# Supplementary material for: AlphaDesign: a de novo protein design framework based on AlphaFold
Source: Mol Syst Biol. 2025 Jun 17;21(9):1166–89. doi: 10.1038/s44320-025-00119-z (PMC12405559; doi:10.1038/s44320-025-00119-z)
Supplement: Supplementary file 3 — Source data Fig. 1 [file 44320_2025_119_MOESM3_ESM.zip]

Archive with 2 entries (1 files):
- Figure_1/
- Figure_1/README
