# Supplementary material for: AlphaDesign: a de novo protein design framework based on AlphaFold
Source: Mol Syst Biol. 2025 Jun 17;21(9):1166–89. doi: 10.1038/s44320-025-00119-z (PMC12405559; doi:10.1038/s44320-025-00119-z)
Supplement: Supplementary file 4 — Source data Fig. 2 [file 44320_2025_119_MOESM4_ESM.zip]

Archive with 35 entries (31 files):
- Figure_2/
- Figure_2/2A/
- Figure_2/2A/README
- Figure_2/2A/design_monomer-100-nr2-run1_result_52.pdb
- Figure_2/2A/design_monomer-200-nr2-run1_result_2.pdb
- Figure_2/2A/design_monomer-300-nr2-run2_result_1.pdb
- Figure_2/2A/design_monomer-50-nr2-run1_result_579.pdb
- Figure_2/2A/prediction_monomer-100-nr2-run1_result_52.pdb
- Figure_2/2A/prediction_monomer-200-nr2-run1_result_2.pdb
- Figure_2/2A/prediction_monomer-300-nr2-run2_result_1.pdb
- Figure_2/2A/prediction_monomer-50-nr2-run1_result_579.pdb
- Figure_2/2B/
- Figure_2/2B/README
- Figure_2/2B/design_heterodimer-50-nr2-run1_result_30.pdb
- Figure_2/2B/design_homomer-2-50-nr2-run1_result_55.pdb
- Figure_2/2B/design_homomer-3-50-nr2-run2_result_80.pdb
- Figure_2/2B/design_homomer-4-50-nr2-run2_result_10.pdb
- Figure_2/2B/prediction_heterodimer-50-nr2-run1_result_30.pdb
- Figure_2/2B/prediction_homomer-2-50-nr2-run1_result_55.pdb
- Figure_2/2B/prediction_homomer-3-50-nr2-run2_result_80.pdb
- Figure_2/2B/prediction_homomer-4-50-nr2-run2_result_10.pdb
- Figure_2/2C/
- Figure_2/2C/README
- Figure_2/2C/design_confmer-50-nr2-run1_result_28.0.pdb
- Figure_2/2C/design_confmer-50-nr2-run1_result_28.1.pdb
- Figure_2/2C/design_confmer-50-nr2-run1_result_28.2.pdb
- Figure_2/2C/design_confmer-50-nr2-run2_result_10.0.pdb
- Figure_2/2C/design_confmer-50-nr2-run2_result_10.1.pdb
- Figure_2/2C/design_confmer-50-nr2-run2_result_10.2.pdb
- Figure_2/2C/prediction_confmer-50-nr2-run1_result_28.0.pdb
- Figure_2/2C/prediction_confmer-50-nr2-run1_result_28.1.pdb
- Figure_2/2C/prediction_confmer-50-nr2-run1_result_28.2.pdb
- Figure_2/2C/prediction_confmer-50-nr2-run2_result_10.0.pdb
- Figure_2/2C/prediction_confmer-50-nr2-run2_result_10.1.pdb
- Figure_2/2C/prediction_confmer-50-nr2-run2_result_10.2.pdb
