# Supplementary material for: AlphaDesign: a de novo protein design framework based on AlphaFold
Source: Mol Syst Biol. 2025 Jun 17;21(9):1166–89. doi: 10.1038/s44320-025-00119-z (PMC12405559; doi:10.1038/s44320-025-00119-z)
Supplement: Supplementary file 4 — Source data Fig. 2 [file 44320_2025_119_MOESM4_ESM.zip › Figure_2/2A/design_monomer-100-nr2-run1_result_52.pdb]

MODEL     1                                                                     
ATOM      1  N   MET A   0     -17.429  12.319  13.374  1.00  0.00           N  
ATOM      2  CA  MET A   0     -17.010  11.041  13.944  1.00  0.00           C  
ATOM      3  C   MET A   0     -16.335  10.171  12.889  1.00  0.00           C  
ATOM      4  CB  MET A   0     -18.206  10.301  14.544  1.00  0.00           C  
ATOM      5  O   MET A   0     -16.966   9.775  11.908  1.00  0.00           O  
ATOM      6  CG  MET A   0     -18.617  10.812  15.916  1.00  0.00           C  
ATOM      7  SD  MET A   0     -19.837   9.715  16.738  1.00  0.00           S  
ATOM      8  CE  MET A   0     -20.172  10.677  18.239  1.00  0.00           C  
ATOM      9  N   GLY A   1     -14.982  10.387  12.573  1.00  0.00           N  
ATOM     10  CA  GLY A   1     -14.311   9.890  11.382  1.00  0.00           C  
ATOM     11  C   GLY A   1     -13.526   8.615  11.627  1.00  0.00           C  
ATOM     12  O   GLY A   1     -13.173   8.306  12.767  1.00  0.00           O  
ATOM     13  N   LEU A   2     -13.901   7.460  10.915  1.00  0.00           N  
ATOM     14  CA  LEU A   2     -13.195   6.184  10.862  1.00  0.00           C  
ATOM     15  C   LEU A   2     -11.743   6.383  10.442  1.00  0.00           C  
ATOM     16  CB  LEU A   2     -13.892   5.225   9.893  1.00  0.00           C  
ATOM     17  O   LEU A   2     -11.453   7.192   9.558  1.00  0.00           O  
ATOM     18  CG  LEU A   2     -15.195   4.593  10.385  1.00  0.00           C  
ATOM     19  CD1 LEU A   2     -16.065   4.184   9.201  1.00  0.00           C  
ATOM     20  CD2 LEU A   2     -14.903   3.394  11.281  1.00  0.00           C  
ATOM     21  N   PHE A   3     -10.734   5.948  11.388  1.00  0.00           N  
ATOM     22  CA  PHE A   3      -9.309   5.992  11.078  1.00  0.00           C  
ATOM     23  C   PHE A   3      -8.792   4.606  10.711  1.00  0.00           C  
ATOM     24  CB  PHE A   3      -8.517   6.550  12.265  1.00  0.00           C  
ATOM     25  O   PHE A   3      -9.313   3.597  11.189  1.00  0.00           O  
ATOM     26  CG  PHE A   3      -8.874   7.969  12.619  1.00  0.00           C  
ATOM     27  CD1 PHE A   3      -8.183   9.035  12.056  1.00  0.00           C  
ATOM     28  CD2 PHE A   3      -9.900   8.236  13.516  1.00  0.00           C  
ATOM     29  CE1 PHE A   3      -8.511  10.349  12.382  1.00  0.00           C  
ATOM     30  CE2 PHE A   3     -10.233   9.547  13.846  1.00  0.00           C  
ATOM     31  CZ  PHE A   3      -9.537  10.602  13.279  1.00  0.00           C  
ATOM     32  N   HIS A   4      -7.976   4.574   9.663  1.00  0.00           N  
ATOM     33  CA  HIS A   4      -7.366   3.335   9.195  1.00  0.00           C  
ATOM     34  C   HIS A   4      -5.912   3.232   9.644  1.00  0.00           C  
ATOM     35  CB  HIS A   4      -7.453   3.238   7.671  1.00  0.00           C  
ATOM     36  O   HIS A   4      -5.153   4.196   9.527  1.00  0.00           O  
ATOM     37  CG  HIS A   4      -8.854   3.264   7.147  1.00  0.00           C  
ATOM     38  CD2 HIS A   4      -9.684   2.261   6.778  1.00  0.00           C  
ATOM     39  ND1 HIS A   4      -9.551   4.436   6.947  1.00  0.00           N  
ATOM     40  CE1 HIS A   4     -10.754   4.151   6.478  1.00  0.00           C  
ATOM     41  NE2 HIS A   4     -10.861   2.838   6.367  1.00  0.00           N  
ATOM     42  N   TYR A   5      -5.649   2.177  10.443  1.00  0.00           N  
ATOM     43  CA  TYR A   5      -4.277   1.839  10.808  1.00  0.00           C  
ATOM     44  C   TYR A   5      -3.725   0.745   9.903  1.00  0.00           C  
ATOM     45  CB  TYR A   5      -4.206   1.392  12.272  1.00  0.00           C  
ATOM     46  O   TYR A   5      -4.230  -0.381   9.900  1.00  0.00           O  
ATOM     47  CG  TYR A   5      -2.801   1.341  12.823  1.00  0.00           C  
ATOM     48  CD1 TYR A   5      -2.073   0.153  12.819  1.00  0.00           C  
ATOM     49  CD2 TYR A   5      -2.200   2.479  13.349  1.00  0.00           C  
ATOM     50  CE1 TYR A   5      -0.779   0.101  13.327  1.00  0.00           C  
ATOM     51  CE2 TYR A   5      -0.907   2.439  13.860  1.00  0.00           C  
ATOM     52  OH  TYR A   5       1.075   1.202  14.349  1.00  0.00           O  
ATOM     53  CZ  TYR A   5      -0.206   1.248  13.844  1.00  0.00           C  
ATOM     54  N   CYS A   6      -2.781   1.187   9.122  1.00  0.00           N  
ATOM     55  CA  CYS A   6      -2.292   0.239   8.127  1.00  0.00           C  
ATOM     56  C   CYS A   6      -0.847  -0.153   8.411  1.00  0.00           C  
ATOM     57  CB  CYS A   6      -2.404   0.830   6.722  1.00  0.00           C  
ATOM     58  O   CYS A   6      -0.033   0.692   8.787  1.00  0.00           O  
ATOM     59  SG  CYS A   6      -4.090   1.274   6.251  1.00  0.00           S  
ATOM     60  N   LYS A   7      -0.609  -1.477   8.426  1.00  0.00           N  
ATOM     61  CA  LYS A   7       0.756  -1.995   8.438  1.00  0.00           C  
ATOM     62  C   LYS A   7       1.177  -2.468   7.050  1.00  0.00           C  
ATOM     63  CB  LYS A   7       0.887  -3.140   9.444  1.00  0.00           C  
ATOM     64  O   LYS A   7       0.402  -3.125   6.351  1.00  0.00           O  
ATOM     65  CG  LYS A   7       0.681  -2.719  10.891  1.00  0.00           C  
ATOM     66  CD  LYS A   7       0.807  -3.904  11.841  1.00  0.00           C  
ATOM     67  CE  LYS A   7       0.504  -3.503  13.279  1.00  0.00           C  
ATOM     68  NZ  LYS A   7       0.570  -4.673  14.205  1.00  0.00           N  
ATOM     69  N   MET A   8       2.401  -2.062   6.707  1.00  0.00           N  
ATOM     70  CA  MET A   8       2.793  -2.400   5.341  1.00  0.00           C  
ATOM     71  C   MET A   8       4.175  -3.044   5.315  1.00  0.00           C  
ATOM     72  CB  MET A   8       2.780  -1.154   4.454  1.00  0.00           C  
ATOM     73  O   MET A   8       5.020  -2.745   6.160  1.00  0.00           O  
ATOM     74  CG  MET A   8       1.453  -0.414   4.456  1.00  0.00           C  
ATOM     75  SD  MET A   8       1.566   1.235   3.659  1.00  0.00           S  
ATOM     76  CE  MET A   8       2.309   2.193   5.009  1.00  0.00           C  
ATOM     77  N   MET A   9       4.251  -3.931   4.401  1.00  0.00           N  
ATOM     78  CA  MET A   9       5.549  -4.524   4.093  1.00  0.00           C  
ATOM     79  C   MET A   9       5.842  -4.445   2.598  1.00  0.00           C  
ATOM     80  CB  MET A   9       5.600  -5.980   4.559  1.00  0.00           C  
ATOM     81  O   MET A   9       4.950  -4.658   1.775  1.00  0.00           O  
ATOM     82  CG  MET A   9       5.538  -6.142   6.069  1.00  0.00           C  
ATOM     83  SD  MET A   9       5.793  -7.880   6.601  1.00  0.00           S  
ATOM     84  CE  MET A   9       4.192  -8.595   6.136  1.00  0.00           C  
ATOM     85  N   PHE A  10       7.058  -4.060   2.205  1.00  0.00           N  
ATOM     86  CA  PHE A  10       7.336  -3.994   0.775  1.00  0.00           C  
ATOM     87  C   PHE A  10       8.580  -4.803   0.427  1.00  0.00           C  
ATOM     88  CB  PHE A  10       7.514  -2.539   0.328  1.00  0.00           C  
ATOM     89  O   PHE A  10       9.472  -4.970   1.262  1.00  0.00           O  
ATOM     90  CG  PHE A  10       8.553  -1.786   1.114  1.00  0.00           C  
ATOM     91  CD1 PHE A  10       8.214  -1.129   2.290  1.00  0.00           C  
ATOM     92  CD2 PHE A  10       9.870  -1.734   0.675  1.00  0.00           C  
ATOM     93  CE1 PHE A  10       9.174  -0.430   3.019  1.00  0.00           C  
ATOM     94  CE2 PHE A  10      10.835  -1.038   1.398  1.00  0.00           C  
ATOM     95  CZ  PHE A  10      10.484  -0.386   2.569  1.00  0.00           C  
ATOM     96  N   TRP A  11       8.615  -5.506  -0.774  1.00  0.00           N  
ATOM     97  CA  TRP A  11       9.776  -6.212  -1.305  1.00  0.00           C  
ATOM     98  C   TRP A  11      10.059  -5.790  -2.743  1.00  0.00           C  
ATOM     99  CB  TRP A  11       9.562  -7.727  -1.237  1.00  0.00           C  
ATOM    100  O   TRP A  11       9.140  -5.437  -3.485  1.00  0.00           O  
ATOM    101  CG  TRP A  11       8.350  -8.205  -1.980  1.00  0.00           C  
ATOM    102  CD1 TRP A  11       8.197  -8.294  -3.336  1.00  0.00           C  
ATOM    103  CD2 TRP A  11       7.118  -8.653  -1.406  1.00  0.00           C  
ATOM    104  CE2 TRP A  11       6.262  -9.001  -2.474  1.00  0.00           C  
ATOM    105  CE3 TRP A  11       6.656  -8.796  -0.091  1.00  0.00           C  
ATOM    106  NE1 TRP A  11       6.943  -8.773  -3.640  1.00  0.00           N  
ATOM    107  CH2 TRP A  11       4.540  -9.614  -0.971  1.00  0.00           C  
ATOM    108  CZ2 TRP A  11       4.968  -9.484  -2.267  1.00  0.00           C  
ATOM    109  CZ3 TRP A  11       5.367  -9.277   0.113  1.00  0.00           C  
ATOM    110  N   ASP A  12      11.332  -5.592  -2.914  1.00  0.00           N  
ATOM    111  CA  ASP A  12      11.757  -5.298  -4.279  1.00  0.00           C  
ATOM    112  C   ASP A  12      11.568  -6.511  -5.187  1.00  0.00           C  
ATOM    113  CB  ASP A  12      13.220  -4.849  -4.301  1.00  0.00           C  
ATOM    114  O   ASP A  12      11.830  -7.645  -4.780  1.00  0.00           O  
ATOM    115  CG  ASP A  12      13.688  -4.419  -5.680  1.00  0.00           C  
ATOM    116  OD1 ASP A  12      12.860  -3.936  -6.482  1.00  0.00           O  
ATOM    117  OD2 ASP A  12      14.896  -4.567  -5.968  1.00  0.00           O  
ATOM    118  N   LEU A  13      10.925  -6.349  -6.329  1.00  0.00           N  
ATOM    119  CA  LEU A  13      10.639  -7.415  -7.284  1.00  0.00           C  
ATOM    120  C   LEU A  13      11.909  -7.858  -8.001  1.00  0.00           C  
ATOM    121  CB  LEU A  13       9.597  -6.953  -8.306  1.00  0.00           C  
ATOM    122  O   LEU A  13      11.908  -8.868  -8.709  1.00  0.00           O  
ATOM    123  CG  LEU A  13       8.165  -6.795  -7.791  1.00  0.00           C  
ATOM    124  CD1 LEU A  13       7.271  -6.211  -8.880  1.00  0.00           C  
ATOM    125  CD2 LEU A  13       7.620  -8.134  -7.306  1.00  0.00           C  
ATOM    126  N   THR A  14      13.029  -7.104  -7.745  1.00  0.00           N  
ATOM    127  CA  THR A  14      14.333  -7.408  -8.325  1.00  0.00           C  
ATOM    128  C   THR A  14      15.065  -8.453  -7.488  1.00  0.00           C  
ATOM    129  CB  THR A  14      15.200  -6.141  -8.444  1.00  0.00           C  
ATOM    130  O   THR A  14      16.135  -8.928  -7.876  1.00  0.00           O  
ATOM    131  CG2 THR A  14      14.559  -5.122  -9.380  1.00  0.00           C  
ATOM    132  OG1 THR A  14      15.355  -5.552  -7.147  1.00  0.00           O  
ATOM    133  N   GLY A  15      14.283  -9.057  -6.368  1.00  0.00           N  
ATOM    134  CA  GLY A  15      14.869 -10.166  -5.632  1.00  0.00           C  
ATOM    135  C   GLY A  15      15.763  -9.721  -4.491  1.00  0.00           C  
ATOM    136  O   GLY A  15      16.426 -10.544  -3.857  1.00  0.00           O  
ATOM    137  N   VAL A  16      15.958  -8.372  -4.223  1.00  0.00           N  
ATOM    138  CA  VAL A  16      16.696  -7.808  -3.098  1.00  0.00           C  
ATOM    139  C   VAL A  16      15.726  -7.426  -1.982  1.00  0.00           C  
ATOM    140  CB  VAL A  16      17.529  -6.578  -3.524  1.00  0.00           C  
ATOM    141  O   VAL A  16      14.772  -6.679  -2.210  1.00  0.00           O  
ATOM    142  CG1 VAL A  16      18.316  -6.022  -2.339  1.00  0.00           C  
ATOM    143  CG2 VAL A  16      18.470  -6.944  -4.671  1.00  0.00           C  
ATOM    144  N   GLU A  17      15.631  -8.323  -1.032  1.00  0.00           N  
ATOM    145  CA  GLU A  17      14.743  -8.168   0.116  1.00  0.00           C  
ATOM    146  C   GLU A  17      14.990  -6.843   0.831  1.00  0.00           C  
ATOM    147  CB  GLU A  17      14.919  -9.333   1.094  1.00  0.00           C  
ATOM    148  O   GLU A  17      16.096  -6.588   1.313  1.00  0.00           O  
ATOM    149  CG  GLU A  17      13.781  -9.475   2.094  1.00  0.00           C  
ATOM    150  CD  GLU A  17      13.980 -10.622   3.071  1.00  0.00           C  
ATOM    151  OE1 GLU A  17      13.515 -10.521   4.229  1.00  0.00           O  
ATOM    152  OE2 GLU A  17      14.606 -11.631   2.675  1.00  0.00           O  
ATOM    153  N   LYS A  18      14.272  -5.858   0.492  1.00  0.00           N  
ATOM    154  CA  LYS A  18      14.286  -4.620   1.266  1.00  0.00           C  
ATOM    155  C   LYS A  18      12.974  -4.430   2.023  1.00  0.00           C  
ATOM    156  CB  LYS A  18      14.544  -3.419   0.355  1.00  0.00           C  
ATOM    157  O   LYS A  18      11.893  -4.579   1.448  1.00  0.00           O  
ATOM    158  CG  LYS A  18      15.946  -3.378  -0.233  1.00  0.00           C  
ATOM    159  CD  LYS A  18      16.254  -2.021  -0.853  1.00  0.00           C  
ATOM    160  CE  LYS A  18      17.655  -1.981  -1.447  1.00  0.00           C  
ATOM    161  NZ  LYS A  18      18.017  -0.611  -1.920  1.00  0.00           N  
ATOM    162  N   SER A  19      13.010  -4.745   3.355  1.00  0.00           N  
ATOM    163  CA  SER A  19      11.829  -4.691   4.210  1.00  0.00           C  
ATOM    164  C   SER A  19      11.705  -3.336   4.897  1.00  0.00           C  
ATOM    165  CB  SER A  19      11.875  -5.803   5.259  1.00  0.00           C  
ATOM    166  O   SER A  19      12.675  -2.833   5.468  1.00  0.00           O  
ATOM    167  OG  SER A  19      13.004  -5.650   6.103  1.00  0.00           O  
ATOM    168  N   LEU A  20      10.873  -2.500   4.438  1.00  0.00           N  
ATOM    169  CA  LEU A  20      10.552  -1.272   5.157  1.00  0.00           C  
ATOM    170  C   LEU A  20       9.168  -1.358   5.791  1.00  0.00           C  
ATOM    171  CB  LEU A  20      10.620  -0.066   4.215  1.00  0.00           C  
ATOM    172  O   LEU A  20       8.221  -1.837   5.163  1.00  0.00           O  
ATOM    173  CG  LEU A  20      11.986   0.606   4.072  1.00  0.00           C  
ATOM    174  CD1 LEU A  20      12.348   0.764   2.599  1.00  0.00           C  
ATOM    175  CD2 LEU A  20      11.993   1.958   4.778  1.00  0.00           C  
ATOM    176  N   TRP A  21       9.217  -1.280   7.119  1.00  0.00           N  
ATOM    177  CA  TRP A  21       7.989  -1.306   7.907  1.00  0.00           C  
ATOM    178  C   TRP A  21       7.483   0.108   8.173  1.00  0.00           C  
ATOM    179  CB  TRP A  21       8.215  -2.038   9.233  1.00  0.00           C  
ATOM    180  O   TRP A  21       8.270   1.010   8.469  1.00  0.00           O  
ATOM    181  CG  TRP A  21       8.486  -3.505   9.080  1.00  0.00           C  
ATOM    182  CD1 TRP A  21       9.690  -4.098   8.822  1.00  0.00           C  
ATOM    183  CD2 TRP A  21       7.528  -4.564   9.170  1.00  0.00           C  
ATOM    184  CE2 TRP A  21       8.223  -5.775   8.958  1.00  0.00           C  
ATOM    185  CE3 TRP A  21       6.148  -4.606   9.412  1.00  0.00           C  
ATOM    186  NE1 TRP A  21       9.539  -5.464   8.748  1.00  0.00           N  
ATOM    187  CH2 TRP A  21       6.232  -7.030   9.218  1.00  0.00           C  
ATOM    188  CZ2 TRP A  21       7.582  -7.017   8.980  1.00  0.00           C  
ATOM    189  CZ3 TRP A  21       5.513  -5.843   9.433  1.00  0.00           C  
ATOM    190  N   GLY A  22       6.310   0.346   7.737  1.00  0.00           N  
ATOM    191  CA  GLY A  22       5.769   1.674   7.981  1.00  0.00           C  
ATOM    192  C   GLY A  22       4.341   1.652   8.493  1.00  0.00           C  
ATOM    193  O   GLY A  22       3.707   0.596   8.533  1.00  0.00           O  
ATOM    194  N   ARG A  23       4.098   2.679   9.423  1.00  0.00           N  
ATOM    195  CA  ARG A  23       2.744   2.862   9.936  1.00  0.00           C  
ATOM    196  C   ARG A  23       2.112   4.130   9.370  1.00  0.00           C  
ATOM    197  CB  ARG A  23       2.750   2.917  11.465  1.00  0.00           C  
ATOM    198  O   ARG A  23       2.785   5.151   9.218  1.00  0.00           O  
ATOM    199  CG  ARG A  23       3.193   1.622  12.126  1.00  0.00           C  
ATOM    200  CD  ARG A  23       3.148   1.719  13.644  1.00  0.00           C  
ATOM    201  NE  ARG A  23       4.464   2.010  14.205  1.00  0.00           N  
ATOM    202  NH1 ARG A  23       3.770   1.943  16.407  1.00  0.00           N  
ATOM    203  NH2 ARG A  23       5.964   2.378  15.905  1.00  0.00           N  
ATOM    204  CZ  ARG A  23       4.730   2.110  15.505  1.00  0.00           C  
ATOM    205  N   MET A  24       0.844   3.942   8.753  1.00  0.00           N  
ATOM    206  CA  MET A  24       0.139   5.108   8.228  1.00  0.00           C  
ATOM    207  C   MET A  24      -1.243   5.238   8.858  1.00  0.00           C  
ATOM    208  CB  MET A  24       0.014   5.020   6.706  1.00  0.00           C  
ATOM    209  O   MET A  24      -1.945   4.240   9.037  1.00  0.00           O  
ATOM    210  CG  MET A  24      -0.709   6.202   6.081  1.00  0.00           C  
ATOM    211  SD  MET A  24      -0.894   6.032   4.263  1.00  0.00           S  
ATOM    212  CE  MET A  24      -1.662   7.628   3.869  1.00  0.00           C  
ATOM    213  N   GLN A  25      -1.467   6.452   9.437  1.00  0.00           N  
ATOM    214  CA  GLN A  25      -2.808   6.757   9.926  1.00  0.00           C  
ATOM    215  C   GLN A  25      -3.536   7.708   8.979  1.00  0.00           C  
ATOM    216  CB  GLN A  25      -2.744   7.360  11.330  1.00  0.00           C  
ATOM    217  O   GLN A  25      -3.037   8.795   8.679  1.00  0.00           O  
ATOM    218  CG  GLN A  25      -2.260   6.387  12.396  1.00  0.00           C  
ATOM    219  CD  GLN A  25      -2.196   7.013  13.776  1.00  0.00           C  
ATOM    220  NE2 GLN A  25      -1.743   6.239  14.757  1.00  0.00           N  
ATOM    221  OE1 GLN A  25      -2.549   8.182  13.959  1.00  0.00           O  
ATOM    222  N   ASP A  26      -4.358   7.176   8.170  1.00  0.00           N  
ATOM    223  CA  ASP A  26      -5.047   8.078   7.251  1.00  0.00           C  
ATOM    224  C   ASP A  26      -6.562   7.923   7.362  1.00  0.00           C  
ATOM    225  CB  ASP A  26      -4.596   7.824   5.811  1.00  0.00           C  
ATOM    226  O   ASP A  26      -7.051   6.943   7.929  1.00  0.00           O  
ATOM    227  CG  ASP A  26      -4.732   9.048   4.923  1.00  0.00           C  
ATOM    228  OD1 ASP A  26      -5.276  10.076   5.380  1.00  0.00           O  
ATOM    229  OD2 ASP A  26      -4.293   8.983   3.754  1.00  0.00           O  
ATOM    230  N   ASN A  27      -7.211   9.070   7.100  1.00  0.00           N  
ATOM    231  CA  ASN A  27      -8.662   9.149   6.973  1.00  0.00           C  
ATOM    232  C   ASN A  27      -9.136   8.618   5.623  1.00  0.00           C  
ATOM    233  CB  ASN A  27      -9.141  10.588   7.175  1.00  0.00           C  
ATOM    234  O   ASN A  27      -9.025   9.306   4.607  1.00  0.00           O  
ATOM    235  CG  ASN A  27      -9.799  10.801   8.524  1.00  0.00           C  
ATOM    236  ND2 ASN A  27      -9.952  12.059   8.917  1.00  0.00           N  
ATOM    237  OD1 ASN A  27     -10.165   9.841   9.208  1.00  0.00           O  
ATOM    238  N   ILE A  28      -8.776   7.265   5.332  1.00  0.00           N  
ATOM    239  CA  ILE A  28      -9.103   6.708   4.024  1.00  0.00           C  
ATOM    240  C   ILE A  28     -10.619   6.671   3.844  1.00  0.00           C  
ATOM    241  CB  ILE A  28      -8.507   5.294   3.847  1.00  0.00           C  
ATOM    242  O   ILE A  28     -11.333   6.088   4.663  1.00  0.00           O  
ATOM    243  CG1 ILE A  28      -6.986   5.328   4.032  1.00  0.00           C  
ATOM    244  CG2 ILE A  28      -8.879   4.719   2.477  1.00  0.00           C  
ATOM    245  CD1 ILE A  28      -6.333   3.953   4.047  1.00  0.00           C  
ATOM    246  N   ALA A  29     -11.229   7.865   3.539  1.00  0.00           N  
ATOM    247  CA  ALA A  29     -12.623   7.911   3.104  1.00  0.00           C  
ATOM    248  C   ALA A  29     -12.865   6.955   1.940  1.00  0.00           C  
ATOM    249  CB  ALA A  29     -13.011   9.334   2.711  1.00  0.00           C  
ATOM    250  O   ALA A  29     -12.094   6.931   0.978  1.00  0.00           O  
ATOM    251  N   GLY A  30     -13.040   5.643   2.236  1.00  0.00           N  
ATOM    252  CA  GLY A  30     -13.510   4.980   1.031  1.00  0.00           C  
ATOM    253  C   GLY A  30     -13.028   3.546   0.911  1.00  0.00           C  
ATOM    254  O   GLY A  30     -11.833   3.275   1.044  1.00  0.00           O  
ATOM    255  N   ASP A  31     -13.459   2.655   1.815  1.00  0.00           N  
ATOM    256  CA  ASP A  31     -14.047   1.340   1.579  1.00  0.00           C  
ATOM    257  C   ASP A  31     -13.841   0.422   2.781  1.00  0.00           C  
ATOM    258  CB  ASP A  31     -13.450   0.703   0.322  1.00  0.00           C  
ATOM    259  O   ASP A  31     -12.735  -0.074   3.008  1.00  0.00           O  
ATOM    260  CG  ASP A  31     -14.505   0.226  -0.659  1.00  0.00           C  
ATOM    261  OD1 ASP A  31     -15.664   0.003  -0.248  1.00  0.00           O  
ATOM    262  OD2 ASP A  31     -14.174   0.067  -1.854  1.00  0.00           O  
ATOM    263  N   GLU A  32     -14.557   0.725   3.894  1.00  0.00           N  
ATOM    264  CA  GLU A  32     -14.729  -0.119   5.073  1.00  0.00           C  
ATOM    265  C   GLU A  32     -14.680  -1.599   4.705  1.00  0.00           C  
ATOM    266  CB  GLU A  32     -16.049   0.204   5.778  1.00  0.00           C  
ATOM    267  O   GLU A  32     -14.477  -2.453   5.570  1.00  0.00           O  
ATOM    268  CG  GLU A  32     -16.090   1.593   6.400  1.00  0.00           C  
ATOM    269  CD  GLU A  32     -17.399   1.892   7.113  1.00  0.00           C  
ATOM    270  OE1 GLU A  32     -17.456   2.871   7.892  1.00  0.00           O  
ATOM    271  OE2 GLU A  32     -18.375   1.142   6.891  1.00  0.00           O  
ATOM    272  N   THR A  33     -14.787  -1.838   3.404  1.00  0.00           N  
ATOM    273  CA  THR A  33     -14.955  -3.195   2.897  1.00  0.00           C  
ATOM    274  C   THR A  33     -13.623  -3.938   2.887  1.00  0.00           C  
ATOM    275  CB  THR A  33     -15.555  -3.191   1.479  1.00  0.00           C  
ATOM    276  O   THR A  33     -13.584  -5.157   3.070  1.00  0.00           O  
ATOM    277  CG2 THR A  33     -16.653  -4.241   1.343  1.00  0.00           C  
ATOM    278  OG1 THR A  33     -16.108  -1.898   1.204  1.00  0.00           O  
ATOM    279  N   CYS A  34     -12.565  -3.298   3.114  1.00  0.00           N  
ATOM    280  CA  CYS A  34     -11.263  -3.940   2.969  1.00  0.00           C  
ATOM    281  C   CYS A  34     -10.460  -3.842   4.260  1.00  0.00           C  
ATOM    282  CB  CYS A  34     -10.478  -3.308   1.820  1.00  0.00           C  
ATOM    283  O   CYS A  34      -9.304  -4.267   4.311  1.00  0.00           O  
ATOM    284  SG  CYS A  34     -11.216  -3.586   0.195  1.00  0.00           S  
ATOM    285  N   CYS A  35     -11.207  -3.392   5.284  1.00  0.00           N  
ATOM    286  CA  CYS A  35     -10.592  -3.289   6.602  1.00  0.00           C  
ATOM    287  C   CYS A  35     -10.299  -4.669   7.177  1.00  0.00           C  
ATOM    288  CB  CYS A  35     -11.497  -2.510   7.556  1.00  0.00           C  
ATOM    289  O   CYS A  35     -11.164  -5.547   7.166  1.00  0.00           O  
ATOM    290  SG  CYS A  35     -11.336  -0.717   7.411  1.00  0.00           S  
ATOM    291  N   GLY A  36      -9.071  -4.917   7.516  1.00  0.00           N  
ATOM    292  CA  GLY A  36      -8.739  -6.203   8.110  1.00  0.00           C  
ATOM    293  C   GLY A  36      -8.265  -7.224   7.094  1.00  0.00           C  
ATOM    294  O   GLY A  36      -7.912  -8.349   7.455  1.00  0.00           O  
ATOM    295  N   GLN A  37      -8.328  -6.784   5.848  1.00  0.00           N  
ATOM    296  CA  GLN A  37      -7.853  -7.668   4.788  1.00  0.00           C  
ATOM    297  C   GLN A  37      -6.430  -7.310   4.369  1.00  0.00           C  
ATOM    298  CB  GLN A  37      -8.788  -7.608   3.579  1.00  0.00           C  
ATOM    299  O   GLN A  37      -6.053  -6.136   4.375  1.00  0.00           O  
ATOM    300  CG  GLN A  37     -10.200  -8.099   3.869  1.00  0.00           C  
ATOM    301  CD  GLN A  37     -11.056  -8.194   2.619  1.00  0.00           C  
ATOM    302  NE2 GLN A  37     -12.081  -9.037   2.666  1.00  0.00           N  
ATOM    303  OE1 GLN A  37     -10.798  -7.514   1.621  1.00  0.00           O  
ATOM    304  N   ILE A  38      -5.638  -8.443   4.160  1.00  0.00           N  
ATOM    305  CA  ILE A  38      -4.300  -8.234   3.617  1.00  0.00           C  
ATOM    306  C   ILE A  38      -4.395  -7.859   2.140  1.00  0.00           C  
ATOM    307  CB  ILE A  38      -3.416  -9.488   3.796  1.00  0.00           C  
ATOM    308  O   ILE A  38      -5.021  -8.570   1.352  1.00  0.00           O  
ATOM    309  CG1 ILE A  38      -3.241  -9.811   5.284  1.00  0.00           C  
ATOM    310  CG2 ILE A  38      -2.058  -9.293   3.115  1.00  0.00           C  
ATOM    311  CD1 ILE A  38      -2.548 -11.141   5.552  1.00  0.00           C  
ATOM    312  N   GLN A  39      -3.849  -6.635   1.855  1.00  0.00           N  
ATOM    313  CA  GLN A  39      -3.855  -6.189   0.466  1.00  0.00           C  
ATOM    314  C   GLN A  39      -2.436  -6.092  -0.087  1.00  0.00           C  
ATOM    315  CB  GLN A  39      -4.562  -4.839   0.338  1.00  0.00           C  
ATOM    316  O   GLN A  39      -1.485  -5.873   0.665  1.00  0.00           O  
ATOM    317  CG  GLN A  39      -5.982  -4.834   0.887  1.00  0.00           C  
ATOM    318  CD  GLN A  39      -6.953  -5.604   0.011  1.00  0.00           C  
ATOM    319  NE2 GLN A  39      -7.815  -6.399   0.638  1.00  0.00           N  
ATOM    320  OE1 GLN A  39      -6.930  -5.485  -1.218  1.00  0.00           O  
ATOM    321  N   VAL A  40      -2.493  -6.409  -1.423  1.00  0.00           N  
ATOM    322  CA  VAL A  40      -1.193  -6.321  -2.080  1.00  0.00           C  
ATOM    323  C   VAL A  40      -1.240  -5.262  -3.180  1.00  0.00           C  
ATOM    324  CB  VAL A  40      -0.762  -7.682  -2.670  1.00  0.00           C  
ATOM    325  O   VAL A  40      -2.173  -5.236  -3.985  1.00  0.00           O  
ATOM    326  CG1 VAL A  40       0.639  -7.590  -3.272  1.00  0.00           C  
ATOM    327  CG2 VAL A  40      -0.815  -8.768  -1.597  1.00  0.00           C  
ATOM    328  N   ILE A  41      -0.280  -4.392  -3.175  1.00  0.00           N  
ATOM    329  CA  ILE A  41      -0.183  -3.406  -4.245  1.00  0.00           C  
ATOM    330  C   ILE A  41       1.204  -3.470  -4.881  1.00  0.00           C  
ATOM    331  CB  ILE A  41      -0.470  -1.979  -3.727  1.00  0.00           C  
ATOM    332  O   ILE A  41       2.193  -3.752  -4.201  1.00  0.00           O  
ATOM    333  CG1 ILE A  41       0.524  -1.602  -2.623  1.00  0.00           C  
ATOM    334  CG2 ILE A  41      -1.913  -1.867  -3.226  1.00  0.00           C  
ATOM    335  CD1 ILE A  41       0.486  -0.131  -2.232  1.00  0.00           C  
ATOM    336  N   ASP A  42       1.168  -3.362  -6.194  1.00  0.00           N  
ATOM    337  CA  ASP A  42       2.438  -3.244  -6.904  1.00  0.00           C  
ATOM    338  C   ASP A  42       2.709  -1.797  -7.309  1.00  0.00           C  
ATOM    339  CB  ASP A  42       2.449  -4.146  -8.140  1.00  0.00           C  
ATOM    340  O   ASP A  42       1.830  -1.123  -7.849  1.00  0.00           O  
ATOM    341  CG  ASP A  42       2.487  -5.625  -7.794  1.00  0.00           C  
ATOM    342  OD1 ASP A  42       2.994  -5.985  -6.710  1.00  0.00           O  
ATOM    343  OD2 ASP A  42       2.008  -6.437  -8.615  1.00  0.00           O  
ATOM    344  N   ILE A  43       3.855  -1.370  -6.917  1.00  0.00           N  
ATOM    345  CA  ILE A  43       4.262  -0.032  -7.331  1.00  0.00           C  
ATOM    346  C   ILE A  43       5.505  -0.120  -8.213  1.00  0.00           C  
ATOM    347  CB  ILE A  43       4.534   0.878  -6.112  1.00  0.00           C  
ATOM    348  O   ILE A  43       6.501  -0.742  -7.834  1.00  0.00           O  
ATOM    349  CG1 ILE A  43       3.284   0.977  -5.230  1.00  0.00           C  
ATOM    350  CG2 ILE A  43       4.996   2.266  -6.566  1.00  0.00           C  
ATOM    351  CD1 ILE A  43       3.505   1.729  -3.925  1.00  0.00           C  
ATOM    352  N   CYS A  44       5.343   0.413  -9.449  1.00  0.00           N  
ATOM    353  CA  CYS A  44       6.463   0.362 -10.383  1.00  0.00           C  
ATOM    354  C   CYS A  44       6.895   1.765 -10.793  1.00  0.00           C  
ATOM    355  CB  CYS A  44       6.090  -0.449 -11.623  1.00  0.00           C  
ATOM    356  O   CYS A  44       6.056   2.646 -10.986  1.00  0.00           O  
ATOM    357  SG  CYS A  44       5.607  -2.151 -11.261  1.00  0.00           S  
ATOM    358  N   TRP A  45       8.183   2.066 -10.763  1.00  0.00           N  
ATOM    359  CA  TRP A  45       8.674   3.352 -11.247  1.00  0.00           C  
ATOM    360  C   TRP A  45       9.841   3.162 -12.210  1.00  0.00           C  
ATOM    361  CB  TRP A  45       9.102   4.240 -10.075  1.00  0.00           C  
ATOM    362  O   TRP A  45      10.494   2.116 -12.205  1.00  0.00           O  
ATOM    363  CG  TRP A  45      10.258   3.697  -9.290  1.00  0.00           C  
ATOM    364  CD1 TRP A  45      11.588   3.899  -9.534  1.00  0.00           C  
ATOM    365  CD2 TRP A  45      10.186   2.856  -8.134  1.00  0.00           C  
ATOM    366  CE2 TRP A  45      11.512   2.587  -7.729  1.00  0.00           C  
ATOM    367  CE3 TRP A  45       9.127   2.303  -7.401  1.00  0.00           C  
ATOM    368  NE1 TRP A  45      12.347   3.235  -8.598  1.00  0.00           N  
ATOM    369  CH2 TRP A  45      10.752   1.261  -5.922  1.00  0.00           C  
ATOM    370  CZ2 TRP A  45      11.807   1.789  -6.621  1.00  0.00           C  
ATOM    371  CZ3 TRP A  45       9.422   1.509  -6.299  1.00  0.00           C  
ATOM    372  N   GLY A  46      10.013   3.961 -13.211  1.00  0.00           N  
ATOM    373  CA  GLY A  46      11.055   3.938 -14.225  1.00  0.00           C  
ATOM    374  C   GLY A  46      11.734   5.281 -14.413  1.00  0.00           C  
ATOM    375  O   GLY A  46      11.483   6.221 -13.655  1.00  0.00           O  
ATOM    376  N   PRO A  47      12.909   5.323 -15.048  1.00  0.00           N  
ATOM    377  CA  PRO A  47      13.798   6.457 -15.307  1.00  0.00           C  
ATOM    378  C   PRO A  47      13.071   7.647 -15.929  1.00  0.00           C  
ATOM    379  CB  PRO A  47      14.832   5.881 -16.278  1.00  0.00           C  
ATOM    380  O   PRO A  47      13.587   8.768 -15.913  1.00  0.00           O  
ATOM    381  CG  PRO A  47      14.175   4.673 -16.863  1.00  0.00           C  
ATOM    382  CD  PRO A  47      13.108   4.204 -15.915  1.00  0.00           C  
ATOM    383  N   THR A  48      11.795   7.397 -16.231  1.00  0.00           N  
ATOM    384  CA  THR A  48      11.067   8.545 -16.760  1.00  0.00           C  
ATOM    385  C   THR A  48      10.277   9.240 -15.655  1.00  0.00           C  
ATOM    386  CB  THR A  48      10.111   8.126 -17.892  1.00  0.00           C  
ATOM    387  O   THR A  48       9.617   8.583 -14.848  1.00  0.00           O  
ATOM    388  CG2 THR A  48      10.064   9.183 -18.992  1.00  0.00           C  
ATOM    389  OG1 THR A  48      10.559   6.887 -18.455  1.00  0.00           O  
ATOM    390  N   PRO A  49      10.710  10.354 -15.135  1.00  0.00           N  
ATOM    391  CA  PRO A  49      10.122  11.194 -14.088  1.00  0.00           C  
ATOM    392  C   PRO A  49       8.598  11.246 -14.160  1.00  0.00           C  
ATOM    393  CB  PRO A  49      10.729  12.573 -14.361  1.00  0.00           C  
ATOM    394  O   PRO A  49       7.937  11.491 -13.148  1.00  0.00           O  
ATOM    395  CG  PRO A  49      11.409  12.436 -15.685  1.00  0.00           C  
ATOM    396  CD  PRO A  49      11.435  10.982 -16.060  1.00  0.00           C  
ATOM    397  N   LYS A  50       7.995  10.213 -15.078  1.00  0.00           N  
ATOM    398  CA  LYS A  50       6.557  10.411 -15.237  1.00  0.00           C  
ATOM    399  C   LYS A  50       5.821   9.076 -15.292  1.00  0.00           C  
ATOM    400  CB  LYS A  50       6.263  11.225 -16.498  1.00  0.00           C  
ATOM    401  O   LYS A  50       4.592   9.041 -15.386  1.00  0.00           O  
ATOM    402  CG  LYS A  50       6.569  12.709 -16.363  1.00  0.00           C  
ATOM    403  CD  LYS A  50       6.060  13.496 -17.564  1.00  0.00           C  
ATOM    404  CE  LYS A  50       6.429  14.970 -17.465  1.00  0.00           C  
ATOM    405  NZ  LYS A  50       5.902  15.752 -18.623  1.00  0.00           N  
ATOM    406  N   TRP A  51       6.591   7.963 -14.955  1.00  0.00           N  
ATOM    407  CA  TRP A  51       5.800   6.740 -15.043  1.00  0.00           C  
ATOM    408  C   TRP A  51       5.775   6.011 -13.704  1.00  0.00           C  
ATOM    409  CB  TRP A  51       6.357   5.817 -16.131  1.00  0.00           C  
ATOM    410  O   TRP A  51       6.826   5.724 -13.126  1.00  0.00           O  
ATOM    411  CG  TRP A  51       5.551   4.570 -16.342  1.00  0.00           C  
ATOM    412  CD1 TRP A  51       4.294   4.481 -16.872  1.00  0.00           C  
ATOM    413  CD2 TRP A  51       5.947   3.233 -16.022  1.00  0.00           C  
ATOM    414  CE2 TRP A  51       4.880   2.382 -16.386  1.00  0.00           C  
ATOM    415  CE3 TRP A  51       7.103   2.671 -15.462  1.00  0.00           C  
ATOM    416  NE1 TRP A  51       3.885   3.168 -16.902  1.00  0.00           N  
ATOM    417  CH2 TRP A  51       6.076   0.474 -15.659  1.00  0.00           C  
ATOM    418  CZ2 TRP A  51       4.935   0.998 -16.208  1.00  0.00           C  
ATOM    419  CZ3 TRP A  51       7.155   1.293 -15.286  1.00  0.00           C  
ATOM    420  N   TRP A  52       4.575   6.209 -12.993  1.00  0.00           N  
ATOM    421  CA  TRP A  52       4.219   5.494 -11.772  1.00  0.00           C  
ATOM    422  C   TRP A  52       2.895   4.757 -11.938  1.00  0.00           C  
ATOM    423  CB  TRP A  52       4.134   6.460 -10.587  1.00  0.00           C  
ATOM    424  O   TRP A  52       1.944   5.296 -12.510  1.00  0.00           O  
ATOM    425  CG  TRP A  52       2.827   6.413  -9.855  1.00  0.00           C  
ATOM    426  CD1 TRP A  52       1.589   6.195 -10.393  1.00  0.00           C  
ATOM    427  CD2 TRP A  52       2.628   6.593  -8.449  1.00  0.00           C  
ATOM    428  CE2 TRP A  52       1.242   6.470  -8.204  1.00  0.00           C  
ATOM    429  CE3 TRP A  52       3.488   6.846  -7.372  1.00  0.00           C  
ATOM    430  NE1 TRP A  52       0.632   6.228  -9.405  1.00  0.00           N  
ATOM    431  CH2 TRP A  52       1.560   6.839  -5.888  1.00  0.00           C  
ATOM    432  CZ2 TRP A  52       0.697   6.592  -6.924  1.00  0.00           C  
ATOM    433  CZ3 TRP A  52       2.943   6.967  -6.099  1.00  0.00           C  
ATOM    434  N   ALA A  53       2.971   3.499 -11.682  1.00  0.00           N  
ATOM    435  CA  ALA A  53       1.748   2.704 -11.751  1.00  0.00           C  
ATOM    436  C   ALA A  53       1.506   1.954 -10.444  1.00  0.00           C  
ATOM    437  CB  ALA A  53       1.817   1.722 -12.919  1.00  0.00           C  
ATOM    438  O   ALA A  53       2.451   1.481  -9.809  1.00  0.00           O  
ATOM    439  N   CYS A  54       0.284   2.144  -9.982  1.00  0.00           N  
ATOM    440  CA  CYS A  54      -0.164   1.436  -8.789  1.00  0.00           C  
ATOM    441  C   CYS A  54      -1.291   0.465  -9.121  1.00  0.00           C  
ATOM    442  CB  CYS A  54      -0.630   2.425  -7.721  1.00  0.00           C  
ATOM    443  O   CYS A  54      -2.321   0.866  -9.666  1.00  0.00           O  
ATOM    444  SG  CYS A  54      -0.950   1.665  -6.114  1.00  0.00           S  
ATOM    445  N   LYS A  55      -0.948  -0.728  -8.890  1.00  0.00           N  
ATOM    446  CA  LYS A  55      -1.939  -1.760  -9.186  1.00  0.00           C  
ATOM    447  C   LYS A  55      -2.240  -2.603  -7.950  1.00  0.00           C  
ATOM    448  CB  LYS A  55      -1.455  -2.656 -10.327  1.00  0.00           C  
ATOM    449  O   LYS A  55      -1.326  -2.996  -7.222  1.00  0.00           O  
ATOM    450  CG  LYS A  55      -2.486  -3.674 -10.794  1.00  0.00           C  
ATOM    451  CD  LYS A  55      -1.951  -4.527 -11.937  1.00  0.00           C  
ATOM    452  CE  LYS A  55      -2.969  -5.568 -12.382  1.00  0.00           C  
ATOM    453  NZ  LYS A  55      -2.438  -6.427 -13.483  1.00  0.00           N  
ATOM    454  N   SER A  56      -3.515  -2.828  -7.682  1.00  0.00           N  
ATOM    455  CA  SER A  56      -3.946  -3.681  -6.578  1.00  0.00           C  
ATOM    456  C   SER A  56      -3.993  -5.146  -6.997  1.00  0.00           C  
ATOM    457  CB  SER A  56      -5.320  -3.244  -6.068  1.00  0.00           C  
ATOM    458  O   SER A  56      -4.502  -5.475  -8.071  1.00  0.00           O  
ATOM    459  OG  SER A  56      -5.756  -4.085  -5.014  1.00  0.00           O  
ATOM    460  N   VAL A  57      -3.290  -5.965  -6.364  1.00  0.00           N  
ATOM    461  CA  VAL A  57      -3.260  -7.401  -6.625  1.00  0.00           C  
ATOM    462  C   VAL A  57      -4.227  -8.117  -5.686  1.00  0.00           C  
ATOM    463  CB  VAL A  57      -1.835  -7.977  -6.466  1.00  0.00           C  
ATOM    464  O   VAL A  57      -4.480  -9.314  -5.840  1.00  0.00           O  
ATOM    465  CG1 VAL A  57      -1.801  -9.451  -6.865  1.00  0.00           C  
ATOM    466  CG2 VAL A  57      -0.838  -7.171  -7.296  1.00  0.00           C  
ATOM    467  N   GLY A  58      -5.521  -7.479  -5.492  1.00  0.00           N  
ATOM    468  CA  GLY A  58      -6.640  -7.904  -4.667  1.00  0.00           C  
ATOM    469  C   GLY A  58      -7.932  -7.178  -4.994  1.00  0.00           C  
ATOM    470  O   GLY A  58      -8.059  -6.578  -6.063  1.00  0.00           O  
ATOM    471  N   GLY A  59      -9.146  -7.755  -4.530  1.00  0.00           N  
ATOM    472  CA  GLY A  59     -10.523  -7.333  -4.727  1.00  0.00           C  
ATOM    473  C   GLY A  59     -10.810  -5.952  -4.169  1.00  0.00           C  
ATOM    474  O   GLY A  59     -11.872  -5.381  -4.426  1.00  0.00           O  
ATOM    475  N   CYS A  60      -9.732  -5.248  -3.493  1.00  0.00           N  
ATOM    476  CA  CYS A  60      -9.949  -3.916  -2.939  1.00  0.00           C  
ATOM    477  C   CYS A  60      -9.254  -2.855  -3.784  1.00  0.00           C  
ATOM    478  CB  CYS A  60      -9.443  -3.845  -1.499  1.00  0.00           C  
ATOM    479  O   CYS A  60      -8.213  -3.120  -4.388  1.00  0.00           O  
ATOM    480  SG  CYS A  60     -10.437  -4.799  -0.331  1.00  0.00           S  
ATOM    481  N   PRO A  61      -9.964  -1.764  -3.974  1.00  0.00           N  
ATOM    482  CA  PRO A  61      -9.368  -0.672  -4.748  1.00  0.00           C  
ATOM    483  C   PRO A  61      -8.109  -0.105  -4.096  1.00  0.00           C  
ATOM    484  CB  PRO A  61     -10.481   0.378  -4.790  1.00  0.00           C  
ATOM    485  O   PRO A  61      -7.971  -0.147  -2.871  1.00  0.00           O  
ATOM    486  CG  PRO A  61     -11.379   0.029  -3.647  1.00  0.00           C  
ATOM    487  CD  PRO A  61     -11.189  -1.424  -3.317  1.00  0.00           C  
ATOM    488  N   CYS A  62      -7.092   0.122  -4.864  1.00  0.00           N  
ATOM    489  CA  CYS A  62      -5.818   0.696  -4.446  1.00  0.00           C  
ATOM    490  C   CYS A  62      -6.000   2.125  -3.949  1.00  0.00           C  
ATOM    491  CB  CYS A  62      -4.816   0.672  -5.600  1.00  0.00           C  
ATOM    492  O   CYS A  62      -6.357   3.015  -4.722  1.00  0.00           O  
ATOM    493  SG  CYS A  62      -3.150   1.189  -5.129  1.00  0.00           S  
ATOM    494  N   PRO A  63      -6.005   2.287  -2.567  1.00  0.00           N  
ATOM    495  CA  PRO A  63      -6.130   3.663  -2.081  1.00  0.00           C  
ATOM    496  C   PRO A  63      -5.017   4.573  -2.595  1.00  0.00           C  
ATOM    497  CB  PRO A  63      -6.050   3.509  -0.560  1.00  0.00           C  
ATOM    498  O   PRO A  63      -3.835   4.246  -2.461  1.00  0.00           O  
ATOM    499  CG  PRO A  63      -5.573   2.109  -0.343  1.00  0.00           C  
ATOM    500  CD  PRO A  63      -5.665   1.366  -1.645  1.00  0.00           C  
ATOM    501  N   GLN A  64      -5.358   5.577  -3.381  1.00  0.00           N  
ATOM    502  CA  GLN A  64      -4.421   6.519  -3.984  1.00  0.00           C  
ATOM    503  C   GLN A  64      -3.483   7.110  -2.934  1.00  0.00           C  
ATOM    504  CB  GLN A  64      -5.173   7.639  -4.705  1.00  0.00           C  
ATOM    505  O   GLN A  64      -2.317   7.388  -3.221  1.00  0.00           O  
ATOM    506  CG  GLN A  64      -5.749   7.223  -6.052  1.00  0.00           C  
ATOM    507  CD  GLN A  64      -6.163   8.409  -6.904  1.00  0.00           C  
ATOM    508  NE2 GLN A  64      -6.319   8.179  -8.203  1.00  0.00           N  
ATOM    509  OE1 GLN A  64      -6.343   9.521  -6.398  1.00  0.00           O  
ATOM    510  N   THR A  65      -3.940   7.259  -1.744  1.00  0.00           N  
ATOM    511  CA  THR A  65      -3.175   7.816  -0.634  1.00  0.00           C  
ATOM    512  C   THR A  65      -2.031   6.884  -0.244  1.00  0.00           C  
ATOM    513  CB  THR A  65      -4.073   8.071   0.590  1.00  0.00           C  
ATOM    514  O   THR A  65      -0.913   7.338   0.009  1.00  0.00           O  
ATOM    515  CG2 THR A  65      -3.315   8.820   1.681  1.00  0.00           C  
ATOM    516  OG1 THR A  65      -5.207   8.851   0.190  1.00  0.00           O  
ATOM    517  N   ILE A  66      -2.321   5.572  -0.149  1.00  0.00           N  
ATOM    518  CA  ILE A  66      -1.321   4.562   0.181  1.00  0.00           C  
ATOM    519  C   ILE A  66      -0.287   4.474  -0.939  1.00  0.00           C  
ATOM    520  CB  ILE A  66      -1.970   3.180   0.420  1.00  0.00           C  
ATOM    521  O   ILE A  66       0.916   4.390  -0.677  1.00  0.00           O  
ATOM    522  CG1 ILE A  66      -2.797   3.195   1.711  1.00  0.00           C  
ATOM    523  CG2 ILE A  66      -0.903   2.083   0.465  1.00  0.00           C  
ATOM    524  CD1 ILE A  66      -3.552   1.900   1.977  1.00  0.00           C  
ATOM    525  N   CYS A  67      -0.750   4.557  -2.113  1.00  0.00           N  
ATOM    526  CA  CYS A  67       0.102   4.519  -3.296  1.00  0.00           C  
ATOM    527  C   CYS A  67       1.051   5.712  -3.323  1.00  0.00           C  
ATOM    528  CB  CYS A  67      -0.745   4.501  -4.567  1.00  0.00           C  
ATOM    529  O   CYS A  67       2.241   5.558  -3.603  1.00  0.00           O  
ATOM    530  SG  CYS A  67      -1.522   2.905  -4.902  1.00  0.00           S  
ATOM    531  N   GLN A  68       0.561   6.800  -3.066  1.00  0.00           N  
ATOM    532  CA  GLN A  68       1.348   8.027  -3.012  1.00  0.00           C  
ATOM    533  C   GLN A  68       2.338   7.996  -1.851  1.00  0.00           C  
ATOM    534  CB  GLN A  68       0.433   9.247  -2.890  1.00  0.00           C  
ATOM    535  O   GLN A  68       3.472   8.459  -1.984  1.00  0.00           O  
ATOM    536  CG  GLN A  68       1.155  10.577  -3.061  1.00  0.00           C  
ATOM    537  CD  GLN A  68       1.629  10.808  -4.484  1.00  0.00           C  
ATOM    538  NE2 GLN A  68       2.748  11.510  -4.630  1.00  0.00           N  
ATOM    539  OE1 GLN A  68       0.995  10.359  -5.444  1.00  0.00           O  
ATOM    540  N   TYR A  69       1.867   7.670  -0.742  1.00  0.00           N  
ATOM    541  CA  TYR A  69       2.745   7.535   0.415  1.00  0.00           C  
ATOM    542  C   TYR A  69       3.937   6.641   0.094  1.00  0.00           C  
ATOM    543  CB  TYR A  69       1.975   6.969   1.612  1.00  0.00           C  
ATOM    544  O   TYR A  69       5.085   7.010   0.352  1.00  0.00           O  
ATOM    545  CG  TYR A  69       2.844   6.680   2.812  1.00  0.00           C  
ATOM    546  CD1 TYR A  69       3.279   5.386   3.086  1.00  0.00           C  
ATOM    547  CD2 TYR A  69       3.230   7.701   3.674  1.00  0.00           C  
ATOM    548  CE1 TYR A  69       4.078   5.115   4.192  1.00  0.00           C  
ATOM    549  CE2 TYR A  69       4.029   7.442   4.783  1.00  0.00           C  
ATOM    550  OH  TYR A  69       5.239   5.885   6.129  1.00  0.00           O  
ATOM    551  CZ  TYR A  69       4.448   6.148   5.033  1.00  0.00           C  
ATOM    552  N   MET A  70       3.604   5.502  -0.508  1.00  0.00           N  
ATOM    553  CA  MET A  70       4.643   4.524  -0.818  1.00  0.00           C  
ATOM    554  C   MET A  70       5.577   5.050  -1.903  1.00  0.00           C  
ATOM    555  CB  MET A  70       4.020   3.199  -1.261  1.00  0.00           C  
ATOM    556  O   MET A  70       6.781   4.788  -1.871  1.00  0.00           O  
ATOM    557  CG  MET A  70       3.361   2.424  -0.132  1.00  0.00           C  
ATOM    558  SD  MET A  70       4.512   2.089   1.257  1.00  0.00           S  
ATOM    559  CE  MET A  70       5.623   0.891   0.469  1.00  0.00           C  
ATOM    560  N   HIS A  71       5.051   5.661  -2.807  1.00  0.00           N  
ATOM    561  CA  HIS A  71       5.864   6.339  -3.810  1.00  0.00           C  
ATOM    562  C   HIS A  71       6.867   7.286  -3.159  1.00  0.00           C  
ATOM    563  CB  HIS A  71       4.976   7.107  -4.790  1.00  0.00           C  
ATOM    564  O   HIS A  71       8.044   7.297  -3.524  1.00  0.00           O  
ATOM    565  CG  HIS A  71       5.743   7.871  -5.823  1.00  0.00           C  
ATOM    566  CD2 HIS A  71       6.301   7.473  -6.990  1.00  0.00           C  
ATOM    567  ND1 HIS A  71       6.010   9.218  -5.706  1.00  0.00           N  
ATOM    568  CE1 HIS A  71       6.701   9.616  -6.761  1.00  0.00           C  
ATOM    569  NE2 HIS A  71       6.891   8.577  -7.555  1.00  0.00           N  
ATOM    570  N   ASP A  72       6.458   8.063  -2.283  1.00  0.00           N  
ATOM    571  CA  ASP A  72       7.284   9.057  -1.606  1.00  0.00           C  
ATOM    572  C   ASP A  72       8.377   8.389  -0.774  1.00  0.00           C  
ATOM    573  CB  ASP A  72       6.422   9.956  -0.717  1.00  0.00           C  
ATOM    574  O   ASP A  72       9.518   8.856  -0.749  1.00  0.00           O  
ATOM    575  CG  ASP A  72       5.581  10.942  -1.508  1.00  0.00           C  
ATOM    576  OD1 ASP A  72       5.860  11.157  -2.707  1.00  0.00           O  
ATOM    577  OD2 ASP A  72       4.633  11.512  -0.926  1.00  0.00           O  
ATOM    578  N   VAL A  73       7.982   7.372  -0.010  1.00  0.00           N  
ATOM    579  CA  VAL A  73       8.903   6.652   0.864  1.00  0.00           C  
ATOM    580  C   VAL A  73      10.001   5.996   0.030  1.00  0.00           C  
ATOM    581  CB  VAL A  73       8.168   5.588   1.709  1.00  0.00           C  
ATOM    582  O   VAL A  73      11.183   6.082   0.371  1.00  0.00           O  
ATOM    583  CG1 VAL A  73       9.169   4.679   2.421  1.00  0.00           C  
ATOM    584  CG2 VAL A  73       7.239   6.258   2.719  1.00  0.00           C  
ATOM    585  N   VAL A  74       9.614   5.319  -1.026  1.00  0.00           N  
ATOM    586  CA  VAL A  74      10.523   4.575  -1.892  1.00  0.00           C  
ATOM    587  C   VAL A  74      11.441   5.545  -2.633  1.00  0.00           C  
ATOM    588  CB  VAL A  74       9.753   3.694  -2.901  1.00  0.00           C  
ATOM    589  O   VAL A  74      12.638   5.288  -2.779  1.00  0.00           O  
ATOM    590  CG1 VAL A  74      10.712   3.061  -3.908  1.00  0.00           C  
ATOM    591  CG2 VAL A  74       8.956   2.617  -2.168  1.00  0.00           C  
ATOM    592  N   THR A  75      10.855   6.564  -3.226  1.00  0.00           N  
ATOM    593  CA  THR A  75      11.601   7.595  -3.939  1.00  0.00           C  
ATOM    594  C   THR A  75      12.594   8.285  -3.007  1.00  0.00           C  
ATOM    595  CB  THR A  75      10.656   8.644  -4.554  1.00  0.00           C  
ATOM    596  O   THR A  75      13.708   8.617  -3.416  1.00  0.00           O  
ATOM    597  CG2 THR A  75      11.426   9.642  -5.413  1.00  0.00           C  
ATOM    598  OG1 THR A  75       9.682   7.981  -5.369  1.00  0.00           O  
ATOM    599  N   GLU A  76      12.228   8.544  -1.759  1.00  0.00           N  
ATOM    600  CA  GLU A  76      13.073   9.200  -0.766  1.00  0.00           C  
ATOM    601  C   GLU A  76      14.156   8.257  -0.252  1.00  0.00           C  
ATOM    602  CB  GLU A  76      12.228   9.717   0.401  1.00  0.00           C  
ATOM    603  O   GLU A  76      15.262   8.692   0.075  1.00  0.00           O  
ATOM    604  CG  GLU A  76      11.439  10.978   0.079  1.00  0.00           C  
ATOM    605  CD  GLU A  76      10.720  11.560   1.285  1.00  0.00           C  
ATOM    606  OE1 GLU A  76      10.114  12.649   1.163  1.00  0.00           O  
ATOM    607  OE2 GLU A  76      10.763  10.923   2.361  1.00  0.00           O  
ATOM    608  N   SER A  77      13.851   6.872  -0.135  1.00  0.00           N  
ATOM    609  CA  SER A  77      14.732   5.874   0.461  1.00  0.00           C  
ATOM    610  C   SER A  77      15.632   5.233  -0.590  1.00  0.00           C  
ATOM    611  CB  SER A  77      13.916   4.794   1.172  1.00  0.00           C  
ATOM    612  O   SER A  77      16.765   4.847  -0.293  1.00  0.00           O  
ATOM    613  OG  SER A  77      13.144   5.355   2.220  1.00  0.00           O  
ATOM    614  N   PHE A  78      15.147   5.128  -1.794  1.00  0.00           N  
ATOM    615  CA  PHE A  78      15.851   4.299  -2.765  1.00  0.00           C  
ATOM    616  C   PHE A  78      16.252   5.118  -3.986  1.00  0.00           C  
ATOM    617  CB  PHE A  78      14.981   3.112  -3.192  1.00  0.00           C  
ATOM    618  O   PHE A  78      16.903   4.604  -4.898  1.00  0.00           O  
ATOM    619  CG  PHE A  78      14.719   2.123  -2.088  1.00  0.00           C  
ATOM    620  CD1 PHE A  78      15.640   1.124  -1.798  1.00  0.00           C  
ATOM    621  CD2 PHE A  78      13.551   2.193  -1.339  1.00  0.00           C  
ATOM    622  CE1 PHE A  78      15.401   0.207  -0.777  1.00  0.00           C  
ATOM    623  CE2 PHE A  78      13.305   1.281  -0.317  1.00  0.00           C  
ATOM    624  CZ  PHE A  78      14.230   0.288  -0.039  1.00  0.00           C  
ATOM    625  N   TYR A  79      16.384   6.617  -4.073  1.00  0.00           N  
ATOM    626  CA  TYR A  79      16.920   7.569  -5.040  1.00  0.00           C  
ATOM    627  C   TYR A  79      17.369   6.860  -6.312  1.00  0.00           C  
ATOM    628  CB  TYR A  79      18.092   8.348  -4.434  1.00  0.00           C  
ATOM    629  O   TYR A  79      17.932   5.765  -6.253  1.00  0.00           O  
ATOM    630  CG  TYR A  79      17.720   9.733  -3.961  1.00  0.00           C  
ATOM    631  CD1 TYR A  79      17.825  10.832  -4.811  1.00  0.00           C  
ATOM    632  CD2 TYR A  79      17.265   9.945  -2.664  1.00  0.00           C  
ATOM    633  CE1 TYR A  79      17.486  12.110  -4.379  1.00  0.00           C  
ATOM    634  CE2 TYR A  79      16.923  11.218  -2.221  1.00  0.00           C  
ATOM    635  OH  TYR A  79      16.699  13.555  -2.651  1.00  0.00           O  
ATOM    636  CZ  TYR A  79      17.036  12.292  -3.084  1.00  0.00           C  
ATOM    637  N   PRO A  80      17.078   7.661  -7.744  1.00  0.00           N  
ATOM    638  CA  PRO A  80      16.539   7.432  -9.086  1.00  0.00           C  
ATOM    639  C   PRO A  80      17.361   6.427  -9.889  1.00  0.00           C  
ATOM    640  CB  PRO A  80      16.594   8.820  -9.730  1.00  0.00           C  
ATOM    641  O   PRO A  80      18.537   6.670 -10.171  1.00  0.00           O  
ATOM    642  CG  PRO A  80      17.818   9.459  -9.157  1.00  0.00           C  
ATOM    643  CD  PRO A  80      18.387   8.545  -8.110  1.00  0.00           C  
ATOM    644  N   SER A  81      17.428   5.298  -9.488  1.00  0.00           N  
ATOM    645  CA  SER A  81      18.214   4.405 -10.334  1.00  0.00           C  
ATOM    646  C   SER A  81      17.581   4.249 -11.712  1.00  0.00           C  
ATOM    647  CB  SER A  81      18.364   3.034  -9.673  1.00  0.00           C  
ATOM    648  O   SER A  81      16.359   4.338 -11.853  1.00  0.00           O  
ATOM    649  OG  SER A  81      17.206   2.245  -9.886  1.00  0.00           O  
ATOM    650  N   ASP A  82      18.020   5.145 -12.624  1.00  0.00           N  
ATOM    651  CA  ASP A  82      17.857   5.010 -14.069  1.00  0.00           C  
ATOM    652  C   ASP A  82      17.269   3.648 -14.430  1.00  0.00           C  
ATOM    653  CB  ASP A  82      19.197   5.210 -14.780  1.00  0.00           C  
ATOM    654  O   ASP A  82      17.192   3.292 -15.608  1.00  0.00           O  
ATOM    655  CG  ASP A  82      19.973   6.407 -14.259  1.00  0.00           C  
ATOM    656  OD1 ASP A  82      19.347   7.397 -13.823  1.00  0.00           O  
ATOM    657  OD2 ASP A  82      21.222   6.360 -14.286  1.00  0.00           O  
ATOM    658  N   ARG A  83      16.836   2.905 -13.289  1.00  0.00           N  
ATOM    659  CA  ARG A  83      16.325   1.573 -13.593  1.00  0.00           C  
ATOM    660  C   ARG A  83      14.900   1.402 -13.078  1.00  0.00           C  
ATOM    661  CB  ARG A  83      17.232   0.498 -12.991  1.00  0.00           C  
ATOM    662  O   ARG A  83      14.466   2.131 -12.184  1.00  0.00           O  
ATOM    663  CG  ARG A  83      18.617   0.441 -13.616  1.00  0.00           C  
ATOM    664  CD  ARG A  83      19.430  -0.730 -13.081  1.00  0.00           C  
ATOM    665  NE  ARG A  83      20.737  -0.818 -13.724  1.00  0.00           N  
ATOM    666  NH1 ARG A  83      21.393  -2.727 -12.599  1.00  0.00           N  
ATOM    667  NH2 ARG A  83      22.799  -1.749 -14.122  1.00  0.00           N  
ATOM    668  CZ  ARG A  83      21.640  -1.764 -13.480  1.00  0.00           C  
ATOM    669  N   GLU A  84      14.108   0.764 -13.930  1.00  0.00           N  
ATOM    670  CA  GLU A  84      12.750   0.382 -13.556  1.00  0.00           C  
ATOM    671  C   GLU A  84      12.746  -0.485 -12.300  1.00  0.00           C  
ATOM    672  CB  GLU A  84      12.062  -0.357 -14.707  1.00  0.00           C  
ATOM    673  O   GLU A  84      13.486  -1.467 -12.215  1.00  0.00           O  
ATOM    674  CG  GLU A  84      10.583  -0.624 -14.469  1.00  0.00           C  
ATOM    675  CD  GLU A  84       9.898  -1.297 -15.648  1.00  0.00           C  
ATOM    676  OE1 GLU A  84       9.294  -2.378 -15.463  1.00  0.00           O  
ATOM    677  OE2 GLU A  84       9.967  -0.740 -16.766  1.00  0.00           O  
ATOM    678  N   TYR A  85      11.983   0.042 -11.230  1.00  0.00           N  
ATOM    679  CA  TYR A  85      11.823  -0.702  -9.985  1.00  0.00           C  
ATOM    680  C   TYR A  85      10.350  -0.964  -9.693  1.00  0.00           C  
ATOM    681  CB  TYR A  85      12.458   0.060  -8.818  1.00  0.00           C  
ATOM    682  O   TYR A  85       9.505  -0.090  -9.895  1.00  0.00           O  
ATOM    683  CG  TYR A  85      13.965   0.130  -8.887  1.00  0.00           C  
ATOM    684  CD1 TYR A  85      14.753  -0.919  -8.420  1.00  0.00           C  
ATOM    685  CD2 TYR A  85      14.603   1.245  -9.420  1.00  0.00           C  
ATOM    686  CE1 TYR A  85      16.141  -0.859  -8.480  1.00  0.00           C  
ATOM    687  CE2 TYR A  85      15.990   1.317  -9.485  1.00  0.00           C  
ATOM    688  OH  TYR A  85      18.124   0.327  -9.076  1.00  0.00           O  
ATOM    689  CZ  TYR A  85      16.750   0.262  -9.014  1.00  0.00           C  
ATOM    690  N   CYS A  86      10.118  -2.247  -9.420  1.00  0.00           N  
ATOM    691  CA  CYS A  86       8.772  -2.581  -8.968  1.00  0.00           C  
ATOM    692  C   CYS A  86       8.792  -3.113  -7.540  1.00  0.00           C  
ATOM    693  CB  CYS A  86       8.136  -3.613  -9.898  1.00  0.00           C  
ATOM    694  O   CYS A  86       9.629  -3.949  -7.197  1.00  0.00           O  
ATOM    695  SG  CYS A  86       7.925  -3.032 -11.596  1.00  0.00           S  
ATOM    696  N   PHE A  87       7.930  -2.548  -6.718  1.00  0.00           N  
ATOM    697  CA  PHE A  87       7.827  -3.008  -5.339  1.00  0.00           C  
ATOM    698  C   PHE A  87       6.479  -3.673  -5.089  1.00  0.00           C  
ATOM    699  CB  PHE A  87       8.025  -1.841  -4.365  1.00  0.00           C  
ATOM    700  O   PHE A  87       5.463  -3.259  -5.651  1.00  0.00           O  
ATOM    701  CG  PHE A  87       9.410  -1.253  -4.396  1.00  0.00           C  
ATOM    702  CD1 PHE A  87      10.427  -1.793  -3.619  1.00  0.00           C  
ATOM    703  CD2 PHE A  87       9.694  -0.160  -5.204  1.00  0.00           C  
ATOM    704  CE1 PHE A  87      11.710  -1.250  -3.645  1.00  0.00           C  
ATOM    705  CE2 PHE A  87      10.974   0.388  -5.236  1.00  0.00           C  
ATOM    706  CZ  PHE A  87      11.980  -0.158  -4.455  1.00  0.00           C  
ATOM    707  N   HIS A  88       6.650  -4.845  -4.411  1.00  0.00           N  
ATOM    708  CA  HIS A  88       5.460  -5.504  -3.885  1.00  0.00           C  
ATOM    709  C   HIS A  88       5.160  -5.045  -2.462  1.00  0.00           C  
ATOM    710  CB  HIS A  88       5.629  -7.024  -3.922  1.00  0.00           C  
ATOM    711  O   HIS A  88       5.998  -5.190  -1.568  1.00  0.00           O  
ATOM    712  CG  HIS A  88       5.413  -7.619  -5.277  1.00  0.00           C  
ATOM    713  CD2 HIS A  88       6.284  -8.168  -6.156  1.00  0.00           C  
ATOM    714  ND1 HIS A  88       4.171  -7.691  -5.868  1.00  0.00           N  
ATOM    715  CE1 HIS A  88       4.288  -8.260  -7.056  1.00  0.00           C  
ATOM    716  NE2 HIS A  88       5.560  -8.559  -7.255  1.00  0.00           N  
ATOM    717  N   ILE A  89       3.970  -4.397  -2.362  1.00  0.00           N  
ATOM    718  CA  ILE A  89       3.622  -3.873  -1.046  1.00  0.00           C  
ATOM    719  C   ILE A  89       2.450  -4.664  -0.470  1.00  0.00           C  
ATOM    720  CB  ILE A  89       3.274  -2.369  -1.111  1.00  0.00           C  
ATOM    721  O   ILE A  89       1.401  -4.784  -1.107  1.00  0.00           O  
ATOM    722  CG1 ILE A  89       4.423  -1.582  -1.752  1.00  0.00           C  
ATOM    723  CG2 ILE A  89       2.953  -1.829   0.286  1.00  0.00           C  
ATOM    724  CD1 ILE A  89       4.040  -0.176  -2.193  1.00  0.00           C  
ATOM    725  N   ILE A  90       2.754  -5.191   0.663  1.00  0.00           N  
ATOM    726  CA  ILE A  90       1.702  -5.879   1.403  1.00  0.00           C  
ATOM    727  C   ILE A  90       1.268  -5.027   2.594  1.00  0.00           C  
ATOM    728  CB  ILE A  90       2.165  -7.273   1.881  1.00  0.00           C  
ATOM    729  O   ILE A  90       2.102  -4.603   3.398  1.00  0.00           O  
ATOM    730  CG1 ILE A  90       2.660  -8.107   0.694  1.00  0.00           C  
ATOM    731  CG2 ILE A  90       1.035  -7.993   2.623  1.00  0.00           C  
ATOM    732  CD1 ILE A  90       3.334  -9.413   1.094  1.00  0.00           C  
ATOM    733  N   TYR A  91      -0.012  -4.709   2.510  1.00  0.00           N  
ATOM    734  CA  TYR A  91      -0.432  -3.899   3.648  1.00  0.00           C  
ATOM    735  C   TYR A  91      -1.730  -4.429   4.245  1.00  0.00           C  
ATOM    736  CB  TYR A  91      -0.608  -2.436   3.230  1.00  0.00           C  
ATOM    737  O   TYR A  91      -2.516  -5.084   3.555  1.00  0.00           O  
ATOM    738  CG  TYR A  91      -1.774  -2.207   2.299  1.00  0.00           C  
ATOM    739  CD1 TYR A  91      -1.636  -2.383   0.924  1.00  0.00           C  
ATOM    740  CD2 TYR A  91      -3.013  -1.813   2.791  1.00  0.00           C  
ATOM    741  CE1 TYR A  91      -2.707  -2.171   0.061  1.00  0.00           C  
ATOM    742  CE2 TYR A  91      -4.091  -1.598   1.938  1.00  0.00           C  
ATOM    743  OH  TYR A  91      -4.991  -1.568  -0.273  1.00  0.00           O  
ATOM    744  CZ  TYR A  91      -3.928  -1.779   0.577  1.00  0.00           C  
ATOM    745  N   GLU A  92      -1.787  -4.222   5.490  1.00  0.00           N  
ATOM    746  CA  GLU A  92      -2.984  -4.559   6.256  1.00  0.00           C  
ATOM    747  C   GLU A  92      -3.500  -3.350   7.032  1.00  0.00           C  
ATOM    748  CB  GLU A  92      -2.700  -5.717   7.215  1.00  0.00           C  
ATOM    749  O   GLU A  92      -2.756  -2.732   7.796  1.00  0.00           O  
ATOM    750  CG  GLU A  92      -3.932  -6.220   7.954  1.00  0.00           C  
ATOM    751  CD  GLU A  92      -3.627  -7.337   8.939  1.00  0.00           C  
ATOM    752  OE1 GLU A  92      -4.571  -8.028   9.385  1.00  0.00           O  
ATOM    753  OE2 GLU A  92      -2.434  -7.521   9.269  1.00  0.00           O  
ATOM    754  N   CYS A  93      -4.866  -3.092   6.697  1.00  0.00           N  
ATOM    755  CA  CYS A  93      -5.422  -1.912   7.349  1.00  0.00           C  
ATOM    756  C   CYS A  93      -6.471  -2.303   8.383  1.00  0.00           C  
ATOM    757  CB  CYS A  93      -6.038  -0.969   6.315  1.00  0.00           C  
ATOM    758  O   CYS A  93      -7.256  -3.226   8.158  1.00  0.00           O  
ATOM    759  SG  CYS A  93      -4.834  -0.249   5.178  1.00  0.00           S  
ATOM    760  N   GLU A  94      -6.348  -1.732   9.582  1.00  0.00           N  
ATOM    761  CA  GLU A  94      -7.378  -1.871  10.607  1.00  0.00           C  
ATOM    762  C   GLU A  94      -8.246  -0.619  10.690  1.00  0.00           C  
ATOM    763  CB  GLU A  94      -6.745  -2.164  11.970  1.00  0.00           C  
ATOM    764  O   GLU A  94      -7.752   0.498  10.525  1.00  0.00           O  
ATOM    765  CG  GLU A  94      -6.006  -3.493  12.032  1.00  0.00           C  
ATOM    766  CD  GLU A  94      -5.382  -3.769  13.391  1.00  0.00           C  
ATOM    767  OE1 GLU A  94      -4.989  -4.928  13.654  1.00  0.00           O  
ATOM    768  OE2 GLU A  94      -5.286  -2.818  14.199  1.00  0.00           O  
ATOM    769  N   CYS A  95      -9.648  -0.758  10.817  1.00  0.00           N  
ATOM    770  CA  CYS A  95     -10.563   0.372  10.934  1.00  0.00           C  
ATOM    771  C   CYS A  95     -10.898   0.654  12.394  1.00  0.00           C  
ATOM    772  CB  CYS A  95     -11.847   0.106  10.149  1.00  0.00           C  
ATOM    773  O   CYS A  95     -11.367  -0.233  13.110  1.00  0.00           O  
ATOM    774  SG  CYS A  95     -11.581  -0.136   8.379  1.00  0.00           S  
ATOM    775  N   ARG A  96     -10.371   1.743  12.878  1.00  0.00           N  
ATOM    776  CA  ARG A  96     -10.646   2.111  14.263  1.00  0.00           C  
ATOM    777  C   ARG A  96     -11.531   3.351  14.334  1.00  0.00           C  
ATOM    778  CB  ARG A  96      -9.342   2.353  15.025  1.00  0.00           C  
ATOM    779  O   ARG A  96     -11.421   4.248  13.495  1.00  0.00           O  
ATOM    780  CG  ARG A  96      -8.477   1.112  15.175  1.00  0.00           C  
ATOM    781  CD  ARG A  96      -7.322   1.343  16.140  1.00  0.00           C  
ATOM    782  NE  ARG A  96      -6.538   0.128  16.343  1.00  0.00           N  
ATOM    783  NH1 ARG A  96      -5.421   0.913  18.207  1.00  0.00           N  
ATOM    784  NH2 ARG A  96      -4.994  -1.194  17.412  1.00  0.00           N  
ATOM    785  CZ  ARG A  96      -5.653  -0.048  17.320  1.00  0.00           C  
ATOM    786  N   GLN A  97     -12.572   3.324  15.086  1.00  0.00           N  
ATOM    787  CA  GLN A  97     -13.458   4.457  15.335  1.00  0.00           C  
ATOM    788  C   GLN A  97     -12.871   5.393  16.388  1.00  0.00           C  
ATOM    789  CB  GLN A  97     -14.840   3.971  15.776  1.00  0.00           C  
ATOM    790  O   GLN A  97     -12.355   4.939  17.411  1.00  0.00           O  
ATOM    791  CG  GLN A  97     -15.759   3.599  14.620  1.00  0.00           C  
ATOM    792  CD  GLN A  97     -17.133   3.155  15.082  1.00  0.00           C  
ATOM    793  NE2 GLN A  97     -17.963   2.718  14.141  1.00  0.00           N  
ATOM    794  OE1 GLN A  97     -17.447   3.203  16.276  1.00  0.00           O  
ATOM    795  N   GLU A  98     -12.586   6.646  15.915  1.00  0.00           N  
ATOM    796  CA  GLU A  98     -12.090   7.611  16.891  1.00  0.00           C  
ATOM    797  C   GLU A  98     -13.039   7.730  18.081  1.00  0.00           C  
ATOM    798  CB  GLU A  98     -11.890   8.982  16.240  1.00  0.00           C  
ATOM    799  O   GLU A  98     -14.258   7.632  17.922  1.00  0.00           O  
ATOM    800  CG  GLU A  98     -10.528   9.158  15.585  1.00  0.00           C  
ATOM    801  CD  GLU A  98     -10.207  10.606  15.248  1.00  0.00           C  
ATOM    802  OE1 GLU A  98      -9.364  11.218  15.942  1.00  0.00           O  
ATOM    803  OE2 GLU A  98     -10.804  11.132  14.283  1.00  0.00           O  
ATOM    804  N   PRO A  99     -12.499   7.522  19.455  1.00  0.00           N  
ATOM    805  CA  PRO A  99     -13.358   7.704  20.627  1.00  0.00           C  
ATOM    806  C   PRO A  99     -14.156   9.005  20.578  1.00  0.00           C  
ATOM    807  CB  PRO A  99     -12.366   7.715  21.793  1.00  0.00           C  
ATOM    808  O   PRO A  99     -13.712   9.982  19.969  1.00  0.00           O  
ATOM    809  CG  PRO A  99     -11.020   7.790  21.149  1.00  0.00           C  
ATOM    810  CD  PRO A  99     -11.191   7.623  19.666  1.00  0.00           C  
TER     811      PRO A  99                                                      
ENDMDL                                                                          
END                                                                             
