# Supplementary material for: AlphaDesign: a de novo protein design framework based on AlphaFold
Source: Mol Syst Biol. 2025 Jun 17;21(9):1166–89. doi: 10.1038/s44320-025-00119-z (PMC12405559; doi:10.1038/s44320-025-00119-z)
Supplement: Supplementary file 4 — Source data Fig. 2 [file 44320_2025_119_MOESM4_ESM.zip › Figure_2/2A/design_monomer-200-nr2-run1_result_2.pdb]

MODEL     1                                                                     
ATOM      1  N   HIS A   0      -5.329  12.758  14.718  1.00  0.00           N  
ATOM      2  CA  HIS A   0      -4.492  12.602  13.533  1.00  0.00           C  
ATOM      3  C   HIS A   0      -3.150  11.969  13.886  1.00  0.00           C  
ATOM      4  CB  HIS A   0      -4.272  13.953  12.851  1.00  0.00           C  
ATOM      5  O   HIS A   0      -2.470  12.421  14.810  1.00  0.00           O  
ATOM      6  CG  HIS A   0      -5.520  14.544  12.275  1.00  0.00           C  
ATOM      7  CD2 HIS A   0      -6.463  15.342  12.828  1.00  0.00           C  
ATOM      8  ND1 HIS A   0      -5.913  14.327  10.972  1.00  0.00           N  
ATOM      9  CE1 HIS A   0      -7.047  14.970  10.748  1.00  0.00           C  
ATOM     10  NE2 HIS A   0      -7.402  15.594  11.858  1.00  0.00           N  
ATOM     11  N   TYR A   1      -2.936  10.733  13.452  1.00  0.00           N  
ATOM     12  CA  TYR A   1      -1.648  10.077  13.651  1.00  0.00           C  
ATOM     13  C   TYR A   1      -0.859  10.017  12.349  1.00  0.00           C  
ATOM     14  CB  TYR A   1      -1.846   8.664  14.208  1.00  0.00           C  
ATOM     15  O   TYR A   1      -1.397   9.632  11.307  1.00  0.00           O  
ATOM     16  CG  TYR A   1      -2.408   8.636  15.608  1.00  0.00           C  
ATOM     17  CD1 TYR A   1      -1.578   8.788  16.717  1.00  0.00           C  
ATOM     18  CD2 TYR A   1      -3.770   8.456  15.826  1.00  0.00           C  
ATOM     19  CE1 TYR A   1      -2.092   8.761  18.009  1.00  0.00           C  
ATOM     20  CE2 TYR A   1      -4.295   8.428  17.114  1.00  0.00           C  
ATOM     21  OH  TYR A   1      -3.963   8.554  19.475  1.00  0.00           O  
ATOM     22  CZ  TYR A   1      -3.449   8.581  18.197  1.00  0.00           C  
ATOM     23  N   SER A   2       0.344  10.738  12.279  1.00  0.00           N  
ATOM     24  CA  SER A   2       1.211  10.701  11.106  1.00  0.00           C  
ATOM     25  C   SER A   2       2.529  10.000  11.416  1.00  0.00           C  
ATOM     26  CB  SER A   2       1.484  12.117  10.597  1.00  0.00           C  
ATOM     27  O   SER A   2       3.156  10.269  12.443  1.00  0.00           O  
ATOM     28  OG  SER A   2       2.286  12.085   9.428  1.00  0.00           O  
ATOM     29  N   PHE A   3       2.749   8.929  10.655  1.00  0.00           N  
ATOM     30  CA  PHE A   3       4.018   8.220  10.770  1.00  0.00           C  
ATOM     31  C   PHE A   3       4.814   8.322   9.474  1.00  0.00           C  
ATOM     32  CB  PHE A   3       3.782   6.749  11.127  1.00  0.00           C  
ATOM     33  O   PHE A   3       4.253   8.198   8.383  1.00  0.00           O  
ATOM     34  CG  PHE A   3       3.108   6.548  12.457  1.00  0.00           C  
ATOM     35  CD1 PHE A   3       3.858   6.408  13.619  1.00  0.00           C  
ATOM     36  CD2 PHE A   3       1.723   6.499  12.546  1.00  0.00           C  
ATOM     37  CE1 PHE A   3       3.237   6.222  14.851  1.00  0.00           C  
ATOM     38  CE2 PHE A   3       1.095   6.313  13.775  1.00  0.00           C  
ATOM     39  CZ  PHE A   3       1.853   6.174  14.926  1.00  0.00           C  
ATOM     40  N   SER A   4       6.070   8.831   9.616  1.00  0.00           N  
ATOM     41  CA  SER A   4       6.944   8.892   8.450  1.00  0.00           C  
ATOM     42  C   SER A   4       8.220   8.087   8.672  1.00  0.00           C  
ATOM     43  CB  SER A   4       7.298  10.343   8.120  1.00  0.00           C  
ATOM     44  O   SER A   4       8.845   8.183   9.730  1.00  0.00           O  
ATOM     45  OG  SER A   4       8.068  10.416   6.932  1.00  0.00           O  
ATOM     46  N   PHE A   5       8.457   7.240   7.702  1.00  0.00           N  
ATOM     47  CA  PHE A   5       9.708   6.492   7.749  1.00  0.00           C  
ATOM     48  C   PHE A   5      10.590   6.836   6.555  1.00  0.00           C  
ATOM     49  CB  PHE A   5       9.433   4.985   7.781  1.00  0.00           C  
ATOM     50  O   PHE A   5      10.202   6.614   5.406  1.00  0.00           O  
ATOM     51  CG  PHE A   5       8.671   4.533   8.998  1.00  0.00           C  
ATOM     52  CD1 PHE A   5       9.336   4.242  10.183  1.00  0.00           C  
ATOM     53  CD2 PHE A   5       7.290   4.400   8.957  1.00  0.00           C  
ATOM     54  CE1 PHE A   5       8.634   3.824  11.311  1.00  0.00           C  
ATOM     55  CE2 PHE A   5       6.581   3.982  10.080  1.00  0.00           C  
ATOM     56  CZ  PHE A   5       7.255   3.693  11.255  1.00  0.00           C  
ATOM     57  N   PRO A   6      11.695   7.614   6.832  1.00  0.00           N  
ATOM     58  CA  PRO A   6      12.472   8.271   5.778  1.00  0.00           C  
ATOM     59  C   PRO A   6      13.270   7.283   4.930  1.00  0.00           C  
ATOM     60  CB  PRO A   6      13.406   9.202   6.556  1.00  0.00           C  
ATOM     61  O   PRO A   6      13.400   7.469   3.717  1.00  0.00           O  
ATOM     62  CG  PRO A   6      13.378   8.686   7.958  1.00  0.00           C  
ATOM     63  CD  PRO A   6      12.123   7.883   8.146  1.00  0.00           C  
ATOM     64  N   TRP A   7      13.202   5.866   5.225  1.00  0.00           N  
ATOM     65  CA  TRP A   7      13.761   4.877   4.310  1.00  0.00           C  
ATOM     66  C   TRP A   7      13.843   3.506   4.973  1.00  0.00           C  
ATOM     67  CB  TRP A   7      15.150   5.310   3.833  1.00  0.00           C  
ATOM     68  O   TRP A   7      14.586   3.321   5.940  1.00  0.00           O  
ATOM     69  CG  TRP A   7      15.192   6.693   3.254  1.00  0.00           C  
ATOM     70  CD1 TRP A   7      15.806   7.791   3.787  1.00  0.00           C  
ATOM     71  CD2 TRP A   7      14.588   7.125   2.031  1.00  0.00           C  
ATOM     72  CE2 TRP A   7      14.878   8.500   1.885  1.00  0.00           C  
ATOM     73  CE3 TRP A   7      13.830   6.482   1.043  1.00  0.00           C  
ATOM     74  NE1 TRP A   7      15.622   8.881   2.968  1.00  0.00           N  
ATOM     75  CH2 TRP A   7      13.696   8.591  -0.164  1.00  0.00           C  
ATOM     76  CZ2 TRP A   7      14.435   9.243   0.788  1.00  0.00           C  
ATOM     77  CZ3 TRP A   7      13.390   7.224  -0.047  1.00  0.00           C  
ATOM     78  N   LEU A   8      12.989   2.754   4.577  1.00  0.00           N  
ATOM     79  CA  LEU A   8      12.854   1.429   5.174  1.00  0.00           C  
ATOM     80  C   LEU A   8      13.803   0.436   4.512  1.00  0.00           C  
ATOM     81  CB  LEU A   8      11.411   0.932   5.055  1.00  0.00           C  
ATOM     82  O   LEU A   8      14.342  -0.452   5.177  1.00  0.00           O  
ATOM     83  CG  LEU A   8      10.398   1.554   6.017  1.00  0.00           C  
ATOM     84  CD1 LEU A   8       8.978   1.348   5.499  1.00  0.00           C  
ATOM     85  CD2 LEU A   8      10.554   0.962   7.414  1.00  0.00           C  
ATOM     86  N   PHE A   9      14.258   0.946   3.200  1.00  0.00           N  
ATOM     87  CA  PHE A   9      15.138   0.021   2.494  1.00  0.00           C  
ATOM     88  C   PHE A   9      16.122   0.779   1.611  1.00  0.00           C  
ATOM     89  CB  PHE A   9      14.321  -0.960   1.649  1.00  0.00           C  
ATOM     90  O   PHE A   9      15.715   1.508   0.703  1.00  0.00           O  
ATOM     91  CG  PHE A   9      13.683  -2.065   2.447  1.00  0.00           C  
ATOM     92  CD1 PHE A   9      14.413  -3.192   2.807  1.00  0.00           C  
ATOM     93  CD2 PHE A   9      12.354  -1.976   2.839  1.00  0.00           C  
ATOM     94  CE1 PHE A   9      13.825  -4.216   3.546  1.00  0.00           C  
ATOM     95  CE2 PHE A   9      11.760  -2.996   3.578  1.00  0.00           C  
ATOM     96  CZ  PHE A   9      12.497  -4.115   3.929  1.00  0.00           C  
ATOM     97  N   ASP A  10      17.492   0.845   2.028  1.00  0.00           N  
ATOM     98  CA  ASP A  10      18.603   1.446   1.295  1.00  0.00           C  
ATOM     99  C   ASP A  10      19.722   0.433   1.066  1.00  0.00           C  
ATOM    100  CB  ASP A  10      19.143   2.665   2.045  1.00  0.00           C  
ATOM    101  O   ASP A  10      20.441   0.072   2.000  1.00  0.00           O  
ATOM    102  CG  ASP A  10      20.178   3.440   1.249  1.00  0.00           C  
ATOM    103  OD1 ASP A  10      20.648   2.936   0.206  1.00  0.00           O  
ATOM    104  OD2 ASP A  10      20.529   4.564   1.670  1.00  0.00           O  
ATOM    105  N   PRO A  11      19.638  -0.138  -0.210  1.00  0.00           N  
ATOM    106  CA  PRO A  11      20.620  -1.179  -0.521  1.00  0.00           C  
ATOM    107  C   PRO A  11      22.061  -0.704  -0.343  1.00  0.00           C  
ATOM    108  CB  PRO A  11      20.332  -1.509  -1.988  1.00  0.00           C  
ATOM    109  O   PRO A  11      22.967  -1.522  -0.165  1.00  0.00           O  
ATOM    110  CG  PRO A  11      19.454  -0.397  -2.464  1.00  0.00           C  
ATOM    111  CD  PRO A  11      18.892   0.314  -1.266  1.00  0.00           C  
ATOM    112  N   SER A  12      22.378   0.710  -0.353  1.00  0.00           N  
ATOM    113  CA  SER A  12      23.685   1.336  -0.183  1.00  0.00           C  
ATOM    114  C   SER A  12      24.111   1.338   1.281  1.00  0.00           C  
ATOM    115  CB  SER A  12      23.668   2.768  -0.719  1.00  0.00           C  
ATOM    116  O   SER A  12      25.302   1.421   1.587  1.00  0.00           O  
ATOM    117  OG  SER A  12      22.751   3.567   0.008  1.00  0.00           O  
ATOM    118  N   GLN A  13      23.205   1.131   2.193  1.00  0.00           N  
ATOM    119  CA  GLN A  13      23.462   1.131   3.629  1.00  0.00           C  
ATOM    120  C   GLN A  13      23.253  -0.257   4.226  1.00  0.00           C  
ATOM    121  CB  GLN A  13      22.564   2.147   4.336  1.00  0.00           C  
ATOM    122  O   GLN A  13      23.531  -0.480   5.406  1.00  0.00           O  
ATOM    123  CG  GLN A  13      22.854   3.593   3.957  1.00  0.00           C  
ATOM    124  CD  GLN A  13      22.279   4.587   4.949  1.00  0.00           C  
ATOM    125  NE2 GLN A  13      22.599   5.863   4.764  1.00  0.00           N  
ATOM    126  OE1 GLN A  13      21.552   4.211   5.874  1.00  0.00           O  
ATOM    127  N   GLY A  14      23.287  -1.503   3.256  1.00  0.00           N  
ATOM    128  CA  GLY A  14      22.958  -2.786   3.856  1.00  0.00           C  
ATOM    129  C   GLY A  14      21.597  -2.801   4.525  1.00  0.00           C  
ATOM    130  O   GLY A  14      20.938  -1.764   4.627  1.00  0.00           O  
ATOM    131  N   CYS A  15      20.568  -3.697   3.991  1.00  0.00           N  
ATOM    132  CA  CYS A  15      19.279  -3.739   4.672  1.00  0.00           C  
ATOM    133  C   CYS A  15      19.371  -3.103   6.054  1.00  0.00           C  
ATOM    134  CB  CYS A  15      18.784  -5.179   4.796  1.00  0.00           C  
ATOM    135  O   CYS A  15      20.222  -3.481   6.860  1.00  0.00           O  
ATOM    136  SG  CYS A  15      17.823  -5.744   3.374  1.00  0.00           S  
ATOM    137  N   GLY A  16      19.421  -1.835   6.284  1.00  0.00           N  
ATOM    138  CA  GLY A  16      19.541  -1.234   7.603  1.00  0.00           C  
ATOM    139  C   GLY A  16      18.842  -2.033   8.688  1.00  0.00           C  
ATOM    140  O   GLY A  16      17.621  -2.200   8.654  1.00  0.00           O  
ATOM    141  N   THR A  17      19.203  -3.207   9.016  1.00  0.00           N  
ATOM    142  CA  THR A  17      18.739  -4.015  10.138  1.00  0.00           C  
ATOM    143  C   THR A  17      18.181  -3.129  11.248  1.00  0.00           C  
ATOM    144  CB  THR A  17      19.872  -4.894  10.699  1.00  0.00           C  
ATOM    145  O   THR A  17      17.189  -3.481  11.890  1.00  0.00           O  
ATOM    146  CG2 THR A  17      19.853  -6.283  10.070  1.00  0.00           C  
ATOM    147  OG1 THR A  17      21.133  -4.273  10.422  1.00  0.00           O  
ATOM    148  N   SER A  18      18.491  -1.713  11.291  1.00  0.00           N  
ATOM    149  CA  SER A  18      18.032  -0.850  12.375  1.00  0.00           C  
ATOM    150  C   SER A  18      16.775  -0.085  11.977  1.00  0.00           C  
ATOM    151  CB  SER A  18      19.131   0.133  12.779  1.00  0.00           C  
ATOM    152  O   SER A  18      15.889   0.138  12.805  1.00  0.00           O  
ATOM    153  OG  SER A  18      19.515   0.940  11.679  1.00  0.00           O  
ATOM    154  N   GLY A  19      16.584   0.150  10.654  1.00  0.00           N  
ATOM    155  CA  GLY A  19      15.388   0.795  10.135  1.00  0.00           C  
ATOM    156  C   GLY A  19      14.208  -0.149  10.008  1.00  0.00           C  
ATOM    157  O   GLY A  19      13.078   0.213  10.342  1.00  0.00           O  
ATOM    158  N   LEU A  20      14.457  -1.345   9.503  1.00  0.00           N  
ATOM    159  CA  LEU A  20      13.449  -2.394   9.396  1.00  0.00           C  
ATOM    160  C   LEU A  20      13.027  -2.885  10.777  1.00  0.00           C  
ATOM    161  CB  LEU A  20      13.981  -3.566   8.566  1.00  0.00           C  
ATOM    162  O   LEU A  20      11.837  -3.081  11.034  1.00  0.00           O  
ATOM    163  CG  LEU A  20      13.002  -4.712   8.306  1.00  0.00           C  
ATOM    164  CD1 LEU A  20      11.800  -4.212   7.513  1.00  0.00           C  
ATOM    165  CD2 LEU A  20      13.698  -5.853   7.571  1.00  0.00           C  
ATOM    166  N   GLU A  21      13.941  -3.122  11.695  1.00  0.00           N  
ATOM    167  CA  GLU A  21      13.689  -3.538  13.071  1.00  0.00           C  
ATOM    168  C   GLU A  21      12.910  -2.472  13.836  1.00  0.00           C  
ATOM    169  CB  GLU A  21      15.006  -3.844  13.790  1.00  0.00           C  
ATOM    170  O   GLU A  21      11.974  -2.789  14.574  1.00  0.00           O  
ATOM    171  CG  GLU A  21      15.664  -5.140  13.341  1.00  0.00           C  
ATOM    172  CD  GLU A  21      17.015  -5.384  13.994  1.00  0.00           C  
ATOM    173  OE1 GLU A  21      17.605  -6.468  13.782  1.00  0.00           O  
ATOM    174  OE2 GLU A  21      17.488  -4.485  14.724  1.00  0.00           O  
ATOM    175  N   ASN A  22      13.313  -1.183  13.762  1.00  0.00           N  
ATOM    176  CA  ASN A  22      12.615  -0.047  14.356  1.00  0.00           C  
ATOM    177  C   ASN A  22      11.212   0.113  13.779  1.00  0.00           C  
ATOM    178  CB  ASN A  22      13.420   1.240  14.160  1.00  0.00           C  
ATOM    179  O   ASN A  22      10.270   0.432  14.506  1.00  0.00           O  
ATOM    180  CG  ASN A  22      14.629   1.317  15.070  1.00  0.00           C  
ATOM    181  ND2 ASN A  22      15.586   2.165  14.715  1.00  0.00           N  
ATOM    182  OD1 ASN A  22      14.703   0.619  16.085  1.00  0.00           O  
ATOM    183  N   PHE A  23      11.073  -0.190  12.640  1.00  0.00           N  
ATOM    184  CA  PHE A  23       9.792  -0.136  11.946  1.00  0.00           C  
ATOM    185  C   PHE A  23       8.886  -1.277  12.391  1.00  0.00           C  
ATOM    186  CB  PHE A  23       9.999  -0.191  10.429  1.00  0.00           C  
ATOM    187  O   PHE A  23       7.705  -1.064  12.675  1.00  0.00           O  
ATOM    188  CG  PHE A  23       8.717  -0.207   9.641  1.00  0.00           C  
ATOM    189  CD1 PHE A  23       8.230  -1.392   9.102  1.00  0.00           C  
ATOM    190  CD2 PHE A  23       7.998   0.964   9.440  1.00  0.00           C  
ATOM    191  CE1 PHE A  23       7.044  -1.409   8.373  1.00  0.00           C  
ATOM    192  CE2 PHE A  23       6.811   0.954   8.713  1.00  0.00           C  
ATOM    193  CZ  PHE A  23       6.336  -0.233   8.179  1.00  0.00           C  
ATOM    194  N   GLN A  24       9.387  -2.456  12.312  1.00  0.00           N  
ATOM    195  CA  GLN A  24       8.640  -3.622  12.773  1.00  0.00           C  
ATOM    196  C   GLN A  24       8.185  -3.448  14.219  1.00  0.00           C  
ATOM    197  CB  GLN A  24       9.486  -4.889  12.637  1.00  0.00           C  
ATOM    198  O   GLN A  24       7.061  -3.814  14.570  1.00  0.00           O  
ATOM    199  CG  GLN A  24       9.649  -5.369  11.202  1.00  0.00           C  
ATOM    200  CD  GLN A  24      10.507  -6.615  11.093  1.00  0.00           C  
ATOM    201  NE2 GLN A  24      10.186  -7.475  10.132  1.00  0.00           N  
ATOM    202  OE1 GLN A  24      11.451  -6.804  11.867  1.00  0.00           O  
ATOM    203  N   GLN A  25       9.053  -2.877  15.016  1.00  0.00           N  
ATOM    204  CA  GLN A  25       8.715  -2.576  16.403  1.00  0.00           C  
ATOM    205  C   GLN A  25       7.626  -1.511  16.486  1.00  0.00           C  
ATOM    206  CB  GLN A  25       9.957  -2.118  17.171  1.00  0.00           C  
ATOM    207  O   GLN A  25       6.715  -1.609  17.311  1.00  0.00           O  
ATOM    208  CG  GLN A  25       9.745  -2.013  18.675  1.00  0.00           C  
ATOM    209  CD  GLN A  25      11.025  -1.697  19.427  1.00  0.00           C  
ATOM    210  NE2 GLN A  25      10.942  -1.670  20.753  1.00  0.00           N  
ATOM    211  OE1 GLN A  25      12.079  -1.480  18.821  1.00  0.00           O  
ATOM    212  N   SER A  26       7.685  -0.455  15.650  1.00  0.00           N  
ATOM    213  CA  SER A  26       6.697   0.617  15.595  1.00  0.00           C  
ATOM    214  C   SER A  26       5.348   0.101  15.104  1.00  0.00           C  
ATOM    215  CB  SER A  26       7.182   1.746  14.685  1.00  0.00           C  
ATOM    216  O   SER A  26       4.301   0.499  15.618  1.00  0.00           O  
ATOM    217  OG  SER A  26       8.312   2.393  15.244  1.00  0.00           O  
ATOM    218  N   LEU A  27       5.402  -0.803  14.136  1.00  0.00           N  
ATOM    219  CA  LEU A  27       4.204  -1.453  13.617  1.00  0.00           C  
ATOM    220  C   LEU A  27       3.550  -2.322  14.686  1.00  0.00           C  
ATOM    221  CB  LEU A  27       4.545  -2.303  12.390  1.00  0.00           C  
ATOM    222  O   LEU A  27       2.325  -2.321  14.828  1.00  0.00           O  
ATOM    223  CG  LEU A  27       3.360  -2.889  11.620  1.00  0.00           C  
ATOM    224  CD1 LEU A  27       2.500  -1.772  11.040  1.00  0.00           C  
ATOM    225  CD2 LEU A  27       3.848  -3.823  10.518  1.00  0.00           C  
ATOM    226  N   GLN A  28       4.357  -3.023  15.377  1.00  0.00           N  
ATOM    227  CA  GLN A  28       3.886  -3.860  16.476  1.00  0.00           C  
ATOM    228  C   GLN A  28       3.302  -3.011  17.601  1.00  0.00           C  
ATOM    229  CB  GLN A  28       5.022  -4.732  17.011  1.00  0.00           C  
ATOM    230  O   GLN A  28       2.273  -3.364  18.182  1.00  0.00           O  
ATOM    231  CG  GLN A  28       4.577  -5.751  18.051  1.00  0.00           C  
ATOM    232  CD  GLN A  28       3.587  -6.760  17.499  1.00  0.00           C  
ATOM    233  NE2 GLN A  28       2.577  -7.095  18.294  1.00  0.00           N  
ATOM    234  OE1 GLN A  28       3.729  -7.233  16.367  1.00  0.00           O  
ATOM    235  N   THR A  29       4.001  -1.979  17.954  1.00  0.00           N  
ATOM    236  CA  THR A  29       3.536  -1.036  18.965  1.00  0.00           C  
ATOM    237  C   THR A  29       2.194  -0.430  18.565  1.00  0.00           C  
ATOM    238  CB  THR A  29       4.562   0.090  19.193  1.00  0.00           C  
ATOM    239  O   THR A  29       1.288  -0.314  19.392  1.00  0.00           O  
ATOM    240  CG2 THR A  29       4.073   1.075  20.249  1.00  0.00           C  
ATOM    241  OG1 THR A  29       5.802  -0.483  19.627  1.00  0.00           O  
ATOM    242  N   PHE A  30       2.088   0.011  17.375  1.00  0.00           N  
ATOM    243  CA  PHE A  30       0.834   0.523  16.835  1.00  0.00           C  
ATOM    244  C   PHE A  30      -0.259  -0.536  16.907  1.00  0.00           C  
ATOM    245  CB  PHE A  30       1.021   0.988  15.387  1.00  0.00           C  
ATOM    246  O   PHE A  30      -1.378  -0.253  17.339  1.00  0.00           O  
ATOM    247  CG  PHE A  30      -0.240   1.504  14.748  1.00  0.00           C  
ATOM    248  CD1 PHE A  30      -0.889   0.767  13.765  1.00  0.00           C  
ATOM    249  CD2 PHE A  30      -0.777   2.726  15.131  1.00  0.00           C  
ATOM    250  CE1 PHE A  30      -2.056   1.242  13.171  1.00  0.00           C  
ATOM    251  CE2 PHE A  30      -1.943   3.207  14.543  1.00  0.00           C  
ATOM    252  CZ  PHE A  30      -2.581   2.465  13.563  1.00  0.00           C  
ATOM    253  N   TRP A  31       0.046  -1.730  16.474  1.00  0.00           N  
ATOM    254  CA  TRP A  31      -0.866  -2.869  16.522  1.00  0.00           C  
ATOM    255  C   TRP A  31      -1.315  -3.147  17.952  1.00  0.00           C  
ATOM    256  CB  TRP A  31      -0.201  -4.115  15.931  1.00  0.00           C  
ATOM    257  O   TRP A  31      -2.507  -3.325  18.212  1.00  0.00           O  
ATOM    258  CG  TRP A  31      -1.078  -5.331  15.932  1.00  0.00           C  
ATOM    259  CD1 TRP A  31      -1.098  -6.332  16.864  1.00  0.00           C  
ATOM    260  CD2 TRP A  31      -2.060  -5.678  14.950  1.00  0.00           C  
ATOM    261  CE2 TRP A  31      -2.638  -6.902  15.352  1.00  0.00           C  
ATOM    262  CE3 TRP A  31      -2.507  -5.070  13.770  1.00  0.00           C  
ATOM    263  NE1 TRP A  31      -2.035  -7.279  16.521  1.00  0.00           N  
ATOM    264  CH2 TRP A  31      -4.063  -6.915  13.462  1.00  0.00           C  
ATOM    265  CZ2 TRP A  31      -3.643  -7.531  14.612  1.00  0.00           C  
ATOM    266  CZ3 TRP A  31      -3.507  -5.697  13.036  1.00  0.00           C  
ATOM    267  N   ASP A  32      -0.387  -3.168  18.838  1.00  0.00           N  
ATOM    268  CA  ASP A  32      -0.644  -3.399  20.256  1.00  0.00           C  
ATOM    269  C   ASP A  32      -1.527  -2.298  20.840  1.00  0.00           C  
ATOM    270  CB  ASP A  32       0.672  -3.486  21.033  1.00  0.00           C  
ATOM    271  O   ASP A  32      -2.421  -2.574  21.643  1.00  0.00           O  
ATOM    272  CG  ASP A  32       1.410  -4.793  20.805  1.00  0.00           C  
ATOM    273  OD1 ASP A  32       0.811  -5.744  20.259  1.00  0.00           O  
ATOM    274  OD2 ASP A  32       2.600  -4.873  21.178  1.00  0.00           O  
ATOM    275  N   TRP A  33      -1.206  -1.123  20.480  1.00  0.00           N  
ATOM    276  CA  TRP A  33      -1.984   0.031  20.916  1.00  0.00           C  
ATOM    277  C   TRP A  33      -3.430  -0.077  20.445  1.00  0.00           C  
ATOM    278  CB  TRP A  33      -1.360   1.329  20.395  1.00  0.00           C  
ATOM    279  O   TRP A  33      -4.360   0.217  21.200  1.00  0.00           O  
ATOM    280  CG  TRP A  33      -2.105   2.567  20.795  1.00  0.00           C  
ATOM    281  CD1 TRP A  33      -2.135   3.146  22.033  1.00  0.00           C  
ATOM    282  CD2 TRP A  33      -2.933   3.375  19.954  1.00  0.00           C  
ATOM    283  CE2 TRP A  33      -3.433   4.430  20.749  1.00  0.00           C  
ATOM    284  CE3 TRP A  33      -3.300   3.310  18.603  1.00  0.00           C  
ATOM    285  NE1 TRP A  33      -2.931   4.268  22.012  1.00  0.00           N  
ATOM    286  CH2 TRP A  33      -4.626   5.327  18.912  1.00  0.00           C  
ATOM    287  CZ2 TRP A  33      -4.282   5.414  20.236  1.00  0.00           C  
ATOM    288  CZ3 TRP A  33      -4.146   4.290  18.095  1.00  0.00           C  
ATOM    289  N   CYS A  34      -3.740  -0.520  19.200  1.00  0.00           N  
ATOM    290  CA  CYS A  34      -5.056  -0.639  18.584  1.00  0.00           C  
ATOM    291  C   CYS A  34      -5.861  -1.761  19.230  1.00  0.00           C  
ATOM    292  CB  CYS A  34      -4.925  -0.893  17.083  1.00  0.00           C  
ATOM    293  O   CYS A  34      -7.084  -1.662  19.352  1.00  0.00           O  
ATOM    294  SG  CYS A  34      -4.375   0.550  16.146  1.00  0.00           S  
ATOM    295  N   TRP A  35      -5.238  -2.807  19.863  1.00  0.00           N  
ATOM    296  CA  TRP A  35      -5.890  -4.031  20.318  1.00  0.00           C  
ATOM    297  C   TRP A  35      -5.987  -4.063  21.839  1.00  0.00           C  
ATOM    298  CB  TRP A  35      -5.131  -5.263  19.815  1.00  0.00           C  
ATOM    299  O   TRP A  35      -6.892  -4.689  22.397  1.00  0.00           O  
ATOM    300  CG  TRP A  35      -5.457  -5.644  18.403  1.00  0.00           C  
ATOM    301  CD1 TRP A  35      -4.729  -5.355  17.282  1.00  0.00           C  
ATOM    302  CD2 TRP A  35      -6.600  -6.382  17.959  1.00  0.00           C  
ATOM    303  CE2 TRP A  35      -6.499  -6.505  16.555  1.00  0.00           C  
ATOM    304  CE3 TRP A  35      -7.699  -6.954  18.613  1.00  0.00           C  
ATOM    305  NE1 TRP A  35      -5.350  -5.869  16.168  1.00  0.00           N  
ATOM    306  CH2 TRP A  35      -8.524  -7.726  16.459  1.00  0.00           C  
ATOM    307  CZ2 TRP A  35      -7.459  -7.176  15.794  1.00  0.00           C  
ATOM    308  CZ3 TRP A  35      -8.653  -7.622  17.853  1.00  0.00           C  
ATOM    309  N   HIS A  36      -5.146  -3.366  22.467  1.00  0.00           N  
ATOM    310  CA  HIS A  36      -5.087  -3.503  23.918  1.00  0.00           C  
ATOM    311  C   HIS A  36      -5.642  -2.264  24.612  1.00  0.00           C  
ATOM    312  CB  HIS A  36      -3.650  -3.762  24.374  1.00  0.00           C  
ATOM    313  O   HIS A  36      -6.056  -2.329  25.772  1.00  0.00           O  
ATOM    314  CG  HIS A  36      -3.111  -5.087  23.939  1.00  0.00           C  
ATOM    315  CD2 HIS A  36      -2.131  -5.403  23.060  1.00  0.00           C  
ATOM    316  ND1 HIS A  36      -3.596  -6.283  24.423  1.00  0.00           N  
ATOM    317  CE1 HIS A  36      -2.934  -7.280  23.860  1.00  0.00           C  
ATOM    318  NE2 HIS A  36      -2.039  -6.773  23.029  1.00  0.00           N  
ATOM    319  N   GLU A  37      -5.855  -1.289  23.794  1.00  0.00           N  
ATOM    320  CA  GLU A  37      -6.493  -0.113  24.378  1.00  0.00           C  
ATOM    321  C   GLU A  37      -7.984  -0.075  24.051  1.00  0.00           C  
ATOM    322  CB  GLU A  37      -5.814   1.168  23.885  1.00  0.00           C  
ATOM    323  O   GLU A  37      -8.396  -0.480  22.963  1.00  0.00           O  
ATOM    324  CG  GLU A  37      -4.398   1.354  24.409  1.00  0.00           C  
ATOM    325  CD  GLU A  37      -3.865   2.764  24.210  1.00  0.00           C  
ATOM    326  OE1 GLU A  37      -2.717   3.042  24.625  1.00  0.00           O  
ATOM    327  OE2 GLU A  37      -4.601   3.596  23.636  1.00  0.00           O  
ATOM    328  N   ASP A  38      -8.912  -0.367  25.015  1.00  0.00           N  
ATOM    329  CA  ASP A  38     -10.367  -0.342  24.903  1.00  0.00           C  
ATOM    330  C   ASP A  38     -10.837   0.879  24.116  1.00  0.00           C  
ATOM    331  CB  ASP A  38     -11.012  -0.353  26.291  1.00  0.00           C  
ATOM    332  O   ASP A  38     -12.039   1.131  24.010  1.00  0.00           O  
ATOM    333  CG  ASP A  38     -11.130  -1.748  26.879  1.00  0.00           C  
ATOM    334  OD1 ASP A  38     -11.019  -2.739  26.125  1.00  0.00           O  
ATOM    335  OD2 ASP A  38     -11.339  -1.857  28.106  1.00  0.00           O  
ATOM    336  N   ASN A  39      -9.984   1.578  23.481  1.00  0.00           N  
ATOM    337  CA  ASN A  39     -10.301   2.879  22.902  1.00  0.00           C  
ATOM    338  C   ASN A  39     -10.590   2.772  21.407  1.00  0.00           C  
ATOM    339  CB  ASN A  39      -9.163   3.870  23.153  1.00  0.00           C  
ATOM    340  O   ASN A  39     -11.100   3.715  20.800  1.00  0.00           O  
ATOM    341  CG  ASN A  39      -9.096   4.329  24.596  1.00  0.00           C  
ATOM    342  ND2 ASN A  39      -7.908   4.725  25.038  1.00  0.00           N  
ATOM    343  OD1 ASN A  39     -10.103   4.327  25.308  1.00  0.00           O  
ATOM    344  N   PHE A  40     -10.491   1.509  20.783  1.00  0.00           N  
ATOM    345  CA  PHE A  40     -10.773   1.379  19.359  1.00  0.00           C  
ATOM    346  C   PHE A  40     -12.001   0.506  19.127  1.00  0.00           C  
ATOM    347  CB  PHE A  40      -9.565   0.793  18.621  1.00  0.00           C  
ATOM    348  O   PHE A  40     -12.135  -0.558  19.734  1.00  0.00           O  
ATOM    349  CG  PHE A  40      -8.425   1.761  18.458  1.00  0.00           C  
ATOM    350  CD1 PHE A  40      -8.373   2.618  17.365  1.00  0.00           C  
ATOM    351  CD2 PHE A  40      -7.404   1.815  19.399  1.00  0.00           C  
ATOM    352  CE1 PHE A  40      -7.318   3.515  17.212  1.00  0.00           C  
ATOM    353  CE2 PHE A  40      -6.347   2.709  19.252  1.00  0.00           C  
ATOM    354  CZ  PHE A  40      -6.306   3.558  18.158  1.00  0.00           C  
ATOM    355  N   ASN A  41     -13.000   1.084  18.489  1.00  0.00           N  
ATOM    356  CA  ASN A  41     -14.146   0.262  18.115  1.00  0.00           C  
ATOM    357  C   ASN A  41     -13.793  -0.719  17.001  1.00  0.00           C  
ATOM    358  CB  ASN A  41     -15.323   1.144  17.692  1.00  0.00           C  
ATOM    359  O   ASN A  41     -12.661  -0.729  16.513  1.00  0.00           O  
ATOM    360  CG  ASN A  41     -15.031   1.947  16.440  1.00  0.00           C  
ATOM    361  ND2 ASN A  41     -15.567   3.160  16.375  1.00  0.00           N  
ATOM    362  OD1 ASN A  41     -14.331   1.480  15.538  1.00  0.00           O  
ATOM    363  N   GLU A  42     -14.561  -1.702  16.834  1.00  0.00           N  
ATOM    364  CA  GLU A  42     -14.382  -2.814  15.906  1.00  0.00           C  
ATOM    365  C   GLU A  42     -14.011  -2.316  14.512  1.00  0.00           C  
ATOM    366  CB  GLU A  42     -15.651  -3.668  15.838  1.00  0.00           C  
ATOM    367  O   GLU A  42     -13.192  -2.930  13.825  1.00  0.00           O  
ATOM    368  CG  GLU A  42     -15.836  -4.589  17.035  1.00  0.00           C  
ATOM    369  CD  GLU A  42     -17.093  -5.441  16.948  1.00  0.00           C  
ATOM    370  OE1 GLU A  42     -17.347  -6.245  17.873  1.00  0.00           O  
ATOM    371  OE2 GLU A  42     -17.829  -5.303  15.945  1.00  0.00           O  
ATOM    372  N   HIS A  43     -14.398  -1.206  14.125  1.00  0.00           N  
ATOM    373  CA  HIS A  43     -14.105  -0.559  12.851  1.00  0.00           C  
ATOM    374  C   HIS A  43     -12.656  -0.085  12.795  1.00  0.00           C  
ATOM    375  CB  HIS A  43     -15.052   0.619  12.619  1.00  0.00           C  
ATOM    376  O   HIS A  43     -11.978  -0.267  11.781  1.00  0.00           O  
ATOM    377  CG  HIS A  43     -16.457   0.208  12.312  1.00  0.00           C  
ATOM    378  CD2 HIS A  43     -17.524   0.016  13.123  1.00  0.00           C  
ATOM    379  ND1 HIS A  43     -16.892  -0.060  11.032  1.00  0.00           N  
ATOM    380  CE1 HIS A  43     -18.170  -0.399  11.070  1.00  0.00           C  
ATOM    381  NE2 HIS A  43     -18.577  -0.360  12.327  1.00  0.00           N  
ATOM    382  N   GLN A  44     -12.158   0.490  13.775  1.00  0.00           N  
ATOM    383  CA  GLN A  44     -10.785   0.971  13.888  1.00  0.00           C  
ATOM    384  C   GLN A  44      -9.797  -0.192  13.937  1.00  0.00           C  
ATOM    385  CB  GLN A  44     -10.623   1.849  15.129  1.00  0.00           C  
ATOM    386  O   GLN A  44      -8.683  -0.089  13.419  1.00  0.00           O  
ATOM    387  CG  GLN A  44     -11.372   3.173  15.047  1.00  0.00           C  
ATOM    388  CD  GLN A  44     -11.377   3.927  16.364  1.00  0.00           C  
ATOM    389  NE2 GLN A  44     -11.280   5.250  16.290  1.00  0.00           N  
ATOM    390  OE1 GLN A  44     -11.469   3.325  17.439  1.00  0.00           O  
ATOM    391  N   ARG A  45     -10.198  -1.262  14.391  1.00  0.00           N  
ATOM    392  CA  ARG A  45      -9.376  -2.466  14.457  1.00  0.00           C  
ATOM    393  C   ARG A  45      -9.183  -3.074  13.071  1.00  0.00           C  
ATOM    394  CB  ARG A  45     -10.006  -3.496  15.398  1.00  0.00           C  
ATOM    395  O   ARG A  45      -8.110  -3.595  12.760  1.00  0.00           O  
ATOM    396  CG  ARG A  45      -9.872  -3.146  16.871  1.00  0.00           C  
ATOM    397  CD  ARG A  45     -10.525  -4.195  17.761  1.00  0.00           C  
ATOM    398  NE  ARG A  45     -10.567  -3.767  19.156  1.00  0.00           N  
ATOM    399  NH1 ARG A  45     -12.116  -5.351  19.811  1.00  0.00           N  
ATOM    400  NH2 ARG A  45     -11.283  -3.857  21.337  1.00  0.00           N  
ATOM    401  CZ  ARG A  45     -11.322  -4.326  20.098  1.00  0.00           C  
ATOM    402  N   VAL A  46     -10.196  -2.987  12.215  1.00  0.00           N  
ATOM    403  CA  VAL A  46     -10.127  -3.423  10.824  1.00  0.00           C  
ATOM    404  C   VAL A  46      -9.100  -2.584  10.068  1.00  0.00           C  
ATOM    405  CB  VAL A  46     -11.505  -3.330  10.131  1.00  0.00           C  
ATOM    406  O   VAL A  46      -8.287  -3.119   9.311  1.00  0.00           O  
ATOM    407  CG1 VAL A  46     -11.369  -3.549   8.626  1.00  0.00           C  
ATOM    408  CG2 VAL A  46     -12.476  -4.342  10.736  1.00  0.00           C  
ATOM    409  N   ILE A  47      -9.052  -1.453  10.333  1.00  0.00           N  
ATOM    410  CA  ILE A  47      -8.140  -0.516   9.685  1.00  0.00           C  
ATOM    411  C   ILE A  47      -6.714  -0.763  10.172  1.00  0.00           C  
ATOM    412  CB  ILE A  47      -8.552   0.949   9.951  1.00  0.00           C  
ATOM    413  O   ILE A  47      -5.762  -0.679   9.393  1.00  0.00           O  
ATOM    414  CG1 ILE A  47      -9.879   1.266   9.251  1.00  0.00           C  
ATOM    415  CG2 ILE A  47      -7.450   1.911   9.497  1.00  0.00           C  
ATOM    416  CD1 ILE A  47     -10.424   2.655   9.557  1.00  0.00           C  
ATOM    417  N   ALA A  48      -6.621  -1.072  11.379  1.00  0.00           N  
ATOM    418  CA  ALA A  48      -5.323  -1.415  11.954  1.00  0.00           C  
ATOM    419  C   ALA A  48      -4.767  -2.692  11.332  1.00  0.00           C  
ATOM    420  CB  ALA A  48      -5.436  -1.570  13.469  1.00  0.00           C  
ATOM    421  O   ALA A  48      -3.574  -2.775  11.029  1.00  0.00           O  
ATOM    422  N   VAL A  49      -5.596  -3.731  11.189  1.00  0.00           N  
ATOM    423  CA  VAL A  49      -5.232  -4.990  10.549  1.00  0.00           C  
ATOM    424  C   VAL A  49      -4.868  -4.740   9.087  1.00  0.00           C  
ATOM    425  CB  VAL A  49      -6.375  -6.026  10.643  1.00  0.00           C  
ATOM    426  O   VAL A  49      -3.879  -5.282   8.586  1.00  0.00           O  
ATOM    427  CG1 VAL A  49      -6.065  -7.251   9.785  1.00  0.00           C  
ATOM    428  CG2 VAL A  49      -6.606  -6.433  12.098  1.00  0.00           C  
ATOM    429  N   TRP A  50      -5.720  -4.007   8.456  1.00  0.00           N  
ATOM    430  CA  TRP A  50      -5.409  -3.607   7.087  1.00  0.00           C  
ATOM    431  C   TRP A  50      -4.024  -2.974   7.007  1.00  0.00           C  
ATOM    432  CB  TRP A  50      -6.462  -2.628   6.560  1.00  0.00           C  
ATOM    433  O   TRP A  50      -3.217  -3.338   6.148  1.00  0.00           O  
ATOM    434  CG  TRP A  50      -6.290  -2.269   5.115  1.00  0.00           C  
ATOM    435  CD1 TRP A  50      -6.905  -2.852   4.042  1.00  0.00           C  
ATOM    436  CD2 TRP A  50      -5.441  -1.247   4.584  1.00  0.00           C  
ATOM    437  CE2 TRP A  50      -5.592  -1.265   3.180  1.00  0.00           C  
ATOM    438  CE3 TRP A  50      -4.566  -0.316   5.161  1.00  0.00           C  
ATOM    439  NE1 TRP A  50      -6.490  -2.252   2.875  1.00  0.00           N  
ATOM    440  CH2 TRP A  50      -4.051   0.514   2.933  1.00  0.00           C  
ATOM    441  CZ2 TRP A  50      -4.900  -0.386   2.343  1.00  0.00           C  
ATOM    442  CZ3 TRP A  50      -3.879   0.558   4.326  1.00  0.00           C  
ATOM    443  N   GLN A  51      -3.762  -2.020   7.852  1.00  0.00           N  
ATOM    444  CA  GLN A  51      -2.491  -1.305   7.897  1.00  0.00           C  
ATOM    445  C   GLN A  51      -1.326  -2.267   8.114  1.00  0.00           C  
ATOM    446  CB  GLN A  51      -2.509  -0.245   8.999  1.00  0.00           C  
ATOM    447  O   GLN A  51      -0.289  -2.152   7.458  1.00  0.00           O  
ATOM    448  CG  GLN A  51      -1.227   0.571   9.089  1.00  0.00           C  
ATOM    449  CD  GLN A  51      -1.302   1.671  10.131  1.00  0.00           C  
ATOM    450  NE2 GLN A  51      -0.162   2.002  10.728  1.00  0.00           N  
ATOM    451  OE1 GLN A  51      -2.377   2.219  10.398  1.00  0.00           O  
ATOM    452  N   HIS A  52      -1.520  -3.103   9.010  1.00  0.00           N  
ATOM    453  CA  HIS A  52      -0.493  -4.086   9.337  1.00  0.00           C  
ATOM    454  C   HIS A  52      -0.158  -4.955   8.130  1.00  0.00           C  
ATOM    455  CB  HIS A  52      -0.945  -4.963  10.506  1.00  0.00           C  
ATOM    456  O   HIS A  52       1.016  -5.158   7.813  1.00  0.00           O  
ATOM    457  CG  HIS A  52       0.116  -5.893  11.002  1.00  0.00           C  
ATOM    458  CD2 HIS A  52       1.058  -5.737  11.962  1.00  0.00           C  
ATOM    459  ND1 HIS A  52       0.292  -7.161  10.492  1.00  0.00           N  
ATOM    460  CE1 HIS A  52       1.299  -7.746  11.119  1.00  0.00           C  
ATOM    461  NE2 HIS A  52       1.781  -6.903  12.016  1.00  0.00           N  
ATOM    462  N   LYS A  53      -1.174  -5.443   7.453  1.00  0.00           N  
ATOM    463  CA  LYS A  53      -0.985  -6.320   6.301  1.00  0.00           C  
ATOM    464  C   LYS A  53      -0.412  -5.552   5.114  1.00  0.00           C  
ATOM    465  CB  LYS A  53      -2.306  -6.983   5.908  1.00  0.00           C  
ATOM    466  O   LYS A  53       0.445  -6.065   4.391  1.00  0.00           O  
ATOM    467  CG  LYS A  53      -2.875  -7.910   6.973  1.00  0.00           C  
ATOM    468  CD  LYS A  53      -1.878  -8.995   7.360  1.00  0.00           C  
ATOM    469  CE  LYS A  53      -2.435  -9.906   8.446  1.00  0.00           C  
ATOM    470  NZ  LYS A  53      -1.429 -10.917   8.890  1.00  0.00           N  
ATOM    471  N   PHE A  54      -0.959  -4.406   4.952  1.00  0.00           N  
ATOM    472  CA  PHE A  54      -0.502  -3.551   3.862  1.00  0.00           C  
ATOM    473  C   PHE A  54       0.989  -3.261   3.991  1.00  0.00           C  
ATOM    474  CB  PHE A  54      -1.291  -2.238   3.839  1.00  0.00           C  
ATOM    475  O   PHE A  54       1.752  -3.477   3.047  1.00  0.00           O  
ATOM    476  CG  PHE A  54      -0.970  -1.357   2.663  1.00  0.00           C  
ATOM    477  CD1 PHE A  54      -0.097  -0.284   2.799  1.00  0.00           C  
ATOM    478  CD2 PHE A  54      -1.540  -1.601   1.421  1.00  0.00           C  
ATOM    479  CE1 PHE A  54       0.203   0.534   1.712  1.00  0.00           C  
ATOM    480  CE2 PHE A  54      -1.246  -0.789   0.330  1.00  0.00           C  
ATOM    481  CZ  PHE A  54      -0.375   0.279   0.477  1.00  0.00           C  
ATOM    482  N   ILE A  55       1.498  -2.860   5.024  1.00  0.00           N  
ATOM    483  CA  ILE A  55       2.871  -2.440   5.284  1.00  0.00           C  
ATOM    484  C   ILE A  55       3.790  -3.660   5.301  1.00  0.00           C  
ATOM    485  CB  ILE A  55       2.982  -1.667   6.617  1.00  0.00           C  
ATOM    486  O   ILE A  55       4.903  -3.613   4.773  1.00  0.00           O  
ATOM    487  CG1 ILE A  55       2.272  -0.312   6.510  1.00  0.00           C  
ATOM    488  CG2 ILE A  55       4.449  -1.487   7.016  1.00  0.00           C  
ATOM    489  CD1 ILE A  55       2.170   0.439   7.830  1.00  0.00           C  
ATOM    490  N   SER A  56       3.402  -4.750   5.877  1.00  0.00           N  
ATOM    491  CA  SER A  56       4.178  -5.985   5.858  1.00  0.00           C  
ATOM    492  C   SER A  56       4.438  -6.453   4.430  1.00  0.00           C  
ATOM    493  CB  SER A  56       3.456  -7.084   6.640  1.00  0.00           C  
ATOM    494  O   SER A  56       5.534  -6.920   4.114  1.00  0.00           O  
ATOM    495  OG  SER A  56       3.360  -6.744   8.012  1.00  0.00           O  
ATOM    496  N   ASN A  57       3.485  -6.349   3.580  1.00  0.00           N  
ATOM    497  CA  ASN A  57       3.591  -6.754   2.182  1.00  0.00           C  
ATOM    498  C   ASN A  57       4.537  -5.844   1.404  1.00  0.00           C  
ATOM    499  CB  ASN A  57       2.210  -6.773   1.523  1.00  0.00           C  
ATOM    500  O   ASN A  57       5.281  -6.308   0.539  1.00  0.00           O  
ATOM    501  CG  ASN A  57       1.365  -7.949   1.971  1.00  0.00           C  
ATOM    502  ND2 ASN A  57       0.073  -7.900   1.670  1.00  0.00           N  
ATOM    503  OD1 ASN A  57       1.869  -8.895   2.582  1.00  0.00           O  
ATOM    504  N   ILE A  58       4.514  -4.502   1.673  1.00  0.00           N  
ATOM    505  CA  ILE A  58       5.430  -3.542   1.065  1.00  0.00           C  
ATOM    506  C   ILE A  58       6.866  -3.878   1.461  1.00  0.00           C  
ATOM    507  CB  ILE A  58       5.086  -2.093   1.477  1.00  0.00           C  
ATOM    508  O   ILE A  58       7.775  -3.819   0.630  1.00  0.00           O  
ATOM    509  CG1 ILE A  58       3.737  -1.675   0.879  1.00  0.00           C  
ATOM    510  CG2 ILE A  58       6.197  -1.131   1.048  1.00  0.00           C  
ATOM    511  CD1 ILE A  58       3.714  -1.657  -0.643  1.00  0.00           C  
ATOM    512  N   ILE A  59       7.068  -4.297   2.661  1.00  0.00           N  
ATOM    513  CA  ILE A  59       8.379  -4.683   3.172  1.00  0.00           C  
ATOM    514  C   ILE A  59       8.865  -5.939   2.453  1.00  0.00           C  
ATOM    515  CB  ILE A  59       8.343  -4.919   4.699  1.00  0.00           C  
ATOM    516  O   ILE A  59      10.023  -6.015   2.037  1.00  0.00           O  
ATOM    517  CG1 ILE A  59       8.110  -3.597   5.439  1.00  0.00           C  
ATOM    518  CG2 ILE A  59       9.635  -5.591   5.172  1.00  0.00           C  
ATOM    519  CD1 ILE A  59       7.840  -3.761   6.928  1.00  0.00           C  
ATOM    520  N   TRP A  60       7.963  -6.870   2.443  1.00  0.00           N  
ATOM    521  CA  TRP A  60       8.293  -8.103   1.736  1.00  0.00           C  
ATOM    522  C   TRP A  60       8.743  -7.809   0.310  1.00  0.00           C  
ATOM    523  CB  TRP A  60       7.092  -9.053   1.720  1.00  0.00           C  
ATOM    524  O   TRP A  60       9.769  -8.323  -0.143  1.00  0.00           O  
ATOM    525  CG  TRP A  60       7.377 -10.385   1.094  1.00  0.00           C  
ATOM    526  CD1 TRP A  60       7.811 -11.517   1.726  1.00  0.00           C  
ATOM    527  CD2 TRP A  60       7.252 -10.721  -0.291  1.00  0.00           C  
ATOM    528  CE2 TRP A  60       7.627 -12.076  -0.428  1.00  0.00           C  
ATOM    529  CE3 TRP A  60       6.859 -10.008  -1.431  1.00  0.00           C  
ATOM    530  NE1 TRP A  60       7.963 -12.538   0.816  1.00  0.00           N  
ATOM    531  CH2 TRP A  60       7.230 -12.012  -2.760  1.00  0.00           C  
ATOM    532  CZ2 TRP A  60       7.619 -12.733  -1.661  1.00  0.00           C  
ATOM    533  CZ3 TRP A  60       6.852 -10.663  -2.658  1.00  0.00           C  
ATOM    534  N   LEU A  61       7.946  -7.004  -0.417  1.00  0.00           N  
ATOM    535  CA  LEU A  61       8.238  -6.648  -1.801  1.00  0.00           C  
ATOM    536  C   LEU A  61       9.576  -5.925  -1.905  1.00  0.00           C  
ATOM    537  CB  LEU A  61       7.123  -5.770  -2.376  1.00  0.00           C  
ATOM    538  O   LEU A  61      10.366  -6.200  -2.811  1.00  0.00           O  
ATOM    539  CG  LEU A  61       5.796  -6.470  -2.676  1.00  0.00           C  
ATOM    540  CD1 LEU A  61       4.743  -5.450  -3.097  1.00  0.00           C  
ATOM    541  CD2 LEU A  61       5.983  -7.530  -3.757  1.00  0.00           C  
ATOM    542  N   GLY A  62       9.790  -4.975  -0.997  1.00  0.00           N  
ATOM    543  CA  GLY A  62      11.039  -4.232  -0.946  1.00  0.00           C  
ATOM    544  C   GLY A  62      12.253  -5.119  -0.744  1.00  0.00           C  
ATOM    545  O   GLY A  62      13.273  -4.945  -1.415  1.00  0.00           O  
ATOM    546  N   GLN A  63      12.215  -6.159   0.170  1.00  0.00           N  
ATOM    547  CA  GLN A  63      13.295  -7.100   0.452  1.00  0.00           C  
ATOM    548  C   GLN A  63      13.621  -7.946  -0.775  1.00  0.00           C  
ATOM    549  CB  GLN A  63      12.927  -8.003   1.630  1.00  0.00           C  
ATOM    550  O   GLN A  63      14.792  -8.192  -1.072  1.00  0.00           O  
ATOM    551  CG  GLN A  63      12.961  -7.299   2.979  1.00  0.00           C  
ATOM    552  CD  GLN A  63      12.546  -8.204   4.124  1.00  0.00           C  
ATOM    553  NE2 GLN A  63      13.099  -7.956   5.306  1.00  0.00           N  
ATOM    554  OE1 GLN A  63      11.733  -9.118   3.948  1.00  0.00           O  
ATOM    555  N   HIS A  64      12.596  -8.354  -1.512  1.00  0.00           N  
ATOM    556  CA  HIS A  64      12.752  -9.245  -2.656  1.00  0.00           C  
ATOM    557  C   HIS A  64      13.249  -8.487  -3.882  1.00  0.00           C  
ATOM    558  CB  HIS A  64      11.430  -9.946  -2.973  1.00  0.00           C  
ATOM    559  O   HIS A  64      14.013  -9.028  -4.685  1.00  0.00           O  
ATOM    560  CG  HIS A  64      11.154 -11.130  -2.101  1.00  0.00           C  
ATOM    561  CD2 HIS A  64      11.332 -12.455  -2.319  1.00  0.00           C  
ATOM    562  ND1 HIS A  64      10.627 -11.014  -0.834  1.00  0.00           N  
ATOM    563  CE1 HIS A  64      10.493 -12.220  -0.307  1.00  0.00           C  
ATOM    564  NE2 HIS A  64      10.913 -13.112  -1.188  1.00  0.00           N  
ATOM    565  N   LEU A  65      12.811  -7.321  -4.004  1.00  0.00           N  
ATOM    566  CA  LEU A  65      13.329  -6.468  -5.068  1.00  0.00           C  
ATOM    567  C   LEU A  65      14.822  -6.217  -4.885  1.00  0.00           C  
ATOM    568  CB  LEU A  65      12.576  -5.136  -5.103  1.00  0.00           C  
ATOM    569  O   LEU A  65      15.586  -6.256  -5.853  1.00  0.00           O  
ATOM    570  CG  LEU A  65      11.162  -5.172  -5.686  1.00  0.00           C  
ATOM    571  CD1 LEU A  65      10.459  -3.838  -5.454  1.00  0.00           C  
ATOM    572  CD2 LEU A  65      11.205  -5.508  -7.172  1.00  0.00           C  
ATOM    573  N   THR A  66      15.294  -6.028  -3.747  1.00  0.00           N  
ATOM    574  CA  THR A  66      16.684  -5.777  -3.381  1.00  0.00           C  
ATOM    575  C   THR A  66      17.522  -7.041  -3.542  1.00  0.00           C  
ATOM    576  CB  THR A  66      16.796  -5.263  -1.934  1.00  0.00           C  
ATOM    577  O   THR A  66      18.657  -6.984  -4.019  1.00  0.00           O  
ATOM    578  CG2 THR A  66      18.247  -4.967  -1.567  1.00  0.00           C  
ATOM    579  OG1 THR A  66      16.026  -4.063  -1.798  1.00  0.00           O  
ATOM    580  N   ARG A  67      17.106  -8.192  -3.141  1.00  0.00           N  
ATOM    581  CA  ARG A  67      17.784  -9.479  -3.258  1.00  0.00           C  
ATOM    582  C   ARG A  67      17.987  -9.860  -4.721  1.00  0.00           C  
ATOM    583  CB  ARG A  67      16.992 -10.571  -2.537  1.00  0.00           C  
ATOM    584  O   ARG A  67      18.917 -10.598  -5.052  1.00  0.00           O  
ATOM    585  CG  ARG A  67      17.099 -10.511  -1.021  1.00  0.00           C  
ATOM    586  CD  ARG A  67      16.387 -11.682  -0.359  1.00  0.00           C  
ATOM    587  NE  ARG A  67      16.485 -11.619   1.097  1.00  0.00           N  
ATOM    588  NH1 ARG A  67      15.241 -13.530   1.470  1.00  0.00           N  
ATOM    589  NH2 ARG A  67      16.090 -12.345   3.240  1.00  0.00           N  
ATOM    590  CZ  ARG A  67      15.939 -12.498   1.932  1.00  0.00           C  
ATOM    591  N   ASN A  68      17.226  -9.205  -5.639  1.00  0.00           N  
ATOM    592  CA  ASN A  68      17.258  -9.565  -7.053  1.00  0.00           C  
ATOM    593  C   ASN A  68      17.871  -8.454  -7.900  1.00  0.00           C  
ATOM    594  CB  ASN A  68      15.852  -9.901  -7.553  1.00  0.00           C  
ATOM    595  O   ASN A  68      17.613  -8.371  -9.102  1.00  0.00           O  
ATOM    596  CG  ASN A  68      15.378 -11.265  -7.093  1.00  0.00           C  
ATOM    597  ND2 ASN A  68      14.260 -11.294  -6.376  1.00  0.00           N  
ATOM    598  OD1 ASN A  68      16.011 -12.285  -7.378  1.00  0.00           O  
ATOM    599  N   GLY A  69      18.607  -7.596  -7.113  1.00  0.00           N  
ATOM    600  CA  GLY A  69      19.491  -6.720  -7.865  1.00  0.00           C  
ATOM    601  C   GLY A  69      18.849  -5.396  -8.233  1.00  0.00           C  
ATOM    602  O   GLY A  69      19.445  -4.587  -8.947  1.00  0.00           O  
ATOM    603  N   ALA A  70      17.451  -5.143  -7.770  1.00  0.00           N  
ATOM    604  CA  ALA A  70      16.790  -3.844  -7.867  1.00  0.00           C  
ATOM    605  C   ALA A  70      17.259  -2.906  -6.758  1.00  0.00           C  
ATOM    606  CB  ALA A  70      15.273  -4.014  -7.811  1.00  0.00           C  
ATOM    607  O   ALA A  70      17.358  -3.309  -5.597  1.00  0.00           O  
ATOM    608  N   HIS A  71      17.916  -1.749  -7.141  1.00  0.00           N  
ATOM    609  CA  HIS A  71      18.378  -0.762  -6.172  1.00  0.00           C  
ATOM    610  C   HIS A  71      17.367   0.370  -6.015  1.00  0.00           C  
ATOM    611  CB  HIS A  71      19.737  -0.197  -6.589  1.00  0.00           C  
ATOM    612  O   HIS A  71      17.387   1.337  -6.780  1.00  0.00           O  
ATOM    613  CG  HIS A  71      20.827  -1.220  -6.622  1.00  0.00           C  
ATOM    614  CD2 HIS A  71      21.191  -2.102  -7.582  1.00  0.00           C  
ATOM    615  ND1 HIS A  71      21.691  -1.421  -5.567  1.00  0.00           N  
ATOM    616  CE1 HIS A  71      22.542  -2.384  -5.879  1.00  0.00           C  
ATOM    617  NE2 HIS A  71      22.259  -2.815  -7.097  1.00  0.00           N  
ATOM    618  N   CYS A  72      16.359   0.138  -5.224  1.00  0.00           N  
ATOM    619  CA  CYS A  72      15.294   1.109  -4.998  1.00  0.00           C  
ATOM    620  C   CYS A  72      15.201   1.485  -3.524  1.00  0.00           C  
ATOM    621  CB  CYS A  72      13.953   0.556  -5.479  1.00  0.00           C  
ATOM    622  O   CYS A  72      15.506   0.670  -2.652  1.00  0.00           O  
ATOM    623  SG  CYS A  72      13.917   0.163  -7.241  1.00  0.00           S  
ATOM    624  N   LYS A  73      14.998   2.840  -3.361  1.00  0.00           N  
ATOM    625  CA  LYS A  73      14.660   3.315  -2.022  1.00  0.00           C  
ATOM    626  C   LYS A  73      13.152   3.483  -1.862  1.00  0.00           C  
ATOM    627  CB  LYS A  73      15.369   4.637  -1.727  1.00  0.00           C  
ATOM    628  O   LYS A  73      12.469   3.922  -2.790  1.00  0.00           O  
ATOM    629  CG  LYS A  73      16.886   4.527  -1.666  1.00  0.00           C  
ATOM    630  CD  LYS A  73      17.533   5.874  -1.375  1.00  0.00           C  
ATOM    631  CE  LYS A  73      19.053   5.774  -1.358  1.00  0.00           C  
ATOM    632  NZ  LYS A  73      19.693   7.100  -1.109  1.00  0.00           N  
ATOM    633  N   TYR A  74      12.659   2.947  -0.629  1.00  0.00           N  
ATOM    634  CA  TYR A  74      11.238   3.088  -0.334  1.00  0.00           C  
ATOM    635  C   TYR A  74      11.019   3.988   0.876  1.00  0.00           C  
ATOM    636  CB  TYR A  74      10.601   1.717  -0.087  1.00  0.00           C  
ATOM    637  O   TYR A  74      11.746   3.895   1.867  1.00  0.00           O  
ATOM    638  CG  TYR A  74      10.732   0.768  -1.253  1.00  0.00           C  
ATOM    639  CD1 TYR A  74       9.719   0.657  -2.203  1.00  0.00           C  
ATOM    640  CD2 TYR A  74      11.867  -0.021  -1.406  1.00  0.00           C  
ATOM    641  CE1 TYR A  74       9.835  -0.218  -3.279  1.00  0.00           C  
ATOM    642  CE2 TYR A  74      11.993  -0.900  -2.477  1.00  0.00           C  
ATOM    643  OH  TYR A  74      11.093  -1.858  -4.470  1.00  0.00           O  
ATOM    644  CZ  TYR A  74      10.973  -0.990  -3.407  1.00  0.00           C  
ATOM    645  N   SER A  75      10.119   4.898   0.682  1.00  0.00           N  
ATOM    646  CA  SER A  75       9.614   5.622   1.844  1.00  0.00           C  
ATOM    647  C   SER A  75       8.089   5.634   1.868  1.00  0.00           C  
ATOM    648  CB  SER A  75      10.144   7.056   1.855  1.00  0.00           C  
ATOM    649  O   SER A  75       7.446   5.516   0.824  1.00  0.00           O  
ATOM    650  OG  SER A  75       9.583   7.808   0.793  1.00  0.00           O  
ATOM    651  N   TRP A  76       7.542   5.706   3.043  1.00  0.00           N  
ATOM    652  CA  TRP A  76       6.085   5.727   3.121  1.00  0.00           C  
ATOM    653  C   TRP A  76       5.614   6.603   4.277  1.00  0.00           C  
ATOM    654  CB  TRP A  76       5.535   4.307   3.283  1.00  0.00           C  
ATOM    655  O   TRP A  76       6.336   6.786   5.260  1.00  0.00           O  
ATOM    656  CG  TRP A  76       5.910   3.652   4.579  1.00  0.00           C  
ATOM    657  CD1 TRP A  76       7.119   3.102   4.904  1.00  0.00           C  
ATOM    658  CD2 TRP A  76       5.068   3.476   5.722  1.00  0.00           C  
ATOM    659  CE2 TRP A  76       5.833   2.811   6.706  1.00  0.00           C  
ATOM    660  CE3 TRP A  76       3.740   3.817   6.011  1.00  0.00           C  
ATOM    661  NE1 TRP A  76       7.079   2.594   6.182  1.00  0.00           N  
ATOM    662  CH2 TRP A  76       4.010   2.825   8.215  1.00  0.00           C  
ATOM    663  CZ2 TRP A  76       5.312   2.480   7.959  1.00  0.00           C  
ATOM    664  CZ3 TRP A  76       3.223   3.487   7.258  1.00  0.00           C  
ATOM    665  N   SER A  77       4.547   7.179   4.078  1.00  0.00           N  
ATOM    666  CA  SER A  77       3.847   7.924   5.120  1.00  0.00           C  
ATOM    667  C   SER A  77       2.351   7.628   5.101  1.00  0.00           C  
ATOM    668  CB  SER A  77       4.080   9.426   4.954  1.00  0.00           C  
ATOM    669  O   SER A  77       1.804   7.231   4.070  1.00  0.00           O  
ATOM    670  OG  SER A  77       3.513   9.892   3.742  1.00  0.00           O  
ATOM    671  N   TRP A  78       1.783   7.623   6.350  1.00  0.00           N  
ATOM    672  CA  TRP A  78       0.339   7.416   6.391  1.00  0.00           C  
ATOM    673  C   TRP A  78      -0.320   8.374   7.378  1.00  0.00           C  
ATOM    674  CB  TRP A  78       0.013   5.969   6.770  1.00  0.00           C  
ATOM    675  O   TRP A  78       0.337   8.890   8.285  1.00  0.00           O  
ATOM    676  CG  TRP A  78       0.539   5.557   8.112  1.00  0.00           C  
ATOM    677  CD1 TRP A  78       1.785   5.069   8.395  1.00  0.00           C  
ATOM    678  CD2 TRP A  78      -0.169   5.594   9.355  1.00  0.00           C  
ATOM    679  CE2 TRP A  78       0.709   5.114  10.351  1.00  0.00           C  
ATOM    680  CE3 TRP A  78      -1.463   5.988   9.723  1.00  0.00           C  
ATOM    681  NE1 TRP A  78       1.893   4.801   9.740  1.00  0.00           N  
ATOM    682  CH2 TRP A  78      -0.936   5.408  12.026  1.00  0.00           C  
ATOM    683  CZ2 TRP A  78       0.334   5.017  11.693  1.00  0.00           C  
ATOM    684  CZ3 TRP A  78      -1.834   5.891  11.059  1.00  0.00           C  
ATOM    685  N   LYS A  79      -1.510   8.667   6.981  1.00  0.00           N  
ATOM    686  CA  LYS A  79      -2.348   9.512   7.827  1.00  0.00           C  
ATOM    687  C   LYS A  79      -3.688   8.841   8.117  1.00  0.00           C  
ATOM    688  CB  LYS A  79      -2.576  10.873   7.168  1.00  0.00           C  
ATOM    689  O   LYS A  79      -4.362   8.366   7.201  1.00  0.00           O  
ATOM    690  CG  LYS A  79      -3.318  11.869   8.046  1.00  0.00           C  
ATOM    691  CD  LYS A  79      -3.493  13.211   7.346  1.00  0.00           C  
ATOM    692  CE  LYS A  79      -4.276  14.194   8.205  1.00  0.00           C  
ATOM    693  NZ  LYS A  79      -4.447  15.512   7.524  1.00  0.00           N  
ATOM    694  N   PHE A  80      -4.034   8.651   9.554  1.00  0.00           N  
ATOM    695  CA  PHE A  80      -5.307   8.073   9.965  1.00  0.00           C  
ATOM    696  C   PHE A  80      -6.262   9.157  10.453  1.00  0.00           C  
ATOM    697  CB  PHE A  80      -5.094   7.028  11.065  1.00  0.00           C  
ATOM    698  O   PHE A  80      -5.927   9.924  11.357  1.00  0.00           O  
ATOM    699  CG  PHE A  80      -6.371   6.427  11.587  1.00  0.00           C  
ATOM    700  CD1 PHE A  80      -6.748   6.604  12.912  1.00  0.00           C  
ATOM    701  CD2 PHE A  80      -7.195   5.684  10.751  1.00  0.00           C  
ATOM    702  CE1 PHE A  80      -7.930   6.048  13.398  1.00  0.00           C  
ATOM    703  CE2 PHE A  80      -8.377   5.126  11.229  1.00  0.00           C  
ATOM    704  CZ  PHE A  80      -8.742   5.309  12.553  1.00  0.00           C  
ATOM    705  N   ASN A  81      -7.381   9.332   9.733  1.00  0.00           N  
ATOM    706  CA  ASN A  81      -8.453  10.234  10.141  1.00  0.00           C  
ATOM    707  C   ASN A  81      -9.528   9.503  10.940  1.00  0.00           C  
ATOM    708  CB  ASN A  81      -9.072  10.919   8.921  1.00  0.00           C  
ATOM    709  O   ASN A  81     -10.294   8.716  10.381  1.00  0.00           O  
ATOM    710  CG  ASN A  81     -10.022  12.038   9.298  1.00  0.00           C  
ATOM    711  ND2 ASN A  81      -9.981  13.131   8.545  1.00  0.00           N  
ATOM    712  OD1 ASN A  81     -10.787  11.922  10.260  1.00  0.00           O  
ATOM    713  N   HIS A  82      -9.637   9.778  12.232  1.00  0.00           N  
ATOM    714  CA  HIS A  82     -10.540   9.082  13.141  1.00  0.00           C  
ATOM    715  C   HIS A  82     -11.997   9.384  12.809  1.00  0.00           C  
ATOM    716  CB  HIS A  82     -10.241   9.466  14.591  1.00  0.00           C  
ATOM    717  O   HIS A  82     -12.860   8.512  12.934  1.00  0.00           O  
ATOM    718  CG  HIS A  82      -9.088   8.721  15.185  1.00  0.00           C  
ATOM    719  CD2 HIS A  82      -7.779   9.047  15.291  1.00  0.00           C  
ATOM    720  ND1 HIS A  82      -9.224   7.474  15.757  1.00  0.00           N  
ATOM    721  CE1 HIS A  82      -8.044   7.066  16.191  1.00  0.00           C  
ATOM    722  NE2 HIS A  82      -7.150   8.001  15.921  1.00  0.00           N  
ATOM    723  N   ASP A  83     -12.216  10.652  12.311  1.00  0.00           N  
ATOM    724  CA  ASP A  83     -13.576  11.115  12.056  1.00  0.00           C  
ATOM    725  C   ASP A  83     -14.189  10.390  10.860  1.00  0.00           C  
ATOM    726  CB  ASP A  83     -13.594  12.627  11.821  1.00  0.00           C  
ATOM    727  O   ASP A  83     -15.345   9.965  10.910  1.00  0.00           O  
ATOM    728  CG  ASP A  83     -13.258  13.425  13.068  1.00  0.00           C  
ATOM    729  OD1 ASP A  83     -13.457  12.915  14.191  1.00  0.00           O  
ATOM    730  OD2 ASP A  83     -12.793  14.577  12.926  1.00  0.00           O  
ATOM    731  N   SER A  84     -13.423  10.091   9.889  1.00  0.00           N  
ATOM    732  CA  SER A  84     -13.918   9.478   8.661  1.00  0.00           C  
ATOM    733  C   SER A  84     -13.384   8.059   8.496  1.00  0.00           C  
ATOM    734  CB  SER A  84     -13.531  10.321   7.446  1.00  0.00           C  
ATOM    735  O   SER A  84     -13.723   7.370   7.532  1.00  0.00           O  
ATOM    736  OG  SER A  84     -12.123  10.375   7.299  1.00  0.00           O  
ATOM    737  N   VAL A  85     -12.751   7.491   9.606  1.00  0.00           N  
ATOM    738  CA  VAL A  85     -12.147   6.163   9.575  1.00  0.00           C  
ATOM    739  C   VAL A  85     -11.482   5.928   8.221  1.00  0.00           C  
ATOM    740  CB  VAL A  85     -13.190   5.058   9.856  1.00  0.00           C  
ATOM    741  O   VAL A  85     -11.935   5.091   7.436  1.00  0.00           O  
ATOM    742  CG1 VAL A  85     -12.507   3.703  10.034  1.00  0.00           C  
ATOM    743  CG2 VAL A  85     -14.020   5.408  11.090  1.00  0.00           C  
ATOM    744  N   ARG A  86     -10.686   6.820   7.804  1.00  0.00           N  
ATOM    745  CA  ARG A  86      -9.960   6.804   6.539  1.00  0.00           C  
ATOM    746  C   ARG A  86      -8.453   6.805   6.772  1.00  0.00           C  
ATOM    747  CB  ARG A  86     -10.357   8.004   5.676  1.00  0.00           C  
ATOM    748  O   ARG A  86      -7.956   7.510   7.653  1.00  0.00           O  
ATOM    749  CG  ARG A  86      -9.726   8.004   4.293  1.00  0.00           C  
ATOM    750  CD  ARG A  86     -10.101   9.249   3.501  1.00  0.00           C  
ATOM    751  NE  ARG A  86     -11.536   9.305   3.234  1.00  0.00           N  
ATOM    752  NH1 ARG A  86     -11.464  11.346   2.154  1.00  0.00           N  
ATOM    753  NH2 ARG A  86     -13.461  10.249   2.411  1.00  0.00           N  
ATOM    754  CZ  ARG A  86     -12.150  10.300   2.600  1.00  0.00           C  
ATOM    755  N   ILE A  87      -7.703   5.916   6.033  1.00  0.00           N  
ATOM    756  CA  ILE A  87      -6.245   5.899   6.082  1.00  0.00           C  
ATOM    757  C   ILE A  87      -5.678   6.268   4.713  1.00  0.00           C  
ATOM    758  CB  ILE A  87      -5.711   4.519   6.529  1.00  0.00           C  
ATOM    759  O   ILE A  87      -6.151   5.776   3.685  1.00  0.00           O  
ATOM    760  CG1 ILE A  87      -4.188   4.566   6.699  1.00  0.00           C  
ATOM    761  CG2 ILE A  87      -6.117   3.433   5.528  1.00  0.00           C  
ATOM    762  CD1 ILE A  87      -3.623   3.422   7.530  1.00  0.00           C  
ATOM    763  N   CYS A  88      -4.827   7.189   4.737  1.00  0.00           N  
ATOM    764  CA  CYS A  88      -4.171   7.611   3.504  1.00  0.00           C  
ATOM    765  C   CYS A  88      -2.687   7.264   3.529  1.00  0.00           C  
ATOM    766  CB  CYS A  88      -4.350   9.113   3.290  1.00  0.00           C  
ATOM    767  O   CYS A  88      -1.990   7.572   4.497  1.00  0.00           O  
ATOM    768  SG  CYS A  88      -6.076   9.633   3.179  1.00  0.00           S  
ATOM    769  N   TYR A  89      -2.310   6.584   2.408  1.00  0.00           N  
ATOM    770  CA  TYR A  89      -0.913   6.181   2.289  1.00  0.00           C  
ATOM    771  C   TYR A  89      -0.195   7.007   1.229  1.00  0.00           C  
ATOM    772  CB  TYR A  89      -0.810   4.691   1.948  1.00  0.00           C  
ATOM    773  O   TYR A  89      -0.794   7.391   0.221  1.00  0.00           O  
ATOM    774  CG  TYR A  89      -1.396   3.785   3.003  1.00  0.00           C  
ATOM    775  CD1 TYR A  89      -0.615   3.312   4.056  1.00  0.00           C  
ATOM    776  CD2 TYR A  89      -2.731   3.399   2.950  1.00  0.00           C  
ATOM    777  CE1 TYR A  89      -1.150   2.475   5.029  1.00  0.00           C  
ATOM    778  CE2 TYR A  89      -3.277   2.563   3.918  1.00  0.00           C  
ATOM    779  OH  TYR A  89      -3.016   1.279   5.914  1.00  0.00           O  
ATOM    780  CZ  TYR A  89      -2.480   2.107   4.952  1.00  0.00           C  
ATOM    781  N   ARG A  90       1.021   7.298   1.568  1.00  0.00           N  
ATOM    782  CA  ARG A  90       1.952   7.801   0.563  1.00  0.00           C  
ATOM    783  C   ARG A  90       3.218   6.952   0.515  1.00  0.00           C  
ATOM    784  CB  ARG A  90       2.311   9.262   0.846  1.00  0.00           C  
ATOM    785  O   ARG A  90       3.976   6.903   1.487  1.00  0.00           O  
ATOM    786  CG  ARG A  90       3.207   9.891  -0.209  1.00  0.00           C  
ATOM    787  CD  ARG A  90       3.497  11.354   0.098  1.00  0.00           C  
ATOM    788  NE  ARG A  90       4.457  11.922  -0.845  1.00  0.00           N  
ATOM    789  NH1 ARG A  90       4.049  14.118  -0.255  1.00  0.00           N  
ATOM    790  NH2 ARG A  90       5.591  13.630  -1.879  1.00  0.00           N  
ATOM    791  CZ  ARG A  90       4.697  13.222  -0.991  1.00  0.00           C  
ATOM    792  N   ILE A  91       3.362   6.277  -0.680  1.00  0.00           N  
ATOM    793  CA  ILE A  91       4.540   5.435  -0.853  1.00  0.00           C  
ATOM    794  C   ILE A  91       5.444   6.027  -1.932  1.00  0.00           C  
ATOM    795  CB  ILE A  91       4.150   3.985  -1.217  1.00  0.00           C  
ATOM    796  O   ILE A  91       5.005   6.257  -3.061  1.00  0.00           O  
ATOM    797  CG1 ILE A  91       3.206   3.404  -0.158  1.00  0.00           C  
ATOM    798  CG2 ILE A  91       5.399   3.113  -1.375  1.00  0.00           C  
ATOM    799  CD1 ILE A  91       2.527   2.108  -0.578  1.00  0.00           C  
ATOM    800  N   THR A  92       6.644   6.236  -1.488  1.00  0.00           N  
ATOM    801  CA  THR A  92       7.637   6.739  -2.431  1.00  0.00           C  
ATOM    802  C   THR A  92       8.716   5.691  -2.690  1.00  0.00           C  
ATOM    803  CB  THR A  92       8.290   8.035  -1.915  1.00  0.00           C  
ATOM    804  O   THR A  92       9.225   5.072  -1.753  1.00  0.00           O  
ATOM    805  CG2 THR A  92       9.245   8.619  -2.951  1.00  0.00           C  
ATOM    806  OG1 THR A  92       7.268   8.997  -1.628  1.00  0.00           O  
ATOM    807  N   PHE A  93       8.977   5.467  -3.953  1.00  0.00           N  
ATOM    808  CA  PHE A  93      10.095   4.588  -4.274  1.00  0.00           C  
ATOM    809  C   PHE A  93      11.023   5.241  -5.292  1.00  0.00           C  
ATOM    810  CB  PHE A  93       9.589   3.246  -4.812  1.00  0.00           C  
ATOM    811  O   PHE A  93      10.567   5.955  -6.187  1.00  0.00           O  
ATOM    812  CG  PHE A  93       8.788   3.363  -6.080  1.00  0.00           C  
ATOM    813  CD1 PHE A  93       7.438   3.689  -6.039  1.00  0.00           C  
ATOM    814  CD2 PHE A  93       9.386   3.147  -7.315  1.00  0.00           C  
ATOM    815  CE1 PHE A  93       6.694   3.799  -7.212  1.00  0.00           C  
ATOM    816  CE2 PHE A  93       8.649   3.254  -8.491  1.00  0.00           C  
ATOM    817  CZ  PHE A  93       7.304   3.579  -8.437  1.00  0.00           C  
ATOM    818  N   THR A  94      12.286   5.130  -5.050  1.00  0.00           N  
ATOM    819  CA  THR A  94      13.315   5.735  -5.889  1.00  0.00           C  
ATOM    820  C   THR A  94      14.258   4.671  -6.442  1.00  0.00           C  
ATOM    821  CB  THR A  94      14.125   6.786  -5.107  1.00  0.00           C  
ATOM    822  O   THR A  94      14.767   3.835  -5.693  1.00  0.00           O  
ATOM    823  CG2 THR A  94      15.126   7.495  -6.014  1.00  0.00           C  
ATOM    824  OG1 THR A  94      13.229   7.757  -4.552  1.00  0.00           O  
ATOM    825  N   CYS A  95      14.395   4.685  -7.669  1.00  0.00           N  
ATOM    826  CA  CYS A  95      15.385   3.812  -8.290  1.00  0.00           C  
ATOM    827  C   CYS A  95      16.780   4.418  -8.198  1.00  0.00           C  
ATOM    828  CB  CYS A  95      15.027   3.551  -9.753  1.00  0.00           C  
ATOM    829  O   CYS A  95      16.985   5.574  -8.572  1.00  0.00           O  
ATOM    830  SG  CYS A  95      13.509   2.597  -9.972  1.00  0.00           S  
ATOM    831  N   LEU A  96      17.607   3.771  -7.512  1.00  0.00           N  
ATOM    832  CA  LEU A  96      18.941   4.310  -7.272  1.00  0.00           C  
ATOM    833  C   LEU A  96      19.900   3.906  -8.386  1.00  0.00           C  
ATOM    834  CB  LEU A  96      19.478   3.830  -5.921  1.00  0.00           C  
ATOM    835  O   LEU A  96      19.710   2.870  -9.029  1.00  0.00           O  
ATOM    836  CG  LEU A  96      18.636   4.180  -4.693  1.00  0.00           C  
ATOM    837  CD1 LEU A  96      19.197   3.494  -3.452  1.00  0.00           C  
ATOM    838  CD2 LEU A  96      18.580   5.692  -4.496  1.00  0.00           C  
ATOM    839  N   GLU A  97      20.781   4.796  -8.690  1.00  0.00           N  
ATOM    840  CA  GLU A  97      21.881   4.550  -9.617  1.00  0.00           C  
ATOM    841  C   GLU A  97      22.937   3.642  -8.993  1.00  0.00           C  
ATOM    842  CB  GLU A  97      22.518   5.871 -10.058  1.00  0.00           C  
ATOM    843  O   GLU A  97      23.334   3.842  -7.843  1.00  0.00           O  
ATOM    844  CG  GLU A  97      21.923   6.444 -11.336  1.00  0.00           C  
ATOM    845  CD  GLU A  97      22.632   7.700 -11.817  1.00  0.00           C  
ATOM    846  OE1 GLU A  97      22.273   8.225 -12.895  1.00  0.00           O  
ATOM    847  OE2 GLU A  97      23.555   8.162 -11.110  1.00  0.00           O  
ATOM    848  N   GLN A  98      23.043   2.289  -9.238  1.00  0.00           N  
ATOM    849  CA  GLN A  98      24.221   1.584  -8.743  1.00  0.00           C  
ATOM    850  C   GLN A  98      25.065   1.046  -9.895  1.00  0.00           C  
ATOM    851  CB  GLN A  98      23.811   0.440  -7.813  1.00  0.00           C  
ATOM    852  O   GLN A  98      24.527   0.530 -10.877  1.00  0.00           O  
ATOM    853  CG  GLN A  98      23.783   0.825  -6.340  1.00  0.00           C  
ATOM    854  CD  GLN A  98      23.655  -0.376  -5.422  1.00  0.00           C  
ATOM    855  NE2 GLN A  98      23.698  -0.132  -4.117  1.00  0.00           N  
ATOM    856  OE1 GLN A  98      23.516  -1.514  -5.882  1.00  0.00           O  
ATOM    857  N   GLU A  99      26.440   1.473 -10.010  1.00  0.00           N  
ATOM    858  CA  GLU A  99      27.843   1.364 -10.398  1.00  0.00           C  
ATOM    859  C   GLU A  99      27.990   0.652 -11.740  1.00  0.00           C  
ATOM    860  CB  GLU A  99      28.643   0.627  -9.321  1.00  0.00           C  
ATOM    861  O   GLU A  99      27.222  -0.260 -12.052  1.00  0.00           O  
ATOM    862  CG  GLU A  99      29.412   1.550  -8.387  1.00  0.00           C  
ATOM    863  CD  GLU A  99      30.477   0.830  -7.575  1.00  0.00           C  
ATOM    864  OE1 GLU A  99      31.266   1.505  -6.875  1.00  0.00           O  
ATOM    865  OE2 GLU A  99      30.523  -0.418  -7.640  1.00  0.00           O  
ATOM    866  N   PRO A 100      28.958   1.244 -12.802  1.00  0.00           N  
ATOM    867  CA  PRO A 100      29.167   1.164 -14.249  1.00  0.00           C  
ATOM    868  C   PRO A 100      28.975  -0.248 -14.796  1.00  0.00           C  
ATOM    869  CB  PRO A 100      30.618   1.624 -14.421  1.00  0.00           C  
ATOM    870  O   PRO A 100      29.116  -1.225 -14.056  1.00  0.00           O  
ATOM    871  CG  PRO A 100      31.319   1.144 -13.191  1.00  0.00           C  
ATOM    872  CD  PRO A 100      30.301   0.539 -12.267  1.00  0.00           C  
ATOM    873  N   ALA A 101      27.743  -0.638 -15.490  1.00  0.00           N  
ATOM    874  CA  ALA A 101      27.797  -1.150 -16.857  1.00  0.00           C  
ATOM    875  C   ALA A 101      27.742  -2.675 -16.874  1.00  0.00           C  
ATOM    876  CB  ALA A 101      29.059  -0.658 -17.560  1.00  0.00           C  
ATOM    877  O   ALA A 101      27.611  -3.285 -17.938  1.00  0.00           O  
ATOM    878  N   SER A 102      26.998  -3.427 -15.868  1.00  0.00           N  
ATOM    879  CA  SER A 102      26.815  -4.801 -16.324  1.00  0.00           C  
ATOM    880  C   SER A 102      25.507  -5.387 -15.802  1.00  0.00           C  
ATOM    881  CB  SER A 102      27.988  -5.675 -15.879  1.00  0.00           C  
ATOM    882  O   SER A 102      25.047  -6.422 -16.287  1.00  0.00           O  
ATOM    883  OG  SER A 102      27.990  -5.835 -14.471  1.00  0.00           O  
ATOM    884  N   THR A 103      24.477  -4.465 -15.161  1.00  0.00           N  
ATOM    885  CA  THR A 103      23.259  -5.202 -14.845  1.00  0.00           C  
ATOM    886  C   THR A 103      22.023  -4.368 -15.169  1.00  0.00           C  
ATOM    887  CB  THR A 103      23.227  -5.618 -13.362  1.00  0.00           C  
ATOM    888  O   THR A 103      20.893  -4.834 -15.008  1.00  0.00           O  
ATOM    889  CG2 THR A 103      24.254  -6.708 -13.074  1.00  0.00           C  
ATOM    890  OG1 THR A 103      23.515  -4.477 -12.546  1.00  0.00           O  
ATOM    891  N   GLY A 104      22.037  -3.294 -16.125  1.00  0.00           N  
ATOM    892  CA  GLY A 104      20.850  -2.783 -16.792  1.00  0.00           C  
ATOM    893  C   GLY A 104      19.841  -2.178 -15.833  1.00  0.00           C  
ATOM    894  O   GLY A 104      19.450  -2.815 -14.853  1.00  0.00           O  
ATOM    895  N   ALA A 105      20.040  -1.099 -15.135  1.00  0.00           N  
ATOM    896  CA  ALA A 105      19.084  -0.215 -14.474  1.00  0.00           C  
ATOM    897  C   ALA A 105      17.657  -0.726 -14.643  1.00  0.00           C  
ATOM    898  CB  ALA A 105      19.206   1.205 -15.023  1.00  0.00           C  
ATOM    899  O   ALA A 105      17.244  -1.082 -15.749  1.00  0.00           O  
ATOM    900  N   VAL A 106      16.875  -1.295 -13.638  1.00  0.00           N  
ATOM    901  CA  VAL A 106      15.678  -2.065 -13.319  1.00  0.00           C  
ATOM    902  C   VAL A 106      14.521  -1.118 -13.008  1.00  0.00           C  
ATOM    903  CB  VAL A 106      15.918  -3.021 -12.129  1.00  0.00           C  
ATOM    904  O   VAL A 106      14.670  -0.186 -12.213  1.00  0.00           O  
ATOM    905  CG1 VAL A 106      14.658  -3.827 -11.821  1.00  0.00           C  
ATOM    906  CG2 VAL A 106      17.093  -3.952 -12.422  1.00  0.00           C  
ATOM    907  N   CYS A 107      13.770  -0.689 -14.080  1.00  0.00           N  
ATOM    908  CA  CYS A 107      12.459  -0.065 -13.944  1.00  0.00           C  
ATOM    909  C   CYS A 107      11.589  -0.832 -12.956  1.00  0.00           C  
ATOM    910  CB  CYS A 107      11.758   0.012 -15.301  1.00  0.00           C  
ATOM    911  O   CYS A 107      11.512  -2.061 -13.014  1.00  0.00           O  
ATOM    912  SG  CYS A 107      10.161   0.855 -15.249  1.00  0.00           S  
ATOM    913  N   CYS A 108      11.169  -0.142 -11.844  1.00  0.00           N  
ATOM    914  CA  CYS A 108      10.311  -0.748 -10.833  1.00  0.00           C  
ATOM    915  C   CYS A 108       8.911  -0.148 -10.875  1.00  0.00           C  
ATOM    916  CB  CYS A 108      10.912  -0.566  -9.440  1.00  0.00           C  
ATOM    917  O   CYS A 108       8.756   1.070 -10.981  1.00  0.00           O  
ATOM    918  SG  CYS A 108      12.518  -1.366  -9.229  1.00  0.00           S  
ATOM    919  N   VAL A 109       7.963  -0.912 -11.381  1.00  0.00           N  
ATOM    920  CA  VAL A 109       6.547  -0.575 -11.276  1.00  0.00           C  
ATOM    921  C   VAL A 109       5.986  -1.102  -9.956  1.00  0.00           C  
ATOM    922  CB  VAL A 109       5.738  -1.144 -12.463  1.00  0.00           C  
ATOM    923  O   VAL A 109       6.209  -2.261  -9.599  1.00  0.00           O  
ATOM    924  CG1 VAL A 109       4.261  -0.778 -12.335  1.00  0.00           C  
ATOM    925  CG2 VAL A 109       6.305  -0.634 -13.787  1.00  0.00           C  
ATOM    926  N   MET A 110       5.425  -0.202  -9.232  1.00  0.00           N  
ATOM    927  CA  MET A 110       4.680  -0.584  -8.036  1.00  0.00           C  
ATOM    928  C   MET A 110       3.203  -0.231  -8.179  1.00  0.00           C  
ATOM    929  CB  MET A 110       5.263   0.099  -6.798  1.00  0.00           C  
ATOM    930  O   MET A 110       2.863   0.868  -8.622  1.00  0.00           O  
ATOM    931  CG  MET A 110       4.703  -0.427  -5.486  1.00  0.00           C  
ATOM    932  SD  MET A 110       5.689   0.110  -4.035  1.00  0.00           S  
ATOM    933  CE  MET A 110       4.834  -0.795  -2.715  1.00  0.00           C  
ATOM    934  N   GLY A 111       2.416  -1.221  -7.992  1.00  0.00           N  
ATOM    935  CA  GLY A 111       0.992  -0.957  -8.113  1.00  0.00           C  
ATOM    936  C   GLY A 111       0.171  -1.595  -7.008  1.00  0.00           C  
ATOM    937  O   GLY A 111       0.639  -2.510  -6.328  1.00  0.00           O  
ATOM    938  N   ILE A 112      -1.022  -0.970  -6.762  1.00  0.00           N  
ATOM    939  CA  ILE A 112      -2.002  -1.491  -5.814  1.00  0.00           C  
ATOM    940  C   ILE A 112      -3.355  -1.648  -6.505  1.00  0.00           C  
ATOM    941  CB  ILE A 112      -2.134  -0.574  -4.577  1.00  0.00           C  
ATOM    942  O   ILE A 112      -3.774  -0.775  -7.269  1.00  0.00           O  
ATOM    943  CG1 ILE A 112      -0.779  -0.425  -3.876  1.00  0.00           C  
ATOM    944  CG2 ILE A 112      -3.193  -1.118  -3.614  1.00  0.00           C  
ATOM    945  CD1 ILE A 112      -0.729   0.710  -2.862  1.00  0.00           C  
ATOM    946  N   TYR A 113      -3.889  -2.778  -6.285  1.00  0.00           N  
ATOM    947  CA  TYR A 113      -5.217  -3.086  -6.803  1.00  0.00           C  
ATOM    948  C   TYR A 113      -6.133  -3.588  -5.694  1.00  0.00           C  
ATOM    949  CB  TYR A 113      -5.130  -4.130  -7.921  1.00  0.00           C  
ATOM    950  O   TYR A 113      -5.782  -4.520  -4.966  1.00  0.00           O  
ATOM    951  CG  TYR A 113      -6.474  -4.630  -8.391  1.00  0.00           C  
ATOM    952  CD1 TYR A 113      -6.935  -5.893  -8.026  1.00  0.00           C  
ATOM    953  CD2 TYR A 113      -7.285  -3.842  -9.200  1.00  0.00           C  
ATOM    954  CE1 TYR A 113      -8.172  -6.359  -8.458  1.00  0.00           C  
ATOM    955  CE2 TYR A 113      -8.524  -4.298  -9.638  1.00  0.00           C  
ATOM    956  OH  TYR A 113     -10.184  -6.012  -9.692  1.00  0.00           O  
ATOM    957  CZ  TYR A 113      -8.959  -5.556  -9.262  1.00  0.00           C  
ATOM    958  N   VAL A 114      -7.268  -2.917  -5.506  1.00  0.00           N  
ATOM    959  CA  VAL A 114      -8.272  -3.351  -4.540  1.00  0.00           C  
ATOM    960  C   VAL A 114      -9.509  -3.864  -5.276  1.00  0.00           C  
ATOM    961  CB  VAL A 114      -8.661  -2.210  -3.574  1.00  0.00           C  
ATOM    962  O   VAL A 114     -10.203  -3.095  -5.946  1.00  0.00           O  
ATOM    963  CG1 VAL A 114      -9.603  -2.722  -2.485  1.00  0.00           C  
ATOM    964  CG2 VAL A 114      -7.412  -1.587  -2.955  1.00  0.00           C  
ATOM    965  N   SER A 115      -9.810  -5.163  -5.150  1.00  0.00           N  
ATOM    966  CA  SER A 115     -10.911  -5.777  -5.885  1.00  0.00           C  
ATOM    967  C   SER A 115     -12.245  -5.133  -5.521  1.00  0.00           C  
ATOM    968  CB  SER A 115     -10.969  -7.280  -5.609  1.00  0.00           C  
ATOM    969  O   SER A 115     -12.513  -4.870  -4.346  1.00  0.00           O  
ATOM    970  OG  SER A 115     -11.310  -7.530  -4.257  1.00  0.00           O  
ATOM    971  N   GLY A 116     -13.024  -4.725  -6.630  1.00  0.00           N  
ATOM    972  CA  GLY A 116     -14.389  -4.292  -6.378  1.00  0.00           C  
ATOM    973  C   GLY A 116     -14.478  -2.866  -5.868  1.00  0.00           C  
ATOM    974  O   GLY A 116     -15.573  -2.360  -5.612  1.00  0.00           O  
ATOM    975  N   SER A 117     -13.262  -2.131  -5.600  1.00  0.00           N  
ATOM    976  CA  SER A 117     -13.225  -0.802  -4.998  1.00  0.00           C  
ATOM    977  C   SER A 117     -12.923   0.269  -6.041  1.00  0.00           C  
ATOM    978  CB  SER A 117     -12.180  -0.748  -3.883  1.00  0.00           C  
ATOM    979  O   SER A 117     -13.133   1.459  -5.795  1.00  0.00           O  
ATOM    980  OG  SER A 117     -10.869  -0.792  -4.419  1.00  0.00           O  
ATOM    981  N   GLY A 118     -12.620  -0.218  -7.355  1.00  0.00           N  
ATOM    982  CA  GLY A 118     -12.234   0.771  -8.348  1.00  0.00           C  
ATOM    983  C   GLY A 118     -10.917   1.454  -8.031  1.00  0.00           C  
ATOM    984  O   GLY A 118     -10.494   2.362  -8.749  1.00  0.00           O  
ATOM    985  N   HIS A 119     -10.302   1.061  -6.916  1.00  0.00           N  
ATOM    986  CA  HIS A 119      -9.000   1.588  -6.524  1.00  0.00           C  
ATOM    987  C   HIS A 119      -7.868   0.813  -7.190  1.00  0.00           C  
ATOM    988  CB  HIS A 119      -8.841   1.546  -5.003  1.00  0.00           C  
ATOM    989  O   HIS A 119      -7.600  -0.336  -6.829  1.00  0.00           O  
ATOM    990  CG  HIS A 119      -9.735   2.502  -4.279  1.00  0.00           C  
ATOM    991  CD2 HIS A 119     -10.795   2.285  -3.465  1.00  0.00           C  
ATOM    992  ND1 HIS A 119      -9.582   3.869  -4.359  1.00  0.00           N  
ATOM    993  CE1 HIS A 119     -10.511   4.453  -3.621  1.00  0.00           C  
ATOM    994  NE2 HIS A 119     -11.260   3.515  -3.068  1.00  0.00           N  
ATOM    995  N   ASN A 120      -7.312   1.407  -8.244  1.00  0.00           N  
ATOM    996  CA  ASN A 120      -6.215   0.858  -9.035  1.00  0.00           C  
ATOM    997  C   ASN A 120      -5.155   1.914  -9.334  1.00  0.00           C  
ATOM    998  CB  ASN A 120      -6.743   0.253 -10.338  1.00  0.00           C  
ATOM    999  O   ASN A 120      -5.413   2.867 -10.072  1.00  0.00           O  
ATOM   1000  CG  ASN A 120      -5.675  -0.498 -11.108  1.00  0.00           C  
ATOM   1001  ND2 ASN A 120      -6.036  -1.006 -12.281  1.00  0.00           N  
ATOM   1002  OD1 ASN A 120      -4.535  -0.621 -10.653  1.00  0.00           O  
ATOM   1003  N   GLN A 121      -4.008   1.754  -8.618  1.00  0.00           N  
ATOM   1004  CA  GLN A 121      -2.939   2.722  -8.840  1.00  0.00           C  
ATOM   1005  C   GLN A 121      -1.622   2.023  -9.166  1.00  0.00           C  
ATOM   1006  CB  GLN A 121      -2.766   3.622  -7.615  1.00  0.00           C  
ATOM   1007  O   GLN A 121      -1.312   0.975  -8.596  1.00  0.00           O  
ATOM   1008  CG  GLN A 121      -3.964   4.521  -7.339  1.00  0.00           C  
ATOM   1009  CD  GLN A 121      -3.694   5.538  -6.246  1.00  0.00           C  
ATOM   1010  NE2 GLN A 121      -4.723   6.290  -5.869  1.00  0.00           N  
ATOM   1011  OE1 GLN A 121      -2.571   5.646  -5.743  1.00  0.00           O  
ATOM   1012  N   TRP A 122      -0.942   2.549 -10.119  1.00  0.00           N  
ATOM   1013  CA  TRP A 122       0.414   2.081 -10.387  1.00  0.00           C  
ATOM   1014  C   TRP A 122       1.299   3.226 -10.869  1.00  0.00           C  
ATOM   1015  CB  TRP A 122       0.401   0.957 -11.426  1.00  0.00           C  
ATOM   1016  O   TRP A 122       0.810   4.188 -11.466  1.00  0.00           O  
ATOM   1017  CG  TRP A 122      -0.198   1.351 -12.743  1.00  0.00           C  
ATOM   1018  CD1 TRP A 122      -1.523   1.342 -13.081  1.00  0.00           C  
ATOM   1019  CD2 TRP A 122       0.508   1.808 -13.900  1.00  0.00           C  
ATOM   1020  CE2 TRP A 122      -0.452   2.060 -14.904  1.00  0.00           C  
ATOM   1021  CE3 TRP A 122       1.862   2.031 -14.184  1.00  0.00           C  
ATOM   1022  NE1 TRP A 122      -1.682   1.768 -14.379  1.00  0.00           N  
ATOM   1023  CH2 TRP A 122       1.230   2.733 -16.426  1.00  0.00           C  
ATOM   1024  CZ2 TRP A 122      -0.101   2.524 -16.174  1.00  0.00           C  
ATOM   1025  CZ3 TRP A 122       2.210   2.493 -15.449  1.00  0.00           C  
ATOM   1026  N   ASN A 123       2.447   3.223 -10.397  1.00  0.00           N  
ATOM   1027  CA  ASN A 123       3.421   4.227 -10.811  1.00  0.00           C  
ATOM   1028  C   ASN A 123       4.727   3.585 -11.270  1.00  0.00           C  
ATOM   1029  CB  ASN A 123       3.686   5.218  -9.676  1.00  0.00           C  
ATOM   1030  O   ASN A 123       5.021   2.443 -10.913  1.00  0.00           O  
ATOM   1031  CG  ASN A 123       2.642   6.315  -9.602  1.00  0.00           C  
ATOM   1032  ND2 ASN A 123       2.188   6.621  -8.393  1.00  0.00           N  
ATOM   1033  OD1 ASN A 123       2.247   6.882 -10.624  1.00  0.00           O  
ATOM   1034  N   TYR A 124       5.371   4.391 -12.043  1.00  0.00           N  
ATOM   1035  CA  TYR A 124       6.568   3.898 -12.714  1.00  0.00           C  
ATOM   1036  C   TYR A 124       7.773   4.774 -12.394  1.00  0.00           C  
ATOM   1037  CB  TYR A 124       6.351   3.842 -14.230  1.00  0.00           C  
ATOM   1038  O   TYR A 124       7.662   6.001 -12.349  1.00  0.00           O  
ATOM   1039  CG  TYR A 124       7.613   3.576 -15.014  1.00  0.00           C  
ATOM   1040  CD1 TYR A 124       8.324   4.619 -15.603  1.00  0.00           C  
ATOM   1041  CD2 TYR A 124       8.096   2.281 -15.170  1.00  0.00           C  
ATOM   1042  CE1 TYR A 124       9.486   4.378 -16.329  1.00  0.00           C  
ATOM   1043  CE2 TYR A 124       9.257   2.028 -15.893  1.00  0.00           C  
ATOM   1044  OH  TYR A 124      11.094   2.838 -17.185  1.00  0.00           O  
ATOM   1045  CZ  TYR A 124       9.944   3.082 -16.468  1.00  0.00           C  
ATOM   1046  N   CYS A 125       8.856   4.074 -12.078  1.00  0.00           N  
ATOM   1047  CA  CYS A 125      10.116   4.806 -12.006  1.00  0.00           C  
ATOM   1048  C   CYS A 125      10.974   4.536 -13.237  1.00  0.00           C  
ATOM   1049  CB  CYS A 125      10.886   4.424 -10.743  1.00  0.00           C  
ATOM   1050  O   CYS A 125      11.260   3.381 -13.558  1.00  0.00           O  
ATOM   1051  SG  CYS A 125      12.528   5.169 -10.638  1.00  0.00           S  
ATOM   1052  N   GLY A 126      11.086   5.561 -14.251  1.00  0.00           N  
ATOM   1053  CA  GLY A 126      11.552   5.533 -15.628  1.00  0.00           C  
ATOM   1054  C   GLY A 126      13.063   5.598 -15.749  1.00  0.00           C  
ATOM   1055  O   GLY A 126      13.599   5.694 -16.855  1.00  0.00           O  
ATOM   1056  N   GLY A 127      13.886   5.414 -14.607  1.00  0.00           N  
ATOM   1057  CA  GLY A 127      15.337   5.489 -14.678  1.00  0.00           C  
ATOM   1058  C   GLY A 127      15.986   5.782 -13.339  1.00  0.00           C  
ATOM   1059  O   GLY A 127      15.299   5.888 -12.320  1.00  0.00           O  
ATOM   1060  N   PRO A 128      17.381   5.725 -13.322  1.00  0.00           N  
ATOM   1061  CA  PRO A 128      18.109   5.955 -12.072  1.00  0.00           C  
ATOM   1062  C   PRO A 128      17.774   7.302 -11.433  1.00  0.00           C  
ATOM   1063  CB  PRO A 128      19.576   5.905 -12.503  1.00  0.00           C  
ATOM   1064  O   PRO A 128      17.593   8.296 -12.140  1.00  0.00           O  
ATOM   1065  CG  PRO A 128      19.562   5.213 -13.828  1.00  0.00           C  
ATOM   1066  CD  PRO A 128      18.224   5.441 -14.471  1.00  0.00           C  
ATOM   1067  N   ASN A 129      17.428   7.247 -10.175  1.00  0.00           N  
ATOM   1068  CA  ASN A 129      17.208   8.419  -9.333  1.00  0.00           C  
ATOM   1069  C   ASN A 129      15.878   9.095  -9.649  1.00  0.00           C  
ATOM   1070  CB  ASN A 129      18.360   9.414  -9.488  1.00  0.00           C  
ATOM   1071  O   ASN A 129      15.707  10.288  -9.394  1.00  0.00           O  
ATOM   1072  CG  ASN A 129      19.682   8.858  -8.997  1.00  0.00           C  
ATOM   1073  ND2 ASN A 129      20.747   9.107  -9.750  1.00  0.00           N  
ATOM   1074  OD1 ASN A 129      19.747   8.210  -7.949  1.00  0.00           O  
ATOM   1075  N   THR A 130      15.038   8.223 -10.461  1.00  0.00           N  
ATOM   1076  CA  THR A 130      13.669   8.677 -10.678  1.00  0.00           C  
ATOM   1077  C   THR A 130      12.767   8.248  -9.524  1.00  0.00           C  
ATOM   1078  CB  THR A 130      13.103   8.133 -12.004  1.00  0.00           C  
ATOM   1079  O   THR A 130      12.902   7.139  -9.003  1.00  0.00           O  
ATOM   1080  CG2 THR A 130      13.875   8.686 -13.198  1.00  0.00           C  
ATOM   1081  OG1 THR A 130      13.199   6.704 -12.007  1.00  0.00           O  
ATOM   1082  N   ARG A 131      12.028   9.238  -9.122  1.00  0.00           N  
ATOM   1083  CA  ARG A 131      11.109   9.075  -8.000  1.00  0.00           C  
ATOM   1084  C   ARG A 131       9.686   8.828  -8.489  1.00  0.00           C  
ATOM   1085  CB  ARG A 131      11.144  10.307  -7.092  1.00  0.00           C  
ATOM   1086  O   ARG A 131       9.224   9.482  -9.426  1.00  0.00           O  
ATOM   1087  CG  ARG A 131      10.309  10.165  -5.830  1.00  0.00           C  
ATOM   1088  CD  ARG A 131      10.386  11.412  -4.960  1.00  0.00           C  
ATOM   1089  NE  ARG A 131       9.281  11.474  -4.007  1.00  0.00           N  
ATOM   1090  NH1 ARG A 131       9.762  13.611  -3.272  1.00  0.00           N  
ATOM   1091  NH2 ARG A 131       7.980  12.467  -2.396  1.00  0.00           N  
ATOM   1092  CZ  ARG A 131       9.010  12.517  -3.228  1.00  0.00           C  
ATOM   1093  N   ALA A 132       9.069   7.697  -8.017  1.00  0.00           N  
ATOM   1094  CA  ALA A 132       7.656   7.424  -8.267  1.00  0.00           C  
ATOM   1095  C   ALA A 132       6.865   7.386  -6.962  1.00  0.00           C  
ATOM   1096  CB  ALA A 132       7.493   6.108  -9.023  1.00  0.00           C  
ATOM   1097  O   ALA A 132       7.361   6.898  -5.943  1.00  0.00           O  
ATOM   1098  N   ILE A 133       5.763   8.002  -7.106  1.00  0.00           N  
ATOM   1099  CA  ILE A 133       4.906   8.091  -5.929  1.00  0.00           C  
ATOM   1100  C   ILE A 133       3.603   7.336  -6.181  1.00  0.00           C  
ATOM   1101  CB  ILE A 133       4.610   9.561  -5.555  1.00  0.00           C  
ATOM   1102  O   ILE A 133       2.934   7.560  -7.192  1.00  0.00           O  
ATOM   1103  CG1 ILE A 133       5.918  10.322  -5.305  1.00  0.00           C  
ATOM   1104  CG2 ILE A 133       3.692   9.633  -4.332  1.00  0.00           C  
ATOM   1105  CD1 ILE A 133       5.742  11.828  -5.173  1.00  0.00           C  
ATOM   1106  N   LEU A 134       3.345   6.456  -5.390  1.00  0.00           N  
ATOM   1107  CA  LEU A 134       2.005   5.880  -5.385  1.00  0.00           C  
ATOM   1108  C   LEU A 134       1.044   6.748  -4.578  1.00  0.00           C  
ATOM   1109  CB  LEU A 134       2.034   4.461  -4.812  1.00  0.00           C  
ATOM   1110  O   LEU A 134       1.208   6.901  -3.366  1.00  0.00           O  
ATOM   1111  CG  LEU A 134       0.767   3.626  -5.005  1.00  0.00           C  
ATOM   1112  CD1 LEU A 134       0.590   3.263  -6.476  1.00  0.00           C  
ATOM   1113  CD2 LEU A 134       0.817   2.370  -4.141  1.00  0.00           C  
ATOM   1114  N   HIS A 135       0.409   7.871  -5.334  1.00  0.00           N  
ATOM   1115  CA  HIS A 135      -0.480   8.840  -4.703  1.00  0.00           C  
ATOM   1116  C   HIS A 135      -1.337   8.181  -3.626  1.00  0.00           C  
ATOM   1117  CB  HIS A 135      -1.375   9.508  -5.749  1.00  0.00           C  
ATOM   1118  O   HIS A 135      -1.541   6.966  -3.647  1.00  0.00           O  
ATOM   1119  CG  HIS A 135      -0.667  10.534  -6.576  1.00  0.00           C  
ATOM   1120  CD2 HIS A 135      -0.136  10.463  -7.819  1.00  0.00           C  
ATOM   1121  ND1 HIS A 135      -0.438  11.818  -6.131  1.00  0.00           N  
ATOM   1122  CE1 HIS A 135       0.204  12.494  -7.069  1.00  0.00           C  
ATOM   1123  NE2 HIS A 135       0.400  11.695  -8.103  1.00  0.00           N  
ATOM   1124  N   PRO A 136      -1.815   9.183  -2.608  1.00  0.00           N  
ATOM   1125  CA  PRO A 136      -2.406   8.670  -1.370  1.00  0.00           C  
ATOM   1126  C   PRO A 136      -3.568   7.713  -1.623  1.00  0.00           C  
ATOM   1127  CB  PRO A 136      -2.886   9.936  -0.657  1.00  0.00           C  
ATOM   1128  O   PRO A 136      -4.420   7.981  -2.474  1.00  0.00           O  
ATOM   1129  CG  PRO A 136      -2.752  11.022  -1.676  1.00  0.00           C  
ATOM   1130  CD  PRO A 136      -2.019  10.472  -2.865  1.00  0.00           C  
ATOM   1131  N   LEU A 137      -3.429   6.379  -1.335  1.00  0.00           N  
ATOM   1132  CA  LEU A 137      -4.532   5.437  -1.182  1.00  0.00           C  
ATOM   1133  C   LEU A 137      -5.335   5.741   0.078  1.00  0.00           C  
ATOM   1134  CB  LEU A 137      -4.007   4.000  -1.133  1.00  0.00           C  
ATOM   1135  O   LEU A 137      -4.805   5.669   1.190  1.00  0.00           O  
ATOM   1136  CG  LEU A 137      -5.062   2.894  -1.086  1.00  0.00           C  
ATOM   1137  CD1 LEU A 137      -5.784   2.792  -2.426  1.00  0.00           C  
ATOM   1138  CD2 LEU A 137      -4.422   1.560  -0.715  1.00  0.00           C  
ATOM   1139  N   CYS A 138      -6.334   6.528  -0.206  1.00  0.00           N  
ATOM   1140  CA  CYS A 138      -7.208   6.714   0.947  1.00  0.00           C  
ATOM   1141  C   CYS A 138      -8.288   5.639   0.991  1.00  0.00           C  
ATOM   1142  CB  CYS A 138      -7.855   8.098   0.912  1.00  0.00           C  
ATOM   1143  O   CYS A 138      -9.089   5.520   0.063  1.00  0.00           O  
ATOM   1144  SG  CYS A 138      -6.667   9.458   0.975  1.00  0.00           S  
ATOM   1145  N   VAL A 139      -8.121   4.800   1.929  1.00  0.00           N  
ATOM   1146  CA  VAL A 139      -9.054   3.680   1.990  1.00  0.00           C  
ATOM   1147  C   VAL A 139      -9.893   3.775   3.263  1.00  0.00           C  
ATOM   1148  CB  VAL A 139      -8.317   2.323   1.937  1.00  0.00           C  
ATOM   1149  O   VAL A 139      -9.441   4.323   4.271  1.00  0.00           O  
ATOM   1150  CG1 VAL A 139      -7.633   2.132   0.585  1.00  0.00           C  
ATOM   1151  CG2 VAL A 139      -7.300   2.225   3.073  1.00  0.00           C  
ATOM   1152  N   SER A 140     -11.131   3.550   3.088  1.00  0.00           N  
ATOM   1153  CA  SER A 140     -12.055   3.455   4.213  1.00  0.00           C  
ATOM   1154  C   SER A 140     -12.393   2.001   4.529  1.00  0.00           C  
ATOM   1155  CB  SER A 140     -13.338   4.234   3.921  1.00  0.00           C  
ATOM   1156  O   SER A 140     -12.024   1.096   3.779  1.00  0.00           O  
ATOM   1157  OG  SER A 140     -14.089   3.601   2.899  1.00  0.00           O  
ATOM   1158  N   GLU A 141     -12.961   1.822   5.598  1.00  0.00           N  
ATOM   1159  CA  GLU A 141     -13.419   0.482   5.952  1.00  0.00           C  
ATOM   1160  C   GLU A 141     -14.270  -0.122   4.839  1.00  0.00           C  
ATOM   1161  CB  GLU A 141     -14.210   0.513   7.262  1.00  0.00           C  
ATOM   1162  O   GLU A 141     -14.122  -1.300   4.507  1.00  0.00           O  
ATOM   1163  CG  GLU A 141     -14.678  -0.858   7.730  1.00  0.00           C  
ATOM   1164  CD  GLU A 141     -15.629  -0.795   8.915  1.00  0.00           C  
ATOM   1165  OE1 GLU A 141     -16.165  -1.851   9.320  1.00  0.00           O  
ATOM   1166  OE2 GLU A 141     -15.841   0.320   9.442  1.00  0.00           O  
ATOM   1167  N   GLU A 142     -15.078   0.619   4.307  1.00  0.00           N  
ATOM   1168  CA  GLU A 142     -15.987   0.187   3.249  1.00  0.00           C  
ATOM   1169  C   GLU A 142     -15.220  -0.211   1.992  1.00  0.00           C  
ATOM   1170  CB  GLU A 142     -16.995   1.292   2.922  1.00  0.00           C  
ATOM   1171  O   GLU A 142     -15.652  -1.095   1.249  1.00  0.00           O  
ATOM   1172  CG  GLU A 142     -18.011   1.543   4.027  1.00  0.00           C  
ATOM   1173  CD  GLU A 142     -18.924   2.726   3.744  1.00  0.00           C  
ATOM   1174  OE1 GLU A 142     -19.820   3.012   4.571  1.00  0.00           O  
ATOM   1175  OE2 GLU A 142     -18.743   3.371   2.687  1.00  0.00           O  
ATOM   1176  N   SER A 143     -14.054   0.339   1.860  1.00  0.00           N  
ATOM   1177  CA  SER A 143     -13.229   0.141   0.672  1.00  0.00           C  
ATOM   1178  C   SER A 143     -12.355  -1.101   0.807  1.00  0.00           C  
ATOM   1179  CB  SER A 143     -12.351   1.367   0.418  1.00  0.00           C  
ATOM   1180  O   SER A 143     -11.998  -1.728  -0.193  1.00  0.00           O  
ATOM   1181  OG  SER A 143     -13.147   2.522   0.218  1.00  0.00           O  
ATOM   1182  N   ILE A 144     -12.243  -1.579   2.019  1.00  0.00           N  
ATOM   1183  CA  ILE A 144     -11.244  -2.633   2.160  1.00  0.00           C  
ATOM   1184  C   ILE A 144     -11.887  -3.874   2.774  1.00  0.00           C  
ATOM   1185  CB  ILE A 144     -10.048  -2.167   3.020  1.00  0.00           C  
ATOM   1186  O   ILE A 144     -11.381  -4.988   2.611  1.00  0.00           O  
ATOM   1187  CG1 ILE A 144     -10.535  -1.658   4.381  1.00  0.00           C  
ATOM   1188  CG2 ILE A 144      -9.243  -1.090   2.287  1.00  0.00           C  
ATOM   1189  CD1 ILE A 144      -9.415  -1.359   5.367  1.00  0.00           C  
ATOM   1190  N   MET A 145     -13.069  -3.700   3.302  1.00  0.00           N  
ATOM   1191  CA  MET A 145     -13.736  -4.863   3.881  1.00  0.00           C  
ATOM   1192  C   MET A 145     -14.314  -5.758   2.790  1.00  0.00           C  
ATOM   1193  CB  MET A 145     -14.844  -4.427   4.841  1.00  0.00           C  
ATOM   1194  O   MET A 145     -15.126  -5.309   1.979  1.00  0.00           O  
ATOM   1195  CG  MET A 145     -15.445  -5.569   5.644  1.00  0.00           C  
ATOM   1196  SD  MET A 145     -14.332  -6.151   6.981  1.00  0.00           S  
ATOM   1197  CE  MET A 145     -15.156  -5.421   8.424  1.00  0.00           C  
ATOM   1198  N   GLY A 146     -13.818  -7.021   2.851  1.00  0.00           N  
ATOM   1199  CA  GLY A 146     -14.386  -7.965   1.902  1.00  0.00           C  
ATOM   1200  C   GLY A 146     -13.751  -7.883   0.527  1.00  0.00           C  
ATOM   1201  O   GLY A 146     -14.156  -8.597  -0.393  1.00  0.00           O  
ATOM   1202  N   HIS A 147     -12.722  -6.973   0.409  1.00  0.00           N  
ATOM   1203  CA  HIS A 147     -12.036  -6.819  -0.869  1.00  0.00           C  
ATOM   1204  C   HIS A 147     -10.620  -7.380  -0.806  1.00  0.00           C  
ATOM   1205  CB  HIS A 147     -12.000  -5.346  -1.282  1.00  0.00           C  
ATOM   1206  O   HIS A 147      -9.967  -7.311   0.238  1.00  0.00           O  
ATOM   1207  CG  HIS A 147     -13.354  -4.754  -1.513  1.00  0.00           C  
ATOM   1208  CD2 HIS A 147     -14.079  -3.880  -0.776  1.00  0.00           C  
ATOM   1209  ND1 HIS A 147     -14.119  -5.055  -2.619  1.00  0.00           N  
ATOM   1210  CE1 HIS A 147     -15.259  -4.388  -2.551  1.00  0.00           C  
ATOM   1211  NE2 HIS A 147     -15.260  -3.668  -1.443  1.00  0.00           N  
ATOM   1212  N   GLN A 148     -10.258  -7.985  -1.911  1.00  0.00           N  
ATOM   1213  CA  GLN A 148      -8.875  -8.428  -2.052  1.00  0.00           C  
ATOM   1214  C   GLN A 148      -7.966  -7.274  -2.466  1.00  0.00           C  
ATOM   1215  CB  GLN A 148      -8.776  -9.566  -3.070  1.00  0.00           C  
ATOM   1216  O   GLN A 148      -8.324  -6.476  -3.334  1.00  0.00           O  
ATOM   1217  CG  GLN A 148      -9.557 -10.812  -2.677  1.00  0.00           C  
ATOM   1218  CD  GLN A 148      -9.523 -11.888  -3.747  1.00  0.00           C  
ATOM   1219  NE2 GLN A 148      -9.387 -13.140  -3.325  1.00  0.00           N  
ATOM   1220  OE1 GLN A 148      -9.621 -11.595  -4.943  1.00  0.00           O  
ATOM   1221  N   VAL A 149      -6.826  -7.175  -1.762  1.00  0.00           N  
ATOM   1222  CA  VAL A 149      -5.837  -6.139  -2.041  1.00  0.00           C  
ATOM   1223  C   VAL A 149      -4.601  -6.765  -2.684  1.00  0.00           C  
ATOM   1224  CB  VAL A 149      -5.441  -5.373  -0.759  1.00  0.00           C  
ATOM   1225  O   VAL A 149      -3.986  -7.668  -2.112  1.00  0.00           O  
ATOM   1226  CG1 VAL A 149      -4.466  -4.243  -1.086  1.00  0.00           C  
ATOM   1227  CG2 VAL A 149      -6.684  -4.825  -0.060  1.00  0.00           C  
ATOM   1228  N   PHE A 150      -4.302  -6.208  -3.848  1.00  0.00           N  
ATOM   1229  CA  PHE A 150      -3.115  -6.666  -4.559  1.00  0.00           C  
ATOM   1230  C   PHE A 150      -2.043  -5.583  -4.576  1.00  0.00           C  
ATOM   1231  CB  PHE A 150      -3.469  -7.077  -5.992  1.00  0.00           C  
ATOM   1232  O   PHE A 150      -2.313  -4.441  -4.953  1.00  0.00           O  
ATOM   1233  CG  PHE A 150      -4.454  -8.212  -6.072  1.00  0.00           C  
ATOM   1234  CD1 PHE A 150      -4.015  -9.520  -6.236  1.00  0.00           C  
ATOM   1235  CD2 PHE A 150      -5.819  -7.971  -5.982  1.00  0.00           C  
ATOM   1236  CE1 PHE A 150      -4.924 -10.573  -6.310  1.00  0.00           C  
ATOM   1237  CE2 PHE A 150      -6.733  -9.018  -6.056  1.00  0.00           C  
ATOM   1238  CZ  PHE A 150      -6.284 -10.318  -6.221  1.00  0.00           C  
ATOM   1239  N   ILE A 151      -0.838  -5.945  -4.105  1.00  0.00           N  
ATOM   1240  CA  ILE A 151       0.338  -5.091  -4.224  1.00  0.00           C  
ATOM   1241  C   ILE A 151       1.394  -5.783  -5.083  1.00  0.00           C  
ATOM   1242  CB  ILE A 151       0.923  -4.738  -2.838  1.00  0.00           C  
ATOM   1243  O   ILE A 151       1.721  -6.950  -4.855  1.00  0.00           O  
ATOM   1244  CG1 ILE A 151      -0.185  -4.242  -1.901  1.00  0.00           C  
ATOM   1245  CG2 ILE A 151       2.035  -3.694  -2.971  1.00  0.00           C  
ATOM   1246  CD1 ILE A 151       0.237  -4.141  -0.442  1.00  0.00           C  
ATOM   1247  N   TYR A 152       1.776  -5.124  -6.130  1.00  0.00           N  
ATOM   1248  CA  TYR A 152       2.734  -5.800  -6.997  1.00  0.00           C  
ATOM   1249  C   TYR A 152       3.891  -4.876  -7.357  1.00  0.00           C  
ATOM   1250  CB  TYR A 152       2.047  -6.297  -8.273  1.00  0.00           C  
ATOM   1251  O   TYR A 152       3.753  -3.651  -7.312  1.00  0.00           O  
ATOM   1252  CG  TYR A 152       1.249  -5.232  -8.987  1.00  0.00           C  
ATOM   1253  CD1 TYR A 152      -0.102  -5.040  -8.705  1.00  0.00           C  
ATOM   1254  CD2 TYR A 152       1.843  -4.418  -9.945  1.00  0.00           C  
ATOM   1255  CE1 TYR A 152      -0.841  -4.062  -9.361  1.00  0.00           C  
ATOM   1256  CE2 TYR A 152       1.113  -3.437 -10.607  1.00  0.00           C  
ATOM   1257  OH  TYR A 152      -0.954  -2.296 -10.962  1.00  0.00           O  
ATOM   1258  CZ  TYR A 152      -0.226  -3.266 -10.309  1.00  0.00           C  
ATOM   1259  N   ALA A 153       5.004  -5.398  -7.561  1.00  0.00           N  
ATOM   1260  CA  ALA A 153       6.211  -4.736  -8.047  1.00  0.00           C  
ATOM   1261  C   ALA A 153       6.828  -5.504  -9.213  1.00  0.00           C  
ATOM   1262  CB  ALA A 153       7.227  -4.584  -6.917  1.00  0.00           C  
ATOM   1263  O   ALA A 153       6.866  -6.737  -9.200  1.00  0.00           O  
ATOM   1264  N   TYR A 154       7.226  -4.700 -10.345  1.00  0.00           N  
ATOM   1265  CA  TYR A 154       7.923  -5.262 -11.497  1.00  0.00           C  
ATOM   1266  C   TYR A 154       9.372  -4.790 -11.541  1.00  0.00           C  
ATOM   1267  CB  TYR A 154       7.210  -4.879 -12.797  1.00  0.00           C  
ATOM   1268  O   TYR A 154       9.664  -3.632 -11.235  1.00  0.00           O  
ATOM   1269  CG  TYR A 154       5.771  -5.333 -12.856  1.00  0.00           C  
ATOM   1270  CD1 TYR A 154       5.432  -6.571 -13.397  1.00  0.00           C  
ATOM   1271  CD2 TYR A 154       4.748  -4.524 -12.372  1.00  0.00           C  
ATOM   1272  CE1 TYR A 154       4.108  -6.992 -13.455  1.00  0.00           C  
ATOM   1273  CE2 TYR A 154       3.420  -4.935 -12.425  1.00  0.00           C  
ATOM   1274  OH  TYR A 154       1.798  -6.581 -13.022  1.00  0.00           O  
ATOM   1275  CZ  TYR A 154       3.111  -6.169 -12.967  1.00  0.00           C  
ATOM   1276  N   CYS A 155      10.263  -5.736 -11.829  1.00  0.00           N  
ATOM   1277  CA  CYS A 155      11.605  -5.334 -12.233  1.00  0.00           C  
ATOM   1278  C   CYS A 155      11.857  -5.666 -13.699  1.00  0.00           C  
ATOM   1279  CB  CYS A 155      12.655  -6.017 -11.358  1.00  0.00           C  
ATOM   1280  O   CYS A 155      11.718  -6.819 -14.111  1.00  0.00           O  
ATOM   1281  SG  CYS A 155      12.667  -5.438  -9.647  1.00  0.00           S  
ATOM   1282  N   CYS A 156      12.114  -4.577 -14.459  1.00  0.00           N  
ATOM   1283  CA  CYS A 156      12.316  -4.786 -15.888  1.00  0.00           C  
ATOM   1284  C   CYS A 156      13.736  -4.415 -16.298  1.00  0.00           C  
ATOM   1285  CB  CYS A 156      11.312  -3.967 -16.697  1.00  0.00           C  
ATOM   1286  O   CYS A 156      14.358  -3.548 -15.681  1.00  0.00           O  
ATOM   1287  SG  CYS A 156       9.587  -4.335 -16.305  1.00  0.00           S  
ATOM   1288  N   PRO A 157      14.298  -5.178 -17.315  1.00  0.00           N  
ATOM   1289  CA  PRO A 157      15.607  -4.790 -17.845  1.00  0.00           C  
ATOM   1290  C   PRO A 157      15.609  -3.386 -18.443  1.00  0.00           C  
ATOM   1291  CB  PRO A 157      15.877  -5.844 -18.922  1.00  0.00           C  
ATOM   1292  O   PRO A 157      14.560  -2.887 -18.860  1.00  0.00           O  
ATOM   1293  CG  PRO A 157      14.911  -6.946 -18.629  1.00  0.00           C  
ATOM   1294  CD  PRO A 157      13.745  -6.372 -17.877  1.00  0.00           C  
ATOM   1295  N   VAL A 158      16.767  -2.672 -18.458  1.00  0.00           N  
ATOM   1296  CA  VAL A 158      17.042  -1.353 -19.020  1.00  0.00           C  
ATOM   1297  C   VAL A 158      16.669  -1.334 -20.501  1.00  0.00           C  
ATOM   1298  CB  VAL A 158      18.524  -0.957 -18.838  1.00  0.00           C  
ATOM   1299  O   VAL A 158      16.969  -2.279 -21.235  1.00  0.00           O  
ATOM   1300  CG1 VAL A 158      18.807   0.393 -19.496  1.00  0.00           C  
ATOM   1301  CG2 VAL A 158      18.888  -0.919 -17.355  1.00  0.00           C  
ATOM   1302  N   GLY A 159      15.750  -0.305 -20.976  1.00  0.00           N  
ATOM   1303  CA  GLY A 159      15.418  -0.206 -22.389  1.00  0.00           C  
ATOM   1304  C   GLY A 159      14.030  -0.725 -22.713  1.00  0.00           C  
ATOM   1305  O   GLY A 159      13.600  -0.685 -23.868  1.00  0.00           O  
ATOM   1306  N   MET A 160      13.338  -1.226 -21.637  1.00  0.00           N  
ATOM   1307  CA  MET A 160      11.951  -1.675 -21.725  1.00  0.00           C  
ATOM   1308  C   MET A 160      11.005  -0.641 -21.124  1.00  0.00           C  
ATOM   1309  CB  MET A 160      11.775  -3.019 -21.016  1.00  0.00           C  
ATOM   1310  O   MET A 160      10.953  -0.475 -19.904  1.00  0.00           O  
ATOM   1311  CG  MET A 160      12.394  -4.191 -21.761  1.00  0.00           C  
ATOM   1312  SD  MET A 160      11.544  -5.778 -21.407  1.00  0.00           S  
ATOM   1313  CE  MET A 160      12.344  -6.850 -22.632  1.00  0.00           C  
ATOM   1314  N   HIS A 161      11.204   0.737 -21.559  1.00  0.00           N  
ATOM   1315  CA  HIS A 161      10.483   1.916 -21.095  1.00  0.00           C  
ATOM   1316  C   HIS A 161       9.022   1.876 -21.530  1.00  0.00           C  
ATOM   1317  CB  HIS A 161      11.151   3.191 -21.614  1.00  0.00           C  
ATOM   1318  O   HIS A 161       8.728   1.713 -22.716  1.00  0.00           O  
ATOM   1319  CG  HIS A 161      12.549   3.381 -21.118  1.00  0.00           C  
ATOM   1320  CD2 HIS A 161      13.741   3.254 -21.748  1.00  0.00           C  
ATOM   1321  ND1 HIS A 161      12.835   3.744 -19.819  1.00  0.00           N  
ATOM   1322  CE1 HIS A 161      14.147   3.833 -19.673  1.00  0.00           C  
ATOM   1323  NE2 HIS A 161      14.719   3.540 -20.828  1.00  0.00           N  
ATOM   1324  N   GLY A 162       8.070   1.173 -20.765  1.00  0.00           N  
ATOM   1325  CA  GLY A 162       6.829   1.918 -20.892  1.00  0.00           C  
ATOM   1326  C   GLY A 162       5.841   1.275 -21.847  1.00  0.00           C  
ATOM   1327  O   GLY A 162       4.826   1.879 -22.199  1.00  0.00           O  
ATOM   1328  N   THR A 163       5.923  -0.108 -22.153  1.00  0.00           N  
ATOM   1329  CA  THR A 163       4.692  -0.604 -22.759  1.00  0.00           C  
ATOM   1330  C   THR A 163       4.129  -1.775 -21.958  1.00  0.00           C  
ATOM   1331  CB  THR A 163       4.923  -1.040 -24.217  1.00  0.00           C  
ATOM   1332  O   THR A 163       4.884  -2.596 -21.434  1.00  0.00           O  
ATOM   1333  CG2 THR A 163       5.030   0.168 -25.142  1.00  0.00           C  
ATOM   1334  OG1 THR A 163       6.136  -1.798 -24.297  1.00  0.00           O  
ATOM   1335  N   PRO A 164       3.038  -1.637 -21.136  1.00  0.00           N  
ATOM   1336  CA  PRO A 164       2.261  -2.671 -20.449  1.00  0.00           C  
ATOM   1337  C   PRO A 164       2.344  -4.029 -21.142  1.00  0.00           C  
ATOM   1338  CB  PRO A 164       0.832  -2.124 -20.490  1.00  0.00           C  
ATOM   1339  O   PRO A 164       2.121  -5.064 -20.509  1.00  0.00           O  
ATOM   1340  CG  PRO A 164       0.930  -0.860 -21.282  1.00  0.00           C  
ATOM   1341  CD  PRO A 164       2.366  -0.646 -21.663  1.00  0.00           C  
ATOM   1342  N   TRP A 165       3.054  -4.295 -22.422  1.00  0.00           N  
ATOM   1343  CA  TRP A 165       3.005  -5.490 -23.258  1.00  0.00           C  
ATOM   1344  C   TRP A 165       4.310  -6.273 -23.164  1.00  0.00           C  
ATOM   1345  CB  TRP A 165       2.722  -5.116 -24.715  1.00  0.00           C  
ATOM   1346  O   TRP A 165       4.360  -7.452 -23.523  1.00  0.00           O  
ATOM   1347  CG  TRP A 165       1.465  -4.322 -24.908  1.00  0.00           C  
ATOM   1348  CD1 TRP A 165       1.350  -2.960 -24.957  1.00  0.00           C  
ATOM   1349  CD2 TRP A 165       0.143  -4.843 -25.072  1.00  0.00           C  
ATOM   1350  CE2 TRP A 165      -0.726  -3.739 -25.217  1.00  0.00           C  
ATOM   1351  CE3 TRP A 165      -0.392  -6.137 -25.112  1.00  0.00           C  
ATOM   1352  NE1 TRP A 165       0.035  -2.603 -25.143  1.00  0.00           N  
ATOM   1353  CH2 TRP A 165      -2.600  -5.168 -25.433  1.00  0.00           C  
ATOM   1354  CZ2 TRP A 165      -2.103  -3.891 -25.398  1.00  0.00           C  
ATOM   1355  CZ3 TRP A 165      -1.763  -6.286 -25.292  1.00  0.00           C  
ATOM   1356  N   ASP A 166       5.292  -5.828 -22.217  1.00  0.00           N  
ATOM   1357  CA  ASP A 166       6.487  -6.659 -22.099  1.00  0.00           C  
ATOM   1358  C   ASP A 166       6.648  -7.190 -20.677  1.00  0.00           C  
ATOM   1359  CB  ASP A 166       7.732  -5.870 -22.510  1.00  0.00           C  
ATOM   1360  O   ASP A 166       7.769  -7.331 -20.184  1.00  0.00           O  
ATOM   1361  CG  ASP A 166       7.888  -5.751 -24.016  1.00  0.00           C  
ATOM   1362  OD1 ASP A 166       7.359  -6.610 -24.754  1.00  0.00           O  
ATOM   1363  OD2 ASP A 166       8.549  -4.791 -24.468  1.00  0.00           O  
ATOM   1364  N   LEU A 167       5.454  -7.265 -19.986  1.00  0.00           N  
ATOM   1365  CA  LEU A 167       5.388  -7.739 -18.608  1.00  0.00           C  
ATOM   1366  C   LEU A 167       5.867  -9.183 -18.507  1.00  0.00           C  
ATOM   1367  CB  LEU A 167       3.959  -7.625 -18.070  1.00  0.00           C  
ATOM   1368  O   LEU A 167       6.231  -9.646 -17.423  1.00  0.00           O  
ATOM   1369  CG  LEU A 167       3.440  -6.208 -17.819  1.00  0.00           C  
ATOM   1370  CD1 LEU A 167       1.956  -6.241 -17.472  1.00  0.00           C  
ATOM   1371  CD2 LEU A 167       4.240  -5.534 -16.710  1.00  0.00           C  
ATOM   1372  N   ASP A 168       5.963  -9.860 -19.678  1.00  0.00           N  
ATOM   1373  CA  ASP A 168       6.406 -11.251 -19.703  1.00  0.00           C  
ATOM   1374  C   ASP A 168       7.912 -11.352 -19.469  1.00  0.00           C  
ATOM   1375  CB  ASP A 168       6.036 -11.907 -21.035  1.00  0.00           C  
ATOM   1376  O   ASP A 168       8.410 -12.397 -19.046  1.00  0.00           O  
ATOM   1377  CG  ASP A 168       4.540 -12.106 -21.202  1.00  0.00           C  
ATOM   1378  OD1 ASP A 168       3.810 -12.129 -20.188  1.00  0.00           O  
ATOM   1379  OD2 ASP A 168       4.087 -12.244 -22.359  1.00  0.00           O  
ATOM   1380  N   GLN A 169       8.593 -10.243 -19.521  1.00  0.00           N  
ATOM   1381  CA  GLN A 169      10.045 -10.225 -19.386  1.00  0.00           C  
ATOM   1382  C   GLN A 169      10.467  -9.586 -18.066  1.00  0.00           C  
ATOM   1383  CB  GLN A 169      10.685  -9.480 -20.558  1.00  0.00           C  
ATOM   1384  O   GLN A 169      11.659  -9.499 -17.765  1.00  0.00           O  
ATOM   1385  CG  GLN A 169      10.469 -10.153 -21.907  1.00  0.00           C  
ATOM   1386  CD  GLN A 169      11.216  -9.464 -23.033  1.00  0.00           C  
ATOM   1387  NE2 GLN A 169      10.861  -9.795 -24.270  1.00  0.00           N  
ATOM   1388  OE1 GLN A 169      12.105  -8.640 -22.793  1.00  0.00           O  
ATOM   1389  N   CYS A 170       9.376  -9.203 -17.307  1.00  0.00           N  
ATOM   1390  CA  CYS A 170       9.576  -8.614 -15.988  1.00  0.00           C  
ATOM   1391  C   CYS A 170       9.408  -9.660 -14.892  1.00  0.00           C  
ATOM   1392  CB  CYS A 170       8.597  -7.463 -15.761  1.00  0.00           C  
ATOM   1393  O   CYS A 170       8.673 -10.633 -15.065  1.00  0.00           O  
ATOM   1394  SG  CYS A 170       8.785  -6.104 -16.936  1.00  0.00           S  
ATOM   1395  N   ARG A 171      10.322  -9.514 -14.004  1.00  0.00           N  
ATOM   1396  CA  ARG A 171      10.111 -10.301 -12.794  1.00  0.00           C  
ATOM   1397  C   ARG A 171       9.066  -9.652 -11.893  1.00  0.00           C  
ATOM   1398  CB  ARG A 171      11.426 -10.476 -12.030  1.00  0.00           C  
ATOM   1399  O   ARG A 171       9.136  -8.453 -11.617  1.00  0.00           O  
ATOM   1400  CG  ARG A 171      12.444 -11.349 -12.746  1.00  0.00           C  
ATOM   1401  CD  ARG A 171      13.697 -11.558 -11.908  1.00  0.00           C  
ATOM   1402  NE  ARG A 171      14.722 -12.291 -12.645  1.00  0.00           N  
ATOM   1403  NH1 ARG A 171      16.097 -12.616 -10.817  1.00  0.00           N  
ATOM   1404  NH2 ARG A 171      16.705 -13.428 -12.872  1.00  0.00           N  
ATOM   1405  CZ  ARG A 171      15.839 -12.777 -12.110  1.00  0.00           C  
ATOM   1406  N   LEU A 172       8.028 -10.499 -11.554  1.00  0.00           N  
ATOM   1407  CA  LEU A 172       6.870 -10.010 -10.813  1.00  0.00           C  
ATOM   1408  C   LEU A 172       6.919 -10.472  -9.361  1.00  0.00           C  
ATOM   1409  CB  LEU A 172       5.572 -10.489 -11.470  1.00  0.00           C  
ATOM   1410  O   LEU A 172       7.154 -11.651  -9.087  1.00  0.00           O  
ATOM   1411  CG  LEU A 172       4.276 -10.156 -10.731  1.00  0.00           C  
ATOM   1412  CD1 LEU A 172       4.039  -8.649 -10.727  1.00  0.00           C  
ATOM   1413  CD2 LEU A 172       3.096 -10.885 -11.364  1.00  0.00           C  
ATOM   1414  N   TRP A 173       6.799  -9.508  -8.488  1.00  0.00           N  
ATOM   1415  CA  TRP A 173       6.552  -9.751  -7.070  1.00  0.00           C  
ATOM   1416  C   TRP A 173       5.188  -9.212  -6.655  1.00  0.00           C  
ATOM   1417  CB  TRP A 173       7.650  -9.111  -6.216  1.00  0.00           C  
ATOM   1418  O   TRP A 173       4.868  -8.049  -6.912  1.00  0.00           O  
ATOM   1419  CG  TRP A 173       9.021  -9.660  -6.474  1.00  0.00           C  
ATOM   1420  CD1 TRP A 173       9.622 -10.708  -5.834  1.00  0.00           C  
ATOM   1421  CD2 TRP A 173       9.963  -9.185  -7.440  1.00  0.00           C  
ATOM   1422  CE2 TRP A 173      11.116  -9.993  -7.331  1.00  0.00           C  
ATOM   1423  CE3 TRP A 173       9.944  -8.154  -8.388  1.00  0.00           C  
ATOM   1424  NE1 TRP A 173      10.883 -10.913  -6.345  1.00  0.00           N  
ATOM   1425  CH2 TRP A 173      12.196  -8.785  -9.057  1.00  0.00           C  
ATOM   1426  CZ2 TRP A 173      12.241  -9.801  -8.137  1.00  0.00           C  
ATOM   1427  CZ3 TRP A 173      11.064  -7.964  -9.189  1.00  0.00           C  
ATOM   1428  N   GLN A 174       4.461 -10.063  -6.009  1.00  0.00           N  
ATOM   1429  CA  GLN A 174       3.111  -9.609  -5.690  1.00  0.00           C  
ATOM   1430  C   GLN A 174       2.639 -10.182  -4.356  1.00  0.00           C  
ATOM   1431  CB  GLN A 174       2.137  -9.998  -6.803  1.00  0.00           C  
ATOM   1432  O   GLN A 174       3.040 -11.283  -3.971  1.00  0.00           O  
ATOM   1433  CG  GLN A 174       1.977 -11.501  -6.984  1.00  0.00           C  
ATOM   1434  CD  GLN A 174       1.063 -11.860  -8.139  1.00  0.00           C  
ATOM   1435  NE2 GLN A 174       1.386 -12.943  -8.837  1.00  0.00           N  
ATOM   1436  OE1 GLN A 174       0.073 -11.169  -8.403  1.00  0.00           O  
ATOM   1437  N   CYS A 175       1.951  -9.383  -3.633  1.00  0.00           N  
ATOM   1438  CA  CYS A 175       1.281  -9.767  -2.396  1.00  0.00           C  
ATOM   1439  C   CYS A 175      -0.219  -9.511  -2.486  1.00  0.00           C  
ATOM   1440  CB  CYS A 175       1.867  -9.002  -1.210  1.00  0.00           C  
ATOM   1441  O   CYS A 175      -0.650  -8.530  -3.095  1.00  0.00           O  
ATOM   1442  SG  CYS A 175       3.603  -9.382  -0.885  1.00  0.00           S  
ATOM   1443  N   MET A 176      -0.923 -10.497  -1.986  1.00  0.00           N  
ATOM   1444  CA  MET A 176      -2.368 -10.347  -1.837  1.00  0.00           C  
ATOM   1445  C   MET A 176      -2.782 -10.489  -0.376  1.00  0.00           C  
ATOM   1446  CB  MET A 176      -3.107 -11.377  -2.692  1.00  0.00           C  
ATOM   1447  O   MET A 176      -2.241 -11.326   0.348  1.00  0.00           O  
ATOM   1448  CG  MET A 176      -4.621 -11.288  -2.587  1.00  0.00           C  
ATOM   1449  SD  MET A 176      -5.292 -12.301  -1.212  1.00  0.00           S  
ATOM   1450  CE  MET A 176      -4.980 -13.967  -1.861  1.00  0.00           C  
ATOM   1451  N   PHE A 177      -3.652  -9.599  -0.044  1.00  0.00           N  
ATOM   1452  CA  PHE A 177      -4.227  -9.828   1.276  1.00  0.00           C  
ATOM   1453  C   PHE A 177      -5.690  -9.403   1.310  1.00  0.00           C  
ATOM   1454  CB  PHE A 177      -3.436  -9.071   2.347  1.00  0.00           C  
ATOM   1455  O   PHE A 177      -6.147  -8.660   0.439  1.00  0.00           O  
ATOM   1456  CG  PHE A 177      -3.531  -7.573   2.227  1.00  0.00           C  
ATOM   1457  CD1 PHE A 177      -2.679  -6.874   1.382  1.00  0.00           C  
ATOM   1458  CD2 PHE A 177      -4.474  -6.865   2.961  1.00  0.00           C  
ATOM   1459  CE1 PHE A 177      -2.765  -5.488   1.269  1.00  0.00           C  
ATOM   1460  CE2 PHE A 177      -4.565  -5.480   2.854  1.00  0.00           C  
ATOM   1461  CZ  PHE A 177      -3.709  -4.794   2.008  1.00  0.00           C  
ATOM   1462  N   TRP A 178      -6.446  -9.966   2.153  1.00  0.00           N  
ATOM   1463  CA  TRP A 178      -7.857  -9.661   2.365  1.00  0.00           C  
ATOM   1464  C   TRP A 178      -8.203  -9.686   3.850  1.00  0.00           C  
ATOM   1465  CB  TRP A 178      -8.742 -10.653   1.606  1.00  0.00           C  
ATOM   1466  O   TRP A 178      -7.613 -10.450   4.618  1.00  0.00           O  
ATOM   1467  CG  TRP A 178      -8.819 -12.010   2.239  1.00  0.00           C  
ATOM   1468  CD1 TRP A 178      -9.491 -12.349   3.381  1.00  0.00           C  
ATOM   1469  CD2 TRP A 178      -8.195 -13.209   1.769  1.00  0.00           C  
ATOM   1470  CE2 TRP A 178      -8.533 -14.238   2.675  1.00  0.00           C  
ATOM   1471  CE3 TRP A 178      -7.384 -13.513   0.668  1.00  0.00           C  
ATOM   1472  NE1 TRP A 178      -9.324 -13.688   3.648  1.00  0.00           N  
ATOM   1473  CH2 TRP A 178      -7.294 -15.822   1.427  1.00  0.00           C  
ATOM   1474  CZ2 TRP A 178      -8.087 -15.552   2.512  1.00  0.00           C  
ATOM   1475  CZ3 TRP A 178      -6.940 -14.821   0.508  1.00  0.00           C  
ATOM   1476  N   VAL A 179      -9.052  -8.636   4.143  1.00  0.00           N  
ATOM   1477  CA  VAL A 179      -9.526  -8.519   5.519  1.00  0.00           C  
ATOM   1478  C   VAL A 179     -11.050  -8.609   5.550  1.00  0.00           C  
ATOM   1479  CB  VAL A 179      -9.056  -7.199   6.171  1.00  0.00           C  
ATOM   1480  O   VAL A 179     -11.735  -7.900   4.809  1.00  0.00           O  
ATOM   1481  CG1 VAL A 179      -9.488  -7.136   7.635  1.00  0.00           C  
ATOM   1482  CG2 VAL A 179      -7.540  -7.056   6.051  1.00  0.00           C  
ATOM   1483  N   ASN A 180     -11.531  -9.630   6.227  1.00  0.00           N  
ATOM   1484  CA  ASN A 180     -12.976  -9.813   6.307  1.00  0.00           C  
ATOM   1485  C   ASN A 180     -13.447  -9.931   7.753  1.00  0.00           C  
ATOM   1486  CB  ASN A 180     -13.406 -11.044   5.507  1.00  0.00           C  
ATOM   1487  O   ASN A 180     -12.714 -10.425   8.611  1.00  0.00           O  
ATOM   1488  CG  ASN A 180     -14.842 -10.957   5.028  1.00  0.00           C  
ATOM   1489  ND2 ASN A 180     -15.258 -11.927   4.222  1.00  0.00           N  
ATOM   1490  OD1 ASN A 180     -15.571 -10.025   5.378  1.00  0.00           O  
ATOM   1491  N   TYR A 181     -14.620  -9.328   7.911  1.00  0.00           N  
ATOM   1492  CA  TYR A 181     -15.324  -9.534   9.172  1.00  0.00           C  
ATOM   1493  C   TYR A 181     -16.436 -10.564   9.014  1.00  0.00           C  
ATOM   1494  CB  TYR A 181     -15.905  -8.213   9.685  1.00  0.00           C  
ATOM   1495  O   TYR A 181     -17.353 -10.378   8.210  1.00  0.00           O  
ATOM   1496  CG  TYR A 181     -16.458  -8.297  11.087  1.00  0.00           C  
ATOM   1497  CD1 TYR A 181     -17.832  -8.322  11.314  1.00  0.00           C  
ATOM   1498  CD2 TYR A 181     -15.609  -8.350  12.186  1.00  0.00           C  
ATOM   1499  CE1 TYR A 181     -18.347  -8.397  12.604  1.00  0.00           C  
ATOM   1500  CE2 TYR A 181     -16.112  -8.426  13.481  1.00  0.00           C  
ATOM   1501  OH  TYR A 181     -17.984  -8.523  14.959  1.00  0.00           O  
ATOM   1502  CZ  TYR A 181     -17.480  -8.449  13.679  1.00  0.00           C  
ATOM   1503  N   SER A 182     -16.263 -11.894   9.430  1.00  0.00           N  
ATOM   1504  CA  SER A 182     -17.369 -12.844   9.350  1.00  0.00           C  
ATOM   1505  C   SER A 182     -17.787 -13.323  10.736  1.00  0.00           C  
ATOM   1506  CB  SER A 182     -16.984 -14.042   8.481  1.00  0.00           C  
ATOM   1507  O   SER A 182     -16.977 -13.887  11.474  1.00  0.00           O  
ATOM   1508  OG  SER A 182     -16.041 -14.864   9.147  1.00  0.00           O  
ATOM   1509  N   GLY A 183     -19.118 -12.932  11.240  1.00  0.00           N  
ATOM   1510  CA  GLY A 183     -19.625 -13.331  12.543  1.00  0.00           C  
ATOM   1511  C   GLY A 183     -18.876 -12.691  13.696  1.00  0.00           C  
ATOM   1512  O   GLY A 183     -18.602 -11.489  13.675  1.00  0.00           O  
ATOM   1513  N   PRO A 184     -18.456 -13.722  14.967  1.00  0.00           N  
ATOM   1514  CA  PRO A 184     -17.804 -13.123  16.134  1.00  0.00           C  
ATOM   1515  C   PRO A 184     -16.304 -12.919  15.932  1.00  0.00           C  
ATOM   1516  CB  PRO A 184     -18.072 -14.138  17.248  1.00  0.00           C  
ATOM   1517  O   PRO A 184     -15.617 -12.430  16.833  1.00  0.00           O  
ATOM   1518  CG  PRO A 184     -18.356 -15.421  16.535  1.00  0.00           C  
ATOM   1519  CD  PRO A 184     -18.818 -15.101  15.142  1.00  0.00           C  
ATOM   1520  N   GLY A 185     -15.835 -12.974  14.649  1.00  0.00           N  
ATOM   1521  CA  GLY A 185     -14.387 -12.856  14.574  1.00  0.00           C  
ATOM   1522  C   GLY A 185     -13.898 -12.367  13.224  1.00  0.00           C  
ATOM   1523  O   GLY A 185     -14.701 -12.073  12.336  1.00  0.00           O  
ATOM   1524  N   TRP A 186     -12.592 -12.003  13.153  1.00  0.00           N  
ATOM   1525  CA  TRP A 186     -11.878 -11.454  12.005  1.00  0.00           C  
ATOM   1526  C   TRP A 186     -11.113 -12.547  11.266  1.00  0.00           C  
ATOM   1527  CB  TRP A 186     -10.915 -10.350  12.449  1.00  0.00           C  
ATOM   1528  O   TRP A 186     -10.584 -13.471  11.888  1.00  0.00           O  
ATOM   1529  CG  TRP A 186     -11.497  -9.400  13.452  1.00  0.00           C  
ATOM   1530  CD1 TRP A 186     -11.426  -9.494  14.814  1.00  0.00           C  
ATOM   1531  CD2 TRP A 186     -12.245  -8.213  13.171  1.00  0.00           C  
ATOM   1532  CE2 TRP A 186     -12.596  -7.636  14.411  1.00  0.00           C  
ATOM   1533  CE3 TRP A 186     -12.653  -7.581  11.989  1.00  0.00           C  
ATOM   1534  NE1 TRP A 186     -12.085  -8.436  15.397  1.00  0.00           N  
ATOM   1535  CH2 TRP A 186     -13.722  -5.857  13.331  1.00  0.00           C  
ATOM   1536  CZ2 TRP A 186     -13.336  -6.455  14.503  1.00  0.00           C  
ATOM   1537  CZ3 TRP A 186     -13.390  -6.405  12.082  1.00  0.00           C  
ATOM   1538  N   HIS A 187     -11.209 -12.441   9.977  1.00  0.00           N  
ATOM   1539  CA  HIS A 187     -10.378 -13.317   9.158  1.00  0.00           C  
ATOM   1540  C   HIS A 187      -9.520 -12.512   8.188  1.00  0.00           C  
ATOM   1541  CB  HIS A 187     -11.247 -14.313   8.389  1.00  0.00           C  
ATOM   1542  O   HIS A 187      -9.978 -11.513   7.629  1.00  0.00           O  
ATOM   1543  CG  HIS A 187     -12.135 -15.137   9.266  1.00  0.00           C  
ATOM   1544  CD2 HIS A 187     -13.415 -14.947   9.664  1.00  0.00           C  
ATOM   1545  ND1 HIS A 187     -11.722 -16.317   9.844  1.00  0.00           N  
ATOM   1546  CE1 HIS A 187     -12.713 -16.820  10.562  1.00  0.00           C  
ATOM   1547  NE2 HIS A 187     -13.751 -16.007  10.469  1.00  0.00           N  
ATOM   1548  N   TRP A 188      -8.262 -12.896   8.238  1.00  0.00           N  
ATOM   1549  CA  TRP A 188      -7.387 -12.276   7.248  1.00  0.00           C  
ATOM   1550  C   TRP A 188      -6.451 -13.308   6.627  1.00  0.00           C  
ATOM   1551  CB  TRP A 188      -6.572 -11.146   7.883  1.00  0.00           C  
ATOM   1552  O   TRP A 188      -6.163 -14.341   7.236  1.00  0.00           O  
ATOM   1553  CG  TRP A 188      -5.716 -11.585   9.033  1.00  0.00           C  
ATOM   1554  CD1 TRP A 188      -5.947 -11.366  10.363  1.00  0.00           C  
ATOM   1555  CD2 TRP A 188      -4.487 -12.314   8.954  1.00  0.00           C  
ATOM   1556  CE2 TRP A 188      -4.028 -12.504  10.277  1.00  0.00           C  
ATOM   1557  CE3 TRP A 188      -3.729 -12.826   7.893  1.00  0.00           C  
ATOM   1558  NE1 TRP A 188      -4.936 -11.917  11.116  1.00  0.00           N  
ATOM   1559  CH2 TRP A 188      -2.121 -13.676   9.508  1.00  0.00           C  
ATOM   1560  CZ2 TRP A 188      -2.843 -13.185  10.565  1.00  0.00           C  
ATOM   1561  CZ3 TRP A 188      -2.550 -13.504   8.182  1.00  0.00           C  
ATOM   1562  N   ASP A 189      -6.048 -13.088   5.383  1.00  0.00           N  
ATOM   1563  CA  ASP A 189      -5.093 -13.922   4.661  1.00  0.00           C  
ATOM   1564  C   ASP A 189      -4.136 -13.069   3.830  1.00  0.00           C  
ATOM   1565  CB  ASP A 189      -5.824 -14.920   3.761  1.00  0.00           C  
ATOM   1566  O   ASP A 189      -4.534 -12.043   3.276  1.00  0.00           O  
ATOM   1567  CG  ASP A 189      -4.938 -16.066   3.303  1.00  0.00           C  
ATOM   1568  OD1 ASP A 189      -4.032 -16.476   4.060  1.00  0.00           O  
ATOM   1569  OD2 ASP A 189      -5.147 -16.561   2.175  1.00  0.00           O  
ATOM   1570  N   THR A 190      -2.902 -13.534   3.951  1.00  0.00           N  
ATOM   1571  CA  THR A 190      -1.882 -12.882   3.137  1.00  0.00           C  
ATOM   1572  C   THR A 190      -1.111 -13.909   2.312  1.00  0.00           C  
ATOM   1573  CB  THR A 190      -0.901 -12.078   4.008  1.00  0.00           C  
ATOM   1574  O   THR A 190      -0.675 -14.935   2.839  1.00  0.00           O  
ATOM   1575  CG2 THR A 190       0.174 -11.411   3.155  1.00  0.00           C  
ATOM   1576  OG1 THR A 190      -1.623 -11.067   4.723  1.00  0.00           O  
ATOM   1577  N   ARG A 191      -0.994 -13.569   1.021  1.00  0.00           N  
ATOM   1578  CA  ARG A 191      -0.185 -14.394   0.130  1.00  0.00           C  
ATOM   1579  C   ARG A 191       0.784 -13.539  -0.680  1.00  0.00           C  
ATOM   1580  CB  ARG A 191      -1.078 -15.207  -0.810  1.00  0.00           C  
ATOM   1581  O   ARG A 191       0.400 -12.498  -1.219  1.00  0.00           O  
ATOM   1582  CG  ARG A 191      -2.055 -16.124  -0.091  1.00  0.00           C  
ATOM   1583  CD  ARG A 191      -2.953 -16.868  -1.069  1.00  0.00           C  
ATOM   1584  NE  ARG A 191      -3.967 -17.657  -0.376  1.00  0.00           N  
ATOM   1585  NH1 ARG A 191      -4.579 -18.886  -2.235  1.00  0.00           N  
ATOM   1586  NH2 ARG A 191      -5.610 -19.255  -0.221  1.00  0.00           N  
ATOM   1587  CZ  ARG A 191      -4.717 -18.597  -0.946  1.00  0.00           C  
ATOM   1588  N   CYS A 192       2.023 -14.003  -0.743  1.00  0.00           N  
ATOM   1589  CA  CYS A 192       3.020 -13.338  -1.573  1.00  0.00           C  
ATOM   1590  C   CYS A 192       3.659 -14.318  -2.550  1.00  0.00           C  
ATOM   1591  CB  CYS A 192       4.100 -12.695  -0.703  1.00  0.00           C  
ATOM   1592  O   CYS A 192       3.894 -15.478  -2.207  1.00  0.00           O  
ATOM   1593  SG  CYS A 192       3.465 -11.461   0.452  1.00  0.00           S  
ATOM   1594  N   SER A 193       3.868 -13.885  -3.759  1.00  0.00           N  
ATOM   1595  CA  SER A 193       4.440 -14.771  -4.767  1.00  0.00           C  
ATOM   1596  C   SER A 193       5.339 -14.004  -5.731  1.00  0.00           C  
ATOM   1597  CB  SER A 193       3.333 -15.482  -5.546  1.00  0.00           C  
ATOM   1598  O   SER A 193       5.115 -12.819  -5.988  1.00  0.00           O  
ATOM   1599  OG  SER A 193       3.881 -16.302  -6.564  1.00  0.00           O  
ATOM   1600  N   THR A 194       6.329 -14.725  -6.165  1.00  0.00           N  
ATOM   1601  CA  THR A 194       7.150 -14.192  -7.247  1.00  0.00           C  
ATOM   1602  C   THR A 194       6.693 -14.743  -8.594  1.00  0.00           C  
ATOM   1603  CB  THR A 194       8.639 -14.520  -7.032  1.00  0.00           C  
ATOM   1604  O   THR A 194       7.271 -14.415  -9.633  1.00  0.00           O  
ATOM   1605  CG2 THR A 194       9.162 -13.887  -5.747  1.00  0.00           C  
ATOM   1606  OG1 THR A 194       8.802 -15.941  -6.953  1.00  0.00           O  
ATOM   1607  N   ASP A 195       5.704 -15.579  -8.508  1.00  0.00           N  
ATOM   1608  CA  ASP A 195       5.131 -16.247  -9.672  1.00  0.00           C  
ATOM   1609  C   ASP A 195       3.815 -15.593 -10.088  1.00  0.00           C  
ATOM   1610  CB  ASP A 195       4.911 -17.733  -9.384  1.00  0.00           C  
ATOM   1611  O   ASP A 195       2.788 -15.781  -9.434  1.00  0.00           O  
ATOM   1612  CG  ASP A 195       4.562 -18.533 -10.627  1.00  0.00           C  
ATOM   1613  OD1 ASP A 195       4.264 -17.927 -11.679  1.00  0.00           O  
ATOM   1614  OD2 ASP A 195       4.581 -19.781 -10.553  1.00  0.00           O  
ATOM   1615  N   ALA A 196       3.809 -14.818 -11.211  1.00  0.00           N  
ATOM   1616  CA  ALA A 196       2.668 -14.053 -11.707  1.00  0.00           C  
ATOM   1617  C   ALA A 196       1.482 -14.967 -12.004  1.00  0.00           C  
ATOM   1618  CB  ALA A 196       3.057 -13.269 -12.958  1.00  0.00           C  
ATOM   1619  O   ALA A 196       0.331 -14.526 -11.986  1.00  0.00           O  
ATOM   1620  N   SER A 197       1.629 -16.321 -12.106  1.00  0.00           N  
ATOM   1621  CA  SER A 197       0.591 -17.283 -12.458  1.00  0.00           C  
ATOM   1622  C   SER A 197      -0.092 -17.840 -11.213  1.00  0.00           C  
ATOM   1623  CB  SER A 197       1.179 -18.429 -13.283  1.00  0.00           C  
ATOM   1624  O   SER A 197      -1.074 -18.578 -11.315  1.00  0.00           O  
ATOM   1625  OG  SER A 197       2.099 -19.183 -12.512  1.00  0.00           O  
ATOM   1626  N   LYS A 198       0.221 -17.519  -9.939  1.00  0.00           N  
ATOM   1627  CA  LYS A 198      -0.145 -18.156  -8.678  1.00  0.00           C  
ATOM   1628  C   LYS A 198      -1.240 -17.370  -7.963  1.00  0.00           C  
ATOM   1629  CB  LYS A 198       1.079 -18.293  -7.770  1.00  0.00           C  
ATOM   1630  O   LYS A 198      -1.818 -17.850  -6.985  1.00  0.00           O  
ATOM   1631  CG  LYS A 198       2.059 -19.371  -8.211  1.00  0.00           C  
ATOM   1632  CD  LYS A 198       3.113 -19.637  -7.144  1.00  0.00           C  
ATOM   1633  CE  LYS A 198       4.067 -20.747  -7.565  1.00  0.00           C  
ATOM   1634  NZ  LYS A 198       5.100 -21.015  -6.520  1.00  0.00           N  
ATOM   1635  N   TRP A 199      -2.236 -16.554  -8.611  1.00  0.00           N  
ATOM   1636  CA  TRP A 199      -3.327 -15.860  -7.935  1.00  0.00           C  
ATOM   1637  C   TRP A 199      -4.600 -15.899  -8.773  1.00  0.00           C  
ATOM   1638  CB  TRP A 199      -2.940 -14.408  -7.638  1.00  0.00           C  
ATOM   1639  O   TRP A 199      -4.541 -15.862 -10.004  1.00  0.00           O  
ATOM   1640  CG  TRP A 199      -1.744 -14.267  -6.745  1.00  0.00           C  
ATOM   1641  CD1 TRP A 199      -0.429 -14.338  -7.111  1.00  0.00           C  
ATOM   1642  CD2 TRP A 199      -1.756 -14.035  -5.333  1.00  0.00           C  
ATOM   1643  CE2 TRP A 199      -0.410 -13.976  -4.908  1.00  0.00           C  
ATOM   1644  CE3 TRP A 199      -2.775 -13.871  -4.385  1.00  0.00           C  
ATOM   1645  NE1 TRP A 199       0.379 -14.164  -6.011  1.00  0.00           N  
ATOM   1646  CH2 TRP A 199      -1.073 -13.601  -2.667  1.00  0.00           C  
ATOM   1647  CZ2 TRP A 199      -0.057 -13.759  -3.574  1.00  0.00           C  
ATOM   1648  CZ3 TRP A 199      -2.421 -13.655  -3.058  1.00  0.00           C  
TER    1649      TRP A 199                                                      
ENDMDL                                                                          
END                                                                             
