# Supplementary material for: AlphaDesign: a de novo protein design framework based on AlphaFold
Source: Mol Syst Biol. 2025 Jun 17;21(9):1166–89. doi: 10.1038/s44320-025-00119-z (PMC12405559; doi:10.1038/s44320-025-00119-z)
Supplement: Supplementary file 4 — Source data Fig. 2 [file 44320_2025_119_MOESM4_ESM.zip › Figure_2/2A/design_monomer-300-nr2-run2_result_1.pdb]

MODEL     1                                                                     
ATOM      1  N   GLY A   0     -22.997 -21.078  10.966  1.00  0.00           N  
ATOM      2  CA  GLY A   0     -22.461 -22.259  10.309  1.00  0.00           C  
ATOM      3  C   GLY A   0     -22.344 -22.103   8.804  1.00  0.00           C  
ATOM      4  O   GLY A   0     -21.416 -22.634   8.190  1.00  0.00           O  
ATOM      5  N   ASP A   1     -23.231 -21.133   8.073  1.00  0.00           N  
ATOM      6  CA  ASP A   1     -23.242 -20.820   6.648  1.00  0.00           C  
ATOM      7  C   ASP A   1     -22.216 -19.739   6.315  1.00  0.00           C  
ATOM      8  CB  ASP A   1     -24.637 -20.375   6.206  1.00  0.00           C  
ATOM      9  O   ASP A   1     -21.539 -19.813   5.287  1.00  0.00           O  
ATOM     10  CG  ASP A   1     -24.903 -20.630   4.733  1.00  0.00           C  
ATOM     11  OD1 ASP A   1     -24.063 -21.269   4.063  1.00  0.00           O  
ATOM     12  OD2 ASP A   1     -25.961 -20.187   4.236  1.00  0.00           O  
ATOM     13  N   VAL A   2     -21.892 -18.817   7.220  1.00  0.00           N  
ATOM     14  CA  VAL A   2     -20.923 -17.739   7.052  1.00  0.00           C  
ATOM     15  C   VAL A   2     -19.508 -18.284   7.235  1.00  0.00           C  
ATOM     16  CB  VAL A   2     -21.181 -16.583   8.044  1.00  0.00           C  
ATOM     17  O   VAL A   2     -18.606 -17.961   6.458  1.00  0.00           O  
ATOM     18  CG1 VAL A   2     -20.078 -15.531   7.946  1.00  0.00           C  
ATOM     19  CG2 VAL A   2     -22.549 -15.955   7.785  1.00  0.00           C  
ATOM     20  N   GLU A   3     -19.301 -19.172   8.194  1.00  0.00           N  
ATOM     21  CA  GLU A   3     -18.013 -19.807   8.458  1.00  0.00           C  
ATOM     22  C   GLU A   3     -17.617 -20.744   7.320  1.00  0.00           C  
ATOM     23  CB  GLU A   3     -18.053 -20.575   9.782  1.00  0.00           C  
ATOM     24  O   GLU A   3     -16.452 -20.781   6.918  1.00  0.00           O  
ATOM     25  CG  GLU A   3     -16.688 -21.049  10.259  1.00  0.00           C  
ATOM     26  CD  GLU A   3     -16.730 -21.727  11.619  1.00  0.00           C  
ATOM     27  OE1 GLU A   3     -15.672 -22.194  12.097  1.00  0.00           O  
ATOM     28  OE2 GLU A   3     -17.831 -21.794  12.210  1.00  0.00           O  
ATOM     29  N   ASN A   4     -18.557 -21.537   6.747  1.00  0.00           N  
ATOM     30  CA  ASN A   4     -18.354 -22.425   5.607  1.00  0.00           C  
ATOM     31  C   ASN A   4     -18.079 -21.640   4.327  1.00  0.00           C  
ATOM     32  CB  ASN A   4     -19.564 -23.342   5.418  1.00  0.00           C  
ATOM     33  O   ASN A   4     -17.233 -22.033   3.523  1.00  0.00           O  
ATOM     34  CG  ASN A   4     -19.557 -24.522   6.370  1.00  0.00           C  
ATOM     35  ND2 ASN A   4     -20.712 -25.156   6.536  1.00  0.00           N  
ATOM     36  OD1 ASN A   4     -18.523 -24.859   6.952  1.00  0.00           O  
ATOM     37  N   ARG A   5     -18.667 -20.431   4.110  1.00  0.00           N  
ATOM     38  CA  ARG A   5     -18.448 -19.533   2.981  1.00  0.00           C  
ATOM     39  C   ARG A   5     -17.080 -18.865   3.069  1.00  0.00           C  
ATOM     40  CB  ARG A   5     -19.547 -18.469   2.919  1.00  0.00           C  
ATOM     41  O   ARG A   5     -16.386 -18.725   2.060  1.00  0.00           O  
ATOM     42  CG  ARG A   5     -20.877 -18.988   2.395  1.00  0.00           C  
ATOM     43  CD  ARG A   5     -21.865 -17.856   2.148  1.00  0.00           C  
ATOM     44  NE  ARG A   5     -22.318 -17.254   3.399  1.00  0.00           N  
ATOM     45  NH1 ARG A   5     -23.818 -15.809   2.399  1.00  0.00           N  
ATOM     46  NH2 ARG A   5     -23.573 -15.818   4.678  1.00  0.00           N  
ATOM     47  CZ  ARG A   5     -23.236 -16.295   3.489  1.00  0.00           C  
ATOM     48  N   THR A   6     -16.724 -18.446   4.197  1.00  0.00           N  
ATOM     49  CA  THR A   6     -15.433 -17.819   4.456  1.00  0.00           C  
ATOM     50  C   THR A   6     -14.297 -18.821   4.265  1.00  0.00           C  
ATOM     51  CB  THR A   6     -15.371 -17.234   5.879  1.00  0.00           C  
ATOM     52  O   THR A   6     -13.270 -18.497   3.666  1.00  0.00           O  
ATOM     53  CG2 THR A   6     -14.032 -16.549   6.134  1.00  0.00           C  
ATOM     54  OG1 THR A   6     -16.424 -16.276   6.041  1.00  0.00           O  
ATOM     55  N   ARG A   7     -14.511 -20.010   4.770  1.00  0.00           N  
ATOM     56  CA  ARG A   7     -13.547 -21.090   4.586  1.00  0.00           C  
ATOM     57  C   ARG A   7     -13.382 -21.432   3.109  1.00  0.00           C  
ATOM     58  CB  ARG A   7     -13.977 -22.334   5.366  1.00  0.00           C  
ATOM     59  O   ARG A   7     -12.262 -21.618   2.630  1.00  0.00           O  
ATOM     60  CG  ARG A   7     -12.943 -23.449   5.366  1.00  0.00           C  
ATOM     61  CD  ARG A   7     -13.377 -24.620   6.237  1.00  0.00           C  
ATOM     62  NE  ARG A   7     -12.415 -25.718   6.183  1.00  0.00           N  
ATOM     63  NH1 ARG A   7     -13.516 -27.033   7.731  1.00  0.00           N  
ATOM     64  NH2 ARG A   7     -11.572 -27.772   6.767  1.00  0.00           N  
ATOM     65  CZ  ARG A   7     -12.503 -26.838   6.894  1.00  0.00           C  
ATOM     66  N   LYS A   8     -14.324 -21.608   2.456  1.00  0.00           N  
ATOM     67  CA  LYS A   8     -14.290 -21.876   1.022  1.00  0.00           C  
ATOM     68  C   LYS A   8     -13.596 -20.745   0.267  1.00  0.00           C  
ATOM     69  CB  LYS A   8     -15.706 -22.077   0.479  1.00  0.00           C  
ATOM     70  O   LYS A   8     -12.807 -20.994  -0.646  1.00  0.00           O  
ATOM     71  CG  LYS A   8     -15.757 -22.454  -0.994  1.00  0.00           C  
ATOM     72  CD  LYS A   8     -17.181 -22.746  -1.447  1.00  0.00           C  
ATOM     73  CE  LYS A   8     -17.233 -23.127  -2.920  1.00  0.00           C  
ATOM     74  NZ  LYS A   8     -18.632 -23.382  -3.378  1.00  0.00           N  
ATOM     75  N   ALA A   9     -13.945 -19.476   0.512  1.00  0.00           N  
ATOM     76  CA  ALA A   9     -13.318 -18.305  -0.095  1.00  0.00           C  
ATOM     77  C   ALA A   9     -11.811 -18.303   0.145  1.00  0.00           C  
ATOM     78  CB  ALA A   9     -13.942 -17.023   0.452  1.00  0.00           C  
ATOM     79  O   ALA A   9     -11.034 -17.961  -0.750  1.00  0.00           O  
ATOM     80  N   CYS A  10     -11.429 -18.711   1.279  1.00  0.00           N  
ATOM     81  CA  CYS A  10     -10.011 -18.785   1.613  1.00  0.00           C  
ATOM     82  C   CYS A  10      -9.324 -19.897   0.831  1.00  0.00           C  
ATOM     83  CB  CYS A  10      -9.826 -19.014   3.113  1.00  0.00           C  
ATOM     84  O   CYS A  10      -8.202 -19.723   0.352  1.00  0.00           O  
ATOM     85  SG  CYS A  10     -10.091 -17.534   4.114  1.00  0.00           S  
ATOM     86  N   ILE A  11      -9.921 -20.988   0.791  1.00  0.00           N  
ATOM     87  CA  ILE A  11      -9.417 -22.106   0.001  1.00  0.00           C  
ATOM     88  C   ILE A  11      -9.284 -21.686  -1.461  1.00  0.00           C  
ATOM     89  CB  ILE A  11     -10.335 -23.343   0.122  1.00  0.00           C  
ATOM     90  O   ILE A  11      -8.264 -21.955  -2.100  1.00  0.00           O  
ATOM     91  CG1 ILE A  11     -10.266 -23.922   1.540  1.00  0.00           C  
ATOM     92  CG2 ILE A  11      -9.957 -24.400  -0.920  1.00  0.00           C  
ATOM     93  CD1 ILE A  11     -11.303 -25.002   1.818  1.00  0.00           C  
ATOM     94  N   ASP A  12     -10.328 -21.118  -1.974  1.00  0.00           N  
ATOM     95  CA  ASP A  12     -10.313 -20.647  -3.356  1.00  0.00           C  
ATOM     96  C   ASP A  12      -9.170 -19.660  -3.586  1.00  0.00           C  
ATOM     97  CB  ASP A  12     -11.650 -19.997  -3.716  1.00  0.00           C  
ATOM     98  O   ASP A  12      -8.510 -19.698  -4.627  1.00  0.00           O  
ATOM     99  CG  ASP A  12     -12.778 -21.003  -3.861  1.00  0.00           C  
ATOM    100  OD1 ASP A  12     -12.503 -22.218  -3.962  1.00  0.00           O  
ATOM    101  OD2 ASP A  12     -13.953 -20.576  -3.878  1.00  0.00           O  
ATOM    102  N   SER A  13      -9.011 -18.757  -2.646  1.00  0.00           N  
ATOM    103  CA  SER A  13      -7.944 -17.766  -2.728  1.00  0.00           C  
ATOM    104  C   SER A  13      -6.571 -18.429  -2.713  1.00  0.00           C  
ATOM    105  CB  SER A  13      -8.049 -16.768  -1.574  1.00  0.00           C  
ATOM    106  O   SER A  13      -5.664 -18.008  -3.435  1.00  0.00           O  
ATOM    107  OG  SER A  13      -9.265 -16.042  -1.646  1.00  0.00           O  
ATOM    108  N   GLU A  14      -6.353 -19.413  -1.895  1.00  0.00           N  
ATOM    109  CA  GLU A  14      -5.121 -20.194  -1.836  1.00  0.00           C  
ATOM    110  C   GLU A  14      -4.847 -20.894  -3.164  1.00  0.00           C  
ATOM    111  CB  GLU A  14      -5.190 -21.222  -0.703  1.00  0.00           C  
ATOM    112  O   GLU A  14      -3.703 -20.947  -3.619  1.00  0.00           O  
ATOM    113  CG  GLU A  14      -3.884 -21.966  -0.468  1.00  0.00           C  
ATOM    114  CD  GLU A  14      -3.920 -22.871   0.753  1.00  0.00           C  
ATOM    115  OE1 GLU A  14      -2.897 -23.527   1.053  1.00  0.00           O  
ATOM    116  OE2 GLU A  14      -4.981 -22.925   1.415  1.00  0.00           O  
ATOM    117  N   ILE A  15      -5.793 -21.500  -3.668  1.00  0.00           N  
ATOM    118  CA  ILE A  15      -5.672 -22.156  -4.965  1.00  0.00           C  
ATOM    119  C   ILE A  15      -5.227 -21.142  -6.017  1.00  0.00           C  
ATOM    120  CB  ILE A  15      -7.002 -22.820  -5.389  1.00  0.00           C  
ATOM    121  O   ILE A  15      -4.299 -21.403  -6.786  1.00  0.00           O  
ATOM    122  CG1 ILE A  15      -7.323 -24.006  -4.473  1.00  0.00           C  
ATOM    123  CG2 ILE A  15      -6.942 -23.260  -6.855  1.00  0.00           C  
ATOM    124  CD1 ILE A  15      -8.715 -24.587  -4.678  1.00  0.00           C  
ATOM    125  N   LEU A  16      -5.960 -20.078  -6.090  1.00  0.00           N  
ATOM    126  CA  LEU A  16      -5.650 -19.012  -7.036  1.00  0.00           C  
ATOM    127  C   LEU A  16      -4.235 -18.487  -6.819  1.00  0.00           C  
ATOM    128  CB  LEU A  16      -6.658 -17.867  -6.902  1.00  0.00           C  
ATOM    129  O   LEU A  16      -3.512 -18.223  -7.783  1.00  0.00           O  
ATOM    130  CG  LEU A  16      -8.050 -18.117  -7.485  1.00  0.00           C  
ATOM    131  CD1 LEU A  16      -8.992 -16.977  -7.115  1.00  0.00           C  
ATOM    132  CD2 LEU A  16      -7.974 -18.284  -8.999  1.00  0.00           C  
ATOM    133  N   TYR A  17      -3.875 -18.222  -5.619  1.00  0.00           N  
ATOM    134  CA  TYR A  17      -2.524 -17.800  -5.268  1.00  0.00           C  
ATOM    135  C   TYR A  17      -1.491 -18.799  -5.775  1.00  0.00           C  
ATOM    136  CB  TYR A  17      -2.389 -17.635  -3.751  1.00  0.00           C  
ATOM    137  O   TYR A  17      -0.501 -18.413  -6.402  1.00  0.00           O  
ATOM    138  CG  TYR A  17      -0.970 -17.405  -3.289  1.00  0.00           C  
ATOM    139  CD1 TYR A  17      -0.285 -18.381  -2.568  1.00  0.00           C  
ATOM    140  CD2 TYR A  17      -0.313 -16.213  -3.571  1.00  0.00           C  
ATOM    141  CE1 TYR A  17       1.021 -18.174  -2.139  1.00  0.00           C  
ATOM    142  CE2 TYR A  17       0.994 -15.994  -3.146  1.00  0.00           C  
ATOM    143  OH  TYR A  17       2.945 -16.768  -2.010  1.00  0.00           O  
ATOM    144  CZ  TYR A  17       1.652 -16.979  -2.433  1.00  0.00           C  
ATOM    145  N   ASN A  18      -1.649 -20.035  -5.468  1.00  0.00           N  
ATOM    146  CA  ASN A  18      -0.731 -21.078  -5.913  1.00  0.00           C  
ATOM    147  C   ASN A  18      -0.667 -21.156  -7.435  1.00  0.00           C  
ATOM    148  CB  ASN A  18      -1.134 -22.433  -5.328  1.00  0.00           C  
ATOM    149  O   ASN A  18       0.398 -21.403  -8.004  1.00  0.00           O  
ATOM    150  CG  ASN A  18      -0.780 -22.565  -3.860  1.00  0.00           C  
ATOM    151  ND2 ASN A  18      -1.595 -23.304  -3.117  1.00  0.00           N  
ATOM    152  OD1 ASN A  18       0.218 -22.006  -3.398  1.00  0.00           O  
ATOM    153  N   GLN A  19      -1.796 -21.024  -8.073  1.00  0.00           N  
ATOM    154  CA  GLN A  19      -1.831 -20.988  -9.532  1.00  0.00           C  
ATOM    155  C   GLN A  19      -1.021 -19.813 -10.072  1.00  0.00           C  
ATOM    156  CB  GLN A  19      -3.274 -20.906 -10.032  1.00  0.00           C  
ATOM    157  O   GLN A  19      -0.294 -19.954 -11.057  1.00  0.00           O  
ATOM    158  CG  GLN A  19      -4.051 -22.207  -9.885  1.00  0.00           C  
ATOM    159  CD  GLN A  19      -5.496 -22.082 -10.329  1.00  0.00           C  
ATOM    160  NE2 GLN A  19      -6.148 -23.217 -10.555  1.00  0.00           N  
ATOM    161  OE1 GLN A  19      -6.023 -20.973 -10.468  1.00  0.00           O  
ATOM    162  N   TRP A  20      -1.234 -18.711  -9.507  1.00  0.00           N  
ATOM    163  CA  TRP A  20      -0.485 -17.517  -9.883  1.00  0.00           C  
ATOM    164  C   TRP A  20       1.013 -17.732  -9.693  1.00  0.00           C  
ATOM    165  CB  TRP A  20      -0.948 -16.311  -9.062  1.00  0.00           C  
ATOM    166  O   TRP A  20       1.810 -17.408 -10.577  1.00  0.00           O  
ATOM    167  CG  TRP A  20      -0.144 -15.068  -9.298  1.00  0.00           C  
ATOM    168  CD1 TRP A  20      -0.320 -14.149 -10.295  1.00  0.00           C  
ATOM    169  CD2 TRP A  20       0.968 -14.610  -8.522  1.00  0.00           C  
ATOM    170  CE2 TRP A  20       1.418 -13.405  -9.106  1.00  0.00           C  
ATOM    171  CE3 TRP A  20       1.628 -15.102  -7.388  1.00  0.00           C  
ATOM    172  NE1 TRP A  20       0.616 -13.147 -10.185  1.00  0.00           N  
ATOM    173  CH2 TRP A  20       3.127 -13.188  -7.484  1.00  0.00           C  
ATOM    174  CZ2 TRP A  20       2.499 -12.685  -8.594  1.00  0.00           C  
ATOM    175  CZ3 TRP A  20       2.704 -14.383  -6.879  1.00  0.00           C  
ATOM    176  N   LEU A  21       1.438 -18.279  -8.514  1.00  0.00           N  
ATOM    177  CA  LEU A  21       2.842 -18.540  -8.216  1.00  0.00           C  
ATOM    178  C   LEU A  21       3.455 -19.472  -9.255  1.00  0.00           C  
ATOM    179  CB  LEU A  21       2.989 -19.148  -6.818  1.00  0.00           C  
ATOM    180  O   LEU A  21       4.559 -19.223  -9.744  1.00  0.00           O  
ATOM    181  CG  LEU A  21       2.986 -18.164  -5.647  1.00  0.00           C  
ATOM    182  CD1 LEU A  21       2.469 -18.845  -4.384  1.00  0.00           C  
ATOM    183  CD2 LEU A  21       4.384 -17.597  -5.421  1.00  0.00           C  
ATOM    184  N   ASN A  22       2.765 -20.529  -9.528  1.00  0.00           N  
ATOM    185  CA  ASN A  22       3.230 -21.491 -10.521  1.00  0.00           C  
ATOM    186  C   ASN A  22       3.374 -20.851 -11.899  1.00  0.00           C  
ATOM    187  CB  ASN A  22       2.284 -22.692 -10.590  1.00  0.00           C  
ATOM    188  O   ASN A  22       4.349 -21.106 -12.608  1.00  0.00           O  
ATOM    189  CG  ASN A  22       2.427 -23.617  -9.397  1.00  0.00           C  
ATOM    190  ND2 ASN A  22       1.374 -24.367  -9.099  1.00  0.00           N  
ATOM    191  OD1 ASN A  22       3.476 -23.656  -8.748  1.00  0.00           O  
ATOM    192  N   TRP A  23       2.344 -20.120 -12.205  1.00  0.00           N  
ATOM    193  CA  TRP A  23       2.383 -19.408 -13.478  1.00  0.00           C  
ATOM    194  C   TRP A  23       3.551 -18.429 -13.518  1.00  0.00           C  
ATOM    195  CB  TRP A  23       1.067 -18.662 -13.718  1.00  0.00           C  
ATOM    196  O   TRP A  23       4.294 -18.379 -14.502  1.00  0.00           O  
ATOM    197  CG  TRP A  23       1.062 -17.821 -14.959  1.00  0.00           C  
ATOM    198  CD1 TRP A  23       0.781 -18.232 -16.232  1.00  0.00           C  
ATOM    199  CD2 TRP A  23       1.356 -16.423 -15.044  1.00  0.00           C  
ATOM    200  CE2 TRP A  23       1.233 -16.053 -16.401  1.00  0.00           C  
ATOM    201  CE3 TRP A  23       1.711 -15.447 -14.103  1.00  0.00           C  
ATOM    202  NE1 TRP A  23       0.882 -17.173 -17.104  1.00  0.00           N  
ATOM    203  CH2 TRP A  23       1.799 -13.810 -15.901  1.00  0.00           C  
ATOM    204  CZ2 TRP A  23       1.453 -14.745 -16.841  1.00  0.00           C  
ATOM    205  CZ3 TRP A  23       1.929 -14.147 -14.543  1.00  0.00           C  
ATOM    206  N   MET A  24       3.637 -17.478 -12.516  1.00  0.00           N  
ATOM    207  CA  MET A  24       4.660 -16.441 -12.411  1.00  0.00           C  
ATOM    208  C   MET A  24       6.057 -17.043 -12.516  1.00  0.00           C  
ATOM    209  CB  MET A  24       4.518 -15.676 -11.094  1.00  0.00           C  
ATOM    210  O   MET A  24       6.898 -16.546 -13.267  1.00  0.00           O  
ATOM    211  CG  MET A  24       5.425 -14.460 -10.992  1.00  0.00           C  
ATOM    212  SD  MET A  24       5.141 -13.500  -9.454  1.00  0.00           S  
ATOM    213  CE  MET A  24       3.399 -13.046  -9.677  1.00  0.00           C  
ATOM    214  N   TRP A  25       6.353 -18.102 -11.765  1.00  0.00           N  
ATOM    215  CA  TRP A  25       7.664 -18.744 -11.776  1.00  0.00           C  
ATOM    216  C   TRP A  25       7.926 -19.424 -13.116  1.00  0.00           C  
ATOM    217  CB  TRP A  25       7.772 -19.765 -10.641  1.00  0.00           C  
ATOM    218  O   TRP A  25       9.059 -19.436 -13.602  1.00  0.00           O  
ATOM    219  CG  TRP A  25       7.985 -19.153  -9.289  1.00  0.00           C  
ATOM    220  CD1 TRP A  25       7.048 -18.971  -8.310  1.00  0.00           C  
ATOM    221  CD2 TRP A  25       9.214 -18.637  -8.769  1.00  0.00           C  
ATOM    222  CE2 TRP A  25       8.949 -18.158  -7.467  1.00  0.00           C  
ATOM    223  CE3 TRP A  25      10.516 -18.534  -9.278  1.00  0.00           C  
ATOM    224  NE1 TRP A  25       7.621 -18.373  -7.212  1.00  0.00           N  
ATOM    225  CH2 TRP A  25      11.204 -17.495  -7.188  1.00  0.00           C  
ATOM    226  CZ2 TRP A  25       9.939 -17.584  -6.667  1.00  0.00           C  
ATOM    227  CZ3 TRP A  25      11.500 -17.963  -8.479  1.00  0.00           C  
ATOM    228  N   GLY A  26       6.828 -20.061 -13.692  1.00  0.00           N  
ATOM    229  CA  GLY A  26       6.935 -20.625 -15.028  1.00  0.00           C  
ATOM    230  C   GLY A  26       7.201 -19.582 -16.097  1.00  0.00           C  
ATOM    231  O   GLY A  26       7.940 -19.837 -17.050  1.00  0.00           O  
ATOM    232  N   ALA A  27       6.584 -18.459 -16.011  1.00  0.00           N  
ATOM    233  CA  ALA A  27       6.717 -17.338 -16.938  1.00  0.00           C  
ATOM    234  C   ALA A  27       8.124 -16.748 -16.886  1.00  0.00           C  
ATOM    235  CB  ALA A  27       5.681 -16.262 -16.624  1.00  0.00           C  
ATOM    236  O   ALA A  27       8.672 -16.343 -17.913  1.00  0.00           O  
ATOM    237  N   LEU A  28       8.762 -16.828 -15.799  1.00  0.00           N  
ATOM    238  CA  LEU A  28      10.038 -16.162 -15.563  1.00  0.00           C  
ATOM    239  C   LEU A  28      11.203 -17.067 -15.950  1.00  0.00           C  
ATOM    240  CB  LEU A  28      10.164 -15.749 -14.094  1.00  0.00           C  
ATOM    241  O   LEU A  28      12.237 -16.587 -16.421  1.00  0.00           O  
ATOM    242  CG  LEU A  28       9.299 -14.570 -13.645  1.00  0.00           C  
ATOM    243  CD1 LEU A  28       9.380 -14.400 -12.132  1.00  0.00           C  
ATOM    244  CD2 LEU A  28       9.727 -13.291 -14.356  1.00  0.00           C  
ATOM    245  N   TRP A  29      11.071 -18.373 -15.975  1.00  0.00           N  
ATOM    246  CA  TRP A  29      12.209 -19.282 -16.073  1.00  0.00           C  
ATOM    247  C   TRP A  29      12.136 -20.108 -17.354  1.00  0.00           C  
ATOM    248  CB  TRP A  29      12.264 -20.209 -14.856  1.00  0.00           C  
ATOM    249  O   TRP A  29      13.119 -20.739 -17.749  1.00  0.00           O  
ATOM    250  CG  TRP A  29      12.459 -19.492 -13.553  1.00  0.00           C  
ATOM    251  CD1 TRP A  29      11.506 -19.223 -12.611  1.00  0.00           C  
ATOM    252  CD2 TRP A  29      13.684 -18.949 -13.053  1.00  0.00           C  
ATOM    253  CE2 TRP A  29      13.400 -18.364 -11.798  1.00  0.00           C  
ATOM    254  CE3 TRP A  29      14.996 -18.900 -13.543  1.00  0.00           C  
ATOM    255  NE1 TRP A  29      12.065 -18.545 -11.553  1.00  0.00           N  
ATOM    256  CH2 TRP A  29      15.657 -17.704 -11.530  1.00  0.00           C  
ATOM    257  CZ2 TRP A  29      14.382 -17.737 -11.027  1.00  0.00           C  
ATOM    258  CZ3 TRP A  29      15.971 -18.276 -12.773  1.00  0.00           C  
ATOM    259  N   ARG A  30      11.139 -19.894 -18.210  1.00  0.00           N  
ATOM    260  CA  ARG A  30      11.052 -20.619 -19.473  1.00  0.00           C  
ATOM    261  C   ARG A  30      11.588 -19.777 -20.626  1.00  0.00           C  
ATOM    262  CB  ARG A  30       9.607 -21.036 -19.756  1.00  0.00           C  
ATOM    263  O   ARG A  30      11.452 -18.552 -20.623  1.00  0.00           O  
ATOM    264  CG  ARG A  30       9.079 -22.108 -18.816  1.00  0.00           C  
ATOM    265  CD  ARG A  30       7.685 -22.571 -19.214  1.00  0.00           C  
ATOM    266  NE  ARG A  30       7.134 -23.517 -18.248  1.00  0.00           N  
ATOM    267  NH1 ARG A  30       5.519 -24.352 -19.673  1.00  0.00           N  
ATOM    268  NH2 ARG A  30       5.697 -25.161 -17.536  1.00  0.00           N  
ATOM    269  CZ  ARG A  30       6.118 -24.341 -18.488  1.00  0.00           C  
ATOM    270  N   PRO A  31      12.564 -20.467 -21.423  1.00  0.00           N  
ATOM    271  CA  PRO A  31      12.904 -19.779 -22.671  1.00  0.00           C  
ATOM    272  C   PRO A  31      11.672 -19.302 -23.436  1.00  0.00           C  
ATOM    273  CB  PRO A  31      13.662 -20.845 -23.466  1.00  0.00           C  
ATOM    274  O   PRO A  31      10.722 -20.067 -23.623  1.00  0.00           O  
ATOM    275  CG  PRO A  31      14.066 -21.864 -22.450  1.00  0.00           C  
ATOM    276  CD  PRO A  31      13.090 -21.814 -21.310  1.00  0.00           C  
ATOM    277  N   GLY A  32      11.504 -17.920 -23.630  1.00  0.00           N  
ATOM    278  CA  GLY A  32      10.302 -17.404 -24.266  1.00  0.00           C  
ATOM    279  C   GLY A  32       9.197 -17.079 -23.279  1.00  0.00           C  
ATOM    280  O   GLY A  32       8.021 -17.040 -23.646  1.00  0.00           O  
ATOM    281  N   GLY A  33       9.509 -17.169 -22.063  1.00  0.00           N  
ATOM    282  CA  GLY A  33       8.562 -16.913 -20.990  1.00  0.00           C  
ATOM    283  C   GLY A  33       7.786 -15.623 -21.173  1.00  0.00           C  
ATOM    284  O   GLY A  33       7.835 -15.010 -22.242  1.00  0.00           O  
ATOM    285  N   ALA A  34       6.742 -15.209 -20.298  1.00  0.00           N  
ATOM    286  CA  ALA A  34       5.819 -14.080 -20.383  1.00  0.00           C  
ATOM    287  C   ALA A  34       6.574 -12.755 -20.417  1.00  0.00           C  
ATOM    288  CB  ALA A  34       4.842 -14.103 -19.209  1.00  0.00           C  
ATOM    289  O   ALA A  34       7.659 -12.636 -19.843  1.00  0.00           O  
ATOM    290  N   SER A  35       6.167 -11.908 -21.310  1.00  0.00           N  
ATOM    291  CA  SER A  35       6.707 -10.553 -21.350  1.00  0.00           C  
ATOM    292  C   SER A  35       6.455  -9.819 -20.037  1.00  0.00           C  
ATOM    293  CB  SER A  35       6.095  -9.766 -22.509  1.00  0.00           C  
ATOM    294  O   SER A  35       5.541 -10.171 -19.289  1.00  0.00           O  
ATOM    295  OG  SER A  35       4.736  -9.459 -22.247  1.00  0.00           O  
ATOM    296  N   PRO A  36       7.287  -8.929 -19.567  1.00  0.00           N  
ATOM    297  CA  PRO A  36       7.052  -8.069 -18.405  1.00  0.00           C  
ATOM    298  C   PRO A  36       5.649  -7.468 -18.389  1.00  0.00           C  
ATOM    299  CB  PRO A  36       8.113  -6.976 -18.555  1.00  0.00           C  
ATOM    300  O   PRO A  36       5.038  -7.344 -17.325  1.00  0.00           O  
ATOM    301  CG  PRO A  36       9.241  -7.635 -19.282  1.00  0.00           C  
ATOM    302  CD  PRO A  36       8.666  -8.600 -20.279  1.00  0.00           C  
ATOM    303  N   GLN A  37       5.157  -7.111 -19.461  1.00  0.00           N  
ATOM    304  CA  GLN A  37       3.804  -6.576 -19.571  1.00  0.00           C  
ATOM    305  C   GLN A  37       2.765  -7.617 -19.166  1.00  0.00           C  
ATOM    306  CB  GLN A  37       3.533  -6.090 -20.996  1.00  0.00           C  
ATOM    307  O   GLN A  37       1.787  -7.295 -18.488  1.00  0.00           O  
ATOM    308  CG  GLN A  37       2.207  -5.359 -21.155  1.00  0.00           C  
ATOM    309  CD  GLN A  37       2.125  -4.567 -22.447  1.00  0.00           C  
ATOM    310  NE2 GLN A  37       1.084  -3.752 -22.577  1.00  0.00           N  
ATOM    311  OE1 GLN A  37       2.990  -4.687 -23.320  1.00  0.00           O  
ATOM    312  N   THR A  38       2.941  -8.839 -19.692  1.00  0.00           N  
ATOM    313  CA  THR A  38       2.054  -9.937 -19.324  1.00  0.00           C  
ATOM    314  C   THR A  38       2.117 -10.205 -17.824  1.00  0.00           C  
ATOM    315  CB  THR A  38       2.407 -11.223 -20.094  1.00  0.00           C  
ATOM    316  O   THR A  38       1.091 -10.458 -17.189  1.00  0.00           O  
ATOM    317  CG2 THR A  38       1.497 -12.377 -19.685  1.00  0.00           C  
ATOM    318  OG1 THR A  38       2.260 -10.988 -21.500  1.00  0.00           O  
ATOM    319  N   ILE A  39       3.245 -10.211 -17.262  1.00  0.00           N  
ATOM    320  CA  ILE A  39       3.459 -10.399 -15.831  1.00  0.00           C  
ATOM    321  C   ILE A  39       2.750  -9.294 -15.053  1.00  0.00           C  
ATOM    322  CB  ILE A  39       4.965 -10.418 -15.483  1.00  0.00           C  
ATOM    323  O   ILE A  39       2.078  -9.562 -14.054  1.00  0.00           O  
ATOM    324  CG1 ILE A  39       5.631 -11.672 -16.062  1.00  0.00           C  
ATOM    325  CG2 ILE A  39       5.169 -10.340 -13.967  1.00  0.00           C  
ATOM    326  CD1 ILE A  39       7.148 -11.681 -15.934  1.00  0.00           C  
ATOM    327  N   VAL A  40       2.821  -8.094 -15.530  1.00  0.00           N  
ATOM    328  CA  VAL A  40       2.183  -6.934 -14.916  1.00  0.00           C  
ATOM    329  C   VAL A  40       0.665  -7.085 -14.981  1.00  0.00           C  
ATOM    330  CB  VAL A  40       2.618  -5.618 -15.600  1.00  0.00           C  
ATOM    331  O   VAL A  40      -0.027  -6.898 -13.977  1.00  0.00           O  
ATOM    332  CG1 VAL A  40       1.735  -4.457 -15.148  1.00  0.00           C  
ATOM    333  CG2 VAL A  40       4.087  -5.324 -15.303  1.00  0.00           C  
ATOM    334  N   LEU A  41       0.154  -7.376 -16.084  1.00  0.00           N  
ATOM    335  CA  LEU A  41      -1.287  -7.491 -16.283  1.00  0.00           C  
ATOM    336  C   LEU A  41      -1.868  -8.603 -15.416  1.00  0.00           C  
ATOM    337  CB  LEU A  41      -1.605  -7.759 -17.757  1.00  0.00           C  
ATOM    338  O   LEU A  41      -2.936  -8.438 -14.821  1.00  0.00           O  
ATOM    339  CG  LEU A  41      -1.424  -6.580 -18.714  1.00  0.00           C  
ATOM    340  CD1 LEU A  41      -1.603  -7.038 -20.158  1.00  0.00           C  
ATOM    341  CD2 LEU A  41      -2.404  -5.462 -18.377  1.00  0.00           C  
ATOM    342  N   THR A  42      -1.206  -9.686 -15.427  1.00  0.00           N  
ATOM    343  CA  THR A  42      -1.659 -10.834 -14.650  1.00  0.00           C  
ATOM    344  C   THR A  42      -1.600 -10.533 -13.155  1.00  0.00           C  
ATOM    345  CB  THR A  42      -0.814 -12.085 -14.958  1.00  0.00           C  
ATOM    346  O   THR A  42      -2.513 -10.892 -12.408  1.00  0.00           O  
ATOM    347  CG2 THR A  42      -1.298 -13.287 -14.153  1.00  0.00           C  
ATOM    348  OG1 THR A  42      -0.913 -12.389 -16.355  1.00  0.00           O  
ATOM    349  N   THR A  43      -0.523  -9.967 -12.762  1.00  0.00           N  
ATOM    350  CA  THR A  43      -0.360  -9.587 -11.363  1.00  0.00           C  
ATOM    351  C   THR A  43      -1.410  -8.558 -10.956  1.00  0.00           C  
ATOM    352  CB  THR A  43       1.047  -9.019 -11.099  1.00  0.00           C  
ATOM    353  O   THR A  43      -1.966  -8.631  -9.858  1.00  0.00           O  
ATOM    354  CG2 THR A  43       1.232  -8.669  -9.626  1.00  0.00           C  
ATOM    355  OG1 THR A  43       2.028  -9.996 -11.472  1.00  0.00           O  
ATOM    356  N   ARG A  44      -1.761  -7.603 -11.765  1.00  0.00           N  
ATOM    357  CA  ARG A  44      -2.828  -6.635 -11.532  1.00  0.00           C  
ATOM    358  C   ARG A  44      -4.171  -7.333 -11.352  1.00  0.00           C  
ATOM    359  CB  ARG A  44      -2.908  -5.635 -12.688  1.00  0.00           C  
ATOM    360  O   ARG A  44      -4.945  -6.981 -10.459  1.00  0.00           O  
ATOM    361  CG  ARG A  44      -3.866  -4.481 -12.439  1.00  0.00           C  
ATOM    362  CD  ARG A  44      -3.817  -3.454 -13.561  1.00  0.00           C  
ATOM    363  NE  ARG A  44      -2.618  -2.625 -13.481  1.00  0.00           N  
ATOM    364  NH1 ARG A  44      -3.551  -0.808 -14.559  1.00  0.00           N  
ATOM    365  NH2 ARG A  44      -1.380  -0.722 -13.829  1.00  0.00           N  
ATOM    366  CZ  ARG A  44      -2.519  -1.387 -13.956  1.00  0.00           C  
ATOM    367  N   ALA A  45      -4.366  -8.179 -12.272  1.00  0.00           N  
ATOM    368  CA  ALA A  45      -5.612  -8.937 -12.216  1.00  0.00           C  
ATOM    369  C   ALA A  45      -5.731  -9.702 -10.901  1.00  0.00           C  
ATOM    370  CB  ALA A  45      -5.703  -9.900 -13.398  1.00  0.00           C  
ATOM    371  O   ALA A  45      -6.790  -9.705 -10.270  1.00  0.00           O  
ATOM    372  N   MET A  46      -4.751 -10.255 -10.456  1.00  0.00           N  
ATOM    373  CA  MET A  46      -4.733 -11.063  -9.240  1.00  0.00           C  
ATOM    374  C   MET A  46      -4.869 -10.184  -8.001  1.00  0.00           C  
ATOM    375  CB  MET A  46      -3.445 -11.884  -9.159  1.00  0.00           C  
ATOM    376  O   MET A  46      -5.554 -10.554  -7.046  1.00  0.00           O  
ATOM    377  CG  MET A  46      -3.422 -13.082 -10.095  1.00  0.00           C  
ATOM    378  SD  MET A  46      -4.840 -14.214  -9.823  1.00  0.00           S  
ATOM    379  CE  MET A  46      -4.353 -14.964  -8.244  1.00  0.00           C  
ATOM    380  N   CYS A  47      -4.158  -9.089  -8.053  1.00  0.00           N  
ATOM    381  CA  CYS A  47      -4.215  -8.138  -6.949  1.00  0.00           C  
ATOM    382  C   CYS A  47      -5.603  -7.519  -6.833  1.00  0.00           C  
ATOM    383  CB  CYS A  47      -3.170  -7.039  -7.133  1.00  0.00           C  
ATOM    384  O   CYS A  47      -5.979  -7.024  -5.769  1.00  0.00           O  
ATOM    385  SG  CYS A  47      -1.477  -7.582  -6.812  1.00  0.00           S  
ATOM    386  N   GLY A  48      -6.298  -7.493  -7.886  1.00  0.00           N  
ATOM    387  CA  GLY A  48      -7.652  -6.965  -7.932  1.00  0.00           C  
ATOM    388  C   GLY A  48      -8.700  -7.970  -7.495  1.00  0.00           C  
ATOM    389  O   GLY A  48      -9.875  -7.627  -7.351  1.00  0.00           O  
ATOM    390  N   TYR A  49      -8.316  -9.198  -7.349  1.00  0.00           N  
ATOM    391  CA  TYR A  49      -9.209 -10.262  -6.903  1.00  0.00           C  
ATOM    392  C   TYR A  49      -9.639 -10.044  -5.457  1.00  0.00           C  
ATOM    393  CB  TYR A  49      -8.531 -11.628  -7.046  1.00  0.00           C  
ATOM    394  O   TYR A  49      -8.843  -9.598  -4.627  1.00  0.00           O  
ATOM    395  CG  TYR A  49      -9.453 -12.794  -6.781  1.00  0.00           C  
ATOM    396  CD1 TYR A  49      -9.451 -13.442  -5.548  1.00  0.00           C  
ATOM    397  CD2 TYR A  49     -10.327 -13.249  -7.762  1.00  0.00           C  
ATOM    398  CE1 TYR A  49     -10.297 -14.518  -5.300  1.00  0.00           C  
ATOM    399  CE2 TYR A  49     -11.178 -14.324  -7.525  1.00  0.00           C  
ATOM    400  OH  TYR A  49     -11.996 -16.015  -6.052  1.00  0.00           O  
ATOM    401  CZ  TYR A  49     -11.156 -14.950  -6.292  1.00  0.00           C  
ATOM    402  N   HIS A  50     -10.862 -10.226  -5.171  1.00  0.00           N  
ATOM    403  CA  HIS A  50     -11.422 -10.067  -3.834  1.00  0.00           C  
ATOM    404  C   HIS A  50     -10.974 -11.195  -2.911  1.00  0.00           C  
ATOM    405  CB  HIS A  50     -12.949 -10.015  -3.896  1.00  0.00           C  
ATOM    406  O   HIS A  50     -11.421 -12.335  -3.054  1.00  0.00           O  
ATOM    407  CG  HIS A  50     -13.592  -9.686  -2.586  1.00  0.00           C  
ATOM    408  CD2 HIS A  50     -14.312 -10.452  -1.732  1.00  0.00           C  
ATOM    409  ND1 HIS A  50     -13.531  -8.431  -2.021  1.00  0.00           N  
ATOM    410  CE1 HIS A  50     -14.187  -8.439  -0.873  1.00  0.00           C  
ATOM    411  NE2 HIS A  50     -14.671  -9.653  -0.674  1.00  0.00           N  
ATOM    412  N   PHE A  51      -9.965 -10.911  -2.008  1.00  0.00           N  
ATOM    413  CA  PHE A  51      -9.539 -11.869  -0.995  1.00  0.00           C  
ATOM    414  C   PHE A  51     -10.272 -11.630   0.320  1.00  0.00           C  
ATOM    415  CB  PHE A  51      -8.026 -11.785  -0.776  1.00  0.00           C  
ATOM    416  O   PHE A  51     -10.372 -10.491   0.782  1.00  0.00           O  
ATOM    417  CG  PHE A  51      -7.214 -12.203  -1.972  1.00  0.00           C  
ATOM    418  CD1 PHE A  51      -6.875 -13.536  -2.167  1.00  0.00           C  
ATOM    419  CD2 PHE A  51      -6.791 -11.263  -2.902  1.00  0.00           C  
ATOM    420  CE1 PHE A  51      -6.124 -13.927  -3.274  1.00  0.00           C  
ATOM    421  CE2 PHE A  51      -6.041 -11.645  -4.010  1.00  0.00           C  
ATOM    422  CZ  PHE A  51      -5.707 -12.978  -4.194  1.00  0.00           C  
ATOM    423  N   PRO A  52     -10.986 -12.615   0.757  1.00  0.00           N  
ATOM    424  CA  PRO A  52     -11.590 -12.416   2.076  1.00  0.00           C  
ATOM    425  C   PRO A  52     -10.587 -11.923   3.116  1.00  0.00           C  
ATOM    426  CB  PRO A  52     -12.113 -13.808   2.438  1.00  0.00           C  
ATOM    427  O   PRO A  52      -9.394 -12.222   3.019  1.00  0.00           O  
ATOM    428  CG  PRO A  52     -12.206 -14.532   1.134  1.00  0.00           C  
ATOM    429  CD  PRO A  52     -11.160 -13.982   0.207  1.00  0.00           C  
ATOM    430  N   LEU A  53     -10.961 -11.034   4.028  1.00  0.00           N  
ATOM    431  CA  LEU A  53     -10.140 -10.392   5.049  1.00  0.00           C  
ATOM    432  C   LEU A  53      -9.367 -11.430   5.856  1.00  0.00           C  
ATOM    433  CB  LEU A  53     -11.009  -9.546   5.982  1.00  0.00           C  
ATOM    434  O   LEU A  53      -8.225 -11.188   6.255  1.00  0.00           O  
ATOM    435  CG  LEU A  53     -10.268  -8.579   6.907  1.00  0.00           C  
ATOM    436  CD1 LEU A  53      -9.678  -7.425   6.104  1.00  0.00           C  
ATOM    437  CD2 LEU A  53     -11.202  -8.057   7.994  1.00  0.00           C  
ATOM    438  N   ASN A  54      -9.985 -12.677   5.997  1.00  0.00           N  
ATOM    439  CA  ASN A  54      -9.357 -13.749   6.763  1.00  0.00           C  
ATOM    440  C   ASN A  54      -8.287 -14.468   5.947  1.00  0.00           C  
ATOM    441  CB  ASN A  54     -10.409 -14.746   7.254  1.00  0.00           C  
ATOM    442  O   ASN A  54      -7.562 -15.314   6.474  1.00  0.00           O  
ATOM    443  CG  ASN A  54     -11.539 -14.076   8.012  1.00  0.00           C  
ATOM    444  ND2 ASN A  54     -12.666 -14.768   8.129  1.00  0.00           N  
ATOM    445  OD1 ASN A  54     -11.399 -12.946   8.488  1.00  0.00           O  
ATOM    446  N   CYS A  55      -8.199 -14.117   4.703  1.00  0.00           N  
ATOM    447  CA  CYS A  55      -7.202 -14.699   3.811  1.00  0.00           C  
ATOM    448  C   CYS A  55      -6.305 -13.619   3.218  1.00  0.00           C  
ATOM    449  CB  CYS A  55      -7.880 -15.484   2.689  1.00  0.00           C  
ATOM    450  O   CYS A  55      -5.819 -13.758   2.094  1.00  0.00           O  
ATOM    451  SG  CYS A  55      -8.951 -16.815   3.276  1.00  0.00           S  
ATOM    452  N   TRP A  56      -6.174 -12.502   3.893  1.00  0.00           N  
ATOM    453  CA  TRP A  56      -5.461 -11.298   3.478  1.00  0.00           C  
ATOM    454  C   TRP A  56      -3.979 -11.590   3.264  1.00  0.00           C  
ATOM    455  CB  TRP A  56      -5.631 -10.188   4.519  1.00  0.00           C  
ATOM    456  O   TRP A  56      -3.307 -10.890   2.503  1.00  0.00           O  
ATOM    457  CG  TRP A  56      -5.016 -10.501   5.850  1.00  0.00           C  
ATOM    458  CD1 TRP A  56      -5.622 -11.106   6.916  1.00  0.00           C  
ATOM    459  CD2 TRP A  56      -3.674 -10.219   6.258  1.00  0.00           C  
ATOM    460  CE2 TRP A  56      -3.534 -10.681   7.585  1.00  0.00           C  
ATOM    461  CE3 TRP A  56      -2.574  -9.620   5.629  1.00  0.00           C  
ATOM    462  NE1 TRP A  56      -4.736 -11.218   7.962  1.00  0.00           N  
ATOM    463  CH2 TRP A  56      -1.277  -9.974   7.656  1.00  0.00           C  
ATOM    464  CZ2 TRP A  56      -2.337 -10.563   8.295  1.00  0.00           C  
ATOM    465  CZ3 TRP A  56      -1.383  -9.503   6.337  1.00  0.00           C  
ATOM    466  N   THR A  57      -3.506 -12.650   3.918  1.00  0.00           N  
ATOM    467  CA  THR A  57      -2.082 -12.960   3.852  1.00  0.00           C  
ATOM    468  C   THR A  57      -1.679 -13.357   2.435  1.00  0.00           C  
ATOM    469  CB  THR A  57      -1.711 -14.090   4.830  1.00  0.00           C  
ATOM    470  O   THR A  57      -0.526 -13.177   2.039  1.00  0.00           O  
ATOM    471  CG2 THR A  57      -1.857 -13.635   6.278  1.00  0.00           C  
ATOM    472  OG1 THR A  57      -2.573 -15.212   4.604  1.00  0.00           O  
ATOM    473  N   HIS A  58      -2.658 -13.848   1.697  1.00  0.00           N  
ATOM    474  CA  HIS A  58      -2.373 -14.287   0.335  1.00  0.00           C  
ATOM    475  C   HIS A  58      -2.081 -13.101  -0.577  1.00  0.00           C  
ATOM    476  CB  HIS A  58      -3.543 -15.102  -0.220  1.00  0.00           C  
ATOM    477  O   HIS A  58      -1.161 -13.154  -1.396  1.00  0.00           O  
ATOM    478  CG  HIS A  58      -3.784 -16.383   0.512  1.00  0.00           C  
ATOM    479  CD2 HIS A  58      -2.920 -17.281   1.041  1.00  0.00           C  
ATOM    480  ND1 HIS A  58      -5.049 -16.867   0.768  1.00  0.00           N  
ATOM    481  CE1 HIS A  58      -4.951 -18.011   1.426  1.00  0.00           C  
ATOM    482  NE2 HIS A  58      -3.670 -18.284   1.603  1.00  0.00           N  
ATOM    483  N   ARG A  59      -2.834 -12.010  -0.491  1.00  0.00           N  
ATOM    484  CA  ARG A  59      -2.614 -10.790  -1.261  1.00  0.00           C  
ATOM    485  C   ARG A  59      -1.274 -10.154  -0.909  1.00  0.00           C  
ATOM    486  CB  ARG A  59      -3.748  -9.791  -1.021  1.00  0.00           C  
ATOM    487  O   ARG A  59      -0.528  -9.734  -1.797  1.00  0.00           O  
ATOM    488  CG  ARG A  59      -3.638  -8.523  -1.852  1.00  0.00           C  
ATOM    489  CD  ARG A  59      -4.809  -7.582  -1.603  1.00  0.00           C  
ATOM    490  NE  ARG A  59      -6.063  -8.137  -2.104  1.00  0.00           N  
ATOM    491  NH1 ARG A  59      -6.731  -6.203  -3.176  1.00  0.00           N  
ATOM    492  NH2 ARG A  59      -8.056  -8.072  -3.243  1.00  0.00           N  
ATOM    493  CZ  ARG A  59      -6.947  -7.469  -2.840  1.00  0.00           C  
ATOM    494  N   ILE A  60      -0.944 -10.164   0.282  1.00  0.00           N  
ATOM    495  CA  ILE A  60       0.309  -9.599   0.771  1.00  0.00           C  
ATOM    496  C   ILE A  60       1.479 -10.466   0.313  1.00  0.00           C  
ATOM    497  CB  ILE A  60       0.308  -9.471   2.311  1.00  0.00           C  
ATOM    498  O   ILE A  60       2.503  -9.949  -0.141  1.00  0.00           O  
ATOM    499  CG1 ILE A  60      -0.770  -8.479   2.764  1.00  0.00           C  
ATOM    500  CG2 ILE A  60       1.689  -9.049   2.819  1.00  0.00           C  
ATOM    501  CD1 ILE A  60      -0.580  -7.069   2.220  1.00  0.00           C  
ATOM    502  N   HIS A  61       1.351 -11.655   0.476  1.00  0.00           N  
ATOM    503  CA  HIS A  61       2.383 -12.581   0.022  1.00  0.00           C  
ATOM    504  C   HIS A  61       2.603 -12.466  -1.483  1.00  0.00           C  
ATOM    505  CB  HIS A  61       2.013 -14.019   0.390  1.00  0.00           C  
ATOM    506  O   HIS A  61       3.738 -12.551  -1.958  1.00  0.00           O  
ATOM    507  CG  HIS A  61       2.219 -14.339   1.836  1.00  0.00           C  
ATOM    508  CD2 HIS A  61       2.736 -13.601   2.846  1.00  0.00           C  
ATOM    509  ND1 HIS A  61       1.875 -15.556   2.384  1.00  0.00           N  
ATOM    510  CE1 HIS A  61       2.172 -15.551   3.673  1.00  0.00           C  
ATOM    511  NE2 HIS A  61       2.696 -14.376   3.978  1.00  0.00           N  
ATOM    512  N   MET A  62       1.558 -12.365  -2.090  1.00  0.00           N  
ATOM    513  CA  MET A  62       1.646 -12.185  -3.536  1.00  0.00           C  
ATOM    514  C   MET A  62       2.472 -10.951  -3.882  1.00  0.00           C  
ATOM    515  CB  MET A  62       0.250 -12.069  -4.151  1.00  0.00           C  
ATOM    516  O   MET A  62       3.350 -11.007  -4.744  1.00  0.00           O  
ATOM    517  CG  MET A  62       0.256 -11.926  -5.664  1.00  0.00           C  
ATOM    518  SD  MET A  62      -1.417 -11.609  -6.347  1.00  0.00           S  
ATOM    519  CE  MET A  62      -2.299 -13.065  -5.719  1.00  0.00           C  
ATOM    520  N   CYS A  63       2.090  -9.764  -3.304  1.00  0.00           N  
ATOM    521  CA  CYS A  63       2.775  -8.495  -3.524  1.00  0.00           C  
ATOM    522  C   CYS A  63       4.248  -8.598  -3.146  1.00  0.00           C  
ATOM    523  CB  CYS A  63       2.109  -7.380  -2.719  1.00  0.00           C  
ATOM    524  O   CYS A  63       5.112  -8.079  -3.854  1.00  0.00           O  
ATOM    525  SG  CYS A  63       0.496  -6.882  -3.361  1.00  0.00           S  
ATOM    526  N   PHE A  64       4.554  -9.312  -2.085  1.00  0.00           N  
ATOM    527  CA  PHE A  64       5.928  -9.529  -1.647  1.00  0.00           C  
ATOM    528  C   PHE A  64       6.688 -10.387  -2.652  1.00  0.00           C  
ATOM    529  CB  PHE A  64       5.955 -10.192  -0.266  1.00  0.00           C  
ATOM    530  O   PHE A  64       7.820 -10.065  -3.020  1.00  0.00           O  
ATOM    531  CG  PHE A  64       7.294 -10.117   0.417  1.00  0.00           C  
ATOM    532  CD1 PHE A  64       8.209 -11.156   0.299  1.00  0.00           C  
ATOM    533  CD2 PHE A  64       7.637  -9.007   1.178  1.00  0.00           C  
ATOM    534  CE1 PHE A  64       9.449 -11.089   0.930  1.00  0.00           C  
ATOM    535  CE2 PHE A  64       8.874  -8.934   1.812  1.00  0.00           C  
ATOM    536  CZ  PHE A  64       9.778  -9.976   1.687  1.00  0.00           C  
ATOM    537  N   GLU A  65       6.103 -11.464  -2.966  1.00  0.00           N  
ATOM    538  CA  GLU A  65       6.732 -12.367  -3.924  1.00  0.00           C  
ATOM    539  C   GLU A  65       6.952 -11.680  -5.269  1.00  0.00           C  
ATOM    540  CB  GLU A  65       5.884 -13.628  -4.111  1.00  0.00           C  
ATOM    541  O   GLU A  65       7.979 -11.891  -5.919  1.00  0.00           O  
ATOM    542  CG  GLU A  65       5.887 -14.556  -2.905  1.00  0.00           C  
ATOM    543  CD  GLU A  65       7.232 -15.223  -2.665  1.00  0.00           C  
ATOM    544  OE1 GLU A  65       7.474 -15.714  -1.539  1.00  0.00           O  
ATOM    545  OE2 GLU A  65       8.052 -15.253  -3.610  1.00  0.00           O  
ATOM    546  N   TYR A  66       5.924 -10.945  -5.702  1.00  0.00           N  
ATOM    547  CA  TYR A  66       6.039 -10.173  -6.934  1.00  0.00           C  
ATOM    548  C   TYR A  66       7.210  -9.200  -6.860  1.00  0.00           C  
ATOM    549  CB  TYR A  66       4.742  -9.408  -7.212  1.00  0.00           C  
ATOM    550  O   TYR A  66       8.016  -9.117  -7.790  1.00  0.00           O  
ATOM    551  CG  TYR A  66       4.783  -8.581  -8.474  1.00  0.00           C  
ATOM    552  CD1 TYR A  66       4.399  -7.242  -8.465  1.00  0.00           C  
ATOM    553  CD2 TYR A  66       5.206  -9.136  -9.677  1.00  0.00           C  
ATOM    554  CE1 TYR A  66       4.433  -6.476  -9.626  1.00  0.00           C  
ATOM    555  CE2 TYR A  66       5.245  -8.379 -10.844  1.00  0.00           C  
ATOM    556  OH  TYR A  66       4.894  -6.299 -11.960  1.00  0.00           O  
ATOM    557  CZ  TYR A  66       4.858  -7.052 -10.808  1.00  0.00           C  
ATOM    558  N   TRP A  67       7.335  -8.449  -5.750  1.00  0.00           N  
ATOM    559  CA  TRP A  67       8.406  -7.479  -5.545  1.00  0.00           C  
ATOM    560  C   TRP A  67       9.770  -8.162  -5.561  1.00  0.00           C  
ATOM    561  CB  TRP A  67       8.210  -6.732  -4.223  1.00  0.00           C  
ATOM    562  O   TRP A  67      10.708  -7.674  -6.195  1.00  0.00           O  
ATOM    563  CG  TRP A  67       9.327  -5.791  -3.884  1.00  0.00           C  
ATOM    564  CD1 TRP A  67      10.247  -5.931  -2.882  1.00  0.00           C  
ATOM    565  CD2 TRP A  67       9.638  -4.561  -4.545  1.00  0.00           C  
ATOM    566  CE2 TRP A  67      10.761  -4.007  -3.892  1.00  0.00           C  
ATOM    567  CE3 TRP A  67       9.076  -3.873  -5.630  1.00  0.00           C  
ATOM    568  NE1 TRP A  67      11.112  -4.861  -2.881  1.00  0.00           N  
ATOM    569  CH2 TRP A  67      10.764  -2.143  -5.351  1.00  0.00           C  
ATOM    570  CZ2 TRP A  67      11.333  -2.795  -4.288  1.00  0.00           C  
ATOM    571  CZ3 TRP A  67       9.647  -2.668  -6.022  1.00  0.00           C  
ATOM    572  N   VAL A  68       9.940  -9.204  -4.775  1.00  0.00           N  
ATOM    573  CA  VAL A  68      11.184  -9.965  -4.723  1.00  0.00           C  
ATOM    574  C   VAL A  68      11.590 -10.388  -6.132  1.00  0.00           C  
ATOM    575  CB  VAL A  68      11.053 -11.205  -3.810  1.00  0.00           C  
ATOM    576  O   VAL A  68      12.768 -10.321  -6.492  1.00  0.00           O  
ATOM    577  CG1 VAL A  68      12.259 -12.127  -3.976  1.00  0.00           C  
ATOM    578  CG2 VAL A  68      10.899 -10.779  -2.351  1.00  0.00           C  
ATOM    579  N   THR A  69      10.666 -10.784  -6.877  1.00  0.00           N  
ATOM    580  CA  THR A  69      10.896 -11.226  -8.248  1.00  0.00           C  
ATOM    581  C   THR A  69      11.374 -10.067  -9.118  1.00  0.00           C  
ATOM    582  CB  THR A  69       9.622 -11.839  -8.858  1.00  0.00           C  
ATOM    583  O   THR A  69      12.351 -10.200  -9.857  1.00  0.00           O  
ATOM    584  CG2 THR A  69       9.859 -12.280 -10.299  1.00  0.00           C  
ATOM    585  OG1 THR A  69       9.226 -12.976  -8.082  1.00  0.00           O  
ATOM    586  N   VAL A  70      10.684  -8.975  -9.136  1.00  0.00           N  
ATOM    587  CA  VAL A  70      11.030  -7.776  -9.891  1.00  0.00           C  
ATOM    588  C   VAL A  70      12.419  -7.290  -9.483  1.00  0.00           C  
ATOM    589  CB  VAL A  70       9.990  -6.653  -9.681  1.00  0.00           C  
ATOM    590  O   VAL A  70      13.235  -6.933 -10.337  1.00  0.00           O  
ATOM    591  CG1 VAL A  70      10.477  -5.343 -10.297  1.00  0.00           C  
ATOM    592  CG2 VAL A  70       8.641  -7.057 -10.273  1.00  0.00           C  
ATOM    593  N   LYS A  71      12.732  -7.274  -8.186  1.00  0.00           N  
ATOM    594  CA  LYS A  71      14.031  -6.882  -7.646  1.00  0.00           C  
ATOM    595  C   LYS A  71      15.139  -7.796  -8.161  1.00  0.00           C  
ATOM    596  CB  LYS A  71      14.004  -6.901  -6.117  1.00  0.00           C  
ATOM    597  O   LYS A  71      16.203  -7.324  -8.565  1.00  0.00           O  
ATOM    598  CG  LYS A  71      15.282  -6.387  -5.469  1.00  0.00           C  
ATOM    599  CD  LYS A  71      15.203  -6.450  -3.949  1.00  0.00           C  
ATOM    600  CE  LYS A  71      16.525  -6.060  -3.303  1.00  0.00           C  
ATOM    601  NZ  LYS A  71      16.462  -6.151  -1.814  1.00  0.00           N  
ATOM    602  N   ARG A  72      14.993  -9.044  -8.102  1.00  0.00           N  
ATOM    603  CA  ARG A  72      15.952 -10.030  -8.588  1.00  0.00           C  
ATOM    604  C   ARG A  72      16.253  -9.819 -10.068  1.00  0.00           C  
ATOM    605  CB  ARG A  72      15.429 -11.449  -8.357  1.00  0.00           C  
ATOM    606  O   ARG A  72      17.415  -9.827 -10.478  1.00  0.00           O  
ATOM    607  CG  ARG A  72      16.390 -12.540  -8.801  1.00  0.00           C  
ATOM    608  CD  ARG A  72      15.876 -13.927  -8.438  1.00  0.00           C  
ATOM    609  NE  ARG A  72      16.767 -14.976  -8.924  1.00  0.00           N  
ATOM    610  NH1 ARG A  72      15.778 -16.668  -7.701  1.00  0.00           N  
ATOM    611  NH2 ARG A  72      17.562 -17.126  -9.067  1.00  0.00           N  
ATOM    612  CZ  ARG A  72      16.700 -16.254  -8.563  1.00  0.00           C  
ATOM    613  N   TYR A  73      15.308  -9.629 -10.886  1.00  0.00           N  
ATOM    614  CA  TYR A  73      15.443  -9.448 -12.327  1.00  0.00           C  
ATOM    615  C   TYR A  73      16.171  -8.148 -12.647  1.00  0.00           C  
ATOM    616  CB  TYR A  73      14.067  -9.456 -13.001  1.00  0.00           C  
ATOM    617  O   TYR A  73      16.964  -8.090 -13.590  1.00  0.00           O  
ATOM    618  CG  TYR A  73      13.604 -10.830 -13.419  1.00  0.00           C  
ATOM    619  CD1 TYR A  73      13.468 -11.160 -14.766  1.00  0.00           C  
ATOM    620  CD2 TYR A  73      13.301 -11.800 -12.470  1.00  0.00           C  
ATOM    621  CE1 TYR A  73      13.040 -12.425 -15.156  1.00  0.00           C  
ATOM    622  CE2 TYR A  73      12.872 -13.068 -12.849  1.00  0.00           C  
ATOM    623  OH  TYR A  73      12.320 -14.624 -14.573  1.00  0.00           O  
ATOM    624  CZ  TYR A  73      12.745 -13.370 -14.192  1.00  0.00           C  
ATOM    625  N   PHE A  74      15.735  -7.195 -11.930  1.00  0.00           N  
ATOM    626  CA  PHE A  74      16.433  -5.926 -12.100  1.00  0.00           C  
ATOM    627  C   PHE A  74      17.929  -6.095 -11.860  1.00  0.00           C  
ATOM    628  CB  PHE A  74      15.865  -4.866 -11.151  1.00  0.00           C  
ATOM    629  O   PHE A  74      18.747  -5.619 -12.650  1.00  0.00           O  
ATOM    630  CG  PHE A  74      16.625  -3.567 -11.168  1.00  0.00           C  
ATOM    631  CD1 PHE A  74      17.572  -3.287 -10.190  1.00  0.00           C  
ATOM    632  CD2 PHE A  74      16.391  -2.626 -12.161  1.00  0.00           C  
ATOM    633  CE1 PHE A  74      18.276  -2.086 -10.203  1.00  0.00           C  
ATOM    634  CE2 PHE A  74      17.091  -1.423 -12.181  1.00  0.00           C  
ATOM    635  CZ  PHE A  74      18.032  -1.154 -11.200  1.00  0.00           C  
ATOM    636  N   PHE A  75      18.407  -6.736 -10.759  1.00  0.00           N  
ATOM    637  CA  PHE A  75      19.809  -6.932 -10.407  1.00  0.00           C  
ATOM    638  C   PHE A  75      20.511  -7.801 -11.444  1.00  0.00           C  
ATOM    639  CB  PHE A  75      19.931  -7.569  -9.019  1.00  0.00           C  
ATOM    640  O   PHE A  75      21.672  -7.557 -11.781  1.00  0.00           O  
ATOM    641  CG  PHE A  75      19.857  -6.579  -7.888  1.00  0.00           C  
ATOM    642  CD1 PHE A  75      20.888  -5.674  -7.670  1.00  0.00           C  
ATOM    643  CD2 PHE A  75      18.755  -6.554  -7.043  1.00  0.00           C  
ATOM    644  CE1 PHE A  75      20.822  -4.756  -6.624  1.00  0.00           C  
ATOM    645  CE2 PHE A  75      18.682  -5.640  -5.996  1.00  0.00           C  
ATOM    646  CZ  PHE A  75      19.717  -4.743  -5.787  1.00  0.00           C  
ATOM    647  N   GLU A  76      19.846  -8.879 -11.838  1.00  0.00           N  
ATOM    648  CA  GLU A  76      20.396  -9.736 -12.884  1.00  0.00           C  
ATOM    649  C   GLU A  76      20.665  -8.946 -14.161  1.00  0.00           C  
ATOM    650  CB  GLU A  76      19.449 -10.903 -13.176  1.00  0.00           C  
ATOM    651  O   GLU A  76      21.691  -9.143 -14.815  1.00  0.00           O  
ATOM    652  CG  GLU A  76      19.425 -11.963 -12.085  1.00  0.00           C  
ATOM    653  CD  GLU A  76      18.464 -13.104 -12.378  1.00  0.00           C  
ATOM    654  OE1 GLU A  76      18.371 -14.046 -11.558  1.00  0.00           O  
ATOM    655  OE2 GLU A  76      17.799 -13.057 -13.437  1.00  0.00           O  
ATOM    656  N   TRP A  77      19.669  -8.221 -14.528  1.00  0.00           N  
ATOM    657  CA  TRP A  77      19.821  -7.329 -15.673  1.00  0.00           C  
ATOM    658  C   TRP A  77      21.009  -6.392 -15.479  1.00  0.00           C  
ATOM    659  CB  TRP A  77      18.544  -6.514 -15.893  1.00  0.00           C  
ATOM    660  O   TRP A  77      21.817  -6.207 -16.393  1.00  0.00           O  
ATOM    661  CG  TRP A  77      18.705  -5.378 -16.858  1.00  0.00           C  
ATOM    662  CD1 TRP A  77      18.688  -5.448 -18.223  1.00  0.00           C  
ATOM    663  CD2 TRP A  77      18.912  -4.001 -16.529  1.00  0.00           C  
ATOM    664  CE2 TRP A  77      19.012  -3.291 -17.746  1.00  0.00           C  
ATOM    665  CE3 TRP A  77      19.022  -3.297 -15.322  1.00  0.00           C  
ATOM    666  NE1 TRP A  77      18.872  -4.196 -18.763  1.00  0.00           N  
ATOM    667  CH2 TRP A  77      19.321  -1.246 -16.595  1.00  0.00           C  
ATOM    668  CZ2 TRP A  77      19.217  -1.910 -17.790  1.00  0.00           C  
ATOM    669  CZ3 TRP A  77      19.226  -1.923 -15.368  1.00  0.00           C  
ATOM    670  N   TRP A  78      20.990  -5.723 -14.413  1.00  0.00           N  
ATOM    671  CA  TRP A  78      22.049  -4.773 -14.091  1.00  0.00           C  
ATOM    672  C   TRP A  78      23.420  -5.435 -14.178  1.00  0.00           C  
ATOM    673  CB  TRP A  78      21.839  -4.187 -12.692  1.00  0.00           C  
ATOM    674  O   TRP A  78      24.351  -4.876 -14.762  1.00  0.00           O  
ATOM    675  CG  TRP A  78      22.913  -3.232 -12.264  1.00  0.00           C  
ATOM    676  CD1 TRP A  78      23.175  -1.998 -12.789  1.00  0.00           C  
ATOM    677  CD2 TRP A  78      23.873  -3.438 -11.223  1.00  0.00           C  
ATOM    678  CE2 TRP A  78      24.687  -2.285 -11.172  1.00  0.00           C  
ATOM    679  CE3 TRP A  78      24.124  -4.486 -10.327  1.00  0.00           C  
ATOM    680  NE1 TRP A  78      24.241  -1.422 -12.137  1.00  0.00           N  
ATOM    681  CH2 TRP A  78      25.959  -3.191  -9.394  1.00  0.00           C  
ATOM    682  CZ2 TRP A  78      25.736  -2.151 -10.258  1.00  0.00           C  
ATOM    683  CZ3 TRP A  78      25.168  -4.351  -9.419  1.00  0.00           C  
ATOM    684  N   LEU A  79      23.637  -6.630 -13.416  1.00  0.00           N  
ATOM    685  CA  LEU A  79      24.889  -7.378 -13.423  1.00  0.00           C  
ATOM    686  C   LEU A  79      25.307  -7.725 -14.848  1.00  0.00           C  
ATOM    687  CB  LEU A  79      24.755  -8.657 -12.592  1.00  0.00           C  
ATOM    688  O   LEU A  79      26.490  -7.654 -15.188  1.00  0.00           O  
ATOM    689  CG  LEU A  79      24.770  -8.483 -11.073  1.00  0.00           C  
ATOM    690  CD1 LEU A  79      24.458  -9.807 -10.385  1.00  0.00           C  
ATOM    691  CD2 LEU A  79      26.117  -7.937 -10.610  1.00  0.00           C  
ATOM    692  N   TYR A  80      24.273  -8.079 -15.636  1.00  0.00           N  
ATOM    693  CA  TYR A  80      24.479  -8.412 -17.041  1.00  0.00           C  
ATOM    694  C   TYR A  80      24.976  -7.201 -17.822  1.00  0.00           C  
ATOM    695  CB  TYR A  80      23.184  -8.940 -17.665  1.00  0.00           C  
ATOM    696  O   TYR A  80      25.828  -7.330 -18.704  1.00  0.00           O  
ATOM    697  CG  TYR A  80      22.952 -10.413 -17.427  1.00  0.00           C  
ATOM    698  CD1 TYR A  80      23.800 -11.369 -17.981  1.00  0.00           C  
ATOM    699  CD2 TYR A  80      21.885 -10.850 -16.650  1.00  0.00           C  
ATOM    700  CE1 TYR A  80      23.589 -12.727 -17.767  1.00  0.00           C  
ATOM    701  CE2 TYR A  80      21.665 -12.206 -16.429  1.00  0.00           C  
ATOM    702  OH  TYR A  80      22.308 -14.478 -16.775  1.00  0.00           O  
ATOM    703  CZ  TYR A  80      22.521 -13.135 -16.990  1.00  0.00           C  
ATOM    704  N   SER A  81      24.433  -6.023 -17.569  1.00  0.00           N  
ATOM    705  CA  SER A  81      24.786  -4.772 -18.232  1.00  0.00           C  
ATOM    706  C   SER A  81      26.197  -4.328 -17.860  1.00  0.00           C  
ATOM    707  CB  SER A  81      23.785  -3.673 -17.873  1.00  0.00           C  
ATOM    708  O   SER A  81      26.857  -3.630 -18.632  1.00  0.00           O  
ATOM    709  OG  SER A  81      23.913  -3.303 -16.510  1.00  0.00           O  
ATOM    710  N   LEU A  82      26.759  -4.801 -16.640  1.00  0.00           N  
ATOM    711  CA  LEU A  82      28.087  -4.474 -16.133  1.00  0.00           C  
ATOM    712  C   LEU A  82      29.148  -5.361 -16.774  1.00  0.00           C  
ATOM    713  CB  LEU A  82      28.131  -4.625 -14.610  1.00  0.00           C  
ATOM    714  O   LEU A  82      30.283  -4.927 -16.983  1.00  0.00           O  
ATOM    715  CG  LEU A  82      27.411  -3.545 -13.800  1.00  0.00           C  
ATOM    716  CD1 LEU A  82      27.423  -3.898 -12.317  1.00  0.00           C  
ATOM    717  CD2 LEU A  82      28.055  -2.182 -14.036  1.00  0.00           C  
ATOM    718  N   ASN A  83      28.751  -6.612 -17.164  1.00  0.00           N  
ATOM    719  CA  ASN A  83      29.660  -7.683 -17.557  1.00  0.00           C  
ATOM    720  C   ASN A  83      29.756  -7.808 -19.075  1.00  0.00           C  
ATOM    721  CB  ASN A  83      29.222  -9.013 -16.941  1.00  0.00           C  
ATOM    722  O   ASN A  83      30.686  -8.427 -19.594  1.00  0.00           O  
ATOM    723  CG  ASN A  83      29.508  -9.091 -15.455  1.00  0.00           C  
ATOM    724  ND2 ASN A  83      28.764  -9.936 -14.751  1.00  0.00           N  
ATOM    725  OD1 ASN A  83      30.390  -8.397 -14.943  1.00  0.00           O  
ATOM    726  N   ASP A  84      28.978  -7.198 -19.994  1.00  0.00           N  
ATOM    727  CA  ASP A  84      29.021  -7.453 -21.431  1.00  0.00           C  
ATOM    728  C   ASP A  84      29.745  -6.328 -22.167  1.00  0.00           C  
ATOM    729  CB  ASP A  84      27.607  -7.622 -21.989  1.00  0.00           C  
ATOM    730  O   ASP A  84      29.579  -5.153 -21.833  1.00  0.00           O  
ATOM    731  CG  ASP A  84      27.119  -9.059 -21.944  1.00  0.00           C  
ATOM    732  OD1 ASP A  84      27.922  -9.966 -21.635  1.00  0.00           O  
ATOM    733  OD2 ASP A  84      25.922  -9.287 -22.223  1.00  0.00           O  
ATOM    734  N   SER A  85      31.053  -6.556 -22.872  1.00  0.00           N  
ATOM    735  CA  SER A  85      31.727  -5.903 -23.990  1.00  0.00           C  
ATOM    736  C   SER A  85      30.758  -5.629 -25.136  1.00  0.00           C  
ATOM    737  CB  SER A  85      32.890  -6.761 -24.490  1.00  0.00           C  
ATOM    738  O   SER A  85      29.743  -6.315 -25.275  1.00  0.00           O  
ATOM    739  OG  SER A  85      32.414  -7.946 -25.104  1.00  0.00           O  
ATOM    740  N   GLN A  86      30.216  -4.508 -25.411  1.00  0.00           N  
ATOM    741  CA  GLN A  86      29.537  -3.878 -26.538  1.00  0.00           C  
ATOM    742  C   GLN A  86      29.290  -4.880 -27.662  1.00  0.00           C  
ATOM    743  CB  GLN A  86      30.351  -2.693 -27.061  1.00  0.00           C  
ATOM    744  O   GLN A  86      28.259  -4.824 -28.335  1.00  0.00           O  
ATOM    745  CG  GLN A  86      29.651  -1.350 -26.906  1.00  0.00           C  
ATOM    746  CD  GLN A  86      30.536  -0.179 -27.289  1.00  0.00           C  
ATOM    747  NE2 GLN A  86      29.960   1.018 -27.311  1.00  0.00           N  
ATOM    748  OE1 GLN A  86      31.729  -0.348 -27.561  1.00  0.00           O  
ATOM    749  N   ALA A  87      30.036  -6.159 -27.833  1.00  0.00           N  
ATOM    750  CA  ALA A  87      29.972  -7.176 -28.880  1.00  0.00           C  
ATOM    751  C   ALA A  87      28.967  -8.268 -28.523  1.00  0.00           C  
ATOM    752  CB  ALA A  87      31.352  -7.784 -29.117  1.00  0.00           C  
ATOM    753  O   ALA A  87      28.305  -8.823 -29.403  1.00  0.00           O  
ATOM    754  N   GLU A  88      28.361  -8.400 -27.320  1.00  0.00           N  
ATOM    755  CA  GLU A  88      27.339  -9.316 -26.824  1.00  0.00           C  
ATOM    756  C   GLU A  88      25.998  -8.607 -26.652  1.00  0.00           C  
ATOM    757  CB  GLU A  88      27.776  -9.942 -25.497  1.00  0.00           C  
ATOM    758  O   GLU A  88      24.956  -9.257 -26.545  1.00  0.00           O  
ATOM    759  CG  GLU A  88      28.745 -11.105 -25.655  1.00  0.00           C  
ATOM    760  CD  GLU A  88      29.168 -11.719 -24.330  1.00  0.00           C  
ATOM    761  OE1 GLU A  88      29.933 -12.710 -24.337  1.00  0.00           O  
ATOM    762  OE2 GLU A  88      28.729 -11.205 -23.277  1.00  0.00           O  
ATOM    763  N   LYS A  89      25.915  -7.253 -26.827  1.00  0.00           N  
ATOM    764  CA  LYS A  89      24.764  -6.357 -26.765  1.00  0.00           C  
ATOM    765  C   LYS A  89      24.035  -6.305 -28.105  1.00  0.00           C  
ATOM    766  CB  LYS A  89      25.199  -4.951 -26.350  1.00  0.00           C  
ATOM    767  O   LYS A  89      22.816  -6.126 -28.148  1.00  0.00           O  
ATOM    768  CG  LYS A  89      25.494  -4.808 -24.864  1.00  0.00           C  
ATOM    769  CD  LYS A  89      25.827  -3.367 -24.497  1.00  0.00           C  
ATOM    770  CE  LYS A  89      26.195  -3.235 -23.025  1.00  0.00           C  
ATOM    771  NZ  LYS A  89      26.529  -1.826 -22.662  1.00  0.00           N  
ATOM    772  N   GLU A  90      24.637  -6.933 -29.207  1.00  0.00           N  
ATOM    773  CA  GLU A  90      24.134  -6.893 -30.576  1.00  0.00           C  
ATOM    774  C   GLU A  90      23.425  -8.195 -30.941  1.00  0.00           C  
ATOM    775  CB  GLU A  90      25.274  -6.621 -31.561  1.00  0.00           C  
ATOM    776  O   GLU A  90      22.489  -8.194 -31.744  1.00  0.00           O  
ATOM    777  CG  GLU A  90      25.699  -5.162 -31.621  1.00  0.00           C  
ATOM    778  CD  GLU A  90      26.829  -4.906 -32.606  1.00  0.00           C  
ATOM    779  OE1 GLU A  90      27.249  -3.737 -32.758  1.00  0.00           O  
ATOM    780  OE2 GLU A  90      27.299  -5.884 -33.230  1.00  0.00           O  
ATOM    781  N   GLY A  91      23.292  -9.328 -29.998  1.00  0.00           N  
ATOM    782  CA  GLY A  91      22.661 -10.598 -30.324  1.00  0.00           C  
ATOM    783  C   GLY A  91      21.628 -11.031 -29.302  1.00  0.00           C  
ATOM    784  O   GLY A  91      20.853 -11.957 -29.549  1.00  0.00           O  
ATOM    785  N   GLN A  92      21.257 -10.109 -28.302  1.00  0.00           N  
ATOM    786  CA  GLN A  92      20.206 -10.408 -27.335  1.00  0.00           C  
ATOM    787  C   GLN A  92      19.298  -9.201 -27.119  1.00  0.00           C  
ATOM    788  CB  GLN A  92      20.812 -10.853 -26.003  1.00  0.00           C  
ATOM    789  O   GLN A  92      19.777  -8.075 -26.971  1.00  0.00           O  
ATOM    790  CG  GLN A  92      21.369 -12.270 -26.024  1.00  0.00           C  
ATOM    791  CD  GLN A  92      21.697 -12.792 -24.638  1.00  0.00           C  
ATOM    792  NE2 GLN A  92      22.058 -14.069 -24.555  1.00  0.00           N  
ATOM    793  OE1 GLN A  92      21.629 -12.054 -23.650  1.00  0.00           O  
ATOM    794  N   GLU A  93      18.307  -8.858 -28.035  1.00  0.00           N  
ATOM    795  CA  GLU A  93      17.225  -7.916 -27.765  1.00  0.00           C  
ATOM    796  C   GLU A  93      17.228  -7.476 -26.304  1.00  0.00           C  
ATOM    797  CB  GLU A  93      15.872  -8.533 -28.126  1.00  0.00           C  
ATOM    798  O   GLU A  93      16.830  -8.238 -25.420  1.00  0.00           O  
ATOM    799  CG  GLU A  93      15.401  -8.200 -29.535  1.00  0.00           C  
ATOM    800  CD  GLU A  93      14.048  -8.806 -29.873  1.00  0.00           C  
ATOM    801  OE1 GLU A  93      13.535  -8.559 -30.988  1.00  0.00           O  
ATOM    802  OE2 GLU A  93      13.496  -9.531 -29.016  1.00  0.00           O  
ATOM    803  N   HIS A  94      18.368  -7.157 -25.669  1.00  0.00           N  
ATOM    804  CA  HIS A  94      18.559  -6.652 -24.315  1.00  0.00           C  
ATOM    805  C   HIS A  94      17.551  -5.555 -23.989  1.00  0.00           C  
ATOM    806  CB  HIS A  94      19.984  -6.125 -24.135  1.00  0.00           C  
ATOM    807  O   HIS A  94      17.284  -4.685 -24.820  1.00  0.00           O  
ATOM    808  CG  HIS A  94      20.970  -7.182 -23.748  1.00  0.00           C  
ATOM    809  CD2 HIS A  94      22.057  -7.664 -24.396  1.00  0.00           C  
ATOM    810  ND1 HIS A  94      20.889  -7.875 -22.560  1.00  0.00           N  
ATOM    811  CE1 HIS A  94      21.888  -8.740 -22.494  1.00  0.00           C  
ATOM    812  NE2 HIS A  94      22.611  -8.632 -23.595  1.00  0.00           N  
ATOM    813  N   ILE A  95      16.406  -5.811 -23.452  1.00  0.00           N  
ATOM    814  CA  ILE A  95      15.383  -4.991 -22.812  1.00  0.00           C  
ATOM    815  C   ILE A  95      15.985  -3.653 -22.388  1.00  0.00           C  
ATOM    816  CB  ILE A  95      14.764  -5.711 -21.593  1.00  0.00           C  
ATOM    817  O   ILE A  95      16.962  -3.615 -21.636  1.00  0.00           O  
ATOM    818  CG1 ILE A  95      14.165  -7.058 -22.015  1.00  0.00           C  
ATOM    819  CG2 ILE A  95      13.707  -4.827 -20.924  1.00  0.00           C  
ATOM    820  CD1 ILE A  95      13.680  -7.912 -20.852  1.00  0.00           C  
ATOM    821  N   GLN A  96      16.088  -2.621 -23.090  1.00  0.00           N  
ATOM    822  CA  GLN A  96      16.431  -1.216 -22.898  1.00  0.00           C  
ATOM    823  C   GLN A  96      16.062  -0.747 -21.493  1.00  0.00           C  
ATOM    824  CB  GLN A  96      15.731  -0.344 -23.942  1.00  0.00           C  
ATOM    825  O   GLN A  96      15.076  -1.211 -20.917  1.00  0.00           O  
ATOM    826  CG  GLN A  96      16.177  -0.619 -25.372  1.00  0.00           C  
ATOM    827  CD  GLN A  96      15.547   0.327 -26.376  1.00  0.00           C  
ATOM    828  NE2 GLN A  96      16.123   0.393 -27.571  1.00  0.00           N  
ATOM    829  OE1 GLN A  96      14.549   0.992 -26.080  1.00  0.00           O  
ATOM    830  N   PRO A  97      17.000  -0.234 -20.672  1.00  0.00           N  
ATOM    831  CA  PRO A  97      16.784   0.411 -19.374  1.00  0.00           C  
ATOM    832  C   PRO A  97      15.398   1.042 -19.253  1.00  0.00           C  
ATOM    833  CB  PRO A  97      17.877   1.481 -19.326  1.00  0.00           C  
ATOM    834  O   PRO A  97      14.799   1.022 -18.175  1.00  0.00           O  
ATOM    835  CG  PRO A  97      18.942   0.981 -20.247  1.00  0.00           C  
ATOM    836  CD  PRO A  97      18.290   0.196 -21.349  1.00  0.00           C  
ATOM    837  N   ARG A  98      14.884   1.554 -20.248  1.00  0.00           N  
ATOM    838  CA  ARG A  98      13.548   2.140 -20.283  1.00  0.00           C  
ATOM    839  C   ARG A  98      12.484   1.097 -19.963  1.00  0.00           C  
ATOM    840  CB  ARG A  98      13.272   2.769 -21.650  1.00  0.00           C  
ATOM    841  O   ARG A  98      11.523   1.382 -19.244  1.00  0.00           O  
ATOM    842  CG  ARG A  98      11.874   3.348 -21.791  1.00  0.00           C  
ATOM    843  CD  ARG A  98      11.645   3.940 -23.175  1.00  0.00           C  
ATOM    844  NE  ARG A  98      10.279   4.430 -23.332  1.00  0.00           N  
ATOM    845  NH1 ARG A  98      10.600   5.254 -25.466  1.00  0.00           N  
ATOM    846  NH2 ARG A  98       8.553   5.449 -24.454  1.00  0.00           N  
ATOM    847  CZ  ARG A  98       9.814   5.043 -24.417  1.00  0.00           C  
ATOM    848  N   TYR A  99      12.684  -0.080 -20.466  1.00  0.00           N  
ATOM    849  CA  TYR A  99      11.742  -1.174 -20.259  1.00  0.00           C  
ATOM    850  C   TYR A  99      11.760  -1.642 -18.809  1.00  0.00           C  
ATOM    851  CB  TYR A  99      12.066  -2.346 -21.191  1.00  0.00           C  
ATOM    852  O   TYR A  99      10.708  -1.909 -18.223  1.00  0.00           O  
ATOM    853  CG  TYR A  99      11.700  -2.093 -22.633  1.00  0.00           C  
ATOM    854  CD1 TYR A  99      10.367  -2.028 -23.033  1.00  0.00           C  
ATOM    855  CD2 TYR A  99      12.686  -1.921 -23.599  1.00  0.00           C  
ATOM    856  CE1 TYR A  99      10.025  -1.797 -24.362  1.00  0.00           C  
ATOM    857  CE2 TYR A  99      12.355  -1.691 -24.931  1.00  0.00           C  
ATOM    858  OH  TYR A  99      10.692  -1.402 -26.618  1.00  0.00           O  
ATOM    859  CZ  TYR A  99      11.025  -1.630 -25.302  1.00  0.00           C  
ATOM    860  N   TRP A 100      12.837  -1.594 -18.191  1.00  0.00           N  
ATOM    861  CA  TRP A 100      12.971  -2.015 -16.801  1.00  0.00           C  
ATOM    862  C   TRP A 100      12.440  -0.944 -15.854  1.00  0.00           C  
ATOM    863  CB  TRP A 100      14.434  -2.326 -16.471  1.00  0.00           C  
ATOM    864  O   TRP A 100      11.829  -1.260 -14.830  1.00  0.00           O  
ATOM    865  CG  TRP A 100      14.876  -3.695 -16.896  1.00  0.00           C  
ATOM    866  CD1 TRP A 100      15.754  -4.003 -17.897  1.00  0.00           C  
ATOM    867  CD2 TRP A 100      14.456  -4.941 -16.333  1.00  0.00           C  
ATOM    868  CE2 TRP A 100      15.121  -5.965 -17.042  1.00  0.00           C  
ATOM    869  CE3 TRP A 100      13.581  -5.291 -15.295  1.00  0.00           C  
ATOM    870  NE1 TRP A 100      15.906  -5.367 -17.990  1.00  0.00           N  
ATOM    871  CH2 TRP A 100      14.076  -7.633 -15.727  1.00  0.00           C  
ATOM    872  CZ2 TRP A 100      14.938  -7.318 -16.746  1.00  0.00           C  
ATOM    873  CZ3 TRP A 100      13.400  -6.638 -15.003  1.00  0.00           C  
ATOM    874  N   CYS A 101      12.714   0.239 -16.260  1.00  0.00           N  
ATOM    875  CA  CYS A 101      12.180   1.347 -15.476  1.00  0.00           C  
ATOM    876  C   CYS A 101      10.656   1.341 -15.490  1.00  0.00           C  
ATOM    877  CB  CYS A 101      12.700   2.681 -16.010  1.00  0.00           C  
ATOM    878  O   CYS A 101      10.021   1.549 -14.455  1.00  0.00           O  
ATOM    879  SG  CYS A 101      12.114   4.115 -15.081  1.00  0.00           S  
ATOM    880  N   GLU A 102      10.056   1.119 -16.614  1.00  0.00           N  
ATOM    881  CA  GLU A 102       8.605   1.034 -16.749  1.00  0.00           C  
ATOM    882  C   GLU A 102       8.048  -0.162 -15.983  1.00  0.00           C  
ATOM    883  CB  GLU A 102       8.207   0.945 -18.225  1.00  0.00           C  
ATOM    884  O   GLU A 102       6.987  -0.070 -15.363  1.00  0.00           O  
ATOM    885  CG  GLU A 102       8.414   2.240 -18.996  1.00  0.00           C  
ATOM    886  CD  GLU A 102       8.076   2.119 -20.474  1.00  0.00           C  
ATOM    887  OE1 GLU A 102       8.187   3.128 -21.207  1.00  0.00           O  
ATOM    888  OE2 GLU A 102       7.695   1.007 -20.901  1.00  0.00           O  
ATOM    889  N   TRP A 103       8.765  -1.174 -16.116  1.00  0.00           N  
ATOM    890  CA  TRP A 103       8.385  -2.389 -15.404  1.00  0.00           C  
ATOM    891  C   TRP A 103       8.439  -2.175 -13.895  1.00  0.00           C  
ATOM    892  CB  TRP A 103       9.298  -3.553 -15.800  1.00  0.00           C  
ATOM    893  O   TRP A 103       7.502  -2.532 -13.177  1.00  0.00           O  
ATOM    894  CG  TRP A 103       8.872  -4.878 -15.242  1.00  0.00           C  
ATOM    895  CD1 TRP A 103       7.646  -5.201 -14.731  1.00  0.00           C  
ATOM    896  CD2 TRP A 103       9.675  -6.057 -15.136  1.00  0.00           C  
ATOM    897  CE2 TRP A 103       8.870  -7.059 -14.550  1.00  0.00           C  
ATOM    898  CE3 TRP A 103      10.998  -6.365 -15.480  1.00  0.00           C  
ATOM    899  NE1 TRP A 103       7.638  -6.512 -14.313  1.00  0.00           N  
ATOM    900  CH2 TRP A 103      10.644  -8.623 -14.647  1.00  0.00           C  
ATOM    901  CZ2 TRP A 103       9.346  -8.349 -14.301  1.00  0.00           C  
ATOM    902  CZ3 TRP A 103      11.470  -7.649 -15.231  1.00  0.00           C  
ATOM    903  N   LEU A 104       9.530  -1.675 -13.411  1.00  0.00           N  
ATOM    904  CA  LEU A 104       9.723  -1.367 -11.998  1.00  0.00           C  
ATOM    905  C   LEU A 104       8.677  -0.368 -11.512  1.00  0.00           C  
ATOM    906  CB  LEU A 104      11.128  -0.810 -11.757  1.00  0.00           C  
ATOM    907  O   LEU A 104       8.123  -0.524 -10.422  1.00  0.00           O  
ATOM    908  CG  LEU A 104      11.508  -0.534 -10.302  1.00  0.00           C  
ATOM    909  CD1 LEU A 104      11.455  -1.823  -9.487  1.00  0.00           C  
ATOM    910  CD2 LEU A 104      12.894   0.098 -10.221  1.00  0.00           C  
ATOM    911  N   TYR A 105       8.396   0.611 -12.238  1.00  0.00           N  
ATOM    912  CA  TYR A 105       7.363   1.582 -11.894  1.00  0.00           C  
ATOM    913  C   TYR A 105       5.999   0.911 -11.785  1.00  0.00           C  
ATOM    914  CB  TYR A 105       7.311   2.704 -12.936  1.00  0.00           C  
ATOM    915  O   TYR A 105       5.255   1.155 -10.832  1.00  0.00           O  
ATOM    916  CG  TYR A 105       6.155   3.655 -12.747  1.00  0.00           C  
ATOM    917  CD1 TYR A 105       5.146   3.753 -13.703  1.00  0.00           C  
ATOM    918  CD2 TYR A 105       6.069   4.457 -11.615  1.00  0.00           C  
ATOM    919  CE1 TYR A 105       4.079   4.630 -13.534  1.00  0.00           C  
ATOM    920  CE2 TYR A 105       5.006   5.337 -11.435  1.00  0.00           C  
ATOM    921  OH  TYR A 105       2.964   6.285 -12.227  1.00  0.00           O  
ATOM    922  CZ  TYR A 105       4.018   5.416 -12.399  1.00  0.00           C  
ATOM    923  N   GLU A 106       5.690   0.165 -12.724  1.00  0.00           N  
ATOM    924  CA  GLU A 106       4.416  -0.546 -12.721  1.00  0.00           C  
ATOM    925  C   GLU A 106       4.315  -1.493 -11.528  1.00  0.00           C  
ATOM    926  CB  GLU A 106       4.231  -1.324 -14.026  1.00  0.00           C  
ATOM    927  O   GLU A 106       3.245  -1.640 -10.934  1.00  0.00           O  
ATOM    928  CG  GLU A 106       3.953  -0.441 -15.234  1.00  0.00           C  
ATOM    929  CD  GLU A 106       2.610   0.269 -15.162  1.00  0.00           C  
ATOM    930  OE1 GLU A 106       2.468   1.360 -15.759  1.00  0.00           O  
ATOM    931  OE2 GLU A 106       1.694  -0.270 -14.501  1.00  0.00           O  
ATOM    932  N   ALA A 107       5.373  -2.163 -11.235  1.00  0.00           N  
ATOM    933  CA  ALA A 107       5.433  -3.027 -10.059  1.00  0.00           C  
ATOM    934  C   ALA A 107       5.182  -2.232  -8.781  1.00  0.00           C  
ATOM    935  CB  ALA A 107       6.784  -3.734  -9.986  1.00  0.00           C  
ATOM    936  O   ALA A 107       4.413  -2.660  -7.917  1.00  0.00           O  
ATOM    937  N   CYS A 108       5.749  -1.102  -8.634  1.00  0.00           N  
ATOM    938  CA  CYS A 108       5.577  -0.210  -7.493  1.00  0.00           C  
ATOM    939  C   CYS A 108       4.142   0.299  -7.411  1.00  0.00           C  
ATOM    940  CB  CYS A 108       6.542   0.971  -7.585  1.00  0.00           C  
ATOM    941  O   CYS A 108       3.584   0.419  -6.320  1.00  0.00           O  
ATOM    942  SG  CYS A 108       8.270   0.521  -7.312  1.00  0.00           S  
ATOM    943  N   THR A 109       3.560   0.557  -8.487  1.00  0.00           N  
ATOM    944  CA  THR A 109       2.181   1.028  -8.560  1.00  0.00           C  
ATOM    945  C   THR A 109       1.214  -0.052  -8.082  1.00  0.00           C  
ATOM    946  CB  THR A 109       1.811   1.456  -9.992  1.00  0.00           C  
ATOM    947  O   THR A 109       0.302   0.226  -7.301  1.00  0.00           O  
ATOM    948  CG2 THR A 109       0.350   1.883 -10.079  1.00  0.00           C  
ATOM    949  OG1 THR A 109       2.643   2.554 -10.387  1.00  0.00           O  
ATOM    950  N   ILE A 110       1.401  -1.197  -8.620  1.00  0.00           N  
ATOM    951  CA  ILE A 110       0.565  -2.335  -8.256  1.00  0.00           C  
ATOM    952  C   ILE A 110       0.670  -2.593  -6.754  1.00  0.00           C  
ATOM    953  CB  ILE A 110       0.961  -3.603  -9.046  1.00  0.00           C  
ATOM    954  O   ILE A 110      -0.345  -2.773  -6.077  1.00  0.00           O  
ATOM    955  CG1 ILE A 110       0.582  -3.451 -10.524  1.00  0.00           C  
ATOM    956  CG2 ILE A 110       0.304  -4.845  -8.438  1.00  0.00           C  
ATOM    957  CD1 ILE A 110       1.170  -4.526 -11.427  1.00  0.00           C  
ATOM    958  N   ILE A 111       1.847  -2.664  -6.249  1.00  0.00           N  
ATOM    959  CA  ILE A 111       2.120  -2.935  -4.842  1.00  0.00           C  
ATOM    960  C   ILE A 111       1.524  -1.826  -3.977  1.00  0.00           C  
ATOM    961  CB  ILE A 111       3.636  -3.067  -4.575  1.00  0.00           C  
ATOM    962  O   ILE A 111       0.908  -2.099  -2.944  1.00  0.00           O  
ATOM    963  CG1 ILE A 111       4.173  -4.372  -5.175  1.00  0.00           C  
ATOM    964  CG2 ILE A 111       3.929  -2.993  -3.074  1.00  0.00           C  
ATOM    965  CD1 ILE A 111       5.692  -4.471  -5.181  1.00  0.00           C  
ATOM    966  N   MET A 112       1.714  -0.622  -4.323  1.00  0.00           N  
ATOM    967  CA  MET A 112       1.121   0.518  -3.630  1.00  0.00           C  
ATOM    968  C   MET A 112      -0.399   0.400  -3.590  1.00  0.00           C  
ATOM    969  CB  MET A 112       1.526   1.829  -4.306  1.00  0.00           C  
ATOM    970  O   MET A 112      -1.011   0.560  -2.532  1.00  0.00           O  
ATOM    971  CG  MET A 112       1.008   3.070  -3.597  1.00  0.00           C  
ATOM    972  SD  MET A 112       1.532   4.622  -4.425  1.00  0.00           S  
ATOM    973  CE  MET A 112       0.658   5.840  -3.402  1.00  0.00           C  
ATOM    974  N   GLN A 113      -1.002   0.219  -4.688  1.00  0.00           N  
ATOM    975  CA  GLN A 113      -2.452   0.089  -4.775  1.00  0.00           C  
ATOM    976  C   GLN A 113      -2.954  -1.064  -3.910  1.00  0.00           C  
ATOM    977  CB  GLN A 113      -2.887  -0.117  -6.227  1.00  0.00           C  
ATOM    978  O   GLN A 113      -3.978  -0.940  -3.234  1.00  0.00           O  
ATOM    979  CG  GLN A 113      -2.720   1.120  -7.100  1.00  0.00           C  
ATOM    980  CD  GLN A 113      -3.057   0.860  -8.556  1.00  0.00           C  
ATOM    981  NE2 GLN A 113      -3.329   1.926  -9.301  1.00  0.00           N  
ATOM    982  OE1 GLN A 113      -3.072  -0.289  -9.008  1.00  0.00           O  
ATOM    983  N   CYS A 114      -2.244  -2.126  -4.000  1.00  0.00           N  
ATOM    984  CA  CYS A 114      -2.597  -3.302  -3.213  1.00  0.00           C  
ATOM    985  C   CYS A 114      -2.520  -3.003  -1.720  1.00  0.00           C  
ATOM    986  CB  CYS A 114      -1.675  -4.472  -3.555  1.00  0.00           C  
ATOM    987  O   CYS A 114      -3.423  -3.365  -0.964  1.00  0.00           O  
ATOM    988  SG  CYS A 114      -2.053  -5.258  -5.137  1.00  0.00           S  
ATOM    989  N   MET A 115      -1.479  -2.383  -1.303  1.00  0.00           N  
ATOM    990  CA  MET A 115      -1.235  -2.080   0.104  1.00  0.00           C  
ATOM    991  C   MET A 115      -2.214  -1.026   0.610  1.00  0.00           C  
ATOM    992  CB  MET A 115       0.202  -1.600   0.310  1.00  0.00           C  
ATOM    993  O   MET A 115      -2.675  -1.098   1.751  1.00  0.00           O  
ATOM    994  CG  MET A 115       1.250  -2.662   0.018  1.00  0.00           C  
ATOM    995  SD  MET A 115       1.082  -4.133   1.103  1.00  0.00           S  
ATOM    996  CE  MET A 115       1.667  -5.429  -0.023  1.00  0.00           C  
ATOM    997  N   VAL A 116      -2.508  -0.031  -0.151  1.00  0.00           N  
ATOM    998  CA  VAL A 116      -3.492   0.989   0.198  1.00  0.00           C  
ATOM    999  C   VAL A 116      -4.864   0.344   0.375  1.00  0.00           C  
ATOM   1000  CB  VAL A 116      -3.560   2.102  -0.872  1.00  0.00           C  
ATOM   1001  O   VAL A 116      -5.584   0.653   1.328  1.00  0.00           O  
ATOM   1002  CG1 VAL A 116      -4.769   3.005  -0.636  1.00  0.00           C  
ATOM   1003  CG2 VAL A 116      -2.270   2.920  -0.872  1.00  0.00           C  
ATOM   1004  N   TYR A 117      -5.146  -0.411  -0.591  1.00  0.00           N  
ATOM   1005  CA  TYR A 117      -6.402  -1.150  -0.520  1.00  0.00           C  
ATOM   1006  C   TYR A 117      -6.484  -1.964   0.766  1.00  0.00           C  
ATOM   1007  CB  TYR A 117      -6.551  -2.074  -1.732  1.00  0.00           C  
ATOM   1008  O   TYR A 117      -7.511  -1.956   1.449  1.00  0.00           O  
ATOM   1009  CG  TYR A 117      -7.848  -2.847  -1.750  1.00  0.00           C  
ATOM   1010  CD1 TYR A 117      -7.886  -4.189  -1.379  1.00  0.00           C  
ATOM   1011  CD2 TYR A 117      -9.036  -2.238  -2.138  1.00  0.00           C  
ATOM   1012  CE1 TYR A 117      -9.078  -4.906  -1.395  1.00  0.00           C  
ATOM   1013  CE2 TYR A 117     -10.234  -2.945  -2.159  1.00  0.00           C  
ATOM   1014  OH  TYR A 117     -11.427  -4.982  -1.804  1.00  0.00           O  
ATOM   1015  CZ  TYR A 117     -10.244  -4.277  -1.786  1.00  0.00           C  
ATOM   1016  N   GLN A 118      -5.522  -2.735   1.090  1.00  0.00           N  
ATOM   1017  CA  GLN A 118      -5.470  -3.554   2.296  1.00  0.00           C  
ATOM   1018  C   GLN A 118      -5.541  -2.690   3.551  1.00  0.00           C  
ATOM   1019  CB  GLN A 118      -4.199  -4.404   2.314  1.00  0.00           C  
ATOM   1020  O   GLN A 118      -6.173  -3.071   4.539  1.00  0.00           O  
ATOM   1021  CG  GLN A 118      -4.149  -5.413   3.454  1.00  0.00           C  
ATOM   1022  CD  GLN A 118      -5.271  -6.432   3.384  1.00  0.00           C  
ATOM   1023  NE2 GLN A 118      -5.629  -6.999   4.531  1.00  0.00           N  
ATOM   1024  OE1 GLN A 118      -5.813  -6.707   2.309  1.00  0.00           O  
ATOM   1025  N   PHE A 119      -4.932  -1.590   3.523  1.00  0.00           N  
ATOM   1026  CA  PHE A 119      -5.001  -0.620   4.609  1.00  0.00           C  
ATOM   1027  C   PHE A 119      -6.435  -0.156   4.830  1.00  0.00           C  
ATOM   1028  CB  PHE A 119      -4.099   0.584   4.314  1.00  0.00           C  
ATOM   1029  O   PHE A 119      -6.900  -0.078   5.969  1.00  0.00           O  
ATOM   1030  CG  PHE A 119      -4.002   1.562   5.453  1.00  0.00           C  
ATOM   1031  CD1 PHE A 119      -4.818   2.686   5.494  1.00  0.00           C  
ATOM   1032  CD2 PHE A 119      -3.093   1.358   6.483  1.00  0.00           C  
ATOM   1033  CE1 PHE A 119      -4.729   3.594   6.547  1.00  0.00           C  
ATOM   1034  CE2 PHE A 119      -2.999   2.260   7.539  1.00  0.00           C  
ATOM   1035  CZ  PHE A 119      -3.817   3.378   7.569  1.00  0.00           C  
ATOM   1036  N   ILE A 120      -7.089   0.208   3.824  1.00  0.00           N  
ATOM   1037  CA  ILE A 120      -8.466   0.686   3.878  1.00  0.00           C  
ATOM   1038  C   ILE A 120      -9.366  -0.401   4.463  1.00  0.00           C  
ATOM   1039  CB  ILE A 120      -8.974   1.107   2.481  1.00  0.00           C  
ATOM   1040  O   ILE A 120     -10.228  -0.118   5.299  1.00  0.00           O  
ATOM   1041  CG1 ILE A 120      -8.235   2.362   2.001  1.00  0.00           C  
ATOM   1042  CG2 ILE A 120     -10.487   1.337   2.502  1.00  0.00           C  
ATOM   1043  CD1 ILE A 120      -8.501   2.717   0.544  1.00  0.00           C  
ATOM   1044  N   ARG A 121      -9.131  -1.538   4.080  1.00  0.00           N  
ATOM   1045  CA  ARG A 121      -9.921  -2.668   4.558  1.00  0.00           C  
ATOM   1046  C   ARG A 121      -9.673  -2.922   6.041  1.00  0.00           C  
ATOM   1047  CB  ARG A 121      -9.601  -3.927   3.750  1.00  0.00           C  
ATOM   1048  O   ARG A 121     -10.614  -3.159   6.801  1.00  0.00           O  
ATOM   1049  CG  ARG A 121     -10.222  -3.943   2.362  1.00  0.00           C  
ATOM   1050  CD  ARG A 121      -9.973  -5.264   1.648  1.00  0.00           C  
ATOM   1051  NE  ARG A 121     -10.774  -6.344   2.217  1.00  0.00           N  
ATOM   1052  NH1 ARG A 121      -9.657  -8.036   1.108  1.00  0.00           N  
ATOM   1053  NH2 ARG A 121     -11.391  -8.535   2.522  1.00  0.00           N  
ATOM   1054  CZ  ARG A 121     -10.605  -7.636   1.948  1.00  0.00           C  
ATOM   1055  N   MET A 122      -8.427  -2.934   6.355  1.00  0.00           N  
ATOM   1056  CA  MET A 122      -8.052  -3.132   7.752  1.00  0.00           C  
ATOM   1057  C   MET A 122      -8.572  -1.992   8.621  1.00  0.00           C  
ATOM   1058  CB  MET A 122      -6.533  -3.245   7.892  1.00  0.00           C  
ATOM   1059  O   MET A 122      -9.019  -2.219   9.747  1.00  0.00           O  
ATOM   1060  CG  MET A 122      -5.959  -4.531   7.318  1.00  0.00           C  
ATOM   1061  SD  MET A 122      -4.177  -4.739   7.706  1.00  0.00           S  
ATOM   1062  CE  MET A 122      -3.449  -3.637   6.461  1.00  0.00           C  
ATOM   1063  N   TRP A 123      -8.439  -0.938   8.196  1.00  0.00           N  
ATOM   1064  CA  TRP A 123      -8.962   0.243   8.874  1.00  0.00           C  
ATOM   1065  C   TRP A 123     -10.470   0.134   9.073  1.00  0.00           C  
ATOM   1066  CB  TRP A 123      -8.630   1.510   8.081  1.00  0.00           C  
ATOM   1067  O   TRP A 123     -10.981   0.416  10.160  1.00  0.00           O  
ATOM   1068  CG  TRP A 123      -9.171   2.769   8.689  1.00  0.00           C  
ATOM   1069  CD1 TRP A 123      -8.669   3.445   9.766  1.00  0.00           C  
ATOM   1070  CD2 TRP A 123     -10.322   3.500   8.257  1.00  0.00           C  
ATOM   1071  CE2 TRP A 123     -10.460   4.611   9.118  1.00  0.00           C  
ATOM   1072  CE3 TRP A 123     -11.252   3.324   7.223  1.00  0.00           C  
ATOM   1073  NE1 TRP A 123      -9.440   4.554  10.029  1.00  0.00           N  
ATOM   1074  CH2 TRP A 123     -12.387   5.346   7.958  1.00  0.00           C  
ATOM   1075  CZ2 TRP A 123     -11.492   5.542   8.977  1.00  0.00           C  
ATOM   1076  CZ3 TRP A 123     -12.278   4.252   7.084  1.00  0.00           C  
ATOM   1077  N   ALA A 124     -11.118  -0.098   8.027  1.00  0.00           N  
ATOM   1078  CA  ALA A 124     -12.566  -0.281   8.089  1.00  0.00           C  
ATOM   1079  C   ALA A 124     -12.944  -1.309   9.151  1.00  0.00           C  
ATOM   1080  CB  ALA A 124     -13.108  -0.704   6.726  1.00  0.00           C  
ATOM   1081  O   ALA A 124     -13.902  -1.111   9.903  1.00  0.00           O  
ATOM   1082  N   CYS A 125     -12.224  -2.314   9.161  1.00  0.00           N  
ATOM   1083  CA  CYS A 125     -12.446  -3.359  10.154  1.00  0.00           C  
ATOM   1084  C   CYS A 125     -12.223  -2.827  11.565  1.00  0.00           C  
ATOM   1085  CB  CYS A 125     -11.522  -4.549   9.896  1.00  0.00           C  
ATOM   1086  O   CYS A 125     -13.000  -3.122  12.474  1.00  0.00           O  
ATOM   1087  SG  CYS A 125     -11.773  -5.926  11.037  1.00  0.00           S  
ATOM   1088  N   THR A 126     -11.170  -2.160  11.734  1.00  0.00           N  
ATOM   1089  CA  THR A 126     -10.842  -1.568  13.026  1.00  0.00           C  
ATOM   1090  C   THR A 126     -11.959  -0.640  13.495  1.00  0.00           C  
ATOM   1091  CB  THR A 126      -9.516  -0.788  12.962  1.00  0.00           C  
ATOM   1092  O   THR A 126     -12.387  -0.709  14.649  1.00  0.00           O  
ATOM   1093  CG2 THR A 126      -9.179  -0.165  14.313  1.00  0.00           C  
ATOM   1094  OG1 THR A 126      -8.461  -1.681  12.584  1.00  0.00           O  
ATOM   1095  N   VAL A 127     -12.330   0.240  12.699  1.00  0.00           N  
ATOM   1096  CA  VAL A 127     -13.396   1.190  12.999  1.00  0.00           C  
ATOM   1097  C   VAL A 127     -14.670   0.436  13.374  1.00  0.00           C  
ATOM   1098  CB  VAL A 127     -13.667   2.135  11.807  1.00  0.00           C  
ATOM   1099  O   VAL A 127     -15.354   0.799  14.334  1.00  0.00           O  
ATOM   1100  CG1 VAL A 127     -14.931   2.958  12.047  1.00  0.00           C  
ATOM   1101  CG2 VAL A 127     -12.467   3.050  11.568  1.00  0.00           C  
ATOM   1102  N   TRP A 128     -14.930  -0.493  12.586  1.00  0.00           N  
ATOM   1103  CA  TRP A 128     -16.113  -1.311  12.835  1.00  0.00           C  
ATOM   1104  C   TRP A 128     -16.044  -1.964  14.211  1.00  0.00           C  
ATOM   1105  CB  TRP A 128     -16.261  -2.385  11.753  1.00  0.00           C  
ATOM   1106  O   TRP A 128     -17.014  -1.930  14.971  1.00  0.00           O  
ATOM   1107  CG  TRP A 128     -17.462  -3.265  11.928  1.00  0.00           C  
ATOM   1108  CD1 TRP A 128     -18.757  -2.965  11.606  1.00  0.00           C  
ATOM   1109  CD2 TRP A 128     -17.480  -4.587  12.474  1.00  0.00           C  
ATOM   1110  CE2 TRP A 128     -18.821  -5.031  12.451  1.00  0.00           C  
ATOM   1111  CE3 TRP A 128     -16.491  -5.442  12.979  1.00  0.00           C  
ATOM   1112  NE1 TRP A 128     -19.579  -4.024  11.917  1.00  0.00           N  
ATOM   1113  CH2 TRP A 128     -18.210  -7.109  13.405  1.00  0.00           C  
ATOM   1114  CZ2 TRP A 128     -19.197  -6.293  12.915  1.00  0.00           C  
ATOM   1115  CZ3 TRP A 128     -16.868  -6.698  13.441  1.00  0.00           C  
ATOM   1116  N   LYS A 129     -15.029  -2.592  14.511  1.00  0.00           N  
ATOM   1117  CA  LYS A 129     -14.847  -3.270  15.792  1.00  0.00           C  
ATOM   1118  C   LYS A 129     -14.942  -2.286  16.954  1.00  0.00           C  
ATOM   1119  CB  LYS A 129     -13.501  -3.996  15.828  1.00  0.00           C  
ATOM   1120  O   LYS A 129     -15.541  -2.592  17.986  1.00  0.00           O  
ATOM   1121  CG  LYS A 129     -13.513  -5.358  15.150  1.00  0.00           C  
ATOM   1122  CD  LYS A 129     -12.367  -6.235  15.637  1.00  0.00           C  
ATOM   1123  CE  LYS A 129     -12.462  -7.646  15.072  1.00  0.00           C  
ATOM   1124  NZ  LYS A 129     -11.358  -8.519  15.573  1.00  0.00           N  
ATOM   1125  N   LYS A 130     -14.257  -1.243  16.802  1.00  0.00           N  
ATOM   1126  CA  LYS A 130     -14.334  -0.216  17.837  1.00  0.00           C  
ATOM   1127  C   LYS A 130     -15.771   0.254  18.040  1.00  0.00           C  
ATOM   1128  CB  LYS A 130     -13.439   0.972  17.482  1.00  0.00           C  
ATOM   1129  O   LYS A 130     -16.197   0.496  19.172  1.00  0.00           O  
ATOM   1130  CG  LYS A 130     -11.955   0.718  17.701  1.00  0.00           C  
ATOM   1131  CD  LYS A 130     -11.129   1.971  17.444  1.00  0.00           C  
ATOM   1132  CE  LYS A 130      -9.648   1.728  17.702  1.00  0.00           C  
ATOM   1133  NZ  LYS A 130      -8.828   2.941  17.405  1.00  0.00           N  
ATOM   1134  N   CYS A 131     -16.360   0.441  17.028  1.00  0.00           N  
ATOM   1135  CA  CYS A 131     -17.766   0.825  17.071  1.00  0.00           C  
ATOM   1136  C   CYS A 131     -18.596  -0.221  17.804  1.00  0.00           C  
ATOM   1137  CB  CYS A 131     -18.311   1.022  15.656  1.00  0.00           C  
ATOM   1138  O   CYS A 131     -19.444   0.120  18.630  1.00  0.00           O  
ATOM   1139  SG  CYS A 131     -20.041   1.537  15.608  1.00  0.00           S  
ATOM   1140  N   GLN A 132     -18.358  -1.497  17.417  1.00  0.00           N  
ATOM   1141  CA  GLN A 132     -19.057  -2.600  18.068  1.00  0.00           C  
ATOM   1142  C   GLN A 132     -18.767  -2.627  19.566  1.00  0.00           C  
ATOM   1143  CB  GLN A 132     -18.665  -3.934  17.433  1.00  0.00           C  
ATOM   1144  O   GLN A 132     -19.654  -2.921  20.370  1.00  0.00           O  
ATOM   1145  CG  GLN A 132     -19.236  -4.143  16.037  1.00  0.00           C  
ATOM   1146  CD  GLN A 132     -20.751  -4.236  16.031  1.00  0.00           C  
ATOM   1147  NE2 GLN A 132     -21.372  -3.713  14.979  1.00  0.00           N  
ATOM   1148  OE1 GLN A 132     -21.357  -4.773  16.963  1.00  0.00           O  
ATOM   1149  N   GLN A 133     -17.473  -2.422  19.907  1.00  0.00           N  
ATOM   1150  CA  GLN A 133     -17.060  -2.373  21.305  1.00  0.00           C  
ATOM   1151  C   GLN A 133     -17.802  -1.273  22.059  1.00  0.00           C  
ATOM   1152  CB  GLN A 133     -15.550  -2.156  21.412  1.00  0.00           C  
ATOM   1153  O   GLN A 133     -18.263  -1.485  23.183  1.00  0.00           O  
ATOM   1154  CG  GLN A 133     -14.725  -3.377  21.027  1.00  0.00           C  
ATOM   1155  CD  GLN A 133     -13.232  -3.104  21.039  1.00  0.00           C  
ATOM   1156  NE2 GLN A 133     -12.436  -4.160  20.911  1.00  0.00           N  
ATOM   1157  OE1 GLN A 133     -12.799  -1.954  21.163  1.00  0.00           O  
ATOM   1158  N   LYS A 134     -17.847  -0.130  21.520  1.00  0.00           N  
ATOM   1159  CA  LYS A 134     -18.538   1.008  22.119  1.00  0.00           C  
ATOM   1160  C   LYS A 134     -20.031   0.730  22.266  1.00  0.00           C  
ATOM   1161  CB  LYS A 134     -18.319   2.270  21.283  1.00  0.00           C  
ATOM   1162  O   LYS A 134     -20.649   1.132  23.254  1.00  0.00           O  
ATOM   1163  CG  LYS A 134     -16.926   2.867  21.416  1.00  0.00           C  
ATOM   1164  CD  LYS A 134     -16.795   4.162  20.626  1.00  0.00           C  
ATOM   1165  CE  LYS A 134     -15.394   4.749  20.740  1.00  0.00           C  
ATOM   1166  NZ  LYS A 134     -15.246   5.992  19.926  1.00  0.00           N  
ATOM   1167  N   LYS A 135     -20.497   0.137  21.178  1.00  0.00           N  
ATOM   1168  CA  LYS A 135     -21.896  -0.277  21.220  1.00  0.00           C  
ATOM   1169  C   LYS A 135     -22.150  -1.239  22.377  1.00  0.00           C  
ATOM   1170  CB  LYS A 135     -22.304  -0.928  19.897  1.00  0.00           C  
ATOM   1171  O   LYS A 135     -23.137  -1.100  23.102  1.00  0.00           O  
ATOM   1172  CG  LYS A 135     -23.783  -1.274  19.808  1.00  0.00           C  
ATOM   1173  CD  LYS A 135     -24.133  -1.884  18.457  1.00  0.00           C  
ATOM   1174  CE  LYS A 135     -25.601  -2.285  18.388  1.00  0.00           C  
ATOM   1175  NZ  LYS A 135     -25.955  -2.860  17.055  1.00  0.00           N  
ATOM   1176  N   ARG A 136     -21.290  -2.269  22.513  1.00  0.00           N  
ATOM   1177  CA  ARG A 136     -21.388  -3.232  23.605  1.00  0.00           C  
ATOM   1178  C   ARG A 136     -21.286  -2.537  24.959  1.00  0.00           C  
ATOM   1179  CB  ARG A 136     -20.300  -4.300  23.480  1.00  0.00           C  
ATOM   1180  O   ARG A 136     -22.035  -2.856  25.884  1.00  0.00           O  
ATOM   1181  CG  ARG A 136     -20.574  -5.336  22.402  1.00  0.00           C  
ATOM   1182  CD  ARG A 136     -19.522  -6.437  22.397  1.00  0.00           C  
ATOM   1183  NE  ARG A 136     -19.341  -7.003  21.063  1.00  0.00           N  
ATOM   1184  NH1 ARG A 136     -17.546  -8.335  21.647  1.00  0.00           N  
ATOM   1185  NH2 ARG A 136     -18.331  -8.341  19.493  1.00  0.00           N  
ATOM   1186  CZ  ARG A 136     -18.407  -7.892  20.737  1.00  0.00           C  
ATOM   1187  N   GLN A 137     -20.291  -1.676  25.099  1.00  0.00           N  
ATOM   1188  CA  GLN A 137     -20.089  -0.913  26.326  1.00  0.00           C  
ATOM   1189  C   GLN A 137     -21.323  -0.082  26.666  1.00  0.00           C  
ATOM   1190  CB  GLN A 137     -18.864  -0.007  26.200  1.00  0.00           C  
ATOM   1191  O   GLN A 137     -21.720   0.001  27.830  1.00  0.00           O  
ATOM   1192  CG  GLN A 137     -17.539  -0.757  26.227  1.00  0.00           C  
ATOM   1193  CD  GLN A 137     -16.344   0.153  26.013  1.00  0.00           C  
ATOM   1194  NE2 GLN A 137     -15.145  -0.410  26.110  1.00  0.00           N  
ATOM   1195  OE1 GLN A 137     -16.498   1.353  25.761  1.00  0.00           O  
ATOM   1196  N   ALA A 138     -21.868   0.573  25.681  1.00  0.00           N  
ATOM   1197  CA  ALA A 138     -23.059   1.401  25.850  1.00  0.00           C  
ATOM   1198  C   ALA A 138     -24.249   0.562  26.308  1.00  0.00           C  
ATOM   1199  CB  ALA A 138     -23.393   2.125  24.548  1.00  0.00           C  
ATOM   1200  O   ALA A 138     -25.017   0.985  27.176  1.00  0.00           O  
ATOM   1201  N   MET A 139     -24.358  -0.656  25.666  1.00  0.00           N  
ATOM   1202  CA  MET A 139     -25.444  -1.565  26.022  1.00  0.00           C  
ATOM   1203  C   MET A 139     -25.262  -2.103  27.437  1.00  0.00           C  
ATOM   1204  CB  MET A 139     -25.524  -2.724  25.028  1.00  0.00           C  
ATOM   1205  O   MET A 139     -26.237  -2.266  28.174  1.00  0.00           O  
ATOM   1206  CG  MET A 139     -26.096  -2.333  23.675  1.00  0.00           C  
ATOM   1207  SD  MET A 139     -27.860  -1.836  23.775  1.00  0.00           S  
ATOM   1208  CE  MET A 139     -28.309  -1.894  22.018  1.00  0.00           C  
ATOM   1209  N   GLU A 140     -24.030  -2.427  27.793  1.00  0.00           N  
ATOM   1210  CA  GLU A 140     -23.705  -2.886  29.140  1.00  0.00           C  
ATOM   1211  C   GLU A 140     -23.996  -1.805  30.177  1.00  0.00           C  
ATOM   1212  CB  GLU A 140     -22.238  -3.314  29.223  1.00  0.00           C  
ATOM   1213  O   GLU A 140     -24.514  -2.097  31.256  1.00  0.00           O  
ATOM   1214  CG  GLU A 140     -21.943  -4.638  28.532  1.00  0.00           C  
ATOM   1215  CD  GLU A 140     -20.462  -4.978  28.496  1.00  0.00           C  
ATOM   1216  OE1 GLU A 140     -20.100  -6.057  27.973  1.00  0.00           O  
ATOM   1217  OE2 GLU A 140     -19.657  -4.160  28.995  1.00  0.00           O  
ATOM   1218  N   ASN A 141     -23.620  -0.629  29.857  1.00  0.00           N  
ATOM   1219  CA  ASN A 141     -23.882   0.509  30.732  1.00  0.00           C  
ATOM   1220  C   ASN A 141     -25.378   0.747  30.910  1.00  0.00           C  
ATOM   1221  CB  ASN A 141     -23.205   1.770  30.189  1.00  0.00           C  
ATOM   1222  O   ASN A 141     -25.829   1.108  31.999  1.00  0.00           O  
ATOM   1223  CG  ASN A 141     -21.702   1.756  30.384  1.00  0.00           C  
ATOM   1224  ND2 ASN A 141     -20.999   2.600  29.637  1.00  0.00           N  
ATOM   1225  OD1 ASN A 141     -21.176   0.992  31.198  1.00  0.00           O  
ATOM   1226  N   TYR A 142     -25.992   0.571  29.768  1.00  0.00           N  
ATOM   1227  CA  TYR A 142     -27.447   0.679  29.791  1.00  0.00           C  
ATOM   1228  C   TYR A 142     -28.056  -0.360  30.725  1.00  0.00           C  
ATOM   1229  CB  TYR A 142     -28.021   0.513  28.381  1.00  0.00           C  
ATOM   1230  O   TYR A 142     -28.925  -0.038  31.539  1.00  0.00           O  
ATOM   1231  CG  TYR A 142     -29.529   0.453  28.342  1.00  0.00           C  
ATOM   1232  CD1 TYR A 142     -30.194  -0.764  28.215  1.00  0.00           C  
ATOM   1233  CD2 TYR A 142     -30.291   1.613  28.432  1.00  0.00           C  
ATOM   1234  CE1 TYR A 142     -31.583  -0.824  28.177  1.00  0.00           C  
ATOM   1235  CE2 TYR A 142     -31.681   1.565  28.396  1.00  0.00           C  
ATOM   1236  OH  TYR A 142     -33.692   0.290  28.232  1.00  0.00           O  
ATOM   1237  CZ  TYR A 142     -32.317   0.344  28.268  1.00  0.00           C  
ATOM   1238  N   GLN A 143     -27.716  -1.624  30.650  1.00  0.00           N  
ATOM   1239  CA  GLN A 143     -28.203  -2.718  31.484  1.00  0.00           C  
ATOM   1240  C   GLN A 143     -27.865  -2.482  32.953  1.00  0.00           C  
ATOM   1241  CB  GLN A 143     -27.617  -4.051  31.018  1.00  0.00           C  
ATOM   1242  O   GLN A 143     -28.681  -2.754  33.836  1.00  0.00           O  
ATOM   1243  CG  GLN A 143     -28.206  -4.557  29.708  1.00  0.00           C  
ATOM   1244  CD  GLN A 143     -27.581  -5.861  29.249  1.00  0.00           C  
ATOM   1245  NE2 GLN A 143     -28.172  -6.476  28.230  1.00  0.00           N  
ATOM   1246  OE1 GLN A 143     -26.574  -6.312  29.804  1.00  0.00           O  
ATOM   1247  N   ALA A 144     -26.642  -2.011  33.173  1.00  0.00           N  
ATOM   1248  CA  ALA A 144     -26.191  -1.693  34.526  1.00  0.00           C  
ATOM   1249  C   ALA A 144     -27.041  -0.585  35.141  1.00  0.00           C  
ATOM   1250  CB  ALA A 144     -24.719  -1.286  34.514  1.00  0.00           C  
ATOM   1251  O   ALA A 144     -27.398  -0.649  36.319  1.00  0.00           O  
ATOM   1252  N   ASN A 145     -27.369   0.453  34.266  1.00  0.00           N  
ATOM   1253  CA  ASN A 145     -28.166   1.595  34.702  1.00  0.00           C  
ATOM   1254  C   ASN A 145     -29.627   1.210  34.915  1.00  0.00           C  
ATOM   1255  CB  ASN A 145     -28.060   2.740  33.693  1.00  0.00           C  
ATOM   1256  O   ASN A 145     -30.300   1.768  35.783  1.00  0.00           O  
ATOM   1257  CG  ASN A 145     -26.719   3.446  33.750  1.00  0.00           C  
ATOM   1258  ND2 ASN A 145     -26.359   4.122  32.665  1.00  0.00           N  
ATOM   1259  OD1 ASN A 145     -26.013   3.383  34.759  1.00  0.00           O  
ATOM   1260  N   LYS A 146     -30.123   0.313  34.067  1.00  0.00           N  
ATOM   1261  CA  LYS A 146     -31.464  -0.242  34.222  1.00  0.00           C  
ATOM   1262  C   LYS A 146     -31.593  -1.009  35.535  1.00  0.00           C  
ATOM   1263  CB  LYS A 146     -31.806  -1.157  33.045  1.00  0.00           C  
ATOM   1264  O   LYS A 146     -32.601  -0.889  36.234  1.00  0.00           O  
ATOM   1265  CG  LYS A 146     -33.264  -1.590  33.001  1.00  0.00           C  
ATOM   1266  CD  LYS A 146     -33.546  -2.484  31.800  1.00  0.00           C  
ATOM   1267  CE  LYS A 146     -34.979  -2.998  31.808  1.00  0.00           C  
ATOM   1268  NZ  LYS A 146     -35.260  -3.872  30.631  1.00  0.00           N  
ATOM   1269  N   GLU A 147     -30.539  -1.810  35.958  1.00  0.00           N  
ATOM   1270  CA  GLU A 147     -30.518  -2.594  37.190  1.00  0.00           C  
ATOM   1271  C   GLU A 147     -30.350  -1.697  38.413  1.00  0.00           C  
ATOM   1272  CB  GLU A 147     -29.398  -3.637  37.144  1.00  0.00           C  
ATOM   1273  O   GLU A 147     -30.855  -2.011  39.493  1.00  0.00           O  
ATOM   1274  CG  GLU A 147     -29.659  -4.777  36.170  1.00  0.00           C  
ATOM   1275  CD  GLU A 147     -28.493  -5.746  36.055  1.00  0.00           C  
ATOM   1276  OE1 GLU A 147     -28.602  -6.741  35.302  1.00  0.00           O  
ATOM   1277  OE2 GLU A 147     -27.462  -5.509  36.724  1.00  0.00           O  
ATOM   1278  N   ALA A 148     -29.764  -0.566  38.256  1.00  0.00           N  
ATOM   1279  CA  ALA A 148     -29.503   0.400  39.321  1.00  0.00           C  
ATOM   1280  C   ALA A 148     -30.702   1.319  39.533  1.00  0.00           C  
ATOM   1281  CB  ALA A 148     -28.257   1.221  39.000  1.00  0.00           C  
ATOM   1282  O   ALA A 148     -30.758   2.060  40.517  1.00  0.00           O  
ATOM   1283  N   GLY A 149     -31.847   1.153  38.747  1.00  0.00           N  
ATOM   1284  CA  GLY A 149     -33.079   1.890  38.977  1.00  0.00           C  
ATOM   1285  C   GLY A 149     -32.968   3.362  38.626  1.00  0.00           C  
ATOM   1286  O   GLY A 149     -33.685   4.195  39.185  1.00  0.00           O  
ATOM   1287  N   ASP A 150     -31.966   3.808  37.721  1.00  0.00           N  
ATOM   1288  CA  ASP A 150     -31.886   5.216  37.343  1.00  0.00           C  
ATOM   1289  C   ASP A 150     -32.615   5.472  36.025  1.00  0.00           C  
ATOM   1290  CB  ASP A 150     -30.426   5.660  37.232  1.00  0.00           C  
ATOM   1291  O   ASP A 150     -32.108   5.134  34.954  1.00  0.00           O  
ATOM   1292  CG  ASP A 150     -30.210   7.099  37.667  1.00  0.00           C  
ATOM   1293  OD1 ASP A 150     -31.202   7.833  37.862  1.00  0.00           O  
ATOM   1294  OD2 ASP A 150     -29.036   7.503  37.814  1.00  0.00           O  
ATOM   1295  N   PRO A 151     -33.911   5.825  36.018  1.00  0.00           N  
ATOM   1296  CA  PRO A 151     -34.794   6.111  34.884  1.00  0.00           C  
ATOM   1297  C   PRO A 151     -34.414   7.395  34.151  1.00  0.00           C  
ATOM   1298  CB  PRO A 151     -36.173   6.241  35.535  1.00  0.00           C  
ATOM   1299  O   PRO A 151     -34.711   7.542  32.962  1.00  0.00           O  
ATOM   1300  CG  PRO A 151     -35.905   6.218  37.005  1.00  0.00           C  
ATOM   1301  CD  PRO A 151     -34.460   5.873  37.222  1.00  0.00           C  
ATOM   1302  N   GLN A 152     -33.367   8.246  34.650  1.00  0.00           N  
ATOM   1303  CA  GLN A 152     -33.008   9.555  34.115  1.00  0.00           C  
ATOM   1304  C   GLN A 152     -31.713   9.484  33.311  1.00  0.00           C  
ATOM   1305  CB  GLN A 152     -32.870  10.577  35.244  1.00  0.00           C  
ATOM   1306  O   GLN A 152     -31.458  10.337  32.458  1.00  0.00           O  
ATOM   1307  CG  GLN A 152     -34.076  11.495  35.394  1.00  0.00           C  
ATOM   1308  CD  GLN A 152     -33.895  12.528  36.490  1.00  0.00           C  
ATOM   1309  NE2 GLN A 152     -34.860  13.432  36.618  1.00  0.00           N  
ATOM   1310  OE1 GLN A 152     -32.896  12.513  37.217  1.00  0.00           O  
ATOM   1311  N   GLN A 153     -31.195   8.230  32.831  1.00  0.00           N  
ATOM   1312  CA  GLN A 153     -29.968   8.081  32.055  1.00  0.00           C  
ATOM   1313  C   GLN A 153     -30.074   6.915  31.076  1.00  0.00           C  
ATOM   1314  CB  GLN A 153     -28.768   7.881  32.982  1.00  0.00           C  
ATOM   1315  O   GLN A 153     -29.083   6.528  30.454  1.00  0.00           O  
ATOM   1316  CG  GLN A 153     -28.249   9.171  33.604  1.00  0.00           C  
ATOM   1317  CD  GLN A 153     -26.970   8.968  34.394  1.00  0.00           C  
ATOM   1318  NE2 GLN A 153     -26.499  10.029  35.041  1.00  0.00           N  
ATOM   1319  OE1 GLN A 153     -26.410   7.868  34.422  1.00  0.00           O  
ATOM   1320  N   CYS A 154     -31.406   6.562  30.637  1.00  0.00           N  
ATOM   1321  CA  CYS A 154     -31.364   5.406  29.748  1.00  0.00           C  
ATOM   1322  C   CYS A 154     -31.920   5.756  28.373  1.00  0.00           C  
ATOM   1323  CB  CYS A 154     -32.152   4.241  30.346  1.00  0.00           C  
ATOM   1324  O   CYS A 154     -33.096   6.101  28.244  1.00  0.00           O  
ATOM   1325  SG  CYS A 154     -31.369   3.500  31.796  1.00  0.00           S  
ATOM   1326  N   PRO A 155     -31.010   6.315  27.389  1.00  0.00           N  
ATOM   1327  CA  PRO A 155     -31.535   6.424  26.026  1.00  0.00           C  
ATOM   1328  C   PRO A 155     -32.302   5.178  25.588  1.00  0.00           C  
ATOM   1329  CB  PRO A 155     -30.277   6.618  25.177  1.00  0.00           C  
ATOM   1330  O   PRO A 155     -32.126   4.105  26.170  1.00  0.00           O  
ATOM   1331  CG  PRO A 155     -29.150   6.185  26.059  1.00  0.00           C  
ATOM   1332  CD  PRO A 155     -29.647   6.133  27.476  1.00  0.00           C  
ATOM   1333  N   THR A 156     -33.497   5.262  24.985  1.00  0.00           N  
ATOM   1334  CA  THR A 156     -34.261   4.135  24.462  1.00  0.00           C  
ATOM   1335  C   THR A 156     -33.376   3.228  23.611  1.00  0.00           C  
ATOM   1336  CB  THR A 156     -35.463   4.615  23.626  1.00  0.00           C  
ATOM   1337  O   THR A 156     -32.382   3.681  23.040  1.00  0.00           O  
ATOM   1338  CG2 THR A 156     -36.441   5.416  24.479  1.00  0.00           C  
ATOM   1339  OG1 THR A 156     -34.992   5.441  22.555  1.00  0.00           O  
ATOM   1340  N   GLN A 157     -33.346   1.845  23.817  1.00  0.00           N  
ATOM   1341  CA  GLN A 157     -32.696   0.813  23.016  1.00  0.00           C  
ATOM   1342  C   GLN A 157     -32.708   1.178  21.535  1.00  0.00           C  
ATOM   1343  CB  GLN A 157     -33.376  -0.540  23.229  1.00  0.00           C  
ATOM   1344  O   GLN A 157     -31.716   0.974  20.832  1.00  0.00           O  
ATOM   1345  CG  GLN A 157     -32.561  -1.724  22.725  1.00  0.00           C  
ATOM   1346  CD  GLN A 157     -33.212  -3.059  23.034  1.00  0.00           C  
ATOM   1347  NE2 GLN A 157     -32.589  -4.142  22.581  1.00  0.00           N  
ATOM   1348  OE1 GLN A 157     -34.266  -3.117  23.675  1.00  0.00           O  
ATOM   1349  N   GLU A 158     -33.684   1.822  21.003  1.00  0.00           N  
ATOM   1350  CA  GLU A 158     -33.874   2.263  19.624  1.00  0.00           C  
ATOM   1351  C   GLU A 158     -33.025   3.492  19.315  1.00  0.00           C  
ATOM   1352  CB  GLU A 158     -35.351   2.562  19.354  1.00  0.00           C  
ATOM   1353  O   GLU A 158     -32.468   3.609  18.222  1.00  0.00           O  
ATOM   1354  CG  GLU A 158     -36.145   1.356  18.874  1.00  0.00           C  
ATOM   1355  CD  GLU A 158     -37.646   1.513  19.062  1.00  0.00           C  
ATOM   1356  OE1 GLU A 158     -38.397   0.551  18.780  1.00  0.00           O  
ATOM   1357  OE2 GLU A 158     -38.075   2.606  19.494  1.00  0.00           O  
ATOM   1358  N   ARG A 159     -32.702   4.343  20.320  1.00  0.00           N  
ATOM   1359  CA  ARG A 159     -31.849   5.524  20.241  1.00  0.00           C  
ATOM   1360  C   ARG A 159     -30.376   5.144  20.359  1.00  0.00           C  
ATOM   1361  CB  ARG A 159     -32.220   6.529  21.333  1.00  0.00           C  
ATOM   1362  O   ARG A 159     -29.524   5.728  19.687  1.00  0.00           O  
ATOM   1363  CG  ARG A 159     -32.319   7.964  20.841  1.00  0.00           C  
ATOM   1364  CD  ARG A 159     -32.839   8.898  21.925  1.00  0.00           C  
ATOM   1365  NE  ARG A 159     -32.739  10.298  21.524  1.00  0.00           N  
ATOM   1366  NH1 ARG A 159     -33.647  11.137  23.476  1.00  0.00           N  
ATOM   1367  NH2 ARG A 159     -32.988  12.564  21.808  1.00  0.00           N  
ATOM   1368  CZ  ARG A 159     -33.125  11.330  22.270  1.00  0.00           C  
ATOM   1369  N   LEU A 160     -30.075   4.110  21.051  1.00  0.00           N  
ATOM   1370  CA  LEU A 160     -28.732   3.566  21.215  1.00  0.00           C  
ATOM   1371  C   LEU A 160     -28.301   2.796  19.972  1.00  0.00           C  
ATOM   1372  CB  LEU A 160     -28.670   2.652  22.442  1.00  0.00           C  
ATOM   1373  O   LEU A 160     -27.158   2.919  19.525  1.00  0.00           O  
ATOM   1374  CG  LEU A 160     -28.580   3.348  23.801  1.00  0.00           C  
ATOM   1375  CD1 LEU A 160     -28.879   2.360  24.924  1.00  0.00           C  
ATOM   1376  CD2 LEU A 160     -27.204   3.979  23.990  1.00  0.00           C  
ATOM   1377  N   ILE A 161     -29.215   2.096  19.303  1.00  0.00           N  
ATOM   1378  CA  ILE A 161     -29.011   1.348  18.067  1.00  0.00           C  
ATOM   1379  C   ILE A 161     -28.911   2.314  16.889  1.00  0.00           C  
ATOM   1380  CB  ILE A 161     -30.148   0.328  17.830  1.00  0.00           C  
ATOM   1381  O   ILE A 161     -28.060   2.148  16.013  1.00  0.00           O  
ATOM   1382  CG1 ILE A 161     -30.109  -0.773  18.896  1.00  0.00           C  
ATOM   1383  CG2 ILE A 161     -30.053  -0.268  16.423  1.00  0.00           C  
ATOM   1384  CD1 ILE A 161     -31.310  -1.708  18.864  1.00  0.00           C  
ATOM   1385  N   GLU A 162     -29.730   3.464  16.921  1.00  0.00           N  
ATOM   1386  CA  GLU A 162     -29.742   4.511  15.904  1.00  0.00           C  
ATOM   1387  C   GLU A 162     -28.520   5.416  16.028  1.00  0.00           C  
ATOM   1388  CB  GLU A 162     -31.024   5.342  16.003  1.00  0.00           C  
ATOM   1389  O   GLU A 162     -27.965   5.861  15.021  1.00  0.00           O  
ATOM   1390  CG  GLU A 162     -32.168   4.812  15.151  1.00  0.00           C  
ATOM   1391  CD  GLU A 162     -33.438   5.639  15.270  1.00  0.00           C  
ATOM   1392  OE1 GLU A 162     -34.460   5.276  14.644  1.00  0.00           O  
ATOM   1393  OE2 GLU A 162     -33.411   6.659  15.995  1.00  0.00           O  
ATOM   1394  N   ASN A 163     -27.945   5.535  17.340  1.00  0.00           N  
ATOM   1395  CA  ASN A 163     -26.800   6.387  17.642  1.00  0.00           C  
ATOM   1396  C   ASN A 163     -25.481   5.661  17.397  1.00  0.00           C  
ATOM   1397  CB  ASN A 163     -26.871   6.889  19.086  1.00  0.00           C  
ATOM   1398  O   ASN A 163     -24.452   6.297  17.159  1.00  0.00           O  
ATOM   1399  CG  ASN A 163     -27.848   8.034  19.260  1.00  0.00           C  
ATOM   1400  ND2 ASN A 163     -28.192   8.336  20.506  1.00  0.00           N  
ATOM   1401  OD1 ASN A 163     -28.291   8.642  18.282  1.00  0.00           O  
ATOM   1402  N   PHE A 164     -25.592   4.239  17.122  1.00  0.00           N  
ATOM   1403  CA  PHE A 164     -24.335   3.520  16.953  1.00  0.00           C  
ATOM   1404  C   PHE A 164     -24.318   2.763  15.631  1.00  0.00           C  
ATOM   1405  CB  PHE A 164     -24.108   2.550  18.117  1.00  0.00           C  
ATOM   1406  O   PHE A 164     -24.525   1.548  15.603  1.00  0.00           O  
ATOM   1407  CG  PHE A 164     -23.702   3.225  19.399  1.00  0.00           C  
ATOM   1408  CD1 PHE A 164     -22.377   3.577  19.626  1.00  0.00           C  
ATOM   1409  CD2 PHE A 164     -24.645   3.507  20.379  1.00  0.00           C  
ATOM   1410  CE1 PHE A 164     -21.998   4.202  20.812  1.00  0.00           C  
ATOM   1411  CE2 PHE A 164     -24.274   4.131  21.566  1.00  0.00           C  
ATOM   1412  CZ  PHE A 164     -22.950   4.477  21.781  1.00  0.00           C  
ATOM   1413  N   GLN A 165     -24.688   3.527  14.501  1.00  0.00           N  
ATOM   1414  CA  GLN A 165     -24.577   2.945  13.168  1.00  0.00           C  
ATOM   1415  C   GLN A 165     -23.117   2.828  12.739  1.00  0.00           C  
ATOM   1416  CB  GLN A 165     -25.358   3.779  12.150  1.00  0.00           C  
ATOM   1417  O   GLN A 165     -22.392   3.824  12.708  1.00  0.00           O  
ATOM   1418  CG  GLN A 165     -26.867   3.733  12.347  1.00  0.00           C  
ATOM   1419  CD  GLN A 165     -27.619   4.549  11.311  1.00  0.00           C  
ATOM   1420  NE2 GLN A 165     -28.936   4.382  11.267  1.00  0.00           N  
ATOM   1421  OE1 GLN A 165     -27.020   5.323  10.557  1.00  0.00           O  
ATOM   1422  N   CYS A 166     -22.677   1.699  12.950  1.00  0.00           N  
ATOM   1423  CA  CYS A 166     -21.311   1.504  12.476  1.00  0.00           C  
ATOM   1424  C   CYS A 166     -21.209   1.773  10.980  1.00  0.00           C  
ATOM   1425  CB  CYS A 166     -20.835   0.084  12.782  1.00  0.00           C  
ATOM   1426  O   CYS A 166     -22.024   1.279  10.199  1.00  0.00           O  
ATOM   1427  SG  CYS A 166     -20.768  -0.297  14.547  1.00  0.00           S  
ATOM   1428  N   PRO A 167     -20.373   2.717  10.662  1.00  0.00           N  
ATOM   1429  CA  PRO A 167     -20.257   3.291   9.319  1.00  0.00           C  
ATOM   1430  C   PRO A 167     -19.815   2.267   8.277  1.00  0.00           C  
ATOM   1431  CB  PRO A 167     -19.198   4.383   9.494  1.00  0.00           C  
ATOM   1432  O   PRO A 167     -20.019   2.474   7.078  1.00  0.00           O  
ATOM   1433  CG  PRO A 167     -18.428   3.979  10.709  1.00  0.00           C  
ATOM   1434  CD  PRO A 167     -19.340   3.202  11.615  1.00  0.00           C  
ATOM   1435  N   MET A 168     -19.448   0.954   8.830  1.00  0.00           N  
ATOM   1436  CA  MET A 168     -18.947  -0.050   7.895  1.00  0.00           C  
ATOM   1437  C   MET A 168     -18.920  -1.430   8.542  1.00  0.00           C  
ATOM   1438  CB  MET A 168     -17.548   0.325   7.403  1.00  0.00           C  
ATOM   1439  O   MET A 168     -18.993  -1.549   9.766  1.00  0.00           O  
ATOM   1440  CG  MET A 168     -16.537   0.523   8.521  1.00  0.00           C  
ATOM   1441  SD  MET A 168     -14.931   1.167   7.911  1.00  0.00           S  
ATOM   1442  CE  MET A 168     -15.055   2.896   8.446  1.00  0.00           C  
ATOM   1443  N   THR A 169     -19.096  -2.600   7.602  1.00  0.00           N  
ATOM   1444  CA  THR A 169     -18.943  -3.968   8.085  1.00  0.00           C  
ATOM   1445  C   THR A 169     -17.563  -4.515   7.731  1.00  0.00           C  
ATOM   1446  CB  THR A 169     -20.029  -4.891   7.503  1.00  0.00           C  
ATOM   1447  O   THR A 169     -16.917  -4.030   6.800  1.00  0.00           O  
ATOM   1448  CG2 THR A 169     -21.425  -4.369   7.825  1.00  0.00           C  
ATOM   1449  OG1 THR A 169     -19.874  -4.963   6.080  1.00  0.00           O  
ATOM   1450  N   CYS A 170     -16.959  -5.385   8.653  1.00  0.00           N  
ATOM   1451  CA  CYS A 170     -15.651  -6.027   8.583  1.00  0.00           C  
ATOM   1452  C   CYS A 170     -15.625  -7.094   7.494  1.00  0.00           C  
ATOM   1453  CB  CYS A 170     -15.287  -6.651   9.930  1.00  0.00           C  
ATOM   1454  O   CYS A 170     -14.580  -7.347   6.893  1.00  0.00           O  
ATOM   1455  SG  CYS A 170     -13.536  -7.061  10.092  1.00  0.00           S  
ATOM   1456  N   ASN A 171     -16.800  -7.559   6.962  1.00  0.00           N  
ATOM   1457  CA  ASN A 171     -16.855  -8.816   6.224  1.00  0.00           C  
ATOM   1458  C   ASN A 171     -17.530  -8.641   4.866  1.00  0.00           C  
ATOM   1459  CB  ASN A 171     -17.580  -9.887   7.042  1.00  0.00           C  
ATOM   1460  O   ASN A 171     -17.377  -9.482   3.979  1.00  0.00           O  
ATOM   1461  CG  ASN A 171     -16.766 -10.366   8.229  1.00  0.00           C  
ATOM   1462  ND2 ASN A 171     -17.393 -11.143   9.103  1.00  0.00           N  
ATOM   1463  OD1 ASN A 171     -15.584 -10.038   8.359  1.00  0.00           O  
ATOM   1464  N   GLU A 172     -17.728  -7.352   4.307  1.00  0.00           N  
ATOM   1465  CA  GLU A 172     -18.533  -7.402   3.090  1.00  0.00           C  
ATOM   1466  C   GLU A 172     -18.431  -6.096   2.307  1.00  0.00           C  
ATOM   1467  CB  GLU A 172     -19.996  -7.703   3.424  1.00  0.00           C  
ATOM   1468  O   GLU A 172     -18.881  -6.016   1.162  1.00  0.00           O  
ATOM   1469  CG  GLU A 172     -20.240  -9.132   3.885  1.00  0.00           C  
ATOM   1470  CD  GLU A 172     -21.716  -9.487   3.983  1.00  0.00           C  
ATOM   1471  OE1 GLU A 172     -22.040 -10.673   4.219  1.00  0.00           O  
ATOM   1472  OE2 GLU A 172     -22.554  -8.572   3.821  1.00  0.00           O  
ATOM   1473  N   SER A 173     -17.374  -5.224   2.277  1.00  0.00           N  
ATOM   1474  CA  SER A 173     -17.613  -3.993   1.530  1.00  0.00           C  
ATOM   1475  C   SER A 173     -16.356  -3.538   0.796  1.00  0.00           C  
ATOM   1476  CB  SER A 173     -18.096  -2.884   2.466  1.00  0.00           C  
ATOM   1477  O   SER A 173     -15.239  -3.837   1.224  1.00  0.00           O  
ATOM   1478  OG  SER A 173     -17.202  -2.718   3.553  1.00  0.00           O  
ATOM   1479  N   THR A 174     -16.391  -3.672  -0.558  1.00  0.00           N  
ATOM   1480  CA  THR A 174     -15.487  -2.834  -1.338  1.00  0.00           C  
ATOM   1481  C   THR A 174     -15.004  -1.645  -0.513  1.00  0.00           C  
ATOM   1482  CB  THR A 174     -16.166  -2.327  -2.625  1.00  0.00           C  
ATOM   1483  O   THR A 174     -15.798  -0.990   0.166  1.00  0.00           O  
ATOM   1484  CG2 THR A 174     -16.113  -3.381  -3.726  1.00  0.00           C  
ATOM   1485  OG1 THR A 174     -17.536  -2.014  -2.344  1.00  0.00           O  
ATOM   1486  N   PRO A 175     -13.833  -1.672   0.065  1.00  0.00           N  
ATOM   1487  CA  PRO A 175     -13.204  -0.576   0.806  1.00  0.00           C  
ATOM   1488  C   PRO A 175     -13.621   0.800   0.291  1.00  0.00           C  
ATOM   1489  CB  PRO A 175     -11.708  -0.812   0.582  1.00  0.00           C  
ATOM   1490  O   PRO A 175     -13.519   1.792   1.017  1.00  0.00           O  
ATOM   1491  CG  PRO A 175     -11.640  -1.779  -0.556  1.00  0.00           C  
ATOM   1492  CD  PRO A 175     -12.996  -2.400  -0.736  1.00  0.00           C  
ATOM   1493  N   PHE A 176     -14.508   0.753  -0.852  1.00  0.00           N  
ATOM   1494  CA  PHE A 176     -14.856   2.029  -1.467  1.00  0.00           C  
ATOM   1495  C   PHE A 176     -16.352   2.295  -1.351  1.00  0.00           C  
ATOM   1496  CB  PHE A 176     -14.431   2.051  -2.939  1.00  0.00           C  
ATOM   1497  O   PHE A 176     -16.862   3.259  -1.926  1.00  0.00           O  
ATOM   1498  CG  PHE A 176     -12.942   1.967  -3.142  1.00  0.00           C  
ATOM   1499  CD1 PHE A 176     -12.136   3.082  -2.944  1.00  0.00           C  
ATOM   1500  CD2 PHE A 176     -12.348   0.774  -3.531  1.00  0.00           C  
ATOM   1501  CE1 PHE A 176     -10.757   3.007  -3.131  1.00  0.00           C  
ATOM   1502  CE2 PHE A 176     -10.972   0.692  -3.720  1.00  0.00           C  
ATOM   1503  CZ  PHE A 176     -10.178   1.810  -3.521  1.00  0.00           C  
ATOM   1504  N   GLU A 177     -17.020   1.291  -0.762  1.00  0.00           N  
ATOM   1505  CA  GLU A 177     -18.461   1.470  -0.611  1.00  0.00           C  
ATOM   1506  C   GLU A 177     -18.788   2.294   0.630  1.00  0.00           C  
ATOM   1507  CB  GLU A 177     -19.167   0.113  -0.543  1.00  0.00           C  
ATOM   1508  O   GLU A 177     -18.329   1.979   1.730  1.00  0.00           O  
ATOM   1509  CG  GLU A 177     -19.498  -0.477  -1.906  1.00  0.00           C  
ATOM   1510  CD  GLU A 177     -20.334  -1.744  -1.823  1.00  0.00           C  
ATOM   1511  OE1 GLU A 177     -20.761  -2.260  -2.882  1.00  0.00           O  
ATOM   1512  OE2 GLU A 177     -20.566  -2.225  -0.691  1.00  0.00           O  
ATOM   1513  N   GLY A 178     -18.465   3.649   0.563  1.00  0.00           N  
ATOM   1514  CA  GLY A 178     -18.672   4.736   1.506  1.00  0.00           C  
ATOM   1515  C   GLY A 178     -17.773   5.930   1.247  1.00  0.00           C  
ATOM   1516  O   GLY A 178     -16.909   5.884   0.370  1.00  0.00           O  
ATOM   1517  N   ASP A 179     -18.200   7.219   1.481  1.00  0.00           N  
ATOM   1518  CA  ASP A 179     -17.594   8.538   1.330  1.00  0.00           C  
ATOM   1519  C   ASP A 179     -16.204   8.580   1.962  1.00  0.00           C  
ATOM   1520  CB  ASP A 179     -18.487   9.614   1.952  1.00  0.00           C  
ATOM   1521  O   ASP A 179     -15.301   9.240   1.444  1.00  0.00           O  
ATOM   1522  CG  ASP A 179     -19.660   9.996   1.066  1.00  0.00           C  
ATOM   1523  OD1 ASP A 179     -19.686   9.594  -0.117  1.00  0.00           O  
ATOM   1524  OD2 ASP A 179     -20.563  10.708   1.555  1.00  0.00           O  
ATOM   1525  N   LEU A 180     -15.837   7.500   2.827  1.00  0.00           N  
ATOM   1526  CA  LEU A 180     -14.615   7.592   3.618  1.00  0.00           C  
ATOM   1527  C   LEU A 180     -13.455   6.903   2.908  1.00  0.00           C  
ATOM   1528  CB  LEU A 180     -14.824   6.970   5.002  1.00  0.00           C  
ATOM   1529  O   LEU A 180     -12.340   7.429   2.878  1.00  0.00           O  
ATOM   1530  CG  LEU A 180     -13.705   7.193   6.021  1.00  0.00           C  
ATOM   1531  CD1 LEU A 180     -13.642   8.662   6.426  1.00  0.00           C  
ATOM   1532  CD2 LEU A 180     -13.911   6.304   7.243  1.00  0.00           C  
ATOM   1533  N   GLY A 181     -13.564   5.616   2.357  1.00  0.00           N  
ATOM   1534  CA  GLY A 181     -12.562   4.929   1.557  1.00  0.00           C  
ATOM   1535  C   GLY A 181     -12.138   5.713   0.330  1.00  0.00           C  
ATOM   1536  O   GLY A 181     -10.947   5.795   0.020  1.00  0.00           O  
ATOM   1537  N   LEU A 182     -13.050   6.244  -0.364  1.00  0.00           N  
ATOM   1538  CA  LEU A 182     -12.818   7.092  -1.528  1.00  0.00           C  
ATOM   1539  C   LEU A 182     -12.080   8.367  -1.133  1.00  0.00           C  
ATOM   1540  CB  LEU A 182     -14.143   7.445  -2.208  1.00  0.00           C  
ATOM   1541  O   LEU A 182     -11.182   8.817  -1.848  1.00  0.00           O  
ATOM   1542  CG  LEU A 182     -14.046   8.212  -3.528  1.00  0.00           C  
ATOM   1543  CD1 LEU A 182     -13.270   7.398  -4.558  1.00  0.00           C  
ATOM   1544  CD2 LEU A 182     -15.436   8.559  -4.049  1.00  0.00           C  
ATOM   1545  N   GLN A 183     -12.432   9.019   0.011  1.00  0.00           N  
ATOM   1546  CA  GLN A 183     -11.740  10.196   0.524  1.00  0.00           C  
ATOM   1547  C   GLN A 183     -10.283   9.880   0.849  1.00  0.00           C  
ATOM   1548  CB  GLN A 183     -12.449  10.737   1.767  1.00  0.00           C  
ATOM   1549  O   GLN A 183      -9.389  10.676   0.554  1.00  0.00           O  
ATOM   1550  CG  GLN A 183     -13.754  11.461   1.464  1.00  0.00           C  
ATOM   1551  CD  GLN A 183     -14.440  11.981   2.714  1.00  0.00           C  
ATOM   1552  NE2 GLN A 183     -15.680  12.436   2.564  1.00  0.00           N  
ATOM   1553  OE1 GLN A 183     -13.862  11.973   3.805  1.00  0.00           O  
ATOM   1554  N   PHE A 184     -10.106   8.736   1.514  1.00  0.00           N  
ATOM   1555  CA  PHE A 184      -8.756   8.288   1.833  1.00  0.00           C  
ATOM   1556  C   PHE A 184      -7.933   8.103   0.564  1.00  0.00           C  
ATOM   1557  CB  PHE A 184      -8.797   6.978   2.628  1.00  0.00           C  
ATOM   1558  O   PHE A 184      -6.784   8.545   0.494  1.00  0.00           O  
ATOM   1559  CG  PHE A 184      -7.438   6.454   3.004  1.00  0.00           C  
ATOM   1560  CD1 PHE A 184      -6.792   5.520   2.204  1.00  0.00           C  
ATOM   1561  CD2 PHE A 184      -6.806   6.895   4.159  1.00  0.00           C  
ATOM   1562  CE1 PHE A 184      -5.533   5.033   2.550  1.00  0.00           C  
ATOM   1563  CE2 PHE A 184      -5.549   6.413   4.512  1.00  0.00           C  
ATOM   1564  CZ  PHE A 184      -4.915   5.481   3.706  1.00  0.00           C  
ATOM   1565  N   TYR A 185      -8.503   7.392  -0.356  1.00  0.00           N  
ATOM   1566  CA  TYR A 185      -7.842   7.154  -1.635  1.00  0.00           C  
ATOM   1567  C   TYR A 185      -7.466   8.469  -2.308  1.00  0.00           C  
ATOM   1568  CB  TYR A 185      -8.744   6.333  -2.561  1.00  0.00           C  
ATOM   1569  O   TYR A 185      -6.355   8.615  -2.821  1.00  0.00           O  
ATOM   1570  CG  TYR A 185      -8.093   5.967  -3.873  1.00  0.00           C  
ATOM   1571  CD1 TYR A 185      -8.427   6.635  -5.049  1.00  0.00           C  
ATOM   1572  CD2 TYR A 185      -7.144   4.952  -3.940  1.00  0.00           C  
ATOM   1573  CE1 TYR A 185      -7.832   6.300  -6.261  1.00  0.00           C  
ATOM   1574  CE2 TYR A 185      -6.542   4.609  -5.146  1.00  0.00           C  
ATOM   1575  OH  TYR A 185      -6.299   4.951  -7.496  1.00  0.00           O  
ATOM   1576  CZ  TYR A 185      -6.892   5.287  -6.299  1.00  0.00           C  
ATOM   1577  N   ARG A 186      -8.271   9.371  -2.409  1.00  0.00           N  
ATOM   1578  CA  ARG A 186      -8.036  10.684  -3.000  1.00  0.00           C  
ATOM   1579  C   ARG A 186      -6.891  11.405  -2.295  1.00  0.00           C  
ATOM   1580  CB  ARG A 186      -9.306  11.536  -2.942  1.00  0.00           C  
ATOM   1581  O   ARG A 186      -6.048  12.027  -2.945  1.00  0.00           O  
ATOM   1582  CG  ARG A 186     -10.368  11.128  -3.951  1.00  0.00           C  
ATOM   1583  CD  ARG A 186     -11.603  12.012  -3.858  1.00  0.00           C  
ATOM   1584  NE  ARG A 186     -12.666  11.548  -4.745  1.00  0.00           N  
ATOM   1585  NH1 ARG A 186     -14.279  12.966  -3.893  1.00  0.00           N  
ATOM   1586  NH2 ARG A 186     -14.800  11.519  -5.593  1.00  0.00           N  
ATOM   1587  CZ  ARG A 186     -13.913  12.012  -4.742  1.00  0.00           C  
ATOM   1588  N   GLU A 187      -7.015  11.361  -0.996  1.00  0.00           N  
ATOM   1589  CA  GLU A 187      -5.963  11.985  -0.199  1.00  0.00           C  
ATOM   1590  C   GLU A 187      -4.609  11.333  -0.465  1.00  0.00           C  
ATOM   1591  CB  GLU A 187      -6.300  11.906   1.293  1.00  0.00           C  
ATOM   1592  O   GLU A 187      -3.588  12.019  -0.539  1.00  0.00           O  
ATOM   1593  CG  GLU A 187      -7.346  12.917   1.741  1.00  0.00           C  
ATOM   1594  CD  GLU A 187      -6.866  14.357   1.648  1.00  0.00           C  
ATOM   1595  OE1 GLU A 187      -7.700  15.260   1.412  1.00  0.00           O  
ATOM   1596  OE2 GLU A 187      -5.646  14.583   1.812  1.00  0.00           O  
ATOM   1597  N   MET A 188      -4.644  10.122  -0.569  1.00  0.00           N  
ATOM   1598  CA  MET A 188      -3.431   9.374  -0.887  1.00  0.00           C  
ATOM   1599  C   MET A 188      -2.877   9.789  -2.246  1.00  0.00           C  
ATOM   1600  CB  MET A 188      -3.707   7.870  -0.873  1.00  0.00           C  
ATOM   1601  O   MET A 188      -1.664   9.941  -2.407  1.00  0.00           O  
ATOM   1602  CG  MET A 188      -3.732   7.265   0.522  1.00  0.00           C  
ATOM   1603  SD  MET A 188      -2.151   7.504   1.421  1.00  0.00           S  
ATOM   1604  CE  MET A 188      -1.017   6.618   0.316  1.00  0.00           C  
ATOM   1605  N   ARG A 189      -3.715   9.889  -3.231  1.00  0.00           N  
ATOM   1606  CA  ARG A 189      -3.301  10.351  -4.552  1.00  0.00           C  
ATOM   1607  C   ARG A 189      -2.684  11.743  -4.478  1.00  0.00           C  
ATOM   1608  CB  ARG A 189      -4.489  10.355  -5.517  1.00  0.00           C  
ATOM   1609  O   ARG A 189      -1.707  12.033  -5.171  1.00  0.00           O  
ATOM   1610  CG  ARG A 189      -4.996   8.967  -5.876  1.00  0.00           C  
ATOM   1611  CD  ARG A 189      -3.968   8.181  -6.679  1.00  0.00           C  
ATOM   1612  NE  ARG A 189      -3.752   8.768  -7.998  1.00  0.00           N  
ATOM   1613  NH1 ARG A 189      -2.598   6.954  -8.844  1.00  0.00           N  
ATOM   1614  NH2 ARG A 189      -2.967   8.797 -10.156  1.00  0.00           N  
ATOM   1615  CZ  ARG A 189      -3.106   8.172  -8.996  1.00  0.00           C  
ATOM   1616  N   ARG A 190      -3.337  12.586  -3.765  1.00  0.00           N  
ATOM   1617  CA  ARG A 190      -2.800  13.927  -3.557  1.00  0.00           C  
ATOM   1618  C   ARG A 190      -1.389  13.868  -2.982  1.00  0.00           C  
ATOM   1619  CB  ARG A 190      -3.711  14.732  -2.628  1.00  0.00           C  
ATOM   1620  O   ARG A 190      -0.500  14.594  -3.432  1.00  0.00           O  
ATOM   1621  CG  ARG A 190      -3.332  16.200  -2.514  1.00  0.00           C  
ATOM   1622  CD  ARG A 190      -4.266  16.953  -1.577  1.00  0.00           C  
ATOM   1623  NE  ARG A 190      -3.809  18.320  -1.345  1.00  0.00           N  
ATOM   1624  NH1 ARG A 190      -5.589  18.905   0.008  1.00  0.00           N  
ATOM   1625  NH2 ARG A 190      -3.944  20.433  -0.454  1.00  0.00           N  
ATOM   1626  CZ  ARG A 190      -4.448  19.216  -0.597  1.00  0.00           C  
ATOM   1627  N   TRP A 191      -1.235  13.046  -2.087  1.00  0.00           N  
ATOM   1628  CA  TRP A 191       0.065  12.895  -1.442  1.00  0.00           C  
ATOM   1629  C   TRP A 191       1.105  12.372  -2.427  1.00  0.00           C  
ATOM   1630  CB  TRP A 191      -0.037  11.953  -0.239  1.00  0.00           C  
ATOM   1631  O   TRP A 191       2.270  12.775  -2.382  1.00  0.00           O  
ATOM   1632  CG  TRP A 191      -0.725  12.554   0.949  1.00  0.00           C  
ATOM   1633  CD1 TRP A 191      -1.530  13.659   0.964  1.00  0.00           C  
ATOM   1634  CD2 TRP A 191      -0.665  12.084   2.299  1.00  0.00           C  
ATOM   1635  CE2 TRP A 191      -1.459  12.953   3.080  1.00  0.00           C  
ATOM   1636  CE3 TRP A 191      -0.017  11.010   2.925  1.00  0.00           C  
ATOM   1637  NE1 TRP A 191      -1.974  13.904   2.242  1.00  0.00           N  
ATOM   1638  CH2 TRP A 191      -0.977  11.722   5.044  1.00  0.00           C  
ATOM   1639  CZ2 TRP A 191      -1.622  12.780   4.457  1.00  0.00           C  
ATOM   1640  CZ3 TRP A 191      -0.181  10.840   4.295  1.00  0.00           C  
ATOM   1641  N   GLN A 192       0.740  11.488  -3.178  1.00  0.00           N  
ATOM   1642  CA  GLN A 192       1.620  10.970  -4.220  1.00  0.00           C  
ATOM   1643  C   GLN A 192       2.122  12.092  -5.124  1.00  0.00           C  
ATOM   1644  CB  GLN A 192       0.900   9.907  -5.052  1.00  0.00           C  
ATOM   1645  O   GLN A 192       3.298  12.120  -5.493  1.00  0.00           O  
ATOM   1646  CG  GLN A 192       0.642   8.608  -4.301  1.00  0.00           C  
ATOM   1647  CD  GLN A 192      -0.198   7.627  -5.097  1.00  0.00           C  
ATOM   1648  NE2 GLN A 192       0.070   6.337  -4.919  1.00  0.00           N  
ATOM   1649  OE1 GLN A 192      -1.080   8.024  -5.864  1.00  0.00           O  
ATOM   1650  N   MET A 193       1.249  12.895  -5.465  1.00  0.00           N  
ATOM   1651  CA  MET A 193       1.579  14.029  -6.325  1.00  0.00           C  
ATOM   1652  C   MET A 193       2.559  14.970  -5.632  1.00  0.00           C  
ATOM   1653  CB  MET A 193       0.313  14.790  -6.721  1.00  0.00           C  
ATOM   1654  O   MET A 193       3.516  15.440  -6.249  1.00  0.00           O  
ATOM   1655  CG  MET A 193      -0.502  14.103  -7.804  1.00  0.00           C  
ATOM   1656  SD  MET A 193      -1.980  15.073  -8.294  1.00  0.00           S  
ATOM   1657  CE  MET A 193      -1.184  16.456  -9.158  1.00  0.00           C  
ATOM   1658  N   VAL A 194       2.309  15.292  -4.418  1.00  0.00           N  
ATOM   1659  CA  VAL A 194       3.162  16.168  -3.622  1.00  0.00           C  
ATOM   1660  C   VAL A 194       4.562  15.568  -3.513  1.00  0.00           C  
ATOM   1661  CB  VAL A 194       2.574  16.406  -2.213  1.00  0.00           C  
ATOM   1662  O   VAL A 194       5.561  16.272  -3.681  1.00  0.00           O  
ATOM   1663  CG1 VAL A 194       3.590  17.112  -1.316  1.00  0.00           C  
ATOM   1664  CG2 VAL A 194       1.283  17.217  -2.304  1.00  0.00           C  
ATOM   1665  N   ALA A 195       4.614  14.315  -3.163  1.00  0.00           N  
ATOM   1666  CA  ALA A 195       5.879  13.595  -3.032  1.00  0.00           C  
ATOM   1667  C   ALA A 195       6.653  13.602  -4.347  1.00  0.00           C  
ATOM   1668  CB  ALA A 195       5.630  12.161  -2.572  1.00  0.00           C  
ATOM   1669  O   ALA A 195       7.867  13.815  -4.358  1.00  0.00           O  
ATOM   1670  N   THR A 196       5.976  13.328  -5.426  1.00  0.00           N  
ATOM   1671  CA  THR A 196       6.567  13.339  -6.759  1.00  0.00           C  
ATOM   1672  C   THR A 196       7.113  14.723  -7.098  1.00  0.00           C  
ATOM   1673  CB  THR A 196       5.543  12.912  -7.828  1.00  0.00           C  
ATOM   1674  O   THR A 196       8.225  14.848  -7.614  1.00  0.00           O  
ATOM   1675  CG2 THR A 196       6.170  12.905  -9.218  1.00  0.00           C  
ATOM   1676  OG1 THR A 196       5.065  11.596  -7.524  1.00  0.00           O  
ATOM   1677  N   TYR A 197       6.281  15.715  -6.884  1.00  0.00           N  
ATOM   1678  CA  TYR A 197       6.687  17.096  -7.116  1.00  0.00           C  
ATOM   1679  C   TYR A 197       7.931  17.442  -6.306  1.00  0.00           C  
ATOM   1680  CB  TYR A 197       5.549  18.058  -6.761  1.00  0.00           C  
ATOM   1681  O   TYR A 197       8.854  18.082  -6.816  1.00  0.00           O  
ATOM   1682  CG  TYR A 197       5.874  19.508  -7.029  1.00  0.00           C  
ATOM   1683  CD1 TYR A 197       6.334  20.338  -6.009  1.00  0.00           C  
ATOM   1684  CD2 TYR A 197       5.720  20.050  -8.300  1.00  0.00           C  
ATOM   1685  CE1 TYR A 197       6.632  21.675  -6.250  1.00  0.00           C  
ATOM   1686  CE2 TYR A 197       6.016  21.386  -8.553  1.00  0.00           C  
ATOM   1687  OH  TYR A 197       6.765  23.512  -7.768  1.00  0.00           O  
ATOM   1688  CZ  TYR A 197       6.471  22.189  -7.523  1.00  0.00           C  
ATOM   1689  N   SER A 198       7.984  17.083  -5.072  1.00  0.00           N  
ATOM   1690  CA  SER A 198       9.101  17.344  -4.170  1.00  0.00           C  
ATOM   1691  C   SER A 198      10.392  16.726  -4.695  1.00  0.00           C  
ATOM   1692  CB  SER A 198       8.798  16.802  -2.772  1.00  0.00           C  
ATOM   1693  O   SER A 198      11.444  17.368  -4.680  1.00  0.00           O  
ATOM   1694  OG  SER A 198       9.866  17.080  -1.883  1.00  0.00           O  
ATOM   1695  N   PHE A 199      10.310  15.551  -5.214  1.00  0.00           N  
ATOM   1696  CA  PHE A 199      11.474  14.819  -5.699  1.00  0.00           C  
ATOM   1697  C   PHE A 199      11.900  15.328  -7.071  1.00  0.00           C  
ATOM   1698  CB  PHE A 199      11.178  13.317  -5.765  1.00  0.00           C  
ATOM   1699  O   PHE A 199      13.080  15.265  -7.424  1.00  0.00           O  
ATOM   1700  CG  PHE A 199      11.276  12.621  -4.435  1.00  0.00           C  
ATOM   1701  CD1 PHE A 199      12.514  12.297  -3.894  1.00  0.00           C  
ATOM   1702  CD2 PHE A 199      10.129  12.289  -3.726  1.00  0.00           C  
ATOM   1703  CE1 PHE A 199      12.607  11.652  -2.662  1.00  0.00           C  
ATOM   1704  CE2 PHE A 199      10.214  11.644  -2.495  1.00  0.00           C  
ATOM   1705  CZ  PHE A 199      11.454  11.326  -1.966  1.00  0.00           C  
ATOM   1706  N   MET A 200      10.949  15.812  -7.885  1.00  0.00           N  
ATOM   1707  CA  MET A 200      11.226  16.371  -9.205  1.00  0.00           C  
ATOM   1708  C   MET A 200      11.925  17.721  -9.088  1.00  0.00           C  
ATOM   1709  CB  MET A 200       9.933  16.519 -10.009  1.00  0.00           C  
ATOM   1710  O   MET A 200      12.761  18.067  -9.925  1.00  0.00           O  
ATOM   1711  CG  MET A 200       9.443  15.219 -10.627  1.00  0.00           C  
ATOM   1712  SD  MET A 200       8.051  15.476 -11.795  1.00  0.00           S  
ATOM   1713  CE  MET A 200       7.937  17.287 -11.762  1.00  0.00           C  
ATOM   1714  N   HIS A 201      11.690  18.527  -8.174  1.00  0.00           N  
ATOM   1715  CA  HIS A 201      12.146  19.907  -8.053  1.00  0.00           C  
ATOM   1716  C   HIS A 201      13.353  20.009  -7.126  1.00  0.00           C  
ATOM   1717  CB  HIS A 201      11.015  20.802  -7.542  1.00  0.00           C  
ATOM   1718  O   HIS A 201      13.979  21.067  -7.029  1.00  0.00           O  
ATOM   1719  CG  HIS A 201       9.940  21.045  -8.553  1.00  0.00           C  
ATOM   1720  CD2 HIS A 201       8.625  21.327  -8.401  1.00  0.00           C  
ATOM   1721  ND1 HIS A 201      10.172  21.006  -9.911  1.00  0.00           N  
ATOM   1722  CE1 HIS A 201       9.043  21.255 -10.552  1.00  0.00           C  
ATOM   1723  NE2 HIS A 201       8.088  21.453  -9.659  1.00  0.00           N  
ATOM   1724  N   HIS A 202      13.699  18.993  -6.571  1.00  0.00           N  
ATOM   1725  CA  HIS A 202      14.944  18.983  -5.812  1.00  0.00           C  
ATOM   1726  C   HIS A 202      16.087  18.401  -6.637  1.00  0.00           C  
ATOM   1727  CB  HIS A 202      14.775  18.190  -4.515  1.00  0.00           C  
ATOM   1728  O   HIS A 202      17.146  18.075  -6.095  1.00  0.00           O  
ATOM   1729  CG  HIS A 202      14.051  18.940  -3.443  1.00  0.00           C  
ATOM   1730  CD2 HIS A 202      12.788  18.819  -2.971  1.00  0.00           C  
ATOM   1731  ND1 HIS A 202      14.636  19.959  -2.723  1.00  0.00           N  
ATOM   1732  CE1 HIS A 202      13.761  20.433  -1.852  1.00  0.00           C  
ATOM   1733  NE2 HIS A 202      12.632  19.758  -1.982  1.00  0.00           N  
ATOM   1734  N   GLU A 203      15.981  18.477  -8.044  1.00  0.00           N  
ATOM   1735  CA  GLU A 203      16.762  18.042  -9.198  1.00  0.00           C  
ATOM   1736  C   GLU A 203      17.990  18.927  -9.398  1.00  0.00           C  
ATOM   1737  CB  GLU A 203      15.901  18.044 -10.463  1.00  0.00           C  
ATOM   1738  O   GLU A 203      18.994  18.486  -9.961  1.00  0.00           O  
ATOM   1739  CG  GLU A 203      15.153  16.740 -10.700  1.00  0.00           C  
ATOM   1740  CD  GLU A 203      14.541  16.643 -12.088  1.00  0.00           C  
ATOM   1741  OE1 GLU A 203      14.000  15.570 -12.439  1.00  0.00           O  
ATOM   1742  OE2 GLU A 203      14.604  17.648 -12.831  1.00  0.00           O  
ATOM   1743  N   THR A 204      18.636  19.404  -8.222  1.00  0.00           N  
ATOM   1744  CA  THR A 204      19.954  20.008  -8.383  1.00  0.00           C  
ATOM   1745  C   THR A 204      20.759  19.902  -7.091  1.00  0.00           C  
ATOM   1746  CB  THR A 204      19.844  21.485  -8.803  1.00  0.00           C  
ATOM   1747  O   THR A 204      21.964  20.161  -7.081  1.00  0.00           O  
ATOM   1748  CG2 THR A 204      19.621  21.615 -10.306  1.00  0.00           C  
ATOM   1749  OG1 THR A 204      18.742  22.091  -8.114  1.00  0.00           O  
ATOM   1750  N   ASN A 205      20.606  18.792  -6.107  1.00  0.00           N  
ATOM   1751  CA  ASN A 205      21.381  18.839  -4.872  1.00  0.00           C  
ATOM   1752  C   ASN A 205      21.342  17.503  -4.135  1.00  0.00           C  
ATOM   1753  CB  ASN A 205      20.876  19.962  -3.964  1.00  0.00           C  
ATOM   1754  O   ASN A 205      20.349  16.778  -4.206  1.00  0.00           O  
ATOM   1755  CG  ASN A 205      21.973  20.931  -3.569  1.00  0.00           C  
ATOM   1756  ND2 ASN A 205      21.594  22.172  -3.286  1.00  0.00           N  
ATOM   1757  OD1 ASN A 205      23.151  20.568  -3.520  1.00  0.00           O  
ATOM   1758  N   PRO A 206      22.322  16.814  -3.715  1.00  0.00           N  
ATOM   1759  CA  PRO A 206      22.469  15.785  -2.683  1.00  0.00           C  
ATOM   1760  C   PRO A 206      21.390  15.871  -1.606  1.00  0.00           C  
ATOM   1761  CB  PRO A 206      23.852  16.074  -2.093  1.00  0.00           C  
ATOM   1762  O   PRO A 206      21.403  15.092  -0.650  1.00  0.00           O  
ATOM   1763  CG  PRO A 206      24.213  17.429  -2.610  1.00  0.00           C  
ATOM   1764  CD  PRO A 206      23.219  17.816  -3.667  1.00  0.00           C  
ATOM   1765  N   ASP A 207      20.225  16.458  -1.770  1.00  0.00           N  
ATOM   1766  CA  ASP A 207      19.403  16.662  -0.582  1.00  0.00           C  
ATOM   1767  C   ASP A 207      18.165  15.768  -0.611  1.00  0.00           C  
ATOM   1768  CB  ASP A 207      18.989  18.130  -0.460  1.00  0.00           C  
ATOM   1769  O   ASP A 207      17.037  16.257  -0.515  1.00  0.00           O  
ATOM   1770  CG  ASP A 207      19.397  18.753   0.863  1.00  0.00           C  
ATOM   1771  OD1 ASP A 207      19.896  18.028   1.751  1.00  0.00           O  
ATOM   1772  OD2 ASP A 207      19.216  19.980   1.021  1.00  0.00           O  
ATOM   1773  N   MET A 208      18.148  14.655  -1.366  1.00  0.00           N  
ATOM   1774  CA  MET A 208      17.135  13.615  -1.207  1.00  0.00           C  
ATOM   1775  C   MET A 208      16.588  13.601   0.216  1.00  0.00           C  
ATOM   1776  CB  MET A 208      17.713  12.243  -1.559  1.00  0.00           C  
ATOM   1777  O   MET A 208      15.392  13.391   0.424  1.00  0.00           O  
ATOM   1778  CG  MET A 208      17.827  11.990  -3.054  1.00  0.00           C  
ATOM   1779  SD  MET A 208      18.435  10.302  -3.437  1.00  0.00           S  
ATOM   1780  CE  MET A 208      16.917   9.346  -3.166  1.00  0.00           C  
ATOM   1781  N   TYR A 209      17.427  13.861   1.094  1.00  0.00           N  
ATOM   1782  CA  TYR A 209      17.042  13.981   2.496  1.00  0.00           C  
ATOM   1783  C   TYR A 209      16.076  15.142   2.698  1.00  0.00           C  
ATOM   1784  CB  TYR A 209      18.279  14.172   3.379  1.00  0.00           C  
ATOM   1785  O   TYR A 209      15.069  15.005   3.397  1.00  0.00           O  
ATOM   1786  CG  TYR A 209      17.968  14.233   4.855  1.00  0.00           C  
ATOM   1787  CD1 TYR A 209      17.925  15.453   5.527  1.00  0.00           C  
ATOM   1788  CD2 TYR A 209      17.717  13.073   5.580  1.00  0.00           C  
ATOM   1789  CE1 TYR A 209      17.641  15.514   6.888  1.00  0.00           C  
ATOM   1790  CE2 TYR A 209      17.431  13.123   6.940  1.00  0.00           C  
ATOM   1791  OH  TYR A 209      17.113  14.401   8.931  1.00  0.00           O  
ATOM   1792  CZ  TYR A 209      17.395  14.346   7.584  1.00  0.00           C  
ATOM   1793  N   ALA A 210      16.277  16.239   2.092  1.00  0.00           N  
ATOM   1794  CA  ALA A 210      15.434  17.429   2.172  1.00  0.00           C  
ATOM   1795  C   ALA A 210      14.077  17.185   1.518  1.00  0.00           C  
ATOM   1796  CB  ALA A 210      16.130  18.620   1.518  1.00  0.00           C  
ATOM   1797  O   ALA A 210      13.045  17.620   2.034  1.00  0.00           O  
ATOM   1798  N   ALA A 211      14.068  16.471   0.398  1.00  0.00           N  
ATOM   1799  CA  ALA A 211      12.839  16.099  -0.298  1.00  0.00           C  
ATOM   1800  C   ALA A 211      12.008  15.128   0.536  1.00  0.00           C  
ATOM   1801  CB  ALA A 211      13.162  15.485  -1.658  1.00  0.00           C  
ATOM   1802  O   ALA A 211      10.785  15.265   0.625  1.00  0.00           O  
ATOM   1803  N   THR A 212      12.692  14.228   1.202  1.00  0.00           N  
ATOM   1804  CA  THR A 212      12.054  13.267   2.095  1.00  0.00           C  
ATOM   1805  C   THR A 212      11.502  13.965   3.335  1.00  0.00           C  
ATOM   1806  CB  THR A 212      13.037  12.161   2.520  1.00  0.00           C  
ATOM   1807  O   THR A 212      10.390  13.667   3.778  1.00  0.00           O  
ATOM   1808  CG2 THR A 212      12.345  11.112   3.384  1.00  0.00           C  
ATOM   1809  OG1 THR A 212      13.567  11.525   1.350  1.00  0.00           O  
ATOM   1810  N   ARG A 213      12.215  14.831   3.951  1.00  0.00           N  
ATOM   1811  CA  ARG A 213      11.800  15.605   5.117  1.00  0.00           C  
ATOM   1812  C   ARG A 213      10.605  16.494   4.787  1.00  0.00           C  
ATOM   1813  CB  ARG A 213      12.959  16.458   5.637  1.00  0.00           C  
ATOM   1814  O   ARG A 213       9.666  16.599   5.578  1.00  0.00           O  
ATOM   1815  CG  ARG A 213      12.690  17.106   6.985  1.00  0.00           C  
ATOM   1816  CD  ARG A 213      13.903  17.872   7.495  1.00  0.00           C  
ATOM   1817  NE  ARG A 213      13.608  18.584   8.735  1.00  0.00           N  
ATOM   1818  NH1 ARG A 213      15.666  19.627   8.868  1.00  0.00           N  
ATOM   1819  NH2 ARG A 213      14.082  19.998  10.483  1.00  0.00           N  
ATOM   1820  CZ  ARG A 213      14.453  19.401   9.359  1.00  0.00           C  
ATOM   1821  N   TRP A 214      10.707  17.189   3.783  1.00  0.00           N  
ATOM   1822  CA  TRP A 214       9.608  18.044   3.347  1.00  0.00           C  
ATOM   1823  C   TRP A 214       8.337  17.230   3.134  1.00  0.00           C  
ATOM   1824  CB  TRP A 214       9.979  18.782   2.058  1.00  0.00           C  
ATOM   1825  O   TRP A 214       7.259  17.621   3.589  1.00  0.00           O  
ATOM   1826  CG  TRP A 214       8.937  19.754   1.591  1.00  0.00           C  
ATOM   1827  CD1 TRP A 214       8.779  21.050   1.995  1.00  0.00           C  
ATOM   1828  CD2 TRP A 214       7.905  19.503   0.633  1.00  0.00           C  
ATOM   1829  CE2 TRP A 214       7.156  20.694   0.504  1.00  0.00           C  
ATOM   1830  CE3 TRP A 214       7.539  18.387  -0.131  1.00  0.00           C  
ATOM   1831  NE1 TRP A 214       7.710  21.621   1.345  1.00  0.00           N  
ATOM   1832  CH2 TRP A 214       5.727  19.692  -1.094  1.00  0.00           C  
ATOM   1833  CZ2 TRP A 214       6.063  20.799  -0.359  1.00  0.00           C  
ATOM   1834  CZ3 TRP A 214       6.451  18.493  -0.989  1.00  0.00           C  
ATOM   1835  N   THR A 215       8.425  16.122   2.257  1.00  0.00           N  
ATOM   1836  CA  THR A 215       7.306  15.225   1.989  1.00  0.00           C  
ATOM   1837  C   THR A 215       6.726  14.680   3.291  1.00  0.00           C  
ATOM   1838  CB  THR A 215       7.733  14.054   1.085  1.00  0.00           C  
ATOM   1839  O   THR A 215       5.506  14.608   3.451  1.00  0.00           O  
ATOM   1840  CG2 THR A 215       6.546  13.158   0.748  1.00  0.00           C  
ATOM   1841  OG1 THR A 215       8.285  14.574  -0.131  1.00  0.00           O  
ATOM   1842  N   TYR A 216       7.621  14.302   4.218  1.00  0.00           N  
ATOM   1843  CA  TYR A 216       7.209  13.811   5.529  1.00  0.00           C  
ATOM   1844  C   TYR A 216       6.444  14.882   6.296  1.00  0.00           C  
ATOM   1845  CB  TYR A 216       8.426  13.356   6.340  1.00  0.00           C  
ATOM   1846  O   TYR A 216       5.415  14.597   6.914  1.00  0.00           O  
ATOM   1847  CG  TYR A 216       8.069  12.681   7.642  1.00  0.00           C  
ATOM   1848  CD1 TYR A 216       8.321  13.303   8.863  1.00  0.00           C  
ATOM   1849  CD2 TYR A 216       7.481  11.421   7.655  1.00  0.00           C  
ATOM   1850  CE1 TYR A 216       7.996  12.684  10.066  1.00  0.00           C  
ATOM   1851  CE2 TYR A 216       7.152  10.793   8.851  1.00  0.00           C  
ATOM   1852  OH  TYR A 216       7.089  10.814  11.237  1.00  0.00           O  
ATOM   1853  CZ  TYR A 216       7.412  11.431  10.050  1.00  0.00           C  
ATOM   1854  N   SER A 217       6.868  16.085   6.408  1.00  0.00           N  
ATOM   1855  CA  SER A 217       6.230  17.208   7.087  1.00  0.00           C  
ATOM   1856  C   SER A 217       4.831  17.464   6.538  1.00  0.00           C  
ATOM   1857  CB  SER A 217       7.080  18.472   6.947  1.00  0.00           C  
ATOM   1858  O   SER A 217       3.891  17.694   7.302  1.00  0.00           O  
ATOM   1859  OG  SER A 217       8.311  18.329   7.636  1.00  0.00           O  
ATOM   1860  N   ARG A 218       4.674  17.431   5.235  1.00  0.00           N  
ATOM   1861  CA  ARG A 218       3.375  17.634   4.601  1.00  0.00           C  
ATOM   1862  C   ARG A 218       2.442  16.460   4.876  1.00  0.00           C  
ATOM   1863  CB  ARG A 218       3.538  17.832   3.093  1.00  0.00           C  
ATOM   1864  O   ARG A 218       1.227  16.639   4.986  1.00  0.00           O  
ATOM   1865  CG  ARG A 218       4.221  19.136   2.712  1.00  0.00           C  
ATOM   1866  CD  ARG A 218       3.347  20.342   3.025  1.00  0.00           C  
ATOM   1867  NE  ARG A 218       3.920  21.576   2.494  1.00  0.00           N  
ATOM   1868  NH1 ARG A 218       2.255  22.949   3.317  1.00  0.00           N  
ATOM   1869  NH2 ARG A 218       3.994  23.840   2.119  1.00  0.00           N  
ATOM   1870  CZ  ARG A 218       3.388  22.785   2.644  1.00  0.00           C  
ATOM   1871  N   PHE A 219       3.111  15.349   4.879  1.00  0.00           N  
ATOM   1872  CA  PHE A 219       2.361  14.144   5.214  1.00  0.00           C  
ATOM   1873  C   PHE A 219       1.769  14.248   6.615  1.00  0.00           C  
ATOM   1874  CB  PHE A 219       3.257  12.906   5.113  1.00  0.00           C  
ATOM   1875  O   PHE A 219       0.618  13.866   6.837  1.00  0.00           O  
ATOM   1876  CG  PHE A 219       2.517  11.606   5.276  1.00  0.00           C  
ATOM   1877  CD1 PHE A 219       2.621  10.873   6.451  1.00  0.00           C  
ATOM   1878  CD2 PHE A 219       1.716  11.117   4.252  1.00  0.00           C  
ATOM   1879  CE1 PHE A 219       1.937   9.669   6.605  1.00  0.00           C  
ATOM   1880  CE2 PHE A 219       1.029   9.915   4.398  1.00  0.00           C  
ATOM   1881  CZ  PHE A 219       1.142   9.192   5.574  1.00  0.00           C  
ATOM   1882  N   LEU A 220       2.442  14.830   7.596  1.00  0.00           N  
ATOM   1883  CA  LEU A 220       2.016  14.999   8.981  1.00  0.00           C  
ATOM   1884  C   LEU A 220       0.902  16.035   9.084  1.00  0.00           C  
ATOM   1885  CB  LEU A 220       3.199  15.416   9.859  1.00  0.00           C  
ATOM   1886  O   LEU A 220       0.122  16.022  10.040  1.00  0.00           O  
ATOM   1887  CG  LEU A 220       4.265  14.349  10.111  1.00  0.00           C  
ATOM   1888  CD1 LEU A 220       5.411  14.929  10.933  1.00  0.00           C  
ATOM   1889  CD2 LEU A 220       3.656  13.140  10.813  1.00  0.00           C  
ATOM   1890  N   GLU A 221       0.802  16.926   8.160  1.00  0.00           N  
ATOM   1891  CA  GLU A 221      -0.201  17.986   8.144  1.00  0.00           C  
ATOM   1892  C   GLU A 221      -1.526  17.484   7.579  1.00  0.00           C  
ATOM   1893  CB  GLU A 221       0.297  19.185   7.332  1.00  0.00           C  
ATOM   1894  O   GLU A 221      -2.527  18.204   7.597  1.00  0.00           O  
ATOM   1895  CG  GLU A 221       1.475  19.911   7.966  1.00  0.00           C  
ATOM   1896  CD  GLU A 221       2.049  21.007   7.083  1.00  0.00           C  
ATOM   1897  OE1 GLU A 221       3.040  21.656   7.488  1.00  0.00           O  
ATOM   1898  OE2 GLU A 221       1.504  21.219   5.976  1.00  0.00           O  
ATOM   1899  N   ASN A 222      -1.649  16.266   7.095  1.00  0.00           N  
ATOM   1900  CA  ASN A 222      -2.840  15.615   6.558  1.00  0.00           C  
ATOM   1901  C   ASN A 222      -3.879  15.362   7.646  1.00  0.00           C  
ATOM   1902  CB  ASN A 222      -2.467  14.304   5.863  1.00  0.00           C  
ATOM   1903  O   ASN A 222      -3.576  14.740   8.666  1.00  0.00           O  
ATOM   1904  CG  ASN A 222      -3.636  13.684   5.122  1.00  0.00           C  
ATOM   1905  ND2 ASN A 222      -3.407  13.295   3.873  1.00  0.00           N  
ATOM   1906  OD1 ASN A 222      -4.735  13.555   5.668  1.00  0.00           O  
ATOM   1907  N   PRO A 223      -5.048  15.998   7.534  1.00  0.00           N  
ATOM   1908  CA  PRO A 223      -6.151  15.917   8.494  1.00  0.00           C  
ATOM   1909  C   PRO A 223      -6.553  14.478   8.810  1.00  0.00           C  
ATOM   1910  CB  PRO A 223      -7.289  16.659   7.787  1.00  0.00           C  
ATOM   1911  O   PRO A 223      -7.045  14.197   9.906  1.00  0.00           O  
ATOM   1912  CG  PRO A 223      -6.610  17.518   6.770  1.00  0.00           C  
ATOM   1913  CD  PRO A 223      -5.297  16.884   6.410  1.00  0.00           C  
ATOM   1914  N   TRP A 224      -6.325  13.615   7.820  1.00  0.00           N  
ATOM   1915  CA  TRP A 224      -6.600  12.199   8.043  1.00  0.00           C  
ATOM   1916  C   TRP A 224      -5.629  11.609   9.060  1.00  0.00           C  
ATOM   1917  CB  TRP A 224      -6.515  11.421   6.727  1.00  0.00           C  
ATOM   1918  O   TRP A 224      -6.007  10.757   9.867  1.00  0.00           O  
ATOM   1919  CG  TRP A 224      -7.823  11.302   6.004  1.00  0.00           C  
ATOM   1920  CD1 TRP A 224      -8.371  12.208   5.138  1.00  0.00           C  
ATOM   1921  CD2 TRP A 224      -8.750  10.216   6.089  1.00  0.00           C  
ATOM   1922  CE2 TRP A 224      -9.840  10.530   5.246  1.00  0.00           C  
ATOM   1923  CE3 TRP A 224      -8.766   9.006   6.795  1.00  0.00           C  
ATOM   1924  NE1 TRP A 224      -9.584  11.749   4.679  1.00  0.00           N  
ATOM   1925  CH2 TRP A 224     -10.924   8.498   5.794  1.00  0.00           C  
ATOM   1926  CZ2 TRP A 224     -10.934   9.675   5.091  1.00  0.00           C  
ATOM   1927  CZ3 TRP A 224      -9.856   8.157   6.640  1.00  0.00           C  
ATOM   1928  N   HIS A 225      -4.440  12.218   9.072  1.00  0.00           N  
ATOM   1929  CA  HIS A 225      -3.381  11.913  10.028  1.00  0.00           C  
ATOM   1930  C   HIS A 225      -3.780  12.324  11.441  1.00  0.00           C  
ATOM   1931  CB  HIS A 225      -2.080  12.610   9.626  1.00  0.00           C  
ATOM   1932  O   HIS A 225      -3.539  11.586  12.399  1.00  0.00           O  
ATOM   1933  CG  HIS A 225      -0.981  12.451  10.628  1.00  0.00           C  
ATOM   1934  CD2 HIS A 225      -0.315  11.351  11.050  1.00  0.00           C  
ATOM   1935  ND1 HIS A 225      -0.449  13.515  11.324  1.00  0.00           N  
ATOM   1936  CE1 HIS A 225       0.499  13.074  12.134  1.00  0.00           C  
ATOM   1937  NE2 HIS A 225       0.600  11.764  11.987  1.00  0.00           N  
ATOM   1938  N   GLN A 226      -4.238  13.432  11.627  1.00  0.00           N  
ATOM   1939  CA  GLN A 226      -4.641  14.006  12.906  1.00  0.00           C  
ATOM   1940  C   GLN A 226      -5.861  13.285  13.473  1.00  0.00           C  
ATOM   1941  CB  GLN A 226      -4.937  15.499  12.755  1.00  0.00           C  
ATOM   1942  O   GLN A 226      -5.970  13.099  14.687  1.00  0.00           O  
ATOM   1943  CG  GLN A 226      -3.695  16.355  12.550  1.00  0.00           C  
ATOM   1944  CD  GLN A 226      -4.013  17.834  12.434  1.00  0.00           C  
ATOM   1945  NE2 GLN A 226      -2.980  18.651  12.264  1.00  0.00           N  
ATOM   1946  OE1 GLN A 226      -5.178  18.238  12.497  1.00  0.00           O  
ATOM   1947  N   LYS A 227      -6.638  12.761  12.601  1.00  0.00           N  
ATOM   1948  CA  LYS A 227      -7.913  12.147  12.961  1.00  0.00           C  
ATOM   1949  C   LYS A 227      -7.729  10.680  13.341  1.00  0.00           C  
ATOM   1950  CB  LYS A 227      -8.912  12.269  11.810  1.00  0.00           C  
ATOM   1951  O   LYS A 227      -8.365  10.191  14.277  1.00  0.00           O  
ATOM   1952  CG  LYS A 227     -10.332  11.864  12.177  1.00  0.00           C  
ATOM   1953  CD  LYS A 227     -11.295  12.089  11.018  1.00  0.00           C  
ATOM   1954  CE  LYS A 227     -12.710  11.654  11.374  1.00  0.00           C  
ATOM   1955  NZ  LYS A 227     -13.660  11.880  10.243  1.00  0.00           N  
ATOM   1956  N   TYR A 228      -6.706   9.924  12.859  1.00  0.00           N  
ATOM   1957  CA  TYR A 228      -6.653   8.477  13.036  1.00  0.00           C  
ATOM   1958  C   TYR A 228      -5.312   8.048  13.619  1.00  0.00           C  
ATOM   1959  CB  TYR A 228      -6.896   7.763  11.703  1.00  0.00           C  
ATOM   1960  O   TYR A 228      -5.081   6.859  13.853  1.00  0.00           O  
ATOM   1961  CG  TYR A 228      -8.265   8.016  11.119  1.00  0.00           C  
ATOM   1962  CD1 TYR A 228      -9.390   7.370  11.626  1.00  0.00           C  
ATOM   1963  CD2 TYR A 228      -8.435   8.900  10.060  1.00  0.00           C  
ATOM   1964  CE1 TYR A 228     -10.653   7.598  11.090  1.00  0.00           C  
ATOM   1965  CE2 TYR A 228      -9.694   9.136   9.516  1.00  0.00           C  
ATOM   1966  OH  TYR A 228     -12.043   8.711   9.503  1.00  0.00           O  
ATOM   1967  CZ  TYR A 228     -10.795   8.482  10.037  1.00  0.00           C  
ATOM   1968  N   ASN A 229      -4.524   8.956  14.450  1.00  0.00           N  
ATOM   1969  CA  ASN A 229      -3.334   8.988  15.293  1.00  0.00           C  
ATOM   1970  C   ASN A 229      -2.707   7.604  15.431  1.00  0.00           C  
ATOM   1971  CB  ASN A 229      -3.669   9.560  16.673  1.00  0.00           C  
ATOM   1972  O   ASN A 229      -2.555   7.095  16.543  1.00  0.00           O  
ATOM   1973  CG  ASN A 229      -2.478  10.225  17.334  1.00  0.00           C  
ATOM   1974  ND2 ASN A 229      -2.570  10.440  18.641  1.00  0.00           N  
ATOM   1975  OD1 ASN A 229      -1.484  10.544  16.676  1.00  0.00           O  
ATOM   1976  N   LYS A 230      -2.369   6.906  14.333  1.00  0.00           N  
ATOM   1977  CA  LYS A 230      -1.575   5.696  14.523  1.00  0.00           C  
ATOM   1978  C   LYS A 230      -0.226   5.807  13.819  1.00  0.00           C  
ATOM   1979  CB  LYS A 230      -2.334   4.471  14.010  1.00  0.00           C  
ATOM   1980  O   LYS A 230      -0.150   5.712  12.592  1.00  0.00           O  
ATOM   1981  CG  LYS A 230      -3.598   4.152  14.795  1.00  0.00           C  
ATOM   1982  CD  LYS A 230      -4.194   2.814  14.377  1.00  0.00           C  
ATOM   1983  CE  LYS A 230      -5.454   2.490  15.169  1.00  0.00           C  
ATOM   1984  NZ  LYS A 230      -6.027   1.167  14.780  1.00  0.00           N  
ATOM   1985  N   PRO A 231       0.765   6.280  14.576  1.00  0.00           N  
ATOM   1986  CA  PRO A 231       2.115   6.534  14.068  1.00  0.00           C  
ATOM   1987  C   PRO A 231       2.668   5.366  13.254  1.00  0.00           C  
ATOM   1988  CB  PRO A 231       2.937   6.750  15.341  1.00  0.00           C  
ATOM   1989  O   PRO A 231       3.405   5.576  12.287  1.00  0.00           O  
ATOM   1990  CG  PRO A 231       1.933   7.119  16.385  1.00  0.00           C  
ATOM   1991  CD  PRO A 231       0.605   6.532  16.000  1.00  0.00           C  
ATOM   1992  N   GLU A 232       2.294   4.164  13.524  1.00  0.00           N  
ATOM   1993  CA  GLU A 232       2.815   2.963  12.878  1.00  0.00           C  
ATOM   1994  C   GLU A 232       2.234   2.795  11.477  1.00  0.00           C  
ATOM   1995  CB  GLU A 232       2.514   1.724  13.724  1.00  0.00           C  
ATOM   1996  O   GLU A 232       2.936   2.373  10.555  1.00  0.00           O  
ATOM   1997  CG  GLU A 232       3.189   1.732  15.088  1.00  0.00           C  
ATOM   1998  CD  GLU A 232       2.775   0.565  15.970  1.00  0.00           C  
ATOM   1999  OE1 GLU A 232       3.313   0.430  17.092  1.00  0.00           O  
ATOM   2000  OE2 GLU A 232       1.906  -0.223  15.534  1.00  0.00           O  
ATOM   2001  N   VAL A 233       1.001   3.092  11.169  1.00  0.00           N  
ATOM   2002  CA  VAL A 233       0.300   3.046   9.890  1.00  0.00           C  
ATOM   2003  C   VAL A 233       0.801   4.168   8.985  1.00  0.00           C  
ATOM   2004  CB  VAL A 233      -1.230   3.155  10.078  1.00  0.00           C  
ATOM   2005  O   VAL A 233       1.037   3.955   7.793  1.00  0.00           O  
ATOM   2006  CG1 VAL A 233      -1.936   3.236   8.725  1.00  0.00           C  
ATOM   2007  CG2 VAL A 233      -1.754   1.970  10.887  1.00  0.00           C  
ATOM   2008  N   TYR A 234       1.260   5.052   9.667  1.00  0.00           N  
ATOM   2009  CA  TYR A 234       1.722   6.263   8.998  1.00  0.00           C  
ATOM   2010  C   TYR A 234       3.133   6.080   8.452  1.00  0.00           C  
ATOM   2011  CB  TYR A 234       1.684   7.456   9.958  1.00  0.00           C  
ATOM   2012  O   TYR A 234       3.456   6.575   7.369  1.00  0.00           O  
ATOM   2013  CG  TYR A 234       0.288   7.893  10.329  1.00  0.00           C  
ATOM   2014  CD1 TYR A 234      -0.582   8.403   9.367  1.00  0.00           C  
ATOM   2015  CD2 TYR A 234      -0.164   7.798  11.640  1.00  0.00           C  
ATOM   2016  CE1 TYR A 234      -1.869   8.809   9.705  1.00  0.00           C  
ATOM   2017  CE2 TYR A 234      -1.449   8.200  11.989  1.00  0.00           C  
ATOM   2018  OH  TYR A 234      -3.566   9.103  11.356  1.00  0.00           O  
ATOM   2019  CZ  TYR A 234      -2.293   8.703  11.016  1.00  0.00           C  
ATOM   2020  N   GLY A 235       3.834   5.501   9.206  1.00  0.00           N  
ATOM   2021  CA  GLY A 235       5.189   5.180   8.787  1.00  0.00           C  
ATOM   2022  C   GLY A 235       5.239   4.291   7.558  1.00  0.00           C  
ATOM   2023  O   GLY A 235       6.046   4.517   6.654  1.00  0.00           O  
ATOM   2024  N   VAL A 236       4.299   3.315   7.464  1.00  0.00           N  
ATOM   2025  CA  VAL A 236       4.205   2.381   6.347  1.00  0.00           C  
ATOM   2026  C   VAL A 236       3.717   3.115   5.100  1.00  0.00           C  
ATOM   2027  CB  VAL A 236       3.264   1.200   6.673  1.00  0.00           C  
ATOM   2028  O   VAL A 236       4.274   2.944   4.013  1.00  0.00           O  
ATOM   2029  CG1 VAL A 236       3.064   0.314   5.445  1.00  0.00           C  
ATOM   2030  CG2 VAL A 236       3.817   0.384   7.840  1.00  0.00           C  
ATOM   2031  N   LEU A 237       2.676   3.991   5.209  1.00  0.00           N  
ATOM   2032  CA  LEU A 237       2.090   4.759   4.116  1.00  0.00           C  
ATOM   2033  C   LEU A 237       3.087   5.776   3.570  1.00  0.00           C  
ATOM   2034  CB  LEU A 237       0.819   5.473   4.583  1.00  0.00           C  
ATOM   2035  O   LEU A 237       3.162   5.989   2.358  1.00  0.00           O  
ATOM   2036  CG  LEU A 237      -0.417   4.594   4.786  1.00  0.00           C  
ATOM   2037  CD1 LEU A 237      -1.556   5.412   5.384  1.00  0.00           C  
ATOM   2038  CD2 LEU A 237      -0.843   3.958   3.467  1.00  0.00           C  
ATOM   2039  N   TRP A 238       3.854   6.370   4.469  1.00  0.00           N  
ATOM   2040  CA  TRP A 238       4.918   7.286   4.074  1.00  0.00           C  
ATOM   2041  C   TRP A 238       5.939   6.584   3.184  1.00  0.00           C  
ATOM   2042  CB  TRP A 238       5.613   7.869   5.308  1.00  0.00           C  
ATOM   2043  O   TRP A 238       6.294   7.089   2.117  1.00  0.00           O  
ATOM   2044  CG  TRP A 238       6.900   8.576   5.006  1.00  0.00           C  
ATOM   2045  CD1 TRP A 238       7.050   9.855   4.547  1.00  0.00           C  
ATOM   2046  CD2 TRP A 238       8.220   8.039   5.137  1.00  0.00           C  
ATOM   2047  CE2 TRP A 238       9.123   9.050   4.741  1.00  0.00           C  
ATOM   2048  CE3 TRP A 238       8.727   6.801   5.552  1.00  0.00           C  
ATOM   2049  NE1 TRP A 238       8.384  10.147   4.386  1.00  0.00           N  
ATOM   2050  CH2 TRP A 238      10.977   7.639   5.158  1.00  0.00           C  
ATOM   2051  CZ2 TRP A 238      10.507   8.860   4.748  1.00  0.00           C  
ATOM   2052  CZ3 TRP A 238      10.105   6.614   5.559  1.00  0.00           C  
ATOM   2053  N   HIS A 239       6.481   5.458   3.631  1.00  0.00           N  
ATOM   2054  CA  HIS A 239       7.500   4.717   2.897  1.00  0.00           C  
ATOM   2055  C   HIS A 239       6.956   4.203   1.568  1.00  0.00           C  
ATOM   2056  CB  HIS A 239       8.023   3.550   3.736  1.00  0.00           C  
ATOM   2057  O   HIS A 239       7.686   4.142   0.576  1.00  0.00           O  
ATOM   2058  CG  HIS A 239       8.975   3.965   4.813  1.00  0.00           C  
ATOM   2059  CD2 HIS A 239       8.840   3.982   6.160  1.00  0.00           C  
ATOM   2060  ND1 HIS A 239      10.242   4.435   4.545  1.00  0.00           N  
ATOM   2061  CE1 HIS A 239      10.848   4.723   5.685  1.00  0.00           C  
ATOM   2062  NE2 HIS A 239      10.019   4.458   6.680  1.00  0.00           N  
ATOM   2063  N   LEU A 240       5.653   3.822   1.529  1.00  0.00           N  
ATOM   2064  CA  LEU A 240       5.007   3.368   0.301  1.00  0.00           C  
ATOM   2065  C   LEU A 240       4.905   4.504  -0.711  1.00  0.00           C  
ATOM   2066  CB  LEU A 240       3.614   2.811   0.603  1.00  0.00           C  
ATOM   2067  O   LEU A 240       5.242   4.328  -1.884  1.00  0.00           O  
ATOM   2068  CG  LEU A 240       3.556   1.374   1.124  1.00  0.00           C  
ATOM   2069  CD1 LEU A 240       2.156   1.051   1.634  1.00  0.00           C  
ATOM   2070  CD2 LEU A 240       3.973   0.393   0.033  1.00  0.00           C  
ATOM   2071  N   VAL A 241       4.528   5.661  -0.318  1.00  0.00           N  
ATOM   2072  CA  VAL A 241       4.339   6.841  -1.156  1.00  0.00           C  
ATOM   2073  C   VAL A 241       5.695   7.367  -1.620  1.00  0.00           C  
ATOM   2074  CB  VAL A 241       3.564   7.949  -0.408  1.00  0.00           C  
ATOM   2075  O   VAL A 241       5.865   7.715  -2.791  1.00  0.00           O  
ATOM   2076  CG1 VAL A 241       3.608   9.260  -1.191  1.00  0.00           C  
ATOM   2077  CG2 VAL A 241       2.120   7.517  -0.164  1.00  0.00           C  
ATOM   2078  N   THR A 242       6.635   7.417  -0.758  1.00  0.00           N  
ATOM   2079  CA  THR A 242       7.986   7.868  -1.072  1.00  0.00           C  
ATOM   2080  C   THR A 242       8.658   6.917  -2.058  1.00  0.00           C  
ATOM   2081  CB  THR A 242       8.845   7.986   0.200  1.00  0.00           C  
ATOM   2082  O   THR A 242       9.309   7.357  -3.007  1.00  0.00           O  
ATOM   2083  CG2 THR A 242      10.249   8.484  -0.129  1.00  0.00           C  
ATOM   2084  OG1 THR A 242       8.224   8.906   1.106  1.00  0.00           O  
ATOM   2085  N   GLY A 243       8.576   5.605  -1.737  1.00  0.00           N  
ATOM   2086  CA  GLY A 243       9.082   4.598  -2.656  1.00  0.00           C  
ATOM   2087  C   GLY A 243       8.476   4.698  -4.043  1.00  0.00           C  
ATOM   2088  O   GLY A 243       9.189   4.607  -5.045  1.00  0.00           O  
ATOM   2089  N   TRP A 244       7.186   4.871  -4.138  1.00  0.00           N  
ATOM   2090  CA  TRP A 244       6.470   5.054  -5.396  1.00  0.00           C  
ATOM   2091  C   TRP A 244       6.951   6.307  -6.120  1.00  0.00           C  
ATOM   2092  CB  TRP A 244       4.961   5.140  -5.148  1.00  0.00           C  
ATOM   2093  O   TRP A 244       7.194   6.278  -7.329  1.00  0.00           O  
ATOM   2094  CG  TRP A 244       4.145   5.273  -6.399  1.00  0.00           C  
ATOM   2095  CD1 TRP A 244       3.601   4.260  -7.139  1.00  0.00           C  
ATOM   2096  CD2 TRP A 244       3.785   6.490  -7.058  1.00  0.00           C  
ATOM   2097  CE2 TRP A 244       3.020   6.141  -8.193  1.00  0.00           C  
ATOM   2098  CE3 TRP A 244       4.034   7.845  -6.799  1.00  0.00           C  
ATOM   2099  NE1 TRP A 244       2.923   4.776  -8.220  1.00  0.00           N  
ATOM   2100  CH2 TRP A 244       2.761   8.416  -8.792  1.00  0.00           C  
ATOM   2101  CZ2 TRP A 244       2.503   7.098  -9.069  1.00  0.00           C  
ATOM   2102  CZ3 TRP A 244       3.518   8.796  -7.671  1.00  0.00           C  
ATOM   2103  N   ALA A 245       7.017   7.447  -5.456  1.00  0.00           N  
ATOM   2104  CA  ALA A 245       7.432   8.740  -5.993  1.00  0.00           C  
ATOM   2105  C   ALA A 245       8.847   8.670  -6.561  1.00  0.00           C  
ATOM   2106  CB  ALA A 245       7.349   9.816  -4.913  1.00  0.00           C  
ATOM   2107  O   ALA A 245       9.112   9.187  -7.649  1.00  0.00           O  
ATOM   2108  N   VAL A 246       9.758   8.063  -5.858  1.00  0.00           N  
ATOM   2109  CA  VAL A 246      11.143   7.894  -6.286  1.00  0.00           C  
ATOM   2110  C   VAL A 246      11.191   7.060  -7.565  1.00  0.00           C  
ATOM   2111  CB  VAL A 246      12.001   7.230  -5.185  1.00  0.00           C  
ATOM   2112  O   VAL A 246      11.981   7.343  -8.468  1.00  0.00           O  
ATOM   2113  CG1 VAL A 246      13.370   6.832  -5.734  1.00  0.00           C  
ATOM   2114  CG2 VAL A 246      12.154   8.170  -3.990  1.00  0.00           C  
ATOM   2115  N   CYS A 247      10.368   6.018  -7.605  1.00  0.00           N  
ATOM   2116  CA  CYS A 247      10.279   5.158  -8.780  1.00  0.00           C  
ATOM   2117  C   CYS A 247       9.771   5.935  -9.988  1.00  0.00           C  
ATOM   2118  CB  CYS A 247       9.360   3.968  -8.505  1.00  0.00           C  
ATOM   2119  O   CYS A 247      10.270   5.757 -11.101  1.00  0.00           O  
ATOM   2120  SG  CYS A 247      10.110   2.694  -7.467  1.00  0.00           S  
ATOM   2121  N   LYS A 248       8.810   6.709  -9.802  1.00  0.00           N  
ATOM   2122  CA  LYS A 248       8.265   7.564 -10.852  1.00  0.00           C  
ATOM   2123  C   LYS A 248       9.317   8.542 -11.366  1.00  0.00           C  
ATOM   2124  CB  LYS A 248       7.042   8.328 -10.342  1.00  0.00           C  
ATOM   2125  O   LYS A 248       9.488   8.699 -12.577  1.00  0.00           O  
ATOM   2126  CG  LYS A 248       6.341   9.156 -11.409  1.00  0.00           C  
ATOM   2127  CD  LYS A 248       5.006   9.695 -10.911  1.00  0.00           C  
ATOM   2128  CE  LYS A 248       4.270  10.463 -12.000  1.00  0.00           C  
ATOM   2129  NZ  LYS A 248       2.919  10.911 -11.546  1.00  0.00           N  
ATOM   2130  N   VAL A 249       9.999   9.202 -10.545  1.00  0.00           N  
ATOM   2131  CA  VAL A 249      11.035  10.172 -10.887  1.00  0.00           C  
ATOM   2132  C   VAL A 249      12.178   9.471 -11.619  1.00  0.00           C  
ATOM   2133  CB  VAL A 249      11.570  10.897  -9.632  1.00  0.00           C  
ATOM   2134  O   VAL A 249      12.722  10.005 -12.588  1.00  0.00           O  
ATOM   2135  CG1 VAL A 249      12.791  11.747  -9.980  1.00  0.00           C  
ATOM   2136  CG2 VAL A 249      10.475  11.759  -9.007  1.00  0.00           C  
ATOM   2137  N   ALA A 250      12.570   8.333 -11.104  1.00  0.00           N  
ATOM   2138  CA  ALA A 250      13.605   7.519 -11.736  1.00  0.00           C  
ATOM   2139  C   ALA A 250      13.236   7.184 -13.178  1.00  0.00           C  
ATOM   2140  CB  ALA A 250      13.836   6.238 -10.937  1.00  0.00           C  
ATOM   2141  O   ALA A 250      14.085   7.235 -14.071  1.00  0.00           O  
ATOM   2142  N   CYS A 251      12.005   6.848 -13.349  1.00  0.00           N  
ATOM   2143  CA  CYS A 251      11.504   6.490 -14.672  1.00  0.00           C  
ATOM   2144  C   CYS A 251      11.489   7.702 -15.595  1.00  0.00           C  
ATOM   2145  CB  CYS A 251      10.100   5.897 -14.571  1.00  0.00           C  
ATOM   2146  O   CYS A 251      11.839   7.596 -16.772  1.00  0.00           O  
ATOM   2147  SG  CYS A 251      10.071   4.193 -13.972  1.00  0.00           S  
ATOM   2148  N   ILE A 252      10.996   8.838 -15.153  1.00  0.00           N  
ATOM   2149  CA  ILE A 252      10.971  10.085 -15.909  1.00  0.00           C  
ATOM   2150  C   ILE A 252      12.388  10.452 -16.346  1.00  0.00           C  
ATOM   2151  CB  ILE A 252      10.352  11.234 -15.082  1.00  0.00           C  
ATOM   2152  O   ILE A 252      12.612  10.818 -17.502  1.00  0.00           O  
ATOM   2153  CG1 ILE A 252       8.851  10.997 -14.880  1.00  0.00           C  
ATOM   2154  CG2 ILE A 252      10.607  12.585 -15.758  1.00  0.00           C  
ATOM   2155  CD1 ILE A 252       8.200  11.958 -13.894  1.00  0.00           C  
ATOM   2156  N   ASN A 253      13.335  10.340 -15.382  1.00  0.00           N  
ATOM   2157  CA  ASN A 253      14.732  10.659 -15.658  1.00  0.00           C  
ATOM   2158  C   ASN A 253      15.338   9.692 -16.670  1.00  0.00           C  
ATOM   2159  CB  ASN A 253      15.549  10.654 -14.364  1.00  0.00           C  
ATOM   2160  O   ASN A 253      16.150  10.090 -17.507  1.00  0.00           O  
ATOM   2161  CG  ASN A 253      15.398  11.939 -13.573  1.00  0.00           C  
ATOM   2162  ND2 ASN A 253      15.509  11.840 -12.254  1.00  0.00           N  
ATOM   2163  OD1 ASN A 253      15.182  13.012 -14.143  1.00  0.00           O  
ATOM   2164  N   CYS A 254      15.011   8.396 -16.542  1.00  0.00           N  
ATOM   2165  CA  CYS A 254      15.463   7.356 -17.460  1.00  0.00           C  
ATOM   2166  C   CYS A 254      14.963   7.623 -18.875  1.00  0.00           C  
ATOM   2167  CB  CYS A 254      14.986   5.982 -16.992  1.00  0.00           C  
ATOM   2168  O   CYS A 254      15.698   7.429 -19.845  1.00  0.00           O  
ATOM   2169  SG  CYS A 254      15.937   5.314 -15.609  1.00  0.00           S  
ATOM   2170  N   GLN A 255      13.718   8.059 -19.055  1.00  0.00           N  
ATOM   2171  CA  GLN A 255      13.087   8.353 -20.337  1.00  0.00           C  
ATOM   2172  C   GLN A 255      13.689   9.604 -20.972  1.00  0.00           C  
ATOM   2173  CB  GLN A 255      11.577   8.526 -20.166  1.00  0.00           C  
ATOM   2174  O   GLN A 255      13.804   9.691 -22.197  1.00  0.00           O  
ATOM   2175  CG  GLN A 255      10.847   7.236 -19.816  1.00  0.00           C  
ATOM   2176  CD  GLN A 255       9.363   7.448 -19.580  1.00  0.00           C  
ATOM   2177  NE2 GLN A 255       8.596   6.363 -19.617  1.00  0.00           N  
ATOM   2178  OE1 GLN A 255       8.909   8.576 -19.366  1.00  0.00           O  
ATOM   2179  N   MET A 256      14.093  10.567 -20.143  1.00  0.00           N  
ATOM   2180  CA  MET A 256      14.668  11.829 -20.602  1.00  0.00           C  
ATOM   2181  C   MET A 256      16.113  11.636 -21.051  1.00  0.00           C  
ATOM   2182  CB  MET A 256      14.599  12.885 -19.498  1.00  0.00           C  
ATOM   2183  O   MET A 256      16.543  12.225 -22.044  1.00  0.00           O  
ATOM   2184  CG  MET A 256      13.202  13.436 -19.263  1.00  0.00           C  
ATOM   2185  SD  MET A 256      13.169  14.742 -17.975  1.00  0.00           S  
ATOM   2186  CE  MET A 256      13.921  16.115 -18.892  1.00  0.00           C  
ATOM   2187  N   TRP A 257      16.936  10.662 -20.380  1.00  0.00           N  
ATOM   2188  CA  TRP A 257      18.370  10.465 -20.565  1.00  0.00           C  
ATOM   2189  C   TRP A 257      18.643   9.327 -21.542  1.00  0.00           C  
ATOM   2190  CB  TRP A 257      19.051  10.178 -19.224  1.00  0.00           C  
ATOM   2191  O   TRP A 257      19.736   9.231 -22.105  1.00  0.00           O  
ATOM   2192  CG  TRP A 257      19.099  11.357 -18.299  1.00  0.00           C  
ATOM   2193  CD1 TRP A 257      18.101  12.263 -18.067  1.00  0.00           C  
ATOM   2194  CD2 TRP A 257      20.205  11.761 -17.487  1.00  0.00           C  
ATOM   2195  CE2 TRP A 257      19.806  12.921 -16.786  1.00  0.00           C  
ATOM   2196  CE3 TRP A 257      21.495  11.254 -17.282  1.00  0.00           C  
ATOM   2197  NE1 TRP A 257      18.520  13.206 -17.158  1.00  0.00           N  
ATOM   2198  CH2 TRP A 257      21.911  13.066 -15.712  1.00  0.00           C  
ATOM   2199  CZ2 TRP A 257      20.654  13.583 -15.894  1.00  0.00           C  
ATOM   2200  CZ3 TRP A 257      22.337  11.914 -16.394  1.00  0.00           C  
ATOM   2201  N   SER A 258      17.667   8.366 -21.775  1.00  0.00           N  
ATOM   2202  CA  SER A 258      17.749   7.225 -22.681  1.00  0.00           C  
ATOM   2203  C   SER A 258      17.503   7.647 -24.126  1.00  0.00           C  
ATOM   2204  CB  SER A 258      16.742   6.147 -22.278  1.00  0.00           C  
ATOM   2205  O   SER A 258      17.749   6.874 -25.054  1.00  0.00           O  
ATOM   2206  OG  SER A 258      15.415   6.634 -22.384  1.00  0.00           O  
ATOM   2207  N   TYR A 259      17.264   9.014 -24.530  1.00  0.00           N  
ATOM   2208  CA  TYR A 259      17.103   9.538 -25.882  1.00  0.00           C  
ATOM   2209  C   TYR A 259      18.454   9.872 -26.503  1.00  0.00           C  
ATOM   2210  CB  TYR A 259      16.211  10.783 -25.873  1.00  0.00           C  
ATOM   2211  O   TYR A 259      18.652   9.693 -27.707  1.00  0.00           O  
ATOM   2212  CG  TYR A 259      14.780  10.508 -26.268  1.00  0.00           C  
ATOM   2213  CD1 TYR A 259      14.401  10.478 -27.609  1.00  0.00           C  
ATOM   2214  CD2 TYR A 259      13.805  10.279 -25.304  1.00  0.00           C  
ATOM   2215  CE1 TYR A 259      13.084  10.227 -27.978  1.00  0.00           C  
ATOM   2216  CE2 TYR A 259      12.485  10.027 -25.662  1.00  0.00           C  
ATOM   2217  OH  TYR A 259      10.829   9.753 -27.359  1.00  0.00           O  
ATOM   2218  CZ  TYR A 259      12.134  10.002 -26.999  1.00  0.00           C  
ATOM   2219  N   ASP A 260      19.689   9.496 -25.715  1.00  0.00           N  
ATOM   2220  CA  ASP A 260      20.924   9.969 -26.332  1.00  0.00           C  
ATOM   2221  C   ASP A 260      22.133   9.204 -25.799  1.00  0.00           C  
ATOM   2222  CB  ASP A 260      21.104  11.470 -26.091  1.00  0.00           C  
ATOM   2223  O   ASP A 260      23.127   9.031 -26.508  1.00  0.00           O  
ATOM   2224  CG  ASP A 260      20.593  12.320 -27.241  1.00  0.00           C  
ATOM   2225  OD1 ASP A 260      20.380  11.784 -28.349  1.00  0.00           O  
ATOM   2226  OD2 ASP A 260      20.404  13.539 -27.037  1.00  0.00           O  
ATOM   2227  N   THR A 261      22.094   7.904 -24.963  1.00  0.00           N  
ATOM   2228  CA  THR A 261      23.374   7.276 -24.654  1.00  0.00           C  
ATOM   2229  C   THR A 261      23.165   5.882 -24.068  1.00  0.00           C  
ATOM   2230  CB  THR A 261      24.193   8.131 -23.669  1.00  0.00           C  
ATOM   2231  O   THR A 261      22.282   5.681 -23.231  1.00  0.00           O  
ATOM   2232  CG2 THR A 261      24.696   9.407 -24.336  1.00  0.00           C  
ATOM   2233  OG1 THR A 261      23.370   8.482 -22.550  1.00  0.00           O  
ATOM   2234  N   ASN A 262      22.702   4.891 -24.790  1.00  0.00           N  
ATOM   2235  CA  ASN A 262      22.801   3.479 -24.435  1.00  0.00           C  
ATOM   2236  C   ASN A 262      23.550   3.283 -23.120  1.00  0.00           C  
ATOM   2237  CB  ASN A 262      23.480   2.690 -25.556  1.00  0.00           C  
ATOM   2238  O   ASN A 262      23.835   2.150 -22.727  1.00  0.00           O  
ATOM   2239  CG  ASN A 262      22.564   2.451 -26.740  1.00  0.00           C  
ATOM   2240  ND2 ASN A 262      23.152   2.241 -27.912  1.00  0.00           N  
ATOM   2241  OD1 ASN A 262      21.338   2.457 -26.603  1.00  0.00           O  
ATOM   2242  N   ASP A 263      23.747   4.398 -22.167  1.00  0.00           N  
ATOM   2243  CA  ASP A 263      24.487   4.231 -20.920  1.00  0.00           C  
ATOM   2244  C   ASP A 263      23.568   4.391 -19.711  1.00  0.00           C  
ATOM   2245  CB  ASP A 263      25.640   5.234 -20.841  1.00  0.00           C  
ATOM   2246  O   ASP A 263      22.802   5.354 -19.630  1.00  0.00           O  
ATOM   2247  CG  ASP A 263      26.942   4.685 -21.396  1.00  0.00           C  
ATOM   2248  OD1 ASP A 263      27.068   3.450 -21.548  1.00  0.00           O  
ATOM   2249  OD2 ASP A 263      27.852   5.493 -21.680  1.00  0.00           O  
ATOM   2250  N   VAL A 264      23.001   3.292 -19.154  1.00  0.00           N  
ATOM   2251  CA  VAL A 264      22.438   3.387 -17.811  1.00  0.00           C  
ATOM   2252  C   VAL A 264      23.411   4.126 -16.894  1.00  0.00           C  
ATOM   2253  CB  VAL A 264      22.115   1.992 -17.230  1.00  0.00           C  
ATOM   2254  O   VAL A 264      24.545   3.685 -16.698  1.00  0.00           O  
ATOM   2255  CG1 VAL A 264      21.532   2.114 -15.823  1.00  0.00           C  
ATOM   2256  CG2 VAL A 264      21.151   1.243 -18.148  1.00  0.00           C  
ATOM   2257  N   ASP A 265      23.327   5.497 -16.798  1.00  0.00           N  
ATOM   2258  CA  ASP A 265      24.270   6.249 -15.977  1.00  0.00           C  
ATOM   2259  C   ASP A 265      24.061   5.958 -14.493  1.00  0.00           C  
ATOM   2260  CB  ASP A 265      24.135   7.750 -16.243  1.00  0.00           C  
ATOM   2261  O   ASP A 265      23.059   5.351 -14.109  1.00  0.00           O  
ATOM   2262  CG  ASP A 265      22.820   8.324 -15.743  1.00  0.00           C  
ATOM   2263  OD1 ASP A 265      22.004   7.570 -15.170  1.00  0.00           O  
ATOM   2264  OD2 ASP A 265      22.598   9.540 -15.926  1.00  0.00           O  
ATOM   2265  N   THR A 266      25.081   5.642 -13.573  1.00  0.00           N  
ATOM   2266  CA  THR A 266      25.212   5.462 -12.131  1.00  0.00           C  
ATOM   2267  C   THR A 266      24.077   6.167 -11.393  1.00  0.00           C  
ATOM   2268  CB  THR A 266      26.565   5.993 -11.622  1.00  0.00           C  
ATOM   2269  O   THR A 266      23.558   5.649 -10.402  1.00  0.00           O  
ATOM   2270  CG2 THR A 266      26.744   5.707 -10.135  1.00  0.00           C  
ATOM   2271  OG1 THR A 266      27.624   5.358 -12.350  1.00  0.00           O  
ATOM   2272  N   GLN A 267      23.518   7.259 -11.992  1.00  0.00           N  
ATOM   2273  CA  GLN A 267      22.471   8.054 -11.360  1.00  0.00           C  
ATOM   2274  C   GLN A 267      21.111   7.373 -11.486  1.00  0.00           C  
ATOM   2275  CB  GLN A 267      22.416   9.455 -11.972  1.00  0.00           C  
ATOM   2276  O   GLN A 267      20.338   7.337 -10.527  1.00  0.00           O  
ATOM   2277  CG  GLN A 267      21.521  10.423 -11.211  1.00  0.00           C  
ATOM   2278  CD  GLN A 267      21.579  11.835 -11.764  1.00  0.00           C  
ATOM   2279  NE2 GLN A 267      20.882  12.758 -11.110  1.00  0.00           N  
ATOM   2280  OE1 GLN A 267      22.245  12.094 -12.771  1.00  0.00           O  
ATOM   2281  N   SER A 268      20.694   6.775 -12.701  1.00  0.00           N  
ATOM   2282  CA  SER A 268      19.458   6.028 -12.915  1.00  0.00           C  
ATOM   2283  C   SER A 268      19.417   4.769 -12.055  1.00  0.00           C  
ATOM   2284  CB  SER A 268      19.307   5.653 -14.390  1.00  0.00           C  
ATOM   2285  O   SER A 268      18.379   4.440 -11.476  1.00  0.00           O  
ATOM   2286  OG  SER A 268      19.239   6.814 -15.200  1.00  0.00           O  
ATOM   2287  N   PHE A 269      20.589   4.127 -11.907  1.00  0.00           N  
ATOM   2288  CA  PHE A 269      20.713   2.966 -11.034  1.00  0.00           C  
ATOM   2289  C   PHE A 269      20.497   3.357  -9.577  1.00  0.00           C  
ATOM   2290  CB  PHE A 269      22.086   2.308 -11.203  1.00  0.00           C  
ATOM   2291  O   PHE A 269      19.824   2.644  -8.830  1.00  0.00           O  
ATOM   2292  CG  PHE A 269      22.310   1.128 -10.296  1.00  0.00           C  
ATOM   2293  CD1 PHE A 269      23.046   1.263  -9.125  1.00  0.00           C  
ATOM   2294  CD2 PHE A 269      21.784  -0.117 -10.616  1.00  0.00           C  
ATOM   2295  CE1 PHE A 269      23.254   0.172  -8.284  1.00  0.00           C  
ATOM   2296  CE2 PHE A 269      21.989  -1.212  -9.780  1.00  0.00           C  
ATOM   2297  CZ  PHE A 269      22.725  -1.065  -8.616  1.00  0.00           C  
ATOM   2298  N   GLY A 270      21.227   4.422  -9.087  1.00  0.00           N  
ATOM   2299  CA  GLY A 270      21.056   4.941  -7.739  1.00  0.00           C  
ATOM   2300  C   GLY A 270      19.608   5.221  -7.386  1.00  0.00           C  
ATOM   2301  O   GLY A 270      19.148   4.865  -6.299  1.00  0.00           O  
ATOM   2302  N   TRP A 271      18.783   5.740  -8.263  1.00  0.00           N  
ATOM   2303  CA  TRP A 271      17.374   6.055  -8.048  1.00  0.00           C  
ATOM   2304  C   TRP A 271      16.530   4.785  -8.026  1.00  0.00           C  
ATOM   2305  CB  TRP A 271      16.862   7.005  -9.134  1.00  0.00           C  
ATOM   2306  O   TRP A 271      15.603   4.662  -7.222  1.00  0.00           O  
ATOM   2307  CG  TRP A 271      17.190   8.447  -8.885  1.00  0.00           C  
ATOM   2308  CD1 TRP A 271      18.161   9.189  -9.497  1.00  0.00           C  
ATOM   2309  CD2 TRP A 271      16.547   9.320  -7.952  1.00  0.00           C  
ATOM   2310  CE2 TRP A 271      17.180  10.579  -8.052  1.00  0.00           C  
ATOM   2311  CE3 TRP A 271      15.495   9.161  -7.040  1.00  0.00           C  
ATOM   2312  NE1 TRP A 271      18.161  10.472  -9.001  1.00  0.00           N  
ATOM   2313  CH2 TRP A 271      15.763  11.489  -6.389  1.00  0.00           C  
ATOM   2314  CZ2 TRP A 271      16.794  11.673  -7.273  1.00  0.00           C  
ATOM   2315  CZ3 TRP A 271      15.113  10.250  -6.266  1.00  0.00           C  
ATOM   2316  N   MET A 272      16.870   3.890  -9.010  1.00  0.00           N  
ATOM   2317  CA  MET A 272      16.160   2.615  -9.043  1.00  0.00           C  
ATOM   2318  C   MET A 272      16.436   1.805  -7.780  1.00  0.00           C  
ATOM   2319  CB  MET A 272      16.560   1.807 -10.279  1.00  0.00           C  
ATOM   2320  O   MET A 272      15.533   1.165  -7.238  1.00  0.00           O  
ATOM   2321  CG  MET A 272      16.024   2.376 -11.583  1.00  0.00           C  
ATOM   2322  SD  MET A 272      16.369   1.288 -13.019  1.00  0.00           S  
ATOM   2323  CE  MET A 272      18.033   1.860 -13.461  1.00  0.00           C  
ATOM   2324  N   TYR A 273      17.713   1.825  -7.325  1.00  0.00           N  
ATOM   2325  CA  TYR A 273      18.083   1.180  -6.070  1.00  0.00           C  
ATOM   2326  C   TYR A 273      17.334   1.801  -4.896  1.00  0.00           C  
ATOM   2327  CB  TYR A 273      19.594   1.282  -5.838  1.00  0.00           C  
ATOM   2328  O   TYR A 273      16.838   1.088  -4.021  1.00  0.00           O  
ATOM   2329  CG  TYR A 273      20.050   0.675  -4.533  1.00  0.00           C  
ATOM   2330  CD1 TYR A 273      20.280   1.472  -3.414  1.00  0.00           C  
ATOM   2331  CD2 TYR A 273      20.252  -0.696  -4.417  1.00  0.00           C  
ATOM   2332  CE1 TYR A 273      20.702   0.917  -2.210  1.00  0.00           C  
ATOM   2333  CE2 TYR A 273      20.674  -1.262  -3.218  1.00  0.00           C  
ATOM   2334  OH  TYR A 273      21.313  -1.003  -0.933  1.00  0.00           O  
ATOM   2335  CZ  TYR A 273      20.895  -0.449  -2.122  1.00  0.00           C  
ATOM   2336  N   LEU A 274      17.320   3.037  -4.858  1.00  0.00           N  
ATOM   2337  CA  LEU A 274      16.615   3.784  -3.822  1.00  0.00           C  
ATOM   2338  C   LEU A 274      15.128   3.447  -3.826  1.00  0.00           C  
ATOM   2339  CB  LEU A 274      16.810   5.290  -4.021  1.00  0.00           C  
ATOM   2340  O   LEU A 274      14.519   3.295  -2.764  1.00  0.00           O  
ATOM   2341  CG  LEU A 274      18.159   5.863  -3.584  1.00  0.00           C  
ATOM   2342  CD1 LEU A 274      18.312   7.297  -4.080  1.00  0.00           C  
ATOM   2343  CD2 LEU A 274      18.301   5.799  -2.067  1.00  0.00           C  
ATOM   2344  N   CYS A 275      14.515   3.408  -4.995  1.00  0.00           N  
ATOM   2345  CA  CYS A 275      13.129   2.976  -5.134  1.00  0.00           C  
ATOM   2346  C   CYS A 275      12.927   1.590  -4.532  1.00  0.00           C  
ATOM   2347  CB  CYS A 275      12.716   2.967  -6.605  1.00  0.00           C  
ATOM   2348  O   CYS A 275      12.011   1.384  -3.734  1.00  0.00           O  
ATOM   2349  SG  CYS A 275      11.067   2.290  -6.894  1.00  0.00           S  
ATOM   2350  N   MET A 276      13.762   0.667  -4.810  1.00  0.00           N  
ATOM   2351  CA  MET A 276      13.677  -0.708  -4.325  1.00  0.00           C  
ATOM   2352  C   MET A 276      13.836  -0.761  -2.809  1.00  0.00           C  
ATOM   2353  CB  MET A 276      14.740  -1.582  -4.993  1.00  0.00           C  
ATOM   2354  O   MET A 276      13.130  -1.511  -2.132  1.00  0.00           O  
ATOM   2355  CG  MET A 276      14.449  -1.891  -6.453  1.00  0.00           C  
ATOM   2356  SD  MET A 276      15.654  -3.072  -7.175  1.00  0.00           S  
ATOM   2357  CE  MET A 276      17.086  -1.978  -7.387  1.00  0.00           C  
ATOM   2358  N   HIS A 277      14.818  -0.026  -2.340  1.00  0.00           N  
ATOM   2359  CA  HIS A 277      15.089   0.023  -0.908  1.00  0.00           C  
ATOM   2360  C   HIS A 277      13.877   0.531  -0.135  1.00  0.00           C  
ATOM   2361  CB  HIS A 277      16.303   0.910  -0.622  1.00  0.00           C  
ATOM   2362  O   HIS A 277      13.461  -0.085   0.850  1.00  0.00           O  
ATOM   2363  CG  HIS A 277      16.671   0.975   0.826  1.00  0.00           C  
ATOM   2364  CD2 HIS A 277      16.491   1.951   1.747  1.00  0.00           C  
ATOM   2365  ND1 HIS A 277      17.311  -0.058   1.477  1.00  0.00           N  
ATOM   2366  CE1 HIS A 277      17.509   0.282   2.740  1.00  0.00           C  
ATOM   2367  NE2 HIS A 277      17.020   1.496   2.929  1.00  0.00           N  
ATOM   2368  N   TYR A 278      13.230   1.601  -0.525  1.00  0.00           N  
ATOM   2369  CA  TYR A 278      12.084   2.199   0.150  1.00  0.00           C  
ATOM   2370  C   TYR A 278      10.863   1.292   0.059  1.00  0.00           C  
ATOM   2371  CB  TYR A 278      11.761   3.571  -0.451  1.00  0.00           C  
ATOM   2372  O   TYR A 278      10.093   1.178   1.016  1.00  0.00           O  
ATOM   2373  CG  TYR A 278      12.544   4.703   0.168  1.00  0.00           C  
ATOM   2374  CD1 TYR A 278      12.056   5.389   1.278  1.00  0.00           C  
ATOM   2375  CD2 TYR A 278      13.772   5.091  -0.357  1.00  0.00           C  
ATOM   2376  CE1 TYR A 278      12.773   6.434   1.850  1.00  0.00           C  
ATOM   2377  CE2 TYR A 278      14.498   6.136   0.206  1.00  0.00           C  
ATOM   2378  OH  TYR A 278      14.705   7.834   1.871  1.00  0.00           O  
ATOM   2379  CZ  TYR A 278      13.991   6.800   1.308  1.00  0.00           C  
ATOM   2380  N   MET A 279      10.717   0.708  -1.089  1.00  0.00           N  
ATOM   2381  CA  MET A 279       9.602  -0.220  -1.253  1.00  0.00           C  
ATOM   2382  C   MET A 279       9.793  -1.460  -0.386  1.00  0.00           C  
ATOM   2383  CB  MET A 279       9.450  -0.626  -2.720  1.00  0.00           C  
ATOM   2384  O   MET A 279       8.832  -1.978   0.185  1.00  0.00           O  
ATOM   2385  CG  MET A 279       8.830   0.452  -3.593  1.00  0.00           C  
ATOM   2386  SD  MET A 279       7.140   0.913  -3.047  1.00  0.00           S  
ATOM   2387  CE  MET A 279       6.244  -0.610  -3.457  1.00  0.00           C  
ATOM   2388  N   HIS A 280      10.980  -1.933  -0.354  1.00  0.00           N  
ATOM   2389  CA  HIS A 280      11.291  -3.056   0.523  1.00  0.00           C  
ATOM   2390  C   HIS A 280      10.983  -2.721   1.978  1.00  0.00           C  
ATOM   2391  CB  HIS A 280      12.760  -3.459   0.376  1.00  0.00           C  
ATOM   2392  O   HIS A 280      10.361  -3.517   2.685  1.00  0.00           O  
ATOM   2393  CG  HIS A 280      13.113  -4.715   1.107  1.00  0.00           C  
ATOM   2394  CD2 HIS A 280      13.715  -4.907   2.305  1.00  0.00           C  
ATOM   2395  ND1 HIS A 280      12.848  -5.969   0.602  1.00  0.00           N  
ATOM   2396  CE1 HIS A 280      13.271  -6.881   1.462  1.00  0.00           C  
ATOM   2397  NE2 HIS A 280      13.801  -6.263   2.503  1.00  0.00           N  
ATOM   2398  N   ILE A 281      11.500  -1.646   2.502  1.00  0.00           N  
ATOM   2399  CA  ILE A 281      11.245  -1.196   3.866  1.00  0.00           C  
ATOM   2400  C   ILE A 281       9.740  -1.087   4.100  1.00  0.00           C  
ATOM   2401  CB  ILE A 281      11.932   0.158   4.153  1.00  0.00           C  
ATOM   2402  O   ILE A 281       9.235  -1.516   5.140  1.00  0.00           O  
ATOM   2403  CG1 ILE A 281      13.455  -0.012   4.184  1.00  0.00           C  
ATOM   2404  CG2 ILE A 281      11.420   0.756   5.466  1.00  0.00           C  
ATOM   2405  CD1 ILE A 281      14.223   1.299   4.276  1.00  0.00           C  
ATOM   2406  N   ALA A 282       9.019  -0.502   3.154  1.00  0.00           N  
ATOM   2407  CA  ALA A 282       7.570  -0.339   3.245  1.00  0.00           C  
ATOM   2408  C   ALA A 282       6.874  -1.691   3.377  1.00  0.00           C  
ATOM   2409  CB  ALA A 282       7.041   0.412   2.026  1.00  0.00           C  
ATOM   2410  O   ALA A 282       5.990  -1.861   4.220  1.00  0.00           O  
ATOM   2411  N   LEU A 283       7.281  -2.621   2.565  1.00  0.00           N  
ATOM   2412  CA  LEU A 283       6.692  -3.955   2.595  1.00  0.00           C  
ATOM   2413  C   LEU A 283       6.999  -4.655   3.915  1.00  0.00           C  
ATOM   2414  CB  LEU A 283       7.209  -4.797   1.425  1.00  0.00           C  
ATOM   2415  O   LEU A 283       6.142  -5.346   4.470  1.00  0.00           O  
ATOM   2416  CG  LEU A 283       6.684  -4.423   0.038  1.00  0.00           C  
ATOM   2417  CD1 LEU A 283       7.373  -5.263  -1.033  1.00  0.00           C  
ATOM   2418  CD2 LEU A 283       5.171  -4.601  -0.028  1.00  0.00           C  
ATOM   2419  N   PHE A 284       8.214  -4.534   4.322  1.00  0.00           N  
ATOM   2420  CA  PHE A 284       8.624  -5.098   5.602  1.00  0.00           C  
ATOM   2421  C   PHE A 284       7.789  -4.522   6.740  1.00  0.00           C  
ATOM   2422  CB  PHE A 284      10.111  -4.833   5.856  1.00  0.00           C  
ATOM   2423  O   PHE A 284       7.290  -5.264   7.588  1.00  0.00           O  
ATOM   2424  CG  PHE A 284      10.611  -5.382   7.165  1.00  0.00           C  
ATOM   2425  CD1 PHE A 284      10.750  -4.555   8.274  1.00  0.00           C  
ATOM   2426  CD2 PHE A 284      10.941  -6.725   7.288  1.00  0.00           C  
ATOM   2427  CE1 PHE A 284      11.212  -5.060   9.487  1.00  0.00           C  
ATOM   2428  CE2 PHE A 284      11.403  -7.237   8.497  1.00  0.00           C  
ATOM   2429  CZ  PHE A 284      11.539  -6.403   9.595  1.00  0.00           C  
ATOM   2430  N   LEU A 285       7.698  -3.185   6.821  1.00  0.00           N  
ATOM   2431  CA  LEU A 285       6.914  -2.505   7.847  1.00  0.00           C  
ATOM   2432  C   LEU A 285       5.445  -2.905   7.764  1.00  0.00           C  
ATOM   2433  CB  LEU A 285       7.050  -0.986   7.707  1.00  0.00           C  
ATOM   2434  O   LEU A 285       4.789  -3.090   8.791  1.00  0.00           O  
ATOM   2435  CG  LEU A 285       8.406  -0.389   8.087  1.00  0.00           C  
ATOM   2436  CD1 LEU A 285       8.433   1.105   7.780  1.00  0.00           C  
ATOM   2437  CD2 LEU A 285       8.709  -0.642   9.560  1.00  0.00           C  
ATOM   2438  N   PHE A 286       4.978  -2.942   6.591  1.00  0.00           N  
ATOM   2439  CA  PHE A 286       3.595  -3.341   6.360  1.00  0.00           C  
ATOM   2440  C   PHE A 286       3.337  -4.742   6.900  1.00  0.00           C  
ATOM   2441  CB  PHE A 286       3.260  -3.285   4.866  1.00  0.00           C  
ATOM   2442  O   PHE A 286       2.314  -4.987   7.543  1.00  0.00           O  
ATOM   2443  CG  PHE A 286       1.789  -3.401   4.569  1.00  0.00           C  
ATOM   2444  CD1 PHE A 286       1.248  -4.604   4.132  1.00  0.00           C  
ATOM   2445  CD2 PHE A 286       0.948  -2.307   4.726  1.00  0.00           C  
ATOM   2446  CE1 PHE A 286      -0.113  -4.715   3.856  1.00  0.00           C  
ATOM   2447  CE2 PHE A 286      -0.413  -2.411   4.452  1.00  0.00           C  
ATOM   2448  CZ  PHE A 286      -0.941  -3.615   4.017  1.00  0.00           C  
ATOM   2449  N   GLN A 287       4.162  -5.720   6.565  1.00  0.00           N  
ATOM   2450  CA  GLN A 287       4.061  -7.083   7.077  1.00  0.00           C  
ATOM   2451  C   GLN A 287       3.997  -7.095   8.601  1.00  0.00           C  
ATOM   2452  CB  GLN A 287       5.242  -7.927   6.595  1.00  0.00           C  
ATOM   2453  O   GLN A 287       3.218  -7.848   9.189  1.00  0.00           O  
ATOM   2454  CG  GLN A 287       5.146  -9.397   6.981  1.00  0.00           C  
ATOM   2455  CD  GLN A 287       6.299 -10.222   6.442  1.00  0.00           C  
ATOM   2456  NE2 GLN A 287       6.262 -11.527   6.690  1.00  0.00           N  
ATOM   2457  OE1 GLN A 287       7.216  -9.691   5.806  1.00  0.00           O  
ATOM   2458  N   LYS A 288       4.892  -6.397   9.246  1.00  0.00           N  
ATOM   2459  CA  LYS A 288       4.933  -6.292  10.702  1.00  0.00           C  
ATOM   2460  C   LYS A 288       3.611  -5.765  11.253  1.00  0.00           C  
ATOM   2461  CB  LYS A 288       6.083  -5.386  11.143  1.00  0.00           C  
ATOM   2462  O   LYS A 288       3.079  -6.305  12.225  1.00  0.00           O  
ATOM   2463  CG  LYS A 288       6.296  -5.345  12.649  1.00  0.00           C  
ATOM   2464  CD  LYS A 288       7.448  -4.422  13.026  1.00  0.00           C  
ATOM   2465  CE  LYS A 288       7.589  -4.289  14.536  1.00  0.00           C  
ATOM   2466  NZ  LYS A 288       8.711  -3.378  14.911  1.00  0.00           N  
ATOM   2467  N   TYR A 289       2.979  -4.770  10.598  1.00  0.00           N  
ATOM   2468  CA  TYR A 289       1.761  -4.107  11.048  1.00  0.00           C  
ATOM   2469  C   TYR A 289       0.537  -4.975  10.780  1.00  0.00           C  
ATOM   2470  CB  TYR A 289       1.600  -2.750  10.356  1.00  0.00           C  
ATOM   2471  O   TYR A 289      -0.395  -5.011  11.587  1.00  0.00           O  
ATOM   2472  CG  TYR A 289       2.342  -1.628  11.040  1.00  0.00           C  
ATOM   2473  CD1 TYR A 289       1.874  -1.083  12.233  1.00  0.00           C  
ATOM   2474  CD2 TYR A 289       3.512  -1.110  10.494  1.00  0.00           C  
ATOM   2475  CE1 TYR A 289       2.553  -0.048  12.867  1.00  0.00           C  
ATOM   2476  CE2 TYR A 289       4.199  -0.075  11.119  1.00  0.00           C  
ATOM   2477  OH  TYR A 289       4.390   1.474  12.926  1.00  0.00           O  
ATOM   2478  CZ  TYR A 289       3.714   0.449  12.303  1.00  0.00           C  
ATOM   2479  N   LEU A 290       0.538  -5.627   9.711  1.00  0.00           N  
ATOM   2480  CA  LEU A 290      -0.564  -6.498   9.318  1.00  0.00           C  
ATOM   2481  C   LEU A 290      -0.765  -7.614  10.338  1.00  0.00           C  
ATOM   2482  CB  LEU A 290      -0.306  -7.097   7.933  1.00  0.00           C  
ATOM   2483  O   LEU A 290      -1.900  -7.987  10.640  1.00  0.00           O  
ATOM   2484  CG  LEU A 290      -0.653  -6.211   6.736  1.00  0.00           C  
ATOM   2485  CD1 LEU A 290      -0.231  -6.888   5.435  1.00  0.00           C  
ATOM   2486  CD2 LEU A 290      -2.144  -5.892   6.720  1.00  0.00           C  
ATOM   2487  N   THR A 291       0.284  -8.121  10.817  1.00  0.00           N  
ATOM   2488  CA  THR A 291       0.204  -9.175  11.822  1.00  0.00           C  
ATOM   2489  C   THR A 291      -0.520  -8.679  13.070  1.00  0.00           C  
ATOM   2490  CB  THR A 291       1.605  -9.686  12.207  1.00  0.00           C  
ATOM   2491  O   THR A 291      -1.356  -9.389  13.632  1.00  0.00           O  
ATOM   2492  CG2 THR A 291       1.516 -10.821  13.222  1.00  0.00           C  
ATOM   2493  OG1 THR A 291       2.274 -10.161  11.033  1.00  0.00           O  
ATOM   2494  N   LYS A 292      -0.264  -7.504  13.483  1.00  0.00           N  
ATOM   2495  CA  LYS A 292      -0.894  -6.883  14.645  1.00  0.00           C  
ATOM   2496  C   LYS A 292      -2.379  -6.636  14.398  1.00  0.00           C  
ATOM   2497  CB  LYS A 292      -0.195  -5.569  14.997  1.00  0.00           C  
ATOM   2498  O   LYS A 292      -3.211  -6.895  15.270  1.00  0.00           O  
ATOM   2499  CG  LYS A 292       1.185  -5.748  15.611  1.00  0.00           C  
ATOM   2500  CD  LYS A 292       1.797  -4.411  16.010  1.00  0.00           C  
ATOM   2501  CE  LYS A 292       3.210  -4.581  16.552  1.00  0.00           C  
ATOM   2502  NZ  LYS A 292       3.824  -3.269  16.919  1.00  0.00           N  
ATOM   2503  N   TRP A 293      -2.762  -6.125  13.283  1.00  0.00           N  
ATOM   2504  CA  TRP A 293      -4.128  -5.793  12.893  1.00  0.00           C  
ATOM   2505  C   TRP A 293      -4.962  -7.055  12.700  1.00  0.00           C  
ATOM   2506  CB  TRP A 293      -4.134  -4.960  11.608  1.00  0.00           C  
ATOM   2507  O   TRP A 293      -6.145  -7.084  13.045  1.00  0.00           O  
ATOM   2508  CG  TRP A 293      -4.080  -3.480  11.841  1.00  0.00           C  
ATOM   2509  CD1 TRP A 293      -4.158  -2.832  13.042  1.00  0.00           C  
ATOM   2510  CD2 TRP A 293      -3.940  -2.463  10.844  1.00  0.00           C  
ATOM   2511  CE2 TRP A 293      -3.940  -1.219  11.513  1.00  0.00           C  
ATOM   2512  CE3 TRP A 293      -3.813  -2.484   9.448  1.00  0.00           C  
ATOM   2513  NE1 TRP A 293      -4.074  -1.472  12.851  1.00  0.00           N  
ATOM   2514  CH2 TRP A 293      -3.696  -0.054   9.467  1.00  0.00           C  
ATOM   2515  CZ2 TRP A 293      -3.818  -0.006  10.832  1.00  0.00           C  
ATOM   2516  CZ3 TRP A 293      -3.692  -1.275   8.773  1.00  0.00           C  
ATOM   2517  N   HIS A 294      -4.278  -7.963  12.134  1.00  0.00           N  
ATOM   2518  CA  HIS A 294      -4.932  -9.256  11.967  1.00  0.00           C  
ATOM   2519  C   HIS A 294      -5.368  -9.831  13.311  1.00  0.00           C  
ATOM   2520  CB  HIS A 294      -4.003 -10.238  11.252  1.00  0.00           C  
ATOM   2521  O   HIS A 294      -6.484 -10.340  13.440  1.00  0.00           O  
ATOM   2522  CG  HIS A 294      -4.635 -11.563  10.965  1.00  0.00           C  
ATOM   2523  CD2 HIS A 294      -4.540 -12.751  11.606  1.00  0.00           C  
ATOM   2524  ND1 HIS A 294      -5.483 -11.766   9.898  1.00  0.00           N  
ATOM   2525  CE1 HIS A 294      -5.883 -13.027   9.896  1.00  0.00           C  
ATOM   2526  NE2 HIS A 294      -5.325 -13.646  10.922  1.00  0.00           N  
ATOM   2527  N   HIS A 295      -4.511  -9.887  14.221  1.00  0.00           N  
ATOM   2528  CA  HIS A 295      -4.833 -10.370  15.559  1.00  0.00           C  
ATOM   2529  C   HIS A 295      -6.008  -9.602  16.154  1.00  0.00           C  
ATOM   2530  CB  HIS A 295      -3.614 -10.258  16.477  1.00  0.00           C  
ATOM   2531  O   HIS A 295      -6.889 -10.195  16.782  1.00  0.00           O  
ATOM   2532  CG  HIS A 295      -2.604 -11.341  16.267  1.00  0.00           C  
ATOM   2533  CD2 HIS A 295      -1.280 -11.280  15.991  1.00  0.00           C  
ATOM   2534  ND1 HIS A 295      -2.924 -12.680  16.333  1.00  0.00           N  
ATOM   2535  CE1 HIS A 295      -1.837 -13.398  16.106  1.00  0.00           C  
ATOM   2536  NE2 HIS A 295      -0.825 -12.573  15.895  1.00  0.00           N  
ATOM   2537  N   PHE A 296      -6.087  -8.372  15.903  1.00  0.00           N  
ATOM   2538  CA  PHE A 296      -7.147  -7.500  16.394  1.00  0.00           C  
ATOM   2539  C   PHE A 296      -8.467  -7.804  15.696  1.00  0.00           C  
ATOM   2540  CB  PHE A 296      -6.772  -6.029  16.190  1.00  0.00           C  
ATOM   2541  O   PHE A 296      -9.504  -7.941  16.348  1.00  0.00           O  
ATOM   2542  CG  PHE A 296      -7.833  -5.063  16.643  1.00  0.00           C  
ATOM   2543  CD1 PHE A 296      -8.697  -4.477  15.726  1.00  0.00           C  
ATOM   2544  CD2 PHE A 296      -7.968  -4.742  17.988  1.00  0.00           C  
ATOM   2545  CE1 PHE A 296      -9.680  -3.583  16.142  1.00  0.00           C  
ATOM   2546  CE2 PHE A 296      -8.949  -3.849  18.411  1.00  0.00           C  
ATOM   2547  CZ  PHE A 296      -9.803  -3.270  17.487  1.00  0.00           C  
ATOM   2548  N   CYS A 297      -8.438  -7.910  14.421  1.00  0.00           N  
ATOM   2549  CA  CYS A 297      -9.637  -8.086  13.609  1.00  0.00           C  
ATOM   2550  C   CYS A 297     -10.199  -9.494  13.764  1.00  0.00           C  
ATOM   2551  CB  CYS A 297      -9.334  -7.807  12.137  1.00  0.00           C  
ATOM   2552  O   CYS A 297     -11.409  -9.699  13.660  1.00  0.00           O  
ATOM   2553  SG  CYS A 297      -9.054  -6.061  11.769  1.00  0.00           S  
ATOM   2554  N   ASN A 298      -9.419 -10.474  14.079  1.00  0.00           N  
ATOM   2555  CA  ASN A 298      -9.832 -11.862  14.259  1.00  0.00           C  
ATOM   2556  C   ASN A 298     -10.182 -12.159  15.714  1.00  0.00           C  
ATOM   2557  CB  ASN A 298      -8.738 -12.815  13.771  1.00  0.00           C  
ATOM   2558  O   ASN A 298     -10.790 -13.188  16.014  1.00  0.00           O  
ATOM   2559  CG  ASN A 298      -8.652 -12.879  12.259  1.00  0.00           C  
ATOM   2560  ND2 ASN A 298      -7.473 -13.210  11.746  1.00  0.00           N  
ATOM   2561  OD1 ASN A 298      -9.636 -12.632  11.557  1.00  0.00           O  
ATOM   2562  N   GLY A 299      -9.684 -11.379  16.605  1.00  0.00           N  
ATOM   2563  CA  GLY A 299      -9.989 -11.538  18.018  1.00  0.00           C  
ATOM   2564  C   GLY A 299     -11.372 -11.038  18.390  1.00  0.00           C  
ATOM   2565  O   GLY A 299     -12.138 -10.613  17.523  1.00  0.00           O  
TER    2566      GLY A 299                                                      
ENDMDL                                                                          
END                                                                             
