# Supplementary material for: AlphaDesign: a de novo protein design framework based on AlphaFold
Source: Mol Syst Biol. 2025 Jun 17;21(9):1166–89. doi: 10.1038/s44320-025-00119-z (PMC12405559; doi:10.1038/s44320-025-00119-z)
Supplement: Supplementary file 4 — Source data Fig. 2 [file 44320_2025_119_MOESM4_ESM.zip › Figure_2/2A/design_monomer-50-nr2-run1_result_579.pdb]

MODEL     1                                                                     
ATOM      1  N   ALA A   0       6.587  -2.319 -19.608  1.00  0.00           N  
ATOM      2  CA  ALA A   0       6.116  -1.557 -18.455  1.00  0.00           C  
ATOM      3  C   ALA A   0       4.938  -2.254 -17.781  1.00  0.00           C  
ATOM      4  CB  ALA A   0       5.723  -0.143 -18.877  1.00  0.00           C  
ATOM      5  O   ALA A   0       3.852  -2.350 -18.358  1.00  0.00           O  
ATOM      6  N   GLU A   1       5.142  -3.146 -17.019  1.00  0.00           N  
ATOM      7  CA  GLU A   1       4.175  -4.002 -16.339  1.00  0.00           C  
ATOM      8  C   GLU A   1       3.936  -3.534 -14.906  1.00  0.00           C  
ATOM      9  CB  GLU A   1       4.647  -5.458 -16.345  1.00  0.00           C  
ATOM     10  O   GLU A   1       4.878  -3.165 -14.202  1.00  0.00           O  
ATOM     11  CG  GLU A   1       3.635  -6.435 -15.763  1.00  0.00           C  
ATOM     12  CD  GLU A   1       4.137  -7.870 -15.730  1.00  0.00           C  
ATOM     13  OE1 GLU A   1       3.448  -8.741 -15.153  1.00  0.00           O  
ATOM     14  OE2 GLU A   1       5.229  -8.124 -16.286  1.00  0.00           O  
ATOM     15  N   CYS A   2       2.517  -3.261 -14.676  1.00  0.00           N  
ATOM     16  CA  CYS A   2       2.148  -2.925 -13.306  1.00  0.00           C  
ATOM     17  C   CYS A   2       1.360  -4.058 -12.659  1.00  0.00           C  
ATOM     18  CB  CYS A   2       1.327  -1.637 -13.272  1.00  0.00           C  
ATOM     19  O   CYS A   2       0.548  -4.710 -13.318  1.00  0.00           O  
ATOM     20  SG  CYS A   2       2.222  -0.188 -13.874  1.00  0.00           S  
ATOM     21  N   CYS A   3       1.726  -4.336 -11.419  1.00  0.00           N  
ATOM     22  CA  CYS A   3       0.996  -5.326 -10.634  1.00  0.00           C  
ATOM     23  C   CYS A   3       0.427  -4.703  -9.365  1.00  0.00           C  
ATOM     24  CB  CYS A   3       1.906  -6.500 -10.274  1.00  0.00           C  
ATOM     25  O   CYS A   3       1.002  -3.761  -8.818  1.00  0.00           O  
ATOM     26  SG  CYS A   3       2.691  -7.279 -11.702  1.00  0.00           S  
ATOM     27  N   VAL A   4      -0.876  -5.202  -9.010  1.00  0.00           N  
ATOM     28  CA  VAL A   4      -1.542  -4.678  -7.823  1.00  0.00           C  
ATOM     29  C   VAL A   4      -1.668  -5.779  -6.772  1.00  0.00           C  
ATOM     30  CB  VAL A   4      -2.936  -4.102  -8.161  1.00  0.00           C  
ATOM     31  O   VAL A   4      -2.086  -6.897  -7.082  1.00  0.00           O  
ATOM     32  CG1 VAL A   4      -3.618  -3.564  -6.904  1.00  0.00           C  
ATOM     33  CG2 VAL A   4      -2.818  -3.007  -9.219  1.00  0.00           C  
ATOM     34  N   THR A   5      -1.200  -5.458  -5.651  1.00  0.00           N  
ATOM     35  CA  THR A   5      -1.395  -6.347  -4.512  1.00  0.00           C  
ATOM     36  C   THR A   5      -2.360  -5.731  -3.503  1.00  0.00           C  
ATOM     37  CB  THR A   5      -0.058  -6.667  -3.818  1.00  0.00           C  
ATOM     38  O   THR A   5      -2.180  -4.587  -3.083  1.00  0.00           O  
ATOM     39  CG2 THR A   5      -0.253  -7.664  -2.681  1.00  0.00           C  
ATOM     40  OG1 THR A   5       0.850  -7.224  -4.777  1.00  0.00           O  
ATOM     41  N   LYS A   6      -3.447  -6.548  -3.265  1.00  0.00           N  
ATOM     42  CA  LYS A   6      -4.449  -6.125  -2.292  1.00  0.00           C  
ATOM     43  C   LYS A   6      -4.259  -6.843  -0.959  1.00  0.00           C  
ATOM     44  CB  LYS A   6      -5.859  -6.378  -2.827  1.00  0.00           C  
ATOM     45  O   LYS A   6      -4.121  -8.068  -0.922  1.00  0.00           O  
ATOM     46  CG  LYS A   6      -6.968  -5.910  -1.896  1.00  0.00           C  
ATOM     47  CD  LYS A   6      -8.345  -6.242  -2.456  1.00  0.00           C  
ATOM     48  CE  LYS A   6      -9.451  -5.878  -1.475  1.00  0.00           C  
ATOM     49  NZ  LYS A   6     -10.800  -6.247  -1.999  1.00  0.00           N  
ATOM     50  N   MET A   7      -4.174  -5.911   0.127  1.00  0.00           N  
ATOM     51  CA  MET A   7      -4.024  -6.551   1.430  1.00  0.00           C  
ATOM     52  C   MET A   7      -4.984  -5.944   2.448  1.00  0.00           C  
ATOM     53  CB  MET A   7      -2.584  -6.426   1.929  1.00  0.00           C  
ATOM     54  O   MET A   7      -5.289  -4.752   2.385  1.00  0.00           O  
ATOM     55  CG  MET A   7      -1.582  -6.101   0.833  1.00  0.00           C  
ATOM     56  SD  MET A   7       0.139  -5.996   1.463  1.00  0.00           S  
ATOM     57  CE  MET A   7       0.668  -7.717   1.240  1.00  0.00           C  
ATOM     58  N   SER A   8      -5.623  -6.821   3.305  1.00  0.00           N  
ATOM     59  CA  SER A   8      -6.485  -6.405   4.406  1.00  0.00           C  
ATOM     60  C   SER A   8      -5.680  -6.170   5.680  1.00  0.00           C  
ATOM     61  CB  SER A   8      -7.569  -7.453   4.664  1.00  0.00           C  
ATOM     62  O   SER A   8      -4.758  -6.928   5.987  1.00  0.00           O  
ATOM     63  OG  SER A   8      -8.372  -7.083   5.772  1.00  0.00           O  
ATOM     64  N   HIS A   9      -5.596  -4.948   6.206  1.00  0.00           N  
ATOM     65  CA  HIS A   9      -4.896  -4.444   7.382  1.00  0.00           C  
ATOM     66  C   HIS A   9      -4.952  -5.447   8.528  1.00  0.00           C  
ATOM     67  CB  HIS A   9      -5.490  -3.106   7.826  1.00  0.00           C  
ATOM     68  O   HIS A   9      -3.993  -5.576   9.293  1.00  0.00           O  
ATOM     69  CG  HIS A   9      -4.570  -2.295   8.681  1.00  0.00           C  
ATOM     70  CD2 HIS A   9      -3.571  -1.442   8.351  1.00  0.00           C  
ATOM     71  ND1 HIS A   9      -4.622  -2.315  10.057  1.00  0.00           N  
ATOM     72  CE1 HIS A   9      -3.693  -1.506  10.539  1.00  0.00           C  
ATOM     73  NE2 HIS A   9      -3.041  -0.964   9.525  1.00  0.00           N  
ATOM     74  N   ARG A  10      -6.042  -6.446   8.496  1.00  0.00           N  
ATOM     75  CA  ARG A  10      -6.237  -7.406   9.578  1.00  0.00           C  
ATOM     76  C   ARG A  10      -5.430  -8.677   9.334  1.00  0.00           C  
ATOM     77  CB  ARG A  10      -7.721  -7.749   9.731  1.00  0.00           C  
ATOM     78  O   ARG A  10      -5.034  -9.358  10.282  1.00  0.00           O  
ATOM     79  CG  ARG A  10      -8.486  -6.789  10.627  1.00  0.00           C  
ATOM     80  CD  ARG A  10      -9.867  -7.323  10.978  1.00  0.00           C  
ATOM     81  NE  ARG A  10     -10.528  -6.493  11.981  1.00  0.00           N  
ATOM     82  NH1 ARG A  10     -12.482  -7.725  12.014  1.00  0.00           N  
ATOM     83  NH2 ARG A  10     -12.259  -5.885  13.363  1.00  0.00           N  
ATOM     84  CZ  ARG A  10     -11.755  -6.703  12.450  1.00  0.00           C  
ATOM     85  N   MET A  11      -4.544  -8.633   8.249  1.00  0.00           N  
ATOM     86  CA  MET A  11      -3.877  -9.874   7.866  1.00  0.00           C  
ATOM     87  C   MET A  11      -2.415  -9.620   7.514  1.00  0.00           C  
ATOM     88  CB  MET A  11      -4.594 -10.527   6.683  1.00  0.00           C  
ATOM     89  O   MET A  11      -1.593 -10.536   7.562  1.00  0.00           O  
ATOM     90  CG  MET A  11      -5.945 -11.126   7.040  1.00  0.00           C  
ATOM     91  SD  MET A  11      -6.620 -12.185   5.701  1.00  0.00           S  
ATOM     92  CE  MET A  11      -7.827 -13.159   6.643  1.00  0.00           C  
ATOM     93  N   VAL A  12      -1.994  -8.324   7.679  1.00  0.00           N  
ATOM     94  CA  VAL A  12      -0.629  -8.055   7.236  1.00  0.00           C  
ATOM     95  C   VAL A  12       0.048  -7.090   8.206  1.00  0.00           C  
ATOM     96  CB  VAL A  12      -0.601  -7.478   5.803  1.00  0.00           C  
ATOM     97  O   VAL A  12      -0.498  -6.029   8.518  1.00  0.00           O  
ATOM     98  CG1 VAL A  12       0.838  -7.287   5.327  1.00  0.00           C  
ATOM     99  CG2 VAL A  12      -1.367  -8.390   4.846  1.00  0.00           C  
ATOM    100  N   THR A  13       1.064  -7.541   8.898  1.00  0.00           N  
ATOM    101  CA  THR A  13       1.847  -6.701   9.797  1.00  0.00           C  
ATOM    102  C   THR A  13       2.702  -5.714   9.008  1.00  0.00           C  
ATOM    103  CB  THR A  13       2.750  -7.551  10.711  1.00  0.00           C  
ATOM    104  O   THR A  13       2.922  -5.897   7.808  1.00  0.00           O  
ATOM    105  CG2 THR A  13       1.942  -8.612  11.450  1.00  0.00           C  
ATOM    106  OG1 THR A  13       3.752  -8.197   9.915  1.00  0.00           O  
ATOM    107  N   GLU A  14       2.994  -4.617   9.609  1.00  0.00           N  
ATOM    108  CA  GLU A  14       3.893  -3.611   9.051  1.00  0.00           C  
ATOM    109  C   GLU A  14       5.184  -4.246   8.542  1.00  0.00           C  
ATOM    110  CB  GLU A  14       4.211  -2.535  10.092  1.00  0.00           C  
ATOM    111  O   GLU A  14       5.705  -3.853   7.496  1.00  0.00           O  
ATOM    112  CG  GLU A  14       4.968  -1.340   9.531  1.00  0.00           C  
ATOM    113  CD  GLU A  14       5.244  -0.264  10.569  1.00  0.00           C  
ATOM    114  OE1 GLU A  14       6.325   0.365  10.518  1.00  0.00           O  
ATOM    115  OE2 GLU A  14       4.372  -0.049  11.441  1.00  0.00           O  
ATOM    116  N   GLN A  15       5.666  -5.255   9.215  1.00  0.00           N  
ATOM    117  CA  GLN A  15       6.882  -5.963   8.830  1.00  0.00           C  
ATOM    118  C   GLN A  15       6.687  -6.719   7.519  1.00  0.00           C  
ATOM    119  CB  GLN A  15       7.312  -6.931   9.934  1.00  0.00           C  
ATOM    120  O   GLN A  15       7.594  -6.770   6.685  1.00  0.00           O  
ATOM    121  CG  GLN A  15       8.067  -6.264  11.076  1.00  0.00           C  
ATOM    122  CD  GLN A  15       8.399  -7.226  12.201  1.00  0.00           C  
ATOM    123  NE2 GLN A  15       9.081  -6.727  13.227  1.00  0.00           N  
ATOM    124  OE1 GLN A  15       8.046  -8.408  12.149  1.00  0.00           O  
ATOM    125  N   GLU A  16       5.621  -7.327   7.299  1.00  0.00           N  
ATOM    126  CA  GLU A  16       5.280  -8.066   6.087  1.00  0.00           C  
ATOM    127  C   GLU A  16       5.164  -7.133   4.885  1.00  0.00           C  
ATOM    128  CB  GLU A  16       3.974  -8.841   6.279  1.00  0.00           C  
ATOM    129  O   GLU A  16       5.608  -7.470   3.786  1.00  0.00           O  
ATOM    130  CG  GLU A  16       4.100 -10.036   7.213  1.00  0.00           C  
ATOM    131  CD  GLU A  16       2.778 -10.747   7.459  1.00  0.00           C  
ATOM    132  OE1 GLU A  16       2.694 -11.972   7.216  1.00  0.00           O  
ATOM    133  OE2 GLU A  16       1.819 -10.073   7.897  1.00  0.00           O  
ATOM    134  N   ILE A  17       4.572  -5.956   5.100  1.00  0.00           N  
ATOM    135  CA  ILE A  17       4.457  -4.945   4.055  1.00  0.00           C  
ATOM    136  C   ILE A  17       5.846  -4.447   3.664  1.00  0.00           C  
ATOM    137  CB  ILE A  17       3.571  -3.762   4.507  1.00  0.00           C  
ATOM    138  O   ILE A  17       6.163  -4.340   2.477  1.00  0.00           O  
ATOM    139  CG1 ILE A  17       2.128  -4.230   4.729  1.00  0.00           C  
ATOM    140  CG2 ILE A  17       3.626  -2.624   3.484  1.00  0.00           C  
ATOM    141  CD1 ILE A  17       1.218  -3.167   5.330  1.00  0.00           C  
ATOM    142  N   TYR A  18       6.634  -4.205   4.718  1.00  0.00           N  
ATOM    143  CA  TYR A  18       8.001  -3.759   4.476  1.00  0.00           C  
ATOM    144  C   TYR A  18       8.790  -4.812   3.707  1.00  0.00           C  
ATOM    145  CB  TYR A  18       8.705  -3.443   5.800  1.00  0.00           C  
ATOM    146  O   TYR A  18       9.554  -4.483   2.797  1.00  0.00           O  
ATOM    147  CG  TYR A  18      10.054  -2.787   5.628  1.00  0.00           C  
ATOM    148  CD1 TYR A  18      11.228  -3.534   5.701  1.00  0.00           C  
ATOM    149  CD2 TYR A  18      10.157  -1.420   5.395  1.00  0.00           C  
ATOM    150  CE1 TYR A  18      12.473  -2.934   5.545  1.00  0.00           C  
ATOM    151  CE2 TYR A  18      11.397  -0.809   5.238  1.00  0.00           C  
ATOM    152  OH  TYR A  18      13.777  -0.974   5.160  1.00  0.00           O  
ATOM    153  CZ  TYR A  18      12.547  -1.573   5.314  1.00  0.00           C  
ATOM    154  N   SER A  19       8.697  -5.990   4.076  1.00  0.00           N  
ATOM    155  CA  SER A  19       9.395  -7.082   3.406  1.00  0.00           C  
ATOM    156  C   SER A  19       8.988  -7.182   1.939  1.00  0.00           C  
ATOM    157  CB  SER A  19       9.117  -8.410   4.112  1.00  0.00           C  
ATOM    158  O   SER A  19       9.837  -7.364   1.065  1.00  0.00           O  
ATOM    159  OG  SER A  19       9.849  -9.463   3.509  1.00  0.00           O  
ATOM    160  N   MET A  20       7.702  -7.077   1.683  1.00  0.00           N  
ATOM    161  CA  MET A  20       7.175  -7.136   0.322  1.00  0.00           C  
ATOM    162  C   MET A  20       7.703  -5.978  -0.517  1.00  0.00           C  
ATOM    163  CB  MET A  20       5.645  -7.117   0.337  1.00  0.00           C  
ATOM    164  O   MET A  20       8.122  -6.174  -1.660  1.00  0.00           O  
ATOM    165  CG  MET A  20       5.017  -7.340  -1.029  1.00  0.00           C  
ATOM    166  SD  MET A  20       3.184  -7.258  -0.982  1.00  0.00           S  
ATOM    167  CE  MET A  20       2.938  -6.554   0.673  1.00  0.00           C  
ATOM    168  N   LEU A  21       7.670  -4.801   0.074  1.00  0.00           N  
ATOM    169  CA  LEU A  21       8.128  -3.597  -0.610  1.00  0.00           C  
ATOM    170  C   LEU A  21       9.620  -3.680  -0.917  1.00  0.00           C  
ATOM    171  CB  LEU A  21       7.838  -2.355   0.237  1.00  0.00           C  
ATOM    172  O   LEU A  21      10.057  -3.294  -2.003  1.00  0.00           O  
ATOM    173  CG  LEU A  21       6.367  -1.961   0.379  1.00  0.00           C  
ATOM    174  CD1 LEU A  21       6.226  -0.773   1.325  1.00  0.00           C  
ATOM    175  CD2 LEU A  21       5.765  -1.639  -0.984  1.00  0.00           C  
ATOM    176  N   SER A  22      10.422  -4.139  -0.023  1.00  0.00           N  
ATOM    177  CA  SER A  22      11.868  -4.254  -0.180  1.00  0.00           C  
ATOM    178  C   SER A  22      12.228  -5.204  -1.317  1.00  0.00           C  
ATOM    179  CB  SER A  22      12.512  -4.736   1.121  1.00  0.00           C  
ATOM    180  O   SER A  22      13.130  -4.921  -2.108  1.00  0.00           O  
ATOM    181  OG  SER A  22      13.922  -4.794   0.993  1.00  0.00           O  
ATOM    182  N   LYS A  23      11.530  -6.393  -1.406  1.00  0.00           N  
ATOM    183  CA  LYS A  23      11.769  -7.392  -2.443  1.00  0.00           C  
ATOM    184  C   LYS A  23      11.480  -6.824  -3.830  1.00  0.00           C  
ATOM    185  CB  LYS A  23      10.914  -8.636  -2.198  1.00  0.00           C  
ATOM    186  O   LYS A  23      12.264  -7.019  -4.762  1.00  0.00           O  
ATOM    187  CG  LYS A  23      11.418  -9.521  -1.068  1.00  0.00           C  
ATOM    188  CD  LYS A  23      10.529 -10.743  -0.876  1.00  0.00           C  
ATOM    189  CE  LYS A  23      10.964 -11.568   0.328  1.00  0.00           C  
ATOM    190  NZ  LYS A  23      10.058 -12.733   0.558  1.00  0.00           N  
ATOM    191  N   GLN A  24      10.366  -6.146  -3.958  1.00  0.00           N  
ATOM    192  CA  GLN A  24       9.905  -5.619  -5.238  1.00  0.00           C  
ATOM    193  C   GLN A  24      10.787  -4.465  -5.707  1.00  0.00           C  
ATOM    194  CB  GLN A  24       8.450  -5.160  -5.138  1.00  0.00           C  
ATOM    195  O   GLN A  24      11.121  -4.373  -6.890  1.00  0.00           O  
ATOM    196  CG  GLN A  24       7.464  -6.293  -4.888  1.00  0.00           C  
ATOM    197  CD  GLN A  24       7.384  -7.269  -6.047  1.00  0.00           C  
ATOM    198  NE2 GLN A  24       6.910  -8.479  -5.772  1.00  0.00           N  
ATOM    199  OE1 GLN A  24       7.745  -6.938  -7.181  1.00  0.00           O  
ATOM    200  N   THR A  25      11.251  -3.579  -4.795  1.00  0.00           N  
ATOM    201  CA  THR A  25      12.132  -2.458  -5.104  1.00  0.00           C  
ATOM    202  C   THR A  25      13.514  -2.954  -5.519  1.00  0.00           C  
ATOM    203  CB  THR A  25      12.265  -1.504  -3.902  1.00  0.00           C  
ATOM    204  O   THR A  25      14.172  -2.341  -6.362  1.00  0.00           O  
ATOM    205  CG2 THR A  25      10.960  -0.760  -3.643  1.00  0.00           C  
ATOM    206  OG1 THR A  25      12.611  -2.261  -2.735  1.00  0.00           O  
ATOM    207  N   ALA A  26      13.970  -4.029  -4.877  1.00  0.00           N  
ATOM    208  CA  ALA A  26      15.249  -4.633  -5.241  1.00  0.00           C  
ATOM    209  C   ALA A  26      15.243  -5.098  -6.694  1.00  0.00           C  
ATOM    210  CB  ALA A  26      15.568  -5.802  -4.313  1.00  0.00           C  
ATOM    211  O   ALA A  26      16.285  -5.107  -7.354  1.00  0.00           O  
ATOM    212  N   HIS A  27      14.091  -5.386  -7.304  1.00  0.00           N  
ATOM    213  CA  HIS A  27      13.944  -5.886  -8.667  1.00  0.00           C  
ATOM    214  C   HIS A  27      13.657  -4.750  -9.643  1.00  0.00           C  
ATOM    215  CB  HIS A  27      12.830  -6.932  -8.736  1.00  0.00           C  
ATOM    216  O   HIS A  27      13.299  -4.994 -10.797  1.00  0.00           O  
ATOM    217  CG  HIS A  27      13.152  -8.201  -8.013  1.00  0.00           C  
ATOM    218  CD2 HIS A  27      12.667  -8.714  -6.858  1.00  0.00           C  
ATOM    219  ND1 HIS A  27      14.084  -9.105  -8.475  1.00  0.00           N  
ATOM    220  CE1 HIS A  27      14.157 -10.123  -7.633  1.00  0.00           C  
ATOM    221  NE2 HIS A  27      13.307  -9.909  -6.643  1.00  0.00           N  
ATOM    222  N   GLY A  28      13.677  -3.494  -9.098  1.00  0.00           N  
ATOM    223  CA  GLY A  28      13.575  -2.320  -9.949  1.00  0.00           C  
ATOM    224  C   GLY A  28      12.144  -1.861 -10.162  1.00  0.00           C  
ATOM    225  O   GLY A  28      11.843  -1.189 -11.151  1.00  0.00           O  
ATOM    226  N   TRP A  29      11.244  -2.358  -9.381  1.00  0.00           N  
ATOM    227  CA  TRP A  29       9.848  -1.944  -9.468  1.00  0.00           C  
ATOM    228  C   TRP A  29       9.613  -0.655  -8.689  1.00  0.00           C  
ATOM    229  CB  TRP A  29       8.925  -3.048  -8.944  1.00  0.00           C  
ATOM    230  O   TRP A  29      10.189  -0.456  -7.617  1.00  0.00           O  
ATOM    231  CG  TRP A  29       8.863  -4.259  -9.825  1.00  0.00           C  
ATOM    232  CD1 TRP A  29       9.878  -5.132 -10.099  1.00  0.00           C  
ATOM    233  CD2 TRP A  29       7.723  -4.728 -10.552  1.00  0.00           C  
ATOM    234  CE2 TRP A  29       8.120  -5.893 -11.246  1.00  0.00           C  
ATOM    235  CE3 TRP A  29       6.403  -4.277 -10.684  1.00  0.00           C  
ATOM    236  NE1 TRP A  29       9.438  -6.117 -10.953  1.00  0.00           N  
ATOM    237  CH2 TRP A  29       5.958  -6.149 -12.172  1.00  0.00           C  
ATOM    238  CZ2 TRP A  29       7.243  -6.612 -12.061  1.00  0.00           C  
ATOM    239  CZ3 TRP A  29       5.532  -4.994 -11.495  1.00  0.00           C  
ATOM    240  N   ASP A  30       8.902   0.277  -9.282  1.00  0.00           N  
ATOM    241  CA  ASP A  30       8.338   1.407  -8.550  1.00  0.00           C  
ATOM    242  C   ASP A  30       7.019   1.025  -7.881  1.00  0.00           C  
ATOM    243  CB  ASP A  30       8.127   2.601  -9.483  1.00  0.00           C  
ATOM    244  O   ASP A  30       6.271   0.194  -8.401  1.00  0.00           O  
ATOM    245  CG  ASP A  30       9.430   3.192  -9.993  1.00  0.00           C  
ATOM    246  OD1 ASP A  30      10.427   3.211  -9.240  1.00  0.00           O  
ATOM    247  OD2 ASP A  30       9.458   3.645 -11.158  1.00  0.00           O  
ATOM    248  N   TYR A  31       6.778   1.514  -6.609  1.00  0.00           N  
ATOM    249  CA  TYR A  31       5.524   1.139  -5.965  1.00  0.00           C  
ATOM    250  C   TYR A  31       4.751   2.373  -5.517  1.00  0.00           C  
ATOM    251  CB  TYR A  31       5.789   0.226  -4.764  1.00  0.00           C  
ATOM    252  O   TYR A  31       5.341   3.427  -5.268  1.00  0.00           O  
ATOM    253  CG  TYR A  31       6.466   0.923  -3.608  1.00  0.00           C  
ATOM    254  CD1 TYR A  31       7.855   0.982  -3.522  1.00  0.00           C  
ATOM    255  CD2 TYR A  31       5.718   1.522  -2.601  1.00  0.00           C  
ATOM    256  CE1 TYR A  31       8.483   1.621  -2.458  1.00  0.00           C  
ATOM    257  CE2 TYR A  31       6.335   2.164  -1.532  1.00  0.00           C  
ATOM    258  OH  TYR A  31       8.332   2.843  -0.414  1.00  0.00           O  
ATOM    259  CZ  TYR A  31       7.715   2.209  -1.470  1.00  0.00           C  
ATOM    260  N   LYS A  32       3.373   2.307  -5.542  1.00  0.00           N  
ATOM    261  CA  LYS A  32       2.448   3.269  -4.951  1.00  0.00           C  
ATOM    262  C   LYS A  32       1.428   2.572  -4.055  1.00  0.00           C  
ATOM    263  CB  LYS A  32       1.729   4.064  -6.042  1.00  0.00           C  
ATOM    264  O   LYS A  32       0.880   1.531  -4.423  1.00  0.00           O  
ATOM    265  CG  LYS A  32       0.895   5.223  -5.517  1.00  0.00           C  
ATOM    266  CD  LYS A  32       0.255   6.011  -6.653  1.00  0.00           C  
ATOM    267  CE  LYS A  32      -0.586   7.167  -6.128  1.00  0.00           C  
ATOM    268  NZ  LYS A  32      -1.225   7.935  -7.238  1.00  0.00           N  
ATOM    269  N   ILE A  33       1.280   3.163  -2.841  1.00  0.00           N  
ATOM    270  CA  ILE A  33       0.352   2.578  -1.879  1.00  0.00           C  
ATOM    271  C   ILE A  33      -0.932   3.402  -1.833  1.00  0.00           C  
ATOM    272  CB  ILE A  33       0.982   2.486  -0.471  1.00  0.00           C  
ATOM    273  O   ILE A  33      -0.885   4.631  -1.743  1.00  0.00           O  
ATOM    274  CG1 ILE A  33       2.281   1.674  -0.519  1.00  0.00           C  
ATOM    275  CG2 ILE A  33      -0.009   1.876   0.525  1.00  0.00           C  
ATOM    276  CD1 ILE A  33       3.065   1.683   0.787  1.00  0.00           C  
ATOM    277  N   ARG A  34      -2.126   2.686  -1.974  1.00  0.00           N  
ATOM    278  CA  ARG A  34      -3.438   3.318  -1.873  1.00  0.00           C  
ATOM    279  C   ARG A  34      -4.280   2.659  -0.786  1.00  0.00           C  
ATOM    280  CB  ARG A  34      -4.171   3.255  -3.214  1.00  0.00           C  
ATOM    281  O   ARG A  34      -4.329   1.431  -0.689  1.00  0.00           O  
ATOM    282  CG  ARG A  34      -3.487   4.033  -4.327  1.00  0.00           C  
ATOM    283  CD  ARG A  34      -4.276   3.970  -5.627  1.00  0.00           C  
ATOM    284  NE  ARG A  34      -5.546   4.683  -5.521  1.00  0.00           N  
ATOM    285  NH1 ARG A  34      -6.197   4.268  -7.699  1.00  0.00           N  
ATOM    286  NH2 ARG A  34      -7.554   5.478  -6.302  1.00  0.00           N  
ATOM    287  CZ  ARG A  34      -6.430   4.808  -6.508  1.00  0.00           C  
ATOM    288  N   PHE A  35      -4.866   3.592  -0.026  1.00  0.00           N  
ATOM    289  CA  PHE A  35      -5.742   3.088   1.025  1.00  0.00           C  
ATOM    290  C   PHE A  35      -7.205   3.226   0.623  1.00  0.00           C  
ATOM    291  CB  PHE A  35      -5.487   3.830   2.341  1.00  0.00           C  
ATOM    292  O   PHE A  35      -7.660   4.320   0.281  1.00  0.00           O  
ATOM    293  CG  PHE A  35      -4.098   3.636   2.888  1.00  0.00           C  
ATOM    294  CD1 PHE A  35      -3.837   2.644   3.825  1.00  0.00           C  
ATOM    295  CD2 PHE A  35      -3.054   4.447   2.464  1.00  0.00           C  
ATOM    296  CE1 PHE A  35      -2.553   2.463   4.333  1.00  0.00           C  
ATOM    297  CE2 PHE A  35      -1.767   4.272   2.967  1.00  0.00           C  
ATOM    298  CZ  PHE A  35      -1.519   3.280   3.902  1.00  0.00           C  
ATOM    299  N   GLU A  36      -7.925   2.122   0.423  1.00  0.00           N  
ATOM    300  CA  GLU A  36      -9.331   2.120   0.029  1.00  0.00           C  
ATOM    301  C   GLU A  36     -10.245   2.242   1.245  1.00  0.00           C  
ATOM    302  CB  GLU A  36      -9.668   0.851  -0.757  1.00  0.00           C  
ATOM    303  O   GLU A  36     -11.273   2.920   1.191  1.00  0.00           O  
ATOM    304  CG  GLU A  36     -11.067   0.852  -1.356  1.00  0.00           C  
ATOM    305  CD  GLU A  36     -11.341  -0.351  -2.244  1.00  0.00           C  
ATOM    306  OE1 GLU A  36     -12.520  -0.750  -2.380  1.00  0.00           O  
ATOM    307  OE2 GLU A  36     -10.368  -0.901  -2.807  1.00  0.00           O  
ATOM    308  N   SER A  37      -9.807   1.815   2.462  1.00  0.00           N  
ATOM    309  CA  SER A  37     -10.435   1.914   3.775  1.00  0.00           C  
ATOM    310  C   SER A  37      -9.426   1.662   4.890  1.00  0.00           C  
ATOM    311  CB  SER A  37     -11.594   0.922   3.892  1.00  0.00           C  
ATOM    312  O   SER A  37      -8.230   1.512   4.631  1.00  0.00           O  
ATOM    313  OG  SER A  37     -11.115  -0.411   3.913  1.00  0.00           O  
ATOM    314  N   GLU A  38      -9.859   1.805   6.152  1.00  0.00           N  
ATOM    315  CA  GLU A  38      -9.004   1.552   7.307  1.00  0.00           C  
ATOM    316  C   GLU A  38      -8.521   0.104   7.330  1.00  0.00           C  
ATOM    317  CB  GLU A  38      -9.744   1.879   8.607  1.00  0.00           C  
ATOM    318  O   GLU A  38      -7.490  -0.202   7.932  1.00  0.00           O  
ATOM    319  CG  GLU A  38     -10.045   3.360   8.786  1.00  0.00           C  
ATOM    320  CD  GLU A  38     -10.649   3.689  10.142  1.00  0.00           C  
ATOM    321  OE1 GLU A  38     -10.235   4.695  10.763  1.00  0.00           O  
ATOM    322  OE2 GLU A  38     -11.543   2.936  10.587  1.00  0.00           O  
ATOM    323  N   LEU A  39      -9.017  -0.663   6.393  1.00  0.00           N  
ATOM    324  CA  LEU A  39      -8.760  -2.094   6.517  1.00  0.00           C  
ATOM    325  C   LEU A  39      -8.145  -2.648   5.236  1.00  0.00           C  
ATOM    326  CB  LEU A  39     -10.055  -2.844   6.841  1.00  0.00           C  
ATOM    327  O   LEU A  39      -7.618  -3.763   5.228  1.00  0.00           O  
ATOM    328  CG  LEU A  39     -10.654  -2.595   8.226  1.00  0.00           C  
ATOM    329  CD1 LEU A  39     -12.043  -3.218   8.323  1.00  0.00           C  
ATOM    330  CD2 LEU A  39      -9.738  -3.148   9.313  1.00  0.00           C  
ATOM    331  N   VAL A  40      -8.170  -1.776   4.231  1.00  0.00           N  
ATOM    332  CA  VAL A  40      -7.688  -2.326   2.968  1.00  0.00           C  
ATOM    333  C   VAL A  40      -6.545  -1.467   2.432  1.00  0.00           C  
ATOM    334  CB  VAL A  40      -8.820  -2.420   1.921  1.00  0.00           C  
ATOM    335  O   VAL A  40      -6.676  -0.245   2.326  1.00  0.00           O  
ATOM    336  CG1 VAL A  40      -8.289  -2.971   0.599  1.00  0.00           C  
ATOM    337  CG2 VAL A  40      -9.961  -3.290   2.447  1.00  0.00           C  
ATOM    338  N   ILE A  41      -5.352  -2.125   2.003  1.00  0.00           N  
ATOM    339  CA  ILE A  41      -4.197  -1.459   1.411  1.00  0.00           C  
ATOM    340  C   ILE A  41      -3.950  -2.004   0.006  1.00  0.00           C  
ATOM    341  CB  ILE A  41      -2.934  -1.635   2.284  1.00  0.00           C  
ATOM    342  O   ILE A  41      -3.937  -3.220  -0.201  1.00  0.00           O  
ATOM    343  CG1 ILE A  41      -3.202  -1.152   3.714  1.00  0.00           C  
ATOM    344  CG2 ILE A  41      -1.744  -0.892   1.669  1.00  0.00           C  
ATOM    345  CD1 ILE A  41      -2.128  -1.556   4.715  1.00  0.00           C  
ATOM    346  N   TYR A  42      -3.784  -1.073  -0.908  1.00  0.00           N  
ATOM    347  CA  TYR A  42      -3.387  -1.435  -2.264  1.00  0.00           C  
ATOM    348  C   TYR A  42      -1.941  -1.035  -2.534  1.00  0.00           C  
ATOM    349  CB  TYR A  42      -4.312  -0.774  -3.290  1.00  0.00           C  
ATOM    350  O   TYR A  42      -1.568   0.126  -2.352  1.00  0.00           O  
ATOM    351  CG  TYR A  42      -5.707  -1.349  -3.310  1.00  0.00           C  
ATOM    352  CD1 TYR A  42      -6.066  -2.324  -4.238  1.00  0.00           C  
ATOM    353  CD2 TYR A  42      -6.668  -0.920  -2.401  1.00  0.00           C  
ATOM    354  CE1 TYR A  42      -7.352  -2.856  -4.261  1.00  0.00           C  
ATOM    355  CE2 TYR A  42      -7.956  -1.445  -2.415  1.00  0.00           C  
ATOM    356  OH  TYR A  42      -9.562  -2.934  -3.366  1.00  0.00           O  
ATOM    357  CZ  TYR A  42      -8.288  -2.411  -3.347  1.00  0.00           C  
ATOM    358  N   ILE A  43      -1.106  -2.042  -2.946  1.00  0.00           N  
ATOM    359  CA  ILE A  43       0.257  -1.713  -3.349  1.00  0.00           C  
ATOM    360  C   ILE A  43       0.431  -1.976  -4.844  1.00  0.00           C  
ATOM    361  CB  ILE A  43       1.296  -2.520  -2.539  1.00  0.00           C  
ATOM    362  O   ILE A  43       0.279  -3.110  -5.303  1.00  0.00           O  
ATOM    363  CG1 ILE A  43       1.055  -2.344  -1.035  1.00  0.00           C  
ATOM    364  CG2 ILE A  43       2.720  -2.101  -2.918  1.00  0.00           C  
ATOM    365  CD1 ILE A  43       1.940  -3.220  -0.160  1.00  0.00           C  
ATOM    366  N   VAL A  44       0.715  -0.912  -5.500  1.00  0.00           N  
ATOM    367  CA  VAL A  44       0.933  -1.000  -6.940  1.00  0.00           C  
ATOM    368  C   VAL A  44       2.431  -1.007  -7.237  1.00  0.00           C  
ATOM    369  CB  VAL A  44       0.245   0.162  -7.690  1.00  0.00           C  
ATOM    370  O   VAL A  44       3.146  -0.072  -6.871  1.00  0.00           O  
ATOM    371  CG1 VAL A  44       0.414   0.005  -9.200  1.00  0.00           C  
ATOM    372  CG2 VAL A  44      -1.235   0.236  -7.319  1.00  0.00           C  
ATOM    373  N   TYR A  45       2.879  -2.112  -7.884  1.00  0.00           N  
ATOM    374  CA  TYR A  45       4.274  -2.212  -8.297  1.00  0.00           C  
ATOM    375  C   TYR A  45       4.405  -2.093  -9.811  1.00  0.00           C  
ATOM    376  CB  TYR A  45       4.882  -3.536  -7.824  1.00  0.00           C  
ATOM    377  O   TYR A  45       3.745  -2.821 -10.556  1.00  0.00           O  
ATOM    378  CG  TYR A  45       4.921  -3.683  -6.322  1.00  0.00           C  
ATOM    379  CD1 TYR A  45       5.928  -3.085  -5.569  1.00  0.00           C  
ATOM    380  CD2 TYR A  45       3.950  -4.422  -5.653  1.00  0.00           C  
ATOM    381  CE1 TYR A  45       5.969  -3.220  -4.185  1.00  0.00           C  
ATOM    382  CE2 TYR A  45       3.981  -4.563  -4.270  1.00  0.00           C  
ATOM    383  OH  TYR A  45       5.027  -4.096  -2.176  1.00  0.00           O  
ATOM    384  CZ  TYR A  45       4.992  -3.959  -3.545  1.00  0.00           C  
ATOM    385  N   CYS A  46       5.284  -1.112 -10.273  1.00  0.00           N  
ATOM    386  CA  CYS A  46       5.457  -0.912 -11.708  1.00  0.00           C  
ATOM    387  C   CYS A  46       6.917  -1.083 -12.110  1.00  0.00           C  
ATOM    388  CB  CYS A  46       4.965   0.475 -12.119  1.00  0.00           C  
ATOM    389  O   CYS A  46       7.815  -0.574 -11.436  1.00  0.00           O  
ATOM    390  SG  CYS A  46       3.190   0.717 -11.883  1.00  0.00           S  
ATOM    391  N   ASN A  47       7.108  -2.007 -13.126  1.00  0.00           N  
ATOM    392  CA  ASN A  47       8.430  -2.189 -13.717  1.00  0.00           C  
ATOM    393  C   ASN A  47       8.590  -1.371 -14.995  1.00  0.00           C  
ATOM    394  CB  ASN A  47       8.694  -3.670 -13.997  1.00  0.00           C  
ATOM    395  O   ASN A  47       7.809  -1.524 -15.936  1.00  0.00           O  
ATOM    396  CG  ASN A  47      10.122  -3.937 -14.429  1.00  0.00           C  
ATOM    397  ND2 ASN A  47      10.407  -5.180 -14.799  1.00  0.00           N  
ATOM    398  OD1 ASN A  47      10.962  -3.034 -14.430  1.00  0.00           O  
ATOM    399  N   HIS A  48       9.610  -0.352 -15.003  1.00  0.00           N  
ATOM    400  CA  HIS A  48       9.753   0.566 -16.127  1.00  0.00           C  
ATOM    401  C   HIS A  48      10.855   0.108 -17.076  1.00  0.00           C  
ATOM    402  CB  HIS A  48      10.045   1.982 -15.628  1.00  0.00           C  
ATOM    403  O   HIS A  48      11.245   0.845 -17.984  1.00  0.00           O  
ATOM    404  CG  HIS A  48       8.891   2.620 -14.923  1.00  0.00           C  
ATOM    405  CD2 HIS A  48       8.548   2.636 -13.613  1.00  0.00           C  
ATOM    406  ND1 HIS A  48       7.924   3.346 -15.584  1.00  0.00           N  
ATOM    407  CE1 HIS A  48       7.035   3.784 -14.709  1.00  0.00           C  
ATOM    408  NE2 HIS A  48       7.390   3.367 -13.506  1.00  0.00           N  
ATOM    409  N   ASP A  49      11.351  -1.068 -16.595  1.00  0.00           N  
ATOM    410  CA  ASP A  49      12.398  -1.691 -17.399  1.00  0.00           C  
ATOM    411  C   ASP A  49      11.821  -2.308 -18.671  1.00  0.00           C  
ATOM    412  CB  ASP A  49      13.136  -2.757 -16.586  1.00  0.00           C  
ATOM    413  O   ASP A  49      10.661  -2.725 -18.694  1.00  0.00           O  
ATOM    414  CG  ASP A  49      14.418  -2.240 -15.955  1.00  0.00           C  
ATOM    415  OD1 ASP A  49      14.877  -1.137 -16.324  1.00  0.00           O  
ATOM    416  OD2 ASP A  49      14.975  -2.943 -15.085  1.00  0.00           O  
TER     417      ASP A  49                                                      
ENDMDL                                                                          
END                                                                             
