# Supplementary material for: AlphaDesign: a de novo protein design framework based on AlphaFold
Source: Mol Syst Biol. 2025 Jun 17;21(9):1166–89. doi: 10.1038/s44320-025-00119-z (PMC12405559; doi:10.1038/s44320-025-00119-z)
Supplement: Supplementary file 4 — Source data Fig. 2 [file 44320_2025_119_MOESM4_ESM.zip › Figure_2/2A/prediction_monomer-100-nr2-run1_result_52.pdb]

MODEL     1                                                                     
ATOM      1  N   ALA A   0     -14.989 -11.858  14.760  1.00 45.93           N  
ATOM      2  CA  ALA A   0     -13.816 -12.112  15.592  1.00 45.93           C  
ATOM      3  C   ALA A   0     -12.527 -11.881  14.809  1.00 45.93           C  
ATOM      4  CB  ALA A   0     -13.853 -13.535  16.143  1.00 45.93           C  
ATOM      5  O   ALA A   0     -11.430 -11.999  15.359  1.00 45.93           O  
ATOM      6  N   GLY A   1     -12.817 -10.876  13.855  1.00 54.83           N  
ATOM      7  CA  GLY A   1     -11.687 -10.495  13.023  1.00 54.83           C  
ATOM      8  C   GLY A   1     -11.879  -9.158  12.332  1.00 54.83           C  
ATOM      9  O   GLY A   1     -12.990  -8.624  12.299  1.00 54.83           O  
ATOM     10  N   VAL A   2     -11.103  -8.077  12.633  1.00 56.62           N  
ATOM     11  CA  VAL A   2     -11.080  -6.745  12.038  1.00 56.62           C  
ATOM     12  C   VAL A   2     -10.635  -6.838  10.580  1.00 56.62           C  
ATOM     13  CB  VAL A   2     -10.149  -5.791  12.819  1.00 56.62           C  
ATOM     14  O   VAL A   2      -9.675  -7.542  10.261  1.00 56.62           O  
ATOM     15  CG1 VAL A   2     -10.153  -4.398  12.191  1.00 56.62           C  
ATOM     16  CG2 VAL A   2     -10.568  -5.720  14.287  1.00 56.62           C  
ATOM     17  N   LEU A   3     -11.686  -6.454   9.624  1.00 63.58           N  
ATOM     18  CA  LEU A   3     -11.308  -6.244   8.231  1.00 63.58           C  
ATOM     19  C   LEU A   3     -10.727  -4.849   8.029  1.00 63.58           C  
ATOM     20  CB  LEU A   3     -12.515  -6.445   7.311  1.00 63.58           C  
ATOM     21  O   LEU A   3     -11.253  -3.870   8.564  1.00 63.58           O  
ATOM     22  CG  LEU A   3     -12.988  -7.887   7.119  1.00 63.58           C  
ATOM     23  CD1 LEU A   3     -14.382  -7.909   6.499  1.00 63.58           C  
ATOM     24  CD2 LEU A   3     -12.001  -8.663   6.254  1.00 63.58           C  
ATOM     25  N   TRP A   4      -9.449  -4.825   7.589  1.00 66.36           N  
ATOM     26  CA  TRP A   4      -8.785  -3.552   7.329  1.00 66.36           C  
ATOM     27  C   TRP A   4      -8.943  -3.143   5.869  1.00 66.36           C  
ATOM     28  CB  TRP A   4      -7.299  -3.636   7.691  1.00 66.36           C  
ATOM     29  O   TRP A   4      -8.812  -3.974   4.967  1.00 66.36           O  
ATOM     30  CG  TRP A   4      -7.038  -3.803   9.158  1.00 66.36           C  
ATOM     31  CD1 TRP A   4      -7.133  -4.956   9.886  1.00 66.36           C  
ATOM     32  CD2 TRP A   4      -6.643  -2.780  10.077  1.00 66.36           C  
ATOM     33  CE2 TRP A   4      -6.515  -3.385  11.347  1.00 66.36           C  
ATOM     34  CE3 TRP A   4      -6.382  -1.409   9.949  1.00 66.36           C  
ATOM     35  NE1 TRP A   4      -6.820  -4.711  11.203  1.00 66.36           N  
ATOM     36  CH2 TRP A   4      -5.890  -1.324  12.330  1.00 66.36           C  
ATOM     37  CZ2 TRP A   4      -6.139  -2.664  12.483  1.00 66.36           C  
ATOM     38  CZ3 TRP A   4      -6.008  -0.693  11.081  1.00 66.36           C  
ATOM     39  N   ARG A   5      -9.557  -1.943   5.762  1.00 72.50           N  
ATOM     40  CA  ARG A   5      -9.542  -1.308   4.449  1.00 72.50           C  
ATOM     41  C   ARG A   5      -8.358  -0.356   4.315  1.00 72.50           C  
ATOM     42  CB  ARG A   5     -10.850  -0.554   4.200  1.00 72.50           C  
ATOM     43  O   ARG A   5      -8.177   0.538   5.143  1.00 72.50           O  
ATOM     44  CG  ARG A   5     -10.941   0.086   2.824  1.00 72.50           C  
ATOM     45  CD  ARG A   5     -12.256   0.828   2.632  1.00 72.50           C  
ATOM     46  NE  ARG A   5     -13.385  -0.093   2.539  1.00 72.50           N  
ATOM     47  NH1 ARG A   5     -14.998   1.561   2.520  1.00 72.50           N  
ATOM     48  NH2 ARG A   5     -15.611  -0.645   2.404  1.00 72.50           N  
ATOM     49  CZ  ARG A   5     -14.662   0.277   2.488  1.00 72.50           C  
ATOM     50  N   ILE A   6      -7.446  -0.608   3.234  1.00 70.52           N  
ATOM     51  CA  ILE A   6      -6.258   0.220   3.060  1.00 70.52           C  
ATOM     52  C   ILE A   6      -6.378   1.030   1.771  1.00 70.52           C  
ATOM     53  CB  ILE A   6      -4.971  -0.635   3.038  1.00 70.52           C  
ATOM     54  O   ILE A   6      -6.591   0.467   0.694  1.00 70.52           O  
ATOM     55  CG1 ILE A   6      -4.840  -1.436   4.338  1.00 70.52           C  
ATOM     56  CG2 ILE A   6      -3.740   0.248   2.812  1.00 70.52           C  
ATOM     57  CD1 ILE A   6      -3.706  -2.452   4.328  1.00 70.52           C  
ATOM     58  N   ARG A   7      -6.463   2.281   2.007  1.00 75.48           N  
ATOM     59  CA  ARG A   7      -6.382   3.191   0.869  1.00 75.48           C  
ATOM     60  C   ARG A   7      -4.949   3.664   0.647  1.00 75.48           C  
ATOM     61  CB  ARG A   7      -7.304   4.395   1.077  1.00 75.48           C  
ATOM     62  O   ARG A   7      -4.283   4.106   1.585  1.00 75.48           O  
ATOM     63  CG  ARG A   7      -8.780   4.036   1.141  1.00 75.48           C  
ATOM     64  CD  ARG A   7      -9.652   5.270   1.326  1.00 75.48           C  
ATOM     65  NE  ARG A   7     -11.073   4.931   1.320  1.00 75.48           N  
ATOM     66  NH1 ARG A   7     -11.759   6.904   2.307  1.00 75.48           N  
ATOM     67  NH2 ARG A   7     -13.301   5.308   1.731  1.00 75.48           N  
ATOM     68  CZ  ARG A   7     -12.041   5.715   1.786  1.00 75.48           C  
ATOM     69  N   LEU A   8      -4.455   3.470  -0.588  1.00 80.09           N  
ATOM     70  CA  LEU A   8      -3.044   3.804  -0.751  1.00 80.09           C  
ATOM     71  C   LEU A   8      -2.842   4.750  -1.930  1.00 80.09           C  
ATOM     72  CB  LEU A   8      -2.212   2.534  -0.951  1.00 80.09           C  
ATOM     73  O   LEU A   8      -3.688   4.824  -2.823  1.00 80.09           O  
ATOM     74  CG  LEU A   8      -2.531   1.704  -2.196  1.00 80.09           C  
ATOM     75  CD1 LEU A   8      -1.652   2.140  -3.363  1.00 80.09           C  
ATOM     76  CD2 LEU A   8      -2.350   0.218  -1.908  1.00 80.09           C  
ATOM     77  N   ARG A   9      -1.780   5.534  -1.760  1.00 82.43           N  
ATOM     78  CA  ARG A   9      -1.237   6.391  -2.809  1.00 82.43           C  
ATOM     79  C   ARG A   9       0.225   6.058  -3.087  1.00 82.43           C  
ATOM     80  CB  ARG A   9      -1.375   7.866  -2.425  1.00 82.43           C  
ATOM     81  O   ARG A   9       1.033   5.969  -2.161  1.00 82.43           O  
ATOM     82  CG  ARG A   9      -1.016   8.831  -3.543  1.00 82.43           C  
ATOM     83  CD  ARG A   9      -1.346  10.270  -3.174  1.00 82.43           C  
ATOM     84  NE  ARG A   9      -0.953  11.201  -4.229  1.00 82.43           N  
ATOM     85  NH1 ARG A   9      -2.043  13.021  -3.314  1.00 82.43           N  
ATOM     86  NH2 ARG A   9      -0.880  13.243  -5.277  1.00 82.43           N  
ATOM     87  CZ  ARG A   9      -1.293  12.486  -4.271  1.00 82.43           C  
ATOM     88  N   LEU A  10       0.481   5.869  -4.422  1.00 82.26           N  
ATOM     89  CA  LEU A  10       1.845   5.530  -4.813  1.00 82.26           C  
ATOM     90  C   LEU A  10       2.500   6.687  -5.560  1.00 82.26           C  
ATOM     91  CB  LEU A  10       1.854   4.273  -5.687  1.00 82.26           C  
ATOM     92  O   LEU A  10       1.885   7.288  -6.444  1.00 82.26           O  
ATOM     93  CG  LEU A  10       1.603   2.946  -4.968  1.00 82.26           C  
ATOM     94  CD1 LEU A  10       0.112   2.627  -4.950  1.00 82.26           C  
ATOM     95  CD2 LEU A  10       2.388   1.820  -5.634  1.00 82.26           C  
ATOM     96  N   ARG A  11       3.718   6.954  -5.060  1.00 83.58           N  
ATOM     97  CA  ARG A  11       4.529   7.939  -5.769  1.00 83.58           C  
ATOM     98  C   ARG A  11       5.918   7.387  -6.072  1.00 83.58           C  
ATOM     99  CB  ARG A  11       4.644   9.229  -4.953  1.00 83.58           C  
ATOM    100  O   ARG A  11       6.574   6.825  -5.193  1.00 83.58           O  
ATOM    101  CG  ARG A  11       5.376  10.350  -5.674  1.00 83.58           C  
ATOM    102  CD  ARG A  11       5.523  11.583  -4.794  1.00 83.58           C  
ATOM    103  NE  ARG A  11       4.231  12.207  -4.519  1.00 83.58           N  
ATOM    104  NH1 ARG A  11       5.097  13.908  -3.218  1.00 83.58           N  
ATOM    105  NH2 ARG A  11       2.838  13.779  -3.591  1.00 83.58           N  
ATOM    106  CZ  ARG A  11       4.058  13.297  -3.777  1.00 83.58           C  
ATOM    107  N   SER A  12       6.291   7.467  -7.407  1.00 81.38           N  
ATOM    108  CA  SER A  12       7.653   7.068  -7.744  1.00 81.38           C  
ATOM    109  C   SER A  12       8.661   8.133  -7.326  1.00 81.38           C  
ATOM    110  CB  SER A  12       7.777   6.797  -9.244  1.00 81.38           C  
ATOM    111  O   SER A  12       8.344   9.324  -7.315  1.00 81.38           O  
ATOM    112  OG  SER A  12       7.860   8.013  -9.969  1.00 81.38           O  
ATOM    113  N   LEU A  13       9.838   7.800  -6.900  1.00 75.82           N  
ATOM    114  CA  LEU A  13      10.870   8.706  -6.409  1.00 75.82           C  
ATOM    115  C   LEU A  13      11.533   9.451  -7.562  1.00 75.82           C  
ATOM    116  CB  LEU A  13      11.925   7.935  -5.611  1.00 75.82           C  
ATOM    117  O   LEU A  13      12.189  10.474  -7.351  1.00 75.82           O  
ATOM    118  CG  LEU A  13      11.534   7.524  -4.190  1.00 75.82           C  
ATOM    119  CD1 LEU A  13      12.626   6.658  -3.570  1.00 75.82           C  
ATOM    120  CD2 LEU A  13      11.268   8.755  -3.331  1.00 75.82           C  
ATOM    121  N   ASP A  14      11.259   9.035  -8.769  1.00 73.87           N  
ATOM    122  CA  ASP A  14      11.787   9.704  -9.954  1.00 73.87           C  
ATOM    123  C   ASP A  14      10.861  10.831 -10.406  1.00 73.87           C  
ATOM    124  CB  ASP A  14      11.988   8.700 -11.092  1.00 73.87           C  
ATOM    125  O   ASP A  14      11.111  11.474 -11.428  1.00 73.87           O  
ATOM    126  CG  ASP A  14      10.722   7.937 -11.440  1.00 73.87           C  
ATOM    127  OD1 ASP A  14       9.691   8.123 -10.759  1.00 73.87           O  
ATOM    128  OD2 ASP A  14      10.757   7.140 -12.402  1.00 73.87           O  
ATOM    129  N   GLY A  15       9.873  11.142  -9.569  1.00 68.93           N  
ATOM    130  CA  GLY A  15       9.057  12.327  -9.779  1.00 68.93           C  
ATOM    131  C   GLY A  15       7.826  12.063 -10.625  1.00 68.93           C  
ATOM    132  O   GLY A  15       7.143  12.999 -11.045  1.00 68.93           O  
ATOM    133  N   ARG A  16       7.488  10.768 -10.949  1.00 70.60           N  
ATOM    134  CA  ARG A  16       6.284  10.378 -11.676  1.00 70.60           C  
ATOM    135  C   ARG A  16       5.173   9.967 -10.715  1.00 70.60           C  
ATOM    136  CB  ARG A  16       6.588   9.234 -12.645  1.00 70.60           C  
ATOM    137  O   ARG A  16       5.348   9.049  -9.911  1.00 70.60           O  
ATOM    138  CG  ARG A  16       7.491   9.630 -13.803  1.00 70.60           C  
ATOM    139  CD  ARG A  16       7.614   8.514 -14.830  1.00 70.60           C  
ATOM    140  NE  ARG A  16       8.454   8.909 -15.957  1.00 70.60           N  
ATOM    141  NH1 ARG A  16       8.237   6.906 -17.088  1.00 70.60           N  
ATOM    142  NH2 ARG A  16       9.507   8.596 -17.974  1.00 70.60           N  
ATOM    143  CZ  ARG A  16       8.730   8.136 -17.004  1.00 70.60           C  
ATOM    144  N   ASP A  17       4.360  10.959 -10.411  1.00 70.02           N  
ATOM    145  CA  ASP A  17       3.230  10.632  -9.547  1.00 70.02           C  
ATOM    146  C   ASP A  17       2.251   9.697 -10.254  1.00 70.02           C  
ATOM    147  CB  ASP A  17       2.510  11.906  -9.100  1.00 70.02           C  
ATOM    148  O   ASP A  17       1.817   9.975 -11.374  1.00 70.02           O  
ATOM    149  CG  ASP A  17       3.320  12.730  -8.114  1.00 70.02           C  
ATOM    150  OD1 ASP A  17       4.215  12.171  -7.443  1.00 70.02           O  
ATOM    151  OD2 ASP A  17       3.061  13.948  -8.006  1.00 70.02           O  
ATOM    152  N   VAL A  18       2.124   8.470  -9.722  1.00 71.06           N  
ATOM    153  CA  VAL A  18       1.166   7.503 -10.248  1.00 71.06           C  
ATOM    154  C   VAL A  18       0.096   7.211  -9.198  1.00 71.06           C  
ATOM    155  CB  VAL A  18       1.862   6.192 -10.678  1.00 71.06           C  
ATOM    156  O   VAL A  18       0.414   6.903  -8.047  1.00 71.06           O  
ATOM    157  CG1 VAL A  18       0.846   5.205 -11.251  1.00 71.06           C  
ATOM    158  CG2 VAL A  18       2.963   6.482 -11.696  1.00 71.06           C  
ATOM    159  N   GLU A  19      -1.032   7.836  -9.479  1.00 68.65           N  
ATOM    160  CA  GLU A  19      -2.149   7.581  -8.575  1.00 68.65           C  
ATOM    161  C   GLU A  19      -2.699   6.170  -8.761  1.00 68.65           C  
ATOM    162  CB  GLU A  19      -3.260   8.612  -8.789  1.00 68.65           C  
ATOM    163  O   GLU A  19      -3.116   5.801  -9.861  1.00 68.65           O  
ATOM    164  CG  GLU A  19      -3.352   9.655  -7.685  1.00 68.65           C  
ATOM    165  CD  GLU A  19      -4.545  10.586  -7.838  1.00 68.65           C  
ATOM    166  OE1 GLU A  19      -4.977  11.188  -6.829  1.00 68.65           O  
ATOM    167  OE2 GLU A  19      -5.051  10.714  -8.975  1.00 68.65           O  
ATOM    168  N   LEU A  20      -2.310   5.247  -7.825  1.00 71.03           N  
ATOM    169  CA  LEU A  20      -2.802   3.873  -7.849  1.00 71.03           C  
ATOM    170  C   LEU A  20      -3.680   3.590  -6.635  1.00 71.03           C  
ATOM    171  CB  LEU A  20      -1.633   2.886  -7.889  1.00 71.03           C  
ATOM    172  O   LEU A  20      -3.326   3.948  -5.509  1.00 71.03           O  
ATOM    173  CG  LEU A  20      -1.272   2.319  -9.263  1.00 71.03           C  
ATOM    174  CD1 LEU A  20       0.238   2.365  -9.475  1.00 71.03           C  
ATOM    175  CD2 LEU A  20      -1.794   0.894  -9.408  1.00 71.03           C  
ATOM    176  N   ARG A  21      -4.910   3.313  -6.968  1.00 72.61           N  
ATOM    177  CA  ARG A  21      -5.882   3.032  -5.915  1.00 72.61           C  
ATOM    178  C   ARG A  21      -6.143   1.534  -5.798  1.00 72.61           C  
ATOM    179  CB  ARG A  21      -7.193   3.773  -6.182  1.00 72.61           C  
ATOM    180  O   ARG A  21      -6.253   0.836  -6.809  1.00 72.61           O  
ATOM    181  CG  ARG A  21      -7.060   5.288  -6.159  1.00 72.61           C  
ATOM    182  CD  ARG A  21      -8.388   5.975  -6.444  1.00 72.61           C  
ATOM    183  NE  ARG A  21      -8.251   7.429  -6.457  1.00 72.61           N  
ATOM    184  NH1 ARG A  21     -10.471   7.841  -6.945  1.00 72.61           N  
ATOM    185  NH2 ARG A  21      -9.008   9.585  -6.682  1.00 72.61           N  
ATOM    186  CZ  ARG A  21      -9.244   8.281  -6.694  1.00 72.61           C  
ATOM    187  N   GLY A  22      -5.988   1.017  -4.566  1.00 72.00           N  
ATOM    188  CA  GLY A  22      -6.242  -0.393  -4.316  1.00 72.00           C  
ATOM    189  C   GLY A  22      -6.795  -0.663  -2.930  1.00 72.00           C  
ATOM    190  O   GLY A  22      -6.662   0.168  -2.029  1.00 72.00           O  
ATOM    191  N   GLU A  23      -7.818  -1.530  -2.927  1.00 76.13           N  
ATOM    192  CA  GLU A  23      -8.439  -1.909  -1.661  1.00 76.13           C  
ATOM    193  C   GLU A  23      -8.022  -3.316  -1.242  1.00 76.13           C  
ATOM    194  CB  GLU A  23      -9.964  -1.819  -1.762  1.00 76.13           C  
ATOM    195  O   GLU A  23      -8.038  -4.242  -2.056  1.00 76.13           O  
ATOM    196  CG  GLU A  23     -10.686  -2.157  -0.465  1.00 76.13           C  
ATOM    197  CD  GLU A  23     -12.200  -2.147  -0.603  1.00 76.13           C  
ATOM    198  OE1 GLU A  23     -12.874  -2.974   0.054  1.00 76.13           O  
ATOM    199  OE2 GLU A  23     -12.717  -1.308  -1.373  1.00 76.13           O  
ATOM    200  N   LEU A  24      -7.438  -3.339  -0.021  1.00 73.53           N  
ATOM    201  CA  LEU A  24      -7.068  -4.635   0.537  1.00 73.53           C  
ATOM    202  C   LEU A  24      -7.835  -4.911   1.826  1.00 73.53           C  
ATOM    203  CB  LEU A  24      -5.562  -4.693   0.803  1.00 73.53           C  
ATOM    204  O   LEU A  24      -7.853  -4.077   2.733  1.00 73.53           O  
ATOM    205  CG  LEU A  24      -5.020  -6.015   1.350  1.00 73.53           C  
ATOM    206  CD1 LEU A  24      -5.131  -7.110   0.295  1.00 73.53           C  
ATOM    207  CD2 LEU A  24      -3.576  -5.853   1.810  1.00 73.53           C  
ATOM    208  N   ARG A  25      -8.603  -6.010   1.779  1.00 73.71           N  
ATOM    209  CA  ARG A  25      -9.307  -6.436   2.984  1.00 73.71           C  
ATOM    210  C   ARG A  25      -8.566  -7.574   3.677  1.00 73.71           C  
ATOM    211  CB  ARG A  25     -10.735  -6.869   2.648  1.00 73.71           C  
ATOM    212  O   ARG A  25      -8.347  -8.632   3.084  1.00 73.71           O  
ATOM    213  CG  ARG A  25     -11.589  -5.764   2.046  1.00 73.71           C  
ATOM    214  CD  ARG A  25     -12.987  -6.256   1.700  1.00 73.71           C  
ATOM    215  NE  ARG A  25     -13.820  -5.181   1.168  1.00 73.71           N  
ATOM    216  NH1 ARG A  25     -15.618  -6.543   0.668  1.00 73.71           N  
ATOM    217  NH2 ARG A  25     -15.720  -4.295   0.230  1.00 73.71           N  
ATOM    218  CZ  ARG A  25     -15.051  -5.343   0.690  1.00 73.71           C  
ATOM    219  N   LEU A  26      -8.051  -7.258   4.846  1.00 68.97           N  
ATOM    220  CA  LEU A  26      -7.279  -8.288   5.533  1.00 68.97           C  
ATOM    221  C   LEU A  26      -7.898  -8.619   6.887  1.00 68.97           C  
ATOM    222  CB  LEU A  26      -5.828  -7.835   5.720  1.00 68.97           C  
ATOM    223  O   LEU A  26      -8.383  -7.727   7.588  1.00 68.97           O  
ATOM    224  CG  LEU A  26      -5.010  -7.639   4.442  1.00 68.97           C  
ATOM    225  CD1 LEU A  26      -3.718  -6.889   4.751  1.00 68.97           C  
ATOM    226  CD2 LEU A  26      -4.711  -8.983   3.787  1.00 68.97           C  
ATOM    227  N   PRO A  27      -8.077  -9.945   7.077  1.00 62.59           N  
ATOM    228  CA  PRO A  27      -8.367 -10.260   8.478  1.00 62.59           C  
ATOM    229  C   PRO A  27      -7.130 -10.177   9.370  1.00 62.59           C  
ATOM    230  CB  PRO A  27      -8.899 -11.694   8.414  1.00 62.59           C  
ATOM    231  O   PRO A  27      -6.110 -10.805   9.076  1.00 62.59           O  
ATOM    232  CG  PRO A  27      -8.403 -12.228   7.109  1.00 62.59           C  
ATOM    233  CD  PRO A  27      -8.017 -11.068   6.235  1.00 62.59           C  
ATOM    234  N   LEU A  28      -6.770  -8.962   9.840  1.00 59.65           N  
ATOM    235  CA  LEU A  28      -5.487  -8.886  10.530  1.00 59.65           C  
ATOM    236  C   LEU A  28      -5.608  -9.399  11.961  1.00 59.65           C  
ATOM    237  CB  LEU A  28      -4.964  -7.447  10.534  1.00 59.65           C  
ATOM    238  O   LEU A  28      -6.539  -9.030  12.681  1.00 59.65           O  
ATOM    239  CG  LEU A  28      -3.891  -7.113   9.497  1.00 59.65           C  
ATOM    240  CD1 LEU A  28      -4.169  -5.753   8.865  1.00 59.65           C  
ATOM    241  CD2 LEU A  28      -2.505  -7.139  10.134  1.00 59.65           C  
ATOM    242  N   GLU A  29      -5.195 -10.740  12.296  1.00 58.99           N  
ATOM    243  CA  GLU A  29      -4.763 -11.098  13.644  1.00 58.99           C  
ATOM    244  C   GLU A  29      -3.609 -10.214  14.106  1.00 58.99           C  
ATOM    245  CB  GLU A  29      -4.353 -12.572  13.703  1.00 58.99           C  
ATOM    246  O   GLU A  29      -2.589 -10.107  13.422  1.00 58.99           O  
ATOM    247  CG  GLU A  29      -5.528 -13.534  13.794  1.00 58.99           C  
ATOM    248  CD  GLU A  29      -5.111 -14.964  14.101  1.00 58.99           C  
ATOM    249  OE1 GLU A  29      -5.967 -15.764  14.542  1.00 58.99           O  
ATOM    250  OE2 GLU A  29      -3.919 -15.286  13.899  1.00 58.99           O  
ATOM    251  N   GLY A  30      -3.684  -8.785  14.185  1.00 53.37           N  
ATOM    252  CA  GLY A  30      -2.508  -7.983  14.482  1.00 53.37           C  
ATOM    253  C   GLY A  30      -2.728  -6.498  14.267  1.00 53.37           C  
ATOM    254  O   GLY A  30      -3.714  -6.095  13.647  1.00 53.37           O  
ATOM    255  N   ASP A  31      -2.449  -5.724  15.423  1.00 56.65           N  
ATOM    256  CA  ASP A  31      -2.342  -4.522  16.244  1.00 56.65           C  
ATOM    257  C   ASP A  31      -3.288  -3.431  15.748  1.00 56.65           C  
ATOM    258  CB  ASP A  31      -0.902  -4.004  16.254  1.00 56.65           C  
ATOM    259  O   ASP A  31      -3.051  -2.825  14.701  1.00 56.65           O  
ATOM    260  CG  ASP A  31      -0.565  -3.210  17.503  1.00 56.65           C  
ATOM    261  OD1 ASP A  31      -1.484  -2.886  18.286  1.00 56.65           O  
ATOM    262  OD2 ASP A  31       0.629  -2.903  17.706  1.00 56.65           O  
ATOM    263  N   PRO A  32      -4.558  -3.311  16.182  1.00 55.26           N  
ATOM    264  CA  PRO A  32      -5.530  -2.228  16.011  1.00 55.26           C  
ATOM    265  C   PRO A  32      -4.887  -0.844  16.066  1.00 55.26           C  
ATOM    266  CB  PRO A  32      -6.493  -2.431  17.182  1.00 55.26           C  
ATOM    267  O   PRO A  32      -5.493   0.139  15.632  1.00 55.26           O  
ATOM    268  CG  PRO A  32      -5.827  -3.445  18.054  1.00 55.26           C  
ATOM    269  CD  PRO A  32      -4.650  -4.011  17.313  1.00 55.26           C  
ATOM    270  N   ALA A  33      -3.607  -0.909  16.580  1.00 55.68           N  
ATOM    271  CA  ALA A  33      -2.935   0.370  16.793  1.00 55.68           C  
ATOM    272  C   ALA A  33      -2.482   0.979  15.469  1.00 55.68           C  
ATOM    273  CB  ALA A  33      -1.743   0.196  17.731  1.00 55.68           C  
ATOM    274  O   ALA A  33      -2.273   2.191  15.376  1.00 55.68           O  
ATOM    275  N   ALA A  34      -2.568   0.274  14.404  1.00 60.96           N  
ATOM    276  CA  ALA A  34      -2.218   0.743  13.066  1.00 60.96           C  
ATOM    277  C   ALA A  34      -3.452   1.237  12.318  1.00 60.96           C  
ATOM    278  CB  ALA A  34      -1.529  -0.366  12.276  1.00 60.96           C  
ATOM    279  O   ALA A  34      -3.336   1.877  11.270  1.00 60.96           O  
ATOM    280  N   ALA A  35      -4.699   0.940  12.950  1.00 64.55           N  
ATOM    281  CA  ALA A  35      -5.972   1.389  12.391  1.00 64.55           C  
ATOM    282  C   ALA A  35      -6.168   2.887  12.608  1.00 64.55           C  
ATOM    283  CB  ALA A  35      -7.129   0.609  13.009  1.00 64.55           C  
ATOM    284  O   ALA A  35      -5.957   3.393  13.712  1.00 64.55           O  
ATOM    285  N   GLY A  36      -6.225   3.621  11.454  1.00 66.62           N  
ATOM    286  CA  GLY A  36      -6.528   5.040  11.558  1.00 66.62           C  
ATOM    287  C   GLY A  36      -5.293   5.919  11.513  1.00 66.62           C  
ATOM    288  O   GLY A  36      -5.396   7.146  11.564  1.00 66.62           O  
ATOM    289  N   ARG A  37      -4.144   5.260  11.460  1.00 72.88           N  
ATOM    290  CA  ARG A  37      -2.901   6.010  11.308  1.00 72.88           C  
ATOM    291  C   ARG A  37      -2.343   5.863   9.896  1.00 72.88           C  
ATOM    292  CB  ARG A  37      -1.864   5.546  12.332  1.00 72.88           C  
ATOM    293  O   ARG A  37      -2.304   4.759   9.349  1.00 72.88           O  
ATOM    294  CG  ARG A  37      -2.192   5.939  13.763  1.00 72.88           C  
ATOM    295  CD  ARG A  37      -1.088   5.531  14.728  1.00 72.88           C  
ATOM    296  NE  ARG A  37      -1.407   5.907  16.103  1.00 72.88           N  
ATOM    297  NH1 ARG A  37       0.697   5.445  16.936  1.00 72.88           N  
ATOM    298  NH2 ARG A  37      -0.948   6.222  18.331  1.00 72.88           N  
ATOM    299  CZ  ARG A  37      -0.552   5.857  17.120  1.00 72.88           C  
ATOM    300  N   ARG A  38      -2.130   7.022   9.275  1.00 81.09           N  
ATOM    301  CA  ARG A  38      -1.487   7.032   7.965  1.00 81.09           C  
ATOM    302  C   ARG A  38      -0.065   6.488   8.048  1.00 81.09           C  
ATOM    303  CB  ARG A  38      -1.474   8.447   7.382  1.00 81.09           C  
ATOM    304  O   ARG A  38       0.725   6.927   8.886  1.00 81.09           O  
ATOM    305  CG  ARG A  38      -0.926   8.525   5.966  1.00 81.09           C  
ATOM    306  CD  ARG A  38      -1.027   9.934   5.400  1.00 81.09           C  
ATOM    307  NE  ARG A  38      -2.409  10.297   5.100  1.00 81.09           N  
ATOM    308  NH1 ARG A  38      -1.960  12.532   4.726  1.00 81.09           N  
ATOM    309  NH2 ARG A  38      -4.102  11.741   4.532  1.00 81.09           N  
ATOM    310  CZ  ARG A  38      -2.821  11.522   4.786  1.00 81.09           C  
ATOM    311  N   GLN A  39       0.137   5.505   7.198  1.00 80.65           N  
ATOM    312  CA  GLN A  39       1.461   4.892   7.167  1.00 80.65           C  
ATOM    313  C   GLN A  39       2.158   5.156   5.836  1.00 80.65           C  
ATOM    314  CB  GLN A  39       1.362   3.387   7.418  1.00 80.65           C  
ATOM    315  O   GLN A  39       1.502   5.282   4.800  1.00 80.65           O  
ATOM    316  CG  GLN A  39       0.758   3.027   8.769  1.00 80.65           C  
ATOM    317  CD  GLN A  39       1.035   1.591   9.173  1.00 80.65           C  
ATOM    318  NE2 GLN A  39       0.817   1.280  10.446  1.00 80.65           N  
ATOM    319  OE1 GLN A  39       1.443   0.768   8.347  1.00 80.65           O  
ATOM    320  N   ARG A  40       3.451   5.365   6.004  1.00 88.28           N  
ATOM    321  CA  ARG A  40       4.264   5.563   4.808  1.00 88.28           C  
ATOM    322  C   ARG A  40       5.269   4.430   4.635  1.00 88.28           C  
ATOM    323  CB  ARG A  40       4.994   6.907   4.870  1.00 88.28           C  
ATOM    324  O   ARG A  40       5.971   4.066   5.581  1.00 88.28           O  
ATOM    325  CG  ARG A  40       4.070   8.113   4.812  1.00 88.28           C  
ATOM    326  CD  ARG A  40       4.845   9.421   4.884  1.00 88.28           C  
ATOM    327  NE  ARG A  40       5.337   9.683   6.234  1.00 88.28           N  
ATOM    328  NH1 ARG A  40       6.432  11.640   5.678  1.00 88.28           N  
ATOM    329  NH2 ARG A  40       6.472  10.871   7.838  1.00 88.28           N  
ATOM    330  CZ  ARG A  40       6.079  10.731   6.580  1.00 88.28           C  
ATOM    331  N   LEU A  41       5.257   3.888   3.362  1.00 88.80           N  
ATOM    332  CA  LEU A  41       6.153   2.779   3.054  1.00 88.80           C  
ATOM    333  C   LEU A  41       7.038   3.111   1.857  1.00 88.80           C  
ATOM    334  CB  LEU A  41       5.352   1.505   2.773  1.00 88.80           C  
ATOM    335  O   LEU A  41       6.598   3.783   0.922  1.00 88.80           O  
ATOM    336  CG  LEU A  41       4.450   1.008   3.904  1.00 88.80           C  
ATOM    337  CD1 LEU A  41       3.251   0.258   3.335  1.00 88.80           C  
ATOM    338  CD2 LEU A  41       5.236   0.121   4.864  1.00 88.80           C  
ATOM    339  N   LEU A  42       8.293   2.708   1.971  1.00 91.04           N  
ATOM    340  CA  LEU A  42       9.163   2.716   0.800  1.00 91.04           C  
ATOM    341  C   LEU A  42       9.229   1.332   0.163  1.00 91.04           C  
ATOM    342  CB  LEU A  42      10.570   3.183   1.181  1.00 91.04           C  
ATOM    343  O   LEU A  42       9.614   0.360   0.817  1.00 91.04           O  
ATOM    344  CG  LEU A  42      10.796   4.695   1.217  1.00 91.04           C  
ATOM    345  CD1 LEU A  42      11.932   5.039   2.175  1.00 91.04           C  
ATOM    346  CD2 LEU A  42      11.089   5.226  -0.182  1.00 91.04           C  
ATOM    347  N   LEU A  43       8.708   1.278  -1.057  1.00 89.72           N  
ATOM    348  CA  LEU A  43       8.736   0.015  -1.787  1.00 89.72           C  
ATOM    349  C   LEU A  43       9.800   0.041  -2.879  1.00 89.72           C  
ATOM    350  CB  LEU A  43       7.365  -0.280  -2.401  1.00 89.72           C  
ATOM    351  O   LEU A  43       9.817   0.949  -3.713  1.00 89.72           O  
ATOM    352  CG  LEU A  43       6.236  -0.599  -1.419  1.00 89.72           C  
ATOM    353  CD1 LEU A  43       4.903  -0.690  -2.154  1.00 89.72           C  
ATOM    354  CD2 LEU A  43       6.529  -1.894  -0.670  1.00 89.72           C  
ATOM    355  N   THR A  44      10.724  -0.882  -2.756  1.00 90.36           N  
ATOM    356  CA  THR A  44      11.777  -1.009  -3.757  1.00 90.36           C  
ATOM    357  C   THR A  44      11.609  -2.296  -4.559  1.00 90.36           C  
ATOM    358  CB  THR A  44      13.173  -0.985  -3.107  1.00 90.36           C  
ATOM    359  O   THR A  44      11.534  -3.385  -3.986  1.00 90.36           O  
ATOM    360  CG2 THR A  44      14.273  -0.984  -4.163  1.00 90.36           C  
ATOM    361  OG1 THR A  44      13.298   0.195  -2.302  1.00 90.36           O  
ATOM    362  N   ILE A  45      11.474  -2.136  -5.916  1.00 87.24           N  
ATOM    363  CA  ILE A  45      11.344  -3.291  -6.798  1.00 87.24           C  
ATOM    364  C   ILE A  45      12.528  -3.340  -7.762  1.00 87.24           C  
ATOM    365  CB  ILE A  45      10.014  -3.255  -7.585  1.00 87.24           C  
ATOM    366  O   ILE A  45      12.739  -2.410  -8.543  1.00 87.24           O  
ATOM    367  CG1 ILE A  45       8.827  -3.153  -6.621  1.00 87.24           C  
ATOM    368  CG2 ILE A  45       9.885  -4.488  -8.484  1.00 87.24           C  
ATOM    369  CD1 ILE A  45       7.486  -2.939  -7.311  1.00 87.24           C  
ATOM    370  N   GLY A  46      13.358  -4.296  -7.652  1.00 85.68           N  
ATOM    371  CA  GLY A  46      14.499  -4.482  -8.533  1.00 85.68           C  
ATOM    372  C   GLY A  46      14.125  -5.081  -9.876  1.00 85.68           C  
ATOM    373  O   GLY A  46      12.941  -5.229 -10.187  1.00 85.68           O  
ATOM    374  N   PRO A  47      15.123  -5.306 -10.776  1.00 81.72           N  
ATOM    375  CA  PRO A  47      14.958  -5.808 -12.142  1.00 81.72           C  
ATOM    376  C   PRO A  47      14.347  -7.207 -12.186  1.00 81.72           C  
ATOM    377  CB  PRO A  47      16.388  -5.820 -12.688  1.00 81.72           C  
ATOM    378  O   PRO A  47      13.741  -7.589 -13.190  1.00 81.72           O  
ATOM    379  CG  PRO A  47      17.181  -5.027 -11.700  1.00 81.72           C  
ATOM    380  CD  PRO A  47      16.399  -4.940 -10.421  1.00 81.72           C  
ATOM    381  N   SER A  48      14.398  -7.871 -11.042  1.00 83.98           N  
ATOM    382  CA  SER A  48      13.748  -9.172 -10.927  1.00 83.98           C  
ATOM    383  C   SER A  48      12.606  -9.132  -9.917  1.00 83.98           C  
ATOM    384  CB  SER A  48      14.761 -10.244 -10.522  1.00 83.98           C  
ATOM    385  O   SER A  48      12.649  -8.363  -8.954  1.00 83.98           O  
ATOM    386  OG  SER A  48      14.671 -10.522  -9.135  1.00 83.98           O  
ATOM    387  N   PRO A  49      11.500  -9.763 -10.140  1.00 73.48           N  
ATOM    388  CA  PRO A  49      10.328  -9.815  -9.262  1.00 73.48           C  
ATOM    389  C   PRO A  49      10.674 -10.258  -7.842  1.00 73.48           C  
ATOM    390  CB  PRO A  49       9.419 -10.839  -9.946  1.00 73.48           C  
ATOM    391  O   PRO A  49       9.930  -9.967  -6.902  1.00 73.48           O  
ATOM    392  CG  PRO A  49       9.925 -10.920 -11.351  1.00 73.48           C  
ATOM    393  CD  PRO A  49      11.360 -10.478 -11.367  1.00 73.48           C  
ATOM    394  N   ASP A  50      11.881 -10.843  -7.693  1.00 82.79           N  
ATOM    395  CA  ASP A  50      12.314 -11.327  -6.385  1.00 82.79           C  
ATOM    396  C   ASP A  50      13.056 -10.237  -5.615  1.00 82.79           C  
ATOM    397  CB  ASP A  50      13.205 -12.561  -6.538  1.00 82.79           C  
ATOM    398  O   ASP A  50      13.199 -10.321  -4.393  1.00 82.79           O  
ATOM    399  CG  ASP A  50      12.451 -13.776  -7.052  1.00 82.79           C  
ATOM    400  OD1 ASP A  50      11.262 -13.947  -6.707  1.00 82.79           O  
ATOM    401  OD2 ASP A  50      13.054 -14.571  -7.805  1.00 82.79           O  
ATOM    402  N   GLU A  51      13.435  -9.244  -6.325  1.00 85.24           N  
ATOM    403  CA  GLU A  51      14.085  -8.068  -5.755  1.00 85.24           C  
ATOM    404  C   GLU A  51      13.057  -7.032  -5.308  1.00 85.24           C  
ATOM    405  CB  GLU A  51      15.054  -7.446  -6.763  1.00 85.24           C  
ATOM    406  O   GLU A  51      12.672  -6.156  -6.085  1.00 85.24           O  
ATOM    407  CG  GLU A  51      16.249  -8.329  -7.092  1.00 85.24           C  
ATOM    408  CD  GLU A  51      17.268  -7.648  -7.992  1.00 85.24           C  
ATOM    409  OE1 GLU A  51      18.250  -8.306  -8.403  1.00 85.24           O  
ATOM    410  OE2 GLU A  51      17.083  -6.446  -8.288  1.00 85.24           O  
ATOM    411  N   PHE A  52      12.515  -7.339  -4.071  1.00 87.40           N  
ATOM    412  CA  PHE A  52      11.449  -6.537  -3.481  1.00 87.40           C  
ATOM    413  C   PHE A  52      11.735  -6.254  -2.011  1.00 87.40           C  
ATOM    414  CB  PHE A  52      10.098  -7.245  -3.627  1.00 87.40           C  
ATOM    415  O   PHE A  52      12.079  -7.164  -1.254  1.00 87.40           O  
ATOM    416  CG  PHE A  52       8.980  -6.582  -2.868  1.00 87.40           C  
ATOM    417  CD1 PHE A  52       8.635  -7.014  -1.594  1.00 87.40           C  
ATOM    418  CD2 PHE A  52       8.275  -5.527  -3.431  1.00 87.40           C  
ATOM    419  CE1 PHE A  52       7.601  -6.402  -0.889  1.00 87.40           C  
ATOM    420  CE2 PHE A  52       7.240  -4.910  -2.733  1.00 87.40           C  
ATOM    421  CZ  PHE A  52       6.904  -5.350  -1.463  1.00 87.40           C  
ATOM    422  N   ARG A  53      11.689  -5.050  -1.689  1.00 90.06           N  
ATOM    423  CA  ARG A  53      11.889  -4.618  -0.310  1.00 90.06           C  
ATOM    424  C   ARG A  53      10.827  -3.607   0.107  1.00 90.06           C  
ATOM    425  CB  ARG A  53      13.285  -4.016  -0.132  1.00 90.06           C  
ATOM    426  O   ARG A  53      10.495  -2.698  -0.656  1.00 90.06           O  
ATOM    427  CG  ARG A  53      13.656  -3.737   1.316  1.00 90.06           C  
ATOM    428  CD  ARG A  53      15.107  -3.298   1.452  1.00 90.06           C  
ATOM    429  NE  ARG A  53      15.451  -2.997   2.839  1.00 90.06           N  
ATOM    430  NH1 ARG A  53      17.624  -2.363   2.378  1.00 90.06           N  
ATOM    431  NH2 ARG A  53      16.844  -2.316   4.533  1.00 90.06           N  
ATOM    432  CZ  ARG A  53      16.639  -2.559   3.247  1.00 90.06           C  
ATOM    433  N   ALA A  54      10.275  -3.763   1.303  1.00 89.68           N  
ATOM    434  CA  ALA A  54       9.313  -2.819   1.866  1.00 89.68           C  
ATOM    435  C   ALA A  54       9.787  -2.295   3.219  1.00 89.68           C  
ATOM    436  CB  ALA A  54       7.942  -3.475   2.005  1.00 89.68           C  
ATOM    437  O   ALA A  54      10.027  -3.074   4.144  1.00 89.68           O  
ATOM    438  N   GLU A  55       9.977  -1.047   3.270  1.00 89.92           N  
ATOM    439  CA  GLU A  55      10.442  -0.402   4.494  1.00 89.92           C  
ATOM    440  C   GLU A  55       9.438   0.636   4.987  1.00 89.92           C  
ATOM    441  CB  GLU A  55      11.808   0.254   4.271  1.00 89.92           C  
ATOM    442  O   GLU A  55       8.911   1.422   4.197  1.00 89.92           O  
ATOM    443  CG  GLU A  55      12.915  -0.733   3.928  1.00 89.92           C  
ATOM    444  CD  GLU A  55      14.245  -0.062   3.627  1.00 89.92           C  
ATOM    445  OE1 GLU A  55      15.089   0.052   4.545  1.00 89.92           O  
ATOM    446  OE2 GLU A  55      14.445   0.355   2.464  1.00 89.92           O  
ATOM    447  N   SER A  56       9.091   0.587   6.317  1.00 87.72           N  
ATOM    448  CA  SER A  56       8.220   1.583   6.931  1.00 87.72           C  
ATOM    449  C   SER A  56       8.986   2.861   7.256  1.00 87.72           C  
ATOM    450  CB  SER A  56       7.580   1.025   8.203  1.00 87.72           C  
ATOM    451  O   SER A  56      10.104   2.807   7.773  1.00 87.72           O  
ATOM    452  OG  SER A  56       6.880   2.041   8.901  1.00 87.72           O  
ATOM    453  N   LEU A  57       8.469   4.006   6.968  1.00 84.63           N  
ATOM    454  CA  LEU A  57       9.064   5.309   7.243  1.00 84.63           C  
ATOM    455  C   LEU A  57       8.538   5.881   8.555  1.00 84.63           C  
ATOM    456  CB  LEU A  57       8.777   6.282   6.097  1.00 84.63           C  
ATOM    457  O   LEU A  57       9.082   6.858   9.074  1.00 84.63           O  
ATOM    458  CG  LEU A  57       9.465   5.982   4.764  1.00 84.63           C  
ATOM    459  CD1 LEU A  57       8.990   6.956   3.691  1.00 84.63           C  
ATOM    460  CD2 LEU A  57      10.981   6.046   4.918  1.00 84.63           C  
ATOM    461  N   GLY A  58       7.780   5.194   9.416  1.00 77.27           N  
ATOM    462  CA  GLY A  58       7.123   5.657  10.628  1.00 77.27           C  
ATOM    463  C   GLY A  58       7.267   4.692  11.790  1.00 77.27           C  
ATOM    464  O   GLY A  58       6.693   4.910  12.859  1.00 77.27           O  
ATOM    465  N   GLY A  59       8.255   3.703  11.553  1.00 71.92           N  
ATOM    466  CA  GLY A  59       8.662   2.882  12.682  1.00 71.92           C  
ATOM    467  C   GLY A  59       7.695   1.751  12.977  1.00 71.92           C  
ATOM    468  O   GLY A  59       7.990   0.872  13.790  1.00 71.92           O  
ATOM    469  N   ALA A  60       6.511   1.705  12.230  1.00 73.92           N  
ATOM    470  CA  ALA A  60       5.588   0.579  12.356  1.00 73.92           C  
ATOM    471  C   ALA A  60       5.926  -0.522  11.355  1.00 73.92           C  
ATOM    472  CB  ALA A  60       4.148   1.047  12.163  1.00 73.92           C  
ATOM    473  O   ALA A  60       6.384  -0.240  10.245  1.00 73.92           O  
ATOM    474  N   PRO A  61       5.907  -1.665  11.889  1.00 73.75           N  
ATOM    475  CA  PRO A  61       6.164  -2.781  10.975  1.00 73.75           C  
ATOM    476  C   PRO A  61       5.148  -2.858   9.837  1.00 73.75           C  
ATOM    477  CB  PRO A  61       6.061  -4.010  11.882  1.00 73.75           C  
ATOM    478  O   PRO A  61       3.980  -2.506  10.022  1.00 73.75           O  
ATOM    479  CG  PRO A  61       5.318  -3.533  13.089  1.00 73.75           C  
ATOM    480  CD  PRO A  61       5.440  -2.039  13.164  1.00 73.75           C  
ATOM    481  N   VAL A  62       5.672  -3.123   8.598  1.00 76.85           N  
ATOM    482  CA  VAL A  62       4.828  -3.339   7.428  1.00 76.85           C  
ATOM    483  C   VAL A  62       4.217  -4.737   7.481  1.00 76.85           C  
ATOM    484  CB  VAL A  62       5.621  -3.154   6.115  1.00 76.85           C  
ATOM    485  O   VAL A  62       4.932  -5.728   7.653  1.00 76.85           O  
ATOM    486  CG1 VAL A  62       4.720  -3.382   4.902  1.00 76.85           C  
ATOM    487  CG2 VAL A  62       6.249  -1.762   6.063  1.00 76.85           C  
ATOM    488  N   HIS A  63       2.941  -4.747   7.461  1.00 76.31           N  
ATOM    489  CA  HIS A  63       2.264  -6.037   7.411  1.00 76.31           C  
ATOM    490  C   HIS A  63       2.655  -6.817   6.160  1.00 76.31           C  
ATOM    491  CB  HIS A  63       0.746  -5.848   7.458  1.00 76.31           C  
ATOM    492  O   HIS A  63       2.578  -6.292   5.047  1.00 76.31           O  
ATOM    493  CG  HIS A  63      -0.004  -7.097   7.794  1.00 76.31           C  
ATOM    494  CD2 HIS A  63      -0.614  -7.487   8.938  1.00 76.31           C  
ATOM    495  ND1 HIS A  63      -0.187  -8.121   6.890  1.00 76.31           N  
ATOM    496  CE1 HIS A  63      -0.881  -9.089   7.466  1.00 76.31           C  
ATOM    497  NE2 HIS A  63      -1.153  -8.729   8.708  1.00 76.31           N  
ATOM    498  N   PRO A  64       3.164  -8.100   6.298  1.00 78.63           N  
ATOM    499  CA  PRO A  64       3.630  -8.895   5.159  1.00 78.63           C  
ATOM    500  C   PRO A  64       2.574  -9.033   4.065  1.00 78.63           C  
ATOM    501  CB  PRO A  64       3.948 -10.255   5.786  1.00 78.63           C  
ATOM    502  O   PRO A  64       2.912  -9.099   2.880  1.00 78.63           O  
ATOM    503  CG  PRO A  64       4.190  -9.962   7.231  1.00 78.63           C  
ATOM    504  CD  PRO A  64       3.381  -8.757   7.616  1.00 78.63           C  
ATOM    505  N   ALA A  65       1.300  -9.138   4.365  1.00 78.96           N  
ATOM    506  CA  ALA A  65       0.221  -9.257   3.388  1.00 78.96           C  
ATOM    507  C   ALA A  65       0.071  -7.972   2.578  1.00 78.96           C  
ATOM    508  CB  ALA A  65      -1.093  -9.598   4.086  1.00 78.96           C  
ATOM    509  O   ALA A  65      -0.184  -8.017   1.373  1.00 78.96           O  
ATOM    510  N   VAL A  66       0.219  -6.892   3.302  1.00 79.01           N  
ATOM    511  CA  VAL A  66       0.160  -5.589   2.648  1.00 79.01           C  
ATOM    512  C   VAL A  66       1.329  -5.445   1.676  1.00 79.01           C  
ATOM    513  CB  VAL A  66       0.178  -4.437   3.678  1.00 79.01           C  
ATOM    514  O   VAL A  66       1.145  -5.020   0.533  1.00 79.01           O  
ATOM    515  CG1 VAL A  66       0.308  -3.087   2.975  1.00 79.01           C  
ATOM    516  CG2 VAL A  66      -1.082  -4.474   4.541  1.00 79.01           C  
ATOM    517  N   ALA A  67       2.486  -5.758   2.109  1.00 83.75           N  
ATOM    518  CA  ALA A  67       3.687  -5.711   1.279  1.00 83.75           C  
ATOM    519  C   ALA A  67       3.531  -6.586   0.039  1.00 83.75           C  
ATOM    520  CB  ALA A  67       4.908  -6.149   2.085  1.00 83.75           C  
ATOM    521  O   ALA A  67       3.881  -6.172  -1.069  1.00 83.75           O  
ATOM    522  N   ALA A  68       3.067  -7.830   0.226  1.00 84.94           N  
ATOM    523  CA  ALA A  68       2.855  -8.756  -0.884  1.00 84.94           C  
ATOM    524  C   ALA A  68       1.835  -8.202  -1.874  1.00 84.94           C  
ATOM    525  CB  ALA A  68       2.401 -10.117  -0.362  1.00 84.94           C  
ATOM    526  O   ALA A  68       2.027  -8.292  -3.089  1.00 84.94           O  
ATOM    527  N   TRP A  69       0.726  -7.735  -1.370  1.00 85.60           N  
ATOM    528  CA  TRP A  69      -0.327  -7.154  -2.197  1.00 85.60           C  
ATOM    529  C   TRP A  69       0.206  -5.977  -3.008  1.00 85.60           C  
ATOM    530  CB  TRP A  69      -1.504  -6.701  -1.330  1.00 85.60           C  
ATOM    531  O   TRP A  69      -0.049  -5.878  -4.210  1.00 85.60           O  
ATOM    532  CG  TRP A  69      -2.517  -5.873  -2.062  1.00 85.60           C  
ATOM    533  CD1 TRP A  69      -3.471  -6.320  -2.934  1.00 85.60           C  
ATOM    534  CD2 TRP A  69      -2.673  -4.453  -1.990  1.00 85.60           C  
ATOM    535  CE2 TRP A  69      -3.743  -4.105  -2.844  1.00 85.60           C  
ATOM    536  CE3 TRP A  69      -2.013  -3.439  -1.283  1.00 85.60           C  
ATOM    537  NE1 TRP A  69      -4.211  -5.261  -3.408  1.00 85.60           N  
ATOM    538  CH2 TRP A  69      -3.503  -1.812  -2.309  1.00 85.60           C  
ATOM    539  CZ2 TRP A  69      -4.167  -2.785  -3.011  1.00 85.60           C  
ATOM    540  CZ3 TRP A  69      -2.436  -2.125  -1.451  1.00 85.60           C  
ATOM    541  N   LEU A  70       0.885  -5.047  -2.423  1.00 83.69           N  
ATOM    542  CA  LEU A  70       1.462  -3.877  -3.077  1.00 83.69           C  
ATOM    543  C   LEU A  70       2.425  -4.293  -4.184  1.00 83.69           C  
ATOM    544  CB  LEU A  70       2.188  -2.996  -2.056  1.00 83.69           C  
ATOM    545  O   LEU A  70       2.435  -3.693  -5.261  1.00 83.69           O  
ATOM    546  CG  LEU A  70       1.303  -2.168  -1.124  1.00 83.69           C  
ATOM    547  CD1 LEU A  70       2.148  -1.504  -0.042  1.00 83.69           C  
ATOM    548  CD2 LEU A  70       0.522  -1.124  -1.916  1.00 83.69           C  
ATOM    549  N   ARG A  71       3.192  -5.218  -3.888  1.00 85.44           N  
ATOM    550  CA  ARG A  71       4.096  -5.771  -4.891  1.00 85.44           C  
ATOM    551  C   ARG A  71       3.328  -6.236  -6.124  1.00 85.44           C  
ATOM    552  CB  ARG A  71       4.902  -6.933  -4.307  1.00 85.44           C  
ATOM    553  O   ARG A  71       3.707  -5.921  -7.254  1.00 85.44           O  
ATOM    554  CG  ARG A  71       5.861  -7.576  -5.297  1.00 85.44           C  
ATOM    555  CD  ARG A  71       6.604  -8.753  -4.679  1.00 85.44           C  
ATOM    556  NE  ARG A  71       7.370  -9.491  -5.679  1.00 85.44           N  
ATOM    557  NH1 ARG A  71       5.929 -11.296  -5.749  1.00 85.44           N  
ATOM    558  NH2 ARG A  71       7.802 -11.266  -7.072  1.00 85.44           N  
ATOM    559  CZ  ARG A  71       7.032 -10.683  -6.164  1.00 85.44           C  
ATOM    560  N   GLU A  72       2.346  -6.968  -5.850  1.00 87.18           N  
ATOM    561  CA  GLU A  72       1.538  -7.481  -6.952  1.00 87.18           C  
ATOM    562  C   GLU A  72       0.869  -6.346  -7.722  1.00 87.18           C  
ATOM    563  CB  GLU A  72       0.481  -8.460  -6.434  1.00 87.18           C  
ATOM    564  O   GLU A  72       0.796  -6.382  -8.952  1.00 87.18           O  
ATOM    565  CG  GLU A  72       1.056  -9.770  -5.916  1.00 87.18           C  
ATOM    566  CD  GLU A  72      -0.009 -10.759  -5.471  1.00 87.18           C  
ATOM    567  OE1 GLU A  72       0.342 -11.898  -5.088  1.00 87.18           O  
ATOM    568  OE2 GLU A  72      -1.205 -10.392  -5.506  1.00 87.18           O  
ATOM    569  N   LEU A  73       0.364  -5.434  -7.007  1.00 85.33           N  
ATOM    570  CA  LEU A  73      -0.298  -4.287  -7.619  1.00 85.33           C  
ATOM    571  C   LEU A  73       0.674  -3.501  -8.493  1.00 85.33           C  
ATOM    572  CB  LEU A  73      -0.890  -3.372  -6.543  1.00 85.33           C  
ATOM    573  O   LEU A  73       0.349  -3.150  -9.629  1.00 85.33           O  
ATOM    574  CG  LEU A  73      -1.691  -2.169  -7.042  1.00 85.33           C  
ATOM    575  CD1 LEU A  73      -2.940  -2.634  -7.783  1.00 85.33           C  
ATOM    576  CD2 LEU A  73      -2.062  -1.254  -5.880  1.00 85.33           C  
ATOM    577  N   ILE A  74       1.837  -3.261  -8.084  1.00 83.03           N  
ATOM    578  CA  ILE A  74       2.860  -2.498  -8.791  1.00 83.03           C  
ATOM    579  C   ILE A  74       3.343  -3.286 -10.007  1.00 83.03           C  
ATOM    580  CB  ILE A  74       4.050  -2.157  -7.866  1.00 83.03           C  
ATOM    581  O   ILE A  74       3.481  -2.730 -11.099  1.00 83.03           O  
ATOM    582  CG1 ILE A  74       3.628  -1.130  -6.810  1.00 83.03           C  
ATOM    583  CG2 ILE A  74       5.239  -1.644  -8.684  1.00 83.03           C  
ATOM    584  CD1 ILE A  74       4.674  -0.886  -5.731  1.00 83.03           C  
ATOM    585  N   LEU A  75       3.583  -4.515  -9.850  1.00 83.84           N  
ATOM    586  CA  LEU A  75       4.049  -5.360 -10.944  1.00 83.84           C  
ATOM    587  C   LEU A  75       2.983  -5.482 -12.028  1.00 83.84           C  
ATOM    588  CB  LEU A  75       4.426  -6.750 -10.425  1.00 83.84           C  
ATOM    589  O   LEU A  75       3.307  -5.636 -13.208  1.00 83.84           O  
ATOM    590  CG  LEU A  75       5.712  -6.841  -9.602  1.00 83.84           C  
ATOM    591  CD1 LEU A  75       5.897  -8.254  -9.061  1.00 83.84           C  
ATOM    592  CD2 LEU A  75       6.914  -6.422 -10.440  1.00 83.84           C  
ATOM    593  N   ALA A  76       1.703  -5.538 -11.559  1.00 85.06           N  
ATOM    594  CA  ALA A  76       0.596  -5.600 -12.510  1.00 85.06           C  
ATOM    595  C   ALA A  76       0.460  -4.289 -13.280  1.00 85.06           C  
ATOM    596  CB  ALA A  76      -0.709  -5.926 -11.787  1.00 85.06           C  
ATOM    597  O   ALA A  76       0.048  -4.284 -14.442  1.00 85.06           O  
ATOM    598  N   THR A  77       0.782  -3.157 -12.650  1.00 81.34           N  
ATOM    599  CA  THR A  77       0.596  -1.832 -13.233  1.00 81.34           C  
ATOM    600  C   THR A  77       1.850  -1.390 -13.982  1.00 81.34           C  
ATOM    601  CB  THR A  77       0.246  -0.791 -12.153  1.00 81.34           C  
ATOM    602  O   THR A  77       1.760  -0.813 -15.068  1.00 81.34           O  
ATOM    603  CG2 THR A  77      -0.038   0.572 -12.775  1.00 81.34           C  
ATOM    604  OG1 THR A  77      -0.915  -1.228 -11.435  1.00 81.34           O  
ATOM    605  N   PHE A  78       3.037  -1.767 -13.477  1.00 80.11           N  
ATOM    606  CA  PHE A  78       4.316  -1.378 -14.060  1.00 80.11           C  
ATOM    607  C   PHE A  78       5.190  -2.600 -14.312  1.00 80.11           C  
ATOM    608  CB  PHE A  78       5.047  -0.390 -13.145  1.00 80.11           C  
ATOM    609  O   PHE A  78       5.684  -3.222 -13.369  1.00 80.11           O  
ATOM    610  CG  PHE A  78       4.214   0.799 -12.748  1.00 80.11           C  
ATOM    611  CD1 PHE A  78       4.019   1.855 -13.630  1.00 80.11           C  
ATOM    612  CD2 PHE A  78       3.625   0.860 -11.491  1.00 80.11           C  
ATOM    613  CE1 PHE A  78       3.249   2.957 -13.264  1.00 80.11           C  
ATOM    614  CE2 PHE A  78       2.854   1.958 -11.119  1.00 80.11           C  
ATOM    615  CZ  PHE A  78       2.668   3.006 -12.007  1.00 80.11           C  
ATOM    616  N   PRO A  79       5.276  -3.049 -15.531  1.00 75.01           N  
ATOM    617  CA  PRO A  79       6.121  -4.218 -15.789  1.00 75.01           C  
ATOM    618  C   PRO A  79       7.555  -4.029 -15.299  1.00 75.01           C  
ATOM    619  CB  PRO A  79       6.079  -4.353 -17.314  1.00 75.01           C  
ATOM    620  O   PRO A  79       8.061  -2.904 -15.276  1.00 75.01           O  
ATOM    621  CG  PRO A  79       4.911  -3.522 -17.738  1.00 75.01           C  
ATOM    622  CD  PRO A  79       4.641  -2.499 -16.672  1.00 75.01           C  
ATOM    623  N   PRO A  80       8.094  -5.078 -14.769  1.00 74.04           N  
ATOM    624  CA  PRO A  80       9.487  -5.003 -14.322  1.00 74.04           C  
ATOM    625  C   PRO A  80      10.431  -4.501 -15.412  1.00 74.04           C  
ATOM    626  CB  PRO A  80       9.812  -6.449 -13.941  1.00 74.04           C  
ATOM    627  O   PRO A  80      10.240  -4.814 -16.590  1.00 74.04           O  
ATOM    628  CG  PRO A  80       8.655  -7.248 -14.447  1.00 74.04           C  
ATOM    629  CD  PRO A  80       7.569  -6.300 -14.868  1.00 74.04           C  
ATOM    630  N   THR A  81      11.146  -3.447 -15.083  1.00 78.09           N  
ATOM    631  CA  THR A  81      12.203  -2.972 -15.969  1.00 78.09           C  
ATOM    632  C   THR A  81      13.569  -3.448 -15.486  1.00 78.09           C  
ATOM    633  CB  THR A  81      12.198  -1.436 -16.071  1.00 78.09           C  
ATOM    634  O   THR A  81      13.672  -4.104 -14.447  1.00 78.09           O  
ATOM    635  CG2 THR A  81      10.800  -0.910 -16.382  1.00 78.09           C  
ATOM    636  OG1 THR A  81      12.639  -0.879 -14.827  1.00 78.09           O  
ATOM    637  N   ASP A  82      14.567  -3.255 -16.397  1.00 85.31           N  
ATOM    638  CA  ASP A  82      15.920  -3.618 -15.988  1.00 85.31           C  
ATOM    639  C   ASP A  82      16.469  -2.628 -14.963  1.00 85.31           C  
ATOM    640  CB  ASP A  82      16.848  -3.687 -17.203  1.00 85.31           C  
ATOM    641  O   ASP A  82      17.644  -2.693 -14.597  1.00 85.31           O  
ATOM    642  CG  ASP A  82      16.875  -2.396 -18.002  1.00 85.31           C  
ATOM    643  OD1 ASP A  82      15.985  -1.540 -17.808  1.00 85.31           O  
ATOM    644  OD2 ASP A  82      17.793  -2.235 -18.835  1.00 85.31           O  
ATOM    645  N   GLU A  83      15.583  -1.745 -14.408  1.00 85.10           N  
ATOM    646  CA  GLU A  83      15.967  -0.750 -13.411  1.00 85.10           C  
ATOM    647  C   GLU A  83      15.298  -1.028 -12.068  1.00 85.10           C  
ATOM    648  CB  GLU A  83      15.612   0.659 -13.894  1.00 85.10           C  
ATOM    649  O   GLU A  83      14.267  -1.702 -12.009  1.00 85.10           O  
ATOM    650  CG  GLU A  83      16.297   1.054 -15.194  1.00 85.10           C  
ATOM    651  CD  GLU A  83      15.900   2.437 -15.685  1.00 85.10           C  
ATOM    652  OE1 GLU A  83      16.641   3.027 -16.503  1.00 85.10           O  
ATOM    653  OE2 GLU A  83      14.838   2.935 -15.248  1.00 85.10           O  
ATOM    654  N   THR A  84      16.045  -0.551 -10.978  1.00 86.00           N  
ATOM    655  CA  THR A  84      15.427  -0.535  -9.657  1.00 86.00           C  
ATOM    656  C   THR A  84      14.555   0.705  -9.482  1.00 86.00           C  
ATOM    657  CB  THR A  84      16.489  -0.581  -8.543  1.00 86.00           C  
ATOM    658  O   THR A  84      15.008   1.827  -9.717  1.00 86.00           O  
ATOM    659  CG2 THR A  84      15.840  -0.547  -7.163  1.00 86.00           C  
ATOM    660  OG1 THR A  84      17.255  -1.786  -8.669  1.00 86.00           O  
ATOM    661  N   ARG A  85      13.288   0.473  -9.078  1.00 84.82           N  
ATOM    662  CA  ARG A  85      12.345   1.561  -8.840  1.00 84.82           C  
ATOM    663  C   ARG A  85      11.858   1.558  -7.395  1.00 84.82           C  
ATOM    664  CB  ARG A  85      11.153   1.458  -9.795  1.00 84.82           C  
ATOM    665  O   ARG A  85      11.637   0.495  -6.811  1.00 84.82           O  
ATOM    666  CG  ARG A  85      11.519   1.641 -11.259  1.00 84.82           C  
ATOM    667  CD  ARG A  85      10.293   1.573 -12.160  1.00 84.82           C  
ATOM    668  NE  ARG A  85       9.857   0.196 -12.372  1.00 84.82           N  
ATOM    669  NH1 ARG A  85       8.180   0.739 -13.866  1.00 84.82           N  
ATOM    670  NH2 ARG A  85       8.549  -1.451 -13.296  1.00 84.82           N  
ATOM    671  CZ  ARG A  85       8.863  -0.169 -13.177  1.00 84.82           C  
ATOM    672  N   THR A  86      11.931   2.741  -6.875  1.00 88.48           N  
ATOM    673  CA  THR A  86      11.467   2.913  -5.503  1.00 88.48           C  
ATOM    674  C   THR A  86      10.174   3.722  -5.466  1.00 88.48           C  
ATOM    675  CB  THR A  86      12.534   3.606  -4.635  1.00 88.48           C  
ATOM    676  O   THR A  86      10.060   4.751  -6.135  1.00 88.48           O  
ATOM    677  CG2 THR A  86      12.070   3.730  -3.188  1.00 88.48           C  
ATOM    678  OG1 THR A  86      13.744   2.839  -4.673  1.00 88.48           O  
ATOM    679  N   TRP A  87       9.197   3.201  -4.701  1.00 87.97           N  
ATOM    680  CA  TRP A  87       7.898   3.855  -4.584  1.00 87.97           C  
ATOM    681  C   TRP A  87       7.620   4.258  -3.139  1.00 87.97           C  
ATOM    682  CB  TRP A  87       6.784   2.937  -5.094  1.00 87.97           C  
ATOM    683  O   TRP A  87       7.936   3.513  -2.209  1.00 87.97           O  
ATOM    684  CG  TRP A  87       6.985   2.461  -6.502  1.00 87.97           C  
ATOM    685  CD1 TRP A  87       7.751   1.407  -6.914  1.00 87.97           C  
ATOM    686  CD2 TRP A  87       6.412   3.028  -7.685  1.00 87.97           C  
ATOM    687  CE2 TRP A  87       6.875   2.265  -8.780  1.00 87.97           C  
ATOM    688  CE3 TRP A  87       5.552   4.107  -7.925  1.00 87.97           C  
ATOM    689  NE1 TRP A  87       7.689   1.283  -8.283  1.00 87.97           N  
ATOM    690  CH2 TRP A  87       5.661   3.610 -10.304  1.00 87.97           C  
ATOM    691  CZ2 TRP A  87       6.504   2.548 -10.097  1.00 87.97           C  
ATOM    692  CZ3 TRP A  87       5.184   4.388  -9.236  1.00 87.97           C  
ATOM    693  N   LEU A  88       7.215   5.513  -3.051  1.00 89.21           N  
ATOM    694  CA  LEU A  88       6.661   5.926  -1.766  1.00 89.21           C  
ATOM    695  C   LEU A  88       5.174   5.601  -1.686  1.00 89.21           C  
ATOM    696  CB  LEU A  88       6.880   7.426  -1.546  1.00 89.21           C  
ATOM    697  O   LEU A  88       4.384   6.077  -2.505  1.00 89.21           O  
ATOM    698  CG  LEU A  88       6.370   7.998  -0.223  1.00 89.21           C  
ATOM    699  CD1 LEU A  88       7.150   7.407   0.946  1.00 89.21           C  
ATOM    700  CD2 LEU A  88       6.469   9.520  -0.224  1.00 89.21           C  
ATOM    701  N   VAL A  89       4.838   4.811  -0.719  1.00 86.75           N  
ATOM    702  CA  VAL A  89       3.456   4.367  -0.568  1.00 86.75           C  
ATOM    703  C   VAL A  89       2.868   4.940   0.720  1.00 86.75           C  
ATOM    704  CB  VAL A  89       3.352   2.826  -0.562  1.00 86.75           C  
ATOM    705  O   VAL A  89       3.447   4.786   1.797  1.00 86.75           O  
ATOM    706  CG1 VAL A  89       1.892   2.383  -0.478  1.00 86.75           C  
ATOM    707  CG2 VAL A  89       4.020   2.242  -1.805  1.00 86.75           C  
ATOM    708  N   GLU A  90       1.827   5.625   0.495  1.00 85.76           N  
ATOM    709  CA  GLU A  90       1.061   6.094   1.646  1.00 85.76           C  
ATOM    710  C   GLU A  90      -0.270   5.358   1.760  1.00 85.76           C  
ATOM    711  CB  GLU A  90       0.822   7.603   1.555  1.00 85.76           C  
ATOM    712  O   GLU A  90      -1.005   5.236   0.777  1.00 85.76           O  
ATOM    713  CG  GLU A  90       2.101   8.427   1.521  1.00 85.76           C  
ATOM    714  CD  GLU A  90       1.850   9.918   1.358  1.00 85.76           C  
ATOM    715  OE1 GLU A  90       1.836  10.646   2.377  1.00 85.76           O  
ATOM    716  OE2 GLU A  90       1.663  10.362   0.203  1.00 85.76           O  
ATOM    717  N   TYR A  91      -0.468   4.754   2.893  1.00 80.88           N  
ATOM    718  CA  TYR A  91      -1.748   4.067   3.031  1.00 80.88           C  
ATOM    719  C   TYR A  91      -2.319   4.253   4.431  1.00 80.88           C  
ATOM    720  CB  TYR A  91      -1.592   2.574   2.724  1.00 80.88           C  
ATOM    721  O   TYR A  91      -1.577   4.503   5.383  1.00 80.88           O  
ATOM    722  CG  TYR A  91      -0.759   1.830   3.740  1.00 80.88           C  
ATOM    723  CD1 TYR A  91       0.627   1.766   3.620  1.00 80.88           C  
ATOM    724  CD2 TYR A  91      -1.356   1.189   4.819  1.00 80.88           C  
ATOM    725  CE1 TYR A  91       1.399   1.080   4.552  1.00 80.88           C  
ATOM    726  CE2 TYR A  91      -0.595   0.499   5.757  1.00 80.88           C  
ATOM    727  OH  TYR A  91       1.538  -0.230   6.542  1.00 80.88           O  
ATOM    728  CZ  TYR A  91       0.780   0.451   5.616  1.00 80.88           C  
ATOM    729  N   GLU A  92      -3.668   4.256   4.503  1.00 79.14           N  
ATOM    730  CA  GLU A  92      -4.404   4.402   5.755  1.00 79.14           C  
ATOM    731  C   GLU A  92      -5.286   3.185   6.022  1.00 79.14           C  
ATOM    732  CB  GLU A  92      -5.256   5.674   5.734  1.00 79.14           C  
ATOM    733  O   GLU A  92      -6.220   2.911   5.266  1.00 79.14           O  
ATOM    734  CG  GLU A  92      -5.898   6.006   7.073  1.00 79.14           C  
ATOM    735  CD  GLU A  92      -6.683   7.308   7.055  1.00 79.14           C  
ATOM    736  OE1 GLU A  92      -7.495   7.540   7.979  1.00 79.14           O  
ATOM    737  OE2 GLU A  92      -6.484   8.103   6.109  1.00 79.14           O  
ATOM    738  N   PRO A  93      -4.936   2.459   7.044  1.00 75.01           N  
ATOM    739  CA  PRO A  93      -5.762   1.292   7.364  1.00 75.01           C  
ATOM    740  C   PRO A  93      -7.039   1.662   8.115  1.00 75.01           C  
ATOM    741  CB  PRO A  93      -4.842   0.438   8.240  1.00 75.01           C  
ATOM    742  O   PRO A  93      -7.012   2.520   9.002  1.00 75.01           O  
ATOM    743  CG  PRO A  93      -3.860   1.405   8.819  1.00 75.01           C  
ATOM    744  CD  PRO A  93      -3.743   2.579   7.890  1.00 75.01           C  
ATOM    745  N   GLU A  94      -8.149   1.293   7.625  1.00 75.51           N  
ATOM    746  CA  GLU A  94      -9.433   1.509   8.285  1.00 75.51           C  
ATOM    747  C   GLU A  94      -9.989   0.206   8.853  1.00 75.51           C  
ATOM    748  CB  GLU A  94     -10.439   2.132   7.314  1.00 75.51           C  
ATOM    749  O   GLU A  94     -10.034  -0.810   8.157  1.00 75.51           O  
ATOM    750  CG  GLU A  94     -11.740   2.569   7.972  1.00 75.51           C  
ATOM    751  CD  GLU A  94     -12.714   3.220   7.003  1.00 75.51           C  
ATOM    752  OE1 GLU A  94     -13.856   3.532   7.408  1.00 75.51           O  
ATOM    753  OE2 GLU A  94     -12.331   3.418   5.828  1.00 75.51           O  
ATOM    754  N   ALA A  95     -10.202   0.199  10.191  1.00 72.42           N  
ATOM    755  CA  ALA A  95     -10.784  -0.984  10.819  1.00 72.42           C  
ATOM    756  C   ALA A  95     -12.273  -1.096  10.505  1.00 72.42           C  
ATOM    757  CB  ALA A  95     -10.564  -0.946  12.330  1.00 72.42           C  
ATOM    758  O   ALA A  95     -13.026  -0.136  10.684  1.00 72.42           O  
ATOM    759  N   VAL A  96     -12.686  -2.082   9.751  1.00 70.69           N  
ATOM    760  CA  VAL A  96     -14.094  -2.306   9.437  1.00 70.69           C  
ATOM    761  C   VAL A  96     -14.635  -3.459  10.279  1.00 70.69           C  
ATOM    762  CB  VAL A  96     -14.300  -2.600   7.935  1.00 70.69           C  
ATOM    763  O   VAL A  96     -14.029  -4.532  10.336  1.00 70.69           O  
ATOM    764  CG1 VAL A  96     -15.787  -2.729   7.609  1.00 70.69           C  
ATOM    765  CG2 VAL A  96     -13.657  -1.507   7.084  1.00 70.69           C  
ATOM    766  N   ALA A  97     -15.589  -3.109  11.242  1.00 64.49           N  
ATOM    767  CA  ALA A  97     -16.205  -4.134  12.082  1.00 64.49           C  
ATOM    768  C   ALA A  97     -16.970  -5.148  11.236  1.00 64.49           C  
ATOM    769  CB  ALA A  97     -17.135  -3.492  13.108  1.00 64.49           C  
ATOM    770  O   ALA A  97     -17.673  -4.776  10.294  1.00 64.49           O  
ATOM    771  N   LEU A  98     -16.537  -6.543  11.149  1.00 61.30           N  
ATOM    772  CA  LEU A  98     -17.298  -7.542  10.405  1.00 61.30           C  
ATOM    773  C   LEU A  98     -18.646  -7.804  11.069  1.00 61.30           C  
ATOM    774  CB  LEU A  98     -16.506  -8.848  10.298  1.00 61.30           C  
ATOM    775  O   LEU A  98     -18.766  -7.719  12.293  1.00 61.30           O  
ATOM    776  CG  LEU A  98     -15.266  -8.817   9.403  1.00 61.30           C  
ATOM    777  CD1 LEU A  98     -14.408 -10.054   9.645  1.00 61.30           C  
ATOM    778  CD2 LEU A  98     -15.667  -8.716   7.936  1.00 61.30           C  
ATOM    779  N   PRO A  99     -19.873  -7.589  10.255  1.00 58.36           N  
ATOM    780  CA  PRO A  99     -21.159  -7.956  10.854  1.00 58.36           C  
ATOM    781  C   PRO A  99     -21.062  -9.187  11.752  1.00 58.36           C  
ATOM    782  CB  PRO A  99     -22.047  -8.235   9.639  1.00 58.36           C  
ATOM    783  O   PRO A  99     -20.233 -10.068  11.510  1.00 58.36           O  
ATOM    784  CG  PRO A  99     -21.177  -7.955   8.457  1.00 58.36           C  
ATOM    785  CD  PRO A  99     -19.792  -7.642   8.947  1.00 58.36           C  
TER     786      PRO A  99                                                      
ENDMDL                                                                          
END                                                                             
