# Supplementary material for: AlphaDesign: a de novo protein design framework based on AlphaFold
Source: Mol Syst Biol. 2025 Jun 17;21(9):1166–89. doi: 10.1038/s44320-025-00119-z (PMC12405559; doi:10.1038/s44320-025-00119-z)
Supplement: Supplementary file 4 — Source data Fig. 2 [file 44320_2025_119_MOESM4_ESM.zip › Figure_2/2A/prediction_monomer-200-nr2-run1_result_2.pdb]

MODEL     1                                                                     
ATOM      1  N   MET A   0      14.726  15.956  -8.479  1.00 66.22           N  
ATOM      2  CA  MET A   0      13.952  15.279  -7.442  1.00 66.22           C  
ATOM      3  C   MET A   0      12.456  15.417  -7.703  1.00 66.22           C  
ATOM      4  CB  MET A   0      14.296  15.840  -6.061  1.00 66.22           C  
ATOM      5  O   MET A   0      11.968  16.513  -7.985  1.00 66.22           O  
ATOM      6  CG  MET A   0      13.612  15.111  -4.916  1.00 66.22           C  
ATOM      7  SD  MET A   0      14.222  15.654  -3.273  1.00 66.22           S  
ATOM      8  CE  MET A   0      15.807  14.773  -3.212  1.00 66.22           C  
ATOM      9  N   LEU A   1      11.740  14.268  -7.910  1.00 71.10           N  
ATOM     10  CA  LEU A   1      10.301  14.205  -8.142  1.00 71.10           C  
ATOM     11  C   LEU A   1       9.563  13.794  -6.872  1.00 71.10           C  
ATOM     12  CB  LEU A   1       9.983  13.223  -9.272  1.00 71.10           C  
ATOM     13  O   LEU A   1       9.896  12.779  -6.256  1.00 71.10           O  
ATOM     14  CG  LEU A   1       8.506  13.062  -9.635  1.00 71.10           C  
ATOM     15  CD1 LEU A   1       8.006  14.295 -10.381  1.00 71.10           C  
ATOM     16  CD2 LEU A   1       8.293  11.804 -10.470  1.00 71.10           C  
ATOM     17  N   ARG A   2       8.593  14.671  -6.281  1.00 76.52           N  
ATOM     18  CA  ARG A   2       7.762  14.356  -5.123  1.00 76.52           C  
ATOM     19  C   ARG A   2       6.280  14.456  -5.469  1.00 76.52           C  
ATOM     20  CB  ARG A   2       8.092  15.287  -3.955  1.00 76.52           C  
ATOM     21  O   ARG A   2       5.822  15.487  -5.965  1.00 76.52           O  
ATOM     22  CG  ARG A   2       7.384  14.924  -2.659  1.00 76.52           C  
ATOM     23  CD  ARG A   2       7.880  15.764  -1.491  1.00 76.52           C  
ATOM     24  NE  ARG A   2       7.190  15.423  -0.250  1.00 76.52           N  
ATOM     25  NH1 ARG A   2       8.736  16.440   1.133  1.00 76.52           N  
ATOM     26  NH2 ARG A   2       6.906  15.390   2.029  1.00 76.52           N  
ATOM     27  CZ  ARG A   2       7.612  15.752   0.968  1.00 76.52           C  
ATOM     28  N   VAL A   3       5.635  13.377  -5.343  1.00 72.30           N  
ATOM     29  CA  VAL A   3       4.214  13.327  -5.670  1.00 72.30           C  
ATOM     30  C   VAL A   3       3.420  12.861  -4.452  1.00 72.30           C  
ATOM     31  CB  VAL A   3       3.941  12.395  -6.872  1.00 72.30           C  
ATOM     32  O   VAL A   3       3.802  11.896  -3.786  1.00 72.30           O  
ATOM     33  CG1 VAL A   3       2.445  12.333  -7.178  1.00 72.30           C  
ATOM     34  CG2 VAL A   3       4.721  12.865  -8.099  1.00 72.30           C  
ATOM     35  N   ARG A   4       2.370  13.711  -4.093  1.00 73.08           N  
ATOM     36  CA  ARG A   4       1.470  13.339  -3.006  1.00 73.08           C  
ATOM     37  C   ARG A   4       0.081  13.003  -3.537  1.00 73.08           C  
ATOM     38  CB  ARG A   4       1.379  14.465  -1.974  1.00 73.08           C  
ATOM     39  O   ARG A   4      -0.510  13.785  -4.284  1.00 73.08           O  
ATOM     40  CG  ARG A   4       0.631  14.080  -0.708  1.00 73.08           C  
ATOM     41  CD  ARG A   4       0.610  15.218   0.303  1.00 73.08           C  
ATOM     42  NE  ARG A   4      -0.281  14.929   1.423  1.00 73.08           N  
ATOM     43  NH1 ARG A   4       0.293  16.810   2.635  1.00 73.08           N  
ATOM     44  NH2 ARG A   4      -1.252  15.334   3.464  1.00 73.08           N  
ATOM     45  CZ  ARG A   4      -0.411  15.692   2.505  1.00 73.08           C  
ATOM     46  N   VAL A   5      -0.374  11.763  -3.191  1.00 69.93           N  
ATOM     47  CA  VAL A   5      -1.743  11.361  -3.498  1.00 69.93           C  
ATOM     48  C   VAL A   5      -2.573  11.333  -2.217  1.00 69.93           C  
ATOM     49  CB  VAL A   5      -1.788   9.982  -4.193  1.00 69.93           C  
ATOM     50  O   VAL A   5      -2.448  10.409  -1.409  1.00 69.93           O  
ATOM     51  CG1 VAL A   5      -3.210   9.650  -4.643  1.00 69.93           C  
ATOM     52  CG2 VAL A   5      -0.828   9.952  -5.381  1.00 69.93           C  
ATOM     53  N   PRO A   6      -3.245  12.563  -1.882  1.00 57.56           N  
ATOM     54  CA  PRO A   6      -3.871  12.869  -0.594  1.00 57.56           C  
ATOM     55  C   PRO A   6      -4.957  11.866  -0.213  1.00 57.56           C  
ATOM     56  CB  PRO A   6      -4.467  14.262  -0.814  1.00 57.56           C  
ATOM     57  O   PRO A   6      -5.156  11.588   0.973  1.00 57.56           O  
ATOM     58  CG  PRO A   6      -4.328  14.510  -2.282  1.00 57.56           C  
ATOM     59  CD  PRO A   6      -3.430  13.455  -2.860  1.00 57.56           C  
ATOM     60  N   SER A   7      -5.568  11.088  -1.257  1.00 67.51           N  
ATOM     61  CA  SER A   7      -6.468  10.027  -0.820  1.00 67.51           C  
ATOM     62  C   SER A   7      -6.688   8.998  -1.925  1.00 67.51           C  
ATOM     63  CB  SER A   7      -7.812  10.610  -0.381  1.00 67.51           C  
ATOM     64  O   SER A   7      -7.354   9.283  -2.922  1.00 67.51           O  
ATOM     65  OG  SER A   7      -8.757   9.579  -0.151  1.00 67.51           O  
ATOM     66  N   LEU A   8      -6.025   7.838  -1.792  1.00 64.25           N  
ATOM     67  CA  LEU A   8      -6.147   6.741  -2.747  1.00 64.25           C  
ATOM     68  C   LEU A   8      -7.494   6.041  -2.601  1.00 64.25           C  
ATOM     69  CB  LEU A   8      -5.011   5.733  -2.554  1.00 64.25           C  
ATOM     70  O   LEU A   8      -8.075   5.591  -3.591  1.00 64.25           O  
ATOM     71  CG  LEU A   8      -3.617   6.192  -2.983  1.00 64.25           C  
ATOM     72  CD1 LEU A   8      -2.562   5.201  -2.503  1.00 64.25           C  
ATOM     73  CD2 LEU A   8      -3.551   6.361  -4.497  1.00 64.25           C  
ATOM     74  N   LEU A   9      -8.034   6.113  -1.404  1.00 65.17           N  
ATOM     75  CA  LEU A   9      -9.310   5.508  -1.036  1.00 65.17           C  
ATOM     76  C   LEU A   9      -9.924   6.222   0.164  1.00 65.17           C  
ATOM     77  CB  LEU A   9      -9.128   4.021  -0.722  1.00 65.17           C  
ATOM     78  O   LEU A   9      -9.305   6.300   1.228  1.00 65.17           O  
ATOM     79  CG  LEU A   9     -10.407   3.217  -0.486  1.00 65.17           C  
ATOM     80  CD1 LEU A   9     -11.081   2.889  -1.814  1.00 65.17           C  
ATOM     81  CD2 LEU A   9     -10.101   1.942   0.293  1.00 65.17           C  
ATOM     82  N   ASP A  10     -11.019   7.043   0.042  1.00 66.42           N  
ATOM     83  CA  ASP A  10     -11.836   7.638   1.095  1.00 66.42           C  
ATOM     84  C   ASP A  10     -13.303   7.244   0.941  1.00 66.42           C  
ATOM     85  CB  ASP A  10     -11.696   9.161   1.087  1.00 66.42           C  
ATOM     86  O   ASP A  10     -13.988   7.723   0.034  1.00 66.42           O  
ATOM     87  CG  ASP A  10     -12.354   9.823   2.286  1.00 66.42           C  
ATOM     88  OD1 ASP A  10     -13.194   9.182   2.952  1.00 66.42           O  
ATOM     89  OD2 ASP A  10     -12.030  10.998   2.564  1.00 66.42           O  
ATOM     90  N   PRO A  11     -13.688   6.203   1.741  1.00 57.13           N  
ATOM     91  CA  PRO A  11     -15.049   5.673   1.630  1.00 57.13           C  
ATOM     92  C   PRO A  11     -16.118   6.743   1.843  1.00 57.13           C  
ATOM     93  CB  PRO A  11     -15.107   4.615   2.734  1.00 57.13           C  
ATOM     94  O   PRO A  11     -17.250   6.591   1.376  1.00 57.13           O  
ATOM     95  CG  PRO A  11     -13.908   4.885   3.585  1.00 57.13           C  
ATOM     96  CD  PRO A  11     -12.961   5.757   2.812  1.00 57.13           C  
ATOM     97  N   ARG A  12     -15.684   7.926   2.461  1.00 61.99           N  
ATOM     98  CA  ARG A  12     -16.619   8.996   2.794  1.00 61.99           C  
ATOM     99  C   ARG A  12     -16.598  10.091   1.733  1.00 61.99           C  
ATOM    100  CB  ARG A  12     -16.291   9.589   4.166  1.00 61.99           C  
ATOM    101  O   ARG A  12     -17.549  10.866   1.615  1.00 61.99           O  
ATOM    102  CG  ARG A  12     -16.503   8.624   5.321  1.00 61.99           C  
ATOM    103  CD  ARG A  12     -16.299   9.303   6.668  1.00 61.99           C  
ATOM    104  NE  ARG A  12     -16.565   8.391   7.777  1.00 61.99           N  
ATOM    105  NH1 ARG A  12     -16.025   9.914   9.429  1.00 61.99           N  
ATOM    106  NH2 ARG A  12     -16.698   7.796   9.991  1.00 61.99           N  
ATOM    107  CZ  ARG A  12     -16.429   8.702   9.063  1.00 61.99           C  
ATOM    108  N   ALA A  13     -15.561  10.211   1.115  1.00 58.07           N  
ATOM    109  CA  ALA A  13     -15.414  11.161   0.015  1.00 58.07           C  
ATOM    110  C   ALA A  13     -15.896  10.556  -1.300  1.00 58.07           C  
ATOM    111  CB  ALA A  13     -13.960  11.609  -0.110  1.00 58.07           C  
ATOM    112  O   ALA A  13     -16.133  11.276  -2.272  1.00 58.07           O  
ATOM    113  N   GLY A  14     -16.922   9.183  -1.113  1.00 47.94           N  
ATOM    114  CA  GLY A  14     -17.442   8.564  -2.321  1.00 47.94           C  
ATOM    115  C   GLY A  14     -16.360   8.211  -3.324  1.00 47.94           C  
ATOM    116  O   GLY A  14     -15.448   9.004  -3.567  1.00 47.94           O  
ATOM    117  N   LEU A  15     -15.351   7.372  -3.055  1.00 49.86           N  
ATOM    118  CA  LEU A  15     -14.414   7.022  -4.116  1.00 49.86           C  
ATOM    119  C   LEU A  15     -14.568   7.960  -5.309  1.00 49.86           C  
ATOM    120  CB  LEU A  15     -14.625   5.573  -4.562  1.00 49.86           C  
ATOM    121  O   LEU A  15     -15.580   7.915  -6.013  1.00 49.86           O  
ATOM    122  CG  LEU A  15     -13.845   4.506  -3.791  1.00 49.86           C  
ATOM    123  CD1 LEU A  15     -14.663   3.223  -3.687  1.00 49.86           C  
ATOM    124  CD2 LEU A  15     -12.501   4.237  -4.461  1.00 49.86           C  
ATOM    125  N   GLY A  16     -14.867   9.155  -5.067  1.00 50.13           N  
ATOM    126  CA  GLY A  16     -15.434  10.157  -5.954  1.00 50.13           C  
ATOM    127  C   GLY A  16     -14.743  10.220  -7.303  1.00 50.13           C  
ATOM    128  O   GLY A  16     -13.517  10.118  -7.383  1.00 50.13           O  
ATOM    129  N   GLU A  17     -14.979   9.206  -8.188  1.00 60.01           N  
ATOM    130  CA  GLU A  17     -14.655   9.367  -9.602  1.00 60.01           C  
ATOM    131  C   GLU A  17     -13.479  10.320  -9.795  1.00 60.01           C  
ATOM    132  CB  GLU A  17     -15.874   9.871 -10.379  1.00 60.01           C  
ATOM    133  O   GLU A  17     -12.616  10.085 -10.643  1.00 60.01           O  
ATOM    134  CG  GLU A  17     -16.948   8.815 -10.593  1.00 60.01           C  
ATOM    135  CD  GLU A  17     -18.079   9.283 -11.495  1.00 60.01           C  
ATOM    136  OE1 GLU A  17     -18.968   8.466 -11.827  1.00 60.01           O  
ATOM    137  OE2 GLU A  17     -18.075  10.475 -11.874  1.00 60.01           O  
ATOM    138  N   GLU A  18     -13.206  11.243  -8.831  1.00 60.07           N  
ATOM    139  CA  GLU A  18     -12.155  12.253  -8.917  1.00 60.07           C  
ATOM    140  C   GLU A  18     -10.829  11.717  -8.384  1.00 60.07           C  
ATOM    141  CB  GLU A  18     -12.558  13.515  -8.149  1.00 60.07           C  
ATOM    142  O   GLU A  18      -9.774  11.958  -8.974  1.00 60.07           O  
ATOM    143  CG  GLU A  18     -13.570  14.384  -8.883  1.00 60.07           C  
ATOM    144  CD  GLU A  18     -13.931  15.653  -8.127  1.00 60.07           C  
ATOM    145  OE1 GLU A  18     -14.759  16.444  -8.631  1.00 60.07           O  
ATOM    146  OE2 GLU A  18     -13.380  15.857  -7.022  1.00 60.07           O  
ATOM    147  N   GLY A  19     -10.863  10.945  -7.190  1.00 59.16           N  
ATOM    148  CA  GLY A  19      -9.692  10.283  -6.636  1.00 59.16           C  
ATOM    149  C   GLY A  19      -9.172   9.159  -7.511  1.00 59.16           C  
ATOM    150  O   GLY A  19      -7.964   9.039  -7.725  1.00 59.16           O  
ATOM    151  N   LEU A  20     -10.082   8.473  -8.086  1.00 62.74           N  
ATOM    152  CA  LEU A  20      -9.782   7.415  -9.044  1.00 62.74           C  
ATOM    153  C   LEU A  20      -9.281   7.999 -10.360  1.00 62.74           C  
ATOM    154  CB  LEU A  20     -11.022   6.552  -9.295  1.00 62.74           C  
ATOM    155  O   LEU A  20      -8.335   7.478 -10.955  1.00 62.74           O  
ATOM    156  CG  LEU A  20     -10.813   5.294 -10.139  1.00 62.74           C  
ATOM    157  CD1 LEU A  20      -9.803   4.368  -9.468  1.00 62.74           C  
ATOM    158  CD2 LEU A  20     -12.138   4.574 -10.364  1.00 62.74           C  
ATOM    159  N   ALA A  21      -9.874   9.076 -10.841  1.00 64.21           N  
ATOM    160  CA  ALA A  21      -9.421   9.787 -12.034  1.00 64.21           C  
ATOM    161  C   ALA A  21      -8.021  10.358 -11.832  1.00 64.21           C  
ATOM    162  CB  ALA A  21     -10.401  10.901 -12.394  1.00 64.21           C  
ATOM    163  O   ALA A  21      -7.178  10.285 -12.730  1.00 64.21           O  
ATOM    164  N   ALA A  22      -7.780  11.039 -10.712  1.00 61.60           N  
ATOM    165  CA  ALA A  22      -6.469  11.582 -10.364  1.00 61.60           C  
ATOM    166  C   ALA A  22      -5.423  10.474 -10.279  1.00 61.60           C  
ATOM    167  CB  ALA A  22      -6.542  12.344  -9.043  1.00 61.60           C  
ATOM    168  O   ALA A  22      -4.292  10.643 -10.742  1.00 61.60           O  
ATOM    169  N   PHE A  23      -5.825   9.317  -9.838  1.00 64.94           N  
ATOM    170  CA  PHE A  23      -5.014   8.108  -9.763  1.00 64.94           C  
ATOM    171  C   PHE A  23      -4.703   7.577 -11.158  1.00 64.94           C  
ATOM    172  CB  PHE A  23      -5.728   7.031  -8.939  1.00 64.94           C  
ATOM    173  O   PHE A  23      -3.550   7.274 -11.469  1.00 64.94           O  
ATOM    174  CG  PHE A  23      -4.995   5.717  -8.893  1.00 64.94           C  
ATOM    175  CD1 PHE A  23      -5.410   4.646  -9.675  1.00 64.94           C  
ATOM    176  CD2 PHE A  23      -3.890   5.554  -8.067  1.00 64.94           C  
ATOM    177  CE1 PHE A  23      -4.734   3.429  -9.634  1.00 64.94           C  
ATOM    178  CE2 PHE A  23      -3.209   4.340  -8.021  1.00 64.94           C  
ATOM    179  CZ  PHE A  23      -3.634   3.279  -8.804  1.00 64.94           C  
ATOM    180  N   ARG A  24      -5.647   7.420 -11.881  1.00 68.34           N  
ATOM    181  CA  ARG A  24      -5.473   6.952 -13.253  1.00 68.34           C  
ATOM    182  C   ARG A  24      -4.619   7.925 -14.058  1.00 68.34           C  
ATOM    183  CB  ARG A  24      -6.831   6.761 -13.932  1.00 68.34           C  
ATOM    184  O   ARG A  24      -3.807   7.507 -14.887  1.00 68.34           O  
ATOM    185  CG  ARG A  24      -7.580   5.520 -13.473  1.00 68.34           C  
ATOM    186  CD  ARG A  24      -8.880   5.329 -14.243  1.00 68.34           C  
ATOM    187  NE  ARG A  24      -9.653   4.204 -13.724  1.00 68.34           N  
ATOM    188  NH1 ARG A  24     -11.275   4.295 -15.366  1.00 68.34           N  
ATOM    189  NH2 ARG A  24     -11.396   2.710 -13.714  1.00 68.34           N  
ATOM    190  CZ  ARG A  24     -10.773   3.739 -14.269  1.00 68.34           C  
ATOM    191  N   ALA A  25      -4.906   9.185 -13.852  1.00 68.14           N  
ATOM    192  CA  ALA A  25      -4.109  10.217 -14.508  1.00 68.14           C  
ATOM    193  C   ALA A  25      -2.643  10.123 -14.096  1.00 68.14           C  
ATOM    194  CB  ALA A  25      -4.661  11.603 -14.185  1.00 68.14           C  
ATOM    195  O   ALA A  25      -1.746  10.269 -14.930  1.00 68.14           O  
ATOM    196  N   LEU A  26      -2.379   9.873 -12.797  1.00 68.89           N  
ATOM    197  CA  LEU A  26      -1.031   9.694 -12.270  1.00 68.89           C  
ATOM    198  C   LEU A  26      -0.371   8.459 -12.875  1.00 68.89           C  
ATOM    199  CB  LEU A  26      -1.064   9.573 -10.744  1.00 68.89           C  
ATOM    200  O   LEU A  26       0.791   8.510 -13.284  1.00 68.89           O  
ATOM    201  CG  LEU A  26       0.284   9.363 -10.051  1.00 68.89           C  
ATOM    202  CD1 LEU A  26       1.181  10.578 -10.259  1.00 68.89           C  
ATOM    203  CD2 LEU A  26       0.084   9.088  -8.565  1.00 68.89           C  
ATOM    204  N   LEU A  27      -1.136   7.316 -12.988  1.00 69.55           N  
ATOM    205  CA  LEU A  27      -0.649   6.092 -13.614  1.00 69.55           C  
ATOM    206  C   LEU A  27      -0.329   6.325 -15.087  1.00 69.55           C  
ATOM    207  CB  LEU A  27      -1.682   4.971 -13.475  1.00 69.55           C  
ATOM    208  O   LEU A  27       0.692   5.848 -15.588  1.00 69.55           O  
ATOM    209  CG  LEU A  27      -1.805   4.330 -12.092  1.00 69.55           C  
ATOM    210  CD1 LEU A  27      -2.920   3.288 -12.088  1.00 69.55           C  
ATOM    211  CD2 LEU A  27      -0.480   3.703 -11.673  1.00 69.55           C  
ATOM    212  N   ALA A  28      -1.198   7.006 -15.733  1.00 69.11           N  
ATOM    213  CA  ALA A  28      -1.036   7.325 -17.149  1.00 69.11           C  
ATOM    214  C   ALA A  28       0.158   8.250 -17.369  1.00 69.11           C  
ATOM    215  CB  ALA A  28      -2.308   7.964 -17.700  1.00 69.11           C  
ATOM    216  O   ALA A  28       0.918   8.075 -18.325  1.00 69.11           O  
ATOM    217  N   ALA A  29       0.284   9.227 -16.505  1.00 70.68           N  
ATOM    218  CA  ALA A  29       1.401  10.167 -16.558  1.00 70.68           C  
ATOM    219  C   ALA A  29       2.728   9.456 -16.310  1.00 70.68           C  
ATOM    220  CB  ALA A  29       1.202  11.287 -15.541  1.00 70.68           C  
ATOM    221  O   ALA A  29       3.719   9.720 -16.995  1.00 70.68           O  
ATOM    222  N   LEU A  30       2.744   8.525 -15.372  1.00 68.95           N  
ATOM    223  CA  LEU A  30       3.917   7.718 -15.055  1.00 68.95           C  
ATOM    224  C   LEU A  30       4.264   6.785 -16.211  1.00 68.95           C  
ATOM    225  CB  LEU A  30       3.679   6.904 -13.781  1.00 68.95           C  
ATOM    226  O   LEU A  30       5.438   6.618 -16.548  1.00 68.95           O  
ATOM    227  CG  LEU A  30       3.735   7.676 -12.462  1.00 68.95           C  
ATOM    228  CD1 LEU A  30       3.276   6.790 -11.309  1.00 68.95           C  
ATOM    229  CD2 LEU A  30       5.144   8.203 -12.210  1.00 68.95           C  
ATOM    230  N   GLU A  31       3.298   6.192 -16.808  1.00 70.85           N  
ATOM    231  CA  GLU A  31       3.454   5.311 -17.961  1.00 70.85           C  
ATOM    232  C   GLU A  31       3.959   6.080 -19.179  1.00 70.85           C  
ATOM    233  CB  GLU A  31       2.129   4.618 -18.290  1.00 70.85           C  
ATOM    234  O   GLU A  31       4.866   5.621 -19.877  1.00 70.85           O  
ATOM    235  CG  GLU A  31       2.256   3.509 -19.325  1.00 70.85           C  
ATOM    236  CD  GLU A  31       0.947   2.781 -19.588  1.00 70.85           C  
ATOM    237  OE1 GLU A  31       0.931   1.841 -20.414  1.00 70.85           O  
ATOM    238  OE2 GLU A  31      -0.070   3.154 -18.962  1.00 70.85           O  
ATOM    239  N   ARG A  32       3.401   7.269 -19.396  1.00 71.16           N  
ATOM    240  CA  ARG A  32       3.834   8.124 -20.497  1.00 71.16           C  
ATOM    241  C   ARG A  32       5.246   8.650 -20.259  1.00 71.16           C  
ATOM    242  CB  ARG A  32       2.864   9.292 -20.684  1.00 71.16           C  
ATOM    243  O   ARG A  32       6.070   8.668 -21.175  1.00 71.16           O  
ATOM    244  CG  ARG A  32       1.558   8.905 -21.360  1.00 71.16           C  
ATOM    245  CD  ARG A  32       0.719  10.127 -21.707  1.00 71.16           C  
ATOM    246  NE  ARG A  32       0.089  10.703 -20.523  1.00 71.16           N  
ATOM    247  NH1 ARG A  32      -1.466  11.943 -21.699  1.00 71.16           N  
ATOM    248  NH2 ARG A  32      -1.432  12.015 -19.408  1.00 71.16           N  
ATOM    249  CZ  ARG A  32      -0.935  11.552 -20.546  1.00 71.16           C  
ATOM    250  N   ALA A  33       5.473   9.087 -19.178  1.00 67.84           N  
ATOM    251  CA  ALA A  33       6.777   9.617 -18.787  1.00 67.84           C  
ATOM    252  C   ALA A  33       7.845   8.528 -18.826  1.00 67.84           C  
ATOM    253  CB  ALA A  33       6.703  10.237 -17.394  1.00 67.84           C  
ATOM    254  O   ALA A  33       8.962   8.761 -19.296  1.00 67.84           O  
ATOM    255  N   ALA A  34       7.495   7.355 -18.495  1.00 70.00           N  
ATOM    256  CA  ALA A  34       8.438   6.245 -18.387  1.00 70.00           C  
ATOM    257  C   ALA A  34       8.723   5.632 -19.754  1.00 70.00           C  
ATOM    258  CB  ALA A  34       7.900   5.182 -17.432  1.00 70.00           C  
ATOM    259  O   ALA A  34       9.860   5.254 -20.047  1.00 70.00           O  
ATOM    260  N   TRP A  35       7.795   5.650 -20.749  1.00 70.69           N  
ATOM    261  CA  TRP A  35       7.947   4.895 -21.988  1.00 70.69           C  
ATOM    262  C   TRP A  35       8.070   5.832 -23.185  1.00 70.69           C  
ATOM    263  CB  TRP A  35       6.763   3.945 -22.188  1.00 70.69           C  
ATOM    264  O   TRP A  35       8.641   5.463 -24.214  1.00 70.69           O  
ATOM    265  CG  TRP A  35       6.673   2.859 -21.158  1.00 70.69           C  
ATOM    266  CD1 TRP A  35       5.792   2.783 -20.115  1.00 70.69           C  
ATOM    267  CD2 TRP A  35       7.501   1.695 -21.069  1.00 70.69           C  
ATOM    268  CE2 TRP A  35       7.065   0.956 -19.948  1.00 70.69           C  
ATOM    269  CE3 TRP A  35       8.571   1.205 -21.831  1.00 70.69           C  
ATOM    270  NE1 TRP A  35       6.022   1.640 -19.384  1.00 70.69           N  
ATOM    271  CH2 TRP A  35       8.705  -0.706 -20.331  1.00 70.69           C  
ATOM    272  CZ2 TRP A  35       7.661  -0.249 -19.569  1.00 70.69           C  
ATOM    273  CZ3 TRP A  35       9.163   0.006 -21.452  1.00 70.69           C  
ATOM    274  N   GLU A  36       7.763   7.072 -22.994  1.00 71.15           N  
ATOM    275  CA  GLU A  36       7.752   8.006 -24.116  1.00 71.15           C  
ATOM    276  C   GLU A  36       8.844   9.061 -23.967  1.00 71.15           C  
ATOM    277  CB  GLU A  36       6.383   8.679 -24.242  1.00 71.15           C  
ATOM    278  O   GLU A  36       9.217   9.717 -24.942  1.00 71.15           O  
ATOM    279  CG  GLU A  36       5.266   7.730 -24.650  1.00 71.15           C  
ATOM    280  CD  GLU A  36       3.919   8.418 -24.802  1.00 71.15           C  
ATOM    281  OE1 GLU A  36       2.915   7.731 -25.097  1.00 71.15           O  
ATOM    282  OE2 GLU A  36       3.866   9.656 -24.625  1.00 71.15           O  
ATOM    283  N   SER A  37       9.535   9.118 -22.855  1.00 69.36           N  
ATOM    284  CA  SER A  37      10.614  10.076 -22.635  1.00 69.36           C  
ATOM    285  C   SER A  37      11.980   9.407 -22.749  1.00 69.36           C  
ATOM    286  CB  SER A  37      10.474  10.736 -21.262  1.00 69.36           C  
ATOM    287  O   SER A  37      12.265   8.442 -22.037  1.00 69.36           O  
ATOM    288  OG  SER A  37      11.592  11.561 -20.984  1.00 69.36           O  
ATOM    289  N   PRO A  38      12.711   9.776 -23.873  1.00 70.25           N  
ATOM    290  CA  PRO A  38      14.076   9.258 -23.998  1.00 70.25           C  
ATOM    291  C   PRO A  38      14.940   9.573 -22.780  1.00 70.25           C  
ATOM    292  CB  PRO A  38      14.609   9.967 -25.245  1.00 70.25           C  
ATOM    293  O   PRO A  38      15.992   8.958 -22.589  1.00 70.25           O  
ATOM    294  CG  PRO A  38      13.699  11.137 -25.438  1.00 70.25           C  
ATOM    295  CD  PRO A  38      12.416  10.869 -24.704  1.00 70.25           C  
ATOM    296  N   GLU A  39      14.463  10.336 -21.886  1.00 68.81           N  
ATOM    297  CA  GLU A  39      15.192  10.827 -20.720  1.00 68.81           C  
ATOM    298  C   GLU A  39      15.139   9.822 -19.573  1.00 68.81           C  
ATOM    299  CB  GLU A  39      14.631  12.176 -20.264  1.00 68.81           C  
ATOM    300  O   GLU A  39      15.949   9.886 -18.646  1.00 68.81           O  
ATOM    301  CG  GLU A  39      14.874  13.309 -21.250  1.00 68.81           C  
ATOM    302  CD  GLU A  39      14.396  14.660 -20.742  1.00 68.81           C  
ATOM    303  OE1 GLU A  39      14.773  15.698 -21.332  1.00 68.81           O  
ATOM    304  OE2 GLU A  39      13.640  14.680 -19.746  1.00 68.81           O  
ATOM    305  N   PHE A  40      14.266   8.716 -19.694  1.00 73.70           N  
ATOM    306  CA  PHE A  40      14.194   7.686 -18.663  1.00 73.70           C  
ATOM    307  C   PHE A  40      15.089   6.504 -19.016  1.00 73.70           C  
ATOM    308  CB  PHE A  40      12.750   7.213 -18.474  1.00 73.70           C  
ATOM    309  O   PHE A  40      14.950   5.912 -20.089  1.00 73.70           O  
ATOM    310  CG  PHE A  40      11.923   8.121 -17.604  1.00 73.70           C  
ATOM    311  CD1 PHE A  40      11.679   7.800 -16.274  1.00 73.70           C  
ATOM    312  CD2 PHE A  40      11.390   9.297 -18.116  1.00 73.70           C  
ATOM    313  CE1 PHE A  40      10.913   8.639 -15.467  1.00 73.70           C  
ATOM    314  CE2 PHE A  40      10.624  10.140 -17.316  1.00 73.70           C  
ATOM    315  CZ  PHE A  40      10.386   9.808 -15.992  1.00 73.70           C  
ATOM    316  N   ASP A  41      16.038   6.303 -18.175  1.00 83.33           N  
ATOM    317  CA  ASP A  41      16.848   5.112 -18.413  1.00 83.33           C  
ATOM    318  C   ASP A  41      16.122   3.852 -17.949  1.00 83.33           C  
ATOM    319  CB  ASP A  41      18.199   5.232 -17.704  1.00 83.33           C  
ATOM    320  O   ASP A  41      14.993   3.924 -17.460  1.00 83.33           O  
ATOM    321  CG  ASP A  41      18.072   5.304 -16.193  1.00 83.33           C  
ATOM    322  OD1 ASP A  41      17.077   4.788 -15.639  1.00 83.33           O  
ATOM    323  OD2 ASP A  41      18.973   5.885 -15.550  1.00 83.33           O  
ATOM    324  N   GLU A  42      16.544   2.662 -18.285  1.00 83.82           N  
ATOM    325  CA  GLU A  42      15.930   1.362 -18.036  1.00 83.82           C  
ATOM    326  C   GLU A  42      15.579   1.190 -16.561  1.00 83.82           C  
ATOM    327  CB  GLU A  42      16.857   0.232 -18.491  1.00 83.82           C  
ATOM    328  O   GLU A  42      14.516   0.662 -16.228  1.00 83.82           O  
ATOM    329  CG  GLU A  42      16.199  -1.140 -18.496  1.00 83.82           C  
ATOM    330  CD  GLU A  42      17.114  -2.242 -19.006  1.00 83.82           C  
ATOM    331  OE1 GLU A  42      16.702  -3.425 -18.999  1.00 83.82           O  
ATOM    332  OE2 GLU A  42      18.252  -1.921 -19.415  1.00 83.82           O  
ATOM    333  N   ASP A  43      16.353   1.662 -15.690  1.00 86.13           N  
ATOM    334  CA  ASP A  43      16.143   1.612 -14.246  1.00 86.13           C  
ATOM    335  C   ASP A  43      14.939   2.458 -13.837  1.00 86.13           C  
ATOM    336  CB  ASP A  43      17.395   2.085 -13.504  1.00 86.13           C  
ATOM    337  O   ASP A  43      14.121   2.030 -13.021  1.00 86.13           O  
ATOM    338  CG  ASP A  43      18.525   1.071 -13.543  1.00 86.13           C  
ATOM    339  OD1 ASP A  43      18.317  -0.056 -14.042  1.00 86.13           O  
ATOM    340  OD2 ASP A  43      19.633   1.402 -13.068  1.00 86.13           O  
ATOM    341  N   GLU A  44      14.795   3.530 -14.419  1.00 83.56           N  
ATOM    342  CA  GLU A  44      13.676   4.431 -14.159  1.00 83.56           C  
ATOM    343  C   GLU A  44      12.363   3.841 -14.664  1.00 83.56           C  
ATOM    344  CB  GLU A  44      13.923   5.796 -14.807  1.00 83.56           C  
ATOM    345  O   GLU A  44      11.322   3.984 -14.019  1.00 83.56           O  
ATOM    346  CG  GLU A  44      15.035   6.598 -14.147  1.00 83.56           C  
ATOM    347  CD  GLU A  44      15.412   7.851 -14.922  1.00 83.56           C  
ATOM    348  OE1 GLU A  44      15.937   8.809 -14.310  1.00 83.56           O  
ATOM    349  OE2 GLU A  44      15.181   7.874 -16.152  1.00 83.56           O  
ATOM    350  N   ARG A  45      12.412   3.132 -15.756  1.00 84.28           N  
ATOM    351  CA  ARG A  45      11.241   2.454 -16.303  1.00 84.28           C  
ATOM    352  C   ARG A  45      10.796   1.312 -15.395  1.00 84.28           C  
ATOM    353  CB  ARG A  45      11.535   1.922 -17.708  1.00 84.28           C  
ATOM    354  O   ARG A  45       9.597   1.091 -15.211  1.00 84.28           O  
ATOM    355  CG  ARG A  45      11.621   3.005 -18.771  1.00 84.28           C  
ATOM    356  CD  ARG A  45      11.902   2.422 -20.149  1.00 84.28           C  
ATOM    357  NE  ARG A  45      12.253   3.461 -21.112  1.00 84.28           N  
ATOM    358  NH1 ARG A  45      12.423   2.024 -22.913  1.00 84.28           N  
ATOM    359  NH2 ARG A  45      12.804   4.267 -23.191  1.00 84.28           N  
ATOM    360  CZ  ARG A  45      12.493   3.248 -22.403  1.00 84.28           C  
ATOM    361  N   LEU A  46      11.788   0.635 -14.919  1.00 89.03           N  
ATOM    362  CA  LEU A  46      11.522  -0.438 -13.967  1.00 89.03           C  
ATOM    363  C   LEU A  46      10.841   0.102 -12.714  1.00 89.03           C  
ATOM    364  CB  LEU A  46      12.822  -1.153 -13.588  1.00 89.03           C  
ATOM    365  O   LEU A  46       9.835  -0.450 -12.262  1.00 89.03           O  
ATOM    366  CG  LEU A  46      12.682  -2.384 -12.691  1.00 89.03           C  
ATOM    367  CD1 LEU A  46      13.732  -3.428 -13.057  1.00 89.03           C  
ATOM    368  CD2 LEU A  46      12.799  -1.992 -11.222  1.00 89.03           C  
ATOM    369  N   LEU A  47      11.360   1.113 -12.150  1.00 88.35           N  
ATOM    370  CA  LEU A  47      10.825   1.720 -10.936  1.00 88.35           C  
ATOM    371  C   LEU A  47       9.443   2.314 -11.189  1.00 88.35           C  
ATOM    372  CB  LEU A  47      11.772   2.804 -10.416  1.00 88.35           C  
ATOM    373  O   LEU A  47       8.578   2.281 -10.311  1.00 88.35           O  
ATOM    374  CG  LEU A  47      13.086   2.318  -9.801  1.00 88.35           C  
ATOM    375  CD1 LEU A  47      13.958   3.505  -9.407  1.00 88.35           C  
ATOM    376  CD2 LEU A  47      12.814   1.424  -8.596  1.00 88.35           C  
ATOM    377  N   ALA A  48       9.255   2.853 -12.366  1.00 85.21           N  
ATOM    378  CA  ALA A  48       7.934   3.344 -12.750  1.00 85.21           C  
ATOM    379  C   ALA A  48       6.923   2.203 -12.817  1.00 85.21           C  
ATOM    380  CB  ALA A  48       8.004   4.068 -14.092  1.00 85.21           C  
ATOM    381  O   ALA A  48       5.782   2.349 -12.372  1.00 85.21           O  
ATOM    382  N   GLU A  49       7.328   1.069 -13.446  1.00 89.84           N  
ATOM    383  CA  GLU A  49       6.475  -0.115 -13.499  1.00 89.84           C  
ATOM    384  C   GLU A  49       6.194  -0.656 -12.100  1.00 89.84           C  
ATOM    385  CB  GLU A  49       7.117  -1.202 -14.365  1.00 89.84           C  
ATOM    386  O   GLU A  49       5.065  -1.045 -11.795  1.00 89.84           O  
ATOM    387  CG  GLU A  49       6.251  -2.442 -14.537  1.00 89.84           C  
ATOM    388  CD  GLU A  49       4.998  -2.189 -15.359  1.00 89.84           C  
ATOM    389  OE1 GLU A  49       4.081  -3.042 -15.346  1.00 89.84           O  
ATOM    390  OE2 GLU A  49       4.931  -1.130 -16.022  1.00 89.84           O  
ATOM    391  N   PHE A  50       7.190  -0.642 -11.320  1.00 92.71           N  
ATOM    392  CA  PHE A  50       7.040  -1.018  -9.920  1.00 92.71           C  
ATOM    393  C   PHE A  50       6.002  -0.140  -9.231  1.00 92.71           C  
ATOM    394  CB  PHE A  50       8.382  -0.918  -9.188  1.00 92.71           C  
ATOM    395  O   PHE A  50       5.100  -0.646  -8.560  1.00 92.71           O  
ATOM    396  CG  PHE A  50       8.287  -1.175  -7.708  1.00 92.71           C  
ATOM    397  CD1 PHE A  50       8.020  -0.137  -6.824  1.00 92.71           C  
ATOM    398  CD2 PHE A  50       8.466  -2.455  -7.201  1.00 92.71           C  
ATOM    399  CE1 PHE A  50       7.932  -0.372  -5.454  1.00 92.71           C  
ATOM    400  CE2 PHE A  50       8.379  -2.698  -5.833  1.00 92.71           C  
ATOM    401  CZ  PHE A  50       8.113  -1.655  -4.961  1.00 92.71           C  
ATOM    402  N   LEU A  51       6.170   1.179  -9.248  1.00 90.67           N  
ATOM    403  CA  LEU A  51       5.260   2.141  -8.636  1.00 90.67           C  
ATOM    404  C   LEU A  51       3.832   1.929  -9.129  1.00 90.67           C  
ATOM    405  CB  LEU A  51       5.710   3.573  -8.940  1.00 90.67           C  
ATOM    406  O   LEU A  51       2.885   1.983  -8.342  1.00 90.67           O  
ATOM    407  CG  LEU A  51       4.880   4.692  -8.310  1.00 90.67           C  
ATOM    408  CD1 LEU A  51       4.858   4.546  -6.792  1.00 90.67           C  
ATOM    409  CD2 LEU A  51       5.428   6.057  -8.713  1.00 90.67           C  
ATOM    410  N   ARG A  52       3.669   1.684 -10.420  1.00 88.87           N  
ATOM    411  CA  ARG A  52       2.358   1.403 -10.997  1.00 88.87           C  
ATOM    412  C   ARG A  52       1.714   0.194 -10.328  1.00 88.87           C  
ATOM    413  CB  ARG A  52       2.473   1.169 -12.505  1.00 88.87           C  
ATOM    414  O   ARG A  52       0.556   0.253  -9.908  1.00 88.87           O  
ATOM    415  CG  ARG A  52       1.137   0.956 -13.198  1.00 88.87           C  
ATOM    416  CD  ARG A  52       1.316   0.496 -14.638  1.00 88.87           C  
ATOM    417  NE  ARG A  52       1.863  -0.856 -14.709  1.00 88.87           N  
ATOM    418  NH1 ARG A  52      -0.172  -1.915 -14.441  1.00 88.87           N  
ATOM    419  NH2 ARG A  52       1.743  -3.149 -14.692  1.00 88.87           N  
ATOM    420  CZ  ARG A  52       1.143  -1.970 -14.614  1.00 88.87           C  
ATOM    421  N   LEU A  53       2.418  -0.968 -10.316  1.00 92.96           N  
ATOM    422  CA  LEU A  53       1.915  -2.195  -9.710  1.00 92.96           C  
ATOM    423  C   LEU A  53       1.626  -1.991  -8.227  1.00 92.96           C  
ATOM    424  CB  LEU A  53       2.920  -3.335  -9.894  1.00 92.96           C  
ATOM    425  O   LEU A  53       0.644  -2.520  -7.702  1.00 92.96           O  
ATOM    426  CG  LEU A  53       3.111  -3.847 -11.323  1.00 92.96           C  
ATOM    427  CD1 LEU A  53       4.252  -4.857 -11.376  1.00 92.96           C  
ATOM    428  CD2 LEU A  53       1.819  -4.464 -11.848  1.00 92.96           C  
ATOM    429  N   PHE A  54       2.545  -1.253  -7.509  1.00 93.19           N  
ATOM    430  CA  PHE A  54       2.354  -0.940  -6.098  1.00 93.19           C  
ATOM    431  C   PHE A  54       1.050  -0.181  -5.883  1.00 93.19           C  
ATOM    432  CB  PHE A  54       3.533  -0.120  -5.565  1.00 93.19           C  
ATOM    433  O   PHE A  54       0.265  -0.525  -4.997  1.00 93.19           O  
ATOM    434  CG  PHE A  54       3.533   0.041  -4.068  1.00 93.19           C  
ATOM    435  CD1 PHE A  54       2.830   1.078  -3.467  1.00 93.19           C  
ATOM    436  CD2 PHE A  54       4.235  -0.845  -3.263  1.00 93.19           C  
ATOM    437  CE1 PHE A  54       2.828   1.230  -2.082  1.00 93.19           C  
ATOM    438  CE2 PHE A  54       4.238  -0.701  -1.878  1.00 93.19           C  
ATOM    439  CZ  PHE A  54       3.534   0.338  -1.290  1.00 93.19           C  
ATOM    440  N   LEU A  55       0.853   0.815  -6.624  1.00 89.45           N  
ATOM    441  CA  LEU A  55      -0.353   1.631  -6.543  1.00 89.45           C  
ATOM    442  C   LEU A  55      -1.593   0.800  -6.854  1.00 89.45           C  
ATOM    443  CB  LEU A  55      -0.264   2.817  -7.508  1.00 89.45           C  
ATOM    444  O   LEU A  55      -2.618   0.930  -6.179  1.00 89.45           O  
ATOM    445  CG  LEU A  55       0.677   3.952  -7.103  1.00 89.45           C  
ATOM    446  CD1 LEU A  55       0.842   4.940  -8.253  1.00 89.45           C  
ATOM    447  CD2 LEU A  55       0.158   4.658  -5.855  1.00 89.45           C  
ATOM    448  N   GLU A  56      -1.532  -0.030  -7.962  1.00 89.94           N  
ATOM    449  CA  GLU A  56      -2.622  -0.928  -8.330  1.00 89.94           C  
ATOM    450  C   GLU A  56      -2.956  -1.886  -7.190  1.00 89.94           C  
ATOM    451  CB  GLU A  56      -2.266  -1.717  -9.593  1.00 89.94           C  
ATOM    452  O   GLU A  56      -4.130  -2.124  -6.896  1.00 89.94           O  
ATOM    453  CG  GLU A  56      -3.413  -2.554 -10.139  1.00 89.94           C  
ATOM    454  CD  GLU A  56      -3.111  -3.175 -11.493  1.00 89.94           C  
ATOM    455  OE1 GLU A  56      -3.831  -4.113 -11.905  1.00 89.94           O  
ATOM    456  OE2 GLU A  56      -2.146  -2.721 -12.148  1.00 89.94           O  
ATOM    457  N   ALA A  57      -1.955  -2.397  -6.565  1.00 92.80           N  
ATOM    458  CA  ALA A  57      -2.119  -3.320  -5.446  1.00 92.80           C  
ATOM    459  C   ALA A  57      -2.777  -2.628  -4.256  1.00 92.80           C  
ATOM    460  CB  ALA A  57      -0.769  -3.906  -5.037  1.00 92.80           C  
ATOM    461  O   ALA A  57      -3.709  -3.168  -3.654  1.00 92.80           O  
ATOM    462  N   LEU A  58      -2.318  -1.427  -3.837  1.00 91.13           N  
ATOM    463  CA  LEU A  58      -2.849  -0.648  -2.724  1.00 91.13           C  
ATOM    464  C   LEU A  58      -4.311  -0.286  -2.963  1.00 91.13           C  
ATOM    465  CB  LEU A  58      -2.023   0.623  -2.516  1.00 91.13           C  
ATOM    466  O   LEU A  58      -5.136  -0.380  -2.052  1.00 91.13           O  
ATOM    467  CG  LEU A  58      -0.722   0.465  -1.728  1.00 91.13           C  
ATOM    468  CD1 LEU A  58       0.076   1.765  -1.757  1.00 91.13           C  
ATOM    469  CD2 LEU A  58      -1.013   0.042  -0.293  1.00 91.13           C  
ATOM    470  N   LEU A  59      -4.662   0.055  -4.146  1.00 86.66           N  
ATOM    471  CA  LEU A  59      -6.025   0.423  -4.514  1.00 86.66           C  
ATOM    472  C   LEU A  59      -6.959  -0.778  -4.413  1.00 86.66           C  
ATOM    473  CB  LEU A  59      -6.061   0.995  -5.934  1.00 86.66           C  
ATOM    474  O   LEU A  59      -8.054  -0.673  -3.856  1.00 86.66           O  
ATOM    475  CG  LEU A  59      -7.416   1.503  -6.427  1.00 86.66           C  
ATOM    476  CD1 LEU A  59      -7.901   2.655  -5.552  1.00 86.66           C  
ATOM    477  CD2 LEU A  59      -7.328   1.934  -7.887  1.00 86.66           C  
ATOM    478  N   ARG A  60      -6.517  -1.761  -5.049  1.00 89.24           N  
ATOM    479  CA  ARG A  60      -7.338  -2.966  -5.021  1.00 89.24           C  
ATOM    480  C   ARG A  60      -7.565  -3.441  -3.589  1.00 89.24           C  
ATOM    481  CB  ARG A  60      -6.689  -4.080  -5.845  1.00 89.24           C  
ATOM    482  O   ARG A  60      -8.680  -3.817  -3.224  1.00 89.24           O  
ATOM    483  CG  ARG A  60      -7.558  -5.317  -6.002  1.00 89.24           C  
ATOM    484  CD  ARG A  60      -7.421  -5.930  -7.389  1.00 89.24           C  
ATOM    485  NE  ARG A  60      -8.302  -7.082  -7.559  1.00 89.24           N  
ATOM    486  NH1 ARG A  60      -7.693  -7.487  -9.750  1.00 89.24           N  
ATOM    487  NH2 ARG A  60      -9.244  -8.825  -8.721  1.00 89.24           N  
ATOM    488  CZ  ARG A  60      -8.411  -7.795  -8.676  1.00 89.24           C  
ATOM    489  N   LEU A  61      -6.507  -3.486  -2.758  1.00 91.24           N  
ATOM    490  CA  LEU A  61      -6.619  -3.862  -1.353  1.00 91.24           C  
ATOM    491  C   LEU A  61      -7.573  -2.928  -0.616  1.00 91.24           C  
ATOM    492  CB  LEU A  61      -5.244  -3.841  -0.680  1.00 91.24           C  
ATOM    493  O   LEU A  61      -8.407  -3.382   0.172  1.00 91.24           O  
ATOM    494  CG  LEU A  61      -4.273  -4.950  -1.088  1.00 91.24           C  
ATOM    495  CD1 LEU A  61      -2.907  -4.718  -0.451  1.00 91.24           C  
ATOM    496  CD2 LEU A  61      -4.826  -6.316  -0.699  1.00 91.24           C  
ATOM    497  N   GLY A  62      -7.379  -1.726  -0.794  1.00 88.53           N  
ATOM    498  CA  GLY A  62      -8.227  -0.723  -0.171  1.00 88.53           C  
ATOM    499  C   GLY A  62      -9.695  -0.881  -0.522  1.00 88.53           C  
ATOM    500  O   GLY A  62     -10.559  -0.817   0.356  1.00 88.53           O  
ATOM    501  N   ARG A  63      -9.979  -1.133  -1.733  1.00 86.61           N  
ATOM    502  CA  ARG A  63     -11.353  -1.335  -2.180  1.00 86.61           C  
ATOM    503  C   ARG A  63     -11.965  -2.569  -1.524  1.00 86.61           C  
ATOM    504  CB  ARG A  63     -11.410  -1.469  -3.703  1.00 86.61           C  
ATOM    505  O   ARG A  63     -13.128  -2.549  -1.116  1.00 86.61           O  
ATOM    506  CG  ARG A  63     -11.222  -0.154  -4.444  1.00 86.61           C  
ATOM    507  CD  ARG A  63     -11.307  -0.340  -5.952  1.00 86.61           C  
ATOM    508  NE  ARG A  63     -12.650  -0.731  -6.372  1.00 86.61           N  
ATOM    509  NH1 ARG A  63     -12.109  -0.954  -8.607  1.00 86.61           N  
ATOM    510  NH2 ARG A  63     -14.250  -1.359  -7.895  1.00 86.61           N  
ATOM    511  CZ  ARG A  63     -13.000  -1.014  -7.624  1.00 86.61           C  
ATOM    512  N   GLU A  64     -11.178  -3.580  -1.576  1.00 89.10           N  
ATOM    513  CA  GLU A  64     -11.630  -4.824  -0.959  1.00 89.10           C  
ATOM    514  C   GLU A  64     -11.854  -4.647   0.540  1.00 89.10           C  
ATOM    515  CB  GLU A  64     -10.620  -5.947  -1.211  1.00 89.10           C  
ATOM    516  O   GLU A  64     -12.811  -5.189   1.097  1.00 89.10           O  
ATOM    517  CG  GLU A  64     -11.105  -7.320  -0.770  1.00 89.10           C  
ATOM    518  CD  GLU A  64     -12.320  -7.805  -1.544  1.00 89.10           C  
ATOM    519  OE1 GLU A  64     -13.115  -8.599  -0.992  1.00 89.10           O  
ATOM    520  OE2 GLU A  64     -12.477  -7.389  -2.714  1.00 89.10           O  
ATOM    521  N   ALA A  65     -10.955  -3.956   1.158  1.00 87.39           N  
ATOM    522  CA  ALA A  65     -11.087  -3.661   2.582  1.00 87.39           C  
ATOM    523  C   ALA A  65     -12.367  -2.880   2.865  1.00 87.39           C  
ATOM    524  CB  ALA A  65      -9.872  -2.881   3.079  1.00 87.39           C  
ATOM    525  O   ALA A  65     -13.102  -3.199   3.803  1.00 87.39           O  
ATOM    526  N   VAL A  66     -12.684  -1.871   2.070  1.00 84.32           N  
ATOM    527  CA  VAL A  66     -13.885  -1.054   2.198  1.00 84.32           C  
ATOM    528  C   VAL A  66     -15.123  -1.912   1.946  1.00 84.32           C  
ATOM    529  CB  VAL A  66     -13.862   0.146   1.225  1.00 84.32           C  
ATOM    530  O   VAL A  66     -16.123  -1.793   2.658  1.00 84.32           O  
ATOM    531  CG1 VAL A  66     -15.216   0.853   1.206  1.00 84.32           C  
ATOM    532  CG2 VAL A  66     -12.751   1.122   1.609  1.00 84.32           C  
ATOM    533  N   ALA A  67     -15.038  -2.687   0.852  1.00 83.99           N  
ATOM    534  CA  ALA A  67     -16.143  -3.583   0.523  1.00 83.99           C  
ATOM    535  C   ALA A  67     -16.463  -4.511   1.692  1.00 83.99           C  
ATOM    536  CB  ALA A  67     -15.813  -4.399  -0.725  1.00 83.99           C  
ATOM    537  O   ALA A  67     -17.599  -4.967   1.837  1.00 83.99           O  
ATOM    538  N   ARG A  68     -15.574  -4.711   2.586  1.00 82.42           N  
ATOM    539  CA  ARG A  68     -15.716  -5.613   3.724  1.00 82.42           C  
ATOM    540  C   ARG A  68     -16.051  -4.842   4.996  1.00 82.42           C  
ATOM    541  CB  ARG A  68     -14.437  -6.428   3.927  1.00 82.42           C  
ATOM    542  O   ARG A  68     -16.175  -5.431   6.072  1.00 82.42           O  
ATOM    543  CG  ARG A  68     -14.175  -7.447   2.830  1.00 82.42           C  
ATOM    544  CD  ARG A  68     -12.831  -8.138   3.011  1.00 82.42           C  
ATOM    545  NE  ARG A  68     -12.572  -9.101   1.944  1.00 82.42           N  
ATOM    546  NH1 ARG A  68     -13.316 -10.935   3.136  1.00 82.42           N  
ATOM    547  NH2 ARG A  68     -12.535 -11.193   0.997  1.00 82.42           N  
ATOM    548  CZ  ARG A  68     -12.808 -10.407   2.028  1.00 82.42           C  
ATOM    549  N   GLY A  69     -16.208  -3.556   4.832  1.00 78.98           N  
ATOM    550  CA  GLY A  69     -16.760  -2.806   5.949  1.00 78.98           C  
ATOM    551  C   GLY A  69     -15.717  -1.997   6.697  1.00 78.98           C  
ATOM    552  O   GLY A  69     -16.013  -1.405   7.738  1.00 78.98           O  
ATOM    553  N   ALA A  70     -14.425  -2.055   6.194  1.00 82.39           N  
ATOM    554  CA  ALA A  70     -13.371  -1.220   6.765  1.00 82.39           C  
ATOM    555  C   ALA A  70     -13.569   0.246   6.393  1.00 82.39           C  
ATOM    556  CB  ALA A  70     -11.999  -1.704   6.301  1.00 82.39           C  
ATOM    557  O   ALA A  70     -13.912   0.562   5.251  1.00 82.39           O  
ATOM    558  N   ASP A  71     -13.600   1.111   7.370  1.00 82.41           N  
ATOM    559  CA  ASP A  71     -13.665   2.549   7.132  1.00 82.41           C  
ATOM    560  C   ASP A  71     -12.278   3.183   7.211  1.00 82.41           C  
ATOM    561  CB  ASP A  71     -14.606   3.218   8.136  1.00 82.41           C  
ATOM    562  O   ASP A  71     -11.912   3.763   8.235  1.00 82.41           O  
ATOM    563  CG  ASP A  71     -15.116   4.568   7.664  1.00 82.41           C  
ATOM    564  OD1 ASP A  71     -14.733   5.012   6.560  1.00 82.41           O  
ATOM    565  OD2 ASP A  71     -15.906   5.194   8.403  1.00 82.41           O  
ATOM    566  N   ILE A  72     -11.466   2.981   6.079  1.00 84.03           N  
ATOM    567  CA  ILE A  72     -10.067   3.396   6.067  1.00 84.03           C  
ATOM    568  C   ILE A  72      -9.829   4.377   4.921  1.00 84.03           C  
ATOM    569  CB  ILE A  72      -9.119   2.183   5.939  1.00 84.03           C  
ATOM    570  O   ILE A  72     -10.564   4.374   3.930  1.00 84.03           O  
ATOM    571  CG1 ILE A  72      -9.375   1.441   4.622  1.00 84.03           C  
ATOM    572  CG2 ILE A  72      -9.279   1.243   7.138  1.00 84.03           C  
ATOM    573  CD1 ILE A  72      -8.322   0.394   4.286  1.00 84.03           C  
ATOM    574  N   ARG A  73      -8.878   5.207   5.177  1.00 85.93           N  
ATOM    575  CA  ARG A  73      -8.286   6.048   4.142  1.00 85.93           C  
ATOM    576  C   ARG A  73      -6.825   5.681   3.905  1.00 85.93           C  
ATOM    577  CB  ARG A  73      -8.401   7.526   4.520  1.00 85.93           C  
ATOM    578  O   ARG A  73      -6.049   5.559   4.855  1.00 85.93           O  
ATOM    579  CG  ARG A  73      -7.859   8.476   3.463  1.00 85.93           C  
ATOM    580  CD  ARG A  73      -8.039   9.933   3.869  1.00 85.93           C  
ATOM    581  NE  ARG A  73      -7.214  10.276   5.023  1.00 85.93           N  
ATOM    582  NH1 ARG A  73      -7.967  12.454   5.175  1.00 85.93           N  
ATOM    583  NH2 ARG A  73      -6.409  11.670   6.662  1.00 85.93           N  
ATOM    584  CZ  ARG A  73      -7.199  11.466   5.617  1.00 85.93           C  
ATOM    585  N   LEU A  74      -6.479   5.433   2.566  1.00 87.97           N  
ATOM    586  CA  LEU A  74      -5.089   5.181   2.205  1.00 87.97           C  
ATOM    587  C   LEU A  74      -4.506   6.359   1.432  1.00 87.97           C  
ATOM    588  CB  LEU A  74      -4.976   3.902   1.370  1.00 87.97           C  
ATOM    589  O   LEU A  74      -5.150   6.893   0.526  1.00 87.97           O  
ATOM    590  CG  LEU A  74      -5.367   2.599   2.070  1.00 87.97           C  
ATOM    591  CD1 LEU A  74      -5.446   1.459   1.061  1.00 87.97           C  
ATOM    592  CD2 LEU A  74      -4.375   2.270   3.180  1.00 87.97           C  
ATOM    593  N   SER A  75      -3.359   6.749   1.855  1.00 87.76           N  
ATOM    594  CA  SER A  75      -2.639   7.791   1.129  1.00 87.76           C  
ATOM    595  C   SER A  75      -1.221   7.346   0.786  1.00 87.76           C  
ATOM    596  CB  SER A  75      -2.594   9.082   1.946  1.00 87.76           C  
ATOM    597  O   SER A  75      -0.628   6.537   1.503  1.00 87.76           O  
ATOM    598  OG  SER A  75      -1.919   8.876   3.175  1.00 87.76           O  
ATOM    599  N   LEU A  76      -0.713   7.807  -0.339  1.00 88.10           N  
ATOM    600  CA  LEU A  76       0.628   7.448  -0.787  1.00 88.10           C  
ATOM    601  C   LEU A  76       1.411   8.688  -1.205  1.00 88.10           C  
ATOM    602  CB  LEU A  76       0.556   6.459  -1.953  1.00 88.10           C  
ATOM    603  O   LEU A  76       0.870   9.574  -1.870  1.00 88.10           O  
ATOM    604  CG  LEU A  76       1.890   6.065  -2.591  1.00 88.10           C  
ATOM    605  CD1 LEU A  76       2.604   5.029  -1.730  1.00 88.10           C  
ATOM    606  CD2 LEU A  76       1.671   5.534  -4.004  1.00 88.10           C  
ATOM    607  N   GLU A  77       2.596   8.717  -0.685  1.00 89.22           N  
ATOM    608  CA  GLU A  77       3.598   9.673  -1.146  1.00 89.22           C  
ATOM    609  C   GLU A  77       4.830   8.961  -1.696  1.00 89.22           C  
ATOM    610  CB  GLU A  77       4.000  10.620  -0.012  1.00 89.22           C  
ATOM    611  O   GLU A  77       5.269   7.951  -1.142  1.00 89.22           O  
ATOM    612  CG  GLU A  77       2.847  11.447   0.537  1.00 89.22           C  
ATOM    613  CD  GLU A  77       3.252  12.351   1.690  1.00 89.22           C  
ATOM    614  OE1 GLU A  77       2.362  12.958   2.328  1.00 89.22           O  
ATOM    615  OE2 GLU A  77       4.470  12.455   1.957  1.00 89.22           O  
ATOM    616  N   PHE A  78       5.311   9.490  -2.884  1.00 90.13           N  
ATOM    617  CA  PHE A  78       6.558   8.900  -3.356  1.00 90.13           C  
ATOM    618  C   PHE A  78       7.531   9.981  -3.809  1.00 90.13           C  
ATOM    619  CB  PHE A  78       6.291   7.920  -4.502  1.00 90.13           C  
ATOM    620  O   PHE A  78       7.114  11.051  -4.258  1.00 90.13           O  
ATOM    621  CG  PHE A  78       5.708   8.566  -5.730  1.00 90.13           C  
ATOM    622  CD1 PHE A  78       4.332   8.670  -5.891  1.00 90.13           C  
ATOM    623  CD2 PHE A  78       6.538   9.070  -6.724  1.00 90.13           C  
ATOM    624  CE1 PHE A  78       3.790   9.268  -7.027  1.00 90.13           C  
ATOM    625  CE2 PHE A  78       6.004   9.669  -7.861  1.00 90.13           C  
ATOM    626  CZ  PHE A  78       4.630   9.766  -8.011  1.00 90.13           C  
ATOM    627  N   GLU A  79       8.775   9.635  -3.537  1.00 88.51           N  
ATOM    628  CA  GLU A  79       9.889  10.501  -3.909  1.00 88.51           C  
ATOM    629  C   GLU A  79      10.963   9.725  -4.667  1.00 88.51           C  
ATOM    630  CB  GLU A  79      10.495  11.162  -2.669  1.00 88.51           C  
ATOM    631  O   GLU A  79      11.298   8.597  -4.297  1.00 88.51           O  
ATOM    632  CG  GLU A  79      11.643  12.113  -2.977  1.00 88.51           C  
ATOM    633  CD  GLU A  79      12.304  12.679  -1.730  1.00 88.51           C  
ATOM    634  OE1 GLU A  79      13.440  13.196  -1.827  1.00 88.51           O  
ATOM    635  OE2 GLU A  79      11.681  12.605  -0.648  1.00 88.51           O  
ATOM    636  N   TRP A  80      11.388  10.359  -5.826  1.00 85.16           N  
ATOM    637  CA  TRP A  80      12.500   9.774  -6.569  1.00 85.16           C  
ATOM    638  C   TRP A  80      13.744  10.650  -6.468  1.00 85.16           C  
ATOM    639  CB  TRP A  80      12.118   9.573  -8.038  1.00 85.16           C  
ATOM    640  O   TRP A  80      13.686  11.853  -6.735  1.00 85.16           O  
ATOM    641  CG  TRP A  80      13.278   9.237  -8.927  1.00 85.16           C  
ATOM    642  CD1 TRP A  80      13.834  10.031  -9.891  1.00 85.16           C  
ATOM    643  CD2 TRP A  80      14.019   8.013  -8.938  1.00 85.16           C  
ATOM    644  CE2 TRP A  80      15.013   8.135  -9.934  1.00 85.16           C  
ATOM    645  CE3 TRP A  80      13.940   6.824  -8.200  1.00 85.16           C  
ATOM    646  NE1 TRP A  80      14.879   9.374 -10.500  1.00 85.16           N  
ATOM    647  CH2 TRP A  80      15.823   5.959  -9.474  1.00 85.16           C  
ATOM    648  CZ2 TRP A  80      15.922   7.111 -10.211  1.00 85.16           C  
ATOM    649  CZ3 TRP A  80      14.846   5.807  -8.477  1.00 85.16           C  
ATOM    650  N   ASP A  81      14.814   9.999  -5.961  1.00 87.52           N  
ATOM    651  CA  ASP A  81      16.121  10.644  -5.880  1.00 87.52           C  
ATOM    652  C   ASP A  81      17.065  10.109  -6.955  1.00 87.52           C  
ATOM    653  CB  ASP A  81      16.734  10.441  -4.493  1.00 87.52           C  
ATOM    654  O   ASP A  81      17.591   9.001  -6.831  1.00 87.52           O  
ATOM    655  CG  ASP A  81      18.019  11.226  -4.292  1.00 87.52           C  
ATOM    656  OD1 ASP A  81      18.654  11.623  -5.293  1.00 87.52           O  
ATOM    657  OD2 ASP A  81      18.401  11.448  -3.122  1.00 87.52           O  
ATOM    658  N   PRO A  82      17.304  10.884  -8.026  1.00 79.83           N  
ATOM    659  CA  PRO A  82      18.099  10.413  -9.162  1.00 79.83           C  
ATOM    660  C   PRO A  82      19.566  10.186  -8.802  1.00 79.83           C  
ATOM    661  CB  PRO A  82      17.957  11.544 -10.184  1.00 79.83           C  
ATOM    662  O   PRO A  82      20.243   9.375  -9.439  1.00 79.83           O  
ATOM    663  CG  PRO A  82      17.571  12.742  -9.378  1.00 79.83           C  
ATOM    664  CD  PRO A  82      16.775  12.281  -8.191  1.00 79.83           C  
ATOM    665  N   GLU A  83      20.009  10.893  -7.762  1.00 86.68           N  
ATOM    666  CA  GLU A  83      21.399  10.778  -7.331  1.00 86.68           C  
ATOM    667  C   GLU A  83      21.668   9.419  -6.692  1.00 86.68           C  
ATOM    668  CB  GLU A  83      21.752  11.899  -6.350  1.00 86.68           C  
ATOM    669  O   GLU A  83      22.665   8.765  -7.006  1.00 86.68           O  
ATOM    670  CG  GLU A  83      21.809  13.279  -6.989  1.00 86.68           C  
ATOM    671  CD  GLU A  83      22.163  14.382  -6.004  1.00 86.68           C  
ATOM    672  OE1 GLU A  83      22.235  15.563  -6.415  1.00 86.68           O  
ATOM    673  OE2 GLU A  83      22.372  14.063  -4.813  1.00 86.68           O  
ATOM    674  N   THR A  84      20.730   8.980  -5.879  1.00 88.17           N  
ATOM    675  CA  THR A  84      20.891   7.733  -5.141  1.00 88.17           C  
ATOM    676  C   THR A  84      20.036   6.627  -5.755  1.00 88.17           C  
ATOM    677  CB  THR A  84      20.519   7.909  -3.657  1.00 88.17           C  
ATOM    678  O   THR A  84      20.036   5.494  -5.270  1.00 88.17           O  
ATOM    679  CG2 THR A  84      21.429   8.929  -2.980  1.00 88.17           C  
ATOM    680  OG1 THR A  84      19.162   8.357  -3.561  1.00 88.17           O  
ATOM    681  N   ARG A  85      19.379   6.938  -6.875  1.00 86.95           N  
ATOM    682  CA  ARG A  85      18.496   5.996  -7.557  1.00 86.95           C  
ATOM    683  C   ARG A  85      17.567   5.302  -6.566  1.00 86.95           C  
ATOM    684  CB  ARG A  85      19.312   4.956  -8.328  1.00 86.95           C  
ATOM    685  O   ARG A  85      17.392   4.083  -6.622  1.00 86.95           O  
ATOM    686  CG  ARG A  85      20.168   5.545  -9.438  1.00 86.95           C  
ATOM    687  CD  ARG A  85      20.853   4.460 -10.257  1.00 86.95           C  
ATOM    688  NE  ARG A  85      19.913   3.780 -11.144  1.00 86.95           N  
ATOM    689  NH1 ARG A  85      21.476   2.325 -12.025  1.00 86.95           N  
ATOM    690  NH2 ARG A  85      19.295   2.235 -12.727  1.00 86.95           N  
ATOM    691  CZ  ARG A  85      20.230   2.782 -11.963  1.00 86.95           C  
ATOM    692  N   THR A  86      17.044   6.055  -5.752  1.00 91.66           N  
ATOM    693  CA  THR A  86      16.186   5.541  -4.691  1.00 91.66           C  
ATOM    694  C   THR A  86      14.762   6.069  -4.843  1.00 91.66           C  
ATOM    695  CB  THR A  86      16.731   5.916  -3.301  1.00 91.66           C  
ATOM    696  O   THR A  86      14.556   7.274  -5.006  1.00 91.66           O  
ATOM    697  CG2 THR A  86      15.846   5.353  -2.193  1.00 91.66           C  
ATOM    698  OG1 THR A  86      18.055   5.389  -3.154  1.00 91.66           O  
ATOM    699  N   LEU A  87      13.798   5.075  -4.849  1.00 91.72           N  
ATOM    700  CA  LEU A  87      12.373   5.378  -4.775  1.00 91.72           C  
ATOM    701  C   LEU A  87      11.867   5.268  -3.341  1.00 91.72           C  
ATOM    702  CB  LEU A  87      11.577   4.438  -5.684  1.00 91.72           C  
ATOM    703  O   LEU A  87      11.971   4.207  -2.722  1.00 91.72           O  
ATOM    704  CG  LEU A  87      10.057   4.610  -5.673  1.00 91.72           C  
ATOM    705  CD1 LEU A  87       9.671   5.949  -6.293  1.00 91.72           C  
ATOM    706  CD2 LEU A  87       9.383   3.459  -6.412  1.00 91.72           C  
ATOM    707  N   SER A  88      11.408   6.396  -2.811  1.00 93.47           N  
ATOM    708  CA  SER A  88      10.864   6.400  -1.457  1.00 93.47           C  
ATOM    709  C   SER A  88       9.340   6.447  -1.474  1.00 93.47           C  
ATOM    710  CB  SER A  88      11.410   7.588  -0.663  1.00 93.47           C  
ATOM    711  O   SER A  88       8.746   7.274  -2.168  1.00 93.47           O  
ATOM    712  OG  SER A  88      12.818   7.500  -0.531  1.00 93.47           O  
ATOM    713  N   LEU A  89       8.766   5.481  -0.769  1.00 93.70           N  
ATOM    714  CA  LEU A  89       7.312   5.394  -0.683  1.00 93.70           C  
ATOM    715  C   LEU A  89       6.839   5.601   0.752  1.00 93.70           C  
ATOM    716  CB  LEU A  89       6.824   4.039  -1.203  1.00 93.70           C  
ATOM    717  O   LEU A  89       7.415   5.039   1.687  1.00 93.70           O  
ATOM    718  CG  LEU A  89       7.213   3.685  -2.639  1.00 93.70           C  
ATOM    719  CD1 LEU A  89       6.932   2.211  -2.916  1.00 93.70           C  
ATOM    720  CD2 LEU A  89       6.467   4.572  -3.630  1.00 93.70           C  
ATOM    721  N   THR A  90       5.870   6.433   0.927  1.00 92.74           N  
ATOM    722  CA  THR A  90       5.190   6.604   2.206  1.00 92.74           C  
ATOM    723  C   THR A  90       3.695   6.335   2.064  1.00 92.74           C  
ATOM    724  CB  THR A  90       5.408   8.020   2.770  1.00 92.74           C  
ATOM    725  O   THR A  90       3.005   7.020   1.305  1.00 92.74           O  
ATOM    726  CG2 THR A  90       4.741   8.179   4.132  1.00 92.74           C  
ATOM    727  OG1 THR A  90       6.814   8.262   2.908  1.00 92.74           O  
ATOM    728  N   VAL A  91       3.286   5.297   2.778  1.00 92.42           N  
ATOM    729  CA  VAL A  91       1.873   4.933   2.743  1.00 92.42           C  
ATOM    730  C   VAL A  91       1.221   5.261   4.084  1.00 92.42           C  
ATOM    731  CB  VAL A  91       1.681   3.436   2.408  1.00 92.42           C  
ATOM    732  O   VAL A  91       1.753   4.914   5.141  1.00 92.42           O  
ATOM    733  CG1 VAL A  91       0.197   3.094   2.296  1.00 92.42           C  
ATOM    734  CG2 VAL A  91       2.414   3.081   1.116  1.00 92.42           C  
ATOM    735  N   THR A  92       0.171   5.945   4.033  1.00 90.98           N  
ATOM    736  CA  THR A  92      -0.582   6.290   5.234  1.00 90.98           C  
ATOM    737  C   THR A  92      -1.947   5.608   5.231  1.00 90.98           C  
ATOM    738  CB  THR A  92      -0.766   7.814   5.359  1.00 90.98           C  
ATOM    739  O   THR A  92      -2.648   5.615   4.216  1.00 90.98           O  
ATOM    740  CG2 THR A  92      -1.484   8.176   6.654  1.00 90.98           C  
ATOM    741  OG1 THR A  92       0.519   8.448   5.344  1.00 90.98           O  
ATOM    742  N   VAL A  93      -2.242   4.957   6.364  1.00 90.30           N  
ATOM    743  CA  VAL A  93      -3.576   4.387   6.525  1.00 90.30           C  
ATOM    744  C   VAL A  93      -4.306   5.097   7.663  1.00 90.30           C  
ATOM    745  CB  VAL A  93      -3.515   2.868   6.797  1.00 90.30           C  
ATOM    746  O   VAL A  93      -3.746   5.290   8.744  1.00 90.30           O  
ATOM    747  CG1 VAL A  93      -2.707   2.577   8.061  1.00 90.30           C  
ATOM    748  CG2 VAL A  93      -4.924   2.290   6.915  1.00 90.30           C  
ATOM    749  N   THR A  94      -5.466   5.592   7.389  1.00 88.18           N  
ATOM    750  CA  THR A  94      -6.315   6.238   8.384  1.00 88.18           C  
ATOM    751  C   THR A  94      -7.592   5.435   8.609  1.00 88.18           C  
ATOM    752  CB  THR A  94      -6.676   7.675   7.962  1.00 88.18           C  
ATOM    753  O   THR A  94      -8.302   5.107   7.655  1.00 88.18           O  
ATOM    754  CG2 THR A  94      -7.459   8.390   9.059  1.00 88.18           C  
ATOM    755  OG1 THR A  94      -5.472   8.405   7.696  1.00 88.18           O  
ATOM    756  N   VAL A  95      -7.802   5.011   9.866  1.00 84.56           N  
ATOM    757  CA  VAL A  95      -9.062   4.375  10.233  1.00 84.56           C  
ATOM    758  C   VAL A  95     -10.093   5.442  10.596  1.00 84.56           C  
ATOM    759  CB  VAL A  95      -8.879   3.389  11.409  1.00 84.56           C  
ATOM    760  O   VAL A  95      -9.881   6.229  11.521  1.00 84.56           O  
ATOM    761  CG1 VAL A  95     -10.199   2.696  11.743  1.00 84.56           C  
ATOM    762  CG2 VAL A  95      -7.800   2.360  11.078  1.00 84.56           C  
ATOM    763  N   LEU A  96     -11.053   5.491   9.751  1.00 80.82           N  
ATOM    764  CA  LEU A  96     -12.028   6.566   9.902  1.00 80.82           C  
ATOM    765  C   LEU A  96     -13.067   6.212  10.960  1.00 80.82           C  
ATOM    766  CB  LEU A  96     -12.719   6.854   8.567  1.00 80.82           C  
ATOM    767  O   LEU A  96     -13.344   5.034  11.195  1.00 80.82           O  
ATOM    768  CG  LEU A  96     -11.803   7.177   7.385  1.00 80.82           C  
ATOM    769  CD1 LEU A  96     -12.611   7.258   6.094  1.00 80.82           C  
ATOM    770  CD2 LEU A  96     -11.049   8.480   7.632  1.00 80.82           C  
ATOM    771  N   ALA A  97     -13.397   7.199  11.856  1.00 69.63           N  
ATOM    772  CA  ALA A  97     -14.470   7.022  12.831  1.00 69.63           C  
ATOM    773  C   ALA A  97     -15.753   6.548  12.156  1.00 69.63           C  
ATOM    774  CB  ALA A  97     -14.720   8.324  13.588  1.00 69.63           C  
ATOM    775  O   ALA A  97     -16.164   7.101  11.133  1.00 69.63           O  
ATOM    776  N   ALA A  98     -16.130   5.134  12.381  1.00 62.34           N  
ATOM    777  CA  ALA A  98     -17.376   4.614  11.825  1.00 62.34           C  
ATOM    778  C   ALA A  98     -18.566   5.466  12.257  1.00 62.34           C  
ATOM    779  CB  ALA A  98     -17.583   3.162  12.249  1.00 62.34           C  
ATOM    780  O   ALA A  98     -18.556   6.055  13.340  1.00 62.34           O  
ATOM    781  N   PRO A  99     -19.502   5.911  11.351  1.00 56.76           N  
ATOM    782  CA  PRO A  99     -20.763   6.406  11.907  1.00 56.76           C  
ATOM    783  C   PRO A  99     -21.344   5.477  12.970  1.00 56.76           C  
ATOM    784  CB  PRO A  99     -21.682   6.480  10.685  1.00 56.76           C  
ATOM    785  O   PRO A  99     -21.014   4.289  13.004  1.00 56.76           O  
ATOM    786  CG  PRO A  99     -20.846   5.990   9.548  1.00 56.76           C  
ATOM    787  CD  PRO A  99     -19.511   5.562  10.087  1.00 56.76           C  
ATOM    788  N   PRO A 100     -21.757   5.999  14.228  1.00 56.03           N  
ATOM    789  CA  PRO A 100     -22.291   5.282  15.389  1.00 56.03           C  
ATOM    790  C   PRO A 100     -23.082   4.036  14.999  1.00 56.03           C  
ATOM    791  CB  PRO A 100     -23.198   6.318  16.056  1.00 56.03           C  
ATOM    792  O   PRO A 100     -23.117   3.061  15.754  1.00 56.03           O  
ATOM    793  CG  PRO A 100     -23.075   7.540  15.204  1.00 56.03           C  
ATOM    794  CD  PRO A 100     -22.200   7.215  14.028  1.00 56.03           C  
ATOM    795  N   ALA A 101     -23.310   3.698  13.613  1.00 46.17           N  
ATOM    796  CA  ALA A 101     -24.185   2.614  13.172  1.00 46.17           C  
ATOM    797  C   ALA A 101     -23.390   1.523  12.461  1.00 46.17           C  
ATOM    798  CB  ALA A 101     -25.279   3.154  12.254  1.00 46.17           C  
ATOM    799  O   ALA A 101     -23.833   0.374  12.383  1.00 46.17           O  
ATOM    800  N   ALA A 102     -21.953   1.588  12.358  1.00 53.77           N  
ATOM    801  CA  ALA A 102     -21.189   0.586  11.620  1.00 53.77           C  
ATOM    802  C   ALA A 102     -20.021   0.064  12.452  1.00 53.77           C  
ATOM    803  CB  ALA A 102     -20.682   1.167  10.302  1.00 53.77           C  
ATOM    804  O   ALA A 102     -19.093   0.812  12.767  1.00 53.77           O  
ATOM    805  N   ALA A 103     -20.363  -0.489  13.700  1.00 53.65           N  
ATOM    806  CA  ALA A 103     -19.534  -1.278  14.608  1.00 53.65           C  
ATOM    807  C   ALA A 103     -18.682  -2.283  13.838  1.00 53.65           C  
ATOM    808  CB  ALA A 103     -20.406  -1.999  15.633  1.00 53.65           C  
ATOM    809  O   ALA A 103     -19.204  -3.253  13.284  1.00 53.65           O  
ATOM    810  N   GLY A 104     -17.820  -2.018  12.792  1.00 58.34           N  
ATOM    811  CA  GLY A 104     -16.892  -2.894  12.095  1.00 58.34           C  
ATOM    812  C   GLY A 104     -15.540  -2.253  11.845  1.00 58.34           C  
ATOM    813  O   GLY A 104     -15.298  -1.119  12.264  1.00 58.34           O  
ATOM    814  N   THR A 105     -14.474  -3.145  11.872  1.00 60.99           N  
ATOM    815  CA  THR A 105     -13.020  -3.263  11.881  1.00 60.99           C  
ATOM    816  C   THR A 105     -12.380  -2.023  12.499  1.00 60.99           C  
ATOM    817  CB  THR A 105     -12.469  -3.475  10.459  1.00 60.99           C  
ATOM    818  O   THR A 105     -12.608  -0.904  12.034  1.00 60.99           O  
ATOM    819  CG2 THR A 105     -10.990  -3.845  10.492  1.00 60.99           C  
ATOM    820  OG1 THR A 105     -13.200  -4.529   9.821  1.00 60.99           O  
ATOM    821  N   ARG A 106     -11.660  -2.159  13.581  1.00 71.88           N  
ATOM    822  CA  ARG A 106     -11.117  -1.073  14.391  1.00 71.88           C  
ATOM    823  C   ARG A 106      -9.593  -1.070  14.353  1.00 71.88           C  
ATOM    824  CB  ARG A 106     -11.606  -1.184  15.837  1.00 71.88           C  
ATOM    825  O   ARG A 106      -8.961  -0.050  14.638  1.00 71.88           O  
ATOM    826  CG  ARG A 106     -13.099  -0.954  16.002  1.00 71.88           C  
ATOM    827  CD  ARG A 106     -13.484  -0.773  17.464  1.00 71.88           C  
ATOM    828  NE  ARG A 106     -14.923  -0.583  17.623  1.00 71.88           N  
ATOM    829  NH1 ARG A 106     -14.846  -0.349  19.920  1.00 71.88           N  
ATOM    830  NH2 ARG A 106     -16.852  -0.224  18.817  1.00 71.88           N  
ATOM    831  CZ  ARG A 106     -15.537  -0.386  18.786  1.00 71.88           C  
ATOM    832  N   ILE A 107      -9.214  -2.145  13.706  1.00 73.55           N  
ATOM    833  CA  ILE A 107      -7.758  -2.202  13.629  1.00 73.55           C  
ATOM    834  C   ILE A 107      -7.333  -2.649  12.232  1.00 73.55           C  
ATOM    835  CB  ILE A 107      -7.172  -3.153  14.697  1.00 73.55           C  
ATOM    836  O   ILE A 107      -7.889  -3.602  11.682  1.00 73.55           O  
ATOM    837  CG1 ILE A 107      -7.578  -2.692  16.102  1.00 73.55           C  
ATOM    838  CG2 ILE A 107      -5.649  -3.239  14.567  1.00 73.55           C  
ATOM    839  CD1 ILE A 107      -7.271  -3.704  17.198  1.00 73.55           C  
ATOM    840  N   VAL A 108      -6.451  -1.941  11.699  1.00 85.63           N  
ATOM    841  CA  VAL A 108      -5.924  -2.240  10.372  1.00 85.63           C  
ATOM    842  C   VAL A 108      -4.405  -2.382  10.440  1.00 85.63           C  
ATOM    843  CB  VAL A 108      -6.311  -1.149   9.349  1.00 85.63           C  
ATOM    844  O   VAL A 108      -3.722  -1.546  11.036  1.00 85.63           O  
ATOM    845  CG1 VAL A 108      -5.735  -1.472   7.971  1.00 85.63           C  
ATOM    846  CG2 VAL A 108      -7.830  -1.003   9.275  1.00 85.63           C  
ATOM    847  N   ARG A 109      -3.982  -3.531  10.032  1.00 91.20           N  
ATOM    848  CA  ARG A 109      -2.546  -3.721   9.856  1.00 91.20           C  
ATOM    849  C   ARG A 109      -2.169  -3.711   8.378  1.00 91.20           C  
ATOM    850  CB  ARG A 109      -2.094  -5.032  10.503  1.00 91.20           C  
ATOM    851  O   ARG A 109      -2.720  -4.478   7.586  1.00 91.20           O  
ATOM    852  CG  ARG A 109      -0.590  -5.253  10.462  1.00 91.20           C  
ATOM    853  CD  ARG A 109      -0.193  -6.554  11.145  1.00 91.20           C  
ATOM    854  NE  ARG A 109      -0.489  -6.525  12.575  1.00 91.20           N  
ATOM    855  NH1 ARG A 109       0.085  -8.732  12.949  1.00 91.20           N  
ATOM    856  NH2 ARG A 109      -0.649  -7.423  14.683  1.00 91.20           N  
ATOM    857  CZ  ARG A 109      -0.350  -7.560  13.399  1.00 91.20           C  
ATOM    858  N   LEU A 110      -1.307  -2.783   7.992  1.00 93.25           N  
ATOM    859  CA  LEU A 110      -0.756  -2.663   6.647  1.00 93.25           C  
ATOM    860  C   LEU A 110       0.709  -3.088   6.620  1.00 93.25           C  
ATOM    861  CB  LEU A 110      -0.891  -1.225   6.139  1.00 93.25           C  
ATOM    862  O   LEU A 110       1.509  -2.626   7.435  1.00 93.25           O  
ATOM    863  CG  LEU A 110      -0.237  -0.918   4.791  1.00 93.25           C  
ATOM    864  CD1 LEU A 110      -0.946  -1.677   3.673  1.00 93.25           C  
ATOM    865  CD2 LEU A 110      -0.251   0.582   4.518  1.00 93.25           C  
ATOM    866  N   GLY A 111       1.036  -4.005   5.759  1.00 94.41           N  
ATOM    867  CA  GLY A 111       2.406  -4.482   5.671  1.00 94.41           C  
ATOM    868  C   GLY A 111       2.897  -4.629   4.242  1.00 94.41           C  
ATOM    869  O   GLY A 111       2.099  -4.828   3.324  1.00 94.41           O  
ATOM    870  N   VAL A 112       4.210  -4.438   4.063  1.00 95.53           N  
ATOM    871  CA  VAL A 112       4.902  -4.658   2.798  1.00 95.53           C  
ATOM    872  C   VAL A 112       6.122  -5.549   3.024  1.00 95.53           C  
ATOM    873  CB  VAL A 112       5.330  -3.324   2.145  1.00 95.53           C  
ATOM    874  O   VAL A 112       6.842  -5.387   4.012  1.00 95.53           O  
ATOM    875  CG1 VAL A 112       6.094  -3.579   0.847  1.00 95.53           C  
ATOM    876  CG2 VAL A 112       4.109  -2.443   1.886  1.00 95.53           C  
ATOM    877  N   GLU A 113       6.207  -6.534   2.093  1.00 95.47           N  
ATOM    878  CA  GLU A 113       7.360  -7.428   2.114  1.00 95.47           C  
ATOM    879  C   GLU A 113       7.975  -7.569   0.725  1.00 95.47           C  
ATOM    880  CB  GLU A 113       6.964  -8.804   2.656  1.00 95.47           C  
ATOM    881  O   GLU A 113       7.258  -7.742  -0.263  1.00 95.47           O  
ATOM    882  CG  GLU A 113       8.126  -9.781   2.763  1.00 95.47           C  
ATOM    883  CD  GLU A 113       7.710 -11.156   3.261  1.00 95.47           C  
ATOM    884  OE1 GLU A 113       8.543 -12.090   3.228  1.00 95.47           O  
ATOM    885  OE2 GLU A 113       6.542 -11.300   3.685  1.00 95.47           O  
ATOM    886  N   VAL A 114       9.315  -7.400   0.671  1.00 95.41           N  
ATOM    887  CA  VAL A 114      10.057  -7.635  -0.563  1.00 95.41           C  
ATOM    888  C   VAL A 114      10.964  -8.852  -0.398  1.00 95.41           C  
ATOM    889  CB  VAL A 114      10.892  -6.399  -0.968  1.00 95.41           C  
ATOM    890  O   VAL A 114      11.880  -8.844   0.428  1.00 95.41           O  
ATOM    891  CG1 VAL A 114      11.556  -6.617  -2.326  1.00 95.41           C  
ATOM    892  CG2 VAL A 114      10.015  -5.149  -0.993  1.00 95.41           C  
ATOM    893  N   SER A 115      10.724  -9.935  -1.187  1.00 94.42           N  
ATOM    894  CA  SER A 115      11.481 -11.175  -1.048  1.00 94.42           C  
ATOM    895  C   SER A 115      12.961 -10.954  -1.342  1.00 94.42           C  
ATOM    896  CB  SER A 115      10.923 -12.251  -1.981  1.00 94.42           C  
ATOM    897  O   SER A 115      13.314 -10.249  -2.290  1.00 94.42           O  
ATOM    898  OG  SER A 115      11.090 -11.876  -3.338  1.00 94.42           O  
ATOM    899  N   GLY A 116      13.841 -11.498  -0.366  1.00 91.62           N  
ATOM    900  CA  GLY A 116      15.270 -11.517  -0.634  1.00 91.62           C  
ATOM    901  C   GLY A 116      15.936 -10.171  -0.420  1.00 91.62           C  
ATOM    902  O   GLY A 116      17.153 -10.044  -0.566  1.00 91.62           O  
ATOM    903  N   SER A 117      15.116  -8.991  -0.050  1.00 90.67           N  
ATOM    904  CA  SER A 117      15.637  -7.636   0.103  1.00 90.67           C  
ATOM    905  C   SER A 117      15.799  -7.269   1.574  1.00 90.67           C  
ATOM    906  CB  SER A 117      14.718  -6.626  -0.585  1.00 90.67           C  
ATOM    907  O   SER A 117      16.460  -6.282   1.905  1.00 90.67           O  
ATOM    908  OG  SER A 117      13.480  -6.527   0.098  1.00 90.67           O  
ATOM    909  N   GLY A 118      15.328  -8.168   2.535  1.00 89.96           N  
ATOM    910  CA  GLY A 118      15.369  -7.832   3.950  1.00 89.96           C  
ATOM    911  C   GLY A 118      14.397  -6.731   4.330  1.00 89.96           C  
ATOM    912  O   GLY A 118      14.388  -6.273   5.474  1.00 89.96           O  
ATOM    913  N   ILE A 119      13.570  -6.281   3.341  1.00 93.42           N  
ATOM    914  CA  ILE A 119      12.604  -5.212   3.567  1.00 93.42           C  
ATOM    915  C   ILE A 119      11.281  -5.805   4.046  1.00 93.42           C  
ATOM    916  CB  ILE A 119      12.383  -4.370   2.291  1.00 93.42           C  
ATOM    917  O   ILE A 119      10.668  -6.615   3.347  1.00 93.42           O  
ATOM    918  CG1 ILE A 119      13.677  -3.649   1.896  1.00 93.42           C  
ATOM    919  CG2 ILE A 119      11.240  -3.371   2.494  1.00 93.42           C  
ATOM    920  CD1 ILE A 119      13.639  -3.022   0.509  1.00 93.42           C  
ATOM    921  N   ARG A 120      10.901  -5.560   5.281  1.00 94.79           N  
ATOM    922  CA  ARG A 120       9.606  -5.836   5.894  1.00 94.79           C  
ATOM    923  C   ARG A 120       9.181  -4.694   6.812  1.00 94.79           C  
ATOM    924  CB  ARG A 120       9.650  -7.149   6.677  1.00 94.79           C  
ATOM    925  O   ARG A 120       9.851  -4.408   7.806  1.00 94.79           O  
ATOM    926  CG  ARG A 120       8.317  -7.543   7.295  1.00 94.79           C  
ATOM    927  CD  ARG A 120       8.389  -8.907   7.967  1.00 94.79           C  
ATOM    928  NE  ARG A 120       7.115  -9.272   8.582  1.00 94.79           N  
ATOM    929  NH1 ARG A 120       7.661 -11.497   8.881  1.00 94.79           N  
ATOM    930  NH2 ARG A 120       5.612 -10.715   9.547  1.00 94.79           N  
ATOM    931  CZ  ARG A 120       6.799 -10.494   9.002  1.00 94.79           C  
ATOM    932  N   ARG A 121       8.137  -4.086   6.269  1.00 95.39           N  
ATOM    933  CA  ARG A 121       7.595  -2.971   7.039  1.00 95.39           C  
ATOM    934  C   ARG A 121       6.109  -3.169   7.318  1.00 95.39           C  
ATOM    935  CB  ARG A 121       7.818  -1.649   6.302  1.00 95.39           C  
ATOM    936  O   ARG A 121       5.377  -3.688   6.473  1.00 95.39           O  
ATOM    937  CG  ARG A 121       9.281  -1.336   6.028  1.00 95.39           C  
ATOM    938  CD  ARG A 121      10.032  -0.986   7.305  1.00 95.39           C  
ATOM    939  NE  ARG A 121      11.377  -0.493   7.022  1.00 95.39           N  
ATOM    940  NH1 ARG A 121      12.381  -2.571   7.115  1.00 95.39           N  
ATOM    941  NH2 ARG A 121      13.637  -0.705   6.675  1.00 95.39           N  
ATOM    942  CZ  ARG A 121      12.462  -1.258   6.938  1.00 95.39           C  
ATOM    943  N   GLU A 122       5.691  -2.867   8.566  1.00 94.24           N  
ATOM    944  CA  GLU A 122       4.274  -2.966   8.903  1.00 94.24           C  
ATOM    945  C   GLU A 122       3.866  -1.884   9.898  1.00 94.24           C  
ATOM    946  CB  GLU A 122       3.951  -4.351   9.469  1.00 94.24           C  
ATOM    947  O   GLU A 122       4.680  -1.443  10.712  1.00 94.24           O  
ATOM    948  CG  GLU A 122       4.600  -4.631  10.817  1.00 94.24           C  
ATOM    949  CD  GLU A 122       4.343  -6.040  11.325  1.00 94.24           C  
ATOM    950  OE1 GLU A 122       4.513  -6.288  12.541  1.00 94.24           O  
ATOM    951  OE2 GLU A 122       3.971  -6.905  10.501  1.00 94.24           O  
ATOM    952  N   VAL A 123       2.616  -1.531   9.793  1.00 92.62           N  
ATOM    953  CA  VAL A 123       2.070  -0.561  10.736  1.00 92.62           C  
ATOM    954  C   VAL A 123       0.649  -0.962  11.125  1.00 92.62           C  
ATOM    955  CB  VAL A 123       2.079   0.868  10.150  1.00 92.62           C  
ATOM    956  O   VAL A 123      -0.076  -1.559  10.325  1.00 92.62           O  
ATOM    957  CG1 VAL A 123       1.159   0.958   8.933  1.00 92.62           C  
ATOM    958  CG2 VAL A 123       1.664   1.883  11.213  1.00 92.62           C  
ATOM    959  N   THR A 124       0.276  -0.660  12.393  1.00 89.61           N  
ATOM    960  CA  THR A 124      -1.065  -0.949  12.888  1.00 89.61           C  
ATOM    961  C   THR A 124      -1.782   0.337  13.289  1.00 89.61           C  
ATOM    962  CB  THR A 124      -1.021  -1.912  14.089  1.00 89.61           C  
ATOM    963  O   THR A 124      -1.199   1.199  13.949  1.00 89.61           O  
ATOM    964  CG2 THR A 124      -2.426  -2.246  14.577  1.00 89.61           C  
ATOM    965  OG1 THR A 124      -0.361  -3.123  13.700  1.00 89.61           O  
ATOM    966  N   ALA A 125      -2.948   0.558  12.724  1.00 87.14           N  
ATOM    967  CA  ALA A 125      -3.827   1.657  13.115  1.00 87.14           C  
ATOM    968  C   ALA A 125      -5.081   1.135  13.812  1.00 87.14           C  
ATOM    969  CB  ALA A 125      -4.208   2.493  11.896  1.00 87.14           C  
ATOM    970  O   ALA A 125      -5.824   0.331  13.245  1.00 87.14           O  
ATOM    971  N   GLY A 126      -5.208   1.476  15.217  1.00 80.24           N  
ATOM    972  CA  GLY A 126      -6.345   0.993  15.984  1.00 80.24           C  
ATOM    973  C   GLY A 126      -7.241   2.108  16.489  1.00 80.24           C  
ATOM    974  O   GLY A 126      -6.754   3.141  16.954  1.00 80.24           O  
ATOM    975  N   GLY A 127      -8.578   2.041  16.202  1.00 72.47           N  
ATOM    976  CA  GLY A 127      -9.519   3.000  16.757  1.00 72.47           C  
ATOM    977  C   GLY A 127      -9.931   4.073  15.768  1.00 72.47           C  
ATOM    978  O   GLY A 127      -9.410   4.130  14.652  1.00 72.47           O  
ATOM    979  N   PRO A 128     -11.024   4.784  16.112  1.00 73.98           N  
ATOM    980  CA  PRO A 128     -11.510   5.838  15.218  1.00 73.98           C  
ATOM    981  C   PRO A 128     -10.508   6.979  15.054  1.00 73.98           C  
ATOM    982  CB  PRO A 128     -12.785   6.326  15.909  1.00 73.98           C  
ATOM    983  O   PRO A 128      -9.892   7.410  16.031  1.00 73.98           O  
ATOM    984  CG  PRO A 128     -13.126   5.249  16.887  1.00 73.98           C  
ATOM    985  CD  PRO A 128     -11.875   4.485  17.210  1.00 73.98           C  
ATOM    986  N   ASP A 129     -10.082   7.278  13.755  1.00 76.71           N  
ATOM    987  CA  ASP A 129      -9.251   8.420  13.387  1.00 76.71           C  
ATOM    988  C   ASP A 129      -7.775   8.134  13.657  1.00 76.71           C  
ATOM    989  CB  ASP A 129      -9.692   9.672  14.146  1.00 76.71           C  
ATOM    990  O   ASP A 129      -6.962   9.058  13.730  1.00 76.71           O  
ATOM    991  CG  ASP A 129     -11.074  10.154  13.743  1.00 76.71           C  
ATOM    992  OD1 ASP A 129     -11.443  10.024  12.556  1.00 76.71           O  
ATOM    993  OD2 ASP A 129     -11.800  10.671  14.619  1.00 76.71           O  
ATOM    994  N   ALA A 130      -7.599   6.816  13.977  1.00 84.00           N  
ATOM    995  CA  ALA A 130      -6.204   6.413  14.135  1.00 84.00           C  
ATOM    996  C   ALA A 130      -5.456   6.494  12.807  1.00 84.00           C  
ATOM    997  CB  ALA A 130      -6.120   4.999  14.704  1.00 84.00           C  
ATOM    998  O   ALA A 130      -5.989   6.110  11.763  1.00 84.00           O  
ATOM    999  N   VAL A 131      -4.361   7.179  12.841  1.00 87.68           N  
ATOM   1000  CA  VAL A 131      -3.484   7.330  11.684  1.00 87.68           C  
ATOM   1001  C   VAL A 131      -2.201   6.530  11.900  1.00 87.68           C  
ATOM   1002  CB  VAL A 131      -3.147   8.814  11.417  1.00 87.68           C  
ATOM   1003  O   VAL A 131      -1.565   6.637  12.952  1.00 87.68           O  
ATOM   1004  CG1 VAL A 131      -2.234   8.950  10.200  1.00 87.68           C  
ATOM   1005  CG2 VAL A 131      -4.428   9.624  11.221  1.00 87.68           C  
ATOM   1006  N   ALA A 132      -1.968   5.685  10.942  1.00 89.97           N  
ATOM   1007  CA  ALA A 132      -0.694   4.972  10.979  1.00 89.97           C  
ATOM   1008  C   ALA A 132       0.062   5.131   9.663  1.00 89.97           C  
ATOM   1009  CB  ALA A 132      -0.920   3.493  11.284  1.00 89.97           C  
ATOM   1010  O   ALA A 132      -0.533   5.057   8.586  1.00 89.97           O  
ATOM   1011  N   VAL A 133       1.300   5.433   9.835  1.00 92.71           N  
ATOM   1012  CA  VAL A 133       2.159   5.626   8.671  1.00 92.71           C  
ATOM   1013  C   VAL A 133       3.153   4.472   8.565  1.00 92.71           C  
ATOM   1014  CB  VAL A 133       2.912   6.974   8.739  1.00 92.71           C  
ATOM   1015  O   VAL A 133       3.880   4.181   9.517  1.00 92.71           O  
ATOM   1016  CG1 VAL A 133       3.770   7.177   7.492  1.00 92.71           C  
ATOM   1017  CG2 VAL A 133       1.925   8.128   8.906  1.00 92.71           C  
ATOM   1018  N   LEU A 134       3.088   3.770   7.393  1.00 92.68           N  
ATOM   1019  CA  LEU A 134       4.110   2.765   7.124  1.00 92.68           C  
ATOM   1020  C   LEU A 134       5.497   3.397   7.080  1.00 92.68           C  
ATOM   1021  CB  LEU A 134       3.821   2.047   5.802  1.00 92.68           C  
ATOM   1022  O   LEU A 134       5.696   4.422   6.424  1.00 92.68           O  
ATOM   1023  CG  LEU A 134       4.631   0.779   5.528  1.00 92.68           C  
ATOM   1024  CD1 LEU A 134       4.181  -0.347   6.453  1.00 92.68           C  
ATOM   1025  CD2 LEU A 134       4.496   0.363   4.067  1.00 92.68           C  
ATOM   1026  N   PRO A 135       6.454   2.850   8.002  1.00 92.01           N  
ATOM   1027  CA  PRO A 135       7.814   3.364   7.820  1.00 92.01           C  
ATOM   1028  C   PRO A 135       8.225   3.435   6.351  1.00 92.01           C  
ATOM   1029  CB  PRO A 135       8.677   2.355   8.581  1.00 92.01           C  
ATOM   1030  O   PRO A 135       7.883   2.546   5.567  1.00 92.01           O  
ATOM   1031  CG  PRO A 135       7.751   1.735   9.577  1.00 92.01           C  
ATOM   1032  CD  PRO A 135       6.383   1.644   8.965  1.00 92.01           C  
ATOM   1033  N   PRO A 136       8.789   4.602   5.957  1.00 91.17           N  
ATOM   1034  CA  PRO A 136       9.127   4.809   4.546  1.00 91.17           C  
ATOM   1035  C   PRO A 136       9.890   3.632   3.944  1.00 91.17           C  
ATOM   1036  CB  PRO A 136       9.997   6.068   4.574  1.00 91.17           C  
ATOM   1037  O   PRO A 136      10.739   3.036   4.611  1.00 91.17           O  
ATOM   1038  CG  PRO A 136       9.617   6.768   5.839  1.00 91.17           C  
ATOM   1039  CD  PRO A 136       9.239   5.734   6.861  1.00 91.17           C  
ATOM   1040  N   LEU A 137       9.435   3.209   2.716  1.00 92.66           N  
ATOM   1041  CA  LEU A 137      10.135   2.215   1.911  1.00 92.66           C  
ATOM   1042  C   LEU A 137      11.132   2.882   0.969  1.00 92.66           C  
ATOM   1043  CB  LEU A 137       9.138   1.377   1.106  1.00 92.66           C  
ATOM   1044  O   LEU A 137      10.741   3.649   0.086  1.00 92.66           O  
ATOM   1045  CG  LEU A 137       8.120   0.573   1.916  1.00 92.66           C  
ATOM   1046  CD1 LEU A 137       7.020   0.039   1.004  1.00 92.66           C  
ATOM   1047  CD2 LEU A 137       8.808  -0.569   2.657  1.00 92.66           C  
ATOM   1048  N   ALA A 138      12.352   2.752   1.337  1.00 93.25           N  
ATOM   1049  CA  ALA A 138      13.399   3.243   0.446  1.00 93.25           C  
ATOM   1050  C   ALA A 138      13.909   2.132  -0.467  1.00 93.25           C  
ATOM   1051  CB  ALA A 138      14.552   3.834   1.255  1.00 93.25           C  
ATOM   1052  O   ALA A 138      14.635   1.239  -0.022  1.00 93.25           O  
ATOM   1053  N   LEU A 139      13.479   2.172  -1.778  1.00 93.72           N  
ATOM   1054  CA  LEU A 139      13.692   1.038  -2.671  1.00 93.72           C  
ATOM   1055  C   LEU A 139      14.618   1.419  -3.821  1.00 93.72           C  
ATOM   1056  CB  LEU A 139      12.356   0.531  -3.222  1.00 93.72           C  
ATOM   1057  O   LEU A 139      14.485   2.500  -4.399  1.00 93.72           O  
ATOM   1058  CG  LEU A 139      11.322   0.085  -2.187  1.00 93.72           C  
ATOM   1059  CD1 LEU A 139       9.945  -0.033  -2.832  1.00 93.72           C  
ATOM   1060  CD2 LEU A 139      11.736  -1.238  -1.552  1.00 93.72           C  
ATOM   1061  N   THR A 140      15.615   0.578  -4.020  1.00 93.19           N  
ATOM   1062  CA  THR A 140      16.433   0.636  -5.226  1.00 93.19           C  
ATOM   1063  C   THR A 140      16.001  -0.434  -6.225  1.00 93.19           C  
ATOM   1064  CB  THR A 140      17.927   0.460  -4.896  1.00 93.19           C  
ATOM   1065  O   THR A 140      15.223  -1.329  -5.886  1.00 93.19           O  
ATOM   1066  CG2 THR A 140      18.378   1.459  -3.836  1.00 93.19           C  
ATOM   1067  OG1 THR A 140      18.150  -0.869  -4.409  1.00 93.19           O  
ATOM   1068  N   VAL A 141      16.498  -0.348  -7.439  1.00 90.91           N  
ATOM   1069  CA  VAL A 141      16.246  -1.356  -8.463  1.00 90.91           C  
ATOM   1070  C   VAL A 141      16.661  -2.732  -7.948  1.00 90.91           C  
ATOM   1071  CB  VAL A 141      16.994  -1.031  -9.775  1.00 90.91           C  
ATOM   1072  O   VAL A 141      15.949  -3.718  -8.150  1.00 90.91           O  
ATOM   1073  CG1 VAL A 141      16.878  -2.189 -10.765  1.00 90.91           C  
ATOM   1074  CG2 VAL A 141      16.454   0.259 -10.391  1.00 90.91           C  
ATOM   1075  N   GLU A 142      17.752  -2.750  -7.211  1.00 92.93           N  
ATOM   1076  CA  GLU A 142      18.271  -3.995  -6.653  1.00 92.93           C  
ATOM   1077  C   GLU A 142      17.297  -4.596  -5.644  1.00 92.93           C  
ATOM   1078  CB  GLU A 142      19.633  -3.763  -5.995  1.00 92.93           C  
ATOM   1079  O   GLU A 142      17.219  -5.818  -5.499  1.00 92.93           O  
ATOM   1080  CG  GLU A 142      20.754  -3.476  -6.984  1.00 92.93           C  
ATOM   1081  CD  GLU A 142      22.092  -3.209  -6.314  1.00 92.93           C  
ATOM   1082  OE1 GLU A 142      23.094  -2.983  -7.029  1.00 92.93           O  
ATOM   1083  OE2 GLU A 142      22.139  -3.226  -5.064  1.00 92.93           O  
ATOM   1084  N   ASP A 143      16.567  -3.712  -5.055  1.00 94.21           N  
ATOM   1085  CA  ASP A 143      15.610  -4.141  -4.040  1.00 94.21           C  
ATOM   1086  C   ASP A 143      14.369  -4.756  -4.682  1.00 94.21           C  
ATOM   1087  CB  ASP A 143      15.212  -2.964  -3.147  1.00 94.21           C  
ATOM   1088  O   ASP A 143      13.703  -5.598  -4.075  1.00 94.21           O  
ATOM   1089  CG  ASP A 143      16.363  -2.442  -2.306  1.00 94.21           C  
ATOM   1090  OD1 ASP A 143      17.183  -3.253  -1.823  1.00 94.21           O  
ATOM   1091  OD2 ASP A 143      16.450  -1.209  -2.121  1.00 94.21           O  
ATOM   1092  N   VAL A 144      14.106  -4.437  -5.975  1.00 93.10           N  
ATOM   1093  CA  VAL A 144      12.761  -4.774  -6.431  1.00 93.10           C  
ATOM   1094  C   VAL A 144      12.844  -5.643  -7.685  1.00 93.10           C  
ATOM   1095  CB  VAL A 144      11.924  -3.507  -6.715  1.00 93.10           C  
ATOM   1096  O   VAL A 144      11.935  -6.429  -7.963  1.00 93.10           O  
ATOM   1097  CG1 VAL A 144      11.653  -2.738  -5.424  1.00 93.10           C  
ATOM   1098  CG2 VAL A 144      12.635  -2.616  -7.732  1.00 93.10           C  
ATOM   1099  N   LEU A 145      13.876  -5.597  -8.477  1.00 93.95           N  
ATOM   1100  CA  LEU A 145      13.983  -6.356  -9.719  1.00 93.95           C  
ATOM   1101  C   LEU A 145      13.994  -7.855  -9.440  1.00 93.95           C  
ATOM   1102  CB  LEU A 145      15.249  -5.958 -10.482  1.00 93.95           C  
ATOM   1103  O   LEU A 145      14.852  -8.348  -8.705  1.00 93.95           O  
ATOM   1104  CG  LEU A 145      15.463  -6.631 -11.839  1.00 93.95           C  
ATOM   1105  CD1 LEU A 145      14.331  -6.268 -12.794  1.00 93.95           C  
ATOM   1106  CD2 LEU A 145      16.813  -6.234 -12.426  1.00 93.95           C  
ATOM   1107  N   GLY A 146      12.975  -8.466 -10.111  1.00 93.68           N  
ATOM   1108  CA  GLY A 146      12.903  -9.914 -10.002  1.00 93.68           C  
ATOM   1109  C   GLY A 146      12.492 -10.389  -8.621  1.00 93.68           C  
ATOM   1110  O   GLY A 146      12.613 -11.574  -8.304  1.00 93.68           O  
ATOM   1111  N   ARG A 147      12.108  -9.432  -7.767  1.00 95.37           N  
ATOM   1112  CA  ARG A 147      11.714  -9.773  -6.404  1.00 95.37           C  
ATOM   1113  C   ARG A 147      10.196  -9.778  -6.258  1.00 95.37           C  
ATOM   1114  CB  ARG A 147      12.334  -8.795  -5.404  1.00 95.37           C  
ATOM   1115  O   ARG A 147       9.496  -9.057  -6.971  1.00 95.37           O  
ATOM   1116  CG  ARG A 147      13.840  -8.642  -5.544  1.00 95.37           C  
ATOM   1117  CD  ARG A 147      14.584  -9.840  -4.971  1.00 95.37           C  
ATOM   1118  NE  ARG A 147      16.026  -9.614  -4.939  1.00 95.37           N  
ATOM   1119  NH1 ARG A 147      16.557 -11.766  -4.285  1.00 95.37           N  
ATOM   1120  NH2 ARG A 147      18.218 -10.221  -4.617  1.00 95.37           N  
ATOM   1121  CZ  ARG A 147      16.930 -10.534  -4.614  1.00 95.37           C  
ATOM   1122  N   ARG A 148       9.771 -10.661  -5.371  1.00 95.41           N  
ATOM   1123  CA  ARG A 148       8.351 -10.695  -5.037  1.00 95.41           C  
ATOM   1124  C   ARG A 148       8.013  -9.651  -3.978  1.00 95.41           C  
ATOM   1125  CB  ARG A 148       7.947 -12.088  -4.548  1.00 95.41           C  
ATOM   1126  O   ARG A 148       8.646  -9.603  -2.922  1.00 95.41           O  
ATOM   1127  CG  ARG A 148       6.450 -12.258  -4.342  1.00 95.41           C  
ATOM   1128  CD  ARG A 148       6.109 -13.640  -3.803  1.00 95.41           C  
ATOM   1129  NE  ARG A 148       6.601 -14.698  -4.680  1.00 95.41           N  
ATOM   1130  NH1 ARG A 148       6.462 -16.367  -3.088  1.00 95.41           N  
ATOM   1131  NH2 ARG A 148       7.213 -16.850  -5.199  1.00 95.41           N  
ATOM   1132  CZ  ARG A 148       6.758 -15.969  -4.321  1.00 95.41           C  
ATOM   1133  N   VAL A 149       7.079  -8.789  -4.404  1.00 95.69           N  
ATOM   1134  CA  VAL A 149       6.613  -7.755  -3.487  1.00 95.69           C  
ATOM   1135  C   VAL A 149       5.212  -8.100  -2.986  1.00 95.69           C  
ATOM   1136  CB  VAL A 149       6.610  -6.362  -4.156  1.00 95.69           C  
ATOM   1137  O   VAL A 149       4.295  -8.310  -3.783  1.00 95.69           O  
ATOM   1138  CG1 VAL A 149       6.182  -5.285  -3.161  1.00 95.69           C  
ATOM   1139  CG2 VAL A 149       7.990  -6.045  -4.731  1.00 95.69           C  
ATOM   1140  N   ARG A 150       5.112  -8.119  -1.671  1.00 95.25           N  
ATOM   1141  CA  ARG A 150       3.814  -8.435  -1.082  1.00 95.25           C  
ATOM   1142  C   ARG A 150       3.291  -7.268  -0.252  1.00 95.25           C  
ATOM   1143  CB  ARG A 150       3.909  -9.694  -0.217  1.00 95.25           C  
ATOM   1144  O   ARG A 150       3.987  -6.770   0.635  1.00 95.25           O  
ATOM   1145  CG  ARG A 150       2.578 -10.145   0.362  1.00 95.25           C  
ATOM   1146  CD  ARG A 150       2.735 -11.372   1.250  1.00 95.25           C  
ATOM   1147  NE  ARG A 150       3.211 -12.526   0.494  1.00 95.25           N  
ATOM   1148  NH1 ARG A 150       4.132 -13.602   2.319  1.00 95.25           N  
ATOM   1149  NH2 ARG A 150       4.252 -14.558   0.239  1.00 95.25           N  
ATOM   1150  CZ  ARG A 150       3.864 -13.560   1.019  1.00 95.25           C  
ATOM   1151  N   LEU A 151       2.026  -6.872  -0.614  1.00 95.44           N  
ATOM   1152  CA  LEU A 151       1.252  -5.932   0.190  1.00 95.44           C  
ATOM   1153  C   LEU A 151       0.088  -6.636   0.879  1.00 95.44           C  
ATOM   1154  CB  LEU A 151       0.729  -4.787  -0.680  1.00 95.44           C  
ATOM   1155  O   LEU A 151      -0.608  -7.445   0.260  1.00 95.44           O  
ATOM   1156  CG  LEU A 151       1.778  -3.821  -1.233  1.00 95.44           C  
ATOM   1157  CD1 LEU A 151       2.142  -4.198  -2.665  1.00 95.44           C  
ATOM   1158  CD2 LEU A 151       1.272  -2.384  -1.164  1.00 95.44           C  
ATOM   1159  N   TYR A 152      -0.044  -6.432   2.181  1.00 93.85           N  
ATOM   1160  CA  TYR A 152      -1.164  -7.100   2.833  1.00 93.85           C  
ATOM   1161  C   TYR A 152      -1.868  -6.161   3.806  1.00 93.85           C  
ATOM   1162  CB  TYR A 152      -0.686  -8.354   3.571  1.00 93.85           C  
ATOM   1163  O   TYR A 152      -1.253  -5.235   4.340  1.00 93.85           O  
ATOM   1164  CG  TYR A 152       0.350  -8.076   4.633  1.00 93.85           C  
ATOM   1165  CD1 TYR A 152       1.710  -8.150   4.343  1.00 93.85           C  
ATOM   1166  CD2 TYR A 152      -0.029  -7.738   5.928  1.00 93.85           C  
ATOM   1167  CE1 TYR A 152       2.669  -7.896   5.319  1.00 93.85           C  
ATOM   1168  CE2 TYR A 152       0.921  -7.482   6.912  1.00 93.85           C  
ATOM   1169  OH  TYR A 152       3.209  -7.311   7.568  1.00 93.85           O  
ATOM   1170  CZ  TYR A 152       2.265  -7.563   6.598  1.00 93.85           C  
ATOM   1171  N   LEU A 153      -3.172  -6.350   3.910  1.00 92.51           N  
ATOM   1172  CA  LEU A 153      -4.038  -5.682   4.874  1.00 92.51           C  
ATOM   1173  C   LEU A 153      -4.738  -6.698   5.771  1.00 92.51           C  
ATOM   1174  CB  LEU A 153      -5.078  -4.819   4.154  1.00 92.51           C  
ATOM   1175  O   LEU A 153      -5.359  -7.643   5.279  1.00 92.51           O  
ATOM   1176  CG  LEU A 153      -4.562  -3.528   3.517  1.00 92.51           C  
ATOM   1177  CD1 LEU A 153      -5.611  -2.946   2.575  1.00 92.51           C  
ATOM   1178  CD2 LEU A 153      -4.180  -2.515   4.591  1.00 92.51           C  
ATOM   1179  N   LEU A 154      -4.518  -6.519   7.084  1.00 90.81           N  
ATOM   1180  CA  LEU A 154      -5.258  -7.328   8.046  1.00 90.81           C  
ATOM   1181  C   LEU A 154      -6.322  -6.495   8.753  1.00 90.81           C  
ATOM   1182  CB  LEU A 154      -4.306  -7.942   9.076  1.00 90.81           C  
ATOM   1183  O   LEU A 154      -6.025  -5.424   9.287  1.00 90.81           O  
ATOM   1184  CG  LEU A 154      -3.183  -8.820   8.522  1.00 90.81           C  
ATOM   1185  CD1 LEU A 154      -2.287  -9.312   9.654  1.00 90.81           C  
ATOM   1186  CD2 LEU A 154      -3.759  -9.995   7.740  1.00 90.81           C  
ATOM   1187  N   LEU A 155      -7.546  -6.946   8.574  1.00 87.74           N  
ATOM   1188  CA  LEU A 155      -8.670  -6.243   9.181  1.00 87.74           C  
ATOM   1189  C   LEU A 155      -9.181  -6.991  10.408  1.00 87.74           C  
ATOM   1190  CB  LEU A 155      -9.804  -6.069   8.167  1.00 87.74           C  
ATOM   1191  O   LEU A 155      -9.575  -8.155  10.311  1.00 87.74           O  
ATOM   1192  CG  LEU A 155      -9.416  -5.475   6.812  1.00 87.74           C  
ATOM   1193  CD1 LEU A 155     -10.593  -5.545   5.845  1.00 87.74           C  
ATOM   1194  CD2 LEU A 155      -8.937  -4.036   6.976  1.00 87.74           C  
ATOM   1195  N   TYR A 156      -9.047  -6.367  11.607  1.00 82.24           N  
ATOM   1196  CA  TYR A 156      -9.452  -6.993  12.861  1.00 82.24           C  
ATOM   1197  C   TYR A 156     -10.843  -6.531  13.277  1.00 82.24           C  
ATOM   1198  CB  TYR A 156      -8.443  -6.678  13.969  1.00 82.24           C  
ATOM   1199  O   TYR A 156     -11.161  -5.343  13.190  1.00 82.24           O  
ATOM   1200  CG  TYR A 156      -7.054  -7.197  13.692  1.00 82.24           C  
ATOM   1201  CD1 TYR A 156      -6.637  -8.429  14.190  1.00 82.24           C  
ATOM   1202  CD2 TYR A 156      -6.155  -6.457  12.932  1.00 82.24           C  
ATOM   1203  CE1 TYR A 156      -5.356  -8.911  13.938  1.00 82.24           C  
ATOM   1204  CE2 TYR A 156      -4.872  -6.929  12.674  1.00 82.24           C  
ATOM   1205  OH  TYR A 156      -3.214  -8.627  12.928  1.00 82.24           O  
ATOM   1206  CZ  TYR A 156      -4.483  -8.155  13.180  1.00 82.24           C  
ATOM   1207  N   PRO A 157     -11.637  -7.590  13.629  1.00 72.26           N  
ATOM   1208  CA  PRO A 157     -12.928  -7.211  14.210  1.00 72.26           C  
ATOM   1209  C   PRO A 157     -12.783  -6.489  15.547  1.00 72.26           C  
ATOM   1210  CB  PRO A 157     -13.642  -8.553  14.388  1.00 72.26           C  
ATOM   1211  O   PRO A 157     -11.728  -6.562  16.182  1.00 72.26           O  
ATOM   1212  CG  PRO A 157     -12.551  -9.574  14.352  1.00 72.26           C  
ATOM   1213  CD  PRO A 157     -11.344  -8.960  13.702  1.00 72.26           C  
ATOM   1214  N   GLU A 158     -13.752  -5.592  15.987  1.00 67.80           N  
ATOM   1215  CA  GLU A 158     -13.758  -4.812  17.221  1.00 67.80           C  
ATOM   1216  C   GLU A 158     -13.371  -5.672  18.420  1.00 67.80           C  
ATOM   1217  CB  GLU A 158     -15.133  -4.178  17.450  1.00 67.80           C  
ATOM   1218  O   GLU A 158     -13.776  -6.833  18.515  1.00 67.80           O  
ATOM   1219  CG  GLU A 158     -15.133  -3.068  18.492  1.00 67.80           C  
ATOM   1220  CD  GLU A 158     -16.500  -2.436  18.694  1.00 67.80           C  
ATOM   1221  OE1 GLU A 158     -16.628  -1.527  19.546  1.00 67.80           O  
ATOM   1222  OE2 GLU A 158     -17.451  -2.853  17.996  1.00 67.80           O  
ATOM   1223  N   GLY A 159     -12.329  -5.182  19.348  1.00 61.24           N  
ATOM   1224  CA  GLY A 159     -12.153  -5.832  20.637  1.00 61.24           C  
ATOM   1225  C   GLY A 159     -10.958  -6.765  20.677  1.00 61.24           C  
ATOM   1226  O   GLY A 159     -10.764  -7.492  21.653  1.00 61.24           O  
ATOM   1227  N   LEU A 160     -10.079  -6.744  19.603  1.00 61.15           N  
ATOM   1228  CA  LEU A 160      -8.951  -7.667  19.539  1.00 61.15           C  
ATOM   1229  C   LEU A 160      -7.631  -6.908  19.468  1.00 61.15           C  
ATOM   1230  CB  LEU A 160      -9.086  -8.596  18.330  1.00 61.15           C  
ATOM   1231  O   LEU A 160      -6.597  -7.484  19.120  1.00 61.15           O  
ATOM   1232  CG  LEU A 160     -10.209  -9.633  18.392  1.00 61.15           C  
ATOM   1233  CD1 LEU A 160     -10.413 -10.276  17.025  1.00 61.15           C  
ATOM   1234  CD2 LEU A 160      -9.902 -10.691  19.447  1.00 61.15           C  
ATOM   1235  N   GLU A 161      -7.631  -5.640  20.156  1.00 60.83           N  
ATOM   1236  CA  GLU A 161      -6.443  -4.793  20.094  1.00 60.83           C  
ATOM   1237  C   GLU A 161      -5.259  -5.451  20.795  1.00 60.83           C  
ATOM   1238  CB  GLU A 161      -6.728  -3.423  20.714  1.00 60.83           C  
ATOM   1239  O   GLU A 161      -5.386  -5.926  21.925  1.00 60.83           O  
ATOM   1240  CG  GLU A 161      -7.815  -2.636  19.996  1.00 60.83           C  
ATOM   1241  CD  GLU A 161      -8.525  -1.636  20.895  1.00 60.83           C  
ATOM   1242  OE1 GLU A 161      -9.395  -0.886  20.399  1.00 60.83           O  
ATOM   1243  OE2 GLU A 161      -8.207  -1.603  22.105  1.00 60.83           O  
ATOM   1244  N   GLY A 162      -4.190  -5.988  19.933  1.00 56.24           N  
ATOM   1245  CA  GLY A 162      -2.943  -6.257  20.631  1.00 56.24           C  
ATOM   1246  C   GLY A 162      -2.707  -7.734  20.886  1.00 56.24           C  
ATOM   1247  O   GLY A 162      -1.718  -8.110  21.519  1.00 56.24           O  
ATOM   1248  N   ASP A 163      -3.697  -8.685  20.327  1.00 63.34           N  
ATOM   1249  CA  ASP A 163      -3.491 -10.124  20.451  1.00 63.34           C  
ATOM   1250  C   ASP A 163      -2.999 -10.724  19.136  1.00 63.34           C  
ATOM   1251  CB  ASP A 163      -4.782 -10.816  20.894  1.00 63.34           C  
ATOM   1252  O   ASP A 163      -3.724 -10.724  18.138  1.00 63.34           O  
ATOM   1253  CG  ASP A 163      -4.575 -12.272  21.272  1.00 63.34           C  
ATOM   1254  OD1 ASP A 163      -3.514 -12.844  20.940  1.00 63.34           O  
ATOM   1255  OD2 ASP A 163      -5.483 -12.854  21.904  1.00 63.34           O  
ATOM   1256  N   PRO A 164      -1.642 -11.057  18.991  1.00 60.05           N  
ATOM   1257  CA  PRO A 164      -1.058 -11.675  17.799  1.00 60.05           C  
ATOM   1258  C   PRO A 164      -1.721 -13.002  17.436  1.00 60.05           C  
ATOM   1259  CB  PRO A 164       0.406 -11.886  18.193  1.00 60.05           C  
ATOM   1260  O   PRO A 164      -1.648 -13.438  16.285  1.00 60.05           O  
ATOM   1261  CG  PRO A 164       0.523 -11.296  19.560  1.00 60.05           C  
ATOM   1262  CD  PRO A 164      -0.849 -10.908  20.031  1.00 60.05           C  
ATOM   1263  N   ALA A 165      -2.478 -13.633  18.484  1.00 62.96           N  
ATOM   1264  CA  ALA A 165      -3.211 -14.879  18.272  1.00 62.96           C  
ATOM   1265  C   ALA A 165      -4.474 -14.638  17.450  1.00 62.96           C  
ATOM   1266  CB  ALA A 165      -3.566 -15.522  19.610  1.00 62.96           C  
ATOM   1267  O   ALA A 165      -5.081 -15.584  16.941  1.00 62.96           O  
ATOM   1268  N   VAL A 166      -4.815 -13.382  17.090  1.00 66.60           N  
ATOM   1269  CA  VAL A 166      -6.056 -12.963  16.448  1.00 66.60           C  
ATOM   1270  C   VAL A 166      -5.830 -12.797  14.947  1.00 66.60           C  
ATOM   1271  CB  VAL A 166      -6.593 -11.648  17.055  1.00 66.60           C  
ATOM   1272  O   VAL A 166      -6.776 -12.551  14.194  1.00 66.60           O  
ATOM   1273  CG1 VAL A 166      -7.969 -11.311  16.482  1.00 66.60           C  
ATOM   1274  CG2 VAL A 166      -6.655 -11.750  18.578  1.00 66.60           C  
ATOM   1275  N   ASP A 167      -4.508 -13.062  14.591  1.00 70.74           N  
ATOM   1276  CA  ASP A 167      -4.189 -12.990  13.168  1.00 70.74           C  
ATOM   1277  C   ASP A 167      -4.963 -14.043  12.378  1.00 70.74           C  
ATOM   1278  CB  ASP A 167      -2.685 -13.164  12.945  1.00 70.74           C  
ATOM   1279  O   ASP A 167      -5.321 -13.818  11.220  1.00 70.74           O  
ATOM   1280  CG  ASP A 167      -1.895 -11.896  13.216  1.00 70.74           C  
ATOM   1281  OD1 ASP A 167      -2.509 -10.839  13.477  1.00 70.74           O  
ATOM   1282  OD2 ASP A 167      -0.647 -11.953  13.164  1.00 70.74           O  
ATOM   1283  N   ASP A 168      -5.355 -15.133  13.090  1.00 72.51           N  
ATOM   1284  CA  ASP A 168      -6.096 -16.219  12.456  1.00 72.51           C  
ATOM   1285  C   ASP A 168      -7.559 -15.835  12.243  1.00 72.51           C  
ATOM   1286  CB  ASP A 168      -6.004 -17.495  13.296  1.00 72.51           C  
ATOM   1287  O   ASP A 168      -8.227 -16.379  11.362  1.00 72.51           O  
ATOM   1288  CG  ASP A 168      -4.621 -18.122  13.271  1.00 72.51           C  
ATOM   1289  OD1 ASP A 168      -3.855 -17.873  12.315  1.00 72.51           O  
ATOM   1290  OD2 ASP A 168      -4.295 -18.875  14.214  1.00 72.51           O  
ATOM   1291  N   ARG A 169      -7.942 -14.752  12.952  1.00 72.28           N  
ATOM   1292  CA  ARG A 169      -9.333 -14.315  12.899  1.00 72.28           C  
ATOM   1293  C   ARG A 169      -9.476 -13.039  12.076  1.00 72.28           C  
ATOM   1294  CB  ARG A 169      -9.881 -14.092  14.310  1.00 72.28           C  
ATOM   1295  O   ARG A 169     -10.591 -12.585  11.813  1.00 72.28           O  
ATOM   1296  CG  ARG A 169      -9.984 -15.363  15.139  1.00 72.28           C  
ATOM   1297  CD  ARG A 169     -10.523 -15.083  16.535  1.00 72.28           C  
ATOM   1298  NE  ARG A 169     -11.953 -14.785  16.511  1.00 72.28           N  
ATOM   1299  NH1 ARG A 169     -12.145 -14.516  18.797  1.00 72.28           N  
ATOM   1300  NH2 ARG A 169     -13.983 -14.265  17.450  1.00 72.28           N  
ATOM   1301  CZ  ARG A 169     -12.690 -14.523  17.586  1.00 72.28           C  
ATOM   1302  N   ALA A 170      -8.275 -12.508  11.644  1.00 83.57           N  
ATOM   1303  CA  ALA A 170      -8.282 -11.306  10.813  1.00 83.57           C  
ATOM   1304  C   ALA A 170      -8.702 -11.631   9.383  1.00 83.57           C  
ATOM   1305  CB  ALA A 170      -6.906 -10.644  10.823  1.00 83.57           C  
ATOM   1306  O   ALA A 170      -8.492 -12.748   8.906  1.00 83.57           O  
ATOM   1307  N   GLN A 171      -9.496 -10.733   8.821  1.00 87.53           N  
ATOM   1308  CA  GLN A 171      -9.671 -10.794   7.373  1.00 87.53           C  
ATOM   1309  C   GLN A 171      -8.385 -10.409   6.647  1.00 87.53           C  
ATOM   1310  CB  GLN A 171     -10.817  -9.882   6.932  1.00 87.53           C  
ATOM   1311  O   GLN A 171      -7.824  -9.339   6.892  1.00 87.53           O  
ATOM   1312  CG  GLN A 171     -12.177 -10.296   7.477  1.00 87.53           C  
ATOM   1313  CD  GLN A 171     -13.275  -9.309   7.125  1.00 87.53           C  
ATOM   1314  NE2 GLN A 171     -14.459  -9.513   7.691  1.00 87.53           N  
ATOM   1315  OE1 GLN A 171     -13.060  -8.371   6.350  1.00 87.53           O  
ATOM   1316  N   HIS A 172      -7.917 -11.376   5.779  1.00 90.56           N  
ATOM   1317  CA  HIS A 172      -6.638 -11.205   5.099  1.00 90.56           C  
ATOM   1318  C   HIS A 172      -6.836 -10.728   3.665  1.00 90.56           C  
ATOM   1319  CB  HIS A 172      -5.845 -12.514   5.113  1.00 90.56           C  
ATOM   1320  O   HIS A 172      -7.586 -11.341   2.900  1.00 90.56           O  
ATOM   1321  CG  HIS A 172      -5.424 -12.946   6.481  1.00 90.56           C  
ATOM   1322  CD2 HIS A 172      -6.128 -13.508   7.492  1.00 90.56           C  
ATOM   1323  ND1 HIS A 172      -4.131 -12.812   6.939  1.00 90.56           N  
ATOM   1324  CE1 HIS A 172      -4.058 -13.275   8.176  1.00 90.56           C  
ATOM   1325  NE2 HIS A 172      -5.256 -13.703   8.535  1.00 90.56           N  
ATOM   1326  N   LEU A 173      -6.203  -9.662   3.402  1.00 93.84           N  
ATOM   1327  CA  LEU A 173      -6.104  -9.168   2.032  1.00 93.84           C  
ATOM   1328  C   LEU A 173      -4.646  -9.003   1.618  1.00 93.84           C  
ATOM   1329  CB  LEU A 173      -6.842  -7.834   1.889  1.00 93.84           C  
ATOM   1330  O   LEU A 173      -3.856  -8.394   2.342  1.00 93.84           O  
ATOM   1331  CG  LEU A 173      -8.304  -7.816   2.337  1.00 93.84           C  
ATOM   1332  CD1 LEU A 173      -8.836  -6.387   2.352  1.00 93.84           C  
ATOM   1333  CD2 LEU A 173      -9.153  -8.699   1.428  1.00 93.84           C  
ATOM   1334  N   ALA A 174      -4.325  -9.625   0.431  1.00 94.79           N  
ATOM   1335  CA  ALA A 174      -2.930  -9.529   0.006  1.00 94.79           C  
ATOM   1336  C   ALA A 174      -2.830  -9.321  -1.502  1.00 94.79           C  
ATOM   1337  CB  ALA A 174      -2.161 -10.781   0.420  1.00 94.79           C  
ATOM   1338  O   ALA A 174      -3.690  -9.780  -2.257  1.00 94.79           O  
ATOM   1339  N   ALA A 175      -1.911  -8.546  -1.903  1.00 95.57           N  
ATOM   1340  CA  ALA A 175      -1.497  -8.374  -3.293  1.00 95.57           C  
ATOM   1341  C   ALA A 175      -0.011  -8.678  -3.463  1.00 95.57           C  
ATOM   1342  CB  ALA A 175      -1.805  -6.957  -3.769  1.00 95.57           C  
ATOM   1343  O   ALA A 175       0.811  -8.266  -2.641  1.00 95.57           O  
ATOM   1344  N   GLU A 176       0.194  -9.502  -4.507  1.00 95.72           N  
ATOM   1345  CA  GLU A 176       1.577  -9.846  -4.825  1.00 95.72           C  
ATOM   1346  C   GLU A 176       1.913  -9.501  -6.273  1.00 95.72           C  
ATOM   1347  CB  GLU A 176       1.835 -11.332  -4.565  1.00 95.72           C  
ATOM   1348  O   GLU A 176       1.114  -9.751  -7.178  1.00 95.72           O  
ATOM   1349  CG  GLU A 176       3.275 -11.759  -4.809  1.00 95.72           C  
ATOM   1350  CD  GLU A 176       3.513 -13.239  -4.557  1.00 95.72           C  
ATOM   1351  OE1 GLU A 176       3.526 -14.026  -5.530  1.00 95.72           O  
ATOM   1352  OE2 GLU A 176       3.688 -13.614  -3.376  1.00 95.72           O  
ATOM   1353  N   PHE A 177       3.098  -8.877  -6.355  1.00 96.38           N  
ATOM   1354  CA  PHE A 177       3.485  -8.601  -7.734  1.00 96.38           C  
ATOM   1355  C   PHE A 177       4.995  -8.717  -7.906  1.00 96.38           C  
ATOM   1356  CB  PHE A 177       3.014  -7.205  -8.156  1.00 96.38           C  
ATOM   1357  O   PHE A 177       5.741  -8.690  -6.925  1.00 96.38           O  
ATOM   1358  CG  PHE A 177       3.632  -6.089  -7.357  1.00 96.38           C  
ATOM   1359  CD1 PHE A 177       3.035  -5.641  -6.185  1.00 96.38           C  
ATOM   1360  CD2 PHE A 177       4.810  -5.488  -7.780  1.00 96.38           C  
ATOM   1361  CE1 PHE A 177       3.605  -4.608  -5.444  1.00 96.38           C  
ATOM   1362  CE2 PHE A 177       5.386  -4.455  -7.044  1.00 96.38           C  
ATOM   1363  CZ  PHE A 177       4.781  -4.016  -5.878  1.00 96.38           C  
ATOM   1364  N   THR A 178       5.415  -8.929  -9.172  1.00 96.08           N  
ATOM   1365  CA  THR A 178       6.815  -8.990  -9.577  1.00 96.08           C  
ATOM   1366  C   THR A 178       7.056  -8.137 -10.819  1.00 96.08           C  
ATOM   1367  CB  THR A 178       7.254 -10.440  -9.854  1.00 96.08           C  
ATOM   1368  O   THR A 178       6.156  -7.962 -11.643  1.00 96.08           O  
ATOM   1369  CG2 THR A 178       7.068 -11.316  -8.619  1.00 96.08           C  
ATOM   1370  OG1 THR A 178       6.468 -10.974 -10.927  1.00 96.08           O  
ATOM   1371  N   VAL A 179       8.183  -7.550 -10.834  1.00 94.35           N  
ATOM   1372  CA  VAL A 179       8.678  -6.910 -12.048  1.00 94.35           C  
ATOM   1373  C   VAL A 179      10.003  -7.546 -12.463  1.00 94.35           C  
ATOM   1374  CB  VAL A 179       8.855  -5.387 -11.855  1.00 94.35           C  
ATOM   1375  O   VAL A 179      10.943  -7.614 -11.667  1.00 94.35           O  
ATOM   1376  CG1 VAL A 179       9.288  -4.724 -13.162  1.00 94.35           C  
ATOM   1377  CG2 VAL A 179       7.561  -4.762 -11.338  1.00 94.35           C  
ATOM   1378  N   GLU A 180      10.036  -8.109 -13.732  1.00 93.58           N  
ATOM   1379  CA  GLU A 180      11.244  -8.765 -14.223  1.00 93.58           C  
ATOM   1380  C   GLU A 180      11.706  -8.153 -15.543  1.00 93.58           C  
ATOM   1381  CB  GLU A 180      11.009 -10.268 -14.394  1.00 93.58           C  
ATOM   1382  O   GLU A 180      10.892  -7.647 -16.318  1.00 93.58           O  
ATOM   1383  CG  GLU A 180      10.611 -10.978 -13.108  1.00 93.58           C  
ATOM   1384  CD  GLU A 180      10.396 -12.472 -13.290  1.00 93.58           C  
ATOM   1385  OE1 GLU A 180      10.225 -13.188 -12.277  1.00 93.58           O  
ATOM   1386  OE2 GLU A 180      10.399 -12.930 -14.454  1.00 93.58           O  
ATOM   1387  N   ARG A 181      13.075  -8.337 -15.669  1.00 91.92           N  
ATOM   1388  CA  ARG A 181      13.636  -7.983 -16.969  1.00 91.92           C  
ATOM   1389  C   ARG A 181      13.652  -9.188 -17.904  1.00 91.92           C  
ATOM   1390  CB  ARG A 181      15.051  -7.424 -16.810  1.00 91.92           C  
ATOM   1391  O   ARG A 181      14.173 -10.248 -17.551  1.00 91.92           O  
ATOM   1392  CG  ARG A 181      15.096  -6.010 -16.254  1.00 91.92           C  
ATOM   1393  CD  ARG A 181      16.516  -5.461 -16.224  1.00 91.92           C  
ATOM   1394  NE  ARG A 181      16.584  -4.183 -15.521  1.00 91.92           N  
ATOM   1395  NH1 ARG A 181      18.804  -3.789 -16.025  1.00 91.92           N  
ATOM   1396  NH2 ARG A 181      17.621  -2.273 -14.778  1.00 91.92           N  
ATOM   1397  CZ  ARG A 181      17.670  -3.418 -15.443  1.00 91.92           C  
ATOM   1398  N   VAL A 182      12.938  -9.009 -19.061  1.00 90.61           N  
ATOM   1399  CA  VAL A 182      12.975 -10.053 -20.079  1.00 90.61           C  
ATOM   1400  C   VAL A 182      13.454  -9.467 -21.405  1.00 90.61           C  
ATOM   1401  CB  VAL A 182      11.592 -10.718 -20.260  1.00 90.61           C  
ATOM   1402  O   VAL A 182      12.766  -8.642 -22.011  1.00 90.61           O  
ATOM   1403  CG1 VAL A 182      11.670 -11.861 -21.272  1.00 90.61           C  
ATOM   1404  CG2 VAL A 182      11.064 -11.224 -18.919  1.00 90.61           C  
ATOM   1405  N   GLY A 183      14.666  -9.888 -21.895  1.00 89.01           N  
ATOM   1406  CA  GLY A 183      15.236  -9.272 -23.083  1.00 89.01           C  
ATOM   1407  C   GLY A 183      15.370  -7.765 -22.968  1.00 89.01           C  
ATOM   1408  O   GLY A 183      15.960  -7.260 -22.011  1.00 89.01           O  
ATOM   1409  N   ASP A 184      14.650  -6.989 -23.970  1.00 83.92           N  
ATOM   1410  CA  ASP A 184      14.705  -5.531 -24.003  1.00 83.92           C  
ATOM   1411  C   ASP A 184      13.470  -4.919 -23.346  1.00 83.92           C  
ATOM   1412  CB  ASP A 184      14.837  -5.032 -25.444  1.00 83.92           C  
ATOM   1413  O   ASP A 184      13.304  -3.697 -23.341  1.00 83.92           O  
ATOM   1414  CG  ASP A 184      16.176  -5.377 -26.071  1.00 83.92           C  
ATOM   1415  OD1 ASP A 184      17.185  -5.474 -25.340  1.00 83.92           O  
ATOM   1416  OD2 ASP A 184      16.223  -5.551 -27.308  1.00 83.92           O  
ATOM   1417  N   GLY A 185      12.664  -5.799 -22.647  1.00 86.35           N  
ATOM   1418  CA  GLY A 185      11.437  -5.312 -22.038  1.00 86.35           C  
ATOM   1419  C   GLY A 185      11.275  -5.746 -20.593  1.00 86.35           C  
ATOM   1420  O   GLY A 185      12.238  -6.179 -19.958  1.00 86.35           O  
ATOM   1421  N   LEU A 186      10.056  -5.303 -20.004  1.00 90.06           N  
ATOM   1422  CA  LEU A 186       9.704  -5.656 -18.633  1.00 90.06           C  
ATOM   1423  C   LEU A 186       8.540  -6.641 -18.607  1.00 90.06           C  
ATOM   1424  CB  LEU A 186       9.344  -4.402 -17.831  1.00 90.06           C  
ATOM   1425  O   LEU A 186       7.659  -6.590 -19.468  1.00 90.06           O  
ATOM   1426  CG  LEU A 186      10.457  -3.368 -17.656  1.00 90.06           C  
ATOM   1427  CD1 LEU A 186       9.915  -2.118 -16.970  1.00 90.06           C  
ATOM   1428  CD2 LEU A 186      11.617  -3.959 -16.862  1.00 90.06           C  
ATOM   1429  N   ARG A 187       8.631  -7.626 -17.840  1.00 92.31           N  
ATOM   1430  CA  ARG A 187       7.512  -8.508 -17.524  1.00 92.31           C  
ATOM   1431  C   ARG A 187       7.019  -8.280 -16.099  1.00 92.31           C  
ATOM   1432  CB  ARG A 187       7.914  -9.973 -17.711  1.00 92.31           C  
ATOM   1433  O   ARG A 187       7.813  -8.269 -15.156  1.00 92.31           O  
ATOM   1434  CG  ARG A 187       6.775 -10.957 -17.491  1.00 92.31           C  
ATOM   1435  CD  ARG A 187       7.225 -12.396 -17.700  1.00 92.31           C  
ATOM   1436  NE  ARG A 187       8.068 -12.862 -16.602  1.00 92.31           N  
ATOM   1437  NH1 ARG A 187       8.284 -15.016 -17.409  1.00 92.31           N  
ATOM   1438  NH2 ARG A 187       9.309 -14.413 -15.449  1.00 92.31           N  
ATOM   1439  CZ  ARG A 187       8.552 -14.096 -16.489  1.00 92.31           C  
ATOM   1440  N   SER A 188       5.707  -8.014 -15.999  1.00 94.62           N  
ATOM   1441  CA  SER A 188       5.131  -7.783 -14.678  1.00 94.62           C  
ATOM   1442  C   SER A 188       3.943  -8.704 -14.424  1.00 94.62           C  
ATOM   1443  CB  SER A 188       4.695  -6.324 -14.531  1.00 94.62           C  
ATOM   1444  O   SER A 188       3.237  -9.088 -15.359  1.00 94.62           O  
ATOM   1445  OG  SER A 188       3.856  -5.939 -15.606  1.00 94.62           O  
ATOM   1446  N   GLU A 189       3.804  -9.160 -13.163  1.00 95.21           N  
ATOM   1447  CA  GLU A 189       2.689  -9.987 -12.712  1.00 95.21           C  
ATOM   1448  C   GLU A 189       2.093  -9.449 -11.414  1.00 95.21           C  
ATOM   1449  CB  GLU A 189       3.138 -11.438 -12.522  1.00 95.21           C  
ATOM   1450  O   GLU A 189       2.827  -9.085 -10.492  1.00 95.21           O  
ATOM   1451  CG  GLU A 189       2.002 -12.395 -12.193  1.00 95.21           C  
ATOM   1452  CD  GLU A 189       2.470 -13.822 -11.955  1.00 95.21           C  
ATOM   1453  OE1 GLU A 189       1.620 -14.705 -11.699  1.00 95.21           O  
ATOM   1454  OE2 GLU A 189       3.696 -14.059 -12.025  1.00 95.21           O  
ATOM   1455  N   LEU A 190       0.756  -9.358 -11.384  1.00 95.24           N  
ATOM   1456  CA  LEU A 190       0.039  -8.921 -10.192  1.00 95.24           C  
ATOM   1457  C   LEU A 190      -1.044  -9.924  -9.810  1.00 95.24           C  
ATOM   1458  CB  LEU A 190      -0.584  -7.540 -10.417  1.00 95.24           C  
ATOM   1459  O   LEU A 190      -1.885 -10.281 -10.638  1.00 95.24           O  
ATOM   1460  CG  LEU A 190      -1.410  -6.973  -9.262  1.00 95.24           C  
ATOM   1461  CD1 LEU A 190      -0.538  -6.796  -8.023  1.00 95.24           C  
ATOM   1462  CD2 LEU A 190      -2.052  -5.649  -9.663  1.00 95.24           C  
ATOM   1463  N   LYS A 191      -0.971 -10.403  -8.519  1.00 94.54           N  
ATOM   1464  CA  LYS A 191      -1.957 -11.346  -7.999  1.00 94.54           C  
ATOM   1465  C   LYS A 191      -2.608 -10.814  -6.725  1.00 94.54           C  
ATOM   1466  CB  LYS A 191      -1.311 -12.705  -7.729  1.00 94.54           C  
ATOM   1467  O   LYS A 191      -1.951 -10.160  -5.913  1.00 94.54           O  
ATOM   1468  CG  LYS A 191      -0.705 -13.359  -8.962  1.00 94.54           C  
ATOM   1469  CD  LYS A 191      -0.008 -14.668  -8.616  1.00 94.54           C  
ATOM   1470  CE  LYS A 191       0.670 -15.281  -9.834  1.00 94.54           C  
ATOM   1471  NZ  LYS A 191       1.409 -16.531  -9.486  1.00 94.54           N  
ATOM   1472  N   PHE A 192      -3.859 -11.230  -6.615  1.00 94.30           N  
ATOM   1473  CA  PHE A 192      -4.600 -10.849  -5.419  1.00 94.30           C  
ATOM   1474  C   PHE A 192      -5.127 -12.082  -4.693  1.00 94.30           C  
ATOM   1475  CB  PHE A 192      -5.760  -9.915  -5.777  1.00 94.30           C  
ATOM   1476  O   PHE A 192      -5.588 -13.033  -5.329  1.00 94.30           O  
ATOM   1477  CG  PHE A 192      -5.321  -8.599  -6.360  1.00 94.30           C  
ATOM   1478  CD1 PHE A 192      -5.021  -7.523  -5.534  1.00 94.30           C  
ATOM   1479  CD2 PHE A 192      -5.209  -8.438  -7.735  1.00 94.30           C  
ATOM   1480  CE1 PHE A 192      -4.615  -6.303  -6.071  1.00 94.30           C  
ATOM   1481  CE2 PHE A 192      -4.803  -7.223  -8.279  1.00 94.30           C  
ATOM   1482  CZ  PHE A 192      -4.508  -6.156  -7.445  1.00 94.30           C  
ATOM   1483  N   SER A 193      -5.106 -12.043  -3.358  1.00 91.40           N  
ATOM   1484  CA  SER A 193      -5.605 -13.192  -2.608  1.00 91.40           C  
ATOM   1485  C   SER A 193      -6.250 -12.758  -1.296  1.00 91.40           C  
ATOM   1486  CB  SER A 193      -4.473 -14.181  -2.327  1.00 91.40           C  
ATOM   1487  O   SER A 193      -5.786 -11.814  -0.653  1.00 91.40           O  
ATOM   1488  OG  SER A 193      -4.935 -15.262  -1.535  1.00 91.40           O  
ATOM   1489  N   THR A 194      -7.358 -13.386  -0.957  1.00 89.22           N  
ATOM   1490  CA  THR A 194      -7.965 -13.193   0.355  1.00 89.22           C  
ATOM   1491  C   THR A 194      -7.711 -14.402   1.251  1.00 89.22           C  
ATOM   1492  CB  THR A 194      -9.480 -12.945   0.240  1.00 89.22           C  
ATOM   1493  O   THR A 194      -8.211 -14.464   2.376  1.00 89.22           O  
ATOM   1494  CG2 THR A 194      -9.770 -11.662  -0.532  1.00 89.22           C  
ATOM   1495  OG1 THR A 194     -10.088 -14.048  -0.444  1.00 89.22           O  
ATOM   1496  N   ASP A 195      -6.970 -15.357   0.668  1.00 83.71           N  
ATOM   1497  CA  ASP A 195      -6.658 -16.595   1.375  1.00 83.71           C  
ATOM   1498  C   ASP A 195      -5.461 -16.410   2.305  1.00 83.71           C  
ATOM   1499  CB  ASP A 195      -6.381 -17.725   0.381  1.00 83.71           C  
ATOM   1500  O   ASP A 195      -4.350 -16.132   1.849  1.00 83.71           O  
ATOM   1501  CG  ASP A 195      -6.223 -19.079   1.050  1.00 83.71           C  
ATOM   1502  OD1 ASP A 195      -6.252 -19.149   2.298  1.00 83.71           O  
ATOM   1503  OD2 ASP A 195      -6.065 -20.084   0.324  1.00 83.71           O  
ATOM   1504  N   PRO A 196      -5.643 -16.532   3.637  1.00 70.72           N  
ATOM   1505  CA  PRO A 196      -4.560 -16.379   4.611  1.00 70.72           C  
ATOM   1506  C   PRO A 196      -3.391 -17.325   4.348  1.00 70.72           C  
ATOM   1507  CB  PRO A 196      -5.237 -16.704   5.945  1.00 70.72           C  
ATOM   1508  O   PRO A 196      -2.244 -16.997   4.660  1.00 70.72           O  
ATOM   1509  CG  PRO A 196      -6.697 -16.515   5.689  1.00 70.72           C  
ATOM   1510  CD  PRO A 196      -6.952 -16.703   4.221  1.00 70.72           C  
ATOM   1511  N   ALA A 197      -3.645 -18.511   3.684  1.00 74.70           N  
ATOM   1512  CA  ALA A 197      -2.651 -19.530   3.358  1.00 74.70           C  
ATOM   1513  C   ALA A 197      -1.744 -19.068   2.222  1.00 74.70           C  
ATOM   1514  CB  ALA A 197      -3.337 -20.843   2.987  1.00 74.70           C  
ATOM   1515  O   ALA A 197      -0.623 -19.561   2.074  1.00 74.70           O  
ATOM   1516  N   ALA A 198      -2.187 -18.152   1.441  1.00 71.02           N  
ATOM   1517  CA  ALA A 198      -1.467 -17.547   0.323  1.00 71.02           C  
ATOM   1518  C   ALA A 198      -0.456 -16.516   0.816  1.00 71.02           C  
ATOM   1519  CB  ALA A 198      -2.446 -16.902  -0.655  1.00 71.02           C  
ATOM   1520  O   ALA A 198       0.416 -16.081   0.059  1.00 71.02           O  
ATOM   1521  N   PHE A 199      -0.308 -16.263   2.251  1.00 59.41           N  
ATOM   1522  CA  PHE A 199       0.544 -15.344   2.997  1.00 59.41           C  
ATOM   1523  C   PHE A 199       1.651 -16.100   3.721  1.00 59.41           C  
ATOM   1524  CB  PHE A 199      -0.284 -14.537   4.001  1.00 59.41           C  
ATOM   1525  O   PHE A 199       1.421 -17.186   4.257  1.00 59.41           O  
ATOM   1526  CG  PHE A 199      -1.264 -13.592   3.360  1.00 59.41           C  
ATOM   1527  CD1 PHE A 199      -0.886 -12.296   3.027  1.00 59.41           C  
ATOM   1528  CD2 PHE A 199      -2.564 -13.999   3.089  1.00 59.41           C  
ATOM   1529  CE1 PHE A 199      -1.791 -11.420   2.433  1.00 59.41           C  
ATOM   1530  CE2 PHE A 199      -3.474 -13.128   2.495  1.00 59.41           C  
ATOM   1531  CZ  PHE A 199      -3.086 -11.839   2.169  1.00 59.41           C  
TER    1532      PHE A 199                                                      
ENDMDL                                                                          
END                                                                             
