# Supplementary material for: AlphaDesign: a de novo protein design framework based on AlphaFold
Source: Mol Syst Biol. 2025 Jun 17;21(9):1166–89. doi: 10.1038/s44320-025-00119-z (PMC12405559; doi:10.1038/s44320-025-00119-z)
Supplement: Supplementary file 4 — Source data Fig. 2 [file 44320_2025_119_MOESM4_ESM.zip › Figure_2/2A/prediction_monomer-300-nr2-run2_result_1.pdb]

MODEL     1                                                                     
ATOM      1  N   SER A   0      25.997 -21.139 -18.001  1.00 78.45           N  
ATOM      2  CA  SER A   0      27.055 -20.431 -17.287  1.00 78.45           C  
ATOM      3  C   SER A   0      26.783 -20.397 -15.787  1.00 78.45           C  
ATOM      4  CB  SER A   0      27.199 -19.004 -17.819  1.00 78.45           C  
ATOM      5  O   SER A   0      25.654 -20.633 -15.350  1.00 78.45           O  
ATOM      6  OG  SER A   0      26.096 -18.207 -17.425  1.00 78.45           O  
ATOM      7  N   GLU A   1      27.845 -20.510 -14.865  1.00 84.32           N  
ATOM      8  CA  GLU A   1      27.862 -20.395 -13.410  1.00 84.32           C  
ATOM      9  C   GLU A   1      26.974 -19.248 -12.937  1.00 84.32           C  
ATOM     10  CB  GLU A   1      29.293 -20.196 -12.903  1.00 84.32           C  
ATOM     11  O   GLU A   1      26.272 -19.373 -11.931  1.00 84.32           O  
ATOM     12  CG  GLU A   1      29.451 -20.416 -11.405  1.00 84.32           C  
ATOM     13  CD  GLU A   1      30.885 -20.262 -10.924  1.00 84.32           C  
ATOM     14  OE1 GLU A   1      31.123 -20.326  -9.696  1.00 84.32           O  
ATOM     15  OE2 GLU A   1      31.777 -20.075 -11.781  1.00 84.32           O  
ATOM     16  N   GLU A   2      26.811 -18.153 -13.609  1.00 82.12           N  
ATOM     17  CA  GLU A   2      25.967 -17.002 -13.301  1.00 82.12           C  
ATOM     18  C   GLU A   2      24.491 -17.326 -13.517  1.00 82.12           C  
ATOM     19  CB  GLU A   2      26.371 -15.796 -14.152  1.00 82.12           C  
ATOM     20  O   GLU A   2      23.638 -16.916 -12.728  1.00 82.12           O  
ATOM     21  CG  GLU A   2      25.833 -14.470 -13.634  1.00 82.12           C  
ATOM     22  CD  GLU A   2      26.324 -13.271 -14.431  1.00 82.12           C  
ATOM     23  OE1 GLU A   2      25.874 -12.135 -14.157  1.00 82.12           O  
ATOM     24  OE2 GLU A   2      27.164 -13.470 -15.337  1.00 82.12           O  
ATOM     25  N   GLU A   3      24.199 -18.071 -14.479  1.00 84.56           N  
ATOM     26  CA  GLU A   3      22.836 -18.513 -14.756  1.00 84.56           C  
ATOM     27  C   GLU A   3      22.364 -19.531 -13.722  1.00 84.56           C  
ATOM     28  CB  GLU A   3      22.738 -19.108 -16.163  1.00 84.56           C  
ATOM     29  O   GLU A   3      21.209 -19.499 -13.293  1.00 84.56           O  
ATOM     30  CG  GLU A   3      21.313 -19.228 -16.683  1.00 84.56           C  
ATOM     31  CD  GLU A   3      21.240 -19.544 -18.168  1.00 84.56           C  
ATOM     32  OE1 GLU A   3      20.118 -19.686 -18.704  1.00 84.56           O  
ATOM     33  OE2 GLU A   3      22.315 -19.652 -18.800  1.00 84.56           O  
ATOM     34  N   GLU A   4      23.176 -20.430 -13.348  1.00 87.79           N  
ATOM     35  CA  GLU A   4      22.873 -21.396 -12.296  1.00 87.79           C  
ATOM     36  C   GLU A   4      22.651 -20.701 -10.956  1.00 87.79           C  
ATOM     37  CB  GLU A   4      23.997 -22.428 -12.173  1.00 87.79           C  
ATOM     38  O   GLU A   4      21.740 -21.060 -10.207  1.00 87.79           O  
ATOM     39  CG  GLU A   4      23.950 -23.518 -13.234  1.00 87.79           C  
ATOM     40  CD  GLU A   4      25.061 -24.546 -13.088  1.00 87.79           C  
ATOM     41  OE1 GLU A   4      25.188 -25.431 -13.965  1.00 87.79           O  
ATOM     42  OE2 GLU A   4      25.810 -24.465 -12.089  1.00 87.79           O  
ATOM     43  N   LYS A   5      23.515 -19.723 -10.571  1.00 88.72           N  
ATOM     44  CA  LYS A   5      23.349 -18.922  -9.362  1.00 88.72           C  
ATOM     45  C   LYS A   5      22.035 -18.147  -9.392  1.00 88.72           C  
ATOM     46  CB  LYS A   5      24.523 -17.956  -9.192  1.00 88.72           C  
ATOM     47  O   LYS A   5      21.336 -18.060  -8.380  1.00 88.72           O  
ATOM     48  CG  LYS A   5      25.808 -18.620  -8.721  1.00 88.72           C  
ATOM     49  CD  LYS A   5      26.906 -17.595  -8.464  1.00 88.72           C  
ATOM     50  CE  LYS A   5      28.207 -18.262  -8.040  1.00 88.72           C  
ATOM     51  NZ  LYS A   5      29.296 -17.264  -7.821  1.00 88.72           N  
ATOM     52  N   ARG A   6      21.706 -17.706 -10.536  1.00 85.87           N  
ATOM     53  CA  ARG A   6      20.455 -16.982 -10.740  1.00 85.87           C  
ATOM     54  C   ARG A   6      19.253 -17.902 -10.551  1.00 85.87           C  
ATOM     55  CB  ARG A   6      20.419 -16.353 -12.134  1.00 85.87           C  
ATOM     56  O   ARG A   6      18.286 -17.537  -9.879  1.00 85.87           O  
ATOM     57  CG  ARG A   6      19.218 -15.452 -12.372  1.00 85.87           C  
ATOM     58  CD  ARG A   6      19.248 -14.827 -13.760  1.00 85.87           C  
ATOM     59  NE  ARG A   6      18.969 -15.812 -14.801  1.00 85.87           N  
ATOM     60  NH1 ARG A   6      19.402 -14.380 -16.561  1.00 85.87           N  
ATOM     61  NH2 ARG A   6      18.773 -16.546 -16.968  1.00 85.87           N  
ATOM     62  CZ  ARG A   6      19.049 -15.577 -16.108  1.00 85.87           C  
ATOM     63  N   GLU A   7      19.281 -18.985 -11.163  1.00 91.80           N  
ATOM     64  CA  GLU A   7      18.189 -19.950 -11.077  1.00 91.80           C  
ATOM     65  C   GLU A   7      18.004 -20.448  -9.646  1.00 91.80           C  
ATOM     66  CB  GLU A   7      18.441 -21.132 -12.016  1.00 91.80           C  
ATOM     67  O   GLU A   7      16.874 -20.638  -9.190  1.00 91.80           O  
ATOM     68  CG  GLU A   7      18.242 -20.802 -13.488  1.00 91.80           C  
ATOM     69  CD  GLU A   7      18.443 -21.998 -14.405  1.00 91.80           C  
ATOM     70  OE1 GLU A   7      18.277 -21.853 -15.637  1.00 91.80           O  
ATOM     71  OE2 GLU A   7      18.769 -23.089 -13.886  1.00 91.80           O  
ATOM     72  N   LYS A   8      19.071 -20.731  -9.005  1.00 93.48           N  
ATOM     73  CA  LYS A   8      19.017 -21.163  -7.611  1.00 93.48           C  
ATOM     74  C   LYS A   8      18.385 -20.091  -6.728  1.00 93.48           C  
ATOM     75  CB  LYS A   8      20.417 -21.504  -7.099  1.00 93.48           C  
ATOM     76  O   LYS A   8      17.590 -20.401  -5.838  1.00 93.48           O  
ATOM     77  CG  LYS A   8      20.428 -22.217  -5.755  1.00 93.48           C  
ATOM     78  CD  LYS A   8      21.842 -22.601  -5.338  1.00 93.48           C  
ATOM     79  CE  LYS A   8      21.862 -23.256  -3.963  1.00 93.48           C  
ATOM     80  NZ  LYS A   8      23.248 -23.624  -3.545  1.00 93.48           N  
ATOM     81  N   ALA A   9      18.710 -18.834  -6.921  1.00 90.00           N  
ATOM     82  CA  ALA A   9      18.174 -17.704  -6.168  1.00 90.00           C  
ATOM     83  C   ALA A   9      16.672 -17.554  -6.397  1.00 90.00           C  
ATOM     84  CB  ALA A   9      18.898 -16.416  -6.552  1.00 90.00           C  
ATOM     85  O   ALA A   9      15.918 -17.291  -5.458  1.00 90.00           O  
ATOM     86  N   ILE A  10      16.230 -17.770  -7.616  1.00 92.40           N  
ATOM     87  CA  ILE A  10      14.815 -17.707  -7.966  1.00 92.40           C  
ATOM     88  C   ILE A  10      14.067 -18.858  -7.298  1.00 92.40           C  
ATOM     89  CB  ILE A  10      14.610 -17.751  -9.497  1.00 92.40           C  
ATOM     90  O   ILE A  10      12.973 -18.666  -6.760  1.00 92.40           O  
ATOM     91  CG1 ILE A  10      15.192 -16.492 -10.150  1.00 92.40           C  
ATOM     92  CG2 ILE A  10      13.125 -17.908  -9.838  1.00 92.40           C  
ATOM     93  CD1 ILE A  10      15.193 -16.529 -11.672  1.00 92.40           C  
ATOM     94  N   GLU A  11      14.653 -20.000  -7.424  1.00 95.07           N  
ATOM     95  CA  GLU A  11      14.054 -21.171  -6.791  1.00 95.07           C  
ATOM     96  C   GLU A  11      13.963 -20.995  -5.278  1.00 95.07           C  
ATOM     97  CB  GLU A  11      14.854 -22.432  -7.128  1.00 95.07           C  
ATOM     98  O   GLU A  11      12.957 -21.358  -4.665  1.00 95.07           O  
ATOM     99  CG  GLU A  11      14.236 -23.714  -6.588  1.00 95.07           C  
ATOM    100  CD  GLU A  11      12.885 -24.036  -7.208  1.00 95.07           C  
ATOM    101  OE1 GLU A  11      12.122 -24.834  -6.618  1.00 95.07           O  
ATOM    102  OE2 GLU A  11      12.589 -23.488  -8.293  1.00 95.07           O  
ATOM    103  N   GLU A  12      14.965 -20.556  -4.684  1.00 95.42           N  
ATOM    104  CA  GLU A  12      14.970 -20.291  -3.249  1.00 95.42           C  
ATOM    105  C   GLU A  12      13.889 -19.283  -2.869  1.00 95.42           C  
ATOM    106  CB  GLU A  12      16.343 -19.783  -2.801  1.00 95.42           C  
ATOM    107  O   GLU A  12      13.221 -19.438  -1.845  1.00 95.42           O  
ATOM    108  CG  GLU A  12      16.501 -19.685  -1.291  1.00 95.42           C  
ATOM    109  CD  GLU A  12      17.898 -19.272  -0.858  1.00 95.42           C  
ATOM    110  OE1 GLU A  12      18.119 -19.056   0.355  1.00 95.42           O  
ATOM    111  OE2 GLU A  12      18.779 -19.163  -1.740  1.00 95.42           O  
ATOM    112  N   ALA A  13      13.782 -18.159  -3.592  1.00 94.50           N  
ATOM    113  CA  ALA A  13      12.739 -17.159  -3.379  1.00 94.50           C  
ATOM    114  C   ALA A  13      11.351 -17.788  -3.464  1.00 94.50           C  
ATOM    115  CB  ALA A  13      12.870 -16.028  -4.396  1.00 94.50           C  
ATOM    116  O   ALA A  13      10.475 -17.486  -2.650  1.00 94.50           O  
ATOM    117  N   ARG A  14      11.157 -18.625  -4.438  1.00 95.67           N  
ATOM    118  CA  ARG A  14       9.902 -19.352  -4.596  1.00 95.67           C  
ATOM    119  C   ARG A  14       9.607 -20.209  -3.369  1.00 95.67           C  
ATOM    120  CB  ARG A  14       9.942 -20.228  -5.850  1.00 95.67           C  
ATOM    121  O   ARG A  14       8.475 -20.235  -2.881  1.00 95.67           O  
ATOM    122  CG  ARG A  14       8.637 -20.955  -6.136  1.00 95.67           C  
ATOM    123  CD  ARG A  14       8.744 -21.844  -7.367  1.00 95.67           C  
ATOM    124  NE  ARG A  14       9.232 -23.177  -7.027  1.00 95.67           N  
ATOM    125  NH1 ARG A  14       9.032 -24.021  -9.169  1.00 95.67           N  
ATOM    126  NH2 ARG A  14       9.813 -25.354  -7.475  1.00 95.67           N  
ATOM    127  CZ  ARG A  14       9.358 -24.181  -7.891  1.00 95.67           C  
ATOM    128  N   LYS A  15      10.583 -21.065  -2.946  1.00 96.48           N  
ATOM    129  CA  LYS A  15      10.441 -21.918  -1.770  1.00 96.48           C  
ATOM    130  C   LYS A  15      10.066 -21.099  -0.538  1.00 96.48           C  
ATOM    131  CB  LYS A  15      11.734 -22.693  -1.510  1.00 96.48           C  
ATOM    132  O   LYS A  15       9.167 -21.477   0.215  1.00 96.48           O  
ATOM    133  CG  LYS A  15      11.948 -23.872  -2.448  1.00 96.48           C  
ATOM    134  CD  LYS A  15      13.219 -24.637  -2.103  1.00 96.48           C  
ATOM    135  CE  LYS A  15      13.478 -25.766  -3.091  1.00 96.48           C  
ATOM    136  NZ  LYS A  15      14.738 -26.503  -2.773  1.00 96.48           N  
ATOM    137  N   ARG A  16      10.766 -20.007  -0.354  1.00 95.78           N  
ATOM    138  CA  ARG A  16      10.493 -19.147   0.793  1.00 95.78           C  
ATOM    139  C   ARG A  16       9.070 -18.600   0.741  1.00 95.78           C  
ATOM    140  CB  ARG A  16      11.496 -17.993   0.851  1.00 95.78           C  
ATOM    141  O   ARG A  16       8.397 -18.509   1.769  1.00 95.78           O  
ATOM    142  CG  ARG A  16      12.914 -18.426   1.191  1.00 95.78           C  
ATOM    143  CD  ARG A  16      13.053 -18.795   2.661  1.00 95.78           C  
ATOM    144  NE  ARG A  16      14.452 -18.968   3.044  1.00 95.78           N  
ATOM    145  NH1 ARG A  16      13.999 -19.507   5.244  1.00 95.78           N  
ATOM    146  NH2 ARG A  16      16.166 -19.433   4.500  1.00 95.78           N  
ATOM    147  CZ  ARG A  16      14.869 -19.302   4.262  1.00 95.78           C  
ATOM    148  N   TYR A  17       8.691 -18.138  -0.423  1.00 96.74           N  
ATOM    149  CA  TYR A  17       7.328 -17.658  -0.616  1.00 96.74           C  
ATOM    150  C   TYR A  17       6.314 -18.746  -0.285  1.00 96.74           C  
ATOM    151  CB  TYR A  17       7.126 -17.176  -2.056  1.00 96.74           C  
ATOM    152  O   TYR A  17       5.338 -18.498   0.427  1.00 96.74           O  
ATOM    153  CG  TYR A  17       5.679 -16.953  -2.424  1.00 96.74           C  
ATOM    154  CD1 TYR A  17       5.051 -17.753  -3.376  1.00 96.74           C  
ATOM    155  CD2 TYR A  17       4.938 -15.942  -1.822  1.00 96.74           C  
ATOM    156  CE1 TYR A  17       3.719 -17.549  -3.720  1.00 96.74           C  
ATOM    157  CE2 TYR A  17       3.605 -15.729  -2.158  1.00 96.74           C  
ATOM    158  OH  TYR A  17       1.686 -16.331  -3.443  1.00 96.74           O  
ATOM    159  CZ  TYR A  17       3.005 -16.537  -3.106  1.00 96.74           C  
ATOM    160  N   GLU A  18       6.415 -19.870  -0.812  1.00 96.77           N  
ATOM    161  CA  GLU A  18       5.505 -20.986  -0.575  1.00 96.77           C  
ATOM    162  C   GLU A  18       5.453 -21.352   0.906  1.00 96.77           C  
ATOM    163  CB  GLU A  18       5.921 -22.205  -1.403  1.00 96.77           C  
ATOM    164  O   GLU A  18       4.385 -21.659   1.438  1.00 96.77           O  
ATOM    165  CG  GLU A  18       5.700 -22.036  -2.899  1.00 96.77           C  
ATOM    166  CD  GLU A  18       4.231 -21.980  -3.286  1.00 96.77           C  
ATOM    167  OE1 GLU A  18       3.890 -21.290  -4.274  1.00 96.77           O  
ATOM    168  OE2 GLU A  18       3.414 -22.629  -2.595  1.00 96.77           O  
ATOM    169  N   GLU A  19       6.619 -21.386   1.528  1.00 96.16           N  
ATOM    170  CA  GLU A  19       6.680 -21.625   2.966  1.00 96.16           C  
ATOM    171  C   GLU A  19       5.892 -20.568   3.735  1.00 96.16           C  
ATOM    172  CB  GLU A  19       8.134 -21.650   3.446  1.00 96.16           C  
ATOM    173  O   GLU A  19       5.179 -20.889   4.689  1.00 96.16           O  
ATOM    174  CG  GLU A  19       8.902 -22.890   3.015  1.00 96.16           C  
ATOM    175  CD  GLU A  19      10.377 -22.840   3.382  1.00 96.16           C  
ATOM    176  OE1 GLU A  19      11.103 -23.824   3.115  1.00 96.16           O  
ATOM    177  OE2 GLU A  19      10.809 -21.809   3.943  1.00 96.16           O  
ATOM    178  N   PHE A  20       6.181 -19.346   3.372  1.00 95.97           N  
ATOM    179  CA  PHE A  20       5.462 -18.240   3.993  1.00 95.97           C  
ATOM    180  C   PHE A  20       3.958 -18.400   3.808  1.00 95.97           C  
ATOM    181  CB  PHE A  20       5.924 -16.901   3.408  1.00 95.97           C  
ATOM    182  O   PHE A  20       3.190 -18.242   4.760  1.00 95.97           O  
ATOM    183  CG  PHE A  20       5.093 -15.727   3.850  1.00 95.97           C  
ATOM    184  CD1 PHE A  20       4.180 -15.138   2.983  1.00 95.97           C  
ATOM    185  CD2 PHE A  20       5.225 -15.212   5.132  1.00 95.97           C  
ATOM    186  CE1 PHE A  20       3.409 -14.051   3.390  1.00 95.97           C  
ATOM    187  CE2 PHE A  20       4.459 -14.126   5.546  1.00 95.97           C  
ATOM    188  CZ  PHE A  20       3.552 -13.546   4.673  1.00 95.97           C  
ATOM    189  N   LYS A  21       3.519 -18.649   2.594  1.00 95.25           N  
ATOM    190  CA  LYS A  21       2.113 -18.838   2.251  1.00 95.25           C  
ATOM    191  C   LYS A  21       1.484 -19.941   3.099  1.00 95.25           C  
ATOM    192  CB  LYS A  21       1.962 -19.170   0.766  1.00 95.25           C  
ATOM    193  O   LYS A  21       0.390 -19.767   3.641  1.00 95.25           O  
ATOM    194  CG  LYS A  21       0.520 -19.200   0.281  1.00 95.25           C  
ATOM    195  CD  LYS A  21       0.436 -19.520  -1.205  1.00 95.25           C  
ATOM    196  CE  LYS A  21      -1.007 -19.678  -1.664  1.00 95.25           C  
ATOM    197  NZ  LYS A  21      -1.093 -20.025  -3.114  1.00 95.25           N  
ATOM    198  N   LYS A  22       2.076 -21.089   3.106  1.00 94.14           N  
ATOM    199  CA  LYS A  22       1.597 -22.215   3.902  1.00 94.14           C  
ATOM    200  C   LYS A  22       1.508 -21.844   5.380  1.00 94.14           C  
ATOM    201  CB  LYS A  22       2.511 -23.428   3.721  1.00 94.14           C  
ATOM    202  O   LYS A  22       0.521 -22.163   6.047  1.00 94.14           O  
ATOM    203  CG  LYS A  22       1.973 -24.707   4.345  1.00 94.14           C  
ATOM    204  CD  LYS A  22       2.900 -25.888   4.086  1.00 94.14           C  
ATOM    205  CE  LYS A  22       2.400 -27.153   4.770  1.00 94.14           C  
ATOM    206  NZ  LYS A  22       3.315 -28.309   4.535  1.00 94.14           N  
ATOM    207  N   TRP A  23       2.535 -21.286   5.820  1.00 94.88           N  
ATOM    208  CA  TRP A  23       2.574 -20.871   7.219  1.00 94.88           C  
ATOM    209  C   TRP A  23       1.416 -19.933   7.541  1.00 94.88           C  
ATOM    210  CB  TRP A  23       3.906 -20.188   7.540  1.00 94.88           C  
ATOM    211  O   TRP A  23       0.755 -20.084   8.571  1.00 94.88           O  
ATOM    212  CG  TRP A  23       3.959 -19.570   8.905  1.00 94.88           C  
ATOM    213  CD1 TRP A  23       4.321 -20.183  10.073  1.00 94.88           C  
ATOM    214  CD2 TRP A  23       3.636 -18.219   9.245  1.00 94.88           C  
ATOM    215  CE2 TRP A  23       3.824 -18.081  10.638  1.00 94.88           C  
ATOM    216  CE3 TRP A  23       3.205 -17.109   8.506  1.00 94.88           C  
ATOM    217  NE1 TRP A  23       4.242 -19.293  11.119  1.00 94.88           N  
ATOM    218  CH2 TRP A  23       3.175 -15.806  10.560  1.00 94.88           C  
ATOM    219  CZ2 TRP A  23       3.596 -16.876  11.307  1.00 94.88           C  
ATOM    220  CZ3 TRP A  23       2.978 -15.911   9.173  1.00 94.88           C  
ATOM    221  N   LEU A  24       1.240 -18.823   6.755  1.00 93.77           N  
ATOM    222  CA  LEU A  24       0.198 -17.824   6.968  1.00 93.77           C  
ATOM    223  C   LEU A  24      -1.181 -18.474   6.993  1.00 93.77           C  
ATOM    224  CB  LEU A  24       0.251 -16.752   5.876  1.00 93.77           C  
ATOM    225  O   LEU A  24      -2.016 -18.137   7.836  1.00 93.77           O  
ATOM    226  CG  LEU A  24      -0.703 -15.568   6.043  1.00 93.77           C  
ATOM    227  CD1 LEU A  24      -0.428 -14.847   7.358  1.00 93.77           C  
ATOM    228  CD2 LEU A  24      -0.575 -14.609   4.864  1.00 93.77           C  
ATOM    229  N   GLU A  25      -1.444 -19.408   6.078  1.00 91.70           N  
ATOM    230  CA  GLU A  25      -2.712 -20.130   6.025  1.00 91.70           C  
ATOM    231  C   GLU A  25      -2.954 -20.916   7.310  1.00 91.70           C  
ATOM    232  CB  GLU A  25      -2.743 -21.072   4.818  1.00 91.70           C  
ATOM    233  O   GLU A  25      -4.072 -20.937   7.829  1.00 91.70           O  
ATOM    234  CG  GLU A  25      -2.943 -20.361   3.488  1.00 91.70           C  
ATOM    235  CD  GLU A  25      -2.885 -21.299   2.292  1.00 91.70           C  
ATOM    236  OE1 GLU A  25      -3.303 -20.894   1.183  1.00 91.70           O  
ATOM    237  OE2 GLU A  25      -2.419 -22.447   2.466  1.00 91.70           O  
ATOM    238  N   GLU A  26      -1.911 -21.520   7.761  1.00 91.36           N  
ATOM    239  CA  GLU A  26      -2.003 -22.288   8.999  1.00 91.36           C  
ATOM    240  C   GLU A  26      -2.202 -21.373  10.203  1.00 91.36           C  
ATOM    241  CB  GLU A  26      -0.750 -23.147   9.193  1.00 91.36           C  
ATOM    242  O   GLU A  26      -2.946 -21.708  11.127  1.00 91.36           O  
ATOM    243  CG  GLU A  26      -0.650 -24.316   8.223  1.00 91.36           C  
ATOM    244  CD  GLU A  26       0.658 -25.083   8.341  1.00 91.36           C  
ATOM    245  OE1 GLU A  26       0.847 -26.077   7.604  1.00 91.36           O  
ATOM    246  OE2 GLU A  26       1.499 -24.686   9.178  1.00 91.36           O  
ATOM    247  N   ALA A  27      -1.447 -20.202  10.159  1.00 88.09           N  
ATOM    248  CA  ALA A  27      -1.499 -19.233  11.251  1.00 88.09           C  
ATOM    249  C   ALA A  27      -2.904 -18.660  11.410  1.00 88.09           C  
ATOM    250  CB  ALA A  27      -0.493 -18.110  11.013  1.00 88.09           C  
ATOM    251  O   ALA A  27      -3.334 -18.353  12.524  1.00 88.09           O  
ATOM    252  N   LEU A  28      -3.686 -18.645  10.351  1.00 82.64           N  
ATOM    253  CA  LEU A  28      -5.000 -18.011  10.356  1.00 82.64           C  
ATOM    254  C   LEU A  28      -6.101 -19.044  10.569  1.00 82.64           C  
ATOM    255  CB  LEU A  28      -5.237 -17.258   9.044  1.00 82.64           C  
ATOM    256  O   LEU A  28      -7.199 -18.704  11.015  1.00 82.64           O  
ATOM    257  CG  LEU A  28      -4.413 -15.986   8.834  1.00 82.64           C  
ATOM    258  CD1 LEU A  28      -4.623 -15.446   7.424  1.00 82.64           C  
ATOM    259  CD2 LEU A  28      -4.778 -14.934   9.876  1.00 82.64           C  
ATOM    260  N   THR A  29      -5.875 -20.347  10.358  1.00 78.40           N  
ATOM    261  CA  THR A  29      -6.886 -21.399  10.369  1.00 78.40           C  
ATOM    262  C   THR A  29      -6.654 -22.360  11.532  1.00 78.40           C  
ATOM    263  CB  THR A  29      -6.889 -22.184   9.044  1.00 78.40           C  
ATOM    264  O   THR A  29      -7.537 -23.149  11.877  1.00 78.40           O  
ATOM    265  CG2 THR A  29      -7.305 -21.293   7.878  1.00 78.40           C  
ATOM    266  OG1 THR A  29      -5.574 -22.696   8.795  1.00 78.40           O  
ATOM    267  N   SER A  30      -5.508 -22.398  12.279  1.00 74.25           N  
ATOM    268  CA  SER A  30      -5.190 -23.390  13.302  1.00 74.25           C  
ATOM    269  C   SER A  30      -5.746 -22.979  14.661  1.00 74.25           C  
ATOM    270  CB  SER A  30      -3.678 -23.592  13.400  1.00 74.25           C  
ATOM    271  O   SER A  30      -6.004 -21.798  14.901  1.00 74.25           O  
ATOM    272  OG  SER A  30      -3.328 -24.172  14.645  1.00 74.25           O  
ATOM    273  N   PRO A  31      -6.316 -23.984  15.458  1.00 52.80           N  
ATOM    274  CA  PRO A  31      -6.823 -23.848  16.826  1.00 52.80           C  
ATOM    275  C   PRO A  31      -5.820 -23.178  17.762  1.00 52.80           C  
ATOM    276  CB  PRO A  31      -7.084 -25.295  17.251  1.00 52.80           C  
ATOM    277  O   PRO A  31      -6.211 -22.596  18.777  1.00 52.80           O  
ATOM    278  CG  PRO A  31      -6.737 -26.115  16.050  1.00 52.80           C  
ATOM    279  CD  PRO A  31      -6.166 -25.205  15.000  1.00 52.80           C  
ATOM    280  N   ASN A  32      -4.459 -23.021  17.321  1.00 62.20           N  
ATOM    281  CA  ASN A  32      -3.379 -22.287  17.971  1.00 62.20           C  
ATOM    282  C   ASN A  32      -2.938 -21.086  17.140  1.00 62.20           C  
ATOM    283  CB  ASN A  32      -2.190 -23.210  18.243  1.00 62.20           C  
ATOM    284  O   ASN A  32      -1.777 -20.997  16.738  1.00 62.20           O  
ATOM    285  CG  ASN A  32      -2.442 -24.162  19.396  1.00 62.20           C  
ATOM    286  ND2 ASN A  32      -1.679 -25.248  19.446  1.00 62.20           N  
ATOM    287  OD1 ASN A  32      -3.315 -23.924  20.235  1.00 62.20           O  
ATOM    288  N   ALA A  33      -3.966 -20.352  16.620  1.00 75.35           N  
ATOM    289  CA  ALA A  33      -3.788 -19.225  15.707  1.00 75.35           C  
ATOM    290  C   ALA A  33      -2.688 -18.289  16.199  1.00 75.35           C  
ATOM    291  CB  ALA A  33      -5.099 -18.461  15.543  1.00 75.35           C  
ATOM    292  O   ALA A  33      -2.546 -18.067  17.404  1.00 75.35           O  
ATOM    293  N   ALA A  34      -1.591 -18.102  15.352  1.00 82.11           N  
ATOM    294  CA  ALA A  34      -0.553 -17.113  15.630  1.00 82.11           C  
ATOM    295  C   ALA A  34      -1.165 -15.776  16.039  1.00 82.11           C  
ATOM    296  CB  ALA A  34       0.349 -16.931  14.412  1.00 82.11           C  
ATOM    297  O   ALA A  34      -2.286 -15.452  15.642  1.00 82.11           O  
ATOM    298  N   SER A  35      -0.566 -15.150  16.999  1.00 86.04           N  
ATOM    299  CA  SER A  35      -0.990 -13.801  17.361  1.00 86.04           C  
ATOM    300  C   SER A  35      -0.805 -12.832  16.198  1.00 86.04           C  
ATOM    301  CB  SER A  35      -0.212 -13.303  18.579  1.00 86.04           C  
ATOM    302  O   SER A  35      -0.025 -13.097  15.281  1.00 86.04           O  
ATOM    303  OG  SER A  35       1.133 -13.017  18.235  1.00 86.04           O  
ATOM    304  N   TYR A  36      -1.606 -11.752  16.135  1.00 88.54           N  
ATOM    305  CA  TYR A  36      -1.478 -10.705  15.127  1.00 88.54           C  
ATOM    306  C   TYR A  36      -0.049 -10.178  15.067  1.00 88.54           C  
ATOM    307  CB  TYR A  36      -2.446  -9.555  15.420  1.00 88.54           C  
ATOM    308  O   TYR A  36       0.475  -9.910  13.983  1.00 88.54           O  
ATOM    309  CG  TYR A  36      -3.901  -9.939  15.293  1.00 88.54           C  
ATOM    310  CD1 TYR A  36      -4.299 -10.960  14.433  1.00 88.54           C  
ATOM    311  CD2 TYR A  36      -4.879  -9.282  16.031  1.00 88.54           C  
ATOM    312  CE1 TYR A  36      -5.638 -11.316  14.310  1.00 88.54           C  
ATOM    313  CE2 TYR A  36      -6.221  -9.629  15.916  1.00 88.54           C  
ATOM    314  OH  TYR A  36      -7.917 -10.995  14.938  1.00 88.54           O  
ATOM    315  CZ  TYR A  36      -6.590 -10.647  15.055  1.00 88.54           C  
ATOM    316  N   GLU A  37       0.555 -10.096  16.213  1.00 90.22           N  
ATOM    317  CA  GLU A  37       1.936  -9.633  16.300  1.00 90.22           C  
ATOM    318  C   GLU A  37       2.889 -10.604  15.607  1.00 90.22           C  
ATOM    319  CB  GLU A  37       2.349  -9.445  17.762  1.00 90.22           C  
ATOM    320  O   GLU A  37       3.806 -10.183  14.899  1.00 90.22           O  
ATOM    321  CG  GLU A  37       1.739  -8.216  18.420  1.00 90.22           C  
ATOM    322  CD  GLU A  37       2.053  -8.111  19.904  1.00 90.22           C  
ATOM    323  OE1 GLU A  37       1.527  -7.192  20.573  1.00 90.22           O  
ATOM    324  OE2 GLU A  37       2.832  -8.954  20.402  1.00 90.22           O  
ATOM    325  N   GLU A  38       2.685 -11.872  15.868  1.00 92.02           N  
ATOM    326  CA  GLU A  38       3.489 -12.918  15.243  1.00 92.02           C  
ATOM    327  C   GLU A  38       3.322 -12.910  13.727  1.00 92.02           C  
ATOM    328  CB  GLU A  38       3.115 -14.292  15.806  1.00 92.02           C  
ATOM    329  O   GLU A  38       4.298 -13.063  12.989  1.00 92.02           O  
ATOM    330  CG  GLU A  38       4.031 -15.416  15.344  1.00 92.02           C  
ATOM    331  CD  GLU A  38       3.664 -16.769  15.932  1.00 92.02           C  
ATOM    332  OE1 GLU A  38       4.275 -17.788  15.538  1.00 92.02           O  
ATOM    333  OE2 GLU A  38       2.757 -16.810  16.793  1.00 92.02           O  
ATOM    334  N   ILE A  39       2.084 -12.707  13.248  1.00 93.01           N  
ATOM    335  CA  ILE A  39       1.785 -12.651  11.821  1.00 93.01           C  
ATOM    336  C   ILE A  39       2.503 -11.460  11.190  1.00 93.01           C  
ATOM    337  CB  ILE A  39       0.264 -12.557  11.565  1.00 93.01           C  
ATOM    338  O   ILE A  39       3.138 -11.594  10.141  1.00 93.01           O  
ATOM    339  CG1 ILE A  39      -0.427 -13.865  11.969  1.00 93.01           C  
ATOM    340  CG2 ILE A  39      -0.017 -12.220  10.098  1.00 93.01           C  
ATOM    341  CD1 ILE A  39      -1.947 -13.791  11.956  1.00 93.01           C  
ATOM    342  N   ILE A  40       2.482 -10.297  11.811  1.00 93.69           N  
ATOM    343  CA  ILE A  40       3.121  -9.073  11.338  1.00 93.69           C  
ATOM    344  C   ILE A  40       4.638  -9.250  11.338  1.00 93.69           C  
ATOM    345  CB  ILE A  40       2.723  -7.857  12.205  1.00 93.69           C  
ATOM    346  O   ILE A  40       5.311  -8.888  10.370  1.00 93.69           O  
ATOM    347  CG1 ILE A  40       1.229  -7.555  12.047  1.00 93.69           C  
ATOM    348  CG2 ILE A  40       3.570  -6.634  11.840  1.00 93.69           C  
ATOM    349  CD1 ILE A  40       0.813  -7.214  10.623  1.00 93.69           C  
ATOM    350  N   GLU A  41       5.189  -9.783  12.398  1.00 94.85           N  
ATOM    351  CA  GLU A  41       6.632  -9.974  12.508  1.00 94.85           C  
ATOM    352  C   GLU A  41       7.142 -10.947  11.448  1.00 94.85           C  
ATOM    353  CB  GLU A  41       7.004 -10.475  13.905  1.00 94.85           C  
ATOM    354  O   GLU A  41       8.194 -10.721  10.846  1.00 94.85           O  
ATOM    355  CG  GLU A  41       8.503 -10.538  14.157  1.00 94.85           C  
ATOM    356  CD  GLU A  41       9.186  -9.183  14.059  1.00 94.85           C  
ATOM    357  OE1 GLU A  41      10.398  -9.135  13.751  1.00 94.85           O  
ATOM    358  OE2 GLU A  41       8.502  -8.162  14.294  1.00 94.85           O  
ATOM    359  N   ARG A  42       6.434 -11.962  11.315  1.00 93.78           N  
ATOM    360  CA  ARG A  42       6.838 -12.945  10.315  1.00 93.78           C  
ATOM    361  C   ARG A  42       6.803 -12.346   8.913  1.00 93.78           C  
ATOM    362  CB  ARG A  42       5.937 -14.180  10.380  1.00 93.78           C  
ATOM    363  O   ARG A  42       7.682 -12.619   8.093  1.00 93.78           O  
ATOM    364  CG  ARG A  42       6.376 -15.312   9.465  1.00 93.78           C  
ATOM    365  CD  ARG A  42       7.661 -15.966   9.953  1.00 93.78           C  
ATOM    366  NE  ARG A  42       8.002 -17.142   9.158  1.00 93.78           N  
ATOM    367  NH1 ARG A  42      10.222 -17.186   9.798  1.00 93.78           N  
ATOM    368  NH2 ARG A  42       9.411 -18.765   8.347  1.00 93.78           N  
ATOM    369  CZ  ARG A  42       9.211 -17.695   9.103  1.00 93.78           C  
ATOM    370  N   TYR A  43       5.785 -11.665   8.555  1.00 94.99           N  
ATOM    371  CA  TYR A  43       5.758 -10.984   7.265  1.00 94.99           C  
ATOM    372  C   TYR A  43       6.917 -10.002   7.142  1.00 94.99           C  
ATOM    373  CB  TYR A  43       4.429 -10.249   7.073  1.00 94.99           C  
ATOM    374  O   TYR A  43       7.529  -9.885   6.078  1.00 94.99           O  
ATOM    375  CG  TYR A  43       4.231  -9.707   5.678  1.00 94.99           C  
ATOM    376  CD1 TYR A  43       4.678  -8.433   5.334  1.00 94.99           C  
ATOM    377  CD2 TYR A  43       3.596 -10.467   4.701  1.00 94.99           C  
ATOM    378  CE1 TYR A  43       4.497  -7.929   4.050  1.00 94.99           C  
ATOM    379  CE2 TYR A  43       3.409  -9.973   3.414  1.00 94.99           C  
ATOM    380  OH  TYR A  43       3.680  -8.212   1.826  1.00 94.99           O  
ATOM    381  CZ  TYR A  43       3.862  -8.706   3.099  1.00 94.99           C  
ATOM    382  N   ARG A  44       7.164  -9.234   8.168  1.00 93.49           N  
ATOM    383  CA  ARG A  44       8.278  -8.292   8.164  1.00 93.49           C  
ATOM    384  C   ARG A  44       9.586  -8.992   7.811  1.00 93.49           C  
ATOM    385  CB  ARG A  44       8.404  -7.600   9.523  1.00 93.49           C  
ATOM    386  O   ARG A  44      10.390  -8.466   7.039  1.00 93.49           O  
ATOM    387  CG  ARG A  44       7.587  -6.324   9.643  1.00 93.49           C  
ATOM    388  CD  ARG A  44       7.857  -5.602  10.956  1.00 93.49           C  
ATOM    389  NE  ARG A  44       6.699  -4.829  11.395  1.00 93.49           N  
ATOM    390  NH1 ARG A  44       7.324  -4.767  13.618  1.00 93.49           N  
ATOM    391  NH2 ARG A  44       5.385  -3.749  12.939  1.00 93.49           N  
ATOM    392  CZ  ARG A  44       6.472  -4.451  12.650  1.00 93.49           C  
ATOM    393  N   GLU A  45       9.762 -10.139   8.446  1.00 94.24           N  
ATOM    394  CA  GLU A  45      10.949 -10.942   8.167  1.00 94.24           C  
ATOM    395  C   GLU A  45      11.009 -11.348   6.697  1.00 94.24           C  
ATOM    396  CB  GLU A  45      10.978 -12.186   9.058  1.00 94.24           C  
ATOM    397  O   GLU A  45      12.073 -11.298   6.077  1.00 94.24           O  
ATOM    398  CG  GLU A  45      11.262 -11.887  10.523  1.00 94.24           C  
ATOM    399  CD  GLU A  45      11.174 -13.116  11.414  1.00 94.24           C  
ATOM    400  OE1 GLU A  45      11.389 -12.993  12.641  1.00 94.24           O  
ATOM    401  OE2 GLU A  45      10.888 -14.211  10.881  1.00 94.24           O  
ATOM    402  N   PHE A  46       9.903 -11.791   6.221  1.00 94.97           N  
ATOM    403  CA  PHE A  46       9.828 -12.166   4.814  1.00 94.97           C  
ATOM    404  C   PHE A  46      10.126 -10.969   3.919  1.00 94.97           C  
ATOM    405  CB  PHE A  46       8.446 -12.739   4.482  1.00 94.97           C  
ATOM    406  O   PHE A  46      10.866 -11.089   2.940  1.00 94.97           O  
ATOM    407  CG  PHE A  46       8.263 -13.076   3.027  1.00 94.97           C  
ATOM    408  CD1 PHE A  46       7.681 -12.164   2.155  1.00 94.97           C  
ATOM    409  CD2 PHE A  46       8.675 -14.306   2.530  1.00 94.97           C  
ATOM    410  CE1 PHE A  46       7.510 -12.474   0.808  1.00 94.97           C  
ATOM    411  CE2 PHE A  46       8.507 -14.623   1.185  1.00 94.97           C  
ATOM    412  CZ  PHE A  46       7.924 -13.706   0.326  1.00 94.97           C  
ATOM    413  N   ALA A  47       9.495  -9.811   4.233  1.00 91.77           N  
ATOM    414  CA  ALA A  47       9.607  -8.585   3.446  1.00 91.77           C  
ATOM    415  C   ALA A  47      11.053  -8.100   3.388  1.00 91.77           C  
ATOM    416  CB  ALA A  47       8.707  -7.497   4.026  1.00 91.77           C  
ATOM    417  O   ALA A  47      11.437  -7.386   2.460  1.00 91.77           O  
ATOM    418  N   LYS A  48      11.885  -8.440   4.355  1.00 90.14           N  
ATOM    419  CA  LYS A  48      13.277  -8.005   4.434  1.00 90.14           C  
ATOM    420  C   LYS A  48      14.186  -8.921   3.619  1.00 90.14           C  
ATOM    421  CB  LYS A  48      13.745  -7.963   5.889  1.00 90.14           C  
ATOM    422  O   LYS A  48      15.380  -8.650   3.474  1.00 90.14           O  
ATOM    423  CG  LYS A  48      13.159  -6.812   6.694  1.00 90.14           C  
ATOM    424  CD  LYS A  48      13.671  -6.816   8.129  1.00 90.14           C  
ATOM    425  CE  LYS A  48      13.061  -5.685   8.945  1.00 90.14           C  
ATOM    426  NZ  LYS A  48      13.507  -5.725  10.369  1.00 90.14           N  
ATOM    427  N   GLU A  49      13.604 -10.018   3.135  1.00 91.73           N  
ATOM    428  CA  GLU A  49      14.389 -10.930   2.309  1.00 91.73           C  
ATOM    429  C   GLU A  49      14.913 -10.230   1.059  1.00 91.73           C  
ATOM    430  CB  GLU A  49      13.555 -12.153   1.917  1.00 91.73           C  
ATOM    431  O   GLU A  49      14.217  -9.404   0.465  1.00 91.73           O  
ATOM    432  CG  GLU A  49      13.223 -13.071   3.084  1.00 91.73           C  
ATOM    433  CD  GLU A  49      12.765 -14.454   2.648  1.00 91.73           C  
ATOM    434  OE1 GLU A  49      12.427 -15.285   3.521  1.00 91.73           O  
ATOM    435  OE2 GLU A  49      12.746 -14.709   1.423  1.00 91.73           O  
ATOM    436  N   ASP A  50      16.133 -10.461   0.808  1.00 88.59           N  
ATOM    437  CA  ASP A  50      16.809  -9.812  -0.311  1.00 88.59           C  
ATOM    438  C   ASP A  50      16.671 -10.635  -1.589  1.00 88.59           C  
ATOM    439  CB  ASP A  50      18.288  -9.588   0.013  1.00 88.59           C  
ATOM    440  O   ASP A  50      17.639 -11.242  -2.051  1.00 88.59           O  
ATOM    441  CG  ASP A  50      18.971  -8.643  -0.959  1.00 88.59           C  
ATOM    442  OD1 ASP A  50      18.281  -7.819  -1.596  1.00 88.59           O  
ATOM    443  OD2 ASP A  50      20.212  -8.725  -1.092  1.00 88.59           O  
ATOM    444  N   PHE A  51      15.488 -10.676  -2.154  1.00 91.09           N  
ATOM    445  CA  PHE A  51      15.235 -11.379  -3.406  1.00 91.09           C  
ATOM    446  C   PHE A  51      15.885 -10.651  -4.577  1.00 91.09           C  
ATOM    447  CB  PHE A  51      13.729 -11.523  -3.649  1.00 91.09           C  
ATOM    448  O   PHE A  51      15.898  -9.419  -4.619  1.00 91.09           O  
ATOM    449  CG  PHE A  51      13.045 -12.455  -2.685  1.00 91.09           C  
ATOM    450  CD1 PHE A  51      13.787 -13.304  -1.873  1.00 91.09           C  
ATOM    451  CD2 PHE A  51      11.660 -12.481  -2.591  1.00 91.09           C  
ATOM    452  CE1 PHE A  51      13.157 -14.168  -0.980  1.00 91.09           C  
ATOM    453  CE2 PHE A  51      11.023 -13.342  -1.702  1.00 91.09           C  
ATOM    454  CZ  PHE A  51      11.773 -14.185  -0.898  1.00 91.09           C  
ATOM    455  N   PRO A  52      16.515 -11.435  -5.487  1.00 89.66           N  
ATOM    456  CA  PRO A  52      16.983 -10.791  -6.716  1.00 89.66           C  
ATOM    457  C   PRO A  52      15.845 -10.188  -7.537  1.00 89.66           C  
ATOM    458  CB  PRO A  52      17.658 -11.934  -7.478  1.00 89.66           C  
ATOM    459  O   PRO A  52      14.680 -10.542  -7.338  1.00 89.66           O  
ATOM    460  CG  PRO A  52      16.959 -13.170  -7.011  1.00 89.66           C  
ATOM    461  CD  PRO A  52      16.582 -12.989  -5.568  1.00 89.66           C  
ATOM    462  N   LEU A  53      16.193  -9.255  -8.445  1.00 88.68           N  
ATOM    463  CA  LEU A  53      15.223  -8.562  -9.285  1.00 88.68           C  
ATOM    464  C   LEU A  53      14.274  -9.553  -9.951  1.00 88.68           C  
ATOM    465  CB  LEU A  53      15.937  -7.727 -10.351  1.00 88.68           C  
ATOM    466  O   LEU A  53      13.068  -9.308 -10.026  1.00 88.68           O  
ATOM    467  CG  LEU A  53      15.047  -6.853 -11.236  1.00 88.68           C  
ATOM    468  CD1 LEU A  53      14.330  -5.803 -10.394  1.00 88.68           C  
ATOM    469  CD2 LEU A  53      15.871  -6.192 -12.336  1.00 88.68           C  
ATOM    470  N   GLU A  54      14.745 -10.695 -10.363  1.00 89.00           N  
ATOM    471  CA  GLU A  54      14.010 -11.709 -11.114  1.00 89.00           C  
ATOM    472  C   GLU A  54      13.008 -12.437 -10.222  1.00 89.00           C  
ATOM    473  CB  GLU A  54      14.974 -12.713 -11.750  1.00 89.00           C  
ATOM    474  O   GLU A  54      12.060 -13.050 -10.717  1.00 89.00           O  
ATOM    475  CG  GLU A  54      15.823 -12.126 -12.869  1.00 89.00           C  
ATOM    476  CD  GLU A  54      17.092 -11.453 -12.370  1.00 89.00           C  
ATOM    477  OE1 GLU A  54      17.949 -11.082 -13.203  1.00 89.00           O  
ATOM    478  OE2 GLU A  54      17.230 -11.297 -11.137  1.00 89.00           O  
ATOM    479  N   ALA A  55      13.229 -12.294  -8.969  1.00 93.46           N  
ATOM    480  CA  ALA A  55      12.376 -13.024  -8.034  1.00 93.46           C  
ATOM    481  C   ALA A  55      11.495 -12.067  -7.235  1.00 93.46           C  
ATOM    482  CB  ALA A  55      13.224 -13.874  -7.092  1.00 93.46           C  
ATOM    483  O   ALA A  55      10.897 -12.458  -6.230  1.00 93.46           O  
ATOM    484  N   LEU A  56      11.436 -10.756  -7.585  1.00 94.13           N  
ATOM    485  CA  LEU A  56      10.649  -9.748  -6.882  1.00 94.13           C  
ATOM    486  C   LEU A  56       9.158 -10.050  -6.991  1.00 94.13           C  
ATOM    487  CB  LEU A  56      10.942  -8.353  -7.440  1.00 94.13           C  
ATOM    488  O   LEU A  56       8.368  -9.609  -6.153  1.00 94.13           O  
ATOM    489  CG  LEU A  56      12.293  -7.743  -7.065  1.00 94.13           C  
ATOM    490  CD1 LEU A  56      12.421  -6.340  -7.649  1.00 94.13           C  
ATOM    491  CD2 LEU A  56      12.465  -7.715  -5.550  1.00 94.13           C  
ATOM    492  N   GLU A  57       8.774 -10.850  -8.011  1.00 95.11           N  
ATOM    493  CA  GLU A  57       7.376 -11.229  -8.189  1.00 95.11           C  
ATOM    494  C   GLU A  57       6.850 -11.989  -6.974  1.00 95.11           C  
ATOM    495  CB  GLU A  57       7.206 -12.077  -9.453  1.00 95.11           C  
ATOM    496  O   GLU A  57       5.664 -11.905  -6.649  1.00 95.11           O  
ATOM    497  CG  GLU A  57       7.916 -13.421  -9.393  1.00 95.11           C  
ATOM    498  CD  GLU A  57       7.752 -14.244 -10.661  1.00 95.11           C  
ATOM    499  OE1 GLU A  57       8.453 -15.270 -10.813  1.00 95.11           O  
ATOM    500  OE2 GLU A  57       6.917 -13.859 -11.509  1.00 95.11           O  
ATOM    501  N   TYR A  58       7.654 -12.751  -6.355  1.00 96.13           N  
ATOM    502  CA  TYR A  58       7.249 -13.520  -5.184  1.00 96.13           C  
ATOM    503  C   TYR A  58       7.006 -12.606  -3.988  1.00 96.13           C  
ATOM    504  CB  TYR A  58       8.312 -14.566  -4.834  1.00 96.13           C  
ATOM    505  O   TYR A  58       6.149 -12.888  -3.148  1.00 96.13           O  
ATOM    506  CG  TYR A  58       8.475 -15.640  -5.882  1.00 96.13           C  
ATOM    507  CD1 TYR A  58       7.411 -16.471  -6.226  1.00 96.13           C  
ATOM    508  CD2 TYR A  58       9.691 -15.826  -6.529  1.00 96.13           C  
ATOM    509  CE1 TYR A  58       7.557 -17.464  -7.190  1.00 96.13           C  
ATOM    510  CE2 TYR A  58       9.848 -16.816  -7.494  1.00 96.13           C  
ATOM    511  OH  TYR A  58       8.927 -18.608  -8.772  1.00 96.13           O  
ATOM    512  CZ  TYR A  58       8.777 -17.628  -7.818  1.00 96.13           C  
ATOM    513  N   LYS A  59       7.713 -11.506  -3.838  1.00 95.66           N  
ATOM    514  CA  LYS A  59       7.443 -10.503  -2.813  1.00 95.66           C  
ATOM    515  C   LYS A  59       6.112  -9.800  -3.068  1.00 95.66           C  
ATOM    516  CB  LYS A  59       8.575  -9.476  -2.754  1.00 95.66           C  
ATOM    517  O   LYS A  59       5.360  -9.524  -2.131  1.00 95.66           O  
ATOM    518  CG  LYS A  59       9.829  -9.977  -2.052  1.00 95.66           C  
ATOM    519  CD  LYS A  59      10.800  -8.839  -1.765  1.00 95.66           C  
ATOM    520  CE  LYS A  59      11.958  -9.299  -0.890  1.00 95.66           C  
ATOM    521  NZ  LYS A  59      12.863  -8.167  -0.528  1.00 95.66           N  
ATOM    522  N   LEU A  60       5.883  -9.487  -4.357  1.00 96.70           N  
ATOM    523  CA  LEU A  60       4.605  -8.896  -4.738  1.00 96.70           C  
ATOM    524  C   LEU A  60       3.457  -9.865  -4.472  1.00 96.70           C  
ATOM    525  CB  LEU A  60       4.619  -8.496  -6.215  1.00 96.70           C  
ATOM    526  O   LEU A  60       2.422  -9.473  -3.929  1.00 96.70           O  
ATOM    527  CG  LEU A  60       3.328  -7.887  -6.765  1.00 96.70           C  
ATOM    528  CD1 LEU A  60       2.923  -6.670  -5.940  1.00 96.70           C  
ATOM    529  CD2 LEU A  60       3.496  -7.512  -8.233  1.00 96.70           C  
ATOM    530  N   GLU A  61       3.655 -11.093  -4.845  1.00 96.73           N  
ATOM    531  CA  GLU A  61       2.638 -12.111  -4.596  1.00 96.73           C  
ATOM    532  C   GLU A  61       2.383 -12.282  -3.102  1.00 96.73           C  
ATOM    533  CB  GLU A  61       3.053 -13.448  -5.215  1.00 96.73           C  
ATOM    534  O   GLU A  61       1.241 -12.475  -2.680  1.00 96.73           O  
ATOM    535  CG  GLU A  61       2.928 -13.489  -6.731  1.00 96.73           C  
ATOM    536  CD  GLU A  61       3.315 -14.832  -7.329  1.00 96.73           C  
ATOM    537  OE1 GLU A  61       3.244 -14.988  -8.570  1.00 96.73           O  
ATOM    538  OE2 GLU A  61       3.692 -15.737  -6.551  1.00 96.73           O  
ATOM    539  N   ALA A  62       3.415 -12.260  -2.329  1.00 96.66           N  
ATOM    540  CA  ALA A  62       3.282 -12.354  -0.878  1.00 96.66           C  
ATOM    541  C   ALA A  62       2.472 -11.186  -0.324  1.00 96.66           C  
ATOM    542  CB  ALA A  62       4.659 -12.402  -0.219  1.00 96.66           C  
ATOM    543  O   ALA A  62       1.625 -11.370   0.554  1.00 96.66           O  
ATOM    544  N   ALA A  63       2.774  -9.935  -0.762  1.00 96.92           N  
ATOM    545  CA  ALA A  63       2.039  -8.740  -0.355  1.00 96.92           C  
ATOM    546  C   ALA A  63       0.557  -8.863  -0.699  1.00 96.92           C  
ATOM    547  CB  ALA A  63       2.634  -7.499  -1.015  1.00 96.92           C  
ATOM    548  O   ALA A  63      -0.306  -8.558   0.126  1.00 96.92           O  
ATOM    549  N   LYS A  64       0.230  -9.378  -1.884  1.00 97.57           N  
ATOM    550  CA  LYS A  64      -1.150  -9.566  -2.323  1.00 97.57           C  
ATOM    551  C   LYS A  64      -1.851 -10.634  -1.488  1.00 97.57           C  
ATOM    552  CB  LYS A  64      -1.196  -9.944  -3.804  1.00 97.57           C  
ATOM    553  O   LYS A  64      -2.992 -10.446  -1.061  1.00 97.57           O  
ATOM    554  CG  LYS A  64      -0.845  -8.802  -4.746  1.00 97.57           C  
ATOM    555  CD  LYS A  64      -0.862  -9.252  -6.201  1.00 97.57           C  
ATOM    556  CE  LYS A  64      -2.273  -9.579  -6.669  1.00 97.57           C  
ATOM    557  NZ  LYS A  64      -2.285 -10.105  -8.067  1.00 97.57           N  
ATOM    558  N   PHE A  65      -1.147 -11.715  -1.429  1.00 96.53           N  
ATOM    559  CA  PHE A  65      -1.701 -12.818  -0.653  1.00 96.53           C  
ATOM    560  C   PHE A  65      -1.956 -12.392   0.788  1.00 96.53           C  
ATOM    561  CB  PHE A  65      -0.758 -14.025  -0.685  1.00 96.53           C  
ATOM    562  O   PHE A  65      -3.026 -12.657   1.339  1.00 96.53           O  
ATOM    563  CG  PHE A  65      -1.270 -15.215   0.082  1.00 96.53           C  
ATOM    564  CD1 PHE A  65      -0.708 -15.566   1.304  1.00 96.53           C  
ATOM    565  CD2 PHE A  65      -2.314 -15.982  -0.418  1.00 96.53           C  
ATOM    566  CE1 PHE A  65      -1.179 -16.666   2.016  1.00 96.53           C  
ATOM    567  CE2 PHE A  65      -2.790 -17.083   0.288  1.00 96.53           C  
ATOM    568  CZ  PHE A  65      -2.221 -17.424   1.504  1.00 96.53           C  
ATOM    569  N   PHE A  66      -1.022 -11.851   1.454  1.00 96.83           N  
ATOM    570  CA  PHE A  66      -1.130 -11.349   2.819  1.00 96.83           C  
ATOM    571  C   PHE A  66      -2.303 -10.384   2.949  1.00 96.83           C  
ATOM    572  CB  PHE A  66       0.169 -10.657   3.243  1.00 96.83           C  
ATOM    573  O   PHE A  66      -3.095 -10.485   3.888  1.00 96.83           O  
ATOM    574  CG  PHE A  66       0.148 -10.141   4.657  1.00 96.83           C  
ATOM    575  CD1 PHE A  66       0.134  -8.775   4.913  1.00 96.83           C  
ATOM    576  CD2 PHE A  66       0.142 -11.023   5.730  1.00 96.83           C  
ATOM    577  CE1 PHE A  66       0.115  -8.295   6.221  1.00 96.83           C  
ATOM    578  CE2 PHE A  66       0.123 -10.550   7.039  1.00 96.83           C  
ATOM    579  CZ  PHE A  66       0.110  -9.186   7.282  1.00 96.83           C  
ATOM    580  N   PHE A  67      -2.386  -9.409   2.035  1.00 97.38           N  
ATOM    581  CA  PHE A  67      -3.475  -8.440   2.025  1.00 97.38           C  
ATOM    582  C   PHE A  67      -4.825  -9.143   1.951  1.00 97.38           C  
ATOM    583  CB  PHE A  67      -3.323  -7.470   0.849  1.00 97.38           C  
ATOM    584  O   PHE A  67      -5.760  -8.781   2.668  1.00 97.38           O  
ATOM    585  CG  PHE A  67      -4.483  -6.525   0.688  1.00 97.38           C  
ATOM    586  CD1 PHE A  67      -5.317  -6.609  -0.420  1.00 97.38           C  
ATOM    587  CD2 PHE A  67      -4.739  -5.552   1.645  1.00 97.38           C  
ATOM    588  CE1 PHE A  67      -6.391  -5.735  -0.572  1.00 97.38           C  
ATOM    589  CE2 PHE A  67      -5.811  -4.675   1.500  1.00 97.38           C  
ATOM    590  CZ  PHE A  67      -6.635  -4.768   0.391  1.00 97.38           C  
ATOM    591  N   GLU A  68      -4.967 -10.082   1.069  1.00 96.82           N  
ATOM    592  CA  GLU A  68      -6.214 -10.825   0.910  1.00 96.82           C  
ATOM    593  C   GLU A  68      -6.612 -11.520   2.208  1.00 96.82           C  
ATOM    594  CB  GLU A  68      -6.088 -11.850  -0.220  1.00 96.82           C  
ATOM    595  O   GLU A  68      -7.786 -11.523   2.582  1.00 96.82           O  
ATOM    596  CG  GLU A  68      -6.138 -11.241  -1.613  1.00 96.82           C  
ATOM    597  CD  GLU A  68      -7.476 -10.595  -1.937  1.00 96.82           C  
ATOM    598  OE1 GLU A  68      -7.493  -9.537  -2.606  1.00 96.82           O  
ATOM    599  OE2 GLU A  68      -8.516 -11.151  -1.518  1.00 96.82           O  
ATOM    600  N   LYS A  69      -5.649 -12.148   2.841  1.00 94.46           N  
ATOM    601  CA  LYS A  69      -5.918 -12.832   4.102  1.00 94.46           C  
ATOM    602  C   LYS A  69      -6.327 -11.842   5.189  1.00 94.46           C  
ATOM    603  CB  LYS A  69      -4.691 -13.627   4.553  1.00 94.46           C  
ATOM    604  O   LYS A  69      -7.222 -12.124   5.988  1.00 94.46           O  
ATOM    605  CG  LYS A  69      -4.373 -14.827   3.672  1.00 94.46           C  
ATOM    606  CD  LYS A  69      -5.540 -15.803   3.614  1.00 94.46           C  
ATOM    607  CE  LYS A  69      -5.240 -16.981   2.697  1.00 94.46           C  
ATOM    608  NZ  LYS A  69      -6.403 -17.912   2.592  1.00 94.46           N  
ATOM    609  N   VAL A  70      -5.636 -10.675   5.292  1.00 92.95           N  
ATOM    610  CA  VAL A  70      -5.969  -9.625   6.249  1.00 92.95           C  
ATOM    611  C   VAL A  70      -7.380  -9.109   5.980  1.00 92.95           C  
ATOM    612  CB  VAL A  70      -4.955  -8.461   6.192  1.00 92.95           C  
ATOM    613  O   VAL A  70      -8.169  -8.926   6.909  1.00 92.95           O  
ATOM    614  CG1 VAL A  70      -5.453  -7.270   7.008  1.00 92.95           C  
ATOM    615  CG2 VAL A  70      -3.586  -8.921   6.692  1.00 92.95           C  
ATOM    616  N   LYS A  71      -7.670  -8.871   4.738  1.00 94.08           N  
ATOM    617  CA  LYS A  71      -8.997  -8.430   4.315  1.00 94.08           C  
ATOM    618  C   LYS A  71     -10.068  -9.434   4.732  1.00 94.08           C  
ATOM    619  CB  LYS A  71      -9.036  -8.221   2.801  1.00 94.08           C  
ATOM    620  O   LYS A  71     -11.120  -9.049   5.247  1.00 94.08           O  
ATOM    621  CG  LYS A  71     -10.355  -7.665   2.286  1.00 94.08           C  
ATOM    622  CD  LYS A  71     -10.338  -7.493   0.773  1.00 94.08           C  
ATOM    623  CE  LYS A  71     -11.703  -7.081   0.240  1.00 94.08           C  
ATOM    624  NZ  LYS A  71     -11.719  -7.017  -1.252  1.00 94.08           N  
ATOM    625  N   GLU A  72      -9.894 -10.681   4.446  1.00 92.71           N  
ATOM    626  CA  GLU A  72     -10.817 -11.751   4.814  1.00 92.71           C  
ATOM    627  C   GLU A  72     -11.060 -11.776   6.321  1.00 92.71           C  
ATOM    628  CB  GLU A  72     -10.284 -13.107   4.345  1.00 92.71           C  
ATOM    629  O   GLU A  72     -12.198 -11.933   6.768  1.00 92.71           O  
ATOM    630  CG  GLU A  72     -10.363 -13.311   2.839  1.00 92.71           C  
ATOM    631  CD  GLU A  72      -9.714 -14.604   2.374  1.00 92.71           C  
ATOM    632  OE1 GLU A  72      -9.663 -14.851   1.147  1.00 92.71           O  
ATOM    633  OE2 GLU A  72      -9.252 -15.378   3.243  1.00 92.71           O  
ATOM    634  N   LEU A  73      -9.972 -11.710   7.018  1.00 90.61           N  
ATOM    635  CA  LEU A  73     -10.056 -11.701   8.474  1.00 90.61           C  
ATOM    636  C   LEU A  73     -10.875 -10.512   8.964  1.00 90.61           C  
ATOM    637  CB  LEU A  73      -8.656 -11.660   9.091  1.00 90.61           C  
ATOM    638  O   LEU A  73     -11.727 -10.659   9.844  1.00 90.61           O  
ATOM    639  CG  LEU A  73      -8.583 -11.776  10.615  1.00 90.61           C  
ATOM    640  CD1 LEU A  73      -9.186 -13.099  11.075  1.00 90.61           C  
ATOM    641  CD2 LEU A  73      -7.140 -11.645  11.093  1.00 90.61           C  
ATOM    642  N   TYR A  74     -10.570  -9.354   8.441  1.00 91.28           N  
ATOM    643  CA  TYR A  74     -11.306  -8.141   8.782  1.00 91.28           C  
ATOM    644  C   TYR A  74     -12.793  -8.308   8.496  1.00 91.28           C  
ATOM    645  CB  TYR A  74     -10.756  -6.942   8.004  1.00 91.28           C  
ATOM    646  O   TYR A  74     -13.635  -7.963   9.329  1.00 91.28           O  
ATOM    647  CG  TYR A  74     -11.556  -5.676   8.194  1.00 91.28           C  
ATOM    648  CD1 TYR A  74     -12.358  -5.176   7.171  1.00 91.28           C  
ATOM    649  CD2 TYR A  74     -11.511  -4.978   9.396  1.00 91.28           C  
ATOM    650  CE1 TYR A  74     -13.095  -4.008   7.341  1.00 91.28           C  
ATOM    651  CE2 TYR A  74     -12.244  -3.810   9.577  1.00 91.28           C  
ATOM    652  OH  TYR A  74     -13.760  -2.178   8.719  1.00 91.28           O  
ATOM    653  CZ  TYR A  74     -13.032  -3.334   8.546  1.00 91.28           C  
ATOM    654  N   GLU A  75     -13.186  -8.741   7.365  1.00 92.37           N  
ATOM    655  CA  GLU A  75     -14.573  -8.955   6.964  1.00 92.37           C  
ATOM    656  C   GLU A  75     -15.267  -9.955   7.885  1.00 92.37           C  
ATOM    657  CB  GLU A  75     -14.645  -9.438   5.513  1.00 92.37           C  
ATOM    658  O   GLU A  75     -16.448  -9.800   8.201  1.00 92.37           O  
ATOM    659  CG  GLU A  75     -14.313  -8.363   4.489  1.00 92.37           C  
ATOM    660  CD  GLU A  75     -14.233  -8.893   3.066  1.00 92.37           C  
ATOM    661  OE1 GLU A  75     -14.088  -8.082   2.124  1.00 92.37           O  
ATOM    662  OE2 GLU A  75     -14.316 -10.130   2.893  1.00 92.37           O  
ATOM    663  N   LYS A  76     -14.503 -10.964   8.194  1.00 89.77           N  
ATOM    664  CA  LYS A  76     -15.015 -11.949   9.142  1.00 89.77           C  
ATOM    665  C   LYS A  76     -15.382 -11.294  10.471  1.00 89.77           C  
ATOM    666  CB  LYS A  76     -13.988 -13.058   9.372  1.00 89.77           C  
ATOM    667  O   LYS A  76     -16.462 -11.540  11.013  1.00 89.77           O  
ATOM    668  CG  LYS A  76     -14.464 -14.159  10.308  1.00 89.77           C  
ATOM    669  CD  LYS A  76     -13.390 -15.219  10.517  1.00 89.77           C  
ATOM    670  CE  LYS A  76     -13.826 -16.265  11.535  1.00 89.77           C  
ATOM    671  NZ  LYS A  76     -12.761 -17.286  11.770  1.00 89.77           N  
ATOM    672  N   TYR A  77     -14.485 -10.460  11.027  1.00 87.99           N  
ATOM    673  CA  TYR A  77     -14.731  -9.782  12.294  1.00 87.99           C  
ATOM    674  C   TYR A  77     -15.914  -8.827  12.182  1.00 87.99           C  
ATOM    675  CB  TYR A  77     -13.484  -9.016  12.746  1.00 87.99           C  
ATOM    676  O   TYR A  77     -16.733  -8.732  13.099  1.00 87.99           O  
ATOM    677  CG  TYR A  77     -12.402  -9.901  13.316  1.00 87.99           C  
ATOM    678  CD1 TYR A  77     -12.685 -10.819  14.324  1.00 87.99           C  
ATOM    679  CD2 TYR A  77     -11.095  -9.820  12.849  1.00 87.99           C  
ATOM    680  CE1 TYR A  77     -11.691 -11.636  14.854  1.00 87.99           C  
ATOM    681  CE2 TYR A  77     -10.093 -10.631  13.371  1.00 87.99           C  
ATOM    682  OH  TYR A  77      -9.412 -12.340  14.892  1.00 87.99           O  
ATOM    683  CZ  TYR A  77     -10.400 -11.535  14.371  1.00 87.99           C  
ATOM    684  N   LEU A  78     -15.925  -8.125  11.071  1.00 88.25           N  
ATOM    685  CA  LEU A  78     -17.034  -7.205  10.846  1.00 88.25           C  
ATOM    686  C   LEU A  78     -18.368  -7.943  10.874  1.00 88.25           C  
ATOM    687  CB  LEU A  78     -16.866  -6.481   9.507  1.00 88.25           C  
ATOM    688  O   LEU A  78     -19.332  -7.470  11.479  1.00 88.25           O  
ATOM    689  CG  LEU A  78     -17.823  -5.318   9.241  1.00 88.25           C  
ATOM    690  CD1 LEU A  78     -17.632  -4.224  10.287  1.00 88.25           C  
ATOM    691  CD2 LEU A  78     -17.614  -4.763   7.836  1.00 88.25           C  
ATOM    692  N   LYS A  79     -18.450  -9.054  10.156  1.00 88.49           N  
ATOM    693  CA  LYS A  79     -19.653  -9.880  10.125  1.00 88.49           C  
ATOM    694  C   LYS A  79     -20.029 -10.356  11.525  1.00 88.49           C  
ATOM    695  CB  LYS A  79     -19.455 -11.081   9.199  1.00 88.49           C  
ATOM    696  O   LYS A  79     -21.201 -10.316  11.906  1.00 88.49           O  
ATOM    697  CG  LYS A  79     -20.725 -11.880   8.941  1.00 88.49           C  
ATOM    698  CD  LYS A  79     -20.476 -13.028   7.971  1.00 88.49           C  
ATOM    699  CE  LYS A  79     -21.728 -13.870   7.767  1.00 88.49           C  
ATOM    700  NZ  LYS A  79     -21.483 -15.008   6.832  1.00 88.49           N  
ATOM    701  N   LEU A  80     -19.052 -10.815  12.282  1.00 86.26           N  
ATOM    702  CA  LEU A  80     -19.262 -11.317  13.635  1.00 86.26           C  
ATOM    703  C   LEU A  80     -19.790 -10.216  14.548  1.00 86.26           C  
ATOM    704  CB  LEU A  80     -17.960 -11.887  14.204  1.00 86.26           C  
ATOM    705  O   LEU A  80     -20.722 -10.440  15.324  1.00 86.26           O  
ATOM    706  CG  LEU A  80     -17.531 -13.256  13.674  1.00 86.26           C  
ATOM    707  CD1 LEU A  80     -16.130 -13.601  14.170  1.00 86.26           C  
ATOM    708  CD2 LEU A  80     -18.531 -14.329  14.092  1.00 86.26           C  
ATOM    709  N   TYR A  81     -19.215  -9.008  14.423  1.00 81.88           N  
ATOM    710  CA  TYR A  81     -19.612  -7.876  15.253  1.00 81.88           C  
ATOM    711  C   TYR A  81     -21.001  -7.380  14.870  1.00 81.88           C  
ATOM    712  CB  TYR A  81     -18.597  -6.736  15.127  1.00 81.88           C  
ATOM    713  O   TYR A  81     -21.742  -6.876  15.717  1.00 81.88           O  
ATOM    714  CG  TYR A  81     -17.417  -6.868  16.060  1.00 81.88           C  
ATOM    715  CD1 TYR A  81     -17.506  -6.459  17.389  1.00 81.88           C  
ATOM    716  CD2 TYR A  81     -16.212  -7.400  15.615  1.00 81.88           C  
ATOM    717  CE1 TYR A  81     -16.421  -6.576  18.252  1.00 81.88           C  
ATOM    718  CE2 TYR A  81     -15.121  -7.522  16.469  1.00 81.88           C  
ATOM    719  OH  TYR A  81     -14.158  -7.227  18.633  1.00 81.88           O  
ATOM    720  CZ  TYR A  81     -15.235  -7.109  17.783  1.00 81.88           C  
ATOM    721  N   LYS A  82     -21.492  -7.553  13.613  1.00 82.48           N  
ATOM    722  CA  LYS A  82     -22.813  -7.150  13.139  1.00 82.48           C  
ATOM    723  C   LYS A  82     -23.875  -8.171  13.536  1.00 82.48           C  
ATOM    724  CB  LYS A  82     -22.806  -6.965  11.621  1.00 82.48           C  
ATOM    725  O   LYS A  82     -25.015  -7.807  13.832  1.00 82.48           O  
ATOM    726  CG  LYS A  82     -22.154  -5.670  11.158  1.00 82.48           C  
ATOM    727  CD  LYS A  82     -22.274  -5.492   9.650  1.00 82.48           C  
ATOM    728  CE  LYS A  82     -21.590  -4.214   9.181  1.00 82.48           C  
ATOM    729  NZ  LYS A  82     -21.658  -4.063   7.697  1.00 82.48           N  
ATOM    730  N   GLU A  83     -23.503  -9.412  13.512  1.00 84.96           N  
ATOM    731  CA  GLU A  83     -24.444 -10.517  13.667  1.00 84.96           C  
ATOM    732  C   GLU A  83     -24.621 -10.889  15.137  1.00 84.96           C  
ATOM    733  CB  GLU A  83     -23.978 -11.737  12.869  1.00 84.96           C  
ATOM    734  O   GLU A  83     -25.676 -11.388  15.534  1.00 84.96           O  
ATOM    735  CG  GLU A  83     -24.119 -11.577  11.362  1.00 84.96           C  
ATOM    736  CD  GLU A  83     -23.606 -12.775  10.580  1.00 84.96           C  
ATOM    737  OE1 GLU A  83     -23.736 -12.789   9.335  1.00 84.96           O  
ATOM    738  OE2 GLU A  83     -23.070 -13.709  11.218  1.00 84.96           O  
ATOM    739  N   LEU A  84     -23.659 -10.592  15.997  1.00 80.05           N  
ATOM    740  CA  LEU A  84     -23.732 -11.020  17.390  1.00 80.05           C  
ATOM    741  C   LEU A  84     -24.224  -9.885  18.282  1.00 80.05           C  
ATOM    742  CB  LEU A  84     -22.365 -11.510  17.873  1.00 80.05           C  
ATOM    743  O   LEU A  84     -23.861  -8.725  18.075  1.00 80.05           O  
ATOM    744  CG  LEU A  84     -21.851 -12.810  17.252  1.00 80.05           C  
ATOM    745  CD1 LEU A  84     -20.391 -13.037  17.628  1.00 80.05           C  
ATOM    746  CD2 LEU A  84     -22.712 -13.989  17.692  1.00 80.05           C  
ATOM    747  N   LYS A  85     -25.295 -10.160  19.059  1.00 73.44           N  
ATOM    748  CA  LYS A  85     -25.695  -9.225  20.107  1.00 73.44           C  
ATOM    749  C   LYS A  85     -24.578  -9.033  21.128  1.00 73.44           C  
ATOM    750  CB  LYS A  85     -26.965  -9.713  20.805  1.00 73.44           C  
ATOM    751  O   LYS A  85     -23.748  -9.923  21.323  1.00 73.44           O  
ATOM    752  CG  LYS A  85     -28.198  -9.720  19.913  1.00 73.44           C  
ATOM    753  CD  LYS A  85     -29.445 -10.127  20.687  1.00 73.44           C  
ATOM    754  CE  LYS A  85     -30.671 -10.183  19.785  1.00 73.44           C  
ATOM    755  NZ  LYS A  85     -31.890 -10.612  20.533  1.00 73.44           N  
ATOM    756  N   PRO A  86     -24.310  -7.775  21.565  1.00 69.31           N  
ATOM    757  CA  PRO A  86     -23.264  -7.459  22.540  1.00 69.31           C  
ATOM    758  C   PRO A  86     -23.182  -8.483  23.670  1.00 69.31           C  
ATOM    759  CB  PRO A  86     -23.683  -6.088  23.076  1.00 69.31           C  
ATOM    760  O   PRO A  86     -22.089  -8.780  24.161  1.00 69.31           O  
ATOM    761  CG  PRO A  86     -24.509  -5.487  21.984  1.00 69.31           C  
ATOM    762  CD  PRO A  86     -25.202  -6.596  21.246  1.00 69.31           C  
ATOM    763  N   GLU A  87     -24.364  -9.253  24.077  1.00 70.23           N  
ATOM    764  CA  GLU A  87     -24.434 -10.277  25.114  1.00 70.23           C  
ATOM    765  C   GLU A  87     -23.810 -11.587  24.640  1.00 70.23           C  
ATOM    766  CB  GLU A  87     -25.885 -10.511  25.542  1.00 70.23           C  
ATOM    767  O   GLU A  87     -23.240 -12.334  25.439  1.00 70.23           O  
ATOM    768  CG  GLU A  87     -26.481  -9.367  26.348  1.00 70.23           C  
ATOM    769  CD  GLU A  87     -27.970  -9.529  26.611  1.00 70.23           C  
ATOM    770  OE1 GLU A  87     -28.571  -8.646  27.264  1.00 70.23           O  
ATOM    771  OE2 GLU A  87     -28.540 -10.548  26.162  1.00 70.23           O  
ATOM    772  N   GLU A  88     -23.733 -11.904  23.333  1.00 73.50           N  
ATOM    773  CA  GLU A  88     -23.181 -13.077  22.662  1.00 73.50           C  
ATOM    774  C   GLU A  88     -21.685 -12.914  22.409  1.00 73.50           C  
ATOM    775  CB  GLU A  88     -23.913 -13.337  21.343  1.00 73.50           C  
ATOM    776  O   GLU A  88     -20.954 -13.903  22.315  1.00 73.50           O  
ATOM    777  CG  GLU A  88     -25.373 -13.726  21.517  1.00 73.50           C  
ATOM    778  CD  GLU A  88     -26.106 -13.911  20.197  1.00 73.50           C  
ATOM    779  OE1 GLU A  88     -27.007 -14.777  20.120  1.00 73.50           O  
ATOM    780  OE2 GLU A  88     -25.775 -13.186  19.233  1.00 73.50           O  
ATOM    781  N   LEU A  89     -21.254 -11.731  22.402  1.00 68.08           N  
ATOM    782  CA  LEU A  89     -19.866 -11.354  22.160  1.00 68.08           C  
ATOM    783  C   LEU A  89     -19.023 -11.544  23.417  1.00 68.08           C  
ATOM    784  CB  LEU A  89     -19.780  -9.899  21.690  1.00 68.08           C  
ATOM    785  O   LEU A  89     -17.825 -11.822  23.330  1.00 68.08           O  
ATOM    786  CG  LEU A  89     -20.174  -9.632  20.237  1.00 68.08           C  
ATOM    787  CD1 LEU A  89     -20.293  -8.133  19.987  1.00 68.08           C  
ATOM    788  CD2 LEU A  89     -19.161 -10.259  19.284  1.00 68.08           C  
ATOM    789  N   LYS A  90     -19.722 -11.561  24.669  1.00 65.89           N  
ATOM    790  CA  LYS A  90     -19.067 -11.673  25.969  1.00 65.89           C  
ATOM    791  C   LYS A  90     -18.544 -13.088  26.201  1.00 65.89           C  
ATOM    792  CB  LYS A  90     -20.028 -11.279  27.091  1.00 65.89           C  
ATOM    793  O   LYS A  90     -17.548 -13.281  26.901  1.00 65.89           O  
ATOM    794  CG  LYS A  90     -20.165  -9.777  27.291  1.00 65.89           C  
ATOM    795  CD  LYS A  90     -20.999  -9.450  28.522  1.00 65.89           C  
ATOM    796  CE  LYS A  90     -21.186  -7.948  28.690  1.00 65.89           C  
ATOM    797  NZ  LYS A  90     -21.985  -7.622  29.909  1.00 65.89           N  
ATOM    798  N   ASP A  91     -19.078 -14.070  25.389  1.00 71.08           N  
ATOM    799  CA  ASP A  91     -18.745 -15.482  25.551  1.00 71.08           C  
ATOM    800  C   ASP A  91     -17.773 -15.945  24.468  1.00 71.08           C  
ATOM    801  CB  ASP A  91     -20.013 -16.339  25.521  1.00 71.08           C  
ATOM    802  O   ASP A  91     -17.292 -17.080  24.503  1.00 71.08           O  
ATOM    803  CG  ASP A  91     -20.894 -16.137  26.742  1.00 71.08           C  
ATOM    804  OD1 ASP A  91     -20.360 -15.897  27.847  1.00 71.08           O  
ATOM    805  OD2 ASP A  91     -22.132 -16.222  26.598  1.00 71.08           O  
ATOM    806  N   ILE A  92     -17.299 -14.996  23.564  1.00 72.77           N  
ATOM    807  CA  ILE A  92     -16.365 -15.261  22.475  1.00 72.77           C  
ATOM    808  C   ILE A  92     -15.128 -14.379  22.629  1.00 72.77           C  
ATOM    809  CB  ILE A  92     -17.022 -15.028  21.097  1.00 72.77           C  
ATOM    810  O   ILE A  92     -15.240 -13.194  22.953  1.00 72.77           O  
ATOM    811  CG1 ILE A  92     -18.297 -15.869  20.964  1.00 72.77           C  
ATOM    812  CG2 ILE A  92     -16.037 -15.344  19.968  1.00 72.77           C  
ATOM    813  CD1 ILE A  92     -19.135 -15.533  19.738  1.00 72.77           C  
ATOM    814  N   ASP A  93     -13.998 -14.962  22.796  1.00 75.50           N  
ATOM    815  CA  ASP A  93     -12.732 -14.242  22.893  1.00 75.50           C  
ATOM    816  C   ASP A  93     -12.406 -13.524  21.586  1.00 75.50           C  
ATOM    817  CB  ASP A  93     -11.597 -15.200  23.264  1.00 75.50           C  
ATOM    818  O   ASP A  93     -11.667 -14.048  20.751  1.00 75.50           O  
ATOM    819  CG  ASP A  93     -10.342 -14.481  23.728  1.00 75.50           C  
ATOM    820  OD1 ASP A  93     -10.419 -13.285  24.080  1.00 75.50           O  
ATOM    821  OD2 ASP A  93      -9.266 -15.117  23.738  1.00 75.50           O  
ATOM    822  N   LEU A  94     -13.221 -12.400  21.287  1.00 80.35           N  
ATOM    823  CA  LEU A  94     -12.967 -11.627  20.076  1.00 80.35           C  
ATOM    824  C   LEU A  94     -12.010 -10.474  20.358  1.00 80.35           C  
ATOM    825  CB  LEU A  94     -14.279 -11.088  19.500  1.00 80.35           C  
ATOM    826  O   LEU A  94     -12.018  -9.909  21.454  1.00 80.35           O  
ATOM    827  CG  LEU A  94     -15.239 -12.124  18.913  1.00 80.35           C  
ATOM    828  CD1 LEU A  94     -16.590 -11.485  18.612  1.00 80.35           C  
ATOM    829  CD2 LEU A  94     -14.646 -12.750  17.655  1.00 80.35           C  
ATOM    830  N   PRO A  95     -11.092 -10.246  19.412  1.00 84.59           N  
ATOM    831  CA  PRO A  95     -10.243  -9.063  19.570  1.00 84.59           C  
ATOM    832  C   PRO A  95     -11.046  -7.767  19.658  1.00 84.59           C  
ATOM    833  CB  PRO A  95      -9.373  -9.082  18.311  1.00 84.59           C  
ATOM    834  O   PRO A  95     -12.134  -7.671  19.084  1.00 84.59           O  
ATOM    835  CG  PRO A  95      -9.532 -10.461  17.758  1.00 84.59           C  
ATOM    836  CD  PRO A  95     -10.835 -11.024  18.247  1.00 84.59           C  
ATOM    837  N   SER A  96     -10.513  -6.734  20.432  1.00 87.20           N  
ATOM    838  CA  SER A  96     -11.132  -5.412  20.444  1.00 87.20           C  
ATOM    839  C   SER A  96     -10.992  -4.724  19.090  1.00 87.20           C  
ATOM    840  CB  SER A  96     -10.511  -4.539  21.535  1.00 87.20           C  
ATOM    841  O   SER A  96     -10.106  -5.065  18.303  1.00 87.20           O  
ATOM    842  OG  SER A  96      -9.186  -4.172  21.193  1.00 87.20           O  
ATOM    843  N   TRP A  97     -11.867  -3.792  18.798  1.00 87.79           N  
ATOM    844  CA  TRP A  97     -11.785  -3.057  17.540  1.00 87.79           C  
ATOM    845  C   TRP A  97     -10.460  -2.309  17.432  1.00 87.79           C  
ATOM    846  CB  TRP A  97     -12.952  -2.075  17.413  1.00 87.79           C  
ATOM    847  O   TRP A  97      -9.942  -2.107  16.331  1.00 87.79           O  
ATOM    848  CG  TRP A  97     -14.218  -2.696  16.904  1.00 87.79           C  
ATOM    849  CD1 TRP A  97     -15.386  -2.869  17.593  1.00 87.79           C  
ATOM    850  CD2 TRP A  97     -14.441  -3.231  15.595  1.00 87.79           C  
ATOM    851  CE2 TRP A  97     -15.769  -3.712  15.561  1.00 87.79           C  
ATOM    852  CE3 TRP A  97     -13.647  -3.349  14.447  1.00 87.79           C  
ATOM    853  NE1 TRP A  97     -16.323  -3.480  16.791  1.00 87.79           N  
ATOM    854  CH2 TRP A  97     -15.521  -4.406  13.312  1.00 87.79           C  
ATOM    855  CZ2 TRP A  97     -16.320  -4.303  14.421  1.00 87.79           C  
ATOM    856  CZ3 TRP A  97     -14.197  -3.937  13.314  1.00 87.79           C  
ATOM    857  N   GLU A  98     -10.000  -1.777  18.574  1.00 90.59           N  
ATOM    858  CA  GLU A  98      -8.690  -1.132  18.563  1.00 90.59           C  
ATOM    859  C   GLU A  98      -7.599  -2.105  18.127  1.00 90.59           C  
ATOM    860  CB  GLU A  98      -8.362  -0.559  19.944  1.00 90.59           C  
ATOM    861  O   GLU A  98      -6.712  -1.744  17.351  1.00 90.59           O  
ATOM    862  CG  GLU A  98      -7.056   0.222  19.992  1.00 90.59           C  
ATOM    863  CD  GLU A  98      -6.768   0.828  21.356  1.00 90.59           C  
ATOM    864  OE1 GLU A  98      -5.623   1.273  21.593  1.00 90.59           O  
ATOM    865  OE2 GLU A  98      -7.696   0.856  22.195  1.00 90.59           O  
ATOM    866  N   GLU A  99      -7.610  -3.382  18.673  1.00 90.52           N  
ATOM    867  CA  GLU A  99      -6.665  -4.427  18.290  1.00 90.52           C  
ATOM    868  C   GLU A  99      -6.795  -4.772  16.809  1.00 90.52           C  
ATOM    869  CB  GLU A  99      -6.875  -5.681  19.143  1.00 90.52           C  
ATOM    870  O   GLU A  99      -5.791  -4.976  16.124  1.00 90.52           O  
ATOM    871  CG  GLU A  99      -6.425  -5.523  20.588  1.00 90.52           C  
ATOM    872  CD  GLU A  99      -6.759  -6.727  21.455  1.00 90.52           C  
ATOM    873  OE1 GLU A  99      -5.969  -7.055  22.369  1.00 90.52           O  
ATOM    874  OE2 GLU A  99      -7.819  -7.349  21.217  1.00 90.52           O  
ATOM    875  N   ILE A 100      -7.959  -4.849  16.312  1.00 91.32           N  
ATOM    876  CA  ILE A 100      -8.220  -5.130  14.904  1.00 91.32           C  
ATOM    877  C   ILE A 100      -7.695  -3.984  14.043  1.00 91.32           C  
ATOM    878  CB  ILE A 100      -9.727  -5.351  14.642  1.00 91.32           C  
ATOM    879  O   ILE A 100      -7.035  -4.214  13.027  1.00 91.32           O  
ATOM    880  CG1 ILE A 100     -10.214  -6.615  15.360  1.00 91.32           C  
ATOM    881  CG2 ILE A 100     -10.007  -5.433  13.139  1.00 91.32           C  
ATOM    882  CD1 ILE A 100     -11.725  -6.800  15.331  1.00 91.32           C  
ATOM    883  N   ALA A 101      -7.983  -2.728  14.442  1.00 92.42           N  
ATOM    884  CA  ALA A 101      -7.529  -1.529  13.742  1.00 92.42           C  
ATOM    885  C   ALA A 101      -6.006  -1.447  13.726  1.00 92.42           C  
ATOM    886  CB  ALA A 101      -8.120  -0.279  14.388  1.00 92.42           C  
ATOM    887  O   ALA A 101      -5.407  -1.097  12.706  1.00 92.42           O  
ATOM    888  N   LYS A 102      -5.370  -1.692  14.892  1.00 94.36           N  
ATOM    889  CA  LYS A 102      -3.912  -1.717  14.973  1.00 94.36           C  
ATOM    890  C   LYS A 102      -3.328  -2.764  14.029  1.00 94.36           C  
ATOM    891  CB  LYS A 102      -3.458  -1.994  16.407  1.00 94.36           C  
ATOM    892  O   LYS A 102      -2.345  -2.501  13.333  1.00 94.36           O  
ATOM    893  CG  LYS A 102      -1.950  -1.938  16.600  1.00 94.36           C  
ATOM    894  CD  LYS A 102      -1.564  -2.168  18.056  1.00 94.36           C  
ATOM    895  CE  LYS A 102      -0.055  -2.114  18.250  1.00 94.36           C  
ATOM    896  NZ  LYS A 102       0.327  -2.322  19.679  1.00 94.36           N  
ATOM    897  N   PHE A 103      -3.868  -3.935  14.087  1.00 94.39           N  
ATOM    898  CA  PHE A 103      -3.428  -5.014  13.211  1.00 94.39           C  
ATOM    899  C   PHE A 103      -3.535  -4.601  11.748  1.00 94.39           C  
ATOM    900  CB  PHE A 103      -4.253  -6.280  13.460  1.00 94.39           C  
ATOM    901  O   PHE A 103      -2.599  -4.802  10.971  1.00 94.39           O  
ATOM    902  CG  PHE A 103      -3.986  -7.383  12.471  1.00 94.39           C  
ATOM    903  CD1 PHE A 103      -4.959  -7.765  11.555  1.00 94.39           C  
ATOM    904  CD2 PHE A 103      -2.761  -8.037  12.456  1.00 94.39           C  
ATOM    905  CE1 PHE A 103      -4.715  -8.785  10.638  1.00 94.39           C  
ATOM    906  CE2 PHE A 103      -2.510  -9.057  11.543  1.00 94.39           C  
ATOM    907  CZ  PHE A 103      -3.489  -9.430  10.636  1.00 94.39           C  
ATOM    908  N   LEU A 104      -4.665  -4.105  11.332  1.00 95.09           N  
ATOM    909  CA  LEU A 104      -4.924  -3.643   9.972  1.00 95.09           C  
ATOM    910  C   LEU A 104      -3.925  -2.565   9.566  1.00 95.09           C  
ATOM    911  CB  LEU A 104      -6.352  -3.103   9.852  1.00 95.09           C  
ATOM    912  O   LEU A 104      -3.387  -2.597   8.456  1.00 95.09           O  
ATOM    913  CG  LEU A 104      -7.458  -4.145   9.678  1.00 95.09           C  
ATOM    914  CD1 LEU A 104      -8.827  -3.500   9.860  1.00 95.09           C  
ATOM    915  CD2 LEU A 104      -7.353  -4.813   8.310  1.00 95.09           C  
ATOM    916  N   LEU A 105      -3.693  -1.597  10.414  1.00 96.39           N  
ATOM    917  CA  LEU A 105      -2.729  -0.537  10.140  1.00 96.39           C  
ATOM    918  C   LEU A 105      -1.331  -1.113   9.938  1.00 96.39           C  
ATOM    919  CB  LEU A 105      -2.713   0.482  11.283  1.00 96.39           C  
ATOM    920  O   LEU A 105      -0.632  -0.739   8.993  1.00 96.39           O  
ATOM    921  CG  LEU A 105      -1.686   1.609  11.172  1.00 96.39           C  
ATOM    922  CD1 LEU A 105      -1.909   2.405   9.890  1.00 96.39           C  
ATOM    923  CD2 LEU A 105      -1.757   2.520  12.393  1.00 96.39           C  
ATOM    924  N   GLU A 106      -0.892  -1.955  10.857  1.00 96.66           N  
ATOM    925  CA  GLU A 106       0.432  -2.562  10.749  1.00 96.66           C  
ATOM    926  C   GLU A 106       0.560  -3.383   9.469  1.00 96.66           C  
ATOM    927  CB  GLU A 106       0.721  -3.441  11.968  1.00 96.66           C  
ATOM    928  O   GLU A 106       1.626  -3.416   8.851  1.00 96.66           O  
ATOM    929  CG  GLU A 106       0.917  -2.657  13.258  1.00 96.66           C  
ATOM    930  CD  GLU A 106       2.163  -1.787  13.248  1.00 96.66           C  
ATOM    931  OE1 GLU A 106       2.125  -0.665  13.804  1.00 96.66           O  
ATOM    932  OE2 GLU A 106       3.186  -2.229  12.679  1.00 96.66           O  
ATOM    933  N   ALA A 107      -0.479  -4.097   9.109  1.00 96.04           N  
ATOM    934  CA  ALA A 107      -0.496  -4.839   7.851  1.00 96.04           C  
ATOM    935  C   ALA A 107      -0.314  -3.902   6.660  1.00 96.04           C  
ATOM    936  CB  ALA A 107      -1.798  -5.624   7.714  1.00 96.04           C  
ATOM    937  O   ALA A 107       0.447  -4.202   5.737  1.00 96.04           O  
ATOM    938  N   PHE A 108      -1.021  -2.788   6.642  1.00 96.75           N  
ATOM    939  CA  PHE A 108      -0.901  -1.779   5.597  1.00 96.75           C  
ATOM    940  C   PHE A 108       0.521  -1.234   5.531  1.00 96.75           C  
ATOM    941  CB  PHE A 108      -1.891  -0.635   5.836  1.00 96.75           C  
ATOM    942  O   PHE A 108       1.074  -1.059   4.443  1.00 96.75           O  
ATOM    943  CG  PHE A 108      -3.265  -0.894   5.279  1.00 96.75           C  
ATOM    944  CD1 PHE A 108      -3.895   0.051   4.478  1.00 96.75           C  
ATOM    945  CD2 PHE A 108      -3.927  -2.083   5.557  1.00 96.75           C  
ATOM    946  CE1 PHE A 108      -5.166  -0.187   3.960  1.00 96.75           C  
ATOM    947  CE2 PHE A 108      -5.197  -2.327   5.044  1.00 96.75           C  
ATOM    948  CZ  PHE A 108      -5.816  -1.377   4.247  1.00 96.75           C  
ATOM    949  N   LYS A 109       1.134  -0.938   6.664  1.00 95.93           N  
ATOM    950  CA  LYS A 109       2.481  -0.378   6.727  1.00 95.93           C  
ATOM    951  C   LYS A 109       3.500  -1.326   6.101  1.00 95.93           C  
ATOM    952  CB  LYS A 109       2.869  -0.074   8.174  1.00 95.93           C  
ATOM    953  O   LYS A 109       4.362  -0.898   5.330  1.00 95.93           O  
ATOM    954  CG  LYS A 109       2.193   1.162   8.750  1.00 95.93           C  
ATOM    955  CD  LYS A 109       2.671   1.452  10.167  1.00 95.93           C  
ATOM    956  CE  LYS A 109       2.039   2.721  10.722  1.00 95.93           C  
ATOM    957  NZ  LYS A 109       2.476   2.990  12.125  1.00 95.93           N  
ATOM    958  N   ILE A 110       3.407  -2.568   6.485  1.00 95.13           N  
ATOM    959  CA  ILE A 110       4.380  -3.531   5.980  1.00 95.13           C  
ATOM    960  C   ILE A 110       4.177  -3.730   4.480  1.00 95.13           C  
ATOM    961  CB  ILE A 110       4.273  -4.883   6.720  1.00 95.13           C  
ATOM    962  O   ILE A 110       5.144  -3.897   3.733  1.00 95.13           O  
ATOM    963  CG1 ILE A 110       4.672  -4.719   8.191  1.00 95.13           C  
ATOM    964  CG2 ILE A 110       5.138  -5.944   6.033  1.00 95.13           C  
ATOM    965  CD1 ILE A 110       4.362  -5.934   9.055  1.00 95.13           C  
ATOM    966  N   ILE A 111       2.942  -3.786   3.946  1.00 96.53           N  
ATOM    967  CA  ILE A 111       2.652  -3.894   2.520  1.00 96.53           C  
ATOM    968  C   ILE A 111       3.185  -2.663   1.790  1.00 96.53           C  
ATOM    969  CB  ILE A 111       1.137  -4.056   2.262  1.00 96.53           C  
ATOM    970  O   ILE A 111       3.787  -2.780   0.721  1.00 96.53           O  
ATOM    971  CG1 ILE A 111       0.658  -5.432   2.740  1.00 96.53           C  
ATOM    972  CG2 ILE A 111       0.817  -3.850   0.779  1.00 96.53           C  
ATOM    973  CD1 ILE A 111      -0.856  -5.584   2.771  1.00 96.53           C  
ATOM    974  N   PHE A 112       2.892  -1.522   2.329  1.00 94.60           N  
ATOM    975  CA  PHE A 112       3.435  -0.278   1.797  1.00 94.60           C  
ATOM    976  C   PHE A 112       4.951  -0.365   1.657  1.00 94.60           C  
ATOM    977  CB  PHE A 112       3.058   0.903   2.696  1.00 94.60           C  
ATOM    978  O   PHE A 112       5.499  -0.064   0.594  1.00 94.60           O  
ATOM    979  CG  PHE A 112       3.544   2.233   2.187  1.00 94.60           C  
ATOM    980  CD1 PHE A 112       4.788   2.725   2.564  1.00 94.60           C  
ATOM    981  CD2 PHE A 112       2.757   2.992   1.330  1.00 94.60           C  
ATOM    982  CE1 PHE A 112       5.240   3.956   2.094  1.00 94.60           C  
ATOM    983  CE2 PHE A 112       3.202   4.223   0.857  1.00 94.60           C  
ATOM    984  CZ  PHE A 112       4.444   4.703   1.241  1.00 94.60           C  
ATOM    985  N   ASP A 113       5.623  -0.760   2.684  1.00 92.12           N  
ATOM    986  CA  ASP A 113       7.078  -0.872   2.681  1.00 92.12           C  
ATOM    987  C   ASP A 113       7.550  -1.870   1.626  1.00 92.12           C  
ATOM    988  CB  ASP A 113       7.588  -1.286   4.062  1.00 92.12           C  
ATOM    989  O   ASP A 113       8.550  -1.635   0.945  1.00 92.12           O  
ATOM    990  CG  ASP A 113       7.491  -0.172   5.089  1.00 92.12           C  
ATOM    991  OD1 ASP A 113       7.326   1.004   4.699  1.00 92.12           O  
ATOM    992  OD2 ASP A 113       7.585  -0.472   6.299  1.00 92.12           O  
ATOM    993  N   THR A 114       6.936  -2.964   1.556  1.00 94.49           N  
ATOM    994  CA  THR A 114       7.270  -4.011   0.598  1.00 94.49           C  
ATOM    995  C   THR A 114       7.129  -3.500  -0.833  1.00 94.49           C  
ATOM    996  CB  THR A 114       6.379  -5.252   0.792  1.00 94.49           C  
ATOM    997  O   THR A 114       8.025  -3.692  -1.658  1.00 94.49           O  
ATOM    998  CG2 THR A 114       6.709  -6.332  -0.233  1.00 94.49           C  
ATOM    999  OG1 THR A 114       6.586  -5.779   2.109  1.00 94.49           O  
ATOM   1000  N   VAL A 115       6.026  -2.877  -1.173  1.00 95.43           N  
ATOM   1001  CA  VAL A 115       5.745  -2.382  -2.516  1.00 95.43           C  
ATOM   1002  C   VAL A 115       6.724  -1.265  -2.871  1.00 95.43           C  
ATOM   1003  CB  VAL A 115       4.290  -1.875  -2.642  1.00 95.43           C  
ATOM   1004  O   VAL A 115       7.245  -1.220  -3.988  1.00 95.43           O  
ATOM   1005  CG1 VAL A 115       4.065  -1.211  -3.999  1.00 95.43           C  
ATOM   1006  CG2 VAL A 115       3.306  -3.025  -2.436  1.00 95.43           C  
ATOM   1007  N   ILE A 116       7.027  -0.349  -1.984  1.00 91.28           N  
ATOM   1008  CA  ILE A 116       7.982   0.732  -2.207  1.00 91.28           C  
ATOM   1009  C   ILE A 116       9.367   0.148  -2.477  1.00 91.28           C  
ATOM   1010  CB  ILE A 116       8.032   1.699  -1.004  1.00 91.28           C  
ATOM   1011  O   ILE A 116      10.082   0.616  -3.366  1.00 91.28           O  
ATOM   1012  CG1 ILE A 116       6.720   2.484  -0.893  1.00 91.28           C  
ATOM   1013  CG2 ILE A 116       9.229   2.648  -1.123  1.00 91.28           C  
ATOM   1014  CD1 ILE A 116       6.399   3.328  -2.119  1.00 91.28           C  
ATOM   1015  N   ASP A 117       9.633  -0.838  -1.670  1.00 90.66           N  
ATOM   1016  CA  ASP A 117      10.902  -1.525  -1.889  1.00 90.66           C  
ATOM   1017  C   ASP A 117      10.989  -2.080  -3.309  1.00 90.66           C  
ATOM   1018  CB  ASP A 117      11.084  -2.654  -0.872  1.00 90.66           C  
ATOM   1019  O   ASP A 117      12.011  -1.924  -3.980  1.00 90.66           O  
ATOM   1020  CG  ASP A 117      12.408  -3.381  -1.022  1.00 90.66           C  
ATOM   1021  OD1 ASP A 117      13.474  -2.742  -0.886  1.00 90.66           O  
ATOM   1022  OD2 ASP A 117      12.386  -4.603  -1.283  1.00 90.66           O  
ATOM   1023  N   ILE A 118      10.019  -2.743  -3.736  1.00 93.75           N  
ATOM   1024  CA  ILE A 118       9.970  -3.317  -5.076  1.00 93.75           C  
ATOM   1025  C   ILE A 118      10.069  -2.205  -6.118  1.00 93.75           C  
ATOM   1026  CB  ILE A 118       8.680  -4.140  -5.291  1.00 93.75           C  
ATOM   1027  O   ILE A 118      10.818  -2.322  -7.091  1.00 93.75           O  
ATOM   1028  CG1 ILE A 118       8.639  -5.330  -4.326  1.00 93.75           C  
ATOM   1029  CG2 ILE A 118       8.576  -4.610  -6.745  1.00 93.75           C  
ATOM   1030  CD1 ILE A 118       7.320  -6.091  -4.337  1.00 93.75           C  
ATOM   1031  N   ILE A 119       9.263  -1.066  -5.987  1.00 91.47           N  
ATOM   1032  CA  ILE A 119       9.252   0.073  -6.899  1.00 91.47           C  
ATOM   1033  C   ILE A 119      10.662   0.647  -7.025  1.00 91.47           C  
ATOM   1034  CB  ILE A 119       8.268   1.166  -6.427  1.00 91.47           C  
ATOM   1035  O   ILE A 119      11.131   0.920  -8.133  1.00 91.47           O  
ATOM   1036  CG1 ILE A 119       6.820   0.709  -6.637  1.00 91.47           C  
ATOM   1037  CG2 ILE A 119       8.537   2.486  -7.157  1.00 91.47           C  
ATOM   1038  CD1 ILE A 119       5.782   1.637  -6.021  1.00 91.47           C  
ATOM   1039  N   LEU A 120      11.326   0.814  -5.961  1.00 87.57           N  
ATOM   1040  CA  LEU A 120      12.664   1.396  -5.958  1.00 87.57           C  
ATOM   1041  C   LEU A 120      13.650   0.497  -6.696  1.00 87.57           C  
ATOM   1042  CB  LEU A 120      13.143   1.630  -4.523  1.00 87.57           C  
ATOM   1043  O   LEU A 120      14.497   0.984  -7.448  1.00 87.57           O  
ATOM   1044  CG  LEU A 120      12.449   2.752  -3.750  1.00 87.57           C  
ATOM   1045  CD1 LEU A 120      12.950   2.792  -2.310  1.00 87.57           C  
ATOM   1046  CD2 LEU A 120      12.673   4.094  -4.438  1.00 87.57           C  
ATOM   1047  N   ARG A 121      13.513  -0.782  -6.436  1.00 88.32           N  
ATOM   1048  CA  ARG A 121      14.394  -1.724  -7.119  1.00 88.32           C  
ATOM   1049  C   ARG A 121      14.119  -1.743  -8.619  1.00 88.32           C  
ATOM   1050  CB  ARG A 121      14.231  -3.130  -6.538  1.00 88.32           C  
ATOM   1051  O   ARG A 121      15.047  -1.843  -9.424  1.00 88.32           O  
ATOM   1052  CG  ARG A 121      14.826  -3.296  -5.149  1.00 88.32           C  
ATOM   1053  CD  ARG A 121      14.715  -4.731  -4.655  1.00 88.32           C  
ATOM   1054  NE  ARG A 121      15.227  -4.875  -3.295  1.00 88.32           N  
ATOM   1055  NH1 ARG A 121      15.268  -7.185  -3.333  1.00 88.32           N  
ATOM   1056  NH2 ARG A 121      15.943  -6.052  -1.458  1.00 88.32           N  
ATOM   1057  CZ  ARG A 121      15.478  -6.037  -2.699  1.00 88.32           C  
ATOM   1058  N   LEU A 122      12.897  -1.691  -9.014  1.00 89.96           N  
ATOM   1059  CA  LEU A 122      12.545  -1.625 -10.428  1.00 89.96           C  
ATOM   1060  C   LEU A 122      13.069  -0.340 -11.060  1.00 89.96           C  
ATOM   1061  CB  LEU A 122      11.028  -1.714 -10.608  1.00 89.96           C  
ATOM   1062  O   LEU A 122      13.604  -0.362 -12.171  1.00 89.96           O  
ATOM   1063  CG  LEU A 122      10.389  -3.073 -10.315  1.00 89.96           C  
ATOM   1064  CD1 LEU A 122       8.872  -2.985 -10.451  1.00 89.96           C  
ATOM   1065  CD2 LEU A 122      10.953  -4.141 -11.245  1.00 89.96           C  
ATOM   1066  N   LEU A 123      12.851   0.812 -10.419  1.00 84.69           N  
ATOM   1067  CA  LEU A 123      13.328   2.096 -10.921  1.00 84.69           C  
ATOM   1068  C   LEU A 123      14.843   2.082 -11.094  1.00 84.69           C  
ATOM   1069  CB  LEU A 123      12.922   3.226  -9.972  1.00 84.69           C  
ATOM   1070  O   LEU A 123      15.365   2.626 -12.070  1.00 84.69           O  
ATOM   1071  CG  LEU A 123      11.436   3.588  -9.945  1.00 84.69           C  
ATOM   1072  CD1 LEU A 123      11.172   4.666  -8.899  1.00 84.69           C  
ATOM   1073  CD2 LEU A 123      10.972   4.047 -11.323  1.00 84.69           C  
ATOM   1074  N   GLN A 124      15.455   1.476 -10.106  1.00 80.11           N  
ATOM   1075  CA  GLN A 124      16.905   1.339 -10.200  1.00 80.11           C  
ATOM   1076  C   GLN A 124      17.301   0.509 -11.418  1.00 80.11           C  
ATOM   1077  CB  GLN A 124      17.467   0.705  -8.927  1.00 80.11           C  
ATOM   1078  O   GLN A 124      18.253   0.848 -12.123  1.00 80.11           O  
ATOM   1079  CG  GLN A 124      17.477   1.641  -7.726  1.00 80.11           C  
ATOM   1080  CD  GLN A 124      17.962   0.964  -6.458  1.00 80.11           C  
ATOM   1081  NE2 GLN A 124      18.235   1.759  -5.429  1.00 80.11           N  
ATOM   1082  OE1 GLN A 124      18.090  -0.263  -6.403  1.00 80.11           O  
ATOM   1083  N   ALA A 125      16.634  -0.564 -11.596  1.00 84.45           N  
ATOM   1084  CA  ALA A 125      16.892  -1.430 -12.743  1.00 84.45           C  
ATOM   1085  C   ALA A 125      16.646  -0.690 -14.055  1.00 84.45           C  
ATOM   1086  CB  ALA A 125      16.022  -2.682 -12.671  1.00 84.45           C  
ATOM   1087  O   ALA A 125      17.409  -0.840 -15.012  1.00 84.45           O  
ATOM   1088  N   LEU A 126      15.573   0.026 -14.141  1.00 83.95           N  
ATOM   1089  CA  LEU A 126      15.240   0.804 -15.329  1.00 83.95           C  
ATOM   1090  C   LEU A 126      16.302   1.866 -15.598  1.00 83.95           C  
ATOM   1091  CB  LEU A 126      13.869   1.466 -15.170  1.00 83.95           C  
ATOM   1092  O   LEU A 126      16.676   2.097 -16.750  1.00 83.95           O  
ATOM   1093  CG  LEU A 126      12.653   0.552 -15.327  1.00 83.95           C  
ATOM   1094  CD1 LEU A 126      11.377   1.298 -14.951  1.00 83.95           C  
ATOM   1095  CD2 LEU A 126      12.565   0.018 -16.753  1.00 83.95           C  
ATOM   1096  N   GLU A 127      16.667   2.546 -14.565  1.00 79.61           N  
ATOM   1097  CA  GLU A 127      17.709   3.559 -14.693  1.00 79.61           C  
ATOM   1098  C   GLU A 127      19.008   2.952 -15.215  1.00 79.61           C  
ATOM   1099  CB  GLU A 127      17.955   4.251 -13.350  1.00 79.61           C  
ATOM   1100  O   GLU A 127      19.705   3.567 -16.026  1.00 79.61           O  
ATOM   1101  CG  GLU A 127      18.874   5.461 -13.439  1.00 79.61           C  
ATOM   1102  CD  GLU A 127      18.280   6.607 -14.242  1.00 79.61           C  
ATOM   1103  OE1 GLU A 127      18.996   7.600 -14.503  1.00 79.61           O  
ATOM   1104  OE2 GLU A 127      17.088   6.512 -14.612  1.00 79.61           O  
ATOM   1105  N   TYR A 128      19.316   1.833 -14.598  1.00 77.77           N  
ATOM   1106  CA  TYR A 128      20.482   1.102 -15.079  1.00 77.77           C  
ATOM   1107  C   TYR A 128      20.353   0.786 -16.565  1.00 77.77           C  
ATOM   1108  CB  TYR A 128      20.671  -0.193 -14.284  1.00 77.77           C  
ATOM   1109  O   TYR A 128      21.307   0.954 -17.327  1.00 77.77           O  
ATOM   1110  CG  TYR A 128      21.914  -0.962 -14.663  1.00 77.77           C  
ATOM   1111  CD1 TYR A 128      21.837  -2.091 -15.476  1.00 77.77           C  
ATOM   1112  CD2 TYR A 128      23.166  -0.563 -14.208  1.00 77.77           C  
ATOM   1113  CE1 TYR A 128      22.979  -2.804 -15.826  1.00 77.77           C  
ATOM   1114  CE2 TYR A 128      24.314  -1.268 -14.552  1.00 77.77           C  
ATOM   1115  OH  TYR A 128      25.345  -3.087 -15.704  1.00 77.77           O  
ATOM   1116  CZ  TYR A 128      24.211  -2.385 -15.360  1.00 77.77           C  
ATOM   1117  N   LYS A 129      19.292   0.250 -16.964  1.00 80.52           N  
ATOM   1118  CA  LYS A 129      19.028  -0.045 -18.369  1.00 80.52           C  
ATOM   1119  C   LYS A 129      19.161   1.208 -19.229  1.00 80.52           C  
ATOM   1120  CB  LYS A 129      17.633  -0.651 -18.538  1.00 80.52           C  
ATOM   1121  O   LYS A 129      19.746   1.164 -20.313  1.00 80.52           O  
ATOM   1122  CG  LYS A 129      17.320  -1.097 -19.958  1.00 80.52           C  
ATOM   1123  CD  LYS A 129      15.935  -1.724 -20.055  1.00 80.52           C  
ATOM   1124  CE  LYS A 129      15.582  -2.084 -21.492  1.00 80.52           C  
ATOM   1125  NZ  LYS A 129      14.241  -2.734 -21.587  1.00 80.52           N  
ATOM   1126  N   ARG A 130      18.555   2.330 -18.923  1.00 79.33           N  
ATOM   1127  CA  ARG A 130      18.656   3.597 -19.640  1.00 79.33           C  
ATOM   1128  C   ARG A 130      20.111   4.025 -19.794  1.00 79.33           C  
ATOM   1129  CB  ARG A 130      17.862   4.688 -18.917  1.00 79.33           C  
ATOM   1130  O   ARG A 130      20.513   4.505 -20.856  1.00 79.33           O  
ATOM   1131  CG  ARG A 130      16.355   4.554 -19.064  1.00 79.33           C  
ATOM   1132  CD  ARG A 130      15.616   5.668 -18.336  1.00 79.33           C  
ATOM   1133  NE  ARG A 130      14.183   5.401 -18.255  1.00 79.33           N  
ATOM   1134  NH1 ARG A 130      13.729   7.148 -16.814  1.00 79.33           N  
ATOM   1135  NH2 ARG A 130      12.036   5.779 -17.532  1.00 79.33           N  
ATOM   1136  CZ  ARG A 130      13.319   6.110 -17.534  1.00 79.33           C  
ATOM   1137  N   THR A 131      20.853   3.889 -18.673  1.00 79.26           N  
ATOM   1138  CA  THR A 131      22.276   4.211 -18.702  1.00 79.26           C  
ATOM   1139  C   THR A 131      23.008   3.333 -19.713  1.00 79.26           C  
ATOM   1140  CB  THR A 131      22.916   4.040 -17.311  1.00 79.26           C  
ATOM   1141  O   THR A 131      23.869   3.815 -20.452  1.00 79.26           O  
ATOM   1142  CG2 THR A 131      24.396   4.404 -17.339  1.00 79.26           C  
ATOM   1143  OG1 THR A 131      22.243   4.891 -16.375  1.00 79.26           O  
ATOM   1144  N   GLN A 132      22.718   2.020 -19.779  1.00 79.96           N  
ATOM   1145  CA  GLN A 132      23.323   1.084 -20.722  1.00 79.96           C  
ATOM   1146  C   GLN A 132      23.002   1.470 -22.163  1.00 79.96           C  
ATOM   1147  CB  GLN A 132      22.848  -0.342 -20.442  1.00 79.96           C  
ATOM   1148  O   GLN A 132      23.857   1.365 -23.044  1.00 79.96           O  
ATOM   1149  CG  GLN A 132      23.477  -0.968 -19.204  1.00 79.96           C  
ATOM   1150  CD  GLN A 132      23.019  -2.396 -18.972  1.00 79.96           C  
ATOM   1151  NE2 GLN A 132      23.797  -3.150 -18.203  1.00 79.96           N  
ATOM   1152  OE1 GLN A 132      21.974  -2.817 -19.478  1.00 79.96           O  
ATOM   1153  N   GLU A 133      21.751   1.838 -22.425  1.00 84.06           N  
ATOM   1154  CA  GLU A 133      21.323   2.278 -23.749  1.00 84.06           C  
ATOM   1155  C   GLU A 133      22.063   3.543 -24.176  1.00 84.06           C  
ATOM   1156  CB  GLU A 133      19.811   2.520 -23.773  1.00 84.06           C  
ATOM   1157  O   GLU A 133      22.479   3.665 -25.330  1.00 84.06           O  
ATOM   1158  CG  GLU A 133      18.983   1.247 -23.682  1.00 84.06           C  
ATOM   1159  CD  GLU A 133      17.493   1.510 -23.536  1.00 84.06           C  
ATOM   1160  OE1 GLU A 133      16.702   0.539 -23.539  1.00 84.06           O  
ATOM   1161  OE2 GLU A 133      17.113   2.696 -23.419  1.00 84.06           O  
ATOM   1162  N   LYS A 134      22.121   4.522 -23.260  1.00 82.42           N  
ATOM   1163  CA  LYS A 134      22.852   5.755 -23.538  1.00 82.42           C  
ATOM   1164  C   LYS A 134      24.331   5.473 -23.789  1.00 82.42           C  
ATOM   1165  CB  LYS A 134      22.695   6.744 -22.382  1.00 82.42           C  
ATOM   1166  O   LYS A 134      24.948   6.096 -24.655  1.00 82.42           O  
ATOM   1167  CG  LYS A 134      21.314   7.376 -22.291  1.00 82.42           C  
ATOM   1168  CD  LYS A 134      21.233   8.380 -21.148  1.00 82.42           C  
ATOM   1169  CE  LYS A 134      19.834   8.964 -21.014  1.00 82.42           C  
ATOM   1170  NZ  LYS A 134      19.730   9.893 -19.849  1.00 82.42           N  
ATOM   1171  N   LEU A 135      24.917   4.567 -22.923  1.00 84.32           N  
ATOM   1172  CA  LEU A 135      26.297   4.138 -23.120  1.00 84.32           C  
ATOM   1173  C   LEU A 135      26.474   3.488 -24.489  1.00 84.32           C  
ATOM   1174  CB  LEU A 135      26.716   3.160 -22.020  1.00 84.32           C  
ATOM   1175  O   LEU A 135      27.452   3.761 -25.188  1.00 84.32           O  
ATOM   1176  CG  LEU A 135      28.156   2.647 -22.081  1.00 84.32           C  
ATOM   1177  CD1 LEU A 135      29.138   3.809 -21.980  1.00 84.32           C  
ATOM   1178  CD2 LEU A 135      28.408   1.628 -20.975  1.00 84.32           C  
ATOM   1179  N   ALA A 136      25.600   2.536 -24.918  1.00 85.01           N  
ATOM   1180  CA  ALA A 136      25.642   1.901 -26.233  1.00 85.01           C  
ATOM   1181  C   ALA A 136      25.604   2.943 -27.347  1.00 85.01           C  
ATOM   1182  CB  ALA A 136      24.483   0.919 -26.386  1.00 85.01           C  
ATOM   1183  O   ALA A 136      26.335   2.832 -28.334  1.00 85.01           O  
ATOM   1184  N   GLU A 137      24.681   3.948 -27.313  1.00 86.96           N  
ATOM   1185  CA  GLU A 137      24.579   5.036 -28.281  1.00 86.96           C  
ATOM   1186  C   GLU A 137      25.876   5.838 -28.349  1.00 86.96           C  
ATOM   1187  CB  GLU A 137      23.408   5.959 -27.932  1.00 86.96           C  
ATOM   1188  O   GLU A 137      26.327   6.208 -29.435  1.00 86.96           O  
ATOM   1189  CG  GLU A 137      22.041   5.333 -28.166  1.00 86.96           C  
ATOM   1190  CD  GLU A 137      20.891   6.211 -27.698  1.00 86.96           C  
ATOM   1191  OE1 GLU A 137      19.722   5.770 -27.775  1.00 86.96           O  
ATOM   1192  OE2 GLU A 137      21.162   7.348 -27.253  1.00 86.96           O  
ATOM   1193  N   ALA A 138      26.380   6.175 -27.145  1.00 85.02           N  
ATOM   1194  CA  ALA A 138      27.633   6.921 -27.063  1.00 85.02           C  
ATOM   1195  C   ALA A 138      28.778   6.143 -27.706  1.00 85.02           C  
ATOM   1196  CB  ALA A 138      27.966   7.246 -25.609  1.00 85.02           C  
ATOM   1197  O   ALA A 138      29.611   6.719 -28.410  1.00 85.02           O  
ATOM   1198  N   LEU A 139      28.801   4.797 -27.409  1.00 86.79           N  
ATOM   1199  CA  LEU A 139      29.832   3.949 -27.998  1.00 86.79           C  
ATOM   1200  C   LEU A 139      29.656   3.852 -29.510  1.00 86.79           C  
ATOM   1201  CB  LEU A 139      29.795   2.551 -27.377  1.00 86.79           C  
ATOM   1202  O   LEU A 139      30.640   3.844 -30.254  1.00 86.79           O  
ATOM   1203  CG  LEU A 139      30.318   2.431 -25.945  1.00 86.79           C  
ATOM   1204  CD1 LEU A 139      30.098   1.017 -25.417  1.00 86.79           C  
ATOM   1205  CD2 LEU A 139      31.795   2.807 -25.882  1.00 86.79           C  
ATOM   1206  N   ALA A 140      28.437   3.647 -30.059  1.00 88.46           N  
ATOM   1207  CA  ALA A 140      28.138   3.628 -31.488  1.00 88.46           C  
ATOM   1208  C   ALA A 140      28.564   4.933 -32.155  1.00 88.46           C  
ATOM   1209  CB  ALA A 140      26.649   3.378 -31.717  1.00 88.46           C  
ATOM   1210  O   ALA A 140      29.113   4.923 -33.259  1.00 88.46           O  
ATOM   1211  N   GLU A 141      28.154   6.060 -31.523  1.00 87.64           N  
ATOM   1212  CA  GLU A 141      28.559   7.371 -32.021  1.00 87.64           C  
ATOM   1213  C   GLU A 141      30.079   7.497 -32.071  1.00 87.64           C  
ATOM   1214  CB  GLU A 141      27.968   8.483 -31.150  1.00 87.64           C  
ATOM   1215  O   GLU A 141      30.629   8.066 -33.016  1.00 87.64           O  
ATOM   1216  CG  GLU A 141      28.272   9.886 -31.655  1.00 87.64           C  
ATOM   1217  CD  GLU A 141      27.632  10.192 -32.999  1.00 87.64           C  
ATOM   1218  OE1 GLU A 141      28.001  11.209 -33.630  1.00 87.64           O  
ATOM   1219  OE2 GLU A 141      26.752   9.410 -33.425  1.00 87.64           O  
ATOM   1220  N   HIS A 142      30.706   7.039 -30.915  1.00 87.03           N  
ATOM   1221  CA  HIS A 142      32.163   7.008 -30.874  1.00 87.03           C  
ATOM   1222  C   HIS A 142      32.731   6.224 -32.053  1.00 87.03           C  
ATOM   1223  CB  HIS A 142      32.650   6.402 -29.557  1.00 87.03           C  
ATOM   1224  O   HIS A 142      33.689   6.664 -32.693  1.00 87.03           O  
ATOM   1225  CG  HIS A 142      34.140   6.365 -29.428  1.00 87.03           C  
ATOM   1226  CD2 HIS A 142      35.004   7.232 -28.849  1.00 87.03           C  
ATOM   1227  ND1 HIS A 142      34.905   5.338 -29.936  1.00 87.03           N  
ATOM   1228  CE1 HIS A 142      36.180   5.576 -29.674  1.00 87.03           C  
ATOM   1229  NE2 HIS A 142      36.267   6.719 -29.016  1.00 87.03           N  
ATOM   1230  N   GLU A 143      32.194   5.046 -32.362  1.00 88.59           N  
ATOM   1231  CA  GLU A 143      32.626   4.203 -33.473  1.00 88.59           C  
ATOM   1232  C   GLU A 143      32.390   4.892 -34.813  1.00 88.59           C  
ATOM   1233  CB  GLU A 143      31.900   2.856 -33.439  1.00 88.59           C  
ATOM   1234  O   GLU A 143      33.221   4.799 -35.720  1.00 88.59           O  
ATOM   1235  CG  GLU A 143      32.558   1.781 -34.293  1.00 88.59           C  
ATOM   1236  CD  GLU A 143      31.928   0.408 -34.119  1.00 88.59           C  
ATOM   1237  OE1 GLU A 143      32.320  -0.535 -34.843  1.00 88.59           O  
ATOM   1238  OE2 GLU A 143      31.035   0.275 -33.253  1.00 88.59           O  
ATOM   1239  N   LYS A 144      31.237   5.556 -35.006  1.00 89.86           N  
ATOM   1240  CA  LYS A 144      30.917   6.321 -36.208  1.00 89.86           C  
ATOM   1241  C   LYS A 144      31.930   7.439 -36.434  1.00 89.86           C  
ATOM   1242  CB  LYS A 144      29.506   6.903 -36.115  1.00 89.86           C  
ATOM   1243  O   LYS A 144      32.398   7.643 -37.556  1.00 89.86           O  
ATOM   1244  CG  LYS A 144      29.006   7.526 -37.410  1.00 89.86           C  
ATOM   1245  CD  LYS A 144      27.587   8.059 -37.263  1.00 89.86           C  
ATOM   1246  CE  LYS A 144      27.120   8.765 -38.528  1.00 89.86           C  
ATOM   1247  NZ  LYS A 144      25.747   9.333 -38.371  1.00 89.86           N  
ATOM   1248  N   LEU A 145      32.197   8.238 -35.362  1.00 88.73           N  
ATOM   1249  CA  LEU A 145      33.134   9.355 -35.402  1.00 88.73           C  
ATOM   1250  C   LEU A 145      34.551   8.867 -35.681  1.00 88.73           C  
ATOM   1251  CB  LEU A 145      33.099  10.132 -34.083  1.00 88.73           C  
ATOM   1252  O   LEU A 145      35.323   9.544 -36.364  1.00 88.73           O  
ATOM   1253  CG  LEU A 145      31.850  10.976 -33.825  1.00 88.73           C  
ATOM   1254  CD1 LEU A 145      31.869  11.530 -32.405  1.00 88.73           C  
ATOM   1255  CD2 LEU A 145      31.749  12.106 -34.844  1.00 88.73           C  
ATOM   1256  N   LYS A 146      34.879   7.639 -35.124  1.00 87.54           N  
ATOM   1257  CA  LYS A 146      36.168   7.009 -35.398  1.00 87.54           C  
ATOM   1258  C   LYS A 146      36.310   6.670 -36.879  1.00 87.54           C  
ATOM   1259  CB  LYS A 146      36.339   5.746 -34.553  1.00 87.54           C  
ATOM   1260  O   LYS A 146      37.368   6.887 -37.473  1.00 87.54           O  
ATOM   1261  CG  LYS A 146      37.753   5.183 -34.561  1.00 87.54           C  
ATOM   1262  CD  LYS A 146      37.865   3.943 -33.683  1.00 87.54           C  
ATOM   1263  CE  LYS A 146      39.250   3.317 -33.773  1.00 87.54           C  
ATOM   1264  NZ  LYS A 146      39.376   2.119 -32.889  1.00 87.54           N  
ATOM   1265  N   LYS A 147      35.241   6.091 -37.570  1.00 90.89           N  
ATOM   1266  CA  LYS A 147      35.219   5.712 -38.979  1.00 90.89           C  
ATOM   1267  C   LYS A 147      35.236   6.944 -39.880  1.00 90.89           C  
ATOM   1268  CB  LYS A 147      33.991   4.855 -39.287  1.00 90.89           C  
ATOM   1269  O   LYS A 147      35.840   6.926 -40.955  1.00 90.89           O  
ATOM   1270  CG  LYS A 147      34.091   3.425 -38.777  1.00 90.89           C  
ATOM   1271  CD  LYS A 147      32.861   2.610 -39.154  1.00 90.89           C  
ATOM   1272  CE  LYS A 147      32.923   1.202 -38.576  1.00 90.89           C  
ATOM   1273  NZ  LYS A 147      31.688   0.421 -38.886  1.00 90.89           N  
ATOM   1274  N   GLU A 148      34.634   8.121 -39.473  1.00 90.47           N  
ATOM   1275  CA  GLU A 148      34.532   9.372 -40.219  1.00 90.47           C  
ATOM   1276  C   GLU A 148      35.770  10.240 -40.014  1.00 90.47           C  
ATOM   1277  CB  GLU A 148      33.275  10.143 -39.809  1.00 90.47           C  
ATOM   1278  O   GLU A 148      35.885  11.316 -40.604  1.00 90.47           O  
ATOM   1279  CG  GLU A 148      31.976   9.459 -40.210  1.00 90.47           C  
ATOM   1280  CD  GLU A 148      30.738  10.166 -39.681  1.00 90.47           C  
ATOM   1281  OE1 GLU A 148      29.608   9.714 -39.976  1.00 90.47           O  
ATOM   1282  OE2 GLU A 148      30.899  11.182 -38.968  1.00 90.47           O  
ATOM   1283  N   LYS A 149      36.846   9.780 -39.231  1.00 86.13           N  
ATOM   1284  CA  LYS A 149      38.136  10.423 -38.997  1.00 86.13           C  
ATOM   1285  C   LYS A 149      37.955  11.829 -38.434  1.00 86.13           C  
ATOM   1286  CB  LYS A 149      38.951  10.477 -40.290  1.00 86.13           C  
ATOM   1287  O   LYS A 149      38.593  12.776 -38.898  1.00 86.13           O  
ATOM   1288  CG  LYS A 149      39.411   9.115 -40.790  1.00 86.13           C  
ATOM   1289  CD  LYS A 149      40.352   9.245 -41.981  1.00 86.13           C  
ATOM   1290  CE  LYS A 149      40.809   7.883 -42.484  1.00 86.13           C  
ATOM   1291  NZ  LYS A 149      41.776   8.007 -43.616  1.00 86.13           N  
ATOM   1292  N   ARG A 150      36.886  12.133 -37.577  1.00 82.01           N  
ATOM   1293  CA  ARG A 150      36.657  13.380 -36.854  1.00 82.01           C  
ATOM   1294  C   ARG A 150      37.164  13.283 -35.419  1.00 82.01           C  
ATOM   1295  CB  ARG A 150      35.170  13.740 -36.861  1.00 82.01           C  
ATOM   1296  O   ARG A 150      36.372  13.179 -34.481  1.00 82.01           O  
ATOM   1297  CG  ARG A 150      34.602  13.987 -38.249  1.00 82.01           C  
ATOM   1298  CD  ARG A 150      33.139  14.405 -38.194  1.00 82.01           C  
ATOM   1299  NE  ARG A 150      32.651  14.832 -39.502  1.00 82.01           N  
ATOM   1300  NH1 ARG A 150      30.532  15.380 -38.763  1.00 82.01           N  
ATOM   1301  NH2 ARG A 150      31.085  15.648 -40.971  1.00 82.01           N  
ATOM   1302  CZ  ARG A 150      31.424  15.286 -39.743  1.00 82.01           C  
ATOM   1303  N   PRO A 151      38.534  13.279 -35.216  1.00 77.97           N  
ATOM   1304  CA  PRO A 151      39.152  13.064 -33.906  1.00 77.97           C  
ATOM   1305  C   PRO A 151      38.890  14.212 -32.933  1.00 77.97           C  
ATOM   1306  CB  PRO A 151      40.644  12.956 -34.234  1.00 77.97           C  
ATOM   1307  O   PRO A 151      38.958  14.022 -31.716  1.00 77.97           O  
ATOM   1308  CG  PRO A 151      40.790  13.615 -35.567  1.00 77.97           C  
ATOM   1309  CD  PRO A 151      39.485  13.501 -36.301  1.00 77.97           C  
ATOM   1310  N   ASP A 152      38.577  15.399 -33.489  1.00 83.93           N  
ATOM   1311  CA  ASP A 152      38.338  16.612 -32.713  1.00 83.93           C  
ATOM   1312  C   ASP A 152      37.000  16.540 -31.980  1.00 83.93           C  
ATOM   1313  CB  ASP A 152      38.378  17.845 -33.617  1.00 83.93           C  
ATOM   1314  O   ASP A 152      36.815  17.192 -30.951  1.00 83.93           O  
ATOM   1315  CG  ASP A 152      37.431  17.743 -34.800  1.00 83.93           C  
ATOM   1316  OD1 ASP A 152      37.438  16.707 -35.500  1.00 83.93           O  
ATOM   1317  OD2 ASP A 152      36.673  18.709 -35.037  1.00 83.93           O  
ATOM   1318  N   LYS A 153      36.051  15.604 -32.275  1.00 79.62           N  
ATOM   1319  CA  LYS A 153      34.725  15.391 -31.702  1.00 79.62           C  
ATOM   1320  C   LYS A 153      34.653  14.057 -30.964  1.00 79.62           C  
ATOM   1321  CB  LYS A 153      33.654  15.446 -32.792  1.00 79.62           C  
ATOM   1322  O   LYS A 153      33.608  13.702 -30.415  1.00 79.62           O  
ATOM   1323  CG  LYS A 153      33.481  16.821 -33.420  1.00 79.62           C  
ATOM   1324  CD  LYS A 153      32.280  16.860 -34.357  1.00 79.62           C  
ATOM   1325  CE  LYS A 153      32.103  18.236 -34.984  1.00 79.62           C  
ATOM   1326  NZ  LYS A 153      30.924  18.281 -35.900  1.00 79.62           N  
ATOM   1327  N   LEU A 154      35.929  13.312 -30.844  1.00 82.97           N  
ATOM   1328  CA  LEU A 154      35.967  11.969 -30.276  1.00 82.97           C  
ATOM   1329  C   LEU A 154      36.246  12.020 -28.778  1.00 82.97           C  
ATOM   1330  CB  LEU A 154      37.031  11.120 -30.977  1.00 82.97           C  
ATOM   1331  O   LEU A 154      37.294  12.513 -28.354  1.00 82.97           O  
ATOM   1332  CG  LEU A 154      36.823   9.605 -30.938  1.00 82.97           C  
ATOM   1333  CD1 LEU A 154      36.329   9.103 -32.290  1.00 82.97           C  
ATOM   1334  CD2 LEU A 154      38.114   8.899 -30.538  1.00 82.97           C  
ATOM   1335  N   LYS A 155      35.172  11.836 -27.952  1.00 82.20           N  
ATOM   1336  CA  LYS A 155      35.406  11.571 -26.536  1.00 82.20           C  
ATOM   1337  C   LYS A 155      36.168  10.264 -26.339  1.00 82.20           C  
ATOM   1338  CB  LYS A 155      34.082  11.526 -25.772  1.00 82.20           C  
ATOM   1339  O   LYS A 155      35.989   9.314 -27.105  1.00 82.20           O  
ATOM   1340  CG  LYS A 155      33.418  12.885 -25.604  1.00 82.20           C  
ATOM   1341  CD  LYS A 155      32.159  12.790 -24.751  1.00 82.20           C  
ATOM   1342  CE  LYS A 155      31.445  14.131 -24.656  1.00 82.20           C  
ATOM   1343  NZ  LYS A 155      30.183  14.032 -23.863  1.00 82.20           N  
ATOM   1344  N   SER A 156      37.248  10.261 -25.419  1.00 85.05           N  
ATOM   1345  CA  SER A 156      37.938   9.015 -25.100  1.00 85.05           C  
ATOM   1346  C   SER A 156      36.993   8.011 -24.447  1.00 85.05           C  
ATOM   1347  CB  SER A 156      39.128   9.282 -24.177  1.00 85.05           C  
ATOM   1348  O   SER A 156      35.983   8.396 -23.854  1.00 85.05           O  
ATOM   1349  OG  SER A 156      38.689   9.583 -22.864  1.00 85.05           O  
ATOM   1350  N   LEU A 157      37.138   6.705 -24.693  1.00 82.47           N  
ATOM   1351  CA  LEU A 157      36.370   5.619 -24.094  1.00 82.47           C  
ATOM   1352  C   LEU A 157      36.306   5.772 -22.578  1.00 82.47           C  
ATOM   1353  CB  LEU A 157      36.983   4.264 -24.456  1.00 82.47           C  
ATOM   1354  O   LEU A 157      35.270   5.501 -21.965  1.00 82.47           O  
ATOM   1355  CG  LEU A 157      36.776   3.790 -25.896  1.00 82.47           C  
ATOM   1356  CD1 LEU A 157      37.520   2.481 -26.134  1.00 82.47           C  
ATOM   1357  CD2 LEU A 157      35.290   3.630 -26.198  1.00 82.47           C  
ATOM   1358  N   GLU A 158      37.418   6.316 -21.935  1.00 83.13           N  
ATOM   1359  CA  GLU A 158      37.501   6.582 -20.502  1.00 83.13           C  
ATOM   1360  C   GLU A 158      36.568   7.721 -20.097  1.00 83.13           C  
ATOM   1361  CB  GLU A 158      38.940   6.913 -20.099  1.00 83.13           C  
ATOM   1362  O   GLU A 158      35.911   7.651 -19.057  1.00 83.13           O  
ATOM   1363  CG  GLU A 158      39.824   5.688 -19.916  1.00 83.13           C  
ATOM   1364  CD  GLU A 158      41.244   6.030 -19.492  1.00 83.13           C  
ATOM   1365  OE1 GLU A 158      42.056   5.101 -19.284  1.00 83.13           O  
ATOM   1366  OE2 GLU A 158      41.546   7.238 -19.367  1.00 83.13           O  
ATOM   1367  N   GLU A 159      36.398   8.771 -20.939  1.00 81.52           N  
ATOM   1368  CA  GLU A 159      35.514   9.914 -20.734  1.00 81.52           C  
ATOM   1369  C   GLU A 159      34.050   9.517 -20.900  1.00 81.52           C  
ATOM   1370  CB  GLU A 159      35.865  11.046 -21.702  1.00 81.52           C  
ATOM   1371  O   GLU A 159      33.191   9.955 -20.132  1.00 81.52           O  
ATOM   1372  CG  GLU A 159      37.133  11.803 -21.331  1.00 81.52           C  
ATOM   1373  CD  GLU A 159      37.523  12.859 -22.353  1.00 81.52           C  
ATOM   1374  OE1 GLU A 159      38.339  13.749 -22.025  1.00 81.52           O  
ATOM   1375  OE2 GLU A 159      37.007  12.795 -23.491  1.00 81.52           O  
ATOM   1376  N   ILE A 160      33.759   8.603 -21.880  1.00 77.50           N  
ATOM   1377  CA  ILE A 160      32.432   8.058 -22.146  1.00 77.50           C  
ATOM   1378  C   ILE A 160      32.007   7.149 -20.995  1.00 77.50           C  
ATOM   1379  CB  ILE A 160      32.396   7.283 -23.482  1.00 77.50           C  
ATOM   1380  O   ILE A 160      30.880   7.243 -20.504  1.00 77.50           O  
ATOM   1381  CG1 ILE A 160      32.629   8.237 -24.659  1.00 77.50           C  
ATOM   1382  CG2 ILE A 160      31.068   6.536 -23.637  1.00 77.50           C  
ATOM   1383  CD1 ILE A 160      32.745   7.540 -26.007  1.00 77.50           C  
ATOM   1384  N   LEU A 161      32.973   6.298 -20.515  1.00 76.03           N  
ATOM   1385  CA  LEU A 161      32.728   5.392 -19.398  1.00 76.03           C  
ATOM   1386  C   LEU A 161      32.573   6.167 -18.094  1.00 76.03           C  
ATOM   1387  CB  LEU A 161      33.869   4.378 -19.270  1.00 76.03           C  
ATOM   1388  O   LEU A 161      31.733   5.823 -17.259  1.00 76.03           O  
ATOM   1389  CG  LEU A 161      33.900   3.258 -20.311  1.00 76.03           C  
ATOM   1390  CD1 LEU A 161      35.182   2.444 -20.175  1.00 76.03           C  
ATOM   1391  CD2 LEU A 161      32.674   2.362 -20.168  1.00 76.03           C  
ATOM   1392  N   ALA A 162      33.319   7.272 -17.830  1.00 77.44           N  
ATOM   1393  CA  ALA A 162      33.259   8.141 -16.658  1.00 77.44           C  
ATOM   1394  C   ALA A 162      31.944   8.913 -16.614  1.00 77.44           C  
ATOM   1395  CB  ALA A 162      34.441   9.108 -16.651  1.00 77.44           C  
ATOM   1396  O   ALA A 162      31.404   9.171 -15.536  1.00 77.44           O  
ATOM   1397  N   GLU A 163      31.221   9.288 -17.731  1.00 72.30           N  
ATOM   1398  CA  GLU A 163      29.967  10.018 -17.893  1.00 72.30           C  
ATOM   1399  C   GLU A 163      28.766   9.118 -17.620  1.00 72.30           C  
ATOM   1400  CB  GLU A 163      29.869  10.614 -19.299  1.00 72.30           C  
ATOM   1401  O   GLU A 163      27.713   9.592 -17.187  1.00 72.30           O  
ATOM   1402  CG  GLU A 163      30.738  11.845 -19.508  1.00 72.30           C  
ATOM   1403  CD  GLU A 163      30.642  12.417 -20.913  1.00 72.30           C  
ATOM   1404  OE1 GLU A 163      31.410  13.349 -21.243  1.00 72.30           O  
ATOM   1405  OE2 GLU A 163      29.792  11.929 -21.691  1.00 72.30           O  
ATOM   1406  N   TYR A 164      29.035   7.810 -17.702  1.00 71.57           N  
ATOM   1407  CA  TYR A 164      27.915   6.878 -17.636  1.00 71.57           C  
ATOM   1408  C   TYR A 164      28.136   5.836 -16.545  1.00 71.57           C  
ATOM   1409  CB  TYR A 164      27.711   6.185 -18.986  1.00 71.57           C  
ATOM   1410  O   TYR A 164      27.469   4.799 -16.525  1.00 71.57           O  
ATOM   1411  CG  TYR A 164      27.282   7.120 -20.090  1.00 71.57           C  
ATOM   1412  CD1 TYR A 164      25.940   7.447 -20.271  1.00 71.57           C  
ATOM   1413  CD2 TYR A 164      28.217   7.679 -20.955  1.00 71.57           C  
ATOM   1414  CE1 TYR A 164      25.540   8.307 -21.288  1.00 71.57           C  
ATOM   1415  CE2 TYR A 164      27.828   8.541 -21.975  1.00 71.57           C  
ATOM   1416  OH  TYR A 164      26.099   9.701 -23.142  1.00 71.57           O  
ATOM   1417  CZ  TYR A 164      26.490   8.848 -22.134  1.00 71.57           C  
ATOM   1418  N   LYS A 165      29.310   5.966 -15.775  1.00 63.02           N  
ATOM   1419  CA  LYS A 165      29.521   5.225 -14.535  1.00 63.02           C  
ATOM   1420  C   LYS A 165      28.434   5.542 -13.513  1.00 63.02           C  
ATOM   1421  CB  LYS A 165      30.899   5.540 -13.950  1.00 63.02           C  
ATOM   1422  O   LYS A 165      28.196   6.708 -13.193  1.00 63.02           O  
ATOM   1423  CG  LYS A 165      31.883   4.382 -14.027  1.00 63.02           C  
ATOM   1424  CD  LYS A 165      33.204   4.726 -13.350  1.00 63.02           C  
ATOM   1425  CE  LYS A 165      34.207   3.586 -13.467  1.00 63.02           C  
ATOM   1426  NZ  LYS A 165      35.493   3.906 -12.780  1.00 63.02           N  
ATOM   1427  N   ALA A 166      27.283   4.999 -13.631  1.00 55.13           N  
ATOM   1428  CA  ALA A 166      26.040   4.975 -12.864  1.00 55.13           C  
ATOM   1429  C   ALA A 166      26.261   5.490 -11.445  1.00 55.13           C  
ATOM   1430  CB  ALA A 166      25.462   3.562 -12.830  1.00 55.13           C  
ATOM   1431  O   ALA A 166      27.333   5.296 -10.867  1.00 55.13           O  
ATOM   1432  N   PRO A 167      25.635   6.628 -10.906  1.00 52.61           N  
ATOM   1433  CA  PRO A 167      25.426   6.658  -9.457  1.00 52.61           C  
ATOM   1434  C   PRO A 167      25.071   5.288  -8.883  1.00 52.61           C  
ATOM   1435  CB  PRO A 167      24.263   7.639  -9.288  1.00 52.61           C  
ATOM   1436  O   PRO A 167      25.025   5.119  -7.662  1.00 52.61           O  
ATOM   1437  CG  PRO A 167      23.654   7.747 -10.649  1.00 52.61           C  
ATOM   1438  CD  PRO A 167      24.620   7.181 -11.650  1.00 52.61           C  
ATOM   1439  N   PHE A 168      25.123   4.066  -9.722  1.00 52.62           N  
ATOM   1440  CA  PHE A 168      24.537   2.846  -9.181  1.00 52.62           C  
ATOM   1441  C   PHE A 168      25.450   1.651  -9.429  1.00 52.62           C  
ATOM   1442  CB  PHE A 168      23.158   2.590  -9.796  1.00 52.62           C  
ATOM   1443  O   PHE A 168      25.943   1.461 -10.543  1.00 52.62           O  
ATOM   1444  CG  PHE A 168      22.189   3.725  -9.606  1.00 52.62           C  
ATOM   1445  CD1 PHE A 168      21.543   3.910  -8.390  1.00 52.62           C  
ATOM   1446  CD2 PHE A 168      21.923   4.609 -10.645  1.00 52.62           C  
ATOM   1447  CE1 PHE A 168      20.645   4.960  -8.211  1.00 52.62           C  
ATOM   1448  CE2 PHE A 168      21.027   5.660 -10.473  1.00 52.62           C  
ATOM   1449  CZ  PHE A 168      20.389   5.833  -9.256  1.00 52.62           C  
ATOM   1450  N   LYS A 169      26.459   1.291  -8.663  1.00 49.78           N  
ATOM   1451  CA  LYS A 169      27.307   0.102  -8.639  1.00 49.78           C  
ATOM   1452  C   LYS A 169      26.467  -1.170  -8.567  1.00 49.78           C  
ATOM   1453  CB  LYS A 169      28.276   0.158  -7.457  1.00 49.78           C  
ATOM   1454  O   LYS A 169      25.428  -1.198  -7.904  1.00 49.78           O  
ATOM   1455  CG  LYS A 169      29.403   1.165  -7.627  1.00 49.78           C  
ATOM   1456  CD  LYS A 169      30.391   1.101  -6.469  1.00 49.78           C  
ATOM   1457  CE  LYS A 169      31.467   2.172  -6.590  1.00 49.78           C  
ATOM   1458  NZ  LYS A 169      32.426   2.125  -5.447  1.00 49.78           N  
ATOM   1459  N   ALA A 170      26.287  -2.016  -9.734  1.00 44.41           N  
ATOM   1460  CA  ALA A 170      25.834  -3.400  -9.842  1.00 44.41           C  
ATOM   1461  C   ALA A 170      25.968  -4.126  -8.506  1.00 44.41           C  
ATOM   1462  CB  ALA A 170      26.621  -4.135 -10.924  1.00 44.41           C  
ATOM   1463  O   ALA A 170      25.173  -5.016  -8.194  1.00 44.41           O  
ATOM   1464  N   ASP A 171      26.590  -3.343  -7.375  1.00 45.97           N  
ATOM   1465  CA  ASP A 171      26.739  -3.870  -6.022  1.00 45.97           C  
ATOM   1466  C   ASP A 171      25.985  -3.008  -5.011  1.00 45.97           C  
ATOM   1467  CB  ASP A 171      28.218  -3.956  -5.640  1.00 45.97           C  
ATOM   1468  O   ASP A 171      26.103  -3.215  -3.802  1.00 45.97           O  
ATOM   1469  CG  ASP A 171      28.909  -5.180  -6.215  1.00 45.97           C  
ATOM   1470  OD1 ASP A 171      28.216  -6.151  -6.590  1.00 45.97           O  
ATOM   1471  OD2 ASP A 171      30.156  -5.175  -6.292  1.00 45.97           O  
ATOM   1472  N   ASP A 172      25.231  -1.929  -5.432  1.00 49.02           N  
ATOM   1473  CA  ASP A 172      24.392  -1.181  -4.501  1.00 49.02           C  
ATOM   1474  C   ASP A 172      23.116  -1.952  -4.170  1.00 49.02           C  
ATOM   1475  CB  ASP A 172      24.042   0.193  -5.078  1.00 49.02           C  
ATOM   1476  O   ASP A 172      22.176  -1.977  -4.967  1.00 49.02           O  
ATOM   1477  CG  ASP A 172      25.057   1.263  -4.718  1.00 49.02           C  
ATOM   1478  OD1 ASP A 172      25.848   1.061  -3.772  1.00 49.02           O  
ATOM   1479  OD2 ASP A 172      25.063   2.321  -5.385  1.00 49.02           O  
ATOM   1480  N   GLN A 173      23.229  -3.234  -3.890  1.00 46.01           N  
ATOM   1481  CA  GLN A 173      22.371  -4.407  -3.759  1.00 46.01           C  
ATOM   1482  C   GLN A 173      21.358  -4.225  -2.633  1.00 46.01           C  
ATOM   1483  CB  GLN A 173      23.210  -5.662  -3.514  1.00 46.01           C  
ATOM   1484  O   GLN A 173      20.292  -4.844  -2.643  1.00 46.01           O  
ATOM   1485  CG  GLN A 173      23.800  -6.265  -4.781  1.00 46.01           C  
ATOM   1486  CD  GLN A 173      24.272  -7.694  -4.587  1.00 46.01           C  
ATOM   1487  NE2 GLN A 173      24.638  -8.352  -5.682  1.00 46.01           N  
ATOM   1488  OE1 GLN A 173      24.309  -8.202  -3.462  1.00 46.01           O  
ATOM   1489  N   SER A 174      21.524  -2.906  -1.953  1.00 52.95           N  
ATOM   1490  CA  SER A 174      20.386  -2.798  -1.047  1.00 52.95           C  
ATOM   1491  C   SER A 174      19.616  -1.501  -1.278  1.00 52.95           C  
ATOM   1492  CB  SER A 174      20.850  -2.873   0.408  1.00 52.95           C  
ATOM   1493  O   SER A 174      20.210  -0.422  -1.330  1.00 52.95           O  
ATOM   1494  OG  SER A 174      19.815  -2.466   1.288  1.00 52.95           O  
ATOM   1495  N   PRO A 175      18.448  -1.497  -1.813  1.00 52.99           N  
ATOM   1496  CA  PRO A 175      17.611  -0.310  -2.002  1.00 52.99           C  
ATOM   1497  C   PRO A 175      17.558   0.579  -0.761  1.00 52.99           C  
ATOM   1498  CB  PRO A 175      16.232  -0.897  -2.313  1.00 52.99           C  
ATOM   1499  O   PRO A 175      17.016   1.686  -0.813  1.00 52.99           O  
ATOM   1500  CG  PRO A 175      16.269  -2.280  -1.747  1.00 52.99           C  
ATOM   1501  CD  PRO A 175      17.702  -2.719  -1.654  1.00 52.99           C  
ATOM   1502  N   TYR A 176      18.218   0.082   0.342  1.00 55.00           N  
ATOM   1503  CA  TYR A 176      18.098   0.740   1.639  1.00 55.00           C  
ATOM   1504  C   TYR A 176      19.316   1.610   1.924  1.00 55.00           C  
ATOM   1505  CB  TYR A 176      17.924  -0.297   2.753  1.00 55.00           C  
ATOM   1506  O   TYR A 176      19.264   2.502   2.775  1.00 55.00           O  
ATOM   1507  CG  TYR A 176      16.697  -1.160   2.593  1.00 55.00           C  
ATOM   1508  CD1 TYR A 176      15.432  -0.675   2.919  1.00 55.00           C  
ATOM   1509  CD2 TYR A 176      16.798  -2.463   2.118  1.00 55.00           C  
ATOM   1510  CE1 TYR A 176      14.298  -1.467   2.775  1.00 55.00           C  
ATOM   1511  CE2 TYR A 176      15.671  -3.265   1.970  1.00 55.00           C  
ATOM   1512  OH  TYR A 176      13.308  -3.548   2.156  1.00 55.00           O  
ATOM   1513  CZ  TYR A 176      14.427  -2.759   2.300  1.00 55.00           C  
ATOM   1514  N   ASP A 177      20.322   1.599   1.092  1.00 64.29           N  
ATOM   1515  CA  ASP A 177      21.577   2.203   1.530  1.00 64.29           C  
ATOM   1516  C   ASP A 177      22.156   3.112   0.448  1.00 64.29           C  
ATOM   1517  CB  ASP A 177      22.592   1.121   1.905  1.00 64.29           C  
ATOM   1518  O   ASP A 177      23.199   3.738   0.649  1.00 64.29           O  
ATOM   1519  CG  ASP A 177      22.291   0.464   3.241  1.00 64.29           C  
ATOM   1520  OD1 ASP A 177      21.590   1.074   4.077  1.00 64.29           O  
ATOM   1521  OD2 ASP A 177      22.762  -0.673   3.461  1.00 64.29           O  
ATOM   1522  N   ASN A 178      21.304   3.310  -0.677  1.00 67.71           N  
ATOM   1523  CA  ASN A 178      21.876   4.238  -1.646  1.00 67.71           C  
ATOM   1524  C   ASN A 178      21.187   5.599  -1.594  1.00 67.71           C  
ATOM   1525  CB  ASN A 178      21.795   3.656  -3.059  1.00 67.71           C  
ATOM   1526  O   ASN A 178      20.048   5.705  -1.135  1.00 67.71           O  
ATOM   1527  CG  ASN A 178      20.377   3.615  -3.594  1.00 67.71           C  
ATOM   1528  ND2 ASN A 178      20.049   2.556  -4.324  1.00 67.71           N  
ATOM   1529  OD1 ASN A 178      19.583   4.528  -3.353  1.00 67.71           O  
ATOM   1530  N   PRO A 179      21.943   6.802  -1.591  1.00 71.82           N  
ATOM   1531  CA  PRO A 179      21.479   8.185  -1.458  1.00 71.82           C  
ATOM   1532  C   PRO A 179      20.220   8.467  -2.275  1.00 71.82           C  
ATOM   1533  CB  PRO A 179      22.663   9.005  -1.979  1.00 71.82           C  
ATOM   1534  O   PRO A 179      19.355   9.231  -1.839  1.00 71.82           O  
ATOM   1535  CG  PRO A 179      23.855   8.127  -1.776  1.00 71.82           C  
ATOM   1536  CD  PRO A 179      23.424   6.696  -1.924  1.00 71.82           C  
ATOM   1537  N   TRP A 180      20.066   7.781  -3.340  1.00 71.33           N  
ATOM   1538  CA  TRP A 180      18.898   7.953  -4.198  1.00 71.33           C  
ATOM   1539  C   TRP A 180      17.653   7.357  -3.549  1.00 71.33           C  
ATOM   1540  CB  TRP A 180      19.135   7.308  -5.566  1.00 71.33           C  
ATOM   1541  O   TRP A 180      16.606   8.005  -3.488  1.00 71.33           O  
ATOM   1542  CG  TRP A 180      17.974   7.429  -6.506  1.00 71.33           C  
ATOM   1543  CD1 TRP A 180      17.674   8.491  -7.314  1.00 71.33           C  
ATOM   1544  CD2 TRP A 180      16.953   6.452  -6.732  1.00 71.33           C  
ATOM   1545  CE2 TRP A 180      16.066   6.989  -7.691  1.00 71.33           C  
ATOM   1546  CE3 TRP A 180      16.702   5.174  -6.216  1.00 71.33           C  
ATOM   1547  NE1 TRP A 180      16.528   8.232  -8.029  1.00 71.33           N  
ATOM   1548  CH2 TRP A 180      14.723   5.041  -7.625  1.00 71.33           C  
ATOM   1549  CZ2 TRP A 180      14.945   6.290  -8.145  1.00 71.33           C  
ATOM   1550  CZ3 TRP A 180      15.586   4.480  -6.670  1.00 71.33           C  
ATOM   1551  N   SER A 181      17.671   6.084  -3.145  1.00 75.96           N  
ATOM   1552  CA  SER A 181      16.579   5.386  -2.475  1.00 75.96           C  
ATOM   1553  C   SER A 181      16.189   6.086  -1.178  1.00 75.96           C  
ATOM   1554  CB  SER A 181      16.968   3.935  -2.184  1.00 75.96           C  
ATOM   1555  O   SER A 181      15.004   6.178  -0.848  1.00 75.96           O  
ATOM   1556  OG  SER A 181      17.159   3.215  -3.390  1.00 75.96           O  
ATOM   1557  N   ARG A 182      17.169   6.663  -0.428  1.00 79.50           N  
ATOM   1558  CA  ARG A 182      16.907   7.422   0.791  1.00 79.50           C  
ATOM   1559  C   ARG A 182      16.123   8.694   0.486  1.00 79.50           C  
ATOM   1560  CB  ARG A 182      18.218   7.771   1.498  1.00 79.50           C  
ATOM   1561  O   ARG A 182      15.193   9.045   1.215  1.00 79.50           O  
ATOM   1562  CG  ARG A 182      18.869   6.594   2.206  1.00 79.50           C  
ATOM   1563  CD  ARG A 182      20.125   7.012   2.959  1.00 79.50           C  
ATOM   1564  NE  ARG A 182      20.812   5.863   3.540  1.00 79.50           N  
ATOM   1565  NH1 ARG A 182      22.576   7.088   4.392  1.00 79.50           N  
ATOM   1566  NH2 ARG A 182      22.499   4.817   4.695  1.00 79.50           N  
ATOM   1567  CZ  ARG A 182      21.961   5.925   4.208  1.00 79.50           C  
ATOM   1568  N   LYS A 183      16.606   9.345  -0.505  1.00 84.39           N  
ATOM   1569  CA  LYS A 183      15.899  10.548  -0.935  1.00 84.39           C  
ATOM   1570  C   LYS A 183      14.447  10.237  -1.285  1.00 84.39           C  
ATOM   1571  CB  LYS A 183      16.603  11.184  -2.135  1.00 84.39           C  
ATOM   1572  O   LYS A 183      13.533  10.933  -0.838  1.00 84.39           O  
ATOM   1573  CG  LYS A 183      15.943  12.462  -2.634  1.00 84.39           C  
ATOM   1574  CD  LYS A 183      16.663  13.023  -3.853  1.00 84.39           C  
ATOM   1575  CE  LYS A 183      15.958  14.257  -4.401  1.00 84.39           C  
ATOM   1576  NZ  LYS A 183      16.634  14.784  -5.623  1.00 84.39           N  
ATOM   1577  N   ARG A 184      14.142   9.185  -2.110  1.00 81.23           N  
ATOM   1578  CA  ARG A 184      12.798   8.818  -2.545  1.00 81.23           C  
ATOM   1579  C   ARG A 184      11.939   8.382  -1.363  1.00 81.23           C  
ATOM   1580  CB  ARG A 184      12.857   7.702  -3.590  1.00 81.23           C  
ATOM   1581  O   ARG A 184      10.754   8.716  -1.293  1.00 81.23           O  
ATOM   1582  CG  ARG A 184      13.414   8.144  -4.934  1.00 81.23           C  
ATOM   1583  CD  ARG A 184      12.506   9.159  -5.614  1.00 81.23           C  
ATOM   1584  NE  ARG A 184      12.999   9.519  -6.941  1.00 81.23           N  
ATOM   1585  NH1 ARG A 184      11.328  11.055  -7.371  1.00 81.23           N  
ATOM   1586  NH2 ARG A 184      12.960  10.662  -8.932  1.00 81.23           N  
ATOM   1587  CZ  ARG A 184      12.428  10.411  -7.745  1.00 81.23           C  
ATOM   1588  N   ARG A 185      12.453   7.724  -0.436  1.00 84.03           N  
ATOM   1589  CA  ARG A 185      11.733   7.323   0.769  1.00 84.03           C  
ATOM   1590  C   ARG A 185      11.297   8.540   1.578  1.00 84.03           C  
ATOM   1591  CB  ARG A 185      12.599   6.402   1.631  1.00 84.03           C  
ATOM   1592  O   ARG A 185      10.181   8.578   2.099  1.00 84.03           O  
ATOM   1593  CG  ARG A 185      12.703   4.980   1.103  1.00 84.03           C  
ATOM   1594  CD  ARG A 185      13.498   4.086   2.044  1.00 84.03           C  
ATOM   1595  NE  ARG A 185      13.747   2.773   1.457  1.00 84.03           N  
ATOM   1596  NH1 ARG A 185      11.835   1.799   2.312  1.00 84.03           N  
ATOM   1597  NH2 ARG A 185      13.274   0.568   1.020  1.00 84.03           N  
ATOM   1598  CZ  ARG A 185      12.951   1.716   1.598  1.00 84.03           C  
ATOM   1599  N   LYS A 186      12.240   9.470   1.701  1.00 87.61           N  
ATOM   1600  CA  LYS A 186      11.901  10.708   2.398  1.00 87.61           C  
ATOM   1601  C   LYS A 186      10.754  11.434   1.702  1.00 87.61           C  
ATOM   1602  CB  LYS A 186      13.123  11.624   2.489  1.00 87.61           C  
ATOM   1603  O   LYS A 186       9.864  11.976   2.362  1.00 87.61           O  
ATOM   1604  CG  LYS A 186      14.140  11.197   3.537  1.00 87.61           C  
ATOM   1605  CD  LYS A 186      15.301  12.179   3.621  1.00 87.61           C  
ATOM   1606  CE  LYS A 186      16.353  11.718   4.621  1.00 87.61           C  
ATOM   1607  NZ  LYS A 186      17.528  12.639   4.653  1.00 87.61           N  
ATOM   1608  N   GLU A 187      10.838  11.459   0.399  1.00 90.13           N  
ATOM   1609  CA  GLU A 187       9.774  12.096  -0.371  1.00 90.13           C  
ATOM   1610  C   GLU A 187       8.434  11.405  -0.138  1.00 90.13           C  
ATOM   1611  CB  GLU A 187      10.116  12.093  -1.864  1.00 90.13           C  
ATOM   1612  O   GLU A 187       7.406  12.069   0.011  1.00 90.13           O  
ATOM   1613  CG  GLU A 187      11.264  13.020  -2.234  1.00 90.13           C  
ATOM   1614  CD  GLU A 187      11.750  12.834  -3.662  1.00 90.13           C  
ATOM   1615  OE1 GLU A 187      12.291  13.797  -4.250  1.00 90.13           O  
ATOM   1616  OE2 GLU A 187      11.586  11.715  -4.198  1.00 90.13           O  
ATOM   1617  N   PHE A 188       8.438  10.110  -0.092  1.00 89.70           N  
ATOM   1618  CA  PHE A 188       7.227   9.340   0.167  1.00 89.70           C  
ATOM   1619  C   PHE A 188       6.680   9.643   1.557  1.00 89.70           C  
ATOM   1620  CB  PHE A 188       7.502   7.840   0.027  1.00 89.70           C  
ATOM   1621  O   PHE A 188       5.467   9.769   1.738  1.00 89.70           O  
ATOM   1622  CG  PHE A 188       7.884   7.420  -1.367  1.00 89.70           C  
ATOM   1623  CD1 PHE A 188       7.425   8.128  -2.471  1.00 89.70           C  
ATOM   1624  CD2 PHE A 188       8.702   6.317  -1.573  1.00 89.70           C  
ATOM   1625  CE1 PHE A 188       7.777   7.742  -3.762  1.00 89.70           C  
ATOM   1626  CE2 PHE A 188       9.057   5.925  -2.861  1.00 89.70           C  
ATOM   1627  CZ  PHE A 188       8.593   6.638  -3.954  1.00 89.70           C  
ATOM   1628  N   GLU A 189       7.604   9.685   2.461  1.00 90.94           N  
ATOM   1629  CA  GLU A 189       7.227   9.990   3.838  1.00 90.94           C  
ATOM   1630  C   GLU A 189       6.590  11.372   3.943  1.00 90.94           C  
ATOM   1631  CB  GLU A 189       8.445   9.901   4.761  1.00 90.94           C  
ATOM   1632  O   GLU A 189       5.609  11.556   4.668  1.00 90.94           O  
ATOM   1633  CG  GLU A 189       8.904   8.477   5.038  1.00 90.94           C  
ATOM   1634  CD  GLU A 189      10.165   8.407   5.885  1.00 90.94           C  
ATOM   1635  OE1 GLU A 189      10.628   7.285   6.193  1.00 90.94           O  
ATOM   1636  OE2 GLU A 189      10.693   9.482   6.245  1.00 90.94           O  
ATOM   1637  N   GLU A 190       7.163  12.352   3.257  1.00 93.30           N  
ATOM   1638  CA  GLU A 190       6.612  13.704   3.241  1.00 93.30           C  
ATOM   1639  C   GLU A 190       5.211  13.723   2.637  1.00 93.30           C  
ATOM   1640  CB  GLU A 190       7.532  14.650   2.465  1.00 93.30           C  
ATOM   1641  O   GLU A 190       4.322  14.413   3.139  1.00 93.30           O  
ATOM   1642  CG  GLU A 190       8.816  15.001   3.203  1.00 93.30           C  
ATOM   1643  CD  GLU A 190       9.758  15.871   2.386  1.00 93.30           C  
ATOM   1644  OE1 GLU A 190      10.844  16.234   2.894  1.00 93.30           O  
ATOM   1645  OE2 GLU A 190       9.408  16.193   1.228  1.00 93.30           O  
ATOM   1646  N   ALA A 191       5.078  13.025   1.507  1.00 93.68           N  
ATOM   1647  CA  ALA A 191       3.766  12.922   0.874  1.00 93.68           C  
ATOM   1648  C   ALA A 191       2.749  12.288   1.819  1.00 93.68           C  
ATOM   1649  CB  ALA A 191       3.860  12.116  -0.419  1.00 93.68           C  
ATOM   1650  O   ALA A 191       1.596  12.721   1.882  1.00 93.68           O  
ATOM   1651  N   LEU A 192       3.196  11.246   2.520  1.00 92.81           N  
ATOM   1652  CA  LEU A 192       2.348  10.567   3.494  1.00 92.81           C  
ATOM   1653  C   LEU A 192       1.936  11.517   4.613  1.00 92.81           C  
ATOM   1654  CB  LEU A 192       3.072   9.352   4.081  1.00 92.81           C  
ATOM   1655  O   LEU A 192       0.775  11.528   5.027  1.00 92.81           O  
ATOM   1656  CG  LEU A 192       2.282   8.511   5.084  1.00 92.81           C  
ATOM   1657  CD1 LEU A 192       0.991   8.004   4.449  1.00 92.81           C  
ATOM   1658  CD2 LEU A 192       3.127   7.347   5.590  1.00 92.81           C  
ATOM   1659  N   LYS A 193       2.900  12.232   5.189  1.00 92.92           N  
ATOM   1660  CA  LYS A 193       2.624  13.213   6.234  1.00 92.92           C  
ATOM   1661  C   LYS A 193       1.570  14.219   5.779  1.00 92.92           C  
ATOM   1662  CB  LYS A 193       3.906  13.943   6.637  1.00 92.92           C  
ATOM   1663  O   LYS A 193       0.635  14.524   6.521  1.00 92.92           O  
ATOM   1664  CG  LYS A 193       3.749  14.843   7.854  1.00 92.92           C  
ATOM   1665  CD  LYS A 193       5.071  15.491   8.245  1.00 92.92           C  
ATOM   1666  CE  LYS A 193       4.903  16.440   9.423  1.00 92.92           C  
ATOM   1667  NZ  LYS A 193       6.193  17.094   9.796  1.00 92.92           N  
ATOM   1668  N   LYS A 194       1.735  14.778   4.647  1.00 93.46           N  
ATOM   1669  CA  LYS A 194       0.780  15.736   4.097  1.00 93.46           C  
ATOM   1670  C   LYS A 194      -0.593  15.097   3.906  1.00 93.46           C  
ATOM   1671  CB  LYS A 194       1.286  16.296   2.767  1.00 93.46           C  
ATOM   1672  O   LYS A 194      -1.618  15.715   4.199  1.00 93.46           O  
ATOM   1673  CG  LYS A 194       0.410  17.395   2.185  1.00 93.46           C  
ATOM   1674  CD  LYS A 194       0.494  18.673   3.009  1.00 93.46           C  
ATOM   1675  CE  LYS A 194      -0.270  19.815   2.352  1.00 93.46           C  
ATOM   1676  NZ  LYS A 194      -0.177  21.075   3.149  1.00 93.46           N  
ATOM   1677  N   ALA A 195      -0.637  13.897   3.273  1.00 93.36           N  
ATOM   1678  CA  ALA A 195      -1.890  13.166   3.106  1.00 93.36           C  
ATOM   1679  C   ALA A 195      -2.621  13.020   4.438  1.00 93.36           C  
ATOM   1680  CB  ALA A 195      -1.626  11.792   2.494  1.00 93.36           C  
ATOM   1681  O   ALA A 195      -3.831  13.245   4.516  1.00 93.36           O  
ATOM   1682  N   LYS A 196      -1.883  12.771   5.453  1.00 90.54           N  
ATOM   1683  CA  LYS A 196      -2.441  12.615   6.793  1.00 90.54           C  
ATOM   1684  C   LYS A 196      -3.047  13.923   7.293  1.00 90.54           C  
ATOM   1685  CB  LYS A 196      -1.368  12.128   7.768  1.00 90.54           C  
ATOM   1686  O   LYS A 196      -4.130  13.927   7.881  1.00 90.54           O  
ATOM   1687  CG  LYS A 196      -0.965  10.674   7.570  1.00 90.54           C  
ATOM   1688  CD  LYS A 196       0.078  10.239   8.591  1.00 90.54           C  
ATOM   1689  CE  LYS A 196       0.526   8.802   8.357  1.00 90.54           C  
ATOM   1690  NZ  LYS A 196       1.585   8.387   9.325  1.00 90.54           N  
ATOM   1691  N   GLU A 197      -2.290  14.927   7.143  1.00 91.95           N  
ATOM   1692  CA  GLU A 197      -2.734  16.256   7.552  1.00 91.95           C  
ATOM   1693  C   GLU A 197      -4.035  16.642   6.854  1.00 91.95           C  
ATOM   1694  CB  GLU A 197      -1.652  17.298   7.262  1.00 91.95           C  
ATOM   1695  O   GLU A 197      -4.955  17.163   7.488  1.00 91.95           O  
ATOM   1696  CG  GLU A 197      -0.439  17.197   8.177  1.00 91.95           C  
ATOM   1697  CD  GLU A 197       0.688  18.138   7.784  1.00 91.95           C  
ATOM   1698  OE1 GLU A 197       1.735  18.151   8.472  1.00 91.95           O  
ATOM   1699  OE2 GLU A 197       0.524  18.869   6.782  1.00 91.95           O  
ATOM   1700  N   LEU A 198      -4.115  16.384   5.579  1.00 91.45           N  
ATOM   1701  CA  LEU A 198      -5.284  16.721   4.774  1.00 91.45           C  
ATOM   1702  C   LEU A 198      -6.501  15.916   5.218  1.00 91.45           C  
ATOM   1703  CB  LEU A 198      -5.004  16.469   3.290  1.00 91.45           C  
ATOM   1704  O   LEU A 198      -7.609  16.452   5.299  1.00 91.45           O  
ATOM   1705  CG  LEU A 198      -4.090  17.477   2.591  1.00 91.45           C  
ATOM   1706  CD1 LEU A 198      -3.726  16.983   1.195  1.00 91.45           C  
ATOM   1707  CD2 LEU A 198      -4.759  18.846   2.522  1.00 91.45           C  
ATOM   1708  N   PHE A 199      -6.351  14.637   5.534  1.00 88.95           N  
ATOM   1709  CA  PHE A 199      -7.444  13.765   5.948  1.00 88.95           C  
ATOM   1710  C   PHE A 199      -7.904  14.107   7.360  1.00 88.95           C  
ATOM   1711  CB  PHE A 199      -7.018  12.295   5.876  1.00 88.95           C  
ATOM   1712  O   PHE A 199      -9.090  13.995   7.676  1.00 88.95           O  
ATOM   1713  CG  PHE A 199      -6.809  11.792   4.474  1.00 88.95           C  
ATOM   1714  CD1 PHE A 199      -7.861  11.762   3.567  1.00 88.95           C  
ATOM   1715  CD2 PHE A 199      -5.559  11.348   4.062  1.00 88.95           C  
ATOM   1716  CE1 PHE A 199      -7.670  11.297   2.268  1.00 88.95           C  
ATOM   1717  CE2 PHE A 199      -5.360  10.881   2.766  1.00 88.95           C  
ATOM   1718  CZ  PHE A 199      -6.417  10.856   1.871  1.00 88.95           C  
ATOM   1719  N   LYS A 200      -6.898  14.579   8.225  1.00 85.74           N  
ATOM   1720  CA  LYS A 200      -7.227  15.010   9.581  1.00 85.74           C  
ATOM   1721  C   LYS A 200      -7.994  16.329   9.568  1.00 85.74           C  
ATOM   1722  CB  LYS A 200      -5.958  15.150  10.422  1.00 85.74           C  
ATOM   1723  O   LYS A 200      -8.873  16.550  10.403  1.00 85.74           O  
ATOM   1724  CG  LYS A 200      -5.381  13.826  10.899  1.00 85.74           C  
ATOM   1725  CD  LYS A 200      -4.166  14.034  11.794  1.00 85.74           C  
ATOM   1726  CE  LYS A 200      -3.559  12.708  12.232  1.00 85.74           C  
ATOM   1727  NZ  LYS A 200      -2.328  12.908  13.054  1.00 85.74           N  
ATOM   1728  N   LYS A 201      -7.625  17.279   8.741  1.00 83.31           N  
ATOM   1729  CA  LYS A 201      -8.218  18.605   8.599  1.00 83.31           C  
ATOM   1730  C   LYS A 201      -9.655  18.513   8.093  1.00 83.31           C  
ATOM   1731  CB  LYS A 201      -7.384  19.468   7.651  1.00 83.31           C  
ATOM   1732  O   LYS A 201     -10.485  19.370   8.405  1.00 83.31           O  
ATOM   1733  CG  LYS A 201      -6.098  19.999   8.268  1.00 83.31           C  
ATOM   1734  CD  LYS A 201      -5.349  20.909   7.303  1.00 83.31           C  
ATOM   1735  CE  LYS A 201      -4.033  21.392   7.896  1.00 83.31           C  
ATOM   1736  NZ  LYS A 201      -3.274  22.250   6.937  1.00 83.31           N  
ATOM   1737  N   ASN A 202     -10.004  17.466   7.492  1.00 74.64           N  
ATOM   1738  CA  ASN A 202     -11.350  17.262   6.967  1.00 74.64           C  
ATOM   1739  C   ASN A 202     -12.247  16.558   7.982  1.00 74.64           C  
ATOM   1740  CB  ASN A 202     -11.302  16.467   5.660  1.00 74.64           C  
ATOM   1741  O   ASN A 202     -13.263  15.966   7.613  1.00 74.64           O  
ATOM   1742  CG  ASN A 202     -11.100  17.352   4.446  1.00 74.64           C  
ATOM   1743  ND2 ASN A 202     -10.404  16.831   3.442  1.00 74.64           N  
ATOM   1744  OD1 ASN A 202     -11.565  18.494   4.411  1.00 74.64           O  
ATOM   1745  N   LYS A 203     -11.837  16.613   9.378  1.00 59.16           N  
ATOM   1746  CA  LYS A 203     -12.407  16.156  10.642  1.00 59.16           C  
ATOM   1747  C   LYS A 203     -13.843  16.646  10.808  1.00 59.16           C  
ATOM   1748  CB  LYS A 203     -11.553  16.629  11.819  1.00 59.16           C  
ATOM   1749  O   LYS A 203     -14.680  15.948  11.383  1.00 59.16           O  
ATOM   1750  CG  LYS A 203     -10.313  15.782  12.064  1.00 59.16           C  
ATOM   1751  CD  LYS A 203      -9.597  16.196  13.343  1.00 59.16           C  
ATOM   1752  CE  LYS A 203      -8.321  15.393  13.555  1.00 59.16           C  
ATOM   1753  NZ  LYS A 203      -7.638  15.765  14.830  1.00 59.16           N  
ATOM   1754  N   ASN A 204     -14.368  17.559   9.870  1.00 52.91           N  
ATOM   1755  CA  ASN A 204     -15.601  18.313  10.069  1.00 52.91           C  
ATOM   1756  C   ASN A 204     -16.511  18.234   8.847  1.00 52.91           C  
ATOM   1757  CB  ASN A 204     -15.289  19.773  10.405  1.00 52.91           C  
ATOM   1758  O   ASN A 204     -17.707  18.519   8.938  1.00 52.91           O  
ATOM   1759  CG  ASN A 204     -14.751  19.947  11.811  1.00 52.91           C  
ATOM   1760  ND2 ASN A 204     -14.011  21.027  12.034  1.00 52.91           N  
ATOM   1761  OD1 ASN A 204     -14.997  19.117  12.690  1.00 52.91           O  
ATOM   1762  N   SER A 205     -16.016  17.536   7.758  1.00 45.95           N  
ATOM   1763  CA  SER A 205     -16.872  17.575   6.577  1.00 45.95           C  
ATOM   1764  C   SER A 205     -17.097  16.177   6.011  1.00 45.95           C  
ATOM   1765  CB  SER A 205     -16.263  18.478   5.503  1.00 45.95           C  
ATOM   1766  O   SER A 205     -16.145  15.419   5.818  1.00 45.95           O  
ATOM   1767  OG  SER A 205     -14.949  18.058   5.180  1.00 45.95           O  
ATOM   1768  N   ASN A 206     -17.390  15.146   6.828  1.00 59.46           N  
ATOM   1769  CA  ASN A 206     -17.795  13.882   6.222  1.00 59.46           C  
ATOM   1770  C   ASN A 206     -17.394  13.811   4.751  1.00 59.46           C  
ATOM   1771  CB  ASN A 206     -19.304  13.675   6.371  1.00 59.46           C  
ATOM   1772  O   ASN A 206     -17.949  13.018   3.989  1.00 59.46           O  
ATOM   1773  CG  ASN A 206     -19.663  12.860   7.598  1.00 59.46           C  
ATOM   1774  ND2 ASN A 206     -20.952  12.792   7.909  1.00 59.46           N  
ATOM   1775  OD1 ASN A 206     -18.789  12.296   8.261  1.00 59.46           O  
ATOM   1776  N   ASN A 207     -16.187  14.584   4.294  1.00 75.46           N  
ATOM   1777  CA  ASN A 207     -16.055  14.407   2.851  1.00 75.46           C  
ATOM   1778  C   ASN A 207     -14.716  13.773   2.485  1.00 75.46           C  
ATOM   1779  CB  ASN A 207     -16.225  15.745   2.128  1.00 75.46           C  
ATOM   1780  O   ASN A 207     -13.740  14.480   2.227  1.00 75.46           O  
ATOM   1781  CG  ASN A 207     -16.464  15.578   0.641  1.00 75.46           C  
ATOM   1782  ND2 ASN A 207     -16.852  16.661  -0.022  1.00 75.46           N  
ATOM   1783  OD1 ASN A 207     -16.302  14.485   0.092  1.00 75.46           O  
ATOM   1784  N   LEU A 208     -14.400  12.635   2.959  1.00 86.04           N  
ATOM   1785  CA  LEU A 208     -13.280  11.779   2.583  1.00 86.04           C  
ATOM   1786  C   LEU A 208     -12.943  11.941   1.105  1.00 86.04           C  
ATOM   1787  CB  LEU A 208     -13.600  10.313   2.888  1.00 86.04           C  
ATOM   1788  O   LEU A 208     -11.769  12.017   0.735  1.00 86.04           O  
ATOM   1789  CG  LEU A 208     -12.486   9.304   2.607  1.00 86.04           C  
ATOM   1790  CD1 LEU A 208     -11.284   9.577   3.505  1.00 86.04           C  
ATOM   1791  CD2 LEU A 208     -12.993   7.879   2.802  1.00 86.04           C  
ATOM   1792  N   GLU A 209     -13.885  12.138   0.246  1.00 89.08           N  
ATOM   1793  CA  GLU A 209     -13.698  12.304  -1.192  1.00 89.08           C  
ATOM   1794  C   GLU A 209     -13.028  13.638  -1.511  1.00 89.08           C  
ATOM   1795  CB  GLU A 209     -15.038  12.200  -1.924  1.00 89.08           C  
ATOM   1796  O   GLU A 209     -12.166  13.711  -2.389  1.00 89.08           O  
ATOM   1797  CG  GLU A 209     -15.635  10.801  -1.918  1.00 89.08           C  
ATOM   1798  CD  GLU A 209     -14.829   9.801  -2.731  1.00 89.08           C  
ATOM   1799  OE1 GLU A 209     -14.894   8.586  -2.437  1.00 89.08           O  
ATOM   1800  OE2 GLU A 209     -14.125  10.236  -3.670  1.00 89.08           O  
ATOM   1801  N   GLU A 210     -13.418  14.656  -0.899  1.00 89.75           N  
ATOM   1802  CA  GLU A 210     -12.809  15.973  -1.059  1.00 89.75           C  
ATOM   1803  C   GLU A 210     -11.356  15.970  -0.592  1.00 89.75           C  
ATOM   1804  CB  GLU A 210     -13.606  17.031  -0.291  1.00 89.75           C  
ATOM   1805  O   GLU A 210     -10.493  16.578  -1.228  1.00 89.75           O  
ATOM   1806  CG  GLU A 210     -14.890  17.459  -0.987  1.00 89.75           C  
ATOM   1807  CD  GLU A 210     -15.660  18.524  -0.223  1.00 89.75           C  
ATOM   1808  OE1 GLU A 210     -16.729  18.964  -0.705  1.00 89.75           O  
ATOM   1809  OE2 GLU A 210     -15.191  18.923   0.866  1.00 89.75           O  
ATOM   1810  N   ALA A 211     -11.054  15.317   0.559  1.00 90.34           N  
ATOM   1811  CA  ALA A 211      -9.689  15.168   1.056  1.00 90.34           C  
ATOM   1812  C   ALA A 211      -8.824  14.397   0.062  1.00 90.34           C  
ATOM   1813  CB  ALA A 211      -9.689  14.467   2.412  1.00 90.34           C  
ATOM   1814  O   ALA A 211      -7.664  14.749  -0.164  1.00 90.34           O  
ATOM   1815  N   LEU A 212      -9.378  13.406  -0.594  1.00 92.79           N  
ATOM   1816  CA  LEU A 212      -8.688  12.621  -1.612  1.00 92.79           C  
ATOM   1817  C   LEU A 212      -8.402  13.466  -2.849  1.00 92.79           C  
ATOM   1818  CB  LEU A 212      -9.521  11.396  -1.999  1.00 92.79           C  
ATOM   1819  O   LEU A 212      -7.320  13.371  -3.434  1.00 92.79           O  
ATOM   1820  CG  LEU A 212      -9.451  10.201  -1.047  1.00 92.79           C  
ATOM   1821  CD1 LEU A 212     -10.502   9.161  -1.423  1.00 92.79           C  
ATOM   1822  CD2 LEU A 212      -8.055   9.586  -1.061  1.00 92.79           C  
ATOM   1823  N   LYS A 213      -9.392  14.255  -3.216  1.00 92.38           N  
ATOM   1824  CA  LYS A 213      -9.214  15.153  -4.353  1.00 92.38           C  
ATOM   1825  C   LYS A 213      -8.107  16.169  -4.083  1.00 92.38           C  
ATOM   1826  CB  LYS A 213     -10.522  15.878  -4.675  1.00 92.38           C  
ATOM   1827  O   LYS A 213      -7.262  16.417  -4.946  1.00 92.38           O  
ATOM   1828  CG  LYS A 213     -11.553  15.009  -5.379  1.00 92.38           C  
ATOM   1829  CD  LYS A 213     -12.800  15.805  -5.744  1.00 92.38           C  
ATOM   1830  CE  LYS A 213     -13.869  14.917  -6.366  1.00 92.38           C  
ATOM   1831  NZ  LYS A 213     -15.117  15.680  -6.666  1.00 92.38           N  
ATOM   1832  N   GLU A 214      -8.163  16.772  -2.963  1.00 94.05           N  
ATOM   1833  CA  GLU A 214      -7.143  17.735  -2.558  1.00 94.05           C  
ATOM   1834  C   GLU A 214      -5.763  17.087  -2.503  1.00 94.05           C  
ATOM   1835  CB  GLU A 214      -7.491  18.347  -1.199  1.00 94.05           C  
ATOM   1836  O   GLU A 214      -4.772  17.687  -2.925  1.00 94.05           O  
ATOM   1837  CG  GLU A 214      -8.669  19.310  -1.242  1.00 94.05           C  
ATOM   1838  CD  GLU A 214      -8.983  19.933   0.109  1.00 94.05           C  
ATOM   1839  OE1 GLU A 214     -10.043  20.586   0.244  1.00 94.05           O  
ATOM   1840  OE2 GLU A 214      -8.163  19.768   1.039  1.00 94.05           O  
ATOM   1841  N   PHE A 215      -5.716  15.962  -1.890  1.00 95.25           N  
ATOM   1842  CA  PHE A 215      -4.446  15.248  -1.829  1.00 95.25           C  
ATOM   1843  C   PHE A 215      -3.938  14.926  -3.230  1.00 95.25           C  
ATOM   1844  CB  PHE A 215      -4.591  13.959  -1.014  1.00 95.25           C  
ATOM   1845  O   PHE A 215      -2.742  15.043  -3.504  1.00 95.25           O  
ATOM   1846  CG  PHE A 215      -3.349  13.110  -0.996  1.00 95.25           C  
ATOM   1847  CD1 PHE A 215      -3.381  11.796  -1.446  1.00 95.25           C  
ATOM   1848  CD2 PHE A 215      -2.147  13.626  -0.529  1.00 95.25           C  
ATOM   1849  CE1 PHE A 215      -2.233  11.007  -1.430  1.00 95.25           C  
ATOM   1850  CE2 PHE A 215      -0.995  12.845  -0.510  1.00 95.25           C  
ATOM   1851  CZ  PHE A 215      -1.041  11.535  -0.960  1.00 95.25           C  
ATOM   1852  N   LYS A 216      -4.796  14.461  -4.094  1.00 95.10           N  
ATOM   1853  CA  LYS A 216      -4.407  14.165  -5.470  1.00 95.10           C  
ATOM   1854  C   LYS A 216      -3.799  15.390  -6.146  1.00 95.10           C  
ATOM   1855  CB  LYS A 216      -5.611  13.668  -6.273  1.00 95.10           C  
ATOM   1856  O   LYS A 216      -2.798  15.281  -6.858  1.00 95.10           O  
ATOM   1857  CG  LYS A 216      -5.264  13.184  -7.673  1.00 95.10           C  
ATOM   1858  CD  LYS A 216      -6.445  12.484  -8.332  1.00 95.10           C  
ATOM   1859  CE  LYS A 216      -6.077  11.933  -9.702  1.00 95.10           C  
ATOM   1860  NZ  LYS A 216      -7.233  11.247 -10.353  1.00 95.10           N  
ATOM   1861  N   LYS A 217      -4.369  16.584  -6.006  1.00 94.75           N  
ATOM   1862  CA  LYS A 217      -3.825  17.823  -6.553  1.00 94.75           C  
ATOM   1863  C   LYS A 217      -2.425  18.096  -6.009  1.00 94.75           C  
ATOM   1864  CB  LYS A 217      -4.748  19.001  -6.240  1.00 94.75           C  
ATOM   1865  O   LYS A 217      -1.514  18.435  -6.767  1.00 94.75           O  
ATOM   1866  CG  LYS A 217      -6.045  18.999  -7.036  1.00 94.75           C  
ATOM   1867  CD  LYS A 217      -6.901  20.217  -6.712  1.00 94.75           C  
ATOM   1868  CE  LYS A 217      -8.249  20.158  -7.419  1.00 94.75           C  
ATOM   1869  NZ  LYS A 217      -9.121  21.312  -7.046  1.00 94.75           N  
ATOM   1870  N   TYR A 218      -2.333  17.996  -4.760  1.00 94.83           N  
ATOM   1871  CA  TYR A 218      -1.041  18.173  -4.108  1.00 94.83           C  
ATOM   1872  C   TYR A 218      -0.022  17.170  -4.635  1.00 94.83           C  
ATOM   1873  CB  TYR A 218      -1.180  18.027  -2.589  1.00 94.83           C  
ATOM   1874  O   TYR A 218       1.111  17.537  -4.957  1.00 94.83           O  
ATOM   1875  CG  TYR A 218       0.139  17.883  -1.870  1.00 94.83           C  
ATOM   1876  CD1 TYR A 218       0.626  16.629  -1.511  1.00 94.83           C  
ATOM   1877  CD2 TYR A 218       0.899  19.002  -1.546  1.00 94.83           C  
ATOM   1878  CE1 TYR A 218       1.840  16.492  -0.846  1.00 94.83           C  
ATOM   1879  CE2 TYR A 218       2.115  18.877  -0.881  1.00 94.83           C  
ATOM   1880  OH  TYR A 218       3.779  17.490   0.122  1.00 94.83           O  
ATOM   1881  CZ  TYR A 218       2.576  17.620  -0.536  1.00 94.83           C  
ATOM   1882  N   PHE A 219      -0.393  15.901  -4.588  1.00 95.29           N  
ATOM   1883  CA  PHE A 219       0.468  14.807  -5.022  1.00 95.29           C  
ATOM   1884  C   PHE A 219       0.990  15.056  -6.432  1.00 95.29           C  
ATOM   1885  CB  PHE A 219      -0.286  13.474  -4.970  1.00 95.29           C  
ATOM   1886  O   PHE A 219       2.171  14.838  -6.710  1.00 95.29           O  
ATOM   1887  CG  PHE A 219       0.561  12.283  -5.329  1.00 95.29           C  
ATOM   1888  CD1 PHE A 219       0.535  11.757  -6.615  1.00 95.29           C  
ATOM   1889  CD2 PHE A 219       1.383  11.690  -4.380  1.00 95.29           C  
ATOM   1890  CE1 PHE A 219       1.318  10.655  -6.950  1.00 95.29           C  
ATOM   1891  CE2 PHE A 219       2.168  10.588  -4.707  1.00 95.29           C  
ATOM   1892  CZ  PHE A 219       2.133  10.071  -5.993  1.00 95.29           C  
ATOM   1893  N   GLU A 220       0.210  15.502  -7.332  1.00 94.39           N  
ATOM   1894  CA  GLU A 220       0.541  15.741  -8.734  1.00 94.39           C  
ATOM   1895  C   GLU A 220       1.506  16.914  -8.880  1.00 94.39           C  
ATOM   1896  CB  GLU A 220      -0.728  16.000  -9.549  1.00 94.39           C  
ATOM   1897  O   GLU A 220       2.228  17.010  -9.875  1.00 94.39           O  
ATOM   1898  CG  GLU A 220      -1.571  14.755  -9.787  1.00 94.39           C  
ATOM   1899  CD  GLU A 220      -2.865  15.039 -10.532  1.00 94.39           C  
ATOM   1900  OE1 GLU A 220      -3.530  14.079 -10.982  1.00 94.39           O  
ATOM   1901  OE2 GLU A 220      -3.216  16.233 -10.669  1.00 94.39           O  
ATOM   1902  N   GLU A 221       1.617  17.734  -7.895  1.00 94.39           N  
ATOM   1903  CA  GLU A 221       2.472  18.917  -7.936  1.00 94.39           C  
ATOM   1904  C   GLU A 221       3.842  18.628  -7.330  1.00 94.39           C  
ATOM   1905  CB  GLU A 221       1.808  20.086  -7.203  1.00 94.39           C  
ATOM   1906  O   GLU A 221       4.741  19.470  -7.385  1.00 94.39           O  
ATOM   1907  CG  GLU A 221       0.572  20.629  -7.905  1.00 94.39           C  
ATOM   1908  CD  GLU A 221       0.880  21.279  -9.245  1.00 94.39           C  
ATOM   1909  OE1 GLU A 221       0.043  21.185 -10.171  1.00 94.39           O  
ATOM   1910  OE2 GLU A 221       1.967  21.886  -9.369  1.00 94.39           O  
ATOM   1911  N   LEU A 222       3.976  17.423  -6.734  1.00 93.08           N  
ATOM   1912  CA  LEU A 222       5.270  17.064  -6.165  1.00 93.08           C  
ATOM   1913  C   LEU A 222       6.333  16.960  -7.253  1.00 93.08           C  
ATOM   1914  CB  LEU A 222       5.172  15.739  -5.403  1.00 93.08           C  
ATOM   1915  O   LEU A 222       6.079  16.402  -8.324  1.00 93.08           O  
ATOM   1916  CG  LEU A 222       4.363  15.762  -4.105  1.00 93.08           C  
ATOM   1917  CD1 LEU A 222       4.203  14.348  -3.556  1.00 93.08           C  
ATOM   1918  CD2 LEU A 222       5.030  16.669  -3.076  1.00 93.08           C  
ATOM   1919  N   PRO A 223       7.519  17.634  -7.019  1.00 88.87           N  
ATOM   1920  CA  PRO A 223       8.612  17.679  -7.993  1.00 88.87           C  
ATOM   1921  C   PRO A 223       8.980  16.297  -8.530  1.00 88.87           C  
ATOM   1922  CB  PRO A 223       9.771  18.281  -7.195  1.00 88.87           C  
ATOM   1923  O   PRO A 223       9.187  16.135  -9.735  1.00 88.87           O  
ATOM   1924  CG  PRO A 223       9.117  19.119  -6.145  1.00 88.87           C  
ATOM   1925  CD  PRO A 223       7.837  18.452  -5.731  1.00 88.87           C  
ATOM   1926  N   TRP A 224       9.067  15.275  -7.724  1.00 86.53           N  
ATOM   1927  CA  TRP A 224       9.462  13.945  -8.176  1.00 86.53           C  
ATOM   1928  C   TRP A 224       8.340  13.284  -8.970  1.00 86.53           C  
ATOM   1929  CB  TRP A 224       9.849  13.065  -6.985  1.00 86.53           C  
ATOM   1930  O   TRP A 224       8.592  12.407  -9.800  1.00 86.53           O  
ATOM   1931  CG  TRP A 224       8.773  12.935  -5.949  1.00 86.53           C  
ATOM   1932  CD1 TRP A 224       8.614  13.698  -4.825  1.00 86.53           C  
ATOM   1933  CD2 TRP A 224       7.707  11.980  -5.939  1.00 86.53           C  
ATOM   1934  CE2 TRP A 224       6.939  12.223  -4.779  1.00 86.53           C  
ATOM   1935  CE3 TRP A 224       7.327  10.942  -6.801  1.00 86.53           C  
ATOM   1936  NE1 TRP A 224       7.513  13.275  -4.118  1.00 86.53           N  
ATOM   1937  CH2 TRP A 224       5.460  10.455  -5.318  1.00 86.53           C  
ATOM   1938  CZ2 TRP A 224       5.811  11.464  -4.459  1.00 86.53           C  
ATOM   1939  CZ3 TRP A 224       6.204  10.188  -6.480  1.00 86.53           C  
ATOM   1940  N   VAL A 225       7.185  13.525  -8.687  1.00 90.18           N  
ATOM   1941  CA  VAL A 225       6.061  13.044  -9.484  1.00 90.18           C  
ATOM   1942  C   VAL A 225       6.083  13.705 -10.860  1.00 90.18           C  
ATOM   1943  CB  VAL A 225       4.711  13.316  -8.783  1.00 90.18           C  
ATOM   1944  O   VAL A 225       5.873  13.040 -11.878  1.00 90.18           O  
ATOM   1945  CG1 VAL A 225       3.545  12.923  -9.688  1.00 90.18           C  
ATOM   1946  CG2 VAL A 225       4.638  12.563  -7.456  1.00 90.18           C  
ATOM   1947  N   LYS A 226       6.335  14.997 -10.968  1.00 88.97           N  
ATOM   1948  CA  LYS A 226       6.420  15.749 -12.217  1.00 88.97           C  
ATOM   1949  C   LYS A 226       7.620  15.301 -13.047  1.00 88.97           C  
ATOM   1950  CB  LYS A 226       6.509  17.249 -11.935  1.00 88.97           C  
ATOM   1951  O   LYS A 226       7.567  15.309 -14.279  1.00 88.97           O  
ATOM   1952  CG  LYS A 226       5.201  17.868 -11.463  1.00 88.97           C  
ATOM   1953  CD  LYS A 226       5.315  19.382 -11.330  1.00 88.97           C  
ATOM   1954  CE  LYS A 226       3.998  20.006 -10.889  1.00 88.97           C  
ATOM   1955  NZ  LYS A 226       4.122  21.482 -10.698  1.00 88.97           N  
ATOM   1956  N   GLU A 227       8.633  14.899 -12.332  1.00 84.40           N  
ATOM   1957  CA  GLU A 227       9.889  14.467 -12.939  1.00 84.40           C  
ATOM   1958  C   GLU A 227       9.786  13.036 -13.460  1.00 84.40           C  
ATOM   1959  CB  GLU A 227      11.038  14.579 -11.934  1.00 84.40           C  
ATOM   1960  O   GLU A 227      10.555  12.632 -14.335  1.00 84.40           O  
ATOM   1961  CG  GLU A 227      11.403  16.012 -11.575  1.00 84.40           C  
ATOM   1962  CD  GLU A 227      12.452  16.108 -10.479  1.00 84.40           C  
ATOM   1963  OE1 GLU A 227      12.851  17.238 -10.116  1.00 84.40           O  
ATOM   1964  OE2 GLU A 227      12.881  15.044  -9.979  1.00 84.40           O  
ATOM   1965  N   ASN A 228       8.835  12.221 -12.919  1.00 81.44           N  
ATOM   1966  CA  ASN A 228       8.602  10.847 -13.352  1.00 81.44           C  
ATOM   1967  C   ASN A 228       7.566  10.780 -14.470  1.00 81.44           C  
ATOM   1968  CB  ASN A 228       8.167   9.978 -12.171  1.00 81.44           C  
ATOM   1969  O   ASN A 228       6.397  11.109 -14.259  1.00 81.44           O  
ATOM   1970  CG  ASN A 228       8.221   8.496 -12.485  1.00 81.44           C  
ATOM   1971  ND2 ASN A 228       8.119   7.667 -11.453  1.00 81.44           N  
ATOM   1972  OD1 ASN A 228       8.353   8.100 -13.646  1.00 81.44           O  
ATOM   1973  N   PRO A 229       7.899  10.403 -15.652  1.00 76.54           N  
ATOM   1974  CA  PRO A 229       7.025  10.400 -16.827  1.00 76.54           C  
ATOM   1975  C   PRO A 229       6.012   9.258 -16.807  1.00 76.54           C  
ATOM   1976  CB  PRO A 229       8.004  10.242 -17.994  1.00 76.54           C  
ATOM   1977  O   PRO A 229       5.089   9.232 -17.625  1.00 76.54           O  
ATOM   1978  CG  PRO A 229       9.177   9.521 -17.413  1.00 76.54           C  
ATOM   1979  CD  PRO A 229       9.306   9.908 -15.967  1.00 76.54           C  
ATOM   1980  N   ASP A 230       6.055   8.390 -15.703  1.00 89.90           N  
ATOM   1981  CA  ASP A 230       5.217   7.195 -15.751  1.00 89.90           C  
ATOM   1982  C   ASP A 230       3.930   7.394 -14.954  1.00 89.90           C  
ATOM   1983  CB  ASP A 230       5.982   5.982 -15.219  1.00 89.90           C  
ATOM   1984  O   ASP A 230       3.922   7.247 -13.730  1.00 89.90           O  
ATOM   1985  CG  ASP A 230       5.272   4.667 -15.490  1.00 89.90           C  
ATOM   1986  OD1 ASP A 230       4.027   4.658 -15.601  1.00 89.90           O  
ATOM   1987  OD2 ASP A 230       5.964   3.631 -15.592  1.00 89.90           O  
ATOM   1988  N   PRO A 231       2.825   7.759 -15.623  1.00 90.84           N  
ATOM   1989  CA  PRO A 231       1.543   8.030 -14.969  1.00 90.84           C  
ATOM   1990  C   PRO A 231       1.005   6.825 -14.201  1.00 90.84           C  
ATOM   1991  CB  PRO A 231       0.620   8.390 -16.136  1.00 90.84           C  
ATOM   1992  O   PRO A 231       0.316   6.989 -13.191  1.00 90.84           O  
ATOM   1993  CG  PRO A 231       1.286   7.809 -17.342  1.00 90.84           C  
ATOM   1994  CD  PRO A 231       2.771   7.831 -17.123  1.00 90.84           C  
ATOM   1995  N   GLU A 232       1.284   5.599 -14.672  1.00 93.67           N  
ATOM   1996  CA  GLU A 232       0.837   4.368 -14.026  1.00 93.67           C  
ATOM   1997  C   GLU A 232       1.501   4.187 -12.664  1.00 93.67           C  
ATOM   1998  CB  GLU A 232       1.126   3.158 -14.918  1.00 93.67           C  
ATOM   1999  O   GLU A 232       0.837   3.838 -11.686  1.00 93.67           O  
ATOM   2000  CG  GLU A 232       0.245   3.082 -16.157  1.00 93.67           C  
ATOM   2001  CD  GLU A 232       0.539   1.871 -17.028  1.00 93.67           C  
ATOM   2002  OE1 GLU A 232       0.018   1.801 -18.164  1.00 93.67           O  
ATOM   2003  OE2 GLU A 232       1.295   0.985 -16.570  1.00 93.67           O  
ATOM   2004  N   LEU A 233       2.800   4.420 -12.603  1.00 93.56           N  
ATOM   2005  CA  LEU A 233       3.540   4.357 -11.347  1.00 93.56           C  
ATOM   2006  C   LEU A 233       3.076   5.448 -10.387  1.00 93.56           C  
ATOM   2007  CB  LEU A 233       5.043   4.493 -11.604  1.00 93.56           C  
ATOM   2008  O   LEU A 233       2.893   5.194  -9.195  1.00 93.56           O  
ATOM   2009  CG  LEU A 233       5.946   4.471 -10.370  1.00 93.56           C  
ATOM   2010  CD1 LEU A 233       5.774   3.160  -9.609  1.00 93.56           C  
ATOM   2011  CD2 LEU A 233       7.404   4.676 -10.769  1.00 93.56           C  
ATOM   2012  N   ASN A 234       2.875   6.669 -10.889  1.00 93.72           N  
ATOM   2013  CA  ASN A 234       2.387   7.772 -10.068  1.00 93.72           C  
ATOM   2014  C   ASN A 234       1.021   7.460  -9.464  1.00 93.72           C  
ATOM   2015  CB  ASN A 234       2.324   9.063 -10.886  1.00 93.72           C  
ATOM   2016  O   ASN A 234       0.745   7.824  -8.320  1.00 93.72           O  
ATOM   2017  CG  ASN A 234       3.698   9.615 -11.213  1.00 93.72           C  
ATOM   2018  ND2 ASN A 234       3.777  10.425 -12.262  1.00 93.72           N  
ATOM   2019  OD1 ASN A 234       4.680   9.315 -10.529  1.00 93.72           O  
ATOM   2020  N   GLU A 235       0.196   6.853 -10.263  1.00 95.83           N  
ATOM   2021  CA  GLU A 235      -1.112   6.440  -9.762  1.00 95.83           C  
ATOM   2022  C   GLU A 235      -0.975   5.415  -8.640  1.00 95.83           C  
ATOM   2023  CB  GLU A 235      -1.966   5.868 -10.897  1.00 95.83           C  
ATOM   2024  O   GLU A 235      -1.697   5.479  -7.643  1.00 95.83           O  
ATOM   2025  CG  GLU A 235      -3.341   5.392 -10.451  1.00 95.83           C  
ATOM   2026  CD  GLU A 235      -4.262   6.527 -10.032  1.00 95.83           C  
ATOM   2027  OE1 GLU A 235      -5.304   6.258  -9.392  1.00 95.83           O  
ATOM   2028  OE2 GLU A 235      -3.940   7.694 -10.348  1.00 95.83           O  
ATOM   2029  N   VAL A 236      -0.124   4.400  -8.787  1.00 96.44           N  
ATOM   2030  CA  VAL A 236       0.136   3.390  -7.766  1.00 96.44           C  
ATOM   2031  C   VAL A 236       0.598   4.066  -6.477  1.00 96.44           C  
ATOM   2032  CB  VAL A 236       1.190   2.364  -8.238  1.00 96.44           C  
ATOM   2033  O   VAL A 236       0.081   3.774  -5.396  1.00 96.44           O  
ATOM   2034  CG1 VAL A 236       1.603   1.447  -7.089  1.00 96.44           C  
ATOM   2035  CG2 VAL A 236       0.651   1.547  -9.411  1.00 96.44           C  
ATOM   2036  N   LEU A 237       1.554   4.969  -6.583  1.00 95.15           N  
ATOM   2037  CA  LEU A 237       2.115   5.679  -5.439  1.00 95.15           C  
ATOM   2038  C   LEU A 237       1.047   6.513  -4.740  1.00 95.15           C  
ATOM   2039  CB  LEU A 237       3.273   6.578  -5.881  1.00 95.15           C  
ATOM   2040  O   LEU A 237       0.975   6.531  -3.509  1.00 95.15           O  
ATOM   2041  CG  LEU A 237       4.558   5.867  -6.309  1.00 95.15           C  
ATOM   2042  CD1 LEU A 237       5.546   6.867  -6.899  1.00 95.15           C  
ATOM   2043  CD2 LEU A 237       5.179   5.128  -5.128  1.00 95.15           C  
ATOM   2044  N   PHE A 238       0.252   7.178  -5.557  1.00 96.71           N  
ATOM   2045  CA  PHE A 238      -0.854   7.944  -4.993  1.00 96.71           C  
ATOM   2046  C   PHE A 238      -1.778   7.043  -4.183  1.00 96.71           C  
ATOM   2047  CB  PHE A 238      -1.644   8.646  -6.102  1.00 96.71           C  
ATOM   2048  O   PHE A 238      -2.098   7.347  -3.032  1.00 96.71           O  
ATOM   2049  CG  PHE A 238      -2.983   9.167  -5.657  1.00 96.71           C  
ATOM   2050  CD1 PHE A 238      -4.150   8.475  -5.960  1.00 96.71           C  
ATOM   2051  CD2 PHE A 238      -3.076  10.349  -4.935  1.00 96.71           C  
ATOM   2052  CE1 PHE A 238      -5.391   8.955  -5.549  1.00 96.71           C  
ATOM   2053  CE2 PHE A 238      -4.313  10.835  -4.520  1.00 96.71           C  
ATOM   2054  CZ  PHE A 238      -5.469  10.137  -4.829  1.00 96.71           C  
ATOM   2055  N   LEU A 239      -2.254   5.993  -4.788  1.00 97.46           N  
ATOM   2056  CA  LEU A 239      -3.193   5.069  -4.162  1.00 97.46           C  
ATOM   2057  C   LEU A 239      -2.601   4.471  -2.890  1.00 97.46           C  
ATOM   2058  CB  LEU A 239      -3.575   3.951  -5.136  1.00 97.46           C  
ATOM   2059  O   LEU A 239      -3.290   4.356  -1.874  1.00 97.46           O  
ATOM   2060  CG  LEU A 239      -4.422   4.361  -6.341  1.00 97.46           C  
ATOM   2061  CD1 LEU A 239      -4.518   3.211  -7.338  1.00 97.46           C  
ATOM   2062  CD2 LEU A 239      -5.811   4.804  -5.893  1.00 97.46           C  
ATOM   2063  N   LEU A 240      -1.337   4.058  -2.899  1.00 96.69           N  
ATOM   2064  CA  LEU A 240      -0.645   3.452  -1.766  1.00 96.69           C  
ATOM   2065  C   LEU A 240      -0.565   4.426  -0.595  1.00 96.69           C  
ATOM   2066  CB  LEU A 240       0.762   3.007  -2.172  1.00 96.69           C  
ATOM   2067  O   LEU A 240      -0.876   4.063   0.542  1.00 96.69           O  
ATOM   2068  CG  LEU A 240       0.861   1.685  -2.935  1.00 96.69           C  
ATOM   2069  CD1 LEU A 240       2.277   1.483  -3.465  1.00 96.69           C  
ATOM   2070  CD2 LEU A 240       0.448   0.520  -2.041  1.00 96.69           C  
ATOM   2071  N   ILE A 241      -0.165   5.646  -0.885  1.00 96.16           N  
ATOM   2072  CA  ILE A 241      -0.006   6.679   0.132  1.00 96.16           C  
ATOM   2073  C   ILE A 241      -1.372   7.055   0.704  1.00 96.16           C  
ATOM   2074  CB  ILE A 241       0.699   7.930  -0.438  1.00 96.16           C  
ATOM   2075  O   ILE A 241      -1.526   7.193   1.919  1.00 96.16           O  
ATOM   2076  CG1 ILE A 241       2.145   7.599  -0.825  1.00 96.16           C  
ATOM   2077  CG2 ILE A 241       0.653   9.083   0.570  1.00 96.16           C  
ATOM   2078  CD1 ILE A 241       2.846   8.703  -1.603  1.00 96.16           C  
ATOM   2079  N   ALA A 242      -2.363   7.218  -0.146  1.00 96.20           N  
ATOM   2080  CA  ALA A 242      -3.725   7.539   0.276  1.00 96.20           C  
ATOM   2081  C   ALA A 242      -4.293   6.444   1.173  1.00 96.20           C  
ATOM   2082  CB  ALA A 242      -4.624   7.746  -0.941  1.00 96.20           C  
ATOM   2083  O   ALA A 242      -4.903   6.733   2.206  1.00 96.20           O  
ATOM   2084  N   ALA A 243      -4.156   5.189   0.772  1.00 96.78           N  
ATOM   2085  CA  ALA A 243      -4.642   4.044   1.538  1.00 96.78           C  
ATOM   2086  C   ALA A 243      -4.050   4.034   2.945  1.00 96.78           C  
ATOM   2087  CB  ALA A 243      -4.309   2.741   0.815  1.00 96.78           C  
ATOM   2088  O   ALA A 243      -4.773   3.856   3.928  1.00 96.78           O  
ATOM   2089  N   LEU A 244      -2.777   4.203   3.082  1.00 96.62           N  
ATOM   2090  CA  LEU A 244      -2.091   4.201   4.369  1.00 96.62           C  
ATOM   2091  C   LEU A 244      -2.532   5.385   5.223  1.00 96.62           C  
ATOM   2092  CB  LEU A 244      -0.574   4.238   4.168  1.00 96.62           C  
ATOM   2093  O   LEU A 244      -2.756   5.239   6.426  1.00 96.62           O  
ATOM   2094  CG  LEU A 244       0.280   4.102   5.430  1.00 96.62           C  
ATOM   2095  CD1 LEU A 244      -0.090   2.831   6.186  1.00 96.62           C  
ATOM   2096  CD2 LEU A 244       1.763   4.107   5.074  1.00 96.62           C  
ATOM   2097  N   ALA A 245      -2.576   6.513   4.593  1.00 95.06           N  
ATOM   2098  CA  ALA A 245      -2.990   7.718   5.308  1.00 95.06           C  
ATOM   2099  C   ALA A 245      -4.393   7.558   5.886  1.00 95.06           C  
ATOM   2100  CB  ALA A 245      -2.933   8.931   4.383  1.00 95.06           C  
ATOM   2101  O   ALA A 245      -4.639   7.911   7.042  1.00 95.06           O  
ATOM   2102  N   ILE A 246      -5.341   7.049   5.122  1.00 95.47           N  
ATOM   2103  CA  ILE A 246      -6.720   6.834   5.547  1.00 95.47           C  
ATOM   2104  C   ILE A 246      -6.760   5.793   6.663  1.00 95.47           C  
ATOM   2105  CB  ILE A 246      -7.612   6.388   4.366  1.00 95.47           C  
ATOM   2106  O   ILE A 246      -7.505   5.943   7.634  1.00 95.47           O  
ATOM   2107  CG1 ILE A 246      -7.780   7.534   3.362  1.00 95.47           C  
ATOM   2108  CG2 ILE A 246      -8.972   5.899   4.872  1.00 95.47           C  
ATOM   2109  CD1 ILE A 246      -8.488   7.131   2.076  1.00 95.47           C  
ATOM   2110  N   ALA A 247      -6.002   4.694   6.547  1.00 95.55           N  
ATOM   2111  CA  ALA A 247      -5.916   3.657   7.572  1.00 95.55           C  
ATOM   2112  C   ALA A 247      -5.405   4.230   8.891  1.00 95.55           C  
ATOM   2113  CB  ALA A 247      -5.012   2.519   7.104  1.00 95.55           C  
ATOM   2114  O   ALA A 247      -5.920   3.897   9.961  1.00 95.55           O  
ATOM   2115  N   GLU A 248      -4.372   5.039   8.804  1.00 95.10           N  
ATOM   2116  CA  GLU A 248      -3.837   5.680  10.002  1.00 95.10           C  
ATOM   2117  C   GLU A 248      -4.873   6.595  10.649  1.00 95.10           C  
ATOM   2118  CB  GLU A 248      -2.571   6.473   9.667  1.00 95.10           C  
ATOM   2119  O   GLU A 248      -5.002   6.625  11.875  1.00 95.10           O  
ATOM   2120  CG  GLU A 248      -1.345   5.603   9.428  1.00 95.10           C  
ATOM   2121  CD  GLU A 248      -0.060   6.403   9.288  1.00 95.10           C  
ATOM   2122  OE1 GLU A 248       0.985   5.815   8.926  1.00 95.10           O  
ATOM   2123  OE2 GLU A 248      -0.098   7.628   9.542  1.00 95.10           O  
ATOM   2124  N   TYR A 249      -5.502   7.368   9.791  1.00 92.83           N  
ATOM   2125  CA  TYR A 249      -6.583   8.223  10.267  1.00 92.83           C  
ATOM   2126  C   TYR A 249      -7.680   7.398  10.928  1.00 92.83           C  
ATOM   2127  CB  TYR A 249      -7.170   9.041   9.112  1.00 92.83           C  
ATOM   2128  O   TYR A 249      -8.172   7.755  12.002  1.00 92.83           O  
ATOM   2129  CG  TYR A 249      -8.297   9.955   9.527  1.00 92.83           C  
ATOM   2130  CD1 TYR A 249      -9.543   9.882   8.907  1.00 92.83           C  
ATOM   2131  CD2 TYR A 249      -8.119  10.894  10.537  1.00 92.83           C  
ATOM   2132  CE1 TYR A 249     -10.584  10.724   9.285  1.00 92.83           C  
ATOM   2133  CE2 TYR A 249      -9.153  11.741  10.923  1.00 92.83           C  
ATOM   2134  OH  TYR A 249     -11.407  12.484  10.670  1.00 92.83           O  
ATOM   2135  CZ  TYR A 249     -10.380  11.648  10.292  1.00 92.83           C  
ATOM   2136  N   ALA A 250      -8.122   6.322  10.300  1.00 92.62           N  
ATOM   2137  CA  ALA A 250      -9.136   5.416  10.833  1.00 92.62           C  
ATOM   2138  C   ALA A 250      -8.720   4.866  12.194  1.00 92.62           C  
ATOM   2139  CB  ALA A 250      -9.393   4.270   9.856  1.00 92.62           C  
ATOM   2140  O   ALA A 250      -9.538   4.782  13.113  1.00 92.62           O  
ATOM   2141  N   TYR A 251      -7.488   4.491  12.341  1.00 94.14           N  
ATOM   2142  CA  TYR A 251      -6.964   3.961  13.595  1.00 94.14           C  
ATOM   2143  C   TYR A 251      -6.995   5.021  14.690  1.00 94.14           C  
ATOM   2144  CB  TYR A 251      -5.534   3.447  13.406  1.00 94.14           C  
ATOM   2145  O   TYR A 251      -7.379   4.737  15.827  1.00 94.14           O  
ATOM   2146  CG  TYR A 251      -4.886   2.971  14.684  1.00 94.14           C  
ATOM   2147  CD1 TYR A 251      -3.754   3.605  15.192  1.00 94.14           C  
ATOM   2148  CD2 TYR A 251      -5.403   1.888  15.386  1.00 94.14           C  
ATOM   2149  CE1 TYR A 251      -3.152   3.169  16.368  1.00 94.14           C  
ATOM   2150  CE2 TYR A 251      -4.810   1.444  16.563  1.00 94.14           C  
ATOM   2151  OH  TYR A 251      -3.095   1.654  18.210  1.00 94.14           O  
ATOM   2152  CZ  TYR A 251      -3.687   2.090  17.045  1.00 94.14           C  
ATOM   2153  N   GLU A 252      -6.483   6.187  14.406  1.00 92.82           N  
ATOM   2154  CA  GLU A 252      -6.504   7.291  15.361  1.00 92.82           C  
ATOM   2155  C   GLU A 252      -7.919   7.557  15.866  1.00 92.82           C  
ATOM   2156  CB  GLU A 252      -5.924   8.559  14.729  1.00 92.82           C  
ATOM   2157  O   GLU A 252      -8.127   7.776  17.061  1.00 92.82           O  
ATOM   2158  CG  GLU A 252      -4.416   8.513  14.531  1.00 92.82           C  
ATOM   2159  CD  GLU A 252      -3.868   9.733  13.808  1.00 92.82           C  
ATOM   2160  OE1 GLU A 252      -2.631   9.840  13.648  1.00 92.82           O  
ATOM   2161  OE2 GLU A 252      -4.683  10.590  13.398  1.00 92.82           O  
ATOM   2162  N   LYS A 253      -8.895   7.520  14.960  1.00 89.92           N  
ATOM   2163  CA  LYS A 253     -10.293   7.713  15.331  1.00 89.92           C  
ATOM   2164  C   LYS A 253     -10.795   6.565  16.202  1.00 89.92           C  
ATOM   2165  CB  LYS A 253     -11.167   7.845  14.083  1.00 89.92           C  
ATOM   2166  O   LYS A 253     -11.572   6.779  17.135  1.00 89.92           O  
ATOM   2167  CG  LYS A 253     -11.089   9.210  13.415  1.00 89.92           C  
ATOM   2168  CD  LYS A 253     -12.204   9.397  12.394  1.00 89.92           C  
ATOM   2169  CE  LYS A 253     -12.263  10.830  11.884  1.00 89.92           C  
ATOM   2170  NZ  LYS A 253     -13.373  11.025  10.904  1.00 89.92           N  
ATOM   2171  N   THR A 254     -10.404   5.386  15.825  1.00 91.04           N  
ATOM   2172  CA  THR A 254     -10.758   4.201  16.598  1.00 91.04           C  
ATOM   2173  C   THR A 254     -10.212   4.300  18.020  1.00 91.04           C  
ATOM   2174  CB  THR A 254     -10.227   2.919  15.930  1.00 91.04           C  
ATOM   2175  O   THR A 254     -10.906   3.965  18.982  1.00 91.04           O  
ATOM   2176  CG2 THR A 254     -10.598   1.682  16.742  1.00 91.04           C  
ATOM   2177  OG1 THR A 254     -10.791   2.802  14.618  1.00 91.04           O  
ATOM   2178  N   LYS A 255      -8.936   4.749  18.199  1.00 90.38           N  
ATOM   2179  CA  LYS A 255      -8.301   4.941  19.499  1.00 90.38           C  
ATOM   2180  C   LYS A 255      -9.069   5.956  20.342  1.00 90.38           C  
ATOM   2181  CB  LYS A 255      -6.850   5.393  19.328  1.00 90.38           C  
ATOM   2182  O   LYS A 255      -9.278   5.746  21.538  1.00 90.38           O  
ATOM   2183  CG  LYS A 255      -6.025   5.325  20.604  1.00 90.38           C  
ATOM   2184  CD  LYS A 255      -4.576   5.723  20.355  1.00 90.38           C  
ATOM   2185  CE  LYS A 255      -3.804   5.871  21.659  1.00 90.38           C  
ATOM   2186  NZ  LYS A 255      -2.377   6.241  21.420  1.00 90.38           N  
ATOM   2187  N   GLU A 256      -9.444   7.035  19.735  1.00 89.01           N  
ATOM   2188  CA  GLU A 256     -10.159   8.120  20.401  1.00 89.01           C  
ATOM   2189  C   GLU A 256     -11.548   7.673  20.846  1.00 89.01           C  
ATOM   2190  CB  GLU A 256     -10.268   9.338  19.480  1.00 89.01           C  
ATOM   2191  O   GLU A 256     -11.965   7.951  21.972  1.00 89.01           O  
ATOM   2192  CG  GLU A 256      -8.951  10.071  19.272  1.00 89.01           C  
ATOM   2193  CD  GLU A 256      -9.043  11.193  18.250  1.00 89.01           C  
ATOM   2194  OE1 GLU A 256      -8.007  11.828  17.949  1.00 89.01           O  
ATOM   2195  OE2 GLU A 256     -10.162  11.440  17.746  1.00 89.01           O  
ATOM   2196  N   GLU A 257     -12.222   6.969  19.990  1.00 86.47           N  
ATOM   2197  CA  GLU A 257     -13.598   6.558  20.253  1.00 86.47           C  
ATOM   2198  C   GLU A 257     -13.646   5.373  21.212  1.00 86.47           C  
ATOM   2199  CB  GLU A 257     -14.312   6.206  18.945  1.00 86.47           C  
ATOM   2200  O   GLU A 257     -14.645   5.170  21.906  1.00 86.47           O  
ATOM   2201  CG  GLU A 257     -14.617   7.411  18.067  1.00 86.47           C  
ATOM   2202  CD  GLU A 257     -15.507   7.078  16.880  1.00 86.47           C  
ATOM   2203  OE1 GLU A 257     -15.648   7.927  15.971  1.00 86.47           O  
ATOM   2204  OE2 GLU A 257     -16.070   5.961  16.861  1.00 86.47           O  
ATOM   2205  N   SER A 258     -12.633   4.510  21.169  1.00 83.51           N  
ATOM   2206  CA  SER A 258     -12.547   3.350  22.050  1.00 83.51           C  
ATOM   2207  C   SER A 258     -12.448   3.772  23.512  1.00 83.51           C  
ATOM   2208  CB  SER A 258     -11.344   2.482  21.679  1.00 83.51           C  
ATOM   2209  O   SER A 258     -12.682   2.965  24.414  1.00 83.51           O  
ATOM   2210  OG  SER A 258     -10.134   3.201  21.847  1.00 83.51           O  
ATOM   2211  N   LYS A 259     -12.156   5.069  23.761  1.00 81.61           N  
ATOM   2212  CA  LYS A 259     -12.125   5.628  25.109  1.00 81.61           C  
ATOM   2213  C   LYS A 259     -13.534   5.771  25.677  1.00 81.61           C  
ATOM   2214  CB  LYS A 259     -11.419   6.985  25.112  1.00 81.61           C  
ATOM   2215  O   LYS A 259     -13.725   5.736  26.895  1.00 81.61           O  
ATOM   2216  CG  LYS A 259      -9.927   6.907  24.821  1.00 81.61           C  
ATOM   2217  CD  LYS A 259      -9.281   8.286  24.842  1.00 81.61           C  
ATOM   2218  CE  LYS A 259      -7.808   8.220  24.459  1.00 81.61           C  
ATOM   2219  NZ  LYS A 259      -7.188   9.577  24.406  1.00 81.61           N  
ATOM   2220  N   TYR A 260     -14.446   5.804  24.737  1.00 78.46           N  
ATOM   2221  CA  TYR A 260     -15.793   6.181  25.151  1.00 78.46           C  
ATOM   2222  C   TYR A 260     -16.788   5.065  24.854  1.00 78.46           C  
ATOM   2223  CB  TYR A 260     -16.230   7.470  24.449  1.00 78.46           C  
ATOM   2224  O   TYR A 260     -17.834   4.970  25.501  1.00 78.46           O  
ATOM   2225  CG  TYR A 260     -15.275   8.622  24.645  1.00 78.46           C  
ATOM   2226  CD1 TYR A 260     -15.264   9.350  25.833  1.00 78.46           C  
ATOM   2227  CD2 TYR A 260     -14.381   8.986  23.643  1.00 78.46           C  
ATOM   2228  CE1 TYR A 260     -14.387  10.413  26.017  1.00 78.46           C  
ATOM   2229  CE2 TYR A 260     -13.499  10.048  23.816  1.00 78.46           C  
ATOM   2230  OH  TYR A 260     -12.638  11.806  25.182  1.00 78.46           O  
ATOM   2231  CZ  TYR A 260     -13.509  10.754  25.005  1.00 78.46           C  
ATOM   2232  N   THR A 261     -16.571   4.169  23.805  1.00 78.39           N  
ATOM   2233  CA  THR A 261     -17.474   3.092  23.415  1.00 78.39           C  
ATOM   2234  C   THR A 261     -16.689   1.884  22.912  1.00 78.39           C  
ATOM   2235  CB  THR A 261     -18.459   3.556  22.326  1.00 78.39           C  
ATOM   2236  O   THR A 261     -15.587   2.030  22.380  1.00 78.39           O  
ATOM   2237  CG2 THR A 261     -17.718   4.046  21.086  1.00 78.39           C  
ATOM   2238  OG1 THR A 261     -19.309   2.462  21.960  1.00 78.39           O  
ATOM   2239  N   ASP A 262     -17.267   0.660  23.298  1.00 70.92           N  
ATOM   2240  CA  ASP A 262     -16.680  -0.588  22.818  1.00 70.92           C  
ATOM   2241  C   ASP A 262     -17.207  -0.944  21.430  1.00 70.92           C  
ATOM   2242  CB  ASP A 262     -16.967  -1.727  23.798  1.00 70.92           C  
ATOM   2243  O   ASP A 262     -16.761  -1.920  20.823  1.00 70.92           O  
ATOM   2244  CG  ASP A 262     -16.176  -1.612  25.090  1.00 70.92           C  
ATOM   2245  OD1 ASP A 262     -15.059  -1.051  25.073  1.00 70.92           O  
ATOM   2246  OD2 ASP A 262     -16.674  -2.088  26.133  1.00 70.92           O  
ATOM   2247  N   GLU A 263     -18.004   0.053  20.841  1.00 78.73           N  
ATOM   2248  CA  GLU A 263     -18.578  -0.163  19.516  1.00 78.73           C  
ATOM   2249  C   GLU A 263     -17.788   0.581  18.444  1.00 78.73           C  
ATOM   2250  CB  GLU A 263     -20.045   0.275  19.487  1.00 78.73           C  
ATOM   2251  O   GLU A 263     -17.201   1.631  18.714  1.00 78.73           O  
ATOM   2252  CG  GLU A 263     -20.950  -0.547  20.393  1.00 78.73           C  
ATOM   2253  CD  GLU A 263     -22.406  -0.113  20.341  1.00 78.73           C  
ATOM   2254  OE1 GLU A 263     -23.253  -0.745  21.012  1.00 78.73           O  
ATOM   2255  OE2 GLU A 263     -22.702   0.868  19.623  1.00 78.73           O  
ATOM   2256  N   ILE A 264     -17.617  -0.029  17.281  1.00 82.60           N  
ATOM   2257  CA  ILE A 264     -17.013   0.615  16.120  1.00 82.60           C  
ATOM   2258  C   ILE A 264     -18.075   1.400  15.354  1.00 82.60           C  
ATOM   2259  CB  ILE A 264     -16.334  -0.416  15.191  1.00 82.60           C  
ATOM   2260  O   ILE A 264     -19.161   0.884  15.082  1.00 82.60           O  
ATOM   2261  CG1 ILE A 264     -15.499   0.297  14.122  1.00 82.60           C  
ATOM   2262  CG2 ILE A 264     -17.379  -1.334  14.548  1.00 82.60           C  
ATOM   2263  CD1 ILE A 264     -14.438  -0.584  13.476  1.00 82.60           C  
ATOM   2264  N   THR A 265     -17.914   2.722  15.096  1.00 86.49           N  
ATOM   2265  CA  THR A 265     -18.883   3.574  14.416  1.00 86.49           C  
ATOM   2266  C   THR A 265     -18.879   3.307  12.914  1.00 86.49           C  
ATOM   2267  CB  THR A 265     -18.595   5.065  14.675  1.00 86.49           C  
ATOM   2268  O   THR A 265     -17.863   2.888  12.355  1.00 86.49           O  
ATOM   2269  CG2 THR A 265     -18.598   5.374  16.169  1.00 86.49           C  
ATOM   2270  OG1 THR A 265     -17.312   5.399  14.132  1.00 86.49           O  
ATOM   2271  N   PRO A 266     -20.096   3.454  12.257  1.00 87.24           N  
ATOM   2272  CA  PRO A 266     -20.192   3.308  10.802  1.00 87.24           C  
ATOM   2273  C   PRO A 266     -19.180   4.174  10.055  1.00 87.24           C  
ATOM   2274  CB  PRO A 266     -21.624   3.754  10.497  1.00 87.24           C  
ATOM   2275  O   PRO A 266     -18.725   3.801   8.971  1.00 87.24           O  
ATOM   2276  CG  PRO A 266     -22.384   3.486  11.755  1.00 87.24           C  
ATOM   2277  CD  PRO A 266     -21.474   3.732  12.924  1.00 87.24           C  
ATOM   2278  N   GLU A 267     -18.860   5.281  10.539  1.00 87.97           N  
ATOM   2279  CA  GLU A 267     -17.876   6.182   9.948  1.00 87.97           C  
ATOM   2280  C   GLU A 267     -16.490   5.544   9.920  1.00 87.97           C  
ATOM   2281  CB  GLU A 267     -17.829   7.507  10.714  1.00 87.97           C  
ATOM   2282  O   GLU A 267     -15.774   5.645   8.921  1.00 87.97           O  
ATOM   2283  CG  GLU A 267     -16.954   8.566  10.061  1.00 87.97           C  
ATOM   2284  CD  GLU A 267     -16.915   9.874  10.834  1.00 87.97           C  
ATOM   2285  OE1 GLU A 267     -16.181  10.801  10.423  1.00 87.97           O  
ATOM   2286  OE2 GLU A 267     -17.625   9.972  11.860  1.00 87.97           O  
ATOM   2287  N   ILE A 268     -15.992   4.966  11.012  1.00 90.22           N  
ATOM   2288  CA  ILE A 268     -14.707   4.285  11.120  1.00 90.22           C  
ATOM   2289  C   ILE A 268     -14.677   3.086  10.175  1.00 90.22           C  
ATOM   2290  CB  ILE A 268     -14.429   3.831  12.571  1.00 90.22           C  
ATOM   2291  O   ILE A 268     -13.677   2.851   9.493  1.00 90.22           O  
ATOM   2292  CG1 ILE A 268     -14.207   5.046  13.478  1.00 90.22           C  
ATOM   2293  CG2 ILE A 268     -13.226   2.884  12.619  1.00 90.22           C  
ATOM   2294  CD1 ILE A 268     -14.140   4.708  14.961  1.00 90.22           C  
ATOM   2295  N   ILE A 269     -15.766   2.363  10.102  1.00 91.42           N  
ATOM   2296  CA  ILE A 269     -15.879   1.235   9.184  1.00 91.42           C  
ATOM   2297  C   ILE A 269     -15.706   1.720   7.746  1.00 91.42           C  
ATOM   2298  CB  ILE A 269     -17.233   0.508   9.345  1.00 91.42           C  
ATOM   2299  O   ILE A 269     -14.989   1.101   6.957  1.00 91.42           O  
ATOM   2300  CG1 ILE A 269     -17.326  -0.147  10.727  1.00 91.42           C  
ATOM   2301  CG2 ILE A 269     -17.426  -0.528   8.233  1.00 91.42           C  
ATOM   2302  CD1 ILE A 269     -18.702  -0.711  11.054  1.00 91.42           C  
ATOM   2303  N   LYS A 270     -16.404   2.820   7.391  1.00 91.34           N  
ATOM   2304  CA  LYS A 270     -16.310   3.416   6.062  1.00 91.34           C  
ATOM   2305  C   LYS A 270     -14.869   3.791   5.728  1.00 91.34           C  
ATOM   2306  CB  LYS A 270     -17.208   4.650   5.962  1.00 91.34           C  
ATOM   2307  O   LYS A 270     -14.420   3.606   4.595  1.00 91.34           O  
ATOM   2308  CG  LYS A 270     -17.322   5.221   4.556  1.00 91.34           C  
ATOM   2309  CD  LYS A 270     -18.268   6.414   4.512  1.00 91.34           C  
ATOM   2310  CE  LYS A 270     -18.321   7.036   3.123  1.00 91.34           C  
ATOM   2311  NZ  LYS A 270     -19.238   8.214   3.079  1.00 91.34           N  
ATOM   2312  N   LEU A 271     -14.149   4.339   6.646  1.00 93.54           N  
ATOM   2313  CA  LEU A 271     -12.753   4.718   6.454  1.00 93.54           C  
ATOM   2314  C   LEU A 271     -11.894   3.494   6.154  1.00 93.54           C  
ATOM   2315  CB  LEU A 271     -12.219   5.439   7.694  1.00 93.54           C  
ATOM   2316  O   LEU A 271     -11.086   3.511   5.222  1.00 93.54           O  
ATOM   2317  CG  LEU A 271     -12.752   6.852   7.939  1.00 93.54           C  
ATOM   2318  CD1 LEU A 271     -12.337   7.342   9.323  1.00 93.54           C  
ATOM   2319  CD2 LEU A 271     -12.257   7.806   6.858  1.00 93.54           C  
ATOM   2320  N   PHE A 272     -12.000   2.451   6.979  1.00 94.75           N  
ATOM   2321  CA  PHE A 272     -11.224   1.236   6.760  1.00 94.75           C  
ATOM   2322  C   PHE A 272     -11.595   0.589   5.431  1.00 94.75           C  
ATOM   2323  CB  PHE A 272     -11.444   0.243   7.906  1.00 94.75           C  
ATOM   2324  O   PHE A 272     -10.727   0.082   4.718  1.00 94.75           O  
ATOM   2325  CG  PHE A 272     -10.630   0.545   9.135  1.00 94.75           C  
ATOM   2326  CD1 PHE A 272      -9.250   0.682   9.056  1.00 94.75           C  
ATOM   2327  CD2 PHE A 272     -11.247   0.692  10.371  1.00 94.75           C  
ATOM   2328  CE1 PHE A 272      -8.494   0.962  10.192  1.00 94.75           C  
ATOM   2329  CE2 PHE A 272     -10.498   0.971  11.511  1.00 94.75           C  
ATOM   2330  CZ  PHE A 272      -9.122   1.105  11.420  1.00 94.75           C  
ATOM   2331  N   GLU A 273     -12.857   0.550   5.105  1.00 95.21           N  
ATOM   2332  CA  GLU A 273     -13.283  -0.024   3.832  1.00 95.21           C  
ATOM   2333  C   GLU A 273     -12.681   0.738   2.655  1.00 95.21           C  
ATOM   2334  CB  GLU A 273     -14.811  -0.029   3.729  1.00 95.21           C  
ATOM   2335  O   GLU A 273     -12.284   0.135   1.656  1.00 95.21           O  
ATOM   2336  CG  GLU A 273     -15.481  -1.092   4.588  1.00 95.21           C  
ATOM   2337  CD  GLU A 273     -16.996  -1.098   4.461  1.00 95.21           C  
ATOM   2338  OE1 GLU A 273     -17.628  -2.129   4.784  1.00 95.21           O  
ATOM   2339  OE2 GLU A 273     -17.556  -0.063   4.035  1.00 95.21           O  
ATOM   2340  N   LYS A 274     -12.737   2.007   2.787  1.00 95.38           N  
ATOM   2341  CA  LYS A 274     -12.113   2.820   1.747  1.00 95.38           C  
ATOM   2342  C   LYS A 274     -10.612   2.554   1.668  1.00 95.38           C  
ATOM   2343  CB  LYS A 274     -12.368   4.307   2.002  1.00 95.38           C  
ATOM   2344  O   LYS A 274     -10.050   2.457   0.575  1.00 95.38           O  
ATOM   2345  CG  LYS A 274     -11.815   5.224   0.921  1.00 95.38           C  
ATOM   2346  CD  LYS A 274     -12.492   4.977  -0.421  1.00 95.38           C  
ATOM   2347  CE  LYS A 274     -12.022   5.969  -1.476  1.00 95.38           C  
ATOM   2348  NZ  LYS A 274     -12.659   5.712  -2.802  1.00 95.38           N  
ATOM   2349  N   ALA A 275      -9.906   2.544   2.793  1.00 96.50           N  
ATOM   2350  CA  ALA A 275      -8.482   2.221   2.827  1.00 96.50           C  
ATOM   2351  C   ALA A 275      -8.206   0.881   2.152  1.00 96.50           C  
ATOM   2352  CB  ALA A 275      -7.975   2.202   4.267  1.00 96.50           C  
ATOM   2353  O   ALA A 275      -7.279   0.763   1.348  1.00 96.50           O  
ATOM   2354  N   ILE A 276      -9.012  -0.144   2.440  1.00 97.28           N  
ATOM   2355  CA  ILE A 276      -8.895  -1.483   1.872  1.00 97.28           C  
ATOM   2356  C   ILE A 276      -9.095  -1.421   0.360  1.00 97.28           C  
ATOM   2357  CB  ILE A 276      -9.912  -2.458   2.508  1.00 97.28           C  
ATOM   2358  O   ILE A 276      -8.352  -2.050  -0.397  1.00 97.28           O  
ATOM   2359  CG1 ILE A 276      -9.512  -2.778   3.953  1.00 97.28           C  
ATOM   2360  CG2 ILE A 276     -10.026  -3.738   1.675  1.00 97.28           C  
ATOM   2361  CD1 ILE A 276     -10.586  -3.513   4.744  1.00 97.28           C  
ATOM   2362  N   GLU A 277     -10.092  -0.697  -0.063  1.00 97.19           N  
ATOM   2363  CA  GLU A 277     -10.385  -0.520  -1.482  1.00 97.19           C  
ATOM   2364  C   GLU A 277      -9.197   0.092  -2.219  1.00 97.19           C  
ATOM   2365  CB  GLU A 277     -11.627   0.354  -1.669  1.00 97.19           C  
ATOM   2366  O   GLU A 277      -8.798  -0.396  -3.278  1.00 97.19           O  
ATOM   2367  CG  GLU A 277     -11.987   0.607  -3.126  1.00 97.19           C  
ATOM   2368  CD  GLU A 277     -13.097   1.631  -3.301  1.00 97.19           C  
ATOM   2369  OE1 GLU A 277     -13.291   2.129  -4.433  1.00 97.19           O  
ATOM   2370  OE2 GLU A 277     -13.777   1.940  -2.297  1.00 97.19           O  
ATOM   2371  N   LEU A 278      -8.689   1.199  -1.753  1.00 97.65           N  
ATOM   2372  CA  LEU A 278      -7.574   1.907  -2.372  1.00 97.65           C  
ATOM   2373  C   LEU A 278      -6.335   1.019  -2.436  1.00 97.65           C  
ATOM   2374  CB  LEU A 278      -7.257   3.189  -1.598  1.00 97.65           C  
ATOM   2375  O   LEU A 278      -5.635   0.995  -3.451  1.00 97.65           O  
ATOM   2376  CG  LEU A 278      -8.295   4.309  -1.690  1.00 97.65           C  
ATOM   2377  CD1 LEU A 278      -7.917   5.459  -0.761  1.00 97.65           C  
ATOM   2378  CD2 LEU A 278      -8.429   4.799  -3.128  1.00 97.65           C  
ATOM   2379  N   LEU A 279      -6.013   0.369  -1.282  1.00 97.90           N  
ATOM   2380  CA  LEU A 279      -4.849  -0.511  -1.258  1.00 97.90           C  
ATOM   2381  C   LEU A 279      -5.000  -1.638  -2.275  1.00 97.90           C  
ATOM   2382  CB  LEU A 279      -4.646  -1.095   0.142  1.00 97.90           C  
ATOM   2383  O   LEU A 279      -4.038  -1.997  -2.957  1.00 97.90           O  
ATOM   2384  CG  LEU A 279      -3.411  -1.975   0.338  1.00 97.90           C  
ATOM   2385  CD1 LEU A 279      -2.149  -1.209  -0.045  1.00 97.90           C  
ATOM   2386  CD2 LEU A 279      -3.328  -2.468   1.778  1.00 97.90           C  
ATOM   2387  N   GLU A 280      -6.122  -2.241  -2.328  1.00 97.93           N  
ATOM   2388  CA  GLU A 280      -6.401  -3.283  -3.312  1.00 97.93           C  
ATOM   2389  C   GLU A 280      -6.156  -2.782  -4.732  1.00 97.93           C  
ATOM   2390  CB  GLU A 280      -7.841  -3.784  -3.172  1.00 97.93           C  
ATOM   2391  O   GLU A 280      -5.529  -3.470  -5.540  1.00 97.93           O  
ATOM   2392  CG  GLU A 280      -8.160  -4.990  -4.043  1.00 97.93           C  
ATOM   2393  CD  GLU A 280      -9.506  -5.622  -3.723  1.00 97.93           C  
ATOM   2394  OE1 GLU A 280      -9.776  -6.748  -4.198  1.00 97.93           O  
ATOM   2395  OE2 GLU A 280     -10.296  -4.985  -2.991  1.00 97.93           O  
ATOM   2396  N   LYS A 281      -6.754  -1.639  -5.031  1.00 97.57           N  
ATOM   2397  CA  LYS A 281      -6.552  -1.019  -6.337  1.00 97.57           C  
ATOM   2398  C   LYS A 281      -5.072  -0.754  -6.597  1.00 97.57           C  
ATOM   2399  CB  LYS A 281      -7.343   0.286  -6.440  1.00 97.57           C  
ATOM   2400  O   LYS A 281      -4.585  -0.963  -7.711  1.00 97.57           O  
ATOM   2401  CG  LYS A 281      -7.381   0.878  -7.841  1.00 97.57           C  
ATOM   2402  CD  LYS A 281      -8.280   2.106  -7.905  1.00 97.57           C  
ATOM   2403  CE  LYS A 281      -8.292   2.720  -9.299  1.00 97.57           C  
ATOM   2404  NZ  LYS A 281      -9.192   3.909  -9.373  1.00 97.57           N  
ATOM   2405  N   ALA A 282      -4.353  -0.246  -5.619  1.00 97.38           N  
ATOM   2406  CA  ALA A 282      -2.920   0.018  -5.718  1.00 97.38           C  
ATOM   2407  C   ALA A 282      -2.151  -1.252  -6.072  1.00 97.38           C  
ATOM   2408  CB  ALA A 282      -2.395   0.607  -4.410  1.00 97.38           C  
ATOM   2409  O   ALA A 282      -1.307  -1.244  -6.971  1.00 97.38           O  
ATOM   2410  N   LEU A 283      -2.416  -2.366  -5.394  1.00 97.95           N  
ATOM   2411  CA  LEU A 283      -1.729  -3.635  -5.613  1.00 97.95           C  
ATOM   2412  C   LEU A 283      -2.030  -4.182  -7.004  1.00 97.95           C  
ATOM   2413  CB  LEU A 283      -2.140  -4.657  -4.550  1.00 97.95           C  
ATOM   2414  O   LEU A 283      -1.143  -4.726  -7.667  1.00 97.95           O  
ATOM   2415  CG  LEU A 283      -1.594  -4.426  -3.140  1.00 97.95           C  
ATOM   2416  CD1 LEU A 283      -2.200  -5.431  -2.166  1.00 97.95           C  
ATOM   2417  CD2 LEU A 283      -0.072  -4.519  -3.135  1.00 97.95           C  
ATOM   2418  N   GLU A 284      -3.262  -4.100  -7.431  1.00 97.29           N  
ATOM   2419  CA  GLU A 284      -3.648  -4.553  -8.764  1.00 97.29           C  
ATOM   2420  C   GLU A 284      -2.917  -3.766  -9.848  1.00 97.29           C  
ATOM   2421  CB  GLU A 284      -5.162  -4.431  -8.956  1.00 97.29           C  
ATOM   2422  O   GLU A 284      -2.370  -4.351 -10.785  1.00 97.29           O  
ATOM   2423  CG  GLU A 284      -5.967  -5.456  -8.169  1.00 97.29           C  
ATOM   2424  CD  GLU A 284      -7.468  -5.238  -8.260  1.00 97.29           C  
ATOM   2425  OE1 GLU A 284      -8.232  -5.997  -7.621  1.00 97.29           O  
ATOM   2426  OE2 GLU A 284      -7.885  -4.301  -8.977  1.00 97.29           O  
ATOM   2427  N   LYS A 285      -2.972  -2.443  -9.717  1.00 97.26           N  
ATOM   2428  CA  LYS A 285      -2.298  -1.585 -10.687  1.00 97.26           C  
ATOM   2429  C   LYS A 285      -0.788  -1.807 -10.662  1.00 97.26           C  
ATOM   2430  CB  LYS A 285      -2.616  -0.114 -10.414  1.00 97.26           C  
ATOM   2431  O   LYS A 285      -0.135  -1.789 -11.707  1.00 97.26           O  
ATOM   2432  CG  LYS A 285      -4.018   0.304 -10.831  1.00 97.26           C  
ATOM   2433  CD  LYS A 285      -4.213   1.809 -10.708  1.00 97.26           C  
ATOM   2434  CE  LYS A 285      -5.567   2.246 -11.252  1.00 97.26           C  
ATOM   2435  NZ  LYS A 285      -5.661   3.731 -11.376  1.00 97.26           N  
ATOM   2436  N   PHE A 286      -0.275  -1.949  -9.481  1.00 97.54           N  
ATOM   2437  CA  PHE A 286       1.161  -2.167  -9.353  1.00 97.54           C  
ATOM   2438  C   PHE A 286       1.570  -3.481 -10.006  1.00 97.54           C  
ATOM   2439  CB  PHE A 286       1.577  -2.162  -7.878  1.00 97.54           C  
ATOM   2440  O   PHE A 286       2.645  -3.576 -10.603  1.00 97.54           O  
ATOM   2441  CG  PHE A 286       3.055  -2.348  -7.664  1.00 97.54           C  
ATOM   2442  CD1 PHE A 286       3.534  -3.420  -6.921  1.00 97.54           C  
ATOM   2443  CD2 PHE A 286       3.966  -1.450  -8.205  1.00 97.54           C  
ATOM   2444  CE1 PHE A 286       4.901  -3.595  -6.721  1.00 97.54           C  
ATOM   2445  CE2 PHE A 286       5.333  -1.618  -8.009  1.00 97.54           C  
ATOM   2446  CZ  PHE A 286       5.799  -2.691  -7.266  1.00 97.54           C  
ATOM   2447  N   GLU A 287       0.837  -4.514  -9.799  1.00 96.67           N  
ATOM   2448  CA  GLU A 287       1.107  -5.798 -10.439  1.00 96.67           C  
ATOM   2449  C   GLU A 287       1.226  -5.647 -11.952  1.00 96.67           C  
ATOM   2450  CB  GLU A 287       0.010  -6.811 -10.096  1.00 96.67           C  
ATOM   2451  O   GLU A 287       2.135  -6.207 -12.568  1.00 96.67           O  
ATOM   2452  CG  GLU A 287       0.253  -8.198 -10.671  1.00 96.67           C  
ATOM   2453  CD  GLU A 287      -0.817  -9.205 -10.281  1.00 96.67           C  
ATOM   2454  OE1 GLU A 287      -0.645 -10.413 -10.562  1.00 96.67           O  
ATOM   2455  OE2 GLU A 287      -1.835  -8.783  -9.689  1.00 96.67           O  
ATOM   2456  N   GLU A 288       0.259  -4.953 -12.532  1.00 95.91           N  
ATOM   2457  CA  GLU A 288       0.303  -4.689 -13.967  1.00 95.91           C  
ATOM   2458  C   GLU A 288       1.562  -3.916 -14.348  1.00 95.91           C  
ATOM   2459  CB  GLU A 288      -0.942  -3.916 -14.410  1.00 95.91           C  
ATOM   2460  O   GLU A 288       2.215  -4.234 -15.344  1.00 95.91           O  
ATOM   2461  CG  GLU A 288      -2.231  -4.720 -14.315  1.00 95.91           C  
ATOM   2462  CD  GLU A 288      -3.474  -3.900 -14.621  1.00 95.91           C  
ATOM   2463  OE1 GLU A 288      -4.597  -4.449 -14.550  1.00 95.91           O  
ATOM   2464  OE2 GLU A 288      -3.324  -2.698 -14.934  1.00 95.91           O  
ATOM   2465  N   TYR A 289       1.787  -2.861 -13.605  1.00 95.34           N  
ATOM   2466  CA  TYR A 289       2.996  -2.072 -13.815  1.00 95.34           C  
ATOM   2467  C   TYR A 289       4.242  -2.942 -13.703  1.00 95.34           C  
ATOM   2468  CB  TYR A 289       3.069  -0.923 -12.805  1.00 95.34           C  
ATOM   2469  O   TYR A 289       5.144  -2.856 -14.540  1.00 95.34           O  
ATOM   2470  CG  TYR A 289       4.347  -0.123 -12.888  1.00 95.34           C  
ATOM   2471  CD1 TYR A 289       5.386  -0.338 -11.985  1.00 95.34           C  
ATOM   2472  CD2 TYR A 289       4.518   0.849 -13.867  1.00 95.34           C  
ATOM   2473  CE1 TYR A 289       6.564   0.397 -12.056  1.00 95.34           C  
ATOM   2474  CE2 TYR A 289       5.692   1.591 -13.948  1.00 95.34           C  
ATOM   2475  OH  TYR A 289       7.873   2.089 -13.114  1.00 95.34           O  
ATOM   2476  CZ  TYR A 289       6.708   1.358 -13.039  1.00 95.34           C  
ATOM   2477  N   TYR A 290       4.320  -3.736 -12.651  1.00 95.35           N  
ATOM   2478  CA  TYR A 290       5.433  -4.648 -12.410  1.00 95.35           C  
ATOM   2479  C   TYR A 290       5.678  -5.542 -13.620  1.00 95.35           C  
ATOM   2480  CB  TYR A 290       5.165  -5.508 -11.171  1.00 95.35           C  
ATOM   2481  O   TYR A 290       6.819  -5.700 -14.061  1.00 95.35           O  
ATOM   2482  CG  TYR A 290       6.180  -6.606 -10.963  1.00 95.35           C  
ATOM   2483  CD1 TYR A 290       5.934  -7.903 -11.407  1.00 95.35           C  
ATOM   2484  CD2 TYR A 290       7.387  -6.348 -10.321  1.00 95.35           C  
ATOM   2485  CE1 TYR A 290       6.865  -8.918 -11.215  1.00 95.35           C  
ATOM   2486  CE2 TYR A 290       8.326  -7.355 -10.124  1.00 95.35           C  
ATOM   2487  OH  TYR A 290       8.983  -9.635 -10.382  1.00 95.35           O  
ATOM   2488  CZ  TYR A 290       8.057  -8.635 -10.574  1.00 95.35           C  
ATOM   2489  N   LYS A 291       4.701  -6.204 -14.159  1.00 93.95           N  
ATOM   2490  CA  LYS A 291       4.809  -7.105 -15.303  1.00 93.95           C  
ATOM   2491  C   LYS A 291       5.358  -6.377 -16.526  1.00 93.95           C  
ATOM   2492  CB  LYS A 291       3.448  -7.724 -15.629  1.00 93.95           C  
ATOM   2493  O   LYS A 291       6.203  -6.914 -17.247  1.00 93.95           O  
ATOM   2494  CG  LYS A 291       2.993  -8.779 -14.631  1.00 93.95           C  
ATOM   2495  CD  LYS A 291       1.634  -9.355 -15.007  1.00 93.95           C  
ATOM   2496  CE  LYS A 291       1.154 -10.373 -13.982  1.00 93.95           C  
ATOM   2497  NZ  LYS A 291      -0.215 -10.877 -14.301  1.00 93.95           N  
ATOM   2498  N   LYS A 292       4.826  -5.181 -16.774  1.00 93.62           N  
ATOM   2499  CA  LYS A 292       5.279  -4.354 -17.889  1.00 93.62           C  
ATOM   2500  C   LYS A 292       6.762  -4.019 -17.758  1.00 93.62           C  
ATOM   2501  CB  LYS A 292       4.457  -3.067 -17.972  1.00 93.62           C  
ATOM   2502  O   LYS A 292       7.524  -4.164 -18.717  1.00 93.62           O  
ATOM   2503  CG  LYS A 292       4.853  -2.152 -19.121  1.00 93.62           C  
ATOM   2504  CD  LYS A 292       4.047  -0.859 -19.110  1.00 93.62           C  
ATOM   2505  CE  LYS A 292       4.557   0.128 -20.151  1.00 93.62           C  
ATOM   2506  NZ  LYS A 292       3.823   1.427 -20.090  1.00 93.62           N  
ATOM   2507  N   VAL A 293       7.161  -3.555 -16.624  1.00 91.30           N  
ATOM   2508  CA  VAL A 293       8.529  -3.116 -16.371  1.00 91.30           C  
ATOM   2509  C   VAL A 293       9.470  -4.319 -16.389  1.00 91.30           C  
ATOM   2510  CB  VAL A 293       8.646  -2.368 -15.024  1.00 91.30           C  
ATOM   2511  O   VAL A 293      10.586  -4.234 -16.905  1.00 91.30           O  
ATOM   2512  CG1 VAL A 293      10.109  -2.083 -14.690  1.00 91.30           C  
ATOM   2513  CG2 VAL A 293       7.841  -1.070 -15.064  1.00 91.30           C  
ATOM   2514  N   LYS A 294       9.065  -5.391 -15.782  1.00 89.50           N  
ATOM   2515  CA  LYS A 294       9.856  -6.618 -15.803  1.00 89.50           C  
ATOM   2516  C   LYS A 294      10.180  -7.039 -17.234  1.00 89.50           C  
ATOM   2517  CB  LYS A 294       9.119  -7.745 -15.079  1.00 89.50           C  
ATOM   2518  O   LYS A 294      11.306  -7.444 -17.527  1.00 89.50           O  
ATOM   2519  CG  LYS A 294       9.953  -9.002 -14.880  1.00 89.50           C  
ATOM   2520  CD  LYS A 294       9.189 -10.061 -14.095  1.00 89.50           C  
ATOM   2521  CE  LYS A 294      10.003 -11.338 -13.939  1.00 89.50           C  
ATOM   2522  NZ  LYS A 294       9.253 -12.384 -13.180  1.00 89.50           N  
ATOM   2523  N   LYS A 295       9.209  -7.052 -18.154  1.00 90.55           N  
ATOM   2524  CA  LYS A 295       9.413  -7.381 -19.561  1.00 90.55           C  
ATOM   2525  C   LYS A 295      10.419  -6.434 -20.208  1.00 90.55           C  
ATOM   2526  CB  LYS A 295       8.086  -7.334 -20.321  1.00 90.55           C  
ATOM   2527  O   LYS A 295      11.269  -6.863 -20.991  1.00 90.55           O  
ATOM   2528  CG  LYS A 295       7.168  -8.514 -20.038  1.00 90.55           C  
ATOM   2529  CD  LYS A 295       5.896  -8.445 -20.872  1.00 90.55           C  
ATOM   2530  CE  LYS A 295       4.944  -9.586 -20.537  1.00 90.55           C  
ATOM   2531  NZ  LYS A 295       3.664  -9.481 -21.299  1.00 90.55           N  
ATOM   2532  N   GLU A 296      10.311  -5.161 -19.844  1.00 89.34           N  
ATOM   2533  CA  GLU A 296      11.228  -4.141 -20.342  1.00 89.34           C  
ATOM   2534  C   GLU A 296      12.651  -4.390 -19.849  1.00 89.34           C  
ATOM   2535  CB  GLU A 296      10.762  -2.746 -19.920  1.00 89.34           C  
ATOM   2536  O   GLU A 296      13.609  -4.266 -20.614  1.00 89.34           O  
ATOM   2537  CG  GLU A 296      11.598  -1.615 -20.502  1.00 89.34           C  
ATOM   2538  CD  GLU A 296      11.083  -0.234 -20.129  1.00 89.34           C  
ATOM   2539  OE1 GLU A 296      11.816   0.761 -20.326  1.00 89.34           O  
ATOM   2540  OE2 GLU A 296       9.936  -0.147 -19.635  1.00 89.34           O  
ATOM   2541  N   ILE A 297      12.867  -4.731 -18.629  1.00 83.81           N  
ATOM   2542  CA  ILE A 297      14.166  -4.986 -18.016  1.00 83.81           C  
ATOM   2543  C   ILE A 297      14.795  -6.231 -18.638  1.00 83.81           C  
ATOM   2544  CB  ILE A 297      14.047  -5.153 -16.485  1.00 83.81           C  
ATOM   2545  O   ILE A 297      15.991  -6.248 -18.937  1.00 83.81           O  
ATOM   2546  CG1 ILE A 297      13.667  -3.820 -15.830  1.00 83.81           C  
ATOM   2547  CG2 ILE A 297      15.351  -5.701 -15.898  1.00 83.81           C  
ATOM   2548  CD1 ILE A 297      13.319  -3.933 -14.352  1.00 83.81           C  
ATOM   2549  N   GLU A 298      14.055  -7.263 -18.868  1.00 83.18           N  
ATOM   2550  CA  GLU A 298      14.532  -8.505 -19.470  1.00 83.18           C  
ATOM   2551  C   GLU A 298      14.971  -8.284 -20.915  1.00 83.18           C  
ATOM   2552  CB  GLU A 298      13.448  -9.584 -19.408  1.00 83.18           C  
ATOM   2553  O   GLU A 298      15.938  -8.895 -21.375  1.00 83.18           O  
ATOM   2554  CG  GLU A 298      13.200 -10.126 -18.008  1.00 83.18           C  
ATOM   2555  CD  GLU A 298      12.017 -11.079 -17.935  1.00 83.18           C  
ATOM   2556  OE1 GLU A 298      11.799 -11.694 -16.867  1.00 83.18           O  
ATOM   2557  OE2 GLU A 298      11.304 -11.212 -18.955  1.00 83.18           O  
ATOM   2558  N   ALA A 299      14.228  -7.429 -21.580  1.00 83.48           N  
ATOM   2559  CA  ALA A 299      14.567  -7.108 -22.964  1.00 83.48           C  
ATOM   2560  C   ALA A 299      15.864  -6.308 -23.040  1.00 83.48           C  
ATOM   2561  CB  ALA A 299      13.429  -6.334 -23.624  1.00 83.48           C  
ATOM   2562  O   ALA A 299      16.702  -6.554 -23.911  1.00 83.48           O  
TER    2563      ALA A 299                                                      
ENDMDL                                                                          
END                                                                             
