# Supplementary material for: AlphaDesign: a de novo protein design framework based on AlphaFold
Source: Mol Syst Biol. 2025 Jun 17;21(9):1166–89. doi: 10.1038/s44320-025-00119-z (PMC12405559; doi:10.1038/s44320-025-00119-z)
Supplement: Supplementary file 4 — Source data Fig. 2 [file 44320_2025_119_MOESM4_ESM.zip › Figure_2/2A/prediction_monomer-50-nr2-run1_result_579.pdb]

MODEL     1                                                                     
ATOM      1  N   MET A   0      -6.019   7.809   8.431  1.00 85.01           N  
ATOM      2  CA  MET A   0      -5.833   7.891   6.985  1.00 85.01           C  
ATOM      3  C   MET A   0      -4.352   7.852   6.623  1.00 85.01           C  
ATOM      4  CB  MET A   0      -6.474   9.165   6.431  1.00 85.01           C  
ATOM      5  O   MET A   0      -3.725   8.897   6.444  1.00 85.01           O  
ATOM      6  CG  MET A   0      -6.617   9.171   4.918  1.00 85.01           C  
ATOM      7  SD  MET A   0      -7.567  10.617   4.307  1.00 85.01           S  
ATOM      8  CE  MET A   0      -7.632  10.232   2.535  1.00 85.01           C  
ATOM      9  N   GLU A   1      -3.715   6.789   7.006  1.00 90.96           N  
ATOM     10  CA  GLU A   1      -2.286   6.561   6.808  1.00 90.96           C  
ATOM     11  C   GLU A   1      -2.013   5.910   5.456  1.00 90.96           C  
ATOM     12  CB  GLU A   1      -1.719   5.693   7.934  1.00 90.96           C  
ATOM     13  O   GLU A   1      -2.715   4.979   5.056  1.00 90.96           O  
ATOM     14  CG  GLU A   1      -0.233   5.399   7.795  1.00 90.96           C  
ATOM     15  CD  GLU A   1       0.295   4.454   8.863  1.00 90.96           C  
ATOM     16  OE1 GLU A   1       0.244   3.219   8.659  1.00 90.96           O  
ATOM     17  OE2 GLU A   1       0.761   4.951   9.912  1.00 90.96           O  
ATOM     18  N   THR A   2      -1.110   6.571   4.675  1.00 94.19           N  
ATOM     19  CA  THR A   2      -0.661   6.004   3.409  1.00 94.19           C  
ATOM     20  C   THR A   2       0.838   5.723   3.443  1.00 94.19           C  
ATOM     21  CB  THR A   2      -0.983   6.942   2.231  1.00 94.19           C  
ATOM     22  O   THR A   2       1.630   6.594   3.809  1.00 94.19           O  
ATOM     23  CG2 THR A   2      -0.542   6.332   0.905  1.00 94.19           C  
ATOM     24  OG1 THR A   2      -2.396   7.179   2.189  1.00 94.19           O  
ATOM     25  N   ARG A   3       1.183   4.425   3.075  1.00 93.75           N  
ATOM     26  CA  ARG A   3       2.588   4.038   2.986  1.00 93.75           C  
ATOM     27  C   ARG A   3       2.927   3.523   1.591  1.00 93.75           C  
ATOM     28  CB  ARG A   3       2.920   2.973   4.033  1.00 93.75           C  
ATOM     29  O   ARG A   3       2.219   2.671   1.049  1.00 93.75           O  
ATOM     30  CG  ARG A   3       2.779   3.455   5.468  1.00 93.75           C  
ATOM     31  CD  ARG A   3       2.982   2.323   6.465  1.00 93.75           C  
ATOM     32  NE  ARG A   3       4.399   2.052   6.691  1.00 93.75           N  
ATOM     33  NH1 ARG A   3       4.048   0.525   8.389  1.00 93.75           N  
ATOM     34  NH2 ARG A   3       6.181   1.032   7.720  1.00 93.75           N  
ATOM     35  CZ  ARG A   3       4.873   1.204   7.600  1.00 93.75           C  
ATOM     36  N   VAL A   4       3.972   4.120   1.060  1.00 93.67           N  
ATOM     37  CA  VAL A   4       4.370   3.770  -0.300  1.00 93.67           C  
ATOM     38  C   VAL A   4       5.709   3.036  -0.274  1.00 93.67           C  
ATOM     39  CB  VAL A   4       4.466   5.021  -1.203  1.00 93.67           C  
ATOM     40  O   VAL A   4       6.678   3.519   0.315  1.00 93.67           O  
ATOM     41  CG1 VAL A   4       4.858   4.630  -2.626  1.00 93.67           C  
ATOM     42  CG2 VAL A   4       3.142   5.783  -1.199  1.00 93.67           C  
ATOM     43  N   TYR A   5       5.722   1.796  -0.924  1.00 92.34           N  
ATOM     44  CA  TYR A   5       6.918   0.968  -1.030  1.00 92.34           C  
ATOM     45  C   TYR A   5       7.368   0.843  -2.481  1.00 92.34           C  
ATOM     46  CB  TYR A   5       6.663  -0.422  -0.441  1.00 92.34           C  
ATOM     47  O   TYR A   5       6.582   0.458  -3.350  1.00 92.34           O  
ATOM     48  CG  TYR A   5       6.224  -0.399   1.003  1.00 92.34           C  
ATOM     49  CD1 TYR A   5       7.154  -0.494   2.036  1.00 92.34           C  
ATOM     50  CD2 TYR A   5       4.879  -0.283   1.338  1.00 92.34           C  
ATOM     51  CE1 TYR A   5       6.753  -0.475   3.368  1.00 92.34           C  
ATOM     52  CE2 TYR A   5       4.467  -0.262   2.666  1.00 92.34           C  
ATOM     53  OH  TYR A   5       5.009  -0.338   4.990  1.00 92.34           O  
ATOM     54  CZ  TYR A   5       5.410  -0.358   3.673  1.00 92.34           C  
ATOM     55  N   VAL A   6       8.577   1.268  -2.713  1.00 93.51           N  
ATOM     56  CA  VAL A   6       9.132   1.169  -4.059  1.00 93.51           C  
ATOM     57  C   VAL A   6      10.202   0.081  -4.098  1.00 93.51           C  
ATOM     58  CB  VAL A   6       9.724   2.517  -4.529  1.00 93.51           C  
ATOM     59  O   VAL A   6      11.164   0.120  -3.327  1.00 93.51           O  
ATOM     60  CG1 VAL A   6      10.207   2.420  -5.975  1.00 93.51           C  
ATOM     61  CG2 VAL A   6       8.692   3.633  -4.381  1.00 93.51           C  
ATOM     62  N   PHE A   7       9.928  -0.954  -4.953  1.00 92.78           N  
ATOM     63  CA  PHE A   7      10.871  -2.058  -5.083  1.00 92.78           C  
ATOM     64  C   PHE A   7      11.383  -2.167  -6.514  1.00 92.78           C  
ATOM     65  CB  PHE A   7      10.219  -3.377  -4.656  1.00 92.78           C  
ATOM     66  O   PHE A   7      10.644  -1.903  -7.465  1.00 92.78           O  
ATOM     67  CG  PHE A   7       9.638  -3.345  -3.269  1.00 92.78           C  
ATOM     68  CD1 PHE A   7      10.447  -3.540  -2.156  1.00 92.78           C  
ATOM     69  CD2 PHE A   7       8.281  -3.121  -3.077  1.00 92.78           C  
ATOM     70  CE1 PHE A   7       9.911  -3.511  -0.870  1.00 92.78           C  
ATOM     71  CE2 PHE A   7       7.738  -3.091  -1.795  1.00 92.78           C  
ATOM     72  CZ  PHE A   7       8.555  -3.287  -0.694  1.00 92.78           C  
ATOM     73  N   ASP A   8      12.669  -2.536  -6.576  1.00 91.79           N  
ATOM     74  CA  ASP A   8      13.201  -2.966  -7.865  1.00 91.79           C  
ATOM     75  C   ASP A   8      12.874  -4.434  -8.132  1.00 91.79           C  
ATOM     76  CB  ASP A   8      14.714  -2.746  -7.922  1.00 91.79           C  
ATOM     77  O   ASP A   8      13.020  -5.279  -7.246  1.00 91.79           O  
ATOM     78  CG  ASP A   8      15.261  -2.745  -9.339  1.00 91.79           C  
ATOM     79  OD1 ASP A   8      15.785  -3.786  -9.791  1.00 91.79           O  
ATOM     80  OD2 ASP A   8      15.169  -1.693 -10.008  1.00 91.79           O  
ATOM     81  N   ARG A   9      12.317  -4.828  -9.178  1.00 86.65           N  
ATOM     82  CA  ARG A   9      11.888  -6.172  -9.552  1.00 86.65           C  
ATOM     83  C   ARG A   9      13.034  -7.169  -9.420  1.00 86.65           C  
ATOM     84  CB  ARG A   9      11.345  -6.184 -10.983  1.00 86.65           C  
ATOM     85  O   ARG A   9      12.817  -8.327  -9.056  1.00 86.65           O  
ATOM     86  CG  ARG A   9      10.643  -7.477 -11.364  1.00 86.65           C  
ATOM     87  CD  ARG A   9       9.969  -7.373 -12.725  1.00 86.65           C  
ATOM     88  NE  ARG A   9       9.412  -8.654 -13.151  1.00 86.65           N  
ATOM     89  NH1 ARG A   9       7.232  -7.900 -13.274  1.00 86.65           N  
ATOM     90  NH2 ARG A   9       7.726 -10.080 -13.782  1.00 86.65           N  
ATOM     91  CZ  ARG A   9       8.125  -8.875 -13.401  1.00 86.65           C  
ATOM     92  N   ARG A  10      14.303  -6.665  -9.528  1.00 88.49           N  
ATOM     93  CA  ARG A  10      15.461  -7.550  -9.469  1.00 88.49           C  
ATOM     94  C   ARG A  10      15.958  -7.707  -8.035  1.00 88.49           C  
ATOM     95  CB  ARG A  10      16.588  -7.022 -10.359  1.00 88.49           C  
ATOM     96  O   ARG A  10      16.705  -8.639  -7.730  1.00 88.49           O  
ATOM     97  CG  ARG A  10      16.246  -7.004 -11.840  1.00 88.49           C  
ATOM     98  CD  ARG A  10      17.424  -6.542 -12.686  1.00 88.49           C  
ATOM     99  NE  ARG A  10      17.070  -6.447 -14.099  1.00 88.49           N  
ATOM    100  NH1 ARG A  10      19.092  -5.546 -14.759  1.00 88.49           N  
ATOM    101  NH2 ARG A  10      17.445  -5.935 -16.306  1.00 88.49           N  
ATOM    102  CZ  ARG A  10      17.870  -5.976 -15.051  1.00 88.49           C  
ATOM    103  N   GLU A  11      15.350  -6.962  -7.183  1.00 87.33           N  
ATOM    104  CA  GLU A  11      15.795  -6.891  -5.795  1.00 87.33           C  
ATOM    105  C   GLU A  11      14.807  -7.586  -4.863  1.00 87.33           C  
ATOM    106  CB  GLU A  11      15.989  -5.435  -5.365  1.00 87.33           C  
ATOM    107  O   GLU A  11      15.198  -8.126  -3.826  1.00 87.33           O  
ATOM    108  CG  GLU A  11      17.221  -4.775  -5.967  1.00 87.33           C  
ATOM    109  CD  GLU A  11      17.619  -3.490  -5.259  1.00 87.33           C  
ATOM    110  OE1 GLU A  11      18.397  -3.552  -4.280  1.00 87.33           O  
ATOM    111  OE2 GLU A  11      17.149  -2.412  -5.686  1.00 87.33           O  
ATOM    112  N   ILE A  12      13.571  -7.663  -5.304  1.00 88.95           N  
ATOM    113  CA  ILE A  12      12.547  -8.297  -4.480  1.00 88.95           C  
ATOM    114  C   ILE A  12      12.004  -9.533  -5.193  1.00 88.95           C  
ATOM    115  CB  ILE A  12      11.398  -7.317  -4.155  1.00 88.95           C  
ATOM    116  O   ILE A  12      11.739  -9.497  -6.397  1.00 88.95           O  
ATOM    117  CG1 ILE A  12      10.446  -7.934  -3.124  1.00 88.95           C  
ATOM    118  CG2 ILE A  12      10.645  -6.924  -5.430  1.00 88.95           C  
ATOM    119  CD1 ILE A  12       9.574  -6.917  -2.400  1.00 88.95           C  
ATOM    120  N   SER A  13      11.957 -10.592  -4.537  1.00 90.56           N  
ATOM    121  CA  SER A  13      11.419 -11.837  -5.074  1.00 90.56           C  
ATOM    122  C   SER A  13       9.902 -11.892  -4.928  1.00 90.56           C  
ATOM    123  CB  SER A  13      12.050 -13.041  -4.374  1.00 90.56           C  
ATOM    124  O   SER A  13       9.330 -11.213  -4.073  1.00 90.56           O  
ATOM    125  OG  SER A  13      13.453 -13.061  -4.576  1.00 90.56           O  
ATOM    126  N   GLU A  14       9.130 -12.504  -5.684  1.00 87.79           N  
ATOM    127  CA  GLU A  14       7.682 -12.684  -5.652  1.00 87.79           C  
ATOM    128  C   GLU A  14       7.214 -13.152  -4.277  1.00 87.79           C  
ATOM    129  CB  GLU A  14       7.241 -13.682  -6.726  1.00 87.79           C  
ATOM    130  O   GLU A  14       6.179 -12.703  -3.782  1.00 87.79           O  
ATOM    131  CG  GLU A  14       7.319 -13.135  -8.143  1.00 87.79           C  
ATOM    132  CD  GLU A  14       6.958 -14.163  -9.204  1.00 87.79           C  
ATOM    133  OE1 GLU A  14       5.756 -14.316  -9.517  1.00 87.79           O  
ATOM    134  OE2 GLU A  14       7.886 -14.822  -9.725  1.00 87.79           O  
ATOM    135  N   GLU A  15       7.961 -13.961  -3.684  1.00 91.36           N  
ATOM    136  CA  GLU A  15       7.617 -14.451  -2.352  1.00 91.36           C  
ATOM    137  C   GLU A  15       7.663 -13.327  -1.321  1.00 91.36           C  
ATOM    138  CB  GLU A  15       8.557 -15.585  -1.937  1.00 91.36           C  
ATOM    139  O   GLU A  15       6.757 -13.196  -0.496  1.00 91.36           O  
ATOM    140  CG  GLU A  15       7.907 -16.621  -1.031  1.00 91.36           C  
ATOM    141  CD  GLU A  15       8.806 -17.814  -0.742  1.00 91.36           C  
ATOM    142  OE1 GLU A  15       9.616 -17.746   0.210  1.00 91.36           O  
ATOM    143  OE2 GLU A  15       8.699 -18.822  -1.475  1.00 91.36           O  
ATOM    144  N   GLU A  16       8.679 -12.553  -1.389  1.00 91.17           N  
ATOM    145  CA  GLU A  16       8.843 -11.417  -0.488  1.00 91.17           C  
ATOM    146  C   GLU A  16       7.777 -10.354  -0.738  1.00 91.17           C  
ATOM    147  CB  GLU A  16      10.239 -10.807  -0.640  1.00 91.17           C  
ATOM    148  O   GLU A  16       7.214  -9.798   0.206  1.00 91.17           O  
ATOM    149  CG  GLU A  16      11.362 -11.712  -0.153  1.00 91.17           C  
ATOM    150  CD  GLU A  16      12.714 -11.018  -0.107  1.00 91.17           C  
ATOM    151  OE1 GLU A  16      13.087 -10.486   0.964  1.00 91.17           O  
ATOM    152  OE2 GLU A  16      13.406 -11.006  -1.149  1.00 91.17           O  
ATOM    153  N   LEU A  17       7.471 -10.165  -1.967  1.00 90.13           N  
ATOM    154  CA  LEU A  17       6.420  -9.226  -2.343  1.00 90.13           C  
ATOM    155  C   LEU A  17       5.058  -9.711  -1.857  1.00 90.13           C  
ATOM    156  CB  LEU A  17       6.393  -9.030  -3.861  1.00 90.13           C  
ATOM    157  O   LEU A  17       4.298  -8.945  -1.261  1.00 90.13           O  
ATOM    158  CG  LEU A  17       5.320  -8.084  -4.403  1.00 90.13           C  
ATOM    159  CD1 LEU A  17       5.526  -6.677  -3.851  1.00 90.13           C  
ATOM    160  CD2 LEU A  17       5.338  -8.073  -5.928  1.00 90.13           C  
ATOM    161  N   GLU A  18       4.842 -10.980  -2.011  1.00 90.40           N  
ATOM    162  CA  GLU A  18       3.589 -11.592  -1.579  1.00 90.40           C  
ATOM    163  C   GLU A  18       3.436 -11.524  -0.062  1.00 90.40           C  
ATOM    164  CB  GLU A  18       3.510 -13.046  -2.050  1.00 90.40           C  
ATOM    165  O   GLU A  18       2.351 -11.233   0.446  1.00 90.40           O  
ATOM    166  CG  GLU A  18       2.121 -13.656  -1.931  1.00 90.40           C  
ATOM    167  CD  GLU A  18       2.011 -15.028  -2.577  1.00 90.40           C  
ATOM    168  OE1 GLU A  18       2.323 -16.040  -1.910  1.00 90.40           O  
ATOM    169  OE2 GLU A  18       1.610 -15.091  -3.761  1.00 90.40           O  
ATOM    170  N   ALA A  19       4.531 -11.828   0.558  1.00 91.69           N  
ATOM    171  CA  ALA A  19       4.505 -11.758   2.016  1.00 91.69           C  
ATOM    172  C   ALA A  19       4.230 -10.335   2.493  1.00 91.69           C  
ATOM    173  CB  ALA A  19       5.823 -12.265   2.597  1.00 91.69           C  
ATOM    174  O   ALA A  19       3.469 -10.127   3.440  1.00 91.69           O  
ATOM    175  N   LEU A  20       4.857  -9.404   1.819  1.00 91.23           N  
ATOM    176  CA  LEU A  20       4.656  -7.992   2.127  1.00 91.23           C  
ATOM    177  C   LEU A  20       3.207  -7.584   1.882  1.00 91.23           C  
ATOM    178  CB  LEU A  20       5.593  -7.121   1.286  1.00 91.23           C  
ATOM    179  O   LEU A  20       2.590  -6.933   2.729  1.00 91.23           O  
ATOM    180  CG  LEU A  20       5.495  -5.611   1.507  1.00 91.23           C  
ATOM    181  CD1 LEU A  20       6.012  -5.243   2.894  1.00 91.23           C  
ATOM    182  CD2 LEU A  20       6.268  -4.861   0.427  1.00 91.23           C  
ATOM    183  N   LEU A  21       2.626  -8.007   0.804  1.00 91.86           N  
ATOM    184  CA  LEU A  21       1.238  -7.719   0.460  1.00 91.86           C  
ATOM    185  C   LEU A  21       0.286  -8.336   1.479  1.00 91.86           C  
ATOM    186  CB  LEU A  21       0.913  -8.242  -0.941  1.00 91.86           C  
ATOM    187  O   LEU A  21      -0.686  -7.699   1.892  1.00 91.86           O  
ATOM    188  CG  LEU A  21       1.623  -7.550  -2.105  1.00 91.86           C  
ATOM    189  CD1 LEU A  21       1.321  -8.271  -3.415  1.00 91.86           C  
ATOM    190  CD2 LEU A  21       1.211  -6.084  -2.188  1.00 91.86           C  
ATOM    191  N   ALA A  22       0.465  -9.634   1.808  1.00 92.25           N  
ATOM    192  CA  ALA A  22      -0.351 -10.330   2.798  1.00 92.25           C  
ATOM    193  C   ALA A  22      -0.298  -9.621   4.149  1.00 92.25           C  
ATOM    194  CB  ALA A  22       0.108 -11.779   2.943  1.00 92.25           C  
ATOM    195  O   ALA A  22      -1.317  -9.497   4.832  1.00 92.25           O  
ATOM    196  N   GLU A  23       0.897  -9.305   4.488  1.00 92.36           N  
ATOM    197  CA  GLU A  23       1.101  -8.591   5.744  1.00 92.36           C  
ATOM    198  C   GLU A  23       0.325  -7.278   5.766  1.00 92.36           C  
ATOM    199  CB  GLU A  23       2.591  -8.325   5.975  1.00 92.36           C  
ATOM    200  O   GLU A  23      -0.325  -6.951   6.761  1.00 92.36           O  
ATOM    201  CG  GLU A  23       3.377  -9.556   6.402  1.00 92.36           C  
ATOM    202  CD  GLU A  23       4.740  -9.225   6.987  1.00 92.36           C  
ATOM    203  OE1 GLU A  23       4.843  -9.037   8.221  1.00 92.36           O  
ATOM    204  OE2 GLU A  23       5.715  -9.152   6.205  1.00 92.36           O  
ATOM    205  N   LEU A  24       0.366  -6.478   4.696  1.00 93.31           N  
ATOM    206  CA  LEU A  24      -0.334  -5.203   4.592  1.00 93.31           C  
ATOM    207  C   LEU A  24      -1.845  -5.411   4.593  1.00 93.31           C  
ATOM    208  CB  LEU A  24       0.090  -4.460   3.323  1.00 93.31           C  
ATOM    209  O   LEU A  24      -2.579  -4.665   5.245  1.00 93.31           O  
ATOM    210  CG  LEU A  24       1.515  -3.906   3.306  1.00 93.31           C  
ATOM    211  CD1 LEU A  24       1.887  -3.442   1.901  1.00 93.31           C  
ATOM    212  CD2 LEU A  24       1.657  -2.763   4.306  1.00 93.31           C  
ATOM    213  N   ARG A  25      -2.220  -6.418   3.942  1.00 91.16           N  
ATOM    214  CA  ARG A  25      -3.637  -6.765   3.886  1.00 91.16           C  
ATOM    215  C   ARG A  25      -4.145  -7.213   5.252  1.00 91.16           C  
ATOM    216  CB  ARG A  25      -3.881  -7.864   2.850  1.00 91.16           C  
ATOM    217  O   ARG A  25      -5.262  -6.871   5.648  1.00 91.16           O  
ATOM    218  CG  ARG A  25      -5.347  -8.072   2.506  1.00 91.16           C  
ATOM    219  CD  ARG A  25      -5.530  -9.141   1.438  1.00 91.16           C  
ATOM    220  NE  ARG A  25      -5.646  -8.556   0.105  1.00 91.16           N  
ATOM    221  NH1 ARG A  25      -5.343 -10.549  -1.022  1.00 91.16           N  
ATOM    222  NH2 ARG A  25      -5.676  -8.606  -2.191  1.00 91.16           N  
ATOM    223  CZ  ARG A  25      -5.555  -9.238  -1.033  1.00 91.16           C  
ATOM    224  N   ALA A  26      -3.402  -8.032   5.944  1.00 91.93           N  
ATOM    225  CA  ALA A  26      -3.762  -8.503   7.279  1.00 91.93           C  
ATOM    226  C   ALA A  26      -3.904  -7.336   8.252  1.00 91.93           C  
ATOM    227  CB  ALA A  26      -2.721  -9.495   7.792  1.00 91.93           C  
ATOM    228  O   ALA A  26      -4.704  -7.394   9.189  1.00 91.93           O  
ATOM    229  N   GLN A  27      -3.214  -6.294   8.073  1.00 91.07           N  
ATOM    230  CA  GLN A  27      -3.214  -5.100   8.912  1.00 91.07           C  
ATOM    231  C   GLN A  27      -4.357  -4.162   8.535  1.00 91.07           C  
ATOM    232  CB  GLN A  27      -1.876  -4.366   8.802  1.00 91.07           C  
ATOM    233  O   GLN A  27      -4.648  -3.208   9.259  1.00 91.07           O  
ATOM    234  CG  GLN A  27      -0.698  -5.149   9.365  1.00 91.07           C  
ATOM    235  CD  GLN A  27       0.619  -4.407   9.230  1.00 91.07           C  
ATOM    236  NE2 GLN A  27       1.458  -4.852   8.301  1.00 91.07           N  
ATOM    237  OE1 GLN A  27       0.879  -3.440   9.954  1.00 91.07           O  
ATOM    238  N   GLY A  28      -5.028  -4.459   7.391  1.00 93.02           N  
ATOM    239  CA  GLY A  28      -6.187  -3.682   6.982  1.00 93.02           C  
ATOM    240  C   GLY A  28      -5.858  -2.613   5.957  1.00 93.02           C  
ATOM    241  O   GLY A  28      -6.623  -1.663   5.776  1.00 93.02           O  
ATOM    242  N   TYR A  29      -4.700  -2.751   5.490  1.00 94.71           N  
ATOM    243  CA  TYR A  29      -4.271  -1.796   4.474  1.00 94.71           C  
ATOM    244  C   TYR A  29      -4.840  -2.160   3.108  1.00 94.71           C  
ATOM    245  CB  TYR A  29      -2.742  -1.737   4.404  1.00 94.71           C  
ATOM    246  O   TYR A  29      -4.915  -3.339   2.754  1.00 94.71           O  
ATOM    247  CG  TYR A  29      -2.112  -0.963   5.537  1.00 94.71           C  
ATOM    248  CD1 TYR A  29      -1.951   0.418   5.458  1.00 94.71           C  
ATOM    249  CD2 TYR A  29      -1.675  -1.612   6.687  1.00 94.71           C  
ATOM    250  CE1 TYR A  29      -1.369   1.135   6.498  1.00 94.71           C  
ATOM    251  CE2 TYR A  29      -1.092  -0.905   7.734  1.00 94.71           C  
ATOM    252  OH  TYR A  29      -0.367   1.170   8.664  1.00 94.71           O  
ATOM    253  CZ  TYR A  29      -0.944   0.465   7.631  1.00 94.71           C  
ATOM    254  N   GLU A  30      -5.348  -1.241   2.459  1.00 93.52           N  
ATOM    255  CA  GLU A  30      -5.659  -1.388   1.040  1.00 93.52           C  
ATOM    256  C   GLU A  30      -4.405  -1.249   0.183  1.00 93.52           C  
ATOM    257  CB  GLU A  30      -6.707  -0.358   0.610  1.00 93.52           C  
ATOM    258  O   GLU A  30      -3.718  -0.226   0.238  1.00 93.52           O  
ATOM    259  CG  GLU A  30      -7.722  -0.893  -0.390  1.00 93.52           C  
ATOM    260  CD  GLU A  30      -8.871   0.067  -0.651  1.00 93.52           C  
ATOM    261  OE1 GLU A  30      -8.705   1.006  -1.463  1.00 93.52           O  
ATOM    262  OE2 GLU A  30      -9.946  -0.120  -0.039  1.00 93.52           O  
ATOM    263  N   VAL A  31      -4.114  -2.340  -0.542  1.00 93.24           N  
ATOM    264  CA  VAL A  31      -2.848  -2.363  -1.266  1.00 93.24           C  
ATOM    265  C   VAL A  31      -3.102  -2.177  -2.760  1.00 93.24           C  
ATOM    266  CB  VAL A  31      -2.075  -3.678  -1.017  1.00 93.24           C  
ATOM    267  O   VAL A  31      -4.004  -2.800  -3.325  1.00 93.24           O  
ATOM    268  CG1 VAL A  31      -0.672  -3.601  -1.617  1.00 93.24           C  
ATOM    269  CG2 VAL A  31      -2.004  -3.979   0.479  1.00 93.24           C  
ATOM    270  N   ARG A  32      -2.380  -1.248  -3.488  1.00 93.39           N  
ATOM    271  CA  ARG A  32      -2.366  -1.024  -4.930  1.00 93.39           C  
ATOM    272  C   ARG A  32      -0.953  -1.141  -5.489  1.00 93.39           C  
ATOM    273  CB  ARG A  32      -2.951   0.350  -5.266  1.00 93.39           C  
ATOM    274  O   ARG A  32      -0.030  -0.483  -5.003  1.00 93.39           O  
ATOM    275  CG  ARG A  32      -4.339   0.295  -5.882  1.00 93.39           C  
ATOM    276  CD  ARG A  32      -4.924   1.687  -6.080  1.00 93.39           C  
ATOM    277  NE  ARG A  32      -4.218   2.424  -7.124  1.00 93.39           N  
ATOM    278  NH1 ARG A  32      -6.086   3.554  -7.878  1.00 93.39           N  
ATOM    279  NH2 ARG A  32      -4.049   3.911  -8.866  1.00 93.39           N  
ATOM    280  CZ  ARG A  32      -4.786   3.295  -7.954  1.00 93.39           C  
ATOM    281  N   ILE A  33      -0.817  -1.894  -6.493  1.00 92.98           N  
ATOM    282  CA  ILE A  33       0.495  -2.146  -7.078  1.00 92.98           C  
ATOM    283  C   ILE A  33       0.563  -1.535  -8.476  1.00 92.98           C  
ATOM    284  CB  ILE A  33       0.807  -3.658  -7.138  1.00 92.98           C  
ATOM    285  O   ILE A  33      -0.317  -1.773  -9.307  1.00 92.98           O  
ATOM    286  CG1 ILE A  33       0.616  -4.298  -5.758  1.00 92.98           C  
ATOM    287  CG2 ILE A  33       2.226  -3.896  -7.661  1.00 92.98           C  
ATOM    288  CD1 ILE A  33       0.612  -5.820  -5.777  1.00 92.98           C  
ATOM    289  N   GLU A  34       1.628  -0.825  -8.583  1.00 92.97           N  
ATOM    290  CA  GLU A  34       1.869  -0.216  -9.888  1.00 92.97           C  
ATOM    291  C   GLU A  34       3.251  -0.582 -10.420  1.00 92.97           C  
ATOM    292  CB  GLU A  34       1.721   1.305  -9.808  1.00 92.97           C  
ATOM    293  O   GLU A  34       4.198  -0.742  -9.647  1.00 92.97           O  
ATOM    294  CG  GLU A  34       0.307   1.770  -9.489  1.00 92.97           C  
ATOM    295  CD  GLU A  34       0.116   3.269  -9.659  1.00 92.97           C  
ATOM    296  OE1 GLU A  34      -0.191   3.718 -10.786  1.00 92.97           O  
ATOM    297  OE2 GLU A  34       0.277   4.000  -8.656  1.00 92.97           O  
ATOM    298  N   TYR A  35       3.250  -0.551 -11.793  1.00 93.43           N  
ATOM    299  CA  TYR A  35       4.514  -0.870 -12.448  1.00 93.43           C  
ATOM    300  C   TYR A  35       4.927   0.242 -13.405  1.00 93.43           C  
ATOM    301  CB  TYR A  35       4.408  -2.197 -13.205  1.00 93.43           C  
ATOM    302  O   TYR A  35       4.726   0.133 -14.617  1.00 93.43           O  
ATOM    303  CG  TYR A  35       3.927  -3.346 -12.351  1.00 93.43           C  
ATOM    304  CD1 TYR A  35       4.827  -4.124 -11.627  1.00 93.43           C  
ATOM    305  CD2 TYR A  35       2.574  -3.655 -12.268  1.00 93.43           C  
ATOM    306  CE1 TYR A  35       4.389  -5.185 -10.840  1.00 93.43           C  
ATOM    307  CE2 TYR A  35       2.125  -4.713 -11.485  1.00 93.43           C  
ATOM    308  OH  TYR A  35       2.600  -6.520  -9.999  1.00 93.43           O  
ATOM    309  CZ  TYR A  35       3.039  -5.471 -10.776  1.00 93.43           C  
ATOM    310  N   PRO A  36       5.436   1.272 -12.748  1.00 91.95           N  
ATOM    311  CA  PRO A  36       5.790   2.425 -13.580  1.00 91.95           C  
ATOM    312  C   PRO A  36       6.867   2.099 -14.612  1.00 91.95           C  
ATOM    313  CB  PRO A  36       6.300   3.449 -12.563  1.00 91.95           C  
ATOM    314  O   PRO A  36       6.950   2.758 -15.652  1.00 91.95           O  
ATOM    315  CG  PRO A  36       6.647   2.645 -11.352  1.00 91.95           C  
ATOM    316  CD  PRO A  36       5.793   1.409 -11.339  1.00 91.95           C  
ATOM    317  N   SER A  37       7.672   1.083 -14.253  1.00 92.72           N  
ATOM    318  CA  SER A  37       8.712   0.620 -15.166  1.00 92.72           C  
ATOM    319  C   SER A  37       8.916  -0.887 -15.052  1.00 92.72           C  
ATOM    320  CB  SER A  37      10.030   1.344 -14.890  1.00 92.72           C  
ATOM    321  O   SER A  37       8.362  -1.528 -14.156  1.00 92.72           O  
ATOM    322  OG  SER A  37       9.860   2.748 -14.978  1.00 92.72           O  
ATOM    323  N   GLU A  38       9.621  -1.473 -16.046  1.00 89.30           N  
ATOM    324  CA  GLU A  38       9.826  -2.916 -16.132  1.00 89.30           C  
ATOM    325  C   GLU A  38      10.607  -3.435 -14.928  1.00 89.30           C  
ATOM    326  CB  GLU A  38      10.554  -3.279 -17.429  1.00 89.30           C  
ATOM    327  O   GLU A  38      10.371  -4.552 -14.464  1.00 89.30           O  
ATOM    328  CG  GLU A  38       9.761  -4.203 -18.342  1.00 89.30           C  
ATOM    329  CD  GLU A  38      10.481  -4.525 -19.641  1.00 89.30           C  
ATOM    330  OE1 GLU A  38      11.305  -5.468 -19.661  1.00 89.30           O  
ATOM    331  OE2 GLU A  38      10.221  -3.828 -20.647  1.00 89.30           O  
ATOM    332  N   ASP A  39      11.225  -2.627 -14.208  1.00 92.29           N  
ATOM    333  CA  ASP A  39      12.100  -3.091 -13.135  1.00 92.29           C  
ATOM    334  C   ASP A  39      11.720  -2.451 -11.802  1.00 92.29           C  
ATOM    335  CB  ASP A  39      13.563  -2.787 -13.466  1.00 92.29           C  
ATOM    336  O   ASP A  39      12.465  -2.552 -10.824  1.00 92.29           O  
ATOM    337  CG  ASP A  39      14.045  -3.492 -14.722  1.00 92.29           C  
ATOM    338  OD1 ASP A  39      14.352  -4.702 -14.662  1.00 92.29           O  
ATOM    339  OD2 ASP A  39      14.122  -2.830 -15.780  1.00 92.29           O  
ATOM    340  N   VAL A  40      10.542  -1.831 -11.835  1.00 92.79           N  
ATOM    341  CA  VAL A  40      10.145  -1.122 -10.623  1.00 92.79           C  
ATOM    342  C   VAL A  40       8.737  -1.547 -10.214  1.00 92.79           C  
ATOM    343  CB  VAL A  40      10.204   0.410 -10.817  1.00 92.79           C  
ATOM    344  O   VAL A  40       7.827  -1.588 -11.046  1.00 92.79           O  
ATOM    345  CG1 VAL A  40       9.738   1.132  -9.554  1.00 92.79           C  
ATOM    346  CG2 VAL A  40      11.618   0.846 -11.194  1.00 92.79           C  
ATOM    347  N   ILE A  41       8.584  -1.855  -8.965  1.00 93.47           N  
ATOM    348  CA  ILE A  41       7.288  -2.189  -8.385  1.00 93.47           C  
ATOM    349  C   ILE A  41       6.932  -1.175  -7.301  1.00 93.47           C  
ATOM    350  CB  ILE A  41       7.282  -3.621  -7.804  1.00 93.47           C  
ATOM    351  O   ILE A  41       7.697  -0.973  -6.355  1.00 93.47           O  
ATOM    352  CG1 ILE A  41       7.722  -4.631  -8.869  1.00 93.47           C  
ATOM    353  CG2 ILE A  41       5.897  -3.973  -7.253  1.00 93.47           C  
ATOM    354  CD1 ILE A  41       7.977  -6.031  -8.326  1.00 93.47           C  
ATOM    355  N   VAL A  42       5.815  -0.500  -7.519  1.00 94.40           N  
ATOM    356  CA  VAL A  42       5.346   0.450  -6.516  1.00 94.40           C  
ATOM    357  C   VAL A  42       4.135  -0.126  -5.784  1.00 94.40           C  
ATOM    358  CB  VAL A  42       4.987   1.813  -7.150  1.00 94.40           C  
ATOM    359  O   VAL A  42       3.127  -0.463  -6.409  1.00 94.40           O  
ATOM    360  CG1 VAL A  42       4.520   2.799  -6.081  1.00 94.40           C  
ATOM    361  CG2 VAL A  42       6.182   2.376  -7.915  1.00 94.40           C  
ATOM    362  N   VAL A  43       4.253  -0.277  -4.457  1.00 94.07           N  
ATOM    363  CA  VAL A  43       3.152  -0.771  -3.636  1.00 94.07           C  
ATOM    364  C   VAL A  43       2.623   0.355  -2.750  1.00 94.07           C  
ATOM    365  CB  VAL A  43       3.586  -1.973  -2.768  1.00 94.07           C  
ATOM    366  O   VAL A  43       3.349   0.879  -1.902  1.00 94.07           O  
ATOM    367  CG1 VAL A  43       2.406  -2.511  -1.961  1.00 94.07           C  
ATOM    368  CG2 VAL A  43       4.184  -3.074  -3.643  1.00 94.07           C  
ATOM    369  N   THR A  44       1.387   0.734  -3.087  1.00 95.07           N  
ATOM    370  CA  THR A  44       0.741   1.737  -2.247  1.00 95.07           C  
ATOM    371  C   THR A  44      -0.194   1.076  -1.238  1.00 95.07           C  
ATOM    372  CB  THR A  44      -0.049   2.751  -3.095  1.00 95.07           C  
ATOM    373  O   THR A  44      -1.133   0.375  -1.621  1.00 95.07           O  
ATOM    374  CG2 THR A  44      -0.601   3.879  -2.231  1.00 95.07           C  
ATOM    375  OG1 THR A  44       0.816   3.307  -4.093  1.00 95.07           O  
ATOM    376  N   ALA A  45       0.126   1.228   0.059  1.00 94.76           N  
ATOM    377  CA  ALA A  45      -0.707   0.669   1.120  1.00 94.76           C  
ATOM    378  C   ALA A  45      -1.452   1.769   1.870  1.00 94.76           C  
ATOM    379  CB  ALA A  45       0.143  -0.149   2.090  1.00 94.76           C  
ATOM    380  O   ALA A  45      -0.832   2.646   2.475  1.00 94.76           O  
ATOM    381  N   THR A  46      -2.866   1.769   1.822  1.00 94.94           N  
ATOM    382  CA  THR A  46      -3.710   2.764   2.476  1.00 94.94           C  
ATOM    383  C   THR A  46      -4.527   2.127   3.597  1.00 94.94           C  
ATOM    384  CB  THR A  46      -4.656   3.443   1.469  1.00 94.94           C  
ATOM    385  O   THR A  46      -5.234   1.143   3.374  1.00 94.94           O  
ATOM    386  CG2 THR A  46      -5.427   4.585   2.123  1.00 94.94           C  
ATOM    387  OG1 THR A  46      -3.888   3.963   0.377  1.00 94.94           O  
ATOM    388  N   ASN A  47      -4.310   2.650   4.822  1.00 93.72           N  
ATOM    389  CA  ASN A  47      -5.080   2.202   5.977  1.00 93.72           C  
ATOM    390  C   ASN A  47      -6.218   3.166   6.301  1.00 93.72           C  
ATOM    391  CB  ASN A  47      -4.169   2.027   7.195  1.00 93.72           C  
ATOM    392  O   ASN A  47      -5.978   4.281   6.768  1.00 93.72           O  
ATOM    393  CG  ASN A  47      -4.823   1.226   8.303  1.00 93.72           C  
ATOM    394  ND2 ASN A  47      -4.017   0.484   9.053  1.00 93.72           N  
ATOM    395  OD1 ASN A  47      -6.043   1.272   8.483  1.00 93.72           O  
ATOM    396  N   PRO A  48      -7.418   2.691   5.968  1.00 80.06           N  
ATOM    397  CA  PRO A  48      -8.584   3.557   6.156  1.00 80.06           C  
ATOM    398  C   PRO A  48      -8.955   3.737   7.626  1.00 80.06           C  
ATOM    399  CB  PRO A  48      -9.694   2.823   5.399  1.00 80.06           C  
ATOM    400  O   PRO A  48      -9.715   4.647   7.968  1.00 80.06           O  
ATOM    401  CG  PRO A  48      -9.181   1.431   5.224  1.00 80.06           C  
ATOM    402  CD  PRO A  48      -7.684   1.455   5.347  1.00 80.06           C  
ATOM    403  N   ALA A  49      -8.418   2.847   8.462  1.00 82.84           N  
ATOM    404  CA  ALA A  49      -8.656   2.877   9.903  1.00 82.84           C  
ATOM    405  C   ALA A  49      -7.913   4.037  10.559  1.00 82.84           C  
ATOM    406  CB  ALA A  49      -8.237   1.553  10.539  1.00 82.84           C  
ATOM    407  O   ALA A  49      -6.933   4.545  10.009  1.00 82.84           O  
TER     408      ALA A  49                                                      
ENDMDL                                                                          
END                                                                             
