# Supplementary material for: AlphaDesign: a de novo protein design framework based on AlphaFold
Source: Mol Syst Biol. 2025 Jun 17;21(9):1166–89. doi: 10.1038/s44320-025-00119-z (PMC12405559; doi:10.1038/s44320-025-00119-z)
Supplement: Supplementary file 4 — Source data Fig. 2 [file 44320_2025_119_MOESM4_ESM.zip › Figure_2/2B/design_heterodimer-50-nr2-run1_result_30.pdb]

MODEL     1                                                                     
ATOM      1  N   PRO A   0       2.695 -11.299  -9.814  1.00  0.00           N  
ATOM      2  CA  PRO A   0       3.133 -10.499 -10.960  1.00  0.00           C  
ATOM      3  C   PRO A   0       3.051  -8.997 -10.697  1.00  0.00           C  
ATOM      4  CB  PRO A   0       2.164 -10.913 -12.071  1.00  0.00           C  
ATOM      5  O   PRO A   0       3.838  -8.226 -11.252  1.00  0.00           O  
ATOM      6  CG  PRO A   0       1.330 -11.995 -11.466  1.00  0.00           C  
ATOM      7  CD  PRO A   0       1.651 -12.084 -10.002  1.00  0.00           C  
ATOM      8  N   HIS A   1       2.223  -8.553  -9.669  1.00  0.00           N  
ATOM      9  CA  HIS A   1       2.003  -7.146  -9.353  1.00  0.00           C  
ATOM     10  C   HIS A   1       3.070  -6.624  -8.396  1.00  0.00           C  
ATOM     11  CB  HIS A   1       0.612  -6.943  -8.750  1.00  0.00           C  
ATOM     12  O   HIS A   1       3.461  -5.457  -8.473  1.00  0.00           O  
ATOM     13  CG  HIS A   1      -0.502  -7.188  -9.717  1.00  0.00           C  
ATOM     14  CD2 HIS A   1      -1.462  -8.143  -9.744  1.00  0.00           C  
ATOM     15  ND1 HIS A   1      -0.717  -6.393 -10.822  1.00  0.00           N  
ATOM     16  CE1 HIS A   1      -1.764  -6.850 -11.488  1.00  0.00           C  
ATOM     17  NE2 HIS A   1      -2.235  -7.911 -10.855  1.00  0.00           N  
ATOM     18  N   LEU A   2       3.568  -7.591  -7.596  1.00  0.00           N  
ATOM     19  CA  LEU A   2       4.636  -7.291  -6.649  1.00  0.00           C  
ATOM     20  C   LEU A   2       5.965  -7.100  -7.372  1.00  0.00           C  
ATOM     21  CB  LEU A   2       4.763  -8.409  -5.611  1.00  0.00           C  
ATOM     22  O   LEU A   2       6.739  -6.201  -7.032  1.00  0.00           O  
ATOM     23  CG  LEU A   2       3.861  -8.297  -4.381  1.00  0.00           C  
ATOM     24  CD1 LEU A   2       3.719  -9.656  -3.703  1.00  0.00           C  
ATOM     25  CD2 LEU A   2       4.411  -7.262  -3.406  1.00  0.00           C  
ATOM     26  N   GLU A   3       6.109  -7.927  -8.400  1.00  0.00           N  
ATOM     27  CA  GLU A   3       7.293  -7.845  -9.250  1.00  0.00           C  
ATOM     28  C   GLU A   3       7.286  -6.566 -10.083  1.00  0.00           C  
ATOM     29  CB  GLU A   3       7.386  -9.069 -10.164  1.00  0.00           C  
ATOM     30  O   GLU A   3       8.337  -5.965 -10.316  1.00  0.00           O  
ATOM     31  CG  GLU A   3       7.750 -10.354  -9.436  1.00  0.00           C  
ATOM     32  CD  GLU A   3       7.792 -11.569 -10.349  1.00  0.00           C  
ATOM     33  OE1 GLU A   3       8.131 -12.676  -9.872  1.00  0.00           O  
ATOM     34  OE2 GLU A   3       7.484 -11.413 -11.552  1.00  0.00           O  
ATOM     35  N   HIS A   4       6.110  -6.121 -10.432  1.00  0.00           N  
ATOM     36  CA  HIS A   4       5.880  -4.883 -11.168  1.00  0.00           C  
ATOM     37  C   HIS A   4       6.055  -3.666 -10.266  1.00  0.00           C  
ATOM     38  CB  HIS A   4       4.482  -4.880 -11.788  1.00  0.00           C  
ATOM     39  O   HIS A   4       6.612  -2.650 -10.689  1.00  0.00           O  
ATOM     40  CG  HIS A   4       4.243  -3.738 -12.724  1.00  0.00           C  
ATOM     41  CD2 HIS A   4       3.831  -3.716 -14.013  1.00  0.00           C  
ATOM     42  ND1 HIS A   4       4.434  -2.424 -12.357  1.00  0.00           N  
ATOM     43  CE1 HIS A   4       4.147  -1.640 -13.383  1.00  0.00           C  
ATOM     44  NE2 HIS A   4       3.779  -2.400 -14.401  1.00  0.00           N  
ATOM     45  N   CYS A   5       5.723  -3.709  -8.960  1.00  0.00           N  
ATOM     46  CA  CYS A   5       5.805  -2.636  -7.976  1.00  0.00           C  
ATOM     47  C   CYS A   5       7.213  -2.526  -7.404  1.00  0.00           C  
ATOM     48  CB  CYS A   5       4.802  -2.868  -6.845  1.00  0.00           C  
ATOM     49  O   CYS A   5       7.702  -1.423  -7.156  1.00  0.00           O  
ATOM     50  SG  CYS A   5       3.089  -2.542  -7.313  1.00  0.00           S  
ATOM     51  N   PHE A   6       7.910  -3.575  -7.394  1.00  0.00           N  
ATOM     52  CA  PHE A   6       9.204  -3.563  -6.721  1.00  0.00           C  
ATOM     53  C   PHE A   6      10.336  -3.768  -7.721  1.00  0.00           C  
ATOM     54  CB  PHE A   6       9.258  -4.644  -5.637  1.00  0.00           C  
ATOM     55  O   PHE A   6      11.512  -3.668  -7.364  1.00  0.00           O  
ATOM     56  CG  PHE A   6       8.377  -4.359  -4.451  1.00  0.00           C  
ATOM     57  CD1 PHE A   6       8.738  -3.398  -3.514  1.00  0.00           C  
ATOM     58  CD2 PHE A   6       7.188  -5.052  -4.272  1.00  0.00           C  
ATOM     59  CE1 PHE A   6       7.925  -3.132  -2.415  1.00  0.00           C  
ATOM     60  CE2 PHE A   6       6.370  -4.792  -3.176  1.00  0.00           C  
ATOM     61  CZ  PHE A   6       6.741  -3.832  -2.248  1.00  0.00           C  
ATOM     62  N   GLY A   7       9.998  -3.707  -9.120  1.00  0.00           N  
ATOM     63  CA  GLY A   7      11.026  -3.833 -10.141  1.00  0.00           C  
ATOM     64  C   GLY A   7      11.769  -5.154 -10.081  1.00  0.00           C  
ATOM     65  O   GLY A   7      11.209  -6.168  -9.659  1.00  0.00           O  
ATOM     66  N   ARG A   8      13.034  -5.273 -10.863  1.00  0.00           N  
ATOM     67  CA  ARG A   8      13.924  -6.425 -10.959  1.00  0.00           C  
ATOM     68  C   ARG A   8      14.704  -6.624  -9.664  1.00  0.00           C  
ATOM     69  CB  ARG A   8      14.891  -6.261 -12.134  1.00  0.00           C  
ATOM     70  O   ARG A   8      15.751  -6.004  -9.462  1.00  0.00           O  
ATOM     71  CG  ARG A   8      14.259  -6.515 -13.493  1.00  0.00           C  
ATOM     72  CD  ARG A   8      15.290  -6.474 -14.612  1.00  0.00           C  
ATOM     73  NE  ARG A   8      14.661  -6.537 -15.928  1.00  0.00           N  
ATOM     74  NH1 ARG A   8      16.648  -6.603 -17.104  1.00  0.00           N  
ATOM     75  NH2 ARG A   8      14.648  -6.652 -18.221  1.00  0.00           N  
ATOM     76  CZ  ARG A   8      15.320  -6.597 -17.081  1.00  0.00           C  
ATOM     77  N   GLN A   9      14.053  -6.601  -8.441  1.00  0.00           N  
ATOM     78  CA  GLN A   9      14.755  -6.895  -7.196  1.00  0.00           C  
ATOM     79  C   GLN A   9      15.425  -8.265  -7.253  1.00  0.00           C  
ATOM     80  CB  GLN A   9      13.793  -6.831  -6.008  1.00  0.00           C  
ATOM     81  O   GLN A   9      15.034  -9.121  -8.049  1.00  0.00           O  
ATOM     82  CG  GLN A   9      13.212  -5.445  -5.762  1.00  0.00           C  
ATOM     83  CD  GLN A   9      14.212  -4.494  -5.131  1.00  0.00           C  
ATOM     84  NE2 GLN A   9      14.102  -3.212  -5.464  1.00  0.00           N  
ATOM     85  OE1 GLN A   9      15.075  -4.907  -4.350  1.00  0.00           O  
ATOM     86  N   PRO A  10      16.695  -8.370  -6.684  1.00  0.00           N  
ATOM     87  CA  PRO A  10      17.337  -9.687  -6.676  1.00  0.00           C  
ATOM     88  C   PRO A  10      16.370 -10.812  -6.316  1.00  0.00           C  
ATOM     89  CB  PRO A  10      18.426  -9.541  -5.611  1.00  0.00           C  
ATOM     90  O   PRO A  10      15.445 -10.608  -5.526  1.00  0.00           O  
ATOM     91  CG  PRO A  10      18.390  -8.099  -5.221  1.00  0.00           C  
ATOM     92  CD  PRO A  10      17.159  -7.476  -5.814  1.00  0.00           C  
ATOM     93  N   SER A  11      16.096 -11.769  -7.215  1.00  0.00           N  
ATOM     94  CA  SER A  11      15.254 -12.955  -7.101  1.00  0.00           C  
ATOM     95  C   SER A  11      15.175 -13.441  -5.658  1.00  0.00           C  
ATOM     96  CB  SER A  11      15.783 -14.077  -7.997  1.00  0.00           C  
ATOM     97  O   SER A  11      14.186 -14.060  -5.259  1.00  0.00           O  
ATOM     98  OG  SER A  11      17.079 -14.479  -7.587  1.00  0.00           O  
ATOM     99  N   THR A  12      16.001 -12.785  -4.714  1.00  0.00           N  
ATOM    100  CA  THR A  12      16.034 -13.248  -3.331  1.00  0.00           C  
ATOM    101  C   THR A  12      15.167 -12.362  -2.443  1.00  0.00           C  
ATOM    102  CB  THR A  12      17.474 -13.276  -2.785  1.00  0.00           C  
ATOM    103  O   THR A  12      14.693 -12.800  -1.393  1.00  0.00           O  
ATOM    104  CG2 THR A  12      18.301 -14.359  -3.470  1.00  0.00           C  
ATOM    105  OG1 THR A  12      18.090 -12.003  -3.015  1.00  0.00           O  
ATOM    106  N   GLN A  13      14.707 -11.176  -2.851  1.00  0.00           N  
ATOM    107  CA  GLN A  13      13.964 -10.206  -2.053  1.00  0.00           C  
ATOM    108  C   GLN A  13      12.468 -10.290  -2.339  1.00  0.00           C  
ATOM    109  CB  GLN A  13      14.471  -8.788  -2.322  1.00  0.00           C  
ATOM    110  O   GLN A  13      11.647  -9.967  -1.477  1.00  0.00           O  
ATOM    111  CG  GLN A  13      15.829  -8.492  -1.700  1.00  0.00           C  
ATOM    112  CD  GLN A  13      16.192  -7.020  -1.757  1.00  0.00           C  
ATOM    113  NE2 GLN A  13      17.258  -6.645  -1.057  1.00  0.00           N  
ATOM    114  OE1 GLN A  13      15.521  -6.226  -2.424  1.00  0.00           O  
ATOM    115  N   VAL A  14      12.134 -10.824  -3.426  1.00  0.00           N  
ATOM    116  CA  VAL A  14      10.746 -10.950  -3.858  1.00  0.00           C  
ATOM    117  C   VAL A  14      10.032 -11.997  -3.005  1.00  0.00           C  
ATOM    118  CB  VAL A  14      10.649 -11.325  -5.354  1.00  0.00           C  
ATOM    119  O   VAL A  14       8.910 -11.772  -2.545  1.00  0.00           O  
ATOM    120  CG1 VAL A  14       9.199 -11.601  -5.748  1.00  0.00           C  
ATOM    121  CG2 VAL A  14      11.240 -10.215  -6.221  1.00  0.00           C  
ATOM    122  N   PRO A  15      10.651 -13.154  -2.764  1.00  0.00           N  
ATOM    123  CA  PRO A  15      10.050 -14.117  -1.838  1.00  0.00           C  
ATOM    124  C   PRO A  15       9.883 -13.555  -0.428  1.00  0.00           C  
ATOM    125  CB  PRO A  15      11.043 -15.282  -1.848  1.00  0.00           C  
ATOM    126  O   PRO A  15       8.909 -13.876   0.257  1.00  0.00           O  
ATOM    127  CG  PRO A  15      11.733 -15.185  -3.170  1.00  0.00           C  
ATOM    128  CD  PRO A  15      11.838 -13.736  -3.548  1.00  0.00           C  
ATOM    129  N   LEU A  16      10.779 -12.708   0.015  1.00  0.00           N  
ATOM    130  CA  LEU A  16      10.712 -12.050   1.315  1.00  0.00           C  
ATOM    131  C   LEU A  16       9.564 -11.047   1.357  1.00  0.00           C  
ATOM    132  CB  LEU A  16      12.034 -11.345   1.628  1.00  0.00           C  
ATOM    133  O   LEU A  16       8.852 -10.954   2.360  1.00  0.00           O  
ATOM    134  CG  LEU A  16      13.216 -12.248   1.984  1.00  0.00           C  
ATOM    135  CD1 LEU A  16      14.508 -11.438   2.025  1.00  0.00           C  
ATOM    136  CD2 LEU A  16      12.974 -12.945   3.319  1.00  0.00           C  
ATOM    137  N   TRP A  17       9.283 -10.343   0.342  1.00  0.00           N  
ATOM    138  CA  TRP A  17       8.160  -9.421   0.209  1.00  0.00           C  
ATOM    139  C   TRP A  17       6.835 -10.174   0.205  1.00  0.00           C  
ATOM    140  CB  TRP A  17       8.294  -8.591  -1.071  1.00  0.00           C  
ATOM    141  O   TRP A  17       5.870  -9.750   0.846  1.00  0.00           O  
ATOM    142  CG  TRP A  17       9.275  -7.462  -0.965  1.00  0.00           C  
ATOM    143  CD1 TRP A  17      10.539  -7.417  -1.485  1.00  0.00           C  
ATOM    144  CD2 TRP A  17       9.074  -6.216  -0.291  1.00  0.00           C  
ATOM    145  CE2 TRP A  17      10.258  -5.461  -0.445  1.00  0.00           C  
ATOM    146  CE3 TRP A  17       8.005  -5.663   0.427  1.00  0.00           C  
ATOM    147  NE1 TRP A  17      11.135  -6.216  -1.176  1.00  0.00           N  
ATOM    148  CH2 TRP A  17       9.342  -3.664   0.793  1.00  0.00           C  
ATOM    149  CZ2 TRP A  17      10.403  -4.181   0.095  1.00  0.00           C  
ATOM    150  CZ3 TRP A  17       8.151  -4.389   0.963  1.00  0.00           C  
ATOM    151  N   ARG A  18       6.874 -11.237  -0.499  1.00  0.00           N  
ATOM    152  CA  ARG A  18       5.691 -12.090  -0.549  1.00  0.00           C  
ATOM    153  C   ARG A  18       5.318 -12.591   0.842  1.00  0.00           C  
ATOM    154  CB  ARG A  18       5.923 -13.276  -1.488  1.00  0.00           C  
ATOM    155  O   ARG A  18       4.142 -12.589   1.214  1.00  0.00           O  
ATOM    156  CG  ARG A  18       5.799 -12.928  -2.963  1.00  0.00           C  
ATOM    157  CD  ARG A  18       5.911 -14.163  -3.845  1.00  0.00           C  
ATOM    158  NE  ARG A  18       6.001 -13.809  -5.259  1.00  0.00           N  
ATOM    159  NH1 ARG A  18       6.441 -15.959  -5.982  1.00  0.00           N  
ATOM    160  NH2 ARG A  18       6.310 -14.240  -7.493  1.00  0.00           N  
ATOM    161  CZ  ARG A  18       6.251 -14.670  -6.242  1.00  0.00           C  
ATOM    162  N   ASP A  19       6.293 -13.069   1.549  1.00  0.00           N  
ATOM    163  CA  ASP A  19       6.080 -13.564   2.905  1.00  0.00           C  
ATOM    164  C   ASP A  19       5.577 -12.451   3.823  1.00  0.00           C  
ATOM    165  CB  ASP A  19       7.371 -14.165   3.466  1.00  0.00           C  
ATOM    166  O   ASP A  19       4.702 -12.679   4.661  1.00  0.00           O  
ATOM    167  CG  ASP A  19       7.713 -15.511   2.853  1.00  0.00           C  
ATOM    168  OD1 ASP A  19       6.837 -16.129   2.210  1.00  0.00           O  
ATOM    169  OD2 ASP A  19       8.868 -15.960   3.016  1.00  0.00           O  
ATOM    170  N   MET A  20       6.153 -11.317   3.700  1.00  0.00           N  
ATOM    171  CA  MET A  20       5.743 -10.156   4.484  1.00  0.00           C  
ATOM    172  C   MET A  20       4.283  -9.807   4.216  1.00  0.00           C  
ATOM    173  CB  MET A  20       6.634  -8.953   4.173  1.00  0.00           C  
ATOM    174  O   MET A  20       3.509  -9.594   5.151  1.00  0.00           O  
ATOM    175  CG  MET A  20       6.277  -7.704   4.963  1.00  0.00           C  
ATOM    176  SD  MET A  20       7.123  -6.205   4.328  1.00  0.00           S  
ATOM    177  CE  MET A  20       6.162  -5.911   2.817  1.00  0.00           C  
ATOM    178  N   ILE A  21       3.906  -9.683   2.979  1.00  0.00           N  
ATOM    179  CA  ILE A  21       2.556  -9.330   2.553  1.00  0.00           C  
ATOM    180  C   ILE A  21       1.569 -10.389   3.037  1.00  0.00           C  
ATOM    181  CB  ILE A  21       2.469  -9.178   1.018  1.00  0.00           C  
ATOM    182  O   ILE A  21       0.474 -10.061   3.500  1.00  0.00           O  
ATOM    183  CG1 ILE A  21       3.267  -7.953   0.556  1.00  0.00           C  
ATOM    184  CG2 ILE A  21       1.008  -9.082   0.567  1.00  0.00           C  
ATOM    185  CD1 ILE A  21       3.382  -7.824  -0.956  1.00  0.00           C  
ATOM    186  N   ALA A  22       2.014 -11.658   2.966  1.00  0.00           N  
ATOM    187  CA  ALA A  22       1.185 -12.745   3.480  1.00  0.00           C  
ATOM    188  C   ALA A  22       0.922 -12.575   4.974  1.00  0.00           C  
ATOM    189  CB  ALA A  22       1.847 -14.094   3.210  1.00  0.00           C  
ATOM    190  O   ALA A  22      -0.184 -12.844   5.450  1.00  0.00           O  
ATOM    191  N   THR A  23       1.872 -12.188   5.680  1.00  0.00           N  
ATOM    192  CA  THR A  23       1.810 -12.022   7.128  1.00  0.00           C  
ATOM    193  C   THR A  23       0.917 -10.842   7.500  1.00  0.00           C  
ATOM    194  CB  THR A  23       3.214 -11.817   7.727  1.00  0.00           C  
ATOM    195  O   THR A  23       0.134 -10.924   8.448  1.00  0.00           O  
ATOM    196  CG2 THR A  23       3.145 -11.639   9.240  1.00  0.00           C  
ATOM    197  OG1 THR A  23       4.027 -12.958   7.428  1.00  0.00           O  
ATOM    198  N   VAL A  24       0.984  -9.773   6.716  1.00  0.00           N  
ATOM    199  CA  VAL A  24       0.293  -8.547   7.100  1.00  0.00           C  
ATOM    200  C   VAL A  24      -1.103  -8.525   6.483  1.00  0.00           C  
ATOM    201  CB  VAL A  24       1.085  -7.291   6.671  1.00  0.00           C  
ATOM    202  O   VAL A  24      -1.967  -7.756   6.912  1.00  0.00           O  
ATOM    203  CG1 VAL A  24       2.417  -7.213   7.415  1.00  0.00           C  
ATOM    204  CG2 VAL A  24       1.312  -7.295   5.160  1.00  0.00           C  
ATOM    205  N   LYS A  25      -1.202  -9.350   5.444  1.00  0.00           N  
ATOM    206  CA  LYS A  25      -2.453  -9.385   4.693  1.00  0.00           C  
ATOM    207  C   LYS A  25      -3.637  -9.678   5.610  1.00  0.00           C  
ATOM    208  CB  LYS A  25      -2.383 -10.431   3.579  1.00  0.00           C  
ATOM    209  O   LYS A  25      -4.756  -9.231   5.350  1.00  0.00           O  
ATOM    210  CG  LYS A  25      -2.452 -11.868   4.075  1.00  0.00           C  
ATOM    211  CD  LYS A  25      -2.438 -12.859   2.918  1.00  0.00           C  
ATOM    212  CE  LYS A  25      -2.481 -14.299   3.413  1.00  0.00           C  
ATOM    213  NZ  LYS A  25      -2.443 -15.275   2.284  1.00  0.00           N  
ATOM    214  N   LYS A  26      -3.452 -10.397   6.719  1.00  0.00           N  
ATOM    215  CA  LYS A  26      -4.514 -10.758   7.654  1.00  0.00           C  
ATOM    216  C   LYS A  26      -4.983  -9.542   8.447  1.00  0.00           C  
ATOM    217  CB  LYS A  26      -4.040 -11.855   8.608  1.00  0.00           C  
ATOM    218  O   LYS A  26      -6.084  -9.544   9.003  1.00  0.00           O  
ATOM    219  CG  LYS A  26      -3.748 -13.184   7.927  1.00  0.00           C  
ATOM    220  CD  LYS A  26      -3.311 -14.243   8.931  1.00  0.00           C  
ATOM    221  CE  LYS A  26      -3.010 -15.571   8.249  1.00  0.00           C  
ATOM    222  NZ  LYS A  26      -2.548 -16.602   9.225  1.00  0.00           N  
ATOM    223  N   GLU A  27      -4.212  -8.483   8.345  1.00  0.00           N  
ATOM    224  CA  GLU A  27      -4.455  -7.297   9.161  1.00  0.00           C  
ATOM    225  C   GLU A  27      -5.067  -6.173   8.332  1.00  0.00           C  
ATOM    226  CB  GLU A  27      -3.156  -6.820   9.817  1.00  0.00           C  
ATOM    227  O   GLU A  27      -5.458  -5.136   8.874  1.00  0.00           O  
ATOM    228  CG  GLU A  27      -2.525  -7.845  10.749  1.00  0.00           C  
ATOM    229  CD  GLU A  27      -3.315  -8.056  12.031  1.00  0.00           C  
ATOM    230  OE1 GLU A  27      -3.241  -9.162  12.614  1.00  0.00           O  
ATOM    231  OE2 GLU A  27      -4.015  -7.110  12.454  1.00  0.00           O  
ATOM    232  N   PHE A  28      -5.096  -6.365   7.029  1.00  0.00           N  
ATOM    233  CA  PHE A  28      -5.553  -5.306   6.137  1.00  0.00           C  
ATOM    234  C   PHE A  28      -6.791  -5.746   5.364  1.00  0.00           C  
ATOM    235  CB  PHE A  28      -4.441  -4.905   5.163  1.00  0.00           C  
ATOM    236  O   PHE A  28      -6.940  -6.926   5.040  1.00  0.00           O  
ATOM    237  CG  PHE A  28      -3.228  -4.321   5.834  1.00  0.00           C  
ATOM    238  CD1 PHE A  28      -3.153  -2.960   6.103  1.00  0.00           C  
ATOM    239  CD2 PHE A  28      -2.162  -5.134   6.196  1.00  0.00           C  
ATOM    240  CE1 PHE A  28      -2.031  -2.416   6.724  1.00  0.00           C  
ATOM    241  CE2 PHE A  28      -1.037  -4.598   6.817  1.00  0.00           C  
ATOM    242  CZ  PHE A  28      -0.973  -3.239   7.079  1.00  0.00           C  
ATOM    243  N   CYS A  29      -7.684  -4.756   5.025  1.00  0.00           N  
ATOM    244  CA  CYS A  29      -8.897  -4.996   4.252  1.00  0.00           C  
ATOM    245  C   CYS A  29      -8.632  -4.841   2.759  1.00  0.00           C  
ATOM    246  CB  CYS A  29     -10.007  -4.039   4.685  1.00  0.00           C  
ATOM    247  O   CYS A  29      -9.391  -5.352   1.933  1.00  0.00           O  
ATOM    248  SG  CYS A  29      -9.570  -2.294   4.516  1.00  0.00           S  
ATOM    249  N   ALA A  30      -7.554  -4.235   2.516  1.00  0.00           N  
ATOM    250  CA  ALA A  30      -7.155  -4.073   1.120  1.00  0.00           C  
ATOM    251  C   ALA A  30      -5.664  -3.765   1.009  1.00  0.00           C  
ATOM    252  CB  ALA A  30      -7.974  -2.968   0.457  1.00  0.00           C  
ATOM    253  O   ALA A  30      -5.095  -3.099   1.877  1.00  0.00           O  
ATOM    254  N   ILE A  31      -5.109  -4.288   0.037  1.00  0.00           N  
ATOM    255  CA  ILE A  31      -3.730  -3.966  -0.313  1.00  0.00           C  
ATOM    256  C   ILE A  31      -3.672  -3.436  -1.744  1.00  0.00           C  
ATOM    257  CB  ILE A  31      -2.806  -5.194  -0.158  1.00  0.00           C  
ATOM    258  O   ILE A  31      -4.075  -4.124  -2.685  1.00  0.00           O  
ATOM    259  CG1 ILE A  31      -2.877  -5.739   1.273  1.00  0.00           C  
ATOM    260  CG2 ILE A  31      -1.365  -4.837  -0.537  1.00  0.00           C  
ATOM    261  CD1 ILE A  31      -2.098  -7.030   1.483  1.00  0.00           C  
ATOM    262  N   TRP A  32      -3.199  -2.211  -1.852  1.00  0.00           N  
ATOM    263  CA  TRP A  32      -3.143  -1.534  -3.143  1.00  0.00           C  
ATOM    264  C   TRP A  32      -1.710  -1.471  -3.662  1.00  0.00           C  
ATOM    265  CB  TRP A  32      -3.722  -0.121  -3.035  1.00  0.00           C  
ATOM    266  O   TRP A  32      -0.779  -1.197  -2.901  1.00  0.00           O  
ATOM    267  CG  TRP A  32      -5.169  -0.084  -2.643  1.00  0.00           C  
ATOM    268  CD1 TRP A  32      -5.679  -0.091  -1.374  1.00  0.00           C  
ATOM    269  CD2 TRP A  32      -6.293  -0.040  -3.527  1.00  0.00           C  
ATOM    270  CE2 TRP A  32      -7.455  -0.021  -2.725  1.00  0.00           C  
ATOM    271  CE3 TRP A  32      -6.430  -0.013  -4.921  1.00  0.00           C  
ATOM    272  NE1 TRP A  32      -7.053  -0.053  -1.417  1.00  0.00           N  
ATOM    273  CH2 TRP A  32      -8.846   0.049  -4.639  1.00  0.00           C  
ATOM    274  CZ2 TRP A  32      -8.740   0.023  -3.272  1.00  0.00           C  
ATOM    275  CZ3 TRP A  32      -7.709   0.031  -5.464  1.00  0.00           C  
ATOM    276  N   PHE A  33      -1.631  -1.736  -4.964  1.00  0.00           N  
ATOM    277  CA  PHE A  33      -0.344  -1.591  -5.633  1.00  0.00           C  
ATOM    278  C   PHE A  33      -0.423  -0.545  -6.738  1.00  0.00           C  
ATOM    279  CB  PHE A  33       0.118  -2.932  -6.211  1.00  0.00           C  
ATOM    280  O   PHE A  33      -1.373  -0.535  -7.524  1.00  0.00           O  
ATOM    281  CG  PHE A  33       0.296  -4.010  -5.176  1.00  0.00           C  
ATOM    282  CD1 PHE A  33       1.532  -4.222  -4.578  1.00  0.00           C  
ATOM    283  CD2 PHE A  33      -0.774  -4.813  -4.802  1.00  0.00           C  
ATOM    284  CE1 PHE A  33       1.699  -5.219  -3.620  1.00  0.00           C  
ATOM    285  CE2 PHE A  33      -0.614  -5.812  -3.846  1.00  0.00           C  
ATOM    286  CZ  PHE A  33       0.624  -6.014  -3.257  1.00  0.00           C  
ATOM    287  N   TRP A  34       0.612   0.377  -6.771  1.00  0.00           N  
ATOM    288  CA  TRP A  34       0.718   1.310  -7.888  1.00  0.00           C  
ATOM    289  C   TRP A  34       1.358   0.639  -9.098  1.00  0.00           C  
ATOM    290  CB  TRP A  34       1.530   2.544  -7.483  1.00  0.00           C  
ATOM    291  O   TRP A  34       2.408   0.004  -8.981  1.00  0.00           O  
ATOM    292  CG  TRP A  34       1.563   3.620  -8.527  1.00  0.00           C  
ATOM    293  CD1 TRP A  34       0.563   4.499  -8.836  1.00  0.00           C  
ATOM    294  CD2 TRP A  34       2.653   3.927  -9.403  1.00  0.00           C  
ATOM    295  CE2 TRP A  34       2.243   5.005 -10.217  1.00  0.00           C  
ATOM    296  CE3 TRP A  34       3.937   3.394  -9.577  1.00  0.00           C  
ATOM    297  NE1 TRP A  34       0.966   5.335  -9.852  1.00  0.00           N  
ATOM    298  CH2 TRP A  34       4.325   5.022 -11.343  1.00  0.00           C  
ATOM    299  CZ2 TRP A  34       3.073   5.562 -11.193  1.00  0.00           C  
ATOM    300  CZ3 TRP A  34       4.762   3.949 -10.549  1.00  0.00           C  
ATOM    301  N   SER A  35       0.672   0.724 -10.146  1.00  0.00           N  
ATOM    302  CA  SER A  35       1.202   0.250 -11.421  1.00  0.00           C  
ATOM    303  C   SER A  35       1.768   1.401 -12.245  1.00  0.00           C  
ATOM    304  CB  SER A  35       0.115  -0.472 -12.218  1.00  0.00           C  
ATOM    305  O   SER A  35       1.020   2.253 -12.729  1.00  0.00           O  
ATOM    306  OG  SER A  35       0.577  -0.796 -13.518  1.00  0.00           O  
ATOM    307  N   PRO A  36       3.134   1.388 -12.350  1.00  0.00           N  
ATOM    308  CA  PRO A  36       3.745   2.475 -13.118  1.00  0.00           C  
ATOM    309  C   PRO A  36       3.336   2.461 -14.589  1.00  0.00           C  
ATOM    310  CB  PRO A  36       5.245   2.215 -12.965  1.00  0.00           C  
ATOM    311  O   PRO A  36       3.175   3.522 -15.199  1.00  0.00           O  
ATOM    312  CG  PRO A  36       5.360   1.332 -11.764  1.00  0.00           C  
ATOM    313  CD  PRO A  36       4.072   0.578 -11.602  1.00  0.00           C  
ATOM    314  N   SER A  37       3.105   1.209 -15.148  1.00  0.00           N  
ATOM    315  CA  SER A  37       2.733   1.058 -16.551  1.00  0.00           C  
ATOM    316  C   SER A  37       1.342   1.626 -16.818  1.00  0.00           C  
ATOM    317  CB  SER A  37       2.779  -0.414 -16.963  1.00  0.00           C  
ATOM    318  O   SER A  37       1.113   2.260 -17.850  1.00  0.00           O  
ATOM    319  OG  SER A  37       1.868  -1.180 -16.194  1.00  0.00           O  
ATOM    320  N   GLU A  38       0.471   1.578 -15.885  1.00  0.00           N  
ATOM    321  CA  GLU A  38      -0.929   1.968 -16.031  1.00  0.00           C  
ATOM    322  C   GLU A  38      -1.219   3.270 -15.291  1.00  0.00           C  
ATOM    323  CB  GLU A  38      -1.852   0.857 -15.524  1.00  0.00           C  
ATOM    324  O   GLU A  38      -2.299   3.846 -15.438  1.00  0.00           O  
ATOM    325  CG  GLU A  38      -1.752  -0.437 -16.318  1.00  0.00           C  
ATOM    326  CD  GLU A  38      -2.676  -1.529 -15.804  1.00  0.00           C  
ATOM    327  OE1 GLU A  38      -2.749  -2.608 -16.435  1.00  0.00           O  
ATOM    328  OE2 GLU A  38      -3.333  -1.304 -14.763  1.00  0.00           O  
ATOM    329  N   ASN A  39      -0.189   3.803 -14.718  1.00  0.00           N  
ATOM    330  CA  ASN A  39      -0.331   5.011 -13.911  1.00  0.00           C  
ATOM    331  C   ASN A  39      -1.595   4.969 -13.057  1.00  0.00           C  
ATOM    332  CB  ASN A  39      -0.334   6.255 -14.802  1.00  0.00           C  
ATOM    333  O   ASN A  39      -2.347   5.944 -13.005  1.00  0.00           O  
ATOM    334  CG  ASN A  39      -0.067   7.529 -14.026  1.00  0.00           C  
ATOM    335  ND2 ASN A  39      -0.584   8.646 -14.525  1.00  0.00           N  
ATOM    336  OD1 ASN A  39       0.598   7.511 -12.987  1.00  0.00           O  
ATOM    337  N   THR A  40      -1.903   3.837 -12.508  1.00  0.00           N  
ATOM    338  CA  THR A  40      -3.080   3.656 -11.666  1.00  0.00           C  
ATOM    339  C   THR A  40      -2.760   2.758 -10.474  1.00  0.00           C  
ATOM    340  CB  THR A  40      -4.251   3.055 -12.465  1.00  0.00           C  
ATOM    341  O   THR A  40      -1.796   1.990 -10.510  1.00  0.00           O  
ATOM    342  CG2 THR A  40      -3.911   1.658 -12.974  1.00  0.00           C  
ATOM    343  OG1 THR A  40      -5.407   2.975 -11.621  1.00  0.00           O  
ATOM    344  N   MET A  41      -3.601   2.906  -9.302  1.00  0.00           N  
ATOM    345  CA  MET A  41      -3.551   1.999  -8.158  1.00  0.00           C  
ATOM    346  C   MET A  41      -4.389   0.752  -8.416  1.00  0.00           C  
ATOM    347  CB  MET A  41      -4.038   2.704  -6.891  1.00  0.00           C  
ATOM    348  O   MET A  41      -5.527   0.847  -8.878  1.00  0.00           O  
ATOM    349  CG  MET A  41      -3.113   3.812  -6.412  1.00  0.00           C  
ATOM    350  SD  MET A  41      -1.508   3.170  -5.796  1.00  0.00           S  
ATOM    351  CE  MET A  41      -2.059   2.324  -4.288  1.00  0.00           C  
ATOM    352  N   ARG A  42      -3.751  -0.481  -8.275  1.00  0.00           N  
ATOM    353  CA  ARG A  42      -4.494  -1.730  -8.410  1.00  0.00           C  
ATOM    354  C   ARG A  42      -4.619  -2.441  -7.067  1.00  0.00           C  
ATOM    355  CB  ARG A  42      -3.818  -2.650  -9.429  1.00  0.00           C  
ATOM    356  O   ARG A  42      -3.686  -2.426  -6.261  1.00  0.00           O  
ATOM    357  CG  ARG A  42      -3.804  -2.095 -10.845  1.00  0.00           C  
ATOM    358  CD  ARG A  42      -3.609  -3.195 -11.879  1.00  0.00           C  
ATOM    359  NE  ARG A  42      -3.700  -2.677 -13.241  1.00  0.00           N  
ATOM    360  NH1 ARG A  42      -3.343  -4.718 -14.263  1.00  0.00           N  
ATOM    361  NH2 ARG A  42      -3.672  -2.837 -15.532  1.00  0.00           N  
ATOM    362  CZ  ARG A  42      -3.572  -3.412 -14.342  1.00  0.00           C  
ATOM    363  N   CYS A  43      -5.782  -2.893  -6.841  1.00  0.00           N  
ATOM    364  CA  CYS A  43      -6.027  -3.615  -5.598  1.00  0.00           C  
ATOM    365  C   CYS A  43      -5.777  -5.108  -5.776  1.00  0.00           C  
ATOM    366  CB  CYS A  43      -7.459  -3.383  -5.117  1.00  0.00           C  
ATOM    367  O   CYS A  43      -6.320  -5.728  -6.693  1.00  0.00           O  
ATOM    368  SG  CYS A  43      -7.841  -4.195  -3.550  1.00  0.00           S  
ATOM    369  N   SER A  44      -4.840  -5.664  -4.993  1.00  0.00           N  
ATOM    370  CA  SER A  44      -4.493  -7.079  -5.073  1.00  0.00           C  
ATOM    371  C   SER A  44      -5.277  -7.899  -4.054  1.00  0.00           C  
ATOM    372  CB  SER A  44      -2.993  -7.277  -4.854  1.00  0.00           C  
ATOM    373  O   SER A  44      -5.600  -9.062  -4.301  1.00  0.00           O  
ATOM    374  OG  SER A  44      -2.620  -6.886  -3.544  1.00  0.00           O  
ATOM    375  N   TYR A  45      -5.797  -7.200  -3.033  1.00  0.00           N  
ATOM    376  CA  TYR A  45      -6.508  -7.921  -1.983  1.00  0.00           C  
ATOM    377  C   TYR A  45      -7.608  -7.057  -1.378  1.00  0.00           C  
ATOM    378  CB  TYR A  45      -5.537  -8.372  -0.889  1.00  0.00           C  
ATOM    379  O   TYR A  45      -7.347  -5.947  -0.907  1.00  0.00           O  
ATOM    380  CG  TYR A  45      -6.162  -9.285   0.139  1.00  0.00           C  
ATOM    381  CD1 TYR A  45      -6.590  -8.791   1.369  1.00  0.00           C  
ATOM    382  CD2 TYR A  45      -6.324 -10.642  -0.118  1.00  0.00           C  
ATOM    383  CE1 TYR A  45      -7.164  -9.629   2.319  1.00  0.00           C  
ATOM    384  CE2 TYR A  45      -6.897 -11.489   0.825  1.00  0.00           C  
ATOM    385  OH  TYR A  45      -7.882 -11.807   2.976  1.00  0.00           O  
ATOM    386  CZ  TYR A  45      -7.314 -10.974   2.038  1.00  0.00           C  
ATOM    387  N   HIS A  46      -8.921  -7.433  -1.709  1.00  0.00           N  
ATOM    388  CA  HIS A  46     -10.092  -6.795  -1.118  1.00  0.00           C  
ATOM    389  C   HIS A  46     -10.895  -7.785  -0.281  1.00  0.00           C  
ATOM    390  CB  HIS A  46     -10.978  -6.187  -2.206  1.00  0.00           C  
ATOM    391  O   HIS A  46     -11.329  -8.823  -0.787  1.00  0.00           O  
ATOM    392  CG  HIS A  46     -11.914  -5.136  -1.701  1.00  0.00           C  
ATOM    393  CD2 HIS A  46     -11.732  -3.811  -1.489  1.00  0.00           C  
ATOM    394  ND1 HIS A  46     -13.217  -5.408  -1.345  1.00  0.00           N  
ATOM    395  CE1 HIS A  46     -13.798  -4.293  -0.936  1.00  0.00           C  
ATOM    396  NE2 HIS A  46     -12.919  -3.309  -1.014  1.00  0.00           N  
ATOM    397  N   PHE A  47     -10.723  -7.688   1.110  1.00  0.00           N  
ATOM    398  CA  PHE A  47     -11.593  -8.556   1.894  1.00  0.00           C  
ATOM    399  C   PHE A  47     -13.009  -7.997   1.949  1.00  0.00           C  
ATOM    400  CB  PHE A  47     -11.042  -8.731   3.313  1.00  0.00           C  
ATOM    401  O   PHE A  47     -13.199  -6.788   2.099  1.00  0.00           O  
ATOM    402  CG  PHE A  47      -9.976  -9.787   3.424  1.00  0.00           C  
ATOM    403  CD1 PHE A  47     -10.316 -11.128   3.558  1.00  0.00           C  
ATOM    404  CD2 PHE A  47      -8.632  -9.439   3.395  1.00  0.00           C  
ATOM    405  CE1 PHE A  47      -9.331 -12.107   3.662  1.00  0.00           C  
ATOM    406  CE2 PHE A  47      -7.641 -10.412   3.498  1.00  0.00           C  
ATOM    407  CZ  PHE A  47      -7.993 -11.745   3.632  1.00  0.00           C  
ATOM    408  N   LYS A  48     -14.043  -8.777   1.134  1.00  0.00           N  
ATOM    409  CA  LYS A  48     -15.481  -8.547   1.241  1.00  0.00           C  
ATOM    410  C   LYS A  48     -15.985  -8.865   2.646  1.00  0.00           C  
ATOM    411  CB  LYS A  48     -16.238  -9.387   0.211  1.00  0.00           C  
ATOM    412  O   LYS A  48     -15.828  -9.989   3.128  1.00  0.00           O  
ATOM    413  CG  LYS A  48     -16.746  -8.592  -0.982  1.00  0.00           C  
ATOM    414  CD  LYS A  48     -17.591  -9.455  -1.910  1.00  0.00           C  
ATOM    415  CE  LYS A  48     -18.070  -8.670  -3.124  1.00  0.00           C  
ATOM    416  NZ  LYS A  48     -18.904  -9.511  -4.034  1.00  0.00           N  
ATOM    417  N   THR A  49     -15.565  -8.090   3.701  1.00  0.00           N  
ATOM    418  CA  THR A  49     -16.512  -8.148   4.809  1.00  0.00           C  
ATOM    419  C   THR A  49     -17.070  -6.761   5.117  1.00  0.00           C  
ATOM    420  CB  THR A  49     -15.857  -8.733   6.074  1.00  0.00           C  
ATOM    421  O   THR A  49     -16.350  -5.764   5.036  1.00  0.00           O  
ATOM    422  CG2 THR A  49     -15.675 -10.242   5.951  1.00  0.00           C  
ATOM    423  OG1 THR A  49     -14.574  -8.123   6.266  1.00  0.00           O  
TER     424      THR A  49                                                      
ATOM    425  N   GLN B  50     -15.216  -5.257  10.210  1.00  0.00           N  
ATOM    426  CA  GLN B  50     -15.075  -3.822   9.987  1.00  0.00           C  
ATOM    427  C   GLN B  50     -13.636  -3.459   9.630  1.00  0.00           C  
ATOM    428  CB  GLN B  50     -15.523  -3.039  11.222  1.00  0.00           C  
ATOM    429  O   GLN B  50     -12.709  -3.765  10.383  1.00  0.00           O  
ATOM    430  CG  GLN B  50     -17.009  -2.710  11.236  1.00  0.00           C  
ATOM    431  CD  GLN B  50     -17.421  -1.904  12.453  1.00  0.00           C  
ATOM    432  NE2 GLN B  50     -18.678  -1.475  12.483  1.00  0.00           N  
ATOM    433  OE1 GLN B  50     -16.615  -1.668  13.360  1.00  0.00           O  
ATOM    434  N   CYS B  51     -13.353  -3.765   8.495  1.00  0.00           N  
ATOM    435  CA  CYS B  51     -12.118  -3.392   7.813  1.00  0.00           C  
ATOM    436  C   CYS B  51     -11.627  -2.027   8.281  1.00  0.00           C  
ATOM    437  CB  CYS B  51     -12.326  -3.377   6.298  1.00  0.00           C  
ATOM    438  O   CYS B  51     -12.335  -1.028   8.146  1.00  0.00           O  
ATOM    439  SG  CYS B  51     -10.801  -3.151   5.357  1.00  0.00           S  
ATOM    440  N   THR B  52     -10.503  -1.933   9.133  1.00  0.00           N  
ATOM    441  CA  THR B  52     -10.159  -0.632   9.696  1.00  0.00           C  
ATOM    442  C   THR B  52      -8.853  -0.114   9.101  1.00  0.00           C  
ATOM    443  CB  THR B  52     -10.036  -0.702  11.229  1.00  0.00           C  
ATOM    444  O   THR B  52      -8.499   1.053   9.287  1.00  0.00           O  
ATOM    445  CG2 THR B  52     -11.386  -0.994  11.876  1.00  0.00           C  
ATOM    446  OG1 THR B  52      -9.115  -1.740  11.582  1.00  0.00           O  
ATOM    447  N   ARG B  53      -8.230  -1.067   8.023  1.00  0.00           N  
ATOM    448  CA  ARG B  53      -6.933  -0.572   7.573  1.00  0.00           C  
ATOM    449  C   ARG B  53      -6.676  -0.954   6.119  1.00  0.00           C  
ATOM    450  CB  ARG B  53      -5.812  -1.114   8.463  1.00  0.00           C  
ATOM    451  O   ARG B  53      -7.105  -2.017   5.665  1.00  0.00           O  
ATOM    452  CG  ARG B  53      -6.000  -0.814   9.941  1.00  0.00           C  
ATOM    453  CD  ARG B  53      -4.991  -1.563  10.801  1.00  0.00           C  
ATOM    454  NE  ARG B  53      -5.287  -1.422  12.224  1.00  0.00           N  
ATOM    455  NH1 ARG B  53      -3.492  -2.692  12.934  1.00  0.00           N  
ATOM    456  NH2 ARG B  53      -4.927  -1.771  14.466  1.00  0.00           N  
ATOM    457  CZ  ARG B  53      -4.568  -1.962  13.205  1.00  0.00           C  
ATOM    458  N   SER B  54      -6.048  -0.064   5.362  1.00  0.00           N  
ATOM    459  CA  SER B  54      -5.601  -0.365   4.006  1.00  0.00           C  
ATOM    460  C   SER B  54      -4.110  -0.093   3.842  1.00  0.00           C  
ATOM    461  CB  SER B  54      -6.392   0.455   2.987  1.00  0.00           C  
ATOM    462  O   SER B  54      -3.555   0.780   4.512  1.00  0.00           O  
ATOM    463  OG  SER B  54      -6.182   1.843   3.185  1.00  0.00           O  
ATOM    464  N   LEU B  55      -3.464  -0.995   3.141  1.00  0.00           N  
ATOM    465  CA  LEU B  55      -2.044  -0.854   2.839  1.00  0.00           C  
ATOM    466  C   LEU B  55      -1.831  -0.533   1.363  1.00  0.00           C  
ATOM    467  CB  LEU B  55      -1.287  -2.132   3.210  1.00  0.00           C  
ATOM    468  O   LEU B  55      -2.382  -1.209   0.491  1.00  0.00           O  
ATOM    469  CG  LEU B  55       0.205  -2.157   2.877  1.00  0.00           C  
ATOM    470  CD1 LEU B  55       0.956  -1.139   3.729  1.00  0.00           C  
ATOM    471  CD2 LEU B  55       0.775  -3.557   3.081  1.00  0.00           C  
ATOM    472  N   ALA B  56      -1.158   0.574   1.158  1.00  0.00           N  
ATOM    473  CA  ALA B  56      -0.785   0.927  -0.210  1.00  0.00           C  
ATOM    474  C   ALA B  56       0.727   0.854  -0.402  1.00  0.00           C  
ATOM    475  CB  ALA B  56      -1.296   2.323  -0.558  1.00  0.00           C  
ATOM    476  O   ALA B  56       1.489   1.371   0.419  1.00  0.00           O  
ATOM    477  N   ILE B  57       1.075   0.239  -1.448  1.00  0.00           N  
ATOM    478  CA  ILE B  57       2.484   0.099  -1.800  1.00  0.00           C  
ATOM    479  C   ILE B  57       2.742   0.746  -3.159  1.00  0.00           C  
ATOM    480  CB  ILE B  57       2.918  -1.383  -1.820  1.00  0.00           C  
ATOM    481  O   ILE B  57       2.123   0.373  -4.158  1.00  0.00           O  
ATOM    482  CG1 ILE B  57       2.548  -2.066  -0.498  1.00  0.00           C  
ATOM    483  CG2 ILE B  57       4.419  -1.503  -2.097  1.00  0.00           C  
ATOM    484  CD1 ILE B  57       2.709  -3.580  -0.517  1.00  0.00           C  
ATOM    485  N   PHE B  58       3.618   1.785  -3.235  1.00  0.00           N  
ATOM    486  CA  PHE B  58       3.890   2.399  -4.529  1.00  0.00           C  
ATOM    487  C   PHE B  58       5.316   2.934  -4.587  1.00  0.00           C  
ATOM    488  CB  PHE B  58       2.894   3.530  -4.809  1.00  0.00           C  
ATOM    489  O   PHE B  58       6.009   2.978  -3.568  1.00  0.00           O  
ATOM    490  CG  PHE B  58       2.831   4.566  -3.720  1.00  0.00           C  
ATOM    491  CD1 PHE B  58       2.018   4.379  -2.609  1.00  0.00           C  
ATOM    492  CD2 PHE B  58       3.586   5.729  -3.808  1.00  0.00           C  
ATOM    493  CE1 PHE B  58       1.958   5.337  -1.600  1.00  0.00           C  
ATOM    494  CE2 PHE B  58       3.531   6.691  -2.803  1.00  0.00           C  
ATOM    495  CZ  PHE B  58       2.715   6.493  -1.700  1.00  0.00           C  
ATOM    496  N   THR B  59       5.824   3.147  -5.822  1.00  0.00           N  
ATOM    497  CA  THR B  59       7.147   3.713  -6.058  1.00  0.00           C  
ATOM    498  C   THR B  59       7.043   5.181  -6.461  1.00  0.00           C  
ATOM    499  CB  THR B  59       7.903   2.931  -7.148  1.00  0.00           C  
ATOM    500  O   THR B  59       6.249   5.535  -7.335  1.00  0.00           O  
ATOM    501  CG2 THR B  59       9.373   3.336  -7.196  1.00  0.00           C  
ATOM    502  OG1 THR B  59       7.814   1.528  -6.870  1.00  0.00           O  
ATOM    503  N   LEU B  60       7.733   6.126  -5.724  1.00  0.00           N  
ATOM    504  CA  LEU B  60       7.810   7.549  -6.033  1.00  0.00           C  
ATOM    505  C   LEU B  60       9.261   8.004  -6.145  1.00  0.00           C  
ATOM    506  CB  LEU B  60       7.087   8.370  -4.962  1.00  0.00           C  
ATOM    507  O   LEU B  60      10.022   7.909  -5.180  1.00  0.00           O  
ATOM    508  CG  LEU B  60       6.899   9.858  -5.260  1.00  0.00           C  
ATOM    509  CD1 LEU B  60       5.900  10.049  -6.396  1.00  0.00           C  
ATOM    510  CD2 LEU B  60       6.442  10.601  -4.009  1.00  0.00           C  
ATOM    511  N   GLY B  61       9.704   8.468  -7.376  1.00  0.00           N  
ATOM    512  CA  GLY B  61      11.051   9.002  -7.508  1.00  0.00           C  
ATOM    513  C   GLY B  61      12.130   7.979  -7.211  1.00  0.00           C  
ATOM    514  O   GLY B  61      13.170   8.315  -6.639  1.00  0.00           O  
ATOM    515  N   GLY B  62      11.871   6.554  -7.446  1.00  0.00           N  
ATOM    516  CA  GLY B  62      12.877   5.525  -7.236  1.00  0.00           C  
ATOM    517  C   GLY B  62      12.857   4.949  -5.832  1.00  0.00           C  
ATOM    518  O   GLY B  62      13.703   4.123  -5.483  1.00  0.00           O  
ATOM    519  N   HIS B  63      11.857   5.398  -5.003  1.00  0.00           N  
ATOM    520  CA  HIS B  63      11.667   4.906  -3.643  1.00  0.00           C  
ATOM    521  C   HIS B  63      10.342   4.163  -3.506  1.00  0.00           C  
ATOM    522  CB  HIS B  63      11.727   6.062  -2.642  1.00  0.00           C  
ATOM    523  O   HIS B  63       9.345   4.544  -4.124  1.00  0.00           O  
ATOM    524  CG  HIS B  63      13.024   6.805  -2.661  1.00  0.00           C  
ATOM    525  CD2 HIS B  63      13.400   7.921  -3.329  1.00  0.00           C  
ATOM    526  ND1 HIS B  63      14.120   6.407  -1.926  1.00  0.00           N  
ATOM    527  CE1 HIS B  63      15.117   7.249  -2.141  1.00  0.00           C  
ATOM    528  NE2 HIS B  63      14.706   8.177  -2.989  1.00  0.00           N  
ATOM    529  N   HIS B  64      10.448   3.011  -2.766  1.00  0.00           N  
ATOM    530  CA  HIS B  64       9.211   2.323  -2.417  1.00  0.00           C  
ATOM    531  C   HIS B  64       8.523   2.994  -1.232  1.00  0.00           C  
ATOM    532  CB  HIS B  64       9.486   0.852  -2.100  1.00  0.00           C  
ATOM    533  O   HIS B  64       9.170   3.311  -0.231  1.00  0.00           O  
ATOM    534  CG  HIS B  64      10.121   0.104  -3.229  1.00  0.00           C  
ATOM    535  CD2 HIS B  64      11.350  -0.451  -3.347  1.00  0.00           C  
ATOM    536  ND1 HIS B  64       9.470  -0.139  -4.419  1.00  0.00           N  
ATOM    537  CE1 HIS B  64      10.274  -0.815  -5.223  1.00  0.00           C  
ATOM    538  NE2 HIS B  64      11.420  -1.017  -4.597  1.00  0.00           N  
ATOM    539  N   VAL B  65       7.322   3.258  -1.522  1.00  0.00           N  
ATOM    540  CA  VAL B  65       6.523   3.910  -0.490  1.00  0.00           C  
ATOM    541  C   VAL B  65       5.446   2.953   0.014  1.00  0.00           C  
ATOM    542  CB  VAL B  65       5.877   5.213  -1.011  1.00  0.00           C  
ATOM    543  O   VAL B  65       4.723   2.348  -0.782  1.00  0.00           O  
ATOM    544  CG1 VAL B  65       5.075   5.898   0.094  1.00  0.00           C  
ATOM    545  CG2 VAL B  65       6.946   6.155  -1.562  1.00  0.00           C  
ATOM    546  N   LEU B  66       5.470   2.728   1.385  1.00  0.00           N  
ATOM    547  CA  LEU B  66       4.389   1.990   2.030  1.00  0.00           C  
ATOM    548  C   LEU B  66       3.474   2.933   2.804  1.00  0.00           C  
ATOM    549  CB  LEU B  66       4.954   0.923   2.970  1.00  0.00           C  
ATOM    550  O   LEU B  66       3.943   3.732   3.618  1.00  0.00           O  
ATOM    551  CG  LEU B  66       5.512  -0.338   2.308  1.00  0.00           C  
ATOM    552  CD1 LEU B  66       6.980  -0.140   1.944  1.00  0.00           C  
ATOM    553  CD2 LEU B  66       5.341  -1.544   3.224  1.00  0.00           C  
ATOM    554  N   SER B  67       2.203   2.840   2.461  1.00  0.00           N  
ATOM    555  CA  SER B  67       1.221   3.698   3.115  1.00  0.00           C  
ATOM    556  C   SER B  67       0.119   2.874   3.774  1.00  0.00           C  
ATOM    557  CB  SER B  67       0.607   4.674   2.111  1.00  0.00           C  
ATOM    558  O   SER B  67      -0.470   1.996   3.140  1.00  0.00           O  
ATOM    559  OG  SER B  67      -0.448   5.410   2.706  1.00  0.00           O  
ATOM    560  N   ILE B  68      -0.053   3.134   5.144  1.00  0.00           N  
ATOM    561  CA  ILE B  68      -1.127   2.452   5.857  1.00  0.00           C  
ATOM    562  C   ILE B  68      -2.213   3.457   6.237  1.00  0.00           C  
ATOM    563  CB  ILE B  68      -0.599   1.731   7.118  1.00  0.00           C  
ATOM    564  O   ILE B  68      -1.921   4.507   6.813  1.00  0.00           O  
ATOM    565  CG1 ILE B  68       0.508   0.740   6.742  1.00  0.00           C  
ATOM    566  CG2 ILE B  68      -1.741   1.024   7.853  1.00  0.00           C  
ATOM    567  CD1 ILE B  68       1.194   0.095   7.938  1.00  0.00           C  
ATOM    568  N   GLN B  69      -3.320   3.137   5.833  1.00  0.00           N  
ATOM    569  CA  GLN B  69      -4.478   3.943   6.204  1.00  0.00           C  
ATOM    570  C   GLN B  69      -5.344   3.220   7.232  1.00  0.00           C  
ATOM    571  CB  GLN B  69      -5.309   4.291   4.969  1.00  0.00           C  
ATOM    572  O   GLN B  69      -5.771   2.086   7.004  1.00  0.00           O  
ATOM    573  CG  GLN B  69      -6.430   5.285   5.241  1.00  0.00           C  
ATOM    574  CD  GLN B  69      -7.115   5.759   3.973  1.00  0.00           C  
ATOM    575  NE2 GLN B  69      -8.012   6.729   4.112  1.00  0.00           N  
ATOM    576  OE1 GLN B  69      -6.839   5.259   2.878  1.00  0.00           O  
ATOM    577  N   PHE B  70      -5.470   4.015   8.437  1.00  0.00           N  
ATOM    578  CA  PHE B  70      -6.338   3.516   9.497  1.00  0.00           C  
ATOM    579  C   PHE B  70      -7.705   4.189   9.439  1.00  0.00           C  
ATOM    580  CB  PHE B  70      -5.699   3.745  10.870  1.00  0.00           C  
ATOM    581  O   PHE B  70      -7.839   5.365   9.784  1.00  0.00           O  
ATOM    582  CG  PHE B  70      -4.351   3.094  11.028  1.00  0.00           C  
ATOM    583  CD1 PHE B  70      -4.242   1.800  11.523  1.00  0.00           C  
ATOM    584  CD2 PHE B  70      -3.192   3.776  10.681  1.00  0.00           C  
ATOM    585  CE1 PHE B  70      -2.996   1.195  11.670  1.00  0.00           C  
ATOM    586  CE2 PHE B  70      -1.944   3.178  10.825  1.00  0.00           C  
ATOM    587  CZ  PHE B  70      -1.848   1.888  11.321  1.00  0.00           C  
ATOM    588  N   TRP B  71      -8.709   3.548   8.981  1.00  0.00           N  
ATOM    589  CA  TRP B  71      -9.998   4.135   8.631  1.00  0.00           C  
ATOM    590  C   TRP B  71     -10.782   4.512   9.884  1.00  0.00           C  
ATOM    591  CB  TRP B  71     -10.816   3.166   7.774  1.00  0.00           C  
ATOM    592  O   TRP B  71     -11.419   5.568   9.931  1.00  0.00           O  
ATOM    593  CG  TRP B  71     -10.284   2.985   6.384  1.00  0.00           C  
ATOM    594  CD1 TRP B  71      -9.445   2.000   5.944  1.00  0.00           C  
ATOM    595  CD2 TRP B  71     -10.554   3.818   5.251  1.00  0.00           C  
ATOM    596  CE2 TRP B  71      -9.844   3.277   4.157  1.00  0.00           C  
ATOM    597  CE3 TRP B  71     -11.328   4.970   5.056  1.00  0.00           C  
ATOM    598  NE1 TRP B  71      -9.176   2.170   4.605  1.00  0.00           N  
ATOM    599  CH2 TRP B  71     -10.651   4.976   2.719  1.00  0.00           C  
ATOM    600  CZ2 TRP B  71      -9.886   3.850   2.883  1.00  0.00           C  
ATOM    601  CZ3 TRP B  71     -11.368   5.538   3.788  1.00  0.00           C  
ATOM    602  N   LYS B  72     -10.588   3.826  10.981  1.00  0.00           N  
ATOM    603  CA  LYS B  72     -11.333   4.055  12.216  1.00  0.00           C  
ATOM    604  C   LYS B  72     -10.758   5.235  12.994  1.00  0.00           C  
ATOM    605  CB  LYS B  72     -11.326   2.799  13.088  1.00  0.00           C  
ATOM    606  O   LYS B  72     -11.502   5.999  13.612  1.00  0.00           O  
ATOM    607  CG  LYS B  72     -12.280   1.712  12.615  1.00  0.00           C  
ATOM    608  CD  LYS B  72     -12.368   0.570  13.619  1.00  0.00           C  
ATOM    609  CE  LYS B  72     -13.311  -0.526  13.140  1.00  0.00           C  
ATOM    610  NZ  LYS B  72     -13.396  -1.651  14.119  1.00  0.00           N  
ATOM    611  N   LYS B  73      -9.493   5.494  12.768  1.00  0.00           N  
ATOM    612  CA  LYS B  73      -8.766   6.524  13.505  1.00  0.00           C  
ATOM    613  C   LYS B  73      -8.432   7.711  12.607  1.00  0.00           C  
ATOM    614  CB  LYS B  73      -7.485   5.948  14.110  1.00  0.00           C  
ATOM    615  O   LYS B  73      -7.885   8.713  13.072  1.00  0.00           O  
ATOM    616  CG  LYS B  73      -7.726   4.911  15.198  1.00  0.00           C  
ATOM    617  CD  LYS B  73      -6.416   4.410  15.793  1.00  0.00           C  
ATOM    618  CE  LYS B  73      -6.655   3.344  16.854  1.00  0.00           C  
ATOM    619  NZ  LYS B  73      -5.372   2.838  17.429  1.00  0.00           N  
ATOM    620  N   ASN B  74      -8.974   7.638  11.343  1.00  0.00           N  
ATOM    621  CA  ASN B  74      -8.619   8.671  10.375  1.00  0.00           C  
ATOM    622  C   ASN B  74      -7.125   8.982  10.412  1.00  0.00           C  
ATOM    623  CB  ASN B  74      -9.433   9.942  10.623  1.00  0.00           C  
ATOM    624  O   ASN B  74      -6.731  10.149  10.447  1.00  0.00           O  
ATOM    625  CG  ASN B  74      -9.453  10.866   9.422  1.00  0.00           C  
ATOM    626  ND2 ASN B  74      -9.737  12.141   9.659  1.00  0.00           N  
ATOM    627  OD1 ASN B  74      -9.215  10.438   8.289  1.00  0.00           O  
ATOM    628  N   LEU B  75      -6.320   8.025  10.658  1.00  0.00           N  
ATOM    629  CA  LEU B  75      -4.866   8.123  10.717  1.00  0.00           C  
ATOM    630  C   LEU B  75      -4.231   7.564   9.447  1.00  0.00           C  
ATOM    631  CB  LEU B  75      -4.327   7.378  11.941  1.00  0.00           C  
ATOM    632  O   LEU B  75      -4.718   6.580   8.887  1.00  0.00           O  
ATOM    633  CG  LEU B  75      -4.566   8.042  13.298  1.00  0.00           C  
ATOM    634  CD1 LEU B  75      -4.315   7.047  14.426  1.00  0.00           C  
ATOM    635  CD2 LEU B  75      -3.679   9.272  13.456  1.00  0.00           C  
ATOM    636  N   HIS B  76      -3.241   8.407   8.985  1.00  0.00           N  
ATOM    637  CA  HIS B  76      -2.490   8.030   7.793  1.00  0.00           C  
ATOM    638  C   HIS B  76      -0.990   8.014   8.069  1.00  0.00           C  
ATOM    639  CB  HIS B  76      -2.801   8.985   6.639  1.00  0.00           C  
ATOM    640  O   HIS B  76      -0.415   9.034   8.457  1.00  0.00           O  
ATOM    641  CG  HIS B  76      -2.221   8.554   5.330  1.00  0.00           C  
ATOM    642  CD2 HIS B  76      -1.736   7.357   4.924  1.00  0.00           C  
ATOM    643  ND1 HIS B  76      -2.089   9.409   4.257  1.00  0.00           N  
ATOM    644  CE1 HIS B  76      -1.547   8.754   3.244  1.00  0.00           C  
ATOM    645  NE2 HIS B  76      -1.323   7.507   3.623  1.00  0.00           N  
ATOM    646  N   GLU B  77      -0.443   6.839   7.968  1.00  0.00           N  
ATOM    647  CA  GLU B  77       0.998   6.734   8.176  1.00  0.00           C  
ATOM    648  C   GLU B  77       1.712   6.321   6.891  1.00  0.00           C  
ATOM    649  CB  GLU B  77       1.309   5.735   9.294  1.00  0.00           C  
ATOM    650  O   GLU B  77       1.274   5.399   6.200  1.00  0.00           O  
ATOM    651  CG  GLU B  77       0.852   6.193  10.671  1.00  0.00           C  
ATOM    652  CD  GLU B  77       1.407   5.341  11.802  1.00  0.00           C  
ATOM    653  OE1 GLU B  77       1.020   5.558  12.972  1.00  0.00           O  
ATOM    654  OE2 GLU B  77       2.238   4.450  11.514  1.00  0.00           O  
ATOM    655  N   VAL B  78       2.749   7.147   6.665  1.00  0.00           N  
ATOM    656  CA  VAL B  78       3.496   6.898   5.436  1.00  0.00           C  
ATOM    657  C   VAL B  78       4.968   6.660   5.765  1.00  0.00           C  
ATOM    658  CB  VAL B  78       3.356   8.070   4.439  1.00  0.00           C  
ATOM    659  O   VAL B  78       5.549   7.369   6.591  1.00  0.00           O  
ATOM    660  CG1 VAL B  78       4.149   7.792   3.164  1.00  0.00           C  
ATOM    661  CG2 VAL B  78       1.884   8.320   4.114  1.00  0.00           C  
ATOM    662  N   MET B  79       5.474   5.637   5.195  1.00  0.00           N  
ATOM    663  CA  MET B  79       6.901   5.365   5.345  1.00  0.00           C  
ATOM    664  C   MET B  79       7.574   5.224   3.984  1.00  0.00           C  
ATOM    665  CB  MET B  79       7.123   4.097   6.172  1.00  0.00           C  
ATOM    666  O   MET B  79       7.039   4.570   3.087  1.00  0.00           O  
ATOM    667  CG  MET B  79       8.583   3.827   6.498  1.00  0.00           C  
ATOM    668  SD  MET B  79       8.791   2.482   7.729  1.00  0.00           S  
ATOM    669  CE  MET B  79      10.575   2.603   8.037  1.00  0.00           C  
ATOM    670  N   TYR B  80       8.763   5.869   3.917  1.00  0.00           N  
ATOM    671  CA  TYR B  80       9.554   5.788   2.694  1.00  0.00           C  
ATOM    672  C   TYR B  80      10.691   4.785   2.845  1.00  0.00           C  
ATOM    673  CB  TYR B  80      10.118   7.164   2.327  1.00  0.00           C  
ATOM    674  O   TYR B  80      11.424   4.812   3.836  1.00  0.00           O  
ATOM    675  CG  TYR B  80       9.060   8.172   1.948  1.00  0.00           C  
ATOM    676  CD1 TYR B  80       8.719   8.384   0.614  1.00  0.00           C  
ATOM    677  CD2 TYR B  80       8.401   8.915   2.921  1.00  0.00           C  
ATOM    678  CE1 TYR B  80       7.747   9.313   0.259  1.00  0.00           C  
ATOM    679  CE2 TYR B  80       7.426   9.846   2.578  1.00  0.00           C  
ATOM    680  OH  TYR B  80       6.143  10.959   0.901  1.00  0.00           O  
ATOM    681  CZ  TYR B  80       7.106  10.038   1.247  1.00  0.00           C  
ATOM    682  N   PHE B  81      10.688   3.795   1.879  1.00  0.00           N  
ATOM    683  CA  PHE B  81      11.838   2.899   1.909  1.00  0.00           C  
ATOM    684  C   PHE B  81      12.649   3.017   0.624  1.00  0.00           C  
ATOM    685  CB  PHE B  81      11.387   1.450   2.114  1.00  0.00           C  
ATOM    686  O   PHE B  81      12.093   3.270  -0.446  1.00  0.00           O  
ATOM    687  CG  PHE B  81      10.503   1.253   3.317  1.00  0.00           C  
ATOM    688  CD1 PHE B  81      11.054   1.068   4.579  1.00  0.00           C  
ATOM    689  CD2 PHE B  81       9.121   1.254   3.185  1.00  0.00           C  
ATOM    690  CE1 PHE B  81      10.239   0.886   5.693  1.00  0.00           C  
ATOM    691  CE2 PHE B  81       8.299   1.073   4.294  1.00  0.00           C  
ATOM    692  CZ  PHE B  81       8.860   0.888   5.547  1.00  0.00           C  
ATOM    693  N   ASP B  82      14.030   3.018   0.899  1.00  0.00           N  
ATOM    694  CA  ASP B  82      14.938   2.941  -0.241  1.00  0.00           C  
ATOM    695  C   ASP B  82      15.095   1.500  -0.722  1.00  0.00           C  
ATOM    696  CB  ASP B  82      16.305   3.527   0.119  1.00  0.00           C  
ATOM    697  O   ASP B  82      14.840   0.558   0.031  1.00  0.00           O  
ATOM    698  CG  ASP B  82      17.285   3.504  -1.040  1.00  0.00           C  
ATOM    699  OD1 ASP B  82      16.957   2.936  -2.105  1.00  0.00           O  
ATOM    700  OD2 ASP B  82      18.396   4.056  -0.887  1.00  0.00           O  
ATOM    701  N   HIS B  83      15.259   1.266  -1.988  1.00  0.00           N  
ATOM    702  CA  HIS B  83      15.347  -0.064  -2.580  1.00  0.00           C  
ATOM    703  C   HIS B  83      16.402  -0.912  -1.877  1.00  0.00           C  
ATOM    704  CB  HIS B  83      15.662   0.033  -4.074  1.00  0.00           C  
ATOM    705  O   HIS B  83      16.441  -2.132  -2.050  1.00  0.00           O  
ATOM    706  CG  HIS B  83      16.964   0.707  -4.370  1.00  0.00           C  
ATOM    707  CD2 HIS B  83      18.168   0.198  -4.723  1.00  0.00           C  
ATOM    708  ND1 HIS B  83      17.124   2.074  -4.312  1.00  0.00           N  
ATOM    709  CE1 HIS B  83      18.375   2.378  -4.619  1.00  0.00           C  
ATOM    710  NE2 HIS B  83      19.028   1.258  -4.872  1.00  0.00           N  
ATOM    711  N   LYS B  84      17.124  -0.306  -0.939  1.00  0.00           N  
ATOM    712  CA  LYS B  84      18.205  -0.994  -0.239  1.00  0.00           C  
ATOM    713  C   LYS B  84      17.767  -1.427   1.157  1.00  0.00           C  
ATOM    714  CB  LYS B  84      19.441  -0.099  -0.147  1.00  0.00           C  
ATOM    715  O   LYS B  84      18.511  -2.112   1.862  1.00  0.00           O  
ATOM    716  CG  LYS B  84      20.097   0.191  -1.489  1.00  0.00           C  
ATOM    717  CD  LYS B  84      21.369   1.012  -1.324  1.00  0.00           C  
ATOM    718  CE  LYS B  84      22.011   1.327  -2.669  1.00  0.00           C  
ATOM    719  NZ  LYS B  84      23.256   2.137  -2.512  1.00  0.00           N  
ATOM    720  N   MET B  85      16.543  -1.040   1.506  1.00  0.00           N  
ATOM    721  CA  MET B  85      16.049  -1.350   2.845  1.00  0.00           C  
ATOM    722  C   MET B  85      15.611  -2.808   2.940  1.00  0.00           C  
ATOM    723  CB  MET B  85      14.885  -0.429   3.216  1.00  0.00           C  
ATOM    724  O   MET B  85      14.967  -3.327   2.026  1.00  0.00           O  
ATOM    725  CG  MET B  85      14.650  -0.311   4.713  1.00  0.00           C  
ATOM    726  SD  MET B  85      13.354   0.921   5.126  1.00  0.00           S  
ATOM    727  CE  MET B  85      14.391   2.314   5.649  1.00  0.00           C  
ATOM    728  N   ASN B  86      16.095  -3.481   3.999  1.00  0.00           N  
ATOM    729  CA  ASN B  86      15.847  -4.881   4.330  1.00  0.00           C  
ATOM    730  C   ASN B  86      14.384  -5.120   4.692  1.00  0.00           C  
ATOM    731  CB  ASN B  86      16.758  -5.332   5.473  1.00  0.00           C  
ATOM    732  O   ASN B  86      13.820  -4.402   5.519  1.00  0.00           O  
ATOM    733  CG  ASN B  86      16.731  -6.833   5.683  1.00  0.00           C  
ATOM    734  ND2 ASN B  86      17.898  -7.419   5.923  1.00  0.00           N  
ATOM    735  OD1 ASN B  86      15.671  -7.461   5.630  1.00  0.00           O  
ATOM    736  N   PRO B  87      13.644  -5.975   3.971  1.00  0.00           N  
ATOM    737  CA  PRO B  87      12.245  -6.330   4.217  1.00  0.00           C  
ATOM    738  C   PRO B  87      11.961  -6.624   5.688  1.00  0.00           C  
ATOM    739  CB  PRO B  87      12.042  -7.582   3.361  1.00  0.00           C  
ATOM    740  O   PRO B  87      10.833  -6.438   6.152  1.00  0.00           O  
ATOM    741  CG  PRO B  87      13.086  -7.489   2.295  1.00  0.00           C  
ATOM    742  CD  PRO B  87      14.265  -6.740   2.845  1.00  0.00           C  
ATOM    743  N   VAL B  88      12.915  -7.045   6.447  1.00  0.00           N  
ATOM    744  CA  VAL B  88      12.787  -7.274   7.883  1.00  0.00           C  
ATOM    745  C   VAL B  88      12.498  -5.953   8.593  1.00  0.00           C  
ATOM    746  CB  VAL B  88      14.059  -7.927   8.469  1.00  0.00           C  
ATOM    747  O   VAL B  88      11.675  -5.901   9.509  1.00  0.00           O  
ATOM    748  CG1 VAL B  88      13.993  -7.963   9.995  1.00  0.00           C  
ATOM    749  CG2 VAL B  88      14.242  -9.335   7.906  1.00  0.00           C  
ATOM    750  N   HIS B  89      13.177  -4.888   8.243  1.00  0.00           N  
ATOM    751  CA  HIS B  89      12.979  -3.563   8.820  1.00  0.00           C  
ATOM    752  C   HIS B  89      11.588  -3.026   8.503  1.00  0.00           C  
ATOM    753  CB  HIS B  89      14.046  -2.592   8.310  1.00  0.00           C  
ATOM    754  O   HIS B  89      10.952  -2.397   9.352  1.00  0.00           O  
ATOM    755  CG  HIS B  89      15.398  -2.819   8.908  1.00  0.00           C  
ATOM    756  CD2 HIS B  89      15.772  -3.443  10.049  1.00  0.00           C  
ATOM    757  ND1 HIS B  89      16.558  -2.373   8.313  1.00  0.00           N  
ATOM    758  CE1 HIS B  89      17.591  -2.715   9.066  1.00  0.00           C  
ATOM    759  NE2 HIS B  89      17.141  -3.365  10.125  1.00  0.00           N  
ATOM    760  N   ILE B  90      11.118  -3.255   7.386  1.00  0.00           N  
ATOM    761  CA  ILE B  90       9.788  -2.872   6.925  1.00  0.00           C  
ATOM    762  C   ILE B  90       8.727  -3.623   7.727  1.00  0.00           C  
ATOM    763  CB  ILE B  90       9.613  -3.146   5.415  1.00  0.00           C  
ATOM    764  O   ILE B  90       7.746  -3.029   8.178  1.00  0.00           O  
ATOM    765  CG1 ILE B  90      10.604  -2.306   4.601  1.00  0.00           C  
ATOM    766  CG2 ILE B  90       8.172  -2.867   4.979  1.00  0.00           C  
ATOM    767  CD1 ILE B  90      10.649  -2.662   3.121  1.00  0.00           C  
ATOM    768  N   MET B  91       9.000  -4.923   7.957  1.00  0.00           N  
ATOM    769  CA  MET B  91       8.110  -5.747   8.769  1.00  0.00           C  
ATOM    770  C   MET B  91       8.079  -5.256  10.212  1.00  0.00           C  
ATOM    771  CB  MET B  91       8.543  -7.213   8.724  1.00  0.00           C  
ATOM    772  O   MET B  91       7.015  -5.203  10.832  1.00  0.00           O  
ATOM    773  CG  MET B  91       7.527  -8.171   9.325  1.00  0.00           C  
ATOM    774  SD  MET B  91       7.705  -9.879   8.678  1.00  0.00           S  
ATOM    775  CE  MET B  91       9.323 -10.318   9.372  1.00  0.00           C  
ATOM    776  N   THR B  92       9.264  -4.972  10.754  1.00  0.00           N  
ATOM    777  CA  THR B  92       9.365  -4.433  12.106  1.00  0.00           C  
ATOM    778  C   THR B  92       8.568  -3.137  12.232  1.00  0.00           C  
ATOM    779  CB  THR B  92      10.832  -4.177  12.498  1.00  0.00           C  
ATOM    780  O   THR B  92       7.847  -2.939  13.212  1.00  0.00           O  
ATOM    781  CG2 THR B  92      10.934  -3.625  13.915  1.00  0.00           C  
ATOM    782  OG1 THR B  92      11.562  -5.408  12.422  1.00  0.00           O  
ATOM    783  N   TRP B  93       8.704  -2.248  11.289  1.00  0.00           N  
ATOM    784  CA  TRP B  93       7.945  -1.002  11.272  1.00  0.00           C  
ATOM    785  C   TRP B  93       6.447  -1.278  11.199  1.00  0.00           C  
ATOM    786  CB  TRP B  93       8.374  -0.126  10.092  1.00  0.00           C  
ATOM    787  O   TRP B  93       5.661  -0.669  11.928  1.00  0.00           O  
ATOM    788  CG  TRP B  93       7.546   1.112   9.919  1.00  0.00           C  
ATOM    789  CD1 TRP B  93       7.685   2.296  10.587  1.00  0.00           C  
ATOM    790  CD2 TRP B  93       6.445   1.284   9.022  1.00  0.00           C  
ATOM    791  CE2 TRP B  93       5.964   2.600   9.198  1.00  0.00           C  
ATOM    792  CE3 TRP B  93       5.819   0.452   8.084  1.00  0.00           C  
ATOM    793  NE1 TRP B  93       6.736   3.196  10.158  1.00  0.00           N  
ATOM    794  CH2 TRP B  93       4.289   2.269   7.558  1.00  0.00           C  
ATOM    795  CZ2 TRP B  93       4.883   3.104   8.469  1.00  0.00           C  
ATOM    796  CZ3 TRP B  93       4.744   0.955   7.360  1.00  0.00           C  
ATOM    797  N   MET B  94       6.086  -2.134  10.333  1.00  0.00           N  
ATOM    798  CA  MET B  94       4.678  -2.468  10.139  1.00  0.00           C  
ATOM    799  C   MET B  94       4.064  -3.005  11.428  1.00  0.00           C  
ATOM    800  CB  MET B  94       4.517  -3.494   9.016  1.00  0.00           C  
ATOM    801  O   MET B  94       2.957  -2.615  11.802  1.00  0.00           O  
ATOM    802  CG  MET B  94       4.668  -2.906   7.623  1.00  0.00           C  
ATOM    803  SD  MET B  94       4.411  -4.154   6.302  1.00  0.00           S  
ATOM    804  CE  MET B  94       2.598  -4.232   6.284  1.00  0.00           C  
ATOM    805  N   LYS B  95       4.764  -3.910  12.065  1.00  0.00           N  
ATOM    806  CA  LYS B  95       4.316  -4.464  13.340  1.00  0.00           C  
ATOM    807  C   LYS B  95       4.154  -3.369  14.389  1.00  0.00           C  
ATOM    808  CB  LYS B  95       5.296  -5.527  13.838  1.00  0.00           C  
ATOM    809  O   LYS B  95       3.184  -3.369  15.150  1.00  0.00           O  
ATOM    810  CG  LYS B  95       5.205  -6.851  13.094  1.00  0.00           C  
ATOM    811  CD  LYS B  95       6.158  -7.887  13.678  1.00  0.00           C  
ATOM    812  CE  LYS B  95       6.032  -9.227  12.966  1.00  0.00           C  
ATOM    813  NZ  LYS B  95       6.992 -10.235  13.509  1.00  0.00           N  
ATOM    814  N   ALA B  96       5.164  -2.466  14.410  1.00  0.00           N  
ATOM    815  CA  ALA B  96       5.138  -1.351  15.353  1.00  0.00           C  
ATOM    816  C   ALA B  96       3.961  -0.421  15.072  1.00  0.00           C  
ATOM    817  CB  ALA B  96       6.451  -0.574  15.294  1.00  0.00           C  
ATOM    818  O   ALA B  96       3.304   0.056  16.000  1.00  0.00           O  
ATOM    819  N   THR B  97       3.674  -0.170  13.852  1.00  0.00           N  
ATOM    820  CA  THR B  97       2.606   0.722  13.413  1.00  0.00           C  
ATOM    821  C   THR B  97       1.238   0.110  13.701  1.00  0.00           C  
ATOM    822  CB  THR B  97       2.725   1.037  11.910  1.00  0.00           C  
ATOM    823  O   THR B  97       0.298   0.821  14.061  1.00  0.00           O  
ATOM    824  CG2 THR B  97       1.614   1.978  11.457  1.00  0.00           C  
ATOM    825  OG1 THR B  97       3.993   1.655  11.656  1.00  0.00           O  
ATOM    826  N   MET B  98       1.186  -1.217  13.641  1.00  0.00           N  
ATOM    827  CA  MET B  98      -0.061  -1.946  13.855  1.00  0.00           C  
ATOM    828  C   MET B  98      -0.368  -2.072  15.344  1.00  0.00           C  
ATOM    829  CB  MET B  98       0.011  -3.334  13.217  1.00  0.00           C  
ATOM    830  O   MET B  98      -1.526  -2.238  15.731  1.00  0.00           O  
ATOM    831  CG  MET B  98       0.057  -3.308  11.698  1.00  0.00           C  
ATOM    832  SD  MET B  98      -0.071  -4.985  10.962  1.00  0.00           S  
ATOM    833  CE  MET B  98       1.546  -5.663  11.430  1.00  0.00           C  
ATOM    834  N   ARG B  99       0.554  -2.082  16.214  1.00  0.00           N  
ATOM    835  CA  ARG B  99       0.366  -2.092  17.661  1.00  0.00           C  
ATOM    836  C   ARG B  99      -0.256  -0.785  18.142  1.00  0.00           C  
ATOM    837  CB  ARG B  99       1.698  -2.332  18.375  1.00  0.00           C  
ATOM    838  O   ARG B  99      -1.116  -0.788  19.025  1.00  0.00           O  
ATOM    839  CG  ARG B  99       2.181  -3.772  18.308  1.00  0.00           C  
ATOM    840  CD  ARG B  99       3.484  -3.966  19.072  1.00  0.00           C  
ATOM    841  NE  ARG B  99       3.995  -5.326  18.929  1.00  0.00           N  
ATOM    842  NH1 ARG B  99       5.869  -4.979  20.235  1.00  0.00           N  
ATOM    843  NH2 ARG B  99       5.489  -7.033  19.290  1.00  0.00           N  
ATOM    844  CZ  ARG B  99       5.117  -5.776  19.485  1.00  0.00           C  
TER     845      ARG B  99                                                      
ENDMDL                                                                          
END                                                                             
