# Supplementary material for: AlphaDesign: a de novo protein design framework based on AlphaFold
Source: Mol Syst Biol. 2025 Jun 17;21(9):1166–89. doi: 10.1038/s44320-025-00119-z (PMC12405559; doi:10.1038/s44320-025-00119-z)
Supplement: Supplementary file 4 — Source data Fig. 2 [file 44320_2025_119_MOESM4_ESM.zip › Figure_2/2B/design_homomer-2-50-nr2-run1_result_55.pdb]

MODEL     1                                                                     
ATOM      1  N   MET A   0      10.334 -17.190  -9.410  1.00  0.00           N  
ATOM      2  CA  MET A   0       9.803 -16.648  -8.163  1.00  0.00           C  
ATOM      3  C   MET A   0      10.206 -15.188  -7.988  1.00  0.00           C  
ATOM      4  CB  MET A   0      10.289 -17.471  -6.968  1.00  0.00           C  
ATOM      5  O   MET A   0      11.394 -14.862  -7.996  1.00  0.00           O  
ATOM      6  CG  MET A   0       9.419 -18.680  -6.662  1.00  0.00           C  
ATOM      7  SD  MET A   0       9.865 -19.482  -5.073  1.00  0.00           S  
ATOM      8  CE  MET A   0       8.813 -20.958  -5.153  1.00  0.00           C  
ATOM      9  N   GLY A   1       9.441 -14.282  -8.642  1.00  0.00           N  
ATOM     10  CA  GLY A   1       9.661 -12.850  -8.763  1.00  0.00           C  
ATOM     11  C   GLY A   1       9.504 -12.109  -7.449  1.00  0.00           C  
ATOM     12  O   GLY A   1       9.246 -12.722  -6.411  1.00  0.00           O  
ATOM     13  N   PRO A   2      10.056 -10.919  -7.322  1.00  0.00           N  
ATOM     14  CA  PRO A   2       9.896 -10.064  -6.143  1.00  0.00           C  
ATOM     15  C   PRO A   2       8.439  -9.929  -5.706  1.00  0.00           C  
ATOM     16  CB  PRO A   2      10.454  -8.716  -6.606  1.00  0.00           C  
ATOM     17  O   PRO A   2       7.536  -9.927  -6.547  1.00  0.00           O  
ATOM     18  CG  PRO A   2      10.326  -8.741  -8.095  1.00  0.00           C  
ATOM     19  CD  PRO A   2      10.349 -10.172  -8.552  1.00  0.00           C  
ATOM     20  N   LYS A   3       8.302 -10.075  -4.357  1.00  0.00           N  
ATOM     21  CA  LYS A   3       6.970  -9.976  -3.768  1.00  0.00           C  
ATOM     22  C   LYS A   3       6.866  -8.766  -2.844  1.00  0.00           C  
ATOM     23  CB  LYS A   3       6.626 -11.253  -2.999  1.00  0.00           C  
ATOM     24  O   LYS A   3       7.789  -8.483  -2.077  1.00  0.00           O  
ATOM     25  CG  LYS A   3       6.518 -12.492  -3.875  1.00  0.00           C  
ATOM     26  CD  LYS A   3       6.188 -13.731  -3.052  1.00  0.00           C  
ATOM     27  CE  LYS A   3       6.191 -14.990  -3.909  1.00  0.00           C  
ATOM     28  NZ  LYS A   3       5.919 -16.213  -3.097  1.00  0.00           N  
ATOM     29  N   ILE A   4       5.808  -8.011  -3.104  1.00  0.00           N  
ATOM     30  CA  ILE A   4       5.528  -6.885  -2.220  1.00  0.00           C  
ATOM     31  C   ILE A   4       4.211  -7.121  -1.484  1.00  0.00           C  
ATOM     32  CB  ILE A   4       5.473  -5.553  -3.003  1.00  0.00           C  
ATOM     33  O   ILE A   4       3.183  -7.390  -2.109  1.00  0.00           O  
ATOM     34  CG1 ILE A   4       6.769  -5.345  -3.794  1.00  0.00           C  
ATOM     35  CG2 ILE A   4       5.216  -4.379  -2.053  1.00  0.00           C  
ATOM     36  CD1 ILE A   4       6.689  -4.233  -4.831  1.00  0.00           C  
ATOM     37  N   ASP A   5       4.386  -7.179  -0.131  1.00  0.00           N  
ATOM     38  CA  ASP A   5       3.175  -7.266   0.678  1.00  0.00           C  
ATOM     39  C   ASP A   5       2.794  -5.901   1.247  1.00  0.00           C  
ATOM     40  CB  ASP A   5       3.359  -8.276   1.813  1.00  0.00           C  
ATOM     41  O   ASP A   5       3.575  -5.287   1.977  1.00  0.00           O  
ATOM     42  CG  ASP A   5       2.047  -8.692   2.456  1.00  0.00           C  
ATOM     43  OD1 ASP A   5       0.992  -8.113   2.119  1.00  0.00           O  
ATOM     44  OD2 ASP A   5       2.070  -9.605   3.309  1.00  0.00           O  
ATOM     45  N   ILE A   6       1.626  -5.459   0.870  1.00  0.00           N  
ATOM     46  CA  ILE A   6       1.148  -4.167   1.347  1.00  0.00           C  
ATOM     47  C   ILE A   6       0.016  -4.374   2.352  1.00  0.00           C  
ATOM     48  CB  ILE A   6       0.671  -3.274   0.180  1.00  0.00           C  
ATOM     49  O   ILE A   6      -0.978  -5.038   2.049  1.00  0.00           O  
ATOM     50  CG1 ILE A   6       1.783  -3.120  -0.864  1.00  0.00           C  
ATOM     51  CG2 ILE A   6       0.213  -1.907   0.697  1.00  0.00           C  
ATOM     52  CD1 ILE A   6       1.304  -2.580  -2.204  1.00  0.00           C  
ATOM     53  N   GLN A   7       0.305  -3.830   3.572  1.00  0.00           N  
ATOM     54  CA  GLN A   7      -0.705  -3.921   4.621  1.00  0.00           C  
ATOM     55  C   GLN A   7      -1.198  -2.536   5.031  1.00  0.00           C  
ATOM     56  CB  GLN A   7      -0.150  -4.662   5.838  1.00  0.00           C  
ATOM     57  O   GLN A   7      -0.402  -1.608   5.183  1.00  0.00           O  
ATOM     58  CG  GLN A   7       0.201  -6.118   5.565  1.00  0.00           C  
ATOM     59  CD  GLN A   7       0.723  -6.837   6.795  1.00  0.00           C  
ATOM     60  NE2 GLN A   7       1.008  -8.127   6.651  1.00  0.00           N  
ATOM     61  OE1 GLN A   7       0.871  -6.238   7.864  1.00  0.00           O  
ATOM     62  N   MET A   8      -2.523  -2.481   5.105  1.00  0.00           N  
ATOM     63  CA  MET A   8      -3.109  -1.229   5.574  1.00  0.00           C  
ATOM     64  C   MET A   8      -3.568  -1.352   7.023  1.00  0.00           C  
ATOM     65  CB  MET A   8      -4.284  -0.818   4.686  1.00  0.00           C  
ATOM     66  O   MET A   8      -4.192  -2.346   7.399  1.00  0.00           O  
ATOM     67  CG  MET A   8      -3.872  -0.366   3.294  1.00  0.00           C  
ATOM     68  SD  MET A   8      -5.243   0.447   2.384  1.00  0.00           S  
ATOM     69  CE  MET A   8      -5.736   1.699   3.601  1.00  0.00           C  
ATOM     70  N   TYR A   9      -3.019  -0.378   7.828  1.00  0.00           N  
ATOM     71  CA  TYR A   9      -3.417  -0.350   9.231  1.00  0.00           C  
ATOM     72  C   TYR A   9      -4.184   0.927   9.554  1.00  0.00           C  
ATOM     73  CB  TYR A   9      -2.191  -0.466  10.141  1.00  0.00           C  
ATOM     74  O   TYR A   9      -3.799   2.016   9.124  1.00  0.00           O  
ATOM     75  CG  TYR A   9      -1.355  -1.695   9.879  1.00  0.00           C  
ATOM     76  CD1 TYR A   9      -1.589  -2.881  10.571  1.00  0.00           C  
ATOM     77  CD2 TYR A   9      -0.329  -1.673   8.940  1.00  0.00           C  
ATOM     78  CE1 TYR A   9      -0.820  -4.016  10.334  1.00  0.00           C  
ATOM     79  CE2 TYR A   9       0.446  -2.802   8.695  1.00  0.00           C  
ATOM     80  OH  TYR A   9       0.957  -5.088   9.158  1.00  0.00           O  
ATOM     81  CZ  TYR A   9       0.193  -3.967   9.396  1.00  0.00           C  
ATOM     82  N   TYR A  10      -5.352   0.683  10.218  1.00  0.00           N  
ATOM     83  CA  TYR A  10      -6.085   1.846  10.706  1.00  0.00           C  
ATOM     84  C   TYR A  10      -5.668   2.197  12.129  1.00  0.00           C  
ATOM     85  CB  TYR A  10      -7.594   1.591  10.652  1.00  0.00           C  
ATOM     86  O   TYR A  10      -5.699   1.345  13.020  1.00  0.00           O  
ATOM     87  CG  TYR A  10      -8.424   2.758  11.129  1.00  0.00           C  
ATOM     88  CD1 TYR A  10      -9.216   2.654  12.271  1.00  0.00           C  
ATOM     89  CD2 TYR A  10      -8.419   3.965  10.439  1.00  0.00           C  
ATOM     90  CE1 TYR A  10      -9.984   3.727  12.713  1.00  0.00           C  
ATOM     91  CE2 TYR A  10      -9.183   5.044  10.873  1.00  0.00           C  
ATOM     92  OH  TYR A  10     -10.719   5.980  12.442  1.00  0.00           O  
ATOM     93  CZ  TYR A  10      -9.961   4.916  12.009  1.00  0.00           C  
ATOM     94  N   HIS A  11      -5.079   3.437  12.292  1.00  0.00           N  
ATOM     95  CA  HIS A  11      -4.739   3.932  13.621  1.00  0.00           C  
ATOM     96  C   HIS A  11      -5.872   4.771  14.203  1.00  0.00           C  
ATOM     97  CB  HIS A  11      -3.449   4.753  13.573  1.00  0.00           C  
ATOM     98  O   HIS A  11      -6.055   5.928  13.818  1.00  0.00           O  
ATOM     99  CG  HIS A  11      -2.245   3.957  13.184  1.00  0.00           C  
ATOM    100  CD2 HIS A  11      -1.664   3.756  11.978  1.00  0.00           C  
ATOM    101  ND1 HIS A  11      -1.495   3.248  14.098  1.00  0.00           N  
ATOM    102  CE1 HIS A  11      -0.501   2.644  13.468  1.00  0.00           C  
ATOM    103  NE2 HIS A  11      -0.581   2.936  12.181  1.00  0.00           N  
ATOM    104  N   PRO A  12      -6.683   4.140  15.148  1.00  0.00           N  
ATOM    105  CA  PRO A  12      -7.891   4.778  15.676  1.00  0.00           C  
ATOM    106  C   PRO A  12      -7.591   6.056  16.455  1.00  0.00           C  
ATOM    107  CB  PRO A  12      -8.483   3.705  16.594  1.00  0.00           C  
ATOM    108  O   PRO A  12      -8.372   7.011  16.407  1.00  0.00           O  
ATOM    109  CG  PRO A  12      -7.437   2.640  16.661  1.00  0.00           C  
ATOM    110  CD  PRO A  12      -6.378   2.947  15.642  1.00  0.00           C  
ATOM    111  N   HIS A  13      -6.469   6.183  17.027  1.00  0.00           N  
ATOM    112  CA  HIS A  13      -6.093   7.333  17.842  1.00  0.00           C  
ATOM    113  C   HIS A  13      -5.693   8.518  16.970  1.00  0.00           C  
ATOM    114  CB  HIS A  13      -4.950   6.967  18.789  1.00  0.00           C  
ATOM    115  O   HIS A  13      -5.997   9.667  17.300  1.00  0.00           O  
ATOM    116  CG  HIS A  13      -5.362   6.063  19.907  1.00  0.00           C  
ATOM    117  CD2 HIS A  13      -5.164   4.738  20.098  1.00  0.00           C  
ATOM    118  ND1 HIS A  13      -6.074   6.508  21.000  1.00  0.00           N  
ATOM    119  CE1 HIS A  13      -6.296   5.492  21.817  1.00  0.00           C  
ATOM    120  NE2 HIS A  13      -5.754   4.406  21.293  1.00  0.00           N  
ATOM    121  N   GLU A  14      -5.246   8.246  15.763  1.00  0.00           N  
ATOM    122  CA  GLU A  14      -4.772   9.267  14.833  1.00  0.00           C  
ATOM    123  C   GLU A  14      -5.723   9.419  13.649  1.00  0.00           C  
ATOM    124  CB  GLU A  14      -3.364   8.930  14.337  1.00  0.00           C  
ATOM    125  O   GLU A  14      -5.546  10.308  12.814  1.00  0.00           O  
ATOM    126  CG  GLU A  14      -2.312   8.912  15.437  1.00  0.00           C  
ATOM    127  CD  GLU A  14      -0.925   8.543  14.935  1.00  0.00           C  
ATOM    128  OE1 GLU A  14       0.035   8.560  15.738  1.00  0.00           O  
ATOM    129  OE2 GLU A  14      -0.797   8.237  13.728  1.00  0.00           O  
ATOM    130  N   LYS A  15      -6.827   8.647  13.738  1.00  0.00           N  
ATOM    131  CA  LYS A  15      -7.773   8.646  12.625  1.00  0.00           C  
ATOM    132  C   LYS A  15      -7.044   8.656  11.285  1.00  0.00           C  
ATOM    133  CB  LYS A  15      -8.713   9.849  12.719  1.00  0.00           C  
ATOM    134  O   LYS A  15      -7.383   9.437  10.393  1.00  0.00           O  
ATOM    135  CG  LYS A  15      -9.629   9.825  13.934  1.00  0.00           C  
ATOM    136  CD  LYS A  15     -10.618  10.983  13.911  1.00  0.00           C  
ATOM    137  CE  LYS A  15     -11.538  10.958  15.125  1.00  0.00           C  
ATOM    138  NZ  LYS A  15     -12.535  12.069  15.087  1.00  0.00           N  
ATOM    139  N   LYS A  16      -5.918   7.896  11.224  1.00  0.00           N  
ATOM    140  CA  LYS A  16      -5.141   7.824   9.990  1.00  0.00           C  
ATOM    141  C   LYS A  16      -4.916   6.375   9.566  1.00  0.00           C  
ATOM    142  CB  LYS A  16      -3.797   8.535  10.159  1.00  0.00           C  
ATOM    143  O   LYS A  16      -4.866   5.477  10.409  1.00  0.00           O  
ATOM    144  CG  LYS A  16      -3.911  10.043  10.320  1.00  0.00           C  
ATOM    145  CD  LYS A  16      -2.541  10.699  10.429  1.00  0.00           C  
ATOM    146  CE  LYS A  16      -2.653  12.211  10.570  1.00  0.00           C  
ATOM    147  NZ  LYS A  16      -1.312  12.858  10.686  1.00  0.00           N  
ATOM    148  N   TYR A  17      -4.882   6.145   8.247  1.00  0.00           N  
ATOM    149  CA  TYR A  17      -4.506   4.857   7.677  1.00  0.00           C  
ATOM    150  C   TYR A  17      -3.031   4.839   7.294  1.00  0.00           C  
ATOM    151  CB  TYR A  17      -5.367   4.539   6.451  1.00  0.00           C  
ATOM    152  O   TYR A  17      -2.496   5.842   6.814  1.00  0.00           O  
ATOM    153  CG  TYR A  17      -6.793   4.175   6.788  1.00  0.00           C  
ATOM    154  CD1 TYR A  17      -7.162   2.849   7.001  1.00  0.00           C  
ATOM    155  CD2 TYR A  17      -7.773   5.156   6.894  1.00  0.00           C  
ATOM    156  CE1 TYR A  17      -8.475   2.508   7.310  1.00  0.00           C  
ATOM    157  CE2 TYR A  17      -9.089   4.827   7.202  1.00  0.00           C  
ATOM    158  OH  TYR A  17     -10.731   3.172   7.715  1.00  0.00           O  
ATOM    159  CZ  TYR A  17      -9.429   3.503   7.409  1.00  0.00           C  
ATOM    160  N   GLN A  18      -2.432   3.820   7.746  1.00  0.00           N  
ATOM    161  CA  GLN A  18      -1.020   3.657   7.417  1.00  0.00           C  
ATOM    162  C   GLN A  18      -0.796   2.420   6.551  1.00  0.00           C  
ATOM    163  CB  GLN A  18      -0.179   3.564   8.691  1.00  0.00           C  
ATOM    164  O   GLN A  18      -1.491   1.414   6.704  1.00  0.00           O  
ATOM    165  CG  GLN A  18       1.323   3.569   8.438  1.00  0.00           C  
ATOM    166  CD  GLN A  18       2.134   3.566   9.720  1.00  0.00           C  
ATOM    167  NE2 GLN A  18       3.456   3.601   9.586  1.00  0.00           N  
ATOM    168  OE1 GLN A  18       1.578   3.534  10.822  1.00  0.00           O  
ATOM    169  N   CYS A  19       0.046   2.657   5.509  1.00  0.00           N  
ATOM    170  CA  CYS A  19       0.424   1.534   4.659  1.00  0.00           C  
ATOM    171  C   CYS A  19       1.777   0.968   5.072  1.00  0.00           C  
ATOM    172  CB  CYS A  19       0.466   1.961   3.193  1.00  0.00           C  
ATOM    173  O   CYS A  19       2.724   1.721   5.306  1.00  0.00           O  
ATOM    174  SG  CYS A  19      -1.157   2.351   2.501  1.00  0.00           S  
ATOM    175  N   GLU A  20       1.776  -0.275   5.411  1.00  0.00           N  
ATOM    176  CA  GLU A  20       3.042  -0.949   5.686  1.00  0.00           C  
ATOM    177  C   GLU A  20       3.434  -1.875   4.538  1.00  0.00           C  
ATOM    178  CB  GLU A  20       2.957  -1.739   6.994  1.00  0.00           C  
ATOM    179  O   GLU A  20       2.608  -2.647   4.047  1.00  0.00           O  
ATOM    180  CG  GLU A  20       4.300  -2.260   7.485  1.00  0.00           C  
ATOM    181  CD  GLU A  20       4.206  -3.011   8.804  1.00  0.00           C  
ATOM    182  OE1 GLU A  20       5.221  -3.602   9.240  1.00  0.00           O  
ATOM    183  OE2 GLU A  20       3.109  -3.011   9.405  1.00  0.00           O  
ATOM    184  N   VAL A  21       4.692  -1.689   4.049  1.00  0.00           N  
ATOM    185  CA  VAL A  21       5.162  -2.497   2.927  1.00  0.00           C  
ATOM    186  C   VAL A  21       6.190  -3.514   3.418  1.00  0.00           C  
ATOM    187  CB  VAL A  21       5.771  -1.619   1.811  1.00  0.00           C  
ATOM    188  O   VAL A  21       7.139  -3.157   4.119  1.00  0.00           O  
ATOM    189  CG1 VAL A  21       6.250  -2.482   0.646  1.00  0.00           C  
ATOM    190  CG2 VAL A  21       4.753  -0.585   1.332  1.00  0.00           C  
ATOM    191  N   LYS A  22       5.840  -4.770   3.167  1.00  0.00           N  
ATOM    192  CA  LYS A  22       6.829  -5.815   3.410  1.00  0.00           C  
ATOM    193  C   LYS A  22       7.353  -6.392   2.098  1.00  0.00           C  
ATOM    194  CB  LYS A  22       6.233  -6.929   4.271  1.00  0.00           C  
ATOM    195  O   LYS A  22       6.571  -6.811   1.242  1.00  0.00           O  
ATOM    196  CG  LYS A  22       5.906  -6.503   5.695  1.00  0.00           C  
ATOM    197  CD  LYS A  22       5.395  -7.674   6.526  1.00  0.00           C  
ATOM    198  CE  LYS A  22       5.030  -7.240   7.939  1.00  0.00           C  
ATOM    199  NZ  LYS A  22       4.534  -8.386   8.759  1.00  0.00           N  
ATOM    200  N   THR A  23       8.651  -6.113   1.853  1.00  0.00           N  
ATOM    201  CA  THR A  23       9.215  -6.586   0.593  1.00  0.00           C  
ATOM    202  C   THR A  23       9.999  -7.878   0.803  1.00  0.00           C  
ATOM    203  CB  THR A  23      10.131  -5.524  -0.043  1.00  0.00           C  
ATOM    204  O   THR A  23      10.689  -8.034   1.812  1.00  0.00           O  
ATOM    205  CG2 THR A  23       9.342  -4.276  -0.427  1.00  0.00           C  
ATOM    206  OG1 THR A  23      11.152  -5.160   0.894  1.00  0.00           O  
ATOM    207  N   TYR A  24       9.672  -8.814   0.055  1.00  0.00           N  
ATOM    208  CA  TYR A  24      10.425 -10.063   0.098  1.00  0.00           C  
ATOM    209  C   TYR A  24      11.130 -10.320  -1.228  1.00  0.00           C  
ATOM    210  CB  TYR A  24       9.500 -11.237   0.433  1.00  0.00           C  
ATOM    211  O   TYR A  24      10.526 -10.190  -2.295  1.00  0.00           O  
ATOM    212  CG  TYR A  24       8.766 -11.077   1.743  1.00  0.00           C  
ATOM    213  CD1 TYR A  24       9.340 -11.495   2.941  1.00  0.00           C  
ATOM    214  CD2 TYR A  24       7.498 -10.508   1.784  1.00  0.00           C  
ATOM    215  CE1 TYR A  24       8.667 -11.352   4.150  1.00  0.00           C  
ATOM    216  CE2 TYR A  24       6.815 -10.359   2.987  1.00  0.00           C  
ATOM    217  OH  TYR A  24       6.736 -10.638   5.357  1.00  0.00           O  
ATOM    218  CZ  TYR A  24       7.407 -10.783   4.163  1.00  0.00           C  
ATOM    219  N   ASN A  25      12.547 -10.202  -1.103  1.00  0.00           N  
ATOM    220  CA  ASN A  25      13.342 -10.655  -2.240  1.00  0.00           C  
ATOM    221  C   ASN A  25      13.461  -9.572  -3.308  1.00  0.00           C  
ATOM    222  CB  ASN A  25      12.744 -11.930  -2.840  1.00  0.00           C  
ATOM    223  O   ASN A  25      13.076  -9.784  -4.459  1.00  0.00           O  
ATOM    224  CG  ASN A  25      13.206 -13.184  -2.125  1.00  0.00           C  
ATOM    225  ND2 ASN A  25      12.479 -14.278  -2.318  1.00  0.00           N  
ATOM    226  OD1 ASN A  25      14.207 -13.170  -1.404  1.00  0.00           O  
ATOM    227  N   PHE A  26      13.607  -8.277  -3.043  1.00  0.00           N  
ATOM    228  CA  PHE A  26      13.930  -7.202  -3.973  1.00  0.00           C  
ATOM    229  C   PHE A  26      15.439  -7.056  -4.129  1.00  0.00           C  
ATOM    230  CB  PHE A  26      13.320  -5.879  -3.499  1.00  0.00           C  
ATOM    231  O   PHE A  26      16.191  -7.290  -3.181  1.00  0.00           O  
ATOM    232  CG  PHE A  26      11.925  -5.636  -4.009  1.00  0.00           C  
ATOM    233  CD1 PHE A  26      11.713  -4.931  -5.187  1.00  0.00           C  
ATOM    234  CD2 PHE A  26      10.825  -6.114  -3.308  1.00  0.00           C  
ATOM    235  CE1 PHE A  26      10.422  -4.705  -5.661  1.00  0.00           C  
ATOM    236  CE2 PHE A  26       9.533  -5.892  -3.775  1.00  0.00           C  
ATOM    237  CZ  PHE A  26       9.333  -5.187  -4.951  1.00  0.00           C  
ATOM    238  N   GLY A  27      16.119  -7.530  -5.218  1.00  0.00           N  
ATOM    239  CA  GLY A  27      17.506  -7.236  -5.541  1.00  0.00           C  
ATOM    240  C   GLY A  27      18.050  -6.031  -4.796  1.00  0.00           C  
ATOM    241  O   GLY A  27      17.295  -5.302  -4.149  1.00  0.00           O  
ATOM    242  N   PHE A  28      19.262  -6.091  -4.171  1.00  0.00           N  
ATOM    243  CA  PHE A  28      20.026  -5.077  -3.455  1.00  0.00           C  
ATOM    244  C   PHE A  28      19.796  -3.697  -4.061  1.00  0.00           C  
ATOM    245  CB  PHE A  28      21.520  -5.415  -3.471  1.00  0.00           C  
ATOM    246  O   PHE A  28      19.917  -3.519  -5.274  1.00  0.00           O  
ATOM    247  CG  PHE A  28      21.953  -6.307  -2.339  1.00  0.00           C  
ATOM    248  CD1 PHE A  28      22.291  -5.769  -1.103  1.00  0.00           C  
ATOM    249  CD2 PHE A  28      22.022  -7.683  -2.511  1.00  0.00           C  
ATOM    250  CE1 PHE A  28      22.693  -6.592  -0.053  1.00  0.00           C  
ATOM    251  CE2 PHE A  28      22.422  -8.512  -1.467  1.00  0.00           C  
ATOM    252  CZ  PHE A  28      22.758  -7.964  -0.239  1.00  0.00           C  
ATOM    253  N   GLY A  29      18.821  -2.806  -3.410  1.00  0.00           N  
ATOM    254  CA  GLY A  29      18.874  -1.394  -3.752  1.00  0.00           C  
ATOM    255  C   GLY A  29      17.531  -0.833  -4.182  1.00  0.00           C  
ATOM    256  O   GLY A  29      17.433   0.336  -4.560  1.00  0.00           O  
ATOM    257  N   ASP A  30      16.370  -1.624  -4.159  1.00  0.00           N  
ATOM    258  CA  ASP A  30      15.066  -1.074  -4.517  1.00  0.00           C  
ATOM    259  C   ASP A  30      14.245  -0.754  -3.271  1.00  0.00           C  
ATOM    260  CB  ASP A  30      14.301  -2.048  -5.416  1.00  0.00           C  
ATOM    261  O   ASP A  30      14.166  -1.567  -2.347  1.00  0.00           O  
ATOM    262  CG  ASP A  30      14.947  -2.230  -6.778  1.00  0.00           C  
ATOM    263  OD1 ASP A  30      15.525  -1.259  -7.313  1.00  0.00           O  
ATOM    264  OD2 ASP A  30      14.874  -3.352  -7.323  1.00  0.00           O  
ATOM    265  N   CYS A  31      14.234   0.537  -2.946  1.00  0.00           N  
ATOM    266  CA  CYS A  31      13.395   1.039  -1.864  1.00  0.00           C  
ATOM    267  C   CYS A  31      11.973   1.292  -2.349  1.00  0.00           C  
ATOM    268  CB  CYS A  31      13.981   2.326  -1.283  1.00  0.00           C  
ATOM    269  O   CYS A  31      11.770   1.818  -3.445  1.00  0.00           O  
ATOM    270  SG  CYS A  31      15.443   2.060  -0.256  1.00  0.00           S  
ATOM    271  N   VAL A  32      11.039   0.553  -1.747  1.00  0.00           N  
ATOM    272  CA  VAL A  32       9.617   0.752  -2.007  1.00  0.00           C  
ATOM    273  C   VAL A  32       9.035   1.723  -0.983  1.00  0.00           C  
ATOM    274  CB  VAL A  32       8.841  -0.584  -1.976  1.00  0.00           C  
ATOM    275  O   VAL A  32       9.211   1.541   0.224  1.00  0.00           O  
ATOM    276  CG1 VAL A  32       7.359  -0.354  -2.264  1.00  0.00           C  
ATOM    277  CG2 VAL A  32       9.437  -1.570  -2.979  1.00  0.00           C  
ATOM    278  N   TYR A  33       8.724   2.895  -1.506  1.00  0.00           N  
ATOM    279  CA  TYR A  33       8.043   3.892  -0.687  1.00  0.00           C  
ATOM    280  C   TYR A  33       6.531   3.789  -0.848  1.00  0.00           C  
ATOM    281  CB  TYR A  33       8.513   5.302  -1.055  1.00  0.00           C  
ATOM    282  O   TYR A  33       6.013   3.866  -1.965  1.00  0.00           O  
ATOM    283  CG  TYR A  33       7.845   6.393  -0.253  1.00  0.00           C  
ATOM    284  CD1 TYR A  33       6.842   7.181  -0.812  1.00  0.00           C  
ATOM    285  CD2 TYR A  33       8.217   6.639   1.064  1.00  0.00           C  
ATOM    286  CE1 TYR A  33       6.225   8.188  -0.078  1.00  0.00           C  
ATOM    287  CE2 TYR A  33       7.608   7.644   1.808  1.00  0.00           C  
ATOM    288  OH  TYR A  33       6.007   9.407   1.961  1.00  0.00           O  
ATOM    289  CZ  TYR A  33       6.614   8.411   1.230  1.00  0.00           C  
ATOM    290  N   CYS A  34       5.869   3.505   0.268  1.00  0.00           N  
ATOM    291  CA  CYS A  34       4.417   3.381   0.204  1.00  0.00           C  
ATOM    292  C   CYS A  34       3.742   4.399   1.115  1.00  0.00           C  
ATOM    293  CB  CYS A  34       3.982   1.968   0.592  1.00  0.00           C  
ATOM    294  O   CYS A  34       4.222   4.666   2.218  1.00  0.00           O  
ATOM    295  SG  CYS A  34       4.546   0.691  -0.554  1.00  0.00           S  
ATOM    296  N   ARG A  35       2.720   5.003   0.613  1.00  0.00           N  
ATOM    297  CA  ARG A  35       1.907   5.895   1.433  1.00  0.00           C  
ATOM    298  C   ARG A  35       0.421   5.603   1.251  1.00  0.00           C  
ATOM    299  CB  ARG A  35       2.199   7.358   1.090  1.00  0.00           C  
ATOM    300  O   ARG A  35      -0.013   5.216   0.164  1.00  0.00           O  
ATOM    301  CG  ARG A  35       1.690   7.783  -0.278  1.00  0.00           C  
ATOM    302  CD  ARG A  35       1.951   9.260  -0.542  1.00  0.00           C  
ATOM    303  NE  ARG A  35       1.370   9.691  -1.810  1.00  0.00           N  
ATOM    304  NH1 ARG A  35       2.047  11.891  -1.610  1.00  0.00           N  
ATOM    305  NH2 ARG A  35       0.866  11.214  -3.454  1.00  0.00           N  
ATOM    306  CZ  ARG A  35       1.429  10.931  -2.288  1.00  0.00           C  
ATOM    307  N   ALA A  36      -0.296   5.685   2.346  1.00  0.00           N  
ATOM    308  CA  ALA A  36      -1.748   5.534   2.292  1.00  0.00           C  
ATOM    309  C   ALA A  36      -2.403   6.758   1.657  1.00  0.00           C  
ATOM    310  CB  ALA A  36      -2.311   5.298   3.691  1.00  0.00           C  
ATOM    311  O   ALA A  36      -2.086   7.895   2.014  1.00  0.00           O  
ATOM    312  N   ILE A  37      -3.195   6.658   0.606  1.00  0.00           N  
ATOM    313  CA  ILE A  37      -3.898   7.752  -0.055  1.00  0.00           C  
ATOM    314  C   ILE A  37      -5.251   7.976   0.616  1.00  0.00           C  
ATOM    315  CB  ILE A  37      -4.086   7.474  -1.563  1.00  0.00           C  
ATOM    316  O   ILE A  37      -5.617   9.112   0.926  1.00  0.00           O  
ATOM    317  CG1 ILE A  37      -2.726   7.298  -2.248  1.00  0.00           C  
ATOM    318  CG2 ILE A  37      -4.891   8.598  -2.222  1.00  0.00           C  
ATOM    319  CD1 ILE A  37      -2.819   6.917  -3.719  1.00  0.00           C  
ATOM    320  N   ASN A  38      -6.023   6.877   0.886  1.00  0.00           N  
ATOM    321  CA  ASN A  38      -7.286   6.838   1.614  1.00  0.00           C  
ATOM    322  C   ASN A  38      -7.489   5.497   2.314  1.00  0.00           C  
ATOM    323  CB  ASN A  38      -8.458   7.129   0.674  1.00  0.00           C  
ATOM    324  O   ASN A  38      -6.547   4.714   2.449  1.00  0.00           O  
ATOM    325  CG  ASN A  38      -8.544   6.143  -0.474  1.00  0.00           C  
ATOM    326  ND2 ASN A  38      -8.961   6.623  -1.640  1.00  0.00           N  
ATOM    327  OD1 ASN A  38      -8.238   4.958  -0.315  1.00  0.00           O  
ATOM    328  N   SER A  39      -8.797   5.304   2.774  1.00  0.00           N  
ATOM    329  CA  SER A  39      -9.111   4.134   3.587  1.00  0.00           C  
ATOM    330  C   SER A  39      -9.040   2.853   2.763  1.00  0.00           C  
ATOM    331  CB  SER A  39     -10.500   4.271   4.212  1.00  0.00           C  
ATOM    332  O   SER A  39      -8.929   1.757   3.317  1.00  0.00           O  
ATOM    333  OG  SER A  39     -11.474   4.540   3.218  1.00  0.00           O  
ATOM    334  N   PHE A  40      -8.780   3.023   1.423  1.00  0.00           N  
ATOM    335  CA  PHE A  40      -8.893   1.808   0.626  1.00  0.00           C  
ATOM    336  C   PHE A  40      -7.770   1.728  -0.402  1.00  0.00           C  
ATOM    337  CB  PHE A  40     -10.252   1.749  -0.077  1.00  0.00           C  
ATOM    338  O   PHE A  40      -7.686   0.762  -1.163  1.00  0.00           O  
ATOM    339  CG  PHE A  40     -11.423   1.724   0.868  1.00  0.00           C  
ATOM    340  CD1 PHE A  40     -11.787   0.549   1.515  1.00  0.00           C  
ATOM    341  CD2 PHE A  40     -12.161   2.875   1.109  1.00  0.00           C  
ATOM    342  CE1 PHE A  40     -12.870   0.523   2.390  1.00  0.00           C  
ATOM    343  CE2 PHE A  40     -13.245   2.857   1.982  1.00  0.00           C  
ATOM    344  CZ  PHE A  40     -13.599   1.680   2.621  1.00  0.00           C  
ATOM    345  N   ALA A  41      -6.927   2.845  -0.291  1.00  0.00           N  
ATOM    346  CA  ALA A  41      -5.920   2.854  -1.349  1.00  0.00           C  
ATOM    347  C   ALA A  41      -4.528   3.111  -0.779  1.00  0.00           C  
ATOM    348  CB  ALA A  41      -6.263   3.906  -2.401  1.00  0.00           C  
ATOM    349  O   ALA A  41      -4.380   3.818   0.220  1.00  0.00           O  
ATOM    350  N   CYS A  42      -3.593   2.411  -1.299  1.00  0.00           N  
ATOM    351  CA  CYS A  42      -2.180   2.605  -0.993  1.00  0.00           C  
ATOM    352  C   CYS A  42      -1.373   2.832  -2.266  1.00  0.00           C  
ATOM    353  CB  CYS A  42      -1.625   1.399  -0.236  1.00  0.00           C  
ATOM    354  O   CYS A  42      -1.649   2.220  -3.299  1.00  0.00           O  
ATOM    355  SG  CYS A  42       0.041   1.652   0.415  1.00  0.00           S  
ATOM    356  N   ARG A  43      -0.544   3.787  -2.178  1.00  0.00           N  
ATOM    357  CA  ARG A  43       0.326   4.081  -3.312  1.00  0.00           C  
ATOM    358  C   ARG A  43       1.780   3.759  -2.985  1.00  0.00           C  
ATOM    359  CB  ARG A  43       0.195   5.549  -3.724  1.00  0.00           C  
ATOM    360  O   ARG A  43       2.295   4.175  -1.945  1.00  0.00           O  
ATOM    361  CG  ARG A  43       1.055   5.933  -4.917  1.00  0.00           C  
ATOM    362  CD  ARG A  43       0.905   7.407  -5.269  1.00  0.00           C  
ATOM    363  NE  ARG A  43      -0.422   7.701  -5.804  1.00  0.00           N  
ATOM    364  NH1 ARG A  43      -0.023   9.955  -6.114  1.00  0.00           N  
ATOM    365  NH2 ARG A  43      -2.060   9.060  -6.665  1.00  0.00           N  
ATOM    366  CZ  ARG A  43      -0.832   8.905  -6.193  1.00  0.00           C  
ATOM    367  N   CYS A  44       2.393   2.963  -3.895  1.00  0.00           N  
ATOM    368  CA  CYS A  44       3.792   2.605  -3.695  1.00  0.00           C  
ATOM    369  C   CYS A  44       4.651   3.090  -4.857  1.00  0.00           C  
ATOM    370  CB  CYS A  44       3.941   1.092  -3.535  1.00  0.00           C  
ATOM    371  O   CYS A  44       4.228   3.034  -6.013  1.00  0.00           O  
ATOM    372  SG  CYS A  44       3.062   0.421  -2.107  1.00  0.00           S  
ATOM    373  N   CYS A  45       5.765   3.654  -4.515  1.00  0.00           N  
ATOM    374  CA  CYS A  45       6.728   4.048  -5.538  1.00  0.00           C  
ATOM    375  C   CYS A  45       8.023   3.258  -5.400  1.00  0.00           C  
ATOM    376  CB  CYS A  45       7.021   5.545  -5.450  1.00  0.00           C  
ATOM    377  O   CYS A  45       8.500   3.027  -4.287  1.00  0.00           O  
ATOM    378  SG  CYS A  45       5.599   6.590  -5.835  1.00  0.00           S  
ATOM    379  N   LEU A  46       8.419   2.691  -6.627  1.00  0.00           N  
ATOM    380  CA  LEU A  46       9.698   1.990  -6.622  1.00  0.00           C  
ATOM    381  C   LEU A  46      10.842   2.944  -6.948  1.00  0.00           C  
ATOM    382  CB  LEU A  46       9.680   0.834  -7.626  1.00  0.00           C  
ATOM    383  O   LEU A  46      10.775   3.688  -7.929  1.00  0.00           O  
ATOM    384  CG  LEU A  46       8.781  -0.353  -7.277  1.00  0.00           C  
ATOM    385  CD1 LEU A  46       8.568  -1.235  -8.502  1.00  0.00           C  
ATOM    386  CD2 LEU A  46       9.380  -1.159  -6.129  1.00  0.00           C  
ATOM    387  N   TRP A  47      11.662   3.212  -5.940  1.00  0.00           N  
ATOM    388  CA  TRP A  47      12.792   4.092  -6.219  1.00  0.00           C  
ATOM    389  C   TRP A  47      14.035   3.285  -6.577  1.00  0.00           C  
ATOM    390  CB  TRP A  47      13.083   4.993  -5.016  1.00  0.00           C  
ATOM    391  O   TRP A  47      14.365   2.308  -5.900  1.00  0.00           O  
ATOM    392  CG  TRP A  47      12.284   6.262  -4.998  1.00  0.00           C  
ATOM    393  CD1 TRP A  47      10.923   6.380  -5.050  1.00  0.00           C  
ATOM    394  CD2 TRP A  47      12.800   7.595  -4.929  1.00  0.00           C  
ATOM    395  CE2 TRP A  47      11.694   8.473  -4.942  1.00  0.00           C  
ATOM    396  CE3 TRP A  47      14.092   8.133  -4.856  1.00  0.00           C  
ATOM    397  NE1 TRP A  47      10.561   7.707  -5.016  1.00  0.00           N  
ATOM    398  CH2 TRP A  47      13.115  10.360  -4.814  1.00  0.00           C  
ATOM    399  CZ2 TRP A  47      11.841   9.861  -4.884  1.00  0.00           C  
ATOM    400  CZ3 TRP A  47      14.236   9.514  -4.799  1.00  0.00           C  
ATOM    401  N   PRO A  48      14.543   3.549  -7.918  1.00  0.00           N  
ATOM    402  CA  PRO A  48      15.811   2.841  -8.106  1.00  0.00           C  
ATOM    403  C   PRO A  48      16.918   3.361  -7.191  1.00  0.00           C  
ATOM    404  CB  PRO A  48      16.148   3.105  -9.575  1.00  0.00           C  
ATOM    405  O   PRO A  48      17.049   4.573  -7.002  1.00  0.00           O  
ATOM    406  CG  PRO A  48      15.316   4.288  -9.952  1.00  0.00           C  
ATOM    407  CD  PRO A  48      14.226   4.448  -8.931  1.00  0.00           C  
ATOM    408  N   VAL A  49      17.215   2.974  -5.965  1.00  0.00           N  
ATOM    409  CA  VAL A  49      18.522   3.450  -5.523  1.00  0.00           C  
ATOM    410  C   VAL A  49      19.610   2.899  -6.441  1.00  0.00           C  
ATOM    411  CB  VAL A  49      18.806   3.050  -4.058  1.00  0.00           C  
ATOM    412  O   VAL A  49      19.602   1.714  -6.782  1.00  0.00           O  
ATOM    413  CG1 VAL A  49      19.886   3.945  -3.453  1.00  0.00           C  
ATOM    414  CG2 VAL A  49      17.525   3.118  -3.229  1.00  0.00           C  
TER     415      VAL A  49                                                      
ATOM    416  N   MET B  50      11.754  10.059 -11.316  1.00  0.00           N  
ATOM    417  CA  MET B  50      10.368   9.659 -11.090  1.00  0.00           C  
ATOM    418  C   MET B  50      10.157   8.196 -11.466  1.00  0.00           C  
ATOM    419  CB  MET B  50       9.415  10.547 -11.890  1.00  0.00           C  
ATOM    420  O   MET B  50      10.437   7.794 -12.597  1.00  0.00           O  
ATOM    421  CG  MET B  50       9.023  11.829 -11.172  1.00  0.00           C  
ATOM    422  SD  MET B  50       7.695  12.746 -12.045  1.00  0.00           S  
ATOM    423  CE  MET B  50       7.926  14.399 -11.332  1.00  0.00           C  
ATOM    424  N   GLY B  51      10.492   7.262 -10.528  1.00  0.00           N  
ATOM    425  CA  GLY B  51      10.506   5.809 -10.596  1.00  0.00           C  
ATOM    426  C   GLY B  51       9.132   5.210 -10.830  1.00  0.00           C  
ATOM    427  O   GLY B  51       8.152   5.938 -10.998  1.00  0.00           O  
ATOM    428  N   PRO B  52       9.057   3.943 -11.269  1.00  0.00           N  
ATOM    429  CA  PRO B  52       7.792   3.220 -11.423  1.00  0.00           C  
ATOM    430  C   PRO B  52       6.876   3.369 -10.210  1.00  0.00           C  
ATOM    431  CB  PRO B  52       8.236   1.766 -11.597  1.00  0.00           C  
ATOM    432  O   PRO B  52       7.356   3.456  -9.077  1.00  0.00           O  
ATOM    433  CG  PRO B  52       9.588   1.701 -10.963  1.00  0.00           C  
ATOM    434  CD  PRO B  52      10.205   3.069 -11.015  1.00  0.00           C  
ATOM    435  N   LYS B  53       5.590   3.622 -10.588  1.00  0.00           N  
ATOM    436  CA  LYS B  53       4.583   3.790  -9.545  1.00  0.00           C  
ATOM    437  C   LYS B  53       3.510   2.709  -9.637  1.00  0.00           C  
ATOM    438  CB  LYS B  53       3.941   5.175  -9.636  1.00  0.00           C  
ATOM    439  O   LYS B  53       3.065   2.361 -10.733  1.00  0.00           O  
ATOM    440  CG  LYS B  53       4.898   6.322  -9.346  1.00  0.00           C  
ATOM    441  CD  LYS B  53       4.203   7.673  -9.461  1.00  0.00           C  
ATOM    442  CE  LYS B  53       5.181   8.824  -9.270  1.00  0.00           C  
ATOM    443  NZ  LYS B  53       4.512  10.150  -9.421  1.00  0.00           N  
ATOM    444  N   ILE B  54       3.226   2.112  -8.467  1.00  0.00           N  
ATOM    445  CA  ILE B  54       2.138   1.143  -8.395  1.00  0.00           C  
ATOM    446  C   ILE B  54       1.055   1.653  -7.447  1.00  0.00           C  
ATOM    447  CB  ILE B  54       2.645  -0.242  -7.933  1.00  0.00           C  
ATOM    448  O   ILE B  54       1.337   1.988  -6.294  1.00  0.00           O  
ATOM    449  CG1 ILE B  54       3.768  -0.733  -8.854  1.00  0.00           C  
ATOM    450  CG2 ILE B  54       1.494  -1.251  -7.887  1.00  0.00           C  
ATOM    451  CD1 ILE B  54       4.521  -1.944  -8.320  1.00  0.00           C  
ATOM    452  N   ASP B  55      -0.098   1.874  -8.096  1.00  0.00           N  
ATOM    453  CA  ASP B  55      -1.242   2.224  -7.260  1.00  0.00           C  
ATOM    454  C   ASP B  55      -2.099   0.996  -6.960  1.00  0.00           C  
ATOM    455  CB  ASP B  55      -2.089   3.305  -7.935  1.00  0.00           C  
ATOM    456  O   ASP B  55      -2.593   0.339  -7.878  1.00  0.00           O  
ATOM    457  CG  ASP B  55      -3.058   3.981  -6.980  1.00  0.00           C  
ATOM    458  OD1 ASP B  55      -3.155   3.557  -5.809  1.00  0.00           O  
ATOM    459  OD2 ASP B  55      -3.732   4.944  -7.405  1.00  0.00           O  
ATOM    460  N   ILE B  56      -2.239   0.700  -5.713  1.00  0.00           N  
ATOM    461  CA  ILE B  56      -3.033  -0.454  -5.306  1.00  0.00           C  
ATOM    462  C   ILE B  56      -4.296   0.016  -4.589  1.00  0.00           C  
ATOM    463  CB  ILE B  56      -2.222  -1.405  -4.397  1.00  0.00           C  
ATOM    464  O   ILE B  56      -4.220   0.761  -3.609  1.00  0.00           O  
ATOM    465  CG1 ILE B  56      -0.926  -1.834  -5.094  1.00  0.00           C  
ATOM    466  CG2 ILE B  56      -3.063  -2.624  -4.005  1.00  0.00           C  
ATOM    467  CD1 ILE B  56       0.097  -2.469  -4.161  1.00  0.00           C  
ATOM    468  N   GLN B  57      -5.420  -0.406  -5.234  1.00  0.00           N  
ATOM    469  CA  GLN B  57      -6.704  -0.066  -4.630  1.00  0.00           C  
ATOM    470  C   GLN B  57      -7.440  -1.317  -4.160  1.00  0.00           C  
ATOM    471  CB  GLN B  57      -7.573   0.713  -5.619  1.00  0.00           C  
ATOM    472  O   GLN B  57      -7.481  -2.323  -4.871  1.00  0.00           O  
ATOM    473  CG  GLN B  57      -7.006   2.075  -5.996  1.00  0.00           C  
ATOM    474  CD  GLN B  57      -7.889   2.829  -6.973  1.00  0.00           C  
ATOM    475  NE2 GLN B  57      -7.488   4.049  -7.315  1.00  0.00           N  
ATOM    476  OE1 GLN B  57      -8.922   2.319  -7.417  1.00  0.00           O  
ATOM    477  N   MET B  58      -7.898  -1.215  -2.900  1.00  0.00           N  
ATOM    478  CA  MET B  58      -8.704  -2.313  -2.374  1.00  0.00           C  
ATOM    479  C   MET B  58     -10.187  -1.958  -2.394  1.00  0.00           C  
ATOM    480  CB  MET B  58      -8.270  -2.665  -0.950  1.00  0.00           C  
ATOM    481  O   MET B  58     -10.574  -0.866  -1.973  1.00  0.00           O  
ATOM    482  CG  MET B  58      -6.919  -3.358  -0.874  1.00  0.00           C  
ATOM    483  SD  MET B  58      -6.465  -3.827   0.841  1.00  0.00           S  
ATOM    484  CE  MET B  58      -7.746  -5.064   1.184  1.00  0.00           C  
ATOM    485  N   TYR B  59     -10.930  -2.855  -3.062  1.00  0.00           N  
ATOM    486  CA  TYR B  59     -12.373  -2.653  -3.128  1.00  0.00           C  
ATOM    487  C   TYR B  59     -13.115  -3.790  -2.435  1.00  0.00           C  
ATOM    488  CB  TYR B  59     -12.834  -2.540  -4.585  1.00  0.00           C  
ATOM    489  O   TYR B  59     -12.748  -4.958  -2.579  1.00  0.00           O  
ATOM    490  CG  TYR B  59     -12.120  -1.464  -5.365  1.00  0.00           C  
ATOM    491  CD1 TYR B  59     -12.635  -0.171  -5.439  1.00  0.00           C  
ATOM    492  CD2 TYR B  59     -10.931  -1.736  -6.032  1.00  0.00           C  
ATOM    493  CE1 TYR B  59     -11.982   0.824  -6.159  1.00  0.00           C  
ATOM    494  CE2 TYR B  59     -10.269  -0.749  -6.755  1.00  0.00           C  
ATOM    495  OH  TYR B  59     -10.150   1.506  -7.526  1.00  0.00           O  
ATOM    496  CZ  TYR B  59     -10.801   0.526  -6.812  1.00  0.00           C  
ATOM    497  N   TYR B  60     -14.097  -3.327  -1.578  1.00  0.00           N  
ATOM    498  CA  TYR B  60     -14.964  -4.328  -0.967  1.00  0.00           C  
ATOM    499  C   TYR B  60     -16.165  -4.625  -1.857  1.00  0.00           C  
ATOM    500  CB  TYR B  60     -15.439  -3.860   0.411  1.00  0.00           C  
ATOM    501  O   TYR B  60     -16.879  -3.710  -2.273  1.00  0.00           O  
ATOM    502  CG  TYR B  60     -16.323  -4.857   1.120  1.00  0.00           C  
ATOM    503  CD1 TYR B  60     -17.662  -4.572   1.377  1.00  0.00           C  
ATOM    504  CD2 TYR B  60     -15.821  -6.086   1.535  1.00  0.00           C  
ATOM    505  CE1 TYR B  60     -18.479  -5.487   2.032  1.00  0.00           C  
ATOM    506  CE2 TYR B  60     -16.629  -7.009   2.191  1.00  0.00           C  
ATOM    507  OH  TYR B  60     -18.759  -7.611   3.083  1.00  0.00           O  
ATOM    508  CZ  TYR B  60     -17.955  -6.701   2.434  1.00  0.00           C  
ATOM    509  N   HIS B  61     -16.271  -5.913  -2.351  1.00  0.00           N  
ATOM    510  CA  HIS B  61     -17.441  -6.354  -3.102  1.00  0.00           C  
ATOM    511  C   HIS B  61     -18.492  -6.961  -2.179  1.00  0.00           C  
ATOM    512  CB  HIS B  61     -17.038  -7.365  -4.176  1.00  0.00           C  
ATOM    513  O   HIS B  61     -18.345  -8.099  -1.728  1.00  0.00           O  
ATOM    514  CG  HIS B  61     -16.179  -6.786  -5.254  1.00  0.00           C  
ATOM    515  CD2 HIS B  61     -14.832  -6.728  -5.384  1.00  0.00           C  
ATOM    516  ND1 HIS B  61     -16.701  -6.168  -6.370  1.00  0.00           N  
ATOM    517  CE1 HIS B  61     -15.709  -5.755  -7.142  1.00  0.00           C  
ATOM    518  NE2 HIS B  61     -14.565  -6.083  -6.566  1.00  0.00           N  
ATOM    519  N   PRO B  62     -19.628  -6.127  -1.895  1.00  0.00           N  
ATOM    520  CA  PRO B  62     -20.626  -6.530  -0.901  1.00  0.00           C  
ATOM    521  C   PRO B  62     -21.386  -7.791  -1.307  1.00  0.00           C  
ATOM    522  CB  PRO B  62     -21.566  -5.323  -0.835  1.00  0.00           C  
ATOM    523  O   PRO B  62     -21.714  -8.620  -0.454  1.00  0.00           O  
ATOM    524  CG  PRO B  62     -20.870  -4.254  -1.615  1.00  0.00           C  
ATOM    525  CD  PRO B  62     -19.760  -4.886  -2.405  1.00  0.00           C  
ATOM    526  N   HIS B  63     -21.505  -8.066  -2.525  1.00  0.00           N  
ATOM    527  CA  HIS B  63     -22.267  -9.202  -3.031  1.00  0.00           C  
ATOM    528  C   HIS B  63     -21.449 -10.487  -2.965  1.00  0.00           C  
ATOM    529  CB  HIS B  63     -22.723  -8.944  -4.468  1.00  0.00           C  
ATOM    530  O   HIS B  63     -21.997 -11.565  -2.719  1.00  0.00           O  
ATOM    531  CG  HIS B  63     -23.761  -7.873  -4.585  1.00  0.00           C  
ATOM    532  CD2 HIS B  63     -23.677  -6.600  -5.038  1.00  0.00           C  
ATOM    533  ND1 HIS B  63     -25.072  -8.062  -4.205  1.00  0.00           N  
ATOM    534  CE1 HIS B  63     -25.751  -6.948  -4.420  1.00  0.00           C  
ATOM    535  NE2 HIS B  63     -24.928  -6.045  -4.925  1.00  0.00           N  
ATOM    536  N   GLU B  64     -20.142 -10.375  -2.954  1.00  0.00           N  
ATOM    537  CA  GLU B  64     -19.230 -11.514  -2.932  1.00  0.00           C  
ATOM    538  C   GLU B  64     -18.505 -11.616  -1.593  1.00  0.00           C  
ATOM    539  CB  GLU B  64     -18.214 -11.412  -4.073  1.00  0.00           C  
ATOM    540  O   GLU B  64     -17.769 -12.575  -1.351  1.00  0.00           O  
ATOM    541  CG  GLU B  64     -18.840 -11.468  -5.460  1.00  0.00           C  
ATOM    542  CD  GLU B  64     -17.819 -11.370  -6.582  1.00  0.00           C  
ATOM    543  OE1 GLU B  64     -18.207 -11.488  -7.767  1.00  0.00           O  
ATOM    544  OE2 GLU B  64     -16.622 -11.176  -6.275  1.00  0.00           O  
ATOM    545  N   LYS B  65     -18.925 -10.668  -0.677  1.00  0.00           N  
ATOM    546  CA  LYS B  65     -18.261 -10.614   0.622  1.00  0.00           C  
ATOM    547  C   LYS B  65     -16.761 -10.857   0.483  1.00  0.00           C  
ATOM    548  CB  LYS B  65     -18.871 -11.638   1.579  1.00  0.00           C  
ATOM    549  O   LYS B  65     -16.183 -11.646   1.232  1.00  0.00           O  
ATOM    550  CG  LYS B  65     -20.327 -11.367   1.931  1.00  0.00           C  
ATOM    551  CD  LYS B  65     -20.841 -12.348   2.977  1.00  0.00           C  
ATOM    552  CE  LYS B  65     -22.294 -12.070   3.338  1.00  0.00           C  
ATOM    553  NZ  LYS B  65     -22.793 -13.008   4.389  1.00  0.00           N  
ATOM    554  N   LYS B  66     -16.174 -10.287  -0.581  1.00  0.00           N  
ATOM    555  CA  LYS B  66     -14.736 -10.433  -0.791  1.00  0.00           C  
ATOM    556  C   LYS B  66     -14.084  -9.083  -1.079  1.00  0.00           C  
ATOM    557  CB  LYS B  66     -14.457 -11.405  -1.939  1.00  0.00           C  
ATOM    558  O   LYS B  66     -14.739  -8.163  -1.571  1.00  0.00           O  
ATOM    559  CG  LYS B  66     -14.950 -10.920  -3.294  1.00  0.00           C  
ATOM    560  CD  LYS B  66     -14.647 -11.931  -4.393  1.00  0.00           C  
ATOM    561  CE  LYS B  66     -15.068 -11.413  -5.762  1.00  0.00           C  
ATOM    562  NZ  LYS B  66     -14.767 -12.398  -6.843  1.00  0.00           N  
ATOM    563  N   TYR B  67     -12.830  -8.913  -0.672  1.00  0.00           N  
ATOM    564  CA  TYR B  67     -12.000  -7.760  -1.001  1.00  0.00           C  
ATOM    565  C   TYR B  67     -11.175  -8.021  -2.256  1.00  0.00           C  
ATOM    566  CB  TYR B  67     -11.074  -7.412   0.169  1.00  0.00           C  
ATOM    567  O   TYR B  67     -10.693  -9.136  -2.469  1.00  0.00           O  
ATOM    568  CG  TYR B  67     -11.781  -6.753   1.328  1.00  0.00           C  
ATOM    569  CD1 TYR B  67     -11.881  -5.366   1.409  1.00  0.00           C  
ATOM    570  CD2 TYR B  67     -12.350  -7.514   2.343  1.00  0.00           C  
ATOM    571  CE1 TYR B  67     -12.530  -4.753   2.476  1.00  0.00           C  
ATOM    572  CE2 TYR B  67     -13.001  -6.912   3.414  1.00  0.00           C  
ATOM    573  OH  TYR B  67     -13.730  -4.932   4.531  1.00  0.00           O  
ATOM    574  CZ  TYR B  67     -13.086  -5.533   3.472  1.00  0.00           C  
ATOM    575  N   GLN B  68     -11.289  -7.079  -3.145  1.00  0.00           N  
ATOM    576  CA  GLN B  68     -10.500  -7.174  -4.369  1.00  0.00           C  
ATOM    577  C   GLN B  68      -9.441  -6.077  -4.427  1.00  0.00           C  
ATOM    578  CB  GLN B  68     -11.405  -7.096  -5.599  1.00  0.00           C  
ATOM    579  O   GLN B  68      -9.672  -4.958  -3.965  1.00  0.00           O  
ATOM    580  CG  GLN B  68     -10.676  -7.331  -6.915  1.00  0.00           C  
ATOM    581  CD  GLN B  68     -11.612  -7.347  -8.109  1.00  0.00           C  
ATOM    582  NE2 GLN B  68     -11.060  -7.598  -9.291  1.00  0.00           N  
ATOM    583  OE1 GLN B  68     -12.821  -7.135  -7.971  1.00  0.00           O  
ATOM    584  N   CYS B  69      -8.233  -6.516  -4.855  1.00  0.00           N  
ATOM    585  CA  CYS B  69      -7.163  -5.545  -5.055  1.00  0.00           C  
ATOM    586  C   CYS B  69      -7.073  -5.125  -6.517  1.00  0.00           C  
ATOM    587  CB  CYS B  69      -5.824  -6.121  -4.597  1.00  0.00           C  
ATOM    588  O   CYS B  69      -7.135  -5.968  -7.414  1.00  0.00           O  
ATOM    589  SG  CYS B  69      -5.727  -6.414  -2.817  1.00  0.00           S  
ATOM    590  N   GLU B  70      -7.216  -3.880  -6.765  1.00  0.00           N  
ATOM    591  CA  GLU B  70      -6.996  -3.360  -8.111  1.00  0.00           C  
ATOM    592  C   GLU B  70      -5.647  -2.655  -8.217  1.00  0.00           C  
ATOM    593  CB  GLU B  70      -8.123  -2.403  -8.508  1.00  0.00           C  
ATOM    594  O   GLU B  70      -5.306  -1.826  -7.371  1.00  0.00           O  
ATOM    595  CG  GLU B  70      -8.121  -2.030  -9.984  1.00  0.00           C  
ATOM    596  CD  GLU B  70      -9.276  -1.122 -10.374  1.00  0.00           C  
ATOM    597  OE1 GLU B  70      -9.312  -0.649 -11.533  1.00  0.00           O  
ATOM    598  OE2 GLU B  70     -10.152  -0.880  -9.514  1.00  0.00           O  
ATOM    599  N   VAL B  71      -4.848  -3.088  -9.268  1.00  0.00           N  
ATOM    600  CA  VAL B  71      -3.507  -2.532  -9.419  1.00  0.00           C  
ATOM    601  C   VAL B  71      -3.457  -1.633 -10.652  1.00  0.00           C  
ATOM    602  CB  VAL B  71      -2.440  -3.644  -9.527  1.00  0.00           C  
ATOM    603  O   VAL B  71      -3.879  -2.035 -11.739  1.00  0.00           O  
ATOM    604  CG1 VAL B  71      -1.047  -3.041  -9.698  1.00  0.00           C  
ATOM    605  CG2 VAL B  71      -2.487  -4.549  -8.297  1.00  0.00           C  
ATOM    606  N   LYS B  72      -3.086  -0.365 -10.354  1.00  0.00           N  
ATOM    607  CA  LYS B  72      -2.807   0.539 -11.466  1.00  0.00           C  
ATOM    608  C   LYS B  72      -1.318   0.866 -11.548  1.00  0.00           C  
ATOM    609  CB  LYS B  72      -3.619   1.828 -11.327  1.00  0.00           C  
ATOM    610  O   LYS B  72      -0.717   1.301 -10.564  1.00  0.00           O  
ATOM    611  CG  LYS B  72      -5.119   1.634 -11.485  1.00  0.00           C  
ATOM    612  CD  LYS B  72      -5.865   2.961 -11.418  1.00  0.00           C  
ATOM    613  CE  LYS B  72      -7.371   2.763 -11.524  1.00  0.00           C  
ATOM    614  NZ  LYS B  72      -8.106   4.061 -11.453  1.00  0.00           N  
ATOM    615  N   THR B  73      -0.735   0.382 -12.620  1.00  0.00           N  
ATOM    616  CA  THR B  73       0.700   0.605 -12.758  1.00  0.00           C  
ATOM    617  C   THR B  73       0.977   1.783 -13.687  1.00  0.00           C  
ATOM    618  CB  THR B  73       1.412  -0.652 -13.293  1.00  0.00           C  
ATOM    619  O   THR B  73       0.291   1.960 -14.696  1.00  0.00           O  
ATOM    620  CG2 THR B  73       1.284  -1.814 -12.314  1.00  0.00           C  
ATOM    621  OG1 THR B  73       0.825  -1.030 -14.545  1.00  0.00           O  
ATOM    622  N   TYR B  74       1.750   2.657 -13.216  1.00  0.00           N  
ATOM    623  CA  TYR B  74       2.168   3.795 -14.027  1.00  0.00           C  
ATOM    624  C   TYR B  74       3.677   3.784 -14.243  1.00  0.00           C  
ATOM    625  CB  TYR B  74       1.745   5.110 -13.367  1.00  0.00           C  
ATOM    626  O   TYR B  74       4.443   3.552 -13.306  1.00  0.00           O  
ATOM    627  CG  TYR B  74       0.261   5.209 -13.107  1.00  0.00           C  
ATOM    628  CD1 TYR B  74      -0.604   5.709 -14.078  1.00  0.00           C  
ATOM    629  CD2 TYR B  74      -0.279   4.803 -11.891  1.00  0.00           C  
ATOM    630  CE1 TYR B  74      -1.972   5.804 -13.842  1.00  0.00           C  
ATOM    631  CE2 TYR B  74      -1.645   4.893 -11.645  1.00  0.00           C  
ATOM    632  OH  TYR B  74      -3.835   5.485 -12.386  1.00  0.00           O  
ATOM    633  CZ  TYR B  74      -2.482   5.393 -12.625  1.00  0.00           C  
ATOM    634  N   ASN B  75       4.055   3.710 -15.615  1.00  0.00           N  
ATOM    635  CA  ASN B  75       5.459   3.972 -15.914  1.00  0.00           C  
ATOM    636  C   ASN B  75       6.330   2.752 -15.625  1.00  0.00           C  
ATOM    637  CB  ASN B  75       5.960   5.182 -15.122  1.00  0.00           C  
ATOM    638  O   ASN B  75       7.425   2.883 -15.074  1.00  0.00           O  
ATOM    639  CG  ASN B  75       5.378   6.489 -15.623  1.00  0.00           C  
ATOM    640  ND2 ASN B  75       5.272   7.470 -14.735  1.00  0.00           N  
ATOM    641  OD1 ASN B  75       5.025   6.615 -16.799  1.00  0.00           O  
ATOM    642  N   PHE B  76       5.773   1.495 -15.647  1.00  0.00           N  
ATOM    643  CA  PHE B  76       6.519   0.244 -15.571  1.00  0.00           C  
ATOM    644  C   PHE B  76       7.065  -0.145 -16.939  1.00  0.00           C  
ATOM    645  CB  PHE B  76       5.634  -0.879 -15.021  1.00  0.00           C  
ATOM    646  O   PHE B  76       6.468   0.181 -17.967  1.00  0.00           O  
ATOM    647  CG  PHE B  76       5.640  -0.976 -13.519  1.00  0.00           C  
ATOM    648  CD1 PHE B  76       6.484  -1.869 -12.870  1.00  0.00           C  
ATOM    649  CD2 PHE B  76       4.801  -0.174 -12.756  1.00  0.00           C  
ATOM    650  CE1 PHE B  76       6.492  -1.961 -11.480  1.00  0.00           C  
ATOM    651  CE2 PHE B  76       4.803  -0.261 -11.366  1.00  0.00           C  
ATOM    652  CZ  PHE B  76       5.649  -1.155 -10.731  1.00  0.00           C  
ATOM    653  N   GLY B  77       8.453  -0.248 -17.186  1.00  0.00           N  
ATOM    654  CA  GLY B  77       9.110  -0.720 -18.394  1.00  0.00           C  
ATOM    655  C   GLY B  77       8.348  -1.828 -19.094  1.00  0.00           C  
ATOM    656  O   GLY B  77       7.364  -2.345 -18.560  1.00  0.00           O  
ATOM    657  N   PHE B  78       8.383  -1.855 -20.464  1.00  0.00           N  
ATOM    658  CA  PHE B  78       7.814  -2.885 -21.324  1.00  0.00           C  
ATOM    659  C   PHE B  78       8.166  -4.276 -20.810  1.00  0.00           C  
ATOM    660  CB  PHE B  78       8.308  -2.718 -22.765  1.00  0.00           C  
ATOM    661  O   PHE B  78       9.328  -4.555 -20.506  1.00  0.00           O  
ATOM    662  CG  PHE B  78       7.470  -1.777 -23.588  1.00  0.00           C  
ATOM    663  CD1 PHE B  78       6.317  -2.225 -24.221  1.00  0.00           C  
ATOM    664  CD2 PHE B  78       7.835  -0.445 -23.729  1.00  0.00           C  
ATOM    665  CE1 PHE B  78       5.539  -1.357 -24.984  1.00  0.00           C  
ATOM    666  CE2 PHE B  78       7.063   0.428 -24.490  1.00  0.00           C  
ATOM    667  CZ  PHE B  78       5.916  -0.030 -25.117  1.00  0.00           C  
ATOM    668  N   GLY B  79       7.114  -5.082 -20.130  1.00  0.00           N  
ATOM    669  CA  GLY B  79       7.336  -6.482 -19.807  1.00  0.00           C  
ATOM    670  C   GLY B  79       7.176  -6.787 -18.329  1.00  0.00           C  
ATOM    671  O   GLY B  79       7.345  -7.931 -17.904  1.00  0.00           O  
ATOM    672  N   ASP B  80       6.874  -5.761 -17.466  1.00  0.00           N  
ATOM    673  CA  ASP B  80       6.651  -5.968 -16.038  1.00  0.00           C  
ATOM    674  C   ASP B  80       5.164  -6.136 -15.734  1.00  0.00           C  
ATOM    675  CB  ASP B  80       7.223  -4.801 -15.231  1.00  0.00           C  
ATOM    676  O   ASP B  80       4.331  -5.382 -16.242  1.00  0.00           O  
ATOM    677  CG  ASP B  80       8.734  -4.688 -15.341  1.00  0.00           C  
ATOM    678  OD1 ASP B  80       9.427  -5.728 -15.301  1.00  0.00           O  
ATOM    679  OD2 ASP B  80       9.235  -3.550 -15.466  1.00  0.00           O  
ATOM    680  N   CYS B  81       4.836  -7.383 -15.417  1.00  0.00           N  
ATOM    681  CA  CYS B  81       3.475  -7.697 -14.996  1.00  0.00           C  
ATOM    682  C   CYS B  81       3.376  -7.762 -13.476  1.00  0.00           C  
ATOM    683  CB  CYS B  81       3.018  -9.022 -15.603  1.00  0.00           C  
ATOM    684  O   CYS B  81       4.269  -8.295 -12.814  1.00  0.00           O  
ATOM    685  SG  CYS B  81       2.706  -8.940 -17.380  1.00  0.00           S  
ATOM    686  N   VAL B  82       2.486  -6.910 -12.972  1.00  0.00           N  
ATOM    687  CA  VAL B  82       2.215  -6.898 -11.538  1.00  0.00           C  
ATOM    688  C   VAL B  82       0.920  -7.653 -11.250  1.00  0.00           C  
ATOM    689  CB  VAL B  82       2.125  -5.456 -10.989  1.00  0.00           C  
ATOM    690  O   VAL B  82      -0.119  -7.367 -11.850  1.00  0.00           O  
ATOM    691  CG1 VAL B  82       1.872  -5.467  -9.483  1.00  0.00           C  
ATOM    692  CG2 VAL B  82       3.400  -4.681 -11.315  1.00  0.00           C  
ATOM    693  N   TYR B  83       1.108  -8.745 -10.573  1.00  0.00           N  
ATOM    694  CA  TYR B  83      -0.036  -9.531 -10.126  1.00  0.00           C  
ATOM    695  C   TYR B  83      -0.357  -9.245  -8.664  1.00  0.00           C  
ATOM    696  CB  TYR B  83       0.232 -11.027 -10.319  1.00  0.00           C  
ATOM    697  O   TYR B  83       0.513  -9.359  -7.797  1.00  0.00           O  
ATOM    698  CG  TYR B  83      -0.920 -11.909  -9.900  1.00  0.00           C  
ATOM    699  CD1 TYR B  83      -0.890 -12.599  -8.690  1.00  0.00           C  
ATOM    700  CD2 TYR B  83      -2.038 -12.054 -10.713  1.00  0.00           C  
ATOM    701  CE1 TYR B  83      -1.947 -13.415  -8.301  1.00  0.00           C  
ATOM    702  CE2 TYR B  83      -3.102 -12.867 -10.334  1.00  0.00           C  
ATOM    703  OH  TYR B  83      -4.098 -14.347  -8.748  1.00  0.00           O  
ATOM    704  CZ  TYR B  83      -3.048 -13.542  -9.128  1.00  0.00           C  
ATOM    705  N   CYS B  84      -1.581  -8.805  -8.465  1.00  0.00           N  
ATOM    706  CA  CYS B  84      -1.972  -8.495  -7.094  1.00  0.00           C  
ATOM    707  C   CYS B  84      -3.180  -9.324  -6.672  1.00  0.00           C  
ATOM    708  CB  CYS B  84      -2.288  -7.007  -6.950  1.00  0.00           C  
ATOM    709  O   CYS B  84      -4.089  -9.555  -7.471  1.00  0.00           O  
ATOM    710  SG  CYS B  84      -0.869  -5.930  -7.247  1.00  0.00           S  
ATOM    711  N   ARG B  85      -3.111  -9.836  -5.506  1.00  0.00           N  
ATOM    712  CA  ARG B  85      -4.268 -10.519  -4.937  1.00  0.00           C  
ATOM    713  C   ARG B  85      -4.542 -10.040  -3.515  1.00  0.00           C  
ATOM    714  CB  ARG B  85      -4.058 -12.035  -4.948  1.00  0.00           C  
ATOM    715  O   ARG B  85      -3.617  -9.664  -2.792  1.00  0.00           O  
ATOM    716  CG  ARG B  85      -2.985 -12.514  -3.983  1.00  0.00           C  
ATOM    717  CD  ARG B  85      -2.863 -14.032  -3.984  1.00  0.00           C  
ATOM    718  NE  ARG B  85      -1.885 -14.495  -3.004  1.00  0.00           N  
ATOM    719  NH1 ARG B  85      -2.216 -16.742  -3.427  1.00  0.00           N  
ATOM    720  NH2 ARG B  85      -0.692 -16.081  -1.848  1.00  0.00           N  
ATOM    721  CZ  ARG B  85      -1.600 -15.771  -2.762  1.00  0.00           C  
ATOM    722  N   ALA B  86      -5.783  -9.977  -3.193  1.00  0.00           N  
ATOM    723  CA  ALA B  86      -6.178  -9.628  -1.831  1.00  0.00           C  
ATOM    724  C   ALA B  86      -5.942 -10.795  -0.876  1.00  0.00           C  
ATOM    725  CB  ALA B  86      -7.643  -9.202  -1.794  1.00  0.00           C  
ATOM    726  O   ALA B  86      -6.324 -11.931  -1.167  1.00  0.00           O  
ATOM    727  N   ILE B  87      -5.168 -10.695   0.224  1.00  0.00           N  
ATOM    728  CA  ILE B  87      -4.878 -11.734   1.205  1.00  0.00           C  
ATOM    729  C   ILE B  87      -5.927 -11.704   2.315  1.00  0.00           C  
ATOM    730  CB  ILE B  87      -3.462 -11.568   1.802  1.00  0.00           C  
ATOM    731  O   ILE B  87      -6.450 -12.748   2.711  1.00  0.00           O  
ATOM    732  CG1 ILE B  87      -2.406 -11.609   0.691  1.00  0.00           C  
ATOM    733  CG2 ILE B  87      -3.190 -12.646   2.855  1.00  0.00           C  
ATOM    734  CD1 ILE B  87      -0.981 -11.397   1.183  1.00  0.00           C  
ATOM    735  N   ASN B  88      -6.325 -10.533   2.808  1.00  0.00           N  
ATOM    736  CA  ASN B  88      -7.372 -10.270   3.790  1.00  0.00           C  
ATOM    737  C   ASN B  88      -7.971  -8.877   3.611  1.00  0.00           C  
ATOM    738  CB  ASN B  88      -6.831 -10.436   5.211  1.00  0.00           C  
ATOM    739  O   ASN B  88      -7.742  -8.225   2.591  1.00  0.00           O  
ATOM    740  CG  ASN B  88      -5.680  -9.497   5.511  1.00  0.00           C  
ATOM    741  ND2 ASN B  88      -4.796  -9.910   6.412  1.00  0.00           N  
ATOM    742  OD1 ASN B  88      -5.586  -8.408   4.939  1.00  0.00           O  
ATOM    743  N   SER B  89      -8.828  -8.491   4.635  1.00  0.00           N  
ATOM    744  CA  SER B  89      -9.584  -7.246   4.553  1.00  0.00           C  
ATOM    745  C   SER B  89      -8.662  -6.034   4.630  1.00  0.00           C  
ATOM    746  CB  SER B  89     -10.625  -7.176   5.671  1.00  0.00           C  
ATOM    747  O   SER B  89      -9.054  -4.925   4.259  1.00  0.00           O  
ATOM    748  OG  SER B  89     -10.021  -7.391   6.935  1.00  0.00           O  
ATOM    749  N   PHE B  90      -7.328  -6.305   4.843  1.00  0.00           N  
ATOM    750  CA  PHE B  90      -6.489  -5.135   5.073  1.00  0.00           C  
ATOM    751  C   PHE B  90      -5.148  -5.283   4.364  1.00  0.00           C  
ATOM    752  CB  PHE B  90      -6.269  -4.916   6.573  1.00  0.00           C  
ATOM    753  O   PHE B  90      -4.266  -4.433   4.509  1.00  0.00           O  
ATOM    754  CG  PHE B  90      -7.534  -4.630   7.336  1.00  0.00           C  
ATOM    755  CD1 PHE B  90      -8.117  -3.369   7.296  1.00  0.00           C  
ATOM    756  CD2 PHE B  90      -8.141  -5.622   8.095  1.00  0.00           C  
ATOM    757  CE1 PHE B  90      -9.288  -3.101   8.002  1.00  0.00           C  
ATOM    758  CE2 PHE B  90      -9.311  -5.362   8.802  1.00  0.00           C  
ATOM    759  CZ  PHE B  90      -9.882  -4.101   8.755  1.00  0.00           C  
ATOM    760  N   ALA B  91      -5.135  -6.447   3.591  1.00  0.00           N  
ATOM    761  CA  ALA B  91      -3.814  -6.657   3.004  1.00  0.00           C  
ATOM    762  C   ALA B  91      -3.924  -7.055   1.535  1.00  0.00           C  
ATOM    763  CB  ALA B  91      -3.048  -7.722   3.785  1.00  0.00           C  
ATOM    764  O   ALA B  91      -4.894  -7.700   1.131  1.00  0.00           O  
ATOM    765  N   CYS B  92      -3.059  -6.538   0.763  1.00  0.00           N  
ATOM    766  CA  CYS B  92      -2.899  -6.910  -0.638  1.00  0.00           C  
ATOM    767  C   CYS B  92      -1.477  -7.382  -0.919  1.00  0.00           C  
ATOM    768  CB  CYS B  92      -3.244  -5.732  -1.548  1.00  0.00           C  
ATOM    769  O   CYS B  92      -0.518  -6.837  -0.369  1.00  0.00           O  
ATOM    770  SG  CYS B  92      -3.372  -6.174  -3.295  1.00  0.00           S  
ATOM    771  N   ARG B  93      -1.443  -8.418  -1.599  1.00  0.00           N  
ATOM    772  CA  ARG B  93      -0.143  -8.949  -1.996  1.00  0.00           C  
ATOM    773  C   ARG B  93       0.079  -8.791  -3.496  1.00  0.00           C  
ATOM    774  CB  ARG B  93      -0.019 -10.422  -1.600  1.00  0.00           C  
ATOM    775  O   ARG B  93      -0.778  -9.167  -4.299  1.00  0.00           O  
ATOM    776  CG  ARG B  93       1.325 -11.042  -1.947  1.00  0.00           C  
ATOM    777  CD  ARG B  93       1.381 -12.515  -1.569  1.00  0.00           C  
ATOM    778  NE  ARG B  93       1.493 -12.698  -0.124  1.00  0.00           N  
ATOM    779  NH1 ARG B  93       1.619 -15.002  -0.216  1.00  0.00           N  
ATOM    780  NH2 ARG B  93       1.699 -13.925   1.806  1.00  0.00           N  
ATOM    781  CZ  ARG B  93       1.603 -13.875   0.485  1.00  0.00           C  
ATOM    782  N   CYS B  94       1.217  -8.183  -3.832  1.00  0.00           N  
ATOM    783  CA  CYS B  94       1.543  -7.992  -5.241  1.00  0.00           C  
ATOM    784  C   CYS B  94       2.841  -8.703  -5.602  1.00  0.00           C  
ATOM    785  CB  CYS B  94       1.658  -6.503  -5.567  1.00  0.00           C  
ATOM    786  O   CYS B  94       3.806  -8.669  -4.837  1.00  0.00           O  
ATOM    787  SG  CYS B  94       0.138  -5.573  -5.270  1.00  0.00           S  
ATOM    788  N   CYS B  95       2.795  -9.429  -6.709  1.00  0.00           N  
ATOM    789  CA  CYS B  95       4.002 -10.065  -7.224  1.00  0.00           C  
ATOM    790  C   CYS B  95       4.441  -9.422  -8.534  1.00  0.00           C  
ATOM    791  CB  CYS B  95       3.773 -11.562  -7.431  1.00  0.00           C  
ATOM    792  O   CYS B  95       3.613  -9.149  -9.405  1.00  0.00           O  
ATOM    793  SG  CYS B  95       3.440 -12.466  -5.903  1.00  0.00           S  
ATOM    794  N   LEU B  96       5.761  -9.030  -8.541  1.00  0.00           N  
ATOM    795  CA  LEU B  96       6.308  -8.466  -9.770  1.00  0.00           C  
ATOM    796  C   LEU B  96       6.980  -9.546 -10.612  1.00  0.00           C  
ATOM    797  CB  LEU B  96       7.311  -7.355  -9.450  1.00  0.00           C  
ATOM    798  O   LEU B  96       7.835 -10.284 -10.116  1.00  0.00           O  
ATOM    799  CG  LEU B  96       6.735  -6.078  -8.835  1.00  0.00           C  
ATOM    800  CD1 LEU B  96       7.848  -5.236  -8.222  1.00  0.00           C  
ATOM    801  CD2 LEU B  96       5.969  -5.278  -9.884  1.00  0.00           C  
ATOM    802  N   TRP B  97       6.371  -9.779 -11.743  1.00  0.00           N  
ATOM    803  CA  TRP B  97       7.003 -10.773 -12.604  1.00  0.00           C  
ATOM    804  C   TRP B  97       7.782 -10.101 -13.730  1.00  0.00           C  
ATOM    805  CB  TRP B  97       5.955 -11.723 -13.188  1.00  0.00           C  
ATOM    806  O   TRP B  97       7.264  -9.206 -14.403  1.00  0.00           O  
ATOM    807  CG  TRP B  97       5.419 -12.719 -12.203  1.00  0.00           C  
ATOM    808  CD1 TRP B  97       4.698 -12.453 -11.073  1.00  0.00           C  
ATOM    809  CD2 TRP B  97       5.568 -14.141 -12.259  1.00  0.00           C  
ATOM    810  CE2 TRP B  97       4.910 -14.675 -11.130  1.00  0.00           C  
ATOM    811  CE3 TRP B  97       6.194 -15.016 -13.157  1.00  0.00           C  
ATOM    812  NE1 TRP B  97       4.388 -13.625 -10.423  1.00  0.00           N  
ATOM    813  CH2 TRP B  97       5.480 -16.881 -11.768  1.00  0.00           C  
ATOM    814  CZ2 TRP B  97       4.860 -16.047 -10.874  1.00  0.00           C  
ATOM    815  CZ3 TRP B  97       6.143 -16.382 -12.901  1.00  0.00           C  
ATOM    816  N   PRO B  98       9.184 -10.331 -13.680  1.00  0.00           N  
ATOM    817  CA  PRO B  98       9.832  -9.799 -14.882  1.00  0.00           C  
ATOM    818  C   PRO B  98       9.413 -10.535 -16.153  1.00  0.00           C  
ATOM    819  CB  PRO B  98      11.323 -10.005 -14.599  1.00  0.00           C  
ATOM    820  O   PRO B  98       9.318 -11.765 -16.156  1.00  0.00           O  
ATOM    821  CG  PRO B  98      11.367 -11.033 -13.514  1.00  0.00           C  
ATOM    822  CD  PRO B  98      10.022 -11.082 -12.848  1.00  0.00           C  
ATOM    823  N   VAL B  99       8.366 -10.222 -16.925  1.00  0.00           N  
ATOM    824  CA  VAL B  99       8.241 -10.945 -18.186  1.00  0.00           C  
ATOM    825  C   VAL B  99       9.518 -10.781 -19.006  1.00  0.00           C  
ATOM    826  CB  VAL B  99       7.019 -10.461 -18.999  1.00  0.00           C  
ATOM    827  O   VAL B  99      10.090  -9.689 -19.064  1.00  0.00           O  
ATOM    828  CG1 VAL B  99       6.703 -11.437 -20.131  1.00  0.00           C  
ATOM    829  CG2 VAL B  99       5.807 -10.286 -18.086  1.00  0.00           C  
TER     830      VAL B  99                                                      
ENDMDL                                                                          
END                                                                             
