# Supplementary material for: AlphaDesign: a de novo protein design framework based on AlphaFold
Source: Mol Syst Biol. 2025 Jun 17;21(9):1166–89. doi: 10.1038/s44320-025-00119-z (PMC12405559; doi:10.1038/s44320-025-00119-z)
Supplement: Supplementary file 4 — Source data Fig. 2 [file 44320_2025_119_MOESM4_ESM.zip › Figure_2/2B/design_homomer-3-50-nr2-run2_result_80.pdb]

MODEL     1                                                                     
ATOM      1  N   GLY A   0      -5.687 -12.198  -5.401  1.00  0.00           N  
ATOM      2  CA  GLY A   0      -5.189 -11.547  -6.602  1.00  0.00           C  
ATOM      3  C   GLY A   0      -4.541 -12.511  -7.579  1.00  0.00           C  
ATOM      4  O   GLY A   0      -4.037 -13.563  -7.179  1.00  0.00           O  
ATOM      5  N   LEU A   1      -4.833 -12.352  -8.869  1.00  0.00           N  
ATOM      6  CA  LEU A   1      -4.262 -13.177  -9.927  1.00  0.00           C  
ATOM      7  C   LEU A   1      -3.407 -12.337 -10.871  1.00  0.00           C  
ATOM      8  CB  LEU A   1      -5.370 -13.882 -10.715  1.00  0.00           C  
ATOM      9  O   LEU A   1      -3.872 -11.326 -11.402  1.00  0.00           O  
ATOM     10  CG  LEU A   1      -4.919 -14.748 -11.892  1.00  0.00           C  
ATOM     11  CD1 LEU A   1      -4.203 -15.997 -11.388  1.00  0.00           C  
ATOM     12  CD2 LEU A   1      -6.110 -15.124 -12.767  1.00  0.00           C  
ATOM     13  N   TRP A   2      -2.052 -12.768 -10.996  1.00  0.00           N  
ATOM     14  CA  TRP A   2      -1.158 -12.106 -11.941  1.00  0.00           C  
ATOM     15  C   TRP A   2      -1.019 -12.923 -13.222  1.00  0.00           C  
ATOM     16  CB  TRP A   2       0.219 -11.881 -11.312  1.00  0.00           C  
ATOM     17  O   TRP A   2      -0.675 -14.106 -13.177  1.00  0.00           O  
ATOM     18  CG  TRP A   2       1.194 -11.184 -12.213  1.00  0.00           C  
ATOM     19  CD1 TRP A   2       1.083  -9.922 -12.727  1.00  0.00           C  
ATOM     20  CD2 TRP A   2       2.426 -11.713 -12.711  1.00  0.00           C  
ATOM     21  CE2 TRP A   2       3.013 -10.715 -13.521  1.00  0.00           C  
ATOM     22  CE3 TRP A   2       3.093 -12.935 -12.549  1.00  0.00           C  
ATOM     23  NE1 TRP A   2       2.174  -9.634 -13.514  1.00  0.00           N  
ATOM     24  CH2 TRP A   2       4.867 -12.108 -13.994  1.00  0.00           C  
ATOM     25  CZ2 TRP A   2       4.236 -10.903 -14.168  1.00  0.00           C  
ATOM     26  CZ3 TRP A   2       4.310 -13.120 -13.195  1.00  0.00           C  
ATOM     27  N   THR A   3      -1.316 -12.362 -14.391  1.00  0.00           N  
ATOM     28  CA  THR A   3      -1.291 -13.082 -15.659  1.00  0.00           C  
ATOM     29  C   THR A   3      -0.013 -12.771 -16.433  1.00  0.00           C  
ATOM     30  CB  THR A   3      -2.516 -12.733 -16.525  1.00  0.00           C  
ATOM     31  O   THR A   3       0.107 -13.118 -17.610  1.00  0.00           O  
ATOM     32  CG2 THR A   3      -3.815 -13.078 -15.805  1.00  0.00           C  
ATOM     33  OG1 THR A   3      -2.502 -11.330 -16.818  1.00  0.00           O  
ATOM     34  N   GLY A   4       1.009 -12.258 -15.791  1.00  0.00           N  
ATOM     35  CA  GLY A   4       2.243 -11.884 -16.463  1.00  0.00           C  
ATOM     36  C   GLY A   4       2.307 -10.410 -16.817  1.00  0.00           C  
ATOM     37  O   GLY A   4       3.373  -9.795 -16.745  1.00  0.00           O  
ATOM     38  N   GLU A   5       1.280  -9.792 -17.118  1.00  0.00           N  
ATOM     39  CA  GLU A   5       1.257  -8.385 -17.509  1.00  0.00           C  
ATOM     40  C   GLU A   5       0.219  -7.607 -16.707  1.00  0.00           C  
ATOM     41  CB  GLU A   5       0.976  -8.248 -19.007  1.00  0.00           C  
ATOM     42  O   GLU A   5       0.386  -6.410 -16.461  1.00  0.00           O  
ATOM     43  CG  GLU A   5       2.113  -8.736 -19.894  1.00  0.00           C  
ATOM     44  CD  GLU A   5       1.821  -8.589 -21.379  1.00  0.00           C  
ATOM     45  OE1 GLU A   5       2.714  -8.886 -22.205  1.00  0.00           O  
ATOM     46  OE2 GLU A   5       0.691  -8.173 -21.719  1.00  0.00           O  
ATOM     47  N   ASP A   6      -0.733  -8.389 -16.233  1.00  0.00           N  
ATOM     48  CA  ASP A   6      -1.848  -7.728 -15.563  1.00  0.00           C  
ATOM     49  C   ASP A   6      -2.079  -8.316 -14.172  1.00  0.00           C  
ATOM     50  CB  ASP A   6      -3.123  -7.842 -16.401  1.00  0.00           C  
ATOM     51  O   ASP A   6      -1.869  -9.511 -13.955  1.00  0.00           O  
ATOM     52  CG  ASP A   6      -2.975  -7.247 -17.790  1.00  0.00           C  
ATOM     53  OD1 ASP A   6      -2.146  -6.329 -17.975  1.00  0.00           O  
ATOM     54  OD2 ASP A   6      -3.695  -7.698 -18.707  1.00  0.00           O  
ATOM     55  N   LEU A   7      -2.381  -7.449 -13.304  1.00  0.00           N  
ATOM     56  CA  LEU A   7      -2.789  -7.851 -11.962  1.00  0.00           C  
ATOM     57  C   LEU A   7      -4.296  -7.705 -11.785  1.00  0.00           C  
ATOM     58  CB  LEU A   7      -2.056  -7.019 -10.907  1.00  0.00           C  
ATOM     59  O   LEU A   7      -4.858  -6.642 -12.061  1.00  0.00           O  
ATOM     60  CG  LEU A   7      -2.422  -7.298  -9.448  1.00  0.00           C  
ATOM     61  CD1 LEU A   7      -1.992  -8.708  -9.055  1.00  0.00           C  
ATOM     62  CD2 LEU A   7      -1.783  -6.263  -8.528  1.00  0.00           C  
ATOM     63  N   HIS A   8      -4.897  -8.778 -11.389  1.00  0.00           N  
ATOM     64  CA  HIS A   8      -6.327  -8.838 -11.108  1.00  0.00           C  
ATOM     65  C   HIS A   8      -6.588  -9.074  -9.624  1.00  0.00           C  
ATOM     66  CB  HIS A   8      -6.991  -9.937 -11.939  1.00  0.00           C  
ATOM     67  O   HIS A   8      -6.060 -10.022  -9.040  1.00  0.00           O  
ATOM     68  CG  HIS A   8      -6.666  -9.866 -13.397  1.00  0.00           C  
ATOM     69  CD2 HIS A   8      -5.730 -10.511 -14.132  1.00  0.00           C  
ATOM     70  ND1 HIS A   8      -7.347  -9.048 -14.272  1.00  0.00           N  
ATOM     71  CE1 HIS A   8      -6.842  -9.194 -15.486  1.00  0.00           C  
ATOM     72  NE2 HIS A   8      -5.860 -10.076 -15.428  1.00  0.00           N  
ATOM     73  N   LEU A   9      -7.375  -8.120  -9.084  1.00  0.00           N  
ATOM     74  CA  LEU A   9      -7.641  -8.219  -7.653  1.00  0.00           C  
ATOM     75  C   LEU A   9      -9.137  -8.344  -7.385  1.00  0.00           C  
ATOM     76  CB  LEU A   9      -7.078  -7.000  -6.917  1.00  0.00           C  
ATOM     77  O   LEU A   9      -9.946  -7.682  -8.038  1.00  0.00           O  
ATOM     78  CG  LEU A   9      -5.563  -6.806  -6.985  1.00  0.00           C  
ATOM     79  CD1 LEU A   9      -5.180  -5.427  -6.459  1.00  0.00           C  
ATOM     80  CD2 LEU A   9      -4.848  -7.901  -6.200  1.00  0.00           C  
ATOM     81  N   LEU A  10      -9.476  -9.307  -6.575  1.00  0.00           N  
ATOM     82  CA  LEU A  10     -10.826  -9.412  -6.033  1.00  0.00           C  
ATOM     83  C   LEU A  10     -10.857  -8.995  -4.566  1.00  0.00           C  
ATOM     84  CB  LEU A  10     -11.354 -10.841  -6.180  1.00  0.00           C  
ATOM     85  O   LEU A  10     -10.154  -9.575  -3.736  1.00  0.00           O  
ATOM     86  CG  LEU A  10     -12.801 -11.078  -5.747  1.00  0.00           C  
ATOM     87  CD1 LEU A  10     -13.760 -10.347  -6.681  1.00  0.00           C  
ATOM     88  CD2 LEU A  10     -13.113 -12.571  -5.714  1.00  0.00           C  
ATOM     89  N   ALA A  11     -11.518  -7.931  -4.346  1.00  0.00           N  
ATOM     90  CA  ALA A  11     -11.625  -7.424  -2.981  1.00  0.00           C  
ATOM     91  C   ALA A  11     -13.044  -7.591  -2.443  1.00  0.00           C  
ATOM     92  CB  ALA A  11     -11.207  -5.956  -2.924  1.00  0.00           C  
ATOM     93  O   ALA A  11     -14.005  -7.120  -3.055  1.00  0.00           O  
ATOM     94  N   CYS A  12     -13.093  -8.293  -1.288  1.00  0.00           N  
ATOM     95  CA  CYS A  12     -14.398  -8.514  -0.674  1.00  0.00           C  
ATOM     96  C   CYS A  12     -14.492  -7.810   0.675  1.00  0.00           C  
ATOM     97  CB  CYS A  12     -14.663 -10.009  -0.499  1.00  0.00           C  
ATOM     98  O   CYS A  12     -13.535  -7.818   1.452  1.00  0.00           O  
ATOM     99  SG  CYS A  12     -14.534 -10.955  -2.033  1.00  0.00           S  
ATOM    100  N   GLY A  13     -15.382  -7.029   0.872  1.00  0.00           N  
ATOM    101  CA  GLY A  13     -15.609  -6.400   2.163  1.00  0.00           C  
ATOM    102  C   GLY A  13     -17.031  -6.565   2.665  1.00  0.00           C  
ATOM    103  O   GLY A  13     -17.892  -7.078   1.948  1.00  0.00           O  
ATOM    104  N   ASN A  14     -17.130  -6.456   3.997  1.00  0.00           N  
ATOM    105  CA  ASN A  14     -18.444  -6.515   4.627  1.00  0.00           C  
ATOM    106  C   ASN A  14     -18.981  -5.120   4.937  1.00  0.00           C  
ATOM    107  CB  ASN A  14     -18.390  -7.358   5.903  1.00  0.00           C  
ATOM    108  O   ASN A  14     -18.512  -4.463   5.868  1.00  0.00           O  
ATOM    109  CG  ASN A  14     -19.757  -7.849   6.337  1.00  0.00           C  
ATOM    110  ND2 ASN A  14     -19.782  -8.739   7.322  1.00  0.00           N  
ATOM    111  OD1 ASN A  14     -20.782  -7.432   5.791  1.00  0.00           O  
ATOM    112  N   GLN A  15     -19.710  -4.539   3.963  1.00  0.00           N  
ATOM    113  CA  GLN A  15     -20.360  -3.250   4.175  1.00  0.00           C  
ATOM    114  C   GLN A  15     -21.789  -3.431   4.676  1.00  0.00           C  
ATOM    115  CB  GLN A  15     -20.356  -2.428   2.885  1.00  0.00           C  
ATOM    116  O   GLN A  15     -22.606  -4.081   4.020  1.00  0.00           O  
ATOM    117  CG  GLN A  15     -20.410  -0.924   3.115  1.00  0.00           C  
ATOM    118  CD  GLN A  15     -20.389  -0.131   1.822  1.00  0.00           C  
ATOM    119  NE2 GLN A  15     -20.584   1.179   1.926  1.00  0.00           N  
ATOM    120  OE1 GLN A  15     -20.197  -0.691   0.738  1.00  0.00           O  
ATOM    121  N   TRP A  16     -22.012  -3.057   5.999  1.00  0.00           N  
ATOM    122  CA  TRP A  16     -23.376  -3.059   6.517  1.00  0.00           C  
ATOM    123  C   TRP A  16     -23.927  -4.479   6.594  1.00  0.00           C  
ATOM    124  CB  TRP A  16     -24.285  -2.192   5.643  1.00  0.00           C  
ATOM    125  O   TRP A  16     -25.102  -4.712   6.302  1.00  0.00           O  
ATOM    126  CG  TRP A  16     -23.825  -0.772   5.506  1.00  0.00           C  
ATOM    127  CD1 TRP A  16     -23.526   0.098   6.518  1.00  0.00           C  
ATOM    128  CD2 TRP A  16     -23.616  -0.055   4.286  1.00  0.00           C  
ATOM    129  CE2 TRP A  16     -23.189   1.246   4.633  1.00  0.00           C  
ATOM    130  CE3 TRP A  16     -23.747  -0.387   2.931  1.00  0.00           C  
ATOM    131  NE1 TRP A  16     -23.143   1.314   5.999  1.00  0.00           N  
ATOM    132  CH2 TRP A  16     -23.030   1.864   2.353  1.00  0.00           C  
ATOM    133  CZ2 TRP A  16     -22.893   2.216   3.672  1.00  0.00           C  
ATOM    134  CZ3 TRP A  16     -23.452   0.579   1.976  1.00  0.00           C  
ATOM    135  N   GLY A  17     -23.097  -5.465   6.855  1.00  0.00           N  
ATOM    136  CA  GLY A  17     -23.603  -6.804   7.110  1.00  0.00           C  
ATOM    137  C   GLY A  17     -23.824  -7.610   5.844  1.00  0.00           C  
ATOM    138  O   GLY A  17     -24.354  -8.721   5.893  1.00  0.00           O  
ATOM    139  N   LYS A  18     -23.479  -7.029   4.557  1.00  0.00           N  
ATOM    140  CA  LYS A  18     -23.520  -7.726   3.275  1.00  0.00           C  
ATOM    141  C   LYS A  18     -22.131  -7.808   2.649  1.00  0.00           C  
ATOM    142  CB  LYS A  18     -24.487  -7.029   2.316  1.00  0.00           C  
ATOM    143  O   LYS A  18     -21.377  -6.833   2.669  1.00  0.00           O  
ATOM    144  CG  LYS A  18     -25.940  -7.071   2.763  1.00  0.00           C  
ATOM    145  CD  LYS A  18     -26.860  -6.424   1.735  1.00  0.00           C  
ATOM    146  CE  LYS A  18     -28.312  -6.439   2.195  1.00  0.00           C  
ATOM    147  NZ  LYS A  18     -29.214  -5.783   1.202  1.00  0.00           N  
ATOM    148  N   SER A  19     -21.785  -9.107   2.301  1.00  0.00           N  
ATOM    149  CA  SER A  19     -20.510  -9.311   1.621  1.00  0.00           C  
ATOM    150  C   SER A  19     -20.567  -8.816   0.180  1.00  0.00           C  
ATOM    151  CB  SER A  19     -20.119 -10.789   1.646  1.00  0.00           C  
ATOM    152  O   SER A  19     -21.493  -9.153  -0.562  1.00  0.00           O  
ATOM    153  OG  SER A  19     -18.856 -10.985   1.034  1.00  0.00           O  
ATOM    154  N   LYS A  20     -19.765  -7.689  -0.159  1.00  0.00           N  
ATOM    155  CA  LYS A  20     -19.621  -7.226  -1.536  1.00  0.00           C  
ATOM    156  C   LYS A  20     -18.192  -7.421  -2.036  1.00  0.00           C  
ATOM    157  CB  LYS A  20     -20.020  -5.754  -1.653  1.00  0.00           C  
ATOM    158  O   LYS A  20     -17.233  -7.134  -1.317  1.00  0.00           O  
ATOM    159  CG  LYS A  20     -21.519  -5.510  -1.559  1.00  0.00           C  
ATOM    160  CD  LYS A  20     -21.874  -4.071  -1.912  1.00  0.00           C  
ATOM    161  CE  LYS A  20     -23.373  -3.823  -1.811  1.00  0.00           C  
ATOM    162  NZ  LYS A  20     -23.728  -2.420  -2.178  1.00  0.00           N  
ATOM    163  N   CYS A  21     -18.130  -8.101  -3.237  1.00  0.00           N  
ATOM    164  CA  CYS A  21     -16.820  -8.307  -3.844  1.00  0.00           C  
ATOM    165  C   CYS A  21     -16.688  -7.515  -5.139  1.00  0.00           C  
ATOM    166  CB  CYS A  21     -16.582  -9.792  -4.117  1.00  0.00           C  
ATOM    167  O   CYS A  21     -17.615  -7.486  -5.951  1.00  0.00           O  
ATOM    168  SG  CYS A  21     -16.623 -10.820  -2.633  1.00  0.00           S  
ATOM    169  N   GLU A  22     -15.580  -6.770  -5.256  1.00  0.00           N  
ATOM    170  CA  GLU A  22     -15.303  -6.030  -6.483  1.00  0.00           C  
ATOM    171  C   GLU A  22     -14.011  -6.510  -7.137  1.00  0.00           C  
ATOM    172  CB  GLU A  22     -15.221  -4.528  -6.198  1.00  0.00           C  
ATOM    173  O   GLU A  22     -13.043  -6.836  -6.446  1.00  0.00           O  
ATOM    174  CG  GLU A  22     -16.543  -3.911  -5.764  1.00  0.00           C  
ATOM    175  CD  GLU A  22     -16.453  -2.415  -5.513  1.00  0.00           C  
ATOM    176  OE1 GLU A  22     -17.487  -1.792  -5.181  1.00  0.00           O  
ATOM    177  OE2 GLU A  22     -15.340  -1.860  -5.650  1.00  0.00           O  
ATOM    178  N   TYR A  23     -14.174  -6.489  -8.450  1.00  0.00           N  
ATOM    179  CA  TYR A  23     -13.011  -6.878  -9.240  1.00  0.00           C  
ATOM    180  C   TYR A  23     -12.231  -5.654  -9.704  1.00  0.00           C  
ATOM    181  CB  TYR A  23     -13.438  -7.714 -10.451  1.00  0.00           C  
ATOM    182  O   TYR A  23     -12.816  -4.692 -10.208  1.00  0.00           O  
ATOM    183  CG  TYR A  23     -12.285  -8.353 -11.185  1.00  0.00           C  
ATOM    184  CD1 TYR A  23     -11.721  -7.741 -12.302  1.00  0.00           C  
ATOM    185  CD2 TYR A  23     -11.758  -9.569 -10.765  1.00  0.00           C  
ATOM    186  CE1 TYR A  23     -10.659  -8.327 -12.984  1.00  0.00           C  
ATOM    187  CE2 TYR A  23     -10.696 -10.164 -11.439  1.00  0.00           C  
ATOM    188  OH  TYR A  23      -9.103 -10.120 -13.216  1.00  0.00           O  
ATOM    189  CZ  TYR A  23     -10.154  -9.536 -12.545  1.00  0.00           C  
ATOM    190  N   TYR A  24     -10.789  -5.754  -9.446  1.00  0.00           N  
ATOM    191  CA  TYR A  24      -9.933  -4.647  -9.859  1.00  0.00           C  
ATOM    192  C   TYR A  24      -8.836  -5.128 -10.801  1.00  0.00           C  
ATOM    193  CB  TYR A  24      -9.310  -3.965  -8.637  1.00  0.00           C  
ATOM    194  O   TYR A  24      -8.107  -6.072 -10.485  1.00  0.00           O  
ATOM    195  CG  TYR A  24     -10.324  -3.369  -7.692  1.00  0.00           C  
ATOM    196  CD1 TYR A  24     -10.733  -2.044  -7.824  1.00  0.00           C  
ATOM    197  CD2 TYR A  24     -10.874  -4.128  -6.665  1.00  0.00           C  
ATOM    198  CE1 TYR A  24     -11.666  -1.489  -6.953  1.00  0.00           C  
ATOM    199  CE2 TYR A  24     -11.808  -3.584  -5.789  1.00  0.00           C  
ATOM    200  OH  TYR A  24     -13.121  -1.722  -5.077  1.00  0.00           O  
ATOM    201  CZ  TYR A  24     -12.197  -2.266  -5.941  1.00  0.00           C  
ATOM    202  N   ASP A  25      -8.833  -4.421 -11.992  1.00  0.00           N  
ATOM    203  CA  ASP A  25      -7.762  -4.723 -12.937  1.00  0.00           C  
ATOM    204  C   ASP A  25      -6.722  -3.605 -12.965  1.00  0.00           C  
ATOM    205  CB  ASP A  25      -8.331  -4.947 -14.339  1.00  0.00           C  
ATOM    206  O   ASP A  25      -7.065  -2.436 -13.149  1.00  0.00           O  
ATOM    207  CG  ASP A  25      -9.138  -6.229 -14.454  1.00  0.00           C  
ATOM    208  OD1 ASP A  25      -8.785  -7.233 -13.800  1.00  0.00           O  
ATOM    209  OD2 ASP A  25     -10.135  -6.235 -15.209  1.00  0.00           O  
ATOM    210  N   MET A  26      -5.429  -4.146 -12.726  1.00  0.00           N  
ATOM    211  CA  MET A  26      -4.303  -3.225 -12.857  1.00  0.00           C  
ATOM    212  C   MET A  26      -3.435  -3.594 -14.056  1.00  0.00           C  
ATOM    213  CB  MET A  26      -3.459  -3.222 -11.582  1.00  0.00           C  
ATOM    214  O   MET A  26      -3.129  -4.769 -14.268  1.00  0.00           O  
ATOM    215  CG  MET A  26      -4.142  -2.559 -10.396  1.00  0.00           C  
ATOM    216  SD  MET A  26      -3.052  -2.458  -8.923  1.00  0.00           S  
ATOM    217  CE  MET A  26      -3.930  -1.195  -7.962  1.00  0.00           C  
ATOM    218  N   TYR A  27      -3.338  -2.577 -15.152  1.00  0.00           N  
ATOM    219  CA  TYR A  27      -2.556  -2.898 -16.341  1.00  0.00           C  
ATOM    220  C   TYR A  27      -1.883  -1.653 -16.905  1.00  0.00           C  
ATOM    221  CB  TYR A  27      -3.444  -3.542 -17.411  1.00  0.00           C  
ATOM    222  O   TYR A  27      -2.515  -0.601 -17.029  1.00  0.00           O  
ATOM    223  CG  TYR A  27      -4.272  -4.695 -16.899  1.00  0.00           C  
ATOM    224  CD1 TYR A  27      -3.745  -5.982 -16.833  1.00  0.00           C  
ATOM    225  CD2 TYR A  27      -5.584  -4.500 -16.481  1.00  0.00           C  
ATOM    226  CE1 TYR A  27      -4.505  -7.048 -16.364  1.00  0.00           C  
ATOM    227  CE2 TYR A  27      -6.354  -5.558 -16.010  1.00  0.00           C  
ATOM    228  OH  TYR A  27      -6.564  -7.878 -15.490  1.00  0.00           O  
ATOM    229  CZ  TYR A  27      -5.807  -6.827 -15.955  1.00  0.00           C  
ATOM    230  N   PRO A  28      -0.645  -1.969 -17.277  1.00  0.00           N  
ATOM    231  CA  PRO A  28       0.360  -3.007 -17.034  1.00  0.00           C  
ATOM    232  C   PRO A  28       1.172  -2.756 -15.766  1.00  0.00           C  
ATOM    233  CB  PRO A  28       1.250  -2.933 -18.277  1.00  0.00           C  
ATOM    234  O   PRO A  28       1.378  -1.603 -15.378  1.00  0.00           O  
ATOM    235  CG  PRO A  28       1.096  -1.532 -18.775  1.00  0.00           C  
ATOM    236  CD  PRO A  28      -0.248  -1.018 -18.344  1.00  0.00           C  
ATOM    237  N   VAL A  29       1.458  -3.956 -15.062  1.00  0.00           N  
ATOM    238  CA  VAL A  29       2.285  -3.783 -13.872  1.00  0.00           C  
ATOM    239  C   VAL A  29       3.454  -4.765 -13.908  1.00  0.00           C  
ATOM    240  CB  VAL A  29       1.464  -3.980 -12.577  1.00  0.00           C  
ATOM    241  O   VAL A  29       3.389  -5.793 -14.585  1.00  0.00           O  
ATOM    242  CG1 VAL A  29       0.376  -2.914 -12.462  1.00  0.00           C  
ATOM    243  CG2 VAL A  29       0.853  -5.379 -12.541  1.00  0.00           C  
ATOM    244  N   THR A  30       4.516  -4.390 -13.342  1.00  0.00           N  
ATOM    245  CA  THR A  30       5.655  -5.294 -13.231  1.00  0.00           C  
ATOM    246  C   THR A  30       5.332  -6.460 -12.302  1.00  0.00           C  
ATOM    247  CB  THR A  30       6.906  -4.556 -12.719  1.00  0.00           C  
ATOM    248  O   THR A  30       4.426  -6.366 -11.471  1.00  0.00           O  
ATOM    249  CG2 THR A  30       7.249  -3.369 -13.613  1.00  0.00           C  
ATOM    250  OG1 THR A  30       6.662  -4.083 -11.388  1.00  0.00           O  
ATOM    251  N   ALA A  31       6.004  -7.596 -12.454  1.00  0.00           N  
ATOM    252  CA  ALA A  31       5.870  -8.774 -11.601  1.00  0.00           C  
ATOM    253  C   ALA A  31       6.101  -8.419 -10.135  1.00  0.00           C  
ATOM    254  CB  ALA A  31       6.844  -9.864 -12.041  1.00  0.00           C  
ATOM    255  O   ALA A  31       5.382  -8.895  -9.253  1.00  0.00           O  
ATOM    256  N   GLU A  32       7.115  -7.615  -9.995  1.00  0.00           N  
ATOM    257  CA  GLU A  32       7.450  -7.163  -8.649  1.00  0.00           C  
ATOM    258  C   GLU A  32       6.287  -6.404  -8.016  1.00  0.00           C  
ATOM    259  CB  GLU A  32       8.701  -6.281  -8.673  1.00  0.00           C  
ATOM    260  O   GLU A  32       5.968  -6.612  -6.843  1.00  0.00           O  
ATOM    261  CG  GLU A  32       9.986  -7.044  -8.964  1.00  0.00           C  
ATOM    262  CD  GLU A  32      10.996  -6.235  -9.762  1.00  0.00           C  
ATOM    263  OE1 GLU A  32      12.115  -6.738 -10.012  1.00  0.00           O  
ATOM    264  OE2 GLU A  32      10.667  -5.088 -10.139  1.00  0.00           O  
ATOM    265  N   PHE A  33       5.671  -5.668  -8.757  1.00  0.00           N  
ATOM    266  CA  PHE A  33       4.514  -4.887  -8.336  1.00  0.00           C  
ATOM    267  C   PHE A  33       3.328  -5.796  -8.035  1.00  0.00           C  
ATOM    268  CB  PHE A  33       4.133  -3.865  -9.412  1.00  0.00           C  
ATOM    269  O   PHE A  33       2.664  -5.639  -7.009  1.00  0.00           O  
ATOM    270  CG  PHE A  33       3.000  -2.958  -9.014  1.00  0.00           C  
ATOM    271  CD1 PHE A  33       1.685  -3.294  -9.310  1.00  0.00           C  
ATOM    272  CD2 PHE A  33       3.251  -1.768  -8.343  1.00  0.00           C  
ATOM    273  CE1 PHE A  33       0.635  -2.456  -8.943  1.00  0.00           C  
ATOM    274  CE2 PHE A  33       2.207  -0.926  -7.973  1.00  0.00           C  
ATOM    275  CZ  PHE A  33       0.899  -1.271  -8.275  1.00  0.00           C  
ATOM    276  N   ALA A  34       3.008  -6.669  -8.914  1.00  0.00           N  
ATOM    277  CA  ALA A  34       1.912  -7.617  -8.737  1.00  0.00           C  
ATOM    278  C   ALA A  34       2.104  -8.449  -7.472  1.00  0.00           C  
ATOM    279  CB  ALA A  34       1.794  -8.529  -9.956  1.00  0.00           C  
ATOM    280  O   ALA A  34       1.172  -8.614  -6.682  1.00  0.00           O  
ATOM    281  N   TYR A  35       3.292  -8.912  -7.263  1.00  0.00           N  
ATOM    282  CA  TYR A  35       3.623  -9.730  -6.101  1.00  0.00           C  
ATOM    283  C   TYR A  35       3.441  -8.942  -4.810  1.00  0.00           C  
ATOM    284  CB  TYR A  35       5.061 -10.248  -6.200  1.00  0.00           C  
ATOM    285  O   TYR A  35       2.896  -9.458  -3.831  1.00  0.00           O  
ATOM    286  CG  TYR A  35       5.218 -11.432  -7.123  1.00  0.00           C  
ATOM    287  CD1 TYR A  35       4.552 -12.629  -6.871  1.00  0.00           C  
ATOM    288  CD2 TYR A  35       6.033 -11.356  -8.247  1.00  0.00           C  
ATOM    289  CE1 TYR A  35       4.696 -13.723  -7.717  1.00  0.00           C  
ATOM    290  CE2 TYR A  35       6.184 -12.444  -9.100  1.00  0.00           C  
ATOM    291  OH  TYR A  35       5.658 -14.702  -9.669  1.00  0.00           O  
ATOM    292  CZ  TYR A  35       5.512 -13.621  -8.828  1.00  0.00           C  
ATOM    293  N   ALA A  36       3.800  -7.810  -4.859  1.00  0.00           N  
ATOM    294  CA  ALA A  36       3.720  -6.950  -3.682  1.00  0.00           C  
ATOM    295  C   ALA A  36       2.268  -6.684  -3.295  1.00  0.00           C  
ATOM    296  CB  ALA A  36       4.450  -5.633  -3.934  1.00  0.00           C  
ATOM    297  O   ALA A  36       1.913  -6.741  -2.115  1.00  0.00           O  
ATOM    298  N   HIS A  37       1.510  -6.409  -4.163  1.00  0.00           N  
ATOM    299  CA  HIS A  37       0.113  -6.050  -3.941  1.00  0.00           C  
ATOM    300  C   HIS A  37      -0.726  -7.278  -3.607  1.00  0.00           C  
ATOM    301  CB  HIS A  37      -0.459  -5.342  -5.171  1.00  0.00           C  
ATOM    302  O   HIS A  37      -1.649  -7.202  -2.793  1.00  0.00           O  
ATOM    303  CG  HIS A  37      -0.075  -3.900  -5.266  1.00  0.00           C  
ATOM    304  CD2 HIS A  37      -0.754  -2.776  -4.935  1.00  0.00           C  
ATOM    305  ND1 HIS A  37       1.144  -3.485  -5.757  1.00  0.00           N  
ATOM    306  CE1 HIS A  37       1.199  -2.164  -5.722  1.00  0.00           C  
ATOM    307  NE2 HIS A  37       0.060  -1.709  -5.228  1.00  0.00           N  
ATOM    308  N   ILE A  38      -0.472  -8.361  -4.226  1.00  0.00           N  
ATOM    309  CA  ILE A  38      -1.105  -9.611  -3.819  1.00  0.00           C  
ATOM    310  C   ILE A  38      -0.720  -9.939  -2.379  1.00  0.00           C  
ATOM    311  CB  ILE A  38      -0.712 -10.775  -4.757  1.00  0.00           C  
ATOM    312  O   ILE A  38      -1.574 -10.311  -1.570  1.00  0.00           O  
ATOM    313  CG1 ILE A  38      -1.319 -10.567  -6.149  1.00  0.00           C  
ATOM    314  CG2 ILE A  38      -1.149 -12.117  -4.164  1.00  0.00           C  
ATOM    315  CD1 ILE A  38      -0.819 -11.553  -7.196  1.00  0.00           C  
ATOM    316  N   PHE A  39       0.528  -9.838  -2.152  1.00  0.00           N  
ATOM    317  CA  PHE A  39       1.040 -10.091  -0.810  1.00  0.00           C  
ATOM    318  C   PHE A  39       0.402  -9.145   0.200  1.00  0.00           C  
ATOM    319  CB  PHE A  39       2.564  -9.943  -0.779  1.00  0.00           C  
ATOM    320  O   PHE A  39       0.005  -9.566   1.288  1.00  0.00           O  
ATOM    321  CG  PHE A  39       3.185 -10.335   0.535  1.00  0.00           C  
ATOM    322  CD1 PHE A  39       3.539  -9.368   1.468  1.00  0.00           C  
ATOM    323  CD2 PHE A  39       3.415 -11.671   0.836  1.00  0.00           C  
ATOM    324  CE1 PHE A  39       4.114  -9.729   2.685  1.00  0.00           C  
ATOM    325  CE2 PHE A  39       3.989 -12.039   2.050  1.00  0.00           C  
ATOM    326  CZ  PHE A  39       4.339 -11.066   2.972  1.00  0.00           C  
ATOM    327  N   MET A  40       0.369  -7.980  -0.019  1.00  0.00           N  
ATOM    328  CA  MET A  40      -0.249  -6.970   0.835  1.00  0.00           C  
ATOM    329  C   MET A  40      -1.702  -7.325   1.134  1.00  0.00           C  
ATOM    330  CB  MET A  40      -0.173  -5.590   0.178  1.00  0.00           C  
ATOM    331  O   MET A  40      -2.143  -7.238   2.282  1.00  0.00           O  
ATOM    332  CG  MET A  40      -0.745  -4.472   1.034  1.00  0.00           C  
ATOM    333  SD  MET A  40       0.222  -4.194   2.568  1.00  0.00           S  
ATOM    334  CE  MET A  40       1.705  -3.413   1.875  1.00  0.00           C  
ATOM    335  N   PHE A  41      -2.504  -7.572   0.220  1.00  0.00           N  
ATOM    336  CA  PHE A  41      -3.902  -7.945   0.397  1.00  0.00           C  
ATOM    337  C   PHE A  41      -4.026  -9.176   1.287  1.00  0.00           C  
ATOM    338  CB  PHE A  41      -4.565  -8.209  -0.958  1.00  0.00           C  
ATOM    339  O   PHE A  41      -4.967  -9.286   2.076  1.00  0.00           O  
ATOM    340  CG  PHE A  41      -5.088  -6.967  -1.630  1.00  0.00           C  
ATOM    341  CD1 PHE A  41      -6.302  -6.411  -1.245  1.00  0.00           C  
ATOM    342  CD2 PHE A  41      -4.365  -6.357  -2.647  1.00  0.00           C  
ATOM    343  CE1 PHE A  41      -6.788  -5.262  -1.865  1.00  0.00           C  
ATOM    344  CE2 PHE A  41      -4.845  -5.209  -3.271  1.00  0.00           C  
ATOM    345  CZ  PHE A  41      -6.057  -4.664  -2.879  1.00  0.00           C  
ATOM    346  N   GLN A  42      -3.131 -10.040   1.116  1.00  0.00           N  
ATOM    347  CA  GLN A  42      -3.109 -11.215   1.980  1.00  0.00           C  
ATOM    348  C   GLN A  42      -2.902 -10.821   3.440  1.00  0.00           C  
ATOM    349  CB  GLN A  42      -2.013 -12.187   1.538  1.00  0.00           C  
ATOM    350  O   GLN A  42      -3.536 -11.381   4.335  1.00  0.00           O  
ATOM    351  CG  GLN A  42      -2.318 -12.904   0.230  1.00  0.00           C  
ATOM    352  CD  GLN A  42      -1.185 -13.804  -0.224  1.00  0.00           C  
ATOM    353  NE2 GLN A  42      -1.517 -14.828  -1.004  1.00  0.00           N  
ATOM    354  OE1 GLN A  42      -0.021 -13.581   0.122  1.00  0.00           O  
ATOM    355  N   ILE A  43      -1.932  -9.905   3.602  1.00  0.00           N  
ATOM    356  CA  ILE A  43      -1.656  -9.415   4.948  1.00  0.00           C  
ATOM    357  C   ILE A  43      -2.895  -8.721   5.508  1.00  0.00           C  
ATOM    358  CB  ILE A  43      -0.449  -8.451   4.962  1.00  0.00           C  
ATOM    359  O   ILE A  43      -3.279  -8.954   6.657  1.00  0.00           O  
ATOM    360  CG1 ILE A  43       0.845  -9.210   4.648  1.00  0.00           C  
ATOM    361  CG2 ILE A  43      -0.348  -7.731   6.310  1.00  0.00           C  
ATOM    362  CD1 ILE A  43       2.064  -8.313   4.479  1.00  0.00           C  
ATOM    363  N   LEU A  44      -3.466  -7.847   4.733  1.00  0.00           N  
ATOM    364  CA  LEU A  44      -4.663  -7.129   5.157  1.00  0.00           C  
ATOM    365  C   LEU A  44      -5.791  -8.100   5.486  1.00  0.00           C  
ATOM    366  CB  LEU A  44      -5.115  -6.152   4.069  1.00  0.00           C  
ATOM    367  O   LEU A  44      -6.537  -7.890   6.445  1.00  0.00           O  
ATOM    368  CG  LEU A  44      -4.249  -4.907   3.872  1.00  0.00           C  
ATOM    369  CD1 LEU A  44      -4.748  -4.097   2.681  1.00  0.00           C  
ATOM    370  CD2 LEU A  44      -4.239  -4.057   5.138  1.00  0.00           C  
ATOM    371  N   ASP A  45      -6.022  -9.108   4.631  1.00  0.00           N  
ATOM    372  CA  ASP A  45      -7.025 -10.142   4.866  1.00  0.00           C  
ATOM    373  C   ASP A  45      -6.816 -10.811   6.222  1.00  0.00           C  
ATOM    374  CB  ASP A  45      -6.989 -11.189   3.751  1.00  0.00           C  
ATOM    375  O   ASP A  45      -7.777 -11.056   6.955  1.00  0.00           O  
ATOM    376  CG  ASP A  45      -8.184 -12.125   3.778  1.00  0.00           C  
ATOM    377  OD1 ASP A  45      -9.332 -11.646   3.904  1.00  0.00           O  
ATOM    378  OD2 ASP A  45      -7.977 -13.354   3.674  1.00  0.00           O  
ATOM    379  N   ARG A  46      -5.685 -11.046   6.629  1.00  0.00           N  
ATOM    380  CA  ARG A  46      -5.347 -11.751   7.861  1.00  0.00           C  
ATOM    381  C   ARG A  46      -5.433 -10.820   9.066  1.00  0.00           C  
ATOM    382  CB  ARG A  46      -3.944 -12.357   7.767  1.00  0.00           C  
ATOM    383  O   ARG A  46      -5.772 -11.253  10.169  1.00  0.00           O  
ATOM    384  CG  ARG A  46      -3.849 -13.547   6.826  1.00  0.00           C  
ATOM    385  CD  ARG A  46      -2.470 -14.189   6.866  1.00  0.00           C  
ATOM    386  NE  ARG A  46      -2.363 -15.297   5.921  1.00  0.00           N  
ATOM    387  NH1 ARG A  46      -0.688 -16.392   7.075  1.00  0.00           N  
ATOM    388  NH2 ARG A  46      -1.506 -17.273   5.123  1.00  0.00           N  
ATOM    389  CZ  ARG A  46      -1.520 -16.318   6.042  1.00  0.00           C  
ATOM    390  N   MET A  47      -5.117  -9.530   8.849  1.00  0.00           N  
ATOM    391  CA  MET A  47      -5.179  -8.539   9.919  1.00  0.00           C  
ATOM    392  C   MET A  47      -6.626  -8.212  10.274  1.00  0.00           C  
ATOM    393  CB  MET A  47      -4.439  -7.263   9.516  1.00  0.00           C  
ATOM    394  O   MET A  47      -6.949  -7.995  11.443  1.00  0.00           O  
ATOM    395  CG  MET A  47      -2.928  -7.422   9.462  1.00  0.00           C  
ATOM    396  SD  MET A  47      -2.074  -5.872   8.976  1.00  0.00           S  
ATOM    397  CE  MET A  47      -2.342  -4.877  10.470  1.00  0.00           C  
ATOM    398  N   PHE A  48      -7.521  -8.212   9.428  1.00  0.00           N  
ATOM    399  CA  PHE A  48      -8.860  -7.659   9.591  1.00  0.00           C  
ATOM    400  C   PHE A  48      -9.910  -8.763   9.559  1.00  0.00           C  
ATOM    401  CB  PHE A  48      -9.152  -6.625   8.499  1.00  0.00           C  
ATOM    402  O   PHE A  48     -11.075  -8.528   9.886  1.00  0.00           O  
ATOM    403  CG  PHE A  48      -8.304  -5.385   8.594  1.00  0.00           C  
ATOM    404  CD1 PHE A  48      -8.546  -4.435   9.579  1.00  0.00           C  
ATOM    405  CD2 PHE A  48      -7.265  -5.170   7.698  1.00  0.00           C  
ATOM    406  CE1 PHE A  48      -7.763  -3.286   9.670  1.00  0.00           C  
ATOM    407  CE2 PHE A  48      -6.478  -4.024   7.783  1.00  0.00           C  
ATOM    408  CZ  PHE A  48      -6.729  -3.084   8.768  1.00  0.00           C  
ATOM    409  N   MET A  49      -9.689 -10.013   9.280  1.00  0.00           N  
ATOM    410  CA  MET A  49     -10.557 -11.162   9.521  1.00  0.00           C  
ATOM    411  C   MET A  49     -10.228 -11.822  10.855  1.00  0.00           C  
ATOM    412  CB  MET A  49     -10.429 -12.181   8.387  1.00  0.00           C  
ATOM    413  O   MET A  49     -11.127 -12.264  11.573  1.00  0.00           O  
ATOM    414  CG  MET A  49     -11.124 -11.759   7.103  1.00  0.00           C  
ATOM    415  SD  MET A  49     -11.366 -13.160   5.942  1.00  0.00           S  
ATOM    416  CE  MET A  49     -10.685 -12.439   4.423  1.00  0.00           C  
TER     417      MET A  49                                                      
ATOM    418  N   GLY B  50      -5.815  10.376  -3.082  1.00  0.00           N  
ATOM    419  CA  GLY B  50      -4.434  10.698  -3.403  1.00  0.00           C  
ATOM    420  C   GLY B  50      -4.249  11.171  -4.833  1.00  0.00           C  
ATOM    421  O   GLY B  50      -5.122  10.963  -5.679  1.00  0.00           O  
ATOM    422  N   LEU B  51      -3.373  12.151  -5.071  1.00  0.00           N  
ATOM    423  CA  LEU B  51      -3.090  12.582  -6.436  1.00  0.00           C  
ATOM    424  C   LEU B  51      -1.591  12.563  -6.712  1.00  0.00           C  
ATOM    425  CB  LEU B  51      -3.649  13.986  -6.681  1.00  0.00           C  
ATOM    426  O   LEU B  51      -0.783  12.623  -5.783  1.00  0.00           O  
ATOM    427  CG  LEU B  51      -2.948  15.132  -5.951  1.00  0.00           C  
ATOM    428  CD1 LEU B  51      -1.861  15.737  -6.834  1.00  0.00           C  
ATOM    429  CD2 LEU B  51      -3.956  16.196  -5.531  1.00  0.00           C  
ATOM    430  N   TRP B  52      -1.220  12.342  -8.069  1.00  0.00           N  
ATOM    431  CA  TRP B  52       0.163  12.235  -8.523  1.00  0.00           C  
ATOM    432  C   TRP B  52       0.553  13.442  -9.369  1.00  0.00           C  
ATOM    433  CB  TRP B  52       0.369  10.946  -9.323  1.00  0.00           C  
ATOM    434  O   TRP B  52      -0.172  13.821 -10.292  1.00  0.00           O  
ATOM    435  CG  TRP B  52       1.765  10.765  -9.838  1.00  0.00           C  
ATOM    436  CD1 TRP B  52       2.910  10.669  -9.097  1.00  0.00           C  
ATOM    437  CD2 TRP B  52       2.164  10.663 -11.208  1.00  0.00           C  
ATOM    438  CE2 TRP B  52       3.568  10.505 -11.224  1.00  0.00           C  
ATOM    439  CE3 TRP B  52       1.470  10.688 -12.425  1.00  0.00           C  
ATOM    440  NE1 TRP B  52       3.998  10.513  -9.925  1.00  0.00           N  
ATOM    441  CH2 TRP B  52       3.587  10.402 -13.589  1.00  0.00           C  
ATOM    442  CZ2 TRP B  52       4.290  10.374 -12.412  1.00  0.00           C  
ATOM    443  CZ3 TRP B  52       2.191  10.556 -13.606  1.00  0.00           C  
ATOM    444  N   THR B  53       1.697  14.107  -9.042  1.00  0.00           N  
ATOM    445  CA  THR B  53       2.127  15.316  -9.735  1.00  0.00           C  
ATOM    446  C   THR B  53       3.141  14.983 -10.826  1.00  0.00           C  
ATOM    447  CB  THR B  53       2.740  16.334  -8.755  1.00  0.00           C  
ATOM    448  O   THR B  53       3.676  15.881 -11.479  1.00  0.00           O  
ATOM    449  CG2 THR B  53       1.739  16.725  -7.672  1.00  0.00           C  
ATOM    450  OG1 THR B  53       3.896  15.756  -8.136  1.00  0.00           O  
ATOM    451  N   GLY B  54       3.324  13.744 -11.136  1.00  0.00           N  
ATOM    452  CA  GLY B  54       4.351  13.354 -12.089  1.00  0.00           C  
ATOM    453  C   GLY B  54       5.632  12.884 -11.426  1.00  0.00           C  
ATOM    454  O   GLY B  54       6.328  12.015 -11.954  1.00  0.00           O  
ATOM    455  N   GLU B  55       5.870  13.295 -10.254  1.00  0.00           N  
ATOM    456  CA  GLU B  55       7.080  12.905  -9.535  1.00  0.00           C  
ATOM    457  C   GLU B  55       6.757  12.464  -8.110  1.00  0.00           C  
ATOM    458  CB  GLU B  55       8.088  14.057  -9.514  1.00  0.00           C  
ATOM    459  O   GLU B  55       7.400  11.559  -7.574  1.00  0.00           O  
ATOM    460  CG  GLU B  55       8.691  14.371 -10.875  1.00  0.00           C  
ATOM    461  CD  GLU B  55       9.698  15.509 -10.837  1.00  0.00           C  
ATOM    462  OE1 GLU B  55      10.282  15.840 -11.895  1.00  0.00           O  
ATOM    463  OE2 GLU B  55       9.906  16.076  -9.741  1.00  0.00           O  
ATOM    464  N   ASP B  56       5.629  13.086  -7.687  1.00  0.00           N  
ATOM    465  CA  ASP B  56       5.317  12.846  -6.282  1.00  0.00           C  
ATOM    466  C   ASP B  56       3.889  12.331  -6.116  1.00  0.00           C  
ATOM    467  CB  ASP B  56       5.513  14.124  -5.462  1.00  0.00           C  
ATOM    468  O   ASP B  56       3.004  12.676  -6.901  1.00  0.00           O  
ATOM    469  CG  ASP B  56       6.922  14.682  -5.563  1.00  0.00           C  
ATOM    470  OD1 ASP B  56       7.885  13.893  -5.666  1.00  0.00           O  
ATOM    471  OD2 ASP B  56       7.069  15.923  -5.537  1.00  0.00           O  
ATOM    472  N   LEU B  57       3.744  11.452  -5.171  1.00  0.00           N  
ATOM    473  CA  LEU B  57       2.427  10.964  -4.777  1.00  0.00           C  
ATOM    474  C   LEU B  57       1.965  11.630  -3.485  1.00  0.00           C  
ATOM    475  CB  LEU B  57       2.449   9.443  -4.600  1.00  0.00           C  
ATOM    476  O   LEU B  57       2.697  11.646  -2.493  1.00  0.00           O  
ATOM    477  CG  LEU B  57       1.153   8.799  -4.108  1.00  0.00           C  
ATOM    478  CD1 LEU B  57       0.053   8.956  -5.152  1.00  0.00           C  
ATOM    479  CD2 LEU B  57       1.378   7.327  -3.779  1.00  0.00           C  
ATOM    480  N   HIS B  58       0.828  12.221  -3.565  1.00  0.00           N  
ATOM    481  CA  HIS B  58       0.179  12.867  -2.430  1.00  0.00           C  
ATOM    482  C   HIS B  58      -1.076  12.110  -2.009  1.00  0.00           C  
ATOM    483  CB  HIS B  58      -0.172  14.318  -2.768  1.00  0.00           C  
ATOM    484  O   HIS B  58      -1.966  11.870  -2.828  1.00  0.00           O  
ATOM    485  CG  HIS B  58       0.985  15.109  -3.289  1.00  0.00           C  
ATOM    486  CD2 HIS B  58       1.420  15.319  -4.554  1.00  0.00           C  
ATOM    487  ND1 HIS B  58       1.849  15.795  -2.464  1.00  0.00           N  
ATOM    488  CE1 HIS B  58       2.769  16.396  -3.201  1.00  0.00           C  
ATOM    489  NE2 HIS B  58       2.531  16.123  -4.472  1.00  0.00           N  
ATOM    490  N   LEU B  59      -1.029  11.720  -0.682  1.00  0.00           N  
ATOM    491  CA  LEU B  59      -2.160  10.933  -0.202  1.00  0.00           C  
ATOM    492  C   LEU B  59      -2.841  11.622   0.976  1.00  0.00           C  
ATOM    493  CB  LEU B  59      -1.702   9.531   0.207  1.00  0.00           C  
ATOM    494  O   LEU B  59      -2.170  12.187   1.842  1.00  0.00           O  
ATOM    495  CG  LEU B  59      -1.158   8.642  -0.912  1.00  0.00           C  
ATOM    496  CD1 LEU B  59      -0.460   7.420  -0.326  1.00  0.00           C  
ATOM    497  CD2 LEU B  59      -2.280   8.222  -1.855  1.00  0.00           C  
ATOM    498  N   LEU B  60      -4.135  11.752   0.871  1.00  0.00           N  
ATOM    499  CA  LEU B  60      -4.962  12.159   2.001  1.00  0.00           C  
ATOM    500  C   LEU B  60      -5.724  10.969   2.573  1.00  0.00           C  
ATOM    501  CB  LEU B  60      -5.945  13.255   1.580  1.00  0.00           C  
ATOM    502  O   LEU B  60      -6.550  10.365   1.883  1.00  0.00           O  
ATOM    503  CG  LEU B  60      -6.768  13.894   2.699  1.00  0.00           C  
ATOM    504  CD1 LEU B  60      -5.864  14.687   3.636  1.00  0.00           C  
ATOM    505  CD2 LEU B  60      -7.859  14.787   2.117  1.00  0.00           C  
ATOM    506  N   ALA B  61      -5.303  10.542   3.736  1.00  0.00           N  
ATOM    507  CA  ALA B  61      -5.941   9.401   4.387  1.00  0.00           C  
ATOM    508  C   ALA B  61      -6.845   9.856   5.529  1.00  0.00           C  
ATOM    509  CB  ALA B  61      -4.886   8.425   4.903  1.00  0.00           C  
ATOM    510  O   ALA B  61      -6.386  10.505   6.471  1.00  0.00           O  
ATOM    511  N   CYS B  62      -8.095   9.535   5.368  1.00  0.00           N  
ATOM    512  CA  CYS B  62      -9.057   9.924   6.394  1.00  0.00           C  
ATOM    513  C   CYS B  62      -9.577   8.703   7.144  1.00  0.00           C  
ATOM    514  CB  CYS B  62     -10.225  10.688   5.772  1.00  0.00           C  
ATOM    515  O   CYS B  62      -9.845   7.665   6.537  1.00  0.00           O  
ATOM    516  SG  CYS B  62      -9.720  12.120   4.793  1.00  0.00           S  
ATOM    517  N   GLY B  63      -9.463   8.614   8.342  1.00  0.00           N  
ATOM    518  CA  GLY B  63     -10.027   7.544   9.149  1.00  0.00           C  
ATOM    519  C   GLY B  63     -10.905   8.048  10.279  1.00  0.00           C  
ATOM    520  O   GLY B  63     -10.957   9.251  10.543  1.00  0.00           O  
ATOM    521  N   ASN B  64     -11.875   7.155  10.621  1.00  0.00           N  
ATOM    522  CA  ASN B  64     -12.744   7.478  11.748  1.00  0.00           C  
ATOM    523  C   ASN B  64     -12.259   6.821  13.037  1.00  0.00           C  
ATOM    524  CB  ASN B  64     -14.186   7.061  11.450  1.00  0.00           C  
ATOM    525  O   ASN B  64     -12.313   5.597  13.173  1.00  0.00           O  
ATOM    526  CG  ASN B  64     -15.201   7.853  12.252  1.00  0.00           C  
ATOM    527  ND2 ASN B  64     -16.480   7.620  11.985  1.00  0.00           N  
ATOM    528  OD1 ASN B  64     -14.837   8.669  13.103  1.00  0.00           O  
ATOM    529  N   GLN B  65     -11.410   7.551  13.797  1.00  0.00           N  
ATOM    530  CA  GLN B  65     -11.006   7.085  15.119  1.00  0.00           C  
ATOM    531  C   GLN B  65     -11.938   7.623  16.201  1.00  0.00           C  
ATOM    532  CB  GLN B  65      -9.563   7.497  15.417  1.00  0.00           C  
ATOM    533  O   GLN B  65     -12.109   8.837  16.333  1.00  0.00           O  
ATOM    534  CG  GLN B  65      -8.619   6.321  15.629  1.00  0.00           C  
ATOM    535  CD  GLN B  65      -7.218   6.756  16.014  1.00  0.00           C  
ATOM    536  NE2 GLN B  65      -6.390   5.798  16.417  1.00  0.00           N  
ATOM    537  OE1 GLN B  65      -6.882   7.943  15.949  1.00  0.00           O  
ATOM    538  N   TRP B  66     -12.698   6.643  16.886  1.00  0.00           N  
ATOM    539  CA  TRP B  66     -13.462   7.024  18.070  1.00  0.00           C  
ATOM    540  C   TRP B  66     -14.533   8.052  17.719  1.00  0.00           C  
ATOM    541  CB  TRP B  66     -12.534   7.585  19.151  1.00  0.00           C  
ATOM    542  O   TRP B  66     -14.814   8.958  18.506  1.00  0.00           O  
ATOM    543  CG  TRP B  66     -11.449   6.640  19.573  1.00  0.00           C  
ATOM    544  CD1 TRP B  66     -11.597   5.337  19.960  1.00  0.00           C  
ATOM    545  CD2 TRP B  66     -10.050   6.927  19.655  1.00  0.00           C  
ATOM    546  CE2 TRP B  66      -9.407   5.751  20.099  1.00  0.00           C  
ATOM    547  CE3 TRP B  66      -9.277   8.067  19.396  1.00  0.00           C  
ATOM    548  NE1 TRP B  66     -10.372   4.796  20.277  1.00  0.00           N  
ATOM    549  CH2 TRP B  66      -7.292   6.810  20.028  1.00  0.00           C  
ATOM    550  CZ2 TRP B  66      -8.025   5.681  20.289  1.00  0.00           C  
ATOM    551  CZ3 TRP B  66      -7.901   7.996  19.585  1.00  0.00           C  
ATOM    552  N   GLY B  67     -15.087   8.043  16.511  1.00  0.00           N  
ATOM    553  CA  GLY B  67     -16.214   8.909  16.202  1.00  0.00           C  
ATOM    554  C   GLY B  67     -15.794  10.281  15.710  1.00  0.00           C  
ATOM    555  O   GLY B  67     -16.635  11.163  15.523  1.00  0.00           O  
ATOM    556  N   LYS B  68     -14.371  10.589  15.523  1.00  0.00           N  
ATOM    557  CA  LYS B  68     -13.837  11.826  14.961  1.00  0.00           C  
ATOM    558  C   LYS B  68     -13.057  11.555  13.678  1.00  0.00           C  
ATOM    559  CB  LYS B  68     -12.942  12.534  15.979  1.00  0.00           C  
ATOM    560  O   LYS B  68     -12.285  10.598  13.605  1.00  0.00           O  
ATOM    561  CG  LYS B  68     -13.679  13.025  17.216  1.00  0.00           C  
ATOM    562  CD  LYS B  68     -12.752  13.790  18.152  1.00  0.00           C  
ATOM    563  CE  LYS B  68     -13.481  14.253  19.407  1.00  0.00           C  
ATOM    564  NZ  LYS B  68     -12.567  14.968  20.346  1.00  0.00           N  
ATOM    565  N   SER B  69     -13.531  12.201  12.594  1.00  0.00           N  
ATOM    566  CA  SER B  69     -12.837  12.081  11.315  1.00  0.00           C  
ATOM    567  C   SER B  69     -11.501  12.816  11.339  1.00  0.00           C  
ATOM    568  CB  SER B  69     -13.706  12.623  10.180  1.00  0.00           C  
ATOM    569  O   SER B  69     -11.431  13.973  11.759  1.00  0.00           O  
ATOM    570  OG  SER B  69     -13.018  12.554   8.943  1.00  0.00           O  
ATOM    571  N   LYS B  70     -10.305  11.995  11.342  1.00  0.00           N  
ATOM    572  CA  LYS B  70      -8.992  12.615  11.185  1.00  0.00           C  
ATOM    573  C   LYS B  70      -8.396  12.301   9.816  1.00  0.00           C  
ATOM    574  CB  LYS B  70      -8.043  12.149  12.290  1.00  0.00           C  
ATOM    575  O   LYS B  70      -8.479  11.166   9.343  1.00  0.00           O  
ATOM    576  CG  LYS B  70      -8.358  12.726  13.662  1.00  0.00           C  
ATOM    577  CD  LYS B  70      -7.282  12.371  14.679  1.00  0.00           C  
ATOM    578  CE  LYS B  70      -7.614  12.918  16.061  1.00  0.00           C  
ATOM    579  NZ  LYS B  70      -6.553  12.586  17.058  1.00  0.00           N  
ATOM    580  N   CYS B  71      -8.020  13.409   9.133  1.00  0.00           N  
ATOM    581  CA  CYS B  71      -7.358  13.232   7.846  1.00  0.00           C  
ATOM    582  C   CYS B  71      -5.883  13.603   7.936  1.00  0.00           C  
ATOM    583  CB  CYS B  71      -8.041  14.076   6.770  1.00  0.00           C  
ATOM    584  O   CYS B  71      -5.529  14.616   8.542  1.00  0.00           O  
ATOM    585  SG  CYS B  71      -9.776  13.650   6.503  1.00  0.00           S  
ATOM    586  N   GLU B  72      -5.039  12.677   7.462  1.00  0.00           N  
ATOM    587  CA  GLU B  72      -3.608  12.965   7.415  1.00  0.00           C  
ATOM    588  C   GLU B  72      -3.097  12.986   5.978  1.00  0.00           C  
ATOM    589  CB  GLU B  72      -2.825  11.938   8.237  1.00  0.00           C  
ATOM    590  O   GLU B  72      -3.527  12.183   5.148  1.00  0.00           O  
ATOM    591  CG  GLU B  72      -3.103  12.006   9.732  1.00  0.00           C  
ATOM    592  CD  GLU B  72      -2.293  11.004  10.539  1.00  0.00           C  
ATOM    593  OE1 GLU B  72      -2.436  10.969  11.782  1.00  0.00           O  
ATOM    594  OE2 GLU B  72      -1.508  10.249   9.923  1.00  0.00           O  
ATOM    595  N   TYR B  73      -2.252  13.953   5.870  1.00  0.00           N  
ATOM    596  CA  TYR B  73      -1.648  14.114   4.552  1.00  0.00           C  
ATOM    597  C   TYR B  73      -0.296  13.414   4.483  1.00  0.00           C  
ATOM    598  CB  TYR B  73      -1.486  15.599   4.213  1.00  0.00           C  
ATOM    599  O   TYR B  73       0.538  13.572   5.378  1.00  0.00           O  
ATOM    600  CG  TYR B  73      -1.044  15.852   2.792  1.00  0.00           C  
ATOM    601  CD1 TYR B  73       0.301  16.040   2.483  1.00  0.00           C  
ATOM    602  CD2 TYR B  73      -1.970  15.904   1.756  1.00  0.00           C  
ATOM    603  CE1 TYR B  73       0.713  16.276   1.175  1.00  0.00           C  
ATOM    604  CE2 TYR B  73      -1.570  16.139   0.444  1.00  0.00           C  
ATOM    605  OH  TYR B  73       0.173  16.556  -1.132  1.00  0.00           O  
ATOM    606  CZ  TYR B  73      -0.229  16.323   0.164  1.00  0.00           C  
ATOM    607  N   TYR B  74      -0.123  12.548   3.323  1.00  0.00           N  
ATOM    608  CA  TYR B  74       1.130  11.826   3.133  1.00  0.00           C  
ATOM    609  C   TYR B  74       1.743  12.146   1.775  1.00  0.00           C  
ATOM    610  CB  TYR B  74       0.905  10.316   3.262  1.00  0.00           C  
ATOM    611  O   TYR B  74       1.060  12.090   0.750  1.00  0.00           O  
ATOM    612  CG  TYR B  74       0.344   9.898   4.599  1.00  0.00           C  
ATOM    613  CD1 TYR B  74       1.187   9.560   5.656  1.00  0.00           C  
ATOM    614  CD2 TYR B  74      -1.030   9.840   4.809  1.00  0.00           C  
ATOM    615  CE1 TYR B  74       0.674   9.172   6.889  1.00  0.00           C  
ATOM    616  CE2 TYR B  74      -1.554   9.453   6.038  1.00  0.00           C  
ATOM    617  OH  TYR B  74      -1.209   8.739   8.289  1.00  0.00           O  
ATOM    618  CZ  TYR B  74      -0.696   9.122   7.071  1.00  0.00           C  
ATOM    619  N   ASP B  75       3.082  12.488   1.859  1.00  0.00           N  
ATOM    620  CA  ASP B  75       3.826  12.697   0.620  1.00  0.00           C  
ATOM    621  C   ASP B  75       4.881  11.611   0.424  1.00  0.00           C  
ATOM    622  CB  ASP B  75       4.485  14.078   0.616  1.00  0.00           C  
ATOM    623  O   ASP B  75       5.690  11.355   1.319  1.00  0.00           O  
ATOM    624  CG  ASP B  75       3.489  15.210   0.435  1.00  0.00           C  
ATOM    625  OD1 ASP B  75       2.441  15.002  -0.213  1.00  0.00           O  
ATOM    626  OD2 ASP B  75       3.756  16.320   0.943  1.00  0.00           O  
ATOM    627  N   MET B  76       4.738  11.016  -0.844  1.00  0.00           N  
ATOM    628  CA  MET B  76       5.760  10.047  -1.231  1.00  0.00           C  
ATOM    629  C   MET B  76       6.560  10.549  -2.428  1.00  0.00           C  
ATOM    630  CB  MET B  76       5.124   8.695  -1.557  1.00  0.00           C  
ATOM    631  O   MET B  76       5.984  10.960  -3.437  1.00  0.00           O  
ATOM    632  CG  MET B  76       4.579   7.964  -0.340  1.00  0.00           C  
ATOM    633  SD  MET B  76       3.904   6.310  -0.758  1.00  0.00           S  
ATOM    634  CE  MET B  76       4.495   5.354   0.667  1.00  0.00           C  
ATOM    635  N   TYR B  77       7.968  10.799  -2.180  1.00  0.00           N  
ATOM    636  CA  TYR B  77       8.822  11.344  -3.231  1.00  0.00           C  
ATOM    637  C   TYR B  77      10.206  10.708  -3.193  1.00  0.00           C  
ATOM    638  CB  TYR B  77       8.942  12.864  -3.092  1.00  0.00           C  
ATOM    639  O   TYR B  77      10.811  10.586  -2.125  1.00  0.00           O  
ATOM    640  CG  TYR B  77       7.624  13.557  -2.845  1.00  0.00           C  
ATOM    641  CD1 TYR B  77       6.802  13.932  -3.906  1.00  0.00           C  
ATOM    642  CD2 TYR B  77       7.198  13.840  -1.552  1.00  0.00           C  
ATOM    643  CE1 TYR B  77       5.588  14.572  -3.684  1.00  0.00           C  
ATOM    644  CE2 TYR B  77       5.985  14.480  -1.318  1.00  0.00           C  
ATOM    645  OH  TYR B  77       3.987  15.475  -2.163  1.00  0.00           O  
ATOM    646  CZ  TYR B  77       5.188  14.841  -2.389  1.00  0.00           C  
ATOM    647  N   PRO B  78      10.574  10.406  -4.513  1.00  0.00           N  
ATOM    648  CA  PRO B  78       9.994  10.245  -5.849  1.00  0.00           C  
ATOM    649  C   PRO B  78       9.465   8.834  -6.096  1.00  0.00           C  
ATOM    650  CB  PRO B  78      11.165  10.560  -6.782  1.00  0.00           C  
ATOM    651  O   PRO B  78       9.998   7.866  -5.548  1.00  0.00           O  
ATOM    652  CG  PRO B  78      12.387  10.244  -5.982  1.00  0.00           C  
ATOM    653  CD  PRO B  78      12.058  10.400  -4.526  1.00  0.00           C  
ATOM    654  N   VAL B  79       8.300   8.791  -6.837  1.00  0.00           N  
ATOM    655  CA  VAL B  79       7.784   7.457  -7.130  1.00  0.00           C  
ATOM    656  C   VAL B  79       7.437   7.352  -8.613  1.00  0.00           C  
ATOM    657  CB  VAL B  79       6.546   7.125  -6.267  1.00  0.00           C  
ATOM    658  O   VAL B  79       7.195   8.364  -9.274  1.00  0.00           O  
ATOM    659  CG1 VAL B  79       6.913   7.096  -4.785  1.00  0.00           C  
ATOM    660  CG2 VAL B  79       5.430   8.136  -6.525  1.00  0.00           C  
ATOM    661  N   THR B  80       7.585   6.218  -9.149  1.00  0.00           N  
ATOM    662  CA  THR B  80       7.181   5.981 -10.531  1.00  0.00           C  
ATOM    663  C   THR B  80       5.670   6.122 -10.685  1.00  0.00           C  
ATOM    664  CB  THR B  80       7.621   4.585 -11.010  1.00  0.00           C  
ATOM    665  O   THR B  80       4.929   6.032  -9.703  1.00  0.00           O  
ATOM    666  CG2 THR B  80       9.126   4.399 -10.853  1.00  0.00           C  
ATOM    667  OG1 THR B  80       6.944   3.586 -10.237  1.00  0.00           O  
ATOM    668  N   ALA B  81       5.190   6.418 -11.859  1.00  0.00           N  
ATOM    669  CA  ALA B  81       3.768   6.497 -12.184  1.00  0.00           C  
ATOM    670  C   ALA B  81       3.049   5.202 -11.817  1.00  0.00           C  
ATOM    671  CB  ALA B  81       3.578   6.806 -13.667  1.00  0.00           C  
ATOM    672  O   ALA B  81       1.936   5.231 -11.287  1.00  0.00           O  
ATOM    673  N   GLU B  82       3.783   4.146 -12.155  1.00  0.00           N  
ATOM    674  CA  GLU B  82       3.243   2.826 -11.839  1.00  0.00           C  
ATOM    675  C   GLU B  82       3.003   2.673 -10.340  1.00  0.00           C  
ATOM    676  CB  GLU B  82       4.184   1.727 -12.337  1.00  0.00           C  
ATOM    677  O   GLU B  82       1.962   2.164  -9.921  1.00  0.00           O  
ATOM    678  CG  GLU B  82       4.186   1.556 -13.849  1.00  0.00           C  
ATOM    679  CD  GLU B  82       5.161   0.495 -14.332  1.00  0.00           C  
ATOM    680  OE1 GLU B  82       5.257   0.273 -15.561  1.00  0.00           O  
ATOM    681  OE2 GLU B  82       5.834  -0.120 -13.475  1.00  0.00           O  
ATOM    682  N   PHE B  83       3.837   3.164  -9.640  1.00  0.00           N  
ATOM    683  CA  PHE B  83       3.782   3.136  -8.183  1.00  0.00           C  
ATOM    684  C   PHE B  83       2.666   4.035  -7.666  1.00  0.00           C  
ATOM    685  CB  PHE B  83       5.125   3.569  -7.586  1.00  0.00           C  
ATOM    686  O   PHE B  83       1.887   3.630  -6.801  1.00  0.00           O  
ATOM    687  CG  PHE B  83       5.184   3.460  -6.086  1.00  0.00           C  
ATOM    688  CD1 PHE B  83       4.807   4.529  -5.282  1.00  0.00           C  
ATOM    689  CD2 PHE B  83       5.619   2.289  -5.479  1.00  0.00           C  
ATOM    690  CE1 PHE B  83       4.861   4.432  -3.894  1.00  0.00           C  
ATOM    691  CE2 PHE B  83       5.676   2.184  -4.093  1.00  0.00           C  
ATOM    692  CZ  PHE B  83       5.297   3.257  -3.302  1.00  0.00           C  
ATOM    693  N   ALA B  84       2.588   5.250  -8.094  1.00  0.00           N  
ATOM    694  CA  ALA B  84       1.562   6.210  -7.696  1.00  0.00           C  
ATOM    695  C   ALA B  84       0.165   5.678  -8.002  1.00  0.00           C  
ATOM    696  CB  ALA B  84       1.784   7.548  -8.397  1.00  0.00           C  
ATOM    697  O   ALA B  84      -0.727   5.731  -7.151  1.00  0.00           O  
ATOM    698  N   TYR B  85       0.006   5.136  -9.177  1.00  0.00           N  
ATOM    699  CA  TYR B  85      -1.278   4.603  -9.619  1.00  0.00           C  
ATOM    700  C   TYR B  85      -1.698   3.414  -8.763  1.00  0.00           C  
ATOM    701  CB  TYR B  85      -1.209   4.187 -11.092  1.00  0.00           C  
ATOM    702  O   TYR B  85      -2.864   3.301  -8.376  1.00  0.00           O  
ATOM    703  CG  TYR B  85      -1.305   5.346 -12.055  1.00  0.00           C  
ATOM    704  CD1 TYR B  85      -2.421   6.180 -12.063  1.00  0.00           C  
ATOM    705  CD2 TYR B  85      -0.280   5.608 -12.958  1.00  0.00           C  
ATOM    706  CE1 TYR B  85      -2.514   7.248 -12.950  1.00  0.00           C  
ATOM    707  CE2 TYR B  85      -0.363   6.673 -13.849  1.00  0.00           C  
ATOM    708  OH  TYR B  85      -1.568   8.542 -14.717  1.00  0.00           O  
ATOM    709  CZ  TYR B  85      -1.481   7.486 -13.837  1.00  0.00           C  
ATOM    710  N   ALA B  86      -0.818   2.639  -8.436  1.00  0.00           N  
ATOM    711  CA  ALA B  86      -1.085   1.440  -7.647  1.00  0.00           C  
ATOM    712  C   ALA B  86      -1.523   1.801  -6.230  1.00  0.00           C  
ATOM    713  CB  ALA B  86       0.150   0.543  -7.606  1.00  0.00           C  
ATOM    714  O   ALA B  86      -2.475   1.222  -5.701  1.00  0.00           O  
ATOM    715  N   HIS B  87      -0.941   2.675  -5.676  1.00  0.00           N  
ATOM    716  CA  HIS B  87      -1.188   3.064  -4.292  1.00  0.00           C  
ATOM    717  C   HIS B  87      -2.449   3.914  -4.175  1.00  0.00           C  
ATOM    718  CB  HIS B  87       0.013   3.825  -3.728  1.00  0.00           C  
ATOM    719  O   HIS B  87      -3.190   3.801  -3.197  1.00  0.00           O  
ATOM    720  CG  HIS B  87       1.146   2.939  -3.317  1.00  0.00           C  
ATOM    721  CD2 HIS B  87       1.511   2.469  -2.102  1.00  0.00           C  
ATOM    722  ND1 HIS B  87       2.061   2.437  -4.217  1.00  0.00           N  
ATOM    723  CE1 HIS B  87       2.943   1.694  -3.570  1.00  0.00           C  
ATOM    724  NE2 HIS B  87       2.632   1.696  -2.285  1.00  0.00           N  
ATOM    725  N   ILE B  88      -2.664   4.752  -5.086  1.00  0.00           N  
ATOM    726  CA  ILE B  88      -3.947   5.444  -5.141  1.00  0.00           C  
ATOM    727  C   ILE B  88      -5.076   4.427  -5.293  1.00  0.00           C  
ATOM    728  CB  ILE B  88      -3.989   6.467  -6.298  1.00  0.00           C  
ATOM    729  O   ILE B  88      -6.088   4.504  -4.592  1.00  0.00           O  
ATOM    730  CG1 ILE B  88      -3.025   7.627  -6.020  1.00  0.00           C  
ATOM    731  CG2 ILE B  88      -5.415   6.980  -6.514  1.00  0.00           C  
ATOM    732  CD1 ILE B  88      -2.830   8.566  -7.202  1.00  0.00           C  
ATOM    733  N   PHE B  89      -4.841   3.592  -6.203  1.00  0.00           N  
ATOM    734  CA  PHE B  89      -5.820   2.544  -6.466  1.00  0.00           C  
ATOM    735  C   PHE B  89      -6.029   1.676  -5.231  1.00  0.00           C  
ATOM    736  CB  PHE B  89      -5.378   1.677  -7.649  1.00  0.00           C  
ATOM    737  O   PHE B  89      -7.165   1.350  -4.880  1.00  0.00           O  
ATOM    738  CG  PHE B  89      -6.400   0.657  -8.070  1.00  0.00           C  
ATOM    739  CD1 PHE B  89      -6.308  -0.660  -7.637  1.00  0.00           C  
ATOM    740  CD2 PHE B  89      -7.455   1.015  -8.899  1.00  0.00           C  
ATOM    741  CE1 PHE B  89      -7.253  -1.607  -8.025  1.00  0.00           C  
ATOM    742  CE2 PHE B  89      -8.404   0.075  -9.291  1.00  0.00           C  
ATOM    743  CZ  PHE B  89      -8.300  -1.236  -8.853  1.00  0.00           C  
ATOM    744  N   MET B  90      -5.108   1.245  -4.629  1.00  0.00           N  
ATOM    745  CA  MET B  90      -5.149   0.436  -3.414  1.00  0.00           C  
ATOM    746  C   MET B  90      -5.929   1.147  -2.314  1.00  0.00           C  
ATOM    747  CB  MET B  90      -3.732   0.120  -2.931  1.00  0.00           C  
ATOM    748  O   MET B  90      -6.761   0.534  -1.642  1.00  0.00           O  
ATOM    749  CG  MET B  90      -3.689  -0.808  -1.727  1.00  0.00           C  
ATOM    750  SD  MET B  90      -4.340  -2.481  -2.106  1.00  0.00           S  
ATOM    751  CE  MET B  90      -3.036  -3.089  -3.212  1.00  0.00           C  
ATOM    752  N   PHE B  91      -5.697   2.310  -1.982  1.00  0.00           N  
ATOM    753  CA  PHE B  91      -6.405   3.080  -0.966  1.00  0.00           C  
ATOM    754  C   PHE B  91      -7.885   3.198  -1.310  1.00  0.00           C  
ATOM    755  CB  PHE B  91      -5.788   4.475  -0.820  1.00  0.00           C  
ATOM    756  O   PHE B  91      -8.737   3.199  -0.419  1.00  0.00           O  
ATOM    757  CG  PHE B  91      -4.561   4.507   0.051  1.00  0.00           C  
ATOM    758  CD1 PHE B  91      -4.659   4.298   1.421  1.00  0.00           C  
ATOM    759  CD2 PHE B  91      -3.310   4.747  -0.501  1.00  0.00           C  
ATOM    760  CE1 PHE B  91      -3.525   4.328   2.230  1.00  0.00           C  
ATOM    761  CE2 PHE B  91      -2.172   4.778   0.301  1.00  0.00           C  
ATOM    762  CZ  PHE B  91      -2.282   4.569   1.666  1.00  0.00           C  
ATOM    763  N   GLN B  92      -8.122   3.320  -2.542  1.00  0.00           N  
ATOM    764  CA  GLN B  92      -9.512   3.332  -2.985  1.00  0.00           C  
ATOM    765  C   GLN B  92     -10.206   2.014  -2.653  1.00  0.00           C  
ATOM    766  CB  GLN B  92      -9.595   3.604  -4.488  1.00  0.00           C  
ATOM    767  O   GLN B  92     -11.365   2.006  -2.232  1.00  0.00           O  
ATOM    768  CG  GLN B  92      -9.242   5.035  -4.874  1.00  0.00           C  
ATOM    769  CD  GLN B  92      -9.266   5.261  -6.374  1.00  0.00           C  
ATOM    770  NE2 GLN B  92      -9.525   6.498  -6.783  1.00  0.00           N  
ATOM    771  OE1 GLN B  92      -9.052   4.331  -7.159  1.00  0.00           O  
ATOM    772  N   ILE B  93      -9.448   0.949  -2.943  1.00  0.00           N  
ATOM    773  CA  ILE B  93      -9.980  -0.375  -2.636  1.00  0.00           C  
ATOM    774  C   ILE B  93     -10.224  -0.497  -1.133  1.00  0.00           C  
ATOM    775  CB  ILE B  93      -9.027  -1.492  -3.117  1.00  0.00           C  
ATOM    776  O   ILE B  93     -11.279  -0.971  -0.706  1.00  0.00           O  
ATOM    777  CG1 ILE B  93      -8.954  -1.509  -4.648  1.00  0.00           C  
ATOM    778  CG2 ILE B  93      -9.473  -2.853  -2.575  1.00  0.00           C  
ATOM    779  CD1 ILE B  93      -7.908  -2.464  -5.207  1.00  0.00           C  
ATOM    780  N   LEU B  94      -9.271  -0.137  -0.371  1.00  0.00           N  
ATOM    781  CA  LEU B  94      -9.380  -0.207   1.082  1.00  0.00           C  
ATOM    782  C   LEU B  94     -10.539   0.648   1.582  1.00  0.00           C  
ATOM    783  CB  LEU B  94      -8.075   0.247   1.740  1.00  0.00           C  
ATOM    784  O   LEU B  94     -11.247   0.259   2.513  1.00  0.00           O  
ATOM    785  CG  LEU B  94      -6.883  -0.703   1.609  1.00  0.00           C  
ATOM    786  CD1 LEU B  94      -5.632  -0.070   2.209  1.00  0.00           C  
ATOM    787  CD2 LEU B  94      -7.187  -2.039   2.279  1.00  0.00           C  
ATOM    788  N   ASP B  95     -10.671   1.867   1.071  1.00  0.00           N  
ATOM    789  CA  ASP B  95     -11.786   2.746   1.412  1.00  0.00           C  
ATOM    790  C   ASP B  95     -13.125   2.052   1.176  1.00  0.00           C  
ATOM    791  CB  ASP B  95     -11.715   4.042   0.601  1.00  0.00           C  
ATOM    792  O   ASP B  95     -14.037   2.154   1.999  1.00  0.00           O  
ATOM    793  CG  ASP B  95     -12.682   5.104   1.094  1.00  0.00           C  
ATOM    794  OD1 ASP B  95     -12.761   5.335   2.320  1.00  0.00           O  
ATOM    795  OD2 ASP B  95     -13.374   5.713   0.250  1.00  0.00           O  
ATOM    796  N   ARG B  96     -13.293   1.361   0.209  1.00  0.00           N  
ATOM    797  CA  ARG B  96     -14.537   0.702  -0.173  1.00  0.00           C  
ATOM    798  C   ARG B  96     -14.770  -0.554   0.660  1.00  0.00           C  
ATOM    799  CB  ARG B  96     -14.524   0.348  -1.661  1.00  0.00           C  
ATOM    800  O   ARG B  96     -15.914  -0.913   0.945  1.00  0.00           O  
ATOM    801  CG  ARG B  96     -14.626   1.554  -2.582  1.00  0.00           C  
ATOM    802  CD  ARG B  96     -14.876   1.142  -4.026  1.00  0.00           C  
ATOM    803  NE  ARG B  96     -14.965   2.301  -4.909  1.00  0.00           N  
ATOM    804  NH1 ARG B  96     -16.126   1.201  -6.576  1.00  0.00           N  
ATOM    805  NH2 ARG B  96     -15.579   3.414  -6.822  1.00  0.00           N  
ATOM    806  CZ  ARG B  96     -15.556   2.303  -6.101  1.00  0.00           C  
ATOM    807  N   MET B  97     -13.679  -1.270   1.009  1.00  0.00           N  
ATOM    808  CA  MET B  97     -13.775  -2.477   1.824  1.00  0.00           C  
ATOM    809  C   MET B  97     -14.210  -2.141   3.247  1.00  0.00           C  
ATOM    810  CB  MET B  97     -12.437  -3.218   1.848  1.00  0.00           C  
ATOM    811  O   MET B  97     -14.950  -2.904   3.871  1.00  0.00           O  
ATOM    812  CG  MET B  97     -12.071  -3.864   0.522  1.00  0.00           C  
ATOM    813  SD  MET B  97     -10.444  -4.711   0.579  1.00  0.00           S  
ATOM    814  CE  MET B  97     -10.839  -6.091   1.688  1.00  0.00           C  
ATOM    815  N   PHE B  98     -13.895  -1.081   3.772  1.00  0.00           N  
ATOM    816  CA  PHE B  98     -14.028  -0.773   5.191  1.00  0.00           C  
ATOM    817  C   PHE B  98     -15.067   0.320   5.414  1.00  0.00           C  
ATOM    818  CB  PHE B  98     -12.679  -0.342   5.778  1.00  0.00           C  
ATOM    819  O   PHE B  98     -15.452   0.595   6.552  1.00  0.00           O  
ATOM    820  CG  PHE B  98     -11.654  -1.443   5.814  1.00  0.00           C  
ATOM    821  CD1 PHE B  98     -11.767  -2.487   6.724  1.00  0.00           C  
ATOM    822  CD2 PHE B  98     -10.576  -1.434   4.939  1.00  0.00           C  
ATOM    823  CE1 PHE B  98     -10.820  -3.508   6.761  1.00  0.00           C  
ATOM    824  CE2 PHE B  98      -9.625  -2.450   4.969  1.00  0.00           C  
ATOM    825  CZ  PHE B  98      -9.749  -3.485   5.881  1.00  0.00           C  
ATOM    826  N   MET B  99     -15.688   0.937   4.473  1.00  0.00           N  
ATOM    827  CA  MET B  99     -16.876   1.778   4.587  1.00  0.00           C  
ATOM    828  C   MET B  99     -18.129   1.007   4.185  1.00  0.00           C  
ATOM    829  CB  MET B  99     -16.733   3.031   3.721  1.00  0.00           C  
ATOM    830  O   MET B  99     -19.184   1.165   4.801  1.00  0.00           O  
ATOM    831  CG  MET B  99     -15.795   4.075   4.305  1.00  0.00           C  
ATOM    832  SD  MET B  99     -15.938   5.698   3.460  1.00  0.00           S  
ATOM    833  CE  MET B  99     -14.728   5.472   2.127  1.00  0.00           C  
TER     834      MET B  99                                                      
ATOM    835  N   GLY C 100       7.791  -2.432   9.587  1.00  0.00           N  
ATOM    836  CA  GLY C 100       8.604  -3.101   8.583  1.00  0.00           C  
ATOM    837  C   GLY C 100       9.947  -2.432   8.361  1.00  0.00           C  
ATOM    838  O   GLY C 100      10.135  -1.270   8.726  1.00  0.00           O  
ATOM    839  N   LEU C 101      11.029  -3.221   8.151  1.00  0.00           N  
ATOM    840  CA  LEU C 101      12.328  -2.631   7.846  1.00  0.00           C  
ATOM    841  C   LEU C 101      12.911  -3.230   6.571  1.00  0.00           C  
ATOM    842  CB  LEU C 101      13.298  -2.839   9.012  1.00  0.00           C  
ATOM    843  O   LEU C 101      12.546  -4.341   6.178  1.00  0.00           O  
ATOM    844  CG  LEU C 101      13.770  -4.274   9.253  1.00  0.00           C  
ATOM    845  CD1 LEU C 101      15.083  -4.530   8.522  1.00  0.00           C  
ATOM    846  CD2 LEU C 101      13.923  -4.543  10.746  1.00  0.00           C  
ATOM    847  N   TRP C 102      13.757  -2.375   5.806  1.00  0.00           N  
ATOM    848  CA  TRP C 102      14.368  -2.749   4.534  1.00  0.00           C  
ATOM    849  C   TRP C 102      15.870  -2.958   4.693  1.00  0.00           C  
ATOM    850  CB  TRP C 102      14.098  -1.680   3.472  1.00  0.00           C  
ATOM    851  O   TRP C 102      16.563  -2.115   5.267  1.00  0.00           O  
ATOM    852  CG  TRP C 102      14.695  -1.989   2.132  1.00  0.00           C  
ATOM    853  CD1 TRP C 102      14.416  -3.063   1.333  1.00  0.00           C  
ATOM    854  CD2 TRP C 102      15.676  -1.215   1.436  1.00  0.00           C  
ATOM    855  CE2 TRP C 102      15.947  -1.879   0.219  1.00  0.00           C  
ATOM    856  CE3 TRP C 102      16.353  -0.022   1.722  1.00  0.00           C  
ATOM    857  NE1 TRP C 102      15.166  -3.003   0.181  1.00  0.00           N  
ATOM    858  CH2 TRP C 102      17.516  -0.221  -0.405  1.00  0.00           C  
ATOM    859  CZ2 TRP C 102      16.867  -1.390  -0.711  1.00  0.00           C  
ATOM    860  CZ3 TRP C 102      17.269   0.464   0.796  1.00  0.00           C  
ATOM    861  N   THR C 103      16.429  -4.122   4.236  1.00  0.00           N  
ATOM    862  CA  THR C 103      17.842  -4.453   4.389  1.00  0.00           C  
ATOM    863  C   THR C 103      18.623  -4.087   3.130  1.00  0.00           C  
ATOM    864  CB  THR C 103      18.035  -5.949   4.699  1.00  0.00           C  
ATOM    865  O   THR C 103      19.820  -4.367   3.032  1.00  0.00           O  
ATOM    866  CG2 THR C 103      17.299  -6.345   5.975  1.00  0.00           C  
ATOM    867  OG1 THR C 103      17.528  -6.726   3.607  1.00  0.00           O  
ATOM    868  N   GLY C 104      18.038  -3.380   2.229  1.00  0.00           N  
ATOM    869  CA  GLY C 104      18.696  -3.083   0.967  1.00  0.00           C  
ATOM    870  C   GLY C 104      18.275  -4.011  -0.158  1.00  0.00           C  
ATOM    871  O   GLY C 104      18.248  -3.610  -1.323  1.00  0.00           O  
ATOM    872  N   GLU C 105      17.809  -5.142   0.161  1.00  0.00           N  
ATOM    873  CA  GLU C 105      17.390  -6.108  -0.850  1.00  0.00           C  
ATOM    874  C   GLU C 105      16.030  -6.710  -0.508  1.00  0.00           C  
ATOM    875  CB  GLU C 105      18.434  -7.217  -1.000  1.00  0.00           C  
ATOM    876  O   GLU C 105      15.240  -7.019  -1.402  1.00  0.00           O  
ATOM    877  CG  GLU C 105      19.745  -6.748  -1.613  1.00  0.00           C  
ATOM    878  CD  GLU C 105      20.776  -7.858  -1.745  1.00  0.00           C  
ATOM    879  OE1 GLU C 105      21.874  -7.605  -2.292  1.00  0.00           O  
ATOM    880  OE2 GLU C 105      20.484  -8.990  -1.298  1.00  0.00           O  
ATOM    881  N   ASP C 106      15.852  -6.670   0.841  1.00  0.00           N  
ATOM    882  CA  ASP C 106      14.636  -7.345   1.287  1.00  0.00           C  
ATOM    883  C   ASP C 106      13.799  -6.434   2.182  1.00  0.00           C  
ATOM    884  CB  ASP C 106      14.981  -8.638   2.028  1.00  0.00           C  
ATOM    885  O   ASP C 106      14.341  -5.580   2.887  1.00  0.00           O  
ATOM    886  CG  ASP C 106      15.795  -9.605   1.186  1.00  0.00           C  
ATOM    887  OD1 ASP C 106      15.580  -9.674  -0.043  1.00  0.00           O  
ATOM    888  OD2 ASP C 106      16.658 -10.306   1.758  1.00  0.00           O  
ATOM    889  N   LEU C 107      12.523  -6.569   2.023  1.00  0.00           N  
ATOM    890  CA  LEU C 107      11.575  -5.903   2.909  1.00  0.00           C  
ATOM    891  C   LEU C 107      11.016  -6.879   3.939  1.00  0.00           C  
ATOM    892  CB  LEU C 107      10.432  -5.283   2.102  1.00  0.00           C  
ATOM    893  O   LEU C 107      10.524  -7.951   3.581  1.00  0.00           O  
ATOM    894  CG  LEU C 107       9.324  -4.603   2.908  1.00  0.00           C  
ATOM    895  CD1 LEU C 107       9.874  -3.385   3.642  1.00  0.00           C  
ATOM    896  CD2 LEU C 107       8.166  -4.207   1.998  1.00  0.00           C  
ATOM    897  N   HIS C 108      11.213  -6.508   5.165  1.00  0.00           N  
ATOM    898  CA  HIS C 108      10.703  -7.272   6.298  1.00  0.00           C  
ATOM    899  C   HIS C 108       9.554  -6.540   6.985  1.00  0.00           C  
ATOM    900  CB  HIS C 108      11.822  -7.551   7.303  1.00  0.00           C  
ATOM    901  O   HIS C 108       9.696  -5.377   7.371  1.00  0.00           O  
ATOM    902  CG  HIS C 108      13.039  -8.167   6.689  1.00  0.00           C  
ATOM    903  CD2 HIS C 108      14.172  -7.606   6.205  1.00  0.00           C  
ATOM    904  ND1 HIS C 108      13.178  -9.527   6.517  1.00  0.00           N  
ATOM    905  CE1 HIS C 108      14.348  -9.776   5.953  1.00  0.00           C  
ATOM    906  NE2 HIS C 108      14.970  -8.627   5.752  1.00  0.00           N  
ATOM    907  N   LEU C 109       8.394  -7.303   7.016  1.00  0.00           N  
ATOM    908  CA  LEU C 109       7.223  -6.666   7.607  1.00  0.00           C  
ATOM    909  C   LEU C 109       6.716  -7.463   8.804  1.00  0.00           C  
ATOM    910  CB  LEU C 109       6.109  -6.521   6.567  1.00  0.00           C  
ATOM    911  O   LEU C 109       6.702  -8.696   8.773  1.00  0.00           O  
ATOM    912  CG  LEU C 109       6.403  -5.598   5.383  1.00  0.00           C  
ATOM    913  CD1 LEU C 109       5.362  -5.796   4.286  1.00  0.00           C  
ATOM    914  CD2 LEU C 109       6.442  -4.143   5.835  1.00  0.00           C  
ATOM    915  N   LEU C 110       6.528  -6.763   9.894  1.00  0.00           N  
ATOM    916  CA  LEU C 110       5.816  -7.316  11.041  1.00  0.00           C  
ATOM    917  C   LEU C 110       4.402  -6.751  11.126  1.00  0.00           C  
ATOM    918  CB  LEU C 110       6.575  -7.020  12.337  1.00  0.00           C  
ATOM    919  O   LEU C 110       4.220  -5.544  11.299  1.00  0.00           O  
ATOM    920  CG  LEU C 110       6.019  -7.661  13.609  1.00  0.00           C  
ATOM    921  CD1 LEU C 110       6.164  -9.178  13.546  1.00  0.00           C  
ATOM    922  CD2 LEU C 110       6.723  -7.102  14.841  1.00  0.00           C  
ATOM    923  N   ALA C 111       3.445  -7.595  10.820  1.00  0.00           N  
ATOM    924  CA  ALA C 111       2.046  -7.179  10.859  1.00  0.00           C  
ATOM    925  C   ALA C 111       1.349  -7.716  12.106  1.00  0.00           C  
ATOM    926  CB  ALA C 111       1.316  -7.648   9.603  1.00  0.00           C  
ATOM    927  O   ALA C 111       1.298  -8.929  12.324  1.00  0.00           O  
ATOM    928  N   CYS C 112       0.921  -6.785  12.905  1.00  0.00           N  
ATOM    929  CA  CYS C 112       0.234  -7.181  14.129  1.00  0.00           C  
ATOM    930  C   CYS C 112      -1.254  -6.866  14.046  1.00  0.00           C  
ATOM    931  CB  CYS C 112       0.847  -6.477  15.339  1.00  0.00           C  
ATOM    932  O   CYS C 112      -1.642  -5.806  13.551  1.00  0.00           O  
ATOM    933  SG  CYS C 112       2.626  -6.737  15.509  1.00  0.00           S  
ATOM    934  N   GLY C 113      -2.079  -7.753  14.172  1.00  0.00           N  
ATOM    935  CA  GLY C 113      -3.516  -7.532  14.209  1.00  0.00           C  
ATOM    936  C   GLY C 113      -4.179  -8.121  15.440  1.00  0.00           C  
ATOM    937  O   GLY C 113      -3.540  -8.839  16.212  1.00  0.00           O  
ATOM    938  N   ASN C 114      -5.299  -7.463  15.786  1.00  0.00           N  
ATOM    939  CA  ASN C 114      -6.082  -7.970  16.908  1.00  0.00           C  
ATOM    940  C   ASN C 114      -7.247  -8.834  16.433  1.00  0.00           C  
ATOM    941  CB  ASN C 114      -6.594  -6.814  17.770  1.00  0.00           C  
ATOM    942  O   ASN C 114      -8.212  -8.323  15.863  1.00  0.00           O  
ATOM    943  CG  ASN C 114      -6.939  -7.247  19.181  1.00  0.00           C  
ATOM    944  ND2 ASN C 114      -7.332  -6.292  20.016  1.00  0.00           N  
ATOM    945  OD1 ASN C 114      -6.853  -8.431  19.519  1.00  0.00           O  
ATOM    946  N   GLN C 115      -6.983 -10.144  16.309  1.00  0.00           N  
ATOM    947  CA  GLN C 115      -8.058 -11.080  15.996  1.00  0.00           C  
ATOM    948  C   GLN C 115      -8.677 -11.651  17.269  1.00  0.00           C  
ATOM    949  CB  GLN C 115      -7.542 -12.214  15.109  1.00  0.00           C  
ATOM    950  O   GLN C 115      -7.980 -12.249  18.091  1.00  0.00           O  
ATOM    951  CG  GLN C 115      -7.282 -11.798  13.667  1.00  0.00           C  
ATOM    952  CD  GLN C 115      -6.874 -12.962  12.785  1.00  0.00           C  
ATOM    953  NE2 GLN C 115      -6.868 -12.740  11.475  1.00  0.00           N  
ATOM    954  OE1 GLN C 115      -6.566 -14.053  13.276  1.00  0.00           O  
ATOM    955  N   TRP C 116     -10.027 -11.294  17.487  1.00  0.00           N  
ATOM    956  CA  TRP C 116     -10.774 -11.929  18.567  1.00  0.00           C  
ATOM    957  C   TRP C 116     -10.158 -11.600  19.923  1.00  0.00           C  
ATOM    958  CB  TRP C 116     -10.821 -13.447  18.369  1.00  0.00           C  
ATOM    959  O   TRP C 116     -10.132 -12.444  20.822  1.00  0.00           O  
ATOM    960  CG  TRP C 116     -11.405 -13.872  17.055  1.00  0.00           C  
ATOM    961  CD1 TRP C 116     -12.617 -13.509  16.536  1.00  0.00           C  
ATOM    962  CD2 TRP C 116     -10.802 -14.745  16.095  1.00  0.00           C  
ATOM    963  CE2 TRP C 116     -11.706 -14.867  15.016  1.00  0.00           C  
ATOM    964  CE3 TRP C 116      -9.584 -15.436  16.042  1.00  0.00           C  
ATOM    965  NE1 TRP C 116     -12.803 -14.104  15.310  1.00  0.00           N  
ATOM    966  CH2 TRP C 116     -10.230 -16.319  13.869  1.00  0.00           C  
ATOM    967  CZ2 TRP C 116     -11.429 -15.654  13.895  1.00  0.00           C  
ATOM    968  CZ3 TRP C 116      -9.310 -16.218  14.926  1.00  0.00           C  
ATOM    969  N   GLY C 117      -9.563 -10.449  20.106  1.00  0.00           N  
ATOM    970  CA  GLY C 117      -9.106 -10.039  21.424  1.00  0.00           C  
ATOM    971  C   GLY C 117      -7.710 -10.534  21.752  1.00  0.00           C  
ATOM    972  O   GLY C 117      -7.238 -10.373  22.879  1.00  0.00           O  
ATOM    973  N   LYS C 118      -6.957 -11.288  20.756  1.00  0.00           N  
ATOM    974  CA  LYS C 118      -5.573 -11.731  20.901  1.00  0.00           C  
ATOM    975  C   LYS C 118      -4.674 -11.076  19.857  1.00  0.00           C  
ATOM    976  CB  LYS C 118      -5.483 -13.254  20.789  1.00  0.00           C  
ATOM    977  O   LYS C 118      -5.046 -10.973  18.686  1.00  0.00           O  
ATOM    978  CG  LYS C 118      -6.193 -14.000  21.909  1.00  0.00           C  
ATOM    979  CD  LYS C 118      -6.012 -15.507  21.780  1.00  0.00           C  
ATOM    980  CE  LYS C 118      -6.747 -16.256  22.883  1.00  0.00           C  
ATOM    981  NZ  LYS C 118      -6.605 -17.736  22.738  1.00  0.00           N  
ATOM    982  N   SER C 119      -3.640 -10.397  20.382  1.00  0.00           N  
ATOM    983  CA  SER C 119      -2.664  -9.792  19.481  1.00  0.00           C  
ATOM    984  C   SER C 119      -1.793 -10.853  18.817  1.00  0.00           C  
ATOM    985  CB  SER C 119      -1.782  -8.797  20.237  1.00  0.00           C  
ATOM    986  O   SER C 119      -1.294 -11.761  19.484  1.00  0.00           O  
ATOM    987  OG  SER C 119      -0.997  -9.460  21.213  1.00  0.00           O  
ATOM    988  N   LYS C 120      -1.991 -11.043  17.402  1.00  0.00           N  
ATOM    989  CA  LYS C 120      -1.091 -11.913  16.650  1.00  0.00           C  
ATOM    990  C   LYS C 120      -0.220 -11.106  15.691  1.00  0.00           C  
ATOM    991  CB  LYS C 120      -1.885 -12.966  15.875  1.00  0.00           C  
ATOM    992  O   LYS C 120      -0.703 -10.183  15.032  1.00  0.00           O  
ATOM    993  CG  LYS C 120      -2.494 -14.051  16.751  1.00  0.00           C  
ATOM    994  CD  LYS C 120      -3.107 -15.166  15.915  1.00  0.00           C  
ATOM    995  CE  LYS C 120      -3.740 -16.239  16.790  1.00  0.00           C  
ATOM    996  NZ  LYS C 120      -4.326 -17.345  15.975  1.00  0.00           N  
ATOM    997  N   CYS C 121       1.096 -11.351  15.836  1.00  0.00           N  
ATOM    998  CA  CYS C 121       2.027 -10.703  14.918  1.00  0.00           C  
ATOM    999  C   CYS C 121       2.647 -11.718  13.965  1.00  0.00           C  
ATOM   1000  CB  CYS C 121       3.127  -9.978  15.693  1.00  0.00           C  
ATOM   1001  O   CYS C 121       3.048 -12.805  14.384  1.00  0.00           O  
ATOM   1002  SG  CYS C 121       2.513  -8.671  16.777  1.00  0.00           S  
ATOM   1003  N   GLU C 122       2.546 -11.386  12.683  1.00  0.00           N  
ATOM   1004  CA  GLU C 122       3.173 -12.249  11.687  1.00  0.00           C  
ATOM   1005  C   GLU C 122       4.283 -11.515  10.940  1.00  0.00           C  
ATOM   1006  CB  GLU C 122       2.130 -12.773  10.696  1.00  0.00           C  
ATOM   1007  O   GLU C 122       4.160 -10.324  10.649  1.00  0.00           O  
ATOM   1008  CG  GLU C 122       1.108 -13.713  11.318  1.00  0.00           C  
ATOM   1009  CD  GLU C 122       0.094 -14.244  10.318  1.00  0.00           C  
ATOM   1010  OE1 GLU C 122      -0.781 -15.049  10.709  1.00  0.00           O  
ATOM   1011  OE2 GLU C 122       0.176 -13.852   9.132  1.00  0.00           O  
ATOM   1012  N   TYR C 123       5.254 -12.328  10.758  1.00  0.00           N  
ATOM   1013  CA  TYR C 123       6.408 -11.795  10.044  1.00  0.00           C  
ATOM   1014  C   TYR C 123       6.327 -12.116   8.557  1.00  0.00           C  
ATOM   1015  CB  TYR C 123       7.708 -12.356  10.629  1.00  0.00           C  
ATOM   1016  O   TYR C 123       6.052 -13.257   8.176  1.00  0.00           O  
ATOM   1017  CG  TYR C 123       8.951 -11.667  10.119  1.00  0.00           C  
ATOM   1018  CD1 TYR C 123       9.665 -12.185   9.041  1.00  0.00           C  
ATOM   1019  CD2 TYR C 123       9.413 -10.498  10.714  1.00  0.00           C  
ATOM   1020  CE1 TYR C 123      10.811 -11.555   8.568  1.00  0.00           C  
ATOM   1021  CE2 TYR C 123      10.558  -9.859  10.249  1.00  0.00           C  
ATOM   1022  OH  TYR C 123      12.384  -9.766   8.714  1.00  0.00           O  
ATOM   1023  CZ  TYR C 123      11.249 -10.394   9.178  1.00  0.00           C  
ATOM   1024  N   TYR C 124       6.532 -10.975   7.673  1.00  0.00           N  
ATOM   1025  CA  TYR C 124       6.492 -11.154   6.226  1.00  0.00           C  
ATOM   1026  C   TYR C 124       7.786 -10.671   5.582  1.00  0.00           C  
ATOM   1027  CB  TYR C 124       5.299 -10.405   5.625  1.00  0.00           C  
ATOM   1028  O   TYR C 124       8.251  -9.563   5.861  1.00  0.00           O  
ATOM   1029  CG  TYR C 124       3.964 -10.857   6.165  1.00  0.00           C  
ATOM   1030  CD1 TYR C 124       3.253 -11.885   5.549  1.00  0.00           C  
ATOM   1031  CD2 TYR C 124       3.410 -10.257   7.291  1.00  0.00           C  
ATOM   1032  CE1 TYR C 124       2.021 -12.303   6.042  1.00  0.00           C  
ATOM   1033  CE2 TYR C 124       2.180 -10.667   7.793  1.00  0.00           C  
ATOM   1034  OH  TYR C 124       0.275 -12.099   7.655  1.00  0.00           O  
ATOM   1035  CZ  TYR C 124       1.494 -11.689   7.163  1.00  0.00           C  
ATOM   1036  N   ASP C 125       8.330 -11.605   4.703  1.00  0.00           N  
ATOM   1037  CA  ASP C 125       9.501 -11.213   3.925  1.00  0.00           C  
ATOM   1038  C   ASP C 125       9.160 -11.094   2.441  1.00  0.00           C  
ATOM   1039  CB  ASP C 125      10.639 -12.217   4.124  1.00  0.00           C  
ATOM   1040  O   ASP C 125       8.583 -12.013   1.856  1.00  0.00           O  
ATOM   1041  CG  ASP C 125      11.263 -12.139   5.506  1.00  0.00           C  
ATOM   1042  OD1 ASP C 125      11.283 -11.042   6.106  1.00  0.00           O  
ATOM   1043  OD2 ASP C 125      11.743 -13.183   5.999  1.00  0.00           O  
ATOM   1044  N   MET C 126       9.545  -9.867   1.931  1.00  0.00           N  
ATOM   1045  CA  MET C 126       9.403  -9.655   0.493  1.00  0.00           C  
ATOM   1046  C   MET C 126      10.767  -9.505  -0.172  1.00  0.00           C  
ATOM   1047  CB  MET C 126       8.546  -8.419   0.213  1.00  0.00           C  
ATOM   1048  O   MET C 126      11.607  -8.732   0.291  1.00  0.00           O  
ATOM   1049  CG  MET C 126       7.068  -8.618   0.506  1.00  0.00           C  
ATOM   1050  SD  MET C 126       6.064  -7.139   0.095  1.00  0.00           S  
ATOM   1051  CE  MET C 126       5.296  -7.693  -1.453  1.00  0.00           C  
ATOM   1052  N   TYR C 127      11.125 -10.548  -1.124  1.00  0.00           N  
ATOM   1053  CA  TYR C 127      12.434 -10.525  -1.766  1.00  0.00           C  
ATOM   1054  C   TYR C 127      12.335 -10.963  -3.223  1.00  0.00           C  
ATOM   1055  CB  TYR C 127      13.418 -11.429  -1.016  1.00  0.00           C  
ATOM   1056  O   TYR C 127      11.660 -11.947  -3.537  1.00  0.00           O  
ATOM   1057  CG  TYR C 127      13.230 -11.418   0.482  1.00  0.00           C  
ATOM   1058  CD1 TYR C 127      13.834 -10.442   1.272  1.00  0.00           C  
ATOM   1059  CD2 TYR C 127      12.450 -12.383   1.110  1.00  0.00           C  
ATOM   1060  CE1 TYR C 127      13.666 -10.430   2.653  1.00  0.00           C  
ATOM   1061  CE2 TYR C 127      12.275 -12.380   2.489  1.00  0.00           C  
ATOM   1062  OH  TYR C 127      12.715 -11.393   4.618  1.00  0.00           O  
ATOM   1063  CZ  TYR C 127      12.885 -11.401   3.251  1.00  0.00           C  
ATOM   1064  N   PRO C 128      13.152 -10.132  -3.985  1.00  0.00           N  
ATOM   1065  CA  PRO C 128      13.814  -8.829  -3.890  1.00  0.00           C  
ATOM   1066  C   PRO C 128      12.896  -7.671  -4.276  1.00  0.00           C  
ATOM   1067  CB  PRO C 128      14.980  -8.953  -4.875  1.00  0.00           C  
ATOM   1068  O   PRO C 128      12.014  -7.834  -5.123  1.00  0.00           O  
ATOM   1069  CG  PRO C 128      14.533  -9.975  -5.869  1.00  0.00           C  
ATOM   1070  CD  PRO C 128      13.543 -10.887  -5.203  1.00  0.00           C  
ATOM   1071  N   VAL C 129      13.063  -6.519  -3.475  1.00  0.00           N  
ATOM   1072  CA  VAL C 129      12.224  -5.382  -3.839  1.00  0.00           C  
ATOM   1073  C   VAL C 129      13.076  -4.117  -3.921  1.00  0.00           C  
ATOM   1074  CB  VAL C 129      11.069  -5.183  -2.833  1.00  0.00           C  
ATOM   1075  O   VAL C 129      14.133  -4.031  -3.293  1.00  0.00           O  
ATOM   1076  CG1 VAL C 129      10.121  -6.381  -2.855  1.00  0.00           C  
ATOM   1077  CG2 VAL C 129      11.621  -4.960  -1.426  1.00  0.00           C  
ATOM   1078  N   THR C 130      12.757  -3.275  -4.797  1.00  0.00           N  
ATOM   1079  CA  THR C 130      13.450  -1.995  -4.903  1.00  0.00           C  
ATOM   1080  C   THR C 130      13.233  -1.157  -3.646  1.00  0.00           C  
ATOM   1081  CB  THR C 130      12.978  -1.205  -6.138  1.00  0.00           C  
ATOM   1082  O   THR C 130      12.279  -1.385  -2.899  1.00  0.00           O  
ATOM   1083  CG2 THR C 130      13.157  -2.020  -7.414  1.00  0.00           C  
ATOM   1084  OG1 THR C 130      11.592  -0.875  -5.986  1.00  0.00           O  
ATOM   1085  N   ALA C 131      14.134  -0.261  -3.327  1.00  0.00           N  
ATOM   1086  CA  ALA C 131      14.030   0.674  -2.210  1.00  0.00           C  
ATOM   1087  C   ALA C 131      12.723   1.459  -2.271  1.00  0.00           C  
ATOM   1088  CB  ALA C 131      15.221   1.630  -2.203  1.00  0.00           C  
ATOM   1089  O   ALA C 131      12.072   1.673  -1.246  1.00  0.00           O  
ATOM   1090  N   GLU C 132      12.443   1.845  -3.496  1.00  0.00           N  
ATOM   1091  CA  GLU C 132      11.202   2.579  -3.723  1.00  0.00           C  
ATOM   1092  C   GLU C 132       9.988   1.753  -3.306  1.00  0.00           C  
ATOM   1093  CB  GLU C 132      11.080   2.987  -5.194  1.00  0.00           C  
ATOM   1094  O   GLU C 132       9.065   2.271  -2.675  1.00  0.00           O  
ATOM   1095  CG  GLU C 132      12.079   4.052  -5.621  1.00  0.00           C  
ATOM   1096  CD  GLU C 132      13.364   3.475  -6.193  1.00  0.00           C  
ATOM   1097  OE1 GLU C 132      14.216   4.253  -6.677  1.00  0.00           O  
ATOM   1098  OE2 GLU C 132      13.519   2.233  -6.157  1.00  0.00           O  
ATOM   1099  N   PHE C 133      10.055   0.602  -3.596  1.00  0.00           N  
ATOM   1100  CA  PHE C 133       9.015  -0.365  -3.262  1.00  0.00           C  
ATOM   1101  C   PHE C 133       8.946  -0.586  -1.756  1.00  0.00           C  
ATOM   1102  CB  PHE C 133       9.267  -1.695  -3.978  1.00  0.00           C  
ATOM   1103  O   PHE C 133       7.860  -0.580  -1.172  1.00  0.00           O  
ATOM   1104  CG  PHE C 133       8.170  -2.707  -3.782  1.00  0.00           C  
ATOM   1105  CD1 PHE C 133       8.206  -3.592  -2.711  1.00  0.00           C  
ATOM   1106  CD2 PHE C 133       7.103  -2.773  -4.668  1.00  0.00           C  
ATOM   1107  CE1 PHE C 133       7.192  -4.530  -2.527  1.00  0.00           C  
ATOM   1108  CE2 PHE C 133       6.086  -3.707  -4.490  1.00  0.00           C  
ATOM   1109  CZ  PHE C 133       6.133  -4.585  -3.419  1.00  0.00           C  
ATOM   1110  N   ALA C 134      10.011  -0.838  -1.093  1.00  0.00           N  
ATOM   1111  CA  ALA C 134      10.086  -1.045   0.351  1.00  0.00           C  
ATOM   1112  C   ALA C 134       9.567   0.174   1.107  1.00  0.00           C  
ATOM   1113  CB  ALA C 134      11.520  -1.356   0.770  1.00  0.00           C  
ATOM   1114  O   ALA C 134       8.777   0.041   2.045  1.00  0.00           O  
ATOM   1115  N   TYR C 135       9.968   1.336   0.694  1.00  0.00           N  
ATOM   1116  CA  TYR C 135       9.560   2.585   1.326  1.00  0.00           C  
ATOM   1117  C   TYR C 135       8.053   2.787   1.214  1.00  0.00           C  
ATOM   1118  CB  TYR C 135      10.293   3.772   0.694  1.00  0.00           C  
ATOM   1119  O   TYR C 135       7.398   3.174   2.184  1.00  0.00           O  
ATOM   1120  CG  TYR C 135      11.689   3.979   1.232  1.00  0.00           C  
ATOM   1121  CD1 TYR C 135      11.897   4.337   2.562  1.00  0.00           C  
ATOM   1122  CD2 TYR C 135      12.800   3.819   0.412  1.00  0.00           C  
ATOM   1123  CE1 TYR C 135      13.181   4.531   3.062  1.00  0.00           C  
ATOM   1124  CE2 TYR C 135      14.088   4.010   0.901  1.00  0.00           C  
ATOM   1125  OH  TYR C 135      15.541   4.556   2.714  1.00  0.00           O  
ATOM   1126  CZ  TYR C 135      14.268   4.365   2.225  1.00  0.00           C  
ATOM   1127  N   ALA C 136       7.561   2.469   0.177  1.00  0.00           N  
ATOM   1128  CA  ALA C 136       6.137   2.656  -0.090  1.00  0.00           C  
ATOM   1129  C   ALA C 136       5.291   1.720   0.769  1.00  0.00           C  
ATOM   1130  CB  ALA C 136       5.840   2.429  -1.570  1.00  0.00           C  
ATOM   1131  O   ALA C 136       4.276   2.135   1.334  1.00  0.00           O  
ATOM   1132  N   HIS C 137       5.659   0.606   0.856  1.00  0.00           N  
ATOM   1133  CA  HIS C 137       4.914  -0.423   1.573  1.00  0.00           C  
ATOM   1134  C   HIS C 137       5.053  -0.254   3.082  1.00  0.00           C  
ATOM   1135  CB  HIS C 137       5.388  -1.816   1.156  1.00  0.00           C  
ATOM   1136  O   HIS C 137       4.101  -0.491   3.829  1.00  0.00           O  
ATOM   1137  CG  HIS C 137       4.814  -2.280  -0.146  1.00  0.00           C  
ATOM   1138  CD2 HIS C 137       3.784  -3.116  -0.415  1.00  0.00           C  
ATOM   1139  ND1 HIS C 137       5.314  -1.877  -1.365  1.00  0.00           N  
ATOM   1140  CE1 HIS C 137       4.613  -2.446  -2.331  1.00  0.00           C  
ATOM   1141  NE2 HIS C 137       3.679  -3.203  -1.782  1.00  0.00           N  
ATOM   1142  N   ILE C 138       6.175   0.097   3.533  1.00  0.00           N  
ATOM   1143  CA  ILE C 138       6.325   0.468   4.936  1.00  0.00           C  
ATOM   1144  C   ILE C 138       5.439   1.672   5.249  1.00  0.00           C  
ATOM   1145  CB  ILE C 138       7.798   0.783   5.283  1.00  0.00           C  
ATOM   1146  O   ILE C 138       4.734   1.685   6.261  1.00  0.00           O  
ATOM   1147  CG1 ILE C 138       8.646  -0.492   5.215  1.00  0.00           C  
ATOM   1148  CG2 ILE C 138       7.899   1.436   6.664  1.00  0.00           C  
ATOM   1149  CD1 ILE C 138      10.145  -0.246   5.325  1.00  0.00           C  
ATOM   1150  N   PHE C 139       5.576   2.607   4.398  1.00  0.00           N  
ATOM   1151  CA  PHE C 139       4.778   3.818   4.548  1.00  0.00           C  
ATOM   1152  C   PHE C 139       3.289   3.492   4.526  1.00  0.00           C  
ATOM   1153  CB  PHE C 139       5.112   4.824   3.443  1.00  0.00           C  
ATOM   1154  O   PHE C 139       2.524   4.003   5.347  1.00  0.00           O  
ATOM   1155  CG  PHE C 139       4.379   6.133   3.571  1.00  0.00           C  
ATOM   1156  CD1 PHE C 139       3.272   6.406   2.778  1.00  0.00           C  
ATOM   1157  CD2 PHE C 139       4.799   7.089   4.486  1.00  0.00           C  
ATOM   1158  CE1 PHE C 139       2.592   7.616   2.894  1.00  0.00           C  
ATOM   1159  CE2 PHE C 139       4.125   8.301   4.609  1.00  0.00           C  
ATOM   1160  CZ  PHE C 139       3.022   8.563   3.811  1.00  0.00           C  
ATOM   1161  N   MET C 140       2.803   2.798   3.661  1.00  0.00           N  
ATOM   1162  CA  MET C 140       1.415   2.365   3.536  1.00  0.00           C  
ATOM   1163  C   MET C 140       0.947   1.661   4.805  1.00  0.00           C  
ATOM   1164  CB  MET C 140       1.247   1.436   2.331  1.00  0.00           C  
ATOM   1165  O   MET C 140      -0.143   1.937   5.307  1.00  0.00           O  
ATOM   1166  CG  MET C 140      -0.192   1.020   2.073  1.00  0.00           C  
ATOM   1167  SD  MET C 140      -0.373   0.034   0.537  1.00  0.00           S  
ATOM   1168  CE  MET C 140       0.500  -1.480   1.024  1.00  0.00           C  
ATOM   1169  N   PHE C 141       1.596   0.704   5.356  1.00  0.00           N  
ATOM   1170  CA  PHE C 141       1.244  -0.004   6.581  1.00  0.00           C  
ATOM   1171  C   PHE C 141       1.166   0.960   7.759  1.00  0.00           C  
ATOM   1172  CB  PHE C 141       2.260  -1.112   6.874  1.00  0.00           C  
ATOM   1173  O   PHE C 141       0.340   0.786   8.657  1.00  0.00           O  
ATOM   1174  CG  PHE C 141       2.000  -2.389   6.122  1.00  0.00           C  
ATOM   1175  CD1 PHE C 141       0.900  -3.180   6.428  1.00  0.00           C  
ATOM   1176  CD2 PHE C 141       2.856  -2.797   5.108  1.00  0.00           C  
ATOM   1177  CE1 PHE C 141       0.657  -4.363   5.733  1.00  0.00           C  
ATOM   1178  CE2 PHE C 141       2.620  -3.978   4.409  1.00  0.00           C  
ATOM   1179  CZ  PHE C 141       1.520  -4.759   4.724  1.00  0.00           C  
ATOM   1180  N   GLN C 142       2.018   1.894   7.734  1.00  0.00           N  
ATOM   1181  CA  GLN C 142       1.959   2.924   8.766  1.00  0.00           C  
ATOM   1182  C   GLN C 142       0.647   3.699   8.695  1.00  0.00           C  
ATOM   1183  CB  GLN C 142       3.143   3.884   8.634  1.00  0.00           C  
ATOM   1184  O   GLN C 142       0.049   4.012   9.727  1.00  0.00           O  
ATOM   1185  CG  GLN C 142       4.479   3.272   9.035  1.00  0.00           C  
ATOM   1186  CD  GLN C 142       5.646   4.216   8.817  1.00  0.00           C  
ATOM   1187  NE2 GLN C 142       6.694   4.058   9.619  1.00  0.00           N  
ATOM   1188  OE1 GLN C 142       5.607   5.080   7.936  1.00  0.00           O  
ATOM   1189  N   ILE C 143       0.292   4.008   7.430  1.00  0.00           N  
ATOM   1190  CA  ILE C 143      -0.968   4.714   7.224  1.00  0.00           C  
ATOM   1191  C   ILE C 143      -2.130   3.843   7.695  1.00  0.00           C  
ATOM   1192  CB  ILE C 143      -1.159   5.109   5.743  1.00  0.00           C  
ATOM   1193  O   ILE C 143      -3.030   4.321   8.391  1.00  0.00           O  
ATOM   1194  CG1 ILE C 143      -0.130   6.170   5.336  1.00  0.00           C  
ATOM   1195  CG2 ILE C 143      -2.586   5.606   5.497  1.00  0.00           C  
ATOM   1196  CD1 ILE C 143      -0.139   6.503   3.850  1.00  0.00           C  
ATOM   1197  N   LEU C 144      -2.130   2.636   7.261  1.00  0.00           N  
ATOM   1198  CA  LEU C 144      -3.185   1.704   7.642  1.00  0.00           C  
ATOM   1199  C   LEU C 144      -3.248   1.543   9.158  1.00  0.00           C  
ATOM   1200  CB  LEU C 144      -2.960   0.341   6.982  1.00  0.00           C  
ATOM   1201  O   LEU C 144      -4.335   1.450   9.732  1.00  0.00           O  
ATOM   1202  CG  LEU C 144      -3.209   0.269   5.474  1.00  0.00           C  
ATOM   1203  CD1 LEU C 144      -2.829  -1.108   4.940  1.00  0.00           C  
ATOM   1204  CD2 LEU C 144      -4.666   0.588   5.156  1.00  0.00           C  
ATOM   1205  N   ASP C 145      -2.095   1.382   9.802  1.00  0.00           N  
ATOM   1206  CA  ASP C 145      -2.019   1.295  11.257  1.00  0.00           C  
ATOM   1207  C   ASP C 145      -2.696   2.496  11.914  1.00  0.00           C  
ATOM   1208  CB  ASP C 145      -0.563   1.197  11.714  1.00  0.00           C  
ATOM   1209  O   ASP C 145      -3.429   2.343  12.894  1.00  0.00           O  
ATOM   1210  CG  ASP C 145      -0.425   0.815  13.178  1.00  0.00           C  
ATOM   1211  OD1 ASP C 145      -1.135  -0.105  13.638  1.00  0.00           O  
ATOM   1212  OD2 ASP C 145       0.399   1.442  13.878  1.00  0.00           O  
ATOM   1213  N   ARG C 146      -2.557   3.589  11.459  1.00  0.00           N  
ATOM   1214  CA  ARG C 146      -3.084   4.821  12.036  1.00  0.00           C  
ATOM   1215  C   ARG C 146      -4.569   4.979  11.729  1.00  0.00           C  
ATOM   1216  CB  ARG C 146      -2.310   6.033  11.512  1.00  0.00           C  
ATOM   1217  O   ARG C 146      -5.318   5.541  12.531  1.00  0.00           O  
ATOM   1218  CG  ARG C 146      -0.891   6.138  12.050  1.00  0.00           C  
ATOM   1219  CD  ARG C 146      -0.237   7.456  11.662  1.00  0.00           C  
ATOM   1220  NE  ARG C 146       1.134   7.544  12.158  1.00  0.00           N  
ATOM   1221  NH1 ARG C 146       1.214   9.852  12.135  1.00  0.00           N  
ATOM   1222  NH2 ARG C 146       3.036   8.644  12.825  1.00  0.00           N  
ATOM   1223  CZ  ARG C 146       1.792   8.680  12.372  1.00  0.00           C  
ATOM   1224  N   MET C 147      -5.015   4.518  10.536  1.00  0.00           N  
ATOM   1225  CA  MET C 147      -6.417   4.598  10.135  1.00  0.00           C  
ATOM   1226  C   MET C 147      -7.276   3.652  10.967  1.00  0.00           C  
ATOM   1227  CB  MET C 147      -6.570   4.272   8.648  1.00  0.00           C  
ATOM   1228  O   MET C 147      -8.422   3.969  11.289  1.00  0.00           O  
ATOM   1229  CG  MET C 147      -6.023   5.348   7.725  1.00  0.00           C  
ATOM   1230  SD  MET C 147      -6.226   4.924   5.951  1.00  0.00           S  
ATOM   1231  CE  MET C 147      -8.025   5.094   5.786  1.00  0.00           C  
ATOM   1232  N   PHE C 148      -6.850   2.597  11.372  1.00  0.00           N  
ATOM   1233  CA  PHE C 148      -7.643   1.523  11.959  1.00  0.00           C  
ATOM   1234  C   PHE C 148      -7.325   1.363  13.440  1.00  0.00           C  
ATOM   1235  CB  PHE C 148      -7.391   0.203  11.222  1.00  0.00           C  
ATOM   1236  O   PHE C 148      -7.994   0.605  14.146  1.00  0.00           O  
ATOM   1237  CG  PHE C 148      -7.905   0.190   9.808  1.00  0.00           C  
ATOM   1238  CD1 PHE C 148      -9.268   0.105   9.550  1.00  0.00           C  
ATOM   1239  CD2 PHE C 148      -7.026   0.261   8.736  1.00  0.00           C  
ATOM   1240  CE1 PHE C 148      -9.747   0.092   8.242  1.00  0.00           C  
ATOM   1241  CE2 PHE C 148      -7.497   0.249   7.426  1.00  0.00           C  
ATOM   1242  CZ  PHE C 148      -8.858   0.163   7.181  1.00  0.00           C  
ATOM   1243  N   MET C 149      -6.422   1.997  14.067  1.00  0.00           N  
ATOM   1244  CA  MET C 149      -6.257   2.144  15.510  1.00  0.00           C  
ATOM   1245  C   MET C 149      -6.944   3.410  16.011  1.00  0.00           C  
ATOM   1246  CB  MET C 149      -4.774   2.172  15.883  1.00  0.00           C  
ATOM   1247  O   MET C 149      -7.547   3.411  17.086  1.00  0.00           O  
ATOM   1248  CG  MET C 149      -4.104   0.808  15.832  1.00  0.00           C  
ATOM   1249  SD  MET C 149      -2.463   0.800  16.654  1.00  0.00           S  
ATOM   1250  CE  MET C 149      -1.405   1.288  15.263  1.00  0.00           C  
TER    1251      MET C 149                                                      
ENDMDL                                                                          
END                                                                             
