# Supplementary material for: AlphaDesign: a de novo protein design framework based on AlphaFold
Source: Mol Syst Biol. 2025 Jun 17;21(9):1166–89. doi: 10.1038/s44320-025-00119-z (PMC12405559; doi:10.1038/s44320-025-00119-z)
Supplement: Supplementary file 4 — Source data Fig. 2 [file 44320_2025_119_MOESM4_ESM.zip › Figure_2/2B/design_homomer-4-50-nr2-run2_result_10.pdb]

MODEL     1                                                                     
ATOM      1  N   ALA A   0      -5.570 -21.506   3.816  1.00  0.00           N  
ATOM      2  CA  ALA A   0      -4.249 -21.546   4.438  1.00  0.00           C  
ATOM      3  C   ALA A   0      -3.548 -20.195   4.326  1.00  0.00           C  
ATOM      4  CB  ALA A   0      -3.394 -22.640   3.802  1.00  0.00           C  
ATOM      5  O   ALA A   0      -2.895 -19.747   5.272  1.00  0.00           O  
ATOM      6  N   TRP A   1      -3.762 -19.579   3.194  1.00  0.00           N  
ATOM      7  CA  TRP A   1      -3.222 -18.250   2.927  1.00  0.00           C  
ATOM      8  C   TRP A   1      -3.899 -17.201   3.803  1.00  0.00           C  
ATOM      9  CB  TRP A   1      -3.391 -17.887   1.450  1.00  0.00           C  
ATOM     10  O   TRP A   1      -3.228 -16.368   4.417  1.00  0.00           O  
ATOM     11  CG  TRP A   1      -3.018 -16.472   1.123  1.00  0.00           C  
ATOM     12  CD1 TRP A   1      -3.860 -15.465   0.742  1.00  0.00           C  
ATOM     13  CD2 TRP A   1      -1.703 -15.909   1.145  1.00  0.00           C  
ATOM     14  CE2 TRP A   1      -1.822 -14.554   0.766  1.00  0.00           C  
ATOM     15  CE3 TRP A   1      -0.434 -16.420   1.449  1.00  0.00           C  
ATOM     16  NE1 TRP A   1      -3.147 -14.308   0.526  1.00  0.00           N  
ATOM     17  CH2 TRP A   1       0.512 -14.226   0.986  1.00  0.00           C  
ATOM     18  CZ2 TRP A   1      -0.718 -13.702   0.683  1.00  0.00           C  
ATOM     19  CZ3 TRP A   1       0.664 -15.570   1.366  1.00  0.00           C  
ATOM     20  N   TYR A   2      -5.220 -17.203   3.980  1.00  0.00           N  
ATOM     21  CA  TYR A   2      -5.982 -16.277   4.810  1.00  0.00           C  
ATOM     22  C   TYR A   2      -5.690 -16.502   6.289  1.00  0.00           C  
ATOM     23  CB  TYR A   2      -7.483 -16.427   4.545  1.00  0.00           C  
ATOM     24  O   TYR A   2      -5.570 -15.545   7.057  1.00  0.00           O  
ATOM     25  CG  TYR A   2      -7.918 -15.901   3.199  1.00  0.00           C  
ATOM     26  CD1 TYR A   2      -7.740 -14.561   2.862  1.00  0.00           C  
ATOM     27  CD2 TYR A   2      -8.508 -16.742   2.261  1.00  0.00           C  
ATOM     28  CE1 TYR A   2      -8.140 -14.071   1.623  1.00  0.00           C  
ATOM     29  CE2 TYR A   2      -8.912 -16.263   1.019  1.00  0.00           C  
ATOM     30  OH  TYR A   2      -9.123 -14.450  -0.518  1.00  0.00           O  
ATOM     31  CZ  TYR A   2      -8.724 -14.929   0.710  1.00  0.00           C  
ATOM     32  N   LYS A   3      -5.486 -17.647   6.692  1.00  0.00           N  
ATOM     33  CA  LYS A   3      -5.089 -18.006   8.050  1.00  0.00           C  
ATOM     34  C   LYS A   3      -3.668 -17.535   8.350  1.00  0.00           C  
ATOM     35  CB  LYS A   3      -5.195 -19.518   8.259  1.00  0.00           C  
ATOM     36  O   LYS A   3      -3.390 -17.045   9.446  1.00  0.00           O  
ATOM     37  CG  LYS A   3      -6.622 -20.023   8.413  1.00  0.00           C  
ATOM     38  CD  LYS A   3      -6.658 -21.522   8.681  1.00  0.00           C  
ATOM     39  CE  LYS A   3      -8.087 -22.037   8.784  1.00  0.00           C  
ATOM     40  NZ  LYS A   3      -8.129 -23.513   9.013  1.00  0.00           N  
ATOM     41  N   ALA A   4      -2.830 -17.688   7.437  1.00  0.00           N  
ATOM     42  CA  ALA A   4      -1.443 -17.243   7.539  1.00  0.00           C  
ATOM     43  C   ALA A   4      -1.361 -15.723   7.650  1.00  0.00           C  
ATOM     44  CB  ALA A   4      -0.638 -17.730   6.337  1.00  0.00           C  
ATOM     45  O   ALA A   4      -0.556 -15.193   8.419  1.00  0.00           O  
ATOM     46  N   ILE A   5      -2.263 -15.043   6.944  1.00  0.00           N  
ATOM     47  CA  ILE A   5      -2.346 -13.587   6.992  1.00  0.00           C  
ATOM     48  C   ILE A   5      -2.851 -13.144   8.364  1.00  0.00           C  
ATOM     49  CB  ILE A   5      -3.266 -13.037   5.879  1.00  0.00           C  
ATOM     50  O   ILE A   5      -2.289 -12.231   8.973  1.00  0.00           O  
ATOM     51  CG1 ILE A   5      -2.624 -13.249   4.503  1.00  0.00           C  
ATOM     52  CG2 ILE A   5      -3.575 -11.556   6.117  1.00  0.00           C  
ATOM     53  CD1 ILE A   5      -3.537 -12.901   3.335  1.00  0.00           C  
ATOM     54  N   ALA A   6      -3.805 -13.739   8.788  1.00  0.00           N  
ATOM     55  CA  ALA A   6      -4.385 -13.441  10.094  1.00  0.00           C  
ATOM     56  C   ALA A   6      -3.384 -13.710  11.214  1.00  0.00           C  
ATOM     57  CB  ALA A   6      -5.655 -14.260  10.312  1.00  0.00           C  
ATOM     58  O   ALA A   6      -3.269 -12.921  12.155  1.00  0.00           O  
ATOM     59  N   ARG A   7      -2.580 -14.674  11.158  1.00  0.00           N  
ATOM     60  CA  ARG A   7      -1.557 -15.041  12.132  1.00  0.00           C  
ATOM     61  C   ARG A   7      -0.416 -14.029  12.135  1.00  0.00           C  
ATOM     62  CB  ARG A   7      -1.014 -16.441  11.840  1.00  0.00           C  
ATOM     63  O   ARG A   7       0.160 -13.737  13.186  1.00  0.00           O  
ATOM     64  CG  ARG A   7      -1.940 -17.565  12.277  1.00  0.00           C  
ATOM     65  CD  ARG A   7      -1.351 -18.934  11.970  1.00  0.00           C  
ATOM     66  NE  ARG A   7      -2.281 -20.009  12.305  1.00  0.00           N  
ATOM     67  NH1 ARG A   7      -0.986 -21.692  11.396  1.00  0.00           N  
ATOM     68  NH2 ARG A   7      -2.998 -22.189  12.375  1.00  0.00           N  
ATOM     69  CZ  ARG A   7      -2.086 -21.294  12.025  1.00  0.00           C  
ATOM     70  N   SER A   8      -0.137 -13.558  10.940  1.00  0.00           N  
ATOM     71  CA  SER A   8       0.967 -12.619  10.772  1.00  0.00           C  
ATOM     72  C   SER A   8       0.597 -11.233  11.289  1.00  0.00           C  
ATOM     73  CB  SER A   8       1.376 -12.530   9.301  1.00  0.00           C  
ATOM     74  O   SER A   8       1.475 -10.438  11.633  1.00  0.00           O  
ATOM     75  OG  SER A   8       0.397 -11.837   8.547  1.00  0.00           O  
ATOM     76  N   MET A   9      -0.670 -10.991  11.470  1.00  0.00           N  
ATOM     77  CA  MET A   9      -1.187  -9.680  11.852  1.00  0.00           C  
ATOM     78  C   MET A   9      -1.687  -9.691  13.293  1.00  0.00           C  
ATOM     79  CB  MET A   9      -2.314  -9.250  10.911  1.00  0.00           C  
ATOM     80  O   MET A   9      -2.157  -8.671  13.799  1.00  0.00           O  
ATOM     81  CG  MET A   9      -1.864  -9.035   9.475  1.00  0.00           C  
ATOM     82  SD  MET A   9      -3.247  -8.550   8.370  1.00  0.00           S  
ATOM     83  CE  MET A   9      -2.365  -8.427   6.789  1.00  0.00           C  
ATOM     84  N   LYS A  10      -1.451 -10.870  14.138  1.00  0.00           N  
ATOM     85  CA  LYS A  10      -1.759 -11.031  15.556  1.00  0.00           C  
ATOM     86  C   LYS A  10      -0.933 -10.074  16.410  1.00  0.00           C  
ATOM     87  CB  LYS A  10      -1.513 -12.474  15.998  1.00  0.00           C  
ATOM     88  O   LYS A  10       0.224  -9.791  16.092  1.00  0.00           O  
ATOM     89  CG  LYS A  10      -2.567 -13.459  15.512  1.00  0.00           C  
ATOM     90  CD  LYS A  10      -2.425 -14.812  16.196  1.00  0.00           C  
ATOM     91  CE  LYS A  10      -3.557 -15.756  15.812  1.00  0.00           C  
ATOM     92  NZ  LYS A  10      -3.415 -17.089  16.470  1.00  0.00           N  
ATOM     93  N   PRO A  11      -1.745  -9.539  17.432  1.00  0.00           N  
ATOM     94  CA  PRO A  11      -2.911 -10.103  18.117  1.00  0.00           C  
ATOM     95  C   PRO A  11      -4.223  -9.458  17.678  1.00  0.00           C  
ATOM     96  CB  PRO A  11      -2.627  -9.814  19.593  1.00  0.00           C  
ATOM     97  O   PRO A  11      -5.301  -9.922  18.058  1.00  0.00           O  
ATOM     98  CG  PRO A  11      -1.784  -8.580  19.585  1.00  0.00           C  
ATOM     99  CD  PRO A  11      -1.001  -8.546  18.304  1.00  0.00           C  
ATOM    100  N   ASN A  12      -4.333  -8.602  16.681  1.00  0.00           N  
ATOM    101  CA  ASN A  12      -5.476  -7.717  16.489  1.00  0.00           C  
ATOM    102  C   ASN A  12      -6.316  -8.138  15.287  1.00  0.00           C  
ATOM    103  CB  ASN A  12      -5.012  -6.267  16.331  1.00  0.00           C  
ATOM    104  O   ASN A  12      -7.282  -7.460  14.932  1.00  0.00           O  
ATOM    105  CG  ASN A  12      -4.337  -5.731  17.579  1.00  0.00           C  
ATOM    106  ND2 ASN A  12      -3.316  -4.903  17.391  1.00  0.00           N  
ATOM    107  OD1 ASN A  12      -4.731  -6.058  18.701  1.00  0.00           O  
ATOM    108  N   VAL A  13      -5.921  -9.293  14.740  1.00  0.00           N  
ATOM    109  CA  VAL A  13      -6.677  -9.750  13.578  1.00  0.00           C  
ATOM    110  C   VAL A  13      -6.961 -11.245  13.701  1.00  0.00           C  
ATOM    111  CB  VAL A  13      -5.926  -9.456  12.261  1.00  0.00           C  
ATOM    112  O   VAL A  13      -6.068 -12.027  14.038  1.00  0.00           O  
ATOM    113  CG1 VAL A  13      -6.717  -9.973  11.061  1.00  0.00           C  
ATOM    114  CG2 VAL A  13      -5.657  -7.959  12.122  1.00  0.00           C  
ATOM    115  N   SER A  14      -8.266 -11.562  13.587  1.00  0.00           N  
ATOM    116  CA  SER A  14      -8.671 -12.963  13.525  1.00  0.00           C  
ATOM    117  C   SER A  14      -9.474 -13.251  12.261  1.00  0.00           C  
ATOM    118  CB  SER A  14      -9.495 -13.337  14.758  1.00  0.00           C  
ATOM    119  O   SER A  14     -10.169 -12.373  11.747  1.00  0.00           O  
ATOM    120  OG  SER A  14     -10.615 -12.479  14.895  1.00  0.00           O  
ATOM    121  N   TYR A  15      -9.163 -14.454  11.741  1.00  0.00           N  
ATOM    122  CA  TYR A  15      -9.851 -14.866  10.523  1.00  0.00           C  
ATOM    123  C   TYR A  15     -10.963 -15.860  10.834  1.00  0.00           C  
ATOM    124  CB  TYR A  15      -8.862 -15.484   9.530  1.00  0.00           C  
ATOM    125  O   TYR A  15     -10.728 -16.881  11.484  1.00  0.00           O  
ATOM    126  CG  TYR A  15      -9.514 -16.020   8.278  1.00  0.00           C  
ATOM    127  CD1 TYR A  15      -9.461 -17.377   7.969  1.00  0.00           C  
ATOM    128  CD2 TYR A  15     -10.182 -15.171   7.402  1.00  0.00           C  
ATOM    129  CE1 TYR A  15     -10.058 -17.876   6.816  1.00  0.00           C  
ATOM    130  CE2 TYR A  15     -10.783 -15.659   6.246  1.00  0.00           C  
ATOM    131  OH  TYR A  15     -11.309 -17.499   4.820  1.00  0.00           O  
ATOM    132  CZ  TYR A  15     -10.716 -17.011   5.963  1.00  0.00           C  
ATOM    133  N   LEU A  16     -12.188 -15.449  10.489  1.00  0.00           N  
ATOM    134  CA  LEU A  16     -13.350 -16.311  10.676  1.00  0.00           C  
ATOM    135  C   LEU A  16     -13.767 -16.955   9.358  1.00  0.00           C  
ATOM    136  CB  LEU A  16     -14.519 -15.516  11.261  1.00  0.00           C  
ATOM    137  O   LEU A  16     -14.151 -16.258   8.416  1.00  0.00           O  
ATOM    138  CG  LEU A  16     -14.279 -14.859  12.621  1.00  0.00           C  
ATOM    139  CD1 LEU A  16     -15.399 -13.873  12.939  1.00  0.00           C  
ATOM    140  CD2 LEU A  16     -14.166 -15.916  13.714  1.00  0.00           C  
ATOM    141  N   ARG A  17     -13.515 -18.257   9.186  1.00  0.00           N  
ATOM    142  CA  ARG A  17     -13.573 -19.081   7.984  1.00  0.00           C  
ATOM    143  C   ARG A  17     -14.980 -19.095   7.396  1.00  0.00           C  
ATOM    144  CB  ARG A  17     -13.118 -20.510   8.288  1.00  0.00           C  
ATOM    145  O   ARG A  17     -15.150 -19.031   6.177  1.00  0.00           O  
ATOM    146  CG  ARG A  17     -12.889 -21.361   7.050  1.00  0.00           C  
ATOM    147  CD  ARG A  17     -12.341 -22.736   7.403  1.00  0.00           C  
ATOM    148  NE  ARG A  17     -12.235 -23.594   6.226  1.00  0.00           N  
ATOM    149  NH1 ARG A  17     -11.384 -25.411   7.371  1.00  0.00           N  
ATOM    150  NH2 ARG A  17     -11.729 -25.535   5.108  1.00  0.00           N  
ATOM    151  CZ  ARG A  17     -11.783 -24.845   6.238  1.00  0.00           C  
ATOM    152  N   GLU A  18     -16.054 -18.937   8.230  1.00  0.00           N  
ATOM    153  CA  GLU A  18     -17.437 -19.225   7.862  1.00  0.00           C  
ATOM    154  C   GLU A  18     -18.056 -18.063   7.090  1.00  0.00           C  
ATOM    155  CB  GLU A  18     -18.273 -19.533   9.107  1.00  0.00           C  
ATOM    156  O   GLU A  18     -18.845 -18.274   6.167  1.00  0.00           O  
ATOM    157  CG  GLU A  18     -18.056 -20.934   9.661  1.00  0.00           C  
ATOM    158  CD  GLU A  18     -18.947 -21.252  10.852  1.00  0.00           C  
ATOM    159  OE1 GLU A  18     -18.880 -22.388  11.373  1.00  0.00           O  
ATOM    160  OE2 GLU A  18     -19.718 -20.358  11.266  1.00  0.00           O  
ATOM    161  N   GLU A  19     -17.154 -16.915   6.882  1.00  0.00           N  
ATOM    162  CA  GLU A  19     -17.666 -15.750   6.167  1.00  0.00           C  
ATOM    163  C   GLU A  19     -16.535 -14.963   5.511  1.00  0.00           C  
ATOM    164  CB  GLU A  19     -18.456 -14.843   7.114  1.00  0.00           C  
ATOM    165  O   GLU A  19     -16.751 -13.861   5.003  1.00  0.00           O  
ATOM    166  CG  GLU A  19     -19.730 -15.478   7.653  1.00  0.00           C  
ATOM    167  CD  GLU A  19     -20.532 -14.547   8.548  1.00  0.00           C  
ATOM    168  OE1 GLU A  19     -21.663 -14.910   8.944  1.00  0.00           O  
ATOM    169  OE2 GLU A  19     -20.026 -13.445   8.856  1.00  0.00           O  
ATOM    170  N   ASP A  20     -15.381 -15.697   5.284  1.00  0.00           N  
ATOM    171  CA  ASP A  20     -14.234 -14.962   4.759  1.00  0.00           C  
ATOM    172  C   ASP A  20     -14.149 -13.566   5.372  1.00  0.00           C  
ATOM    173  CB  ASP A  20     -14.311 -14.864   3.235  1.00  0.00           C  
ATOM    174  O   ASP A  20     -14.040 -12.572   4.652  1.00  0.00           O  
ATOM    175  CG  ASP A  20     -14.205 -16.213   2.547  1.00  0.00           C  
ATOM    176  OD1 ASP A  20     -13.423 -17.073   3.007  1.00  0.00           O  
ATOM    177  OD2 ASP A  20     -14.908 -16.418   1.534  1.00  0.00           O  
ATOM    178  N   VAL A  21     -14.351 -13.561   6.706  1.00  0.00           N  
ATOM    179  CA  VAL A  21     -14.390 -12.303   7.444  1.00  0.00           C  
ATOM    180  C   VAL A  21     -13.169 -12.200   8.355  1.00  0.00           C  
ATOM    181  CB  VAL A  21     -15.687 -12.171   8.273  1.00  0.00           C  
ATOM    182  O   VAL A  21     -12.832 -13.153   9.062  1.00  0.00           O  
ATOM    183  CG1 VAL A  21     -15.681 -10.875   9.082  1.00  0.00           C  
ATOM    184  CG2 VAL A  21     -16.911 -12.230   7.361  1.00  0.00           C  
ATOM    185  N   PHE A  22     -12.491 -11.018   8.201  1.00  0.00           N  
ATOM    186  CA  PHE A  22     -11.419 -10.676   9.128  1.00  0.00           C  
ATOM    187  C   PHE A  22     -11.937  -9.783  10.249  1.00  0.00           C  
ATOM    188  CB  PHE A  22     -10.270  -9.980   8.391  1.00  0.00           C  
ATOM    189  O   PHE A  22     -12.594  -8.772   9.991  1.00  0.00           O  
ATOM    190  CG  PHE A  22      -9.347 -10.927   7.673  1.00  0.00           C  
ATOM    191  CD1 PHE A  22      -8.119 -11.272   8.223  1.00  0.00           C  
ATOM    192  CD2 PHE A  22      -9.708 -11.473   6.448  1.00  0.00           C  
ATOM    193  CE1 PHE A  22      -7.262 -12.149   7.561  1.00  0.00           C  
ATOM    194  CE2 PHE A  22      -8.857 -12.349   5.781  1.00  0.00           C  
ATOM    195  CZ  PHE A  22      -7.634 -12.685   6.339  1.00  0.00           C  
ATOM    196  N   TYR A  23     -11.739 -10.306  11.466  1.00  0.00           N  
ATOM    197  CA  TYR A  23     -12.041  -9.491  12.638  1.00  0.00           C  
ATOM    198  C   TYR A  23     -10.820  -8.692  13.075  1.00  0.00           C  
ATOM    199  CB  TYR A  23     -12.531 -10.369  13.793  1.00  0.00           C  
ATOM    200  O   TYR A  23      -9.787  -9.267  13.427  1.00  0.00           O  
ATOM    201  CG  TYR A  23     -12.912  -9.591  15.028  1.00  0.00           C  
ATOM    202  CD1 TYR A  23     -11.991  -9.376  16.051  1.00  0.00           C  
ATOM    203  CD2 TYR A  23     -14.193  -9.070  15.176  1.00  0.00           C  
ATOM    204  CE1 TYR A  23     -12.338  -8.660  17.193  1.00  0.00           C  
ATOM    205  CE2 TYR A  23     -14.551  -8.353  16.313  1.00  0.00           C  
ATOM    206  OH  TYR A  23     -13.967  -7.444  18.442  1.00  0.00           O  
ATOM    207  CZ  TYR A  23     -13.618  -8.153  17.314  1.00  0.00           C  
ATOM    208  N   VAL A  24     -10.989  -7.301  13.061  1.00  0.00           N  
ATOM    209  CA  VAL A  24      -9.849  -6.435  13.345  1.00  0.00           C  
ATOM    210  C   VAL A  24     -10.169  -5.531  14.533  1.00  0.00           C  
ATOM    211  CB  VAL A  24      -9.464  -5.582  12.115  1.00  0.00           C  
ATOM    212  O   VAL A  24     -11.088  -4.711  14.467  1.00  0.00           O  
ATOM    213  CG1 VAL A  24      -8.219  -4.746  12.406  1.00  0.00           C  
ATOM    214  CG2 VAL A  24      -9.240  -6.474  10.896  1.00  0.00           C  
ATOM    215  N   GLU A  25      -9.443  -5.760  15.659  1.00  0.00           N  
ATOM    216  CA  GLU A  25      -9.656  -5.026  16.903  1.00  0.00           C  
ATOM    217  C   GLU A  25      -8.951  -3.673  16.873  1.00  0.00           C  
ATOM    218  CB  GLU A  25      -9.170  -5.847  18.101  1.00  0.00           C  
ATOM    219  O   GLU A  25      -9.502  -2.670  17.332  1.00  0.00           O  
ATOM    220  CG  GLU A  25     -10.075  -7.019  18.451  1.00  0.00           C  
ATOM    221  CD  GLU A  25      -9.583  -7.821  19.645  1.00  0.00           C  
ATOM    222  OE1 GLU A  25     -10.238  -8.821  20.016  1.00  0.00           O  
ATOM    223  OE2 GLU A  25      -8.535  -7.444  20.216  1.00  0.00           O  
ATOM    224  N   GLU A  26      -7.783  -3.602  16.271  1.00  0.00           N  
ATOM    225  CA  GLU A  26      -6.961  -2.412  16.078  1.00  0.00           C  
ATOM    226  C   GLU A  26      -6.261  -2.438  14.722  1.00  0.00           C  
ATOM    227  CB  GLU A  26      -5.928  -2.284  17.201  1.00  0.00           C  
ATOM    228  O   GLU A  26      -5.743  -3.476  14.306  1.00  0.00           O  
ATOM    229  CG  GLU A  26      -5.182  -0.958  17.202  1.00  0.00           C  
ATOM    230  CD  GLU A  26      -4.164  -0.843  18.326  1.00  0.00           C  
ATOM    231  OE1 GLU A  26      -3.393   0.143  18.348  1.00  0.00           O  
ATOM    232  OE2 GLU A  26      -4.138  -1.746  19.192  1.00  0.00           O  
ATOM    233  N   ILE A  27      -6.400  -1.279  14.060  1.00  0.00           N  
ATOM    234  CA  ILE A  27      -5.782  -1.193  12.741  1.00  0.00           C  
ATOM    235  C   ILE A  27      -4.358  -0.658  12.873  1.00  0.00           C  
ATOM    236  CB  ILE A  27      -6.606  -0.297  11.789  1.00  0.00           C  
ATOM    237  O   ILE A  27      -4.148   0.452  13.368  1.00  0.00           O  
ATOM    238  CG1 ILE A  27      -7.996  -0.901  11.556  1.00  0.00           C  
ATOM    239  CG2 ILE A  27      -5.867  -0.096  10.463  1.00  0.00           C  
ATOM    240  CD1 ILE A  27      -8.874  -0.088  10.615  1.00  0.00           C  
ATOM    241  N   HIS A  28      -3.422  -1.632  12.655  1.00  0.00           N  
ATOM    242  CA  HIS A  28      -2.009  -1.292  12.534  1.00  0.00           C  
ATOM    243  C   HIS A  28      -1.660  -0.883  11.107  1.00  0.00           C  
ATOM    244  CB  HIS A  28      -1.136  -2.470  12.971  1.00  0.00           C  
ATOM    245  O   HIS A  28      -2.280  -1.357  10.152  1.00  0.00           O  
ATOM    246  CG  HIS A  28       0.299  -2.106  13.186  1.00  0.00           C  
ATOM    247  CD2 HIS A  28       0.980  -1.809  14.318  1.00  0.00           C  
ATOM    248  ND1 HIS A  28       1.206  -2.012  12.153  1.00  0.00           N  
ATOM    249  CE1 HIS A  28       2.387  -1.673  12.643  1.00  0.00           C  
ATOM    250  NE2 HIS A  28       2.277  -1.544  13.954  1.00  0.00           N  
ATOM    251  N   PRO A  29      -0.777   0.144  11.021  1.00  0.00           N  
ATOM    252  CA  PRO A  29      -0.399   0.626   9.691  1.00  0.00           C  
ATOM    253  C   PRO A  29      -0.029  -0.507   8.736  1.00  0.00           C  
ATOM    254  CB  PRO A  29       0.810   1.521   9.970  1.00  0.00           C  
ATOM    255  O   PRO A  29      -0.351  -0.447   7.547  1.00  0.00           O  
ATOM    256  CG  PRO A  29       0.591   2.037  11.356  1.00  0.00           C  
ATOM    257  CD  PRO A  29      -0.091   0.968  12.161  1.00  0.00           C  
ATOM    258  N   TYR A  30       0.478  -1.623   9.186  1.00  0.00           N  
ATOM    259  CA  TYR A  30       0.851  -2.775   8.372  1.00  0.00           C  
ATOM    260  C   TYR A  30      -0.373  -3.612   8.018  1.00  0.00           C  
ATOM    261  CB  TYR A  30       1.881  -3.640   9.105  1.00  0.00           C  
ATOM    262  O   TYR A  30      -0.413  -4.250   6.964  1.00  0.00           O  
ATOM    263  CG  TYR A  30       3.196  -2.942   9.349  1.00  0.00           C  
ATOM    264  CD1 TYR A  30       4.023  -2.581   8.288  1.00  0.00           C  
ATOM    265  CD2 TYR A  30       3.615  -2.642  10.641  1.00  0.00           C  
ATOM    266  CE1 TYR A  30       5.237  -1.938   8.508  1.00  0.00           C  
ATOM    267  CE2 TYR A  30       4.827  -2.000  10.873  1.00  0.00           C  
ATOM    268  OH  TYR A  30       6.831  -1.017  10.027  1.00  0.00           O  
ATOM    269  CZ  TYR A  30       5.630  -1.653   9.802  1.00  0.00           C  
ATOM    270  N   THR A  31      -1.457  -3.594   8.798  1.00  0.00           N  
ATOM    271  CA  THR A  31      -2.718  -4.316   8.668  1.00  0.00           C  
ATOM    272  C   THR A  31      -3.656  -3.598   7.702  1.00  0.00           C  
ATOM    273  CB  THR A  31      -3.410  -4.481  10.034  1.00  0.00           C  
ATOM    274  O   THR A  31      -4.383  -4.240   6.942  1.00  0.00           O  
ATOM    275  CG2 THR A  31      -4.667  -5.338   9.913  1.00  0.00           C  
ATOM    276  OG1 THR A  31      -2.504  -5.108  10.950  1.00  0.00           O  
ATOM    277  N   ILE A  32      -3.584  -2.295   7.610  1.00  0.00           N  
ATOM    278  CA  ILE A  32      -4.425  -1.435   6.784  1.00  0.00           C  
ATOM    279  C   ILE A  32      -4.142  -1.700   5.308  1.00  0.00           C  
ATOM    280  CB  ILE A  32      -4.203   0.058   7.113  1.00  0.00           C  
ATOM    281  O   ILE A  32      -5.067  -1.791   4.498  1.00  0.00           O  
ATOM    282  CG1 ILE A  32      -4.725   0.379   8.518  1.00  0.00           C  
ATOM    283  CG2 ILE A  32      -4.873   0.948   6.063  1.00  0.00           C  
ATOM    284  CD1 ILE A  32      -4.337   1.762   9.022  1.00  0.00           C  
ATOM    285  N   MET A  33      -2.920  -2.103   5.191  1.00  0.00           N  
ATOM    286  CA  MET A  33      -2.409  -2.241   3.830  1.00  0.00           C  
ATOM    287  C   MET A  33      -2.829  -3.575   3.224  1.00  0.00           C  
ATOM    288  CB  MET A  33      -0.885  -2.114   3.812  1.00  0.00           C  
ATOM    289  O   MET A  33      -3.320  -3.622   2.095  1.00  0.00           O  
ATOM    290  CG  MET A  33      -0.385  -0.695   4.031  1.00  0.00           C  
ATOM    291  SD  MET A  33       1.447  -0.588   4.037  1.00  0.00           S  
ATOM    292  CE  MET A  33       1.811  -1.237   2.382  1.00  0.00           C  
ATOM    293  N   VAL A  34      -2.782  -4.618   3.797  1.00  0.00           N  
ATOM    294  CA  VAL A  34      -3.143  -5.967   3.374  1.00  0.00           C  
ATOM    295  C   VAL A  34      -4.663  -6.096   3.295  1.00  0.00           C  
ATOM    296  CB  VAL A  34      -2.567  -7.035   4.331  1.00  0.00           C  
ATOM    297  O   VAL A  34      -5.200  -6.584   2.298  1.00  0.00           O  
ATOM    298  CG1 VAL A  34      -3.094  -8.423   3.971  1.00  0.00           C  
ATOM    299  CG2 VAL A  34      -1.040  -7.014   4.296  1.00  0.00           C  
ATOM    300  N   LEU A  35      -5.295  -5.510   4.157  1.00  0.00           N  
ATOM    301  CA  LEU A  35      -6.744  -5.638   4.264  1.00  0.00           C  
ATOM    302  C   LEU A  35      -7.445  -4.737   3.253  1.00  0.00           C  
ATOM    303  CB  LEU A  35      -7.209  -5.292   5.681  1.00  0.00           C  
ATOM    304  O   LEU A  35      -8.481  -5.110   2.697  1.00  0.00           O  
ATOM    305  CG  LEU A  35      -6.810  -6.274   6.784  1.00  0.00           C  
ATOM    306  CD1 LEU A  35      -7.312  -5.783   8.138  1.00  0.00           C  
ATOM    307  CD2 LEU A  35      -7.351  -7.667   6.481  1.00  0.00           C  
ATOM    308  N   SER A  36      -6.870  -3.538   2.965  1.00  0.00           N  
ATOM    309  CA  SER A  36      -7.409  -2.605   1.981  1.00  0.00           C  
ATOM    310  C   SER A  36      -7.362  -3.195   0.576  1.00  0.00           C  
ATOM    311  CB  SER A  36      -6.636  -1.286   2.015  1.00  0.00           C  
ATOM    312  O   SER A  36      -8.323  -3.071  -0.187  1.00  0.00           O  
ATOM    313  OG  SER A  36      -6.835  -0.618   3.249  1.00  0.00           O  
ATOM    314  N   TYR A  37      -6.305  -3.866   0.293  1.00  0.00           N  
ATOM    315  CA  TYR A  37      -6.159  -4.523  -1.001  1.00  0.00           C  
ATOM    316  C   TYR A  37      -7.119  -5.700  -1.127  1.00  0.00           C  
ATOM    317  CB  TYR A  37      -4.718  -5.001  -1.202  1.00  0.00           C  
ATOM    318  O   TYR A  37      -7.795  -5.851  -2.147  1.00  0.00           O  
ATOM    319  CG  TYR A  37      -4.493  -5.718  -2.511  1.00  0.00           C  
ATOM    320  CD1 TYR A  37      -4.431  -7.109  -2.564  1.00  0.00           C  
ATOM    321  CD2 TYR A  37      -4.342  -5.007  -3.696  1.00  0.00           C  
ATOM    322  CE1 TYR A  37      -4.222  -7.774  -3.767  1.00  0.00           C  
ATOM    323  CE2 TYR A  37      -4.132  -5.662  -4.906  1.00  0.00           C  
ATOM    324  OH  TYR A  37      -3.868  -7.697  -6.126  1.00  0.00           O  
ATOM    325  CZ  TYR A  37      -4.075  -7.043  -4.931  1.00  0.00           C  
ATOM    326  N   MET A  38      -7.195  -6.509  -0.177  1.00  0.00           N  
ATOM    327  CA  MET A  38      -8.037  -7.702  -0.180  1.00  0.00           C  
ATOM    328  C   MET A  38      -9.515  -7.325  -0.170  1.00  0.00           C  
ATOM    329  CB  MET A  38      -7.716  -8.590   1.023  1.00  0.00           C  
ATOM    330  O   MET A  38     -10.336  -8.001  -0.792  1.00  0.00           O  
ATOM    331  CG  MET A  38      -6.323  -9.199   0.980  1.00  0.00           C  
ATOM    332  SD  MET A  38      -5.963 -10.232   2.454  1.00  0.00           S  
ATOM    333  CE  MET A  38      -6.999 -11.677   2.093  1.00  0.00           C  
ATOM    334  N   MET A  39      -9.894  -6.246   0.525  1.00  0.00           N  
ATOM    335  CA  MET A  39     -11.266  -5.752   0.607  1.00  0.00           C  
ATOM    336  C   MET A  39     -11.717  -5.176  -0.731  1.00  0.00           C  
ATOM    337  CB  MET A  39     -11.390  -4.691   1.702  1.00  0.00           C  
ATOM    338  O   MET A  39     -12.875  -5.337  -1.122  1.00  0.00           O  
ATOM    339  CG  MET A  39     -11.394  -5.261   3.111  1.00  0.00           C  
ATOM    340  SD  MET A  39     -11.549  -3.961   4.395  1.00  0.00           S  
ATOM    341  CE  MET A  39     -13.216  -3.346   4.028  1.00  0.00           C  
ATOM    342  N   HIS A  40     -10.786  -4.498  -1.452  1.00  0.00           N  
ATOM    343  CA  HIS A  40     -11.077  -3.862  -2.731  1.00  0.00           C  
ATOM    344  C   HIS A  40     -11.502  -4.890  -3.774  1.00  0.00           C  
ATOM    345  CB  HIS A  40      -9.860  -3.081  -3.231  1.00  0.00           C  
ATOM    346  O   HIS A  40     -12.408  -4.634  -4.571  1.00  0.00           O  
ATOM    347  CG  HIS A  40     -10.080  -2.403  -4.545  1.00  0.00           C  
ATOM    348  CD2 HIS A  40     -10.595  -1.187  -4.843  1.00  0.00           C  
ATOM    349  ND1 HIS A  40      -9.757  -2.991  -5.749  1.00  0.00           N  
ATOM    350  CE1 HIS A  40     -10.063  -2.162  -6.733  1.00  0.00           C  
ATOM    351  NE2 HIS A  40     -10.574  -1.060  -6.211  1.00  0.00           N  
ATOM    352  N   ASP A  41     -10.996  -6.018  -3.709  1.00  0.00           N  
ATOM    353  CA  ASP A  41     -11.237  -7.029  -4.734  1.00  0.00           C  
ATOM    354  C   ASP A  41     -12.208  -8.097  -4.234  1.00  0.00           C  
ATOM    355  CB  ASP A  41      -9.921  -7.677  -5.168  1.00  0.00           C  
ATOM    356  O   ASP A  41     -12.321  -9.169  -4.832  1.00  0.00           O  
ATOM    357  CG  ASP A  41      -9.080  -6.775  -6.055  1.00  0.00           C  
ATOM    358  OD1 ASP A  41      -9.650  -5.958  -6.809  1.00  0.00           O  
ATOM    359  OD2 ASP A  41      -7.836  -6.885  -6.001  1.00  0.00           O  
ATOM    360  N   ASN A  42     -12.873  -7.761  -3.102  1.00  0.00           N  
ATOM    361  CA  ASN A  42     -13.922  -8.573  -2.496  1.00  0.00           C  
ATOM    362  C   ASN A  42     -13.396  -9.939  -2.066  1.00  0.00           C  
ATOM    363  CB  ASN A  42     -15.099  -8.736  -3.459  1.00  0.00           C  
ATOM    364  O   ASN A  42     -14.110 -10.940  -2.156  1.00  0.00           O  
ATOM    365  CG  ASN A  42     -15.878  -7.449  -3.653  1.00  0.00           C  
ATOM    366  ND2 ASN A  42     -16.346  -7.218  -4.874  1.00  0.00           N  
ATOM    367  OD1 ASN A  42     -16.056  -6.670  -2.714  1.00  0.00           O  
ATOM    368  N   TRP A  43     -12.075  -9.967  -1.803  1.00  0.00           N  
ATOM    369  CA  TRP A  43     -11.442 -11.207  -1.366  1.00  0.00           C  
ATOM    370  C   TRP A  43     -11.809 -11.525   0.080  1.00  0.00           C  
ATOM    371  CB  TRP A  43      -9.921 -11.115  -1.511  1.00  0.00           C  
ATOM    372  O   TRP A  43     -11.932 -12.694   0.453  1.00  0.00           O  
ATOM    373  CG  TRP A  43      -9.429 -11.322  -2.913  1.00  0.00           C  
ATOM    374  CD1 TRP A  43     -10.086 -11.010  -4.071  1.00  0.00           C  
ATOM    375  CD2 TRP A  43      -8.176 -11.891  -3.303  1.00  0.00           C  
ATOM    376  CE2 TRP A  43      -8.139 -11.894  -4.715  1.00  0.00           C  
ATOM    377  CE3 TRP A  43      -7.079 -12.400  -2.594  1.00  0.00           C  
ATOM    378  NE1 TRP A  43      -9.315 -11.352  -5.158  1.00  0.00           N  
ATOM    379  CH2 TRP A  43      -5.987 -12.878  -4.715  1.00  0.00           C  
ATOM    380  CZ2 TRP A  43      -7.047 -12.386  -5.432  1.00  0.00           C  
ATOM    381  CZ3 TRP A  43      -5.992 -12.889  -3.311  1.00  0.00           C  
ATOM    382  N   ILE A  44     -12.119 -10.434   0.875  1.00  0.00           N  
ATOM    383  CA  ILE A  44     -12.408 -10.628   2.292  1.00  0.00           C  
ATOM    384  C   ILE A  44     -13.429  -9.592   2.757  1.00  0.00           C  
ATOM    385  CB  ILE A  44     -11.125 -10.537   3.148  1.00  0.00           C  
ATOM    386  O   ILE A  44     -13.659  -8.589   2.077  1.00  0.00           O  
ATOM    387  CG1 ILE A  44     -10.514  -9.135   3.047  1.00  0.00           C  
ATOM    388  CG2 ILE A  44     -10.115 -11.606   2.722  1.00  0.00           C  
ATOM    389  CD1 ILE A  44      -9.497  -8.823   4.137  1.00  0.00           C  
ATOM    390  N   ARG A  45     -14.156  -9.944   3.743  1.00  0.00           N  
ATOM    391  CA  ARG A  45     -14.980  -8.997   4.489  1.00  0.00           C  
ATOM    392  C   ARG A  45     -14.353  -8.672   5.840  1.00  0.00           C  
ATOM    393  CB  ARG A  45     -16.392  -9.553   4.686  1.00  0.00           C  
ATOM    394  O   ARG A  45     -13.705  -9.524   6.451  1.00  0.00           O  
ATOM    395  CG  ARG A  45     -17.162  -9.752   3.390  1.00  0.00           C  
ATOM    396  CD  ARG A  45     -18.549 -10.326   3.641  1.00  0.00           C  
ATOM    397  NE  ARG A  45     -19.206 -10.714   2.395  1.00  0.00           N  
ATOM    398  NH1 ARG A  45     -21.161 -11.420   3.404  1.00  0.00           N  
ATOM    399  NH2 ARG A  45     -20.931 -11.543   1.126  1.00  0.00           N  
ATOM    400  CZ  ARG A  45     -20.431 -11.225   2.311  1.00  0.00           C  
ATOM    401  N   LEU A  46     -14.520  -7.306   6.126  1.00  0.00           N  
ATOM    402  CA  LEU A  46     -13.899  -6.857   7.367  1.00  0.00           C  
ATOM    403  C   LEU A  46     -14.957  -6.522   8.414  1.00  0.00           C  
ATOM    404  CB  LEU A  46     -13.012  -5.636   7.112  1.00  0.00           C  
ATOM    405  O   LEU A  46     -15.966  -5.886   8.100  1.00  0.00           O  
ATOM    406  CG  LEU A  46     -11.734  -5.883   6.308  1.00  0.00           C  
ATOM    407  CD1 LEU A  46     -11.099  -4.557   5.903  1.00  0.00           C  
ATOM    408  CD2 LEU A  46     -10.752  -6.730   7.110  1.00  0.00           C  
ATOM    409  N   TYR A  47     -14.694  -7.035   9.552  1.00  0.00           N  
ATOM    410  CA  TYR A  47     -15.484  -6.626  10.708  1.00  0.00           C  
ATOM    411  C   TYR A  47     -14.632  -5.845  11.702  1.00  0.00           C  
ATOM    412  CB  TYR A  47     -16.102  -7.847  11.397  1.00  0.00           C  
ATOM    413  O   TYR A  47     -13.653  -6.371  12.237  1.00  0.00           O  
ATOM    414  CG  TYR A  47     -16.975  -7.501  12.578  1.00  0.00           C  
ATOM    415  CD1 TYR A  47     -16.516  -7.672  13.882  1.00  0.00           C  
ATOM    416  CD2 TYR A  47     -18.260  -7.003  12.393  1.00  0.00           C  
ATOM    417  CE1 TYR A  47     -17.318  -7.356  14.974  1.00  0.00           C  
ATOM    418  CE2 TYR A  47     -19.071  -6.684  13.477  1.00  0.00           C  
ATOM    419  OH  TYR A  47     -19.390  -6.548  15.839  1.00  0.00           O  
ATOM    420  CZ  TYR A  47     -18.592  -6.863  14.762  1.00  0.00           C  
ATOM    421  N   MET A  48     -15.012  -4.442  11.801  1.00  0.00           N  
ATOM    422  CA  MET A  48     -14.282  -3.581  12.727  1.00  0.00           C  
ATOM    423  C   MET A  48     -15.215  -3.012  13.791  1.00  0.00           C  
ATOM    424  CB  MET A  48     -13.591  -2.442  11.974  1.00  0.00           C  
ATOM    425  O   MET A  48     -16.102  -2.214  13.482  1.00  0.00           O  
ATOM    426  CG  MET A  48     -12.521  -2.911  11.002  1.00  0.00           C  
ATOM    427  SD  MET A  48     -11.642  -1.515  10.198  1.00  0.00           S  
ATOM    428  CE  MET A  48     -10.662  -0.906  11.598  1.00  0.00           C  
ATOM    429  N   PRO A  49     -15.200  -3.574  15.053  1.00  0.00           N  
ATOM    430  CA  PRO A  49     -16.072  -3.021  16.091  1.00  0.00           C  
ATOM    431  C   PRO A  49     -15.743  -1.568  16.427  1.00  0.00           C  
ATOM    432  CB  PRO A  49     -15.810  -3.932  17.293  1.00  0.00           C  
ATOM    433  O   PRO A  49     -14.635  -1.103  16.151  1.00  0.00           O  
ATOM    434  CG  PRO A  49     -14.533  -4.637  16.967  1.00  0.00           C  
ATOM    435  CD  PRO A  49     -14.271  -4.492  15.496  1.00  0.00           C  
TER     436      PRO A  49                                                      
ATOM    437  N   ALA B  50     -15.599   4.850   8.773  1.00  0.00           N  
ATOM    438  CA  ALA B  50     -14.920   4.299   9.943  1.00  0.00           C  
ATOM    439  C   ALA B  50     -13.563   3.713   9.565  1.00  0.00           C  
ATOM    440  CB  ALA B  50     -15.788   3.236  10.611  1.00  0.00           C  
ATOM    441  O   ALA B  50     -12.588   3.863  10.304  1.00  0.00           O  
ATOM    442  N   TRP B  51     -13.595   3.125   8.444  1.00  0.00           N  
ATOM    443  CA  TRP B  51     -12.373   2.569   7.872  1.00  0.00           C  
ATOM    444  C   TRP B  51     -11.397   3.676   7.489  1.00  0.00           C  
ATOM    445  CB  TRP B  51     -12.696   1.710   6.646  1.00  0.00           C  
ATOM    446  O   TRP B  51     -10.210   3.605   7.814  1.00  0.00           O  
ATOM    447  CG  TRP B  51     -11.485   1.230   5.902  1.00  0.00           C  
ATOM    448  CD1 TRP B  51     -11.084   1.606   4.650  1.00  0.00           C  
ATOM    449  CD2 TRP B  51     -10.520   0.280   6.365  1.00  0.00           C  
ATOM    450  CE2 TRP B  51      -9.560   0.128   5.340  1.00  0.00           C  
ATOM    451  CE3 TRP B  51     -10.373  -0.457   7.547  1.00  0.00           C  
ATOM    452  NE1 TRP B  51      -9.927   0.947   4.307  1.00  0.00           N  
ATOM    453  CH2 TRP B  51      -8.347  -1.442   6.631  1.00  0.00           C  
ATOM    454  CZ2 TRP B  51      -8.466  -0.732   5.464  1.00  0.00           C  
ATOM    455  CZ3 TRP B  51      -9.285  -1.313   7.668  1.00  0.00           C  
ATOM    456  N   TYR B  52     -11.836   4.771   6.816  1.00  0.00           N  
ATOM    457  CA  TYR B  52     -11.021   5.914   6.420  1.00  0.00           C  
ATOM    458  C   TYR B  52     -10.531   6.683   7.641  1.00  0.00           C  
ATOM    459  CB  TYR B  52     -11.813   6.846   5.498  1.00  0.00           C  
ATOM    460  O   TYR B  52      -9.382   7.131   7.680  1.00  0.00           O  
ATOM    461  CG  TYR B  52     -12.061   6.274   4.124  1.00  0.00           C  
ATOM    462  CD1 TYR B  52     -10.999   5.943   3.284  1.00  0.00           C  
ATOM    463  CD2 TYR B  52     -13.355   6.066   3.660  1.00  0.00           C  
ATOM    464  CE1 TYR B  52     -11.222   5.417   2.016  1.00  0.00           C  
ATOM    465  CE2 TYR B  52     -13.590   5.541   2.394  1.00  0.00           C  
ATOM    466  OH  TYR B  52     -12.746   4.701   0.325  1.00  0.00           O  
ATOM    467  CZ  TYR B  52     -12.519   5.220   1.580  1.00  0.00           C  
ATOM    468  N   LYS B  53     -11.297   6.757   8.616  1.00  0.00           N  
ATOM    469  CA  LYS B  53     -10.936   7.363   9.894  1.00  0.00           C  
ATOM    470  C   LYS B  53      -9.907   6.512  10.634  1.00  0.00           C  
ATOM    471  CB  LYS B  53     -12.178   7.559  10.765  1.00  0.00           C  
ATOM    472  O   LYS B  53      -8.966   7.044  11.227  1.00  0.00           O  
ATOM    473  CG  LYS B  53     -13.056   8.726  10.337  1.00  0.00           C  
ATOM    474  CD  LYS B  53     -14.237   8.911  11.280  1.00  0.00           C  
ATOM    475  CE  LYS B  53     -15.167  10.018  10.802  1.00  0.00           C  
ATOM    476  NZ  LYS B  53     -16.352  10.173  11.698  1.00  0.00           N  
ATOM    477  N   ALA B  54     -10.038   5.269  10.599  1.00  0.00           N  
ATOM    478  CA  ALA B  54      -9.126   4.300  11.202  1.00  0.00           C  
ATOM    479  C   ALA B  54      -7.768   4.318  10.507  1.00  0.00           C  
ATOM    480  CB  ALA B  54      -9.729   2.898  11.150  1.00  0.00           C  
ATOM    481  O   ALA B  54      -6.727   4.235  11.162  1.00  0.00           O  
ATOM    482  N   ILE B  55      -7.818   4.550   9.217  1.00  0.00           N  
ATOM    483  CA  ILE B  55      -6.599   4.650   8.421  1.00  0.00           C  
ATOM    484  C   ILE B  55      -5.870   5.950   8.755  1.00  0.00           C  
ATOM    485  CB  ILE B  55      -6.904   4.579   6.908  1.00  0.00           C  
ATOM    486  O   ILE B  55      -4.652   5.954   8.947  1.00  0.00           O  
ATOM    487  CG1 ILE B  55      -7.403   3.180   6.529  1.00  0.00           C  
ATOM    488  CG2 ILE B  55      -5.666   4.959   6.090  1.00  0.00           C  
ATOM    489  CD1 ILE B  55      -7.897   3.067   5.093  1.00  0.00           C  
ATOM    490  N   ALA B  56      -6.542   6.937   8.757  1.00  0.00           N  
ATOM    491  CA  ALA B  56      -6.000   8.251   9.094  1.00  0.00           C  
ATOM    492  C   ALA B  56      -5.412   8.258  10.502  1.00  0.00           C  
ATOM    493  CB  ALA B  56      -7.081   9.322   8.967  1.00  0.00           C  
ATOM    494  O   ALA B  56      -4.338   8.820  10.731  1.00  0.00           O  
ATOM    495  N   ARG B  57      -5.959   7.614  11.429  1.00  0.00           N  
ATOM    496  CA  ARG B  57      -5.505   7.498  12.811  1.00  0.00           C  
ATOM    497  C   ARG B  57      -4.241   6.649  12.903  1.00  0.00           C  
ATOM    498  CB  ARG B  57      -6.604   6.898  13.690  1.00  0.00           C  
ATOM    499  O   ARG B  57      -3.373   6.907  13.739  1.00  0.00           O  
ATOM    500  CG  ARG B  57      -7.721   7.872  14.030  1.00  0.00           C  
ATOM    501  CD  ARG B  57      -8.788   7.224  14.902  1.00  0.00           C  
ATOM    502  NE  ARG B  57      -9.895   8.138  15.167  1.00  0.00           N  
ATOM    503  NH1 ARG B  57     -11.197   6.573  16.259  1.00  0.00           N  
ATOM    504  NH2 ARG B  57     -11.958   8.720  15.993  1.00  0.00           N  
ATOM    505  CZ  ARG B  57     -11.014   7.808  15.806  1.00  0.00           C  
ATOM    506  N   SER B  58      -4.210   5.666  12.058  1.00  0.00           N  
ATOM    507  CA  SER B  58      -3.092   4.729  12.055  1.00  0.00           C  
ATOM    508  C   SER B  58      -1.862   5.338  11.390  1.00  0.00           C  
ATOM    509  CB  SER B  58      -3.480   3.434  11.339  1.00  0.00           C  
ATOM    510  O   SER B  58      -0.734   4.919  11.658  1.00  0.00           O  
ATOM    511  OG  SER B  58      -3.559   3.638   9.939  1.00  0.00           O  
ATOM    512  N   MET B  59      -2.051   6.400  10.629  1.00  0.00           N  
ATOM    513  CA  MET B  59      -1.002   7.019   9.825  1.00  0.00           C  
ATOM    514  C   MET B  59      -0.531   8.325  10.456  1.00  0.00           C  
ATOM    515  CB  MET B  59      -1.496   7.275   8.400  1.00  0.00           C  
ATOM    516  O   MET B  59       0.426   8.939   9.981  1.00  0.00           O  
ATOM    517  CG  MET B  59      -1.795   6.006   7.618  1.00  0.00           C  
ATOM    518  SD  MET B  59      -2.345   6.352   5.901  1.00  0.00           S  
ATOM    519  CE  MET B  59      -2.604   4.659   5.302  1.00  0.00           C  
ATOM    520  N   LYS B  60      -1.032   8.752  11.855  1.00  0.00           N  
ATOM    521  CA  LYS B  60      -0.707   9.932  12.651  1.00  0.00           C  
ATOM    522  C   LYS B  60       0.758   9.921  13.078  1.00  0.00           C  
ATOM    523  CB  LYS B  60      -1.611  10.015  13.882  1.00  0.00           C  
ATOM    524  O   LYS B  60       1.332   8.857  13.318  1.00  0.00           O  
ATOM    525  CG  LYS B  60      -3.050  10.399  13.569  1.00  0.00           C  
ATOM    526  CD  LYS B  60      -3.847  10.663  14.840  1.00  0.00           C  
ATOM    527  CE  LYS B  60      -5.268  11.112  14.527  1.00  0.00           C  
ATOM    528  NZ  LYS B  60      -6.064  11.339  15.770  1.00  0.00           N  
ATOM    529  N   PRO B  61       1.282  11.173  13.006  1.00  0.00           N  
ATOM    530  CA  PRO B  61       0.609  12.458  13.209  1.00  0.00           C  
ATOM    531  C   PRO B  61       0.419  13.236  11.909  1.00  0.00           C  
ATOM    532  CB  PRO B  61       1.551  13.203  14.159  1.00  0.00           C  
ATOM    533  O   PRO B  61      -0.294  14.243  11.886  1.00  0.00           O  
ATOM    534  CG  PRO B  61       2.902  12.624  13.889  1.00  0.00           C  
ATOM    535  CD  PRO B  61       2.728  11.218  13.391  1.00  0.00           C  
ATOM    536  N   ASN B  62       0.589  12.682  10.718  1.00  0.00           N  
ATOM    537  CA  ASN B  62       0.795  13.518   9.540  1.00  0.00           C  
ATOM    538  C   ASN B  62      -0.292  13.291   8.494  1.00  0.00           C  
ATOM    539  CB  ASN B  62       2.177  13.262   8.935  1.00  0.00           C  
ATOM    540  O   ASN B  62      -0.181  13.768   7.363  1.00  0.00           O  
ATOM    541  CG  ASN B  62       3.305  13.641   9.873  1.00  0.00           C  
ATOM    542  ND2 ASN B  62       4.360  12.834   9.889  1.00  0.00           N  
ATOM    543  OD1 ASN B  62       3.230  14.651  10.578  1.00  0.00           O  
ATOM    544  N   VAL B  63      -1.232  12.555   8.960  1.00  0.00           N  
ATOM    545  CA  VAL B  63      -2.331  12.314   8.031  1.00  0.00           C  
ATOM    546  C   VAL B  63      -3.664  12.591   8.723  1.00  0.00           C  
ATOM    547  CB  VAL B  63      -2.305  10.870   7.483  1.00  0.00           C  
ATOM    548  O   VAL B  63      -3.878  12.169   9.862  1.00  0.00           O  
ATOM    549  CG1 VAL B  63      -3.483  10.628   6.541  1.00  0.00           C  
ATOM    550  CG2 VAL B  63      -0.982  10.593   6.772  1.00  0.00           C  
ATOM    551  N   SER B  64      -4.463  13.486   8.099  1.00  0.00           N  
ATOM    552  CA  SER B  64      -5.825  13.736   8.560  1.00  0.00           C  
ATOM    553  C   SER B  64      -6.840  13.468   7.454  1.00  0.00           C  
ATOM    554  CB  SER B  64      -5.967  15.175   9.057  1.00  0.00           C  
ATOM    555  O   SER B  64      -6.547  13.668   6.274  1.00  0.00           O  
ATOM    556  OG  SER B  64      -4.969  15.477  10.016  1.00  0.00           O  
ATOM    557  N   TYR B  65      -7.953  12.838   7.910  1.00  0.00           N  
ATOM    558  CA  TYR B  65      -9.020  12.535   6.964  1.00  0.00           C  
ATOM    559  C   TYR B  65     -10.155  13.545   7.080  1.00  0.00           C  
ATOM    560  CB  TYR B  65      -9.556  11.119   7.194  1.00  0.00           C  
ATOM    561  O   TYR B  65     -10.704  13.751   8.165  1.00  0.00           O  
ATOM    562  CG  TYR B  65     -10.722  10.759   6.305  1.00  0.00           C  
ATOM    563  CD1 TYR B  65     -11.976  10.481   6.844  1.00  0.00           C  
ATOM    564  CD2 TYR B  65     -10.571  10.695   4.924  1.00  0.00           C  
ATOM    565  CE1 TYR B  65     -13.052  10.147   6.029  1.00  0.00           C  
ATOM    566  CE2 TYR B  65     -11.640  10.362   4.098  1.00  0.00           C  
ATOM    567  OH  TYR B  65     -13.937   9.760   3.847  1.00  0.00           O  
ATOM    568  CZ  TYR B  65     -12.875  10.090   4.659  1.00  0.00           C  
ATOM    569  N   LEU B  66     -10.361  14.278   5.993  1.00  0.00           N  
ATOM    570  CA  LEU B  66     -11.444  15.253   5.932  1.00  0.00           C  
ATOM    571  C   LEU B  66     -12.653  14.678   5.202  1.00  0.00           C  
ATOM    572  CB  LEU B  66     -10.973  16.533   5.235  1.00  0.00           C  
ATOM    573  O   LEU B  66     -12.576  14.369   4.011  1.00  0.00           O  
ATOM    574  CG  LEU B  66      -9.800  17.267   5.885  1.00  0.00           C  
ATOM    575  CD1 LEU B  66      -9.261  18.342   4.946  1.00  0.00           C  
ATOM    576  CD2 LEU B  66     -10.222  17.877   7.217  1.00  0.00           C  
ATOM    577  N   ARG B  67     -13.709  14.300   5.934  1.00  0.00           N  
ATOM    578  CA  ARG B  67     -14.886  13.531   5.540  1.00  0.00           C  
ATOM    579  C   ARG B  67     -15.657  14.240   4.432  1.00  0.00           C  
ATOM    580  CB  ARG B  67     -15.799  13.291   6.744  1.00  0.00           C  
ATOM    581  O   ARG B  67     -16.117  13.603   3.483  1.00  0.00           O  
ATOM    582  CG  ARG B  67     -16.944  12.330   6.467  1.00  0.00           C  
ATOM    583  CD  ARG B  67     -17.773  12.066   7.716  1.00  0.00           C  
ATOM    584  NE  ARG B  67     -18.945  11.246   7.421  1.00  0.00           N  
ATOM    585  NH1 ARG B  67     -19.579  10.991   9.628  1.00  0.00           N  
ATOM    586  NH2 ARG B  67     -20.812  10.020   7.957  1.00  0.00           N  
ATOM    587  CZ  ARG B  67     -19.776  10.754   8.336  1.00  0.00           C  
ATOM    588  N   GLU B  68     -15.611  15.606   4.354  1.00  0.00           N  
ATOM    589  CA  GLU B  68     -16.486  16.433   3.528  1.00  0.00           C  
ATOM    590  C   GLU B  68     -16.001  16.476   2.082  1.00  0.00           C  
ATOM    591  CB  GLU B  68     -16.577  17.852   4.095  1.00  0.00           C  
ATOM    592  O   GLU B  68     -16.808  16.472   1.151  1.00  0.00           O  
ATOM    593  CG  GLU B  68     -17.514  17.979   5.288  1.00  0.00           C  
ATOM    594  CD  GLU B  68     -17.622  19.400   5.817  1.00  0.00           C  
ATOM    595  OE1 GLU B  68     -18.354  19.624   6.809  1.00  0.00           O  
ATOM    596  OE2 GLU B  68     -16.971  20.296   5.236  1.00  0.00           O  
ATOM    597  N   GLU B  69     -14.762  15.758   1.849  1.00  0.00           N  
ATOM    598  CA  GLU B  69     -14.210  15.713   0.498  1.00  0.00           C  
ATOM    599  C   GLU B  69     -13.437  14.419   0.260  1.00  0.00           C  
ATOM    600  CB  GLU B  69     -13.304  16.921   0.247  1.00  0.00           C  
ATOM    601  O   GLU B  69     -12.772  14.267  -0.767  1.00  0.00           O  
ATOM    602  CG  GLU B  69     -14.040  18.253   0.252  1.00  0.00           C  
ATOM    603  CD  GLU B  69     -13.133  19.440  -0.032  1.00  0.00           C  
ATOM    604  OE1 GLU B  69     -13.640  20.581  -0.132  1.00  0.00           O  
ATOM    605  OE2 GLU B  69     -11.906  19.228  -0.157  1.00  0.00           O  
ATOM    606  N   ASP B  70     -13.810  13.387   1.067  1.00  0.00           N  
ATOM    607  CA  ASP B  70     -13.011  12.170   0.953  1.00  0.00           C  
ATOM    608  C   ASP B  70     -11.550  12.499   0.652  1.00  0.00           C  
ATOM    609  CB  ASP B  70     -13.579  11.254  -0.133  1.00  0.00           C  
ATOM    610  O   ASP B  70     -10.980  11.987  -0.314  1.00  0.00           O  
ATOM    611  CG  ASP B  70     -14.961  10.723   0.203  1.00  0.00           C  
ATOM    612  OD1 ASP B  70     -15.221  10.400   1.382  1.00  0.00           O  
ATOM    613  OD2 ASP B  70     -15.798  10.624  -0.720  1.00  0.00           O  
ATOM    614  N   VAL B  71     -11.020  13.459   1.457  1.00  0.00           N  
ATOM    615  CA  VAL B  71      -9.672  13.965   1.225  1.00  0.00           C  
ATOM    616  C   VAL B  71      -8.782  13.633   2.420  1.00  0.00           C  
ATOM    617  CB  VAL B  71      -9.674  15.489   0.969  1.00  0.00           C  
ATOM    618  O   VAL B  71      -9.178  13.831   3.571  1.00  0.00           O  
ATOM    619  CG1 VAL B  71      -8.248  16.010   0.797  1.00  0.00           C  
ATOM    620  CG2 VAL B  71     -10.520  15.822  -0.258  1.00  0.00           C  
ATOM    621  N   PHE B  72      -7.595  13.054   2.061  1.00  0.00           N  
ATOM    622  CA  PHE B  72      -6.541  12.856   3.049  1.00  0.00           C  
ATOM    623  C   PHE B  72      -5.519  13.985   2.985  1.00  0.00           C  
ATOM    624  CB  PHE B  72      -5.847  11.507   2.834  1.00  0.00           C  
ATOM    625  O   PHE B  72      -4.991  14.291   1.914  1.00  0.00           O  
ATOM    626  CG  PHE B  72      -6.582  10.342   3.439  1.00  0.00           C  
ATOM    627  CD1 PHE B  72      -6.185   9.809   4.659  1.00  0.00           C  
ATOM    628  CD2 PHE B  72      -7.672   9.780   2.788  1.00  0.00           C  
ATOM    629  CE1 PHE B  72      -6.864   8.731   5.222  1.00  0.00           C  
ATOM    630  CE2 PHE B  72      -8.356   8.702   3.344  1.00  0.00           C  
ATOM    631  CZ  PHE B  72      -7.949   8.179   4.560  1.00  0.00           C  
ATOM    632  N   TYR B  73      -5.411  14.640   4.145  1.00  0.00           N  
ATOM    633  CA  TYR B  73      -4.349  15.632   4.270  1.00  0.00           C  
ATOM    634  C   TYR B  73      -3.072  14.999   4.810  1.00  0.00           C  
ATOM    635  CB  TYR B  73      -4.790  16.779   5.183  1.00  0.00           C  
ATOM    636  O   TYR B  73      -3.058  14.469   5.924  1.00  0.00           O  
ATOM    637  CG  TYR B  73      -3.754  17.867   5.335  1.00  0.00           C  
ATOM    638  CD1 TYR B  73      -2.868  17.867   6.410  1.00  0.00           C  
ATOM    639  CD2 TYR B  73      -3.659  18.896   4.405  1.00  0.00           C  
ATOM    640  CE1 TYR B  73      -1.913  18.868   6.555  1.00  0.00           C  
ATOM    641  CE2 TYR B  73      -2.708  19.902   4.540  1.00  0.00           C  
ATOM    642  OH  TYR B  73      -0.897  20.872   5.755  1.00  0.00           O  
ATOM    643  CZ  TYR B  73      -1.840  19.879   5.616  1.00  0.00           C  
ATOM    644  N   VAL B  74      -1.962  15.063   3.931  1.00  0.00           N  
ATOM    645  CA  VAL B  74      -0.721  14.384   4.290  1.00  0.00           C  
ATOM    646  C   VAL B  74       0.424  15.392   4.340  1.00  0.00           C  
ATOM    647  CB  VAL B  74      -0.388  13.248   3.297  1.00  0.00           C  
ATOM    648  O   VAL B  74       0.765  16.004   3.325  1.00  0.00           O  
ATOM    649  CG1 VAL B  74       0.865  12.494   3.739  1.00  0.00           C  
ATOM    650  CG2 VAL B  74      -1.572  12.291   3.165  1.00  0.00           C  
ATOM    651  N   GLU B  75       1.000  15.656   5.593  1.00  0.00           N  
ATOM    652  CA  GLU B  75       2.076  16.618   5.815  1.00  0.00           C  
ATOM    653  C   GLU B  75       3.436  16.012   5.479  1.00  0.00           C  
ATOM    654  CB  GLU B  75       2.064  17.114   7.263  1.00  0.00           C  
ATOM    655  O   GLU B  75       4.280  16.669   4.866  1.00  0.00           O  
ATOM    656  CG  GLU B  75       0.943  18.096   7.568  1.00  0.00           C  
ATOM    657  CD  GLU B  75       0.936  18.569   9.012  1.00  0.00           C  
ATOM    658  OE1 GLU B  75       0.036  19.354   9.390  1.00  0.00           O  
ATOM    659  OE2 GLU B  75       1.837  18.152   9.773  1.00  0.00           O  
ATOM    660  N   GLU B  76       3.637  14.733   5.811  1.00  0.00           N  
ATOM    661  CA  GLU B  76       4.830  13.939   5.530  1.00  0.00           C  
ATOM    662  C   GLU B  76       4.462  12.518   5.115  1.00  0.00           C  
ATOM    663  CB  GLU B  76       5.754  13.908   6.751  1.00  0.00           C  
ATOM    664  O   GLU B  76       3.605  11.886   5.736  1.00  0.00           O  
ATOM    665  CG  GLU B  76       7.130  13.324   6.465  1.00  0.00           C  
ATOM    666  CD  GLU B  76       8.038  13.304   7.684  1.00  0.00           C  
ATOM    667  OE1 GLU B  76       9.154  12.742   7.601  1.00  0.00           O  
ATOM    668  OE2 GLU B  76       7.630  13.853   8.732  1.00  0.00           O  
ATOM    669  N   ILE B  77       5.073  12.149   3.997  1.00  0.00           N  
ATOM    670  CA  ILE B  77       4.782  10.814   3.486  1.00  0.00           C  
ATOM    671  C   ILE B  77       5.750   9.805   4.098  1.00  0.00           C  
ATOM    672  CB  ILE B  77       4.864  10.769   1.944  1.00  0.00           C  
ATOM    673  O   ILE B  77       6.968   9.945   3.967  1.00  0.00           O  
ATOM    674  CG1 ILE B  77       3.821  11.707   1.325  1.00  0.00           C  
ATOM    675  CG2 ILE B  77       4.681   9.336   1.435  1.00  0.00           C  
ATOM    676  CD1 ILE B  77       3.839  11.736  -0.197  1.00  0.00           C  
ATOM    677  N   HIS B  78       5.122   8.949   4.929  1.00  0.00           N  
ATOM    678  CA  HIS B  78       5.851   7.790   5.430  1.00  0.00           C  
ATOM    679  C   HIS B  78       5.776   6.625   4.448  1.00  0.00           C  
ATOM    680  CB  HIS B  78       5.306   7.363   6.794  1.00  0.00           C  
ATOM    681  O   HIS B  78       4.791   6.484   3.720  1.00  0.00           O  
ATOM    682  CG  HIS B  78       6.216   6.441   7.542  1.00  0.00           C  
ATOM    683  CD2 HIS B  78       7.114   6.684   8.526  1.00  0.00           C  
ATOM    684  ND1 HIS B  78       6.266   5.086   7.300  1.00  0.00           N  
ATOM    685  CE1 HIS B  78       7.158   4.533   8.106  1.00  0.00           C  
ATOM    686  NE2 HIS B  78       7.687   5.481   8.860  1.00  0.00           N  
ATOM    687  N   PRO B  79       6.936   5.938   4.364  1.00  0.00           N  
ATOM    688  CA  PRO B  79       6.988   4.823   3.414  1.00  0.00           C  
ATOM    689  C   PRO B  79       5.797   3.878   3.549  1.00  0.00           C  
ATOM    690  CB  PRO B  79       8.294   4.112   3.777  1.00  0.00           C  
ATOM    691  O   PRO B  79       5.297   3.362   2.546  1.00  0.00           O  
ATOM    692  CG  PRO B  79       9.162   5.180   4.358  1.00  0.00           C  
ATOM    693  CD  PRO B  79       8.287   6.175   5.065  1.00  0.00           C  
ATOM    694  N   TYR B  80       5.143   3.743   4.651  1.00  0.00           N  
ATOM    695  CA  TYR B  80       4.004   2.861   4.881  1.00  0.00           C  
ATOM    696  C   TYR B  80       2.700   3.536   4.473  1.00  0.00           C  
ATOM    697  CB  TYR B  80       3.937   2.443   6.353  1.00  0.00           C  
ATOM    698  O   TYR B  80       1.727   2.862   4.127  1.00  0.00           O  
ATOM    699  CG  TYR B  80       5.119   1.620   6.805  1.00  0.00           C  
ATOM    700  CD1 TYR B  80       5.372   0.366   6.254  1.00  0.00           C  
ATOM    701  CD2 TYR B  80       5.986   2.095   7.783  1.00  0.00           C  
ATOM    702  CE1 TYR B  80       6.459  -0.396   6.668  1.00  0.00           C  
ATOM    703  CE2 TYR B  80       7.076   1.342   8.206  1.00  0.00           C  
ATOM    704  OH  TYR B  80       8.382  -0.651   8.057  1.00  0.00           O  
ATOM    705  CZ  TYR B  80       7.304   0.099   7.643  1.00  0.00           C  
ATOM    706  N   THR B  81       2.600   4.841   4.294  1.00  0.00           N  
ATOM    707  CA  THR B  81       1.474   5.699   3.945  1.00  0.00           C  
ATOM    708  C   THR B  81       1.365   5.861   2.432  1.00  0.00           C  
ATOM    709  CB  THR B  81       1.602   7.085   4.604  1.00  0.00           C  
ATOM    710  O   THR B  81       0.266   6.017   1.896  1.00  0.00           O  
ATOM    711  CG2 THR B  81       0.357   7.930   4.356  1.00  0.00           C  
ATOM    712  OG1 THR B  81       1.782   6.922   6.016  1.00  0.00           O  
ATOM    713  N   ILE B  82       2.401   5.651   1.700  1.00  0.00           N  
ATOM    714  CA  ILE B  82       2.528   5.863   0.262  1.00  0.00           C  
ATOM    715  C   ILE B  82       1.745   4.788  -0.489  1.00  0.00           C  
ATOM    716  CB  ILE B  82       4.009   5.854  -0.181  1.00  0.00           C  
ATOM    717  O   ILE B  82       1.021   5.090  -1.441  1.00  0.00           O  
ATOM    718  CG1 ILE B  82       4.740   7.080   0.378  1.00  0.00           C  
ATOM    719  CG2 ILE B  82       4.115   5.802  -1.708  1.00  0.00           C  
ATOM    720  CD1 ILE B  82       6.250   7.039   0.190  1.00  0.00           C  
ATOM    721  N   MET B  83       1.684   3.721   0.067  1.00  0.00           N  
ATOM    722  CA  MET B  83       1.087   2.558  -0.584  1.00  0.00           C  
ATOM    723  C   MET B  83      -0.424   2.534  -0.376  1.00  0.00           C  
ATOM    724  CB  MET B  83       1.708   1.266  -0.052  1.00  0.00           C  
ATOM    725  O   MET B  83      -1.180   2.288  -1.317  1.00  0.00           O  
ATOM    726  CG  MET B  83       1.343   0.032  -0.860  1.00  0.00           C  
ATOM    727  SD  MET B  83       2.131  -1.493  -0.211  1.00  0.00           S  
ATOM    728  CE  MET B  83       1.347  -1.587   1.423  1.00  0.00           C  
ATOM    729  N   VAL B  84      -0.885   2.712   0.790  1.00  0.00           N  
ATOM    730  CA  VAL B  84      -2.307   2.769   1.110  1.00  0.00           C  
ATOM    731  C   VAL B  84      -2.957   3.936   0.370  1.00  0.00           C  
ATOM    732  CB  VAL B  84      -2.542   2.905   2.631  1.00  0.00           C  
ATOM    733  O   VAL B  84      -4.000   3.772  -0.267  1.00  0.00           O  
ATOM    734  CG1 VAL B  84      -4.021   3.141   2.931  1.00  0.00           C  
ATOM    735  CG2 VAL B  84      -2.037   1.662   3.362  1.00  0.00           C  
ATOM    736  N   LEU B  85      -2.257   4.920   0.297  1.00  0.00           N  
ATOM    737  CA  LEU B  85      -2.774   6.135  -0.323  1.00  0.00           C  
ATOM    738  C   LEU B  85      -2.702   6.042  -1.844  1.00  0.00           C  
ATOM    739  CB  LEU B  85      -1.994   7.359   0.162  1.00  0.00           C  
ATOM    740  O   LEU B  85      -3.604   6.509  -2.543  1.00  0.00           O  
ATOM    741  CG  LEU B  85      -2.178   7.741   1.632  1.00  0.00           C  
ATOM    742  CD1 LEU B  85      -1.303   8.940   1.981  1.00  0.00           C  
ATOM    743  CD2 LEU B  85      -3.644   8.038   1.928  1.00  0.00           C  
ATOM    744  N   SER B  86      -1.600   5.418  -2.319  1.00  0.00           N  
ATOM    745  CA  SER B  86      -1.428   5.195  -3.751  1.00  0.00           C  
ATOM    746  C   SER B  86      -2.501   4.261  -4.298  1.00  0.00           C  
ATOM    747  CB  SER B  86      -0.042   4.618  -4.041  1.00  0.00           C  
ATOM    748  O   SER B  86      -3.058   4.507  -5.370  1.00  0.00           O  
ATOM    749  OG  SER B  86       0.971   5.555  -3.716  1.00  0.00           O  
ATOM    750  N   TYR B  87      -2.772   3.272  -3.545  1.00  0.00           N  
ATOM    751  CA  TYR B  87      -3.811   2.316  -3.909  1.00  0.00           C  
ATOM    752  C   TYR B  87      -5.190   2.964  -3.861  1.00  0.00           C  
ATOM    753  CB  TYR B  87      -3.773   1.100  -2.979  1.00  0.00           C  
ATOM    754  O   TYR B  87      -5.987   2.812  -4.790  1.00  0.00           O  
ATOM    755  CG  TYR B  87      -4.842   0.076  -3.274  1.00  0.00           C  
ATOM    756  CD1 TYR B  87      -5.995   0.000  -2.496  1.00  0.00           C  
ATOM    757  CD2 TYR B  87      -4.701  -0.818  -4.330  1.00  0.00           C  
ATOM    758  CE1 TYR B  87      -6.982  -0.943  -2.763  1.00  0.00           C  
ATOM    759  CE2 TYR B  87      -5.681  -1.765  -4.606  1.00  0.00           C  
ATOM    760  OH  TYR B  87      -7.790  -2.756  -4.088  1.00  0.00           O  
ATOM    761  CZ  TYR B  87      -6.817  -1.820  -3.819  1.00  0.00           C  
ATOM    762  N   MET B  88      -5.469   3.653  -2.873  1.00  0.00           N  
ATOM    763  CA  MET B  88      -6.765   4.301  -2.688  1.00  0.00           C  
ATOM    764  C   MET B  88      -6.956   5.431  -3.693  1.00  0.00           C  
ATOM    765  CB  MET B  88      -6.899   4.840  -1.263  1.00  0.00           C  
ATOM    766  O   MET B  88      -8.068   5.658  -4.175  1.00  0.00           O  
ATOM    767  CG  MET B  88      -6.941   3.755  -0.199  1.00  0.00           C  
ATOM    768  SD  MET B  88      -7.078   4.440   1.498  1.00  0.00           S  
ATOM    769  CE  MET B  88      -8.800   5.010   1.475  1.00  0.00           C  
ATOM    770  N   MET B  89      -5.872   6.148  -4.038  1.00  0.00           N  
ATOM    771  CA  MET B  89      -5.902   7.231  -5.016  1.00  0.00           C  
ATOM    772  C   MET B  89      -6.130   6.688  -6.423  1.00  0.00           C  
ATOM    773  CB  MET B  89      -4.601   8.034  -4.971  1.00  0.00           C  
ATOM    774  O   MET B  89      -6.851   7.294  -7.218  1.00  0.00           O  
ATOM    775  CG  MET B  89      -4.476   8.930  -3.749  1.00  0.00           C  
ATOM    776  SD  MET B  89      -2.892   9.857  -3.715  1.00  0.00           S  
ATOM    777  CE  MET B  89      -3.100  10.899  -5.185  1.00  0.00           C  
ATOM    778  N   HIS B  90      -5.475   5.518  -6.664  1.00  0.00           N  
ATOM    779  CA  HIS B  90      -5.573   4.885  -7.974  1.00  0.00           C  
ATOM    780  C   HIS B  90      -7.014   4.508  -8.298  1.00  0.00           C  
ATOM    781  CB  HIS B  90      -4.678   3.646  -8.039  1.00  0.00           C  
ATOM    782  O   HIS B  90      -7.458   4.655  -9.439  1.00  0.00           O  
ATOM    783  CG  HIS B  90      -4.741   2.928  -9.349  1.00  0.00           C  
ATOM    784  CD2 HIS B  90      -4.071   3.132 -10.508  1.00  0.00           C  
ATOM    785  ND1 HIS B  90      -5.579   1.856  -9.571  1.00  0.00           N  
ATOM    786  CE1 HIS B  90      -5.419   1.431 -10.813  1.00  0.00           C  
ATOM    787  NE2 HIS B  90      -4.510   2.188 -11.403  1.00  0.00           N  
ATOM    788  N   ASP B  91      -7.744   4.152  -7.406  1.00  0.00           N  
ATOM    789  CA  ASP B  91      -9.097   3.646  -7.616  1.00  0.00           C  
ATOM    790  C   ASP B  91     -10.140   4.699  -7.252  1.00  0.00           C  
ATOM    791  CB  ASP B  91      -9.326   2.373  -6.798  1.00  0.00           C  
ATOM    792  O   ASP B  91     -11.324   4.385  -7.113  1.00  0.00           O  
ATOM    793  CG  ASP B  91      -8.638   1.156  -7.390  1.00  0.00           C  
ATOM    794  OD1 ASP B  91      -8.422   1.115  -8.620  1.00  0.00           O  
ATOM    795  OD2 ASP B  91      -8.311   0.227  -6.619  1.00  0.00           O  
ATOM    796  N   ASN B  92      -9.659   5.977  -7.099  1.00  0.00           N  
ATOM    797  CA  ASN B  92     -10.466   7.169  -6.864  1.00  0.00           C  
ATOM    798  C   ASN B  92     -11.226   7.080  -5.544  1.00  0.00           C  
ATOM    799  CB  ASN B  92     -11.438   7.397  -8.023  1.00  0.00           C  
ATOM    800  O   ASN B  92     -12.343   7.589  -5.430  1.00  0.00           O  
ATOM    801  CG  ASN B  92     -10.737   7.809  -9.302  1.00  0.00           C  
ATOM    802  ND2 ASN B  92     -11.190   7.270 -10.428  1.00  0.00           N  
ATOM    803  OD1 ASN B  92      -9.794   8.605  -9.279  1.00  0.00           O  
ATOM    804  N   TRP B  93     -10.664   6.259  -4.662  1.00  0.00           N  
ATOM    805  CA  TRP B  93     -11.292   6.056  -3.360  1.00  0.00           C  
ATOM    806  C   TRP B  93     -11.092   7.274  -2.464  1.00  0.00           C  
ATOM    807  CB  TRP B  93     -10.727   4.807  -2.679  1.00  0.00           C  
ATOM    808  O   TRP B  93     -11.978   7.631  -1.685  1.00  0.00           O  
ATOM    809  CG  TRP B  93     -11.316   3.522  -3.178  1.00  0.00           C  
ATOM    810  CD1 TRP B  93     -11.780   3.262  -4.437  1.00  0.00           C  
ATOM    811  CD2 TRP B  93     -11.508   2.321  -2.424  1.00  0.00           C  
ATOM    812  CE2 TRP B  93     -12.094   1.372  -3.291  1.00  0.00           C  
ATOM    813  CE3 TRP B  93     -11.241   1.955  -1.098  1.00  0.00           C  
ATOM    814  NE1 TRP B  93     -12.249   1.971  -4.512  1.00  0.00           N  
ATOM    815  CH2 TRP B  93     -12.146  -0.253  -1.572  1.00  0.00           C  
ATOM    816  CZ2 TRP B  93     -12.417   0.079  -2.874  1.00  0.00           C  
ATOM    817  CZ3 TRP B  93     -11.564   0.667  -0.685  1.00  0.00           C  
ATOM    818  N   ILE B  94      -9.978   8.013  -2.717  1.00  0.00           N  
ATOM    819  CA  ILE B  94      -9.656   9.160  -1.876  1.00  0.00           C  
ATOM    820  C   ILE B  94      -8.960  10.233  -2.710  1.00  0.00           C  
ATOM    821  CB  ILE B  94      -8.769   8.752  -0.679  1.00  0.00           C  
ATOM    822  O   ILE B  94      -8.486   9.958  -3.815  1.00  0.00           O  
ATOM    823  CG1 ILE B  94      -7.423   8.209  -1.173  1.00  0.00           C  
ATOM    824  CG2 ILE B  94      -9.486   7.721   0.198  1.00  0.00           C  
ATOM    825  CD1 ILE B  94      -6.319   8.244  -0.125  1.00  0.00           C  
ATOM    826  N   ARG B  95      -9.131  11.410  -2.290  1.00  0.00           N  
ATOM    827  CA  ARG B  95      -8.320  12.512  -2.798  1.00  0.00           C  
ATOM    828  C   ARG B  95      -7.254  12.920  -1.787  1.00  0.00           C  
ATOM    829  CB  ARG B  95      -9.203  13.714  -3.143  1.00  0.00           C  
ATOM    830  O   ARG B  95      -7.486  12.865  -0.577  1.00  0.00           O  
ATOM    831  CG  ARG B  95     -10.207  13.443  -4.251  1.00  0.00           C  
ATOM    832  CD  ARG B  95     -11.063  14.667  -4.548  1.00  0.00           C  
ATOM    833  NE  ARG B  95     -12.115  14.367  -5.516  1.00  0.00           N  
ATOM    834  NH1 ARG B  95     -12.742  16.568  -5.826  1.00  0.00           N  
ATOM    835  NH2 ARG B  95     -13.815  14.894  -6.967  1.00  0.00           N  
ATOM    836  CZ  ARG B  95     -12.888  15.277  -6.101  1.00  0.00           C  
ATOM    837  N   LEU B  96      -6.043  13.135  -2.410  1.00  0.00           N  
ATOM    838  CA  LEU B  96      -4.925  13.470  -1.535  1.00  0.00           C  
ATOM    839  C   LEU B  96      -4.569  14.949  -1.651  1.00  0.00           C  
ATOM    840  CB  LEU B  96      -3.703  12.612  -1.874  1.00  0.00           C  
ATOM    841  O   LEU B  96      -4.498  15.490  -2.757  1.00  0.00           O  
ATOM    842  CG  LEU B  96      -3.798  11.127  -1.517  1.00  0.00           C  
ATOM    843  CD1 LEU B  96      -2.654  10.353  -2.162  1.00  0.00           C  
ATOM    844  CD2 LEU B  96      -3.792  10.939  -0.004  1.00  0.00           C  
ATOM    845  N   TYR B  97      -4.447  15.523  -0.531  1.00  0.00           N  
ATOM    846  CA  TYR B  97      -3.896  16.872  -0.471  1.00  0.00           C  
ATOM    847  C   TYR B  97      -2.533  16.875   0.211  1.00  0.00           C  
ATOM    848  CB  TYR B  97      -4.852  17.811   0.270  1.00  0.00           C  
ATOM    849  O   TYR B  97      -2.416  16.498   1.379  1.00  0.00           O  
ATOM    850  CG  TYR B  97      -4.367  19.239   0.342  1.00  0.00           C  
ATOM    851  CD1 TYR B  97      -3.816  19.749   1.515  1.00  0.00           C  
ATOM    852  CD2 TYR B  97      -4.460  20.080  -0.762  1.00  0.00           C  
ATOM    853  CE1 TYR B  97      -3.369  21.065   1.586  1.00  0.00           C  
ATOM    854  CE2 TYR B  97      -4.017  21.397  -0.702  1.00  0.00           C  
ATOM    855  OH  TYR B  97      -3.033  23.182   0.540  1.00  0.00           O  
ATOM    856  CZ  TYR B  97      -3.473  21.879   0.475  1.00  0.00           C  
ATOM    857  N   MET B  98      -1.427  17.206  -0.670  1.00  0.00           N  
ATOM    858  CA  MET B  98      -0.062  17.247  -0.154  1.00  0.00           C  
ATOM    859  C   MET B  98       0.529  18.647  -0.288  1.00  0.00           C  
ATOM    860  CB  MET B  98       0.821  16.234  -0.885  1.00  0.00           C  
ATOM    861  O   MET B  98       0.794  19.110  -1.399  1.00  0.00           O  
ATOM    862  CG  MET B  98       0.438  14.787  -0.625  1.00  0.00           C  
ATOM    863  SD  MET B  98       1.609  13.601  -1.392  1.00  0.00           S  
ATOM    864  CE  MET B  98       3.078  13.894  -0.368  1.00  0.00           C  
ATOM    865  N   PRO B  99       0.522  19.472   0.821  1.00  0.00           N  
ATOM    866  CA  PRO B  99       1.124  20.803   0.721  1.00  0.00           C  
ATOM    867  C   PRO B  99       2.626  20.753   0.451  1.00  0.00           C  
ATOM    868  CB  PRO B  99       0.837  21.424   2.091  1.00  0.00           C  
ATOM    869  O   PRO B  99       3.264  19.722   0.681  1.00  0.00           O  
ATOM    870  CG  PRO B  99       0.565  20.260   2.988  1.00  0.00           C  
ATOM    871  CD  PRO B  99       0.159  19.089   2.141  1.00  0.00           C  
TER     872      PRO B  99                                                      
ATOM    873  N   ALA C 100       4.919  15.617  -7.912  1.00  0.00           N  
ATOM    874  CA  ALA C 100       5.195  15.885  -6.503  1.00  0.00           C  
ATOM    875  C   ALA C 100       5.015  14.626  -5.659  1.00  0.00           C  
ATOM    876  CB  ALA C 100       4.291  17.002  -5.986  1.00  0.00           C  
ATOM    877  O   ALA C 100       5.795  14.371  -4.739  1.00  0.00           O  
ATOM    878  N   TRP C 101       4.030  13.890  -6.050  1.00  0.00           N  
ATOM    879  CA  TRP C 101       3.745  12.605  -5.420  1.00  0.00           C  
ATOM    880  C   TRP C 101       4.849  11.596  -5.716  1.00  0.00           C  
ATOM    881  CB  TRP C 101       2.396  12.059  -5.897  1.00  0.00           C  
ATOM    882  O   TRP C 101       5.342  10.921  -4.809  1.00  0.00           O  
ATOM    883  CG  TRP C 101       2.104  10.664  -5.431  1.00  0.00           C  
ATOM    884  CD1 TRP C 101       2.039   9.536  -6.200  1.00  0.00           C  
ATOM    885  CD2 TRP C 101       1.833  10.252  -4.088  1.00  0.00           C  
ATOM    886  CE2 TRP C 101       1.613   8.857  -4.116  1.00  0.00           C  
ATOM    887  CE3 TRP C 101       1.756  10.927  -2.862  1.00  0.00           C  
ATOM    888  NE1 TRP C 101       1.744   8.445  -5.414  1.00  0.00           N  
ATOM    889  CH2 TRP C 101       1.251   8.809  -1.777  1.00  0.00           C  
ATOM    890  CZ2 TRP C 101       1.320   8.124  -2.963  1.00  0.00           C  
ATOM    891  CZ3 TRP C 101       1.465  10.196  -1.716  1.00  0.00           C  
ATOM    892  N   TYR C 102       5.367  11.472  -6.961  1.00  0.00           N  
ATOM    893  CA  TYR C 102       6.446  10.579  -7.370  1.00  0.00           C  
ATOM    894  C   TYR C 102       7.773  11.013  -6.760  1.00  0.00           C  
ATOM    895  CB  TYR C 102       6.561  10.538  -8.896  1.00  0.00           C  
ATOM    896  O   TYR C 102       8.572  10.175  -6.335  1.00  0.00           O  
ATOM    897  CG  TYR C 102       5.425   9.809  -9.571  1.00  0.00           C  
ATOM    898  CD1 TYR C 102       5.157   8.473  -9.278  1.00  0.00           C  
ATOM    899  CD2 TYR C 102       4.618  10.452 -10.504  1.00  0.00           C  
ATOM    900  CE1 TYR C 102       4.112   7.796  -9.899  1.00  0.00           C  
ATOM    901  CE2 TYR C 102       3.571   9.785 -11.131  1.00  0.00           C  
ATOM    902  OH  TYR C 102       2.291   7.794 -11.440  1.00  0.00           O  
ATOM    903  CZ  TYR C 102       3.326   8.459 -10.822  1.00  0.00           C  
ATOM    904  N   LYS C 103       7.975  12.222  -6.626  1.00  0.00           N  
ATOM    905  CA  LYS C 103       9.143  12.788  -5.958  1.00  0.00           C  
ATOM    906  C   LYS C 103       9.100  12.523  -4.456  1.00  0.00           C  
ATOM    907  CB  LYS C 103       9.237  14.292  -6.222  1.00  0.00           C  
ATOM    908  O   LYS C 103      10.122  12.200  -3.847  1.00  0.00           O  
ATOM    909  CG  LYS C 103       9.738  14.646  -7.614  1.00  0.00           C  
ATOM    910  CD  LYS C 103       9.867  16.153  -7.795  1.00  0.00           C  
ATOM    911  CE  LYS C 103      10.272  16.513  -9.218  1.00  0.00           C  
ATOM    912  NZ  LYS C 103      10.355  17.992  -9.413  1.00  0.00           N  
ATOM    913  N   ALA C 104       8.015  12.600  -3.866  1.00  0.00           N  
ATOM    914  CA  ALA C 104       7.776  12.330  -2.451  1.00  0.00           C  
ATOM    915  C   ALA C 104       7.978  10.851  -2.133  1.00  0.00           C  
ATOM    916  CB  ALA C 104       6.368  12.768  -2.056  1.00  0.00           C  
ATOM    917  O   ALA C 104       8.552  10.505  -1.097  1.00  0.00           O  
ATOM    918  N   ILE C 105       7.592  10.025  -3.091  1.00  0.00           N  
ATOM    919  CA  ILE C 105       7.779   8.584  -2.960  1.00  0.00           C  
ATOM    920  C   ILE C 105       9.265   8.246  -3.048  1.00  0.00           C  
ATOM    921  CB  ILE C 105       6.989   7.811  -4.040  1.00  0.00           C  
ATOM    922  O   ILE C 105       9.779   7.464  -2.245  1.00  0.00           O  
ATOM    923  CG1 ILE C 105       5.481   7.953  -3.803  1.00  0.00           C  
ATOM    924  CG2 ILE C 105       7.404   6.338  -4.062  1.00  0.00           C  
ATOM    925  CD1 ILE C 105       4.621   7.374  -4.918  1.00  0.00           C  
ATOM    926  N   ALA C 106       9.875   8.757  -3.974  1.00  0.00           N  
ATOM    927  CA  ALA C 106      11.310   8.558  -4.168  1.00  0.00           C  
ATOM    928  C   ALA C 106      12.100   9.061  -2.963  1.00  0.00           C  
ATOM    929  CB  ALA C 106      11.778   9.262  -5.439  1.00  0.00           C  
ATOM    930  O   ALA C 106      13.049   8.410  -2.520  1.00  0.00           O  
ATOM    931  N   ARG C 107      11.749  10.103  -2.343  1.00  0.00           N  
ATOM    932  CA  ARG C 107      12.376  10.684  -1.160  1.00  0.00           C  
ATOM    933  C   ARG C 107      12.155   9.803   0.066  1.00  0.00           C  
ATOM    934  CB  ARG C 107      11.832  12.090  -0.899  1.00  0.00           C  
ATOM    935  O   ARG C 107      13.027   9.705   0.931  1.00  0.00           O  
ATOM    936  CG  ARG C 107      12.389  13.150  -1.836  1.00  0.00           C  
ATOM    937  CD  ARG C 107      11.819  14.528  -1.533  1.00  0.00           C  
ATOM    938  NE  ARG C 107      12.297  15.530  -2.480  1.00  0.00           N  
ATOM    939  NH1 ARG C 107      10.968  17.235  -1.666  1.00  0.00           N  
ATOM    940  NH2 ARG C 107      12.384  17.621  -3.426  1.00  0.00           N  
ATOM    941  CZ  ARG C 107      11.882  16.793  -2.522  1.00  0.00           C  
ATOM    942  N   SER C 108      10.993   9.226   0.114  1.00  0.00           N  
ATOM    943  CA  SER C 108      10.609   8.386   1.243  1.00  0.00           C  
ATOM    944  C   SER C 108      11.306   7.030   1.186  1.00  0.00           C  
ATOM    945  CB  SER C 108       9.093   8.188   1.274  1.00  0.00           C  
ATOM    946  O   SER C 108      11.470   6.367   2.212  1.00  0.00           O  
ATOM    947  OG  SER C 108       8.679   7.311   0.241  1.00  0.00           O  
ATOM    948  N   MET C 109      11.836   6.689   0.002  1.00  0.00           N  
ATOM    949  CA  MET C 109      12.422   5.375  -0.246  1.00  0.00           C  
ATOM    950  C   MET C 109      13.943   5.460  -0.309  1.00  0.00           C  
ATOM    951  CB  MET C 109      11.877   4.779  -1.545  1.00  0.00           C  
ATOM    952  O   MET C 109      14.624   4.436  -0.387  1.00  0.00           O  
ATOM    953  CG  MET C 109      10.388   4.473  -1.502  1.00  0.00           C  
ATOM    954  SD  MET C 109       9.773   3.751  -3.073  1.00  0.00           S  
ATOM    955  CE  MET C 109       8.020   3.531  -2.659  1.00  0.00           C  
ATOM    956  N   LYS C 110      14.674   6.787  -0.021  1.00  0.00           N  
ATOM    957  CA  LYS C 110      16.105   7.074   0.007  1.00  0.00           C  
ATOM    958  C   LYS C 110      16.800   6.297   1.121  1.00  0.00           C  
ATOM    959  CB  LYS C 110      16.349   8.574   0.183  1.00  0.00           C  
ATOM    960  O   LYS C 110      16.215   6.065   2.182  1.00  0.00           O  
ATOM    961  CG  LYS C 110      16.044   9.400  -1.058  1.00  0.00           C  
ATOM    962  CD  LYS C 110      16.489  10.847  -0.889  1.00  0.00           C  
ATOM    963  CE  LYS C 110      16.250  11.658  -2.155  1.00  0.00           C  
ATOM    964  NZ  LYS C 110      16.654  13.086  -1.983  1.00  0.00           N  
ATOM    965  N   PRO C 111      18.024   5.854   0.685  1.00  0.00           N  
ATOM    966  CA  PRO C 111      18.922   6.456  -0.303  1.00  0.00           C  
ATOM    967  C   PRO C 111      18.940   5.693  -1.626  1.00  0.00           C  
ATOM    968  CB  PRO C 111      20.291   6.395   0.381  1.00  0.00           C  
ATOM    969  O   PRO C 111      19.520   6.165  -2.607  1.00  0.00           O  
ATOM    970  CG  PRO C 111      20.204   5.223   1.305  1.00  0.00           C  
ATOM    971  CD  PRO C 111      18.771   5.047   1.718  1.00  0.00           C  
ATOM    972  N   ASN C 112      18.065   4.763  -1.931  1.00  0.00           N  
ATOM    973  CA  ASN C 112      18.315   3.788  -2.987  1.00  0.00           C  
ATOM    974  C   ASN C 112      17.314   3.931  -4.130  1.00  0.00           C  
ATOM    975  CB  ASN C 112      18.277   2.366  -2.423  1.00  0.00           C  
ATOM    976  O   ASN C 112      17.303   3.119  -5.057  1.00  0.00           O  
ATOM    977  CG  ASN C 112      19.371   2.112  -1.405  1.00  0.00           C  
ATOM    978  ND2 ASN C 112      19.036   1.392  -0.341  1.00  0.00           N  
ATOM    979  OD1 ASN C 112      20.508   2.560  -1.573  1.00  0.00           O  
ATOM    980  N   VAL C 113      16.560   4.930  -3.981  1.00  0.00           N  
ATOM    981  CA  VAL C 113      15.584   5.152  -5.043  1.00  0.00           C  
ATOM    982  C   VAL C 113      15.607   6.618  -5.468  1.00  0.00           C  
ATOM    983  CB  VAL C 113      14.160   4.748  -4.599  1.00  0.00           C  
ATOM    984  O   VAL C 113      15.640   7.516  -4.623  1.00  0.00           O  
ATOM    985  CG1 VAL C 113      13.147   5.033  -5.706  1.00  0.00           C  
ATOM    986  CG2 VAL C 113      14.123   3.273  -4.203  1.00  0.00           C  
ATOM    987  N   SER C 114      15.784   6.830  -6.796  1.00  0.00           N  
ATOM    988  CA  SER C 114      15.669   8.166  -7.372  1.00  0.00           C  
ATOM    989  C   SER C 114      14.637   8.196  -8.494  1.00  0.00           C  
ATOM    990  CB  SER C 114      17.024   8.640  -7.901  1.00  0.00           C  
ATOM    991  O   SER C 114      14.432   7.196  -9.184  1.00  0.00           O  
ATOM    992  OG  SER C 114      17.556   7.708  -8.827  1.00  0.00           O  
ATOM    993  N   TYR C 115      13.885   9.307  -8.481  1.00  0.00           N  
ATOM    994  CA  TYR C 115      12.872   9.483  -9.516  1.00  0.00           C  
ATOM    995  C   TYR C 115      13.370  10.414 -10.615  1.00  0.00           C  
ATOM    996  CB  TYR C 115      11.576  10.033  -8.912  1.00  0.00           C  
ATOM    997  O   TYR C 115      13.796  11.538 -10.338  1.00  0.00           O  
ATOM    998  CG  TYR C 115      10.499  10.306  -9.933  1.00  0.00           C  
ATOM    999  CD1 TYR C 115      10.058  11.605 -10.179  1.00  0.00           C  
ATOM   1000  CD2 TYR C 115       9.919   9.268 -10.654  1.00  0.00           C  
ATOM   1001  CE1 TYR C 115       9.065  11.862 -11.117  1.00  0.00           C  
ATOM   1002  CE2 TYR C 115       8.925   9.513 -11.595  1.00  0.00           C  
ATOM   1003  OH  TYR C 115       7.521  11.060 -12.750  1.00  0.00           O  
ATOM   1004  CZ  TYR C 115       8.505  10.811 -11.820  1.00  0.00           C  
ATOM   1005  N   LEU C 116      13.473   9.848 -11.810  1.00  0.00           N  
ATOM   1006  CA  LEU C 116      13.889  10.622 -12.975  1.00  0.00           C  
ATOM   1007  C   LEU C 116      12.682  11.048 -13.804  1.00  0.00           C  
ATOM   1008  CB  LEU C 116      14.856   9.809 -13.840  1.00  0.00           C  
ATOM   1009  O   LEU C 116      11.969  10.203 -14.349  1.00  0.00           O  
ATOM   1010  CG  LEU C 116      16.146   9.346 -13.163  1.00  0.00           C  
ATOM   1011  CD1 LEU C 116      16.867   8.326 -14.038  1.00  0.00           C  
ATOM   1012  CD2 LEU C 116      17.051  10.536 -12.865  1.00  0.00           C  
ATOM   1013  N   ARG C 117      12.292  12.340 -13.744  1.00  0.00           N  
ATOM   1014  CA  ARG C 117      11.071  12.962 -14.246  1.00  0.00           C  
ATOM   1015  C   ARG C 117      10.955  12.799 -15.758  1.00  0.00           C  
ATOM   1016  CB  ARG C 117      11.030  14.446 -13.874  1.00  0.00           C  
ATOM   1017  O   ARG C 117       9.870  12.528 -16.277  1.00  0.00           O  
ATOM   1018  CG  ARG C 117       9.697  15.117 -14.161  1.00  0.00           C  
ATOM   1019  CD  ARG C 117       9.684  16.567 -13.699  1.00  0.00           C  
ATOM   1020  NE  ARG C 117       8.457  17.250 -14.100  1.00  0.00           N  
ATOM   1021  NH1 ARG C 117       8.933  19.209 -12.971  1.00  0.00           N  
ATOM   1022  NH2 ARG C 117       6.987  19.014 -14.167  1.00  0.00           N  
ATOM   1023  CZ  ARG C 117       8.129  18.489 -13.745  1.00  0.00           C  
ATOM   1024  N   GLU C 118      12.107  12.669 -16.524  1.00  0.00           N  
ATOM   1025  CA  GLU C 118      12.174  12.772 -17.979  1.00  0.00           C  
ATOM   1026  C   GLU C 118      11.772  11.460 -18.645  1.00  0.00           C  
ATOM   1027  CB  GLU C 118      13.580  13.180 -18.425  1.00  0.00           C  
ATOM   1028  O   GLU C 118      11.104  11.462 -19.681  1.00  0.00           O  
ATOM   1029  CG  GLU C 118      13.871  14.665 -18.264  1.00  0.00           C  
ATOM   1030  CD  GLU C 118      15.263  15.058 -18.733  1.00  0.00           C  
ATOM   1031  OE1 GLU C 118      15.621  16.253 -18.633  1.00  0.00           O  
ATOM   1032  OE2 GLU C 118      16.000  14.164 -19.204  1.00  0.00           O  
ATOM   1033  N   GLU C 119      11.446  10.378 -17.700  1.00  0.00           N  
ATOM   1034  CA  GLU C 119      11.017   9.081 -18.215  1.00  0.00           C  
ATOM   1035  C   GLU C 119      10.121   8.357 -17.214  1.00  0.00           C  
ATOM   1036  CB  GLU C 119      12.229   8.212 -18.561  1.00  0.00           C  
ATOM   1037  O   GLU C 119       9.814   7.176 -17.388  1.00  0.00           O  
ATOM   1038  CG  GLU C 119      13.075   8.762 -19.700  1.00  0.00           C  
ATOM   1039  CD  GLU C 119      14.252   7.869 -20.058  1.00  0.00           C  
ATOM   1040  OE1 GLU C 119      14.968   8.172 -21.039  1.00  0.00           O  
ATOM   1041  OE2 GLU C 119      14.460   6.857 -19.352  1.00  0.00           O  
ATOM   1042  N   ASP C 120       9.448   9.179 -16.353  1.00  0.00           N  
ATOM   1043  CA  ASP C 120       8.681   8.514 -15.304  1.00  0.00           C  
ATOM   1044  C   ASP C 120       9.364   7.223 -14.858  1.00  0.00           C  
ATOM   1045  CB  ASP C 120       7.259   8.217 -15.786  1.00  0.00           C  
ATOM   1046  O   ASP C 120       8.744   6.158 -14.845  1.00  0.00           O  
ATOM   1047  CG  ASP C 120       6.447   9.473 -16.047  1.00  0.00           C  
ATOM   1048  OD1 ASP C 120       6.596  10.463 -15.298  1.00  0.00           O  
ATOM   1049  OD2 ASP C 120       5.647   9.472 -17.008  1.00  0.00           O  
ATOM   1050  N   VAL C 121      10.691   7.362 -14.623  1.00  0.00           N  
ATOM   1051  CA  VAL C 121      11.515   6.204 -14.295  1.00  0.00           C  
ATOM   1052  C   VAL C 121      12.044   6.333 -12.869  1.00  0.00           C  
ATOM   1053  CB  VAL C 121      12.689   6.043 -15.287  1.00  0.00           C  
ATOM   1054  O   VAL C 121      12.523   7.398 -12.472  1.00  0.00           O  
ATOM   1055  CG1 VAL C 121      13.582   4.872 -14.881  1.00  0.00           C  
ATOM   1056  CG2 VAL C 121      12.163   5.849 -16.708  1.00  0.00           C  
ATOM   1057  N   PHE C 122      11.830   5.210 -12.106  1.00  0.00           N  
ATOM   1058  CA  PHE C 122      12.459   5.073 -10.798  1.00  0.00           C  
ATOM   1059  C   PHE C 122      13.758   4.284 -10.901  1.00  0.00           C  
ATOM   1060  CB  PHE C 122      11.507   4.390  -9.811  1.00  0.00           C  
ATOM   1061  O   PHE C 122      13.780   3.185 -11.459  1.00  0.00           O  
ATOM   1062  CG  PHE C 122      10.515   5.327  -9.176  1.00  0.00           C  
ATOM   1063  CD1 PHE C 122      10.724   5.817  -7.893  1.00  0.00           C  
ATOM   1064  CD2 PHE C 122       9.373   5.718  -9.864  1.00  0.00           C  
ATOM   1065  CE1 PHE C 122       9.808   6.685  -7.303  1.00  0.00           C  
ATOM   1066  CE2 PHE C 122       8.453   6.585  -9.280  1.00  0.00           C  
ATOM   1067  CZ  PHE C 122       8.672   7.066  -8.000  1.00  0.00           C  
ATOM   1068  N   TYR C 123      14.833   4.987 -10.485  1.00  0.00           N  
ATOM   1069  CA  TYR C 123      16.113   4.296 -10.375  1.00  0.00           C  
ATOM   1070  C   TYR C 123      16.286   3.686  -8.989  1.00  0.00           C  
ATOM   1071  CB  TYR C 123      17.269   5.256 -10.671  1.00  0.00           C  
ATOM   1072  O   TYR C 123      16.294   4.403  -7.985  1.00  0.00           O  
ATOM   1073  CG  TYR C 123      18.627   4.598 -10.641  1.00  0.00           C  
ATOM   1074  CD1 TYR C 123      19.398   4.598  -9.480  1.00  0.00           C  
ATOM   1075  CD2 TYR C 123      19.143   3.975 -11.773  1.00  0.00           C  
ATOM   1076  CE1 TYR C 123      20.651   3.995  -9.449  1.00  0.00           C  
ATOM   1077  CE2 TYR C 123      20.394   3.369 -11.752  1.00  0.00           C  
ATOM   1078  OH  TYR C 123      22.379   2.784 -10.562  1.00  0.00           O  
ATOM   1079  CZ  TYR C 123      21.139   3.383 -10.588  1.00  0.00           C  
ATOM   1080  N   VAL C 124      16.428   2.291  -8.965  1.00  0.00           N  
ATOM   1081  CA  VAL C 124      16.476   1.590  -7.686  1.00  0.00           C  
ATOM   1082  C   VAL C 124      17.786   0.814  -7.570  1.00  0.00           C  
ATOM   1083  CB  VAL C 124      15.274   0.634  -7.517  1.00  0.00           C  
ATOM   1084  O   VAL C 124      18.041  -0.106  -8.351  1.00  0.00           O  
ATOM   1085  CG1 VAL C 124      15.295  -0.023  -6.138  1.00  0.00           C  
ATOM   1086  CG2 VAL C 124      13.961   1.384  -7.735  1.00  0.00           C  
ATOM   1087  N   GLU C 125      18.710   1.242  -6.614  1.00  0.00           N  
ATOM   1088  CA  GLU C 125      20.028   0.651  -6.405  1.00  0.00           C  
ATOM   1089  C   GLU C 125      19.941  -0.599  -5.535  1.00  0.00           C  
ATOM   1090  CB  GLU C 125      20.979   1.669  -5.770  1.00  0.00           C  
ATOM   1091  O   GLU C 125      20.596  -1.605  -5.816  1.00  0.00           O  
ATOM   1092  CG  GLU C 125      21.453   2.751  -6.729  1.00  0.00           C  
ATOM   1093  CD  GLU C 125      22.391   3.757  -6.083  1.00  0.00           C  
ATOM   1094  OE1 GLU C 125      22.835   4.703  -6.773  1.00  0.00           O  
ATOM   1095  OE2 GLU C 125      22.686   3.598  -4.877  1.00  0.00           O  
ATOM   1096  N   GLU C 126      19.086  -0.594  -4.516  1.00  0.00           N  
ATOM   1097  CA  GLU C 126      18.802  -1.692  -3.598  1.00  0.00           C  
ATOM   1098  C   GLU C 126      17.313  -1.770  -3.274  1.00  0.00           C  
ATOM   1099  CB  GLU C 126      19.614  -1.539  -2.309  1.00  0.00           C  
ATOM   1100  O   GLU C 126      16.673  -0.748  -3.019  1.00  0.00           O  
ATOM   1101  CG  GLU C 126      19.589  -2.772  -1.416  1.00  0.00           C  
ATOM   1102  CD  GLU C 126      20.405  -2.607  -0.144  1.00  0.00           C  
ATOM   1103  OE1 GLU C 126      20.357  -3.505   0.728  1.00  0.00           O  
ATOM   1104  OE2 GLU C 126      21.097  -1.573  -0.017  1.00  0.00           O  
ATOM   1105  N   ILE C 127      16.833  -3.015  -3.408  1.00  0.00           N  
ATOM   1106  CA  ILE C 127      15.409  -3.215  -3.161  1.00  0.00           C  
ATOM   1107  C   ILE C 127      15.181  -3.532  -1.685  1.00  0.00           C  
ATOM   1108  CB  ILE C 127      14.836  -4.344  -4.047  1.00  0.00           C  
ATOM   1109  O   ILE C 127      15.723  -4.508  -1.162  1.00  0.00           O  
ATOM   1110  CG1 ILE C 127      14.973  -3.981  -5.530  1.00  0.00           C  
ATOM   1111  CG2 ILE C 127      13.375  -4.625  -3.684  1.00  0.00           C  
ATOM   1112  CD1 ILE C 127      14.397  -5.024  -6.478  1.00  0.00           C  
ATOM   1113  N   HIS C 128      14.570  -2.507  -1.038  1.00  0.00           N  
ATOM   1114  CA  HIS C 128      14.065  -2.721   0.314  1.00  0.00           C  
ATOM   1115  C   HIS C 128      12.653  -3.297   0.289  1.00  0.00           C  
ATOM   1116  CB  HIS C 128      14.084  -1.413   1.106  1.00  0.00           C  
ATOM   1117  O   HIS C 128      11.887  -3.036  -0.642  1.00  0.00           O  
ATOM   1118  CG  HIS C 128      13.946  -1.604   2.583  1.00  0.00           C  
ATOM   1119  CD2 HIS C 128      14.876  -1.648   3.565  1.00  0.00           C  
ATOM   1120  ND1 HIS C 128      12.726  -1.780   3.199  1.00  0.00           N  
ATOM   1121  CE1 HIS C 128      12.913  -1.925   4.500  1.00  0.00           C  
ATOM   1122  NE2 HIS C 128      14.209  -1.849   4.748  1.00  0.00           N  
ATOM   1123  N   PRO C 129      12.447  -4.208   1.241  1.00  0.00           N  
ATOM   1124  CA  PRO C 129      11.134  -4.855   1.277  1.00  0.00           C  
ATOM   1125  C   PRO C 129       9.982  -3.855   1.212  1.00  0.00           C  
ATOM   1126  CB  PRO C 129      11.141  -5.593   2.618  1.00  0.00           C  
ATOM   1127  O   PRO C 129       8.964  -4.121   0.567  1.00  0.00           O  
ATOM   1128  CG  PRO C 129      12.581  -5.890   2.883  1.00  0.00           C  
ATOM   1129  CD  PRO C 129      13.411  -4.776   2.313  1.00  0.00           C  
ATOM   1130  N   TYR C 130      10.096  -2.642   1.662  1.00  0.00           N  
ATOM   1131  CA  TYR C 130       9.059  -1.617   1.639  1.00  0.00           C  
ATOM   1132  C   TYR C 130       9.012  -0.918   0.285  1.00  0.00           C  
ATOM   1133  CB  TYR C 130       9.294  -0.588   2.749  1.00  0.00           C  
ATOM   1134  O   TYR C 130       7.957  -0.439  -0.137  1.00  0.00           O  
ATOM   1135  CG  TYR C 130       9.172  -1.159   4.141  1.00  0.00           C  
ATOM   1136  CD1 TYR C 130       7.957  -1.659   4.606  1.00  0.00           C  
ATOM   1137  CD2 TYR C 130      10.269  -1.200   4.994  1.00  0.00           C  
ATOM   1138  CE1 TYR C 130       7.839  -2.184   5.888  1.00  0.00           C  
ATOM   1139  CE2 TYR C 130      10.163  -1.723   6.279  1.00  0.00           C  
ATOM   1140  OH  TYR C 130       8.834  -2.731   7.987  1.00  0.00           O  
ATOM   1141  CZ  TYR C 130       8.946  -2.212   6.716  1.00  0.00           C  
ATOM   1142  N   THR C 131      10.053  -0.925  -0.534  1.00  0.00           N  
ATOM   1143  CA  THR C 131      10.243  -0.338  -1.856  1.00  0.00           C  
ATOM   1144  C   THR C 131       9.691  -1.259  -2.941  1.00  0.00           C  
ATOM   1145  CB  THR C 131      11.731  -0.051  -2.131  1.00  0.00           C  
ATOM   1146  O   THR C 131       9.129  -0.790  -3.933  1.00  0.00           O  
ATOM   1147  CG2 THR C 131      11.917   0.644  -3.477  1.00  0.00           C  
ATOM   1148  OG1 THR C 131      12.248   0.793  -1.095  1.00  0.00           O  
ATOM   1149  N   ILE C 132       9.718  -2.551  -2.719  1.00  0.00           N  
ATOM   1150  CA  ILE C 132       9.270  -3.585  -3.645  1.00  0.00           C  
ATOM   1151  C   ILE C 132       7.755  -3.503  -3.816  1.00  0.00           C  
ATOM   1152  CB  ILE C 132       9.680  -4.993  -3.161  1.00  0.00           C  
ATOM   1153  O   ILE C 132       7.244  -3.591  -4.935  1.00  0.00           O  
ATOM   1154  CG1 ILE C 132      11.202  -5.162  -3.237  1.00  0.00           C  
ATOM   1155  CG2 ILE C 132       8.967  -6.074  -3.979  1.00  0.00           C  
ATOM   1156  CD1 ILE C 132      11.717  -6.434  -2.578  1.00  0.00           C  
ATOM   1157  N   MET C 133       7.235  -3.062  -2.787  1.00  0.00           N  
ATOM   1158  CA  MET C 133       5.777  -3.060  -2.700  1.00  0.00           C  
ATOM   1159  C   MET C 133       5.191  -1.841  -3.403  1.00  0.00           C  
ATOM   1160  CB  MET C 133       5.325  -3.088  -1.238  1.00  0.00           C  
ATOM   1161  O   MET C 133       4.247  -1.964  -4.186  1.00  0.00           O  
ATOM   1162  CG  MET C 133       5.540  -4.429  -0.556  1.00  0.00           C  
ATOM   1163  SD  MET C 133       4.956  -4.434   1.184  1.00  0.00           S  
ATOM   1164  CE  MET C 133       3.224  -3.949   0.940  1.00  0.00           C  
ATOM   1165  N   VAL C 134       5.591  -0.718  -3.266  1.00  0.00           N  
ATOM   1166  CA  VAL C 134       5.164   0.537  -3.876  1.00  0.00           C  
ATOM   1167  C   VAL C 134       5.510   0.533  -5.363  1.00  0.00           C  
ATOM   1168  CB  VAL C 134       5.812   1.755  -3.181  1.00  0.00           C  
ATOM   1169  O   VAL C 134       4.665   0.849  -6.204  1.00  0.00           O  
ATOM   1170  CG1 VAL C 134       5.494   3.042  -3.940  1.00  0.00           C  
ATOM   1171  CG2 VAL C 134       5.340   1.856  -1.732  1.00  0.00           C  
ATOM   1172  N   LEU C 135       6.558  -0.009  -5.663  1.00  0.00           N  
ATOM   1173  CA  LEU C 135       7.057  -0.007  -7.034  1.00  0.00           C  
ATOM   1174  C   LEU C 135       6.364  -1.081  -7.866  1.00  0.00           C  
ATOM   1175  CB  LEU C 135       8.572  -0.229  -7.054  1.00  0.00           C  
ATOM   1176  O   LEU C 135       6.079  -0.869  -9.047  1.00  0.00           O  
ATOM   1177  CG  LEU C 135       9.429   0.900  -6.479  1.00  0.00           C  
ATOM   1178  CD1 LEU C 135      10.904   0.510  -6.503  1.00  0.00           C  
ATOM   1179  CD2 LEU C 135       9.200   2.194  -7.253  1.00  0.00           C  
ATOM   1180  N   SER C 136       6.082  -2.210  -7.221  1.00  0.00           N  
ATOM   1181  CA  SER C 136       5.363  -3.296  -7.880  1.00  0.00           C  
ATOM   1182  C   SER C 136       3.949  -2.871  -8.262  1.00  0.00           C  
ATOM   1183  CB  SER C 136       5.306  -4.528  -6.976  1.00  0.00           C  
ATOM   1184  O   SER C 136       3.482  -3.168  -9.364  1.00  0.00           O  
ATOM   1185  OG  SER C 136       6.603  -5.062  -6.772  1.00  0.00           O  
ATOM   1186  N   TYR C 137       3.318  -2.186  -7.420  1.00  0.00           N  
ATOM   1187  CA  TYR C 137       1.979  -1.666  -7.672  1.00  0.00           C  
ATOM   1188  C   TYR C 137       2.003  -0.609  -8.770  1.00  0.00           C  
ATOM   1189  CB  TYR C 137       1.381  -1.074  -6.392  1.00  0.00           C  
ATOM   1190  O   TYR C 137       1.189  -0.649  -9.696  1.00  0.00           O  
ATOM   1191  CG  TYR C 137       0.026  -0.441  -6.591  1.00  0.00           C  
ATOM   1192  CD1 TYR C 137      -0.112   0.942  -6.681  1.00  0.00           C  
ATOM   1193  CD2 TYR C 137      -1.120  -1.224  -6.688  1.00  0.00           C  
ATOM   1194  CE1 TYR C 137      -1.359   1.530  -6.862  1.00  0.00           C  
ATOM   1195  CE2 TYR C 137      -2.372  -0.647  -6.869  1.00  0.00           C  
ATOM   1196  OH  TYR C 137      -3.719   1.306  -7.135  1.00  0.00           O  
ATOM   1197  CZ  TYR C 137      -2.482   0.729  -6.956  1.00  0.00           C  
ATOM   1198  N   MET C 138       2.858   0.283  -8.698  1.00  0.00           N  
ATOM   1199  CA  MET C 138       2.963   1.378  -9.658  1.00  0.00           C  
ATOM   1200  C   MET C 138       3.402   0.864 -11.025  1.00  0.00           C  
ATOM   1201  CB  MET C 138       3.945   2.439  -9.159  1.00  0.00           C  
ATOM   1202  O   MET C 138       2.957   1.372 -12.056  1.00  0.00           O  
ATOM   1203  CG  MET C 138       3.479   3.166  -7.908  1.00  0.00           C  
ATOM   1204  SD  MET C 138       4.696   4.408  -7.321  1.00  0.00           S  
ATOM   1205  CE  MET C 138       4.494   5.682  -8.598  1.00  0.00           C  
ATOM   1206  N   MET C 139       4.286  -0.166 -11.063  1.00  0.00           N  
ATOM   1207  CA  MET C 139       4.755  -0.787 -12.298  1.00  0.00           C  
ATOM   1208  C   MET C 139       3.632  -1.563 -12.978  1.00  0.00           C  
ATOM   1209  CB  MET C 139       5.938  -1.716 -12.018  1.00  0.00           C  
ATOM   1210  O   MET C 139       3.517  -1.550 -14.204  1.00  0.00           O  
ATOM   1211  CG  MET C 139       7.235  -0.983 -11.715  1.00  0.00           C  
ATOM   1212  SD  MET C 139       8.624  -2.128 -11.365  1.00  0.00           S  
ATOM   1213  CE  MET C 139       8.765  -2.961 -12.971  1.00  0.00           C  
ATOM   1214  N   HIS C 140       2.819  -2.229 -12.151  1.00  0.00           N  
ATOM   1215  CA  HIS C 140       1.714  -3.038 -12.653  1.00  0.00           C  
ATOM   1216  C   HIS C 140       0.714  -2.186 -13.427  1.00  0.00           C  
ATOM   1217  CB  HIS C 140       1.010  -3.757 -11.501  1.00  0.00           C  
ATOM   1218  O   HIS C 140       0.186  -2.619 -14.454  1.00  0.00           O  
ATOM   1219  CG  HIS C 140      -0.155  -4.589 -11.935  1.00  0.00           C  
ATOM   1220  CD2 HIS C 140      -0.216  -5.862 -12.394  1.00  0.00           C  
ATOM   1221  ND1 HIS C 140      -1.450  -4.118 -11.927  1.00  0.00           N  
ATOM   1222  CE1 HIS C 140      -2.260  -5.069 -12.362  1.00  0.00           C  
ATOM   1223  NE2 HIS C 140      -1.537  -6.137 -12.652  1.00  0.00           N  
ATOM   1224  N   ASP C 141       0.505  -1.045 -13.067  1.00  0.00           N  
ATOM   1225  CA  ASP C 141      -0.514  -0.178 -13.651  1.00  0.00           C  
ATOM   1226  C   ASP C 141       0.114   0.861 -14.578  1.00  0.00           C  
ATOM   1227  CB  ASP C 141      -1.322   0.516 -12.553  1.00  0.00           C  
ATOM   1228  O   ASP C 141      -0.535   1.840 -14.950  1.00  0.00           O  
ATOM   1229  CG  ASP C 141      -2.317  -0.409 -11.874  1.00  0.00           C  
ATOM   1230  OD1 ASP C 141      -2.778  -1.381 -12.510  1.00  0.00           O  
ATOM   1231  OD2 ASP C 141      -2.646  -0.162 -10.694  1.00  0.00           O  
ATOM   1232  N   ASN C 142       1.399   0.612 -14.938  1.00  0.00           N  
ATOM   1233  CA  ASN C 142       2.178   1.377 -15.906  1.00  0.00           C  
ATOM   1234  C   ASN C 142       2.369   2.822 -15.455  1.00  0.00           C  
ATOM   1235  CB  ASN C 142       1.514   1.335 -17.284  1.00  0.00           C  
ATOM   1236  O   ASN C 142       2.416   3.734 -16.282  1.00  0.00           O  
ATOM   1237  CG  ASN C 142       1.590  -0.036 -17.927  1.00  0.00           C  
ATOM   1238  ND2 ASN C 142       0.505  -0.451 -18.569  1.00  0.00           N  
ATOM   1239  OD1 ASN C 142       2.616  -0.717 -17.846  1.00  0.00           O  
ATOM   1240  N   TRP C 143       2.270   2.996 -14.141  1.00  0.00           N  
ATOM   1241  CA  TRP C 143       2.412   4.331 -13.568  1.00  0.00           C  
ATOM   1242  C   TRP C 143       3.868   4.783 -13.597  1.00  0.00           C  
ATOM   1243  CB  TRP C 143       1.884   4.359 -12.131  1.00  0.00           C  
ATOM   1244  O   TRP C 143       4.153   5.967 -13.795  1.00  0.00           O  
ATOM   1245  CG  TRP C 143       0.392   4.457 -12.032  1.00  0.00           C  
ATOM   1246  CD1 TRP C 143      -0.528   3.913 -12.885  1.00  0.00           C  
ATOM   1247  CD2 TRP C 143      -0.354   5.145 -11.023  1.00  0.00           C  
ATOM   1248  CE2 TRP C 143      -1.723   4.977 -11.328  1.00  0.00           C  
ATOM   1249  CE3 TRP C 143       0.003   5.889  -9.890  1.00  0.00           C  
ATOM   1250  NE1 TRP C 143      -1.802   4.222 -12.467  1.00  0.00           N  
ATOM   1251  CH2 TRP C 143      -2.360   6.248  -9.436  1.00  0.00           C  
ATOM   1252  CZ2 TRP C 143      -2.736   5.526 -10.538  1.00  0.00           C  
ATOM   1253  CZ3 TRP C 143      -1.007   6.434  -9.106  1.00  0.00           C  
ATOM   1254  N   ILE C 144       4.792   3.778 -13.602  1.00  0.00           N  
ATOM   1255  CA  ILE C 144       6.215   4.098 -13.547  1.00  0.00           C  
ATOM   1256  C   ILE C 144       7.013   3.029 -14.290  1.00  0.00           C  
ATOM   1257  CB  ILE C 144       6.711   4.220 -12.088  1.00  0.00           C  
ATOM   1258  O   ILE C 144       6.497   1.945 -14.573  1.00  0.00           O  
ATOM   1259  CG1 ILE C 144       6.552   2.882 -11.357  1.00  0.00           C  
ATOM   1260  CG2 ILE C 144       5.962   5.337 -11.355  1.00  0.00           C  
ATOM   1261  CD1 ILE C 144       7.467   2.724 -10.150  1.00  0.00           C  
ATOM   1262  N   ARG C 145       8.108   3.450 -14.751  1.00  0.00           N  
ATOM   1263  CA  ARG C 145       9.112   2.511 -15.242  1.00  0.00           C  
ATOM   1264  C   ARG C 145      10.273   2.388 -14.260  1.00  0.00           C  
ATOM   1265  CB  ARG C 145       9.631   2.946 -16.614  1.00  0.00           C  
ATOM   1266  O   ARG C 145      10.633   3.359 -13.591  1.00  0.00           O  
ATOM   1267  CG  ARG C 145       8.568   2.954 -17.700  1.00  0.00           C  
ATOM   1268  CD  ARG C 145       9.135   3.397 -19.042  1.00  0.00           C  
ATOM   1269  NE  ARG C 145       8.088   3.542 -20.049  1.00  0.00           N  
ATOM   1270  NH1 ARG C 145       9.543   3.756 -21.830  1.00  0.00           N  
ATOM   1271  NH2 ARG C 145       7.278   3.830 -22.179  1.00  0.00           N  
ATOM   1272  CZ  ARG C 145       8.305   3.709 -21.350  1.00  0.00           C  
ATOM   1273  N   LEU C 146      10.675   1.071 -14.110  1.00  0.00           N  
ATOM   1274  CA  LEU C 146      11.740   0.822 -13.145  1.00  0.00           C  
ATOM   1275  C   LEU C 146      13.059   0.533 -13.853  1.00  0.00           C  
ATOM   1276  CB  LEU C 146      11.371  -0.347 -12.229  1.00  0.00           C  
ATOM   1277  O   LEU C 146      13.094  -0.230 -14.821  1.00  0.00           O  
ATOM   1278  CG  LEU C 146      10.234  -0.099 -11.236  1.00  0.00           C  
ATOM   1279  CD1 LEU C 146       9.802  -1.410 -10.587  1.00  0.00           C  
ATOM   1280  CD2 LEU C 146      10.659   0.913 -10.178  1.00  0.00           C  
ATOM   1281  N   TYR C 147      14.011   1.197 -13.408  1.00  0.00           N  
ATOM   1282  CA  TYR C 147      15.368   0.860 -13.820  1.00  0.00           C  
ATOM   1283  C   TYR C 147      16.165   0.285 -12.655  1.00  0.00           C  
ATOM   1284  CB  TYR C 147      16.082   2.093 -14.382  1.00  0.00           C  
ATOM   1285  O   TYR C 147      16.377   0.961 -11.646  1.00  0.00           O  
ATOM   1286  CG  TYR C 147      17.486   1.816 -14.862  1.00  0.00           C  
ATOM   1287  CD1 TYR C 147      18.590   2.188 -14.098  1.00  0.00           C  
ATOM   1288  CD2 TYR C 147      17.712   1.183 -16.079  1.00  0.00           C  
ATOM   1289  CE1 TYR C 147      19.886   1.937 -14.536  1.00  0.00           C  
ATOM   1290  CE2 TYR C 147      19.004   0.927 -16.528  1.00  0.00           C  
ATOM   1291  OH  TYR C 147      21.363   1.055 -16.189  1.00  0.00           O  
ATOM   1292  CZ  TYR C 147      20.082   1.307 -15.750  1.00  0.00           C  
ATOM   1293  N   MET C 148      16.480  -1.101 -12.800  1.00  0.00           N  
ATOM   1294  CA  MET C 148      17.243  -1.786 -11.760  1.00  0.00           C  
ATOM   1295  C   MET C 148      18.570  -2.301 -12.308  1.00  0.00           C  
ATOM   1296  CB  MET C 148      16.434  -2.946 -11.175  1.00  0.00           C  
ATOM   1297  O   MET C 148      18.594  -3.230 -13.117  1.00  0.00           O  
ATOM   1298  CG  MET C 148      15.209  -2.504 -10.392  1.00  0.00           C  
ATOM   1299  SD  MET C 148      14.357  -3.907  -9.570  1.00  0.00           S  
ATOM   1300  CE  MET C 148      15.653  -4.435  -8.415  1.00  0.00           C  
ATOM   1301  N   PRO C 149      19.684  -1.558 -12.100  1.00  0.00           N  
ATOM   1302  CA  PRO C 149      20.965  -2.083 -12.578  1.00  0.00           C  
ATOM   1303  C   PRO C 149      21.356  -3.394 -11.900  1.00  0.00           C  
ATOM   1304  CB  PRO C 149      21.955  -0.969 -12.227  1.00  0.00           C  
ATOM   1305  O   PRO C 149      20.835  -3.719 -10.830  1.00  0.00           O  
ATOM   1306  CG  PRO C 149      21.266  -0.164 -11.173  1.00  0.00           C  
ATOM   1307  CD  PRO C 149      19.790  -0.425 -11.262  1.00  0.00           C  
TER    1308      PRO C 149                                                      
ATOM   1309  N   ALA D 150      14.726 -10.643 -13.002  1.00  0.00           N  
ATOM   1310  CA  ALA D 150      15.620  -9.915 -12.106  1.00  0.00           C  
ATOM   1311  C   ALA D 150      14.841  -9.256 -10.971  1.00  0.00           C  
ATOM   1312  CB  ALA D 150      16.413  -8.867 -12.882  1.00  0.00           C  
ATOM   1313  O   ALA D 150      15.291  -9.251  -9.822  1.00  0.00           O  
ATOM   1314  N   TRP D 151      13.697  -8.794 -11.306  1.00  0.00           N  
ATOM   1315  CA  TRP D 151      12.774  -8.192 -10.349  1.00  0.00           C  
ATOM   1316  C   TRP D 151      12.219  -9.243  -9.393  1.00  0.00           C  
ATOM   1317  CB  TRP D 151      11.625  -7.490 -11.078  1.00  0.00           C  
ATOM   1318  O   TRP D 151      12.206  -9.040  -8.177  1.00  0.00           O  
ATOM   1319  CG  TRP D 151      10.543  -6.989 -10.170  1.00  0.00           C  
ATOM   1320  CD1 TRP D 151       9.268  -7.471 -10.063  1.00  0.00           C  
ATOM   1321  CD2 TRP D 151      10.640  -5.904  -9.243  1.00  0.00           C  
ATOM   1322  CE2 TRP D 151       9.385  -5.784  -8.606  1.00  0.00           C  
ATOM   1323  CE3 TRP D 151      11.669  -5.020  -8.887  1.00  0.00           C  
ATOM   1324  NE1 TRP D 151       8.567  -6.751  -9.124  1.00  0.00           N  
ATOM   1325  CH2 TRP D 151      10.154  -3.963  -7.304  1.00  0.00           C  
ATOM   1326  CZ2 TRP D 151       9.131  -4.814  -7.633  1.00  0.00           C  
ATOM   1327  CZ3 TRP D 151      11.414  -4.056  -7.919  1.00  0.00           C  
ATOM   1328  N   TYR D 152      11.796 -10.441  -9.844  1.00  0.00           N  
ATOM   1329  CA  TYR D 152      11.284 -11.542  -9.036  1.00  0.00           C  
ATOM   1330  C   TYR D 152      12.385 -12.140  -8.169  1.00  0.00           C  
ATOM   1331  CB  TYR D 152      10.676 -12.627  -9.930  1.00  0.00           C  
ATOM   1332  O   TYR D 152      12.151 -12.485  -7.008  1.00  0.00           O  
ATOM   1333  CG  TYR D 152       9.366 -12.227 -10.564  1.00  0.00           C  
ATOM   1334  CD1 TYR D 152       8.265 -11.889  -9.781  1.00  0.00           C  
ATOM   1335  CD2 TYR D 152       9.226 -12.188 -11.948  1.00  0.00           C  
ATOM   1336  CE1 TYR D 152       7.055 -11.522 -10.361  1.00  0.00           C  
ATOM   1337  CE2 TYR D 152       8.021 -11.822 -12.538  1.00  0.00           C  
ATOM   1338  OH  TYR D 152       5.748 -11.129 -12.318  1.00  0.00           O  
ATOM   1339  CZ  TYR D 152       6.943 -11.491 -11.738  1.00  0.00           C  
ATOM   1340  N   LYS D 153      13.527 -12.184  -8.643  1.00  0.00           N  
ATOM   1341  CA  LYS D 153      14.703 -12.618  -7.896  1.00  0.00           C  
ATOM   1342  C   LYS D 153      15.072 -11.605  -6.816  1.00  0.00           C  
ATOM   1343  CB  LYS D 153      15.889 -12.834  -8.838  1.00  0.00           C  
ATOM   1344  O   LYS D 153      15.433 -11.984  -5.699  1.00  0.00           O  
ATOM   1345  CG  LYS D 153      15.814 -14.125  -9.640  1.00  0.00           C  
ATOM   1346  CD  LYS D 153      17.052 -14.318 -10.505  1.00  0.00           C  
ATOM   1347  CE  LYS D 153      16.944 -15.568 -11.368  1.00  0.00           C  
ATOM   1348  NZ  LYS D 153      18.134 -15.735 -12.254  1.00  0.00           N  
ATOM   1349  N   ALA D 154      14.979 -10.406  -7.076  1.00  0.00           N  
ATOM   1350  CA  ALA D 154      15.235  -9.306  -6.150  1.00  0.00           C  
ATOM   1351  C   ALA D 154      14.199  -9.279  -5.030  1.00  0.00           C  
ATOM   1352  CB  ALA D 154      15.242  -7.974  -6.896  1.00  0.00           C  
ATOM   1353  O   ALA D 154      14.536  -9.037  -3.869  1.00  0.00           O  
ATOM   1354  N   ILE D 155      12.987  -9.633  -5.375  1.00  0.00           N  
ATOM   1355  CA  ILE D 155      11.900  -9.724  -4.406  1.00  0.00           C  
ATOM   1356  C   ILE D 155      12.134 -10.915  -3.480  1.00  0.00           C  
ATOM   1357  CB  ILE D 155      10.528  -9.849  -5.105  1.00  0.00           C  
ATOM   1358  O   ILE D 155      11.996 -10.797  -2.260  1.00  0.00           O  
ATOM   1359  CG1 ILE D 155      10.185  -8.551  -5.844  1.00  0.00           C  
ATOM   1360  CG2 ILE D 155       9.437 -10.209  -4.093  1.00  0.00           C  
ATOM   1361  CD1 ILE D 155       8.945  -8.648  -6.723  1.00  0.00           C  
ATOM   1362  N   ALA D 156      12.411 -11.980  -4.043  1.00  0.00           N  
ATOM   1363  CA  ALA D 156      12.699 -13.197  -3.288  1.00  0.00           C  
ATOM   1364  C   ALA D 156      13.900 -13.000  -2.367  1.00  0.00           C  
ATOM   1365  CB  ALA D 156      12.947 -14.366  -4.238  1.00  0.00           C  
ATOM   1366  O   ALA D 156      13.890 -13.451  -1.219  1.00  0.00           O  
ATOM   1367  N   ARG D 157      14.877 -12.279  -2.703  1.00  0.00           N  
ATOM   1368  CA  ARG D 157      16.074 -11.971  -1.928  1.00  0.00           C  
ATOM   1369  C   ARG D 157      15.753 -11.020  -0.780  1.00  0.00           C  
ATOM   1370  CB  ARG D 157      17.155 -11.365  -2.825  1.00  0.00           C  
ATOM   1371  O   ARG D 157      16.338 -11.123   0.301  1.00  0.00           O  
ATOM   1372  CG  ARG D 157      17.874 -12.382  -3.697  1.00  0.00           C  
ATOM   1373  CD  ARG D 157      18.939 -11.727  -4.565  1.00  0.00           C  
ATOM   1374  NE  ARG D 157      19.579 -12.693  -5.454  1.00  0.00           N  
ATOM   1375  NH1 ARG D 157      20.834 -11.125  -6.594  1.00  0.00           N  
ATOM   1376  NH2 ARG D 157      20.985 -13.344  -7.149  1.00  0.00           N  
ATOM   1377  CZ  ARG D 157      20.465 -12.385  -6.397  1.00  0.00           C  
ATOM   1378  N   SER D 158      14.866 -10.130  -1.067  1.00  0.00           N  
ATOM   1379  CA  SER D 158      14.483  -9.114  -0.091  1.00  0.00           C  
ATOM   1380  C   SER D 158      13.585  -9.700   0.993  1.00  0.00           C  
ATOM   1381  CB  SER D 158      13.771  -7.950  -0.780  1.00  0.00           C  
ATOM   1382  O   SER D 158      13.517  -9.170   2.104  1.00  0.00           O  
ATOM   1383  OG  SER D 158      12.464  -8.325  -1.180  1.00  0.00           O  
ATOM   1384  N   MET D 159      13.030 -10.866   0.706  1.00  0.00           N  
ATOM   1385  CA  MET D 159      12.051 -11.498   1.587  1.00  0.00           C  
ATOM   1386  C   MET D 159      12.668 -12.678   2.329  1.00  0.00           C  
ATOM   1387  CB  MET D 159      10.830 -11.961   0.790  1.00  0.00           C  
ATOM   1388  O   MET D 159      12.049 -13.241   3.233  1.00  0.00           O  
ATOM   1389  CG  MET D 159      10.035 -10.824   0.170  1.00  0.00           C  
ATOM   1390  SD  MET D 159       8.585 -11.418  -0.784  1.00  0.00           S  
ATOM   1391  CE  MET D 159       7.919  -9.836  -1.374  1.00  0.00           C  
ATOM   1392  N   LYS D 160      14.145 -13.035   2.135  1.00  0.00           N  
ATOM   1393  CA  LYS D 160      14.920 -14.093   2.777  1.00  0.00           C  
ATOM   1394  C   LYS D 160      14.979 -13.892   4.288  1.00  0.00           C  
ATOM   1395  CB  LYS D 160      16.336 -14.148   2.200  1.00  0.00           C  
ATOM   1396  O   LYS D 160      15.014 -12.756   4.768  1.00  0.00           O  
ATOM   1397  CG  LYS D 160      16.409 -14.725   0.794  1.00  0.00           C  
ATOM   1398  CD  LYS D 160      17.851 -14.944   0.354  1.00  0.00           C  
ATOM   1399  CE  LYS D 160      17.924 -15.587  -1.024  1.00  0.00           C  
ATOM   1400  NZ  LYS D 160      19.336 -15.769  -1.476  1.00  0.00           N  
ATOM   1401  N   PRO D 161      14.845 -15.094   4.973  1.00  0.00           N  
ATOM   1402  CA  PRO D 161      15.232 -16.425   4.499  1.00  0.00           C  
ATOM   1403  C   PRO D 161      14.032 -17.279   4.095  1.00  0.00           C  
ATOM   1404  CB  PRO D 161      15.954 -17.032   5.705  1.00  0.00           C  
ATOM   1405  O   PRO D 161      14.204 -18.366   3.538  1.00  0.00           O  
ATOM   1406  CG  PRO D 161      15.341 -16.364   6.893  1.00  0.00           C  
ATOM   1407  CD  PRO D 161      14.893 -14.989   6.489  1.00  0.00           C  
ATOM   1408  N   ASN D 162      12.832 -16.784   3.982  1.00  0.00           N  
ATOM   1409  CA  ASN D 162      11.644 -17.631   4.001  1.00  0.00           C  
ATOM   1410  C   ASN D 162      10.940 -17.640   2.647  1.00  0.00           C  
ATOM   1411  CB  ASN D 162      10.678 -17.177   5.098  1.00  0.00           C  
ATOM   1412  O   ASN D 162       9.870 -18.233   2.502  1.00  0.00           O  
ATOM   1413  CG  ASN D 162      11.263 -17.323   6.488  1.00  0.00           C  
ATOM   1414  ND2 ASN D 162      11.020 -16.335   7.341  1.00  0.00           N  
ATOM   1415  OD1 ASN D 162      11.929 -18.316   6.793  1.00  0.00           O  
ATOM   1416  N   VAL D 163      11.600 -17.012   1.767  1.00  0.00           N  
ATOM   1417  CA  VAL D 163      11.003 -16.978   0.436  1.00  0.00           C  
ATOM   1418  C   VAL D 163      12.067 -17.284  -0.616  1.00  0.00           C  
ATOM   1419  CB  VAL D 163      10.344 -15.611   0.144  1.00  0.00           C  
ATOM   1420  O   VAL D 163      13.181 -16.758  -0.553  1.00  0.00           O  
ATOM   1421  CG1 VAL D 163       9.765 -15.581  -1.269  1.00  0.00           C  
ATOM   1422  CG2 VAL D 163       9.258 -15.313   1.177  1.00  0.00           C  
ATOM   1423  N   SER D 164      11.742 -18.285  -1.456  1.00  0.00           N  
ATOM   1424  CA  SER D 164      12.586 -18.586  -2.608  1.00  0.00           C  
ATOM   1425  C   SER D 164      11.786 -18.540  -3.906  1.00  0.00           C  
ATOM   1426  CB  SER D 164      13.239 -19.960  -2.451  1.00  0.00           C  
ATOM   1427  O   SER D 164      10.598 -18.867  -3.921  1.00  0.00           O  
ATOM   1428  OG  SER D 164      13.940 -20.045  -1.222  1.00  0.00           O  
ATOM   1429  N   TYR D 165      12.459 -17.960  -4.934  1.00  0.00           N  
ATOM   1430  CA  TYR D 165      11.822 -17.868  -6.243  1.00  0.00           C  
ATOM   1431  C   TYR D 165      12.331 -18.961  -7.175  1.00  0.00           C  
ATOM   1432  CB  TYR D 165      12.072 -16.491  -6.867  1.00  0.00           C  
ATOM   1433  O   TYR D 165      13.539 -19.092  -7.386  1.00  0.00           O  
ATOM   1434  CG  TYR D 165      11.502 -16.343  -8.257  1.00  0.00           C  
ATOM   1435  CD1 TYR D 165      12.336 -16.145  -9.356  1.00  0.00           C  
ATOM   1436  CD2 TYR D 165      10.130 -16.398  -8.475  1.00  0.00           C  
ATOM   1437  CE1 TYR D 165      11.815 -16.005 -10.638  1.00  0.00           C  
ATOM   1438  CE2 TYR D 165       9.598 -16.260  -9.752  1.00  0.00           C  
ATOM   1439  OH  TYR D 165       9.926 -15.927 -12.093  1.00  0.00           O  
ATOM   1440  CZ  TYR D 165      10.447 -16.064 -10.826  1.00  0.00           C  
ATOM   1441  N   LEU D 166      11.407 -19.833  -7.560  1.00  0.00           N  
ATOM   1442  CA  LEU D 166      11.728 -20.909  -8.491  1.00  0.00           C  
ATOM   1443  C   LEU D 166      11.316 -20.539  -9.912  1.00  0.00           C  
ATOM   1444  CB  LEU D 166      11.037 -22.208  -8.068  1.00  0.00           C  
ATOM   1445  O   LEU D 166      10.126 -20.396 -10.200  1.00  0.00           O  
ATOM   1446  CG  LEU D 166      11.374 -22.732  -6.672  1.00  0.00           C  
ATOM   1447  CD1 LEU D 166      10.424 -23.861  -6.285  1.00  0.00           C  
ATOM   1448  CD2 LEU D 166      12.824 -23.203  -6.613  1.00  0.00           C  
ATOM   1449  N   ARG D 167      12.276 -20.189 -10.794  1.00  0.00           N  
ATOM   1450  CA  ARG D 167      12.162 -19.582 -12.116  1.00  0.00           C  
ATOM   1451  C   ARG D 167      11.370 -20.477 -13.064  1.00  0.00           C  
ATOM   1452  CB  ARG D 167      13.548 -19.298 -12.699  1.00  0.00           C  
ATOM   1453  O   ARG D 167      10.545 -19.992 -13.840  1.00  0.00           O  
ATOM   1454  CG  ARG D 167      13.523 -18.460 -13.968  1.00  0.00           C  
ATOM   1455  CD  ARG D 167      14.928 -18.138 -14.459  1.00  0.00           C  
ATOM   1456  NE  ARG D 167      14.905 -17.463 -15.754  1.00  0.00           N  
ATOM   1457  NH1 ARG D 167      17.151 -16.924 -15.745  1.00  0.00           N  
ATOM   1458  NH2 ARG D 167      15.828 -16.315 -17.515  1.00  0.00           N  
ATOM   1459  CZ  ARG D 167      15.961 -16.902 -16.335  1.00  0.00           C  
ATOM   1460  N   GLU D 168      11.361 -21.846 -12.840  1.00  0.00           N  
ATOM   1461  CA  GLU D 168      10.880 -22.840 -13.795  1.00  0.00           C  
ATOM   1462  C   GLU D 168       9.363 -22.989 -13.720  1.00  0.00           C  
ATOM   1463  CB  GLU D 168      11.554 -24.192 -13.549  1.00  0.00           C  
ATOM   1464  O   GLU D 168       8.700 -23.162 -14.745  1.00  0.00           O  
ATOM   1465  CG  GLU D 168      12.969 -24.283 -14.101  1.00  0.00           C  
ATOM   1466  CD  GLU D 168      13.610 -25.645 -13.886  1.00  0.00           C  
ATOM   1467  OE1 GLU D 168      14.779 -25.837 -14.293  1.00  0.00           O  
ATOM   1468  OE2 GLU D 168      12.938 -26.528 -13.308  1.00  0.00           O  
ATOM   1469  N   GLU D 169       8.723 -22.149 -12.688  1.00  0.00           N  
ATOM   1470  CA  GLU D 169       7.270 -22.178 -12.543  1.00  0.00           C  
ATOM   1471  C   GLU D 169       6.742 -20.849 -12.011  1.00  0.00           C  
ATOM   1472  CB  GLU D 169       6.846 -23.321 -11.617  1.00  0.00           C  
ATOM   1473  O   GLU D 169       5.573 -20.746 -11.634  1.00  0.00           O  
ATOM   1474  CG  GLU D 169       7.144 -24.706 -12.173  1.00  0.00           C  
ATOM   1475  CD  GLU D 169       6.661 -25.831 -11.271  1.00  0.00           C  
ATOM   1476  OE1 GLU D 169       6.737 -27.012 -11.681  1.00  0.00           O  
ATOM   1477  OE2 GLU D 169       6.203 -25.530 -10.147  1.00  0.00           O  
ATOM   1478  N   ASP D 170       7.548 -19.782 -12.297  1.00  0.00           N  
ATOM   1479  CA  ASP D 170       7.134 -18.520 -11.693  1.00  0.00           C  
ATOM   1480  C   ASP D 170       6.474 -18.751 -10.335  1.00  0.00           C  
ATOM   1481  CB  ASP D 170       6.177 -17.768 -12.621  1.00  0.00           C  
ATOM   1482  O   ASP D 170       5.357 -18.287 -10.095  1.00  0.00           O  
ATOM   1483  CG  ASP D 170       6.835 -17.322 -13.915  1.00  0.00           C  
ATOM   1484  OD1 ASP D 170       8.019 -16.921 -13.891  1.00  0.00           O  
ATOM   1485  OD2 ASP D 170       6.163 -17.370 -14.968  1.00  0.00           O  
ATOM   1486  N   VAL D 171       7.164 -19.591  -9.514  1.00  0.00           N  
ATOM   1487  CA  VAL D 171       6.622 -20.009  -8.226  1.00  0.00           C  
ATOM   1488  C   VAL D 171       7.500 -19.472  -7.097  1.00  0.00           C  
ATOM   1489  CB  VAL D 171       6.511 -21.547  -8.129  1.00  0.00           C  
ATOM   1490  O   VAL D 171       8.728 -19.568  -7.158  1.00  0.00           O  
ATOM   1491  CG1 VAL D 171       6.000 -21.966  -6.751  1.00  0.00           C  
ATOM   1492  CG2 VAL D 171       5.597 -22.086  -9.228  1.00  0.00           C  
ATOM   1493  N   PHE D 172       6.798 -18.825  -6.120  1.00  0.00           N  
ATOM   1494  CA  PHE D 172       7.443 -18.433  -4.872  1.00  0.00           C  
ATOM   1495  C   PHE D 172       7.196 -19.472  -3.785  1.00  0.00           C  
ATOM   1496  CB  PHE D 172       6.940 -17.062  -4.413  1.00  0.00           C  
ATOM   1497  O   PHE D 172       6.050 -19.845  -3.525  1.00  0.00           O  
ATOM   1498  CG  PHE D 172       7.645 -15.905  -5.069  1.00  0.00           C  
ATOM   1499  CD1 PHE D 172       8.645 -15.212  -4.398  1.00  0.00           C  
ATOM   1500  CD2 PHE D 172       7.307 -15.511  -6.357  1.00  0.00           C  
ATOM   1501  CE1 PHE D 172       9.299 -14.141  -5.003  1.00  0.00           C  
ATOM   1502  CE2 PHE D 172       7.956 -14.442  -6.968  1.00  0.00           C  
ATOM   1503  CZ  PHE D 172       8.951 -13.758  -6.289  1.00  0.00           C  
ATOM   1504  N   TYR D 173       8.317 -20.008  -3.293  1.00  0.00           N  
ATOM   1505  CA  TYR D 173       8.241 -20.883  -2.129  1.00  0.00           C  
ATOM   1506  C   TYR D 173       8.365 -20.084  -0.837  1.00  0.00           C  
ATOM   1507  CB  TYR D 173       9.334 -21.953  -2.188  1.00  0.00           C  
ATOM   1508  O   TYR D 173       9.385 -19.433  -0.598  1.00  0.00           O  
ATOM   1509  CG  TYR D 173       9.269 -22.951  -1.056  1.00  0.00           C  
ATOM   1510  CD1 TYR D 173      10.020 -22.769   0.103  1.00  0.00           C  
ATOM   1511  CD2 TYR D 173       8.458 -24.077  -1.145  1.00  0.00           C  
ATOM   1512  CE1 TYR D 173       9.964 -23.686   1.147  1.00  0.00           C  
ATOM   1513  CE2 TYR D 173       8.395 -25.001  -0.107  1.00  0.00           C  
ATOM   1514  OH  TYR D 173       9.091 -25.708   2.064  1.00  0.00           O  
ATOM   1515  CZ  TYR D 173       9.150 -24.797   1.033  1.00  0.00           C  
ATOM   1516  N   VAL D 174       7.274 -20.168   0.008  1.00  0.00           N  
ATOM   1517  CA  VAL D 174       7.231 -19.343   1.211  1.00  0.00           C  
ATOM   1518  C   VAL D 174       7.064 -20.231   2.442  1.00  0.00           C  
ATOM   1519  CB  VAL D 174       6.091 -18.302   1.146  1.00  0.00           C  
ATOM   1520  O   VAL D 174       6.051 -20.918   2.586  1.00  0.00           O  
ATOM   1521  CG1 VAL D 174       6.117 -17.395   2.375  1.00  0.00           C  
ATOM   1522  CG2 VAL D 174       6.196 -17.475  -0.135  1.00  0.00           C  
ATOM   1523  N   GLU D 175       8.117 -20.273   3.337  1.00  0.00           N  
ATOM   1524  CA  GLU D 175       8.147 -21.103   4.537  1.00  0.00           C  
ATOM   1525  C   GLU D 175       7.418 -20.427   5.695  1.00  0.00           C  
ATOM   1526  CB  GLU D 175       9.590 -21.419   4.937  1.00  0.00           C  
ATOM   1527  O   GLU D 175       6.673 -21.077   6.431  1.00  0.00           O  
ATOM   1528  CG  GLU D 175      10.267 -22.445   4.040  1.00  0.00           C  
ATOM   1529  CD  GLU D 175      11.702 -22.743   4.445  1.00  0.00           C  
ATOM   1530  OE1 GLU D 175      12.365 -23.562   3.769  1.00  0.00           O  
ATOM   1531  OE2 GLU D 175      12.166 -22.153   5.446  1.00  0.00           O  
ATOM   1532  N   GLU D 176       7.549 -19.118   5.835  1.00  0.00           N  
ATOM   1533  CA  GLU D 176       6.900 -18.269   6.829  1.00  0.00           C  
ATOM   1534  C   GLU D 176       6.484 -16.931   6.224  1.00  0.00           C  
ATOM   1535  CB  GLU D 176       7.826 -18.039   8.027  1.00  0.00           C  
ATOM   1536  O   GLU D 176       7.249 -16.315   5.479  1.00  0.00           O  
ATOM   1537  CG  GLU D 176       7.138 -17.390   9.219  1.00  0.00           C  
ATOM   1538  CD  GLU D 176       8.067 -17.178  10.404  1.00  0.00           C  
ATOM   1539  OE1 GLU D 176       7.655 -16.523  11.388  1.00  0.00           O  
ATOM   1540  OE2 GLU D 176       9.216 -17.671  10.348  1.00  0.00           O  
ATOM   1541  N   ILE D 177       5.209 -16.618   6.534  1.00  0.00           N  
ATOM   1542  CA  ILE D 177       4.690 -15.370   5.986  1.00  0.00           C  
ATOM   1543  C   ILE D 177       4.951 -14.227   6.964  1.00  0.00           C  
ATOM   1544  CB  ILE D 177       3.179 -15.474   5.675  1.00  0.00           C  
ATOM   1545  O   ILE D 177       4.523 -14.280   8.119  1.00  0.00           O  
ATOM   1546  CG1 ILE D 177       2.926 -16.550   4.613  1.00  0.00           C  
ATOM   1547  CG2 ILE D 177       2.626 -14.119   5.226  1.00  0.00           C  
ATOM   1548  CD1 ILE D 177       1.463 -16.697   4.218  1.00  0.00           C  
ATOM   1549  N   HIS D 178       5.865 -13.360   6.503  1.00  0.00           N  
ATOM   1550  CA  HIS D 178       6.067 -12.091   7.194  1.00  0.00           C  
ATOM   1551  C   HIS D 178       5.061 -11.044   6.728  1.00  0.00           C  
ATOM   1552  CB  HIS D 178       7.493 -11.583   6.975  1.00  0.00           C  
ATOM   1553  O   HIS D 178       4.600 -11.086   5.585  1.00  0.00           O  
ATOM   1554  CG  HIS D 178       7.900 -10.509   7.933  1.00  0.00           C  
ATOM   1555  CD2 HIS D 178       8.611 -10.567   9.084  1.00  0.00           C  
ATOM   1556  ND1 HIS D 178       7.568  -9.184   7.750  1.00  0.00           N  
ATOM   1557  CE1 HIS D 178       8.060  -8.471   8.750  1.00  0.00           C  
ATOM   1558  NE2 HIS D 178       8.697  -9.287   9.573  1.00  0.00           N  
ATOM   1559  N   PRO D 179       4.677 -10.255   7.702  1.00  0.00           N  
ATOM   1560  CA  PRO D 179       3.668  -9.244   7.378  1.00  0.00           C  
ATOM   1561  C   PRO D 179       4.034  -8.418   6.147  1.00  0.00           C  
ATOM   1562  CB  PRO D 179       3.632  -8.367   8.632  1.00  0.00           C  
ATOM   1563  O   PRO D 179       3.161  -8.077   5.345  1.00  0.00           O  
ATOM   1564  CG  PRO D 179       4.019  -9.282   9.749  1.00  0.00           C  
ATOM   1565  CD  PRO D 179       5.013 -10.278   9.227  1.00  0.00           C  
ATOM   1566  N   TYR D 180       5.238  -8.228   5.778  1.00  0.00           N  
ATOM   1567  CA  TYR D 180       5.690  -7.451   4.629  1.00  0.00           C  
ATOM   1568  C   TYR D 180       5.704  -8.304   3.366  1.00  0.00           C  
ATOM   1569  CB  TYR D 180       7.085  -6.873   4.885  1.00  0.00           C  
ATOM   1570  O   TYR D 180       5.573  -7.783   2.256  1.00  0.00           O  
ATOM   1571  CG  TYR D 180       7.130  -5.873   6.014  1.00  0.00           C  
ATOM   1572  CD1 TYR D 180       6.446  -4.663   5.926  1.00  0.00           C  
ATOM   1573  CD2 TYR D 180       7.856  -6.136   7.170  1.00  0.00           C  
ATOM   1574  CE1 TYR D 180       6.486  -3.737   6.964  1.00  0.00           C  
ATOM   1575  CE2 TYR D 180       7.904  -5.218   8.214  1.00  0.00           C  
ATOM   1576  OH  TYR D 180       7.259  -3.111   9.132  1.00  0.00           O  
ATOM   1577  CZ  TYR D 180       7.216  -4.023   8.102  1.00  0.00           C  
ATOM   1578  N   THR D 181       5.677  -9.641   3.399  1.00  0.00           N  
ATOM   1579  CA  THR D 181       5.707 -10.648   2.343  1.00  0.00           C  
ATOM   1580  C   THR D 181       4.295 -10.976   1.868  1.00  0.00           C  
ATOM   1581  CB  THR D 181       6.403 -11.936   2.820  1.00  0.00           C  
ATOM   1582  O   THR D 181       4.080 -11.252   0.686  1.00  0.00           O  
ATOM   1583  CG2 THR D 181       6.531 -12.945   1.683  1.00  0.00           C  
ATOM   1584  OG1 THR D 181       7.712 -11.613   3.307  1.00  0.00           O  
ATOM   1585  N   ILE D 182       3.319 -10.790   2.681  1.00  0.00           N  
ATOM   1586  CA  ILE D 182       1.917 -11.128   2.459  1.00  0.00           C  
ATOM   1587  C   ILE D 182       1.323 -10.196   1.406  1.00  0.00           C  
ATOM   1588  CB  ILE D 182       1.102 -11.045   3.769  1.00  0.00           C  
ATOM   1589  O   ILE D 182       0.620 -10.644   0.497  1.00  0.00           O  
ATOM   1590  CG1 ILE D 182       1.533 -12.153   4.737  1.00  0.00           C  
ATOM   1591  CG2 ILE D 182      -0.399 -11.126   3.477  1.00  0.00           C  
ATOM   1592  CD1 ILE D 182       0.955 -12.010   6.139  1.00  0.00           C  
ATOM   1593  N   MET D 183       1.799  -9.091   1.358  1.00  0.00           N  
ATOM   1594  CA  MET D 183       1.237  -8.044   0.510  1.00  0.00           C  
ATOM   1595  C   MET D 183       1.833  -8.102  -0.893  1.00  0.00           C  
ATOM   1596  CB  MET D 183       1.480  -6.665   1.124  1.00  0.00           C  
ATOM   1597  O   MET D 183       1.108  -8.006  -1.885  1.00  0.00           O  
ATOM   1598  CG  MET D 183       0.538  -6.329   2.269  1.00  0.00           C  
ATOM   1599  SD  MET D 183       0.732  -4.601   2.856  1.00  0.00           S  
ATOM   1600  CE  MET D 183       0.308  -3.700   1.339  1.00  0.00           C  
ATOM   1601  N   VAL D 184       3.077  -8.208  -1.023  1.00  0.00           N  
ATOM   1602  CA  VAL D 184       3.773  -8.338  -2.299  1.00  0.00           C  
ATOM   1603  C   VAL D 184       3.319  -9.611  -3.009  1.00  0.00           C  
ATOM   1604  CB  VAL D 184       5.307  -8.351  -2.110  1.00  0.00           C  
ATOM   1605  O   VAL D 184       2.973  -9.581  -4.192  1.00  0.00           O  
ATOM   1606  CG1 VAL D 184       6.011  -8.665  -3.429  1.00  0.00           C  
ATOM   1607  CG2 VAL D 184       5.787  -7.013  -1.551  1.00  0.00           C  
ATOM   1608  N   LEU D 185       3.120 -10.551  -2.250  1.00  0.00           N  
ATOM   1609  CA  LEU D 185       2.749 -11.849  -2.803  1.00  0.00           C  
ATOM   1610  C   LEU D 185       1.263 -11.892  -3.139  1.00  0.00           C  
ATOM   1611  CB  LEU D 185       3.094 -12.969  -1.818  1.00  0.00           C  
ATOM   1612  O   LEU D 185       0.867 -12.480  -4.148  1.00  0.00           O  
ATOM   1613  CG  LEU D 185       4.582 -13.220  -1.570  1.00  0.00           C  
ATOM   1614  CD1 LEU D 185       4.769 -14.311  -0.521  1.00  0.00           C  
ATOM   1615  CD2 LEU D 185       5.286 -13.595  -2.870  1.00  0.00           C  
ATOM   1616  N   SER D 186       0.474 -11.255  -2.259  1.00  0.00           N  
ATOM   1617  CA  SER D 186      -0.964 -11.159  -2.489  1.00  0.00           C  
ATOM   1618  C   SER D 186      -1.270 -10.367  -3.756  1.00  0.00           C  
ATOM   1619  CB  SER D 186      -1.656 -10.509  -1.291  1.00  0.00           C  
ATOM   1620  O   SER D 186      -2.137 -10.753  -4.542  1.00  0.00           O  
ATOM   1621  OG  SER D 186      -1.556 -11.334  -0.143  1.00  0.00           O  
ATOM   1622  N   TYR D 187      -0.575  -9.329  -3.939  1.00  0.00           N  
ATOM   1623  CA  TYR D 187      -0.721  -8.502  -5.132  1.00  0.00           C  
ATOM   1624  C   TYR D 187      -0.272  -9.257  -6.377  1.00  0.00           C  
ATOM   1625  CB  TYR D 187       0.082  -7.206  -4.989  1.00  0.00           C  
ATOM   1626  O   TYR D 187      -0.972  -9.265  -7.392  1.00  0.00           O  
ATOM   1627  CG  TYR D 187       0.027  -6.319  -6.210  1.00  0.00           C  
ATOM   1628  CD1 TYR D 187       1.082  -6.285  -7.118  1.00  0.00           C  
ATOM   1629  CD2 TYR D 187      -1.080  -5.515  -6.456  1.00  0.00           C  
ATOM   1630  CE1 TYR D 187       1.036  -5.468  -8.243  1.00  0.00           C  
ATOM   1631  CE2 TYR D 187      -1.137  -4.694  -7.578  1.00  0.00           C  
ATOM   1632  OH  TYR D 187      -0.127  -3.868  -9.577  1.00  0.00           O  
ATOM   1633  CZ  TYR D 187      -0.076  -4.678  -8.465  1.00  0.00           C  
ATOM   1634  N   MET D 188       0.824  -9.857  -6.334  1.00  0.00           N  
ATOM   1635  CA  MET D 188       1.383 -10.596  -7.462  1.00  0.00           C  
ATOM   1636  C   MET D 188       0.538 -11.826  -7.780  1.00  0.00           C  
ATOM   1637  CB  MET D 188       2.825 -11.014  -7.170  1.00  0.00           C  
ATOM   1638  O   MET D 188       0.384 -12.194  -8.945  1.00  0.00           O  
ATOM   1639  CG  MET D 188       3.790  -9.845  -7.055  1.00  0.00           C  
ATOM   1640  SD  MET D 188       5.504 -10.383  -6.679  1.00  0.00           S  
ATOM   1641  CE  MET D 188       5.970 -11.107  -8.276  1.00  0.00           C  
ATOM   1642  N   MET D 189      -0.042 -12.489  -6.744  1.00  0.00           N  
ATOM   1643  CA  MET D 189      -0.906 -13.655  -6.900  1.00  0.00           C  
ATOM   1644  C   MET D 189      -2.239 -13.264  -7.530  1.00  0.00           C  
ATOM   1645  CB  MET D 189      -1.145 -14.333  -5.550  1.00  0.00           C  
ATOM   1646  O   MET D 189      -2.789 -14.010  -8.342  1.00  0.00           O  
ATOM   1647  CG  MET D 189       0.063 -15.091  -5.022  1.00  0.00           C  
ATOM   1648  SD  MET D 189      -0.246 -15.851  -3.381  1.00  0.00           S  
ATOM   1649  CE  MET D 189      -1.563 -17.022  -3.814  1.00  0.00           C  
ATOM   1650  N   HIS D 190      -2.749 -12.083  -7.088  1.00  0.00           N  
ATOM   1651  CA  HIS D 190      -4.027 -11.581  -7.582  1.00  0.00           C  
ATOM   1652  C   HIS D 190      -3.994 -11.384  -9.093  1.00  0.00           C  
ATOM   1653  CB  HIS D 190      -4.390 -10.266  -6.888  1.00  0.00           C  
ATOM   1654  O   HIS D 190      -4.974 -11.677  -9.783  1.00  0.00           O  
ATOM   1655  CG  HIS D 190      -5.687  -9.683  -7.350  1.00  0.00           C  
ATOM   1656  CD2 HIS D 190      -6.959  -9.915  -6.949  1.00  0.00           C  
ATOM   1657  ND1 HIS D 190      -5.764  -8.737  -8.350  1.00  0.00           N  
ATOM   1658  CE1 HIS D 190      -7.031  -8.411  -8.543  1.00  0.00           C  
ATOM   1659  NE2 HIS D 190      -7.776  -9.112  -7.706  1.00  0.00           N  
ATOM   1660  N   ASP D 191      -2.967 -11.008  -9.639  1.00  0.00           N  
ATOM   1661  CA  ASP D 191      -2.855 -10.653 -11.051  1.00  0.00           C  
ATOM   1662  C   ASP D 191      -2.138 -11.748 -11.837  1.00  0.00           C  
ATOM   1663  CB  ASP D 191      -2.119  -9.322 -11.213  1.00  0.00           C  
ATOM   1664  O   ASP D 191      -1.708 -11.526 -12.971  1.00  0.00           O  
ATOM   1665  CG  ASP D 191      -2.974  -8.122 -10.843  1.00  0.00           C  
ATOM   1666  OD1 ASP D 191      -4.216  -8.202 -10.952  1.00  0.00           O  
ATOM   1667  OD2 ASP D 191      -2.399  -7.087 -10.440  1.00  0.00           O  
ATOM   1668  N   ASN D 192      -2.050 -12.944 -11.182  1.00  0.00           N  
ATOM   1669  CA  ASN D 192      -1.514 -14.174 -11.756  1.00  0.00           C  
ATOM   1670  C   ASN D 192      -0.051 -14.013 -12.159  1.00  0.00           C  
ATOM   1671  CB  ASN D 192      -2.351 -14.614 -12.959  1.00  0.00           C  
ATOM   1672  O   ASN D 192       0.396 -14.612 -13.139  1.00  0.00           O  
ATOM   1673  CG  ASN D 192      -3.736 -15.089 -12.565  1.00  0.00           C  
ATOM   1674  ND2 ASN D 192      -4.738 -14.710 -13.348  1.00  0.00           N  
ATOM   1675  OD1 ASN D 192      -3.903 -15.789 -11.563  1.00  0.00           O  
ATOM   1676  N   TRP D 193       0.597 -13.054 -11.521  1.00  0.00           N  
ATOM   1677  CA  TRP D 193       1.994 -12.763 -11.827  1.00  0.00           C  
ATOM   1678  C   TRP D 193       2.909 -13.857 -11.286  1.00  0.00           C  
ATOM   1679  CB  TRP D 193       2.401 -11.406 -11.247  1.00  0.00           C  
ATOM   1680  O   TRP D 193       3.928 -14.182 -11.899  1.00  0.00           O  
ATOM   1681  CG  TRP D 193       1.964 -10.234 -12.074  1.00  0.00           C  
ATOM   1682  CD1 TRP D 193       0.840 -10.144 -12.846  1.00  0.00           C  
ATOM   1683  CD2 TRP D 193       2.649  -8.986 -12.215  1.00  0.00           C  
ATOM   1684  CE2 TRP D 193       1.882  -8.185 -13.089  1.00  0.00           C  
ATOM   1685  CE3 TRP D 193       3.839  -8.467 -11.687  1.00  0.00           C  
ATOM   1686  NE1 TRP D 193       0.784  -8.914 -13.459  1.00  0.00           N  
ATOM   1687  CH2 TRP D 193       3.434  -6.406 -12.915  1.00  0.00           C  
ATOM   1688  CZ2 TRP D 193       2.266  -6.890 -13.446  1.00  0.00           C  
ATOM   1689  CZ3 TRP D 193       4.220  -7.178 -12.044  1.00  0.00           C  
ATOM   1690  N   ILE D 194       2.422 -14.565 -10.222  1.00  0.00           N  
ATOM   1691  CA  ILE D 194       3.235 -15.588  -9.573  1.00  0.00           C  
ATOM   1692  C   ILE D 194       2.331 -16.676  -8.996  1.00  0.00           C  
ATOM   1693  CB  ILE D 194       4.124 -14.985  -8.463  1.00  0.00           C  
ATOM   1694  O   ILE D 194       1.123 -16.476  -8.853  1.00  0.00           O  
ATOM   1695  CG1 ILE D 194       3.256 -14.369  -7.360  1.00  0.00           C  
ATOM   1696  CG2 ILE D 194       5.086 -13.946  -9.047  1.00  0.00           C  
ATOM   1697  CD1 ILE D 194       3.950 -14.270  -6.009  1.00  0.00           C  
ATOM   1698  N   ARG D 195       2.885 -17.816  -8.911  1.00  0.00           N  
ATOM   1699  CA  ARG D 195       2.268 -18.892  -8.142  1.00  0.00           C  
ATOM   1700  C   ARG D 195       2.985 -19.095  -6.811  1.00  0.00           C  
ATOM   1701  CB  ARG D 195       2.272 -20.196  -8.943  1.00  0.00           C  
ATOM   1702  O   ARG D 195       4.202 -18.923  -6.723  1.00  0.00           O  
ATOM   1703  CG  ARG D 195       1.456 -20.135 -10.224  1.00  0.00           C  
ATOM   1704  CD  ARG D 195       1.496 -21.454 -10.982  1.00  0.00           C  
ATOM   1705  NE  ARG D 195       0.827 -21.353 -12.276  1.00  0.00           N  
ATOM   1706  NH1 ARG D 195       0.909 -23.617 -12.729  1.00  0.00           N  
ATOM   1707  NH2 ARG D 195      -0.050 -22.177 -14.232  1.00  0.00           N  
ATOM   1708  CZ  ARG D 195       0.564 -22.382 -13.076  1.00  0.00           C  
ATOM   1709  N   LEU D 196       2.101 -19.260  -5.774  1.00  0.00           N  
ATOM   1710  CA  LEU D 196       2.655 -19.392  -4.430  1.00  0.00           C  
ATOM   1711  C   LEU D 196       2.574 -20.837  -3.948  1.00  0.00           C  
ATOM   1712  CB  LEU D 196       1.916 -18.474  -3.453  1.00  0.00           C  
ATOM   1713  O   LEU D 196       1.534 -21.485  -4.088  1.00  0.00           O  
ATOM   1714  CG  LEU D 196       2.167 -16.973  -3.611  1.00  0.00           C  
ATOM   1715  CD1 LEU D 196       1.103 -16.176  -2.864  1.00  0.00           C  
ATOM   1716  CD2 LEU D 196       3.562 -16.609  -3.115  1.00  0.00           C  
ATOM   1717  N   TYR D 197       3.658 -21.280  -3.513  1.00  0.00           N  
ATOM   1718  CA  TYR D 197       3.689 -22.563  -2.821  1.00  0.00           C  
ATOM   1719  C   TYR D 197       3.978 -22.375  -1.337  1.00  0.00           C  
ATOM   1720  CB  TYR D 197       4.742 -23.485  -3.445  1.00  0.00           C  
ATOM   1721  O   TYR D 197       5.042 -21.875  -0.963  1.00  0.00           O  
ATOM   1722  CG  TYR D 197       4.794 -24.858  -2.819  1.00  0.00           C  
ATOM   1723  CD1 TYR D 197       5.799 -25.195  -1.915  1.00  0.00           C  
ATOM   1724  CD2 TYR D 197       3.840 -25.820  -3.131  1.00  0.00           C  
ATOM   1725  CE1 TYR D 197       5.852 -26.459  -1.338  1.00  0.00           C  
ATOM   1726  CE2 TYR D 197       3.883 -27.087  -2.559  1.00  0.00           C  
ATOM   1727  OH  TYR D 197       4.939 -28.650  -1.096  1.00  0.00           O  
ATOM   1728  CZ  TYR D 197       4.891 -27.397  -1.665  1.00  0.00           C  
ATOM   1729  N   MET D 198       2.874 -22.728  -0.466  1.00  0.00           N  
ATOM   1730  CA  MET D 198       3.002 -22.590   0.982  1.00  0.00           C  
ATOM   1731  C   MET D 198       2.798 -23.932   1.677  1.00  0.00           C  
ATOM   1732  CB  MET D 198       1.997 -21.567   1.516  1.00  0.00           C  
ATOM   1733  O   MET D 198       1.681 -24.450   1.720  1.00  0.00           O  
ATOM   1734  CG  MET D 198       2.265 -20.145   1.052  1.00  0.00           C  
ATOM   1735  SD  MET D 198       1.114 -18.930   1.806  1.00  0.00           S  
ATOM   1736  CE  MET D 198       1.659 -19.004   3.535  1.00  0.00           C  
ATOM   1737  N   PRO D 199       3.916 -24.622   1.988  1.00  0.00           N  
ATOM   1738  CA  PRO D 199       3.733 -25.893   2.693  1.00  0.00           C  
ATOM   1739  C   PRO D 199       3.075 -25.720   4.060  1.00  0.00           C  
ATOM   1740  CB  PRO D 199       5.162 -26.424   2.839  1.00  0.00           C  
ATOM   1741  O   PRO D 199       3.054 -24.612   4.603  1.00  0.00           O  
ATOM   1742  CG  PRO D 199       6.034 -25.219   2.691  1.00  0.00           C  
ATOM   1743  CD  PRO D 199       5.270 -24.167   1.939  1.00  0.00           C  
TER    1744      PRO D 199                                                      
ENDMDL                                                                          
END                                                                             
