# Supplementary material for: AlphaDesign: a de novo protein design framework based on AlphaFold
Source: Mol Syst Biol. 2025 Jun 17;21(9):1166–89. doi: 10.1038/s44320-025-00119-z (PMC12405559; doi:10.1038/s44320-025-00119-z)
Supplement: Supplementary file 4 — Source data Fig. 2 [file 44320_2025_119_MOESM4_ESM.zip › Figure_2/2B/prediction_heterodimer-50-nr2-run1_result_30.pdb]

MODEL     1                                                                     
ATOM      1  N   GLU A   0       4.994 -13.228  -9.046  1.00 63.55           N  
ATOM      2  CA  GLU A   0       4.916 -12.583 -10.353  1.00 63.55           C  
ATOM      3  C   GLU A   0       4.278 -11.200 -10.249  1.00 63.55           C  
ATOM      4  CB  GLU A   0       4.128 -13.452 -11.336  1.00 63.55           C  
ATOM      5  O   GLU A   0       4.670 -10.274 -10.962  1.00 63.55           O  
ATOM      6  CG  GLU A   0       4.870 -14.706 -11.779  1.00 63.55           C  
ATOM      7  CD  GLU A   0       4.177 -15.443 -12.914  1.00 63.55           C  
ATOM      8  OE1 GLU A   0       4.551 -15.235 -14.090  1.00 63.55           O  
ATOM      9  OE2 GLU A   0       3.253 -16.235 -12.624  1.00 63.55           O  
ATOM     10  N   TRP A   1       3.421 -10.962  -9.313  1.00 69.36           N  
ATOM     11  CA  TRP A   1       2.787  -9.667  -9.093  1.00 69.36           C  
ATOM     12  C   TRP A   1       3.735  -8.710  -8.378  1.00 69.36           C  
ATOM     13  CB  TRP A   1       1.498  -9.829  -8.282  1.00 69.36           C  
ATOM     14  O   TRP A   1       3.723  -7.505  -8.638  1.00 69.36           O  
ATOM     15  CG  TRP A   1       1.690 -10.519  -6.965  1.00 69.36           C  
ATOM     16  CD1 TRP A   1       1.582 -11.859  -6.714  1.00 69.36           C  
ATOM     17  CD2 TRP A   1       2.020  -9.902  -5.717  1.00 69.36           C  
ATOM     18  CE2 TRP A   1       2.097 -10.929  -4.751  1.00 69.36           C  
ATOM     19  CE3 TRP A   1       2.260  -8.579  -5.323  1.00 69.36           C  
ATOM     20  NE1 TRP A   1       1.825 -12.112  -5.384  1.00 69.36           N  
ATOM     21  CH2 TRP A   1       2.633  -9.370  -3.052  1.00 69.36           C  
ATOM     22  CZ2 TRP A   1       2.404 -10.673  -3.412  1.00 69.36           C  
ATOM     23  CZ3 TRP A   1       2.565  -8.327  -3.990  1.00 69.36           C  
ATOM     24  N   LEU A   2       4.591  -9.191  -7.478  1.00 72.05           N  
ATOM     25  CA  LEU A   2       5.622  -8.422  -6.789  1.00 72.05           C  
ATOM     26  C   LEU A   2       6.684  -7.938  -7.769  1.00 72.05           C  
ATOM     27  CB  LEU A   2       6.272  -9.264  -5.688  1.00 72.05           C  
ATOM     28  O   LEU A   2       7.127  -6.789  -7.694  1.00 72.05           O  
ATOM     29  CG  LEU A   2       7.208  -8.523  -4.731  1.00 72.05           C  
ATOM     30  CD1 LEU A   2       6.423  -7.516  -3.896  1.00 72.05           C  
ATOM     31  CD2 LEU A   2       7.946  -9.510  -3.834  1.00 72.05           C  
ATOM     32  N   LYS A   3       7.028  -8.789  -8.654  1.00 72.42           N  
ATOM     33  CA  LYS A   3       7.980  -8.475  -9.715  1.00 72.42           C  
ATOM     34  C   LYS A   3       7.452  -7.362 -10.616  1.00 72.42           C  
ATOM     35  CB  LYS A   3       8.287  -9.721 -10.547  1.00 72.42           C  
ATOM     36  O   LYS A   3       8.206  -6.474 -11.020  1.00 72.42           O  
ATOM     37  CG  LYS A   3       9.231 -10.702  -9.867  1.00 72.42           C  
ATOM     38  CD  LYS A   3       9.553 -11.886 -10.771  1.00 72.42           C  
ATOM     39  CE  LYS A   3      10.436 -12.905 -10.065  1.00 72.42           C  
ATOM     40  NZ  LYS A   3      10.732 -14.081 -10.938  1.00 72.42           N  
ATOM     41  N   LYS A   4       6.138  -7.429 -10.860  1.00 71.60           N  
ATOM     42  CA  LYS A   4       5.456  -6.437 -11.685  1.00 71.60           C  
ATOM     43  C   LYS A   4       5.372  -5.091 -10.970  1.00 71.60           C  
ATOM     44  CB  LYS A   4       4.054  -6.921 -12.058  1.00 71.60           C  
ATOM     45  O   LYS A   4       5.569  -4.042 -11.586  1.00 71.60           O  
ATOM     46  CG  LYS A   4       4.028  -7.912 -13.212  1.00 71.60           C  
ATOM     47  CD  LYS A   4       2.602  -8.264 -13.615  1.00 71.60           C  
ATOM     48  CE  LYS A   4       2.574  -9.315 -14.717  1.00 71.60           C  
ATOM     49  NZ  LYS A   4       1.177  -9.684 -15.096  1.00 71.60           N  
ATOM     50  N   LEU A   5       5.095  -5.151  -9.702  1.00 69.63           N  
ATOM     51  CA  LEU A   5       4.982  -3.970  -8.854  1.00 69.63           C  
ATOM     52  C   LEU A   5       6.356  -3.375  -8.563  1.00 69.63           C  
ATOM     53  CB  LEU A   5       4.276  -4.318  -7.541  1.00 69.63           C  
ATOM     54  O   LEU A   5       6.543  -2.160  -8.654  1.00 69.63           O  
ATOM     55  CG  LEU A   5       3.991  -3.152  -6.594  1.00 69.63           C  
ATOM     56  CD1 LEU A   5       2.907  -2.250  -7.174  1.00 69.63           C  
ATOM     57  CD2 LEU A   5       3.585  -3.667  -5.217  1.00 69.63           C  
ATOM     58  N   LEU A   6       7.326  -4.288  -8.509  1.00 70.63           N  
ATOM     59  CA  LEU A   6       8.665  -3.866  -8.110  1.00 70.63           C  
ATOM     60  C   LEU A   6       9.596  -3.801  -9.315  1.00 70.63           C  
ATOM     61  CB  LEU A   6       9.237  -4.822  -7.059  1.00 70.63           C  
ATOM     62  O   LEU A   6      10.798  -3.569  -9.164  1.00 70.63           O  
ATOM     63  CG  LEU A   6       8.519  -4.853  -5.708  1.00 70.63           C  
ATOM     64  CD1 LEU A   6       9.091  -5.960  -4.830  1.00 70.63           C  
ATOM     65  CD2 LEU A   6       8.630  -3.500  -5.013  1.00 70.63           C  
ATOM     66  N   GLY A   7       8.983  -4.110 -10.589  1.00 63.84           N  
ATOM     67  CA  GLY A   7       9.464  -4.164 -11.960  1.00 63.84           C  
ATOM     68  C   GLY A   7      10.694  -3.308 -12.195  1.00 63.84           C  
ATOM     69  O   GLY A   7      11.506  -3.606 -13.073  1.00 63.84           O  
ATOM     70  N   ASP A   8      11.137  -2.563 -11.238  1.00 65.58           N  
ATOM     71  CA  ASP A   8      12.320  -1.716 -11.348  1.00 65.58           C  
ATOM     72  C   ASP A   8      13.259  -1.925 -10.162  1.00 65.58           C  
ATOM     73  CB  ASP A   8      11.918  -0.243 -11.446  1.00 65.58           C  
ATOM     74  O   ASP A   8      14.266  -1.228 -10.030  1.00 65.58           O  
ATOM     75  CG  ASP A   8      12.855   0.571 -12.321  1.00 65.58           C  
ATOM     76  OD1 ASP A   8      13.764   1.240 -11.783  1.00 65.58           O  
ATOM     77  OD2 ASP A   8      12.681   0.546 -13.559  1.00 65.58           O  
ATOM     78  N   LEU A   9      12.920  -2.913  -9.199  1.00 68.98           N  
ATOM     79  CA  LEU A   9      13.797  -3.143  -8.056  1.00 68.98           C  
ATOM     80  C   LEU A   9      14.868  -4.175  -8.391  1.00 68.98           C  
ATOM     81  CB  LEU A   9      12.986  -3.606  -6.843  1.00 68.98           C  
ATOM     82  O   LEU A   9      14.641  -5.068  -9.210  1.00 68.98           O  
ATOM     83  CG  LEU A   9      12.175  -2.530  -6.118  1.00 68.98           C  
ATOM     84  CD1 LEU A   9      11.096  -3.172  -5.253  1.00 68.98           C  
ATOM     85  CD2 LEU A   9      13.090  -1.649  -5.274  1.00 68.98           C  
ATOM     86  N   PRO A  10      16.029  -3.874  -8.032  1.00 72.12           N  
ATOM     87  CA  PRO A  10      17.102  -4.855  -8.207  1.00 72.12           C  
ATOM     88  C   PRO A  10      16.719  -6.244  -7.700  1.00 72.12           C  
ATOM     89  CB  PRO A  10      18.252  -4.271  -7.384  1.00 72.12           C  
ATOM     90  O   PRO A  10      16.010  -6.365  -6.697  1.00 72.12           O  
ATOM     91  CG  PRO A  10      17.635  -3.155  -6.604  1.00 72.12           C  
ATOM     92  CD  PRO A  10      16.265  -2.886  -7.157  1.00 72.12           C  
ATOM     93  N   PRO A  11      16.908  -7.306  -8.538  1.00 75.98           N  
ATOM     94  CA  PRO A  11      16.619  -8.690  -8.158  1.00 75.98           C  
ATOM     95  C   PRO A  11      17.063  -9.017  -6.734  1.00 75.98           C  
ATOM     96  CB  PRO A  11      17.412  -9.509  -9.179  1.00 75.98           C  
ATOM     97  O   PRO A  11      16.516  -9.928  -6.107  1.00 75.98           O  
ATOM     98  CG  PRO A  11      18.407  -8.549  -9.749  1.00 75.98           C  
ATOM     99  CD  PRO A  11      17.867  -7.156  -9.595  1.00 75.98           C  
ATOM    100  N   GLU A  12      18.012  -8.241  -6.231  1.00 79.50           N  
ATOM    101  CA  GLU A  12      18.563  -8.478  -4.900  1.00 79.50           C  
ATOM    102  C   GLU A  12      17.576  -8.063  -3.813  1.00 79.50           C  
ATOM    103  CB  GLU A  12      19.886  -7.728  -4.725  1.00 79.50           C  
ATOM    104  O   GLU A  12      17.614  -8.590  -2.699  1.00 79.50           O  
ATOM    105  CG  GLU A  12      19.931  -6.385  -5.439  1.00 79.50           C  
ATOM    106  CD  GLU A  12      21.291  -5.709  -5.360  1.00 79.50           C  
ATOM    107  OE1 GLU A  12      22.164  -6.000  -6.208  1.00 79.50           O  
ATOM    108  OE2 GLU A  12      21.484  -4.882  -4.441  1.00 79.50           O  
ATOM    109  N   GLU A  13      16.577  -7.134  -4.222  1.00 78.99           N  
ATOM    110  CA  GLU A  13      15.606  -6.591  -3.277  1.00 78.99           C  
ATOM    111  C   GLU A  13      14.317  -7.407  -3.280  1.00 78.99           C  
ATOM    112  CB  GLU A  13      15.302  -5.126  -3.601  1.00 78.99           C  
ATOM    113  O   GLU A  13      13.536  -7.349  -2.327  1.00 78.99           O  
ATOM    114  CG  GLU A  13      16.455  -4.178  -3.306  1.00 78.99           C  
ATOM    115  CD  GLU A  13      16.755  -4.042  -1.822  1.00 78.99           C  
ATOM    116  OE1 GLU A  13      17.724  -4.671  -1.338  1.00 78.99           O  
ATOM    117  OE2 GLU A  13      16.015  -3.301  -1.137  1.00 78.99           O  
ATOM    118  N   LEU A  14      14.220  -8.252  -4.228  1.00 81.18           N  
ATOM    119  CA  LEU A  14      13.008  -9.045  -4.405  1.00 81.18           C  
ATOM    120  C   LEU A  14      12.816 -10.011  -3.241  1.00 81.18           C  
ATOM    121  CB  LEU A  14      13.063  -9.821  -5.724  1.00 81.18           C  
ATOM    122  O   LEU A  14      11.734 -10.074  -2.653  1.00 81.18           O  
ATOM    123  CG  LEU A  14      12.747  -9.027  -6.992  1.00 81.18           C  
ATOM    124  CD1 LEU A  14      13.026  -9.872  -8.230  1.00 81.18           C  
ATOM    125  CD2 LEU A  14      11.298  -8.552  -6.978  1.00 81.18           C  
ATOM    126  N   PRO A  15      13.878 -10.781  -2.936  1.00 85.42           N  
ATOM    127  CA  PRO A  15      13.737 -11.698  -1.803  1.00 85.42           C  
ATOM    128  C   PRO A  15      13.458 -10.974  -0.488  1.00 85.42           C  
ATOM    129  CB  PRO A  15      15.090 -12.413  -1.757  1.00 85.42           C  
ATOM    130  O   PRO A  15      12.748 -11.500   0.372  1.00 85.42           O  
ATOM    131  CG  PRO A  15      15.997 -11.567  -2.591  1.00 85.42           C  
ATOM    132  CD  PRO A  15      15.158 -10.749  -3.529  1.00 85.42           C  
ATOM    133  N   LYS A  16      13.993  -9.847  -0.289  1.00 87.02           N  
ATOM    134  CA  LYS A  16      13.776  -9.044   0.910  1.00 87.02           C  
ATOM    135  C   LYS A  16      12.322  -8.591   1.012  1.00 87.02           C  
ATOM    136  CB  LYS A  16      14.705  -7.829   0.919  1.00 87.02           C  
ATOM    137  O   LYS A  16      11.739  -8.597   2.098  1.00 87.02           O  
ATOM    138  CG  LYS A  16      16.180  -8.179   1.050  1.00 87.02           C  
ATOM    139  CD  LYS A  16      17.046  -6.928   1.127  1.00 87.02           C  
ATOM    140  CE  LYS A  16      18.522  -7.277   1.268  1.00 87.02           C  
ATOM    141  NZ  LYS A  16      19.379  -6.055   1.308  1.00 87.02           N  
ATOM    142  N   TRP A  17      11.805  -8.200  -0.016  1.00 84.53           N  
ATOM    143  CA  TRP A  17      10.409  -7.779  -0.079  1.00 84.53           C  
ATOM    144  C   TRP A  17       9.474  -8.949   0.205  1.00 84.53           C  
ATOM    145  CB  TRP A  17      10.091  -7.175  -1.449  1.00 84.53           C  
ATOM    146  O   TRP A  17       8.492  -8.803   0.937  1.00 84.53           O  
ATOM    147  CG  TRP A  17      10.255  -5.686  -1.512  1.00 84.53           C  
ATOM    148  CD1 TRP A  17      11.290  -4.993  -2.076  1.00 84.53           C  
ATOM    149  CD2 TRP A  17       9.355  -4.705  -0.985  1.00 84.53           C  
ATOM    150  CE2 TRP A  17       9.909  -3.436  -1.267  1.00 84.53           C  
ATOM    151  CE3 TRP A  17       8.133  -4.776  -0.303  1.00 84.53           C  
ATOM    152  NE1 TRP A  17      11.088  -3.640  -1.932  1.00 84.53           N  
ATOM    153  CH2 TRP A  17       8.087  -2.345  -0.223  1.00 84.53           C  
ATOM    154  CZ2 TRP A  17       9.281  -2.247  -0.889  1.00 84.53           C  
ATOM    155  CZ3 TRP A  17       7.510  -3.591   0.072  1.00 84.53           C  
ATOM    156  N   GLU A  18       9.782  -9.954  -0.429  1.00 85.18           N  
ATOM    157  CA  GLU A  18       9.011 -11.168  -0.179  1.00 85.18           C  
ATOM    158  C   GLU A  18       9.010 -11.526   1.304  1.00 85.18           C  
ATOM    159  CB  GLU A  18       9.564 -12.335  -1.002  1.00 85.18           C  
ATOM    160  O   GLU A  18       7.968 -11.875   1.863  1.00 85.18           O  
ATOM    161  CG  GLU A  18       9.310 -12.208  -2.497  1.00 85.18           C  
ATOM    162  CD  GLU A  18       9.839 -13.388  -3.297  1.00 85.18           C  
ATOM    163  OE1 GLU A  18       9.080 -14.357  -3.524  1.00 85.18           O  
ATOM    164  OE2 GLU A  18      11.023 -13.343  -3.700  1.00 85.18           O  
ATOM    165  N   GLU A  19      10.167 -11.486   1.849  1.00 89.32           N  
ATOM    166  CA  GLU A  19      10.309 -11.759   3.276  1.00 89.32           C  
ATOM    167  C   GLU A  19       9.498 -10.772   4.111  1.00 89.32           C  
ATOM    168  CB  GLU A  19      11.783 -11.711   3.688  1.00 89.32           C  
ATOM    169  O   GLU A  19       8.820 -11.166   5.062  1.00 89.32           O  
ATOM    170  CG  GLU A  19      12.601 -12.892   3.187  1.00 89.32           C  
ATOM    171  CD  GLU A  19      13.942 -13.034   3.888  1.00 89.32           C  
ATOM    172  OE1 GLU A  19      14.015 -13.733   4.924  1.00 89.32           O  
ATOM    173  OE2 GLU A  19      14.929 -12.440   3.398  1.00 89.32           O  
ATOM    174  N   LEU A  20       9.599  -9.571   3.786  1.00 87.81           N  
ATOM    175  CA  LEU A  20       8.861  -8.518   4.475  1.00 87.81           C  
ATOM    176  C   LEU A  20       7.359  -8.777   4.411  1.00 87.81           C  
ATOM    177  CB  LEU A  20       9.181  -7.151   3.864  1.00 87.81           C  
ATOM    178  O   LEU A  20       6.670  -8.716   5.432  1.00 87.81           O  
ATOM    179  CG  LEU A  20       8.373  -5.966   4.394  1.00 87.81           C  
ATOM    180  CD1 LEU A  20       8.697  -5.718   5.864  1.00 87.81           C  
ATOM    181  CD2 LEU A  20       8.648  -4.717   3.563  1.00 87.81           C  
ATOM    182  N   LEU A  21       6.830  -9.042   3.248  1.00 86.40           N  
ATOM    183  CA  LEU A  21       5.409  -9.300   3.045  1.00 86.40           C  
ATOM    184  C   LEU A  21       4.955 -10.510   3.855  1.00 86.40           C  
ATOM    185  CB  LEU A  21       5.111  -9.524   1.560  1.00 86.40           C  
ATOM    186  O   LEU A  21       3.871 -10.498   4.442  1.00 86.40           O  
ATOM    187  CG  LEU A  21       5.173  -8.287   0.662  1.00 86.40           C  
ATOM    188  CD1 LEU A  21       4.981  -8.683  -0.798  1.00 86.40           C  
ATOM    189  CD2 LEU A  21       4.125  -7.265   1.087  1.00 86.40           C  
ATOM    190  N   GLU A  22       5.790 -11.498   3.865  1.00 87.91           N  
ATOM    191  CA  GLU A  22       5.500 -12.699   4.643  1.00 87.91           C  
ATOM    192  C   GLU A  22       5.463 -12.393   6.137  1.00 87.91           C  
ATOM    193  CB  GLU A  22       6.534 -13.790   4.354  1.00 87.91           C  
ATOM    194  O   GLU A  22       4.637 -12.943   6.869  1.00 87.91           O  
ATOM    195  CG  GLU A  22       6.367 -14.451   2.994  1.00 87.91           C  
ATOM    196  CD  GLU A  22       7.064 -15.798   2.892  1.00 87.91           C  
ATOM    197  OE1 GLU A  22       6.421 -16.836   3.169  1.00 87.91           O  
ATOM    198  OE2 GLU A  22       8.263 -15.816   2.533  1.00 87.91           O  
ATOM    199  N   LYS A  23       6.275 -11.556   6.523  1.00 89.07           N  
ATOM    200  CA  LYS A  23       6.387 -11.171   7.927  1.00 89.07           C  
ATOM    201  C   LYS A  23       5.186 -10.337   8.365  1.00 89.07           C  
ATOM    202  CB  LYS A  23       7.681 -10.392   8.168  1.00 89.07           C  
ATOM    203  O   LYS A  23       4.653 -10.535   9.459  1.00 89.07           O  
ATOM    204  CG  LYS A  23       8.002 -10.165   9.638  1.00 89.07           C  
ATOM    205  CD  LYS A  23       9.362  -9.504   9.818  1.00 89.07           C  
ATOM    206  CE  LYS A  23       9.678  -9.264  11.288  1.00 89.07           C  
ATOM    207  NZ  LYS A  23      11.016  -8.625  11.470  1.00 89.07           N  
ATOM    208  N   ILE A  24       4.779  -9.488   7.506  1.00 87.03           N  
ATOM    209  CA  ILE A  24       3.735  -8.546   7.896  1.00 87.03           C  
ATOM    210  C   ILE A  24       2.369  -9.093   7.489  1.00 87.03           C  
ATOM    211  CB  ILE A  24       3.965  -7.155   7.264  1.00 87.03           C  
ATOM    212  O   ILE A  24       1.334  -8.550   7.882  1.00 87.03           O  
ATOM    213  CG1 ILE A  24       3.989  -7.260   5.735  1.00 87.03           C  
ATOM    214  CG2 ILE A  24       5.261  -6.530   7.790  1.00 87.03           C  
ATOM    215  CD1 ILE A  24       3.949  -5.916   5.021  1.00 87.03           C  
ATOM    216  N   LYS A  25       2.368 -10.080   6.669  1.00 86.65           N  
ATOM    217  CA  LYS A  25       1.151 -10.688   6.138  1.00 86.65           C  
ATOM    218  C   LYS A  25       0.140 -10.955   7.250  1.00 86.65           C  
ATOM    219  CB  LYS A  25       1.478 -11.988   5.403  1.00 86.65           C  
ATOM    220  O   LYS A  25      -1.042 -10.637   7.110  1.00 86.65           O  
ATOM    221  CG  LYS A  25       1.922 -11.789   3.961  1.00 86.65           C  
ATOM    222  CD  LYS A  25       2.067 -13.119   3.232  1.00 86.65           C  
ATOM    223  CE  LYS A  25       2.534 -12.922   1.796  1.00 86.65           C  
ATOM    224  NZ  LYS A  25       2.696 -14.225   1.083  1.00 86.65           N  
ATOM    225  N   PRO A  26       0.599 -11.520   8.408  1.00 87.73           N  
ATOM    226  CA  PRO A  26      -0.329 -11.848   9.492  1.00 87.73           C  
ATOM    227  C   PRO A  26      -0.950 -10.609  10.133  1.00 87.73           C  
ATOM    228  CB  PRO A  26       0.552 -12.598  10.495  1.00 87.73           C  
ATOM    229  O   PRO A  26      -1.983 -10.707  10.800  1.00 87.73           O  
ATOM    230  CG  PRO A  26       1.781 -12.963   9.726  1.00 87.73           C  
ATOM    231  CD  PRO A  26       1.854 -12.094   8.504  1.00 87.73           C  
ATOM    232  N   ASP A  27      -0.365  -9.485   9.941  1.00 87.43           N  
ATOM    233  CA  ASP A  27      -0.839  -8.246  10.549  1.00 87.43           C  
ATOM    234  C   ASP A  27      -1.866  -7.554   9.655  1.00 87.43           C  
ATOM    235  CB  ASP A  27       0.332  -7.304  10.831  1.00 87.43           C  
ATOM    236  O   ASP A  27      -2.541  -6.617  10.086  1.00 87.43           O  
ATOM    237  CG  ASP A  27       1.173  -7.742  12.018  1.00 87.43           C  
ATOM    238  OD1 ASP A  27       0.785  -7.468  13.174  1.00 87.43           O  
ATOM    239  OD2 ASP A  27       2.234  -8.363  11.794  1.00 87.43           O  
ATOM    240  N   PHE A  28      -2.031  -8.014   8.426  1.00 90.55           N  
ATOM    241  CA  PHE A  28      -2.921  -7.380   7.460  1.00 90.55           C  
ATOM    242  C   PHE A  28      -4.024  -8.340   7.030  1.00 90.55           C  
ATOM    243  CB  PHE A  28      -2.135  -6.902   6.236  1.00 90.55           C  
ATOM    244  O   PHE A  28      -3.785  -9.539   6.872  1.00 90.55           O  
ATOM    245  CG  PHE A  28      -1.140  -5.814   6.540  1.00 90.55           C  
ATOM    246  CD1 PHE A  28      -1.533  -4.482   6.571  1.00 90.55           C  
ATOM    247  CD2 PHE A  28       0.189  -6.125   6.794  1.00 90.55           C  
ATOM    248  CE1 PHE A  28      -0.615  -3.474   6.853  1.00 90.55           C  
ATOM    249  CE2 PHE A  28       1.113  -5.123   7.076  1.00 90.55           C  
ATOM    250  CZ  PHE A  28       0.710  -3.798   7.104  1.00 90.55           C  
ATOM    251  N   SER A  29      -5.199  -7.776   6.910  1.00 91.00           N  
ATOM    252  CA  SER A  29      -6.347  -8.539   6.430  1.00 91.00           C  
ATOM    253  C   SER A  29      -6.324  -8.675   4.911  1.00 91.00           C  
ATOM    254  CB  SER A  29      -7.653  -7.878   6.872  1.00 91.00           C  
ATOM    255  O   SER A  29      -6.761  -9.692   4.367  1.00 91.00           O  
ATOM    256  OG  SER A  29      -7.695  -6.523   6.462  1.00 91.00           O  
ATOM    257  N   GLU A  30      -5.777  -7.683   4.228  1.00 92.06           N  
ATOM    258  CA  GLU A  30      -5.672  -7.650   2.773  1.00 92.06           C  
ATOM    259  C   GLU A  30      -4.405  -6.925   2.327  1.00 92.06           C  
ATOM    260  CB  GLU A  30      -6.904  -6.979   2.159  1.00 92.06           C  
ATOM    261  O   GLU A  30      -3.986  -5.952   2.957  1.00 92.06           O  
ATOM    262  CG  GLU A  30      -8.213  -7.681   2.487  1.00 92.06           C  
ATOM    263  CD  GLU A  30      -9.439  -6.918   2.012  1.00 92.06           C  
ATOM    264  OE1 GLU A  30      -9.836  -7.080   0.835  1.00 92.06           O  
ATOM    265  OE2 GLU A  30     -10.006  -6.151   2.821  1.00 92.06           O  
ATOM    266  N   ILE A  31      -3.807  -7.509   1.311  1.00 91.37           N  
ATOM    267  CA  ILE A  31      -2.682  -6.848   0.661  1.00 91.37           C  
ATOM    268  C   ILE A  31      -3.019  -6.575  -0.803  1.00 91.37           C  
ATOM    269  CB  ILE A  31      -1.392  -7.693   0.765  1.00 91.37           C  
ATOM    270  O   ILE A  31      -3.345  -7.497  -1.554  1.00 91.37           O  
ATOM    271  CG1 ILE A  31      -1.051  -7.967   2.234  1.00 91.37           C  
ATOM    272  CG2 ILE A  31      -0.230  -6.994   0.054  1.00 91.37           C  
ATOM    273  CD1 ILE A  31       0.135  -8.902   2.430  1.00 91.37           C  
ATOM    274  N   GLU A  32      -3.013  -5.227  -1.099  1.00 91.42           N  
ATOM    275  CA  GLU A  32      -3.368  -4.818  -2.455  1.00 91.42           C  
ATOM    276  C   GLU A  32      -2.193  -4.136  -3.150  1.00 91.42           C  
ATOM    277  CB  GLU A  32      -4.581  -3.885  -2.435  1.00 91.42           C  
ATOM    278  O   GLU A  32      -1.439  -3.392  -2.520  1.00 91.42           O  
ATOM    279  CG  GLU A  32      -5.840  -4.526  -1.869  1.00 91.42           C  
ATOM    280  CD  GLU A  32      -7.040  -3.593  -1.868  1.00 91.42           C  
ATOM    281  OE1 GLU A  32      -7.831  -3.620  -2.838  1.00 91.42           O  
ATOM    282  OE2 GLU A  32      -7.190  -2.827  -0.889  1.00 91.42           O  
ATOM    283  N   PHE A  33      -2.146  -4.403  -4.432  1.00 89.38           N  
ATOM    284  CA  PHE A  33      -1.130  -3.770  -5.266  1.00 89.38           C  
ATOM    285  C   PHE A  33      -1.770  -3.054  -6.449  1.00 89.38           C  
ATOM    286  CB  PHE A  33      -0.119  -4.808  -5.764  1.00 89.38           C  
ATOM    287  O   PHE A  33      -2.729  -3.554  -7.039  1.00 89.38           O  
ATOM    288  CG  PHE A  33       0.670  -5.464  -4.664  1.00 89.38           C  
ATOM    289  CD1 PHE A  33       1.922  -4.980  -4.304  1.00 89.38           C  
ATOM    290  CD2 PHE A  33       0.160  -6.565  -3.989  1.00 89.38           C  
ATOM    291  CE1 PHE A  33       2.655  -5.585  -3.286  1.00 89.38           C  
ATOM    292  CE2 PHE A  33       0.887  -7.175  -2.971  1.00 89.38           C  
ATOM    293  CZ  PHE A  33       2.135  -6.684  -2.621  1.00 89.38           C  
ATOM    294  N   TYR A  34      -1.222  -1.906  -6.666  1.00 88.58           N  
ATOM    295  CA  TYR A  34      -1.699  -1.165  -7.828  1.00 88.58           C  
ATOM    296  C   TYR A  34      -1.078  -1.702  -9.111  1.00 88.58           C  
ATOM    297  CB  TYR A  34      -1.385   0.327  -7.680  1.00 88.58           C  
ATOM    298  O   TYR A  34       0.144  -1.677  -9.275  1.00 88.58           O  
ATOM    299  CG  TYR A  34      -2.067   1.196  -8.708  1.00 88.58           C  
ATOM    300  CD1 TYR A  34      -1.397   1.606  -9.859  1.00 88.58           C  
ATOM    301  CD2 TYR A  34      -3.383   1.610  -8.531  1.00 88.58           C  
ATOM    302  CE1 TYR A  34      -2.021   2.409 -10.808  1.00 88.58           C  
ATOM    303  CE2 TYR A  34      -4.018   2.413  -9.474  1.00 88.58           C  
ATOM    304  OH  TYR A  34      -3.953   3.600 -11.543  1.00 88.58           O  
ATOM    305  CZ  TYR A  34      -3.330   2.806 -10.607  1.00 88.58           C  
ATOM    306  N   ASP A  35      -1.961  -2.296  -9.897  1.00 86.32           N  
ATOM    307  CA  ASP A  35      -1.549  -2.804 -11.202  1.00 86.32           C  
ATOM    308  C   ASP A  35      -1.629  -1.714 -12.267  1.00 86.32           C  
ATOM    309  CB  ASP A  35      -2.411  -4.001 -11.608  1.00 86.32           C  
ATOM    310  O   ASP A  35      -2.715  -1.215 -12.572  1.00 86.32           O  
ATOM    311  CG  ASP A  35      -1.856  -4.753 -12.805  1.00 86.32           C  
ATOM    312  OD1 ASP A  35      -1.797  -4.178 -13.913  1.00 86.32           O  
ATOM    313  OD2 ASP A  35      -1.477  -5.933 -12.639  1.00 86.32           O  
ATOM    314  N   GLU A  36      -0.472  -1.262 -12.728  1.00 81.21           N  
ATOM    315  CA  GLU A  36      -0.440  -0.203 -13.733  1.00 81.21           C  
ATOM    316  C   GLU A  36      -1.075  -0.665 -15.041  1.00 81.21           C  
ATOM    317  CB  GLU A  36       0.998   0.260 -13.981  1.00 81.21           C  
ATOM    318  O   GLU A  36      -1.662   0.138 -15.770  1.00 81.21           O  
ATOM    319  CG  GLU A  36       1.586   1.078 -12.840  1.00 81.21           C  
ATOM    320  CD  GLU A  36       2.894   1.762 -13.204  1.00 81.21           C  
ATOM    321  OE1 GLU A  36       2.871   2.958 -13.572  1.00 81.21           O  
ATOM    322  OE2 GLU A  36       3.950   1.095 -13.122  1.00 81.21           O  
ATOM    323  N   GLU A  37      -1.058  -1.909 -15.254  1.00 83.44           N  
ATOM    324  CA  GLU A  37      -1.665  -2.462 -16.461  1.00 83.44           C  
ATOM    325  C   GLU A  37      -3.188  -2.403 -16.390  1.00 83.44           C  
ATOM    326  CB  GLU A  37      -1.204  -3.905 -16.682  1.00 83.44           C  
ATOM    327  O   GLU A  37      -3.843  -1.974 -17.343  1.00 83.44           O  
ATOM    328  CG  GLU A  37      -1.558  -4.461 -18.054  1.00 83.44           C  
ATOM    329  CD  GLU A  37      -0.893  -5.795 -18.350  1.00 83.44           C  
ATOM    330  OE1 GLU A  37      -1.474  -6.852 -18.013  1.00 83.44           O  
ATOM    331  OE2 GLU A  37       0.219  -5.785 -18.924  1.00 83.44           O  
ATOM    332  N   LYS A  38      -3.669  -2.739 -15.270  1.00 86.76           N  
ATOM    333  CA  LYS A  38      -5.108  -2.803 -15.031  1.00 86.76           C  
ATOM    334  C   LYS A  38      -5.626  -1.497 -14.436  1.00 86.76           C  
ATOM    335  CB  LYS A  38      -5.447  -3.972 -14.105  1.00 86.76           C  
ATOM    336  O   LYS A  38      -6.836  -1.276 -14.370  1.00 86.76           O  
ATOM    337  CG  LYS A  38      -5.195  -5.342 -14.719  1.00 86.76           C  
ATOM    338  CD  LYS A  38      -5.691  -6.461 -13.813  1.00 86.76           C  
ATOM    339  CE  LYS A  38      -5.479  -7.829 -14.445  1.00 86.76           C  
ATOM    340  NZ  LYS A  38      -5.938  -8.932 -13.548  1.00 86.76           N  
ATOM    341  N   LYS A  39      -4.673  -0.532 -14.161  1.00 87.64           N  
ATOM    342  CA  LYS A  39      -5.010   0.751 -13.552  1.00 87.64           C  
ATOM    343  C   LYS A  39      -5.961   0.567 -12.372  1.00 87.64           C  
ATOM    344  CB  LYS A  39      -5.635   1.689 -14.587  1.00 87.64           C  
ATOM    345  O   LYS A  39      -6.906   1.341 -12.204  1.00 87.64           O  
ATOM    346  CG  LYS A  39      -4.683   2.106 -15.698  1.00 87.64           C  
ATOM    347  CD  LYS A  39      -5.287   3.198 -16.571  1.00 87.64           C  
ATOM    348  CE  LYS A  39      -4.287   3.710 -17.599  1.00 87.64           C  
ATOM    349  NZ  LYS A  39      -4.864   4.806 -18.434  1.00 87.64           N  
ATOM    350  N   GLU A  40      -5.827  -0.472 -11.552  1.00 91.01           N  
ATOM    351  CA  GLU A  40      -6.621  -0.751 -10.359  1.00 91.01           C  
ATOM    352  C   GLU A  40      -5.797  -1.491  -9.309  1.00 91.01           C  
ATOM    353  CB  GLU A  40      -7.866  -1.564 -10.719  1.00 91.01           C  
ATOM    354  O   GLU A  40      -4.743  -2.050  -9.620  1.00 91.01           O  
ATOM    355  CG  GLU A  40      -7.559  -2.949 -11.271  1.00 91.01           C  
ATOM    356  CD  GLU A  40      -8.802  -3.720 -11.684  1.00 91.01           C  
ATOM    357  OE1 GLU A  40      -9.249  -3.576 -12.844  1.00 91.01           O  
ATOM    358  OE2 GLU A  40      -9.334  -4.475 -10.839  1.00 91.01           O  
ATOM    359  N   PHE A  41      -6.266  -1.458  -8.052  1.00 90.62           N  
ATOM    360  CA  PHE A  41      -5.635  -2.217  -6.979  1.00 90.62           C  
ATOM    361  C   PHE A  41      -6.046  -3.683  -7.038  1.00 90.62           C  
ATOM    362  CB  PHE A  41      -5.998  -1.625  -5.613  1.00 90.62           C  
ATOM    363  O   PHE A  41      -7.236  -3.997  -7.098  1.00 90.62           O  
ATOM    364  CG  PHE A  41      -5.233  -0.375  -5.270  1.00 90.62           C  
ATOM    365  CD1 PHE A  41      -3.964  -0.453  -4.710  1.00 90.62           C  
ATOM    366  CD2 PHE A  41      -5.783   0.878  -5.509  1.00 90.62           C  
ATOM    367  CE1 PHE A  41      -3.253   0.702  -4.391  1.00 90.62           C  
ATOM    368  CE2 PHE A  41      -5.078   2.036  -5.193  1.00 90.62           C  
ATOM    369  CZ  PHE A  41      -3.814   1.946  -4.633  1.00 90.62           C  
ATOM    370  N   VAL A  42      -5.066  -4.507  -7.169  1.00 89.67           N  
ATOM    371  CA  VAL A  42      -5.293  -5.948  -7.220  1.00 89.67           C  
ATOM    372  C   VAL A  42      -4.944  -6.574  -5.872  1.00 89.67           C  
ATOM    373  CB  VAL A  42      -4.470  -6.613  -8.346  1.00 89.67           C  
ATOM    374  O   VAL A  42      -3.865  -6.329  -5.327  1.00 89.67           O  
ATOM    375  CG1 VAL A  42      -4.769  -8.109  -8.422  1.00 89.67           C  
ATOM    376  CG2 VAL A  42      -4.756  -5.938  -9.686  1.00 89.67           C  
ATOM    377  N   THR A  43      -5.942  -7.283  -5.341  1.00 90.05           N  
ATOM    378  CA  THR A  43      -5.746  -7.947  -4.058  1.00 90.05           C  
ATOM    379  C   THR A  43      -4.925  -9.222  -4.228  1.00 90.05           C  
ATOM    380  CB  THR A  43      -7.093  -8.286  -3.393  1.00 90.05           C  
ATOM    381  O   THR A  43      -5.328 -10.134  -4.954  1.00 90.05           O  
ATOM    382  CG2 THR A  43      -6.886  -8.908  -2.016  1.00 90.05           C  
ATOM    383  OG1 THR A  43      -7.865  -7.087  -3.252  1.00 90.05           O  
ATOM    384  N   VAL A  44      -3.771  -9.277  -3.605  1.00 86.65           N  
ATOM    385  CA  VAL A  44      -2.862 -10.408  -3.760  1.00 86.65           C  
ATOM    386  C   VAL A  44      -2.930 -11.298  -2.521  1.00 86.65           C  
ATOM    387  CB  VAL A  44      -1.410  -9.941  -4.002  1.00 86.65           C  
ATOM    388  O   VAL A  44      -2.560 -12.474  -2.573  1.00 86.65           O  
ATOM    389  CG1 VAL A  44      -1.287  -9.237  -5.352  1.00 86.65           C  
ATOM    390  CG2 VAL A  44      -0.951  -9.020  -2.872  1.00 86.65           C  
ATOM    391  N   TYR A  45      -3.380 -10.710  -1.536  1.00 87.59           N  
ATOM    392  CA  TYR A  45      -3.511 -11.452  -0.287  1.00 87.59           C  
ATOM    393  C   TYR A  45      -4.745 -11.003   0.487  1.00 87.59           C  
ATOM    394  CB  TYR A  45      -2.260 -11.276   0.578  1.00 87.59           C  
ATOM    395  O   TYR A  45      -4.954  -9.805   0.693  1.00 87.59           O  
ATOM    396  CG  TYR A  45      -2.369 -11.915   1.941  1.00 87.59           C  
ATOM    397  CD1 TYR A  45      -2.738 -11.166   3.055  1.00 87.59           C  
ATOM    398  CD2 TYR A  45      -2.101 -13.268   2.117  1.00 87.59           C  
ATOM    399  CE1 TYR A  45      -2.838 -11.750   4.314  1.00 87.59           C  
ATOM    400  CE2 TYR A  45      -2.198 -13.863   3.371  1.00 87.59           C  
ATOM    401  OH  TYR A  45      -2.664 -13.681   5.704  1.00 87.59           O  
ATOM    402  CZ  TYR A  45      -2.567 -13.097   4.461  1.00 87.59           C  
ATOM    403  N   LYS A  46      -5.555 -11.975   0.745  1.00 88.82           N  
ATOM    404  CA  LYS A  46      -6.728 -11.715   1.575  1.00 88.82           C  
ATOM    405  C   LYS A  46      -6.882 -12.780   2.658  1.00 88.82           C  
ATOM    406  CB  LYS A  46      -7.992 -11.656   0.715  1.00 88.82           C  
ATOM    407  O   LYS A  46      -6.915 -13.975   2.360  1.00 88.82           O  
ATOM    408  CG  LYS A  46      -9.223 -11.159   1.457  1.00 88.82           C  
ATOM    409  CD  LYS A  46     -10.421 -11.025   0.526  1.00 88.82           C  
ATOM    410  CE  LYS A  46     -11.640 -10.476   1.256  1.00 88.82           C  
ATOM    411  NZ  LYS A  46     -12.815 -10.336   0.345  1.00 88.82           N  
ATOM    412  N   LYS A  47      -6.713 -12.340   3.917  1.00 84.54           N  
ATOM    413  CA  LYS A  47      -6.875 -13.271   5.029  1.00 84.54           C  
ATOM    414  C   LYS A  47      -8.342 -13.641   5.228  1.00 84.54           C  
ATOM    415  CB  LYS A  47      -6.306 -12.673   6.317  1.00 84.54           C  
ATOM    416  O   LYS A  47      -9.185 -12.767   5.436  1.00 84.54           O  
ATOM    417  CG  LYS A  47      -6.091 -13.690   7.429  1.00 84.54           C  
ATOM    418  CD  LYS A  47      -5.337 -13.081   8.604  1.00 84.54           C  
ATOM    419  CE  LYS A  47      -5.087 -14.107   9.701  1.00 84.54           C  
ATOM    420  NZ  LYS A  47      -4.293 -13.532  10.828  1.00 84.54           N  
ATOM    421  N   GLU A  48      -8.805 -14.726   4.579  1.00 71.55           N  
ATOM    422  CA  GLU A  48     -10.185 -15.189   4.682  1.00 71.55           C  
ATOM    423  C   GLU A  48     -10.458 -15.814   6.047  1.00 71.55           C  
ATOM    424  CB  GLU A  48     -10.499 -16.194   3.571  1.00 71.55           C  
ATOM    425  O   GLU A  48      -9.642 -16.584   6.557  1.00 71.55           O  
ATOM    426  CG  GLU A  48     -10.997 -15.553   2.283  1.00 71.55           C  
ATOM    427  CD  GLU A  48     -11.418 -16.567   1.232  1.00 71.55           C  
ATOM    428  OE1 GLU A  48     -12.619 -16.912   1.167  1.00 71.55           O  
ATOM    429  OE2 GLU A  48     -10.538 -17.022   0.467  1.00 71.55           O  
ATOM    430  N   GLU A  49     -11.042 -15.183   7.040  1.00 59.49           N  
ATOM    431  CA  GLU A  49     -11.626 -15.708   8.271  1.00 59.49           C  
ATOM    432  C   GLU A  49     -12.372 -17.014   8.015  1.00 59.49           C  
ATOM    433  CB  GLU A  49     -12.568 -14.679   8.902  1.00 59.49           C  
ATOM    434  O   GLU A  49     -13.038 -17.164   6.988  1.00 59.49           O  
ATOM    435  CG  GLU A  49     -11.856 -13.618   9.727  1.00 59.49           C  
ATOM    436  CD  GLU A  49     -12.809 -12.662  10.427  1.00 59.49           C  
ATOM    437  OE1 GLU A  49     -13.235 -12.956  11.567  1.00 59.49           O  
ATOM    438  OE2 GLU A  49     -13.134 -11.612   9.829  1.00 59.49           O  
TER     439      GLU A  49                                                      
ATOM    440  N   LYS B 300      -8.984  -9.710  14.422  1.00 62.23           N  
ATOM    441  CA  LYS B 300      -8.936  -9.846  12.969  1.00 62.23           C  
ATOM    442  C   LYS B 300      -8.153  -8.700  12.335  1.00 62.23           C  
ATOM    443  CB  LYS B 300     -10.350  -9.899  12.388  1.00 62.23           C  
ATOM    444  O   LYS B 300      -8.327  -7.539  12.711  1.00 62.23           O  
ATOM    445  CG  LYS B 300     -11.135 -11.142  12.781  1.00 62.23           C  
ATOM    446  CD  LYS B 300     -12.523 -11.148  12.153  1.00 62.23           C  
ATOM    447  CE  LYS B 300     -13.342 -12.345  12.618  1.00 62.23           C  
ATOM    448  NZ  LYS B 300     -14.724 -12.324  12.051  1.00 62.23           N  
ATOM    449  N   PRO B 301      -7.058  -9.091  11.794  1.00 72.62           N  
ATOM    450  CA  PRO B 301      -6.355  -7.943  11.218  1.00 72.62           C  
ATOM    451  C   PRO B 301      -7.273  -7.042  10.394  1.00 72.62           C  
ATOM    452  CB  PRO B 301      -5.288  -8.591  10.332  1.00 72.62           C  
ATOM    453  O   PRO B 301      -8.025  -7.530   9.547  1.00 72.62           O  
ATOM    454  CG  PRO B 301      -5.757  -9.997  10.136  1.00 72.62           C  
ATOM    455  CD  PRO B 301      -6.773 -10.313  11.196  1.00 72.62           C  
ATOM    456  N   THR B 302      -7.562  -5.850  10.840  1.00 84.75           N  
ATOM    457  CA  THR B 302      -8.440  -4.881  10.192  1.00 84.75           C  
ATOM    458  C   THR B 302      -7.637  -3.933   9.305  1.00 84.75           C  
ATOM    459  CB  THR B 302      -9.237  -4.068  11.228  1.00 84.75           C  
ATOM    460  O   THR B 302      -8.198  -3.019   8.697  1.00 84.75           O  
ATOM    461  CG2 THR B 302     -10.200  -4.960  12.005  1.00 84.75           C  
ATOM    462  OG1 THR B 302      -8.325  -3.453  12.148  1.00 84.75           O  
ATOM    463  N   LYS B 303      -6.373  -4.241   9.195  1.00 90.89           N  
ATOM    464  CA  LYS B 303      -5.491  -3.344   8.453  1.00 90.89           C  
ATOM    465  C   LYS B 303      -5.305  -3.822   7.016  1.00 90.89           C  
ATOM    466  CB  LYS B 303      -4.134  -3.230   9.148  1.00 90.89           C  
ATOM    467  O   LYS B 303      -5.266  -5.026   6.757  1.00 90.89           O  
ATOM    468  CG  LYS B 303      -4.196  -2.596  10.530  1.00 90.89           C  
ATOM    469  CD  LYS B 303      -2.814  -2.496  11.162  1.00 90.89           C  
ATOM    470  CE  LYS B 303      -2.878  -1.876  12.552  1.00 90.89           C  
ATOM    471  NZ  LYS B 303      -2.610  -2.883  13.621  1.00 90.89           N  
ATOM    472  N   VAL B 304      -5.358  -2.925   6.068  1.00 92.23           N  
ATOM    473  CA  VAL B 304      -5.151  -3.192   4.648  1.00 92.23           C  
ATOM    474  C   VAL B 304      -3.856  -2.531   4.182  1.00 92.23           C  
ATOM    475  CB  VAL B 304      -6.340  -2.695   3.797  1.00 92.23           C  
ATOM    476  O   VAL B 304      -3.607  -1.360   4.479  1.00 92.23           O  
ATOM    477  CG1 VAL B 304      -6.102  -2.982   2.316  1.00 92.23           C  
ATOM    478  CG2 VAL B 304      -7.641  -3.342   4.269  1.00 92.23           C  
ATOM    479  N   LEU B 305      -2.993  -3.375   3.499  1.00 92.25           N  
ATOM    480  CA  LEU B 305      -1.749  -2.854   2.942  1.00 92.25           C  
ATOM    481  C   LEU B 305      -1.877  -2.634   1.439  1.00 92.25           C  
ATOM    482  CB  LEU B 305      -0.589  -3.810   3.233  1.00 92.25           C  
ATOM    483  O   LEU B 305      -2.220  -3.559   0.699  1.00 92.25           O  
ATOM    484  CG  LEU B 305       0.802  -3.336   2.810  1.00 92.25           C  
ATOM    485  CD1 LEU B 305       1.291  -2.230   3.740  1.00 92.25           C  
ATOM    486  CD2 LEU B 305       1.784  -4.503   2.798  1.00 92.25           C  
ATOM    487  N   LYS B 306      -1.690  -1.337   1.044  1.00 92.49           N  
ATOM    488  CA  LYS B 306      -1.726  -0.993  -0.375  1.00 92.49           C  
ATOM    489  C   LYS B 306      -0.357  -0.525  -0.862  1.00 92.49           C  
ATOM    490  CB  LYS B 306      -2.774   0.089  -0.639  1.00 92.49           C  
ATOM    491  O   LYS B 306       0.246   0.370  -0.267  1.00 92.49           O  
ATOM    492  CG  LYS B 306      -4.210  -0.384  -0.462  1.00 92.49           C  
ATOM    493  CD  LYS B 306      -5.207   0.675  -0.916  1.00 92.49           C  
ATOM    494  CE  LYS B 306      -6.636   0.152  -0.873  1.00 92.49           C  
ATOM    495  NZ  LYS B 306      -7.614   1.173  -1.356  1.00 92.49           N  
ATOM    496  N   LEU B 307       0.078  -1.163  -1.908  1.00 90.80           N  
ATOM    497  CA  LEU B 307       1.368  -0.810  -2.491  1.00 90.80           C  
ATOM    498  C   LEU B 307       1.195  -0.275  -3.909  1.00 90.80           C  
ATOM    499  CB  LEU B 307       2.302  -2.022  -2.501  1.00 90.80           C  
ATOM    500  O   LEU B 307       0.451  -0.849  -4.707  1.00 90.80           O  
ATOM    501  CG  LEU B 307       2.617  -2.646  -1.140  1.00 90.80           C  
ATOM    502  CD1 LEU B 307       1.898  -3.983  -0.991  1.00 90.80           C  
ATOM    503  CD2 LEU B 307       4.122  -2.821  -0.967  1.00 90.80           C  
ATOM    504  N   ARG B 308       1.851   0.870  -4.190  1.00 89.31           N  
ATOM    505  CA  ARG B 308       1.805   1.409  -5.545  1.00 89.31           C  
ATOM    506  C   ARG B 308       3.092   2.156  -5.881  1.00 89.31           C  
ATOM    507  CB  ARG B 308       0.601   2.338  -5.715  1.00 89.31           C  
ATOM    508  O   ARG B 308       3.784   2.645  -4.985  1.00 89.31           O  
ATOM    509  CG  ARG B 308       0.704   3.632  -4.923  1.00 89.31           C  
ATOM    510  CD  ARG B 308      -0.503   4.530  -5.151  1.00 89.31           C  
ATOM    511  NE  ARG B 308      -0.394   5.780  -4.404  1.00 89.31           N  
ATOM    512  NH1 ARG B 308      -2.454   6.593  -5.060  1.00 89.31           N  
ATOM    513  NH2 ARG B 308      -1.120   7.829  -3.665  1.00 89.31           N  
ATOM    514  CZ  ARG B 308      -1.323   6.731  -4.378  1.00 89.31           C  
ATOM    515  N   ARG B 309       3.358   2.170  -7.160  1.00 84.88           N  
ATOM    516  CA  ARG B 309       4.485   2.954  -7.655  1.00 84.88           C  
ATOM    517  C   ARG B 309       4.009   4.257  -8.288  1.00 84.88           C  
ATOM    518  CB  ARG B 309       5.299   2.146  -8.668  1.00 84.88           C  
ATOM    519  O   ARG B 309       3.157   4.245  -9.179  1.00 84.88           O  
ATOM    520  CG  ARG B 309       6.361   1.260  -8.037  1.00 84.88           C  
ATOM    521  CD  ARG B 309       7.448   0.885  -9.035  1.00 84.88           C  
ATOM    522  NE  ARG B 309       8.633   0.355  -8.367  1.00 84.88           N  
ATOM    523  NH1 ARG B 309       9.751  -0.173 -10.319  1.00 84.88           N  
ATOM    524  NH2 ARG B 309      10.724  -0.592  -8.286  1.00 84.88           N  
ATOM    525  CZ  ARG B 309       9.700  -0.135  -8.992  1.00 84.88           C  
ATOM    526  N   GLU B 310       4.351   5.375  -7.640  1.00 84.91           N  
ATOM    527  CA  GLU B 310       3.987   6.691  -8.157  1.00 84.91           C  
ATOM    528  C   GLU B 310       5.224   7.556  -8.380  1.00 84.91           C  
ATOM    529  CB  GLU B 310       3.018   7.394  -7.204  1.00 84.91           C  
ATOM    530  O   GLU B 310       5.998   7.795  -7.451  1.00 84.91           O  
ATOM    531  CG  GLU B 310       2.358   8.630  -7.800  1.00 84.91           C  
ATOM    532  CD  GLU B 310       1.219   9.170  -6.950  1.00 84.91           C  
ATOM    533  OE1 GLU B 310       1.486   9.909  -5.976  1.00 84.91           O  
ATOM    534  OE2 GLU B 310       0.049   8.850  -7.261  1.00 84.91           O  
ATOM    535  N   GLY B 311       5.454   7.990  -9.679  1.00 81.24           N  
ATOM    536  CA  GLY B 311       6.524   8.941  -9.933  1.00 81.24           C  
ATOM    537  C   GLY B 311       7.901   8.390  -9.612  1.00 81.24           C  
ATOM    538  O   GLY B 311       8.783   9.129  -9.170  1.00 81.24           O  
ATOM    539  N   GLY B 312       8.103   6.932  -9.706  1.00 81.02           N  
ATOM    540  CA  GLY B 312       9.400   6.325  -9.450  1.00 81.02           C  
ATOM    541  C   GLY B 312       9.640   6.025  -7.983  1.00 81.02           C  
ATOM    542  O   GLY B 312      10.747   5.648  -7.594  1.00 81.02           O  
ATOM    543  N   LYS B 313       8.616   6.301  -7.134  1.00 86.95           N  
ATOM    544  CA  LYS B 313       8.668   6.030  -5.700  1.00 86.95           C  
ATOM    545  C   LYS B 313       7.681   4.932  -5.312  1.00 86.95           C  
ATOM    546  CB  LYS B 313       8.376   7.302  -4.903  1.00 86.95           C  
ATOM    547  O   LYS B 313       6.639   4.772  -5.951  1.00 86.95           O  
ATOM    548  CG  LYS B 313       9.374   8.426  -5.143  1.00 86.95           C  
ATOM    549  CD  LYS B 313       9.005   9.678  -4.359  1.00 86.95           C  
ATOM    550  CE  LYS B 313       9.943  10.835  -4.678  1.00 86.95           C  
ATOM    551  NZ  LYS B 313       9.589  12.064  -3.906  1.00 86.95           N  
ATOM    552  N   LEU B 314       8.167   4.116  -4.395  1.00 87.16           N  
ATOM    553  CA  LEU B 314       7.287   3.115  -3.801  1.00 87.16           C  
ATOM    554  C   LEU B 314       6.419   3.734  -2.711  1.00 87.16           C  
ATOM    555  CB  LEU B 314       8.105   1.958  -3.223  1.00 87.16           C  
ATOM    556  O   LEU B 314       6.935   4.335  -1.766  1.00 87.16           O  
ATOM    557  CG  LEU B 314       7.310   0.825  -2.571  1.00 87.16           C  
ATOM    558  CD1 LEU B 314       6.505   0.069  -3.622  1.00 87.16           C  
ATOM    559  CD2 LEU B 314       8.243  -0.121  -1.822  1.00 87.16           C  
ATOM    560  N   VAL B 315       5.154   3.744  -3.024  1.00 90.92           N  
ATOM    561  CA  VAL B 315       4.190   4.268  -2.062  1.00 90.92           C  
ATOM    562  C   VAL B 315       3.488   3.112  -1.353  1.00 90.92           C  
ATOM    563  CB  VAL B 315       3.150   5.186  -2.743  1.00 90.92           C  
ATOM    564  O   VAL B 315       2.865   2.265  -1.999  1.00 90.92           O  
ATOM    565  CG1 VAL B 315       2.173   5.752  -1.713  1.00 90.92           C  
ATOM    566  CG2 VAL B 315       3.849   6.314  -3.498  1.00 90.92           C  
ATOM    567  N   ILE B 316       3.647   3.065  -0.027  1.00 91.49           N  
ATOM    568  CA  ILE B 316       2.993   2.056   0.799  1.00 91.49           C  
ATOM    569  C   ILE B 316       1.916   2.713   1.660  1.00 91.49           C  
ATOM    570  CB  ILE B 316       4.011   1.310   1.691  1.00 91.49           C  
ATOM    571  O   ILE B 316       2.193   3.666   2.392  1.00 91.49           O  
ATOM    572  CG1 ILE B 316       5.078   0.628   0.827  1.00 91.49           C  
ATOM    573  CG2 ILE B 316       3.299   0.292   2.586  1.00 91.49           C  
ATOM    574  CD1 ILE B 316       6.179  -0.054   1.627  1.00 91.49           C  
ATOM    575  N   GLU B 317       0.694   2.193   1.506  1.00 93.17           N  
ATOM    576  CA  GLU B 317      -0.422   2.695   2.302  1.00 93.17           C  
ATOM    577  C   GLU B 317      -0.932   1.631   3.270  1.00 93.17           C  
ATOM    578  CB  GLU B 317      -1.560   3.168   1.394  1.00 93.17           C  
ATOM    579  O   GLU B 317      -1.207   0.499   2.868  1.00 93.17           O  
ATOM    580  CG  GLU B 317      -1.201   4.370   0.532  1.00 93.17           C  
ATOM    581  CD  GLU B 317      -2.323   4.797  -0.401  1.00 93.17           C  
ATOM    582  OE1 GLU B 317      -3.117   5.689  -0.026  1.00 93.17           O  
ATOM    583  OE2 GLU B 317      -2.409   4.234  -1.515  1.00 93.17           O  
ATOM    584  N   ILE B 318      -0.919   2.015   4.555  1.00 93.42           N  
ATOM    585  CA  ILE B 318      -1.473   1.133   5.576  1.00 93.42           C  
ATOM    586  C   ILE B 318      -2.816   1.679   6.057  1.00 93.42           C  
ATOM    587  CB  ILE B 318      -0.504   0.968   6.768  1.00 93.42           C  
ATOM    588  O   ILE B 318      -2.874   2.744   6.676  1.00 93.42           O  
ATOM    589  CG1 ILE B 318       0.848   0.429   6.287  1.00 93.42           C  
ATOM    590  CG2 ILE B 318      -1.110   0.052   7.835  1.00 93.42           C  
ATOM    591  CD1 ILE B 318       1.931   0.429   7.357  1.00 93.42           C  
ATOM    592  N   ILE B 319      -3.855   0.898   5.728  1.00 92.55           N  
ATOM    593  CA  ILE B 319      -5.211   1.331   6.049  1.00 92.55           C  
ATOM    594  C   ILE B 319      -5.755   0.503   7.211  1.00 92.55           C  
ATOM    595  CB  ILE B 319      -6.146   1.216   4.825  1.00 92.55           C  
ATOM    596  O   ILE B 319      -5.844  -0.724   7.119  1.00 92.55           O  
ATOM    597  CG1 ILE B 319      -5.572   2.000   3.639  1.00 92.55           C  
ATOM    598  CG2 ILE B 319      -7.555   1.705   5.173  1.00 92.55           C  
ATOM    599  CD1 ILE B 319      -6.181   1.625   2.295  1.00 92.55           C  
ATOM    600  N   ASP B 320      -6.045   1.284   8.315  1.00 91.69           N  
ATOM    601  CA  ASP B 320      -6.690   0.666   9.470  1.00 91.69           C  
ATOM    602  C   ASP B 320      -8.204   0.861   9.423  1.00 91.69           C  
ATOM    603  CB  ASP B 320      -6.125   1.241  10.771  1.00 91.69           C  
ATOM    604  O   ASP B 320      -8.700   1.967   9.648  1.00 91.69           O  
ATOM    605  CG  ASP B 320      -6.416   0.369  11.980  1.00 91.69           C  
ATOM    606  OD1 ASP B 320      -7.598   0.043  12.226  1.00 91.69           O  
ATOM    607  OD2 ASP B 320      -5.456   0.007  12.694  1.00 91.69           O  
ATOM    608  N   LYS B 321      -8.964  -0.218   9.034  1.00 87.57           N  
ATOM    609  CA  LYS B 321     -10.413  -0.140   8.878  1.00 87.57           C  
ATOM    610  C   LYS B 321     -11.098   0.107  10.219  1.00 87.57           C  
ATOM    611  CB  LYS B 321     -10.955  -1.420   8.241  1.00 87.57           C  
ATOM    612  O   LYS B 321     -12.114   0.802  10.285  1.00 87.57           O  
ATOM    613  CG  LYS B 321     -10.550  -1.606   6.786  1.00 87.57           C  
ATOM    614  CD  LYS B 321     -11.183  -2.855   6.185  1.00 87.57           C  
ATOM    615  CE  LYS B 321     -10.777  -3.044   4.730  1.00 87.57           C  
ATOM    616  NZ  LYS B 321     -11.359  -4.290   4.149  1.00 87.57           N  
ATOM    617  N   GLU B 322     -10.537  -0.243  11.198  1.00 87.71           N  
ATOM    618  CA  GLU B 322     -11.089  -0.081  12.540  1.00 87.71           C  
ATOM    619  C   GLU B 322     -10.926   1.353  13.035  1.00 87.71           C  
ATOM    620  CB  GLU B 322     -10.423  -1.054  13.517  1.00 87.71           C  
ATOM    621  O   GLU B 322     -11.873   1.948  13.553  1.00 87.71           O  
ATOM    622  CG  GLU B 322     -11.165  -1.204  14.837  1.00 87.71           C  
ATOM    623  CD  GLU B 322     -10.637  -2.342  15.696  1.00 87.71           C  
ATOM    624  OE1 GLU B 322      -9.742  -2.101  16.539  1.00 87.71           O  
ATOM    625  OE2 GLU B 322     -11.120  -3.483  15.525  1.00 87.71           O  
ATOM    626  N   LYS B 323      -9.818   1.866  12.854  1.00 88.70           N  
ATOM    627  CA  LYS B 323      -9.458   3.192  13.348  1.00 88.70           C  
ATOM    628  C   LYS B 323      -9.640   4.250  12.264  1.00 88.70           C  
ATOM    629  CB  LYS B 323      -8.015   3.202  13.854  1.00 88.70           C  
ATOM    630  O   LYS B 323      -9.481   5.445  12.523  1.00 88.70           O  
ATOM    631  CG  LYS B 323      -7.786   2.342  15.088  1.00 88.70           C  
ATOM    632  CD  LYS B 323      -6.355   2.465  15.597  1.00 88.70           C  
ATOM    633  CE  LYS B 323      -6.126   1.609  16.835  1.00 88.70           C  
ATOM    634  NZ  LYS B 323      -4.717   1.704  17.321  1.00 88.70           N  
ATOM    635  N   LYS B 324     -10.150   3.833  11.079  1.00 88.05           N  
ATOM    636  CA  LYS B 324     -10.298   4.746   9.950  1.00 88.05           C  
ATOM    637  C   LYS B 324      -9.053   5.611   9.775  1.00 88.05           C  
ATOM    638  CB  LYS B 324     -11.531   5.633  10.134  1.00 88.05           C  
ATOM    639  O   LYS B 324      -9.154   6.832   9.638  1.00 88.05           O  
ATOM    640  CG  LYS B 324     -12.849   4.874  10.100  1.00 88.05           C  
ATOM    641  CD  LYS B 324     -14.041   5.821  10.161  1.00 88.05           C  
ATOM    642  CE  LYS B 324     -15.361   5.065  10.093  1.00 88.05           C  
ATOM    643  NZ  LYS B 324     -16.531   5.993  10.090  1.00 88.05           N  
ATOM    644  N   GLU B 325      -7.889   5.083   9.880  1.00 91.52           N  
ATOM    645  CA  GLU B 325      -6.588   5.733   9.749  1.00 91.52           C  
ATOM    646  C   GLU B 325      -5.827   5.206   8.536  1.00 91.52           C  
ATOM    647  CB  GLU B 325      -5.757   5.533  11.019  1.00 91.52           C  
ATOM    648  O   GLU B 325      -5.860   4.008   8.249  1.00 91.52           O  
ATOM    649  CG  GLU B 325      -4.465   6.337  11.041  1.00 91.52           C  
ATOM    650  CD  GLU B 325      -3.770   6.319  12.393  1.00 91.52           C  
ATOM    651  OE1 GLU B 325      -3.022   5.356  12.678  1.00 91.52           O  
ATOM    652  OE2 GLU B 325      -3.975   7.275  13.173  1.00 91.52           O  
ATOM    653  N   VAL B 326      -5.267   6.234   7.842  1.00 92.13           N  
ATOM    654  CA  VAL B 326      -4.470   5.867   6.676  1.00 92.13           C  
ATOM    655  C   VAL B 326      -3.045   6.394   6.837  1.00 92.13           C  
ATOM    656  CB  VAL B 326      -5.093   6.408   5.370  1.00 92.13           C  
ATOM    657  O   VAL B 326      -2.841   7.589   7.064  1.00 92.13           O  
ATOM    658  CG1 VAL B 326      -4.258   5.992   4.160  1.00 92.13           C  
ATOM    659  CG2 VAL B 326      -6.532   5.916   5.224  1.00 92.13           C  
ATOM    660  N   ILE B 327      -2.104   5.442   6.834  1.00 93.36           N  
ATOM    661  CA  ILE B 327      -0.694   5.812   6.893  1.00 93.36           C  
ATOM    662  C   ILE B 327      -0.050   5.611   5.523  1.00 93.36           C  
ATOM    663  CB  ILE B 327       0.060   4.995   7.965  1.00 93.36           C  
ATOM    664  O   ILE B 327      -0.106   4.516   4.959  1.00 93.36           O  
ATOM    665  CG1 ILE B 327      -0.586   5.194   9.341  1.00 93.36           C  
ATOM    666  CG2 ILE B 327       1.542   5.381   7.995  1.00 93.36           C  
ATOM    667  CD1 ILE B 327      -0.113   4.204  10.397  1.00 93.36           C  
ATOM    668  N   ARG B 328       0.465   6.726   5.021  1.00 93.78           N  
ATOM    669  CA  ARG B 328       1.093   6.715   3.703  1.00 93.78           C  
ATOM    670  C   ARG B 328       2.603   6.896   3.815  1.00 93.78           C  
ATOM    671  CB  ARG B 328       0.498   7.809   2.814  1.00 93.78           C  
ATOM    672  O   ARG B 328       3.075   7.865   4.411  1.00 93.78           O  
ATOM    673  CG  ARG B 328       1.006   7.783   1.382  1.00 93.78           C  
ATOM    674  CD  ARG B 328       0.318   8.832   0.520  1.00 93.78           C  
ATOM    675  NE  ARG B 328       0.818   8.815  -0.852  1.00 93.78           N  
ATOM    676  NH1 ARG B 328      -0.505  10.565  -1.575  1.00 93.78           N  
ATOM    677  NH2 ARG B 328       0.937   9.536  -3.029  1.00 93.78           N  
ATOM    678  CZ  ARG B 328       0.416   9.639  -1.816  1.00 93.78           C  
ATOM    679  N   LEU B 329       3.317   5.868   3.245  1.00 92.42           N  
ATOM    680  CA  LEU B 329       4.775   5.912   3.220  1.00 92.42           C  
ATOM    681  C   LEU B 329       5.293   5.964   1.787  1.00 92.42           C  
ATOM    682  CB  LEU B 329       5.360   4.696   3.943  1.00 92.42           C  
ATOM    683  O   LEU B 329       4.821   5.221   0.924  1.00 92.42           O  
ATOM    684  CG  LEU B 329       4.949   4.513   5.405  1.00 92.42           C  
ATOM    685  CD1 LEU B 329       5.350   3.127   5.899  1.00 92.42           C  
ATOM    686  CD2 LEU B 329       5.574   5.598   6.276  1.00 92.42           C  
ATOM    687  N   GLU B 330       6.185   6.886   1.593  1.00 92.21           N  
ATOM    688  CA  GLU B 330       6.791   7.038   0.274  1.00 92.21           C  
ATOM    689  C   GLU B 330       8.287   6.737   0.316  1.00 92.21           C  
ATOM    690  CB  GLU B 330       6.554   8.450  -0.267  1.00 92.21           C  
ATOM    691  O   GLU B 330       9.013   7.287   1.147  1.00 92.21           O  
ATOM    692  CG  GLU B 330       5.083   8.803  -0.440  1.00 92.21           C  
ATOM    693  CD  GLU B 330       4.859  10.247  -0.860  1.00 92.21           C  
ATOM    694  OE1 GLU B 330       4.859  10.532  -2.079  1.00 92.21           O  
ATOM    695  OE2 GLU B 330       4.682  11.101   0.038  1.00 92.21           O  
ATOM    696  N   TYR B 331       8.655   5.765  -0.578  1.00 90.01           N  
ATOM    697  CA  TYR B 331      10.059   5.371  -0.610  1.00 90.01           C  
ATOM    698  C   TYR B 331      10.627   5.487  -2.019  1.00 90.01           C  
ATOM    699  CB  TYR B 331      10.228   3.938  -0.095  1.00 90.01           C  
ATOM    700  O   TYR B 331       9.935   5.201  -2.999  1.00 90.01           O  
ATOM    701  CG  TYR B 331       9.699   3.729   1.303  1.00 90.01           C  
ATOM    702  CD1 TYR B 331      10.458   4.083   2.416  1.00 90.01           C  
ATOM    703  CD2 TYR B 331       8.440   3.176   1.514  1.00 90.01           C  
ATOM    704  CE1 TYR B 331       9.975   3.891   3.706  1.00 90.01           C  
ATOM    705  CE2 TYR B 331       7.948   2.979   2.799  1.00 90.01           C  
ATOM    706  OH  TYR B 331       8.238   3.146   5.163  1.00 90.01           O  
ATOM    707  CZ  TYR B 331       8.721   3.339   3.888  1.00 90.01           C  
ATOM    708  N   SER B 332      11.802   5.996  -1.968  1.00 86.03           N  
ATOM    709  CA  SER B 332      12.506   6.023  -3.245  1.00 86.03           C  
ATOM    710  C   SER B 332      13.016   4.637  -3.625  1.00 86.03           C  
ATOM    711  CB  SER B 332      13.675   7.008  -3.192  1.00 86.03           C  
ATOM    712  O   SER B 332      13.114   3.751  -2.774  1.00 86.03           O  
ATOM    713  OG  SER B 332      14.624   6.611  -2.218  1.00 86.03           O  
ATOM    714  N   LYS B 333      13.222   4.364  -4.911  1.00 74.39           N  
ATOM    715  CA  LYS B 333      13.733   3.098  -5.427  1.00 74.39           C  
ATOM    716  C   LYS B 333      15.080   2.751  -4.799  1.00 74.39           C  
ATOM    717  CB  LYS B 333      13.864   3.152  -6.950  1.00 74.39           C  
ATOM    718  O   LYS B 333      15.479   1.585  -4.777  1.00 74.39           O  
ATOM    719  CG  LYS B 333      14.833   4.213  -7.450  1.00 74.39           C  
ATOM    720  CD  LYS B 333      14.908   4.229  -8.972  1.00 74.39           C  
ATOM    721  CE  LYS B 333      15.896   5.273  -9.473  1.00 74.39           C  
ATOM    722  NZ  LYS B 333      15.970   5.295 -10.965  1.00 74.39           N  
ATOM    723  N   GLU B 334      15.693   3.722  -4.216  1.00 81.54           N  
ATOM    724  CA  GLU B 334      17.012   3.546  -3.617  1.00 81.54           C  
ATOM    725  C   GLU B 334      16.902   3.161  -2.144  1.00 81.54           C  
ATOM    726  CB  GLU B 334      17.845   4.822  -3.766  1.00 81.54           C  
ATOM    727  O   GLU B 334      17.888   2.748  -1.530  1.00 81.54           O  
ATOM    728  CG  GLU B 334      18.129   5.205  -5.211  1.00 81.54           C  
ATOM    729  CD  GLU B 334      19.012   6.435  -5.343  1.00 81.54           C  
ATOM    730  OE1 GLU B 334      20.251   6.285  -5.449  1.00 81.54           O  
ATOM    731  OE2 GLU B 334      18.462   7.559  -5.341  1.00 81.54           O  
ATOM    732  N   THR B 335      15.663   3.373  -1.667  1.00 86.35           N  
ATOM    733  CA  THR B 335      15.445   3.056  -0.260  1.00 86.35           C  
ATOM    734  C   THR B 335      15.529   1.551  -0.026  1.00 86.35           C  
ATOM    735  CB  THR B 335      14.080   3.578   0.225  1.00 86.35           C  
ATOM    736  O   THR B 335      14.863   0.772  -0.711  1.00 86.35           O  
ATOM    737  CG2 THR B 335      13.899   3.335   1.720  1.00 86.35           C  
ATOM    738  OG1 THR B 335      13.994   4.985  -0.033  1.00 86.35           O  
ATOM    739  N   PRO B 336      16.479   1.212   0.915  1.00 86.63           N  
ATOM    740  CA  PRO B 336      16.593  -0.211   1.244  1.00 86.63           C  
ATOM    741  C   PRO B 336      15.325  -0.772   1.884  1.00 86.63           C  
ATOM    742  CB  PRO B 336      17.765  -0.253   2.228  1.00 86.63           C  
ATOM    743  O   PRO B 336      14.658  -0.077   2.654  1.00 86.63           O  
ATOM    744  CG  PRO B 336      17.826   1.124   2.808  1.00 86.63           C  
ATOM    745  CD  PRO B 336      17.282   2.092   1.797  1.00 86.63           C  
ATOM    746  N   VAL B 337      14.937  -1.988   1.485  1.00 86.05           N  
ATOM    747  CA  VAL B 337      13.751  -2.678   1.983  1.00 86.05           C  
ATOM    748  C   VAL B 337      13.792  -2.739   3.508  1.00 86.05           C  
ATOM    749  CB  VAL B 337      13.634  -4.102   1.395  1.00 86.05           C  
ATOM    750  O   VAL B 337      12.752  -2.661   4.167  1.00 86.05           O  
ATOM    751  CG1 VAL B 337      12.509  -4.877   2.078  1.00 86.05           C  
ATOM    752  CG2 VAL B 337      13.404  -4.038  -0.114  1.00 86.05           C  
ATOM    753  N   GLU B 338      14.955  -2.834   4.056  1.00 88.75           N  
ATOM    754  CA  GLU B 338      15.137  -2.883   5.504  1.00 88.75           C  
ATOM    755  C   GLU B 338      14.533  -1.655   6.178  1.00 88.75           C  
ATOM    756  CB  GLU B 338      16.622  -3.000   5.856  1.00 88.75           C  
ATOM    757  O   GLU B 338      13.916  -1.763   7.240  1.00 88.75           O  
ATOM    758  CG  GLU B 338      17.248  -4.327   5.451  1.00 88.75           C  
ATOM    759  CD  GLU B 338      18.713  -4.443   5.841  1.00 88.75           C  
ATOM    760  OE1 GLU B 338      19.008  -4.942   6.950  1.00 88.75           O  
ATOM    761  OE2 GLU B 338      19.572  -4.030   5.030  1.00 88.75           O  
ATOM    762  N   LYS B 339      14.867  -0.545   5.556  1.00 90.13           N  
ATOM    763  CA  LYS B 339      14.304   0.701   6.068  1.00 90.13           C  
ATOM    764  C   LYS B 339      12.779   0.680   6.010  1.00 90.13           C  
ATOM    765  CB  LYS B 339      14.842   1.897   5.281  1.00 90.13           C  
ATOM    766  O   LYS B 339      12.111   1.130   6.943  1.00 90.13           O  
ATOM    767  CG  LYS B 339      14.454   3.247   5.865  1.00 90.13           C  
ATOM    768  CD  LYS B 339      15.241   4.381   5.222  1.00 90.13           C  
ATOM    769  CE  LYS B 339      14.889   5.728   5.839  1.00 90.13           C  
ATOM    770  NZ  LYS B 339      15.782   6.816   5.341  1.00 90.13           N  
ATOM    771  N   ILE B 340      12.177   0.211   4.954  1.00 88.78           N  
ATOM    772  CA  ILE B 340      10.739   0.076   4.752  1.00 88.78           C  
ATOM    773  C   ILE B 340      10.156  -0.863   5.806  1.00 88.78           C  
ATOM    774  CB  ILE B 340      10.413  -0.443   3.334  1.00 88.78           C  
ATOM    775  O   ILE B 340       9.130  -0.558   6.419  1.00 88.78           O  
ATOM    776  CG1 ILE B 340      10.948   0.527   2.274  1.00 88.78           C  
ATOM    777  CG2 ILE B 340       8.906  -0.657   3.169  1.00 88.78           C  
ATOM    778  CD1 ILE B 340      10.894  -0.017   0.853  1.00 88.78           C  
ATOM    779  N   GLU B 341      10.867  -1.939   6.001  1.00 89.04           N  
ATOM    780  CA  GLU B 341      10.467  -2.898   7.027  1.00 89.04           C  
ATOM    781  C   GLU B 341      10.403  -2.240   8.402  1.00 89.04           C  
ATOM    782  CB  GLU B 341      11.431  -4.087   7.057  1.00 89.04           C  
ATOM    783  O   GLU B 341       9.445  -2.446   9.151  1.00 89.04           O  
ATOM    784  CG  GLU B 341      11.075  -5.140   8.096  1.00 89.04           C  
ATOM    785  CD  GLU B 341      12.121  -6.237   8.221  1.00 89.04           C  
ATOM    786  OE1 GLU B 341      13.119  -6.043   8.952  1.00 89.04           O  
ATOM    787  OE2 GLU B 341      11.942  -7.297   7.582  1.00 89.04           O  
ATOM    788  N   GLU B 342      11.397  -1.559   8.806  1.00 91.20           N  
ATOM    789  CA  GLU B 342      11.458  -0.872  10.092  1.00 91.20           C  
ATOM    790  C   GLU B 342      10.287   0.091  10.261  1.00 91.20           C  
ATOM    791  CB  GLU B 342      12.784  -0.120  10.237  1.00 91.20           C  
ATOM    792  O   GLU B 342       9.654   0.128  11.318  1.00 91.20           O  
ATOM    793  CG  GLU B 342      13.988  -1.028  10.438  1.00 91.20           C  
ATOM    794  CD  GLU B 342      15.231  -0.283  10.897  1.00 91.20           C  
ATOM    795  OE1 GLU B 342      15.461  -0.181  12.123  1.00 91.20           O  
ATOM    796  OE2 GLU B 342      15.982   0.204  10.022  1.00 91.20           O  
ATOM    797  N   ASP B 343       9.989   0.869   9.235  1.00 92.27           N  
ATOM    798  CA  ASP B 343       8.893   1.833   9.268  1.00 92.27           C  
ATOM    799  C   ASP B 343       7.549   1.131   9.453  1.00 92.27           C  
ATOM    800  CB  ASP B 343       8.877   2.671   7.989  1.00 92.27           C  
ATOM    801  O   ASP B 343       6.724   1.561  10.261  1.00 92.27           O  
ATOM    802  CG  ASP B 343       9.945   3.751   7.974  1.00 92.27           C  
ATOM    803  OD1 ASP B 343      10.285   4.288   9.050  1.00 92.27           O  
ATOM    804  OD2 ASP B 343      10.449   4.070   6.875  1.00 92.27           O  
ATOM    805  N   ILE B 344       7.314   0.066   8.633  1.00 88.97           N  
ATOM    806  CA  ILE B 344       6.072  -0.697   8.700  1.00 88.97           C  
ATOM    807  C   ILE B 344       5.925  -1.324  10.084  1.00 88.97           C  
ATOM    808  CB  ILE B 344       6.021  -1.790   7.608  1.00 88.97           C  
ATOM    809  O   ILE B 344       4.842  -1.292  10.675  1.00 88.97           O  
ATOM    810  CG1 ILE B 344       5.986  -1.151   6.215  1.00 88.97           C  
ATOM    811  CG2 ILE B 344       4.814  -2.708   7.820  1.00 88.97           C  
ATOM    812  CD1 ILE B 344       6.058  -2.155   5.072  1.00 88.97           C  
ATOM    813  N   GLU B 345       7.013  -1.856  10.628  1.00 89.07           N  
ATOM    814  CA  GLU B 345       7.009  -2.449  11.962  1.00 89.07           C  
ATOM    815  C   GLU B 345       6.675  -1.409  13.027  1.00 89.07           C  
ATOM    816  CB  GLU B 345       8.362  -3.098  12.266  1.00 89.07           C  
ATOM    817  O   GLU B 345       5.951  -1.700  13.982  1.00 89.07           O  
ATOM    818  CG  GLU B 345       8.576  -4.431  11.563  1.00 89.07           C  
ATOM    819  CD  GLU B 345       9.736  -5.230  12.134  1.00 89.07           C  
ATOM    820  OE1 GLU B 345       9.509  -6.077  13.027  1.00 89.07           O  
ATOM    821  OE2 GLU B 345      10.883  -5.007  11.685  1.00 89.07           O  
ATOM    822  N   LYS B 346       7.186  -0.265  12.928  1.00 89.64           N  
ATOM    823  CA  LYS B 346       6.906   0.825  13.858  1.00 89.64           C  
ATOM    824  C   LYS B 346       5.425   1.191  13.845  1.00 89.64           C  
ATOM    825  CB  LYS B 346       7.752   2.052  13.518  1.00 89.64           C  
ATOM    826  O   LYS B 346       4.833   1.443  14.897  1.00 89.64           O  
ATOM    827  CG  LYS B 346       9.212   1.931  13.930  1.00 89.64           C  
ATOM    828  CD  LYS B 346       9.978   3.220  13.659  1.00 89.64           C  
ATOM    829  CE  LYS B 346      11.448   3.087  14.033  1.00 89.64           C  
ATOM    830  NZ  LYS B 346      12.205   4.346  13.763  1.00 89.64           N  
ATOM    831  N   ILE B 347       4.877   1.080  12.674  1.00 88.06           N  
ATOM    832  CA  ILE B 347       3.470   1.425  12.501  1.00 88.06           C  
ATOM    833  C   ILE B 347       2.592   0.321  13.087  1.00 88.06           C  
ATOM    834  CB  ILE B 347       3.123   1.653  11.013  1.00 88.06           C  
ATOM    835  O   ILE B 347       1.589   0.602  13.746  1.00 88.06           O  
ATOM    836  CG1 ILE B 347       3.858   2.887  10.476  1.00 88.06           C  
ATOM    837  CG2 ILE B 347       1.610   1.793  10.827  1.00 88.06           C  
ATOM    838  CD1 ILE B 347       3.822   3.018   8.960  1.00 88.06           C  
ATOM    839  N   LEU B 348       3.113  -0.857  12.862  1.00 83.70           N  
ATOM    840  CA  LEU B 348       2.341  -2.009  13.316  1.00 83.70           C  
ATOM    841  C   LEU B 348       2.460  -2.181  14.827  1.00 83.70           C  
ATOM    842  CB  LEU B 348       2.809  -3.282  12.607  1.00 83.70           C  
ATOM    843  O   LEU B 348       1.572  -2.754  15.462  1.00 83.70           O  
ATOM    844  CG  LEU B 348       2.509  -3.373  11.110  1.00 83.70           C  
ATOM    845  CD1 LEU B 348       3.117  -4.643  10.524  1.00 83.70           C  
ATOM    846  CD2 LEU B 348       1.005  -3.331  10.863  1.00 83.70           C  
ATOM    847  N   LYS B 349       3.443  -1.712  15.532  1.00 79.86           N  
ATOM    848  CA  LYS B 349       3.663  -1.802  16.972  1.00 79.86           C  
ATOM    849  C   LYS B 349       2.794  -0.799  17.725  1.00 79.86           C  
ATOM    850  CB  LYS B 349       5.138  -1.571  17.306  1.00 79.86           C  
ATOM    851  O   LYS B 349       2.270  -1.106  18.798  1.00 79.86           O  
ATOM    852  CG  LYS B 349       5.997  -2.823  17.215  1.00 79.86           C  
ATOM    853  CD  LYS B 349       7.395  -2.584  17.771  1.00 79.86           C  
ATOM    854  CE  LYS B 349       8.261  -3.831  17.663  1.00 79.86           C  
ATOM    855  NZ  LYS B 349       9.613  -3.620  18.262  1.00 79.86           N  
TER     856      LYS B 349                                                      
ENDMDL                                                                          
END                                                                             
