# Supplementary material for: AlphaDesign: a de novo protein design framework based on AlphaFold
Source: Mol Syst Biol. 2025 Jun 17;21(9):1166–89. doi: 10.1038/s44320-025-00119-z (PMC12405559; doi:10.1038/s44320-025-00119-z)
Supplement: Supplementary file 4 — Source data Fig. 2 [file 44320_2025_119_MOESM4_ESM.zip › Figure_2/2B/prediction_homomer-2-50-nr2-run1_result_55.pdb]

MODEL     1                                                                     
ATOM      1  N   ALA A   0      13.743 -14.579  -9.803  1.00 62.04           N  
ATOM      2  CA  ALA A   0      12.843 -14.048  -8.782  1.00 62.04           C  
ATOM      3  C   ALA A   0      13.022 -12.540  -8.625  1.00 62.04           C  
ATOM      4  CB  ALA A   0      13.078 -14.750  -7.448  1.00 62.04           C  
ATOM      5  O   ALA A   0      14.150 -12.044  -8.578  1.00 62.04           O  
ATOM      6  N   GLY A   1      12.126 -11.855  -9.272  1.00 77.78           N  
ATOM      7  CA  GLY A   1      12.126 -10.401  -9.239  1.00 77.78           C  
ATOM      8  C   GLY A   1      12.098  -9.836  -7.832  1.00 77.78           C  
ATOM      9  O   GLY A   1      12.118 -10.587  -6.855  1.00 77.78           O  
ATOM     10  N   PRO A   2      12.491  -8.563  -7.599  1.00 88.52           N  
ATOM     11  CA  PRO A   2      12.416  -7.889  -6.301  1.00 88.52           C  
ATOM     12  C   PRO A   2      11.086  -8.124  -5.589  1.00 88.52           C  
ATOM     13  CB  PRO A   2      12.590  -6.411  -6.660  1.00 88.52           C  
ATOM     14  O   PRO A   2      10.030  -8.111  -6.227  1.00 88.52           O  
ATOM     15  CG  PRO A   2      13.160  -6.418  -8.042  1.00 88.52           C  
ATOM     16  CD  PRO A   2      12.714  -7.673  -8.735  1.00 88.52           C  
ATOM     17  N   VAL A   3      11.218  -8.538  -4.298  1.00 91.89           N  
ATOM     18  CA  VAL A   3      10.037  -8.717  -3.460  1.00 91.89           C  
ATOM     19  C   VAL A   3       9.997  -7.634  -2.385  1.00 91.89           C  
ATOM     20  CB  VAL A   3      10.012 -10.118  -2.807  1.00 91.89           C  
ATOM     21  O   VAL A   3      10.984  -7.416  -1.678  1.00 91.89           O  
ATOM     22  CG1 VAL A   3       8.773 -10.281  -1.929  1.00 91.89           C  
ATOM     23  CG2 VAL A   3      10.059 -11.206  -3.878  1.00 91.89           C  
ATOM     24  N   ILE A   4       8.838  -6.968  -2.383  1.00 92.93           N  
ATOM     25  CA  ILE A   4       8.643  -5.921  -1.386  1.00 92.93           C  
ATOM     26  C   ILE A   4       7.501  -6.308  -0.449  1.00 92.93           C  
ATOM     27  CB  ILE A   4       8.353  -4.556  -2.049  1.00 92.93           C  
ATOM     28  O   ILE A   4       6.381  -6.565  -0.898  1.00 92.93           O  
ATOM     29  CG1 ILE A   4       9.462  -4.199  -3.045  1.00 92.93           C  
ATOM     30  CG2 ILE A   4       8.196  -3.462  -0.988  1.00 92.93           C  
ATOM     31  CD1 ILE A   4       9.107  -3.056  -3.985  1.00 92.93           C  
ATOM     32  N   LYS A   5       7.879  -6.393   0.870  1.00 93.44           N  
ATOM     33  CA  LYS A   5       6.860  -6.649   1.884  1.00 93.44           C  
ATOM     34  C   LYS A   5       6.532  -5.381   2.667  1.00 93.44           C  
ATOM     35  CB  LYS A   5       7.320  -7.751   2.840  1.00 93.44           C  
ATOM     36  O   LYS A   5       7.429  -4.728   3.205  1.00 93.44           O  
ATOM     37  CG  LYS A   5       7.410  -9.128   2.199  1.00 93.44           C  
ATOM     38  CD  LYS A   5       7.793 -10.195   3.217  1.00 93.44           C  
ATOM     39  CE  LYS A   5       7.961 -11.559   2.563  1.00 93.44           C  
ATOM     40  NZ  LYS A   5       8.359 -12.603   3.554  1.00 93.44           N  
ATOM     41  N   VAL A   6       5.199  -5.090   2.653  1.00 93.23           N  
ATOM     42  CA  VAL A   6       4.767  -3.888   3.360  1.00 93.23           C  
ATOM     43  C   VAL A   6       3.808  -4.267   4.486  1.00 93.23           C  
ATOM     44  CB  VAL A   6       4.094  -2.878   2.404  1.00 93.23           C  
ATOM     45  O   VAL A   6       2.854  -5.018   4.271  1.00 93.23           O  
ATOM     46  CG1 VAL A   6       3.734  -1.591   3.144  1.00 93.23           C  
ATOM     47  CG2 VAL A   6       5.006  -2.578   1.216  1.00 93.23           C  
ATOM     48  N   LYS A   7       4.189  -3.801   5.680  1.00 93.51           N  
ATOM     49  CA  LYS A   7       3.359  -4.030   6.858  1.00 93.51           C  
ATOM     50  C   LYS A   7       2.877  -2.712   7.457  1.00 93.51           C  
ATOM     51  CB  LYS A   7       4.128  -4.833   7.909  1.00 93.51           C  
ATOM     52  O   LYS A   7       3.678  -1.812   7.715  1.00 93.51           O  
ATOM     53  CG  LYS A   7       3.288  -5.247   9.109  1.00 93.51           C  
ATOM     54  CD  LYS A   7       4.092  -6.093  10.088  1.00 93.51           C  
ATOM     55  CE  LYS A   7       3.248  -6.523  11.280  1.00 93.51           C  
ATOM     56  NZ  LYS A   7       4.021  -7.382  12.226  1.00 93.51           N  
ATOM     57  N   LEU A   8       1.521  -2.603   7.554  1.00 92.00           N  
ATOM     58  CA  LEU A   8       0.942  -1.445   8.225  1.00 92.00           C  
ATOM     59  C   LEU A   8       0.948  -1.634   9.739  1.00 92.00           C  
ATOM     60  CB  LEU A   8      -0.488  -1.201   7.736  1.00 92.00           C  
ATOM     61  O   LEU A   8       0.450  -2.642  10.244  1.00 92.00           O  
ATOM     62  CG  LEU A   8      -0.632  -0.573   6.349  1.00 92.00           C  
ATOM     63  CD1 LEU A   8      -2.043  -0.790   5.812  1.00 92.00           C  
ATOM     64  CD2 LEU A   8      -0.296   0.914   6.397  1.00 92.00           C  
ATOM     65  N   VAL A   9       1.623  -0.742  10.449  1.00 92.38           N  
ATOM     66  CA  VAL A   9       1.744  -0.830  11.900  1.00 92.38           C  
ATOM     67  C   VAL A   9       1.155   0.422  12.545  1.00 92.38           C  
ATOM     68  CB  VAL A   9       3.215  -1.012  12.337  1.00 92.38           C  
ATOM     69  O   VAL A   9       1.487   1.544  12.156  1.00 92.38           O  
ATOM     70  CG1 VAL A   9       3.313  -1.171  13.853  1.00 92.38           C  
ATOM     71  CG2 VAL A   9       3.836  -2.215  11.630  1.00 92.38           C  
ATOM     72  N   TYR A  10       0.263   0.144  13.431  1.00 91.52           N  
ATOM     73  CA  TYR A  10      -0.325   1.269  14.149  1.00 91.52           C  
ATOM     74  C   TYR A  10       0.611   1.767  15.244  1.00 91.52           C  
ATOM     75  CB  TYR A  10      -1.674   0.873  14.757  1.00 91.52           C  
ATOM     76  O   TYR A  10       1.040   0.992  16.102  1.00 91.52           O  
ATOM     77  CG  TYR A  10      -2.408   2.021  15.407  1.00 91.52           C  
ATOM     78  CD1 TYR A  10      -2.503   2.117  16.794  1.00 91.52           C  
ATOM     79  CD2 TYR A  10      -3.007   3.012  14.637  1.00 91.52           C  
ATOM     80  CE1 TYR A  10      -3.179   3.172  17.398  1.00 91.52           C  
ATOM     81  CE2 TYR A  10      -3.686   4.072  15.230  1.00 91.52           C  
ATOM     82  OH  TYR A  10      -4.437   5.190  17.201  1.00 91.52           O  
ATOM     83  CZ  TYR A  10      -3.766   4.143  16.609  1.00 91.52           C  
ATOM     84  N   ASN A  11       1.008   3.053  15.056  1.00 92.49           N  
ATOM     85  CA  ASN A  11       1.796   3.726  16.083  1.00 92.49           C  
ATOM     86  C   ASN A  11       0.904   4.410  17.115  1.00 92.49           C  
ATOM     87  CB  ASN A  11       2.749   4.742  15.449  1.00 92.49           C  
ATOM     88  O   ASN A  11       0.261   5.417  16.816  1.00 92.49           O  
ATOM     89  CG  ASN A  11       3.727   5.328  16.449  1.00 92.49           C  
ATOM     90  ND2 ASN A  11       4.987   5.444  16.047  1.00 92.49           N  
ATOM     91  OD1 ASN A  11       3.353   5.673  17.572  1.00 92.49           O  
ATOM     92  N   GLU A  12       0.904   3.849  18.355  1.00 92.39           N  
ATOM     93  CA  GLU A  12       0.028   4.334  19.417  1.00 92.39           C  
ATOM     94  C   GLU A  12       0.453   5.721  19.892  1.00 92.39           C  
ATOM     95  CB  GLU A  12       0.016   3.356  20.594  1.00 92.39           C  
ATOM     96  O   GLU A  12      -0.389   6.539  20.269  1.00 92.39           O  
ATOM     97  CG  GLU A  12      -0.732   2.061  20.310  1.00 92.39           C  
ATOM     98  CD  GLU A  12      -0.963   1.216  21.553  1.00 92.39           C  
ATOM     99  OE1 GLU A  12      -2.109   0.762  21.774  1.00 92.39           O  
ATOM    100  OE2 GLU A  12       0.009   1.008  22.312  1.00 92.39           O  
ATOM    101  N   GLU A  13       1.574   6.028  19.764  1.00 93.61           N  
ATOM    102  CA  GLU A  13       2.113   7.309  20.209  1.00 93.61           C  
ATOM    103  C   GLU A  13       1.671   8.444  19.289  1.00 93.61           C  
ATOM    104  CB  GLU A  13       3.641   7.254  20.279  1.00 93.61           C  
ATOM    105  O   GLU A  13       1.233   9.496  19.759  1.00 93.61           O  
ATOM    106  CG  GLU A  13       4.175   6.394  21.416  1.00 93.61           C  
ATOM    107  CD  GLU A  13       5.690   6.423  21.530  1.00 93.61           C  
ATOM    108  OE1 GLU A  13       6.226   6.038  22.594  1.00 93.61           O  
ATOM    109  OE2 GLU A  13       6.347   6.835  20.548  1.00 93.61           O  
ATOM    110  N   LYS A  14       1.678   8.126  17.966  1.00 90.74           N  
ATOM    111  CA  LYS A  14       1.382   9.152  16.969  1.00 90.74           C  
ATOM    112  C   LYS A  14      -0.051   9.026  16.460  1.00 90.74           C  
ATOM    113  CB  LYS A  14       2.363   9.062  15.800  1.00 90.74           C  
ATOM    114  O   LYS A  14      -0.541   9.903  15.746  1.00 90.74           O  
ATOM    115  CG  LYS A  14       3.800   9.398  16.170  1.00 90.74           C  
ATOM    116  CD  LYS A  14       4.712   9.376  14.950  1.00 90.74           C  
ATOM    117  CE  LYS A  14       6.149   9.719  15.319  1.00 90.74           C  
ATOM    118  NZ  LYS A  14       7.053   9.668  14.131  1.00 90.74           N  
ATOM    119  N   LYS A  15      -0.762   7.983  17.069  1.00 90.62           N  
ATOM    120  CA  LYS A  15      -2.125   7.717  16.618  1.00 90.62           C  
ATOM    121  C   LYS A  15      -2.208   7.709  15.094  1.00 90.62           C  
ATOM    122  CB  LYS A  15      -3.092   8.754  17.191  1.00 90.62           C  
ATOM    123  O   LYS A  15      -3.142   8.270  14.516  1.00 90.62           O  
ATOM    124  CG  LYS A  15      -3.254   8.682  18.702  1.00 90.62           C  
ATOM    125  CD  LYS A  15      -4.372   9.595  19.189  1.00 90.62           C  
ATOM    126  CE  LYS A  15      -4.570   9.483  20.695  1.00 90.62           C  
ATOM    127  NZ  LYS A  15      -5.667  10.374  21.176  1.00 90.62           N  
ATOM    128  N   THR A  16      -1.134   7.229  14.416  1.00 89.79           N  
ATOM    129  CA  THR A  16      -1.076   7.124  12.962  1.00 89.79           C  
ATOM    130  C   THR A  16      -0.560   5.751  12.540  1.00 89.79           C  
ATOM    131  CB  THR A  16      -0.179   8.220  12.358  1.00 89.79           C  
ATOM    132  O   THR A  16       0.052   5.039  13.339  1.00 89.79           O  
ATOM    133  CG2 THR A  16      -0.687   9.610  12.725  1.00 89.79           C  
ATOM    134  OG1 THR A  16       1.156   8.065  12.856  1.00 89.79           O  
ATOM    135  N   TYR A  17      -0.846   5.302  11.292  1.00 90.81           N  
ATOM    136  CA  TYR A  17      -0.289   4.083  10.716  1.00 90.81           C  
ATOM    137  C   TYR A  17       1.058   4.357  10.058  1.00 90.81           C  
ATOM    138  CB  TYR A  17      -1.258   3.481   9.693  1.00 90.81           C  
ATOM    139  O   TYR A  17       1.235   5.381   9.395  1.00 90.81           O  
ATOM    140  CG  TYR A  17      -2.457   2.809  10.316  1.00 90.81           C  
ATOM    141  CD1 TYR A  17      -2.423   1.460  10.661  1.00 90.81           C  
ATOM    142  CD2 TYR A  17      -3.627   3.521  10.559  1.00 90.81           C  
ATOM    143  CE1 TYR A  17      -3.527   0.836  11.233  1.00 90.81           C  
ATOM    144  CE2 TYR A  17      -4.737   2.907  11.130  1.00 90.81           C  
ATOM    145  OH  TYR A  17      -5.773   0.954  12.030  1.00 90.81           O  
ATOM    146  CZ  TYR A  17      -4.677   1.566  11.464  1.00 90.81           C  
ATOM    147  N   GLU A  18       1.996   3.491  10.425  1.00 92.03           N  
ATOM    148  CA  GLU A  18       3.301   3.538   9.772  1.00 92.03           C  
ATOM    149  C   GLU A  18       3.516   2.317   8.882  1.00 92.03           C  
ATOM    150  CB  GLU A  18       4.420   3.635  10.812  1.00 92.03           C  
ATOM    151  O   GLU A  18       2.931   1.258   9.119  1.00 92.03           O  
ATOM    152  CG  GLU A  18       4.346   4.883  11.680  1.00 92.03           C  
ATOM    153  CD  GLU A  18       5.487   4.986  12.680  1.00 92.03           C  
ATOM    154  OE1 GLU A  18       5.583   6.014  13.388  1.00 92.03           O  
ATOM    155  OE2 GLU A  18       6.291   4.030  12.756  1.00 92.03           O  
ATOM    156  N   ALA A  19       4.281   2.535   7.777  1.00 92.30           N  
ATOM    157  CA  ALA A  19       4.558   1.427   6.866  1.00 92.30           C  
ATOM    158  C   ALA A  19       5.958   0.864   7.097  1.00 92.30           C  
ATOM    159  CB  ALA A  19       4.403   1.879   5.416  1.00 92.30           C  
ATOM    160  O   ALA A  19       6.941   1.609   7.100  1.00 92.30           O  
ATOM    161  N   GLU A  20       5.933  -0.362   7.484  1.00 93.02           N  
ATOM    162  CA  GLU A  20       7.198  -1.086   7.566  1.00 93.02           C  
ATOM    163  C   GLU A  20       7.483  -1.850   6.276  1.00 93.02           C  
ATOM    164  CB  GLU A  20       7.191  -2.048   8.757  1.00 93.02           C  
ATOM    165  O   GLU A  20       6.654  -2.641   5.822  1.00 93.02           O  
ATOM    166  CG  GLU A  20       7.249  -1.353  10.109  1.00 93.02           C  
ATOM    167  CD  GLU A  20       7.445  -2.316  11.270  1.00 93.02           C  
ATOM    168  OE1 GLU A  20       7.611  -1.852  12.421  1.00 93.02           O  
ATOM    169  OE2 GLU A  20       7.433  -3.543  11.026  1.00 93.02           O  
ATOM    170  N   VAL A  21       8.673  -1.563   5.661  1.00 92.53           N  
ATOM    171  CA  VAL A  21       8.966  -2.127   4.347  1.00 92.53           C  
ATOM    172  C   VAL A  21      10.194  -3.030   4.434  1.00 92.53           C  
ATOM    173  CB  VAL A  21       9.191  -1.021   3.292  1.00 92.53           C  
ATOM    174  O   VAL A  21      11.204  -2.659   5.036  1.00 92.53           O  
ATOM    175  CG1 VAL A  21       9.537  -1.631   1.935  1.00 92.53           C  
ATOM    176  CG2 VAL A  21       7.955  -0.130   3.181  1.00 92.53           C  
ATOM    177  N   THR A  22      10.038  -4.230   3.973  1.00 92.21           N  
ATOM    178  CA  THR A  22      11.146  -5.165   3.813  1.00 92.21           C  
ATOM    179  C   THR A  22      11.363  -5.499   2.340  1.00 92.21           C  
ATOM    180  CB  THR A  22      10.902  -6.462   4.606  1.00 92.21           C  
ATOM    181  O   THR A  22      10.421  -5.871   1.637  1.00 92.21           O  
ATOM    182  CG2 THR A  22      12.131  -7.364   4.576  1.00 92.21           C  
ATOM    183  OG1 THR A  22      10.597  -6.133   5.967  1.00 92.21           O  
ATOM    184  N   VAL A  23      12.569  -5.298   1.863  1.00 90.99           N  
ATOM    185  CA  VAL A  23      12.868  -5.532   0.454  1.00 90.99           C  
ATOM    186  C   VAL A  23      13.850  -6.694   0.320  1.00 90.99           C  
ATOM    187  CB  VAL A  23      13.444  -4.267  -0.221  1.00 90.99           C  
ATOM    188  O   VAL A  23      14.816  -6.789   1.081  1.00 90.99           O  
ATOM    189  CG1 VAL A  23      13.602  -4.482  -1.725  1.00 90.99           C  
ATOM    190  CG2 VAL A  23      12.550  -3.060   0.058  1.00 90.99           C  
ATOM    191  N   GLU A  24      13.462  -7.569  -0.558  1.00 90.56           N  
ATOM    192  CA  GLU A  24      14.333  -8.697  -0.878  1.00 90.56           C  
ATOM    193  C   GLU A  24      14.702  -8.706  -2.358  1.00 90.56           C  
ATOM    194  CB  GLU A  24      13.665 -10.019  -0.493  1.00 90.56           C  
ATOM    195  O   GLU A  24      13.840  -8.520  -3.220  1.00 90.56           O  
ATOM    196  CG  GLU A  24      13.416 -10.171   1.000  1.00 90.56           C  
ATOM    197  CD  GLU A  24      12.861 -11.535   1.380  1.00 90.56           C  
ATOM    198  OE1 GLU A  24      12.990 -11.935   2.559  1.00 90.56           O  
ATOM    199  OE2 GLU A  24      12.293 -12.208   0.491  1.00 90.56           O  
ATOM    200  N   ASN A  25      16.037  -8.726  -2.628  1.00 85.91           N  
ATOM    201  CA  ASN A  25      16.493  -8.941  -3.997  1.00 85.91           C  
ATOM    202  C   ASN A  25      16.269  -7.706  -4.864  1.00 85.91           C  
ATOM    203  CB  ASN A  25      15.793 -10.155  -4.611  1.00 85.91           C  
ATOM    204  O   ASN A  25      15.886  -7.821  -6.029  1.00 85.91           O  
ATOM    205  CG  ASN A  25      16.209 -11.460  -3.961  1.00 85.91           C  
ATOM    206  ND2 ASN A  25      15.250 -12.356  -3.763  1.00 85.91           N  
ATOM    207  OD1 ASN A  25      17.383 -11.660  -3.637  1.00 85.91           O  
ATOM    208  N   LEU A  26      16.271  -6.511  -4.195  1.00 83.92           N  
ATOM    209  CA  LEU A  26      16.207  -5.249  -4.924  1.00 83.92           C  
ATOM    210  C   LEU A  26      17.572  -4.883  -5.497  1.00 83.92           C  
ATOM    211  CB  LEU A  26      15.706  -4.127  -4.011  1.00 83.92           C  
ATOM    212  O   LEU A  26      18.595  -5.048  -4.828  1.00 83.92           O  
ATOM    213  CG  LEU A  26      15.209  -2.859  -4.706  1.00 83.92           C  
ATOM    214  CD1 LEU A  26      13.886  -3.127  -5.415  1.00 83.92           C  
ATOM    215  CD2 LEU A  26      15.062  -1.721  -3.701  1.00 83.92           C  
ATOM    216  N   GLY A  27      17.696  -4.747  -6.792  1.00 80.31           N  
ATOM    217  CA  GLY A  27      18.945  -4.375  -7.437  1.00 80.31           C  
ATOM    218  C   GLY A  27      19.685  -3.268  -6.711  1.00 80.31           C  
ATOM    219  O   GLY A  27      19.086  -2.515  -5.940  1.00 80.31           O  
ATOM    220  N   PRO A  28      21.093  -3.252  -6.840  1.00 83.32           N  
ATOM    221  CA  PRO A  28      21.890  -2.164  -6.268  1.00 83.32           C  
ATOM    222  C   PRO A  28      21.469  -0.790  -6.785  1.00 83.32           C  
ATOM    223  CB  PRO A  28      23.316  -2.501  -6.711  1.00 83.32           C  
ATOM    224  O   PRO A  28      20.995  -0.672  -7.918  1.00 83.32           O  
ATOM    225  CG  PRO A  28      23.148  -3.320  -7.950  1.00 83.32           C  
ATOM    226  CD  PRO A  28      21.848  -4.066  -7.856  1.00 83.32           C  
ATOM    227  N   GLY A  29      21.206   0.180  -5.799  1.00 83.12           N  
ATOM    228  CA  GLY A  29      20.973   1.541  -6.256  1.00 83.12           C  
ATOM    229  C   GLY A  29      19.506   1.928  -6.257  1.00 83.12           C  
ATOM    230  O   GLY A  29      19.130   2.954  -6.827  1.00 83.12           O  
ATOM    231  N   VAL A  30      18.637   0.973  -5.760  1.00 86.32           N  
ATOM    232  CA  VAL A  30      17.205   1.237  -5.655  1.00 86.32           C  
ATOM    233  C   VAL A  30      16.785   1.235  -4.188  1.00 86.32           C  
ATOM    234  CB  VAL A  30      16.378   0.201  -6.448  1.00 86.32           C  
ATOM    235  O   VAL A  30      17.142   0.327  -3.434  1.00 86.32           O  
ATOM    236  CG1 VAL A  30      14.884   0.493  -6.323  1.00 86.32           C  
ATOM    237  CG2 VAL A  30      16.802   0.189  -7.916  1.00 86.32           C  
ATOM    238  N   GLU A  31      16.186   2.277  -3.809  1.00 88.97           N  
ATOM    239  CA  GLU A  31      15.609   2.421  -2.476  1.00 88.97           C  
ATOM    240  C   GLU A  31      14.085   2.487  -2.539  1.00 88.97           C  
ATOM    241  CB  GLU A  31      16.161   3.668  -1.782  1.00 88.97           C  
ATOM    242  O   GLU A  31      13.521   3.023  -3.495  1.00 88.97           O  
ATOM    243  CG  GLU A  31      15.754   3.791  -0.321  1.00 88.97           C  
ATOM    244  CD  GLU A  31      16.328   5.022   0.361  1.00 88.97           C  
ATOM    245  OE1 GLU A  31      15.624   5.640   1.192  1.00 88.97           O  
ATOM    246  OE2 GLU A  31      17.492   5.372   0.062  1.00 88.97           O  
ATOM    247  N   VAL A  32      13.433   1.873  -1.483  1.00 90.77           N  
ATOM    248  CA  VAL A  32      11.976   1.893  -1.405  1.00 90.77           C  
ATOM    249  C   VAL A  32      11.534   2.768  -0.234  1.00 90.77           C  
ATOM    250  CB  VAL A  32      11.396   0.469  -1.256  1.00 90.77           C  
ATOM    251  O   VAL A  32      11.974   2.567   0.900  1.00 90.77           O  
ATOM    252  CG1 VAL A  32       9.872   0.513  -1.171  1.00 90.77           C  
ATOM    253  CG2 VAL A  32      11.844  -0.413  -2.420  1.00 90.77           C  
ATOM    254  N   LYS A  33      10.819   3.830  -0.591  1.00 91.64           N  
ATOM    255  CA  LYS A  33      10.177   4.644   0.437  1.00 91.64           C  
ATOM    256  C   LYS A  33       8.693   4.308   0.558  1.00 91.64           C  
ATOM    257  CB  LYS A  33      10.354   6.132   0.131  1.00 91.64           C  
ATOM    258  O   LYS A  33       7.988   4.220  -0.449  1.00 91.64           O  
ATOM    259  CG  LYS A  33      11.784   6.630   0.285  1.00 91.64           C  
ATOM    260  CD  LYS A  33      11.863   8.147   0.169  1.00 91.64           C  
ATOM    261  CE  LYS A  33      13.284   8.651   0.385  1.00 91.64           C  
ATOM    262  NZ  LYS A  33      13.368  10.138   0.266  1.00 91.64           N  
ATOM    263  N   ALA A  34       8.267   4.020   1.763  1.00 92.47           N  
ATOM    264  CA  ALA A  34       6.866   3.681   1.995  1.00 92.47           C  
ATOM    265  C   ALA A  34       6.218   4.661   2.968  1.00 92.47           C  
ATOM    266  CB  ALA A  34       6.744   2.253   2.522  1.00 92.47           C  
ATOM    267  O   ALA A  34       6.849   5.093   3.936  1.00 92.47           O  
ATOM    268  N   LYS A  35       5.061   5.035   2.602  1.00 92.89           N  
ATOM    269  CA  LYS A  35       4.285   5.908   3.478  1.00 92.89           C  
ATOM    270  C   LYS A  35       2.844   5.421   3.604  1.00 92.89           C  
ATOM    271  CB  LYS A  35       4.309   7.347   2.960  1.00 92.89           C  
ATOM    272  O   LYS A  35       2.212   5.074   2.604  1.00 92.89           O  
ATOM    273  CG  LYS A  35       3.514   8.325   3.813  1.00 92.89           C  
ATOM    274  CD  LYS A  35       3.513   9.722   3.206  1.00 92.89           C  
ATOM    275  CE  LYS A  35       2.667  10.688   4.025  1.00 92.89           C  
ATOM    276  NZ  LYS A  35       2.646  12.054   3.423  1.00 92.89           N  
ATOM    277  N   ALA A  36       2.476   5.342   4.867  1.00 93.24           N  
ATOM    278  CA  ALA A  36       1.076   4.997   5.102  1.00 93.24           C  
ATOM    279  C   ALA A  36       0.159   6.172   4.776  1.00 93.24           C  
ATOM    280  CB  ALA A  36       0.873   4.553   6.549  1.00 93.24           C  
ATOM    281  O   ALA A  36       0.298   7.254   5.351  1.00 93.24           O  
ATOM    282  N   VAL A  37      -0.748   6.080   3.814  1.00 92.63           N  
ATOM    283  CA  VAL A  37      -1.686   7.122   3.408  1.00 92.63           C  
ATOM    284  C   VAL A  37      -2.880   7.141   4.360  1.00 92.63           C  
ATOM    285  CB  VAL A  37      -2.167   6.917   1.954  1.00 92.63           C  
ATOM    286  O   VAL A  37      -3.306   8.207   4.811  1.00 92.63           O  
ATOM    287  CG1 VAL A  37      -3.183   7.990   1.566  1.00 92.63           C  
ATOM    288  CG2 VAL A  37      -0.979   6.929   0.994  1.00 92.63           C  
ATOM    289  N   ASP A  38      -3.371   5.875   4.681  1.00 91.52           N  
ATOM    290  CA  ASP A  38      -4.462   5.662   5.628  1.00 91.52           C  
ATOM    291  C   ASP A  38      -4.367   4.282   6.274  1.00 91.52           C  
ATOM    292  CB  ASP A  38      -5.815   5.825   4.932  1.00 91.52           C  
ATOM    293  O   ASP A  38      -3.349   3.599   6.144  1.00 91.52           O  
ATOM    294  CG  ASP A  38      -5.990   4.890   3.749  1.00 91.52           C  
ATOM    295  OD1 ASP A  38      -5.656   3.691   3.864  1.00 91.52           O  
ATOM    296  OD2 ASP A  38      -6.464   5.357   2.690  1.00 91.52           O  
ATOM    297  N   GLU A  39      -5.430   3.769   6.950  1.00 89.76           N  
ATOM    298  CA  GLU A  39      -5.420   2.539   7.737  1.00 89.76           C  
ATOM    299  C   GLU A  39      -5.287   1.311   6.841  1.00 89.76           C  
ATOM    300  CB  GLU A  39      -6.689   2.434   8.587  1.00 89.76           C  
ATOM    301  O   GLU A  39      -4.944   0.225   7.314  1.00 89.76           O  
ATOM    302  CG  GLU A  39      -7.974   2.391   7.772  1.00 89.76           C  
ATOM    303  CD  GLU A  39      -9.229   2.405   8.630  1.00 89.76           C  
ATOM    304  OE1 GLU A  39     -10.342   2.544   8.074  1.00 89.76           O  
ATOM    305  OE2 GLU A  39      -9.098   2.276   9.868  1.00 89.76           O  
ATOM    306  N   ASN A  40      -5.406   1.464   5.470  1.00 91.01           N  
ATOM    307  CA  ASN A  40      -5.438   0.290   4.604  1.00 91.01           C  
ATOM    308  C   ASN A  40      -4.663   0.527   3.310  1.00 91.01           C  
ATOM    309  CB  ASN A  40      -6.882  -0.109   4.293  1.00 91.01           C  
ATOM    310  O   ASN A  40      -4.621  -0.343   2.439  1.00 91.01           O  
ATOM    311  CG  ASN A  40      -7.688  -0.404   5.542  1.00 91.01           C  
ATOM    312  ND2 ASN A  40      -8.972  -0.068   5.512  1.00 91.01           N  
ATOM    313  OD1 ASN A  40      -7.161  -0.928   6.527  1.00 91.01           O  
ATOM    314  N   THR A  41      -4.062   1.741   3.260  1.00 92.21           N  
ATOM    315  CA  THR A  41      -3.370   2.077   2.021  1.00 92.21           C  
ATOM    316  C   THR A  41      -1.923   2.472   2.300  1.00 92.21           C  
ATOM    317  CB  THR A  41      -4.082   3.220   1.275  1.00 92.21           C  
ATOM    318  O   THR A  41      -1.652   3.248   3.219  1.00 92.21           O  
ATOM    319  CG2 THR A  41      -3.429   3.485  -0.078  1.00 92.21           C  
ATOM    320  OG1 THR A  41      -5.455   2.866   1.069  1.00 92.21           O  
ATOM    321  N   VAL A  42      -1.024   1.946   1.445  1.00 93.68           N  
ATOM    322  CA  VAL A  42       0.390   2.298   1.527  1.00 93.68           C  
ATOM    323  C   VAL A  42       0.895   2.735   0.154  1.00 93.68           C  
ATOM    324  CB  VAL A  42       1.238   1.120   2.057  1.00 93.68           C  
ATOM    325  O   VAL A  42       0.539   2.138  -0.864  1.00 93.68           O  
ATOM    326  CG1 VAL A  42       2.726   1.465   2.019  1.00 93.68           C  
ATOM    327  CG2 VAL A  42       0.809   0.749   3.475  1.00 93.68           C  
ATOM    328  N   GLU A  43       1.628   3.757   0.186  1.00 93.74           N  
ATOM    329  CA  GLU A  43       2.266   4.230  -1.039  1.00 93.74           C  
ATOM    330  C   GLU A  43       3.767   3.955  -1.021  1.00 93.74           C  
ATOM    331  CB  GLU A  43       2.008   5.726  -1.237  1.00 93.74           C  
ATOM    332  O   GLU A  43       4.456   4.303  -0.060  1.00 93.74           O  
ATOM    333  CG  GLU A  43       2.529   6.271  -2.559  1.00 93.74           C  
ATOM    334  CD  GLU A  43       2.204   7.741  -2.772  1.00 93.74           C  
ATOM    335  OE1 GLU A  43       3.143   8.565  -2.847  1.00 93.74           O  
ATOM    336  OE2 GLU A  43       1.001   8.071  -2.864  1.00 93.74           O  
ATOM    337  N   LEU A  44       4.204   3.314  -2.128  1.00 93.56           N  
ATOM    338  CA  LEU A  44       5.627   3.015  -2.248  1.00 93.56           C  
ATOM    339  C   LEU A  44       6.254   3.809  -3.389  1.00 93.56           C  
ATOM    340  CB  LEU A  44       5.843   1.517  -2.474  1.00 93.56           C  
ATOM    341  O   LEU A  44       5.648   3.960  -4.453  1.00 93.56           O  
ATOM    342  CG  LEU A  44       5.291   0.582  -1.396  1.00 93.56           C  
ATOM    343  CD1 LEU A  44       5.122  -0.828  -1.953  1.00 93.56           C  
ATOM    344  CD2 LEU A  44       6.205   0.575  -0.175  1.00 93.56           C  
ATOM    345  N   GLU A  45       7.428   4.301  -3.063  1.00 92.00           N  
ATOM    346  CA  GLU A  45       8.206   4.973  -4.100  1.00 92.00           C  
ATOM    347  C   GLU A  45       9.562   4.301  -4.294  1.00 92.00           C  
ATOM    348  CB  GLU A  45       8.396   6.452  -3.757  1.00 92.00           C  
ATOM    349  O   GLU A  45      10.301   4.092  -3.330  1.00 92.00           O  
ATOM    350  CG  GLU A  45       9.025   7.268  -4.877  1.00 92.00           C  
ATOM    351  CD  GLU A  45       9.137   8.749  -4.551  1.00 92.00           C  
ATOM    352  OE1 GLU A  45       9.584   9.530  -5.422  1.00 92.00           O  
ATOM    353  OE2 GLU A  45       8.777   9.131  -3.415  1.00 92.00           O  
ATOM    354  N   LEU A  46       9.805   3.921  -5.570  1.00 88.95           N  
ATOM    355  CA  LEU A  46      11.113   3.360  -5.888  1.00 88.95           C  
ATOM    356  C   LEU A  46      12.078   4.452  -6.338  1.00 88.95           C  
ATOM    357  CB  LEU A  46      10.988   2.293  -6.978  1.00 88.95           C  
ATOM    358  O   LEU A  46      11.777   5.210  -7.263  1.00 88.95           O  
ATOM    359  CG  LEU A  46      10.102   1.090  -6.651  1.00 88.95           C  
ATOM    360  CD1 LEU A  46       9.836   0.269  -7.908  1.00 88.95           C  
ATOM    361  CD2 LEU A  46      10.748   0.228  -5.571  1.00 88.95           C  
ATOM    362  N   ILE A  47      13.179   4.556  -5.604  1.00 87.75           N  
ATOM    363  CA  ILE A  47      14.133   5.632  -5.851  1.00 87.75           C  
ATOM    364  C   ILE A  47      15.455   5.047  -6.342  1.00 87.75           C  
ATOM    365  CB  ILE A  47      14.362   6.487  -4.584  1.00 87.75           C  
ATOM    366  O   ILE A  47      16.034   4.173  -5.691  1.00 87.75           O  
ATOM    367  CG1 ILE A  47      13.029   7.038  -4.064  1.00 87.75           C  
ATOM    368  CG2 ILE A  47      15.349   7.622  -4.870  1.00 87.75           C  
ATOM    369  CD1 ILE A  47      13.101   7.596  -2.649  1.00 87.75           C  
ATOM    370  N   ASP A  48      15.758   5.509  -7.529  1.00 84.08           N  
ATOM    371  CA  ASP A  48      17.055   5.112  -8.068  1.00 84.08           C  
ATOM    372  C   ASP A  48      18.173   5.990  -7.510  1.00 84.08           C  
ATOM    373  CB  ASP A  48      17.046   5.181  -9.596  1.00 84.08           C  
ATOM    374  O   ASP A  48      18.130   7.216  -7.640  1.00 84.08           O  
ATOM    375  CG  ASP A  48      18.271   4.541 -10.226  1.00 84.08           C  
ATOM    376  OD1 ASP A  48      18.912   3.685  -9.580  1.00 84.08           O  
ATOM    377  OD2 ASP A  48      18.599   4.899 -11.378  1.00 84.08           O  
ATOM    378  N   LYS A  49      19.198   5.488  -6.690  1.00 76.01           N  
ATOM    379  CA  LYS A  49      20.312   6.259  -6.147  1.00 76.01           C  
ATOM    380  C   LYS A  49      21.436   6.398  -7.170  1.00 76.01           C  
ATOM    381  CB  LYS A  49      20.844   5.607  -4.870  1.00 76.01           C  
ATOM    382  O   LYS A  49      21.603   5.538  -8.037  1.00 76.01           O  
ATOM    383  CG  LYS A  49      19.921   5.754  -3.669  1.00 76.01           C  
ATOM    384  CD  LYS A  49      20.605   5.313  -2.381  1.00 76.01           C  
ATOM    385  CE  LYS A  49      19.694   5.493  -1.174  1.00 76.01           C  
ATOM    386  NZ  LYS A  49      20.339   5.008   0.083  1.00 76.01           N  
TER     387      LYS A  49                                                      
ATOM    388  N   ALA B 300      10.900  11.600 -10.845  1.00 65.47           N  
ATOM    389  CA  ALA B 300       9.900  10.921 -10.027  1.00 65.47           C  
ATOM    390  C   ALA B 300       9.877   9.423 -10.319  1.00 65.47           C  
ATOM    391  CB  ALA B 300       8.518  11.527 -10.263  1.00 65.47           C  
ATOM    392  O   ALA B 300       9.913   9.010 -11.480  1.00 65.47           O  
ATOM    393  N   GLY B 301      10.478   8.716  -9.455  1.00 78.67           N  
ATOM    394  CA  GLY B 301      10.579   7.268  -9.557  1.00 78.67           C  
ATOM    395  C   GLY B 301       9.230   6.574  -9.542  1.00 78.67           C  
ATOM    396  O   GLY B 301       8.189   7.230  -9.471  1.00 78.67           O  
ATOM    397  N   PRO B 302       9.107   5.287  -9.956  1.00 89.08           N  
ATOM    398  CA  PRO B 302       7.880   4.490  -9.905  1.00 89.08           C  
ATOM    399  C   PRO B 302       7.182   4.567  -8.549  1.00 89.08           C  
ATOM    400  CB  PRO B 302       8.371   3.068 -10.186  1.00 89.08           C  
ATOM    401  O   PRO B 302       7.842   4.524  -7.507  1.00 89.08           O  
ATOM    402  CG  PRO B 302       9.723   3.245 -10.797  1.00 89.08           C  
ATOM    403  CD  PRO B 302      10.316   4.525 -10.282  1.00 89.08           C  
ATOM    404  N   VAL B 303       5.875   4.861  -8.620  1.00 92.20           N  
ATOM    405  CA  VAL B 303       5.061   4.887  -7.409  1.00 92.20           C  
ATOM    406  C   VAL B 303       4.073   3.723  -7.425  1.00 92.20           C  
ATOM    407  CB  VAL B 303       4.305   6.226  -7.261  1.00 92.20           C  
ATOM    408  O   VAL B 303       3.371   3.510  -8.417  1.00 92.20           O  
ATOM    409  CG1 VAL B 303       3.447   6.225  -5.996  1.00 92.20           C  
ATOM    410  CG2 VAL B 303       5.289   7.395  -7.242  1.00 92.20           C  
ATOM    411  N   ILE B 304       4.108   2.981  -6.317  1.00 93.22           N  
ATOM    412  CA  ILE B 304       3.188   1.860  -6.164  1.00 93.22           C  
ATOM    413  C   ILE B 304       2.273   2.103  -4.966  1.00 93.22           C  
ATOM    414  CB  ILE B 304       3.947   0.524  -5.997  1.00 93.22           C  
ATOM    415  O   ILE B 304       2.748   2.325  -3.850  1.00 93.22           O  
ATOM    416  CG1 ILE B 304       4.909   0.306  -7.171  1.00 93.22           C  
ATOM    417  CG2 ILE B 304       2.965  -0.643  -5.869  1.00 93.22           C  
ATOM    418  CD1 ILE B 304       5.924  -0.805  -6.941  1.00 93.22           C  
ATOM    419  N   LYS B 305       0.948   2.108  -5.320  1.00 93.63           N  
ATOM    420  CA  LYS B 305      -0.039   2.230  -4.250  1.00 93.63           C  
ATOM    421  C   LYS B 305      -0.731   0.896  -3.987  1.00 93.63           C  
ATOM    422  CB  LYS B 305      -1.076   3.299  -4.597  1.00 93.63           C  
ATOM    423  O   LYS B 305      -1.265   0.274  -4.908  1.00 93.63           O  
ATOM    424  CG  LYS B 305      -0.524   4.717  -4.603  1.00 93.63           C  
ATOM    425  CD  LYS B 305      -1.619   5.741  -4.875  1.00 93.63           C  
ATOM    426  CE  LYS B 305      -1.053   7.151  -4.980  1.00 93.63           C  
ATOM    427  NZ  LYS B 305      -2.117   8.154  -5.286  1.00 93.63           N  
ATOM    428  N   VAL B 306      -0.678   0.498  -2.652  1.00 93.48           N  
ATOM    429  CA  VAL B 306      -1.284  -0.776  -2.277  1.00 93.48           C  
ATOM    430  C   VAL B 306      -2.392  -0.539  -1.254  1.00 93.48           C  
ATOM    431  CB  VAL B 306      -0.235  -1.758  -1.708  1.00 93.48           C  
ATOM    432  O   VAL B 306      -2.185   0.150  -0.253  1.00 93.48           O  
ATOM    433  CG1 VAL B 306      -0.875  -3.107  -1.388  1.00 93.48           C  
ATOM    434  CG2 VAL B 306       0.921  -1.931  -2.692  1.00 93.48           C  
ATOM    435  N   LYS B 307      -3.568  -1.062  -1.628  1.00 93.48           N  
ATOM    436  CA  LYS B 307      -4.725  -0.972  -0.743  1.00 93.48           C  
ATOM    437  C   LYS B 307      -5.210  -2.358  -0.328  1.00 93.48           C  
ATOM    438  CB  LYS B 307      -5.860  -0.201  -1.420  1.00 93.48           C  
ATOM    439  O   LYS B 307      -5.421  -3.227  -1.177  1.00 93.48           O  
ATOM    440  CG  LYS B 307      -7.055   0.062  -0.515  1.00 93.48           C  
ATOM    441  CD  LYS B 307      -8.119   0.891  -1.222  1.00 93.48           C  
ATOM    442  CE  LYS B 307      -9.305   1.175  -0.310  1.00 93.48           C  
ATOM    443  NZ  LYS B 307     -10.337   2.016  -0.989  1.00 93.48           N  
ATOM    444  N   LEU B 308      -5.243  -2.572   1.003  1.00 92.12           N  
ATOM    445  CA  LEU B 308      -5.811  -3.810   1.525  1.00 92.12           C  
ATOM    446  C   LEU B 308      -7.330  -3.711   1.626  1.00 92.12           C  
ATOM    447  CB  LEU B 308      -5.218  -4.135   2.899  1.00 92.12           C  
ATOM    448  O   LEU B 308      -7.856  -2.786   2.249  1.00 92.12           O  
ATOM    449  CG  LEU B 308      -3.776  -4.645   2.910  1.00 92.12           C  
ATOM    450  CD1 LEU B 308      -3.182  -4.523   4.309  1.00 92.12           C  
ATOM    451  CD2 LEU B 308      -3.716  -6.089   2.423  1.00 92.12           C  
ATOM    452  N   VAL B 309      -8.008  -4.591   0.931  1.00 92.42           N  
ATOM    453  CA  VAL B 309      -9.467  -4.581   0.903  1.00 92.42           C  
ATOM    454  C   VAL B 309     -10.003  -5.913   1.424  1.00 92.42           C  
ATOM    455  CB  VAL B 309     -10.006  -4.309  -0.519  1.00 92.42           C  
ATOM    456  O   VAL B 309      -9.559  -6.979   0.992  1.00 92.42           O  
ATOM    457  CG1 VAL B 309     -11.532  -4.231  -0.513  1.00 92.42           C  
ATOM    458  CG2 VAL B 309      -9.404  -3.022  -1.080  1.00 92.42           C  
ATOM    459  N   TYR B 310     -10.873  -5.757   2.355  1.00 91.48           N  
ATOM    460  CA  TYR B 310     -11.494  -6.961   2.896  1.00 91.48           C  
ATOM    461  C   TYR B 310     -12.583  -7.479   1.963  1.00 91.48           C  
ATOM    462  CB  TYR B 310     -12.082  -6.686   4.283  1.00 91.48           C  
ATOM    463  O   TYR B 310     -13.501  -6.740   1.600  1.00 91.48           O  
ATOM    464  CG  TYR B 310     -12.617  -7.919   4.971  1.00 91.48           C  
ATOM    465  CD1 TYR B 310     -13.988  -8.138   5.083  1.00 91.48           C  
ATOM    466  CD2 TYR B 310     -11.753  -8.865   5.510  1.00 91.48           C  
ATOM    467  CE1 TYR B 310     -14.485  -9.272   5.717  1.00 91.48           C  
ATOM    468  CE2 TYR B 310     -12.239 -10.003   6.147  1.00 91.48           C  
ATOM    469  OH  TYR B 310     -14.092 -11.321   6.874  1.00 91.48           O  
ATOM    470  CZ  TYR B 310     -13.605 -10.197   6.245  1.00 91.48           C  
ATOM    471  N   ASN B 311     -12.348  -8.670   1.487  1.00 92.24           N  
ATOM    472  CA  ASN B 311     -13.351  -9.369   0.692  1.00 92.24           C  
ATOM    473  C   ASN B 311     -14.322 -10.148   1.574  1.00 92.24           C  
ATOM    474  CB  ASN B 311     -12.680 -10.305  -0.316  1.00 92.24           C  
ATOM    475  O   ASN B 311     -13.951 -11.162   2.169  1.00 92.24           O  
ATOM    476  CG  ASN B 311     -13.665 -10.905  -1.300  1.00 92.24           C  
ATOM    477  ND2 ASN B 311     -13.300 -10.907  -2.577  1.00 92.24           N  
ATOM    478  OD1 ASN B 311     -14.744 -11.362  -0.917  1.00 92.24           O  
ATOM    479  N   GLU B 312     -15.577  -9.679   1.603  1.00 92.55           N  
ATOM    480  CA  GLU B 312     -16.586 -10.261   2.484  1.00 92.55           C  
ATOM    481  C   GLU B 312     -16.974 -11.664   2.027  1.00 92.55           C  
ATOM    482  CB  GLU B 312     -17.826  -9.367   2.547  1.00 92.55           C  
ATOM    483  O   GLU B 312     -17.246 -12.539   2.852  1.00 92.55           O  
ATOM    484  CG  GLU B 312     -17.617  -8.079   3.330  1.00 92.55           C  
ATOM    485  CD  GLU B 312     -18.917  -7.378   3.690  1.00 92.55           C  
ATOM    486  OE1 GLU B 312     -19.082  -6.969   4.862  1.00 92.55           O  
ATOM    487  OE2 GLU B 312     -19.778  -7.237   2.794  1.00 92.55           O  
ATOM    488  N   GLU B 313     -16.860 -11.911   0.895  1.00 93.78           N  
ATOM    489  CA  GLU B 313     -17.240 -13.200   0.326  1.00 93.78           C  
ATOM    490  C   GLU B 313     -16.231 -14.285   0.693  1.00 93.78           C  
ATOM    491  CB  GLU B 313     -17.372 -13.098  -1.196  1.00 93.78           C  
ATOM    492  O   GLU B 313     -16.614 -15.385   1.098  1.00 93.78           O  
ATOM    493  CG  GLU B 313     -18.603 -12.331  -1.656  1.00 93.78           C  
ATOM    494  CD  GLU B 313     -18.787 -12.341  -3.165  1.00 93.78           C  
ATOM    495  OE1 GLU B 313     -19.901 -12.027  -3.643  1.00 93.78           O  
ATOM    496  OE2 GLU B 313     -17.809 -12.666  -3.876  1.00 93.78           O  
ATOM    497  N   LYS B 314     -14.951 -13.880   0.650  1.00 90.91           N  
ATOM    498  CA  LYS B 314     -13.880 -14.848   0.867  1.00 90.91           C  
ATOM    499  C   LYS B 314     -13.319 -14.740   2.282  1.00 90.91           C  
ATOM    500  CB  LYS B 314     -12.761 -14.650  -0.157  1.00 90.91           C  
ATOM    501  O   LYS B 314     -12.516 -15.576   2.703  1.00 90.91           O  
ATOM    502  CG  LYS B 314     -13.172 -14.955  -1.590  1.00 90.91           C  
ATOM    503  CD  LYS B 314     -11.999 -14.808  -2.551  1.00 90.91           C  
ATOM    504  CE  LYS B 314     -12.412 -15.100  -3.987  1.00 90.91           C  
ATOM    505  NZ  LYS B 314     -11.280 -14.901  -4.941  1.00 90.91           N  
ATOM    506  N   LYS B 315     -13.981 -13.778   3.080  1.00 90.15           N  
ATOM    507  CA  LYS B 315     -13.484 -13.532   4.431  1.00 90.15           C  
ATOM    508  C   LYS B 315     -11.961 -13.440   4.447  1.00 90.15           C  
ATOM    509  CB  LYS B 315     -13.953 -14.631   5.385  1.00 90.15           C  
ATOM    510  O   LYS B 315     -11.308 -14.019   5.319  1.00 90.15           O  
ATOM    511  CG  LYS B 315     -15.458 -14.660   5.604  1.00 90.15           C  
ATOM    512  CD  LYS B 315     -15.842 -15.618   6.724  1.00 90.15           C  
ATOM    513  CE  LYS B 315     -17.342 -15.600   6.987  1.00 90.15           C  
ATOM    514  NZ  LYS B 315     -17.724 -16.546   8.078  1.00 90.15           N  
ATOM    515  N   THR B 316     -11.365 -12.847   3.379  1.00 89.88           N  
ATOM    516  CA  THR B 316      -9.924 -12.657   3.258  1.00 89.88           C  
ATOM    517  C   THR B 316      -9.603 -11.241   2.787  1.00 89.88           C  
ATOM    518  CB  THR B 316      -9.305 -13.677   2.285  1.00 89.88           C  
ATOM    519  O   THR B 316     -10.471 -10.548   2.253  1.00 89.88           O  
ATOM    520  CG2 THR B 316      -9.802 -13.451   0.861  1.00 89.88           C  
ATOM    521  OG1 THR B 316      -7.878 -13.546   2.308  1.00 89.88           O  
ATOM    522  N   TYR B 317      -8.357 -10.760   3.025  1.00 90.53           N  
ATOM    523  CA  TYR B 317      -7.886  -9.476   2.519  1.00 90.53           C  
ATOM    524  C   TYR B 317      -7.262  -9.630   1.137  1.00 90.53           C  
ATOM    525  CB  TYR B 317      -6.870  -8.857   3.484  1.00 90.53           C  
ATOM    526  O   TYR B 317      -6.551 -10.603   0.875  1.00 90.53           O  
ATOM    527  CG  TYR B 317      -7.491  -8.286   4.735  1.00 90.53           C  
ATOM    528  CD1 TYR B 317      -7.931  -6.964   4.777  1.00 90.53           C  
ATOM    529  CD2 TYR B 317      -7.639  -9.064   5.878  1.00 90.53           C  
ATOM    530  CE1 TYR B 317      -8.502  -6.432   5.928  1.00 90.53           C  
ATOM    531  CE2 TYR B 317      -8.209  -8.543   7.035  1.00 90.53           C  
ATOM    532  OH  TYR B 317      -9.202  -6.707   8.192  1.00 90.53           O  
ATOM    533  CZ  TYR B 317      -8.637  -7.228   7.050  1.00 90.53           C  
ATOM    534  N   GLU B 318      -7.712  -8.735   0.264  1.00 91.95           N  
ATOM    535  CA  GLU B 318      -7.112  -8.662  -1.065  1.00 91.95           C  
ATOM    536  C   GLU B 318      -6.320  -7.369  -1.242  1.00 91.95           C  
ATOM    537  CB  GLU B 318      -8.188  -8.773  -2.148  1.00 91.95           C  
ATOM    538  O   GLU B 318      -6.595  -6.370  -0.574  1.00 91.95           O  
ATOM    539  CG  GLU B 318      -8.963 -10.082  -2.112  1.00 91.95           C  
ATOM    540  CD  GLU B 318      -9.997 -10.197  -3.222  1.00 91.95           C  
ATOM    541  OE1 GLU B 318     -10.628 -11.270  -3.354  1.00 91.95           O  
ATOM    542  OE2 GLU B 318     -10.175  -9.207  -3.965  1.00 91.95           O  
ATOM    543  N   ALA B 319      -5.225  -7.468  -2.071  1.00 92.50           N  
ATOM    544  CA  ALA B 319      -4.405  -6.283  -2.310  1.00 92.50           C  
ATOM    545  C   ALA B 319      -4.740  -5.647  -3.656  1.00 92.50           C  
ATOM    546  CB  ALA B 319      -2.922  -6.641  -2.249  1.00 92.50           C  
ATOM    547  O   ALA B 319      -4.745  -6.324  -4.686  1.00 92.50           O  
ATOM    548  N   GLU B 320      -5.201  -4.451  -3.554  1.00 93.04           N  
ATOM    549  CA  GLU B 320      -5.381  -3.652  -4.763  1.00 93.04           C  
ATOM    550  C   GLU B 320      -4.154  -2.788  -5.040  1.00 93.04           C  
ATOM    551  CB  GLU B 320      -6.628  -2.773  -4.646  1.00 93.04           C  
ATOM    552  O   GLU B 320      -3.710  -2.034  -4.172  1.00 93.04           O  
ATOM    553  CG  GLU B 320      -7.935  -3.553  -4.665  1.00 93.04           C  
ATOM    554  CD  GLU B 320      -9.165  -2.662  -4.735  1.00 93.04           C  
ATOM    555  OE1 GLU B 320     -10.291  -3.192  -4.872  1.00 93.04           O  
ATOM    556  OE2 GLU B 320      -9.001  -1.425  -4.654  1.00 93.04           O  
ATOM    557  N   VAL B 321      -3.566  -2.942  -6.259  1.00 92.48           N  
ATOM    558  CA  VAL B 321      -2.300  -2.282  -6.560  1.00 92.48           C  
ATOM    559  C   VAL B 321      -2.492  -1.297  -7.711  1.00 92.48           C  
ATOM    560  CB  VAL B 321      -1.196  -3.304  -6.912  1.00 92.48           C  
ATOM    561  O   VAL B 321      -3.108  -1.631  -8.726  1.00 92.48           O  
ATOM    562  CG1 VAL B 321       0.103  -2.590  -7.282  1.00 92.48           C  
ATOM    563  CG2 VAL B 321      -0.968  -4.264  -5.746  1.00 92.48           C  
ATOM    564  N   THR B 322      -2.112  -0.123  -7.504  1.00 92.24           N  
ATOM    565  CA  THR B 322      -2.065   0.906  -8.537  1.00 92.24           C  
ATOM    566  C   THR B 322      -0.628   1.351  -8.792  1.00 92.24           C  
ATOM    567  CB  THR B 322      -2.923   2.125  -8.151  1.00 92.24           C  
ATOM    568  O   THR B 322       0.095   1.697  -7.855  1.00 92.24           O  
ATOM    569  CG2 THR B 322      -2.994   3.132  -9.295  1.00 92.24           C  
ATOM    570  OG1 THR B 322      -4.249   1.687  -7.832  1.00 92.24           O  
ATOM    571  N   VAL B 323      -0.186   1.272 -10.018  1.00 91.17           N  
ATOM    572  CA  VAL B 323       1.193   1.617 -10.346  1.00 91.17           C  
ATOM    573  C   VAL B 323       1.219   2.854 -11.240  1.00 91.17           C  
ATOM    574  CB  VAL B 323       1.922   0.444 -11.039  1.00 91.17           C  
ATOM    575  O   VAL B 323       0.414   2.975 -12.167  1.00 91.17           O  
ATOM    576  CG1 VAL B 323       3.387   0.793 -11.295  1.00 91.17           C  
ATOM    577  CG2 VAL B 323       1.811  -0.825 -10.196  1.00 91.17           C  
ATOM    578  N   GLU B 324       2.086   3.755 -10.848  1.00 90.88           N  
ATOM    579  CA  GLU B 324       2.295   4.963 -11.641  1.00 90.88           C  
ATOM    580  C   GLU B 324       3.755   5.100 -12.063  1.00 90.88           C  
ATOM    581  CB  GLU B 324       1.854   6.202 -10.858  1.00 90.88           C  
ATOM    582  O   GLU B 324       4.663   4.840 -11.271  1.00 90.88           O  
ATOM    583  CG  GLU B 324       0.368   6.228 -10.531  1.00 90.88           C  
ATOM    584  CD  GLU B 324      -0.078   7.521  -9.866  1.00 90.88           C  
ATOM    585  OE1 GLU B 324      -1.269   7.886  -9.987  1.00 90.88           O  
ATOM    586  OE2 GLU B 324       0.771   8.174  -9.220  1.00 90.88           O  
ATOM    587  N   ASN B 325       3.992   5.327 -13.337  1.00 86.14           N  
ATOM    588  CA  ASN B 325       5.323   5.680 -13.818  1.00 86.14           C  
ATOM    589  C   ASN B 325       6.286   4.500 -13.720  1.00 86.14           C  
ATOM    590  CB  ASN B 325       5.873   6.879 -13.044  1.00 86.14           C  
ATOM    591  O   ASN B 325       7.459   4.676 -13.386  1.00 86.14           O  
ATOM    592  CG  ASN B 325       5.111   8.158 -13.330  1.00 86.14           C  
ATOM    593  ND2 ASN B 325       4.928   8.982 -12.304  1.00 86.14           N  
ATOM    594  OD1 ASN B 325       4.689   8.404 -14.463  1.00 86.14           O  
ATOM    595  N   LEU B 326       5.676   3.231 -13.738  1.00 84.52           N  
ATOM    596  CA  LEU B 326       6.497   2.026 -13.801  1.00 84.52           C  
ATOM    597  C   LEU B 326       6.954   1.754 -15.230  1.00 84.52           C  
ATOM    598  CB  LEU B 326       5.722   0.821 -13.263  1.00 84.52           C  
ATOM    599  O   LEU B 326       6.169   1.881 -16.173  1.00 84.52           O  
ATOM    600  CG  LEU B 326       6.547  -0.425 -12.936  1.00 84.52           C  
ATOM    601  CD1 LEU B 326       7.442  -0.166 -11.729  1.00 84.52           C  
ATOM    602  CD2 LEU B 326       5.634  -1.621 -12.685  1.00 84.52           C  
ATOM    603  N   GLY B 327       8.251   1.736 -15.506  1.00 80.77           N  
ATOM    604  CA  GLY B 327       8.807   1.475 -16.824  1.00 80.77           C  
ATOM    605  C   GLY B 327       8.096   0.357 -17.562  1.00 80.77           C  
ATOM    606  O   GLY B 327       7.488  -0.516 -16.939  1.00 80.77           O  
ATOM    607  N   PRO B 328       8.090   0.443 -18.940  1.00 82.28           N  
ATOM    608  CA  PRO B 328       7.554  -0.647 -19.759  1.00 82.28           C  
ATOM    609  C   PRO B 328       8.260  -1.977 -19.504  1.00 82.28           C  
ATOM    610  CB  PRO B 328       7.798  -0.165 -21.191  1.00 82.28           C  
ATOM    611  O   PRO B 328       9.434  -1.996 -19.128  1.00 82.28           O  
ATOM    612  CG  PRO B 328       8.962   0.767 -21.087  1.00 82.28           C  
ATOM    613  CD  PRO B 328       8.934   1.416 -19.733  1.00 82.28           C  
ATOM    614  N   GLY B 329       7.475  -3.064 -19.149  1.00 83.23           N  
ATOM    615  CA  GLY B 329       8.113  -4.367 -19.044  1.00 83.23           C  
ATOM    616  C   GLY B 329       8.188  -4.881 -17.619  1.00 83.23           C  
ATOM    617  O   GLY B 329       8.837  -5.895 -17.353  1.00 83.23           O  
ATOM    618  N   VAL B 330       7.660  -4.047 -16.671  1.00 86.37           N  
ATOM    619  CA  VAL B 330       7.627  -4.442 -15.266  1.00 86.37           C  
ATOM    620  C   VAL B 330       6.180  -4.600 -14.807  1.00 86.37           C  
ATOM    621  CB  VAL B 330       8.361  -3.418 -14.372  1.00 86.37           C  
ATOM    622  O   VAL B 330       5.345  -3.727 -15.055  1.00 86.37           O  
ATOM    623  CG1 VAL B 330       8.296  -3.838 -12.904  1.00 86.37           C  
ATOM    624  CG2 VAL B 330       9.813  -3.261 -14.822  1.00 86.37           C  
ATOM    625  N   GLU B 331       5.874  -5.717 -14.299  1.00 89.02           N  
ATOM    626  CA  GLU B 331       4.576  -6.029 -13.709  1.00 89.02           C  
ATOM    627  C   GLU B 331       4.675  -6.151 -12.191  1.00 89.02           C  
ATOM    628  CB  GLU B 331       4.011  -7.321 -14.305  1.00 89.02           C  
ATOM    629  O   GLU B 331       5.680  -6.635 -11.666  1.00 89.02           O  
ATOM    630  CG  GLU B 331       2.584  -7.625 -13.872  1.00 89.02           C  
ATOM    631  CD  GLU B 331       2.027  -8.896 -14.494  1.00 89.02           C  
ATOM    632  OE1 GLU B 331       1.412  -9.708 -13.767  1.00 89.02           O  
ATOM    633  OE2 GLU B 331       2.207  -9.080 -15.718  1.00 89.02           O  
ATOM    634  N   VAL B 332       3.610  -5.648 -11.491  1.00 90.79           N  
ATOM    635  CA  VAL B 332       3.575  -5.732 -10.034  1.00 90.79           C  
ATOM    636  C   VAL B 332       2.499  -6.724  -9.600  1.00 90.79           C  
ATOM    637  CB  VAL B 332       3.317  -4.351  -9.392  1.00 90.79           C  
ATOM    638  O   VAL B 332       1.337  -6.603  -9.996  1.00 90.79           O  
ATOM    639  CG1 VAL B 332       3.287  -4.461  -7.868  1.00 90.79           C  
ATOM    640  CG2 VAL B 332       4.381  -3.349  -9.837  1.00 90.79           C  
ATOM    641  N   LYS B 333       2.939  -7.775  -8.952  1.00 91.30           N  
ATOM    642  CA  LYS B 333       2.006  -8.707  -8.325  1.00 91.30           C  
ATOM    643  C   LYS B 333       1.903  -8.455  -6.824  1.00 91.30           C  
ATOM    644  CB  LYS B 333       2.435 -10.152  -8.586  1.00 91.30           C  
ATOM    645  O   LYS B 333       2.920  -8.315  -6.141  1.00 91.30           O  
ATOM    646  CG  LYS B 333       2.259 -10.598 -10.030  1.00 91.30           C  
ATOM    647  CD  LYS B 333       2.502 -12.094 -10.186  1.00 91.30           C  
ATOM    648  CE  LYS B 333       2.273 -12.552 -11.620  1.00 91.30           C  
ATOM    649  NZ  LYS B 333       2.524 -14.016 -11.781  1.00 91.30           N  
ATOM    650  N   ALA B 334       0.708  -8.310  -6.347  1.00 92.41           N  
ATOM    651  CA  ALA B 334       0.499  -8.065  -4.922  1.00 92.41           C  
ATOM    652  C   ALA B 334      -0.351  -9.167  -4.295  1.00 92.41           C  
ATOM    653  CB  ALA B 334      -0.158  -6.703  -4.707  1.00 92.41           C  
ATOM    654  O   ALA B 334      -1.310  -9.643  -4.907  1.00 92.41           O  
ATOM    655  N   LYS B 335       0.089  -9.594  -3.188  1.00 92.57           N  
ATOM    656  CA  LYS B 335      -0.650 -10.602  -2.433  1.00 92.57           C  
ATOM    657  C   LYS B 335      -0.783 -10.202  -0.966  1.00 92.57           C  
ATOM    658  CB  LYS B 335       0.035 -11.965  -2.544  1.00 92.57           C  
ATOM    659  O   LYS B 335       0.198  -9.803  -0.335  1.00 92.57           O  
ATOM    660  CG  LYS B 335      -0.700 -13.088  -1.828  1.00 92.57           C  
ATOM    661  CD  LYS B 335       0.058 -14.405  -1.928  1.00 92.57           C  
ATOM    662  CE  LYS B 335      -0.652 -15.519  -1.169  1.00 92.57           C  
ATOM    663  NZ  LYS B 335       0.102 -16.806  -1.241  1.00 92.57           N  
ATOM    664  N   ALA B 336      -2.021 -10.256  -0.542  1.00 92.90           N  
ATOM    665  CA  ALA B 336      -2.243  -9.999   0.878  1.00 92.90           C  
ATOM    666  C   ALA B 336      -1.826 -11.198   1.725  1.00 92.90           C  
ATOM    667  CB  ALA B 336      -3.709  -9.656   1.133  1.00 92.90           C  
ATOM    668  O   ALA B 336      -2.363 -12.297   1.563  1.00 92.90           O  
ATOM    669  N   VAL B 337      -0.865 -11.081   2.602  1.00 92.09           N  
ATOM    670  CA  VAL B 337      -0.364 -12.147   3.463  1.00 92.09           C  
ATOM    671  C   VAL B 337      -1.261 -12.285   4.691  1.00 92.09           C  
ATOM    672  CB  VAL B 337       1.097 -11.889   3.895  1.00 92.09           C  
ATOM    673  O   VAL B 337      -1.627 -13.396   5.079  1.00 92.09           O  
ATOM    674  CG1 VAL B 337       1.584 -12.990   4.836  1.00 92.09           C  
ATOM    675  CG2 VAL B 337       2.005 -11.786   2.671  1.00 92.09           C  
ATOM    676  N   ASP B 338      -1.702 -11.082   5.239  1.00 91.12           N  
ATOM    677  CA  ASP B 338      -2.610 -11.001   6.379  1.00 91.12           C  
ATOM    678  C   ASP B 338      -3.338  -9.659   6.406  1.00 91.12           C  
ATOM    679  CB  ASP B 338      -1.848 -11.212   7.689  1.00 91.12           C  
ATOM    680  O   ASP B 338      -3.294  -8.902   5.433  1.00 91.12           O  
ATOM    681  CG  ASP B 338      -0.701 -10.234   7.871  1.00 91.12           C  
ATOM    682  OD1 ASP B 338      -0.873  -9.031   7.582  1.00 91.12           O  
ATOM    683  OD2 ASP B 338       0.387 -10.672   8.305  1.00 91.12           O  
ATOM    684  N   GLU B 339      -3.989  -9.243   7.531  1.00 89.47           N  
ATOM    685  CA  GLU B 339      -4.844  -8.065   7.641  1.00 89.47           C  
ATOM    686  C   GLU B 339      -4.023  -6.780   7.579  1.00 89.47           C  
ATOM    687  CB  GLU B 339      -5.656  -8.108   8.938  1.00 89.47           C  
ATOM    688  O   GLU B 339      -4.570  -5.698   7.358  1.00 89.47           O  
ATOM    689  CG  GLU B 339      -4.802  -8.141  10.197  1.00 89.47           C  
ATOM    690  CD  GLU B 339      -5.600  -8.441  11.456  1.00 89.47           C  
ATOM    691  OE1 GLU B 339      -5.025  -8.386  12.567  1.00 89.47           O  
ATOM    692  OE2 GLU B 339      -6.810  -8.736  11.330  1.00 89.47           O  
ATOM    693  N   ASN B 340      -2.602  -6.881   7.597  1.00 90.87           N  
ATOM    694  CA  ASN B 340      -1.798  -5.666   7.687  1.00 90.87           C  
ATOM    695  C   ASN B 340      -0.534  -5.767   6.838  1.00 90.87           C  
ATOM    696  CB  ASN B 340      -1.437  -5.368   9.143  1.00 90.87           C  
ATOM    697  O   ASN B 340       0.284  -4.845   6.823  1.00 90.87           O  
ATOM    698  CG  ASN B 340      -2.659  -5.188  10.023  1.00 90.87           C  
ATOM    699  ND2 ASN B 340      -2.612  -5.748  11.225  1.00 90.87           N  
ATOM    700  OD1 ASN B 340      -3.638  -4.551   9.624  1.00 90.87           O  
ATOM    701  N   THR B 341      -0.440  -6.962   6.155  1.00 91.98           N  
ATOM    702  CA  THR B 341       0.792  -7.177   5.404  1.00 91.98           C  
ATOM    703  C   THR B 341       0.487  -7.489   3.942  1.00 91.98           C  
ATOM    704  CB  THR B 341       1.623  -8.322   6.013  1.00 91.98           C  
ATOM    705  O   THR B 341      -0.384  -8.309   3.645  1.00 91.98           O  
ATOM    706  CG2 THR B 341       2.966  -8.463   5.303  1.00 91.98           C  
ATOM    707  OG1 THR B 341       1.855  -8.051   7.400  1.00 91.98           O  
ATOM    708  N   VAL B 342       1.212  -6.821   3.032  1.00 93.66           N  
ATOM    709  CA  VAL B 342       1.102  -7.086   1.601  1.00 93.66           C  
ATOM    710  C   VAL B 342       2.484  -7.388   1.024  1.00 93.66           C  
ATOM    711  CB  VAL B 342       0.459  -5.898   0.852  1.00 93.66           C  
ATOM    712  O   VAL B 342       3.467  -6.730   1.374  1.00 93.66           O  
ATOM    713  CG1 VAL B 342       0.465  -6.144  -0.656  1.00 93.66           C  
ATOM    714  CG2 VAL B 342      -0.964  -5.660   1.352  1.00 93.66           C  
ATOM    715  N   GLU B 343       2.505  -8.383   0.252  1.00 93.98           N  
ATOM    716  CA  GLU B 343       3.733  -8.733  -0.456  1.00 93.98           C  
ATOM    717  C   GLU B 343       3.646  -8.354  -1.931  1.00 93.98           C  
ATOM    718  CB  GLU B 343       4.028 -10.229  -0.313  1.00 93.98           C  
ATOM    719  O   GLU B 343       2.685  -8.713  -2.614  1.00 93.98           O  
ATOM    720  CG  GLU B 343       5.366 -10.650  -0.903  1.00 93.98           C  
ATOM    721  CD  GLU B 343       5.677 -12.123  -0.691  1.00 93.98           C  
ATOM    722  OE1 GLU B 343       5.874 -12.852  -1.690  1.00 93.98           O  
ATOM    723  OE2 GLU B 343       5.724 -12.553   0.483  1.00 93.98           O  
ATOM    724  N   LEU B 344       4.670  -7.588  -2.382  1.00 93.46           N  
ATOM    725  CA  LEU B 344       4.724  -7.190  -3.784  1.00 93.46           C  
ATOM    726  C   LEU B 344       5.897  -7.859  -4.493  1.00 93.46           C  
ATOM    727  CB  LEU B 344       4.840  -5.669  -3.906  1.00 93.46           C  
ATOM    728  O   LEU B 344       6.991  -7.962  -3.932  1.00 93.46           O  
ATOM    729  CG  LEU B 344       3.721  -4.850  -3.259  1.00 93.46           C  
ATOM    730  CD1 LEU B 344       4.139  -3.389  -3.131  1.00 93.46           C  
ATOM    731  CD2 LEU B 344       2.433  -4.974  -4.067  1.00 93.46           C  
ATOM    732  N   GLU B 345       5.560  -8.335  -5.642  1.00 92.14           N  
ATOM    733  CA  GLU B 345       6.613  -8.888  -6.488  1.00 92.14           C  
ATOM    734  C   GLU B 345       6.718  -8.127  -7.807  1.00 92.14           C  
ATOM    735  CB  GLU B 345       6.363 -10.374  -6.757  1.00 92.14           C  
ATOM    736  O   GLU B 345       5.719  -7.946  -8.506  1.00 92.14           O  
ATOM    737  CG  GLU B 345       7.511 -11.071  -7.472  1.00 92.14           C  
ATOM    738  CD  GLU B 345       7.278 -12.561  -7.669  1.00 92.14           C  
ATOM    739  OE1 GLU B 345       8.194 -13.258  -8.162  1.00 92.14           O  
ATOM    740  OE2 GLU B 345       6.171 -13.035  -7.329  1.00 92.14           O  
ATOM    741  N   LEU B 346       7.966  -7.621  -8.087  1.00 89.01           N  
ATOM    742  CA  LEU B 346       8.203  -6.958  -9.365  1.00 89.01           C  
ATOM    743  C   LEU B 346       8.724  -7.947 -10.402  1.00 89.01           C  
ATOM    744  CB  LEU B 346       9.197  -5.806  -9.196  1.00 89.01           C  
ATOM    745  O   LEU B 346       9.727  -8.626 -10.169  1.00 89.01           O  
ATOM    746  CG  LEU B 346       8.795  -4.701  -8.218  1.00 89.01           C  
ATOM    747  CD1 LEU B 346       9.973  -3.768  -7.958  1.00 89.01           C  
ATOM    748  CD2 LEU B 346       7.597  -3.923  -8.752  1.00 89.01           C  
ATOM    749  N   ILE B 347       7.973  -8.059 -11.477  1.00 87.72           N  
ATOM    750  CA  ILE B 347       8.277  -9.061 -12.493  1.00 87.72           C  
ATOM    751  C   ILE B 347       8.657  -8.372 -13.801  1.00 87.72           C  
ATOM    752  CB  ILE B 347       7.084 -10.017 -12.717  1.00 87.72           C  
ATOM    753  O   ILE B 347       7.921  -7.513 -14.294  1.00 87.72           O  
ATOM    754  CG1 ILE B 347       6.677 -10.683 -11.398  1.00 87.72           C  
ATOM    755  CG2 ILE B 347       7.426 -11.068 -13.778  1.00 87.72           C  
ATOM    756  CD1 ILE B 347       5.310 -11.351 -11.437  1.00 87.72           C  
ATOM    757  N   ASP B 348       9.837  -8.745 -14.235  1.00 85.22           N  
ATOM    758  CA  ASP B 348      10.286  -8.238 -15.528  1.00 85.22           C  
ATOM    759  C   ASP B 348       9.654  -9.024 -16.675  1.00 85.22           C  
ATOM    760  CB  ASP B 348      11.812  -8.297 -15.628  1.00 85.22           C  
ATOM    761  O   ASP B 348       9.743 -10.253 -16.715  1.00 85.22           O  
ATOM    762  CG  ASP B 348      12.354  -7.574 -16.848  1.00 85.22           C  
ATOM    763  OD1 ASP B 348      11.851  -6.480 -17.182  1.00 85.22           O  
ATOM    764  OD2 ASP B 348      13.292  -8.105 -17.482  1.00 85.22           O  
ATOM    765  N   LYS B 349       8.827  -8.446 -17.632  1.00 77.28           N  
ATOM    766  CA  LYS B 349       8.224  -9.118 -18.780  1.00 77.28           C  
ATOM    767  C   LYS B 349       9.175  -9.124 -19.974  1.00 77.28           C  
ATOM    768  CB  LYS B 349       6.905  -8.446 -19.165  1.00 77.28           C  
ATOM    769  O   LYS B 349      10.007  -8.226 -20.117  1.00 77.28           O  
ATOM    770  CG  LYS B 349       5.773  -8.696 -18.179  1.00 77.28           C  
ATOM    771  CD  LYS B 349       4.434  -8.230 -18.736  1.00 77.28           C  
ATOM    772  CE  LYS B 349       3.297  -8.502 -17.761  1.00 77.28           C  
ATOM    773  NZ  LYS B 349       1.996  -7.968 -18.264  1.00 77.28           N  
TER     774      LYS B 349                                                      
ENDMDL                                                                          
END                                                                             
