# Supplementary material for: AlphaDesign: a de novo protein design framework based on AlphaFold
Source: Mol Syst Biol. 2025 Jun 17;21(9):1166–89. doi: 10.1038/s44320-025-00119-z (PMC12405559; doi:10.1038/s44320-025-00119-z)
Supplement: Supplementary file 4 — Source data Fig. 2 [file 44320_2025_119_MOESM4_ESM.zip › Figure_2/2B/prediction_homomer-3-50-nr2-run2_result_80.pdb]

MODEL     1                                                                     
ATOM      1  N   GLY A   0       9.111  10.387   5.439  1.00 83.72           N  
ATOM      2  CA  GLY A   0       7.733  10.473   5.897  1.00 83.72           C  
ATOM      3  C   GLY A   0       7.614  10.658   7.398  1.00 83.72           C  
ATOM      4  O   GLY A   0       8.425  10.128   8.160  1.00 83.72           O  
ATOM      5  N   ARG A   1       6.806  11.627   7.845  1.00 90.64           N  
ATOM      6  CA  ARG A   1       6.569  11.909   9.257  1.00 90.64           C  
ATOM      7  C   ARG A   1       5.113  11.650   9.630  1.00 90.64           C  
ATOM      8  CB  ARG A   1       6.945  13.355   9.587  1.00 90.64           C  
ATOM      9  O   ARG A   1       4.200  12.195   9.007  1.00 90.64           O  
ATOM     10  CG  ARG A   1       6.887  13.683  11.070  1.00 90.64           C  
ATOM     11  CD  ARG A   1       7.277  15.129  11.344  1.00 90.64           C  
ATOM     12  NE  ARG A   1       7.013  15.506  12.730  1.00 90.64           N  
ATOM     13  NH1 ARG A   1       7.967  17.603  12.559  1.00 90.64           N  
ATOM     14  NH2 ARG A   1       7.059  16.911  14.546  1.00 90.64           N  
ATOM     15  CZ  ARG A   1       7.347  16.672  13.275  1.00 90.64           C  
ATOM     16  N   TYR A   2       4.909  10.745  10.664  1.00 91.97           N  
ATOM     17  CA  TYR A   2       3.570  10.422  11.145  1.00 91.97           C  
ATOM     18  C   TYR A   2       3.303  11.077  12.495  1.00 91.97           C  
ATOM     19  CB  TYR A   2       3.390   8.905  11.257  1.00 91.97           C  
ATOM     20  O   TYR A   2       4.090  10.926  13.433  1.00 91.97           O  
ATOM     21  CG  TYR A   2       2.045   8.492  11.804  1.00 91.97           C  
ATOM     22  CD1 TYR A   2       1.943   7.810  13.014  1.00 91.97           C  
ATOM     23  CD2 TYR A   2       0.874   8.783  11.112  1.00 91.97           C  
ATOM     24  CE1 TYR A   2       0.706   7.425  13.521  1.00 91.97           C  
ATOM     25  CE2 TYR A   2      -0.368   8.403  11.609  1.00 91.97           C  
ATOM     26  OH  TYR A   2      -1.669   7.348  13.310  1.00 91.97           O  
ATOM     27  CZ  TYR A   2      -0.442   7.726  12.813  1.00 91.97           C  
ATOM     28  N   ASP A   3       2.192  11.884  12.661  1.00 92.62           N  
ATOM     29  CA  ASP A   3       1.947  12.626  13.894  1.00 92.62           C  
ATOM     30  C   ASP A   3       0.725  12.079  14.629  1.00 92.62           C  
ATOM     31  CB  ASP A   3       1.759  14.115  13.597  1.00 92.62           C  
ATOM     32  O   ASP A   3       0.157  12.755  15.489  1.00 92.62           O  
ATOM     33  CG  ASP A   3       0.554  14.396  12.716  1.00 92.62           C  
ATOM     34  OD1 ASP A   3      -0.293  13.495  12.534  1.00 92.62           O  
ATOM     35  OD2 ASP A   3       0.453  15.528  12.195  1.00 92.62           O  
ATOM     36  N   GLY A   4       0.403  10.824  14.407  1.00 91.33           N  
ATOM     37  CA  GLY A   4      -0.688  10.176  15.117  1.00 91.33           C  
ATOM     38  C   GLY A   4      -1.909   9.941  14.249  1.00 91.33           C  
ATOM     39  O   GLY A   4      -2.498   8.858  14.276  1.00 91.33           O  
ATOM     40  N   THR A   5      -2.201  10.849  13.294  1.00 93.24           N  
ATOM     41  CA  THR A   5      -3.357  10.676  12.422  1.00 93.24           C  
ATOM     42  C   THR A   5      -3.031  11.120  10.998  1.00 93.24           C  
ATOM     43  CB  THR A   5      -4.573  11.464  12.942  1.00 93.24           C  
ATOM     44  O   THR A   5      -3.774  10.816  10.063  1.00 93.24           O  
ATOM     45  CG2 THR A   5      -5.043  10.923  14.288  1.00 93.24           C  
ATOM     46  OG1 THR A   5      -4.212  12.843  13.093  1.00 93.24           O  
ATOM     47  N   THR A   6      -1.856  11.757  10.971  1.00 94.08           N  
ATOM     48  CA  THR A   6      -1.486  12.327   9.680  1.00 94.08           C  
ATOM     49  C   THR A   6      -0.094  11.862   9.262  1.00 94.08           C  
ATOM     50  CB  THR A   6      -1.527  13.866   9.716  1.00 94.08           C  
ATOM     51  O   THR A   6       0.846  11.905  10.059  1.00 94.08           O  
ATOM     52  CG2 THR A   6      -1.255  14.455   8.336  1.00 94.08           C  
ATOM     53  OG1 THR A   6      -2.821  14.293  10.159  1.00 94.08           O  
ATOM     54  N   LEU A   7       0.021  11.461   8.074  1.00 93.90           N  
ATOM     55  CA  LEU A   7       1.305  11.093   7.488  1.00 93.90           C  
ATOM     56  C   LEU A   7       1.759  12.137   6.473  1.00 93.90           C  
ATOM     57  CB  LEU A   7       1.215   9.719   6.818  1.00 93.90           C  
ATOM     58  O   LEU A   7       1.054  12.410   5.499  1.00 93.90           O  
ATOM     59  CG  LEU A   7       2.488   9.210   6.141  1.00 93.90           C  
ATOM     60  CD1 LEU A   7       3.591   9.005   7.174  1.00 93.90           C  
ATOM     61  CD2 LEU A   7       2.211   7.916   5.384  1.00 93.90           C  
ATOM     62  N   HIS A   8       2.897  12.741   6.790  1.00 92.93           N  
ATOM     63  CA  HIS A   8       3.534  13.696   5.890  1.00 92.93           C  
ATOM     64  C   HIS A   8       4.663  13.040   5.102  1.00 92.93           C  
ATOM     65  CB  HIS A   8       4.068  14.897   6.672  1.00 92.93           C  
ATOM     66  O   HIS A   8       5.577  12.455   5.689  1.00 92.93           O  
ATOM     67  CG  HIS A   8       3.010  15.641   7.424  1.00 92.93           C  
ATOM     68  CD2 HIS A   8       2.423  15.387   8.617  1.00 92.93           C  
ATOM     69  ND1 HIS A   8       2.436  16.800   6.950  1.00 92.93           N  
ATOM     70  CE1 HIS A   8       1.538  17.228   7.822  1.00 92.93           C  
ATOM     71  NE2 HIS A   8       1.511  16.388   8.842  1.00 92.93           N  
ATOM     72  N   LEU A   9       4.538  13.173   3.779  1.00 90.27           N  
ATOM     73  CA  LEU A   9       5.533  12.560   2.905  1.00 90.27           C  
ATOM     74  C   LEU A   9       6.175  13.603   1.997  1.00 90.27           C  
ATOM     75  CB  LEU A   9       4.895  11.454   2.060  1.00 90.27           C  
ATOM     76  O   LEU A   9       5.475  14.382   1.347  1.00 90.27           O  
ATOM     77  CG  LEU A   9       4.192  10.333   2.828  1.00 90.27           C  
ATOM     78  CD1 LEU A   9       3.330   9.503   1.884  1.00 90.27           C  
ATOM     79  CD2 LEU A   9       5.212   9.453   3.543  1.00 90.27           C  
ATOM     80  N   ASP A  10       7.480  13.616   2.071  1.00 87.63           N  
ATOM     81  CA  ASP A  10       8.237  14.362   1.070  1.00 87.63           C  
ATOM     82  C   ASP A  10       8.870  13.421   0.048  1.00 87.63           C  
ATOM     83  CB  ASP A  10       9.316  15.216   1.739  1.00 87.63           C  
ATOM     84  O   ASP A  10       9.678  12.561   0.405  1.00 87.63           O  
ATOM     85  CG  ASP A  10       8.744  16.363   2.553  1.00 87.63           C  
ATOM     86  OD1 ASP A  10       7.811  17.044   2.075  1.00 87.63           O  
ATOM     87  OD2 ASP A  10       9.234  16.591   3.680  1.00 87.63           O  
ATOM     88  N   VAL A  11       8.387  13.563  -1.154  1.00 82.80           N  
ATOM     89  CA  VAL A  11       8.850  12.651  -2.195  1.00 82.80           C  
ATOM     90  C   VAL A  11       9.632  13.427  -3.252  1.00 82.80           C  
ATOM     91  CB  VAL A  11       7.672  11.895  -2.852  1.00 82.80           C  
ATOM     92  O   VAL A  11       9.139  14.420  -3.794  1.00 82.80           O  
ATOM     93  CG1 VAL A  11       8.179  10.935  -3.926  1.00 82.80           C  
ATOM     94  CG2 VAL A  11       6.867  11.143  -1.795  1.00 82.80           C  
ATOM     95  N   THR A  12      10.889  12.945  -3.391  1.00 81.07           N  
ATOM     96  CA  THR A  12      11.749  13.558  -4.397  1.00 81.07           C  
ATOM     97  C   THR A  12      11.841  12.678  -5.640  1.00 81.07           C  
ATOM     98  CB  THR A  12      13.161  13.817  -3.841  1.00 81.07           C  
ATOM     99  O   THR A  12      12.090  11.475  -5.537  1.00 81.07           O  
ATOM    100  CG2 THR A  12      14.028  14.549  -4.861  1.00 81.07           C  
ATOM    101  OG1 THR A  12      13.063  14.614  -2.654  1.00 81.07           O  
ATOM    102  N   GLY A  13      11.516  13.209  -6.778  1.00 76.19           N  
ATOM    103  CA  GLY A  13      11.614  12.513  -8.051  1.00 76.19           C  
ATOM    104  C   GLY A  13      12.141  13.390  -9.172  1.00 76.19           C  
ATOM    105  O   GLY A  13      12.662  14.479  -8.922  1.00 76.19           O  
ATOM    106  N   LEU A  14      12.277  12.793 -10.408  1.00 72.22           N  
ATOM    107  CA  LEU A  14      12.736  13.510 -11.593  1.00 72.22           C  
ATOM    108  C   LEU A  14      11.567  13.841 -12.515  1.00 72.22           C  
ATOM    109  CB  LEU A  14      13.779  12.683 -12.349  1.00 72.22           C  
ATOM    110  O   LEU A  14      10.787  12.957 -12.878  1.00 72.22           O  
ATOM    111  CG  LEU A  14      15.141  12.525 -11.670  1.00 72.22           C  
ATOM    112  CD1 LEU A  14      15.988  11.499 -12.415  1.00 72.22           C  
ATOM    113  CD2 LEU A  14      15.860  13.867 -11.596  1.00 72.22           C  
ATOM    114  N   ARG A  15      11.303  15.031 -12.763  1.00 70.07           N  
ATOM    115  CA  ARG A  15      10.290  15.483 -13.712  1.00 70.07           C  
ATOM    116  C   ARG A  15      10.895  16.418 -14.754  1.00 70.07           C  
ATOM    117  CB  ARG A  15       9.143  16.185 -12.982  1.00 70.07           C  
ATOM    118  O   ARG A  15      11.466  17.455 -14.409  1.00 70.07           O  
ATOM    119  CG  ARG A  15       7.946  16.491 -13.867  1.00 70.07           C  
ATOM    120  CD  ARG A  15       6.788  17.074 -13.068  1.00 70.07           C  
ATOM    121  NE  ARG A  15       5.634  17.355 -13.917  1.00 70.07           N  
ATOM    122  NH1 ARG A  15       4.254  18.003 -12.182  1.00 70.07           N  
ATOM    123  NH2 ARG A  15       3.474  18.012 -14.337  1.00 70.07           N  
ATOM    124  CZ  ARG A  15       4.457  17.789 -13.477  1.00 70.07           C  
ATOM    125  N   ASP A  16      10.869  15.914 -16.069  1.00 74.07           N  
ATOM    126  CA  ASP A  16      11.414  16.710 -17.164  1.00 74.07           C  
ATOM    127  C   ASP A  16      12.890  17.027 -16.931  1.00 74.07           C  
ATOM    128  CB  ASP A  16      10.618  18.006 -17.333  1.00 74.07           C  
ATOM    129  O   ASP A  16      13.343  18.138 -17.212  1.00 74.07           O  
ATOM    130  CG  ASP A  16       9.172  17.767 -17.729  1.00 74.07           C  
ATOM    131  OD1 ASP A  16       8.900  16.822 -18.501  1.00 74.07           O  
ATOM    132  OD2 ASP A  16       8.297  18.532 -17.268  1.00 74.07           O  
ATOM    133  N   GLY A  17      13.623  16.110 -16.254  1.00 76.30           N  
ATOM    134  CA  GLY A  17      15.060  16.256 -16.085  1.00 76.30           C  
ATOM    135  C   GLY A  17      15.437  17.118 -14.895  1.00 76.30           C  
ATOM    136  O   GLY A  17      16.616  17.404 -14.677  1.00 76.30           O  
ATOM    137  N   ARG A  18      14.447  17.602 -14.109  1.00 79.99           N  
ATOM    138  CA  ARG A  18      14.666  18.392 -12.902  1.00 79.99           C  
ATOM    139  C   ARG A  18      14.216  17.630 -11.660  1.00 79.99           C  
ATOM    140  CB  ARG A  18      13.927  19.729 -12.992  1.00 79.99           C  
ATOM    141  O   ARG A  18      13.226  16.897 -11.700  1.00 79.99           O  
ATOM    142  CG  ARG A  18      14.428  20.635 -14.105  1.00 79.99           C  
ATOM    143  CD  ARG A  18      13.694  21.969 -14.120  1.00 79.99           C  
ATOM    144  NE  ARG A  18      14.176  22.838 -15.190  1.00 79.99           N  
ATOM    145  NH1 ARG A  18      12.568  24.466 -14.874  1.00 79.99           N  
ATOM    146  NH2 ARG A  18      14.150  24.714 -16.514  1.00 79.99           N  
ATOM    147  CZ  ARG A  18      13.630  24.004 -15.524  1.00 79.99           C  
ATOM    148  N   VAL A  19      15.056  17.833 -10.604  1.00 82.36           N  
ATOM    149  CA  VAL A  19      14.705  17.249  -9.314  1.00 82.36           C  
ATOM    150  C   VAL A  19      13.548  18.027  -8.692  1.00 82.36           C  
ATOM    151  CB  VAL A  19      15.913  17.229  -8.351  1.00 82.36           C  
ATOM    152  O   VAL A  19      13.628  19.248  -8.531  1.00 82.36           O  
ATOM    153  CG1 VAL A  19      15.511  16.661  -6.991  1.00 82.36           C  
ATOM    154  CG2 VAL A  19      17.061  16.422  -8.953  1.00 82.36           C  
ATOM    155  N   VAL A  20      12.342  17.303  -8.530  1.00 82.13           N  
ATOM    156  CA  VAL A  20      11.163  17.916  -7.928  1.00 82.13           C  
ATOM    157  C   VAL A  20      10.837  17.222  -6.607  1.00 82.13           C  
ATOM    158  CB  VAL A  20       9.945  17.856  -8.877  1.00 82.13           C  
ATOM    159  O   VAL A  20      10.875  15.992  -6.519  1.00 82.13           O  
ATOM    160  CG1 VAL A  20       8.723  18.506  -8.229  1.00 82.13           C  
ATOM    161  CG2 VAL A  20      10.271  18.532 -10.207  1.00 82.13           C  
ATOM    162  N   THR A  21      10.604  18.109  -5.552  1.00 86.09           N  
ATOM    163  CA  THR A  21      10.138  17.597  -4.268  1.00 86.09           C  
ATOM    164  C   THR A  21       8.681  17.985  -4.029  1.00 86.09           C  
ATOM    165  CB  THR A  21      11.008  18.119  -3.110  1.00 86.09           C  
ATOM    166  O   THR A  21       8.325  19.162  -4.111  1.00 86.09           O  
ATOM    167  CG2 THR A  21      10.551  17.539  -1.775  1.00 86.09           C  
ATOM    168  OG1 THR A  21      12.372  17.746  -3.339  1.00 86.09           O  
ATOM    169  N   ARG A  22       7.840  16.961  -3.823  1.00 86.92           N  
ATOM    170  CA  ARG A  22       6.430  17.208  -3.536  1.00 86.92           C  
ATOM    171  C   ARG A  22       6.067  16.734  -2.132  1.00 86.92           C  
ATOM    172  CB  ARG A  22       5.541  16.514  -4.570  1.00 86.92           C  
ATOM    173  O   ARG A  22       6.575  15.713  -1.665  1.00 86.92           O  
ATOM    174  CG  ARG A  22       5.619  17.126  -5.959  1.00 86.92           C  
ATOM    175  CD  ARG A  22       4.553  16.559  -6.886  1.00 86.92           C  
ATOM    176  NE  ARG A  22       4.643  17.131  -8.226  1.00 86.92           N  
ATOM    177  NH1 ARG A  22       2.703  16.148  -9.002  1.00 86.92           N  
ATOM    178  NH2 ARG A  22       3.942  17.494 -10.383  1.00 86.92           N  
ATOM    179  CZ  ARG A  22       3.763  16.923  -9.201  1.00 86.92           C  
ATOM    180  N   HIS A  23       5.248  17.553  -1.659  1.00 89.55           N  
ATOM    181  CA  HIS A  23       4.782  17.220  -0.318  1.00 89.55           C  
ATOM    182  C   HIS A  23       3.382  16.617  -0.354  1.00 89.55           C  
ATOM    183  CB  HIS A  23       4.796  18.461   0.577  1.00 89.55           C  
ATOM    184  O   HIS A  23       2.453  17.225  -0.892  1.00 89.55           O  
ATOM    185  CG  HIS A  23       4.385  18.188   1.989  1.00 89.55           C  
ATOM    186  CD2 HIS A  23       3.337  18.646   2.714  1.00 89.55           C  
ATOM    187  ND1 HIS A  23       5.095  17.350   2.821  1.00 89.55           N  
ATOM    188  CE1 HIS A  23       4.499  17.304   4.001  1.00 89.55           C  
ATOM    189  NE2 HIS A  23       3.430  18.081   3.962  1.00 89.55           N  
ATOM    190  N   TYR A  24       3.263  15.290   0.206  1.00 89.33           N  
ATOM    191  CA  TYR A  24       1.988  14.588   0.304  1.00 89.33           C  
ATOM    192  C   TYR A  24       1.532  14.488   1.755  1.00 89.33           C  
ATOM    193  CB  TYR A  24       2.097  13.188  -0.307  1.00 89.33           C  
ATOM    194  O   TYR A  24       2.342  14.242   2.652  1.00 89.33           O  
ATOM    195  CG  TYR A  24       2.366  13.193  -1.792  1.00 89.33           C  
ATOM    196  CD1 TYR A  24       1.319  13.131  -2.709  1.00 89.33           C  
ATOM    197  CD2 TYR A  24       3.666  13.259  -2.282  1.00 89.33           C  
ATOM    198  CE1 TYR A  24       1.561  13.134  -4.079  1.00 89.33           C  
ATOM    199  CE2 TYR A  24       3.920  13.262  -3.650  1.00 89.33           C  
ATOM    200  OH  TYR A  24       3.108  13.203  -5.894  1.00 89.33           O  
ATOM    201  CZ  TYR A  24       2.863  13.200  -4.539  1.00 89.33           C  
ATOM    202  N   VAL A  25       0.245  14.891   1.838  1.00 91.67           N  
ATOM    203  CA  VAL A  25      -0.344  14.742   3.165  1.00 91.67           C  
ATOM    204  C   VAL A  25      -1.491  13.735   3.111  1.00 91.67           C  
ATOM    205  CB  VAL A  25      -0.848  16.094   3.717  1.00 91.67           C  
ATOM    206  O   VAL A  25      -2.439  13.905   2.341  1.00 91.67           O  
ATOM    207  CG1 VAL A  25      -1.448  15.918   5.111  1.00 91.67           C  
ATOM    208  CG2 VAL A  25       0.288  17.115   3.746  1.00 91.67           C  
ATOM    209  N   LEU A  26      -1.312  12.593   3.969  1.00 90.10           N  
ATOM    210  CA  LEU A  26      -2.374  11.599   4.070  1.00 90.10           C  
ATOM    211  C   LEU A  26      -3.093  11.706   5.410  1.00 90.10           C  
ATOM    212  CB  LEU A  26      -1.807  10.188   3.893  1.00 90.10           C  
ATOM    213  O   LEU A  26      -2.456  11.682   6.465  1.00 90.10           O  
ATOM    214  CG  LEU A  26      -1.184   9.873   2.532  1.00 90.10           C  
ATOM    215  CD1 LEU A  26      -0.471   8.526   2.574  1.00 90.10           C  
ATOM    216  CD2 LEU A  26      -2.249   9.887   1.440  1.00 90.10           C  
ATOM    217  N   GLU A  27      -4.463  11.984   5.392  1.00 90.40           N  
ATOM    218  CA  GLU A  27      -5.260  12.112   6.608  1.00 90.40           C  
ATOM    219  C   GLU A  27      -6.725  11.773   6.347  1.00 90.40           C  
ATOM    220  CB  GLU A  27      -5.142  13.527   7.182  1.00 90.40           C  
ATOM    221  O   GLU A  27      -7.280  12.150   5.313  1.00 90.40           O  
ATOM    222  CG  GLU A  27      -5.662  14.613   6.252  1.00 90.40           C  
ATOM    223  CD  GLU A  27      -5.522  16.013   6.828  1.00 90.40           C  
ATOM    224  OE1 GLU A  27      -5.648  16.999   6.066  1.00 90.40           O  
ATOM    225  OE2 GLU A  27      -5.283  16.126   8.051  1.00 90.40           O  
ATOM    226  N   PRO A  28      -7.379  10.831   7.200  1.00 89.83           N  
ATOM    227  CA  PRO A  28      -6.735  10.216   8.363  1.00 89.83           C  
ATOM    228  C   PRO A  28      -6.064   8.885   8.030  1.00 89.83           C  
ATOM    229  CB  PRO A  28      -7.893  10.014   9.342  1.00 89.83           C  
ATOM    230  O   PRO A  28      -6.502   8.180   7.117  1.00 89.83           O  
ATOM    231  CG  PRO A  28      -9.092   9.794   8.477  1.00 89.83           C  
ATOM    232  CD  PRO A  28      -8.925  10.598   7.219  1.00 89.83           C  
ATOM    233  N   VAL A  29      -4.871   8.610   8.677  1.00 91.20           N  
ATOM    234  CA  VAL A  29      -4.224   7.317   8.483  1.00 91.20           C  
ATOM    235  C   VAL A  29      -3.887   6.699   9.838  1.00 91.20           C  
ATOM    236  CB  VAL A  29      -2.946   7.446   7.623  1.00 91.20           C  
ATOM    237  O   VAL A  29      -3.570   7.414  10.792  1.00 91.20           O  
ATOM    238  CG1 VAL A  29      -3.298   7.835   6.189  1.00 91.20           C  
ATOM    239  CG2 VAL A  29      -1.990   8.466   8.238  1.00 91.20           C  
ATOM    240  N   THR A  30      -4.127   5.383   9.929  1.00 91.96           N  
ATOM    241  CA  THR A  30      -3.699   4.672  11.129  1.00 91.96           C  
ATOM    242  C   THR A  30      -2.186   4.477  11.131  1.00 91.96           C  
ATOM    243  CB  THR A  30      -4.395   3.303  11.244  1.00 91.96           C  
ATOM    244  O   THR A  30      -1.533   4.630  10.097  1.00 91.96           O  
ATOM    245  CG2 THR A  30      -5.910   3.446  11.140  1.00 91.96           C  
ATOM    246  OG1 THR A  30      -3.934   2.448  10.191  1.00 91.96           O  
ATOM    247  N   GLU A  31      -1.625   4.268  12.331  1.00 90.49           N  
ATOM    248  CA  GLU A  31      -0.199   3.980  12.451  1.00 90.49           C  
ATOM    249  C   GLU A  31       0.213   2.838  11.526  1.00 90.49           C  
ATOM    250  CB  GLU A  31       0.161   3.640  13.900  1.00 90.49           C  
ATOM    251  O   GLU A  31       1.262   2.903  10.881  1.00 90.49           O  
ATOM    252  CG  GLU A  31       1.653   3.453  14.135  1.00 90.49           C  
ATOM    253  CD  GLU A  31       2.003   3.199  15.593  1.00 90.49           C  
ATOM    254  OE1 GLU A  31       3.197   2.985  15.901  1.00 90.49           O  
ATOM    255  OE2 GLU A  31       1.076   3.214  16.432  1.00 90.49           O  
ATOM    256  N   GLU A  32      -0.627   1.858  11.438  1.00 88.82           N  
ATOM    257  CA  GLU A  32      -0.360   0.703  10.586  1.00 88.82           C  
ATOM    258  C   GLU A  32      -0.291   1.105   9.116  1.00 88.82           C  
ATOM    259  CB  GLU A  32      -1.431  -0.373  10.787  1.00 88.82           C  
ATOM    260  O   GLU A  32       0.609   0.676   8.391  1.00 88.82           O  
ATOM    261  CG  GLU A  32      -1.349  -1.078  12.133  1.00 88.82           C  
ATOM    262  CD  GLU A  32      -2.114  -0.361  13.234  1.00 88.82           C  
ATOM    263  OE1 GLU A  32      -2.093  -0.831  14.394  1.00 88.82           O  
ATOM    264  OE2 GLU A  32      -2.742   0.679  12.934  1.00 88.82           O  
ATOM    265  N   GLN A  33      -1.185   1.847   8.651  1.00 88.90           N  
ATOM    266  CA  GLN A  33      -1.203   2.328   7.273  1.00 88.90           C  
ATOM    267  C   GLN A  33       0.037   3.164   6.967  1.00 88.90           C  
ATOM    268  CB  GLN A  33      -2.467   3.147   7.007  1.00 88.90           C  
ATOM    269  O   GLN A  33       0.624   3.041   5.890  1.00 88.90           O  
ATOM    270  CG  GLN A  33      -3.742   2.317   6.974  1.00 88.90           C  
ATOM    271  CD  GLN A  33      -4.996   3.168   6.906  1.00 88.90           C  
ATOM    272  NE2 GLN A  33      -6.057   2.617   6.326  1.00 88.90           N  
ATOM    273  OE1 GLN A  33      -5.012   4.312   7.373  1.00 88.90           O  
ATOM    274  N   ALA A  34       0.347   4.015   7.898  1.00 90.49           N  
ATOM    275  CA  ALA A  34       1.536   4.848   7.733  1.00 90.49           C  
ATOM    276  C   ALA A  34       2.787   3.991   7.563  1.00 90.49           C  
ATOM    277  CB  ALA A  34       1.696   5.788   8.925  1.00 90.49           C  
ATOM    278  O   ALA A  34       3.620   4.263   6.696  1.00 90.49           O  
ATOM    279  N   ARG A  35       2.928   2.970   8.374  1.00 89.45           N  
ATOM    280  CA  ARG A  35       4.067   2.059   8.311  1.00 89.45           C  
ATOM    281  C   ARG A  35       4.142   1.371   6.952  1.00 89.45           C  
ATOM    282  CB  ARG A  35       3.981   1.013   9.424  1.00 89.45           C  
ATOM    283  O   ARG A  35       5.224   1.239   6.376  1.00 89.45           O  
ATOM    284  CG  ARG A  35       5.192   0.097   9.503  1.00 89.45           C  
ATOM    285  CD  ARG A  35       5.050  -0.932  10.615  1.00 89.45           C  
ATOM    286  NE  ARG A  35       3.758  -1.611  10.559  1.00 89.45           N  
ATOM    287  NH1 ARG A  35       3.163  -1.100  12.732  1.00 89.45           N  
ATOM    288  NH2 ARG A  35       1.744  -2.318  11.406  1.00 89.45           N  
ATOM    289  CZ  ARG A  35       2.891  -1.675  11.566  1.00 89.45           C  
ATOM    290  N   ILE A  36       3.005   0.929   6.526  1.00 88.38           N  
ATOM    291  CA  ILE A  36       2.925   0.254   5.236  1.00 88.38           C  
ATOM    292  C   ILE A  36       3.363   1.207   4.126  1.00 88.38           C  
ATOM    293  CB  ILE A  36       1.498  -0.271   4.960  1.00 88.38           C  
ATOM    294  O   ILE A  36       4.171   0.843   3.269  1.00 88.38           O  
ATOM    295  CG1 ILE A  36       1.174  -1.450   5.886  1.00 88.38           C  
ATOM    296  CG2 ILE A  36       1.345  -0.671   3.490  1.00 88.38           C  
ATOM    297  CD1 ILE A  36      -0.285  -1.883   5.849  1.00 88.38           C  
ATOM    298  N   VAL A  37       2.836   2.371   4.128  1.00 87.10           N  
ATOM    299  CA  VAL A  37       3.131   3.382   3.118  1.00 87.10           C  
ATOM    300  C   VAL A  37       4.624   3.702   3.127  1.00 87.10           C  
ATOM    301  CB  VAL A  37       2.308   4.670   3.348  1.00 87.10           C  
ATOM    302  O   VAL A  37       5.264   3.736   2.074  1.00 87.10           O  
ATOM    303  CG1 VAL A  37       2.811   5.799   2.451  1.00 87.10           C  
ATOM    304  CG2 VAL A  37       0.824   4.406   3.099  1.00 87.10           C  
ATOM    305  N   ILE A  38       5.191   3.922   4.207  1.00 88.58           N  
ATOM    306  CA  ILE A  38       6.612   4.229   4.332  1.00 88.58           C  
ATOM    307  C   ILE A  38       7.440   3.058   3.807  1.00 88.58           C  
ATOM    308  CB  ILE A  38       6.996   4.544   5.795  1.00 88.58           C  
ATOM    309  O   ILE A  38       8.413   3.257   3.076  1.00 88.58           O  
ATOM    310  CG1 ILE A  38       6.382   5.879   6.232  1.00 88.58           C  
ATOM    311  CG2 ILE A  38       8.518   4.560   5.962  1.00 88.58           C  
ATOM    312  CD1 ILE A  38       6.530   6.171   7.719  1.00 88.58           C  
ATOM    313  N   THR A  39       7.106   1.869   4.215  1.00 87.10           N  
ATOM    314  CA  THR A  39       7.802   0.674   3.750  1.00 87.10           C  
ATOM    315  C   THR A  39       7.738   0.568   2.229  1.00 87.10           C  
ATOM    316  CB  THR A  39       7.210  -0.599   4.382  1.00 87.10           C  
ATOM    317  O   THR A  39       8.747   0.290   1.578  1.00 87.10           O  
ATOM    318  CG2 THR A  39       7.932  -1.847   3.886  1.00 87.10           C  
ATOM    319  OG1 THR A  39       7.337  -0.521   5.807  1.00 87.10           O  
ATOM    320  N   LEU A  40       6.563   0.764   1.688  1.00 86.28           N  
ATOM    321  CA  LEU A  40       6.399   0.686   0.240  1.00 86.28           C  
ATOM    322  C   LEU A  40       7.265   1.726  -0.462  1.00 86.28           C  
ATOM    323  CB  LEU A  40       4.930   0.884  -0.144  1.00 86.28           C  
ATOM    324  O   LEU A  40       7.877   1.437  -1.492  1.00 86.28           O  
ATOM    325  CG  LEU A  40       4.000  -0.306   0.096  1.00 86.28           C  
ATOM    326  CD1 LEU A  40       2.552   0.090  -0.176  1.00 86.28           C  
ATOM    327  CD2 LEU A  40       4.409  -1.488  -0.776  1.00 86.28           C  
ATOM    328  N   LEU A  41       7.267   2.877   0.080  1.00 83.84           N  
ATOM    329  CA  LEU A  41       8.078   3.931  -0.520  1.00 83.84           C  
ATOM    330  C   LEU A  41       9.563   3.602  -0.412  1.00 83.84           C  
ATOM    331  CB  LEU A  41       7.790   5.276   0.151  1.00 83.84           C  
ATOM    332  O   LEU A  41      10.341   3.920  -1.314  1.00 83.84           O  
ATOM    333  CG  LEU A  41       6.431   5.909  -0.151  1.00 83.84           C  
ATOM    334  CD1 LEU A  41       6.261   7.202   0.638  1.00 83.84           C  
ATOM    335  CD2 LEU A  41       6.281   6.165  -1.647  1.00 83.84           C  
ATOM    336  N   GLU A  42       9.984   3.078   0.669  1.00 83.06           N  
ATOM    337  CA  GLU A  42      11.365   2.634   0.831  1.00 83.06           C  
ATOM    338  C   GLU A  42      11.734   1.587  -0.216  1.00 83.06           C  
ATOM    339  CB  GLU A  42      11.589   2.073   2.237  1.00 83.06           C  
ATOM    340  O   GLU A  42      12.842   1.606  -0.757  1.00 83.06           O  
ATOM    341  CG  GLU A  42      11.636   3.137   3.324  1.00 83.06           C  
ATOM    342  CD  GLU A  42      11.800   2.561   4.721  1.00 83.06           C  
ATOM    343  OE1 GLU A  42      12.093   3.330   5.665  1.00 83.06           O  
ATOM    344  OE2 GLU A  42      11.635   1.330   4.874  1.00 83.06           O  
ATOM    345  N   ILE A  43      10.816   0.645  -0.374  1.00 78.63           N  
ATOM    346  CA  ILE A  43      11.008  -0.385  -1.390  1.00 78.63           C  
ATOM    347  C   ILE A  43      11.178   0.267  -2.760  1.00 78.63           C  
ATOM    348  CB  ILE A  43       9.829  -1.383  -1.413  1.00 78.63           C  
ATOM    349  O   ILE A  43      12.055  -0.122  -3.535  1.00 78.63           O  
ATOM    350  CG1 ILE A  43       9.801  -2.208  -0.122  1.00 78.63           C  
ATOM    351  CG2 ILE A  43       9.916  -2.293  -2.642  1.00 78.63           C  
ATOM    352  CD1 ILE A  43       8.554  -3.067   0.037  1.00 78.63           C  
ATOM    353  N   LEU A  44      10.315   1.254  -3.008  1.00 75.31           N  
ATOM    354  CA  LEU A  44      10.381   1.979  -4.273  1.00 75.31           C  
ATOM    355  C   LEU A  44      11.721   2.690  -4.423  1.00 75.31           C  
ATOM    356  CB  LEU A  44       9.238   2.993  -4.369  1.00 75.31           C  
ATOM    357  O   LEU A  44      12.283   2.739  -5.519  1.00 75.31           O  
ATOM    358  CG  LEU A  44       7.835   2.417  -4.567  1.00 75.31           C  
ATOM    359  CD1 LEU A  44       6.790   3.525  -4.480  1.00 75.31           C  
ATOM    360  CD2 LEU A  44       7.740   1.690  -5.904  1.00 75.31           C  
ATOM    361  N   ASP A  45      12.244   3.284  -3.412  1.00 73.27           N  
ATOM    362  CA  ASP A  45      13.520   3.994  -3.406  1.00 73.27           C  
ATOM    363  C   ASP A  45      14.679   3.044  -3.697  1.00 73.27           C  
ATOM    364  CB  ASP A  45      13.737   4.694  -2.063  1.00 73.27           C  
ATOM    365  O   ASP A  45      15.629   3.410  -4.392  1.00 73.27           O  
ATOM    366  CG  ASP A  45      14.856   5.720  -2.103  1.00 73.27           C  
ATOM    367  OD1 ASP A  45      14.938   6.494  -3.081  1.00 73.27           O  
ATOM    368  OD2 ASP A  45      15.664   5.753  -1.150  1.00 73.27           O  
ATOM    369  N   GLU A  46      14.645   1.900  -3.165  1.00 67.78           N  
ATOM    370  CA  GLU A  46      15.691   0.900  -3.356  1.00 67.78           C  
ATOM    371  C   GLU A  46      15.716   0.395  -4.796  1.00 67.78           C  
ATOM    372  CB  GLU A  46      15.496  -0.273  -2.391  1.00 67.78           C  
ATOM    373  O   GLU A  46      16.781   0.077  -5.329  1.00 67.78           O  
ATOM    374  CG  GLU A  46      15.798   0.069  -0.939  1.00 67.78           C  
ATOM    375  CD  GLU A  46      15.656  -1.120  -0.002  1.00 67.78           C  
ATOM    376  OE1 GLU A  46      15.856  -0.954   1.223  1.00 67.78           O  
ATOM    377  OE2 GLU A  46      15.344  -2.226  -0.496  1.00 67.78           O  
ATOM    378  N   ARG A  47      14.711   0.316  -5.396  1.00 60.47           N  
ATOM    379  CA  ARG A  47      14.582  -0.185  -6.761  1.00 60.47           C  
ATOM    380  C   ARG A  47      14.974   0.884  -7.776  1.00 60.47           C  
ATOM    381  CB  ARG A  47      13.152  -0.660  -7.027  1.00 60.47           C  
ATOM    382  O   ARG A  47      15.473   0.567  -8.858  1.00 60.47           O  
ATOM    383  CG  ARG A  47      12.832  -2.018  -6.421  1.00 60.47           C  
ATOM    384  CD  ARG A  47      11.635  -2.669  -7.099  1.00 60.47           C  
ATOM    385  NE  ARG A  47      11.837  -4.103  -7.290  1.00 60.47           N  
ATOM    386  NH1 ARG A  47       9.954  -4.406  -8.592  1.00 60.47           N  
ATOM    387  NH2 ARG A  47      11.313  -6.185  -8.103  1.00 60.47           N  
ATOM    388  CZ  ARG A  47      11.034  -4.895  -7.994  1.00 60.47           C  
ATOM    389  N   PHE A  48      15.008   2.113  -7.395  1.00 53.02           N  
ATOM    390  CA  PHE A  48      15.187   3.235  -8.308  1.00 53.02           C  
ATOM    391  C   PHE A  48      16.467   3.997  -7.985  1.00 53.02           C  
ATOM    392  CB  PHE A  48      13.983   4.180  -8.242  1.00 53.02           C  
ATOM    393  O   PHE A  48      16.841   4.926  -8.703  1.00 53.02           O  
ATOM    394  CG  PHE A  48      12.707   3.574  -8.761  1.00 53.02           C  
ATOM    395  CD1 PHE A  48      12.460   3.501 -10.126  1.00 53.02           C  
ATOM    396  CD2 PHE A  48      11.754   3.077  -7.881  1.00 53.02           C  
ATOM    397  CE1 PHE A  48      11.280   2.940 -10.609  1.00 53.02           C  
ATOM    398  CE2 PHE A  48      10.572   2.516  -8.356  1.00 53.02           C  
ATOM    399  CZ  PHE A  48      10.336   2.449  -9.720  1.00 53.02           C  
ATOM    400  N   SER A  49      17.383   3.535  -7.123  1.00 50.05           N  
ATOM    401  CA  SER A  49      18.741   4.044  -6.961  1.00 50.05           C  
ATOM    402  C   SER A  49      19.735   3.242  -7.794  1.00 50.05           C  
ATOM    403  CB  SER A  49      19.153   4.012  -5.489  1.00 50.05           C  
ATOM    404  O   SER A  49      19.525   2.054  -8.048  1.00 50.05           O  
ATOM    405  OG  SER A  49      18.837   2.760  -4.905  1.00 50.05           O  
TER     406      SER A  49                                                      
ATOM    407  N   GLY B 300      -7.745   5.607 -11.323  1.00 81.87           N  
ATOM    408  CA  GLY B 300      -8.443   4.701 -10.423  1.00 81.87           C  
ATOM    409  C   GLY B 300      -9.834   5.181 -10.055  1.00 81.87           C  
ATOM    410  O   GLY B 300     -10.082   6.386  -9.983  1.00 81.87           O  
ATOM    411  N   ARG B 301     -10.815   4.281 -10.160  1.00 89.11           N  
ATOM    412  CA  ARG B 301     -12.206   4.571  -9.828  1.00 89.11           C  
ATOM    413  C   ARG B 301     -12.658   3.766  -8.614  1.00 89.11           C  
ATOM    414  CB  ARG B 301     -13.117   4.275 -11.022  1.00 89.11           C  
ATOM    415  O   ARG B 301     -12.533   2.540  -8.594  1.00 89.11           O  
ATOM    416  CG  ARG B 301     -14.565   4.685 -10.808  1.00 89.11           C  
ATOM    417  CD  ARG B 301     -15.425   4.373 -12.025  1.00 89.11           C  
ATOM    418  NE  ARG B 301     -16.843   4.586 -11.752  1.00 89.11           N  
ATOM    419  NH1 ARG B 301     -17.533   4.191 -13.921  1.00 89.11           N  
ATOM    420  NH2 ARG B 301     -19.070   4.708 -12.301  1.00 89.11           N  
ATOM    421  CZ  ARG B 301     -17.812   4.495 -12.658  1.00 89.11           C  
ATOM    422  N   TYR B 302     -13.119   4.482  -7.551  1.00 90.70           N  
ATOM    423  CA  TYR B 302     -13.609   3.835  -6.340  1.00 90.70           C  
ATOM    424  C   TYR B 302     -15.130   3.900  -6.264  1.00 90.70           C  
ATOM    425  CB  TYR B 302     -12.996   4.485  -5.096  1.00 90.70           C  
ATOM    426  O   TYR B 302     -15.718   4.978  -6.376  1.00 90.70           O  
ATOM    427  CG  TYR B 302     -13.493   3.899  -3.797  1.00 90.70           C  
ATOM    428  CD1 TYR B 302     -14.183   4.683  -2.875  1.00 90.70           C  
ATOM    429  CD2 TYR B 302     -13.272   2.561  -3.488  1.00 90.70           C  
ATOM    430  CE1 TYR B 302     -14.641   4.147  -1.676  1.00 90.70           C  
ATOM    431  CE2 TYR B 302     -13.725   2.015  -2.292  1.00 90.70           C  
ATOM    432  OH  TYR B 302     -14.859   2.279  -0.208  1.00 90.70           O  
ATOM    433  CZ  TYR B 302     -14.408   2.814  -1.394  1.00 90.70           C  
ATOM    434  N   ASP B 303     -15.891   2.763  -6.126  1.00 91.40           N  
ATOM    435  CA  ASP B 303     -17.350   2.742  -6.171  1.00 91.40           C  
ATOM    436  C   ASP B 303     -17.938   2.440  -4.794  1.00 91.40           C  
ATOM    437  CB  ASP B 303     -17.841   1.712  -7.190  1.00 91.40           C  
ATOM    438  O   ASP B 303     -19.114   2.090  -4.679  1.00 91.40           O  
ATOM    439  CG  ASP B 303     -17.436   0.291  -6.839  1.00 91.40           C  
ATOM    440  OD1 ASP B 303     -16.958   0.055  -5.708  1.00 91.40           O  
ATOM    441  OD2 ASP B 303     -17.594  -0.600  -7.702  1.00 91.40           O  
ATOM    442  N   GLY B 304     -17.179   2.683  -3.745  1.00 90.41           N  
ATOM    443  CA  GLY B 304     -17.655   2.502  -2.383  1.00 90.41           C  
ATOM    444  C   GLY B 304     -17.060   1.285  -1.700  1.00 90.41           C  
ATOM    445  O   GLY B 304     -16.670   1.351  -0.532  1.00 90.41           O  
ATOM    446  N   THR B 305     -16.712   0.217  -2.425  1.00 92.51           N  
ATOM    447  CA  THR B 305     -16.125  -0.981  -1.836  1.00 92.51           C  
ATOM    448  C   THR B 305     -15.058  -1.569  -2.755  1.00 92.51           C  
ATOM    449  CB  THR B 305     -17.199  -2.045  -1.545  1.00 92.51           C  
ATOM    450  O   THR B 305     -14.223  -2.363  -2.317  1.00 92.51           O  
ATOM    451  CG2 THR B 305     -18.185  -1.558  -0.489  1.00 92.51           C  
ATOM    452  OG1 THR B 305     -17.914  -2.336  -2.753  1.00 92.51           O  
ATOM    453  N   THR B 306     -15.126  -1.011  -3.948  1.00 93.41           N  
ATOM    454  CA  THR B 306     -14.225  -1.570  -4.949  1.00 93.41           C  
ATOM    455  C   THR B 306     -13.383  -0.472  -5.593  1.00 93.41           C  
ATOM    456  CB  THR B 306     -15.003  -2.329  -6.040  1.00 93.41           C  
ATOM    457  O   THR B 306     -13.912   0.561  -6.007  1.00 93.41           O  
ATOM    458  CG2 THR B 306     -14.054  -3.016  -7.016  1.00 93.41           C  
ATOM    459  OG1 THR B 306     -15.836  -3.319  -5.423  1.00 93.41           O  
ATOM    460  N   LEU B 307     -12.131  -0.691  -5.671  1.00 92.59           N  
ATOM    461  CA  LEU B 307     -11.212   0.207  -6.363  1.00 92.59           C  
ATOM    462  C   LEU B 307     -10.771  -0.390  -7.696  1.00 92.59           C  
ATOM    463  CB  LEU B 307      -9.989   0.499  -5.491  1.00 92.59           C  
ATOM    464  O   LEU B 307     -10.209  -1.487  -7.734  1.00 92.59           O  
ATOM    465  CG  LEU B 307      -8.926   1.416  -6.099  1.00 92.59           C  
ATOM    466  CD1 LEU B 307      -9.494   2.815  -6.313  1.00 92.59           C  
ATOM    467  CD2 LEU B 307      -7.690   1.466  -5.208  1.00 92.59           C  
ATOM    468  N   HIS B 308     -11.104   0.318  -8.768  1.00 91.86           N  
ATOM    469  CA  HIS B 308     -10.676  -0.051 -10.113  1.00 91.86           C  
ATOM    470  C   HIS B 308      -9.479   0.782 -10.558  1.00 91.86           C  
ATOM    471  CB  HIS B 308     -11.828   0.114 -11.106  1.00 91.86           C  
ATOM    472  O   HIS B 308      -9.539   2.014 -10.558  1.00 91.86           O  
ATOM    473  CG  HIS B 308     -13.027  -0.717 -10.776  1.00 91.86           C  
ATOM    474  CD2 HIS B 308     -14.033  -0.516  -9.893  1.00 91.86           C  
ATOM    475  ND1 HIS B 308     -13.289  -1.923 -11.391  1.00 91.86           N  
ATOM    476  CE1 HIS B 308     -14.408  -2.428 -10.899  1.00 91.86           C  
ATOM    477  NE2 HIS B 308     -14.880  -1.593  -9.988  1.00 91.86           N  
ATOM    478  N   LEU B 309      -8.438   0.023 -10.914  1.00 88.93           N  
ATOM    479  CA  LEU B 309      -7.211   0.694 -11.328  1.00 88.93           C  
ATOM    480  C   LEU B 309      -6.823   0.289 -12.746  1.00 88.93           C  
ATOM    481  CB  LEU B 309      -6.070   0.368 -10.361  1.00 88.93           C  
ATOM    482  O   LEU B 309      -6.771  -0.901 -13.064  1.00 88.93           O  
ATOM    483  CG  LEU B 309      -6.307   0.716  -8.891  1.00 88.93           C  
ATOM    484  CD1 LEU B 309      -5.272   0.025  -8.009  1.00 88.93           C  
ATOM    485  CD2 LEU B 309      -6.269   2.227  -8.685  1.00 88.93           C  
ATOM    486  N   ASP B 310      -6.678   1.308 -13.576  1.00 86.07           N  
ATOM    487  CA  ASP B 310      -6.045   1.088 -14.873  1.00 86.07           C  
ATOM    488  C   ASP B 310      -4.598   1.577 -14.867  1.00 86.07           C  
ATOM    489  CB  ASP B 310      -6.833   1.790 -15.981  1.00 86.07           C  
ATOM    490  O   ASP B 310      -4.339   2.761 -14.640  1.00 86.07           O  
ATOM    491  CG  ASP B 310      -8.192   1.161 -16.231  1.00 86.07           C  
ATOM    492  OD1 ASP B 310      -8.296  -0.085 -16.238  1.00 86.07           O  
ATOM    493  OD2 ASP B 310      -9.168   1.917 -16.426  1.00 86.07           O  
ATOM    494  N   VAL B 311      -3.712   0.619 -14.994  1.00 79.96           N  
ATOM    495  CA  VAL B 311      -2.294   0.947 -14.896  1.00 79.96           C  
ATOM    496  C   VAL B 311      -1.617   0.721 -16.246  1.00 79.96           C  
ATOM    497  CB  VAL B 311      -1.592   0.113 -13.802  1.00 79.96           C  
ATOM    498  O   VAL B 311      -1.737  -0.356 -16.835  1.00 79.96           O  
ATOM    499  CG1 VAL B 311      -0.113   0.483 -13.706  1.00 79.96           C  
ATOM    500  CG2 VAL B 311      -2.284   0.311 -12.455  1.00 79.96           C  
ATOM    501  N   THR B 312      -1.036   1.799 -16.755  1.00 79.31           N  
ATOM    502  CA  THR B 312      -0.307   1.723 -18.016  1.00 79.31           C  
ATOM    503  C   THR B 312       1.199   1.697 -17.770  1.00 79.31           C  
ATOM    504  CB  THR B 312      -0.658   2.907 -18.936  1.00 79.31           C  
ATOM    505  O   THR B 312       1.729   2.541 -17.044  1.00 79.31           O  
ATOM    506  CG2 THR B 312       0.019   2.768 -20.296  1.00 79.31           C  
ATOM    507  OG1 THR B 312      -2.078   2.954 -19.124  1.00 79.31           O  
ATOM    508  N   GLY B 313       1.869   0.698 -18.223  1.00 75.09           N  
ATOM    509  CA  GLY B 313       3.314   0.575 -18.113  1.00 75.09           C  
ATOM    510  C   GLY B 313       3.967   0.052 -19.378  1.00 75.09           C  
ATOM    511  O   GLY B 313       3.331  -0.006 -20.433  1.00 75.09           O  
ATOM    512  N   LEU B 314       5.380  -0.078 -19.322  1.00 70.90           N  
ATOM    513  CA  LEU B 314       6.152  -0.601 -20.444  1.00 70.90           C  
ATOM    514  C   LEU B 314       6.560  -2.049 -20.195  1.00 70.90           C  
ATOM    515  CB  LEU B 314       7.397   0.257 -20.685  1.00 70.90           C  
ATOM    516  O   LEU B 314       7.151  -2.363 -19.159  1.00 70.90           O  
ATOM    517  CG  LEU B 314       7.154   1.662 -21.241  1.00 70.90           C  
ATOM    518  CD1 LEU B 314       8.444   2.475 -21.208  1.00 70.90           C  
ATOM    519  CD2 LEU B 314       6.599   1.587 -22.660  1.00 70.90           C  
ATOM    520  N   ARG B 315       6.158  -2.941 -20.957  1.00 67.81           N  
ATOM    521  CA  ARG B 315       6.550  -4.345 -20.895  1.00 67.81           C  
ATOM    522  C   ARG B 315       7.105  -4.818 -22.234  1.00 67.81           C  
ATOM    523  CB  ARG B 315       5.363  -5.218 -20.482  1.00 67.81           C  
ATOM    524  O   ARG B 315       6.434  -4.711 -23.263  1.00 67.81           O  
ATOM    525  CG  ARG B 315       5.736  -6.660 -20.176  1.00 67.81           C  
ATOM    526  CD  ARG B 315       4.549  -7.447 -19.638  1.00 67.81           C  
ATOM    527  NE  ARG B 315       4.915  -8.824 -19.320  1.00 67.81           N  
ATOM    528  NH1 ARG B 315       2.862  -9.380 -18.418  1.00 67.81           N  
ATOM    529  NH2 ARG B 315       4.541 -10.938 -18.503  1.00 67.81           N  
ATOM    530  CZ  ARG B 315       4.105  -9.711 -18.748  1.00 67.81           C  
ATOM    531  N   ASP B 316       8.429  -5.177 -22.180  1.00 69.41           N  
ATOM    532  CA  ASP B 316       9.090  -5.671 -23.384  1.00 69.41           C  
ATOM    533  C   ASP B 316       9.024  -4.641 -24.510  1.00 69.41           C  
ATOM    534  CB  ASP B 316       8.460  -6.989 -23.840  1.00 69.41           C  
ATOM    535  O   ASP B 316       8.818  -4.996 -25.672  1.00 69.41           O  
ATOM    536  CG  ASP B 316       8.635  -8.110 -22.831  1.00 69.41           C  
ATOM    537  OD1 ASP B 316       9.688  -8.168 -22.160  1.00 69.41           O  
ATOM    538  OD2 ASP B 316       7.713  -8.945 -22.707  1.00 69.41           O  
ATOM    539  N   GLY B 317       9.059  -3.354 -24.170  1.00 73.24           N  
ATOM    540  CA  GLY B 317       9.125  -2.290 -25.159  1.00 73.24           C  
ATOM    541  C   GLY B 317       7.764  -1.895 -25.701  1.00 73.24           C  
ATOM    542  O   GLY B 317       7.668  -1.069 -26.612  1.00 73.24           O  
ATOM    543  N   ARG B 318       6.660  -2.521 -25.161  1.00 78.02           N  
ATOM    544  CA  ARG B 318       5.293  -2.205 -25.563  1.00 78.02           C  
ATOM    545  C   ARG B 318       4.509  -1.598 -24.404  1.00 78.02           C  
ATOM    546  CB  ARG B 318       4.581  -3.457 -26.079  1.00 78.02           C  
ATOM    547  O   ARG B 318       4.713  -1.971 -23.247  1.00 78.02           O  
ATOM    548  CG  ARG B 318       5.197  -4.039 -27.341  1.00 78.02           C  
ATOM    549  CD  ARG B 318       4.415  -5.243 -27.846  1.00 78.02           C  
ATOM    550  NE  ARG B 318       4.993  -5.786 -29.072  1.00 78.02           N  
ATOM    551  NH1 ARG B 318       3.616  -7.639 -29.147  1.00 78.02           N  
ATOM    552  NH2 ARG B 318       5.197  -7.314 -30.775  1.00 78.02           N  
ATOM    553  CZ  ARG B 318       4.601  -6.912 -29.662  1.00 78.02           C  
ATOM    554  N   VAL B 319       3.656  -0.613 -24.817  1.00 80.64           N  
ATOM    555  CA  VAL B 319       2.757  -0.011 -23.838  1.00 80.64           C  
ATOM    556  C   VAL B 319       1.621  -0.979 -23.515  1.00 80.64           C  
ATOM    557  CB  VAL B 319       2.185   1.333 -24.343  1.00 80.64           C  
ATOM    558  O   VAL B 319       0.916  -1.441 -24.416  1.00 80.64           O  
ATOM    559  CG1 VAL B 319       1.209   1.921 -23.325  1.00 80.64           C  
ATOM    560  CG2 VAL B 319       3.316   2.318 -24.633  1.00 80.64           C  
ATOM    561  N   VAL B 320       1.592  -1.474 -22.210  1.00 80.25           N  
ATOM    562  CA  VAL B 320       0.552  -2.396 -21.769  1.00 80.25           C  
ATOM    563  C   VAL B 320      -0.318  -1.726 -20.708  1.00 80.25           C  
ATOM    564  CB  VAL B 320       1.153  -3.707 -21.215  1.00 80.25           C  
ATOM    565  O   VAL B 320       0.196  -1.068 -19.800  1.00 80.25           O  
ATOM    566  CG1 VAL B 320       0.048  -4.653 -20.748  1.00 80.25           C  
ATOM    567  CG2 VAL B 320       2.026  -4.382 -22.272  1.00 80.25           C  
ATOM    568  N   THR B 321      -1.698  -1.878 -20.946  1.00 85.29           N  
ATOM    569  CA  THR B 321      -2.649  -1.418 -19.941  1.00 85.29           C  
ATOM    570  C   THR B 321      -3.301  -2.601 -19.232  1.00 85.29           C  
ATOM    571  CB  THR B 321      -3.738  -0.528 -20.568  1.00 85.29           C  
ATOM    572  O   THR B 321      -3.852  -3.493 -19.880  1.00 85.29           O  
ATOM    573  CG2 THR B 321      -4.705  -0.013 -19.508  1.00 85.29           C  
ATOM    574  OG1 THR B 321      -3.118   0.590 -21.217  1.00 85.29           O  
ATOM    575  N   ARG B 322      -3.167  -2.625 -17.847  1.00 84.89           N  
ATOM    576  CA  ARG B 322      -3.801  -3.685 -17.070  1.00 84.89           C  
ATOM    577  C   ARG B 322      -4.844  -3.114 -16.114  1.00 84.89           C  
ATOM    578  CB  ARG B 322      -2.753  -4.480 -16.288  1.00 84.89           C  
ATOM    579  O   ARG B 322      -4.672  -2.014 -15.584  1.00 84.89           O  
ATOM    580  CG  ARG B 322      -1.830  -5.310 -17.164  1.00 84.89           C  
ATOM    581  CD  ARG B 322      -1.027  -6.313 -16.347  1.00 84.89           C  
ATOM    582  NE  ARG B 322      -0.154  -7.122 -17.192  1.00 84.89           N  
ATOM    583  NH1 ARG B 322       0.457  -8.588 -15.515  1.00 84.89           N  
ATOM    584  NH2 ARG B 322       1.295  -8.849 -17.632  1.00 84.89           N  
ATOM    585  CZ  ARG B 322       0.531  -8.184 -16.778  1.00 84.89           C  
ATOM    586  N   HIS B 323      -5.740  -3.902 -16.049  1.00 88.31           N  
ATOM    587  CA  HIS B 323      -6.817  -3.513 -15.146  1.00 88.31           C  
ATOM    588  C   HIS B 323      -6.749  -4.294 -13.838  1.00 88.31           C  
ATOM    589  CB  HIS B 323      -8.178  -3.723 -15.813  1.00 88.31           C  
ATOM    590  O   HIS B 323      -6.750  -5.527 -13.846  1.00 88.31           O  
ATOM    591  CG  HIS B 323      -9.332  -3.272 -14.977  1.00 88.31           C  
ATOM    592  CD2 HIS B 323     -10.350  -3.968 -14.418  1.00 88.31           C  
ATOM    593  ND1 HIS B 323      -9.532  -1.953 -14.633  1.00 88.31           N  
ATOM    594  CE1 HIS B 323     -10.626  -1.856 -13.896  1.00 88.31           C  
ATOM    595  NE2 HIS B 323     -11.141  -3.065 -13.751  1.00 88.31           N  
ATOM    596  N   TYR B 324      -6.624  -3.536 -12.682  1.00 88.73           N  
ATOM    597  CA  TYR B 324      -6.611  -4.114 -11.343  1.00 88.73           C  
ATOM    598  C   TYR B 324      -7.883  -3.757 -10.583  1.00 88.73           C  
ATOM    599  CB  TYR B 324      -5.384  -3.634 -10.562  1.00 88.73           C  
ATOM    600  O   TYR B 324      -8.357  -2.620 -10.653  1.00 88.73           O  
ATOM    601  CG  TYR B 324      -4.072  -4.097 -11.149  1.00 88.73           C  
ATOM    602  CD1 TYR B 324      -3.497  -5.302 -10.752  1.00 88.73           C  
ATOM    603  CD2 TYR B 324      -3.406  -3.331 -12.099  1.00 88.73           C  
ATOM    604  CE1 TYR B 324      -2.287  -5.732 -11.288  1.00 88.73           C  
ATOM    605  CE2 TYR B 324      -2.196  -3.751 -12.642  1.00 88.73           C  
ATOM    606  OH  TYR B 324      -0.448  -5.372 -12.765  1.00 88.73           O  
ATOM    607  CZ  TYR B 324      -1.646  -4.951 -12.231  1.00 88.73           C  
ATOM    608  N   VAL B 325      -8.384  -4.897 -10.048  1.00 90.43           N  
ATOM    609  CA  VAL B 325      -9.559  -4.679  -9.211  1.00 90.43           C  
ATOM    610  C   VAL B 325      -9.253  -5.090  -7.772  1.00 90.43           C  
ATOM    611  CB  VAL B 325     -10.785  -5.458  -9.738  1.00 90.43           C  
ATOM    612  O   VAL B 325      -8.882  -6.237  -7.513  1.00 90.43           O  
ATOM    613  CG1 VAL B 325     -12.011  -5.191  -8.867  1.00 90.43           C  
ATOM    614  CG2 VAL B 325     -11.068  -5.085 -11.193  1.00 90.43           C  
ATOM    615  N   LEU B 326      -9.412  -4.048  -6.814  1.00 88.92           N  
ATOM    616  CA  LEU B 326      -9.217  -4.337  -5.397  1.00 88.92           C  
ATOM    617  C   LEU B 326     -10.549  -4.337  -4.654  1.00 88.92           C  
ATOM    618  CB  LEU B 326      -8.268  -3.314  -4.768  1.00 88.92           C  
ATOM    619  O   LEU B 326     -11.301  -3.362  -4.720  1.00 88.92           O  
ATOM    620  CG  LEU B 326      -6.841  -3.283  -5.319  1.00 88.92           C  
ATOM    621  CD1 LEU B 326      -6.079  -2.092  -4.750  1.00 88.92           C  
ATOM    622  CD2 LEU B 326      -6.118  -4.588  -5.004  1.00 88.92           C  
ATOM    623  N   GLU B 327     -10.967  -5.527  -4.070  1.00 89.20           N  
ATOM    624  CA  GLU B 327     -12.222  -5.663  -3.336  1.00 89.20           C  
ATOM    625  C   GLU B 327     -12.116  -6.735  -2.255  1.00 89.20           C  
ATOM    626  CB  GLU B 327     -13.371  -5.993  -4.293  1.00 89.20           C  
ATOM    627  O   GLU B 327     -11.559  -7.810  -2.492  1.00 89.20           O  
ATOM    628  CG  GLU B 327     -13.179  -7.293  -5.060  1.00 89.20           C  
ATOM    629  CD  GLU B 327     -14.290  -7.569  -6.060  1.00 89.20           C  
ATOM    630  OE1 GLU B 327     -14.207  -8.578  -6.797  1.00 89.20           O  
ATOM    631  OE2 GLU B 327     -15.250  -6.769  -6.109  1.00 89.20           O  
ATOM    632  N   PRO B 328     -12.523  -6.360  -0.927  1.00 88.48           N  
ATOM    633  CA  PRO B 328     -13.085  -5.061  -0.547  1.00 88.48           C  
ATOM    634  C   PRO B 328     -12.021  -4.073  -0.074  1.00 88.48           C  
ATOM    635  CB  PRO B 328     -14.048  -5.413   0.590  1.00 88.48           C  
ATOM    636  O   PRO B 328     -10.992  -4.482   0.470  1.00 88.48           O  
ATOM    637  CG  PRO B 328     -13.435  -6.603   1.255  1.00 88.48           C  
ATOM    638  CD  PRO B 328     -12.722  -7.417   0.213  1.00 88.48           C  
ATOM    639  N   VAL B 329     -12.207  -2.761  -0.424  1.00 89.62           N  
ATOM    640  CA  VAL B 329     -11.292  -1.751   0.096  1.00 89.62           C  
ATOM    641  C   VAL B 329     -12.086  -0.610   0.728  1.00 89.62           C  
ATOM    642  CB  VAL B 329     -10.362  -1.204  -1.010  1.00 89.62           C  
ATOM    643  O   VAL B 329     -13.193  -0.295   0.284  1.00 89.62           O  
ATOM    644  CG1 VAL B 329      -9.392  -2.285  -1.483  1.00 89.62           C  
ATOM    645  CG2 VAL B 329     -11.184  -0.669  -2.181  1.00 89.62           C  
ATOM    646  N   THR B 330     -11.585  -0.127   1.863  1.00 91.12           N  
ATOM    647  CA  THR B 330     -12.181   1.061   2.462  1.00 91.12           C  
ATOM    648  C   THR B 330     -11.801   2.312   1.676  1.00 91.12           C  
ATOM    649  CB  THR B 330     -11.748   1.223   3.931  1.00 91.12           C  
ATOM    650  O   THR B 330     -10.868   2.286   0.870  1.00 91.12           O  
ATOM    651  CG2 THR B 330     -11.998  -0.056   4.723  1.00 91.12           C  
ATOM    652  OG1 THR B 330     -10.350   1.536   3.979  1.00 91.12           O  
ATOM    653  N   GLU B 331     -12.586   3.382   1.824  1.00 89.21           N  
ATOM    654  CA  GLU B 331     -12.280   4.665   1.197  1.00 89.21           C  
ATOM    655  C   GLU B 331     -10.859   5.114   1.525  1.00 89.21           C  
ATOM    656  CB  GLU B 331     -13.284   5.732   1.639  1.00 89.21           C  
ATOM    657  O   GLU B 331     -10.143   5.612   0.653  1.00 89.21           O  
ATOM    658  CG  GLU B 331     -13.122   7.064   0.919  1.00 89.21           C  
ATOM    659  CD  GLU B 331     -14.168   8.092   1.319  1.00 89.21           C  
ATOM    660  OE1 GLU B 331     -14.074   9.258   0.871  1.00 89.21           O  
ATOM    661  OE2 GLU B 331     -15.088   7.730   2.086  1.00 89.21           O  
ATOM    662  N   GLU B 332     -10.474   4.887   2.746  1.00 87.82           N  
ATOM    663  CA  GLU B 332      -9.136   5.256   3.198  1.00 87.82           C  
ATOM    664  C   GLU B 332      -8.064   4.474   2.446  1.00 87.82           C  
ATOM    665  CB  GLU B 332      -8.995   5.026   4.705  1.00 87.82           C  
ATOM    666  O   GLU B 332      -7.063   5.046   2.008  1.00 87.82           O  
ATOM    667  CG  GLU B 332      -9.801   5.999   5.554  1.00 87.82           C  
ATOM    668  CD  GLU B 332     -11.232   5.545   5.791  1.00 87.82           C  
ATOM    669  OE1 GLU B 332     -12.005   6.287   6.440  1.00 87.82           O  
ATOM    670  OE2 GLU B 332     -11.584   4.438   5.326  1.00 87.82           O  
ATOM    671  N   GLN B 333      -8.214   3.221   2.290  1.00 87.06           N  
ATOM    672  CA  GLN B 333      -7.279   2.372   1.558  1.00 87.06           C  
ATOM    673  C   GLN B 333      -7.186   2.792   0.094  1.00 87.06           C  
ATOM    674  CB  GLN B 333      -7.695   0.904   1.658  1.00 87.06           C  
ATOM    675  O   GLN B 333      -6.095   2.829  -0.478  1.00 87.06           O  
ATOM    676  CG  GLN B 333      -7.501   0.302   3.044  1.00 87.06           C  
ATOM    677  CD  GLN B 333      -8.101  -1.085   3.170  1.00 87.06           C  
ATOM    678  NE2 GLN B 333      -7.533  -1.898   4.055  1.00 87.06           N  
ATOM    679  OE1 GLN B 333      -9.067  -1.424   2.480  1.00 87.06           O  
ATOM    680  N   ALA B 334      -8.323   3.026  -0.494  1.00 88.82           N  
ATOM    681  CA  ALA B 334      -8.358   3.485  -1.880  1.00 88.82           C  
ATOM    682  C   ALA B 334      -7.567   4.779  -2.050  1.00 88.82           C  
ATOM    683  CB  ALA B 334      -9.800   3.682  -2.339  1.00 88.82           C  
ATOM    684  O   ALA B 334      -6.800   4.924  -3.005  1.00 88.82           O  
ATOM    685  N   ARG B 335      -7.762   5.713  -1.147  1.00 88.02           N  
ATOM    686  CA  ARG B 335      -7.050   6.986  -1.185  1.00 88.02           C  
ATOM    687  C   ARG B 335      -5.543   6.774  -1.091  1.00 88.02           C  
ATOM    688  CB  ARG B 335      -7.522   7.901  -0.053  1.00 88.02           C  
ATOM    689  O   ARG B 335      -4.774   7.416  -1.809  1.00 88.02           O  
ATOM    690  CG  ARG B 335      -6.893   9.284  -0.075  1.00 88.02           C  
ATOM    691  CD  ARG B 335      -7.395  10.151   1.071  1.00 88.02           C  
ATOM    692  NE  ARG B 335      -7.226   9.488   2.362  1.00 88.02           N  
ATOM    693  NH1 ARG B 335      -9.426   9.749   3.016  1.00 88.02           N  
ATOM    694  NH2 ARG B 335      -7.931   8.696   4.399  1.00 88.02           N  
ATOM    695  CZ  ARG B 335      -8.195   9.313   3.256  1.00 88.02           C  
ATOM    696  N   ILE B 336      -5.158   5.912  -0.147  1.00 87.12           N  
ATOM    697  CA  ILE B 336      -3.747   5.592   0.041  1.00 87.12           C  
ATOM    698  C   ILE B 336      -3.176   5.002  -1.247  1.00 87.12           C  
ATOM    699  CB  ILE B 336      -3.541   4.611   1.217  1.00 87.12           C  
ATOM    700  O   ILE B 336      -2.109   5.417  -1.707  1.00 87.12           O  
ATOM    701  CG1 ILE B 336      -3.824   5.310   2.551  1.00 87.12           C  
ATOM    702  CG2 ILE B 336      -2.125   4.028   1.193  1.00 87.12           C  
ATOM    703  CD1 ILE B 336      -3.890   4.365   3.743  1.00 87.12           C  
ATOM    704  N   VAL B 337      -3.832   4.041  -1.823  1.00 85.89           N  
ATOM    705  CA  VAL B 337      -3.402   3.352  -3.035  1.00 85.89           C  
ATOM    706  C   VAL B 337      -3.270   4.354  -4.180  1.00 85.89           C  
ATOM    707  CB  VAL B 337      -4.383   2.224  -3.425  1.00 85.89           C  
ATOM    708  O   VAL B 337      -2.260   4.367  -4.889  1.00 85.89           O  
ATOM    709  CG1 VAL B 337      -4.064   1.689  -4.820  1.00 85.89           C  
ATOM    710  CG2 VAL B 337      -4.337   1.098  -2.394  1.00 85.89           C  
ATOM    711  N   ILE B 338      -4.202   5.196  -4.387  1.00 86.94           N  
ATOM    712  CA  ILE B 338      -4.190   6.200  -5.444  1.00 86.94           C  
ATOM    713  C   ILE B 338      -3.023   7.161  -5.230  1.00 86.94           C  
ATOM    714  CB  ILE B 338      -5.523   6.980  -5.498  1.00 86.94           C  
ATOM    715  O   ILE B 338      -2.302   7.492  -6.174  1.00 86.94           O  
ATOM    716  CG1 ILE B 338      -6.655   6.068  -5.986  1.00 86.94           C  
ATOM    717  CG2 ILE B 338      -5.390   8.215  -6.394  1.00 86.94           C  
ATOM    718  CD1 ILE B 338      -8.040   6.692  -5.883  1.00 86.94           C  
ATOM    719  N   THR B 339      -2.863   7.646  -4.025  1.00 85.98           N  
ATOM    720  CA  THR B 339      -1.759   8.541  -3.695  1.00 85.98           C  
ATOM    721  C   THR B 339      -0.418   7.882  -4.002  1.00 85.98           C  
ATOM    722  CB  THR B 339      -1.802   8.958  -2.214  1.00 85.98           C  
ATOM    723  O   THR B 339       0.466   8.505  -4.594  1.00 85.98           O  
ATOM    724  CG2 THR B 339      -0.644   9.890  -1.871  1.00 85.98           C  
ATOM    725  OG1 THR B 339      -3.038   9.633  -1.949  1.00 85.98           O  
ATOM    726  N   LEU B 340      -0.266   6.623  -3.584  1.00 85.71           N  
ATOM    727  CA  LEU B 340       0.979   5.906  -3.836  1.00 85.71           C  
ATOM    728  C   LEU B 340       1.244   5.787  -5.334  1.00 85.71           C  
ATOM    729  CB  LEU B 340       0.934   4.513  -3.202  1.00 85.71           C  
ATOM    730  O   LEU B 340       2.382   5.944  -5.782  1.00 85.71           O  
ATOM    731  CG  LEU B 340       1.089   4.456  -1.681  1.00 85.71           C  
ATOM    732  CD1 LEU B 340       0.845   3.037  -1.177  1.00 85.71           C  
ATOM    733  CD2 LEU B 340       2.471   4.947  -1.265  1.00 85.71           C  
ATOM    734  N   LEU B 341       0.240   5.473  -6.047  1.00 83.25           N  
ATOM    735  CA  LEU B 341       0.393   5.343  -7.492  1.00 83.25           C  
ATOM    736  C   LEU B 341       0.736   6.687  -8.125  1.00 83.25           C  
ATOM    737  CB  LEU B 341      -0.887   4.783  -8.118  1.00 83.25           C  
ATOM    738  O   LEU B 341       1.494   6.746  -9.095  1.00 83.25           O  
ATOM    739  CG  LEU B 341      -1.196   3.313  -7.828  1.00 83.25           C  
ATOM    740  CD1 LEU B 341      -2.525   2.916  -8.462  1.00 83.25           C  
ATOM    741  CD2 LEU B 341      -0.069   2.419  -8.334  1.00 83.25           C  
ATOM    742  N   GLU B 342       0.142   7.736  -7.686  1.00 82.05           N  
ATOM    743  CA  GLU B 342       0.479   9.078  -8.152  1.00 82.05           C  
ATOM    744  C   GLU B 342       1.951   9.395  -7.903  1.00 82.05           C  
ATOM    745  CB  GLU B 342      -0.407  10.122  -7.467  1.00 82.05           C  
ATOM    746  O   GLU B 342       2.612  10.000  -8.749  1.00 82.05           O  
ATOM    747  CG  GLU B 342      -1.845  10.129  -7.964  1.00 82.05           C  
ATOM    748  CD  GLU B 342      -2.724  11.138  -7.243  1.00 82.05           C  
ATOM    749  OE1 GLU B 342      -3.855  11.404  -7.712  1.00 82.05           O  
ATOM    750  OE2 GLU B 342      -2.279  11.669  -6.201  1.00 82.05           O  
ATOM    751  N   ILE B 343       2.389   9.075  -6.656  1.00 78.49           N  
ATOM    752  CA  ILE B 343       3.794   9.251  -6.307  1.00 78.49           C  
ATOM    753  C   ILE B 343       4.671   8.485  -7.295  1.00 78.49           C  
ATOM    754  CB  ILE B 343       4.080   8.784  -4.862  1.00 78.49           C  
ATOM    755  O   ILE B 343       5.681   9.008  -7.773  1.00 78.49           O  
ATOM    756  CG1 ILE B 343       3.375   9.700  -3.855  1.00 78.49           C  
ATOM    757  CG2 ILE B 343       5.588   8.737  -4.598  1.00 78.49           C  
ATOM    758  CD1 ILE B 343       3.429   9.198  -2.419  1.00 78.49           C  
ATOM    759  N   LEU B 344       4.236   7.252  -7.572  1.00 75.85           N  
ATOM    760  CA  LEU B 344       4.975   6.415  -8.511  1.00 75.85           C  
ATOM    761  C   LEU B 344       5.008   7.051  -9.897  1.00 75.85           C  
ATOM    762  CB  LEU B 344       4.350   5.019  -8.592  1.00 75.85           C  
ATOM    763  O   LEU B 344       6.031   7.001 -10.583  1.00 75.85           O  
ATOM    764  CG  LEU B 344       4.515   4.131  -7.358  1.00 75.85           C  
ATOM    765  CD1 LEU B 344       3.727   2.836  -7.528  1.00 75.85           C  
ATOM    766  CD2 LEU B 344       5.989   3.836  -7.103  1.00 75.85           C  
ATOM    767  N   ASP B 345       3.938   7.601 -10.399  1.00 72.32           N  
ATOM    768  CA  ASP B 345       3.823   8.237 -11.707  1.00 72.32           C  
ATOM    769  C   ASP B 345       4.737   9.456 -11.808  1.00 72.32           C  
ATOM    770  CB  ASP B 345       2.373   8.644 -11.980  1.00 72.32           C  
ATOM    771  O   ASP B 345       5.338   9.703 -12.856  1.00 72.32           O  
ATOM    772  CG  ASP B 345       2.125   9.020 -13.430  1.00 72.32           C  
ATOM    773  OD1 ASP B 345       2.638   8.328 -14.336  1.00 72.32           O  
ATOM    774  OD2 ASP B 345       1.414  10.020 -13.669  1.00 72.32           O  
ATOM    775  N   GLU B 346       4.837  10.234 -10.801  1.00 67.35           N  
ATOM    776  CA  GLU B 346       5.665  11.436 -10.763  1.00 67.35           C  
ATOM    777  C   GLU B 346       7.150  11.085 -10.786  1.00 67.35           C  
ATOM    778  CB  GLU B 346       5.341  12.273  -9.523  1.00 67.35           C  
ATOM    779  O   GLU B 346       7.957  11.814 -11.367  1.00 67.35           O  
ATOM    780  CG  GLU B 346       3.999  12.986  -9.595  1.00 67.35           C  
ATOM    781  CD  GLU B 346       3.705  13.838  -8.370  1.00 67.35           C  
ATOM    782  OE1 GLU B 346       2.614  14.448  -8.302  1.00 67.35           O  
ATOM    783  OE2 GLU B 346       4.574  13.897  -7.472  1.00 67.35           O  
ATOM    784  N   ARG B 347       7.486  10.109 -10.241  1.00 61.28           N  
ATOM    785  CA  ARG B 347       8.877   9.673 -10.176  1.00 61.28           C  
ATOM    786  C   ARG B 347       9.325   9.073 -11.504  1.00 61.28           C  
ATOM    787  CB  ARG B 347       9.069   8.656  -9.049  1.00 61.28           C  
ATOM    788  O   ARG B 347      10.502   9.154 -11.862  1.00 61.28           O  
ATOM    789  CG  ARG B 347       9.117   9.275  -7.661  1.00 61.28           C  
ATOM    790  CD  ARG B 347       9.845   8.379  -6.669  1.00 61.28           C  
ATOM    791  NE  ARG B 347      10.487   9.156  -5.612  1.00 61.28           N  
ATOM    792  NH1 ARG B 347      11.713   7.387  -4.772  1.00 61.28           N  
ATOM    793  NH2 ARG B 347      11.883   9.463  -3.815  1.00 61.28           N  
ATOM    794  CZ  ARG B 347      11.360   8.667  -4.735  1.00 61.28           C  
ATOM    795  N   PHE B 348       8.423   8.746 -12.327  1.00 53.64           N  
ATOM    796  CA  PHE B 348       8.759   7.996 -13.531  1.00 53.64           C  
ATOM    797  C   PHE B 348       8.364   8.773 -14.781  1.00 53.64           C  
ATOM    798  CB  PHE B 348       8.071   6.627 -13.523  1.00 53.64           C  
ATOM    799  O   PHE B 348       8.645   8.342 -15.901  1.00 53.64           O  
ATOM    800  CG  PHE B 348       8.578   5.699 -12.453  1.00 53.64           C  
ATOM    801  CD1 PHE B 348       9.797   5.049 -12.598  1.00 53.64           C  
ATOM    802  CD2 PHE B 348       7.834   5.476 -11.301  1.00 53.64           C  
ATOM    803  CE1 PHE B 348      10.269   4.189 -11.608  1.00 53.64           C  
ATOM    804  CE2 PHE B 348       8.299   4.618 -10.308  1.00 53.64           C  
ATOM    805  CZ  PHE B 348       9.516   3.975 -10.464  1.00 53.64           C  
ATOM    806  N   SER B 349       7.840  10.028 -14.702  1.00 50.14           N  
ATOM    807  CA  SER B 349       7.667  10.935 -15.832  1.00 50.14           C  
ATOM    808  C   SER B 349       8.910  11.791 -16.050  1.00 50.14           C  
ATOM    809  CB  SER B 349       6.449  11.834 -15.616  1.00 50.14           C  
ATOM    810  O   SER B 349       9.286  12.070 -17.190  1.00 50.14           O  
ATOM    811  OG  SER B 349       6.542  12.517 -14.378  1.00 50.14           O  
TER     812      SER B 349                                                      
ATOM    813  N   GLY C 600       5.852 -12.228  -2.114  1.00 81.33           N  
ATOM    814  CA  GLY C 600       5.368 -11.948  -0.771  1.00 81.33           C  
ATOM    815  C   GLY C 600       4.577 -13.094  -0.170  1.00 81.33           C  
ATOM    816  O   GLY C 600       3.902 -13.834  -0.889  1.00 81.33           O  
ATOM    817  N   ARG C 601       4.908 -13.460   1.061  1.00 89.10           N  
ATOM    818  CA  ARG C 601       4.233 -14.527   1.794  1.00 89.10           C  
ATOM    819  C   ARG C 601       3.502 -13.976   3.013  1.00 89.10           C  
ATOM    820  CB  ARG C 601       5.234 -15.601   2.224  1.00 89.10           C  
ATOM    821  O   ARG C 601       4.103 -13.300   3.851  1.00 89.10           O  
ATOM    822  CG  ARG C 601       4.593 -16.812   2.882  1.00 89.10           C  
ATOM    823  CD  ARG C 601       5.632 -17.846   3.294  1.00 89.10           C  
ATOM    824  NE  ARG C 601       5.042 -18.910   4.102  1.00 89.10           N  
ATOM    825  NH1 ARG C 601       6.983 -20.155   4.251  1.00 89.10           N  
ATOM    826  NH2 ARG C 601       5.064 -20.889   5.266  1.00 89.10           N  
ATOM    827  CZ  ARG C 601       5.698 -19.982   4.538  1.00 89.10           C  
ATOM    828  N   TYR C 602       2.146 -14.217   3.069  1.00 91.09           N  
ATOM    829  CA  TYR C 602       1.334 -13.775   4.196  1.00 91.09           C  
ATOM    830  C   TYR C 602       0.968 -14.947   5.099  1.00 91.09           C  
ATOM    831  CB  TYR C 602       0.061 -13.080   3.702  1.00 91.09           C  
ATOM    832  O   TYR C 602       0.444 -15.960   4.629  1.00 91.09           O  
ATOM    833  CG  TYR C 602      -0.852 -12.624   4.814  1.00 91.09           C  
ATOM    834  CD1 TYR C 602      -2.142 -13.138   4.937  1.00 91.09           C  
ATOM    835  CD2 TYR C 602      -0.429 -11.680   5.743  1.00 91.09           C  
ATOM    836  CE1 TYR C 602      -2.988 -12.719   5.959  1.00 91.09           C  
ATOM    837  CE2 TYR C 602      -1.266 -11.254   6.769  1.00 91.09           C  
ATOM    838  OH  TYR C 602      -3.375 -11.362   7.882  1.00 91.09           O  
ATOM    839  CZ  TYR C 602      -2.542 -11.779   6.869  1.00 91.09           C  
ATOM    840  N   ASP C 603       1.243 -14.935   6.420  1.00 91.93           N  
ATOM    841  CA  ASP C 603       1.029 -16.074   7.308  1.00 91.93           C  
ATOM    842  C   ASP C 603      -0.118 -15.806   8.279  1.00 91.93           C  
ATOM    843  CB  ASP C 603       2.309 -16.398   8.082  1.00 91.93           C  
ATOM    844  O   ASP C 603      -0.252 -16.493   9.294  1.00 91.93           O  
ATOM    845  CG  ASP C 603       2.756 -15.265   8.989  1.00 91.93           C  
ATOM    846  OD1 ASP C 603       1.972 -14.318   9.214  1.00 91.93           O  
ATOM    847  OD2 ASP C 603       3.904 -15.319   9.480  1.00 91.93           O  
ATOM    848  N   GLY C 604      -0.977 -14.893   7.936  1.00 90.38           N  
ATOM    849  CA  GLY C 604      -2.144 -14.603   8.755  1.00 90.38           C  
ATOM    850  C   GLY C 604      -2.041 -13.283   9.494  1.00 90.38           C  
ATOM    851  O   GLY C 604      -3.017 -12.534   9.576  1.00 90.38           O  
ATOM    852  N   THR C 605      -0.835 -12.806   9.863  1.00 92.68           N  
ATOM    853  CA  THR C 605      -0.659 -11.539  10.565  1.00 92.68           C  
ATOM    854  C   THR C 605       0.602 -10.826  10.087  1.00 92.68           C  
ATOM    855  CB  THR C 605      -0.585 -11.751  12.089  1.00 92.68           C  
ATOM    856  O   THR C 605       0.744  -9.615  10.270  1.00 92.68           O  
ATOM    857  CG2 THR C 605      -1.900 -12.302  12.632  1.00 92.68           C  
ATOM    858  OG1 THR C 605       0.467 -12.677  12.386  1.00 92.68           O  
ATOM    859  N   THR C 606       1.366 -11.657   9.400  1.00 93.41           N  
ATOM    860  CA  THR C 606       2.657 -11.125   8.978  1.00 93.41           C  
ATOM    861  C   THR C 606       2.831 -11.262   7.468  1.00 93.41           C  
ATOM    862  CB  THR C 606       3.817 -11.838   9.698  1.00 93.41           C  
ATOM    863  O   THR C 606       2.595 -12.333   6.905  1.00 93.41           O  
ATOM    864  CG2 THR C 606       5.157 -11.200   9.347  1.00 93.41           C  
ATOM    865  OG1 THR C 606       3.616 -11.754  11.114  1.00 93.41           O  
ATOM    866  N   LEU C 607       3.231 -10.222   6.842  1.00 92.78           N  
ATOM    867  CA  LEU C 607       3.564 -10.228   5.422  1.00 92.78           C  
ATOM    868  C   LEU C 607       5.075 -10.175   5.218  1.00 92.78           C  
ATOM    869  CB  LEU C 607       2.899  -9.047   4.710  1.00 92.78           C  
ATOM    870  O   LEU C 607       5.735  -9.242   5.681  1.00 92.78           O  
ATOM    871  CG  LEU C 607       3.177  -8.915   3.211  1.00 92.78           C  
ATOM    872  CD1 LEU C 607       2.599 -10.108   2.458  1.00 92.78           C  
ATOM    873  CD2 LEU C 607       2.604  -7.608   2.674  1.00 92.78           C  
ATOM    874  N   HIS C 608       5.589 -11.236   4.598  1.00 92.02           N  
ATOM    875  CA  HIS C 608       6.997 -11.311   4.228  1.00 92.02           C  
ATOM    876  C   HIS C 608       7.199 -10.971   2.755  1.00 92.02           C  
ATOM    877  CB  HIS C 608       7.556 -12.704   4.525  1.00 92.02           C  
ATOM    878  O   HIS C 608       6.579 -11.582   1.882  1.00 92.02           O  
ATOM    879  CG  HIS C 608       7.445 -13.100   5.964  1.00 92.02           C  
ATOM    880  CD2 HIS C 608       6.401 -13.587   6.674  1.00 92.02           C  
ATOM    881  ND1 HIS C 608       8.502 -13.007   6.844  1.00 92.02           N  
ATOM    882  CE1 HIS C 608       8.110 -13.423   8.037  1.00 92.02           C  
ATOM    883  NE2 HIS C 608       6.840 -13.780   7.961  1.00 92.02           N  
ATOM    884  N   LEU C 609       8.054  -9.961   2.558  1.00 89.23           N  
ATOM    885  CA  LEU C 609       8.317  -9.514   1.195  1.00 89.23           C  
ATOM    886  C   LEU C 609       9.800  -9.632   0.860  1.00 89.23           C  
ATOM    887  CB  LEU C 609       7.853  -8.067   1.006  1.00 89.23           C  
ATOM    888  O   LEU C 609      10.651  -9.165   1.620  1.00 89.23           O  
ATOM    889  CG  LEU C 609       6.381  -7.783   1.306  1.00 89.23           C  
ATOM    890  CD1 LEU C 609       6.144  -6.280   1.421  1.00 89.23           C  
ATOM    891  CD2 LEU C 609       5.488  -8.389   0.228  1.00 89.23           C  
ATOM    892  N   ASP C 610      10.064 -10.373  -0.202  1.00 86.36           N  
ATOM    893  CA  ASP C 610      11.397 -10.345  -0.795  1.00 86.36           C  
ATOM    894  C   ASP C 610      11.422  -9.473  -2.048  1.00 86.36           C  
ATOM    895  CB  ASP C 610      11.866 -11.762  -1.131  1.00 86.36           C  
ATOM    896  O   ASP C 610      10.701  -9.740  -3.011  1.00 86.36           O  
ATOM    897  CG  ASP C 610      12.134 -12.606   0.103  1.00 86.36           C  
ATOM    898  OD1 ASP C 610      12.776 -12.110   1.054  1.00 86.36           O  
ATOM    899  OD2 ASP C 610      11.701 -13.778   0.124  1.00 86.36           O  
ATOM    900  N   VAL C 611      12.151  -8.399  -1.932  1.00 79.70           N  
ATOM    901  CA  VAL C 611      12.165  -7.433  -3.025  1.00 79.70           C  
ATOM    902  C   VAL C 611      13.562  -7.368  -3.640  1.00 79.70           C  
ATOM    903  CB  VAL C 611      11.727  -6.030  -2.548  1.00 79.70           C  
ATOM    904  O   VAL C 611      14.552  -7.187  -2.928  1.00 79.70           O  
ATOM    905  CG1 VAL C 611      11.734  -5.038  -3.710  1.00 79.70           C  
ATOM    906  CG2 VAL C 611      10.344  -6.093  -1.904  1.00 79.70           C  
ATOM    907  N   THR C 612      13.595  -7.659  -4.923  1.00 79.52           N  
ATOM    908  CA  THR C 612      14.849  -7.588  -5.664  1.00 79.52           C  
ATOM    909  C   THR C 612      14.915  -6.309  -6.494  1.00 79.52           C  
ATOM    910  CB  THR C 612      15.024  -8.810  -6.584  1.00 79.52           C  
ATOM    911  O   THR C 612      13.985  -5.999  -7.242  1.00 79.52           O  
ATOM    912  CG2 THR C 612      16.379  -8.783  -7.283  1.00 79.52           C  
ATOM    913  OG1 THR C 612      14.926 -10.007  -5.803  1.00 79.52           O  
ATOM    914  N   GLY C 613      15.911  -5.517  -6.302  1.00 74.67           N  
ATOM    915  CA  GLY C 613      16.130  -4.296  -7.060  1.00 74.67           C  
ATOM    916  C   GLY C 613      17.587  -4.065  -7.414  1.00 74.67           C  
ATOM    917  O   GLY C 613      18.418  -4.962  -7.259  1.00 74.67           O  
ATOM    918  N   LEU C 614      17.845  -2.901  -8.178  1.00 71.46           N  
ATOM    919  CA  LEU C 614      19.197  -2.526  -8.575  1.00 71.46           C  
ATOM    920  C   LEU C 614      19.729  -1.400  -7.695  1.00 71.46           C  
ATOM    921  CB  LEU C 614      19.226  -2.097 -10.044  1.00 71.46           C  
ATOM    922  O   LEU C 614      19.085  -0.358  -7.555  1.00 71.46           O  
ATOM    923  CG  LEU C 614      19.002  -3.202 -11.078  1.00 71.46           C  
ATOM    924  CD1 LEU C 614      18.819  -2.600 -12.467  1.00 71.46           C  
ATOM    925  CD2 LEU C 614      20.165  -4.188 -11.066  1.00 71.46           C  
ATOM    926  N   ARG C 615      20.742  -1.611  -7.004  1.00 68.09           N  
ATOM    927  CA  ARG C 615      21.416  -0.603  -6.192  1.00 68.09           C  
ATOM    928  C   ARG C 615      22.894  -0.506  -6.554  1.00 68.09           C  
ATOM    929  CB  ARG C 615      21.260  -0.919  -4.703  1.00 68.09           C  
ATOM    930  O   ARG C 615      23.618  -1.503  -6.499  1.00 68.09           O  
ATOM    931  CG  ARG C 615      21.722   0.200  -3.784  1.00 68.09           C  
ATOM    932  CD  ARG C 615      21.420  -0.108  -2.324  1.00 68.09           C  
ATOM    933  NE  ARG C 615      21.842   0.979  -1.445  1.00 68.09           N  
ATOM    934  NH1 ARG C 615      21.042   0.002   0.489  1.00 68.09           N  
ATOM    935  NH2 ARG C 615      22.078   2.046   0.575  1.00 68.09           N  
ATOM    936  CZ  ARG C 615      21.653   1.007  -0.129  1.00 68.09           C  
ATOM    937  N   ASP C 616      23.241   0.707  -7.095  1.00 70.11           N  
ATOM    938  CA  ASP C 616      24.632   0.948  -7.470  1.00 70.11           C  
ATOM    939  C   ASP C 616      25.108  -0.075  -8.498  1.00 70.11           C  
ATOM    940  CB  ASP C 616      25.534   0.911  -6.234  1.00 70.11           C  
ATOM    941  O   ASP C 616      26.240  -0.558  -8.423  1.00 70.11           O  
ATOM    942  CG  ASP C 616      25.218   2.011  -5.236  1.00 70.11           C  
ATOM    943  OD1 ASP C 616      24.854   3.130  -5.656  1.00 70.11           O  
ATOM    944  OD2 ASP C 616      25.336   1.756  -4.018  1.00 70.11           O  
ATOM    945  N   GLY C 617      24.214  -0.544  -9.375  1.00 74.01           N  
ATOM    946  CA  GLY C 617      24.585  -1.424 -10.472  1.00 74.01           C  
ATOM    947  C   GLY C 617      24.625  -2.888 -10.075  1.00 74.01           C  
ATOM    948  O   GLY C 617      25.017  -3.742 -10.872  1.00 74.01           O  
ATOM    949  N   ARG C 618      24.259  -3.197  -8.774  1.00 78.54           N  
ATOM    950  CA  ARG C 618      24.209  -4.568  -8.276  1.00 78.54           C  
ATOM    951  C   ARG C 618      22.779  -4.976  -7.937  1.00 78.54           C  
ATOM    952  CB  ARG C 618      25.104  -4.726  -7.045  1.00 78.54           C  
ATOM    953  O   ARG C 618      21.986  -4.152  -7.476  1.00 78.54           O  
ATOM    954  CG  ARG C 618      26.581  -4.493  -7.323  1.00 78.54           C  
ATOM    955  CD  ARG C 618      27.432  -4.723  -6.082  1.00 78.54           C  
ATOM    956  NE  ARG C 618      28.852  -4.524  -6.358  1.00 78.54           N  
ATOM    957  NH1 ARG C 618      29.523  -4.756  -4.160  1.00 78.54           N  
ATOM    958  NH2 ARG C 618      31.073  -4.352  -5.800  1.00 78.54           N  
ATOM    959  CZ  ARG C 618      29.813  -4.544  -5.438  1.00 78.54           C  
ATOM    960  N   VAL C 619      22.543  -6.265  -8.265  1.00 80.84           N  
ATOM    961  CA  VAL C 619      21.254  -6.842  -7.895  1.00 80.84           C  
ATOM    962  C   VAL C 619      21.231  -7.137  -6.398  1.00 80.84           C  
ATOM    963  CB  VAL C 619      20.957  -8.129  -8.697  1.00 80.84           C  
ATOM    964  O   VAL C 619      22.103  -7.842  -5.884  1.00 80.84           O  
ATOM    965  CG1 VAL C 619      19.631  -8.745  -8.257  1.00 80.84           C  
ATOM    966  CG2 VAL C 619      20.940  -7.831 -10.196  1.00 80.84           C  
ATOM    967  N   VAL C 620      20.324  -6.395  -5.628  1.00 80.73           N  
ATOM    968  CA  VAL C 620      20.191  -6.582  -4.187  1.00 80.73           C  
ATOM    969  C   VAL C 620      18.798  -7.115  -3.861  1.00 80.73           C  
ATOM    970  CB  VAL C 620      20.453  -5.269  -3.418  1.00 80.73           C  
ATOM    971  O   VAL C 620      17.800  -6.637  -4.406  1.00 80.73           O  
ATOM    972  CG1 VAL C 620      20.312  -5.487  -1.912  1.00 80.73           C  
ATOM    973  CG2 VAL C 620      21.839  -4.721  -3.753  1.00 80.73           C  
ATOM    974  N   THR C 621      18.793  -8.202  -2.990  1.00 85.47           N  
ATOM    975  CA  THR C 621      17.537  -8.731  -2.470  1.00 85.47           C  
ATOM    976  C   THR C 621      17.376  -8.386  -0.992  1.00 85.47           C  
ATOM    977  CB  THR C 621      17.453 -10.257  -2.656  1.00 85.47           C  
ATOM    978  O   THR C 621      18.258  -8.678  -0.182  1.00 85.47           O  
ATOM    979  CG2 THR C 621      16.118 -10.799  -2.155  1.00 85.47           C  
ATOM    980  OG1 THR C 621      17.592 -10.571  -4.047  1.00 85.47           O  
ATOM    981  N   ARG C 622      16.251  -7.659  -0.656  1.00 85.11           N  
ATOM    982  CA  ARG C 622      15.979  -7.321   0.737  1.00 85.11           C  
ATOM    983  C   ARG C 622      14.692  -7.982   1.219  1.00 85.11           C  
ATOM    984  CB  ARG C 622      15.887  -5.804   0.914  1.00 85.11           C  
ATOM    985  O   ARG C 622      13.742  -8.139   0.448  1.00 85.11           O  
ATOM    986  CG  ARG C 622      17.212  -5.081   0.728  1.00 85.11           C  
ATOM    987  CD  ARG C 622      17.140  -3.638   1.209  1.00 85.11           C  
ATOM    988  NE  ARG C 622      18.416  -2.950   1.041  1.00 85.11           N  
ATOM    989  NH1 ARG C 622      17.835  -1.123   2.330  1.00 85.11           N  
ATOM    990  NH2 ARG C 622      19.910  -1.234   1.361  1.00 85.11           N  
ATOM    991  CZ  ARG C 622      18.717  -1.771   1.578  1.00 85.11           C  
ATOM    992  N   HIS C 623      14.844  -8.248   2.366  1.00 88.21           N  
ATOM    993  CA  HIS C 623      13.685  -8.874   2.991  1.00 88.21           C  
ATOM    994  C   HIS C 623      12.949  -7.891   3.895  1.00 88.21           C  
ATOM    995  CB  HIS C 623      14.108 -10.107   3.791  1.00 88.21           C  
ATOM    996  O   HIS C 623      13.548  -7.302   4.798  1.00 88.21           O  
ATOM    997  CG  HIS C 623      12.960 -10.862   4.383  1.00 88.21           C  
ATOM    998  CD2 HIS C 623      12.613 -11.085   5.672  1.00 88.21           C  
ATOM    999  ND1 HIS C 623      12.011 -11.497   3.611  1.00 88.21           N  
ATOM   1000  CE1 HIS C 623      11.126 -12.078   4.403  1.00 88.21           C  
ATOM   1001  NE2 HIS C 623      11.468 -11.844   5.659  1.00 88.21           N  
ATOM   1002  N   TYR C 624      11.608  -7.667   3.581  1.00 88.85           N  
ATOM   1003  CA  TYR C 624      10.740  -6.808   4.380  1.00 88.85           C  
ATOM   1004  C   TYR C 624       9.685  -7.629   5.112  1.00 88.85           C  
ATOM   1005  CB  TYR C 624      10.063  -5.757   3.496  1.00 88.85           C  
ATOM   1006  O   TYR C 624       9.117  -8.566   4.547  1.00 88.85           O  
ATOM   1007  CG  TYR C 624      11.027  -4.778   2.870  1.00 88.85           C  
ATOM   1008  CD1 TYR C 624      11.360  -3.589   3.517  1.00 88.85           C  
ATOM   1009  CD2 TYR C 624      11.605  -5.038   1.633  1.00 88.85           C  
ATOM   1010  CE1 TYR C 624      12.246  -2.683   2.943  1.00 88.85           C  
ATOM   1011  CE2 TYR C 624      12.492  -4.139   1.050  1.00 88.85           C  
ATOM   1012  OH  TYR C 624      13.684  -2.073   1.140  1.00 88.85           O  
ATOM   1013  CZ  TYR C 624      12.806  -2.966   1.712  1.00 88.85           C  
ATOM   1014  N   VAL C 625       9.684  -7.234   6.438  1.00 90.68           N  
ATOM   1015  CA  VAL C 625       8.644  -7.881   7.232  1.00 90.68           C  
ATOM   1016  C   VAL C 625       7.670  -6.831   7.761  1.00 90.68           C  
ATOM   1017  CB  VAL C 625       9.245  -8.689   8.404  1.00 90.68           C  
ATOM   1018  O   VAL C 625       8.074  -5.891   8.450  1.00 90.68           O  
ATOM   1019  CG1 VAL C 625       8.142  -9.374   9.209  1.00 90.68           C  
ATOM   1020  CG2 VAL C 625      10.248  -9.717   7.884  1.00 90.68           C  
ATOM   1021  N   LEU C 626       6.298  -7.011   7.349  1.00 89.18           N  
ATOM   1022  CA  LEU C 626       5.254  -6.124   7.850  1.00 89.18           C  
ATOM   1023  C   LEU C 626       4.375  -6.841   8.869  1.00 89.18           C  
ATOM   1024  CB  LEU C 626       4.395  -5.600   6.696  1.00 89.18           C  
ATOM   1025  O   LEU C 626       3.834  -7.912   8.583  1.00 89.18           O  
ATOM   1026  CG  LEU C 626       5.105  -4.716   5.669  1.00 89.18           C  
ATOM   1027  CD1 LEU C 626       4.200  -4.468   4.467  1.00 89.18           C  
ATOM   1028  CD2 LEU C 626       5.533  -3.397   6.304  1.00 89.18           C  
ATOM   1029  N   GLU C 627       4.370  -6.344  10.157  1.00 89.42           N  
ATOM   1030  CA  GLU C 627       3.583  -6.944  11.230  1.00 89.42           C  
ATOM   1031  C   GLU C 627       3.171  -5.898  12.263  1.00 89.42           C  
ATOM   1032  CB  GLU C 627       4.367  -8.071  11.907  1.00 89.42           C  
ATOM   1033  O   GLU C 627       3.979  -5.054  12.655  1.00 89.42           O  
ATOM   1034  CG  GLU C 627       5.671  -7.616  12.545  1.00 89.42           C  
ATOM   1035  CD  GLU C 627       6.457  -8.753  13.180  1.00 89.42           C  
ATOM   1036  OE1 GLU C 627       7.627  -8.538  13.570  1.00 89.42           O  
ATOM   1037  OE2 GLU C 627       5.898  -9.867  13.288  1.00 89.42           O  
ATOM   1038  N   PRO C 628       1.785  -5.846  12.619  1.00 88.51           N  
ATOM   1039  CA  PRO C 628       0.737  -6.730  12.104  1.00 88.51           C  
ATOM   1040  C   PRO C 628       0.054  -6.171  10.857  1.00 88.51           C  
ATOM   1041  CB  PRO C 628      -0.250  -6.824  13.271  1.00 88.51           C  
ATOM   1042  O   PRO C 628      -0.038  -4.952  10.693  1.00 88.51           O  
ATOM   1043  CG  PRO C 628      -0.142  -5.507  13.969  1.00 88.51           C  
ATOM   1044  CD  PRO C 628       1.271  -5.015  13.843  1.00 88.51           C  
ATOM   1045  N   VAL C 629      -0.308  -7.067   9.887  1.00 89.67           N  
ATOM   1046  CA  VAL C 629      -1.070  -6.614   8.728  1.00 89.67           C  
ATOM   1047  C   VAL C 629      -2.300  -7.499   8.540  1.00 89.67           C  
ATOM   1048  CB  VAL C 629      -0.209  -6.620   7.445  1.00 89.67           C  
ATOM   1049  O   VAL C 629      -2.267  -8.692   8.849  1.00 89.67           O  
ATOM   1050  CG1 VAL C 629       0.889  -5.560   7.527  1.00 89.67           C  
ATOM   1051  CG2 VAL C 629       0.396  -8.003   7.215  1.00 89.67           C  
ATOM   1052  N   THR C 630      -3.412  -6.842   8.218  1.00 91.38           N  
ATOM   1053  CA  THR C 630      -4.600  -7.612   7.867  1.00 91.38           C  
ATOM   1054  C   THR C 630      -4.446  -8.246   6.487  1.00 91.38           C  
ATOM   1055  CB  THR C 630      -5.864  -6.733   7.892  1.00 91.38           C  
ATOM   1056  O   THR C 630      -3.573  -7.851   5.712  1.00 91.38           O  
ATOM   1057  CG2 THR C 630      -5.984  -5.980   9.213  1.00 91.38           C  
ATOM   1058  OG1 THR C 630      -5.801  -5.785   6.819  1.00 91.38           O  
ATOM   1059  N   GLU C 631      -5.214  -9.299   6.232  1.00 89.21           N  
ATOM   1060  CA  GLU C 631      -5.231  -9.935   4.918  1.00 89.21           C  
ATOM   1061  C   GLU C 631      -5.480  -8.913   3.813  1.00 89.21           C  
ATOM   1062  CB  GLU C 631      -6.295 -11.035   4.866  1.00 89.21           C  
ATOM   1063  O   GLU C 631      -4.845  -8.964   2.758  1.00 89.21           O  
ATOM   1064  CG  GLU C 631      -6.277 -11.848   3.580  1.00 89.21           C  
ATOM   1065  CD  GLU C 631      -7.284 -12.987   3.576  1.00 89.21           C  
ATOM   1066  OE1 GLU C 631      -7.407 -13.685   2.544  1.00 89.21           O  
ATOM   1067  OE2 GLU C 631      -7.956 -13.183   4.613  1.00 89.21           O  
ATOM   1068  N   GLU C 632      -6.341  -7.999   4.102  1.00 87.64           N  
ATOM   1069  CA  GLU C 632      -6.666  -6.943   3.147  1.00 87.64           C  
ATOM   1070  C   GLU C 632      -5.449  -6.069   2.857  1.00 87.64           C  
ATOM   1071  CB  GLU C 632      -7.820  -6.082   3.669  1.00 87.64           C  
ATOM   1072  O   GLU C 632      -5.166  -5.756   1.698  1.00 87.64           O  
ATOM   1073  CG  GLU C 632      -9.163  -6.797   3.681  1.00 87.64           C  
ATOM   1074  CD  GLU C 632      -9.434  -7.544   4.977  1.00 87.64           C  
ATOM   1075  OE1 GLU C 632     -10.514  -8.165   5.105  1.00 87.64           O  
ATOM   1076  OE2 GLU C 632      -8.561  -7.506   5.872  1.00 87.64           O  
ATOM   1077  N   GLN C 633      -4.752  -5.647   3.813  1.00 86.90           N  
ATOM   1078  CA  GLN C 633      -3.547  -4.839   3.658  1.00 86.90           C  
ATOM   1079  C   GLN C 633      -2.475  -5.594   2.878  1.00 86.90           C  
ATOM   1080  CB  GLN C 633      -3.004  -4.417   5.024  1.00 86.90           C  
ATOM   1081  O   GLN C 633      -1.800  -5.018   2.023  1.00 86.90           O  
ATOM   1082  CG  GLN C 633      -3.868  -3.386   5.738  1.00 86.90           C  
ATOM   1083  CD  GLN C 633      -3.418  -3.129   7.164  1.00 86.90           C  
ATOM   1084  NE2 GLN C 633      -3.671  -1.922   7.657  1.00 86.90           N  
ATOM   1085  OE1 GLN C 633      -2.848  -4.009   7.817  1.00 86.90           O  
ATOM   1086  N   ALA C 634      -2.274  -6.860   3.234  1.00 89.09           N  
ATOM   1087  CA  ALA C 634      -1.305  -7.691   2.525  1.00 89.09           C  
ATOM   1088  C   ALA C 634      -1.631  -7.766   1.036  1.00 89.09           C  
ATOM   1089  CB  ALA C 634      -1.263  -9.093   3.129  1.00 89.09           C  
ATOM   1090  O   ALA C 634      -0.739  -7.654   0.192  1.00 89.09           O  
ATOM   1091  N   ARG C 635      -2.901  -7.957   0.701  1.00 88.04           N  
ATOM   1092  CA  ARG C 635      -3.351  -8.028  -0.685  1.00 88.04           C  
ATOM   1093  C   ARG C 635      -3.055  -6.728  -1.424  1.00 88.04           C  
ATOM   1094  CB  ARG C 635      -4.848  -8.339  -0.749  1.00 88.04           C  
ATOM   1095  O   ARG C 635      -2.607  -6.748  -2.573  1.00 88.04           O  
ATOM   1096  CG  ARG C 635      -5.378  -8.526  -2.162  1.00 88.04           C  
ATOM   1097  CD  ARG C 635      -6.874  -8.807  -2.170  1.00 88.04           C  
ATOM   1098  NE  ARG C 635      -7.621  -7.773  -1.459  1.00 88.04           N  
ATOM   1099  NH1 ARG C 635      -8.688  -9.238  -0.027  1.00 88.04           N  
ATOM   1100  NH2 ARG C 635      -9.092  -6.986   0.119  1.00 88.04           N  
ATOM   1101  CZ  ARG C 635      -8.466  -8.002  -0.457  1.00 88.04           C  
ATOM   1102  N   ILE C 636      -3.369  -5.648  -0.747  1.00 87.09           N  
ATOM   1103  CA  ILE C 636      -3.130  -4.329  -1.324  1.00 87.09           C  
ATOM   1104  C   ILE C 636      -1.638  -4.147  -1.595  1.00 87.09           C  
ATOM   1105  CB  ILE C 636      -3.648  -3.205  -0.399  1.00 87.09           C  
ATOM   1106  O   ILE C 636      -1.246  -3.723  -2.685  1.00 87.09           O  
ATOM   1107  CG1 ILE C 636      -5.181  -3.207  -0.364  1.00 87.09           C  
ATOM   1108  CG2 ILE C 636      -3.112  -1.844  -0.852  1.00 87.09           C  
ATOM   1109  CD1 ILE C 636      -5.776  -2.296   0.701  1.00 87.09           C  
ATOM   1110  N   VAL C 637      -0.820  -4.455  -0.647  1.00 86.26           N  
ATOM   1111  CA  VAL C 637       0.628  -4.306  -0.744  1.00 86.26           C  
ATOM   1112  C   VAL C 637       1.162  -5.168  -1.886  1.00 86.26           C  
ATOM   1113  CB  VAL C 637       1.327  -4.686   0.581  1.00 86.26           C  
ATOM   1114  O   VAL C 637       1.947  -4.697  -2.712  1.00 86.26           O  
ATOM   1115  CG1 VAL C 637       2.840  -4.772   0.388  1.00 86.26           C  
ATOM   1116  CG2 VAL C 637       0.981  -3.676   1.674  1.00 86.26           C  
ATOM   1117  N   ILE C 638       0.777  -6.362  -1.979  1.00 87.13           N  
ATOM   1118  CA  ILE C 638       1.215  -7.279  -3.026  1.00 87.13           C  
ATOM   1119  C   ILE C 638       0.787  -6.746  -4.392  1.00 87.13           C  
ATOM   1120  CB  ILE C 638       0.652  -8.701  -2.805  1.00 87.13           C  
ATOM   1121  O   ILE C 638       1.574  -6.749  -5.341  1.00 87.13           O  
ATOM   1122  CG1 ILE C 638       1.296  -9.345  -1.572  1.00 87.13           C  
ATOM   1123  CG2 ILE C 638       0.865  -9.566  -4.050  1.00 87.13           C  
ATOM   1124  CD1 ILE C 638       0.666 -10.669  -1.165  1.00 87.13           C  
ATOM   1125  N   THR C 639      -0.431  -6.349  -4.506  1.00 86.17           N  
ATOM   1126  CA  THR C 639      -0.944  -5.787  -5.751  1.00 86.17           C  
ATOM   1127  C   THR C 639      -0.124  -4.570  -6.173  1.00 86.17           C  
ATOM   1128  CB  THR C 639      -2.425  -5.390  -5.617  1.00 86.17           C  
ATOM   1129  O   THR C 639       0.252  -4.443  -7.340  1.00 86.17           O  
ATOM   1130  CG2 THR C 639      -2.951  -4.780  -6.912  1.00 86.17           C  
ATOM   1131  OG1 THR C 639      -3.199  -6.554  -5.301  1.00 86.17           O  
ATOM   1132  N   LEU C 640       0.129  -3.678  -5.236  1.00 85.55           N  
ATOM   1133  CA  LEU C 640       0.914  -2.486  -5.537  1.00 85.55           C  
ATOM   1134  C   LEU C 640       2.310  -2.862  -6.021  1.00 85.55           C  
ATOM   1135  CB  LEU C 640       1.014  -1.585  -4.303  1.00 85.55           C  
ATOM   1136  O   LEU C 640       2.832  -2.253  -6.957  1.00 85.55           O  
ATOM   1137  CG  LEU C 640      -0.239  -0.784  -3.945  1.00 85.55           C  
ATOM   1138  CD1 LEU C 640      -0.056  -0.087  -2.600  1.00 85.55           C  
ATOM   1139  CD2 LEU C 640      -0.558   0.229  -5.039  1.00 85.55           C  
ATOM   1140  N   LEU C 641       2.891  -3.793  -5.366  1.00 83.30           N  
ATOM   1141  CA  LEU C 641       4.223  -4.232  -5.766  1.00 83.30           C  
ATOM   1142  C   LEU C 641       4.192  -4.872  -7.150  1.00 83.30           C  
ATOM   1143  CB  LEU C 641       4.791  -5.222  -4.746  1.00 83.30           C  
ATOM   1144  O   LEU C 641       5.136  -4.724  -7.929  1.00 83.30           O  
ATOM   1145  CG  LEU C 641       5.181  -4.643  -3.385  1.00 83.30           C  
ATOM   1146  CD1 LEU C 641       5.670  -5.751  -2.458  1.00 83.30           C  
ATOM   1147  CD2 LEU C 641       6.248  -3.566  -3.547  1.00 83.30           C  
ATOM   1148  N   GLU C 642       3.215  -5.641  -7.430  1.00 82.31           N  
ATOM   1149  CA  GLU C 642       3.041  -6.219  -8.759  1.00 82.31           C  
ATOM   1150  C   GLU C 642       2.941  -5.132  -9.826  1.00 82.31           C  
ATOM   1151  CB  GLU C 642       1.798  -7.111  -8.800  1.00 82.31           C  
ATOM   1152  O   GLU C 642       3.494  -5.274 -10.918  1.00 82.31           O  
ATOM   1153  CG  GLU C 642       1.966  -8.434  -8.067  1.00 82.31           C  
ATOM   1154  CD  GLU C 642       0.700  -9.276  -8.049  1.00 82.31           C  
ATOM   1155  OE1 GLU C 642       0.773 -10.474  -7.694  1.00 82.31           O  
ATOM   1156  OE2 GLU C 642      -0.373  -8.733  -8.395  1.00 82.31           O  
ATOM   1157  N   ILE C 643       2.133  -4.131  -9.521  1.00 77.81           N  
ATOM   1158  CA  ILE C 643       2.001  -2.985 -10.414  1.00 77.81           C  
ATOM   1159  C   ILE C 643       3.373  -2.358 -10.654  1.00 77.81           C  
ATOM   1160  CB  ILE C 643       1.023  -1.933  -9.844  1.00 77.81           C  
ATOM   1161  O   ILE C 643       3.720  -2.027 -11.790  1.00 77.81           O  
ATOM   1162  CG1 ILE C 643      -0.407  -2.486  -9.831  1.00 77.81           C  
ATOM   1163  CG2 ILE C 643       1.101  -0.632 -10.648  1.00 77.81           C  
ATOM   1164  CD1 ILE C 643      -1.404  -1.604  -9.093  1.00 77.81           C  
ATOM   1165  N   LEU C 644       4.086  -2.228  -9.550  1.00 75.79           N  
ATOM   1166  CA  LEU C 644       5.426  -1.659  -9.643  1.00 75.79           C  
ATOM   1167  C   LEU C 644       6.326  -2.527 -10.516  1.00 75.79           C  
ATOM   1168  CB  LEU C 644       6.041  -1.504  -8.250  1.00 75.79           C  
ATOM   1169  O   LEU C 644       7.140  -2.009 -11.284  1.00 75.79           O  
ATOM   1170  CG  LEU C 644       5.419  -0.436  -7.349  1.00 75.79           C  
ATOM   1171  CD1 LEU C 644       6.042  -0.488  -5.958  1.00 75.79           C  
ATOM   1172  CD2 LEU C 644       5.587   0.948  -7.965  1.00 75.79           C  
ATOM   1173  N   ASP C 645       6.282  -3.828 -10.412  1.00 72.12           N  
ATOM   1174  CA  ASP C 645       7.083  -4.781 -11.174  1.00 72.12           C  
ATOM   1175  C   ASP C 645       6.766  -4.696 -12.665  1.00 72.12           C  
ATOM   1176  CB  ASP C 645       6.848  -6.206 -10.667  1.00 72.12           C  
ATOM   1177  O   ASP C 645       7.664  -4.806 -13.503  1.00 72.12           O  
ATOM   1178  CG  ASP C 645       7.874  -7.197 -11.186  1.00 72.12           C  
ATOM   1179  OD1 ASP C 645       9.087  -6.894 -11.151  1.00 72.12           O  
ATOM   1180  OD2 ASP C 645       7.467  -8.289 -11.638  1.00 72.12           O  
ATOM   1181  N   GLU C 646       5.571  -4.538 -13.018  1.00 67.54           N  
ATOM   1182  CA  GLU C 646       5.125  -4.457 -14.406  1.00 67.54           C  
ATOM   1183  C   GLU C 646       5.596  -3.162 -15.062  1.00 67.54           C  
ATOM   1184  CB  GLU C 646       3.601  -4.565 -14.489  1.00 67.54           C  
ATOM   1185  O   GLU C 646       5.891  -3.138 -16.258  1.00 67.54           O  
ATOM   1186  CG  GLU C 646       3.066  -5.960 -14.199  1.00 67.54           C  
ATOM   1187  CD  GLU C 646       1.550  -6.047 -14.267  1.00 67.54           C  
ATOM   1188  OE1 GLU C 646       0.995  -7.151 -14.063  1.00 67.54           O  
ATOM   1189  OE2 GLU C 646       0.910  -5.004 -14.527  1.00 67.54           O  
ATOM   1190  N   ARG C 647       5.688  -2.187 -14.406  1.00 59.36           N  
ATOM   1191  CA  ARG C 647       6.096  -0.883 -14.918  1.00 59.36           C  
ATOM   1192  C   ARG C 647       7.609  -0.814 -15.099  1.00 59.36           C  
ATOM   1193  CB  ARG C 647       5.630   0.233 -13.980  1.00 59.36           C  
ATOM   1194  O   ARG C 647       8.103  -0.107 -15.980  1.00 59.36           O  
ATOM   1195  CG  ARG C 647       4.147   0.551 -14.091  1.00 59.36           C  
ATOM   1196  CD  ARG C 647       3.836   1.962 -13.611  1.00 59.36           C  
ATOM   1197  NE  ARG C 647       2.708   2.541 -14.335  1.00 59.36           N  
ATOM   1198  NH1 ARG C 647       3.009   4.678 -13.511  1.00 59.36           N  
ATOM   1199  NH2 ARG C 647       1.298   4.239 -14.972  1.00 59.36           N  
ATOM   1200  CZ  ARG C 647       2.341   3.818 -14.271  1.00 59.36           C  
ATOM   1201  N   PHE C 648       8.303  -1.672 -14.508  1.00 53.36           N  
ATOM   1202  CA  PHE C 648       9.757  -1.570 -14.464  1.00 53.36           C  
ATOM   1203  C   PHE C 648      10.405  -2.785 -15.116  1.00 53.36           C  
ATOM   1204  CB  PHE C 648      10.244  -1.427 -13.019  1.00 53.36           C  
ATOM   1205  O   PHE C 648      11.627  -2.840 -15.263  1.00 53.36           O  
ATOM   1206  CG  PHE C 648       9.850  -0.128 -12.371  1.00 53.36           C  
ATOM   1207  CD1 PHE C 648      10.512   1.052 -12.687  1.00 53.36           C  
ATOM   1208  CD2 PHE C 648       8.816  -0.086 -11.444  1.00 53.36           C  
ATOM   1209  CE1 PHE C 648      10.149   2.256 -12.089  1.00 53.36           C  
ATOM   1210  CE2 PHE C 648       8.448   1.114 -10.842  1.00 53.36           C  
ATOM   1211  CZ  PHE C 648       9.116   2.283 -11.165  1.00 53.36           C  
ATOM   1212  N   SER C 649       9.678  -3.739 -15.741  1.00 50.91           N  
ATOM   1213  CA  SER C 649      10.225  -4.786 -16.598  1.00 50.91           C  
ATOM   1214  C   SER C 649      10.297  -4.330 -18.051  1.00 50.91           C  
ATOM   1215  CB  SER C 649       9.382  -6.058 -16.495  1.00 50.91           C  
ATOM   1216  O   SER C 649       9.487  -3.511 -18.491  1.00 50.91           O  
ATOM   1217  OG  SER C 649       8.028  -5.791 -16.818  1.00 50.91           O  
TER    1218      SER C 649                                                      
ENDMDL                                                                          
END                                                                             
