# Supplementary material for: AlphaDesign: a de novo protein design framework based on AlphaFold
Source: Mol Syst Biol. 2025 Jun 17;21(9):1166–89. doi: 10.1038/s44320-025-00119-z (PMC12405559; doi:10.1038/s44320-025-00119-z)
Supplement: Supplementary file 4 — Source data Fig. 2 [file 44320_2025_119_MOESM4_ESM.zip › Figure_2/2B/prediction_homomer-4-50-nr2-run2_result_10.pdb]

MODEL     1                                                                     
ATOM      1  N   SER A   0      -2.704  18.086 -10.703  1.00 77.09           N  
ATOM      2  CA  SER A   0      -1.559  17.738  -9.869  1.00 77.09           C  
ATOM      3  C   SER A   0      -1.614  16.277  -9.436  1.00 77.09           C  
ATOM      4  CB  SER A   0      -1.499  18.642  -8.636  1.00 77.09           C  
ATOM      5  O   SER A   0      -2.679  15.657  -9.460  1.00 77.09           O  
ATOM      6  OG  SER A   0      -2.520  18.302  -7.714  1.00 77.09           O  
ATOM      7  N   PHE A   1      -0.417  15.611  -9.372  1.00 77.18           N  
ATOM      8  CA  PHE A   1      -0.271  14.217  -8.972  1.00 77.18           C  
ATOM      9  C   PHE A   1      -1.097  13.920  -7.727  1.00 77.18           C  
ATOM     10  CB  PHE A   1       1.202  13.880  -8.718  1.00 77.18           C  
ATOM     11  O   PHE A   1      -1.788  12.902  -7.661  1.00 77.18           O  
ATOM     12  CG  PHE A   1       1.436  12.451  -8.310  1.00 77.18           C  
ATOM     13  CD1 PHE A   1       1.770  12.133  -6.999  1.00 77.18           C  
ATOM     14  CD2 PHE A   1       1.324  11.424  -9.238  1.00 77.18           C  
ATOM     15  CE1 PHE A   1       1.987  10.811  -6.619  1.00 77.18           C  
ATOM     16  CE2 PHE A   1       1.540  10.101  -8.866  1.00 77.18           C  
ATOM     17  CZ  PHE A   1       1.872   9.796  -7.556  1.00 77.18           C  
ATOM     18  N   TYR A   2      -1.188  14.801  -6.697  1.00 85.99           N  
ATOM     19  CA  TYR A   2      -1.924  14.621  -5.450  1.00 85.99           C  
ATOM     20  C   TYR A   2      -3.428  14.702  -5.688  1.00 85.99           C  
ATOM     21  CB  TYR A   2      -1.502  15.673  -4.420  1.00 85.99           C  
ATOM     22  O   TYR A   2      -4.198  13.947  -5.090  1.00 85.99           O  
ATOM     23  CG  TYR A   2      -0.051  15.578  -4.016  1.00 85.99           C  
ATOM     24  CD1 TYR A   2       0.501  14.366  -3.608  1.00 85.99           C  
ATOM     25  CD2 TYR A   2       0.771  16.700  -4.039  1.00 85.99           C  
ATOM     26  CE1 TYR A   2       1.837  14.273  -3.233  1.00 85.99           C  
ATOM     27  CE2 TYR A   2       2.108  16.620  -3.665  1.00 85.99           C  
ATOM     28  OH  TYR A   2       3.955  15.319  -2.894  1.00 85.99           O  
ATOM     29  CZ  TYR A   2       2.632  15.404  -3.265  1.00 85.99           C  
ATOM     30  N   GLN A   3      -3.810  15.548  -6.588  1.00 85.64           N  
ATOM     31  CA  GLN A   3      -5.214  15.634  -6.976  1.00 85.64           C  
ATOM     32  C   GLN A   3      -5.667  14.361  -7.686  1.00 85.64           C  
ATOM     33  CB  GLN A   3      -5.450  16.849  -7.875  1.00 85.64           C  
ATOM     34  O   GLN A   3      -6.774  13.873  -7.449  1.00 85.64           O  
ATOM     35  CG  GLN A   3      -6.915  17.084  -8.218  1.00 85.64           C  
ATOM     36  CD  GLN A   3      -7.736  17.517  -7.018  1.00 85.64           C  
ATOM     37  NE2 GLN A   3      -8.987  17.072  -6.965  1.00 85.64           N  
ATOM     38  OE1 GLN A   3      -7.250  18.244  -6.146  1.00 85.64           O  
ATOM     39  N   ALA A   4      -4.892  13.818  -8.459  1.00 81.64           N  
ATOM     40  CA  ALA A   4      -5.172  12.574  -9.172  1.00 81.64           C  
ATOM     41  C   ALA A   4      -5.282  11.400  -8.203  1.00 81.64           C  
ATOM     42  CB  ALA A   4      -4.090  12.302 -10.213  1.00 81.64           C  
ATOM     43  O   ALA A   4      -6.137  10.527  -8.370  1.00 81.64           O  
ATOM     44  N   ILE A   5      -4.436  11.386  -7.130  1.00 86.01           N  
ATOM     45  CA  ILE A   5      -4.482  10.374  -6.080  1.00 86.01           C  
ATOM     46  C   ILE A   5      -5.804  10.476  -5.322  1.00 86.01           C  
ATOM     47  CB  ILE A   5      -3.292  10.518  -5.104  1.00 86.01           C  
ATOM     48  O   ILE A   5      -6.464   9.465  -5.074  1.00 86.01           O  
ATOM     49  CG1 ILE A   5      -1.980  10.146  -5.804  1.00 86.01           C  
ATOM     50  CG2 ILE A   5      -3.511   9.657  -3.856  1.00 86.01           C  
ATOM     51  CD1 ILE A   5      -0.737  10.388  -4.958  1.00 86.01           C  
ATOM     52  N   ALA A   6      -6.223  11.694  -5.028  1.00 87.97           N  
ATOM     53  CA  ALA A   6      -7.478  11.917  -4.315  1.00 87.97           C  
ATOM     54  C   ALA A   6      -8.672  11.471  -5.153  1.00 87.97           C  
ATOM     55  CB  ALA A   6      -7.620  13.389  -3.934  1.00 87.97           C  
ATOM     56  O   ALA A   6      -9.604  10.850  -4.636  1.00 87.97           O  
ATOM     57  N   GLU A   7      -8.624  11.714  -6.404  1.00 88.17           N  
ATOM     58  CA  GLU A   7      -9.688  11.308  -7.317  1.00 88.17           C  
ATOM     59  C   GLU A   7      -9.789   9.787  -7.404  1.00 88.17           C  
ATOM     60  CB  GLU A   7      -9.456  11.900  -8.710  1.00 88.17           C  
ATOM     61  O   GLU A   7     -10.889   9.237  -7.487  1.00 88.17           O  
ATOM     62  CG  GLU A   7      -9.706  13.399  -8.790  1.00 88.17           C  
ATOM     63  CD  GLU A   7      -9.297  14.004 -10.123  1.00 88.17           C  
ATOM     64  OE1 GLU A   7      -9.413  15.240 -10.290  1.00 88.17           O  
ATOM     65  OE2 GLU A   7      -8.858  13.237 -11.009  1.00 88.17           O  
ATOM     66  N   ALA A   8      -8.630   9.153  -7.306  1.00 83.00           N  
ATOM     67  CA  ALA A   8      -8.580   7.694  -7.351  1.00 83.00           C  
ATOM     68  C   ALA A   8      -9.144   7.086  -6.070  1.00 83.00           C  
ATOM     69  CB  ALA A   8      -7.147   7.218  -7.576  1.00 83.00           C  
ATOM     70  O   ALA A   8      -9.651   5.962  -6.080  1.00 83.00           O  
ATOM     71  N   LEU A   9      -9.055   7.880  -5.073  1.00 86.72           N  
ATOM     72  CA  LEU A   9      -9.442   7.363  -3.765  1.00 86.72           C  
ATOM     73  C   LEU A   9     -10.833   7.853  -3.376  1.00 86.72           C  
ATOM     74  CB  LEU A   9      -8.425   7.782  -2.700  1.00 86.72           C  
ATOM     75  O   LEU A   9     -11.309   7.574  -2.273  1.00 86.72           O  
ATOM     76  CG  LEU A   9      -7.016   7.205  -2.844  1.00 86.72           C  
ATOM     77  CD1 LEU A   9      -6.091   7.794  -1.784  1.00 86.72           C  
ATOM     78  CD2 LEU A   9      -7.048   5.683  -2.747  1.00 86.72           C  
ATOM     79  N   ALA A  10     -11.444   8.561  -4.273  1.00 88.55           N  
ATOM     80  CA  ALA A  10     -12.818   9.004  -4.054  1.00 88.55           C  
ATOM     81  C   ALA A  10     -13.761   7.814  -3.903  1.00 88.55           C  
ATOM     82  CB  ALA A  10     -13.277   9.901  -5.201  1.00 88.55           C  
ATOM     83  O   ALA A  10     -13.485   6.727  -4.416  1.00 88.55           O  
ATOM     84  N   PRO A  11     -14.870   7.916  -3.160  1.00 91.45           N  
ATOM     85  CA  PRO A  11     -15.355   9.196  -2.638  1.00 91.45           C  
ATOM     86  C   PRO A  11     -14.828   9.499  -1.237  1.00 91.45           C  
ATOM     87  CB  PRO A  11     -16.875   9.017  -2.622  1.00 91.45           C  
ATOM     88  O   PRO A  11     -15.124  10.559  -0.678  1.00 91.45           O  
ATOM     89  CG  PRO A  11     -17.086   7.565  -2.336  1.00 91.45           C  
ATOM     90  CD  PRO A  11     -15.984   6.785  -2.994  1.00 91.45           C  
ATOM     91  N   ASN A  12     -13.956   8.700  -0.666  1.00 90.42           N  
ATOM     92  CA  ASN A  12     -13.591   8.708   0.746  1.00 90.42           C  
ATOM     93  C   ASN A  12     -12.402   9.628   1.012  1.00 90.42           C  
ATOM     94  CB  ASN A  12     -13.283   7.289   1.229  1.00 90.42           C  
ATOM     95  O   ASN A  12     -12.120   9.967   2.163  1.00 90.42           O  
ATOM     96  CG  ASN A  12     -14.494   6.379   1.178  1.00 90.42           C  
ATOM     97  ND2 ASN A  12     -14.302   5.165   0.678  1.00 90.42           N  
ATOM     98  OD1 ASN A  12     -15.593   6.765   1.584  1.00 90.42           O  
ATOM     99  N   VAL A  13     -11.834  10.120  -0.020  1.00 92.14           N  
ATOM    100  CA  VAL A  13     -10.663  10.977   0.138  1.00 92.14           C  
ATOM    101  C   VAL A  13     -10.768  12.175  -0.804  1.00 92.14           C  
ATOM    102  CB  VAL A  13      -9.353  10.202  -0.130  1.00 92.14           C  
ATOM    103  O   VAL A  13     -11.087  12.018  -1.984  1.00 92.14           O  
ATOM    104  CG1 VAL A  13      -8.140  11.110   0.063  1.00 92.14           C  
ATOM    105  CG2 VAL A  13      -9.261   8.981   0.783  1.00 92.14           C  
ATOM    106  N   THR A  14     -10.589  13.391  -0.235  1.00 94.19           N  
ATOM    107  CA  THR A  14     -10.451  14.611  -1.022  1.00 94.19           C  
ATOM    108  C   THR A  14      -9.115  15.291  -0.738  1.00 94.19           C  
ATOM    109  CB  THR A  14     -11.601  15.594  -0.734  1.00 94.19           C  
ATOM    110  O   THR A  14      -8.466  14.998   0.269  1.00 94.19           O  
ATOM    111  CG2 THR A  14     -12.954  14.966  -1.052  1.00 94.19           C  
ATOM    112  OG1 THR A  14     -11.572  15.963   0.650  1.00 94.19           O  
ATOM    113  N   TYR A  15      -8.702  16.141  -1.760  1.00 94.21           N  
ATOM    114  CA  TYR A  15      -7.425  16.827  -1.601  1.00 94.21           C  
ATOM    115  C   TYR A  15      -7.603  18.338  -1.685  1.00 94.21           C  
ATOM    116  CB  TYR A  15      -6.427  16.359  -2.665  1.00 94.21           C  
ATOM    117  O   TYR A  15      -8.253  18.843  -2.603  1.00 94.21           O  
ATOM    118  CG  TYR A  15      -5.089  17.054  -2.589  1.00 94.21           C  
ATOM    119  CD1 TYR A  15      -4.654  17.884  -3.619  1.00 94.21           C  
ATOM    120  CD2 TYR A  15      -4.257  16.880  -1.489  1.00 94.21           C  
ATOM    121  CE1 TYR A  15      -3.421  18.525  -3.555  1.00 94.21           C  
ATOM    122  CE2 TYR A  15      -3.022  17.515  -1.413  1.00 94.21           C  
ATOM    123  OH  TYR A  15      -1.392  18.966  -2.380  1.00 94.21           O  
ATOM    124  CZ  TYR A  15      -2.613  18.335  -2.449  1.00 94.21           C  
ATOM    125  N   ASP A  16      -7.095  19.047  -0.564  1.00 93.23           N  
ATOM    126  CA  ASP A  16      -7.074  20.505  -0.506  1.00 93.23           C  
ATOM    127  C   ASP A  16      -5.700  21.050  -0.889  1.00 93.23           C  
ATOM    128  CB  ASP A  16      -7.462  20.992   0.891  1.00 93.23           C  
ATOM    129  O   ASP A  16      -4.754  20.972  -0.103  1.00 93.23           O  
ATOM    130  CG  ASP A  16      -7.623  22.500   0.970  1.00 93.23           C  
ATOM    131  OD1 ASP A  16      -7.011  23.223   0.154  1.00 93.23           O  
ATOM    132  OD2 ASP A  16      -8.367  22.971   1.857  1.00 93.23           O  
ATOM    133  N   GLU A  17      -5.636  21.597  -2.076  1.00 90.81           N  
ATOM    134  CA  GLU A  17      -4.365  22.051  -2.634  1.00 90.81           C  
ATOM    135  C   GLU A  17      -3.807  23.232  -1.845  1.00 90.81           C  
ATOM    136  CB  GLU A  17      -4.531  22.433  -4.107  1.00 90.81           C  
ATOM    137  O   GLU A  17      -2.594  23.343  -1.658  1.00 90.81           O  
ATOM    138  CG  GLU A  17      -3.214  22.673  -4.831  1.00 90.81           C  
ATOM    139  CD  GLU A  17      -3.373  22.803  -6.338  1.00 90.81           C  
ATOM    140  OE1 GLU A  17      -2.351  22.955  -7.045  1.00 90.81           O  
ATOM    141  OE2 GLU A  17      -4.529  22.754  -6.814  1.00 90.81           O  
ATOM    142  N   ALA A  18      -4.669  24.054  -1.336  1.00 91.00           N  
ATOM    143  CA  ALA A  18      -4.284  25.260  -0.607  1.00 91.00           C  
ATOM    144  C   ALA A  18      -3.561  24.909   0.691  1.00 91.00           C  
ATOM    145  CB  ALA A  18      -5.512  26.118  -0.313  1.00 91.00           C  
ATOM    146  O   ALA A  18      -2.570  25.549   1.049  1.00 91.00           O  
ATOM    147  N   THR A  19      -3.977  23.868   1.276  1.00 90.81           N  
ATOM    148  CA  THR A  19      -3.443  23.494   2.581  1.00 90.81           C  
ATOM    149  C   THR A  19      -2.596  22.229   2.476  1.00 90.81           C  
ATOM    150  CB  THR A  19      -4.571  23.276   3.605  1.00 90.81           C  
ATOM    151  O   THR A  19      -2.066  21.745   3.478  1.00 90.81           O  
ATOM    152  CG2 THR A  19      -5.413  24.537   3.774  1.00 90.81           C  
ATOM    153  OG1 THR A  19      -5.416  22.208   3.157  1.00 90.81           O  
ATOM    154  N   ASN A  20      -2.419  21.732   1.281  1.00 90.00           N  
ATOM    155  CA  ASN A  20      -1.676  20.497   1.051  1.00 90.00           C  
ATOM    156  C   ASN A  20      -2.120  19.390   2.003  1.00 90.00           C  
ATOM    157  CB  ASN A  20      -0.172  20.742   1.186  1.00 90.00           C  
ATOM    158  O   ASN A  20      -1.285  18.709   2.601  1.00 90.00           O  
ATOM    159  CG  ASN A  20       0.658  19.675   0.500  1.00 90.00           C  
ATOM    160  ND2 ASN A  20       1.844  19.412   1.035  1.00 90.00           N  
ATOM    161  OD1 ASN A  20       0.237  19.094  -0.504  1.00 90.00           O  
ATOM    162  N   THR A  21      -3.475  19.158   2.043  1.00 92.17           N  
ATOM    163  CA  THR A  21      -4.097  18.248   2.999  1.00 92.17           C  
ATOM    164  C   THR A  21      -5.031  17.272   2.288  1.00 92.17           C  
ATOM    165  CB  THR A  21      -4.882  19.020   4.076  1.00 92.17           C  
ATOM    166  O   THR A  21      -5.847  17.678   1.459  1.00 92.17           O  
ATOM    167  CG2 THR A  21      -5.478  18.070   5.110  1.00 92.17           C  
ATOM    168  OG1 THR A  21      -3.999  19.936   4.737  1.00 92.17           O  
ATOM    169  N   PHE A  22      -4.868  15.925   2.666  1.00 93.43           N  
ATOM    170  CA  PHE A  22      -5.857  14.918   2.301  1.00 93.43           C  
ATOM    171  C   PHE A  22      -6.925  14.791   3.381  1.00 93.43           C  
ATOM    172  CB  PHE A  22      -5.184  13.562   2.067  1.00 93.43           C  
ATOM    173  O   PHE A  22      -6.607  14.627   4.560  1.00 93.43           O  
ATOM    174  CG  PHE A  22      -4.481  13.453   0.741  1.00 93.43           C  
ATOM    175  CD1 PHE A  22      -5.163  13.021  -0.389  1.00 93.43           C  
ATOM    176  CD2 PHE A  22      -3.137  13.784   0.626  1.00 93.43           C  
ATOM    177  CE1 PHE A  22      -4.514  12.920  -1.618  1.00 93.43           C  
ATOM    178  CE2 PHE A  22      -2.482  13.686  -0.599  1.00 93.43           C  
ATOM    179  CZ  PHE A  22      -3.173  13.253  -1.719  1.00 93.43           C  
ATOM    180  N   ASN A  23      -8.184  15.031   2.944  1.00 93.26           N  
ATOM    181  CA  ASN A  23      -9.313  14.848   3.851  1.00 93.26           C  
ATOM    182  C   ASN A  23      -9.959  13.478   3.672  1.00 93.26           C  
ATOM    183  CB  ASN A  23     -10.350  15.955   3.647  1.00 93.26           C  
ATOM    184  O   ASN A  23     -10.454  13.156   2.590  1.00 93.26           O  
ATOM    185  CG  ASN A  23      -9.798  17.335   3.946  1.00 93.26           C  
ATOM    186  ND2 ASN A  23      -9.789  18.201   2.940  1.00 93.26           N  
ATOM    187  OD1 ASN A  23      -9.382  17.620   5.072  1.00 93.26           O  
ATOM    188  N   VAL A  24      -9.962  12.709   4.832  1.00 92.86           N  
ATOM    189  CA  VAL A  24     -10.374  11.312   4.753  1.00 92.86           C  
ATOM    190  C   VAL A  24     -11.667  11.108   5.539  1.00 92.86           C  
ATOM    191  CB  VAL A  24      -9.274  10.365   5.283  1.00 92.86           C  
ATOM    192  O   VAL A  24     -11.715  11.363   6.744  1.00 92.86           O  
ATOM    193  CG1 VAL A  24      -9.697   8.905   5.129  1.00 92.86           C  
ATOM    194  CG2 VAL A  24      -7.955  10.621   4.556  1.00 92.86           C  
ATOM    195  N   THR A  25     -12.749  10.765   4.871  1.00 89.92           N  
ATOM    196  CA  THR A  25     -14.029  10.516   5.525  1.00 89.92           C  
ATOM    197  C   THR A  25     -14.126   9.065   5.987  1.00 89.92           C  
ATOM    198  CB  THR A  25     -15.208  10.838   4.588  1.00 89.92           C  
ATOM    199  O   THR A  25     -14.712   8.779   7.034  1.00 89.92           O  
ATOM    200  CG2 THR A  25     -15.307  12.338   4.326  1.00 89.92           C  
ATOM    201  OG1 THR A  25     -15.019  10.158   3.341  1.00 89.92           O  
ATOM    202  N   LYS A  26     -13.514   8.167   5.220  1.00 87.04           N  
ATOM    203  CA  LYS A  26     -13.361   6.747   5.524  1.00 87.04           C  
ATOM    204  C   LYS A  26     -12.039   6.209   4.985  1.00 87.04           C  
ATOM    205  CB  LYS A  26     -14.528   5.945   4.946  1.00 87.04           C  
ATOM    206  O   LYS A  26     -11.751   6.337   3.793  1.00 87.04           O  
ATOM    207  CG  LYS A  26     -14.516   4.472   5.329  1.00 87.04           C  
ATOM    208  CD  LYS A  26     -15.717   3.735   4.750  1.00 87.04           C  
ATOM    209  CE  LYS A  26     -15.686   2.254   5.101  1.00 87.04           C  
ATOM    210  NZ  LYS A  26     -16.876   1.531   4.558  1.00 87.04           N  
ATOM    211  N   LEU A  27     -11.245   5.568   5.916  1.00 84.30           N  
ATOM    212  CA  LEU A  27      -9.957   5.029   5.495  1.00 84.30           C  
ATOM    213  C   LEU A  27     -10.112   3.617   4.941  1.00 84.30           C  
ATOM    214  CB  LEU A  27      -8.969   5.025   6.665  1.00 84.30           C  
ATOM    215  O   LEU A  27     -10.433   2.686   5.683  1.00 84.30           O  
ATOM    216  CG  LEU A  27      -7.497   4.811   6.310  1.00 84.30           C  
ATOM    217  CD1 LEU A  27      -6.977   5.980   5.480  1.00 84.30           C  
ATOM    218  CD2 LEU A  27      -6.663   4.631   7.573  1.00 84.30           C  
ATOM    219  N   THR A  28      -9.918   3.519   3.617  1.00 84.02           N  
ATOM    220  CA  THR A  28      -9.888   2.209   2.976  1.00 84.02           C  
ATOM    221  C   THR A  28      -8.471   1.641   2.973  1.00 84.02           C  
ATOM    222  CB  THR A  28     -10.417   2.283   1.531  1.00 84.02           C  
ATOM    223  O   THR A  28      -7.501   2.377   3.164  1.00 84.02           O  
ATOM    224  CG2 THR A  28     -11.818   2.885   1.489  1.00 84.02           C  
ATOM    225  OG1 THR A  28      -9.536   3.095   0.746  1.00 84.02           O  
ATOM    226  N   PRO A  29      -8.357   0.308   2.889  1.00 74.05           N  
ATOM    227  CA  PRO A  29      -7.021  -0.291   2.841  1.00 74.05           C  
ATOM    228  C   PRO A  29      -6.124   0.352   1.784  1.00 74.05           C  
ATOM    229  CB  PRO A  29      -7.303  -1.756   2.500  1.00 74.05           C  
ATOM    230  O   PRO A  29      -4.944   0.604   2.041  1.00 74.05           O  
ATOM    231  CG  PRO A  29      -8.650  -2.032   3.085  1.00 74.05           C  
ATOM    232  CD  PRO A  29      -9.502  -0.806   2.920  1.00 74.05           C  
ATOM    233  N   GLU A  30      -6.608   0.634   0.639  1.00 75.34           N  
ATOM    234  CA  GLU A  30      -5.873   1.286  -0.441  1.00 75.34           C  
ATOM    235  C   GLU A  30      -5.469   2.706  -0.055  1.00 75.34           C  
ATOM    236  CB  GLU A  30      -6.710   1.308  -1.723  1.00 75.34           C  
ATOM    237  O   GLU A  30      -4.334   3.121  -0.297  1.00 75.34           O  
ATOM    238  CG  GLU A  30      -6.952  -0.070  -2.322  1.00 75.34           C  
ATOM    239  CD  GLU A  30      -8.139  -0.792  -1.704  1.00 75.34           C  
ATOM    240  OE1 GLU A  30      -8.464  -1.916  -2.150  1.00 75.34           O  
ATOM    241  OE2 GLU A  30      -8.748  -0.230  -0.767  1.00 75.34           O  
ATOM    242  N   ALA A  31      -6.404   3.416   0.526  1.00 83.43           N  
ATOM    243  CA  ALA A  31      -6.131   4.777   0.981  1.00 83.43           C  
ATOM    244  C   ALA A  31      -5.109   4.781   2.115  1.00 83.43           C  
ATOM    245  CB  ALA A  31      -7.422   5.457   1.430  1.00 83.43           C  
ATOM    246  O   ALA A  31      -4.247   5.660   2.178  1.00 83.43           O  
ATOM    247  N   ALA A  32      -5.162   3.794   2.968  1.00 80.94           N  
ATOM    248  CA  ALA A  32      -4.249   3.659   4.100  1.00 80.94           C  
ATOM    249  C   ALA A  32      -2.809   3.487   3.625  1.00 80.94           C  
ATOM    250  CB  ALA A  32      -4.661   2.479   4.978  1.00 80.94           C  
ATOM    251  O   ALA A  32      -1.891   4.100   4.174  1.00 80.94           O  
ATOM    252  N   ILE A  33      -2.631   2.755   2.608  1.00 75.87           N  
ATOM    253  CA  ILE A  33      -1.304   2.471   2.072  1.00 75.87           C  
ATOM    254  C   ILE A  33      -0.725   3.733   1.436  1.00 75.87           C  
ATOM    255  CB  ILE A  33      -1.345   1.321   1.042  1.00 75.87           C  
ATOM    256  O   ILE A  33       0.412   4.115   1.724  1.00 75.87           O  
ATOM    257  CG1 ILE A  33      -1.746   0.008   1.723  1.00 75.87           C  
ATOM    258  CG2 ILE A  33       0.007   1.180   0.336  1.00 75.87           C  
ATOM    259  CD1 ILE A  33      -2.068  -1.120   0.753  1.00 75.87           C  
ATOM    260  N   ILE A  34      -1.515   4.312   0.660  1.00 77.23           N  
ATOM    261  CA  ILE A  34      -1.089   5.472  -0.114  1.00 77.23           C  
ATOM    262  C   ILE A  34      -0.856   6.658   0.819  1.00 77.23           C  
ATOM    263  CB  ILE A  34      -2.127   5.839  -1.199  1.00 77.23           C  
ATOM    264  O   ILE A  34       0.186   7.315   0.749  1.00 77.23           O  
ATOM    265  CG1 ILE A  34      -2.227   4.721  -2.243  1.00 77.23           C  
ATOM    266  CG2 ILE A  34      -1.769   7.174  -1.859  1.00 77.23           C  
ATOM    267  CD1 ILE A  34      -3.336   4.926  -3.265  1.00 77.23           C  
ATOM    268  N   LEU A  35      -1.738   6.969   1.727  1.00 83.58           N  
ATOM    269  CA  LEU A  35      -1.657   8.122   2.617  1.00 83.58           C  
ATOM    270  C   LEU A  35      -0.547   7.937   3.647  1.00 83.58           C  
ATOM    271  CB  LEU A  35      -2.995   8.347   3.327  1.00 83.58           C  
ATOM    272  O   LEU A  35       0.103   8.906   4.046  1.00 83.58           O  
ATOM    273  CG  LEU A  35      -4.163   8.791   2.445  1.00 83.58           C  
ATOM    274  CD1 LEU A  35      -5.433   8.927   3.278  1.00 83.58           C  
ATOM    275  CD2 LEU A  35      -3.835  10.103   1.742  1.00 83.58           C  
ATOM    276  N   TYR A  36      -0.341   6.636   4.100  1.00 80.06           N  
ATOM    277  CA  TYR A  36       0.789   6.345   4.975  1.00 80.06           C  
ATOM    278  C   TYR A  36       2.107   6.709   4.302  1.00 80.06           C  
ATOM    279  CB  TYR A  36       0.795   4.866   5.371  1.00 80.06           C  
ATOM    280  O   TYR A  36       2.980   7.321   4.923  1.00 80.06           O  
ATOM    281  CG  TYR A  36       2.014   4.454   6.162  1.00 80.06           C  
ATOM    282  CD1 TYR A  36       3.054   3.751   5.559  1.00 80.06           C  
ATOM    283  CD2 TYR A  36       2.127   4.767   7.512  1.00 80.06           C  
ATOM    284  CE1 TYR A  36       4.178   3.368   6.284  1.00 80.06           C  
ATOM    285  CE2 TYR A  36       3.246   4.390   8.247  1.00 80.06           C  
ATOM    286  OH  TYR A  36       5.375   3.315   8.347  1.00 80.06           O  
ATOM    287  CZ  TYR A  36       4.265   3.692   7.625  1.00 80.06           C  
ATOM    288  N   GLU A  37       2.177   6.281   3.027  1.00 76.32           N  
ATOM    289  CA  GLU A  37       3.409   6.555   2.293  1.00 76.32           C  
ATOM    290  C   GLU A  37       3.634   8.056   2.133  1.00 76.32           C  
ATOM    291  CB  GLU A  37       3.379   5.879   0.920  1.00 76.32           C  
ATOM    292  O   GLU A  37       4.761   8.538   2.265  1.00 76.32           O  
ATOM    293  CG  GLU A  37       3.559   4.369   0.974  1.00 76.32           C  
ATOM    294  CD  GLU A  37       4.967   3.947   1.361  1.00 76.32           C  
ATOM    295  OE1 GLU A  37       5.145   2.813   1.861  1.00 76.32           O  
ATOM    296  OE2 GLU A  37       5.901   4.756   1.162  1.00 76.32           O  
ATOM    297  N   LEU A  38       2.648   8.797   1.929  1.00 79.46           N  
ATOM    298  CA  LEU A  38       2.707  10.242   1.735  1.00 79.46           C  
ATOM    299  C   LEU A  38       3.000  10.955   3.050  1.00 79.46           C  
ATOM    300  CB  LEU A  38       1.392  10.757   1.143  1.00 79.46           C  
ATOM    301  O   LEU A  38       3.757  11.929   3.078  1.00 79.46           O  
ATOM    302  CG  LEU A  38       1.075  10.320  -0.288  1.00 79.46           C  
ATOM    303  CD1 LEU A  38      -0.304  10.824  -0.703  1.00 79.46           C  
ATOM    304  CD2 LEU A  38       2.145  10.822  -1.250  1.00 79.46           C  
ATOM    305  N   LYS A  39       2.355  10.568   4.128  1.00 78.59           N  
ATOM    306  CA  LYS A  39       2.539  11.151   5.454  1.00 78.59           C  
ATOM    307  C   LYS A  39       3.959  10.923   5.963  1.00 78.59           C  
ATOM    308  CB  LYS A  39       1.528  10.569   6.443  1.00 78.59           C  
ATOM    309  O   LYS A  39       4.554  11.809   6.579  1.00 78.59           O  
ATOM    310  CG  LYS A  39       1.564  11.217   7.819  1.00 78.59           C  
ATOM    311  CD  LYS A  39       0.429  10.715   8.703  1.00 78.59           C  
ATOM    312  CE  LYS A  39       0.442  11.391  10.067  1.00 78.59           C  
ATOM    313  NZ  LYS A  39      -0.682  10.917  10.930  1.00 78.59           N  
ATOM    314  N   ARG A  40       4.475   9.850   5.833  1.00 72.28           N  
ATOM    315  CA  ARG A  40       5.812   9.476   6.285  1.00 72.28           C  
ATOM    316  C   ARG A  40       6.858  10.459   5.771  1.00 72.28           C  
ATOM    317  CB  ARG A  40       6.157   8.057   5.828  1.00 72.28           C  
ATOM    318  O   ARG A  40       7.809  10.789   6.482  1.00 72.28           O  
ATOM    319  CG  ARG A  40       7.541   7.592   6.253  1.00 72.28           C  
ATOM    320  CD  ARG A  40       7.875   6.221   5.682  1.00 72.28           C  
ATOM    321  NE  ARG A  40       9.274   5.870   5.908  1.00 72.28           N  
ATOM    322  NH1 ARG A  40       9.200   3.921   4.671  1.00 72.28           N  
ATOM    323  NH2 ARG A  40      11.150   4.562   5.691  1.00 72.28           N  
ATOM    324  CZ  ARG A  40       9.871   4.785   5.423  1.00 72.28           C  
ATOM    325  N   TYR A  41       6.698  10.937   4.681  1.00 73.16           N  
ATOM    326  CA  TYR A  41       7.699  11.809   4.077  1.00 73.16           C  
ATOM    327  C   TYR A  41       7.303  13.274   4.219  1.00 73.16           C  
ATOM    328  CB  TYR A  41       7.892  11.462   2.598  1.00 73.16           C  
ATOM    329  O   TYR A  41       7.852  14.141   3.534  1.00 73.16           O  
ATOM    330  CG  TYR A  41       8.537  10.116   2.369  1.00 73.16           C  
ATOM    331  CD1 TYR A  41       9.905   9.936   2.566  1.00 73.16           C  
ATOM    332  CD2 TYR A  41       7.782   9.024   1.956  1.00 73.16           C  
ATOM    333  CE1 TYR A  41      10.504   8.698   2.355  1.00 73.16           C  
ATOM    334  CE2 TYR A  41       8.371   7.782   1.742  1.00 73.16           C  
ATOM    335  OH  TYR A  41      10.318   6.402   1.734  1.00 73.16           O  
ATOM    336  CZ  TYR A  41       9.730   7.629   1.944  1.00 73.16           C  
ATOM    337  N   ASN A  42       6.448  13.499   5.106  1.00 74.18           N  
ATOM    338  CA  ASN A  42       5.956  14.825   5.467  1.00 74.18           C  
ATOM    339  C   ASN A  42       5.582  15.639   4.231  1.00 74.18           C  
ATOM    340  CB  ASN A  42       6.997  15.574   6.302  1.00 74.18           C  
ATOM    341  O   ASN A  42       5.817  16.848   4.185  1.00 74.18           O  
ATOM    342  CG  ASN A  42       7.107  15.038   7.715  1.00 74.18           C  
ATOM    343  ND2 ASN A  42       8.295  15.145   8.299  1.00 74.18           N  
ATOM    344  OD1 ASN A  42       6.133  14.531   8.278  1.00 74.18           O  
ATOM    345  N   GLU A  43       5.066  14.991   3.286  1.00 74.87           N  
ATOM    346  CA  GLU A  43       4.758  15.603   1.996  1.00 74.87           C  
ATOM    347  C   GLU A  43       3.349  16.187   1.984  1.00 74.87           C  
ATOM    348  CB  GLU A  43       4.915  14.583   0.866  1.00 74.87           C  
ATOM    349  O   GLU A  43       3.080  17.161   1.279  1.00 74.87           O  
ATOM    350  CG  GLU A  43       6.353  14.148   0.624  1.00 74.87           C  
ATOM    351  CD  GLU A  43       6.544  13.409  -0.690  1.00 74.87           C  
ATOM    352  OE1 GLU A  43       7.640  12.848  -0.918  1.00 74.87           O  
ATOM    353  OE2 GLU A  43       5.590  13.392  -1.500  1.00 74.87           O  
ATOM    354  N   VAL A  44       2.503  15.637   2.919  1.00 84.98           N  
ATOM    355  CA  VAL A  44       1.116  16.089   2.941  1.00 84.98           C  
ATOM    356  C   VAL A  44       0.568  16.010   4.364  1.00 84.98           C  
ATOM    357  CB  VAL A  44       0.233  15.257   1.983  1.00 84.98           C  
ATOM    358  O   VAL A  44       1.120  15.302   5.209  1.00 84.98           O  
ATOM    359  CG1 VAL A  44       0.725  15.390   0.543  1.00 84.98           C  
ATOM    360  CG2 VAL A  44       0.216  13.791   2.412  1.00 84.98           C  
ATOM    361  N   LYS A  45      -0.397  16.827   4.636  1.00 87.21           N  
ATOM    362  CA  LYS A  45      -1.203  16.683   5.845  1.00 87.21           C  
ATOM    363  C   LYS A  45      -2.411  15.784   5.596  1.00 87.21           C  
ATOM    364  CB  LYS A  45      -1.662  18.051   6.350  1.00 87.21           C  
ATOM    365  O   LYS A  45      -2.984  15.794   4.504  1.00 87.21           O  
ATOM    366  CG  LYS A  45      -0.524  18.977   6.751  1.00 87.21           C  
ATOM    367  CD  LYS A  45      -1.044  20.327   7.230  1.00 87.21           C  
ATOM    368  CE  LYS A  45       0.096  21.290   7.534  1.00 87.21           C  
ATOM    369  NZ  LYS A  45      -0.409  22.634   7.943  1.00 87.21           N  
ATOM    370  N   ILE A  46      -2.651  14.888   6.733  1.00 88.01           N  
ATOM    371  CA  ILE A  46      -3.821  14.022   6.629  1.00 88.01           C  
ATOM    372  C   ILE A  46      -4.838  14.398   7.705  1.00 88.01           C  
ATOM    373  CB  ILE A  46      -3.434  12.532   6.755  1.00 88.01           C  
ATOM    374  O   ILE A  46      -4.509  14.432   8.893  1.00 88.01           O  
ATOM    375  CG1 ILE A  46      -2.434  12.146   5.659  1.00 88.01           C  
ATOM    376  CG2 ILE A  46      -4.681  11.644   6.696  1.00 88.01           C  
ATOM    377  CD1 ILE A  46      -1.858  10.744   5.813  1.00 88.01           C  
ATOM    378  N   ASN A  47      -5.986  14.854   7.159  1.00 88.08           N  
ATOM    379  CA  ASN A  47      -7.104  15.117   8.058  1.00 88.08           C  
ATOM    380  C   ASN A  47      -8.091  13.953   8.081  1.00 88.08           C  
ATOM    381  CB  ASN A  47      -7.819  16.411   7.661  1.00 88.08           C  
ATOM    382  O   ASN A  47      -8.689  13.620   7.057  1.00 88.08           O  
ATOM    383  CG  ASN A  47      -8.856  16.841   8.680  1.00 88.08           C  
ATOM    384  ND2 ASN A  47      -9.797  17.674   8.252  1.00 88.08           N  
ATOM    385  OD1 ASN A  47      -8.811  16.429   9.842  1.00 88.08           O  
ATOM    386  N   MET A  48      -8.146  13.237   9.253  1.00 83.96           N  
ATOM    387  CA  MET A  48      -9.042  12.092   9.389  1.00 83.96           C  
ATOM    388  C   MET A  48      -9.949  12.252  10.604  1.00 83.96           C  
ATOM    389  CB  MET A  48      -8.242  10.793   9.501  1.00 83.96           C  
ATOM    390  O   MET A  48      -9.548  12.839  11.611  1.00 83.96           O  
ATOM    391  CG  MET A  48      -7.499  10.419   8.229  1.00 83.96           C  
ATOM    392  SD  MET A  48      -6.682   8.780   8.347  1.00 83.96           S  
ATOM    393  CE  MET A  48      -7.980   7.835   9.192  1.00 83.96           C  
ATOM    394  N   PRO A  49     -11.400  12.000  10.489  1.00 70.57           N  
ATOM    395  CA  PRO A  49     -12.256  12.043  11.677  1.00 70.57           C  
ATOM    396  C   PRO A  49     -11.766  11.122  12.792  1.00 70.57           C  
ATOM    397  CB  PRO A  49     -13.617  11.582  11.147  1.00 70.57           C  
ATOM    398  O   PRO A  49     -11.004  10.187  12.535  1.00 70.57           O  
ATOM    399  CG  PRO A  49     -13.338  11.076   9.769  1.00 70.57           C  
ATOM    400  CD  PRO A  49     -11.919  11.415   9.414  1.00 70.57           C  
TER     401      PRO A  49                                                      
ATOM    402  N   SER B 300      -6.552   6.955  16.432  1.00 78.16           N  
ATOM    403  CA  SER B 300      -5.162   6.945  15.991  1.00 78.16           C  
ATOM    404  C   SER B 300      -5.032   6.370  14.585  1.00 78.16           C  
ATOM    405  CB  SER B 300      -4.296   6.140  16.962  1.00 78.16           C  
ATOM    406  O   SER B 300      -5.914   5.645  14.121  1.00 78.16           O  
ATOM    407  OG  SER B 300      -4.529   4.751  16.810  1.00 78.16           O  
ATOM    408  N   PHE B 301      -4.064   6.928  13.751  1.00 76.95           N  
ATOM    409  CA  PHE B 301      -3.780   6.481  12.392  1.00 76.95           C  
ATOM    410  C   PHE B 301      -3.662   4.963  12.335  1.00 76.95           C  
ATOM    411  CB  PHE B 301      -2.493   7.128  11.871  1.00 76.95           C  
ATOM    412  O   PHE B 301      -4.210   4.326  11.432  1.00 76.95           O  
ATOM    413  CG  PHE B 301      -2.157   6.755  10.452  1.00 76.95           C  
ATOM    414  CD1 PHE B 301      -1.109   5.885  10.177  1.00 76.95           C  
ATOM    415  CD2 PHE B 301      -2.890   7.274   9.393  1.00 76.95           C  
ATOM    416  CE1 PHE B 301      -0.796   5.537   8.865  1.00 76.95           C  
ATOM    417  CE2 PHE B 301      -2.584   6.931   8.079  1.00 76.95           C  
ATOM    418  CZ  PHE B 301      -1.536   6.063   7.817  1.00 76.95           C  
ATOM    419  N   TYR B 302      -3.049   4.238  13.329  1.00 86.59           N  
ATOM    420  CA  TYR B 302      -2.853   2.793  13.379  1.00 86.59           C  
ATOM    421  C   TYR B 302      -4.169   2.074  13.652  1.00 86.59           C  
ATOM    422  CB  TYR B 302      -1.825   2.427  14.454  1.00 86.59           C  
ATOM    423  O   TYR B 302      -4.435   1.015  13.078  1.00 86.59           O  
ATOM    424  CG  TYR B 302      -0.445   2.977  14.187  1.00 86.59           C  
ATOM    425  CD1 TYR B 302       0.192   2.752  12.969  1.00 86.59           C  
ATOM    426  CD2 TYR B 302       0.224   3.722  15.152  1.00 86.59           C  
ATOM    427  CE1 TYR B 302       1.464   3.255  12.719  1.00 86.59           C  
ATOM    428  CE2 TYR B 302       1.497   4.230  14.913  1.00 86.59           C  
ATOM    429  OH  TYR B 302       3.367   4.493  13.454  1.00 86.59           O  
ATOM    430  CZ  TYR B 302       2.107   3.992  13.696  1.00 86.59           C  
ATOM    431  N   GLN B 303      -4.996   2.692  14.425  1.00 83.90           N  
ATOM    432  CA  GLN B 303      -6.333   2.160  14.669  1.00 83.90           C  
ATOM    433  C   GLN B 303      -7.189   2.228  13.408  1.00 83.90           C  
ATOM    434  CB  GLN B 303      -7.014   2.920  15.808  1.00 83.90           C  
ATOM    435  O   GLN B 303      -7.928   1.290  13.102  1.00 83.90           O  
ATOM    436  CG  GLN B 303      -8.369   2.349  16.204  1.00 83.90           C  
ATOM    437  CD  GLN B 303      -8.266   0.969  16.825  1.00 83.90           C  
ATOM    438  NE2 GLN B 303      -9.272   0.134  16.586  1.00 83.90           N  
ATOM    439  OE1 GLN B 303      -7.290   0.655  17.514  1.00 83.90           O  
ATOM    440  N   ALA B 304      -7.103   3.213  12.693  1.00 79.44           N  
ATOM    441  CA  ALA B 304      -7.830   3.407  11.441  1.00 79.44           C  
ATOM    442  C   ALA B 304      -7.382   2.401  10.385  1.00 79.44           C  
ATOM    443  CB  ALA B 304      -7.638   4.833  10.930  1.00 79.44           C  
ATOM    444  O   ALA B 304      -8.204   1.881   9.626  1.00 79.44           O  
ATOM    445  N   ILE B 305      -6.087   2.053  10.359  1.00 85.02           N  
ATOM    446  CA  ILE B 305      -5.526   1.043   9.469  1.00 85.02           C  
ATOM    447  C   ILE B 305      -6.090  -0.331   9.827  1.00 85.02           C  
ATOM    448  CB  ILE B 305      -3.982   1.023   9.538  1.00 85.02           C  
ATOM    449  O   ILE B 305      -6.496  -1.091   8.945  1.00 85.02           O  
ATOM    450  CG1 ILE B 305      -3.405   2.309   8.937  1.00 85.02           C  
ATOM    451  CG2 ILE B 305      -3.426  -0.213   8.826  1.00 85.02           C  
ATOM    452  CD1 ILE B 305      -1.897   2.446   9.100  1.00 85.02           C  
ATOM    453  N   ALA B 306      -6.147  -0.650  11.118  1.00 87.18           N  
ATOM    454  CA  ALA B 306      -6.676  -1.931  11.580  1.00 87.18           C  
ATOM    455  C   ALA B 306      -8.152  -2.076  11.221  1.00 87.18           C  
ATOM    456  CB  ALA B 306      -6.482  -2.074  13.088  1.00 87.18           C  
ATOM    457  O   ALA B 306      -8.593  -3.148  10.799  1.00 87.18           O  
ATOM    458  N   GLU B 307      -8.861  -0.997  11.321  1.00 87.29           N  
ATOM    459  CA  GLU B 307     -10.279  -1.004  10.974  1.00 87.29           C  
ATOM    460  C   GLU B 307     -10.480  -1.231   9.478  1.00 87.29           C  
ATOM    461  CB  GLU B 307     -10.945   0.307  11.401  1.00 87.29           C  
ATOM    462  O   GLU B 307     -11.422  -1.914   9.070  1.00 87.29           O  
ATOM    463  CG  GLU B 307     -11.122   0.445  12.906  1.00 87.29           C  
ATOM    464  CD  GLU B 307     -11.603   1.823  13.330  1.00 87.29           C  
ATOM    465  OE1 GLU B 307     -11.741   2.070  14.549  1.00 87.29           O  
ATOM    466  OE2 GLU B 307     -11.843   2.664  12.435  1.00 87.29           O  
ATOM    467  N   ALA B 308      -9.573  -0.699   8.697  1.00 81.27           N  
ATOM    468  CA  ALA B 308      -9.627  -0.861   7.246  1.00 81.27           C  
ATOM    469  C   ALA B 308      -9.305  -2.297   6.842  1.00 81.27           C  
ATOM    470  CB  ALA B 308      -8.663   0.109   6.566  1.00 81.27           C  
ATOM    471  O   ALA B 308      -9.762  -2.772   5.799  1.00 81.27           O  
ATOM    472  N   LEU B 309      -8.570  -2.905   7.704  1.00 85.83           N  
ATOM    473  CA  LEU B 309      -8.085  -4.241   7.372  1.00 85.83           C  
ATOM    474  C   LEU B 309      -8.920  -5.311   8.069  1.00 85.83           C  
ATOM    475  CB  LEU B 309      -6.613  -4.390   7.764  1.00 85.83           C  
ATOM    476  O   LEU B 309      -8.612  -6.501   7.978  1.00 85.83           O  
ATOM    477  CG  LEU B 309      -5.620  -3.495   7.021  1.00 85.83           C  
ATOM    478  CD1 LEU B 309      -4.214  -3.685   7.581  1.00 85.83           C  
ATOM    479  CD2 LEU B 309      -5.649  -3.790   5.525  1.00 85.83           C  
ATOM    480  N   ALA B 310      -9.907  -4.932   8.785  1.00 88.25           N  
ATOM    481  CA  ALA B 310     -10.841  -5.861   9.417  1.00 88.25           C  
ATOM    482  C   ALA B 310     -11.517  -6.751   8.378  1.00 88.25           C  
ATOM    483  CB  ALA B 310     -11.889  -5.096  10.222  1.00 88.25           C  
ATOM    484  O   ALA B 310     -11.634  -6.373   7.210  1.00 88.25           O  
ATOM    485  N   PRO B 311     -11.893  -7.987   8.643  1.00 90.97           N  
ATOM    486  CA  PRO B 311     -11.939  -8.468  10.026  1.00 90.97           C  
ATOM    487  C   PRO B 311     -10.656  -9.182  10.445  1.00 90.97           C  
ATOM    488  CB  PRO B 311     -13.126  -9.435  10.023  1.00 90.97           C  
ATOM    489  O   PRO B 311     -10.534  -9.618  11.593  1.00 90.97           O  
ATOM    490  CG  PRO B 311     -13.129 -10.033   8.653  1.00 90.97           C  
ATOM    491  CD  PRO B 311     -12.678  -8.986   7.675  1.00 90.97           C  
ATOM    492  N   ASN B 312      -9.616  -9.178   9.628  1.00 90.55           N  
ATOM    493  CA  ASN B 312      -8.474 -10.074   9.772  1.00 90.55           C  
ATOM    494  C   ASN B 312      -7.329  -9.406  10.528  1.00 90.55           C  
ATOM    495  CB  ASN B 312      -7.994 -10.557   8.402  1.00 90.55           C  
ATOM    496  O   ASN B 312      -6.375 -10.072  10.934  1.00 90.55           O  
ATOM    497  CG  ASN B 312      -9.034 -11.391   7.680  1.00 90.55           C  
ATOM    498  ND2 ASN B 312      -9.209 -11.134   6.389  1.00 90.55           N  
ATOM    499  OD1 ASN B 312      -9.675 -12.260   8.277  1.00 90.55           O  
ATOM    500  N   VAL B 313      -7.479  -8.166  10.761  1.00 91.35           N  
ATOM    501  CA  VAL B 313      -6.424  -7.434  11.455  1.00 91.35           C  
ATOM    502  C   VAL B 313      -7.031  -6.584  12.568  1.00 91.35           C  
ATOM    503  CB  VAL B 313      -5.617  -6.544  10.483  1.00 91.35           C  
ATOM    504  O   VAL B 313      -8.015  -5.874  12.349  1.00 91.35           O  
ATOM    505  CG1 VAL B 313      -4.503  -5.807  11.225  1.00 91.35           C  
ATOM    506  CG2 VAL B 313      -5.041  -7.383   9.345  1.00 91.35           C  
ATOM    507  N   THR B 314      -6.497  -6.730  13.823  1.00 93.84           N  
ATOM    508  CA  THR B 314      -6.818  -5.855  14.944  1.00 93.84           C  
ATOM    509  C   THR B 314      -5.565  -5.150  15.456  1.00 93.84           C  
ATOM    510  CB  THR B 314      -7.474  -6.640  16.095  1.00 93.84           C  
ATOM    511  O   THR B 314      -4.445  -5.566  15.153  1.00 93.84           O  
ATOM    512  CG2 THR B 314      -8.763  -7.314  15.636  1.00 93.84           C  
ATOM    513  OG1 THR B 314      -6.564  -7.642  16.563  1.00 93.84           O  
ATOM    514  N   TYR B 315      -5.817  -3.975  16.126  1.00 93.69           N  
ATOM    515  CA  TYR B 315      -4.686  -3.211  16.640  1.00 93.69           C  
ATOM    516  C   TYR B 315      -4.804  -3.007  18.146  1.00 93.69           C  
ATOM    517  CB  TYR B 315      -4.589  -1.854  15.935  1.00 93.69           C  
ATOM    518  O   TYR B 315      -5.853  -2.587  18.641  1.00 93.69           O  
ATOM    519  CG  TYR B 315      -3.442  -1.000  16.418  1.00 93.69           C  
ATOM    520  CD1 TYR B 315      -3.674   0.198  17.089  1.00 93.69           C  
ATOM    521  CD2 TYR B 315      -2.124  -1.389  16.203  1.00 93.69           C  
ATOM    522  CE1 TYR B 315      -2.620   0.989  17.534  1.00 93.69           C  
ATOM    523  CE2 TYR B 315      -1.062  -0.606  16.643  1.00 93.69           C  
ATOM    524  OH  TYR B 315      -0.272   1.359  17.744  1.00 93.69           O  
ATOM    525  CZ  TYR B 315      -1.319   0.580  17.307  1.00 93.69           C  
ATOM    526  N   ASP B 316      -3.697  -3.450  18.892  1.00 93.03           N  
ATOM    527  CA  ASP B 316      -3.577  -3.242  20.332  1.00 93.03           C  
ATOM    528  C   ASP B 316      -2.718  -2.017  20.640  1.00 93.03           C  
ATOM    529  CB  ASP B 316      -2.986  -4.481  21.006  1.00 93.03           C  
ATOM    530  O   ASP B 316      -1.493  -2.065  20.517  1.00 93.03           O  
ATOM    531  CG  ASP B 316      -2.995  -4.393  22.522  1.00 93.03           C  
ATOM    532  OD1 ASP B 316      -3.020  -3.269  23.067  1.00 93.03           O  
ATOM    533  OD2 ASP B 316      -2.974  -5.458  23.177  1.00 93.03           O  
ATOM    534  N   GLU B 317      -3.405  -0.959  21.042  1.00 89.93           N  
ATOM    535  CA  GLU B 317      -2.734   0.319  21.259  1.00 89.93           C  
ATOM    536  C   GLU B 317      -1.739   0.232  22.413  1.00 89.93           C  
ATOM    537  CB  GLU B 317      -3.757   1.425  21.529  1.00 89.93           C  
ATOM    538  O   GLU B 317      -0.671   0.846  22.367  1.00 89.93           O  
ATOM    539  CG  GLU B 317      -3.179   2.831  21.451  1.00 89.93           C  
ATOM    540  CD  GLU B 317      -4.243   3.916  21.405  1.00 89.93           C  
ATOM    541  OE1 GLU B 317      -3.889   5.107  21.254  1.00 89.93           O  
ATOM    542  OE2 GLU B 317      -5.440   3.572  21.523  1.00 89.93           O  
ATOM    543  N   ALA B 318      -2.014  -0.536  23.457  1.00 89.95           N  
ATOM    544  CA  ALA B 318      -1.194  -0.682  24.657  1.00 89.95           C  
ATOM    545  C   ALA B 318       0.151  -1.324  24.327  1.00 89.95           C  
ATOM    546  CB  ALA B 318      -1.931  -1.509  25.707  1.00 89.95           C  
ATOM    547  O   ALA B 318       1.187  -0.914  24.855  1.00 89.95           O  
ATOM    548  N   THR B 319       0.116  -2.185  23.377  1.00 90.63           N  
ATOM    549  CA  THR B 319       1.324  -2.934  23.051  1.00 90.63           C  
ATOM    550  C   THR B 319       1.842  -2.551  21.668  1.00 90.63           C  
ATOM    551  CB  THR B 319       1.072  -4.452  23.105  1.00 90.63           C  
ATOM    552  O   THR B 319       2.834  -3.110  21.193  1.00 90.63           O  
ATOM    553  CG2 THR B 319       0.610  -4.884  24.493  1.00 90.63           C  
ATOM    554  OG1 THR B 319       0.061  -4.797  22.149  1.00 90.63           O  
ATOM    555  N   ASN B 320       1.246  -1.598  21.011  1.00 88.95           N  
ATOM    556  CA  ASN B 320       1.611  -1.175  19.664  1.00 88.95           C  
ATOM    557  C   ASN B 320       1.788  -2.368  18.730  1.00 88.95           C  
ATOM    558  CB  ASN B 320       2.886  -0.329  19.693  1.00 88.95           C  
ATOM    559  O   ASN B 320       2.762  -2.434  17.977  1.00 88.95           O  
ATOM    560  CG  ASN B 320       3.019   0.569  18.479  1.00 88.95           C  
ATOM    561  ND2 ASN B 320       4.255   0.846  18.079  1.00 88.95           N  
ATOM    562  OD1 ASN B 320       2.020   1.011  17.906  1.00 88.95           O  
ATOM    563  N   THR B 321       0.730  -3.254  18.741  1.00 91.46           N  
ATOM    564  CA  THR B 321       0.798  -4.527  18.032  1.00 91.46           C  
ATOM    565  C   THR B 321      -0.424  -4.713  17.136  1.00 91.46           C  
ATOM    566  CB  THR B 321       0.901  -5.709  19.014  1.00 91.46           C  
ATOM    567  O   THR B 321      -1.558  -4.505  17.573  1.00 91.46           O  
ATOM    568  CG2 THR B 321       1.005  -7.036  18.269  1.00 91.46           C  
ATOM    569  OG1 THR B 321       2.065  -5.541  19.833  1.00 91.46           O  
ATOM    570  N   PHE B 322      -0.119  -5.091  15.810  1.00 92.88           N  
ATOM    571  CA  PHE B 322      -1.167  -5.563  14.913  1.00 92.88           C  
ATOM    572  C   PHE B 322      -1.348  -7.071  15.038  1.00 92.88           C  
ATOM    573  CB  PHE B 322      -0.843  -5.192  13.463  1.00 92.88           C  
ATOM    574  O   PHE B 322      -0.377  -7.827  14.961  1.00 92.88           O  
ATOM    575  CG  PHE B 322      -1.113  -3.749  13.130  1.00 92.88           C  
ATOM    576  CD1 PHE B 322      -2.352  -3.354  12.643  1.00 92.88           C  
ATOM    577  CD2 PHE B 322      -0.126  -2.788  13.305  1.00 92.88           C  
ATOM    578  CE1 PHE B 322      -2.605  -2.019  12.335  1.00 92.88           C  
ATOM    579  CE2 PHE B 322      -0.371  -1.452  12.999  1.00 92.88           C  
ATOM    580  CZ  PHE B 322      -1.611  -1.070  12.514  1.00 92.88           C  
ATOM    581  N   ASN B 323      -2.598  -7.465  15.372  1.00 92.69           N  
ATOM    582  CA  ASN B 323      -2.921  -8.886  15.430  1.00 92.69           C  
ATOM    583  C   ASN B 323      -3.594  -9.360  14.145  1.00 92.69           C  
ATOM    584  CB  ASN B 323      -3.812  -9.186  16.637  1.00 92.69           C  
ATOM    585  O   ASN B 323      -4.670  -8.877  13.788  1.00 92.69           O  
ATOM    586  CG  ASN B 323      -3.140  -8.857  17.955  1.00 92.69           C  
ATOM    587  ND2 ASN B 323      -3.723  -7.928  18.703  1.00 92.69           N  
ATOM    588  OD1 ASN B 323      -2.104  -9.433  18.298  1.00 92.69           O  
ATOM    589  N   VAL B 324      -2.866 -10.394  13.489  1.00 91.75           N  
ATOM    590  CA  VAL B 324      -3.292 -10.800  12.154  1.00 91.75           C  
ATOM    591  C   VAL B 324      -3.819 -12.233  12.193  1.00 91.75           C  
ATOM    592  CB  VAL B 324      -2.140 -10.684  11.131  1.00 91.75           C  
ATOM    593  O   VAL B 324      -3.090 -13.160  12.554  1.00 91.75           O  
ATOM    594  CG1 VAL B 324      -2.623 -11.053   9.729  1.00 91.75           C  
ATOM    595  CG2 VAL B 324      -1.556  -9.272  11.144  1.00 91.75           C  
ATOM    596  N   THR B 325      -5.087 -12.440  11.939  1.00 89.44           N  
ATOM    597  CA  THR B 325      -5.680 -13.773  11.930  1.00 89.44           C  
ATOM    598  C   THR B 325      -5.553 -14.412  10.550  1.00 89.44           C  
ATOM    599  CB  THR B 325      -7.163 -13.728  12.343  1.00 89.44           C  
ATOM    600  O   THR B 325      -5.360 -15.624  10.437  1.00 89.44           O  
ATOM    601  CG2 THR B 325      -7.312 -13.369  13.818  1.00 89.44           C  
ATOM    602  OG1 THR B 325      -7.844 -12.746  11.553  1.00 89.44           O  
ATOM    603  N   LYS B 326      -5.598 -13.571   9.507  1.00 85.63           N  
ATOM    604  CA  LYS B 326      -5.370 -13.934   8.112  1.00 85.63           C  
ATOM    605  C   LYS B 326      -4.719 -12.786   7.345  1.00 85.63           C  
ATOM    606  CB  LYS B 326      -6.684 -14.335   7.439  1.00 85.63           C  
ATOM    607  O   LYS B 326      -5.238 -11.668   7.333  1.00 85.63           O  
ATOM    608  CG  LYS B 326      -6.518 -14.859   6.021  1.00 85.63           C  
ATOM    609  CD  LYS B 326      -7.849 -15.310   5.432  1.00 85.63           C  
ATOM    610  CE  LYS B 326      -7.687 -15.820   4.006  1.00 85.63           C  
ATOM    611  NZ  LYS B 326      -8.985 -16.288   3.435  1.00 85.63           N  
ATOM    612  N   LEU B 327      -3.573 -13.116   6.667  1.00 81.69           N  
ATOM    613  CA  LEU B 327      -2.857 -12.086   5.923  1.00 81.69           C  
ATOM    614  C   LEU B 327      -3.400 -11.965   4.503  1.00 81.69           C  
ATOM    615  CB  LEU B 327      -1.358 -12.396   5.884  1.00 81.69           C  
ATOM    616  O   LEU B 327      -3.218 -12.870   3.685  1.00 81.69           O  
ATOM    617  CG  LEU B 327      -0.439 -11.249   5.461  1.00 81.69           C  
ATOM    618  CD1 LEU B 327      -0.487 -10.124   6.490  1.00 81.69           C  
ATOM    619  CD2 LEU B 327       0.989 -11.749   5.275  1.00 81.69           C  
ATOM    620  N   THR B 328      -4.083 -10.836   4.287  1.00 83.77           N  
ATOM    621  CA  THR B 328      -4.507 -10.512   2.930  1.00 83.77           C  
ATOM    622  C   THR B 328      -3.414  -9.746   2.190  1.00 83.77           C  
ATOM    623  CB  THR B 328      -5.805  -9.683   2.933  1.00 83.77           C  
ATOM    624  O   THR B 328      -2.497  -9.205   2.813  1.00 83.77           O  
ATOM    625  CG2 THR B 328      -6.914 -10.403   3.694  1.00 83.77           C  
ATOM    626  OG1 THR B 328      -5.556  -8.418   3.557  1.00 83.77           O  
ATOM    627  N   PRO B 329      -3.410  -9.818   0.878  1.00 70.54           N  
ATOM    628  CA  PRO B 329      -2.414  -9.059   0.117  1.00 70.54           C  
ATOM    629  C   PRO B 329      -2.350  -7.590   0.530  1.00 70.54           C  
ATOM    630  CB  PRO B 329      -2.894  -9.199  -1.330  1.00 70.54           C  
ATOM    631  O   PRO B 329      -1.259  -7.028   0.658  1.00 70.54           O  
ATOM    632  CG  PRO B 329      -3.592 -10.520  -1.375  1.00 70.54           C  
ATOM    633  CD  PRO B 329      -4.321 -10.719  -0.077  1.00 70.54           C  
ATOM    634  N   GLU B 330      -3.415  -6.942   0.729  1.00 72.24           N  
ATOM    635  CA  GLU B 330      -3.484  -5.553   1.172  1.00 72.24           C  
ATOM    636  C   GLU B 330      -2.873  -5.386   2.561  1.00 72.24           C  
ATOM    637  CB  GLU B 330      -4.934  -5.060   1.173  1.00 72.24           C  
ATOM    638  O   GLU B 330      -2.125  -4.438   2.805  1.00 72.24           O  
ATOM    639  CG  GLU B 330      -5.545  -4.946  -0.216  1.00 72.24           C  
ATOM    640  CD  GLU B 330      -6.107  -6.260  -0.734  1.00 72.24           C  
ATOM    641  OE1 GLU B 330      -6.653  -6.284  -1.861  1.00 72.24           O  
ATOM    642  OE2 GLU B 330      -6.001  -7.273  -0.008  1.00 72.24           O  
ATOM    643  N   ALA B 331      -3.240  -6.302   3.480  1.00 81.07           N  
ATOM    644  CA  ALA B 331      -2.687  -6.280   4.832  1.00 81.07           C  
ATOM    645  C   ALA B 331      -1.185  -6.547   4.814  1.00 81.07           C  
ATOM    646  CB  ALA B 331      -3.397  -7.305   5.713  1.00 81.07           C  
ATOM    647  O   ALA B 331      -0.432  -5.941   5.580  1.00 81.07           O  
ATOM    648  N   ALA B 332      -0.729  -7.371   3.960  1.00 78.51           N  
ATOM    649  CA  ALA B 332       0.683  -7.714   3.808  1.00 78.51           C  
ATOM    650  C   ALA B 332       1.498  -6.498   3.376  1.00 78.51           C  
ATOM    651  CB  ALA B 332       0.850  -8.848   2.799  1.00 78.51           C  
ATOM    652  O   ALA B 332       2.591  -6.259   3.896  1.00 78.51           O  
ATOM    653  N   ILE B 333       0.998  -5.747   2.497  1.00 73.09           N  
ATOM    654  CA  ILE B 333       1.671  -4.562   1.975  1.00 73.09           C  
ATOM    655  C   ILE B 333       1.783  -3.507   3.073  1.00 73.09           C  
ATOM    656  CB  ILE B 333       0.927  -3.984   0.750  1.00 73.09           C  
ATOM    657  O   ILE B 333       2.870  -2.982   3.329  1.00 73.09           O  
ATOM    658  CG1 ILE B 333       0.962  -4.979  -0.415  1.00 73.09           C  
ATOM    659  CG2 ILE B 333       1.531  -2.637   0.339  1.00 73.09           C  
ATOM    660  CD1 ILE B 333       0.038  -4.615  -1.569  1.00 73.09           C  
ATOM    661  N   ILE B 334       0.720  -3.270   3.678  1.00 74.94           N  
ATOM    662  CA  ILE B 334       0.619  -2.225   4.692  1.00 74.94           C  
ATOM    663  C   ILE B 334       1.438  -2.617   5.920  1.00 74.94           C  
ATOM    664  CB  ILE B 334      -0.851  -1.964   5.090  1.00 74.94           C  
ATOM    665  O   ILE B 334       2.235  -1.821   6.422  1.00 74.94           O  
ATOM    666  CG1 ILE B 334      -1.629  -1.382   3.904  1.00 74.94           C  
ATOM    667  CG2 ILE B 334      -0.925  -1.032   6.303  1.00 74.94           C  
ATOM    668  CD1 ILE B 334      -3.127  -1.258   4.148  1.00 74.94           C  
ATOM    669  N   LEU B 335       1.316  -3.830   6.471  1.00 82.24           N  
ATOM    670  CA  LEU B 335       1.985  -4.290   7.683  1.00 82.24           C  
ATOM    671  C   LEU B 335       3.483  -4.448   7.450  1.00 82.24           C  
ATOM    672  CB  LEU B 335       1.386  -5.618   8.154  1.00 82.24           C  
ATOM    673  O   LEU B 335       4.286  -4.197   8.352  1.00 82.24           O  
ATOM    674  CG  LEU B 335      -0.054  -5.568   8.667  1.00 82.24           C  
ATOM    675  CD1 LEU B 335      -0.528  -6.965   9.053  1.00 82.24           C  
ATOM    676  CD2 LEU B 335      -0.169  -4.613   9.850  1.00 82.24           C  
ATOM    677  N   TYR B 336       3.868  -4.894   6.201  1.00 77.56           N  
ATOM    678  CA  TYR B 336       5.282  -4.940   5.846  1.00 77.56           C  
ATOM    679  C   TYR B 336       5.915  -3.557   5.951  1.00 77.56           C  
ATOM    680  CB  TYR B 336       5.463  -5.491   4.429  1.00 77.56           C  
ATOM    681  O   TYR B 336       7.007  -3.408   6.505  1.00 77.56           O  
ATOM    682  CG  TYR B 336       6.890  -5.449   3.939  1.00 77.56           C  
ATOM    683  CD1 TYR B 336       7.310  -4.472   3.040  1.00 77.56           C  
ATOM    684  CD2 TYR B 336       7.820  -6.387   4.373  1.00 77.56           C  
ATOM    685  CE1 TYR B 336       8.623  -4.430   2.584  1.00 77.56           C  
ATOM    686  CE2 TYR B 336       9.136  -6.355   3.924  1.00 77.56           C  
ATOM    687  OH  TYR B 336      10.829  -5.338   2.583  1.00 77.56           O  
ATOM    688  CZ  TYR B 336       9.528  -5.374   3.031  1.00 77.56           C  
ATOM    689  N   GLU B 337       5.173  -2.589   5.382  1.00 74.40           N  
ATOM    690  CA  GLU B 337       5.685  -1.223   5.398  1.00 74.40           C  
ATOM    691  C   GLU B 337       5.821  -0.701   6.826  1.00 74.40           C  
ATOM    692  CB  GLU B 337       4.777  -0.298   4.584  1.00 74.40           C  
ATOM    693  O   GLU B 337       6.804  -0.036   7.158  1.00 74.40           O  
ATOM    694  CG  GLU B 337       4.907  -0.477   3.078  1.00 74.40           C  
ATOM    695  CD  GLU B 337       6.232   0.023   2.527  1.00 74.40           C  
ATOM    696  OE1 GLU B 337       6.654  -0.444   1.444  1.00 74.40           O  
ATOM    697  OE2 GLU B 337       6.854   0.889   3.182  1.00 74.40           O  
ATOM    698  N   LEU B 338       4.961  -0.993   7.659  1.00 77.73           N  
ATOM    699  CA  LEU B 338       4.937  -0.556   9.051  1.00 77.73           C  
ATOM    700  C   LEU B 338       6.002  -1.281   9.867  1.00 77.73           C  
ATOM    701  CB  LEU B 338       3.555  -0.795   9.665  1.00 77.73           C  
ATOM    702  O   LEU B 338       6.646  -0.679  10.729  1.00 77.73           O  
ATOM    703  CG  LEU B 338       2.409   0.048   9.105  1.00 77.73           C  
ATOM    704  CD1 LEU B 338       1.081  -0.394   9.710  1.00 77.73           C  
ATOM    705  CD2 LEU B 338       2.656   1.530   9.369  1.00 77.73           C  
ATOM    706  N   LYS B 339       6.164  -2.612   9.733  1.00 77.93           N  
ATOM    707  CA  LYS B 339       7.152  -3.434  10.426  1.00 77.93           C  
ATOM    708  C   LYS B 339       8.572  -3.015  10.056  1.00 77.93           C  
ATOM    709  CB  LYS B 339       6.942  -4.914  10.102  1.00 77.93           C  
ATOM    710  O   LYS B 339       9.461  -2.995  10.909  1.00 77.93           O  
ATOM    711  CG  LYS B 339       7.854  -5.853  10.878  1.00 77.93           C  
ATOM    712  CD  LYS B 339       7.498  -7.313  10.626  1.00 77.93           C  
ATOM    713  CE  LYS B 339       8.394  -8.253  11.421  1.00 77.93           C  
ATOM    714  NZ  LYS B 339       8.025  -9.684  11.205  1.00 77.93           N  
ATOM    715  N   ARG B 340       8.868  -2.767   8.948  1.00 70.58           N  
ATOM    716  CA  ARG B 340      10.183  -2.374   8.451  1.00 70.58           C  
ATOM    717  C   ARG B 340      10.732  -1.186   9.234  1.00 70.58           C  
ATOM    718  CB  ARG B 340      10.114  -2.032   6.961  1.00 70.58           C  
ATOM    719  O   ARG B 340      11.933  -1.115   9.504  1.00 70.58           O  
ATOM    720  CG  ARG B 340      11.452  -1.635   6.358  1.00 70.58           C  
ATOM    721  CD  ARG B 340      11.307  -1.183   4.911  1.00 70.58           C  
ATOM    722  NE  ARG B 340      12.561  -0.652   4.383  1.00 70.58           N  
ATOM    723  NH1 ARG B 340      11.634   0.162   2.430  1.00 70.58           N  
ATOM    724  NH2 ARG B 340      13.876   0.417   2.834  1.00 70.58           N  
ATOM    725  CZ  ARG B 340      12.687  -0.026   3.217  1.00 70.58           C  
ATOM    726  N   TYR B 341       9.933  -0.357   9.636  1.00 70.90           N  
ATOM    727  CA  TYR B 341      10.383   0.855  10.311  1.00 70.90           C  
ATOM    728  C   TYR B 341      10.225   0.729  11.822  1.00 70.90           C  
ATOM    729  CB  TYR B 341       9.605   2.073   9.805  1.00 70.90           C  
ATOM    730  O   TYR B 341      10.250   1.730  12.541  1.00 70.90           O  
ATOM    731  CG  TYR B 341       9.895   2.423   8.365  1.00 70.90           C  
ATOM    732  CD1 TYR B 341      11.094   3.032   8.004  1.00 70.90           C  
ATOM    733  CD2 TYR B 341       8.970   2.145   7.364  1.00 70.90           C  
ATOM    734  CE1 TYR B 341      11.365   3.358   6.679  1.00 70.90           C  
ATOM    735  CE2 TYR B 341       9.230   2.466   6.036  1.00 70.90           C  
ATOM    736  OH  TYR B 341      10.690   3.392   4.390  1.00 70.90           O  
ATOM    737  CZ  TYR B 341      10.428   3.071   5.703  1.00 70.90           C  
ATOM    738  N   ASN B 342      10.094  -0.440  12.202  1.00 73.28           N  
ATOM    739  CA  ASN B 342       9.990  -0.808  13.610  1.00 73.28           C  
ATOM    740  C   ASN B 342       8.951   0.042  14.336  1.00 73.28           C  
ATOM    741  CB  ASN B 342      11.351  -0.686  14.299  1.00 73.28           C  
ATOM    742  O   ASN B 342       9.137   0.397  15.501  1.00 73.28           O  
ATOM    743  CG  ASN B 342      12.338  -1.738  13.833  1.00 73.28           C  
ATOM    744  ND2 ASN B 342      13.611  -1.368  13.764  1.00 73.28           N  
ATOM    745  OD1 ASN B 342      11.959  -2.874  13.536  1.00 73.28           O  
ATOM    746  N   GLU B 343       7.951   0.402  13.662  1.00 73.75           N  
ATOM    747  CA  GLU B 343       6.929   1.314  14.167  1.00 73.75           C  
ATOM    748  C   GLU B 343       5.827   0.557  14.900  1.00 73.75           C  
ATOM    749  CB  GLU B 343       6.331   2.138  13.024  1.00 73.75           C  
ATOM    750  O   GLU B 343       5.200   1.094  15.816  1.00 73.75           O  
ATOM    751  CG  GLU B 343       7.304   3.133  12.407  1.00 73.75           C  
ATOM    752  CD  GLU B 343       6.630   4.145  11.495  1.00 73.75           C  
ATOM    753  OE1 GLU B 343       7.340   4.861  10.753  1.00 73.75           O  
ATOM    754  OE2 GLU B 343       5.381   4.223  11.523  1.00 73.75           O  
ATOM    755  N   VAL B 344       5.733  -0.740  14.588  1.00 83.92           N  
ATOM    756  CA  VAL B 344       4.685  -1.551  15.199  1.00 83.92           C  
ATOM    757  C   VAL B 344       5.169  -2.993  15.346  1.00 83.92           C  
ATOM    758  CB  VAL B 344       3.380  -1.509  14.374  1.00 83.92           C  
ATOM    759  O   VAL B 344       6.134  -3.400  14.696  1.00 83.92           O  
ATOM    760  CG1 VAL B 344       2.847  -0.080  14.279  1.00 83.92           C  
ATOM    761  CG2 VAL B 344       3.611  -2.090  12.980  1.00 83.92           C  
ATOM    762  N   LYS B 345       4.622  -3.685  16.297  1.00 86.50           N  
ATOM    763  CA  LYS B 345       4.768  -5.135  16.382  1.00 86.50           C  
ATOM    764  C   LYS B 345       3.647  -5.846  15.630  1.00 86.50           C  
ATOM    765  CB  LYS B 345       4.789  -5.588  17.842  1.00 86.50           C  
ATOM    766  O   LYS B 345       2.522  -5.346  15.565  1.00 86.50           O  
ATOM    767  CG  LYS B 345       5.957  -5.035  18.646  1.00 86.50           C  
ATOM    768  CD  LYS B 345       5.912  -5.506  20.094  1.00 86.50           C  
ATOM    769  CE  LYS B 345       7.022  -4.874  20.922  1.00 86.50           C  
ATOM    770  NZ  LYS B 345       6.943  -5.281  22.357  1.00 86.50           N  
ATOM    771  N   ILE B 346       4.111  -7.020  14.926  1.00 85.79           N  
ATOM    772  CA  ILE B 346       3.104  -7.798  14.213  1.00 85.79           C  
ATOM    773  C   ILE B 346       2.996  -9.191  14.829  1.00 85.79           C  
ATOM    774  CB  ILE B 346       3.432  -7.903  12.706  1.00 85.79           C  
ATOM    775  O   ILE B 346       3.996  -9.902  14.951  1.00 85.79           O  
ATOM    776  CG1 ILE B 346       3.525  -6.506  12.082  1.00 85.79           C  
ATOM    777  CG2 ILE B 346       2.386  -8.757  11.984  1.00 85.79           C  
ATOM    778  CD1 ILE B 346       3.989  -6.505  10.632  1.00 85.79           C  
ATOM    779  N   ASN B 347       1.783  -9.413  15.361  1.00 87.14           N  
ATOM    780  CA  ASN B 347       1.483 -10.758  15.839  1.00 87.14           C  
ATOM    781  C   ASN B 347       0.692 -11.557  14.806  1.00 87.14           C  
ATOM    782  CB  ASN B 347       0.719 -10.699  17.163  1.00 87.14           C  
ATOM    783  O   ASN B 347      -0.431 -11.189  14.459  1.00 87.14           O  
ATOM    784  CG  ASN B 347       0.538 -12.066  17.794  1.00 87.14           C  
ATOM    785  ND2 ASN B 347      -0.446 -12.185  18.678  1.00 87.14           N  
ATOM    786  OD1 ASN B 347       1.277 -13.006  17.491  1.00 87.14           O  
ATOM    787  N   MET B 348       1.383 -12.577  14.219  1.00 83.26           N  
ATOM    788  CA  MET B 348       0.732 -13.401  13.205  1.00 83.26           C  
ATOM    789  C   MET B 348       0.802 -14.879  13.578  1.00 83.26           C  
ATOM    790  CB  MET B 348       1.373 -13.177  11.835  1.00 83.26           C  
ATOM    791  O   MET B 348       1.823 -15.348  14.083  1.00 83.26           O  
ATOM    792  CG  MET B 348       0.598 -13.800  10.686  1.00 83.26           C  
ATOM    793  SD  MET B 348       1.367 -13.463   9.054  1.00 83.26           S  
ATOM    794  CE  MET B 348       3.036 -14.113   9.347  1.00 83.26           C  
ATOM    795  N   PRO B 349      -0.425 -15.735  13.690  1.00 66.70           N  
ATOM    796  CA  PRO B 349      -0.335 -17.176  13.939  1.00 66.70           C  
ATOM    797  C   PRO B 349       0.544 -17.898  12.921  1.00 66.70           C  
ATOM    798  CB  PRO B 349      -1.789 -17.643  13.834  1.00 66.70           C  
ATOM    799  O   PRO B 349       0.773 -17.383  11.823  1.00 66.70           O  
ATOM    800  CG  PRO B 349      -2.511 -16.502  13.192  1.00 66.70           C  
ATOM    801  CD  PRO B 349      -1.615 -15.297  13.216  1.00 66.70           C  
TER     802      PRO B 349                                                      
ATOM    803  N   SER C 600       6.657 -18.372   8.176  1.00 77.20           N  
ATOM    804  CA  SER C 600       7.491 -17.197   7.943  1.00 77.20           C  
ATOM    805  C   SER C 600       6.706 -16.093   7.242  1.00 77.20           C  
ATOM    806  CB  SER C 600       8.720 -17.567   7.112  1.00 77.20           C  
ATOM    807  O   SER C 600       5.684 -16.358   6.606  1.00 77.20           O  
ATOM    808  OG  SER C 600       8.363 -17.790   5.758  1.00 77.20           O  
ATOM    809  N   PHE C 601       6.966 -14.798   7.613  1.00 75.34           N  
ATOM    810  CA  PHE C 601       6.334 -13.616   7.038  1.00 75.34           C  
ATOM    811  C   PHE C 601       6.304 -13.705   5.517  1.00 75.34           C  
ATOM    812  CB  PHE C 601       7.070 -12.346   7.476  1.00 75.34           C  
ATOM    813  O   PHE C 601       5.280 -13.415   4.894  1.00 75.34           O  
ATOM    814  CG  PHE C 601       6.446 -11.076   6.963  1.00 75.34           C  
ATOM    815  CD1 PHE C 601       7.052 -10.349   5.945  1.00 75.34           C  
ATOM    816  CD2 PHE C 601       5.253 -10.609   7.499  1.00 75.34           C  
ATOM    817  CE1 PHE C 601       6.477  -9.173   5.469  1.00 75.34           C  
ATOM    818  CE2 PHE C 601       4.672  -9.435   7.028  1.00 75.34           C  
ATOM    819  CZ  PHE C 601       5.286  -8.718   6.013  1.00 75.34           C  
ATOM    820  N   TYR C 602       7.369 -14.226   4.786  1.00 85.02           N  
ATOM    821  CA  TYR C 602       7.468 -14.326   3.335  1.00 85.02           C  
ATOM    822  C   TYR C 602       6.569 -15.435   2.802  1.00 85.02           C  
ATOM    823  CB  TYR C 602       8.918 -14.581   2.911  1.00 85.02           C  
ATOM    824  O   TYR C 602       5.947 -15.286   1.747  1.00 85.02           O  
ATOM    825  CG  TYR C 602       9.859 -13.453   3.257  1.00 85.02           C  
ATOM    826  CD1 TYR C 602       9.566 -12.140   2.895  1.00 85.02           C  
ATOM    827  CD2 TYR C 602      11.043 -13.696   3.945  1.00 85.02           C  
ATOM    828  CE1 TYR C 602      10.430 -11.097   3.209  1.00 85.02           C  
ATOM    829  CE2 TYR C 602      11.915 -12.661   4.265  1.00 85.02           C  
ATOM    830  OH  TYR C 602      12.460 -10.338   4.208  1.00 85.02           O  
ATOM    831  CZ  TYR C 602      11.600 -11.367   3.894  1.00 85.02           C  
ATOM    832  N   GLN C 603       6.416 -16.462   3.561  1.00 82.39           N  
ATOM    833  CA  GLN C 603       5.490 -17.537   3.220  1.00 82.39           C  
ATOM    834  C   GLN C 603       4.042 -17.064   3.304  1.00 82.39           C  
ATOM    835  CB  GLN C 603       5.703 -18.741   4.138  1.00 82.39           C  
ATOM    836  O   GLN C 603       3.222 -17.403   2.449  1.00 82.39           O  
ATOM    837  CG  GLN C 603       4.857 -19.953   3.770  1.00 82.39           C  
ATOM    838  CD  GLN C 603       5.249 -20.559   2.436  1.00 82.39           C  
ATOM    839  NE2 GLN C 603       4.265 -21.069   1.704  1.00 82.39           N  
ATOM    840  OE1 GLN C 603       6.428 -20.569   2.065  1.00 82.39           O  
ATOM    841  N   ALA C 604       3.727 -16.316   4.219  1.00 78.18           N  
ATOM    842  CA  ALA C 604       2.393 -15.754   4.412  1.00 78.18           C  
ATOM    843  C   ALA C 604       2.034 -14.791   3.284  1.00 78.18           C  
ATOM    844  CB  ALA C 604       2.304 -15.045   5.761  1.00 78.18           C  
ATOM    845  O   ALA C 604       0.890 -14.763   2.824  1.00 78.18           O  
ATOM    846  N   ILE C 605       3.036 -14.039   2.782  1.00 83.87           N  
ATOM    847  CA  ILE C 605       2.867 -13.133   1.652  1.00 83.87           C  
ATOM    848  C   ILE C 605       2.572 -13.935   0.386  1.00 83.87           C  
ATOM    849  CB  ILE C 605       4.116 -12.247   1.446  1.00 83.87           C  
ATOM    850  O   ILE C 605       1.660 -13.597  -0.372  1.00 83.87           O  
ATOM    851  CG1 ILE C 605       4.266 -11.257   2.607  1.00 83.87           C  
ATOM    852  CG2 ILE C 605       4.041 -11.511   0.105  1.00 83.87           C  
ATOM    853  CD1 ILE C 605       5.557 -10.451   2.571  1.00 83.87           C  
ATOM    854  N   ALA C 606       3.314 -15.040   0.169  1.00 86.32           N  
ATOM    855  CA  ALA C 606       3.120 -15.891  -1.003  1.00 86.32           C  
ATOM    856  C   ALA C 606       1.734 -16.529  -0.994  1.00 86.32           C  
ATOM    857  CB  ALA C 606       4.198 -16.971  -1.061  1.00 86.32           C  
ATOM    858  O   ALA C 606       1.074 -16.610  -2.033  1.00 86.32           O  
ATOM    859  N   GLU C 607       1.300 -16.887   0.174  1.00 86.11           N  
ATOM    860  CA  GLU C 607      -0.025 -17.482   0.317  1.00 86.11           C  
ATOM    861  C   GLU C 607      -1.122 -16.470  -0.001  1.00 86.11           C  
ATOM    862  CB  GLU C 607      -0.216 -18.038   1.731  1.00 86.11           C  
ATOM    863  O   GLU C 607      -2.149 -16.823  -0.585  1.00 86.11           O  
ATOM    864  CG  GLU C 607       0.581 -19.305   2.007  1.00 86.11           C  
ATOM    865  CD  GLU C 607       0.540 -19.734   3.464  1.00 86.11           C  
ATOM    866  OE1 GLU C 607       1.167 -20.760   3.813  1.00 86.11           O  
ATOM    867  OE2 GLU C 607      -0.126 -19.040   4.264  1.00 86.11           O  
ATOM    868  N   ALA C 608      -0.873 -15.224   0.363  1.00 79.98           N  
ATOM    869  CA  ALA C 608      -1.826 -14.149   0.099  1.00 79.98           C  
ATOM    870  C   ALA C 608      -1.901 -13.836  -1.393  1.00 79.98           C  
ATOM    871  CB  ALA C 608      -1.446 -12.896   0.884  1.00 79.98           C  
ATOM    872  O   ALA C 608      -2.934 -13.380  -1.887  1.00 79.98           O  
ATOM    873  N   LEU C 609      -0.813 -14.164  -2.026  1.00 84.70           N  
ATOM    874  CA  LEU C 609      -0.704 -13.786  -3.431  1.00 84.70           C  
ATOM    875  C   LEU C 609      -0.978 -14.980  -4.338  1.00 84.70           C  
ATOM    876  CB  LEU C 609       0.685 -13.213  -3.725  1.00 84.70           C  
ATOM    877  O   LEU C 609      -0.867 -14.873  -5.562  1.00 84.70           O  
ATOM    878  CG  LEU C 609       1.042 -11.903  -3.021  1.00 84.70           C  
ATOM    879  CD1 LEU C 609       2.482 -11.510  -3.331  1.00 84.70           C  
ATOM    880  CD2 LEU C 609       0.079 -10.795  -3.432  1.00 84.70           C  
ATOM    881  N   ALA C 610      -1.294 -16.107  -3.770  1.00 87.81           N  
ATOM    882  CA  ALA C 610      -1.682 -17.295  -4.527  1.00 87.81           C  
ATOM    883  C   ALA C 610      -2.911 -17.019  -5.388  1.00 87.81           C  
ATOM    884  CB  ALA C 610      -1.949 -18.464  -3.582  1.00 87.81           C  
ATOM    885  O   ALA C 610      -3.709 -16.132  -5.076  1.00 87.81           O  
ATOM    886  N   PRO C 611      -3.103 -17.637  -6.564  1.00 90.29           N  
ATOM    887  CA  PRO C 611      -2.308 -18.805  -6.949  1.00 90.29           C  
ATOM    888  C   PRO C 611      -1.086 -18.438  -7.787  1.00 90.29           C  
ATOM    889  CB  PRO C 611      -3.294 -19.649  -7.762  1.00 90.29           C  
ATOM    890  O   PRO C 611      -0.298 -19.314  -8.153  1.00 90.29           O  
ATOM    891  CG  PRO C 611      -4.181 -18.654  -8.438  1.00 90.29           C  
ATOM    892  CD  PRO C 611      -4.375 -17.484  -7.517  1.00 90.29           C  
ATOM    893  N   ASN C 612      -0.792 -17.142  -7.976  1.00 89.62           N  
ATOM    894  CA  ASN C 612       0.139 -16.662  -8.992  1.00 89.62           C  
ATOM    895  C   ASN C 612       1.541 -16.467  -8.421  1.00 89.62           C  
ATOM    896  CB  ASN C 612      -0.369 -15.358  -9.610  1.00 89.62           C  
ATOM    897  O   ASN C 612       2.503 -16.300  -9.172  1.00 89.62           O  
ATOM    898  CG  ASN C 612      -1.671 -15.537 -10.366  1.00 89.62           C  
ATOM    899  ND2 ASN C 612      -2.601 -14.610 -10.172  1.00 89.62           N  
ATOM    900  OD1 ASN C 612      -1.840 -16.502 -11.116  1.00 89.62           O  
ATOM    901  N   VAL C 613       1.637 -16.580  -7.149  1.00 90.70           N  
ATOM    902  CA  VAL C 613       2.933 -16.387  -6.506  1.00 90.70           C  
ATOM    903  C   VAL C 613       3.189 -17.516  -5.510  1.00 90.70           C  
ATOM    904  CB  VAL C 613       3.014 -15.019  -5.793  1.00 90.70           C  
ATOM    905  O   VAL C 613       2.316 -17.854  -4.707  1.00 90.70           O  
ATOM    906  CG1 VAL C 613       4.385 -14.827  -5.146  1.00 90.70           C  
ATOM    907  CG2 VAL C 613       2.721 -13.887  -6.776  1.00 90.70           C  
ATOM    908  N   THR C 614       4.384 -18.191  -5.628  1.00 93.32           N  
ATOM    909  CA  THR C 614       4.876 -19.143  -4.638  1.00 93.32           C  
ATOM    910  C   THR C 614       6.208 -18.678  -4.055  1.00 93.32           C  
ATOM    911  CB  THR C 614       5.042 -20.548  -5.248  1.00 93.32           C  
ATOM    912  O   THR C 614       6.879 -17.821  -4.634  1.00 93.32           O  
ATOM    913  CG2 THR C 614       3.722 -21.062  -5.813  1.00 93.32           C  
ATOM    914  OG1 THR C 614       6.011 -20.493  -6.302  1.00 93.32           O  
ATOM    915  N   TYR C 615       6.469 -19.200  -2.786  1.00 93.13           N  
ATOM    916  CA  TYR C 615       7.709 -18.802  -2.129  1.00 93.13           C  
ATOM    917  C   TYR C 615       8.567 -20.018  -1.801  1.00 93.13           C  
ATOM    918  CB  TYR C 615       7.411 -18.013  -0.851  1.00 93.13           C  
ATOM    919  O   TYR C 615       8.081 -20.989  -1.217  1.00 93.13           O  
ATOM    920  CG  TYR C 615       8.648 -17.567  -0.110  1.00 93.13           C  
ATOM    921  CD1 TYR C 615       8.947 -18.071   1.153  1.00 93.13           C  
ATOM    922  CD2 TYR C 615       9.520 -16.639  -0.671  1.00 93.13           C  
ATOM    923  CE1 TYR C 615      10.085 -17.662   1.840  1.00 93.13           C  
ATOM    924  CE2 TYR C 615      10.660 -16.223   0.007  1.00 93.13           C  
ATOM    925  OH  TYR C 615      12.062 -16.330   1.936  1.00 93.13           O  
ATOM    926  CZ  TYR C 615      10.934 -16.739   1.260  1.00 93.13           C  
ATOM    927  N   ASP C 616       9.878 -19.976  -2.343  1.00 92.72           N  
ATOM    928  CA  ASP C 616      10.876 -20.998  -2.043  1.00 92.72           C  
ATOM    929  C   ASP C 616      11.802 -20.547  -0.916  1.00 92.72           C  
ATOM    930  CB  ASP C 616      11.692 -21.334  -3.293  1.00 92.72           C  
ATOM    931  O   ASP C 616      12.686 -19.713  -1.128  1.00 92.72           O  
ATOM    932  CG  ASP C 616      12.624 -22.516  -3.092  1.00 92.72           C  
ATOM    933  OD1 ASP C 616      12.980 -22.823  -1.933  1.00 92.72           O  
ATOM    934  OD2 ASP C 616      13.009 -23.146  -4.101  1.00 92.72           O  
ATOM    935  N   GLU C 617      11.563 -21.135   0.232  1.00 89.47           N  
ATOM    936  CA  GLU C 617      12.285 -20.720   1.431  1.00 89.47           C  
ATOM    937  C   GLU C 617      13.774 -21.033   1.315  1.00 89.47           C  
ATOM    938  CB  GLU C 617      11.701 -21.398   2.673  1.00 89.47           C  
ATOM    939  O   GLU C 617      14.614 -20.265   1.789  1.00 89.47           O  
ATOM    940  CG  GLU C 617      12.184 -20.799   3.985  1.00 89.47           C  
ATOM    941  CD  GLU C 617      11.396 -21.284   5.192  1.00 89.47           C  
ATOM    942  OE1 GLU C 617      11.670 -20.820   6.322  1.00 89.47           O  
ATOM    943  OE2 GLU C 617      10.499 -22.136   5.006  1.00 89.47           O  
ATOM    944  N   ALA C 618      14.165 -22.123   0.677  1.00 89.77           N  
ATOM    945  CA  ALA C 618      15.542 -22.586   0.525  1.00 89.77           C  
ATOM    946  C   ALA C 618      16.363 -21.604  -0.305  1.00 89.77           C  
ATOM    947  CB  ALA C 618      15.570 -23.972  -0.115  1.00 89.77           C  
ATOM    948  O   ALA C 618      17.526 -21.337   0.008  1.00 89.77           O  
ATOM    949  N   THR C 619      15.726 -20.991  -1.206  1.00 90.22           N  
ATOM    950  CA  THR C 619      16.437 -20.106  -2.122  1.00 90.22           C  
ATOM    951  C   THR C 619      16.004 -18.657  -1.918  1.00 90.22           C  
ATOM    952  CB  THR C 619      16.202 -20.513  -3.588  1.00 90.22           C  
ATOM    953  O   THR C 619      16.462 -17.761  -2.630  1.00 90.22           O  
ATOM    954  CG2 THR C 619      16.676 -21.940  -3.845  1.00 90.22           C  
ATOM    955  OG1 THR C 619      14.803 -20.426  -3.884  1.00 90.22           O  
ATOM    956  N   ASN C 620      15.171 -18.369  -0.960  1.00 88.31           N  
ATOM    957  CA  ASN C 620      14.646 -17.035  -0.686  1.00 88.31           C  
ATOM    958  C   ASN C 620      14.144 -16.359  -1.959  1.00 88.31           C  
ATOM    959  CB  ASN C 620      15.709 -16.169  -0.008  1.00 88.31           C  
ATOM    960  O   ASN C 620      14.440 -15.187  -2.202  1.00 88.31           O  
ATOM    961  CG  ASN C 620      15.112 -15.005   0.759  1.00 88.31           C  
ATOM    962  ND2 ASN C 620      15.854 -13.908   0.844  1.00 88.31           N  
ATOM    963  OD1 ASN C 620      13.994 -15.093   1.272  1.00 88.31           O  
ATOM    964  N   THR C 621      13.271 -17.135  -2.703  1.00 90.81           N  
ATOM    965  CA  THR C 621      12.815 -16.713  -4.022  1.00 90.81           C  
ATOM    966  C   THR C 621      11.294 -16.779  -4.116  1.00 90.81           C  
ATOM    967  CB  THR C 621      13.438 -17.579  -5.132  1.00 90.81           C  
ATOM    968  O   THR C 621      10.686 -17.779  -3.730  1.00 90.81           O  
ATOM    969  CG2 THR C 621      12.991 -17.110  -6.513  1.00 90.81           C  
ATOM    970  OG1 THR C 621      14.867 -17.495  -5.051  1.00 90.81           O  
ATOM    971  N   PHE C 622      10.685 -15.622  -4.616  1.00 92.37           N  
ATOM    972  CA  PHE C 622       9.284 -15.628  -5.019  1.00 92.37           C  
ATOM    973  C   PHE C 622       9.142 -16.040  -6.479  1.00 92.37           C  
ATOM    974  CB  PHE C 622       8.655 -14.248  -4.799  1.00 92.37           C  
ATOM    975  O   PHE C 622       9.810 -15.486  -7.354  1.00 92.37           O  
ATOM    976  CG  PHE C 622       8.294 -13.966  -3.366  1.00 92.37           C  
ATOM    977  CD1 PHE C 622       7.032 -14.280  -2.878  1.00 92.37           C  
ATOM    978  CD2 PHE C 622       9.218 -13.387  -2.506  1.00 92.37           C  
ATOM    979  CE1 PHE C 622       6.695 -14.021  -1.551  1.00 92.37           C  
ATOM    980  CE2 PHE C 622       8.889 -13.125  -1.179  1.00 92.37           C  
ATOM    981  CZ  PHE C 622       7.627 -13.441  -0.704  1.00 92.37           C  
ATOM    982  N   ASN C 623       8.362 -17.112  -6.696  1.00 92.16           N  
ATOM    983  CA  ASN C 623       8.073 -17.550  -8.057  1.00 92.16           C  
ATOM    984  C   ASN C 623       6.727 -17.020  -8.543  1.00 92.16           C  
ATOM    985  CB  ASN C 623       8.106 -19.078  -8.148  1.00 92.16           C  
ATOM    986  O   ASN C 623       5.686 -17.331  -7.961  1.00 92.16           O  
ATOM    987  CG  ASN C 623       9.466 -19.654  -7.806  1.00 92.16           C  
ATOM    988  ND2 ASN C 623       9.522 -20.451  -6.745  1.00 92.16           N  
ATOM    989  OD1 ASN C 623      10.457 -19.384  -8.488  1.00 92.16           O  
ATOM    990  N   VAL C 624       6.848 -16.210  -9.700  1.00 91.54           N  
ATOM    991  CA  VAL C 624       5.664 -15.482 -10.147  1.00 91.54           C  
ATOM    992  C   VAL C 624       5.203 -16.025 -11.497  1.00 91.54           C  
ATOM    993  CB  VAL C 624       5.936 -13.964 -10.247  1.00 91.54           C  
ATOM    994  O   VAL C 624       5.947 -15.977 -12.479  1.00 91.54           O  
ATOM    995  CG1 VAL C 624       4.667 -13.214 -10.647  1.00 91.54           C  
ATOM    996  CG2 VAL C 624       6.480 -13.431  -8.923  1.00 91.54           C  
ATOM    997  N   THR C 625       4.062 -16.644 -11.577  1.00 88.97           N  
ATOM    998  CA  THR C 625       3.526 -17.185 -12.821  1.00 88.97           C  
ATOM    999  C   THR C 625       2.743 -16.118 -13.581  1.00 88.97           C  
ATOM   1000  CB  THR C 625       2.618 -18.400 -12.556  1.00 88.97           C  
ATOM   1001  O   THR C 625       2.779 -16.074 -14.813  1.00 88.97           O  
ATOM   1002  CG2 THR C 625       3.429 -19.597 -12.071  1.00 88.97           C  
ATOM   1003  OG1 THR C 625       1.650 -18.057 -11.557  1.00 88.97           O  
ATOM   1004  N   LYS C 626       2.080 -15.206 -12.829  1.00 84.95           N  
ATOM   1005  CA  LYS C 626       1.374 -14.029 -13.326  1.00 84.95           C  
ATOM   1006  C   LYS C 626       1.461 -12.875 -12.331  1.00 84.95           C  
ATOM   1007  CB  LYS C 626      -0.090 -14.363 -13.613  1.00 84.95           C  
ATOM   1008  O   LYS C 626       1.093 -13.025 -11.164  1.00 84.95           O  
ATOM   1009  CG  LYS C 626      -0.866 -13.232 -14.272  1.00 84.95           C  
ATOM   1010  CD  LYS C 626      -2.294 -13.649 -14.600  1.00 84.95           C  
ATOM   1011  CE  LYS C 626      -3.074 -12.514 -15.248  1.00 84.95           C  
ATOM   1012  NZ  LYS C 626      -4.468 -12.926 -15.593  1.00 84.95           N  
ATOM   1013  N   LEU C 627       1.939 -11.717 -12.832  1.00 81.00           N  
ATOM   1014  CA  LEU C 627       2.085 -10.558 -11.958  1.00 81.00           C  
ATOM   1015  C   LEU C 627       0.783  -9.767 -11.882  1.00 81.00           C  
ATOM   1016  CB  LEU C 627       3.217  -9.653 -12.451  1.00 81.00           C  
ATOM   1017  O   LEU C 627       0.368  -9.151 -12.866  1.00 81.00           O  
ATOM   1018  CG  LEU C 627       3.731  -8.608 -11.459  1.00 81.00           C  
ATOM   1019  CD1 LEU C 627       4.395  -9.290 -10.268  1.00 81.00           C  
ATOM   1020  CD2 LEU C 627       4.701  -7.652 -12.144  1.00 81.00           C  
ATOM   1021  N   THR C 628       0.175  -9.853 -10.708  1.00 83.23           N  
ATOM   1022  CA  THR C 628      -0.986  -9.011 -10.439  1.00 83.23           C  
ATOM   1023  C   THR C 628      -0.555  -7.661  -9.874  1.00 83.23           C  
ATOM   1024  CB  THR C 628      -1.956  -9.695  -9.459  1.00 83.23           C  
ATOM   1025  O   THR C 628       0.579  -7.506  -9.415  1.00 83.23           O  
ATOM   1026  CG2 THR C 628      -2.380 -11.068  -9.972  1.00 83.23           C  
ATOM   1027  OG1 THR C 628      -1.312  -9.850  -8.188  1.00 83.23           O  
ATOM   1028  N   PRO C 629      -1.375  -6.660 -10.051  1.00 69.40           N  
ATOM   1029  CA  PRO C 629      -1.036  -5.353  -9.481  1.00 69.40           C  
ATOM   1030  C   PRO C 629      -0.655  -5.434  -8.005  1.00 69.40           C  
ATOM   1031  CB  PRO C 629      -2.321  -4.543  -9.670  1.00 69.40           C  
ATOM   1032  O   PRO C 629       0.301  -4.783  -7.574  1.00 69.40           O  
ATOM   1033  CG  PRO C 629      -2.962  -5.122 -10.890  1.00 69.40           C  
ATOM   1034  CD  PRO C 629      -2.721  -6.604 -10.897  1.00 69.40           C  
ATOM   1035  N   GLU C 630      -1.333  -6.152  -7.225  1.00 71.28           N  
ATOM   1036  CA  GLU C 630      -1.036  -6.349  -5.809  1.00 71.28           C  
ATOM   1037  C   GLU C 630       0.320  -7.023  -5.618  1.00 71.28           C  
ATOM   1038  CB  GLU C 630      -2.135  -7.178  -5.140  1.00 71.28           C  
ATOM   1039  O   GLU C 630       1.100  -6.624  -4.751  1.00 71.28           O  
ATOM   1040  CG  GLU C 630      -3.480  -6.471  -5.064  1.00 71.28           C  
ATOM   1041  CD  GLU C 630      -4.306  -6.616  -6.332  1.00 71.28           C  
ATOM   1042  OE1 GLU C 630      -5.451  -6.110  -6.372  1.00 71.28           O  
ATOM   1043  OE2 GLU C 630      -3.805  -7.241  -7.294  1.00 71.28           O  
ATOM   1044  N   ALA C 631       0.577  -8.097  -6.389  1.00 80.16           N  
ATOM   1045  CA  ALA C 631       1.854  -8.804  -6.337  1.00 80.16           C  
ATOM   1046  C   ALA C 631       2.998  -7.904  -6.794  1.00 80.16           C  
ATOM   1047  CB  ALA C 631       1.799 -10.066  -7.194  1.00 80.16           C  
ATOM   1048  O   ALA C 631       4.098  -7.959  -6.239  1.00 80.16           O  
ATOM   1049  N   ALA C 632       2.770  -7.082  -7.715  1.00 77.42           N  
ATOM   1050  CA  ALA C 632       3.753  -6.142  -8.248  1.00 77.42           C  
ATOM   1051  C   ALA C 632       4.184  -5.137  -7.184  1.00 77.42           C  
ATOM   1052  CB  ALA C 632       3.188  -5.415  -9.465  1.00 77.42           C  
ATOM   1053  O   ALA C 632       5.373  -4.844  -7.043  1.00 77.42           O  
ATOM   1054  N   ILE C 633       3.266  -4.650  -6.435  1.00 71.31           N  
ATOM   1055  CA  ILE C 633       3.524  -3.672  -5.384  1.00 71.31           C  
ATOM   1056  C   ILE C 633       4.355  -4.313  -4.275  1.00 71.31           C  
ATOM   1057  CB  ILE C 633       2.209  -3.102  -4.807  1.00 71.31           C  
ATOM   1058  O   ILE C 633       5.380  -3.766  -3.863  1.00 71.31           O  
ATOM   1059  CG1 ILE C 633       1.458  -2.303  -5.879  1.00 71.31           C  
ATOM   1060  CG2 ILE C 633       2.489  -2.237  -3.575  1.00 71.31           C  
ATOM   1061  CD1 ILE C 633       0.028  -1.947  -5.497  1.00 71.31           C  
ATOM   1062  N   ILE C 634       3.920  -5.417  -3.885  1.00 73.90           N  
ATOM   1063  CA  ILE C 634       4.528  -6.129  -2.766  1.00 73.90           C  
ATOM   1064  C   ILE C 634       5.913  -6.632  -3.167  1.00 73.90           C  
ATOM   1065  CB  ILE C 634       3.644  -7.308  -2.299  1.00 73.90           C  
ATOM   1066  O   ILE C 634       6.887  -6.433  -2.438  1.00 73.90           O  
ATOM   1067  CG1 ILE C 634       2.330  -6.787  -1.705  1.00 73.90           C  
ATOM   1068  CG2 ILE C 634       4.396  -8.178  -1.288  1.00 73.90           C  
ATOM   1069  CD1 ILE C 634       1.321  -7.880  -1.381  1.00 73.90           C  
ATOM   1070  N   LEU C 635       6.112  -7.307  -4.293  1.00 81.28           N  
ATOM   1071  CA  LEU C 635       7.366  -7.901  -4.743  1.00 81.28           C  
ATOM   1072  C   LEU C 635       8.380  -6.821  -5.106  1.00 81.28           C  
ATOM   1073  CB  LEU C 635       7.125  -8.816  -5.946  1.00 81.28           C  
ATOM   1074  O   LEU C 635       9.581  -6.995  -4.890  1.00 81.28           O  
ATOM   1075  CG  LEU C 635       6.328 -10.094  -5.677  1.00 81.28           C  
ATOM   1076  CD1 LEU C 635       6.113 -10.867  -6.974  1.00 81.28           C  
ATOM   1077  CD2 LEU C 635       7.041 -10.961  -4.644  1.00 81.28           C  
ATOM   1078  N   TYR C 636       7.881  -5.666  -5.664  1.00 75.98           N  
ATOM   1079  CA  TYR C 636       8.756  -4.525  -5.910  1.00 75.98           C  
ATOM   1080  C   TYR C 636       9.384  -4.029  -4.614  1.00 75.98           C  
ATOM   1081  CB  TYR C 636       7.980  -3.388  -6.582  1.00 75.98           C  
ATOM   1082  O   TYR C 636      10.589  -3.772  -4.559  1.00 75.98           O  
ATOM   1083  CG  TYR C 636       8.783  -2.121  -6.751  1.00 75.98           C  
ATOM   1084  CD1 TYR C 636       8.591  -1.033  -5.903  1.00 75.98           C  
ATOM   1085  CD2 TYR C 636       9.735  -2.010  -7.759  1.00 75.98           C  
ATOM   1086  CE1 TYR C 636       9.328   0.137  -6.056  1.00 75.98           C  
ATOM   1087  CE2 TYR C 636      10.478  -0.845  -7.921  1.00 75.98           C  
ATOM   1088  OH  TYR C 636      11.000   1.377  -7.222  1.00 75.98           O  
ATOM   1089  CZ  TYR C 636      10.268   0.221  -7.066  1.00 75.98           C  
ATOM   1090  N   GLU C 637       8.487  -3.900  -3.590  1.00 73.64           N  
ATOM   1091  CA  GLU C 637       8.968  -3.407  -2.303  1.00 73.64           C  
ATOM   1092  C   GLU C 637       9.988  -4.364  -1.692  1.00 73.64           C  
ATOM   1093  CB  GLU C 637       7.799  -3.198  -1.336  1.00 73.64           C  
ATOM   1094  O   GLU C 637      10.997  -3.929  -1.132  1.00 73.64           O  
ATOM   1095  CG  GLU C 637       6.948  -1.978  -1.656  1.00 73.64           C  
ATOM   1096  CD  GLU C 637       7.654  -0.662  -1.370  1.00 73.64           C  
ATOM   1097  OE1 GLU C 637       7.276   0.372  -1.966  1.00 73.64           O  
ATOM   1098  OE2 GLU C 637       8.593  -0.665  -0.543  1.00 73.64           O  
ATOM   1099  N   LEU C 638       9.829  -5.593  -1.827  1.00 76.72           N  
ATOM   1100  CA  LEU C 638      10.697  -6.633  -1.287  1.00 76.72           C  
ATOM   1101  C   LEU C 638      12.000  -6.717  -2.074  1.00 76.72           C  
ATOM   1102  CB  LEU C 638       9.986  -7.989  -1.308  1.00 76.72           C  
ATOM   1103  O   LEU C 638      13.070  -6.912  -1.493  1.00 76.72           O  
ATOM   1104  CG  LEU C 638       8.787  -8.140  -0.371  1.00 76.72           C  
ATOM   1105  CD1 LEU C 638       8.112  -9.490  -0.588  1.00 76.72           C  
ATOM   1106  CD2 LEU C 638       9.220  -7.981   1.083  1.00 76.72           C  
ATOM   1107  N   LYS C 639      11.972  -6.702  -3.437  1.00 76.34           N  
ATOM   1108  CA  LYS C 639      13.134  -6.749  -4.320  1.00 76.34           C  
ATOM   1109  C   LYS C 639      14.034  -5.534  -4.109  1.00 76.34           C  
ATOM   1110  CB  LYS C 639      12.694  -6.827  -5.782  1.00 76.34           C  
ATOM   1111  O   LYS C 639      15.261  -5.651  -4.142  1.00 76.34           O  
ATOM   1112  CG  LYS C 639      13.842  -7.008  -6.765  1.00 76.34           C  
ATOM   1113  CD  LYS C 639      13.334  -7.234  -8.183  1.00 76.34           C  
ATOM   1114  CE  LYS C 639      14.481  -7.436  -9.164  1.00 76.34           C  
ATOM   1115  NZ  LYS C 639      13.986  -7.709 -10.546  1.00 76.34           N  
ATOM   1116  N   ARG C 640      13.575  -4.440  -3.970  1.00 69.24           N  
ATOM   1117  CA  ARG C 640      14.317  -3.199  -3.776  1.00 69.24           C  
ATOM   1118  C   ARG C 640      15.287  -3.317  -2.605  1.00 69.24           C  
ATOM   1119  CB  ARG C 640      13.358  -2.029  -3.545  1.00 69.24           C  
ATOM   1120  O   ARG C 640      16.400  -2.790  -2.658  1.00 69.24           O  
ATOM   1121  CG  ARG C 640      14.053  -0.690  -3.357  1.00 69.24           C  
ATOM   1122  CD  ARG C 640      13.063   0.416  -3.016  1.00 69.24           C  
ATOM   1123  NE  ARG C 640      13.744   1.663  -2.679  1.00 69.24           N  
ATOM   1124  NH1 ARG C 640      11.839   2.748  -1.952  1.00 69.24           N  
ATOM   1125  NH2 ARG C 640      13.862   3.824  -1.912  1.00 69.24           N  
ATOM   1126  CZ  ARG C 640      13.147   2.742  -2.182  1.00 69.24           C  
ATOM   1127  N   TYR C 641      14.948  -3.993  -1.644  1.00 69.36           N  
ATOM   1128  CA  TYR C 641      15.770  -4.077  -0.443  1.00 69.36           C  
ATOM   1129  C   TYR C 641      16.579  -5.368  -0.425  1.00 69.36           C  
ATOM   1130  CB  TYR C 641      14.898  -3.990   0.813  1.00 69.36           C  
ATOM   1131  O   TYR C 641      17.099  -5.768   0.620  1.00 69.36           O  
ATOM   1132  CG  TYR C 641      14.251  -2.641   1.011  1.00 69.36           C  
ATOM   1133  CD1 TYR C 641      14.996  -1.545   1.441  1.00 69.36           C  
ATOM   1134  CD2 TYR C 641      12.893  -2.459   0.768  1.00 69.36           C  
ATOM   1135  CE1 TYR C 641      14.403  -0.300   1.626  1.00 69.36           C  
ATOM   1136  CE2 TYR C 641      12.290  -1.219   0.950  1.00 69.36           C  
ATOM   1137  OH  TYR C 641      12.460   1.083   1.560  1.00 69.36           O  
ATOM   1138  CZ  TYR C 641      13.052  -0.147   1.378  1.00 69.36           C  
ATOM   1139  N   ASN C 642      16.683  -5.911  -1.555  1.00 70.86           N  
ATOM   1140  CA  ASN C 642      17.460  -7.122  -1.794  1.00 70.86           C  
ATOM   1141  C   ASN C 642      17.139  -8.206  -0.769  1.00 70.86           C  
ATOM   1142  CB  ASN C 642      18.958  -6.809  -1.784  1.00 70.86           C  
ATOM   1143  O   ASN C 642      18.026  -8.950  -0.347  1.00 70.86           O  
ATOM   1144  CG  ASN C 642      19.393  -5.995  -2.987  1.00 70.86           C  
ATOM   1145  ND2 ASN C 642      20.369  -5.117  -2.788  1.00 70.86           N  
ATOM   1146  OD1 ASN C 642      18.855  -6.154  -4.086  1.00 70.86           O  
ATOM   1147  N   GLU C 643      15.965  -8.259  -0.359  1.00 72.13           N  
ATOM   1148  CA  GLU C 643      15.530  -9.153   0.711  1.00 72.13           C  
ATOM   1149  C   GLU C 643      15.078 -10.500   0.155  1.00 72.13           C  
ATOM   1150  CB  GLU C 643      14.400  -8.512   1.521  1.00 72.13           C  
ATOM   1151  O   GLU C 643      15.197 -11.526   0.827  1.00 72.13           O  
ATOM   1152  CG  GLU C 643      14.839  -7.310   2.344  1.00 72.13           C  
ATOM   1153  CD  GLU C 643      13.808  -6.880   3.375  1.00 72.13           C  
ATOM   1154  OE1 GLU C 643      13.984  -5.810   4.001  1.00 72.13           O  
ATOM   1155  OE2 GLU C 643      12.815  -7.619   3.558  1.00 72.13           O  
ATOM   1156  N   VAL C 644      14.755 -10.506  -1.143  1.00 82.63           N  
ATOM   1157  CA  VAL C 644      14.269 -11.735  -1.762  1.00 82.63           C  
ATOM   1158  C   VAL C 644      14.649 -11.753  -3.241  1.00 82.63           C  
ATOM   1159  CB  VAL C 644      12.740 -11.886  -1.602  1.00 82.63           C  
ATOM   1160  O   VAL C 644      14.960 -10.710  -3.821  1.00 82.63           O  
ATOM   1161  CG1 VAL C 644      12.356 -11.956  -0.125  1.00 82.63           C  
ATOM   1162  CG2 VAL C 644      12.016 -10.731  -2.291  1.00 82.63           C  
ATOM   1163  N   LYS C 645      14.791 -12.905  -3.797  1.00 85.63           N  
ATOM   1164  CA  LYS C 645      14.882 -13.085  -5.243  1.00 85.63           C  
ATOM   1165  C   LYS C 645      13.500 -13.277  -5.861  1.00 85.63           C  
ATOM   1166  CB  LYS C 645      15.778 -14.278  -5.580  1.00 85.63           C  
ATOM   1167  O   LYS C 645      12.602 -13.834  -5.227  1.00 85.63           O  
ATOM   1168  CG  LYS C 645      17.218 -14.121  -5.117  1.00 85.63           C  
ATOM   1169  CD  LYS C 645      18.054 -15.345  -5.466  1.00 85.63           C  
ATOM   1170  CE  LYS C 645      19.470 -15.233  -4.916  1.00 85.63           C  
ATOM   1171  NZ  LYS C 645      20.273 -16.459  -5.198  1.00 85.63           N  
ATOM   1172  N   ILE C 646      13.372 -12.600  -7.119  1.00 85.34           N  
ATOM   1173  CA  ILE C 646      12.099 -12.765  -7.813  1.00 85.34           C  
ATOM   1174  C   ILE C 646      12.322 -13.499  -9.133  1.00 85.34           C  
ATOM   1175  CB  ILE C 646      11.412 -11.404  -8.066  1.00 85.34           C  
ATOM   1176  O   ILE C 646      13.140 -13.077  -9.955  1.00 85.34           O  
ATOM   1177  CG1 ILE C 646      11.171 -10.673  -6.740  1.00 85.34           C  
ATOM   1178  CG2 ILE C 646      10.100 -11.595  -8.832  1.00 85.34           C  
ATOM   1179  CD1 ILE C 646      10.637  -9.257  -6.902  1.00 85.34           C  
ATOM   1180  N   ASN C 647      11.690 -14.696  -9.154  1.00 86.83           N  
ATOM   1181  CA  ASN C 647      11.681 -15.436 -10.411  1.00 86.83           C  
ATOM   1182  C   ASN C 647      10.380 -15.220 -11.179  1.00 86.83           C  
ATOM   1183  CB  ASN C 647      11.907 -16.928 -10.158  1.00 86.83           C  
ATOM   1184  O   ASN C 647       9.306 -15.595 -10.707  1.00 86.83           O  
ATOM   1185  CG  ASN C 647      12.080 -17.719 -11.440  1.00 86.83           C  
ATOM   1186  ND2 ASN C 647      11.832 -19.021 -11.371  1.00 86.83           N  
ATOM   1187  OD1 ASN C 647      12.434 -17.163 -12.483  1.00 86.83           O  
ATOM   1188  N   MET C 648      10.497 -14.488 -12.298  1.00 82.84           N  
ATOM   1189  CA  MET C 648       9.313 -14.203 -13.103  1.00 82.84           C  
ATOM   1190  C   MET C 648       9.527 -14.623 -14.554  1.00 82.84           C  
ATOM   1191  CB  MET C 648       8.961 -12.716 -13.036  1.00 82.84           C  
ATOM   1192  O   MET C 648      10.605 -14.413 -15.112  1.00 82.84           O  
ATOM   1193  CG  MET C 648       7.614 -12.376 -13.654  1.00 82.84           C  
ATOM   1194  SD  MET C 648       7.187 -10.600 -13.477  1.00 82.84           S  
ATOM   1195  CE  MET C 648       8.532  -9.850 -14.436  1.00 82.84           C  
ATOM   1196  N   PRO C 649       8.619 -15.595 -15.254  1.00 65.40           N  
ATOM   1197  CA  PRO C 649       8.775 -15.917 -16.675  1.00 65.40           C  
ATOM   1198  C   PRO C 649       8.754 -14.678 -17.567  1.00 65.40           C  
ATOM   1199  CB  PRO C 649       7.573 -16.819 -16.965  1.00 65.40           C  
ATOM   1200  O   PRO C 649       8.245 -13.629 -17.162  1.00 65.40           O  
ATOM   1201  CG  PRO C 649       6.673 -16.649 -15.784  1.00 65.40           C  
ATOM   1202  CD  PRO C 649       7.433 -15.932 -14.705  1.00 65.40           C  
TER    1203      PRO C 649                                                      
ATOM   1204  N   SER D 900      10.674  -7.203 -19.267  1.00 76.99           N  
ATOM   1205  CA  SER D 900      11.235  -6.356 -18.219  1.00 76.99           C  
ATOM   1206  C   SER D 900      10.242  -6.156 -17.079  1.00 76.99           C  
ATOM   1207  CB  SER D 900      11.649  -4.999 -18.790  1.00 76.99           C  
ATOM   1208  O   SER D 900       9.036  -6.334 -17.261  1.00 76.99           O  
ATOM   1209  OG  SER D 900      10.510  -4.202 -19.066  1.00 76.99           O  
ATOM   1210  N   PHE D 901      10.753  -6.108 -15.789  1.00 75.23           N  
ATOM   1211  CA  PHE D 901       9.966  -5.899 -14.580  1.00 75.23           C  
ATOM   1212  C   PHE D 901       8.981  -4.752 -14.766  1.00 75.23           C  
ATOM   1213  CB  PHE D 901      10.881  -5.617 -13.384  1.00 75.23           C  
ATOM   1214  O   PHE D 901       7.811  -4.865 -14.395  1.00 75.23           O  
ATOM   1215  CG  PHE D 901      10.145  -5.448 -12.082  1.00 75.23           C  
ATOM   1216  CD1 PHE D 901      10.037  -4.198 -11.486  1.00 75.23           C  
ATOM   1217  CD2 PHE D 901       9.560  -6.541 -11.455  1.00 75.23           C  
ATOM   1218  CE1 PHE D 901       9.356  -4.039 -10.281  1.00 75.23           C  
ATOM   1219  CE2 PHE D 901       8.877  -6.390 -10.252  1.00 75.23           C  
ATOM   1220  CZ  PHE D 901       8.778  -5.138  -9.666  1.00 75.23           C  
ATOM   1221  N   TYR D 902       9.327  -3.597 -15.458  1.00 85.07           N  
ATOM   1222  CA  TYR D 902       8.483  -2.428 -15.681  1.00 85.07           C  
ATOM   1223  C   TYR D 902       7.390  -2.731 -16.699  1.00 85.07           C  
ATOM   1224  CB  TYR D 902       9.326  -1.241 -16.158  1.00 85.07           C  
ATOM   1225  O   TYR D 902       6.251  -2.283 -16.547  1.00 85.07           O  
ATOM   1226  CG  TYR D 902      10.333  -0.764 -15.141  1.00 85.07           C  
ATOM   1227  CD1 TYR D 902       9.950  -0.484 -13.831  1.00 85.07           C  
ATOM   1228  CD2 TYR D 902      11.669  -0.591 -15.486  1.00 85.07           C  
ATOM   1229  CE1 TYR D 902      10.874  -0.042 -12.890  1.00 85.07           C  
ATOM   1230  CE2 TYR D 902      12.601  -0.149 -14.554  1.00 85.07           C  
ATOM   1231  OH  TYR D 902      13.114   0.560 -12.333  1.00 85.07           O  
ATOM   1232  CZ  TYR D 902      12.195   0.122 -13.260  1.00 85.07           C  
ATOM   1233  N   GLN D 903       7.692  -3.548 -17.640  1.00 82.48           N  
ATOM   1234  CA  GLN D 903       6.700  -4.010 -18.605  1.00 82.48           C  
ATOM   1235  C   GLN D 903       5.660  -4.906 -17.940  1.00 82.48           C  
ATOM   1236  CB  GLN D 903       7.378  -4.756 -19.756  1.00 82.48           C  
ATOM   1237  O   GLN D 903       4.466  -4.800 -18.229  1.00 82.48           O  
ATOM   1238  CG  GLN D 903       6.425  -5.156 -20.874  1.00 82.48           C  
ATOM   1239  CD  GLN D 903       5.869  -3.963 -21.628  1.00 82.48           C  
ATOM   1240  NE2 GLN D 903       4.602  -4.045 -22.018  1.00 82.48           N  
ATOM   1241  OE1 GLN D 903       6.574  -2.974 -21.857  1.00 82.48           O  
ATOM   1242  N   ALA D 904       6.032  -5.712 -17.070  1.00 78.56           N  
ATOM   1243  CA  ALA D 904       5.154  -6.608 -16.321  1.00 78.56           C  
ATOM   1244  C   ALA D 904       4.219  -5.821 -15.407  1.00 78.56           C  
ATOM   1245  CB  ALA D 904       5.977  -7.602 -15.507  1.00 78.56           C  
ATOM   1246  O   ALA D 904       3.043  -6.167 -15.266  1.00 78.56           O  
ATOM   1247  N   ILE D 905       4.723  -4.699 -14.833  1.00 83.74           N  
ATOM   1248  CA  ILE D 905       3.929  -3.804 -13.998  1.00 83.74           C  
ATOM   1249  C   ILE D 905       2.859  -3.121 -14.847  1.00 83.74           C  
ATOM   1250  CB  ILE D 905       4.815  -2.748 -13.301  1.00 83.74           C  
ATOM   1251  O   ILE D 905       1.694  -3.049 -14.448  1.00 83.74           O  
ATOM   1252  CG1 ILE D 905       5.722  -3.414 -12.260  1.00 83.74           C  
ATOM   1253  CG2 ILE D 905       3.952  -1.658 -12.658  1.00 83.74           C  
ATOM   1254  CD1 ILE D 905       6.739  -2.472 -11.630  1.00 83.74           C  
ATOM   1255  N   ALA D 906       3.224  -2.656 -16.034  1.00 85.98           N  
ATOM   1256  CA  ALA D 906       2.289  -1.994 -16.940  1.00 85.98           C  
ATOM   1257  C   ALA D 906       1.188  -2.952 -17.386  1.00 85.98           C  
ATOM   1258  CB  ALA D 906       3.029  -1.436 -18.153  1.00 85.98           C  
ATOM   1259  O   ALA D 906       0.015  -2.575 -17.446  1.00 85.98           O  
ATOM   1260  N   GLU D 907       1.568  -4.174 -17.629  1.00 86.27           N  
ATOM   1261  CA  GLU D 907       0.600  -5.190 -18.032  1.00 86.27           C  
ATOM   1262  C   GLU D 907      -0.395  -5.480 -16.911  1.00 86.27           C  
ATOM   1263  CB  GLU D 907       1.314  -6.479 -18.448  1.00 86.27           C  
ATOM   1264  O   GLU D 907      -1.579  -5.706 -17.168  1.00 86.27           O  
ATOM   1265  CG  GLU D 907       2.038  -6.377 -19.783  1.00 86.27           C  
ATOM   1266  CD  GLU D 907       2.897  -7.592 -20.093  1.00 86.27           C  
ATOM   1267  OE1 GLU D 907       3.559  -7.612 -21.155  1.00 86.27           O  
ATOM   1268  OE2 GLU D 907       2.908  -8.532 -19.267  1.00 86.27           O  
ATOM   1269  N   ALA D 908       0.112  -5.433 -15.669  1.00 80.54           N  
ATOM   1270  CA  ALA D 908      -0.732  -5.671 -14.501  1.00 80.54           C  
ATOM   1271  C   ALA D 908      -1.710  -4.520 -14.287  1.00 80.54           C  
ATOM   1272  CB  ALA D 908       0.129  -5.873 -13.256  1.00 80.54           C  
ATOM   1273  O   ALA D 908      -2.791  -4.712 -13.724  1.00 80.54           O  
ATOM   1274  N   LEU D 909      -1.283  -3.402 -14.784  1.00 84.76           N  
ATOM   1275  CA  LEU D 909      -2.067  -2.198 -14.526  1.00 84.76           C  
ATOM   1276  C   LEU D 909      -2.924  -1.838 -15.735  1.00 84.76           C  
ATOM   1277  CB  LEU D 909      -1.148  -1.027 -14.170  1.00 84.76           C  
ATOM   1278  O   LEU D 909      -3.607  -0.812 -15.733  1.00 84.76           O  
ATOM   1279  CG  LEU D 909      -0.348  -1.163 -12.874  1.00 84.76           C  
ATOM   1280  CD1 LEU D 909       0.595   0.025 -12.706  1.00 84.76           C  
ATOM   1281  CD2 LEU D 909      -1.284  -1.283 -11.676  1.00 84.76           C  
ATOM   1282  N   ALA D 910      -2.888  -2.644 -16.759  1.00 87.40           N  
ATOM   1283  CA  ALA D 910      -3.731  -2.472 -17.940  1.00 87.40           C  
ATOM   1284  C   ALA D 910      -5.211  -2.517 -17.568  1.00 87.40           C  
ATOM   1285  CB  ALA D 910      -3.414  -3.542 -18.981  1.00 87.40           C  
ATOM   1286  O   ALA D 910      -5.583  -3.105 -16.550  1.00 87.40           O  
ATOM   1287  N   PRO D 911      -6.132  -1.804 -18.256  1.00 90.37           N  
ATOM   1288  CA  PRO D 911      -5.811  -1.185 -19.544  1.00 90.37           C  
ATOM   1289  C   PRO D 911      -5.372   0.270 -19.406  1.00 90.37           C  
ATOM   1290  CB  PRO D 911      -7.126  -1.288 -20.321  1.00 90.37           C  
ATOM   1291  O   PRO D 911      -5.060   0.922 -20.406  1.00 90.37           O  
ATOM   1292  CG  PRO D 911      -8.194  -1.161 -19.284  1.00 90.37           C  
ATOM   1293  CD  PRO D 911      -7.715  -1.822 -18.023  1.00 90.37           C  
ATOM   1294  N   ASN D 912      -5.179   0.769 -18.183  1.00 89.83           N  
ATOM   1295  CA  ASN D 912      -5.079   2.198 -17.905  1.00 89.83           C  
ATOM   1296  C   ASN D 912      -3.625   2.659 -17.860  1.00 89.83           C  
ATOM   1297  CB  ASN D 912      -5.786   2.540 -16.592  1.00 89.83           C  
ATOM   1298  O   ASN D 912      -3.350   3.860 -17.878  1.00 89.83           O  
ATOM   1299  CG  ASN D 912      -7.278   2.279 -16.647  1.00 89.83           C  
ATOM   1300  ND2 ASN D 912      -7.812   1.666 -15.596  1.00 89.83           N  
ATOM   1301  OD1 ASN D 912      -7.946   2.623 -17.625  1.00 89.83           O  
ATOM   1302  N   VAL D 913      -2.758   1.706 -17.899  1.00 90.70           N  
ATOM   1303  CA  VAL D 913      -1.340   2.042 -17.833  1.00 90.70           C  
ATOM   1304  C   VAL D 913      -0.576   1.277 -18.911  1.00 90.70           C  
ATOM   1305  CB  VAL D 913      -0.748   1.733 -16.439  1.00 90.70           C  
ATOM   1306  O   VAL D 913      -0.763   0.069 -19.074  1.00 90.70           O  
ATOM   1307  CG1 VAL D 913       0.731   2.110 -16.385  1.00 90.70           C  
ATOM   1308  CG2 VAL D 913      -1.530   2.468 -15.353  1.00 90.70           C  
ATOM   1309  N   THR D 914       0.228   2.009 -19.739  1.00 93.27           N  
ATOM   1310  CA  THR D 914       1.180   1.415 -20.670  1.00 93.27           C  
ATOM   1311  C   THR D 914       2.603   1.863 -20.349  1.00 93.27           C  
ATOM   1312  CB  THR D 914       0.841   1.782 -22.127  1.00 93.27           C  
ATOM   1313  O   THR D 914       2.803   2.857 -19.647  1.00 93.27           O  
ATOM   1314  CG2 THR D 914      -0.550   1.287 -22.509  1.00 93.27           C  
ATOM   1315  OG1 THR D 914       0.886   3.206 -22.277  1.00 93.27           O  
ATOM   1316  N   TYR D 915       3.571   0.991 -20.809  1.00 93.37           N  
ATOM   1317  CA  TYR D 915       4.966   1.318 -20.533  1.00 93.37           C  
ATOM   1318  C   TYR D 915       5.767   1.426 -21.825  1.00 93.37           C  
ATOM   1319  CB  TYR D 915       5.594   0.263 -19.616  1.00 93.37           C  
ATOM   1320  O   TYR D 915       5.711   0.533 -22.674  1.00 93.37           O  
ATOM   1321  CG  TYR D 915       7.045   0.524 -19.295  1.00 93.37           C  
ATOM   1322  CD1 TYR D 915       8.043  -0.345 -19.730  1.00 93.37           C  
ATOM   1323  CD2 TYR D 915       7.422   1.640 -18.556  1.00 93.37           C  
ATOM   1324  CE1 TYR D 915       9.382  -0.110 -19.435  1.00 93.37           C  
ATOM   1325  CE2 TYR D 915       8.758   1.886 -18.255  1.00 93.37           C  
ATOM   1326  OH  TYR D 915      11.053   1.245 -18.404  1.00 93.37           O  
ATOM   1327  CZ  TYR D 915       9.729   1.007 -18.699  1.00 93.37           C  
ATOM   1328  N   ASP D 916       6.447   2.666 -22.021  1.00 92.68           N  
ATOM   1329  CA  ASP D 916       7.347   2.920 -23.142  1.00 92.68           C  
ATOM   1330  C   ASP D 916       8.803   2.696 -22.739  1.00 92.68           C  
ATOM   1331  CB  ASP D 916       7.161   4.345 -23.669  1.00 92.68           C  
ATOM   1332  O   ASP D 916       9.400   3.531 -22.057  1.00 92.68           O  
ATOM   1333  CG  ASP D 916       7.942   4.613 -24.943  1.00 92.68           C  
ATOM   1334  OD1 ASP D 916       8.945   3.914 -25.202  1.00 92.68           O  
ATOM   1335  OD2 ASP D 916       7.552   5.534 -25.694  1.00 92.68           O  
ATOM   1336  N   GLU D 917       9.326   1.586 -23.198  1.00 89.55           N  
ATOM   1337  CA  GLU D 917      10.666   1.170 -22.796  1.00 89.55           C  
ATOM   1338  C   GLU D 917      11.724   2.143 -23.307  1.00 89.55           C  
ATOM   1339  CB  GLU D 917      10.964  -0.244 -23.301  1.00 89.55           C  
ATOM   1340  O   GLU D 917      12.714   2.409 -22.623  1.00 89.55           O  
ATOM   1341  CG  GLU D 917      12.199  -0.875 -22.673  1.00 89.55           C  
ATOM   1342  CD  GLU D 917      12.314  -2.366 -22.943  1.00 89.55           C  
ATOM   1343  OE1 GLU D 917      13.254  -3.007 -22.419  1.00 89.55           O  
ATOM   1344  OE2 GLU D 917      11.459  -2.898 -23.686  1.00 89.55           O  
ATOM   1345  N   ALA D 918      11.545   2.713 -24.462  1.00 89.29           N  
ATOM   1346  CA  ALA D 918      12.484   3.623 -25.113  1.00 89.29           C  
ATOM   1347  C   ALA D 918      12.644   4.912 -24.313  1.00 89.29           C  
ATOM   1348  CB  ALA D 918      12.023   3.936 -26.534  1.00 89.29           C  
ATOM   1349  O   ALA D 918      13.754   5.431 -24.175  1.00 89.29           O  
ATOM   1350  N   THR D 919      11.613   5.298 -23.685  1.00 89.98           N  
ATOM   1351  CA  THR D 919      11.624   6.570 -22.970  1.00 89.98           C  
ATOM   1352  C   THR D 919      11.499   6.346 -21.466  1.00 89.98           C  
ATOM   1353  CB  THR D 919      10.487   7.490 -23.450  1.00 89.98           C  
ATOM   1354  O   THR D 919      11.453   7.304 -20.692  1.00 89.98           O  
ATOM   1355  CG2 THR D 919      10.609   7.782 -24.942  1.00 89.98           C  
ATOM   1356  OG1 THR D 919       9.227   6.854 -23.201  1.00 89.98           O  
ATOM   1357  N   ASN D 920      11.485   5.122 -21.019  1.00 88.52           N  
ATOM   1358  CA  ASN D 920      11.327   4.774 -19.611  1.00 88.52           C  
ATOM   1359  C   ASN D 920      10.173   5.540 -18.970  1.00 88.52           C  
ATOM   1360  CB  ASN D 920      12.626   5.031 -18.845  1.00 88.52           C  
ATOM   1361  O   ASN D 920      10.311   6.068 -17.865  1.00 88.52           O  
ATOM   1362  CG  ASN D 920      12.724   4.217 -17.570  1.00 88.52           C  
ATOM   1363  ND2 ASN D 920      13.401   4.764 -16.567  1.00 88.52           N  
ATOM   1364  OD1 ASN D 920      12.195   3.105 -17.487  1.00 88.52           O  
ATOM   1365  N   THR D 921       8.990   5.446 -19.654  1.00 90.80           N  
ATOM   1366  CA  THR D 921       7.825   6.240 -19.279  1.00 90.80           C  
ATOM   1367  C   THR D 921       6.588   5.356 -19.148  1.00 90.80           C  
ATOM   1368  CB  THR D 921       7.555   7.355 -20.306  1.00 90.80           C  
ATOM   1369  O   THR D 921       6.306   4.539 -20.028  1.00 90.80           O  
ATOM   1370  CG2 THR D 921       6.368   8.215 -19.884  1.00 90.80           C  
ATOM   1371  OG1 THR D 921       8.718   8.186 -20.416  1.00 90.80           O  
ATOM   1372  N   PHE D 922       5.864   5.528 -17.974  1.00 92.59           N  
ATOM   1373  CA  PHE D 922       4.528   4.965 -17.817  1.00 92.59           C  
ATOM   1374  C   PHE D 922       3.467   5.944 -18.306  1.00 92.59           C  
ATOM   1375  CB  PHE D 922       4.267   4.596 -16.353  1.00 92.59           C  
ATOM   1376  O   PHE D 922       3.461   7.111 -17.907  1.00 92.59           O  
ATOM   1377  CG  PHE D 922       4.926   3.313 -15.924  1.00 92.59           C  
ATOM   1378  CD1 PHE D 922       4.254   2.102 -16.027  1.00 92.59           C  
ATOM   1379  CD2 PHE D 922       6.220   3.319 -15.418  1.00 92.59           C  
ATOM   1380  CE1 PHE D 922       4.861   0.912 -15.631  1.00 92.59           C  
ATOM   1381  CE2 PHE D 922       6.833   2.134 -15.020  1.00 92.59           C  
ATOM   1382  CZ  PHE D 922       6.152   0.933 -15.126  1.00 92.59           C  
ATOM   1383  N   ASN D 923       2.674   5.481 -19.261  1.00 92.18           N  
ATOM   1384  CA  ASN D 923       1.562   6.288 -19.752  1.00 92.18           C  
ATOM   1385  C   ASN D 923       0.247   5.893 -19.088  1.00 92.18           C  
ATOM   1386  CB  ASN D 923       1.445   6.171 -21.273  1.00 92.18           C  
ATOM   1387  O   ASN D 923      -0.207   4.756 -19.226  1.00 92.18           O  
ATOM   1388  CG  ASN D 923       2.684   6.667 -21.994  1.00 92.18           C  
ATOM   1389  ND2 ASN D 923       3.336   5.778 -22.733  1.00 92.18           N  
ATOM   1390  OD1 ASN D 923       3.051   7.840 -21.886  1.00 92.18           O  
ATOM   1391  N   VAL D 924      -0.327   6.950 -18.399  1.00 91.71           N  
ATOM   1392  CA  VAL D 924      -1.486   6.659 -17.562  1.00 91.71           C  
ATOM   1393  C   VAL D 924      -2.724   7.341 -18.140  1.00 91.71           C  
ATOM   1394  CB  VAL D 924      -1.260   7.112 -16.102  1.00 91.71           C  
ATOM   1395  O   VAL D 924      -2.768   8.568 -18.255  1.00 91.71           O  
ATOM   1396  CG1 VAL D 924      -2.451   6.726 -15.227  1.00 91.71           C  
ATOM   1397  CG2 VAL D 924       0.031   6.510 -15.551  1.00 91.71           C  
ATOM   1398  N   THR D 925      -3.686   6.620 -18.586  1.00 88.99           N  
ATOM   1399  CA  THR D 925      -4.914   7.168 -19.151  1.00 88.99           C  
ATOM   1400  C   THR D 925      -5.951   7.413 -18.058  1.00 88.99           C  
ATOM   1401  CB  THR D 925      -5.504   6.231 -20.221  1.00 88.99           C  
ATOM   1402  O   THR D 925      -6.693   8.396 -18.108  1.00 88.99           O  
ATOM   1403  CG2 THR D 925      -4.629   6.204 -21.470  1.00 88.99           C  
ATOM   1404  OG1 THR D 925      -5.597   4.905 -19.687  1.00 88.99           O  
ATOM   1405  N   LYS D 926      -5.937   6.538 -17.040  1.00 85.24           N  
ATOM   1406  CA  LYS D 926      -6.734   6.649 -15.821  1.00 85.24           C  
ATOM   1407  C   LYS D 926      -5.972   6.108 -14.615  1.00 85.24           C  
ATOM   1408  CB  LYS D 926      -8.062   5.906 -15.979  1.00 85.24           C  
ATOM   1409  O   LYS D 926      -5.510   4.964 -14.628  1.00 85.24           O  
ATOM   1410  CG  LYS D 926      -9.012   6.082 -14.804  1.00 85.24           C  
ATOM   1411  CD  LYS D 926     -10.342   5.381 -15.051  1.00 85.24           C  
ATOM   1412  CE  LYS D 926     -11.293   5.553 -13.874  1.00 85.24           C  
ATOM   1413  NZ  LYS D 926     -12.607   4.889 -14.122  1.00 85.24           N  
ATOM   1414  N   LEU D 927      -5.887   6.963 -13.574  1.00 81.80           N  
ATOM   1415  CA  LEU D 927      -5.157   6.550 -12.381  1.00 81.80           C  
ATOM   1416  C   LEU D 927      -6.068   5.794 -11.420  1.00 81.80           C  
ATOM   1417  CB  LEU D 927      -4.549   7.765 -11.676  1.00 81.80           C  
ATOM   1418  O   LEU D 927      -6.989   6.377 -10.842  1.00 81.80           O  
ATOM   1419  CG  LEU D 927      -3.466   7.475 -10.636  1.00 81.80           C  
ATOM   1420  CD1 LEU D 927      -2.230   6.885 -11.308  1.00 81.80           C  
ATOM   1421  CD2 LEU D 927      -3.110   8.742  -9.867  1.00 81.80           C  
ATOM   1422  N   THR D 928      -5.793   4.497 -11.312  1.00 83.11           N  
ATOM   1423  CA  THR D 928      -6.466   3.692 -10.299  1.00 83.11           C  
ATOM   1424  C   THR D 928      -5.700   3.731  -8.980  1.00 83.11           C  
ATOM   1425  CB  THR D 928      -6.624   2.231 -10.761  1.00 83.11           C  
ATOM   1426  O   THR D 928      -4.526   4.108  -8.949  1.00 83.11           O  
ATOM   1427  CG2 THR D 928      -7.354   2.152 -12.097  1.00 83.11           C  
ATOM   1428  OG1 THR D 928      -5.327   1.638 -10.902  1.00 83.11           O  
ATOM   1429  N   PRO D 929      -6.377   3.515  -7.894  1.00 69.91           N  
ATOM   1430  CA  PRO D 929      -5.687   3.483  -6.602  1.00 69.91           C  
ATOM   1431  C   PRO D 929      -4.462   2.572  -6.610  1.00 69.91           C  
ATOM   1432  CB  PRO D 929      -6.757   2.952  -5.645  1.00 69.91           C  
ATOM   1433  O   PRO D 929      -3.415   2.934  -6.067  1.00 69.91           O  
ATOM   1434  CG  PRO D 929      -8.054   3.411  -6.228  1.00 69.91           C  
ATOM   1435  CD  PRO D 929      -7.955   3.341  -7.725  1.00 69.91           C  
ATOM   1436  N   GLU D 930      -4.526   1.455  -7.157  1.00 70.74           N  
ATOM   1437  CA  GLU D 930      -3.410   0.521  -7.274  1.00 70.74           C  
ATOM   1438  C   GLU D 930      -2.280   1.114  -8.110  1.00 70.74           C  
ATOM   1439  CB  GLU D 930      -3.878  -0.802  -7.886  1.00 70.74           C  
ATOM   1440  O   GLU D 930      -1.106   0.992  -7.752  1.00 70.74           O  
ATOM   1441  CG  GLU D 930      -4.840  -1.583  -7.002  1.00 70.74           C  
ATOM   1442  CD  GLU D 930      -6.286  -1.137  -7.148  1.00 70.74           C  
ATOM   1443  OE1 GLU D 930      -7.173  -1.730  -6.494  1.00 70.74           O  
ATOM   1444  OE2 GLU D 930      -6.534  -0.187  -7.924  1.00 70.74           O  
ATOM   1445  N   ALA D 931      -2.633   1.676  -9.266  1.00 80.33           N  
ATOM   1446  CA  ALA D 931      -1.654   2.325 -10.135  1.00 80.33           C  
ATOM   1447  C   ALA D 931      -1.013   3.523  -9.441  1.00 80.33           C  
ATOM   1448  CB  ALA D 931      -2.311   2.761 -11.443  1.00 80.33           C  
ATOM   1449  O   ALA D 931       0.185   3.771  -9.598  1.00 80.33           O  
ATOM   1450  N   ALA D 932      -1.729   4.205  -8.682  1.00 76.26           N  
ATOM   1451  CA  ALA D 932      -1.256   5.364  -7.930  1.00 76.26           C  
ATOM   1452  C   ALA D 932      -0.189   4.962  -6.916  1.00 76.26           C  
ATOM   1453  CB  ALA D 932      -2.422   6.054  -7.226  1.00 76.26           C  
ATOM   1454  O   ALA D 932       0.834   5.637  -6.781  1.00 76.26           O  
ATOM   1455  N   ILE D 933      -0.407   3.902  -6.246  1.00 71.65           N  
ATOM   1456  CA  ILE D 933       0.516   3.394  -5.237  1.00 71.65           C  
ATOM   1457  C   ILE D 933       1.822   2.964  -5.902  1.00 71.65           C  
ATOM   1458  CB  ILE D 933      -0.098   2.215  -4.450  1.00 71.65           C  
ATOM   1459  O   ILE D 933       2.906   3.369  -5.475  1.00 71.65           O  
ATOM   1460  CG1 ILE D 933      -1.313   2.687  -3.643  1.00 71.65           C  
ATOM   1461  CG2 ILE D 933       0.949   1.571  -3.537  1.00 71.65           C  
ATOM   1462  CD1 ILE D 933      -2.140   1.555  -3.049  1.00 71.65           C  
ATOM   1463  N   ILE D 934       1.687   2.236  -6.875  1.00 74.30           N  
ATOM   1464  CA  ILE D 934       2.826   1.646  -7.570  1.00 74.30           C  
ATOM   1465  C   ILE D 934       3.612   2.737  -8.294  1.00 74.30           C  
ATOM   1466  CB  ILE D 934       2.375   0.557  -8.570  1.00 74.30           C  
ATOM   1467  O   ILE D 934       4.837   2.811  -8.175  1.00 74.30           O  
ATOM   1468  CG1 ILE D 934       1.760  -0.632  -7.823  1.00 74.30           C  
ATOM   1469  CG2 ILE D 934       3.550   0.107  -9.444  1.00 74.30           C  
ATOM   1470  CD1 ILE D 934       1.129  -1.675  -8.735  1.00 74.30           C  
ATOM   1471  N   LEU D 935       3.018   3.604  -9.076  1.00 81.35           N  
ATOM   1472  CA  LEU D 935       3.666   4.644  -9.868  1.00 81.35           C  
ATOM   1473  C   LEU D 935       4.286   5.706  -8.966  1.00 81.35           C  
ATOM   1474  CB  LEU D 935       2.662   5.293 -10.824  1.00 81.35           C  
ATOM   1475  O   LEU D 935       5.338   6.263  -9.289  1.00 81.35           O  
ATOM   1476  CG  LEU D 935       2.132   4.408 -11.954  1.00 81.35           C  
ATOM   1477  CD1 LEU D 935       1.103   5.168 -12.784  1.00 81.35           C  
ATOM   1478  CD2 LEU D 935       3.278   3.917 -12.832  1.00 81.35           C  
ATOM   1479  N   TYR D 936       3.590   6.004  -7.770  1.00 75.63           N  
ATOM   1480  CA  TYR D 936       4.184   6.896  -6.780  1.00 75.63           C  
ATOM   1481  C   TYR D 936       5.521   6.353  -6.290  1.00 75.63           C  
ATOM   1482  CB  TYR D 936       3.234   7.092  -5.595  1.00 75.63           C  
ATOM   1483  O   TYR D 936       6.501   7.096  -6.193  1.00 75.63           O  
ATOM   1484  CG  TYR D 936       3.837   7.883  -4.459  1.00 75.63           C  
ATOM   1485  CD1 TYR D 936       4.293   7.247  -3.307  1.00 75.63           C  
ATOM   1486  CD2 TYR D 936       3.950   9.267  -4.535  1.00 75.63           C  
ATOM   1487  CE1 TYR D 936       4.847   7.972  -2.257  1.00 75.63           C  
ATOM   1488  CE2 TYR D 936       4.502  10.002  -3.491  1.00 75.63           C  
ATOM   1489  OH  TYR D 936       5.495  10.069  -1.322  1.00 75.63           O  
ATOM   1490  CZ  TYR D 936       4.947   9.346  -2.358  1.00 75.63           C  
ATOM   1491  N   GLU D 937       5.486   5.027  -5.985  1.00 73.24           N  
ATOM   1492  CA  GLU D 937       6.705   4.403  -5.479  1.00 73.24           C  
ATOM   1493  C   GLU D 937       7.817   4.438  -6.524  1.00 73.24           C  
ATOM   1494  CB  GLU D 937       6.432   2.959  -5.050  1.00 73.24           C  
ATOM   1495  O   GLU D 937       8.977   4.696  -6.195  1.00 73.24           O  
ATOM   1496  CG  GLU D 937       5.656   2.841  -3.746  1.00 73.24           C  
ATOM   1497  CD  GLU D 937       6.468   3.244  -2.526  1.00 73.24           C  
ATOM   1498  OE1 GLU D 937       5.867   3.597  -1.486  1.00 73.24           O  
ATOM   1499  OE2 GLU D 937       7.716   3.207  -2.611  1.00 73.24           O  
ATOM   1500  N   LEU D 938       7.545   4.285  -7.727  1.00 76.49           N  
ATOM   1501  CA  LEU D 938       8.492   4.262  -8.837  1.00 76.49           C  
ATOM   1502  C   LEU D 938       8.994   5.667  -9.153  1.00 76.49           C  
ATOM   1503  CB  LEU D 938       7.845   3.647 -10.081  1.00 76.49           C  
ATOM   1504  O   LEU D 938      10.173   5.855  -9.459  1.00 76.49           O  
ATOM   1505  CG  LEU D 938       7.510   2.156 -10.004  1.00 76.49           C  
ATOM   1506  CD1 LEU D 938       6.767   1.715 -11.261  1.00 76.49           C  
ATOM   1507  CD2 LEU D 938       8.778   1.332  -9.810  1.00 76.49           C  
ATOM   1508  N   LYS D 939       8.106   6.693  -9.241  1.00 76.47           N  
ATOM   1509  CA  LYS D 939       8.441   8.090  -9.502  1.00 76.47           C  
ATOM   1510  C   LYS D 939       9.360   8.647  -8.419  1.00 76.47           C  
ATOM   1511  CB  LYS D 939       7.171   8.937  -9.599  1.00 76.47           C  
ATOM   1512  O   LYS D 939      10.273   9.422  -8.710  1.00 76.47           O  
ATOM   1513  CG  LYS D 939       7.422  10.385  -9.991  1.00 76.47           C  
ATOM   1514  CD  LYS D 939       6.117  11.145 -10.189  1.00 76.47           C  
ATOM   1515  CE  LYS D 939       6.367  12.597 -10.573  1.00 76.47           C  
ATOM   1516  NZ  LYS D 939       5.090  13.338 -10.802  1.00 76.47           N  
ATOM   1517  N   ARG D 940       9.177   8.399  -7.271  1.00 69.32           N  
ATOM   1518  CA  ARG D 940       9.955   8.879  -6.133  1.00 69.32           C  
ATOM   1519  C   ARG D 940      11.436   8.561  -6.309  1.00 69.32           C  
ATOM   1520  CB  ARG D 940       9.438   8.264  -4.831  1.00 69.32           C  
ATOM   1521  O   ARG D 940      12.296   9.364  -5.942  1.00 69.32           O  
ATOM   1522  CG  ARG D 940      10.172   8.744  -3.589  1.00 69.32           C  
ATOM   1523  CD  ARG D 940       9.690   8.026  -2.336  1.00 69.32           C  
ATOM   1524  NE  ARG D 940      10.505   8.366  -1.173  1.00 69.32           N  
ATOM   1525  NH1 ARG D 940       9.523   6.813   0.227  1.00 69.32           N  
ATOM   1526  NH2 ARG D 940      11.198   8.170   1.008  1.00 69.32           N  
ATOM   1527  CZ  ARG D 940      10.407   7.782   0.018  1.00 69.32           C  
ATOM   1528  N   TYR D 941      11.748   7.525  -6.863  1.00 70.75           N  
ATOM   1529  CA  TYR D 941      13.137   7.096  -6.982  1.00 70.75           C  
ATOM   1530  C   TYR D 941      13.692   7.420  -8.364  1.00 70.75           C  
ATOM   1531  CB  TYR D 941      13.261   5.594  -6.709  1.00 70.75           C  
ATOM   1532  O   TYR D 941      14.726   6.883  -8.767  1.00 70.75           O  
ATOM   1533  CG  TYR D 941      12.949   5.208  -5.284  1.00 70.75           C  
ATOM   1534  CD1 TYR D 941      13.844   5.488  -4.254  1.00 70.75           C  
ATOM   1535  CD2 TYR D 941      11.759   4.563  -4.964  1.00 70.75           C  
ATOM   1536  CE1 TYR D 941      13.562   5.133  -2.939  1.00 70.75           C  
ATOM   1537  CE2 TYR D 941      11.466   4.203  -3.652  1.00 70.75           C  
ATOM   1538  OH  TYR D 941      12.088   4.138  -1.349  1.00 70.75           O  
ATOM   1539  CZ  TYR D 941      12.372   4.492  -2.649  1.00 70.75           C  
ATOM   1540  N   ASN D 942      13.008   8.299  -8.995  1.00 70.72           N  
ATOM   1541  CA  ASN D 942      13.381   8.801 -10.313  1.00 70.72           C  
ATOM   1542  C   ASN D 942      13.717   7.663 -11.272  1.00 70.72           C  
ATOM   1543  CB  ASN D 942      14.560   9.770 -10.205  1.00 70.72           C  
ATOM   1544  O   ASN D 942      14.623   7.787 -12.097  1.00 70.72           O  
ATOM   1545  CG  ASN D 942      14.185  11.075  -9.531  1.00 70.72           C  
ATOM   1546  ND2 ASN D 942      15.115  11.638  -8.770  1.00 70.72           N  
ATOM   1547  OD1 ASN D 942      13.067  11.571  -9.691  1.00 70.72           O  
ATOM   1548  N   GLU D 943      13.062   6.597 -11.105  1.00 71.80           N  
ATOM   1549  CA  GLU D 943      13.350   5.378 -11.854  1.00 71.80           C  
ATOM   1550  C   GLU D 943      12.563   5.334 -13.161  1.00 71.80           C  
ATOM   1551  CB  GLU D 943      13.036   4.141 -11.009  1.00 71.80           C  
ATOM   1552  O   GLU D 943      13.016   4.746 -14.145  1.00 71.80           O  
ATOM   1553  CG  GLU D 943      13.978   3.946  -9.830  1.00 71.80           C  
ATOM   1554  CD  GLU D 943      13.852   2.577  -9.181  1.00 71.80           C  
ATOM   1555  OE1 GLU D 943      14.465   2.353  -8.112  1.00 71.80           O  
ATOM   1556  OE2 GLU D 943      13.135   1.721  -9.746  1.00 71.80           O  
ATOM   1557  N   VAL D 944      11.507   6.144 -13.203  1.00 82.74           N  
ATOM   1558  CA  VAL D 944      10.662   6.145 -14.393  1.00 82.74           C  
ATOM   1559  C   VAL D 944      10.019   7.519 -14.569  1.00 82.74           C  
ATOM   1560  CB  VAL D 944       9.572   5.053 -14.316  1.00 82.74           C  
ATOM   1561  O   VAL D 944       9.955   8.307 -13.623  1.00 82.74           O  
ATOM   1562  CG1 VAL D 944      10.204   3.666 -14.214  1.00 82.74           C  
ATOM   1563  CG2 VAL D 944       8.644   5.309 -13.130  1.00 82.74           C  
ATOM   1564  N   LYS D 945       9.699   7.861 -15.773  1.00 85.62           N  
ATOM   1565  CA  LYS D 945       8.838   9.003 -16.068  1.00 85.62           C  
ATOM   1566  C   LYS D 945       7.371   8.586 -16.122  1.00 85.62           C  
ATOM   1567  CB  LYS D 945       9.246   9.655 -17.390  1.00 85.62           C  
ATOM   1568  O   LYS D 945       7.053   7.468 -16.531  1.00 85.62           O  
ATOM   1569  CG  LYS D 945      10.660  10.219 -17.392  1.00 85.62           C  
ATOM   1570  CD  LYS D 945      11.016  10.830 -18.741  1.00 85.62           C  
ATOM   1571  CE  LYS D 945      12.465  11.297 -18.779  1.00 85.62           C  
ATOM   1572  NZ  LYS D 945      12.840  11.832 -20.122  1.00 85.62           N  
ATOM   1573  N   ILE D 946       6.504   9.562 -15.512  1.00 85.53           N  
ATOM   1574  CA  ILE D 946       5.074   9.279 -15.549  1.00 85.53           C  
ATOM   1575  C   ILE D 946       4.360  10.336 -16.389  1.00 85.53           C  
ATOM   1576  CB  ILE D 946       4.471   9.227 -14.127  1.00 85.53           C  
ATOM   1577  O   ILE D 946       4.489  11.535 -16.129  1.00 85.53           O  
ATOM   1578  CG1 ILE D 946       5.179   8.160 -13.285  1.00 85.53           C  
ATOM   1579  CG2 ILE D 946       2.963   8.965 -14.189  1.00 85.53           C  
ATOM   1580  CD1 ILE D 946       4.765   8.152 -11.820  1.00 85.53           C  
ATOM   1581  N   ASN D 947       3.805   9.797 -17.478  1.00 86.95           N  
ATOM   1582  CA  ASN D 947       2.958  10.663 -18.291  1.00 86.95           C  
ATOM   1583  C   ASN D 947       1.480  10.467 -17.966  1.00 86.95           C  
ATOM   1584  CB  ASN D 947       3.211  10.418 -19.780  1.00 86.95           C  
ATOM   1585  O   ASN D 947       0.938   9.376 -18.153  1.00 86.95           O  
ATOM   1586  CG  ASN D 947       2.497  11.419 -20.666  1.00 86.95           C  
ATOM   1587  ND2 ASN D 947       2.293  11.055 -21.927  1.00 86.95           N  
ATOM   1588  OD1 ASN D 947       2.132  12.511 -20.222  1.00 86.95           O  
ATOM   1589  N   MET D 948       0.885  11.521 -17.351  1.00 83.01           N  
ATOM   1590  CA  MET D 948      -0.525  11.445 -16.979  1.00 83.01           C  
ATOM   1591  C   MET D 948      -1.310  12.604 -17.584  1.00 83.01           C  
ATOM   1592  CB  MET D 948      -0.682  11.446 -15.458  1.00 83.01           C  
ATOM   1593  O   MET D 948      -0.833  13.740 -17.603  1.00 83.01           O  
ATOM   1594  CG  MET D 948      -2.090  11.119 -14.986  1.00 83.01           C  
ATOM   1595  SD  MET D 948      -2.202  10.965 -13.161  1.00 83.01           S  
ATOM   1596  CE  MET D 948      -1.566  12.590 -12.663  1.00 83.01           C  
ATOM   1597  N   PRO D 949      -2.492  12.384 -18.465  1.00 65.91           N  
ATOM   1598  CA  PRO D 949      -3.305  13.501 -18.953  1.00 65.91           C  
ATOM   1599  C   PRO D 949      -3.850  14.372 -17.823  1.00 65.91           C  
ATOM   1600  CB  PRO D 949      -4.444  12.805 -19.703  1.00 65.91           C  
ATOM   1601  O   PRO D 949      -3.928  13.924 -16.676  1.00 65.91           O  
ATOM   1602  CG  PRO D 949      -4.382  11.380 -19.257  1.00 65.91           C  
ATOM   1603  CD  PRO D 949      -3.063  11.151 -18.575  1.00 65.91           C  
TER    1604      PRO D 949                                                      
ENDMDL                                                                          
END                                                                             
