# Supplementary material for: AlphaDesign: a de novo protein design framework based on AlphaFold
Source: Mol Syst Biol. 2025 Jun 17;21(9):1166–89. doi: 10.1038/s44320-025-00119-z (PMC12405559; doi:10.1038/s44320-025-00119-z)
Supplement: Supplementary file 4 — Source data Fig. 2 [file 44320_2025_119_MOESM4_ESM.zip › Figure_2/2C/README]

PDB files of AlphaDesign designed and AF2 predicted structures for the best sequence redesigned using ADM.
Files matching design_.* are the AlphaDesign output structures.
Files matching prediction_.* are AF2-model1 predictions of the best sequences redesigned using ADM.
Files matching .*\.0\.pdb are designs and predictions in the complex state; files matching .*\.(1|2)\.pdb are designs and predictions in the monomeric state.
