# Supplementary material for: AlphaDesign: a de novo protein design framework based on AlphaFold
Source: Mol Syst Biol. 2025 Jun 17;21(9):1166–89. doi: 10.1038/s44320-025-00119-z (PMC12405559; doi:10.1038/s44320-025-00119-z)
Supplement: Supplementary file 4 — Source data Fig. 2 [file 44320_2025_119_MOESM4_ESM.zip › Figure_2/2C/design_confmer-50-nr2-run1_result_28.0.pdb]

MODEL     1                                                                     
ATOM      1  N   THR A   0     -10.559   3.952  10.808  1.00  0.00           N  
ATOM      2  CA  THR A   0      -9.410   4.105  11.693  1.00  0.00           C  
ATOM      3  C   THR A   0      -8.493   2.888  11.604  1.00  0.00           C  
ATOM      4  CB  THR A   0      -9.853   4.311  13.154  1.00  0.00           C  
ATOM      5  O   THR A   0      -8.954   1.774  11.347  1.00  0.00           O  
ATOM      6  CG2 THR A   0     -10.599   5.631  13.321  1.00  0.00           C  
ATOM      7  OG1 THR A   0     -10.715   3.235  13.542  1.00  0.00           O  
ATOM      8  N   LEU A   1      -7.162   3.223  11.557  1.00  0.00           N  
ATOM      9  CA  LEU A   1      -6.239   2.098  11.656  1.00  0.00           C  
ATOM     10  C   LEU A   1      -6.324   1.444  13.031  1.00  0.00           C  
ATOM     11  CB  LEU A   1      -4.804   2.557  11.383  1.00  0.00           C  
ATOM     12  O   LEU A   1      -6.061   2.090  14.048  1.00  0.00           O  
ATOM     13  CG  LEU A   1      -3.757   1.452  11.231  1.00  0.00           C  
ATOM     14  CD1 LEU A   1      -3.967   0.699   9.922  1.00  0.00           C  
ATOM     15  CD2 LEU A   1      -2.350   2.037  11.298  1.00  0.00           C  
ATOM     16  N   SER A   2      -6.853   0.255  13.086  1.00  0.00           N  
ATOM     17  CA  SER A   2      -7.207  -0.402  14.340  1.00  0.00           C  
ATOM     18  C   SER A   2      -6.153  -1.427  14.744  1.00  0.00           C  
ATOM     19  CB  SER A   2      -8.572  -1.081  14.223  1.00  0.00           C  
ATOM     20  O   SER A   2      -6.082  -1.827  15.908  1.00  0.00           O  
ATOM     21  OG  SER A   2      -8.586  -1.999  13.143  1.00  0.00           O  
ATOM     22  N   GLY A   3      -5.151  -1.706  13.826  1.00  0.00           N  
ATOM     23  CA  GLY A   3      -4.064  -2.632  14.100  1.00  0.00           C  
ATOM     24  C   GLY A   3      -3.110  -2.795  12.932  1.00  0.00           C  
ATOM     25  O   GLY A   3      -3.481  -2.549  11.782  1.00  0.00           O  
ATOM     26  N   PHE A   4      -1.793  -3.094  13.399  1.00  0.00           N  
ATOM     27  CA  PHE A   4      -0.760  -3.317  12.395  1.00  0.00           C  
ATOM     28  C   PHE A   4       0.210  -4.402  12.847  1.00  0.00           C  
ATOM     29  CB  PHE A   4       0.002  -2.019  12.107  1.00  0.00           C  
ATOM     30  O   PHE A   4       0.596  -4.448  14.017  1.00  0.00           O  
ATOM     31  CG  PHE A   4       1.249  -2.216  11.288  1.00  0.00           C  
ATOM     32  CD1 PHE A   4       2.488  -2.348  11.903  1.00  0.00           C  
ATOM     33  CD2 PHE A   4       1.182  -2.270   9.902  1.00  0.00           C  
ATOM     34  CE1 PHE A   4       3.644  -2.530  11.148  1.00  0.00           C  
ATOM     35  CE2 PHE A   4       2.333  -2.452   9.140  1.00  0.00           C  
ATOM     36  CZ  PHE A   4       3.563  -2.581   9.765  1.00  0.00           C  
ATOM     37  N   GLU A   5       0.451  -5.323  11.810  1.00  0.00           N  
ATOM     38  CA  GLU A   5       1.427  -6.380  12.053  1.00  0.00           C  
ATOM     39  C   GLU A   5       2.408  -6.504  10.891  1.00  0.00           C  
ATOM     40  CB  GLU A   5       0.723  -7.719  12.291  1.00  0.00           C  
ATOM     41  O   GLU A   5       2.018  -6.386   9.727  1.00  0.00           O  
ATOM     42  CG  GLU A   5       1.649  -8.823  12.780  1.00  0.00           C  
ATOM     43  CD  GLU A   5       0.928 -10.133  13.055  1.00  0.00           C  
ATOM     44  OE1 GLU A   5       1.600 -11.141  13.370  1.00  0.00           O  
ATOM     45  OE2 GLU A   5      -0.319 -10.151  12.954  1.00  0.00           O  
ATOM     46  N   LEU A   6       3.653  -6.743  11.394  1.00  0.00           N  
ATOM     47  CA  LEU A   6       4.692  -6.976  10.396  1.00  0.00           C  
ATOM     48  C   LEU A   6       5.327  -8.351  10.583  1.00  0.00           C  
ATOM     49  CB  LEU A   6       5.768  -5.890  10.478  1.00  0.00           C  
ATOM     50  O   LEU A   6       5.573  -8.776  11.714  1.00  0.00           O  
ATOM     51  CG  LEU A   6       6.834  -5.907   9.382  1.00  0.00           C  
ATOM     52  CD1 LEU A   6       6.237  -5.448   8.055  1.00  0.00           C  
ATOM     53  CD2 LEU A   6       8.018  -5.029   9.773  1.00  0.00           C  
ATOM     54  N   GLY A   7       5.501  -8.986   9.483  1.00  0.00           N  
ATOM     55  CA  GLY A   7       6.155 -10.284   9.533  1.00  0.00           C  
ATOM     56  C   GLY A   7       7.126 -10.507   8.389  1.00  0.00           C  
ATOM     57  O   GLY A   7       7.145  -9.739   7.425  1.00  0.00           O  
ATOM     58  N   ASP A   8       7.974 -11.450   8.725  1.00  0.00           N  
ATOM     59  CA  ASP A   8       8.992 -11.811   7.743  1.00  0.00           C  
ATOM     60  C   ASP A   8       8.945 -13.304   7.427  1.00  0.00           C  
ATOM     61  CB  ASP A   8      10.384 -11.423   8.247  1.00  0.00           C  
ATOM     62  O   ASP A   8       9.038 -14.138   8.330  1.00  0.00           O  
ATOM     63  CG  ASP A   8      11.462 -11.577   7.189  1.00  0.00           C  
ATOM     64  OD1 ASP A   8      11.225 -12.263   6.171  1.00  0.00           O  
ATOM     65  OD2 ASP A   8      12.560 -11.010   7.376  1.00  0.00           O  
ATOM     66  N   ILE A   9       8.799 -13.608   6.164  1.00  0.00           N  
ATOM     67  CA  ILE A   9       8.817 -15.014   5.775  1.00  0.00           C  
ATOM     68  C   ILE A   9       9.738 -15.205   4.573  1.00  0.00           C  
ATOM     69  CB  ILE A   9       7.397 -15.529   5.449  1.00  0.00           C  
ATOM     70  O   ILE A   9       9.420 -14.771   3.463  1.00  0.00           O  
ATOM     71  CG1 ILE A   9       6.461 -15.305   6.643  1.00  0.00           C  
ATOM     72  CG2 ILE A   9       7.436 -17.008   5.054  1.00  0.00           C  
ATOM     73  CD1 ILE A   9       4.982 -15.416   6.299  1.00  0.00           C  
ATOM     74  N   ASP A  10      10.975 -15.852   4.800  1.00  0.00           N  
ATOM     75  CA  ASP A  10      11.971 -16.094   3.761  1.00  0.00           C  
ATOM     76  C   ASP A  10      12.407 -14.787   3.103  1.00  0.00           C  
ATOM     77  CB  ASP A  10      11.423 -17.057   2.706  1.00  0.00           C  
ATOM     78  O   ASP A  10      12.946 -13.901   3.768  1.00  0.00           O  
ATOM     79  CG  ASP A  10      11.239 -18.470   3.231  1.00  0.00           C  
ATOM     80  OD1 ASP A  10      12.027 -18.906   4.098  1.00  0.00           O  
ATOM     81  OD2 ASP A  10      10.299 -19.155   2.772  1.00  0.00           O  
ATOM     82  N   ASN A  11      12.210 -14.614   1.774  1.00  0.00           N  
ATOM     83  CA  ASN A  11      12.579 -13.451   0.973  1.00  0.00           C  
ATOM     84  C   ASN A  11      11.420 -12.466   0.849  1.00  0.00           C  
ATOM     85  CB  ASN A  11      13.057 -13.885  -0.414  1.00  0.00           C  
ATOM     86  O   ASN A  11      11.460 -11.555   0.020  1.00  0.00           O  
ATOM     87  CG  ASN A  11      14.383 -14.619  -0.371  1.00  0.00           C  
ATOM     88  ND2 ASN A  11      14.508 -15.666  -1.178  1.00  0.00           N  
ATOM     89  OD1 ASN A  11      15.288 -14.248   0.381  1.00  0.00           O  
ATOM     90  N   TRP A  12      10.398 -12.647   1.696  1.00  0.00           N  
ATOM     91  CA  TRP A  12       9.229 -11.778   1.609  1.00  0.00           C  
ATOM     92  C   TRP A  12       8.942 -11.115   2.953  1.00  0.00           C  
ATOM     93  CB  TRP A  12       8.004 -12.570   1.145  1.00  0.00           C  
ATOM     94  O   TRP A  12       9.213 -11.693   4.008  1.00  0.00           O  
ATOM     95  CG  TRP A  12       8.106 -13.080  -0.261  1.00  0.00           C  
ATOM     96  CD1 TRP A  12       8.771 -14.197  -0.686  1.00  0.00           C  
ATOM     97  CD2 TRP A  12       7.528 -12.489  -1.429  1.00  0.00           C  
ATOM     98  CE2 TRP A  12       7.882 -13.302  -2.528  1.00  0.00           C  
ATOM     99  CE3 TRP A  12       6.742 -11.350  -1.652  1.00  0.00           C  
ATOM    100  NE1 TRP A  12       8.640 -14.336  -2.048  1.00  0.00           N  
ATOM    101  CH2 TRP A  12       6.710 -11.891  -4.024  1.00  0.00           C  
ATOM    102  CZ2 TRP A  12       7.478 -13.011  -3.833  1.00  0.00           C  
ATOM    103  CZ3 TRP A  12       6.341 -11.063  -2.952  1.00  0.00           C  
ATOM    104  N   ILE A  13       8.533  -9.894   2.876  1.00  0.00           N  
ATOM    105  CA  ILE A  13       7.972  -9.172   4.012  1.00  0.00           C  
ATOM    106  C   ILE A  13       6.457  -9.061   3.857  1.00  0.00           C  
ATOM    107  CB  ILE A  13       8.601  -7.768   4.155  1.00  0.00           C  
ATOM    108  O   ILE A  13       5.957  -8.804   2.759  1.00  0.00           O  
ATOM    109  CG1 ILE A  13      10.119  -7.878   4.333  1.00  0.00           C  
ATOM    110  CG2 ILE A  13       7.966  -7.008   5.324  1.00  0.00           C  
ATOM    111  CD1 ILE A  13      10.853  -6.548   4.224  1.00  0.00           C  
ATOM    112  N   TRP A  14       5.724  -9.485   4.917  1.00  0.00           N  
ATOM    113  CA  TRP A  14       4.291  -9.229   4.824  1.00  0.00           C  
ATOM    114  C   TRP A  14       3.838  -8.264   5.915  1.00  0.00           C  
ATOM    115  CB  TRP A  14       3.503 -10.538   4.924  1.00  0.00           C  
ATOM    116  O   TRP A  14       4.444  -8.201   6.987  1.00  0.00           O  
ATOM    117  CG  TRP A  14       3.607 -11.211   6.260  1.00  0.00           C  
ATOM    118  CD1 TRP A  14       4.519 -12.157   6.637  1.00  0.00           C  
ATOM    119  CD2 TRP A  14       2.763 -10.992   7.395  1.00  0.00           C  
ATOM    120  CE2 TRP A  14       3.223 -11.839   8.427  1.00  0.00           C  
ATOM    121  CE3 TRP A  14       1.663 -10.159   7.639  1.00  0.00           C  
ATOM    122  NE1 TRP A  14       4.293 -12.539   7.939  1.00  0.00           N  
ATOM    123  CH2 TRP A  14       1.544 -11.053   9.899  1.00  0.00           C  
ATOM    124  CZ2 TRP A  14       2.618 -11.878   9.686  1.00  0.00           C  
ATOM    125  CZ3 TRP A  14       1.063 -10.199   8.893  1.00  0.00           C  
ATOM    126  N   MET A  15       2.854  -7.481   5.526  1.00  0.00           N  
ATOM    127  CA  MET A  15       2.234  -6.496   6.407  1.00  0.00           C  
ATOM    128  C   MET A  15       0.722  -6.683   6.455  1.00  0.00           C  
ATOM    129  CB  MET A  15       2.571  -5.076   5.947  1.00  0.00           C  
ATOM    130  O   MET A  15       0.087  -6.914   5.424  1.00  0.00           O  
ATOM    131  CG  MET A  15       2.017  -3.990   6.855  1.00  0.00           C  
ATOM    132  SD  MET A  15       2.380  -2.302   6.234  1.00  0.00           S  
ATOM    133  CE  MET A  15       4.194  -2.326   6.284  1.00  0.00           C  
ATOM    134  N   GLN A  16       0.261  -6.650   7.713  1.00  0.00           N  
ATOM    135  CA  GLN A  16      -1.184  -6.718   7.902  1.00  0.00           C  
ATOM    136  C   GLN A  16      -1.717  -5.436   8.534  1.00  0.00           C  
ATOM    137  CB  GLN A  16      -1.557  -7.924   8.767  1.00  0.00           C  
ATOM    138  O   GLN A  16      -1.235  -5.008   9.585  1.00  0.00           O  
ATOM    139  CG  GLN A  16      -3.056  -8.091   8.975  1.00  0.00           C  
ATOM    140  CD  GLN A  16      -3.395  -9.249   9.896  1.00  0.00           C  
ATOM    141  NE2 GLN A  16      -4.352  -9.034  10.791  1.00  0.00           N  
ATOM    142  OE1 GLN A  16      -2.801 -10.328   9.801  1.00  0.00           O  
ATOM    143  N   LEU A  17      -2.698  -4.834   7.853  1.00  0.00           N  
ATOM    144  CA  LEU A  17      -3.363  -3.635   8.352  1.00  0.00           C  
ATOM    145  C   LEU A  17      -4.829  -3.917   8.665  1.00  0.00           C  
ATOM    146  CB  LEU A  17      -3.256  -2.499   7.331  1.00  0.00           C  
ATOM    147  O   LEU A  17      -5.525  -4.558   7.874  1.00  0.00           O  
ATOM    148  CG  LEU A  17      -1.842  -2.096   6.911  1.00  0.00           C  
ATOM    149  CD1 LEU A  17      -1.892  -1.178   5.694  1.00  0.00           C  
ATOM    150  CD2 LEU A  17      -1.112  -1.421   8.067  1.00  0.00           C  
ATOM    151  N   ARG A  18      -5.181  -3.539   9.847  1.00  0.00           N  
ATOM    152  CA  ARG A  18      -6.592  -3.639  10.206  1.00  0.00           C  
ATOM    153  C   ARG A  18      -7.238  -2.260  10.277  1.00  0.00           C  
ATOM    154  CB  ARG A  18      -6.756  -4.364  11.544  1.00  0.00           C  
ATOM    155  O   ARG A  18      -6.714  -1.355  10.930  1.00  0.00           O  
ATOM    156  CG  ARG A  18      -6.305  -5.816  11.517  1.00  0.00           C  
ATOM    157  CD  ARG A  18      -6.456  -6.478  12.880  1.00  0.00           C  
ATOM    158  NE  ARG A  18      -5.865  -7.813  12.898  1.00  0.00           N  
ATOM    159  NH1 ARG A  18      -6.469  -8.275  15.080  1.00  0.00           N  
ATOM    160  NH2 ARG A  18      -5.315  -9.829  13.851  1.00  0.00           N  
ATOM    161  CZ  ARG A  18      -5.884  -8.636  13.943  1.00  0.00           C  
ATOM    162  N   CYS A  19      -8.298  -2.140   9.513  1.00  0.00           N  
ATOM    163  CA  CYS A  19      -9.011  -0.869   9.456  1.00  0.00           C  
ATOM    164  C   CYS A  19     -10.479  -1.049   9.822  1.00  0.00           C  
ATOM    165  CB  CYS A  19      -8.896  -0.251   8.063  1.00  0.00           C  
ATOM    166  O   CYS A  19     -11.093  -2.057   9.465  1.00  0.00           O  
ATOM    167  SG  CYS A  19      -7.208  -0.216   7.419  1.00  0.00           S  
ATOM    168  N   THR A  20     -10.993  -0.170  10.664  1.00  0.00           N  
ATOM    169  CA  THR A  20     -12.400  -0.234  11.044  1.00  0.00           C  
ATOM    170  C   THR A  20     -13.098   1.092  10.757  1.00  0.00           C  
ATOM    171  CB  THR A  20     -12.561  -0.590  12.533  1.00  0.00           C  
ATOM    172  O   THR A  20     -12.492   2.159  10.882  1.00  0.00           O  
ATOM    173  CG2 THR A  20     -12.148  -2.034  12.801  1.00  0.00           C  
ATOM    174  OG1 THR A  20     -11.741   0.283  13.319  1.00  0.00           O  
ATOM    175  N   GLY A  21     -14.282   1.070  10.288  1.00  0.00           N  
ATOM    176  CA  GLY A  21     -15.078   2.279  10.147  1.00  0.00           C  
ATOM    177  C   GLY A  21     -14.767   3.053   8.880  1.00  0.00           C  
ATOM    178  O   GLY A  21     -15.076   4.242   8.781  1.00  0.00           O  
ATOM    179  N   LEU A  22     -14.014   2.421   7.908  1.00  0.00           N  
ATOM    180  CA  LEU A  22     -13.648   3.055   6.645  1.00  0.00           C  
ATOM    181  C   LEU A  22     -14.427   2.444   5.485  1.00  0.00           C  
ATOM    182  CB  LEU A  22     -12.144   2.919   6.393  1.00  0.00           C  
ATOM    183  O   LEU A  22     -14.777   1.262   5.521  1.00  0.00           O  
ATOM    184  CG  LEU A  22     -11.222   3.541   7.443  1.00  0.00           C  
ATOM    185  CD1 LEU A  22      -9.768   3.194   7.142  1.00  0.00           C  
ATOM    186  CD2 LEU A  22     -11.416   5.052   7.498  1.00  0.00           C  
ATOM    187  N   ASP A  23     -14.772   3.301   4.496  1.00  0.00           N  
ATOM    188  CA  ASP A  23     -15.418   2.794   3.289  1.00  0.00           C  
ATOM    189  C   ASP A  23     -14.391   2.218   2.317  1.00  0.00           C  
ATOM    190  CB  ASP A  23     -16.225   3.901   2.607  1.00  0.00           C  
ATOM    191  O   ASP A  23     -13.186   2.411   2.492  1.00  0.00           O  
ATOM    192  CG  ASP A  23     -15.362   5.054   2.127  1.00  0.00           C  
ATOM    193  OD1 ASP A  23     -14.173   4.836   1.811  1.00  0.00           O  
ATOM    194  OD2 ASP A  23     -15.875   6.193   2.067  1.00  0.00           O  
ATOM    195  N   ASP A  24     -14.817   1.424   1.267  1.00  0.00           N  
ATOM    196  CA  ASP A  24     -13.994   0.703   0.301  1.00  0.00           C  
ATOM    197  C   ASP A  24     -13.034   1.650  -0.417  1.00  0.00           C  
ATOM    198  CB  ASP A  24     -14.874  -0.025  -0.717  1.00  0.00           C  
ATOM    199  O   ASP A  24     -11.857   1.329  -0.598  1.00  0.00           O  
ATOM    200  CG  ASP A  24     -15.613  -1.210  -0.121  1.00  0.00           C  
ATOM    201  OD1 ASP A  24     -15.296  -1.617   1.017  1.00  0.00           O  
ATOM    202  OD2 ASP A  24     -16.519  -1.743  -0.797  1.00  0.00           O  
ATOM    203  N   SER A  25     -13.509   2.819  -0.776  1.00  0.00           N  
ATOM    204  CA  SER A  25     -12.698   3.779  -1.517  1.00  0.00           C  
ATOM    205  C   SER A  25     -11.544   4.300  -0.667  1.00  0.00           C  
ATOM    206  CB  SER A  25     -13.558   4.950  -1.996  1.00  0.00           C  
ATOM    207  O   SER A  25     -10.418   4.431  -1.153  1.00  0.00           O  
ATOM    208  OG  SER A  25     -12.765   5.914  -2.668  1.00  0.00           O  
ATOM    209  N   THR A  26     -11.803   4.584   0.529  1.00  0.00           N  
ATOM    210  CA  THR A  26     -10.797   5.106   1.447  1.00  0.00           C  
ATOM    211  C   THR A  26      -9.712   4.066   1.709  1.00  0.00           C  
ATOM    212  CB  THR A  26     -11.430   5.539   2.783  1.00  0.00           C  
ATOM    213  O   THR A  26      -8.521   4.387   1.698  1.00  0.00           O  
ATOM    214  CG2 THR A  26     -10.380   6.111   3.729  1.00  0.00           C  
ATOM    215  OG1 THR A  26     -12.426   6.538   2.531  1.00  0.00           O  
ATOM    216  N   VAL A  27     -10.118   2.823   1.965  1.00  0.00           N  
ATOM    217  CA  VAL A  27      -9.190   1.730   2.238  1.00  0.00           C  
ATOM    218  C   VAL A  27      -8.335   1.458   1.003  1.00  0.00           C  
ATOM    219  CB  VAL A  27      -9.936   0.446   2.665  1.00  0.00           C  
ATOM    220  O   VAL A  27      -7.113   1.324   1.104  1.00  0.00           O  
ATOM    221  CG1 VAL A  27      -8.965  -0.728   2.781  1.00  0.00           C  
ATOM    222  CG2 VAL A  27     -10.669   0.669   3.986  1.00  0.00           C  
ATOM    223  N   SER A  28      -8.913   1.475  -0.145  1.00  0.00           N  
ATOM    224  CA  SER A  28      -8.192   1.262  -1.396  1.00  0.00           C  
ATOM    225  C   SER A  28      -7.180   2.375  -1.647  1.00  0.00           C  
ATOM    226  CB  SER A  28      -9.168   1.175  -2.569  1.00  0.00           C  
ATOM    227  O   SER A  28      -6.035   2.109  -2.017  1.00  0.00           O  
ATOM    228  OG  SER A  28      -9.946  -0.007  -2.490  1.00  0.00           O  
ATOM    229  N   SER A  29      -7.593   3.587  -1.502  1.00  0.00           N  
ATOM    230  CA  SER A  29      -6.713   4.733  -1.703  1.00  0.00           C  
ATOM    231  C   SER A  29      -5.541   4.708  -0.728  1.00  0.00           C  
ATOM    232  CB  SER A  29      -7.490   6.041  -1.547  1.00  0.00           C  
ATOM    233  O   SER A  29      -4.404   4.995  -1.107  1.00  0.00           O  
ATOM    234  OG  SER A  29      -6.647   7.157  -1.777  1.00  0.00           O  
ATOM    235  N   MET A  30      -5.860   4.408   0.404  1.00  0.00           N  
ATOM    236  CA  MET A  30      -4.841   4.335   1.447  1.00  0.00           C  
ATOM    237  C   MET A  30      -3.811   3.258   1.125  1.00  0.00           C  
ATOM    238  CB  MET A  30      -5.483   4.056   2.807  1.00  0.00           C  
ATOM    239  O   MET A  30      -2.606   3.488   1.249  1.00  0.00           O  
ATOM    240  CG  MET A  30      -4.495   4.061   3.963  1.00  0.00           C  
ATOM    241  SD  MET A  30      -5.282   3.626   5.562  1.00  0.00           S  
ATOM    242  CE  MET A  30      -5.654   1.874   5.269  1.00  0.00           C  
ATOM    243  N   VAL A  31      -4.285   2.073   0.807  1.00  0.00           N  
ATOM    244  CA  VAL A  31      -3.423   0.935   0.510  1.00  0.00           C  
ATOM    245  C   VAL A  31      -2.532   1.259  -0.687  1.00  0.00           C  
ATOM    246  CB  VAL A  31      -4.245  -0.343   0.232  1.00  0.00           C  
ATOM    247  O   VAL A  31      -1.316   1.054  -0.638  1.00  0.00           O  
ATOM    248  CG1 VAL A  31      -3.347  -1.459  -0.300  1.00  0.00           C  
ATOM    249  CG2 VAL A  31      -4.972  -0.796   1.497  1.00  0.00           C  
ATOM    250  N   TYR A  32      -3.091   1.842  -1.711  1.00  0.00           N  
ATOM    251  CA  TYR A  32      -2.334   2.156  -2.918  1.00  0.00           C  
ATOM    252  C   TYR A  32      -1.299   3.241  -2.646  1.00  0.00           C  
ATOM    253  CB  TYR A  32      -3.275   2.603  -4.041  1.00  0.00           C  
ATOM    254  O   TYR A  32      -0.185   3.190  -3.173  1.00  0.00           O  
ATOM    255  CG  TYR A  32      -3.967   1.460  -4.744  1.00  0.00           C  
ATOM    256  CD1 TYR A  32      -3.241   0.533  -5.489  1.00  0.00           C  
ATOM    257  CD2 TYR A  32      -5.346   1.305  -4.666  1.00  0.00           C  
ATOM    258  CE1 TYR A  32      -3.874  -0.521  -6.140  1.00  0.00           C  
ATOM    259  CE2 TYR A  32      -5.990   0.255  -5.313  1.00  0.00           C  
ATOM    260  OH  TYR A  32      -5.878  -1.693  -6.688  1.00  0.00           O  
ATOM    261  CZ  TYR A  32      -5.246  -0.652  -6.046  1.00  0.00           C  
ATOM    262  N   SER A  33      -1.710   4.199  -1.906  1.00  0.00           N  
ATOM    263  CA  SER A  33      -0.778   5.257  -1.527  1.00  0.00           C  
ATOM    264  C   SER A  33       0.383   4.703  -0.708  1.00  0.00           C  
ATOM    265  CB  SER A  33      -1.499   6.347  -0.733  1.00  0.00           C  
ATOM    266  O   SER A  33       1.531   5.116  -0.891  1.00  0.00           O  
ATOM    267  OG  SER A  33      -2.447   7.018  -1.545  1.00  0.00           O  
ATOM    268  N   PHE A  34       0.014   3.871   0.140  1.00  0.00           N  
ATOM    269  CA  PHE A  34       1.024   3.234   0.977  1.00  0.00           C  
ATOM    270  C   PHE A  34       2.004   2.433   0.127  1.00  0.00           C  
ATOM    271  CB  PHE A  34       0.366   2.323   2.018  1.00  0.00           C  
ATOM    272  O   PHE A  34       3.220   2.562   0.286  1.00  0.00           O  
ATOM    273  CG  PHE A  34       1.348   1.611   2.909  1.00  0.00           C  
ATOM    274  CD1 PHE A  34       1.643   0.268   2.709  1.00  0.00           C  
ATOM    275  CD2 PHE A  34       1.976   2.286   3.948  1.00  0.00           C  
ATOM    276  CE1 PHE A  34       2.551  -0.393   3.532  1.00  0.00           C  
ATOM    277  CE2 PHE A  34       2.884   1.632   4.775  1.00  0.00           C  
ATOM    278  CZ  PHE A  34       3.170   0.293   4.566  1.00  0.00           C  
ATOM    279  N   ILE A  35       1.552   1.548  -0.704  1.00  0.00           N  
ATOM    280  CA  ILE A  35       2.374   0.719  -1.578  1.00  0.00           C  
ATOM    281  C   ILE A  35       3.264   1.607  -2.445  1.00  0.00           C  
ATOM    282  CB  ILE A  35       1.506  -0.200  -2.466  1.00  0.00           C  
ATOM    283  O   ILE A  35       4.455   1.331  -2.609  1.00  0.00           O  
ATOM    284  CG1 ILE A  35       0.843  -1.291  -1.618  1.00  0.00           C  
ATOM    285  CG2 ILE A  35       2.345  -0.814  -3.590  1.00  0.00           C  
ATOM    286  CD1 ILE A  35      -0.164  -2.141  -2.380  1.00  0.00           C  
ATOM    287  N   ASP A  36       2.684   2.613  -2.942  1.00  0.00           N  
ATOM    288  CA  ASP A  36       3.428   3.555  -3.772  1.00  0.00           C  
ATOM    289  C   ASP A  36       4.564   4.204  -2.983  1.00  0.00           C  
ATOM    290  CB  ASP A  36       2.495   4.631  -4.332  1.00  0.00           C  
ATOM    291  O   ASP A  36       5.686   4.318  -3.480  1.00  0.00           O  
ATOM    292  CG  ASP A  36       3.087   5.372  -5.518  1.00  0.00           C  
ATOM    293  OD1 ASP A  36       3.759   4.737  -6.359  1.00  0.00           O  
ATOM    294  OD2 ASP A  36       2.883   6.602  -5.609  1.00  0.00           O  
ATOM    295  N   ALA A  37       4.290   4.672  -1.824  1.00  0.00           N  
ATOM    296  CA  ALA A  37       5.289   5.294  -0.959  1.00  0.00           C  
ATOM    297  C   ALA A  37       6.411   4.315  -0.625  1.00  0.00           C  
ATOM    298  CB  ALA A  37       4.637   5.809   0.322  1.00  0.00           C  
ATOM    299  O   ALA A  37       7.588   4.684  -0.634  1.00  0.00           O  
ATOM    300  N   LEU A  38       6.016   3.130  -0.309  1.00  0.00           N  
ATOM    301  CA  LEU A  38       6.982   2.086   0.018  1.00  0.00           C  
ATOM    302  C   LEU A  38       7.905   1.810  -1.163  1.00  0.00           C  
ATOM    303  CB  LEU A  38       6.262   0.799   0.430  1.00  0.00           C  
ATOM    304  O   LEU A  38       9.117   1.659  -0.988  1.00  0.00           O  
ATOM    305  CG  LEU A  38       7.145  -0.334   0.953  1.00  0.00           C  
ATOM    306  CD1 LEU A  38       7.814   0.076   2.261  1.00  0.00           C  
ATOM    307  CD2 LEU A  38       6.327  -1.607   1.142  1.00  0.00           C  
ATOM    308  N   ALA A  39       7.402   1.662  -2.241  1.00  0.00           N  
ATOM    309  CA  ALA A  39       8.151   1.412  -3.470  1.00  0.00           C  
ATOM    310  C   ALA A  39       9.142   2.539  -3.747  1.00  0.00           C  
ATOM    311  CB  ALA A  39       7.197   1.244  -4.650  1.00  0.00           C  
ATOM    312  O   ALA A  39      10.298   2.286  -4.095  1.00  0.00           O  
ATOM    313  N   TRP A  40       8.731   3.781  -3.564  1.00  0.00           N  
ATOM    314  CA  TRP A  40       9.610   4.924  -3.784  1.00  0.00           C  
ATOM    315  C   TRP A  40      10.753   4.935  -2.774  1.00  0.00           C  
ATOM    316  CB  TRP A  40       8.822   6.234  -3.697  1.00  0.00           C  
ATOM    317  O   TRP A  40      11.890   5.267  -3.117  1.00  0.00           O  
ATOM    318  CG  TRP A  40       8.204   6.661  -4.994  1.00  0.00           C  
ATOM    319  CD1 TRP A  40       6.871   6.751  -5.281  1.00  0.00           C  
ATOM    320  CD2 TRP A  40       8.898   7.052  -6.183  1.00  0.00           C  
ATOM    321  CE2 TRP A  40       7.921   7.367  -7.153  1.00  0.00           C  
ATOM    322  CE3 TRP A  40      10.253   7.167  -6.522  1.00  0.00           C  
ATOM    323  NE1 TRP A  40       6.693   7.175  -6.578  1.00  0.00           N  
ATOM    324  CH2 TRP A  40       9.589   7.894  -8.747  1.00  0.00           C  
ATOM    325  CZ2 TRP A  40       8.257   7.790  -8.441  1.00  0.00           C  
ATOM    326  CZ3 TRP A  40      10.585   7.588  -7.805  1.00  0.00           C  
ATOM    327  N   HIS A  41      10.349   4.732  -1.561  1.00  0.00           N  
ATOM    328  CA  HIS A  41      11.343   4.694  -0.494  1.00  0.00           C  
ATOM    329  C   HIS A  41      12.422   3.656  -0.783  1.00  0.00           C  
ATOM    330  CB  HIS A  41      10.676   4.398   0.850  1.00  0.00           C  
ATOM    331  O   HIS A  41      13.612   3.927  -0.608  1.00  0.00           O  
ATOM    332  CG  HIS A  41      11.634   4.349   1.998  1.00  0.00           C  
ATOM    333  CD2 HIS A  41      12.133   3.302   2.695  1.00  0.00           C  
ATOM    334  ND1 HIS A  41      12.187   5.482   2.554  1.00  0.00           N  
ATOM    335  CE1 HIS A  41      12.988   5.132   3.546  1.00  0.00           C  
ATOM    336  NE2 HIS A  41      12.973   3.814   3.652  1.00  0.00           N  
ATOM    337  N   GLN A  42      12.083   2.510  -1.150  1.00  0.00           N  
ATOM    338  CA  GLN A  42      13.024   1.429  -1.423  1.00  0.00           C  
ATOM    339  C   GLN A  42      13.896   1.751  -2.633  1.00  0.00           C  
ATOM    340  CB  GLN A  42      12.280   0.112  -1.648  1.00  0.00           C  
ATOM    341  O   GLN A  42      15.096   1.468  -2.634  1.00  0.00           O  
ATOM    342  CG  GLN A  42      11.685  -0.483  -0.379  1.00  0.00           C  
ATOM    343  CD  GLN A  42      12.742  -0.889   0.630  1.00  0.00           C  
ATOM    344  NE2 GLN A  42      12.364  -0.920   1.904  1.00  0.00           N  
ATOM    345  OE1 GLN A  42      13.888  -1.174   0.268  1.00  0.00           O  
ATOM    346  N   LEU A  43      13.330   2.229  -3.628  1.00  0.00           N  
ATOM    347  CA  LEU A  43      14.071   2.638  -4.816  1.00  0.00           C  
ATOM    348  C   LEU A  43      15.067   3.744  -4.482  1.00  0.00           C  
ATOM    349  CB  LEU A  43      13.111   3.114  -5.910  1.00  0.00           C  
ATOM    350  O   LEU A  43      16.189   3.750  -4.993  1.00  0.00           O  
ATOM    351  CG  LEU A  43      12.423   2.022  -6.730  1.00  0.00           C  
ATOM    352  CD1 LEU A  43      11.343   2.628  -7.620  1.00  0.00           C  
ATOM    353  CD2 LEU A  43      13.444   1.256  -7.565  1.00  0.00           C  
ATOM    354  N   GLY A  44      14.603   4.725  -3.692  1.00  0.00           N  
ATOM    355  CA  GLY A  44      15.496   5.770  -3.217  1.00  0.00           C  
ATOM    356  C   GLY A  44      16.713   5.230  -2.489  1.00  0.00           C  
ATOM    357  O   GLY A  44      17.824   5.731  -2.670  1.00  0.00           O  
ATOM    358  N   ARG A  45      16.558   4.281  -1.658  1.00  0.00           N  
ATOM    359  CA  ARG A  45      17.644   3.647  -0.918  1.00  0.00           C  
ATOM    360  C   ARG A  45      18.640   2.987  -1.865  1.00  0.00           C  
ATOM    361  CB  ARG A  45      17.092   2.612   0.066  1.00  0.00           C  
ATOM    362  O   ARG A  45      19.847   3.009  -1.619  1.00  0.00           O  
ATOM    363  CG  ARG A  45      16.473   3.219   1.315  1.00  0.00           C  
ATOM    364  CD  ARG A  45      16.107   2.153   2.338  1.00  0.00           C  
ATOM    365  NE  ARG A  45      17.288   1.642   3.029  1.00  0.00           N  
ATOM    366  NH1 ARG A  45      16.153  -0.005   4.185  1.00  0.00           N  
ATOM    367  NH2 ARG A  45      18.415   0.246   4.463  1.00  0.00           N  
ATOM    368  CZ  ARG A  45      17.282   0.629   3.891  1.00  0.00           C  
ATOM    369  N   MET A  46      18.188   2.457  -2.897  1.00  0.00           N  
ATOM    370  CA  MET A  46      19.014   1.776  -3.889  1.00  0.00           C  
ATOM    371  C   MET A  46      19.867   2.774  -4.665  1.00  0.00           C  
ATOM    372  CB  MET A  46      18.142   0.971  -4.855  1.00  0.00           C  
ATOM    373  O   MET A  46      21.026   2.496  -4.977  1.00  0.00           O  
ATOM    374  CG  MET A  46      17.539  -0.281  -4.239  1.00  0.00           C  
ATOM    375  SD  MET A  46      16.542  -1.245  -5.440  1.00  0.00           S  
ATOM    376  CE  MET A  46      17.851  -1.806  -6.565  1.00  0.00           C  
ATOM    377  N   TYR A  47      19.262   3.879  -5.003  1.00  0.00           N  
ATOM    378  CA  TYR A  47      19.940   4.878  -5.821  1.00  0.00           C  
ATOM    379  C   TYR A  47      20.867   5.740  -4.973  1.00  0.00           C  
ATOM    380  CB  TYR A  47      18.919   5.764  -6.543  1.00  0.00           C  
ATOM    381  O   TYR A  47      21.794   6.364  -5.494  1.00  0.00           O  
ATOM    382  CG  TYR A  47      18.304   5.113  -7.758  1.00  0.00           C  
ATOM    383  CD1 TYR A  47      18.973   5.099  -8.980  1.00  0.00           C  
ATOM    384  CD2 TYR A  47      17.051   4.513  -7.688  1.00  0.00           C  
ATOM    385  CE1 TYR A  47      18.409   4.503 -10.103  1.00  0.00           C  
ATOM    386  CE2 TYR A  47      16.477   3.914  -8.804  1.00  0.00           C  
ATOM    387  OH  TYR A  47      16.599   3.322 -11.114  1.00  0.00           O  
ATOM    388  CZ  TYR A  47      17.163   3.914 -10.005  1.00  0.00           C  
ATOM    389  N   ARG A  48      20.593   5.893  -3.661  1.00  0.00           N  
ATOM    390  CA  ARG A  48      21.468   6.594  -2.727  1.00  0.00           C  
ATOM    391  C   ARG A  48      22.676   5.738  -2.361  1.00  0.00           C  
ATOM    392  CB  ARG A  48      20.701   6.986  -1.462  1.00  0.00           C  
ATOM    393  O   ARG A  48      23.755   6.266  -2.081  1.00  0.00           O  
ATOM    394  CG  ARG A  48      19.885   8.260  -1.607  1.00  0.00           C  
ATOM    395  CD  ARG A  48      19.328   8.729  -0.269  1.00  0.00           C  
ATOM    396  NE  ARG A  48      18.388   9.834  -0.434  1.00  0.00           N  
ATOM    397  NH1 ARG A  48      18.149  10.240   1.828  1.00  0.00           N  
ATOM    398  NH2 ARG A  48      17.005  11.513   0.303  1.00  0.00           N  
ATOM    399  CZ  ARG A  48      17.850  10.526   0.566  1.00  0.00           C  
ATOM    400  N   ASN A  49      22.587   4.424  -2.444  1.00  0.00           N  
ATOM    401  CA  ASN A  49      23.704   3.507  -2.245  1.00  0.00           C  
ATOM    402  C   ASN A  49      24.408   3.186  -3.560  1.00  0.00           C  
ATOM    403  CB  ASN A  49      23.228   2.220  -1.569  1.00  0.00           C  
ATOM    404  O   ASN A  49      25.625   2.997  -3.588  1.00  0.00           O  
ATOM    405  CG  ASN A  49      23.030   2.383  -0.075  1.00  0.00           C  
ATOM    406  ND2 ASN A  49      22.290   1.462   0.530  1.00  0.00           N  
ATOM    407  OD1 ASN A  49      23.538   3.331   0.531  1.00  0.00           O  
TER     408      ASN A  49                                                      
ATOM    409  N   GLU B  50       8.184  -0.460 -28.772  1.00  0.00           N  
ATOM    410  CA  GLU B  50       8.563   0.899 -29.147  1.00  0.00           C  
ATOM    411  C   GLU B  50       8.306   1.879 -28.006  1.00  0.00           C  
ATOM    412  CB  GLU B  50       7.804   1.342 -30.401  1.00  0.00           C  
ATOM    413  O   GLU B  50       9.043   2.853 -27.840  1.00  0.00           O  
ATOM    414  CG  GLU B  50       8.634   1.282 -31.675  1.00  0.00           C  
ATOM    415  CD  GLU B  50       7.855   1.683 -32.918  1.00  0.00           C  
ATOM    416  OE1 GLU B  50       8.436   1.675 -34.027  1.00  0.00           O  
ATOM    417  OE2 GLU B  50       6.655   2.010 -32.781  1.00  0.00           O  
ATOM    418  N   MET B  51       7.554   1.409 -26.831  1.00  0.00           N  
ATOM    419  CA  MET B  51       7.243   2.105 -25.586  1.00  0.00           C  
ATOM    420  C   MET B  51       8.202   1.689 -24.476  1.00  0.00           C  
ATOM    421  CB  MET B  51       5.800   1.829 -25.162  1.00  0.00           C  
ATOM    422  O   MET B  51       8.575   2.508 -23.633  1.00  0.00           O  
ATOM    423  CG  MET B  51       4.888   3.041 -25.267  1.00  0.00           C  
ATOM    424  SD  MET B  51       3.219   2.727 -24.571  1.00  0.00           S  
ATOM    425  CE  MET B  51       3.667   2.168 -22.904  1.00  0.00           C  
ATOM    426  N   LEU B  52       9.052   0.585 -24.748  1.00  0.00           N  
ATOM    427  CA  LEU B  52      10.085   0.109 -23.835  1.00  0.00           C  
ATOM    428  C   LEU B  52      11.468   0.558 -24.296  1.00  0.00           C  
ATOM    429  CB  LEU B  52      10.042  -1.417 -23.724  1.00  0.00           C  
ATOM    430  O   LEU B  52      12.358   0.786 -23.474  1.00  0.00           O  
ATOM    431  CG  LEU B  52       8.997  -1.998 -22.771  1.00  0.00           C  
ATOM    432  CD1 LEU B  52       8.715  -3.456 -23.119  1.00  0.00           C  
ATOM    433  CD2 LEU B  52       9.461  -1.869 -21.324  1.00  0.00           C  
ATOM    434  N   ASN B  53      11.537   1.206 -25.575  1.00  0.00           N  
ATOM    435  CA  ASN B  53      12.767   1.678 -26.202  1.00  0.00           C  
ATOM    436  C   ASN B  53      12.953   3.181 -26.009  1.00  0.00           C  
ATOM    437  CB  ASN B  53      12.780   1.329 -27.692  1.00  0.00           C  
ATOM    438  O   ASN B  53      14.084   3.666 -25.934  1.00  0.00           O  
ATOM    439  CG  ASN B  53      13.400  -0.026 -27.968  1.00  0.00           C  
ATOM    440  ND2 ASN B  53      13.237  -0.514 -29.193  1.00  0.00           N  
ATOM    441  OD1 ASN B  53      14.019  -0.631 -27.089  1.00  0.00           O  
ATOM    442  N   GLU B  54      11.899   3.893 -25.328  1.00  0.00           N  
ATOM    443  CA  GLU B  54      11.951   5.313 -24.990  1.00  0.00           C  
ATOM    444  C   GLU B  54      11.981   5.519 -23.478  1.00  0.00           C  
ATOM    445  CB  GLU B  54      10.759   6.055 -25.599  1.00  0.00           C  
ATOM    446  O   GLU B  54      12.553   6.496 -22.991  1.00  0.00           O  
ATOM    447  CG  GLU B  54      10.967   6.469 -27.048  1.00  0.00           C  
ATOM    448  CD  GLU B  54      10.028   7.578 -27.497  1.00  0.00           C  
ATOM    449  OE1 GLU B  54      10.177   8.076 -28.635  1.00  0.00           O  
ATOM    450  OE2 GLU B  54       9.137   7.951 -26.702  1.00  0.00           O  
ATOM    451  N   PHE B  55      11.683   4.478 -22.626  1.00  0.00           N  
ATOM    452  CA  PHE B  55      11.490   4.522 -21.182  1.00  0.00           C  
ATOM    453  C   PHE B  55      12.763   4.109 -20.453  1.00  0.00           C  
ATOM    454  CB  PHE B  55      10.329   3.615 -20.765  1.00  0.00           C  
ATOM    455  O   PHE B  55      13.018   4.559 -19.334  1.00  0.00           O  
ATOM    456  CG  PHE B  55       9.013   4.334 -20.636  1.00  0.00           C  
ATOM    457  CD1 PHE B  55       8.696   5.029 -19.475  1.00  0.00           C  
ATOM    458  CD2 PHE B  55       8.092   4.314 -21.676  1.00  0.00           C  
ATOM    459  CE1 PHE B  55       7.479   5.696 -19.353  1.00  0.00           C  
ATOM    460  CE2 PHE B  55       6.874   4.978 -21.561  1.00  0.00           C  
ATOM    461  CZ  PHE B  55       6.569   5.667 -20.398  1.00  0.00           C  
ATOM    462  N   GLY B  56      13.919   3.950 -21.236  1.00  0.00           N  
ATOM    463  CA  GLY B  56      15.238   3.656 -20.698  1.00  0.00           C  
ATOM    464  C   GLY B  56      16.280   4.692 -21.075  1.00  0.00           C  
ATOM    465  O   GLY B  56      17.460   4.538 -20.755  1.00  0.00           O  
ATOM    466  N   LYS B  57      15.924   5.881 -21.651  1.00  0.00           N  
ATOM    467  CA  LYS B  57      16.854   6.811 -22.286  1.00  0.00           C  
ATOM    468  C   LYS B  57      17.253   7.929 -21.327  1.00  0.00           C  
ATOM    469  CB  LYS B  57      16.238   7.403 -23.554  1.00  0.00           C  
ATOM    470  O   LYS B  57      18.382   8.421 -21.375  1.00  0.00           O  
ATOM    471  CG  LYS B  57      16.234   6.452 -24.742  1.00  0.00           C  
ATOM    472  CD  LYS B  57      15.791   7.155 -26.019  1.00  0.00           C  
ATOM    473  CE  LYS B  57      15.771   6.201 -27.206  1.00  0.00           C  
ATOM    474  NZ  LYS B  57      15.344   6.888 -28.461  1.00  0.00           N  
ATOM    475  N   THR B  58      16.412   8.152 -20.135  1.00  0.00           N  
ATOM    476  CA  THR B  58      16.838   9.078 -19.091  1.00  0.00           C  
ATOM    477  C   THR B  58      16.786   8.409 -17.720  1.00  0.00           C  
ATOM    478  CB  THR B  58      15.964  10.346 -19.079  1.00  0.00           C  
ATOM    479  O   THR B  58      15.992   7.492 -17.501  1.00  0.00           O  
ATOM    480  CG2 THR B  58      15.997  11.049 -20.432  1.00  0.00           C  
ATOM    481  OG1 THR B  58      14.612   9.985 -18.773  1.00  0.00           O  
ATOM    482  N   PRO B  59      17.784   8.567 -16.951  1.00  0.00           N  
ATOM    483  CA  PRO B  59      17.820   8.029 -15.589  1.00  0.00           C  
ATOM    484  C   PRO B  59      16.480   8.159 -14.867  1.00  0.00           C  
ATOM    485  CB  PRO B  59      18.894   8.877 -14.903  1.00  0.00           C  
ATOM    486  O   PRO B  59      16.093   7.264 -14.112  1.00  0.00           O  
ATOM    487  CG  PRO B  59      19.760   9.371 -16.017  1.00  0.00           C  
ATOM    488  CD  PRO B  59      18.917   9.507 -17.252  1.00  0.00           C  
ATOM    489  N   GLU B  60      15.703   9.114 -15.164  1.00  0.00           N  
ATOM    490  CA  GLU B  60      14.390   9.360 -14.576  1.00  0.00           C  
ATOM    491  C   GLU B  60      13.363   8.349 -15.078  1.00  0.00           C  
ATOM    492  CB  GLU B  60      13.921  10.784 -14.885  1.00  0.00           C  
ATOM    493  O   GLU B  60      12.573   7.818 -14.295  1.00  0.00           O  
ATOM    494  CG  GLU B  60      14.715  11.863 -14.164  1.00  0.00           C  
ATOM    495  CD  GLU B  60      15.946  12.317 -14.933  1.00  0.00           C  
ATOM    496  OE1 GLU B  60      16.771  13.071 -14.368  1.00  0.00           O  
ATOM    497  OE2 GLU B  60      16.086  11.916 -16.110  1.00  0.00           O  
ATOM    498  N   ASN B  61      13.329   8.096 -16.259  1.00  0.00           N  
ATOM    499  CA  ASN B  61      12.424   7.132 -16.877  1.00  0.00           C  
ATOM    500  C   ASN B  61      12.784   5.700 -16.495  1.00  0.00           C  
ATOM    501  CB  ASN B  61      12.426   7.292 -18.399  1.00  0.00           C  
ATOM    502  O   ASN B  61      11.902   4.857 -16.323  1.00  0.00           O  
ATOM    503  CG  ASN B  61      11.704   8.545 -18.855  1.00  0.00           C  
ATOM    504  ND2 ASN B  61      11.939   8.945 -20.099  1.00  0.00           N  
ATOM    505  OD1 ASN B  61      10.942   9.148 -18.096  1.00  0.00           O  
ATOM    506  N   ALA B  62      14.087   5.369 -16.360  1.00  0.00           N  
ATOM    507  CA  ALA B  62      14.574   4.082 -15.871  1.00  0.00           C  
ATOM    508  C   ALA B  62      14.154   3.852 -14.422  1.00  0.00           C  
ATOM    509  CB  ALA B  62      16.093   4.004 -15.999  1.00  0.00           C  
ATOM    510  O   ALA B  62      13.741   2.748 -14.057  1.00  0.00           O  
ATOM    511  N   VAL B  63      14.143   4.863 -13.611  1.00  0.00           N  
ATOM    512  CA  VAL B  63      13.733   4.816 -12.212  1.00  0.00           C  
ATOM    513  C   VAL B  63      12.223   4.608 -12.123  1.00  0.00           C  
ATOM    514  CB  VAL B  63      14.138   6.103 -11.458  1.00  0.00           C  
ATOM    515  O   VAL B  63      11.747   3.806 -11.315  1.00  0.00           O  
ATOM    516  CG1 VAL B  63      13.552   6.110 -10.047  1.00  0.00           C  
ATOM    517  CG2 VAL B  63      15.659   6.235 -11.409  1.00  0.00           C  
ATOM    518  N   LYS B  64      11.541   5.275 -12.989  1.00  0.00           N  
ATOM    519  CA  LYS B  64      10.089   5.130 -13.049  1.00  0.00           C  
ATOM    520  C   LYS B  64       9.694   3.720 -13.476  1.00  0.00           C  
ATOM    521  CB  LYS B  64       9.486   6.157 -14.009  1.00  0.00           C  
ATOM    522  O   LYS B  64       8.751   3.142 -12.932  1.00  0.00           O  
ATOM    523  CG  LYS B  64       9.396   7.563 -13.435  1.00  0.00           C  
ATOM    524  CD  LYS B  64       8.712   8.519 -14.403  1.00  0.00           C  
ATOM    525  CE  LYS B  64       8.679   9.941 -13.858  1.00  0.00           C  
ATOM    526  NZ  LYS B  64       8.064  10.893 -14.830  1.00  0.00           N  
ATOM    527  N   LEU B  65      10.380   3.194 -14.487  1.00  0.00           N  
ATOM    528  CA  LEU B  65      10.157   1.830 -14.955  1.00  0.00           C  
ATOM    529  C   LEU B  65      10.501   0.819 -13.866  1.00  0.00           C  
ATOM    530  CB  LEU B  65      10.989   1.550 -16.209  1.00  0.00           C  
ATOM    531  O   LEU B  65       9.775  -0.158 -13.668  1.00  0.00           O  
ATOM    532  CG  LEU B  65      10.740   0.211 -16.903  1.00  0.00           C  
ATOM    533  CD1 LEU B  65       9.340   0.180 -17.508  1.00  0.00           C  
ATOM    534  CD2 LEU B  65      11.796  -0.042 -17.973  1.00  0.00           C  
ATOM    535  N   GLN B  66      11.523   1.109 -13.159  1.00  0.00           N  
ATOM    536  CA  GLN B  66      11.930   0.267 -12.040  1.00  0.00           C  
ATOM    537  C   GLN B  66      10.929   0.356 -10.891  1.00  0.00           C  
ATOM    538  CB  GLN B  66      13.326   0.658 -11.552  1.00  0.00           C  
ATOM    539  O   GLN B  66      10.629  -0.648 -10.242  1.00  0.00           O  
ATOM    540  CG  GLN B  66      14.444   0.265 -12.507  1.00  0.00           C  
ATOM    541  CD  GLN B  66      15.820   0.635 -11.985  1.00  0.00           C  
ATOM    542  NE2 GLN B  66      16.852   0.000 -12.530  1.00  0.00           N  
ATOM    543  OE1 GLN B  66      15.954   1.486 -11.100  1.00  0.00           O  
ATOM    544  N   HIS B  67      10.438   1.468 -10.633  1.00  0.00           N  
ATOM    545  CA  HIS B  67       9.382   1.687  -9.651  1.00  0.00           C  
ATOM    546  C   HIS B  67       8.125   0.902 -10.009  1.00  0.00           C  
ATOM    547  CB  HIS B  67       9.057   3.177  -9.537  1.00  0.00           C  
ATOM    548  O   HIS B  67       7.550   0.219  -9.158  1.00  0.00           O  
ATOM    549  CG  HIS B  67       7.901   3.472  -8.635  1.00  0.00           C  
ATOM    550  CD2 HIS B  67       6.628   3.840  -8.912  1.00  0.00           C  
ATOM    551  ND1 HIS B  67       7.992   3.402  -7.262  1.00  0.00           N  
ATOM    552  CE1 HIS B  67       6.821   3.715  -6.732  1.00  0.00           C  
ATOM    553  NE2 HIS B  67       5.976   3.985  -7.713  1.00  0.00           N  
ATOM    554  N   GLN B  68       7.724   1.040 -11.272  1.00  0.00           N  
ATOM    555  CA  GLN B  68       6.516   0.374 -11.745  1.00  0.00           C  
ATOM    556  C   GLN B  68       6.680  -1.143 -11.724  1.00  0.00           C  
ATOM    557  CB  GLN B  68       6.161   0.844 -13.157  1.00  0.00           C  
ATOM    558  O   GLN B  68       5.745  -1.869 -11.379  1.00  0.00           O  
ATOM    559  CG  GLN B  68       5.627   2.269 -13.215  1.00  0.00           C  
ATOM    560  CD  GLN B  68       5.283   2.710 -14.625  1.00  0.00           C  
ATOM    561  NE2 GLN B  68       4.413   3.708 -14.738  1.00  0.00           N  
ATOM    562  OE1 GLN B  68       5.795   2.159 -15.604  1.00  0.00           O  
ATOM    563  N   ALA B  69       7.851  -1.641 -12.092  1.00  0.00           N  
ATOM    564  CA  ALA B  69       8.166  -3.067 -12.060  1.00  0.00           C  
ATOM    565  C   ALA B  69       8.119  -3.607 -10.633  1.00  0.00           C  
ATOM    566  CB  ALA B  69       9.539  -3.322 -12.677  1.00  0.00           C  
ATOM    567  O   ALA B  69       7.604  -4.702 -10.394  1.00  0.00           O  
ATOM    568  N   TRP B  70       8.572  -2.853  -9.736  1.00  0.00           N  
ATOM    569  CA  TRP B  70       8.585  -3.251  -8.332  1.00  0.00           C  
ATOM    570  C   TRP B  70       7.170  -3.287  -7.764  1.00  0.00           C  
ATOM    571  CB  TRP B  70       9.454  -2.296  -7.510  1.00  0.00           C  
ATOM    572  O   TRP B  70       6.812  -4.212  -7.031  1.00  0.00           O  
ATOM    573  CG  TRP B  70       9.791  -2.806  -6.141  1.00  0.00           C  
ATOM    574  CD1 TRP B  70       9.790  -4.107  -5.722  1.00  0.00           C  
ATOM    575  CD2 TRP B  70      10.176  -2.021  -5.008  1.00  0.00           C  
ATOM    576  CE2 TRP B  70      10.393  -2.914  -3.935  1.00  0.00           C  
ATOM    577  CE3 TRP B  70      10.359  -0.648  -4.796  1.00  0.00           C  
ATOM    578  NE1 TRP B  70      10.151  -4.179  -4.397  1.00  0.00           N  
ATOM    579  CH2 TRP B  70      10.956  -1.128  -2.487  1.00  0.00           C  
ATOM    580  CZ2 TRP B  70      10.785  -2.476  -2.667  1.00  0.00           C  
ATOM    581  CZ3 TRP B  70      10.748  -0.215  -3.534  1.00  0.00           C  
ATOM    582  N   ILE B  71       6.418  -2.273  -8.021  1.00  0.00           N  
ATOM    583  CA  ILE B  71       5.025  -2.236  -7.589  1.00  0.00           C  
ATOM    584  C   ILE B  71       4.290  -3.470  -8.108  1.00  0.00           C  
ATOM    585  CB  ILE B  71       4.318  -0.949  -8.071  1.00  0.00           C  
ATOM    586  O   ILE B  71       3.436  -4.029  -7.416  1.00  0.00           O  
ATOM    587  CG1 ILE B  71       4.844   0.269  -7.305  1.00  0.00           C  
ATOM    588  CG2 ILE B  71       2.799  -1.078  -7.919  1.00  0.00           C  
ATOM    589  CD1 ILE B  71       4.286   1.598  -7.795  1.00  0.00           C  
ATOM    590  N   CYS B  72       4.678  -3.974  -9.291  1.00  0.00           N  
ATOM    591  CA  CYS B  72       4.015  -5.093  -9.951  1.00  0.00           C  
ATOM    592  C   CYS B  72       4.285  -6.399  -9.212  1.00  0.00           C  
ATOM    593  CB  CYS B  72       4.479  -5.212 -11.402  1.00  0.00           C  
ATOM    594  O   CYS B  72       3.513  -7.353  -9.326  1.00  0.00           O  
ATOM    595  SG  CYS B  72       3.810  -3.933 -12.487  1.00  0.00           S  
ATOM    596  N   VAL B  73       5.263  -6.420  -8.407  1.00  0.00           N  
ATOM    597  CA  VAL B  73       5.643  -7.636  -7.696  1.00  0.00           C  
ATOM    598  C   VAL B  73       5.016  -7.638  -6.304  1.00  0.00           C  
ATOM    599  CB  VAL B  73       7.178  -7.776  -7.590  1.00  0.00           C  
ATOM    600  O   VAL B  73       4.918  -8.686  -5.662  1.00  0.00           O  
ATOM    601  CG1 VAL B  73       7.791  -8.051  -8.962  1.00  0.00           C  
ATOM    602  CG2 VAL B  73       7.786  -6.519  -6.972  1.00  0.00           C  
ATOM    603  N   ILE B  74       4.527  -6.486  -5.784  1.00  0.00           N  
ATOM    604  CA  ILE B  74       3.838  -6.384  -4.502  1.00  0.00           C  
ATOM    605  C   ILE B  74       2.424  -6.945  -4.630  1.00  0.00           C  
ATOM    606  CB  ILE B  74       3.792  -4.923  -4.000  1.00  0.00           C  
ATOM    607  O   ILE B  74       1.679  -6.567  -5.538  1.00  0.00           O  
ATOM    608  CG1 ILE B  74       5.213  -4.386  -3.790  1.00  0.00           C  
ATOM    609  CG2 ILE B  74       2.972  -4.821  -2.711  1.00  0.00           C  
ATOM    610  CD1 ILE B  74       5.269  -2.905  -3.442  1.00  0.00           C  
ATOM    611  N   SER B  75       2.133  -7.988  -3.814  1.00  0.00           N  
ATOM    612  CA  SER B  75       0.793  -8.562  -3.765  1.00  0.00           C  
ATOM    613  C   SER B  75       0.005  -8.028  -2.573  1.00  0.00           C  
ATOM    614  CB  SER B  75       0.866 -10.088  -3.694  1.00  0.00           C  
ATOM    615  O   SER B  75       0.549  -7.887  -1.476  1.00  0.00           O  
ATOM    616  OG  SER B  75      -0.432 -10.650  -3.599  1.00  0.00           O  
ATOM    617  N   CYS B  76      -1.240  -7.646  -2.860  1.00  0.00           N  
ATOM    618  CA  CYS B  76      -2.098  -7.100  -1.815  1.00  0.00           C  
ATOM    619  C   CYS B  76      -3.468  -7.768  -1.829  1.00  0.00           C  
ATOM    620  CB  CYS B  76      -2.256  -5.589  -1.986  1.00  0.00           C  
ATOM    621  O   CYS B  76      -4.043  -7.991  -2.895  1.00  0.00           O  
ATOM    622  SG  CYS B  76      -3.420  -4.842  -0.825  1.00  0.00           S  
ATOM    623  N   GLN B  77      -3.908  -8.141  -0.627  1.00  0.00           N  
ATOM    624  CA  GLN B  77      -5.255  -8.670  -0.442  1.00  0.00           C  
ATOM    625  C   GLN B  77      -6.046  -7.826   0.554  1.00  0.00           C  
ATOM    626  CB  GLN B  77      -5.201 -10.124   0.028  1.00  0.00           C  
ATOM    627  O   GLN B  77      -5.561  -7.532   1.648  1.00  0.00           O  
ATOM    628  CG  GLN B  77      -4.579 -11.075  -0.985  1.00  0.00           C  
ATOM    629  CD  GLN B  77      -4.538 -12.510  -0.494  1.00  0.00           C  
ATOM    630  NE2 GLN B  77      -4.264 -13.440  -1.403  1.00  0.00           N  
ATOM    631  OE1 GLN B  77      -4.750 -12.781   0.692  1.00  0.00           O  
ATOM    632  N   ILE B  78      -7.226  -7.421   0.106  1.00  0.00           N  
ATOM    633  CA  ILE B  78      -8.099  -6.664   0.996  1.00  0.00           C  
ATOM    634  C   ILE B  78      -9.368  -7.465   1.278  1.00  0.00           C  
ATOM    635  CB  ILE B  78      -8.457  -5.285   0.397  1.00  0.00           C  
ATOM    636  O   ILE B  78     -10.108  -7.813   0.355  1.00  0.00           O  
ATOM    637  CG1 ILE B  78      -7.184  -4.517   0.026  1.00  0.00           C  
ATOM    638  CG2 ILE B  78      -9.318  -4.479   1.374  1.00  0.00           C  
ATOM    639  CD1 ILE B  78      -7.441  -3.220  -0.729  1.00  0.00           C  
ATOM    640  N   ARG B  79      -9.546  -7.829   2.605  1.00  0.00           N  
ATOM    641  CA  ARG B  79     -10.746  -8.558   3.005  1.00  0.00           C  
ATOM    642  C   ARG B  79     -11.615  -7.715   3.931  1.00  0.00           C  
ATOM    643  CB  ARG B  79     -10.372  -9.874   3.692  1.00  0.00           C  
ATOM    644  O   ARG B  79     -11.104  -7.036   4.825  1.00  0.00           O  
ATOM    645  CG  ARG B  79      -9.636 -10.852   2.790  1.00  0.00           C  
ATOM    646  CD  ARG B  79      -9.655 -12.265   3.356  1.00  0.00           C  
ATOM    647  NE  ARG B  79      -8.970 -13.207   2.476  1.00  0.00           N  
ATOM    648  NH1 ARG B  79      -9.971 -15.088   3.368  1.00  0.00           N  
ATOM    649  NH2 ARG B  79      -8.461 -15.291   1.656  1.00  0.00           N  
ATOM    650  CZ  ARG B  79      -9.135 -14.526   2.502  1.00  0.00           C  
ATOM    651  N   ARG B  80     -12.965  -7.806   3.566  1.00  0.00           N  
ATOM    652  CA  ARG B  80     -13.906  -7.053   4.389  1.00  0.00           C  
ATOM    653  C   ARG B  80     -14.714  -7.983   5.287  1.00  0.00           C  
ATOM    654  CB  ARG B  80     -14.846  -6.225   3.511  1.00  0.00           C  
ATOM    655  O   ARG B  80     -15.273  -8.976   4.818  1.00  0.00           O  
ATOM    656  CG  ARG B  80     -15.787  -5.323   4.294  1.00  0.00           C  
ATOM    657  CD  ARG B  80     -16.661  -4.484   3.373  1.00  0.00           C  
ATOM    658  NE  ARG B  80     -17.585  -3.641   4.128  1.00  0.00           N  
ATOM    659  NH1 ARG B  80     -18.582  -2.709   2.264  1.00  0.00           N  
ATOM    660  NH2 ARG B  80     -19.268  -2.096   4.364  1.00  0.00           N  
ATOM    661  CZ  ARG B  80     -18.476  -2.818   3.583  1.00  0.00           C  
ATOM    662  N   PHE B  81     -14.662  -7.671   6.649  1.00  0.00           N  
ATOM    663  CA  PHE B  81     -15.505  -8.365   7.615  1.00  0.00           C  
ATOM    664  C   PHE B  81     -16.368  -7.377   8.390  1.00  0.00           C  
ATOM    665  CB  PHE B  81     -14.648  -9.187   8.584  1.00  0.00           C  
ATOM    666  O   PHE B  81     -15.919  -6.795   9.380  1.00  0.00           O  
ATOM    667  CG  PHE B  81     -13.750 -10.184   7.904  1.00  0.00           C  
ATOM    668  CD1 PHE B  81     -14.214 -11.454   7.584  1.00  0.00           C  
ATOM    669  CD2 PHE B  81     -12.440  -9.852   7.585  1.00  0.00           C  
ATOM    670  CE1 PHE B  81     -13.385 -12.380   6.955  1.00  0.00           C  
ATOM    671  CE2 PHE B  81     -11.605 -10.771   6.956  1.00  0.00           C  
ATOM    672  CZ  PHE B  81     -12.079 -12.035   6.643  1.00  0.00           C  
ATOM    673  N   GLY B  82     -17.687  -7.218   8.072  1.00  0.00           N  
ATOM    674  CA  GLY B  82     -18.497  -6.166   8.665  1.00  0.00           C  
ATOM    675  C   GLY B  82     -17.939  -4.776   8.425  1.00  0.00           C  
ATOM    676  O   GLY B  82     -17.714  -4.381   7.279  1.00  0.00           O  
ATOM    677  N   ASN B  83     -17.687  -4.079   9.498  1.00  0.00           N  
ATOM    678  CA  ASN B  83     -17.142  -2.730   9.393  1.00  0.00           C  
ATOM    679  C   ASN B  83     -15.620  -2.730   9.501  1.00  0.00           C  
ATOM    680  CB  ASN B  83     -17.750  -1.821  10.463  1.00  0.00           C  
ATOM    681  O   ASN B  83     -15.008  -1.681   9.708  1.00  0.00           O  
ATOM    682  CG  ASN B  83     -17.396  -2.258  11.871  1.00  0.00           C  
ATOM    683  ND2 ASN B  83     -17.711  -1.419  12.850  1.00  0.00           N  
ATOM    684  OD1 ASN B  83     -16.843  -3.342  12.077  1.00  0.00           O  
ATOM    685  N   GLN B  84     -15.056  -3.841   9.349  1.00  0.00           N  
ATOM    686  CA  GLN B  84     -13.614  -4.011   9.498  1.00  0.00           C  
ATOM    687  C   GLN B  84     -12.979  -4.488   8.195  1.00  0.00           C  
ATOM    688  CB  GLN B  84     -13.303  -4.995  10.626  1.00  0.00           C  
ATOM    689  O   GLN B  84     -13.526  -5.359   7.514  1.00  0.00           O  
ATOM    690  CG  GLN B  84     -11.816  -5.137  10.925  1.00  0.00           C  
ATOM    691  CD  GLN B  84     -11.536  -6.102  12.062  1.00  0.00           C  
ATOM    692  NE2 GLN B  84     -10.277  -6.175  12.481  1.00  0.00           N  
ATOM    693  OE1 GLN B  84     -12.444  -6.776  12.560  1.00  0.00           O  
ATOM    694  N   TYR B  85     -11.798  -3.862   7.817  1.00  0.00           N  
ATOM    695  CA  TYR B  85     -10.968  -4.300   6.700  1.00  0.00           C  
ATOM    696  C   TYR B  85      -9.670  -4.926   7.199  1.00  0.00           C  
ATOM    697  CB  TYR B  85     -10.656  -3.124   5.769  1.00  0.00           C  
ATOM    698  O   TYR B  85      -9.058  -4.428   8.147  1.00  0.00           O  
ATOM    699  CG  TYR B  85     -11.816  -2.723   4.890  1.00  0.00           C  
ATOM    700  CD1 TYR B  85     -11.925  -3.200   3.586  1.00  0.00           C  
ATOM    701  CD2 TYR B  85     -12.803  -1.864   5.361  1.00  0.00           C  
ATOM    702  CE1 TYR B  85     -12.991  -2.831   2.772  1.00  0.00           C  
ATOM    703  CE2 TYR B  85     -13.873  -1.488   4.556  1.00  0.00           C  
ATOM    704  OH  TYR B  85     -15.016  -1.608   2.464  1.00  0.00           O  
ATOM    705  CZ  TYR B  85     -13.959  -1.976   3.265  1.00  0.00           C  
ATOM    706  N   ILE B  86      -9.350  -6.081   6.643  1.00  0.00           N  
ATOM    707  CA  ILE B  86      -8.022  -6.658   6.823  1.00  0.00           C  
ATOM    708  C   ILE B  86      -7.245  -6.586   5.511  1.00  0.00           C  
ATOM    709  CB  ILE B  86      -8.104  -8.119   7.318  1.00  0.00           C  
ATOM    710  O   ILE B  86      -7.645  -7.189   4.512  1.00  0.00           O  
ATOM    711  CG1 ILE B  86      -8.857  -8.191   8.652  1.00  0.00           C  
ATOM    712  CG2 ILE B  86      -6.703  -8.725   7.447  1.00  0.00           C  
ATOM    713  CD1 ILE B  86      -9.056  -9.606   9.175  1.00  0.00           C  
ATOM    714  N   VAL B  87      -6.149  -5.769   5.555  1.00  0.00           N  
ATOM    715  CA  VAL B  87      -5.303  -5.589   4.379  1.00  0.00           C  
ATOM    716  C   VAL B  87      -3.992  -6.349   4.564  1.00  0.00           C  
ATOM    717  CB  VAL B  87      -5.019  -4.095   4.108  1.00  0.00           C  
ATOM    718  O   VAL B  87      -3.264  -6.117   5.532  1.00  0.00           O  
ATOM    719  CG1 VAL B  87      -4.200  -3.925   2.829  1.00  0.00           C  
ATOM    720  CG2 VAL B  87      -6.328  -3.312   4.016  1.00  0.00           C  
ATOM    721  N   LEU B  88      -3.767  -7.266   3.596  1.00  0.00           N  
ATOM    722  CA  LEU B  88      -2.513  -8.012   3.596  1.00  0.00           C  
ATOM    723  C   LEU B  88      -1.633  -7.598   2.421  1.00  0.00           C  
ATOM    724  CB  LEU B  88      -2.786  -9.518   3.538  1.00  0.00           C  
ATOM    725  O   LEU B  88      -2.066  -7.648   1.268  1.00  0.00           O  
ATOM    726  CG  LEU B  88      -3.492 -10.126   4.750  1.00  0.00           C  
ATOM    727  CD1 LEU B  88      -3.931 -11.555   4.447  1.00  0.00           C  
ATOM    728  CD2 LEU B  88      -2.582 -10.090   5.973  1.00  0.00           C  
ATOM    729  N   ILE B  89      -0.481  -7.170   2.774  1.00  0.00           N  
ATOM    730  CA  ILE B  89       0.468  -6.748   1.749  1.00  0.00           C  
ATOM    731  C   ILE B  89       1.713  -7.631   1.803  1.00  0.00           C  
ATOM    732  CB  ILE B  89       0.857  -5.262   1.916  1.00  0.00           C  
ATOM    733  O   ILE B  89       2.309  -7.810   2.868  1.00  0.00           O  
ATOM    734  CG1 ILE B  89      -0.393  -4.376   1.880  1.00  0.00           C  
ATOM    735  CG2 ILE B  89       1.858  -4.841   0.836  1.00  0.00           C  
ATOM    736  CD1 ILE B  89      -0.140  -2.933   2.295  1.00  0.00           C  
ATOM    737  N   PHE B  90       2.071  -8.176   0.626  1.00  0.00           N  
ATOM    738  CA  PHE B  90       3.288  -8.967   0.490  1.00  0.00           C  
ATOM    739  C   PHE B  90       4.276  -8.283  -0.447  1.00  0.00           C  
ATOM    740  CB  PHE B  90       2.963 -10.373  -0.025  1.00  0.00           C  
ATOM    741  O   PHE B  90       3.929  -7.939  -1.579  1.00  0.00           O  
ATOM    742  CG  PHE B  90       2.087 -11.171   0.903  1.00  0.00           C  
ATOM    743  CD1 PHE B  90       2.642 -12.077   1.798  1.00  0.00           C  
ATOM    744  CD2 PHE B  90       0.707 -11.015   0.879  1.00  0.00           C  
ATOM    745  CE1 PHE B  90       1.834 -12.817   2.657  1.00  0.00           C  
ATOM    746  CE2 PHE B  90      -0.107 -11.751   1.735  1.00  0.00           C  
ATOM    747  CZ  PHE B  90       0.458 -12.653   2.622  1.00  0.00           C  
ATOM    748  N   MET B  91       5.517  -8.148   0.093  1.00  0.00           N  
ATOM    749  CA  MET B  91       6.524  -7.523  -0.759  1.00  0.00           C  
ATOM    750  C   MET B  91       7.862  -8.245  -0.639  1.00  0.00           C  
ATOM    751  CB  MET B  91       6.693  -6.046  -0.399  1.00  0.00           C  
ATOM    752  O   MET B  91       8.184  -8.793   0.416  1.00  0.00           O  
ATOM    753  CG  MET B  91       7.149  -5.812   1.032  1.00  0.00           C  
ATOM    754  SD  MET B  91       7.160  -4.033   1.485  1.00  0.00           S  
ATOM    755  CE  MET B  91       7.688  -4.147   3.217  1.00  0.00           C  
ATOM    756  N   PRO B  92       8.578  -8.270  -1.765  1.00  0.00           N  
ATOM    757  CA  PRO B  92       9.912  -8.869  -1.681  1.00  0.00           C  
ATOM    758  C   PRO B  92      10.868  -8.060  -0.806  1.00  0.00           C  
ATOM    759  CB  PRO B  92      10.385  -8.882  -3.137  1.00  0.00           C  
ATOM    760  O   PRO B  92      10.755  -6.834  -0.733  1.00  0.00           O  
ATOM    761  CG  PRO B  92       9.608  -7.792  -3.802  1.00  0.00           C  
ATOM    762  CD  PRO B  92       8.295  -7.640  -3.088  1.00  0.00           C  
ATOM    763  N   ARG B  93      11.714  -8.652  -0.102  1.00  0.00           N  
ATOM    764  CA  ARG B  93      12.715  -8.019   0.750  1.00  0.00           C  
ATOM    765  C   ARG B  93      13.683  -7.178  -0.076  1.00  0.00           C  
ATOM    766  CB  ARG B  93      13.486  -9.072   1.548  1.00  0.00           C  
ATOM    767  O   ARG B  93      14.109  -6.106   0.359  1.00  0.00           O  
ATOM    768  CG  ARG B  93      14.276  -8.504   2.716  1.00  0.00           C  
ATOM    769  CD  ARG B  93      14.771  -9.600   3.649  1.00  0.00           C  
ATOM    770  NE  ARG B  93      15.504  -9.050   4.787  1.00  0.00           N  
ATOM    771  NH1 ARG B  93      15.411 -10.985   6.046  1.00  0.00           N  
ATOM    772  NH2 ARG B  93      16.462  -9.123   6.872  1.00  0.00           N  
ATOM    773  CZ  ARG B  93      15.791  -9.720   5.899  1.00  0.00           C  
ATOM    774  N   ARG B  94      13.955  -7.639  -1.191  1.00  0.00           N  
ATOM    775  CA  ARG B  94      14.810  -6.949  -2.152  1.00  0.00           C  
ATOM    776  C   ARG B  94      14.069  -6.697  -3.461  1.00  0.00           C  
ATOM    777  CB  ARG B  94      16.082  -7.756  -2.417  1.00  0.00           C  
ATOM    778  O   ARG B  94      13.210  -7.488  -3.857  1.00  0.00           O  
ATOM    779  CG  ARG B  94      16.959  -7.944  -1.189  1.00  0.00           C  
ATOM    780  CD  ARG B  94      18.268  -8.641  -1.532  1.00  0.00           C  
ATOM    781  NE  ARG B  94      19.086  -8.867  -0.344  1.00  0.00           N  
ATOM    782  NH1 ARG B  94      20.801  -9.926  -1.473  1.00  0.00           N  
ATOM    783  NH2 ARG B  94      20.930  -9.626   0.796  1.00  0.00           N  
ATOM    784  CZ  ARG B  94      20.270  -9.473  -0.343  1.00  0.00           C  
ATOM    785  N   PRO B  95      14.309  -5.489  -4.010  1.00  0.00           N  
ATOM    786  CA  PRO B  95      13.655  -5.230  -5.295  1.00  0.00           C  
ATOM    787  C   PRO B  95      13.955  -6.305  -6.337  1.00  0.00           C  
ATOM    788  CB  PRO B  95      14.238  -3.880  -5.721  1.00  0.00           C  
ATOM    789  O   PRO B  95      15.096  -6.762  -6.448  1.00  0.00           O  
ATOM    790  CG  PRO B  95      14.963  -3.379  -4.513  1.00  0.00           C  
ATOM    791  CD  PRO B  95      15.151  -4.524  -3.560  1.00  0.00           C  
ATOM    792  N   VAL B  96      12.918  -7.023  -6.757  1.00  0.00           N  
ATOM    793  CA  VAL B  96      13.057  -7.972  -7.857  1.00  0.00           C  
ATOM    794  C   VAL B  96      12.775  -7.270  -9.184  1.00  0.00           C  
ATOM    795  CB  VAL B  96      12.115  -9.184  -7.685  1.00  0.00           C  
ATOM    796  O   VAL B  96      11.720  -6.655  -9.356  1.00  0.00           O  
ATOM    797  CG1 VAL B  96      12.316 -10.190  -8.817  1.00  0.00           C  
ATOM    798  CG2 VAL B  96      12.345  -9.849  -6.328  1.00  0.00           C  
ATOM    799  N   PHE B  97      13.798  -7.009  -9.957  1.00  0.00           N  
ATOM    800  CA  PHE B  97      13.604  -6.315 -11.224  1.00  0.00           C  
ATOM    801  C   PHE B  97      13.273  -7.302 -12.337  1.00  0.00           C  
ATOM    802  CB  PHE B  97      14.852  -5.507 -11.593  1.00  0.00           C  
ATOM    803  O   PHE B  97      13.951  -8.319 -12.494  1.00  0.00           O  
ATOM    804  CG  PHE B  97      15.199  -4.437 -10.594  1.00  0.00           C  
ATOM    805  CD1 PHE B  97      14.495  -3.239 -10.563  1.00  0.00           C  
ATOM    806  CD2 PHE B  97      16.231  -4.629  -9.684  1.00  0.00           C  
ATOM    807  CE1 PHE B  97      14.815  -2.247  -9.639  1.00  0.00           C  
ATOM    808  CE2 PHE B  97      16.556  -3.642  -8.758  1.00  0.00           C  
ATOM    809  CZ  PHE B  97      15.847  -2.451  -8.738  1.00  0.00           C  
ATOM    810  N   LEU B  98      11.849  -7.373 -12.641  1.00  0.00           N  
ATOM    811  CA  LEU B  98      11.444  -8.244 -13.740  1.00  0.00           C  
ATOM    812  C   LEU B  98      12.196  -7.889 -15.018  1.00  0.00           C  
ATOM    813  CB  LEU B  98       9.935  -8.143 -13.976  1.00  0.00           C  
ATOM    814  O   LEU B  98      12.387  -6.710 -15.324  1.00  0.00           O  
ATOM    815  CG  LEU B  98       9.038  -8.735 -12.888  1.00  0.00           C  
ATOM    816  CD1 LEU B  98       7.609  -8.224 -13.044  1.00  0.00           C  
ATOM    817  CD2 LEU B  98       9.075 -10.258 -12.935  1.00  0.00           C  
ATOM    818  N   HIS B  99      13.427  -8.537 -15.317  1.00  0.00           N  
ATOM    819  CA  HIS B  99      14.100  -8.383 -16.602  1.00  0.00           C  
ATOM    820  C   HIS B  99      13.094  -8.176 -17.730  1.00  0.00           C  
ATOM    821  CB  HIS B  99      14.976  -9.602 -16.898  1.00  0.00           C  
ATOM    822  O   HIS B  99      12.044  -8.823 -17.757  1.00  0.00           O  
ATOM    823  CG  HIS B  99      16.352  -9.506 -16.319  1.00  0.00           C  
ATOM    824  CD2 HIS B  99      17.029 -10.337 -15.492  1.00  0.00           C  
ATOM    825  ND1 HIS B  99      17.196  -8.447 -16.578  1.00  0.00           N  
ATOM    826  CE1 HIS B  99      18.336  -8.633 -15.933  1.00  0.00           C  
ATOM    827  NE2 HIS B  99      18.260  -9.772 -15.267  1.00  0.00           N  
TER     828      HIS B  99                                                      
ENDMDL                                                                          
END                                                                             
