# Supplementary material for: AlphaDesign: a de novo protein design framework based on AlphaFold
Source: Mol Syst Biol. 2025 Jun 17;21(9):1166–89. doi: 10.1038/s44320-025-00119-z (PMC12405559; doi:10.1038/s44320-025-00119-z)
Supplement: Supplementary file 4 — Source data Fig. 2 [file 44320_2025_119_MOESM4_ESM.zip › Figure_2/2C/design_confmer-50-nr2-run1_result_28.1.pdb]

MODEL     1                                                                     
ATOM      1  N   THR A   0     -15.324  -0.205   7.043  1.00  0.00           N  
ATOM      2  CA  THR A   0     -14.553  -0.851   5.986  1.00  0.00           C  
ATOM      3  C   THR A   0     -14.451   0.054   4.762  1.00  0.00           C  
ATOM      4  CB  THR A   0     -15.180  -2.198   5.582  1.00  0.00           C  
ATOM      5  O   THR A   0     -15.421   0.716   4.390  1.00  0.00           O  
ATOM      6  CG2 THR A   0     -14.343  -3.369   6.086  1.00  0.00           C  
ATOM      7  OG1 THR A   0     -16.497  -2.292   6.138  1.00  0.00           O  
ATOM      8  N   LEU A   1     -13.545   1.146   4.757  1.00  0.00           N  
ATOM      9  CA  LEU A   1     -13.342   1.433   3.341  1.00  0.00           C  
ATOM     10  C   LEU A   1     -14.219   0.537   2.473  1.00  0.00           C  
ATOM     11  CB  LEU A   1     -11.870   1.248   2.962  1.00  0.00           C  
ATOM     12  O   LEU A   1     -13.908  -0.640   2.277  1.00  0.00           O  
ATOM     13  CG  LEU A   1     -10.974   2.480   3.102  1.00  0.00           C  
ATOM     14  CD1 LEU A   1      -9.601   2.080   3.631  1.00  0.00           C  
ATOM     15  CD2 LEU A   1     -10.848   3.204   1.766  1.00  0.00           C  
ATOM     16  N   SER A   2     -15.502   0.174   2.862  1.00  0.00           N  
ATOM     17  CA  SER A   2     -16.736  -0.506   2.481  1.00  0.00           C  
ATOM     18  C   SER A   2     -16.767  -0.800   0.985  1.00  0.00           C  
ATOM     19  CB  SER A   2     -17.953   0.335   2.869  1.00  0.00           C  
ATOM     20  O   SER A   2     -16.728   0.120   0.166  1.00  0.00           O  
ATOM     21  OG  SER A   2     -17.817   1.664   2.397  1.00  0.00           O  
ATOM     22  N   GLY A   3     -15.773  -1.765   0.503  1.00  0.00           N  
ATOM     23  CA  GLY A   3     -15.881  -2.332  -0.832  1.00  0.00           C  
ATOM     24  C   GLY A   3     -14.535  -2.631  -1.464  1.00  0.00           C  
ATOM     25  O   GLY A   3     -14.468  -3.220  -2.545  1.00  0.00           O  
ATOM     26  N   PHE A   4     -13.390  -2.550  -0.695  1.00  0.00           N  
ATOM     27  CA  PHE A   4     -12.059  -2.861  -1.201  1.00  0.00           C  
ATOM     28  C   PHE A   4     -11.397  -3.943  -0.356  1.00  0.00           C  
ATOM     29  CB  PHE A   4     -11.183  -1.604  -1.224  1.00  0.00           C  
ATOM     30  O   PHE A   4     -11.431  -3.884   0.875  1.00  0.00           O  
ATOM     31  CG  PHE A   4     -11.278  -0.822  -2.507  1.00  0.00           C  
ATOM     32  CD1 PHE A   4     -10.391  -1.060  -3.549  1.00  0.00           C  
ATOM     33  CD2 PHE A   4     -12.255   0.152  -2.669  1.00  0.00           C  
ATOM     34  CE1 PHE A   4     -10.476  -0.338  -4.737  1.00  0.00           C  
ATOM     35  CE2 PHE A   4     -12.347   0.877  -3.853  1.00  0.00           C  
ATOM     36  CZ  PHE A   4     -11.456   0.632  -4.886  1.00  0.00           C  
ATOM     37  N   GLU A   5     -11.192  -5.211  -0.912  1.00  0.00           N  
ATOM     38  CA  GLU A   5     -10.358  -6.236  -0.291  1.00  0.00           C  
ATOM     39  C   GLU A   5      -8.930  -5.736  -0.087  1.00  0.00           C  
ATOM     40  CB  GLU A   5     -10.352  -7.511  -1.139  1.00  0.00           C  
ATOM     41  O   GLU A   5      -8.419  -4.956  -0.893  1.00  0.00           O  
ATOM     42  CG  GLU A   5     -11.687  -8.243  -1.157  1.00  0.00           C  
ATOM     43  CD  GLU A   5     -11.647  -9.542  -1.946  1.00  0.00           C  
ATOM     44  OE1 GLU A   5     -12.648 -10.294  -1.926  1.00  0.00           O  
ATOM     45  OE2 GLU A   5     -10.607  -9.810  -2.588  1.00  0.00           O  
ATOM     46  N   LEU A   6      -8.391  -5.616   1.159  1.00  0.00           N  
ATOM     47  CA  LEU A   6      -7.026  -5.224   1.491  1.00  0.00           C  
ATOM     48  C   LEU A   6      -6.066  -5.589   0.363  1.00  0.00           C  
ATOM     49  CB  LEU A   6      -6.578  -5.892   2.794  1.00  0.00           C  
ATOM     50  O   LEU A   6      -5.135  -4.836   0.067  1.00  0.00           O  
ATOM     51  CG  LEU A   6      -5.550  -5.127   3.630  1.00  0.00           C  
ATOM     52  CD1 LEU A   6      -6.250  -4.293   4.698  1.00  0.00           C  
ATOM     53  CD2 LEU A   6      -4.553  -6.090   4.265  1.00  0.00           C  
ATOM     54  N   GLY A   7      -6.323  -6.684  -0.352  1.00  0.00           N  
ATOM     55  CA  GLY A   7      -5.550  -7.084  -1.517  1.00  0.00           C  
ATOM     56  C   GLY A   7      -5.728  -6.151  -2.700  1.00  0.00           C  
ATOM     57  O   GLY A   7      -4.813  -5.983  -3.508  1.00  0.00           O  
ATOM     58  N   ASP A   8      -6.878  -5.458  -2.787  1.00  0.00           N  
ATOM     59  CA  ASP A   8      -7.220  -4.501  -3.834  1.00  0.00           C  
ATOM     60  C   ASP A   8      -6.504  -3.170  -3.618  1.00  0.00           C  
ATOM     61  CB  ASP A   8      -8.734  -4.281  -3.887  1.00  0.00           C  
ATOM     62  O   ASP A   8      -6.102  -2.512  -4.580  1.00  0.00           O  
ATOM     63  CG  ASP A   8      -9.485  -5.467  -4.464  1.00  0.00           C  
ATOM     64  OD1 ASP A   8      -8.869  -6.297  -5.167  1.00  0.00           O  
ATOM     65  OD2 ASP A   8     -10.706  -5.572  -4.217  1.00  0.00           O  
ATOM     66  N   ILE A   9      -6.235  -2.789  -2.396  1.00  0.00           N  
ATOM     67  CA  ILE A   9      -5.515  -1.571  -2.038  1.00  0.00           C  
ATOM     68  C   ILE A   9      -4.023  -1.757  -2.302  1.00  0.00           C  
ATOM     69  CB  ILE A   9      -5.754  -1.188  -0.560  1.00  0.00           C  
ATOM     70  O   ILE A   9      -3.364  -0.859  -2.832  1.00  0.00           O  
ATOM     71  CG1 ILE A   9      -7.220  -0.798  -0.340  1.00  0.00           C  
ATOM     72  CG2 ILE A   9      -4.816  -0.054  -0.138  1.00  0.00           C  
ATOM     73  CD1 ILE A   9      -7.598  -0.611   1.124  1.00  0.00           C  
ATOM     74  N   ASP A  10      -3.537  -2.996  -2.004  1.00  0.00           N  
ATOM     75  CA  ASP A  10      -2.149  -3.343  -2.292  1.00  0.00           C  
ATOM     76  C   ASP A  10      -1.871  -3.300  -3.793  1.00  0.00           C  
ATOM     77  CB  ASP A  10      -1.816  -4.729  -1.735  1.00  0.00           C  
ATOM     78  O   ASP A  10      -0.861  -2.742  -4.227  1.00  0.00           O  
ATOM     79  CG  ASP A  10      -0.363  -5.118  -1.943  1.00  0.00           C  
ATOM     80  OD1 ASP A  10       0.462  -4.241  -2.280  1.00  0.00           O  
ATOM     81  OD2 ASP A  10      -0.040  -6.313  -1.772  1.00  0.00           O  
ATOM     82  N   ASN A  11      -2.728  -3.830  -4.522  1.00  0.00           N  
ATOM     83  CA  ASN A  11      -2.630  -3.908  -5.976  1.00  0.00           C  
ATOM     84  C   ASN A  11      -2.810  -2.537  -6.624  1.00  0.00           C  
ATOM     85  CB  ASN A  11      -3.657  -4.897  -6.532  1.00  0.00           C  
ATOM     86  O   ASN A  11      -2.135  -2.215  -7.603  1.00  0.00           O  
ATOM     87  CG  ASN A  11      -3.125  -6.315  -6.599  1.00  0.00           C  
ATOM     88  ND2 ASN A  11      -4.023  -7.277  -6.769  1.00  0.00           N  
ATOM     89  OD1 ASN A  11      -1.917  -6.543  -6.499  1.00  0.00           O  
ATOM     90  N   TRP A  12      -3.670  -1.729  -6.143  1.00  0.00           N  
ATOM     91  CA  TRP A  12      -3.873  -0.362  -6.611  1.00  0.00           C  
ATOM     92  C   TRP A  12      -2.630   0.487  -6.369  1.00  0.00           C  
ATOM     93  CB  TRP A  12      -5.082   0.270  -5.916  1.00  0.00           C  
ATOM     94  O   TRP A  12      -2.166   1.191  -7.269  1.00  0.00           O  
ATOM     95  CG  TRP A  12      -5.327   1.699  -6.300  1.00  0.00           C  
ATOM     96  CD1 TRP A  12      -5.902   2.155  -7.454  1.00  0.00           C  
ATOM     97  CD2 TRP A  12      -4.998   2.858  -5.529  1.00  0.00           C  
ATOM     98  CE2 TRP A  12      -5.404   3.986  -6.277  1.00  0.00           C  
ATOM     99  CE3 TRP A  12      -4.401   3.054  -4.277  1.00  0.00           C  
ATOM    100  NE1 TRP A  12      -5.951   3.530  -7.446  1.00  0.00           N  
ATOM    101  CH2 TRP A  12      -4.643   5.455  -4.585  1.00  0.00           C  
ATOM    102  CZ2 TRP A  12      -5.230   5.292  -5.813  1.00  0.00           C  
ATOM    103  CZ3 TRP A  12      -4.229   4.354  -3.816  1.00  0.00           C  
ATOM    104  N   ILE A  13      -2.072   0.493  -5.149  1.00  0.00           N  
ATOM    105  CA  ILE A  13      -0.881   1.248  -4.773  1.00  0.00           C  
ATOM    106  C   ILE A  13       0.311   0.778  -5.604  1.00  0.00           C  
ATOM    107  CB  ILE A  13      -0.574   1.105  -3.266  1.00  0.00           C  
ATOM    108  O   ILE A  13       1.093   1.594  -6.095  1.00  0.00           O  
ATOM    109  CG1 ILE A  13      -1.686   1.749  -2.430  1.00  0.00           C  
ATOM    110  CG2 ILE A  13       0.788   1.721  -2.932  1.00  0.00           C  
ATOM    111  CD1 ILE A  13      -1.557   1.504  -0.933  1.00  0.00           C  
ATOM    112  N   TRP A  14       0.396  -0.527  -5.706  1.00  0.00           N  
ATOM    113  CA  TRP A  14       1.440  -1.111  -6.542  1.00  0.00           C  
ATOM    114  C   TRP A  14       1.357  -0.578  -7.969  1.00  0.00           C  
ATOM    115  CB  TRP A  14       1.334  -2.638  -6.548  1.00  0.00           C  
ATOM    116  O   TRP A  14       2.368  -0.170  -8.545  1.00  0.00           O  
ATOM    117  CG  TRP A  14       2.410  -3.321  -7.338  1.00  0.00           C  
ATOM    118  CD1 TRP A  14       2.457  -3.487  -8.694  1.00  0.00           C  
ATOM    119  CD2 TRP A  14       3.594  -3.933  -6.817  1.00  0.00           C  
ATOM    120  CE2 TRP A  14       4.315  -4.451  -7.916  1.00  0.00           C  
ATOM    121  CE3 TRP A  14       4.116  -4.093  -5.526  1.00  0.00           C  
ATOM    122  NE1 TRP A  14       3.600  -4.166  -9.048  1.00  0.00           N  
ATOM    123  CH2 TRP A  14       6.020  -5.262  -6.489  1.00  0.00           C  
ATOM    124  CZ2 TRP A  14       5.532  -5.119  -7.762  1.00  0.00           C  
ATOM    125  CZ3 TRP A  14       5.328  -4.758  -5.376  1.00  0.00           C  
ATOM    126  N   MET A  15       0.215  -0.503  -8.636  1.00  0.00           N  
ATOM    127  CA  MET A  15      -0.030  -0.044 -10.000  1.00  0.00           C  
ATOM    128  C   MET A  15       0.232   1.453 -10.126  1.00  0.00           C  
ATOM    129  CB  MET A  15      -1.464  -0.361 -10.426  1.00  0.00           C  
ATOM    130  O   MET A  15       0.786   1.909 -11.128  1.00  0.00           O  
ATOM    131  CG  MET A  15      -1.677  -1.811 -10.831  1.00  0.00           C  
ATOM    132  SD  MET A  15      -3.365  -2.120 -11.481  1.00  0.00           S  
ATOM    133  CE  MET A  15      -2.995  -3.354 -12.758  1.00  0.00           C  
ATOM    134  N   GLN A  16      -0.091   2.262  -9.167  1.00  0.00           N  
ATOM    135  CA  GLN A  16       0.169   3.697  -9.153  1.00  0.00           C  
ATOM    136  C   GLN A  16       1.666   3.985  -9.097  1.00  0.00           C  
ATOM    137  CB  GLN A  16      -0.538   4.360  -7.969  1.00  0.00           C  
ATOM    138  O   GLN A  16       2.154   4.898  -9.767  1.00  0.00           O  
ATOM    139  CG  GLN A  16      -2.055   4.393  -8.098  1.00  0.00           C  
ATOM    140  CD  GLN A  16      -2.524   5.167  -9.315  1.00  0.00           C  
ATOM    141  NE2 GLN A  16      -3.571   4.671  -9.966  1.00  0.00           N  
ATOM    142  OE1 GLN A  16      -1.951   6.203  -9.668  1.00  0.00           O  
ATOM    143  N   LEU A  17       2.415   3.220  -8.279  1.00  0.00           N  
ATOM    144  CA  LEU A  17       3.844   3.405  -8.049  1.00  0.00           C  
ATOM    145  C   LEU A  17       4.652   2.957  -9.263  1.00  0.00           C  
ATOM    146  CB  LEU A  17       4.293   2.628  -6.809  1.00  0.00           C  
ATOM    147  O   LEU A  17       5.657   3.582  -9.610  1.00  0.00           O  
ATOM    148  CG  LEU A  17       3.916   3.234  -5.456  1.00  0.00           C  
ATOM    149  CD1 LEU A  17       4.267   2.271  -4.327  1.00  0.00           C  
ATOM    150  CD2 LEU A  17       4.613   4.576  -5.258  1.00  0.00           C  
ATOM    151  N   ARG A  18       4.224   1.913  -9.947  1.00  0.00           N  
ATOM    152  CA  ARG A  18       4.882   1.422 -11.153  1.00  0.00           C  
ATOM    153  C   ARG A  18       4.778   2.438 -12.286  1.00  0.00           C  
ATOM    154  CB  ARG A  18       4.278   0.086 -11.590  1.00  0.00           C  
ATOM    155  O   ARG A  18       5.630   2.474 -13.176  1.00  0.00           O  
ATOM    156  CG  ARG A  18       4.873  -1.120 -10.882  1.00  0.00           C  
ATOM    157  CD  ARG A  18       4.682  -2.398 -11.687  1.00  0.00           C  
ATOM    158  NE  ARG A  18       3.269  -2.734 -11.838  1.00  0.00           N  
ATOM    159  NH1 ARG A  18       3.628  -4.989 -12.185  1.00  0.00           N  
ATOM    160  NH2 ARG A  18       1.495  -4.150 -12.191  1.00  0.00           N  
ATOM    161  CZ  ARG A  18       2.801  -3.957 -12.071  1.00  0.00           C  
ATOM    162  N   CYS A  19       3.638   3.257 -12.245  1.00  0.00           N  
ATOM    163  CA  CYS A  19       3.422   4.286 -13.256  1.00  0.00           C  
ATOM    164  C   CYS A  19       4.445   5.408 -13.119  1.00  0.00           C  
ATOM    165  CB  CYS A  19       2.008   4.856 -13.147  1.00  0.00           C  
ATOM    166  O   CYS A  19       4.614   6.214 -14.035  1.00  0.00           O  
ATOM    167  SG  CYS A  19       0.715   3.690 -13.626  1.00  0.00           S  
ATOM    168  N   THR A  20       5.286   5.347 -12.083  1.00  0.00           N  
ATOM    169  CA  THR A  20       6.287   6.361 -11.773  1.00  0.00           C  
ATOM    170  C   THR A  20       7.657   5.950 -12.306  1.00  0.00           C  
ATOM    171  CB  THR A  20       6.377   6.612 -10.257  1.00  0.00           C  
ATOM    172  O   THR A  20       8.597   6.747 -12.297  1.00  0.00           O  
ATOM    173  CG2 THR A  20       5.025   7.031  -9.687  1.00  0.00           C  
ATOM    174  OG1 THR A  20       6.806   5.410  -9.604  1.00  0.00           O  
ATOM    175  N   GLY A  21       7.659   4.720 -12.970  1.00  0.00           N  
ATOM    176  CA  GLY A  21       8.898   4.243 -13.565  1.00  0.00           C  
ATOM    177  C   GLY A  21       9.848   3.629 -12.553  1.00  0.00           C  
ATOM    178  O   GLY A  21      11.036   3.458 -12.834  1.00  0.00           O  
ATOM    179  N   LEU A  22       9.458   3.396 -11.286  1.00  0.00           N  
ATOM    180  CA  LEU A  22      10.242   2.750 -10.238  1.00  0.00           C  
ATOM    181  C   LEU A  22      10.373   1.254 -10.501  1.00  0.00           C  
ATOM    182  CB  LEU A  22       9.600   2.985  -8.867  1.00  0.00           C  
ATOM    183  O   LEU A  22       9.476   0.641 -11.085  1.00  0.00           O  
ATOM    184  CG  LEU A  22       9.539   4.436  -8.387  1.00  0.00           C  
ATOM    185  CD1 LEU A  22       8.668   4.545  -7.140  1.00  0.00           C  
ATOM    186  CD2 LEU A  22      10.942   4.968  -8.114  1.00  0.00           C  
ATOM    187  N   ASP A  23      11.569   0.816 -10.288  1.00  0.00           N  
ATOM    188  CA  ASP A  23      11.750  -0.625 -10.429  1.00  0.00           C  
ATOM    189  C   ASP A  23      10.894  -1.387  -9.420  1.00  0.00           C  
ATOM    190  CB  ASP A  23      13.223  -1.001 -10.259  1.00  0.00           C  
ATOM    191  O   ASP A  23      10.515  -0.841  -8.382  1.00  0.00           O  
ATOM    192  CG  ASP A  23      13.750  -0.718  -8.864  1.00  0.00           C  
ATOM    193  OD1 ASP A  23      13.868  -1.663  -8.053  1.00  0.00           O  
ATOM    194  OD2 ASP A  23      14.048   0.460  -8.570  1.00  0.00           O  
ATOM    195  N   ASP A  24      10.546  -2.719  -9.709  1.00  0.00           N  
ATOM    196  CA  ASP A  24       9.621  -3.573  -8.970  1.00  0.00           C  
ATOM    197  C   ASP A  24      10.065  -3.738  -7.519  1.00  0.00           C  
ATOM    198  CB  ASP A  24       9.503  -4.943  -9.642  1.00  0.00           C  
ATOM    199  O   ASP A  24       9.233  -3.785  -6.611  1.00  0.00           O  
ATOM    200  CG  ASP A  24       8.633  -4.920 -10.887  1.00  0.00           C  
ATOM    201  OD1 ASP A  24       8.054  -3.859 -11.207  1.00  0.00           O  
ATOM    202  OD2 ASP A  24       8.523  -5.973 -11.552  1.00  0.00           O  
ATOM    203  N   SER A  25      11.398  -3.798  -7.301  1.00  0.00           N  
ATOM    204  CA  SER A  25      11.929  -3.952  -5.951  1.00  0.00           C  
ATOM    205  C   SER A  25      11.645  -2.717  -5.102  1.00  0.00           C  
ATOM    206  CB  SER A  25      13.434  -4.216  -5.992  1.00  0.00           C  
ATOM    207  O   SER A  25      11.292  -2.833  -3.926  1.00  0.00           O  
ATOM    208  OG  SER A  25      14.134  -3.069  -6.442  1.00  0.00           O  
ATOM    209  N   THR A  26      11.755  -1.518  -5.612  1.00  0.00           N  
ATOM    210  CA  THR A  26      11.472  -0.242  -4.964  1.00  0.00           C  
ATOM    211  C   THR A  26       9.975  -0.080  -4.718  1.00  0.00           C  
ATOM    212  CB  THR A  26      11.987   0.939  -5.808  1.00  0.00           C  
ATOM    213  O   THR A  26       9.561   0.372  -3.649  1.00  0.00           O  
ATOM    214  CG2 THR A  26      11.716   2.270  -5.115  1.00  0.00           C  
ATOM    215  OG1 THR A  26      13.399   0.796  -6.008  1.00  0.00           O  
ATOM    216  N   VAL A  27       9.219  -0.414  -5.603  1.00  0.00           N  
ATOM    217  CA  VAL A  27       7.764  -0.372  -5.510  1.00  0.00           C  
ATOM    218  C   VAL A  27       7.290  -1.305  -4.398  1.00  0.00           C  
ATOM    219  CB  VAL A  27       7.098  -0.759  -6.850  1.00  0.00           C  
ATOM    220  O   VAL A  27       6.456  -0.924  -3.573  1.00  0.00           O  
ATOM    221  CG1 VAL A  27       5.587  -0.901  -6.680  1.00  0.00           C  
ATOM    222  CG2 VAL A  27       7.423   0.276  -7.925  1.00  0.00           C  
ATOM    223  N   SER A  28       7.762  -2.532  -4.349  1.00  0.00           N  
ATOM    224  CA  SER A  28       7.421  -3.514  -3.325  1.00  0.00           C  
ATOM    225  C   SER A  28       7.779  -3.007  -1.932  1.00  0.00           C  
ATOM    226  CB  SER A  28       8.136  -4.839  -3.593  1.00  0.00           C  
ATOM    227  O   SER A  28       6.993  -3.150  -0.993  1.00  0.00           O  
ATOM    228  OG  SER A  28       7.604  -5.474  -4.743  1.00  0.00           O  
ATOM    229  N   SER A  29       8.986  -2.415  -1.803  1.00  0.00           N  
ATOM    230  CA  SER A  29       9.432  -1.869  -0.525  1.00  0.00           C  
ATOM    231  C   SER A  29       8.531  -0.727  -0.067  1.00  0.00           C  
ATOM    232  CB  SER A  29      10.877  -1.380  -0.626  1.00  0.00           C  
ATOM    233  O   SER A  29       8.203  -0.625   1.117  1.00  0.00           O  
ATOM    234  OG  SER A  29      11.305  -0.817   0.602  1.00  0.00           O  
ATOM    235  N   MET A  30       8.117   0.087  -0.992  1.00  0.00           N  
ATOM    236  CA  MET A  30       7.262   1.237  -0.711  1.00  0.00           C  
ATOM    237  C   MET A  30       5.857   0.788  -0.324  1.00  0.00           C  
ATOM    238  CB  MET A  30       7.199   2.170  -1.921  1.00  0.00           C  
ATOM    239  O   MET A  30       5.244   1.362   0.578  1.00  0.00           O  
ATOM    240  CG  MET A  30       8.490   2.932  -2.175  1.00  0.00           C  
ATOM    241  SD  MET A  30       8.376   4.041  -3.633  1.00  0.00           S  
ATOM    242  CE  MET A  30       7.518   5.457  -2.892  1.00  0.00           C  
ATOM    243  N   VAL A  31       5.363  -0.124  -1.002  1.00  0.00           N  
ATOM    244  CA  VAL A  31       4.031  -0.658  -0.735  1.00  0.00           C  
ATOM    245  C   VAL A  31       3.999  -1.296   0.652  1.00  0.00           C  
ATOM    246  CB  VAL A  31       3.607  -1.688  -1.805  1.00  0.00           C  
ATOM    247  O   VAL A  31       3.096  -1.024   1.447  1.00  0.00           O  
ATOM    248  CG1 VAL A  31       2.312  -2.389  -1.397  1.00  0.00           C  
ATOM    249  CG2 VAL A  31       3.446  -1.010  -3.164  1.00  0.00           C  
ATOM    250  N   TYR A  32       4.933  -2.088   1.016  1.00  0.00           N  
ATOM    251  CA  TYR A  32       4.992  -2.770   2.304  1.00  0.00           C  
ATOM    252  C   TYR A  32       5.144  -1.769   3.444  1.00  0.00           C  
ATOM    253  CB  TYR A  32       6.151  -3.771   2.329  1.00  0.00           C  
ATOM    254  O   TYR A  32       4.548  -1.938   4.510  1.00  0.00           O  
ATOM    255  CG  TYR A  32       5.833  -5.084   1.656  1.00  0.00           C  
ATOM    256  CD1 TYR A  32       4.819  -5.909   2.137  1.00  0.00           C  
ATOM    257  CD2 TYR A  32       6.547  -5.503   0.538  1.00  0.00           C  
ATOM    258  CE1 TYR A  32       4.524  -7.120   1.521  1.00  0.00           C  
ATOM    259  CE2 TYR A  32       6.261  -6.712  -0.086  1.00  0.00           C  
ATOM    260  OH  TYR A  32       4.962  -8.711  -0.202  1.00  0.00           O  
ATOM    261  CZ  TYR A  32       5.250  -7.513   0.411  1.00  0.00           C  
ATOM    262  N   SER A  33       6.005  -0.760   3.211  1.00  0.00           N  
ATOM    263  CA  SER A  33       6.190   0.283   4.215  1.00  0.00           C  
ATOM    264  C   SER A  33       4.895   1.048   4.463  1.00  0.00           C  
ATOM    265  CB  SER A  33       7.291   1.253   3.784  1.00  0.00           C  
ATOM    266  O   SER A  33       4.581   1.393   5.604  1.00  0.00           O  
ATOM    267  OG  SER A  33       8.551   0.605   3.759  1.00  0.00           O  
ATOM    268  N   PHE A  34       4.271   1.341   3.396  1.00  0.00           N  
ATOM    269  CA  PHE A  34       2.994   2.041   3.474  1.00  0.00           C  
ATOM    270  C   PHE A  34       1.978   1.225   4.266  1.00  0.00           C  
ATOM    271  CB  PHE A  34       2.454   2.334   2.072  1.00  0.00           C  
ATOM    272  O   PHE A  34       1.330   1.747   5.175  1.00  0.00           O  
ATOM    273  CG  PHE A  34       1.115   3.022   2.069  1.00  0.00           C  
ATOM    274  CD1 PHE A  34      -0.048   2.309   1.805  1.00  0.00           C  
ATOM    275  CD2 PHE A  34       1.020   4.383   2.330  1.00  0.00           C  
ATOM    276  CE1 PHE A  34      -1.288   2.944   1.802  1.00  0.00           C  
ATOM    277  CE2 PHE A  34      -0.215   5.024   2.329  1.00  0.00           C  
ATOM    278  CZ  PHE A  34      -1.368   4.303   2.063  1.00  0.00           C  
ATOM    279  N   ILE A  35       1.774  -0.022   3.974  1.00  0.00           N  
ATOM    280  CA  ILE A  35       0.828  -0.915   4.634  1.00  0.00           C  
ATOM    281  C   ILE A  35       1.216  -1.086   6.100  1.00  0.00           C  
ATOM    282  CB  ILE A  35       0.765  -2.290   3.932  1.00  0.00           C  
ATOM    283  O   ILE A  35       0.353  -1.087   6.982  1.00  0.00           O  
ATOM    284  CG1 ILE A  35       0.128  -2.152   2.544  1.00  0.00           C  
ATOM    285  CG2 ILE A  35      -0.004  -3.299   4.790  1.00  0.00           C  
ATOM    286  CD1 ILE A  35       0.133  -3.439   1.730  1.00  0.00           C  
ATOM    287  N   ASP A  36       2.494  -1.274   6.319  1.00  0.00           N  
ATOM    288  CA  ASP A  36       2.988  -1.379   7.688  1.00  0.00           C  
ATOM    289  C   ASP A  36       2.656  -0.123   8.491  1.00  0.00           C  
ATOM    290  CB  ASP A  36       4.498  -1.624   7.697  1.00  0.00           C  
ATOM    291  O   ASP A  36       2.270  -0.210   9.658  1.00  0.00           O  
ATOM    292  CG  ASP A  36       4.863  -3.087   7.516  1.00  0.00           C  
ATOM    293  OD1 ASP A  36       3.952  -3.943   7.481  1.00  0.00           O  
ATOM    294  OD2 ASP A  36       6.072  -3.388   7.411  1.00  0.00           O  
ATOM    295  N   ALA A  37       2.855   0.991   7.920  1.00  0.00           N  
ATOM    296  CA  ALA A  37       2.531   2.261   8.563  1.00  0.00           C  
ATOM    297  C   ALA A  37       1.035   2.369   8.843  1.00  0.00           C  
ATOM    298  CB  ALA A  37       2.992   3.430   7.695  1.00  0.00           C  
ATOM    299  O   ALA A  37       0.628   2.840   9.908  1.00  0.00           O  
ATOM    300  N   LEU A  38       0.257   2.017   7.904  1.00  0.00           N  
ATOM    301  CA  LEU A  38      -1.195   2.039   8.034  1.00  0.00           C  
ATOM    302  C   LEU A  38      -1.655   1.116   9.158  1.00  0.00           C  
ATOM    303  CB  LEU A  38      -1.858   1.629   6.717  1.00  0.00           C  
ATOM    304  O   LEU A  38      -2.526   1.482   9.951  1.00  0.00           O  
ATOM    305  CG  LEU A  38      -3.381   1.753   6.656  1.00  0.00           C  
ATOM    306  CD1 LEU A  38      -3.799   3.215   6.775  1.00  0.00           C  
ATOM    307  CD2 LEU A  38      -3.917   1.141   5.366  1.00  0.00           C  
ATOM    308  N   ALA A  39      -1.101  -0.097   9.135  1.00  0.00           N  
ATOM    309  CA  ALA A  39      -1.417  -1.087  10.162  1.00  0.00           C  
ATOM    310  C   ALA A  39      -1.061  -0.568  11.552  1.00  0.00           C  
ATOM    311  CB  ALA A  39      -0.682  -2.396   9.882  1.00  0.00           C  
ATOM    312  O   ALA A  39      -1.835  -0.730  12.499  1.00  0.00           O  
ATOM    313  N   TRP A  40       0.176   0.006  11.722  1.00  0.00           N  
ATOM    314  CA  TRP A  40       0.635   0.538  13.001  1.00  0.00           C  
ATOM    315  C   TRP A  40      -0.254   1.687  13.464  1.00  0.00           C  
ATOM    316  CB  TRP A  40       2.088   1.011  12.896  1.00  0.00           C  
ATOM    317  O   TRP A  40      -0.524   1.829  14.659  1.00  0.00           O  
ATOM    318  CG  TRP A  40       3.098  -0.088  13.037  1.00  0.00           C  
ATOM    319  CD1 TRP A  40       3.940  -0.562  12.070  1.00  0.00           C  
ATOM    320  CD2 TRP A  40       3.368  -0.854  14.215  1.00  0.00           C  
ATOM    321  CE2 TRP A  40       4.388  -1.775  13.890  1.00  0.00           C  
ATOM    322  CE3 TRP A  40       2.846  -0.849  15.516  1.00  0.00           C  
ATOM    323  NE1 TRP A  40       4.719  -1.577  12.577  1.00  0.00           N  
ATOM    324  CH2 TRP A  40       4.368  -2.660  16.085  1.00  0.00           C  
ATOM    325  CZ2 TRP A  40       4.896  -2.685  14.820  1.00  0.00           C  
ATOM    326  CZ3 TRP A  40       3.354  -1.755  16.440  1.00  0.00           C  
ATOM    327  N   HIS A  41      -0.586   2.578  12.523  1.00  0.00           N  
ATOM    328  CA  HIS A  41      -1.475   3.690  12.840  1.00  0.00           C  
ATOM    329  C   HIS A  41      -2.829   3.190  13.331  1.00  0.00           C  
ATOM    330  CB  HIS A  41      -1.660   4.593  11.618  1.00  0.00           C  
ATOM    331  O   HIS A  41      -3.380   3.726  14.296  1.00  0.00           O  
ATOM    332  CG  HIS A  41      -2.447   5.832  11.902  1.00  0.00           C  
ATOM    333  CD2 HIS A  41      -3.729   6.158  11.611  1.00  0.00           C  
ATOM    334  ND1 HIS A  41      -1.914   6.917  12.563  1.00  0.00           N  
ATOM    335  CE1 HIS A  41      -2.837   7.859  12.667  1.00  0.00           C  
ATOM    336  NE2 HIS A  41      -3.947   7.423  12.097  1.00  0.00           N  
ATOM    337  N   GLN A  42      -3.403   2.247  12.692  1.00  0.00           N  
ATOM    338  CA  GLN A  42      -4.689   1.679  13.080  1.00  0.00           C  
ATOM    339  C   GLN A  42      -4.604   1.007  14.447  1.00  0.00           C  
ATOM    340  CB  GLN A  42      -5.172   0.676  12.031  1.00  0.00           C  
ATOM    341  O   GLN A  42      -5.526   1.116  15.258  1.00  0.00           O  
ATOM    342  CG  GLN A  42      -5.573   1.315  10.708  1.00  0.00           C  
ATOM    343  CD  GLN A  42      -6.310   0.355   9.793  1.00  0.00           C  
ATOM    344  NE2 GLN A  42      -6.795   0.865   8.666  1.00  0.00           N  
ATOM    345  OE1 GLN A  42      -6.443  -0.835  10.096  1.00  0.00           O  
ATOM    346  N   LEU A  43      -3.550   0.210  14.620  1.00  0.00           N  
ATOM    347  CA  LEU A  43      -3.291  -0.435  15.902  1.00  0.00           C  
ATOM    348  C   LEU A  43      -3.118   0.602  17.007  1.00  0.00           C  
ATOM    349  CB  LEU A  43      -2.044  -1.318  15.816  1.00  0.00           C  
ATOM    350  O   LEU A  43      -3.574   0.396  18.134  1.00  0.00           O  
ATOM    351  CG  LEU A  43      -2.210  -2.657  15.095  1.00  0.00           C  
ATOM    352  CD1 LEU A  43      -0.852  -3.320  14.888  1.00  0.00           C  
ATOM    353  CD2 LEU A  43      -3.143  -3.574  15.879  1.00  0.00           C  
ATOM    354  N   GLY A  44      -2.327   1.627  16.701  1.00  0.00           N  
ATOM    355  CA  GLY A  44      -2.143   2.728  17.633  1.00  0.00           C  
ATOM    356  C   GLY A  44      -3.446   3.395  18.032  1.00  0.00           C  
ATOM    357  O   GLY A  44      -3.622   3.780  19.190  1.00  0.00           O  
ATOM    358  N   ARG A  45      -4.391   3.664  17.182  1.00  0.00           N  
ATOM    359  CA  ARG A  45      -5.709   4.237  17.437  1.00  0.00           C  
ATOM    360  C   ARG A  45      -6.543   3.319  18.324  1.00  0.00           C  
ATOM    361  CB  ARG A  45      -6.443   4.504  16.122  1.00  0.00           C  
ATOM    362  O   ARG A  45      -7.318   3.789  19.159  1.00  0.00           O  
ATOM    363  CG  ARG A  45      -5.907   5.699  15.349  1.00  0.00           C  
ATOM    364  CD  ARG A  45      -6.702   5.948  14.074  1.00  0.00           C  
ATOM    365  NE  ARG A  45      -8.013   6.523  14.360  1.00  0.00           N  
ATOM    366  NH1 ARG A  45      -8.733   6.493  12.165  1.00  0.00           N  
ATOM    367  NH2 ARG A  45     -10.107   7.295  13.817  1.00  0.00           N  
ATOM    368  CZ  ARG A  45      -8.948   6.769  13.447  1.00  0.00           C  
ATOM    369  N   MET A  46      -6.398   1.966  18.177  1.00  0.00           N  
ATOM    370  CA  MET A  46      -7.102   0.977  18.988  1.00  0.00           C  
ATOM    371  C   MET A  46      -6.620   1.016  20.434  1.00  0.00           C  
ATOM    372  CB  MET A  46      -6.910  -0.427  18.411  1.00  0.00           C  
ATOM    373  O   MET A  46      -7.411   0.835  21.362  1.00  0.00           O  
ATOM    374  CG  MET A  46      -7.690  -0.675  17.130  1.00  0.00           C  
ATOM    375  SD  MET A  46      -7.711  -2.447  16.652  1.00  0.00           S  
ATOM    376  CE  MET A  46      -6.056  -2.601  15.924  1.00  0.00           C  
ATOM    377  N   TYR A  47      -5.292   1.184  20.666  1.00  0.00           N  
ATOM    378  CA  TYR A  47      -4.684   1.192  21.992  1.00  0.00           C  
ATOM    379  C   TYR A  47      -4.902   2.532  22.684  1.00  0.00           C  
ATOM    380  CB  TYR A  47      -3.185   0.890  21.898  1.00  0.00           C  
ATOM    381  O   TYR A  47      -4.918   2.606  23.915  1.00  0.00           O  
ATOM    382  CG  TYR A  47      -2.870  -0.576  21.729  1.00  0.00           C  
ATOM    383  CD1 TYR A  47      -2.824  -1.430  22.829  1.00  0.00           C  
ATOM    384  CD2 TYR A  47      -2.617  -1.111  20.471  1.00  0.00           C  
ATOM    385  CE1 TYR A  47      -2.533  -2.782  22.679  1.00  0.00           C  
ATOM    386  CE2 TYR A  47      -2.324  -2.461  20.309  1.00  0.00           C  
ATOM    387  OH  TYR A  47      -1.995  -4.625  21.263  1.00  0.00           O  
ATOM    388  CZ  TYR A  47      -2.285  -3.287  21.417  1.00  0.00           C  
ATOM    389  N   ARG A  48      -5.112   3.645  21.982  1.00  0.00           N  
ATOM    390  CA  ARG A  48      -5.404   4.970  22.521  1.00  0.00           C  
ATOM    391  C   ARG A  48      -6.892   5.123  22.820  1.00  0.00           C  
ATOM    392  CB  ARG A  48      -4.951   6.059  21.545  1.00  0.00           C  
ATOM    393  O   ARG A  48      -7.282   5.957  23.639  1.00  0.00           O  
ATOM    394  CG  ARG A  48      -3.457   6.338  21.585  1.00  0.00           C  
ATOM    395  CD  ARG A  48      -3.100   7.607  20.824  1.00  0.00           C  
ATOM    396  NE  ARG A  48      -1.691   7.628  20.442  1.00  0.00           N  
ATOM    397  NH1 ARG A  48      -1.698   9.833  19.750  1.00  0.00           N  
ATOM    398  NH2 ARG A  48       0.227   8.594  19.626  1.00  0.00           N  
ATOM    399  CZ  ARG A  48      -1.057   8.685  19.940  1.00  0.00           C  
ATOM    400  N   ASN A  49      -7.775   4.322  22.298  1.00  0.00           N  
ATOM    401  CA  ASN A  49      -9.198   4.284  22.619  1.00  0.00           C  
ATOM    402  C   ASN A  49      -9.495   3.284  23.732  1.00  0.00           C  
ATOM    403  CB  ASN A  49     -10.021   3.952  21.373  1.00  0.00           C  
ATOM    404  O   ASN A  49     -10.387   3.509  24.553  1.00  0.00           O  
ATOM    405  CG  ASN A  49     -10.671   5.176  20.759  1.00  0.00           C  
ATOM    406  ND2 ASN A  49     -11.338   4.988  19.626  1.00  0.00           N  
ATOM    407  OD1 ASN A  49     -10.575   6.281  21.298  1.00  0.00           O  
TER     408      ASN A  49                                                      
ENDMDL                                                                          
END                                                                             
