# Supplementary material for: AlphaDesign: a de novo protein design framework based on AlphaFold
Source: Mol Syst Biol. 2025 Jun 17;21(9):1166–89. doi: 10.1038/s44320-025-00119-z (PMC12405559; doi:10.1038/s44320-025-00119-z)
Supplement: Supplementary file 4 — Source data Fig. 2 [file 44320_2025_119_MOESM4_ESM.zip › Figure_2/2C/design_confmer-50-nr2-run1_result_28.2.pdb]

MODEL     1                                                                     
ATOM      1  N   GLU A   0      24.837   5.377  -3.527  1.00  0.00           N  
ATOM      2  CA  GLU A   0      25.471   4.268  -4.234  1.00  0.00           C  
ATOM      3  C   GLU A   0      24.611   3.009  -4.168  1.00  0.00           C  
ATOM      4  CB  GLU A   0      26.861   3.987  -3.658  1.00  0.00           C  
ATOM      5  O   GLU A   0      24.665   2.166  -5.067  1.00  0.00           O  
ATOM      6  CG  GLU A   0      27.963   3.939  -4.706  1.00  0.00           C  
ATOM      7  CD  GLU A   0      29.346   3.721  -4.113  1.00  0.00           C  
ATOM      8  OE1 GLU A   0      30.293   3.423  -4.876  1.00  0.00           O  
ATOM      9  OE2 GLU A   0      29.483   3.850  -2.876  1.00  0.00           O  
ATOM     10  N   MET A   1      23.448   3.055  -3.405  1.00  0.00           N  
ATOM     11  CA  MET A   1      22.457   2.004  -3.188  1.00  0.00           C  
ATOM     12  C   MET A   1      21.168   2.307  -3.944  1.00  0.00           C  
ATOM     13  CB  MET A   1      22.163   1.842  -1.696  1.00  0.00           C  
ATOM     14  O   MET A   1      20.473   1.391  -4.387  1.00  0.00           O  
ATOM     15  CG  MET A   1      22.886   0.671  -1.052  1.00  0.00           C  
ATOM     16  SD  MET A   1      22.156   0.196   0.563  1.00  0.00           S  
ATOM     17  CE  MET A   1      23.252  -1.177   1.018  1.00  0.00           C  
ATOM     18  N   LEU A   2      21.087   3.559  -4.566  1.00  0.00           N  
ATOM     19  CA  LEU A   2      19.936   3.954  -5.370  1.00  0.00           C  
ATOM     20  C   LEU A   2      20.276   3.923  -6.857  1.00  0.00           C  
ATOM     21  CB  LEU A   2      19.459   5.353  -4.973  1.00  0.00           C  
ATOM     22  O   LEU A   2      19.399   3.693  -7.693  1.00  0.00           O  
ATOM     23  CG  LEU A   2      18.415   5.422  -3.857  1.00  0.00           C  
ATOM     24  CD1 LEU A   2      18.541   6.736  -3.094  1.00  0.00           C  
ATOM     25  CD2 LEU A   2      17.010   5.263  -4.429  1.00  0.00           C  
ATOM     26  N   ASN A   3      21.570   3.649  -7.256  1.00  0.00           N  
ATOM     27  CA  ASN A   3      22.082   3.547  -8.618  1.00  0.00           C  
ATOM     28  C   ASN A   3      22.342   2.096  -9.012  1.00  0.00           C  
ATOM     29  CB  ASN A   3      23.358   4.377  -8.776  1.00  0.00           C  
ATOM     30  O   ASN A   3      22.362   1.765 -10.199  1.00  0.00           O  
ATOM     31  CG  ASN A   3      23.081   5.786  -9.263  1.00  0.00           C  
ATOM     32  ND2 ASN A   3      24.067   6.665  -9.124  1.00  0.00           N  
ATOM     33  OD1 ASN A   3      21.991   6.082  -9.760  1.00  0.00           O  
ATOM     34  N   GLU A   4      22.042   1.088  -8.066  1.00  0.00           N  
ATOM     35  CA  GLU A   4      22.119  -0.353  -8.283  1.00  0.00           C  
ATOM     36  C   GLU A   4      20.732  -0.989  -8.257  1.00  0.00           C  
ATOM     37  CB  GLU A   4      23.018  -1.008  -7.232  1.00  0.00           C  
ATOM     38  O   GLU A   4      20.529  -2.073  -8.809  1.00  0.00           O  
ATOM     39  CG  GLU A   4      24.467  -1.160  -7.670  1.00  0.00           C  
ATOM     40  CD  GLU A   4      25.223  -2.221  -6.887  1.00  0.00           C  
ATOM     41  OE1 GLU A   4      26.143  -2.854  -7.454  1.00  0.00           O  
ATOM     42  OE2 GLU A   4      24.893  -2.421  -5.697  1.00  0.00           O  
ATOM     43  N   PHE A   5      19.670  -0.298  -7.809  1.00  0.00           N  
ATOM     44  CA  PHE A   5      18.308  -0.785  -7.629  1.00  0.00           C  
ATOM     45  C   PHE A   5      17.459  -0.487  -8.859  1.00  0.00           C  
ATOM     46  CB  PHE A   5      17.671  -0.156  -6.386  1.00  0.00           C  
ATOM     47  O   PHE A   5      16.492  -1.198  -9.140  1.00  0.00           O  
ATOM     48  CG  PHE A   5      17.825  -0.985  -5.140  1.00  0.00           C  
ATOM     49  CD1 PHE A   5      16.961  -2.042  -4.879  1.00  0.00           C  
ATOM     50  CD2 PHE A   5      18.835  -0.707  -4.227  1.00  0.00           C  
ATOM     51  CE1 PHE A   5      17.102  -2.811  -3.726  1.00  0.00           C  
ATOM     52  CE2 PHE A   5      18.981  -1.471  -3.073  1.00  0.00           C  
ATOM     53  CZ  PHE A   5      18.113  -2.521  -2.824  1.00  0.00           C  
ATOM     54  N   GLY A   6      18.077   0.260  -9.895  1.00  0.00           N  
ATOM     55  CA  GLY A   6      17.439   0.640 -11.146  1.00  0.00           C  
ATOM     56  C   GLY A   6      17.957  -0.138 -12.340  1.00  0.00           C  
ATOM     57  O   GLY A   6      17.486   0.052 -13.464  1.00  0.00           O  
ATOM     58  N   LYS A   7      18.833  -1.237 -12.189  1.00  0.00           N  
ATOM     59  CA  LYS A   7      19.549  -1.896 -13.277  1.00  0.00           C  
ATOM     60  C   LYS A   7      19.006  -3.302 -13.520  1.00  0.00           C  
ATOM     61  CB  LYS A   7      21.047  -1.958 -12.974  1.00  0.00           C  
ATOM     62  O   LYS A   7      19.009  -3.787 -14.653  1.00  0.00           O  
ATOM     63  CG  LYS A   7      21.787  -0.656 -13.242  1.00  0.00           C  
ATOM     64  CD  LYS A   7      23.292  -0.825 -13.081  1.00  0.00           C  
ATOM     65  CE  LYS A   7      24.029   0.489 -13.296  1.00  0.00           C  
ATOM     66  NZ  LYS A   7      25.507   0.327 -13.148  1.00  0.00           N  
ATOM     67  N   THR A   8      18.066  -3.839 -12.687  1.00  0.00           N  
ATOM     68  CA  THR A   8      17.462  -5.139 -12.962  1.00  0.00           C  
ATOM     69  C   THR A   8      15.946  -5.075 -12.805  1.00  0.00           C  
ATOM     70  CB  THR A   8      18.032  -6.227 -12.034  1.00  0.00           C  
ATOM     71  O   THR A   8      15.439  -4.442 -11.876  1.00  0.00           O  
ATOM     72  CG2 THR A   8      19.498  -6.505 -12.348  1.00  0.00           C  
ATOM     73  OG1 THR A   8      17.920  -5.792 -10.673  1.00  0.00           O  
ATOM     74  N   PRO A   9      15.259  -5.182 -13.891  1.00  0.00           N  
ATOM     75  CA  PRO A   9      13.795  -5.211 -13.906  1.00  0.00           C  
ATOM     76  C   PRO A   9      13.207  -5.963 -12.714  1.00  0.00           C  
ATOM     77  CB  PRO A   9      13.470  -5.928 -15.219  1.00  0.00           C  
ATOM     78  O   PRO A   9      12.099  -5.653 -12.269  1.00  0.00           O  
ATOM     79  CG  PRO A   9      14.725  -6.658 -15.576  1.00  0.00           C  
ATOM     80  CD  PRO A   9      15.889  -5.929 -14.969  1.00  0.00           C  
ATOM     81  N   GLU A  10      13.953  -6.784 -12.082  1.00  0.00           N  
ATOM     82  CA  GLU A  10      13.518  -7.595 -10.949  1.00  0.00           C  
ATOM     83  C   GLU A  10      13.462  -6.768  -9.668  1.00  0.00           C  
ATOM     84  CB  GLU A  10      14.448  -8.796 -10.759  1.00  0.00           C  
ATOM     85  O   GLU A  10      12.532  -6.909  -8.871  1.00  0.00           O  
ATOM     86  CG  GLU A  10      13.906  -9.848  -9.801  1.00  0.00           C  
ATOM     87  CD  GLU A  10      14.790 -11.081  -9.703  1.00  0.00           C  
ATOM     88  OE1 GLU A  10      14.472 -11.993  -8.907  1.00  0.00           O  
ATOM     89  OE2 GLU A  10      15.809 -11.135 -10.426  1.00  0.00           O  
ATOM     90  N   ASN A  11      14.364  -5.912  -9.457  1.00  0.00           N  
ATOM     91  CA  ASN A  11      14.429  -5.034  -8.294  1.00  0.00           C  
ATOM     92  C   ASN A  11      13.425  -3.890  -8.399  1.00  0.00           C  
ATOM     93  CB  ASN A  11      15.845  -4.483  -8.116  1.00  0.00           C  
ATOM     94  O   ASN A  11      12.868  -3.452  -7.391  1.00  0.00           O  
ATOM     95  CG  ASN A  11      16.830  -5.541  -7.658  1.00  0.00           C  
ATOM     96  ND2 ASN A  11      18.117  -5.269  -7.835  1.00  0.00           N  
ATOM     97  OD1 ASN A  11      16.437  -6.595  -7.151  1.00  0.00           O  
ATOM     98  N   ALA A  12      13.115  -3.406  -9.586  1.00  0.00           N  
ATOM     99  CA  ALA A  12      12.094  -2.396  -9.847  1.00  0.00           C  
ATOM    100  C   ALA A  12      10.696  -2.945  -9.573  1.00  0.00           C  
ATOM    101  CB  ALA A  12      12.194  -1.897 -11.286  1.00  0.00           C  
ATOM    102  O   ALA A  12       9.844  -2.244  -9.023  1.00  0.00           O  
ATOM    103  N   VAL A  13      10.473  -4.228  -9.935  1.00  0.00           N  
ATOM    104  CA  VAL A  13       9.209  -4.917  -9.698  1.00  0.00           C  
ATOM    105  C   VAL A  13       9.008  -5.125  -8.198  1.00  0.00           C  
ATOM    106  CB  VAL A  13       9.154  -6.273 -10.436  1.00  0.00           C  
ATOM    107  O   VAL A  13       7.899  -4.957  -7.685  1.00  0.00           O  
ATOM    108  CG1 VAL A  13       7.880  -7.034 -10.072  1.00  0.00           C  
ATOM    109  CG2 VAL A  13       9.240  -6.061 -11.947  1.00  0.00           C  
ATOM    110  N   LYS A  14      10.035  -5.407  -7.495  1.00  0.00           N  
ATOM    111  CA  LYS A  14       9.965  -5.570  -6.045  1.00  0.00           C  
ATOM    112  C   LYS A  14       9.656  -4.243  -5.357  1.00  0.00           C  
ATOM    113  CB  LYS A  14      11.275  -6.147  -5.506  1.00  0.00           C  
ATOM    114  O   LYS A  14       8.865  -4.198  -4.413  1.00  0.00           O  
ATOM    115  CG  LYS A  14      11.455  -7.633  -5.779  1.00  0.00           C  
ATOM    116  CD  LYS A  14      12.722  -8.172  -5.127  1.00  0.00           C  
ATOM    117  CE  LYS A  14      12.923  -9.650  -5.430  1.00  0.00           C  
ATOM    118  NZ  LYS A  14      14.189 -10.171  -4.833  1.00  0.00           N  
ATOM    119  N   LEU A  15      10.366  -3.197  -5.806  1.00  0.00           N  
ATOM    120  CA  LEU A  15      10.124  -1.857  -5.283  1.00  0.00           C  
ATOM    121  C   LEU A  15       8.708  -1.393  -5.609  1.00  0.00           C  
ATOM    122  CB  LEU A  15      11.142  -0.866  -5.855  1.00  0.00           C  
ATOM    123  O   LEU A  15       8.040  -0.788  -4.768  1.00  0.00           O  
ATOM    124  CG  LEU A  15      11.133   0.539  -5.252  1.00  0.00           C  
ATOM    125  CD1 LEU A  15      11.585   0.494  -3.796  1.00  0.00           C  
ATOM    126  CD2 LEU A  15      12.021   1.476  -6.064  1.00  0.00           C  
ATOM    127  N   GLN A  16       8.221  -1.734  -6.681  1.00  0.00           N  
ATOM    128  CA  GLN A  16       6.852  -1.424  -7.081  1.00  0.00           C  
ATOM    129  C   GLN A  16       5.843  -2.197  -6.236  1.00  0.00           C  
ATOM    130  CB  GLN A  16       6.643  -1.735  -8.564  1.00  0.00           C  
ATOM    131  O   GLN A  16       4.816  -1.648  -5.831  1.00  0.00           O  
ATOM    132  CG  GLN A  16       5.304  -1.256  -9.110  1.00  0.00           C  
ATOM    133  CD  GLN A  16       5.156  -1.501 -10.599  1.00  0.00           C  
ATOM    134  NE2 GLN A  16       3.958  -1.263 -11.123  1.00  0.00           N  
ATOM    135  OE1 GLN A  16       6.110  -1.901 -11.274  1.00  0.00           O  
ATOM    136  N   HIS A  17       6.111  -3.429  -6.054  1.00  0.00           N  
ATOM    137  CA  HIS A  17       5.254  -4.263  -5.219  1.00  0.00           C  
ATOM    138  C   HIS A  17       5.208  -3.744  -3.786  1.00  0.00           C  
ATOM    139  CB  HIS A  17       5.739  -5.714  -5.237  1.00  0.00           C  
ATOM    140  O   HIS A  17       4.138  -3.689  -3.176  1.00  0.00           O  
ATOM    141  CG  HIS A  17       4.789  -6.672  -4.589  1.00  0.00           C  
ATOM    142  CD2 HIS A  17       4.880  -7.369  -3.433  1.00  0.00           C  
ATOM    143  ND1 HIS A  17       3.573  -7.005  -5.146  1.00  0.00           N  
ATOM    144  CE1 HIS A  17       2.956  -7.868  -4.356  1.00  0.00           C  
ATOM    145  NE2 HIS A  17       3.728  -8.105  -3.310  1.00  0.00           N  
ATOM    146  N   GLN A  18       6.340  -3.287  -3.212  1.00  0.00           N  
ATOM    147  CA  GLN A  18       6.418  -2.738  -1.862  1.00  0.00           C  
ATOM    148  C   GLN A  18       5.665  -1.415  -1.762  1.00  0.00           C  
ATOM    149  CB  GLN A  18       7.877  -2.545  -1.444  1.00  0.00           C  
ATOM    150  O   GLN A  18       4.991  -1.153  -0.764  1.00  0.00           O  
ATOM    151  CG  GLN A  18       8.601  -3.845  -1.121  1.00  0.00           C  
ATOM    152  CD  GLN A  18      10.031  -3.623  -0.666  1.00  0.00           C  
ATOM    153  NE2 GLN A  18      10.587  -4.600   0.042  1.00  0.00           N  
ATOM    154  OE1 GLN A  18      10.632  -2.582  -0.949  1.00  0.00           O  
ATOM    155  N   ALA A  19       5.898  -0.624  -2.826  1.00  0.00           N  
ATOM    156  CA  ALA A  19       5.174   0.644  -2.881  1.00  0.00           C  
ATOM    157  C   ALA A  19       3.666   0.413  -2.900  1.00  0.00           C  
ATOM    158  CB  ALA A  19       5.602   1.448  -4.106  1.00  0.00           C  
ATOM    159  O   ALA A  19       2.914   1.123  -2.228  1.00  0.00           O  
ATOM    160  N   TRP A  20       3.175  -0.547  -3.673  1.00  0.00           N  
ATOM    161  CA  TRP A  20       1.764  -0.904  -3.774  1.00  0.00           C  
ATOM    162  C   TRP A  20       1.218  -1.350  -2.422  1.00  0.00           C  
ATOM    163  CB  TRP A  20       1.562  -2.012  -4.811  1.00  0.00           C  
ATOM    164  O   TRP A  20       0.138  -0.920  -2.008  1.00  0.00           O  
ATOM    165  CG  TRP A  20       0.126  -2.380  -5.037  1.00  0.00           C  
ATOM    166  CD1 TRP A  20      -0.847  -1.599  -5.596  1.00  0.00           C  
ATOM    167  CD2 TRP A  20      -0.500  -3.622  -4.703  1.00  0.00           C  
ATOM    168  CE2 TRP A  20      -1.855  -3.525  -5.089  1.00  0.00           C  
ATOM    169  CE3 TRP A  20      -0.045  -4.810  -4.115  1.00  0.00           C  
ATOM    170  NE1 TRP A  20      -2.041  -2.282  -5.631  1.00  0.00           N  
ATOM    171  CH2 TRP A  20      -2.290  -5.723  -4.328  1.00  0.00           C  
ATOM    172  CZ2 TRP A  20      -2.761  -4.573  -4.906  1.00  0.00           C  
ATOM    173  CZ3 TRP A  20      -0.948  -5.852  -3.933  1.00  0.00           C  
ATOM    174  N   ILE A  21       1.959  -2.259  -1.729  1.00  0.00           N  
ATOM    175  CA  ILE A  21       1.571  -2.742  -0.409  1.00  0.00           C  
ATOM    176  C   ILE A  21       1.442  -1.564   0.554  1.00  0.00           C  
ATOM    177  CB  ILE A  21       2.585  -3.773   0.137  1.00  0.00           C  
ATOM    178  O   ILE A  21       0.514  -1.516   1.365  1.00  0.00           O  
ATOM    179  CG1 ILE A  21       2.529  -5.065  -0.687  1.00  0.00           C  
ATOM    180  CG2 ILE A  21       2.322  -4.056   1.618  1.00  0.00           C  
ATOM    181  CD1 ILE A  21       3.599  -6.082  -0.317  1.00  0.00           C  
ATOM    182  N   CYS A  22       2.328  -0.670   0.528  1.00  0.00           N  
ATOM    183  CA  CYS A  22       2.302   0.516   1.377  1.00  0.00           C  
ATOM    184  C   CYS A  22       1.053   1.349   1.114  1.00  0.00           C  
ATOM    185  CB  CYS A  22       3.551   1.366   1.149  1.00  0.00           C  
ATOM    186  O   CYS A  22       0.391   1.797   2.051  1.00  0.00           O  
ATOM    187  SG  CYS A  22       3.635   2.833   2.199  1.00  0.00           S  
ATOM    188  N   VAL A  23       0.761   1.606  -0.123  1.00  0.00           N  
ATOM    189  CA  VAL A  23      -0.397   2.395  -0.530  1.00  0.00           C  
ATOM    190  C   VAL A  23      -1.678   1.720  -0.046  1.00  0.00           C  
ATOM    191  CB  VAL A  23      -0.442   2.589  -2.062  1.00  0.00           C  
ATOM    192  O   VAL A  23      -2.564   2.378   0.505  1.00  0.00           O  
ATOM    193  CG1 VAL A  23      -1.774   3.204  -2.490  1.00  0.00           C  
ATOM    194  CG2 VAL A  23       0.724   3.460  -2.524  1.00  0.00           C  
ATOM    195  N   ILE A  24      -1.836   0.474  -0.287  1.00  0.00           N  
ATOM    196  CA  ILE A  24      -2.999  -0.305   0.124  1.00  0.00           C  
ATOM    197  C   ILE A  24      -3.139  -0.262   1.644  1.00  0.00           C  
ATOM    198  CB  ILE A  24      -2.901  -1.768  -0.364  1.00  0.00           C  
ATOM    199  O   ILE A  24      -4.244  -0.104   2.168  1.00  0.00           O  
ATOM    200  CG1 ILE A  24      -3.079  -1.836  -1.885  1.00  0.00           C  
ATOM    201  CG2 ILE A  24      -3.934  -2.646   0.348  1.00  0.00           C  
ATOM    202  CD1 ILE A  24      -2.913  -3.234  -2.466  1.00  0.00           C  
ATOM    203  N   SER A  25      -2.008  -0.557   2.332  1.00  0.00           N  
ATOM    204  CA  SER A  25      -2.004  -0.490   3.790  1.00  0.00           C  
ATOM    205  C   SER A  25      -2.435   0.888   4.281  1.00  0.00           C  
ATOM    206  CB  SER A  25      -0.617  -0.825   4.338  1.00  0.00           C  
ATOM    207  O   SER A  25      -3.206   0.999   5.237  1.00  0.00           O  
ATOM    208  OG  SER A  25      -0.299  -2.187   4.106  1.00  0.00           O  
ATOM    209  N   CYS A  26      -1.940   1.971   3.627  1.00  0.00           N  
ATOM    210  CA  CYS A  26      -2.325   3.344   3.935  1.00  0.00           C  
ATOM    211  C   CYS A  26      -3.810   3.565   3.675  1.00  0.00           C  
ATOM    212  CB  CYS A  26      -1.500   4.330   3.109  1.00  0.00           C  
ATOM    213  O   CYS A  26      -4.492   4.218   4.467  1.00  0.00           O  
ATOM    214  SG  CYS A  26      -1.780   6.060   3.547  1.00  0.00           S  
ATOM    215  N   GLN A  27      -4.292   3.086   2.618  1.00  0.00           N  
ATOM    216  CA  GLN A  27      -5.701   3.212   2.262  1.00  0.00           C  
ATOM    217  C   GLN A  27      -6.589   2.477   3.262  1.00  0.00           C  
ATOM    218  CB  GLN A  27      -5.948   2.680   0.850  1.00  0.00           C  
ATOM    219  O   GLN A  27      -7.665   2.961   3.618  1.00  0.00           O  
ATOM    220  CG  GLN A  27      -5.303   3.518  -0.245  1.00  0.00           C  
ATOM    221  CD  GLN A  27      -5.917   4.900  -0.366  1.00  0.00           C  
ATOM    222  NE2 GLN A  27      -5.149   5.845  -0.897  1.00  0.00           N  
ATOM    223  OE1 GLN A  27      -7.072   5.115   0.014  1.00  0.00           O  
ATOM    224  N   ILE A  28      -6.186   1.255   3.643  1.00  0.00           N  
ATOM    225  CA  ILE A  28      -6.897   0.450   4.630  1.00  0.00           C  
ATOM    226  C   ILE A  28      -6.906   1.173   5.975  1.00  0.00           C  
ATOM    227  CB  ILE A  28      -6.265  -0.951   4.779  1.00  0.00           C  
ATOM    228  O   ILE A  28      -7.924   1.191   6.671  1.00  0.00           O  
ATOM    229  CG1 ILE A  28      -6.494  -1.778   3.508  1.00  0.00           C  
ATOM    230  CG2 ILE A  28      -6.827  -1.670   6.009  1.00  0.00           C  
ATOM    231  CD1 ILE A  28      -5.769  -3.117   3.502  1.00  0.00           C  
ATOM    232  N   ARG A  29      -5.705   1.675   6.338  1.00  0.00           N  
ATOM    233  CA  ARG A  29      -5.598   2.459   7.564  1.00  0.00           C  
ATOM    234  C   ARG A  29      -6.498   3.688   7.508  1.00  0.00           C  
ATOM    235  CB  ARG A  29      -4.148   2.881   7.808  1.00  0.00           C  
ATOM    236  O   ARG A  29      -7.147   4.035   8.497  1.00  0.00           O  
ATOM    237  CG  ARG A  29      -3.265   1.768   8.350  1.00  0.00           C  
ATOM    238  CD  ARG A  29      -1.897   2.287   8.770  1.00  0.00           C  
ATOM    239  NE  ARG A  29      -0.889   1.231   8.746  1.00  0.00           N  
ATOM    240  NH1 ARG A  29       0.553   2.290  10.207  1.00  0.00           N  
ATOM    241  NH2 ARG A  29       1.098   0.242   9.334  1.00  0.00           N  
ATOM    242  CZ  ARG A  29       0.252   1.257   9.429  1.00  0.00           C  
ATOM    243  N   ARG A  30      -6.405   4.403   6.455  1.00  0.00           N  
ATOM    244  CA  ARG A  30      -7.274   5.558   6.251  1.00  0.00           C  
ATOM    245  C   ARG A  30      -8.743   5.164   6.357  1.00  0.00           C  
ATOM    246  CB  ARG A  30      -7.000   6.202   4.891  1.00  0.00           C  
ATOM    247  O   ARG A  30      -9.537   5.870   6.980  1.00  0.00           O  
ATOM    248  CG  ARG A  30      -7.660   7.560   4.709  1.00  0.00           C  
ATOM    249  CD  ARG A  30      -7.375   8.145   3.333  1.00  0.00           C  
ATOM    250  NE  ARG A  30      -8.217   9.306   3.056  1.00  0.00           N  
ATOM    251  NH1 ARG A  30      -6.652  10.389   1.747  1.00  0.00           N  
ATOM    252  NH2 ARG A  30      -8.700  11.348   2.122  1.00  0.00           N  
ATOM    253  CZ  ARG A  30      -7.854  10.345   2.309  1.00  0.00           C  
ATOM    254  N   PHE A  31      -9.137   4.048   5.694  1.00  0.00           N  
ATOM    255  CA  PHE A  31     -10.510   3.561   5.748  1.00  0.00           C  
ATOM    256  C   PHE A  31     -10.840   3.023   7.135  1.00  0.00           C  
ATOM    257  CB  PHE A  31     -10.738   2.472   4.695  1.00  0.00           C  
ATOM    258  O   PHE A  31     -11.969   3.167   7.610  1.00  0.00           O  
ATOM    259  CG  PHE A  31     -10.940   3.007   3.303  1.00  0.00           C  
ATOM    260  CD1 PHE A  31     -12.130   3.631   2.949  1.00  0.00           C  
ATOM    261  CD2 PHE A  31      -9.939   2.886   2.348  1.00  0.00           C  
ATOM    262  CE1 PHE A  31     -12.320   4.127   1.661  1.00  0.00           C  
ATOM    263  CE2 PHE A  31     -10.122   3.379   1.059  1.00  0.00           C  
ATOM    264  CZ  PHE A  31     -11.313   3.998   0.717  1.00  0.00           C  
ATOM    265  N   GLY A  32      -9.955   2.228   7.676  1.00  0.00           N  
ATOM    266  CA  GLY A  32     -10.098   1.706   9.025  1.00  0.00           C  
ATOM    267  C   GLY A  32     -10.150   2.792  10.083  1.00  0.00           C  
ATOM    268  O   GLY A  32     -10.862   2.661  11.081  1.00  0.00           O  
ATOM    269  N   ASN A  33      -9.174   3.812   9.951  1.00  0.00           N  
ATOM    270  CA  ASN A  33      -9.172   5.010  10.782  1.00  0.00           C  
ATOM    271  C   ASN A  33     -10.463   5.808  10.619  1.00  0.00           C  
ATOM    272  CB  ASN A  33      -7.961   5.888  10.458  1.00  0.00           C  
ATOM    273  O   ASN A  33     -10.941   6.425  11.572  1.00  0.00           O  
ATOM    274  CG  ASN A  33      -7.611   6.840  11.584  1.00  0.00           C  
ATOM    275  ND2 ASN A  33      -6.677   7.747  11.325  1.00  0.00           N  
ATOM    276  OD1 ASN A  33      -8.175   6.760  12.679  1.00  0.00           O  
ATOM    277  N   GLN A  34     -11.128   5.826   9.412  1.00  0.00           N  
ATOM    278  CA  GLN A  34     -12.425   6.440   9.147  1.00  0.00           C  
ATOM    279  C   GLN A  34     -13.549   5.670   9.835  1.00  0.00           C  
ATOM    280  CB  GLN A  34     -12.686   6.518   7.642  1.00  0.00           C  
ATOM    281  O   GLN A  34     -14.501   6.269  10.340  1.00  0.00           O  
ATOM    282  CG  GLN A  34     -13.881   7.384   7.269  1.00  0.00           C  
ATOM    283  CD  GLN A  34     -14.053   7.533   5.769  1.00  0.00           C  
ATOM    284  NE2 GLN A  34     -14.982   8.391   5.361  1.00  0.00           N  
ATOM    285  OE1 GLN A  34     -13.357   6.882   4.984  1.00  0.00           O  
ATOM    286  N   TYR A  35     -13.360   4.257   9.911  1.00  0.00           N  
ATOM    287  CA  TYR A  35     -14.350   3.385  10.533  1.00  0.00           C  
ATOM    288  C   TYR A  35     -14.124   3.287  12.037  1.00  0.00           C  
ATOM    289  CB  TYR A  35     -14.306   1.988   9.906  1.00  0.00           C  
ATOM    290  O   TYR A  35     -15.080   3.193  12.810  1.00  0.00           O  
ATOM    291  CG  TYR A  35     -14.966   1.910   8.551  1.00  0.00           C  
ATOM    292  CD1 TYR A  35     -16.345   1.756   8.434  1.00  0.00           C  
ATOM    293  CD2 TYR A  35     -14.211   1.989   7.385  1.00  0.00           C  
ATOM    294  CE1 TYR A  35     -16.957   1.681   7.187  1.00  0.00           C  
ATOM    295  CE2 TYR A  35     -14.813   1.916   6.133  1.00  0.00           C  
ATOM    296  OH  TYR A  35     -16.785   1.689   4.807  1.00  0.00           O  
ATOM    297  CZ  TYR A  35     -16.184   1.763   6.044  1.00  0.00           C  
ATOM    298  N   ILE A  36     -12.839   3.287  12.408  1.00  0.00           N  
ATOM    299  CA  ILE A  36     -12.453   3.257  13.815  1.00  0.00           C  
ATOM    300  C   ILE A  36     -12.755   4.607  14.461  1.00  0.00           C  
ATOM    301  CB  ILE A  36     -10.959   2.903  13.984  1.00  0.00           C  
ATOM    302  O   ILE A  36     -13.197   4.667  15.611  1.00  0.00           O  
ATOM    303  CG1 ILE A  36     -10.709   1.441  13.598  1.00  0.00           C  
ATOM    304  CG2 ILE A  36     -10.498   3.177  15.419  1.00  0.00           C  
ATOM    305  CD1 ILE A  36      -9.236   1.067  13.511  1.00  0.00           C  
ATOM    306  N   VAL A  37     -12.600   5.739  13.826  1.00  0.00           N  
ATOM    307  CA  VAL A  37     -13.002   7.083  14.227  1.00  0.00           C  
ATOM    308  C   VAL A  37     -14.525   7.168  14.294  1.00  0.00           C  
ATOM    309  CB  VAL A  37     -12.451   8.153  13.258  1.00  0.00           C  
ATOM    310  O   VAL A  37     -15.079   7.794  15.201  1.00  0.00           O  
ATOM    311  CG1 VAL A  37     -13.065   9.519  13.556  1.00  0.00           C  
ATOM    312  CG2 VAL A  37     -10.927   8.217  13.346  1.00  0.00           C  
ATOM    313  N   LEU A  38     -15.393   6.539  13.387  1.00  0.00           N  
ATOM    314  CA  LEU A  38     -16.849   6.500  13.308  1.00  0.00           C  
ATOM    315  C   LEU A  38     -17.426   5.558  14.360  1.00  0.00           C  
ATOM    316  CB  LEU A  38     -17.299   6.060  11.912  1.00  0.00           C  
ATOM    317  O   LEU A  38     -18.483   5.833  14.932  1.00  0.00           O  
ATOM    318  CG  LEU A  38     -18.281   6.987  11.193  1.00  0.00           C  
ATOM    319  CD1 LEU A  38     -17.638   7.569   9.939  1.00  0.00           C  
ATOM    320  CD2 LEU A  38     -19.564   6.240  10.845  1.00  0.00           C  
ATOM    321  N   ILE A  39     -16.673   4.481  14.840  1.00  0.00           N  
ATOM    322  CA  ILE A  39     -17.086   3.478  15.815  1.00  0.00           C  
ATOM    323  C   ILE A  39     -16.642   3.903  17.213  1.00  0.00           C  
ATOM    324  CB  ILE A  39     -16.511   2.085  15.471  1.00  0.00           C  
ATOM    325  O   ILE A  39     -17.353   3.673  18.194  1.00  0.00           O  
ATOM    326  CG1 ILE A  39     -17.075   1.590  14.134  1.00  0.00           C  
ATOM    327  CG2 ILE A  39     -16.808   1.087  16.594  1.00  0.00           C  
ATOM    328  CD1 ILE A  39     -16.438   0.302  13.632  1.00  0.00           C  
ATOM    329  N   PHE A  40     -15.458   4.626  17.457  1.00  0.00           N  
ATOM    330  CA  PHE A  40     -14.922   5.001  18.760  1.00  0.00           C  
ATOM    331  C   PHE A  40     -15.218   6.464  19.066  1.00  0.00           C  
ATOM    332  CB  PHE A  40     -13.412   4.749  18.815  1.00  0.00           C  
ATOM    333  O   PHE A  40     -14.858   6.967  20.132  1.00  0.00           O  
ATOM    334  CG  PHE A  40     -13.042   3.292  18.882  1.00  0.00           C  
ATOM    335  CD1 PHE A  40     -13.123   2.595  20.082  1.00  0.00           C  
ATOM    336  CD2 PHE A  40     -12.613   2.619  17.746  1.00  0.00           C  
ATOM    337  CE1 PHE A  40     -12.781   1.246  20.147  1.00  0.00           C  
ATOM    338  CE2 PHE A  40     -12.269   1.271  17.804  1.00  0.00           C  
ATOM    339  CZ  PHE A  40     -12.354   0.587  19.005  1.00  0.00           C  
ATOM    340  N   MET A  41     -15.752   7.325  18.112  1.00  0.00           N  
ATOM    341  CA  MET A  41     -16.299   8.626  18.483  1.00  0.00           C  
ATOM    342  C   MET A  41     -17.757   8.501  18.912  1.00  0.00           C  
ATOM    343  CB  MET A  41     -16.180   9.612  17.320  1.00  0.00           C  
ATOM    344  O   MET A  41     -18.640   8.297  18.077  1.00  0.00           O  
ATOM    345  CG  MET A  41     -14.766  10.124  17.093  1.00  0.00           C  
ATOM    346  SD  MET A  41     -14.716  11.929  16.767  1.00  0.00           S  
ATOM    347  CE  MET A  41     -12.959  12.132  16.360  1.00  0.00           C  
ATOM    348  N   PRO A  42     -18.155   7.959  20.171  1.00  0.00           N  
ATOM    349  CA  PRO A  42     -19.520   8.132  20.675  1.00  0.00           C  
ATOM    350  C   PRO A  42     -19.762   9.523  21.256  1.00  0.00           C  
ATOM    351  CB  PRO A  42     -19.634   7.059  21.760  1.00  0.00           C  
ATOM    352  O   PRO A  42     -18.892  10.071  21.939  1.00  0.00           O  
ATOM    353  CG  PRO A  42     -18.252   6.928  22.314  1.00  0.00           C  
ATOM    354  CD  PRO A  42     -17.310   7.698  21.434  1.00  0.00           C  
ATOM    355  N   ARG A  43     -20.170  10.881  20.384  1.00  0.00           N  
ATOM    356  CA  ARG A  43     -20.836  11.998  21.047  1.00  0.00           C  
ATOM    357  C   ARG A  43     -20.663  13.288  20.251  1.00  0.00           C  
ATOM    358  CB  ARG A  43     -20.296  12.181  22.466  1.00  0.00           C  
ATOM    359  O   ARG A  43     -19.554  13.818  20.151  1.00  0.00           O  
ATOM    360  CG  ARG A  43     -21.020  11.350  23.513  1.00  0.00           C  
ATOM    361  CD  ARG A  43     -20.685  11.807  24.926  1.00  0.00           C  
ATOM    362  NE  ARG A  43     -21.403  11.025  25.930  1.00  0.00           N  
ATOM    363  NH1 ARG A  43     -20.186  11.825  27.723  1.00  0.00           N  
ATOM    364  NH2 ARG A  43     -21.864  10.299  28.059  1.00  0.00           N  
ATOM    365  CZ  ARG A  43     -21.149  11.051  27.235  1.00  0.00           C  
ATOM    366  N   ARG A  44     -21.568  13.669  19.375  1.00  0.00           N  
ATOM    367  CA  ARG A  44     -22.595  14.650  19.711  1.00  0.00           C  
ATOM    368  C   ARG A  44     -23.770  14.566  18.743  1.00  0.00           C  
ATOM    369  CB  ARG A  44     -22.010  16.064  19.703  1.00  0.00           C  
ATOM    370  O   ARG A  44     -23.582  14.604  17.525  1.00  0.00           O  
ATOM    371  CG  ARG A  44     -21.235  16.417  20.963  1.00  0.00           C  
ATOM    372  CD  ARG A  44     -21.301  17.907  21.267  1.00  0.00           C  
ATOM    373  NE  ARG A  44     -20.450  18.264  22.399  1.00  0.00           N  
ATOM    374  NH1 ARG A  44     -20.990  20.510  22.361  1.00  0.00           N  
ATOM    375  NH2 ARG A  44     -19.519  19.706  23.925  1.00  0.00           N  
ATOM    376  CZ  ARG A  44     -20.322  19.493  22.892  1.00  0.00           C  
ATOM    377  N   PRO A  45     -25.197  13.948  19.102  1.00  0.00           N  
ATOM    378  CA  PRO A  45     -26.369  14.315  18.304  1.00  0.00           C  
ATOM    379  C   PRO A  45     -26.475  15.819  18.067  1.00  0.00           C  
ATOM    380  CB  PRO A  45     -27.542  13.811  19.149  1.00  0.00           C  
ATOM    381  O   PRO A  45     -26.269  16.609  18.992  1.00  0.00           O  
ATOM    382  CG  PRO A  45     -27.077  13.940  20.563  1.00  0.00           C  
ATOM    383  CD  PRO A  45     -25.618  14.296  20.555  1.00  0.00           C  
ATOM    384  N   VAL A  46     -25.893  16.523  17.079  1.00  0.00           N  
ATOM    385  CA  VAL A  46     -26.246  17.913  16.811  1.00  0.00           C  
ATOM    386  C   VAL A  46     -27.557  17.971  16.030  1.00  0.00           C  
ATOM    387  CB  VAL A  46     -25.129  18.642  16.032  1.00  0.00           C  
ATOM    388  O   VAL A  46     -27.685  17.352  14.971  1.00  0.00           O  
ATOM    389  CG1 VAL A  46     -25.535  20.082  15.726  1.00  0.00           C  
ATOM    390  CG2 VAL A  46     -23.820  18.608  16.820  1.00  0.00           C  
ATOM    391  N   PHE A  47     -28.844  18.008  16.633  1.00  0.00           N  
ATOM    392  CA  PHE A  47     -30.122  18.707  16.574  1.00  0.00           C  
ATOM    393  C   PHE A  47     -30.034  19.922  15.658  1.00  0.00           C  
ATOM    394  CB  PHE A  47     -30.567  19.136  17.975  1.00  0.00           C  
ATOM    395  O   PHE A  47     -29.073  20.690  15.729  1.00  0.00           O  
ATOM    396  CG  PHE A  47     -31.724  18.341  18.516  1.00  0.00           C  
ATOM    397  CD1 PHE A  47     -33.033  18.750  18.289  1.00  0.00           C  
ATOM    398  CD2 PHE A  47     -31.503  17.184  19.251  1.00  0.00           C  
ATOM    399  CE1 PHE A  47     -34.106  18.015  18.788  1.00  0.00           C  
ATOM    400  CE2 PHE A  47     -32.571  16.444  19.753  1.00  0.00           C  
ATOM    401  CZ  PHE A  47     -33.871  16.863  19.521  1.00  0.00           C  
ATOM    402  N   LEU A  48     -30.648  20.222  14.336  1.00  0.00           N  
ATOM    403  CA  LEU A  48     -31.597  21.091  13.649  1.00  0.00           C  
ATOM    404  C   LEU A  48     -30.945  22.418  13.273  1.00  0.00           C  
ATOM    405  CB  LEU A  48     -32.826  21.344  14.526  1.00  0.00           C  
ATOM    406  O   LEU A  48     -30.487  23.158  14.145  1.00  0.00           O  
ATOM    407  CG  LEU A  48     -34.149  20.763  14.024  1.00  0.00           C  
ATOM    408  CD1 LEU A  48     -34.787  19.892  15.101  1.00  0.00           C  
ATOM    409  CD2 LEU A  48     -35.097  21.879  13.600  1.00  0.00           C  
ATOM    410  N   HIS A  49     -30.576  22.638  11.930  1.00  0.00           N  
ATOM    411  CA  HIS A  49     -31.395  23.579  11.175  1.00  0.00           C  
ATOM    412  C   HIS A  49     -32.060  22.899   9.983  1.00  0.00           C  
ATOM    413  CB  HIS A  49     -30.551  24.763  10.701  1.00  0.00           C  
ATOM    414  O   HIS A  49     -31.437  22.079   9.304  1.00  0.00           O  
ATOM    415  CG  HIS A  49     -31.149  26.095  11.025  1.00  0.00           C  
ATOM    416  CD2 HIS A  49     -30.805  27.022  11.951  1.00  0.00           C  
ATOM    417  ND1 HIS A  49     -32.242  26.603  10.358  1.00  0.00           N  
ATOM    418  CE1 HIS A  49     -32.545  27.788  10.859  1.00  0.00           C  
ATOM    419  NE2 HIS A  49     -31.689  28.066  11.827  1.00  0.00           N  
TER     420      HIS A  49                                                      
ENDMDL                                                                          
END                                                                             
