# Supplementary material for: AlphaDesign: a de novo protein design framework based on AlphaFold
Source: Mol Syst Biol. 2025 Jun 17;21(9):1166–89. doi: 10.1038/s44320-025-00119-z (PMC12405559; doi:10.1038/s44320-025-00119-z)
Supplement: Supplementary file 4 — Source data Fig. 2 [file 44320_2025_119_MOESM4_ESM.zip › Figure_2/2C/design_confmer-50-nr2-run2_result_10.0.pdb]

MODEL     1                                                                     
ATOM      1  N   ALA A   0      19.276  -4.144 -16.719  1.00  0.00           N  
ATOM      2  CA  ALA A   0      18.546  -3.743 -15.519  1.00  0.00           C  
ATOM      3  C   ALA A   0      17.178  -4.418 -15.458  1.00  0.00           C  
ATOM      4  CB  ALA A   0      18.389  -2.225 -15.474  1.00  0.00           C  
ATOM      5  O   ALA A   0      16.460  -4.471 -16.460  1.00  0.00           O  
ATOM      6  N   ILE A   1      17.144  -5.550 -14.887  1.00  0.00           N  
ATOM      7  CA  ILE A   1      15.867  -6.222 -14.677  1.00  0.00           C  
ATOM      8  C   ILE A   1      14.911  -5.293 -13.932  1.00  0.00           C  
ATOM      9  CB  ILE A   1      16.045  -7.544 -13.897  1.00  0.00           C  
ATOM     10  O   ILE A   1      15.267  -4.728 -12.895  1.00  0.00           O  
ATOM     11  CG1 ILE A   1      16.970  -8.496 -14.665  1.00  0.00           C  
ATOM     12  CG2 ILE A   1      14.688  -8.199 -13.628  1.00  0.00           C  
ATOM     13  CD1 ILE A   1      17.350  -9.750 -13.889  1.00  0.00           C  
ATOM     14  N   PHE A   2      14.001  -4.665 -14.788  1.00  0.00           N  
ATOM     15  CA  PHE A   2      12.969  -3.849 -14.159  1.00  0.00           C  
ATOM     16  C   PHE A   2      11.787  -4.709 -13.728  1.00  0.00           C  
ATOM     17  CB  PHE A   2      12.497  -2.747 -15.113  1.00  0.00           C  
ATOM     18  O   PHE A   2      11.413  -5.654 -14.425  1.00  0.00           O  
ATOM     19  CG  PHE A   2      13.608  -1.871 -15.626  1.00  0.00           C  
ATOM     20  CD1 PHE A   2      14.102  -0.827 -14.853  1.00  0.00           C  
ATOM     21  CD2 PHE A   2      14.158  -2.092 -16.882  1.00  0.00           C  
ATOM     22  CE1 PHE A   2      15.130  -0.015 -15.326  1.00  0.00           C  
ATOM     23  CE2 PHE A   2      15.186  -1.285 -17.361  1.00  0.00           C  
ATOM     24  CZ  PHE A   2      15.670  -0.246 -16.582  1.00  0.00           C  
ATOM     25  N   SER A   3      11.498  -4.568 -12.403  1.00  0.00           N  
ATOM     26  CA  SER A   3      10.245  -5.181 -11.974  1.00  0.00           C  
ATOM     27  C   SER A   3       9.251  -4.129 -11.495  1.00  0.00           C  
ATOM     28  CB  SER A   3      10.499  -6.198 -10.861  1.00  0.00           C  
ATOM     29  O   SER A   3       9.596  -3.262 -10.689  1.00  0.00           O  
ATOM     30  OG  SER A   3      11.343  -7.242 -11.316  1.00  0.00           O  
ATOM     31  N   PHE A   4       8.169  -4.063 -12.254  1.00  0.00           N  
ATOM     32  CA  PHE A   4       7.095  -3.179 -11.817  1.00  0.00           C  
ATOM     33  C   PHE A   4       6.344  -3.783 -10.636  1.00  0.00           C  
ATOM     34  CB  PHE A   4       6.125  -2.899 -12.969  1.00  0.00           C  
ATOM     35  O   PHE A   4       6.113  -4.993 -10.595  1.00  0.00           O  
ATOM     36  CG  PHE A   4       6.714  -2.056 -14.067  1.00  0.00           C  
ATOM     37  CD1 PHE A   4       6.718  -0.670 -13.973  1.00  0.00           C  
ATOM     38  CD2 PHE A   4       7.264  -2.651 -15.195  1.00  0.00           C  
ATOM     39  CE1 PHE A   4       7.263   0.113 -14.988  1.00  0.00           C  
ATOM     40  CE2 PHE A   4       7.810  -1.875 -16.214  1.00  0.00           C  
ATOM     41  CZ  PHE A   4       7.808  -0.494 -16.109  1.00  0.00           C  
ATOM     42  N   CYS A   5       6.154  -2.865  -9.635  1.00  0.00           N  
ATOM     43  CA  CYS A   5       5.439  -3.342  -8.456  1.00  0.00           C  
ATOM     44  C   CYS A   5       4.293  -2.404  -8.096  1.00  0.00           C  
ATOM     45  CB  CYS A   5       6.392  -3.476  -7.269  1.00  0.00           C  
ATOM     46  O   CYS A   5       4.368  -1.200  -8.349  1.00  0.00           O  
ATOM     47  SG  CYS A   5       7.787  -4.582  -7.576  1.00  0.00           S  
ATOM     48  N   ASN A   6       3.271  -3.069  -7.667  1.00  0.00           N  
ATOM     49  CA  ASN A   6       2.203  -2.336  -6.996  1.00  0.00           C  
ATOM     50  C   ASN A   6       2.320  -2.439  -5.478  1.00  0.00           C  
ATOM     51  CB  ASN A   6       0.834  -2.839  -7.458  1.00  0.00           C  
ATOM     52  O   ASN A   6       2.452  -3.536  -4.934  1.00  0.00           O  
ATOM     53  CG  ASN A   6       0.553  -2.516  -8.913  1.00  0.00           C  
ATOM     54  ND2 ASN A   6       0.297  -3.546  -9.710  1.00  0.00           N  
ATOM     55  OD1 ASN A   6       0.567  -1.350  -9.316  1.00  0.00           O  
ATOM     56  N   ILE A   7       2.394  -1.281  -4.827  1.00  0.00           N  
ATOM     57  CA  ILE A   7       2.442  -1.248  -3.369  1.00  0.00           C  
ATOM     58  C   ILE A   7       1.110  -0.745  -2.820  1.00  0.00           C  
ATOM     59  CB  ILE A   7       3.601  -0.361  -2.862  1.00  0.00           C  
ATOM     60  O   ILE A   7       0.643   0.333  -3.197  1.00  0.00           O  
ATOM     61  CG1 ILE A   7       4.932  -0.824  -3.465  1.00  0.00           C  
ATOM     62  CG2 ILE A   7       3.660  -0.373  -1.331  1.00  0.00           C  
ATOM     63  CD1 ILE A   7       6.086   0.142  -3.233  1.00  0.00           C  
ATOM     64  N   PHE A   8       0.616  -1.577  -1.940  1.00  0.00           N  
ATOM     65  CA  PHE A   8      -0.648  -1.199  -1.318  1.00  0.00           C  
ATOM     66  C   PHE A   8      -0.473  -0.999   0.183  1.00  0.00           C  
ATOM     67  CB  PHE A   8      -1.718  -2.262  -1.584  1.00  0.00           C  
ATOM     68  O   PHE A   8       0.110  -1.844   0.864  1.00  0.00           O  
ATOM     69  CG  PHE A   8      -1.952  -2.535  -3.046  1.00  0.00           C  
ATOM     70  CD1 PHE A   8      -2.940  -1.853  -3.745  1.00  0.00           C  
ATOM     71  CD2 PHE A   8      -1.183  -3.474  -3.720  1.00  0.00           C  
ATOM     72  CE1 PHE A   8      -3.159  -2.103  -5.098  1.00  0.00           C  
ATOM     73  CE2 PHE A   8      -1.396  -3.730  -5.072  1.00  0.00           C  
ATOM     74  CZ  PHE A   8      -2.385  -3.044  -5.759  1.00  0.00           C  
ATOM     75  N   VAL A   9      -0.949   0.088   0.639  1.00  0.00           N  
ATOM     76  CA  VAL A   9      -1.030   0.329   2.076  1.00  0.00           C  
ATOM     77  C   VAL A   9      -2.493   0.413   2.504  1.00  0.00           C  
ATOM     78  CB  VAL A   9      -0.281   1.620   2.478  1.00  0.00           C  
ATOM     79  O   VAL A   9      -3.232   1.287   2.043  1.00  0.00           O  
ATOM     80  CG1 VAL A   9      -0.345   1.831   3.990  1.00  0.00           C  
ATOM     81  CG2 VAL A   9       1.170   1.564   2.004  1.00  0.00           C  
ATOM     82  N   PHE A  10      -2.832  -0.617   3.416  1.00  0.00           N  
ATOM     83  CA  PHE A  10      -4.198  -0.683   3.921  1.00  0.00           C  
ATOM     84  C   PHE A  10      -4.296  -0.045   5.301  1.00  0.00           C  
ATOM     85  CB  PHE A  10      -4.683  -2.135   3.977  1.00  0.00           C  
ATOM     86  O   PHE A  10      -3.484  -0.333   6.183  1.00  0.00           O  
ATOM     87  CG  PHE A  10      -4.461  -2.899   2.700  1.00  0.00           C  
ATOM     88  CD1 PHE A  10      -5.392  -2.846   1.670  1.00  0.00           C  
ATOM     89  CD2 PHE A  10      -3.319  -3.672   2.529  1.00  0.00           C  
ATOM     90  CE1 PHE A  10      -5.189  -3.552   0.487  1.00  0.00           C  
ATOM     91  CE2 PHE A  10      -3.109  -4.380   1.350  1.00  0.00           C  
ATOM     92  CZ  PHE A  10      -4.045  -4.320   0.330  1.00  0.00           C  
ATOM     93  N   ASP A  11      -5.206   0.885   5.381  1.00  0.00           N  
ATOM     94  CA  ASP A  11      -5.608   1.315   6.717  1.00  0.00           C  
ATOM     95  C   ASP A  11      -6.903   0.630   7.148  1.00  0.00           C  
ATOM     96  CB  ASP A  11      -5.776   2.835   6.764  1.00  0.00           C  
ATOM     97  O   ASP A  11      -7.988   1.002   6.696  1.00  0.00           O  
ATOM     98  CG  ASP A  11      -6.098   3.353   8.155  1.00  0.00           C  
ATOM     99  OD1 ASP A  11      -6.291   2.536   9.081  1.00  0.00           O  
ATOM    100  OD2 ASP A  11      -6.163   4.590   8.325  1.00  0.00           O  
ATOM    101  N   CYS A  12      -6.722  -0.385   8.017  1.00  0.00           N  
ATOM    102  CA  CYS A  12      -7.836  -1.248   8.393  1.00  0.00           C  
ATOM    103  C   CYS A  12      -8.832  -0.500   9.271  1.00  0.00           C  
ATOM    104  CB  CYS A  12      -7.329  -2.490   9.125  1.00  0.00           C  
ATOM    105  O   CYS A  12     -10.006  -0.868   9.338  1.00  0.00           O  
ATOM    106  SG  CYS A  12      -6.430  -3.643   8.066  1.00  0.00           S  
ATOM    107  N   ASP A  13      -8.431   0.725   9.831  1.00  0.00           N  
ATOM    108  CA  ASP A  13      -9.305   1.518  10.689  1.00  0.00           C  
ATOM    109  C   ASP A  13     -10.183   2.455   9.863  1.00  0.00           C  
ATOM    110  CB  ASP A  13      -8.482   2.321  11.698  1.00  0.00           C  
ATOM    111  O   ASP A  13     -11.370   2.620  10.154  1.00  0.00           O  
ATOM    112  CG  ASP A  13      -7.723   1.443  12.678  1.00  0.00           C  
ATOM    113  OD1 ASP A  13      -8.282   0.428  13.147  1.00  0.00           O  
ATOM    114  OD2 ASP A  13      -6.557   1.770  12.985  1.00  0.00           O  
ATOM    115  N   SER A  14      -9.659   2.949   8.823  1.00  0.00           N  
ATOM    116  CA  SER A  14     -10.307   4.009   8.058  1.00  0.00           C  
ATOM    117  C   SER A  14     -10.757   3.506   6.690  1.00  0.00           C  
ATOM    118  CB  SER A  14      -9.365   5.201   7.888  1.00  0.00           C  
ATOM    119  O   SER A  14     -11.396   4.240   5.933  1.00  0.00           O  
ATOM    120  OG  SER A  14      -8.155   4.801   7.269  1.00  0.00           O  
ATOM    121  N   ASN A  15     -10.559   2.236   6.455  1.00  0.00           N  
ATOM    122  CA  ASN A  15     -10.950   1.615   5.195  1.00  0.00           C  
ATOM    123  C   ASN A  15     -10.390   2.376   3.997  1.00  0.00           C  
ATOM    124  CB  ASN A  15     -12.473   1.514   5.095  1.00  0.00           C  
ATOM    125  O   ASN A  15     -11.091   2.583   3.005  1.00  0.00           O  
ATOM    126  CG  ASN A  15     -12.926   0.447   4.118  1.00  0.00           C  
ATOM    127  ND2 ASN A  15     -14.134   0.602   3.588  1.00  0.00           N  
ATOM    128  OD1 ASN A  15     -12.196  -0.508   3.841  1.00  0.00           O  
ATOM    129  N   VAL A  16      -9.222   2.854   4.179  1.00  0.00           N  
ATOM    130  CA  VAL A  16      -8.527   3.585   3.125  1.00  0.00           C  
ATOM    131  C   VAL A  16      -7.386   2.734   2.572  1.00  0.00           C  
ATOM    132  CB  VAL A  16      -7.983   4.938   3.636  1.00  0.00           C  
ATOM    133  O   VAL A  16      -6.704   2.034   3.324  1.00  0.00           O  
ATOM    134  CG1 VAL A  16      -7.090   5.594   2.584  1.00  0.00           C  
ATOM    135  CG2 VAL A  16      -9.135   5.866   4.017  1.00  0.00           C  
ATOM    136  N   VAL A  17      -7.233   2.777   1.223  1.00  0.00           N  
ATOM    137  CA  VAL A  17      -6.108   2.121   0.563  1.00  0.00           C  
ATOM    138  C   VAL A  17      -5.260   3.160  -0.167  1.00  0.00           C  
ATOM    139  CB  VAL A  17      -6.586   1.034  -0.425  1.00  0.00           C  
ATOM    140  O   VAL A  17      -5.793   4.031  -0.859  1.00  0.00           O  
ATOM    141  CG1 VAL A  17      -5.396   0.380  -1.126  1.00  0.00           C  
ATOM    142  CG2 VAL A  17      -7.425  -0.016   0.302  1.00  0.00           C  
ATOM    143  N   ILE A  18      -3.963   3.113   0.213  1.00  0.00           N  
ATOM    144  CA  ILE A  18      -3.031   3.921  -0.567  1.00  0.00           C  
ATOM    145  C   ILE A  18      -2.290   3.033  -1.565  1.00  0.00           C  
ATOM    146  CB  ILE A  18      -2.025   4.661   0.343  1.00  0.00           C  
ATOM    147  O   ILE A  18      -1.678   2.034  -1.181  1.00  0.00           O  
ATOM    148  CG1 ILE A  18      -2.768   5.496   1.392  1.00  0.00           C  
ATOM    149  CG2 ILE A  18      -1.087   5.538  -0.491  1.00  0.00           C  
ATOM    150  CD1 ILE A  18      -1.865   6.086   2.466  1.00  0.00           C  
ATOM    151  N   TRP A  19      -2.383   3.451  -2.797  1.00  0.00           N  
ATOM    152  CA  TRP A  19      -1.785   2.665  -3.872  1.00  0.00           C  
ATOM    153  C   TRP A  19      -0.592   3.394  -4.481  1.00  0.00           C  
ATOM    154  CB  TRP A  19      -2.822   2.362  -4.958  1.00  0.00           C  
ATOM    155  O   TRP A  19      -0.703   4.557  -4.877  1.00  0.00           O  
ATOM    156  CG  TRP A  19      -2.245   1.739  -6.193  1.00  0.00           C  
ATOM    157  CD1 TRP A  19      -1.239   0.815  -6.258  1.00  0.00           C  
ATOM    158  CD2 TRP A  19      -2.638   2.000  -7.544  1.00  0.00           C  
ATOM    159  CE2 TRP A  19      -1.828   1.197  -8.377  1.00  0.00           C  
ATOM    160  CE3 TRP A  19      -3.599   2.834  -8.132  1.00  0.00           C  
ATOM    161  NE1 TRP A  19      -0.984   0.485  -7.569  1.00  0.00           N  
ATOM    162  CH2 TRP A  19      -2.897   2.031 -10.318  1.00  0.00           C  
ATOM    163  CZ2 TRP A  19      -1.949   1.205  -9.769  1.00  0.00           C  
ATOM    164  CZ3 TRP A  19      -3.718   2.841  -9.517  1.00  0.00           C  
ATOM    165  N   PHE A  20       0.543   2.599  -4.524  1.00  0.00           N  
ATOM    166  CA  PHE A  20       1.753   3.124  -5.147  1.00  0.00           C  
ATOM    167  C   PHE A  20       2.137   2.294  -6.366  1.00  0.00           C  
ATOM    168  CB  PHE A  20       2.909   3.148  -4.143  1.00  0.00           C  
ATOM    169  O   PHE A  20       2.100   1.063  -6.323  1.00  0.00           O  
ATOM    170  CG  PHE A  20       2.606   3.921  -2.888  1.00  0.00           C  
ATOM    171  CD1 PHE A  20       2.966   5.259  -2.775  1.00  0.00           C  
ATOM    172  CD2 PHE A  20       1.961   3.310  -1.820  1.00  0.00           C  
ATOM    173  CE1 PHE A  20       2.688   5.977  -1.614  1.00  0.00           C  
ATOM    174  CE2 PHE A  20       1.679   4.021  -0.657  1.00  0.00           C  
ATOM    175  CZ  PHE A  20       2.044   5.354  -0.556  1.00  0.00           C  
ATOM    176  N   GLU A  21       2.414   3.081  -7.487  1.00  0.00           N  
ATOM    177  CA  GLU A  21       3.116   2.428  -8.588  1.00  0.00           C  
ATOM    178  C   GLU A  21       4.627   2.595  -8.456  1.00  0.00           C  
ATOM    179  CB  GLU A  21       2.641   2.983  -9.933  1.00  0.00           C  
ATOM    180  O   GLU A  21       5.123   3.714  -8.316  1.00  0.00           O  
ATOM    181  CG  GLU A  21       1.195   2.644 -10.263  1.00  0.00           C  
ATOM    182  CD  GLU A  21       0.742   3.189 -11.608  1.00  0.00           C  
ATOM    183  OE1 GLU A  21      -0.367   2.832 -12.066  1.00  0.00           O  
ATOM    184  OE2 GLU A  21       1.504   3.978 -12.210  1.00  0.00           O  
ATOM    185  N   ALA A  22       5.278   1.396  -8.322  1.00  0.00           N  
ATOM    186  CA  ALA A  22       6.716   1.474  -8.079  1.00  0.00           C  
ATOM    187  C   ALA A  22       7.486   0.588  -9.054  1.00  0.00           C  
ATOM    188  CB  ALA A  22       7.035   1.078  -6.639  1.00  0.00           C  
ATOM    189  O   ALA A  22       6.912  -0.313  -9.669  1.00  0.00           O  
ATOM    190  N   MET A  23       8.682   0.959  -9.250  1.00  0.00           N  
ATOM    191  CA  MET A  23       9.593   0.151 -10.056  1.00  0.00           C  
ATOM    192  C   MET A  23      10.899  -0.103  -9.311  1.00  0.00           C  
ATOM    193  CB  MET A  23       9.878   0.835 -11.394  1.00  0.00           C  
ATOM    194  O   MET A  23      11.399   0.778  -8.609  1.00  0.00           O  
ATOM    195  CG  MET A  23      10.689   2.114 -11.269  1.00  0.00           C  
ATOM    196  SD  MET A  23      11.064   2.871 -12.897  1.00  0.00           S  
ATOM    197  CE  MET A  23      12.096   1.568 -13.626  1.00  0.00           C  
ATOM    198  N   TRP A  24      11.305  -1.441  -9.283  1.00  0.00           N  
ATOM    199  CA  TRP A  24      12.615  -1.775  -8.734  1.00  0.00           C  
ATOM    200  C   TRP A  24      13.686  -1.733  -9.819  1.00  0.00           C  
ATOM    201  CB  TRP A  24      12.588  -3.158  -8.079  1.00  0.00           C  
ATOM    202  O   TRP A  24      13.506  -2.297 -10.900  1.00  0.00           O  
ATOM    203  CG  TRP A  24      11.717  -3.239  -6.861  1.00  0.00           C  
ATOM    204  CD1 TRP A  24      10.393  -3.576  -6.816  1.00  0.00           C  
ATOM    205  CD2 TRP A  24      12.110  -2.972  -5.512  1.00  0.00           C  
ATOM    206  CE2 TRP A  24      10.971  -3.167  -4.699  1.00  0.00           C  
ATOM    207  CE3 TRP A  24      13.315  -2.587  -4.910  1.00  0.00           C  
ATOM    208  NE1 TRP A  24       9.938  -3.535  -5.518  1.00  0.00           N  
ATOM    209  CH2 TRP A  24      12.195  -2.613  -2.750  1.00  0.00           C  
ATOM    210  CZ2 TRP A  24      11.003  -2.990  -3.313  1.00  0.00           C  
ATOM    211  CZ3 TRP A  24      13.345  -2.411  -3.531  1.00  0.00           C  
ATOM    212  N   VAL A  25      14.701  -0.931  -9.517  1.00  0.00           N  
ATOM    213  CA  VAL A  25      15.810  -0.862 -10.463  1.00  0.00           C  
ATOM    214  C   VAL A  25      17.068  -1.452  -9.829  1.00  0.00           C  
ATOM    215  CB  VAL A  25      16.076   0.590 -10.921  1.00  0.00           C  
ATOM    216  O   VAL A  25      17.392  -1.148  -8.678  1.00  0.00           O  
ATOM    217  CG1 VAL A  25      17.196   0.632 -11.959  1.00  0.00           C  
ATOM    218  CG2 VAL A  25      14.799   1.214 -11.481  1.00  0.00           C  
ATOM    219  N   ASP A  26      17.634  -2.436 -10.570  1.00  0.00           N  
ATOM    220  CA  ASP A  26      18.905  -2.986 -10.108  1.00  0.00           C  
ATOM    221  C   ASP A  26      20.069  -2.073 -10.487  1.00  0.00           C  
ATOM    222  CB  ASP A  26      19.125  -4.386 -10.685  1.00  0.00           C  
ATOM    223  O   ASP A  26      20.288  -1.796 -11.669  1.00  0.00           O  
ATOM    224  CG  ASP A  26      18.182  -5.423 -10.100  1.00  0.00           C  
ATOM    225  OD1 ASP A  26      17.746  -5.266  -8.939  1.00  0.00           O  
ATOM    226  OD2 ASP A  26      17.874  -6.408 -10.806  1.00  0.00           O  
ATOM    227  N   VAL A  27      20.672  -1.358  -9.465  1.00  0.00           N  
ATOM    228  CA  VAL A  27      21.859  -0.543  -9.699  1.00  0.00           C  
ATOM    229  C   VAL A  27      23.058  -1.156  -8.979  1.00  0.00           C  
ATOM    230  CB  VAL A  27      21.647   0.916  -9.234  1.00  0.00           C  
ATOM    231  O   VAL A  27      23.226  -0.970  -7.772  1.00  0.00           O  
ATOM    232  CG1 VAL A  27      22.856   1.778  -9.592  1.00  0.00           C  
ATOM    233  CG2 VAL A  27      20.374   1.492  -9.852  1.00  0.00           C  
ATOM    234  N   GLY A  28      23.922  -1.947  -9.758  1.00  0.00           N  
ATOM    235  CA  GLY A  28      25.007  -2.681  -9.127  1.00  0.00           C  
ATOM    236  C   GLY A  28      24.524  -3.776  -8.195  1.00  0.00           C  
ATOM    237  O   GLY A  28      23.762  -4.655  -8.603  1.00  0.00           O  
ATOM    238  N   ASP A  29      24.911  -3.613  -6.816  1.00  0.00           N  
ATOM    239  CA  ASP A  29      24.535  -4.558  -5.769  1.00  0.00           C  
ATOM    240  C   ASP A  29      23.325  -4.055  -4.984  1.00  0.00           C  
ATOM    241  CB  ASP A  29      25.711  -4.805  -4.822  1.00  0.00           C  
ATOM    242  O   ASP A  29      22.943  -4.650  -3.975  1.00  0.00           O  
ATOM    243  CG  ASP A  29      26.856  -5.554  -5.480  1.00  0.00           C  
ATOM    244  OD1 ASP A  29      26.613  -6.319  -6.439  1.00  0.00           O  
ATOM    245  OD2 ASP A  29      28.011  -5.379  -5.036  1.00  0.00           O  
ATOM    246  N   GLN A  30      22.767  -2.973  -5.516  1.00  0.00           N  
ATOM    247  CA  GLN A  30      21.627  -2.409  -4.801  1.00  0.00           C  
ATOM    248  C   GLN A  30      20.351  -2.513  -5.631  1.00  0.00           C  
ATOM    249  CB  GLN A  30      21.894  -0.950  -4.429  1.00  0.00           C  
ATOM    250  O   GLN A  30      20.403  -2.512  -6.863  1.00  0.00           O  
ATOM    251  CG  GLN A  30      23.068  -0.763  -3.478  1.00  0.00           C  
ATOM    252  CD  GLN A  30      23.273   0.686  -3.076  1.00  0.00           C  
ATOM    253  NE2 GLN A  30      24.018   0.903  -1.998  1.00  0.00           N  
ATOM    254  OE1 GLN A  30      22.767   1.603  -3.731  1.00  0.00           O  
ATOM    255  N   LYS A  31      19.200  -2.836  -4.912  1.00  0.00           N  
ATOM    256  CA  LYS A  31      17.878  -2.721  -5.521  1.00  0.00           C  
ATOM    257  C   LYS A  31      17.161  -1.461  -5.044  1.00  0.00           C  
ATOM    258  CB  LYS A  31      17.032  -3.956  -5.207  1.00  0.00           C  
ATOM    259  O   LYS A  31      17.063  -1.215  -3.840  1.00  0.00           O  
ATOM    260  CG  LYS A  31      17.565  -5.243  -5.820  1.00  0.00           C  
ATOM    261  CD  LYS A  31      16.617  -6.410  -5.581  1.00  0.00           C  
ATOM    262  CE  LYS A  31      17.157  -7.702  -6.178  1.00  0.00           C  
ATOM    263  NZ  LYS A  31      16.205  -8.839  -5.994  1.00  0.00           N  
ATOM    264  N   ILE A  32      16.969  -0.572  -6.000  1.00  0.00           N  
ATOM    265  CA  ILE A  32      16.315   0.693  -5.680  1.00  0.00           C  
ATOM    266  C   ILE A  32      14.841   0.625  -6.070  1.00  0.00           C  
ATOM    267  CB  ILE A  32      17.003   1.880  -6.389  1.00  0.00           C  
ATOM    268  O   ILE A  32      14.503   0.187  -7.172  1.00  0.00           O  
ATOM    269  CG1 ILE A  32      18.482   1.957  -5.991  1.00  0.00           C  
ATOM    270  CG2 ILE A  32      16.281   3.192  -6.069  1.00  0.00           C  
ATOM    271  CD1 ILE A  32      19.291   2.956  -6.806  1.00  0.00           C  
ATOM    272  N   CYS A  33      13.953   0.945  -5.067  1.00  0.00           N  
ATOM    273  CA  CYS A  33      12.527   1.068  -5.347  1.00  0.00           C  
ATOM    274  C   CYS A  33      12.160   2.507  -5.687  1.00  0.00           C  
ATOM    275  CB  CYS A  33      11.703   0.590  -4.152  1.00  0.00           C  
ATOM    276  O   CYS A  33      12.386   3.416  -4.886  1.00  0.00           O  
ATOM    277  SG  CYS A  33       9.918   0.678  -4.416  1.00  0.00           S  
ATOM    278  N   CYS A  34      11.663   2.696  -6.946  1.00  0.00           N  
ATOM    279  CA  CYS A  34      11.220   4.020  -7.371  1.00  0.00           C  
ATOM    280  C   CYS A  34       9.700   4.084  -7.454  1.00  0.00           C  
ATOM    281  CB  CYS A  34      11.830   4.381  -8.724  1.00  0.00           C  
ATOM    282  O   CYS A  34       9.077   3.282  -8.153  1.00  0.00           O  
ATOM    283  SG  CYS A  34      13.635   4.447  -8.715  1.00  0.00           S  
ATOM    284  N   VAL A  35       9.140   5.072  -6.661  1.00  0.00           N  
ATOM    285  CA  VAL A  35       7.693   5.250  -6.707  1.00  0.00           C  
ATOM    286  C   VAL A  35       7.315   6.110  -7.911  1.00  0.00           C  
ATOM    287  CB  VAL A  35       7.158   5.890  -5.406  1.00  0.00           C  
ATOM    288  O   VAL A  35       7.819   7.225  -8.067  1.00  0.00           O  
ATOM    289  CG1 VAL A  35       5.653   6.136  -5.503  1.00  0.00           C  
ATOM    290  CG2 VAL A  35       7.482   5.005  -4.204  1.00  0.00           C  
ATOM    291  N   LEU A  36       6.543   5.594  -8.873  1.00  0.00           N  
ATOM    292  CA  LEU A  36       6.214   6.230 -10.143  1.00  0.00           C  
ATOM    293  C   LEU A  36       4.932   7.047 -10.025  1.00  0.00           C  
ATOM    294  CB  LEU A  36       6.064   5.180 -11.247  1.00  0.00           C  
ATOM    295  O   LEU A  36       4.758   8.044 -10.731  1.00  0.00           O  
ATOM    296  CG  LEU A  36       7.288   4.303 -11.519  1.00  0.00           C  
ATOM    297  CD1 LEU A  36       6.952   3.231 -12.550  1.00  0.00           C  
ATOM    298  CD2 LEU A  36       8.462   5.155 -11.989  1.00  0.00           C  
ATOM    299  N   GLY A  37       4.062   6.732  -9.089  1.00  0.00           N  
ATOM    300  CA  GLY A  37       2.798   7.407  -8.845  1.00  0.00           C  
ATOM    301  C   GLY A  37       2.100   6.929  -7.586  1.00  0.00           C  
ATOM    302  O   GLY A  37       2.420   5.861  -7.059  1.00  0.00           O  
ATOM    303  N   MET A  38       1.175   7.886  -7.089  1.00  0.00           N  
ATOM    304  CA  MET A  38       0.409   7.553  -5.892  1.00  0.00           C  
ATOM    305  C   MET A  38      -1.055   7.946  -6.056  1.00  0.00           C  
ATOM    306  CB  MET A  38       1.002   8.244  -4.663  1.00  0.00           C  
ATOM    307  O   MET A  38      -1.361   8.989  -6.637  1.00  0.00           O  
ATOM    308  CG  MET A  38       0.232   7.979  -3.379  1.00  0.00           C  
ATOM    309  SD  MET A  38       0.855   8.972  -1.968  1.00  0.00           S  
ATOM    310  CE  MET A  38       0.111  10.581  -2.355  1.00  0.00           C  
ATOM    311  N   GLN A  39      -1.844   6.989  -5.537  1.00  0.00           N  
ATOM    312  CA  GLN A  39      -3.277   7.264  -5.526  1.00  0.00           C  
ATOM    313  C   GLN A  39      -3.913   6.820  -4.212  1.00  0.00           C  
ATOM    314  CB  GLN A  39      -3.965   6.572  -6.703  1.00  0.00           C  
ATOM    315  O   GLN A  39      -3.617   5.734  -3.709  1.00  0.00           O  
ATOM    316  CG  GLN A  39      -5.433   6.944  -6.863  1.00  0.00           C  
ATOM    317  CD  GLN A  39      -6.067   6.318  -8.091  1.00  0.00           C  
ATOM    318  NE2 GLN A  39      -7.314   6.685  -8.367  1.00  0.00           N  
ATOM    319  OE1 GLN A  39      -5.442   5.512  -8.786  1.00  0.00           O  
ATOM    320  N   SER A  40      -4.696   7.784  -3.588  1.00  0.00           N  
ATOM    321  CA  SER A  40      -5.481   7.402  -2.418  1.00  0.00           C  
ATOM    322  C   SER A  40      -6.894   6.986  -2.813  1.00  0.00           C  
ATOM    323  CB  SER A  40      -5.542   8.554  -1.414  1.00  0.00           C  
ATOM    324  O   SER A  40      -7.567   7.691  -3.568  1.00  0.00           O  
ATOM    325  OG  SER A  40      -6.362   8.214  -0.309  1.00  0.00           O  
ATOM    326  N   ILE A  41      -7.294   5.870  -2.334  1.00  0.00           N  
ATOM    327  CA  ILE A  41      -8.606   5.326  -2.669  1.00  0.00           C  
ATOM    328  C   ILE A  41      -9.410   5.093  -1.392  1.00  0.00           C  
ATOM    329  CB  ILE A  41      -8.484   4.012  -3.473  1.00  0.00           C  
ATOM    330  O   ILE A  41      -8.947   4.409  -0.476  1.00  0.00           O  
ATOM    331  CG1 ILE A  41      -7.608   4.224  -4.713  1.00  0.00           C  
ATOM    332  CG2 ILE A  41      -9.869   3.488  -3.865  1.00  0.00           C  
ATOM    333  CD1 ILE A  41      -7.168   2.932  -5.388  1.00  0.00           C  
ATOM    334  N   ALA A  42     -10.506   5.770  -1.218  1.00  0.00           N  
ATOM    335  CA  ALA A  42     -11.339   5.830  -0.019  1.00  0.00           C  
ATOM    336  C   ALA A  42     -12.026   4.492   0.240  1.00  0.00           C  
ATOM    337  CB  ALA A  42     -12.378   6.942  -0.149  1.00  0.00           C  
ATOM    338  O   ALA A  42     -12.184   4.081   1.392  1.00  0.00           O  
ATOM    339  N   ASN A  43     -12.178   3.671  -0.914  1.00  0.00           N  
ATOM    340  CA  ASN A  43     -12.797   2.355  -0.802  1.00  0.00           C  
ATOM    341  C   ASN A  43     -12.090   1.326  -1.679  1.00  0.00           C  
ATOM    342  CB  ASN A  43     -14.283   2.428  -1.162  1.00  0.00           C  
ATOM    343  O   ASN A  43     -11.796   1.595  -2.845  1.00  0.00           O  
ATOM    344  CG  ASN A  43     -15.085   3.242  -0.166  1.00  0.00           C  
ATOM    345  ND2 ASN A  43     -15.979   4.084  -0.671  1.00  0.00           N  
ATOM    346  OD1 ASN A  43     -14.903   3.115   1.048  1.00  0.00           O  
ATOM    347  N   MET A  44     -11.710   0.229  -0.973  1.00  0.00           N  
ATOM    348  CA  MET A  44     -11.000  -0.833  -1.680  1.00  0.00           C  
ATOM    349  C   MET A  44     -11.790  -1.298  -2.898  1.00  0.00           C  
ATOM    350  CB  MET A  44     -10.732  -2.015  -0.747  1.00  0.00           C  
ATOM    351  O   MET A  44     -11.206  -1.663  -3.920  1.00  0.00           O  
ATOM    352  CG  MET A  44      -9.758  -3.035  -1.314  1.00  0.00           C  
ATOM    353  SD  MET A  44      -8.084  -2.334  -1.584  1.00  0.00           S  
ATOM    354  CE  MET A  44      -7.255  -3.764  -2.332  1.00  0.00           C  
ATOM    355  N   GLU A  45     -13.093  -1.249  -2.839  1.00  0.00           N  
ATOM    356  CA  GLU A  45     -13.974  -1.657  -3.929  1.00  0.00           C  
ATOM    357  C   GLU A  45     -13.881  -0.690  -5.106  1.00  0.00           C  
ATOM    358  CB  GLU A  45     -15.422  -1.753  -3.442  1.00  0.00           C  
ATOM    359  O   GLU A  45     -14.258  -1.033  -6.229  1.00  0.00           O  
ATOM    360  CG  GLU A  45     -15.656  -2.858  -2.421  1.00  0.00           C  
ATOM    361  CD  GLU A  45     -17.083  -2.901  -1.899  1.00  0.00           C  
ATOM    362  OE1 GLU A  45     -17.402  -3.790  -1.077  1.00  0.00           O  
ATOM    363  OE2 GLU A  45     -17.889  -2.040  -2.317  1.00  0.00           O  
ATOM    364  N   ASP A  46     -13.313   0.474  -4.797  1.00  0.00           N  
ATOM    365  CA  ASP A  46     -13.216   1.538  -5.792  1.00  0.00           C  
ATOM    366  C   ASP A  46     -11.858   1.514  -6.490  1.00  0.00           C  
ATOM    367  CB  ASP A  46     -13.448   2.904  -5.142  1.00  0.00           C  
ATOM    368  O   ASP A  46     -11.589   2.340  -7.365  1.00  0.00           O  
ATOM    369  CG  ASP A  46     -14.874   3.093  -4.655  1.00  0.00           C  
ATOM    370  OD1 ASP A  46     -15.801   2.483  -5.229  1.00  0.00           O  
ATOM    371  OD2 ASP A  46     -15.073   3.862  -3.689  1.00  0.00           O  
ATOM    372  N   VAL A  47     -10.974   0.675  -5.978  1.00  0.00           N  
ATOM    373  CA  VAL A  47      -9.678   0.542  -6.636  1.00  0.00           C  
ATOM    374  C   VAL A  47      -9.867  -0.023  -8.041  1.00  0.00           C  
ATOM    375  CB  VAL A  47      -8.718  -0.356  -5.824  1.00  0.00           C  
ATOM    376  O   VAL A  47     -10.401  -1.123  -8.208  1.00  0.00           O  
ATOM    377  CG1 VAL A  47      -7.383  -0.514  -6.549  1.00  0.00           C  
ATOM    378  CG2 VAL A  47      -8.506   0.218  -4.425  1.00  0.00           C  
ATOM    379  N   GLN A  48     -10.065   0.934  -9.118  1.00  0.00           N  
ATOM    380  CA  GLN A  48     -10.254   0.502 -10.499  1.00  0.00           C  
ATOM    381  C   GLN A  48      -8.914   0.318 -11.206  1.00  0.00           C  
ATOM    382  CB  GLN A  48     -11.116   1.508 -11.264  1.00  0.00           C  
ATOM    383  O   GLN A  48      -8.070   1.216 -11.192  1.00  0.00           O  
ATOM    384  CG  GLN A  48     -12.563   1.562 -10.792  1.00  0.00           C  
ATOM    385  CD  GLN A  48     -13.456   2.357 -11.725  1.00  0.00           C  
ATOM    386  NE2 GLN A  48     -14.762   2.135 -11.628  1.00  0.00           N  
ATOM    387  OE1 GLN A  48     -12.976   3.164 -12.527  1.00  0.00           O  
ATOM    388  N   TRP A  49      -8.285  -0.977 -11.338  1.00  0.00           N  
ATOM    389  CA  TRP A  49      -7.023  -1.336 -11.976  1.00  0.00           C  
ATOM    390  C   TRP A  49      -7.159  -1.325 -13.495  1.00  0.00           C  
ATOM    391  CB  TRP A  49      -6.554  -2.714 -11.503  1.00  0.00           C  
ATOM    392  O   TRP A  49      -8.161  -1.796 -14.039  1.00  0.00           O  
ATOM    393  CG  TRP A  49      -6.395  -2.827 -10.017  1.00  0.00           C  
ATOM    394  CD1 TRP A  49      -7.281  -3.377  -9.133  1.00  0.00           C  
ATOM    395  CD2 TRP A  49      -5.283  -2.373  -9.240  1.00  0.00           C  
ATOM    396  CE2 TRP A  49      -5.562  -2.681  -7.890  1.00  0.00           C  
ATOM    397  CE3 TRP A  49      -4.075  -1.735  -9.555  1.00  0.00           C  
ATOM    398  NE1 TRP A  49      -6.786  -3.293  -7.852  1.00  0.00           N  
ATOM    399  CH2 TRP A  49      -3.502  -1.749  -7.190  1.00  0.00           C  
ATOM    400  CZ2 TRP A  49      -4.676  -2.373  -6.855  1.00  0.00           C  
ATOM    401  CZ3 TRP A  49      -3.195  -1.429  -8.523  1.00  0.00           C  
TER     402      TRP A  49                                                      
ATOM    403  N   TRP B  50      -7.935  -8.953 -15.161  1.00  0.00           N  
ATOM    404  CA  TRP B  50      -8.190  -7.668 -14.520  1.00  0.00           C  
ATOM    405  C   TRP B  50      -9.240  -7.806 -13.423  1.00  0.00           C  
ATOM    406  CB  TRP B  50      -8.646  -6.633 -15.552  1.00  0.00           C  
ATOM    407  O   TRP B  50      -9.099  -7.225 -12.344  1.00  0.00           O  
ATOM    408  CG  TRP B  50      -7.529  -6.057 -16.370  1.00  0.00           C  
ATOM    409  CD1 TRP B  50      -6.892  -6.646 -17.427  1.00  0.00           C  
ATOM    410  CD2 TRP B  50      -6.914  -4.777 -16.195  1.00  0.00           C  
ATOM    411  CE2 TRP B  50      -5.911  -4.656 -17.182  1.00  0.00           C  
ATOM    412  CE3 TRP B  50      -7.115  -3.718 -15.299  1.00  0.00           C  
ATOM    413  NE1 TRP B  50      -5.918  -5.809 -17.919  1.00  0.00           N  
ATOM    414  CH2 TRP B  50      -5.327  -2.497 -16.407  1.00  0.00           C  
ATOM    415  CZ2 TRP B  50      -5.110  -3.517 -17.297  1.00  0.00           C  
ATOM    416  CZ3 TRP B  50      -6.317  -2.586 -15.415  1.00  0.00           C  
ATOM    417  N   SER B  51     -10.233  -8.566 -13.582  1.00  0.00           N  
ATOM    418  CA  SER B  51     -11.278  -8.900 -12.620  1.00  0.00           C  
ATOM    419  C   SER B  51     -10.762  -9.862 -11.555  1.00  0.00           C  
ATOM    420  CB  SER B  51     -12.485  -9.514 -13.331  1.00  0.00           C  
ATOM    421  O   SER B  51     -11.070  -9.708 -10.371  1.00  0.00           O  
ATOM    422  OG  SER B  51     -13.563  -9.693 -12.428  1.00  0.00           O  
ATOM    423  N   HIS B  52      -9.875 -10.746 -11.979  1.00  0.00           N  
ATOM    424  CA  HIS B  52      -9.322 -11.753 -11.080  1.00  0.00           C  
ATOM    425  C   HIS B  52      -8.299 -11.140 -10.130  1.00  0.00           C  
ATOM    426  CB  HIS B  52      -8.682 -12.890 -11.879  1.00  0.00           C  
ATOM    427  O   HIS B  52      -8.233 -11.514  -8.957  1.00  0.00           O  
ATOM    428  CG  HIS B  52      -9.676 -13.804 -12.522  1.00  0.00           C  
ATOM    429  CD2 HIS B  52     -10.115 -15.034 -12.164  1.00  0.00           C  
ATOM    430  ND1 HIS B  52     -10.340 -13.481 -13.685  1.00  0.00           N  
ATOM    431  CE1 HIS B  52     -11.148 -14.475 -14.015  1.00  0.00           C  
ATOM    432  NE2 HIS B  52     -11.030 -15.430 -13.108  1.00  0.00           N  
ATOM    433  N   HIS B  53      -7.682 -10.053 -10.550  1.00  0.00           N  
ATOM    434  CA  HIS B  53      -6.676  -9.342  -9.770  1.00  0.00           C  
ATOM    435  C   HIS B  53      -7.324  -8.402  -8.759  1.00  0.00           C  
ATOM    436  CB  HIS B  53      -5.740  -8.557 -10.692  1.00  0.00           C  
ATOM    437  O   HIS B  53      -6.867  -8.301  -7.618  1.00  0.00           O  
ATOM    438  CG  HIS B  53      -4.510  -9.313 -11.083  1.00  0.00           C  
ATOM    439  CD2 HIS B  53      -3.226  -9.196 -10.671  1.00  0.00           C  
ATOM    440  ND1 HIS B  53      -4.527 -10.329 -12.014  1.00  0.00           N  
ATOM    441  CE1 HIS B  53      -3.302 -10.807 -12.156  1.00  0.00           C  
ATOM    442  NE2 HIS B  53      -2.494 -10.137 -11.353  1.00  0.00           N  
ATOM    443  N   ASN B  54      -8.495  -7.865  -9.104  1.00  0.00           N  
ATOM    444  CA  ASN B  54      -9.295  -7.011  -8.233  1.00  0.00           C  
ATOM    445  C   ASN B  54      -9.958  -7.813  -7.116  1.00  0.00           C  
ATOM    446  CB  ASN B  54     -10.350  -6.256  -9.043  1.00  0.00           C  
ATOM    447  O   ASN B  54     -10.008  -7.364  -5.970  1.00  0.00           O  
ATOM    448  CG  ASN B  54      -9.787  -5.033  -9.741  1.00  0.00           C  
ATOM    449  ND2 ASN B  54     -10.532  -4.503 -10.703  1.00  0.00           N  
ATOM    450  OD1 ASN B  54      -8.690  -4.570  -9.418  1.00  0.00           O  
ATOM    451  N   GLN B  55     -10.365  -8.942  -7.405  1.00  0.00           N  
ATOM    452  CA  GLN B  55     -10.994  -9.837  -6.438  1.00  0.00           C  
ATOM    453  C   GLN B  55      -9.969 -10.386  -5.450  1.00  0.00           C  
ATOM    454  CB  GLN B  55     -11.704 -10.987  -7.153  1.00  0.00           C  
ATOM    455  O   GLN B  55     -10.263 -10.536  -4.262  1.00  0.00           O  
ATOM    456  CG  GLN B  55     -12.616 -11.804  -6.248  1.00  0.00           C  
ATOM    457  CD  GLN B  55     -13.615 -12.643  -7.024  1.00  0.00           C  
ATOM    458  NE2 GLN B  55     -14.436 -13.401  -6.306  1.00  0.00           N  
ATOM    459  OE1 GLN B  55     -13.648 -12.608  -8.258  1.00  0.00           O  
ATOM    460  N   TRP B  56      -8.849 -10.652  -5.956  1.00  0.00           N  
ATOM    461  CA  TRP B  56      -7.767 -11.132  -5.103  1.00  0.00           C  
ATOM    462  C   TRP B  56      -7.404 -10.093  -4.048  1.00  0.00           C  
ATOM    463  CB  TRP B  56      -6.533 -11.479  -5.942  1.00  0.00           C  
ATOM    464  O   TRP B  56      -7.292 -10.416  -2.863  1.00  0.00           O  
ATOM    465  CG  TRP B  56      -5.357 -11.939  -5.134  1.00  0.00           C  
ATOM    466  CD1 TRP B  56      -5.224 -13.131  -4.479  1.00  0.00           C  
ATOM    467  CD2 TRP B  56      -4.150 -11.210  -4.893  1.00  0.00           C  
ATOM    468  CE2 TRP B  56      -3.326 -12.023  -4.082  1.00  0.00           C  
ATOM    469  CE3 TRP B  56      -3.683  -9.948  -5.284  1.00  0.00           C  
ATOM    470  NE1 TRP B  56      -4.004 -13.188  -3.844  1.00  0.00           N  
ATOM    471  CH2 TRP B  56      -1.628 -10.374  -4.053  1.00  0.00           C  
ATOM    472  CZ2 TRP B  56      -2.061 -11.613  -3.656  1.00  0.00           C  
ATOM    473  CZ3 TRP B  56      -2.423  -9.542  -4.859  1.00  0.00           C  
ATOM    474  N   HIS B  57      -7.167  -8.815  -4.359  1.00  0.00           N  
ATOM    475  CA  HIS B  57      -6.825  -7.723  -3.454  1.00  0.00           C  
ATOM    476  C   HIS B  57      -7.937  -7.478  -2.440  1.00  0.00           C  
ATOM    477  CB  HIS B  57      -6.542  -6.443  -4.243  1.00  0.00           C  
ATOM    478  O   HIS B  57      -7.667  -7.253  -1.258  1.00  0.00           O  
ATOM    479  CG  HIS B  57      -5.291  -6.505  -5.060  1.00  0.00           C  
ATOM    480  CD2 HIS B  57      -4.015  -6.792  -4.711  1.00  0.00           C  
ATOM    481  ND1 HIS B  57      -5.273  -6.250  -6.414  1.00  0.00           N  
ATOM    482  CE1 HIS B  57      -4.036  -6.378  -6.864  1.00  0.00           C  
ATOM    483  NE2 HIS B  57      -3.253  -6.706  -5.850  1.00  0.00           N  
ATOM    484  N   ASN B  58      -9.160  -7.571  -2.949  1.00  0.00           N  
ATOM    485  CA  ASN B  58     -10.324  -7.473  -2.075  1.00  0.00           C  
ATOM    486  C   ASN B  58     -10.362  -8.613  -1.061  1.00  0.00           C  
ATOM    487  CB  ASN B  58     -11.614  -7.452  -2.898  1.00  0.00           C  
ATOM    488  O   ASN B  58     -10.685  -8.399   0.109  1.00  0.00           O  
ATOM    489  CG  ASN B  58     -11.898  -6.091  -3.503  1.00  0.00           C  
ATOM    490  ND2 ASN B  58     -12.696  -6.069  -4.564  1.00  0.00           N  
ATOM    491  OD1 ASN B  58     -11.404  -5.069  -3.021  1.00  0.00           O  
ATOM    492  N   ASP B  59     -10.013  -9.793  -1.518  1.00  0.00           N  
ATOM    493  CA  ASP B  59      -9.966 -10.953  -0.634  1.00  0.00           C  
ATOM    494  C   ASP B  59      -8.876 -10.794   0.424  1.00  0.00           C  
ATOM    495  CB  ASP B  59      -9.733 -12.233  -1.441  1.00  0.00           C  
ATOM    496  O   ASP B  59      -9.077 -11.149   1.587  1.00  0.00           O  
ATOM    497  CG  ASP B  59     -10.940 -12.642  -2.265  1.00  0.00           C  
ATOM    498  OD1 ASP B  59     -12.046 -12.107  -2.034  1.00  0.00           O  
ATOM    499  OD2 ASP B  59     -10.785 -13.510  -3.151  1.00  0.00           O  
ATOM    500  N   GLN B  60      -7.786 -10.266  -0.001  1.00  0.00           N  
ATOM    501  CA  GLN B  60      -6.665 -10.041   0.906  1.00  0.00           C  
ATOM    502  C   GLN B  60      -6.995  -8.962   1.932  1.00  0.00           C  
ATOM    503  CB  GLN B  60      -5.410  -9.654   0.122  1.00  0.00           C  
ATOM    504  O   GLN B  60      -6.694  -9.112   3.118  1.00  0.00           O  
ATOM    505  CG  GLN B  60      -4.669 -10.842  -0.478  1.00  0.00           C  
ATOM    506  CD  GLN B  60      -3.579 -10.424  -1.448  1.00  0.00           C  
ATOM    507  NE2 GLN B  60      -2.564  -9.734  -0.938  1.00  0.00           N  
ATOM    508  OE1 GLN B  60      -3.647 -10.721  -2.645  1.00  0.00           O  
ATOM    509  N   TRP B  61      -7.649  -7.950   1.447  1.00  0.00           N  
ATOM    510  CA  TRP B  61      -8.151  -6.915   2.346  1.00  0.00           C  
ATOM    511  C   TRP B  61      -9.142  -7.498   3.348  1.00  0.00           C  
ATOM    512  CB  TRP B  61      -8.814  -5.788   1.550  1.00  0.00           C  
ATOM    513  O   TRP B  61      -9.037  -7.249   4.551  1.00  0.00           O  
ATOM    514  CG  TRP B  61      -9.588  -4.820   2.395  1.00  0.00           C  
ATOM    515  CD1 TRP B  61     -10.921  -4.873   2.696  1.00  0.00           C  
ATOM    516  CD2 TRP B  61      -9.076  -3.652   3.043  1.00  0.00           C  
ATOM    517  CE2 TRP B  61     -10.155  -3.043   3.721  1.00  0.00           C  
ATOM    518  CE3 TRP B  61      -7.808  -3.061   3.116  1.00  0.00           C  
ATOM    519  NE1 TRP B  61     -11.268  -3.807   3.494  1.00  0.00           N  
ATOM    520  CH2 TRP B  61      -8.752  -1.313   4.520  1.00  0.00           C  
ATOM    521  CZ2 TRP B  61     -10.003  -1.870   4.465  1.00  0.00           C  
ATOM    522  CZ3 TRP B  61      -7.658  -1.894   3.857  1.00  0.00           C  
ATOM    523  N   ASN B  62     -10.107  -8.185   2.847  1.00  0.00           N  
ATOM    524  CA  ASN B  62     -11.146  -8.788   3.676  1.00  0.00           C  
ATOM    525  C   ASN B  62     -10.560  -9.780   4.676  1.00  0.00           C  
ATOM    526  CB  ASN B  62     -12.199  -9.473   2.803  1.00  0.00           C  
ATOM    527  O   ASN B  62     -10.986  -9.829   5.831  1.00  0.00           O  
ATOM    528  CG  ASN B  62     -13.139  -8.486   2.139  1.00  0.00           C  
ATOM    529  ND2 ASN B  62     -13.704  -8.878   1.003  1.00  0.00           N  
ATOM    530  OD1 ASN B  62     -13.354  -7.380   2.641  1.00  0.00           O  
ATOM    531  N   GLN B  63      -9.642 -10.576   4.150  1.00  0.00           N  
ATOM    532  CA  GLN B  63      -8.985 -11.542   5.024  1.00  0.00           C  
ATOM    533  C   GLN B  63      -8.193 -10.840   6.124  1.00  0.00           C  
ATOM    534  CB  GLN B  63      -8.064 -12.458   4.218  1.00  0.00           C  
ATOM    535  O   GLN B  63      -8.275 -11.219   7.294  1.00  0.00           O  
ATOM    536  CG  GLN B  63      -7.420 -13.564   5.043  1.00  0.00           C  
ATOM    537  CD  GLN B  63      -6.504 -14.452   4.222  1.00  0.00           C  
ATOM    538  NE2 GLN B  63      -5.871 -15.418   4.877  1.00  0.00           N  
ATOM    539  OE1 GLN B  63      -6.367 -14.271   3.008  1.00  0.00           O  
ATOM    540  N   TYR B  64      -7.497  -9.733   5.806  1.00  0.00           N  
ATOM    541  CA  TYR B  64      -6.533  -9.123   6.715  1.00  0.00           C  
ATOM    542  C   TYR B  64      -7.208  -8.094   7.615  1.00  0.00           C  
ATOM    543  CB  TYR B  64      -5.396  -8.463   5.930  1.00  0.00           C  
ATOM    544  O   TYR B  64      -6.953  -8.053   8.821  1.00  0.00           O  
ATOM    545  CG  TYR B  64      -4.297  -9.420   5.533  1.00  0.00           C  
ATOM    546  CD1 TYR B  64      -3.286  -9.759   6.429  1.00  0.00           C  
ATOM    547  CD2 TYR B  64      -4.268  -9.985   4.263  1.00  0.00           C  
ATOM    548  CE1 TYR B  64      -2.270 -10.638   6.067  1.00  0.00           C  
ATOM    549  CE2 TYR B  64      -3.258 -10.865   3.891  1.00  0.00           C  
ATOM    550  OH  TYR B  64      -1.262 -12.057   4.435  1.00  0.00           O  
ATOM    551  CZ  TYR B  64      -2.265 -11.186   4.798  1.00  0.00           C  
ATOM    552  N   CYS B  65      -8.183  -7.380   7.168  1.00  0.00           N  
ATOM    553  CA  CYS B  65      -8.787  -6.284   7.917  1.00  0.00           C  
ATOM    554  C   CYS B  65     -10.118  -6.707   8.525  1.00  0.00           C  
ATOM    555  CB  CYS B  65      -8.991  -5.067   7.016  1.00  0.00           C  
ATOM    556  O   CYS B  65     -10.416  -6.373   9.673  1.00  0.00           O  
ATOM    557  SG  CYS B  65      -7.454  -4.248   6.538  1.00  0.00           S  
ATOM    558  N   GLN B  66     -10.919  -7.526   7.842  1.00  0.00           N  
ATOM    559  CA  GLN B  66     -12.275  -7.820   8.295  1.00  0.00           C  
ATOM    560  C   GLN B  66     -12.337  -9.171   9.002  1.00  0.00           C  
ATOM    561  CB  GLN B  66     -13.252  -7.798   7.119  1.00  0.00           C  
ATOM    562  O   GLN B  66     -12.854  -9.271  10.117  1.00  0.00           O  
ATOM    563  CG  GLN B  66     -13.463  -6.414   6.521  1.00  0.00           C  
ATOM    564  CD  GLN B  66     -14.623  -6.366   5.545  1.00  0.00           C  
ATOM    565  NE2 GLN B  66     -15.118  -5.165   5.270  1.00  0.00           N  
ATOM    566  OE1 GLN B  66     -15.071  -7.402   5.042  1.00  0.00           O  
ATOM    567  N   ALA B  67     -11.758 -10.240   8.428  1.00  0.00           N  
ATOM    568  CA  ALA B  67     -11.844 -11.604   8.944  1.00  0.00           C  
ATOM    569  C   ALA B  67     -10.957 -11.782  10.173  1.00  0.00           C  
ATOM    570  CB  ALA B  67     -11.456 -12.608   7.862  1.00  0.00           C  
ATOM    571  O   ALA B  67     -11.354 -12.430  11.144  1.00  0.00           O  
ATOM    572  N   GLU B  68      -9.886 -11.095  10.225  1.00  0.00           N  
ATOM    573  CA  GLU B  68      -8.927 -11.276  11.310  1.00  0.00           C  
ATOM    574  C   GLU B  68      -8.951 -10.092  12.272  1.00  0.00           C  
ATOM    575  CB  GLU B  68      -7.515 -11.472  10.753  1.00  0.00           C  
ATOM    576  O   GLU B  68      -8.167 -10.040  13.222  1.00  0.00           O  
ATOM    577  CG  GLU B  68      -7.328 -12.780   9.998  1.00  0.00           C  
ATOM    578  CD  GLU B  68      -5.903 -12.993   9.510  1.00  0.00           C  
ATOM    579  OE1 GLU B  68      -5.648 -13.993   8.801  1.00  0.00           O  
ATOM    580  OE2 GLU B  68      -5.036 -12.153   9.839  1.00  0.00           O  
ATOM    581  N   ASN B  69      -9.915  -9.129  12.161  1.00  0.00           N  
ATOM    582  CA  ASN B  69     -10.097  -7.948  12.999  1.00  0.00           C  
ATOM    583  C   ASN B  69      -8.777  -7.217  13.231  1.00  0.00           C  
ATOM    584  CB  ASN B  69     -10.732  -8.332  14.337  1.00  0.00           C  
ATOM    585  O   ASN B  69      -8.471  -6.820  14.357  1.00  0.00           O  
ATOM    586  CG  ASN B  69     -11.456  -7.173  14.994  1.00  0.00           C  
ATOM    587  ND2 ASN B  69     -11.615  -7.242  16.310  1.00  0.00           N  
ATOM    588  OD1 ASN B  69     -11.870  -6.223  14.323  1.00  0.00           O  
ATOM    589  N   LYS B  70      -7.947  -7.241  12.240  1.00  0.00           N  
ATOM    590  CA  LYS B  70      -6.657  -6.562  12.321  1.00  0.00           C  
ATOM    591  C   LYS B  70      -6.831  -5.046  12.299  1.00  0.00           C  
ATOM    592  CB  LYS B  70      -5.746  -7.002  11.174  1.00  0.00           C  
ATOM    593  O   LYS B  70      -7.815  -4.537  11.760  1.00  0.00           O  
ATOM    594  CG  LYS B  70      -5.299  -8.454  11.260  1.00  0.00           C  
ATOM    595  CD  LYS B  70      -4.173  -8.752  10.278  1.00  0.00           C  
ATOM    596  CE  LYS B  70      -3.655 -10.175  10.435  1.00  0.00           C  
ATOM    597  NZ  LYS B  70      -2.536 -10.464   9.489  1.00  0.00           N  
ATOM    598  N   THR B  71      -6.023  -4.234  13.133  1.00  0.00           N  
ATOM    599  CA  THR B  71      -5.998  -2.776  13.194  1.00  0.00           C  
ATOM    600  C   THR B  71      -4.654  -2.238  12.712  1.00  0.00           C  
ATOM    601  CB  THR B  71      -6.272  -2.273  14.623  1.00  0.00           C  
ATOM    602  O   THR B  71      -3.676  -2.983  12.622  1.00  0.00           O  
ATOM    603  CG2 THR B  71      -7.620  -2.772  15.133  1.00  0.00           C  
ATOM    604  OG1 THR B  71      -5.239  -2.745  15.497  1.00  0.00           O  
ATOM    605  N   GLY B  72      -4.700  -1.022  12.127  1.00  0.00           N  
ATOM    606  CA  GLY B  72      -3.446  -0.386  11.758  1.00  0.00           C  
ATOM    607  C   GLY B  72      -3.170  -0.431  10.267  1.00  0.00           C  
ATOM    608  O   GLY B  72      -4.082  -0.654   9.468  1.00  0.00           O  
ATOM    609  N   PHE B  73      -1.865  -0.052   9.857  1.00  0.00           N  
ATOM    610  CA  PHE B  73      -1.468   0.028   8.456  1.00  0.00           C  
ATOM    611  C   PHE B  73      -0.823  -1.276   8.001  1.00  0.00           C  
ATOM    612  CB  PHE B  73      -0.502   1.196   8.235  1.00  0.00           C  
ATOM    613  O   PHE B  73       0.034  -1.827   8.696  1.00  0.00           O  
ATOM    614  CG  PHE B  73      -1.108   2.545   8.514  1.00  0.00           C  
ATOM    615  CD1 PHE B  73      -1.892   3.181   7.559  1.00  0.00           C  
ATOM    616  CD2 PHE B  73      -0.893   3.178   9.732  1.00  0.00           C  
ATOM    617  CE1 PHE B  73      -2.454   4.430   7.815  1.00  0.00           C  
ATOM    618  CE2 PHE B  73      -1.451   4.425   9.994  1.00  0.00           C  
ATOM    619  CZ  PHE B  73      -2.231   5.050   9.034  1.00  0.00           C  
ATOM    620  N   TRP B  74      -1.244  -1.695   6.923  1.00  0.00           N  
ATOM    621  CA  TRP B  74      -0.667  -2.906   6.347  1.00  0.00           C  
ATOM    622  C   TRP B  74      -0.144  -2.644   4.939  1.00  0.00           C  
ATOM    623  CB  TRP B  74      -1.701  -4.035   6.320  1.00  0.00           C  
ATOM    624  O   TRP B  74      -0.776  -1.927   4.159  1.00  0.00           O  
ATOM    625  CG  TRP B  74      -2.078  -4.548   7.678  1.00  0.00           C  
ATOM    626  CD1 TRP B  74      -2.922  -3.957   8.576  1.00  0.00           C  
ATOM    627  CD2 TRP B  74      -1.619  -5.755   8.293  1.00  0.00           C  
ATOM    628  CE2 TRP B  74      -2.227  -5.834   9.565  1.00  0.00           C  
ATOM    629  CE3 TRP B  74      -0.753  -6.781   7.890  1.00  0.00           C  
ATOM    630  NE1 TRP B  74      -3.016  -4.725   9.713  1.00  0.00           N  
ATOM    631  CH2 TRP B  74      -1.144  -7.888  10.020  1.00  0.00           C  
ATOM    632  CZ2 TRP B  74      -1.996  -6.899  10.439  1.00  0.00           C  
ATOM    633  CZ3 TRP B  74      -0.524  -7.840   8.761  1.00  0.00           C  
ATOM    634  N   LEU B  75       1.040  -3.159   4.669  1.00  0.00           N  
ATOM    635  CA  LEU B  75       1.726  -2.972   3.395  1.00  0.00           C  
ATOM    636  C   LEU B  75       1.713  -4.258   2.576  1.00  0.00           C  
ATOM    637  CB  LEU B  75       3.168  -2.513   3.625  1.00  0.00           C  
ATOM    638  O   LEU B  75       2.051  -5.328   3.088  1.00  0.00           O  
ATOM    639  CG  LEU B  75       4.036  -2.353   2.376  1.00  0.00           C  
ATOM    640  CD1 LEU B  75       3.598  -1.128   1.580  1.00  0.00           C  
ATOM    641  CD2 LEU B  75       5.509  -2.250   2.757  1.00  0.00           C  
ATOM    642  N   MET B  76       1.265  -4.076   1.379  1.00  0.00           N  
ATOM    643  CA  MET B  76       1.279  -5.181   0.425  1.00  0.00           C  
ATOM    644  C   MET B  76       2.056  -4.804  -0.832  1.00  0.00           C  
ATOM    645  CB  MET B  76      -0.147  -5.592   0.055  1.00  0.00           C  
ATOM    646  O   MET B  76       1.842  -3.732  -1.401  1.00  0.00           O  
ATOM    647  CG  MET B  76      -0.217  -6.784  -0.886  1.00  0.00           C  
ATOM    648  SD  MET B  76      -1.937  -7.184  -1.386  1.00  0.00           S  
ATOM    649  CE  MET B  76      -2.210  -5.905  -2.644  1.00  0.00           C  
ATOM    650  N   ILE B  77       2.911  -5.653  -1.269  1.00  0.00           N  
ATOM    651  CA  ILE B  77       3.706  -5.388  -2.462  1.00  0.00           C  
ATOM    652  C   ILE B  77       3.457  -6.479  -3.501  1.00  0.00           C  
ATOM    653  CB  ILE B  77       5.213  -5.299  -2.129  1.00  0.00           C  
ATOM    654  O   ILE B  77       3.588  -7.669  -3.205  1.00  0.00           O  
ATOM    655  CG1 ILE B  77       5.465  -4.207  -1.083  1.00  0.00           C  
ATOM    656  CG2 ILE B  77       6.032  -5.041  -3.398  1.00  0.00           C  
ATOM    657  CD1 ILE B  77       6.896  -4.164  -0.566  1.00  0.00           C  
ATOM    658  N   GLU B  78       3.023  -5.977  -4.622  1.00  0.00           N  
ATOM    659  CA  GLU B  78       2.814  -6.873  -5.756  1.00  0.00           C  
ATOM    660  C   GLU B  78       3.789  -6.566  -6.888  1.00  0.00           C  
ATOM    661  CB  GLU B  78       1.372  -6.773  -6.261  1.00  0.00           C  
ATOM    662  O   GLU B  78       3.773  -5.468  -7.448  1.00  0.00           O  
ATOM    663  CG  GLU B  78       1.037  -7.766  -7.365  1.00  0.00           C  
ATOM    664  CD  GLU B  78      -0.351  -7.566  -7.951  1.00  0.00           C  
ATOM    665  OE1 GLU B  78      -0.807  -8.425  -8.740  1.00  0.00           O  
ATOM    666  OE2 GLU B  78      -0.989  -6.542  -7.619  1.00  0.00           O  
ATOM    667  N   CYS B  79       4.672  -7.521  -7.176  1.00  0.00           N  
ATOM    668  CA  CYS B  79       5.620  -7.333  -8.269  1.00  0.00           C  
ATOM    669  C   CYS B  79       5.289  -8.248  -9.442  1.00  0.00           C  
ATOM    670  CB  CYS B  79       7.048  -7.596  -7.792  1.00  0.00           C  
ATOM    671  O   CYS B  79       4.888  -9.396  -9.245  1.00  0.00           O  
ATOM    672  SG  CYS B  79       7.605  -6.463  -6.500  1.00  0.00           S  
ATOM    673  N   TYR B  80       5.082  -7.650 -10.732  1.00  0.00           N  
ATOM    674  CA  TYR B  80       4.741  -8.366 -11.957  1.00  0.00           C  
ATOM    675  C   TYR B  80       5.744  -9.478 -12.236  1.00  0.00           C  
ATOM    676  CB  TYR B  80       4.687  -7.401 -13.145  1.00  0.00           C  
ATOM    677  O   TYR B  80       6.956  -9.247 -12.227  1.00  0.00           O  
ATOM    678  CG  TYR B  80       3.519  -6.445 -13.099  1.00  0.00           C  
ATOM    679  CD1 TYR B  80       2.268  -6.820 -13.584  1.00  0.00           C  
ATOM    680  CD2 TYR B  80       3.665  -5.167 -12.572  1.00  0.00           C  
ATOM    681  CE1 TYR B  80       1.190  -5.942 -13.545  1.00  0.00           C  
ATOM    682  CE2 TYR B  80       2.594  -4.281 -12.528  1.00  0.00           C  
ATOM    683  OH  TYR B  80       0.298  -3.804 -12.975  1.00  0.00           O  
ATOM    684  CZ  TYR B  80       1.362  -4.677 -13.016  1.00  0.00           C  
ATOM    685  N   GLY B  81       5.339 -10.829 -12.140  1.00  0.00           N  
ATOM    686  CA  GLY B  81       6.206 -11.958 -12.440  1.00  0.00           C  
ATOM    687  C   GLY B  81       6.664 -12.704 -11.202  1.00  0.00           C  
ATOM    688  O   GLY B  81       7.230 -13.795 -11.302  1.00  0.00           O  
ATOM    689  N   HIS B  82       6.197 -12.290  -9.955  1.00  0.00           N  
ATOM    690  CA  HIS B  82       6.392 -12.915  -8.652  1.00  0.00           C  
ATOM    691  C   HIS B  82       5.385 -12.393  -7.634  1.00  0.00           C  
ATOM    692  CB  HIS B  82       7.818 -12.676  -8.152  1.00  0.00           C  
ATOM    693  O   HIS B  82       5.163 -11.184  -7.538  1.00  0.00           O  
ATOM    694  CG  HIS B  82       8.872 -13.248  -9.046  1.00  0.00           C  
ATOM    695  CD2 HIS B  82       9.685 -12.657  -9.952  1.00  0.00           C  
ATOM    696  ND1 HIS B  82       9.181 -14.591  -9.066  1.00  0.00           N  
ATOM    697  CE1 HIS B  82      10.143 -14.801  -9.949  1.00  0.00           C  
ATOM    698  NE2 HIS B  82      10.467 -13.644 -10.501  1.00  0.00           N  
ATOM    699  N   ILE B  83       4.217 -13.080  -7.595  1.00  0.00           N  
ATOM    700  CA  ILE B  83       3.283 -12.674  -6.550  1.00  0.00           C  
ATOM    701  C   ILE B  83       3.932 -12.855  -5.180  1.00  0.00           C  
ATOM    702  CB  ILE B  83       1.964 -13.475  -6.629  1.00  0.00           C  
ATOM    703  O   ILE B  83       4.260 -13.976  -4.784  1.00  0.00           O  
ATOM    704  CG1 ILE B  83       1.273 -13.236  -7.976  1.00  0.00           C  
ATOM    705  CG2 ILE B  83       1.039 -13.107  -5.465  1.00  0.00           C  
ATOM    706  CD1 ILE B  83       0.059 -14.123  -8.215  1.00  0.00           C  
ATOM    707  N   MET B  84       4.858 -12.074  -4.798  1.00  0.00           N  
ATOM    708  CA  MET B  84       5.384 -12.173  -3.440  1.00  0.00           C  
ATOM    709  C   MET B  84       4.400 -11.588  -2.432  1.00  0.00           C  
ATOM    710  CB  MET B  84       6.732 -11.457  -3.331  1.00  0.00           C  
ATOM    711  O   MET B  84       3.901 -10.477  -2.619  1.00  0.00           O  
ATOM    712  CG  MET B  84       7.896 -12.254  -3.897  1.00  0.00           C  
ATOM    713  SD  MET B  84       9.512 -11.720  -3.213  1.00  0.00           S  
ATOM    714  CE  MET B  84      10.060 -10.595  -4.526  1.00  0.00           C  
ATOM    715  N   ASP B  85       3.607 -12.454  -1.791  1.00  0.00           N  
ATOM    716  CA  ASP B  85       2.562 -12.232  -0.796  1.00  0.00           C  
ATOM    717  C   ASP B  85       3.155 -11.734   0.521  1.00  0.00           C  
ATOM    718  CB  ASP B  85       1.763 -13.515  -0.561  1.00  0.00           C  
ATOM    719  O   ASP B  85       3.416 -12.526   1.429  1.00  0.00           O  
ATOM    720  CG  ASP B  85       0.815 -13.841  -1.702  1.00  0.00           C  
ATOM    721  OD1 ASP B  85       0.397 -12.915  -2.431  1.00  0.00           O  
ATOM    722  OD2 ASP B  85       0.481 -15.033  -1.872  1.00  0.00           O  
ATOM    723  N   TRP B  86       3.924 -10.540   0.497  1.00  0.00           N  
ATOM    724  CA  TRP B  86       4.313 -10.121   1.839  1.00  0.00           C  
ATOM    725  C   TRP B  86       3.396  -9.014   2.351  1.00  0.00           C  
ATOM    726  CB  TRP B  86       5.768  -9.643   1.853  1.00  0.00           C  
ATOM    727  O   TRP B  86       3.075  -8.077   1.617  1.00  0.00           O  
ATOM    728  CG  TRP B  86       6.771 -10.739   1.657  1.00  0.00           C  
ATOM    729  CD1 TRP B  86       6.513 -12.069   1.474  1.00  0.00           C  
ATOM    730  CD2 TRP B  86       8.195 -10.600   1.630  1.00  0.00           C  
ATOM    731  CE2 TRP B  86       8.737 -11.888   1.425  1.00  0.00           C  
ATOM    732  CE3 TRP B  86       9.065  -9.509   1.757  1.00  0.00           C  
ATOM    733  NE1 TRP B  86       7.691 -12.765   1.334  1.00  0.00           N  
ATOM    734  CH2 TRP B  86      10.943 -11.030   1.474  1.00  0.00           C  
ATOM    735  CZ2 TRP B  86      10.114 -12.114   1.346  1.00  0.00           C  
ATOM    736  CZ3 TRP B  86      10.434  -9.736   1.678  1.00  0.00           C  
ATOM    737  N   CYS B  87       2.574  -9.339   3.262  1.00  0.00           N  
ATOM    738  CA  CYS B  87       1.810  -8.344   4.006  1.00  0.00           C  
ATOM    739  C   CYS B  87       2.470  -8.040   5.346  1.00  0.00           C  
ATOM    740  CB  CYS B  87       0.378  -8.828   4.232  1.00  0.00           C  
ATOM    741  O   CYS B  87       2.691  -8.944   6.154  1.00  0.00           O  
ATOM    742  SG  CYS B  87      -0.757  -7.524   4.754  1.00  0.00           S  
ATOM    743  N   ILE B  88       3.030  -6.889   5.450  1.00  0.00           N  
ATOM    744  CA  ILE B  88       3.742  -6.486   6.658  1.00  0.00           C  
ATOM    745  C   ILE B  88       2.927  -5.439   7.412  1.00  0.00           C  
ATOM    746  CB  ILE B  88       5.148  -5.936   6.329  1.00  0.00           C  
ATOM    747  O   ILE B  88       2.394  -4.505   6.809  1.00  0.00           O  
ATOM    748  CG1 ILE B  88       5.976  -6.994   5.591  1.00  0.00           C  
ATOM    749  CG2 ILE B  88       5.859  -5.475   7.604  1.00  0.00           C  
ATOM    750  CD1 ILE B  88       7.270  -6.461   4.992  1.00  0.00           C  
ATOM    751  N   LYS B  89       2.725  -5.794   8.708  1.00  0.00           N  
ATOM    752  CA  LYS B  89       2.119  -4.767   9.550  1.00  0.00           C  
ATOM    753  C   LYS B  89       3.068  -3.588   9.748  1.00  0.00           C  
ATOM    754  CB  LYS B  89       1.719  -5.350  10.906  1.00  0.00           C  
ATOM    755  O   LYS B  89       4.241  -3.777  10.077  1.00  0.00           O  
ATOM    756  CG  LYS B  89       0.911  -4.398  11.776  1.00  0.00           C  
ATOM    757  CD  LYS B  89       0.447  -5.072  13.061  1.00  0.00           C  
ATOM    758  CE  LYS B  89      -0.408  -4.138  13.906  1.00  0.00           C  
ATOM    759  NZ  LYS B  89      -0.879  -4.800  15.159  1.00  0.00           N  
ATOM    760  N   MET B  90       2.566  -2.406   9.344  1.00  0.00           N  
ATOM    761  CA  MET B  90       3.388  -1.210   9.510  1.00  0.00           C  
ATOM    762  C   MET B  90       2.960  -0.422  10.743  1.00  0.00           C  
ATOM    763  CB  MET B  90       3.304  -0.323   8.266  1.00  0.00           C  
ATOM    764  O   MET B  90       1.765  -0.252  10.992  1.00  0.00           O  
ATOM    765  CG  MET B  90       3.886  -0.963   7.016  1.00  0.00           C  
ATOM    766  SD  MET B  90       4.052   0.227   5.629  1.00  0.00           S  
ATOM    767  CE  MET B  90       2.311   0.676   5.384  1.00  0.00           C  
ATOM    768  N   ASP B  91       3.723  -0.360  11.665  1.00  0.00           N  
ATOM    769  CA  ASP B  91       3.351   0.596  12.704  1.00  0.00           C  
ATOM    770  C   ASP B  91       3.452   2.031  12.192  1.00  0.00           C  
ATOM    771  CB  ASP B  91       4.235   0.415  13.940  1.00  0.00           C  
ATOM    772  O   ASP B  91       3.983   2.271  11.105  1.00  0.00           O  
ATOM    773  CG  ASP B  91       5.660   0.894  13.725  1.00  0.00           C  
ATOM    774  OD1 ASP B  91       5.896   1.717  12.815  1.00  0.00           O  
ATOM    775  OD2 ASP B  91       6.555   0.442  14.472  1.00  0.00           O  
ATOM    776  N   GLN B  92       2.667   2.955  12.741  1.00  0.00           N  
ATOM    777  CA  GLN B  92       2.543   4.360  12.367  1.00  0.00           C  
ATOM    778  C   GLN B  92       3.914   4.999  12.170  1.00  0.00           C  
ATOM    779  CB  GLN B  92       1.753   5.130  13.426  1.00  0.00           C  
ATOM    780  O   GLN B  92       4.100   5.815  11.264  1.00  0.00           O  
ATOM    781  CG  GLN B  92       1.203   6.463  12.936  1.00  0.00           C  
ATOM    782  CD  GLN B  92       0.180   7.061  13.883  1.00  0.00           C  
ATOM    783  NE2 GLN B  92      -0.336   8.235  13.534  1.00  0.00           N  
ATOM    784  OE1 GLN B  92      -0.144   6.473  14.919  1.00  0.00           O  
ATOM    785  N   ASN B  93       4.832   4.560  12.976  1.00  0.00           N  
ATOM    786  CA  ASN B  93       6.201   5.057  12.880  1.00  0.00           C  
ATOM    787  C   ASN B  93       6.905   4.524  11.636  1.00  0.00           C  
ATOM    788  CB  ASN B  93       6.994   4.691  14.137  1.00  0.00           C  
ATOM    789  O   ASN B  93       7.651   5.253  10.980  1.00  0.00           O  
ATOM    790  CG  ASN B  93       6.591   5.516  15.343  1.00  0.00           C  
ATOM    791  ND2 ASN B  93       6.908   5.021  16.533  1.00  0.00           N  
ATOM    792  OD1 ASN B  93       5.999   6.590  15.206  1.00  0.00           O  
ATOM    793  N   MET B  94       6.662   3.364  11.263  1.00  0.00           N  
ATOM    794  CA  MET B  94       7.200   2.699  10.080  1.00  0.00           C  
ATOM    795  C   MET B  94       6.585   3.271   8.807  1.00  0.00           C  
ATOM    796  CB  MET B  94       6.951   1.192  10.150  1.00  0.00           C  
ATOM    797  O   MET B  94       7.285   3.485   7.816  1.00  0.00           O  
ATOM    798  CG  MET B  94       7.723   0.394   9.111  1.00  0.00           C  
ATOM    799  SD  MET B  94       7.520  -1.417   9.322  1.00  0.00           S  
ATOM    800  CE  MET B  94       5.761  -1.592   8.912  1.00  0.00           C  
ATOM    801  N   PHE B  95       5.305   3.486   8.843  1.00  0.00           N  
ATOM    802  CA  PHE B  95       4.607   4.097   7.718  1.00  0.00           C  
ATOM    803  C   PHE B  95       5.116   5.512   7.470  1.00  0.00           C  
ATOM    804  CB  PHE B  95       3.096   4.119   7.967  1.00  0.00           C  
ATOM    805  O   PHE B  95       5.396   5.886   6.329  1.00  0.00           O  
ATOM    806  CG  PHE B  95       2.301   4.695   6.827  1.00  0.00           C  
ATOM    807  CD1 PHE B  95       1.768   5.975   6.910  1.00  0.00           C  
ATOM    808  CD2 PHE B  95       2.085   3.955   5.672  1.00  0.00           C  
ATOM    809  CE1 PHE B  95       1.032   6.511   5.856  1.00  0.00           C  
ATOM    810  CE2 PHE B  95       1.350   4.483   4.615  1.00  0.00           C  
ATOM    811  CZ  PHE B  95       0.823   5.761   4.709  1.00  0.00           C  
ATOM    812  N   SER B  96       5.171   6.347   8.561  1.00  0.00           N  
ATOM    813  CA  SER B  96       5.655   7.722   8.487  1.00  0.00           C  
ATOM    814  C   SER B  96       7.098   7.774   7.995  1.00  0.00           C  
ATOM    815  CB  SER B  96       5.549   8.402   9.853  1.00  0.00           C  
ATOM    816  O   SER B  96       7.452   8.633   7.185  1.00  0.00           O  
ATOM    817  OG  SER B  96       4.193   8.543  10.240  1.00  0.00           O  
ATOM    818  N   ASN B  97       7.957   6.883   8.409  1.00  0.00           N  
ATOM    819  CA  ASN B  97       9.358   6.806   8.007  1.00  0.00           C  
ATOM    820  C   ASN B  97       9.502   6.326   6.566  1.00  0.00           C  
ATOM    821  CB  ASN B  97      10.138   5.890   8.953  1.00  0.00           C  
ATOM    822  O   ASN B  97      10.410   6.756   5.852  1.00  0.00           O  
ATOM    823  CG  ASN B  97      10.439   6.547  10.286  1.00  0.00           C  
ATOM    824  ND2 ASN B  97      10.728   5.735  11.295  1.00  0.00           N  
ATOM    825  OD1 ASN B  97      10.411   7.775  10.407  1.00  0.00           O  
ATOM    826  N   TRP B  98       8.649   5.537   6.232  1.00  0.00           N  
ATOM    827  CA  TRP B  98       8.633   5.010   4.871  1.00  0.00           C  
ATOM    828  C   TRP B  98       8.144   6.065   3.884  1.00  0.00           C  
ATOM    829  CB  TRP B  98       7.747   3.765   4.787  1.00  0.00           C  
ATOM    830  O   TRP B  98       8.707   6.216   2.797  1.00  0.00           O  
ATOM    831  CG  TRP B  98       7.837   3.040   3.478  1.00  0.00           C  
ATOM    832  CD1 TRP B  98       8.940   2.430   2.948  1.00  0.00           C  
ATOM    833  CD2 TRP B  98       6.782   2.856   2.529  1.00  0.00           C  
ATOM    834  CE2 TRP B  98       7.316   2.122   1.447  1.00  0.00           C  
ATOM    835  CE3 TRP B  98       5.435   3.239   2.490  1.00  0.00           C  
ATOM    836  NE1 TRP B  98       8.633   1.875   1.727  1.00  0.00           N  
ATOM    837  CH2 TRP B  98       5.234   2.152   0.323  1.00  0.00           C  
ATOM    838  CZ2 TRP B  98       6.549   1.764   0.336  1.00  0.00           C  
ATOM    839  CZ3 TRP B  98       4.672   2.882   1.384  1.00  0.00           C  
ATOM    840  N   MET B  99       7.118   6.824   4.170  1.00  0.00           N  
ATOM    841  CA  MET B  99       6.608   7.908   3.336  1.00  0.00           C  
ATOM    842  C   MET B  99       7.614   9.051   3.253  1.00  0.00           C  
ATOM    843  CB  MET B  99       5.274   8.423   3.879  1.00  0.00           C  
ATOM    844  O   MET B  99       7.792   9.652   2.192  1.00  0.00           O  
ATOM    845  CG  MET B  99       4.090   7.529   3.548  1.00  0.00           C  
ATOM    846  SD  MET B  99       3.593   7.645   1.786  1.00  0.00           S  
ATOM    847  CE  MET B  99       2.863   9.306   1.768  1.00  0.00           C  
TER     848      MET B  99                                                      
ENDMDL                                                                          
END                                                                             
