# Supplementary material for: AlphaDesign: a de novo protein design framework based on AlphaFold
Source: Mol Syst Biol. 2025 Jun 17;21(9):1166–89. doi: 10.1038/s44320-025-00119-z (PMC12405559; doi:10.1038/s44320-025-00119-z)
Supplement: Supplementary file 4 — Source data Fig. 2 [file 44320_2025_119_MOESM4_ESM.zip › Figure_2/2C/design_confmer-50-nr2-run2_result_10.1.pdb]

MODEL     1                                                                     
ATOM      1  N   ALA A   0     -15.626  -4.116  12.346  1.00  0.00           N  
ATOM      2  CA  ALA A   0     -14.208  -3.904  12.067  1.00  0.00           C  
ATOM      3  C   ALA A   0     -14.010  -3.216  10.720  1.00  0.00           C  
ATOM      4  CB  ALA A   0     -13.456  -5.233  12.098  1.00  0.00           C  
ATOM      5  O   ALA A   0     -14.637  -3.593   9.726  1.00  0.00           O  
ATOM      6  N   ILE A   1     -14.008  -1.871  10.714  1.00  0.00           N  
ATOM      7  CA  ILE A   1     -13.755  -1.083   9.513  1.00  0.00           C  
ATOM      8  C   ILE A   1     -12.373  -1.419   8.958  1.00  0.00           C  
ATOM      9  CB  ILE A   1     -13.865   0.432   9.796  1.00  0.00           C  
ATOM     10  O   ILE A   1     -11.381  -1.401   9.691  1.00  0.00           O  
ATOM     11  CG1 ILE A   1     -15.269   0.779  10.305  1.00  0.00           C  
ATOM     12  CG2 ILE A   1     -13.521   1.242   8.543  1.00  0.00           C  
ATOM     13  CD1 ILE A   1     -15.407   2.207  10.815  1.00  0.00           C  
ATOM     14  N   PHE A   2     -12.443  -2.100   7.734  1.00  0.00           N  
ATOM     15  CA  PHE A   2     -11.167  -2.320   7.062  1.00  0.00           C  
ATOM     16  C   PHE A   2     -10.894  -1.219   6.044  1.00  0.00           C  
ATOM     17  CB  PHE A   2     -11.150  -3.688   6.373  1.00  0.00           C  
ATOM     18  O   PHE A   2     -11.803  -0.785   5.332  1.00  0.00           O  
ATOM     19  CG  PHE A   2     -11.409  -4.840   7.306  1.00  0.00           C  
ATOM     20  CD1 PHE A   2     -10.376  -5.391   8.055  1.00  0.00           C  
ATOM     21  CD2 PHE A   2     -12.684  -5.374   7.432  1.00  0.00           C  
ATOM     22  CE1 PHE A   2     -10.612  -6.457   8.919  1.00  0.00           C  
ATOM     23  CE2 PHE A   2     -12.928  -6.440   8.294  1.00  0.00           C  
ATOM     24  CZ  PHE A   2     -11.890  -6.981   9.035  1.00  0.00           C  
ATOM     25  N   SER A   3      -9.690  -0.528   6.233  1.00  0.00           N  
ATOM     26  CA  SER A   3      -9.230   0.423   5.226  1.00  0.00           C  
ATOM     27  C   SER A   3      -7.974  -0.081   4.522  1.00  0.00           C  
ATOM     28  CB  SER A   3      -8.955   1.786   5.862  1.00  0.00           C  
ATOM     29  O   SER A   3      -7.042  -0.560   5.171  1.00  0.00           O  
ATOM     30  OG  SER A   3     -10.126   2.301   6.474  1.00  0.00           O  
ATOM     31  N   PHE A   4      -8.230  -0.194   3.149  1.00  0.00           N  
ATOM     32  CA  PHE A   4      -7.067  -0.594   2.366  1.00  0.00           C  
ATOM     33  C   PHE A   4      -6.137   0.591   2.133  1.00  0.00           C  
ATOM     34  CB  PHE A   4      -7.500  -1.194   1.025  1.00  0.00           C  
ATOM     35  O   PHE A   4      -6.595   1.727   1.994  1.00  0.00           O  
ATOM     36  CG  PHE A   4      -8.218  -2.511   1.153  1.00  0.00           C  
ATOM     37  CD1 PHE A   4      -7.507  -3.704   1.198  1.00  0.00           C  
ATOM     38  CD2 PHE A   4      -9.604  -2.555   1.227  1.00  0.00           C  
ATOM     39  CE1 PHE A   4      -8.169  -4.924   1.316  1.00  0.00           C  
ATOM     40  CE2 PHE A   4     -10.272  -3.770   1.345  1.00  0.00           C  
ATOM     41  CZ  PHE A   4      -9.553  -4.954   1.388  1.00  0.00           C  
ATOM     42  N   CYS A   5      -4.761   0.260   2.366  1.00  0.00           N  
ATOM     43  CA  CYS A   5      -3.769   1.283   2.057  1.00  0.00           C  
ATOM     44  C   CYS A   5      -2.587   0.687   1.303  1.00  0.00           C  
ATOM     45  CB  CYS A   5      -3.280   1.959   3.337  1.00  0.00           C  
ATOM     46  O   CYS A   5      -2.358  -0.523   1.355  1.00  0.00           O  
ATOM     47  SG  CYS A   5      -2.366   0.858   4.439  1.00  0.00           S  
ATOM     48  N   ASN A   6      -2.093   1.518   0.318  1.00  0.00           N  
ATOM     49  CA  ASN A   6      -0.860   1.148  -0.370  1.00  0.00           C  
ATOM     50  C   ASN A   6       0.361   1.781   0.291  1.00  0.00           C  
ATOM     51  CB  ASN A   6      -0.930   1.542  -1.846  1.00  0.00           C  
ATOM     52  O   ASN A   6       0.337   2.959   0.651  1.00  0.00           O  
ATOM     53  CG  ASN A   6      -2.020   0.804  -2.597  1.00  0.00           C  
ATOM     54  ND2 ASN A   6      -2.825   1.543  -3.352  1.00  0.00           N  
ATOM     55  OD1 ASN A   6      -2.139  -0.420  -2.499  1.00  0.00           O  
ATOM     56  N   ILE A   7       1.455   0.853   0.612  1.00  0.00           N  
ATOM     57  CA  ILE A   7       2.715   1.331   1.172  1.00  0.00           C  
ATOM     58  C   ILE A   7       3.817   1.234   0.120  1.00  0.00           C  
ATOM     59  CB  ILE A   7       3.109   0.534   2.436  1.00  0.00           C  
ATOM     60  O   ILE A   7       4.028   0.173  -0.472  1.00  0.00           O  
ATOM     61  CG1 ILE A   7       1.990   0.603   3.481  1.00  0.00           C  
ATOM     62  CG2 ILE A   7       4.429   1.055   3.012  1.00  0.00           C  
ATOM     63  CD1 ILE A   7       2.191  -0.332   4.666  1.00  0.00           C  
ATOM     64  N   PHE A   8       4.502   2.404  -0.066  1.00  0.00           N  
ATOM     65  CA  PHE A   8       5.622   2.395  -1.000  1.00  0.00           C  
ATOM     66  C   PHE A   8       6.937   2.645  -0.272  1.00  0.00           C  
ATOM     67  CB  PHE A   8       5.419   3.448  -2.094  1.00  0.00           C  
ATOM     68  O   PHE A   8       7.053   3.599   0.501  1.00  0.00           O  
ATOM     69  CG  PHE A   8       4.164   3.252  -2.901  1.00  0.00           C  
ATOM     70  CD1 PHE A   8       4.184   2.509  -4.075  1.00  0.00           C  
ATOM     71  CD2 PHE A   8       2.963   3.812  -2.485  1.00  0.00           C  
ATOM     72  CE1 PHE A   8       3.024   2.326  -4.823  1.00  0.00           C  
ATOM     73  CE2 PHE A   8       1.799   3.633  -3.228  1.00  0.00           C  
ATOM     74  CZ  PHE A   8       1.832   2.891  -4.397  1.00  0.00           C  
ATOM     75  N   VAL A   9       7.835   1.680  -0.473  1.00  0.00           N  
ATOM     76  CA  VAL A   9       9.167   1.827   0.105  1.00  0.00           C  
ATOM     77  C   VAL A   9      10.201   1.969  -1.010  1.00  0.00           C  
ATOM     78  CB  VAL A   9       9.526   0.632   1.016  1.00  0.00           C  
ATOM     79  O   VAL A   9      10.274   1.127  -1.908  1.00  0.00           O  
ATOM     80  CG1 VAL A   9      10.923   0.805   1.609  1.00  0.00           C  
ATOM     81  CG2 VAL A   9       8.487   0.476   2.125  1.00  0.00           C  
ATOM     82  N   PHE A  10      10.915   3.094  -0.878  1.00  0.00           N  
ATOM     83  CA  PHE A  10      11.981   3.320  -1.848  1.00  0.00           C  
ATOM     84  C   PHE A  10      13.338   2.962  -1.254  1.00  0.00           C  
ATOM     85  CB  PHE A  10      11.982   4.779  -2.317  1.00  0.00           C  
ATOM     86  O   PHE A  10      13.724   3.491  -0.210  1.00  0.00           O  
ATOM     87  CG  PHE A  10      13.048   5.089  -3.332  1.00  0.00           C  
ATOM     88  CD1 PHE A  10      14.156   5.853  -2.987  1.00  0.00           C  
ATOM     89  CD2 PHE A  10      12.943   4.615  -4.634  1.00  0.00           C  
ATOM     90  CE1 PHE A  10      15.144   6.141  -3.925  1.00  0.00           C  
ATOM     91  CE2 PHE A  10      13.926   4.900  -5.577  1.00  0.00           C  
ATOM     92  CZ  PHE A  10      15.026   5.664  -5.220  1.00  0.00           C  
ATOM     93  N   ASP A  11      13.841   1.830  -1.879  1.00  0.00           N  
ATOM     94  CA  ASP A  11      15.203   1.462  -1.505  1.00  0.00           C  
ATOM     95  C   ASP A  11      16.228   2.232  -2.334  1.00  0.00           C  
ATOM     96  CB  ASP A  11      15.417  -0.044  -1.670  1.00  0.00           C  
ATOM     97  O   ASP A  11      16.377   1.984  -3.533  1.00  0.00           O  
ATOM     98  CG  ASP A  11      16.772  -0.509  -1.167  1.00  0.00           C  
ATOM     99  OD1 ASP A  11      17.613   0.341  -0.803  1.00  0.00           O  
ATOM    100  OD2 ASP A  11      17.002  -1.738  -1.137  1.00  0.00           O  
ATOM    101  N   CYS A  12      16.905   3.239  -1.698  1.00  0.00           N  
ATOM    102  CA  CYS A  12      17.823   4.174  -2.339  1.00  0.00           C  
ATOM    103  C   CYS A  12      19.076   3.458  -2.829  1.00  0.00           C  
ATOM    104  CB  CYS A  12      18.208   5.294  -1.374  1.00  0.00           C  
ATOM    105  O   CYS A  12      19.688   3.874  -3.814  1.00  0.00           O  
ATOM    106  SG  CYS A  12      16.840   6.396  -0.954  1.00  0.00           S  
ATOM    107  N   ASP A  13      19.422   2.325  -2.243  1.00  0.00           N  
ATOM    108  CA  ASP A  13      20.623   1.578  -2.602  1.00  0.00           C  
ATOM    109  C   ASP A  13      20.413   0.785  -3.890  1.00  0.00           C  
ATOM    110  CB  ASP A  13      21.030   0.637  -1.466  1.00  0.00           C  
ATOM    111  O   ASP A  13      21.269   0.794  -4.777  1.00  0.00           O  
ATOM    112  CG  ASP A  13      21.568   1.372  -0.251  1.00  0.00           C  
ATOM    113  OD1 ASP A  13      22.083   2.501  -0.400  1.00  0.00           O  
ATOM    114  OD2 ASP A  13      21.478   0.816   0.865  1.00  0.00           O  
ATOM    115  N   SER A  14      19.288   0.310  -4.141  1.00  0.00           N  
ATOM    116  CA  SER A  14      18.990  -0.555  -5.278  1.00  0.00           C  
ATOM    117  C   SER A  14      18.022   0.117  -6.245  1.00  0.00           C  
ATOM    118  CB  SER A  14      18.406  -1.885  -4.801  1.00  0.00           C  
ATOM    119  O   SER A  14      17.756  -0.406  -7.330  1.00  0.00           O  
ATOM    120  OG  SER A  14      17.222  -1.675  -4.052  1.00  0.00           O  
ATOM    121  N   ASN A  15      17.697   1.413  -6.054  1.00  0.00           N  
ATOM    122  CA  ASN A  15      16.750   2.156  -6.878  1.00  0.00           C  
ATOM    123  C   ASN A  15      15.512   1.323  -7.198  1.00  0.00           C  
ATOM    124  CB  ASN A  15      17.419   2.632  -8.169  1.00  0.00           C  
ATOM    125  O   ASN A  15      15.094   1.245  -8.355  1.00  0.00           O  
ATOM    126  CG  ASN A  15      16.706   3.814  -8.795  1.00  0.00           C  
ATOM    127  ND2 ASN A  15      16.904   4.005 -10.094  1.00  0.00           N  
ATOM    128  OD1 ASN A  15      15.984   4.549  -8.117  1.00  0.00           O  
ATOM    129  N   VAL A  16      14.977   0.616  -6.309  1.00  0.00           N  
ATOM    130  CA  VAL A  16      13.791  -0.229  -6.397  1.00  0.00           C  
ATOM    131  C   VAL A  16      12.689   0.331  -5.501  1.00  0.00           C  
ATOM    132  CB  VAL A  16      14.105  -1.690  -6.004  1.00  0.00           C  
ATOM    133  O   VAL A  16      12.960   0.809  -4.397  1.00  0.00           O  
ATOM    134  CG1 VAL A  16      12.828  -2.527  -5.969  1.00  0.00           C  
ATOM    135  CG2 VAL A  16      15.118  -2.297  -6.974  1.00  0.00           C  
ATOM    136  N   VAL A  17      11.449   0.395  -6.017  1.00  0.00           N  
ATOM    137  CA  VAL A  17      10.266   0.696  -5.216  1.00  0.00           C  
ATOM    138  C   VAL A  17       9.520  -0.596  -4.891  1.00  0.00           C  
ATOM    139  CB  VAL A  17       9.327   1.686  -5.941  1.00  0.00           C  
ATOM    140  O   VAL A  17       9.255  -1.408  -5.781  1.00  0.00           O  
ATOM    141  CG1 VAL A  17       8.064   1.934  -5.117  1.00  0.00           C  
ATOM    142  CG2 VAL A  17      10.052   3.001  -6.222  1.00  0.00           C  
ATOM    143  N   ILE A  18       9.283  -0.719  -3.584  1.00  0.00           N  
ATOM    144  CA  ILE A  18       8.511  -1.882  -3.163  1.00  0.00           C  
ATOM    145  C   ILE A  18       7.084  -1.458  -2.822  1.00  0.00           C  
ATOM    146  CB  ILE A  18       9.164  -2.587  -1.953  1.00  0.00           C  
ATOM    147  O   ILE A  18       6.876  -0.524  -2.045  1.00  0.00           O  
ATOM    148  CG1 ILE A  18      10.628  -2.924  -2.258  1.00  0.00           C  
ATOM    149  CG2 ILE A  18       8.380  -3.846  -1.573  1.00  0.00           C  
ATOM    150  CD1 ILE A  18      11.417  -3.405  -1.048  1.00  0.00           C  
ATOM    151  N   TRP A  19       6.183  -2.043  -3.474  1.00  0.00           N  
ATOM    152  CA  TRP A  19       4.759  -1.797  -3.273  1.00  0.00           C  
ATOM    153  C   TRP A  19       4.146  -2.858  -2.365  1.00  0.00           C  
ATOM    154  CB  TRP A  19       4.023  -1.769  -4.615  1.00  0.00           C  
ATOM    155  O   TRP A  19       4.210  -4.053  -2.665  1.00  0.00           O  
ATOM    156  CG  TRP A  19       2.534  -1.645  -4.490  1.00  0.00           C  
ATOM    157  CD1 TRP A  19       1.831  -1.223  -3.396  1.00  0.00           C  
ATOM    158  CD2 TRP A  19       1.564  -1.953  -5.497  1.00  0.00           C  
ATOM    159  CE2 TRP A  19       0.291  -1.692  -4.943  1.00  0.00           C  
ATOM    160  CE3 TRP A  19       1.649  -2.422  -6.814  1.00  0.00           C  
ATOM    161  NE1 TRP A  19       0.481  -1.249  -3.662  1.00  0.00           N  
ATOM    162  CH2 TRP A  19      -0.779  -2.347  -6.950  1.00  0.00           C  
ATOM    163  CZ2 TRP A  19      -0.890  -1.887  -5.664  1.00  0.00           C  
ATOM    164  CZ3 TRP A  19       0.472  -2.615  -7.529  1.00  0.00           C  
ATOM    165  N   PHE A  20       3.541  -2.287  -1.162  1.00  0.00           N  
ATOM    166  CA  PHE A  20       2.877  -3.198  -0.237  1.00  0.00           C  
ATOM    167  C   PHE A  20       1.371  -2.965  -0.235  1.00  0.00           C  
ATOM    168  CB  PHE A  20       3.436  -3.031   1.179  1.00  0.00           C  
ATOM    169  O   PHE A  20       0.914  -1.822  -0.159  1.00  0.00           O  
ATOM    170  CG  PHE A  20       4.903  -3.343   1.293  1.00  0.00           C  
ATOM    171  CD1 PHE A  20       5.333  -4.626   1.610  1.00  0.00           C  
ATOM    172  CD2 PHE A  20       5.854  -2.353   1.083  1.00  0.00           C  
ATOM    173  CE1 PHE A  20       6.691  -4.918   1.716  1.00  0.00           C  
ATOM    174  CE2 PHE A  20       7.213  -2.637   1.187  1.00  0.00           C  
ATOM    175  CZ  PHE A  20       7.629  -3.920   1.505  1.00  0.00           C  
ATOM    176  N   GLU A  21       0.639  -4.075  -0.519  1.00  0.00           N  
ATOM    177  CA  GLU A  21      -0.795  -4.024  -0.248  1.00  0.00           C  
ATOM    178  C   GLU A  21      -1.086  -4.257   1.232  1.00  0.00           C  
ATOM    179  CB  GLU A  21      -1.540  -5.056  -1.099  1.00  0.00           C  
ATOM    180  O   GLU A  21      -0.665  -5.267   1.801  1.00  0.00           O  
ATOM    181  CG  GLU A  21      -1.476  -4.780  -2.595  1.00  0.00           C  
ATOM    182  CD  GLU A  21      -2.223  -5.811  -3.427  1.00  0.00           C  
ATOM    183  OE1 GLU A  21      -2.328  -5.633  -4.661  1.00  0.00           O  
ATOM    184  OE2 GLU A  21      -2.706  -6.804  -2.839  1.00  0.00           O  
ATOM    185  N   ALA A  22      -1.583  -3.172   1.887  1.00  0.00           N  
ATOM    186  CA  ALA A  22      -1.801  -3.280   3.327  1.00  0.00           C  
ATOM    187  C   ALA A  22      -3.239  -2.924   3.693  1.00  0.00           C  
ATOM    188  CB  ALA A  22      -0.825  -2.380   4.082  1.00  0.00           C  
ATOM    189  O   ALA A  22      -3.957  -2.318   2.894  1.00  0.00           O  
ATOM    190  N   MET A  23      -3.632  -3.445   4.793  1.00  0.00           N  
ATOM    191  CA  MET A  23      -4.949  -3.093   5.315  1.00  0.00           C  
ATOM    192  C   MET A  23      -4.862  -2.694   6.785  1.00  0.00           C  
ATOM    193  CB  MET A  23      -5.924  -4.259   5.146  1.00  0.00           C  
ATOM    194  O   MET A  23      -4.036  -3.226   7.529  1.00  0.00           O  
ATOM    195  CG  MET A  23      -5.592  -5.466   6.008  1.00  0.00           C  
ATOM    196  SD  MET A  23      -6.790  -6.838   5.788  1.00  0.00           S  
ATOM    197  CE  MET A  23      -8.219  -6.162   6.679  1.00  0.00           C  
ATOM    198  N   TRP A  24      -5.523  -1.584   7.170  1.00  0.00           N  
ATOM    199  CA  TRP A  24      -5.648  -1.211   8.575  1.00  0.00           C  
ATOM    200  C   TRP A  24      -6.780  -1.983   9.244  1.00  0.00           C  
ATOM    201  CB  TRP A  24      -5.889   0.295   8.713  1.00  0.00           C  
ATOM    202  O   TRP A  24      -7.889  -2.059   8.710  1.00  0.00           O  
ATOM    203  CG  TRP A  24      -4.697   1.136   8.368  1.00  0.00           C  
ATOM    204  CD1 TRP A  24      -4.532   1.915   7.256  1.00  0.00           C  
ATOM    205  CD2 TRP A  24      -3.500   1.278   9.138  1.00  0.00           C  
ATOM    206  CE2 TRP A  24      -2.651   2.161   8.434  1.00  0.00           C  
ATOM    207  CE3 TRP A  24      -3.062   0.745  10.358  1.00  0.00           C  
ATOM    208  NE1 TRP A  24      -3.304   2.534   7.290  1.00  0.00           N  
ATOM    209  CH2 TRP A  24      -0.985   1.987  10.105  1.00  0.00           C  
ATOM    210  CZ2 TRP A  24      -1.389   2.522   8.910  1.00  0.00           C  
ATOM    211  CZ3 TRP A  24      -1.805   1.106  10.830  1.00  0.00           C  
ATOM    212  N   VAL A  25      -6.404  -2.681  10.323  1.00  0.00           N  
ATOM    213  CA  VAL A  25      -7.429  -3.372  11.099  1.00  0.00           C  
ATOM    214  C   VAL A  25      -7.593  -2.695  12.457  1.00  0.00           C  
ATOM    215  CB  VAL A  25      -7.087  -4.867  11.286  1.00  0.00           C  
ATOM    216  O   VAL A  25      -6.605  -2.404  13.136  1.00  0.00           O  
ATOM    217  CG1 VAL A  25      -8.191  -5.579  12.066  1.00  0.00           C  
ATOM    218  CG2 VAL A  25      -6.868  -5.538   9.931  1.00  0.00           C  
ATOM    219  N   ASP A  26      -8.837  -2.370  12.751  1.00  0.00           N  
ATOM    220  CA  ASP A  26      -9.103  -1.794  14.066  1.00  0.00           C  
ATOM    221  C   ASP A  26      -9.219  -2.883  15.130  1.00  0.00           C  
ATOM    222  CB  ASP A  26     -10.379  -0.951  14.034  1.00  0.00           C  
ATOM    223  O   ASP A  26     -10.064  -3.775  15.023  1.00  0.00           O  
ATOM    224  CG  ASP A  26     -10.243   0.301  13.185  1.00  0.00           C  
ATOM    225  OD1 ASP A  26      -9.127   0.856  13.092  1.00  0.00           O  
ATOM    226  OD2 ASP A  26     -11.261   0.737  12.606  1.00  0.00           O  
ATOM    227  N   VAL A  27      -8.212  -2.973  16.074  1.00  0.00           N  
ATOM    228  CA  VAL A  27      -8.260  -3.893  17.205  1.00  0.00           C  
ATOM    229  C   VAL A  27      -8.380  -3.105  18.508  1.00  0.00           C  
ATOM    230  CB  VAL A  27      -7.014  -4.806  17.247  1.00  0.00           C  
ATOM    231  O   VAL A  27      -7.404  -2.511  18.973  1.00  0.00           O  
ATOM    232  CG1 VAL A  27      -7.124  -5.818  18.386  1.00  0.00           C  
ATOM    233  CG2 VAL A  27      -6.832  -5.521  15.909  1.00  0.00           C  
ATOM    234  N   GLY A  28      -9.664  -3.014  19.081  1.00  0.00           N  
ATOM    235  CA  GLY A  28      -9.914  -2.153  20.226  1.00  0.00           C  
ATOM    236  C   GLY A  28      -9.698  -0.682  19.925  1.00  0.00           C  
ATOM    237  O   GLY A  28     -10.271  -0.147  18.973  1.00  0.00           O  
ATOM    238  N   ASP A  29      -8.684  -0.046  20.632  1.00  0.00           N  
ATOM    239  CA  ASP A  29      -8.348   1.363  20.445  1.00  0.00           C  
ATOM    240  C   ASP A  29      -7.100   1.519  19.579  1.00  0.00           C  
ATOM    241  CB  ASP A  29      -8.140   2.049  21.796  1.00  0.00           C  
ATOM    242  O   ASP A  29      -6.585   2.627  19.418  1.00  0.00           O  
ATOM    243  CG  ASP A  29      -9.424   2.187  22.596  1.00  0.00           C  
ATOM    244  OD1 ASP A  29     -10.510   2.311  21.989  1.00  0.00           O  
ATOM    245  OD2 ASP A  29      -9.349   2.175  23.843  1.00  0.00           O  
ATOM    246  N   GLN A  30      -6.695   0.406  18.977  1.00  0.00           N  
ATOM    247  CA  GLN A  30      -5.500   0.468  18.143  1.00  0.00           C  
ATOM    248  C   GLN A  30      -5.836   0.189  16.680  1.00  0.00           C  
ATOM    249  CB  GLN A  30      -4.447  -0.525  18.638  1.00  0.00           C  
ATOM    250  O   GLN A  30      -6.800  -0.519  16.383  1.00  0.00           O  
ATOM    251  CG  GLN A  30      -3.932  -0.226  20.040  1.00  0.00           C  
ATOM    252  CD  GLN A  30      -2.865  -1.204  20.494  1.00  0.00           C  
ATOM    253  NE2 GLN A  30      -2.119  -0.830  21.527  1.00  0.00           N  
ATOM    254  OE1 GLN A  30      -2.713  -2.288  19.920  1.00  0.00           O  
ATOM    255  N   LYS A  31      -5.122   0.937  15.763  1.00  0.00           N  
ATOM    256  CA  LYS A  31      -5.165   0.606  14.342  1.00  0.00           C  
ATOM    257  C   LYS A  31      -3.879  -0.087  13.900  1.00  0.00           C  
ATOM    258  CB  LYS A  31      -5.396   1.865  13.504  1.00  0.00           C  
ATOM    259  O   LYS A  31      -2.781   0.416  14.143  1.00  0.00           O  
ATOM    260  CG  LYS A  31      -6.787   2.462  13.655  1.00  0.00           C  
ATOM    261  CD  LYS A  31      -7.018   3.597  12.666  1.00  0.00           C  
ATOM    262  CE  LYS A  31      -8.419   4.180  12.800  1.00  0.00           C  
ATOM    263  NZ  LYS A  31      -8.662   5.270  11.808  1.00  0.00           N  
ATOM    264  N   ILE A  32      -4.025  -1.388  13.517  1.00  0.00           N  
ATOM    265  CA  ILE A  32      -2.899  -2.201  13.070  1.00  0.00           C  
ATOM    266  C   ILE A  32      -2.875  -2.254  11.544  1.00  0.00           C  
ATOM    267  CB  ILE A  32      -2.966  -3.630  13.655  1.00  0.00           C  
ATOM    268  O   ILE A  32      -3.905  -2.490  10.908  1.00  0.00           O  
ATOM    269  CG1 ILE A  32      -2.985  -3.579  15.187  1.00  0.00           C  
ATOM    270  CG2 ILE A  32      -1.794  -4.476  13.149  1.00  0.00           C  
ATOM    271  CD1 ILE A  32      -3.284  -4.918  15.847  1.00  0.00           C  
ATOM    272  N   CYS A  33      -1.712  -1.916  10.976  1.00  0.00           N  
ATOM    273  CA  CYS A  33      -1.527  -2.049   9.536  1.00  0.00           C  
ATOM    274  C   CYS A  33      -0.942  -3.411   9.185  1.00  0.00           C  
ATOM    275  CB  CYS A  33      -0.616  -0.941   9.008  1.00  0.00           C  
ATOM    276  O   CYS A  33       0.164  -3.746   9.613  1.00  0.00           O  
ATOM    277  SG  CYS A  33      -0.425  -0.950   7.212  1.00  0.00           S  
ATOM    278  N   CYS A  34      -1.745  -4.230   8.458  1.00  0.00           N  
ATOM    279  CA  CYS A  34      -1.305  -5.562   8.057  1.00  0.00           C  
ATOM    280  C   CYS A  34      -0.960  -5.598   6.573  1.00  0.00           C  
ATOM    281  CB  CYS A  34      -2.386  -6.598   8.364  1.00  0.00           C  
ATOM    282  O   CYS A  34      -1.752  -5.162   5.736  1.00  0.00           O  
ATOM    283  SG  CYS A  34      -2.830  -6.691  10.112  1.00  0.00           S  
ATOM    284  N   VAL A  35       0.279  -5.992   6.290  1.00  0.00           N  
ATOM    285  CA  VAL A  35       0.717  -6.093   4.902  1.00  0.00           C  
ATOM    286  C   VAL A  35       0.166  -7.373   4.278  1.00  0.00           C  
ATOM    287  CB  VAL A  35       2.258  -6.065   4.789  1.00  0.00           C  
ATOM    288  O   VAL A  35       0.345  -8.464   4.824  1.00  0.00           O  
ATOM    289  CG1 VAL A  35       2.696  -6.242   3.336  1.00  0.00           C  
ATOM    290  CG2 VAL A  35       2.810  -4.761   5.361  1.00  0.00           C  
ATOM    291  N   LEU A  36      -0.668  -7.338   3.191  1.00  0.00           N  
ATOM    292  CA  LEU A  36      -1.358  -8.451   2.547  1.00  0.00           C  
ATOM    293  C   LEU A  36      -0.531  -9.008   1.393  1.00  0.00           C  
ATOM    294  CB  LEU A  36      -2.733  -8.009   2.040  1.00  0.00           C  
ATOM    295  O   LEU A  36      -0.627 -10.195   1.072  1.00  0.00           O  
ATOM    296  CG  LEU A  36      -3.713  -7.497   3.096  1.00  0.00           C  
ATOM    297  CD1 LEU A  36      -4.979  -6.967   2.432  1.00  0.00           C  
ATOM    298  CD2 LEU A  36      -4.048  -8.600   4.094  1.00  0.00           C  
ATOM    299  N   GLY A  37       0.412  -8.244   0.888  1.00  0.00           N  
ATOM    300  CA  GLY A  37       1.269  -8.662  -0.209  1.00  0.00           C  
ATOM    301  C   GLY A  37       2.331  -7.638  -0.561  1.00  0.00           C  
ATOM    302  O   GLY A  37       2.299  -6.508  -0.067  1.00  0.00           O  
ATOM    303  N   MET A  38       3.371  -8.154  -1.360  1.00  0.00           N  
ATOM    304  CA  MET A  38       4.467  -7.291  -1.793  1.00  0.00           C  
ATOM    305  C   MET A  38       4.758  -7.484  -3.277  1.00  0.00           C  
ATOM    306  CB  MET A  38       5.727  -7.570  -0.972  1.00  0.00           C  
ATOM    307  O   MET A  38       4.742  -8.611  -3.776  1.00  0.00           O  
ATOM    308  CG  MET A  38       6.947  -6.792  -1.440  1.00  0.00           C  
ATOM    309  SD  MET A  38       8.480  -7.300  -0.568  1.00  0.00           S  
ATOM    310  CE  MET A  38       9.716  -6.398  -1.544  1.00  0.00           C  
ATOM    311  N   GLN A  39       4.798  -6.373  -3.885  1.00  0.00           N  
ATOM    312  CA  GLN A  39       5.266  -6.400  -5.267  1.00  0.00           C  
ATOM    313  C   GLN A  39       6.449  -5.457  -5.465  1.00  0.00           C  
ATOM    314  CB  GLN A  39       4.133  -6.029  -6.225  1.00  0.00           C  
ATOM    315  O   GLN A  39       6.419  -4.311  -5.012  1.00  0.00           O  
ATOM    316  CG  GLN A  39       3.024  -7.071  -6.298  1.00  0.00           C  
ATOM    317  CD  GLN A  39       1.913  -6.679  -7.254  1.00  0.00           C  
ATOM    318  NE2 GLN A  39       1.021  -7.620  -7.544  1.00  0.00           N  
ATOM    319  OE1 GLN A  39       1.856  -5.539  -7.726  1.00  0.00           O  
ATOM    320  N   SER A  40       7.618  -6.054  -5.941  1.00  0.00           N  
ATOM    321  CA  SER A  40       8.773  -5.220  -6.253  1.00  0.00           C  
ATOM    322  C   SER A  40       8.640  -4.584  -7.632  1.00  0.00           C  
ATOM    323  CB  SER A  40      10.062  -6.041  -6.183  1.00  0.00           C  
ATOM    324  O   SER A  40       8.325  -5.267  -8.609  1.00  0.00           O  
ATOM    325  OG  SER A  40      11.187  -5.238  -6.496  1.00  0.00           O  
ATOM    326  N   ILE A  41       8.625  -3.313  -7.615  1.00  0.00           N  
ATOM    327  CA  ILE A  41       8.619  -2.599  -8.888  1.00  0.00           C  
ATOM    328  C   ILE A  41       9.992  -1.978  -9.138  1.00  0.00           C  
ATOM    329  CB  ILE A  41       7.525  -1.509  -8.919  1.00  0.00           C  
ATOM    330  O   ILE A  41      10.507  -1.237  -8.298  1.00  0.00           O  
ATOM    331  CG1 ILE A  41       6.153  -2.120  -8.610  1.00  0.00           C  
ATOM    332  CG2 ILE A  41       7.513  -0.794 -10.273  1.00  0.00           C  
ATOM    333  CD1 ILE A  41       5.059  -1.091  -8.360  1.00  0.00           C  
ATOM    334  N   ALA A  42      10.798  -2.504  -9.963  1.00  0.00           N  
ATOM    335  CA  ALA A  42      12.199  -2.254 -10.289  1.00  0.00           C  
ATOM    336  C   ALA A  42      12.360  -0.942 -11.051  1.00  0.00           C  
ATOM    337  CB  ALA A  42      12.771  -3.413 -11.103  1.00  0.00           C  
ATOM    338  O   ALA A  42      13.383  -0.265 -10.925  1.00  0.00           O  
ATOM    339  N   ASN A  43      11.192  -0.309 -11.442  1.00  0.00           N  
ATOM    340  CA  ASN A  43      11.399   0.882 -12.260  1.00  0.00           C  
ATOM    341  C   ASN A  43      10.380   1.970 -11.933  1.00  0.00           C  
ATOM    342  CB  ASN A  43      11.340   0.528 -13.747  1.00  0.00           C  
ATOM    343  O   ASN A  43       9.175   1.716 -11.926  1.00  0.00           O  
ATOM    344  CG  ASN A  43      12.144   1.484 -14.607  1.00  0.00           C  
ATOM    345  ND2 ASN A  43      12.501   1.043 -15.808  1.00  0.00           N  
ATOM    346  OD1 ASN A  43      12.442   2.608 -14.195  1.00  0.00           O  
ATOM    347  N   MET A  44      10.758   3.127 -11.297  1.00  0.00           N  
ATOM    348  CA  MET A  44      10.014   4.320 -10.905  1.00  0.00           C  
ATOM    349  C   MET A  44       9.195   4.859 -12.073  1.00  0.00           C  
ATOM    350  CB  MET A  44      10.964   5.402 -10.389  1.00  0.00           C  
ATOM    351  O   MET A  44       8.134   5.452 -11.871  1.00  0.00           O  
ATOM    352  CG  MET A  44      11.330   5.248  -8.921  1.00  0.00           C  
ATOM    353  SD  MET A  44      11.851   6.833  -8.157  1.00  0.00           S  
ATOM    354  CE  MET A  44      13.513   6.381  -7.587  1.00  0.00           C  
ATOM    355  N   GLU A  45       9.621   4.493 -13.327  1.00  0.00           N  
ATOM    356  CA  GLU A  45       8.916   4.905 -14.537  1.00  0.00           C  
ATOM    357  C   GLU A  45       7.677   4.046 -14.774  1.00  0.00           C  
ATOM    358  CB  GLU A  45       9.845   4.833 -15.752  1.00  0.00           C  
ATOM    359  O   GLU A  45       6.745   4.468 -15.463  1.00  0.00           O  
ATOM    360  CG  GLU A  45      10.933   5.897 -15.757  1.00  0.00           C  
ATOM    361  CD  GLU A  45      11.818   5.844 -16.992  1.00  0.00           C  
ATOM    362  OE1 GLU A  45      12.662   6.751 -17.174  1.00  0.00           O  
ATOM    363  OE2 GLU A  45      11.666   4.889 -17.786  1.00  0.00           O  
ATOM    364  N   ASP A  46       7.619   2.910 -14.066  1.00  0.00           N  
ATOM    365  CA  ASP A  46       6.504   1.974 -14.169  1.00  0.00           C  
ATOM    366  C   ASP A  46       5.447   2.260 -13.105  1.00  0.00           C  
ATOM    367  CB  ASP A  46       7.001   0.532 -14.042  1.00  0.00           C  
ATOM    368  O   ASP A  46       4.375   1.650 -13.108  1.00  0.00           O  
ATOM    369  CG  ASP A  46       7.795   0.070 -15.252  1.00  0.00           C  
ATOM    370  OD1 ASP A  46       7.598   0.620 -16.357  1.00  0.00           O  
ATOM    371  OD2 ASP A  46       8.622  -0.854 -15.099  1.00  0.00           O  
ATOM    372  N   VAL A  47       5.685   3.197 -12.137  1.00  0.00           N  
ATOM    373  CA  VAL A  47       4.717   3.514 -11.092  1.00  0.00           C  
ATOM    374  C   VAL A  47       3.888   4.728 -11.507  1.00  0.00           C  
ATOM    375  CB  VAL A  47       5.410   3.780  -9.737  1.00  0.00           C  
ATOM    376  O   VAL A  47       4.436   5.799 -11.776  1.00  0.00           O  
ATOM    377  CG1 VAL A  47       4.381   4.129  -8.664  1.00  0.00           C  
ATOM    378  CG2 VAL A  47       6.236   2.566  -9.314  1.00  0.00           C  
ATOM    379  N   GLN A  48       2.745   4.578 -12.337  1.00  0.00           N  
ATOM    380  CA  GLN A  48       1.837   5.646 -12.743  1.00  0.00           C  
ATOM    381  C   GLN A  48       0.926   6.062 -11.592  1.00  0.00           C  
ATOM    382  CB  GLN A  48       0.998   5.209 -13.946  1.00  0.00           C  
ATOM    383  O   GLN A  48       0.395   5.210 -10.875  1.00  0.00           O  
ATOM    384  CG  GLN A  48       1.809   4.999 -15.217  1.00  0.00           C  
ATOM    385  CD  GLN A  48       0.938   4.732 -16.431  1.00  0.00           C  
ATOM    386  NE2 GLN A  48       1.496   4.942 -17.618  1.00  0.00           N  
ATOM    387  OE1 GLN A  48      -0.225   4.339 -16.302  1.00  0.00           O  
ATOM    388  N   TRP A  49       1.191   7.151 -10.688  1.00  0.00           N  
ATOM    389  CA  TRP A  49       0.510   7.779  -9.561  1.00  0.00           C  
ATOM    390  C   TRP A  49      -1.000   7.793  -9.776  1.00  0.00           C  
ATOM    391  CB  TRP A  49       1.022   9.207  -9.350  1.00  0.00           C  
ATOM    392  O   TRP A  49      -1.471   8.009 -10.895  1.00  0.00           O  
ATOM    393  CG  TRP A  49       2.511   9.305  -9.209  1.00  0.00           C  
ATOM    394  CD1 TRP A  49       3.414   9.603 -10.191  1.00  0.00           C  
ATOM    395  CD2 TRP A  49       3.271   9.100  -8.014  1.00  0.00           C  
ATOM    396  CE2 TRP A  49       4.631   9.290  -8.346  1.00  0.00           C  
ATOM    397  CE3 TRP A  49       2.934   8.773  -6.693  1.00  0.00           C  
ATOM    398  NE1 TRP A  49       4.691   9.596  -9.678  1.00  0.00           N  
ATOM    399  CH2 TRP A  49       5.297   8.845  -6.118  1.00  0.00           C  
ATOM    400  CZ2 TRP A  49       5.654   9.165  -7.403  1.00  0.00           C  
ATOM    401  CZ3 TRP A  49       3.954   8.649  -5.757  1.00  0.00           C  
TER     402      TRP A  49                                                      
ENDMDL                                                                          
END                                                                             
