# Supplementary material for: AlphaDesign: a de novo protein design framework based on AlphaFold
Source: Mol Syst Biol. 2025 Jun 17;21(9):1166–89. doi: 10.1038/s44320-025-00119-z (PMC12405559; doi:10.1038/s44320-025-00119-z)
Supplement: Supplementary file 4 — Source data Fig. 2 [file 44320_2025_119_MOESM4_ESM.zip › Figure_2/2C/design_confmer-50-nr2-run2_result_10.2.pdb]

MODEL     1                                                                     
ATOM      1  N   TRP A   0       0.074 -24.147   5.667  1.00  0.00           N  
ATOM      2  CA  TRP A   0      -0.106 -23.109   4.658  1.00  0.00           C  
ATOM      3  C   TRP A   0      -1.406 -22.345   4.888  1.00  0.00           C  
ATOM      4  CB  TRP A   0      -0.098 -23.717   3.253  1.00  0.00           C  
ATOM      5  O   TRP A   0      -1.461 -21.128   4.695  1.00  0.00           O  
ATOM      6  CG  TRP A   0       0.487 -22.820   2.204  1.00  0.00           C  
ATOM      7  CD1 TRP A   0       1.327 -21.759   2.402  1.00  0.00           C  
ATOM      8  CD2 TRP A   0       0.271 -22.902   0.792  1.00  0.00           C  
ATOM      9  CE2 TRP A   0       1.012 -21.859   0.194  1.00  0.00           C  
ATOM     10  CE3 TRP A   0      -0.478 -23.758  -0.027  1.00  0.00           C  
ATOM     11  NE1 TRP A   0       1.647 -21.177   1.197  1.00  0.00           N  
ATOM     12  CH2 TRP A   0       0.285 -22.501  -1.965  1.00  0.00           C  
ATOM     13  CZ2 TRP A   0       1.026 -21.650  -1.187  1.00  0.00           C  
ATOM     14  CZ3 TRP A   0      -0.463 -23.548  -1.401  1.00  0.00           C  
ATOM     15  N   SER A   1      -2.523 -22.953   5.512  1.00  0.00           N  
ATOM     16  CA  SER A   1      -3.821 -22.413   5.903  1.00  0.00           C  
ATOM     17  C   SER A   1      -3.747 -21.725   7.262  1.00  0.00           C  
ATOM     18  CB  SER A   1      -4.874 -23.522   5.941  1.00  0.00           C  
ATOM     19  O   SER A   1      -4.361 -20.676   7.466  1.00  0.00           O  
ATOM     20  OG  SER A   1      -6.102 -23.032   6.452  1.00  0.00           O  
ATOM     21  N   HIS A   2      -2.846 -22.149   8.079  1.00  0.00           N  
ATOM     22  CA  HIS A   2      -2.640 -21.550   9.393  1.00  0.00           C  
ATOM     23  C   HIS A   2      -1.701 -20.351   9.312  1.00  0.00           C  
ATOM     24  CB  HIS A   2      -2.084 -22.586  10.372  1.00  0.00           C  
ATOM     25  O   HIS A   2      -1.904 -19.351  10.003  1.00  0.00           O  
ATOM     26  CG  HIS A   2      -3.082 -23.048  11.387  1.00  0.00           C  
ATOM     27  CD2 HIS A   2      -3.766 -22.367  12.335  1.00  0.00           C  
ATOM     28  ND1 HIS A   2      -3.472 -24.365  11.500  1.00  0.00           N  
ATOM     29  CE1 HIS A   2      -4.356 -24.473  12.478  1.00  0.00           C  
ATOM     30  NE2 HIS A   2      -4.552 -23.275  13.001  1.00  0.00           N  
ATOM     31  N   HIS A   3      -0.794 -20.313   8.363  1.00  0.00           N  
ATOM     32  CA  HIS A   3       0.131 -19.221   8.079  1.00  0.00           C  
ATOM     33  C   HIS A   3      -0.568 -18.085   7.339  1.00  0.00           C  
ATOM     34  CB  HIS A   3       1.321 -19.726   7.262  1.00  0.00           C  
ATOM     35  O   HIS A   3      -0.312 -16.910   7.613  1.00  0.00           O  
ATOM     36  CG  HIS A   3       2.603 -19.019   7.570  1.00  0.00           C  
ATOM     37  CD2 HIS A   3       3.325 -18.132   6.846  1.00  0.00           C  
ATOM     38  ND1 HIS A   3       3.288 -19.203   8.751  1.00  0.00           N  
ATOM     39  CE1 HIS A   3       4.379 -18.455   8.741  1.00  0.00           C  
ATOM     40  NE2 HIS A   3       4.425 -17.795   7.597  1.00  0.00           N  
ATOM     41  N   ASN A   4      -1.600 -18.375   6.612  1.00  0.00           N  
ATOM     42  CA  ASN A   4      -2.416 -17.417   5.875  1.00  0.00           C  
ATOM     43  C   ASN A   4      -3.410 -16.707   6.789  1.00  0.00           C  
ATOM     44  CB  ASN A   4      -3.152 -18.110   4.727  1.00  0.00           C  
ATOM     45  O   ASN A   4      -3.678 -15.516   6.617  1.00  0.00           O  
ATOM     46  CG  ASN A   4      -2.481 -17.890   3.385  1.00  0.00           C  
ATOM     47  ND2 ASN A   4      -2.925 -18.625   2.372  1.00  0.00           N  
ATOM     48  OD1 ASN A   4      -1.571 -17.067   3.260  1.00  0.00           O  
ATOM     49  N   GLN A   5      -3.731 -17.377   7.792  1.00  0.00           N  
ATOM     50  CA  GLN A   5      -4.635 -16.811   8.787  1.00  0.00           C  
ATOM     51  C   GLN A   5      -3.881 -15.927   9.776  1.00  0.00           C  
ATOM     52  CB  GLN A   5      -5.376 -17.921   9.534  1.00  0.00           C  
ATOM     53  O   GLN A   5      -4.381 -14.878  10.186  1.00  0.00           O  
ATOM     54  CG  GLN A   5      -6.752 -17.509  10.041  1.00  0.00           C  
ATOM     55  CD  GLN A   5      -7.823 -18.537   9.729  1.00  0.00           C  
ATOM     56  NE2 GLN A   5      -9.043 -18.279  10.187  1.00  0.00           N  
ATOM     57  OE1 GLN A   5      -7.557 -19.554   9.080  1.00  0.00           O  
ATOM     58  N   TRP A   6      -2.642 -16.343  10.078  1.00  0.00           N  
ATOM     59  CA  TRP A   6      -1.769 -15.538  10.925  1.00  0.00           C  
ATOM     60  C   TRP A   6      -1.420 -14.217  10.248  1.00  0.00           C  
ATOM     61  CB  TRP A   6      -0.488 -16.307  11.262  1.00  0.00           C  
ATOM     62  O   TRP A   6      -1.512 -13.153  10.864  1.00  0.00           O  
ATOM     63  CG  TRP A   6       0.496 -15.524  12.078  1.00  0.00           C  
ATOM     64  CD1 TRP A   6       0.452 -15.297  13.426  1.00  0.00           C  
ATOM     65  CD2 TRP A   6       1.668 -14.860  11.597  1.00  0.00           C  
ATOM     66  CE2 TRP A   6       2.289 -14.250  12.709  1.00  0.00           C  
ATOM     67  CE3 TRP A   6       2.255 -14.722  10.332  1.00  0.00           C  
ATOM     68  NE1 TRP A   6       1.528 -14.532  13.812  1.00  0.00           N  
ATOM     69  CH2 TRP A   6       4.023 -13.393  11.345  1.00  0.00           C  
ATOM     70  CZ2 TRP A   6       3.470 -13.513  12.593  1.00  0.00           C  
ATOM     71  CZ3 TRP A   6       3.430 -13.988  10.219  1.00  0.00           C  
ATOM     72  N   HIS A   7      -1.123 -14.180   9.073  1.00  0.00           N  
ATOM     73  CA  HIS A   7      -0.764 -12.996   8.301  1.00  0.00           C  
ATOM     74  C   HIS A   7      -1.962 -12.069   8.124  1.00  0.00           C  
ATOM     75  CB  HIS A   7      -0.205 -13.396   6.934  1.00  0.00           C  
ATOM     76  O   HIS A   7      -1.829 -10.848   8.230  1.00  0.00           O  
ATOM     77  CG  HIS A   7       1.254 -13.726   6.957  1.00  0.00           C  
ATOM     78  CD2 HIS A   7       1.896 -14.917   7.009  1.00  0.00           C  
ATOM     79  ND1 HIS A   7       2.236 -12.759   6.927  1.00  0.00           N  
ATOM     80  CE1 HIS A   7       3.422 -13.344   6.959  1.00  0.00           C  
ATOM     81  NE2 HIS A   7       3.243 -14.653   7.009  1.00  0.00           N  
ATOM     82  N   ASN A   8      -3.219 -12.671   8.000  1.00  0.00           N  
ATOM     83  CA  ASN A   8      -4.464 -11.918   7.888  1.00  0.00           C  
ATOM     84  C   ASN A   8      -4.831 -11.242   9.206  1.00  0.00           C  
ATOM     85  CB  ASN A   8      -5.603 -12.829   7.424  1.00  0.00           C  
ATOM     86  O   ASN A   8      -5.294 -10.100   9.215  1.00  0.00           O  
ATOM     87  CG  ASN A   8      -5.804 -12.793   5.922  1.00  0.00           C  
ATOM     88  ND2 ASN A   8      -6.613 -13.713   5.409  1.00  0.00           N  
ATOM     89  OD1 ASN A   8      -5.236 -11.946   5.227  1.00  0.00           O  
ATOM     90  N   ASP A   9      -4.526 -11.907  10.279  1.00  0.00           N  
ATOM     91  CA  ASP A   9      -4.779 -11.362  11.609  1.00  0.00           C  
ATOM     92  C   ASP A   9      -3.810 -10.227  11.932  1.00  0.00           C  
ATOM     93  CB  ASP A   9      -4.672 -12.461  12.669  1.00  0.00           C  
ATOM     94  O   ASP A   9      -4.206  -9.211  12.507  1.00  0.00           O  
ATOM     95  CG  ASP A   9      -5.848 -13.423  12.646  1.00  0.00           C  
ATOM     96  OD1 ASP A   9      -6.883 -13.105  12.023  1.00  0.00           O  
ATOM     97  OD2 ASP A   9      -5.738 -14.506  13.260  1.00  0.00           O  
ATOM     98  N   GLN A  10      -2.563 -10.348  11.483  1.00  0.00           N  
ATOM     99  CA  GLN A  10      -1.534  -9.340  11.714  1.00  0.00           C  
ATOM    100  C   GLN A  10      -1.790  -8.090  10.876  1.00  0.00           C  
ATOM    101  CB  GLN A  10      -0.147  -9.905  11.401  1.00  0.00           C  
ATOM    102  O   GLN A  10      -1.633  -6.968  11.362  1.00  0.00           O  
ATOM    103  CG  GLN A  10       0.424 -10.779  12.510  1.00  0.00           C  
ATOM    104  CD  GLN A  10       1.707 -11.479  12.103  1.00  0.00           C  
ATOM    105  NE2 GLN A  10       2.766 -10.704  11.896  1.00  0.00           N  
ATOM    106  OE1 GLN A  10       1.746 -12.707  11.976  1.00  0.00           O  
ATOM    107  N   TRP A  11      -2.318  -8.255   9.720  1.00  0.00           N  
ATOM    108  CA  TRP A  11      -2.680  -7.180   8.802  1.00  0.00           C  
ATOM    109  C   TRP A  11      -3.905  -6.424   9.305  1.00  0.00           C  
ATOM    110  CB  TRP A  11      -2.947  -7.736   7.401  1.00  0.00           C  
ATOM    111  O   TRP A  11      -3.931  -5.191   9.288  1.00  0.00           O  
ATOM    112  CG  TRP A  11      -3.305  -6.689   6.389  1.00  0.00           C  
ATOM    113  CD1 TRP A  11      -4.558  -6.355   5.957  1.00  0.00           C  
ATOM    114  CD2 TRP A  11      -2.396  -5.843   5.678  1.00  0.00           C  
ATOM    115  CE2 TRP A  11      -3.169  -5.018   4.831  1.00  0.00           C  
ATOM    116  CE3 TRP A  11      -1.002  -5.701   5.675  1.00  0.00           C  
ATOM    117  NE1 TRP A  11      -4.484  -5.351   5.020  1.00  0.00           N  
ATOM    118  CH2 TRP A  11      -1.227  -3.946   4.006  1.00  0.00           C  
ATOM    119  CZ2 TRP A  11      -2.593  -4.064   3.989  1.00  0.00           C  
ATOM    120  CZ3 TRP A  11      -0.431  -4.751   4.837  1.00  0.00           C  
ATOM    121  N   ASN A  12      -4.857  -7.106   9.826  1.00  0.00           N  
ATOM    122  CA  ASN A  12      -6.064  -6.528  10.409  1.00  0.00           C  
ATOM    123  C   ASN A  12      -5.752  -5.745  11.681  1.00  0.00           C  
ATOM    124  CB  ASN A  12      -7.097  -7.620  10.697  1.00  0.00           C  
ATOM    125  O   ASN A  12      -6.331  -4.683  11.918  1.00  0.00           O  
ATOM    126  CG  ASN A  12      -7.947  -7.954   9.486  1.00  0.00           C  
ATOM    127  ND2 ASN A  12      -8.638  -9.086   9.542  1.00  0.00           N  
ATOM    128  OD1 ASN A  12      -7.981  -7.201   8.510  1.00  0.00           O  
ATOM    129  N   GLN A  13      -4.793  -6.251  12.497  1.00  0.00           N  
ATOM    130  CA  GLN A  13      -4.343  -5.575  13.709  1.00  0.00           C  
ATOM    131  C   GLN A  13      -3.588  -4.291  13.375  1.00  0.00           C  
ATOM    132  CB  GLN A  13      -3.457  -6.502  14.544  1.00  0.00           C  
ATOM    133  O   GLN A  13      -3.751  -3.274  14.053  1.00  0.00           O  
ATOM    134  CG  GLN A  13      -4.227  -7.593  15.276  1.00  0.00           C  
ATOM    135  CD  GLN A  13      -3.322  -8.530  16.052  1.00  0.00           C  
ATOM    136  NE2 GLN A  13      -3.872  -9.657  16.492  1.00  0.00           N  
ATOM    137  OE1 GLN A  13      -2.137  -8.244  16.255  1.00  0.00           O  
ATOM    138  N   TYR A  14      -2.820  -4.356  12.311  1.00  0.00           N  
ATOM    139  CA  TYR A  14      -2.043  -3.219  11.828  1.00  0.00           C  
ATOM    140  C   TYR A  14      -2.953  -2.145  11.245  1.00  0.00           C  
ATOM    141  CB  TYR A  14      -1.027  -3.671  10.775  1.00  0.00           C  
ATOM    142  O   TYR A  14      -2.753  -0.953  11.489  1.00  0.00           O  
ATOM    143  CG  TYR A  14      -0.099  -2.573  10.316  1.00  0.00           C  
ATOM    144  CD1 TYR A  14      -0.366  -1.848   9.156  1.00  0.00           C  
ATOM    145  CD2 TYR A  14       1.046  -2.257  11.040  1.00  0.00           C  
ATOM    146  CE1 TYR A  14       0.487  -0.836   8.728  1.00  0.00           C  
ATOM    147  CE2 TYR A  14       1.906  -1.247  10.621  1.00  0.00           C  
ATOM    148  OH  TYR A  14       2.466   0.457   9.047  1.00  0.00           O  
ATOM    149  CZ  TYR A  14       1.618  -0.543   9.466  1.00  0.00           C  
ATOM    150  N   CYS A  15      -3.989  -2.540  10.467  1.00  0.00           N  
ATOM    151  CA  CYS A  15      -4.979  -1.652   9.867  1.00  0.00           C  
ATOM    152  C   CYS A  15      -5.848  -1.002  10.937  1.00  0.00           C  
ATOM    153  CB  CYS A  15      -5.858  -2.418   8.879  1.00  0.00           C  
ATOM    154  O   CYS A  15      -6.200   0.174  10.827  1.00  0.00           O  
ATOM    155  SG  CYS A  15      -5.096  -2.654   7.258  1.00  0.00           S  
ATOM    156  N   GLN A  16      -6.179  -1.689  11.978  1.00  0.00           N  
ATOM    157  CA  GLN A  16      -6.987  -1.217  13.098  1.00  0.00           C  
ATOM    158  C   GLN A  16      -6.177  -0.307  14.016  1.00  0.00           C  
ATOM    159  CB  GLN A  16      -7.547  -2.399  13.892  1.00  0.00           C  
ATOM    160  O   GLN A  16      -6.713   0.649  14.582  1.00  0.00           O  
ATOM    161  CG  GLN A  16      -8.729  -3.086  13.221  1.00  0.00           C  
ATOM    162  CD  GLN A  16      -9.272  -4.246  14.033  1.00  0.00           C  
ATOM    163  NE2 GLN A  16     -10.370  -4.833  13.568  1.00  0.00           N  
ATOM    164  OE1 GLN A  16      -8.709  -4.613  15.070  1.00  0.00           O  
ATOM    165  N   ALA A  17      -4.878  -0.544  14.221  1.00  0.00           N  
ATOM    166  CA  ALA A  17      -3.955   0.229  15.049  1.00  0.00           C  
ATOM    167  C   ALA A  17      -3.614   1.563  14.391  1.00  0.00           C  
ATOM    168  CB  ALA A  17      -2.681  -0.571  15.313  1.00  0.00           C  
ATOM    169  O   ALA A  17      -3.467   2.579  15.074  1.00  0.00           O  
ATOM    170  N   GLU A  18      -3.787   1.691  13.190  1.00  0.00           N  
ATOM    171  CA  GLU A  18      -3.351   2.881  12.464  1.00  0.00           C  
ATOM    172  C   GLU A  18      -4.515   3.533  11.724  1.00  0.00           C  
ATOM    173  CB  GLU A  18      -2.232   2.531  11.481  1.00  0.00           C  
ATOM    174  O   GLU A  18      -4.344   4.568  11.076  1.00  0.00           O  
ATOM    175  CG  GLU A  18      -0.871   2.351  12.137  1.00  0.00           C  
ATOM    176  CD  GLU A  18       0.276   2.310  11.139  1.00  0.00           C  
ATOM    177  OE1 GLU A  18       1.451   2.248  11.567  1.00  0.00           O  
ATOM    178  OE2 GLU A  18      -0.003   2.343   9.920  1.00  0.00           O  
ATOM    179  N   ASN A  19      -5.926   3.202  12.172  1.00  0.00           N  
ATOM    180  CA  ASN A  19      -7.084   3.755  11.479  1.00  0.00           C  
ATOM    181  C   ASN A  19      -6.805   3.954   9.992  1.00  0.00           C  
ATOM    182  CB  ASN A  19      -7.512   5.078  12.120  1.00  0.00           C  
ATOM    183  O   ASN A  19      -7.030   5.039   9.453  1.00  0.00           O  
ATOM    184  CG  ASN A  19      -9.002   5.329  12.000  1.00  0.00           C  
ATOM    185  ND2 ASN A  19      -9.457   6.458  12.532  1.00  0.00           N  
ATOM    186  OD1 ASN A  19      -9.738   4.516  11.436  1.00  0.00           O  
ATOM    187  N   LYS A  20      -5.971   3.196   9.414  1.00  0.00           N  
ATOM    188  CA  LYS A  20      -5.509   3.372   8.040  1.00  0.00           C  
ATOM    189  C   LYS A  20      -6.340   2.536   7.070  1.00  0.00           C  
ATOM    190  CB  LYS A  20      -4.031   3.001   7.918  1.00  0.00           C  
ATOM    191  O   LYS A  20      -6.702   1.398   7.375  1.00  0.00           O  
ATOM    192  CG  LYS A  20      -3.093   3.943   8.658  1.00  0.00           C  
ATOM    193  CD  LYS A  20      -1.634   3.645   8.338  1.00  0.00           C  
ATOM    194  CE  LYS A  20      -0.693   4.566   9.103  1.00  0.00           C  
ATOM    195  NZ  LYS A  20       0.739   4.288   8.781  1.00  0.00           N  
ATOM    196  N   THR A  21      -7.276   3.207   6.255  1.00  0.00           N  
ATOM    197  CA  THR A  21      -8.091   2.639   5.187  1.00  0.00           C  
ATOM    198  C   THR A  21      -7.211   2.031   4.099  1.00  0.00           C  
ATOM    199  CB  THR A  21      -9.018   3.701   4.567  1.00  0.00           C  
ATOM    200  O   THR A  21      -6.017   2.328   4.021  1.00  0.00           O  
ATOM    201  CG2 THR A  21      -9.975   4.272   5.608  1.00  0.00           C  
ATOM    202  OG1 THR A  21      -8.223   4.766   4.030  1.00  0.00           O  
ATOM    203  N   GLY A  22      -7.604   0.785   3.558  1.00  0.00           N  
ATOM    204  CA  GLY A  22      -6.978   0.195   2.385  1.00  0.00           C  
ATOM    205  C   GLY A  22      -6.342   1.222   1.468  1.00  0.00           C  
ATOM    206  O   GLY A  22      -5.265   0.987   0.915  1.00  0.00           O  
ATOM    207  N   PHE A  23      -6.797   2.379   1.297  1.00  0.00           N  
ATOM    208  CA  PHE A  23      -6.312   3.512   0.518  1.00  0.00           C  
ATOM    209  C   PHE A  23      -4.986   4.021   1.070  1.00  0.00           C  
ATOM    210  CB  PHE A  23      -7.346   4.642   0.509  1.00  0.00           C  
ATOM    211  O   PHE A  23      -4.046   4.269   0.312  1.00  0.00           O  
ATOM    212  CG  PHE A  23      -6.901   5.865  -0.247  1.00  0.00           C  
ATOM    213  CD1 PHE A  23      -6.446   6.990   0.430  1.00  0.00           C  
ATOM    214  CD2 PHE A  23      -6.938   5.890  -1.635  1.00  0.00           C  
ATOM    215  CE1 PHE A  23      -6.034   8.124  -0.267  1.00  0.00           C  
ATOM    216  CE2 PHE A  23      -6.528   7.019  -2.338  1.00  0.00           C  
ATOM    217  CZ  PHE A  23      -6.077   8.135  -1.652  1.00  0.00           C  
ATOM    218  N   TRP A  24      -4.736   4.146   2.329  1.00  0.00           N  
ATOM    219  CA  TRP A  24      -3.535   4.660   2.979  1.00  0.00           C  
ATOM    220  C   TRP A  24      -2.390   3.658   2.879  1.00  0.00           C  
ATOM    221  CB  TRP A  24      -3.817   4.988   4.448  1.00  0.00           C  
ATOM    222  O   TRP A  24      -1.231   4.045   2.714  1.00  0.00           O  
ATOM    223  CG  TRP A  24      -4.526   6.293   4.656  1.00  0.00           C  
ATOM    224  CD1 TRP A  24      -5.814   6.473   5.078  1.00  0.00           C  
ATOM    225  CD2 TRP A  24      -3.986   7.601   4.445  1.00  0.00           C  
ATOM    226  CE2 TRP A  24      -5.003   8.529   4.761  1.00  0.00           C  
ATOM    227  CE3 TRP A  24      -2.739   8.079   4.021  1.00  0.00           C  
ATOM    228  NE1 TRP A  24      -6.107   7.815   5.144  1.00  0.00           N  
ATOM    229  CH2 TRP A  24      -3.582  10.350   4.247  1.00  0.00           C  
ATOM    230  CZ2 TRP A  24      -4.811   9.909   4.665  1.00  0.00           C  
ATOM    231  CZ3 TRP A  24      -2.549   9.453   3.926  1.00  0.00           C  
ATOM    232  N   LEU A  25      -2.833   2.448   2.878  1.00  0.00           N  
ATOM    233  CA  LEU A  25      -1.880   1.361   2.680  1.00  0.00           C  
ATOM    234  C   LEU A  25      -1.348   1.358   1.251  1.00  0.00           C  
ATOM    235  CB  LEU A  25      -2.531   0.012   2.997  1.00  0.00           C  
ATOM    236  O   LEU A  25      -0.159   1.121   1.027  1.00  0.00           O  
ATOM    237  CG  LEU A  25      -2.764  -0.297   4.477  1.00  0.00           C  
ATOM    238  CD1 LEU A  25      -3.658  -1.523   4.627  1.00  0.00           C  
ATOM    239  CD2 LEU A  25      -1.435  -0.507   5.195  1.00  0.00           C  
ATOM    240  N   MET A  26      -2.201   1.648   0.240  1.00  0.00           N  
ATOM    241  CA  MET A  26      -1.841   1.787  -1.168  1.00  0.00           C  
ATOM    242  C   MET A  26      -0.933   2.994  -1.381  1.00  0.00           C  
ATOM    243  CB  MET A  26      -3.095   1.918  -2.034  1.00  0.00           C  
ATOM    244  O   MET A  26       0.046   2.916  -2.125  1.00  0.00           O  
ATOM    245  CG  MET A  26      -2.822   1.827  -3.527  1.00  0.00           C  
ATOM    246  SD  MET A  26      -4.328   2.112  -4.536  1.00  0.00           S  
ATOM    247  CE  MET A  26      -4.948   0.412  -4.673  1.00  0.00           C  
ATOM    248  N   ILE A  27      -1.122   4.081  -0.746  1.00  0.00           N  
ATOM    249  CA  ILE A  27      -0.325   5.301  -0.831  1.00  0.00           C  
ATOM    250  C   ILE A  27       1.043   5.068  -0.195  1.00  0.00           C  
ATOM    251  CB  ILE A  27      -1.038   6.490  -0.151  1.00  0.00           C  
ATOM    252  O   ILE A  27       2.067   5.491  -0.738  1.00  0.00           O  
ATOM    253  CG1 ILE A  27      -2.279   6.899  -0.952  1.00  0.00           C  
ATOM    254  CG2 ILE A  27      -0.078   7.672   0.014  1.00  0.00           C  
ATOM    255  CD1 ILE A  27      -3.087   8.020  -0.313  1.00  0.00           C  
ATOM    256  N   GLU A  28       1.065   4.387   0.938  1.00  0.00           N  
ATOM    257  CA  GLU A  28       2.323   4.081   1.613  1.00  0.00           C  
ATOM    258  C   GLU A  28       3.170   3.116   0.788  1.00  0.00           C  
ATOM    259  CB  GLU A  28       2.059   3.494   3.002  1.00  0.00           C  
ATOM    260  O   GLU A  28       4.391   3.264   0.711  1.00  0.00           O  
ATOM    261  CG  GLU A  28       1.682   4.534   4.047  1.00  0.00           C  
ATOM    262  CD  GLU A  28       1.483   3.945   5.435  1.00  0.00           C  
ATOM    263  OE1 GLU A  28       1.388   4.719   6.414  1.00  0.00           O  
ATOM    264  OE2 GLU A  28       1.423   2.700   5.543  1.00  0.00           O  
ATOM    265  N   CYS A  29       2.562   2.129   0.179  1.00  0.00           N  
ATOM    266  CA  CYS A  29       3.232   1.194  -0.718  1.00  0.00           C  
ATOM    267  C   CYS A  29       3.782   1.914  -1.943  1.00  0.00           C  
ATOM    268  CB  CYS A  29       2.273   0.087  -1.153  1.00  0.00           C  
ATOM    269  O   CYS A  29       4.912   1.659  -2.363  1.00  0.00           O  
ATOM    270  SG  CYS A  29       2.012  -1.186   0.102  1.00  0.00           S  
ATOM    271  N   TYR A  30       2.887   2.826  -2.496  1.00  0.00           N  
ATOM    272  CA  TYR A  30       3.313   3.622  -3.641  1.00  0.00           C  
ATOM    273  C   TYR A  30       4.463   4.548  -3.263  1.00  0.00           C  
ATOM    274  CB  TYR A  30       2.142   4.441  -4.192  1.00  0.00           C  
ATOM    275  O   TYR A  30       5.412   4.716  -4.033  1.00  0.00           O  
ATOM    276  CG  TYR A  30       2.460   5.167  -5.477  1.00  0.00           C  
ATOM    277  CD1 TYR A  30       2.753   6.529  -5.476  1.00  0.00           C  
ATOM    278  CD2 TYR A  30       2.468   4.493  -6.693  1.00  0.00           C  
ATOM    279  CE1 TYR A  30       3.045   7.202  -6.658  1.00  0.00           C  
ATOM    280  CE2 TYR A  30       2.758   5.156  -7.881  1.00  0.00           C  
ATOM    281  OH  TYR A  30       3.334   7.170  -9.026  1.00  0.00           O  
ATOM    282  CZ  TYR A  30       3.045   6.508  -7.853  1.00  0.00           C  
ATOM    283  N   GLY A  31       4.415   5.197  -2.112  1.00  0.00           N  
ATOM    284  CA  GLY A  31       5.486   6.060  -1.640  1.00  0.00           C  
ATOM    285  C   GLY A  31       6.811   5.339  -1.488  1.00  0.00           C  
ATOM    286  O   GLY A  31       7.861   5.876  -1.848  1.00  0.00           O  
ATOM    287  N   HIS A  32       6.851   4.111  -0.876  1.00  0.00           N  
ATOM    288  CA  HIS A  32       8.040   3.293  -0.662  1.00  0.00           C  
ATOM    289  C   HIS A  32       8.637   2.832  -1.987  1.00  0.00           C  
ATOM    290  CB  HIS A  32       7.707   2.083   0.213  1.00  0.00           C  
ATOM    291  O   HIS A  32       9.860   2.801  -2.144  1.00  0.00           O  
ATOM    292  CG  HIS A  32       7.642   2.399   1.674  1.00  0.00           C  
ATOM    293  CD2 HIS A  32       6.591   2.704   2.471  1.00  0.00           C  
ATOM    294  ND1 HIS A  32       8.759   2.426   2.480  1.00  0.00           N  
ATOM    295  CE1 HIS A  32       8.397   2.734   3.714  1.00  0.00           C  
ATOM    296  NE2 HIS A  32       7.087   2.907   3.735  1.00  0.00           N  
ATOM    297  N   ILE A  33       7.813   2.416  -3.030  1.00  0.00           N  
ATOM    298  CA  ILE A  33       8.231   2.012  -4.368  1.00  0.00           C  
ATOM    299  C   ILE A  33       8.865   3.198  -5.090  1.00  0.00           C  
ATOM    300  CB  ILE A  33       7.044   1.458  -5.187  1.00  0.00           C  
ATOM    301  O   ILE A  33       9.908   3.056  -5.733  1.00  0.00           O  
ATOM    302  CG1 ILE A  33       6.560   0.130  -4.594  1.00  0.00           C  
ATOM    303  CG2 ILE A  33       7.434   1.291  -6.658  1.00  0.00           C  
ATOM    304  CD1 ILE A  33       5.281  -0.401  -5.228  1.00  0.00           C  
ATOM    305  N   MET A  34       8.214   4.399  -4.946  1.00  0.00           N  
ATOM    306  CA  MET A  34       8.743   5.622  -5.544  1.00  0.00           C  
ATOM    307  C   MET A  34      10.066   6.016  -4.897  1.00  0.00           C  
ATOM    308  CB  MET A  34       7.735   6.765  -5.411  1.00  0.00           C  
ATOM    309  O   MET A  34      10.989   6.459  -5.583  1.00  0.00           O  
ATOM    310  CG  MET A  34       6.574   6.675  -6.389  1.00  0.00           C  
ATOM    311  SD  MET A  34       7.109   6.865  -8.134  1.00  0.00           S  
ATOM    312  CE  MET A  34       5.695   7.783  -8.804  1.00  0.00           C  
ATOM    313  N   ASP A  35      10.193   6.015  -3.614  1.00  0.00           N  
ATOM    314  CA  ASP A  35      11.424   6.276  -2.875  1.00  0.00           C  
ATOM    315  C   ASP A  35      12.534   5.318  -3.299  1.00  0.00           C  
ATOM    316  CB  ASP A  35      11.179   6.164  -1.368  1.00  0.00           C  
ATOM    317  O   ASP A  35      13.685   5.727  -3.467  1.00  0.00           O  
ATOM    318  CG  ASP A  35      12.254   6.845  -0.540  1.00  0.00           C  
ATOM    319  OD1 ASP A  35      12.713   7.944  -0.921  1.00  0.00           O  
ATOM    320  OD2 ASP A  35      12.649   6.277   0.501  1.00  0.00           O  
ATOM    321  N   TRP A  36      12.274   4.026  -3.340  1.00  0.00           N  
ATOM    322  CA  TRP A  36      13.204   3.014  -3.831  1.00  0.00           C  
ATOM    323  C   TRP A  36      13.664   3.340  -5.248  1.00  0.00           C  
ATOM    324  CB  TRP A  36      12.557   1.627  -3.797  1.00  0.00           C  
ATOM    325  O   TRP A  36      14.851   3.228  -5.564  1.00  0.00           O  
ATOM    326  CG  TRP A  36      13.461   0.522  -4.257  1.00  0.00           C  
ATOM    327  CD1 TRP A  36      14.587   0.065  -3.631  1.00  0.00           C  
ATOM    328  CD2 TRP A  36      13.315  -0.262  -5.445  1.00  0.00           C  
ATOM    329  CE2 TRP A  36      14.390  -1.178  -5.476  1.00  0.00           C  
ATOM    330  CE3 TRP A  36      12.378  -0.280  -6.487  1.00  0.00           C  
ATOM    331  NE1 TRP A  36      15.151  -0.958  -4.359  1.00  0.00           N  
ATOM    332  CH2 TRP A  36      13.623  -2.098  -7.517  1.00  0.00           C  
ATOM    333  CZ2 TRP A  36      14.554  -2.102  -6.510  1.00  0.00           C  
ATOM    334  CZ3 TRP A  36      12.543  -1.201  -7.515  1.00  0.00           C  
ATOM    335  N   CYS A  37      12.689   3.621  -6.207  1.00  0.00           N  
ATOM    336  CA  CYS A  37      12.993   3.954  -7.595  1.00  0.00           C  
ATOM    337  C   CYS A  37      13.908   5.170  -7.675  1.00  0.00           C  
ATOM    338  CB  CYS A  37      11.707   4.220  -8.376  1.00  0.00           C  
ATOM    339  O   CYS A  37      14.820   5.212  -8.504  1.00  0.00           O  
ATOM    340  SG  CYS A  37      10.742   2.732  -8.718  1.00  0.00           S  
ATOM    341  N   ILE A  38      13.618   6.199  -6.915  1.00  0.00           N  
ATOM    342  CA  ILE A  38      14.401   7.428  -6.851  1.00  0.00           C  
ATOM    343  C   ILE A  38      15.810   7.117  -6.351  1.00  0.00           C  
ATOM    344  CB  ILE A  38      13.730   8.480  -5.940  1.00  0.00           C  
ATOM    345  O   ILE A  38      16.794   7.635  -6.885  1.00  0.00           O  
ATOM    346  CG1 ILE A  38      12.452   9.016  -6.596  1.00  0.00           C  
ATOM    347  CG2 ILE A  38      14.702   9.620  -5.624  1.00  0.00           C  
ATOM    348  CD1 ILE A  38      11.605   9.888  -5.679  1.00  0.00           C  
ATOM    349  N   LYS A  39      15.921   6.367  -5.307  1.00  0.00           N  
ATOM    350  CA  LYS A  39      17.210   5.971  -4.747  1.00  0.00           C  
ATOM    351  C   LYS A  39      18.009   5.134  -5.742  1.00  0.00           C  
ATOM    352  CB  LYS A  39      17.014   5.191  -3.446  1.00  0.00           C  
ATOM    353  O   LYS A  39      19.231   5.267  -5.832  1.00  0.00           O  
ATOM    354  CG  LYS A  39      16.635   6.060  -2.255  1.00  0.00           C  
ATOM    355  CD  LYS A  39      16.478   5.231  -0.986  1.00  0.00           C  
ATOM    356  CE  LYS A  39      16.037   6.089   0.192  1.00  0.00           C  
ATOM    357  NZ  LYS A  39      15.831   5.272   1.425  1.00  0.00           N  
ATOM    358  N   MET A  40      17.386   4.217  -6.487  1.00  0.00           N  
ATOM    359  CA  MET A  40      18.030   3.431  -7.536  1.00  0.00           C  
ATOM    360  C   MET A  40      18.493   4.327  -8.680  1.00  0.00           C  
ATOM    361  CB  MET A  40      17.077   2.357  -8.065  1.00  0.00           C  
ATOM    362  O   MET A  40      19.555   4.098  -9.262  1.00  0.00           O  
ATOM    363  CG  MET A  40      16.905   1.174  -7.127  1.00  0.00           C  
ATOM    364  SD  MET A  40      18.361   0.058  -7.128  1.00  0.00           S  
ATOM    365  CE  MET A  40      17.720  -1.306  -6.118  1.00  0.00           C  
ATOM    366  N   ASP A  41      17.633   5.243  -9.025  1.00  0.00           N  
ATOM    367  CA  ASP A  41      17.941   6.218 -10.066  1.00  0.00           C  
ATOM    368  C   ASP A  41      19.101   7.119  -9.648  1.00  0.00           C  
ATOM    369  CB  ASP A  41      16.708   7.065 -10.391  1.00  0.00           C  
ATOM    370  O   ASP A  41      19.963   7.450 -10.465  1.00  0.00           O  
ATOM    371  CG  ASP A  41      16.866   7.879 -11.663  1.00  0.00           C  
ATOM    372  OD1 ASP A  41      17.095   7.289 -12.740  1.00  0.00           O  
ATOM    373  OD2 ASP A  41      16.765   9.123 -11.586  1.00  0.00           O  
ATOM    374  N   GLN A  42      19.111   7.555  -8.389  1.00  0.00           N  
ATOM    375  CA  GLN A  42      20.214   8.347  -7.855  1.00  0.00           C  
ATOM    376  C   GLN A  42      21.510   7.541  -7.832  1.00  0.00           C  
ATOM    377  CB  GLN A  42      19.883   8.848  -6.448  1.00  0.00           C  
ATOM    378  O   GLN A  42      22.591   8.086  -8.063  1.00  0.00           O  
ATOM    379  CG  GLN A  42      18.848   9.965  -6.421  1.00  0.00           C  
ATOM    380  CD  GLN A  42      18.551  10.456  -5.017  1.00  0.00           C  
ATOM    381  NE2 GLN A  42      17.945  11.634  -4.917  1.00  0.00           N  
ATOM    382  OE1 GLN A  42      18.862   9.781  -4.030  1.00  0.00           O  
ATOM    383  N   ASN A  43      21.459   6.305  -7.427  1.00  0.00           N  
ATOM    384  CA  ASN A  43      22.596   5.392  -7.373  1.00  0.00           C  
ATOM    385  C   ASN A  43      23.134   5.084  -8.767  1.00  0.00           C  
ATOM    386  CB  ASN A  43      22.212   4.098  -6.653  1.00  0.00           C  
ATOM    387  O   ASN A  43      24.340   4.901  -8.946  1.00  0.00           O  
ATOM    388  CG  ASN A  43      22.139   4.266  -5.148  1.00  0.00           C  
ATOM    389  ND2 ASN A  43      21.489   3.322  -4.477  1.00  0.00           N  
ATOM    390  OD1 ASN A  43      22.660   5.237  -4.593  1.00  0.00           O  
ATOM    391  N   MET A  44      22.324   4.864  -9.725  1.00  0.00           N  
ATOM    392  CA  MET A  44      22.681   4.630 -11.121  1.00  0.00           C  
ATOM    393  C   MET A  44      23.282   5.884 -11.747  1.00  0.00           C  
ATOM    394  CB  MET A  44      21.457   4.181 -11.921  1.00  0.00           C  
ATOM    395  O   MET A  44      24.239   5.800 -12.519  1.00  0.00           O  
ATOM    396  CG  MET A  44      21.211   2.682 -11.875  1.00  0.00           C  
ATOM    397  SD  MET A  44      20.045   2.120 -13.176  1.00  0.00           S  
ATOM    398  CE  MET A  44      21.147   2.127 -14.618  1.00  0.00           C  
ATOM    399  N   PHE A  45      22.744   7.097 -11.517  1.00  0.00           N  
ATOM    400  CA  PHE A  45      23.251   8.382 -11.983  1.00  0.00           C  
ATOM    401  C   PHE A  45      24.580   8.714 -11.316  1.00  0.00           C  
ATOM    402  CB  PHE A  45      22.234   9.494 -11.709  1.00  0.00           C  
ATOM    403  O   PHE A  45      25.501   9.210 -11.968  1.00  0.00           O  
ATOM    404  CG  PHE A  45      22.513  10.770 -12.456  1.00  0.00           C  
ATOM    405  CD1 PHE A  45      23.138  11.839 -11.826  1.00  0.00           C  
ATOM    406  CD2 PHE A  45      22.150  10.900 -13.791  1.00  0.00           C  
ATOM    407  CE1 PHE A  45      23.397  13.021 -12.516  1.00  0.00           C  
ATOM    408  CE2 PHE A  45      22.406  12.078 -14.486  1.00  0.00           C  
ATOM    409  CZ  PHE A  45      23.029  13.138 -13.847  1.00  0.00           C  
ATOM    410  N   SER A  46      24.837   8.487 -10.005  1.00  0.00           N  
ATOM    411  CA  SER A  46      26.074   8.654  -9.249  1.00  0.00           C  
ATOM    412  C   SER A  46      27.146   7.676  -9.722  1.00  0.00           C  
ATOM    413  CB  SER A  46      25.820   8.461  -7.754  1.00  0.00           C  
ATOM    414  O   SER A  46      28.328   8.021  -9.773  1.00  0.00           O  
ATOM    415  OG  SER A  46      25.057   9.534  -7.231  1.00  0.00           O  
ATOM    416  N   ASN A  47      26.787   6.369 -10.129  1.00  0.00           N  
ATOM    417  CA  ASN A  47      27.664   5.338 -10.676  1.00  0.00           C  
ATOM    418  C   ASN A  47      27.979   5.593 -12.147  1.00  0.00           C  
ATOM    419  CB  ASN A  47      27.039   3.953 -10.499  1.00  0.00           C  
ATOM    420  O   ASN A  47      29.062   5.250 -12.623  1.00  0.00           O  
ATOM    421  CG  ASN A  47      27.415   3.307  -9.180  1.00  0.00           C  
ATOM    422  ND2 ASN A  47      26.693   2.256  -8.807  1.00  0.00           N  
ATOM    423  OD1 ASN A  47      28.345   3.749  -8.501  1.00  0.00           O  
ATOM    424  N   TRP A  48      27.164   6.151 -12.911  1.00  0.00           N  
ATOM    425  CA  TRP A  48      27.329   6.558 -14.303  1.00  0.00           C  
ATOM    426  C   TRP A  48      28.155   7.836 -14.402  1.00  0.00           C  
ATOM    427  CB  TRP A  48      25.965   6.764 -14.968  1.00  0.00           C  
ATOM    428  O   TRP A  48      28.976   7.983 -15.310  1.00  0.00           O  
ATOM    429  CG  TRP A  48      26.015   6.775 -16.467  1.00  0.00           C  
ATOM    430  CD1 TRP A  48      26.366   5.739 -17.287  1.00  0.00           C  
ATOM    431  CD2 TRP A  48      25.707   7.879 -17.324  1.00  0.00           C  
ATOM    432  CE2 TRP A  48      25.892   7.440 -18.653  1.00  0.00           C  
ATOM    433  CE3 TRP A  48      25.291   9.197 -17.096  1.00  0.00           C  
ATOM    434  NE1 TRP A  48      26.294   6.133 -18.603  1.00  0.00           N  
ATOM    435  CH2 TRP A  48      25.269   9.560 -19.501  1.00  0.00           C  
ATOM    436  CZ2 TRP A  48      25.676   8.275 -19.752  1.00  0.00           C  
ATOM    437  CZ3 TRP A  48      25.076  10.027 -18.190  1.00  0.00           C  
ATOM    438  N   MET A  49      28.227   8.967 -13.571  1.00  0.00           N  
ATOM    439  CA  MET A  49      29.065  10.161 -13.503  1.00  0.00           C  
ATOM    440  C   MET A  49      30.361   9.874 -12.751  1.00  0.00           C  
ATOM    441  CB  MET A  49      28.312  11.309 -12.830  1.00  0.00           C  
ATOM    442  O   MET A  49      31.420  10.389 -13.113  1.00  0.00           O  
ATOM    443  CG  MET A  49      27.380  12.063 -13.764  1.00  0.00           C  
ATOM    444  SD  MET A  49      27.185  13.825 -13.292  1.00  0.00           S  
ATOM    445  CE  MET A  49      25.429  13.842 -12.836  1.00  0.00           C  
TER     446      MET A  49                                                      
ENDMDL                                                                          
END                                                                             
