# Supplementary material for: AlphaDesign: a de novo protein design framework based on AlphaFold
Source: Mol Syst Biol. 2025 Jun 17;21(9):1166–89. doi: 10.1038/s44320-025-00119-z (PMC12405559; doi:10.1038/s44320-025-00119-z)
Supplement: Supplementary file 4 — Source data Fig. 2 [file 44320_2025_119_MOESM4_ESM.zip › Figure_2/2C/prediction_confmer-50-nr2-run1_result_28.0.pdb]

MODEL     1                                                                     
ATOM      1  N   MET A   0     -10.291   9.880  11.164  1.00 77.95           N  
ATOM      2  CA  MET A   0      -9.059  10.538  11.590  1.00 77.95           C  
ATOM      3  C   MET A   0      -7.942   9.521  11.799  1.00 77.95           C  
ATOM      4  CB  MET A   0      -9.290  11.332  12.877  1.00 77.95           C  
ATOM      5  O   MET A   0      -8.199   8.385  12.203  1.00 77.95           O  
ATOM      6  CG  MET A   0     -10.225  12.518  12.706  1.00 77.95           C  
ATOM      7  SD  MET A   0     -10.189  13.656  14.146  1.00 77.95           S  
ATOM      8  CE  MET A   0     -11.500  14.816  13.669  1.00 77.95           C  
ATOM      9  N   LEU A   1      -6.602   9.932  11.277  1.00 85.45           N  
ATOM     10  CA  LEU A   1      -5.439   9.071  11.459  1.00 85.45           C  
ATOM     11  C   LEU A   1      -5.016   9.031  12.924  1.00 85.45           C  
ATOM     12  CB  LEU A   1      -4.273   9.554  10.592  1.00 85.45           C  
ATOM     13  O   LEU A   1      -4.634  10.057  13.492  1.00 85.45           O  
ATOM     14  CG  LEU A   1      -3.030   8.664  10.571  1.00 85.45           C  
ATOM     15  CD1 LEU A   1      -3.321   7.365   9.827  1.00 85.45           C  
ATOM     16  CD2 LEU A   1      -1.856   9.400   9.933  1.00 85.45           C  
ATOM     17  N   ALA A   2      -5.248   7.905  13.557  1.00 84.82           N  
ATOM     18  CA  ALA A   2      -5.010   7.733  14.987  1.00 84.82           C  
ATOM     19  C   ALA A   2      -3.547   7.399  15.265  1.00 84.82           C  
ATOM     20  CB  ALA A   2      -5.918   6.642  15.550  1.00 84.82           C  
ATOM     21  O   ALA A   2      -2.963   7.895  16.231  1.00 84.82           O  
ATOM     22  N   ASP A   3      -2.930   6.636  14.357  1.00 91.34           N  
ATOM     23  CA  ASP A   3      -1.542   6.222  14.542  1.00 91.34           C  
ATOM     24  C   ASP A   3      -0.951   5.682  13.242  1.00 91.34           C  
ATOM     25  CB  ASP A   3      -1.440   5.167  15.645  1.00 91.34           C  
ATOM     26  O   ASP A   3      -1.669   5.112  12.417  1.00 91.34           O  
ATOM     27  CG  ASP A   3      -0.041   5.049  16.226  1.00 91.34           C  
ATOM     28  OD1 ASP A   3       0.502   6.062  16.717  1.00 91.34           O  
ATOM     29  OD2 ASP A   3       0.524   3.935  16.188  1.00 91.34           O  
ATOM     30  N   VAL A   4       0.429   6.020  13.143  1.00 91.41           N  
ATOM     31  CA  VAL A   4       1.155   5.492  11.992  1.00 91.41           C  
ATOM     32  C   VAL A   4       2.466   4.860  12.454  1.00 91.41           C  
ATOM     33  CB  VAL A   4       1.433   6.592  10.943  1.00 91.41           C  
ATOM     34  O   VAL A   4       3.199   5.448  13.252  1.00 91.41           O  
ATOM     35  CG1 VAL A   4       2.247   6.032   9.778  1.00 91.41           C  
ATOM     36  CG2 VAL A   4       0.122   7.195  10.443  1.00 91.41           C  
ATOM     37  N   SER A   5       2.629   3.600  12.064  1.00 91.97           N  
ATOM     38  CA  SER A   5       3.877   2.912  12.376  1.00 91.97           C  
ATOM     39  C   SER A   5       4.569   2.420  11.110  1.00 91.97           C  
ATOM     40  CB  SER A   5       3.619   1.734  13.317  1.00 91.97           C  
ATOM     41  O   SER A   5       3.938   1.799  10.252  1.00 91.97           O  
ATOM     42  OG  SER A   5       3.086   2.183  14.551  1.00 91.97           O  
ATOM     43  N   LEU A   6       5.841   2.873  11.063  1.00 92.12           N  
ATOM     44  CA  LEU A   6       6.651   2.445   9.927  1.00 92.12           C  
ATOM     45  C   LEU A   6       7.793   1.544  10.384  1.00 92.12           C  
ATOM     46  CB  LEU A   6       7.210   3.659   9.180  1.00 92.12           C  
ATOM     47  O   LEU A   6       8.551   1.904  11.287  1.00 92.12           O  
ATOM     48  CG  LEU A   6       8.016   3.363   7.914  1.00 92.12           C  
ATOM     49  CD1 LEU A   6       7.630   4.332   6.802  1.00 92.12           C  
ATOM     50  CD2 LEU A   6       9.512   3.440   8.202  1.00 92.12           C  
ATOM     51  N   GLU A   7       7.801   0.408   9.789  1.00 92.47           N  
ATOM     52  CA  GLU A   7       8.836  -0.571  10.105  1.00 92.47           C  
ATOM     53  C   GLU A   7       9.593  -0.999   8.851  1.00 92.47           C  
ATOM     54  CB  GLU A   7       8.227  -1.794  10.795  1.00 92.47           C  
ATOM     55  O   GLU A   7       8.981  -1.373   7.848  1.00 92.47           O  
ATOM     56  CG  GLU A   7       9.259  -2.763  11.355  1.00 92.47           C  
ATOM     57  CD  GLU A   7       8.639  -3.951  12.073  1.00 92.47           C  
ATOM     58  OE1 GLU A   7       9.366  -4.671  12.794  1.00 92.47           O  
ATOM     59  OE2 GLU A   7       7.416  -4.164  11.913  1.00 92.47           O  
ATOM     60  N   GLU A   8      10.897  -0.843   8.902  1.00 91.85           N  
ATOM     61  CA  GLU A   8      11.724  -1.314   7.796  1.00 91.85           C  
ATOM     62  C   GLU A   8      12.237  -2.728   8.052  1.00 91.85           C  
ATOM     63  CB  GLU A   8      12.901  -0.362   7.562  1.00 91.85           C  
ATOM     64  O   GLU A   8      12.821  -3.001   9.103  1.00 91.85           O  
ATOM     65  CG  GLU A   8      12.483   1.043   7.152  1.00 91.85           C  
ATOM     66  CD  GLU A   8      13.662   1.974   6.915  1.00 91.85           C  
ATOM     67  OE1 GLU A   8      14.052   2.172   5.742  1.00 91.85           O  
ATOM     68  OE2 GLU A   8      14.199   2.508   7.911  1.00 91.85           O  
ATOM     69  N   ILE A   9      11.913  -3.587   7.127  1.00 89.91           N  
ATOM     70  CA  ILE A   9      12.343  -4.975   7.253  1.00 89.91           C  
ATOM     71  C   ILE A   9      13.190  -5.366   6.044  1.00 89.91           C  
ATOM     72  CB  ILE A   9      11.137  -5.930   7.394  1.00 89.91           C  
ATOM     73  O   ILE A   9      12.672  -5.499   4.933  1.00 89.91           O  
ATOM     74  CG1 ILE A   9      10.190  -5.436   8.494  1.00 89.91           C  
ATOM     75  CG2 ILE A   9      11.609  -7.359   7.679  1.00 89.91           C  
ATOM     76  CD1 ILE A   9       8.823  -6.106   8.480  1.00 89.91           C  
ATOM     77  N   GLU A  10      14.493  -5.572   6.256  1.00 87.29           N  
ATOM     78  CA  GLU A  10      15.501  -5.976   5.281  1.00 87.29           C  
ATOM     79  C   GLU A  10      15.206  -5.386   3.905  1.00 87.29           C  
ATOM     80  CB  GLU A  10      15.583  -7.502   5.193  1.00 87.29           C  
ATOM     81  O   GLU A  10      15.845  -4.417   3.489  1.00 87.29           O  
ATOM     82  CG  GLU A  10      16.853  -8.013   4.527  1.00 87.29           C  
ATOM     83  CD  GLU A  10      16.995  -9.525   4.587  1.00 87.29           C  
ATOM     84  OE1 GLU A  10      16.667 -10.206   3.589  1.00 87.29           O  
ATOM     85  OE2 GLU A  10      17.437 -10.034   5.641  1.00 87.29           O  
ATOM     86  N   ASP A  11      14.225  -6.011   3.169  1.00 89.08           N  
ATOM     87  CA  ASP A  11      13.970  -5.608   1.790  1.00 89.08           C  
ATOM     88  C   ASP A  11      12.549  -5.070   1.629  1.00 89.08           C  
ATOM     89  CB  ASP A  11      14.199  -6.782   0.836  1.00 89.08           C  
ATOM     90  O   ASP A  11      12.079  -4.872   0.507  1.00 89.08           O  
ATOM     91  CG  ASP A  11      15.224  -7.775   1.354  1.00 89.08           C  
ATOM     92  OD1 ASP A  11      16.357  -7.364   1.687  1.00 89.08           O  
ATOM     93  OD2 ASP A  11      14.898  -8.980   1.427  1.00 89.08           O  
ATOM     94  N   GLU A  12      11.860  -4.812   2.825  1.00 92.94           N  
ATOM     95  CA  GLU A  12      10.479  -4.342   2.768  1.00 92.94           C  
ATOM     96  C   GLU A  12      10.227  -3.242   3.795  1.00 92.94           C  
ATOM     97  CB  GLU A  12       9.506  -5.503   2.991  1.00 92.94           C  
ATOM     98  O   GLU A  12      10.946  -3.140   4.792  1.00 92.94           O  
ATOM     99  CG  GLU A  12       9.640  -6.623   1.969  1.00 92.94           C  
ATOM    100  CD  GLU A  12       8.773  -7.831   2.286  1.00 92.94           C  
ATOM    101  OE1 GLU A  12       7.823  -8.113   1.521  1.00 92.94           O  
ATOM    102  OE2 GLU A  12       9.046  -8.500   3.308  1.00 92.94           O  
ATOM    103  N   ILE A  13       9.265  -2.532   3.451  1.00 92.05           N  
ATOM    104  CA  ILE A  13       8.754  -1.530   4.380  1.00 92.05           C  
ATOM    105  C   ILE A  13       7.331  -1.893   4.800  1.00 92.05           C  
ATOM    106  CB  ILE A  13       8.785  -0.115   3.759  1.00 92.05           C  
ATOM    107  O   ILE A  13       6.494  -2.224   3.957  1.00 92.05           O  
ATOM    108  CG1 ILE A  13      10.221   0.273   3.387  1.00 92.05           C  
ATOM    109  CG2 ILE A  13       8.171   0.909   4.717  1.00 92.05           C  
ATOM    110  CD1 ILE A  13      10.323   1.549   2.563  1.00 92.05           C  
ATOM    111  N   ARG A  14       7.209  -1.980   6.116  1.00 93.58           N  
ATOM    112  CA  ARG A  14       5.869  -2.244   6.630  1.00 93.58           C  
ATOM    113  C   ARG A  14       5.259  -0.987   7.242  1.00 93.58           C  
ATOM    114  CB  ARG A  14       5.903  -3.369   7.667  1.00 93.58           C  
ATOM    115  O   ARG A  14       5.817  -0.414   8.180  1.00 93.58           O  
ATOM    116  CG  ARG A  14       4.527  -3.870   8.077  1.00 93.58           C  
ATOM    117  CD  ARG A  14       4.619  -5.062   9.020  1.00 93.58           C  
ATOM    118  NE  ARG A  14       5.059  -6.268   8.323  1.00 93.58           N  
ATOM    119  NH1 ARG A  14       5.616  -7.425  10.243  1.00 93.58           N  
ATOM    120  NH2 ARG A  14       5.894  -8.403   8.189  1.00 93.58           N  
ATOM    121  CZ  ARG A  14       5.522  -7.362   8.920  1.00 93.58           C  
ATOM    122  N   LEU A  15       4.104  -0.564   6.652  1.00 92.96           N  
ATOM    123  CA  LEU A  15       3.383   0.605   7.141  1.00 92.96           C  
ATOM    124  C   LEU A  15       2.075   0.196   7.810  1.00 92.96           C  
ATOM    125  CB  LEU A  15       3.100   1.580   5.995  1.00 92.96           C  
ATOM    126  O   LEU A  15       1.251  -0.491   7.203  1.00 92.96           O  
ATOM    127  CG  LEU A  15       2.439   2.905   6.379  1.00 92.96           C  
ATOM    128  CD1 LEU A  15       3.404   3.763   7.190  1.00 92.96           C  
ATOM    129  CD2 LEU A  15       1.971   3.649   5.133  1.00 92.96           C  
ATOM    130  N   ARG A  16       2.001   0.564   9.123  1.00 93.86           N  
ATOM    131  CA  ARG A  16       0.777   0.278   9.865  1.00 93.86           C  
ATOM    132  C   ARG A  16       0.023   1.562  10.193  1.00 93.86           C  
ATOM    133  CB  ARG A  16       1.095  -0.487  11.152  1.00 93.86           C  
ATOM    134  O   ARG A  16       0.581   2.478  10.799  1.00 93.86           O  
ATOM    135  CG  ARG A  16       1.563  -1.914  10.920  1.00 93.86           C  
ATOM    136  CD  ARG A  16       1.811  -2.646  12.232  1.00 93.86           C  
ATOM    137  NE  ARG A  16       2.429  -3.951  12.013  1.00 93.86           N  
ATOM    138  NH1 ARG A  16       3.558  -3.984  14.029  1.00 93.86           N  
ATOM    139  NH2 ARG A  16       3.752  -5.743  12.571  1.00 93.86           N  
ATOM    140  CZ  ARG A  16       3.245  -4.556  12.871  1.00 93.86           C  
ATOM    141  N   LEU A  17      -1.253   1.600   9.665  1.00 92.92           N  
ATOM    142  CA  LEU A  17      -2.076   2.779   9.913  1.00 92.92           C  
ATOM    143  C   LEU A  17      -3.280   2.429  10.780  1.00 92.92           C  
ATOM    144  CB  LEU A  17      -2.545   3.393   8.591  1.00 92.92           C  
ATOM    145  O   LEU A  17      -3.940   1.412  10.553  1.00 92.92           O  
ATOM    146  CG  LEU A  17      -1.450   3.761   7.588  1.00 92.92           C  
ATOM    147  CD1 LEU A  17      -2.036   3.881   6.185  1.00 92.92           C  
ATOM    148  CD2 LEU A  17      -0.763   5.059   7.999  1.00 92.92           C  
ATOM    149  N   ARG A  18      -3.381   3.228  11.819  1.00 93.70           N  
ATOM    150  CA  ARG A  18      -4.598   3.142  12.618  1.00 93.70           C  
ATOM    151  C   ARG A  18      -5.544   4.296  12.302  1.00 93.70           C  
ATOM    152  CB  ARG A  18      -4.262   3.135  14.111  1.00 93.70           C  
ATOM    153  O   ARG A  18      -5.215   5.459  12.542  1.00 93.70           O  
ATOM    154  CG  ARG A  18      -5.430   2.744  15.003  1.00 93.70           C  
ATOM    155  CD  ARG A  18      -5.033   2.719  16.473  1.00 93.70           C  
ATOM    156  NE  ARG A  18      -5.827   3.656  17.262  1.00 93.70           N  
ATOM    157  NH1 ARG A  18      -4.930   3.026  19.295  1.00 93.70           N  
ATOM    158  NH2 ARG A  18      -6.529   4.666  19.202  1.00 93.70           N  
ATOM    159  CZ  ARG A  18      -5.760   3.780  18.584  1.00 93.70           C  
ATOM    160  N   LEU A  19      -6.737   3.889  11.694  1.00 93.25           N  
ATOM    161  CA  LEU A  19      -7.709   4.895  11.281  1.00 93.25           C  
ATOM    162  C   LEU A  19      -8.985   4.790  12.110  1.00 93.25           C  
ATOM    163  CB  LEU A  19      -8.039   4.742   9.794  1.00 93.25           C  
ATOM    164  O   LEU A  19      -9.531   3.698  12.281  1.00 93.25           O  
ATOM    165  CG  LEU A  19      -6.851   4.748   8.831  1.00 93.25           C  
ATOM    166  CD1 LEU A  19      -7.297   4.328   7.435  1.00 93.25           C  
ATOM    167  CD2 LEU A  19      -6.197   6.125   8.798  1.00 93.25           C  
ATOM    168  N   GLU A  20      -9.400   5.927  12.765  1.00 92.56           N  
ATOM    169  CA  GLU A  20     -10.621   5.960  13.565  1.00 92.56           C  
ATOM    170  C   GLU A  20     -11.645   6.921  12.968  1.00 92.56           C  
ATOM    171  CB  GLU A  20     -10.307   6.358  15.010  1.00 92.56           C  
ATOM    172  O   GLU A  20     -11.279   7.894  12.306  1.00 92.56           O  
ATOM    173  CG  GLU A  20      -9.360   5.400  15.719  1.00 92.56           C  
ATOM    174  CD  GLU A  20      -8.976   5.861  17.116  1.00 92.56           C  
ATOM    175  OE1 GLU A  20      -8.638   5.006  17.966  1.00 92.56           O  
ATOM    176  OE2 GLU A  20      -9.015   7.087  17.363  1.00 92.56           O  
ATOM    177  N   ASP A  21     -12.861   6.607  13.054  1.00 90.37           N  
ATOM    178  CA  ASP A  21     -13.938   7.518  12.681  1.00 90.37           C  
ATOM    179  C   ASP A  21     -14.006   7.698  11.167  1.00 90.37           C  
ATOM    180  CB  ASP A  21     -13.754   8.875  13.364  1.00 90.37           C  
ATOM    181  O   ASP A  21     -14.261   8.801  10.678  1.00 90.37           O  
ATOM    182  CG  ASP A  21     -13.987   8.821  14.864  1.00 90.37           C  
ATOM    183  OD1 ASP A  21     -14.863   8.053  15.318  1.00 90.37           O  
ATOM    184  OD2 ASP A  21     -13.291   9.554  15.598  1.00 90.37           O  
ATOM    185  N   LEU A  22     -13.540   6.736  10.367  1.00 90.95           N  
ATOM    186  CA  LEU A  22     -13.607   6.752   8.910  1.00 90.95           C  
ATOM    187  C   LEU A  22     -14.465   5.603   8.392  1.00 90.95           C  
ATOM    188  CB  LEU A  22     -12.202   6.668   8.307  1.00 90.95           C  
ATOM    189  O   LEU A  22     -14.519   4.536   9.009  1.00 90.95           O  
ATOM    190  CG  LEU A  22     -11.276   7.855   8.578  1.00 90.95           C  
ATOM    191  CD1 LEU A  22      -9.851   7.524   8.146  1.00 90.95           C  
ATOM    192  CD2 LEU A  22     -11.782   9.102   7.861  1.00 90.95           C  
ATOM    193  N   ASP A  23     -15.171   5.860   7.360  1.00 91.28           N  
ATOM    194  CA  ASP A  23     -15.951   4.801   6.727  1.00 91.28           C  
ATOM    195  C   ASP A  23     -15.076   3.947   5.812  1.00 91.28           C  
ATOM    196  CB  ASP A  23     -17.118   5.394   5.936  1.00 91.28           C  
ATOM    197  O   ASP A  23     -13.987   4.367   5.417  1.00 91.28           O  
ATOM    198  CG  ASP A  23     -16.668   6.306   4.808  1.00 91.28           C  
ATOM    199  OD1 ASP A  23     -16.802   5.924   3.625  1.00 91.28           O  
ATOM    200  OD2 ASP A  23     -16.173   7.414   5.105  1.00 91.28           O  
ATOM    201  N   GLU A  24     -15.509   2.768   5.557  1.00 90.00           N  
ATOM    202  CA  GLU A  24     -14.777   1.788   4.759  1.00 90.00           C  
ATOM    203  C   GLU A  24     -14.362   2.374   3.412  1.00 90.00           C  
ATOM    204  CB  GLU A  24     -15.621   0.529   4.547  1.00 90.00           C  
ATOM    205  O   GLU A  24     -13.231   2.174   2.964  1.00 90.00           O  
ATOM    206  CG  GLU A  24     -14.880  -0.596   3.839  1.00 90.00           C  
ATOM    207  CD  GLU A  24     -15.703  -1.868   3.710  1.00 90.00           C  
ATOM    208  OE1 GLU A  24     -15.227  -2.837   3.076  1.00 90.00           O  
ATOM    209  OE2 GLU A  24     -16.833  -1.896   4.247  1.00 90.00           O  
ATOM    210  N   GLU A  25     -15.231   3.082   2.729  1.00 92.67           N  
ATOM    211  CA  GLU A  25     -14.945   3.687   1.432  1.00 92.67           C  
ATOM    212  C   GLU A  25     -13.782   4.670   1.525  1.00 92.67           C  
ATOM    213  CB  GLU A  25     -16.188   4.394   0.883  1.00 92.67           C  
ATOM    214  O   GLU A  25     -12.918   4.703   0.646  1.00 92.67           O  
ATOM    215  CG  GLU A  25     -16.030   4.893  -0.546  1.00 92.67           C  
ATOM    216  CD  GLU A  25     -17.267   5.602  -1.074  1.00 92.67           C  
ATOM    217  OE1 GLU A  25     -17.192   6.231  -2.153  1.00 92.67           O  
ATOM    218  OE2 GLU A  25     -18.320   5.528  -0.402  1.00 92.67           O  
ATOM    219  N   THR A  26     -13.805   5.473   2.507  1.00 92.99           N  
ATOM    220  CA  THR A  26     -12.766   6.473   2.724  1.00 92.99           C  
ATOM    221  C   THR A  26     -11.418   5.805   2.984  1.00 92.99           C  
ATOM    222  CB  THR A  26     -13.118   7.398   3.904  1.00 92.99           C  
ATOM    223  O   THR A  26     -10.392   6.240   2.458  1.00 92.99           O  
ATOM    224  CG2 THR A  26     -12.057   8.476   4.094  1.00 92.99           C  
ATOM    225  OG1 THR A  26     -14.381   8.026   3.650  1.00 92.99           O  
ATOM    226  N   VAL A  27     -11.446   4.776   3.813  1.00 91.18           N  
ATOM    227  CA  VAL A  27     -10.242   4.026   4.154  1.00 91.18           C  
ATOM    228  C   VAL A  27      -9.661   3.383   2.897  1.00 91.18           C  
ATOM    229  CB  VAL A  27     -10.528   2.947   5.221  1.00 91.18           C  
ATOM    230  O   VAL A  27      -8.458   3.477   2.643  1.00 91.18           O  
ATOM    231  CG1 VAL A  27      -9.300   2.066   5.441  1.00 91.18           C  
ATOM    232  CG2 VAL A  27     -10.965   3.597   6.533  1.00 91.18           C  
ATOM    233  N   GLU A  28     -10.489   2.802   2.142  1.00 91.82           N  
ATOM    234  CA  GLU A  28     -10.058   2.173   0.897  1.00 91.82           C  
ATOM    235  C   GLU A  28      -9.431   3.193  -0.049  1.00 91.82           C  
ATOM    236  CB  GLU A  28     -11.234   1.473   0.212  1.00 91.82           C  
ATOM    237  O   GLU A  28      -8.407   2.918  -0.677  1.00 91.82           O  
ATOM    238  CG  GLU A  28     -11.681   0.196   0.910  1.00 91.82           C  
ATOM    239  CD  GLU A  28     -12.801  -0.526   0.178  1.00 91.82           C  
ATOM    240  OE1 GLU A  28     -13.234  -1.605   0.645  1.00 91.82           O  
ATOM    241  OE2 GLU A  28     -13.249  -0.010  -0.870  1.00 91.82           O  
ATOM    242  N   ARG A  29     -10.058   4.251  -0.237  1.00 93.30           N  
ATOM    243  CA  ARG A  29      -9.541   5.323  -1.082  1.00 93.30           C  
ATOM    244  C   ARG A  29      -8.183   5.806  -0.584  1.00 93.30           C  
ATOM    245  CB  ARG A  29     -10.527   6.492  -1.132  1.00 93.30           C  
ATOM    246  O   ARG A  29      -7.266   6.026  -1.379  1.00 93.30           O  
ATOM    247  CG  ARG A  29     -10.175   7.550  -2.165  1.00 93.30           C  
ATOM    248  CD  ARG A  29     -11.273   8.597  -2.295  1.00 93.30           C  
ATOM    249  NE  ARG A  29     -11.475   9.324  -1.045  1.00 93.30           N  
ATOM    250  NH1 ARG A  29     -12.931  10.877  -1.942  1.00 93.30           N  
ATOM    251  NH2 ARG A  29     -12.370  10.974   0.278  1.00 93.30           N  
ATOM    252  CZ  ARG A  29     -12.258  10.390  -0.906  1.00 93.30           C  
ATOM    253  N   LEU A  30      -8.102   6.032   0.667  1.00 91.58           N  
ATOM    254  CA  LEU A  30      -6.866   6.502   1.284  1.00 91.58           C  
ATOM    255  C   LEU A  30      -5.731   5.512   1.050  1.00 91.58           C  
ATOM    256  CB  LEU A  30      -7.067   6.722   2.786  1.00 91.58           C  
ATOM    257  O   LEU A  30      -4.614   5.910   0.712  1.00 91.58           O  
ATOM    258  CG  LEU A  30      -7.838   7.980   3.190  1.00 91.58           C  
ATOM    259  CD1 LEU A  30      -8.120   7.970   4.688  1.00 91.58           C  
ATOM    260  CD2 LEU A  30      -7.062   9.233   2.795  1.00 91.58           C  
ATOM    261  N   VAL A  31      -6.028   4.242   1.296  1.00 90.70           N  
ATOM    262  CA  VAL A  31      -5.035   3.188   1.120  1.00 90.70           C  
ATOM    263  C   VAL A  31      -4.564   3.157  -0.332  1.00 90.70           C  
ATOM    264  CB  VAL A  31      -5.595   1.807   1.528  1.00 90.70           C  
ATOM    265  O   VAL A  31      -3.364   3.068  -0.601  1.00 90.70           O  
ATOM    266  CG1 VAL A  31      -4.616   0.695   1.154  1.00 90.70           C  
ATOM    267  CG2 VAL A  31      -5.898   1.775   3.025  1.00 90.70           C  
ATOM    268  N   ARG A  32      -5.465   3.231  -1.251  1.00 91.28           N  
ATOM    269  CA  ARG A  32      -5.118   3.256  -2.668  1.00 91.28           C  
ATOM    270  C   ARG A  32      -4.212   4.439  -2.990  1.00 91.28           C  
ATOM    271  CB  ARG A  32      -6.382   3.314  -3.530  1.00 91.28           C  
ATOM    272  O   ARG A  32      -3.229   4.294  -3.719  1.00 91.28           O  
ATOM    273  CG  ARG A  32      -6.118   3.172  -5.020  1.00 91.28           C  
ATOM    274  CD  ARG A  32      -7.413   3.117  -5.819  1.00 91.28           C  
ATOM    275  NE  ARG A  32      -7.157   3.040  -7.255  1.00 91.28           N  
ATOM    276  NH1 ARG A  32      -9.387   3.020  -7.860  1.00 91.28           N  
ATOM    277  NH2 ARG A  32      -7.757   2.927  -9.469  1.00 91.28           N  
ATOM    278  CZ  ARG A  32      -8.101   2.996  -8.191  1.00 91.28           C  
ATOM    279  N   GLU A  33      -4.578   5.535  -2.510  1.00 92.37           N  
ATOM    280  CA  GLU A  33      -3.793   6.745  -2.734  1.00 92.37           C  
ATOM    281  C   GLU A  33      -2.397   6.617  -2.132  1.00 92.37           C  
ATOM    282  CB  GLU A  33      -4.508   7.966  -2.149  1.00 92.37           C  
ATOM    283  O   GLU A  33      -1.414   7.062  -2.730  1.00 92.37           O  
ATOM    284  CG  GLU A  33      -5.764   8.367  -2.911  1.00 92.37           C  
ATOM    285  CD  GLU A  33      -6.407   9.638  -2.380  1.00 92.37           C  
ATOM    286  OE1 GLU A  33      -7.299  10.196  -3.059  1.00 92.37           O  
ATOM    287  OE2 GLU A  33      -6.016  10.080  -1.276  1.00 92.37           O  
ATOM    288  N   LEU A  34      -2.378   6.066  -1.001  1.00 90.60           N  
ATOM    289  CA  LEU A  34      -1.106   5.880  -0.311  1.00 90.60           C  
ATOM    290  C   LEU A  34      -0.195   4.941  -1.094  1.00 90.60           C  
ATOM    291  CB  LEU A  34      -1.337   5.329   1.099  1.00 90.60           C  
ATOM    292  O   LEU A  34       1.004   5.198  -1.224  1.00 90.60           O  
ATOM    293  CG  LEU A  34      -1.760   6.343   2.163  1.00 90.60           C  
ATOM    294  CD1 LEU A  34      -2.188   5.625   3.439  1.00 90.60           C  
ATOM    295  CD2 LEU A  34      -0.627   7.322   2.449  1.00 90.60           C  
ATOM    296  N   VAL A  35      -0.709   3.863  -1.542  1.00 90.60           N  
ATOM    297  CA  VAL A  35       0.045   2.897  -2.334  1.00 90.60           C  
ATOM    298  C   VAL A  35       0.569   3.565  -3.603  1.00 90.60           C  
ATOM    299  CB  VAL A  35      -0.816   1.666  -2.697  1.00 90.60           C  
ATOM    300  O   VAL A  35       1.740   3.406  -3.957  1.00 90.60           O  
ATOM    301  CG1 VAL A  35      -0.098   0.788  -3.720  1.00 90.60           C  
ATOM    302  CG2 VAL A  35      -1.153   0.863  -1.442  1.00 90.60           C  
ATOM    303  N   GLU A  36      -0.246   4.262  -4.228  1.00 89.88           N  
ATOM    304  CA  GLU A  36       0.145   4.946  -5.457  1.00 89.88           C  
ATOM    305  C   GLU A  36       1.248   5.967  -5.194  1.00 89.88           C  
ATOM    306  CB  GLU A  36      -1.064   5.631  -6.099  1.00 89.88           C  
ATOM    307  O   GLU A  36       2.207   6.065  -5.963  1.00 89.88           O  
ATOM    308  CG  GLU A  36      -2.052   4.664  -6.737  1.00 89.88           C  
ATOM    309  CD  GLU A  36      -3.251   5.358  -7.363  1.00 89.88           C  
ATOM    310  OE1 GLU A  36      -4.158   4.661  -7.871  1.00 89.88           O  
ATOM    311  OE2 GLU A  36      -3.282   6.609  -7.347  1.00 89.88           O  
ATOM    312  N   GLU A  37       1.008   6.741  -4.225  1.00 90.67           N  
ATOM    313  CA  GLU A  37       2.001   7.743  -3.848  1.00 90.67           C  
ATOM    314  C   GLU A  37       3.330   7.091  -3.480  1.00 90.67           C  
ATOM    315  CB  GLU A  37       1.491   8.594  -2.682  1.00 90.67           C  
ATOM    316  O   GLU A  37       4.396   7.597  -3.838  1.00 90.67           O  
ATOM    317  CG  GLU A  37       2.405   9.756  -2.323  1.00 90.67           C  
ATOM    318  CD  GLU A  37       2.486  10.814  -3.411  1.00 90.67           C  
ATOM    319  OE1 GLU A  37       3.521  11.512  -3.504  1.00 90.67           O  
ATOM    320  OE2 GLU A  37       1.505  10.947  -4.177  1.00 90.67           O  
ATOM    321  N   ALA A  38       3.277   6.036  -2.738  1.00 87.70           N  
ATOM    322  CA  ALA A  38       4.482   5.300  -2.366  1.00 87.70           C  
ATOM    323  C   ALA A  38       5.210   4.778  -3.601  1.00 87.70           C  
ATOM    324  CB  ALA A  38       4.132   4.145  -1.430  1.00 87.70           C  
ATOM    325  O   ALA A  38       6.438   4.850  -3.683  1.00 87.70           O  
ATOM    326  N   ALA A  39       4.511   4.229  -4.466  1.00 86.27           N  
ATOM    327  CA  ALA A  39       5.059   3.724  -5.722  1.00 86.27           C  
ATOM    328  C   ALA A  39       5.722   4.843  -6.520  1.00 86.27           C  
ATOM    329  CB  ALA A  39       3.963   3.060  -6.552  1.00 86.27           C  
ATOM    330  O   ALA A  39       6.818   4.665  -7.057  1.00 86.27           O  
ATOM    331  N   ARG A  40       5.097   5.931  -6.605  1.00 87.07           N  
ATOM    332  CA  ARG A  40       5.656   7.082  -7.306  1.00 87.07           C  
ATOM    333  C   ARG A  40       6.937   7.563  -6.634  1.00 87.07           C  
ATOM    334  CB  ARG A  40       4.636   8.221  -7.368  1.00 87.07           C  
ATOM    335  O   ARG A  40       7.905   7.914  -7.311  1.00 87.07           O  
ATOM    336  CG  ARG A  40       3.510   7.988  -8.363  1.00 87.07           C  
ATOM    337  CD  ARG A  40       2.581   9.190  -8.455  1.00 87.07           C  
ATOM    338  NE  ARG A  40       1.366   8.876  -9.202  1.00 87.07           N  
ATOM    339  NH1 ARG A  40       0.486  11.008  -9.070  1.00 87.07           N  
ATOM    340  NH2 ARG A  40      -0.663   9.354 -10.165  1.00 87.07           N  
ATOM    341  CZ  ARG A  40       0.399   9.746  -9.477  1.00 87.07           C  
ATOM    342  N   ALA A  41       6.901   7.660  -5.330  1.00 87.71           N  
ATOM    343  CA  ALA A  41       8.067   8.080  -4.558  1.00 87.71           C  
ATOM    344  C   ALA A  41       9.231   7.113  -4.752  1.00 87.71           C  
ATOM    345  CB  ALA A  41       7.713   8.191  -3.077  1.00 87.71           C  
ATOM    346  O   ALA A  41      10.385   7.535  -4.865  1.00 87.71           O  
ATOM    347  N   ALA A  42       8.903   5.842  -4.708  1.00 86.35           N  
ATOM    348  CA  ALA A  42       9.925   4.823  -4.931  1.00 86.35           C  
ATOM    349  C   ALA A  42      10.557   4.973  -6.312  1.00 86.35           C  
ATOM    350  CB  ALA A  42       9.328   3.427  -4.771  1.00 86.35           C  
ATOM    351  O   ALA A  42      11.776   4.852  -6.460  1.00 86.35           O  
ATOM    352  N   LEU A  43       9.769   5.176  -7.301  1.00 85.23           N  
ATOM    353  CA  LEU A  43      10.252   5.402  -8.659  1.00 85.23           C  
ATOM    354  C   LEU A  43      11.129   6.648  -8.723  1.00 85.23           C  
ATOM    355  CB  LEU A  43       9.077   5.540  -9.630  1.00 85.23           C  
ATOM    356  O   LEU A  43      12.185   6.637  -9.360  1.00 85.23           O  
ATOM    357  CG  LEU A  43       9.435   5.696 -11.109  1.00 85.23           C  
ATOM    358  CD1 LEU A  43      10.209   4.477 -11.599  1.00 85.23           C  
ATOM    359  CD2 LEU A  43       8.177   5.908 -11.944  1.00 85.23           C  
ATOM    360  N   ALA A  44      10.689   7.732  -8.153  1.00 86.61           N  
ATOM    361  CA  ALA A  44      11.445   8.982  -8.119  1.00 86.61           C  
ATOM    362  C   ALA A  44      12.799   8.786  -7.444  1.00 86.61           C  
ATOM    363  CB  ALA A  44      10.647  10.067  -7.399  1.00 86.61           C  
ATOM    364  O   ALA A  44      13.806   9.345  -7.886  1.00 86.61           O  
ATOM    365  N   ALA A  45      12.769   8.077  -6.285  1.00 84.77           N  
ATOM    366  CA  ALA A  45      14.001   7.767  -5.566  1.00 84.77           C  
ATOM    367  C   ALA A  45      14.970   6.985  -6.449  1.00 84.77           C  
ATOM    368  CB  ALA A  45      13.692   6.979  -4.295  1.00 84.77           C  
ATOM    369  O   ALA A  45      16.181   7.215  -6.408  1.00 84.77           O  
ATOM    370  N   LEU A  46      14.471   6.041  -7.228  1.00 82.16           N  
ATOM    371  CA  LEU A  46      15.276   5.276  -8.174  1.00 82.16           C  
ATOM    372  C   LEU A  46      15.880   6.187  -9.237  1.00 82.16           C  
ATOM    373  CB  LEU A  46      14.430   4.187  -8.839  1.00 82.16           C  
ATOM    374  O   LEU A  46      17.060   6.061  -9.571  1.00 82.16           O  
ATOM    375  CG  LEU A  46      15.150   3.292  -9.849  1.00 82.16           C  
ATOM    376  CD1 LEU A  46      16.208   2.446  -9.148  1.00 82.16           C  
ATOM    377  CD2 LEU A  46      14.151   2.406 -10.586  1.00 82.16           C  
ATOM    378  N   GLU A  47      15.181   7.123  -9.731  1.00 80.79           N  
ATOM    379  CA  GLU A  47      15.621   8.045 -10.774  1.00 80.79           C  
ATOM    380  C   GLU A  47      16.668   9.020 -10.243  1.00 80.79           C  
ATOM    381  CB  GLU A  47      14.429   8.815 -11.349  1.00 80.79           C  
ATOM    382  O   GLU A  47      17.585   9.410 -10.968  1.00 80.79           O  
ATOM    383  CG  GLU A  47      13.511   7.967 -12.217  1.00 80.79           C  
ATOM    384  CD  GLU A  47      12.353   8.752 -12.811  1.00 80.79           C  
ATOM    385  OE1 GLU A  47      11.719   8.264 -13.774  1.00 80.79           O  
ATOM    386  OE2 GLU A  47      12.077   9.865 -12.310  1.00 80.79           O  
ATOM    387  N   ALA A  48      16.472   9.343  -9.016  1.00 82.84           N  
ATOM    388  CA  ALA A  48      17.399  10.284  -8.393  1.00 82.84           C  
ATOM    389  C   ALA A  48      18.724   9.606  -8.054  1.00 82.84           C  
ATOM    390  CB  ALA A  48      16.778  10.890  -7.137  1.00 82.84           C  
ATOM    391  O   ALA A  48      19.774  10.252  -8.040  1.00 82.84           O  
ATOM    392  N   ALA A  49      18.737   8.300  -7.785  1.00 76.93           N  
ATOM    393  CA  ALA A  49      19.921   7.512  -7.455  1.00 76.93           C  
ATOM    394  C   ALA A  49      20.739   7.201  -8.706  1.00 76.93           C  
ATOM    395  CB  ALA A  49      19.521   6.219  -6.750  1.00 76.93           C  
ATOM    396  O   ALA A  49      21.971   7.236  -8.674  1.00 76.93           O  
TER     397      ALA A  49                                                      
ATOM    398  N   SER B 300       4.329 -15.645 -21.968  1.00 51.92           N  
ATOM    399  CA  SER B 300       3.569 -14.593 -21.301  1.00 51.92           C  
ATOM    400  C   SER B 300       3.854 -13.228 -21.919  1.00 51.92           C  
ATOM    401  CB  SER B 300       3.893 -14.562 -19.806  1.00 51.92           C  
ATOM    402  O   SER B 300       5.013 -12.827 -22.042  1.00 51.92           O  
ATOM    403  OG  SER B 300       3.275 -15.647 -19.135  1.00 51.92           O  
ATOM    404  N   LEU B 301       3.319 -12.858 -23.050  1.00 55.03           N  
ATOM    405  CA  LEU B 301       2.997 -11.660 -23.818  1.00 55.03           C  
ATOM    406  C   LEU B 301       3.274 -10.402 -23.002  1.00 55.03           C  
ATOM    407  CB  LEU B 301       1.532 -11.684 -24.260  1.00 55.03           C  
ATOM    408  O   LEU B 301       3.494  -9.327 -23.566  1.00 55.03           O  
ATOM    409  CG  LEU B 301       1.250 -12.275 -25.642  1.00 55.03           C  
ATOM    410  CD1 LEU B 301      -0.078 -13.025 -25.636  1.00 55.03           C  
ATOM    411  CD2 LEU B 301       1.246 -11.179 -26.702  1.00 55.03           C  
ATOM    412  N   LEU B 302       3.778 -10.492 -21.745  1.00 56.06           N  
ATOM    413  CA  LEU B 302       4.108  -9.352 -20.897  1.00 56.06           C  
ATOM    414  C   LEU B 302       5.613  -9.108 -20.875  1.00 56.06           C  
ATOM    415  CB  LEU B 302       3.595  -9.578 -19.472  1.00 56.06           C  
ATOM    416  O   LEU B 302       6.059  -7.963 -20.777  1.00 56.06           O  
ATOM    417  CG  LEU B 302       2.126  -9.237 -19.218  1.00 56.06           C  
ATOM    418  CD1 LEU B 302       1.631  -9.934 -17.955  1.00 56.06           C  
ATOM    419  CD2 LEU B 302       1.938  -7.727 -19.110  1.00 56.06           C  
ATOM    420  N   GLU B 303       6.480  -9.983 -21.496  1.00 55.83           N  
ATOM    421  CA  GLU B 303       7.939  -9.938 -21.504  1.00 55.83           C  
ATOM    422  C   GLU B 303       8.469  -9.450 -22.849  1.00 55.83           C  
ATOM    423  CB  GLU B 303       8.522 -11.316 -21.178  1.00 55.83           C  
ATOM    424  O   GLU B 303       9.559  -8.879 -22.923  1.00 55.83           O  
ATOM    425  CG  GLU B 303       8.615 -11.608 -19.687  1.00 55.83           C  
ATOM    426  CD  GLU B 303       9.214 -12.971 -19.379  1.00 55.83           C  
ATOM    427  OE1 GLU B 303      10.443 -13.057 -19.155  1.00 55.83           O  
ATOM    428  OE2 GLU B 303       8.449 -13.960 -19.362  1.00 55.83           O  
ATOM    429  N   GLU B 304       7.542  -8.991 -23.849  1.00 57.62           N  
ATOM    430  CA  GLU B 304       7.820  -8.594 -25.226  1.00 57.62           C  
ATOM    431  C   GLU B 304       7.382  -7.155 -25.484  1.00 57.62           C  
ATOM    432  CB  GLU B 304       7.125  -9.540 -26.209  1.00 57.62           C  
ATOM    433  O   GLU B 304       7.774  -6.552 -26.485  1.00 57.62           O  
ATOM    434  CG  GLU B 304       8.086 -10.353 -27.064  1.00 57.62           C  
ATOM    435  CD  GLU B 304       7.382 -11.257 -28.062  1.00 57.62           C  
ATOM    436  OE1 GLU B 304       7.241 -10.865 -29.243  1.00 57.62           O  
ATOM    437  OE2 GLU B 304       6.967 -12.368 -27.661  1.00 57.62           O  
ATOM    438  N   LEU B 305       7.255  -6.312 -24.480  1.00 55.05           N  
ATOM    439  CA  LEU B 305       6.777  -4.955 -24.724  1.00 55.05           C  
ATOM    440  C   LEU B 305       7.551  -3.946 -23.883  1.00 55.05           C  
ATOM    441  CB  LEU B 305       5.280  -4.852 -24.417  1.00 55.05           C  
ATOM    442  O   LEU B 305       6.996  -2.931 -23.457  1.00 55.05           O  
ATOM    443  CG  LEU B 305       4.330  -5.084 -25.593  1.00 55.05           C  
ATOM    444  CD1 LEU B 305       3.009  -5.665 -25.100  1.00 55.05           C  
ATOM    445  CD2 LEU B 305       4.096  -3.785 -26.357  1.00 55.05           C  
ATOM    446  N   VAL B 306       8.820  -4.073 -23.542  1.00 58.45           N  
ATOM    447  CA  VAL B 306       9.438  -2.890 -22.951  1.00 58.45           C  
ATOM    448  C   VAL B 306      10.509  -2.342 -23.892  1.00 58.45           C  
ATOM    449  CB  VAL B 306      10.052  -3.201 -21.568  1.00 58.45           C  
ATOM    450  O   VAL B 306      11.554  -2.967 -24.084  1.00 58.45           O  
ATOM    451  CG1 VAL B 306      10.356  -1.910 -20.810  1.00 58.45           C  
ATOM    452  CG2 VAL B 306       9.114  -4.092 -20.757  1.00 58.45           C  
ATOM    453  N   LYS B 307      10.274  -1.592 -24.935  1.00 63.82           N  
ATOM    454  CA  LYS B 307      11.121  -1.090 -26.013  1.00 63.82           C  
ATOM    455  C   LYS B 307      11.591   0.333 -25.726  1.00 63.82           C  
ATOM    456  CB  LYS B 307      10.374  -1.136 -27.347  1.00 63.82           C  
ATOM    457  O   LYS B 307      12.726   0.693 -26.042  1.00 63.82           O  
ATOM    458  CG  LYS B 307      10.142  -2.543 -27.878  1.00 63.82           C  
ATOM    459  CD  LYS B 307       9.668  -2.523 -29.325  1.00 63.82           C  
ATOM    460  CE  LYS B 307       9.416  -3.930 -29.852  1.00 63.82           C  
ATOM    461  NZ  LYS B 307       9.064  -3.924 -31.303  1.00 63.82           N  
ATOM    462  N   THR B 308      11.019   1.097 -24.695  1.00 77.69           N  
ATOM    463  CA  THR B 308      11.440   2.451 -24.354  1.00 77.69           C  
ATOM    464  C   THR B 308      11.675   2.583 -22.853  1.00 77.69           C  
ATOM    465  CB  THR B 308      10.397   3.490 -24.806  1.00 77.69           C  
ATOM    466  O   THR B 308      11.131   1.809 -22.063  1.00 77.69           O  
ATOM    467  CG2 THR B 308      10.100   3.359 -26.296  1.00 77.69           C  
ATOM    468  OG1 THR B 308       9.184   3.292 -24.070  1.00 77.69           O  
ATOM    469  N   PRO B 309      12.699   3.307 -22.394  1.00 79.98           N  
ATOM    470  CA  PRO B 309      12.959   3.616 -20.986  1.00 79.98           C  
ATOM    471  C   PRO B 309      11.692   3.985 -20.219  1.00 79.98           C  
ATOM    472  CB  PRO B 309      13.920   4.806 -21.058  1.00 79.98           C  
ATOM    473  O   PRO B 309      11.547   3.623 -19.049  1.00 79.98           O  
ATOM    474  CG  PRO B 309      14.599   4.669 -22.383  1.00 79.98           C  
ATOM    475  CD  PRO B 309      13.635   4.045 -23.351  1.00 79.98           C  
ATOM    476  N   GLU B 310      10.736   4.584 -20.816  1.00 82.57           N  
ATOM    477  CA  GLU B 310       9.460   4.969 -20.221  1.00 82.57           C  
ATOM    478  C   GLU B 310       8.577   3.749 -19.971  1.00 82.57           C  
ATOM    479  CB  GLU B 310       8.729   5.972 -21.116  1.00 82.57           C  
ATOM    480  O   GLU B 310       7.902   3.665 -18.943  1.00 82.57           O  
ATOM    481  CG  GLU B 310       9.374   7.350 -21.151  1.00 82.57           C  
ATOM    482  CD  GLU B 310       8.670   8.318 -22.088  1.00 82.57           C  
ATOM    483  OE1 GLU B 310       8.921   9.542 -21.996  1.00 82.57           O  
ATOM    484  OE2 GLU B 310       7.860   7.851 -22.919  1.00 82.57           O  
ATOM    485  N   GLN B 311       8.570   2.776 -20.897  1.00 79.69           N  
ATOM    486  CA  GLN B 311       7.798   1.544 -20.780  1.00 79.69           C  
ATOM    487  C   GLN B 311       8.375   0.634 -19.699  1.00 79.69           C  
ATOM    488  CB  GLN B 311       7.756   0.806 -22.119  1.00 79.69           C  
ATOM    489  O   GLN B 311       7.629  -0.027 -18.973  1.00 79.69           O  
ATOM    490  CG  GLN B 311       6.884   1.485 -23.167  1.00 79.69           C  
ATOM    491  CD  GLN B 311       6.915   0.772 -24.506  1.00 79.69           C  
ATOM    492  NE2 GLN B 311       5.795   0.803 -25.221  1.00 79.69           N  
ATOM    493  OE1 GLN B 311       7.938   0.200 -24.897  1.00 79.69           O  
ATOM    494  N   ARG B 312       9.636   0.638 -19.554  1.00 80.92           N  
ATOM    495  CA  ARG B 312      10.317  -0.104 -18.498  1.00 80.92           C  
ATOM    496  C   ARG B 312       9.988   0.472 -17.125  1.00 80.92           C  
ATOM    497  CB  ARG B 312      11.830  -0.093 -18.722  1.00 80.92           C  
ATOM    498  O   ARG B 312       9.790  -0.275 -16.164  1.00 80.92           O  
ATOM    499  CG  ARG B 312      12.292  -0.999 -19.852  1.00 80.92           C  
ATOM    500  CD  ARG B 312      13.806  -1.161 -19.862  1.00 80.92           C  
ATOM    501  NE  ARG B 312      14.476   0.060 -20.300  1.00 80.92           N  
ATOM    502  NH1 ARG B 312      16.594  -0.863 -20.318  1.00 80.92           N  
ATOM    503  NH2 ARG B 312      16.290   1.332 -20.905  1.00 80.92           N  
ATOM    504  CZ  ARG B 312      15.785   0.173 -20.507  1.00 80.92           C  
ATOM    505  N   ARG B 313       9.784   1.750 -17.072  1.00 82.54           N  
ATOM    506  CA  ARG B 313       9.406   2.435 -15.840  1.00 82.54           C  
ATOM    507  C   ARG B 313       7.980   2.079 -15.431  1.00 82.54           C  
ATOM    508  CB  ARG B 313       9.541   3.950 -16.003  1.00 82.54           C  
ATOM    509  O   ARG B 313       7.718   1.791 -14.261  1.00 82.54           O  
ATOM    510  CG  ARG B 313      10.981   4.438 -16.049  1.00 82.54           C  
ATOM    511  CD  ARG B 313      11.059   5.951 -16.198  1.00 82.54           C  
ATOM    512  NE  ARG B 313      12.362   6.377 -16.699  1.00 82.54           N  
ATOM    513  NH1 ARG B 313      11.679   8.510 -17.266  1.00 82.54           N  
ATOM    514  NH2 ARG B 313      13.849   7.864 -17.622  1.00 82.54           N  
ATOM    515  CZ  ARG B 313      12.627   7.583 -17.194  1.00 82.54           C  
ATOM    516  N   GLU B 314       7.229   2.133 -16.401  1.00 84.62           N  
ATOM    517  CA  GLU B 314       5.821   1.828 -16.160  1.00 84.62           C  
ATOM    518  C   GLU B 314       5.639   0.379 -15.718  1.00 84.62           C  
ATOM    519  CB  GLU B 314       4.989   2.104 -17.415  1.00 84.62           C  
ATOM    520  O   GLU B 314       4.856   0.096 -14.808  1.00 84.62           O  
ATOM    521  CG  GLU B 314       3.487   2.000 -17.192  1.00 84.62           C  
ATOM    522  CD  GLU B 314       2.672   2.342 -18.429  1.00 84.62           C  
ATOM    523  OE1 GLU B 314       1.502   1.907 -18.524  1.00 84.62           O  
ATOM    524  OE2 GLU B 314       3.208   3.050 -19.310  1.00 84.62           O  
ATOM    525  N   LEU B 315       6.373  -0.482 -16.441  1.00 84.53           N  
ATOM    526  CA  LEU B 315       6.333  -1.894 -16.078  1.00 84.53           C  
ATOM    527  C   LEU B 315       6.876  -2.109 -14.669  1.00 84.53           C  
ATOM    528  CB  LEU B 315       7.137  -2.728 -17.080  1.00 84.53           C  
ATOM    529  O   LEU B 315       6.303  -2.872 -13.889  1.00 84.53           O  
ATOM    530  CG  LEU B 315       7.136  -4.241 -16.857  1.00 84.53           C  
ATOM    531  CD1 LEU B 315       5.718  -4.792 -16.965  1.00 84.53           C  
ATOM    532  CD2 LEU B 315       8.060  -4.929 -17.856  1.00 84.53           C  
ATOM    533  N   ALA B 316       7.965  -1.459 -14.342  1.00 85.72           N  
ATOM    534  CA  ALA B 316       8.559  -1.537 -13.010  1.00 85.72           C  
ATOM    535  C   ALA B 316       7.586  -1.038 -11.945  1.00 85.72           C  
ATOM    536  CB  ALA B 316       9.857  -0.734 -12.958  1.00 85.72           C  
ATOM    537  O   ALA B 316       7.467  -1.638 -10.874  1.00 85.72           O  
ATOM    538  N   LEU B 317       6.902   0.028 -12.207  1.00 86.46           N  
ATOM    539  CA  LEU B 317       5.901   0.586 -11.304  1.00 86.46           C  
ATOM    540  C   LEU B 317       4.746  -0.390 -11.103  1.00 86.46           C  
ATOM    541  CB  LEU B 317       5.371   1.916 -11.847  1.00 86.46           C  
ATOM    542  O   LEU B 317       4.308  -0.616  -9.973  1.00 86.46           O  
ATOM    543  CG  LEU B 317       6.255   3.142 -11.617  1.00 86.46           C  
ATOM    544  CD1 LEU B 317       5.743   4.326 -12.430  1.00 86.46           C  
ATOM    545  CD2 LEU B 317       6.311   3.491 -10.133  1.00 86.46           C  
ATOM    546  N   ARG B 318       4.259  -0.954 -12.152  1.00 87.03           N  
ATOM    547  CA  ARG B 318       3.160  -1.911 -12.082  1.00 87.03           C  
ATOM    548  C   ARG B 318       3.552  -3.137 -11.264  1.00 87.03           C  
ATOM    549  CB  ARG B 318       2.727  -2.336 -13.487  1.00 87.03           C  
ATOM    550  O   ARG B 318       2.759  -3.633 -10.461  1.00 87.03           O  
ATOM    551  CG  ARG B 318       1.955  -1.268 -14.244  1.00 87.03           C  
ATOM    552  CD  ARG B 318       1.476  -1.771 -15.599  1.00 87.03           C  
ATOM    553  NE  ARG B 318       0.768  -0.731 -16.340  1.00 87.03           N  
ATOM    554  NH1 ARG B 318       0.385  -2.034 -18.209  1.00 87.03           N  
ATOM    555  NH2 ARG B 318      -0.360   0.132 -18.145  1.00 87.03           N  
ATOM    556  CZ  ARG B 318       0.266  -0.880 -17.563  1.00 87.03           C  
ATOM    557  N   ARG B 319       4.741  -3.558 -11.487  1.00 87.80           N  
ATOM    558  CA  ARG B 319       5.251  -4.703 -10.739  1.00 87.80           C  
ATOM    559  C   ARG B 319       5.381  -4.373  -9.255  1.00 87.80           C  
ATOM    560  CB  ARG B 319       6.603  -5.151 -11.297  1.00 87.80           C  
ATOM    561  O   ARG B 319       5.060  -5.200  -8.400  1.00 87.80           O  
ATOM    562  CG  ARG B 319       6.511  -5.870 -12.633  1.00 87.80           C  
ATOM    563  CD  ARG B 319       7.873  -6.353 -13.109  1.00 87.80           C  
ATOM    564  NE  ARG B 319       7.769  -7.138 -14.336  1.00 87.80           N  
ATOM    565  NH1 ARG B 319      10.039  -7.515 -14.534  1.00 87.80           N  
ATOM    566  NH2 ARG B 319       8.591  -8.368 -16.093  1.00 87.80           N  
ATOM    567  CZ  ARG B 319       8.800  -7.672 -14.985  1.00 87.80           C  
ATOM    568  N   TYR B 320       5.939  -3.229  -9.081  1.00 88.24           N  
ATOM    569  CA  TYR B 320       6.113  -2.754  -7.713  1.00 88.24           C  
ATOM    570  C   TYR B 320       4.779  -2.709  -6.977  1.00 88.24           C  
ATOM    571  CB  TYR B 320       6.760  -1.366  -7.704  1.00 88.24           C  
ATOM    572  O   TYR B 320       4.664  -3.209  -5.856  1.00 88.24           O  
ATOM    573  CG  TYR B 320       7.025  -0.828  -6.319  1.00 88.24           C  
ATOM    574  CD1 TYR B 320       6.150   0.078  -5.723  1.00 88.24           C  
ATOM    575  CD2 TYR B 320       8.150  -1.223  -5.603  1.00 88.24           C  
ATOM    576  CE1 TYR B 320       6.390   0.578  -4.447  1.00 88.24           C  
ATOM    577  CE2 TYR B 320       8.400  -0.730  -4.327  1.00 88.24           C  
ATOM    578  OH  TYR B 320       7.759   0.660  -2.495  1.00 88.24           O  
ATOM    579  CZ  TYR B 320       7.516   0.168  -3.758  1.00 88.24           C  
ATOM    580  N   ILE B 321       3.817  -2.036  -7.540  1.00 88.74           N  
ATOM    581  CA  ILE B 321       2.491  -1.918  -6.943  1.00 88.74           C  
ATOM    582  C   ILE B 321       1.895  -3.308  -6.732  1.00 88.74           C  
ATOM    583  CB  ILE B 321       1.551  -1.059  -7.817  1.00 88.74           C  
ATOM    584  O   ILE B 321       1.259  -3.569  -5.708  1.00 88.74           O  
ATOM    585  CG1 ILE B 321       2.016   0.402  -7.825  1.00 88.74           C  
ATOM    586  CG2 ILE B 321       0.105  -1.170  -7.326  1.00 88.74           C  
ATOM    587  CD1 ILE B 321       1.269   1.284  -8.815  1.00 88.74           C  
ATOM    588  N   ALA B 322       2.143  -4.243  -7.735  1.00 88.08           N  
ATOM    589  CA  ALA B 322       1.637  -5.611  -7.653  1.00 88.08           C  
ATOM    590  C   ALA B 322       2.248  -6.351  -6.467  1.00 88.08           C  
ATOM    591  CB  ALA B 322       1.924  -6.362  -8.951  1.00 88.08           C  
ATOM    592  O   ALA B 322       1.640  -7.276  -5.924  1.00 88.08           O  
ATOM    593  N   GLU B 323       3.327  -6.001  -6.004  1.00 90.35           N  
ATOM    594  CA  GLU B 323       4.045  -6.640  -4.905  1.00 90.35           C  
ATOM    595  C   GLU B 323       3.611  -6.071  -3.558  1.00 90.35           C  
ATOM    596  CB  GLU B 323       5.556  -6.478  -5.083  1.00 90.35           C  
ATOM    597  O   GLU B 323       3.908  -6.648  -2.510  1.00 90.35           O  
ATOM    598  CG  GLU B 323       6.127  -7.270  -6.251  1.00 90.35           C  
ATOM    599  CD  GLU B 323       7.647  -7.296  -6.272  1.00 90.35           C  
ATOM    600  OE1 GLU B 323       8.249  -8.134  -5.562  1.00 90.35           O  
ATOM    601  OE2 GLU B 323       8.240  -6.473  -7.004  1.00 90.35           O  
ATOM    602  N   ILE B 324       2.927  -4.939  -3.611  1.00 91.64           N  
ATOM    603  CA  ILE B 324       2.440  -4.305  -2.391  1.00 91.64           C  
ATOM    604  C   ILE B 324       1.252  -5.090  -1.840  1.00 91.64           C  
ATOM    605  CB  ILE B 324       2.042  -2.833  -2.639  1.00 91.64           C  
ATOM    606  O   ILE B 324       0.311  -5.401  -2.575  1.00 91.64           O  
ATOM    607  CG1 ILE B 324       3.263  -2.016  -3.077  1.00 91.64           C  
ATOM    608  CG2 ILE B 324       1.399  -2.229  -1.387  1.00 91.64           C  
ATOM    609  CD1 ILE B 324       2.937  -0.584  -3.479  1.00 91.64           C  
ATOM    610  N   GLU B 325       1.385  -5.455  -0.652  1.00 92.49           N  
ATOM    611  CA  GLU B 325       0.331  -6.173   0.058  1.00 92.49           C  
ATOM    612  C   GLU B 325      -0.386  -5.261   1.050  1.00 92.49           C  
ATOM    613  CB  GLU B 325       0.904  -7.392   0.785  1.00 92.49           C  
ATOM    614  O   GLU B 325       0.255  -4.596   1.866  1.00 92.49           O  
ATOM    615  CG  GLU B 325       1.487  -8.445  -0.147  1.00 92.49           C  
ATOM    616  CD  GLU B 325       2.015  -9.668   0.586  1.00 92.49           C  
ATOM    617  OE1 GLU B 325       1.304 -10.697   0.642  1.00 92.49           O  
ATOM    618  OE2 GLU B 325       3.149  -9.597   1.110  1.00 92.49           O  
ATOM    619  N   VAL B 326      -1.693  -5.188   0.857  1.00 92.90           N  
ATOM    620  CA  VAL B 326      -2.495  -4.336   1.729  1.00 92.90           C  
ATOM    621  C   VAL B 326      -3.474  -5.192   2.530  1.00 92.90           C  
ATOM    622  CB  VAL B 326      -3.260  -3.261   0.926  1.00 92.90           C  
ATOM    623  O   VAL B 326      -4.232  -5.979   1.957  1.00 92.90           O  
ATOM    624  CG1 VAL B 326      -4.095  -2.384   1.857  1.00 92.90           C  
ATOM    625  CG2 VAL B 326      -2.287  -2.409   0.113  1.00 92.90           C  
ATOM    626  N   GLU B 327      -3.413  -5.146   3.841  1.00 93.68           N  
ATOM    627  CA  GLU B 327      -4.352  -5.808   4.741  1.00 93.68           C  
ATOM    628  C   GLU B 327      -5.149  -4.791   5.553  1.00 93.68           C  
ATOM    629  CB  GLU B 327      -3.613  -6.766   5.679  1.00 93.68           C  
ATOM    630  O   GLU B 327      -4.571  -3.917   6.203  1.00 93.68           O  
ATOM    631  CG  GLU B 327      -2.942  -7.930   4.964  1.00 93.68           C  
ATOM    632  CD  GLU B 327      -2.213  -8.874   5.907  1.00 93.68           C  
ATOM    633  OE1 GLU B 327      -2.847  -9.818   6.431  1.00 93.68           O  
ATOM    634  OE2 GLU B 327      -0.999  -8.667   6.125  1.00 93.68           O  
ATOM    635  N   ILE B 328      -6.442  -4.830   5.340  1.00 92.61           N  
ATOM    636  CA  ILE B 328      -7.309  -3.931   6.095  1.00 92.61           C  
ATOM    637  C   ILE B 328      -8.118  -4.730   7.114  1.00 92.61           C  
ATOM    638  CB  ILE B 328      -8.253  -3.141   5.161  1.00 92.61           C  
ATOM    639  O   ILE B 328      -8.843  -5.659   6.750  1.00 92.61           O  
ATOM    640  CG1 ILE B 328      -7.445  -2.377   4.106  1.00 92.61           C  
ATOM    641  CG2 ILE B 328      -9.139  -2.188   5.969  1.00 92.61           C  
ATOM    642  CD1 ILE B 328      -8.297  -1.715   3.032  1.00 92.61           C  
ATOM    643  N   GLU B 329      -7.917  -4.466   8.341  1.00 92.78           N  
ATOM    644  CA  GLU B 329      -8.653  -5.114   9.422  1.00 92.78           C  
ATOM    645  C   GLU B 329      -9.591  -4.131  10.117  1.00 92.78           C  
ATOM    646  CB  GLU B 329      -7.687  -5.728  10.438  1.00 92.78           C  
ATOM    647  O   GLU B 329      -9.162  -3.064  10.562  1.00 92.78           O  
ATOM    648  CG  GLU B 329      -8.370  -6.579  11.500  1.00 92.78           C  
ATOM    649  CD  GLU B 329      -7.394  -7.226  12.469  1.00 92.78           C  
ATOM    650  OE1 GLU B 329      -7.069  -6.607  13.507  1.00 92.78           O  
ATOM    651  OE2 GLU B 329      -6.950  -8.362  12.187  1.00 92.78           O  
ATOM    652  N   LYS B 330     -10.904  -4.488  10.011  1.00 91.70           N  
ATOM    653  CA  LYS B 330     -11.872  -3.648  10.710  1.00 91.70           C  
ATOM    654  C   LYS B 330     -12.001  -4.059  12.174  1.00 91.70           C  
ATOM    655  CB  LYS B 330     -13.237  -3.717  10.024  1.00 91.70           C  
ATOM    656  O   LYS B 330     -12.299  -5.217  12.475  1.00 91.70           O  
ATOM    657  CG  LYS B 330     -14.271  -2.763  10.606  1.00 91.70           C  
ATOM    658  CD  LYS B 330     -15.594  -2.848   9.856  1.00 91.70           C  
ATOM    659  CE  LYS B 330     -16.620  -1.874  10.419  1.00 91.70           C  
ATOM    660  NZ  LYS B 330     -17.921  -1.957   9.690  1.00 91.70           N  
ATOM    661  N   LYS B 331     -11.700  -3.100  13.128  1.00 90.15           N  
ATOM    662  CA  LYS B 331     -11.941  -3.306  14.553  1.00 90.15           C  
ATOM    663  C   LYS B 331     -13.186  -2.554  15.015  1.00 90.15           C  
ATOM    664  CB  LYS B 331     -10.727  -2.864  15.372  1.00 90.15           C  
ATOM    665  O   LYS B 331     -13.871  -1.922  14.208  1.00 90.15           O  
ATOM    666  CG  LYS B 331      -9.444  -3.606  15.027  1.00 90.15           C  
ATOM    667  CD  LYS B 331      -9.438  -5.013  15.611  1.00 90.15           C  
ATOM    668  CE  LYS B 331      -8.107  -5.713  15.373  1.00 90.15           C  
ATOM    669  NZ  LYS B 331      -8.120  -7.117  15.882  1.00 90.15           N  
ATOM    670  N   GLU B 332     -13.689  -2.726  16.099  1.00 84.95           N  
ATOM    671  CA  GLU B 332     -14.934  -2.207  16.659  1.00 84.95           C  
ATOM    672  C   GLU B 332     -15.100  -0.721  16.351  1.00 84.95           C  
ATOM    673  CB  GLU B 332     -14.981  -2.439  18.171  1.00 84.95           C  
ATOM    674  O   GLU B 332     -16.164  -0.291  15.902  1.00 84.95           O  
ATOM    675  CG  GLU B 332     -15.289  -3.876  18.564  1.00 84.95           C  
ATOM    676  CD  GLU B 332     -15.501  -4.058  20.058  1.00 84.95           C  
ATOM    677  OE1 GLU B 332     -16.599  -4.500  20.466  1.00 84.95           O  
ATOM    678  OE2 GLU B 332     -14.562  -3.756  20.827  1.00 84.95           O  
ATOM    679  N   ASP B 333     -14.098   0.107  16.315  1.00 88.48           N  
ATOM    680  CA  ASP B 333     -14.256   1.542  16.097  1.00 88.48           C  
ATOM    681  C   ASP B 333     -13.080   2.111  15.307  1.00 88.48           C  
ATOM    682  CB  ASP B 333     -14.396   2.275  17.433  1.00 88.48           C  
ATOM    683  O   ASP B 333     -12.888   3.328  15.260  1.00 88.48           O  
ATOM    684  CG  ASP B 333     -13.251   1.988  18.389  1.00 88.48           C  
ATOM    685  OD1 ASP B 333     -12.836   0.816  18.509  1.00 88.48           O  
ATOM    686  OD2 ASP B 333     -12.762   2.944  19.030  1.00 88.48           O  
ATOM    687  N   GLU B 334     -12.398   1.149  14.717  1.00 92.80           N  
ATOM    688  CA  GLU B 334     -11.241   1.624  13.963  1.00 92.80           C  
ATOM    689  C   GLU B 334     -10.861   0.641  12.860  1.00 92.80           C  
ATOM    690  CB  GLU B 334     -10.050   1.855  14.896  1.00 92.80           C  
ATOM    691  O   GLU B 334     -11.290  -0.515  12.875  1.00 92.80           O  
ATOM    692  CG  GLU B 334      -9.533   0.587  15.559  1.00 92.80           C  
ATOM    693  CD  GLU B 334      -8.395   0.841  16.535  1.00 92.80           C  
ATOM    694  OE1 GLU B 334      -8.328   0.157  17.581  1.00 92.80           O  
ATOM    695  OE2 GLU B 334      -7.564   1.732  16.251  1.00 92.80           O  
ATOM    696  N   TYR B 335     -10.045   1.184  11.900  1.00 93.37           N  
ATOM    697  CA  TYR B 335      -9.472   0.375  10.830  1.00 93.37           C  
ATOM    698  C   TYR B 335      -7.964   0.236  10.998  1.00 93.37           C  
ATOM    699  CB  TYR B 335      -9.790   0.988   9.463  1.00 93.37           C  
ATOM    700  O   TYR B 335      -7.266   1.225  11.240  1.00 93.37           O  
ATOM    701  CG  TYR B 335     -11.231   0.822   9.043  1.00 93.37           C  
ATOM    702  CD1 TYR B 335     -11.632  -0.270   8.277  1.00 93.37           C  
ATOM    703  CD2 TYR B 335     -12.193   1.756   9.411  1.00 93.37           C  
ATOM    704  CE1 TYR B 335     -12.958  -0.427   7.887  1.00 93.37           C  
ATOM    705  CE2 TYR B 335     -13.521   1.610   9.026  1.00 93.37           C  
ATOM    706  OH  TYR B 335     -15.208   0.367   7.882  1.00 93.37           O  
ATOM    707  CZ  TYR B 335     -13.894   0.517   8.266  1.00 93.37           C  
ATOM    708  N   LEU B 336      -7.579  -1.056  11.083  1.00 94.20           N  
ATOM    709  CA  LEU B 336      -6.140  -1.289  11.055  1.00 94.20           C  
ATOM    710  C   LEU B 336      -5.674  -1.649   9.648  1.00 94.20           C  
ATOM    711  CB  LEU B 336      -5.758  -2.405  12.032  1.00 94.20           C  
ATOM    712  O   LEU B 336      -6.068  -2.683   9.104  1.00 94.20           O  
ATOM    713  CG  LEU B 336      -5.982  -2.111  13.517  1.00 94.20           C  
ATOM    714  CD1 LEU B 336      -5.736  -3.366  14.348  1.00 94.20           C  
ATOM    715  CD2 LEU B 336      -5.080  -0.972  13.979  1.00 94.20           C  
ATOM    716  N   VAL B 337      -4.875  -0.700   9.069  1.00 93.51           N  
ATOM    717  CA  VAL B 337      -4.384  -0.907   7.711  1.00 93.51           C  
ATOM    718  C   VAL B 337      -2.892  -1.229   7.744  1.00 93.51           C  
ATOM    719  CB  VAL B 337      -4.644   0.328   6.819  1.00 93.51           C  
ATOM    720  O   VAL B 337      -2.101  -0.478   8.321  1.00 93.51           O  
ATOM    721  CG1 VAL B 337      -4.170   0.071   5.389  1.00 93.51           C  
ATOM    722  CG2 VAL B 337      -6.126   0.696   6.836  1.00 93.51           C  
ATOM    723  N   GLU B 338      -2.609  -2.415   7.198  1.00 94.70           N  
ATOM    724  CA  GLU B 338      -1.212  -2.820   7.074  1.00 94.70           C  
ATOM    725  C   GLU B 338      -0.786  -2.893   5.611  1.00 94.70           C  
ATOM    726  CB  GLU B 338      -0.982  -4.171   7.757  1.00 94.70           C  
ATOM    727  O   GLU B 338      -1.381  -3.630   4.821  1.00 94.70           O  
ATOM    728  CG  GLU B 338       0.484  -4.571   7.849  1.00 94.70           C  
ATOM    729  CD  GLU B 338       0.701  -5.889   8.576  1.00 94.70           C  
ATOM    730  OE1 GLU B 338       0.810  -6.941   7.905  1.00 94.70           O  
ATOM    731  OE2 GLU B 338       0.762  -5.869   9.825  1.00 94.70           O  
ATOM    732  N   ILE B 339       0.248  -2.039   5.302  1.00 93.83           N  
ATOM    733  CA  ILE B 339       0.760  -2.018   3.936  1.00 93.83           C  
ATOM    734  C   ILE B 339       2.201  -2.523   3.917  1.00 93.83           C  
ATOM    735  CB  ILE B 339       0.681  -0.600   3.325  1.00 93.83           C  
ATOM    736  O   ILE B 339       3.070  -1.965   4.590  1.00 93.83           O  
ATOM    737  CG1 ILE B 339      -0.753  -0.065   3.401  1.00 93.83           C  
ATOM    738  CG2 ILE B 339       1.187  -0.607   1.880  1.00 93.83           C  
ATOM    739  CD1 ILE B 339      -0.886   1.404   3.024  1.00 93.83           C  
ATOM    740  N   THR B 340       2.380  -3.637   3.237  1.00 93.39           N  
ATOM    741  CA  THR B 340       3.724  -4.171   3.049  1.00 93.39           C  
ATOM    742  C   THR B 340       4.222  -3.900   1.632  1.00 93.39           C  
ATOM    743  CB  THR B 340       3.769  -5.684   3.332  1.00 93.39           C  
ATOM    744  O   THR B 340       3.580  -4.296   0.657  1.00 93.39           O  
ATOM    745  CG2 THR B 340       5.201  -6.209   3.294  1.00 93.39           C  
ATOM    746  OG1 THR B 340       3.213  -5.939   4.627  1.00 93.39           O  
ATOM    747  N   MET B 341       5.362  -3.087   1.569  1.00 93.17           N  
ATOM    748  CA  MET B 341       5.863  -2.755   0.239  1.00 93.17           C  
ATOM    749  C   MET B 341       7.370  -2.976   0.154  1.00 93.17           C  
ATOM    750  CB  MET B 341       5.526  -1.306  -0.117  1.00 93.17           C  
ATOM    751  O   MET B 341       8.067  -2.920   1.168  1.00 93.17           O  
ATOM    752  CG  MET B 341       6.099  -0.287   0.854  1.00 93.17           C  
ATOM    753  SD  MET B 341       5.420   1.397   0.588  1.00 93.17           S  
ATOM    754  CE  MET B 341       3.740   1.171   1.235  1.00 93.17           C  
ATOM    755  N   PRO B 342       7.809  -3.361  -1.054  1.00 91.64           N  
ATOM    756  CA  PRO B 342       9.256  -3.460  -1.255  1.00 91.64           C  
ATOM    757  C   PRO B 342       9.974  -2.130  -1.040  1.00 91.64           C  
ATOM    758  CB  PRO B 342       9.380  -3.918  -2.710  1.00 91.64           C  
ATOM    759  O   PRO B 342       9.417  -1.069  -1.331  1.00 91.64           O  
ATOM    760  CG  PRO B 342       8.015  -4.409  -3.073  1.00 91.64           C  
ATOM    761  CD  PRO B 342       7.014  -3.745  -2.172  1.00 91.64           C  
ATOM    762  N   LYS B 343      11.175  -2.176  -0.525  1.00 87.43           N  
ATOM    763  CA  LYS B 343      11.965  -0.996  -0.186  1.00 87.43           C  
ATOM    764  C   LYS B 343      12.440  -0.274  -1.443  1.00 87.43           C  
ATOM    765  CB  LYS B 343      13.164  -1.383   0.681  1.00 87.43           C  
ATOM    766  O   LYS B 343      12.540   0.955  -1.459  1.00 87.43           O  
ATOM    767  CG  LYS B 343      13.873  -0.199   1.322  1.00 87.43           C  
ATOM    768  CD  LYS B 343      14.976  -0.653   2.268  1.00 87.43           C  
ATOM    769  CE  LYS B 343      15.721   0.531   2.870  1.00 87.43           C  
ATOM    770  NZ  LYS B 343      16.789   0.091   3.816  1.00 87.43           N  
ATOM    771  N   GLU B 344      12.596  -1.152  -2.459  1.00 85.77           N  
ATOM    772  CA  GLU B 344      13.139  -0.588  -3.691  1.00 85.77           C  
ATOM    773  C   GLU B 344      12.367  -1.081  -4.912  1.00 85.77           C  
ATOM    774  CB  GLU B 344      14.624  -0.936  -3.833  1.00 85.77           C  
ATOM    775  O   GLU B 344      11.810  -2.181  -4.897  1.00 85.77           O  
ATOM    776  CG  GLU B 344      15.496  -0.369  -2.722  1.00 85.77           C  
ATOM    777  CD  GLU B 344      16.967  -0.724  -2.875  1.00 85.77           C  
ATOM    778  OE1 GLU B 344      17.758   0.142  -3.313  1.00 85.77           O  
ATOM    779  OE2 GLU B 344      17.331  -1.878  -2.555  1.00 85.77           O  
ATOM    780  N   ILE B 345      12.331  -0.186  -5.890  1.00 84.54           N  
ATOM    781  CA  ILE B 345      11.793  -0.573  -7.189  1.00 84.54           C  
ATOM    782  C   ILE B 345      12.926  -1.052  -8.094  1.00 84.54           C  
ATOM    783  CB  ILE B 345      11.032   0.594  -7.856  1.00 84.54           C  
ATOM    784  O   ILE B 345      14.005  -0.455  -8.117  1.00 84.54           O  
ATOM    785  CG1 ILE B 345      10.268   0.099  -9.090  1.00 84.54           C  
ATOM    786  CG2 ILE B 345      11.995   1.726  -8.227  1.00 84.54           C  
ATOM    787  CD1 ILE B 345       9.197   1.062  -9.583  1.00 84.54           C  
ATOM    788  N   VAL B 346      12.806  -2.264  -8.673  1.00 81.75           N  
ATOM    789  CA  VAL B 346      13.850  -2.852  -9.507  1.00 81.75           C  
ATOM    790  C   VAL B 346      13.475  -2.710 -10.981  1.00 81.75           C  
ATOM    791  CB  VAL B 346      14.086  -4.338  -9.157  1.00 81.75           C  
ATOM    792  O   VAL B 346      12.373  -3.089 -11.387  1.00 81.75           O  
ATOM    793  CG1 VAL B 346      15.216  -4.919 -10.005  1.00 81.75           C  
ATOM    794  CG2 VAL B 346      14.396  -4.493  -7.669  1.00 81.75           C  
ATOM    795  N   LEU B 347      14.412  -2.040 -11.786  1.00 72.20           N  
ATOM    796  CA  LEU B 347      14.195  -1.966 -13.227  1.00 72.20           C  
ATOM    797  C   LEU B 347      14.827  -3.160 -13.934  1.00 72.20           C  
ATOM    798  CB  LEU B 347      14.767  -0.663 -13.789  1.00 72.20           C  
ATOM    799  O   LEU B 347      16.029  -3.402 -13.798  1.00 72.20           O  
ATOM    800  CG  LEU B 347      14.081   0.628 -13.339  1.00 72.20           C  
ATOM    801  CD1 LEU B 347      14.914   1.840 -13.746  1.00 72.20           C  
ATOM    802  CD2 LEU B 347      12.675   0.719 -13.922  1.00 72.20           C  
ATOM    803  N   GLU B 348      14.117  -4.287 -13.961  1.00 66.13           N  
ATOM    804  CA  GLU B 348      14.750  -5.413 -14.641  1.00 66.13           C  
ATOM    805  C   GLU B 348      15.132  -5.049 -16.073  1.00 66.13           C  
ATOM    806  CB  GLU B 348      13.824  -6.633 -14.637  1.00 66.13           C  
ATOM    807  O   GLU B 348      14.496  -4.192 -16.691  1.00 66.13           O  
ATOM    808  CG  GLU B 348      13.593  -7.225 -13.255  1.00 66.13           C  
ATOM    809  CD  GLU B 348      12.822  -8.535 -13.285  1.00 66.13           C  
ATOM    810  OE1 GLU B 348      13.455  -9.614 -13.243  1.00 66.13           O  
ATOM    811  OE2 GLU B 348      11.573  -8.482 -13.351  1.00 66.13           O  
ATOM    812  N   PRO B 349      16.435  -5.407 -16.536  1.00 54.98           N  
ATOM    813  CA  PRO B 349      16.813  -5.193 -17.935  1.00 54.98           C  
ATOM    814  C   PRO B 349      15.737  -5.659 -18.914  1.00 54.98           C  
ATOM    815  CB  PRO B 349      18.087  -6.027 -18.087  1.00 54.98           C  
ATOM    816  O   PRO B 349      14.974  -6.578 -18.608  1.00 54.98           O  
ATOM    817  CG  PRO B 349      18.215  -6.769 -16.796  1.00 54.98           C  
ATOM    818  CD  PRO B 349      17.130  -6.303 -15.868  1.00 54.98           C  
TER     819      PRO B 349                                                      
ENDMDL                                                                          
END                                                                             
