# Supplementary material for: AlphaDesign: a de novo protein design framework based on AlphaFold
Source: Mol Syst Biol. 2025 Jun 17;21(9):1166–89. doi: 10.1038/s44320-025-00119-z (PMC12405559; doi:10.1038/s44320-025-00119-z)
Supplement: Supplementary file 4 — Source data Fig. 2 [file 44320_2025_119_MOESM4_ESM.zip › Figure_2/2C/prediction_confmer-50-nr2-run1_result_28.1.pdb]

MODEL     1                                                                     
ATOM      1  N   MET A   0      21.150   1.411  -6.874  1.00 55.51           N  
ATOM      2  CA  MET A   0      21.217   0.559  -5.690  1.00 55.51           C  
ATOM      3  C   MET A   0      19.937   0.669  -4.868  1.00 55.51           C  
ATOM      4  CB  MET A   0      22.425   0.928  -4.829  1.00 55.51           C  
ATOM      5  O   MET A   0      19.627   1.735  -4.335  1.00 55.51           O  
ATOM      6  CG  MET A   0      23.670   0.112  -5.137  1.00 55.51           C  
ATOM      7  SD  MET A   0      24.946   0.253  -3.826  1.00 55.51           S  
ATOM      8  CE  MET A   0      26.018  -1.142  -4.270  1.00 55.51           C  
ATOM      9  N   LEU A   1      18.799   0.118  -5.303  1.00 53.07           N  
ATOM     10  CA  LEU A   1      17.486   0.234  -4.679  1.00 53.07           C  
ATOM     11  C   LEU A   1      17.387  -0.664  -3.450  1.00 53.07           C  
ATOM     12  CB  LEU A   1      16.383  -0.126  -5.679  1.00 53.07           C  
ATOM     13  O   LEU A   1      17.711  -1.852  -3.516  1.00 53.07           O  
ATOM     14  CG  LEU A   1      15.961   0.978  -6.649  1.00 53.07           C  
ATOM     15  CD1 LEU A   1      15.284   0.375  -7.875  1.00 53.07           C  
ATOM     16  CD2 LEU A   1      15.035   1.973  -5.956  1.00 53.07           C  
ATOM     17  N   ALA A   2      17.998  -0.235  -2.230  1.00 55.52           N  
ATOM     18  CA  ALA A   2      17.638  -0.588  -0.859  1.00 55.52           C  
ATOM     19  C   ALA A   2      16.554  -1.662  -0.836  1.00 55.52           C  
ATOM     20  CB  ALA A   2      17.173   0.650  -0.096  1.00 55.52           C  
ATOM     21  O   ALA A   2      15.544  -1.548  -1.533  1.00 55.52           O  
ATOM     22  N   ASP A   3      16.935  -2.928  -0.818  1.00 61.77           N  
ATOM     23  CA  ASP A   3      16.162  -4.151  -0.629  1.00 61.77           C  
ATOM     24  C   ASP A   3      15.021  -3.933   0.362  1.00 61.77           C  
ATOM     25  CB  ASP A   3      17.066  -5.288  -0.148  1.00 61.77           C  
ATOM     26  O   ASP A   3      15.228  -3.980   1.576  1.00 61.77           O  
ATOM     27  CG  ASP A   3      16.821  -6.593  -0.886  1.00 61.77           C  
ATOM     28  OD1 ASP A   3      16.018  -6.611  -1.844  1.00 61.77           O  
ATOM     29  OD2 ASP A   3      17.436  -7.613  -0.505  1.00 61.77           O  
ATOM     30  N   VAL A   4      14.108  -3.048   0.063  1.00 65.08           N  
ATOM     31  CA  VAL A   4      12.865  -2.940   0.819  1.00 65.08           C  
ATOM     32  C   VAL A   4      12.052  -4.223   0.663  1.00 65.08           C  
ATOM     33  CB  VAL A   4      12.029  -1.722   0.366  1.00 65.08           C  
ATOM     34  O   VAL A   4      11.833  -4.695  -0.455  1.00 65.08           O  
ATOM     35  CG1 VAL A   4      10.762  -1.592   1.210  1.00 65.08           C  
ATOM     36  CG2 VAL A   4      12.862  -0.444   0.447  1.00 65.08           C  
ATOM     37  N   SER A   5      11.976  -4.985   1.779  1.00 75.82           N  
ATOM     38  CA  SER A   5      11.184  -6.209   1.850  1.00 75.82           C  
ATOM     39  C   SER A   5       9.698  -5.917   1.669  1.00 75.82           C  
ATOM     40  CB  SER A   5      11.413  -6.920   3.184  1.00 75.82           C  
ATOM     41  O   SER A   5       9.227  -4.830   2.011  1.00 75.82           O  
ATOM     42  OG  SER A   5      10.558  -6.398   4.186  1.00 75.82           O  
ATOM     43  N   LEU A   6       9.054  -6.639   0.814  1.00 72.26           N  
ATOM     44  CA  LEU A   6       7.620  -6.600   0.549  1.00 72.26           C  
ATOM     45  C   LEU A   6       6.833  -6.421   1.842  1.00 72.26           C  
ATOM     46  CB  LEU A   6       7.172  -7.880  -0.162  1.00 72.26           C  
ATOM     47  O   LEU A   6       5.850  -5.677   1.878  1.00 72.26           O  
ATOM     48  CG  LEU A   6       5.749  -7.880  -0.725  1.00 72.26           C  
ATOM     49  CD1 LEU A   6       5.673  -7.006  -1.973  1.00 72.26           C  
ATOM     50  CD2 LEU A   6       5.296  -9.303  -1.033  1.00 72.26           C  
ATOM     51  N   GLU A   7       7.288  -6.985   2.886  1.00 78.18           N  
ATOM     52  CA  GLU A   7       6.683  -6.859   4.208  1.00 78.18           C  
ATOM     53  C   GLU A   7       6.810  -5.434   4.739  1.00 78.18           C  
ATOM     54  CB  GLU A   7       7.323  -7.845   5.189  1.00 78.18           C  
ATOM     55  O   GLU A   7       5.864  -4.895   5.319  1.00 78.18           O  
ATOM     56  CG  GLU A   7       6.567  -7.983   6.503  1.00 78.18           C  
ATOM     57  CD  GLU A   7       7.170  -9.022   7.435  1.00 78.18           C  
ATOM     58  OE1 GLU A   7       6.617  -9.243   8.536  1.00 78.18           O  
ATOM     59  OE2 GLU A   7       8.204  -9.619   7.061  1.00 78.18           O  
ATOM     60  N   GLU A   8       7.816  -4.767   4.462  1.00 80.25           N  
ATOM     61  CA  GLU A   8       8.096  -3.390   4.859  1.00 80.25           C  
ATOM     62  C   GLU A   8       7.250  -2.404   4.059  1.00 80.25           C  
ATOM     63  CB  GLU A   8       9.583  -3.071   4.683  1.00 80.25           C  
ATOM     64  O   GLU A   8       6.763  -1.411   4.605  1.00 80.25           O  
ATOM     65  CG  GLU A   8      10.467  -3.635   5.785  1.00 80.25           C  
ATOM     66  CD  GLU A   8      11.950  -3.396   5.545  1.00 80.25           C  
ATOM     67  OE1 GLU A   8      12.700  -3.204   6.529  1.00 80.25           O  
ATOM     68  OE2 GLU A   8      12.364  -3.401   4.365  1.00 80.25           O  
ATOM     69  N   ILE A   9       7.023  -2.735   2.894  1.00 77.90           N  
ATOM     70  CA  ILE A   9       6.177  -1.943   2.008  1.00 77.90           C  
ATOM     71  C   ILE A   9       4.714  -2.094   2.420  1.00 77.90           C  
ATOM     72  CB  ILE A   9       6.363  -2.355   0.531  1.00 77.90           C  
ATOM     73  O   ILE A   9       3.984  -1.105   2.516  1.00 77.90           O  
ATOM     74  CG1 ILE A   9       7.779  -2.009   0.054  1.00 77.90           C  
ATOM     75  CG2 ILE A   9       5.308  -1.684  -0.354  1.00 77.90           C  
ATOM     76  CD1 ILE A   9       8.096  -2.500  -1.352  1.00 77.90           C  
ATOM     77  N   GLU A  10       4.340  -3.243   2.851  1.00 71.99           N  
ATOM     78  CA  GLU A  10       2.981  -3.534   3.296  1.00 71.99           C  
ATOM     79  C   GLU A  10       2.677  -2.850   4.626  1.00 71.99           C  
ATOM     80  CB  GLU A  10       2.768  -5.045   3.421  1.00 71.99           C  
ATOM     81  O   GLU A  10       1.606  -2.265   4.798  1.00 71.99           O  
ATOM     82  CG  GLU A  10       1.933  -5.644   2.298  1.00 71.99           C  
ATOM     83  CD  GLU A  10       1.678  -7.133   2.469  1.00 71.99           C  
ATOM     84  OE1 GLU A  10       0.932  -7.718   1.651  1.00 71.99           O  
ATOM     85  OE2 GLU A  10       2.227  -7.718   3.429  1.00 71.99           O  
ATOM     86  N   ASP A  11       3.633  -2.916   5.477  1.00 81.64           N  
ATOM     87  CA  ASP A  11       3.521  -2.279   6.786  1.00 81.64           C  
ATOM     88  C   ASP A  11       3.434  -0.761   6.653  1.00 81.64           C  
ATOM     89  CB  ASP A  11       4.708  -2.663   7.673  1.00 81.64           C  
ATOM     90  O   ASP A  11       2.641  -0.116   7.342  1.00 81.64           O  
ATOM     91  CG  ASP A  11       4.577  -4.053   8.270  1.00 81.64           C  
ATOM     92  OD1 ASP A  11       3.484  -4.653   8.185  1.00 81.64           O  
ATOM     93  OD2 ASP A  11       5.575  -4.551   8.835  1.00 81.64           O  
ATOM     94  N   GLU A  12       4.190  -0.232   5.836  1.00 76.84           N  
ATOM     95  CA  GLU A  12       4.202   1.203   5.567  1.00 76.84           C  
ATOM     96  C   GLU A  12       2.899   1.653   4.914  1.00 76.84           C  
ATOM     97  CB  GLU A  12       5.392   1.573   4.677  1.00 76.84           C  
ATOM     98  O   GLU A  12       2.380   2.727   5.226  1.00 76.84           O  
ATOM     99  CG  GLU A  12       5.771   3.045   4.738  1.00 76.84           C  
ATOM    100  CD  GLU A  12       7.212   3.277   5.164  1.00 76.84           C  
ATOM    101  OE1 GLU A  12       7.630   4.452   5.277  1.00 76.84           O  
ATOM    102  OE2 GLU A  12       7.929   2.276   5.386  1.00 76.84           O  
ATOM    103  N   ILE A  13       2.382   0.887   4.039  1.00 76.18           N  
ATOM    104  CA  ILE A  13       1.130   1.171   3.346  1.00 76.18           C  
ATOM    105  C   ILE A  13      -0.034   1.097   4.331  1.00 76.18           C  
ATOM    106  CB  ILE A  13       0.901   0.195   2.170  1.00 76.18           C  
ATOM    107  O   ILE A  13      -0.925   1.949   4.314  1.00 76.18           O  
ATOM    108  CG1 ILE A  13       1.949   0.423   1.075  1.00 76.18           C  
ATOM    109  CG2 ILE A  13      -0.517   0.347   1.611  1.00 76.18           C  
ATOM    110  CD1 ILE A  13       1.810  -0.512  -0.119  1.00 76.18           C  
ATOM    111  N   ARG A  14       0.026   0.132   5.190  1.00 70.27           N  
ATOM    112  CA  ARG A  14      -0.969   0.018   6.252  1.00 70.27           C  
ATOM    113  C   ARG A  14      -0.916   1.224   7.183  1.00 70.27           C  
ATOM    114  CB  ARG A  14      -0.758  -1.270   7.050  1.00 70.27           C  
ATOM    115  O   ARG A  14      -1.955   1.753   7.582  1.00 70.27           O  
ATOM    116  CG  ARG A  14      -1.423  -2.492   6.435  1.00 70.27           C  
ATOM    117  CD  ARG A  14      -1.318  -3.709   7.344  1.00 70.27           C  
ATOM    118  NE  ARG A  14      -1.759  -4.925   6.668  1.00 70.27           N  
ATOM    119  NH1 ARG A  14      -1.193  -6.341   8.403  1.00 70.27           N  
ATOM    120  NH2 ARG A  14      -2.120  -7.186   6.484  1.00 70.27           N  
ATOM    121  CZ  ARG A  14      -1.690  -6.148   7.187  1.00 70.27           C  
ATOM    122  N   LEU A  15       0.375   1.672   7.605  1.00 77.28           N  
ATOM    123  CA  LEU A  15       0.605   2.811   8.488  1.00 77.28           C  
ATOM    124  C   LEU A  15       0.142   4.108   7.834  1.00 77.28           C  
ATOM    125  CB  LEU A  15       2.088   2.913   8.856  1.00 77.28           C  
ATOM    126  O   LEU A  15      -0.503   4.937   8.480  1.00 77.28           O  
ATOM    127  CG  LEU A  15       2.438   2.692  10.328  1.00 77.28           C  
ATOM    128  CD1 LEU A  15       3.614   1.730  10.455  1.00 77.28           C  
ATOM    129  CD2 LEU A  15       2.750   4.020  11.009  1.00 77.28           C  
ATOM    130  N   ARG A  16       0.229   4.378   6.503  1.00 75.38           N  
ATOM    131  CA  ARG A  16      -0.025   5.621   5.783  1.00 75.38           C  
ATOM    132  C   ARG A  16      -1.484   5.714   5.349  1.00 75.38           C  
ATOM    133  CB  ARG A  16       0.892   5.734   4.563  1.00 75.38           C  
ATOM    134  O   ARG A  16      -2.063   6.802   5.328  1.00 75.38           O  
ATOM    135  CG  ARG A  16       2.266   6.306   4.877  1.00 75.38           C  
ATOM    136  CD  ARG A  16       3.012   6.707   3.612  1.00 75.38           C  
ATOM    137  NE  ARG A  16       4.326   7.266   3.915  1.00 75.38           N  
ATOM    138  NH1 ARG A  16       4.912   7.625   1.709  1.00 75.38           N  
ATOM    139  NH2 ARG A  16       6.367   8.180   3.391  1.00 75.38           N  
ATOM    140  CZ  ARG A  16       5.199   7.689   3.005  1.00 75.38           C  
ATOM    141  N   LEU A  17      -2.096   4.511   5.083  1.00 74.33           N  
ATOM    142  CA  LEU A  17      -3.434   4.511   4.503  1.00 74.33           C  
ATOM    143  C   LEU A  17      -4.488   4.220   5.565  1.00 74.33           C  
ATOM    144  CB  LEU A  17      -3.530   3.480   3.376  1.00 74.33           C  
ATOM    145  O   LEU A  17      -5.686   4.220   5.274  1.00 74.33           O  
ATOM    146  CG  LEU A  17      -2.736   3.787   2.105  1.00 74.33           C  
ATOM    147  CD1 LEU A  17      -2.797   2.606   1.143  1.00 74.33           C  
ATOM    148  CD2 LEU A  17      -3.262   5.054   1.439  1.00 74.33           C  
ATOM    149  N   ARG A  18      -3.976   4.367   6.889  1.00 73.84           N  
ATOM    150  CA  ARG A  18      -4.879   4.191   8.022  1.00 73.84           C  
ATOM    151  C   ARG A  18      -5.903   3.096   7.740  1.00 73.84           C  
ATOM    152  CB  ARG A  18      -5.592   5.504   8.351  1.00 73.84           C  
ATOM    153  O   ARG A  18      -7.109   3.327   7.840  1.00 73.84           O  
ATOM    154  CG  ARG A  18      -4.686   6.560   8.964  1.00 73.84           C  
ATOM    155  CD  ARG A  18      -4.112   6.105  10.298  1.00 73.84           C  
ATOM    156  NE  ARG A  18      -3.189   7.091  10.852  1.00 73.84           N  
ATOM    157  NH1 ARG A  18      -2.952   6.031  12.891  1.00 73.84           N  
ATOM    158  NH2 ARG A  18      -1.830   7.985  12.473  1.00 73.84           N  
ATOM    159  CZ  ARG A  18      -2.659   7.034  12.071  1.00 73.84           C  
ATOM    160  N   LEU A  19      -5.638   1.883   7.306  1.00 75.10           N  
ATOM    161  CA  LEU A  19      -6.500   0.772   6.915  1.00 75.10           C  
ATOM    162  C   LEU A  19      -6.931  -0.036   8.134  1.00 75.10           C  
ATOM    163  CB  LEU A  19      -5.783  -0.136   5.913  1.00 75.10           C  
ATOM    164  O   LEU A  19      -7.384  -1.175   8.001  1.00 75.10           O  
ATOM    165  CG  LEU A  19      -5.370   0.508   4.589  1.00 75.10           C  
ATOM    166  CD1 LEU A  19      -4.547  -0.471   3.757  1.00 75.10           C  
ATOM    167  CD2 LEU A  19      -6.598   0.974   3.815  1.00 75.10           C  
ATOM    168  N   GLU A  20      -6.935   0.470   9.383  1.00 76.32           N  
ATOM    169  CA  GLU A  20      -7.147  -0.199  10.663  1.00 76.32           C  
ATOM    170  C   GLU A  20      -8.584  -0.699  10.793  1.00 76.32           C  
ATOM    171  CB  GLU A  20      -6.810   0.739  11.824  1.00 76.32           C  
ATOM    172  O   GLU A  20      -8.848  -1.664  11.512  1.00 76.32           O  
ATOM    173  CG  GLU A  20      -5.341   1.132  11.890  1.00 76.32           C  
ATOM    174  CD  GLU A  20      -5.018   2.053  13.056  1.00 76.32           C  
ATOM    175  OE1 GLU A  20      -3.848   2.478  13.187  1.00 76.32           O  
ATOM    176  OE2 GLU A  20      -5.943   2.351  13.844  1.00 76.32           O  
ATOM    177  N   ASP A  21      -9.430  -0.286   9.801  1.00 82.86           N  
ATOM    178  CA  ASP A  21     -10.836  -0.674   9.859  1.00 82.86           C  
ATOM    179  C   ASP A  21     -11.223  -1.517   8.646  1.00 82.86           C  
ATOM    180  CB  ASP A  21     -11.731   0.563   9.947  1.00 82.86           C  
ATOM    181  O   ASP A  21     -12.386  -1.897   8.494  1.00 82.86           O  
ATOM    182  CG  ASP A  21     -11.564   1.325  11.250  1.00 82.86           C  
ATOM    183  OD1 ASP A  21     -11.390   0.687  12.311  1.00 82.86           O  
ATOM    184  OD2 ASP A  21     -11.610   2.574  11.217  1.00 82.86           O  
ATOM    185  N   LEU A  22     -10.211  -1.828   7.848  1.00 83.47           N  
ATOM    186  CA  LEU A  22     -10.465  -2.616   6.647  1.00 83.47           C  
ATOM    187  C   LEU A  22     -10.119  -4.083   6.875  1.00 83.47           C  
ATOM    188  CB  LEU A  22      -9.661  -2.067   5.465  1.00 83.47           C  
ATOM    189  O   LEU A  22      -9.192  -4.397   7.624  1.00 83.47           O  
ATOM    190  CG  LEU A  22     -10.062  -0.682   4.956  1.00 83.47           C  
ATOM    191  CD1 LEU A  22      -8.945  -0.086   4.105  1.00 83.47           C  
ATOM    192  CD2 LEU A  22     -11.362  -0.759   4.164  1.00 83.47           C  
ATOM    193  N   ASP A  23     -10.878  -4.863   6.445  1.00 88.10           N  
ATOM    194  CA  ASP A  23     -10.615  -6.294   6.566  1.00 88.10           C  
ATOM    195  C   ASP A  23      -9.398  -6.700   5.738  1.00 88.10           C  
ATOM    196  CB  ASP A  23     -11.839  -7.103   6.133  1.00 88.10           C  
ATOM    197  O   ASP A  23      -9.030  -6.010   4.785  1.00 88.10           O  
ATOM    198  CG  ASP A  23     -12.168  -6.939   4.660  1.00 88.10           C  
ATOM    199  OD1 ASP A  23     -11.779  -7.806   3.848  1.00 88.10           O  
ATOM    200  OD2 ASP A  23     -12.820  -5.932   4.308  1.00 88.10           O  
ATOM    201  N   GLU A  24      -8.673  -7.755   6.234  1.00 83.37           N  
ATOM    202  CA  GLU A  24      -7.415  -8.236   5.670  1.00 83.37           C  
ATOM    203  C   GLU A  24      -7.527  -8.436   4.162  1.00 83.37           C  
ATOM    204  CB  GLU A  24      -6.988  -9.542   6.345  1.00 83.37           C  
ATOM    205  O   GLU A  24      -6.612  -8.086   3.414  1.00 83.37           O  
ATOM    206  CG  GLU A  24      -5.586  -9.998   5.968  1.00 83.37           C  
ATOM    207  CD  GLU A  24      -5.123 -11.219   6.747  1.00 83.37           C  
ATOM    208  OE1 GLU A  24      -4.000 -11.712   6.492  1.00 83.37           O  
ATOM    209  OE2 GLU A  24      -5.888 -11.687   7.619  1.00 83.37           O  
ATOM    210  N   GLU A  25      -8.652  -8.903   3.644  1.00 87.65           N  
ATOM    211  CA  GLU A  25      -8.875  -9.134   2.220  1.00 87.65           C  
ATOM    212  C   GLU A  25      -8.891  -7.820   1.443  1.00 87.65           C  
ATOM    213  CB  GLU A  25     -10.185  -9.893   1.996  1.00 87.65           C  
ATOM    214  O   GLU A  25      -8.322  -7.729   0.354  1.00 87.65           O  
ATOM    215  CG  GLU A  25     -10.406 -10.330   0.555  1.00 87.65           C  
ATOM    216  CD  GLU A  25     -11.704 -11.094   0.352  1.00 87.65           C  
ATOM    217  OE1 GLU A  25     -12.079 -11.354  -0.814  1.00 87.65           O  
ATOM    218  OE2 GLU A  25     -12.352 -11.436   1.367  1.00 87.65           O  
ATOM    219  N   THR A  26      -9.454  -6.850   2.019  1.00 86.43           N  
ATOM    220  CA  THR A  26      -9.552  -5.526   1.413  1.00 86.43           C  
ATOM    221  C   THR A  26      -8.188  -4.842   1.386  1.00 86.43           C  
ATOM    222  CB  THR A  26     -10.560  -4.640   2.167  1.00 86.43           C  
ATOM    223  O   THR A  26      -7.806  -4.247   0.376  1.00 86.43           O  
ATOM    224  CG2 THR A  26     -10.690  -3.271   1.507  1.00 86.43           C  
ATOM    225  OG1 THR A  26     -11.842  -5.280   2.170  1.00 86.43           O  
ATOM    226  N   VAL A  27      -7.517  -4.987   2.327  1.00 82.00           N  
ATOM    227  CA  VAL A  27      -6.174  -4.425   2.421  1.00 82.00           C  
ATOM    228  C   VAL A  27      -5.257  -5.103   1.405  1.00 82.00           C  
ATOM    229  CB  VAL A  27      -5.594  -4.576   3.846  1.00 82.00           C  
ATOM    230  O   VAL A  27      -4.503  -4.433   0.696  1.00 82.00           O  
ATOM    231  CG1 VAL A  27      -4.127  -4.153   3.879  1.00 82.00           C  
ATOM    232  CG2 VAL A  27      -6.412  -3.758   4.843  1.00 82.00           C  
ATOM    233  N   GLU A  28      -5.405  -6.375   1.320  1.00 85.28           N  
ATOM    234  CA  GLU A  28      -4.591  -7.135   0.377  1.00 85.28           C  
ATOM    235  C   GLU A  28      -4.874  -6.713  -1.062  1.00 85.28           C  
ATOM    236  CB  GLU A  28      -4.836  -8.637   0.543  1.00 85.28           C  
ATOM    237  O   GLU A  28      -3.948  -6.529  -1.854  1.00 85.28           O  
ATOM    238  CG  GLU A  28      -3.791  -9.509  -0.138  1.00 85.28           C  
ATOM    239  CD  GLU A  28      -3.983 -10.994   0.129  1.00 85.28           C  
ATOM    240  OE1 GLU A  28      -3.235 -11.816  -0.447  1.00 85.28           O  
ATOM    241  OE2 GLU A  28      -4.891 -11.338   0.919  1.00 85.28           O  
ATOM    242  N   ARG A  29      -6.113  -6.594  -1.350  1.00 90.10           N  
ATOM    243  CA  ARG A  29      -6.492  -6.146  -2.686  1.00 90.10           C  
ATOM    244  C   ARG A  29      -5.953  -4.747  -2.967  1.00 90.10           C  
ATOM    245  CB  ARG A  29      -8.013  -6.164  -2.848  1.00 90.10           C  
ATOM    246  O   ARG A  29      -5.438  -4.482  -4.055  1.00 90.10           O  
ATOM    247  CG  ARG A  29      -8.483  -5.962  -4.280  1.00 90.10           C  
ATOM    248  CD  ARG A  29      -9.989  -6.138  -4.409  1.00 90.10           C  
ATOM    249  NE  ARG A  29     -10.717  -5.145  -3.625  1.00 90.10           N  
ATOM    250  NH1 ARG A  29     -12.809  -5.796  -4.359  1.00 90.10           N  
ATOM    251  NH2 ARG A  29     -12.599  -4.068  -2.868  1.00 90.10           N  
ATOM    252  CZ  ARG A  29     -12.040  -5.005  -3.619  1.00 90.10           C  
ATOM    253  N   LEU A  30      -6.071  -3.878  -2.063  1.00 86.56           N  
ATOM    254  CA  LEU A  30      -5.626  -2.495  -2.195  1.00 86.56           C  
ATOM    255  C   LEU A  30      -4.112  -2.425  -2.368  1.00 86.56           C  
ATOM    256  CB  LEU A  30      -6.050  -1.677  -0.973  1.00 86.56           C  
ATOM    257  O   LEU A  30      -3.615  -1.704  -3.236  1.00 86.56           O  
ATOM    258  CG  LEU A  30      -7.492  -1.167  -0.966  1.00 86.56           C  
ATOM    259  CD1 LEU A  30      -7.865  -0.651   0.421  1.00 86.56           C  
ATOM    260  CD2 LEU A  30      -7.679  -0.076  -2.015  1.00 86.56           C  
ATOM    261  N   VAL A  31      -3.415  -3.214  -1.541  1.00 82.65           N  
ATOM    262  CA  VAL A  31      -1.958  -3.246  -1.616  1.00 82.65           C  
ATOM    263  C   VAL A  31      -1.522  -3.800  -2.971  1.00 82.65           C  
ATOM    264  CB  VAL A  31      -1.349  -4.090  -0.474  1.00 82.65           C  
ATOM    265  O   VAL A  31      -0.628  -3.248  -3.616  1.00 82.65           O  
ATOM    266  CG1 VAL A  31       0.146  -4.305  -0.700  1.00 82.65           C  
ATOM    267  CG2 VAL A  31      -1.598  -3.419   0.875  1.00 82.65           C  
ATOM    268  N   ARG A  32      -2.147  -4.909  -3.372  1.00 89.19           N  
ATOM    269  CA  ARG A  32      -1.820  -5.485  -4.672  1.00 89.19           C  
ATOM    270  C   ARG A  32      -2.056  -4.478  -5.793  1.00 89.19           C  
ATOM    271  CB  ARG A  32      -2.643  -6.751  -4.923  1.00 89.19           C  
ATOM    272  O   ARG A  32      -1.211  -4.313  -6.675  1.00 89.19           O  
ATOM    273  CG  ARG A  32      -2.270  -7.485  -6.201  1.00 89.19           C  
ATOM    274  CD  ARG A  32      -3.056  -8.780  -6.357  1.00 89.19           C  
ATOM    275  NE  ARG A  32      -2.734  -9.736  -5.302  1.00 89.19           N  
ATOM    276  NH1 ARG A  32      -3.504 -11.583  -6.456  1.00 89.19           N  
ATOM    277  NH2 ARG A  32      -2.623 -11.825  -4.353  1.00 89.19           N  
ATOM    278  CZ  ARG A  32      -2.954 -11.046  -5.373  1.00 89.19           C  
ATOM    279  N   GLU A  33      -3.205  -3.889  -5.753  1.00 94.03           N  
ATOM    280  CA  GLU A  33      -3.535  -2.910  -6.785  1.00 94.03           C  
ATOM    281  C   GLU A  33      -2.546  -1.748  -6.778  1.00 94.03           C  
ATOM    282  CB  GLU A  33      -4.962  -2.389  -6.595  1.00 94.03           C  
ATOM    283  O   GLU A  33      -2.120  -1.282  -7.837  1.00 94.03           O  
ATOM    284  CG  GLU A  33      -6.039  -3.405  -6.947  1.00 94.03           C  
ATOM    285  CD  GLU A  33      -7.450  -2.868  -6.769  1.00 94.03           C  
ATOM    286  OE1 GLU A  33      -8.419  -3.649  -6.905  1.00 94.03           O  
ATOM    287  OE2 GLU A  33      -7.589  -1.655  -6.494  1.00 94.03           O  
ATOM    288  N   LEU A  34      -2.240  -1.279  -5.668  1.00 87.97           N  
ATOM    289  CA  LEU A  34      -1.309  -0.167  -5.515  1.00 87.97           C  
ATOM    290  C   LEU A  34       0.080  -0.548  -6.018  1.00 87.97           C  
ATOM    291  CB  LEU A  34      -1.231   0.271  -4.050  1.00 87.97           C  
ATOM    292  O   LEU A  34       0.717   0.223  -6.740  1.00 87.97           O  
ATOM    293  CG  LEU A  34      -0.434   1.545  -3.764  1.00 87.97           C  
ATOM    294  CD1 LEU A  34      -1.133   2.755  -4.373  1.00 87.97           C  
ATOM    295  CD2 LEU A  34      -0.243   1.730  -2.263  1.00 87.97           C  
ATOM    296  N   VAL A  35       0.557  -1.719  -5.576  1.00 86.17           N  
ATOM    297  CA  VAL A  35       1.861  -2.206  -6.014  1.00 86.17           C  
ATOM    298  C   VAL A  35       1.865  -2.381  -7.531  1.00 86.17           C  
ATOM    299  CB  VAL A  35       2.231  -3.537  -5.323  1.00 86.17           C  
ATOM    300  O   VAL A  35       2.815  -1.978  -8.206  1.00 86.17           O  
ATOM    301  CG1 VAL A  35       3.470  -4.156  -5.970  1.00 86.17           C  
ATOM    302  CG2 VAL A  35       2.459  -3.317  -3.829  1.00 86.17           C  
ATOM    303  N   GLU A  36       0.881  -2.983  -8.074  1.00 93.92           N  
ATOM    304  CA  GLU A  36       0.792  -3.192  -9.516  1.00 93.92           C  
ATOM    305  C   GLU A  36       0.800  -1.864 -10.268  1.00 93.92           C  
ATOM    306  CB  GLU A  36      -0.468  -3.988  -9.868  1.00 93.92           C  
ATOM    307  O   GLU A  36       1.473  -1.728 -11.292  1.00 93.92           O  
ATOM    308  CG  GLU A  36      -0.369  -5.471  -9.543  1.00 93.92           C  
ATOM    309  CD  GLU A  36      -1.639  -6.242  -9.864  1.00 93.92           C  
ATOM    310  OE1 GLU A  36      -1.697  -7.461  -9.585  1.00 93.92           O  
ATOM    311  OE2 GLU A  36      -2.585  -5.622 -10.400  1.00 93.92           O  
ATOM    312  N   GLU A  37       0.066  -0.977  -9.819  1.00 95.46           N  
ATOM    313  CA  GLU A  37       0.033   0.345 -10.436  1.00 95.46           C  
ATOM    314  C   GLU A  37       1.400   1.019 -10.371  1.00 95.46           C  
ATOM    315  CB  GLU A  37      -1.022   1.227  -9.762  1.00 95.46           C  
ATOM    316  O   GLU A  37       1.841   1.635 -11.343  1.00 95.46           O  
ATOM    317  CG  GLU A  37      -1.252   2.557 -10.466  1.00 95.46           C  
ATOM    318  CD  GLU A  37      -2.408   3.353  -9.881  1.00 95.46           C  
ATOM    319  OE1 GLU A  37      -2.596   4.527 -10.272  1.00 95.46           O  
ATOM    320  OE2 GLU A  37      -3.131   2.798  -9.024  1.00 95.46           O  
ATOM    321  N   ALA A  38       1.958   1.005  -9.183  1.00 87.53           N  
ATOM    322  CA  ALA A  38       3.291   1.574  -9.005  1.00 87.53           C  
ATOM    323  C   ALA A  38       4.304   0.896  -9.922  1.00 87.53           C  
ATOM    324  CB  ALA A  38       3.732   1.452  -7.548  1.00 87.53           C  
ATOM    325  O   ALA A  38       5.165   1.559 -10.505  1.00 87.53           O  
ATOM    326  N   ALA A  39       4.291  -0.439  -9.949  1.00 85.07           N  
ATOM    327  CA  ALA A  39       5.160  -1.200 -10.843  1.00 85.07           C  
ATOM    328  C   ALA A  39       4.964  -0.771 -12.294  1.00 85.07           C  
ATOM    329  CB  ALA A  39       4.898  -2.696 -10.693  1.00 85.07           C  
ATOM    330  O   ALA A  39       5.937  -0.585 -13.030  1.00 85.07           O  
ATOM    331  N   ARG A  40       3.731  -0.684 -12.700  1.00 93.03           N  
ATOM    332  CA  ARG A  40       3.444  -0.237 -14.059  1.00 93.03           C  
ATOM    333  C   ARG A  40       3.990   1.166 -14.301  1.00 93.03           C  
ATOM    334  CB  ARG A  40       1.938  -0.266 -14.328  1.00 93.03           C  
ATOM    335  O   ARG A  40       4.558   1.443 -15.359  1.00 93.03           O  
ATOM    336  CG  ARG A  40       1.371  -1.665 -14.505  1.00 93.03           C  
ATOM    337  CD  ARG A  40      -0.051  -1.633 -15.050  1.00 93.03           C  
ATOM    338  NE  ARG A  40      -0.979  -1.028 -14.098  1.00 93.03           N  
ATOM    339  NH1 ARG A  40      -1.936  -3.027 -13.445  1.00 93.03           N  
ATOM    340  NH2 ARG A  40      -2.650  -1.054 -12.523  1.00 93.03           N  
ATOM    341  CZ  ARG A  40      -1.853  -1.705 -13.358  1.00 93.03           C  
ATOM    342  N   ALA A  41       3.729   2.112 -13.442  1.00 90.34           N  
ATOM    343  CA  ALA A  41       4.239   3.476 -13.556  1.00 90.34           C  
ATOM    344  C   ALA A  41       5.763   3.487 -13.633  1.00 90.34           C  
ATOM    345  CB  ALA A  41       3.763   4.323 -12.378  1.00 90.34           C  
ATOM    346  O   ALA A  41       6.345   4.230 -14.428  1.00 90.34           O  
ATOM    347  N   ALA A  42       6.371   2.775 -12.786  1.00 86.03           N  
ATOM    348  CA  ALA A  42       7.828   2.670 -12.793  1.00 86.03           C  
ATOM    349  C   ALA A  42       8.332   2.124 -14.126  1.00 86.03           C  
ATOM    350  CB  ALA A  42       8.303   1.783 -11.645  1.00 86.03           C  
ATOM    351  O   ALA A  42       9.305   2.636 -14.685  1.00 86.03           O  
ATOM    352  N   LEU A  43       7.694   1.016 -14.649  1.00 93.64           N  
ATOM    353  CA  LEU A  43       8.045   0.437 -15.941  1.00 93.64           C  
ATOM    354  C   LEU A  43       7.882   1.461 -17.059  1.00 93.64           C  
ATOM    355  CB  LEU A  43       7.181  -0.793 -16.230  1.00 93.64           C  
ATOM    356  O   LEU A  43       8.744   1.575 -17.934  1.00 93.64           O  
ATOM    357  CG  LEU A  43       7.539  -1.595 -17.483  1.00 93.64           C  
ATOM    358  CD1 LEU A  43       8.924  -2.217 -17.336  1.00 93.64           C  
ATOM    359  CD2 LEU A  43       6.490  -2.669 -17.749  1.00 93.64           C  
ATOM    360  N   ALA A  44       6.771   2.168 -17.076  1.00 88.24           N  
ATOM    361  CA  ALA A  44       6.523   3.216 -18.063  1.00 88.24           C  
ATOM    362  C   ALA A  44       7.600   4.294 -18.000  1.00 88.24           C  
ATOM    363  CB  ALA A  44       5.143   3.833 -17.848  1.00 88.24           C  
ATOM    364  O   ALA A  44       8.057   4.784 -19.036  1.00 88.24           O  
ATOM    365  N   ALA A  45       7.902   4.739 -16.801  1.00 88.79           N  
ATOM    366  CA  ALA A  45       8.940   5.747 -16.600  1.00 88.79           C  
ATOM    367  C   ALA A  45      10.291   5.253 -17.111  1.00 88.79           C  
ATOM    368  CB  ALA A  45       9.038   6.124 -15.124  1.00 88.79           C  
ATOM    369  O   ALA A  45      11.046   6.013 -17.722  1.00 88.79           O  
ATOM    370  N   LEU A  46      10.675   3.966 -16.922  1.00 87.66           N  
ATOM    371  CA  LEU A  46      11.908   3.351 -17.402  1.00 87.66           C  
ATOM    372  C   LEU A  46      11.914   3.265 -18.925  1.00 87.66           C  
ATOM    373  CB  LEU A  46      12.080   1.954 -16.801  1.00 87.66           C  
ATOM    374  O   LEU A  46      12.943   3.506 -19.560  1.00 87.66           O  
ATOM    375  CG  LEU A  46      12.478   1.895 -15.325  1.00 87.66           C  
ATOM    376  CD1 LEU A  46      12.279   0.486 -14.778  1.00 87.66           C  
ATOM    377  CD2 LEU A  46      13.923   2.347 -15.143  1.00 87.66           C  
ATOM    378  N   GLU A  47      10.790   3.020 -19.523  1.00 93.11           N  
ATOM    379  CA  GLU A  47      10.663   2.909 -20.974  1.00 93.11           C  
ATOM    380  C   GLU A  47      10.727   4.280 -21.640  1.00 93.11           C  
ATOM    381  CB  GLU A  47       9.357   2.203 -21.347  1.00 93.11           C  
ATOM    382  O   GLU A  47      11.260   4.416 -22.743  1.00 93.11           O  
ATOM    383  CG  GLU A  47       9.380   0.700 -21.106  1.00 93.11           C  
ATOM    384  CD  GLU A  47       8.076   0.013 -21.481  1.00 93.11           C  
ATOM    385  OE1 GLU A  47       7.974  -1.224 -21.320  1.00 93.11           O  
ATOM    386  OE2 GLU A  47       7.150   0.717 -21.942  1.00 93.11           O  
ATOM    387  N   ALA A  48      10.210   5.278 -21.026  1.00 81.40           N  
ATOM    388  CA  ALA A  48      10.186   6.644 -21.544  1.00 81.40           C  
ATOM    389  C   ALA A  48      11.538   7.326 -21.357  1.00 81.40           C  
ATOM    390  CB  ALA A  48       9.087   7.453 -20.860  1.00 81.40           C  
ATOM    391  O   ALA A  48      11.911   8.205 -22.137  1.00 81.40           O  
ATOM    392  N   ALA A  49      12.436   6.891 -20.538  1.00 67.36           N  
ATOM    393  CA  ALA A  49      13.780   7.418 -20.317  1.00 67.36           C  
ATOM    394  C   ALA A  49      14.801   6.706 -21.200  1.00 67.36           C  
ATOM    395  CB  ALA A  49      14.169   7.285 -18.846  1.00 67.36           C  
ATOM    396  O   ALA A  49      15.716   7.337 -21.735  1.00 67.36           O  
TER     397      ALA A  49                                                      
ENDMDL                                                                          
END                                                                             
