# Supplementary material for: AlphaDesign: a de novo protein design framework based on AlphaFold
Source: Mol Syst Biol. 2025 Jun 17;21(9):1166–89. doi: 10.1038/s44320-025-00119-z (PMC12405559; doi:10.1038/s44320-025-00119-z)
Supplement: Supplementary file 4 — Source data Fig. 2 [file 44320_2025_119_MOESM4_ESM.zip › Figure_2/2C/prediction_confmer-50-nr2-run1_result_28.2.pdb]

MODEL     1                                                                     
ATOM      1  N   SER A   0     -10.163 -11.314   3.625  1.00 64.91           N  
ATOM      2  CA  SER A   0     -11.222 -11.885   4.451  1.00 64.91           C  
ATOM      3  C   SER A   0     -12.044 -10.794   5.128  1.00 64.91           C  
ATOM      4  CB  SER A   0     -10.633 -12.821   5.507  1.00 64.91           C  
ATOM      5  O   SER A   0     -11.491  -9.910   5.785  1.00 64.91           O  
ATOM      6  OG  SER A   0     -11.604 -13.149   6.486  1.00 64.91           O  
ATOM      7  N   LEU A   1     -13.239 -10.436   4.432  1.00 57.17           N  
ATOM      8  CA  LEU A   1     -14.355  -9.539   4.711  1.00 57.17           C  
ATOM      9  C   LEU A   1     -14.671  -9.511   6.203  1.00 57.17           C  
ATOM     10  CB  LEU A   1     -15.596  -9.966   3.922  1.00 57.17           C  
ATOM     11  O   LEU A   1     -15.026  -8.463   6.747  1.00 57.17           O  
ATOM     12  CG  LEU A   1     -15.972  -9.093   2.724  1.00 57.17           C  
ATOM     13  CD1 LEU A   1     -16.294  -9.964   1.514  1.00 57.17           C  
ATOM     14  CD2 LEU A   1     -17.152  -8.191   3.069  1.00 57.17           C  
ATOM     15  N   LEU A   2     -14.143 -10.535   7.049  1.00 64.12           N  
ATOM     16  CA  LEU A   2     -14.269 -10.648   8.498  1.00 64.12           C  
ATOM     17  C   LEU A   2     -13.074 -10.011   9.199  1.00 64.12           C  
ATOM     18  CB  LEU A   2     -14.397 -12.116   8.912  1.00 64.12           C  
ATOM     19  O   LEU A   2     -13.221  -9.417  10.269  1.00 64.12           O  
ATOM     20  CG  LEU A   2     -15.724 -12.528   9.551  1.00 64.12           C  
ATOM     21  CD1 LEU A   2     -16.317 -13.725   8.816  1.00 64.12           C  
ATOM     22  CD2 LEU A   2     -15.531 -12.844  11.030  1.00 64.12           C  
ATOM     23  N   GLU A   3     -11.921  -9.882   8.496  1.00 62.26           N  
ATOM     24  CA  GLU A   3     -10.671  -9.306   8.983  1.00 62.26           C  
ATOM     25  C   GLU A   3     -10.671  -7.787   8.841  1.00 62.26           C  
ATOM     26  CB  GLU A   3      -9.476  -9.904   8.236  1.00 62.26           C  
ATOM     27  O   GLU A   3     -10.090  -7.081   9.668  1.00 62.26           O  
ATOM     28  CG  GLU A   3      -8.793 -11.043   8.980  1.00 62.26           C  
ATOM     29  CD  GLU A   3      -7.613 -11.631   8.223  1.00 62.26           C  
ATOM     30  OE1 GLU A   3      -6.981 -12.585   8.732  1.00 62.26           O  
ATOM     31  OE2 GLU A   3      -7.318 -11.134   7.114  1.00 62.26           O  
ATOM     32  N   GLU A   4     -11.540  -7.302   7.917  1.00 61.53           N  
ATOM     33  CA  GLU A   4     -11.749  -5.884   7.642  1.00 61.53           C  
ATOM     34  C   GLU A   4     -12.814  -5.294   8.562  1.00 61.53           C  
ATOM     35  CB  GLU A   4     -12.142  -5.672   6.178  1.00 61.53           C  
ATOM     36  O   GLU A   4     -12.756  -4.113   8.910  1.00 61.53           O  
ATOM     37  CG  GLU A   4     -11.049  -5.033   5.334  1.00 61.53           C  
ATOM     38  CD  GLU A   4     -11.468  -4.790   3.893  1.00 61.53           C  
ATOM     39  OE1 GLU A   4     -10.637  -4.305   3.092  1.00 61.53           O  
ATOM     40  OE2 GLU A   4     -12.638  -5.088   3.562  1.00 61.53           O  
ATOM     41  N   LEU A   5     -13.803  -6.088   9.287  1.00 61.36           N  
ATOM     42  CA  LEU A   5     -14.877  -5.729  10.206  1.00 61.36           C  
ATOM     43  C   LEU A   5     -14.420  -5.866  11.655  1.00 61.36           C  
ATOM     44  CB  LEU A   5     -16.108  -6.607   9.962  1.00 61.36           C  
ATOM     45  O   LEU A   5     -14.949  -5.192  12.543  1.00 61.36           O  
ATOM     46  CG  LEU A   5     -17.185  -6.023   9.047  1.00 61.36           C  
ATOM     47  CD1 LEU A   5     -17.869  -7.135   8.258  1.00 61.36           C  
ATOM     48  CD2 LEU A   5     -18.205  -5.232   9.859  1.00 61.36           C  
ATOM     49  N   VAL A   6     -13.223  -6.423  11.952  1.00 63.32           N  
ATOM     50  CA  VAL A   6     -12.675  -6.703  13.275  1.00 63.32           C  
ATOM     51  C   VAL A   6     -11.477  -5.794  13.541  1.00 63.32           C  
ATOM     52  CB  VAL A   6     -12.261  -8.185  13.416  1.00 63.32           C  
ATOM     53  O   VAL A   6     -10.935  -5.779  14.649  1.00 63.32           O  
ATOM     54  CG1 VAL A   6     -11.746  -8.470  14.825  1.00 63.32           C  
ATOM     55  CG2 VAL A   6     -13.436  -9.101  13.077  1.00 63.32           C  
ATOM     56  N   LYS A   7     -11.267  -4.834  12.613  1.00 66.93           N  
ATOM     57  CA  LYS A   7     -10.109  -3.960  12.776  1.00 66.93           C  
ATOM     58  C   LYS A   7     -10.478  -2.698  13.550  1.00 66.93           C  
ATOM     59  CB  LYS A   7      -9.522  -3.587  11.414  1.00 66.93           C  
ATOM     60  O   LYS A   7     -11.559  -2.137  13.355  1.00 66.93           O  
ATOM     61  CG  LYS A   7      -8.836  -4.741  10.699  1.00 66.93           C  
ATOM     62  CD  LYS A   7      -8.059  -4.261   9.480  1.00 66.93           C  
ATOM     63  CE  LYS A   7      -7.468  -5.426   8.698  1.00 66.93           C  
ATOM     64  NZ  LYS A   7      -6.620  -4.956   7.561  1.00 66.93           N  
ATOM     65  N   THR A   8      -9.897  -2.562  14.801  1.00 82.42           N  
ATOM     66  CA  THR A   8      -9.999  -1.339  15.588  1.00 82.42           C  
ATOM     67  C   THR A   8      -9.594  -0.125  14.757  1.00 82.42           C  
ATOM     68  CB  THR A   8      -9.124  -1.414  16.853  1.00 82.42           C  
ATOM     69  O   THR A   8      -8.918  -0.263  13.736  1.00 82.42           O  
ATOM     70  CG2 THR A   8      -9.457  -2.651  17.680  1.00 82.42           C  
ATOM     71  OG1 THR A   8      -7.744  -1.465  16.470  1.00 82.42           O  
ATOM     72  N   PRO A   9     -10.321   0.930  14.874  1.00 79.97           N  
ATOM     73  CA  PRO A   9      -9.896   2.160  14.203  1.00 79.97           C  
ATOM     74  C   PRO A   9      -8.377   2.296  14.128  1.00 79.97           C  
ATOM     75  CB  PRO A   9     -10.501   3.264  15.073  1.00 79.97           C  
ATOM     76  O   PRO A   9      -7.848   2.807  13.137  1.00 79.97           O  
ATOM     77  CG  PRO A   9     -11.639   2.608  15.786  1.00 79.97           C  
ATOM     78  CD  PRO A   9     -11.322   1.150  15.951  1.00 79.97           C  
ATOM     79  N   GLU A  10      -7.677   1.856  15.020  1.00 85.49           N  
ATOM     80  CA  GLU A  10      -6.217   1.878  15.047  1.00 85.49           C  
ATOM     81  C   GLU A  10      -5.632   0.893  14.039  1.00 85.49           C  
ATOM     82  CB  GLU A  10      -5.700   1.562  16.453  1.00 85.49           C  
ATOM     83  O   GLU A  10      -4.628   1.187  13.387  1.00 85.49           O  
ATOM     84  CG  GLU A  10      -5.696   2.761  17.390  1.00 85.49           C  
ATOM     85  CD  GLU A  10      -5.180   2.432  18.783  1.00 85.49           C  
ATOM     86  OE1 GLU A  10      -5.104   3.347  19.633  1.00 85.49           O  
ATOM     87  OE2 GLU A  10      -4.850   1.249  19.024  1.00 85.49           O  
ATOM     88  N   GLN A  11      -6.166  -0.183  13.826  1.00 80.14           N  
ATOM     89  CA  GLN A  11      -5.773  -1.213  12.870  1.00 80.14           C  
ATOM     90  C   GLN A  11      -6.047  -0.768  11.437  1.00 80.14           C  
ATOM     91  CB  GLN A  11      -6.506  -2.524  13.162  1.00 80.14           C  
ATOM     92  O   GLN A  11      -5.247  -1.029  10.536  1.00 80.14           O  
ATOM     93  CG  GLN A  11      -6.003  -3.246  14.404  1.00 80.14           C  
ATOM     94  CD  GLN A  11      -6.797  -4.501  14.716  1.00 80.14           C  
ATOM     95  NE2 GLN A  11      -6.193  -5.414  15.469  1.00 80.14           N  
ATOM     96  OE1 GLN A  11      -7.945  -4.648  14.284  1.00 80.14           O  
ATOM     97  N   ARG A  12      -7.130  -0.036  11.375  1.00 80.50           N  
ATOM     98  CA  ARG A  12      -7.443   0.549  10.075  1.00 80.50           C  
ATOM     99  C   ARG A  12      -6.445   1.644   9.713  1.00 80.50           C  
ATOM    100  CB  ARG A  12      -8.866   1.113  10.069  1.00 80.50           C  
ATOM    101  O   ARG A  12      -6.036   1.760   8.556  1.00 80.50           O  
ATOM    102  CG  ARG A  12      -9.951   0.048  10.052  1.00 80.50           C  
ATOM    103  CD  ARG A  12     -11.333   0.654   9.851  1.00 80.50           C  
ATOM    104  NE  ARG A  12     -11.884   1.164  11.103  1.00 80.50           N  
ATOM    105  NH1 ARG A  12     -13.856   1.920  10.166  1.00 80.50           N  
ATOM    106  NH2 ARG A  12     -13.475   2.181  12.411  1.00 80.50           N  
ATOM    107  CZ  ARG A  12     -13.071   1.754  11.224  1.00 80.50           C  
ATOM    108  N   ARG A  13      -6.107   2.403  10.699  1.00 83.51           N  
ATOM    109  CA  ARG A  13      -5.093   3.435  10.509  1.00 83.51           C  
ATOM    110  C   ARG A  13      -3.746   2.819  10.148  1.00 83.51           C  
ATOM    111  CB  ARG A  13      -4.957   4.293  11.769  1.00 83.51           C  
ATOM    112  O   ARG A  13      -3.054   3.308   9.252  1.00 83.51           O  
ATOM    113  CG  ARG A  13      -4.073   5.517  11.588  1.00 83.51           C  
ATOM    114  CD  ARG A  13      -4.080   6.406  12.824  1.00 83.51           C  
ATOM    115  NE  ARG A  13      -3.228   7.578  12.649  1.00 83.51           N  
ATOM    116  NH1 ARG A  13      -3.359   8.258  14.853  1.00 83.51           N  
ATOM    117  NH2 ARG A  13      -2.122   9.466  13.348  1.00 83.51           N  
ATOM    118  CZ  ARG A  13      -2.905   8.431  13.617  1.00 83.51           C  
ATOM    119  N   GLU A  14      -3.455   1.830  10.868  1.00 87.41           N  
ATOM    120  CA  GLU A  14      -2.195   1.135  10.621  1.00 87.41           C  
ATOM    121  C   GLU A  14      -2.184   0.490   9.238  1.00 87.41           C  
ATOM    122  CB  GLU A  14      -1.944   0.077  11.698  1.00 87.41           C  
ATOM    123  O   GLU A  14      -1.173   0.537   8.533  1.00 87.41           O  
ATOM    124  CG  GLU A  14      -0.569  -0.570  11.616  1.00 87.41           C  
ATOM    125  CD  GLU A  14      -0.269  -1.492  12.787  1.00 87.41           C  
ATOM    126  OE1 GLU A  14       0.794  -2.154  12.781  1.00 87.41           O  
ATOM    127  OE2 GLU A  14      -1.103  -1.553  13.717  1.00 87.41           O  
ATOM    128  N   LEU A  15      -3.241  -0.228   8.885  1.00 85.87           N  
ATOM    129  CA  LEU A  15      -3.365  -0.811   7.553  1.00 85.87           C  
ATOM    130  C   LEU A  15      -3.235   0.261   6.476  1.00 85.87           C  
ATOM    131  CB  LEU A  15      -4.705  -1.537   7.408  1.00 85.87           C  
ATOM    132  O   LEU A  15      -2.570   0.048   5.460  1.00 85.87           O  
ATOM    133  CG  LEU A  15      -4.952  -2.245   6.075  1.00 85.87           C  
ATOM    134  CD1 LEU A  15      -3.985  -3.413   5.908  1.00 85.87           C  
ATOM    135  CD2 LEU A  15      -6.397  -2.724   5.984  1.00 85.87           C  
ATOM    136  N   ALA A  16      -3.915   1.451   6.664  1.00 84.19           N  
ATOM    137  CA  ALA A  16      -3.819   2.588   5.751  1.00 84.19           C  
ATOM    138  C   ALA A  16      -2.373   3.050   5.601  1.00 84.19           C  
ATOM    139  CB  ALA A  16      -4.694   3.739   6.242  1.00 84.19           C  
ATOM    140  O   ALA A  16      -1.923   3.352   4.493  1.00 84.19           O  
ATOM    141  N   LEU A  17      -1.736   3.160   6.745  1.00 88.34           N  
ATOM    142  CA  LEU A  17      -0.338   3.577   6.745  1.00 88.34           C  
ATOM    143  C   LEU A  17       0.530   2.566   6.004  1.00 88.34           C  
ATOM    144  CB  LEU A  17       0.170   3.748   8.179  1.00 88.34           C  
ATOM    145  O   LEU A  17       1.403   2.948   5.221  1.00 88.34           O  
ATOM    146  CG  LEU A  17      -0.253   5.030   8.900  1.00 88.34           C  
ATOM    147  CD1 LEU A  17       0.020   4.911  10.396  1.00 88.34           C  
ATOM    148  CD2 LEU A  17       0.470   6.237   8.313  1.00 88.34           C  
ATOM    149  N   ARG A  18       0.323   1.317   6.204  1.00 86.64           N  
ATOM    150  CA  ARG A  18       1.065   0.253   5.535  1.00 86.64           C  
ATOM    151  C   ARG A  18       0.852   0.302   4.026  1.00 86.64           C  
ATOM    152  CB  ARG A  18       0.651  -1.116   6.078  1.00 86.64           C  
ATOM    153  O   ARG A  18       1.798   0.127   3.254  1.00 86.64           O  
ATOM    154  CG  ARG A  18       1.275  -1.459   7.422  1.00 86.64           C  
ATOM    155  CD  ARG A  18       0.917  -2.871   7.865  1.00 86.64           C  
ATOM    156  NE  ARG A  18       1.311  -3.118   9.249  1.00 86.64           N  
ATOM    157  NH1 ARG A  18       0.313  -5.197   9.381  1.00 86.64           N  
ATOM    158  NH2 ARG A  18       1.425  -4.338  11.192  1.00 86.64           N  
ATOM    159  CZ  ARG A  18       1.015  -4.217   9.937  1.00 86.64           C  
ATOM    160  N   ARG A  19      -0.401   0.482   3.631  1.00 84.74           N  
ATOM    161  CA  ARG A  19      -0.717   0.604   2.211  1.00 84.74           C  
ATOM    162  C   ARG A  19      -0.027   1.819   1.600  1.00 84.74           C  
ATOM    163  CB  ARG A  19      -2.230   0.700   2.003  1.00 84.74           C  
ATOM    164  O   ARG A  19       0.490   1.749   0.483  1.00 84.74           O  
ATOM    165  CG  ARG A  19      -2.967  -0.610   2.229  1.00 84.74           C  
ATOM    166  CD  ARG A  19      -4.461  -0.467   1.979  1.00 84.74           C  
ATOM    167  NE  ARG A  19      -5.166  -1.728   2.189  1.00 84.74           N  
ATOM    168  NH1 ARG A  19      -7.273  -0.849   1.831  1.00 84.74           N  
ATOM    169  NH2 ARG A  19      -7.023  -3.074   2.323  1.00 84.74           N  
ATOM    170  CZ  ARG A  19      -6.486  -1.881   2.114  1.00 84.74           C  
ATOM    171  N   TYR A  20      -0.091   2.940   2.290  1.00 87.25           N  
ATOM    172  CA  TYR A  20       0.546   4.176   1.849  1.00 87.25           C  
ATOM    173  C   TYR A  20       2.046   3.979   1.662  1.00 87.25           C  
ATOM    174  CB  TYR A  20       0.288   5.302   2.854  1.00 87.25           C  
ATOM    175  O   TYR A  20       2.611   4.394   0.647  1.00 87.25           O  
ATOM    176  CG  TYR A  20       0.860   6.634   2.433  1.00 87.25           C  
ATOM    177  CD1 TYR A  20       1.995   7.154   3.052  1.00 87.25           C  
ATOM    178  CD2 TYR A  20       0.267   7.375   1.417  1.00 87.25           C  
ATOM    179  CE1 TYR A  20       2.524   8.382   2.669  1.00 87.25           C  
ATOM    180  CE2 TYR A  20       0.787   8.605   1.026  1.00 87.25           C  
ATOM    181  OH  TYR A  20       2.435  10.314   1.273  1.00 87.25           O  
ATOM    182  CZ  TYR A  20       1.915   9.098   1.656  1.00 87.25           C  
ATOM    183  N   ILE A  21       2.738   3.400   2.651  1.00 85.18           N  
ATOM    184  CA  ILE A  21       4.168   3.118   2.603  1.00 85.18           C  
ATOM    185  C   ILE A  21       4.475   2.210   1.414  1.00 85.18           C  
ATOM    186  CB  ILE A  21       4.660   2.467   3.915  1.00 85.18           C  
ATOM    187  O   ILE A  21       5.460   2.421   0.702  1.00 85.18           O  
ATOM    188  CG1 ILE A  21       4.567   3.466   5.074  1.00 85.18           C  
ATOM    189  CG2 ILE A  21       6.091   1.944   3.755  1.00 85.18           C  
ATOM    190  CD1 ILE A  21       4.864   2.860   6.439  1.00 85.18           C  
ATOM    191  N   ALA A  22       3.666   1.137   1.251  1.00 84.44           N  
ATOM    192  CA  ALA A  22       3.843   0.235   0.116  1.00 84.44           C  
ATOM    193  C   ALA A  22       3.759   0.993  -1.205  1.00 84.44           C  
ATOM    194  CB  ALA A  22       2.799  -0.878   0.154  1.00 84.44           C  
ATOM    195  O   ALA A  22       4.515   0.712  -2.138  1.00 84.44           O  
ATOM    196  N   GLU A  23       2.824   1.870  -1.363  1.00 84.95           N  
ATOM    197  CA  GLU A  23       2.681   2.707  -2.551  1.00 84.95           C  
ATOM    198  C   GLU A  23       3.937   3.539  -2.794  1.00 84.95           C  
ATOM    199  CB  GLU A  23       1.461   3.622  -2.420  1.00 84.95           C  
ATOM    200  O   GLU A  23       4.389   3.671  -3.933  1.00 84.95           O  
ATOM    201  CG  GLU A  23       0.133   2.911  -2.632  1.00 84.95           C  
ATOM    202  CD  GLU A  23      -1.071   3.823  -2.457  1.00 84.95           C  
ATOM    203  OE1 GLU A  23      -2.220   3.325  -2.491  1.00 84.95           O  
ATOM    204  OE2 GLU A  23      -0.864   5.045  -2.284  1.00 84.95           O  
ATOM    205  N   ILE A  24       4.396   4.162  -1.781  1.00 83.69           N  
ATOM    206  CA  ILE A  24       5.598   4.985  -1.859  1.00 83.69           C  
ATOM    207  C   ILE A  24       6.786   4.124  -2.283  1.00 83.69           C  
ATOM    208  CB  ILE A  24       5.895   5.683  -0.513  1.00 83.69           C  
ATOM    209  O   ILE A  24       7.600   4.542  -3.110  1.00 83.69           O  
ATOM    210  CG1 ILE A  24       4.808   6.717  -0.197  1.00 83.69           C  
ATOM    211  CG2 ILE A  24       7.281   6.333  -0.536  1.00 83.69           C  
ATOM    212  CD1 ILE A  24       4.948   7.362   1.175  1.00 83.69           C  
ATOM    213  N   GLU A  25       6.917   2.838  -1.611  1.00 80.26           N  
ATOM    214  CA  GLU A  25       8.004   1.921  -1.940  1.00 80.26           C  
ATOM    215  C   GLU A  25       7.969   1.532  -3.415  1.00 80.26           C  
ATOM    216  CB  GLU A  25       7.935   0.668  -1.064  1.00 80.26           C  
ATOM    217  O   GLU A  25       9.015   1.410  -4.056  1.00 80.26           O  
ATOM    218  CG  GLU A  25       8.330   0.910   0.386  1.00 80.26           C  
ATOM    219  CD  GLU A  25       8.248  -0.341   1.247  1.00 80.26           C  
ATOM    220  OE1 GLU A  25       8.944  -0.410   2.285  1.00 80.26           O  
ATOM    221  OE2 GLU A  25       7.483  -1.260   0.879  1.00 80.26           O  
ATOM    222  N   VAL A  26       6.778   1.250  -3.877  1.00 84.43           N  
ATOM    223  CA  VAL A  26       6.576   0.913  -5.282  1.00 84.43           C  
ATOM    224  C   VAL A  26       7.002   2.086  -6.162  1.00 84.43           C  
ATOM    225  CB  VAL A  26       5.105   0.537  -5.569  1.00 84.43           C  
ATOM    226  O   VAL A  26       7.661   1.894  -7.186  1.00 84.43           O  
ATOM    227  CG1 VAL A  26       4.870   0.386  -7.071  1.00 84.43           C  
ATOM    228  CG2 VAL A  26       4.729  -0.748  -4.834  1.00 84.43           C  
ATOM    229  N   GLU A  27       6.507   3.328  -5.767  1.00 80.10           N  
ATOM    230  CA  GLU A  27       6.856   4.546  -6.492  1.00 80.10           C  
ATOM    231  C   GLU A  27       8.362   4.789  -6.469  1.00 80.10           C  
ATOM    232  CB  GLU A  27       6.120   5.752  -5.902  1.00 80.10           C  
ATOM    233  O   GLU A  27       8.937   5.253  -7.456  1.00 80.10           O  
ATOM    234  CG  GLU A  27       4.636   5.791  -6.237  1.00 80.10           C  
ATOM    235  CD  GLU A  27       3.939   7.045  -5.734  1.00 80.10           C  
ATOM    236  OE1 GLU A  27       3.151   6.955  -4.765  1.00 80.10           O  
ATOM    237  OE2 GLU A  27       4.183   8.127  -6.314  1.00 80.10           O  
ATOM    238  N   ILE A  28       9.068   4.634  -5.396  1.00 78.92           N  
ATOM    239  CA  ILE A  28      10.515   4.755  -5.250  1.00 78.92           C  
ATOM    240  C   ILE A  28      11.210   3.724  -6.137  1.00 78.92           C  
ATOM    241  CB  ILE A  28      10.951   4.577  -3.779  1.00 78.92           C  
ATOM    242  O   ILE A  28      12.213   4.031  -6.786  1.00 78.92           O  
ATOM    243  CG1 ILE A  28      10.454   5.752  -2.928  1.00 78.92           C  
ATOM    244  CG2 ILE A  28      12.473   4.435  -3.680  1.00 78.92           C  
ATOM    245  CD1 ILE A  28      10.734   5.601  -1.440  1.00 78.92           C  
ATOM    246  N   GLU A  29      10.725   2.480  -6.039  1.00 78.01           N  
ATOM    247  CA  GLU A  29      11.269   1.409  -6.868  1.00 78.01           C  
ATOM    248  C   GLU A  29      11.117   1.728  -8.352  1.00 78.01           C  
ATOM    249  CB  GLU A  29      10.585   0.078  -6.543  1.00 78.01           C  
ATOM    250  O   GLU A  29      12.013   1.442  -9.149  1.00 78.01           O  
ATOM    251  CG  GLU A  29      11.240  -1.127  -7.202  1.00 78.01           C  
ATOM    252  CD  GLU A  29      10.619  -2.450  -6.785  1.00 78.01           C  
ATOM    253  OE1 GLU A  29      11.116  -3.516  -7.216  1.00 78.01           O  
ATOM    254  OE2 GLU A  29       9.628  -2.422  -6.022  1.00 78.01           O  
ATOM    255  N   LYS A  30       9.936   2.193  -8.769  1.00 76.50           N  
ATOM    256  CA  LYS A  30       9.692   2.607 -10.148  1.00 76.50           C  
ATOM    257  C   LYS A  30      10.626   3.743 -10.554  1.00 76.50           C  
ATOM    258  CB  LYS A  30       8.236   3.035 -10.330  1.00 76.50           C  
ATOM    259  O   LYS A  30      11.107   3.783 -11.688  1.00 76.50           O  
ATOM    260  CG  LYS A  30       7.247   1.879 -10.338  1.00 76.50           C  
ATOM    261  CD  LYS A  30       5.829   2.358 -10.623  1.00 76.50           C  
ATOM    262  CE  LYS A  30       4.831   1.208 -10.585  1.00 76.50           C  
ATOM    263  NZ  LYS A  30       3.435   1.678 -10.830  1.00 76.50           N  
ATOM    264  N   LYS A  31      10.759   4.753  -9.644  1.00 67.96           N  
ATOM    265  CA  LYS A  31      11.614   5.916  -9.863  1.00 67.96           C  
ATOM    266  C   LYS A  31      13.089   5.531  -9.810  1.00 67.96           C  
ATOM    267  CB  LYS A  31      11.318   7.002  -8.827  1.00 67.96           C  
ATOM    268  O   LYS A  31      13.918   6.131 -10.499  1.00 67.96           O  
ATOM    269  CG  LYS A  31      10.032   7.773  -9.087  1.00 67.96           C  
ATOM    270  CD  LYS A  31       9.897   8.967  -8.152  1.00 67.96           C  
ATOM    271  CE  LYS A  31       8.613   9.741  -8.414  1.00 67.96           C  
ATOM    272  NZ  LYS A  31       8.473  10.911  -7.496  1.00 67.96           N  
ATOM    273  N   GLU A  32      13.556   4.608  -8.842  1.00 62.21           N  
ATOM    274  CA  GLU A  32      14.905   4.051  -8.811  1.00 62.21           C  
ATOM    275  C   GLU A  32      15.224   3.303 -10.102  1.00 62.21           C  
ATOM    276  CB  GLU A  32      15.074   3.118  -7.608  1.00 62.21           C  
ATOM    277  O   GLU A  32      16.365   3.318 -10.569  1.00 62.21           O  
ATOM    278  CG  GLU A  32      15.172   3.846  -6.275  1.00 62.21           C  
ATOM    279  CD  GLU A  32      15.390   2.911  -5.096  1.00 62.21           C  
ATOM    280  OE1 GLU A  32      15.623   3.401  -3.968  1.00 62.21           O  
ATOM    281  OE2 GLU A  32      15.330   1.678  -5.303  1.00 62.21           O  
ATOM    282  N   ASP A  33      14.221   2.616 -10.625  1.00 59.77           N  
ATOM    283  CA  ASP A  33      14.320   2.016 -11.951  1.00 59.77           C  
ATOM    284  C   ASP A  33      14.390   3.089 -13.036  1.00 59.77           C  
ATOM    285  CB  ASP A  33      13.134   1.085 -12.209  1.00 59.77           C  
ATOM    286  O   ASP A  33      15.023   2.888 -14.075  1.00 59.77           O  
ATOM    287  CG  ASP A  33      13.218  -0.213 -11.425  1.00 59.77           C  
ATOM    288  OD1 ASP A  33      14.339  -0.654 -11.093  1.00 59.77           O  
ATOM    289  OD2 ASP A  33      12.153  -0.802 -11.140  1.00 59.77           O  
ATOM    290  N   GLU A  34      13.652   4.164 -12.759  1.00 58.09           N  
ATOM    291  CA  GLU A  34      13.681   5.335 -13.629  1.00 58.09           C  
ATOM    292  C   GLU A  34      14.969   6.132 -13.440  1.00 58.09           C  
ATOM    293  CB  GLU A  34      12.466   6.230 -13.368  1.00 58.09           C  
ATOM    294  O   GLU A  34      15.511   6.682 -14.401  1.00 58.09           O  
ATOM    295  CG  GLU A  34      12.316   7.370 -14.365  1.00 58.09           C  
ATOM    296  CD  GLU A  34      11.087   8.229 -14.113  1.00 58.09           C  
ATOM    297  OE1 GLU A  34      10.927   9.272 -14.787  1.00 58.09           O  
ATOM    298  OE2 GLU A  34      10.279   7.857 -13.234  1.00 58.09           O  
ATOM    299  N   TYR A  35      15.550   6.291 -12.228  1.00 54.64           N  
ATOM    300  CA  TYR A  35      16.820   6.941 -11.922  1.00 54.64           C  
ATOM    301  C   TYR A  35      17.989   5.991 -12.152  1.00 54.64           C  
ATOM    302  CB  TYR A  35      16.831   7.443 -10.475  1.00 54.64           C  
ATOM    303  O   TYR A  35      19.102   6.428 -12.454  1.00 54.64           O  
ATOM    304  CG  TYR A  35      16.215   8.810 -10.301  1.00 54.64           C  
ATOM    305  CD1 TYR A  35      16.974   9.965 -10.472  1.00 54.64           C  
ATOM    306  CD2 TYR A  35      14.872   8.949  -9.965  1.00 54.64           C  
ATOM    307  CE1 TYR A  35      16.411  11.227 -10.312  1.00 54.64           C  
ATOM    308  CE2 TYR A  35      14.298  10.206  -9.802  1.00 54.64           C  
ATOM    309  OH  TYR A  35      14.511  12.583  -9.817  1.00 54.64           O  
ATOM    310  CZ  TYR A  35      15.074  11.337  -9.977  1.00 54.64           C  
ATOM    311  N   LEU A  36      17.862   4.611 -12.138  1.00 54.12           N  
ATOM    312  CA  LEU A  36      18.827   3.563 -12.454  1.00 54.12           C  
ATOM    313  C   LEU A  36      18.970   3.392 -13.962  1.00 54.12           C  
ATOM    314  CB  LEU A  36      18.407   2.237 -11.815  1.00 54.12           C  
ATOM    315  O   LEU A  36      20.017   2.955 -14.445  1.00 54.12           O  
ATOM    316  CG  LEU A  36      19.496   1.475 -11.057  1.00 54.12           C  
ATOM    317  CD1 LEU A  36      19.273   1.589  -9.553  1.00 54.12           C  
ATOM    318  CD2 LEU A  36      19.525   0.013 -11.489  1.00 54.12           C  
ATOM    319  N   VAL A  37      18.217   4.111 -14.829  1.00 54.09           N  
ATOM    320  CA  VAL A  37      18.326   4.252 -16.277  1.00 54.09           C  
ATOM    321  C   VAL A  37      19.083   5.534 -16.617  1.00 54.09           C  
ATOM    322  CB  VAL A  37      16.936   4.259 -16.953  1.00 54.09           C  
ATOM    323  O   VAL A  37      19.728   5.622 -17.664  1.00 54.09           O  
ATOM    324  CG1 VAL A  37      17.074   4.366 -18.471  1.00 54.09           C  
ATOM    325  CG2 VAL A  37      16.152   3.005 -16.572  1.00 54.09           C  
ATOM    326  N   GLU A  38      19.593   6.274 -15.551  1.00 51.26           N  
ATOM    327  CA  GLU A  38      20.397   7.469 -15.785  1.00 51.26           C  
ATOM    328  C   GLU A  38      21.786   7.329 -15.170  1.00 51.26           C  
ATOM    329  CB  GLU A  38      19.695   8.708 -15.222  1.00 51.26           C  
ATOM    330  O   GLU A  38      22.713   8.051 -15.547  1.00 51.26           O  
ATOM    331  CG  GLU A  38      18.596   9.254 -16.122  1.00 51.26           C  
ATOM    332  CD  GLU A  38      17.976  10.540 -15.598  1.00 51.26           C  
ATOM    333  OE1 GLU A  38      17.092  11.109 -16.279  1.00 51.26           O  
ATOM    334  OE2 GLU A  38      18.377  10.983 -14.499  1.00 51.26           O  
ATOM    335  N   ILE A  39      22.245   6.075 -14.718  1.00 49.89           N  
ATOM    336  CA  ILE A  39      23.591   5.861 -14.198  1.00 49.89           C  
ATOM    337  C   ILE A  39      24.122   4.513 -14.679  1.00 49.89           C  
ATOM    338  CB  ILE A  39      23.617   5.928 -12.655  1.00 49.89           C  
ATOM    339  O   ILE A  39      25.277   4.166 -14.421  1.00 49.89           O  
ATOM    340  CG1 ILE A  39      22.863   7.168 -12.161  1.00 49.89           C  
ATOM    341  CG2 ILE A  39      25.059   5.922 -12.139  1.00 49.89           C  
ATOM    342  CD1 ILE A  39      22.702   7.233 -10.648  1.00 49.89           C  
ATOM    343  N   THR A  40      23.580   3.940 -15.763  1.00 48.15           N  
ATOM    344  CA  THR A  40      24.209   2.863 -16.519  1.00 48.15           C  
ATOM    345  C   THR A  40      24.181   3.165 -18.015  1.00 48.15           C  
ATOM    346  CB  THR A  40      23.516   1.514 -16.252  1.00 48.15           C  
ATOM    347  O   THR A  40      24.581   2.330 -18.830  1.00 48.15           O  
ATOM    348  CG2 THR A  40      23.951   0.927 -14.913  1.00 48.15           C  
ATOM    349  OG1 THR A  40      22.096   1.707 -16.237  1.00 48.15           O  
ATOM    350  N   MET A  41      24.513   4.333 -18.494  1.00 52.95           N  
ATOM    351  CA  MET A  41      25.040   4.719 -19.800  1.00 52.95           C  
ATOM    352  C   MET A  41      26.469   5.237 -19.680  1.00 52.95           C  
ATOM    353  CB  MET A  41      24.151   5.784 -20.445  1.00 52.95           C  
ATOM    354  O   MET A  41      26.799   5.945 -18.727  1.00 52.95           O  
ATOM    355  CG  MET A  41      22.740   5.304 -20.747  1.00 52.95           C  
ATOM    356  SD  MET A  41      22.025   6.113 -22.231  1.00 52.95           S  
ATOM    357  CE  MET A  41      20.257   5.981 -21.846  1.00 52.95           C  
ATOM    358  N   PRO A  42      27.641   4.512 -20.194  1.00 42.09           N  
ATOM    359  CA  PRO A  42      28.879   5.289 -20.292  1.00 42.09           C  
ATOM    360  C   PRO A  42      28.690   6.609 -21.036  1.00 42.09           C  
ATOM    361  CB  PRO A  42      29.819   4.358 -21.062  1.00 42.09           C  
ATOM    362  O   PRO A  42      28.181   6.621 -22.160  1.00 42.09           O  
ATOM    363  CG  PRO A  42      28.915   3.499 -21.886  1.00 42.09           C  
ATOM    364  CD  PRO A  42      27.492   3.859 -21.567  1.00 42.09           C  
ATOM    365  N   LYS A  43      27.951   7.620 -20.470  1.00 50.48           N  
ATOM    366  CA  LYS A  43      27.999   8.893 -21.183  1.00 50.48           C  
ATOM    367  C   LYS A  43      29.439   9.304 -21.476  1.00 50.48           C  
ATOM    368  CB  LYS A  43      27.296   9.987 -20.379  1.00 50.48           C  
ATOM    369  O   LYS A  43      30.274   9.349 -20.571  1.00 50.48           O  
ATOM    370  CG  LYS A  43      25.792  10.051 -20.604  1.00 50.48           C  
ATOM    371  CD  LYS A  43      25.166  11.228 -19.868  1.00 50.48           C  
ATOM    372  CE  LYS A  43      23.653  11.253 -20.035  1.00 50.48           C  
ATOM    373  NZ  LYS A  43      23.031  12.388 -19.290  1.00 50.48           N  
ATOM    374  N   GLU A  44      30.289   8.540 -22.263  1.00 50.79           N  
ATOM    375  CA  GLU A  44      31.300   9.197 -23.086  1.00 50.79           C  
ATOM    376  C   GLU A  44      31.289  10.708 -22.873  1.00 50.79           C  
ATOM    377  CB  GLU A  44      31.080   8.874 -24.566  1.00 50.79           C  
ATOM    378  O   GLU A  44      30.249  11.354 -23.020  1.00 50.79           O  
ATOM    379  CG  GLU A  44      32.358   8.521 -25.315  1.00 50.79           C  
ATOM    380  CD  GLU A  44      32.107   8.040 -26.735  1.00 50.79           C  
ATOM    381  OE1 GLU A  44      33.078   7.655 -27.425  1.00 50.79           O  
ATOM    382  OE2 GLU A  44      30.931   8.049 -27.162  1.00 50.79           O  
ATOM    383  N   ILE A  45      31.828  11.265 -21.731  1.00 51.30           N  
ATOM    384  CA  ILE A  45      32.194  12.666 -21.550  1.00 51.30           C  
ATOM    385  C   ILE A  45      32.994  13.151 -22.757  1.00 51.30           C  
ATOM    386  CB  ILE A  45      33.006  12.874 -20.251  1.00 51.30           C  
ATOM    387  O   ILE A  45      34.036  12.581 -23.088  1.00 51.30           O  
ATOM    388  CG1 ILE A  45      32.220  12.354 -19.042  1.00 51.30           C  
ATOM    389  CG2 ILE A  45      33.372  14.350 -20.074  1.00 51.30           C  
ATOM    390  CD1 ILE A  45      33.054  12.215 -17.775  1.00 51.30           C  
ATOM    391  N   VAL A  46      32.393  13.466 -23.953  1.00 53.03           N  
ATOM    392  CA  VAL A  46      32.955  14.302 -25.009  1.00 53.03           C  
ATOM    393  C   VAL A  46      33.207  15.710 -24.475  1.00 53.03           C  
ATOM    394  CB  VAL A  46      32.026  14.359 -26.243  1.00 53.03           C  
ATOM    395  O   VAL A  46      32.281  16.379 -24.009  1.00 53.03           O  
ATOM    396  CG1 VAL A  46      32.641  15.224 -27.342  1.00 53.03           C  
ATOM    397  CG2 VAL A  46      31.743  12.950 -26.762  1.00 53.03           C  
ATOM    398  N   LEU A  47      34.400  15.956 -23.864  1.00 47.68           N  
ATOM    399  CA  LEU A  47      34.901  17.308 -23.643  1.00 47.68           C  
ATOM    400  C   LEU A  47      35.375  17.932 -24.951  1.00 47.68           C  
ATOM    401  CB  LEU A  47      36.045  17.296 -22.626  1.00 47.68           C  
ATOM    402  O   LEU A  47      36.247  17.381 -25.627  1.00 47.68           O  
ATOM    403  CG  LEU A  47      35.640  17.301 -21.151  1.00 47.68           C  
ATOM    404  CD1 LEU A  47      36.688  16.577 -20.312  1.00 47.68           C  
ATOM    405  CD2 LEU A  47      35.444  18.730 -20.655  1.00 47.68           C  
ATOM    406  N   GLU A  48      34.501  18.545 -25.780  1.00 45.38           N  
ATOM    407  CA  GLU A  48      34.975  19.428 -26.841  1.00 45.38           C  
ATOM    408  C   GLU A  48      35.291  20.820 -26.302  1.00 45.38           C  
ATOM    409  CB  GLU A  48      33.940  19.522 -27.965  1.00 45.38           C  
ATOM    410  O   GLU A  48      34.579  21.332 -25.436  1.00 45.38           O  
ATOM    411  CG  GLU A  48      33.980  18.352 -28.937  1.00 45.38           C  
ATOM    412  CD  GLU A  48      32.978  18.481 -30.073  1.00 45.38           C  
ATOM    413  OE1 GLU A  48      32.991  17.633 -30.994  1.00 45.38           O  
ATOM    414  OE2 GLU A  48      32.173  19.439 -30.043  1.00 45.38           O  
ATOM    415  N   PRO A  49      36.317  21.478 -26.736  1.00 43.73           N  
ATOM    416  CA  PRO A  49      37.568  21.748 -27.450  1.00 43.73           C  
ATOM    417  C   PRO A  49      38.800  21.580 -26.564  1.00 43.73           C  
ATOM    418  CB  PRO A  49      37.411  23.204 -27.897  1.00 43.73           C  
ATOM    419  O   PRO A  49      38.749  21.873 -25.367  1.00 43.73           O  
ATOM    420  CG  PRO A  49      36.306  23.747 -27.051  1.00 43.73           C  
ATOM    421  CD  PRO A  49      35.777  22.638 -26.187  1.00 43.73           C  
TER     422      PRO A  49                                                      
ENDMDL                                                                          
END                                                                             
