# Supplementary material for: AlphaDesign: a de novo protein design framework based on AlphaFold
Source: Mol Syst Biol. 2025 Jun 17;21(9):1166–89. doi: 10.1038/s44320-025-00119-z (PMC12405559; doi:10.1038/s44320-025-00119-z)
Supplement: Supplementary file 4 — Source data Fig. 2 [file 44320_2025_119_MOESM4_ESM.zip › Figure_2/2C/prediction_confmer-50-nr2-run2_result_10.0.pdb]

MODEL     1                                                                     
ATOM      1  N   MET A   0     -13.496   1.429  18.957  1.00 66.08           N  
ATOM      2  CA  MET A   0     -12.185   1.036  18.447  1.00 66.08           C  
ATOM      3  C   MET A   0     -12.315   0.326  17.103  1.00 66.08           C  
ATOM      4  CB  MET A   0     -11.466   0.132  19.449  1.00 66.08           C  
ATOM      5  O   MET A   0     -13.115  -0.600  16.961  1.00 66.08           O  
ATOM      6  CG  MET A   0     -10.071  -0.282  19.011  1.00 66.08           C  
ATOM      7  SD  MET A   0     -10.015  -2.001  18.371  1.00 66.08           S  
ATOM      8  CE  MET A   0      -8.242  -2.156  18.022  1.00 66.08           C  
ATOM      9  N   GLU A   1     -11.917   1.054  16.036  1.00 75.99           N  
ATOM     10  CA  GLU A   1     -11.976   0.558  14.665  1.00 75.99           C  
ATOM     11  C   GLU A   1     -10.596   0.135  14.170  1.00 75.99           C  
ATOM     12  CB  GLU A   1     -12.566   1.620  13.734  1.00 75.99           C  
ATOM     13  O   GLU A   1      -9.618   0.866  14.343  1.00 75.99           O  
ATOM     14  CG  GLU A   1     -12.974   1.084  12.369  1.00 75.99           C  
ATOM     15  CD  GLU A   1     -13.722   2.102  11.523  1.00 75.99           C  
ATOM     16  OE1 GLU A   1     -13.068   2.920  10.838  1.00 75.99           O  
ATOM     17  OE2 GLU A   1     -14.973   2.081  11.547  1.00 75.99           O  
ATOM     18  N   ILE A   2     -10.508  -1.216  13.796  1.00 82.98           N  
ATOM     19  CA  ILE A   2      -9.258  -1.704  13.225  1.00 82.98           C  
ATOM     20  C   ILE A   2      -9.427  -1.922  11.723  1.00 82.98           C  
ATOM     21  CB  ILE A   2      -8.796  -3.011  13.908  1.00 82.98           C  
ATOM     22  O   ILE A   2     -10.340  -2.630  11.291  1.00 82.98           O  
ATOM     23  CG1 ILE A   2      -8.641  -2.799  15.418  1.00 82.98           C  
ATOM     24  CG2 ILE A   2      -7.488  -3.512  13.288  1.00 82.98           C  
ATOM     25  CD1 ILE A   2      -8.423  -4.084  16.205  1.00 82.98           C  
ATOM     26  N   LYS A   3      -8.548  -1.141  10.979  1.00 82.71           N  
ATOM     27  CA  LYS A   3      -8.582  -1.295   9.528  1.00 82.71           C  
ATOM     28  C   LYS A   3      -7.288  -1.916   9.010  1.00 82.71           C  
ATOM     29  CB  LYS A   3      -8.823   0.055   8.851  1.00 82.71           C  
ATOM     30  O   LYS A   3      -6.196  -1.431   9.313  1.00 82.71           O  
ATOM     31  CG  LYS A   3     -10.204   0.639   9.109  1.00 82.71           C  
ATOM     32  CD  LYS A   3     -10.403   1.954   8.365  1.00 82.71           C  
ATOM     33  CE  LYS A   3     -11.759   2.574   8.676  1.00 82.71           C  
ATOM     34  NZ  LYS A   3     -11.954   3.868   7.958  1.00 82.71           N  
ATOM     35  N   LYS A   4      -7.517  -3.048   8.338  1.00 84.21           N  
ATOM     36  CA  LYS A   4      -6.353  -3.683   7.728  1.00 84.21           C  
ATOM     37  C   LYS A   4      -5.975  -2.994   6.419  1.00 84.21           C  
ATOM     38  CB  LYS A   4      -6.618  -5.168   7.480  1.00 84.21           C  
ATOM     39  O   LYS A   4      -6.831  -2.764   5.563  1.00 84.21           O  
ATOM     40  CG  LYS A   4      -6.747  -5.994   8.752  1.00 84.21           C  
ATOM     41  CD  LYS A   4      -6.954  -7.471   8.441  1.00 84.21           C  
ATOM     42  CE  LYS A   4      -7.147  -8.289   9.711  1.00 84.21           C  
ATOM     43  NZ  LYS A   4      -7.371  -9.734   9.410  1.00 84.21           N  
ATOM     44  N   VAL A   5      -4.719  -2.625   6.428  1.00 82.86           N  
ATOM     45  CA  VAL A   5      -4.269  -1.959   5.211  1.00 82.86           C  
ATOM     46  C   VAL A   5      -2.979  -2.608   4.714  1.00 82.86           C  
ATOM     47  CB  VAL A   5      -4.051  -0.447   5.438  1.00 82.86           C  
ATOM     48  O   VAL A   5      -2.203  -3.147   5.506  1.00 82.86           O  
ATOM     49  CG1 VAL A   5      -5.369   0.241   5.791  1.00 82.86           C  
ATOM     50  CG2 VAL A   5      -3.013  -0.216   6.534  1.00 82.86           C  
ATOM     51  N   LYS A   6      -2.884  -2.775   3.445  1.00 82.58           N  
ATOM     52  CA  LYS A   6      -1.646  -3.222   2.813  1.00 82.58           C  
ATOM     53  C   LYS A   6      -0.912  -2.056   2.155  1.00 82.58           C  
ATOM     54  CB  LYS A   6      -1.934  -4.310   1.778  1.00 82.58           C  
ATOM     55  O   LYS A   6      -1.517  -1.266   1.428  1.00 82.58           O  
ATOM     56  CG  LYS A   6      -2.326  -5.651   2.382  1.00 82.58           C  
ATOM     57  CD  LYS A   6      -2.464  -6.727   1.313  1.00 82.58           C  
ATOM     58  CE  LYS A   6      -2.881  -8.063   1.914  1.00 82.58           C  
ATOM     59  NZ  LYS A   6      -2.711  -9.184   0.943  1.00 82.58           N  
ATOM     60  N   ILE A   7       0.366  -1.961   2.572  1.00 80.06           N  
ATOM     61  CA  ILE A   7       1.169  -0.858   2.057  1.00 80.06           C  
ATOM     62  C   ILE A   7       2.189  -1.387   1.052  1.00 80.06           C  
ATOM     63  CB  ILE A   7       1.884  -0.099   3.197  1.00 80.06           C  
ATOM     64  O   ILE A   7       2.961  -2.297   1.362  1.00 80.06           O  
ATOM     65  CG1 ILE A   7       0.865   0.397   4.230  1.00 80.06           C  
ATOM     66  CG2 ILE A   7       2.708   1.065   2.638  1.00 80.06           C  
ATOM     67  CD1 ILE A   7       1.492   0.942   5.506  1.00 80.06           C  
ATOM     68  N   LEU A   8       2.028  -0.839  -0.177  1.00 79.53           N  
ATOM     69  CA  LEU A   8       2.988  -1.209  -1.211  1.00 79.53           C  
ATOM     70  C   LEU A   8       3.972  -0.074  -1.472  1.00 79.53           C  
ATOM     71  CB  LEU A   8       2.263  -1.580  -2.508  1.00 79.53           C  
ATOM     72  O   LEU A   8       3.564   1.048  -1.780  1.00 79.53           O  
ATOM     73  CG  LEU A   8       1.453  -2.877  -2.484  1.00 79.53           C  
ATOM     74  CD1 LEU A   8       0.259  -2.773  -3.428  1.00 79.53           C  
ATOM     75  CD2 LEU A   8       2.334  -4.065  -2.857  1.00 79.53           C  
ATOM     76  N   ILE A   9       5.236  -0.329  -1.223  1.00 78.11           N  
ATOM     77  CA  ILE A   9       6.280   0.662  -1.461  1.00 78.11           C  
ATOM     78  C   ILE A   9       7.123   0.245  -2.663  1.00 78.11           C  
ATOM     79  CB  ILE A   9       7.176   0.849  -0.216  1.00 78.11           C  
ATOM     80  O   ILE A   9       7.736  -0.825  -2.658  1.00 78.11           O  
ATOM     81  CG1 ILE A   9       6.325   1.218   1.004  1.00 78.11           C  
ATOM     82  CG2 ILE A   9       8.248   1.911  -0.477  1.00 78.11           C  
ATOM     83  CD1 ILE A   9       7.091   1.203   2.320  1.00 78.11           C  
ATOM     84  N   PHE A  10       7.070   1.227  -3.524  1.00 75.77           N  
ATOM     85  CA  PHE A  10       7.816   0.939  -4.744  1.00 75.77           C  
ATOM     86  C   PHE A  10       9.161   1.655  -4.739  1.00 75.77           C  
ATOM     87  CB  PHE A  10       7.007   1.349  -5.979  1.00 75.77           C  
ATOM     88  O   PHE A  10       9.217   2.881  -4.618  1.00 75.77           O  
ATOM     89  CG  PHE A  10       5.699   0.618  -6.119  1.00 75.77           C  
ATOM     90  CD1 PHE A  10       5.655  -0.657  -6.670  1.00 75.77           C  
ATOM     91  CD2 PHE A  10       4.513   1.206  -5.698  1.00 75.77           C  
ATOM     92  CE1 PHE A  10       4.445  -1.336  -6.800  1.00 75.77           C  
ATOM     93  CE2 PHE A  10       3.301   0.533  -5.825  1.00 75.77           C  
ATOM     94  CZ  PHE A  10       3.269  -0.737  -6.377  1.00 75.77           C  
ATOM     95  N   ASP A  11      10.161   0.821  -4.810  1.00 75.36           N  
ATOM     96  CA  ASP A  11      11.515   1.357  -4.919  1.00 75.36           C  
ATOM     97  C   ASP A  11      12.005   1.321  -6.364  1.00 75.36           C  
ATOM     98  CB  ASP A  11      12.475   0.577  -4.018  1.00 75.36           C  
ATOM     99  O   ASP A  11      12.388   0.263  -6.869  1.00 75.36           O  
ATOM    100  CG  ASP A  11      13.813   1.272  -3.835  1.00 75.36           C  
ATOM    101  OD1 ASP A  11      14.226   2.045  -4.727  1.00 75.36           O  
ATOM    102  OD2 ASP A  11      14.461   1.042  -2.791  1.00 75.36           O  
ATOM    103  N   ALA A  12      11.874   2.438  -6.931  1.00 70.14           N  
ATOM    104  CA  ALA A  12      12.228   2.549  -8.343  1.00 70.14           C  
ATOM    105  C   ALA A  12      13.724   2.335  -8.552  1.00 70.14           C  
ATOM    106  CB  ALA A  12      11.807   3.910  -8.892  1.00 70.14           C  
ATOM    107  O   ALA A  12      14.143   1.797  -9.580  1.00 70.14           O  
ATOM    108  N   GLU A  13      14.515   2.631  -7.578  1.00 70.09           N  
ATOM    109  CA  GLU A  13      15.965   2.474  -7.647  1.00 70.09           C  
ATOM    110  C   GLU A  13      16.359   1.001  -7.695  1.00 70.09           C  
ATOM    111  CB  GLU A  13      16.637   3.160  -6.454  1.00 70.09           C  
ATOM    112  O   GLU A  13      17.184   0.600  -8.519  1.00 70.09           O  
ATOM    113  CG  GLU A  13      18.143   3.317  -6.604  1.00 70.09           C  
ATOM    114  CD  GLU A  13      18.782   4.092  -5.463  1.00 70.09           C  
ATOM    115  OE1 GLU A  13      19.425   3.466  -4.589  1.00 70.09           O  
ATOM    116  OE2 GLU A  13      18.638   5.334  -5.441  1.00 70.09           O  
ATOM    117  N   LYS A  14      15.777   0.275  -6.934  1.00 73.31           N  
ATOM    118  CA  LYS A  14      16.153  -1.125  -6.762  1.00 73.31           C  
ATOM    119  C   LYS A  14      15.151  -2.051  -7.445  1.00 73.31           C  
ATOM    120  CB  LYS A  14      16.259  -1.473  -5.276  1.00 73.31           C  
ATOM    121  O   LYS A  14      15.330  -3.271  -7.453  1.00 73.31           O  
ATOM    122  CG  LYS A  14      17.404  -0.775  -4.557  1.00 73.31           C  
ATOM    123  CD  LYS A  14      17.566  -1.289  -3.132  1.00 73.31           C  
ATOM    124  CE  LYS A  14      18.721  -0.602  -2.417  1.00 73.31           C  
ATOM    125  NZ  LYS A  14      18.868  -1.085  -1.012  1.00 73.31           N  
ATOM    126  N   LYS A  15      14.189  -1.373  -8.173  1.00 73.26           N  
ATOM    127  CA  LYS A  15      13.155  -2.158  -8.842  1.00 73.26           C  
ATOM    128  C   LYS A  15      12.559  -3.199  -7.899  1.00 73.26           C  
ATOM    129  CB  LYS A  15      13.720  -2.842 -10.087  1.00 73.26           C  
ATOM    130  O   LYS A  15      12.419  -4.368  -8.265  1.00 73.26           O  
ATOM    131  CG  LYS A  15      14.122  -1.878 -11.194  1.00 73.26           C  
ATOM    132  CD  LYS A  15      14.566  -2.620 -12.448  1.00 73.26           C  
ATOM    133  CE  LYS A  15      14.939  -1.657 -13.567  1.00 73.26           C  
ATOM    134  NZ  LYS A  15      15.327  -2.380 -14.815  1.00 73.26           N  
ATOM    135  N   LYS A  16      12.341  -2.845  -6.699  1.00 79.04           N  
ATOM    136  CA  LYS A  16      11.764  -3.721  -5.683  1.00 79.04           C  
ATOM    137  C   LYS A  16      10.459  -3.146  -5.139  1.00 79.04           C  
ATOM    138  CB  LYS A  16      12.755  -3.943  -4.540  1.00 79.04           C  
ATOM    139  O   LYS A  16      10.243  -1.933  -5.182  1.00 79.04           O  
ATOM    140  CG  LYS A  16      14.017  -4.687  -4.950  1.00 79.04           C  
ATOM    141  CD  LYS A  16      14.952  -4.898  -3.766  1.00 79.04           C  
ATOM    142  CE  LYS A  16      16.210  -5.653  -4.174  1.00 79.04           C  
ATOM    143  NZ  LYS A  16      17.145  -5.832  -3.023  1.00 79.04           N  
ATOM    144  N   VAL A  17       9.604  -4.079  -4.756  1.00 80.24           N  
ATOM    145  CA  VAL A  17       8.345  -3.700  -4.124  1.00 80.24           C  
ATOM    146  C   VAL A  17       8.341  -4.154  -2.666  1.00 80.24           C  
ATOM    147  CB  VAL A  17       7.132  -4.297  -4.872  1.00 80.24           C  
ATOM    148  O   VAL A  17       8.673  -5.304  -2.367  1.00 80.24           O  
ATOM    149  CG1 VAL A  17       5.825  -3.878  -4.202  1.00 80.24           C  
ATOM    150  CG2 VAL A  17       7.146  -3.867  -6.338  1.00 80.24           C  
ATOM    151  N   ILE A  18       8.151  -3.203  -1.863  1.00 82.92           N  
ATOM    152  CA  ILE A  18       8.040  -3.544  -0.449  1.00 82.92           C  
ATOM    153  C   ILE A  18       6.569  -3.589  -0.042  1.00 82.92           C  
ATOM    154  CB  ILE A  18       8.811  -2.539   0.437  1.00 82.92           C  
ATOM    155  O   ILE A  18       5.857  -2.588  -0.152  1.00 82.92           O  
ATOM    156  CG1 ILE A  18      10.273  -2.442  -0.013  1.00 82.92           C  
ATOM    157  CG2 ILE A  18       8.718  -2.938   1.913  1.00 82.92           C  
ATOM    158  CD1 ILE A  18      11.027  -1.260   0.582  1.00 82.92           C  
ATOM    159  N   LEU A  19       6.155  -4.819   0.354  1.00 84.45           N  
ATOM    160  CA  LEU A  19       4.779  -5.003   0.805  1.00 84.45           C  
ATOM    161  C   LEU A  19       4.707  -5.040   2.328  1.00 84.45           C  
ATOM    162  CB  LEU A  19       4.192  -6.291   0.223  1.00 84.45           C  
ATOM    163  O   LEU A  19       5.332  -5.892   2.963  1.00 84.45           O  
ATOM    164  CG  LEU A  19       2.736  -6.595   0.581  1.00 84.45           C  
ATOM    165  CD1 LEU A  19       1.808  -5.565  -0.055  1.00 84.45           C  
ATOM    166  CD2 LEU A  19       2.360  -8.006   0.142  1.00 84.45           C  
ATOM    167  N   LYS A  20       3.958  -4.069   2.847  1.00 86.06           N  
ATOM    168  CA  LYS A  20       3.790  -4.012   4.296  1.00 86.06           C  
ATOM    169  C   LYS A  20       2.331  -4.225   4.689  1.00 86.06           C  
ATOM    170  CB  LYS A  20       4.288  -2.673   4.842  1.00 86.06           C  
ATOM    171  O   LYS A  20       1.434  -3.582   4.140  1.00 86.06           O  
ATOM    172  CG  LYS A  20       5.793  -2.478   4.724  1.00 86.06           C  
ATOM    173  CD  LYS A  20       6.247  -1.199   5.415  1.00 86.06           C  
ATOM    174  CE  LYS A  20       7.761  -1.045   5.370  1.00 86.06           C  
ATOM    175  NZ  LYS A  20       8.220   0.151   6.138  1.00 86.06           N  
ATOM    176  N   ASP A  21       2.176  -5.226   5.493  1.00 86.21           N  
ATOM    177  CA  ASP A  21       0.849  -5.390   6.079  1.00 86.21           C  
ATOM    178  C   ASP A  21       0.697  -4.543   7.341  1.00 86.21           C  
ATOM    179  CB  ASP A  21       0.583  -6.863   6.400  1.00 86.21           C  
ATOM    180  O   ASP A  21       1.521  -4.626   8.254  1.00 86.21           O  
ATOM    181  CG  ASP A  21       0.400  -7.716   5.157  1.00 86.21           C  
ATOM    182  OD1 ASP A  21      -0.628  -7.569   4.462  1.00 86.21           O  
ATOM    183  OD2 ASP A  21       1.291  -8.545   4.872  1.00 86.21           O  
ATOM    184  N   ALA A  22      -0.305  -3.662   7.284  1.00 86.07           N  
ATOM    185  CA  ALA A  22      -0.477  -2.758   8.419  1.00 86.07           C  
ATOM    186  C   ALA A  22      -1.942  -2.676   8.837  1.00 86.07           C  
ATOM    187  CB  ALA A  22       0.054  -1.368   8.077  1.00 86.07           C  
ATOM    188  O   ALA A  22      -2.835  -3.045   8.071  1.00 86.07           O  
ATOM    189  N   VAL A  23      -2.114  -2.339  10.139  1.00 87.31           N  
ATOM    190  CA  VAL A  23      -3.468  -2.111  10.633  1.00 87.31           C  
ATOM    191  C   VAL A  23      -3.586  -0.690  11.178  1.00 87.31           C  
ATOM    192  CB  VAL A  23      -3.854  -3.134  11.724  1.00 87.31           C  
ATOM    193  O   VAL A  23      -2.624  -0.145  11.724  1.00 87.31           O  
ATOM    194  CG1 VAL A  23      -3.932  -4.544  11.139  1.00 87.31           C  
ATOM    195  CG2 VAL A  23      -2.854  -3.086  12.878  1.00 87.31           C  
ATOM    196  N   ILE A  24      -4.621  -0.065  10.702  1.00 85.17           N  
ATOM    197  CA  ILE A  24      -4.899   1.269  11.221  1.00 85.17           C  
ATOM    198  C   ILE A  24      -5.888   1.176  12.381  1.00 85.17           C  
ATOM    199  CB  ILE A  24      -5.453   2.200  10.119  1.00 85.17           C  
ATOM    200  O   ILE A  24      -7.007   0.686  12.213  1.00 85.17           O  
ATOM    201  CG1 ILE A  24      -4.422   2.371   8.997  1.00 85.17           C  
ATOM    202  CG2 ILE A  24      -5.853   3.556  10.707  1.00 85.17           C  
ATOM    203  CD1 ILE A  24      -4.956   3.101   7.772  1.00 85.17           C  
ATOM    204  N   LEU A  25      -5.292   1.505  13.669  1.00 85.74           N  
ATOM    205  CA  LEU A  25      -6.150   1.505  14.849  1.00 85.74           C  
ATOM    206  C   LEU A  25      -6.693   2.902  15.127  1.00 85.74           C  
ATOM    207  CB  LEU A  25      -5.381   0.991  16.070  1.00 85.74           C  
ATOM    208  O   LEU A  25      -5.924   3.857  15.258  1.00 85.74           O  
ATOM    209  CG  LEU A  25      -4.991  -0.487  16.053  1.00 85.74           C  
ATOM    210  CD1 LEU A  25      -3.789  -0.729  16.960  1.00 85.74           C  
ATOM    211  CD2 LEU A  25      -6.170  -1.357  16.477  1.00 85.74           C  
ATOM    212  N   LYS A  26      -7.934   3.025  14.855  1.00 83.58           N  
ATOM    213  CA  LYS A  26      -8.570   4.303  15.162  1.00 83.58           C  
ATOM    214  C   LYS A  26      -9.094   4.326  16.595  1.00 83.58           C  
ATOM    215  CB  LYS A  26      -9.710   4.585  14.182  1.00 83.58           C  
ATOM    216  O   LYS A  26      -9.961   3.528  16.957  1.00 83.58           O  
ATOM    217  CG  LYS A  26     -10.112   6.051  14.106  1.00 83.58           C  
ATOM    218  CD  LYS A  26     -11.188   6.281  13.053  1.00 83.58           C  
ATOM    219  CE  LYS A  26     -11.676   7.723  13.057  1.00 83.58           C  
ATOM    220  NZ  LYS A  26     -12.701   7.964  11.998  1.00 83.58           N  
ATOM    221  N   VAL A  27      -8.292   5.049  17.495  1.00 84.09           N  
ATOM    222  CA  VAL A  27      -8.756   5.187  18.871  1.00 84.09           C  
ATOM    223  C   VAL A  27      -9.110   6.646  19.153  1.00 84.09           C  
ATOM    224  CB  VAL A  27      -7.697   4.691  19.880  1.00 84.09           C  
ATOM    225  O   VAL A  27      -8.259   7.531  19.039  1.00 84.09           O  
ATOM    226  CG1 VAL A  27      -8.228   4.782  21.309  1.00 84.09           C  
ATOM    227  CG2 VAL A  27      -7.278   3.259  19.552  1.00 84.09           C  
ATOM    228  N   ASP A  28     -10.433   6.977  19.215  1.00 83.41           N  
ATOM    229  CA  ASP A  28     -10.957   8.322  19.436  1.00 83.41           C  
ATOM    230  C   ASP A  28     -10.659   9.230  18.245  1.00 83.41           C  
ATOM    231  CB  ASP A  28     -10.370   8.923  20.715  1.00 83.41           C  
ATOM    232  O   ASP A  28     -11.130   8.979  17.133  1.00 83.41           O  
ATOM    233  CG  ASP A  28     -10.997   8.357  21.977  1.00 83.41           C  
ATOM    234  OD1 ASP A  28     -12.200   8.594  22.220  1.00 83.41           O  
ATOM    235  OD2 ASP A  28     -10.280   7.671  22.738  1.00 83.41           O  
ATOM    236  N   ASP A  29      -9.733  10.239  18.303  1.00 82.86           N  
ATOM    237  CA  ASP A  29      -9.315  11.188  17.276  1.00 82.86           C  
ATOM    238  C   ASP A  29      -7.900  10.884  16.791  1.00 82.86           C  
ATOM    239  CB  ASP A  29      -9.394  12.622  17.805  1.00 82.86           C  
ATOM    240  O   ASP A  29      -7.313  11.668  16.041  1.00 82.86           O  
ATOM    241  CG  ASP A  29     -10.820  13.109  17.988  1.00 82.86           C  
ATOM    242  OD1 ASP A  29     -11.590  13.125  17.004  1.00 82.86           O  
ATOM    243  OD2 ASP A  29     -11.176  13.483  19.127  1.00 82.86           O  
ATOM    244  N   LYS A  30      -7.415   9.723  17.261  1.00 81.40           N  
ATOM    245  CA  LYS A  30      -6.058   9.371  16.853  1.00 81.40           C  
ATOM    246  C   LYS A  30      -6.050   8.101  16.008  1.00 81.40           C  
ATOM    247  CB  LYS A  30      -5.159   9.192  18.077  1.00 81.40           C  
ATOM    248  O   LYS A  30      -6.874   7.207  16.213  1.00 81.40           O  
ATOM    249  CG  LYS A  30      -4.901  10.477  18.849  1.00 81.40           C  
ATOM    250  CD  LYS A  30      -3.927  10.252  19.999  1.00 81.40           C  
ATOM    251  CE  LYS A  30      -3.698  11.529  20.796  1.00 81.40           C  
ATOM    252  NZ  LYS A  30      -2.743  11.314  21.924  1.00 81.40           N  
ATOM    253  N   GLU A  31      -5.358   8.140  14.843  1.00 81.47           N  
ATOM    254  CA  GLU A  31      -5.147   6.967  14.000  1.00 81.47           C  
ATOM    255  C   GLU A  31      -3.731   6.421  14.159  1.00 81.47           C  
ATOM    256  CB  GLU A  31      -5.419   7.304  12.532  1.00 81.47           C  
ATOM    257  O   GLU A  31      -2.758   7.176  14.099  1.00 81.47           O  
ATOM    258  CG  GLU A  31      -6.865   7.682  12.245  1.00 81.47           C  
ATOM    259  CD  GLU A  31      -7.106   8.078  10.797  1.00 81.47           C  
ATOM    260  OE1 GLU A  31      -7.637   7.250  10.022  1.00 81.47           O  
ATOM    261  OE2 GLU A  31      -6.760   9.224  10.435  1.00 81.47           O  
ATOM    262  N   ILE A  32      -3.681   5.192  14.680  1.00 83.52           N  
ATOM    263  CA  ILE A  32      -2.382   4.550  14.846  1.00 83.52           C  
ATOM    264  C   ILE A  32      -2.165   3.529  13.731  1.00 83.52           C  
ATOM    265  CB  ILE A  32      -2.260   3.868  16.228  1.00 83.52           C  
ATOM    266  O   ILE A  32      -3.011   2.661  13.502  1.00 83.52           O  
ATOM    267  CG1 ILE A  32      -2.470   4.893  17.348  1.00 83.52           C  
ATOM    268  CG2 ILE A  32      -0.903   3.172  16.368  1.00 83.52           C  
ATOM    269  CD1 ILE A  32      -2.607   4.276  18.733  1.00 83.52           C  
ATOM    270  N   LEU A  33      -1.086   3.795  12.957  1.00 80.62           N  
ATOM    271  CA  LEU A  33      -0.702   2.825  11.937  1.00 80.62           C  
ATOM    272  C   LEU A  33       0.289   1.810  12.498  1.00 80.62           C  
ATOM    273  CB  LEU A  33      -0.093   3.534  10.725  1.00 80.62           C  
ATOM    274  O   LEU A  33       1.356   2.185  12.990  1.00 80.62           O  
ATOM    275  CG  LEU A  33       0.270   2.648   9.533  1.00 80.62           C  
ATOM    276  CD1 LEU A  33      -0.992   2.175   8.820  1.00 80.62           C  
ATOM    277  CD2 LEU A  33       1.186   3.395   8.570  1.00 80.62           C  
ATOM    278  N   LYS A  34      -0.176   0.597  12.541  1.00 83.25           N  
ATOM    279  CA  LYS A  34       0.704  -0.465  13.021  1.00 83.25           C  
ATOM    280  C   LYS A  34       1.074  -1.423  11.894  1.00 83.25           C  
ATOM    281  CB  LYS A  34       0.043  -1.233  14.167  1.00 83.25           C  
ATOM    282  O   LYS A  34       0.198  -2.026  11.271  1.00 83.25           O  
ATOM    283  CG  LYS A  34       0.987  -2.164  14.914  1.00 83.25           C  
ATOM    284  CD  LYS A  34       0.352  -2.694  16.193  1.00 83.25           C  
ATOM    285  CE  LYS A  34       1.319  -3.573  16.975  1.00 83.25           C  
ATOM    286  NZ  LYS A  34       0.746  -3.995  18.288  1.00 83.25           N  
ATOM    287  N   ILE A  35       2.435  -1.571  11.657  1.00 85.67           N  
ATOM    288  CA  ILE A  35       2.924  -2.461  10.610  1.00 85.67           C  
ATOM    289  C   ILE A  35       3.022  -3.887  11.148  1.00 85.67           C  
ATOM    290  CB  ILE A  35       4.295  -1.997  10.069  1.00 85.67           C  
ATOM    291  O   ILE A  35       3.689  -4.132  12.156  1.00 85.67           O  
ATOM    292  CG1 ILE A  35       4.211  -0.549   9.573  1.00 85.67           C  
ATOM    293  CG2 ILE A  35       4.781  -2.930   8.956  1.00 85.67           C  
ATOM    294  CD1 ILE A  35       3.272  -0.353   8.390  1.00 85.67           C  
ATOM    295  N   LEU A  36       2.294  -4.798  10.575  1.00 86.37           N  
ATOM    296  CA  LEU A  36       2.247  -6.180  11.039  1.00 86.37           C  
ATOM    297  C   LEU A  36       3.371  -7.001  10.417  1.00 86.37           C  
ATOM    298  CB  LEU A  36       0.893  -6.812  10.706  1.00 86.37           C  
ATOM    299  O   LEU A  36       4.024  -7.789  11.105  1.00 86.37           O  
ATOM    300  CG  LEU A  36      -0.333  -6.175  11.362  1.00 86.37           C  
ATOM    301  CD1 LEU A  36      -1.611  -6.811  10.827  1.00 86.37           C  
ATOM    302  CD2 LEU A  36      -0.258  -6.308  12.879  1.00 86.37           C  
ATOM    303  N   SER A  37       3.665  -6.731   9.150  1.00 87.17           N  
ATOM    304  CA  SER A  37       4.689  -7.479   8.427  1.00 87.17           C  
ATOM    305  C   SER A  37       5.178  -6.709   7.205  1.00 87.17           C  
ATOM    306  CB  SER A  37       4.154  -8.846   7.998  1.00 87.17           C  
ATOM    307  O   SER A  37       4.490  -5.809   6.716  1.00 87.17           O  
ATOM    308  OG  SER A  37       3.122  -8.702   7.037  1.00 87.17           O  
ATOM    309  N   GLU A  38       6.409  -7.063   6.898  1.00 86.91           N  
ATOM    310  CA  GLU A  38       7.039  -6.461   5.726  1.00 86.91           C  
ATOM    311  C   GLU A  38       7.647  -7.525   4.818  1.00 86.91           C  
ATOM    312  CB  GLU A  38       8.113  -5.456   6.150  1.00 86.91           C  
ATOM    313  O   GLU A  38       8.306  -8.452   5.293  1.00 86.91           O  
ATOM    314  CG  GLU A  38       8.864  -4.829   4.984  1.00 86.91           C  
ATOM    315  CD  GLU A  38       9.934  -3.841   5.421  1.00 86.91           C  
ATOM    316  OE1 GLU A  38      11.038  -4.279   5.817  1.00 86.91           O  
ATOM    317  OE2 GLU A  38       9.667  -2.620   5.367  1.00 86.91           O  
ATOM    318  N   LYS A  39       7.293  -7.350   3.562  1.00 85.49           N  
ATOM    319  CA  LYS A  39       7.828  -8.269   2.562  1.00 85.49           C  
ATOM    320  C   LYS A  39       8.441  -7.510   1.389  1.00 85.49           C  
ATOM    321  CB  LYS A  39       6.735  -9.214   2.060  1.00 85.49           C  
ATOM    322  O   LYS A  39       7.812  -6.609   0.829  1.00 85.49           O  
ATOM    323  CG  LYS A  39       7.252 -10.360   1.203  1.00 85.49           C  
ATOM    324  CD  LYS A  39       6.134 -11.322   0.823  1.00 85.49           C  
ATOM    325  CE  LYS A  39       6.657 -12.490  -0.002  1.00 85.49           C  
ATOM    326  NZ  LYS A  39       5.565 -13.438  -0.375  1.00 85.49           N  
ATOM    327  N   VAL A  40       9.695  -7.871   1.097  1.00 85.12           N  
ATOM    328  CA  VAL A  40      10.377  -7.240  -0.028  1.00 85.12           C  
ATOM    329  C   VAL A  40      10.275  -8.134  -1.262  1.00 85.12           C  
ATOM    330  CB  VAL A  40      11.859  -6.948   0.297  1.00 85.12           C  
ATOM    331  O   VAL A  40      10.656  -9.306  -1.220  1.00 85.12           O  
ATOM    332  CG1 VAL A  40      12.544  -6.255  -0.879  1.00 85.12           C  
ATOM    333  CG2 VAL A  40      11.970  -6.098   1.561  1.00 85.12           C  
ATOM    334  N   ILE A  41       9.738  -7.586  -2.290  1.00 84.31           N  
ATOM    335  CA  ILE A  41       9.560  -8.318  -3.539  1.00 84.31           C  
ATOM    336  C   ILE A  41      10.454  -7.718  -4.621  1.00 84.31           C  
ATOM    337  CB  ILE A  41       8.084  -8.306  -3.996  1.00 84.31           C  
ATOM    338  O   ILE A  41      10.361  -6.525  -4.921  1.00 84.31           O  
ATOM    339  CG1 ILE A  41       7.177  -8.847  -2.885  1.00 84.31           C  
ATOM    340  CG2 ILE A  41       7.911  -9.114  -5.286  1.00 84.31           C  
ATOM    341  CD1 ILE A  41       5.696  -8.572  -3.106  1.00 84.31           C  
ATOM    342  N   ASP A  42      11.384  -8.550  -5.111  1.00 81.02           N  
ATOM    343  CA  ASP A  42      12.373  -8.109  -6.089  1.00 81.02           C  
ATOM    344  C   ASP A  42      11.727  -7.867  -7.452  1.00 81.02           C  
ATOM    345  CB  ASP A  42      13.499  -9.137  -6.216  1.00 81.02           C  
ATOM    346  O   ASP A  42      12.198  -7.034  -8.229  1.00 81.02           O  
ATOM    347  CG  ASP A  42      14.421  -9.157  -5.009  1.00 81.02           C  
ATOM    348  OD1 ASP A  42      15.126  -8.155  -4.763  1.00 81.02           O  
ATOM    349  OD2 ASP A  42      14.445 -10.187  -4.300  1.00 81.02           O  
ATOM    350  N   ASP A  43      10.607  -8.543  -7.620  1.00 77.32           N  
ATOM    351  CA  ASP A  43       9.875  -8.451  -8.880  1.00 77.32           C  
ATOM    352  C   ASP A  43       8.389  -8.200  -8.635  1.00 77.32           C  
ATOM    353  CB  ASP A  43      10.064  -9.725  -9.706  1.00 77.32           C  
ATOM    354  O   ASP A  43       7.731  -8.972  -7.935  1.00 77.32           O  
ATOM    355  CG  ASP A  43       9.759  -9.527 -11.180  1.00 77.32           C  
ATOM    356  OD1 ASP A  43       8.990  -8.604 -11.525  1.00 77.32           O  
ATOM    357  OD2 ASP A  43      10.290 -10.303 -12.004  1.00 77.32           O  
ATOM    358  N   ILE A  44       7.883  -7.157  -9.233  1.00 71.58           N  
ATOM    359  CA  ILE A  44       6.483  -6.786  -9.054  1.00 71.58           C  
ATOM    360  C   ILE A  44       5.583  -7.931  -9.514  1.00 71.58           C  
ATOM    361  CB  ILE A  44       6.139  -5.492  -9.824  1.00 71.58           C  
ATOM    362  O   ILE A  44       4.468  -8.092  -9.013  1.00 71.58           O  
ATOM    363  CG1 ILE A  44       4.749  -4.985  -9.423  1.00 71.58           C  
ATOM    364  CG2 ILE A  44       6.222  -5.724 -11.336  1.00 71.58           C  
ATOM    365  CD1 ILE A  44       4.660  -4.494  -7.985  1.00 71.58           C  
ATOM    366  N   GLU A  45       6.104  -8.779 -10.426  1.00 72.73           N  
ATOM    367  CA  GLU A  45       5.364  -9.926 -10.945  1.00 72.73           C  
ATOM    368  C   GLU A  45       5.144 -10.976  -9.860  1.00 72.73           C  
ATOM    369  CB  GLU A  45       6.099 -10.546 -12.136  1.00 72.73           C  
ATOM    370  O   GLU A  45       4.189 -11.754  -9.927  1.00 72.73           O  
ATOM    371  CG  GLU A  45       6.054  -9.695 -13.397  1.00 72.73           C  
ATOM    372  CD  GLU A  45       6.103 -10.515 -14.677  1.00 72.73           C  
ATOM    373  OE1 GLU A  45       5.041 -10.719 -15.307  1.00 72.73           O  
ATOM    374  OE2 GLU A  45       7.212 -10.957 -15.051  1.00 72.73           O  
ATOM    375  N   ASP A  46       5.951 -10.960  -8.849  1.00 77.64           N  
ATOM    376  CA  ASP A  46       5.904 -11.918  -7.749  1.00 77.64           C  
ATOM    377  C   ASP A  46       5.036 -11.399  -6.605  1.00 77.64           C  
ATOM    378  CB  ASP A  46       7.315 -12.223  -7.243  1.00 77.64           C  
ATOM    379  O   ASP A  46       4.947 -12.031  -5.551  1.00 77.64           O  
ATOM    380  CG  ASP A  46       8.081 -13.166  -8.154  1.00 77.64           C  
ATOM    381  OD1 ASP A  46       7.725 -14.362  -8.232  1.00 77.64           O  
ATOM    382  OD2 ASP A  46       9.052 -12.710  -8.797  1.00 77.64           O  
ATOM    383  N   LEU A  47       4.425 -10.185  -6.794  1.00 72.73           N  
ATOM    384  CA  LEU A  47       3.569  -9.575  -5.781  1.00 72.73           C  
ATOM    385  C   LEU A  47       2.286 -10.379  -5.597  1.00 72.73           C  
ATOM    386  CB  LEU A  47       3.230  -8.132  -6.164  1.00 72.73           C  
ATOM    387  O   LEU A  47       1.567 -10.637  -6.565  1.00 72.73           O  
ATOM    388  CG  LEU A  47       2.525  -7.294  -5.096  1.00 72.73           C  
ATOM    389  CD1 LEU A  47       3.535  -6.776  -4.077  1.00 72.73           C  
ATOM    390  CD2 LEU A  47       1.765  -6.139  -5.738  1.00 72.73           C  
ATOM    391  N   GLU A  48       2.150 -11.092  -4.310  1.00 67.48           N  
ATOM    392  CA  GLU A  48       0.936 -11.842  -4.001  1.00 67.48           C  
ATOM    393  C   GLU A  48       0.059 -11.087  -3.006  1.00 67.48           C  
ATOM    394  CB  GLU A  48       1.284 -13.227  -3.451  1.00 67.48           C  
ATOM    395  O   GLU A  48       0.514 -10.730  -1.917  1.00 67.48           O  
ATOM    396  CG  GLU A  48       1.771 -14.205  -4.510  1.00 67.48           C  
ATOM    397  CD  GLU A  48       1.997 -15.609  -3.972  1.00 67.48           C  
ATOM    398  OE1 GLU A  48       1.063 -16.441  -4.034  1.00 67.48           O  
ATOM    399  OE2 GLU A  48       3.117 -15.879  -3.483  1.00 67.48           O  
ATOM    400  N   LEU A  49      -1.187 -10.388  -3.397  1.00 65.28           N  
ATOM    401  CA  LEU A  49      -2.139  -9.654  -2.570  1.00 65.28           C  
ATOM    402  C   LEU A  49      -3.219 -10.585  -2.028  1.00 65.28           C  
ATOM    403  CB  LEU A  49      -2.783  -8.520  -3.372  1.00 65.28           C  
ATOM    404  O   LEU A  49      -3.654 -11.508  -2.721  1.00 65.28           O  
ATOM    405  CG  LEU A  49      -1.866  -7.359  -3.761  1.00 65.28           C  
ATOM    406  CD1 LEU A  49      -2.475  -6.565  -4.912  1.00 65.28           C  
ATOM    407  CD2 LEU A  49      -1.606  -6.456  -2.560  1.00 65.28           C  
TER     408      LEU A  49                                                      
ATOM    409  N   GLU B 300      -9.563  -9.193  -6.734  1.00 62.18           N  
ATOM    410  CA  GLU B 300      -8.188  -9.320  -6.260  1.00 62.18           C  
ATOM    411  C   GLU B 300      -7.206  -9.380  -7.425  1.00 62.18           C  
ATOM    412  CB  GLU B 300      -8.037 -10.563  -5.379  1.00 62.18           C  
ATOM    413  O   GLU B 300      -6.135  -8.771  -7.374  1.00 62.18           O  
ATOM    414  CG  GLU B 300      -8.231 -10.293  -3.894  1.00 62.18           C  
ATOM    415  CD  GLU B 300      -8.041 -11.529  -3.029  1.00 62.18           C  
ATOM    416  OE1 GLU B 300      -7.278 -11.465  -2.039  1.00 62.18           O  
ATOM    417  OE2 GLU B 300      -8.660 -12.569  -3.345  1.00 62.18           O  
ATOM    418  N   GLU B 301      -7.524 -10.104  -8.527  1.00 71.00           N  
ATOM    419  CA  GLU B 301      -6.697 -10.201  -9.726  1.00 71.00           C  
ATOM    420  C   GLU B 301      -6.708  -8.892 -10.512  1.00 71.00           C  
ATOM    421  CB  GLU B 301      -7.172 -11.352 -10.616  1.00 71.00           C  
ATOM    422  O   GLU B 301      -5.686  -8.487 -11.068  1.00 71.00           O  
ATOM    423  CG  GLU B 301      -6.370 -12.634 -10.444  1.00 71.00           C  
ATOM    424  CD  GLU B 301      -6.771 -13.729 -11.420  1.00 71.00           C  
ATOM    425  OE1 GLU B 301      -6.093 -13.893 -12.459  1.00 71.00           O  
ATOM    426  OE2 GLU B 301      -7.773 -14.427 -11.143  1.00 71.00           O  
ATOM    427  N   GLU B 302      -7.779  -8.220 -10.555  1.00 68.55           N  
ATOM    428  CA  GLU B 302      -7.932  -6.928 -11.216  1.00 68.55           C  
ATOM    429  C   GLU B 302      -7.129  -5.844 -10.502  1.00 68.55           C  
ATOM    430  CB  GLU B 302      -9.409  -6.529 -11.283  1.00 68.55           C  
ATOM    431  O   GLU B 302      -6.476  -5.021 -11.147  1.00 68.55           O  
ATOM    432  CG  GLU B 302      -9.722  -5.509 -12.368  1.00 68.55           C  
ATOM    433  CD  GLU B 302     -11.206  -5.205 -12.496  1.00 68.55           C  
ATOM    434  OE1 GLU B 302     -11.711  -4.325 -11.763  1.00 68.55           O  
ATOM    435  OE2 GLU B 302     -11.870  -5.854 -13.335  1.00 68.55           O  
ATOM    436  N   LEU B 303      -7.090  -5.741  -9.266  1.00 71.53           N  
ATOM    437  CA  LEU B 303      -6.325  -4.824  -8.427  1.00 71.53           C  
ATOM    438  C   LEU B 303      -4.828  -5.080  -8.567  1.00 71.53           C  
ATOM    439  CB  LEU B 303      -6.744  -4.963  -6.961  1.00 71.53           C  
ATOM    440  O   LEU B 303      -4.043  -4.138  -8.700  1.00 71.53           O  
ATOM    441  CG  LEU B 303      -6.135  -3.956  -5.984  1.00 71.53           C  
ATOM    442  CD1 LEU B 303      -6.663  -2.554  -6.270  1.00 71.53           C  
ATOM    443  CD2 LEU B 303      -6.432  -4.361  -4.544  1.00 71.53           C  
ATOM    444  N   LYS B 304      -4.539  -6.336  -8.672  1.00 70.90           N  
ATOM    445  CA  LYS B 304      -3.154  -6.754  -8.863  1.00 70.90           C  
ATOM    446  C   LYS B 304      -2.602  -6.241 -10.190  1.00 70.90           C  
ATOM    447  CB  LYS B 304      -3.039  -8.278  -8.802  1.00 70.90           C  
ATOM    448  O   LYS B 304      -1.478  -5.738 -10.248  1.00 70.90           O  
ATOM    449  CG  LYS B 304      -1.609  -8.787  -8.700  1.00 70.90           C  
ATOM    450  CD  LYS B 304      -1.564 -10.304  -8.563  1.00 70.90           C  
ATOM    451  CE  LYS B 304      -0.133 -10.824  -8.555  1.00 70.90           C  
ATOM    452  NZ  LYS B 304      -0.085 -12.314  -8.468  1.00 70.90           N  
ATOM    453  N   GLU B 305      -3.396  -6.520 -11.177  1.00 79.04           N  
ATOM    454  CA  GLU B 305      -2.983  -6.093 -12.511  1.00 79.04           C  
ATOM    455  C   GLU B 305      -2.862  -4.574 -12.590  1.00 79.04           C  
ATOM    456  CB  GLU B 305      -3.969  -6.598 -13.567  1.00 79.04           C  
ATOM    457  O   GLU B 305      -1.957  -4.051 -13.243  1.00 79.04           O  
ATOM    458  CG  GLU B 305      -3.543  -7.898 -14.234  1.00 79.04           C  
ATOM    459  CD  GLU B 305      -4.440  -8.299 -15.394  1.00 79.04           C  
ATOM    460  OE1 GLU B 305      -4.146  -7.919 -16.550  1.00 79.04           O  
ATOM    461  OE2 GLU B 305      -5.447  -8.999 -15.145  1.00 79.04           O  
ATOM    462  N   LEU B 306      -3.804  -3.920 -11.916  1.00 79.49           N  
ATOM    463  CA  LEU B 306      -3.778  -2.463 -11.855  1.00 79.49           C  
ATOM    464  C   LEU B 306      -2.508  -1.970 -11.171  1.00 79.49           C  
ATOM    465  CB  LEU B 306      -5.009  -1.935 -11.113  1.00 79.49           C  
ATOM    466  O   LEU B 306      -1.852  -1.048 -11.661  1.00 79.49           O  
ATOM    467  CG  LEU B 306      -5.215  -0.420 -11.131  1.00 79.49           C  
ATOM    468  CD1 LEU B 306      -5.751   0.026 -12.487  1.00 79.49           C  
ATOM    469  CD2 LEU B 306      -6.158   0.006 -10.011  1.00 79.49           C  
ATOM    470  N   ILE B 307      -2.165  -2.556 -10.091  1.00 75.92           N  
ATOM    471  CA  ILE B 307      -0.981  -2.206  -9.314  1.00 75.92           C  
ATOM    472  C   ILE B 307       0.274  -2.453 -10.147  1.00 75.92           C  
ATOM    473  CB  ILE B 307      -0.915  -3.006  -7.994  1.00 75.92           C  
ATOM    474  O   ILE B 307       1.200  -1.638 -10.143  1.00 75.92           O  
ATOM    475  CG1 ILE B 307      -2.061  -2.596  -7.062  1.00 75.92           C  
ATOM    476  CG2 ILE B 307       0.442  -2.810  -7.311  1.00 75.92           C  
ATOM    477  CD1 ILE B 307      -2.162  -3.437  -5.797  1.00 75.92           C  
ATOM    478  N   LYS B 308       0.216  -3.512 -10.895  1.00 76.51           N  
ATOM    479  CA  LYS B 308       1.329  -3.861 -11.773  1.00 76.51           C  
ATOM    480  C   LYS B 308       1.518  -2.811 -12.865  1.00 76.51           C  
ATOM    481  CB  LYS B 308       1.105  -5.237 -12.402  1.00 76.51           C  
ATOM    482  O   LYS B 308       2.646  -2.413 -13.161  1.00 76.51           O  
ATOM    483  CG  LYS B 308       1.362  -6.400 -11.455  1.00 76.51           C  
ATOM    484  CD  LYS B 308       1.216  -7.740 -12.164  1.00 76.51           C  
ATOM    485  CE  LYS B 308       1.420  -8.905 -11.205  1.00 76.51           C  
ATOM    486  NZ  LYS B 308       1.243 -10.222 -11.888  1.00 76.51           N  
ATOM    487  N   LYS B 309       0.404  -2.534 -13.462  1.00 80.03           N  
ATOM    488  CA  LYS B 309       0.440  -1.522 -14.513  1.00 80.03           C  
ATOM    489  C   LYS B 309       0.948  -0.188 -13.974  1.00 80.03           C  
ATOM    490  CB  LYS B 309      -0.946  -1.342 -15.134  1.00 80.03           C  
ATOM    491  O   LYS B 309       1.762   0.478 -14.618  1.00 80.03           O  
ATOM    492  CG  LYS B 309      -0.935  -0.627 -16.477  1.00 80.03           C  
ATOM    493  CD  LYS B 309      -2.325  -0.582 -17.098  1.00 80.03           C  
ATOM    494  CE  LYS B 309      -2.334   0.217 -18.394  1.00 80.03           C  
ATOM    495  NZ  LYS B 309      -3.692   0.252 -19.015  1.00 80.03           N  
ATOM    496  N   LEU B 310       0.430   0.160 -12.778  1.00 76.82           N  
ATOM    497  CA  LEU B 310       0.824   1.405 -12.127  1.00 76.82           C  
ATOM    498  C   LEU B 310       2.316   1.404 -11.811  1.00 76.82           C  
ATOM    499  CB  LEU B 310       0.019   1.617 -10.843  1.00 76.82           C  
ATOM    500  O   LEU B 310       2.997   2.414 -12.005  1.00 76.82           O  
ATOM    501  CG  LEU B 310      -1.412   2.128 -11.017  1.00 76.82           C  
ATOM    502  CD1 LEU B 310      -2.167   2.050  -9.694  1.00 76.82           C  
ATOM    503  CD2 LEU B 310      -1.410   3.555 -11.554  1.00 76.82           C  
ATOM    504  N   TYR B 311       2.753   0.244 -11.461  1.00 72.30           N  
ATOM    505  CA  TYR B 311       4.170   0.041 -11.183  1.00 72.30           C  
ATOM    506  C   TYR B 311       5.014   0.315 -12.422  1.00 72.30           C  
ATOM    507  CB  TYR B 311       4.421  -1.385 -10.684  1.00 72.30           C  
ATOM    508  O   TYR B 311       6.032   1.007 -12.347  1.00 72.30           O  
ATOM    509  CG  TYR B 311       5.880  -1.700 -10.457  1.00 72.30           C  
ATOM    510  CD1 TYR B 311       6.627  -2.370 -11.424  1.00 72.30           C  
ATOM    511  CD2 TYR B 311       6.514  -1.331  -9.276  1.00 72.30           C  
ATOM    512  CE1 TYR B 311       7.971  -2.664 -11.219  1.00 72.30           C  
ATOM    513  CE2 TYR B 311       7.857  -1.620  -9.060  1.00 72.30           C  
ATOM    514  OH  TYR B 311       9.906  -2.575  -9.827  1.00 72.30           O  
ATOM    515  CZ  TYR B 311       8.576  -2.286 -10.036  1.00 72.30           C  
ATOM    516  N   LYS B 312       4.629  -0.323 -13.395  1.00 74.16           N  
ATOM    517  CA  LYS B 312       5.360  -0.187 -14.651  1.00 74.16           C  
ATOM    518  C   LYS B 312       5.382   1.264 -15.121  1.00 74.16           C  
ATOM    519  CB  LYS B 312       4.744  -1.078 -15.731  1.00 74.16           C  
ATOM    520  O   LYS B 312       6.418   1.763 -15.564  1.00 74.16           O  
ATOM    521  CG  LYS B 312       5.209  -2.526 -15.678  1.00 74.16           C  
ATOM    522  CD  LYS B 312       4.670  -3.329 -16.855  1.00 74.16           C  
ATOM    523  CE  LYS B 312       5.037  -4.803 -16.742  1.00 74.16           C  
ATOM    524  NZ  LYS B 312       4.469  -5.603 -17.868  1.00 74.16           N  
ATOM    525  N   GLU B 313       4.239   1.810 -14.946  1.00 77.31           N  
ATOM    526  CA  GLU B 313       4.097   3.203 -15.358  1.00 77.31           C  
ATOM    527  C   GLU B 313       4.909   4.131 -14.458  1.00 77.31           C  
ATOM    528  CB  GLU B 313       2.624   3.619 -15.349  1.00 77.31           C  
ATOM    529  O   GLU B 313       5.560   5.059 -14.941  1.00 77.31           O  
ATOM    530  CG  GLU B 313       1.854   3.184 -16.588  1.00 77.31           C  
ATOM    531  CD  GLU B 313       0.503   3.868 -16.726  1.00 77.31           C  
ATOM    532  OE1 GLU B 313       0.442   4.981 -17.295  1.00 77.31           O  
ATOM    533  OE2 GLU B 313      -0.501   3.286 -16.260  1.00 77.31           O  
ATOM    534  N   LEU B 314       4.846   3.869 -13.126  1.00 72.00           N  
ATOM    535  CA  LEU B 314       5.551   4.676 -12.137  1.00 72.00           C  
ATOM    536  C   LEU B 314       7.058   4.457 -12.230  1.00 72.00           C  
ATOM    537  CB  LEU B 314       5.062   4.342 -10.725  1.00 72.00           C  
ATOM    538  O   LEU B 314       7.838   5.396 -12.059  1.00 72.00           O  
ATOM    539  CG  LEU B 314       3.659   4.831 -10.361  1.00 72.00           C  
ATOM    540  CD1 LEU B 314       3.237   4.271  -9.007  1.00 72.00           C  
ATOM    541  CD2 LEU B 314       3.608   6.355 -10.355  1.00 72.00           C  
ATOM    542  N   ALA B 315       7.417   3.192 -12.490  1.00 68.16           N  
ATOM    543  CA  ALA B 315       8.824   2.836 -12.654  1.00 68.16           C  
ATOM    544  C   ALA B 315       9.447   3.586 -13.828  1.00 68.16           C  
ATOM    545  CB  ALA B 315       8.972   1.329 -12.850  1.00 68.16           C  
ATOM    546  O   ALA B 315      10.617   3.970 -13.776  1.00 68.16           O  
ATOM    547  N   GLU B 316       8.657   3.822 -14.824  1.00 69.83           N  
ATOM    548  CA  GLU B 316       9.116   4.512 -16.025  1.00 69.83           C  
ATOM    549  C   GLU B 316       9.135   6.025 -15.820  1.00 69.83           C  
ATOM    550  CB  GLU B 316       8.232   4.155 -17.223  1.00 69.83           C  
ATOM    551  O   GLU B 316       9.996   6.719 -16.364  1.00 69.83           O  
ATOM    552  CG  GLU B 316       8.482   2.760 -17.777  1.00 69.83           C  
ATOM    553  CD  GLU B 316       7.849   2.533 -19.140  1.00 69.83           C  
ATOM    554  OE1 GLU B 316       8.530   2.746 -20.169  1.00 69.83           O  
ATOM    555  OE2 GLU B 316       6.661   2.141 -19.181  1.00 69.83           O  
ATOM    556  N   LYS B 317       8.240   6.496 -14.934  1.00 67.31           N  
ATOM    557  CA  LYS B 317       8.048   7.927 -14.712  1.00 67.31           C  
ATOM    558  C   LYS B 317       8.755   8.385 -13.440  1.00 67.31           C  
ATOM    559  CB  LYS B 317       6.558   8.263 -14.634  1.00 67.31           C  
ATOM    560  O   LYS B 317       9.071   9.568 -13.291  1.00 67.31           O  
ATOM    561  CG  LYS B 317       5.867   8.328 -15.988  1.00 67.31           C  
ATOM    562  CD  LYS B 317       4.451   8.876 -15.866  1.00 67.31           C  
ATOM    563  CE  LYS B 317       3.738   8.891 -17.212  1.00 67.31           C  
ATOM    564  NZ  LYS B 317       2.374   9.491 -17.111  1.00 67.31           N  
ATOM    565  N   LEU B 318       9.120   7.398 -12.568  1.00 63.11           N  
ATOM    566  CA  LEU B 318       9.644   7.718 -11.244  1.00 63.11           C  
ATOM    567  C   LEU B 318      11.164   7.836 -11.275  1.00 63.11           C  
ATOM    568  CB  LEU B 318       9.224   6.651 -10.230  1.00 63.11           C  
ATOM    569  O   LEU B 318      11.831   7.125 -12.030  1.00 63.11           O  
ATOM    570  CG  LEU B 318       7.772   6.705  -9.750  1.00 63.11           C  
ATOM    571  CD1 LEU B 318       7.368   5.370  -9.133  1.00 63.11           C  
ATOM    572  CD2 LEU B 318       7.580   7.841  -8.752  1.00 63.11           C  
ATOM    573  N   ASN B 319      11.627   8.926 -10.840  1.00 61.50           N  
ATOM    574  CA  ASN B 319      13.040   9.155 -10.556  1.00 61.50           C  
ATOM    575  C   ASN B 319      13.538   8.254  -9.429  1.00 61.50           C  
ATOM    576  CB  ASN B 319      13.287  10.624 -10.210  1.00 61.50           C  
ATOM    577  O   ASN B 319      12.746   7.773  -8.617  1.00 61.50           O  
ATOM    578  CG  ASN B 319      13.206  11.531 -11.422  1.00 61.50           C  
ATOM    579  ND2 ASN B 319      12.825  12.784 -11.201  1.00 61.50           N  
ATOM    580  OD1 ASN B 319      13.483  11.109 -12.548  1.00 61.50           O  
ATOM    581  N   ALA B 320      14.573   7.473  -9.475  1.00 57.41           N  
ATOM    582  CA  ALA B 320      15.228   6.513  -8.589  1.00 57.41           C  
ATOM    583  C   ALA B 320      15.055   6.909  -7.126  1.00 57.41           C  
ATOM    584  CB  ALA B 320      16.710   6.396  -8.934  1.00 57.41           C  
ATOM    585  O   ALA B 320      15.086   6.055  -6.237  1.00 57.41           O  
ATOM    586  N   THR B 321      14.433   8.089  -6.872  1.00 56.92           N  
ATOM    587  CA  THR B 321      14.381   8.548  -5.488  1.00 56.92           C  
ATOM    588  C   THR B 321      12.936   8.734  -5.033  1.00 56.92           C  
ATOM    589  CB  THR B 321      15.153   9.868  -5.308  1.00 56.92           C  
ATOM    590  O   THR B 321      12.681   9.027  -3.863  1.00 56.92           O  
ATOM    591  CG2 THR B 321      16.648   9.666  -5.531  1.00 56.92           C  
ATOM    592  OG1 THR B 321      14.667  10.832  -6.251  1.00 56.92           O  
ATOM    593  N   ASP B 322      11.979   8.495  -6.006  1.00 64.46           N  
ATOM    594  CA  ASP B 322      10.569   8.676  -5.675  1.00 64.46           C  
ATOM    595  C   ASP B 322       9.933   7.357  -5.242  1.00 64.46           C  
ATOM    596  CB  ASP B 322       9.809   9.261  -6.866  1.00 64.46           C  
ATOM    597  O   ASP B 322      10.282   6.294  -5.761  1.00 64.46           O  
ATOM    598  CG  ASP B 322      10.095  10.736  -7.086  1.00 64.46           C  
ATOM    599  OD1 ASP B 322      10.159  11.499  -6.098  1.00 64.46           O  
ATOM    600  OD2 ASP B 322      10.254  11.140  -8.259  1.00 64.46           O  
ATOM    601  N   TYR B 323       9.300   7.431  -3.970  1.00 66.05           N  
ATOM    602  CA  TYR B 323       8.608   6.288  -3.384  1.00 66.05           C  
ATOM    603  C   TYR B 323       7.097   6.485  -3.428  1.00 66.05           C  
ATOM    604  CB  TYR B 323       9.063   6.068  -1.938  1.00 66.05           C  
ATOM    605  O   TYR B 323       6.603   7.596  -3.225  1.00 66.05           O  
ATOM    606  CG  TYR B 323      10.550   5.849  -1.797  1.00 66.05           C  
ATOM    607  CD1 TYR B 323      11.097   4.571  -1.891  1.00 66.05           C  
ATOM    608  CD2 TYR B 323      11.410   6.918  -1.568  1.00 66.05           C  
ATOM    609  CE1 TYR B 323      12.466   4.364  -1.760  1.00 66.05           C  
ATOM    610  CE2 TYR B 323      12.780   6.722  -1.435  1.00 66.05           C  
ATOM    611  OH  TYR B 323      14.655   5.245  -1.402  1.00 66.05           O  
ATOM    612  CZ  TYR B 323      13.299   5.444  -1.533  1.00 66.05           C  
ATOM    613  N   PHE B 324       6.418   5.481  -3.873  1.00 68.08           N  
ATOM    614  CA  PHE B 324       4.961   5.529  -3.902  1.00 68.08           C  
ATOM    615  C   PHE B 324       4.367   4.541  -2.904  1.00 68.08           C  
ATOM    616  CB  PHE B 324       4.439   5.229  -5.310  1.00 68.08           C  
ATOM    617  O   PHE B 324       4.916   3.457  -2.694  1.00 68.08           O  
ATOM    618  CG  PHE B 324       4.701   6.331  -6.302  1.00 68.08           C  
ATOM    619  CD1 PHE B 324       3.763   7.335  -6.510  1.00 68.08           C  
ATOM    620  CD2 PHE B 324       5.885   6.362  -7.026  1.00 68.08           C  
ATOM    621  CE1 PHE B 324       4.002   8.355  -7.427  1.00 68.08           C  
ATOM    622  CE2 PHE B 324       6.131   7.379  -7.944  1.00 68.08           C  
ATOM    623  CZ  PHE B 324       5.188   8.374  -8.144  1.00 68.08           C  
ATOM    624  N   PHE B 325       3.406   5.063  -2.230  1.00 70.67           N  
ATOM    625  CA  PHE B 325       2.646   4.389  -1.184  1.00 70.67           C  
ATOM    626  C   PHE B 325       1.251   4.023  -1.679  1.00 70.67           C  
ATOM    627  CB  PHE B 325       2.545   5.272   0.063  1.00 70.67           C  
ATOM    628  O   PHE B 325       0.526   4.876  -2.194  1.00 70.67           O  
ATOM    629  CG  PHE B 325       1.562   4.769   1.086  1.00 70.67           C  
ATOM    630  CD1 PHE B 325       0.258   5.248   1.111  1.00 70.67           C  
ATOM    631  CD2 PHE B 325       1.943   3.817   2.022  1.00 70.67           C  
ATOM    632  CE1 PHE B 325      -0.654   4.784   2.057  1.00 70.67           C  
ATOM    633  CE2 PHE B 325       1.037   3.348   2.970  1.00 70.67           C  
ATOM    634  CZ  PHE B 325      -0.260   3.834   2.986  1.00 70.67           C  
ATOM    635  N   LEU B 326       1.087   2.658  -1.878  1.00 74.34           N  
ATOM    636  CA  LEU B 326      -0.263   2.221  -2.218  1.00 74.34           C  
ATOM    637  C   LEU B 326      -0.967   1.632  -1.000  1.00 74.34           C  
ATOM    638  CB  LEU B 326      -0.223   1.189  -3.348  1.00 74.34           C  
ATOM    639  O   LEU B 326      -0.432   0.738  -0.340  1.00 74.34           O  
ATOM    640  CG  LEU B 326      -0.080   1.741  -4.767  1.00 74.34           C  
ATOM    641  CD1 LEU B 326       1.111   1.098  -5.468  1.00 74.34           C  
ATOM    642  CD2 LEU B 326      -1.362   1.515  -5.561  1.00 74.34           C  
ATOM    643  N   GLU B 327      -1.934   2.329  -0.567  1.00 75.16           N  
ATOM    644  CA  GLU B 327      -2.741   1.855   0.553  1.00 75.16           C  
ATOM    645  C   GLU B 327      -3.986   1.121   0.065  1.00 75.16           C  
ATOM    646  CB  GLU B 327      -3.139   3.021   1.461  1.00 75.16           C  
ATOM    647  O   GLU B 327      -4.812   1.696  -0.648  1.00 75.16           O  
ATOM    648  CG  GLU B 327      -3.853   2.592   2.735  1.00 75.16           C  
ATOM    649  CD  GLU B 327      -4.296   3.763   3.598  1.00 75.16           C  
ATOM    650  OE1 GLU B 327      -5.387   4.323   3.348  1.00 75.16           O  
ATOM    651  OE2 GLU B 327      -3.545   4.125   4.531  1.00 75.16           O  
ATOM    652  N   LEU B 328      -3.935  -0.173   0.333  1.00 77.82           N  
ATOM    653  CA  LEU B 328      -5.092  -0.985  -0.028  1.00 77.82           C  
ATOM    654  C   LEU B 328      -5.933  -1.309   1.202  1.00 77.82           C  
ATOM    655  CB  LEU B 328      -4.646  -2.280  -0.711  1.00 77.82           C  
ATOM    656  O   LEU B 328      -5.453  -1.959   2.134  1.00 77.82           O  
ATOM    657  CG  LEU B 328      -5.738  -3.083  -1.420  1.00 77.82           C  
ATOM    658  CD1 LEU B 328      -6.030  -2.485  -2.792  1.00 77.82           C  
ATOM    659  CD2 LEU B 328      -5.329  -4.547  -1.546  1.00 77.82           C  
ATOM    660  N   LYS B 329      -7.028  -0.659   1.254  1.00 75.70           N  
ATOM    661  CA  LYS B 329      -7.953  -0.945   2.348  1.00 75.70           C  
ATOM    662  C   LYS B 329      -8.801  -2.176   2.043  1.00 75.70           C  
ATOM    663  CB  LYS B 329      -8.855   0.260   2.616  1.00 75.70           C  
ATOM    664  O   LYS B 329      -9.563  -2.187   1.074  1.00 75.70           O  
ATOM    665  CG  LYS B 329      -8.119   1.477   3.157  1.00 75.70           C  
ATOM    666  CD  LYS B 329      -9.078   2.623   3.456  1.00 75.70           C  
ATOM    667  CE  LYS B 329      -8.335   3.866   3.926  1.00 75.70           C  
ATOM    668  NZ  LYS B 329      -9.268   5.000   4.195  1.00 75.70           N  
ATOM    669  N   GLU B 330      -8.449  -3.307   2.653  1.00 67.75           N  
ATOM    670  CA  GLU B 330      -9.059  -4.610   2.407  1.00 67.75           C  
ATOM    671  C   GLU B 330     -10.564  -4.571   2.656  1.00 67.75           C  
ATOM    672  CB  GLU B 330      -8.409  -5.683   3.284  1.00 67.75           C  
ATOM    673  O   GLU B 330     -11.340  -5.159   1.900  1.00 67.75           O  
ATOM    674  CG  GLU B 330      -7.110  -6.237   2.716  1.00 67.75           C  
ATOM    675  CD  GLU B 330      -6.582  -7.437   3.486  1.00 67.75           C  
ATOM    676  OE1 GLU B 330      -6.807  -8.587   3.047  1.00 67.75           O  
ATOM    677  OE2 GLU B 330      -5.939  -7.225   4.539  1.00 67.75           O  
ATOM    678  N   GLU B 331     -10.987  -3.806   3.540  1.00 71.59           N  
ATOM    679  CA  GLU B 331     -12.397  -3.746   3.911  1.00 71.59           C  
ATOM    680  C   GLU B 331     -13.191  -2.893   2.925  1.00 71.59           C  
ATOM    681  CB  GLU B 331     -12.557  -3.194   5.330  1.00 71.59           C  
ATOM    682  O   GLU B 331     -14.307  -3.253   2.545  1.00 71.59           O  
ATOM    683  CG  GLU B 331     -12.154  -4.177   6.421  1.00 71.59           C  
ATOM    684  CD  GLU B 331     -12.459  -3.675   7.823  1.00 71.59           C  
ATOM    685  OE1 GLU B 331     -13.464  -4.121   8.422  1.00 71.59           O  
ATOM    686  OE2 GLU B 331     -11.688  -2.828   8.326  1.00 71.59           O  
ATOM    687  N   GLU B 332     -12.602  -1.819   2.355  1.00 69.75           N  
ATOM    688  CA  GLU B 332     -13.237  -0.859   1.458  1.00 69.75           C  
ATOM    689  C   GLU B 332     -12.743  -1.033   0.025  1.00 69.75           C  
ATOM    690  CB  GLU B 332     -12.979   0.573   1.933  1.00 69.75           C  
ATOM    691  O   GLU B 332     -13.304  -0.450  -0.906  1.00 69.75           O  
ATOM    692  CG  GLU B 332     -13.638   0.908   3.263  1.00 69.75           C  
ATOM    693  CD  GLU B 332     -13.533   2.380   3.631  1.00 69.75           C  
ATOM    694  OE1 GLU B 332     -14.432   3.165   3.253  1.00 69.75           O  
ATOM    695  OE2 GLU B 332     -12.544   2.750   4.302  1.00 69.75           O  
ATOM    696  N   LEU B 333     -11.906  -2.164  -0.212  1.00 67.70           N  
ATOM    697  CA  LEU B 333     -11.294  -2.358  -1.522  1.00 67.70           C  
ATOM    698  C   LEU B 333     -10.920  -1.020  -2.151  1.00 67.70           C  
ATOM    699  CB  LEU B 333     -12.243  -3.123  -2.449  1.00 67.70           C  
ATOM    700  O   LEU B 333     -11.234  -0.767  -3.316  1.00 67.70           O  
ATOM    701  CG  LEU B 333     -12.407  -4.617  -2.168  1.00 67.70           C  
ATOM    702  CD1 LEU B 333     -13.672  -5.147  -2.835  1.00 67.70           C  
ATOM    703  CD2 LEU B 333     -11.181  -5.389  -2.646  1.00 67.70           C  
ATOM    704  N   GLU B 334     -10.557  -0.034  -1.375  1.00 68.43           N  
ATOM    705  CA  GLU B 334     -10.100   1.288  -1.792  1.00 68.43           C  
ATOM    706  C   GLU B 334      -8.578   1.342  -1.886  1.00 68.43           C  
ATOM    707  CB  GLU B 334     -10.606   2.362  -0.825  1.00 68.43           C  
ATOM    708  O   GLU B 334      -7.878   0.844  -1.001  1.00 68.43           O  
ATOM    709  CG  GLU B 334     -11.498   3.407  -1.478  1.00 68.43           C  
ATOM    710  CD  GLU B 334     -11.970   4.482  -0.512  1.00 68.43           C  
ATOM    711  OE1 GLU B 334     -11.235   5.473  -0.302  1.00 68.43           O  
ATOM    712  OE2 GLU B 334     -13.083   4.331   0.040  1.00 68.43           O  
ATOM    713  N   LEU B 335      -8.147   1.738  -3.072  1.00 73.13           N  
ATOM    714  CA  LEU B 335      -6.718   1.878  -3.331  1.00 73.13           C  
ATOM    715  C   LEU B 335      -6.312   3.348  -3.357  1.00 73.13           C  
ATOM    716  CB  LEU B 335      -6.346   1.210  -4.657  1.00 73.13           C  
ATOM    717  O   LEU B 335      -6.951   4.161  -4.028  1.00 73.13           O  
ATOM    718  CG  LEU B 335      -4.851   1.026  -4.928  1.00 73.13           C  
ATOM    719  CD1 LEU B 335      -4.521  -0.454  -5.088  1.00 73.13           C  
ATOM    720  CD2 LEU B 335      -4.431   1.811  -6.166  1.00 73.13           C  
ATOM    721  N   GLU B 336      -5.542   3.714  -2.419  1.00 73.22           N  
ATOM    722  CA  GLU B 336      -5.014   5.075  -2.380  1.00 73.22           C  
ATOM    723  C   GLU B 336      -3.519   5.095  -2.687  1.00 73.22           C  
ATOM    724  CB  GLU B 336      -5.280   5.717  -1.017  1.00 73.22           C  
ATOM    725  O   GLU B 336      -2.754   4.307  -2.125  1.00 73.22           O  
ATOM    726  CG  GLU B 336      -5.144   7.233  -1.014  1.00 73.22           C  
ATOM    727  CD  GLU B 336      -5.690   7.882   0.248  1.00 73.22           C  
ATOM    728  OE1 GLU B 336      -4.984   7.890   1.281  1.00 73.22           O  
ATOM    729  OE2 GLU B 336      -6.835   8.386   0.203  1.00 73.22           O  
ATOM    730  N   ILE B 337      -3.169   5.889  -3.681  1.00 72.12           N  
ATOM    731  CA  ILE B 337      -1.764   6.008  -4.057  1.00 72.12           C  
ATOM    732  C   ILE B 337      -1.217   7.354  -3.586  1.00 72.12           C  
ATOM    733  CB  ILE B 337      -1.572   5.855  -5.582  1.00 72.12           C  
ATOM    734  O   ILE B 337      -1.788   8.404  -3.889  1.00 72.12           O  
ATOM    735  CG1 ILE B 337      -2.114   4.502  -6.056  1.00 72.12           C  
ATOM    736  CG2 ILE B 337      -0.097   6.018  -5.960  1.00 72.12           C  
ATOM    737  CD1 ILE B 337      -2.165   4.350  -7.570  1.00 72.12           C  
ATOM    738  N   LYS B 338      -0.275   7.239  -2.704  1.00 72.09           N  
ATOM    739  CA  LYS B 338       0.354   8.464  -2.218  1.00 72.09           C  
ATOM    740  C   LYS B 338       1.838   8.498  -2.575  1.00 72.09           C  
ATOM    741  CB  LYS B 338       0.176   8.596  -0.705  1.00 72.09           C  
ATOM    742  O   LYS B 338       2.519   7.472  -2.518  1.00 72.09           O  
ATOM    743  CG  LYS B 338      -1.222   9.023  -0.282  1.00 72.09           C  
ATOM    744  CD  LYS B 338      -1.291   9.304   1.214  1.00 72.09           C  
ATOM    745  CE  LYS B 338      -2.708   9.648   1.654  1.00 72.09           C  
ATOM    746  NZ  LYS B 338      -2.779   9.937   3.118  1.00 72.09           N  
ATOM    747  N   LYS B 339       2.246   9.574  -3.128  1.00 69.08           N  
ATOM    748  CA  LYS B 339       3.670   9.768  -3.388  1.00 69.08           C  
ATOM    749  C   LYS B 339       4.420  10.116  -2.106  1.00 69.08           C  
ATOM    750  CB  LYS B 339       3.880  10.866  -4.432  1.00 69.08           C  
ATOM    751  O   LYS B 339       4.018  11.021  -1.371  1.00 69.08           O  
ATOM    752  CG  LYS B 339       5.312  10.977  -4.934  1.00 69.08           C  
ATOM    753  CD  LYS B 339       5.449  12.061  -5.996  1.00 69.08           C  
ATOM    754  CE  LYS B 339       6.894  12.218  -6.451  1.00 69.08           C  
ATOM    755  NZ  LYS B 339       7.036  13.288  -7.484  1.00 69.08           N  
ATOM    756  N   LEU B 340       5.342   9.235  -1.753  1.00 66.22           N  
ATOM    757  CA  LEU B 340       6.123   9.482  -0.546  1.00 66.22           C  
ATOM    758  C   LEU B 340       7.543   9.912  -0.896  1.00 66.22           C  
ATOM    759  CB  LEU B 340       6.158   8.230   0.334  1.00 66.22           C  
ATOM    760  O   LEU B 340       8.111   9.446  -1.887  1.00 66.22           O  
ATOM    761  CG  LEU B 340       4.850   7.855   1.033  1.00 66.22           C  
ATOM    762  CD1 LEU B 340       4.889   6.399   1.486  1.00 66.22           C  
ATOM    763  CD2 LEU B 340       4.591   8.781   2.216  1.00 66.22           C  
ATOM    764  N   THR B 341       7.932  10.968  -0.218  1.00 68.07           N  
ATOM    765  CA  THR B 341       9.340  11.331  -0.325  1.00 68.07           C  
ATOM    766  C   THR B 341      10.208  10.383   0.497  1.00 68.07           C  
ATOM    767  CB  THR B 341       9.580  12.781   0.137  1.00 68.07           C  
ATOM    768  O   THR B 341       9.701   9.654   1.353  1.00 68.07           O  
ATOM    769  CG2 THR B 341       8.830  13.771  -0.747  1.00 68.07           C  
ATOM    770  OG1 THR B 341       9.127  12.926   1.489  1.00 68.07           O  
ATOM    771  N   LYS B 342      11.441  10.089   0.104  1.00 65.33           N  
ATOM    772  CA  LYS B 342      12.426   9.296   0.833  1.00 65.33           C  
ATOM    773  C   LYS B 342      12.331   9.546   2.335  1.00 65.33           C  
ATOM    774  CB  LYS B 342      13.839   9.608   0.339  1.00 65.33           C  
ATOM    775  O   LYS B 342      12.423   8.610   3.133  1.00 65.33           O  
ATOM    776  CG  LYS B 342      14.894   8.622   0.816  1.00 65.33           C  
ATOM    777  CD  LYS B 342      16.260   8.931   0.217  1.00 65.33           C  
ATOM    778  CE  LYS B 342      17.331   7.987   0.748  1.00 65.33           C  
ATOM    779  NZ  LYS B 342      18.670   8.279   0.155  1.00 65.33           N  
ATOM    780  N   GLU B 343      12.132  10.769   2.722  1.00 64.88           N  
ATOM    781  CA  GLU B 343      12.006  11.160   4.123  1.00 64.88           C  
ATOM    782  C   GLU B 343      10.758  10.550   4.756  1.00 64.88           C  
ATOM    783  CB  GLU B 343      11.971  12.684   4.255  1.00 64.88           C  
ATOM    784  O   GLU B 343      10.803  10.067   5.889  1.00 64.88           O  
ATOM    785  CG  GLU B 343      13.349  13.331   4.280  1.00 64.88           C  
ATOM    786  CD  GLU B 343      13.301  14.836   4.491  1.00 64.88           C  
ATOM    787  OE1 GLU B 343      13.332  15.287   5.658  1.00 64.88           O  
ATOM    788  OE2 GLU B 343      13.232  15.570   3.480  1.00 64.88           O  
ATOM    789  N   GLU B 344       9.646  10.598   4.056  1.00 65.22           N  
ATOM    790  CA  GLU B 344       8.377  10.046   4.522  1.00 65.22           C  
ATOM    791  C   GLU B 344       8.442   8.525   4.626  1.00 65.22           C  
ATOM    792  CB  GLU B 344       7.236  10.461   3.590  1.00 65.22           C  
ATOM    793  O   GLU B 344       7.878   7.936   5.550  1.00 65.22           O  
ATOM    794  CG  GLU B 344       6.848  11.928   3.708  1.00 65.22           C  
ATOM    795  CD  GLU B 344       5.433  12.215   3.231  1.00 65.22           C  
ATOM    796  OE1 GLU B 344       4.525  12.362   4.080  1.00 65.22           O  
ATOM    797  OE2 GLU B 344       5.231  12.292   1.999  1.00 65.22           O  
ATOM    798  N   LEU B 345       9.200   7.924   3.666  1.00 66.11           N  
ATOM    799  CA  LEU B 345       9.438   6.485   3.680  1.00 66.11           C  
ATOM    800  C   LEU B 345      10.208   6.073   4.930  1.00 66.11           C  
ATOM    801  CB  LEU B 345      10.207   6.056   2.428  1.00 66.11           C  
ATOM    802  O   LEU B 345       9.886   5.061   5.557  1.00 66.11           O  
ATOM    803  CG  LEU B 345      10.372   4.550   2.215  1.00 66.11           C  
ATOM    804  CD1 LEU B 345       9.078   3.946   1.679  1.00 66.11           C  
ATOM    805  CD2 LEU B 345      11.533   4.267   1.269  1.00 66.11           C  
ATOM    806  N   GLU B 346      11.198   6.825   5.319  1.00 64.20           N  
ATOM    807  CA  GLU B 346      12.035   6.560   6.486  1.00 64.20           C  
ATOM    808  C   GLU B 346      11.229   6.663   7.778  1.00 64.20           C  
ATOM    809  CB  GLU B 346      13.222   7.525   6.527  1.00 64.20           C  
ATOM    810  O   GLU B 346      11.511   5.958   8.749  1.00 64.20           O  
ATOM    811  CG  GLU B 346      14.390   7.102   5.649  1.00 64.20           C  
ATOM    812  CD  GLU B 346      15.715   7.715   6.076  1.00 64.20           C  
ATOM    813  OE1 GLU B 346      16.466   7.067   6.838  1.00 64.20           O  
ATOM    814  OE2 GLU B 346      16.003   8.854   5.644  1.00 64.20           O  
ATOM    815  N   LYS B 347      10.287   7.430   7.736  1.00 64.12           N  
ATOM    816  CA  LYS B 347       9.425   7.605   8.902  1.00 64.12           C  
ATOM    817  C   LYS B 347       8.511   6.398   9.096  1.00 64.12           C  
ATOM    818  CB  LYS B 347       8.589   8.879   8.765  1.00 64.12           C  
ATOM    819  O   LYS B 347       8.103   6.096  10.219  1.00 64.12           O  
ATOM    820  CG  LYS B 347       9.342  10.154   9.116  1.00 64.12           C  
ATOM    821  CD  LYS B 347       8.425  11.369   9.092  1.00 64.12           C  
ATOM    822  CE  LYS B 347       9.191  12.654   9.376  1.00 64.12           C  
ATOM    823  NZ  LYS B 347       8.296  13.850   9.349  1.00 64.12           N  
ATOM    824  N   LEU B 348       8.350   5.742   7.971  1.00 60.36           N  
ATOM    825  CA  LEU B 348       7.469   4.578   7.985  1.00 60.36           C  
ATOM    826  C   LEU B 348       8.244   3.314   8.342  1.00 60.36           C  
ATOM    827  CB  LEU B 348       6.788   4.406   6.625  1.00 60.36           C  
ATOM    828  O   LEU B 348       7.648   2.296   8.701  1.00 60.36           O  
ATOM    829  CG  LEU B 348       5.543   5.259   6.377  1.00 60.36           C  
ATOM    830  CD1 LEU B 348       5.330   5.465   4.881  1.00 60.36           C  
ATOM    831  CD2 LEU B 348       4.316   4.613   7.013  1.00 60.36           C  
ATOM    832  N   LYS B 349       9.697   3.302   8.240  1.00 51.41           N  
ATOM    833  CA  LYS B 349      10.593   2.220   8.636  1.00 51.41           C  
ATOM    834  C   LYS B 349      10.673   2.100  10.155  1.00 51.41           C  
ATOM    835  CB  LYS B 349      11.990   2.438   8.053  1.00 51.41           C  
ATOM    836  O   LYS B 349      10.720   0.992  10.694  1.00 51.41           O  
ATOM    837  CG  LYS B 349      12.434   1.351   7.086  1.00 51.41           C  
ATOM    838  CD  LYS B 349      13.867   1.570   6.618  1.00 51.41           C  
ATOM    839  CE  LYS B 349      14.308   0.491   5.638  1.00 51.41           C  
ATOM    840  NZ  LYS B 349      15.742   0.646   5.252  1.00 51.41           N  
TER     841      LYS B 349                                                      
ENDMDL                                                                          
END                                                                             
