# Supplementary material for: AlphaDesign: a de novo protein design framework based on AlphaFold
Source: Mol Syst Biol. 2025 Jun 17;21(9):1166–89. doi: 10.1038/s44320-025-00119-z (PMC12405559; doi:10.1038/s44320-025-00119-z)
Supplement: Supplementary file 4 — Source data Fig. 2 [file 44320_2025_119_MOESM4_ESM.zip › Figure_2/2C/prediction_confmer-50-nr2-run2_result_10.1.pdb]

MODEL     1                                                                     
ATOM      1  N   MET A   0     -14.010  -4.221  11.850  1.00 86.28           N  
ATOM      2  CA  MET A   0     -13.026  -3.349  11.215  1.00 86.28           C  
ATOM      3  C   MET A   0     -11.626  -3.627  11.752  1.00 86.28           C  
ATOM      4  CB  MET A   0     -13.388  -1.879  11.434  1.00 86.28           C  
ATOM      5  O   MET A   0     -11.433  -3.744  12.963  1.00 86.28           O  
ATOM      6  CG  MET A   0     -12.459  -0.907  10.725  1.00 86.28           C  
ATOM      7  SD  MET A   0     -12.964   0.842  10.955  1.00 86.28           S  
ATOM      8  CE  MET A   0     -11.706   1.674   9.946  1.00 86.28           C  
ATOM      9  N   GLU A   1     -10.782  -4.126  10.854  1.00 88.78           N  
ATOM     10  CA  GLU A   1      -9.401  -4.476  11.175  1.00 88.78           C  
ATOM     11  C   GLU A   1      -8.417  -3.657  10.346  1.00 88.78           C  
ATOM     12  CB  GLU A   1      -9.160  -5.972  10.953  1.00 88.78           C  
ATOM     13  O   GLU A   1      -8.585  -3.517   9.133  1.00 88.78           O  
ATOM     14  CG  GLU A   1      -7.774  -6.440  11.372  1.00 88.78           C  
ATOM     15  CD  GLU A   1      -7.535  -7.918  11.109  1.00 88.78           C  
ATOM     16  OE1 GLU A   1      -6.371  -8.370  11.198  1.00 88.78           O  
ATOM     17  OE2 GLU A   1      -8.520  -8.630  10.811  1.00 88.78           O  
ATOM     18  N   ILE A   2      -7.427  -2.996  11.179  1.00 91.19           N  
ATOM     19  CA  ILE A   2      -6.358  -2.264  10.509  1.00 91.19           C  
ATOM     20  C   ILE A   2      -5.018  -2.946  10.777  1.00 91.19           C  
ATOM     21  CB  ILE A   2      -6.310  -0.789  10.966  1.00 91.19           C  
ATOM     22  O   ILE A   2      -4.674  -3.220  11.929  1.00 91.19           O  
ATOM     23  CG1 ILE A   2      -7.650  -0.099  10.685  1.00 91.19           C  
ATOM     24  CG2 ILE A   2      -5.158  -0.048  10.281  1.00 91.19           C  
ATOM     25  CD1 ILE A   2      -7.767   1.294  11.287  1.00 91.19           C  
ATOM     26  N   LYS A   3      -4.335  -3.259   9.584  1.00 90.92           N  
ATOM     27  CA  LYS A   3      -3.030  -3.904   9.694  1.00 90.92           C  
ATOM     28  C   LYS A   3      -1.960  -3.109   8.952  1.00 90.92           C  
ATOM     29  CB  LYS A   3      -3.091  -5.334   9.153  1.00 90.92           C  
ATOM     30  O   LYS A   3      -2.155  -2.722   7.798  1.00 90.92           O  
ATOM     31  CG  LYS A   3      -1.838  -6.153   9.427  1.00 90.92           C  
ATOM     32  CD  LYS A   3      -1.984  -7.583   8.924  1.00 90.92           C  
ATOM     33  CE  LYS A   3      -0.718  -8.394   9.166  1.00 90.92           C  
ATOM     34  NZ  LYS A   3      -0.855  -9.796   8.668  1.00 90.92           N  
ATOM     35  N   LYS A   4      -0.892  -2.811   9.744  1.00 91.44           N  
ATOM     36  CA  LYS A   4       0.260  -2.177   9.110  1.00 91.44           C  
ATOM     37  C   LYS A   4       1.108  -3.201   8.361  1.00 91.44           C  
ATOM     38  CB  LYS A   4       1.113  -1.450  10.151  1.00 91.44           C  
ATOM     39  O   LYS A   4       1.443  -4.255   8.906  1.00 91.44           O  
ATOM     40  CG  LYS A   4       0.489  -0.165  10.675  1.00 91.44           C  
ATOM     41  CD  LYS A   4       1.457   0.604  11.565  1.00 91.44           C  
ATOM     42  CE  LYS A   4       0.812   1.855  12.144  1.00 91.44           C  
ATOM     43  NZ  LYS A   4       1.741   2.586  13.057  1.00 91.44           N  
ATOM     44  N   VAL A   5       1.367  -2.911   7.084  1.00 90.19           N  
ATOM     45  CA  VAL A   5       2.150  -3.835   6.270  1.00 90.19           C  
ATOM     46  C   VAL A   5       3.226  -3.066   5.507  1.00 90.19           C  
ATOM     47  CB  VAL A   5       1.256  -4.620   5.284  1.00 90.19           C  
ATOM     48  O   VAL A   5       3.134  -1.846   5.350  1.00 90.19           O  
ATOM     49  CG1 VAL A   5       0.231  -5.464   6.040  1.00 90.19           C  
ATOM     50  CG2 VAL A   5       0.558  -3.663   4.319  1.00 90.19           C  
ATOM     51  N   LYS A   6       4.341  -3.728   5.236  1.00 88.96           N  
ATOM     52  CA  LYS A   6       5.334  -3.193   4.309  1.00 88.96           C  
ATOM     53  C   LYS A   6       5.128  -3.748   2.902  1.00 88.96           C  
ATOM     54  CB  LYS A   6       6.749  -3.511   4.795  1.00 88.96           C  
ATOM     55  O   LYS A   6       4.848  -4.937   2.733  1.00 88.96           O  
ATOM     56  CG  LYS A   6       7.160  -2.745   6.044  1.00 88.96           C  
ATOM     57  CD  LYS A   6       8.640  -2.934   6.352  1.00 88.96           C  
ATOM     58  CE  LYS A   6       9.059  -2.148   7.588  1.00 88.96           C  
ATOM     59  NZ  LYS A   6      10.527  -2.255   7.841  1.00 88.96           N  
ATOM     60  N   ILE A   7       5.071  -2.917   1.777  1.00 87.64           N  
ATOM     61  CA  ILE A   7       4.859  -3.364   0.405  1.00 87.64           C  
ATOM     62  C   ILE A   7       6.100  -3.065  -0.433  1.00 87.64           C  
ATOM     63  CB  ILE A   7       3.615  -2.694  -0.222  1.00 87.64           C  
ATOM     64  O   ILE A   7       6.791  -2.071  -0.198  1.00 87.64           O  
ATOM     65  CG1 ILE A   7       3.775  -1.169  -0.225  1.00 87.64           C  
ATOM     66  CG2 ILE A   7       2.344  -3.110   0.524  1.00 87.64           C  
ATOM     67  CD1 ILE A   7       2.791  -0.446  -1.135  1.00 87.64           C  
ATOM     68  N   LEU A   8       6.426  -3.964  -1.287  1.00 86.62           N  
ATOM     69  CA  LEU A   8       7.502  -3.784  -2.256  1.00 86.62           C  
ATOM     70  C   LEU A   8       6.941  -3.450  -3.634  1.00 86.62           C  
ATOM     71  CB  LEU A   8       8.368  -5.044  -2.336  1.00 86.62           C  
ATOM     72  O   LEU A   8       6.097  -4.180  -4.159  1.00 86.62           O  
ATOM     73  CG  LEU A   8       9.233  -5.351  -1.112  1.00 86.62           C  
ATOM     74  CD1 LEU A   8       9.830  -6.750  -1.222  1.00 86.62           C  
ATOM     75  CD2 LEU A   8      10.332  -4.306  -0.958  1.00 86.62           C  
ATOM     76  N   ILE A   9       7.212  -2.330  -4.179  1.00 85.73           N  
ATOM     77  CA  ILE A   9       6.756  -1.903  -5.497  1.00 85.73           C  
ATOM     78  C   ILE A   9       7.918  -1.952  -6.487  1.00 85.73           C  
ATOM     79  CB  ILE A   9       6.149  -0.483  -5.453  1.00 85.73           C  
ATOM     80  O   ILE A   9       8.954  -1.320  -6.269  1.00 85.73           O  
ATOM     81  CG1 ILE A   9       5.034  -0.411  -4.403  1.00 85.73           C  
ATOM     82  CG2 ILE A   9       5.629  -0.074  -6.834  1.00 85.73           C  
ATOM     83  CD1 ILE A   9       4.564   1.004  -4.095  1.00 85.73           C  
ATOM     84  N   PHE A  10       7.589  -2.747  -7.493  1.00 84.76           N  
ATOM     85  CA  PHE A  10       8.588  -2.831  -8.552  1.00 84.76           C  
ATOM     86  C   PHE A  10       8.274  -1.846  -9.672  1.00 84.76           C  
ATOM     87  CB  PHE A  10       8.662  -4.255  -9.110  1.00 84.76           C  
ATOM     88  O   PHE A  10       7.196  -1.898 -10.267  1.00 84.76           O  
ATOM     89  CG  PHE A  10       9.693  -4.430 -10.193  1.00 84.76           C  
ATOM     90  CD1 PHE A  10       9.310  -4.575 -11.520  1.00 84.76           C  
ATOM     91  CD2 PHE A  10      11.047  -4.449  -9.882  1.00 84.76           C  
ATOM     92  CE1 PHE A  10      10.263  -4.737 -12.524  1.00 84.76           C  
ATOM     93  CE2 PHE A  10      12.004  -4.610 -10.879  1.00 84.76           C  
ATOM     94  CZ  PHE A  10      11.610  -4.755 -12.199  1.00 84.76           C  
ATOM     95  N   ASP A  11       9.165  -0.877  -9.779  1.00 82.71           N  
ATOM     96  CA  ASP A  11       9.075   0.064 -10.892  1.00 82.71           C  
ATOM     97  C   ASP A  11       9.870  -0.433 -12.097  1.00 82.71           C  
ATOM     98  CB  ASP A  11       9.574   1.446 -10.466  1.00 82.71           C  
ATOM     99  O   ASP A  11      11.098  -0.324 -12.125  1.00 82.71           O  
ATOM    100  CG  ASP A  11       9.278   2.525 -11.494  1.00 82.71           C  
ATOM    101  OD1 ASP A  11       9.101   2.199 -12.687  1.00 82.71           O  
ATOM    102  OD2 ASP A  11       9.225   3.713 -11.107  1.00 82.71           O  
ATOM    103  N   ALA A  12       9.152  -1.077 -13.070  1.00 84.63           N  
ATOM    104  CA  ALA A  12       9.758  -1.713 -14.237  1.00 84.63           C  
ATOM    105  C   ALA A  12      10.470  -0.687 -15.114  1.00 84.63           C  
ATOM    106  CB  ALA A  12       8.699  -2.458 -15.047  1.00 84.63           C  
ATOM    107  O   ALA A  12      11.506  -0.985 -15.713  1.00 84.63           O  
ATOM    108  N   GLU A  13      10.022   0.483 -15.062  1.00 85.04           N  
ATOM    109  CA  GLU A  13      10.582   1.539 -15.899  1.00 85.04           C  
ATOM    110  C   GLU A  13      11.917   2.032 -15.346  1.00 85.04           C  
ATOM    111  CB  GLU A  13       9.600   2.707 -16.019  1.00 85.04           C  
ATOM    112  O   GLU A  13      12.863   2.257 -16.104  1.00 85.04           O  
ATOM    113  CG  GLU A  13       8.381   2.400 -16.877  1.00 85.04           C  
ATOM    114  CD  GLU A  13       7.468   3.599 -17.076  1.00 85.04           C  
ATOM    115  OE1 GLU A  13       6.447   3.474 -17.788  1.00 85.04           O  
ATOM    116  OE2 GLU A  13       7.778   4.674 -16.515  1.00 85.04           O  
ATOM    117  N   LYS A  14      12.097   2.023 -14.097  1.00 83.80           N  
ATOM    118  CA  LYS A  14      13.296   2.537 -13.440  1.00 83.80           C  
ATOM    119  C   LYS A  14      14.135   1.402 -12.861  1.00 83.80           C  
ATOM    120  CB  LYS A  14      12.920   3.527 -12.337  1.00 83.80           C  
ATOM    121  O   LYS A  14      15.221   1.636 -12.327  1.00 83.80           O  
ATOM    122  CG  LYS A  14      12.277   4.808 -12.847  1.00 83.80           C  
ATOM    123  CD  LYS A  14      12.018   5.794 -11.715  1.00 83.80           C  
ATOM    124  CE  LYS A  14      11.366   7.072 -12.223  1.00 83.80           C  
ATOM    125  NZ  LYS A  14      11.094   8.034 -11.113  1.00 83.80           N  
ATOM    126  N   LYS A  15      13.699   0.094 -13.138  1.00 85.56           N  
ATOM    127  CA  LYS A  15      14.402  -1.070 -12.606  1.00 85.56           C  
ATOM    128  C   LYS A  15      14.681  -0.908 -11.114  1.00 85.56           C  
ATOM    129  CB  LYS A  15      15.711  -1.300 -13.362  1.00 85.56           C  
ATOM    130  O   LYS A  15      15.798  -1.159 -10.656  1.00 85.56           O  
ATOM    131  CG  LYS A  15      15.523  -1.662 -14.828  1.00 85.56           C  
ATOM    132  CD  LYS A  15      16.851  -1.993 -15.496  1.00 85.56           C  
ATOM    133  CE  LYS A  15      16.664  -2.366 -16.961  1.00 85.56           C  
ATOM    134  NZ  LYS A  15      17.956  -2.745 -17.606  1.00 85.56           N  
ATOM    135  N   LYS A  16      13.777  -0.467 -10.376  1.00 80.71           N  
ATOM    136  CA  LYS A  16      13.947  -0.278  -8.939  1.00 80.71           C  
ATOM    137  C   LYS A  16      12.786  -0.891  -8.162  1.00 80.71           C  
ATOM    138  CB  LYS A  16      14.074   1.209  -8.605  1.00 80.71           C  
ATOM    139  O   LYS A  16      11.687  -1.047  -8.699  1.00 80.71           O  
ATOM    140  CG  LYS A  16      15.351   1.854  -9.124  1.00 80.71           C  
ATOM    141  CD  LYS A  16      15.443   3.319  -8.719  1.00 80.71           C  
ATOM    142  CE  LYS A  16      16.731   3.959  -9.218  1.00 80.71           C  
ATOM    143  NZ  LYS A  16      16.825   5.396  -8.824  1.00 80.71           N  
ATOM    144  N   VAL A  17      13.167  -1.423  -6.881  1.00 83.58           N  
ATOM    145  CA  VAL A  17      12.157  -1.925  -5.955  1.00 83.58           C  
ATOM    146  C   VAL A  17      11.991  -0.950  -4.792  1.00 83.58           C  
ATOM    147  CB  VAL A  17      12.520  -3.331  -5.426  1.00 83.58           C  
ATOM    148  O   VAL A  17      12.977  -0.522  -4.188  1.00 83.58           O  
ATOM    149  CG1 VAL A  17      11.467  -3.823  -4.434  1.00 83.58           C  
ATOM    150  CG2 VAL A  17      12.669  -4.315  -6.584  1.00 83.58           C  
ATOM    151  N   ILE A  18      10.762  -0.568  -4.632  1.00 81.78           N  
ATOM    152  CA  ILE A  18      10.469   0.410  -3.590  1.00 81.78           C  
ATOM    153  C   ILE A  18       9.747  -0.271  -2.430  1.00 81.78           C  
ATOM    154  CB  ILE A  18       9.619   1.580  -4.136  1.00 81.78           C  
ATOM    155  O   ILE A  18       8.765  -0.988  -2.636  1.00 81.78           O  
ATOM    156  CG1 ILE A  18      10.315   2.231  -5.337  1.00 81.78           C  
ATOM    157  CG2 ILE A  18       9.347   2.610  -3.036  1.00 81.78           C  
ATOM    158  CD1 ILE A  18       9.417   3.154  -6.148  1.00 81.78           C  
ATOM    159  N   LEU A  19      10.416  -0.117  -1.168  1.00 83.07           N  
ATOM    160  CA  LEU A  19       9.751  -0.589   0.042  1.00 83.07           C  
ATOM    161  C   LEU A  19       8.949   0.532   0.694  1.00 83.07           C  
ATOM    162  CB  LEU A  19      10.776  -1.144   1.035  1.00 83.07           C  
ATOM    163  O   LEU A  19       9.501   1.582   1.029  1.00 83.07           O  
ATOM    164  CG  LEU A  19      10.211  -1.810   2.290  1.00 83.07           C  
ATOM    165  CD1 LEU A  19       9.419  -3.059   1.916  1.00 83.07           C  
ATOM    166  CD2 LEU A  19      11.333  -2.155   3.264  1.00 83.07           C  
ATOM    167  N   LYS A  20       7.597   0.233   0.878  1.00 82.63           N  
ATOM    168  CA  LYS A  20       6.741   1.275   1.440  1.00 82.63           C  
ATOM    169  C   LYS A  20       5.841   0.714   2.537  1.00 82.63           C  
ATOM    170  CB  LYS A  20       5.892   1.920   0.344  1.00 82.63           C  
ATOM    171  O   LYS A  20       5.511  -0.474   2.530  1.00 82.63           O  
ATOM    172  CG  LYS A  20       6.667   2.860  -0.568  1.00 82.63           C  
ATOM    173  CD  LYS A  20       5.801   4.020  -1.042  1.00 82.63           C  
ATOM    174  CE  LYS A  20       6.582   4.973  -1.935  1.00 82.63           C  
ATOM    175  NZ  LYS A  20       5.824   6.233  -2.197  1.00 82.63           N  
ATOM    176  N   ASP A  21       5.667   1.668   3.489  1.00 87.52           N  
ATOM    177  CA  ASP A  21       4.695   1.317   4.519  1.00 87.52           C  
ATOM    178  C   ASP A  21       3.266   1.465   4.001  1.00 87.52           C  
ATOM    179  CB  ASP A  21       4.895   2.184   5.764  1.00 87.52           C  
ATOM    180  O   ASP A  21       2.962   2.406   3.265  1.00 87.52           O  
ATOM    181  CG  ASP A  21       6.181   1.866   6.507  1.00 87.52           C  
ATOM    182  OD1 ASP A  21       6.480   0.673   6.726  1.00 87.52           O  
ATOM    183  OD2 ASP A  21       6.899   2.819   6.880  1.00 87.52           O  
ATOM    184  N   ALA A  22       2.412   0.488   4.289  1.00 89.11           N  
ATOM    185  CA  ALA A  22       1.010   0.517   3.880  1.00 89.11           C  
ATOM    186  C   ALA A  22       0.102   0.013   4.997  1.00 89.11           C  
ATOM    187  CB  ALA A  22       0.807  -0.316   2.617  1.00 89.11           C  
ATOM    188  O   ALA A  22       0.577  -0.557   5.982  1.00 89.11           O  
ATOM    189  N   VAL A  23      -1.120   0.400   4.845  1.00 91.03           N  
ATOM    190  CA  VAL A  23      -2.104  -0.099   5.800  1.00 91.03           C  
ATOM    191  C   VAL A  23      -3.204  -0.858   5.061  1.00 91.03           C  
ATOM    192  CB  VAL A  23      -2.716   1.048   6.635  1.00 91.03           C  
ATOM    193  O   VAL A  23      -3.638  -0.442   3.985  1.00 91.03           O  
ATOM    194  CG1 VAL A  23      -3.807   0.517   7.564  1.00 91.03           C  
ATOM    195  CG2 VAL A  23      -1.630   1.764   7.435  1.00 91.03           C  
ATOM    196  N   ILE A  24      -3.480  -2.019   5.585  1.00 90.65           N  
ATOM    197  CA  ILE A  24      -4.611  -2.775   5.059  1.00 90.65           C  
ATOM    198  C   ILE A  24      -5.822  -2.594   5.971  1.00 90.65           C  
ATOM    199  CB  ILE A  24      -4.269  -4.274   4.912  1.00 90.65           C  
ATOM    200  O   ILE A  24      -5.745  -2.854   7.175  1.00 90.65           O  
ATOM    201  CG1 ILE A  24      -3.118  -4.465   3.918  1.00 90.65           C  
ATOM    202  CG2 ILE A  24      -5.504  -5.070   4.479  1.00 90.65           C  
ATOM    203  CD1 ILE A  24      -2.604  -5.896   3.833  1.00 90.65           C  
ATOM    204  N   LEU A  25      -6.869  -1.961   5.349  1.00 90.94           N  
ATOM    205  CA  LEU A  25      -8.127  -1.812   6.072  1.00 90.94           C  
ATOM    206  C   LEU A  25      -9.141  -2.858   5.619  1.00 90.94           C  
ATOM    207  CB  LEU A  25      -8.700  -0.407   5.869  1.00 90.94           C  
ATOM    208  O   LEU A  25      -9.475  -2.933   4.435  1.00 90.94           O  
ATOM    209  CG  LEU A  25      -9.970  -0.073   6.652  1.00 90.94           C  
ATOM    210  CD1 LEU A  25      -9.658   0.053   8.139  1.00 90.94           C  
ATOM    211  CD2 LEU A  25     -10.603   1.210   6.123  1.00 90.94           C  
ATOM    212  N   LYS A  26      -9.506  -3.764   6.497  1.00 90.34           N  
ATOM    213  CA  LYS A  26     -10.515  -4.783   6.224  1.00 90.34           C  
ATOM    214  C   LYS A  26     -11.865  -4.394   6.820  1.00 90.34           C  
ATOM    215  CB  LYS A  26     -10.070  -6.139   6.775  1.00 90.34           C  
ATOM    216  O   LYS A  26     -11.973  -4.160   8.025  1.00 90.34           O  
ATOM    217  CG  LYS A  26      -8.898  -6.756   6.027  1.00 90.34           C  
ATOM    218  CD  LYS A  26      -8.563  -8.143   6.560  1.00 90.34           C  
ATOM    219  CE  LYS A  26      -7.344  -8.732   5.862  1.00 90.34           C  
ATOM    220  NZ  LYS A  26      -6.995 -10.081   6.400  1.00 90.34           N  
ATOM    221  N   VAL A  27     -12.864  -4.170   5.919  1.00 91.46           N  
ATOM    222  CA  VAL A  27     -14.234  -3.931   6.359  1.00 91.46           C  
ATOM    223  C   VAL A  27     -15.162  -4.982   5.755  1.00 91.46           C  
ATOM    224  CB  VAL A  27     -14.714  -2.513   5.975  1.00 91.46           C  
ATOM    225  O   VAL A  27     -15.252  -5.111   4.532  1.00 91.46           O  
ATOM    226  CG1 VAL A  27     -16.138  -2.272   6.473  1.00 91.46           C  
ATOM    227  CG2 VAL A  27     -13.763  -1.458   6.536  1.00 91.46           C  
ATOM    228  N   ASP A  28     -15.784  -5.916   6.597  1.00 91.70           N  
ATOM    229  CA  ASP A  28     -16.637  -7.017   6.160  1.00 91.70           C  
ATOM    230  C   ASP A  28     -15.921  -7.893   5.135  1.00 91.70           C  
ATOM    231  CB  ASP A  28     -17.945  -6.482   5.573  1.00 91.70           C  
ATOM    232  O   ASP A  28     -14.879  -8.481   5.433  1.00 91.70           O  
ATOM    233  CG  ASP A  28     -18.829  -5.809   6.608  1.00 91.70           C  
ATOM    234  OD1 ASP A  28     -18.864  -6.268   7.770  1.00 91.70           O  
ATOM    235  OD2 ASP A  28     -19.498  -4.813   6.258  1.00 91.70           O  
ATOM    236  N   ASP A  29     -16.305  -7.930   3.824  1.00 92.79           N  
ATOM    237  CA  ASP A  29     -15.689  -8.747   2.783  1.00 92.79           C  
ATOM    238  C   ASP A  29     -14.811  -7.898   1.867  1.00 92.79           C  
ATOM    239  CB  ASP A  29     -16.761  -9.469   1.964  1.00 92.79           C  
ATOM    240  O   ASP A  29     -14.347  -8.374   0.828  1.00 92.79           O  
ATOM    241  CG  ASP A  29     -17.786  -8.523   1.363  1.00 92.79           C  
ATOM    242  OD1 ASP A  29     -17.995  -7.420   1.914  1.00 92.79           O  
ATOM    243  OD2 ASP A  29     -18.393  -8.884   0.332  1.00 92.79           O  
ATOM    244  N   LYS A  30     -14.635  -6.638   2.352  1.00 91.41           N  
ATOM    245  CA  LYS A  30     -13.816  -5.747   1.535  1.00 91.41           C  
ATOM    246  C   LYS A  30     -12.505  -5.405   2.238  1.00 91.41           C  
ATOM    247  CB  LYS A  30     -14.583  -4.465   1.204  1.00 91.41           C  
ATOM    248  O   LYS A  30     -12.448  -5.360   3.468  1.00 91.41           O  
ATOM    249  CG  LYS A  30     -15.807  -4.685   0.328  1.00 91.41           C  
ATOM    250  CD  LYS A  30     -16.496  -3.369  -0.009  1.00 91.41           C  
ATOM    251  CE  LYS A  30     -17.748  -3.592  -0.847  1.00 91.41           C  
ATOM    252  NZ  LYS A  30     -18.427  -2.304  -1.181  1.00 91.41           N  
ATOM    253  N   GLU A  31     -11.358  -5.479   1.425  1.00 90.24           N  
ATOM    254  CA  GLU A  31     -10.048  -5.071   1.923  1.00 90.24           C  
ATOM    255  C   GLU A  31      -9.478  -3.921   1.098  1.00 90.24           C  
ATOM    256  CB  GLU A  31      -9.077  -6.255   1.917  1.00 90.24           C  
ATOM    257  O   GLU A  31      -9.605  -3.907  -0.128  1.00 90.24           O  
ATOM    258  CG  GLU A  31      -9.456  -7.367   2.884  1.00 90.24           C  
ATOM    259  CD  GLU A  31      -8.524  -8.565   2.816  1.00 90.24           C  
ATOM    260  OE1 GLU A  31      -8.627  -9.465   3.681  1.00 90.24           O  
ATOM    261  OE2 GLU A  31      -7.682  -8.605   1.891  1.00 90.24           O  
ATOM    262  N   ILE A  32      -9.060  -2.770   1.828  1.00 90.25           N  
ATOM    263  CA  ILE A  32      -8.434  -1.631   1.167  1.00 90.25           C  
ATOM    264  C   ILE A  32      -6.967  -1.537   1.580  1.00 90.25           C  
ATOM    265  CB  ILE A  32      -9.169  -0.312   1.496  1.00 90.25           C  
ATOM    266  O   ILE A  32      -6.638  -1.669   2.761  1.00 90.25           O  
ATOM    267  CG1 ILE A  32     -10.605  -0.353   0.961  1.00 90.25           C  
ATOM    268  CG2 ILE A  32      -8.406   0.888   0.927  1.00 90.25           C  
ATOM    269  CD1 ILE A  32     -11.510   0.730   1.531  1.00 90.25           C  
ATOM    270  N   LEU A  33      -6.089  -1.467   0.541  1.00 88.31           N  
ATOM    271  CA  LEU A  33      -4.665  -1.225   0.751  1.00 88.31           C  
ATOM    272  C   LEU A  33      -4.327   0.246   0.538  1.00 88.31           C  
ATOM    273  CB  LEU A  33      -3.829  -2.095  -0.191  1.00 88.31           C  
ATOM    274  O   LEU A  33      -4.597   0.801  -0.529  1.00 88.31           O  
ATOM    275  CG  LEU A  33      -2.310  -1.970  -0.060  1.00 88.31           C  
ATOM    276  CD1 LEU A  33      -1.839  -2.578   1.257  1.00 88.31           C  
ATOM    277  CD2 LEU A  33      -1.614  -2.637  -1.242  1.00 88.31           C  
ATOM    278  N   LYS A  34      -3.965   0.847   1.645  1.00 86.47           N  
ATOM    279  CA  LYS A  34      -3.555   2.246   1.555  1.00 86.47           C  
ATOM    280  C   LYS A  34      -2.055   2.395   1.789  1.00 86.47           C  
ATOM    281  CB  LYS A  34      -4.330   3.098   2.561  1.00 86.47           C  
ATOM    282  O   LYS A  34      -1.541   1.994   2.835  1.00 86.47           O  
ATOM    283  CG  LYS A  34      -4.078   4.593   2.429  1.00 86.47           C  
ATOM    284  CD  LYS A  34      -5.017   5.398   3.318  1.00 86.47           C  
ATOM    285  CE  LYS A  34      -4.808   6.896   3.141  1.00 86.47           C  
ATOM    286  NZ  LYS A  34      -5.825   7.690   3.894  1.00 86.47           N  
ATOM    287  N   ILE A  35      -1.319   2.934   0.751  1.00 85.51           N  
ATOM    288  CA  ILE A  35       0.116   3.188   0.813  1.00 85.51           C  
ATOM    289  C   ILE A  35       0.375   4.507   1.538  1.00 85.51           C  
ATOM    290  CB  ILE A  35       0.747   3.219  -0.597  1.00 85.51           C  
ATOM    291  O   ILE A  35      -0.183   5.544   1.171  1.00 85.51           O  
ATOM    292  CG1 ILE A  35       0.475   1.902  -1.332  1.00 85.51           C  
ATOM    293  CG2 ILE A  35       2.250   3.498  -0.510  1.00 85.51           C  
ATOM    294  CD1 ILE A  35       0.874   1.919  -2.802  1.00 85.51           C  
ATOM    295  N   LEU A  36       0.945   4.405   2.722  1.00 81.00           N  
ATOM    296  CA  LEU A  36       1.243   5.569   3.549  1.00 81.00           C  
ATOM    297  C   LEU A  36       2.470   6.308   3.025  1.00 81.00           C  
ATOM    298  CB  LEU A  36       1.469   5.150   5.004  1.00 81.00           C  
ATOM    299  O   LEU A  36       3.445   5.682   2.604  1.00 81.00           O  
ATOM    300  CG  LEU A  36       0.287   4.482   5.709  1.00 81.00           C  
ATOM    301  CD1 LEU A  36       0.706   3.981   7.087  1.00 81.00           C  
ATOM    302  CD2 LEU A  36      -0.886   5.450   5.820  1.00 81.00           C  
ATOM    303  N   SER A  37       2.276   7.384   2.292  1.00 64.35           N  
ATOM    304  CA  SER A  37       3.347   8.152   1.666  1.00 64.35           C  
ATOM    305  C   SER A  37       4.364   8.626   2.698  1.00 64.35           C  
ATOM    306  CB  SER A  37       2.775   9.353   0.912  1.00 64.35           C  
ATOM    307  O   SER A  37       3.997   9.242   3.701  1.00 64.35           O  
ATOM    308  OG  SER A  37       2.099  10.228   1.800  1.00 64.35           O  
ATOM    309  N   GLU A  38       5.579   7.957   2.804  1.00 54.83           N  
ATOM    310  CA  GLU A  38       6.806   8.388   3.468  1.00 54.83           C  
ATOM    311  C   GLU A  38       8.040   7.957   2.681  1.00 54.83           C  
ATOM    312  CB  GLU A  38       6.870   7.831   4.893  1.00 54.83           C  
ATOM    313  O   GLU A  38       8.053   6.882   2.077  1.00 54.83           O  
ATOM    314  CG  GLU A  38       6.233   8.737   5.937  1.00 54.83           C  
ATOM    315  CD  GLU A  38       6.374   8.209   7.356  1.00 54.83           C  
ATOM    316  OE1 GLU A  38       5.918   8.888   8.304  1.00 54.83           O  
ATOM    317  OE2 GLU A  38       6.945   7.108   7.521  1.00 54.83           O  
ATOM    318  N   LYS A  39       8.894   8.963   1.913  1.00 48.49           N  
ATOM    319  CA  LYS A  39      10.248   9.316   1.497  1.00 48.49           C  
ATOM    320  C   LYS A  39      10.780   8.330   0.461  1.00 48.49           C  
ATOM    321  CB  LYS A  39      11.186   9.365   2.704  1.00 48.49           C  
ATOM    322  O   LYS A  39      10.736   7.116   0.672  1.00 48.49           O  
ATOM    323  CG  LYS A  39      12.246  10.453   2.621  1.00 48.49           C  
ATOM    324  CD  LYS A  39      13.127  10.471   3.864  1.00 48.49           C  
ATOM    325  CE  LYS A  39      14.161  11.587   3.801  1.00 48.49           C  
ATOM    326  NZ  LYS A  39      15.080  11.558   4.978  1.00 48.49           N  
ATOM    327  N   VAL A  40      10.539   8.526  -0.918  1.00 48.45           N  
ATOM    328  CA  VAL A  40      11.254   8.030  -2.089  1.00 48.45           C  
ATOM    329  C   VAL A  40      12.742   7.906  -1.771  1.00 48.45           C  
ATOM    330  CB  VAL A  40      11.044   8.948  -3.313  1.00 48.45           C  
ATOM    331  O   VAL A  40      13.376   8.875  -1.347  1.00 48.45           O  
ATOM    332  CG1 VAL A  40      11.790   8.404  -4.530  1.00 48.45           C  
ATOM    333  CG2 VAL A  40       9.555   9.098  -3.619  1.00 48.45           C  
ATOM    334  N   ILE A  41      13.251   6.797  -1.111  1.00 51.43           N  
ATOM    335  CA  ILE A  41      14.688   6.585  -0.970  1.00 51.43           C  
ATOM    336  C   ILE A  41      15.338   6.522  -2.350  1.00 51.43           C  
ATOM    337  CB  ILE A  41      14.994   5.297  -0.174  1.00 51.43           C  
ATOM    338  O   ILE A  41      15.021   5.641  -3.153  1.00 51.43           O  
ATOM    339  CG1 ILE A  41      14.260   5.314   1.173  1.00 51.43           C  
ATOM    340  CG2 ILE A  41      16.503   5.132   0.027  1.00 51.43           C  
ATOM    341  CD1 ILE A  41      14.331   3.997   1.933  1.00 51.43           C  
ATOM    342  N   ASP A  42      15.422   7.621  -3.114  1.00 46.90           N  
ATOM    343  CA  ASP A  42      16.238   7.856  -4.301  1.00 46.90           C  
ATOM    344  C   ASP A  42      17.695   7.474  -4.050  1.00 46.90           C  
ATOM    345  CB  ASP A  42      16.145   9.321  -4.735  1.00 46.90           C  
ATOM    346  O   ASP A  42      18.558   7.708  -4.899  1.00 46.90           O  
ATOM    347  CG  ASP A  42      14.949   9.600  -5.627  1.00 46.90           C  
ATOM    348  OD1 ASP A  42      14.411   8.653  -6.241  1.00 46.90           O  
ATOM    349  OD2 ASP A  42      14.542  10.778  -5.720  1.00 46.90           O  
ATOM    350  N   ASP A  43      17.990   6.250  -3.398  1.00 44.12           N  
ATOM    351  CA  ASP A  43      19.413   5.936  -3.483  1.00 44.12           C  
ATOM    352  C   ASP A  43      19.634   4.440  -3.696  1.00 44.12           C  
ATOM    353  CB  ASP A  43      20.142   6.400  -2.220  1.00 44.12           C  
ATOM    354  O   ASP A  43      19.544   3.653  -2.751  1.00 44.12           O  
ATOM    355  CG  ASP A  43      20.605   7.844  -2.300  1.00 44.12           C  
ATOM    356  OD1 ASP A  43      20.637   8.414  -3.412  1.00 44.12           O  
ATOM    357  OD2 ASP A  43      20.944   8.417  -1.242  1.00 44.12           O  
ATOM    358  N   ILE A  44      19.252   3.752  -4.866  1.00 50.36           N  
ATOM    359  CA  ILE A  44      19.699   2.393  -5.152  1.00 50.36           C  
ATOM    360  C   ILE A  44      20.955   2.434  -6.019  1.00 50.36           C  
ATOM    361  CB  ILE A  44      18.593   1.570  -5.850  1.00 50.36           C  
ATOM    362  O   ILE A  44      20.965   1.910  -7.136  1.00 50.36           O  
ATOM    363  CG1 ILE A  44      17.808   0.749  -4.821  1.00 50.36           C  
ATOM    364  CG2 ILE A  44      19.194   0.664  -6.930  1.00 50.36           C  
ATOM    365  CD1 ILE A  44      16.352   0.513  -5.197  1.00 50.36           C  
ATOM    366  N   GLU A  45      21.879   3.520  -5.936  1.00 51.65           N  
ATOM    367  CA  GLU A  45      23.213   3.373  -6.510  1.00 51.65           C  
ATOM    368  C   GLU A  45      24.125   2.569  -5.587  1.00 51.65           C  
ATOM    369  CB  GLU A  45      23.831   4.744  -6.795  1.00 51.65           C  
ATOM    370  O   GLU A  45      25.238   2.203  -5.970  1.00 51.65           O  
ATOM    371  CG  GLU A  45      23.402   5.346  -8.126  1.00 51.65           C  
ATOM    372  CD  GLU A  45      24.097   6.662  -8.440  1.00 51.65           C  
ATOM    373  OE1 GLU A  45      23.859   7.228  -9.531  1.00 51.65           O  
ATOM    374  OE2 GLU A  45      24.886   7.129  -7.589  1.00 51.65           O  
ATOM    375  N   ASP A  46      23.606   1.617  -4.715  1.00 50.02           N  
ATOM    376  CA  ASP A  46      24.453   0.805  -3.848  1.00 50.02           C  
ATOM    377  C   ASP A  46      23.922  -0.623  -3.741  1.00 50.02           C  
ATOM    378  CB  ASP A  46      24.556   1.433  -2.456  1.00 50.02           C  
ATOM    379  O   ASP A  46      24.398  -1.408  -2.919  1.00 50.02           O  
ATOM    380  CG  ASP A  46      25.742   2.372  -2.316  1.00 50.02           C  
ATOM    381  OD1 ASP A  46      26.673   2.307  -3.147  1.00 50.02           O  
ATOM    382  OD2 ASP A  46      25.746   3.181  -1.363  1.00 50.02           O  
ATOM    383  N   LEU A  47      23.178  -1.211  -4.741  1.00 44.08           N  
ATOM    384  CA  LEU A  47      23.012  -2.645  -4.530  1.00 44.08           C  
ATOM    385  C   LEU A  47      23.625  -3.438  -5.680  1.00 44.08           C  
ATOM    386  CB  LEU A  47      21.529  -2.997  -4.386  1.00 44.08           C  
ATOM    387  O   LEU A  47      23.195  -3.308  -6.828  1.00 44.08           O  
ATOM    388  CG  LEU A  47      20.968  -2.999  -2.963  1.00 44.08           C  
ATOM    389  CD1 LEU A  47      19.562  -2.409  -2.947  1.00 44.08           C  
ATOM    390  CD2 LEU A  47      20.967  -4.412  -2.390  1.00 44.08           C  
ATOM    391  N   GLU A  48      24.993  -3.230  -5.812  1.00 35.84           N  
ATOM    392  CA  GLU A  48      25.879  -4.238  -6.388  1.00 35.84           C  
ATOM    393  C   GLU A  48      25.456  -5.645  -5.977  1.00 35.84           C  
ATOM    394  CB  GLU A  48      27.329  -3.981  -5.969  1.00 35.84           C  
ATOM    395  O   GLU A  48      25.408  -5.962  -4.787  1.00 35.84           O  
ATOM    396  CG  GLU A  48      28.234  -3.553  -7.116  1.00 35.84           C  
ATOM    397  CD  GLU A  48      29.645  -3.207  -6.670  1.00 35.84           C  
ATOM    398  OE1 GLU A  48      30.458  -2.765  -7.513  1.00 35.84           O  
ATOM    399  OE2 GLU A  48      29.942  -3.380  -5.466  1.00 35.84           O  
ATOM    400  N   LEU A  49      24.454  -6.380  -6.661  1.00 37.80           N  
ATOM    401  CA  LEU A  49      24.489  -7.838  -6.694  1.00 37.80           C  
ATOM    402  C   LEU A  49      25.198  -8.336  -7.949  1.00 37.80           C  
ATOM    403  CB  LEU A  49      23.070  -8.410  -6.634  1.00 37.80           C  
ATOM    404  O   LEU A  49      24.985  -7.803  -9.041  1.00 37.80           O  
ATOM    405  CG  LEU A  49      22.452  -8.544  -5.242  1.00 37.80           C  
ATOM    406  CD1 LEU A  49      20.943  -8.331  -5.309  1.00 37.80           C  
ATOM    407  CD2 LEU A  49      22.778  -9.907  -4.641  1.00 37.80           C  
TER     408      LEU A  49                                                      
ENDMDL                                                                          
END                                                                             
