# Supplementary material for: AlphaDesign: a de novo protein design framework based on AlphaFold
Source: Mol Syst Biol. 2025 Jun 17;21(9):1166–89. doi: 10.1038/s44320-025-00119-z (PMC12405559; doi:10.1038/s44320-025-00119-z)
Supplement: Supplementary file 4 — Source data Fig. 2 [file 44320_2025_119_MOESM4_ESM.zip › Figure_2/2C/prediction_confmer-50-nr2-run2_result_10.2.pdb]

MODEL     1                                                                     
ATOM      1  N   GLU A   0      -8.514 -13.079   1.432  1.00 66.59           N  
ATOM      2  CA  GLU A   0      -7.055 -13.046   1.371  1.00 66.59           C  
ATOM      3  C   GLU A   0      -6.569 -12.758  -0.047  1.00 66.59           C  
ATOM      4  CB  GLU A   0      -6.466 -14.367   1.871  1.00 66.59           C  
ATOM      5  O   GLU A   0      -5.576 -12.052  -0.236  1.00 66.59           O  
ATOM      6  CG  GLU A   0      -5.766 -14.257   3.219  1.00 66.59           C  
ATOM      7  CD  GLU A   0      -5.198 -15.578   3.709  1.00 66.59           C  
ATOM      8  OE1 GLU A   0      -4.404 -15.576   4.678  1.00 66.59           O  
ATOM      9  OE2 GLU A   0      -5.547 -16.625   3.119  1.00 66.59           O  
ATOM     10  N   GLU A   1      -7.324 -13.003  -1.030  1.00 75.94           N  
ATOM     11  CA  GLU A   1      -7.067 -12.729  -2.441  1.00 75.94           C  
ATOM     12  C   GLU A   1      -7.445 -11.296  -2.803  1.00 75.94           C  
ATOM     13  CB  GLU A   1      -7.832 -13.715  -3.328  1.00 75.94           C  
ATOM     14  O   GLU A   1      -6.765 -10.652  -3.604  1.00 75.94           O  
ATOM     15  CG  GLU A   1      -6.954 -14.443  -4.337  1.00 75.94           C  
ATOM     16  CD  GLU A   1      -7.708 -15.489  -5.143  1.00 75.94           C  
ATOM     17  OE1 GLU A   1      -8.006 -15.239  -6.333  1.00 75.94           O  
ATOM     18  OE2 GLU A   1      -8.003 -16.566  -4.579  1.00 75.94           O  
ATOM     19  N   GLU A   2      -8.334 -10.755  -2.202  1.00 74.94           N  
ATOM     20  CA  GLU A   2      -8.770  -9.376  -2.399  1.00 74.94           C  
ATOM     21  C   GLU A   2      -7.778  -8.391  -1.786  1.00 74.94           C  
ATOM     22  CB  GLU A   2     -10.162  -9.161  -1.800  1.00 74.94           C  
ATOM     23  O   GLU A   2      -7.502  -7.339  -2.366  1.00 74.94           O  
ATOM     24  CG  GLU A   2     -11.294  -9.691  -2.669  1.00 74.94           C  
ATOM     25  CD  GLU A   2     -12.674  -9.352  -2.129  1.00 74.94           C  
ATOM     26  OE1 GLU A   2     -13.409  -8.579  -2.784  1.00 74.94           O  
ATOM     27  OE2 GLU A   2     -13.023  -9.864  -1.042  1.00 74.94           O  
ATOM     28  N   LEU A   3      -7.153  -8.728  -0.882  1.00 76.07           N  
ATOM     29  CA  LEU A   3      -6.144  -7.949  -0.172  1.00 76.07           C  
ATOM     30  C   LEU A   3      -4.816  -7.970  -0.921  1.00 76.07           C  
ATOM     31  CB  LEU A   3      -5.952  -8.487   1.248  1.00 76.07           C  
ATOM     32  O   LEU A   3      -4.162  -6.934  -1.063  1.00 76.07           O  
ATOM     33  CG  LEU A   3      -5.001  -7.697   2.149  1.00 76.07           C  
ATOM     34  CD1 LEU A   3      -5.551  -6.297   2.401  1.00 76.07           C  
ATOM     35  CD2 LEU A   3      -4.776  -8.434   3.465  1.00 76.07           C  
ATOM     36  N   LYS A   4      -4.564  -9.058  -1.565  1.00 71.62           N  
ATOM     37  CA  LYS A   4      -3.358  -9.238  -2.368  1.00 71.62           C  
ATOM     38  C   LYS A   4      -3.453  -8.467  -3.682  1.00 71.62           C  
ATOM     39  CB  LYS A   4      -3.116 -10.722  -2.648  1.00 71.62           C  
ATOM     40  O   LYS A   4      -2.475  -7.861  -4.124  1.00 71.62           O  
ATOM     41  CG  LYS A   4      -1.691 -11.048  -3.067  1.00 71.62           C  
ATOM     42  CD  LYS A   4      -1.456 -12.552  -3.129  1.00 71.62           C  
ATOM     43  CE  LYS A   4      -0.038 -12.880  -3.574  1.00 71.62           C  
ATOM     44  NZ  LYS A   4       0.186 -14.354  -3.670  1.00 71.62           N  
ATOM     45  N   GLU A   5      -4.633  -8.407  -4.177  1.00 78.23           N  
ATOM     46  CA  GLU A   5      -4.900  -7.647  -5.395  1.00 78.23           C  
ATOM     47  C   GLU A   5      -4.895  -6.146  -5.121  1.00 78.23           C  
ATOM     48  CB  GLU A   5      -6.239  -8.066  -6.007  1.00 78.23           C  
ATOM     49  O   GLU A   5      -4.430  -5.360  -5.949  1.00 78.23           O  
ATOM     50  CG  GLU A   5      -6.180  -8.308  -7.508  1.00 78.23           C  
ATOM     51  CD  GLU A   5      -7.498  -8.792  -8.091  1.00 78.23           C  
ATOM     52  OE1 GLU A   5      -8.258  -7.965  -8.642  1.00 78.23           O  
ATOM     53  OE2 GLU A   5      -7.773 -10.009  -7.994  1.00 78.23           O  
ATOM     54  N   LEU A   6      -5.318  -5.813  -4.037  1.00 82.39           N  
ATOM     55  CA  LEU A   6      -5.323  -4.423  -3.594  1.00 82.39           C  
ATOM     56  C   LEU A   6      -3.907  -3.941  -3.301  1.00 82.39           C  
ATOM     57  CB  LEU A   6      -6.198  -4.261  -2.348  1.00 82.39           C  
ATOM     58  O   LEU A   6      -3.529  -2.835  -3.696  1.00 82.39           O  
ATOM     59  CG  LEU A   6      -6.407  -2.830  -1.848  1.00 82.39           C  
ATOM     60  CD1 LEU A   6      -7.207  -2.025  -2.867  1.00 82.39           C  
ATOM     61  CD2 LEU A   6      -7.108  -2.834  -0.494  1.00 82.39           C  
ATOM     62  N   ILE A   7      -3.138  -4.758  -2.812  1.00 72.93           N  
ATOM     63  CA  ILE A   7      -1.743  -4.471  -2.496  1.00 72.93           C  
ATOM     64  C   ILE A   7      -0.930  -4.381  -3.785  1.00 72.93           C  
ATOM     65  CB  ILE A   7      -1.144  -5.542  -1.558  1.00 72.93           C  
ATOM     66  O   ILE A   7      -0.086  -3.494  -3.934  1.00 72.93           O  
ATOM     67  CG1 ILE A   7      -1.779  -5.449  -0.166  1.00 72.93           C  
ATOM     68  CG2 ILE A   7       0.379  -5.397  -1.476  1.00 72.93           C  
ATOM     69  CD1 ILE A   7      -1.295  -6.515   0.808  1.00 72.93           C  
ATOM     70  N   LYS A   8      -1.270  -5.215  -4.707  1.00 74.57           N  
ATOM     71  CA  LYS A   8      -0.630  -5.223  -6.019  1.00 74.57           C  
ATOM     72  C   LYS A   8      -0.963  -3.955  -6.801  1.00 74.57           C  
ATOM     73  CB  LYS A   8      -1.054  -6.457  -6.816  1.00 74.57           C  
ATOM     74  O   LYS A   8      -0.092  -3.375  -7.453  1.00 74.57           O  
ATOM     75  CG  LYS A   8      -0.141  -6.780  -7.989  1.00 74.57           C  
ATOM     76  CD  LYS A   8      -0.485  -8.128  -8.611  1.00 74.57           C  
ATOM     77  CE  LYS A   8       0.419  -8.446  -9.794  1.00 74.57           C  
ATOM     78  NZ  LYS A   8       0.090  -9.770 -10.403  1.00 74.57           N  
ATOM     79  N   LYS A   9      -2.117  -3.551  -6.693  1.00 80.24           N  
ATOM     80  CA  LYS A   9      -2.602  -2.327  -7.324  1.00 80.24           C  
ATOM     81  C   LYS A   9      -1.965  -1.093  -6.692  1.00 80.24           C  
ATOM     82  CB  LYS A   9      -4.126  -2.240  -7.225  1.00 80.24           C  
ATOM     83  O   LYS A   9      -1.561  -0.166  -7.398  1.00 80.24           O  
ATOM     84  CG  LYS A   9      -4.742  -1.158  -8.099  1.00 80.24           C  
ATOM     85  CD  LYS A   9      -6.263  -1.171  -8.017  1.00 80.24           C  
ATOM     86  CE  LYS A   9      -6.877  -0.031  -8.817  1.00 80.24           C  
ATOM     87  NZ  LYS A   9      -8.366  -0.009  -8.699  1.00 80.24           N  
ATOM     88  N   LEU A  10      -1.850  -1.082  -5.444  1.00 77.98           N  
ATOM     89  CA  LEU A  10      -1.266   0.016  -4.682  1.00 77.98           C  
ATOM     90  C   LEU A  10       0.240   0.095  -4.910  1.00 77.98           C  
ATOM     91  CB  LEU A  10      -1.560  -0.151  -3.189  1.00 77.98           C  
ATOM     92  O   LEU A  10       0.795   1.187  -5.049  1.00 77.98           O  
ATOM     93  CG  LEU A  10      -2.980   0.192  -2.735  1.00 77.98           C  
ATOM     94  CD1 LEU A  10      -3.178  -0.199  -1.274  1.00 77.98           C  
ATOM     95  CD2 LEU A  10      -3.262   1.676  -2.939  1.00 77.98           C  
ATOM     96  N   TYR A  11       0.857  -1.064  -5.067  1.00 71.82           N  
ATOM     97  CA  TYR A  11       2.280  -1.184  -5.363  1.00 71.82           C  
ATOM     98  C   TYR A  11       2.588  -0.684  -6.770  1.00 71.82           C  
ATOM     99  CB  TYR A  11       2.740  -2.637  -5.213  1.00 71.82           C  
ATOM    100  O   TYR A  11       3.578   0.019  -6.983  1.00 71.82           O  
ATOM    101  CG  TYR A  11       4.241  -2.799  -5.187  1.00 71.82           C  
ATOM    102  CD1 TYR A  11       4.937  -3.204  -6.324  1.00 71.82           C  
ATOM    103  CD2 TYR A  11       4.965  -2.548  -4.027  1.00 71.82           C  
ATOM    104  CE1 TYR A  11       6.319  -3.357  -6.304  1.00 71.82           C  
ATOM    105  CE2 TYR A  11       6.348  -2.697  -3.996  1.00 71.82           C  
ATOM    106  OH  TYR A  11       8.383  -3.250  -5.112  1.00 71.82           O  
ATOM    107  CZ  TYR A  11       7.015  -3.101  -5.138  1.00 71.82           C  
ATOM    108  N   LYS A  12       1.784  -1.040  -7.718  1.00 72.36           N  
ATOM    109  CA  LYS A  12       1.868  -0.610  -9.111  1.00 72.36           C  
ATOM    110  C   LYS A  12       1.662   0.897  -9.234  1.00 72.36           C  
ATOM    111  CB  LYS A  12       0.837  -1.351  -9.964  1.00 72.36           C  
ATOM    112  O   LYS A  12       2.378   1.567  -9.982  1.00 72.36           O  
ATOM    113  CG  LYS A  12       1.008  -1.142 -11.462  1.00 72.36           C  
ATOM    114  CD  LYS A  12       0.025  -1.989 -12.260  1.00 72.36           C  
ATOM    115  CE  LYS A  12       0.188  -1.772 -13.759  1.00 72.36           C  
ATOM    116  NZ  LYS A  12      -0.784  -2.589 -14.545  1.00 72.36           N  
ATOM    117  N   GLU A  13       0.811   1.431  -8.526  1.00 77.36           N  
ATOM    118  CA  GLU A  13       0.504   2.857  -8.496  1.00 77.36           C  
ATOM    119  C   GLU A  13       1.622   3.649  -7.824  1.00 77.36           C  
ATOM    120  CB  GLU A  13      -0.823   3.107  -7.775  1.00 77.36           C  
ATOM    121  O   GLU A  13       1.961   4.750  -8.263  1.00 77.36           O  
ATOM    122  CG  GLU A  13      -2.043   2.997  -8.678  1.00 77.36           C  
ATOM    123  CD  GLU A  13      -3.339   3.390  -7.985  1.00 77.36           C  
ATOM    124  OE1 GLU A  13      -4.308   3.769  -8.681  1.00 77.36           O  
ATOM    125  OE2 GLU A  13      -3.385   3.318  -6.737  1.00 77.36           O  
ATOM    126  N   LEU A  14       2.166   3.155  -6.883  1.00 72.15           N  
ATOM    127  CA  LEU A  14       3.288   3.744  -6.161  1.00 72.15           C  
ATOM    128  C   LEU A  14       4.570   3.652  -6.982  1.00 72.15           C  
ATOM    129  CB  LEU A  14       3.482   3.049  -4.811  1.00 72.15           C  
ATOM    130  O   LEU A  14       5.359   4.600  -7.018  1.00 72.15           O  
ATOM    131  CG  LEU A  14       2.631   3.570  -3.652  1.00 72.15           C  
ATOM    132  CD1 LEU A  14       2.595   2.548  -2.520  1.00 72.15           C  
ATOM    133  CD2 LEU A  14       3.167   4.908  -3.155  1.00 72.15           C  
ATOM    134  N   ALA A  15       4.728   2.527  -7.630  1.00 66.02           N  
ATOM    135  CA  ALA A  15       5.837   2.276  -8.547  1.00 66.02           C  
ATOM    136  C   ALA A  15       5.748   3.176  -9.776  1.00 66.02           C  
ATOM    137  CB  ALA A  15       5.858   0.808  -8.966  1.00 66.02           C  
ATOM    138  O   ALA A  15       6.767   3.654 -10.279  1.00 66.02           O  
ATOM    139  N   GLU A  16       4.613   3.441 -10.247  1.00 67.06           N  
ATOM    140  CA  GLU A  16       4.319   4.323 -11.372  1.00 67.06           C  
ATOM    141  C   GLU A  16       4.544   5.786 -11.000  1.00 67.06           C  
ATOM    142  CB  GLU A  16       2.881   4.117 -11.855  1.00 67.06           C  
ATOM    143  O   GLU A  16       4.964   6.587 -11.837  1.00 67.06           O  
ATOM    144  CG  GLU A  16       2.689   2.866 -12.700  1.00 67.06           C  
ATOM    145  CD  GLU A  16       1.307   2.772 -13.327  1.00 67.06           C  
ATOM    146  OE1 GLU A  16       1.211   2.547 -14.555  1.00 67.06           O  
ATOM    147  OE2 GLU A  16       0.312   2.925 -12.584  1.00 67.06           O  
ATOM    148  N   LYS A  17       4.241   6.189  -9.734  1.00 69.55           N  
ATOM    149  CA  LYS A  17       4.457   7.527  -9.190  1.00 69.55           C  
ATOM    150  C   LYS A  17       5.929   7.757  -8.864  1.00 69.55           C  
ATOM    151  CB  LYS A  17       3.603   7.742  -7.940  1.00 69.55           C  
ATOM    152  O   LYS A  17       6.429   8.878  -8.982  1.00 69.55           O  
ATOM    153  CG  LYS A  17       2.174   8.176  -8.232  1.00 69.55           C  
ATOM    154  CD  LYS A  17       1.438   8.570  -6.959  1.00 69.55           C  
ATOM    155  CE  LYS A  17      -0.015   8.931  -7.240  1.00 69.55           C  
ATOM    156  NZ  LYS A  17      -0.720   9.393  -6.008  1.00 69.55           N  
ATOM    157  N   LEU A  18       6.668   6.698  -8.610  1.00 62.07           N  
ATOM    158  CA  LEU A  18       8.071   6.764  -8.213  1.00 62.07           C  
ATOM    159  C   LEU A  18       8.985   6.469  -9.397  1.00 62.07           C  
ATOM    160  CB  LEU A  18       8.354   5.778  -7.077  1.00 62.07           C  
ATOM    161  O   LEU A  18      10.113   6.964  -9.454  1.00 62.07           O  
ATOM    162  CG  LEU A  18       8.641   6.390  -5.704  1.00 62.07           C  
ATOM    163  CD1 LEU A  18       7.870   5.644  -4.620  1.00 62.07           C  
ATOM    164  CD2 LEU A  18      10.137   6.370  -5.413  1.00 62.07           C  
ATOM    165  N   ASN A  19       8.581   6.907 -10.815  1.00 53.70           N  
ATOM    166  CA  ASN A  19       9.373   6.939 -12.040  1.00 53.70           C  
ATOM    167  C   ASN A  19      10.165   5.648 -12.229  1.00 53.70           C  
ATOM    168  CB  ASN A  19      10.316   8.144 -12.039  1.00 53.70           C  
ATOM    169  O   ASN A  19      10.864   5.204 -11.316  1.00 53.70           O  
ATOM    170  CG  ASN A  19       9.706   9.362 -12.706  1.00 53.70           C  
ATOM    171  ND2 ASN A  19      10.281  10.530 -12.445  1.00 53.70           N  
ATOM    172  OD1 ASN A  19       8.727   9.254 -13.448  1.00 53.70           O  
ATOM    173  N   ALA A  20       9.672   4.622 -12.984  1.00 52.89           N  
ATOM    174  CA  ALA A  20      10.008   3.506 -13.865  1.00 52.89           C  
ATOM    175  C   ALA A  20      11.494   3.168 -13.780  1.00 52.89           C  
ATOM    176  CB  ALA A  20       9.622   3.831 -15.306  1.00 52.89           C  
ATOM    177  O   ALA A  20      11.929   2.125 -14.274  1.00 52.89           O  
ATOM    178  N   THR A  21      12.236   3.508 -12.667  1.00 54.96           N  
ATOM    179  CA  THR A  21      13.598   3.043 -12.428  1.00 54.96           C  
ATOM    180  C   THR A  21      13.674   2.228 -11.141  1.00 54.96           C  
ATOM    181  CB  THR A  21      14.585   4.223 -12.351  1.00 54.96           C  
ATOM    182  O   THR A  21      14.703   1.617 -10.846  1.00 54.96           O  
ATOM    183  CG2 THR A  21      15.521   4.236 -13.555  1.00 54.96           C  
ATOM    184  OG1 THR A  21      13.850   5.452 -12.318  1.00 54.96           O  
ATOM    185  N   ASP A  22      12.400   1.622 -10.540  1.00 51.22           N  
ATOM    186  CA  ASP A  22      12.360   0.988  -9.226  1.00 51.22           C  
ATOM    187  C   ASP A  22      11.730  -0.401  -9.307  1.00 51.22           C  
ATOM    188  CB  ASP A  22      11.588   1.858  -8.233  1.00 51.22           C  
ATOM    189  O   ASP A  22      11.175  -0.895  -8.323  1.00 51.22           O  
ATOM    190  CG  ASP A  22      12.487   2.782  -7.431  1.00 51.22           C  
ATOM    191  OD1 ASP A  22      13.711   2.538  -7.367  1.00 51.22           O  
ATOM    192  OD2 ASP A  22      11.966   3.761  -6.854  1.00 51.22           O  
ATOM    193  N   TYR A  23      11.426  -0.898 -10.562  1.00 48.92           N  
ATOM    194  CA  TYR A  23      11.199  -2.338 -10.517  1.00 48.92           C  
ATOM    195  C   TYR A  23      12.359  -3.052  -9.835  1.00 48.92           C  
ATOM    196  CB  TYR A  23      11.001  -2.895 -11.930  1.00 48.92           C  
ATOM    197  O   TYR A  23      12.150  -3.984  -9.054  1.00 48.92           O  
ATOM    198  CG  TYR A  23      10.035  -4.053 -11.996  1.00 48.92           C  
ATOM    199  CD1 TYR A  23      10.486  -5.368 -11.902  1.00 48.92           C  
ATOM    200  CD2 TYR A  23       8.670  -3.836 -12.153  1.00 48.92           C  
ATOM    201  CE1 TYR A  23       9.600  -6.439 -11.964  1.00 48.92           C  
ATOM    202  CE2 TYR A  23       7.775  -4.899 -12.216  1.00 48.92           C  
ATOM    203  OH  TYR A  23       7.367  -7.250 -12.182  1.00 48.92           O  
ATOM    204  CZ  TYR A  23       8.249  -6.194 -12.120  1.00 48.92           C  
ATOM    205  N   PHE A  24      13.507  -2.442  -9.581  1.00 49.76           N  
ATOM    206  CA  PHE A  24      14.747  -2.830  -8.918  1.00 49.76           C  
ATOM    207  C   PHE A  24      14.865  -2.159  -7.555  1.00 49.76           C  
ATOM    208  CB  PHE A  24      15.957  -2.471  -9.786  1.00 49.76           C  
ATOM    209  O   PHE A  24      15.382  -2.754  -6.607  1.00 49.76           O  
ATOM    210  CG  PHE A  24      16.810  -3.654 -10.156  1.00 49.76           C  
ATOM    211  CD1 PHE A  24      17.870  -4.046  -9.346  1.00 49.76           C  
ATOM    212  CD2 PHE A  24      16.553  -4.375 -11.315  1.00 49.76           C  
ATOM    213  CE1 PHE A  24      18.661  -5.140  -9.686  1.00 49.76           C  
ATOM    214  CE2 PHE A  24      17.340  -5.470 -11.661  1.00 49.76           C  
ATOM    215  CZ  PHE A  24      18.394  -5.851 -10.846  1.00 49.76           C  
ATOM    216  N   PHE A  25      14.139  -1.179  -7.126  1.00 51.05           N  
ATOM    217  CA  PHE A  25      14.051  -0.372  -5.915  1.00 51.05           C  
ATOM    218  C   PHE A  25      13.004  -0.936  -4.963  1.00 51.05           C  
ATOM    219  CB  PHE A  25      13.717   1.083  -6.260  1.00 51.05           C  
ATOM    220  O   PHE A  25      12.967  -0.572  -3.786  1.00 51.05           O  
ATOM    221  CG  PHE A  25      14.790   2.062  -5.866  1.00 51.05           C  
ATOM    222  CD1 PHE A  25      14.783   2.653  -4.609  1.00 51.05           C  
ATOM    223  CD2 PHE A  25      15.805   2.392  -6.754  1.00 51.05           C  
ATOM    224  CE1 PHE A  25      15.775   3.559  -4.241  1.00 51.05           C  
ATOM    225  CE2 PHE A  25      16.800   3.297  -6.394  1.00 51.05           C  
ATOM    226  CZ  PHE A  25      16.782   3.880  -5.138  1.00 51.05           C  
ATOM    227  N   LEU A  26      12.298  -1.973  -5.349  1.00 56.16           N  
ATOM    228  CA  LEU A  26      11.283  -2.673  -4.568  1.00 56.16           C  
ATOM    229  C   LEU A  26      11.922  -3.715  -3.657  1.00 56.16           C  
ATOM    230  CB  LEU A  26      10.264  -3.343  -5.493  1.00 56.16           C  
ATOM    231  O   LEU A  26      11.446  -3.948  -2.543  1.00 56.16           O  
ATOM    232  CG  LEU A  26       8.967  -2.572  -5.744  1.00 56.16           C  
ATOM    233  CD1 LEU A  26       8.462  -2.831  -7.160  1.00 56.16           C  
ATOM    234  CD2 LEU A  26       7.909  -2.955  -4.716  1.00 56.16           C  
ATOM    235  N   GLU A  27      13.245  -3.955  -3.832  1.00 56.14           N  
ATOM    236  CA  GLU A  27      13.939  -4.871  -2.933  1.00 56.14           C  
ATOM    237  C   GLU A  27      14.854  -4.116  -1.973  1.00 56.14           C  
ATOM    238  CB  GLU A  27      14.748  -5.898  -3.731  1.00 56.14           C  
ATOM    239  O   GLU A  27      14.988  -4.495  -0.808  1.00 56.14           O  
ATOM    240  CG  GLU A  27      14.436  -7.342  -3.369  1.00 56.14           C  
ATOM    241  CD  GLU A  27      15.096  -8.350  -4.297  1.00 56.14           C  
ATOM    242  OE1 GLU A  27      14.794  -9.560  -4.192  1.00 56.14           O  
ATOM    243  OE2 GLU A  27      15.924  -7.925  -5.134  1.00 56.14           O  
ATOM    244  N   LEU A  28      15.238  -2.963  -2.192  1.00 57.12           N  
ATOM    245  CA  LEU A  28      16.071  -2.118  -1.343  1.00 57.12           C  
ATOM    246  C   LEU A  28      15.231  -1.054  -0.645  1.00 57.12           C  
ATOM    247  CB  LEU A  28      17.176  -1.452  -2.168  1.00 57.12           C  
ATOM    248  O   LEU A  28      15.480  -0.723   0.517  1.00 57.12           O  
ATOM    249  CG  LEU A  28      18.584  -1.494  -1.573  1.00 57.12           C  
ATOM    250  CD1 LEU A  28      19.470  -2.443  -2.374  1.00 57.12           C  
ATOM    251  CD2 LEU A  28      19.189  -0.095  -1.534  1.00 57.12           C  
ATOM    252  N   LYS A  29      13.985  -0.899  -0.953  1.00 62.35           N  
ATOM    253  CA  LYS A  29      13.059   0.093  -0.416  1.00 62.35           C  
ATOM    254  C   LYS A  29      11.904  -0.576   0.325  1.00 62.35           C  
ATOM    255  CB  LYS A  29      12.517   0.984  -1.535  1.00 62.35           C  
ATOM    256  O   LYS A  29      11.062   0.102   0.916  1.00 62.35           O  
ATOM    257  CG  LYS A  29      13.491   2.056  -1.999  1.00 62.35           C  
ATOM    258  CD  LYS A  29      12.947   3.455  -1.741  1.00 62.35           C  
ATOM    259  CE  LYS A  29      13.869   4.528  -2.306  1.00 62.35           C  
ATOM    260  NZ  LYS A  29      13.359   5.902  -2.022  1.00 62.35           N  
ATOM    261  N   GLU A  30      11.886  -1.904   0.255  1.00 64.47           N  
ATOM    262  CA  GLU A  30      10.867  -2.673   0.963  1.00 64.47           C  
ATOM    263  C   GLU A  30      11.077  -2.608   2.473  1.00 64.47           C  
ATOM    264  CB  GLU A  30      10.869  -4.130   0.493  1.00 64.47           C  
ATOM    265  O   GLU A  30      10.116  -2.474   3.233  1.00 64.47           O  
ATOM    266  CG  GLU A  30       9.888  -4.414  -0.636  1.00 64.47           C  
ATOM    267  CD  GLU A  30       9.847  -5.879  -1.040  1.00 64.47           C  
ATOM    268  OE1 GLU A  30       8.976  -6.259  -1.855  1.00 64.47           O  
ATOM    269  OE2 GLU A  30      10.692  -6.653  -0.538  1.00 64.47           O  
ATOM    270  N   GLU A  31      12.299  -2.538   2.845  1.00 69.79           N  
ATOM    271  CA  GLU A  31      12.618  -2.382   4.261  1.00 69.79           C  
ATOM    272  C   GLU A  31      12.378  -0.949   4.727  1.00 69.79           C  
ATOM    273  CB  GLU A  31      14.068  -2.788   4.534  1.00 69.79           C  
ATOM    274  O   GLU A  31      11.826  -0.725   5.806  1.00 69.79           O  
ATOM    275  CG  GLU A  31      14.372  -3.033   6.005  1.00 69.79           C  
ATOM    276  CD  GLU A  31      15.756  -3.616   6.243  1.00 69.79           C  
ATOM    277  OE1 GLU A  31      16.172  -3.731   7.418  1.00 69.79           O  
ATOM    278  OE2 GLU A  31      16.429  -3.960   5.246  1.00 69.79           O  
ATOM    279  N   GLU A  32      12.694  -0.018   3.957  1.00 69.14           N  
ATOM    280  CA  GLU A  32      12.465   1.387   4.280  1.00 69.14           C  
ATOM    281  C   GLU A  32      10.986   1.745   4.168  1.00 69.14           C  
ATOM    282  CB  GLU A  32      13.296   2.291   3.366  1.00 69.14           C  
ATOM    283  O   GLU A  32      10.465   2.513   4.979  1.00 69.14           O  
ATOM    284  CG  GLU A  32      14.780   2.310   3.704  1.00 69.14           C  
ATOM    285  CD  GLU A  32      15.580   3.272   2.840  1.00 69.14           C  
ATOM    286  OE1 GLU A  32      15.889   4.393   3.305  1.00 69.14           O  
ATOM    287  OE2 GLU A  32      15.900   2.902   1.688  1.00 69.14           O  
ATOM    288  N   LEU A  33      10.344   1.135   3.276  1.00 73.00           N  
ATOM    289  CA  LEU A  33       8.910   1.309   3.076  1.00 73.00           C  
ATOM    290  C   LEU A  33       8.118   0.617   4.181  1.00 73.00           C  
ATOM    291  CB  LEU A  33       8.489   0.761   1.710  1.00 73.00           C  
ATOM    292  O   LEU A  33       7.154   1.179   4.705  1.00 73.00           O  
ATOM    293  CG  LEU A  33       7.073   1.108   1.247  1.00 73.00           C  
ATOM    294  CD1 LEU A  33       6.964   2.599   0.946  1.00 73.00           C  
ATOM    295  CD2 LEU A  33       6.692   0.281   0.024  1.00 73.00           C  
ATOM    296  N   GLU A  34       8.584  -0.511   4.644  1.00 74.14           N  
ATOM    297  CA  GLU A  34       7.977  -1.187   5.786  1.00 74.14           C  
ATOM    298  C   GLU A  34       8.169  -0.384   7.069  1.00 74.14           C  
ATOM    299  CB  GLU A  34       8.563  -2.592   5.953  1.00 74.14           C  
ATOM    300  O   GLU A  34       7.246  -0.268   7.879  1.00 74.14           O  
ATOM    301  CG  GLU A  34       7.793  -3.467   6.932  1.00 74.14           C  
ATOM    302  CD  GLU A  34       8.260  -4.914   6.938  1.00 74.14           C  
ATOM    303  OE1 GLU A  34       8.677  -5.412   8.008  1.00 74.14           O  
ATOM    304  OE2 GLU A  34       8.210  -5.554   5.864  1.00 74.14           O  
ATOM    305  N   LEU A  35       9.343   0.138   7.215  1.00 81.75           N  
ATOM    306  CA  LEU A  35       9.657   0.946   8.389  1.00 81.75           C  
ATOM    307  C   LEU A  35       8.867   2.251   8.377  1.00 81.75           C  
ATOM    308  CB  LEU A  35      11.157   1.244   8.449  1.00 81.75           C  
ATOM    309  O   LEU A  35       8.361   2.684   9.414  1.00 81.75           O  
ATOM    310  CG  LEU A  35      12.047   0.132   9.006  1.00 81.75           C  
ATOM    311  CD1 LEU A  35      13.508   0.400   8.662  1.00 81.75           C  
ATOM    312  CD2 LEU A  35      11.863   0.005  10.515  1.00 81.75           C  
ATOM    313  N   GLU A  36       8.661   2.879   7.358  1.00 77.82           N  
ATOM    314  CA  GLU A  36       7.879   4.104   7.220  1.00 77.82           C  
ATOM    315  C   GLU A  36       6.390   3.834   7.418  1.00 77.82           C  
ATOM    316  CB  GLU A  36       8.119   4.745   5.851  1.00 77.82           C  
ATOM    317  O   GLU A  36       5.686   4.633   8.039  1.00 77.82           O  
ATOM    318  CG  GLU A  36       7.706   6.208   5.776  1.00 77.82           C  
ATOM    319  CD  GLU A  36       8.238   6.919   4.541  1.00 77.82           C  
ATOM    320  OE1 GLU A  36       7.491   7.042   3.543  1.00 77.82           O  
ATOM    321  OE2 GLU A  36       9.410   7.355   4.571  1.00 77.82           O  
ATOM    322  N   ILE A  37       5.911   2.733   6.849  1.00 75.81           N  
ATOM    323  CA  ILE A  37       4.526   2.321   7.046  1.00 75.81           C  
ATOM    324  C   ILE A  37       4.284   2.012   8.522  1.00 75.81           C  
ATOM    325  CB  ILE A  37       4.172   1.093   6.177  1.00 75.81           C  
ATOM    326  O   ILE A  37       3.254   2.396   9.082  1.00 75.81           O  
ATOM    327  CG1 ILE A  37       4.134   1.482   4.694  1.00 75.81           C  
ATOM    328  CG2 ILE A  37       2.837   0.486   6.618  1.00 75.81           C  
ATOM    329  CD1 ILE A  37       3.868   0.314   3.755  1.00 75.81           C  
ATOM    330  N   LYS A  38       5.223   1.401   9.121  1.00 79.20           N  
ATOM    331  CA  LYS A  38       5.149   1.129  10.553  1.00 79.20           C  
ATOM    332  C   LYS A  38       5.143   2.425  11.359  1.00 79.20           C  
ATOM    333  CB  LYS A  38       6.317   0.244  10.993  1.00 79.20           C  
ATOM    334  O   LYS A  38       4.390   2.557  12.326  1.00 79.20           O  
ATOM    335  CG  LYS A  38       6.133  -0.386  12.366  1.00 79.20           C  
ATOM    336  CD  LYS A  38       7.244  -1.380  12.678  1.00 79.20           C  
ATOM    337  CE  LYS A  38       7.078  -1.988  14.064  1.00 79.20           C  
ATOM    338  NZ  LYS A  38       8.177  -2.947  14.383  1.00 79.20           N  
ATOM    339  N   LYS A  39       5.955   3.286  10.920  1.00 82.97           N  
ATOM    340  CA  LYS A  39       5.997   4.584  11.587  1.00 82.97           C  
ATOM    341  C   LYS A  39       4.689   5.345  11.391  1.00 82.97           C  
ATOM    342  CB  LYS A  39       7.171   5.417  11.070  1.00 82.97           C  
ATOM    343  O   LYS A  39       4.160   5.934  12.336  1.00 82.97           O  
ATOM    344  CG  LYS A  39       7.479   6.644  11.914  1.00 82.97           C  
ATOM    345  CD  LYS A  39       8.688   7.401  11.380  1.00 82.97           C  
ATOM    346  CE  LYS A  39       8.932   8.688  12.157  1.00 82.97           C  
ATOM    347  NZ  LYS A  39      10.079   9.464  11.598  1.00 82.97           N  
ATOM    348  N   LEU A  40       4.220   5.389  10.271  1.00 80.06           N  
ATOM    349  CA  LEU A  40       2.998   6.103   9.916  1.00 80.06           C  
ATOM    350  C   LEU A  40       1.782   5.457  10.571  1.00 80.06           C  
ATOM    351  CB  LEU A  40       2.818   6.134   8.396  1.00 80.06           C  
ATOM    352  O   LEU A  40       0.885   6.155  11.049  1.00 80.06           O  
ATOM    353  CG  LEU A  40       3.521   7.271   7.653  1.00 80.06           C  
ATOM    354  CD1 LEU A  40       3.582   6.970   6.159  1.00 80.06           C  
ATOM    355  CD2 LEU A  40       2.811   8.597   7.908  1.00 80.06           C  
ATOM    356  N   THR A  41       1.711   4.138  10.658  1.00 77.14           N  
ATOM    357  CA  THR A  41       0.631   3.401  11.305  1.00 77.14           C  
ATOM    358  C   THR A  41       0.643   3.635  12.813  1.00 77.14           C  
ATOM    359  CB  THR A  41       0.734   1.892  11.016  1.00 77.14           C  
ATOM    360  O   THR A  41      -0.413   3.780  13.432  1.00 77.14           O  
ATOM    361  CG2 THR A  41      -0.549   1.168  11.409  1.00 77.14           C  
ATOM    362  OG1 THR A  41       0.973   1.694   9.617  1.00 77.14           O  
ATOM    363  N   LYS A  42       1.818   3.708  13.348  1.00 81.95           N  
ATOM    364  CA  LYS A  42       1.972   4.023  14.765  1.00 81.95           C  
ATOM    365  C   LYS A  42       1.541   5.457  15.060  1.00 81.95           C  
ATOM    366  CB  LYS A  42       3.420   3.809  15.209  1.00 81.95           C  
ATOM    367  O   LYS A  42       0.872   5.716  16.063  1.00 81.95           O  
ATOM    368  CG  LYS A  42       3.612   3.814  16.718  1.00 81.95           C  
ATOM    369  CD  LYS A  42       5.057   3.520  17.099  1.00 81.95           C  
ATOM    370  CE  LYS A  42       5.269   3.605  18.605  1.00 81.95           C  
ATOM    371  NZ  LYS A  42       6.686   3.323  18.982  1.00 81.95           N  
ATOM    372  N   GLU A  43       1.881   6.319  14.249  1.00 85.48           N  
ATOM    373  CA  GLU A  43       1.510   7.722  14.411  1.00 85.48           C  
ATOM    374  C   GLU A  43       0.010   7.921  14.217  1.00 85.48           C  
ATOM    375  CB  GLU A  43       2.288   8.601  13.428  1.00 85.48           C  
ATOM    376  O   GLU A  43      -0.622   8.679  14.957  1.00 85.48           O  
ATOM    377  CG  GLU A  43       3.675   8.992  13.918  1.00 85.48           C  
ATOM    378  CD  GLU A  43       4.398   9.942  12.977  1.00 85.48           C  
ATOM    379  OE1 GLU A  43       5.384  10.585  13.403  1.00 85.48           O  
ATOM    380  OE2 GLU A  43       3.975  10.044  11.803  1.00 85.48           O  
ATOM    381  N   GLU A  44      -0.552   7.343  13.185  1.00 80.49           N  
ATOM    382  CA  GLU A  44      -1.989   7.424  12.939  1.00 80.49           C  
ATOM    383  C   GLU A  44      -2.778   6.709  14.031  1.00 80.49           C  
ATOM    384  CB  GLU A  44      -2.335   6.835  11.569  1.00 80.49           C  
ATOM    385  O   GLU A  44      -3.856   7.160  14.423  1.00 80.49           O  
ATOM    386  CG  GLU A  44      -2.163   7.815  10.417  1.00 80.49           C  
ATOM    387  CD  GLU A  44      -3.478   8.404   9.930  1.00 80.49           C  
ATOM    388  OE1 GLU A  44      -3.706   9.620  10.122  1.00 80.49           O  
ATOM    389  OE2 GLU A  44      -4.287   7.644   9.353  1.00 80.49           O  
ATOM    390  N   LEU A  45      -2.278   5.543  14.679  1.00 81.96           N  
ATOM    391  CA  LEU A  45      -2.889   4.822  15.790  1.00 81.96           C  
ATOM    392  C   LEU A  45      -2.838   5.650  17.069  1.00 81.96           C  
ATOM    393  CB  LEU A  45      -2.186   3.480  16.008  1.00 81.96           C  
ATOM    394  O   LEU A  45      -3.795   5.657  17.847  1.00 81.96           O  
ATOM    395  CG  LEU A  45      -2.670   2.312  15.147  1.00 81.96           C  
ATOM    396  CD1 LEU A  45      -1.699   1.140  15.248  1.00 81.96           C  
ATOM    397  CD2 LEU A  45      -4.074   1.887  15.562  1.00 81.96           C  
ATOM    398  N   GLU A  46      -1.890   6.463  17.223  1.00 82.07           N  
ATOM    399  CA  GLU A  46      -1.767   7.368  18.363  1.00 82.07           C  
ATOM    400  C   GLU A  46      -2.685   8.578  18.208  1.00 82.07           C  
ATOM    401  CB  GLU A  46      -0.316   7.826  18.532  1.00 82.07           C  
ATOM    402  O   GLU A  46      -3.216   9.090  19.195  1.00 82.07           O  
ATOM    403  CG  GLU A  46       0.550   6.849  19.313  1.00 82.07           C  
ATOM    404  CD  GLU A  46       1.876   7.447  19.758  1.00 82.07           C  
ATOM    405  OE1 GLU A  46       2.014   7.795  20.953  1.00 82.07           O  
ATOM    406  OE2 GLU A  46       2.783   7.567  18.905  1.00 82.07           O  
ATOM    407  N   LYS A  47      -2.864   9.035  17.094  1.00 77.90           N  
ATOM    408  CA  LYS A  47      -3.767  10.149  16.822  1.00 77.90           C  
ATOM    409  C   LYS A  47      -5.224   9.731  16.998  1.00 77.90           C  
ATOM    410  CB  LYS A  47      -3.544  10.689  15.408  1.00 77.90           C  
ATOM    411  O   LYS A  47      -6.062  10.538  17.408  1.00 77.90           O  
ATOM    412  CG  LYS A  47      -4.048  12.109  15.201  1.00 77.90           C  
ATOM    413  CD  LYS A  47      -3.692  12.632  13.815  1.00 77.90           C  
ATOM    414  CE  LYS A  47      -4.286  14.012  13.568  1.00 77.90           C  
ATOM    415  NZ  LYS A  47      -3.976  14.510  12.194  1.00 77.90           N  
ATOM    416  N   LEU A  48      -5.587   8.524  16.819  1.00 73.60           N  
ATOM    417  CA  LEU A  48      -6.941   7.997  16.947  1.00 73.60           C  
ATOM    418  C   LEU A  48      -7.245   7.622  18.393  1.00 73.60           C  
ATOM    419  CB  LEU A  48      -7.130   6.778  16.041  1.00 73.60           C  
ATOM    420  O   LEU A  48      -8.394   7.703  18.832  1.00 73.60           O  
ATOM    421  CG  LEU A  48      -7.975   6.991  14.784  1.00 73.60           C  
ATOM    422  CD1 LEU A  48      -7.303   6.342  13.578  1.00 73.60           C  
ATOM    423  CD2 LEU A  48      -9.380   6.434  14.983  1.00 73.60           C  
ATOM    424  N   LYS A  49      -6.278   7.534  19.362  1.00 55.74           N  
ATOM    425  CA  LYS A  49      -6.505   7.375  20.795  1.00 55.74           C  
ATOM    426  C   LYS A  49      -6.788   8.720  21.459  1.00 55.74           C  
ATOM    427  CB  LYS A  49      -5.301   6.706  21.460  1.00 55.74           C  
ATOM    428  O   LYS A  49      -7.636   8.812  22.349  1.00 55.74           O  
ATOM    429  CG  LYS A  49      -5.635   5.415  22.191  1.00 55.74           C  
ATOM    430  CD  LYS A  49      -4.410   4.831  22.882  1.00 55.74           C  
ATOM    431  CE  LYS A  49      -4.731   3.511  23.571  1.00 55.74           C  
ATOM    432  NZ  LYS A  49      -3.551   2.968  24.308  1.00 55.74           N  
TER     433      LYS A  49                                                      
ENDMDL                                                                          
END                                                                             
