# Supplementary material for: AlphaDesign: a de novo protein design framework based on AlphaFold
Source: Mol Syst Biol. 2025 Jun 17;21(9):1166–89. doi: 10.1038/s44320-025-00119-z (PMC12405559; doi:10.1038/s44320-025-00119-z)
Supplement: Supplementary file 5 — Source data Fig. 3 [file 44320_2025_119_MOESM5_ESM.zip]

Archive with 35 entries (29 files):
- Figure_3/
- Figure_3/3A/
- Figure_3/3A/README
- Figure_3/3A/heterodimer-af2-scores.csv
- Figure_3/3A/homomer-2-af2-scores.csv
- Figure_3/3A/homomer-3-af2-scores.csv
- Figure_3/3A/homomer-4-af2-scores.csv
- Figure_3/3A/monomer-100-af2-scores.csv
- Figure_3/3A/monomer-200-af2-scores.csv
- Figure_3/3A/monomer-300-af2-scores.csv
- Figure_3/3A/monomer-50-af2-scores.csv
- Figure_3/3B/
- Figure_3/3B/README
- Figure_3/3B/novelty.csv
- Figure_3/3C/
- Figure_3/3C/README
- Figure_3/3C/diversity.csv
- Figure_3/3D/
- Figure_3/3D/README
- Figure_3/3D/heterodimer-af2-scores.csv
- Figure_3/3D/homomer-2-af2-scores.csv
- Figure_3/3D/homomer-3-af2-scores.csv
- Figure_3/3D/homomer-4-af2-scores.csv
- Figure_3/3D/monomer-100-af2-scores.csv
- Figure_3/3D/monomer-200-af2-scores.csv
- Figure_3/3D/monomer-300-af2-scores.csv
- Figure_3/3D/monomer-50-af2-scores.csv
- Figure_3/3D/rf-monomer-100-af2-scores.csv
- Figure_3/3D/rf-monomer-200-af2-scores.csv
- Figure_3/3D/rf-monomer-300-af2-scores.csv
- Figure_3/3D/rf-monomer-50-af2-scores.csv
- Figure_3/3E/
- Figure_3/3E/README
- Figure_3/3E/alpha_design_dssp.csv
- Figure_3/3E/rfdiffusion_dssp.csv
