# Supplementary material for: AlphaDesign: a de novo protein design framework based on AlphaFold
Source: Mol Syst Biol. 2025 Jun 17;21(9):1166–89. doi: 10.1038/s44320-025-00119-z (PMC12405559; doi:10.1038/s44320-025-00119-z)
Supplement: Supplementary file 5 — Source data Fig. 3 [file 44320_2025_119_MOESM5_ESM.zip › Figure_3/3A/heterodimer-af2-scores.csv]

name	index	sequence	sc_rmsd	sc_tm	plddt	ptm	pae	ipae	mpae
heterodimer-50-nr2-run1_result_0	0	EEELEKLKKAAEKGSKSPESDAKYTVEEVQDPNNPEKGIVITADYIDKGP:MTIKLEFYDEEFIKKHPLNPEGSDEEINKNLEKFFGLYKEYKEEKESKKP	2.072140489041019	0.793108415225945	73.26713562011719	0.5689173340797424	8.42487907409668	10.132272720336914	2.736144781112671
heterodimer-50-nr2-run1_result_0	1	EEELEKVKEAAEKGSKSPESDFKATVEEVQDPNNPEKGIVITFDYIDKGK:MKIEIRLYDEEFLKEFPLNPNGSDEEIKNNLKEFIGKYIKYKEEKLSKIP	1.4359529088128018	0.8894078881729593	77.53209686279297	0.5936319231987	7.572099685668945	8.735811233520508	1.3827104568481445
heterodimer-50-nr2-run1_result_0	2	EELLERVRETAEKGSKLPESDARYTVEEVQDPDDPEEGIVIKAEYIDRGE:MVIEVRIRDEAFLAEHPLDPEGTPEEIVENLKAFIGKYLAYLEEKLSTLP	4.901524745367087	0.45703948075352785	62.48158645629883	0.4230731129646301	14.735254287719727	20.694303512573242	9.120018005371094
heterodimer-50-nr2-run1_result_0	3	EKELEILKKAAEKGSKLPVSKAKYTVEEVQDPNNPKKGIVLTVDYIDKGE:MKITLEFNDEEFLKEHPLDPEGTPEEIVKNLEEFIGKYLEKKKEELSKVP	9.521364258696952	0.33130304395021404	64.6154556274414	0.489725261926651	11.580471992492676	14.198169708251953	4.234210968017578
heterodimer-50-nr2-run1_result_0	4	SKELEKIKEAAEKGSKSPESDAKYKVEEVQDPNNPKKGIVITADYIDKGE:MKETLYIYDEEFVKKHPLDPEGTDEEINKKLDEFIGKYKEYKKKKEASKP	2.160815503848553	0.794740847436324	78.84854125976562	0.6363052725791931	7.4815263748168945	8.424633026123047	1.1100894212722778
heterodimer-50-nr2-run1_result_0	5	SEIYERIKETAEKGSKSPVSDAKYTVEEVQDPNNPEKGIVITVDEIDKGE:MKITLRFYDKEFAEKHPLNPNGSPEEISENLKKFIGEYKKYQEEKNAKLP	4.140188158458289	0.5168011113582979	57.12718963623047	0.4263506531715393	13.78027629852295	17.66643714904785	4.003335952758789
heterodimer-50-nr2-run1_result_0	6	AALLARLRETAERGSALPEFDARYEVREVQDPDDPRPGIVITADFIDRGP:MRVEIRVDDPEFLAQHPLDPEGPPEEIAARLRAFIGAYLAHQAAREARRP	9.932705351733714	0.33062173996469935	70.76739501953125	0.6114597916603088	9.404611587524414	11.165475845336914	1.3058230876922607
heterodimer-50-nr2-run1_result_0	7	EEELERLRRAAERGSALPVSPARFTVRDVQDPEDPRPGIVIEVDFIDRGP:MRIELRVRDPEFLRRHPLDPEGPPEEITERLLAFIGAYRAHQAAREAQLP	10.383663553676607	0.3099455886697523	65.51448822021484	0.5328468084335327	12.305798530578613	14.963337898254395	2.483337879180908
heterodimer-50-nr2-run1_result_0	8	DEVAARIREAAERGSALPESDARYEVRDVQDPDDPKPGIVITADYIDRGP:MRVTLRFDDEAFARAHPLDPEGSPAEIAARLEAFFGAYLAAQAARLAQVP	5.773200245733786	0.44867676731298833	65.40385437011719	0.5371026992797852	9.964485168457031	11.650872230529785	1.9611003398895264
heterodimer-50-nr2-run1_result_0	9	SEELERLKETAEKGSSLPVSPARFTVEEVQDPNNPEKGIVITADIIDRGP:MKITLYVYDEEFLKEHPLDPTGTPEEIVENLLKFIGLYLEHLEKQLSKVP	4.801962075742435	0.48425901513994957	76.57533264160156	0.6183313727378845	7.906349182128906	9.778075218200684	1.2748589515686035
heterodimer-50-nr2-run1_result_1	0	MPIIELEEDNVKLKFEIKQINENEAKIIGEYKGKKYEITIKNNEVGFKEV:MKYEFEVPEGAKKVVIHPKKNEDNTVTIDKVEVLDENNKIIKIIKPKELK	0.6579755820916461	0.9695659087455764	90.79667663574219	0.7695116400718689	3.9429123401641846	4.476272106170654	1.026705265045166
heterodimer-50-nr2-run1_result_1	1	MPIIELEEDNVKLNFDIKQVDENTAEIIGEYKGKKYKITLKDNEVGFEEV:MKYEFDVPAGAKKVRIHPKKLEDNKVVIEKVEVLDENDNIIKIIKPKELK	0.6713448278247532	0.9682750096252696	89.95397186279297	0.7586438655853271	4.191511631011963	4.746584415435791	1.0496348142623901
heterodimer-50-nr2-run1_result_1	2	MPVIELEEDEVELTFEIEQLDENTAKIIGEYKGKKYEITIKDDEVGFKEV:MTYKIKVPAGAKKVRIYPKKLEDNKVVIEKAEILDENDKILAVLKPEELE	1.6131997271683254	0.9231054087278414	88.53575897216797	0.733616828918457	4.536099433898926	5.172043323516846	1.142663836479187
heterodimer-50-nr2-run1_result_1	3	VPVIELEEDEVELVFKIENKDENTAVITGEYKGKKYEITIENNKVGFKEV:MTYKIKVPAGAKKVEIYPKKLPDNKVVIDKVKILNENDEVLAELKPEELK	1.6199166952340687	0.9124463064331519	88.31999969482422	0.7438693046569824	4.5028157234191895	5.147585391998291	1.1469106674194336
heterodimer-50-nr2-run1_result_1	4	VPIIELKKDNVKLEFEIEQIDENTAVIKGTLDGVTYEITIKNNKVGFKKV:MKYVFEVPEGAYKVEIHPKKNEDNTVTIDYVDILDKNNKLLKRIKPEEIP	7.480762086366972	0.28303955810280323	72.68289184570312	0.43639665842056274	15.211427688598633	24.088937759399414	14.679834365844727
heterodimer-50-nr2-run1_result_1	5	MPIIELKEDNVTLEFEVKQIDENTAEIIGTYKGKTYKITLKNNEVGFEEV:MKYVFEVPAGAKKVEIIPKKLEDNKLVIEKVIVLDANNKVLKVIKPKELE	1.0394663316037178	0.9369445649056753	85.52500915527344	0.7126045227050781	5.12080192565918	5.814319610595703	1.2087018489837646
heterodimer-50-nr2-run1_result_1	6	MPIIELEEDNVTLEFEVRQLDENTAEIIGELNGKKYKITLENNKVGFEEV:MLYVFQVPAGAHKVRIYPKLNEDNTLEIEKVEILDKNNKVLAIIKPEKLE	0.8822354979225404	0.949355029291393	83.81364440917969	0.7052892446517944	5.48682975769043	6.3257880210876465	1.2200429439544678
heterodimer-50-nr2-run1_result_1	7	VPEIKLEEDEVTLEFEIEQVDENTARIIGELNGKRYEITIKDNEVGFREV:MKYVFKVPAGAYKVRIHPKMLPDNKVVIEKVEVLDKDDKILKIIEPEELE	1.5397802103053588	0.9172607006118767	85.7281265258789	0.7032467126846313	5.134722709655762	5.922035217285156	1.2534639835357666
heterodimer-50-nr2-run1_result_1	8	MAEIEITEDNVEFVFDVKQVDENTAEITGTYKGKTYKITVKDDKVGFEEV:KKYKFKVPAGASKIKIHVKKKENNEFVIEKVEVLDKNNNIIATIKPEEIP	1.9723041783629511	0.8337088674421773	80.77507781982422	0.6578091382980347	6.314334392547607	7.3790082931518555	1.2293741703033447
heterodimer-50-nr2-run1_result_1	9	VPIIPLDEDNVELTFEIEQVNENEAVIKGTYKGKTYEITIKDNEVGFKEV:KTYKFKVPAGAKKVEIHPKKLENNEVVIDKVDVLDENNKILATIKPEEIP	1.5702853652233324	0.9254840063840326	87.2288818359375	0.7424107193946838	4.6845574378967285	5.322869300842285	1.0559123754501343
heterodimer-50-nr2-run1_result_10	0	MKFEEFEFDEEILEKLKELEGEGELKKKFLEFLEELKENFDKIPGPKSEK:EEDPEEVEKEFKEQLLKAFEEFKKSNPNLTKEDFEKAVEKMKEFVEKLFE	1.6078064873630271	0.8634593196378565	80.02730560302734	0.6532458662986755	6.7741851806640625	7.171813488006592	1.6579605340957642
heterodimer-50-nr2-run1_result_10	1	MPFSEAEFDPEILEKLKELKGEGEIKEKLLKYIEELRENFDEIPGPEEEE:EIPKEEILEKFLEQLEKALEEFLKSTPNLTKEKYLEALDKMKEFVDELFS	2.083551639872733	0.8680616110277355	81.08161926269531	0.64087975025177	6.770237922668457	7.218450546264648	1.5577290058135986
heterodimer-50-nr2-run1_result_10	2	KDFSEAEFDPEILEELKELKGEGELKEELLKWIEEKKKNFDKIPGPESEE:MKKKEEILERFKEELEKAIKERLESIPDLTEEKYKEILDEAEKFVEKLFE	8.54403225818354	0.3763674575207382	71.1025619506836	0.566456139087677	9.328742027282715	10.563322067260742	2.1759369373321533
heterodimer-50-nr2-run1_result_10	3	MSPAEAELDPELLERLRQLSGSGEIKEELLRFLDDLRANRDEIPGPAVAE:MEPREEVLERFRQQLLDAFRAFLESTPDLTPEKFDAAVDWFREQVERLFA	3.0106339070854733	0.7929468288439012	79.52686309814453	0.6533412933349609	6.797966003417969	7.272561073303223	1.6175568103790283
heterodimer-50-nr2-run1_result_10	4	MSLEEAEFDPEILEELRELEGEGEIEQELLEWIEKLREEFDKIPGPESEE:MKPREEVLRRFKEELERALEEFLASTPNLTREKYQEALDWMRERVEELFE	9.309820582877029	0.35837481533568805	71.6548843383789	0.5780293941497803	8.848650932312012	10.463729858398438	2.2222790718078613
heterodimer-50-nr2-run1_result_10	5	MKMEEAELDPELLEKLKELEGEGEIKKELLEYIEEKKKNFDKIPGPEKKE:MIPKEEVIEEFKKQLDKALEEFIKSNPDLTKEKYEEALDWFERLVEELFE	2.677001957888638	0.8247746293608311	82.03600311279297	0.6641173362731934	6.571496486663818	6.895491600036621	1.5482454299926758
heterodimer-50-nr2-run1_result_10	6	MKLSEAKIDEEILEKLKELEGDGEIKEKLLKYLEELRENFDEIEGPKKKE:MIPKEEIIEEFLKQLEEALKKFLESNPNLTKEEFEKAIDELKKFVDELFS	2.433129960669156	0.811143350103139	78.73863220214844	0.631869912147522	7.199065208435059	7.65460205078125	1.5921108722686768
heterodimer-50-nr2-run1_result_10	7	MPLSEAEFDPAILAQLRALAGSGELRARLLARLEELRANFDAIPGPAAAE:APPREEVLAQFLAQLEAALAAFLASTPDLTREAYQAAVDAMRDFVDALFA	3.8782739534352286	0.7051788497814907	74.19891357421875	0.5781193971633911	8.224050521850586	9.052834510803223	2.572051763534546
heterodimer-50-nr2-run1_result_10	8	MPFSEAALSPELLARLRELAGEGEIRERLLEWIEERRARFDEYPGPANAA:MEPPEEVLAEFRAELEAALDAFMASTPDLTREKYDAALDAARELVEELFA	2.3084160483343026	0.850469737954076	80.8348617553711	0.6811176538467407	6.687856197357178	7.154715061187744	1.456215262413025
heterodimer-50-nr2-run1_result_10	9	MPFEEAEIDPKLLEELKKLEGEGEIKEELLEYIKKLKENFDEIEGPKKEE:MIPKEEIIEKFKEQLEKALKAALESTPDLTKEKFEEILDEMEKLVEELFE	1.627712455195969	0.8763594795958788	76.70533752441406	0.6105777025222778	7.726423263549805	8.281113624572754	1.9639925956726074
heterodimer-50-nr2-run1_result_100	0	MTEGLKNELEAKAYVYYKLKKEFPDVDFSKLFKPEEEKKKIGELVKEKFE:MMKPPKIIKIDENTFEIIIEGPKETKRYIVKAKAEEVDGEIKLTLKIEEK	0.8746112550265006	0.9602447933753485	85.77107238769531	0.6894699335098267	5.780214309692383	6.9706220626831055	1.7606322765350342
heterodimer-50-nr2-run1_result_100	1	MTEGLKNELEAKAYKYYELKKKFPNVDFSKLFEPEEEKEKIGKLVKEKYE:KIEEPKIEKIDENSFKIIIKGENEEKVYEVKFKAEEVNGEIKAKLEIIEK	0.8891670253032403	0.9589006423221136	83.89290618896484	0.649443507194519	6.39678955078125	7.705330848693848	1.8887219429016113
heterodimer-50-nr2-run1_result_100	2	MTKGLKNELEAKAYLYYKLKKEFPNVDFSKLFKPESLKEKIGELVKKLYE:MIKEPKIEKIDENSFKIIIEGPEKKEVYIVKAKIEEVNGEYKLTLEIIKE	1.369427867526726	0.9037824933994694	78.24629211425781	0.6263217329978943	8.023368835449219	9.4674711227417	1.7531781196594238
heterodimer-50-nr2-run1_result_100	3	MSKGLKNELEAKALLYYILTKKFPNVDFSKLFEPEELKEKIGKLVEEKYK:EIKEPKIEKIDENSFKIIIEGPEEKKEYIVKFKVEEVNGEYKATITIEEK	1.0188579263827613	0.943915302480909	82.1691665649414	0.6406761407852173	6.739797592163086	8.029976844787598	1.8369314670562744
heterodimer-50-nr2-run1_result_100	4	MSKGLKNELEAKALEYYILKKKFPDVDFSKLFEPPELKEEIGKLVKEKYE:EIKEAKIEKIDENTYKITIEGPEETKVYIVKRKIEEKDGEYVAKIEIIEE	1.6508096061737842	0.865088368351399	83.70237731933594	0.6495864987373352	6.4809489250183105	7.628006458282471	1.8670005798339844
heterodimer-50-nr2-run1_result_100	5	MSKGLKNELEAEAYVYYELKKKFPDVDFSKLFEPEEKKKKIGELVKEKYE:MIKPAKIEKIDENSFKITIEGPEKKEIYEVKVEIKEENGEYKLTLEIIKK	1.650098896029748	0.9033887522731938	82.81987762451172	0.6587129831314087	6.705699920654297	7.957108974456787	2.0540919303894043
heterodimer-50-nr2-run1_result_100	6	KTEGLKNKLEAEAYVYWELKQKFPDVDFSKLFEPEEKRKKIGELVKEKYE:MIKEAKIEKIDENTFKITIEGPEEKKVYIVTFKLEEKDGKYVLTLEIKEE	1.37092090063842	0.9164036337360483	85.60929870605469	0.6850496530532837	5.887026309967041	7.049986362457275	1.8147621154785156
heterodimer-50-nr2-run1_result_100	7	MSEGLKNELEAEALEYYLLKKKFPDVDFSSLFKPEEKKKKIGKLVKEKYE:MIEPPKIIKIDENTFKIIIKGPEETKEYIVKKKIEEVDGEYKATITIEEI	1.2556734901516522	0.905219395793657	84.20380401611328	0.6381573677062988	6.431558609008789	7.698436260223389	1.8233352899551392
heterodimer-50-nr2-run1_result_100	8	MSKGLKNELEAKAYEYYLLSKKFPDVDFSKLFKPEEEKKKIGELVKEKYE:MIEEPKIEKIDENSYKITIKGPKETKVYIVKRKAEEVDGEIKLTVKIEEV	1.2293904434869805	0.9185419871233219	84.91477966308594	0.6617735624313354	6.119564056396484	7.281047821044922	1.8454220294952393
heterodimer-50-nr2-run1_result_100	9	MTKGLKNELEAKAYAYYELKKKFPEVDFSKLFEPESLRKEIGELVKEKYE:MIQEPKIEKIDENSFEITITGPKETKKYLVKVKIEKVDGEYKLKLEIIEK	1.2604753537446867	0.9099126990559029	83.4317626953125	0.6378865242004395	6.596540451049805	7.8526082038879395	2.0516650676727295
heterodimer-50-nr2-run1_result_101	0	LDLSEENLKMFKKMMEIYEKEKEEWKKKNPGKKGWPGLPPSLKKLWEKFN:MTEREKGKEAKTIEEAVKYYIEYLKKYYPEEFEKTGIKTVEDLLKKLEKE	2.637349085178547	0.7575774607157529	68.08685302734375	0.4532860517501831	10.906099319458008	14.912253379821777	5.735319137573242
heterodimer-50-nr2-run1_result_101	1	IDESPENIKIFERLMEIYEENKKKYEKEHPGDKGWPGLPPSMKKLYEKYN:MTELEKGPEAKTIREAAEYYIKYLKKYAPELAASYGINTVEDLLKLEEEE	1.75148438405566	0.8289185910257372	72.7699203491211	0.5806401968002319	8.288933753967285	9.91614818572998	2.870203971862793
heterodimer-50-nr2-run1_result_101	2	YDLSPENLAIFKEMMKIYEEEKEKYKKENPGDKGWPGLPPSLKELLEKFN:MSELEKGKEAKTIREAVEYYIEYLKKYHPEEFAKYGISSVEDLLKRQHHH	8.218207529823545	0.34106084080383986	70.50338745117188	0.37246060371398926	14.950675010681152	22.793174743652344	9.74854850769043
heterodimer-50-nr2-run1_result_101	3	LDLSEENIKMFERLLEIYEKEKEKWKKENPGDKGWPGLPPSMKELIEKFK:KTELEKGKDAKTIEEAVEYYIEYLKKYKPEEFEKYGINSVEDLLKLDEEE	15.494068439774663	0.11321159829493768	66.40094757080078	0.34096699953079224	16.420494079589844	24.57843017578125	18.28230094909668
heterodimer-50-nr2-run1_result_101	4	YDLSPENLAIFKEMVKIYEEEKEKWKKENPGDKGWPGLPPSMKKLLEFLK:PSELEKGPEAKTIEEAVEYYIEYLKKYAPERFEKTGISKVEDLLKKQEKE	2.0005427315352464	0.8096496592308285	67.72502136230469	0.4682767689228058	11.692288398742676	15.885454177856445	5.773542881011963
heterodimer-50-nr2-run1_result_101	5	IDESEENLKIFEKLLELYEKYEKEYKKANPGDKGSFGLPPSMQRLLEEYE:MTELEKGPEAETIEEAVAYYIEYLKKYEPELFEKFGISSVEDLLELEEEE	2.0212333351161154	0.8349284033417469	71.1937026977539	0.5655009150505066	8.518001556396484	9.813695907592773	2.311293601989746
heterodimer-50-nr2-run1_result_101	6	LDRSPENLAIFERLMEIYEREKKKWKAEHPGDKGWPGLPPSIKRLREEYT:PTELEKGPEAKTIREAVEYYIKYLKEHAPELAARYGINTVEDLLALREEE	11.41310194685738	0.1606269870834054	71.46533966064453	0.39425623416900635	16.872934341430664	26.206436157226562	18.494726181030273
heterodimer-50-nr2-run1_result_101	7	YDLSEENLKMFEKMLELYEKYRKKYKEENPGDEGDIGLPPSMKKLKELLS:MSELEKGKEAKTIEEAVKYYIEYLKKYAPELFESLGISSVEDLLKLLEKE	4.271431931462885	0.5082111329793101	71.3644027709961	0.3641279935836792	15.601533889770508	23.971967697143555	13.736377716064453
heterodimer-50-nr2-run1_result_101	8	LDLSPENLAIFERMLEIYEKEDEEWKKKNPGEKGSFGLPPSLKRLREWYN:MTELEKGPEAETIEEAVQAYIEHLRKYHPEEAEKYGIKTVEDLLALDEEE	2.299275465098259	0.7784603113987812	64.23406982421875	0.4025654196739197	13.500524520874023	18.513826370239258	7.773314476013184
heterodimer-50-nr2-run1_result_101	9	IDRSPENLKMFKRMLEIYEKEAEKYRKEHPGDEGLFGLPPSLQRLREEFE:PTELERGPEAETIEEAVAYYIEYLKKYEPERFEKYGIRTVEDLLKLEEEE	14.614500139907602	0.08278149656601538	69.69963073730469	0.36223214864730835	17.149656295776367	26.42890167236328	19.311315536499023
heterodimer-50-nr2-run1_result_102	0	MIPPDLPPRSPEDVTVWMLVRRVPPRETGAPPRIEIRYTLEPPPEDVLRL:LEDVTLAFEVSQATLERILASPALREAFEAAIRRALEEGDFDALRGFLAA	8.277131386987435	0.5435813533214398	74.6637954711914	0.5532416105270386	9.870418548583984	11.228986740112305	1.3752981424331665
heterodimer-50-nr2-run1_result_102	1	MIPPDLPPESPEDVTLWMLVRLVLPEETGAPPRIEIRVTREPPPEDVLRL:LADVTLSFRVSERTLRRILASPERLAAFLAAVRRALERGDFAALRGLLAA	9.93314032091571	0.4273167699799152	71.0766830444336	0.5222693681716919	10.781152725219727	12.350032806396484	1.1387174129486084
heterodimer-50-nr2-run1_result_102	2	EIPPDLPPKNPEDVTVYMLIKLILPKETGAEPKIEIRYSLEPPPENVIKL:LENVTLAFEVSQETLDKILSSEELLKEFLEKIKEALENGKFEELKGFLES	2.9227665062811967	0.8021970545630102	73.07889556884766	0.5323370099067688	10.048927307128906	11.619629859924316	1.3087291717529297
heterodimer-50-nr2-run1_result_102	3	ELPPDLPPLDPRDRRLWLLVRRVPDRETGAPDRIELRVTEEPPPPDVLVL:LEDVVLAFEVSQSTLLRILSSPELRAAFEAAVERALAEGRFDELRGFLAA	7.322955629130259	0.5394903296486936	77.25723266601562	0.6193447113037109	8.674620628356934	9.681981086730957	1.0413556098937988
heterodimer-50-nr2-run1_result_102	4	MLKPDLPPESPEDKTLYMLVKKVEDKETGAEDKIEIEVTLEEPPEDVLKL:LENVTLSFKIKESTLRKILSSEELRKKFEEAIKEALENGKFDKLKGFLES	15.5135871797584	0.11293861163816907	68.92440795898438	0.5104421973228455	11.74345874786377	13.559894561767578	1.0705291032791138
heterodimer-50-nr2-run1_result_102	5	MIPPDLPPRSPEDRTVWMLVRLVPPEETGEEPEIEIRFTLEPPPEDVLVL:LERVTLAFPVSQSTLDRILSSPELLAEFEEAIRRALEEGRFEELKGLLAR	8.957977322163922	0.5081797960151286	74.96283721923828	0.5839422941207886	9.80214786529541	10.909213066101074	1.104828119277954
heterodimer-50-nr2-run1_result_102	6	EIPPDLPPRSPEDVTVYMLVQRIPDEETGAPDRIEIRYTLEPPPEDVLVL:MENVTLAFEVSQSTLDRILSSPELRAAFEEAVRDALENGDYERLKGFLAS	8.677295272771392	0.4715836537567049	78.67876434326172	0.6020234823226929	8.923574447631836	9.97826099395752	1.1120926141738892
heterodimer-50-nr2-run1_result_102	7	EIPPDLPPESPENRTVYMLVKRVPDEETGAPDKIEIRFTLEPPPEDVLRL:LDDVTLAFEVSQETLRRILSSPELRAEFEAKIRDALENGRFDELKGFLAS	8.29193177056487	0.5229217002075921	76.1989974975586	0.5594090819358826	9.658614158630371	10.967375755310059	1.2647784948349
heterodimer-50-nr2-run1_result_102	8	VIPPDLPPRNPEDVTVYMLVKEIPDEETGAPKEIKIEYTLEPPPPDVKKL:MENETLAFEISQSTLERILSSPEELEKFEAAIKEALENGEYEKLKGLLES	8.016812840042432	0.50213494430952	73.04755401611328	0.5326979756355286	10.026331901550293	11.311177253723145	1.3606789112091064
heterodimer-50-nr2-run1_result_102	9	EIPEDLPPYSPENKKVWMLVRKIPNKETGAPDKIEIRFTLEEPPEDVLRL:MENVTLAFEISQETLRKILSSEELRKEFLEMIKKALEEGKFEELKGFLES	1.6262122217593515	0.8840526229378121	82.55640411376953	0.6670218706130981	6.317567825317383	7.019050121307373	1.0881807804107666
heterodimer-50-nr2-run1_result_103	0	MGIYELIVEADKNGERKPIDEAKPDDPIRIILKKVELSEEGVAKEEEKVY:EPKIVKLTDEELEKFLAGEYDELPPELQSPKLTEEDKKKIREILREEAGL	2.047198911586069	0.8341221663443315	81.14044952392578	0.6465622186660767	6.601556301116943	7.49857234954834	1.3194724321365356
heterodimer-50-nr2-run1_result_103	1	MGVYELRLEADRDGVARPIDEARPDDPIRVILRRVEYSEEGVEREEERVL:PPRVVRLTEEELAAWLAGEYDELPPELQSPRLTPADRERIWAALRELAGL	1.8901130099316212	0.8301097833393066	83.72258758544922	0.6886707544326782	5.781538963317871	6.5891642570495605	1.1928229331970215
heterodimer-50-nr2-run1_result_103	2	MGILRIEVEADTDGERRPIDEAEPEDPIRIIITRVELSEEGVAAEERRVL:EPRVVELTDEELAAFLAGEYDELPPELQSPRLTPEQREEIRAALRELAGL	1.6954942488174556	0.8673396634504161	83.1669692993164	0.6921820640563965	5.93810510635376	6.727728366851807	1.1123592853546143
heterodimer-50-nr2-run1_result_103	3	MGILVIRVEADKDGERRPLEEARPDDPIRIIIERLELTPEGIAAREVRVV:PPRPVRLTDEELAAWLAGERTELPPELDSPRLTPADRERIRELLRELAGL	1.5859090924329124	0.8761035384240746	82.82487487792969	0.663541316986084	6.260066986083984	7.289222240447998	1.3924344778060913
heterodimer-50-nr2-run1_result_103	4	MGIWEIIVEPDTNGKRLPIEEAKPEDPIRIILRRIELSEEGVEAEEERVY:EPKVVRLTDEELAAMLAGEYTELPPELQSPALTPEQKEQIWALLREAAGE	1.271970510252656	0.9087725841916621	82.58842468261719	0.667514443397522	6.274202346801758	7.099478244781494	1.2397069931030273
heterodimer-50-nr2-run1_result_103	5	MGIYRIRVEADKDGKELPIEEARPDDPIRIIIEKVELSEEGVAAREVRVL:EPKVVELTDEELAAYLAGERDELPPELQSPRLTPEDKERLWRALRELAGE	1.6760413252530364	0.858170136792197	83.41676330566406	0.6938624382019043	5.965941429138184	6.796051979064941	1.1180531978607178
heterodimer-50-nr2-run1_result_103	6	MGVLRIRVVADRDGVERPIDEAEPDDPIRFILERVELTPEGVASRERRVL:EPRVVELTDEELAAWLAGERDELPPELQSPRLTPEDRERLWAALRELAGL	1.999017990092877	0.8410909675892225	82.92481994628906	0.6949027180671692	6.213517189025879	7.111183166503906	1.2736855745315552
heterodimer-50-nr2-run1_result_103	7	MGIYEIEVYADKNGKKINIDEAKPDDPIKIVIKKIELSEEGIEEEEEKVI:EPKIVRLTDEELEAMLKGEYTELPKELQSPKLTEEQKEKIWEELRKIAGE	1.6671188498691114	0.8715598668279462	82.34776306152344	0.6590291857719421	6.425098896026611	7.3069329261779785	1.1494954824447632
heterodimer-50-nr2-run1_result_103	8	MGVLRLEVLADTDGEDRPIEEAEPEDPIRIVLTRVEYSPEGVAAEERRVF:EPRVVELTDEELAAMLAGEYTELPPELQSPRLTEADRERIWALLRELAGE	1.048125985327752	0.9342734105107467	85.6732177734375	0.6868715286254883	5.35202169418335	6.165237903594971	1.340832233428955
heterodimer-50-nr2-run1_result_103	9	MGVYEIRLEADKDGVARPIEEAEPDDPIRIIITKIEYSEEGISKKETRVL:EPKVVRLTDEELQAFLAGEYDELPEELQSPRLTPEQKERIREELRRLAGE	1.7170295339636084	0.8649261093671288	83.7533950805664	0.6995153427124023	5.967318534851074	6.758723735809326	1.1482579708099365
heterodimer-50-nr2-run1_result_104	0	LADPSPALVDALVAELGASGAEPVPREEVRRLLEALARLLKEHDPEAYER:DPAELARLAAELPRFRALVRAAAAATPPEAAAEAARRLLRLLEEELPRLL	3.443960890030865	0.6203016258831023	65.73621368408203	0.5084230899810791	10.906627655029297	15.604005813598633	6.728143692016602
heterodimer-50-nr2-run1_result_104	1	MADPDPALVAALAAELGAAGVPAVPAAEIAAQLERLRRLLAAADPAAYEA:DPAELAEFLAELPAFRAAVEAAAAALPPAEAAAAARALWRLLTEELPKLF	6.822235272241707	0.2769509188571034	67.2581787109375	0.43883180618286133	13.15468692779541	20.271625518798828	10.401751518249512
heterodimer-50-nr2-run1_result_104	2	MPEISDELVDRLVAELGAAGVPEVPREEVRRLLEELRELLKKYDPEAYEA:DPERRERFEKELPVFKARVRAAYEALPPEEENEASRELYRLLEERLPKIF	8.887975363184044	0.20109617932944052	73.06805419921875	0.42948129773139954	15.111827850341797	23.490266799926758	14.999106407165527
heterodimer-50-nr2-run1_result_104	3	MADVSPELVAALVAELGASGVEPRDPAEIRRQLERLARLLREHDPEAYEA:DPEELARWERELPAFEAAVRAAAEALPPEAAREAARRLHRILTERLPRLR	12.649033791352823	0.10084971054796725	76.18971252441406	0.3800020217895508	15.444686889648438	25.023366928100586	17.736045837402344
heterodimer-50-nr2-run1_result_104	4	LPDPSPELVDALAAELGAAGVEPVPREEIRAQLEALARLLREHDPEAYES:DPEELARFLRELPRFAARVRAAAEALPPEADREASRRLLRLLEERLPRLF	5.256626637364647	0.37760513810224267	70.59798431396484	0.4308241009712219	15.465025901794434	23.973134994506836	16.079057693481445
heterodimer-50-nr2-run1_result_104	5	MADPSDELVDALVEELGASGVEPVEREEIRRLLLEINELLKEYDPEAYEA:DLERLRRLLEELPRFEELVRAAYEARPPEEDNEASRYLYRLLTEKLPKLF	14.348416947712506	0.11407152576702574	62.36130905151367	0.4436109662055969	13.38857650756836	19.669906616210938	8.781481742858887
heterodimer-50-nr2-run1_result_104	6	MADPSPELVDALAAELGASGVPPVPREEIREQLELLRRLLALYDPEAAAA:DPALLERLARELPRFQALVEAAAEALPPEAAREAARRLWRLLRERLPRLL	5.291170260632854	0.41119920432094914	63.22517395019531	0.4517737030982971	13.875844955444336	20.873857498168945	10.254064559936523
heterodimer-50-nr2-run1_result_104	7	LPDISPALVDALAAELGASGVPAVPREEIREQLRRLAELLREHDPAAWEA:DPERLRRLREELPEFEALVRAAAEALPPEAAAEAARRLWRLLTERLPRLE	11.683458207531372	0.16112221213754668	75.98719787597656	0.4178274869918823	16.08957862854004	26.079082489013672	18.951553344726562
heterodimer-50-nr2-run1_result_104	8	LPDVSPELVAALVAELGAAGVEPVAPEEVRAFLERLAALLAEADPEAAAA:DPAELARFLRELPRFEALVRAAAAALPPAAAAAAARALLRLLTERLPRLL	7.918386373531857	0.26889497852675676	84.35482025146484	0.7114425897598267	5.398370742797852	6.624358177185059	1.6427292823791504
heterodimer-50-nr2-run1_result_104	9	MADPSPELVDALAAELGAAGVPEVPREEIREQLERLARLLKEHDPEAYER:DPAEAERFARELPEFAARVRAAAEALPPEAENEAARRLYELLERELPRLF	13.658195673835548	0.09000621904255318	76.98741912841797	0.4277760982513428	16.187021255493164	26.34616470336914	18.751785278320312
heterodimer-50-nr2-run1_result_105	0	EEEELRRLLEELARRLAELAAALAAALAAFAEARAAHADDADWAARLKAA:AGAAAAAAAAAAAAAADAAFAAFAAALAAAAEAAREIEALLRELRRRLEE	1.6181672197662358	0.8833835774960914	81.18815612792969	0.6093822717666626	6.9743123054504395	9.268111228942871	3.124720811843872
heterodimer-50-nr2-run1_result_105	1	EEEELEELLEEEEEEREEEEEKEEEAEKEWEEAKEKFKDDPNWEELEKKV:EGEKEEEEKKKKEKEREEAFKKYKEAKEEYEEEEEEEEEEEEALEEELEE	15.022819731486953	0.05872243929262635	82.19649505615234	0.39763200283050537	15.185032844543457	25.426801681518555	13.993927001953125
heterodimer-50-nr2-run1_result_105	2	EEEERREREEEREEREREREERLEEARRAFEEARAKHADDDDFEARLEEA:MGEEAAAERERREAERRAAFEAYAAALEEAEEEEEEEEEEEEEEEREEEE	7.130594420398464	0.5498046456011781	84.52765655517578	0.692384660243988	6.914168357849121	8.19653034210205	1.7818995714187622
heterodimer-50-nr2-run1_result_105	3	ELEELEELLEELEEEEEEAEEEREEAEKKWEEAKEKHKDDPTWEEKEKEV:EGEEKEEEEKKRKEEAEKAFKEYKEAKKEEEEFEEEEEELEEEIEEALEE	2.6063738696885217	0.6989809734437289	79.62010192871094	0.4019627571105957	14.275699615478516	22.1553955078125	6.771961212158203
heterodimer-50-nr2-run1_result_105	4	FEEELEERLEELKKEEEEAEKKREEAEKKFKEAVEKHKDNPKIEELLKKV:MGEELEKKKKEKEAELEKAFEEYKKAKEEYEKEEEEREKELEELLEELEE	1.404047765761766	0.8891922303741921	81.25575256347656	0.5643466114997864	8.588518142700195	10.9328031539917	3.306661367416382
heterodimer-50-nr2-run1_result_105	5	FQEELQQQQQQQEQQQQQAQEAQQQAEAAWAAARAAHADDPDLAAREKEA:AGEAKAAAEKKRRAELDAAFAAYKAAQQQQQQQQQQQQQQQQQLQQALQQ	2.2964310750150094	0.7998319496969531	82.94297790527344	0.6590955257415771	6.95587158203125	8.020035743713379	1.7332994937896729
heterodimer-50-nr2-run1_result_105	6	EEEELEELLEELEEEREEEEEEEEEAEEEWEEEKEKHKDRKDLEELKKEV:EGEEKAEEEAKKLEELKEAYEEYEEEKEEEEEEEEEEEELEEEIKEKLEE	9.476500275371173	0.34576299725370613	88.47897338867188	0.40778809785842896	14.574968338012695	24.837007522583008	17.42422103881836
heterodimer-50-nr2-run1_result_105	7	LEELLEELERELEELREERERRLREAEAAFAAAREKFADDPTFEERLKEV:EGEAAAAEAERRRAELEAAFAAYAEALREYEEEEERLEELEELIEELLEE	1.881008310015603	0.8613703947016156	80.1953125	0.5747419595718384	8.579676628112793	11.070511817932129	2.600066661834717
heterodimer-50-nr2-run1_result_105	8	EEEELAALLAQLQEQQAEAAAALAAAEAAWAAARAALADDPDFAEREAKA:MGEAAAAEEAARRAARDAAFAAYAAALAAYEAQQQRLAQLQAELEQRLAE	5.755118113130841	0.612503121160312	84.67704772949219	0.694109320640564	6.967076301574707	7.925231456756592	1.408829689025879
heterodimer-50-nr2-run1_result_105	9	EEEELEELLEELEERERRMEEERAAAEAAWAEARERHADRDDWEERLAEV:AGAEAAARRAAEEAEAEAAFAAYKEARERAEEERERLEEELRELEEELEE	8.615431491545133	0.3689552006261696	88.84236907958984	0.4442373514175415	13.458392143249512	21.95066261291504	10.055168151855469
heterodimer-50-nr2-run1_result_106	0	KPELEEDFELIWMEIDGETYKALKINDKTYLLKEDKEKGKTEAILIEDEE:MVPGVKEVPIKSIHRPKGYKESLEPPEEPFEPVIKIPSEDTPIEELARSL	14.541768581955985	0.1653062205041996	54.82667922973633	0.3473265469074249	18.870031356811523	23.8829402923584	13.948504447937012
heterodimer-50-nr2-run1_result_106	1	MKLLEKDFELTWFEIDGKTYKALKIDDKTYLLVTDEEKGYTEAILIEDKE:HMPGVKRVPYQTRHLKKGDRSSLEPPSEPFEPVLEIPSEDLPIEDLARSL	8.806014338110375	0.4967391156228726	55.09089660644531	0.3884480595588684	16.380277633666992	19.994062423706055	3.7069544792175293
heterodimer-50-nr2-run1_result_106	2	MKKWKEDFEVIWFKIDGKYYLAIKINDKTYLLKTDEEKGKSEEILIEDKE:MKPGVLEVPYISIKRPVGYNESLEPPKEPFEPVLKIPSPNLPFEELAKSL	3.9689540922770745	0.5854773881691258	43.65926742553711	0.33225977420806885	17.36408805847168	20.698261260986328	6.996506690979004
heterodimer-50-nr2-run1_result_106	3	MPLLEEDFDLTWLEIDGRLHQALRIRDRTYLLRRDEAAGRTTAVLVEDPE:HHPGVLLVPHRTRRLPVGSRESLAPPAEPFEPTLAIPSPDLPIEDLARAL	13.030223128236782	0.15569336479317208	53.123870849609375	0.36250489950180054	18.68872833251953	23.904468536376953	13.134782791137695
heterodimer-50-nr2-run1_result_106	4	MPEWEEDFELIWLEIDGEIYQALKIRDKTYLLETDEEAGRTRAILIEDPE:MEPGVLRIPYISRRHPKGYRESLAPPEEPFEPVLEIPSPDLPIEELARSL	16.57958704810073	0.11410405638677482	52.632869720458984	0.36919331550598145	18.261945724487305	23.14733123779297	11.654073715209961
heterodimer-50-nr2-run1_result_106	5	MPLLEEDYELIWFEIDGEIKKALKINDKTYVIKEDKEKGKATYELVEDKE:EVPGVKKVSYKIIKREKGDRSSDDPPKEPFEPTIEIPSPDLPFEELAKSL	1.3250253254608237	0.908783363843346	74.88915252685547	0.6103675961494446	8.887402534484863	9.915657997131348	0.9797782897949219
heterodimer-50-nr2-run1_result_106	6	MPELKEDFELTWLKIDGKYYKAMKINDKTYLLVEDEEKGYTEAILIEDKK:MEPGVLKVPYKSILRKKGYRESLEPPKEPFEPTLELPSENTPIEELAKSL	14.555226269564102	0.2161209703905838	57.98204040527344	0.4066915214061737	16.66084861755371	19.99883270263672	5.568533420562744
heterodimer-50-nr2-run1_result_106	7	MPELKEDFDLIWMKIDGKYYKALKINDKTYLIEENEEKGYSEMILVEDKE:MKPGVKKVPIKTIRRPKGYRESDEPPSEPFEPVIEIPSLDTPVEELAKAL	12.931099235288027	0.23332662046574512	53.746639251708984	0.34015756845474243	17.993207931518555	22.191669464111328	9.607797622680664
heterodimer-50-nr2-run1_result_106	8	KPEFKEDFELIWLKIDGKYYYAIKINDKTYLLKPNKEKGKFELIEIEDKK:EVKGVKKIPYKSIKRKKGDNSSLEPPKEPFEPTIEIPSEDIKIEDLAKSL	9.717962821896124	0.30322386999732776	48.50228500366211	0.39652591943740845	15.644181251525879	18.570188522338867	7.231112003326416
heterodimer-50-nr2-run1_result_106	9	KPLFKEDFTLTWLKIDGKIYKAKKINDKTYLIKKDEKKGKETEILIENKS:SIPGVKLVPYKSIKRKKGYKESDDPPKEPFEPTLAIPSEDTPIEDLASSL	10.466177199053547	0.29533180322958624	52.05257797241211	0.3229720890522003	18.480457305908203	22.71839714050293	8.95178508758545
heterodimer-50-nr2-run1_result_107	0	MGALGLKPNTNPEADYYALVEVYLIDKETKEKTFKGIIELPHIKLEEVLE:GAEKILEEQVEKAIKEALLEHLDEGEVLFEAEGEIPNANKKFEIRGLIVP	4.641290326950054	0.5916269485789919	70.37133026123047	0.547608494758606	10.686088562011719	11.839357376098633	1.4009804725646973
heterodimer-50-nr2-run1_result_107	1	MGSLGLIPNTNPDADLYAIVEVYLIDKETKEKKKVGIIELPHIKLEDVLK:GAEEELKKKVEEAIKKALKEHLDSGVYEFEAKGEIKNANKEFEIKGLIQP	6.849659628901332	0.46297421379347836	69.50255584716797	0.5304640531539917	11.036118507385254	12.280815124511719	1.3988606929779053
heterodimer-50-nr2-run1_result_107	2	MGELGLKPNENPDADFYAIVEVYLIDEETKEETKVGIIELKHIKLSEVLE:GAEELLEKQIEEAIREALLENLDSGVVEFEKEGEIPDANKKYRIKGLIIP	5.430810596416185	0.539829287760951	75.3670654296875	0.5905064940452576	9.617067337036133	10.658870697021484	1.2822887897491455
heterodimer-50-nr2-run1_result_107	3	AGSLGLRPNLNPDADVYALVEVELIDKETKEVKKVGLIELPHIKLEEVLE:GAMEELKEKVEEEIRKALLENLDEGEVRFEAEGEIENANLEYKITGLIQP	7.916498373790975	0.46318836600209456	69.68510437011719	0.5244918465614319	10.856167793273926	12.107173919677734	1.505793809890747
heterodimer-50-nr2-run1_result_107	4	AGLLGLIPNTNPDADYYAVVLVYLIDKETKEVTFKGVIELPHIKLEDVLK:GAMALLEEQVAAAIREALLAHLDSGVHLSVAYGEIPDANKEYLMVGLIVP	10.008864777726766	0.25981654960258366	62.40753936767578	0.5249949097633362	11.147124290466309	12.72128963470459	1.7147728204727173
heterodimer-50-nr2-run1_result_107	5	SGSPGLVPNTNPDADFYARVEVELVDLETREVRPVGVIELPHIKLSEVLE:GAMEQLREQVAEAIRRALLEHLDEGEVEVEERGVIEDANVEYRIRGLIRP	6.748359136727058	0.5019677444016662	76.96575927734375	0.5984078645706177	8.860383033752441	9.85183048248291	1.2381541728973389
heterodimer-50-nr2-run1_result_107	6	AGPLGLLPNTNPDADFFAVVEVELIDLETEEVTPRGIRLLPHIRREEVLK:GAEEILEEQVEAALRRALLEHLDEGVHLFEEEGEIPEANLRFRLRGLIVP	5.323183736743685	0.5628458722537393	71.9515380859375	0.570609450340271	9.857810020446777	11.064217567443848	1.1770693063735962
heterodimer-50-nr2-run1_result_107	7	MGPLGLKPNTNPEADYYAIVKVYLIDLETKEKTEVGLIELPHIKLSEVLE:GAEEQLEKQVEEAIRKALLEHLDSGEVHVKERGLIENANKEFEIEGLIQP	6.781035999886309	0.492295905797336	74.278076171875	0.5701786875724792	9.801224708557129	10.834948539733887	1.3438780307769775
heterodimer-50-nr2-run1_result_107	8	AGPLGLRPNTNPDADVYALFELYLVDRETQERTPVGLIELPHIKLEEVLK:GAMAQLEAQVAAAIRQALLENLDEGEVLVEARGRIENANVDYELRGLIRP	5.399619521201073	0.5251785394692434	62.95050811767578	0.48949313163757324	11.22691535949707	12.953322410583496	1.9269163608551025
heterodimer-50-nr2-run1_result_107	9	MGSLGLKPNTNPDADLYAIVELELIDKETKEVTPVGIKELPHIKLEDILK:GAMEELEKMVEEEIKKALLENLDKGTVVFEARGEIPDANKEFLMRGIIQP	5.37127361986185	0.5562614232176327	68.91706848144531	0.5022040605545044	10.727457046508789	11.949339866638184	1.516764760017395
heterodimer-50-nr2-run1_result_108	0	MTEEELLEVWKYLYEELKKKGLWKEEISEEELKEFAKGYQEELKGKYGGL:EEKEFFEKNKEAFEALFEFIKKKYNLEWESDKPPFYFDGEGKLHFVLPKE	1.0056981815797843	0.9382310477695406	79.31819152832031	0.6409069895744324	7.133823871612549	8.319552421569824	1.2761726379394531
heterodimer-50-nr2-run1_result_108	1	MTEEELLEVYNFLYKKEKEEGTWKIEISEEEIKEFAKGYKAELEGKFGGL:EIKEFLEKNKEAFLALFEFIKKKYNLELESDKPPFYFDGEGKFHYVPFKE	1.6196131801020905	0.8571057070470904	83.79627990722656	0.6901092529296875	6.080212593078613	7.016511917114258	1.423195242881775
heterodimer-50-nr2-run1_result_108	2	VTEEEILAVYNYLYNKLKEKGLWKEKFSEEELKEFAEGYKKEREGKYGGL:EDKEFFEKNKEAFLALYEYIQKKLNKELSSDKPPFYFDGEGKFHFVLFKE	1.224855975764854	0.9203040903110569	84.6796646118164	0.7181330919265747	6.020604610443115	6.994012832641602	1.0780658721923828
heterodimer-50-nr2-run1_result_108	3	MTEEELLKVYKILYEELKARGLWDVEFSEEELREFAEGKAKEEAGLFGGL:ELKAFFEENKEAFEALWDFVREKLNLKPSSDKPWFYFDGEGRFHYVLPAP	3.1021004778227046	0.6615758721205262	82.28794860839844	0.7073657512664795	6.193971633911133	7.253225326538086	1.2449636459350586
heterodimer-50-nr2-run1_result_108	4	MTAEQLRAVWRRLRARLEAAGLWTERVSEEELAAAAAGLAEERAGLFGGL:DEKAFFEANREAFEALFAYLRERFNLEPASDRPLYYFDGEGNLHFVLFAP	11.239253737229923	0.15246411657579148	53.78003692626953	0.42780449986457825	13.88536262512207	18.538753509521484	6.321962356567383
heterodimer-50-nr2-run1_result_108	5	VTAEEIRKVWKFLKEKLKAEGLWKEDVSEEELAAFAEGYAKERAGLYGGL:EVKKFFEENKEAFLALYAFLQERFNKKLSSDKPPFYFDGEGKFHFVLFKD	1.8377912721499534	0.8323714714693362	79.65322875976562	0.6983953714370728	7.0716047286987305	8.244741439819336	1.1304757595062256
heterodimer-50-nr2-run1_result_108	6	MTKEELLKVYEILKKELKAKGLWKIDISLEEIEEFAEGKKEEEAGKYGGE:SLKEFFEKNKEAFEALFDFIKEKYNLEWSSDKPEFYFDGEGKLHYVLPKE	2.2923916930197543	0.7866308225082509	71.27870178222656	0.5575663447380066	9.505468368530273	11.068750381469727	1.587099552154541
heterodimer-50-nr2-run1_result_108	7	MTAEELRAVWDYLRAKLKAEGTWKIEISDAELEELAAGAAAERAGKYGGL:ADKEFFEKNKEAFEILWQFIQERFNLKPSSDKPWFYFDGEGNFHFVLPAP	1.5396448961659353	0.877190922696805	75.48151397705078	0.6330257654190063	8.29447078704834	9.643186569213867	1.3795344829559326
heterodimer-50-nr2-run1_result_108	8	MTEEEILAVYKRLKEELKEKGLWTIDISEEELREFARGYKEKLEGEFGGL:DLKEFVEKNKEAFEALFEFLKEKFNLKPESDKPLFYFDGEGKFHYVLFKK	2.822662089264413	0.7018342402430652	64.80916595458984	0.51472407579422	10.215282440185547	12.455466270446777	3.4623472690582275
heterodimer-50-nr2-run1_result_108	9	MTEEELLKVYKYLKEELKKKGLWDIDISEEELKEFAKGFKEKKEGLYGGK:EEKKFFEENKEAFEALWKFIQEKFNLKPSSDKPPFYFDGEGKLHFVLPAP	1.298245161287262	0.9102151522103952	78.31480407714844	0.6216083765029907	7.6325154304504395	8.861080169677734	1.3979566097259521
heterodimer-50-nr2-run1_result_109	0	KEKEEAEKKEKYVLLTTKNPEAGKPLLKVVGERYNKEHPDMPAAYVVEDP:EAFKNITKEELEEAIASLKIEFKNIDLTEEEKEEIEKEIEDIIKEFLEEN	13.243239020529897	0.13410542453991273	58.53482437133789	0.32402241230010986	19.808305740356445	27.740089416503906	19.860332489013672
heterodimer-50-nr2-run1_result_109	1	ARAEAAAAAPRYVLLRTDNPKAGRPLLDYVGERWNAEHPDLPLAWEVREP:SEFEKMTPEEIEETIASMRLELVNVDATEEERAEIEQWIRDAIERFLEEN	4.512938537937329	0.7002433823072529	76.7269515991211	0.6302660703659058	7.601268768310547	8.544304847717285	1.3077185153961182
heterodimer-50-nr2-run1_result_109	2	EEKEKAAKAKKYIKLTTLNPKAGKPLLKYVGETLNKKNPEYPAYYEVIDP:EEFKSITPEELEEAIKSLKIEFVNIDLTEEEKKKFEEEIMNTIKEFIESN	6.540627889097499	0.49611846748792643	55.584877014160156	0.44298839569091797	14.35008716583252	17.130878448486328	1.1005797386169434
heterodimer-50-nr2-run1_result_109	3	MEMEKAKKLPKYVLLKTKNPKAGRVLLKKVGETWNKKHPDLPLAYTVEEP:KELEKMTPEEIEETIKSMKIELVNVDATEEERKEIEKEIEDIIEDFLKEN	16.23664294270105	0.083364116560355	56.06505584716797	0.28992557525634766	20.067644119262695	28.221782684326172	21.521705627441406
heterodimer-50-nr2-run1_result_109	4	KEEEEAKKKEKYVLLTTTNPKAGRVILKKVGETWNKEHPDLPLASKVIDP:EELKSISKEELEETIASMKIEFVNVDLTEEERKKIEKEIMDAIKKFLEEN	7.761379773910985	0.4501116242980669	57.99059295654297	0.4615202248096466	13.388080596923828	15.920434951782227	1.4297068119049072
heterodimer-50-nr2-run1_result_109	5	DVLARAAAAERYVLLRTRNPRAGRPLLRYVGEEMNARRPDLPLAYEVLDP:EEFAKITPEELAETIASMEIEFVNVDLTPEERAALEREIRDAIERFLAER	7.968755738009893	0.4277675656553881	57.49882507324219	0.4842800796031952	13.060954093933105	16.757261276245117	4.475159168243408
heterodimer-50-nr2-run1_result_109	6	EEKERAAKAEKYVLLKTLNPKAGRPILKYVGEKLNKEYPDLPAAYEVIDP:EELKKITPEELAETIASMEIEFVNVDLTEEEEEALRKKIEDAIKKFLEEN	5.395370214290255	0.5556534085476781	52.15544891357422	0.39590612053871155	14.961507797241211	18.61239242553711	5.929915428161621
heterodimer-50-nr2-run1_result_109	7	EVKEEAEKKEKYVLLKTLNPKAGKPLLKYIGETWNKEHPDLPAAYEVIDP:SEFEKITKEELEEAIKSLEIELKNVDATEEEKKKIKEEIENIIKKFIEEN	5.605209333839899	0.5027955510365344	64.319091796875	0.5339562892913818	10.526013374328613	12.533697128295898	2.3293023109436035
heterodimer-50-nr2-run1_result_109	8	SEKEEAEKLEKYIKLTTKNAKAGKPILKHVGEKFNELHPDAPAAYEVEEP:KEFEKMTEEEIKETIESMKIEFVNLDLTEEERKEYERLIKDIIEEFLKEN	7.426341072480962	0.4750917778780695	53.66173553466797	0.3807194232940674	14.06760311126709	17.976778030395508	5.2259416580200195
heterodimer-50-nr2-run1_result_109	9	EELEKAKKAEKYILLETKNPKAGKPLLDHVGKTLNEKYPDIPAASVYIDE:EEFKKMTPEEIEEAIKSLKIEFVNLDLTEEEKKKYEEIIEKTINDFLKEN	2.7151306291261377	0.7862427999059828	79.18733215332031	0.6333808302879333	7.21789026260376	8.067553520202637	1.1888424158096313
heterodimer-50-nr2-run1_result_11	0	EMKIKLEIKIGEGEVLKDEEALKKAEEVKGKLEEEFEERLKEAEEEEEEE:LPEEKIKELLEEFFSDLELKEPIEIDEEKKVIKAVVEVDGVELEITIKIE	2.224108791469076	0.7926893758628082	81.2430191040039	0.6250284910202026	6.171831130981445	7.0648393630981445	1.4635159969329834
heterodimer-50-nr2-run1_result_11	1	EPRLVVEIRIGEGPVLEDPEARARAEEIIGRLRAEFAAALAEAAAAAEPA:LPEEKIRALLDAFFAPLELAEPMEVDPEARVIRARVEVDGAELEITVRWE	2.299360708376463	0.8203884637980018	79.47334289550781	0.6164542436599731	6.839278697967529	7.978382587432861	1.3334298133850098
heterodimer-50-nr2-run1_result_11	2	MMEIKIEIEIGEGEVLTDPEKLAKAKEIIGKLKKEFEERLKKAEEEEEPE:LPEEKIKELLEEFFKPLKFAKPIKVDEENRVIEATVIVDGVELKITVKIT	3.522873188700359	0.6488266193112114	77.59588623046875	0.5915991067886353	7.155219554901123	8.046576499938965	2.2701494693756104
heterodimer-50-nr2-run1_result_11	3	EMKIEVKIEIGKGEVLEDKEALEKAEKIVGELKKEFEEKLEKYKEEEEEE:LEEEKIKELLEEFFSDIKLKEPMVVDEENKTITATAEVDGVELKITIKIE	2.508157809571746	0.75370250563173	79.1972427368164	0.6096944808959961	6.769556045532227	7.784694671630859	1.266650915145874
heterodimer-50-nr2-run1_result_11	4	MMEIKVEIEIGDGEVLEDEEKLKKAEEIKGRLEAEFERRLKEAEEAEEEE:LPLEKIEELLDEFFADLEFAEEPVVDEEKREVTATVEVDGVELKITVKVT	3.0025593772764076	0.724890671217303	83.93826293945312	0.6630500555038452	5.651622295379639	6.40311336517334	1.3128600120544434
heterodimer-50-nr2-run1_result_11	5	EMEIKVELKIGEGPVYEDPEAKAKAEKVIGELKKEFEEKLKEAEEEEEEE:LPEEKIEELIKEFFADIELAEEMEIDEEKKTIKATANVDGVEIEITIKIE	2.359716251776345	0.7730526499913004	77.71045684814453	0.6112213134765625	6.835728645324707	7.841894149780273	1.4963467121124268
heterodimer-50-nr2-run1_result_11	6	EMKIEVKIEIGEGEILEDPELLEKAERVKGELEEEFEKRLKEAEEEEEPE:MPLEKIYELLDEFFADLELAEPMVIDEENRTITAKVNVDGIPLKITIKIT	1.5382299610229753	0.8869316726532666	84.28886413574219	0.654557466506958	5.876262664794922	6.654701232910156	1.2194386720657349
heterodimer-50-nr2-run1_result_11	7	EMKIEVKIEIGEGEVYKDPEKLAKAEEIKGKLEKEFEEKLKKYKEEKEKK:LEEEKIYELLKEFFSKLKLKKEMVIDEEKKVIEAEIEYEGVKLKITIKIE	1.7346440004714005	0.8647268261605359	78.97354888916016	0.5925027132034302	7.078525543212891	8.257100105285645	1.3903615474700928
heterodimer-50-nr2-run1_result_11	8	APQLIVEIEIGEGPYLEDPEALAKAERVVGELRERLAAAAAAAAAAAAPP:MPPAEIAALLAEFFAPLEFAEEPVLDLEARTLEAEVEVDGVPLRITVRLT	2.5812633122118407	0.7831552834017388	71.86705780029297	0.5410895347595215	8.449771881103516	10.181463241577148	1.5995705127716064
heterodimer-50-nr2-run1_result_11	9	MMELRVEIRIGEGPVLTDPEALARAERIRGELEAEFAARLREAEAAAEPE:MPPEELAALLAEFFAPLELAEPAEVDLAARTVRARVRVEGAELEITIRVE	2.602800544147098	0.7621045749758935	76.06394958496094	0.5979422330856323	7.415730953216553	8.669718742370605	2.6036062240600586
heterodimer-50-nr2-run1_result_110	0	MNPRLRAAAEAALPLFAEVAAATEDTPAYKEAEAAARAALAELRRLFEEE:DAEIAAFAAESRSLPEEELLRRAFERAERLAAEGSRRWAAVMLAALEVLR	0.9146963374807876	0.9515657775840157	90.1205825805664	0.7911046147346497	3.7500553131103516	4.359675884246826	1.163548231124878
heterodimer-50-nr2-run1_result_110	1	DNPALEEEAEAALPLFEAVAAATEDTPEYRELAAAAREALARIRELFERE:DAEIAAFAAAARSLPREELLAEALARAEREAAAGSRRAFAILRAALEVLR	13.562999046433674	0.1749413506391035	72.15652465820312	0.5859413146972656	9.140904426574707	12.89232063293457	5.436326503753662
heterodimer-50-nr2-run1_result_110	2	MNEELEKVAKESLPLFEEVAKAKEKTPEYEEKKKKALEALEKIEKLYKEK:DEEIEKFAEEIKSLPEEERLKIAIERAKELAAKGSDEWAKIMLAALKVME	0.9358526611173345	0.948114291179007	89.09224700927734	0.7385149002075195	4.249500274658203	5.000514984130859	1.2832961082458496
heterodimer-50-nr2-run1_result_110	3	ENEELKKVAKESLPLFKKVAEAKEETEEFKETKKKAIEALEKIKKLYEEK:KKEIEEFKEKIKSLPEEEALEIALKEAEKLYKEGSNKWAEIMLATLEVFE	0.7999414868345553	0.9561672228078031	88.87364959716797	0.7332384586334229	4.372801303863525	5.230691432952881	1.3548569679260254
heterodimer-50-nr2-run1_result_110	4	ENERLKEEAEKALPLFKKAAEAKENTPEFEEVKKKAKEALEKIKRLFEEE:DEKIEKFKEEIKSLPVEEALEIAIKKAEELLKKGSTEAFKIMLAALEVLK	1.0282908038872758	0.9363015630616799	87.3041000366211	0.6940498352050781	4.761368751525879	5.815740585327148	2.0786194801330566
heterodimer-50-nr2-run1_result_110	5	ENPELEEVARKSLPLFKKVAEAKEDTPEYKEARAKAEAALEEIRRLYEEN:DEEIAAFKEEIKSLPREEALEIALKRAEEYWAQGSNRAAKIMLAALEVLE	0.9057332682750466	0.9500262620564606	89.03620910644531	0.738917887210846	4.07684326171875	4.92877197265625	1.6692719459533691
heterodimer-50-nr2-run1_result_110	6	DNPELEEVARRARPLFERVAAMTERTPEYEETRAAARAALEEIRRLFEEE:DEEIEQFREEIKSLPREEALRLALERAEELLARGDPRAFAVMLAALEVFE	0.8334946049314298	0.9523836645078707	89.306640625	0.76424640417099	3.9543116092681885	4.8621439933776855	1.4925137758255005
heterodimer-50-nr2-run1_result_110	7	SNPELEKVAREALPLFKKAAEMKEDTPEYKEVAEKAWAAAEEIRRLYEEN:EEEIAEFRERIKSLPREEALKLALEKAEELRAKGSNEAFSILLAALEVFE	1.471931262921056	0.8856019248607108	87.43458557128906	0.7311056852340698	4.5153937339782715	5.473337173461914	1.620795488357544
heterodimer-50-nr2-run1_result_110	8	SNPRLEAVAKASLPLFKAVAAATEDTPEYAELKAAAEAALEEIARLFETE:DAEIAAFAEEAKSLPREELLRRALERAKELAAQGSDRWAAVMEAALRVLE	1.214786177271974	0.9131924823219139	85.04067993164062	0.7231764793395996	5.003179550170898	6.209585666656494	1.3748726844787598
heterodimer-50-nr2-run1_result_110	9	ENEELEKVAKESLPYFKKVAEAKEETEEYKENKKKAEEALKKIKELFEKN:DSKIEEFKKEIKSLPVEEALKKAIEKAEELKKQGKNEAYKILLAALEVLE	1.217930206896884	0.9099149427863001	83.81376647949219	0.6400212049484253	5.96528959274292	7.740346431732178	2.715489387512207
heterodimer-50-nr2-run1_result_111	0	PAPLLIELAFVPADGSPGVPVEVHRLDASLPPEELRARIAALLDELEASL:MHDLRGVVLRLLISGPDLSLAEELLAAGLDAARVEFRQVAPDVWELTLEF	2.0756567010979157	0.7904884879562569	68.79644012451172	0.5641040802001953	8.731117248535156	10.446159362792969	3.3060576915740967
heterodimer-50-nr2-run1_result_111	1	MKKQLIRLAFVPADGSPGVPVEVVEIDASLPEEEIKARIRALLEEKQAAL:MYDLRGVVLVLELSGDDLSLFDWLLESGLAAERVEREQVAPDVWRFTLTF	1.6155959156772655	0.8845019727672526	77.30215454101562	0.6631561517715454	6.73746395111084	7.738021373748779	1.7639555931091309
heterodimer-50-nr2-run1_result_111	2	EEKQIIKISFKPADGSPGVPEEVITLDSSLPEEELKKKIEEILKEKEASL:KYDLKGVILEILISGKDLSIAEWIKESGLDAEEIKFEKVSENTYKFTFKF	1.874464718420629	0.8384857605930914	79.6254653930664	0.6697127223014832	6.684074878692627	7.502133846282959	1.2674201726913452
heterodimer-50-nr2-run1_result_111	3	EEKIIIELSFIPADGSPGVPEDVITIDSSLPEEEIRERIEKILEEKQAAL:MYDLRGVVLELLISGEDLSIAEWLLESGLEAEEVKFEKVEENVYKLTLRF	1.4760344189949715	0.9168535382659974	77.89761352539062	0.6409705877304077	6.971810817718506	7.946622371673584	1.6160955429077148
heterodimer-50-nr2-run1_result_111	4	PEPQLIKLAFIPSDGSPGVPVKVITISSSLPEEEIKKKIEEILKEKQESL:KYDLKGVTLVLDISGPDLSLADYLLESGLDAEKVEFEQVAPDVYRLTITF	1.9894229490658695	0.8491882490839289	67.50248718261719	0.5436466336250305	9.486618041992188	11.417606353759766	3.394078016281128
heterodimer-50-nr2-run1_result_111	5	MEEIKIKLSFIPADGSEGVPKKVIEIDSSLPEEEIKKKIEEILQEKEESL:MYDLKGVIIELLISGEDLSIADWLLEKGLKAEKVTFEQVSENVYKLTIEF	2.2943062873052407	0.7981110051008835	70.5005874633789	0.5611608028411865	8.839938163757324	10.367321014404297	2.6746325492858887
heterodimer-50-nr2-run1_result_111	6	MEKKIIEISFIPSDGSSGIPKNVITIDSSLPEEEIKKKIEEILKKKEEEL:MYDFSGVIIEVLLSGEDLSIFDYLLNSGLNAKKVTFEKVKENVYKFTIEF	1.67859468254396	0.8838403576353158	78.15008544921875	0.6678808927536011	6.934256076812744	7.83349084854126	1.082346796989441
heterodimer-50-nr2-run1_result_111	7	PERQLIEIAFIPEDGSPGVPVEVHVLDASLPEEELRARIEALLQELEESL:MYDLTGKTLVVLLSGEDLSLFDWLLESGLKAKEVKYEQVAPDVHRLTITF	1.6403218022796853	0.8767149875231846	80.41658782958984	0.6901975870132446	6.453101634979248	7.3369269371032715	1.5332789421081543
heterodimer-50-nr2-run1_result_111	8	EEKKLIKISFIPSDGSPGIPEEVVEIDSSLPEEEIKEKIDELLKEKQESL:MYDLKGVTLVVELSGDDLSLFEYLLKSGLKAEKVEFEQVSPNVYKLTITF	1.8115717626106957	0.8703868566857927	81.99508666992188	0.6923172473907471	6.27209997177124	7.085245609283447	1.212127923965454
heterodimer-50-nr2-run1_result_111	9	MKPQIIEISFIPEDGSPGVKEEVITLSASKPEEELRKEIEKILEEKEKSL:MYDLSGVKLVVKLSGDDLSLFDWLLEKGLKAKEVKFEKEKPDVYRLTLTF	1.4761835759225246	0.8996799140005382	78.80525207519531	0.6528913378715515	7.071197509765625	7.910998821258545	1.2755494117736816
heterodimer-50-nr2-run1_result_112	0	MSPEEALGKLVEEIIKFLEEKLNEKVVGPLEIEEIPDEYVLITYYFKKEP:KLDVEKIKKELVEKFKLPLLKEEDIVLEGEEEIVLKLRIPPEEIEIIAER	1.1858302318048168	0.9184059467786051	81.66271209716797	0.6493686437606812	6.20624303817749	6.833499431610107	1.2294797897338867
heterodimer-50-nr2-run1_result_112	1	MTEEEALGELIKKVIDFLSEILKKKAVGPLKIEEIPDEYTLITYLFKEAE:KLNVEEIRKKLVEKFQLKYLKPEDIILEGEDEIVLKLRLKPEEIKEIAKR	1.6995423342025926	0.8423017110694636	81.26551055908203	0.6396426558494568	6.315113067626953	7.057523727416992	1.4007437229156494
heterodimer-50-nr2-run1_result_112	2	KTPEEALGELIEEVIKFLSEELNEEAVGELEIEEIPDEYVLITFRFKKKP:PLDVEALRKKLVEKFQLKYLKPEDIVLEGEDEIILKLRLKPEEIKEIAER	1.5501534506122416	0.8645309053258754	74.67872619628906	0.6020148992538452	7.112682819366455	7.855452537536621	1.6952383518218994
heterodimer-50-nr2-run1_result_112	3	MTEEEALGKLIEEIIKFLEEVLKKKAVGKLEIKEIEDEYIEVTYYFKEYP:KLDVEELKKKLVEKFKLPYLKPEDIILEGEDEIVLKLKIRKEEIKEIAKR	1.1197908378698582	0.9234071433119526	78.6855239868164	0.6305967569351196	6.932403087615967	7.630218505859375	1.1597572565078735
heterodimer-50-nr2-run1_result_112	4	MSEEEALGELIEEIIKFLEEILEQKVVGKLEIEEIEDEYILITYYFEKAP:KLDVEEIRKKLVEKFKLPYLKPEDIVLEGEDKIVLKLRIKPEEIELIAKR	2.1136609688993415	0.8011280279449906	76.02055358886719	0.6126120090484619	7.072535037994385	7.835275173187256	1.6022599935531616
heterodimer-50-nr2-run1_result_112	5	MSEEEALGKLIKEVIEFLEEILKKKAVGKLTIEEIPDEYVLITYEFKEEE:MLDVEKIRKELVEKFKLKYLKPEDIELEGEEKIILKLRLHPEEIKEIAER	1.7045392793181102	0.8488333469892908	78.15373229980469	0.6352336406707764	6.776520252227783	7.515116214752197	1.7677044868469238
heterodimer-50-nr2-run1_result_112	6	MSEEEALGKFVDEIIKFLSEKLKEKAIGPLEIKEIPDEFVEITFTFKKAP:KLDVEALRKELVKKFKVKYLKEEDIVLEGEDEIVLKIRLRPEAIKELAER	1.9026895333156797	0.8266692041498673	78.09538269042969	0.6266012191772461	7.057309150695801	7.844438552856445	1.1332294940948486
heterodimer-50-nr2-run1_result_112	7	KTPEEALGELIEEIIEFLSEKLEKKAVGPLEIREIPDEFVEVTYYFEEEP:ELDVEALKKELVEHFKLPLLKEEDIVLEGEDKVVLRLRLKPEEIELIAER	2.1483933827520083	0.8203077723995028	78.5236587524414	0.6531740427017212	6.549849033355713	7.305619239807129	1.638343095779419
heterodimer-50-nr2-run1_result_112	8	KSEEEALGEFVKEVIKFLEEELKEKAVGPLEIEEIPDEYVLIKYKFKKKP:KLDVEALRKKLVEKFKVPYLKEEDIKLEGEEEIVLEIRLKPEAIEELAKK	1.2336654352655592	0.9185627981202492	84.07345581054688	0.6717238426208496	5.718759059906006	6.295921802520752	1.130391001701355
heterodimer-50-nr2-run1_result_112	9	MSPEEALGKLIKEVIAFLEKVLNKKAVGELKIEEIPDEYILITYEFKPAP:KLDVEKLKKELVEKFKLPLLKEEDIVIEGEDKVVLKLRLKPEEIELIAKR	0.9571453424126007	0.9393860657790308	76.52306365966797	0.6004094481468201	7.127164840698242	7.876255035400391	1.390260100364685
heterodimer-50-nr2-run1_result_113	0	ARELLARPEALPEDWAAVELELIDPEDPDRVLRRLLLLVMDGEVLLDLEP:AALPLPPFRIRRIEVTPAALERLLPVLSPAELEELARAAAGAPDAVFELP	5.279366527808977	0.6405720069308269	65.06237030029297	0.5276297330856323	10.293159484863281	12.377324104309082	1.6358472108840942
heterodimer-50-nr2-run1_result_113	1	VRELLARPEELPEDFAYIEYEVIDPEDPERVLRRLLLLIEDGRVHLELEP:APLPEPPVRIRKILYTPAALEKLLPVLSPEMRAQLARAAAGDPDAEFELV	3.458157690296392	0.663866755506668	74.9902572631836	0.5991368293762207	7.871045112609863	9.05838680267334	1.3100552558898926
heterodimer-50-nr2-run1_result_113	2	VRELLARPEELPENWLYIEYEVIDPEDPERVVRRVRLLIMDGEVLLELEP:AALPEPPIRILEVQYTPAALEELEKVASPAFLAELERARAGDPRAKFTRV	2.0176479645848118	0.8723154573582309	85.71519470214844	0.7558807134628296	5.216805934906006	5.898218631744385	1.0276029109954834
heterodimer-50-nr2-run1_result_113	3	ARELLARPEALPENWAAIEYDLIDPEDPDRVLRRLLLLIADGELHLELEP:AALPELPIRIRRVLLTPAALEELLPVLSPALLEQLARAAAGHPDATYELV	1.9218503249688847	0.824200509211255	66.9665298461914	0.5645809173583984	9.500181198120117	11.040574073791504	1.2122513055801392
heterodimer-50-nr2-run1_result_113	4	VSELLARPEELPENFAYIEYVLIDPEDPEKVIKEVRLLIMDGEVHLELKP:LPIPEIPFEIKEIKYTKEAKEKLLPIVSPEFKEQLERAEAGHPDVKYEEI	2.0394592647230327	0.8807831014766634	81.21205139160156	0.667006254196167	6.734573841094971	7.8163347244262695	1.194410800933838
heterodimer-50-nr2-run1_result_113	5	ARELLARPEELPEDFAVVEVDLIDPEDPDRVLRRLILLYADGELILDLEP:LPLPEVPFRIRRLLYTPAAEERLWPVLTPEERAELERLRAGDPDAVYERV	5.542436220393308	0.6956785297788085	65.422607421875	0.5209370851516724	10.25339126586914	12.24007797241211	1.1744384765625
heterodimer-50-nr2-run1_result_113	6	ARELLARPEELPERWLYVEYDIIDPADPERVLRRVLLLLADGELLLDLEP:LPLPEPPFRIRRVEYTPAALEEVLPVLSPAERAELARAAAGAPDATYREV	2.5229981582068692	0.8003399742791106	80.08242797851562	0.709439218044281	6.408271789550781	7.287320613861084	0.9829844832420349
heterodimer-50-nr2-run1_result_113	7	VRELLERPEELPEDFAYIEYELIDPEDPEKVLKRVLLLIMDGEVHLELEP:LPLPPIPFRIKRFEETEAARERLLPVLSEEEREQLERLRAGDPDAEYVEV	5.43346456871452	0.6220659690344451	67.67095947265625	0.5190545320510864	9.839070320129395	11.952249526977539	1.6066899299621582
heterodimer-50-nr2-run1_result_113	8	ARELLARPEDLPEDWAYIEYELIDPEDPERVLRRLLLLIADGELHLDIEP:APLPELPIRIRRIEYTEAALERLLPVLSPRMLEELRRAEAGAPDAVFERV	1.911398336513475	0.8619934477239183	88.0167007446289	0.7643464803695679	4.749318599700928	5.3454766273498535	1.0076216459274292
heterodimer-50-nr2-run1_result_113	9	ARELLARPEDLPEDFAYMVYEIIDPEDPEKVVRTLTLLIMDGELLLDIDP:APLPLPPFKIKEIRYTPAAREKLLPVLSEEEKKQLEKAIAGDPDATFEEV	5.458710818849883	0.6432223665073186	71.67806243896484	0.5787498950958252	9.65599536895752	11.673103332519531	1.115020751953125
heterodimer-50-nr2-run1_result_114	0	MRPALLRRLRELAREALGGTSEEARRRLREALELLRREGEEAAAAFLDVE:AAAAEVPAEAARLLEDLERGVEAGVFDRELLEELRALLAEELAAQAAAAA	0.8721529570352928	0.951451744757881	87.62651062011719	0.7415714263916016	4.534127235412598	5.585394859313965	1.7598121166229248
heterodimer-50-nr2-run1_result_114	1	MPVATLERLLALAEEANGGTSEAAVARFREALELLEREGVEAAAAFLDAE:AAAEAPAAAAARLLAALEEGVERGVFTEEELARLRALLEAELAAAAAAAA	1.5235515316746233	0.9437951530510518	90.94190979003906	0.8007438778877258	3.6341326236724854	4.220605850219727	1.2258434295654297
heterodimer-50-nr2-run1_result_114	2	MDPALLERLRALAEEALGGTSEAAVARLREALAILEREGEEAAAAYLDAE:AAAEEVPRAAEALLAAVEAGVEAGIFDEALLERLRELLERELARQREEAE	1.6929416874245473	0.9322190718665676	88.55884552001953	0.7496962547302246	4.494207382202148	5.358525276184082	1.5755925178527832
heterodimer-50-nr2-run1_result_114	3	MSPALLERLRELAREALGGRSEAAVARLREALALLEREGEAAAAAFLNVE:AAAAAVPAAAAALLEELRAGVAAGVFDEELLARLEALLAEALAAAAAAAA	1.1901836532977839	0.9208081079937065	88.20364379882812	0.7543781995773315	4.103387355804443	4.944851875305176	1.4336860179901123
heterodimer-50-nr2-run1_result_114	4	MDPALLERLLALAREALGGTSPAAVARLREALRLLEEEGEEAAAAFLDTA:AAAEAVAAAAAELLAALEEGVARGIFDEELLARLRERLAAALAAQAAEAA	2.1786087834338317	0.841432054830531	88.09500122070312	0.7447620630264282	4.233635902404785	5.250613689422607	1.805941104888916
heterodimer-50-nr2-run1_result_114	5	MSPALLRRLKELAERALGGTSEEARRRLREALEILEREGEEAAAEYLDVE:EAAAEVRREAEELLAVLREGVEKGIFSEEELERLEALLRERLAAQEAAAA	0.8375475206955539	0.9528979224285282	88.13197326660156	0.7441511154174805	4.372208118438721	5.3011932373046875	1.5983355045318604
heterodimer-50-nr2-run1_result_114	6	MSPALLERLRALAEEAVGGTSEAAVERLREALRLLEEEGEEAAAAFLDAE:AAAAAVPEAAERLLAVLREGVERGIFDEELLARLEALLAERLAAAAAAAA	1.6393100632585669	0.9335038341577498	86.9882583618164	0.735088586807251	4.54079008102417	5.4824113845825195	1.5599558353424072
heterodimer-50-nr2-run1_result_114	7	MPVALLERLRALAEEALGGTSEAARARLREALAILEREGVEAAAAYLDAE:SEEERRPEAAAALLEAVERGVEAGVFTEEELERLRRLLEEELARERAERE	1.579877952159297	0.930181290501789	89.60149383544922	0.7782736420631409	4.151655197143555	4.882723331451416	1.2833442687988281
heterodimer-50-nr2-run1_result_114	8	MDPALLRRLRALAEEANGGRSEAAVARLREALELLRTEGEEAAAAYLDAE:AAAEEVPRAAEELLAVLERGVERGIFDEELLEELRELLEAELAAQAEAAA	1.753522854404763	0.9241673602639193	88.25003814697266	0.7478572130203247	4.476217746734619	5.42451286315918	1.4847551584243774
heterodimer-50-nr2-run1_result_114	9	MSPALLERLLALARQALGGTDPAAVERLREALATLEREGEAAAAALLNAE:AAAAAPAAAAAALLAELEAGVAAGVFTREELERLRALLAERLAAAAAAAA	1.7659182893890146	0.9024305880194476	81.34275817871094	0.6604652404785156	5.910959243774414	7.580758094787598	2.6352455615997314
heterodimer-50-nr2-run1_result_115	0	GLPLDDLVHEGEVGIDGITVRYRIEIDLAEKTVRVHIEVGGVRVEIVLRP:EEEEEAAAEAAAALAEELAGLRALAAELRAALPALAEAIARALLAARAAA	3.6299600749475687	0.6767251727062761	77.40788269042969	0.5107837319374084	9.853598594665527	13.26164722442627	4.3877058029174805
heterodimer-50-nr2-run1_result_115	1	GHHHHDHRHEGEVGIDGIEVRYTIEIDEEERTVRVLVEVGGVKVELVLRP:EEELERRLRELRERREEEAGLEALRERLEAELPALAEAIARALLAARRAA	3.5121545813355843	0.6914040108691981	72.7096939086914	0.4732069969177246	11.977241516113281	15.036425590515137	4.871397018432617
heterodimer-50-nr2-run1_result_115	2	GHHHHDLRATGTVGIDGITVEYEVEIDLAERTVRVTITVGGRTIELVLRP:SMEEEARRRAAAEAAATLAGLRALAAAVRAALPALARAIAEALLAARRAA	3.8273500900322768	0.7077334748080192	79.02992248535156	0.5664314031600952	9.08864688873291	11.869534492492676	3.41582989692688
heterodimer-50-nr2-run1_result_115	3	GLPLEDLEHEGEVGLDGITVRFRIRIDLEARTVILEVEVGGERVEVVLRP:EEEAAAAAAAAEAAAAALAGLRALAARLRAEMPARAEALARALLAERAAA	16.4245180684495	0.20682138949344722	75.1174545288086	0.3899141848087311	15.456480979919434	23.612218856811523	14.341659545898438
heterodimer-50-nr2-run1_result_115	4	GLMLDRLVAEGEVGLDGIEVRYRIEIDLAARTVRVTVEVGGRRLELVLRP:EELAEALAAAAAAAAEALAGLLALADELEARLPALARALAEALLAARRAA	2.999070612157745	0.7499365752980359	76.77314758300781	0.4783055782318115	11.358635902404785	16.537952423095703	5.488234519958496
heterodimer-50-nr2-run1_result_115	5	GLPLDDLVAEGRVGLDGIEVRYRLRLDLARRTVRLELEVGGVRVEVVLEP:AEAEALLAAAAAAAAEALAGLRALRAALERLLPLLAEAIARALRAARAAA	4.81714226355962	0.5644236731664732	81.18273162841797	0.5392123460769653	8.710088729858398	12.156269073486328	4.60290002822876
heterodimer-50-nr2-run1_result_115	6	GLPLDDLVSEGEVGLEGIEVRYKIEIDLEERTVKLTIEVGGERVELVFKP:EEELEKLRRALEERRRELEGLLALRRRLEEEVPALARRLAEELLAARRAA	2.3760836971918025	0.8183046686867846	79.02233123779297	0.5602279305458069	9.143204689025879	11.388080596923828	2.8420143127441406
heterodimer-50-nr2-run1_result_115	7	GLPLDDLVSEGEVGIDGIEVKYRIEINLEEKTVKVTIEIGGETIEIVLKP:MEELEAALKALEEALKTLAGLREVHAKLKEELPAVAEAIAEALRAAAAAA	17.28202135812046	0.16013046931597985	68.35717010498047	0.3901253342628479	17.189558029174805	25.40133285522461	16.393281936645508
heterodimer-50-nr2-run1_result_115	8	GLPLDELEARGEVGLEGIRVRFRIRLDLEARTVRLEVEVGGLRVEVVLAP:AEELAALAAALAAAAAELAGLLAVARRLRELAPALARAVAEALLAARRAA	4.9295607731976805	0.5262931987632156	82.03609466552734	0.6094677448272705	7.849018573760986	9.788592338562012	2.2151012420654297
heterodimer-50-nr2-run1_result_115	9	GLALDDLLARGRVGLDGITVEYEIRLDLAERTVRVLVTVGGERRELVLRP:SAEEPLAQAAAAAAAAALAGLRAEAARLRAELPALAEALAAAALAARAAA	18.176020266327402	0.1439493342850181	82.45638275146484	0.37815234065055847	16.354312896728516	26.4276065826416	19.188640594482422
heterodimer-50-nr2-run1_result_116	0	MEELEKFLEELYKESKPYFSSEEEFEKFVEALFEFLKESNLVPAFKEAFK:LLEKHMPKLLKFPKESIIFAFKKILEALGKDISEEEIGEILKEFEEKYYK	3.3023929188285654	0.6652864793486793	84.92784881591797	0.7492189407348633	5.05936861038208	5.953645706176758	1.2431995868682861
heterodimer-50-nr2-run1_result_116	1	MEKMEEFEKEFREEAKPYFKSEEEYEEAYEAILEFIKETNSIPAFKDYFK:MLEKYMPKLLKFPKEAIKFFLKKLLEFKGENISEEELGKLLKEFDEKYFK	12.070562748613622	0.3961075200402621	57.84519577026367	0.41172850131988525	12.04887866973877	16.638994216918945	7.166385173797607
heterodimer-50-nr2-run1_result_116	2	MKFYEEFKEKFREEAKPDLKSEEEFEKFLKAFEEFLKATNSVPAFKDVFK:ELEKYLPELLKFPKKSVEFMLKELLKAQGKDISEEEIGKILKEFNEKYYK	3.543510515939905	0.6306759617132335	76.5199203491211	0.6645565032958984	7.0368523597717285	8.132620811462402	1.4681566953659058
heterodimer-50-nr2-run1_result_116	3	SEELEKFREEFREVAKPYFKSEEEYEKAFEAIMEFLKESNLVPAFKEAFK:LLEKHMPKLLKFPKESIYFFFKELLKWLGKDYSEEEIGELFKEFDEKYFK	3.092228916944413	0.66890598882349	70.53524780273438	0.61029452085495	7.856809139251709	9.537546157836914	2.7073631286621094
heterodimer-50-nr2-run1_result_116	4	MKEFEEFKKKFYEKAKPYFESEEEYEKALEAFLEFLKATNSVPKFKDYFK:MLEKYMPELLKFPKEAIKFMFEELLKAKGKNYSEEEIGKLFKEFEEKYYK	5.396959646961487	0.5627787241327481	71.03543853759766	0.5695968270301819	8.124140739440918	9.512911796569824	2.7757668495178223
heterodimer-50-nr2-run1_result_116	5	MEKYEKFKAEFREHAKPYFSSEEEYEKALEALEKFIKETNSIPAFKDVFK:MLEKHMPELLKWPKEAIEFALKKLLEFKGKNISEEEIGEFLKEFNEKYFK	13.205946794340509	0.19816006797053545	61.64420700073242	0.4595792591571808	11.238699913024902	14.667661666870117	6.499520301818848
heterodimer-50-nr2-run1_result_116	6	MEKYEKDIEELRKASLPYFKSEEEFNEFLEAMKEFLKKNNKVPAYKEYFK:SLEEAMPKLLKAPKESIEFFFKKLLKDLGKDFSEEEIGKLLKEFNEKYFK	6.29027402497572	0.4279342319045815	63.20491027832031	0.5274372100830078	10.089530944824219	11.954582214355469	3.9118905067443848
heterodimer-50-nr2-run1_result_116	7	MEWLEKFEEELREASLPYFESEEEFEKFLEAVYEFLKATNSIPEFKEAFK:ELEKYMPELLKFPKESIKFVLKRIAEAKGKDISPEELGEFFAAFDEKYYA	1.0453163440934243	0.9305395971572011	82.10456848144531	0.6980171203613281	5.995428085327148	7.05604887008667	1.37160325050354
heterodimer-50-nr2-run1_result_116	8	MAELEAFLAALREAAAPYFASEEEFEAFVAALLEFIRASDLVPAFRDAFA:LLERHLPALLQAPRPAVLFAFRELLRALGRDFSEEEIGALEAAFLEKYFA	4.908667267411263	0.5008970327805445	66.48779296875	0.5332106351852417	8.93397045135498	11.059747695922852	3.9981651306152344
heterodimer-50-nr2-run1_result_116	9	MEELEKFKEEFREVAKPYFESEEELEKAYEAFMKFVRETNEIPAFKEALK:KLEKYMPELLKFPKPVIKFMFRKLLEFKGEDISEEEIGELFKEFDEKYFK	1.4311752525624792	0.8889511232486094	75.21257781982422	0.6270184516906738	7.4783406257629395	8.940535545349121	1.7615926265716553
heterodimer-50-nr2-run1_result_117	0	AAPPVLDLETYRDDPDLEPVPVRQRTWLLTADGTVLAEEEAEGEAYVRRP:AAAERAALEALAAALAAEAFPGREVELTIELVRAEGDRRVYRATATAYEP	4.259401076069125	0.8322845737731693	81.3062515258789	0.6606659889221191	8.639512062072754	10.21627426147461	1.0248310565948486
heterodimer-50-nr2-run1_result_117	1	MEPVEWDLETYKDNPDYEWVPVKQKTWLITKEGEILEELESEGYAYRKKP:EEEEEKKIEELAKKLAEEEFPGKEYELKIEVVEKKGDEVIYRATATYYEP	3.922191645245374	0.7710062241383149	80.4107666015625	0.6067618131637573	9.648077011108398	11.392058372497559	1.314448595046997
heterodimer-50-nr2-run1_result_117	2	AEPPVIDRERYLDDPDYKPVPARLLTRLMTADGEVLETLEAEGVVYVKEP:EAATLAALEAAARAAAEAAFPGREYELRIEVVEREGDRVVYRATALVLEP	2.3365360763709595	0.8496399082768389	85.77888488769531	0.7215573787689209	6.917057514190674	8.12855052947998	0.9201874732971191
heterodimer-50-nr2-run1_result_117	3	EEPPVIPLEEYLDDPDYEPVPVRQLTRLLTADGEVLRTLEAEGVAYRRRP:AAAERARLEALARAAAEAAFPGQEYELRIEVVRREGDRVIYRATATVYLP	4.53187150045315	0.7594583996356817	85.74974060058594	0.7091315984725952	7.601559162139893	8.955718040466309	0.9334280490875244
heterodimer-50-nr2-run1_result_117	4	AEPPVWPEERYKDDPDYVKVPVTELTLLMRADGTELARLLSEGERYVKRP:MAEVEARLRAAARAAAEAAFPGREYELRIEVVERRGDEVIYRATATVYHP	4.565793630793495	0.7726254397778467	85.04817199707031	0.6905189752578735	7.563737392425537	8.892927169799805	0.9824851155281067
heterodimer-50-nr2-run1_result_117	5	EEPPVIDLEKYLDDPDYELVPVELLTWLMTADGEILKTLRAEGYAYVKKP:EEETLERIRRKAEELAREAFPGKEYELEIEVVEREGDRVVYRATATVYHP	2.0128614650059693	0.8712208057824979	83.5414810180664	0.6827414035797119	7.819946765899658	9.355257034301758	1.0732139348983765
heterodimer-50-nr2-run1_result_117	6	AAPPVLDLARYLDDPDYVPVPVDLLTLLLEADGRELARLEARGVAYVRRP:DAAVRERLRRLAEEAAAAAFPGREYELRIEVVRREGDRVVYRATATVLHP	2.072892503777359	0.8328696081526925	82.93990325927734	0.6874052882194519	7.455904483795166	9.091009140014648	1.1328778266906738
heterodimer-50-nr2-run1_result_117	7	AEPPVWPLEEYPDDPDLVPVPVEQLTRLLTADGTVLEELLAEGEAYVRRP:MAAVEAALRALAEAAAAERFPGREYELEIEVVRREGDRVVYRATATVYHP	15.782558363550908	0.12391809731272536	71.56974792480469	0.4189463257789612	16.66777992248535	25.714786529541016	17.38718032836914
heterodimer-50-nr2-run1_result_117	8	PAPPRWDLERYRDDPDYVPVPVEELTRLMRADGEVLATLRARGERYVPVP:AEAVEAALRAAAEAAAAEAFPGQEYELEIEVVERRGDEVVYRATATVLHP	14.275690349040458	0.13191749001074815	75.28714752197266	0.4252623915672302	16.639493942260742	26.508594512939453	19.526296615600586
heterodimer-50-nr2-run1_result_117	9	EAPPVWPLERYPDDPDLVPVPVEELTLLMRADGEVLEELRAEGERYVRRP:EEAVERRLRERAEAAARRAFPGREYELRIEVVERRGEEVVYRATATVLHP	4.9774318534352	0.7409108537562108	81.53855895996094	0.6494407653808594	8.751858711242676	10.624261856079102	1.0190601348876953
heterodimer-50-nr2-run1_result_118	0	MLEEYKKTILIPEEENPDLSKIEFELKDDELILKFKDDPNNKKEYKVGKL:SFKGELPIEKEIYIEEKDELYKIKLKISYDEEKKAYKFEIEVKKYKGVKK	3.6582588404726186	0.7260297085128288	81.0855484008789	0.6557655334472656	7.569824695587158	8.379152297973633	1.1678426265716553
heterodimer-50-nr2-run1_result_118	1	EIKNYNSTIYIPESLNPNWNNLQFTLENDELILKFADDPNNKLEFKVGKL:SFNGNLNINTIIYDKEKDEVYKINLNISYDEEKKAYKLNINVTIYKGVKP	2.1125375527579644	0.857791957847305	82.08318328857422	0.7064378261566162	6.235265254974365	7.003190040588379	0.867340087890625
heterodimer-50-nr2-run1_result_118	2	EIKEYEKEVLIPKSLNLNWENLEIELKDNTLILKAKNYPDQNYEYELGKL:EIEGELDLKKIIYDEEKNKVIEIELKMKYDEEKDAYLLKIKATIKEGVKP	2.2543723060677396	0.8447863899852237	78.47293090820312	0.6284728050231934	7.653543472290039	8.647209167480469	1.2731696367263794
heterodimer-50-nr2-run1_result_118	3	MIKKYKKKIYIPESENPDLSNIEFELKDDELILKFKDNPDNKLEYKVGKL:PLEGNLNKNIIIYDEKKNTVYNINLKIKYNKEKKAYEFDINVTKYEGVKP	1.872493625345827	0.8750863167213672	81.26954650878906	0.6938029527664185	6.855307579040527	7.606984615325928	1.0925953388214111
heterodimer-50-nr2-run1_result_118	4	MLKEYESKIEIPISENPDLSDIKFELKDDELILKFADKPDNKLEYKVGKL:KKLGLIPKKVEIYDEEKNTLYKIELKISYDEEKNSYVFEIKVKKYEGVKK	1.4479040628205229	0.901035083862397	80.16322326660156	0.6546072959899902	7.473118782043457	8.28515338897705	1.2283341884613037
heterodimer-50-nr2-run1_result_118	5	EIKKYEKTILIPAEENPNFKDIEFELKDNELILKFKDDPNNKLEYLVGKL:EFEGKLDLEKIIYDEENDEVYKIKLSVKYVEEKNAYEFKIDVTITKGVKP	2.1167466633790273	0.8761405440571152	81.50416564941406	0.6724777221679688	6.909884929656982	7.660975456237793	1.1034026145935059
heterodimer-50-nr2-run1_result_118	6	MIKEYESTIEIPASEKPPLEDIEFEIKNDELILKFKDYPDIKLEYKVGKL:ELLGKLNKKKIFYDEEKDKVYLIDLDISYDPEKNAYVFNIKVTIYEGVKP	1.9710323900368167	0.8486221571503257	76.73399353027344	0.6446292400360107	7.977817058563232	8.850932121276855	1.2513716220855713
heterodimer-50-nr2-run1_result_118	7	EIKTFESTILIPKSLNPNLENIKFELKDDKLILKFANDPNINYSFEVGKL:SLKGLLPKKVEIYLPEKNKLIKIDLEISYNEEKNAYEFKINVTILEGVSP	1.7731355614599755	0.8726364970302107	81.35327911376953	0.7126182317733765	6.704953193664551	7.454953670501709	0.9306193590164185
heterodimer-50-nr2-run1_result_118	8	MKKEFEKTIEIPEELNPNWEDIEFELENDELILKFKDYPDQKYEFKVGKL:KLEGELSIKKIFYIEEKDKVIEIELKISYNEEKKSYEFKIKATIYEGVKP	2.3240275608329077	0.8263584758222116	80.8520278930664	0.6596643328666687	7.04158353805542	7.854442596435547	1.2135491371154785
heterodimer-50-nr2-run1_result_118	9	EIKKFKSTIYIPESENPNLKDIEIELKDNELILKFKPKPDNKLEYKIGKL:KKLGELPLKKKIYLEEKNEVIEIDLKIEYDEEKNAYKFEINATIYKGVKK	2.288378720592954	0.8691416027438986	78.40705108642578	0.6278501749038696	7.935047626495361	8.814117431640625	1.0088305473327637
heterodimer-50-nr2-run1_result_119	0	MKKVKAIKITFHLPLKKKTEEKIFLLGEEVNEEEIKKAVEEFFEKLLEEE:MTEEEKLEELVKKLKEYIEKKKKELNEELKKKGGKELIEKVEVELIGVLE	1.0729068862396203	0.9279904583531519	83.70243835449219	0.6535501480102539	6.263553142547607	6.833188056945801	1.1226756572723389
heterodimer-50-nr2-run1_result_119	1	MKKKKAIKITFYLPKENKKEEIIFEIGEEVDEEEIKKKIEEKFEELEKKE:MTEEEKEKELIEKLKEYAEKKLKERNEELKKKGGEELLEKIEIELIGIEE	0.9667110839201304	0.9435227151650074	83.51250457763672	0.6606560945510864	6.3106303215026855	6.891541004180908	1.0903151035308838
heterodimer-50-nr2-run1_result_119	2	MKLTLAIKVTFYLPKEKKKEEIIFKIGEEIDLEKIKEEIEKFFKELLEKE:MTLEEKLEEIKEEILKYAEEKREKLEKELKEKGGEPLLEKIEVEIVGILE	0.8976044327792202	0.9461612220210924	83.38292694091797	0.6516748666763306	6.447596549987793	7.0573410987854	1.140763282775879
heterodimer-50-nr2-run1_result_119	3	MKLVDAIEITFHLPKFKKTEKIIFKIGEEVDKEEIKKKVEEKFEELLKKK:MTEEEKKEQLIKELQEYIEKKAKELKEELKKKGGEELIEKVEVKWVGIEE	1.3373704029995168	0.8888188867080946	78.40065002441406	0.5968999862670898	7.447615623474121	8.278059959411621	1.2934764623641968
heterodimer-50-nr2-run1_result_119	4	MEFKKAIKITFHLPLYNETYEKTFLIGDEVDLEEIKKEIEEFFEELKKKE:MSKEEEEEKIIKEIQEYAEEKRKELNKELKEKGGKELLEKIEVELVGIYE	0.9598475116743214	0.9400529385475579	83.52202606201172	0.654832661151886	6.462392807006836	7.042195796966553	1.131330966949463
heterodimer-50-nr2-run1_result_119	5	MKLVKAIKITFYLPLEKKEETFIFKIGDEIDKEEIKKKFDEFLEKLKEKE:MTKEEELEKLKEELQKYAEEKVAELNKELEEKGGKPLLEKVEVEIIGIYE	0.8049161778897111	0.9564446738115479	82.38298034667969	0.634570300579071	6.55358362197876	7.206822395324707	1.271621584892273
heterodimer-50-nr2-run1_result_119	6	MKLVKAIKITFHLPRFKETKEETFLIGDEIDKEEIEKKFEAFLEELKKLE:MSEEEKLKEIIEELKKYFEEKVKELNEELEKKGGEPLLEKVEVELVGVLE	0.9828870783568331	0.9380561587260324	83.0441665649414	0.6210407018661499	6.398237705230713	7.007728576660156	1.2880678176879883
heterodimer-50-nr2-run1_result_119	7	MKKVLAIKVTFYYPLKNKKEEIIFKIGEEIDLEEIKKKIEEKFEELLKEE:MSLEEQLEEIKKELEEYAKKKREELEKELEKKGGKKLLEKVEVEIIGIEE	1.1313795114822287	0.9237095659168959	83.13958740234375	0.6586349010467529	6.353291988372803	6.917639255523682	1.1015090942382812
heterodimer-50-nr2-run1_result_119	8	MELKLAIKITFHLPLLNKTEEFTFLIGEELDEEEIKRKIEEFFKELEEKE:MSLEEELQAKVEELQKYAEELRKKREEELKAKGGKPLLEKVEVELVGVLV	1.2883658189597744	0.9150755826707979	82.8226089477539	0.6503782272338867	6.615170001983643	7.309540748596191	1.1752269268035889
heterodimer-50-nr2-run1_result_119	9	MEEVKAIKVTFHLPKYKKTEEIVFELGEEVDKEEIEKAIDEKFEELLKKE:MTEEEKLEELVKEIQEYVEKKREELNKELKEKGGEPLIEKVEVELIGILK	1.0466072893530132	0.928541050573961	85.62183380126953	0.6776264309883118	5.69913387298584	6.234729766845703	1.1822152137756348
heterodimer-50-nr2-run1_result_12	0	PLDLSYLEEAEKLLEEFKEKAKTEEEKKLLEELEERLARIRAELPELATP:KPKEELLKEFEGRVNELLDRLLDEAYARAREAGKEELAAAWRAEWEAERK	0.9406074704143554	0.9446403683384631	86.04725646972656	0.6945245265960693	5.197796821594238	5.942050457000732	1.523998737335205
heterodimer-50-nr2-run1_result_12	1	PLDLSYLDEAEELLEEAEEEATTPEERELLERLREELARIREELPKIATP:MPREERLRELEGRFYELLDKFLEQAYERAKEAGKEEEAEKWREEWEERRE	1.2974442784170919	0.9251323353212966	84.57603454589844	0.6827685832977295	5.342983722686768	6.180102348327637	1.5544698238372803
heterodimer-50-nr2-run1_result_12	2	PLDLSHLEAAEALLAEFRALATTPEQRALLAELEARLARLRAELPELATP:MPREALLAAFEGRVDALLDALLDEAYARAVAAGKEERAAAWRAEWERERA	1.1074994048469193	0.9245816961037167	79.7469253540039	0.6317375898361206	6.54055118560791	8.045347213745117	2.8251843452453613
heterodimer-50-nr2-run1_result_12	3	ELDLSYLEEARALLERFEEEATTPEEQELLAEARARLERIEAELPELATP:MPPEERRERFEGELNELLDKLLEQAYERAKEAGKEEEAEKWRKEYEEERK	0.9811600462776112	0.9374375507779428	84.813720703125	0.682287335395813	5.484714984893799	6.278572082519531	1.5203051567077637
heterodimer-50-nr2-run1_result_12	4	PLDLSHLEAAEALLEEFEALATTPEQRALLEELRERLARIRAELPRIATP:MPEEELLARFRGEVDALLDKLLDEAYARARAAGKEAEAAAWRARYEAERS	0.7599533435702253	0.9627250824177274	85.73748779296875	0.7038589715957642	4.8360371589660645	5.604528427124023	1.6375367641448975
heterodimer-50-nr2-run1_result_12	5	PLDLRHLEEAERLLEEAEAEATTPEDRELLAELRAELERLRAELPRLATP:MEPEERRERLRGEVERLLERLLEEAYERARAAGKEEEAERWRAEWEARRR	2.4090070414603804	0.7436004734484282	84.65755462646484	0.6841166615486145	5.375072479248047	6.55293607711792	2.0513906478881836
heterodimer-50-nr2-run1_result_12	6	ELDLSHLKAAEELLEEFEEEATTEEQQELLEEARERLERIRAELPELATP:MPEEELLERFEGEVDELLDKLLEQAYERAKAAGKEKKAEEWMERYRKERE	1.0235696740466502	0.9335396527876321	79.46329498291016	0.6018936634063721	7.131646633148193	8.877779006958008	2.6080751419067383
heterodimer-50-nr2-run1_result_12	7	PLDLSPLREARALLAEFEARATTPEERALLAEARARLARLEAEFPTLATP:MEREERLAAFEGRVDELLDRLLAEAYARAKEAGKEELAAKWWAEWQAERE	2.4609650444249036	0.8493105178320306	77.3049087524414	0.6091245412826538	7.4593505859375	9.343722343444824	2.578256845474243
heterodimer-50-nr2-run1_result_12	8	PLDLSHLEAARALLEEFEALATTPEEQELLAEARARLERIEAEFPELATP:MPREERLAAFRGEVDALLDRLLAEAYERAKAAGKEERAAAWLAEWERERA	2.519482802559461	0.7959437778885117	81.82615661621094	0.6698408126831055	6.009491443634033	7.093311309814453	2.120060443878174
heterodimer-50-nr2-run1_result_12	9	ALDLSPLEAAEALLERFEAEAETPEEQALLAELRARLAEIRARLPELATP:MPREERLARLRGEVEELLDALLDDAYARARAAGKEAAADAWRAEWEARRA	2.929781236975203	0.8370738534016496	81.0740737915039	0.6583091616630554	6.037109851837158	7.208608150482178	2.545867919921875
heterodimer-50-nr2-run1_result_120	0	MSDLFTLKDLKITFFPNDNTLLIDATFEYEPAPGLTVTIDLTLLIQYNPE:SNVTVSSVGFDVTITPDTITATLTLDFNWNIPNLNINAGLTVTVTYKPVK	7.333802332281415	0.32549240838762744	57.00276184082031	0.476370632648468	12.854777336120605	17.514894485473633	6.774404525756836
heterodimer-50-nr2-run1_result_120	1	LADLLELVSLDLTIKPDANTLELNATFRAEPAPGLTVTITLNLTLKYDPS:SNVTLKSVGLTVTVTPDLVTVTATAEFHWDIPNLDIDAGLTVTVEVTPVK	7.488489954063847	0.24906963400009274	50.54719924926758	0.39920443296432495	12.420700073242188	14.084000587463379	2.753312349319458
heterodimer-50-nr2-run1_result_120	2	MADLFELKSFDLTFFPNKNTLVAKATFVAEPAPGLTIEIDLTLTLTYSFD:ANVEVSSVGLTLDVTPDLITLTAKLDFKANIPNLTIDAGLTVTVKYKPVK	3.423882510791019	0.5882848735020945	90.51347351074219	0.7582461833953857	4.978302955627441	5.569826602935791	0.8775386810302734
heterodimer-50-nr2-run1_result_120	3	MSSLFELVSFDLTIADDDNTLTLNATFRYEPAPGVTVIINLTLNLTYDPN:SNVTLASVGLEVKETPDLIEITLTANFNANLPNLNINAGLTVTLLIKPVK	7.432074642322209	0.3016353007840739	60.98602294921875	0.49652835726737976	11.286919593811035	14.280406951904297	3.415001392364502
heterodimer-50-nr2-run1_result_120	4	MADKFTLKSAKLTFFPNDNTLVLDLTFEYTPAPGVTVTIDFTLNITYNSD:SNVTISSVGLDVTITDDLITITAKLDFDINLPNLDINAGLTVTLEIKPVK	7.945609631340714	0.28929690022797816	48.812767028808594	0.40441420674324036	13.342546463012695	16.774181365966797	6.663860321044922
heterodimer-50-nr2-run1_result_120	5	MLDKFTLKDFKVIFFPNDNTLLLNATFEYTPAEGVKLIINLSLLIKYDPN:NNITIKSVGVTLDITDDLITLTATLTFDWNIPNLDITAGLTVTLEIKPVK	6.481004167622199	0.37288928644671315	56.42948913574219	0.4668751358985901	13.18683910369873	18.349435806274414	7.594363212585449
heterodimer-50-nr2-run1_result_120	6	MSSLFTLKSFDLTIAPDNNTLNLNATFVYEPAPGLTLEINLNVNINYNPN:SNITLSSVGFDVTVTPDLITATLSLNFNWNIPNLDINTGLTATLKLTPVK	7.139847013840918	0.36466272061522714	52.77015686035156	0.44445013999938965	13.152701377868652	17.075740814208984	7.051586627960205
heterodimer-50-nr2-run1_result_120	7	LSDLFTLKSFDVTIAPDANTLELNATFLAEPKPGLTVTLDLNLNITYSSA:SNVTLKSVGYKTEVTPDLIIKTLTLDFEWNIPNIKINAGLTVTVETKPEK	5.849965793429448	0.4144679199106023	71.94384002685547	0.6194849014282227	8.86598014831543	10.38090991973877	1.086621642112732
heterodimer-50-nr2-run1_result_120	8	LSSLVTLVSADLTLFPNKNTLVFNATFLAVPAPGKLVIADFTLNIEYSFD:NNITISNVGYKTIKTPTLTVNILTLDFDIDLPNIKINAGFTLTVLELPVK	5.898692722962185	0.4287409391517297	69.37957763671875	0.5416330099105835	8.67275333404541	10.546404838562012	1.498006820678711
heterodimer-50-nr2-run1_result_120	9	MSNLFTLKSFDLTIAPDDNTLTLNATFEYTPAPGLKVTLDLTLNLTYDPN:SNVKLSDVGFKVDITPDLITATLTLTFDIPLPNLDIRAGLTLTIEYKPKK	1.35013646091789	0.9169669175261015	90.2931900024414	0.7678232192993164	5.20611572265625	5.853610515594482	0.8538171052932739
heterodimer-50-nr2-run1_result_121	0	EEEKLLKEAWEKIKELAEAAADTYTSPENNPAIEEAAGYLIKTVDEIMES:MEENIKETAKIALEKVKEYLEEKYKELTEKLEEILKKFAEKAGVDYEELK	1.076385372614078	0.9271849774865472	78.56729125976562	0.6361384987831116	6.585862159729004	8.186203956604004	2.6623218059539795
heterodimer-50-nr2-run1_result_121	1	EKEEKLEEAIAKLRALAEAAADTNTSPDNNPALAEAAGYLKKVIEEIMES:AEANFKATAKAALEEVIKYIKEKYKEMTPELEEILKELAEAAGVSYEELK	1.638725173285221	0.856200897529898	82.47935485839844	0.6704639196395874	5.341585636138916	6.335701942443848	1.8556697368621826
heterodimer-50-nr2-run1_result_121	2	EREERLAAAVARVDALAAAAAATDTSADNNPALAEAAGYLKKVVDEILEA:AAANAAATRRRAIEEVIAYLKEKYKELTPELEELLRELAEAAGVDWEELR	1.377431941763555	0.8903201983890869	79.41185760498047	0.6433989405632019	6.0563578605651855	7.431987762451172	2.4874629974365234
heterodimer-50-nr2-run1_result_121	3	EEEERLEEAIEKARELAEAAKDTYTSPENNPNLEKIAGYLKEVLEEIMEE:MEENIKETMERAIREVKKYAEEKYKELTEELEEFLKKLAEEAGVDYEELK	17.274231728845578	0.1255685235087483	65.67044830322266	0.3413228988647461	15.833759307861328	22.720203399658203	12.765746116638184
heterodimer-50-nr2-run1_result_121	4	EEEEKLEEAIKKMNELAEAAAATATSADNVASTEEMAGYLKKVIEEIMEK:AEAVKKATMKKAIEKVIEYIKEKYKELTPKIEEILKKLAEAAGVNYEDLK	1.437388048931182	0.8821006845881556	80.20703125	0.6878247261047363	5.89056396484375	6.835689544677734	1.9499433040618896
heterodimer-50-nr2-run1_result_121	5	EREELLEEAWEKVRELAEAEAETYTSPENNPALAEAAGYLKEVVEEILER:MEEAIKATAERAIKEVKAYLKEKYKEMTPELEEILRELAERAGVDYEELK	1.1031698819807292	0.9236412394220188	83.27735900878906	0.6962738037109375	5.420882701873779	6.376957893371582	2.009918689727783
heterodimer-50-nr2-run1_result_121	6	EREKKLEEAWKKLEELAKADKDTYTSPENSKSIEEAAGYLIKVLEEIMEK:EEELIKDVAKRALEIVKEYAEEKYKELTEELEEFFKELAEKAGVDYEELK	10.843408332303097	0.19155768875513843	68.7275161743164	0.47906097769737244	9.579901695251465	12.9194917678833	5.262447357177734
heterodimer-50-nr2-run1_result_121	7	EREELLEEAIEKARALAEAAADTYTSPDNNPALDEIAGYLKEVLEELMER:AEENIRETMRRAIEKVREYVEEKYKELTPEIEEFLRRLAEAAGVDYEELK	1.4884721229495022	0.8738979086808065	85.3448257446289	0.721867561340332	4.735853672027588	5.484992504119873	1.660172462463379
heterodimer-50-nr2-run1_result_121	8	EEEKLLDEAIAKLKALAEAAADTNTSPTNNAALDEATGYLIEVLEKLMEK:TEANIKATAEAALKKVIAYIKEKYKEMTPKIEEFLKRLAEAAGVSYEELK	1.5841039759177717	0.8708307487821861	79.67753601074219	0.6631122827529907	6.152253150939941	7.147639274597168	2.0697851181030273
heterodimer-50-nr2-run1_result_121	9	EREKKLEEAVAKAKELAKAAKDTFTSPDNNPSIEEIAGYFKKTVEEILES:EEENIKATMQKAIEIVKKYLEEKYKEMTEELEEILKYLAEQAGIDYEELK	5.514404024033857	0.40766938071798003	74.05528259277344	0.6008370518684387	7.348073959350586	9.048528671264648	2.5420403480529785
heterodimer-50-nr2-run1_result_122	0	MKEEIEEELRELLEKTGKAIFMEVEVEEGEVVEKIKELLAEKKPLGEIEE:MIKEITLEDEEAREELIEKVAEGILAGVGFVDIIEHDNTVYFILVLGDPE	14.459062896770329	0.08919975340734142	50.88282012939453	0.33828872442245483	13.879912376403809	16.238853454589844	5.165225505828857
heterodimer-50-nr2-run1_result_122	1	MREELEERLRRLLEETGRALFMRLNVPPGEVVPLILERLERREPLGDLSL:MIREIRLSDEEAREELIEEVAEGVESGRGFVAIIRRDDTVYFILLEGDVA	7.081366216833089	0.32640626713186227	51.10544967651367	0.401754230260849	13.65719223022461	16.63263511657715	6.692160606384277
heterodimer-50-nr2-run1_result_122	2	MEEELKKKIKELIEKNGKAYFMKLNIEPGEVVEKIKEMLKNKEPIGNLDL:MIEEIKKEDEEKIKKLIDEYAKGVLSGKGIVDIIEENNKTYFILINGDVE	14.468184188660159	0.12240200990762058	54.07870864868164	0.3583919107913971	12.72147274017334	14.708494186401367	3.645932197570801
heterodimer-50-nr2-run1_result_122	3	MEEELKEKIRELIEKSGEAYFMEVNVEPGEVVELLKEKIENKEPIGEIDL:AIEVIKKSEEEKIEELIEKYAEGVLSGKGVVAIIEKDNKVYFILINGDPE	10.750379891490025	0.2881621187337703	50.87202835083008	0.3525278568267822	12.794429779052734	15.248263359069824	6.157857894897461
heterodimer-50-nr2-run1_result_122	4	MREELEKKIEELIEKSGKAYFMEVDIEEGEIVEEIKKKIENKEPIGDISL:MIEEITIEDEEKRKELIEKYAEGVLKGEGIVDIIEKDNKVYFILQKGDVE	14.249982237072302	0.10683190528390173	51.02914810180664	0.3749375343322754	13.453392028808594	15.976167678833008	5.566988468170166
heterodimer-50-nr2-run1_result_122	5	MKKEIEEELRKLIEESGTAYFMKLNIEEGEVVEKIKKLLAEKKPLGELEL:MIEEIKKSDEEKIERLIEEVAEGLLSGKGFVEIIKKDKKVYFIILEGDPE	3.9123252318349615	0.6728976705277286	72.58353424072266	0.5551297664642334	9.184630393981934	10.266669273376465	1.3405287265777588
heterodimer-50-nr2-run1_result_122	6	DKEKIEEEIKKIIEETGKAIFMEVNIPEGEIVEEIEKRIAENKPLGELDL:MIEEITPEDKEKQEELIKKYSEGVLSGKGISAIIKKDKTAYFIFINGDPE	4.771056925477235	0.7256028092550353	61.40926742553711	0.4594440162181854	11.346699714660645	12.705530166625977	1.3875852823257446
heterodimer-50-nr2-run1_result_122	7	MKEEIEEKLRELIEKAGEAYFMELNIDEGPVVEEIKKKLEEKKPLGNLDL:EIKVIKKEDEEEIEELIEKVAEGILSGKGFVAIIEKDNKVYFIYINGDVK	10.178610721494103	0.29247590027399917	47.98601150512695	0.3645244240760803	14.42585277557373	17.238971710205078	6.7649946212768555
heterodimer-50-nr2-run1_result_122	8	MKEEIKEELRKLIEESGEAYFMKLNVEEGEVVEKVKKLLKENKPLGDLSE:MIEVIKKEDEEKIEKLIEEVSEGILSGRGFVDIIKEDKKVYFILIEGDPE	3.500290924980717	0.6686300539124431	72.19261932373047	0.5556833744049072	9.531225204467773	10.648184776306152	1.1697149276733398
heterodimer-50-nr2-run1_result_122	9	EKEEIEEEIKKLIEESGVAYFMELNIKPGEVVEEIKKRLKEKKPIGDLSL:MIKIIRKDEEEKREEVIKKVADGILSGKGFVEIIKENNKVYFIYINGDPE	2.508017282781804	0.7500631580646833	70.41777038574219	0.548473596572876	9.65893268585205	10.78297233581543	1.4048339128494263
heterodimer-50-nr2-run1_result_123	0	SEYGNLFDVLKKLDLDIEITLTITNEENKEATVTSKKWSEELLKEVLAKY:MEILKGKIEIEFEAKLGDLKVKIKLVADELTPEELKAIEEIIKKAEELNK	1.7453606952074256	0.8651664371020152	80.64833068847656	0.6458680033683777	6.912863731384277	7.895266056060791	1.1888206005096436
heterodimer-50-nr2-run1_result_123	1	SEYGSLFDVLEKLDLDIEITLSITTEDNKVATVTSKRWSKEMLKEAEAKA:MEVIKGEQVIEFEAKLGDKKVKITLKAKELTPEEVEAIKEIIEKAEKLNK	5.98308775570952	0.47784700094990135	62.33511734008789	0.4770946502685547	11.265698432922363	13.285231590270996	2.5011208057403564
heterodimer-50-nr2-run1_result_123	2	KEYGSLFDVLKKLDLDIEITLSIKNEDNKVATETSKKWTEELLEKVLKKA:MELLEGVIEITFKAKLGDLEVTITLKAEKLTEEELKAIKEIIERAEKLNK	2.8782852689843854	0.8255868162338825	73.8519058227539	0.5846501588821411	8.745190620422363	10.061755180358887	1.126683235168457
heterodimer-50-nr2-run1_result_123	3	DKYGSLFDEFKKLDLDIKITLSIENEKKEVATVTSEKWTEELLKEVEEKA:MEILEGKIVEEFEAKLGDKKVKITLEAESLTKEELEMIENIKKKAEELNK	1.8497042704892233	0.8801170379985882	79.58493041992188	0.6511293649673462	6.9004998207092285	7.867501258850098	1.0785526037216187
heterodimer-50-nr2-run1_result_123	4	MEYGSLFDELKKLDLKIKITLSITNENNEVATVTSERFSLELLEEALKKA:MEILEGKQVIEFEAKLGDLKVKITLEAEKLTKEEIEAIEKIKEKAEKLNK	1.7169444699229257	0.873878698642379	78.98240661621094	0.6276813745498657	7.235081195831299	8.250347137451172	1.184032917022705
heterodimer-50-nr2-run1_result_123	5	SEYGSLFDVLRELDLDLTITLSITTEDNKVATVTSRRWSLAMLEEVFAKA:MELLEGRIVETFTAKLGDYTVTITLEAERLTPEELAAIEEIKARAAALNE	1.806006694793382	0.8470162268279686	73.34410095214844	0.5934362411499023	8.383535385131836	9.72478199005127	1.2030919790267944
heterodimer-50-nr2-run1_result_123	6	SEYGKLFDVFKKLDKDWTITLSITTEDNKVATVTSKKWTDEMLKEALAKA:MEVLEGKITIEFEAKLGDLKVKITIEAEKLTPEDLKAIEEIKKKAEELNK	1.6313601560361484	0.8666577546204381	80.1463851928711	0.6490355730056763	6.656492233276367	7.737515926361084	1.1346925497055054
heterodimer-50-nr2-run1_result_123	7	EEYGDLFDKLKELDLDLEITLSITNENNEVATVTSKKWSKELLEEALKKA:MEILEGKIVIEFEAKLGDLKVKIKIVADKLTKEELEVIKEIIEKAKKLNE	3.14562283280726	0.797373777599981	77.97154998779297	0.6248092651367188	7.202836513519287	8.270233154296875	1.324415922164917
heterodimer-50-nr2-run1_result_123	8	SEFGDLFDKLKELDLDLEITLTITNEDKKKATVTSKKWSLEMLKEVLEKA:MELLEGKIEITFKAKLGEYEVEIKIVADSLDAKELEMIKEIIEKAKKLNE	3.8261802773807907	0.6558794487380502	65.66197967529297	0.5214722752571106	10.203899383544922	11.626206398010254	1.3651139736175537
heterodimer-50-nr2-run1_result_123	9	SEYGNLFDELKKLDLDFEIELTIKTKDNKEVTVKSKKWSLELLKEALEKA:MEILKGKIEIEFTAKLGDLEVKITIKAEELTPEELKVIENIIEKAKKLNE	1.7946915121201452	0.8643893371066139	73.9936294555664	0.5878039002418518	8.445979118347168	9.786544799804688	1.418119192123413
heterodimer-50-nr2-run1_result_124	0	AAALGALLAESMGAALAALRAGGSVEEIAAAFAPLWRALRALLDALHLHH:LGSRRYDLGEPPLTPAELAALFAALLEGRAPPWLDPALTAAIRAALEAQA	15.518801242835979	0.10640054304765391	71.43080139160156	0.473175048828125	12.99428939819336	19.370420455932617	10.602985382080078
heterodimer-50-nr2-run1_result_124	1	AEALGALAAESMGRARAALAAGGTPEEIAEAFAPLYRALRALLAASRLLE:LGSRRYDLGEPPLTYAEIMERLARLLRGEAEPDLPAELTAEIRALLEERA	15.912235073360952	0.1609497202437632	81.77165222167969	0.4556933343410492	14.911152839660645	24.356199264526367	14.473089218139648
heterodimer-50-nr2-run1_result_124	2	AEALGDLLAASVGAARAALAAGGSVEAIAAAFAPLYRALRALLAALRLAE:LGSRLLDLGEPPLTFAEALAYWEALLRGEAPADMDPALVAAIRAALEAQA	15.476032633300855	0.09858934134431642	79.39830017089844	0.465758353471756	14.715024948120117	23.9445743560791	14.621109008789062
heterodimer-50-nr2-run1_result_124	3	MAELGELLAASVGAARAARAAGGSVEEIAAAFAPLHRRLRALLAASRAWE:LGDRLYDLGEPPLTFAELQAYVDALLRGEAPPDEDPARTAAIRAALEAQA	12.528562689142063	0.12896248172910374	83.68978118896484	0.4537639617919922	14.58326530456543	24.570444107055664	15.009780883789062
heterodimer-50-nr2-run1_result_124	4	MEELGRLLAESEGRARALLASGGSVEAIAAAYAPLQRRLDELLAALNLDE:LGSRLYDLGEPPLTFAELLARWRALREGRAPPDIPAELTAAIRAAIEAQA	6.772617218026058	0.3554555024479714	72.84565734863281	0.4465630054473877	14.335678100585938	21.661170959472656	12.66064739227295
heterodimer-50-nr2-run1_result_124	5	AAALGALLAASYGAARAALASGGTPEEIAAAFAPLYRALRALLAASRLAE:LGDTLYDLGEPPRTFAELAAYWADLLAGRAPADLDPAEVARIRALLEAQA	13.743950794899481	0.17899382369471883	73.8636703491211	0.46254587173461914	14.164710998535156	21.930801391601562	13.400071144104004
heterodimer-50-nr2-run1_result_124	6	MAALGALAAASYGAARAALDAGGTPEEIAAAFAPWYRALRALLAASRRWE:MGSRLYDVGDPPRTLAEILAYLEALLRGEAPPDLPPELVAEIRALLERDA	7.74816989197358	0.4862627957653338	64.82221221923828	0.4781734347343445	14.011420249938965	20.02491569519043	10.486529350280762
heterodimer-50-nr2-run1_result_124	7	MEAFGRLLAESMGAALAALRAGGSVEEIAAAFAPLYRHLRELEAHHHHHH:MGSKLYDLGEPPLTFAELLALWERLLRGEAPPDLPPELTAAIRAALEAQA	3.690968787645134	0.6874346838218017	69.78433227539062	0.593697726726532	10.188274383544922	12.82365894317627	3.064591407775879
heterodimer-50-nr2-run1_result_124	8	MEELGRLAAESYGRARALLAAGGSPEEIAEAFVPLYRALRALLAELRLDE:LGSERFDVGEPPLTFDEILADLRALLEGEARPDEPPERTAEIRELLRRLA	14.756706770264119	0.1208857811409178	72.84833526611328	0.5733046531677246	10.760290145874023	14.392691612243652	3.9149622917175293
heterodimer-50-nr2-run1_result_124	9	MERFGELLAESYGAARAALDSGGSDEEIAEAFIPLYRYLRELLERHHHHH:LGSRLYDVGEPKKTFAEILADFEALLRGEALPWMDPERTARIRALLREQA	2.498579375676831	0.854237522945526	86.4789810180664	0.7649229764938354	5.181558609008789	5.882588863372803	1.2356915473937988
heterodimer-50-nr2-run1_result_125	0	SLLDGTPIPLESSIPKDAKGEFKVKSKLTYKLPELDETFVEEKEEVIKKE:EGKEIKLPNDIEVKIEKGVKKEGDKEIYVLKVEIKAGKGYLLYESETEKL	1.3800408345973234	0.9032701408485438	79.62269592285156	0.6537234783172607	7.922499179840088	8.978166580200195	1.0705554485321045
heterodimer-50-nr2-run1_result_125	1	DILDGKEIPLESAIPKDAKGVFKIKKKIEYKLPEKDETFVKEEEKTIVKE:EGIEIKLPDDVELKIEKGEVKEGEKTIYKLKIEIKKGKGELKIEIEALKL	2.8132528019581438	0.8180059961451785	79.71180725097656	0.6480822563171387	7.935762405395508	8.877397537231445	1.0833239555358887
heterodimer-50-nr2-run1_result_125	2	SLLDGVPLPLESVIPEDAKGKFKVLRVDISHDPDKDEVTVKVEEKVIEKE:EGELLLLPDDTVLLKLEGTLKIGDKEINVLLVAQLKGKGFDLYLALAEKL	3.472314201189214	0.5726433513448754	69.72637176513672	0.478413462638855	11.382893562316895	15.689391136169434	6.189120292663574
heterodimer-50-nr2-run1_result_125	3	SLLDGTPIPLESSIPKDAKGKFEVEKTVKYKLPEDDKEYEEKEKAVIEKE:MGVELKLPNDVQLKVEKGVEKVGDKEIYKLKVEMKKGKGKLEVEQKTEKL	1.3031620805838084	0.8993397643098174	81.211181640625	0.6248335838317871	7.714613914489746	8.847819328308105	1.2111437320709229
heterodimer-50-nr2-run1_result_125	4	SLLDGTPVPLSSSIPADAKGVYLTYSLRVRHDPDRDEVEVEARLDVVVKE:SGVLLVLPDDTLVLLARGTLTIGDATINVQLLLMLRGEGLELYLSLTLPL	8.965728170190392	0.33979681677520823	63.76114273071289	0.4285721778869629	11.942481994628906	15.459697723388672	4.417848110198975
heterodimer-50-nr2-run1_result_125	5	SLLDGTPVPLSDSIPKDAKGTFLTLKLDIYKLPEEDKVYVDVELKTIKVE:EGENINLPNDIQLNLKKGTLKIGDAEIYVKLLEMKAGKGYYLLLQLTLPL	9.190421439870203	0.3166634865531454	54.8818359375	0.368892639875412	13.860865592956543	18.71365737915039	7.652736186981201
heterodimer-50-nr2-run1_result_125	6	SILDGKEIPLESSIPEDAKGKFEVESKLEYKLPESDKVFKEEKKEIIEKE:EGITLELPDDVKVEIKKGTKKIGDEEYYVLEVKIQKGKGKLEYKSITKKL	18.404588310847313	0.0754579882609908	54.36015319824219	0.3418598771095276	19.42467498779297	25.197893142700195	16.241758346557617
heterodimer-50-nr2-run1_result_125	7	SLLDGTPLPLSSAIPEDAKGTFRILSLRVYKEADSDEVFVEVKYEVVTKE:EGEELKLPNDVDVLLKKGELKIGDKTFYVKLLEMKKGKGYELDLSVAEKL	11.798148669154815	0.1800856019400491	41.63690185546875	0.31713855266571045	17.046920776367188	21.309907913208008	12.294074058532715
heterodimer-50-nr2-run1_result_125	8	SILDGEPIPLESSIPKDAKGLFAIAKLNISHDPNKDEVDVELEFKLVYKE:SGKTIILPNDVLQLVLEGTLKIGDAEIYVKLVLIKKGKGFELTLSLTLPL	18.309302653664833	0.12114019806237941	64.02379608154297	0.41870546340942383	12.685953140258789	18.624900817871094	8.566686630249023
heterodimer-50-nr2-run1_result_125	9	DLLNGKEIPLEESIPEDAKGKWEIEKLTISKDPDSDKIEVKYEKKVIEKK:EGKLIILPNDTLLLELKGELKIGDKKIYVKLVYQKKGKGFSLTLQLAEKL	1.2843875773704756	0.9138321661589535	88.87367248535156	0.7635369300842285	4.903731822967529	5.421030044555664	0.9539291262626648
heterodimer-50-nr2-run1_result_126	0	KLEEIPEEIRRRYLAAVRALELLESRRLEEGRPWLEEHFDPAELARIEDA:GPGAEAAALAEAIAYYRARVEEAERELEEFFKEHNIGEEEREAFLKEGRR	1.3086117240609585	0.9097685518486958	78.70133972167969	0.6468875408172607	7.110367774963379	8.480328559875488	1.6959195137023926
heterodimer-50-nr2-run1_result_126	1	KFEEIPEEILKKYKAAVLALELLKSDKLEEGKPYLEEYFDPEEIAFIEEK:GAGEKKKAREEAIAYFEKKVEEAKKELEEWAKKNNIGEEELKKFLEEGRK	1.152408778430389	0.9198943201868233	82.3436279296875	0.6559671759605408	6.333035945892334	7.161358833312988	1.5561587810516357
heterodimer-50-nr2-run1_result_126	2	KEEEIPEEIKKKYLAAKKALELVKSNTLEEGEPLLKEYFDEEELKFIKER:GMGEEEKKRKEIIEYFEKKVKEAEKELKKFFKENNIGEEEYKEFLEEGLK	1.6595086406581239	0.90250085219052	80.6801986694336	0.652044415473938	6.922255992889404	7.8247833251953125	1.5928008556365967
heterodimer-50-nr2-run1_result_126	3	KLEEIPEEILKKYKAARKALELIKSDKLEEGKKALEEYFDEEEIKFIEDA:GMGEKEEAKKKAIEYFEKKVKEAEEELEKWFKENNIGEEELEKLLKEGEK	1.5213376349357828	0.8788705304140287	84.47960662841797	0.6868162155151367	5.901849269866943	6.587584495544434	1.450575828552246
heterodimer-50-nr2-run1_result_126	4	KLEEIPEEIRKKYEAAVLALELIESNTLEEGWEKLKEYYDEEEIKKITEA:GMGAEEEARKKLIEYFEKKVKEAEEELEKWAKENNIGEEELKKFLEEGRK	2.3849037777751474	0.7728549106291182	82.93919372558594	0.6946897506713867	6.149442195892334	6.8569488525390625	1.380050778388977
heterodimer-50-nr2-run1_result_126	5	KEEEIPEEIKKKFKAAIKALELIESNKLEEGKEELEKYYNEEDIKFIEEN:GMGEKEEARKKNIEYFKKEVEKAIEELLKWAKENNIGEEELLKFLKEGLK	1.5419753076368585	0.8864486363180609	77.65625	0.603868842124939	7.574376583099365	9.00113582611084	2.1912083625793457
heterodimer-50-nr2-run1_result_126	6	KLESIPKEILERYKAAVKALELIKSDKLEEGWPLLQKYYDEEEIKFIKDK:GMGEKKKAKEEAIAYFEKKVEEAKKELEKWAKENNIGEEELKELEKEGLK	1.182503338036072	0.9135091960256229	81.76368713378906	0.6553659439086914	6.504610061645508	7.372352600097656	1.5287129878997803
heterodimer-50-nr2-run1_result_126	7	KKEKIPEEILKKYKAAKKALELLESNKLEEGKPYLEEYYDEEEINFIENN:GLGEKLKAKEKNIAYFKKKVEEAEKELKKWFKENNIGEEEYEKFLKEGEK	1.489047796154998	0.9037739052486464	78.9375	0.6290250420570374	7.620438098907471	8.677831649780273	1.6939771175384521
heterodimer-50-nr2-run1_result_126	8	KLEEIPEEIIKEYKAARKALELLKSETLEEGKPELEKYFKPEEIAFIENS:GMGEKEEARKKQIAYFEEKVKEAEEKLKEWFEKNNIGEEELEEFLKEGEK	1.1029311451085622	0.9326559125668905	82.87889099121094	0.6714386343955994	6.333189487457275	7.104156017303467	1.4533817768096924
heterodimer-50-nr2-run1_result_126	9	KKEEIPEEIIKKYKAAKKALELIKSNKLEEGKPLLEKYFNPEELKFIEEK:GSGMEEEARKKAIEYFEEKVKEAEEELKKWAKENNIGEEELKEFEEEGEK	2.4199103148332037	0.817128226055878	75.4387435913086	0.6033712029457092	8.380084991455078	9.481302261352539	1.623481273651123
heterodimer-50-nr2-run1_result_127	0	ALLGALAPLPPEVIAAFFEEAERLLARFLAEATREDYAAFDPSRLDLDAE:DLEAEWRAVAARYRAAHPEGGRALAELALAEFAARLAAAARERFGEPVPE	2.790435035163933	0.8267141457043766	83.66509246826172	0.7407169938087463	5.32899284362793	5.670638561248779	1.376779317855835
heterodimer-50-nr2-run1_result_127	1	ALLGALAPLPPEVVAEALAEAERLLAELLATATPEELRALDLDTLDLDAL:DWAARFARMAAELEARYPEGGRALAELALERLRARLAAAAEARFGPPVPE	3.883642470772971	0.6338864503164331	74.5821762084961	0.5956913232803345	7.4951581954956055	8.57658576965332	2.748974323272705
heterodimer-50-nr2-run1_result_127	2	EELGELADLPPEVIEAFEEEADRILAELLATATPEDFASLDLDRIDLNAL:DWLARFEAVAKKFIEAYPEGGRALTERALAELRERLAAARRERFGEPVPA	2.791044104872254	0.8027680678505881	81.7248306274414	0.6736724376678467	6.523169994354248	7.011397838592529	1.7831811904907227
heterodimer-50-nr2-run1_result_127	3	KELGEIDDLPKEVIEKFFEEAEKLLEELKANITEEEAKNLDLSTIDLDEE:EWEEKFRKISEEFIKKYPEGGKKLTELALERIEKELKAFAEEKFGEPEEE	3.30647285583126	0.7813482002564552	81.92215728759766	0.6568880677223206	6.674627780914307	7.087162017822266	1.5740705728530884
heterodimer-50-nr2-run1_result_127	4	ELLGELDDLPPEVIAEFFAEAEELYREITATMTKEEAENLDLDEIDLDAE:EWLERFREIARRYREAYPEGGRRLTELALERLKERLEEYARETFGEPEKE	1.3623804531640096	0.9148660311773756	82.28931427001953	0.6535150408744812	6.192417621612549	6.552218914031982	1.6619207859039307
heterodimer-50-nr2-run1_result_127	5	ELLGRIAPLPPEVVAEFFAERQAILDEFLATATEEDYANFDLSRIDLEAE:DWEERFRAVARRFIEKYPEGGRLLTLLALEELRERVEEARRERFGEPERE	2.7410393176126506	0.830630287216102	81.57039642333984	0.6953001022338867	6.870054721832275	7.29015588760376	1.3398362398147583
heterodimer-50-nr2-run1_result_127	6	SLLGSIDDLPKELIDEFFKEMEKLKEEFLKNATKEELENFNPDKIDLNAE:NWIKKFKEIAAKFIKKYPEGGKILTEIALERLKEEIEKYAKEKFGEPKKK	2.2681610058525763	0.8221408304135555	79.80172729492188	0.6143876910209656	7.140382766723633	7.674373626708984	1.8876808881759644
heterodimer-50-nr2-run1_result_127	7	EELGEIKDFPEEVIEEFEKKAEEILEKFLKTATKEDLENFDLDTIDLDSE:MFEEEFRKVAEEFEKKYPEGGKILTEKALKRLKEEIEKYRKEKFGEPVKK	3.247901687461186	0.7989428261572659	76.85807800292969	0.6082761883735657	7.955254554748535	8.588386535644531	2.152292013168335
heterodimer-50-nr2-run1_result_127	8	DLLGRLADLPPEVIADFFADMEALRAELLATATREDYENLDLDEIDLDAE:SWLERFRAIAREYEERYPEGGRALTELALERLREELEAARKERFGEPEEE	2.395628733457197	0.8375656652870114	82.4168701171875	0.712466835975647	6.233640193939209	6.670461177825928	1.3970232009887695
heterodimer-50-nr2-run1_result_127	9	DLLGELDDLPPELIAEFFAAAEELLEEFLATATEEDYANFDLSKIDLFAE:DWEERFREIARRFIEEHPVGGFRLTLLALEEMKERIEKAAEEKFGKPEEP	2.761080928880877	0.8041216108877454	80.10004425048828	0.6735454797744751	7.026739120483398	7.505361080169678	1.5366346836090088
heterodimer-50-nr2-run1_result_128	0	GAAPLAMTAAERQAIIDGILGAARAFAEEHGFDWEALRAEIEAAIAEAEA:AAAAALAARYAAELRARLEAALAERGELTPEELRELLLETIRELLAATPA	3.4785152927694725	0.799088820410282	87.28972625732422	0.7468053102493286	4.9005327224731445	5.481663703918457	1.470160961151123
heterodimer-50-nr2-run1_result_128	1	GRRPIRATEAEREEAVAGILGALREFAEEHGIDWEALEPALRAAIAELRA:ARVAAIAEEYAARLREELERALAETGELTPEELLEIAVRTLRELLEDLVP	0.8651691767156025	0.9572019247008314	92.88609313964844	0.8158746957778931	3.218212604522705	3.475360631942749	1.145254135131836
heterodimer-50-nr2-run1_result_128	2	GAAPVAATPAERAAVIDGILGALRAYAEERGIDWAALEPRIRAAIAALEA:AAAEALAAAFAAELRARLDEAEAATGELTPEELVALVVETVARLLAALPP	2.0829166512608785	0.8685844614981125	80.97830200195312	0.6639055013656616	6.162964820861816	7.199859619140625	2.248039722442627
heterodimer-50-nr2-run1_result_128	3	GAAPVAATPAERAEVLAGIEGALRELLEEYGFDWESLAPELAAAVAELEA:SVAAEIAAAAAAELRARLEERIAATGELTPEEALEIARETVARLLELLVP	1.3461058909636936	0.8975505154899985	84.4658203125	0.7018948197364807	4.941751480102539	5.679571151733398	1.9918853044509888
heterodimer-50-nr2-run1_result_128	4	GREPIRATEEEVEEIIDGILGEARKLAEEYGIDWESIEARIREEIEKLRA:ERAEELREEFAERFRERFERALKETGELTEEEFVELLIETIRELLEAVPP	0.9568930460459663	0.9485351993893113	87.40017700195312	0.7391407489776611	5.067051410675049	5.5637736320495605	1.226076364517212
heterodimer-50-nr2-run1_result_128	5	GRAPLRLTPAEVDAALDGLLGALRAFAEEHGFDWEALRPAIEAELARLRA:ATVAALAARYAEELRARLERALAERGELTPEELLAIFVEVARRLLEDAVP	1.3302515135948618	0.9311109853983158	89.28544616699219	0.7944660186767578	4.405139923095703	4.786899566650391	1.370534896850586
heterodimer-50-nr2-run1_result_128	6	GAAPIRATEAEVQAAVDGVLGALRAFAEEHGFDWEALRPELEAALERLRA:AVVEEVARAHAERLRAELERALAERGELTPEELLELAVRTLEELLRLLVP	1.080177922146826	0.9332451173711591	91.64751434326172	0.7973345518112183	3.7732107639312744	4.05893087387085	1.2442870140075684
heterodimer-50-nr2-run1_result_128	7	GMEPLRLTPAEQQAAIDGVLGALRAYLEERGHDFAALEPRLRAAIARLRA:DRVAPLAARYAEELRARLERAEAETGELTDAELERIFIETVEALLRAMPP	1.4776381404232715	0.922648998130141	87.47429656982422	0.7728288173675537	5.000046730041504	5.508432865142822	1.2404000759124756
heterodimer-50-nr2-run1_result_128	8	GRMPLRLTEEEREAAIAGILGAARELAEEYGIDWEALRDRILEAIARLRA:ARVEPLAAEFAARFREEVERRLAETGRLTPEEFEEILIRTIRELLEAMVP	1.4812200948615069	0.925172044403637	87.66120910644531	0.776028573513031	5.032229900360107	5.507663249969482	1.156337022781372
heterodimer-50-nr2-run1_result_128	9	GREPIQATEAEIQAIIDGILGKAKELAEKYGIDWESLKDRIEEKIAELRS:SMAAEIAAEYAARFEKRFEEALKKTGKLTPEEFEEILIETIEEALKLLQP	0.6605324154603931	0.9697482900216571	89.69864654541016	0.7849889993667603	4.415433406829834	4.772902011871338	1.235439419746399
heterodimer-50-nr2-run1_result_129	0	AVGPGVPPEYLALALAGLAALLFSDADPAALQARVDALIARTRRIAGWEG:AAAEAAIAAIEAFLALLPADAANPLVQAIRARLTAFAAEMRARLAAEAAA	5.578046235596218	0.5731867305919182	77.82920837402344	0.6974836587905884	6.922451496124268	8.379510879516602	1.5400168895721436
heterodimer-50-nr2-run1_result_129	1	MVGPGVSPYYLELREWGLRWLEEEDESPEEREARVDALIARVDEVAGREG:EEAEREIEQIEAFLAELPKDEENPELQAIRERLSAHVAEHRAWLEERRRR	11.032788067274547	0.25770358857569126	68.38259887695312	0.4434148073196411	12.500357627868652	18.58076286315918	8.563535690307617
heterodimer-50-nr2-run1_result_129	2	MVGEGVDPRYLELREWGLRYLRETDEDPAEFQARVDALIAETRRIAGWEG:AEAERAIAEIRRFLAELPDDESDPLVQEIRKRLTAFADEMEARLEEERRR	1.5261619108992641	0.8979437307831298	73.75276184082031	0.600412905216217	8.62122917175293	10.902474403381348	3.2087135314941406
heterodimer-50-nr2-run1_result_129	3	EIGPGISPKYKEFIEWGLKYLKESEESEEELEKKVEELIEETKKIAGIEG:EEAKKAIEEIRYALSKIPKDENNPIIQKIRKKLEEFAEEVEKELEEREKE	1.1586007004248815	0.9330189217826164	73.1193618774414	0.5903934240341187	7.920624732971191	9.246893882751465	2.306975841522217
heterodimer-50-nr2-run1_result_129	4	MVGEGISPKYLELINEGLEWLENSEESEEEIEEKIEELIEEVREIAGYEG:EEARKAIDEIEYFLSLLPKDESNPLLQEIRKKLSEFAAELRARLAEEEAE	2.825908480439359	0.7549847417408195	67.94799041748047	0.49915528297424316	11.790103912353516	16.17149543762207	5.635519981384277
heterodimer-50-nr2-run1_result_129	5	MIGEGIPEKYKELIEWGLEYLKNSEESEEELEKKIEELIEEVKKIAGYKG:EEAEKELEYIRYLLEKIPNDENNPLIQKIKEKLTKFVEEMEKYLKEKKEK	1.5573540741515672	0.914813018599281	79.59922790527344	0.6623915433883667	6.914057731628418	7.863997936248779	1.4393815994262695
heterodimer-50-nr2-run1_result_129	6	LVGPGVSPFYLFLTAFGLLWLKTSDDSPEVVDALVDALIERVRKIAGIEG:SEAEQAIREIRLFLSLLPKDESNPLVQEIRKRLSEFAEEVEERLEREREE	2.3967391952238173	0.7764087478166571	70.82959747314453	0.6027529835700989	9.100542068481445	11.306879043579102	2.7406318187713623
heterodimer-50-nr2-run1_result_129	7	SRGPGEDPFYIELEEWGLEWLKNSDESEEELQAKVDELIARVREIAGIEG:EEAERAIEQIERFLERLPDDESNPLVQEIKERLRRFAEEVRERLARERAE	3.058065819115538	0.7660489523636295	76.35026550292969	0.6382560729980469	7.651863098144531	8.935956954956055	1.83711838722229
heterodimer-50-nr2-run1_result_129	8	SIGEGIDPFYILVTLLGLLYLKLTDESEEVLNKIVDLLIEKTKKIAGIKG:EEAKKAIKQIKFTLSLLPNDESNPLIQEIKKRLSEFVKEVEEYLKKKEKE	3.1019257061810417	0.7298850726796465	68.05596160888672	0.5608583688735962	10.583661079406738	13.953295707702637	3.496230125427246
heterodimer-50-nr2-run1_result_129	9	EIGPGISPEYLELIEWGLRFLEEEDESEEEFEARVDALIERTDRIAGIEG:EEARREVEEIRYFLERLPKDEENPLLQRIRERLREHAERVEALLEERERE	1.2982271417657938	0.9238686677555831	81.08663940429688	0.6948356628417969	6.329924583435059	7.211400508880615	1.5458059310913086
heterodimer-50-nr2-run1_result_13	0	MMKIEKKGDTLIYTIEKEIEDYLLKITIKIKKNKETGKIELEIDAEIIGK:SLEEKLKKFMEEFKEEIKKEIPPEEDLEELAKKIEEKFEEKLKKENFEEK	1.129318359877867	0.9333809106369532	83.00218200683594	0.6540098190307617	6.305830001831055	7.355943202972412	2.0965609550476074
heterodimer-50-nr2-run1_result_13	1	MMEIKNLGDTLIYTIEKKIKDYLLKITIKIKKNKETGEIELEIESEIIGK:ELKKKLEEFMKKFKEKMLKNIPKSKSLEDLAKKIEKEFEEELKKENFEEK	1.3037592266712752	0.9183472324417901	81.57828521728516	0.6458362340927124	6.799065589904785	7.879166603088379	2.3058793544769287
heterodimer-50-nr2-run1_result_13	2	MRKLEDLGNKLIATIERRIKDYLLKTTITLERDPETGEIKLEIESEIIGE:ELEERLEEFMEEFKEELEENIPESPSLEELLERFEEELEKRLKEENFEEE	5.306636389833797	0.49153302052359543	58.0627555847168	0.36274582147598267	13.268525123596191	17.344053268432617	8.161750793457031
heterodimer-50-nr2-run1_result_13	3	MMKIIDKGDTLIKTIEKKIKDYILKITISLEKDKETGEIKLKIESKIIGK:ELEKKLKEFAEKFKKEIEKNIPKSESLEELAEKIEKEFEKALEEENFEEE	1.6171230049108438	0.9069921215505654	81.03279876708984	0.6490076780319214	7.283914089202881	8.27690315246582	1.730657696723938
heterodimer-50-nr2-run1_result_13	4	MMEIIEEGDKLIYTIEKKIEDYLLKITITLEKNKETGEIEVEIDIEIIGK:ELEEKLKEFAEKLKEELLKEIPKSESLEELAKKFEEKIDEELKKENFEES	1.1232467482704371	0.9400545847357427	83.1307373046875	0.6665678024291992	6.3633575439453125	7.252053260803223	2.0934672355651855
heterodimer-50-nr2-run1_result_13	5	MMEIEDLGDKLIYTLEEEIADYLLKTTITLERDPETGELKLEIDTEIIGK:DLEERLRKFAEEFKEEMEKEIPDSPSLEELAERIAERYREALEEEEFEEE	2.1216058719387303	0.8034814778858642	73.4558334350586	0.5771161317825317	8.878791809082031	10.945019721984863	4.113615036010742
heterodimer-50-nr2-run1_result_13	6	MMEIIDLGDTLIYTIEKEIKDYLLKITIKITRDKETGETKLEIESEIIGK:ELEEKLKEFMEKFEEELKKNIPESKDLRELAEKIEKEFEKKLKEENFEEE	1.2125236834429047	0.9234926265225344	83.71212005615234	0.6693043112754822	6.125710487365723	7.063746452331543	2.0685853958129883
heterodimer-50-nr2-run1_result_13	7	SMPVIDLGDTLIYIIEKQIEDYLLKITISLRRNPETGEIEVEIESEIIGK:EKKEKLEKFMEKLKEELLKEIPDEPDLRVLAERFKKKIDEALEKENFEKK	1.1359042859897794	0.9408686803498795	81.12217712402344	0.6467951536178589	6.8386101722717285	7.887447357177734	2.594564437866211
heterodimer-50-nr2-run1_result_13	8	MIEIKDEGDKLIYTIEKEIKDYLLKTTITLEKNEETGEIELKIESEIIGK:ELEEKLKKAMEKFKEKMEKEIPEEEDLEKLAERMKKELEKFLEEEDFEEE	1.9938333523238176	0.8478175577614059	82.86686706542969	0.6592476963996887	6.137380123138428	7.205848217010498	2.3278207778930664
heterodimer-50-nr2-run1_result_13	9	MMEIIDLGDELIAFIEKKVKDYLIKAKITLRKNKETGEIELEIEIEIIGK:ELKEKLEKFAEKFKEEMKENIPESESLEELLKEIEKKFNEALEKENFEKE	1.382756583618764	0.9168706359504759	83.93753051757812	0.6719266772270203	5.982333660125732	6.964937686920166	1.971637487411499
heterodimer-50-nr2-run1_result_130	0	MVAASGLRVEAHFDPETRRLDGIEARIEIYRRTGPDELELVARLELRLPV:MLTPEEAALVAAARALAEALHALLLALAEAAADGAAPLPLALLGPLLERL	2.9425841656919824	0.7609602756795728	82.51797485351562	0.6993770599365234	6.892082691192627	7.930739402770996	1.3297101259231567
heterodimer-50-nr2-run1_result_130	1	MVAASGLKVEAIFDPETKKLVGIRAEIDIYRRTGPEELELVAHLEIEIEV:ELTEEEKALIEKIRKLAEELHRRLLELAERLDEGELPLPLEELGPLLEEI	2.3543033849882526	0.7835208537410295	77.8145751953125	0.5563673377037048	8.412993431091309	11.095064163208008	3.8465702533721924
heterodimer-50-nr2-run1_result_130	2	MIAASGLRFEVLRDPETKRIVGIRAEIEIYRQTGPEELELVERLVIEIPV:ALTPEERALIARARELAERLHEELLRRARENPEGDEPFPLEELGPLLEEL	1.9876253165257682	0.832125042934088	80.50102996826172	0.6584781408309937	6.894815444946289	8.125358581542969	2.0579776763916016
heterodimer-50-nr2-run1_result_130	3	EVAAAGLEVEALRDPETDRLVGVRARIEIYRRTGPEELELVERLELEVRL:MLTPEEAALLARLRALAEELHAKLLARAEAEAEGEEPLPLEELGELLERL	2.554590973120049	0.765576670062511	82.1390380859375	0.6416352987289429	6.584457874298096	8.088054656982422	2.3256325721740723
heterodimer-50-nr2-run1_result_130	4	EVAASGLEVEAVYDPETNRLVGIRARIEIYRQTGPEELELVYRLELEIPV:MLTPEEAALVARARALAERLHELLLALARENPEGELPLPLELLGPLLERL	1.7855587534044177	0.8570573214223083	81.86587524414062	0.6885808110237122	6.866004467010498	7.892816066741943	1.3217754364013672
heterodimer-50-nr2-run1_result_130	5	MVAASGLRVEAHFDPETKKLVGVRAEIEVYRQVGPDELELVARLRLEVPL:MLTPEEQALLARLRALAEALHAAVLALAERLPEGALPLPLSLLGPLLRLL	2.6096040252843045	0.7911048968646901	74.20266723632812	0.5883612036705017	9.232953071594238	11.265364646911621	2.6318225860595703
heterodimer-50-nr2-run1_result_130	6	MVAASGFEFRVERDPETNKIVGIRARIEIYRQTGPDELELVHRLELEVEV:PLTPEERALVARLEALARELHEELLAWAEENEEGEEEWDLSRLGELLEKL	1.5248950596456352	0.8858525410581762	82.66818237304688	0.6611937284469604	6.649337291717529	7.8174920082092285	1.9813520908355713
heterodimer-50-nr2-run1_result_130	7	EIAASGLEFEALYDPETKRLVGVRARIDIYRRTGPEELELVYHLELVVEV:ELTEEERALIERLRRLAEELHELLLEYAEENEEGEEPLPLELLGPLLKTL	2.5373550547728807	0.7558193668897626	84.05191040039062	0.7214049100875854	6.101078987121582	7.0131754875183105	1.2876532077789307
heterodimer-50-nr2-run1_result_130	8	MVAAWGLEFRVEFDPETDRIVGIRARIRIYRQTGPDELELVAELEIEIPV:PLTEEERELVARAEELARRLAELLLRRAEEEEEGEEELDLSRLGELLKEL	2.862069570170649	0.7349600743498863	73.96904754638672	0.5629109144210815	9.845194816589355	12.18016242980957	3.238588571548462
heterodimer-50-nr2-run1_result_130	9	MVAASGLEFEVHFDPETRRVVGVEARIRVYRQVGPDELRLVAELELRVEL:ELTPEERARIARLRAFAEALHAELLAYAEENPEGEEPLPLERLGPLLERL	2.6879307520723477	0.7553519095437656	85.12327575683594	0.7151346802711487	5.746226787567139	6.795494079589844	1.4009222984313965
heterodimer-50-nr2-run1_result_131	0	DPRERLREWLLRRLEELRDRWAALYAEDPERAREELEEEELLPLPPPEFL:GELAALVRADPELRAELLERALAEGEELAEPDEASLAALFARLAPDLTPE	12.952271069285903	0.1407309841930106	74.40702819824219	0.3923572897911072	16.43099594116211	26.382883071899414	16.615266799926758
heterodimer-50-nr2-run1_result_131	1	DPEEERRRYLLARLEELRDKWAELYAKDPERAEKLLEEEELLPPPPERFE:GELAAEIRADPELRRYLIEHALATGEEESKPDESSLAVLFRKLAPDLSPE	2.551147173110457	0.7170051797024367	56.75675582885742	0.3840736150741577	14.36022663116455	19.59137535095215	9.427532196044922
heterodimer-50-nr2-run1_result_131	2	DLKEELKEYLLERLERLREEWARLYEEDPERAEEELEEEELLPEPPERFR:GRLAELIRSDPELRQYLLEWAEANGEELAEPDESSLAALFRRLAPDLVPE	12.793990528409987	0.15695059549320065	79.29798889160156	0.4274594485759735	15.106610298156738	24.654420852661133	15.956562042236328
heterodimer-50-nr2-run1_result_131	3	DLEEELKEYLLRRLEELRDLYAELYAEDPERARELLEDELLEPPPPERFE:GRLAELIRANPELRQYLIDRALAEGEALAAPDESSLAALFKRLAPDLSPE	11.860660126468733	0.14973840038882727	76.930419921875	0.39361637830734253	16.522855758666992	26.61025047302246	19.325719833374023
heterodimer-50-nr2-run1_result_131	4	DLEEELKQYLIEKLEELRKKYAELYEKDPEKAKEELKEEELLPEPPEEFE:GELAQLIRSNPELRQYLIDYRLEHGEEEKEDNESSLAVLFKKLAPDLSPE	10.734287541124969	0.20500668437895903	67.52425384521484	0.31992536783218384	18.294485092163086	27.58927345275879	19.24815559387207
heterodimer-50-nr2-run1_result_131	5	DLEQELFEYLIERLKQLQKEYAELYAKDPKKAEELLKEEKLLPLPPEKFL:GKLAELIRANPKLLQYLLDYAKANGAEVSSDNKSSLAVLFKKLAPDITAD	10.246531787773511	0.23999039824752724	63.97138214111328	0.3538915514945984	16.938522338867188	25.09701919555664	15.170063972473145
heterodimer-50-nr2-run1_result_131	6	DPEEELREWLLERLERLREEWAALYEKDPERAEELLEEEELLEPPPARFE:GELAALIRSNPELLEYLIRYRLEHGEEVSRDDRSSLAVLFERLAPDLSPE	7.011425394332809	0.3392493931789342	62.62598419189453	0.3935069739818573	15.801340103149414	23.55859375	12.925790786743164
heterodimer-50-nr2-run1_result_131	7	DLEEKLKEYLLERLEKLRKEYAEEYKKDPEKAEKLLKEEKLLPKPPEEFE:GELEELIRSNPELLKYLIEHTLKNGEKLKNDDESSLEKLFQKLAPNLKPE	12.763583822558033	0.25761471825421584	63.20585632324219	0.34708309173583984	17.004865646362305	24.61516761779785	14.944646835327148
heterodimer-50-nr2-run1_result_131	8	NLEEKIKEYLLKKLEELRDIYAEIYKKDPKKAEELLNEEDLLPPLPEEFK:GELEELIKSNPELLKYLKDYALSHGEEEKENNESSLAVLFKKLAPNISIE	3.387045430171223	0.5903345780420046	74.63056182861328	0.3945377469062805	15.744338989257812	25.133325576782227	16.288156509399414
heterodimer-50-nr2-run1_result_131	9	DLKEELRRYLIERLEKLREEYAELYEKDPEKAEKELEKEKLLPLPPEKFL:GELAELIRSDPELRQYLLDYAKENGEETSKDDKSTLAVLFKKLAPDLTPE	13.556434703805978	0.1675188885263228	68.1966323852539	0.3565746545791626	15.750843048095703	23.247638702392578	13.504415512084961
heterodimer-50-nr2-run1_result_132	0	MEIEEFLRELVEEKKKFSFEAKKVDDKLVLVVRIYSDEKELGTRELVVDL:MSKGSVEELAQRALEAIRDLEERFEEGLELAIEAAKEQLKVPGPRLIPIP	16.48489029296105	0.20998628845893758	68.73674774169922	0.3800179064273834	17.34503746032715	24.90306854248047	17.375883102416992
heterodimer-50-nr2-run1_result_132	1	EEIRAFLRELAEQRLRFSFAAERVDDTLVLRVTIYSDEELLGERDLVVRL:MSMGSVEALAQRALEAIRDPEERFDEGLELAIEAARRALEEPGPRVVPIP	2.0510014644773533	0.7927319014809678	75.26374816894531	0.5195620656013489	9.975725173950195	13.982766151428223	3.921170234680176
heterodimer-50-nr2-run1_result_132	2	KEIEEFLRKLAEEKKKFSFAAVKKDDKLVLKVYIYSDEKLLGEKEIVVNL:MSMGSVEELAKKALEAISNPEETFEKGLELAIEAAKEQLKVPGPLLVPIP	2.0466216159060373	0.8335897187707232	63.16000747680664	0.413059800863266	13.123248100280762	17.911571502685547	10.193363189697266
heterodimer-50-nr2-run1_result_132	3	EEIKELLKKLAEEKLKFSFAAKKVDDTLVLVLRVYSDEELLGEIELPVYL:ASMGSVEKLAQEALKALSDLEENFDKGLELLIEAAKRALEVPGPEVIPIE	2.8838907598386325	0.711562691762957	68.73829650878906	0.5256789922714233	9.60682201385498	11.945110321044922	3.676961898803711
heterodimer-50-nr2-run1_result_132	4	AAIEELLRELAEQKLRFSFAAELVDDTLVLRVRVYTEEELLGEIDLPVEL:DSLGSVEDLAREALEKLRDLEETFEEGLALLIEAALRQLEVPGPRVVPIP	1.863329618451355	0.8230202039214953	64.97583770751953	0.48795726895332336	11.976058006286621	15.801544189453125	5.718069076538086
heterodimer-50-nr2-run1_result_132	5	DALRAFLRAVAEARIDFSVEAVLEDDTLVLRVTLYSPERELGEVDLRVEL:MDRGSVRDLAAEALAALRDLEERFEEGLALLIEAALRALEEPGPRRYPIA	10.837221164586918	0.28387964928061116	61.17142868041992	0.4415232241153717	15.009027481079102	20.597993850708008	10.016836166381836
heterodimer-50-nr2-run1_result_132	6	SEIEEFLRELAEKKLKFSFSAELKDDTLVLVVTVYSDKELLGEIELPVHL:EDKGSVEDLAKEALEKISNPEETFEEGLELAIEAAKRRLQVPGPRVVPIP	4.220202515652884	0.749376205674243	66.18758392333984	0.40842920541763306	14.141465187072754	19.788251876831055	10.744115829467773
heterodimer-50-nr2-run1_result_132	7	EEIEEFLRELAEKKIKFSFAARLEDDVLVLVVRLYSEEEELGEVELPVYL:EDLGSVEELAREALEKLRDPESSFEEGLELLIEAARRQLEVPGPRWIPIP	2.5074923298034038	0.8017093574976445	79.6065902709961	0.6316789388656616	6.946516990661621	8.353517532348633	1.6788227558135986
heterodimer-50-nr2-run1_result_132	8	EEIKEFLRKLAEEKLDFSFAAERVDDTLVLVITIYSKEKELGKKRLVVRL:AALGSVEALAQEALEKLRDLEKTFEEGLELLIEAALRQLEVPGPRVIPIP	3.107133467016162	0.7115824525100742	76.38713073730469	0.6175594925880432	7.686437129974365	9.227984428405762	2.583169937133789
heterodimer-50-nr2-run1_result_132	9	AEIEALLRELAEARLRFSFAAERVDDTLVLVVTVYSDEEELGRRRLVVRL:SSLGSVEALAQRALAAIRDLERRFEEGLALLVQAALLQLQRPGPRVVPIP	14.56942137581655	0.20466839825918876	73.80413818359375	0.4077860713005066	16.405630111694336	24.737747192382812	17.016321182250977
heterodimer-50-nr2-run1_result_133	0	AALAAVPLAALASPEALAELAAALASPAALGAAAAALAAAAGAAAAALAA:AAAAAAAAAAAAAAAAAAALAAAAAEAAAAAAAEALAEAAKADPAAAAAA	11.122336897190667	0.13308026388574817	70.98951721191406	0.46737873554229736	11.968855857849121	17.669273376464844	8.45113754272461
heterodimer-50-nr2-run1_result_133	1	ALLALLPLAALADPAALAELLEALASAEAAGAAAAAAAAAAGAVAAALAA:AAEALAAALEALAAALAEAAAAAAAEAALAAARAALAEAAAASPEAAALA	8.245294518446943	0.26851947530601067	76.16226959228516	0.4721379578113556	11.560141563415527	17.95319175720215	7.883744239807129
heterodimer-50-nr2-run1_result_133	2	AALAAAPAAAAAAAAAAAAAAAAAASPAAAGAAAAAAAAAAGAAAAAAAA:MAAALEAAAAAAAAAAAAAAAAAAAAVLAANAAAALAAAAAASAAAALLA	15.298103115043084	0.1271060920526489	82.28108978271484	0.45817795395851135	12.845253944396973	21.821441650390625	12.782299041748047
heterodimer-50-nr2-run1_result_133	3	ALLALAPLDALADPAALAALLAALASPEAAGRLAAALAELAGALAAALAA:MEEELEAAAAAAAEAVAALLAAALAAALLEAARAAAAAAAAADAAAAAAA	11.076093193819801	0.2531040620079962	75.40410614013672	0.45260506868362427	12.720466613769531	19.97587013244629	10.123126983642578
heterodimer-50-nr2-run1_result_133	4	ALAAALALAAAAAAAAAAALAAALASAAARGALAAALAAAAGELAAALAA:AEAAAAAAAAAAAAAVAAAAAAALAAAAAAAAAAALAAAAAAAAAAAAAA	13.27658439160239	0.1549398019794531	78.71788024902344	0.47180449962615967	11.996211051940918	19.535797119140625	9.369787216186523
heterodimer-50-nr2-run1_result_133	5	AALARLPLDALASPEALAALAAALASPEAAGRRAAALAAFLGELAAAAAA:ALAEALAAALEALAAAAEALAALLAETLAADAAAALAAAAAAAAAAAAAA	14.572355526651455	0.08997355728531806	77.00873565673828	0.4477493166923523	14.163208961486816	22.257089614868164	13.69480037689209
heterodimer-50-nr2-run1_result_133	6	AALALVPLAALADPEALAALAAALAAPAALGALAARLAEALGEALRRLLE:MAEALREALAAALAAAAAELAALLLEALAEAAAAALAAAAAATEAAKALA	11.226927811663248	0.221726461160141	69.3216323852539	0.47087356448173523	11.69549560546875	16.265806198120117	6.534521579742432
heterodimer-50-nr2-run1_result_133	7	ALLLAAPLAALADPAALAEALAALASPEALGRLAAALAAFAGAVAAAAAA:MREALEAALAALRAALAAALALLVAAALLAAAAAARAARAAAAPAAAALA	10.658085006358558	0.20382156324201423	70.52288055419922	0.3904135525226593	14.201099395751953	21.566423416137695	12.040380477905273
heterodimer-50-nr2-run1_result_133	8	AALLALPLDALADPAELAALLEALASPEALGALAARLAAFAGEVAAALAA:MEEELRRRLAELAEALARRLRELLLEALRAAAARALAERAAASPEAQAAA	11.691446403174377	0.25087859920574934	61.903533935546875	0.40893280506134033	13.771842956542969	19.86968231201172	9.749472618103027
heterodimer-50-nr2-run1_result_133	9	EEEEEIPLEALADPEKLKKLEEALASPEAQGRREKAEEEFLGEVRERLEE:EEEELEEELERLEEELEREREELEREVELENAKRALAEEAAKSEEAKAKA	15.774461725990287	0.16637406253289072	87.9819107055664	0.404633104801178	16.624568939208984	27.314401626586914	19.649627685546875
heterodimer-50-nr2-run1_result_134	0	AAPLAFWLEGLDTLYELSPLRALAAALPAFPAALFDALVAAWRAEARRRA:AAALADLLPRLLAEVRGRLAPRYPAEALAEFEAWVAAAFAAGAAAALAGL	2.0039950783582055	0.7984026829312301	66.56230163574219	0.5895758867263794	9.85881519317627	12.60191822052002	1.8696736097335815
heterodimer-50-nr2-run1_result_134	1	MAPLEFYLRGLEVLEERSPWRALAAALPDFPAALVEAFIAEMREEARERA:LAALADLLDELLARVRGELAPEYPEEWLAEFEAFVRERWAEGAARLFAGL	1.9925892158133618	0.8052087889039923	87.90401458740234	0.780569314956665	4.1398210525512695	4.772054195404053	1.1811519861221313
heterodimer-50-nr2-run1_result_134	2	APPLAFWLEGLATLRRESPLVALAAALPAFPAAAVDAFFDALAAEAERRA:LAALADLLERELARVRGRLAPRYPEEALAAFAEYLRRRFAEGAAALFAGL	1.3190369911613227	0.9235724527124635	82.33280944824219	0.6892551183700562	5.39149808883667	6.494421482086182	1.6340994834899902
heterodimer-50-nr2-run1_result_134	3	EAPLEFWLEGLDVLERTSPWQALAAADPDFPAELVRAFIERMRAEARERA:LAALADLLDRELARVRGILAPKYPAEWLDAFAEWVRERWAAGAAELFAGL	1.514036551736903	0.8788880094125983	86.04942321777344	0.7838314771652222	4.7040114402771	5.420676231384277	1.0529866218566895
heterodimer-50-nr2-run1_result_134	4	AAPLAFRLLGLAVLFLLSPLVALAAAFPAFPAAAVLAFFLALALRALREA:LEALAWLPERLLALVRGVLAPLFPEAALAEFEAWFREEFAAGAAAVFAGL	7.8299972450653135	0.38354854130459143	68.14124298095703	0.4685462713241577	12.938581466674805	20.088695526123047	8.987737655639648
heterodimer-50-nr2-run1_result_134	5	ALPLAAELLGLAVLYRESPLVALAAADPAFPAAAVLALFAEMARRALERA:LDELDDLIEELLARVRGLLAPYLPEEALDELAARVRRELEEGLARVFSGL	14.122055350812616	0.11739034022326685	66.66661834716797	0.536819338798523	10.303192138671875	13.999039649963379	3.2778992652893066
heterodimer-50-nr2-run1_result_134	6	ALPLAARLLGLAVLWATSPWVAAAAADPAFPAAAVAAYFAALAAEAVAEA:LAALAAALEAELARVRGLLAPLLPEAALAELEAYVRARWAAGAAALFSGL	11.364499698622652	0.14807307403263062	73.6236572265625	0.47774815559387207	11.872264862060547	18.56612205505371	9.79316520690918
heterodimer-50-nr2-run1_result_134	7	EAPLEFWLEGLRVLEETSPLKILAERFPDFPAEAWRAFIEEMRRRAEEEA:LDDLDDLLDEELARVRGLLAPRYPAEALEAFEAWVRERWEEGMARVFSGL	1.5606675077613288	0.9058328650638936	83.91765594482422	0.7632512450218201	5.339660167694092	6.13224458694458	1.2675814628601074
heterodimer-50-nr2-run1_result_134	8	EAPLEFWLEGLDTLRRLSPFQALAAALPEFPAEAVDAFFAEMRAEALRRA:LEELEDLLDRLLARVRGELAPRYPEAWLDEFAAWVRERWERGAREIFAGY	1.3671353407340041	0.9140225722116968	87.47855377197266	0.7868688106536865	4.492448329925537	5.080239772796631	1.0795260667800903
heterodimer-50-nr2-run1_result_134	9	EAPLEFYLEGLAVYEATSPLVAAAAADPAFPAALFDAWVARLREEARRRA:LEALEDLLDRELAKVRGILAPFYPEEALAELEEWLRREWAKGAAEAFAGL	13.72869995474057	0.12121901733439311	77.7101058959961	0.466533362865448	11.382783889770508	18.095582962036133	8.631500244140625
heterodimer-50-nr2-run1_result_135	0	SHMELEIEIKLKEINEETNEELVEIKAYYPEKEEEVVVEGLVLGDVEIPP:EEEEEEKERDEKEIEATEKVGKANPDKTFIAETSRGTVIATKDGVEIIEP	17.729521465849018	0.09111301918506878	75.09519958496094	0.3811686336994171	17.354822158813477	27.73607063293457	20.610916137695312
heterodimer-50-nr2-run1_result_135	1	RSMPLEIEIELVEVDPETDERRLLVRAYFPEEDEEVEVEGLALGDVELPP:EEEEEEEERVERELEALEAVGKAHPDTRFIAEVPEGTAIATADGLELIEP	5.093378974494147	0.7569310157123709	82.24627685546875	0.6394342184066772	6.585422515869141	7.807380199432373	1.6034581661224365
heterodimer-50-nr2-run1_result_135	2	HHMPLELEVELVEVDPETNEELLRVTAYDPEREETVEVEGRVLGDVELPP:EEEEEEERRNAAKIRAAEALGKAHPDKTFIVETSRGLVIATAEGVELIEP	1.4555854392774452	0.9530309004562572	76.46916198730469	0.5763434171676636	8.3558988571167	10.521892547607422	2.2591099739074707
heterodimer-50-nr2-run1_result_135	3	MEMPLKLEVELVEVDPETNEKKIKVTAYFPELEKTVEVEGIELGNVEIPP:EEEEEEEERVELEEKAALELGKKNPDKTFIVETSRGKVIATKDGLEIIEK	8.152933568504631	0.3108450182782078	71.88760375976562	0.349860817193985	15.97424030303955	24.370357513427734	16.67682456970215
heterodimer-50-nr2-run1_result_135	4	MHMPLELEVEVVAVDPETNLTLVRVTAHYPELEETVEVEGLVLGDVELPP:MAEEEREREDELALEAAEALGKAHPDAVFLVRTSRGLAIATADGLELLLP	5.008878123174391	0.7674108393620004	75.88613891601562	0.5969129800796509	8.01608943939209	10.0774507522583	3.182969093322754
heterodimer-50-nr2-run1_result_135	5	MSMPLKLEVELVEVNPETNLRKLKVTAYFPEKEKTVEVEGLALGNVEIPP:MEEEEEEERVRMEKEATLALGKANPDTVFIAETSEGLVIATKEGLELIKP	5.110201577819622	0.7633707644602001	75.72689056396484	0.574006974697113	8.137096405029297	9.536417961120605	1.7674882411956787
heterodimer-50-nr2-run1_result_135	6	KEKELEIEVKLVEIDEETNLELLEVTAYYPEENKTVKVKGLVLGDVELPP:EEAKKEEEKVKREIEATEKLGKENPDKIFIAETKKGLVIATKDGVEIIKP	9.129894844293801	0.2983597157496935	74.98882293701172	0.3804607093334198	15.116806983947754	23.58517837524414	16.076868057250977
heterodimer-50-nr2-run1_result_135	7	HHMPLELKVELVAYDPETNVEKVRITAYDPEKEETTVVEGTVLGDVEIPP:EEEEEEEERNAAAIEAAAAYGKANPDKTFIAETSRGLVIATKDGVTLIEP	9.87953902122896	0.29451677052759834	70.44647979736328	0.4054137170314789	13.69295597076416	20.549957275390625	12.872991561889648
heterodimer-50-nr2-run1_result_135	8	MKKPLIIKVELKEVDPETNEERLLITAIDPEKNKVTKVEGLVLGDVDLPP:EEEKKEEEEVEAKLKAAEAYGKAHPDKVFIVETSKGTVIATADGLEIIEK	14.652502329884756	0.138411576330741	78.15483856201172	0.3565443456172943	16.13536262512207	25.761690139770508	18.69634437561035
heterodimer-50-nr2-run1_result_135	9	REMPLEIKVELVAVDEKTNVETVKVTAYDPERDETVEVEGIVLGNVKIPE:MEEEEEERRNEAEIEAAEALGKANPDKVFIVETSRGTVIATKNGVELIEK	13.202795421496047	0.1776878568687681	65.07564544677734	0.38255494832992554	13.912910461425781	20.0396785736084	10.91641902923584
heterodimer-50-nr2-run1_result_136	0	SEEERKKGFKEIAEAFAAHGGLAEEVMAAIKSPEFEKMVEGARALLEKFE:YDDSPEALERAKAILKIAEAYKAGRKKYIEWAAKYKDDLEKAIKEMPKEE	11.89496643113752	0.32199810238522664	58.155418395996094	0.4568178057670593	12.959344863891602	15.25801944732666	1.8226655721664429
heterodimer-50-nr2-run1_result_136	1	SPEERRAGVARAAAALAAHGGLADEFAAAAASPELAARVAGAEAYLARRA:PADTPEALARAEALLLLAELYAAGRRADLAWAHEHADDPAAALEEFPRDE	12.578008621651765	0.13895360447041857	54.478084564208984	0.32692962884902954	14.64875316619873	20.07670021057129	9.535741806030273
heterodimer-50-nr2-run1_result_136	2	SEEERKEGHKKIAEALHKNGGLADKIMEAMKSDEIDKLYEGAKEYLKKKE:YEDTPEALEKAKNILLLYEAYKEGKKKYIEWAHEHKDDLEKAINEMPKEE	5.305439206910198	0.6624659050369058	71.53285217285156	0.578285276889801	8.646148681640625	9.740111351013184	1.488067626953125
heterodimer-50-nr2-run1_result_136	3	SPEERRAGHAAIAAALAAHGGLAEEFMALLRSPRLEEAAAGARAYLAARA:MDDSPEARERAEAFLLLYEAYRAGRRADIEWAAAHADDPAAALEEFPREA	1.4475723506441787	0.8849445289780268	82.62535858154297	0.7535363435745239	5.8573479652404785	6.417901992797852	1.1122961044311523
heterodimer-50-nr2-run1_result_136	4	DPEERAKGIKEIAEALAKHGGFAEEFMKALKSPEIEKKYEGAKAYLEKVK:MKDTPEAKEKAEAFLTLYEAYKKGYKKYIEWAAKHKDDLEKAINEAPKEE	5.202132219550362	0.6385756163916445	79.28401947021484	0.63777095079422	7.165205478668213	7.829016208648682	1.609537124633789
heterodimer-50-nr2-run1_result_136	5	DPEERRAGHRAIAEALARHGGLAEEFMAAMESPEIEELREGAEAYLEERR:MDDSPEALERAEAVLLLYEAYEEGRVEDIRWAAEHRDDLEKAIEEFPEEA	5.598180987758502	0.5404155625293121	68.18750762939453	0.5802316069602966	9.170294761657715	10.441566467285156	1.3865578174591064
heterodimer-50-nr2-run1_result_136	6	SAEERRAGARAIAEAFAAHGGLAAEVMAAMESPEFEALVAGAEAYLAEVR:FDDSPEARERAEAILLVAEAYRAGRRALIRWAAEHADDLAAALEDVPEDE	6.345780744369465	0.5536626067859384	89.29249572753906	0.799781858921051	4.356457233428955	4.665351390838623	1.0614047050476074
heterodimer-50-nr2-run1_result_136	7	SPEERRAGWRRAAEALAAHGGLAAEFMEALESPRLEELAAGARAYLARRA:FDDSPEALARARAWLLLHELYEAGRRAYLRWAAEHADDLEAAVEEAPREE	11.900037430091855	0.24462371844794453	79.14900970458984	0.6136187314987183	8.704465866088867	10.498573303222656	1.305091381072998
heterodimer-50-nr2-run1_result_136	8	DPEERKAGHKEIADALAKHGGFADEFMAALESPEIEKLYEGAKAYVEKHK:FEDTPEALERAKAFLKLYEAYKAGRKEDIEWAAKYKDDPKKAREEFPKEK	1.0590374080325504	0.9304166198678359	82.90396118164062	0.6735827922821045	5.763614654541016	6.152698993682861	1.3890140056610107
heterodimer-50-nr2-run1_result_136	9	DPEERRAGHREIAAALAAHGGLAAEFLAALASPELEARAAGARAYLARRA:FDDSPEALARARAFLTLYRAYREGRRADIAWAAEHADDPAAAEEEFPREE	10.091719768917402	0.34944511577036563	79.104248046875	0.7367070913314819	6.326848983764648	7.2359113693237305	1.1934266090393066
heterodimer-50-nr2-run1_result_137	0	ELLYVEETKEFIKAKSLTIESDGVKYTLKFGKYKDKLYVKLEKKSLKNPE:MENEFEIEKLPGDPNVNEEKYKVIDKKTNKEYIVTVKKLPGKTEIKIGEI	1.2185297441666612	0.9149646485155547	83.51638793945312	0.6570299863815308	6.802001476287842	8.128081321716309	2.1156668663024902
heterodimer-50-nr2-run1_result_137	1	MKLYVEESKKYIDAATLEIEVDGKKITISFGQYEDKLYIKIEEKDLSNPK:MPNKFIIEKLPGDPNKNVEIYKIKNTKTNKEYLVTVEKLPGKTIIKIGEI	0.9448108289798388	0.9409205291023519	84.34761810302734	0.6873375177383423	6.182481288909912	7.324408054351807	1.867451786994934
heterodimer-50-nr2-run1_result_137	2	MLLYSEETKEFIEAASLEIEADGVKITLKFGKYKDKIIIKEEIESLHHHH:MEDKIIIEELPGDPNKNEKIYKVKFTKTNEEYIITVKKEEGKTIIEIGKI	3.1136471546295055	0.7921926442135931	73.47206115722656	0.5740239024162292	9.754352569580078	12.324701309204102	3.052246570587158
heterodimer-50-nr2-run1_result_137	3	MKLYDEETKTYIDAATLTIESDGVKYTLSFGKHKDKIIVKIEKKSLKNPK:MENKIIIEKLPGDPNKDVEIYKVTFTDTNKSYLVTVEKLPGKTIIKIGEI	1.1584455894930943	0.9538957035157796	85.92692565917969	0.7207152843475342	5.9197845458984375	6.914278507232666	1.5192099809646606
heterodimer-50-nr2-run1_result_137	4	MKLYVEETKEWVDAAELKIEVDGKEITLYFGQYKDKLYVKKEVKDLKNPE:MKNEIIIEELPGDPKKNVKKYKVKFTKTNEEYIITVEKKEGKTEIKIGKI	1.4441300800443544	0.884803574930386	86.42644500732422	0.6920603513717651	5.728990077972412	6.798514366149902	1.8437747955322266
heterodimer-50-nr2-run1_result_137	5	MMLYDPESKKYIPAKTLTIESEGVKITISFGRYKDKLLIKIKIESLENPE:MKDEFIIEKLPGDPNKNEEIYKVINTKTNKEYIITVKKHPGKTEIIIGEK	1.2460382978343036	0.9375911099547678	82.990234375	0.6682682633399963	6.951923847198486	8.82673168182373	2.2387681007385254
heterodimer-50-nr2-run1_result_137	6	PLLYVEESKEWIPAATLTIEADGVKITLSFGRYKDKLIVKIEVESLENPE:MPNEFIIEKLPGNPEKNEEIYRITDTKTNESYIVTVKKEEGKTIIKIGKE	1.3972299088178706	0.9221064199613703	84.34025573730469	0.6650122404098511	6.494451522827148	7.7796854972839355	2.0197641849517822
heterodimer-50-nr2-run1_result_137	7	PKLYVEETNEWVDAASLTIESDGEKITLSFGRYKDKLYVKIEKKSLKNPE:MPDKFEIIKLEGDPNKNKEIYKVKFLKTNKEYIVTVEKLPGETKIIIGEI	1.7581041815591558	0.8490445966851897	79.5185317993164	0.6102174520492554	7.715261459350586	9.455148696899414	2.7402687072753906
heterodimer-50-nr2-run1_result_137	8	MKLYDEKTKTWIDAAELTIKADGVEITLKFGQHEDELLVEKEIKDLKNPE:AKNEFVIEKLPGDPNKNEERYKVTNTATNEEYIVTVTKKPGKTEIKIGKI	1.2517702256537782	0.9141761537425913	84.57941436767578	0.665444016456604	6.213951587677002	7.478658199310303	2.08111572265625
heterodimer-50-nr2-run1_result_137	9	MMLYSEETKEFIEAEEITIEADGVKITIKIGQYKDKIIIEIEVESLKNPK:MENKFIVEKLPGDPNKNEERYKVINTKTNKKIIITVRKKEGETIIEIGEE	1.8142664126595365	0.8840909723654004	80.9834976196289	0.6409818530082703	7.386147499084473	8.962128639221191	2.1719117164611816
heterodimer-50-nr2-run1_result_138	0	YIPEKGLNLKVYLSEDYSKAEVKPIIEGEIPPDAKPLKIEVEYEVEEVEE:MKKVIKVKVTITYPDGKKIVFEFEITEDKKEGKKNGKNYTVINVHLPKEE	1.574782157323678	0.8756649207412154	78.63807678222656	0.6175135374069214	7.598029613494873	8.146026611328125	1.1324286460876465
heterodimer-50-nr2-run1_result_138	1	YITKEGLKLKVYISEDYSEAKVEPIIEGEIPPDAKPLKIEVEYEVKEVEV:MKKLLEVKVKIIYPDGRVKEYKFKIEEEKKEGLINGKNYTVIEVELKPDE	2.230222671949944	0.7785599366728522	70.5215835571289	0.5604193210601807	9.089822769165039	9.761491775512695	1.093062162399292
heterodimer-50-nr2-run1_result_138	2	YIPEKGLKLKVYLAEDLSKAEVEPIIEGPIKPDAKPLEIEVKYKKELVEE:MKELIKVEVIIKYPDGREIKFEFIIEEKEKKGLKNGVEYIEIEVELKPEE	2.262017791440076	0.77291177653504	70.76986694335938	0.5545761585235596	9.333013534545898	10.00068187713623	1.3679016828536987
heterodimer-50-nr2-run1_result_138	3	YIPEEGLELKVYISEDASEAKVEPKINGPIPPDAKPLKIEVSYEVEEVEV:MKKLLKVTVKITFPDGREIVYEFEIEEDKNEGLINGKKYTVIEVKLPKEE	1.7149808292949558	0.8638126374379926	79.08558654785156	0.6303657293319702	7.297008514404297	7.820107460021973	1.0916941165924072
heterodimer-50-nr2-run1_result_138	4	YVPEKGLKIEVRIKEDYSEAEAKPIVEGPIPEDAEPLEIKIEYEVEEVEE:MKKLIKVTVKITYPDGKEVVFEFEIEEDEKEGLIDGVPYTVIEVELPREE	2.6939961701779542	0.7061003921941444	72.79603576660156	0.5787867307662964	8.78938102722168	9.531328201293945	1.3344566822052002
heterodimer-50-nr2-run1_result_138	5	YIPEKGLKLEVLISEDLSEAKVIPHIEGPIPEDAQPLKIEVEYEEKEVEE:MKKLIKVTVKVIYPDGREIVYEFEIEEDKNEGKINGKNYLKIKVEIKKEE	1.5068310310113848	0.8964853075481533	79.6180419921875	0.6387877464294434	7.318490505218506	7.851489543914795	1.112830400466919
heterodimer-50-nr2-run1_result_138	6	PIPEEGLELIVYISEDASEAKVEPIVKGPIPEDAEPLKIEVSYEVEEVEE:MKKLLKVTVKVTFPNGKEVVFEYEIKEDKAEGLINGKKYTKIKVELPKEE	2.472189998304301	0.7573062087228055	73.58958435058594	0.5953140258789062	8.346932411193848	9.002420425415039	1.2904757261276245
heterodimer-50-nr2-run1_result_138	7	YIPEKGLKLKVYLSEDYSSAEVEPIIEGPVKPDAKPLEIEVKYEVEEVEV:MKKLVKVKVIIKYPDGRVIEYEYEIKEDKKEGLKNGVNYTVIEVELKKEE	2.3679937343598336	0.7621859153872917	69.90786743164062	0.5546520352363586	9.375816345214844	10.031342506408691	1.1143672466278076
heterodimer-50-nr2-run1_result_138	8	YIPEEGLDIDVYISEDYSEAVAVPHVKGEPAPDAQPLKIEIDYEVEDVEV:MKKLVKVTVTITFPDGRKVVFEYEITEDKNDGLINGKNYTVINVHLPRDE	1.389815931566761	0.8962365272124305	79.69581604003906	0.6811462640762329	7.31116247177124	7.809220790863037	1.0684515237808228
heterodimer-50-nr2-run1_result_138	9	YIPEKGLDIKVYIKEDASSAEAKPIIDGPIPEDAKPLEIKIEYEVEDVEV:VKKLLKVTVIVKYPDGKEVVFEYIIEEDKNEGLINGVNYQVINVHLPREE	2.876380589463188	0.7071770367599179	68.6876220703125	0.565192461013794	9.859898567199707	10.64385986328125	1.2361093759536743
heterodimer-50-nr2-run1_result_139	0	VVAGAEAELDDLRFRLEYRLLPPSVPFPPVVLLELTIETPDRVIRLGLAG:AVGRLVLNLDGKTWYLLEYSAPSLDLGPDLDRSGLRLRVRRLSPEEAAAL	2.413526885438567	0.7486206322751883	81.82420349121094	0.721869707107544	6.77086877822876	7.579042434692383	1.263148546218872
heterodimer-50-nr2-run1_result_139	1	KVAGATAQLDDVTFTLEYVLRPPSVPEEPKIITKLTIKTPTETIEIGILG:AVGTIVLNPDGKTYYKLEYSEPSRKFGPDLDRSGFKLKVSKLSKEEAEKL	1.7419688791841894	0.8532890253938927	72.56889343261719	0.6229044198989868	9.598006248474121	11.084306716918945	1.7157466411590576
heterodimer-50-nr2-run1_result_139	2	VVAGATAQLDDLTFTLTYELVPESVPLPPLVVTKLTVETPEKTIELGFLG:ATGTIVLNLDGKTWYKLTYSAPSLDFGPNFDTSGITLEVEELSEEEAKAL	1.6920207360425852	0.8778689274129567	79.04856872558594	0.6906478404998779	7.335577011108398	8.36266803741455	1.5162866115570068
heterodimer-50-nr2-run1_result_139	3	TFAGATAKLDDLTFTLVYTVRPPSVPAPPTIITSLTVETPDKVINIGILG:ATGTIVLNLDGKTYYKLTYSAPTRDFGPNNDTSGFTLKVEKLSAEEAAAL	3.110869652064528	0.7427790631295181	76.56173706054688	0.6823675036430359	7.670492172241211	8.733332633972168	1.3694623708724976
heterodimer-50-nr2-run1_result_139	4	TVAGAEAQLDDLKFKLTYTLKPASEPEPPRIITNLTVETPDKVIEIGIEG:ATGTIVLNLDGKTWYKITYTAPSRDFGPNLDRSGFKLEVEELTKEEAEKL	1.792679712857193	0.8720482253631591	79.37972259521484	0.6525377631187439	7.508266925811768	8.650216102600098	1.7012484073638916
heterodimer-50-nr2-run1_result_139	5	VVAGAEAQLDDLLFRLVYTLLPPSLPLPPIILTKLTVETPDKVIEIGILG:ATGTIVLNLDGKTWYKLVYSAPSLKLGPDNDRSGIKLEVSKLSEEEAKKL	9.860890173972663	0.4439845802273401	47.35520553588867	0.3904634416103363	15.87403678894043	20.33538818359375	10.506370544433594
heterodimer-50-nr2-run1_result_139	6	VVAGAEAQLRDIRFRLEYRLVPESVPEEPRILTRLTIETPDKTIEIGIEG:AVGTIVLNLDGKTWYKLTYSEPSRDLGPDRDTSGFRLEVSELSAEEAAAL	1.4253929390857663	0.8907244356751397	77.80599212646484	0.686111330986023	8.330436706542969	9.5189208984375	1.2839791774749756
heterodimer-50-nr2-run1_result_139	7	VVAGATAQLDDVTFKLVYRLKPPSEDDEPRIITEITIETPEEVIKIGIEG:AEGTIVLNPDGKTWIKLTYSEPSRVLGPDLDTSGFKLKVEKLTKEEAEKL	1.6591334282764398	0.8902089285497021	76.93008422851562	0.6284052133560181	8.227217674255371	9.718019485473633	1.8119593858718872
heterodimer-50-nr2-run1_result_139	8	VVSGATAQLKDRKFTLVEELLPPSVPFPPLILTKLIIETPDKKIEIGILG:AEGVIVLNPDGKTYIKLTYSSSSLDLGPDHDTSGFKLEVEELSKEEAEKL	1.4525090650136487	0.8950757631935056	72.35311889648438	0.5802880525588989	9.896602630615234	11.718923568725586	2.5623908042907715
heterodimer-50-nr2-run1_result_139	9	VVAGATARLDDRTFRLRFTLRPPEEPDAPRVVLELTIETPEEVRELGLEG:ATGLLVLNPDGQRWLRLEYSAPSLDLGPERDTSGFTLRVEELSEEEARAL	1.6408560200423281	0.8830818802737174	73.71488189697266	0.622474193572998	8.983648300170898	10.380324363708496	1.725647211074829
heterodimer-50-nr2-run1_result_14	0	SLSSLGDKPTLLEVIEGEEEGVEEGKEEIKAIWIENPTPEKLAAALNPDG:GKGVLIIKKDEFVEKDGKLIKKTTYYLFYVPNYEDSLEKALEEALSMIPK	2.0710274493557943	0.8479469595839917	82.57493591308594	0.7106614112854004	6.951954364776611	7.285923004150391	0.9557600021362305
heterodimer-50-nr2-run1_result_14	1	SLDELGDEPVLLEVRTGVRRGVPEGEEEIEATWIPEPTPERIAAALNPEG:GRGVLIIKRREQVEVDGELLEVVTYYLYYVPNPEDSLEEDLERALSMIPK	1.6819932138288716	0.8526667200210855	84.56108093261719	0.7367953062057495	5.955294609069824	6.285325527191162	0.972796618938446
heterodimer-50-nr2-run1_result_14	2	SLDSLGDEPTLLKVITGVEEGVEEGEEKIEVTWIENPTEEKLYKVLYPNG:GKGVLVIKIDKLEEVDGKLKKITTYYLFYVPNYKDSLEKALEEALSKIPK	1.451037368370799	0.896021152766084	83.2662582397461	0.7267005443572998	6.135234355926514	6.525733947753906	0.9635859727859497
heterodimer-50-nr2-run1_result_14	3	SLSSLGSEPQLLDVITGVEFGVEEGEEKIEATFIPNPTPEKIAAALYPDG:GKGVLIIKREELKEVNGELVKVTTYYLYYIPDLKDSLEEALEKALSMIPK	1.624128145547462	0.8680861562804225	82.00202178955078	0.7050602436065674	6.603898048400879	7.024511337280273	1.0033518075942993
heterodimer-50-nr2-run1_result_14	4	SLDSLGDEPTLLDVITGVELGVEEGEEKIEAIWIENPTPEKIAAALFPKG:GRGVLIIKKEELKEVNGVLVKITTYYLFYVPNPQNSLEEDLKKALSMIPK	1.5183429672002111	0.8887325367290384	84.33684539794922	0.7449796795845032	6.067098617553711	6.3457770347595215	0.946199893951416
heterodimer-50-nr2-run1_result_14	5	SLDSLGDKPTLLDVIVGVELGVEEGKEEIKATWIENPTPEKLEAALYPDG:GRGVLIIKLDKLVEVNGKLVKITTYYLFYVPNPEDSLEKALEEALSMIPK	1.3618527521506851	0.9066427403058949	84.1156997680664	0.7387310266494751	5.944167137145996	6.251791477203369	0.951693058013916
heterodimer-50-nr2-run1_result_14	6	SLDELGDEPVLLEVRVGVELGVEEGEEEIRATWIPEPTPERLAAVLDPEG:GRGVLVIRLDRQVEVNGVRVLVRTDYLFYVPRPEDSLEEALARALALLPK	1.2207590329248805	0.91856598540072	84.54566192626953	0.7522391080856323	5.749148368835449	6.0842790603637695	0.9370875358581543
heterodimer-50-nr2-run1_result_14	7	SLSSLGDEPQLLAVITGIEFGVPEGEEEIEVTFIPNPTPEAIAAAIYPDG:GKGVLIIKLDKLVEVNGVLVKVTTYYLFYVPNLKDSLEEAAEKALSMIPK	1.893329837195572	0.8549540780803173	83.65215301513672	0.7515957355499268	6.318509101867676	6.603141784667969	0.9066436290740967
heterodimer-50-nr2-run1_result_14	8	SLDELGDEPTLLEVITGVRFGVEEGEEEIEAIWIENPTPEAIAAALYPDG:GRGVLIIKKTKQVEIDGELVEVVTYYLFYVPNWEDSLEEALAKALSMIPK	1.4350364245870244	0.8869824480643165	83.63546752929688	0.7327896356582642	5.959280490875244	6.328989505767822	0.9383146166801453
heterodimer-50-nr2-run1_result_14	9	SLSELGDEPTLLAVITGVEFGVPEGEEEIEATWIENPTPEAIAAALFPDG:GPGVLIIRRDEFVEVDGELVKITTYYIFYVPNPEDSLEEDLRRALSMIPK	1.4356680737690175	0.896266460735903	87.54817199707031	0.7822341918945312	5.174628734588623	5.425835609436035	0.8836075067520142
heterodimer-50-nr2-run1_result_140	0	MKKSLEEYIKEYIEEYLKTRKDLEGVEKIIFEIKYKEEDSEEVKELGIEI:MIVKKYDVTITIKREFSEDYDYPEGTREELEEKAIEIIEMKIEIEEEEKE	1.8221071909688267	0.8497811239400316	82.09808349609375	0.6488314867019653	7.460839748382568	8.090391159057617	1.0414888858795166
heterodimer-50-nr2-run1_result_140	1	PDKSLEEILKEYIEEYLKTRPDLEGVEKIEFEIKYREENSEEVKELGIEI:MKKTVYEVTITIKRELSDDAEIEEGTREEHREKAIEVIERKIEIETEEEE	3.8486102303377785	0.6162765641728505	73.20418548583984	0.5663827061653137	10.253009796142578	11.45242691040039	1.2843571901321411
heterodimer-50-nr2-run1_result_140	2	SDPSLEEYIKEYIEEYLKTNPNLEGVEKIEFEIEYKEEDSEEVKKLGIEI:MITTKYDVKITIKRTLSKDFKYEEGTEEELKEKAVEVIELKYEKKEEEKP	2.410683283468648	0.840842109356688	78.95582580566406	0.629056990146637	8.238804817199707	9.016939163208008	1.1064133644104004
heterodimer-50-nr2-run1_result_140	3	KPPSLEEYIKEYIKEYLKTDKDLEGVEKIIFDIKYKEKDSEEVKELGIEI:MKTTVYDITITIKRKFSEDYKREKGTREELEKEAVKVIKKKYEITEEPKP	1.8333115915880631	0.8571330263976442	82.90155792236328	0.6526026129722595	7.337335586547852	7.979726791381836	1.044814944267273
heterodimer-50-nr2-run1_result_140	4	EPPSLEEYIKKFIEEYLSTLEDLEGVKKIKFEIEYKEKDSEEVKKLGIEI:MEVKEYEVTITIKRELSDDYDYPAGTREELEKKAVEIIKMTVKIEKEEKE	2.1271064215756397	0.8171685827808568	82.10591888427734	0.6428917050361633	7.307559013366699	7.944284915924072	1.0644216537475586
heterodimer-50-nr2-run1_result_140	5	EDPSLEEYIEEYIKKYLETDEDLEGVEKIEFEVKYKEKDSEEVYEKGIVI:MEVKTYEITITIKREFSEDKDIPEGTEEEHKEKAIEIIKLTYEKKTEKKP	2.029670196895963	0.8221486865274431	78.01272583007812	0.6282818913459778	8.799783706665039	9.620098114013672	1.0785017013549805
heterodimer-50-nr2-run1_result_140	6	EDPSLEEYLEKFIEEYLKTDKNLEGVEKIEFKIKYKKKDSEEVYEKGIEI:MEVEKYEVTITIKREFSEDYKYKEGTREELEEKAVEVIEMEYEKKREIPK	2.1381487579291227	0.8221875497366393	79.36900329589844	0.6241233944892883	8.312806129455566	9.05087661743164	1.0569370985031128
heterodimer-50-nr2-run1_result_140	7	EDPSLEEYLEEFIKKLLSTDPDLEGVEKIEFEIEYKKKDSEEVYKKGIVI:MKTEVYDVKITIKRTFSEDFKRKFGTKEELEKEAVKIIEMTVEITREIEP	2.4915115991798564	0.8301712251351797	80.22029876708984	0.6230055093765259	7.967729568481445	8.722660064697266	1.1821587085723877
heterodimer-50-nr2-run1_result_140	8	EDPSLEEYIEKKIKELLKTFEDLEGVEKIKFEVKYKKKDSEKVYEKGIEI:MKVEEYEVEIKIKREFSEEKKIEEGTKEEIEEKAIEIIKEEVKIESELPE	5.851537520454	0.5673265127936334	64.16596221923828	0.5078603029251099	11.137147903442383	12.666666030883789	1.257972240447998
heterodimer-50-nr2-run1_result_140	9	MDPSLEEYIEKFIEEYLKTDKNLEGVEKIKFEVKYRKEDSEEVYEIGIEK:MVTTKYDITITIKREFSEDFKREEGTREELEKEAVEVIELTYEKKEEVKP	2.3987346491038006	0.8288767893602749	80.4860610961914	0.6451045274734497	8.074803352355957	8.832098960876465	1.047240972518921
heterodimer-50-nr2-run1_result_141	0	EELEELLRRFEEERREREARYAAERAQLQAQAQQALAAALGQARQEEGLE:SEAAQARLQQLQQQAAQQLAELERRYGEERRRREEEFRRRLEELLPPEEP	1.7429600874506452	0.8763444778464269	90.12584686279297	0.7254965305328369	5.801283359527588	6.314726829528809	1.3637919425964355
heterodimer-50-nr2-run1_result_141	1	ELEEELEELREEEEERREEEAEEERERLEREALERLEAVLGEAREEEGLE:SAEARARIERVLREAEERLREYEEEEGREREERERRFEELREELLPPEEE	2.2663069175167556	0.8233858597210276	86.73993682861328	0.630256175994873	7.830087184906006	10.098501205444336	2.2063729763031006
heterodimer-50-nr2-run1_result_141	2	ERREEFEEAAEELLAALEAEYEARRAELEARAAAALAAALGEALAAEGLA:SAAAAARLAAVRAAAEAELAALDREYGERRAALRAALEELARELFPPEEP	1.385713821386163	0.9218140246630631	95.01720428466797	0.7957693338394165	4.105322360992432	4.377875328063965	1.1010642051696777
heterodimer-50-nr2-run1_result_141	3	ELEEELEELREEERAAFEAEYEAERARLRAEAAARLAALEGEARRELGLD:SAEAEERLARARAEAEAELAALERRYGEERARREAEFEELRKKLLEPEEE	2.6278830139351057	0.8631883201127906	91.45237731933594	0.7426266670227051	5.130067825317383	5.636706352233887	1.3960676193237305
heterodimer-50-nr2-run1_result_141	4	AAAAAAAAAAAAAAAALAAAFAAEAAALEAAAAAALAAAEGAARAALGLE:SAAAEAALAAARAAAAAAAAALEAAAGAAAAAAAAAAAAAAAALAAAAAA	3.2087221582521885	0.6500464560965332	76.95388793945312	0.5422871708869934	7.745431900024414	12.149531364440918	4.744834899902344
heterodimer-50-nr2-run1_result_141	5	AAAAAAAAALAEAAAAAAAAAAAEAAEAAAAAAAALAAAAGRAALLDGLE:SAAAAAALAAVAAAAAAALAAAAAEAGAAAAAAAAAAAAAAAAALAPAAP	4.027933908730499	0.5767907835259354	75.7581787109375	0.5530750751495361	7.764987468719482	11.567962646484375	4.54051399230957
heterodimer-50-nr2-run1_result_141	6	AAAAAALAAAAAAAAAFAAEFAAERERLEAEARRELEEVLGRAREELGLE:SPEAEEELARVRARAAERLAALERRAGEAAAAAAAAAAAAAAAVAAPAAP	3.0876158843983244	0.7492939029905634	81.55143737792969	0.6108731031417847	7.035678863525391	9.6563138961792	3.147629499435425
heterodimer-50-nr2-run1_result_141	7	EQLQELQQQQQQQQAQAEAEAAAARAELEAAAAARLAAAAGEAAARDGLL:SAEAAARLAAVRAAAAAELAAYEAQQGQQRQQQQQQFQQQLQQLIPQQEP	1.9653411291297544	0.9078264121307551	81.19938659667969	0.6031339764595032	7.93973970413208	9.891669273376465	2.915323257446289
heterodimer-50-nr2-run1_result_141	8	ELEEELEKLFEEEMERFEEEYEEERERLEEEAERRLEEALGEAREEYGLE:SEEAEERLAELREEAEEELEELEEEYGEEREEFEEEFEELKKELLPEEEP	1.0894152800568908	0.941058342562985	88.56320190429688	0.6974565386772156	6.045297622680664	6.833423137664795	1.6458864212036133
heterodimer-50-nr2-run1_result_141	9	ELLERLLRELEEELAREEREFEEERRRLEEEAERRIAEVLGEARRELGLE:SAEARERLERVLAEARAELEALERAYGEERAERLEQFRRELERLLPDPEP	2.0643824633972527	0.7809902888373808	69.09503936767578	0.4364338517189026	12.809660911560059	18.06272315979004	6.449277877807617
heterodimer-50-nr2-run1_result_142	0	FFEEFEPEAEPLPPPGRLRAFLEGLAARLAAGEPAEAVLAELRALLEARE:EEEERRAERDAFLEELVAELRAGGSVEEALERLLARLAEEERREAEPEEE	11.155302553423404	0.19946162016907676	68.1233901977539	0.4933875501155853	12.988859176635742	17.112010955810547	5.252699851989746
heterodimer-50-nr2-run1_result_142	1	PVEAFAPAAAPLPPPGELLAFLEGLKAALAAGTPEEEVLAWLRALLERLA:EEAELREELDAWLREMVARLRAGGSVEEALAELLARLAELRARLAAPEEA	5.163666126594148	0.6847737722550237	78.68994140625	0.6494249105453491	8.172178268432617	9.430310249328613	1.8329007625579834
heterodimer-50-nr2-run1_result_142	2	FVEELAPAAAPALPEGELRAFLEGLAARLAAGEPAEEVLAELRALLEARE:LAEPLRAELDAFLEALVERLRAGGSVEEALAELRARLAALRALLALPPEE	7.965634452277032	0.5500068725056478	74.9220962524414	0.6153855323791504	9.262304306030273	10.760231018066406	2.2489171028137207
heterodimer-50-nr2-run1_result_142	3	YLEELKPDLEPELPEGRLLAFLEGLRERLRAGTPEEEVLAELRALLELRE:EEEEEAEEERAWLEEMVRRLREGGSVEEALRELRERLAELERRRAEPEEE	2.542191033236864	0.7804353983513053	80.44298553466797	0.6613271236419678	7.949669361114502	8.890308380126953	1.5921680927276611
heterodimer-50-nr2-run1_result_142	4	MFAAFRPANRPLPPRGELLAFLEGLRAALAAGTPAEEVRAELRALLEALA:AEAELRAELDAWLEELVDELRAGGSVEEALARLLERLAELRRRLALPPLE	6.721239067366179	0.6386624048219652	76.18830871582031	0.6218287944793701	8.39460277557373	9.622482299804688	2.2116024494171143
heterodimer-50-nr2-run1_result_142	5	RVEEFELDDEPLPPPGELLAFLEGLAAALAAGTPREEVRAWLRALLERLE:EEEELRAELDAFLEELVDWLAAGGSVEEALRRLLERLAELAARLAEPEEE	2.0023357042653935	0.8406811537526923	75.65496063232422	0.6110931038856506	9.4127197265625	11.86754322052002	3.141292095184326
heterodimer-50-nr2-run1_result_142	6	RVEEFKFEEEPLPPEGELRAFLEGLAEALAAGVPEEEVLAWLRELLERRE:EEEELEAELEAWLRELVARLRAGGSVEAALEELKERLAELERRLAEPEEE	6.148920100598475	0.6065850894358735	68.59015655517578	0.5179271697998047	10.582219123840332	13.022420883178711	3.4635558128356934
heterodimer-50-nr2-run1_result_142	7	FFEELRPEARPRLPEGELLAFLEGLRRRLQAGTPAEEVLAELRRLLLSRA:EAAALAAELDAFLEELVAELRAGGSVEEALRRLRARLAELEARLARPPEA	5.656766869962339	0.6773688788766106	76.04505920410156	0.6282033324241638	8.850591659545898	10.3555908203125	2.0251426696777344
heterodimer-50-nr2-run1_result_142	8	FVEELEPAERPELPRGELLAFLEGLRARLAAGTPAEEVLAELRELLERRA:LEEELRALLDRWLEELVERLRAGGSVEEALAELEELRARLRELLARPPEE	11.104432127103728	0.18589450773302638	80.45738220214844	0.6546785831451416	8.232945442199707	9.358976364135742	1.7781736850738525
heterodimer-50-nr2-run1_result_142	9	AAAALAPPAAPALPPGALLAALEGAAAALAAGTPAEEVLAWLRALLEALE:AEEELRAEWDAWLEEAVARLRAGGSVEALLRELEARLAELRRRLALPEAE	2.9051652231783476	0.754799547311943	74.76242065429688	0.5910706520080566	9.007288932800293	11.56639289855957	3.363880157470703
heterodimer-50-nr2-run1_result_143	0	ADLSKLPKEYYNPDSPEILEKFAEAQKYIEEKAKEKEEKAKELYEEYKKK:MKDPKEKELEKYPWAQKMKKEKDEEIKKKIKELFPDEEVFEKTIKELNLE	5.582275674815246	0.6569000174094913	81.11450958251953	0.5962388515472412	8.475207328796387	9.507150650024414	1.9650778770446777
heterodimer-50-nr2-run1_result_143	1	ADLSELPEKYRNPNDPKIYEEFAEAQEYIEKEMEEKRKKAEELYEEKKKK:MIDPRLEELKKYPFALEMLEKKKEELKEEAKELFEDEEEFEEAIKELNLE	1.0183012617853424	0.9354683254203838	81.18877410888672	0.5988686084747314	7.197371482849121	8.087183952331543	1.5961761474609375
heterodimer-50-nr2-run1_result_143	2	ADLSSLPEEYRNPDTEEIYKKFAEAQERIDKEAEEKLEEARKLYEEYKKK:MKDPEEEEMEKYPWAQKMKKEKDEKIKEEIKKLFPDEKVFEEVIKKLKLD	3.414719125982626	0.7061528081037259	78.01884460449219	0.5658087730407715	9.707239151000977	10.97535228729248	1.6606934070587158
heterodimer-50-nr2-run1_result_143	3	ADLSSLPEKYRNPNDPKIYEEFAKAQKYIDEEAEKKLKKAEELYKKLKEK:MKDPKELELEKYPWAQEMKKKKDEEIKKKIKELFENEEDYEKVIKELKLE	1.3465758983389917	0.8960108112711616	84.5135726928711	0.6260656714439392	6.664985656738281	7.3709611892700195	1.5354313850402832
heterodimer-50-nr2-run1_result_143	4	ADLSSLPEEYRNPDSPEIYEEFAKAQEFIEKEMEEKREEAKKKYEEIKKK:EIDPRLKELEKYPWALKMRKEKEEELKEEAKELFEDEEEYEKVIEELKLY	1.0811331455631588	0.9278825236392199	76.76202392578125	0.5740050077438354	8.549004554748535	9.681183815002441	1.8393722772598267
heterodimer-50-nr2-run1_result_143	5	ADLSSLPEKYKDPNSPEIYEEWAKAQEKIEKEMEEKRKKAEEIAKEIKSK:EEPEEEKEMEKYPWAQEYKKEKDEELKEEIKKLFPDEEEYEKVIKELNLE	5.2123229053821065	0.64494220095135	77.27570343017578	0.5755577683448792	9.27762508392334	10.404515266418457	1.4598853588104248
heterodimer-50-nr2-run1_result_143	6	ADLSSLPKEYQNPNDPKIYKEFAEAQKYIEEEKEKKLEKAKKLYEEYHSK:MIDPKELELEKYPWALEMKKKKDEEIIAEIKELFPDEEKFKEVVKELNLE	1.3624619553495083	0.898975782516779	81.3607177734375	0.5880612134933472	7.685965538024902	8.600846290588379	1.6901849508285522
heterodimer-50-nr2-run1_result_143	7	ADLSALDPAYRNPFDPRPLAEFAEAQARIEAELEEKREEAEERYREIEEE:MMDPAEEERARYPWAQRLRREREEELIEEIRELFEDEEELEEVIEELDLE	11.903305103461092	0.11467937801002476	80.95909881591797	0.3561408817768097	17.639253616333008	27.11018943786621	17.393680572509766
heterodimer-50-nr2-run1_result_143	8	ADLSSLPEEYKDPNSPEIYEKYAEAQEYIDKEMEEKKEKAKELYKEYKEK:MIDPKEKELEKYPWAQKMRKEKEKELIEEIKKLFEDEEIFKKVIEELNLD	5.906252107029153	0.6578095233062256	82.34228515625	0.6198475360870361	7.5498809814453125	8.291923522949219	1.4600452184677124
heterodimer-50-nr2-run1_result_143	9	ADLSSLPEEYKDPTSEEIYKKFAEAQKRIEEEKEEKLKKARELYEEYKSK:EIDPEELKRKEYPFALKMEKEKNEEIKEEIKKLFEDEEFYEEVIKKLKLE	4.819012734397493	0.6072822456394984	68.69161224365234	0.45102083683013916	13.99685287475586	16.984622955322266	3.6915509700775146
heterodimer-50-nr2-run1_result_144	0	PLPLLLALLLFAPSPLASEEERQAVLDFAILYKKYVEKYSEEELLKELGL:ELGIPPELLEKSPAYGIKDDMGEELKEYALEVLKKQYAELKKKLGELLAA	16.29515211577356	0.06414740587693687	64.14143371582031	0.3158544600009918	17.778182983398438	25.406007766723633	17.73279571533203
heterodimer-50-nr2-run1_result_144	1	LEEFLRALLLSLPSPLATPEEKAAALTFARLYRLYVERYSEEELRRLLGI:SLGLDPALLAESPAAGISPDLGPELRPLAEEELRRIYAELQERAGRLAAL	12.445785388220239	0.17328673685511556	49.93516540527344	0.3107793927192688	17.158069610595703	22.596010208129883	11.505462646484375
heterodimer-50-nr2-run1_result_144	2	PEEFENFFKEFLPSPEATEEEKQRALDYKILYKMYKEKYSEEELKKILGI:EKGIDPELLKKSRAYGIKKDMGEELKEYAIKKLKEIKALKEKLEGEKKEK	12.92128161937098	0.17830969996559426	59.49561309814453	0.3134116232395172	16.323814392089844	22.3800048828125	14.667158126831055
heterodimer-50-nr2-run1_result_144	3	PLPLLLAALLAAPSPEASLEERQRLMTFRHLYELLVERYDPEELREALGL:SLGLDPALWAKSPAAGVSPDLGEALRELALETLRRIHAELRERLGRLLAE	9.729665065269144	0.26419482951056067	58.49409103393555	0.3371639847755432	16.202499389648438	22.39741325378418	13.460748672485352
heterodimer-50-nr2-run1_result_144	4	PLELLLALLLAVPSPLASPEEVAAALEFAILYRLYVERYSREELLKLLGL:PLGLDPAVLARSPAYGISPDLGPELRELAERRLREIYARLRRLLGELAAA	13.596157093502608	0.1273740914682038	50.17384719848633	0.33425718545913696	16.33675193786621	21.394351959228516	11.171924591064453
heterodimer-50-nr2-run1_result_144	5	PLPFLLFALLFAPSPLATEEEKQEWLEFAILYKQYVERHSEEELLKILGL:LLGIPPEIFKKSPAYGISPDLGEEFEKLATERLKEIYAKARELLGKLLAS	7.873702423266024	0.39262165446327896	56.37556838989258	0.3596770167350769	15.604424476623535	21.225711822509766	11.555171966552734
heterodimer-50-nr2-run1_result_144	6	LEEFLEFAKLLLPSPLATEEEKRAVATFAILYKQYVEKYSEEELKEILGI:SLGIDPELLKKSPAYGVSEDKGEALKEEAEAELKKIYAEFQKRLGELLAA	8.93844733966486	0.22853772375959985	58.427528381347656	0.3596312403678894	15.467619895935059	21.035978317260742	7.839602470397949
heterodimer-50-nr2-run1_result_144	7	PPLLPLFDLLLAPDPTATPEERAAAADAALLLQQYVARFDPAELAAALGL:PLGLDPALLAQSPAFGWSPDLGPAFREEALARLRAYFAERRAREGAAAAA	6.411660254576513	0.446585550291406	70.52181243896484	0.5689634084701538	11.521873474121094	13.327066421508789	1.6364147663116455
heterodimer-50-nr2-run1_result_144	8	KELLEEFKKELAPSPEASEEEKRKYATFKRAYELYVKRYSEEELKELLGL:EEGIDPEILEKSPAYGLSEDEGEALKEKMEKILKEVYEEIKKKEGEKKKK	13.457467369648548	0.1135955131299545	51.351810455322266	0.3346024751663208	15.3992919921875	19.528804779052734	9.166977882385254
heterodimer-50-nr2-run1_result_144	9	LEKKLDFSLLLAPDPTASEEEKQEWIEFKILYEKYVKLYSEEELLEILGL:KLGIPPEILEKSPAYGLSEDLGEELKELMIKKLKEIYAKAKKELGEKLKA	8.104783076968419	0.3338250953758305	51.73738098144531	0.31927528977394104	16.274255752563477	21.049907684326172	11.680296897888184
heterodimer-50-nr2-run1_result_145	0	MKIEFGLPPNYKTVEEIIEEIEKKIKEISESEKYKDYEEITLEIVYPEIP:FEEKFKEALEKLAKESPAEISYKIEEIEVEIPELGEKLLIKKFLITIKKP	2.853884998478093	0.7691135820302827	78.88320922851562	0.618796706199646	7.373013973236084	8.213180541992188	1.1861565113067627
heterodimer-50-nr2-run1_result_145	1	MEIDYGLPPDLKTVEEVIEELKKKIKEISTSDKYADYEEITLRVVVLELP:MEEEMKAALDEIAKESPAEISYEIKKIRVHIPELGKDLLVTVYLITIKLP	4.0395892402038855	0.7802326700479396	75.689453125	0.5843411684036255	8.712745666503906	9.763191223144531	1.351142168045044
heterodimer-50-nr2-run1_result_145	2	MEIDIGLPPDFKTTEEVIEFVKEKIEEIANSDKYKDYEEITLTIVVLNVP:FEEEMEKALEEIAKESPVEISYEIEKIEIEIPELGVKLLVTVYKITIKKP	1.0951085749606335	0.9298015358192525	79.26490020751953	0.6384325623512268	7.374998092651367	8.307106971740723	0.9892878532409668
heterodimer-50-nr2-run1_result_145	3	MEIEYGLPPSYKTIEEIIKEIEKKIKEISTSDKYKDYEEITLTITIPSIP:MIKELEEALEKIAKESPAEISYEIEEIEVDIPELGKKLKIYVFKITIKLP	0.9716181825729547	0.9410539297357593	76.0986099243164	0.5848503708839417	8.404743194580078	9.44253921508789	1.3695499897003174
heterodimer-50-nr2-run1_result_145	4	MELDVGLPPDYKTIEEVIEKIKEIVKEISESDEYKDYEEITLTVVILELP:MDEKLKKALEELAKEVKAELTFEIEEVDVDIPELGVKLKVKIYKITIKKP	1.9344217392600105	0.8190135115388777	70.03164672851562	0.5038875937461853	10.182718276977539	11.483602523803711	1.4714454412460327
heterodimer-50-nr2-run1_result_145	5	MEIEFGLPEDYKTTEEILEEIEKKINEIANSDKYKDYKEITLKVIVKEEE:FEEEMEKKLEELAKKVKAEVTYELEIIEEIDEEEGKVKKIKVYKITIKKK	1.5357073035371531	0.8682935980579859	81.19725036621094	0.6332464218139648	6.993013858795166	7.784602642059326	1.2063432931900024
heterodimer-50-nr2-run1_result_145	6	MEIDIGLPKDYKTVEEIIEKIKEIIEEISNSDKYKDYKEITLKVIIEEKP:MEEEIEKALEEIAKESPVEISFEIETVLVHDPESGKDKKIKIYKITIKKP	1.4402086105871954	0.8911112835226623	80.36460876464844	0.627774715423584	7.056171894073486	7.873523712158203	1.2506247758865356
heterodimer-50-nr2-run1_result_145	7	MEIEYGLPPDLKTVEEIIERLKEIVEEISTSDKYKDYEEITLKIVIEEKE:MEEKMEKALKEIAEKSPAEISYKLETIKVEDPELGKVIEVKVYKVTIKLP	2.2242013893563817	0.8134842645864964	77.29499053955078	0.6006654500961304	7.781733989715576	8.793381690979004	1.2609834671020508
heterodimer-50-nr2-run1_result_145	8	MELDIGLKPDYKTVEEVIEFLEKEIKKISTSDEYKDYEKITLTIIIPNIP:MKEEMEKKLKEIAEKSPAKISYEIEEIKINIPELGKDLLVTVYKVTITLP	2.563675511299057	0.739869819794535	71.91175079345703	0.5504470467567444	8.764215469360352	10.089259147644043	2.40913987159729
heterodimer-50-nr2-run1_result_145	9	MKIEVGLPPDYKTIDEVIEEIEKIIKEISESEEYKDYDEITLTIVIPNLP:MDEKMKEKLEEIKEKSKAEISYEIEKIEINIPELGKNLLVTVYKITIKKP	2.0746099670964386	0.816657394671473	70.74823760986328	0.5317319631576538	9.35594367980957	10.604827880859375	1.31077241897583
heterodimer-50-nr2-run1_result_146	0	ALSPRYLSGELPPLAEWAAVFLADDDIPLPFPSEEAFYRALARRLAERLL:GAALDALLDAVLGGADEAQLRELVEFARRLAAGTATPEDFERAREVLERA	13.77750866000729	0.11307402273858451	61.447654724121094	0.4349064826965332	14.185871124267578	20.02881622314453	10.176188468933105
heterodimer-50-nr2-run1_result_146	1	EAAPELLSGELPDPREWAAVFLADDDIPLPFPSREAFYRALARRLAERLL:GAALEAALDALLGGASPEQLLRLARIARRLAAGTATPADYEEADAVLAAA	6.041650489371964	0.5338122893954208	58.707523345947266	0.4796457588672638	12.763632774353027	16.25475311279297	4.1894636154174805
heterodimer-50-nr2-run1_result_146	2	ALPASLLSGELPDLAEWAQVFLSDTDIPLPPPSREALYRALARRLAERLL:GAALDAALDAILGGASPEQLAALVEFARRLAAGTATPADYARLDEVLASA	12.488016609739558	0.19390161240602552	59.58552169799805	0.4457060694694519	12.691093444824219	16.515296936035156	6.284903526306152
heterodimer-50-nr2-run1_result_146	3	ALSPELLSGELPDLREWAAVFLADDDIPLPFPSKEAFYRALARRLAERLL:GAALDAALDAVLGGATPAQLLTLVRFAQKLAAGTATPADYAEADAVLASA	3.467051374351043	0.7649073692995871	67.06806182861328	0.6180874109268188	9.793323516845703	11.893318176269531	2.3829617500305176
heterodimer-50-nr2-run1_result_146	4	EESAEDLSGELPDLREWAQVFLSDTDIPLPFRSKEDYYRALAKRLAERLL:GAALRAELDRILGGASERQLRRLARFAQKLAAGTATEADYEEADRVLEEA	2.6001572308846654	0.7924476387201179	67.3945083618164	0.5962615013122559	9.928300857543945	11.889336585998535	2.2989563941955566
heterodimer-50-nr2-run1_result_146	5	AASAAALAGELPPLEEWAAVFLADTDIPEPFPSREARYRALARRLAERLL:GAAMEAELDRLLGGLTPEQLAELVAFAQKLAAGTITPADYARADAVLAAA	7.072775013072068	0.3228280926343005	59.41277313232422	0.5020985007286072	13.719827651977539	17.810928344726562	3.7989726066589355
heterodimer-50-nr2-run1_result_146	6	AAAAALASGEVPDLAPWAQVFLSDTDIPLPFPSREAFYRALARRLAEREL:GAALRAALDRLLGGATAAQRLALAEFARKLAEGTATEADFARADAVLAAA	11.720619399788898	0.19926786300845944	59.12385940551758	0.5193908214569092	12.105535507202148	15.124489784240723	3.606581687927246
heterodimer-50-nr2-run1_result_146	7	ELPPELLSGEIPDPAEWAKVFLSDDDIPLPFPSEEAFYRALARQLAERLL:GAALRARLEELLGGATEEQLLRLARFARKLAAGTATPADYEEAKAVLEAA	13.61086963452827	0.24808461667479173	58.911468505859375	0.43304747343063354	14.117555618286133	19.529142379760742	8.54660415649414
heterodimer-50-nr2-run1_result_146	8	ALPPELLSGELPPLEEWAQVFLSDTDIPEPFPSREAFYRALAQQLAERLL:GAELRARLERILGGATPEQLRILVAFAQKLAAGTATPADYAVLDAVLASA	12.42058026957591	0.11949275175504574	58.93680191040039	0.40239405632019043	13.903533935546875	19.458614349365234	9.902892112731934
heterodimer-50-nr2-run1_result_146	9	AASPELLSGELPPLEEWAQVFLSQTDIPLPFPSREAFYTALARRLAERLL:GAALEAALDALLGGATPAQLRELVRFAQRLAAGTITPEDYERAERVLREA	13.400493263465048	0.2656696101507821	61.023895263671875	0.44732242822647095	13.440210342407227	18.118684768676758	7.309935092926025
heterodimer-50-nr2-run1_result_147	0	MELPLDLQLPPGLELLEARVERVLDEEGRETLLLRLRLRATEEIDFRERP:VRIRREERLFLGGEEVSLEGTRLGVGDEFLLEIRLTSEEPVDFGERIDLP	1.353127686096154	0.9244307717127935	77.61729431152344	0.6761915683746338	8.216383934020996	8.79686164855957	0.881111741065979
heterodimer-50-nr2-run1_result_147	1	MPMNLKLKLPEGFELLDLKVEEVLDEEGKKTLLLKLKLRATKEIDFEKNP:MKIKIEEELFKGGEKISKEGTKLGVGDEIELVIKLTSEEPYDFGEEIELP	1.556289151600937	0.8720266467429673	76.27864074707031	0.612467885017395	8.563934326171875	9.132073402404785	1.2098675966262817
heterodimer-50-nr2-run1_result_147	2	MKINLNLKLPEGFELISYEIEEVLDEEGKKTLKIKLKLKVTKEIDFEKNP:IKIKIEEKFFKGGEEVSKEGLKLGVGDEILKEIYLTSEEPYEFGEEIKIE	1.7494814861787855	0.8690706097528716	76.06149291992188	0.6331967711448669	8.026098251342773	8.675454139709473	1.1820311546325684
heterodimer-50-nr2-run1_result_147	3	MEMDLDLELPPGLELLSYEVEEVLNEEGKKTLKITLKLRATREIDFDEEP:VEIKREERLYLGGEEVSKEGTRLGVGDEFTLEIDLTSEEEVDFGEEIDLP	3.5565607808181174	0.8240224621394425	75.8105239868164	0.6279891729354858	9.387935638427734	10.094451904296875	0.9691157341003418
heterodimer-50-nr2-run1_result_147	4	MHMNLDLQLPPGLELLSLKVSLEKDEEGKESLKIELEIRATREIDFRKNP:VKIKIEEEFYLGGEKVSKEGLVLGVGDEFLKVITLTAEEPLEFGDKIELP	3.067367046758836	0.6733780514116007	69.02619934082031	0.5389248728752136	9.958076477050781	12.008536338806152	2.841010570526123
heterodimer-50-nr2-run1_result_147	5	MEIPLNLQPPPGLELLEQRLRRVLDEEGRETLLLELRLRATREIDFREEP:VEIRVERRLFLGGEEVSLEGTRLGVGDEFLLVIRLTSEEPLEFGEEIELP	1.7769057669174169	0.866750645735573	76.69950866699219	0.6726685762405396	8.176565170288086	8.74559211730957	0.8883100748062134
heterodimer-50-nr2-run1_result_147	6	IPLNLKLQLPEGFELLDYKVELVKNEEGKDTLRITLKIRATKEIDFEKNP:MKIEIKVSLEKGGEKVSIEGTKLGVGDEFTLTIDLTSEEPLEFGEEIVLP	1.3545390492597111	0.9077028936921017	76.05734252929688	0.6493815183639526	8.287158966064453	8.870139122009277	1.0135517120361328
heterodimer-50-nr2-run1_result_147	7	MDLKLDYKPPEGFELISMEVKEVLDEEGKKTLEIKLKLKATKEIDFEKNP:MKIKIEKELYKGGEKVSIKGTKLGVGDEVLLKIKITSEEPYDFGEEIKLE	1.4752910018111431	0.8961492239111172	77.25534057617188	0.6384576559066772	8.384900093078613	8.965150833129883	1.0881049633026123
heterodimer-50-nr2-run1_result_147	8	MEMDLDLKLPEGFRLLSYEVEEVLDEEGRKVLKITLELEATREIDFRENP:VKIEREERLFLGGEEVSAEGLRLGVGDRLVKEILLKSEEEVDFGDKIELP	3.3033403087240742	0.8060584595654418	76.99341583251953	0.6714195609092712	8.283731460571289	8.822859764099121	0.9431886672973633
heterodimer-50-nr2-run1_result_147	9	MPLNLKLELPEGFELLELKVELVLDEEGRETLRITLRIRVTKEVDFEKNP:VKIKVEERYYLGGEEVSKEGLKLGVGDEIIKEILLTSEEPVDFGEEIDLP	3.3257633184791366	0.5993677767386427	75.23928833007812	0.620558500289917	8.927823066711426	9.669672012329102	1.2517848014831543
heterodimer-50-nr2-run1_result_148	0	MVEEKDGKKYITFPGGKGVYTVEENTITIEVKVYENGKVVASGTLTLELK:MEKFIKLEIKIGDETIEIPLYIDTENKIIEEAVKIGDEWISLKELEKLLS	4.869779577306676	0.5462980889908582	63.68827438354492	0.4396887421607971	13.035175323486328	19.594213485717773	10.376850128173828
heterodimer-50-nr2-run1_result_148	1	MIEEKDGVNYITFEGGIGKYTVKDNTITIDVYVLENGKVVAKGTLTIKLD:MKKFITLEIKIGDKTLKVPVYIDTEKKIIKNAVKIGDEWIDLEELKKLLS	1.6358391245911215	0.8685929515960225	71.91002655029297	0.5609673857688904	9.587092399597168	13.51999282836914	4.375990390777588
heterodimer-50-nr2-run1_result_148	2	MVEEKDGKKYITFPGGKGVMTIEENKIIIEVEIYENGKVVAKGTLVLELP:MKKFILLEIKIGDKTIKVPVYIDVEKKIVKLAVKIGDEYIDIKELEKLLK	15.150384619809003	0.14316372707769576	60.77862548828125	0.4604111313819885	13.636841773986816	20.384971618652344	11.348846435546875
heterodimer-50-nr2-run1_result_148	3	MVEKIDGKDIITFEGGKGTMEIKENTITIKVEVYENGKVVASGTLTLTLE:MKKEITLEIKIGDKTIKVPVYIDTENKEIKLAVKIGDKYISIEELKKLLS	3.0437481236385513	0.7410812174380379	64.79144287109375	0.4976297616958618	11.277884483337402	16.132373809814453	7.153275966644287
heterodimer-50-nr2-run1_result_148	4	MEEEIDGVTYIFFEGGVGKITVEENKIIMEVYVYENGKVVAKGKLVFEIE:MKKYILLEIKIGDEVYKIPLYIDTEKKIFKEAVKIGDKYIDLKELKKLLS	3.8259207542343723	0.6526225806203704	64.42867279052734	0.505378007888794	12.235525131225586	17.81242561340332	8.011415481567383
heterodimer-50-nr2-run1_result_148	5	MIEEKDGKKYIYFPGGVGVMEIKENTITIKVYVYENGKVVAEGTLTITLD:MKKEYLLEIKIGDETIEVPLYIDTEKKIVKAAVKIGDKYIDIEELKKLLS	4.2844604445366095	0.6711866262844484	70.44253540039062	0.5835167765617371	9.288153648376465	12.31728458404541	3.4248294830322266
heterodimer-50-nr2-run1_result_148	6	KIEEKDGKKYIYFEGGKGVYTEEENTLTIKVEIYENGKVVASGTVTYEFK:MKKYIELEIKKGDKTYKLPLYIDTEKKIVEAAVKIGDKYISIKELEKLLK	2.423841212167125	0.814205757068894	66.0145263671875	0.5352675914764404	10.025792121887207	13.588836669921875	4.778495788574219
heterodimer-50-nr2-run1_result_148	7	MEVEIDGTKYLFFPGGKGKYKIEENTITIDVYVYENGKVVASGTVTLELE:MKTFLLLEIKIGDETIKLPLYIDTEKKIIEEAVKIGDKYISVKELKKLLK	3.3431240971555156	0.7235113480330445	77.13603973388672	0.5893402099609375	7.668079376220703	10.1625337600708	1.9616422653198242
heterodimer-50-nr2-run1_result_148	8	MELEINGKTYIFFPGGIGVYTLDENTLTIDVYVFENGKVVASGTLTLTFD:MKQEITLEIKIGDKTFKLPVYIDVDNKVVQNAVKIGDEYIDLADLEAALA	15.335633399590979	0.15633647704518971	58.46943664550781	0.4581502079963684	13.162443161010742	18.635473251342773	7.548327445983887
heterodimer-50-nr2-run1_result_148	9	ALELRDGELWLEFPGGRGRLRVEENRIVLEVEVYEDGEVVATGTLVLELP:MATFLELELRLGDLTLRVPVYIDVDRQEVRLAVRIGDEWIPLAELERLLS	3.922374501290965	0.6344570609330283	69.4745101928711	0.5338437557220459	10.681680679321289	15.936172485351562	6.692343711853027
heterodimer-50-nr2-run1_result_149	0	LANAPRLRAMVGTEESLEALLEREFRERKFASRGEFAAWLREELLAALRA:APPPPLAPASLRALLESPEARERLPAWFLEIAEALLAAYPEMLTPEAPGP	2.138658665876766	0.8235468652273377	66.17477416992188	0.5511899590492249	10.368127822875977	12.440805435180664	3.4459776878356934
heterodimer-50-nr2-run1_result_149	1	LATAPWLRAMEGTDRPLAELIAELYERERFPSRGEFAAWLRERLAAALLS:PPPLPAELDSLAALLASPEAQARLPPWFLEIARALLAEFPEMLTPEAPGP	3.297074111938037	0.8025233766092599	73.76276397705078	0.6264992952346802	8.063959121704102	9.398336410522461	2.277022361755371
heterodimer-50-nr2-run1_result_149	2	LDVAPWLRAMEGTDEPLAELLEREYRRRRFPSRGEFAAWLREELLRAILS:PPPPPEEPESLREILESPEAKERLPEWFLRIAEAALEEFPELLTPEDPGP	2.4028757962104392	0.8431788860438584	79.32308959960938	0.6557701826095581	7.660467147827148	8.810452461242676	1.4819910526275635
heterodimer-50-nr2-run1_result_149	3	LAVAPWIRAMEGTDRPLAELLAERRRERRFPSEGEFAAALRAELLAALAA:MPPPPAAPASLAALLASPEAQARLPPWFLEVARAALAEYPELLTPEAPGP	4.527524978050983	0.6734896201901721	72.82772064208984	0.5901280045509338	9.101364135742188	10.64624309539795	2.080077648162842
heterodimer-50-nr2-run1_result_149	4	LEVAPWIQAMVGTDRPLAELLDQLEAERQFPSRGEFAAWLREELAKALLS:LPPPPLDLSSLRDLLNSPEAQARLPPWFLEVARALFERYPEMLTPEEPGP	3.0315112861106277	0.7758968721838296	69.15889739990234	0.5538520216941833	9.480119705200195	11.232367515563965	2.666733741760254
heterodimer-50-nr2-run1_result_149	5	LDVAPWLNAMRGTEEPLAELLRRREEELEFPSRGEFAAWLREELLRALRS:PPPPPLAPDSLVALLESPEAQARLPPWFLEIARAALEAYPEMRTPAPPGP	5.484592893456808	0.6554175188253605	77.05277252197266	0.655341386795044	7.629757404327393	8.874259948730469	1.6882082223892212
heterodimer-50-nr2-run1_result_149	6	LENAPWIKEMVGTDRPLEELIAERERESKFPSRGEFAAWLREELLAAIRS:PPPPPPEEDSLRALLESPEAQERLPPEVLEIARALLEAYPEMLTPEEPGP	3.937129075189819	0.6983885152875392	77.8990478515625	0.6331907510757446	8.010692596435547	9.258223533630371	1.9284958839416504
heterodimer-50-nr2-run1_result_149	7	LENAPWLQAMVGTDEPLEALLERAERESRFASRGEFAAALRERLIAALLS:APPAPEDLASLRALLESPEAQERLPPWFLEIAKAAFEAYPELLTPEAPGP	2.6890623538833354	0.7705590361547254	67.12227630615234	0.5667167901992798	9.706382751464844	11.528219223022461	2.8628365993499756
heterodimer-50-nr2-run1_result_149	8	LEVAPRIKAMVGTDKPLEELLEEEYEERKFPSRGEFAAWLREELLRAILS:PLPEPEEPLSLRELLNSEEAKARLPKEFLEIAEAALKAYPEMLTPEDPGP	3.8312506519700538	0.7255203057578636	71.3765869140625	0.5875868201255798	9.401293754577637	11.00124740600586	2.3941707611083984
heterodimer-50-nr2-run1_result_149	9	LEVAPWLNEMVGTDKPLKELIDERYKELKFPSKGEFAAYMRERLIKAILS:PPPPPEDLSSLEALLNSPEAQERLPPEFLEIANALLEAYPEMKTPASPGP	3.6944257404266114	0.713738558435738	75.55622863769531	0.5994817614555359	8.27685260772705	9.514683723449707	1.835226058959961
heterodimer-50-nr2-run1_result_15	0	MIGNKRFFDLTLPASVLPTLLSLSPGEAVDYVVAALNALLAALNIDPNEL:ALLGDTWQEISQSWQPPDTIQLRLTYDLENETYTLTLQAGDAPVLTFSSS	2.028273398811157	0.8665406336475248	70.45622253417969	0.5786365270614624	9.434229850769043	10.975401878356934	1.1435210704803467
heterodimer-50-nr2-run1_result_15	1	SIGNYRFFELTLPSSLLPTLLSLSPGEAVDYIVEALKKAYEEANIPLEEL:AMLGDNWREIAKSWKPSDTIQITLTHNLENNSWTLTIQAGDAPPLTFSDK	2.9688722285506497	0.68324674726673	68.66449737548828	0.5419278144836426	9.587474822998047	11.93460464477539	1.690809726715088
heterodimer-50-nr2-run1_result_15	2	SIGDFEFFELKLPSSILPELLKLKPGEAVNYIVNKLEEILKKLNIDPNEI:MLLGNKIKEISKNWKPEDEIKVTLIYNKKNKTYTLKIQAGDAPVYTFSDK	6.6258738767458585	0.3954725993202361	66.79557800292969	0.5497431755065918	9.21065902709961	11.121431350708008	1.3751506805419922
heterodimer-50-nr2-run1_result_15	3	MEGNKRFFHLRLPASLLPELLALSPGEAVEWVVNRLKQLFEELNIPFEEL:MLEGDVVAEIAKDWQPPDEIELLLTHDLENNEWTLTLRAGDAPVLTFSSK	1.9574619256532577	0.8525709700362002	75.71344757080078	0.633762776851654	8.575929641723633	9.861506462097168	1.0529320240020752
heterodimer-50-nr2-run1_result_15	4	KIGNIDIYELTWPSSILPTLLSLSEGEAVKWVVEQLEKEYKEANIDPDKL:MNLGDNWKEIAKSWKPKDTIKLLLLHNKEDNSYTLKIQAGDAPVLTFSDK	2.3536121475176386	0.7991486435728139	75.95088958740234	0.6386245489120483	8.74915885925293	9.95189380645752	1.096169352531433
heterodimer-50-nr2-run1_result_15	5	KIGNKEIFKLTLPSSLLPTLLSLSEGEAVDYIKDFLDELLKKLNIDPDKL:MNLGNTWKEISKSWKPSETIEITLTYDKENDTWTLTIKAGDAPEITLSSK	2.531611437715341	0.7481130044380211	67.11457061767578	0.5221542119979858	9.901773452758789	12.115912437438965	1.446458101272583
heterodimer-50-nr2-run1_result_15	6	MIGNLKIYELKLPSSILPTLLSLSPGEAVDYIVDQLLKKLEELNINPEEL:ELEGDDIKEIAKSWKPEDEIEVLLIHNLKDNTYTLTIKAGDAPPLTFSSK	2.034998323691352	0.8112433031361381	73.18433380126953	0.5746120810508728	8.696523666381836	10.41990852355957	1.4532901048660278
heterodimer-50-nr2-run1_result_15	7	KVGNLRFFDLTLPSSVLPTLLSLSPGEAVEYVVNALKKAFEAANIPLDTL:ALLGNNVKEISKDWKPEDTIQLKLTYNEENKTYTLTIKAGDAPELTFSSS	12.650323800873323	0.15447370043229652	44.05955123901367	0.3804861307144165	15.42556095123291	20.290931701660156	10.013422966003418
heterodimer-50-nr2-run1_result_15	8	RVGNLRFFRLTLPASLLPTLLSLSPGEAVQWVVDQLLALLEELNINPEEL:HHEGHDWAEESRSWRPPDTIELLLIHDEENDTYTLTLRAGDAPVRTFSSK	5.827936155341845	0.5319513448431114	78.58323669433594	0.6233649253845215	9.511940002441406	11.006284713745117	1.0924283266067505
heterodimer-50-nr2-run1_result_15	9	RIGNLKFFELELPSSFLPTLLSLSPGEAVNYVVSLLEKKYKELNIDPSTL:SMEGNNWKEISKSWKPPETIKILLIHDLENNTYTLTITAGDAPPITLSSK	1.7858308137382162	0.8471104194398592	79.94744110107422	0.6719943284988403	7.3399271965026855	8.459373474121094	0.9888006448745728
heterodimer-50-nr2-run1_result_150	0	MEEEKEELEELEELLKELNEIYEEVEMVLEAAEKKEPLPEDFDKIREERR:EELEELGKKLDELIEEFKKNPEKREEYLEKFKKLKEELEKKLKELAEELE	1.6923139827870555	0.8582406703906664	84.8091812133789	0.6334391832351685	5.814137935638428	6.9792985916137695	2.449690818786621
heterodimer-50-nr2-run1_result_150	1	AEAAAAAAAALAALLAELATIREAIDLVLEAARRKEPLPEDFEEWLAARR:EALRALGEELDRLIEEFRENPEKREEYEAKFEELRAALDAALAALAAALA	1.9815247161059737	0.8091044284477494	82.35589599609375	0.6272377967834473	6.100874900817871	7.979883193969727	2.5555551052093506
heterodimer-50-nr2-run1_result_150	2	EEEEREEREEEEQEEREREAMREDVEMVLRAAREKKPLPEDFDEIRKERR:EEMEERGKRLDELIEEYKANPEKREEFEERFRELREEMEREEEEREEERE	1.479949126823195	0.8674899275116872	87.8636703491211	0.7116395831108093	4.683553218841553	5.569684028625488	1.8633408546447754
heterodimer-50-nr2-run1_result_150	3	EEEEEEERRRREEEERRRRALREEIELVLEAAERDEPLPEDYEELREERE:EELEKRGEELRELIEEYIANPEKREEYLEKFRELREELEEEEREREEEEA	1.840371540218516	0.833926547965469	86.39258575439453	0.6835356950759888	5.206871509552002	6.082760334014893	1.9310590028762817
heterodimer-50-nr2-run1_result_150	4	EEELKKLKEKLEELLKKLNTIKETIELVLEAAKENKPLPEDFDKILEEKK:EELEKLGEEVEKLVKEYKENPEKREEYEKEFEKLKEELKKLEEELEKKLK	1.7221866392927059	0.8457501232168912	85.5467529296875	0.6697166562080383	5.2767653465271	6.086968898773193	1.641211986541748
heterodimer-50-nr2-run1_result_150	5	MEELLRELRERLERERRRDELREIVRRVLEAAEENRPLPADFEAWVEERR:EELEEEGERLRRLVEEYIANPERREEFLARFRELEERLEREEAEERAALE	1.5260769250720974	0.862574372913319	84.3958969116211	0.656001627445221	6.389542579650879	7.767251014709473	2.6862258911132812
heterodimer-50-nr2-run1_result_150	6	LEELLEALEELEELLKKLEAIEEEVELVLEAAEKNEPLPEDFEEIREKRR:EELEELGEELDKLIEEFKKNPEKREEYLEKFKELKEKLEELRKKLEEELE	2.283520505249461	0.7723586263013105	84.2996826171875	0.6324492692947388	6.10117244720459	7.795478343963623	2.746919631958008
heterodimer-50-nr2-run1_result_150	7	SEELKKLEEKLESLLKKLNTIYEEIEMVLEAAKNKEPLPENFDEIYEKRK:ELLEEIGKEIEKLIKEYKENPEKREEYEKKFEELKKKFEELLEKLKKLLE	1.7768443562986207	0.8432970156030853	83.36004638671875	0.6310268640518188	6.302816867828369	8.406779289245605	2.909639358520508
heterodimer-50-nr2-run1_result_150	8	MEELERLREELEALRRELEAMRKAIELALQAARENRPLPEDFEAWLEEER:EELRRRGEELERLLREYRENPERREEYERRLEELRAELEREEEELRRLLE	1.848015914034179	0.8180485809242704	87.82227325439453	0.7210224866867065	4.801731586456299	5.721867561340332	1.83655846118927
heterodimer-50-nr2-run1_result_150	9	EEEEEEEERERREEERKLEEIREIVDMVLDAAKNKEPLPEDFEKIKEERR:EELEELGKEVDELVEEFKENPEKREEYLKKFEELRKELEELEEEREEEEE	1.5575465985940644	0.8620485774554737	85.6480712890625	0.6876379251480103	5.3199028968811035	6.123079776763916	1.8091892004013062
heterodimer-50-nr2-run1_result_151	0	PPGPPAAERREFGRVRLEFPDGRVAEVELYRVGDRLVLVFRLDGEVRVFE:MAEFIAEVRALLDGAAEELRDGAGRARLRALADEFLREAFPDYDEVVAAL	5.235859314730251	0.7236007722581617	81.38152313232422	0.6781642436981201	6.502031326293945	7.729623794555664	1.385624647140503
heterodimer-50-nr2-run1_result_151	1	EEGPEEKEIEEFGEVKLEKEDGKVAKLKIYREGDELHIVFENNGKVTEYK:LEEFIKKVEEMIEGAMEAMKDGEGKEEVKKIVDEELKKAFPDYEEVKAKL	14.132932416630904	0.16577562070972282	76.38861083984375	0.5340979695320129	8.857686996459961	11.703255653381348	3.8666582107543945
heterodimer-50-nr2-run1_result_151	2	EEGPEEEEIKEFGEVSYEKEDGKVFKFKIYKVGDELIMIFENSGKKKIVR:LEEFYKELKELLDGAFEEFKDGEGKEKFTKIADEELEKAFPDYKEVVEKM	2.7322408602825576	0.7994381135673898	80.94469451904297	0.627597451210022	7.210692882537842	8.455033302307129	1.567396640777588
heterodimer-50-nr2-run1_result_151	3	MAGPPAPEVRRFGRVELRLPDGRVARLELYQVGDRLVAVFEIDGRREVLV:LEAFIREVEALLEGAAEALRDGEGRRRLREAARRRLREAFPDYDAVVAAM	14.474162677524602	0.13171293786907343	67.41887664794922	0.5156095027923584	10.799581527709961	14.29046630859375	4.906974792480469
heterodimer-50-nr2-run1_result_151	4	MAGPPAAERREFGEVTYEYEDGKVARVRIYQVGDRLVVEFELNGKREVFV:MEEFIKEVEAMIDGAMEAMRDGAGEEELRAFVDEKLKEAFPDYDEVKAAM	10.078174053714353	0.33913638675817315	73.59308624267578	0.5608521699905396	8.687732696533203	10.943197250366211	3.568697214126587
heterodimer-50-nr2-run1_result_151	5	SLGPPPPRVERFGVVEHRRPDGSVARLELRRVGDELVAVFENDGRVRVVR:LAAFYEEVRALLDGAAEALRDGEGRARLRAVTDEFLREAFPDYDAVVAAL	2.6445338494014776	0.8189285336621233	87.9114990234375	0.7392475605010986	5.185264587402344	6.0043253898620605	1.188201665878296
heterodimer-50-nr2-run1_result_151	6	EEGPPEEEVIEFGKVEYEKEDGKVLKVEIYKVGDKLVVKVEISGEVKVYE:MEEFYKEVKEMIEGAMKEMKDGKGKEELTKFIDEELKKAFPDYDEVKAAM	3.9674206502683744	0.742636243469576	80.02204895019531	0.6445506811141968	7.218538284301758	8.388789176940918	1.689379334449768
heterodimer-50-nr2-run1_result_151	7	PPGPPPPEVREFGVVELERPDGSVARVELRFVGDRLVARFELDGEVEVLE:LAAFLAEVDALLDGAAEALRDGAGRARLRAAVDAFLARAFPDYEAVRAAL	2.6562917289261336	0.821022053739744	87.18008422851562	0.7132977247238159	5.539121627807617	6.443116188049316	1.382422924041748
heterodimer-50-nr2-run1_result_151	8	AAGPAAPEVEEFGVVELERPDGRVFRLRIRRVGDELVVEVEIDGERRVYR:LAAFYAEVEALIDGAMEAMRDGEGRRRLRALVDEELRRAFPDYDAVRAAL	2.3291943593547053	0.8390189559255755	85.46702575683594	0.688997745513916	6.08556604385376	7.132038593292236	1.4741556644439697
heterodimer-50-nr2-run1_result_151	9	PPGPPKPEIEEIGVVEYKKEDGSVFKFEIYFEGDKLIMVFENSGEKKIYE:MKEFIEKVEEMIKGAMERYKSGEGEKKIRKIADEELKKAFPDYDAVKASL	3.1397186839990066	0.779170309272612	84.98284912109375	0.683795690536499	6.382961750030518	7.373179912567139	1.555864930152893
heterodimer-50-nr2-run1_result_152	0	MTPEEELAERLPEEEREEVLERAEEEFLARFAEWEARLAADPAYAPREDD:AAAAAQTPEYQYFQRARELREETEGETEELREKLREAGVILEWYARRSRR	4.6270688483804125	0.7427916611445063	79.98374938964844	0.6957634687423706	7.068955898284912	7.840959548950195	1.3489394187927246
heterodimer-50-nr2-run1_result_152	1	MTPEEELAAELPPEEQEAYREEAREEFERDFKEWEEKLKADPNYAPTEND:KEEAKKTKAYQYFEKAEEIRKKTKGDTEEFRKALEEAGVILEYAAIRRRK	7.169987580722439	0.30062187211135	66.5497817993164	0.3627667725086212	16.604103088378906	24.101457595825195	14.005697250366211
heterodimer-50-nr2-run1_result_152	2	KTPEEELEEELPEEEREELREEMEKEFLERFKKIEEKLKKDPNYAPTLFD:MEEAKKLPIYQYFEKAREIREETKGDTEEFREALREAGIILEYYAITKRL	10.884978598240002	0.19363214563975006	61.022830963134766	0.3545651435852051	15.653648376464844	21.77126121520996	13.240534782409668
heterodimer-50-nr2-run1_result_152	3	MTPEEELRREYPESELEKIREEATKEFLERFKEWEEKKKKDPNWAPTETD:NEEAKKTKTYQYFKKAEEIRKKTKGETEEFKKALEEAGVILEYYAITSRL	3.1096078985861983	0.7199738385763953	80.59961700439453	0.6519756317138672	6.61389684677124	7.419404983520508	1.5435261726379395
heterodimer-50-nr2-run1_result_152	4	MTPKEKLEKELPESELEKYLEKAEKEFLERLKKIEEKKKKDPNYVPTEND:KEEAEKLKINKYYKKAEEIRKKTKGETEEFKKALREAGIILEYAAIVEKK	4.405376419135913	0.6056451474550308	64.4298095703125	0.44748133420944214	11.647111892700195	15.362785339355469	6.560975551605225
heterodimer-50-nr2-run1_result_152	5	MTPEERRAAALPPEEREAERAAREAAFLEAFAAAEAARAADPAYAVTETD:AAAAATTRTNQWLAAAAALRAETAGLTEALRAALREAGLIEEWAAYREPL	18.54832277186984	0.050800875572100626	82.90017700195312	0.376254141330719	16.529869079589844	26.080909729003906	16.10505485534668
heterodimer-50-nr2-run1_result_152	6	MTPEEKLEAELPESELEKVRKEWEERFMADFKEWEKKLKEDPNYAPTETD:VEEAKKTKTYQYFKKAEELRKETNGDTEELRKKLEEAGIILEWAALKEPL	1.6843491368932428	0.8787755596528793	84.2240219116211	0.6944363117218018	6.028459072113037	6.752388000488281	1.5310488939285278
heterodimer-50-nr2-run1_result_152	7	MTPEEKRKEELPEEELEAERKRDTEEFLKRFKEWEEKKAKDPDYAPKEDD:KEEAEKTPMNQYFKKAEELKKETKGETEELIKKLEEAGIIEEYAALTEEK	1.7285463787338113	0.8561448603275775	81.63298034667969	0.6656768918037415	7.266477108001709	8.148938179016113	1.439859390258789
heterodimer-50-nr2-run1_result_152	8	ETPEERRRRELPESELEEVEEREEEEFLERFRKWEEKLKEDPDYVPTILD:MEEAEKTPVYQIFKKAREIREKTKGETEEFRKALREAGLIEEYAALVERL	1.7067437777179133	0.8769510513278328	82.54542541503906	0.6870033740997314	6.8819074630737305	7.7349042892456055	1.382824182510376
heterodimer-50-nr2-run1_result_152	9	MTPEEELKAKLPESELEAYREKAREEFLERFKEWEEKLKADPNYAPTETD:KEEAAKTKTYQYFKKAREIREEEKGETEAFVKALEEAGIILEWAALHEKL	3.6764980759533663	0.7734125599479417	80.14391326904297	0.6700280904769897	7.03342342376709	7.838354110717773	1.4921975135803223
heterodimer-50-nr2-run1_result_153	0	EPPELDDLGKILKQVAEQTAAERAKAIELAKSPLLYETSELLVRVPEELE:LEGLGDINAILIETLHFENATAKITVILAPKEKWKDGEVKIEKAEVEVEY	12.71054647382766	0.13973581934681636	44.78496551513672	0.30303892493247986	17.368803024291992	20.928144454956055	9.732810974121094
heterodimer-50-nr2-run1_result_153	1	PPPDLSDLGKFLEQTLEQVKPEIEKAKKEAKSPLERIEIEFLAREPEEEE:MEGEGDIDFVMKITLHYENATATITVIPAPPEQWADGVFRIERAEVEVEY	5.967955954488959	0.7003628331569172	76.86835479736328	0.6294648051261902	8.754643440246582	9.437141418457031	1.1299586296081543
heterodimer-50-nr2-run1_result_153	2	EKPDLSNLGEFLKQALEQVKPYIEKAIKEAKSELKEMTIEHIHREPEEEE:MEGRGDITHEIKLILKFENATATITIIPAPKSEWKDGKFKIKEAKVEVEY	4.805906969828795	0.7278564306629326	75.47789001464844	0.6047986149787903	9.345292091369629	10.091083526611328	1.0554484128952026
heterodimer-50-nr2-run1_result_153	3	KPFNLKDLGKFLKEVFEQTKPYIEKAIEEAKSPVLKIEVEFIQKEPEEEE:MEGEGEITHIMKITIHAENATATITVIPAPESEWKDGKFKIKKAEVKVEY	6.242459237908789	0.4349565783679269	70.08319091796875	0.5720141530036926	10.220099449157715	11.534891128540039	1.195284366607666
heterodimer-50-nr2-run1_result_153	4	PPPRLDDPGRFLRQALEQVAPEIEKARKEAKSPVLEITAELLVRPPEEEE:LEGEGEITARLLLTIHSEKATATIEIVPAPEEEWADGEFRIRRAEVTVEY	6.215016143663999	0.5203194283815062	59.464725494384766	0.46917659044265747	12.097142219543457	13.537693977355957	1.8301713466644287
heterodimer-50-nr2-run1_result_153	5	PPPRLDDLGKLLEQALEQAAPAIAAAEAEAESPLLRREIEFVQREPEEEE:SEGEGEITHQILLTLHYERATATLRLIPAPESEWKDGVFRLERVETRVEY	6.191622499581814	0.42073944331742547	54.48035430908203	0.3683650493621826	16.60430145263672	20.55594825744629	10.035407066345215
heterodimer-50-nr2-run1_result_153	6	PPFENEEPGKFAEQVREQTAEARAEAERLAETPLLREETIEIQREPEEEE:LEGLGDITHLILEILHHENATATLTVVPAPKEEWKDGEVKIRKVELRVEY	18.841531829010172	0.08083815928669813	66.10309600830078	0.3153611719608307	18.997339248657227	26.25113296508789	17.703575134277344
heterodimer-50-nr2-run1_result_153	7	KPPDLSEPGKIAKQVAEQTKEYREEAEKLAKSPLIKEETRLIAREPEEEE:MEGLGDIDYILEEILHHENATATITVVLAPESEWKDGKVKIKKAELKVEY	18.692928930604502	0.07792344165790564	60.57549285888672	0.2389550805091858	20.355833053588867	27.732433319091797	21.413921356201172
heterodimer-50-nr2-run1_result_153	8	PPPDLSRLGDILEQAFEQAKPAIEKAKEEAKSPVLEIEIRFIQREPEELE:MEGEGEITHVIQLIIKSEKATATITIVPAPESEWADGRFKIRRVEVKVEY	5.994380040565403	0.6446531563040127	70.17412567138672	0.5702101588249207	10.007869720458984	11.19051742553711	1.4111254215240479
heterodimer-50-nr2-run1_result_153	9	EPFDLSDPGKFKEQVLKQTKPAIEEAIEKAKSPVLEIETELIEKEPEEEE:MEGLGDINALLKIIIKSETATATITVIPAPKSEWKDGEFKIKKVEVEVEY	7.157602098724715	0.647561875787725	73.22410583496094	0.5981030464172363	9.088356018066406	9.797540664672852	1.3696012496948242
heterodimer-50-nr2-run1_result_154	0	GELIGEETLEIDGLKFEIKMEAIPEVEGGEVKRVTLKVKIKIDEGEEEEE:MKEYEFELPFGTEEGKKKGLELLEKKLPELGIPYNEELKELFRRKLFESD	1.3589809086382112	0.9134582916294004	82.4922866821289	0.6466653347015381	6.79194450378418	7.762041091918945	1.311820149421692
heterodimer-50-nr2-run1_result_154	1	GELIGEETLEIDGKTYKIKMTKVPIIVGGEVVSEVLEVEIKIDEGEEEEE:MKEYKMELPFGTKEGREEGLAKLKEWLPANGVPYNEELEKLFKEKLFTSD	2.3145717621974455	0.82386045773273	83.7707290649414	0.6782613396644592	6.414485931396484	7.266932964324951	1.2652814388275146
heterodimer-50-nr2-run1_result_154	2	GELIGERVLEIDGLRFEIRLRAVPVVEGGEVVETVLELRIRIDLGEPEEE:MLELEFRLPWGTPEGREEGLRLAEELLPALGVPFNEELRALLEEVLFSSE	3.243731587397389	0.6802765563254765	86.34469604492188	0.7134052515029907	5.752542972564697	6.481116771697998	1.2234485149383545
heterodimer-50-nr2-run1_result_154	3	GELIGKETLEIDGLKFEIEMKKIPIVEGGKVVSEKLKVKIKIDEGEEEEE:MKEYEIELPFGTEEGKKEGLEILKKWLPENGIPYNEELENLFKKILFTSD	1.4539515947660413	0.8952166667389844	84.59490203857422	0.678240954875946	6.32214879989624	7.128470420837402	1.1070337295532227
heterodimer-50-nr2-run1_result_154	4	GELIGEETLEIDGLTYHITLTKEPIVVGGKVVKELLKVKIEIDEGPPEEE:MKTLEFKLPFGTKEGREEGLKLLEKLLPEKGIPYNEQLKDFFRKVLYTSD	1.8763766841716303	0.8509084034525749	83.55043029785156	0.6640604138374329	6.686565399169922	7.547108173370361	1.2058610916137695
heterodimer-50-nr2-run1_result_154	5	GELVGEEELEIDGLKFKIRFRRVPIVEGGKVVEELLEVEIEIDEGEEEEE:MMKYSATYPFGTREGRERGLELLREELPAKGIPYNKELEELFERLLYELE	1.1369248325705164	0.9209456791110477	83.089599609375	0.6761536002159119	6.44043493270874	7.347933769226074	1.2493535280227661
heterodimer-50-nr2-run1_result_154	6	GELIGEETLELDGLTFHIEFREEPIVEGGEVVRRVLRVRIEIDLGPPEEE:MLELELELPFGTPEGRREGLRLLDETLPAVGVPWNEELRALFRRLLFESR	2.1723523382922827	0.8627484482340714	84.34427642822266	0.6754658222198486	6.281070232391357	7.226097106933594	1.2788742780685425
heterodimer-50-nr2-run1_result_154	7	GELVGEEVLEIDGLRFRIRLEVVPVVEGGEVVEERLRVEIEIDLGEPSEE:MKRLELELPFGTREGREAGLALLRERLPAEGVPWNETLEAFFREKLFSLD	1.6240357036056132	0.8818747506985514	84.35474395751953	0.6820294260978699	6.439581871032715	7.292856693267822	1.200129508972168
heterodimer-50-nr2-run1_result_154	8	GELIGRERLEIDGLLYEVEFEAVPVVEGGRVVRVELRVRIRIDLGEEEEE:MMELEFRLPWGTEEGRREGLALLRELLPAVGVPFNEELRALFERLLFTTD	1.8032999379247698	0.8714466203468576	87.21192169189453	0.7300692796707153	5.430126190185547	6.088683128356934	1.0635006427764893
heterodimer-50-nr2-run1_result_154	9	GKLIGKEVLEIDGKKFEIEMEEIPIIEGGKVVKRLLKVKIKIDEGEEEEE:MMEYEIELPFGTKEGREEGLEILKKTLPENGIPYNEKLKELFEKKLFSSD	1.3638521913265984	0.9074133761785275	82.296875	0.6575833559036255	6.863589763641357	7.777278423309326	1.181788682937622
heterodimer-50-nr2-run1_result_155	0	KEFEEILEKTKKYVIVRTVRSLYRRGPGGELELVEVLEETLEVLPKEGFK:MKSLLLPPPYELPPDFRWRGEDEVVLTRKVIYFVDESEEKIYEKIIYELP	5.444854162227216	0.5518849128006302	65.57376861572266	0.5729770660400391	11.740580558776855	12.802711486816406	1.045645833015442
heterodimer-50-nr2-run1_result_155	1	EEFEKILEEADEYIEILTVKERYRRGEGGKLERVEVLEEKREVLPKEGFK:ELSLDEPPPYELPPDFEWRGEEEVVLTREVIRIYDKDKKKVYEFTIYHLP	3.5955819587322244	0.6520372567700256	72.15153503417969	0.6102131605148315	10.134050369262695	11.010664939880371	1.0691866874694824
heterodimer-50-nr2-run1_result_155	2	SLFEEILKKTKKYVKVITTVYKVRRGEGGKPVLVEILEEKEEVYPIEGFK:HHSHHHPPPFELPPNYVWKGKDEEIITKKVIYFYDESEEKVYEFIIYEYP	15.12681661887796	0.11727634983930244	64.70709991455078	0.5317715406417847	13.130568504333496	14.851842880249023	1.101095199584961
heterodimer-50-nr2-run1_result_155	3	EEFEKILKETKSYVEVLTEVARYRVGPGGKLELVEILEERHEILPIEGFK:SHHHHHHHPYVLPPDFVSRGEEEVVLTKEVIRFYTEDEKTVYEYIVYHLP	4.963251577293894	0.5395446075613409	71.84144592285156	0.6099897623062134	9.997910499572754	10.900772094726562	0.9677150249481201
heterodimer-50-nr2-run1_result_155	4	SLFEKILAETKKYVRILTIVEKYRIGEGGKLVRVETLELKEETLPIEGFK:HHSFEELPPFELPPNFVSDGREEVVITRQVIRFVNEDESKIYEFTVYILP	2.7339617682705004	0.7542828132620406	77.44189453125	0.6623053550720215	8.076739311218262	8.800146102905273	0.937877893447876
heterodimer-50-nr2-run1_result_155	5	KEFEEILKKTKKYVRILTITAKYRKGEGGKPELVEVLELKEEVLPKEGFK:HHHFDHLPPYEPPPNFVWNGEDEVIITKEVIEFVDESEEKIYTFIKYILP	3.151245903146413	0.7407476911456962	64.51980590820312	0.5482516288757324	11.832537651062012	12.915470123291016	1.1793200969696045
heterodimer-50-nr2-run1_result_155	6	KEFEEVLAAADKYVEIRTVVELYRRGPGGEPVRVETLEEKREILPKEGFK:EFSLEEPEPYVLPPDFEWRGEDEVVITRKVIRIYDSDEKTVYEFIIYELP	2.8877311163710924	0.7032328064325298	74.29948425292969	0.6331905126571655	9.47823715209961	10.26526927947998	0.9178027510643005
heterodimer-50-nr2-run1_result_155	7	EELEKILKESKKYVIVITTVEEYRRGEGGKLVRVRTLKKEVKVYPKEGFE:HHDLSIPFPYEPPPDFVWDGRERVVLTKEVILFVDEDEKNIHEFIRYIYP	7.17647224346651	0.5657153840796033	61.846195220947266	0.5287359356880188	12.40748405456543	13.503890991210938	1.06759512424469
heterodimer-50-nr2-run1_result_155	8	EEFEKILKESKKYVKVITRKELYKKGPGGKPVRVETLEEEIKVYPKEGFK:ELSLNEPEPYIPPPNFEWKGEDEVVITTKTIYIFNEDDTKIYKFIIYELP	1.8930839938334836	0.8272648673466791	80.73291015625	0.698674201965332	7.1865105628967285	7.70541524887085	0.9117957353591919
heterodimer-50-nr2-run1_result_155	9	KEFEEILKKTKKYVKIITRKEKYRIGEGGKLERVETLEYKEEKLPIEGFK:MKSLDELEKYELPPNFESKGEKEVVLTRKTIYLFDEDEKKIYKFIIYELP	4.643498597281909	0.5925066041524366	68.04134368896484	0.5825062990188599	11.210389137268066	12.265416145324707	1.0266673564910889
heterodimer-50-nr2-run1_result_156	0	LPGLPLALEFAETVLAEIRARAEAENNAATLRLLPALGAALERARRLFAP:AAPPWDAASGAEAAGVIAAAALEALRRFVAERVDSPEELVPLLAALLRTL	3.6097322853057534	0.6975631073963942	80.6275634765625	0.7044997215270996	7.0630388259887695	8.566630363464355	1.7123363018035889
heterodimer-50-nr2-run1_result_156	1	SPGDPLLLEFLRVALEEIRARAERERNHATLQLLPLLGEALEAFERRYLP:APPPWNLASGLEALGVILEALRRALERFLAERVASPEELLPRLAALLARF	2.5187833445425865	0.7691273233192447	75.48930358886719	0.6204261779785156	8.561386108398438	10.53569507598877	2.619666337966919
heterodimer-50-nr2-run1_result_156	2	APGAPLLLEFLDTVLAEIRRLAEERRDWATLQLLPALGEALAAFRRRYAP:APPPWDLASGLRALGTILEAALRALREFLERHVASLAEVVAPLAALLAAL	15.52400866144437	0.11857875668819273	63.8299560546875	0.4925521910190582	12.380781173706055	16.902935028076172	5.275633811950684
heterodimer-50-nr2-run1_result_156	3	SPGLPLLLEFLRTALAAIRARAEAENDDATLRLLPAMGAALAAFEAAYFP:AAPPWDLAAGLRALGTILRAALDAAREFFARHVDSLEQLRPLLEALLRLL	11.23561551732552	0.20356905018650578	66.96721649169922	0.46515583992004395	13.731715202331543	20.414546966552734	10.70128059387207
heterodimer-50-nr2-run1_result_156	4	SPGNPLLLTLLDEVLAAIRERAEAERNWATLQLLPALGAALARFRELYEP:AAPPWTLETGLEALGTILAAALEALARFIAEHVSSPAELVPLLAALVRRL	9.426824294790062	0.3314289259217884	62.073631286621094	0.443217396736145	13.8557710647583	20.36092758178711	10.50345230102539
heterodimer-50-nr2-run1_result_156	5	SPGNPLLLEFLDVAYEEIRRRAEAENNFATLRLLPAIGAALAALRERLAP:AAPPWDAASGAEALGVILDALRRALERFVRERVSSLEELVPLLSALVRLL	2.8352117659536638	0.7968046787827281	81.69144439697266	0.7116286754608154	6.64445161819458	7.659451961517334	1.5913012027740479
heterodimer-50-nr2-run1_result_156	6	SPGLPLLLEFLDTALAAIRARAEAENDAATLQLLPALGEALARLRALLAP:APPPWNLASGLRAAGVIADALLEALREFVARRVDSLAELVPLLTALLRNF	2.335996534843126	0.7865694893952928	65.53591918945312	0.5105476975440979	11.966240882873535	16.085163116455078	5.259398460388184
heterodimer-50-nr2-run1_result_156	7	SKGKPWELEFREIALKEIEEKAKKENDYDTLQLLPEMGKELEEFKKKYLP:EPPPWNEESGERAKGIIEEAFKEALEKFLKEKVSSLEEVKEFLKELEENN	2.7926830478267544	0.756406508667982	71.01293182373047	0.5789084434509277	9.561848640441895	10.990118026733398	1.9598259925842285
heterodimer-50-nr2-run1_result_156	8	APGLPLLLTFLDVALEEIRARAEAERDEATLQLLPALGAALARFRELFAP:APPPPNAASGARAAGTIAEALLDALRRFVAEHVASLEELRPLLAALLARF	4.4914669275179016	0.6167784141543106	65.135009765625	0.4963036775588989	12.039496421813965	16.264942169189453	6.083816051483154
heterodimer-50-nr2-run1_result_156	9	SPGNPLLLKFLETALAEIEKTAKENNDEATLQLLPLLGEALEEFKKKYFP:AAPPWNLENGLKALGVILEASLKALKKFIEEHVSSLEELIPILSEIVSKF	2.2622830221070394	0.8328408786987616	75.54777526855469	0.6228702068328857	9.119657516479492	11.577981948852539	2.6457979679107666
heterodimer-50-nr2-run1_result_157	0	EAEAALREELYALAGRFYEANPALRLSLDDPALIDDRFFAAIRADPRFQL:VRDELLTEAALMILREAGERATEADVATALALVPGAERVPAEYAALRAAR	2.1644297847371265	0.7780624360391135	63.70882797241211	0.532673180103302	9.554034233093262	11.92546272277832	3.0267257690429688
heterodimer-50-nr2-run1_result_157	1	EYEKKLEEKLYEIAGEFYKANPELNLSLDKPELIKDEFFKEISSDPEFQF:KEKELLTKIALMILKKAGEKATEKSVETALKIVPGAEKVRKEYEELKKKK	2.3788308887417493	0.7674872083171023	65.37934875488281	0.5118887424468994	9.410209655761719	11.608211517333984	3.678616523742676
heterodimer-50-nr2-run1_result_157	2	AAEAELRAELYAFAGALYAADPATRLSPDDPALIDEELEAALRADPRYRL:LRAEALTDAALLALRRAGPRATPASVAAALAAVPGAERVPEAWAALRAAA	10.448485380107813	0.2242283568295906	65.64671325683594	0.40360206365585327	15.441837310791016	23.777359008789062	14.308762550354004
heterodimer-50-nr2-run1_result_157	3	EERERRRRELYELAGRFYEANPELDLSLDRPELIEDVFFAALDADPEFRR:VEARRLTKAALLILRRAGERATEASVATALELVPGAEEVRAEYERLRRER	5.113033794864878	0.44637492184118727	53.80404281616211	0.3229096829891205	14.925204277038574	20.833955764770508	12.10892105102539
heterodimer-50-nr2-run1_result_157	4	AERERRRAELYAFAGALYEADPATRFSPDRPELIDRVFFAELDADPEFQA:VEAARLTRAALLALERAGPRATEASVETALALVPGAEEVRERWAALRAAA	1.4441772622418494	0.8869309126751772	71.21324920654297	0.5556102395057678	9.454124450683594	13.763531684875488	4.063192367553711
heterodimer-50-nr2-run1_result_157	5	EWLARLREELLALAGAFYAADPATKFSLDDPALIEDVYLAALLADPRFQR:VRDAALTEAALLALRQAGPAATEASVAAALAAVPGAAAVPEAWAAARAAA	12.126526841922455	0.1472006496834629	58.81072998046875	0.31479334831237793	16.217317581176758	23.500263214111328	15.710014343261719
heterodimer-50-nr2-run1_result_157	6	AALAELRRELAEFAGALYAADPALDLSPDRPELIEDTWLAELLADPAFAL:ARAALLTRAALLALERAGPRATEATVAAALAAVPGAAEVPERYAALRAAA	3.3924537403756725	0.640497316579099	64.70743560791016	0.574506938457489	9.500293731689453	11.361703872680664	2.45456862449646
heterodimer-50-nr2-run1_result_157	7	AARAELREELYAFAGALYAADPATRFSLDDPALIDDVFERRLLADPRFAL:VREEALTEAALLALELAGPRATDASVEAALAAVPGAERVRERYEALRAAA	2.955109919761872	0.6596467102102914	78.02427673339844	0.672196626663208	5.93814754486084	7.189509868621826	1.735988974571228
heterodimer-50-nr2-run1_result_157	8	AYLEELREELYALAGAFYAADPALDLSPDRPELVDDVLFAELLADPEFAL:VRERLLTKAALLILRRAGPRATEATVATALAAVPGADEVPAEYAALRAAA	2.577147377136253	0.7613049224631306	75.28677368164062	0.6812899708747864	7.134190559387207	8.490335464477539	1.535935640335083
heterodimer-50-nr2-run1_result_157	9	EYEEKLKKEIYEIVGKFYEANPETNFSPENPEFYEKEFFEKIKSNPEFQF:VEDKLKTEIALEIIKKAGEKATEKTVEVALEIVPGAEEVKKEYEELKKKR	1.5359012448704783	0.8773047959257084	75.79124450683594	0.6196857690811157	7.204124927520752	8.633525848388672	1.5956623554229736
heterodimer-50-nr2-run1_result_158	0	GEEEEELEEEYEEEREEVLNEKREKIYKKYKLSKEDFDILYEKIKEELNP:NPESPVYQILNKESPVGPEEWEELKKEIEEYIEEEEELEEEEEEGLEEAE	3.409649104315271	0.8243831421185779	81.76399230957031	0.6896265745162964	6.979524612426758	7.671731472015381	1.2921860218048096
heterodimer-50-nr2-run1_result_158	1	GEKEKKLLEEAEKKKKEVLEKKKKEIYEKYKLSKEDFDIIYEKIKKELNP:NPESPVYKLTKKESPVGPEEWPELKKEIEEYIEEEKKLEKEAKEGLEKAK	3.0177723544703956	0.8207978959663201	77.70188903808594	0.5929164290428162	8.975101470947266	9.964088439941406	1.5593000650405884
heterodimer-50-nr2-run1_result_158	2	GERLEELEAEAERRRKEVIEKKKKEIYEKYKLSEEQFEKLYEKIKEELEE:NPESPAYQLLNEESPVGPEEWPELKKEIEELIEEERELEEEAERGLEEAE	3.3792344080366434	0.7724087389434849	86.14382934570312	0.7192139625549316	5.711667060852051	6.192385196685791	1.251887321472168
heterodimer-50-nr2-run1_result_158	3	GEARERLREEYEERRREVIEKKKEEIYKKYKLTKEEFDELYKRLKEELNP:NPESPVYQILKRESPVGPEEWPELKKELEELIEEEERLEEEAEEGLREAE	3.8789454293519277	0.7243661214140001	82.51853942871094	0.6774868965148926	6.744748115539551	7.49550724029541	1.403954267501831
heterodimer-50-nr2-run1_result_158	4	GEEKEKLEKEYEEKKKEVLEKKKEEIYKKYKLSEEEFEILYEKIKKELEP:NPSSPVYQITKKESPVGPEEWPELKKEIEELIKEEEKLEEEEEKGLKEAE	5.975530848827454	0.6369202429300349	79.25852966308594	0.5937772989273071	9.653148651123047	10.66793155670166	1.3390014171600342
heterodimer-50-nr2-run1_result_158	5	GEEEAELEEEAEEEREEELEAKRERIYKKYKLTEEELEELYERLKEELDP:NPESPAYQLLNRESPIGPEEWPELEEELREYIEEEEELEQEEEEGEEEEE	4.1765863929227445	0.6335251037648244	80.53304290771484	0.6591185927391052	7.139279365539551	7.916803359985352	1.5569384098052979
heterodimer-50-nr2-run1_result_158	6	GEALEELLREAEERRERELEEKREKIYKKYKLSKEDFDKLYEIIKEKLNP:NPSSPEYQLLNKESPVGPEEWPELEAELRELIELERELEEEEEEGLREAL	3.1588050544269084	0.7619918196604921	79.1263427734375	0.6229968070983887	8.140185356140137	9.077500343322754	1.451446294784546
heterodimer-50-nr2-run1_result_158	7	GEKIKELLEKAKKEFEEVINKKREEIYKKYKLSKEEFDILYEKLKKELKP:NPESPVYKITKKESPVGPEEWPELKAELEELIETERELKEKAEQGLLEAL	3.378192901909175	0.7737564905473288	75.28327941894531	0.5659521222114563	9.516486167907715	10.660317420959473	1.5547038316726685
heterodimer-50-nr2-run1_result_158	8	GEEIKELKEEAEEKKKKVLEEKKKEIYEKYKLSEEDFEILYEKIKEEKEE:NPESPAYKILNKESPVGPEEWPELKKEIEELIEEEEKLEEEEEKGLEEAK	3.24124249096513	0.8469575607822084	81.6310043334961	0.6427398920059204	7.16420316696167	7.835878372192383	1.3485417366027832
heterodimer-50-nr2-run1_result_158	9	GERLRELLEEAERRRREEIEAKKKEIYEKYKLTEEEFEVLYEKIKEKLNP:NPESPAYKLLNRESPVGPEEWPELEKEIKELIELEEELEREEREGLLEAL	3.9080875412773226	0.6827862914349742	79.5224609375	0.6428234577178955	7.9957475662231445	8.85958194732666	1.3768327236175537
heterodimer-50-nr2-run1_result_159	0	MEEKLIDAFKYFWPELEPLLKELPADDPRFDKIAEEIKELIESGFTLKEE:KEKFEKLYEKLVKELNIPPEGTEYYEKFKKLFEKVFKKIFPEEYKEYVES	9.908134812152674	0.31195952626419765	55.19727325439453	0.44753018021583557	13.127565383911133	17.908748626708984	9.270515441894531
heterodimer-50-nr2-run1_result_159	1	MEKKLLDALKYFWPELEPLLKELPSDHPLFDEFAEKIKELIESGFTLDEE:KEEFEKLFEEAVKELNIPPEGTEYYEKFKKFFEKVFKKIFPEKYEEIIKS	6.330043817918518	0.48631739750002645	58.54300308227539	0.47346240282058716	12.451983451843262	16.424365997314453	5.897496223449707
heterodimer-50-nr2-run1_result_159	2	MEEKLLDALKYFWPELKPLLETEPTDSPKFDEFAEKIKEYIESGKTLDKE:KEEFEKLFEKAKKELNIPPEGTEFYEKFKAFFEKVFKKIYPEKYKEIVES	0.6954511542099578	0.9668591503829828	84.10891723632812	0.6916356086730957	5.843780517578125	6.726143836975098	1.6082165241241455
heterodimer-50-nr2-run1_result_159	3	MKEKLLDALKYYWPKLKPLLETTEIDDPRFDEIAEEIKKLIESGFTLKEK:MEEFKKLFEEAVKELNIPPEGTEFYEKFKAFFEKVFKKIYPEEYEKVINE	0.7692049399353316	0.9589538057350987	85.94699096679688	0.7101432681083679	5.362054347991943	6.169111728668213	1.5594277381896973
heterodimer-50-nr2-run1_result_159	4	MKKKLLDAFKYFWPELKPLLETLPPDHPLFDEYAEKIKKFIEEGFTLEEE:KEEFEKIFEELVKELNVPPEGTPFYEKFKAFFEKVFKKIYPEEYEKIVNS	8.10832006082592	0.350161219262627	70.0918960571289	0.55918949842453	9.362579345703125	11.918004989624023	3.445484161376953
heterodimer-50-nr2-run1_result_159	5	MKKKLLDALKRYWPKLKPLLEELPPDHPLFDEIAEEIKEYIESGETLEEE:MEKFEEIFEEAVKALNVPPEGTEFYERFKYFFEKVFKKIFPEEYKKIVEE	1.4441380039970304	0.9310961038993806	81.91300964355469	0.6737279891967773	6.414890289306641	7.3699212074279785	1.5645508766174316
heterodimer-50-nr2-run1_result_159	6	MKEKLIDAFTRFWPELKPLLETLPPDHPKFDEIAEKIKEFIESGETLKEE:KKEFEELFEELVKKLNIPEKGTEFYEKFKYLFEKVFKKIFPEKYEEIVNS	1.0471104842286811	0.9389501197400507	82.86062622070312	0.672696590423584	6.204477310180664	7.164186477661133	1.5390759706497192
heterodimer-50-nr2-run1_result_159	7	MEEKLLDALKYFWPKLKPLLESEPPDSPRFDEIAEEIKELIESGFTLKEE:KEEFESLFEKAVKELNVPPEGTPFYEKFKKFFEKVFEKIYPEKYKKIKES	0.8022186621295784	0.9580128526929499	86.35845184326172	0.7110388278961182	5.2162089347839355	6.010277271270752	1.5362484455108643
heterodimer-50-nr2-run1_result_159	8	MEEKLLDALKYFWPRLKPLLETLPVDSPEFDKIAEEIKEFIESGFTLKEE:MEEFEKLFEKAREELNIPPPGTEFYEKFKAFFERVFKKIFPEEYKKIVEA	0.818280964394496	0.95807391149253	84.63452911376953	0.6948630809783936	5.7587785720825195	6.622531414031982	1.6208007335662842
heterodimer-50-nr2-run1_result_159	9	MKKKLLDALKYYWPELKPLLETKPPDHPEFDRFAEEIKEFIESGKTLEEE:MEEFEELYEEAVEELNVPPPGTEFYERFKKFFERVFKKIFPEKYKEYVEE	0.8054506500638543	0.9565556893399588	84.932861328125	0.7050462961196899	5.536764144897461	6.353445529937744	1.536275029182434
heterodimer-50-nr2-run1_result_16	0	DPAALAAALAGFVALPPAEQAALAGELAAAAAAFAAALAAAAAAAAAAAA:DFAGIAAAAATAPALALAIALAALLAAFAALPDPAARAALVAALAAALGL	6.752283195776882	0.5872132223957912	69.09916687011719	0.4981662333011627	10.79896068572998	15.568647384643555	5.923756122589111
heterodimer-50-nr2-run1_result_16	1	DPAALAALLAGLVALPPAELAALLGALAAAAAALAAAAEAAAALAAALAA:DFAGAAAAAATAPALALAILLAELLARFRALPDPAARAALVAALAAALGL	11.415446941252698	0.3168022068591616	64.67923736572266	0.41986140608787537	12.778843879699707	18.83786392211914	9.246687889099121
heterodimer-50-nr2-run1_result_16	2	DAAEAAAALAGFVALPEAERARLLGEAAAAAAAAAAEAAAAAAAARAAAE:AAAGAAAAAAAAPARAAEAAAAALLAALEAMPDPAARAALVAALAAALGV	11.163632166812096	0.309556898790146	75.4493637084961	0.4688183069229126	12.355764389038086	20.0418758392334	10.328864097595215
heterodimer-50-nr2-run1_result_16	3	DPAELVAALRGLVALPEAEREALLGRLREEAARLEEEREEEEREEEEEEE:DFEGAARAAREEPERALERLLAALLAAFEALPDPAERAALVAALAAALGV	10.059224086461828	0.32732784599790515	73.76019287109375	0.4217967092990875	13.298356056213379	20.588010787963867	11.087665557861328
heterodimer-50-nr2-run1_result_16	4	DPAELAARLRGFVALPEAEREALLGERRRRFAELREELARRAAELREALE:PFEGIAAAAATAPELALFLLEEELLRAFEALPSPEARAALVAALAAALGV	15.524420049469448	0.24611190848237818	71.6105728149414	0.4418970048427582	11.756843566894531	18.26875877380371	7.741442680358887
heterodimer-50-nr2-run1_result_16	5	DPEALAAELRGLVALPEEERAEILGRLEEEVAEFEEEEREEEEEEEEEEE:DFAGIEAAAAEAPEEAERIARAAILEKLRALPDRAAQEAFVAALAAHLGV	1.1602928635183931	0.9199400297165417	76.08133697509766	0.5490906238555908	8.669610977172852	11.810914993286133	3.418942928314209
heterodimer-50-nr2-run1_result_16	6	DPRELVAALRGLVALPEEELERLLGELAAAVAALAALLAAAAEALRALAE:PFEGAAAAAREAPALALAVLLARLLAAFRALPDRAARRALVDALAAALGV	6.8840187039359355	0.5746318065814433	72.6484146118164	0.515146017074585	9.884520530700684	12.600022315979004	2.596630334854126
heterodimer-50-nr2-run1_result_16	7	DPAALAALLAGLVALPEAELAAVLGALAAAAAALAAAAAAAEAAAAAAAA:PFAGADAAAATAPALALAALLAALLAAFRAMPDRAARAALVAALAAHLGV	7.0466630434715904	0.5276657551900693	66.79875183105469	0.45946627855300903	11.676024436950684	16.143869400024414	6.707436561584473
heterodimer-50-nr2-run1_result_16	8	DPEALAAALAGFVALPEAEQAAVLGRLEALFARFRELEEARERLEELLEE:PFAGIAAAARERPERALLIALAELARAFRALPDRAARAALVAALAEALGV	2.1407559540071435	0.7933205483699552	89.76866912841797	0.7326923608779907	4.073093414306641	4.871910572052002	1.4722687005996704
heterodimer-50-nr2-run1_result_16	9	DPAALVAALRGFVALPPEEQARLLGELEAEVARREEEEAAEARKAREEAE:DFAGIAAAAAERPERALEIALAELLRRFRAMPDPAERRAFVDALAAALGV	1.9214902057437624	0.8062091081970907	84.31464385986328	0.6290615797042847	6.068565368652344	7.813265800476074	1.462968111038208
heterodimer-50-nr2-run1_result_160	0	LSEEELAYIRAAAEAWLAEQRARYGPGFAPPEPGDDSPWDAFWAAIVLPP:SAPQNWGPLRELRVENVREGDRLVVRLVLEYVDRDDPSRVRRVELERVVE	2.299437018141365	0.8522137027967507	74.2208480834961	0.6287761926651001	8.002971649169922	9.496578216552734	2.2885403633117676
heterodimer-50-nr2-run1_result_160	1	LTPEQRAYLEERFRAFLEEQRARLGPGFRPPLSGSDSPFDEFFARIVLPP:MAPMDWGPLRSLEVREVQEGDKLVVEFVLEWVDRRDPERVTRVVLRRVVE	2.1677753866882044	0.872825799257753	79.55946350097656	0.677936851978302	6.821696758270264	7.9365458488464355	1.6517510414123535
heterodimer-50-nr2-run1_result_160	2	LSEAQKAEIEAAARAWLAEQRARLGPGFRPPPAGADSPWDEFAAALVLSP:AEPRDWGPLVELRVEDVREGDRLVVRLTLVFADRRDPARREVVVRERVLE	1.967180161251394	0.8410592164350011	66.48763275146484	0.5812439918518066	9.64211654663086	11.458367347717285	2.5213491916656494
heterodimer-50-nr2-run1_result_160	3	LTEEEKEYIKEKMLEFLKEQEKKYGEGFKPEEAGEDSPFKEFFKKIKLPE:MKPKNWGPLKKLEVENVKKGDKLVVKITLEYVDKNDPSKVYKVELEHVVE	1.8435194135791546	0.8800163530169791	80.98245239257812	0.6672980189323425	6.697653770446777	7.716411113739014	1.707062840461731
heterodimer-50-nr2-run1_result_160	4	LTPEQKAYIEERVREFLERQRRELGPGFRPPDPGEDSPWDEFFEEIELPE:SAPRNWGPLERLEIREVREGDKLVVEVVLDYVDRDDPERVHRVVLRRVVE	2.2811069414681464	0.8677252408918547	81.43189239501953	0.6922035217285156	6.322169780731201	7.319920539855957	1.6034008264541626
heterodimer-50-nr2-run1_result_160	5	LTEEEKKYIEEKVKEFLKEQEKKNGPGFKPPEAGKDSPWDEFFKKIKLPE:SEPKNWGPLKKLKVENEKIGDDLYVVVTLEYVDKDDPSKVTVVKLKHKIE	1.6253708284705874	0.9140484522533521	79.43173217773438	0.6560744643211365	7.056181907653809	8.054173469543457	1.7434847354888916
heterodimer-50-nr2-run1_result_160	6	LTPEQKEEIRARTLAFLEEQRARLGPGFRPPEPGEDSPWDEFFKEIKLAP:MAPEPWGPLRRLEVREVREGDDLVVEVTLEFVDERDPERVRVVRLRHVVE	1.7488998537933516	0.886071139963369	75.72950744628906	0.6225835084915161	7.953135967254639	9.19630241394043	1.9522442817687988
heterodimer-50-nr2-run1_result_160	7	LTEEQKKYIEEKVKEFLEEQKKKLGEGFRPPPAGENSPWDEFFKKIKLPK:EKPKNWGELKKLEIENVKKGDKLIVKVTLEWVDKEDPSKVYKEVFEHVVE	2.0700891108155814	0.8946716839037956	80.67924499511719	0.648942232131958	6.703405380249023	7.7881927490234375	2.2593588829040527
heterodimer-50-nr2-run1_result_160	8	LTEEEKEYIKKKAEEFLAEQRAKLGPGFLPPEAGEDSPWDEFWKSIKLPE:SLPLDWGPLRELKVENVQRGDKLIVRVTLEYVLRSDPSRVRTVVLEHEVK	1.7593181218308385	0.875015426998455	77.47636413574219	0.6508559584617615	7.59783411026001	8.98909854888916	1.8743175268173218
heterodimer-50-nr2-run1_result_160	9	LTEEQKAELREAALEFLAEQRKRLGEGFRPPEAGEDSPWDAFWAEFELSP:MAHHNWGPLRELKVENVQEGDRLVARLTLEYVDKDDPSRVTTVVREHVVE	10.117563326600987	0.41355837387031763	69.99329376220703	0.5748987793922424	9.560907363891602	11.317961692810059	2.406120777130127
heterodimer-50-nr2-run1_result_161	0	PLEELPGKKEVVEKNGIGIEESEMEKIEYIDEEGKKRAKFKFKFTVLKKK:DKEDWKEKEEIEIEIEPEGEEEYEKDPEELKKKVIEELIEKKLKEEEEKK	2.380456987528507	0.8233134746013806	75.30867767333984	0.5701562166213989	9.452929496765137	10.212736129760742	1.1701222658157349
heterodimer-50-nr2-run1_result_161	1	ELKLDEGKKEVVVEDGIGIVDSKSLKIYYVDEEGKERAEFVFKFTVLFEK:HMENWTEKKEITITYKPEGPEEAELPLEELEKKIKEELIAELKAEREAAK	2.697194390916043	0.8096068062170869	70.31031036376953	0.5405611395835876	10.499664306640625	11.72750473022461	1.1356321573257446
heterodimer-50-nr2-run1_result_161	2	KLELDPGPKERIEKDGIGIKNSEMYKIEYINEKGEKKAKFVFEFEVLIKK:DDDDWEIKKKIKIVIEPEGPELNEEDLEELEKKVKEKLIEELLKEREEKK	2.5035919847240233	0.7831638904266558	81.82276916503906	0.6151649951934814	7.398838996887207	8.033928871154785	1.0152122974395752
heterodimer-50-nr2-run1_result_161	3	MLEIDEGPKEIVVKDGIGIVDSKILKIEYIDEEGKKRAEFVFKFTVLFKE:SMENWKEKKEITIRIEPEGEEENERDLEELRKEVIEKLIEELKEEREKKR	1.559647138311196	0.888114065763562	77.11503601074219	0.5875800848007202	8.782647132873535	9.58363151550293	1.0364429950714111
heterodimer-50-nr2-run1_result_161	4	KLEIEEGKKKIVIRDGIGIENSKMYKIYYIDEEGKKRAKFVFEFTVLKKK:EMSDWEKKEKIKITYEPEGEEEYELPLEELEEKFIEELINKLLEEEEKKK	16.06185340352769	0.09416805017113944	49.315185546875	0.3377366065979004	14.502883911132812	17.01332664489746	7.215883255004883
heterodimer-50-nr2-run1_result_161	5	KLEVEEGEKKEVIRDGIGIVDSKVLKIKYIDEEGKEKAKYKFKFKVKIKK:EEEDWEEELEIEIEIEPEGPEEDKKPLEELKEKEIKKLIDELLEEREKEK	10.250620460668426	0.22891677125987034	66.60663604736328	0.46593913435935974	11.469924926757812	13.316253662109375	1.7219481468200684
heterodimer-50-nr2-run1_result_161	6	KLELDPGEKEEIVEDGIGIVDSEIQKIYYIDEEGKERAEFVFKFTVKIKD:DEENWSEKLDITIVYKPEGEEENKKPLEELKKEIEKELIEKLKEEREKKK	1.3468710491961013	0.9175454181032198	79.68165588378906	0.6200612187385559	7.929179668426514	8.624940872192383	1.0432238578796387
heterodimer-50-nr2-run1_result_161	7	KLELDPGENEIVVKDGIGIISSKILKVKYIDEKGEEKAKYIFKFTVAIKD:DLENWSKFLEITIVYEPEGEEENKKPLKELKKKITEELIEKLQKEIEEEK	1.455962209803833	0.8926262802973729	73.57942199707031	0.5955095291137695	9.325839042663574	10.150568962097168	1.0155621767044067
heterodimer-50-nr2-run1_result_161	8	ELEIEEGKKEVVVRDGIGIVDSKSLKIYYIDENGEKRAEFVFEFTVAYKK:EFSDWEKFEKITIKIKPKGPEEYEEDLEELEKKVIDELIEEKLKEREEKK	15.795008484278249	0.07998565838973293	51.30979537963867	0.3302128314971924	17.22142219543457	21.94968605041504	10.292534828186035
heterodimer-50-nr2-run1_result_161	9	ELEIDPGEEKKIEKDGIGIKSSRMLKIYYVDEEGEEKAKYVFEFDVLIKD:EDEDWTEKKKITIVIEPEGKEEAEKDPEELRKKVEEELIEKLKKEREEKK	1.3505414415257944	0.9104158129353241	77.81663513183594	0.5967730283737183	8.168747901916504	8.898852348327637	1.020485281944275
heterodimer-50-nr2-run1_result_162	0	MKELLYDLYAYEFEKKLEEAKKSEDKEKAWEELEKYLKEHAPLAKKLKES:DLEGLLKKILEELADPEKREKMEKLFEEAYKILTEADEEEREKFKKEILS	1.4804414890359636	0.8891935930775696	79.400390625	0.6702674627304077	6.680474758148193	7.9393534660339355	1.8811452388763428
heterodimer-50-nr2-run1_result_162	1	AAAEEFARAAAEFERRLAAALASPDPDAAWAELEAWLRERAPAALALLRA:MAEGAAAAEAAAAADPALAAERLARFLEAVRVLEEADEAERAAFRARVAA	2.0257758468193234	0.8382589212567644	78.70323181152344	0.6734507083892822	6.903372287750244	8.31818962097168	2.131807327270508
heterodimer-50-nr2-run1_result_162	2	AAELAYALAAAAFAALLAAALASPDPEAAWAALEAFAERALPLAEALRAS:SLAGALALLAALLADPALRAALDALFEAFAATLREADEAARAAFRAAVAA	8.148724219247443	0.2582075811561729	78.33055114746094	0.40194863080978394	13.82453441619873	22.711275100708008	12.571524620056152
heterodimer-50-nr2-run1_result_162	3	DKEEEYLRYALEFEEKLEEAKKSEDKEKAWKELEEWLKEHAPEAMKLKEE:EEEGELKEREERLADPEERKRMLEEFEEAYRILTEANEEEKEKWKEEKLK	1.5606705602814381	0.8821821077258052	85.81204986572266	0.7044066190719604	5.582077980041504	6.348724365234375	1.4962055683135986
heterodimer-50-nr2-run1_result_162	4	EREEAYARAVLEFERLEARARASEDPEAAWAELEAWLRERAPEARALREA:DEEGRRARERALLADPERLAEMRARFEEAVDVLENADEAERAAYRARRAA	1.374443364039715	0.8963904040260937	88.9390640258789	0.7912887334823608	4.059577465057373	4.6258864402771	1.1346461772918701
heterodimer-50-nr2-run1_result_162	5	AAAEAFAAAAAEFEERLAAALASPDPEAAWAELEAYLREKAPAALALLES:DAEGRAAARAARAADPEEAAAREARFLEAYRVLTEADEAARAAWRERVAA	10.404413590400479	0.1882699157155416	81.03302001953125	0.5323941707611084	9.376971244812012	14.298099517822266	3.7176175117492676
heterodimer-50-nr2-run1_result_162	6	EREARFAAYAQEFEELLEEALASDDQDAAWARLEAWLREKAPEALALLRE:DAAGRAAARAAEAADPERRARREALFLEAVRVLEEADEAARAEWRRRVLA	15.954909988095556	0.10059040800899778	79.46476745605469	0.5569077134132385	9.5258207321167	13.647276878356934	4.640410423278809
heterodimer-50-nr2-run1_result_162	7	AAEEAFDLAALLFELRLEEALQSEDKEAAWERLEAWLREHAPAALRLREE:MLEGLRALLAELLADPERREELRRRFLEAVEVLEEADEEERREWRERVEA	1.069181711205926	0.9357681333870801	88.17431640625	0.7822003960609436	4.740005970001221	5.283635139465332	1.103283405303955
heterodimer-50-nr2-run1_result_162	8	SAKEKYDEYALEFKEKLEEAKKSEDKEKAWEELEKYLKEKAPEAEKLKKS:SEEGKKKLKEELLNNPEIKKEMEELFEKAVEVLKNADEKEKEEFRKEILE	1.4326471505272604	0.8950147240901059	87.11750793457031	0.7102750539779663	5.0822553634643555	5.805353164672852	1.5635511875152588
heterodimer-50-nr2-run1_result_162	9	ERELAYLLAAQRFEERFEEALASEDKEAAWKELEEWLEKEAPAARKLREE:SLLGELAERLARIANPELRAEWEERFEKAVEVLEKADEAEREAYKKEVLS	0.8272216976269248	0.9547002181422849	83.31392669677734	0.7143701314926147	6.0859808921813965	6.968027114868164	1.4411954879760742
heterodimer-50-nr2-run1_result_163	0	MSAAPPAEKEFRVELPEGELIVRVGLDEIEFILRLGDREGVARFDVRRIP:SGMMSREEALEEFLEWARGELGTEEYEELLRELFEEALETARRLREEAAA	1.1416248520838688	0.9471784943001567	87.05581665039062	0.737753689289093	5.690216064453125	6.273967742919922	1.3459110260009766
heterodimer-50-nr2-run1_result_163	1	HHHHHHHMEVIEVELPEGKIIVEVGEDEIRFIIEKGDRRGRAVFDVRAIP:SGMMTREEAEARFLEWARGFLGTDEYAELLRELFREALETARRLQEEAAA	1.3037689088879223	0.9314664631769836	88.75523376464844	0.7562868595123291	5.344314098358154	5.862302303314209	1.2077836990356445
heterodimer-50-nr2-run1_result_163	2	HHHHHHHMEVRVIELPEGELVIVTGLDEIRFILRLGDRRGVFVVDVRRVP:MGMMSEEEAEEEFLAWARGLLGTDEYAPLLREAFREALRTARRLQREAAA	1.924162638975717	0.9051968299442291	90.1994400024414	0.8019989728927612	5.047689914703369	5.5289998054504395	1.0481547117233276
heterodimer-50-nr2-run1_result_163	3	MSLKPDYEKTFRIELPEGELIVHVGEDKIIFELRLGDREGRIEFDVRKIP:SGMMTREEALEEFLARMRGLLGTDEYEELLRETFLRALETARKLQEEAAA	2.766356050882032	0.8352041445956394	86.17056274414062	0.7282763719558716	6.041853904724121	6.68230676651001	1.3451812267303467
heterodimer-50-nr2-run1_result_163	4	MSAAPDYTKVIEVELPEGTIRVIVGEDTITVEVHLGEKKGVFEFDVRAIP:SGMMTLEEAEEAFLEHMRGILGTDEYEELLRELFREAVETARELQAEAAA	2.2270965998839554	0.8890510941853432	82.71986389160156	0.6681700348854065	6.703617572784424	7.58570671081543	1.7802479267120361
heterodimer-50-nr2-run1_result_163	5	MSAAPDAREVFEVELPEGRIRVIVGPDRVIFEVHLGERRGRIELDVRRIP:SGMMSEEEAIERVLEEMRGILGTDEYAELIRELTRRALRTARELREEAAA	1.9023362371126105	0.8923827388445501	86.30888366699219	0.7358837127685547	5.8581414222717285	6.472795486450195	1.3703625202178955
heterodimer-50-nr2-run1_result_163	6	MSHHHDYTEEFVVELPEGEIRVIVGPDTIRFEVLLGERRGVFEADVRQIP:SGMMTLEQAEEEFLAWMRGVLGTEEYAELLRRLFREAVETARRLQEEAAA	1.3559559266347447	0.9409127445290396	87.17376708984375	0.7592432498931885	5.675605297088623	6.286744594573975	1.186847448348999
heterodimer-50-nr2-run1_result_163	7	MSAAPDATKVIEVETPEGRIRVIVGEDKIIFEVEIGDRRGVFEFDVTKIE:SGMMSREEAEQAFLDWARGVLGTSEYDDLLRELFREAVETARKLREEAAA	1.5820154112206548	0.9021699121028541	84.80661010742188	0.6998433470726013	6.378288269042969	7.054231643676758	1.245748519897461
heterodimer-50-nr2-run1_result_163	8	MSAAPDYTKRIEIETPKGKIVVEVGEDKIVVHVHIGDKEGRFEFDVRKIP:EGMMTEEEAEERFLEWMRGVLGTEEYRELLREVFREALRTARELQEKAAA	2.5154944304978835	0.8325946742643167	81.61680603027344	0.6650621891021729	7.051058292388916	7.902594089508057	1.5889356136322021
heterodimer-50-nr2-run1_result_163	9	LSPLPDYTKEIVVELPEGKLKVIVGKDEIKFILELGDKKGVFVADVREIE:SGMKSLEEAEEEFLEWMRGQLGTEKYEELARELFREAVETARKLQKEAEA	2.650320611849299	0.8855187257713345	85.4568862915039	0.7098786234855652	6.264973163604736	6.906888008117676	1.29518461227417
heterodimer-50-nr2-run1_result_164	0	ARELIERLSRYRPGVEGPHYVLFVEIKNENNEWVLIARGRYDLTPEELYE:MERRRIDDYEAELVAEDVLTDYFDKYGWKGPYEVRIWAAPEEPEEEEEEG	8.321678746768669	0.3925796252415035	56.15205001831055	0.4803745746612549	13.352096557617188	15.01634407043457	1.1386992931365967
heterodimer-50-nr2-run1_result_164	1	MRELLERLDTYVPGQEGEHYRLFVEIKNENDEWVLIREGIYDLLPEELFE:MRTERIEDYEATLVEEAVDETYFDKYGLKGPFEIRVYAAPLEPEEEEEEG	9.549008308684089	0.2644320008750306	51.62165451049805	0.4498477876186371	14.90739631652832	16.851526260375977	1.0560747385025024
heterodimer-50-nr2-run1_result_164	2	LEELLARLDTYVPGVEGPRYVLFVERLDEDERWVLIARGVYDRTPAEELL:TETRQLDDYQATLVAEAVSESLFDRFGIEGPRELRVWAAPLEPEEEEEEG	10.734832211150666	0.2312325346219967	48.74197006225586	0.3163905739784241	15.094385147094727	18.13439178466797	6.205678939819336
heterodimer-50-nr2-run1_result_164	3	AEELLAALDTYVPGVEGPKYVLYVEVKNEKNEWVLIDRGIYDLDPSLAYL:MKTEKIDDYEATEVAHAVSETYFDKFGIKGPKEIRIYAAPLEPEEEEEEG	8.442342426276563	0.434429587402227	51.1664924621582	0.43784523010253906	14.722241401672363	16.719310760498047	1.1601052284240723
heterodimer-50-nr2-run1_result_164	4	MKELIEKLKTYKEGVKGKHYVLYVFIKNENNEWELIDKGIYDETPEEKYK:METKKIDDYEATLVEEDIDEEYFDKYGIKGPKEIKIYKAPLDPEKEKEEG	4.9318083978548	0.6001183414097955	66.3248062133789	0.5624269247055054	11.307021141052246	12.52116584777832	1.1823093891143799
heterodimer-50-nr2-run1_result_164	5	AEELLEALSSYVPGQEGEKYRLFVEIKNENNEWVRIAEGIYDVLPSIYFS:MEKRKIDDYEAELVKEDTLSSYFDKFGLKGDYEVKIYAAPLEPEEEEEEG	7.102285543686458	0.4526715057285693	63.234031677246094	0.5291375517845154	12.235066413879395	13.897929191589355	1.2448515892028809
heterodimer-50-nr2-run1_result_164	6	AEELLEKLDSYKEGVKGKKYRLFVYILNENNEWVLIKEGIYDLTPEELFK:MEKKKIDDYEAELIKEAILESYFDKYGIKGPKKVKIYAAPLDPEEEEEEG	8.825998783384557	0.39376677558425655	61.332275390625	0.49727433919906616	12.533698081970215	14.489900588989258	1.3132667541503906
heterodimer-50-nr2-run1_result_164	7	AEELIEKLKDYVPGVEGPKYLLYVEIKDENNEWVLVDKGIYHLTPEELYE:METVQIDDYEATLVKEDVLETYFDKFGIKGPKEVRIYAAPLEPEEEEEEG	3.7489612859331864	0.6676112131239959	73.9800796508789	0.6470717191696167	8.947245597839355	9.74756908416748	1.1167980432510376
heterodimer-50-nr2-run1_result_164	8	ARELLERLDRFIPGVEGERYRLFVEVLDEENKWVRIAEGIYDVTPEERFE:METRRIDDYEATLVKEDVLEDYFDKFGIKGPRRVRIYAAPLEPEEEEEEG	8.305944851530688	0.44458357144310834	60.07378387451172	0.4995427131652832	12.498222351074219	13.838229179382324	1.3124058246612549
heterodimer-50-nr2-run1_result_164	9	AEELLAALDTYVPGAEGPRYRLFVEIKDEDDEWVRIREGIYDLLPSLLAA:METRRIDDYEATLVAEAVSETYFDRYGMPGPHEIRIYAAPLEPEAEAEAG	9.678279274444199	0.28201867667167707	58.465213775634766	0.5154981017112732	12.166046142578125	14.04616928100586	0.9848392009735107
heterodimer-50-nr2-run1_result_165	0	LGLDLVGRAEVPGSVHLTLELELPPGVDLEAAARAAFAELYAAIFEPFAA:APRTLRVGLRATDGERTLELGATFTLDEATVQAALARALAYLAERFADLE	1.8887331480549865	0.8591942833718782	80.10801696777344	0.6892970204353333	6.446023941040039	6.834519863128662	1.1482064723968506
heterodimer-50-nr2-run1_result_165	1	LGLDLEGEEEVEGDVRLTLRLELPEGVDLEAAAEAAWRELRDAIFAPFLE:MMKRLRVGLVAEDGRRRLELGEVFEFDEETVREMVARFEAFLAERFADLA	2.790936463284044	0.7929295624136766	80.17171478271484	0.6761724948883057	7.178722381591797	7.622317314147949	0.9885740280151367
heterodimer-50-nr2-run1_result_165	2	LGINLVGESEVPGSVHLTLELELPEGVDLEAEARRRFQELEDYVFKVFEK:MMKALKIGLVATDGKRTIELGRTYYLTEEQVKEAFERFLAYLEEKYSDLE	1.9333504757368714	0.8654916344331922	81.09138488769531	0.7425829172134399	6.470432758331299	6.8235955238342285	0.9502056241035461
heterodimer-50-nr2-run1_result_165	3	LGVDLTGAAATPGDVTLTLELELPEGVDLEEEARRRWEELRRAVLEPWLA:AARTLKLGLVATDGRRRVELGETVTLDEAAVADAVARALAYLAERFADLE	1.9094584731771502	0.8544389123994159	79.6207504272461	0.6937228441238403	7.331174850463867	7.760806560516357	1.0333210229873657
heterodimer-50-nr2-run1_result_165	4	LGFDFTGASEVPGDVRLTLELELPEGVDLEAAARAAFAEFLAAVLDVFRE:APRTLRLGLRASDGRRTLELGAEFTFDEETVERAVALAREYLARRFAWLA	2.3779532080126895	0.8242521494329645	74.68370819091797	0.6569764018058777	7.584234237670898	8.246161460876465	1.1463264226913452
heterodimer-50-nr2-run1_result_165	5	LGIDLEGESEVEGSVYLEVRLELPEGVDLERAAREAFEELRRAIFEPFKE:MEKTLRIGLTASDGRRTLRLGEERTFDEETVKEMVERFLAALAEKFKDLE	2.440653477486431	0.8319851074006086	79.24535369873047	0.6869606375694275	7.463737487792969	7.993288040161133	1.0001311302185059
heterodimer-50-nr2-run1_result_165	6	LGVDLEGRADDPGSVTLTVELELPPGVDLEAEARAFFAELDAAVFDPFRE:MMRTLRVGVRASDGERTIELGREYRFDEATVAEAVARFRAALAERFADAA	1.6894296869766052	0.8887215816603236	81.6236572265625	0.6857482194900513	6.698592662811279	7.094630718231201	1.1230552196502686
heterodimer-50-nr2-run1_result_165	7	LGLDLEGESEEEGSVHLTLELELPEGVDLEAAARAAFQELLDAVLKPFLE:MEKTLHIGLRATDGERTVELGERFTFDEATVEEALKRFLEYLAEKYKDLE	7.62545147229265	0.42993296318016094	74.83451080322266	0.5870813727378845	8.776693344116211	9.661042213439941	1.5578367710113525
heterodimer-50-nr2-run1_result_165	8	LGLDLEGEEEDPGSVHLEVRLELPPGVDLEAEAERRFAELDAEIFDPERE:MERTLHVGLTATDGERTLRLGRRITADEATVRRYLERALAALAERFAELA	2.8356998022905886	0.825665582963468	81.64299774169922	0.6906147003173828	7.415234088897705	7.9249114990234375	0.9904834628105164
heterodimer-50-nr2-run1_result_165	9	LGVDLEGLEDDPGSVHLRLELALPPGVDLEAAARAEFAAFEAAILAPWLA:MMRTLRLGLTATDGERTLELGREVRLDEAAVEAAVARARAYLAARLADLE	2.108747949543525	0.8372448643632555	84.31766510009766	0.7438081502914429	6.182474613189697	6.566317558288574	1.0151804685592651
heterodimer-50-nr2-run1_result_166	0	EEIPEGAEVKEAKLIYRYEDNEFYLYVLDEEAMKSPLIQSFPNIKPYNEP:DPRIEEAEKLKKEFEEKWEKLRKEENEDKGGKVILKPKIEVLPEYLNPEK	9.225014147257376	0.4486618175861311	48.469940185546875	0.33305197954177856	16.4632511138916	20.79852294921875	10.320854187011719
heterodimer-50-nr2-run1_result_166	1	PEIPEGAEVKEAPLIFVKENDEFTLYVTDPEAWKSPLIQSFPNIKPYRPE:DPRIEEAKKLKEEFEAEWAKLAPLENPDSGGPVIWVPKIEVRKEFLNPEE	4.593330267985801	0.7548597557483206	73.65010833740234	0.5922822952270508	8.879861831665039	10.083810806274414	1.2540876865386963
heterodimer-50-nr2-run1_result_166	2	MPIPEGAEVKKAKLIFRFENDEFYLYVKDEEAQKNPLFKSFPFIKPYEEK:DPRIEKAEELKKKFEEEWAKLLPLENEDKGGKVVWLPEIEVKEEDLEKEE	1.5459833589027405	0.8883328238084668	75.4444808959961	0.5544997453689575	8.321086883544922	9.176495552062988	1.2098424434661865
heterodimer-50-nr2-run1_result_166	3	FEIPEGAKVFKAPLLVVFENDKFTLYVTNPEAMKLPLIQKYPFIKPYKPE:NEKKKKAEELKKKLEEEWAKELPEENEDEGGKVIFIPEITVKDEYLNDEE	6.4534728640991865	0.5486517440435643	48.59381866455078	0.33789896965026855	15.91752815246582	19.757625579833984	8.574653625488281
heterodimer-50-nr2-run1_result_166	4	PEIPEGAEVKEAPLIFYYENDEFYWLVKDPEAMKSPLIQSFPNIKPYVEK:DPRLKKAEEEKKKLEEEWAKLRPLENPEEGGPVVLIPKIEVKKEYLNEEK	12.026278884480387	0.1332328452039604	62.158851623535156	0.32536470890045166	19.273996353149414	25.99224281311035	16.752742767333984
heterodimer-50-nr2-run1_result_166	5	PEIPEGAEVKRAELVYVHENDEHYLYVKDPEALKSPFIQSLPFVKPYEEP:DPREEEALRLKAELEALWAERAPLENPDEGGPVILVPEIVVDPKYLNPEP	2.2998569592000973	0.8664381811252543	74.07958221435547	0.6033762693405151	8.339326858520508	9.194567680358887	1.429639220237732
heterodimer-50-nr2-run1_result_166	6	PEIPPGAEVREAPLVVREEDDEFTLEVRDPAAMESPLLQSLPFVRPYRPP:DPRRERAEELRAELEARFAELLPLENPDDGGPVVLLPRIEVRPEELEDEP	15.811555682528889	0.08663490813311087	54.94100570678711	0.28066474199295044	20.93720817565918	28.136226654052734	20.71396255493164
heterodimer-50-nr2-run1_result_166	7	YEIPEGAEVKKAPILAVYKDDKFYLYVTDPEAMKNPLIQSLPEVKPYEEP:DPKLELAEKKKKEFEEKWAKLRPLENEDKGGKVIWEPEIKVLPEYLEDDP	2.990673101730778	0.745973456602037	62.25429916381836	0.4590834975242615	11.991581916809082	13.92488956451416	2.2155203819274902
heterodimer-50-nr2-run1_result_166	8	PEVPPGAEVVEAPLLYRHENDEDYFLITDPRALELPLFQSFPNILPYRPP:DPRLEAAERARAELEARWAELRPLENPAAGGPVIWRPVITVDPEYLDPEE	10.419136347774323	0.22228697122309315	50.23793029785156	0.31649190187454224	17.239744186401367	23.044191360473633	15.194122314453125
heterodimer-50-nr2-run1_result_166	9	FEIPEGAEVKEAPLIYRHENDKFTLLITDPEAQKHPFFQSLPNVEPYVEE:DPREEEAKKRKEELEALWEKQRPLDEEDKGGKVVWIPKIEVKKEYLNPEE	8.143151362260472	0.370740597316557	69.73431396484375	0.4423213601112366	15.180184364318848	19.00861358642578	1.486607313156128
heterodimer-50-nr2-run1_result_167	0	EDDLPPERREELYARLLALLAEVAPPEVVARARARLEELERERAERAAEP:MDLGDPSPAELEAARAAAAAEFEERGPAVLEESLEEALRLAEAAAARLRA	1.4804873279868676	0.9156760030652833	83.75531005859375	0.6791654229164124	6.3525471687316895	7.6722412109375	1.7174272537231445
heterodimer-50-nr2-run1_result_167	1	EDDLPPEEWERLVEEMTAILEEFAPPEVVEEFRRRAEELRERREALAALP:MELGDPSPEEREELRRRFAREWEERGRRIFEESLEEALALARRLREEAEA	2.2078468987739357	0.8069768343926326	77.6578140258789	0.6189703345298767	8.244536399841309	10.311241149902344	2.456928253173828
heterodimer-50-nr2-run1_result_167	2	EKELSDEEYEEKVKKILEIAEKFMSKEKVEELKKLFEELRKKRKEEKEKP:EELGEPSEEEIEELKKEAAERLEKEGIEILKKDIEKFLELAEEFEKKFEE	11.809675814798213	0.2396940939512852	76.0578384399414	0.38067689538002014	17.01071548461914	26.01678466796875	17.10881805419922
heterodimer-50-nr2-run1_result_167	3	EDDLPPERRAELAARILALAAEVAPPAAVAALAAEFAALDAAREARAARP:AAAGAPSPAELAAARAAAAARLATEGRAVLERSLEAFLALAQADADALAA	13.68600962877839	0.24200130102512918	88.04061126708984	0.444940447807312	14.732300758361816	24.40073585510254	15.739520072937012
heterodimer-50-nr2-run1_result_167	4	EEDLTPEEREKLEKEILEIASEFADEETVEEFKERFEELRKEREEKKALP:MELGEPSPEEIEEFKEKAAEILEKEGKEILKKSLEEFLELAKSLKEEFEK	1.6641251201899925	0.8660318462592833	83.11980438232422	0.644104540348053	7.0418171882629395	8.387347221374512	1.9150691032409668
heterodimer-50-nr2-run1_result_167	5	EDNLSEEEYEEKVKEILEIAKKFADEETVKEFEKLAKELREERKKEKELP:LELGEKSEEEIEEFKKEAAEILKKEGIEVFKKSLEEFLELAKKLEEEFEK	2.5725796672416106	0.8482969338512838	76.42501068115234	0.5832145810127258	8.419395446777344	10.072639465332031	2.25657320022583
heterodimer-50-nr2-run1_result_167	6	EKELTEEEREKLEKEILEILEKFASKETVEKFKKEAEEYRKKLEEELKKP:MELGEPSEEEIKKKKEKYAEIFEKEGKEIFKKNIYEMLKLAKKYEEEFKK	2.011430179436516	0.8490981837543521	80.79798126220703	0.6284201145172119	7.440826416015625	8.861474990844727	1.5316917896270752
heterodimer-50-nr2-run1_result_167	7	EDDLPEEERERLVEELEALLREVADEETVEEFRRRAEELRRRREEELARP:MALGEPSPAELAAARREAAERWRREGREIFERSLQAALEMARADRERLEA	12.752690829928289	0.2604559383890315	82.90389251708984	0.36918216943740845	16.237836837768555	25.273456573486328	14.57866096496582
heterodimer-50-nr2-run1_result_167	8	EDDLPPEEFDELVARLEAILAEVADPETVAEFRARAEELRAEREARRARP:MAAGEPSPAEIAAARAAAAARFREEGREIFERDLRAALALAEAARAELEA	14.540709062174011	0.1600177633077723	80.62236022949219	0.4183008670806885	15.654668807983398	24.749906539916992	14.991973876953125
heterodimer-50-nr2-run1_result_167	9	EYELSEEEYEEIVKKIEEILKKFASEETVKEFKELAEKLRKEREEELKKP:MEEGEKTEEEIEEKKKKFEKKFKEEGIKVFKKSIYEALELAEEMEKEFEE	1.5810499164783924	0.8910658384955594	81.2962417602539	0.6412186622619629	7.388364791870117	8.665670394897461	1.6316866874694824
heterodimer-50-nr2-run1_result_168	0	MLKGEIGLESVEIKGDTVTYVFKLKGKFEDDPERPLEIEATITITRIAPP:EPVPVEYKIEFKYNIPEDHPNPEELKKEGEEKMRKKAEEFIKEFIESNVE	3.090519730287797	0.767150547578655	82.74591827392578	0.6626484394073486	6.8293890953063965	7.416272163391113	1.1656526327133179
heterodimer-50-nr2-run1_result_168	1	MFNGKIGLKEVKIEGDTKTYVIELTGENKDDPEKPMKIEATITITKKAVP:EPVKYEYKIEFKLDIPEDHPDKEALEKEGKEKMEKKAKELIEEFIKANIE	2.9402648933387017	0.7745189394085787	81.91291046142578	0.6446284055709839	6.958790302276611	7.727331638336182	1.2323986291885376
heterodimer-50-nr2-run1_result_168	2	PWNGDVGLERVEVEGDTVTLVFRLTGENTDDPENPYTVTATITVTLHAPP:EEVPVEVEIEFDYDIPADVDDPEALKAEGEAAARKAAEAFIAALKAANVV	2.931704133744157	0.708050239839271	78.06008911132812	0.649491548538208	7.37495231628418	8.328150749206543	1.2260605096817017
heterodimer-50-nr2-run1_result_168	3	MLEGKIGLESIEVKGKTKTLKIKLEGENKEDPEKPYKIKATITITEKAVP:EEVKIEYEIKFEFELPEDLKDKEKLKEEGEKEMEKKAKELIKKIIESKIK	2.508364054574561	0.8239791490034357	83.24851989746094	0.6565049290657043	6.803437232971191	7.459413051605225	1.1710736751556396
heterodimer-50-nr2-run1_result_168	4	MLDGPLGLEKVEKKGNTRTYTFKLKGENKDDPERPYNIEATITITEKAVP:EETKYEYKIEYNLSLPEDLEDKEKLAAEGKEEMEKKAKELIEEFIKSKKK	3.328799230094759	0.673192762206368	72.78575897216797	0.5625723600387573	9.62960433959961	10.68619155883789	1.4114818572998047
heterodimer-50-nr2-run1_result_168	5	MFRGDLGLKEVKVEGDTVTLVLELTGENLDDPERPYRIRATITITLHAPP:PPVPVEYKIEYDLELPEDLPEPEAVAAEGIAEMTARAEELIERLIAARLV	1.9448636197027336	0.8623587454817302	79.49663543701172	0.6523942947387695	7.345826148986816	8.216642379760742	1.2046328783035278
heterodimer-50-nr2-run1_result_168	6	MWNGEIGIEKIEIKGDTRTYVIKLKGENKDDPENPLNVEMTITITEIAVP:PETPIEYEIKFNFNIPEDLKDPEKVKKEGEEKAEKEAKKLIEEFIASKKE	3.1205081747087036	0.7186154199736506	70.9989242553711	0.5359477996826172	9.962079048156738	11.577717781066895	1.4890027046203613
heterodimer-50-nr2-run1_result_168	7	MFNGKIGIEEIKIEGDTVTLVLTLEGKNEEDPERPYKVRMKITITFHAVP:EEVEVEYKIEFDFEIPEDLENPEEVEEEGRKEALKKAEELIEEIIKSKIV	1.2384335415081462	0.9373970893765431	81.50472259521484	0.6551675796508789	6.990703105926514	7.641600131988525	1.1876325607299805
heterodimer-50-nr2-run1_result_168	8	MFEGEIGIESVEVKGDTKTYVIKLKGENKEDPEKPLKIEATITITEKAVP:EETKYEYKIEYNLKIPEDHKEPEKLAEEGKKKAEEYAKKLIEEFIAAKIE	3.595856011824476	0.6677845692049507	74.1988525390625	0.5764240026473999	9.062376976013184	10.366202354431152	1.3872928619384766
heterodimer-50-nr2-run1_result_168	9	MWRGPLGVKEIKVEGDTVTVVLELLGENLEDPERPLRVRATITLTAFAPP:EPVRFEYEIEFELEIPPDHPDPEALAAEGLARARARAEELIAELIASKVL	1.89175050894319	0.8679810253967192	78.00055694580078	0.6354096531867981	7.818765640258789	8.78011703491211	1.2399396896362305
heterodimer-50-nr2-run1_result_169	0	EEEEEELFAAIAVYLFEYIREKYPELREKAEELEKKFREEHPEAFEKYLS:MEKAKEFIEKFGGEEFAERVLELYLEKYDDLREAIREVLEIKGDEYVFPE	4.135423828222431	0.782536254698379	77.52910614013672	0.6385283470153809	6.956981658935547	8.40975284576416	2.1875267028808594
heterodimer-50-nr2-run1_result_169	1	EALREELFAAVAVRLFETIKERYPELRAEAEELEAEFRKEHPEAFERYLS:MALAEEFWRRAGGEALTERILRLYREKYDDLREAIDAALRLEGDEIVFPE	3.86605505180481	0.6138177791304658	73.83063507080078	0.6479214429855347	8.020833015441895	9.801141738891602	2.6950058937072754
heterodimer-50-nr2-run1_result_169	2	EEKKEKIFAAIAVYLFEYIEKNYPEYKEEAKKLFEEFKKEHPEAVKKYLS:KKEAEELFKKLGGEKFAEKTLELYKEKYDDLKKAIDEVLEWKGDEIVFPE	2.09077255353389	0.8160833488057064	81.21275329589844	0.6603260040283203	5.7413649559021	6.886354923248291	2.1080970764160156
heterodimer-50-nr2-run1_result_169	3	DKKKEKMRAAIAVYIFEYIEKNYPEYREEAAKLKAEFKKKHPEAFKEVLS:KEELKKFIEKMGGKEFAEKVLKYYKEETDDFEEAIDKVVEWKGDEIVFPE	2.0381305485957633	0.8361034838200695	82.05667877197266	0.7019551396369934	5.671521186828613	6.74500036239624	1.7329192161560059
heterodimer-50-nr2-run1_result_169	4	EEKREKMFAAIAIYLFEYIFKNYPEYREEAEKLYAEFKKKYPEAVEEVLS:KEELEEFMREAGGERLVERILEYYKKESDDLREAIEKMVVWEGDKFVFPE	2.3660337916384	0.7527145780842003	78.9765396118164	0.6600567102432251	5.937083721160889	7.076147079467773	1.8258569240570068
heterodimer-50-nr2-run1_result_169	5	SEKEEELFAAIAVYIFEYIKKNKPELKEKAAKLEEEFKKKYPEAFEKVLS:KEELEEFIKKAGGKEFADKVIELYEKESDDLEEAIKKVLEIKGDEYVFPE	3.86436920449989	0.8240230766353498	76.82904052734375	0.6483585238456726	7.238025665283203	8.652292251586914	1.7744929790496826
heterodimer-50-nr2-run1_result_169	6	EEKKEERFAAIAIYIFEYIKKNYPEYKEEAEELYKEFKKEHPEAVEKYLS:KEEAEKFFKESGGKEFAEKVLKLYKEKYDDFKEAIDAVVEWEGDEFKFPE	1.9605551477827647	0.8397443878067502	85.05728149414062	0.7194150686264038	5.0183539390563965	5.941587924957275	1.5970381498336792
heterodimer-50-nr2-run1_result_169	7	KEEEKKLFAAIAVYIFEYVFKNYPELREEAEELYKKFKEKNPEALEKYLS:KKEAEELFKKFGGEKLVEKILEYYKEKSDDFEEAIKEVLKKEGDKYVFPE	4.124801087871097	0.6408223102339722	76.06752014160156	0.6374099254608154	6.972248077392578	8.344481468200684	2.354938507080078
heterodimer-50-nr2-run1_result_169	8	EEEEKELFAAIAIYLFEYIQKNYPERREEAEKLYEKFKKEHPEAVEKYLK:KEKLKEFIEKSGGEKLVERIWEYYEKESDDLEEAIKKMVVKEGDEIVFPE	1.7726543122762153	0.8272375966171072	79.77516174316406	0.644789457321167	6.096343517303467	7.342625141143799	2.242532968521118
heterodimer-50-nr2-run1_result_169	9	EEERKELFAAVAVWLFEYIKKNYPELKEEAAELEKKFKEKYPEAFERYLK:NKKLEEFIKKSGGEKLAERILKYYKEKSDDLEEAIDYELEFKGDEIVFPE	3.8806099794147593	0.6013860862092478	77.83645629882812	0.67511385679245	6.680968761444092	7.78897762298584	1.9244754314422607
heterodimer-50-nr2-run1_result_17	0	MHEANRYTLVIRIETPEGVAEVVFELDLPWPWEGPGAAPLLERALERAGP:MPVERVVIDPSRFGDFSDPAERPALEERFAEAFAALLEELEARAREIAAA	2.6121073606339182	0.8740061209649471	77.50373077392578	0.6479146480560303	7.4538373947143555	8.300461769104004	1.3524101972579956
heterodimer-50-nr2-run1_result_17	1	MFEDNRYTLEIVIETEEGEEKVIFNLEIPWPFEGPGPEPLIKRALEEAGP:MAEKTIVIDLSEFGDFTDPAKRPELEKKFAEKFAELLKEMEEEAKRIAEE	2.357604030601438	0.7406292675117204	82.38987731933594	0.6459709405899048	6.264199256896973	6.994786262512207	1.3233592510223389
heterodimer-50-nr2-run1_result_17	2	MFEANRATLRLEIELPEGRAEVLVELDLPWPFEGPGPAPLLEAALAAAGP:MPVLRVELDLSRFGDFTDPARRPALAAEFTAAFAALLAELRARAAEIAAA	3.616996258700453	0.5781662619410823	71.9637222290039	0.5868549346923828	8.142760276794434	9.606452941894531	2.646080255508423
heterodimer-50-nr2-run1_result_17	3	MFKDNEYTLTIKIELPDGEKTVVFKLELPFPFEGDGWEPLIEEALEKAGP:MAVKTRVIDLSEFGDWSDPEKQPELKEKFAEKFAELLEEMRKEAEEIAKK	4.258282969684483	0.6497398671693998	73.41326141357422	0.5835893154144287	8.416426658630371	9.551888465881348	2.7647743225097656
heterodimer-50-nr2-run1_result_17	4	MFEDRLYVLDLVIERPDGEARVRFVLLLPWPFEGPGAAPLLEAALAAAGP:MPVRVRVLDLARFGDLTDPAALPALAAAFAAAFAALLAEMRAEAEEIAAA	3.937714512234675	0.6194192291186168	67.35257720947266	0.6072584390640259	9.23199462890625	10.92885684967041	2.529994249343872
heterodimer-50-nr2-run1_result_17	5	MFEDNKYTLVIKIETEDGEKTVVFELNLPWPFEGDGPAPLVEKALAAAGP:MPVKTITIDLSQFGDFTDPAKRPELEAQFAAAFAELLKELEEEAKKIAEE	2.7138779053584954	0.8590169419437891	79.13591003417969	0.6138421893119812	7.21776008605957	7.962227821350098	1.777923822402954
heterodimer-50-nr2-run1_result_17	6	MFEDNRFTLEIVIETPEGEKRVLFELDLNWPFEGPGLAPLLAAALERAGP:MAVRRREIDLSEFGDFTDPAARPALAERFAEWFAELLEEMREEAERIAAA	2.6145557505969395	0.7209970213682101	79.9787368774414	0.6540916562080383	6.548781871795654	7.316714286804199	1.271204948425293
heterodimer-50-nr2-run1_result_17	7	MFEENRFTLEIVIETPEGTKVVTVELDLPWPFEGPGPARLVEEALARAGP:EPVITVRIDLSRFGDFTDPAKRPALEEEFAAAFAALLEEFRRRAEEIAAA	3.6549808062560967	0.6868262964407477	59.626834869384766	0.4602102041244507	11.9429931640625	15.181262016296387	5.5591206550598145
heterodimer-50-nr2-run1_result_17	8	MFEERHYTLTLRIERPDGVAEVVVELDIPSPFEGPGLAPLLERALAAAGP:MPRVRVVIDLSRFGDFTDPARRPALEAEFAAAFAARLAEMRAEAERIAAA	3.235245780415637	0.8491724768504659	73.60250091552734	0.6100854277610779	7.72845458984375	8.787306785583496	2.4230270385742188
heterodimer-50-nr2-run1_result_17	9	EFKDNNFTLTIKIETEEGIKEVIFKLNLNWPFEGPGPEKLVEEALKKAGP:MEEEEINIDLSKFGDWTDPEKQPELKEKFSEEFAKLLEEMKKKAKEIAEK	1.1993010320030633	0.9182522409708107	87.18244171142578	0.6810240745544434	5.021205425262451	5.4950151443481445	1.1503998041152954
heterodimer-50-nr2-run1_result_170	0	AKLDKGAEGKGKVTLDLSKLKINWENPKLTFVIDNKLKLEAELLTPEEVK:PPTVIEAEIDLGPSGSEHLIKIPKLYVKNENGELIELENVYLKLTIKKLE	1.8734130245785188	0.8809521694500577	77.0201187133789	0.6545513868331909	7.271848201751709	7.78715181350708	1.1930270195007324
heterodimer-50-nr2-run1_result_170	1	AKLDKGVEGKGKLTLDLSKLKIDWSNPRLEFVLDNKLKIIAEFLTPEEAK:EPTVIEAEIDLGESGSTHLIEIPKLYIYDENGNLIVLDKVILKLEIEILE	1.8899504146278083	0.8744801432295586	80.9084243774414	0.6955302953720093	6.302618026733398	6.737891674041748	1.055729627609253
heterodimer-50-nr2-run1_result_170	2	AEADRGAEGPGRLTLDLSRLRIDLADPRLEFVVDDVLRLEAELLTPEEAE:MPTVVEAEIDFGPDGSEHLIEVPRLELRDEEGRLVVLERVPLRLRLVRLP	2.112908773691889	0.8166369482385757	73.55824279785156	0.6188576221466064	7.8935747146606445	8.55499267578125	1.180143117904663
heterodimer-50-nr2-run1_result_170	3	AEADKGWEGKGKLTLDLSKIKIDWSNPKLEFVIDDKLKLIAELLTPEEVK:KPTVIEAEIDFGPSGSEHLIEIPKLVIKDENGKEIVLDKVYLKLKIELIP	4.737056582696416	0.7537169892357894	71.25359344482422	0.5846819877624512	9.397744178771973	10.1489896774292	1.3141114711761475
heterodimer-50-nr2-run1_result_170	4	AKRDKGAEGKGKVTLDLSKLKIDWKNPRLTFVIDDKLELIAEFLTPEEAK:MPTVIEAEIDLGESGSEHLIQVPKLYIKDENGKEIVLENLPLKLTIRKLE	1.3855674406249647	0.9499393462153801	70.51734161376953	0.5868858695030212	9.252981185913086	10.065088272094727	1.1935267448425293
heterodimer-50-nr2-run1_result_170	5	ATLDRGAEGKGRLTLDLSKLKIDWKDPRLTFVLDDVLEIEAEFLTPEEAK:KPTVIEAEIDLGPDGSEHLIEVPKLYVKNEKGEVIELEKVILRLRLRRLP	1.8507050313223334	0.8904955956412195	81.02896118164062	0.6870825290679932	6.54559850692749	7.0414910316467285	1.1042041778564453
heterodimer-50-nr2-run1_result_170	6	AKADKGATGKGKITLDLSSLKIDLENPKLTFVIDNKLKIEAELLTPEEVL:EPTVIEADVDLGPSGSEHLIEIPKLNIKDENGNLIVYEKRYLKLTIKTLP	1.9247088808756825	0.8642269898584206	80.23707580566406	0.6912086009979248	6.521757125854492	6.962839603424072	1.0095875263214111
heterodimer-50-nr2-run1_result_170	7	ATADKGAEGKGTITLDLSKLDIDWENPRLEFVLDNKLLLKIEFLTPEEAE:EPTVIVAEIDLGPSGSTHLVEVPRLLIKNEEGEVIELEKVTLRIEIEYLP	1.8708763038181302	0.88460205520188	70.2968521118164	0.6235215067863464	8.70568561553955	9.593367576599121	1.2174816131591797
heterodimer-50-nr2-run1_result_170	8	MESSKGSKGKGKITLDLSKLKIDWKNPKLTFIIDNELKIEAEFLTPEEAK:EPTVIEAEIDLGEDGSEHLIEIPKLYVKDEKGNLIELKKVPLRLKIKKLK	5.933741820464984	0.709225993000281	73.02034759521484	0.5687735676765442	9.608857154846191	10.331819534301758	1.2780168056488037
heterodimer-50-nr2-run1_result_170	9	AKADKGATGNGNLTLDLSKIKIDWNNPKLTFVIDDKLKIEAEFLTPEEAK:PPTVINANINFGPSGSEHLIKVPKLYVKDENGNEIVIEEMYLKLKIEYLP	1.1360275509186142	0.9164693216479786	83.0960922241211	0.7277761101722717	5.774112224578857	6.192925930023193	1.0148218870162964
heterodimer-50-nr2-run1_result_171	0	EPLEVRYILTLELLFTDGPEEPAGLPGYRAITTPDRAIAYRESVERVEVP:ARESYTLSKVLDERPEGPDPDLPIADLIAAAERGEDIPGWEVRRGPNPAP	2.4971451990100038	0.8392427567894963	77.5414810180664	0.6575218439102173	7.818648815155029	8.689064979553223	1.0405161380767822
heterodimer-50-nr2-run1_result_171	1	KEKKVKYIKTIEILFTDGPEQADGLEGYKKISTPELTIAYKESIETVEEE:SMKSYKLSKVLDEKPKGKDPNLPIEKLIEKAKKGEKIEGWKVEEGDNPAP	1.520093411058398	0.8893143634439268	80.70561981201172	0.6657651662826538	7.217459201812744	8.023118019104004	1.1722218990325928
heterodimer-50-nr2-run1_result_171	2	PPIKKVYKYTLEILFTDGPDQPKGFPGYKSITTPDLAIAYKESVEEIVVE:SYKSAKLSKLLEEKPKGKPPDLPIEKIIEKVKKGEEFEGWKVEYGDNPAP	2.389681639880375	0.8339358962333	72.90361022949219	0.6240671277046204	8.949691772460938	9.91075325012207	1.1666288375854492
heterodimer-50-nr2-run1_result_171	3	EEIKVVYKKTIEILETDGPEQADGLPGYTAISTPDRTIAYKESIETKIEK:MRKKYVISKELDEKPKGKDPNLKIEDLIEKAKKGEKIEGWKVEEGESPAP	1.5346014848750082	0.9043348579608352	75.58450317382812	0.6168738007545471	8.705842018127441	9.753080368041992	1.1725170612335205
heterodimer-50-nr2-run1_result_171	4	MEIKETYKLTIELLFTDGPEQPDGLEGYKAIRTPERAIAYKTTVEKVVKL:SLKSYTLTKELDEKPEGEDPDLPIEKIIELAEKGEEIPGWKVEVGPSPAP	2.0020097352101436	0.8393937847970645	77.7330322265625	0.6376025676727295	8.03243637084961	8.905431747436523	1.299119234085083
heterodimer-50-nr2-run1_result_171	5	KELKVKYILKIEIKVADGTDAADGLEGYTAIRTPDRTIAYKETIEKVEEE:SYKSAELSKVLDKKPEGKDPDLKIEDLIKKFEKGEKIEGWEVKYGENDAP	5.99187780178929	0.5885461091710024	56.76913070678711	0.40680381655693054	14.561989784240723	18.506925582885742	7.514307022094727
heterodimer-50-nr2-run1_result_171	6	MEIKVKYVYTIELIVTDGPDQAKGLEGYKAITTPDLSIAYKESVETIVIP:SYKKAILSKVLDEKPKGKPPDLKIEDIIEKFKKGEKIPGWKVEYGDSPAP	1.9214215718194971	0.8917781677824004	77.54280853271484	0.6405567526817322	7.9766011238098145	8.919300079345703	1.2462184429168701
heterodimer-50-nr2-run1_result_171	7	EELKVEYELKIELIETEGPDEAKGLEGYTAITTPERSIAYKTTIEKHEEP:ALKKAVLKKKLEKKPEGPDPDLDIDDIIAAFRKGEKLEGWEVEYGPSPAP	1.948749015530779	0.8747839542374976	79.40879821777344	0.6560356616973877	7.573245048522949	8.45743465423584	1.2734410762786865
heterodimer-50-nr2-run1_result_171	8	MEVKVRYRLRIELLELDGPEEADGLPGYRRLTTPDRAIAYREEVETVVEP:MRLSYELSKELDEEPRGPDPRLDIARIIALAARGEEIPGWEVRRGPSPAP	2.443817602785386	0.8243421081941485	74.85538482666016	0.6326597332954407	8.485085487365723	9.50947093963623	1.2952805757522583
heterodimer-50-nr2-run1_result_171	9	EEIKVKYKLTIEIKFADGTSQPDGLEGYTKITTPTRAIAYKETIEKIVEE:SYPSYTLSKELDEEPEGPDPNLPIADLIAKAEAGEDIPGWKVERGPSTAP	2.6450463413433494	0.784298808814389	74.51498413085938	0.616054356098175	8.75228214263916	9.742975234985352	1.246042013168335
heterodimer-50-nr2-run1_result_172	0	MLDLEKILKPIFESIGNPEEWKDKVLKFELEIDGKKYEVEVKAEKLPPEL:MPYEIKILKIETDGVPLDKDGTITVYIAVKKKNSEKVEYYKVEIKFKLPP	1.1115602126703006	0.9245739118504779	78.06153106689453	0.6370437741279602	7.480678081512451	8.193485260009766	1.233410358428955
heterodimer-50-nr2-run1_result_172	1	ELDLEKILKPIFESLGDFSKLKNKVYEFELEINGKKYKVEVKAKELPKDL:SKYKIEILEIKTNGVPLDKDGEIKVLIAVKEKNSDEVRYYEVTIKFILPE	0.7097587760662554	0.9652970297952345	78.53076171875	0.6625568866729736	7.143481731414795	7.790065765380859	1.1688084602355957
heterodimer-50-nr2-run1_result_172	2	ELDLEKILKPILESLGDFEELEDKELEFTLEIDGKEYKVKVKAKKLPEEL:MEYEIEILEIKTDGVPLEKPGTITVKIAVKKKNSEKVEYYEVEVTFELPP	1.3052054268843631	0.909222690956408	79.33574676513672	0.6480621099472046	7.180320739746094	7.810247421264648	1.1833703517913818
heterodimer-50-nr2-run1_result_172	3	MLDLEAILKPIFESLGDPEKLKDKVLTFELEIDGKKYEVKVKAELLPEDL:MEYEIKILKIETDGVPLEEPGSITVYVAVKKKNSEEVRYYKVTITFILPP	1.699113937956067	0.8582688067759868	78.9770736694336	0.6512848138809204	7.083303928375244	7.795238018035889	1.1613054275512695
heterodimer-50-nr2-run1_result_172	4	MLDLEKILKPIFESLGDPEKLKDKVIKFKLEIDGKEYEVEVKAEKLPSDL:MEYEIKILKIETNGVSLEEDGEITVYVAVKKKNSDKVEYYKVTIKFKLPK	1.8277358928506606	0.8537445367402705	78.94023132324219	0.6462628841400146	7.272726535797119	8.041732788085938	1.1816151142120361
heterodimer-50-nr2-run1_result_172	5	ELDLEKIIKPILESLGDFDKLKDKELEFELEIDGKKYKVKVKAKKLPEDL:MKYEIKILEIETDGVDISEDGTMKVKVAVKKKNSDKVEYYEIEIKFILEK	1.0886405095463965	0.932829696996578	78.0577163696289	0.6427207589149475	7.662716388702393	8.305815696716309	1.1395738124847412
heterodimer-50-nr2-run1_result_172	6	ELDLEAILKPIFESLGDPDKLKDKVIEFELEIDGKKYKVLVKAEKLPEDL:SKYEIKILKIETNGVPLEEDGTITVYVAVKKKNSEKVEYYKVEVKFIRPP	1.7220111976106733	0.8536585601595321	80.82038879394531	0.6598979234695435	6.76296329498291	7.4594316482543945	1.1459786891937256
heterodimer-50-nr2-run1_result_172	7	MLDLEKLLKPLLESLGDPEKLKDKVIEKELEIDGKKYKVKIKAEKLPEDL:MKYEIKILKIETDGVPLDEDGTITVYVAVKKKNSEKVEYYKIKVTFIKPP	1.1124748759617282	0.93192081577089	80.2210464477539	0.6534910798072815	6.948350429534912	7.569762706756592	1.208065390586853
heterodimer-50-nr2-run1_result_172	8	ELDLEKIIKPILESIGDPEKWKNKVLEFKLEIDGKEYKVLVEAKELPKEL:SEYEIKILEIKTDGVPIEEDGEITVLVAVKKKNSKEVRYYEIKIKFIRIP	1.1358834726611333	0.9208435677166967	83.54277801513672	0.6889960169792175	6.1930437088012695	6.693264484405518	1.1188721656799316
heterodimer-50-nr2-run1_result_172	9	SLDLKAILKPIFESLGDFSELKDKVYEFELEIDGKKYKVKLKIKKLPEDL:AEYEIKILKIETDGVPLTEDGTITVYLAVKKKNSEKVEYYEAEITFIRPK	0.7875209458519683	0.9587609497140497	81.59337615966797	0.686529278755188	6.546309471130371	7.113761901855469	1.107467770576477
heterodimer-50-nr2-run1_result_173	0	EMEELKVKIYSTEETKEVAAFIKKYLEEKFSKKIGPVKGEVIGAEIEDPE:SMEELLKNIPESKKELKELLKEFYEEFKKKFPDVEIKIEYTEEELIIEIK	5.947065697550469	0.6555472666132948	82.70836639404297	0.671412467956543	6.4156904220581055	7.340743541717529	1.0719494819641113
heterodimer-50-nr2-run1_result_173	1	MEEEIEFEIYSTEETVEIAKFLKEWLLENLSKKFGKVKGKIIGAEPEDPE:DLEKKLENIPESRPELKELLKKFYEEFKEKFPDVEIEIKVTEDKIIFEIK	3.655070742385632	0.7551300360031586	79.4904556274414	0.6376946568489075	7.245802879333496	8.370443344116211	1.2634044885635376
heterodimer-50-nr2-run1_result_173	2	MEKKIKVKIESTEETVEVAAFLQKYFEEKLSKKFGEIEGEIIGAKPEEKE:NLEEKLKNIPEEEKELKEALIEFYKEFKEKFPDVEIEIEYTDDEIKFKIK	1.3628862430052469	0.9327095352494981	81.29305267333984	0.6365108489990234	6.366604328155518	7.432197093963623	1.247640609741211
heterodimer-50-nr2-run1_result_173	3	MMKKIKVKIYSTEETVEITAFLKEYILEKFSKKVGPVEIEVIGAKPEKKE:NLEELLKNIPEEEEELKELLKEFYEEFKKKFPDVKIEIEYTEEEIIFKIK	3.308418400098158	0.7799231333877535	82.78052520751953	0.6511833667755127	6.530654430389404	7.530586242675781	1.1224828958511353
heterodimer-50-nr2-run1_result_173	4	HMKELKFTIKATEETVEVAAFLKKWFLEEFSKKIGPVKGEIEGAEPKEEE:DLEELLKNIPESEEELKELLKKFYEEFKKKFPDVKIKITYTEEKIEFDIE	1.9188894378308343	0.8815157271426965	83.4352035522461	0.6681631803512573	6.092970371246338	7.146681785583496	1.2422764301300049
heterodimer-50-nr2-run1_result_173	5	HMEEIKITIYSTEETVEVAKFIKEWFLENLSKKFGPVKGEIIGAEPEEEE:NLEEKLKNIPESREELKEALKEFYEEFKKKFPDVEIEIEYTDDEIIFKIK	6.651636204141427	0.553855133714216	75.75944519042969	0.6320481300354004	8.114962577819824	9.279317855834961	1.063762903213501
heterodimer-50-nr2-run1_result_173	6	MMEKIKFTIKSTEETVEEAAFLQEWLLENLSKRFGPVEGKIEGAPPLKPE:DLEEKLKNIPESRPELREALKEFYEEFKKKFPDTEIEIEYTEEEILFTIK	4.001007384695041	0.6204360996358933	79.75285339355469	0.614987850189209	7.410749912261963	8.78966999053955	1.7586214542388916
heterodimer-50-nr2-run1_result_173	7	HMEEIKVVIYSTEETVEVAAFLKKYIEEKFSKKFGPVKGEIIGAKPEEEE:DIEKLLENIPESKEKLREALLEFYKEFKEKFPDVKIEIKYTDDKIEFYIK	6.5707054411853605	0.611901142623921	84.12898254394531	0.7074365019798279	5.802500247955322	6.662181377410889	1.1238126754760742
heterodimer-50-nr2-run1_result_173	8	MMKKIKFKINSTEETVEIAKFIYEWLKEKLSKEIGEVEGEIVGAKPEDPE:NLEEKLKNIPESEPKLKELLREFYEEFKKKFPDTEIEITYTEEEIIFDIK	5.931117848854959	0.5921090732805538	79.99305725097656	0.6270548105239868	7.08278751373291	8.191317558288574	1.4325282573699951
heterodimer-50-nr2-run1_result_173	9	HMKKIKVTIYATEETVEVAAFIKKWLEENLSKKFGPIEGKIIGAKPEEKE:NLEEKLKNIPESEEELKKALIEFYEEFKKKFPDVEIEIKYTDEEIIFEIK	6.111542224136407	0.6592682498465519	82.31584930419922	0.6749078631401062	6.437476634979248	7.3705596923828125	0.9966840147972107
heterodimer-50-nr2-run1_result_174	0	ESEKYRRLIEEVLKPMIEDILAGDPNFAEKFGDEAFKKAVPELELEEEEE:SEDKKKTLEFLKSLPEEVKKALPRFFEFIEKLPEEELEKLAEWLKEKNLI	2.461872471267926	0.8109003904573262	79.9197998046875	0.6392534971237183	6.509702205657959	7.633066654205322	2.0719757080078125
heterodimer-50-nr2-run1_result_174	1	NEEKYKEIIENVLIPMLEDIEAGNPNFAEKYGDEEWEKLVKDLELEEEEE:SEDLKKTKEYLKSLPESVKEALPKFFEFIENLPEKELEKLAEYLKEKNLI	2.4823874564046506	0.8096236936465782	81.65457153320312	0.6404278874397278	6.193694591522217	7.275222301483154	1.7890071868896484
heterodimer-50-nr2-run1_result_174	2	DSEKYEKIIEEVLKPMIEAILAGDPKFAEKFGDEEWKKLVPNLELNEEEE:MEKLEKTKEFLKSLPEEVKEALPRFFEFLEKLPEEELEKLAEWLEEKNLI	1.8480505932007731	0.8931190547822803	81.26971435546875	0.6411139965057373	6.450912952423096	7.468567371368408	1.6857664585113525
heterodimer-50-nr2-run1_result_174	3	DPEKWRKLIEEVLKPMIEDILAGDPEFAKKYGDEEFEKKVEELELEEEEE:EEDLEKTLQFLKSLPEEVKKALPRFFEVIEKLPEEELKEIAEWLKEKNLI	1.7762436356265434	0.8747619209817679	85.12519073486328	0.6646336317062378	5.268843650817871	6.147998809814453	1.6505944728851318
heterodimer-50-nr2-run1_result_174	4	DSEKYREIIEKVLKPFIEAVLAGDPKFAEKFGNEAFDKLVPELDLEEDLE:EEDKEKTLEFLKSLPEEVKKALPKFFEFIDKLPEEELEKLAEYLKEKNLI	2.3455196542878545	0.804341168034307	71.27030181884766	0.5256807804107666	8.064066886901855	9.91388988494873	3.7879743576049805
heterodimer-50-nr2-run1_result_174	5	EEEKWREFIEKVLKPFLEAVLAGDPNFAEKFGDEALKKAIPNLDLEEEEE:EEKIKKTLEFLKSLPEEVKEATPLLFEIIEKLPEKELEKIAEYLEEKNLI	1.8542899204101104	0.8814112673974398	83.0235366821289	0.6769726276397705	5.8543195724487305	6.762209892272949	1.4901022911071777
heterodimer-50-nr2-run1_result_174	6	DSELWDKIIEEVLKPMLEDILAGDPRFAEKYGDEAFEKLVPELELEEEEE:EEKLEKTLQFLKSLPEEVKKALPRFFELIENMPEEELEKLAEYLEEKNLI	1.5698647424231018	0.9104356474227632	80.56521606445312	0.6287233233451843	6.646735191345215	7.721724510192871	1.730414628982544
heterodimer-50-nr2-run1_result_174	7	DSQPWKDLIENVLKPMIEDILAGDPNFAEKYGDEAFKKKIKNLELEEEEE:EEDKKKTLEFLKSLPEEVKKAMPSFFEIIENLPEEELEKLAKWLKEKNLI	2.044127833557352	0.8695772510428919	85.4355239868164	0.6775413155555725	5.232789516448975	6.0511016845703125	1.6460707187652588
heterodimer-50-nr2-run1_result_174	8	DSEKYRYIIENVLKPMLEDLEAGDPNFAEKYGNEAFKKAVPNLDLNLDEK:EEKLKKTLEYLKSLPEEAKEANPLFFVFIEKLPEEELEFIAEYLEEKNLI	1.6103148437847348	0.8815364330000438	78.7117691040039	0.6284152865409851	6.439166069030762	7.609110355377197	2.212677478790283
heterodimer-50-nr2-run1_result_174	9	DPELYEYIIEEVLIPMLEALEAGDPKFAEKFGDEAFKEKVPELELELEAE:EEALKKTLEYLKSLPEEARKALPRFFEFIEKLPKEMLEKLAEYLKEKNLI	1.6886688930880185	0.8720444876379613	75.47638702392578	0.5824196338653564	7.28903865814209	8.673184394836426	2.764679431915283
heterodimer-50-nr2-run1_result_175	0	MAREEALAGLRAAVEAFAAAAATSPNPAVQALAAELRERLAELEERLLRP:ALELPPEERARLAALRARLEAAEAEVAAAGGDPGLAAAARAALAAFEALL	2.208033546809948	0.7948445218102518	80.46758270263672	0.6921923756599426	5.981651306152344	7.291391849517822	1.7678173780441284
heterodimer-50-nr2-run1_result_175	1	EELAEKLAGLRAAVEAFAAKAAESPYPRVRELAAALRAEVEELERRLSRP:ALDLPPEERERRAALEALFEEAAAEIAAAGGDPGLVEEARAALARLEELL	1.2930350718344312	0.9152644126173831	86.74659729003906	0.745398759841919	4.950366497039795	5.787762641906738	1.6160356998443604
heterodimer-50-nr2-run1_result_175	2	AEEEARLAGLRELVDEFAAAAAKSPNPRVKALAAAYRALVAALEAVLSRP:ALQLPPAAAAALAALDELAAAAAAEIAAAGGDPGIAALADRLRAALAALL	2.4047084811980155	0.7595692385311092	77.46684265136719	0.6798356771469116	6.284173965454102	7.736042499542236	1.720909595489502
heterodimer-50-nr2-run1_result_175	3	EEEEEKLEGIRELVEEFKEKAEKSPYEEVKKLAEELEKLVEKLEEVYSKP:SIEFPEELKKELEELRELFEKAAEKIKEAGGDEGLIELAEEALKAIEEFL	3.4655803492360526	0.6182893958472557	86.92703247070312	0.7278521656990051	4.879377365112305	5.50570821762085	1.4615596532821655
heterodimer-50-nr2-run1_result_175	4	AARAAALEGLRALVAEFEAAAAESPNPLVRELAARLRALVARLEAVLSRP:SLELPPELRAELEELRRLFEEAAARIRAEGGDPGLVELAERTLAALERLL	1.62431675727225	0.868419080576478	85.51925659179688	0.736627459526062	4.723306655883789	5.4848527908325195	1.6027696132659912
heterodimer-50-nr2-run1_result_175	5	SARAAAAAGIRALVDEFAAAAAESDNPLVRELAAALRALVAALDAVLSVP:AIALPPALAAALAALLALLAEAQAAVAAAGGDPGLAARAQALLAAIAAYL	1.9951934884115676	0.7975517074110975	75.38650512695312	0.6568655967712402	6.804949760437012	8.586736679077148	2.397320032119751
heterodimer-50-nr2-run1_result_175	6	MEREERLAGIRAAVEAFAAAAAESPNPLVRELAAAARERVARLEREFSRP:ALALPPEEAAERAAYAALRARAAAEVAAAGGDPGLAAAAAALEAALDEFL	2.5088402437550967	0.7337218072700915	71.88676452636719	0.5914773941040039	9.023058891296387	11.92681884765625	2.872983455657959
heterodimer-50-nr2-run1_result_175	7	SAREERLAGIEALVEEFEARAAESPNPLVQELARRARERVAELRERFLRP:SLELPPEERRREREFRELREEAARRIREEGGDEGLVELAERLWAALEELL	0.813403978270363	0.9566655134771096	85.86691284179688	0.7268757820129395	5.322624683380127	6.203868389129639	1.333818793296814
heterodimer-50-nr2-run1_result_175	8	KEFEEKLKGIEEKVKEFKEKAAKSPNEAVKELAEEMEERVKELKERLLKP:EIELPEEEKEREKKFEEKLEKAIAEIEKEGGDPGIAEKAKELLEAIKELL	1.8465893026877114	0.8337277316062547	82.59780883789062	0.6451957821846008	5.890547275543213	7.0457072257995605	1.7066166400909424
heterodimer-50-nr2-run1_result_175	9	AERERLFEGIRRRVDAFAEKAAASPHPRVRELAAELRALVARLEEVFSRP:ALELPPEARARLERLAALRAEAAAEIAAAGGDPGLVALADETMDAIARFL	0.9508737038625642	0.9427860141923986	86.9945068359375	0.7589426636695862	4.606939792633057	5.389322280883789	1.3660080432891846
heterodimer-50-nr2-run1_result_176	0	VPKIVIELEFKIPEEEVEKLKSEDFKKLEEELKKLFEKYGYEKFKLKIEE:EGEVEVKIKIIIDPENGITIALTVDDESYVFHKDLKTGKAERLPEPASFL	1.898185514756873	0.8610055932604641	75.62371063232422	0.6029841899871826	8.311102867126465	9.458914756774902	1.124927282333374
heterodimer-50-nr2-run1_result_176	1	VPLIVAEYEFELPEETVERLKSPDFEELMKTLEEVFEKYGYEKFELKEEE:SGMVKVKIKVIVDPEKGVTISIKVDDESYTWHYDLKTGEARRREKPASDL	3.0888291178485727	0.763340358344558	76.36534118652344	0.6102689504623413	8.946715354919434	10.00590991973877	1.2597465515136719
heterodimer-50-nr2-run1_result_176	2	VPLKILELEFEVDEETVEKLMSDDFKVFKETLEELKKKYGEEKFKFEEKE:SGMKKVKIKTVIDEEKGVTTAIKVEDKSKVFHYDLKTGEAKLLEEPDKNL	1.3223661377057703	0.9071238926144827	84.82267761230469	0.6838857531547546	6.00670051574707	6.692382335662842	1.2398695945739746
heterodimer-50-nr2-run1_result_176	3	VPKIVIKLEFEIEEEEVEKLKSEDFEKLLETLKEIFEKYGYEKLEIKIEE:SGMVKVEIKVIIDPEKGITIAIHVEDESLVWHYDLKTGEAKRLEEPASKL	3.6536912579024023	0.7451989173446357	78.0140151977539	0.6448201537132263	7.521306037902832	8.463361740112305	1.178922414779663
heterodimer-50-nr2-run1_result_176	4	PKLIKLELEFEVDEETVEKLKSDDPEELEKTLKELFEKYGYEKFKLEIEE:MGKKKIKIITVIDPEKGVTTAIIVEDESLVFHKDLKTGESRRLEEPASFL	2.4109147727124878	0.7427099393160919	65.67430877685547	0.5146638751029968	10.154107093811035	11.717897415161133	1.3702800273895264
heterodimer-50-nr2-run1_result_176	5	TPKIVAEYEFELPEEVVEKLKSPDFEELEKVLEEIFEKYGYEKFKLEIDE:MGMKKVKIKIVLDLENGLTIAIKVDDESLVYHKNLKTGESKLMEEDASKL	2.0748536372396758	0.8467180365205178	81.63630676269531	0.6628347635269165	6.717467784881592	7.455798625946045	1.0863910913467407
heterodimer-50-nr2-run1_result_176	6	VPKIVLELEFEVEEEEVEKLKSPDFEVFEEELKKLFEKYGLEKLKLEEPE:SGMVEIKIKTVIDPEKGITTALYVDDESLVFHKDLKTGKAERLPEPASRL	2.1915226390712186	0.844497166731343	67.37193298339844	0.5057653188705444	9.927135467529297	11.41494083404541	1.5103669166564941
heterodimer-50-nr2-run1_result_176	7	MKLIVKEYEFEIPEEEVEKLKSEDFEELEKKLKELFEKYGLEKFEEEKEE:MGMKKVKIIEVIDPEKGKTIAILVEDESYVWHKDLKTGEARREEKPAEFL	2.5010493818553665	0.7804992367846072	78.92400360107422	0.6307557225227356	7.557409286499023	8.409627914428711	1.129319190979004
heterodimer-50-nr2-run1_result_176	8	MKLIVFEYEFEIPEEEVERLKSEDFEEFEKALKELLEKYGLEKFKLDIEE:EGMVEVKLKIVIDEEEGITASLIVDDESITWHYNLKTGEARRREEPAENL	4.167567093851345	0.7049058204398218	78.01134490966797	0.6035367250442505	7.847537994384766	8.891550064086914	1.0707380771636963
heterodimer-50-nr2-run1_result_176	9	PTLIVAEYEFEIDEETVERLLSPDPEELEATLAEVFEKYGEEKFPLEALP:SGMVKVRLKIVIDPENGVYTALYVDDESVVWHRDLATGESRREEEPASFL	3.669333236367542	0.6332876396848784	69.72848510742188	0.570356011390686	9.097976684570312	10.370769500732422	1.097353458404541
heterodimer-50-nr2-run1_result_177	0	HHHLPERAALEAELARFASPAERTDFIWDWVHERHRAGEPLAEIARLIPP:MEEGYAALEALLARVLREALDVPREVFDEIHALPTPEERVARARELLDAL	6.099800910068008	0.32620284385189274	76.56919860839844	0.4669387936592102	12.946473121643066	20.872407913208008	7.797955513000488
heterodimer-50-nr2-run1_result_177	1	HHHLPERKKLEEELAKFEKEEDRVNYIFDYVKEKYLEGMPLSEIAKLIPP:MEEGYKELEELLAEMLEKAVEVPKEVFEEIASQETPFEKAELFRKKIDAL	1.8600519183324027	0.9013930629209042	85.75614929199219	0.7169551849365234	5.345176696777344	6.455361366271973	1.7422047853469849
heterodimer-50-nr2-run1_result_177	2	HHHLHERKELEEELAKFESEEDAVRYLLDYIYKKHKEGMSMAEIAKLVPP:MEEGVAALKAELARILEEAVEVPKEVFEEIYNQETFEEKVALAREKIDAL	2.7779479462838625	0.7445660457050338	71.38034057617188	0.5277825593948364	10.49603271484375	14.846210479736328	6.709473133087158
heterodimer-50-nr2-run1_result_177	3	SSDNPERAALEAEVAKFEKREEAVDYILDWVYERHKKGVSMAEIAKLIPP:MEEGYEALEEELARALREAVDIPKEVFEKIYNQETPEEKVALFRELVDSL	2.1227934956223025	0.7978057292294696	76.84501647949219	0.6246415376663208	7.606132507324219	9.90428638458252	3.5039639472961426
heterodimer-50-nr2-run1_result_177	4	HHHLPERAQIEAELARFESEEDRVRYRFDLIHRLHREGVPMAEIARLFPP:MAAGYAALEAELARILREATPVPREVFDEIAAQPTPAERVALARERLDAL	4.4504548714782235	0.6047509990267005	78.70986938476562	0.4508953094482422	14.12667465209961	22.850704193115234	12.842002868652344
heterodimer-50-nr2-run1_result_177	5	SSSNPERKKLEAELETFEKEEDKVKFIEDWIYKKHKEGKSLAEIAKLVPP:KEKGYKELEEMLAKILKESKEVPLEVFEKIHSQPTPEEKVALAKELIDKL	0.9169672125295122	0.9497467931361873	83.66819763183594	0.6806457042694092	5.7959723472595215	7.06503963470459	2.209195852279663
heterodimer-50-nr2-run1_result_177	6	ASHLPERAALEAELARFEDPAERVDYLEAWVHERWRAGVPLAEIARLIPP:DEAGYAALRARLARLLTEAVDVPLEVFDRIYAQPTPAEKVALFDELVDAL	2.4787294448314046	0.7487042873522575	72.8605728149414	0.5136817097663879	11.714423179626465	17.792020797729492	9.22319507598877
heterodimer-50-nr2-run1_result_177	7	MEDNPLRKELEEKLATFEKYEERVDFIFDYIHKLYMEGVSMAEIAEIIPP:MEEGYKALEERLAEILEKAVDVPKEVFEEIYAEETPEARVALADEKIDAL	2.0431401172956636	0.8009607327895005	82.60331726074219	0.6837788820266724	5.730506896972656	7.045827865600586	2.4792652130126953
heterodimer-50-nr2-run1_result_177	8	ASHLPERAALEAELATFESEEDRTRYRLDRIHRLHREGRSLAEIAELFPP:MEEGVAEVEALMARILREATEVPPEVFDEIWNQPTFEERAALARERIDAL	1.8936094158121304	0.8877203069766187	78.01756286621094	0.6541333198547363	6.745798110961914	8.64750862121582	3.108438014984131
heterodimer-50-nr2-run1_result_177	9	SSSNPELKELEAELAKFESEAERVEFIFDKVYELHKKGVSMAEIAKLIPP:EEEGWKALEEMLAYILENAVDVPKEVFEEIHKEPTPEAKVEKAKKLIDAL	1.921973588268236	0.835387639640173	82.57676696777344	0.6924432516098022	5.7287421226501465	6.888408184051514	1.7820956707000732
heterodimer-50-nr2-run1_result_178	0	EDIKLDEEGKPLPVTKEDEYTEGIKELFEEKKEELEELEEELEELEEELE:EMEEWLEKHPKVSDYRKEKKLGEDKIEEAAELLKKELEEEFEKRLEELLE	12.463376236417634	0.10662345960302702	83.89591979980469	0.3950572609901428	17.546655654907227	27.24968910217285	18.649932861328125
heterodimer-50-nr2-run1_result_178	1	SDIVLDEEGKPVPVTKAMEYSAGIAKLIKEKEEELEELEEELEEEEEEEE:ELEKYLKEHPTVEEFRKEQKLGPDKIEEAAELLKKYIEEEYEKRLEELLE	12.102595581709599	0.13917050492179908	81.1285629272461	0.3716607987880707	17.21219253540039	27.41483497619629	19.937114715576172
heterodimer-50-nr2-run1_result_178	2	ENIILDEEGKPVEVTEEDKYTKGIKELYEKMKKELEELKKKLEEERKAEE:EIEEYLKKNPTVEDFRKEKKLGEDKIKEAAELFKEYLEEKYKEKIEELLK	4.450565500997303	0.541340018463976	65.39537048339844	0.3279157876968384	17.014354705810547	23.51111602783203	13.83456802368164
heterodimer-50-nr2-run1_result_178	3	DDIILDEEGRPLPVTEADKYTEGIKKLIEEKEKELKELEEKLKLEEELEK:EMKKWLEENPSVEDFRKRLKLGEDQIEEAAELLKKYIDEEYEKRIKELLE	11.045152052449566	0.13021573550118665	75.21965026855469	0.3171328604221344	18.295866012573242	27.436269760131836	19.23750114440918
heterodimer-50-nr2-run1_result_178	4	EDIILDEEGKPVPLTKEDEYSAGLAKLWAEKQKELEELEEELEEEREELE:DMEKYLAEHPSIRDYRKEKKLGEDKIEEAAKLAIEELEKYFEEKKEELLE	2.3819009459857234	0.8423939666452104	73.23640441894531	0.5254780054092407	10.346296310424805	12.094961166381836	2.4111850261688232
heterodimer-50-nr2-run1_result_178	5	SDVLLDEAGRPLPVTPEDRATAGVAELAARLREELARLEAELRRRREEEE:ALDEWLAENPSVAEFRERLKLGPDKVEEAAALLREELLAAYRARLAELLA	9.82380896371059	0.2999496628110623	63.477996826171875	0.35045868158340454	16.066381454467773	22.002532958984375	10.321311950683594
heterodimer-50-nr2-run1_result_178	6	SDILLDENGNPVPVTEEDRYTEGIRKLWEQMQEELEELRRELEEREEEER:EVQKYLEENPSVLDFRKEQKLGEDRIKEAAELFKKYLEEQYQKEVEELLA	6.059793022817152	0.3730417143787041	72.65792083740234	0.36449986696243286	16.797285079956055	23.975971221923828	15.22691535949707
heterodimer-50-nr2-run1_result_178	7	EDIIYDEEGKPLPVTEADKYTEGIKKKVEELKKEKKELEEELEELKEELE:EVDEYLKKNPSVEDFRKEKKLGEDQIEEAAKELKEYLEEVYKKEIEELLK	11.781903038989071	0.11010327483799429	79.00865936279297	0.3416461944580078	17.624120712280273	27.363906860351562	19.48671531677246
heterodimer-50-nr2-run1_result_178	8	EDIIYDEEGKPLPLTKEDEYSRGIKELYEKMKEELEKLKEELEEEKEEEE:AFDEYLEKNPKVSDYRKAKKLGEDKIEEAAELFKKELEEEYKKRLEELLE	13.753100261372408	0.19722660268487047	77.06110382080078	0.3186427354812622	17.950387954711914	26.043167114257812	17.90948486328125
heterodimer-50-nr2-run1_result_178	9	DKIILDEEGNPVEKTKEDEYTEGIKKLYEELKEEKKKLEEELKKEEEEEA:EIEKYLEEHPTVEDFRKELNLGEDKIEEAAEKFREFLLKEYEKELEELLA	5.375946412040388	0.3519215632205175	72.03861999511719	0.3328865170478821	17.966054916381836	26.186248779296875	16.01545524597168
heterodimer-50-nr2-run1_result_179	0	MAPIPVTPIDAGDVPVYLLTLEVEMPDGSIKTYQFTLTERDDKLEATLDL:MIIEGSFDSLEELIAWLKETILKYEKENPEEPVFVPRVRDAEGKLTPYPL	1.856610088707196	0.8473466710476513	72.9046859741211	0.5763199329376221	8.721163749694824	9.851468086242676	2.314499855041504
heterodimer-50-nr2-run1_result_179	1	EPRLELRPIPAGDTPVYEVTLEVEMPDGSVRTFRYTLTLRDDRLHVTLDL:MLVTGSFDTLEEAVEAIRRLILEHRERNPEEPVYTPHVLDAEGRLTPLPL	1.5200680542961797	0.8789949742625806	71.31570434570312	0.5810914039611816	8.410075187683105	9.842589378356934	1.9597833156585693
heterodimer-50-nr2-run1_result_179	2	AAPRPVERIPAGDVPVYLLTLEVELPDGRVRTYRYTLHEIDDRYHAVLEL:MIVVGEFDTLEALEAALRELILEHERENPEEPVFVPYVLDAEGRLTPYPL	4.976491680866648	0.5213748959629746	64.01404571533203	0.5558862686157227	11.023056983947754	12.669500350952148	1.8414326906204224
heterodimer-50-nr2-run1_result_179	3	EPKLPIEKIDAGDTPVYLITLEVEMEDGSIKKYEFTLTIKDDKYIATLEL:ELHVGSFDSLEELIKYLKELILKAEKENPEEPVFTPYVLNENGELTPYPV	6.242210998909153	0.42494283042183384	66.03662109375	0.5717085003852844	10.033016204833984	11.749436378479004	1.9910556077957153
heterodimer-50-nr2-run1_result_179	4	KPKIEIKKIDAGDIEVYLLTLEVELPSGEIETYKFTLYKINDKLIAVLNL:MIVVGEFDSLEELIKYLKELILEAKKKNPEKPKFVPYVLNEEGKLVPYKE	5.115916775080395	0.5201413457874093	75.56110382080078	0.6412779092788696	7.942130088806152	9.320602416992188	1.5889086723327637
heterodimer-50-nr2-run1_result_179	5	KPEIPIKKIDAGDIEVYELTLKVKLPSGEIKEIKYTLTKINNKYHAVLDL:KIVTGSFDNLEDLIKKIEELVLEYEKENPEEPVYVPKVLNKEGKLEDYPT	10.40022597126272	0.3424307844318051	58.02310562133789	0.48792219161987305	11.879734992980957	13.8899564743042	2.3094325065612793
heterodimer-50-nr2-run1_result_179	6	EPEIKIEKIDAGEREVYLLTLEVKLPSGEIETFKFTLEKIDNKYYVYLEL:KLYVGEFDNLEDMIEYIKELILKEKEKNPEEPVYTPYVRDENGKLVPYKT	6.855041513310839	0.4002429226969228	73.75646209716797	0.593641996383667	8.84677791595459	10.699316024780273	1.0889074802398682
heterodimer-50-nr2-run1_result_179	7	EPKIPIEKIDAGDTPVYLLTLEVEMEDGSIKTFKFTLTIKDNKYHAYLEL:KLVVGSFETLEEMIEYLKKLILEYTKENPEEPVFTPYIENEEGKLVPYET	1.9846176750890314	0.8297260736902369	79.33617401123047	0.6741931438446045	6.522663116455078	7.119695663452148	1.3540802001953125
heterodimer-50-nr2-run1_result_179	8	EPKIEIKKIDAGEQEVYLLTLEVELPSGEIETFELTLYEIDNKYHFFLQL:MLVTGSSDTLEELLEKVKELILEYKKKNPEKPKFVPYVLDEEGKPVPYKV	0.8493387316889549	0.9510173468034779	81.72372436523438	0.6544250249862671	5.84904146194458	6.459899425506592	1.0898380279541016
heterodimer-50-nr2-run1_result_179	9	EPPIPVEKIDAGDRPVYRLTLYVEMPDGEVVKYELTLHEIDDKLHAFLEL:ELIIGEAETLEELIKEMKEIILEYRKKNPEPPKFVPYVLDENGNPVPYPE	10.626959183280988	0.2708286048208478	54.8459358215332	0.401421457529068	13.569859504699707	16.8032169342041	6.042590618133545
heterodimer-50-nr2-run1_result_18	0	ELEEKRKEIEEKFEEAFKKMEESKDNSPLLEFLKEKYEKIRKILEELFPP:MKYEELKKLFKEVKEEIKKNNAEKDPLLVEAVEKLEELVKELLEPLDKNK	2.6706148668419765	0.7371369596001318	78.42239379882812	0.6188147068023682	6.807103157043457	8.012616157531738	1.668532371520996
heterodimer-50-nr2-run1_result_18	1	ELEKKRKEIEEKLKKAIEKMKASKDYSPFLEFFEKKYEEIKERLEKLLPP:EEYEELEEKIKELKEEMKKNNAEKDPELVEAVEELEEYVREALEPLDPNL	16.481123764864094	0.09528346459058687	81.31141662597656	0.663622260093689	6.3182902336120605	7.258187770843506	1.830682635307312
heterodimer-50-nr2-run1_result_18	2	EEEEEWERIEEKMEEYFEKKEKSNDPSPALEFLREKYEEIKKKLEELFPE:EVYKEIEKKIEETKKYIEENNLKEDPLLVEAVEELAELVKKLLEPLDPNL	1.0682402932481234	0.9357459316160964	84.36085510253906	0.6948904991149902	5.5858235359191895	6.338461875915527	1.536826729774475
heterodimer-50-nr2-run1_result_18	3	SLEEKLKEIKKKLEEALKKMKESKDESPFLKKFEKEYNEILEKLKELFPP:SKYEEIKEKIEELKEEMKKNNMEKNPLLVEAIEKLEEYVEEKLSPLDKNK	1.833427506045046	0.8554536375520945	85.61076354980469	0.6941081285476685	5.2953200340271	6.040832042694092	1.5243287086486816
heterodimer-50-nr2-run1_result_18	4	ELEKKLEEVRKLLEEAIEKMRKSKDNSPFLTFFEERYNRIMERLRELLPP:SVRRELEEEIERLKEYIKENNAEKDPLLVEAVEKLAELVREALEPLDPTL	1.745353365416806	0.8732849242468221	83.35791015625	0.6767908334732056	5.985459804534912	6.758688449859619	1.8281570672988892
heterodimer-50-nr2-run1_result_18	5	ELEEKLKEVEKKLEEYIKKKKESKDYSPFLKFFEEKYKEIKKALEELFPP:EVYEKLKEEFKELKEYREKNNEEKDPELVEAVEELEELVEEMTEPYDKTL	1.8037542751075626	0.8532418382579608	81.06816101074219	0.6368671655654907	6.491947650909424	7.439006805419922	2.045083999633789
heterodimer-50-nr2-run1_result_18	6	AAEERLQAVREALEAALAKRRAAKDPSPLLEFVEEEFRRILEALRELFPP:AVAAEIRERIERLRERLRETDAEADPELVAAVEALAALAEELLAPLDPSR	1.1898592323476471	0.9177999627372384	83.49774169921875	0.7053107619285583	5.607250690460205	6.282313346862793	1.4123342037200928
heterodimer-50-nr2-run1_result_18	7	ELEEELEKVREKMEAFLKKARESNDPSEFLKFVEEKYKEILKELEELFPP:EKYEKLKKEFEELREKIKEVNAEKDPELVEAVEELEKLVEKMTEPYDPNL	1.6595548086149274	0.8701445827045207	74.89259338378906	0.5859984159469604	7.924620151519775	9.223835945129395	1.7273870706558228
heterodimer-50-nr2-run1_result_18	8	ELEKKLEEIRKKLEEAFKKWKESKDYSPALEFLEKKFNEILKKLEELFPP:EVYEEIEEEFEEIKEYIKENNLEKDPLLVEAVEELEEYAREKLEPLDPNL	1.3758841399564368	0.8979332154945926	82.83433532714844	0.6638447046279907	5.910897731781006	6.734931468963623	1.7902156114578247
heterodimer-50-nr2-run1_result_18	9	ELEEKWKEAEEKLEKALKEMKESKDESEFLKFFEEEWKKIREKLEKLFPK:SEYEEIKERFKKIEELRKEHNEEKNPLLVEAVKKLEEIAREKLEPYDKNK	1.6743064548938222	0.8885691959592896	71.3288345336914	0.5232111811637878	8.413493156433105	10.139384269714355	2.9783530235290527
heterodimer-50-nr2-run1_result_180	0	SEELKKEIEENSLEKRLEKLKADILAALNAAGGPKVTFGDKKFDLSKIPK:MAKKEELLEFLKKLNIEFEEGPTLEEALANPEVFAAVEKFYNEYKEYREN	2.7828977261569308	0.8005470877811227	79.23941802978516	0.6511242389678955	7.057594299316406	7.983203411102295	1.50797438621521
heterodimer-50-nr2-run1_result_180	1	SAEMQAQLAAQSLQQQLEALRAALLAALNAAGGPEVTFGDAPFDLSRIPP:DAEREELLAFLRAASLEFAEGPTLEEALAIPEVLAAARAFYQQYQEFREN	3.157796962756884	0.7450657610636118	74.92044830322266	0.600119411945343	7.531054496765137	9.029424667358398	1.6066207885742188
heterodimer-50-nr2-run1_result_180	2	SAALEEERKQQTPQQQLDALKQAILEALNAAGGPRYEFGDRPFDLSRLPK:SARREELLEFLRRASIEFARGPTLEEALANPEVLAAVEAFYAQYKEYREN	3.4753132833611597	0.733849126994866	73.39454650878906	0.6001272201538086	8.371747016906738	9.766969680786133	1.6937482357025146
heterodimer-50-nr2-run1_result_180	3	REALEEEVRERTLQERIERLKADLLAALNAAGGPRVEFGDEPPDLSRIPP:DAETEELLAFLEELSIRFATGPSLEEALANPEARAAVRRFYEEYRRYRET	4.257839999122256	0.5817149235263073	70.57044219970703	0.5772067308425903	9.771408081054688	11.392422676086426	2.467007637023926
heterodimer-50-nr2-run1_result_180	4	AAERAARWAAESPQARLEALRAALLAALNAAGGPEVRFGDAPFDLSRLPP:DAERAELRAFLEALNLRFERGPSLEEALANPEALAAARAFYAEYQAYREE	5.858365606981159	0.5293653689629298	70.59011840820312	0.6110149621963501	9.344584465026855	10.750964164733887	1.748378038406372
heterodimer-50-nr2-run1_result_180	5	SEAMRKELEENSLEARIQALKDAILAALNAAGGPEVTFGDEPPDLSKIPK:EAEREEMLAFLKELSIEFAEGPTLEEALANPAVRAAVEAFMAEYKEYREN	3.4341774576544437	0.713354713219511	79.39372253417969	0.6565697193145752	6.859432697296143	7.808878421783447	1.3314406871795654
heterodimer-50-nr2-run1_result_180	6	SAEMEAYLAANTPQAQIEALKAAILAALNAAGGPEVTFGDEPPDLSRLPP:DAERRELLAFLEALSIRTAEGPTLEEVLANPAALAAARAFYEAYQEYREN	5.542006712673282	0.49468697677395995	74.4000244140625	0.6091724634170532	8.329694747924805	10.053971290588379	1.3349806070327759
heterodimer-50-nr2-run1_result_180	7	KKEMEEKLKEESLEKKLEKLKKDILEALNKKGGEKVEFGDEPFDLSKLPK:NEEKEELLEFLEKANIRFEKGPSLEEALEIPEVYEAAKKFYEEYEKYKKE	2.8792331464055545	0.7946810617429518	80.73925018310547	0.6409256458282471	6.580977916717529	7.402591705322266	1.4601061344146729
heterodimer-50-nr2-run1_result_180	8	KEEMKKEIEENSLEEKLEKLKKDILEALNKAGGPEVKFGDKPIDLSKISK:SKEKEELLKFLKELSIEFKEGPSLEEALANPEVYKAVKEFYKEYKEYKEN	2.9467200761955605	0.7834000128409986	80.6728515625	0.6652401685714722	6.74945592880249	7.578666687011719	1.3376997709274292
heterodimer-50-nr2-run1_result_180	9	SELLQRLLELLTPEQLLEALKQAILDALNAAGGPEVTFGDEPFDLSRLPP:SARKQRLLAFLEEANIRFAEGPSLEEALAIPEVLAAVEAFYALYELARSL	3.3771850511028183	0.6588331849628506	64.83218383789062	0.522666335105896	10.476308822631836	13.308725357055664	4.39113712310791
heterodimer-50-nr2-run1_result_181	0	MEEWELLAEFGAAVVELYGDSPAAPPEVLARARALGEAAAALVAAGRDAP:MTPEEVAAFFEEFLAWLANPPPEEERPARLAEFRARAAEMAAAGRAQLAA	2.835426798892781	0.7902090586691548	80.460205078125	0.6439828276634216	6.620026588439941	8.830709457397461	2.995406150817871
heterodimer-50-nr2-run1_result_181	1	MAAAELVARFGEAVVELYGDSPEAPPEVLARARELGEEARRLVEEGRTAP:MSAAEVAAFFEEVLAWLAAPPPPEEQPAVLAELEARAAEMEAAGRAALAA	2.6444004320860577	0.7637873683059071	76.23283386230469	0.5111202597618103	10.561750411987305	16.48752212524414	8.224794387817383
heterodimer-50-nr2-run1_result_181	2	MAEARLLAEVGAAIVALYGDSPEAPPEVLAEARAEGEAAARLVAEGREEP:MSAEEWAAFWRELRAWRAAPPPAEERPAALAEFAARAAAMAAAGAAALAA	1.3117885164898706	0.906232298383014	90.7859878540039	0.8005937337875366	3.8710124492645264	4.519933700561523	1.2705844640731812
heterodimer-50-nr2-run1_result_181	3	LEEYRLLAEFGDAVVAQWGDSPEAPPEVLAEARELGARARALVEAGRAAP:ASAAEVAAFWRELRAWLAAPPPEAERAAALAEFRARAAALAAAGAAARAA	2.761167956365377	0.8166135392942333	80.73209381103516	0.6415314674377441	7.228348255157471	10.763348579406738	3.9166693687438965
heterodimer-50-nr2-run1_result_181	4	MEEWELLARFGADLVALLGDSPEAPPEVLAEAARLGAEAAALVAAGRDEP:MTAEEWAAFWREVRAWLANPPPAAERPAILAEFRARAAEMAAAGAAALAA	14.001278744609362	0.14494590792354342	69.61255645751953	0.4941865801811218	12.166757583618164	18.820178985595703	8.236202239990234
heterodimer-50-nr2-run1_result_181	5	MPLYELLARVGADIVALLGDSPEAPPEVLEEARAAGEEAAALVAAGRAAP:ASPAEWAAFWRELRAFVAAPPPAEELPARLAEFAARAAELAAAGAAARAA	4.564835140705051	0.5100935967446943	76.87427520751953	0.5065596699714661	12.040660858154297	19.460966110229492	8.866230964660645
heterodimer-50-nr2-run1_result_181	6	APLWALVAAVGAAIVAQWGDSPAAPPETLALAAALGALAAAVVAAGRTAP:MTPEEVAAFFRALLALLAAPPPAEALPAVLAALAAVAAAMAAAGAAAAAA	2.693621095422418	0.7413827518691355	67.369140625	0.42488744854927063	12.63314437866211	18.704153060913086	10.166448593139648
heterodimer-50-nr2-run1_result_181	7	MDLWELLARVGADIVELLGDSPAAPPEVLADARELGARAAALVAAGRAAP:ATPEEWAAFWRELRAWLEAPPPPEERPAALAEFRARAAAMAAAGRAQRAA	2.983854992747222	0.8284789817455784	92.40398406982422	0.8168057203292847	3.4627671241760254	4.029300689697266	1.248064398765564
heterodimer-50-nr2-run1_result_181	8	MEEWELAARFGEDLVAELGDSPEAPPEVLAEARELGERARALVEAGREEP:MSDREAVAFWREFRAWLADPPPPEERPAVLARFREEAERMAAAGRAERAK	3.530565322231091	0.6479896692692652	69.85392761230469	0.4914700984954834	11.285903930664062	16.588306427001953	7.645716667175293
heterodimer-50-nr2-run1_result_181	9	MELFELEARVGAAVVELYGDSPEAPPEVLARARERGARAAELVAAGRTAP:MSAAEVAAFFRELEALLAAPPPAAEQPAVLARLAEEAEAMAAAGRAALAA	4.0526541584890134	0.4891996331931373	88.96112060546875	0.4522635042667389	13.136724472045898	22.929513931274414	15.322964668273926
heterodimer-50-nr2-run1_result_182	0	DPLADLDEGERLAVELIGKIAELTKDPAVAARIAAIPELAPLAEKAGLEP:AMAEDPRRFLGEFLGLDGEGEARLAELLARHPLVGRIYEIALEALEEQAG	1.3304931395547028	0.9069132018568717	81.20817565917969	0.7103710174560547	5.912113666534424	7.13823938369751	1.3292772769927979
heterodimer-50-nr2-run1_result_182	1	DPLADLDEGERLAVRFIGRVAELFRDPEVWRRIAAIPELAPLAEKAGLEP:EWAEDPEAFLGRYLGLDGSGEERLAELFARYPLLGRIYEIALEALRERAG	1.0064298172715787	0.9396679338700854	86.1393814086914	0.7742277383804321	4.786679744720459	5.665374279022217	1.1858221292495728
heterodimer-50-nr2-run1_result_182	2	DPLAHLDEGERLAVELIGRVAEAFRDPEVWRRIAARPELAPLAAAAGIEP:EWAADPRAWLGRFLGLDGSGEARWAELFAEYPLVGEVYEIALEALEERAG	1.1611351061824	0.9217894862936643	83.62255859375	0.7651172876358032	5.209170341491699	6.234626293182373	1.1165339946746826
heterodimer-50-nr2-run1_result_182	3	DPLADLTPGERLAVELIGRVAELTDDPAVAAAIAADPELAPLAARAGLAP:AAAADPEAWLGRALGWDGSGPAALDALLAAHPLVGRVYAIALAALRAAAG	1.2911779596935289	0.8998796931068261	82.38257598876953	0.7578608393669128	5.373152256011963	6.394315242767334	1.1555436849594116
heterodimer-50-nr2-run1_result_182	4	DPLAHLDEGERLAVELIGKIAELTRDPRPAAAIAADPRFAPLAEAAGLEP:ELAADPEAALGRLLGWDGSGPERLAELFARYPLVGEVYEKALAALRERAG	1.767668386977531	0.841315565675915	82.67752075195312	0.7603908777236938	5.547504425048828	6.529942512512207	1.1728780269622803
heterodimer-50-nr2-run1_result_182	5	DPLAHLTEGERLAVEFLGRVAEFFDDPEVAARIAAIPEIAPLAAAAGYEP:DWAADPEAWLGRFLGWDGSGPERLARFFEEHPLVGRIYDIALEELRRRAG	1.3606324801299285	0.9083870601741084	85.44371032714844	0.7857860326766968	4.744614124298096	5.603526592254639	1.1575794219970703
heterodimer-50-nr2-run1_result_182	6	SPLADLDEGERLAVEAIGRIAELTEDPAVAAAIAARPELAPLAEKAGIAP:AAAADPEAWLGRFLGLDGSGPARLAELLARHPLLGEVYAIALEHLRERAG	1.1381207537684899	0.9434233631810356	81.3939208984375	0.7340283393859863	5.703078746795654	6.827378273010254	1.2037341594696045
heterodimer-50-nr2-run1_result_182	7	DPLAHLNEGERLAVELIGKIAELTEDPEVAARIAAIPEFAPLAEAAGIEP:ALAEDPRAALGRFLGWDGSGEERVAELLREYPLVGKIYELALEALEEEAG	1.532083654502199	0.8714751249513379	79.247314453125	0.7233092784881592	6.303290843963623	7.464200496673584	1.3450528383255005
heterodimer-50-nr2-run1_result_182	8	DPLAHLTEGERLAVELIGKVAELFNDPRVAERIASIPELRPLAEAAGYEL:AMAEDPEAWLGRFLGWDGSGRERLEELFAEYPLVGKVYEIALEALREEAG	1.4509350277250475	0.9009199891502293	82.61628723144531	0.7317649722099304	5.3577799797058105	6.42799711227417	1.2285242080688477
heterodimer-50-nr2-run1_result_182	9	DPLADLTEGERLAVELIGKIAEFFEDPEVADRIAARPEFAPLAEKAGYEP:EPAADPEAFLGRFLGWDGSGPERRAEFEREYPLVGEIYDIALEALREQAG	1.1061109889201692	0.9311663138896382	83.14859008789062	0.7359923124313354	5.417230129241943	6.552469253540039	1.3432163000106812
heterodimer-50-nr2-run1_result_183	0	RLAEIERRERGGTLEFTYGPFRFEITRPADGDPRVRVRLYYEGRLLREAR:AAAAARAAFEDELVRRLAEAAALYEAGRLAEYEAHLAAVLAELAERSAAG	14.413930598111948	0.13631289757757648	82.0820083618164	0.5348942279815674	9.542880058288574	14.997367858886719	6.312103271484375
heterodimer-50-nr2-run1_result_183	1	SESEIKTEEKGGKIIATYGDFKFEIEFPKDGDPRIKVKVYKNGKLLKESE:EAEEERKKRLEEIIRELTEAFKLYEEGKEEEYEKKLKEIMEKLEKESEEG	1.995534643489192	0.8615179819719865	79.8661880493164	0.529682993888855	9.345148086547852	13.67894172668457	4.572344779968262
heterodimer-50-nr2-run1_result_183	2	SKSEIKTEEKGGTIIATYGDYKIELTFPADGDKKIKVKIYKNGKLLSESE:EEEKLLEELIKEIIEDLVEAFKLDEEGKKEEYKEHLKKIMEKLKKLSELG	2.175663348897862	0.8422167769330754	79.9798812866211	0.5957947969436646	8.171231269836426	11.498147010803223	3.5193636417388916
heterodimer-50-nr2-run1_result_183	3	AESQIRLRLEGGTLIATYGPFEFRLTFPADGDPRIEVEVYRDGKLLRRAR:AAAAALAALLDWLVRELVRAAELYEAGKEAEYEAHLAAVMETLARLSELG	2.0557927099554387	0.834849078600109	80.69630432128906	0.6325602531433105	7.559037208557129	10.787816047668457	3.2173643112182617
heterodimer-50-nr2-run1_result_183	4	KKEEIKKKEEGGKLIFTYGPYKFEIEFPKDGDKRIIVKVYYNGKLLKESK:EEKKKLEEFIEKLVERLVEAFELYEEGKKEEYEKKLKEIFEELAEESEKG	1.3232109397165877	0.9246939560436914	80.7933120727539	0.6102538108825684	7.279599666595459	9.390474319458008	3.340198278427124
heterodimer-50-nr2-run1_result_183	5	KEEEIKKEEKGGTKIYTYGPFKFEIIRPKDGDPRTIVRIYYNGKLLKESR:EEEEERKKEEEELVKRLVKAAELYEEGKEEEYEKLLNETMKWLEERDKEG	1.0744182427136768	0.9531046829249804	84.20038604736328	0.6920912265777588	5.959341049194336	7.044951915740967	1.595536470413208
heterodimer-50-nr2-run1_result_183	6	SREEIRTEERGGRLIFTHGPWRFVVTFPADGDPRTEVEIYYEGELLLRAR:EAEAAREARLERLVRELVEAAELYEAGRREEYEAHLAAVLEELAAEDARG	2.014059349474171	0.8123916382006889	79.80125427246094	0.6246187686920166	7.905174732208252	10.754880905151367	2.3703651428222656
heterodimer-50-nr2-run1_result_183	7	SLDQIETRVEGGTLIFRYGPFEFRITFPADGDPSIKVEIYYNGKLLKEAR:EAAEELAERIERIVRELAEAAELYEAGKEEEYEKKLKEIMEELARESEEG	1.2437099652516845	0.9087612433880905	80.85511779785156	0.6532546281814575	7.219998359680176	9.430302619934082	2.051365852355957
heterodimer-50-nr2-run1_result_183	8	ALEEIKEKEEGGTLIFEYGPFRMEIIFPEDGDPRIIVKLYYNGELLKESR:EEEEELEELIEWLKKELAKAFELYEEGKYEEYEKHLKEVLEKLEKLSELG	1.5344407576409007	0.8636994840321851	82.69409942626953	0.6579157710075378	6.57449197769165	8.484469413757324	2.6375489234924316
heterodimer-50-nr2-run1_result_183	9	SLAEIRRREEGGTLIYTYGPWRFEITYPADGDPRVRVRVYRDGELVSEAL:AAAAARAAFEDELVAALAEAAELRDAGKEAEYEAHLAAVMARLAAESARG	0.8892807077110647	0.9493451301243246	81.23612213134766	0.6564903259277344	6.629261493682861	9.141597747802734	2.8510682582855225
heterodimer-50-nr2-run1_result_184	0	MSFRELFEEALERLRAAYARARASDDPAAVAEFAALARELLARLRAHVES:AAAAPLALAPPEDVDLSTRETREALLARFEELAARLLADAAARFGPLDDW	2.148661922909138	0.8837608029548756	79.01425170898438	0.6643812656402588	7.051131248474121	8.186670303344727	2.1029977798461914
heterodimer-50-nr2-run1_result_184	1	MSFEELFRKALAELEAAFAEAVASDDPAAVDAFAALAERLLAELEAYVEA:EEEEVLDLDPYDDVDFSTKETKEALLAEFRERAERLLRLASARFGPRADR	6.613277291684381	0.5859545444737383	83.84501647949219	0.7066817283630371	7.127126216888428	7.984617710113525	1.4502228498458862
heterodimer-50-nr2-run1_result_184	2	MSFKELFKKAYEELKKKYEEAKKSKDKKAVEKFAETAKKYLEELKKYVES:EEEKYKDLELYDDVDLSTKEVKKELLEKFKEYVEKALKDASKKFGDLKDY	3.048489463250956	0.819489477039439	79.4675521850586	0.6499825119972229	7.761900424957275	8.699469566345215	1.7474982738494873
heterodimer-50-nr2-run1_result_184	3	MSFEELLKEALKELKKAYEEAKKSDDKKAVEKFYELAKEYLEKLKEAVEK:KEEEIYKLEDYSDVDLSTKEKKEELLEKFKEYAEKLLKDASKKFGDLKDW	1.3763107374847035	0.9120843033092061	80.59320831298828	0.6604776382446289	7.225472450256348	8.11848258972168	1.7242650985717773
heterodimer-50-nr2-run1_result_184	4	MTFEELLKKALEEIEKKYEEAKASDDPEAVKEFAEVVKKHLEELKKAVEE:EEEEYYKLEPLDDVDFSTEEKKKEVLEKFEELAKKLLKDASKKFGDLSHL	2.1006234766025753	0.8985169244895189	77.92974090576172	0.6239292621612549	8.147684097290039	9.323447227478027	2.007909059524536
heterodimer-50-nr2-run1_result_184	5	KTFEELFKEALKELEEKYKEAKASDDPAAVKEFAETAKKYLEKLKEYVEK:EEEEILEFEDYEDVDFSTKEKKEELLEEFEERAKLLLKEASKKFGPREDW	1.4789813870972517	0.9156848960463185	82.2210693359375	0.6721643209457397	6.373223304748535	7.176633358001709	1.7252271175384521
heterodimer-50-nr2-run1_result_184	6	MTFKELFEKALKELEEAYEKAKASDDPAAVEEFAELAKKYIEELEKAVKS:EEEELLEFKSLEDVDLSTKEKKEELLKKFKELAEKRLKMASAKFGPLDDW	2.100122610432699	0.8736044367392907	81.32659149169922	0.6623284816741943	6.915851593017578	7.807411193847656	1.6496357917785645
heterodimer-50-nr2-run1_result_184	7	KSFKEKFKEALETFKKELEKAKASDDPKAVEELIKTAEKYIKELEEYVES:KEEEFLDFEDYEDIDFSTKEKKKELLEKFKELAKKAIAYASKKFGPLEKY	1.9235156502549329	0.8970191429871734	78.98750305175781	0.6429706811904907	7.368032455444336	8.30981159210205	1.756455659866333
heterodimer-50-nr2-run1_result_184	8	MSFKELFEEALKEIEEKYKEAVASDSKEAVEEFAETVKKYLEKLKEKVEE:EEEELLKLSPYEDIDFSTKEKKEELLKEFEELAKKLLKIASAKFGDLKDY	1.7977493064757144	0.8836973056329264	77.27516174316406	0.6362200975418091	7.698062419891357	8.86440658569336	2.3050880432128906
heterodimer-50-nr2-run1_result_184	9	MTFEELFKEALEELKKAYEEAKKSDDKKAVEEFAKKAEEYLKKLKEYVES:DKEKYYEFKSYEDVDFSTKETKKKLLEEFEELSKKLLKDASKKFGDLKDY	1.793384277457437	0.8964556816513698	80.38087463378906	0.6544811725616455	7.617773056030273	8.489557266235352	1.5950846672058105
heterodimer-50-nr2-run1_result_185	0	ELEEERERFLRELWERAQEQPEVLERFLARAEELVAEVRRTRRDPAELLA:MEPPEELRERFERIFEELVAAGADPELVLETLRRLFEEAAAEVGAEGALE	0.8710364163522921	0.953068858391602	88.36385345458984	0.743986189365387	4.746923446655273	5.010493755340576	1.2852227687835693
heterodimer-50-nr2-run1_result_185	1	ELEEKLEELIREIYAEAQKNPEVLEKFLAELDALVKEVEETKRDAAEILK:AEPPEEFIERMRERFERLVEAGADPELVLEKIKELFEKAKKEVGEKGAKE	0.9480464749102361	0.9439584065006078	86.16030883789062	0.704513669013977	5.532252788543701	5.8586273193359375	1.2779560089111328
heterodimer-50-nr2-run1_result_185	2	AAEAEREARIARMHAVFQQHPEVRAEFLARLDALVARVRETRADAAELLA:APPPPELVARLRRVFDELVAAGADPALVEATLDRLFEEALAAVGARGALA	5.621595876303551	0.644190648590714	77.6998291015625	0.6869547367095947	7.003576278686523	7.984722137451172	1.6364593505859375
heterodimer-50-nr2-run1_result_185	3	EMEEEIKKLMEEMWKEFQKNPEAKEKFLKKLDELVEKVEKTKENAAEILK:APPPEEFKERMEEILKKLVEAGADEELVLEKIKELFEEALEEVGKKGEEE	0.8489669566423715	0.9555818484432705	85.72953796386719	0.7012225389480591	5.435636520385742	5.771495819091797	1.3043642044067383
heterodimer-50-nr2-run1_result_185	4	EEEERLEALAREMWAEAQRDPAVLERFLARVDALVEEVRATRRDPAELLR:AAPPPEFLARLRRAFDELVAAGADPALVLETLERLWREAREEVGAEGRLE	0.8742784126684615	0.9539331827059307	88.65265655517578	0.7747581005096436	4.665487766265869	4.899313449859619	1.1843048334121704
heterodimer-50-nr2-run1_result_185	5	AAEEELRKLLEEIWAEAQRNPAVLERFLARADALVAEVAATKADPAELLA:AAPPPEFRAEFEARLAALVAAGASLELALATFRRLWEEARREVGLEGLLA	1.0539271791888434	0.9333514902765971	86.6050796508789	0.7412967681884766	5.046555042266846	5.356733322143555	1.294409990310669
heterodimer-50-nr2-run1_result_185	6	MAEEEWRRRLEEIYAVAQEHPEVLERFLARLEALVAEVRATRRDPAEILA:MAPPEEFRARMERLLRELVEAGAPRELALATIDRLFEEALREVGEEGAKE	1.935181765439488	0.9109772293734741	87.09894561767578	0.7352880239486694	5.2206711769104	5.529025554656982	1.245302438735962
heterodimer-50-nr2-run1_result_185	7	AMEAEWEAELRAMWAEAQRRPEVLRRFRERVQALVEEVRRTRRPASEILA:AAPPEELVAEFRAALEELVAAGADPEEVRATLRRLWEEAKREEGARGALA	0.7360563625554922	0.9674644363632559	85.94505310058594	0.7273444533348083	5.241587162017822	5.57463264465332	1.3148709535598755
heterodimer-50-nr2-run1_result_185	8	HMEAELEERIARIYAEAQERPEVLEAFLARLEALVEEVRATRRDAAELLA:AEPPAEFRARIREILDALVAAGADPAEVLAAIDRLFEEAAAEEGARGALA	4.573634547745428	0.7535557476828181	79.72273254394531	0.6695951819419861	7.1125874519348145	7.797944068908691	1.465224027633667
heterodimer-50-nr2-run1_result_185	9	ALEAELQRRIEAMYAEAQRNPAVLERFLARVDALVAEVRETKRDAAEILK:AAPPEEFIKRIQEALDELVAAGADPALVLETLERLFEEAAAEVGAEGAEE	2.01094487007523	0.9126133345832789	82.20263671875	0.6891757249832153	6.120826244354248	6.608144283294678	1.4592671394348145
heterodimer-50-nr2-run1_result_186	0	IGVDPNFKPPENATLLVKILIESPDGYYIEYLVTIIPPEIKIELKGEGKK:IGGKIIEIEIDLSGLPSDKWTITIETMVAVAENPEEIKEKKLLGTETIEN	2.0947459455373902	0.7998269247670344	69.49441528320312	0.6316965818405151	9.299978256225586	9.995306968688965	1.0376503467559814
heterodimer-50-nr2-run1_result_186	1	IGLNPNIKPPENAYYFVKVIIESPTGYKIEYKITIIEPEIIIEKVGEGKK:IGGKIYKIDIDLSGLPSDKWTVTIEYYIAKAKNLKDAKEKTLLGTEVIEN	1.8824411176605673	0.8929304903748174	75.3589859008789	0.6741859316825867	8.247998237609863	8.763630867004395	0.9433407783508301
heterodimer-50-nr2-run1_result_186	2	IGLDPNFIPPKNATYIVKVIIESPDGYVIEYKITIIPPEIIVEKLGEGKK:IGGKLYELEIDLSGKPSDKWTITIERYVAVAENPEEAKEAKLLGTEVIEN	1.7405112623358676	0.8931700228205672	77.07716369628906	0.682793378829956	8.004741668701172	8.521390914916992	0.9353375434875488
heterodimer-50-nr2-run1_result_186	3	IGLDPNFTPPANATYFVDVLITSPTGYYIHYRITFIPPEVIVELKGEGLL:LGGKIIELKIDLSGLPSDKWTVTITYSVAVAANPAEATTATVLGTEVIEN	2.143215496267721	0.7913365878796617	70.89849090576172	0.6527820825576782	8.997182846069336	9.719208717346191	0.9320194721221924
heterodimer-50-nr2-run1_result_186	4	VGIDPNFKPPENATYFTEILIENEEGYKLHYKVTYIPPEVIIELVGEGKI:IGGKVIKIDIDLKGLPSDKWKITIKDMIAVAENVNDAKEKKLLGTKVIEN	1.9305601885172297	0.8484643652912182	73.89994812011719	0.660201370716095	8.794326782226562	9.477906227111816	0.954261839389801
heterodimer-50-nr2-run1_result_186	5	IGLDPNFKPPPNATYIVDVLITSPTGYYIHYRITYIPPEIIVELVGEGKL:MGGKIIELKIDLSGLPSDKWTITITDKVAVASNPADAKTETVLGTETITN	1.7620559242480018	0.8820322947424161	75.32186889648438	0.6796960830688477	8.325029373168945	8.924869537353516	0.9171434640884399
heterodimer-50-nr2-run1_result_186	6	IGLDPNFKPPENATYFVILTITSPDGYYIKYKITIIPPEIKIELLGEGKL:IGGKKIEINIDLSGLPSDKWTVTIEDYIAVAEKPEDAKEATLLGTKTITN	1.6109231528462538	0.873782411263241	75.35514831542969	0.679355800151825	8.11507797241211	8.716078758239746	0.8933992385864258
heterodimer-50-nr2-run1_result_186	7	IGLDPNFKPPPNAYYFVELLIENEEGYYIKYKITIIPPEIKIELVGEGLK:IGGKIIEIKIDLSGLPSKKWKITIKYYVAKAEDISEAKEKKLLGTEVIEN	1.571442837956146	0.8781770057370349	74.6966781616211	0.661677360534668	8.68460464477539	9.26243782043457	0.9817605018615723
heterodimer-50-nr2-run1_result_186	8	IGLDPNFIPPENATYFTKVKITSPTGYYIEYLITHIPPEVKVELKGEGLL:IGGIKIELKIDLSGLPSDKWTITIEDYVAKAEKVEDAKEKKLLGTEVIEN	3.467999172975027	0.6910242197808273	62.5992317199707	0.576758623123169	11.602962493896484	12.605828285217285	1.0080723762512207
heterodimer-50-nr2-run1_result_186	9	IGLDPNFVPPENATYFVEVLLTNPEGYYLHYLVTYVPPEVIVELKGEGKL:IGGKIIELNIDLTGLPSKEWTLTIKRYVATAENPADAKEATLLGEEVIKN	2.489595298347121	0.792025854990348	68.7132568359375	0.643180251121521	9.509536743164062	10.266372680664062	0.9765223264694214
heterodimer-50-nr2-run1_result_187	0	EDDESLTPVERRIRRIERLVEEELARFRRALTPGSPEADDPELQARLAAI:MEDLTEEEIEELARELAAETLAGILAGELGEDPEEPTRERLERLREELEA	2.6240058256057566	0.760950894925748	86.46453094482422	0.7332627177238464	5.607616901397705	6.308447360992432	1.14235520362854
heterodimer-50-nr2-run1_result_187	1	DDDESLTPVDRVFREIEARVRERLALARAALTPGSPLADDPELQAWLAAV:VEDLTPEEIEELAEELAARALAGLLAGELGEDPEAPVAAELERLRAEAEA	1.9404375628436383	0.8574686416587107	85.56765747070312	0.7440179586410522	5.5952019691467285	6.286768436431885	1.1907469034194946
heterodimer-50-nr2-run1_result_187	2	DDDKSLTPVDKVFEKIREIVREELAEFEAALTPGSPEHDDPALQARLAEI:MENLTDEEIEELARRIAAETLAGRLAGELGEDPEAPTEARLEALKEEALA	1.9744319233314758	0.8609730877637078	83.08283233642578	0.6760794520378113	6.709989070892334	7.562450408935547	1.3942840099334717
heterodimer-50-nr2-run1_result_187	3	DDDESLTPVERVFRRIRARVEERLARFEAALTPGSPLADDPALAAELAAV:LEDLTEEEIEALAEEVAARALAGRLAGELGEDWRAPTDAELDALLEEAEA	2.9736325506312613	0.785675399856852	74.02423858642578	0.620331883430481	8.227190971374512	10.107307434082031	2.246858596801758
heterodimer-50-nr2-run1_result_187	4	MDDKSLTYEEKVFERIREEVERRLAEFERALTPGSPEHDDPELQRRLEEV:MEDLTEEEIREIAEEVAAETLRGRLEGRLGEDPLEPTRERLEELLEEALE	3.6758987423096587	0.6696769904438716	80.26530456542969	0.6661872267723083	7.243470191955566	8.272525787353516	1.3917484283447266
heterodimer-50-nr2-run1_result_187	5	DDDESLTPVDRVFARIEAEVRRLLALADAALTPGSPLHDDPALQAWLAAV:MEDLTDEEVAELARRLAAETLAGRLAGELGEDPEAPTRARLEALREEALA	2.216630048225187	0.8159433993275849	84.64705657958984	0.7344834208488464	6.061897277832031	6.77289342880249	1.1968598365783691
heterodimer-50-nr2-run1_result_187	6	DDDESLSPVDRVFARIERLVREELARARAALTPGDPAADDPAAQARLAAV:MEDLTEEEIRELARELAAETLRGMLAGELGEDPEAPTRARLEELREEAEA	1.5671801185068834	0.8787303028014668	77.36137390136719	0.6473550796508789	8.564915657043457	9.914430618286133	1.350749135017395
heterodimer-50-nr2-run1_result_187	7	DDDLSLTPVERVIRRIREEVRRRLAEFEAALTPGSPLHDDPALQARLAAI:MENLTDEEIRRIAEEVAARALRGRLAGELGEDVEAPVEAELDELERELLA	1.931371075625974	0.8494877084148128	88.2662124633789	0.761501669883728	5.1807756423950195	5.774618148803711	1.0940642356872559
heterodimer-50-nr2-run1_result_187	8	EDDKSLTPEEKIFRKIREKVKEIYEEFKKALTPGSPEYDNPELQKKLEEI:MENLTEEEIEELAEKIAEEAIKGYLEGKLGEDPEKPVEAKLEEMLKEALK	2.3461480327917013	0.8186098390899434	82.02498626708984	0.638800859451294	6.6604390144348145	7.568497180938721	1.5585589408874512
heterodimer-50-nr2-run1_result_187	9	DSDESLTPVDRVMREIERRVEERLAEAEAALTPGSPAADDPALAAWLAAV:VEDLTPEEVEALAERIAAEALAGRLAGELGPDVRAPVRARLEALRRELEA	1.833818064761716	0.8523336344553856	85.7520523071289	0.7661886811256409	5.528388977050781	6.247952938079834	1.1059648990631104
heterodimer-50-nr2-run1_result_188	0	MKLSEIVEEKLTDLSEEEKEKALKEAKEIDEKIAEIFAKKSPLFKKLAYE:IDMIKEAIEKDPNAPSFEEAVEEIKKLLEENPSEVVKGIALERLKEATPP	0.8809555148396028	0.948061595440759	79.95170593261719	0.6319385170936584	6.505259037017822	7.503695011138916	1.9138963222503662
heterodimer-50-nr2-run1_result_188	1	MRLSEILEEELTDLSPEEREEALRAARELDERIARRFAERSPIFRELAYS:LDMIREAIERDPNAPSLAEAFAEIRELLAEEPSEIARGIAERRLAEAEPP	1.247705122803758	0.9055800191688397	78.90260314941406	0.6590957641601562	6.510737419128418	7.69765567779541	1.7120437622070312
heterodimer-50-nr2-run1_result_188	2	MRLSDVLREELTDLTPEERAAALAAAAALDAAIAERFAARSPLFAELASS:LDLIREAIARDPNAPSLEEAFAELRALLAAAPAPVARGIAEERLAAARPP	1.1415983675491885	0.9238294665162847	83.79776000976562	0.7131756544113159	5.121160984039307	5.927036285400391	1.5448124408721924
heterodimer-50-nr2-run1_result_188	3	MRLSEIVREELTDLSPEERAAALAAAEALDEEIARIFAEKSPLFRELAYS:LDRIREAIAKDPNAPSFEEAVAIIRELLAARPDPVATGIAEERLAAATPP	0.7620627366297779	0.9594855898038489	79.07147979736328	0.6500750184059143	6.550422668457031	7.944550514221191	2.0870230197906494
heterodimer-50-nr2-run1_result_188	4	MRLSEIVEERLTDLSEEEREKALAEARELDEKIAEIFAEKSPLFKKLAYS:LDMLKEAIENDPNAPSLEEAFDIIRELAKENPSEIAKGILEERLAEARPP	1.0407429640091461	0.9302567970221584	69.13949584960938	0.5242626070976257	9.207204818725586	11.223854064941406	3.621915817260742
heterodimer-50-nr2-run1_result_188	5	MRLSELLEEELDDLTPEEREEALAAARELDERIAEEFAARSPLFRELAYS:LDLLREAIARDPTAPSLAEAFERIRRLLAENPNEVATGLAERRLEEAEPP	14.438648837243205	0.2949006902501953	64.47608947753906	0.37495553493499756	15.2841215133667	21.681123733520508	12.157674789428711
heterodimer-50-nr2-run1_result_188	6	MRLSEILEEELTDLPPEERERALAEARALDDAIAEEFAARSPRFRELAYS:LEMLEEAIATDPDAPSLEEAFERIRRLLAERPSPVARGVAEARLAAARPP	1.4174609971870495	0.8926427724415631	64.79268646240234	0.4943820536136627	10.923686027526855	14.266412734985352	5.720455169677734
heterodimer-50-nr2-run1_result_188	7	MRLSEVLEAELTDLSPEERAAALAEARALDAAIAERFAARSPTFKTLATS:LDILREAIATDPTAPSLAEAFAEIRALLAARPAPVATGIAEERLAAAEPP	13.356297304851251	0.10912355424851111	61.70942306518555	0.3350149095058441	17.949600219726562	24.132062911987305	12.348549842834473
heterodimer-50-nr2-run1_result_188	8	MKLSEILEKELTDLSEEEKKKALEEAKKIDEIIAEKFAEKSKIFKELAYS:MEKIEKAIKEDPNAPSFEEAIEEIKKILDENPSEIAKGIAYERLEKATPP	2.044038464811971	0.8295709739728817	56.951210021972656	0.3863065242767334	13.591283798217773	17.474021911621094	8.002527236938477
heterodimer-50-nr2-run1_result_188	9	MRLSEIVRETLTDLSEEERERALAEAERIDEEIAERFAKKSPLFKKLAYE:LEKLKEAIEKDPNAPSLEEAFAEIRELLAERPSEVARGIAEERLAEAEPP	1.1317626312018179	0.9202586360109938	68.2095947265625	0.48576322197914124	10.388238906860352	13.915019035339355	6.016008377075195
heterodimer-50-nr2-run1_result_189	0	RPARVLLDTTLPPASDPGRPALHHAVRAELLRRLAELEGRPPPAPLSPLG:EPTRLILRYSSPETDLAGELDLDDDVDRLLARLDELAALPVPVHVTLLAE	2.050888418593619	0.8616817521830044	80.08654022216797	0.6381174325942993	7.850160598754883	8.960603713989258	1.3697963953018188
heterodimer-50-nr2-run1_result_189	1	PPEEVILDTLLPPASDPGRAALEAAVRAELLARLAALRGRPPPAPAAPAG:PPMRLILRYWSPEADLEGEEDLDDDVERLLARLDELAALPVPVHVRVLAR	2.358407246046508	0.8354653210656504	82.3793716430664	0.6672581434249878	7.49953556060791	8.549798965454102	1.3112694025039673
heterodimer-50-nr2-run1_result_189	2	PEPEVILDTTLPPASDPGRPALLAAVRAELLARLAALEGRPPPPALSPLG:MPRRLLLRYSSPETDFSGEEDIDDDIARLLEKLDELAAAPHPVHVRVEVV	2.7826815745843008	0.7910244790218806	80.76374816894531	0.6439285278320312	8.026597023010254	9.108962059020996	1.294753074645996
heterodimer-50-nr2-run1_result_189	3	PEPVTLLDATLPPASDPGRAARLAAIRAELLRRLAALRGEPPPAPLSPAG:PPMRLLLEYSSPETDEAGVEDIADDVDRLLARLDELAAQPHPVHFRVVAR	2.6097867899990788	0.83878230359328	83.28925323486328	0.6670217514038086	7.2953972816467285	8.240962982177734	1.2789807319641113
heterodimer-50-nr2-run1_result_189	4	PEPRVILDATLPPASDPGREALFAAVRAELLRRLAELRGEPPPEPLPPAG:APMRLVLEYSSPETAESGRLDLDDDVDRLLARLDELAARPHPTHFRVLAE	1.6454258267602238	0.9084642552591901	84.6142578125	0.6930395364761353	6.577226161956787	7.469303607940674	1.0430505275726318
heterodimer-50-nr2-run1_result_189	5	SPARTLLDTLLPAASDPGRPALLAAVRAELLRRLAELEGRPPPPALSPLG:PPMRLLLRYSSPETDEAGEEDLADDLERLLAKLDELAARPVPTHVRVLAV	13.320451826573992	0.2675736130237434	48.81169891357422	0.3709718883037567	16.438079833984375	19.39830780029297	5.223610877990723
heterodimer-50-nr2-run1_result_189	6	PEPVTILDALLPPASDPGRPALHARVRAELLARLAALRGEPPPPPAPPLG:PPLRLLLRYASPEADLAGELDLNDDIDALLAELDRLAALPVPVRFRVEAV	2.040850449044427	0.8701041543210017	83.59204864501953	0.6754988431930542	7.004415512084961	7.9423041343688965	0.9987139701843262
heterodimer-50-nr2-run1_result_189	7	AEPVTILDTTLPPASDPGREARFRAVRAELLRRLAELRGEPPPPALPPEG:APMRLVLEYSSPETDESGREDLDDDIARLLARLDELAAHPHPVHVRVLAE	11.3411827888811	0.4424076314819675	65.71345520019531	0.5286398530006409	10.586573600769043	12.480453491210938	1.2540167570114136
heterodimer-50-nr2-run1_result_189	8	APREVILDATLPAASDPGRPALYARVRAELLARLAALRGEPPVPALTPAG:APMRLILEYSSPETDFSGTLDIDDDIEALLAELDRLAAQPYPVHFRVYAV	3.483900278010205	0.7553616378956568	81.45673370361328	0.6637064218521118	7.791318416595459	8.767986297607422	1.241399884223938
heterodimer-50-nr2-run1_result_189	9	PEPRVILDTLLPPASDPGRAALHAAVRAELLARLAELRGEPLPPPLPPAG:PPMRLRLLYSSPETDLAGEEDLDDDVERLLARLDELAAHPHPVHVRVLAE	1.7538119211854468	0.8910271211816929	84.0879898071289	0.6865545511245728	6.806966781616211	7.711398601531982	1.206312894821167
heterodimer-50-nr2-run1_result_19	0	IELLPSLDLGNDEDISPEFLERLKKELEKILEELKKSDEKYLIVVEIIGP:PIIPIPQKVLNALVDYIRDNTDEWELVKEIELYDEKSDRLVIIKVYKKNE	2.6313442883657956	0.7204269723587808	66.05062103271484	0.5636405944824219	10.912446975708008	12.25147819519043	1.0241221189498901
heterodimer-50-nr2-run1_result_19	1	IKLLPSLDLGNDKNLSPEFLKELEEKLKEIKEELEKSDEEYYILVKIEGP:MIIPIPQSVLESLVNNIRENTNELELVKEEELYFPEANRKVTIKVYKKNK	5.456970304237249	0.5748739187229717	66.00088500976562	0.4971312880516052	12.961833000183105	14.857956886291504	1.2616095542907715
heterodimer-50-nr2-run1_result_19	2	IELLLSLDLGEDKNISPEFLKELKEKLDEILKKLEESDEEFLIVVEIIGP:ELKIIPQKELIEKVEKLRDETDEWELVEEIDFYSEKSKRLVKIKVYKKNE	2.6043785065668374	0.7801671666059962	68.33827209472656	0.5645327568054199	10.22310733795166	11.476122856140137	1.0999268293380737
heterodimer-50-nr2-run1_result_19	3	IELLPSLDLGDDEDLSESFLKELKEKLEEIKKELEKSDKKYIIAVEIIGP:ELIIIPQKELLSLLDNIRENTNELKLVKEIEFYSEESDRLVKIRVYEKNE	3.595523440219734	0.7305871888410509	64.49824523925781	0.5394623875617981	11.164848327636719	12.6399564743042	1.197033405303955
heterodimer-50-nr2-run1_result_19	4	IELLPSIDLGDDKNLSPEFLEKLKKKLDEIKKELEKSDEKYVISVKIEGP:EIIPIPQEELNAALEDKRKNTNELELVKEIIFEDEESKRKVTIKVYKKNE	8.845565049331846	0.34894212853659723	68.37889862060547	0.5067490339279175	13.289848327636719	15.326141357421875	1.1449302434921265
heterodimer-50-nr2-run1_result_19	5	IKLIPTLDLGDREDISEEFLEKLKKKLEEIKKELEKSDEEYIIAVEIIGP:EIIIVPQKEALEALEKKLKETNELELVKEIEFYDEEANVKVIIRVYKKNK	3.6808949230356167	0.7388013823984002	69.69696044921875	0.5852870941162109	9.285388946533203	10.487295150756836	1.1837108135223389
heterodimer-50-nr2-run1_result_19	6	IELLLSLDLGDRKDLSPEELEILEKELKKILEELKKSDEEFLIVIEIIGP:EIKIIPQEELLAEVEKLAKETNEWELVKEIELYIPESNRKVIIRVYKKKK	2.9137137509677213	0.7439526322886308	65.6058349609375	0.5353094935417175	11.513401985168457	13.109378814697266	1.0531818866729736
heterodimer-50-nr2-run1_result_19	7	IELYPSVDLGNDKNISPSFLEKLKKELEKILEELKKSDEEYLILIEIIGP:MIEIIPQKELEKAIEEKIKNENEWKLVKEIELIDEESNRKVIIKVYKKNK	2.4747706648119863	0.7668589854161825	67.95309448242188	0.5696865916252136	10.579954147338867	11.832010269165039	1.0280265808105469
heterodimer-50-nr2-run1_result_19	8	IELLLSIDLGDDKNISEEFLKELEKLLNEILEELKKKKEKYYILIEIIGP:KLIIIPQKILNSLVENLRDNTNLLELVKEIEFISEKSKRKIIIKIYKKNE	3.650301826409159	0.71146419022099	59.77689743041992	0.5245243310928345	11.201967239379883	13.004020690917969	1.0564696788787842
heterodimer-50-nr2-run1_result_19	9	IELLPSLDLGNDENLTPEMLEKLKEKLEEIKKELEEKDEKYLITVKIIGP:EIIIIPQDILNALVDALRDYTDEWELVKEIELYIPESDTKIIIRVYKKNE	4.0765151927	0.6856522976504325	60.13941192626953	0.5125551223754883	11.902241706848145	13.585794448852539	1.190031886100769
heterodimer-50-nr2-run1_result_190	0	AKKNYGVLEFEIKIPKEEFEKYKGEEREKFLDEKIIEEAKGIVEKKKKEA:MEVKTITKEEPDKTISVKVYEYELIYNPEDHYLLKIKAEYGEIGKGDKDK	2.2674714796582283	0.8640589506838849	85.1675796508789	0.6853176355361938	6.774425029754639	7.354838848114014	0.9009826183319092
heterodimer-50-nr2-run1_result_190	1	MLKIYGRIEFEVKIPLEEFLKYKGEERKEFLDELIIEEAEGIVKEREEKE:MEVKTIVKETPDRIIFVKVYDMKLEFDPEKEIILKAVVEYGEIGKGDPNP	2.8651729396179135	0.838896070930786	86.3631591796875	0.7202001214027405	6.28955078125	6.850417613983154	0.9420404434204102
heterodimer-50-nr2-run1_result_190	2	AKVIYGEIELEIKIPKEEFEKYKGEERKEFLDKLILEAAEGKVKEKEEEE:MEVKVIEEEREDELVFVKVYEMEIEYDPDSHYILKVKLEYGKIGKGDPNP	2.528428535545267	0.8469931410077384	82.93025207519531	0.6704521179199219	7.276678085327148	7.925836086273193	1.137599229812622
heterodimer-50-nr2-run1_result_190	3	MLKIYGELEFEIKIPKEEWEKYKGEEKEEFLNKLIIEEAKGIVKKKEEEE:KEVKVIKEEKEDKIIFVEVYEYEIIYNPDDHYLLKVKAKYGEIGKGDPNP	2.644226066774521	0.7396711074185086	78.94918060302734	0.6058694124221802	8.086247444152832	9.079490661621094	0.9226282835006714
heterodimer-50-nr2-run1_result_190	4	AYVDYGEIEFEIEIPKEEFEKYEGEEREKFLDEKILEEAEGIVEKKLEEA:MEVKVITKEEPDKTKFVKVHEMEIEYDPEDKYILKVKASYGEIGKGDPNP	1.7098431781279124	0.8519608894217761	83.84992218017578	0.6579750776290894	7.014133453369141	7.746786117553711	0.9621193408966064
heterodimer-50-nr2-run1_result_190	5	AFVNYGELEFKVKIPKEEFEKYKGEEREEFLDELILEEAEGLVKERLEKE:MEVKVITKEEPDKLKFVKVHEMKLIYNPDDHYLLEVKAEYGEIGKGDPDL	2.4634896009385976	0.8613208283062933	84.83399963378906	0.6893296241760254	6.926191806793213	7.564709186553955	0.9238009452819824
heterodimer-50-nr2-run1_result_190	6	AFKNFGRIEFTVKIPKEEFEKYEGEEREKFLDDLIIEEALGIVEERKKKE:MEVKTITKETPEETIFVKVYDMEIIYNPEDHYELKVVAELGIIGKGDPDE	2.901367156865335	0.7795509939528625	85.33989715576172	0.6851876974105835	6.4991278648376465	7.056723594665527	0.9350355863571167
heterodimer-50-nr2-run1_result_190	7	ALKNYGLLEFEVKIPKEEWEKYKGEEREKFLDELILEEAEGLVKKREEEA:MEVKTIVKEEPDKTKFVKVYEYKLEEDPEDHYILKVKAEYGEIGKGDPDP	2.3021720078734527	0.8674429010828817	86.17068481445312	0.6985634565353394	6.47540283203125	7.054591178894043	0.9070577621459961
heterodimer-50-nr2-run1_result_190	8	MEIDYGIIEAEIKIPKEEFEKYKGEEREKFLDELILKEAEGIVKEREEKE:MEVKKIEKELPDRLVYVEVYEYELIEDPESHYILKFKLRYGEIGKGDPNP	3.997396482863963	0.5771055644773392	77.22539520263672	0.5956816673278809	8.558859825134277	9.470314979553223	0.9796417355537415
heterodimer-50-nr2-run1_result_190	9	KKVIYGEIEKTIKIPKEEFEKYKGEERQEFLDELILEEAKGIVEEKKKAE:MEVKVIEKEKEDRLEFVEVHDYKLEENPEDHYELHFKATYGVIGKGDPDP	3.706572845182948	0.6072841927474536	79.34410095214844	0.5937908887863159	8.430624961853027	9.389747619628906	1.0875585079193115
heterodimer-50-nr2-run1_result_191	0	AAPVIELDASDLDFPPAGEVPDLAAQLAALAANPAVQRLDAALAAAAAAA:PTLVVPVVVHVPPETLASRSIDPAAGQAALRALALGRYGVEVRVTWVSTD	2.484370509197882	0.750595625858354	73.80195617675781	0.6101652979850769	7.8100786209106445	9.14908218383789	1.7303229570388794
heterodimer-50-nr2-run1_result_191	1	SAPVIELDARDLDFPPLGEVPDPAALLAAFLANPAVQRLLEALAAARAAH:PILVVPLRVYLPRETLEARRIDPAEGQALLRALALGRYGVEVEVEWVSDE	2.2532626297238294	0.7929409378937339	74.73072814941406	0.5970360040664673	7.578849792480469	9.26331615447998	2.0919158458709717
heterodimer-50-nr2-run1_result_191	2	MAPVIELDARDLDFPPLGEDPSLAALLRALLENPAFQRLAAALAAAAAAA:PILRVPIRVYVPREMLERKRLDPAAGAAALRAFALGRFGVEVEVEWVSDE	2.52240211439789	0.7688996677739354	73.99958038330078	0.6014882922172546	7.919312953948975	9.243196487426758	1.4329991340637207
heterodimer-50-nr2-run1_result_191	3	AAPVLELDAADLALPPLGEHPDLAALLAALAANPALQRLREALRAAAEAH:ATLVLPVVVHVPPALLASRALDPAAGAAALRALALGEYGVEVRVTWVSDA	2.300742271432095	0.7757215201676907	68.3717041015625	0.5705288648605347	9.125945091247559	11.024678230285645	2.0803916454315186
heterodimer-50-nr2-run1_result_191	4	SARVIHLDASDLDFPPLGEDPDLAAVLAAFLNNPTFQEFLAAAEAAAAAA:ETIVVPVVVHVPPAMLAERRLDPAEGQALLNELARGRYGVEFEVTWVSDA	3.802845864439315	0.5737295410535959	59.738338470458984	0.44041621685028076	11.93800163269043	15.317944526672363	5.6642961502075195
heterodimer-50-nr2-run1_result_191	5	MAPVIELDASSLNFPPLGEHPDVAALLAALLANPEFQELERALAAVAAAH:MVIVVPLVVYVPKETLESKALDPEEGAAALRAFAEGRFGVRVEVTWVSDD	2.460987910333323	0.7812680023727028	69.0207290649414	0.5778698921203613	8.745529174804688	10.287689208984375	2.721982717514038
heterodimer-50-nr2-run1_result_191	6	MERVYELDASTLDFPPLGEHPDLAALLAELAANPEMRELERLLAEAAAER:EILTVRMKVYVPPETLASRSIDPAAGQAALNALALGRYGIRVEIEWVSDA	2.6928362497661147	0.7446880221778251	66.81568908691406	0.5474714040756226	9.414715766906738	11.050455093383789	3.3753228187561035
heterodimer-50-nr2-run1_result_191	7	HMRIYELDASSLDFPPLGEHPDPAALLRELLENPEFQRLAEWLREAREEH:ETIVVPLRVYVPPETLASKAIDPAEGQALLNAFALGRYGVRVELEWVSKA	1.9739334217149682	0.8203041459866226	71.08018493652344	0.5784991979598999	8.104289054870605	9.397976875305176	1.9133877754211426
heterodimer-50-nr2-run1_result_191	8	SMEIIELDASSLNFPPFGEHPSLEELLAALKNNPEFQKLEKALKEAKEKH:KIITVKIKVYVPPETLASKSIDPAVGQALLNKYALGKYGIKVEVEWVSKA	2.2130306082114437	0.8214744206167688	73.48360443115234	0.5856611132621765	8.067255973815918	9.077600479125977	1.9356727600097656
heterodimer-50-nr2-run1_result_191	9	EARVIELDASDLDFPPLGEHPDLEALLAELRNNPAMRRLEAALAEARAAA:PVLVVPIRVRLPPETLERRYIDPAEGERALRELALGRYGVEVRLEWVSDA	2.3510219887078	0.7650196490418939	62.45289993286133	0.4458578824996948	10.933873176574707	13.230030059814453	3.5831048488616943
heterodimer-50-nr2-run1_result_192	0	SEKGKLLKETDPDEIFIGEKMPGSGMGKEEFYELWAKKKEEYEKKEKEEE:MMTEEEKLEKKFEIRLELEYEYLKKQGKVKTLEEAKEISNSEELLKKLKE	0.951139264651666	0.9413017533779463	87.54010772705078	0.7331080436706543	4.620826244354248	5.415091037750244	1.3204476833343506
heterodimer-50-nr2-run1_result_192	1	TEMGRLLRETDPEEIFEGEKLPGAGMGKEEFLELWEERLEEELEEEEEES:ELSEEEQLERKMEIRLELAYEYLKKQGKVETFEEAKEIMNSEELLEKKKK	3.8140767521999273	0.7319459239646402	82.49658203125	0.6779560446739197	6.821771144866943	7.88101053237915	1.3901112079620361
heterodimer-50-nr2-run1_result_192	2	TEMGELLRETDPDDIFEGEKFPGSGMGKEEFKELWEEMLKEYEEKEEKEK:ELSEEEKLEREFEIKLLLAYKYMKEKGEVSTLEEAKEKLNLEELLKKRKE	0.9113978459147747	0.9476380218734478	82.21707153320312	0.6580393314361572	6.268068790435791	7.544473648071289	1.6354167461395264
heterodimer-50-nr2-run1_result_192	3	SELGEKLEETDIDEIFIGEKMPGSGMGYEEFKELWEEMKKEEEEEKREEE:METLEEQVERKWEIRLLIAYEYLKKKGEVETLEEAKEILNDEEILKEILE	2.438929429367419	0.7967180393923964	80.84854888916016	0.6486853361129761	6.34080696105957	7.607505798339844	1.4879302978515625
heterodimer-50-nr2-run1_result_192	4	TERGRALEELDPEEIFEGEEMPGAGMGREEFLELWAERRERERAEREAEE:HMSEEERLEREEEIRIELAYEYLKRKGKVKTLEEAKEILNSEERLEERRK	4.087799856235743	0.7081761497319805	74.27776336669922	0.5937141180038452	9.213248252868652	11.548919677734375	1.7305824756622314
heterodimer-50-nr2-run1_result_192	5	SEKGKLLKEIDPEKIFDGEKMPGSGIGYEEFKKLWEEMKKEYEEKEKLEK:EMSEEEKLEAEMEIKLEIQYEYMKKKGEVSTLEEAKEKANLEKLLEEKKK	1.3581710913059506	0.8977915633044289	83.45339965820312	0.6927617192268372	5.968377113342285	6.968854904174805	1.2441675662994385
heterodimer-50-nr2-run1_result_192	6	TEKGELLEKTNIDDIFEGEKMPGSGMGYEEFKELWKKRLEKEKKEKEEES:MMTEEEELEKKFEIRLELAYEYMKEKGEVETLEEAKEKLNLEEILEEKKK	1.3935986402463993	0.8952557812097481	82.63247680664062	0.6699575185775757	6.038840293884277	7.0894269943237305	1.411454439163208
heterodimer-50-nr2-run1_result_192	7	TELGEALEKTDPNEIFIGEKEPGSGMGKEEFEELWKKMKEEALKKKEEEE:MMSEEEELEKKFEIRLKLQYEYLKEKGKVKTFEEAKELANLEELKKELLK	2.306840535898381	0.8584047653620914	82.20585632324219	0.6913801431655884	6.296085834503174	7.300363540649414	1.4471104145050049
heterodimer-50-nr2-run1_result_192	8	TKMGELLRETDPESIFEGEKMPGSGMGYEEFMELYKKRLEREEEREALES:HMSEEEKLEAEMEIKLELAYEYMKERGEVSTLEEAREKLNLEELLEKRKK	5.094362527167935	0.4114294208826552	70.35379028320312	0.3912959396839142	15.819571495056152	23.701873779296875	14.574174880981445
heterodimer-50-nr2-run1_result_192	9	TLLGLALEATDPESLFLGEEFPGSGMGREEFERLWAEMREAAAALQALLE:ALTPEEQLRLAFEIRLELAYRYLKERGEVSTLEEARELLNLEELLAEEAA	5.214452515350586	0.391128686620666	81.90364074707031	0.4243153929710388	13.817209243774414	22.949432373046875	14.792947769165039
heterodimer-50-nr2-run1_result_193	0	SLEEKREALLEIRKKLEEKLKEKIDEEKLTPEEKKIVEELKELGKKMEEF:EEEEEKKLEELAREMIEKLKNIPKSDSDLDFDFFDDIIEDIIKAMYPDLK	1.6039128746100866	0.8596932333322161	80.35274505615234	0.6493012309074402	6.355367183685303	7.307557582855225	1.3510711193084717
heterodimer-50-nr2-run1_result_193	1	SLEKIKKDLLEIYEKLEKELKKKIDEEKLTEEEKKIVEELKELGEKLKKF:MEEKEKEIEELVNELINKLKNLKDSNSPLKFDFKDEIIKDVIKAMYPDLE	2.171062134993165	0.7925270473463466	70.64285278320312	0.5370286703109741	8.446148872375488	10.072404861450195	3.109405517578125
heterodimer-50-nr2-run1_result_193	2	SLEDIREALLAIRDELEARLAEKVDEATLTPEEQERVARLRELGARMRAF:DAEREAELRALVEEAIALLESLPPSDSPLDFTFFPEIIAAIRRAMYPDLE	3.1832242208964026	0.6527024350324402	76.7149658203125	0.6269054412841797	6.983595371246338	8.287001609802246	2.2311038970947266
heterodimer-50-nr2-run1_result_193	3	SLEEKREKLLEIREKLKKELEKIVDKEKLTEEEKEIVKKLEELGEKMEEF:EEEEEKKLEELVEEMIETLKNLPDKNSKLKFEFKEEFIKEIKEAMYPDEK	2.09405764708966	0.8181145545298711	81.74354553222656	0.6859754920005798	6.090173244476318	6.78624153137207	1.437928557395935
heterodimer-50-nr2-run1_result_193	4	SLEEKKKALLEIREKLEKKLEEKIDKDKLTEEEKKIVEKLKELGKEMEEF:EEEEEKKLEELVEKMIETLKNIPDSESKLDFEFFDEIIEDIKKAMYPDEK	1.8005965390636134	0.8392808197421716	83.1375961303711	0.6782199740409851	5.678899765014648	6.306901931762695	1.3291895389556885
heterodimer-50-nr2-run1_result_193	5	SLEDIKKKLKEIKKELEKELEKIVDKEKLTEEEKEIVEKLKELGKELDEF:EEEEKKKLEELVEKMIETLKNLPESESDLKFEFKEEIIEKIKKAMYPDEE	2.4801682822160123	0.7828714443094735	83.60940551757812	0.6834969520568848	5.662899017333984	6.331441402435303	1.2637110948562622
heterodimer-50-nr2-run1_result_193	6	SLEEIREALLKIREELEEKLKEKVDEEKLTEEEKKIVAKLKELGKKLEEF:MEEERRELEELVNEMIETLRNLPPSDLDLDFSFKDEIIERIKKAMYPDLE	2.2629938103251974	0.7990469724175101	80.56320190429688	0.6544674038887024	6.46581506729126	7.256890773773193	1.7207319736480713
heterodimer-50-nr2-run1_result_193	7	SLEEIREKLLEIRKKIEEELEKKVDKEKLTEEEKKIVEELKELGEKMEKF:KEEEEKEIEELAKEMIEKLKNLKDENLPLKFEFKEEFIKEIIEAMYPDLK	2.2652774558519253	0.7539475351413185	67.47122955322266	0.5266148447990417	9.179357528686523	10.882498741149902	3.0110535621643066
heterodimer-50-nr2-run1_result_193	8	SLEEIRKSLEEIRKKIEEELKKKIDEEKLTEEEKEIVEKLKELGEKLKKF:EEEERKELEALVKEMIETLKNLPESDSKYKFDWKEEIIKDIIKAMYPDAE	2.5579458923904226	0.7693556033199747	78.9566650390625	0.6490610241889954	6.853224277496338	7.699808120727539	1.536588191986084
heterodimer-50-nr2-run1_result_193	9	SLEEIKEKLLEIKKKLEEELEKKLDRKKLTEEEKEIYEKLKELGKKMEEF:EKEKEEEIEKLVEEAIELLKNIPESNSDLKFDFFEEIIKDIKKAMYPDES	3.3583563884395664	0.6346316180314598	72.47563934326172	0.5596672296524048	8.16454792022705	9.459118843078613	2.7021090984344482
heterodimer-50-nr2-run1_result_194	0	NLPEKLLEAFKPEKLPEILEKVREELEEKLKSLPEERRKLFEEAWEELLK:PMVLTPKILGYFEAYLSGELKKVDFSSITGKEEIKNYLIVKLLATALEEN	1.2109008420478249	0.914466415791042	82.13674926757812	0.7252826690673828	5.635030269622803	6.489639759063721	1.135300636291504
heterodimer-50-nr2-run1_result_194	1	ALPEKLKKAFKPENKEKILEKVKKEMEEKLKDLDEETKELFKKAWEDLLK:PRVLTPKILGLFEAYLSGELKKVDFKSIKGYEEIKDYLIVKILATALEEN	8.661317834041741	0.2567313360089846	55.45816421508789	0.356082558631897	13.865447998046875	18.98505401611328	8.823050498962402
heterodimer-50-nr2-run1_result_194	2	KLPPELLEAFKPEKFEEILEKVKEELEEKLKEEPEERRELFEKAWEELLA:MMELTPKILGLFEAYLSGELKKVDFSEITGYEEIKDYLIVKLIAKALEEN	1.3779745204619154	0.9079724131302669	76.24002838134766	0.6580569744110107	7.323881149291992	8.657628059387207	1.2202579975128174
heterodimer-50-nr2-run1_result_194	3	ALPPELLAAFAPERLPALLARVRAELEERLRALPPERRALFRRAWEELLA:PLELTPEVLGAFAAWLAGELAEVDFASLRGEEEIRTFLLVRLLARALLET	6.483638287475186	0.5035064955745409	88.1484146118164	0.7717078924179077	4.305720329284668	4.873456954956055	1.057887315750122
heterodimer-50-nr2-run1_result_194	4	ELPPELLQAFAPERLPEILARVRERLEEELESLPPERRELTRRAWAELLA:MMELTPRLLGLFKAYLAGELREVDFASIRGFEEIRDFLIVRLLATALEET	8.98718419316472	0.23675021710013508	53.8648567199707	0.4055714011192322	14.285571098327637	19.995208740234375	8.26070785522461
heterodimer-50-nr2-run1_result_194	5	RLPPELLEAFEPERFPEILKEVKEELEKELESLSEEQKELFEKAWKELLE:MMELDERLLGKYEAYLRGELRKLDFKSIKGYEEIKDYLIVRLLAKAHEER	1.473280928783805	0.9068836785225208	78.90267181396484	0.672452449798584	6.630491256713867	7.52827787399292	1.5056110620498657
heterodimer-50-nr2-run1_result_194	6	ALPPELLAAFAPERLPELLARVRAELEEELKSQPPERRALFEEAWRELLA:AMVLDERVLGLIEAYFAGELREVDFASITGREEIRDYLIVRLIAAAYEET	1.178342119804696	0.9196218368280674	81.90831756591797	0.7100205421447754	5.619673252105713	6.552431106567383	1.3447840213775635
heterodimer-50-nr2-run1_result_194	7	ELPPKLKEAFEPEKLPEILKKVKEELEKKLESAPEEIRELFKKAWEELLA:KRELDEETLGWIKAYLEGKLEKVDFASITGYEEIKKYLIVKIIKTAYEEN	1.4386671423610267	0.8929878424505553	79.38851165771484	0.6655865907669067	6.779560089111328	7.966087818145752	1.2935645580291748
heterodimer-50-nr2-run1_result_194	8	ALPPELLAAFAPERLPAILERVREELEEELKSLPAEMRELAEQAWEELLA:MMELTPEVLGWFAAYLAGELREVDFASITGREEIRKYLLVRLIATALEET	1.5243471199854004	0.9014253502969244	80.95465087890625	0.6995190382003784	5.9297194480896	6.9321441650390625	1.3747448921203613
heterodimer-50-nr2-run1_result_194	9	ELDPKLLEAFKPERLPEILKKLEEKLEEELKSLPEEQRELFKKALEELRK:ERELDERILGIIKDYFEGKLKKVDFKSITGYEEIKDYLIAKLIALAYEEN	1.9095002748942758	0.8414068563624825	79.31443786621094	0.6350291967391968	6.975192070007324	8.028667449951172	1.2129440307617188
heterodimer-50-nr2-run1_result_195	0	AAAAAALAELEALAAEAEGELAGLLGPEAAAALVAAFAAALAAALAAALA:AAAAAAEALRRVLAFLTAAALAALFAPERDPERYARGLALLAPLLAALLA	10.625241926647087	0.21594102139218452	63.26062774658203	0.48774224519729614	11.007881164550781	16.133588790893555	6.649734020233154
heterodimer-50-nr2-run1_result_195	1	SAAEAAAAELAALAAEARGLLAGLLGPEAFAALVAEAAAALAAALAAAAA:AAAAAAAAAADIAAFLTAAALRAAFAPELDPAAAARGLALLAPILAAALE	7.761062877812469	0.2903229000712967	59.37820053100586	0.4444092810153961	11.746033668518066	17.150409698486328	6.4524030685424805
heterodimer-50-nr2-run1_result_195	2	AAAAAAAAALAALAAAAAGALAGLLGPAAAAALVAAFAAALLAALAALAA:AAAAAAAALAAALALLTAAALYAAFAPALAPAAAAAGLALLLPLLAAALA	10.397735759725997	0.22084357446227418	63.65534210205078	0.4136539101600647	11.943526268005371	17.152204513549805	8.742120742797852
heterodimer-50-nr2-run1_result_195	3	AAAEADAAELAALAAEARGLMAGLLGEEAWAALVAAFAAALLAALAAAAA:AAAAAAAALADLLAFLAAAAFAAKFAPELDPERAARGLALLAPLLAAALR	7.62119338235063	0.3207744154947821	58.87015914916992	0.43831968307495117	11.479751586914062	16.05602264404297	7.4554243087768555
heterodimer-50-nr2-run1_result_195	4	AAAEAAAAELAALAAAAEGEMAGLLGPEAYAALVAAFAAALAAALAALAE:AEAALAAALERVLALLTAAALRRRFAPDLDPERDARGLALLAPLLAALLA	12.465225556690916	0.18003742875498394	59.10301208496094	0.4108045697212219	12.648066520690918	18.250898361206055	8.45759105682373
heterodimer-50-nr2-run1_result_195	5	AAAAAALAELAAIADLLEGLMAGLLGPEAWAAAVAAFAAALAAALAAAAA:AAAAAAAALRRILALLTAAAFLAAFAPELAPELAARGLALLAPLLAALLA	7.799436850031823	0.3320934844196728	60.885887145996094	0.4220361113548279	12.742409706115723	18.521942138671875	6.5403547286987305
heterodimer-50-nr2-run1_result_195	6	AAAEADLARLLALAERAEGELRGLLGPAAYEALVAAFAAAALAAAAAAAA:AAEAAAAAARRLVAFLTAAALRALFAPALDPAADAEGLALAAPILAALLA	7.788685136428659	0.28120507017170004	60.97398376464844	0.4562751054763794	13.31855297088623	20.098867416381836	9.760799407958984
heterodimer-50-nr2-run1_result_195	7	AAEAAADALFAALAEAAEGLLAGLLGPEAYEALVAAFAAALAALLAALAA:AEAAAAEALRRILAFLTAAALAALFAPALAPAAWALGLALLLPRLLALLR	10.131571489709293	0.2941681390513794	54.388343811035156	0.3631132245063782	14.07170581817627	20.151941299438477	10.57307243347168
heterodimer-50-nr2-run1_result_195	8	SAAAAALALLLAIALAARGLMAGLLGEEAWAALVAAFAAALAAALAAAAA:AAAALQALADLVTSLLTAAAYFARYAPALAPALAALGLALLLPLLLALLR	9.748626556342913	0.26645763386579707	63.34000015258789	0.4353156089782715	11.395793914794922	16.71856689453125	8.972329139709473
heterodimer-50-nr2-run1_result_195	9	EEEERRLAELEEIAEYYRGFMEGLFGKERYEQMVREFAQRLAAALAALLS:SAEELRELLERILALLTAAAFFRKYFPELDPELVARGLELLAPLLAELLR	1.9196585812533062	0.837004645382375	67.92278289794922	0.5443271398544312	9.081229209899902	12.234504699707031	2.6190218925476074
heterodimer-50-nr2-run1_result_196	0	MLEELIARTIARALEALPEEWKGKRISRILIVVDIPGQPRRVIELELELP:MIGIAVTIYVEVDGEEVHARTIIARVTSPEDPDALDFDLGPHTPADAEAF	1.7041802044592382	0.8842384386722891	88.85652160644531	0.7999886870384216	4.431509971618652	4.8397297859191895	0.899298369884491
heterodimer-50-nr2-run1_result_196	1	MLEELIKKTLEKALESLPESLKGKKISKVVIVINEPGKPRQVLELEIELP:MIGIAVTIYVEEDGKEVHAKTIRAVVESPENPDDLNFDLGDLTPEDAEKF	1.2810261934574045	0.9115863608869801	83.79869842529297	0.732446551322937	5.698944568634033	6.247725009918213	0.9871340990066528
heterodimer-50-nr2-run1_result_196	2	MLEELIKKTIEKALESLPESWKGKEISKINIYIDIPGQPRQEIVIEPKIK:MIGIAVTIEVEENGKKVHAKTIIAKVKSPLNPNDLDFDLGDHTPEDAKKF	1.7089212887052605	0.8833012754413124	85.68189239501953	0.7441469430923462	5.463149070739746	5.924718379974365	1.0790901184082031
heterodimer-50-nr2-run1_result_196	3	MLEELIEKTIEKALESLPESYKGKKIAKIKIVVNIPGKEKEEIELELKIP:MIGIAVTIYIEENGKLVHAKTIIAEVKSEENPDELDFDLGDHKPEDAEKF	1.5281291970053321	0.8866416275094612	82.0954360961914	0.7202886343002319	6.124329090118408	6.7066168785095215	1.0721380710601807
heterodimer-50-nr2-run1_result_196	4	MLEELIKKTIEKALESLPEEYKGKKISKIKVVINIDGKPTKIIEIELEIK:MIGIAVTIYVEEDGEEVHAKTIIAEVTSEENPNELNFDLGNHTPEDAEKF	1.936859744515219	0.8697906046546722	85.55412292480469	0.7554324865341187	5.4715142250061035	5.9282073974609375	1.0222378969192505
heterodimer-50-nr2-run1_result_196	5	ELERLIERTLERALAALPAEWEGYRISRVDIVIARDGQPRQRLVIELELP:MIGIAVTIYVEVDGEEVHARTLIAEVKSPENPDDLDFDEGDHTPADADAF	1.7475242480256847	0.9075936140663063	87.71435546875	0.7912896871566772	4.690805912017822	5.141078472137451	0.8681235909461975
heterodimer-50-nr2-run1_result_196	6	MLEELIKKTIEEALKSLPESWKGKKISKIKIVINIPGKPKKVIEIELDLP:MIGIAVSIYVEENGKEVHAKTIIATVESEENPDDLKFDKGNHTPEDAEKF	1.426999652301145	0.8959258503079193	88.369140625	0.7746857404708862	4.544942378997803	4.926562309265137	0.9564387202262878
heterodimer-50-nr2-run1_result_196	7	MLEELIEKTLKEALASLPEEWEGKEISKVVIVINEPGKPRKVEEIELRLP:MIGIAVTIFVEVDGEEVHAKTLIATVESEENPEDLKFDRGDHTPADAEAF	1.4534507241268784	0.89401273765532	89.22417449951172	0.7846176624298096	4.349617958068848	4.720839977264404	0.9566857814788818
heterodimer-50-nr2-run1_result_196	8	MLEELIARTIATALASLPEEWKGYRISRIDIYISIPGQPKKVIRVEVELP:MIGIAVSIYIEKDGEEVHAKTIIARVESPEDPNNLNFDLGDHTPEDAEKF	1.428256725670029	0.9075928517250457	87.2115249633789	0.779426097869873	4.767077922821045	5.18792724609375	0.9196850061416626
heterodimer-50-nr2-run1_result_196	9	MLEELIKKTLQEALKSLPEEWKGKKISEVKIVINIDGLPKIVIEKKLDLP:MIGIAISIYVEVDGKKVHAKTLRAEVLSEENPEDLNFDKGDLTPEDAEAF	3.4948330323058445	0.5579619906094789	77.43011474609375	0.6514167785644531	7.404036521911621	8.427545547485352	1.088146448135376
heterodimer-50-nr2-run1_result_197	0	SPEEERRRREELVLKLIEAAKEYKETGKLSEEAEKVLEEWFELTIPEEYK:MELMEEHEIVFDKEVEIGGIKLRLPSLLWEGEIKETLLKMIKEYLEKKEK	1.4142373600190967	0.9171698213958542	79.68431091308594	0.6525644063949585	7.514343738555908	8.439811706542969	1.5502967834472656
heterodimer-50-nr2-run1_result_197	1	SPEEEARRRAELVERLREAAEEYERTGELSPEAEEALDEYLELSIPESLR:MEEAEAHPIDFSEEVTIGGIPIRLPRRLAEGPVREALLEMLRERLERELA	15.49518316437434	0.08184539817076882	77.59333038330078	0.40990781784057617	16.61977767944336	26.16290283203125	18.026498794555664
heterodimer-50-nr2-run1_result_197	2	SEEEEQERLAELVEKLKKAAEEYKETGKLTPEAEEALEEWLKLSIPPSLE:MEEAEEHEIKLSKSVTIGGITLRLPEILWEGETRETLLKMIKEYLEKKKA	1.764546767897059	0.9086488542937687	76.92278289794922	0.6045188903808594	8.121176719665527	9.093969345092773	2.1371548175811768
heterodimer-50-nr2-run1_result_197	3	SEEEEQREKAELVLKLIEAAKEYKETGKLSKEAEEAIDRYLELSIPPEYE:MELMEEREIKFDKSYTIGGIEIRIPSLLAEGEVLETLLKALKEYLEKRRS	2.5502758002835675	0.878110366896496	75.02759552001953	0.5706782341003418	8.700420379638672	9.963890075683594	2.2336835861206055
heterodimer-50-nr2-run1_result_197	4	DPAAERERRAALVERLEAAAEEYRRTGRLSPEAEEALDEWLRLSLPPSLE:MARAAERPIEFDVSVTIGGLTLRLPRLLSEGEVRETLLAMLAERLARRRA	2.9940698834487374	0.8185270129628006	70.395751953125	0.611579418182373	10.273563385009766	12.188372611999512	1.4260859489440918
heterodimer-50-nr2-run1_result_197	5	SPAEEREERARLVLELLAAAEEYRRTGRLSEAARAALERWLALSIPPELE:PALAAARPIRFDRSVTIGGIPIRLPELLWEGPVRDALLEMLREYLAEQRA	1.0515675506668114	0.9333810780625998	78.34093475341797	0.6908096075057983	7.212832450866699	8.166340827941895	1.1645081043243408
heterodimer-50-nr2-run1_result_197	6	SEEEERRRKAELVRELEEAAKEYKETGELSEEAKEALEEWLKFSIDPEYE:EEKYEEKEIKFDVSVEIGGIRIKLPSILAEGETKEELLKMIKKYLEELEK	8.106640946379258	0.3177837442545885	64.80416107177734	0.37623271346092224	16.96064567565918	25.049816131591797	16.117183685302734
heterodimer-50-nr2-run1_result_197	7	SEAEKQARIAELVEKLIKAAEEYKKTGKLSEEAKKVLDEWLEITIPESLK:MALAAAHPINLSEEVTIGGIPIRIPEILWEGEIKETLLEMIEKYLKEKKE	1.0902390223242102	0.9277772928478467	74.9220199584961	0.5776692628860474	8.201129913330078	9.238997459411621	2.6849613189697266
heterodimer-50-nr2-run1_result_197	8	SPEEERRRRAELVERLREAAEEYKETGELSEEAEEALEEWLELSIPPSLR:MELYEEHEIDFSEEVTIGGIPIRLPRLLAEGEVRETLLKMIRDYLEKRLA	1.7963339154506213	0.9025329681257023	75.52316284179688	0.638103723526001	8.519989013671875	9.76396656036377	1.4863477945327759
heterodimer-50-nr2-run1_result_197	9	SPEEERREEAELVERLKKAAKEYEETGELSEEAEEAFDEWLERSIPKSLL:MEEAEEFEIKFTKSVTIGGIEIRIPERLWEGKIKETLLKALEERLKKERE	2.367929328307383	0.8765764751290531	75.29082489013672	0.5983515381813049	8.704919815063477	10.051770210266113	2.0990490913391113
heterodimer-50-nr2-run1_result_198	0	EDPDFKDIGVAGEITDLTIPYYYLSKELDKVYKLTITLKEPNPEIKKELA:EEEIKKKALELIEKKAKEIKEELSAKGVEAEIKIEEIPEEETEKILKKMK	1.4427768811428685	0.8894648434283376	85.09539031982422	0.6793121099472046	5.599241256713867	6.108565807342529	1.1941559314727783
heterodimer-50-nr2-run1_result_198	1	EPPYLEDIGIAGEATDTTIVRYLLSKELDKIYKITIKLKEPNPEFIKEFK:EEEKKEKAMKAVEEIAKKIKEEAEKKGIELEIKIEEIPEEETEKILEKMK	1.4073550227440519	0.8972063494530582	82.99040985107422	0.6638968586921692	6.0840373039245605	6.662909507751465	1.1109241247177124
heterodimer-50-nr2-run1_result_198	2	EPEEFEDIGVAGEITETEIPYYFLSKKLDKVYKLTITLKEPNPEAAEKLR:EEEVEKEARKLVEEKAEEIRKELEAEGIELEIKIEEIPKEKTPELLKKMA	1.428189005044893	0.9166880134707722	83.7689208984375	0.666010856628418	5.970033645629883	6.5021443367004395	1.2388895750045776
heterodimer-50-nr2-run1_result_198	3	EDEDFEDIGIAGEATETEYVRYYKSKELDTIYKLTIKFKEPNPEIIEKLK:EKEKEEKAEKKIKEIAEKIKEELEKEGVEIEIEIEKVPEEEAAEIEKKMA	1.2485998659858883	0.9095260928751009	85.05607604980469	0.6920723915100098	5.5084075927734375	5.9958271980285645	1.0529699325561523
heterodimer-50-nr2-run1_result_198	4	KPEEFEDVGVAGEITDYTIEYYFKSKELDEVYKLTIKLKEPRPEIAEELK:EEEIEKKAEELVKKYAEKIKKELSEKGVEIEIKIEKIPKEKAPEIEKKMA	1.3520600412542925	0.901336901932664	74.16381072998047	0.5980973243713379	8.240154266357422	9.054253578186035	1.2841601371765137
heterodimer-50-nr2-run1_result_198	5	EEDDFEDIGVAGEITETTAEYYYLSKELKEIYKVTIKFKEPNPEALKELK:EEEKREKAKKLIEKKAEEIEKKLKEKGIEIEIEIEEIPEEKTEEILEKMK	1.2542936085708714	0.935931506757911	80.5159683227539	0.6580706238746643	6.679807662963867	7.286433219909668	1.1650035381317139
heterodimer-50-nr2-run1_result_198	6	EPEDLELTGIAGEITDEKIEIYIKSKELDEVYKITITLEEPRPDIKEELK:EEEIEKKAKKLVEELAEKIKKELEEKGVKLKIEIEKIPKEEAPEIEKKMA	2.3817992723572146	0.8017101008568749	78.46160125732422	0.6181663274765015	7.430633544921875	8.111774444580078	1.2341194152832031
heterodimer-50-nr2-run1_result_198	7	KPDWLEDVGVAGEITDLTAEYYFKSKDLPKWYKLTITFEEPNPEAKKELK:EEEIEEKARKAIEEKAKEIEEKLKAKGIKLKIEIEEVPESETPELEKKLA	1.3033533974538696	0.8967567511966641	81.74857330322266	0.642580509185791	6.613630294799805	7.204603672027588	1.2280123233795166
heterodimer-50-nr2-run1_result_198	8	SDPDLEDTGIAGEITETEAVYYFFSKELDEVYKLTIKFEKPNPEALKELK:EEEVEKKALKKIEEKAEEIKKELEKKGYKIEIKIEKIPKEKTEEIRKKAA	1.3818765481281645	0.9047835077335808	80.15155792236328	0.6540319323539734	6.858397483825684	7.485833168029785	1.1803990602493286
heterodimer-50-nr2-run1_result_198	9	EDPDFEDVGVAGEITDTEIELYYKSKELNTWYKITIKLKEPNPEIKKKIA:EKEIEEKAMKLIEKKAEELEKELKEEGVELEIKIEKIPEEETPKIEEKLK	1.0697113432919574	0.9305382015753785	79.60440063476562	0.6484577655792236	6.834048271179199	7.476092338562012	1.127321481704712
heterodimer-50-nr2-run1_result_199	0	EELKKKLDEELEKIKKKALEEAKKTKSVEKAREIWEKFAKEELKMPDLEL:LEELSELAGKNPELEAEIKEKVKKAAEETLEEARKETNLPEEEEEEEEEE	3.402824448891305	0.7030038878715144	80.0099868774414	0.6301602721214294	7.357030868530273	8.222589492797852	2.0227789878845215
heterodimer-50-nr2-run1_result_199	1	EELEPRLEAELEAIREEALKAARETKSVEVAREIWERFIRERLRMPDAEL:LEELSELAGEDPELRAEIERRVREAAEETLREAREETDLPEDEEPELEEK	6.16535330598065	0.5550904260534326	76.35592651367188	0.6353813409805298	9.483753204345703	10.496786117553711	1.6776363849639893
heterodimer-50-nr2-run1_result_199	2	DELWPRLEAELAAVAEEALAEARRTRSVAAARAIWERFIREVLKLPDAEL:LDELAERAGEDPELRRRILERALAAAEETLARARAETDAPPDAAPPAAAA	9.111749266804404	0.40650067592431005	78.38026428222656	0.6584650278091431	8.798760414123535	9.736438751220703	1.6390451192855835
heterodimer-50-nr2-run1_result_199	3	EEIEEELEKRLKEIEEEALKAAKETKSVEEARKIWEDFIKKELKMPDAEL:MEELSELAGKNPELKKKIKEKALEAAEKTIEKAREETNLPPEEKPEEAEK	2.657496613922196	0.8471699016249077	79.15996551513672	0.6362192630767822	8.028432846069336	8.945191383361816	1.8989907503128052
heterodimer-50-nr2-run1_result_199	4	DEIEEELEKKLKEISEKALEAAKKEKSVEVARKIWTDFIKNELKMPDADL:MDELAELAGKDPELKKKILEKAKKAAEETLKKAREETDLPEDEEPEEEEK	6.920070211545882	0.44338092976968935	78.7072982788086	0.633825421333313	8.532576560974121	9.504745483398438	1.893311619758606
heterodimer-50-nr2-run1_result_199	5	EEIEEELEKKLEEIKKKALEAAKKTKSVKVAKEIWEKFIKEELKMPDAEL:MKELSEKAGKDPELEKKIKEKALEAAKETIEEAKKETNLPPEEEPEEEEK	2.466500843994605	0.8076218809409303	77.04486846923828	0.6193796396255493	8.613121032714844	9.634170532226562	2.0467581748962402
heterodimer-50-nr2-run1_result_199	6	DELEPLLDEELEKIKEEALKAAKETKSVEKAREIWEKFAKEELKMPDLEL:LEEIAELAGKDPKLKEKIKEKVKEAAEETLKEAREKTDLPEEEEPEEEEK	8.736018141235887	0.46037108722175213	82.90894317626953	0.6688169240951538	7.211735725402832	7.911177635192871	1.670602798461914
heterodimer-50-nr2-run1_result_199	7	DELEPLLEKELEKIKKEALEAAKEKKSVEVAREIWEKFIKEKLKMPDAEL:LDEIAELAGKDPELREKIKEKALKAAEETLEEAREETELDPEEEEEEEEK	5.218340643527678	0.6006358675237227	82.0035171508789	0.6577476263046265	7.776247501373291	8.595002174377441	1.7503513097763062
heterodimer-50-nr2-run1_result_199	8	DELRPRLEAELARIEAEALAAARETKSVAVAREIWRRFIRERLRLPDAEL:LAELAARAGEDPALRAEILERALRAAEETLARAREETNLPPDEEPEEEEE	2.908707999561768	0.8033188085311764	71.7621841430664	0.5835456252098083	9.516153335571289	10.937265396118164	2.7783780097961426
heterodimer-50-nr2-run1_result_199	9	DELEEELERELEAIREEALEAAARTKSVAVAREIWERFIKEKLKMPDAEL:LDELVEEAGKDPELRERIREKALEAARETLEEARARTDLPEDEEPEEEEE	5.50667858807664	0.519121339519972	81.51696014404297	0.6645771265029907	7.862996578216553	8.753653526306152	1.65191650390625
heterodimer-50-nr2-run1_result_2	0	AAAGAAAAAAAAAAVEEALLAALRERLIAAHGDGALAERAVAELRAALAA:AAALAELRARLRAILDAAFADDPAWEREWRPALDAALAAAAAAALGAALL	2.8036869525042825	0.689770508270266	69.60591888427734	0.4943235218524933	10.138102531433105	15.088047981262207	7.363224029541016
heterodimer-50-nr2-run1_result_2	1	EEEGEEEEERAEEKIYEKILEKLKERIIKATGNGEEAEKAVEEFREKLEK:EEEEEELREEIRKILEEMFKDEKWWEEEFKPEFDEILEEAIEEVEGEEEE	1.0772163737299292	0.9231502953573946	81.15670776367188	0.6355987787246704	6.428833961486816	7.416966915130615	1.896399974822998
heterodimer-50-nr2-run1_result_2	2	EEEGERLRREMRERIYEMILERMRERIREATGDGARAEEAAAALRAALEA:EEEREALRREIRAILEAAFADDPWWEEEVVPELDAWLEEAFEEALGRLEE	1.4450088766539406	0.8737185453553477	83.42198944091797	0.6517616510391235	5.485503196716309	6.636401653289795	2.0800862312316895
heterodimer-50-nr2-run1_result_2	3	SEEGEELRERRRERIYERILDAMVEEIIKATGDGAEAERAREELRARLEA:EEEREELRERIRRILEEMFADRPWWEEEVVPRLDALLEEAIREEEGELLE	1.154575588183724	0.9140654885483582	85.57076263427734	0.6935815811157227	5.19497013092041	6.043633460998535	1.7338740825653076
heterodimer-50-nr2-run1_result_2	4	EEEGEEEKEEKEEEIYEYILEKMKEEIEKAYGDGEIAEKEYEELKKKLEA:EEELEELREKLRKIIEEKFKDDKWYEEEVKPNFDKWLEEAWEKVEGEEEE	1.0892002258169438	0.9250233883298397	84.80290985107422	0.7049300670623779	5.690845012664795	6.350090980529785	1.3927230834960938
heterodimer-50-nr2-run1_result_2	5	MEEGEKLLEEMIKKIYEYILEEIEKEIIKAYGDGSIAKEIKKKLKEKFEK:MELLEELRERIKKILDEEFKDEPWWEEVIKPKLDELIEEAAKKAFGELLE	1.7031010631548238	0.840908727518136	83.6722640991211	0.6749765872955322	5.801710605621338	6.613670825958252	1.4289690256118774
heterodimer-50-nr2-run1_result_2	6	EEEGERRREEARRRIYERILARLREFLEEAHGDGRIAEEAEEEVRAALEA:EEERAELRARIRAILEERFADDPAFEERFLPELDAILEEAFAEVEGEELE	3.12838345987329	0.6559339254054908	81.39634704589844	0.6356104612350464	6.276691913604736	7.597512722015381	2.4028117656707764
heterodimer-50-nr2-run1_result_2	7	AEAGRALAAERRRRIEERLLAFLVEEIRRATGDGAEAEEAAAEFRRRLEA:AAEAEALRARLRAVAEEMFADRPWWEEEFLPRFDALLAEALAEVEGELER	1.7289042625048328	0.8533564122399652	88.31605529785156	0.7537764310836792	4.159550189971924	4.723031520843506	1.0934507846832275
heterodimer-50-nr2-run1_result_2	8	ELAGELAEAAARRAIYERLAEFLEERLIEATGDGERARRAREEFLARLAA:EEERAELRARIRAILEEMFKDDPWWEREVRPRLDAVLEEAFAEVEGRRLL	0.8614407777921536	0.9499324062894489	85.43714904785156	0.7107324600219727	5.109850883483887	5.930715560913086	1.3118773698806763
heterodimer-50-nr2-run1_result_2	9	EELGEKLEKEAEEEINEIIIEELKKKVIEATGDGEIAEKVAEEVKKKLEE:EEKLEELRKKIREILDEMFKDEEWWDKEIKPNLDKILEEAKEKVEGKLKE	1.8735506005586926	0.80280139843553	85.80818939208984	0.691055178642273	5.262875080108643	6.099815845489502	1.9264845848083496
heterodimer-50-nr2-run1_result_20	0	LAHLPAAQAAALLAELEALAAELGYTLTVTATYDAATATATVTAVGENGE:AEPPKPTRLTITVTLSADELTVKVSYELVINDKVVRGELVLTINLGDPTP	3.5373572276831506	0.7779630710803325	60.47213363647461	0.40758126974105835	12.347408294677734	16.21688461303711	7.174012660980225
heterodimer-50-nr2-run1_result_20	1	LAHLPPELAAALRAAAEALAAALGYELEVTSEYDEATKTATVTFTGRSGL:AAPLLPTRLTLTITYSEDLLEVKLSYELVVNDRVIRGELKLVIPLGNPEP	2.44994027494997	0.9103195109844422	79.20772552490234	0.6475366950035095	7.750544548034668	9.102781295776367	1.3306217193603516
heterodimer-50-nr2-run1_result_20	2	LAALPPALAAALAALLAALAAALGYTLTVTAEFDAATQTATVTAVGENGA:AALPLPDRLTVTLTLSADRLVLTLSATWTVDDRVLEGTLTLELDLGAPVP	3.6891348152610477	0.7848918267402764	76.65113067626953	0.6417000889778137	7.693909168243408	8.918638229370117	1.2734102010726929
heterodimer-50-nr2-run1_result_20	3	LAHLPPELAAAIRAALEALAAELGYELEITEEFDAATQTATVTAVGRSGL:ARPPLPTRLTVTLTYSATQLTLTLRYELVIDDKVVEGELTLTFNLGAPAP	3.846439957343776	0.8035766916475429	71.46726989746094	0.5697945356369019	8.933192253112793	10.580121994018555	2.782474994659424
heterodimer-50-nr2-run1_result_20	4	MEHLPPELAAALKAALDALAAALGYTLEVTEEFDEATKKATVTAVGRSGA:AALPLPTRLTVTLELSEDRLTLTLSYELVINDEVVRGELVLEINLGDPVP	2.04898780296627	0.8800499678271336	72.75540924072266	0.5992928743362427	8.94253921508789	10.473551750183105	2.0563766956329346
heterodimer-50-nr2-run1_result_20	5	MAHLPPELAAALRAALEALAAELGYELEITEEFDEATKTATVTAIGRSGE:ALPPLPDRLTITLKLSETKLELIVSATWTIDDEIVEGTLTLTIDLGNPTP	4.209031570831502	0.6624047766154807	66.0546646118164	0.4993073344230652	9.912278175354004	11.798087120056152	3.207320213317871
heterodimer-50-nr2-run1_result_20	6	MSALPPALAAAIKAALEALAAALGYTLTVTEELDEATKTATVTAEGVSGL:AALPLPSRLTITLTLSDTELKVVVEYELIVDDRVLRGRLEITINLGAPVP	3.7222183275519742	0.8215982873812263	67.22380828857422	0.535819411277771	10.437263488769531	12.444770812988281	3.629138469696045
heterodimer-50-nr2-run1_result_20	7	LDHLPAELAAAVRAALEALAEELGYELEITSEYDEETKTATVTAVGRNGE:APLPKPTRLTITLTLSEDELVLTVEYELIVNDEVIHGKLTLKFPLGNPVP	2.0861132034072405	0.9042828332916341	81.17250061035156	0.6774142980575562	7.27936315536499	8.4105224609375	1.0945513248443604
heterodimer-50-nr2-run1_result_20	8	LDHLPPELAAAVEAALKALAEKLGYELTITSEYNEATKEATVTAVGRSGL:AAPPLPTRLTITLTLSEDELVLKVSYTLIVNDEVIEGELTLKINLGNPTP	4.9551272064604195	0.551204662113392	57.96713638305664	0.44325220584869385	11.942604064941406	14.478768348693848	5.791998386383057
heterodimer-50-nr2-run1_result_20	9	LDHLPPELAAALRAALEALARALGMELRVESRFDEATRTATVTAEGRSGL:AAPPLPTRLTLTLTLSEDRLVVRLAATLVINDRVVEGELVLEIPLGRPEP	5.047524549601155	0.6461619186502285	67.50035095214844	0.4929780662059784	9.80897331237793	11.758081436157227	3.005645275115967
heterodimer-50-nr2-run1_result_200	0	EKVILLKLFDENGKEVTEEEIQANFPEDKEYVIVKVKLRIVPLPESLREE:GSMEEEGILEIETELKYYKGKSLEENLAEYFKNTTDPRLKASGAKFYREE	2.187703470941711	0.837939665804067	73.00779724121094	0.5517756342887878	9.631688117980957	10.647500991821289	1.145308494567871
heterodimer-50-nr2-run1_result_200	1	MKIALVKLYDEEGREVTEEEIQKNFKPDEEYVEVKVKIEIVPLPLSDLFE:GSMEEKGILVVEEKIKYYKGKSFKEVWEKYVKESKDERIKNSGAKFYREV	2.594148891042134	0.785432934272165	72.3003921508789	0.5592036247253418	9.681519508361816	10.512843132019043	1.2017914056777954
heterodimer-50-nr2-run1_result_200	2	MKVTLFRLYNENGEEVTYEEIQANWPEDKESITVRVELRIVPLPEELLKE:GEAAEEGVLVVETELKLEKGKSFEENWAKYVAETTDERIKASGAKFYREV	3.6402458256277166	0.6833190238472179	74.32817077636719	0.6045010089874268	9.25351333618164	10.124567031860352	1.1222662925720215
heterodimer-50-nr2-run1_result_200	3	MKVVIFKLYDEEGKEVTEEEIQAEWPEDEKSRKVKVKLLFKPLPEELKKL:GSMEEEGILEVETEMELEKGKSFKENFEEFVKNTKDERIKESGAEFYFEE	2.2144643800452557	0.8173417799715611	76.04346466064453	0.5859576463699341	8.525003433227539	9.323305130004883	1.18784499168396
heterodimer-50-nr2-run1_result_200	4	MKVTFLQLFDADGRPVTEAEVEARWPPDEDEVLVRVRLLTVPLPASLLSL:GFMAATGILYHETELRWRRGESLEEVLARYYAETEDPALRASGSRFFAEL	3.99465011449161	0.7016696724148949	79.171142578125	0.6636903285980225	7.58669376373291	8.477320671081543	0.9560999870300293
heterodimer-50-nr2-run1_result_200	5	MTVWLLRLYDADGRERTEAEIQANWPADAASVTVRVRLLAVPLPASLLAE:GAAEALGVLVVETELTWEKGKSLEEVLARYFAESTDPRLRASGAEFYREV	3.4702724339638498	0.7283986086586804	80.78119659423828	0.682360053062439	6.934498310089111	7.625372886657715	0.9480980038642883
heterodimer-50-nr2-run1_result_200	6	ETVWLLRLYDEDGREVTEAEVQARFPEDEEEVELRVRLLAVPLPPALRLL:GSMEDTGVLVVETTLRFEKGKSLAEVLARYVAESTDERIRNSGARFLREV	3.216308707250578	0.6703393838506579	74.14041137695312	0.6170659065246582	8.376533508300781	9.185713768005371	1.0267590284347534
heterodimer-50-nr2-run1_result_200	7	MKVWLIELYNKDGKKVTEAEVQANFPADKDSVELKVKMYAVPLPESLLFE:GYMDDKGILVVETTLTYYKGKSLKEVLEKYIKETKDPRIKESGAKFYREV	2.026678520039892	0.8591918332816126	82.64263153076172	0.6932158470153809	6.352388858795166	6.942086219787598	1.0721449851989746
heterodimer-50-nr2-run1_result_200	8	MKVVLLQLYDKEGRLVTEEEIQANFPEDEEYVEVRVRLRIVPLPLSLLFE:GSMDEFGILEVETVIKYYKGKSFEEVFAEYVANTTDPRIKESGAKFYRQE	2.312610859526912	0.8187349409144719	76.70211029052734	0.6154435276985168	7.968087196350098	8.695557594299316	1.090998649597168
heterodimer-50-nr2-run1_result_200	9	MKVALVKLYDEEGKEVTEAEVQARWPEDEDYRLLKVKMLFVPLPLSLLFS:GFMEDKGILYVETELRFYKGKSLKENLAEYIANTTDPRIKESGAEFAYEV	1.9679564353880918	0.8487442220155876	75.8473129272461	0.6281213760375977	8.227261543273926	8.96442699432373	1.0667941570281982
heterodimer-50-nr2-run1_result_201	0	AEHEAFLLEVYRLAFPEERLSPEEAFPPGEVSRLPPEGFAGLLAALAAAP:MRPRAESPRGAPAIAERYGIPLATARRLAALLWERLEALRARRAREEAER	2.3735546182646026	0.7675140040806692	70.2166748046875	0.5869330167770386	9.01703929901123	10.698339462280273	1.795302391052246
heterodimer-50-nr2-run1_result_201	1	EEHYEFLLEVYRLAFPEEKLSEEEAFPEGYWRELPPEGFEGLLEELAEEP:ERPRADSPEGPAAIAEKYGIPLEEARRLAAKLYEELQRRREEEREREEEE	5.827623579764309	0.5680386355879697	64.28075408935547	0.44419437646865845	13.47458267211914	18.869319915771484	5.302652835845947
heterodimer-50-nr2-run1_result_201	2	EEHYAFLLEVFRLAFPELRLSEEEAFPEGFWRELPPEGFAGLLAALAAAP:ARPFAESPRGAPEIARRYGIPLAEARRLAARLYELLQEYWARRAAEEAAA	2.893937378441831	0.7070746551611734	75.29426574707031	0.6435477137565613	7.19997501373291	8.301125526428223	1.4343931674957275
heterodimer-50-nr2-run1_result_201	3	DEHYAFLLEVYRLAFPEQQLSEEEAFPEGYWRELPPEGFAGLLAALAEAP:PRPWAESPVGAPAIAERYGVPLEEARALAARLHQELQAYRAAQAAAAAAA	13.472776374560327	0.1293567800428535	75.1894302368164	0.4235735237598419	15.660592079162598	25.394287109375	15.747334480285645
heterodimer-50-nr2-run1_result_201	4	AEHLAFLREVFRLAFPEERLTPEEFLPPGFWARLPPAGLAGLLAALSAAA:PRPPALSPRGARAIAERYGIPLAEARALAARLWALLEERRAAEAARRAAE	6.25043108767063	0.6133088484828335	81.55486297607422	0.6719447374343872	6.061120986938477	7.050801753997803	1.8110568523406982
heterodimer-50-nr2-run1_result_201	5	AAHRAFLLEVYRLAFPEERLPEEEAFPEGVVRELPPEGFAGLLAALAEAP:MAPWADSPRGAEAIARRYGIPLAEARALAARLRALLEAHRAAEAERAAAE	4.659851670728945	0.4928569492616838	56.90593719482422	0.4246208071708679	14.392718315124512	19.723228454589844	8.146598815917969
heterodimer-50-nr2-run1_result_201	6	DEHLEFVREVYRLAFPEEQLSEEEAFPEGFWREYPPEGLAGLLAALAAAA:ALDPALSPRGAAAIAERYGIPLAEARALAARIRRELERYRAEEARRRAEE	11.382072269158202	0.23869392028293424	62.404541015625	0.42303431034088135	14.48529052734375	20.509681701660156	9.924457550048828
heterodimer-50-nr2-run1_result_201	7	DEHREFLLEVYRLAFPEDRRSEEEAFPEGFVAELPPEGLAGLLAALKARP:MRPPAESPVGAPEIARRYGISLAEARRLAAEVRRLLEEREAARAAAEAAA	6.457513366088713	0.4746246028635113	73.44233703613281	0.567326009273529	8.791444778442383	10.18315315246582	2.206665515899658
heterodimer-50-nr2-run1_result_201	8	DEKYAFLLEVYRIAFPEEKLSEEEAFPRGEFAELPAEGFEGLLDELEEEP:PPSPAESPVGAEALAERYGIPLERARELAALLYKLLEERREREREEREEE	2.201032083729147	0.8257933000348469	70.20830535888672	0.5605384111404419	9.052237510681152	10.830239295959473	2.6554157733917236
heterodimer-50-nr2-run1_result_201	9	EEHYAFLLEVYRLAFPEEKLSEEEFAPRGFWRNLPPEGLDGLLELLAEEP:APPPAESPRGAAAIAERYGIPLEKARELAAKIYQLREEYQAEQAEREARE	11.366145079125342	0.25908765229932534	63.675907135009766	0.3982623517513275	14.80372428894043	21.386014938354492	12.281268119812012
heterodimer-50-nr2-run1_result_202	0	HMDPAEVEERLAGLFADWERPAEVTPAWVAEVLARREELRALVRRAEEQG:MPDVERMRELFPAAGGAAERAYAVLAEALADAAAFTAALPLELPGVVPPG	9.005073930145358	0.48018399732046085	83.02093505859375	0.6839389801025391	7.495227813720703	8.367368698120117	1.2701442241668701
heterodimer-50-nr2-run1_result_202	1	MMDPAEAERRIAGLFADWEPPEEWTLERAEEVLAREAELRALVAALEAEG:MPDVDRLVELLPEAGGAARRVYAELAAALEAARAFLAERDLELPGVEPPG	6.267141227967783	0.5921729120078736	76.02765655517578	0.6336862444877625	8.57693862915039	9.662901878356934	1.5680272579193115
heterodimer-50-nr2-run1_result_202	2	MMDPAEVVARLEGLFADWRPPEEWTEEWAEEVLARRAELEALLERLEAEG:LPRVERAIALLPEAGGAARRVWEQLAEALRAAREYLKSRNIELPGVPEPG	4.299235154923751	0.6848066675073226	76.22151947021484	0.627862274646759	7.839254379272461	9.01801872253418	2.6218695640563965
heterodimer-50-nr2-run1_result_202	3	HMDPAEVEERLAGLFADWRRPEEVTPEWVEEVLARLRELRELVERAEAEG:LPWVERARELFPAAGGAAERAAAILAEDLAAAREFTAARDLELPGWPPPG	15.125705897958278	0.1080299554378657	57.9482421875	0.3878466784954071	15.043368339538574	21.288843154907227	11.717133522033691
heterodimer-50-nr2-run1_result_202	4	HMDPAEVEREIAGLFADWERPEEITPAWVEEVLARERRLRELVEEAERQG:MDDVERMEELFPEAGGAARRAYEILAEDREAARAYTAERNLELPGVEPLG	4.466385507066091	0.6757493396898249	83.0113296508789	0.6888867020606995	6.79506254196167	7.554256439208984	1.329880952835083
heterodimer-50-nr2-run1_result_202	5	HMDPAEVARRLAGLFADWVRPEEWTEEDAEAVLARRRELEALLDRAEAEG:MPRVLRAIELFPEAGGAALRAYRELAEAEAAAREYLAERDLELPGPEPLG	9.763106795181784	0.43476123280309004	71.86607360839844	0.5830327868461609	9.709189414978027	11.029086112976074	1.5169140100479126
heterodimer-50-nr2-run1_result_202	6	AMDPAEVERELAGLFADWRRPEEITEAWAAEVLARLERLRALLEAAEAEG:MPWVPRAVELLPAAGGAAYRAYEILAEELAAAAAYLAARDIELPGVEPLG	14.628393781551514	0.10644053297081534	54.4549560546875	0.4248374104499817	14.09079360961914	19.306901931762695	7.627254009246826
heterodimer-50-nr2-run1_result_202	7	EMDPEEVIKKIEGLFKDWKKPEKITDEFVEEVLKKLKEFKELLEEAEKQG:MPDVEKLVELFPEAGGAAYELYEKLAEALKDAKEYTKSKNIKLPGVEELG	3.82293150830212	0.7065509465818374	77.24993133544922	0.5937119722366333	7.372530937194824	8.438089370727539	1.9450271129608154
heterodimer-50-nr2-run1_result_202	8	PMDPEEVERELAGLLADWKRPEEVTEEFVEEVLELEERARRLLREAEEQG:MDDVERAIRLFPAAGGAARRLYEQLAEALELAREFTKERPLELPGVEPLG	5.937158021037304	0.4371558150652207	58.0439338684082	0.44265666604042053	13.720674514770508	17.678991317749023	6.1697211265563965
heterodimer-50-nr2-run1_result_202	9	AMDPEELAERIRGLFADWEEPEEITLEWAAEVLARREELLALLERAEREG:MPWVARARELLPEAGGAAERAWAVLAEAEARAAEFLKAHDVELPGVEPPG	3.6155068441345146	0.7255654472768014	76.78492736816406	0.6678124666213989	7.518906116485596	8.529864311218262	1.2494266033172607
heterodimer-50-nr2-run1_result_203	0	MMKPGMREEFYAFLAATPGGAAADDVRDKLFEIAEKIIKELEESEIKYEE:DPEDYKFSKEFEEIVEKSLKESKLMATLPPEAVEAVKKFIYEKYREMLAK	1.8346800748978047	0.8716499719619623	76.02916717529297	0.6645417213439941	7.443112373352051	8.298175811767578	1.6083875894546509
heterodimer-50-nr2-run1_result_203	1	EEEPGEEEEFREFIKSFPGGKAEEDVIEKLFEIAKEIIEKLKESKIDFEK:NEEDFKYSEEFYKIINESLEKSKLMKELPEESVEAVKKFIIKKYKEYKKK	2.0569165336498	0.8268965159241317	77.16419982910156	0.6405606865882874	7.519611358642578	8.317550659179688	1.7319254875183105
heterodimer-50-nr2-run1_result_203	2	PMRPGEREEFYAALAAAPGGAAADDVRDALFEIARAIIEELEASDIDFEA:SPEDFRFSPAFEALVDERLAAAELMATLPPEAVAAVRAFILERYRRMRRE	2.4936098050659727	0.7317171180699436	82.02824401855469	0.7552106380462646	5.739230155944824	6.287848949432373	1.322265863418579
heterodimer-50-nr2-run1_result_203	3	MMKEGMYEEFKQFIEATPGGEAKDDVIDELFKIAKEIIEEIEKSKIDFKK:NPEDYKFSEEFYKLLNEKLKESKLMSKLPESAVKAVKDFIIKEFKKMLEE	1.7030737085689178	0.8815560560396248	79.23193359375	0.6850415468215942	6.841999053955078	7.642678260803223	1.582079291343689
heterodimer-50-nr2-run1_result_203	4	MMEEGEEEEFREFIESYPGGKAKDDVIDKLFELAKKIIKEFEESKIDYKK:SEEEFKFSEEFEKLVNEKLEESELMKTLPPEAVEAVKEFIYKKFKEILKK	2.587167407753028	0.789296479750971	75.6713638305664	0.6195889711380005	7.787481784820557	8.817464828491211	1.8058767318725586
heterodimer-50-nr2-run1_result_203	5	MLRPGEREEFYEFMRSFPGGKAKDDNIDKLFEIAERILREIEESEIDFEE:SPEDYRFSPELYELINRSLEESEFMSTIPEEAREAVRKFILKRIREMLAE	3.8078721772025275	0.5679232485387696	76.08407592773438	0.634578287601471	7.271762371063232	8.376401901245117	1.5860085487365723
heterodimer-50-nr2-run1_result_203	6	SMKEGMYEEFKKFMEDYPGGEYKDDVIDDLFKIAKKIIEEIEKSNIKYEE:NEEDFKYSKEFYELLENSLKKSKLTSTLSPEAVEALKEFIIKEFKKLKKE	1.9520167586784238	0.851911493230221	76.21534729003906	0.6675467491149902	7.651732444763184	8.485499382019043	1.6465954780578613
heterodimer-50-nr2-run1_result_203	7	HMREGMEEEFRAYMKAYPGGEAEDDVIDKLFEIAKKIIEELEESEEDFEE:DPEEFEYSEEFEKLVEESLKEAEEIAKLSPEAVEALRDFIYRELRRMLEE	2.4929193714122704	0.8228901207530126	73.8061294555664	0.6342043876647949	8.001930236816406	9.313868522644043	1.9371415376663208
heterodimer-50-nr2-run1_result_203	8	MMKPGEYEEFKEFIESFPGGEAKEDNIDKLFEIAKEIIEEIEESKIDYLK:SEEDKKFSDELEEIINKKLKESKFMSTQSEKAVEAVKEFIIKKIKEMLKK	2.6907121901413347	0.8005255690282783	77.06816864013672	0.6435369253158569	7.315060615539551	8.229336738586426	1.6823232173919678
heterodimer-50-nr2-run1_result_203	9	MMRPGEREEFYAFLRATPGGAAEDDVQDALFEVAREILRRLEESDIPFEE:DPRDFLYSPAFLELINRSLEEAELMATLPPEAVAAVRAYIIERARERLAE	3.10266296089622	0.7171884588256573	84.54502868652344	0.7634598016738892	5.307523727416992	5.903171062469482	1.1897436380386353
heterodimer-50-nr2-run1_result_204	0	RELFLETLLRAVSSGDPSLAEALPPDNVVVGARYVEPEWELEVRDLRVPP:EEEEELDLEEALREAEEMIRAVEERAKEEGWDEAFERLLELLRRYREELE	16.305518330377417	0.0854349085543494	62.04023361206055	0.34111201763153076	17.313140869140625	25.386947631835938	14.640056610107422
heterodimer-50-nr2-run1_result_204	1	ADLFLETLRRAVASGDPALSLALPPDAVAVGARYVEPRWELEVRLLLVPP:ALLADLAAAALLAAADAMLAAVREAAAEEGWDEAYARLEEVLERFRAALE	3.8684629244875084	0.6226099110449675	59.07734298706055	0.4573739767074585	13.374602317810059	18.94206428527832	8.447717666625977
heterodimer-50-nr2-run1_result_204	2	DDLVFETLRRAVSSGDPSLALALPPDDVIVGARYVEPRWELEEQDLREPP:EEEEEPEDEEALEEAERLRREAEEEAERRGWDEAFERLLEVLERRLEELL	15.716240611533248	0.10873781833985802	66.13774871826172	0.31458401679992676	18.537084579467773	26.691158294677734	18.14551544189453
heterodimer-50-nr2-run1_result_204	3	DDLFFENLYKAISSGNPELSYAYNDDNTIVGAYFEEPEWKLKIQDLSKPP:EESEELDKEEELEFAKKMLERAKKKAEEEGYDESFEKLIKVLEEYLEELL	2.71848332665602	0.7425847022499393	75.5028076171875	0.6423631906509399	7.9434075355529785	9.397897720336914	1.5135231018066406
heterodimer-50-nr2-run1_result_204	4	EELFFNQLWKAVSSGDPSLSYAFPPDNRIVGAYYEEPKWKLVIQDLREPP:EEEEEEEDEEELEEARRMLERARERAKKEGYDEAFEKLEEVLREYLEELE	3.325785723950861	0.7332172404853046	66.25383758544922	0.4225172996520996	12.446459770202637	17.489288330078125	6.486143589019775
heterodimer-50-nr2-run1_result_204	5	EDLFFEQLKKAIFSGDPSLSYAYPDDNIVVGARYVEPKWEIFVKDLNEPD:EEDEELNKEEELEFAEKALERAREEAEKEGYDEAFEKLEEVLEEYLEKLK	7.842321639193327	0.3570824887465666	64.961669921875	0.35509854555130005	15.375358581542969	22.43077850341797	12.073868751525879
heterodimer-50-nr2-run1_result_204	6	ADLFFETLRRAVASGRPELAAARPPDNVVVGARYVEPEWELEVRPLSVPP:AADAALDAEALLALAEQLLAEARAEAERRGRDEAFAALEAVLRAFRERLL	10.956816089580034	0.26767249438876023	64.09756469726562	0.33377283811569214	16.955678939819336	25.034395217895508	18.25263214111328
heterodimer-50-nr2-run1_result_204	7	EELVYETLKKAIESGDPSLSKAYTPDNVVYGAEYVEPEWVLKVQDLRVPP:EELEELDAEELLKEADEMLEKVKKEAEEKGYDEAFEKLEKVLEKKREEIL	11.188345568538976	0.13754518201715793	75.11576843261719	0.35662370920181274	17.061246871948242	26.713239669799805	19.289775848388672
heterodimer-50-nr2-run1_result_204	8	DDLIFNTLWKAISSGDPSLSYAYPPDNRIYGAEYVEPEWKFFEQDLNIPP:LENLEEENEEELERADEMIERAKKRAEEEGYDEAFEKLLKVLEDYKKKLE	3.2854765358090954	0.7796360100974339	79.19121551513672	0.6131813526153564	7.597751140594482	9.63821792602539	2.451693296432495
heterodimer-50-nr2-run1_result_204	9	DDLYFETLLRAVSSGDPSLAWAYPPDNVVVGARYVPPEWRLFVHDLREPP:EEEEEEEDEELLELYRRMLARARERAAREGRDAAFAALERVLEDALAEVE	2.7595181745874773	0.799364199593265	72.55254364013672	0.6014594435691833	8.846208572387695	11.532257080078125	2.2179598808288574
heterodimer-50-nr2-run1_result_205	0	MEEIEKKVEERLEEAEKKNIVVPEDFPKDSIGEEVFEELLARRRAEGEEE:EPEDPELVEETFEFLYAAAPEGEYKEKVKELYLKYELERELEESGEEPEP	1.6142077592053166	0.9048345897227621	76.82782745361328	0.6325161457061768	8.081868171691895	9.031610488891602	1.6360564231872559
heterodimer-50-nr2-run1_result_205	1	LEEVEREVREALEEAEKENIVVPPDFPQDEIGEEVFEELLERRRREGREL:EPLDPELVRETFEYLYMAAPEGEYRERVYEMYLEYELERRLEEEGIEPEP	12.113027992307599	0.1936401558195274	57.81995391845703	0.42291149497032166	15.162256240844727	20.996492385864258	10.179815292358398
heterodimer-50-nr2-run1_result_205	2	AAAVEAEVDAALAAAEERNIVVPADFPREEIGEEVLAALLAERAAAGAAL:APLDEALVRETFEFAYAAAPPGAARERVRAAYVAWRLARELARSGRVPAP	17.2806892058913	0.0884752633977625	72.66758728027344	0.4400791823863983	16.323911666870117	24.681257247924805	15.207721710205078
heterodimer-50-nr2-run1_result_205	3	MEEIKKEVDEALAEAEKENIVVPSDFPKEEIGKEYFEKYLEERRAEGAKK:EPLDEELVKKTFKELYAAAPEGEFKEKVKKMYIEYKEKLRLEKSGEKPKE	14.420833541345802	0.13357776643090444	73.74298858642578	0.35021865367889404	15.600525856018066	24.183244705200195	16.18463897705078
heterodimer-50-nr2-run1_result_205	4	MEEIEKEVEERLAKAEKQNIVVPEDFPKEEIGKEYLEELLKKMKEEGAKL:EPIDLELVEKTFEYAYAAAPEGEFKEKVKKEYIEFKLEEELKRTGIKPKP	9.388963119911779	0.663719499024651	64.4225845336914	0.5218007564544678	11.340935707092285	13.230125427246094	2.509878158569336
heterodimer-50-nr2-run1_result_205	5	EEEVREEVEEAFKRAEKENIEVPEDFPKEEIGEEVLERLLAERALEGALE:MELDEALVDKTFEYAYAAAPEGEYKEKVRELYLEYRLERKRKEEGIEEPE	15.956103751826532	0.13777756594139112	64.67879486083984	0.3939361572265625	16.287240982055664	24.088876724243164	16.432968139648438
heterodimer-50-nr2-run1_result_205	6	MEEIEKEAEERLAEAEKKNIVVPEDFPKDEIGEEVLKELLERRRKEGREK:EPEDLELVKETFEYAYAAAPEGEYKEKVKKMYIEYLEEQELKESGIELPP	13.414380289225656	0.13569608298191257	54.44004440307617	0.3565766215324402	16.171497344970703	22.267805099487305	11.64610767364502
heterodimer-50-nr2-run1_result_205	7	EAAVRAEVEAALAEAERRNIVVPADFPREEIGPEVIEAYLARRRAAGARL:EPLDPALVRETFEFLYQAAPPGEARERVRAAYEAYLLAERLRRTGLRPAP	15.644191559094148	0.09189109065155718	72.23330688476562	0.4181836247444153	15.521159172058105	24.050939559936523	16.174325942993164
heterodimer-50-nr2-run1_result_205	8	MEEIRERVERRLAEAEKRNIVVPADFPQEEIGEEVLEALLAERRAAGAAL:APLDLELVLETFEYAYMAAPEGEYREKVKRAMEEFLLQEELERSGIEVPP	3.0717477774157005	0.7758976979714188	71.48351287841797	0.6109222173690796	9.737102508544922	11.1831693649292	1.6018776893615723
heterodimer-50-nr2-run1_result_205	9	IEEIKAEVEAALAEAEKQNIVVPPDFPKEEIGEEVIEEILAERRAEGALR:EPEDEELVEETFQFLYAAAPPGEYQEKVKELYFKWRLERRLRREGIVPLP	12.27209770845925	0.15226903637953007	57.86921691894531	0.40423792600631714	16.54465675354004	22.766704559326172	14.385425567626953
heterodimer-50-nr2-run1_result_206	0	MPKMEILPPEKKPDAAILKIKYSEGYSKEEIEKLTKEFIENVLLPTIKAG:VPIPNAELHKYDIPEPKIEYYYFPEENTIWIIGYKPGDDRWLEIFKKVAA	2.6001261225252374	0.7796756127551204	76.84754180908203	0.6633684635162354	7.277126312255859	7.921184539794922	1.1744483709335327
heterodimer-50-nr2-run1_result_206	1	KPKLEIKEPEKKEDESILTIKFSEGYSEEEIKKLLKEFIENVLLPEIKKG:KPIPNAKIIEINIKEPKITYLYDKENNTVTIIGKKKGDDRWYEIFKKVAK	1.299335435176935	0.9077624483893202	74.55624389648438	0.6137204170227051	8.363649368286133	9.240211486816406	1.2303929328918457
heterodimer-50-nr2-run1_result_206	2	MPELKILPPEKKEDKSILTIKFSEGYSEEEIKKLMEEFIKNELLPAIEEG:MEIPNAELHEYDIEEPKIKYYYFKETNTVKIIGEKPGDDRWYEIFKKVAA	1.4889435581085235	0.9155997224351096	78.49726867675781	0.665168821811676	7.407551288604736	8.14091682434082	1.061414361000061
heterodimer-50-nr2-run1_result_206	3	KPEIEILEPIKLPDASLLIMKFSEGYSKEEIEKLTKEFIENVLLPTIKKG:VPIPNAEIKEYNIEKPKIIYYYFPETNTVVFVGYEPGNDRWYEIFKKVAA	1.8448585921136433	0.8932539812380789	81.89154052734375	0.7336710691452026	6.362648963928223	7.06515645980835	0.9701533317565918
heterodimer-50-nr2-run1_result_206	4	KPEIEILPPEKLPDEAVLKLKFSEGYSKEEIEKLLKEFIENVLLPTIKEG:MELPNLKIINYDIEDPKIIYYIDEKNNEVTIVGYKPGDDRWLEIFKKVAA	2.9888370825056594	0.6865895290594953	74.60592651367188	0.6263853311538696	8.068726539611816	8.819206237792969	1.1638054847717285
heterodimer-50-nr2-run1_result_206	5	KPKIKIEEPEKKPDETILKLKFSEGYSKEEIEKLLKEFIENVLLPEIEKG:MEIKNAELKEYDIPEPKIKYYYDEEKNEVTIVGKEKGNDRWYEIFKKVAK	1.3452516045185656	0.9089683931358918	76.20474243164062	0.6242201328277588	8.431024551391602	9.321784019470215	1.195921540260315
heterodimer-50-nr2-run1_result_206	6	APEIRIEPPVERPDAALLTLHFSPGTPREEIEALLRRFIEEVLLPAIEAG:APLPPAELRPLPIPEPALLYLYDEAERRVTLVGYAPGDPRWLEIFRRVAA	1.7357165045978749	0.8989196250988668	79.03463745117188	0.6889902353286743	8.224601745605469	9.270417213439941	0.9876737594604492
heterodimer-50-nr2-run1_result_206	7	MPKIKIHEPIKKEDKTELIIEFSEGYSKEEIEKLLKEFIENVLLPTIKKG:MKLPNLKLIEINIPEPKIKIYIDEEKNKVIIIGEKKGDDRWYKIFKKVAA	1.6627167893203314	0.8975304311836586	78.09186553955078	0.6425226926803589	7.504119396209717	8.288357734680176	1.2992675304412842
heterodimer-50-nr2-run1_result_206	8	MPELEILPPKKEKDKAVLTIKFSEGYSEEEIRELLEKFIKEVLLPTIEEG:EEIPDAEIIELDIEDPKIVYLIDKEKNTVTIIGYKPGDDRWLEIFKKVAA	1.4842684741826853	0.9113565619147945	77.23291015625	0.6383423805236816	7.654179573059082	8.442558288574219	1.211454153060913
heterodimer-50-nr2-run1_result_206	9	MPRIRILPPVELPDASVLPLLFSPGTPREEIEALLEEFIENVLLPTIEAG:PELPPLELHERDIPEPRIRYYYDPERRLVLLVGYAPGDPRWLAIFQRVAA	14.699595161826727	0.21479618110837112	60.61086654663086	0.5259360074996948	10.705571174621582	12.907358169555664	2.5061073303222656
heterodimer-50-nr2-run1_result_207	0	MEMEELAKKIKELAEKIEKEYDDPELREKARELEEKAEEILKKAKEIYES:MRIPTPEEIEEAEEEMKEMEEELKELEEELKRLEEIRKDPEKLAEYEKKK	0.9575556820228597	0.9398444143267214	80.40670013427734	0.5761153697967529	8.157780647277832	9.730401992797852	3.093263626098633
heterodimer-50-nr2-run1_result_207	1	EKIEEKVKKIKEKAKEIKEKIDDEELKEKAEELEKKAEEILKEAKKLYES:MKKPTEEELEEAEKKLKELEEELKKLEEELKELEEIEADPEKKKEYEEKK	3.4344817985015386	0.5487625886827542	88.42337799072266	0.6964915990829468	5.518609046936035	6.196615695953369	1.4600059986114502
heterodimer-50-nr2-run1_result_207	2	MEIEEKVEEIKELAEKIKEEIDDEELIEKAEELEEKAEEILEKAKEIYES:MRIPTEEEIEEAEKELEELEKEMEELEKELKELEEIREDEEKLKELEEEK	4.8810960047964285	0.6481520928840143	82.11585998535156	0.558158278465271	8.530229568481445	11.283035278320312	4.298198699951172
heterodimer-50-nr2-run1_result_207	3	EEIREKVEEIKELAEEIKENIDDEELIKEAEELEEKAEEILEKAEAVFES:MRVPTPEEIEEVEEELEELEEELEELKKKLEELEKIEADPELKKKYEKEK	1.4749119117248768	0.8815595816090857	80.70125579833984	0.6090645790100098	8.303449630737305	9.757000923156738	2.2417781352996826
heterodimer-50-nr2-run1_result_207	4	MEVRERVEEIRELAERIEEEIDDPELRERARELREEAERVLAEAERLFEA:MRVPTPEELAEAERRLEELERRREELERELRELEEIREDPERLAEWERER	1.0311956619141427	0.9308953975701949	83.27644348144531	0.6133642196655273	7.90433406829834	10.257411003112793	3.1696739196777344
heterodimer-50-nr2-run1_result_207	5	SEMEERVRRVRELAEEIRREYDDPELRRRAEELERRAEEILEEAEAIYEA:MREPTEEEIEEAEERMEELEREVAELEEELRRLEEIRADPERLAAWEREK	3.6379739975064944	0.5185759369562581	89.38763427734375	0.7427515387535095	5.2252302169799805	5.8616251945495605	1.3193409442901611
heterodimer-50-nr2-run1_result_207	6	EEYEELYEEIKELAEKIEEEEDDEELREKARELEEKAEEYLEKAKKLLES:MKIPSKEELEEAEKELEEFKKELEELEEEIEELEEIREDEELLKEEEELK	4.982215073004911	0.6385030038605531	81.25800323486328	0.5423417091369629	8.937390327453613	12.120058059692383	4.0829010009765625
heterodimer-50-nr2-run1_result_207	7	MEMEELVEKIKEKAEKIKKEIDDPELIKEAEELEKKAEEILKEAKEIYES:MRIPTEEELKEAEEKIEELKEELKKLEEKLKELEEILKDPEKLEEYLKEK	3.7066439076548097	0.5031843803946624	85.81925964355469	0.6504828929901123	6.5332465171813965	7.377716541290283	1.7178771495819092
heterodimer-50-nr2-run1_result_207	8	MEIEEKVEKIKEKAKEIKEEIEDEELKKKAEELEKKAEEILEKAEEIFES:MRIPTEEEIEEAEEELEELEKEMEELEKELEELKEIEEDPELKKEKEEEE	2.2063165821609942	0.7995649719180404	82.4251937866211	0.6330327987670898	7.82291841506958	8.955224990844727	1.9910935163497925
heterodimer-50-nr2-run1_result_207	9	AAAAAAAAAIRARAARIRAELDDPELIARAEALAAAAEADLAAAAAILEA:AAAPSAAELAAAAAAAAEAARRAAELDAELAALRAVLADPAALAAALAAA	2.456020336029049	0.7868110627708939	74.48892211914062	0.5135774612426758	9.95851993560791	14.243064880371094	5.232917785644531
heterodimer-50-nr2-run1_result_208	0	APEGEDVLIITIEKLNPENPEEKKWEHVATFKYVAKGDGKDFKYAGEVKP:KLTLEELFEEIFKKYKPYFDDIAGKTIVIEINDEVKTKIVIKYEKDEKEE	1.693872057309912	0.8473067108005004	77.17105102539062	0.6481904983520508	8.045616149902344	8.969350814819336	1.1158183813095093
heterodimer-50-nr2-run1_result_208	1	PPPGKDALTITIYKENPENPEKKEWELVKTFLYVAEGDGSNFTFAGEVPP:PLSLEELAKKIFEELKPKFDDIAGKTIVIELDTEEKLKIVVKYEKDEPEE	1.340096271332611	0.90552480777681	82.86329650878906	0.7050676345825195	6.535249710083008	7.104478359222412	0.9991973042488098
heterodimer-50-nr2-run1_result_208	2	VPPGYDALIITIYELDPEKPEEKKWEHVATYLYVMEGDGSNPKFMGEVPP:ELTLEELAKKIFEEIKPKLDDIAGKTIEIELETEKPLKIVIKYIKDEKKE	1.7059789488828039	0.8729159906949956	83.20828247070312	0.7059873342514038	6.598263740539551	7.173515796661377	1.0457148551940918
heterodimer-50-nr2-run1_result_208	3	KKPGEDVLIIEIYRLNPENPEKEEWEHVATYRYVAKGDGSDFKFEGEVPP:PLSLEELFEELFKKFKPKFKDIAGKTIEIELDTEEKIKIVIKYEKDEKKE	1.807114095140135	0.8447234041090121	76.64185333251953	0.6478651165962219	8.397518157958984	9.326794624328613	1.1061030626296997
heterodimer-50-nr2-run1_result_208	4	APPGQDKLIISIYELDPEKPEEKKWKHVATFEYLAEGDGSNFKFAGEVPP:ELSLEELFEKIFEELKPKFKDIAGKEIVIEIDTEKKTKIVVKYIKDEPEE	1.6556636294711022	0.8549281338816718	76.27848052978516	0.6311641931533813	8.130196571350098	9.079329490661621	1.0415489673614502
heterodimer-50-nr2-run1_result_208	5	VKPGKHALKITIYRENPEKPEEKEWELVATFLYEAEGDGSNFKFVGEVPP:MLSLEELAKALFEKLKPKFKDIAGKTIEIELDTEEKIKIVVEYIKDEKKA	1.6128959141034378	0.8887855125749272	78.83248138427734	0.6713982820510864	7.579326152801514	8.246583938598633	1.0129923820495605
heterodimer-50-nr2-run1_result_208	6	KPPGYDALLITIYRLNPKSPEKKEWELVKSFLYLAEGDGSNPKFAGEVPP:ELSLEELAKKLFEQIKPLFDDIAGKTIEIHLDTEVPTKIVIKYEKDEKEE	1.3246785870979116	0.9073546894631144	79.34395599365234	0.6745209097862244	7.366812229156494	8.246108055114746	0.9978278875350952
heterodimer-50-nr2-run1_result_208	7	IPPGKDALIITIYELNPENPEKKEWKLVARYLYVAEGDGKNYKFAGEVEP:ELTLEELFEKIFEELKPKFDDIAGKKIEILIESEKPTKIVVEYIKDEDEE	1.794614377668162	0.8345476068494083	78.54197692871094	0.6616252660751343	7.624652862548828	8.536890983581543	0.9660940170288086
heterodimer-50-nr2-run1_result_208	8	PPKGTDSVLIEIYVLNPENPEEKEWELVSSYLYILEGDGKNPKFAGEVPP:MLSLEELFKAIFEEFKPYFDDIAGKEIIIEIDSEVPTKIVIKYEKDEPKE	1.855701005463916	0.8289711015966796	77.8775634765625	0.6666932702064514	7.767447471618652	8.61546516418457	0.992619514465332
heterodimer-50-nr2-run1_result_208	9	VPPGYDAVIIELYRLNPENPEKKEWEHVATALYVAKGDGTDYKFAGFVEP:ELSLEELFEKLFEEFKPYFKDIAGKTIVIEVETEEKLKIKITYIKDKPEE	2.296344821572401	0.8058907690504737	79.75958251953125	0.7105554342269897	7.123485565185547	7.741649627685547	0.9733759164810181
heterodimer-50-nr2-run1_result_209	0	AAEVQARLARGAALLAELEAWARATGDAEADPRVEAELAAFLAPDRAARE:PAPPPPVLSPEELAAWLRARLAEARARLADPADVLRALRDAVAAALAAAQ	4.941990315777233	0.6336789112669459	62.730106353759766	0.41750603914260864	12.838443756103516	18.075593948364258	9.177762031555176
heterodimer-50-nr2-run1_result_209	1	REEQIRRLREGAELLEELLEKAKKTGNLEEDPDFEETLERFLSEDREEEE:EPPPRPLLTEEELRELFKKIYEEAKAKYSDPADVLAYVKEEVEKLLEELE	3.343824486861117	0.7791407451293949	73.65113830566406	0.5979953408241272	8.702282905578613	10.17634391784668	2.4941463470458984
heterodimer-50-nr2-run1_result_209	2	MEKQLEFLERGAKLLEELYKKAKESGNLSEDPEFEKRLEEFLSDDLEERE:PEPPPKLRTKEELQEWFRKTYEEAKKKYKKEEEVLEYVYKKIKEELEKLK	4.038332774416133	0.7876662938518156	73.63127136230469	0.5841881632804871	8.330824851989746	9.811877250671387	2.73175311088562
heterodimer-50-nr2-run1_result_209	3	REEQIRWLREGSELLAELRREAEESGELEERPDFEARLAEFLSPDREERE:PEPPPPLLTREELRAEFEKIWEEAKAKYKDPAEVLAYVEERVRERLRELE	1.373980571301427	0.9073294374960509	79.25975036621094	0.6417256593704224	7.040802955627441	8.26249885559082	2.0859498977661133
heterodimer-50-nr2-run1_result_209	4	RERQLRFLRRGSELLAELRAEAEASGRAEEDPRFEARLEEFLSPDLEARE:PPPPPPLLTPEELRALLRRRLEEARARLEDPAEVLEALLREVTELRERLE	1.47818673179405	0.8789795809940618	80.38829803466797	0.6567305326461792	6.605706214904785	7.638089656829834	2.143758773803711
heterodimer-50-nr2-run1_result_209	5	REELRRRLRRGAELLRRLYERAKESGRLEEDPEFDEELERFLSPDLEEEE:PEPPPPLLTLEEFQERLRERLEEARAKYEDPAEVLRALLEWVEKELERVE	2.25177192293807	0.8287373198835469	73.69112396240234	0.595137357711792	8.392590522766113	9.859380722045898	2.507458209991455
heterodimer-50-nr2-run1_result_209	6	REERIEFLEEGNEKLRELREKAEKTGKAEEDPSFEAEIEEFLSEDREERE:PEPEPPILSREELREKLREIYEEAKKKYKDPAEVLAYVEEKVSEMLEEEK	2.2358953032628492	0.81926229563417	76.48926544189453	0.6241172552108765	7.921941757202148	9.01856803894043	1.8619003295898438
heterodimer-50-nr2-run1_result_209	7	MEEVIKRLEEGAELLKELYEKAKESGDLESDPEFESLIEEFLSEKREEKE:MEKPKPILSKEELIEKLKEIYEEAKKKYEDPAEVLEYVYEKVKELLEEYK	2.701069355070841	0.7822777004577486	67.16029357910156	0.5141996741294861	10.497937202453613	13.297774314880371	4.415307521820068
heterodimer-50-nr2-run1_result_209	8	REEQLRRLERGAELLKELYEWAEKTGKAEEDPRFEETLEEFLSEDLEEEE:EPEPPPILTKEELIERFREIYEEAKKKYEDPAEVLKYVYEKVKEELEKLK	2.9503374717679836	0.8251261289236309	68.69264221191406	0.5512503385543823	9.424042701721191	11.150860786437988	2.7776269912719727
heterodimer-50-nr2-run1_result_209	9	REKQIKYLEKGAKKLKELKEWAEKTGKAEEDPKFEETIEEFLSEDLEERE:PKPEPKILTDEELRELLREKYEEAKEKYEDPAEVLEYLEEFVEKKLKELK	2.4501437396154055	0.8082277908141446	80.65763854980469	0.6458218097686768	6.891417026519775	7.833555698394775	1.8322385549545288
heterodimer-50-nr2-run1_result_21	0	GGMLKLKLTAEVDGYKLELEAEIKKEDLEKGEFWAKVKLKPSEEWKKAHP:TEKLKDAIIEIDDPENRGGKVGKYKVVEAEEEGDEILLKLKPLDGKWIPK	3.064062609744574	0.7917650847453812	80.51528930664062	0.6538152694702148	6.9733357429504395	7.747903347015381	1.0777969360351562
heterodimer-50-nr2-run1_result_21	1	GGMLKLDLEAELDGYKFKLKAEIKEEDLKKGEFWAETELKPSEEYLKANP:TEKLKNAEIKIDDPKHLGGKVGIYKVVEAKEEGDKLKLKLVLKDGKWIEK	6.920416400607183	0.26713140140912967	75.155029296875	0.34689050912857056	16.507291793823242	25.5887393951416	18.10040855407715
heterodimer-50-nr2-run1_result_21	2	GGLLKLDLTAEIDGYELKLKAEIKEEDLKKGRFWAKTKLELSEEYKKANP:TEKLKDAIVTIDDPEHLGGKVGKFKVVEAKEEGDEVLLLLEPKDGKWIEK	2.3519233637203523	0.859955433365684	79.7742919921875	0.6543003916740417	6.95188570022583	7.679771423339844	1.0386899709701538
heterodimer-50-nr2-run1_result_21	3	GGMIKLKLTAEVDGYELPLEAEIPYEELLKGEFWARTKLKPSEAWKKAHP:TEKLKDATIKIDDPEHLGGKVGTYKVVEVKEEGDYYLFKLKPKDGKWEEA	1.8363681018935554	0.8410205191108233	72.56887817382812	0.6029138565063477	8.512191772460938	9.310027122497559	1.0609954595565796
heterodimer-50-nr2-run1_result_21	4	GGMIKKKLTAELDGYEFELEAEIKEEDLKKGEFEAKVKLKPSEEWKKAHP:PEELKNMTIELDDPEHFGGKVGELEVVDVKKEGDEYIFTLKPKDGKWKEK	2.3631591579778686	0.814134875878651	77.92449951171875	0.6418807506561279	7.372218608856201	8.199411392211914	1.1705145835876465
heterodimer-50-nr2-run1_result_21	5	GGMLRLQLTAELDGFELPLEAEIPLEDLEKGRFTATVKLRPSEAWRAAHP:TEALRDAVIELDDPEHLGGKVGLFRVVEAERRGDEVLLTLEPLDGRWIER	2.065601334648992	0.8023310482694792	70.71769714355469	0.6007697582244873	8.518768310546875	10.057662963867188	1.2638094425201416
heterodimer-50-nr2-run1_result_21	6	GGMLKLKLTATIDGYELELDAEIPLEELEKGEFWAEVELKPSEAWKKAHP:TEALKDAIIPLVDPEHFGGKVGLYKVVEAEQEGDKVKLKLELKDGKWIEA	17.75465198427278	0.10792229341483363	67.79918670654297	0.3285316824913025	17.619043350219727	26.31722068786621	18.121339797973633
heterodimer-50-nr2-run1_result_21	7	GGLLEVELTATVDGYELKLQARIPLEELLRGRFWAEVKLEPSEAWRKAHP:TEELRDAVIELDLPEHLGGRVGLLRVVEVREEGDRLLFLLEPLDGRWLEA	2.7334757235684712	0.8038467818715229	74.02051544189453	0.6320918202400208	7.835198402404785	8.933377265930176	0.9802980422973633
heterodimer-50-nr2-run1_result_21	8	GGMLELDLTAEVDGYKFPLKAKIPEEELKKGRFTAEAELKPSEEWKKANP:TEKLKDATIEIDDEEHLGGKVGIFKVVDAERKGDKVLFTLVPKDGKWIEK	1.5612736164913235	0.869522488539785	78.71533966064453	0.620526909828186	7.230409145355225	8.079257011413574	1.2103606462478638
heterodimer-50-nr2-run1_result_21	9	GGLLDLQLTATVDGYELQLSAQIRREDLEKGEFWARTKLEPSPAWKAAHP:TEELIDAEITIDDPEHLGGKVGIYKVVEAREDGDYVLFKLVPKDGKWIEK	1.956873098969914	0.8019045233655214	73.30863952636719	0.6229966282844543	8.541091918945312	9.621580123901367	1.074780821800232
heterodimer-50-nr2-run1_result_210	0	MEEALELLEEVLAKLEELERIREEDPSEEAIERALEELREVLERAVRGFR:EELLEELAAAVEEYLRALEEEIENKEEVSPELEAARRRLLETYERLREEL	2.794861108811927	0.6811044088620755	78.85991668701172	0.603584885597229	7.576468467712402	10.652563095092773	3.954292058944702
heterodimer-50-nr2-run1_result_210	1	AEALAAAAAAVLAILEELERTRREDPSPEAIEAALARLEEVLTAAVAGAA:AAAAAELAAALAELLAALRELRERREEVTPEYRAARERLLATAARAAAAA	3.1391412147880073	0.6715261243050226	80.68283081054688	0.6953407526016235	5.629786014556885	7.343546390533447	1.9875012636184692
heterodimer-50-nr2-run1_result_210	2	AAEAAAAVAAVRAVLEERDRIEREDPSPEALAAAEARLEEVLTAAVAGLE:SARLERLAAAVRRLLEAHRKERANPEERSPEFEAARAEFERVLAEEAAAA	3.7113065844682835	0.5658091829895144	78.36782836914062	0.5788953304290771	7.534707546234131	10.976213455200195	4.677310943603516
heterodimer-50-nr2-run1_result_210	3	EEEAEELLEKVLEALEELEKIKKEDPSEEAIKEAEKKLLEILTEAVEGFR:EEELEELREAVEEYLKALKERIEKKNEVLPSYEEAKKKLLETYEKLREER	1.050756980857572	0.9313985268702594	80.90406036376953	0.6300086975097656	6.7375874519348145	8.498102188110352	2.466648578643799
heterodimer-50-nr2-run1_result_210	4	EEELEELLEEVIEKLEEYEKTLKEDPSEEKIKEKEKELLEVLKKAVEGFK:EELYKKLAEAIEKFYKALEEYIENEEEITEEYEEAKKELLETYKKLKEEE	1.0738434531686345	0.9320006143891396	88.22081756591797	0.7348689436912537	4.641532897949219	5.510017395019531	1.5555928945541382
heterodimer-50-nr2-run1_result_210	5	EEKYEELLEKVLEKLEEYEKAKKEDPSEEVLKKKEEELLKVLEEAVEGFE:DERLKRMAEAVKKLLEALKEEKENKEEISEKLEEARKEFLETWREIKEAE	1.243337773087088	0.9142799826114384	84.1722183227539	0.6652655005455017	5.835216999053955	7.168172359466553	2.0362136363983154
heterodimer-50-nr2-run1_result_210	6	EEEIFEKVEKVKEKLEKYEKVLAEDPSKENIEKELEELEKVLKEAVEGFK:KELIEELAEAVEELYKAFKEYKEKKEEITEEFIKAKEKFEKTYKEKKEKL	15.48675731902313	0.12599551910381337	81.13717651367188	0.6128707528114319	6.7288498878479	8.943735122680664	3.2105813026428223
heterodimer-50-nr2-run1_result_210	7	SEELERAVEEVLRVLEEYEEAKKEDPSEEVLEEKEEELLEVLTRAVEGAE:EERAEEIAAALEELLEALEEQRENEEEESEELKEARERFLETYERIREEE	0.9144259212789443	0.947009062579213	88.06947326660156	0.7369551062583923	4.734281063079834	5.761562824249268	1.7217304706573486
heterodimer-50-nr2-run1_result_210	8	AAALAEAVARVREVLERLDRILAEDPSEEAIAAALAELEAVLTEAVEGAR:AAAAAELAEAVERLLAATRELIANPDEITPEYREARAAFEAALRERAEAA	3.269258900776393	0.6212589344645346	77.8229751586914	0.6034014821052551	7.1280436515808105	10.61816692352295	4.018409729003906
heterodimer-50-nr2-run1_result_210	9	AAALEAQVRRVEEVLEELERIREEDPSEEALREAEERLLRVLEEAVAGAS:DALAQEIAAAVEELLAAHKEEIAEEEEISEKYREARRRFRETVERLREAQ	1.1985774924309274	0.9171539615570847	86.17842864990234	0.7337245345115662	4.919281482696533	6.149686336517334	1.49387526512146
heterodimer-50-nr2-run1_result_211	0	MEEFIEQLKAWAADPEKIKPEARKTIKWPSEEYKERFLKIAESLDGEPPF:MTGKEKAEEALKKAKEMREAGEAEKNPQEYAKLLLEAYEAIMKYEYGEDK	3.7658563333819752	0.5972003072995219	69.30978393554688	0.6020979881286621	9.527868270874023	11.837103843688965	2.8770527839660645
heterodimer-50-nr2-run1_result_211	1	MEEFLARLRAWADDPEARRPEARKTIDWPSPELAAAFLAVAESLDGEPVF:MSGLERAEAALAEARAAREAGEDRRDPARVARLYLEAFEALMRELLGADA	3.2276983754562316	0.8057155101325361	76.82135772705078	0.6634151339530945	7.175358295440674	8.923548698425293	2.0537118911743164
heterodimer-50-nr2-run1_result_211	2	MKEFIEELKKFAADPEKIKPEALKDIEWKSEEYKEKFLNIAKSFKGEPTF:MTGLEKAEEYLKKYKELKEAGEDKKDPQKVAELVLKAYEAILNYEYGTNK	5.3238962022405465	0.48924056976593905	60.244842529296875	0.4534127116203308	12.481502532958984	17.206287384033203	6.898177146911621
heterodimer-50-nr2-run1_result_211	3	MKEFLEQLKAFAADPEKIKPSALETIEWPSEEYKKLFLEIAESQEGKPVF:MTGLEKAEAALAEAKKLREAGEDKKNPQKVAQLYLKAFEAILKSEFGADK	1.7496025710321557	0.8472478019211057	73.11111450195312	0.6102756261825562	8.257208824157715	10.057080268859863	3.036693572998047
heterodimer-50-nr2-run1_result_211	4	MQEFLEKLREFAADPEKIKPEARKDIEWPSEEYRDLYLKIAESQEGEPPF:MTGLEKAQEYLDKAKKMKEAGEAEKNPQKYAQYILEAFEAIMLSELGADK	1.600901361394468	0.8812367129439846	80.05067443847656	0.7152287364006042	6.134658336639404	7.202022075653076	1.8437392711639404
heterodimer-50-nr2-run1_result_211	5	MKEFLEKLKEFAKDPEKTKPEALKDFEWESEEYKKKFLEIAESLNGKPKF:KTGKEKAEEYLKKAKEAIEKGEDEKDPIKVAEYFLKAYEAIMKYELGEDE	13.851960704446732	0.3079518839190117	64.43607330322266	0.49671149253845215	11.720133781433105	15.966550827026367	5.6362152099609375
heterodimer-50-nr2-run1_result_211	6	FEEFIEKLKAYAADPEKIKPEAREKIEWPSEEYYNMFLKVAESLKGEPTF:MTGLEKAQEYLEKAKKMIEAGEDKKDPQKVAQAYLEAFEALMKSLLGADK	12.65572588927033	0.13646848940717743	71.03302764892578	0.4727743864059448	11.553726196289062	17.104732513427734	6.1253662109375
heterodimer-50-nr2-run1_result_211	7	MEEFLKKLKEYAADPEKTKPESLSSIEWPSEEYKNLFLEIAKKFEGEPTF:KTGLEKAEEALKKAKELIEAGEDKKDPIKVAQLYLEAFKAILEYEFGTTK	5.246260220267846	0.46700496728395746	64.37124633789062	0.4595995247364044	13.557111740112305	19.605104446411133	9.88662338256836
heterodimer-50-nr2-run1_result_211	8	MEEFLAALRAWAADPEAIKPEARADFEWPSPELLDRFLAVAESLDGEPVF:MTGRERAEEALARYRALREAGEAEKDPQRVAELALEAFEALLLYEEGADE	3.6538902336133727	0.6301919097292955	57.53254699707031	0.4356060028076172	13.457863807678223	18.32161521911621	6.743643283843994
heterodimer-50-nr2-run1_result_211	9	MEEFIEKLKEFANDPELTKPEALESFEWPSEEYFNKFLEIAKKFDGEPTF:MTGLEKAEEYLEKYKKMKEAGEDKKNPIEVANYILKAFEAILKYEYGEDK	4.253595148079727	0.7385407489917419	60.51709747314453	0.4599192440509796	12.409911155700684	17.72876739501953	8.072383880615234
heterodimer-50-nr2-run1_result_212	0	RAEEFVEEFFEEIPEEELRELAEIRVKLGGEEEKEEYEKNPEEFLKKLRE:MTEFEKEIKGKFEEYLGKLKKELAEGKGVLSMEELREKLEEMIREEEEKR	1.6782179485772224	0.8469980613898591	80.1219253540039	0.5486116409301758	7.687854290008545	10.495711326599121	3.2282798290252686
heterodimer-50-nr2-run1_result_212	1	EADEWVRRYWERLPEERLRRLVEIAVRLGGPEARRAYEEDPEAFLAAFRA:MTPEEREFEGRLEALLGELEERLARGEGVLPAAELRALARELYEELRRRR	3.982058574375771	0.5360740069003314	73.02128601074219	0.5434978008270264	8.335529327392578	10.850621223449707	4.183187484741211
heterodimer-50-nr2-run1_result_212	2	MAEELVEKFFEEIPEEKLREIAEVRVEQGGEEEKKLYEEKPEEFLEEFRK:MTEFEKEIRGKFEEWLGKWLEEAKKGEGVKSMEELRKEFEKLIKEMEEKE	1.4338805523492342	0.8789218972703179	87.74488830566406	0.6683017611503601	4.867709636688232	5.791782379150391	1.5043013095855713
heterodimer-50-nr2-run1_result_212	3	EAEEFVAEFWARLPREELEELVEIAVELGGPELRRRYAEAPEETLAAFLA:MTPEEREIEGEFERLLGELRERLARGLGVLSAEELRARLRELVERRREER	9.065399299753155	0.20931504194986184	67.48822021484375	0.4319484829902649	13.888853073120117	21.169387817382812	11.767684936523438
heterodimer-50-nr2-run1_result_212	4	RAEELVEEYWKRLPEETIRRLVEVAVEQGGPELRERWEREPEATIAAFLE:MTPFEREIEGEFERLLGELLARLAAGEGILSAEELRRRLEELIREREERE	2.103977927459228	0.7849183233459042	72.15592956542969	0.4946965277194977	9.08874225616455	12.552830696105957	3.9623770713806152
heterodimer-50-nr2-run1_result_212	5	EAEEFVRRLWEELPEEEIEELVRILVELGGPEDRERYEREPEAFKRAFLE:MTPEEERFRGLFREELGQLRRLLREGLGAPSAAELRERARRLYEELRRRS	2.975255414284489	0.6424190785647823	66.6444091796875	0.4671860933303833	10.022948265075684	13.700294494628906	5.358092308044434
heterodimer-50-nr2-run1_result_212	6	EAEELVDRFWERLPRELLEELVEIAVELGGPELRERYEREPEAFLREFLE:MTPFERRLEGEFLAELGALRERLARGEGLLSAEELRERLREMIERAREEE	3.8382945517258356	0.5621115195438477	73.46051788330078	0.5511034727096558	7.951037406921387	10.467941284179688	3.5795915126800537
heterodimer-50-nr2-run1_result_212	7	MAEEFVKKFFEEIPEETIRELVEIEVKLGGEEDKELYETEPEEYIKRFLE:MTEFEKKIKGEFEKWLGEYKERLAKGEGVESAEELRERLIELIEKAEEEE	2.6124358203645563	0.7062006589903952	71.49039459228516	0.5225735902786255	9.148809432983398	12.101122856140137	3.6404056549072266
heterodimer-50-nr2-run1_result_212	8	EAEEFAARFFAELPEEEIRRRVEIAVELGGPELRRRYAEEPEAFIAEYLA:MTPFEREVEGEFRRYLGELEARLARGEGVPPFAELRAALLELIARRRAEE	2.7874079895746444	0.6617539930951863	74.97119903564453	0.43618717789649963	12.366313934326172	19.420673370361328	8.26687240600586
heterodimer-50-nr2-run1_result_212	9	EAEEFVERFFAELPEERLRELAEIRVRLGGPEERRLYREQPEAYLARLLE:MTEFERRVRGEFEEWLGRRREELARGLGVPSMEELREELRELIERRREEE	1.2200790127110936	0.9040019730672916	77.0528793334961	0.5731843709945679	7.69254207611084	10.014588356018066	1.9365301132202148
heterodimer-50-nr2-run1_result_213	0	EEELRRRLEEIRGESLERLLSKFPESELKPEMLKELEELEREAEELLEEL:MEEGEEREKEIEEIFEEEKEKYEEELEALRQEVIEALLPVAEELGVEFEL	6.576769561162364	0.2580772986131389	78.80574798583984	0.347623348236084	16.846420288085938	26.867889404296875	17.059123992919922
heterodimer-50-nr2-run1_result_213	1	AEALAAEIERATGEARARLLAAYPLEELPPEMRAELAALEAEAAALRAAL:MAEGEARAAEIAAHFAAERAAWRARMAALLEAALAALAPLAAAAGVELVL	6.49049451357376	0.26899611446594723	81.80382537841797	0.6308841705322266	6.715392589569092	8.74810791015625	2.8148622512817383
heterodimer-50-nr2-run1_result_213	2	MDALRARLEAARGAARDELLARYPLEELPPEMRAELEALDARWREVAAAL:SMAGERRREEIEAAFAEARARAEAELAALVEEALAAALPLAEAAGVEAEL	1.3497802134364283	0.9000354744888722	89.44242095947266	0.7465929388999939	4.699370384216309	5.378768444061279	1.3052194118499756
heterodimer-50-nr2-run1_result_213	3	AEALAAELAAATGAARDALFARYPREELSPEQLAELAALEARAAEVAAAL:MAAGAARRAAIDAAFAAAVAAWEAALAALVERALAELLPLAAAAGVEAAL	3.524170382304686	0.8016986013845623	87.27986907958984	0.7107163071632385	5.531138896942139	6.4850287437438965	1.4734450578689575
heterodimer-50-nr2-run1_result_213	4	EEELAEEIERATGEALDRLLAEYPLEELPEEMREELAALIEEAERLREEL:SLEGEERRRRLEEHFARERAAWLEELERIRREALERQLPLAEEAGVELEL	1.43110696945463	0.8927876624217828	90.77909851074219	0.7617634534835815	5.082973957061768	5.672252178192139	1.0512171983718872
heterodimer-50-nr2-run1_result_213	5	EEEIAKKLKEIVGESKEKLLSKFPESKLPEEMKEELKKLEEEAEKLLEEL:MEEGEEERKKIEEEFQKAKEELEKKLEELKEEVIEELLPVAEALGVEFDL	1.8266598590071446	0.845070155664713	76.63655853271484	0.5117523074150085	9.521656036376953	11.971920013427734	3.6549744606018066
heterodimer-50-nr2-run1_result_213	6	MEELKKKLEEIRGESLERLLSKYPLEELSEEQKKKLEERIKKYEEILAEL:ELEGKLKELEIEETFEKEMEEWEEKIEKLVKEKLESLKPIAEELGIELVL	2.0745160011971526	0.839214879054935	79.15706634521484	0.5364727973937988	8.522163391113281	10.39953327178955	3.103882312774658
heterodimer-50-nr2-run1_result_213	7	MEEIKEKLKKIRGESLEELLSKYPLEELSEEMKKELEELEKLFEEKLEEI:ELEGELKEKEIKKVFEEEKEKFLKKLKELEEEYKKELEPLAKELGVELKK	2.899261458791519	0.7302416438449799	75.35773468017578	0.5382252335548401	9.419594764709473	11.06242561340332	2.664292335510254
heterodimer-50-nr2-run1_result_213	8	AAALRQRIDAAVGEARARLFSRYPREKLSPEQLAELAALEARAAALRAEL:SLEGELERRRIEEAFAEERAALEAELEAIRAEAAEALRPVAAALGVELLE	1.5237668456327196	0.8783308296117428	91.81068420410156	0.7688927054405212	4.426375865936279	5.05946683883667	1.1178851127624512
heterodimer-50-nr2-run1_result_213	9	EEELRREIEEAVGEAEARLFARFPREELSEEQLEELERLREEAAELRAEL:EEEGELREEEIEEAFEEEKRRLEEELERIRERALEELLPVAEALGVELEL	2.1905757500173824	0.814645409549586	89.32848358154297	0.73386150598526	5.243722915649414	5.9736528396606445	1.1694867610931396
heterodimer-50-nr2-run1_result_214	0	AAERARALARYELALAEAEAAAARAAARAAPDPEVAARLAALRAALVPGR:ASLALPPEAVAALEEALGPLAEVPAMGPPERETFAELMRRLLERLFGPLF	18.451837409728714	0.09672426925011618	71.32601165771484	0.31583157181739807	17.700345993041992	25.251319885253906	14.912721633911133
heterodimer-50-nr2-run1_result_214	1	EAERERAIRRYRLALAEAEIEAARRARRPAPDPAVLAELERLREAMVPGR:ASLELPPEEIAAFERALGPLERVPEMGPPERETFAELVRLALERRFGPLL	5.252207134003605	0.4657860921625253	65.91424560546875	0.3327007293701172	17.558198928833008	25.384788513183594	17.88556480407715
heterodimer-50-nr2-run1_result_214	2	DERRREALARFELALAEAEAEAARAARKPEAPAEVRARLEALRAALVPGR:ASLELPPEFVAALERALGPLAEIPAMGPPERETALELLRRALERRFGDLF	12.449462460886805	0.2096087601817448	58.331268310546875	0.3220794200897217	16.50591468811035	22.1290283203125	10.810159683227539
heterodimer-50-nr2-run1_result_214	3	EAARERALREFRLALAEAEAERALAERRPEPPPEVLAEREELERALVPGR:ASLELPEEAIAALEKALGPLSEIPAMGPPEQETFAELMRELLRRRFGDLE	15.48408230484277	0.1272815679125205	73.77064514160156	0.2904561460018158	19.02619743347168	28.017501831054688	19.47624969482422
heterodimer-50-nr2-run1_result_214	4	AAAAAAAAARYELALARREAEEALAADRPAPPAEVAARLAALQEATVPGR:SDLPLPERFIEALEEALGPLSEIPAWGPPEQATFAALLAAALRREFGDLF	7.4923342434965585	0.368537984712765	66.56204223632812	0.3123534917831421	17.582839965820312	25.451946258544922	17.071874618530273
heterodimer-50-nr2-run1_result_214	5	AAARERALAAFRLALARAEAAAAAAADRPAPDPAVAAELAALEEATVPGR:ADLPLPEEFVAAAEAALGPLSEVPAWGPPERATFAELLAEYLRRRFGDLF	8.87855658668316	0.33919667226784733	66.7284927368164	0.327846884727478	16.365793228149414	23.198070526123047	14.384527206420898
heterodimer-50-nr2-run1_result_214	6	MEAAERARREFRLALARAEEEKALAANKPEPDPEVKAEREEIEEALVPGK:SSLELPEEDIAALEKALGPLSEIPSMGPPERETFAELMRELLERRFGKLF	15.451178472584674	0.11318544952357724	69.54688262939453	0.2853392958641052	19.884092330932617	28.191246032714844	20.522199630737305
heterodimer-50-nr2-run1_result_214	7	EEERERALRLFELALAEAEAAEALAANKPEPDPAVQARLEELREALVPGK:SSLEIPERAIEALEKALGPLSEVPKMGPPEQETFAELMRRLLERLFGDLE	5.992815888744758	0.40388420781768697	66.59882354736328	0.3237306475639343	17.24470329284668	25.04816436767578	17.013458251953125
heterodimer-50-nr2-run1_result_214	8	EAERERALREFELALAEAEIEEALAANKPEPPAEVKARLEELRRATIPGR:EDLELPERFIKAAEKALGDLSKIPEMGPPEQETAREIFERFLRREFGDLR	1.7390137072592193	0.8948183760282881	76.86164855957031	0.6069602966308594	8.867618560791016	10.727349281311035	1.6393561363220215
heterodimer-50-nr2-run1_result_214	9	EEERERAIAEYELALARAEIERALAENREEPPAEVLAKLRELEESMVPGL:SSLEWPPEEIEALERALGPLEEVPEMGEPERETFRELLALALERRFGNLF	7.958222565878105	0.2382593550463466	70.7546157836914	0.37683820724487305	17.627880096435547	27.046627044677734	19.599700927734375
heterodimer-50-nr2-run1_result_215	0	MEVRYLVWRRGEDRLRPVEVRDDELVFPGERIPLAEVDALLAAVLEELAA:MLTLLFDPRREPWPLRVLEGPLTEEELLAGARAFMAETDSDLVLVAVVEE	0.8022145225846959	0.9567930067925009	93.38182067871094	0.8255677223205566	3.1889727115631104	3.5491204261779785	0.9033325910568237
heterodimer-50-nr2-run1_result_215	1	MEIKYLYWEEGEEELREAEVVDNELVIPGKRYPLEEIEKLIEKILEEKES:MLTIILSLDIEPIPYEVIEGEQSEEELLEGAREFRKKYNTKSVLVAKVEE	1.0710055732719066	0.9315794566811165	90.00534057617188	0.7795600891113281	4.08722448348999	4.563136100769043	1.009279489517212
heterodimer-50-nr2-run1_result_215	2	MEIKYYYLREGEERLREAEVVDDELVLPGLRLPLSEIRALIDEILEEKRA:MLTIIFDPLREPLPYRVLEGELTEEELLAGAREFMAETDTPLVVVAVVKE	0.7652847408984547	0.959782204191235	92.94022369384766	0.8221982717514038	3.311605453491211	3.674670457839966	0.8833824396133423
heterodimer-50-nr2-run1_result_215	3	MKVTYYYYRRGEDRLREAEVVDNELVLPGLRLPLEEIEALIEEILKEKEE:MLTIIFDPEREPLPYRVIEGELSEEELLAGAREFMAETDSDLVVVAVVEE	0.8360030114754742	0.9531419958671877	91.57283020019531	0.8009020090103149	3.7280287742614746	4.135063648223877	0.9423084259033203
heterodimer-50-nr2-run1_result_215	4	MEIKYYYYKEGEEKLKEAEVKNNKLVFPGKEIDLDEINNLIEKILKEIKE:MITILFIPDIEPIIYKVLEGELTEEELLEGAKELMKKYNTKEVVIAVIKE	1.255787469161768	0.9333718993079317	80.49794006347656	0.6713399887084961	6.006656169891357	6.814544677734375	1.0954837799072266
heterodimer-50-nr2-run1_result_215	5	MKIEFLYYEEGEDELREAEVVDNELVIPGRRIPLEEINKLIEEILKKIKE:MITIIFDPEREPIPYRVIEGELTDEELLEGAREFMKETDSKLVIIAKIEE	0.909897277337559	0.9454524413483005	90.60910034179688	0.7704110145568848	4.0404582023620605	4.506778717041016	0.9764337539672852
heterodimer-50-nr2-run1_result_215	6	MKIKFYYYKKGEKELKEAEVVDNEIVIPGKKIPLKEVEELINKILKELKE:MITIIFDPTKEPIPYKVIEGEKTKEELLEGAKEFMKETNSDLVLVAVIEE	0.8507443814535365	0.951836197575323	89.76165771484375	0.7603987455368042	4.191636562347412	4.7274603843688965	1.0229240655899048
heterodimer-50-nr2-run1_result_215	7	MKIEFYYLKKGEDKLKKAEVKNNKLVFPGKEIDLNEIYSLIDKILKELES:MVTIIFDPNKKPIPYKVIEGEQTEEELLEGAKEFMKETNSDIVLVAVIKE	0.9973332093760382	0.9370684221303869	92.16495513916016	0.8168239593505859	3.5137698650360107	3.911433696746826	0.9126747846603394
heterodimer-50-nr2-run1_result_215	8	MEIEYYYYKKGEDKLKKAEVVNNKLVIPGLEIDMEEIEKLIEEILKKIEE:MITIIFDPKTKPIPYKVLEGELTDEELLEGAKEFMKETNSDLVVIAKIKK	0.8651833710890031	0.9498173682357565	90.36898040771484	0.7772564888000488	3.9694347381591797	4.421735763549805	1.0216652154922485
heterodimer-50-nr2-run1_result_215	9	MKIEYYYYEKGEDKLRKAEVVDNEIVIPGRRIPLSEIKSLIDKILEEKKS:MLTIIFNPEQEPIPYKVIEGEQTEEELLEGAKKFMAETKSDFALIAKIEE	0.7589045358718669	0.9608184057076358	92.68690490722656	0.8206492066383362	3.385006904602051	3.743056535720825	0.9023512601852417
heterodimer-50-nr2-run1_result_216	0	EPDPDVAWRREGNQLYITVREGDRGVSLGPIDLDAALAEARAAAAAAAAA:SSPREKALPLIDTEEKRIDFEAILSLFPEAHADGAFRFYLELRGLAAEVE	13.107605690397758	0.2757100275658803	53.33280563354492	0.41674548387527466	15.768905639648438	21.418886184692383	10.441822052001953
heterodimer-50-nr2-run1_result_216	1	EKDPNVSYRREGNYLYITVKEGDEGVELGPINLEEALKEAREKAKKEEEK:SSEKEKALPLIDTEEKKIEFEAILSLFPEEHKEGAFRFYLELKGLDEKVK	1.6944357036297302	0.8728272871058033	75.24368286132812	0.5744309425354004	8.879996299743652	10.385141372680664	1.7365626096725464
heterodimer-50-nr2-run1_result_216	2	KPDPNVSYELKGNYLYITVKEGEKGISLGPFDLDKELEKARKEAEAKRKK:MSPLEKALPLIDTEEKRIEFEAILSLFPEEHKEGAFQFYLKYKGLDEKVK	1.1581411562415436	0.9275804912895793	80.8353500366211	0.6287350058555603	7.02317476272583	8.223652839660645	1.6450519561767578
heterodimer-50-nr2-run1_result_216	3	EVDPNVSYRLEGNYLYIYVKEGDEGVELGPINLEEALKEAREKYEKEKAE:SSPIEKALPLIDTEEKQIEFEAIKSLFPEEHQEGALQFYLEYKGLDKLVE	0.9845718310509296	0.9459134670775278	86.28502655029297	0.734263002872467	5.404900074005127	6.220409870147705	1.2912577390670776
heterodimer-50-nr2-run1_result_216	4	PRDPRVSYRLEGDYLYITVRRGEEGVELGPFNLREALEEARRRREEEREE:ASPRARALPLIDTEEQREEFEAILSLFPPEHADGAFQFYLEYKGLAAEVE	1.157473909631127	0.9337878838929454	82.31236267089844	0.698788583278656	6.557485103607178	7.728686332702637	1.365952968597412
heterodimer-50-nr2-run1_result_216	5	EKDPNVSYRKEGNYLYIEVKEGEKGISLGPINLDEALKKYREEFEKKKAE:MSKKEKALPLIDTEEQREEFEAILSLFPEEHKEGAFQFYLEYKGLDKKVE	2.218221545940099	0.8577342023291074	75.58415985107422	0.580082893371582	9.26883602142334	10.703654289245605	1.6658134460449219
heterodimer-50-nr2-run1_result_216	6	EPDPNVSYEREGDKLYITVKEGDKGIELGPFDLKEELKKAREKAAAEKAK:SSLKEKALPLIDTEEQKLEFEAILKLFPEEHKDGAFQFYLEYKGLSEKVK	1.1653925184087401	0.9307698487576909	84.53114318847656	0.6677548289299011	6.021568775177002	7.053387641906738	1.3944803476333618
heterodimer-50-nr2-run1_result_216	7	EPDPNVSYELEGNYLYITVKEGDKGISLGPFNLDEALAKARAEAEAERAR:SSLKEKALPLISTEEERIDFEAILSLFPEEHKDGAFQFYLELKGLDKLVK	2.0290944806348032	0.8213867076818608	58.86762619018555	0.4012269377708435	14.422240257263184	20.36983299255371	10.08172607421875
heterodimer-50-nr2-run1_result_216	8	EPDPNVSYRREGNKLYITVKEGEEGVELGPFDLDKKLEEAREEFKAKLEE:MSLREKALPLIDTLEQKIDFEAIKSLFPEEHQDGAFQFYLDYKGLSEKVK	11.109912824918432	0.2548307657395615	58.654296875	0.36504507064819336	15.989374160766602	22.391860961914062	11.844393730163574
heterodimer-50-nr2-run1_result_216	9	APDPRVSYSLEGDQLYITVREGDAGVSLGPFDLSAALEEARRRAAAERAR:SSPVERALPLIDTEERQLDFEAILSLFPEEHAAGALDFYLAYRGLDAEVA	12.733386424007126	0.19985527884326032	55.35697937011719	0.43723058700561523	13.939682006835938	18.538484573364258	8.803295135498047
heterodimer-50-nr2-run1_result_217	0	HHHHHHKTYNYEYEIEIPELNKTLKIKIKASQKDLPPNDPNNPPVGVELE:HHMEVILKIEKDVKKDAVIEIEIKDEEGNFVKTIKLKVTNDAHITITIIP	2.3886729947700545	0.8760465272851435	78.0512466430664	0.6343696117401123	8.232104301452637	9.206113815307617	1.1462815999984741
heterodimer-50-nr2-run1_result_217	1	SHHHHLKTYIFEYEIEIPELNKTLKIKIEASQEDDPPDNPDNPPPGIELL:HHMELILEIEKEVKKNSIIEIEIYDENGNHITTLKLKVENDAKITIKIYP	3.3680359120133576	0.7336083760979403	73.25032806396484	0.5741727352142334	9.698831558227539	11.154550552368164	1.4487695693969727
heterodimer-50-nr2-run1_result_217	2	HHHHHMKTYEFEYEIEIPELNKTLKLKIIASQPDLPPDDPNNPEPGIKVE:ENEEVILEIKKKVKKNEVIEIEIYDENGNFIKKIKLKIENDSEITIKLIP	12.082709494194384	0.26713628583104454	74.79901885986328	0.5802344083786011	11.284024238586426	13.027403831481934	1.2851834297180176
heterodimer-50-nr2-run1_result_217	3	SSSSNFKSYNYEYEIEIPELKKTLKLEINASQPNLPPNDPNNPPPGIELL:EEKELILEIKKNVEKDSIITIEIKDENGNHITTLKLKIKNNANITIKLYE	2.189962461475002	0.8326099983608395	78.98135375976562	0.6552048921585083	8.045950889587402	9.026700019836426	1.0327214002609253
heterodimer-50-nr2-run1_result_217	4	SMDSKWKTYKYEYEIEIPELKKTLKIVIEAKQLDLPPDNPDNPEPGIELI:MSMKVILEIEKYVKKNEVIEIEIYDENGNFVKKIILKIENDAYVKIKLYE	1.8524053529094353	0.8906247710860802	78.27106475830078	0.6474615335464478	8.794313430786133	9.933664321899414	0.9876160621643066
heterodimer-50-nr2-run1_result_217	5	SNSSNYKTYNYEYEIEIPELNKTLKIKIIASQKNEPPNNPNNPEPGIKLE:ENMELILEIKKNVKKNEVIEIEIKDENGNFIETLKLKVTNDANITIKIYP	2.4758945680973645	0.7857919344944334	77.60516357421875	0.6522913575172424	8.332572937011719	9.402935028076172	0.9493107795715332
heterodimer-50-nr2-run1_result_217	6	SSHHMLKTYNYSYEIEIPELKMTLKLEINASQLDLPPDNPNNPPPGVELL:HHHHHMLIIEKNVKKDSVIEIKIYDENGNHVTTLKLKITNDANITIKLIP	5.473985191185046	0.5059948565185923	68.05550384521484	0.5379380583763123	10.912334442138672	12.59128189086914	1.4817070960998535
heterodimer-50-nr2-run1_result_217	7	SSSSKFKTYEYEYEIEIPELNKKLLLKIKASKPDLPPDDPNNPPPGVELL:MSMKVIKVIKKKVKKNEVIEIEIYDENGNYITTLKLKIENDAEITITLIE	5.797313039574278	0.5752200458264409	73.39552307128906	0.5915217995643616	9.48755168914795	10.872967720031738	1.163504958152771
heterodimer-50-nr2-run1_result_217	8	SSSSMYKTYIYEKEIEIPELNKTLKLIIKATKKDLPPNDPNNPEPGIEIL:ADMKIILEIEKEVKKNSIIEIEIYDENGNFIKKIKLKIENDAKVKIILIP	2.356048019552754	0.8440516747379955	69.53472137451172	0.5525895357131958	10.313912391662598	11.886825561523438	1.3638955354690552
heterodimer-50-nr2-run1_result_217	9	SHMHHMKTKEYEYEIEIPELNKTLKLKITASQEKKPADDPNNPEPGVELL:HHHEKILVIEKEVKKNSVIEIEIKDENGNHIKTLTLKITNDAKIKIELIE	1.9422153543548213	0.8617487018312167	80.71932983398438	0.6484780311584473	7.949888229370117	8.839696884155273	1.083296537399292
heterodimer-50-nr2-run1_result_218	0	APSLEELLALARGLAALEERRRQREEELEEELEEEYEEKKEKLLKELGLE:EFKDKYGPEELVEKLFEELEEEYEEKREEAEEELEEERAAELAAFAAALA	2.0461297559608718	0.847473933006397	81.53575134277344	0.5643675327301025	9.329804420471191	11.7970552444458	2.7495601177215576
heterodimer-50-nr2-run1_result_218	1	EMSEEELEELEEGLEELEKEIEEERKKLEEELEKEYEEKLEELKKELGLE:EFKEKYGEEELKEKLFEKLEEEYEEEKEEKEEEFEKKLEEKLEEFEEELE	2.6229602693020517	0.8354201248777469	75.37515258789062	0.4203474819660187	13.3020601272583	19.81365966796875	9.934758186340332
heterodimer-50-nr2-run1_result_218	2	EMSEEELEELEEGLEKLEQEREEKEKKLKEELEKKYEEKLKELKKKLGLE:EEEEKYGPEELKEKLLELLKEEYEKELKEAEEKFEKEFEEELEEFEEELE	1.9580960598155008	0.8672258968503762	76.69715881347656	0.39963871240615845	13.910024642944336	20.452417373657227	11.432605743408203
heterodimer-50-nr2-run1_result_218	3	EMSEEELKELKEGLERLEEEEEEEREELEEELEEEREEELEELEELLGLE:DFLDKYGPEELVEKAFEELEEEFEEEREEEEEEEEEREEERLEEFEEELE	9.876443332859838	0.1356449063220169	90.61333465576172	0.400539368391037	16.028635025024414	26.624095916748047	17.154739379882812
heterodimer-50-nr2-run1_result_218	4	ELSEEELEELREGLEELEEEREEEEEERERELEEEYEERLAALRRALGLE:SFAEQYGPEELVEALLERLREEYEERRREREEEERKEEEERLEEFLEELE	6.72409894134036	0.3355863556430306	90.97856140136719	0.4030621349811554	15.231151580810547	25.008241653442383	14.060426712036133
heterodimer-50-nr2-run1_result_218	5	ELSEEELEELLKGLKELEEKFKKRKEELLEELEEKYEERLEELREELGLE:EEEDQYGPEELEEKLFELLEEEYEEELEKALEEFEEEFEKELKEFLEKLL	2.5878626238966778	0.826712741888655	81.09137725830078	0.5685589909553528	8.865492820739746	10.67154312133789	2.6925787925720215
heterodimer-50-nr2-run1_result_218	6	ELTEEEELELLEGKEELEKEREERLEKLEEELKKEYEEKLEELKKKLGLE:DFLDKYGEEELVKKALEKLEEEYEKKKEEKLEELEKELEEEEKEFEEELE	3.751024982453851	0.8025368728866268	79.750732421875	0.515160322189331	9.606817245483398	11.73084545135498	3.8984193801879883
heterodimer-50-nr2-run1_result_218	7	ELSEEELEELRRGLAELEEEEEREREELERELEEEYEKKKEELLKELGEE:EYRDKYGEEELKEKLFELLEEEYEKEREEAEEELEKEREERRERFLEELK	1.9943784231592747	0.8911387418631435	86.4101333618164	0.6633874177932739	7.102963924407959	8.136331558227539	1.7919692993164062
heterodimer-50-nr2-run1_result_218	8	ELSEEELEELKEGLEELEEEFKEEEEELEEELEEKYEKKKEELLKELGLE:EFLEKYGEEELVKKAFELLEEEYEEEKEKAEEELKEEREKKIEEFLEALE	2.428115977723735	0.8436860400012124	84.1733169555664	0.6113344430923462	7.805328845977783	8.891307830810547	2.014291286468506
heterodimer-50-nr2-run1_result_218	9	EMSEEEKKELEEGLKKLEEEFEEEKKELEEELEEEYEERLEELKKELGLE:ESEEEYGPEELVEKLLEELEKEYEEEKKKLEEEFKKEWEEKKKKFEEELE	3.073706782326313	0.7756683503876652	80.14990234375	0.5234748721122742	9.896443367004395	12.916733741760254	3.982762336730957
heterodimer-50-nr2-run1_result_219	0	IEGKVILPDEEPLGKVAKSPNEMRITISMKNPTKEDIEAEWEEIKKLLEE:MKLEEPKLEKAKPDDIVRLEIFVDRSKINEELLKKLRERYPESEIEIKEA	1.8100278334376387	0.8637526919422975	77.75960540771484	0.6338405609130859	7.327630996704102	7.775020599365234	1.0818814039230347
heterodimer-50-nr2-run1_result_219	1	VEGKVVLPDEEFPGSEPKSKDEMYIRISLKNPTKEDIEEIYEWFKKLLEE:LELEEPKLDKAKPDDIVELVFKVDASKIDEELLKKIRERFPESQVEIKKA	1.2568420023586466	0.9163280395609695	79.1175308227539	0.6414238810539246	6.828043460845947	7.175806522369385	1.0554218292236328
heterodimer-50-nr2-run1_result_219	2	MIGKVVLPNEPLPGSIPLSENEVTITIKLKNPTKEEIEEIYKKLKELLEK:LELEEPKLELASEDDIVELVFFVDENKINEELLKKLKEEFPESQLTIKKA	1.9029739221336477	0.8430384306362357	68.77420806884766	0.5507335662841797	10.156999588012695	10.871953964233398	1.1358120441436768
heterodimer-50-nr2-run1_result_219	3	MEGRVVLPDEPFPGSEPRSPDELYITITMENPTLADIEATEAELRALLAR:MELEPPRLEEAPPDAVVRLVWRVDWREIDAELLAELRARYPASQIEIRRA	2.838102497297693	0.8551416379046353	75.3216781616211	0.6466394662857056	8.608978271484375	9.186964988708496	1.0155128240585327
heterodimer-50-nr2-run1_result_219	4	VRGKVVLPDEEYPGQVPEDPNTLYLRITLENPTEEDIKKIYEEFLELLKK:MELEEPKLEEAKPDDKVSLVFFVDASKIDEEFLKKLREKYPESQLEIKLA	1.8487621236402032	0.8538061982181095	75.40816497802734	0.6210070848464966	7.722372531890869	8.185224533081055	1.2740325927734375
heterodimer-50-nr2-run1_result_219	5	MEGKVVLPDEPFPGDKPEDPNTTYISISLKNPTKEDIEKIYEEFKKLYES:MELEEPKLEEAPEDAIVRLVFKVDSSKIDEELLKKLREKFPESQIEIKKA	2.179994378046755	0.810950609199829	76.51774597167969	0.6179064512252808	7.844448089599609	8.403104782104492	1.0825294256210327
heterodimer-50-nr2-run1_result_219	6	IRGRVVLPDEEFPGSVAENPNDVYITIELKNPTEEEIQAIYEEFLELLES:VELEPPKLEKAKEDDIVRLVFKVDWRKINEELLEKLREKYPESQITIKRA	2.2047724545922915	0.8018779204727083	73.22296905517578	0.6182900667190552	8.252835273742676	8.774871826171875	1.0835726261138916
heterodimer-50-nr2-run1_result_219	7	IEGKVVLPDEEPIGKIPKSEDETLIRIKLKNPTKEDIEKIYKEFKELYEK:LELEEPKLEKAPEDAIVTLEIRVDSSKINEELLKKIREKYSEEEIEIKKA	2.1018041580323334	0.8105664029427276	78.73207092285156	0.651209831237793	7.141437530517578	7.590442657470703	1.023991584777832
heterodimer-50-nr2-run1_result_219	8	IRGKVVLPDEPFPGSKPEDPNDVYITITMKNATKEDIEKEYQWLLEELEK:VELEEPKLDKAKPDDEVRLVFKIDASKIDEELLERIRKRYPESQITIKKA	1.5934447249108514	0.8600868963991362	78.1156997680664	0.6544597148895264	7.1792731285095215	7.578550338745117	1.0415995121002197
heterodimer-50-nr2-run1_result_219	9	VEGKVVLPDEPYPGDEPRSPDEMFISISMKNPTEEDIRETVAWFKELLEK:MVLEPPKLEKAKPDAIIRLVFRVDARTINEELLKELRERYPESQLKIERA	1.1346399170210872	0.927666175919167	77.03889465332031	0.6321189403533936	7.522063732147217	7.966598033905029	1.0515774488449097
heterodimer-50-nr2-run1_result_22	0	MIETTITEDNELKTEVTVNSKELGEEKAEEEFEKKKKELEEEVKKRNIKV:EQNTVKLELVIKPEDKDETIKKIVLLTAPDKGGVEYKAVATETEARAVKV	16.135931213568174	0.08820038978330817	46.7380256652832	0.3681755065917969	15.09118366241455	18.7474422454834	5.075185775756836
heterodimer-50-nr2-run1_result_22	1	MIKTEITPNNELKTTIEVDSSKYGEEEAKKKYEEELKKLEEWLKKNNIKI:MMNTVKKEIIIKDPDKDSTKKIVEILTAPDIGGKEYKAVATEEEAKAVLV	16.127437328635622	0.1412033473749722	55.31514358520508	0.4563944935798645	13.381784439086914	16.16912841796875	2.9341225624084473
heterodimer-50-nr2-run1_result_22	2	MIETKVTEKNELHTKVIVDESKLGEEEAKKEYEEKLKKLEEELKKNKIKI:MQNTVKKEIVIKPKDKDKTIKIVEVLTAPDVGGKEYKAVATETEASAVEV	15.961816793887833	0.091828735046042	45.7231330871582	0.3908843398094177	15.46495246887207	18.96943473815918	7.2807416915893555
heterodimer-50-nr2-run1_result_22	3	MLKEEVTEKDELKITLTVDESKLGEKEAKEEYERKLKELKEYLKEKKIKV:MKDTVLKEIIIKPEDKDNTIRIVEVLTAPDKGGVKLKAVATETKAEAVEV	15.746704494682719	0.09470586598835626	52.31189727783203	0.42578279972076416	13.810434341430664	16.396713256835938	4.403947830200195
heterodimer-50-nr2-run1_result_22	4	MITKEITENNELKKSIVVDSKELGLEEALKKYEEELKKFEEEVKKEKIKV:ANDSVLKQIIEVPPDKDNIILKTELLTAPDKGGVKYKAVATPEEASAVKV	9.02145415881843	0.3853451650725142	41.21084976196289	0.3379368782043457	17.60577392578125	20.976375579833984	9.006017684936523
heterodimer-50-nr2-run1_result_22	5	MIKETITADNVLKIEVVVDSEKYGEEEAKKLYEEKLKELKEYLKKKNIKI:MKDTVLLEIEIKDPEKDKTIKIVKVVTAPDKGGVKYKAVATEEEASAVVE	16.145219147630055	0.13712275168629193	47.75040817260742	0.4197685122489929	14.751131057739258	18.395597457885742	6.260419845581055
heterodimer-50-nr2-run1_result_22	6	MIETTLSANNELHTRITVDSKELGEEEAKKEYEKQLKEFKEWIKKNNIKV:AMDSVLKEIVIKPEDEDRTIYIVELLTAPDKGGVNYKAVATETEASAVVE	6.716044992923861	0.5151661913275867	59.17536544799805	0.5369653701782227	12.368674278259277	14.617894172668457	2.399672508239746
heterodimer-50-nr2-run1_result_22	7	MIKEEITENDEYKKKIIVNSKELGEEEAKKEYEKKLEEFKKEVEERKIKV:MENSVLKEIEIKPEDKDETIKIVELLTAPDKGGVKYKAVATEEEAKAVKV	8.190420275861841	0.362220889394585	44.25712203979492	0.3758482336997986	17.005359649658203	20.808231353759766	8.300582885742188
heterodimer-50-nr2-run1_result_22	8	MIETELTPDDVLRTRVVVDEAELGEEAAREEFERRLAEFRAWVKENNIEV:ARDSVLREIVEKPEDKDNTIRIAELLTAPDRGGRRYRAVATPEEARAVLE	13.315366971371091	0.13396966232157037	74.69424438476562	0.4040331244468689	15.554876327514648	24.880687713623047	13.914119720458984
heterodimer-50-nr2-run1_result_22	9	MRERKITPDKVLHETITVDSAELGEEEAEKKYKEELEKFLEWVKENKIKI:ALDAVLKEIVEKPPDKDKTIRKVELLAAPDIGGVKYKAVATETEAKAVKV	5.087935066549987	0.5179609608992061	47.012245178222656	0.4141159653663635	14.85116195678711	17.96537208557129	7.342682838439941
heterodimer-50-nr2-run1_result_220	0	MEPKYKLVVELEFEELPDKGIKIKKLVVKLIELKPGEDEPEKVILEIVIE:MSPEGIIIEYIEKDKKYTFELDLSKATVTGTKDSLTFTFDLKLLKVEDYP	7.186345919635073	0.32580707683111704	64.04008483886719	0.42198121547698975	13.379079818725586	18.8551082611084	8.019762992858887
heterodimer-50-nr2-run1_result_220	1	MKPKYYLKEELKYKELEEEGKEILKKVIKLIKLEPGENEPIKIIKEEVEE:MSPEGEVIEVIEEDKKYTFKLVREKTKVEGTEDEEITTTELELLSIEDYP	17.132245395596044	0.081994826195323	53.773719787597656	0.45054614543914795	14.740802764892578	17.33077621459961	3.888185501098633
heterodimer-50-nr2-run1_result_220	2	EPPRYLLRVELEFEPLEDEGVRVKRLTVRLIRLEPGPDAPERVILEVVLE:MSPEGTVIRVLEEDREYTFRLLRDRATVEGTEESVVFTYELELLEVRPAP	2.369974983969499	0.8000856391743578	88.42919921875	0.7490327954292297	5.970912933349609	6.8427557945251465	0.8863429427146912
heterodimer-50-nr2-run1_result_220	3	EPPRYELVIELEFEKKEDEGIEIKKLVIKLIEHKPGEDAPEEIILEIEIE:ISPEGIEIELIIEDKKYTFRLVLDEATVEGTEDSVTLTFKLELLSIEPYP	5.010995320859241	0.45411125715609413	70.2981948852539	0.44209209084510803	12.016626358032227	16.482297897338867	5.951381206512451
heterodimer-50-nr2-run1_result_220	4	EPPKYLLVVELEFEVLPDKGVEIKKLTVKLIKLEPGEDVPEKVILEIVIE:MSPEGLVIELEVEDKRFTFRLDYSKATVEGTEESVTFTFELELLEVRPLP	2.1000805868551624	0.8289830294121074	73.58557891845703	0.4825974702835083	10.646634101867676	14.523361206054688	3.8846733570098877
heterodimer-50-nr2-run1_result_220	5	MEPVYELVIDLKFEKLPDSGIKIKKLTIKLIKHEPGENAPIKVIKEIVIE:LSPEGLIIELEEEDKKYTFRLLYEEAKAEGTEDSLTLTFKLELLEVKELP	5.615096350919061	0.403636835967103	78.01921081542969	0.5644514560699463	8.969390869140625	11.394161224365234	3.3281009197235107
heterodimer-50-nr2-run1_result_220	6	MKPKYKLEIKLKFEEKEDEGKEIKELIIKLIKLEPGENEPEKVILEIVIK:MSPLGKIIEINVDNKTFTFKLKYDKTKVTGTEESITYIFELELLKIEDKP	6.088834564802117	0.4672895741528309	44.91097640991211	0.3888514041900635	16.07748794555664	19.95646095275879	8.796629905700684
heterodimer-50-nr2-run1_result_220	7	APARYELVVELEFEELEDEGKRIKRLVVRLVRLAPGPDAPEEVILELVLE:LPPEGLVLTVRVEDKAYTFRLRLDRARAEGTEDRLVLRFPLELLAVEPAP	5.6237558692008385	0.46588095667229523	56.578094482421875	0.39769917726516724	12.520476341247559	15.275699615478516	4.163997650146484
heterodimer-50-nr2-run1_result_220	8	APPRYELVVHLEFEPLEDEGVEIKRLTVRLVVHAPGEDEPERVILEVVLE:ASPEGTLLTVRFEDREFLFRLDRERARVEGTETEVTLRFDLELLEVRPAP	1.7324531353998154	0.8640710729641821	85.0907974243164	0.7191562652587891	6.779898166656494	7.798274517059326	0.9296278953552246
heterodimer-50-nr2-run1_result_220	9	APPKYRLVIKLEFEPLPDKGIKIKKLTIELVKLEPGDDAPEEVILTVVLE:MSPKGLIIEVEVDDKKYTFELLYEKATVEGTETSVTFTFDLKLLSVEYLP	2.6000092561714285	0.8189535272980422	84.92606353759766	0.7166949510574341	6.924007415771484	7.970237731933594	0.9516252875328064
heterodimer-50-nr2-run1_result_221	0	EDQKVGKGEKVLKILIEINAEEGKVEIKEIDIELKEGEKLKDFSVENLGE:LLSLKEVEYFLKTKFEEEAAKLAAEAKAAKKNPYYVEIWANKDDLTEPEE	5.620721802753965	0.45130116963242733	70.7652587890625	0.5798174142837524	9.285176277160645	10.383171081542969	1.2252646684646606
heterodimer-50-nr2-run1_result_221	1	MDEKVGKGEKVLKILIKIDAEKGKVEIEELEVELKEGEKLSEFSIENLGE:LLSINAVKYFLENKFEEFAKKAAEEAKKAKKNPYYIEIWARLDDKTPPVL	5.138865761823957	0.6686393444445379	65.41731262207031	0.5087547302246094	11.363551139831543	12.813615798950195	1.242821216583252
heterodimer-50-nr2-run1_result_221	2	MNEEVGKGEKVLKTLIIINAEKGEVEIKEIPVELKEGEKLEDFSPENLGP:LISINEYKYFKETKLEEFLKEEMEKAKKEKKFPYYIEIWANLDDKTPPKP	5.321847650356106	0.6328352681544215	73.45896911621094	0.5992489457130432	9.544920921325684	10.73835563659668	1.052119493484497
heterodimer-50-nr2-run1_result_221	3	EDQKVGKGQKVLKTLITIDAEKGEVKIEEIEIEPKEGEKLSEFSPENLGK:LISLSEYEYFKKNEIEEKLKELKKEALEKKENPYYVEIWANKDDLTPPKK	2.9752958358853996	0.7354671865906096	60.72835922241211	0.46780261397361755	12.30945110321045	14.269908905029297	1.6639840602874756
heterodimer-50-nr2-run1_result_221	4	PNEEVGKGEKVLKTLIKIDAEKGEVKIEELPIEPKEGEPLSKFSPENLGE:MISIKEYEYFLENYAEEKLKELAKEAKAAKKNPYYVEIWARLDDKTPPVL	4.143888230859977	0.6810409564818093	60.71685028076172	0.4396929144859314	11.986831665039062	14.099053382873535	1.9104219675064087
heterodimer-50-nr2-run1_result_221	5	MNEKVGKGEKILKILIKIDAEKGEVKIEEIDIEVKEGESLEDYSIENLGE:MKSIKEVEYFLKNYAEEELKKLKEEALKAKKNPYYVEIWANKDDTTPPKE	7.419076702316204	0.4331884926576421	54.597557067871094	0.4258202910423279	14.70536994934082	16.5042781829834	1.2582995891571045
heterodimer-50-nr2-run1_result_221	6	SDMKVGKGEKVLKILIKIDAEKGKVEIEEIDIELKEGEPLSKFSPENLGE:MKSINEVKYFLETKAEEEIKKLTEEAKKAKKNPYYIEIWANKDDKTPPNV	1.1735923362027778	0.9182072250031383	66.66114807128906	0.5097764730453491	10.570523262023926	12.187736511230469	1.1373286247253418
heterodimer-50-nr2-run1_result_221	7	EDQEIGEGQKVLKILIEIDAEKGEIKIKKIPVEPKKGEKLEDFSPKNLGP:LLSINEVEYFLENEFEEWAKEAAEEAAKKKENPYYIEIWADLNNKTPPVL	5.3892769880845535	0.679648711317444	71.74148559570312	0.5687986612319946	9.193288803100586	10.36113166809082	1.1109760999679565
heterodimer-50-nr2-run1_result_221	8	MDEVVGAGEKVLRTLIKIDAEKGEVTVEELPVELKEGERLEDFSPENLGE:LISLEAYRYFKENYFEEESEKLKKEALAAKKNPYYVEIWARVDDLTPPVV	4.499604972361914	0.7008368490122452	68.66455078125	0.5423341989517212	10.461223602294922	11.774558067321777	1.306105375289917
heterodimer-50-nr2-run1_result_221	9	EEQEVGEGQKVLKTLIKIDAEKGEVKIEDIPVTLKKGEPLSQFSPENLGE:LLSLTEYEYYRKNYLEEELKKLAEEAKKKKEFPYYKEIWANLDDLTPANL	7.733635034256869	0.38783758654053146	62.63337707519531	0.47948217391967773	12.346531867980957	14.47223949432373	1.4747669696807861
heterodimer-50-nr2-run1_result_222	0	AAAAAAAAAAAAARAAAEAAVLAAFEAELAAYAAAHGAEALAAGLAALFA:DPRYAGLSPAALAWLAANGLLSGRLPPEAQGAVGARIAAELAPLRWPADA	10.531251811319986	0.19226321838379895	74.21283721923828	0.44698405265808105	15.233951568603516	23.483850479125977	14.555465698242188
heterodimer-50-nr2-run1_result_222	1	SAAEAAAAAAAAEAAARRAAVEAAYAAALAAYRAEHGEAAWAAGEAARRA:DPALAGLSPEALAWLAERGLLPGRLPAAARGAVGAAILAELAPWRSPADQ	4.928039367925847	0.39574573730475066	75.89627838134766	0.41786783933639526	15.82470417022705	25.014522552490234	13.930883407592773
heterodimer-50-nr2-run1_result_222	2	AAAAEAAAAAAAERAAAWAAVLAAAAAELAAFAARHGLEALAAGLAAMFA:DPRYAGLSAAALARLAAAGLLSGRLPPEARGAVGARVLELLAPLRWPEDE	6.547485468878303	0.3128539836948925	64.49735260009766	0.4883788228034973	12.576080322265625	17.75665855407715	6.970855712890625
heterodimer-50-nr2-run1_result_222	3	SAAAAAAAAAAAAWAAARAAVLAEYEAALAAYRERHGEEAYAAGLARQRA:DPALAGLSPAALAWLREHGLLSGRLPPEARGAVGAAIRARLAPLAYPADA	2.517543629649897	0.7828864515639428	78.01658630371094	0.6750903129577637	6.938943386077881	8.38365650177002	1.6664104461669922
heterodimer-50-nr2-run1_result_222	4	SAAAAAAEAAAAERAAREAAVRAAYEEELARYREEHGEEAYAAGEAARRA:DPAYAGLSAAALEWLRAEGLLSGRLPPEARGAVGERILAELKPWADPADA	3.142609675062155	0.6868482050179648	69.72901153564453	0.5749201774597168	9.762182235717773	12.756866455078125	3.797560214996338
heterodimer-50-nr2-run1_result_222	5	AAAAAAAAAAAAERAARRAAVLAAYAAELAALRAREGEAALAAGLAARRA:PASLAGLSPAALAFLREEGLLPGRLHPAARGRVGARILAELAPLKDPADA	10.943943202800998	0.2049215803324472	68.54940032958984	0.37143027782440186	17.630353927612305	26.2447452545166	18.764297485351562
heterodimer-50-nr2-run1_result_222	6	AAAAARAAAEAARLAAARAAVLARYEEELAAYRERHGEAAYEAGLARRRS:DPSLAGLSPAALAFLREEGLLPGRLPEEARGAVGAAILAELRPLALSADR	4.211898801899218	0.5055228772060725	67.8695297241211	0.38014471530914307	16.29462432861328	24.04292869567871	13.717682838439941
heterodimer-50-nr2-run1_result_222	7	AAAAAAAAAAAAERAARRARVLEVYEAELARYAAEHGAEALAAGLAARFA:DPSLAGLSPAALAWLREEGLLPGRLPPEARGAVGARILEELAPLRDPADA	3.0612633832367266	0.6611083483114382	70.46344757080078	0.5396252870559692	10.356743812561035	14.253043174743652	4.058811187744141
heterodimer-50-nr2-run1_result_222	8	EEEERRRREEERRWAEARARVRAVYAEELERIREREGLEAYLEGLRRMRA:PAELAGLSARALEWIRENGLLPGRLPPEARGTVGATILAELAPLEWPADQ	7.986552156586484	0.47573706796859677	82.6708984375	0.6751335859298706	7.4935622215271	8.852103233337402	1.3963234424591064
heterodimer-50-nr2-run1_result_222	9	AAAAALAAAAAAERAAAWAAVLAERARALAEYARRHGLAALLAGLARRFA:DPRLAGLSPAALRRIRAEGLLPGRLPPEARGRVGERILAELAPLRLPEDL	9.202792084214483	0.21906513721508067	68.51446533203125	0.3637668490409851	18.38024139404297	26.666641235351562	19.17922019958496
heterodimer-50-nr2-run1_result_223	0	NTPDLKYGYEKVPGGYKYYFEYKGKAKAELYLKVPEIDKIEFKEVTYSEE:HMENAKYIKVEILVKVKIKDEDVYYKINITIDLKTGGVEIKGEIVPKEKA	4.026972301242741	0.6315744862320208	77.44407653808594	0.6287102699279785	7.704320907592773	8.797462463378906	1.2446516752243042
heterodimer-50-nr2-run1_result_223	1	MTPDWKYGYEKVEGGYKYYFEYKGKAKAELFLPVEKIDKIEILDVELTEE:SLENAKYIKVSVLVKVKKDDEDVYYKIDITIDVETGGVKISGKEVPKEEA	3.094208343671328	0.7130552046151781	85.05093383789062	0.7143154144287109	5.940823078155518	6.506387233734131	1.1441059112548828
heterodimer-50-nr2-run1_result_223	2	MTPELRYGYEEVPGGYVYFFEYRGRARAELYLPVPEIDKIEFLETRLSRE:MLADAKYLHVEVLLKVKIEDEERYYRIDIRIDLETGGVEVRGEEVPPEEA	3.526695381248101	0.6523148409703248	82.45026397705078	0.6860789060592651	6.544907569885254	7.443650245666504	1.0642220973968506
heterodimer-50-nr2-run1_result_223	3	MTPDFKYGKKKVPGGYVYYFEYKGKAKAELYLPVPEISEIKILDVELSEE:STENAKYIKYKILVKIKKDDKDVYYLIDITYNVETGGVEIKGKEVPEEEA	2.3494678257312254	0.7653922432484851	83.78630065917969	0.7111894488334656	6.113222599029541	6.765353679656982	1.0557748079299927
heterodimer-50-nr2-run1_result_223	4	MTEKWKYGKKKVEGGYEYYFEYMGIAKATLYLDTPEISEIKILDVELTTE:SMMNAKYIKVTVLLKIKKDDKDVYYKIDITIDLETGGVEIKGEEVPEEEA	2.814615993659571	0.6784740469012678	80.83061981201172	0.6768916845321655	7.129457473754883	8.207047462463379	1.0885103940963745
heterodimer-50-nr2-run1_result_223	5	MTPDWRYGREKVPGGYVYFFEYRGRARAELYHPRPEIDEIRLLDTELTTE:SDMNARFLRHRVLVALKEDDETRWYLIEMRIDMETGGVEVRGEEVPPEEA	2.2776307067193353	0.8332533339990371	77.70556640625	0.637931764125824	7.657212257385254	8.807137489318848	1.5332207679748535
heterodimer-50-nr2-run1_result_223	6	MTPDWKYGYEKVEGGYKYYFEYKGKATAELYLPTPKIDKIEILDTTYSTE:PYKNAKYIKVEVLLKVKIDDEDVYYKINITIDVKTGGVEIKGEIVPKEEA	3.0222649370564856	0.6886952695178785	75.49761199951172	0.6105824708938599	8.329801559448242	9.924772262573242	1.1473922729492188
heterodimer-50-nr2-run1_result_223	7	MSEEWETGSEEVPGGYVYYFTYKGIATAELYLPVPEVDKIEILETTLSTE:SMSNARYLKVSVLLKVKVDDKDVYYRINITIDMETGGVEVSGEVVPEEEA	2.8224383913231024	0.7449402014845146	80.87442779541016	0.6774780750274658	6.960960865020752	8.120092391967773	1.0576411485671997
heterodimer-50-nr2-run1_result_223	8	MTPDLKYGKEKVPGGYNYFFEYKGKAKATLYLDQEEIDEIEYLDTTYTTE:SMANAKYEKYTVLVKVKKKDEYKYYKIEITIDKETGGVEIKGEEVPKEKA	3.4001145262452632	0.6688439011424049	77.04890441894531	0.6674172282218933	7.601069450378418	8.644065856933594	1.018181324005127
heterodimer-50-nr2-run1_result_223	9	MTEDLEYGKEKVEGGYKYYFKYKGKATAELFFDQEEIDEIKFLDVVQTTE:STSNAKYIKVQILLKLKIDDKDVWIRLDITINVETGGVEIKGEVVPEEEA	3.066951670072432	0.6641118381791351	79.74052429199219	0.6607680916786194	7.3951334953308105	8.581707000732422	1.0791382789611816
heterodimer-50-nr2-run1_result_224	0	APAAARDLRARLEIPVPPLLVVGTVDLRLEPDRVLMRPPRVEGVIPTDGR:MLTLHAEDGRTYELDLPPEFDPPLDADGWLDLVAWGRELGLPGPRLVSGE	2.450647251506219	0.8210471483711126	74.4854507446289	0.6157013177871704	8.481545448303223	9.954421997070312	1.105167031288147
heterodimer-50-nr2-run1_result_224	1	HHHHPRHLRARVRRRVPPFELVGRLDLLLEPDRVLMRPPELEGVRPLDGR:MTLLQTEDGLTIEWEIPEELDPPLDEDGWVDAVALGRELGLPGPRLVSGA	2.593196821421681	0.8208503664718849	77.92594909667969	0.6248231530189514	7.581748008728027	8.876283645629883	1.0894176959991455
heterodimer-50-nr2-run1_result_224	2	MEENPEYDTAELEIKVPPYTIYGKVELKIEPDRILMKLPEITGIKPNDGK:EVLLKTESGKTYKWYIPEEFNPELDEEGWVDMVAYGKKLGLPGPKLISGE	3.062397523758144	0.7895293810692984	84.63703155517578	0.6647334694862366	6.292207717895508	7.043230056762695	1.1708239316940308
heterodimer-50-nr2-run1_result_224	3	AAAAPRELWARVEIPIPPYTVVGRLKLRLTPDRVLLRPPEVLGVIRNDGS:MLTLEAEDGRTYEWELPPELEPPLDAEGWVDLVALGRELGLPGPRLVSGE	5.396884004649646	0.5673075906322151	63.92886734008789	0.48606252670288086	12.147431373596191	15.513622283935547	1.2005863189697266
heterodimer-50-nr2-run1_result_224	4	APAAPRRLRARVELPVPPYTIEGVLDLLLAPDRILLRPLKVEGVRRTDGT:MLLLRTEDGRTIAWDLPEELDPPLDADGWVDAVALGRELGLPGPREVDGA	3.2673719619945745	0.6526151450937542	57.97135543823242	0.40224820375442505	14.621899604797363	21.225149154663086	7.472116470336914
heterodimer-50-nr2-run1_result_224	5	AAAAARDLRARVEIPIPPYTVIGELDLRLTPDRVLARPPRVLGVVPTDGR:LLRLETEDGLTIEWAIPPAFDPPLDADGWVDLVAWGRELGLPGPRLVPGE	1.9112923650972349	0.8844475932535327	76.65241241455078	0.598881721496582	8.074832916259766	9.962557792663574	1.0237195491790771
heterodimer-50-nr2-run1_result_224	6	SPLNPKHLTAEVEIEVPPLKLKGVLDIILMPDKILLKLPKLTGVEPLDGE:MVRLETSSGEVLEWEIPEEFNPKLDENGWLDAVAWGKEQGLEGPKLVSGE	3.6131812315251954	0.6341529954880442	61.51076889038086	0.44842439889907837	12.779902458190918	16.356544494628906	1.3145904541015625
heterodimer-50-nr2-run1_result_224	7	SPHMPKKLTATLERYVEPYTLVGKVEILITPDRILMKPPELTGVIPTNGE:MVLLKTESGETIEWEIPEELNPKLDEDGWVDMVALGKELGLPGPRFISGE	5.481841148284223	0.5619379996586565	64.50170135498047	0.5251096487045288	11.503424644470215	14.457135200500488	1.2063047885894775
heterodimer-50-nr2-run1_result_224	8	EPMNPKELKAEVEIEVEPYKIYGIMDLKITPDKILMKPIEIKGVESLDGK:MMILKTEDGKTYEWYIPEELNPKLDEDGWIDLIELGKELGLPGPKEVSGE	3.1685327898856874	0.6974293222173348	74.21658325195312	0.5444384813308716	9.868440628051758	12.508893966674805	1.136854648590088
heterodimer-50-nr2-run1_result_224	9	SEEAPIDEEAEVSIVVPPYEIYGVLKLRITPDRILAKPIEIKGVRPLDGE:MLLLKTKSGKTYEWELPPELNPELDEEGWIDLVELGKKLGLEGPKLVSGE	2.3162822313569893	0.8146600046961628	67.72633361816406	0.5085240602493286	11.132226943969727	14.183903694152832	1.2022736072540283
heterodimer-50-nr2-run1_result_225	0	EEIKEYLEKNNIDKLIIKIKVYIIPPELPDKPPEIIENVKEEEFIYEKGK:MKIKYLVELEVKIIKKDEVIEKKFILEHEEEEDISKLIPKLLEEAKKALE	1.6966169082823424	0.8574614160962342	74.46692657470703	0.5857305526733398	9.240203857421875	10.320672035217285	1.3549730777740479
heterodimer-50-nr2-run1_result_225	1	KEIEEYLKKNNIDKLIIETKKYLLPPLDPNRPPQIIPDVETKKEVYEKGK:PKEILILEKKVKIYKKDEVIEIKKVYELVLDEDPEELEKKAEKELKEELK	1.5560212977198742	0.879642017681903	72.91641235351562	0.5513570308685303	10.480143547058105	11.919590950012207	1.186293125152588
heterodimer-50-nr2-run1_result_225	2	DEIKKFLEENNIDKLIITLEEYLLPPIKEDEEPKIIEEVKKETKEYIKGK:MKKILIYKLKVKIYKDDEVIEKEYIEELELEEDPSEVPKELLKKALEELK	8.51032519000951	0.3095245125042563	81.04549407958984	0.6322416663169861	7.10510778427124	7.791256427764893	0.9855114221572876
heterodimer-50-nr2-run1_result_225	3	SEIEKYLEENNIDELVIKIKEYIIPPELPDKPPEIIEEVKEEEFVFKKGK:MKIILKYILEVKIKKDDEVKEYKFEKLHELEEDPEEVKKELLEEALKKLK	20.46489315127728	0.07975539990573069	47.59962463378906	0.22959698736667633	19.85007095336914	24.245309829711914	13.13363265991211
heterodimer-50-nr2-run1_result_225	4	EEIKEYLEKNNIDKLTIKIKKYILPPILPNEPPKIIEDVSVEEEVYERGK:MKIIFILEIEVEIKKDDKIIKKKLKFEHELDEPLEEVEKKALEKLFKELK	1.7476475127372213	0.8473504922909949	73.32477569580078	0.5515934824943542	9.525221824645996	10.662291526794434	1.3903625011444092
heterodimer-50-nr2-run1_result_225	5	EEIKKFLEENNIDKLKITTEKYIEPPELPNEKPKIIENVEKKVEEYVKGK:MKIKYILVLKYEIKKDDKVIKKEYKEELELDEDVSKLEKKLKEKALKELK	3.1991245172608513	0.6941698464967364	61.50681686401367	0.4274780750274658	13.863224983215332	16.041370391845703	2.201237201690674
heterodimer-50-nr2-run1_result_225	6	KEIEKFLEENNIDELKIILEKYIEPPKYPDQPPKIIKEVKKEEKVYIRGK:PEIKYIYKLKVEIKKKDEIIEIELKKELIAKEPEEEVEKELLEEMFKKLK	11.949391814787823	0.16956488543059375	58.35953903198242	0.32835549116134644	17.332910537719727	24.17363929748535	16.264644622802734
heterodimer-50-nr2-run1_result_225	7	SEIEEYLKKNKIDKLIIEIEKYLEPPVLPDRPPEIIEEVSKEKKVYERGK:PQLILKLKIKVKIYKDDEVIEIELEYEHVLTENPEELEKKAMEELLEKLK	2.117324321780725	0.808344143930541	65.04328155517578	0.4659115970134735	12.995102882385254	14.791519165039062	1.6199500560760498
heterodimer-50-nr2-run1_result_225	8	EEIKKYLEENNIDKLTIIEKLYIIPPLYPDRPPEIIEEVEVEEKVYEKGK:PVIIYLLKLEYIIEKDDKIEKYVFEKIYFEEEDISKLKEELEKEAFEKLK	1.3000214080227481	0.9084847026601501	82.00822448730469	0.6765789985656738	7.220438003540039	7.988168239593506	0.9592500925064087
heterodimer-50-nr2-run1_result_225	9	DEIKKYLEENNIDKLEIKLKKYILPPELEDLEPKIIEKVKEEIKVYEKGK:MKKKYIYVLEFKIYKDDKVYEYKFEKIYEEEEDPEKVEKELMEEALKKLK	7.105740036076103	0.3997053430026975	74.98892211914062	0.5916639566421509	10.212779998779297	11.733207702636719	1.0444419384002686
heterodimer-50-nr2-run1_result_226	0	MLEKLLELLEEIKKGLEKAYKETNMISEEGYEEILKEIEEIEEWLKKYFE:MEKEKEAEKALKLWKEFKEFMKKLKEMGEEERPEKLGKLIEEYLKKFEEE	1.2747986973317826	0.9219450836451965	86.4468765258789	0.711848258972168	5.175245761871338	5.937171936035156	1.3836402893066406
heterodimer-50-nr2-run1_result_226	1	MLEKLLEVEDEILKGLEKAYKETKMISEEGLEEIKKEIEEIRKWLEEYFK:MEAEEEARRALEEWERFKKFMEEFKEMGEEEREEELGKKVEEFIKEREEE	1.1681293883693418	0.9363943476950078	86.60546875	0.7221622467041016	5.286241054534912	6.055530071258545	1.4628357887268066
heterodimer-50-nr2-run1_result_226	2	MLEKLLEYEEKIREGLEKAYKETKMISEEGLEEIKEELEEIREWLEEYFE:EEAEEEAERAIKEWEEFKAFMEEFKEMGEEEREEELGEKVEEYLKEFEEK	1.1579731607237898	0.9395183297322383	86.13832092285156	0.7188521027565002	5.151163101196289	5.896305084228516	1.530611515045166
heterodimer-50-nr2-run1_result_226	3	MKEKLLKIIDEIEKGLKEAYEKTKMISKEGLEEILKEIEEIRKWIEEYFK:SEEEEKAKEYLEEYEKFKEFMEEMKEMGEEEKEEELGKKVEEFIKEWEEK	1.1724123662487163	0.9344592830006085	89.78984832763672	0.746463418006897	4.247732639312744	4.864965438842773	1.43622887134552
heterodimer-50-nr2-run1_result_226	4	LLERLLALLDDVRAGLERAYRETKMISEEGLAEIEREIEEIREWLEEFFR:EAAEEEARRALARWERLREFFRRFREMGPEEQPERFGREAEALLAEWEAE	0.7139536650580186	0.9645619189930678	90.38221740722656	0.7531411051750183	3.818726062774658	4.366771221160889	1.5221742391586304
heterodimer-50-nr2-run1_result_226	5	LLEELEALLDEIREGLRRAHEETHLISEEGLAEIEAWLAEERAWLREYFA:EEAEAEARRALARYERLKAFMEEFRAMGPEERPEEFGRRARALLAEWRAE	0.7905011798028059	0.9565108006317959	89.89800262451172	0.7768344283103943	4.052846908569336	4.660216808319092	1.3793201446533203
heterodimer-50-nr2-run1_result_226	6	MLEEVKELLEEIREGLEEAYEETKMISEEGLEEIEAEIEEIEEWLEERYE:EEEEEEAREALERWEELKELFEELREMGEEEREELEGELLEEYLKRREEE	1.2488916183137293	0.9073785225352623	82.67146301269531	0.6757746338844299	6.23445463180542	7.381744861602783	1.6303112506866455
heterodimer-50-nr2-run1_result_226	7	MLEELLEIIDEIKKGLKEAYEKTKMISEEGLKEIEKEIEEIRKWLEEYFK:SEAEEKAKKAIEDWEKLKEFFKEFEEMGEEEREEKAGELFKKFIEEFKKK	1.1134687518211284	0.9215223629864283	90.87447357177734	0.7543461322784424	3.897860527038574	4.461517333984375	1.3091943264007568
heterodimer-50-nr2-run1_result_226	8	MLEELFALLDEIRKGLEEAYEKTKMISEEGLEEIEREIEEIRRWLEEYYA:EEEEERARRALEAWERLRELMERLRELGEEEREELEGELLREYFEEFERE	1.284945776491011	0.9044320585994801	77.240234375	0.6127378344535828	8.30500316619873	10.151137351989746	2.323180913925171
heterodimer-50-nr2-run1_result_226	9	LLAALRAALDEVEAGLREAAERTNLISPEGLAEIRAWLAETREWLERYFA:MEAEEAAERALAEAERLRAFLDELRALGPEERPERFGELVAAYLAERAAA	1.0431752607285583	0.9339063891290362	88.76692199707031	0.7469936609268188	3.9850757122039795	4.631946086883545	1.3868663311004639
heterodimer-50-nr2-run1_result_227	0	SFEELYKKAIEIIKMAFKDESKVIPELEKLAPELLEKYKKTGKKIPTPEE:LEEEYKPIFEDESLSEEEKREITKKLLEKLLKLYEEGVDLSNEEELKKNW	12.689862306293483	0.1454676999082851	79.93216705322266	0.38292354345321655	16.50286865234375	27.300138473510742	20.07188606262207
heterodimer-50-nr2-run1_result_227	1	SLLELLRLAREIILMAFQDPAEVVPLLEELAPELVARYRALGLPLPSPEE:LEEELRPIFADPALPEEEKRRLTRELLERLLALYEAGVDLADPEELERHL	2.2640313577559845	0.8598279951074916	85.91156005859375	0.7473965883255005	4.962563991546631	5.822921276092529	1.287566900253296
heterodimer-50-nr2-run1_result_227	2	SLEELYKKAIEIIKMAFKDESKVIPLLEELAPELVKKYKETGKKIPTPEE:FEEKYKPIFEDESLSEEEKKKITKELLEKLLKLYEEGVDLSNEEELKKNW	2.6920815461481906	0.8435844327166128	85.79900360107422	0.6988564133644104	5.216144561767578	6.142726898193359	1.534898042678833
heterodimer-50-nr2-run1_result_227	3	SLEELYKLVKEIIKMAFKDESKVIPLLEKLAPKLVEKLKKKGIKLESPEE:LEEEYKPIFEDESLSEEEKEKLAKELIKKLEELYEKGVDLSDEEELKKNL	1.6972366423189826	0.8728014742648681	76.85823822021484	0.5684253573417664	7.8252363204956055	9.650522232055664	2.467841148376465
heterodimer-50-nr2-run1_result_227	4	SLEKLYEKVIEIIKMAFQDESKVIPLLEKLAPELLEEYKKTGKKVKTPEE:LEEVYKPIFEDPSLPEEEKEKLTKELIEKLLKLYKEGVDLSDEEELKKNW	2.0907947457818286	0.871416090698095	82.021240234375	0.6457606554031372	6.131344318389893	7.377984523773193	1.8825035095214844
heterodimer-50-nr2-run1_result_227	5	SLEELYKLAKEIIKMAFKDESKVYPYLKELAPELLEKIKKKGIKIEEPEE:LEEELKPILEDESLSEEEKKEITKELLKKLLKLYEEGVDFSDEEELKKNL	2.2285432424785543	0.7882792908648727	83.89781188964844	0.6545414328575134	5.7231550216674805	6.859738826751709	1.694866418838501
heterodimer-50-nr2-run1_result_227	6	NFLELLKLVKKIIEMAFQDESKVIPLLEELAPEIVEKYKKLGLPLKSPEE:LDEIYKPIFEDPSLSEEEKKKLAKELIKKLEELYEKGVDLSNKEELEKNL	11.362533112338582	0.18162452642023294	70.35726165771484	0.34773850440979004	16.953981399536133	26.09345817565918	18.730731964111328
heterodimer-50-nr2-run1_result_227	7	SLDELLALAEEIIRMAFRDPARVVPLLEELAPELVEEWRATGRPLPSPLL:LEAVYAPLFADPALPEEERRRLTRELLERLLRLHREGVDLSDPEELARNL	9.090606766115073	0.44138627129311064	58.58147430419922	0.39295822381973267	14.839584350585938	21.387056350708008	12.018935203552246
heterodimer-50-nr2-run1_result_227	8	DLRLLYERALEIIRTAFHDESKVYPLLEELAPELLERWKAAGLPVPSPEE:FEERYRPIFADPSLSEEEKRRIAKELLAELERLYEAGVDLSDPAALAANW	1.8586948556372616	0.8618747619381327	84.99880981445312	0.743334949016571	5.210089206695557	6.155170440673828	1.4319958686828613
heterodimer-50-nr2-run1_result_227	9	DLLRLLALARRIIQMAFRDPSRVVPELERLAPELVAEYRALGLPLPSPEE:LEEELEPLFSDPALPEEEKRRLARELLARLLRLYREGVDFADPEALARAL	10.815953627610243	0.26478358241229477	65.27205657958984	0.45211368799209595	10.600863456726074	14.72047233581543	6.907571792602539
heterodimer-50-nr2-run1_result_228	0	SEGMLEELKKYEKEIEEIIKELEEMDSEAAKEAYEKLKKLKEKAEEIEKK:EEEEEELNLSGDPELEKDPGTLESKLKLTKALLEKAKELLEELKKKLGIK	2.7121150907754368	0.8006496597285769	78.70158386230469	0.6530100107192993	7.736670017242432	8.614245414733887	1.3926465511322021
heterodimer-50-nr2-run1_result_228	1	SEGMLERLEENKKKIEERLEKLKKMDSEAAKEAAEKLEELVKKAEEALKK:EEEEPEPNFSGDPKLEEDLGTLETELRLTEALLKKAEEIEKELKKALGIK	13.375565502154373	0.24784502285669013	81.13724517822266	0.6074504852294922	8.998030662536621	10.344236373901367	1.9078394174575806
heterodimer-50-nr2-run1_result_228	2	MEGMLKELEEYKKKIEERLEKLKSLDTEAAKEAYKKLKELIEKAEEILAS:EEEEPLPNISGDPELLKDPGSLEYKLRVYKALLEKAEELEEELKKKEGIK	3.651965741594232	0.8013631320082485	77.90510559082031	0.6090188026428223	9.045919418334961	10.262510299682617	1.7855253219604492
heterodimer-50-nr2-run1_result_228	3	MEGLLEELEELKKKIEEKLEELKEMDTEAAKEKYKELEELVKFAEEVLKK:EELEPLPNISGDPELLEDPGTLESEYRLYKALYEKTEELEEELRKELGEE	4.603967970637353	0.5538019646009537	66.84790802001953	0.46177512407302856	11.263618469238281	14.26980209350586	4.939457416534424
heterodimer-50-nr2-run1_result_228	4	MAGMLEELAAREAAIAARIAELAALDTPAARAARAELEALVAQARAIEAA:AEAAPAPDLAGDPALAADPGSLEARLRLTRALAERAAELEERLRAALGEA	4.213767428044972	0.7708521208438374	76.74443817138672	0.5971331000328064	7.77070426940918	9.54660701751709	3.0605366230010986
heterodimer-50-nr2-run1_result_228	5	SAGMLAELAANRAAIEERLARLEALDTPAAREAAERLRRLRERAEEILAA:EEEELPPDLSGDPELLRDPGSLEAELRLVRALRERAEALEEELRRALGIP	9.333687462656664	0.35711000461376025	73.5215835571289	0.4355519413948059	14.702427864074707	20.941207885742188	10.178131103515625
heterodimer-50-nr2-run1_result_228	6	MEGMLKELKENEEKIKKKLEELKKMDSEAAKEAYKKLKKLVEEKEKILKS:EEEELEPNLSGDPELLKNPGTLETKLKYTKALLEKAEELEEELKKKLGIK	3.1675575529141926	0.7839414851117477	77.01250457763672	0.6107885837554932	8.373190879821777	9.465306282043457	1.8107331991195679
heterodimer-50-nr2-run1_result_228	7	EEGLEEELKKNKEEIEKRLEELKKMDTEAAKEAYKELKKLVEEAEKALAS:EEEELSINFSGDPELEKDLGSKETKYKLTKALLEKTKELEEKLKKALGIK	3.4431739210480385	0.7639147853006965	69.05522918701172	0.5132957696914673	10.465600967407227	12.762068748474121	3.502134323120117
heterodimer-50-nr2-run1_result_228	8	MEGLLEELKKYKEEIEKKIEEYKSKETEAAKETYKKLEALKKQAEQFLAS:EAAQLSPNLSGDPALQEDLGSLESEYRLYKALKEKAEELEEELKKKEGIE	9.26384677937638	0.2873427336416939	71.056640625	0.507725715637207	11.378657341003418	13.983745574951172	3.7598865032196045
heterodimer-50-nr2-run1_result_228	9	SAGMLEELLRNREEIEKALEELKAMDSPAAKEAAKKLEELLRYTEEVLAS:AEEELLPDISGDPALLQDPGTLETRLRYYKALREKVEEIKEELKKALGIE	6.378144015390814	0.4481139011679871	75.00475311279297	0.45012930035591125	15.031889915466309	22.825870513916016	14.765604019165039
heterodimer-50-nr2-run1_result_229	0	MEIDLSNPLLQEILKLEEELDEFLKFAEENPPEELRERARKGLEELKERK:EKFVEEFPKKLEEKIKKLMELAPDDPVVKKYIEEFKEYILEKYEKYVKEN	0.9412445553642744	0.952005788727418	86.34186553955078	0.682144284248352	5.358105182647705	5.930148601531982	1.6423301696777344
heterodimer-50-nr2-run1_result_229	1	MELDLSNPLLQKILEKMKELEEEKEFFKKNPPEEQLKKAKEGLEKLKKEE:EEFVKKFPEEFEKLYKELMELASDDPTVQEYIEKKKEEVLKTFKKYVEEN	18.41939186992005	0.07391230934052108	61.11857223510742	0.2801874876022339	17.51123046875	24.087730407714844	15.813373565673828
heterodimer-50-nr2-run1_result_229	2	EELDLSNPLLQEILKLKKKLEEFLKFAKENPPEKIKEEAEKGLKELKEKK:EKFLEEFPKEFEKKIKELKELAPDDETVKKFIEEFEKYYKEVFEKYKEET	1.0112948687597847	0.9332981549512488	85.4036865234375	0.6687828302383423	5.546919345855713	6.157095432281494	1.4347715377807617
heterodimer-50-nr2-run1_result_229	3	MEIDMSNPLLQKILKLKKELEEWLEFMKKNDAEAIRKKAEEGLKELEKEK:EEFEKEFPKEFEEKYEELMKLASDDPVVKEYIEKFKEYFEKVYEEWKKKN	0.6082570073401127	0.9740891018429175	84.54573059082031	0.666921854019165	5.950000762939453	6.588197231292725	1.469170331954956
heterodimer-50-nr2-run1_result_229	4	EEIDLSDPLLQKILELEKLLDEILEFAEKNDDEEIRKLAEKGLELLEKEE:SEFEEEFPKKFEEKYKKLMELASDDPVVKEFIEKFKEYYEKLYKEWVERN	1.6440423408480993	0.8534116610079147	84.12458801269531	0.6677884459495544	5.592478275299072	6.19091796875	1.4968279600143433
heterodimer-50-nr2-run1_result_229	5	MELDLSDPLLQRILAQEAELDEWLAFFEENPPEARRELAEAGLARLAAER:AAFAEEFPRRAAERFARLRALASDDPTVQAYIDAFEEELRATYAEWLARN	1.020040362539498	0.9551229397156934	89.45357513427734	0.7788209319114685	4.127840518951416	4.487701892852783	1.1605629920959473
heterodimer-50-nr2-run1_result_229	6	MEIDLSNPLLQKILKLLEELDKFREFAKANDPEAVREEARKGLEKLEREK:EELIETLPVELDEKFAELKALASDDPVVQEYIEKRREVILETLQKYIEEN	1.0209977517407376	0.9335997131828507	81.98662567138672	0.6648700833320618	6.244460582733154	7.076834678649902	1.4514844417572021
heterodimer-50-nr2-run1_result_229	7	EELDLSNPLLQEILALEKELDEFLEFAEKNDDEAIREKAKEGLKKLEEKE:EEFIKEFPKEFAEKIEKLKKLASDDPVVKEYIEKFKEYYEKVYQKYVEET	0.8253638067064877	0.9559827674664899	82.89097595214844	0.6775680780410767	6.200139045715332	6.869490146636963	1.366341471672058
heterodimer-50-nr2-run1_result_229	8	EELDLNDPLLQKILKLMEELEEFLKFAEENDPEAIRKKAEEGLKKLKEEE:SEFAEEFPKKFAEKIEKLMKLASDDPIVKEYIKEFEKYIQKTYEKWKEKN	0.8517554647558081	0.964013752657244	87.66547393798828	0.7144500613212585	4.899536609649658	5.399305820465088	1.3561617136001587
heterodimer-50-nr2-run1_result_229	9	MQLDLSNPLLQQLLAQMAELEEFRAFARANPPEAIRARAREGLARLREQQ:AEFVAQFPVEFERLFAELRALAPDDPVVQEYLEARRQQILATFQQYVAAN	0.8033463826603967	0.9614530920652935	87.77302551269531	0.7354644536972046	4.695621967315674	5.218536376953125	1.4284563064575195
heterodimer-50-nr2-run1_result_23	0	HHHHHESDPALAEEVAARLLAAAQREYGGLPVREVAVRLRRELELGEEDL:MIERGEGDDTLVDLDFGETYTREEWERLTLRAAMARHPLTPEELEELARE	8.484171989631408	0.27026993806060223	56.61763381958008	0.3540530800819397	16.250503540039062	22.357454299926758	14.004563331604004
heterodimer-50-nr2-run1_result_23	1	ARELIEADPELRERAAERLIADAMRRYGGLDPREVAVRLRRELRIGPEDL:MLVEGEGPDTLVDTELGVTYSREEYERLTLEALMERHPLTEEELEELAEE	2.020972526116387	0.8560100085075056	84.65164184570312	0.7485136389732361	5.731897354125977	6.171356678009033	1.2497003078460693
heterodimer-50-nr2-run1_result_23	2	AEALRDADPELRARWDERLLAAAEREHGGLPAEEVAVILRRELDLGEEDL:MLRRGDGPDTWVDEELGVEYSVEEFRRLVLRAAQERHPLTEEEYERLAEE	14.889735465993075	0.07794473742947847	69.02483367919922	0.3188181519508362	17.52025032043457	26.715003967285156	17.497669219970703
heterodimer-50-nr2-run1_result_23	3	LSELIESDPELRREYAERLIAAAMEEYGGLPPEEVLVRLREELKLGEEDF:MFRRGEGDDTWVDEELGIEYSVEEFKRRVAEALRERYPLTEEELRELAEE	17.262727835101522	0.06946023817495846	80.25653839111328	0.3641037344932556	16.498048782348633	27.080148696899414	19.47290802001953
heterodimer-50-nr2-run1_result_23	4	MDALAAADPALAAEFAAARLAYAQERYGGAPVEEVLVRLRRELDIGPEDL:MFREGEGPDTLVDERFGVTYSREEFERLTLRAAQEAHPLTEEEVAELAAR	1.3041544710776352	0.9106145418245724	81.24630737304688	0.6963931918144226	6.582709312438965	7.176468372344971	1.3485846519470215
heterodimer-50-nr2-run1_result_23	5	MDELIESDPELRREYEDRLIEAAMEEYGGLPPEEVLVILRKELNIGPEDL:MLVRGEGDDTMVDTDLGITYTVEEFKRRTLEALQRRYPLTDEELEELAKK	1.2394217703835024	0.9235513537238728	80.70999908447266	0.6673686504364014	7.253807067871094	7.889359951019287	1.473881483078003
heterodimer-50-nr2-run1_result_23	6	LEELIESDPELKKEFAEELIKAAMEEYGGLPPKEVQVKLREKLKIGMEDL:MIKKGEGDDVLISEKFGIEYSKEEFERLTLEALHEKYPLTEEELKELAKE	19.68225126295362	0.04771584264004333	74.68439483642578	0.3347529470920563	17.731962203979492	28.04860496520996	21.154300689697266
heterodimer-50-nr2-run1_result_23	7	MEELIESDPELRKEYAERLIKAAQEEYGGLPVKEVLVILREKLKLGEEDF:MIKKGEGDDEYIDEELGITYSKEEYERLVAEAALEKYPLTEEELERIAEE	10.220134866131511	0.15536668335310705	67.64761352539062	0.3410358428955078	16.386043548583984	24.088275909423828	14.522509574890137
heterodimer-50-nr2-run1_result_23	8	MRELPEADPALRKEFADALLADAQREYGGLPAEEVLVRLRRRLRLGPEDF:MIRRGEGDDVLVDEDFGLEYSREEYERLVAEAAQERHPLSEEELRELERR	15.36005629650306	0.07070329256559979	70.24932098388672	0.3421618938446045	17.12181282043457	24.84795379638672	16.25409507751465
heterodimer-50-nr2-run1_result_23	9	MRALREADPELAERWAERLLADAQRRYGGAPVERVLVRLREELDLGEEDL:MIVRGDGDDTLVDEEFGVTYTREEYERLVLEAAQRRHPLTPEEIERLAKE	18.775538516719337	0.0515059776897957	76.33673858642578	0.38249409198760986	15.968365669250488	25.186519622802734	16.914588928222656
heterodimer-50-nr2-run1_result_230	0	LPLLELELGDERYVLEPLEGPEPVLLAWSLAELRALEPLAERPEVRALFE:LPGLRPATPESLGLPLERVRRLLALARLLAALGGEREAARTLEALLAAAA	14.002364580429902	0.1457163450900157	61.212646484375	0.3878549337387085	13.65604019165039	20.58193588256836	8.494094848632812
heterodimer-50-nr2-run1_result_230	1	EPLLRLRLGDEEYVVVPVRGPEPRLLAVPLAELRALEPEVRRPEVLARFE:LPGLEPLTEEEAGLPLELVRRILAYWRERAAAGGDALAARTLEALLARRA	11.430329473152378	0.13216641964011036	52.25156021118164	0.3632976710796356	15.975021362304688	21.840700149536133	11.307483673095703
heterodimer-50-nr2-run1_result_230	2	MPLLLRRLGDRRYVLVPLEGPEPRLLAFPLEELEALRPEVLTPEVLARFR:LPGLEPATEESLGLPLELVRLMLQYALELAAEGGELLESRTLEAIERELA	2.045503963588636	0.8507665342845553	71.1362075805664	0.6467806100845337	8.765417098999023	9.73046875	1.1937062740325928
heterodimer-50-nr2-run1_result_230	3	MEFLRLRIGDREYVLVPVEGEEPRLLAFSLEEIRAALPEVETPEVRARYE:LPGLRPLTEEDAGLPLETVERIFRYLLEEAERGGDWLEDHTLEALLARAA	14.864066687573738	0.1403344450744731	45.80149841308594	0.33529049158096313	16.00031280517578	20.369251251220703	7.747161865234375
heterodimer-50-nr2-run1_result_230	4	MELLLLRLGERDYVLRLVEGPRPRLLAWDLAELRALRPEVETPEVLAAHH:LPGLRPATEEDLGLPLELVERILAHAEERARRGGAALEARTLEALLARLA	15.539765244498188	0.1091554213603228	57.25650405883789	0.4584968090057373	13.217318534851074	17.297529220581055	5.139591693878174
[truncated: 10,255 more rows]
