# Supplementary material for: AlphaDesign: a de novo protein design framework based on AlphaFold
Source: Mol Syst Biol. 2025 Jun 17;21(9):1166–89. doi: 10.1038/s44320-025-00119-z (PMC12405559; doi:10.1038/s44320-025-00119-z)
Supplement: Supplementary file 5 — Source data Fig. 3 [file 44320_2025_119_MOESM5_ESM.zip › Figure_3/3A/homomer-2-af2-scores.csv]

name	index	sequence	sc_rmsd	sc_tm	plddt	ptm	pae	ipae	mpae
homomer-2-50-nr2-run1_result_0	0	MEEELKKKLDEAFEEAEKNKDSEEALENLKKTLYETLEKLLKEKKEELEK:MEEELKKKLDEAFEEAEKNKDSEEALENLKKTLYETLEKLLKEKKEELEK	1.2788582059318945	0.9183050269049096	76.11483764648438	0.5459440350532532	7.109357833862305	8.730002403259277	2.9740943908691406
homomer-2-50-nr2-run1_result_0	1	FEEEFKKEFEKWLEEAKKNKDDENALKNLKEKFEKKFKELYEKKKKEEEE:FEEEFKKEFEKWLEEAKKNKDDENALKNLKEKFEKKFKELYEKKKKEEEE	1.1581144568336843	0.9144250920215111	84.10021209716797	0.6347218155860901	5.8179826736450195	7.127308368682861	2.603281259536743
homomer-2-50-nr2-run1_result_0	2	MEEELEKEFKEALEEAKEKKDDEDALKELEKKWKETFKKKLEELKKELEK:MEEELEKEFKEALEEAKEKKDDEDALKELEKKWKETFKKKLEELKKELEK	1.9632754384237452	0.7961930690547695	75.42984008789062	0.5378734469413757	7.612285614013672	9.71215534210205	4.179039478302002
homomer-2-50-nr2-run1_result_0	3	MLEKLKEELDKAIEEAKKNKDKESALDNLKKTIEETLKKEYEELLKKLKE:MLEKLKEELDKAIEEAKKNKDKESALDNLKKTIEETLKKEYEELLKKLKE	1.319767970800143	0.9203431500813131	80.43892669677734	0.5832841992378235	6.263375282287598	7.859375476837158	3.168301582336426
homomer-2-50-nr2-run1_result_0	4	MEEELKEEFEKALKEAEENKDSPEALENLKETWEKTFKEKLEELKKELEE:MEEELKEEFEKALKEAEENKDSPEALENLKETWEKTFKEKLEELKKELEE	1.3913634720082142	0.8848056314813383	80.7021713256836	0.5997861623764038	6.254004955291748	7.681277751922607	3.410343647003174
homomer-2-50-nr2-run1_result_0	5	MEKEFEEKFEEALKKAEEKKDDPNALKDLKEFFEKTFKELYKKEKEEKEK:MEKEFEEKFEEALKKAEEKKDDPNALKDLKEFFEKTFKELYKKEKEEKEK	1.0146903585218572	0.9335348888855032	86.15788269042969	0.6538932919502258	5.147946357727051	6.267253398895264	2.3835082054138184
homomer-2-50-nr2-run1_result_0	6	FEEEFEKEFEKWLEEAEKKKDDPSALENLKEKFEKTFKELYEKLKKELEE:FEEEFEKEFEKWLEEAEKKKDDPSALENLKEKFEKTFKELYEKLKKELEE	1.191671080461036	0.9117562998537005	82.81574249267578	0.6202850341796875	5.708221912384033	7.110569000244141	2.6464641094207764
homomer-2-50-nr2-run1_result_0	7	FLEELKKELDKAFEEAEKNKDDESALDNLKEKLYKKLEELYEKLKKELEE:FLEELKKELDKAFEEAEKNKDDESALDNLKEKLYKKLEELYEKLKKELEE	1.0482681190241974	0.9302535509842025	80.94133758544922	0.6038804650306702	5.819762229919434	6.716606616973877	2.236154556274414
homomer-2-50-nr2-run1_result_0	8	FEEEFLEILEKALEEAEKNKDDPNALENLKKTLIETFKKLYEKLKKELEE:FEEEFLEILEKALEEAEKNKDDPNALENLKKTLIETFKKLYEKLKKELEE	1.284849818053599	0.9011274423584772	82.92396545410156	0.6276189088821411	5.5577192306518555	6.782953262329102	2.690558433532715
homomer-2-50-nr2-run1_result_0	9	MEEELEERFEEALERAEERRDDPEALEELEREFRETYRELREEEEEEEEE:MEEELEERFEEALERAEERRDDPEALEELEREFRETYRELREEEEEEEEE	3.024671750060202	0.6771945744678525	81.4417724609375	0.613312840461731	6.164526462554932	8.002618789672852	3.175309896469116
homomer-2-50-nr2-run1_result_1	0	MDPLLAEAARALREAALAALDLPPDSPERAALDAVFDDEALVAAIYEARR:MDPLLAEAARALREAALAALDLPPDSPERAALDAVFDDEALVAAIYEARR	2.1894361104488826	0.8076358183738354	71.72295379638672	0.592803955078125	8.026704788208008	9.788570404052734	2.8996307849884033
homomer-2-50-nr2-run1_result_1	1	MNELLKKAAEELLKKALEKLELKEDSPEYEKLKEVFLDEELIKKIYEESQ:MNELLKKAAEELLKKALEKLELKEDSPEYEKLKEVFLDEELIKKIYEESQ	3.410428730323557	0.6747565277548173	79.5462646484375	0.6122328042984009	6.244133472442627	7.30757999420166	2.2885289192199707
homomer-2-50-nr2-run1_result_1	2	MDELLLEAAKKLKEEALKALELKEDDERRKKLDEVFDNEELIAKIYEEKK:MDELLLEAAKKLKEEALKALELKEDDERRKKLDEVFDNEELIAKIYEEKK	0.9306197544241216	0.9438956956692296	83.86302185058594	0.6724005341529846	5.611599922180176	6.352321147918701	1.9093188047409058
homomer-2-50-nr2-run1_result_1	3	MDEKFLELAKKLLEEAIKATNIPKDSELYKKLEKVFNDEKLIAEIDEKLK:MDEKFLELAKKLLEEAIKATNIPKDSELYKKLEKVFNDEKLIAEIDEKLK	1.0838013585105852	0.9278781603673574	87.94517517089844	0.6929284930229187	4.551366329193115	5.140921115875244	1.5044609308242798
homomer-2-50-nr2-run1_result_1	4	MNEKFLELAKKLKEEAIKAMNLPEDSELYKKLEEVFNNEELIKEIDEELK:MNEKFLELAKKLKEEAIKAMNLPEDSELYKKLEEVFNNEELIKEIDEELK	0.681051692350177	0.9680631853510154	88.94877624511719	0.7203894853591919	4.2248406410217285	4.738511085510254	1.557762861251831
homomer-2-50-nr2-run1_result_1	5	MDPAAAELARRLLEAALEALELPEDSPELAALREVFEDEELIARIVEERR:MDPAAAELARRLLEAALEALELPEDSPELAALREVFEDEELIARIVEERR	0.6113974983805224	0.9733764761380033	84.11181640625	0.6745164394378662	5.24492073059082	6.02460241317749	1.7255489826202393
homomer-2-50-nr2-run1_result_1	6	MNPLLLEAAKKLLEELKKALKLDEDSPEWEAAKKVFLNEELIAKIYEEAQ:MNPLLLEAAKKLLEELKKALKLDEDSPEWEAAKKVFLNEELIAKIYEEAQ	2.218875553656851	0.8187028161403647	77.99087524414062	0.6012705564498901	6.46402645111084	7.75517463684082	3.0694470405578613
homomer-2-50-nr2-run1_result_1	7	MDEKALKLAEKLLEKALEKLELPEDSEEYKKLKEVFLDEELIKKIVEELK:MDEKALKLAEKLLEKALEKLELPEDSEEYKKLKEVFLDEELIKKIVEELK	1.1091524500885324	0.9486096199659424	86.64237976074219	0.6952972412109375	4.796783447265625	5.459593772888184	1.5864061117172241
homomer-2-50-nr2-run1_result_1	8	MDELLLEAAKELLKEAIKALKLEEDSEEYKKLKEVFLNEKLIEEIYKKRQ:MDELLLEAAKELLKEAIKALKLEEDSEEYKKLKEVFLNEKLIEEIYKKRQ	0.7038493688061589	0.9657371905469292	83.87026977539062	0.6722521185874939	5.496725082397461	6.291213035583496	1.873407006263733
homomer-2-50-nr2-run1_result_1	9	MDPRLLEAARRLLEAALEALELPPDSPERAALERVFLDEALIAAIDEERR:MDPRLLEAARRLLEAALEALELPPDSPERAALERVFLDEALIAAIDEERR	3.1118824848405686	0.7358953468194867	77.48043823242188	0.6219233274459839	7.005945682525635	8.754204750061035	1.879403829574585
homomer-2-50-nr2-run1_result_10	0	EDPEEETPEGIREEGEREIEEAEEEAEEEIEGLREELEEELEELEEEEEE:EDPEEETPEGIREEGEREIEEAEEEAEEEIEGLREELEEELEELEEEEEE	28.154842767134205	0.04719980853361896	89.672119140625	0.39963871240615845	16.260461807250977	27.02700424194336	15.929705619812012
homomer-2-50-nr2-run1_result_10	1	ASPADLTAEGLLAAGAAALEAAAAAAAAALAGLAEALAAAAAALAEAAAA:ASPADLTAEGLLAAGAAALEAAAAAAAAALAGLAEALAAAAAALAEAAAA	28.92139592123061	0.08876365769376095	65.70804595947266	0.5456469058990479	8.548851013183594	12.00182819366455	4.322295188903809
homomer-2-50-nr2-run1_result_10	2	EDPEEETIEGVLEEGEERIEEAEEEAEEELEGLREELEEKVRELEEEEEE:EDPEEETIEGVLEEGEERIEEAEEEAEEELEGLREELEEKVRELEEEEEE	5.848132356478248	0.30440690539436865	87.02884674072266	0.3844130039215088	16.403148651123047	26.259126663208008	15.283208847045898
homomer-2-50-nr2-run1_result_10	3	EDEEEETIEGIEEEGEEEIEEKEEEAEEEIEGLEEELEEEIEELEEEEEE:EDEEEETIEGIEEEGEEEIEEKEEEAEEEIEGLEEELEEEIEELEEEEEE	7.592816291204336	0.2504144707694377	83.89032745361328	0.3852332830429077	16.508455276489258	26.311901092529297	18.439159393310547
homomer-2-50-nr2-run1_result_10	4	MSPLDLTPEGLLAAGLARLAEARAAAEAELAGLREELAARLAALAEAAAA:MSPLDLTPEGLLAAGLARLAEARAAAEAELAGLREELAARLAALAEAAAA	27.952205477629132	0.06240033719794825	80.41952514648438	0.4838201403617859	11.406318664550781	16.84878921508789	7.762624263763428
homomer-2-50-nr2-run1_result_10	5	AAPAELTAAGVLAAGLAALAAAAAAAAAALAGAAEALAATLAALAEAAAA:AAPAELTAAGVLAAGLAALAAAAAAAAAALAGAAEALAATLAALAEAAAA	29.276456417068818	0.6764290889212231	59.380184173583984	0.5381811857223511	8.6737060546875	12.349418640136719	4.690969467163086
homomer-2-50-nr2-run1_result_10	6	MDPNEKTAEGIKKKGEEEIEKKKEEAEKEIEGLKKKLEEELAELEKKEAE:MDPNEKTAEGIKKKGEEEIEKKKEEAEKEIEGLKKKLEEELAELEKKEAE	2.242417446132445	0.8734764551724189	85.08216857910156	0.6213183403015137	7.331371784210205	8.035192489624023	1.6912556886672974
homomer-2-50-nr2-run1_result_10	7	ADPNDLTIEGIRAAGEAAIAEAEEAAAAEIEGLREALAAVVAALEAAAAA:ADPNDLTIEGIRAAGEAAIAEAEEAAAAEIEGLREALAAVVAALEAAAAA	28.468429072852885	0.06367005100123305	84.8708267211914	0.4399341344833374	12.475473403930664	20.13825035095215	9.87941837310791
homomer-2-50-nr2-run1_result_10	8	MDPNELTIEGLEAEGRERIEEEEEEAEEEIEGLEEELEELLEELREEEEE:MDPNELTIEGLEAEGRERIEEEEEEAEEEIEGLEEELEELLEELREEEEE	21.239680914348206	0.047977526456378705	88.18521118164062	0.3865325152873993	17.158737182617188	27.74034881591797	20.391765594482422
homomer-2-50-nr2-run1_result_10	9	ASPAAATAAGIAAAGEAALAALEAEAAARLAGARAELAAALAAAAAAAAA:ASPAAATAAGIAAAGEAALAALEAEAAARLAGARAELAAALAAAAAAAAA	3.8963800788667604	0.75831203640465	91.33992004394531	0.7576823830604553	3.8879146575927734	4.500509738922119	1.458537220954895
homomer-2-50-nr2-run1_result_100	0	TAAAAAAALAAAAAAAAAAAAAAAAAAAAAAAEAAAALAALLAEAAAAAA:TAAAAAAALAAAAAAAAAAAAAAAAAAAAAAAEAAAALAALLAEAAAAAA	3.3279501520027925	0.6043715116152267	72.16504669189453	0.5568152666091919	7.427599906921387	11.739651679992676	5.588429927825928
homomer-2-50-nr2-run1_result_100	1	SEEEAEEELEEEREEYEEEEEELEEEREEEEREEEEELEELEEEAEEAEE:SEEEAEEELEEEREEYEEEEEELEEEREEEEREEEEELEELEEEAEEAEE	2.9764096932798325	0.6632859640197455	94.13743591308594	0.4215186536312103	14.340604782104492	25.544221878051758	16.588603973388672
homomer-2-50-nr2-run1_result_100	2	SEEEAEEELEELEEEYEEEREEEEEELEEELERLREALAALLAAAAAALA:SEEEAEEELEELEEEYEEEREEEEEELEEELERLREALAALLAAAAAALA	6.033481758061483	0.4636257668879945	90.4219741821289	0.4740372896194458	10.487518310546875	17.65154266357422	5.85440731048584
homomer-2-50-nr2-run1_result_100	3	SEEEAEEELEELEEELEEEREEREREEEEEREEEEEERAAAAEAAAAAAA:SEEEAEEELEELEEELEEEREEREREEEEEREEEEEERAAAAEAAAAAAA	16.518632292004146	0.171773744224599	94.16138458251953	0.45880937576293945	12.126092910766602	21.799293518066406	9.71148681640625
homomer-2-50-nr2-run1_result_100	4	SEAEAERRLAELRARLAAEAAAAAEAAAALAAAAAAAAAAAAAAAAAAAA:SEAEAERRLAELRARLAAEAAAAAEAAAALAAAAAAAAAAAAAAAAAAAA	2.522266391023627	0.7020304876549587	71.4544448852539	0.5618237257003784	7.048473358154297	11.012863159179688	4.479766845703125
homomer-2-50-nr2-run1_result_100	5	SEEEAEKKLEELKKELEEEKKKLEEELEELFEELEEELEELLEEIEEEEE:SEEEAEKKLEELKKELEEEKKKLEEELEELFEELEEELEELLEEIEEEEE	28.97312118095311	0.09628959198424226	79.7620849609375	0.5087183713912964	9.561643600463867	14.322306632995605	6.357950687408447
homomer-2-50-nr2-run1_result_100	6	SAAAAAAALAAAAAEAAAARAEEEKRLEELLKELEEELKKLLEELEKALS:SAAAAAAALAAAAAEAAAARAEEEKRLEELLKELEEELKKLLEELEKALS	1.8147372952859273	0.8357777893854655	80.12698364257812	0.4712936282157898	9.929797172546387	15.173347473144531	4.180882930755615
homomer-2-50-nr2-run1_result_100	7	SEEEAEEEEEELEEEFEEEEEEEEEELKELLEKLEEELEEFKEEFEEAEE:SEEEAEEEEEELEEEFEEEEEEEEEELKELLEKLEEELEEFKEEFEEAEE	1.951653807620052	0.8133914070561933	85.86213684082031	0.4114420413970947	13.402993202209473	22.05197525024414	12.885391235351562
homomer-2-50-nr2-run1_result_100	8	SEEEEEEEEEELEEEYEEEREEEEEERRRELEELQQALAALLAAAAAAAA:SEEEEEEEEEELEEEYEEEREEEEEERRRELEELQQALAALLAAAAAAAA	5.44211679466661	0.5399885601226763	88.20500183105469	0.5040607452392578	8.789581298828125	14.319544792175293	5.938462257385254
homomer-2-50-nr2-run1_result_100	9	SEEEAEEELEELEEEYEEEREEREREEEEEEEKLEELLKELLEEMEEALE:SEEEAEEELEELEEEYEEEREEREREEEEEEEKLEELLKELLEEMEEALE	4.52428889837546	0.5102180865356305	93.75468444824219	0.4137093722820282	13.685043334960938	23.498083114624023	14.039041519165039
homomer-2-50-nr2-run1_result_101	0	MLEMSPDQRRLTVTISESADEATRERIREFLASLPPDIEVRIELVPEEEE:MLEMSPDQRRLTVTISESADEATRERIREFLASLPPDIEVRIELVPEEEE	8.451628732069452	0.3818982875226791	61.618099212646484	0.4907761216163635	11.586363792419434	12.605066299438477	2.1655805110931396
homomer-2-50-nr2-run1_result_101	1	MLEASPDQRRLTVELSESLDEEQRERIRAFLAALPPDIEVEVRLLPEEEE:MLEASPDQRRLTVELSESLDEEQRERIRAFLAALPPDIEVEVRLLPEEEE	6.171223693492638	0.5797617152583139	69.24791717529297	0.5165557861328125	10.281272888183594	11.766637802124023	2.5746657848358154
homomer-2-50-nr2-run1_result_101	2	MIEASEDQKKLTVTISESANEELIERIKEFLESLPEDIEVEIKIEKKKEE:MIEASEDQKKLTVTISESANEELIERIKEFLESLPEDIEVEIKIEKKKEE	3.1277372781045782	0.701609926737806	68.32811737060547	0.510359525680542	9.771215438842773	11.704507827758789	3.32200288772583
homomer-2-50-nr2-run1_result_101	3	MIEASEDKKLLKVEISESADEETIERIKKFLESLPSDIKVEIEILPEEKE:MIEASEDKKLLKVEISESADEETIERIKKFLESLPSDIKVEIEILPEEKE	5.347612284514264	0.5198969953880288	73.03862762451172	0.5587921142578125	9.465445518493652	10.557761192321777	2.214087963104248
homomer-2-50-nr2-run1_result_101	4	MIKVSEDKKKLTVEISESADEEIKERIEEFLKSLPEDIEVEIKYLEEEKE:MIKVSEDKKKLTVEISESADEEIKERIEEFLKSLPEDIEVEIKYLEEEKE	3.0386456132635864	0.7045258805210461	71.3465347290039	0.5663491487503052	8.499079704284668	9.916556358337402	2.7466273307800293
homomer-2-50-nr2-run1_result_101	5	MIKASEDQKKLTVEISESVNEEQRKRIEEFLKSLPEDIEVEIKYLPEEKE:MIKASEDQKKLTVEISESVNEEQRKRIEEFLKSLPEDIEVEIKYLPEEKE	5.273007726686001	0.5331808519072289	75.85069274902344	0.6132029294967651	8.587727546691895	9.474040985107422	1.4770094156265259
homomer-2-50-nr2-run1_result_101	6	MIKQSEDKKKLTIEISESADEETKKRIEEFVKSLPEDIEVEIKYLKEEEE:MIKQSEDKKKLTIEISESADEETKKRIEEFVKSLPEDIEVEIKYLKEEEE	5.306706518117064	0.5076658277589964	73.6272964477539	0.5808979868888855	9.253868103027344	10.376648902893066	1.7428029775619507
homomer-2-50-nr2-run1_result_101	7	MIEASEDKKLLKVSISESANEEIKERIEKFLKSLPSDIKVEIEILKEEKE:MIEASEDKKLLKVSISESANEEIKERIEKFLKSLPSDIKVEIEILKEEKE	4.671163757760456	0.5961243990854836	65.3306884765625	0.4770214855670929	10.887935638427734	12.651385307312012	3.1093549728393555
homomer-2-50-nr2-run1_result_101	8	MIKASEDKKTLTVEISESADEETKKLIEEFLKSLPSDIKVKIIYLKEEKE:MIKASEDKKTLTVEISESADEETKKLIEEFLKSLPSDIKVKIIYLKEEKE	3.773126800575691	0.6080041250269493	63.11996078491211	0.474592387676239	10.997763633728027	13.278727531433105	3.689035177230835
homomer-2-50-nr2-run1_result_101	9	MIKASEDKKLLTVDISESADEKLIELIEKFLKSLPKDIEVKINILKEKKE:MIKASEDKKLLTVDISESADEKLIELIEKFLKSLPKDIEVKINILKEKKE	1.2395996787002515	0.9232066912453624	79.8462905883789	0.5902624726295471	7.31768274307251	8.70444393157959	2.330467462539673
homomer-2-50-nr2-run1_result_102	0	EDEEEEEEELEELEREREEERRRFEELLEELRRRLERELREREEELRRLL:EDEEEEEEELEELEREREEERRRFEELLEELRRRLERELREREEELRRLL	3.9484133312948813	0.5586491259114666	89.73810577392578	0.4632263481616974	11.394168853759766	18.12628746032715	9.478744506835938
homomer-2-50-nr2-run1_result_102	1	MDEEEIEEELEELEEEREEEREEAARLAAELAAALAEAAAAAAAAAEAAL:MDEEEIEEELEELEEEREEEREEAARLAAELAAALAEAAAAAAAAAEAAL	2.79239278436765	0.7183125058315001	83.95804595947266	0.49455270171165466	10.281538963317871	17.109210968017578	6.4978251457214355
homomer-2-50-nr2-run1_result_102	2	FDEEEVEEELEELEEEREEEEEEEEEELEELLEELEELFEELEEEIEELL:FDEEEVEEELEELEEEREEEEEEEEEELEELLEELEELFEELEEEIEELL	4.094961781288041	0.5199351783051295	90.97756958007812	0.4045805335044861	14.739065170288086	25.000459671020508	16.28020477294922
homomer-2-50-nr2-run1_result_102	3	MDAEAIAAELAAAAAERAAAAEAAAAALAALAAALAAALAALAAAVAALL:MDAEAIAAELAAAAAERAAAAEAAAAALAALAAALAAALAALAAAVAALL	2.2762811920036845	0.7721277518655004	75.02800750732422	0.5284714102745056	8.633170127868652	13.042583465576172	6.4786481857299805
homomer-2-50-nr2-run1_result_102	4	FDEEEEEEEIEELEEEREEEEEEFEEEKEELEKELEELLKKLEEERKKLL:FDEEEEEEEIEELEEEREEEEEEFEEEKEELEKELEELLKKLEEERKKLL	2.531724983059363	0.7122750778456366	89.24644470214844	0.4189780354499817	13.605412483215332	22.618301391601562	13.152847290039062
homomer-2-50-nr2-run1_result_102	5	FDEEELEKELEELEEEEEEEKKEEEEEEEEREEEEEEELEEEEEEIEEEE:FDEEELEKELEELEEEEEEEKKEEEEEEEEREEEEEEELEEEEEEIEEEE	4.124859423128328	0.5194996957940191	84.66142272949219	0.4289183020591736	14.092338562011719	24.247560501098633	16.955957412719727
homomer-2-50-nr2-run1_result_102	6	EDEEELEEELEEEEEEEEEEEEEFEEELEKLEEELEKELEELEKKIEEEL:EDEEELEEELEEEEEEEEEEEEEFEEELEKLEEELEKELEELEKKIEEEL	3.582938792208433	0.6251715353031283	88.62059020996094	0.43847376108169556	12.382076263427734	20.451536178588867	11.780684471130371
homomer-2-50-nr2-run1_result_102	7	FDEEEVEEKIEELEEEREEERKEFEEELEELLEELEELFKELEEKIEELL:FDEEEVEEKIEELEEEREEERKEFEEELEELLEELEELFKELEEKIEELL	2.2384978555898214	0.7756462786583839	84.19294738769531	0.458237886428833	10.565265655517578	15.864875793457031	6.460997581481934
homomer-2-50-nr2-run1_result_102	8	ADEAALAAALAELEAAAAAAAAAAAAAAAAAAAAAAEALAAAEELAAALL:ADEAALAAALAELEAAAAAAAAAAAAAAAAAAAAAAEALAAAEELAAALL	2.159590693842931	0.7742507938241485	71.01270294189453	0.6185608506202698	6.121191024780273	8.762662887573242	3.416567325592041
homomer-2-50-nr2-run1_result_102	9	FDEEKVEEELEELEEEMEEKEEAAAEALAAAAEAAAAAAAAAAAAAAAAA:FDEEKVEEELEELEEEMEEKEEAAAEALAAAAEAAAAAAAAAAAAAAAAA	2.116841901329447	0.7635957699594748	76.65525817871094	0.5359198451042175	8.075468063354492	12.513983726501465	4.828505516052246
homomer-2-50-nr2-run1_result_103	0	MEELLERLRREAEEERRRREEELEAERAARRAELEAARAAAAAAAAAAAA:MEELLERLRREAEEERRRREEELEAERAARRAELEAARAAAAAAAAAAAA	15.216257399238739	0.14908990363962196	93.17411041259766	0.42418771982192993	12.988083839416504	22.49863624572754	8.84358024597168
homomer-2-50-nr2-run1_result_103	1	AAAAAAAALAAAAAALAELEEEREEEEEEREEELEEEEEEEEEEREEEEE:AAAAAAAALAAAAAALAELEEEREEEEEEREEELEEEEEEEEEEREEEEE	7.062067681993937	0.3710731553847885	86.64617919921875	0.49933791160583496	9.083191871643066	15.519205093383789	7.431695938110352
homomer-2-50-nr2-run1_result_103	2	MEEEKEELLEEFEEERKEREEELEELLEELEEELEEEREEAEEEEEEAEE:MEEEKEELLEEFEEERKEREEELEELLEELEEELEEEREEAEEEEEEAEE	2.7150389814800784	0.6833682809093098	89.98117065429688	0.41531211137771606	14.285213470458984	24.7645263671875	13.612066268920898
homomer-2-50-nr2-run1_result_103	3	MEEELEEILEEAEEERREREEAEAAARAEAEAARAAAEAAAAAAAAAAAA:MEEELEEILEEAEEERREREEAEAAARAEAEAARAAAEAAAAAAAAAAAA	6.507442832620021	0.4201583753659927	89.9255142211914	0.4497448205947876	12.658895492553711	22.476581573486328	10.143482208251953
homomer-2-50-nr2-run1_result_103	4	MEELLEELEEEAEEEEEEEEEEEERLLEELEEEREEEREEAEREREEAEE:MEELLEELEEEAEEEEEEEEEEEERLLEELEEEREEEREEAEREREEAEE	3.8760545553494365	0.5033310837429177	95.55069732666016	0.42189449071884155	14.385252952575684	25.62415313720703	17.468225479125977
homomer-2-50-nr2-run1_result_103	5	MAELLAALLAAAAAAAAAAAAAAAEARAAAAARLAAAAAAAAAAAAAAAA:MAELLAALLAAAAAAAAAAAAAAAEARAAAAARLAAAAAAAAAAAAAAAA	2.881726378535699	0.6926456932102346	76.16526794433594	0.5095168352127075	9.142247200012207	14.993485450744629	6.684382438659668
homomer-2-50-nr2-run1_result_103	6	MEEELEKLREEEEEEEEEEEEEEERERAERERELEEALAAAAAERAAAAA:MEEELEKLREEEEEEEEEEEEEEERERAERERELEEALAAAAAERAAAAA	23.04375094351085	0.06359129593222827	93.42501831054688	0.4377398192882538	12.591424942016602	22.20258140563965	9.269257545471191
homomer-2-50-nr2-run1_result_103	7	MEELLERLLREAEEERERREAAAEAEAAAREAAAAAAAAAAAAAAAAAAA:MEELLERLLREAEEERERREAAAEAEAAAREAAAAAAAAAAAAAAAAAAA	4.5063077007002	0.475020083776932	85.45671844482422	0.4682912528514862	11.171661376953125	19.297454833984375	8.744208335876465
homomer-2-50-nr2-run1_result_103	8	QQQQLQQLLQAAADRLAREEAERREELEELRRELEEAQAAAAAAAAAAAA:QQQQLQQLLQAAADRLAREEAERREELEELRRELEEAQAAAAAAAAAAAA	1.7945195960405773	0.8359318271787146	82.09699249267578	0.487011194229126	9.538098335266113	14.562350273132324	7.0777482986450195
homomer-2-50-nr2-run1_result_103	9	MEEEKEELLEEFEKEEEEREKEEKEEEQQQQQQQQQQQQEAQQAQEQAAQ:MEEEKEELLEEFEKEEEEREKEEKEEEQQQQQQQQQQQQEAQQAQEQAAQ	2.0717713339860495	0.7805264008184933	85.10763549804688	0.45033541321754456	11.377873420715332	18.9267578125	8.021114349365234
homomer-2-50-nr2-run1_result_104	0	SEEKKKLKEAYEKQKKILDEAMEKALKEGKLPKWKIEIDEESLVPILKAE:SEEKKKLKEAYEKQKKILDEAMEKALKEGKLPKWKIEIDEESLVPILKAE	1.4736257065118112	0.8728074102483121	69.61824798583984	0.5170778632164001	8.641624450683594	10.516417503356934	4.023687362670898
homomer-2-50-nr2-run1_result_104	1	MEEEKKLLEAYKKQKEILEKDLEKALKSGKLPKWKLEIDEESLIPILKAE:MEEEKKLLEAYKKQKEILEKDLEKALKSGKLPKWKLEIDEESLIPILKAE	16.82179229762885	0.09239748076664579	58.07987594604492	0.34413936734199524	13.864889144897461	18.795595169067383	8.93048095703125
homomer-2-50-nr2-run1_result_104	2	SPLAERLRAAAAEQRALLEAALAAALASGELPEWEIEEDPESLLPRLRAR:SPLAERLRAAAAEQRALLEAALAAALASGELPEWEIEEDPESLLPRLRAR	15.07561408123489	0.10327825825859069	62.62331771850586	0.38317620754241943	14.877946853637695	19.4427433013916	7.7642951011657715
homomer-2-50-nr2-run1_result_104	3	SEEEARLRAAYAEQRALLDEALAAALASGKLPEWELVEDPERLLPLLRAR:SEEEARLRAAYAEQRALLDEALAAALASGKLPEWELVEDPERLLPLLRAR	15.971666940034057	0.06854733251509776	71.06336975097656	0.33258187770843506	17.80472755432129	27.08795738220215	18.89826774597168
homomer-2-50-nr2-run1_result_104	4	AAAAARLRAAYARQRAALAAALAAALASGRLPRWRLELDPEALLPLLRAA:AAAAARLRAAYARQRAALAAALAAALASGRLPRWRLELDPEALLPLLRAA	16.26297125399127	0.09955606056675766	52.376625061035156	0.3179956078529358	16.755102157592773	22.002601623535156	11.508476257324219
homomer-2-50-nr2-run1_result_104	5	SEEEEKLKKAYEEQKKKLEEALEKALESGELPKWKLIIDEESLIPILEAE:SEEEEKLKKAYEEQKKKLEEALEKALESGELPKWKLIIDEESLIPILEAE	5.902561692931701	0.34915462567705335	73.57219696044922	0.3594346344470978	15.363571166992188	24.117542266845703	16.548656463623047
homomer-2-50-nr2-run1_result_104	6	SEEEEKLKEAYEKQKKLLEEALKKALESGKLPKWKLEIDEESLMPILKAE:SEEEEKLKEAYEKQKKLLEEALKKALESGKLPKWKLEIDEESLMPILKAE	18.468807846832814	0.07508301051514991	77.1357192993164	0.33844244480133057	17.214204788208008	27.5816707611084	22.07004165649414
homomer-2-50-nr2-run1_result_104	7	SAAAERLRAAYARQRAELAAALAAALASGRLPRWRLVEDPEALLPRLLAE:SAAAERLRAAYARQRAELAAALAAALASGRLPRWRLVEDPEALLPRLLAE	8.26581986909437	0.21189407324485887	51.390262603759766	0.35877725481987	15.223743438720703	20.02735137939453	9.662726402282715
homomer-2-50-nr2-run1_result_104	8	EEEKKKLLEAYKKQKEILEKALEKALAEGKLPKWKIEEDEESLLPILKAE:EEEKKKLLEAYKKQKEILEKALEKALAEGKLPKWKIEEDEESLLPILKAE	9.595909504271166	0.5416376871865567	55.180301666259766	0.41761744022369385	12.497493743896484	14.27200698852539	5.657078266143799
homomer-2-50-nr2-run1_result_104	9	MAAAERLLAAYRRQREALEAALERALASGELPRWRLEEDPEALLPLLLAE:MAAAERLLAAYRRQREALEAALERALASGELPRWRLEEDPEALLPLLLAE	10.76450194376643	0.457879616551805	56.749603271484375	0.37723207473754883	14.394368171691895	17.86089515686035	3.7248053550720215
homomer-2-50-nr2-run1_result_105	0	HHHHHHHVKVIIHEMKYENGEYIFKVEIIAKGEENKTIKVELELYIPDKG:HHHHHHHVKVIIHEMKYENGEYIFKVEIIAKGEENKTIKVELELYIPDKG	9.486574244957307	0.1962267695054334	70.24684143066406	0.49880412220954895	10.930867195129395	14.70289421081543	5.762937545776367
homomer-2-50-nr2-run1_result_105	1	HHHHHHHAKVIKHPMIYENGKWIWPITIIAEGLDNQTVTVTLTLYIPDQG:HHHHHHHAKVIKHPMIYENGKWIWPITIIAEGLDNQTVTVTLTLYIPDQG	5.640283566287316	0.8142328633089799	84.66921997070312	0.7225239276885986	6.545541763305664	6.969879150390625	0.8685466647148132
homomer-2-50-nr2-run1_result_105	2	SAAPAEAARVRLLPMEYRDGVWRFRVEIEARGLENQTVTVTLTLHIPAQG:SAAPAEAARVRLLPMEYRDGVWRFRVEIEARGLENQTVTVTLTLHIPAQG	1.9435849911251732	0.8846648666953156	84.7569580078125	0.7245144844055176	5.82163667678833	6.231918811798096	0.8952316641807556
homomer-2-50-nr2-run1_result_105	3	HHHHHHNVKVIIKPMKYKDGKWIWDITIIAEGEENKTVTVTITLEIPEKG:HHHHHHNVKVIIKPMKYKDGKWIWDITIIAEGEENKTVTVTITLEIPEKG	3.751671796499775	0.8459153344553692	79.37207794189453	0.6965130567550659	8.090225219726562	8.587038040161133	0.8954636454582214
homomer-2-50-nr2-run1_result_105	4	HHHHHHEVRVHLHPMRYEDGVWIWDVTIEARGLDDETATVELTLHIPDRG:HHHHHHEVRVHLHPMRYEDGVWIWDVTIEARGLDDETATVELTLHIPDRG	4.978912900070193	0.790907222835674	80.48551940917969	0.706161618232727	7.448046684265137	7.973404884338379	0.8726303577423096
homomer-2-50-nr2-run1_result_105	5	HHHHHPNAKVELEPMEYKNGEYIWKITVTVKGTENETVTLTVTLHVPDAG:HHHHHPNAKVELEPMEYKNGEYIWKITVTVKGTENETVTLTVTLHVPDAG	3.879281443158669	0.8560869733289822	76.9581069946289	0.6882222294807434	7.731612205505371	8.24933910369873	0.9955501556396484
homomer-2-50-nr2-run1_result_105	6	SHMPSEKVKVEKLPMKYENGEWIWEVKITAKGVENETVTVTLTLEIPDKG:SHMPSEKVKVEKLPMKYENGEWIWEVKITAKGVENETVTVTLTLEIPDKG	2.5597089235224844	0.869731007382701	80.56672668457031	0.6640620827674866	7.602888107299805	8.153265953063965	0.9651048183441162
homomer-2-50-nr2-run1_result_105	7	SSMPSENAKVIIEPQIYENGEWIWNIKIIVKGTENKTVTVTLTLHIPDKG:SSMPSENAKVIIEPQIYENGEWIWNIKIIVKGTENKTVTVTLTLHIPDKG	3.7005075104511236	0.8422283456968606	78.19749450683594	0.684333860874176	7.853600025177002	8.370772361755371	0.9146957397460938
homomer-2-50-nr2-run1_result_105	8	HHHHSPHAKVEIKEMKYENGKWIFDITVTIEGEENETVEIKLKLYVPDKG:HHHHSPHAKVEIKEMKYENGKWIFDITVTIEGEENETVEIKLKLYVPDKG	10.045575867829923	0.17141063060856904	81.94290924072266	0.6753273010253906	6.986048221588135	7.7958550453186035	1.399201512336731
homomer-2-50-nr2-run1_result_105	9	SHMPSPNAKVILHEMEYKNGVWIYKIEVEAKGLENKTVTITLELHIPDKG:SHMPSPNAKVILHEMEYKNGVWIYKIEVEAKGLENKTVTITLELHIPDKG	3.6698896919895483	0.837824819784762	78.74948120117188	0.6824089288711548	7.483102321624756	7.993741035461426	1.0070842504501343
homomer-2-50-nr2-run1_result_106	0	PPEPLEAARVPEIALEDPELRARAEELRRRVAELLKERKIEPWEEEFERL:PPEPLEAARVPEIALEDPELRARAEELRRRVAELLKERKIEPWEEEFERL	10.994282735300512	0.1397927972369288	59.19951629638672	0.2825103998184204	18.847461700439453	25.414669036865234	18.61452865600586
homomer-2-50-nr2-run1_result_106	1	EPPEIEPVRAHPIFLEDPELRAEYERVARRAAELLRERNIEPWEEAFERL:EPPEIEPVRAHPIFLEDPELRAEYERVARRAAELLRERNIEPWEEAFERL	7.162074951822369	0.5902511979855423	70.60347747802734	0.6194725036621094	8.21988582611084	9.595462799072266	1.8534507751464844
homomer-2-50-nr2-run1_result_106	2	PPEPPEAVRAPEVFLEDPEMRAAYEEVARRAAELLRELNIPPWEEQFARL:PPEPPEAVRAPEVFLEDPEMRAAYEEVARRAAELLRELNIPPWEEQFARL	9.631672682827	0.16908978375319245	54.33088684082031	0.44192665815353394	13.565276145935059	15.826141357421875	4.689427375793457
homomer-2-50-nr2-run1_result_106	3	PPPPPRPVEVHPLVLEDPALRAEAEALRRRAAELLREREIPPWERAFAEL:PPPPPRPVEVHPLVLEDPALRAEAEALRRRAAELLREREIPPWERAFAEL	6.198747922341959	0.45598424226052736	60.923484802246094	0.47861239314079285	12.150944709777832	13.790909767150879	3.6249990463256836
homomer-2-50-nr2-run1_result_106	4	EEKPIKPVEADEIFLEDEENKKEFEEVKRKAAELLKEKKIEPYKKAFEEL:EEKPIKPVEADEIFLEDEENKKEFEEVKRKAAELLKEKKIEPYKKAFEEL	8.190531933797367	0.2525751233105009	49.23048782348633	0.3292733132839203	16.70671272277832	19.826007843017578	8.954570770263672
homomer-2-50-nr2-run1_result_106	5	PPPPLEPVRVHPLALADPALRAAAEALRRAAAELLRAARIPPWEAAFAAL:PPPPLEPVRVHPLALADPALRAAAEALRRAAAELLRAARIPPWEAAFAAL	7.696471722685432	0.24497938763664678	52.26957702636719	0.39236557483673096	14.470914840698242	17.513914108276367	6.187358856201172
homomer-2-50-nr2-run1_result_106	6	APELPRAAEVDERVLKDPELRAEAEALRRRAAALLREERVEPWERLEAEL:APELPRAAEVDERVLKDPELRAEAEALRRRAAALLREERVEPWERLEAEL	15.754541813740486	0.0938130605214439	58.81325912475586	0.2931523621082306	19.456336975097656	27.372695922851562	20.69321060180664
homomer-2-50-nr2-run1_result_106	7	PPPFPAPVEVDERVLRDPALRAEAEALARRAAELLREERVEPWEEAFARL:PPPFPAPVEVDERVLRDPALRAEAEALARRAAELLREERVEPWEEAFARL	11.088127806855866	0.17659153391430987	58.888885498046875	0.3044859766960144	18.698209762573242	26.818275451660156	19.606136322021484
homomer-2-50-nr2-run1_result_106	8	EEKPIKAVEAHPIFLEDEENKKKFEEVRRKAAELLKEKNIEPYEKQFEEL:EEKPIKAVEAHPIFLEDEENKKKFEEVRRKAAELLKEKNIEPYEKQFEEL	8.178984492779644	0.2096305177045793	54.71014404296875	0.45074307918548584	13.47900104522705	15.246160507202148	3.561774730682373
homomer-2-50-nr2-run1_result_106	9	EEEEPKPVEAIEEFLEDEENKKAFEEVYRKAAEQLKEKNIPPYEKAFEEL:EEEEPKPVEAIEEFLEDEENKKAFEEVYRKAAEQLKEKNIPPYEKAFEEL	10.768245522578056	0.21322030856660212	54.39686584472656	0.3876771330833435	13.300052642822266	16.13314437866211	7.246391296386719
homomer-2-50-nr2-run1_result_107	0	LARLLALAEEGLRRLAAATDAEDLLPAVLRELLGRLFGPLGERLGAALTA:LARLLALAEEGLRRLAAATDAEDLLPAVLRELLGRLFGPLGERLGAALTA	15.793520949938308	0.14910782242333778	63.70840835571289	0.3372907042503357	15.298006057739258	22.960845947265625	13.048561096191406
homomer-2-50-nr2-run1_result_107	1	LERLLALALEGLRRLARETDAEDLIPAVLRELLGRLFGPAGEALGAALTA:LERLLALALEGLRRLARETDAEDLIPAVLRELLGRLFGPAGEALGAALTA	16.01758329176203	0.1052298387927385	77.70872497558594	0.4548286199569702	11.507059097290039	18.9208984375	9.33608627319336
homomer-2-50-nr2-run1_result_107	2	LERFLALALEGLRRLARETDAEELLPEVLRRLLGELFGPLGELLGEALTA:LERFLALALEGLRRLARETDAEELLPEVLRRLLGELFGPLGELLGEALTA	11.131494872499418	0.1677208061250602	66.21049499511719	0.43094366788864136	11.045961380004883	16.294445037841797	7.189316749572754
homomer-2-50-nr2-run1_result_107	3	MEKIFELILKGIEELAKKTKSEELIPEILLKILGELFGEEGEKLGKELVA:MEKIFELILKGIEELAKKTKSEELIPEILLKILGELFGEEGEKLGKELVA	0.7730326450875864	0.959554217061612	81.01251983642578	0.6399551630020142	5.940009593963623	7.438256740570068	2.611837863922119
homomer-2-50-nr2-run1_result_107	4	LAPLLALALAGLRALAAATDAEDLLPPLLVALLGALFGPAGEALGRALTA:LAPLLALALAGLRALAAATDAEDLLPPLLVALLGALFGPAGEALGRALTA	3.820203179455184	0.5639190906522583	74.81047821044922	0.45180076360702515	11.338188171386719	17.935834884643555	9.125846862792969
homomer-2-50-nr2-run1_result_107	5	LAEFLALALEGLRRLAEATDAEDLLPAVLRELLGRLFGPAGEALGRALTA:LAEFLALALEGLRRLAEATDAEDLLPAVLRELLGRLFGPAGEALGRALTA	1.037994041515628	0.928257460137268	78.39180755615234	0.4761738181114197	9.919496536254883	15.77503490447998	7.023021697998047
homomer-2-50-nr2-run1_result_107	6	MAEFLALALEGLRELARRTDAEDLLPEVLRRLLGRLFGPAGEELGRRLTA:MAEFLALALEGLRELARRTDAEDLLPEVLRRLLGRLFGPAGEELGRRLTA	0.9233011875244573	0.9417049960097112	84.77515411376953	0.6755294799804688	4.9667158126831055	6.348137855529785	2.211745500564575
homomer-2-50-nr2-run1_result_107	7	MEELLEIIEEGIRRLAKETNSEDLIPKILIEIYGKLFGEEGVELGKKKVA:MEELLEIIEEGIRRLAKETNSEDLIPKILIEIYGKLFGEEGVELGKKKVA	1.2210274748905405	0.905845530891344	83.43673706054688	0.6200152635574341	5.931288719177246	8.534113883972168	3.4229307174682617
homomer-2-50-nr2-run1_result_107	8	MEEFLELMLKGIRRLAEKTNALDLEPEILIEILGELFGEEGEKLGKALVE:MEEFLELMLKGIRRLAEKTNALDLEPEILIEILGELFGEEGEKLGKALVE	2.8624519275944063	0.6631446996227001	66.21944427490234	0.45590004324913025	10.04325008392334	13.33626651763916	4.801947593688965
homomer-2-50-nr2-run1_result_107	9	MERFFALALEGLRRLAEATDAEDLLPPLLIELLGRLFGPAGRALGEALTA:MERFFALALEGLRRLAEATDAEDLLPPLLIELLGRLFGPAGRALGEALTA	1.1024408710484257	0.9195992873748581	89.3944320678711	0.7256324291229248	3.9728171825408936	4.906375408172607	1.8501429557800293
homomer-2-50-nr2-run1_result_108	0	PLEAALAEIEGRLAAGELGPEEYAAEVEAVVHYLYAEPDSPDLPAEWRAN:PLEAALAEIEGRLAAGELGPEEYAAEVEAVVHYLYAEPDSPDLPAEWRAN	7.903617642289949	0.20407891172500442	79.9374008178711	0.38131633400917053	15.758768081665039	25.31013298034668	15.504094123840332
homomer-2-50-nr2-run1_result_108	1	MLDAALAELEGRLAAGELGPEEYAAAVLAVVHYLYAEPDSPELPPEWRAR:MLDAALAELEGRLAAGELGPEEYAAAVLAVVHYLYAEPDSPELPPEWRAR	5.370686958080788	0.45325554837917986	72.34840393066406	0.4108298122882843	13.456297874450684	20.157669067382812	10.351113319396973
homomer-2-50-nr2-run1_result_108	2	MLDYALAEIEGKLAAGELGPEEAAAEIEAVVRYIYAEPDSPDMPAEWRAR:MLDYALAEIEGKLAAGELGPEEAAAEIEAVVRYIYAEPDSPDMPAEWRAR	3.8810901336413024	0.5189368424886507	86.31643676757812	0.4212966561317444	14.317111015319824	24.986522674560547	17.570323944091797
homomer-2-50-nr2-run1_result_108	3	MLAAAEAALAGRLAAGELGPEEYAAEMLAVVRHLYAEPDSPELPPEWRAA:MLAAAEAALAGRLAAGELGPEEYAAEMLAVVRHLYAEPDSPELPPEWRAA	11.410216790683268	0.15416526025732735	79.59092712402344	0.42979466915130615	13.018475532531738	21.07475471496582	13.31407356262207
homomer-2-50-nr2-run1_result_108	4	ALDYALARLRGRLEAGELGPEEYAAEVLAVVRYLFAEPDSPALPPEIRAA:ALDYALARLRGRLEAGELGPEEYAAEVLAVVRYLFAEPDSPALPPEIRAA	4.373605773731348	0.488092731445525	93.19595336914062	0.8049460053443909	3.0803115367889404	3.811843156814575	1.2819889783859253
homomer-2-50-nr2-run1_result_108	5	ALAAALAALAGRLAAGELGPAEYAAAVAAVVAALFAAPDSPALPPAWRAA:ALAAALAALAGRLAAGELGPAEYAAAVAAVVAALFAAPDSPALPPAWRAA	9.550508101165738	0.3262711094056835	71.79228973388672	0.4167335033416748	13.350927352905273	20.421527862548828	12.01714038848877
homomer-2-50-nr2-run1_result_108	6	PLEAALAELAGRLAAGELGPEEYAAEVLRVVHHLFAEPDSPALPPEWRAA:PLEAALAELAGRLAAGELGPEEYAAEVLRVVHHLFAEPDSPALPPEWRAA	14.747661032070708	0.12443721233459519	69.86257934570312	0.4366387128829956	12.573999404907227	17.990779876708984	7.305257797241211
homomer-2-50-nr2-run1_result_108	7	PLDYALARIEGRLAAGELGPEEAAAEIEAVVRYIYAEPDSPEMPPEIRAA:PLDYALARIEGRLAAGELGPEEAAAEIEAVVRYIYAEPDSPEMPPEIRAA	7.544768080478532	0.2126873629156116	94.23681640625	0.45989540219306946	13.231805801391602	24.14026641845703	15.072870254516602
homomer-2-50-nr2-run1_result_108	8	ALDYALAKIEGLLKAGKLGKEEAAAEILKVVHYLYAEPDSPDLPPEIRAK:ALDYALAKIEGLLKAGKLGKEEAAAEILKVVHYLYAEPDSPDLPPEIRAK	3.2971681210912642	0.5993596028826689	86.3962173461914	0.46286308765411377	11.272049903869629	19.4072265625	10.303681373596191
homomer-2-50-nr2-run1_result_108	9	ALEAALAEIEGRLAAGELGPEEAAAEIEAVVRYLYAEPDSPDLPAEWRAR:ALEAALAEIEGRLAAGELGPEEAAAEIEAVVRYLYAEPDSPDLPAEWRAR	13.047608510544217	0.10174031318427551	88.71903991699219	0.4337344765663147	14.499258995056152	25.57172393798828	14.617351531982422
homomer-2-50-nr2-run1_result_109	0	YEEELEKTLELAKEFDKKNNTTRLTKEALAMKYIYENLKNGDDREFPKDI:YEEELEKTLELAKEFDKKNNTTRLTKEALAMKYIYENLKNGDDREFPKDI	3.592325235613467	0.569871743904351	53.043514251708984	0.29907000064849854	15.918997764587402	21.05272674560547	10.664947509765625
homomer-2-50-nr2-run1_result_109	1	MEEKIEELLKLAKEYDEKNNTTKLSKEAEAIKYIYENLKKGDKKEFPKDI:MEEKIEELLKLAKEYDEKNNTTKLSKEAEAIKYIYENLKKGDKKEFPKDI	4.546514196419765	0.5179284814299959	56.95294952392578	0.3658742606639862	14.710029602050781	19.990345001220703	11.471957206726074
homomer-2-50-nr2-run1_result_109	2	YEEKLEEALELAEKFDKENNTTELSREAEAMKFIYESLKAGNKEPFPEDI:YEEKLEEALELAEKFDKENNTTELSREAEAMKFIYESLKAGNKEPFPEDI	11.265758318879081	0.1426159562394758	66.3765869140625	0.32025155425071716	17.82663345336914	26.783113479614258	19.176380157470703
homomer-2-50-nr2-run1_result_109	3	MEEELEKLLELAKKFDEENKTTELTKYAEAMKHTYENLKAGNKEPYPKDI:MEEELEKLLELAKKFDEENKTTELTKYAEAMKHTYENLKAGNKEPYPKDI	1.6271273353683893	0.8920640525067383	83.04279327392578	0.6954618096351624	6.2479352951049805	7.070859909057617	1.7564358711242676
homomer-2-50-nr2-run1_result_109	4	MEELLEETLRAAREYDEKNKTTRLTRFALAMKHEYEALKAGDDTPFPEDV:MEELLEETLRAAREYDEKNKTTRLTRFALAMKHEYEALKAGDDTPFPEDV	1.5946636738669355	0.8907008957713419	84.67302703857422	0.7245175838470459	5.714926242828369	6.410590171813965	1.477158784866333
homomer-2-50-nr2-run1_result_109	5	MEEKLEELLELAKKYDEENNTTELTREAEAMKFIYESRKAGDDRPYPEDV:MEEKLEELLELAKKYDEENNTTELTREAEAMKFIYESRKAGDDRPYPEDV	0.9871191735699321	0.9343729760024602	81.22500610351562	0.6687655448913574	6.582648277282715	7.709264278411865	2.113626480102539
homomer-2-50-nr2-run1_result_109	6	YEEALARLLELAAAFDAEHNTTRLTRFAEAARFEYEALRAGDRRPYPEDV:YEEALARLLELAAAFDAEHNTTRLTRFAEAARFEYEALRAGDRRPYPEDV	1.8274297190037578	0.8196524536794955	60.302059173583984	0.4169114828109741	11.629582405090332	15.615456581115723	5.456693649291992
homomer-2-50-nr2-run1_result_109	7	MEEKLEEALELAKKFDEENNTTRLSKEAEAMKFIYESLKNGDKKEFPKDI:MEEKLEEALELAKKFDEENNTTRLSKEAEAMKFIYESLKNGDKKEFPKDI	10.672455882514116	0.16086515016591593	57.09516525268555	0.28563761711120605	17.13639259338379	23.481447219848633	16.04949188232422
homomer-2-50-nr2-run1_result_109	8	YEEKLEEALKLAEEFDKKNKTTRLSKYAKAMKYTYEALKKGDKSEYPKDV:YEEKLEEALKLAEEFDKKNKTTRLSKYAKAMKYTYEALKKGDKSEYPKDV	4.3528970123885244	0.450718481603278	56.29428482055664	0.3030352294445038	15.96926212310791	21.708580017089844	12.12701416015625
homomer-2-50-nr2-run1_result_109	9	MEEEIEKALKLAEEYDKEHNTTALTREALAMKYIYEALKAGDDRPFPKDV:MEEEIEKALKLAEEYDKEHNTTALTREALAMKYIYEALKAGDDRPFPKDV	9.207244851874663	0.17088029070294986	77.73208618164062	0.3738129734992981	15.601613998413086	25.117534637451172	18.742172241210938
homomer-2-50-nr2-run1_result_11	0	MEYSLEIPLSEDIKLIFKTKDKKIYEELKPLLEPGKILTPEELEEIIRKL:MEYSLEIPLSEDIKLIFKTKDKKIYEELKPLLEPGKILTPEELEEIIRKL	0.8693680537086678	0.948744816567059	75.98494720458984	0.5901340246200562	7.3069844245910645	8.889533042907715	1.1971200704574585
homomer-2-50-nr2-run1_result_11	1	ETYSLEIPLKDDITLTFSTTDKKIYEELKPLLQPGVILTPEELKEIIEKL:ETYSLEIPLKDDITLTFSTTDKKIYEELKPLLQPGVILTPEELKEIIEKL	0.9580284769876171	0.94331557461879	76.5041275024414	0.6072471737861633	7.136981964111328	8.738014221191406	1.3147352933883667
homomer-2-50-nr2-run1_result_11	2	MVHSLEIPLAPDVTLTLATTDEALAAELAPLLAPGRLLSPEELAALLARL:MVHSLEIPLAPDVTLTLATTDEALAAELAPLLAPGRLLSPEELAALLARL	1.235957511412667	0.9068428300492603	71.05962371826172	0.5647385120391846	8.082852363586426	9.85538101196289	1.5144085884094238
homomer-2-50-nr2-run1_result_11	3	KIYSIKIPLKDDITLIFETTNEEIYKELKPLLEEGKILSPEELKEIIDKI:KIYSIKIPLKDDITLIFETTNEEIYKELKPLLEEGKILSPEELKEIIDKI	4.978719225066221	0.6453494225760934	77.23976135253906	0.6000552773475647	7.281116962432861	9.012700080871582	1.2375128269195557
homomer-2-50-nr2-run1_result_11	4	MTYSLEIPLAPDVTLTLSTTDEALAAALAPLLQPGRRPSVAELEALLAAL:MTYSLEIPLAPDVTLTLSTTDEALAAALAPLLQPGRRPSVAELEALLAAL	2.456665095958421	0.7574632801877833	68.77498626708984	0.5372668504714966	8.696940422058105	10.58259105682373	1.5641350746154785
homomer-2-50-nr2-run1_result_11	5	EVYSLEIPLSDDITLTLSTTDKEVYERLKPKLQPGVILTPEELKEIIEEL:EVYSLEIPLSDDITLTLSTTDKEVYERLKPKLQPGVILTPEELKEIIEEL	0.7347256043446106	0.9622319347744996	76.73721313476562	0.6092008352279663	7.094799995422363	8.740150451660156	1.0982565879821777
homomer-2-50-nr2-run1_result_11	6	EVYSLEIPLSEDITLTLSTTDKELYEKLKPKLEPGKILSPEELEELIREL:EVYSLEIPLSEDITLTLSTTDKELYEKLKPKLEPGKILSPEELEELIREL	0.8012170820348676	0.9552761449958004	81.51119995117188	0.6471041440963745	6.064485549926758	7.347501754760742	1.123279094696045
homomer-2-50-nr2-run1_result_11	7	MVHSLEIPLAPDVTLVLQTTDEALAAALAPRLAPGRVLSPEELAALLAAL:MVHSLEIPLAPDVTLVLQTTDEALAAALAPRLAPGRVLSPEELAALLAAL	0.9396388819375489	0.9422704498248597	75.09513854980469	0.616550087928772	7.116737365722656	8.623209953308105	1.2636131048202515
homomer-2-50-nr2-run1_result_11	8	KVYSLEIPLKDDITLIFKTTNKEIYEKLKPKLQPGKILSVEELKEILEEL:KVYSLEIPLKDDITLIFKTTNKEIYEKLKPKLQPGKILSVEELKEILEEL	1.0233758343860304	0.9420713447897188	79.3003921508789	0.625752329826355	6.521021366119385	7.856525421142578	1.1799941062927246
homomer-2-50-nr2-run1_result_11	9	KVYSLEIPLSPDITLILKTTDKAVYEELKPLLQPGKILSVEELKEILEKL:KVYSLEIPLSPDITLILKTTDKAVYEELKPLLQPGKILSVEELKEILEKL	0.8313809963294032	0.9524604634630262	80.54292297363281	0.6367861032485962	6.160507678985596	7.467514514923096	1.100106954574585
homomer-2-50-nr2-run1_result_110	0	EPPAFEKPVLSEEDVEKYEKIIEELKKKNLEGVEDLKGFVEKKVEGAKKK:EPPAFEKPVLSEEDVEKYEKIIEELKKKNLEGVEDLKGFVEKKVEGAKKK	4.585862833719599	0.6483433355930812	70.32691192626953	0.5339748859405518	9.799766540527344	11.339977264404297	2.6535866260528564
homomer-2-50-nr2-run1_result_110	1	EPHPFEKPVLSEEDVKKYEKIIEFLKKEKLEGVEDLEGFVKKKVEGAKKK:EPHPFEKPVLSEEDVKKYEKIIEFLKKEKLEGVEDLEGFVKKKVEGAKKK	6.969455117259024	0.4690408139389122	72.71133422851562	0.5602414608001709	9.573538780212402	11.104997634887695	2.164184093475342
homomer-2-50-nr2-run1_result_110	2	APPPWERPVPSPEFVAEAERLIAFARAEDLPGTEAFAGFVRAKVEGAALR:APPPWERPVPSPEFVAEAERLIAFARAEDLPGTEAFAGFVRAKVEGAALR	10.442114421022277	0.19349753002143608	72.03079986572266	0.6053256988525391	9.104974746704102	10.765115737915039	2.42142915725708
homomer-2-50-nr2-run1_result_110	3	APLPWERELLSPEEVAEALAIYAAAAAAALPGTADLLGFVLAKVLGALLR:APLPWERELLSPEEVAEALAIYAAAAAAALPGTADLLGFVLAKVLGALLR	8.183468702162536	0.20860634347633022	54.49024200439453	0.35674798488616943	14.097928047180176	18.364181518554688	9.853055953979492
homomer-2-50-nr2-run1_result_110	4	APPPWERPELSPEQVAEYEAIIAAARAADLPGVDDLEGFVRAKVEGAAAR:APPPWERPELSPEQVAEYEAIIAAARAADLPGVDDLEGFVRAKVEGAAAR	4.2917438117123075	0.6957792919569232	70.71488952636719	0.5962169170379639	9.652332305908203	11.647887229919434	2.1617257595062256
homomer-2-50-nr2-run1_result_110	5	EPLPWQKEVLSEEQVEEYLKIYEKLKKENLPGTEDLLGFVLDKVLGALLK:EPLPWQKEVLSEEQVEEYLKIYEKLKKENLPGTEDLLGFVLDKVLGALLK	11.350707688766736	0.20838795730903434	57.262088775634766	0.34047672152519226	15.183771133422852	21.72311019897461	12.844522476196289
homomer-2-50-nr2-run1_result_110	6	ELPPYKKEVLSEEQVEKYKKIIEKLKKENLEGVEDLKGFFDDKVLGALKK:ELPPYKKEVLSEEQVEKYKKIIEKLKKENLEGVEDLKGFFDDKVLGALKK	7.038116566040505	0.5022864104721211	63.479705810546875	0.4772944450378418	11.137260437011719	12.890600204467773	2.3056447505950928
homomer-2-50-nr2-run1_result_110	7	EPPPWQRERLSPEQVAEYEAIIAALRAADLPGTEDLAGFVRDKVLGALRR:EPPPWQRERLSPEQVAEYEAIIAALRAADLPGTEDLAGFVRDKVLGALRR	8.470443236466128	0.3669565993900216	55.90107345581055	0.37873148918151855	13.466699600219727	16.730690002441406	6.928239822387695
homomer-2-50-nr2-run1_result_110	8	ELPPWKQEVLTPEQVEEYKKIIEFLKKENLKGTEDLAGFFADKVLGALLK:ELPPWKQEVLTPEQVEEYKKIIEFLKKENLKGTEDLAGFFADKVLGALLK	9.77756921746002	0.35077992284364257	57.01094436645508	0.4309777617454529	12.281950950622559	15.661863327026367	5.2752766609191895
homomer-2-50-nr2-run1_result_110	9	ELPPWRRPRLSEEEVAEYERIIAALRRERLPGVEDLEGFVRDRVEGARRR:ELPPWRRPRLSEEEVAEYERIIAALRRERLPGVEDLEGFVRDRVEGARRR	10.579366769509184	0.3220992920615135	51.02662658691406	0.30887696146965027	16.1429500579834	20.791732788085938	8.579586029052734
homomer-2-50-nr2-run1_result_111	0	SGHMRKYKITKAELGGEEIENPTPENLYKFLEENNITSGELTLYFEDEEV:SGHMRKYKITKAELGGEEIENPTPENLYKFLEENNITSGELTLYFEDEEV	2.27002949206478	0.8305940958493754	86.6565933227539	0.7574635744094849	5.4936676025390625	6.0271172523498535	0.8800106644630432
homomer-2-50-nr2-run1_result_111	1	SGMPKEYEITKAYLGGEEIKNPTWENLKKFIEENKITEGTLTIEFKNKEV:SGMPKEYEITKAYLGGEEIKNPTWENLKKFIEENKITEGTLTIEFKNKEV	4.122161321783304	0.8309760712525859	84.06767272949219	0.7235888242721558	5.502251625061035	6.160727024078369	0.9455660581588745
homomer-2-50-nr2-run1_result_111	2	SGHMRKYEITKAELGGEEIENPTEENLYEFLEKNNIEEGELTIHFKNTEV:SGHMRKYEITKAELGGEEIENPTEENLYEFLEKNNIEEGELTIHFKNTEV	2.0309257063811836	0.8644981861207773	84.04119873046875	0.7213320732116699	6.133893013000488	6.670605182647705	0.9311691522598267
homomer-2-50-nr2-run1_result_111	3	MGMKRKYKITKAELGGEEIKNPTEENLYKFLEEKNITEGELTIHFKNTEV:MGMKRKYKITKAELGGEEIKNPTEENLYKFLEEKNITEGELTIHFKNTEV	1.9423924833803685	0.8184033161354571	80.20704650878906	0.6365972757339478	7.481072425842285	8.267122268676758	1.0246665477752686
homomer-2-50-nr2-run1_result_111	4	MGHMRKYKITKAYLGGELIENPTPENLYKFLEENKITKGTLTIEFEDEEV:MGHMRKYKITKAYLGGELIENPTPENLYKFLEENKITKGTLTIEFEDEEV	2.059545833336418	0.8431295510546672	83.28604125976562	0.6833357214927673	6.6974358558654785	7.451127529144287	0.940318763256073
homomer-2-50-nr2-run1_result_111	5	HGHMHKYKITAAYLGGERIENPTLENLFKFLEEKKIKSGTLTIEFEDEEE:HGHMHKYKITAAYLGGERIENPTLENLFKFLEEKKIKSGTLTIEFEDEEE	1.342561899761006	0.9153114104517622	82.19572448730469	0.6771209836006165	6.898184299468994	7.683402061462402	0.9661105871200562
homomer-2-50-nr2-run1_result_111	6	HGHMREYEITKAELGGEEIPNATEENLYKFLEENNIKEGELTIHFKDKSV:HGHMREYEITKAELGGEEIPNATEENLYKFLEENNIKEGELTIHFKDKSV	1.3589948806024061	0.9010637980351932	83.67676544189453	0.6903396248817444	6.433687210083008	7.096207141876221	0.9918786287307739
homomer-2-50-nr2-run1_result_111	7	MGKKKEYKITKAELGGEEIENPTEENLYKYLEEKKIKEGELTLKFKDTEV:MGKKKEYKITKAELGGEEIENPTEENLYKYLEEKKIKEGELTLKFKDTEV	2.5227286450067736	0.8055644179375276	82.35685729980469	0.6580110192298889	6.870442867279053	7.668506622314453	0.9950515031814575
homomer-2-50-nr2-run1_result_111	8	MGMPRKYEITEAYLGGEKIENPTEENLYKFLEEKKITEGELTLKFKDTSV:MGMPRKYEITEAYLGGEKIENPTEENLYKFLEEKKITEGELTLKFKDTSV	2.056714238425277	0.8314870018412193	80.97525024414062	0.6268093585968018	7.372005939483643	8.24705696105957	1.0555598735809326
homomer-2-50-nr2-run1_result_111	9	MGMMRKYKITKAELGGEEIENPTPENLLKFLEENNITEGTLTIHFKDESV:MGMMRKYKITKAELGGEEIENPTPENLLKFLEENNITEGTLTIHFKDESV	2.106304757851404	0.8050065645717561	81.76332092285156	0.6471017599105835	7.038219928741455	7.869354248046875	1.0062031745910645
homomer-2-50-nr2-run1_result_112	0	FEETPEDLLEEVFASPSEDVEERRRLALERLRAYYERLADAALEERLNPE:FEETPEDLLEEVFASPSEDVEERRRLALERLRAYYERLADAALEERLNPE	2.8947029879975488	0.6242307943423789	83.25586700439453	0.647066056728363	6.424061298370361	7.976452827453613	2.621668815612793
homomer-2-50-nr2-run1_result_112	1	FEKTNEDIIKEVLESDIEDIEEKRKLALEKLEELNKKIAEEAFEKELNPE:FEKTNEDIIKEVLESDIEDIEEKRKLALEKLEELNKKIAEEAFEKELNPE	18.77167353755025	0.08377240242888336	74.74504089355469	0.381233811378479	14.7003812789917	22.2622127532959	14.282838821411133
homomer-2-50-nr2-run1_result_112	2	FEETYEDIIEKVLESEEEDLEEKKELALERLKERAEKIAEEAFEKEENPE:FEETYEDIIEKVLESEEEDLEEKKELALERLKERAEKIAEEAFEKEENPE	19.15111719044549	0.09685195235406435	77.18257904052734	0.5660173892974854	8.547616958618164	10.557659149169922	2.8890819549560547
homomer-2-50-nr2-run1_result_112	3	YDETIDDILDEVLASPLEDLEEKRELALRRTEELNRRIVDDRLEEEENPE:YDETIDDILDEVLASPLEDLEEKRELALRRTEELNRRIVDDRLEEEENPE	21.366206647180718	0.0462835247253796	82.08361053466797	0.37968969345092773	16.23713493347168	26.39888572692871	18.623199462890625
homomer-2-50-nr2-run1_result_112	4	FDRTLDDIIAEVLASPSTDLAARRAAALEAAAALARARVDAALAAAANPA:FDRTLDDIIAEVLASPSTDLAARRAAALEAAAALARARVDAALAAAANPA	1.0361470325726267	0.9318599288483662	74.34474182128906	0.6127758622169495	7.871876239776611	9.062817573547363	2.9070072174072266
homomer-2-50-nr2-run1_result_112	5	EEETPEDILAEVAASPSEDPEERRALALERLEERARRLAEEAFEREENPE:EEETPEDILAEVAASPSEDPEERRALALERLEERARRLAEEAFEREENPE	1.076783387868818	0.9454194121214431	83.92385864257812	0.6604740619659424	6.226083278656006	7.657588481903076	2.212026596069336
homomer-2-50-nr2-run1_result_112	6	FEETLEDILERVEASPEEDEEEKRRRALELARELAERRVEERFEEREEPE:FEETLEDILERVEASPEEDEEEKRRRALELARELAERRVEERFEEREEPE	1.599939798037069	0.888084003696682	79.96930694580078	0.6459010243415833	7.348146915435791	8.30465030670166	1.8435547351837158
homomer-2-50-nr2-run1_result_112	7	FEETNEDILEEVENSPLTDIEEKKKLAKERLDELNEKIVEERLEKKLNPE:FEETNEDILEEVENSPLTDIEEKKKLAKERLDELNEKIVEERLEKKLNPE	0.6324021256705974	0.9719138517193734	80.01951599121094	0.6171161532402039	7.256667613983154	8.489344596862793	2.3070247173309326
homomer-2-50-nr2-run1_result_112	8	FEETNEDILKEVLESPEEDLEKKRELALERLDERNEKLVEARLEEAENPE:FEETNEDILKEVLESPEEDLEKKRELALERLDERNEKLVEARLEEAENPE	0.8659383466411401	0.9558402694146625	87.9344711303711	0.7193088531494141	4.936291217803955	5.542485237121582	1.492917776107788
homomer-2-50-nr2-run1_result_112	9	HHMTNEDIIKEVLASESEDIEEKRKLLLEKLDELNEKIADETLEKALNPE:HHMTNEDIIKEVLASESEDIEEKRKLLLEKLDELNEKIADETLEKALNPE	1.1980771562622796	0.9406766149217244	81.1717300415039	0.6237269043922424	6.968118667602539	8.485416412353516	2.817293167114258
homomer-2-50-nr2-run1_result_113	0	AELLPLLEELLAAAAEAAAAAAAAAAAAAAAAAAAAAAAVAAALAALAAA:AELLPLLEELLAAAAEAAAAAAAAAAAAAAAAAAAAAAAVAAALAALAAA	2.316524589996893	0.7406716274858006	72.1568374633789	0.5701679587364197	7.429313659667969	11.113740921020508	4.182888984680176
homomer-2-50-nr2-run1_result_113	1	EELEEELKELLEELEEELEELLKELEEEFEKKLEELKEEIEKLLEEIEEE:EELEEELKELLEELEEELEELLKELEEEFEKKLEELKEEIEKLLEEIEEE	3.4633252412440076	0.6242665537265358	69.1776351928711	0.41084185242652893	12.239747047424316	18.92681121826172	10.732450485229492
homomer-2-50-nr2-run1_result_113	2	EELEELLEELLEEEEEEEEEEREEREREFEEELEELREEVEELLEELEEE:EELEELLEELLEEEEEEEEEEREEREREFEEELEELREEVEELLEELEEE	3.9534355252813307	0.4935088056239673	92.19390106201172	0.39341306686401367	15.23995304107666	25.928186416625977	14.48781967163086
homomer-2-50-nr2-run1_result_113	3	EELEELLEELLEELEEELEEELEEEEEEEEEELEELEEEIEEEEEELEEE:EELEELLEELLEELEEELEEELEEEEEEEEEELEELEEEIEEEEEELEEE	3.9442863433327693	0.4811573598066772	91.21939849853516	0.4206315279006958	13.299365043640137	22.996435165405273	13.325780868530273
homomer-2-50-nr2-run1_result_113	4	EELEELLEELLEELEEEEEEEREEEEEEREKEREELEKEIEELLEELEEE:EELEELLEELLEELEEEEEEEREEEEEEREKEREELEKEIEELLEELEEE	28.918695077934245	0.07916336700177107	90.67308044433594	0.40398868918418884	14.278934478759766	24.16309356689453	11.384899139404297
homomer-2-50-nr2-run1_result_113	5	SELLPLLRELLERLEREREEEERRREEEREREEEEREEEIKELLEELEEE:SELLPLLRELLERLEREREEEERRREEEREREEEEREEEIKELLEELEEE	2.965680413418709	0.6436412401556114	91.80458068847656	0.40556415915489197	14.560402870178223	24.389610290527344	14.316944122314453
homomer-2-50-nr2-run1_result_113	6	EELEEELEELLEELEEELEELLRELEEERERERREREEALRRLLRELRER:EELEEELEELLEELEEELEELLRELEEERERERREREEALRRLLRELRER	29.743593832419194	0.0739539323593074	84.58514404296875	0.4120126962661743	12.273179054260254	19.54035758972168	11.361174583435059
homomer-2-50-nr2-run1_result_113	7	EELEEELKELLEELEEEREEERRRREEELRRLLAELAAAVAAAAAAAAEA:EELEEELKELLEELEEEREEERRRREEELRRLLAELAAAVAAAAAAAAEA	3.9618842374640137	0.5498551203598063	87.57743835449219	0.4928196668624878	9.585518836975098	15.185935020446777	6.366855144500732
homomer-2-50-nr2-run1_result_113	8	EELLPLLRELLEELEEEREEEEEEEEEEREEEREEREEELEELLEELEEE:EELLPLLRELLEELEEEREEEEEEEEEEREEEREEREEELEELLEELEEE	6.026511479149103	0.3160257474891597	91.67681121826172	0.4066002666950226	14.70280933380127	24.719453811645508	12.975556373596191
homomer-2-50-nr2-run1_result_113	9	SELEELRREREEREEREREEEEEEREREREEEEEEERRELEELLEELEEE:SELEELRREREEREEREREEEEEEREREREEEEEEERRELEELLEELEEE	2.55221291624339	0.7292169681097066	94.04946899414062	0.43174293637275696	14.05932331085205	24.86594581604004	17.481348037719727
homomer-2-50-nr2-run1_result_114	0	AALDAFFAAHVDPALSPEARAAALALLRAFLAELAAAAAAAAAALAALLP:AALDAFFAAHVDPALSPEARAAALALLRAFLAELAAAAAAAAAALAALLP	1.882201724807134	0.8225118509341414	78.14244842529297	0.6291786432266235	6.817544937133789	8.535114288330078	2.6218037605285645
homomer-2-50-nr2-run1_result_114	1	EELEEFFEKNVNPELSEEAKEKALELLKKYIEEKEKKEEEEEEEEEEEEE:EELEEFFEKNVNPELSEEAKEKALELLKKYIEEKEKKEEEEEEEEEEEEE	9.277398483066431	0.23409936350176472	67.88750457763672	0.44240492582321167	10.741358757019043	13.61469554901123	4.204974174499512
homomer-2-50-nr2-run1_result_114	2	EELERFFAEHVDPALPPEAREAALRLLREFVEEREKREEELEEELEELLP:EELERFFAEHVDPALPPEAREAALRLLREFVEEREKREEELEEELEELLP	1.255077086313124	0.903687217705937	84.17948913574219	0.6139679551124573	6.908734321594238	8.713438034057617	2.7702736854553223
homomer-2-50-nr2-run1_result_114	3	SFVEEFFEKNVDPEMKEEDKEKALELIKKLLEEIEKKEEEEEEEEEEEEP:SFVEEFFEKNVDPEMKEEDKEKALELIKKLLEEIEKKEEEEEEEEEEEEP	2.1957984131596713	0.7773048992483712	76.67332458496094	0.5556524991989136	8.398567199707031	10.269845962524414	2.504960536956787
homomer-2-50-nr2-run1_result_114	4	SELEEFFEKNVDPKLSEEAKEAALKLMKEFLKELEEKEKKEKELEEELEE:SELEEFFEKNVDPKLSEEAKEAALKLMKEFLKELEEKEKKEKELEEELEE	0.6992599494552493	0.9665269582395664	87.36103057861328	0.6630095839500427	5.673910617828369	6.730601787567139	1.8216626644134521
homomer-2-50-nr2-run1_result_114	5	MELEEFFEEHVDPELSPEAREAALRLLREYEKRRRERLEEELERELEEEE:MELEEFFEEHVDPELSPEAREAALRLLREYEKRRRERLEEELERELEEEE	1.3489396049015465	0.9058293694275289	89.31390380859375	0.7106698751449585	4.95016622543335	5.733952522277832	1.5434470176696777
homomer-2-50-nr2-run1_result_114	6	EELEKFFEENVDPNLSEEAKKKALELMKKYEEKKKEKEEEELKELEEELE:EELEKFFEENVDPNLSEEAKKKALELMKKYEEKKKEKEEEELKELEEELE	18.99737352759084	0.06166462925499608	78.827392578125	0.4780551791191101	10.471986770629883	15.066341400146484	5.013365745544434
homomer-2-50-nr2-run1_result_114	7	DELEKFFEENVDPKLSEEAKEEAKKLLEEFVKEKEEEEEEEEEEEEEEEE:DELEKFFEENVDPKLSEEAKEEAKKLLEEFVKEKEEEEEEEEEEEEEEEE	0.7255251398320367	0.9637695447869595	84.47199249267578	0.6791910529136658	5.4270477294921875	6.393868446350098	1.6846683025360107
homomer-2-50-nr2-run1_result_114	8	SFIDEFFEKNINPKLSPEAKEEAKKLIYELIKELIKKIEELLKKLEELLP:SFIDEFFEKNINPKLSPEAKEEAKKLIYELIKELIKKIEELLKKLEELLP	1.5539387014583876	0.8881968309855188	78.16078186035156	0.5768982172012329	7.610199928283691	9.777007102966309	2.2862515449523926
homomer-2-50-nr2-run1_result_114	9	EFLDEFFEKNVDPNLSPEAQKKAKELLKKFVEELLKRLEELLEELEEELE:EFLDEFFEKNVDPNLSPEAQKKAKELLKKFVEELLKRLEELLEELEEELE	18.840948143106697	0.07236296014690385	71.58914184570312	0.451867938041687	10.814396858215332	16.414865493774414	7.075930118560791
homomer-2-50-nr2-run1_result_115	0	MAGREPSRETLERMWAEFRAYMREHATPEERRALEQLERLWREFLGERYE:MAGREPSRETLERMWAEFRAYMREHATPEERRALEQLERLWREFLGERYE	1.4920712379175196	0.8840072873787044	82.83381652832031	0.6932569146156311	5.797339916229248	6.699419975280762	1.6894505023956299
homomer-2-50-nr2-run1_result_115	1	MEGKKPSKETIEKMWKEFKEYAKKNYSEEEKKALEYLEKEWKEFLGEKYE:MEGKKPSKETIEKMWKEFKEYAKKNYSEEEKKALEYLEKEWKEFLGEKYE	1.8706111889200496	0.891461598367294	85.1337890625	0.7048811912536621	5.363179683685303	5.9539337158203125	1.4183294773101807
homomer-2-50-nr2-run1_result_115	2	SMGKEAPLETIKKLWEKFKEFIKKNASEEEKKALEQLEKEFEKFLGEKYF:SMGKEAPLETIKKLWEKFKEFIKKNASEEEKKALEQLEKEFEKFLGEKYF	7.904083724016934	0.548835818456414	63.2342643737793	0.6091728210449219	8.342782974243164	10.262467384338379	2.796905994415283
homomer-2-50-nr2-run1_result_115	3	SSGMEAPKETIEKMLERFFEFARENLSEEELKALEQLEELLKEFLGEKYE:SSGMEAPKETIEKMLERFFEFARENLSEEELKALEQLEELLKEFLGEKYE	1.8845442082655293	0.902106045174663	82.0406265258789	0.6578039526939392	6.112755298614502	7.134578227996826	1.8656529188156128
homomer-2-50-nr2-run1_result_115	4	MSGKEPSLETIKKMLEKAYEYFKENASEEEKKALEQLKKLWEEFLGKKYF:MSGKEPSLETIKKMLEKAYEYFKENASEEEKKALEQLKKLWEEFLGKKYF	12.264274056662735	0.15892976503816972	75.8258056640625	0.6039823889732361	8.006436347961426	8.969538688659668	1.7450236082077026
homomer-2-50-nr2-run1_result_115	5	EEGEEAPLEVIKKMWERAKKYFRENASEEEKKALEELEKLFEKFLGEKYF:EEGEEAPLEVIKKMWERAKKYFRENASEEEKKALEELEKLFEKFLGEKYF	2.6374605551653625	0.7806915550564859	70.6268081665039	0.5316720604896545	9.16087818145752	10.730690002441406	2.837921619415283
homomer-2-50-nr2-run1_result_115	6	EEGEEPDKETIEKMWKEAYEYWMKNATEEERKALEELKKEWEKFLGEKYE:EEGEEPDKETIEKMWKEAYEYWMKNATEEERKALEELKKEWEKFLGEKYE	11.502348745014757	0.12311747161085104	83.46900939941406	0.40583154559135437	14.404541969299316	23.747962951660156	13.419574737548828
homomer-2-50-nr2-run1_result_115	7	MAGRLPPRETIERLWAEFREHARATASPEEQEALEELERLWREFLGERYD:MAGRLPPRETIERLWAEFREHARATASPEEQEALEELERLWREFLGERYD	1.8760543952729045	0.8591672469299254	85.0950927734375	0.7176018953323364	5.210387229919434	5.734447002410889	1.3361783027648926
homomer-2-50-nr2-run1_result_115	8	SSGEEASLETIKEMLEKFYEYIEKNASEEEKKALEELKKLLEEFLGEKYF:SSGEEASLETIKEMLEKFYEYIEKNASEEEKKALEELKKLLEEFLGEKYF	9.276651384759267	0.2439742462758034	68.26432800292969	0.5157586932182312	9.38300895690918	11.601317405700684	3.896251678466797
homomer-2-50-nr2-run1_result_115	9	SSGEEPPLETIERMLARAREYFRETASEEERRALEELERLLEEFLGERYE:SSGEEPPLETIERMLARAREYFRETASEEERRALEELERLLEEFLGERYE	11.577015975020377	0.1365724359978482	57.73486328125	0.38310664892196655	13.338111877441406	18.773208618164062	9.552560806274414
homomer-2-50-nr2-run1_result_116	0	EEEEERERRERERREERERAEREREEREEEEEEEEEEREKEKKELEEKYE:EEEEERERRERERREERERAEREREEREEEEEEEEEEREKEKKELEEKYE	4.24145723416857	0.9211569108286738	86.19937133789062	0.42817991971969604	13.676658630371094	24.30143928527832	17.096158981323242
homomer-2-50-nr2-run1_result_116	1	AAAEAAEAAAAAAAAAAAAAAAAAAAAAAARAAEAAARERELEEVLREAE:AAAEAAEAAAAAAAAAAAAAAAAAAAAAAARAAEAAARERELEEVLREAE	1.9589062170681535	0.8103856963520593	76.30493927001953	0.547548770904541	7.45939826965332	11.983948707580566	5.0308027267456055
homomer-2-50-nr2-run1_result_116	2	ELEELLEELEEEREEEEEEYEEEIEELEEEIEEEEEEREEELEEELEEAE:ELEELLEELEEEREEEEEEYEEEIEELEEEIEEEEEEREEELEEELEEAE	4.374130765835485	0.504282955366011	93.54661560058594	0.4272618293762207	14.479955673217773	25.789857864379883	16.040966033935547
homomer-2-50-nr2-run1_result_116	3	ELEELLRELEEEREEEEEEEEEEREKEEEERKKLLEELEEEKEELEEEYE:ELEELLRELEEEREEEEEEEEEEREKEEEERKKLLEELEEEKEELEEEYE	2.8723640633958225	0.6612260870582775	92.47884368896484	0.41803181171417236	14.329615592956543	25.08091926574707	15.160090446472168
homomer-2-50-nr2-run1_result_116	4	ALAAALAELAAAAEAAAAAAAAAAAAAAAEREARLAELEEELEEEREEAE:ALAAALAELAAAAEAAAAAAAAAAAAAAAEREARLAELEEELEEEREEAE	1.4632613054233115	0.8820733181662779	76.6865005493164	0.5395021438598633	8.049140930175781	13.22594165802002	4.432941436767578
homomer-2-50-nr2-run1_result_116	5	ELEELLEELEREREEEEEEARREREEREREREREREERERELERLREEAE:ELEELLEELEREREEEEEEARREREEREREREREREERERELERLREEAE	4.8076571237862895	0.40502627665560176	95.83489990234375	0.4280497431755066	13.975677490234375	24.812602996826172	15.43293285369873
homomer-2-50-nr2-run1_result_116	6	ELEELLEELEEEMEEEEEEEEEEEEEEEEEREEELEEREEELEELEEEYE:ELEELLEELEEEMEEEEEEEEEEEEEEEEEREEELEEREEELEELEEEYE	4.9991825935068865	0.37210600051052417	94.2235336303711	0.42249542474746704	14.116086959838867	24.96616554260254	15.75973892211914
homomer-2-50-nr2-run1_result_116	7	ELEELLEELEAEREEEEEEAEEEREEEEEEREEEREEREEEREEEEEEAE:ELEELLEELEAEREEEEEEAEEEREEEEEEREEEREEREEEREEEEEEAE	7.178030333137588	0.26345570881389796	95.75011444091797	0.4455939829349518	13.428665161132812	24.19586181640625	14.910276412963867
homomer-2-50-nr2-run1_result_116	8	SLEELLEELEEEREEEREEAEEEREEEEEEREEEEEEREREREEEEREEE:SLEELLEELEEEREEEREEAEEEREEEEEEREEEEEEREREREEEEREEE	7.587533632303543	0.23108744126575698	95.67156219482422	0.446108341217041	13.054588317871094	23.35858726501465	13.131233215332031
homomer-2-50-nr2-run1_result_116	9	EEEEEEEEREEEEEEEREEYEEEKAEFEEEFEELLKEFEEELEEEEEEAE:EEEEEEEEREEEEEEEREEYEEEKAEFEEEFEELLKEFEEELEEEEEEAE	3.5240453550313515	0.5363324810581812	91.01737976074219	0.42197367548942566	13.627071380615234	23.6632022857666	14.228477478027344
homomer-2-50-nr2-run1_result_117	0	MAELEIKIKAESKEELEELIKKLEEFKKEHPNIEIIYDERYLENLEEIFE:MAELEIKIKAESKEELEELIKKLEEFKKEHPNIEIIYDERYLENLEEIFE	3.8789577619328313	0.7703007823393877	74.916259765625	0.5831469893455505	8.050762176513672	8.914199829101562	1.3518961668014526
homomer-2-50-nr2-run1_result_117	1	MAKLEIKIETETKEELEELIKKLEEFQKENPNVKIIFDERYLKDLSEIVK:MAKLEIKIETETKEELEELIKKLEEFQKENPNVKIIFDERYLKDLSEIVK	4.45704288878493	0.7649781452672471	76.14419555664062	0.5987585783004761	8.121015548706055	8.882431983947754	1.2820897102355957
homomer-2-50-nr2-run1_result_117	2	MAELEIKIKAESKEELEKLLKKLEEFQKENPSVKIELDPRYLENLEEIFK:MAELEIKIKAESKEELEKLLKKLEEFQKENPSVKIELDPRYLENLEEIFK	4.0911562452968875	0.7475534763451038	78.4818115234375	0.6210259199142456	7.111060619354248	7.89218807220459	1.2702186107635498
homomer-2-50-nr2-run1_result_117	3	MAELKIEIKASSKEELEELLKKLEEFKKENPSIEIILDEEYLKDLEKIVK:MAELKIEIKASSKEELEELLKKLEEFKKENPSIEIILDEEYLKDLEKIVK	3.2944705715718703	0.8130439019718908	73.7081069946289	0.5740549564361572	8.65619945526123	9.612059593200684	1.4213438034057617
homomer-2-50-nr2-run1_result_117	4	MAELEIKIKAKSKEDLEKLIKKLEEFKKEHPDIEIIYDPRYLENLEEIFK:MAELEIKIKAKSKEDLEKLIKKLEEFKKEHPDIEIIYDPRYLENLEEIFK	1.220764565091297	0.9164678732168524	82.7397232055664	0.6610363125801086	5.924880504608154	6.586148738861084	1.1955161094665527
homomer-2-50-nr2-run1_result_117	5	MAKLEIKVEAESKEDLEKLLKLLEEFQKENPNVKIILDPELLKDFSKIFK:MAKLEIKVEAESKEDLEKLLKLLEEFQKENPNVKIILDPELLKDFSKIFK	3.9837779720522115	0.7678026326410051	76.34719848632812	0.6163673400878906	8.054744720458984	8.867813110351562	1.3567945957183838
homomer-2-50-nr2-run1_result_117	6	MAELEIKVEAPSEELLEKLLEKLKEFQEENPDVKIILDPRYLEDKEKIVK:MAELEIKVEAPSEELLEKLLEKLKEFQEENPDVKIILDPRYLEDKEKIVK	4.337983420205944	0.7372826569686926	76.28411865234375	0.6054542064666748	8.338873863220215	9.145925521850586	1.2486454248428345
homomer-2-50-nr2-run1_result_117	7	MAELEIKVKAESKEELEELLKLLEEYQKKHPSIKIELDPKLLENLEEVFK:MAELEIKVKAESKEELEELLKLLEEYQKKHPSIKIELDPKLLENLEEVFK	2.4356379143467928	0.838953645457207	79.8027114868164	0.633094310760498	6.722578048706055	7.436473846435547	1.3338897228240967
homomer-2-50-nr2-run1_result_117	8	MAKLKIEVEAKSEEELKKLLEKLEEFQKENPDIKIILDEKYLKDKKEIFK:MAKLKIEVEAKSEEELKKLLEKLEEFQKENPDIKIILDEKYLKDKKEIFK	3.837416011333489	0.7872098972712962	74.37628173828125	0.5780602693557739	8.882328033447266	9.730619430541992	1.4382938146591187
homomer-2-50-nr2-run1_result_117	9	MAELEIKIITSSKEELEKLIEKLKEFQKENPDIKIIFDEKYLEDLEKIVK:MAELEIKIITSSKEELEKLIEKLKEFQKENPDIKIIFDEKYLEDLEKIVK	4.125322633732485	0.7439283778082303	76.13616943359375	0.5957203507423401	8.116314888000488	9.006084442138672	1.2487854957580566
homomer-2-50-nr2-run1_result_118	0	ALAERLAAAAPLAAGFLARAYDGSPASLEEALGRLEAWLRSDSEGFPTEP:ALAERLAAAAPLAAGFLARAYDGSPASLEEALGRLEAWLRSDSEGFPTEP	4.7861556877520535	0.49494084134201555	63.49555206298828	0.5247872471809387	10.00390625	12.291081428527832	4.5192718505859375
homomer-2-50-nr2-run1_result_118	1	SLAARLAATAPLLAGFLARALDGSPASAAEALGRAAAWLASDSAGWPTEP:SLAARLAATAPLLAGFLARALDGSPASAAEALGRAAAWLASDSAGWPTEP	13.76555980157616	0.12556223912640926	51.92189407348633	0.33785325288772583	14.290680885314941	18.133726119995117	9.191150665283203
homomer-2-50-nr2-run1_result_118	2	AAAARLAATAPLLAGFLAAAWDGSPASLAAVLGRAAAWLASDSAGFPTEP:AAAARLAATAPLLAGFLAAAWDGSPASLAAVLGRAAAWLASDSAGFPTEP	6.876838366361923	0.44966667781087316	58.90796661376953	0.4815509021282196	11.447229385375977	13.507346153259277	2.9915883541107178
homomer-2-50-nr2-run1_result_118	3	ALAARLAATAPLAAGFLARAYDGSPASLEAALGALAAWLRSDSDGFPTEP:ALAARLAATAPLAAGFLARAYDGSPASLEAALGALAAWLRSDSDGFPTEP	5.603401137392837	0.42801124315972056	62.51353454589844	0.4904229938983917	10.525964736938477	13.052366256713867	5.331045150756836
homomer-2-50-nr2-run1_result_118	4	ALAARLAATAPLVAGYLAAAYDGSPASYEAVLGAIAAWLASDSEGFPTAP:ALAARLAATAPLVAGYLAAAYDGSPASYEAVLGAIAAWLASDSEGFPTAP	11.408303072406127	0.16250012206537578	67.9109878540039	0.40810686349868774	12.699128150939941	19.73834800720215	12.330760955810547
homomer-2-50-nr2-run1_result_118	5	ALAAALAAAAPLLAGYLAAAYDGSAASLAAVLGAAAAWLASASAGFPTEP:ALAAALAAAAPLLAGYLAAAYDGSAASLAAVLGAAAAWLASASAGFPTEP	15.033923335703896	0.09192472268313318	54.69366455078125	0.3571990132331848	13.5590181350708	18.29633903503418	10.755613327026367
homomer-2-50-nr2-run1_result_118	6	AAAARLAATAPLLAGYLAAAWDGSPASLAAVLGAAAAWLASASAGFPTAP:AAAARLAATAPLLAGYLAAAWDGSPASLAAVLGAAAAWLASASAGFPTAP	5.308528615406104	0.5150135097054599	54.93792724609375	0.3686906099319458	13.023114204406738	17.717098236083984	9.683572769165039
homomer-2-50-nr2-run1_result_118	7	AAERRLRETLPLLLGFLRRAYDGSPASLEEVLGRAFAWLRSDSEGWPTEP:AAERRLRETLPLLLGFLRRAYDGSPASLEEVLGRAFAWLRSDSEGWPTEP	13.917754901396869	0.11808477247462733	57.56550598144531	0.42672640085220337	12.808310508728027	16.598615646362305	5.741313457489014
homomer-2-50-nr2-run1_result_118	8	AAAARLAATAPLLAGFFARAYDGSPASLAAVLGAAAAWLASDSAGFPTEP:AAAARLAATAPLLAGFFARAYDGSPASLAAVLGAAAAWLASDSAGFPTEP	12.251613220566027	0.13550043075532103	65.49129486083984	0.5444766283035278	9.32656478881836	10.915929794311523	3.5453996658325195
homomer-2-50-nr2-run1_result_118	9	AAAARLAAAAPLLAGFLARAYDGSPASLEAVLGRALAWLLSDSEGFPTEP:AAAARLAAAAPLLAGFLARAYDGSPASLEAVLGRALAWLLSDSEGFPTEP	4.711092448033072	0.4596190491218826	69.61858367919922	0.5262659788131714	8.322430610656738	10.446390151977539	3.335419178009033
homomer-2-50-nr2-run1_result_119	0	GMMEALREEIARRLLAFDFSEVPPEVRERFRRHLAEALFGTPERALSPEF:GMMEALREEIARRLLAFDFSEVPPEVRERFRRHLAEALFGTPERALSPEF	1.338948416309999	0.9167951694665171	87.15677642822266	0.7506934404373169	4.388224124908447	5.104485034942627	1.2869927883148193
homomer-2-50-nr2-run1_result_119	1	GHMEELREEIAKALMSFDFSEVPEEVREKFRKHIAKALFGTEEKALSPEF:GHMEELREEIAKALMSFDFSEVPEEVREKFRKHIAKALFGTEEKALSPEF	1.1563334020922602	0.9337973068659504	81.23527526855469	0.6604475378990173	5.905386447906494	6.880791187286377	1.607733964920044
homomer-2-50-nr2-run1_result_119	2	GMMEELRKEIAKKLLSFDFSDIPEETRKKFIKHVAKALFGTEEKALDPSF:GMMEELRKEIAKKLLSFDFSDIPEETRKKFIKHVAKALFGTEEKALDPSF	1.2911912831137629	0.916845335659615	81.84671020507812	0.6850829720497131	5.764448642730713	6.859336853027344	1.678011178970337
homomer-2-50-nr2-run1_result_119	3	GHMMELRREIFRKLMAFDFSDVDPETREAFRRHAAKALFGTEELALDPSF:GHMMELRREIFRKLMAFDFSDVDPETREAFRRHAAKALFGTEELALDPSF	1.1472629074359983	0.9366710435556478	85.00763702392578	0.7342267036437988	4.966413974761963	6.020164966583252	1.4139984846115112
homomer-2-50-nr2-run1_result_119	4	GMMEKLREEIAKKLLSFDFSDIPEETREKLRKHIAKALFGTEEKALSPEF:GMMEKLREEIAKKLLSFDFSDIPEETREKLRKHIAKALFGTEEKALSPEF	2.2719621671334136	0.7563538150966351	79.638671875	0.6495037078857422	6.1993818283081055	7.476187705993652	2.3514325618743896
homomer-2-50-nr2-run1_result_119	5	GMMEELRREIARRLLAFDFSEIPPEVVEALRRHIAEALFGTPEEALSPEF:GMMEELRREIARRLLAFDFSEIPPEVVEALRRHIAEALFGTPEEALSPEF	2.946852521106013	0.8008780517061459	84.66905975341797	0.7251963019371033	5.038907527923584	5.804951190948486	1.3149747848510742
homomer-2-50-nr2-run1_result_119	6	GMMEELREEIARRLLAFDFSDVPPEVREEFRRHIAEALFGTPERALSPEF:GMMEELREEIARRLLAFDFSDVPPEVREEFRRHIAEALFGTPERALSPEF	1.403593693340073	0.9092019099684276	87.63163757324219	0.7582836151123047	4.309537410736084	5.068695545196533	1.2974185943603516
homomer-2-50-nr2-run1_result_119	7	GHMEELREKIAKELMSFDFSDVSEETKKKFREHLAKALFGTSEKALSPEF:GHMEELREKIAKELMSFDFSDVSEETKKKFREHLAKALFGTSEKALSPEF	1.387627283231081	0.9127914877506603	74.82829284667969	0.609420657157898	7.569895267486572	8.683152198791504	1.884202003479004
homomer-2-50-nr2-run1_result_119	8	GEMEALREEIARKLLAFDFSDVPEETRERFRRHLAEALFGTPERALDPSF:GEMEALREEIARKLLAFDFSDVPEETRERFRRHLAEALFGTPERALDPSF	1.281558559400709	0.9205650226350565	89.74375915527344	0.7767722606658936	3.809293746948242	4.421070575714111	1.2379159927368164
homomer-2-50-nr2-run1_result_119	9	GMMEALRREIARAIMSFDFSDVDPETRREFREHVARALFGTPERALSPSF:GMMEALRREIARAIMSFDFSDVDPETRREFREHVARALFGTPERALSPSF	1.6015087561228691	0.9053272789971814	74.48310089111328	0.616803765296936	8.021071434020996	9.181943893432617	1.6170592308044434
homomer-2-50-nr2-run1_result_12	0	ASAWLPDGSLTPEARARRERLLAELRALAEELEDPELRAAVDALAAVLDA:ASAWLPDGSLTPEARARRERLLAELRALAEELEDPELRAAVDALAAVLDA	1.301999611235178	0.9198731585919198	85.21261596679688	0.6904436349868774	5.281922340393066	6.236678123474121	1.857452392578125
homomer-2-50-nr2-run1_result_12	1	ESYFTEEGELTEEEKEEREEIIEELEELAKKLEDEELEEAVEELEEVLEK:ESYFTEEGELTEEEKEEREEIIEELEELAKKLEDEELEEAVEELEEVLEK	9.82263133510407	0.16149286516715133	70.21742248535156	0.5520190000534058	10.125213623046875	11.623831748962402	2.6044793128967285
homomer-2-50-nr2-run1_result_12	2	ESAYKPDGSLTEEQKKKRKELIEKLKELAKELKDKELEEKVEELEKVLEK:ESAYKPDGSLTEEQKKKRKELIEKLKELAKELKDKELEEKVEELEKVLEK	2.2244812992942973	0.8279328431010424	73.3804702758789	0.5468719005584717	9.621405601501465	11.627297401428223	3.50838041305542
homomer-2-50-nr2-run1_result_12	3	ESPWTEEGELTPEIEERRERLIEELRELAEELEDEELEEEVEELEEVLEE:ESPWTEEGELTPEIEERRERLIEELRELAEELEDEELEEEVEELEEVLEE	1.2297771283271282	0.9209857325496498	90.0422134399414	0.7447510361671448	4.372968673706055	4.883678436279297	1.312333345413208
homomer-2-50-nr2-run1_result_12	4	ESMWKPDGSLTEEAEKEREELIEKLRELAKKLEDKELEEAVEKLEEVLKK:ESMWKPDGSLTEEAEKEREELIEKLRELAKKLEDKELEEAVEKLEEVLKK	1.3831076739456043	0.904272939918276	80.98104095458984	0.6202754974365234	6.826322555541992	8.152937889099121	2.413681745529175
homomer-2-50-nr2-run1_result_12	5	ASAWRPDGTPTPEVAARRAALVAELEALADELEDPALRAAVAALAAVLAA:ASAWRPDGTPTPEVAARRAALVAELEALADELEDPALRAAVAALAAVLAA	1.5824728325179613	0.8783755080748925	79.1827163696289	0.6217548847198486	7.299176216125488	9.783048629760742	3.164376735687256
homomer-2-50-nr2-run1_result_12	6	ASAWAPDGSPSPEVVARRRRLLAELEALAEELEDPELRAAVARLAAVLEA:ASAWAPDGSPSPEVVARRRRLLAELEALAEELEDPELRAAVARLAAVLEA	1.802304823562152	0.8938446239725433	87.2431411743164	0.7253422737121582	4.78148889541626	5.51344633102417	1.615387201309204
homomer-2-50-nr2-run1_result_12	7	MSAWTPDGRLTPEAVARRRELLARLRALARELEDPALEAAVAELAAVLDA:MSAWTPDGRLTPEAVARRRELLARLRALARELEDPALEAAVAELAAVLDA	1.6917706806690573	0.8618299010623344	81.9403076171875	0.624435305595398	6.217984199523926	7.668373107910156	2.4081172943115234
homomer-2-50-nr2-run1_result_12	8	SSAWRPDGSLTPEQVARRERLIAELRELARELQDEELERAVEELEEVLRK:SSAWRPDGSLTPEQVARRERLIAELRELARELQDEELERAVEELEEVLRK	1.886070922564457	0.8653819109903392	78.47516632080078	0.6303868293762207	8.277334213256836	9.334112167358398	2.0589094161987305
homomer-2-50-nr2-run1_result_12	9	ASMLLPDGRLTPEVEERRRRLIAELRELAAALEDPELEAAVAALAAVLEA:ASMLLPDGRLTPEVEERRRRLIAELRELAAALEDPELEAAVAALAAVLEA	1.5819538477887702	0.8872524362232439	83.04862976074219	0.6593939065933228	6.0067138671875	7.074395656585693	2.082681179046631
homomer-2-50-nr2-run1_result_120	0	TKLVIVIKEEGDKYKITIYPDESKSKPALKEEVVEKKEKIIIEIKEEDLK:TKLVIVIKEEGDKYKITIYPDESKSKPALKEEVVEKKEKIIIEIKEEDLK	0.8357218533421054	0.9592022279427849	85.82270050048828	0.724504828453064	5.17656135559082	5.819509506225586	1.226820707321167
homomer-2-50-nr2-run1_result_120	1	MEIAILIKKKGDKYEITIYPDESKSKPALKKEVVEEKDEIEIVLKKEDLE:MEIAILIKKKGDKYEITIYPDESKSKPALKKEVVEEKDEIEIVLKKEDLE	0.9207903170887921	0.9503398188209761	86.26179504394531	0.7145681977272034	5.2454833984375	5.894474983215332	1.201667070388794
homomer-2-50-nr2-run1_result_120	2	TELVIVIKKEGDNYIIKIYPNESKSEPVLKEETVPIKDEIEIVLKKEDLE:TELVIVIKKEGDNYIIKIYPNESKSEPVLKEETVPIKDEIEIVLKKEDLE	0.866609822467745	0.9555147925617967	86.8843765258789	0.7338771820068359	4.926158428192139	5.531959533691406	1.138885259628296
homomer-2-50-nr2-run1_result_120	3	MEMVIVIKKKGDKYEITIYPNEDKSKPVLKKEIVEKKEEIEIKIKEEDLK:MEMVIVIKKKGDKYEITIYPNEDKSKPVLKKEIVEKKEEIEIKIKEEDLK	0.9271046485621072	0.950050342171163	82.53112030029297	0.7029672861099243	6.029050827026367	6.775022029876709	1.2616901397705078
homomer-2-50-nr2-run1_result_120	4	MELVIVIEKEGDKYKIKIYPDESKSKPVLKEEEIEKKEEIEIILKEEDLK:MELVIVIEKEGDKYKIKIYPDESKSKPVLKEEEIEKKEEIEIILKEEDLK	0.8357732401641181	0.96040714349705	84.50767517089844	0.6991032361984253	5.7603678703308105	6.470458030700684	1.257538914680481
homomer-2-50-nr2-run1_result_120	5	MKVAILIEEEGDKYKIKIYPDESKSKPVLKEEVVPIKDEIEIVLKKEELE:MKVAILIEEEGDKYKIKIYPDESKSKPVLKEEVVPIKDEIEIVLKKEELE	0.9840211755935492	0.9422557483954128	85.31099700927734	0.6860048770904541	5.595141887664795	6.336925983428955	1.2503039836883545
homomer-2-50-nr2-run1_result_120	6	MKMVIVIEKEGDKYKIKIYPDEKKEKPVLKEEEVEIKDEIEIIIKKEELE:MKMVIVIEKEGDKYKIKIYPDEKKEKPVLKEEEVEIKDEIEIIIKKEELE	0.9641927235752414	0.9448054916971212	85.7054443359375	0.7221876382827759	5.265750885009766	5.927056312561035	1.1885902881622314
homomer-2-50-nr2-run1_result_120	7	MKLAILIEEKGDEYKITIYPDESKSKPALKEETVEKKEKIVIELKEEDLK:MKLAILIEEKGDEYKITIYPDESKSKPALKEETVEKKEKIVIELKEEDLK	1.0308766712710635	0.9377615996763753	86.61917877197266	0.7111780643463135	5.14909553527832	5.780323028564453	1.1943961381912231
homomer-2-50-nr2-run1_result_120	8	MKLLIEIEEKGDKYEITIYPNLDKSKPPLKKETVEKKDEIEIILKEEDLK:MKLLIEIEEKGDKYEITIYPNLDKSKPPLKKETVEKKDEIEIILKEEDLK	1.453098132843211	0.8749919850275407	83.76467895507812	0.6478419899940491	5.6664204597473145	6.661434650421143	1.165740966796875
homomer-2-50-nr2-run1_result_120	9	TELVIVIKEKGDKYEITIYPNEKKTEKPLKKEVVEKKEEIEIKIKEEDLK:TELVIVIKEKGDKYEITIYPNEKKTEKPLKKEVVEKKEEIEIKIKEEDLK	0.850182819740219	0.9576742192093726	86.20294952392578	0.7272988557815552	5.050761699676514	5.659772872924805	1.1780275106430054
homomer-2-50-nr2-run1_result_121	0	DPEKAKEIVEKLKKIGLELALNPENKKLPWYEEIASLFFPEEELEKLKKA:DPEKAKEIVEKLKKIGLELALNPENKKLPWYEEIASLFFPEEELEKLKKA	3.4912841201412697	0.6292062968006876	78.62651062011719	0.541504442691803	7.649079322814941	10.371216773986816	4.502341270446777
homomer-2-50-nr2-run1_result_121	1	DPARARAIVAELREAGRELALDPATRALPWHERFAALLFPPEELAALRAA:DPARARAIVAELREAGRELALDPATRALPWHERFAALLFPPEELAALRAA	14.577603888690852	0.14023914252002226	70.87217712402344	0.315998375415802	17.070959091186523	26.980789184570312	16.407928466796875
homomer-2-50-nr2-run1_result_121	2	DPEKAEEIVEELKKYGKELALDPENKKLKFYEKFASLLFPKEELEKLKKE:DPEKAEEIVEELKKYGKELALDPENKKLKFYEKFASLLFPKEELEKLKKE	9.88110950190061	0.1982788148111707	71.55191040039062	0.3207245469093323	16.17527198791504	25.931026458740234	18.51549530029297
homomer-2-50-nr2-run1_result_121	3	DDEKAKEIVAKLKEKGKELALDPKNKSLPWYKEFADLLFPPEELAKLKAA:DDEKAKEIVAKLKEKGKELALDPKNKSLPWYKEFADLLFPPEELAKLKAA	12.7586461332826	0.1870700089938319	55.57757568359375	0.24821814894676208	18.299196243286133	25.289186477661133	18.836185455322266
homomer-2-50-nr2-run1_result_121	4	DPAEAERIVAELRRRGRELALAPETRALPFHEEFAALLFPPEELAALRAA:DPAEAERIVAELRRRGRELALAPETRALPFHEEFAALLFPPEELAALRAA	14.904357647149956	0.20930357563988145	59.102508544921875	0.24527445435523987	18.92176055908203	26.996381759643555	17.99896240234375
homomer-2-50-nr2-run1_result_121	5	SPEEALAIVARLREHGRELALDPATRDLPWHEEFAALLFPPEELARLRAA:SPEEALAIVARLREHGRELALDPATRDLPWHEEFAALLFPPEELARLRAA	8.91229316264509	0.22450855075409895	59.505096435546875	0.2792302370071411	17.814739227294922	26.200292587280273	18.469623565673828
homomer-2-50-nr2-run1_result_121	6	DPEKAKEIVETLKKYGKYLALDEKYKSLPFHETFASLLFPEEELAKLKAE:DPEKAKEIVETLKKYGKYLALDEKYKSLPFHETFASLLFPEEELAKLKAE	1.5739226733691598	0.871431627800628	77.35213470458984	0.5703891515731812	6.788717746734619	8.577515602111816	2.9960453510284424
homomer-2-50-nr2-run1_result_121	7	SAAEAEALVARLREHGLELALDPATRSLPWHEEFAAALFPPEELAALRAA:SAAEAEALVARLREHGLELALDPATRSLPWHEEFAAALFPPEELAALRAA	14.253550597083938	0.24806604221653025	66.20208740234375	0.29684513807296753	17.61481475830078	27.245195388793945	20.14043426513672
homomer-2-50-nr2-run1_result_121	8	DDEKAKEIVEKLKKYGKEFALDEKNKSYPFYKEFAELLYPKEELEKLKKE:DDEKAKEIVEKLKKYGKEFALDEKNKSYPFYKEFAELLYPKEELEKLKKE	1.1289977058898948	0.9198365784599958	80.62197875976562	0.621404767036438	6.22320032119751	7.491398811340332	2.0213706493377686
homomer-2-50-nr2-run1_result_121	9	DPEKAKKIVEELKKYGKELALDEKNKSLPWYEKFANLLFPKEELEKLKKE:DPEKAKKIVEELKKYGKELALDEKNKSLPWYEKFANLLFPKEELEKLKKE	1.949866824568726	0.821038004506632	72.93251037597656	0.558323323726654	7.994967937469482	9.606861114501953	2.6006722450256348
homomer-2-50-nr2-run1_result_122	0	LTEEEEEELEEKREELEEKLEELEEEEGEEEEEREELEEELEELEEEEEE:LTEEEEEELEEKREELEEKLEELEEEEGEEEEEREELEEELEELEEEEEE	2.0347260215027965	0.8708857771402068	89.11248016357422	0.6724569201469421	5.028594017028809	5.780714511871338	1.6863486766815186
homomer-2-50-nr2-run1_result_122	1	LTEEERRELEERREELEEELEELEEEEGELEEEREELEEEREELFEEPEE:LTEEERRELEERREELEEELEELEEEEGELEEEREELEEEREELFEEPEE	10.155739047883365	0.12354134916626175	91.5242919921875	0.40594106912612915	15.72275161743164	26.51612663269043	18.088289260864258
homomer-2-50-nr2-run1_result_122	2	LTPEEKEELEKEKKELEEELERLEEEKGELEEEKEELEKELKEKYELPEP:LTPEEKEELEKEKKELEEELERLEEEKGELEEEKEELEKELKEKYELPEP	3.942047980614903	0.5368981189650394	83.86769104003906	0.3866504430770874	15.40963363647461	24.27532196044922	14.059921264648438
homomer-2-50-nr2-run1_result_122	3	LTEEEREELEERREEIEEELEELEEEEGELEEEREELEEEYRELFEEEEE:LTEEEREELEERREEIEEELEELEEEEGELEEEREELEEEYRELFEEEEE	2.1632511559915395	0.8244599883295552	92.48141479492188	0.7216039299964905	4.262831211090088	4.735764503479004	1.3465020656585693
homomer-2-50-nr2-run1_result_122	4	LEEEEREELEEEREEIEEELEELEEERGELEEEEEELEEEYERKFEEPDE:LEEEEREELEEEREEIEEELEELEEERGELEEEEEELEEEYERKFEEPDE	12.229913891952327	0.08946186005624765	89.23197174072266	0.4023425281047821	15.963444709777832	26.406213760375977	16.475238800048828
homomer-2-50-nr2-run1_result_122	5	LTEEEREEREEELEEKLEELEELEEEEGELEEEKEKLEEEIREKYEEPEK:LTEEEREEREEELEEKLEELEELEEEEGELEEEKEKLEEEIREKYEEPEK	1.8967310435064664	0.8879011820875431	84.23893737792969	0.6228482723236084	7.4880452156066895	9.058023452758789	2.0796968936920166
homomer-2-50-nr2-run1_result_122	6	MTEEEKEELEEELKELEEKLEELEEEEGELEEEKEELLKEKEEKFLKPDE:MTEEEKEELEEELKELEEKLEELEEEEGELEEEKEELLKEKEEKFLKPDE	6.927849276218618	0.2314369059155927	84.95846557617188	0.3840171992778778	15.285524368286133	24.13655662536621	13.786157608032227
homomer-2-50-nr2-run1_result_122	7	MTEEEKKKLEKELEEAEKKLKELEEEEGELEEEKEKLEKEIEEKYKKPEK:MTEEEKKKLEKELEEAEKKLKELEEEEGELEEEKEKLEKEIEEKYKKPEK	2.266212527249609	0.8794423803151422	84.44535064697266	0.5993776321411133	7.57732629776001	8.935487747192383	2.472059726715088
homomer-2-50-nr2-run1_result_122	8	LSEEERRELEERRRELEEELRRLEEERGRLEERRRELERELEELFERPEP:LSEEERRELEERRRELEEELRRLEEERGRLEERRRELERELEELFERPEP	2.037699888478432	0.892963331146671	81.85606384277344	0.5835549831390381	8.47124195098877	10.391310691833496	2.6237735748291016
homomer-2-50-nr2-run1_result_122	9	MTPEERARRLEELAAMLAELERLRREEGERRRRIAELLREIYRKFLEPEP:MTPEERARRLEELAAMLAELERLRREEGERRRRIAELLREIYRKFLEPEP	0.9975663858363281	0.9450288486531594	88.5583267211914	0.6574230194091797	6.633193016052246	7.372217655181885	1.4664835929870605
homomer-2-50-nr2-run1_result_123	0	MKGPRVRIRYGDKPEDEIVLELPDVPPEKMKEIMEPVIERIKKEVEAIRK:MKGPRVRIRYGDKPEDEIVLELPDVPPEKMKEIMEPVIERIKKEVEAIRK	1.8941884925257706	0.8859164875615966	78.2211685180664	0.6211763620376587	6.449146747589111	6.966549396514893	1.9364371299743652
homomer-2-50-nr2-run1_result_123	1	MKGPYVRIRYGDKPEDEIVLELKDIEPEDFKKIMEPIIERIKKEVEKLRK:MKGPYVRIRYGDKPEDEIVLELKDIEPEDFKKIMEPIIERIKKEVEKLRK	1.2203159250537488	0.9093214216969245	85.93827819824219	0.6984803080558777	5.056525707244873	5.343866348266602	1.0270841121673584
homomer-2-50-nr2-run1_result_123	2	MPGNRIEIQYGDKEEDRIVLELPNIPPEKMKEIMEPVIERIKKEVEKLNK:MPGNRIEIQYGDKEEDRIVLELPNIPPEKMKEIMEPVIERIKKEVEKLNK	1.6171282472162212	0.8974264952943123	82.75971221923828	0.6494410037994385	5.7672810554504395	6.137147903442383	1.4063060283660889
homomer-2-50-nr2-run1_result_123	3	MKGNRVRIRYGDSEKDEIVLELKDISPEEFKKIMEPIIEEIKKKVEELRK:MKGNRVRIRYGDSEKDEIVLELKDISPEEFKKIMEPIIEEIKKKVEELRK	3.0086095287848154	0.6725935091963008	77.97615051269531	0.6211105585098267	6.592067718505859	7.166880130767822	1.9271663427352905
homomer-2-50-nr2-run1_result_123	4	MKGNSVRIRYGDSPEDEIVLELKDIEPEKFKEIMEPVIERIKEEVEKLRK:MKGNSVRIRYGDSPEDEIVLELKDIEPEKFKEIMEPVIERIKEEVEKLRK	1.8333112181486821	0.820892209125813	83.17658233642578	0.6705654263496399	5.555214881896973	5.924510955810547	1.2044188976287842
homomer-2-50-nr2-run1_result_123	5	MKGNKVIIQYGDKEEDTIVLELPNIKPEDFKKIMEPVIEYIKKEVAKLNK:MKGNKVIIQYGDKEEDTIVLELPNIKPEDFKKIMEPVIEYIKKEVAKLNK	2.619375331305104	0.8017081246716529	83.16897583007812	0.704265832901001	5.652858734130859	5.918074131011963	1.3880764245986938
homomer-2-50-nr2-run1_result_123	6	IPGNRVRIQYGDKPEDEIVLEFKDIPPEKFKEMMEPVIEELKKKAEELKK:IPGNRVRIQYGDKPEDEIVLEFKDIPPEKFKEMMEPVIEELKKKAEELKK	2.1404431565730047	0.7868992652045184	84.3487777709961	0.6916472911834717	5.307100296020508	5.700331687927246	1.2278673648834229
homomer-2-50-nr2-run1_result_123	7	MPGPRVRIRYGDRPEDEIVLELPDLPPEVVREIMEPVIERIRREAAAHRR:MPGPRVRIRYGDRPEDEIVLELPDLPPEVVREIMEPVIERIRREAAAHRR	2.0382691358121527	0.8399865525461696	70.5673599243164	0.5316339135169983	8.29196834564209	9.123579025268555	3.2251291275024414
homomer-2-50-nr2-run1_result_123	8	MPGPRVIMQYGDSPEDTIVLELPDIKPEDFRKIMEPVIEEIKKKVAELRK:MPGPRVIMQYGDSPEDTIVLELPDIKPEDFRKIMEPVIEEIKKKVAELRK	1.5800813179626774	0.9172961907864591	79.93047332763672	0.6103527545928955	6.374062538146973	6.8617377281188965	1.334775686264038
homomer-2-50-nr2-run1_result_123	9	MPGNRVVMQYGDSPADTVVLEFPDLPPEVFAAMMAPVIERLRAEAAAARA:MPGNRVVMQYGDSPADTVVLEFPDLPPEVFAAMMAPVIERLRAEAAAARA	1.9459103425366908	0.8279484225160719	79.51890563964844	0.6490653157234192	6.361917018890381	7.121800422668457	1.1779727935791016
homomer-2-50-nr2-run1_result_124	0	EEEEEEEEEEEEEEEEEEEEEEYEEEIEELEEKYEEEKKKREEEAKNKPP:EEEEEEEEEEEEEEEEEEEEEEYEEEIEELEEKYEEEKKKREEEAKNKPP	4.09831790402147	0.47457317817276623	81.48178100585938	0.41887661814689636	14.404030799865723	24.776830673217773	16.977262496948242
homomer-2-50-nr2-run1_result_124	1	SLEELRRLLEELEREREREREEAERRLEELRREAEEERRRLLEEIENRPP:SLEELRRLLEELEREREREREEAERRLEELRREAEEERRRLLEEIENRPP	5.160462273226259	0.40389049526545734	91.879150390625	0.39629992842674255	15.075697898864746	24.955026626586914	13.031166076660156
homomer-2-50-nr2-run1_result_124	2	ELEELERLLEELEEEREEEEEEYEEELEELEEEYEREKEELLEEIENEPP:ELEELERLLEELEEEREEEEEEYEEELEELEEEYEREKEELLEEIENEPP	3.424407616070179	0.613476838267887	90.38099670410156	0.4041288495063782	15.05009651184082	25.6823787689209	15.32651138305664
homomer-2-50-nr2-run1_result_124	3	ALAALAEAAAALAEAAAAAAEAAAAAAAAAAAAAEEERERREREARERPP:ALAALAEAAAALAEAAAAAAEAAAAAAAAAAAAAEEERERREREARERPP	2.434704771451906	0.767586610766967	75.64911651611328	0.5463549494743347	8.015852928161621	12.385112762451172	4.739131450653076
homomer-2-50-nr2-run1_result_124	4	EEEEEEEEEEEEEEEEEEEEEEEEEEIEELEEEFEEELEELKEEIENLPP:EEEEEEEEEEEEEEEEEEEEEEEEEEIEELEEEFEEELEELKEEIENLPP	3.0908338113787024	0.6430251627518327	86.34808349609375	0.40850603580474854	14.300487518310547	24.51962661743164	16.100635528564453
homomer-2-50-nr2-run1_result_124	5	MEEELEELLEELEEEEEKEEEEEEEKEEELEEEEEEEKEELLKEILEEEP:MEEELEELLEELEEEEEKEEEEEEEKEEELEEEEEEEKEELLKEILEEEP	3.283757192048193	0.6353389336399103	83.5823974609375	0.40290117263793945	14.563546180725098	24.297880172729492	16.805927276611328
homomer-2-50-nr2-run1_result_124	6	EEEELKELLEELEREREEEREEAEEELEEEEEEEEEEREEREEEAENEPP:EEEELKELLEELEREREEEREEAEEELEEEEEEEEEEREEREEEAENEPP	5.504486143830447	0.43881731828947834	91.85858154296875	0.4212051033973694	14.358418464660645	24.84395980834961	14.64692211151123
homomer-2-50-nr2-run1_result_124	7	EEEELEEEEEEEEEEEEEEEEEAEEEKEELEEEYKEEKEELLKEIEEKEP:EEEELEEEEEEEEEEEEEEEEEAEEEKEELEEEYKEEKEELLKEIEEKEP	2.428891517691507	0.7964477040613839	82.09273529052734	0.5742096900939941	7.747185707092285	11.006736755371094	2.5532569885253906
homomer-2-50-nr2-run1_result_124	8	EEEEEEEELEEEREEREEEREEAEEEREEEEEEAEEEKEEREEEAENRPP:EEEEEEEELEEEREEREEEREEAEEEREEEEEEAEEEKEEREEEAENRPP	5.119904011166043	0.40692122250001667	92.01821899414062	0.43387457728385925	13.802274703979492	24.394838333129883	15.24261474609375
homomer-2-50-nr2-run1_result_124	9	EEEELEELLEELEEELEEEEEEAEEEREEERREAERRAAEAAAAAAAAPP:EEEELEELLEELEEELEEEEEEAEEEREEERREAERRAAEAAAAAAAAPP	4.181498381662475	0.4736259699274872	94.79106140136719	0.4360616207122803	14.03925609588623	24.77608871459961	14.721418380737305
homomer-2-50-nr2-run1_result_125	0	ELEGIKEKIKKEIKEEEEKMKDKSVEEKEALYEAYEEEKEKFKKKVEEEK:ELEGIKEKIKKEIKEEEEKMKDKSVEEKEALYEAYEEEKEKFKKKVEEEK	4.480228338101261	0.4829344267960427	64.64112854003906	0.3855091333389282	11.801154136657715	15.9535493850708	6.075575828552246
homomer-2-50-nr2-run1_result_125	1	EEEGIREEIEKKVKEEMEKMKDKPDEEIEALLEAYEEAKKEFEKKKEEEE:EEEGIREEIEKKVKEEMEKMKDKPDEEIEALLEAYEEAKKEFEKKKEEEE	10.947197483313362	0.3040868504200458	57.12812042236328	0.3604419231414795	13.023719787597656	17.10053253173828	9.151647567749023
homomer-2-50-nr2-run1_result_125	2	EEEGIKKKIEEKEKEELEKMKDKSPEELKAEFEAKEKLKEEFEKKLEEEK:EEEGIKKKIEEKEKEELEKMKDKSPEELKAEFEAKEKLKEEFEKKLEEEK	2.4627313526970034	0.7488747738754777	70.6034164428711	0.429023802280426	10.849455833435059	14.22884750366211	6.58768892288208
homomer-2-50-nr2-run1_result_125	3	ELEGIREEIREEVEEEMEEREDEPPEVLLAELEAREEELRRFREELEAEE:ELEGIREEIREEVEEEMEEREDEPPEVLLAELEAREEELRRFREELEAEE	10.837389038496683	0.13402822533598627	76.47511291503906	0.3056599497795105	18.1688175201416	28.40203285217285	21.953603744506836
homomer-2-50-nr2-run1_result_125	4	ELEGIREEIEKKVEEEMEKMKDLPPEVLLALYEAYEEQRERFLKKLEEER:ELEGIREEIEKKVEEEMEKMKDLPPEVLLALYEAYEEQRERFLKKLEEER	2.5288867775756363	0.7000271028611383	65.9100570678711	0.3169839382171631	15.192743301391602	22.969589233398438	7.362538814544678
homomer-2-50-nr2-run1_result_125	5	AAAGVRAAIEAAVDELMAALADLPPEVIDALLDALDRRREEFRAAQAAAA:AAAGVRAAIEAAVDELMAALADLPPEVIDALLDALDRRREEFRAAQAAAA	4.124899039566062	0.5623827130347883	66.14492797851562	0.4391440153121948	10.839613914489746	14.737716674804688	6.391030311584473
homomer-2-50-nr2-run1_result_125	6	EEEGIREKIKEEVEEEMEKMKDLSPEEIKARLEALEEKKKEFEKELEEKS:EEEGIREKIKEEVEEEMEKMKDLSPEEIKARLEALEEKKKEFEKELEEKS	10.463624092863368	0.30786620556401006	76.93436431884766	0.5207952260971069	7.819364070892334	10.863645553588867	5.15906286239624
homomer-2-50-nr2-run1_result_125	7	EEEGIREEIEEKIEKELEEKKDKSPEELEAEFEAKEEQKKKFKEKLEKEK:EEEGIREEIEEKIEKELEEKKDKSPEELEAEFEAKEEQKKKFKEKLEKEK	3.3399025112644236	0.5820307014174542	60.82900619506836	0.3158331513404846	15.547835350036621	21.17168426513672	8.68290901184082
homomer-2-50-nr2-run1_result_125	8	ELEGIKKEIEEEVEKLKEEMKDKSPEELKALYEAFEEEKKKFEAELEAKK:ELEGIKKEIEEEVEKLKEEMKDKSPEELKALYEAFEEEKKKFEAELEAKK	10.755134577850699	0.3219939387343025	65.4078140258789	0.40345966815948486	11.192370414733887	15.701947212219238	7.227546691894531
homomer-2-50-nr2-run1_result_125	9	EEEGIREAIKELVDELFEKMKDLPPEVLKALYDALEEKKKEFEEKLEKEK:EEEGIREAIKELVDELFEKMKDLPPEVLKALYDALEEKKKEFEEKLEKEK	2.183245969940658	0.7695102696125323	71.27156066894531	0.48659610748291016	8.304895401000977	9.827631950378418	3.6935524940490723
homomer-2-50-nr2-run1_result_126	0	LEEILEEYEELKEELEEKEEELEELEEELEELEEELEEEEEKLEEALEEL:LEEILEEYEELKEELEEKEEELEELEEELEELEEELEEEEEKLEEALEEL	1.0376370766938579	0.9264571603650326	87.73576354980469	0.6594024896621704	5.875570297241211	8.112103462219238	1.6448758840560913
homomer-2-50-nr2-run1_result_126	1	MEEIEKKYKEKKEELEELKKKLEELEEELKKKEEEMEKLEEELEKAKEEA:MEEIEKKYKEKKEELEELKKKLEELEEELKKKEEEMEKLEEELEKAKEEA	0.9045089929694451	0.943053017592429	90.26113891601562	0.6858972311019897	4.8122100830078125	5.543134689331055	1.7595701217651367
homomer-2-50-nr2-run1_result_126	2	LEEIEERYEELKEELEEKEKELEEEEEELEELEEELEEAEEELEEALEEE:LEEIEERYEELKEELEEKEKELEEEEEELEELEEELEEAEEELEEALEEE	0.9489503062982613	0.9376538773417785	92.56261444091797	0.7234969139099121	4.035277843475342	4.601721286773682	1.3245162963867188
homomer-2-50-nr2-run1_result_126	3	MEEEEERYEELEEELEEEEEELEEKEEELEELEEELEEAREELEEAEEEE:MEEEEERYEELEEELEEEEEELEEKEEELEELEEELEEAREELEEAEEEE	2.79754152330908	0.6716423346649715	93.3183364868164	0.4186979830265045	14.452337265014648	25.349960327148438	15.580405235290527
homomer-2-50-nr2-run1_result_126	4	MEEIEEEYEELEEEYEELKEELEELEEELEEKEEELEEMKEKLEEALEEE:MEEIEEEYEELEEEYEELKEELEELEEELEEKEEELEEMKEKLEEALEEE	0.9979201090162	0.9319960730935977	89.1673812866211	0.6836864352226257	5.140005588531494	6.2080841064453125	1.4239253997802734
homomer-2-50-nr2-run1_result_126	5	LEEIEEEYEKLEEELEELEEEKEELEEELEELEEKLEEEEEKLEEALEEE:LEEIEEEYEKLEEELEELEEEKEELEEELEELEEKLEEEEEKLEEALEEE	4.0394295485272265	0.4829701144139687	88.25886535644531	0.4257904887199402	13.816190719604492	23.726285934448242	13.320100784301758
homomer-2-50-nr2-run1_result_126	6	LEEIKEEYEELEEELEEAKEEKEEEEEELAELEEEEEEEEEKLEEAEEEE:LEEIKEEYEELEEELEEAKEEKEEEEEELAELEEEEEEEEEKLEEAEEEE	26.777734660606757	0.09673266066241809	89.92332458496094	0.4163665771484375	14.209799766540527	24.710956573486328	15.67108154296875
homomer-2-50-nr2-run1_result_126	7	LEEIKEEYEKAKKEYEEFEEELEEKEEELEEKEKKMKELEEKLEKALKEE:LEEIKEEYEKAKKEYEEFEEELEEKEEELEEKEKKMKELEEKLEKALKEE	0.9188350273582568	0.9425096243889709	92.0741958618164	0.7128270864486694	4.509312152862549	5.035514831542969	1.3506779670715332
homomer-2-50-nr2-run1_result_126	8	EEEIEEEYEELKEEKEELEEELEEKEEELEEKEEELEEMEEELEEAEEEE:EEEIEEEYEELKEEKEELEEELEEKEEELEEKEEELEEMEEELEEAEEEE	1.0523950036941008	0.9241214985460954	91.18635559082031	0.7306826114654541	3.979703903198242	4.5349812507629395	1.2955809831619263
homomer-2-50-nr2-run1_result_126	9	MEEIEKEYEEKKEELEELEEELEELEEELEEEEEELEELEEKLKEAEEEE:MEEIEKEYEEKKEELEELEEELEELEEELEEEEEELEELEEKLKEAEEEE	1.0471229463006007	0.9252162487679284	92.06818389892578	0.733146071434021	4.216872692108154	4.7990336418151855	1.3492951393127441
homomer-2-50-nr2-run1_result_127	0	PNLLTPEEKARLEGFFAWMEEELIPRVTDGRQAELRAALDLIRRILLEEQ:PNLLTPEEKARLEGFFAWMEEELIPRVTDGRQAELRAALDLIRRILLEEQ	0.8713324312132367	0.9553397588624272	86.6209945678711	0.7540674209594727	4.882864952087402	5.404440879821777	1.3289762735366821
homomer-2-50-nr2-run1_result_127	1	ANRLTPEERARLEGFFRWAREELIPRVEDGRQAELEAALDLIRRILLEEQ:ANRLTPEERARLEGFFRWAREELIPRVEDGRQAELEAALDLIRRILLEEQ	1.212799412554303	0.9295112622118716	84.86662292480469	0.7394586205482483	5.355594158172607	5.924914836883545	1.352055549621582
homomer-2-50-nr2-run1_result_127	2	KNILTEEEKEKLEGFFKWMEEEIIPKVKNGKQEELKKALELIKKILFEET:KNILTEEEKEKLEGFFKWMEEEIIPKVKNGKQEELKKALELIKKILFEET	0.7392649586335915	0.9627245649281336	86.2458267211914	0.7155089974403381	5.0943474769592285	5.667829990386963	1.4215915203094482
homomer-2-50-nr2-run1_result_127	3	ENILTEEEKKKLEGFFEFLEKELIPKVKNGKQEELKKALDLIKKILFEEQ:ENILTEEEKKKLEGFFEFLEKELIPKVKNGKQEELKKALDLIKKILFEEQ	0.7521719470032406	0.9626638722651382	85.20437622070312	0.6887161135673523	5.22886848449707	5.933891296386719	1.462111473083496
homomer-2-50-nr2-run1_result_127	4	ENILTEEEKKKLEGFFDFLEKELIPKVKNGKQEELKEALELIKKILFEET:ENILTEEEKKKLEGFFDFLEKELIPKVKNGKQEELKEALELIKKILFEET	0.6508006704409438	0.9706389466910558	83.49292755126953	0.6815268993377686	5.661139011383057	6.4144721031188965	1.4853837490081787
homomer-2-50-nr2-run1_result_127	5	ANKLTEEEKKRLEGFFEWLEKELIPKVETGEQEKLREALELLRDILFNKQ:ANKLTEEEKKRLEGFFEWLEKELIPKVETGEQEKLREALELLRDILFNKQ	1.962175941980045	0.8965071891896531	83.96652221679688	0.6796936988830566	5.585381984710693	6.260570526123047	2.004300355911255
homomer-2-50-nr2-run1_result_127	6	ANILTEEEKKKLEGFFKWLREEIIPKIKNGKKEELEEALEKIKKILFEEQ:ANILTEEEKKKLEGFFKWLREEIIPKIKNGKKEELEEALEKIKKILFEEQ	11.422810413770206	0.14749755431060943	58.435760498046875	0.3844274878501892	12.123248100280762	15.20072078704834	7.167285919189453
homomer-2-50-nr2-run1_result_127	7	ANLLTEEEKARLEGFFAWAREELIPRVTDGRQAELEAALDRLRHILLEEQ:ANLLTEEEKARLEGFFAWAREELIPRVTDGRQAELEAALDRLRHILLEEQ	0.9680999888656652	0.9404443534590825	82.63601684570312	0.6819330453872681	5.846219539642334	6.692469120025635	2.1709470748901367
homomer-2-50-nr2-run1_result_127	8	MNLLTPEEQARLEGFFRWLREELIPRVRDGQRARLEEALDLLRDILFRRQ:MNLLTPEEQARLEGFFRWLREELIPRVRDGQRARLEEALDLLRDILFRRQ	1.3158274080019021	0.924370066739576	84.58992004394531	0.6845636367797852	5.354909896850586	6.039535999298096	2.011897087097168
homomer-2-50-nr2-run1_result_127	9	ENIFTPEEIERLRGFFDWMREEIIPRITNGQQAELEAALDKIRDIVLNQQ:ENIFTPEEIERLRGFFDWMREEIIPRITNGQQAELEAALDKIRDIVLNQQ	0.9984931291934155	0.9461645493285745	85.83070373535156	0.7102194428443909	5.023882865905762	5.615579128265381	1.548374891281128
homomer-2-50-nr2-run1_result_128	0	EEEERRRREEERRRREEERERELGELRERLEEEAEEETEERLEEEEEERE:EEEERRRREEERRRREEERERELGELRERLEEEAEEETEERLEEEEEERE	9.781390753166827	0.16655959611025786	95.77972412109375	0.42265838384628296	13.948636054992676	24.67713165283203	16.986522674560547
homomer-2-50-nr2-run1_result_128	1	AAAAAAAAAAAAAAAAAAAAAALGALRAALEERARRETEERIRQLLEELE:AAAAAAAAAAAAAAAAAAAAAALGALRAALEERARRETEERIRQLLEELE	5.7509123568110185	0.4041423217573365	72.57843780517578	0.4974614083766937	8.591612815856934	13.089874267578125	6.4747772216796875
homomer-2-50-nr2-run1_result_128	2	AAAAAAAAAAAAAAAAAAAAAALGALEARLRREAEERTEREIEELLEELE:AAAAAAAAAAAAAAAAAAAAAALGALEARLRREAEERTEREIEELLEELE	5.539710015237398	0.42072600271383664	73.73615264892578	0.5055961012840271	8.330289840698242	12.858206748962402	6.225571632385254
homomer-2-50-nr2-run1_result_128	3	AAAAAAAAAAAAEAAAAERERELGELEEELEEEAEEETKEEIEEEKEEEE:AAAAAAAAAAAAEAAAAERERELGELEEELEEEAEEETKEEIEEEKEEEE	17.283849249804632	0.10949605067552466	89.69242095947266	0.4293692409992218	13.27485466003418	23.37481117248535	10.064730644226074
homomer-2-50-nr2-run1_result_128	4	AAAAAAAAAAAAAAAAAAAAAAAGALRAELEAEAERRTEERIEELLEELE:AAAAAAAAAAAAAAAAAAAAAAAGALRAELEAEAERRTEERIEELLEELE	5.515223246444136	0.42207108090640005	74.94902038574219	0.5266323089599609	8.115728378295898	12.915977478027344	5.516478061676025
homomer-2-50-nr2-run1_result_128	5	AEEAAAAAAAALAAAAAAAAAALGELEEELEEEEEEETEEEIEEELEEEE:AEEAAAAAAAALAAAAAAAAAALGELEEELEEEEEEETEEEIEEELEEEE	5.687659387424073	0.4379586978347571	79.2528076171875	0.5032404661178589	9.914557456970215	16.247968673706055	6.097844123840332
homomer-2-50-nr2-run1_result_128	6	LEEALEALRRALEEEEREREEERGELEEELEEEAEEETEEEIEEILEELE:LEEALEALRRALEEEEREREEERGELEEELEEEAEEETEEEIEEILEELE	13.045703263737844	0.16868835105859567	92.60693359375	0.3997282385826111	14.877340316772461	25.749364852905273	10.812368392944336
homomer-2-50-nr2-run1_result_128	7	AAAAAAAAAAAAAAAAAAAAAAAGQAAAAQQREAEERTERRIEEILEELE:AAAAAAAAAAAAAAAAAAAAAAAGQAAAAQQREAEERTERRIEEILEELE	5.39620656419682	0.43655810068855516	72.62451171875	0.5601280927658081	7.389384746551514	11.30631160736084	4.536301612854004
homomer-2-50-nr2-run1_result_128	8	QQQQQQQLQQLQQQQQQQQQEELGKLKEELKKEAEEETEKKIEEILKELE:QQQQQQQLQQLQQQQQQQQQEELGKLKEELKKEAEEETEKKIEEILKELE	1.6799556434061622	0.8472176270506503	78.29681396484375	0.46571722626686096	9.467451095581055	14.146924018859863	6.815467357635498
homomer-2-50-nr2-run1_result_128	9	AEEARRRREEERRERERRREEERGRAEAEARARAERETEERIREVLEELE:AEEARRRREEERRERERRREEERGRAEAEARARAERETEERIREVLEELE	6.6884727233107535	0.29039031533304654	95.0738754272461	0.3990357220172882	13.896343231201172	24.02218246459961	10.745477676391602
homomer-2-50-nr2-run1_result_129	0	GKTYKLPAPEGDNPLWKKMLKALLEELKKEKVKIEKIEIKDGEMTITLAD:GKTYKLPAPEGDNPLWKKMLKALLEELKKEKVKIEKIEIKDGEMTITLAD	1.1723744323652348	0.9117587616444786	86.70532989501953	0.6657065153121948	5.276739597320557	6.378407955169678	2.0065689086914062
homomer-2-50-nr2-run1_result_129	1	GKTYELPYPEGDNPLWEMMFKALLEELKKKKVKIEKIEIKDGKLTITLAD:GKTYELPYPEGDNPLWEMMFKALLEELKKKKVKIEKIEIKDGKLTITLAD	1.306188536013184	0.8938101295889846	89.51124572753906	0.7141114473342896	4.460114479064941	5.3657145500183105	1.8044109344482422
homomer-2-50-nr2-run1_result_129	2	GKTYTLPWPEGDNPLWEIMFKALLEELKKEKKKIESIKKENGVLTITIAD:GKTYTLPWPEGDNPLWEIMFKALLEELKKEKKKIESIKKENGVLTITIAD	1.0183375777727028	0.9300186393365918	85.03056335449219	0.6351916790008545	5.676313877105713	7.145565986633301	2.4626989364624023
homomer-2-50-nr2-run1_result_129	3	GRTYVLPAPEGDNPLWAAMLEALLARLAAERVRIASVEVRDGTLTITLAD:GRTYVLPAPEGDNPLWAAMLEALLARLAAERVRIASVEVRDGTLTITLAD	1.1884241105356212	0.9096988745539955	85.82728576660156	0.6534883975982666	5.255818843841553	6.760172367095947	1.9911006689071655
homomer-2-50-nr2-run1_result_129	4	GRTYRLPAPEGDNPLWAAALAALRAALAAARVRVAAERREDGELTLELAD:GRTYRLPAPEGDNPLWAAALAALRAALAAARVRVAAERREDGELTLELAD	1.9001525015972307	0.8201025456978412	78.03140258789062	0.49523964524269104	8.797785758972168	13.460395812988281	4.742643356323242
homomer-2-50-nr2-run1_result_129	5	GKTYVLPAPEGDNPLYEKMLKALLEELKKEKKKIESIKIENGVMTIKIAD:GKTYVLPAPEGDNPLYEKMLKALLEELKKEKKKIESIKIENGVMTIKIAD	1.214933834408641	0.908141643252505	84.66908264160156	0.6432430744171143	5.639982223510742	6.893423557281494	2.18318772315979
homomer-2-50-nr2-run1_result_129	6	GKTYELPWPEGDNPLWKIMFEALMKKLKEEKKKIESIEKKDGKLTITIAD:GKTYELPWPEGDNPLWKIMFEALMKKLKEEKKKIESIEKKDGKLTITIAD	0.9516434911099189	0.9428465771589939	88.92843627929688	0.707444965839386	4.740921974182129	5.804819583892822	1.6801058053970337
homomer-2-50-nr2-run1_result_129	7	GKVYELPYPEGDNPLWKEMFEALLEKLKKEKKKIKSIEIKNGKMTIEIED:GKVYELPYPEGDNPLWKEMFEALLEKLKKEKKKIKSIEIKNGKMTIEIED	1.3444677741818938	0.8880863068413153	89.42021179199219	0.7217385172843933	4.5538411140441895	5.482367038726807	1.6286208629608154
homomer-2-50-nr2-run1_result_129	8	GKKYELPAPEGDNPLWKMMLEALLKKLKEEKIKIKSIKIENGKMTIELED:GKKYELPAPEGDNPLWKMMLEALLKKLKEEKIKIKSIKIENGKMTIELED	1.4257418534554869	0.8787398519397475	87.52822875976562	0.6910633444786072	4.907711505889893	5.920557498931885	1.795175552368164
homomer-2-50-nr2-run1_result_129	9	GKTYKLPAPEGDNELYKIMLEELLKELKKKKIKIESIEIKDGELTITLKD:GKTYKLPAPEGDNELYKIMLEELLKELKKKKIKIESIEIKDGELTITLKD	1.026509275856145	0.9334192118162492	81.09365844726562	0.5943017601966858	6.7838053703308105	8.614279747009277	2.688638210296631
homomer-2-50-nr2-run1_result_13	0	MLKLEVEAELKNVKPTDEEFEVKLKFTVYDEDKKELIQEEERVIKFKLKK:MLKLEVEAELKNVKPTDEEFEVKLKFTVYDEDKKELIQEEERVIKFKLKK	2.0942920681431296	0.7873068463554815	82.2935562133789	0.6232316493988037	7.232017993927002	8.328746795654297	2.366952657699585
homomer-2-50-nr2-run1_result_13	1	MLKVEVKAELINVKEDDEVFEIKLKIKIFDEDKKELIQEKEIIIPFKLVP:MLKVEVKAELINVKEDDEVFEIKLKIKIFDEDKKELIQEKEIIIPFKLVP	2.2365472973946434	0.782502419264564	84.173095703125	0.6496208906173706	6.465803623199463	7.433436393737793	2.0957021713256836
homomer-2-50-nr2-run1_result_13	2	MLKLEVEAELVNVKPDDEVFTVKLKITIYDEDTKEKIQEKTEEREFKLEK:MLKLEVEAELVNVKPDDEVFTVKLKITIYDEDTKEKIQEKTEEREFKLEK	1.8658389716536419	0.8251351910716942	84.4814224243164	0.64706951379776	6.33652925491333	7.343573093414307	2.1815614700317383
homomer-2-50-nr2-run1_result_13	3	MLELKVEAELVNVKPTNETFTVKLTFTIYDKDKKELIQTETKEIDFTLKK:MLELKVEAELVNVKPTNETFTVKLTFTIYDKDKKELIQTETKEIDFTLKK	2.1246134772611858	0.806566896084327	86.42266082763672	0.7164909839630127	5.614603042602539	6.342592716217041	1.7909693717956543
homomer-2-50-nr2-run1_result_13	4	MLKVEVEAKIENVKPDDEEFEIEFKIKIYDEDTKELIQEKTIKKKFKLEK:MLKVEVEAKIENVKPDDEEFEIEFKIKIYDEDTKELIQEKTIKKKFKLEK	2.5195958634554327	0.7182403063781868	88.24140167236328	0.6844571232795715	5.201200485229492	5.875258922576904	1.970240592956543
homomer-2-50-nr2-run1_result_13	5	MLKLEVKAELVNVKKDDKTFEVKLHFTIYDEDKKELIQEFTEIRPFTLKK:MLKLEVKAELVNVKKDDKTFEVKLHFTIYDEDKKELIQEFTEIRPFTLKK	1.8479848338084754	0.8332766872998099	87.08169555664062	0.6923635005950928	5.65121603012085	6.498419761657715	1.7788041830062866
homomer-2-50-nr2-run1_result_13	6	MLKVEVKAELINVKKDDKEFEIKLTIKIYDEDTKKLIQTEEKIIKFKIKE:MLKVEVKAELINVKKDDKEFEIKLTIKIYDEDTKKLIQTEEKIIKFKIKE	1.8673998179136204	0.8304600186148002	83.9963150024414	0.6479147672653198	6.6090497970581055	7.638102054595947	2.3851559162139893
homomer-2-50-nr2-run1_result_13	7	MIKVEVEAEVKNVKPDNKTFTVKFTIKIYDEDTKELIQTITEEKEITIKK:MIKVEVEAEVKNVKPDNKTFTVKFTIKIYDEDTKELIQTITEEKEITIKK	2.653875559054244	0.7243474196000925	86.70952606201172	0.6805132627487183	5.4082112312316895	6.380279064178467	2.031175136566162
homomer-2-50-nr2-run1_result_13	8	MIKVEVKAETINVKKDNKTFKIKLTFTFYDEDTNELLQVEEKEIEFTIKK:MIKVEVKAETINVKKDNKTFKIKLTFTFYDEDTNELLQVEEKEIEFTIKK	2.2065136898444435	0.7717066722640981	81.4075927734375	0.6782091856002808	6.867792129516602	7.817001819610596	1.7002955675125122
homomer-2-50-nr2-run1_result_13	9	MLKLEVKAEIVDVEPTNETFTVKLTFTFYDEDTKELIQEVTEEREFTLKP:MLKLEVKAEIVDVEPTNETFTVKLTFTFYDEDTKELIQEVTEEREFTLKP	2.162701212838532	0.808325078836173	87.17396545410156	0.7196473479270935	5.603780746459961	6.3899126052856445	1.8894782066345215
homomer-2-50-nr2-run1_result_130	0	GGAGSGNTTEVTISYEYDEEKKELTITATATSVNGTSVGTATKTLVLKNI:GGAGSGNTTEVTISYEYDEEKKELTITATATSVNGTSVGTATKTLVLKNI	3.144882158387722	0.7741410067348974	85.18427276611328	0.7436457872390747	6.2413201332092285	6.750926971435547	1.2183659076690674
homomer-2-50-nr2-run1_result_130	1	GGAGSGNSVTVTITTEYDEEKNELTITATATSTNGTSVGTETKTLVLKNI:GGAGSGNSVTVTITTEYDEEKNELTITATATSTNGTSVGTETKTLVLKNI	3.453774481557147	0.8098094351165342	81.53121185302734	0.7076007127761841	6.892552375793457	7.720027923583984	1.7255322933197021
homomer-2-50-nr2-run1_result_130	2	GGSGSGNTVTVDITYEYDEKTKTLTITATATSTNGTTTGTETKTLVLKDI:GGSGSGNTVTVDITYEYDEKTKTLTITATATSTNGTTTGTETKTLVLKDI	5.843295352723958	0.53399065692799	78.16851043701172	0.7064906358718872	7.921116828918457	8.521352767944336	1.361447811126709
homomer-2-50-nr2-run1_result_130	3	GGSGSGNTVTVTISYEYDEEKNKLTITATATSFNGTTTGTATKTLVLENI:GGSGSGNTVTVTISYEYDEEKNKLTITATATSFNGTTTGTATKTLVLENI	3.1990169171771017	0.7712339313305651	82.95466613769531	0.7289131283760071	6.48464822769165	7.067476749420166	1.3211969137191772
homomer-2-50-nr2-run1_result_130	4	GGAGSGNYVEVEISYEYNEETNELTITAKATSFNGTTVGKEEKTLVLKNI:GGAGSGNYVEVEISYEYNEETNELTITAKATSFNGTTVGKEEKTLVLKNI	2.1943325952986346	0.8457675175257847	83.09469604492188	0.723061203956604	6.7964043617248535	7.36604118347168	1.4098659753799438
homomer-2-50-nr2-run1_result_130	5	GGSGSGNSVTVSTSYSYDEKTNTLTITSTATSNNGSSTGTATSTLTLKNI:GGSGSGNSVTVSTSYSYDEKTNTLTITSTATSNNGSSTGTATSTLTLKNI	3.3023890335728243	0.799809877243227	76.99931335449219	0.6714439392089844	7.49360466003418	8.613322257995605	1.962057113647461
homomer-2-50-nr2-run1_result_130	6	GGAGAGNTVKVEITYEYDEETNTLTITAKATSFAGSFVGEETKTLVLKNI:GGAGAGNTVKVEITYEYDEETNTLTITAKATSFAGSFVGEETKTLVLKNI	3.32343212625808	0.8377805317503448	83.4954833984375	0.720859169960022	6.573568820953369	7.089714527130127	1.3897900581359863
homomer-2-50-nr2-run1_result_130	7	GGSGSGFSVKVEITYEYDEKTNTLTITAKATARAGSFVGEETKTLVLKDI:GGSGSGFSVKVEITYEYDEKTNTLTITAKATARAGSFVGEETKTLVLKDI	3.3671681630585706	0.7725203899417002	86.82931518554688	0.7482338547706604	5.93264627456665	6.38559627532959	1.201532244682312
homomer-2-50-nr2-run1_result_130	8	GGSGSGNSVTVTTTTTYDAETNTLTITSTATSTAGTTTGTATSTTTLTNI:GGSGSGNSVTVTTTTTYDAETNTLTITSTATSTAGTTTGTATSTTTLTNI	3.9802810230882364	0.8076828918962781	72.91250610351562	0.6020337343215942	7.790542125701904	9.52311897277832	3.123460054397583
homomer-2-50-nr2-run1_result_130	9	GGSGAGNTVEVSISTTYDAETNTLTITATATSTDGTTTGTATKTLVLKNI:GGSGAGNTVEVSISTTYDAETNTLTITATATSTDGTTTGTATKTLVLKNI	5.637559329830643	0.5514195473287683	77.30303192138672	0.6989396810531616	7.9028167724609375	8.487356185913086	1.3306987285614014
homomer-2-50-nr2-run1_result_131	0	PKPERVELKLYYPDEEESYEGPENIRTLIATPEQIEYTENEVIATAKIEE:PKPERVELKLYYPDEEESYEGPENIRTLIATPEQIEYTENEVIATAKIEE	3.299804281753499	0.7613116029177412	76.97476196289062	0.660601019859314	8.664281845092773	9.27988338470459	1.0925772190093994
homomer-2-50-nr2-run1_result_131	1	KKPVKVEAKLYYEDEEEDIEGEENVKTYIATEKDIKYTEDKIEVTVKIEK:KKPVKVEAKLYYEDEEEDIEGEENVKTYIATEKDIKYTEDKIEVTVKIEK	3.0770491531873474	0.7295464656880936	70.92459869384766	0.5643297433853149	9.552884101867676	10.281350135803223	1.3835372924804688
homomer-2-50-nr2-run1_result_131	2	KKPVKVVLKLYYPDEEDDPSGEENIKELIATPEQIEYTEDKVIATADLEE:KKPVKVVLKLYYPDEEDDPSGEENIKELIATPEQIEYTEDKVIATADLEE	2.4782759323898023	0.8395208756238423	82.57360076904297	0.7067227363586426	6.3260884284973145	6.777186393737793	0.9860585331916809
homomer-2-50-nr2-run1_result_131	3	PRPVRVELRLHYPREEEDPSGPENVRTLVATPEQIELTPDRVIATAELPP:PRPVRVELRLHYPREEEDPSGPENVRTLVATPEQIELTPDRVIATAELPP	3.7197891074423017	0.764924578046342	79.87349700927734	0.6748350262641907	7.859976291656494	8.480843544006348	1.0176575183868408
homomer-2-50-nr2-run1_result_131	4	KKPVRVEAKLYYPDEEEDPAGEENVRTLIATPEQIEYTEDKVKVTVELKE:KKPVRVEAKLYYPDEEEDPAGEENVRTLIATPEQIEYTEDKVKVTVELKE	4.053849150509503	0.6869896913788746	71.40482330322266	0.5541111826896667	9.407849311828613	10.155211448669434	1.3840861320495605
homomer-2-50-nr2-run1_result_131	5	PRPERVELRLYYPDEEEDFDGPENVRVLLATPEQIRLTPDEVHATARLEP:PRPERVELRLYYPDEEEDFDGPENVRVLLATPEQIRLTPDEVHATARLEP	2.4562292826084198	0.8214904931003423	78.77349853515625	0.6865662336349487	8.068921089172363	8.645283699035645	0.9721008539199829
homomer-2-50-nr2-run1_result_131	6	KKPKKVELKLYYPNENNDYSGPENIKTLIATEEQIKYTEDKVEAVAKLEK:KKPKKVELKLYYPNENNDYSGPENIKTLIATEEQIKYTEDKVEAVAKLEK	1.3913225159679583	0.9029389683663289	86.52974700927734	0.7372926473617554	5.186423301696777	5.573566436767578	1.021309733390808
homomer-2-50-nr2-run1_result_131	7	PEPVLVRLELYYPTEEEEPDGPENVRVLEATPEQIRLTPDEVHATARLVP:PEPVLVRLELYYPTEEEEPDGPENVRVLEATPEQIRLTPDEVHATARLVP	1.7462668120971923	0.8735194028513539	79.98738861083984	0.6989519000053406	7.1342973709106445	7.717101097106934	1.1157188415527344
homomer-2-50-nr2-run1_result_131	8	KKPVKVELKLYYPDEEEEIEGPENIRTLIATEEQIEYTEDEVKATVKIEE:KKPVKVELKLYYPDEEEEIEGPENIRTLIATEEQIEYTEDEVKATVKIEE	2.199370370588048	0.8280702529784947	79.01200866699219	0.6623786091804504	7.89138126373291	8.435006141662598	1.2898318767547607
homomer-2-50-nr2-run1_result_131	9	KKPVKVILKLYYPKEEDEPEGEENIEELEATEEDIEYTEDEVKATAKLKE:KKPVKVILKLYYPKEEDEPEGEENIEELEATEEDIEYTEDEVKATAKLKE	3.349255327980096	0.8013924900230388	78.35591888427734	0.6607879996299744	8.105864524841309	8.73716926574707	0.9983856081962585
homomer-2-50-nr2-run1_result_132	0	AVDESTRLTAGEAREYVARLERVLPAALAESPEARAEFEEALLALRRYFA:AVDESTRLTAGEAREYVARLERVLPAALAESPEARAEFEEALLALRRYFA	15.12562531802153	0.09767069920544523	55.974544525146484	0.33873456716537476	14.689627647399902	20.510150909423828	10.247245788574219
homomer-2-50-nr2-run1_result_132	1	MVTEETKLTDGEFEEYLKKLEKVKPLALSKSPEAEEEFKEALLAIENYFS:MVTEETKLTDGEFEEYLKKLEKVKPLALSKSPEAEEEFKEALLAIENYFS	3.38072091303672	0.7329048407101972	76.84452056884766	0.575359582901001	8.27296257019043	9.845508575439453	3.177021026611328
homomer-2-50-nr2-run1_result_132	2	AITADTKLTAGEYEEYLKLLEEVLPLARSESPEAREAFEEALQAIENYFR:AITADTKLTAGEYEEYLKLLEEVLPLARSESPEAREAFEEALQAIENYFR	6.221846845928629	0.3565558531098786	78.53218841552734	0.5967888832092285	7.376389503479004	9.93571949005127	3.693751811981201
homomer-2-50-nr2-run1_result_132	3	EITEDTVLTRGEFEEYVALLERVLPAALSESPEARAEFERALRAIENYFR:EITEDTVLTRGEFEEYVALLERVLPAALSESPEARAEFERALRAIENYFR	1.3825088966018944	0.8861020521118189	74.82266998291016	0.5905316472053528	7.705097675323486	10.274897575378418	3.3438167572021484
homomer-2-50-nr2-run1_result_132	4	EVTEETKLTEGEMQKYVEKLKKVLPLALSKSPEAEAEFKEALRAIENYFS:EVTEETKLTEGEMQKYVEKLKKVLPLALSKSPEAEAEFKEALRAIENYFS	4.282606510895374	0.6541002542916771	78.77043151855469	0.6135253310203552	7.624933242797852	8.931123733520508	2.525385618209839
homomer-2-50-nr2-run1_result_132	5	MITEETKLTEGEFEEYEKKLKEVLPKAKSKSPEARKEFEEALLAIENYYK:MITEETKLTEGEFEEYEKKLKEVLPKAKSKSPEARKEFEEALLAIENYYK	2.4456407850682274	0.7374468188082142	77.53181457519531	0.5856716632843018	7.753883361816406	9.289690971374512	2.9364805221557617
homomer-2-50-nr2-run1_result_132	6	AVDESTRLTAGEMEEYVARLEEVLPLALSESPEARAEFEEALRAIRNYFE:AVDESTRLTAGEMEEYVARLEEVLPLALSESPEARAEFEEALRAIRNYFE	2.944316514479018	0.6804041159122017	77.57308197021484	0.6334937810897827	7.273731231689453	8.620375633239746	2.038219451904297
homomer-2-50-nr2-run1_result_132	7	EVTESTKLTEGEFEKYVEKLKKVLPKALSKSPEAEKEFEEALKAIENYFK:EVTESTKLTEGEFEKYVEKLKKVLPKALSKSPEAEKEFEEALKAIENYFK	4.054242147336662	0.5525978835043924	76.0	0.5922809839248657	7.985559940338135	9.57912540435791	3.0682857036590576
homomer-2-50-nr2-run1_result_132	8	EVTADTKLTAGEFDEYVALLEEVLPAARSRDPSAEADFRRALRAIENYFR:EVTADTKLTAGEFDEYVALLEEVLPAARSRDPSAEADFRRALRAIENYFR	1.9710340471107533	0.8015642109256084	82.13609313964844	0.7039556503295898	5.76702880859375	6.780945777893066	1.8005231618881226
homomer-2-50-nr2-run1_result_132	9	AITESTKLTEGEMKEYVKLYEEVLPKALSKSPEAEAEFKEALQAIRNYFE:AITESTKLTEGEMKEYVKLYEEVLPKALSKSPEAEAEFKEALQAIRNYFE	13.24725966290374	0.11061143182357655	68.82453155517578	0.32651758193969727	16.699935913085938	26.187667846679688	18.437814712524414
homomer-2-50-nr2-run1_result_133	0	AAEILPVLEARFADDPAALAAALAELAAALDADGRLRDPALRERFARPDA:AAEILPVLEARFADDPAALAAALAELAAALDADGRLRDPALRERFARPDA	7.17249930081219	0.30149800655886183	75.56599426269531	0.4176810085773468	13.035406112670898	21.24716567993164	13.655162811279297
homomer-2-50-nr2-run1_result_133	1	LAEILPALEAAFADDPAALAARLAELAAALDADGRLRDPALRARFADPSA:LAEILPALEAAFADDPAALAARLAELAAALDADGRLRDPALRARFADPSA	10.53664085229025	0.20613446589941295	77.27191925048828	0.37425732612609863	15.863998413085938	26.407320022583008	19.903207778930664
homomer-2-50-nr2-run1_result_133	2	MEEILPVLEARFADDPEARWAALAELAAALDADGRLRDPALRARFADPSA:MEEILPVLEARFADDPEARWAALAELAAALDADGRLRDPALRARFADPSA	10.85158560961609	0.16261768570238375	76.42372131347656	0.36341625452041626	16.304170608520508	26.955678939819336	21.015748977661133
homomer-2-50-nr2-run1_result_133	3	AEEIWPALEARFADDPAALRARLAELAAALDADGRLRDPALRARFADPSA:AEEIWPALEARFADDPAALRARLAELAAALDADGRLRDPALRARFADPSA	11.724152084160588	0.20845951954074798	80.17324829101562	0.3774973452091217	16.101167678833008	27.281169891357422	20.195598602294922
homomer-2-50-nr2-run1_result_133	4	AAEILPALLERFADDPEALLARLAALAAALDAEGKLRDPALRAVFADPSE:AAEILPALLERFADDPEALLARLAALAAALDAEGKLRDPALRAVFADPSE	14.521929501645502	0.18295495340972576	54.82161331176758	0.34575963020324707	15.064574241638184	22.091161727905273	14.325116157531738
homomer-2-50-nr2-run1_result_133	5	LDEVLPVLEARFADDPAALWARLAALAAALDADGRLRDPALLARFARPDA:LDEVLPVLEARFADDPAALWARLAALAAALDADGRLRDPALLARFARPDA	14.003578340810721	0.15514739493352286	77.322265625	0.39166080951690674	14.982949256896973	24.560081481933594	17.414379119873047
homomer-2-50-nr2-run1_result_133	6	VAEILPALEARFADDPAARAAALAALAAALDADGRLRDPALRARFADPSA:VAEILPALEARFADDPAARAAALAALAAALDADGRLRDPALRARFADPSA	9.559305794507916	0.2616281791453216	74.51849365234375	0.40424442291259766	13.886180877685547	22.40146827697754	15.125139236450195
homomer-2-50-nr2-run1_result_133	7	LEEILPVLEAAFADDPEALAAALAELAAALDADGRLRDPALRARFADPSA:LEEILPVLEAAFADDPEALAAALAELAAALDADGRLRDPALRARFADPSA	13.405894456850975	0.11733295220661855	78.09600067138672	0.3825572431087494	15.1976900100708	24.918025970458984	17.488679885864258
homomer-2-50-nr2-run1_result_133	8	MEEIWPVIEEKFKDDPEKLFEKLAELAEALDEEGKLKDPELEKKFKYPDE:MEEIWPVIEEKFKDDPEKLFEKLAELAEALDEEGKLKDPELEKKFKYPDE	1.489459517430516	0.8688650958168835	80.77046966552734	0.5619606375694275	7.371906280517578	10.685919761657715	4.506428241729736
homomer-2-50-nr2-run1_result_133	9	FEEIWPVIEEKFKDDPEKLFETKAALAEALDEEGKLKDPALKEVFANPDA:FEEIWPVIEEKFKDDPEKLFETKAALAEALDEEGKLKDPALKEVFANPDA	7.88935430552565	0.20972805263485536	85.40921783447266	0.4004952907562256	14.511560440063477	25.174348831176758	17.960725784301758
homomer-2-50-nr2-run1_result_134	0	VPEYAEILSMLPDVEVIKTDKYPNAVLFKYKDKTYLLGKKNGKWFLEEVP:VPEYAEILSMLPDVEVIKTDKYPNAVLFKYKDKTYLLGKKNGKWFLEEVP	1.0943644862345732	0.9251616237560217	86.86839294433594	0.7086216807365417	4.596633434295654	5.669978141784668	1.6649024486541748
homomer-2-50-nr2-run1_result_134	1	VAKYAEILSMLPDVEVIESEEDPNTVYFKYKDKLYKLGEKDGKYFLEEVP:VAKYAEILSMLPDVEVIESEEDPNTVYFKYKDKLYKLGEKDGKYFLEEVP	1.0585442560062608	0.930605167340709	86.78761291503906	0.6818199157714844	4.6914262771606445	5.881304740905762	1.8590037822723389
homomer-2-50-nr2-run1_result_134	2	VPKYAEILAMLPDVEVIESEEYPNAVLFKYKDKLYLLGEKDGKYFLEEVP:VPKYAEILAMLPDVEVIESEEYPNAVLFKYKDKLYLLGEKDGKYFLEEVP	0.9989226531962787	0.9360055091084611	87.19298553466797	0.7177342176437378	4.598745822906494	5.711624622344971	1.6280096769332886
homomer-2-50-nr2-run1_result_134	3	VEEIAEILAMLPDVEVIKSEKYPNEVLFKYKDKLYKLGKKDGKFFLEEIP:VEEIAEILAMLPDVEVIKSEKYPNEVLFKYKDKLYKLGKKDGKFFLEEIP	1.4083015536492671	0.885465224299113	84.7850341796875	0.6796526908874512	5.1529927253723145	6.59329891204834	1.9421074390411377
homomer-2-50-nr2-run1_result_134	4	MKEKAEILSMLPDVEVIESDKYPNAVLFKYKDKLYLLGEKNGKLFLEEIP:MKEKAEILSMLPDVEVIESDKYPNAVLFKYKDKLYLLGEKNGKLFLEEIP	1.172736750662746	0.9219842271329474	92.15567779541016	0.799907922744751	3.493687868118286	4.247505187988281	1.3091496229171753
homomer-2-50-nr2-run1_result_134	5	VPEKAEILAMLPDVEVIETEEDPNAVLFRYKDKLYKLGEKDGKIFLEEVP:VPEKAEILAMLPDVEVIETEEDPNAVLFRYKDKLYKLGEKDGKIFLEEVP	0.8660408268451149	0.9505385333939218	84.31828308105469	0.6451151371002197	5.6167449951171875	7.173033714294434	2.022857666015625
homomer-2-50-nr2-run1_result_134	6	VPEIAEILSMLPDVEVIKTEEYPNEVLFKYKDKLYRLGKKDGKFFLEEIP:VPEIAEILSMLPDVEVIKTEEYPNEVLFKYKDKLYRLGKKDGKFFLEEIP	1.249366798847517	0.9109950733077867	86.07097625732422	0.7118310332298279	4.9756035804748535	6.143863201141357	1.5932121276855469
homomer-2-50-nr2-run1_result_134	7	VPEKAEILAMLPDVEVIESPEYPNAVLFKYKDKTYLLGEKDGKYFLEEVP:VPEKAEILAMLPDVEVIESPEYPNAVLFKYKDKTYLLGEKDGKYFLEEVP	0.923137090408241	0.9439214951037708	83.3860855102539	0.653594434261322	5.519519329071045	6.940931797027588	1.9427491426467896
homomer-2-50-nr2-run1_result_134	8	VPKYAEILAMLPNVEVIKSEEYPNAVLFKYENKTYLLGEKNGKYFLEEVP:VPKYAEILAMLPNVEVIKSEEYPNAVLFKYENKTYLLGEKNGKYFLEEVP	1.0831909848673713	0.926082193925265	89.22356414794922	0.7529181241989136	4.104403495788574	5.0326762199401855	1.480684518814087
homomer-2-50-nr2-run1_result_134	9	VPEIAEILSMLPDVEVIKTEENPNEVLFKYKNKLYKLGKKNGKFFLEEIP:VPEIAEILSMLPDVEVIKTEENPNEVLFKYKNKLYKLGKKNGKFFLEEIP	1.3062612285312014	0.9049443581287813	86.51021575927734	0.7239438891410828	4.952275276184082	6.088042259216309	1.5698304176330566
homomer-2-50-nr2-run1_result_135	0	PLLDVRDPLAFLRALAELSPELDDLREAVALLEAARAAAAGRPDGLYALP:PLLDVRDPLAFLRALAELSPELDDLREAVALLEAARAAAAGRPDGLYALP	12.537880115983633	0.548376849836989	82.30292510986328	0.6694576144218445	5.628269195556641	6.3003973960876465	1.244201898574829
homomer-2-50-nr2-run1_result_135	1	PLLDVRDPERFFRQLAELSPELDSLAEAVALYEEARAAAAGRPDGLFALP:PLLDVRDPERFFRQLAELSPELDSLAEAVALYEEARAAAAGRPDGLFALP	1.21041167347987	0.9131240631831297	87.5704116821289	0.7678778767585754	4.681286811828613	5.815595626831055	1.395789623260498
homomer-2-50-nr2-run1_result_135	2	PLLNVRDPLEFFRQLAELSPELDDLREAVRLLEEARAAAAGRPDGLYELP:PLLNVRDPLEFFRQLAELSPELDDLREAVRLLEEARAAAAGRPDGLYELP	13.210860035047528	0.15284443919975524	52.76376724243164	0.3214411437511444	16.677595138549805	21.7584285736084	13.641159057617188
homomer-2-50-nr2-run1_result_135	3	PLLDVRDPLAFLRQLAELSPELDSLAEAVALLEEARAAAAGNPEGLFELP:PLLDVRDPLAFLRQLAELSPELDSLAEAVALLEEARAAAAGNPEGLFELP	1.2922859387029122	0.9030743129423009	82.01594543457031	0.6735775470733643	5.774297714233398	7.298719882965088	2.041919708251953
homomer-2-50-nr2-run1_result_135	4	PLLDVRDPEAFLEQLAALSPELDSLREAVALLREARAAAAGRPDGLFELP:PLLDVRDPEAFLEQLAALSPELDSLREAVALLREARAAAAGRPDGLFELP	1.170161121166176	0.9193796790578663	80.55984497070312	0.6410443782806396	6.170176982879639	7.914328575134277	2.6803436279296875
homomer-2-50-nr2-run1_result_135	5	PLLNVRDPLEFLRQLAELSPELDDVRRAVALLEEARAAAAGRADGLFELP:PLLNVRDPLEFLRQLAELSPELDDVRRAVALLEEARAAAAGRADGLFELP	14.482979339246064	0.11386110220410252	54.2880859375	0.29693326354026794	17.108646392822266	21.983301162719727	14.121688842773438
homomer-2-50-nr2-run1_result_135	6	PLLDVRDPERFLEQLAELSPDLDDLRRAVELLRAARAAAAGRPDGLYALP:PLLDVRDPERFLEQLAELSPDLDDLRRAVELLRAARAAAAGRPDGLYALP	12.622918506923558	0.5396729458372751	77.84349060058594	0.6101479530334473	6.71787166595459	7.550480842590332	1.3600258827209473
homomer-2-50-nr2-run1_result_135	7	PLLNVRDPLEFLRQLAALSPELDSLAEAVELLEAARAAAAGRPDGLYELP:PLLNVRDPLEFLRQLAALSPELDSLAEAVELLEAARAAAAGRPDGLYELP	1.2688665758998021	0.9030195168699641	81.082275390625	0.6805071830749512	6.034948825836182	7.572115421295166	2.116032123565674
homomer-2-50-nr2-run1_result_135	8	MLLDVRDPLAFLRQLAAADPALDSLAEAVALLEAARAAAAGRPDGLFELP:MLLDVRDPLAFLRQLAAADPALDSLAEAVALLEAARAAAAGRPDGLFELP	1.2360636464315826	0.9080987139200317	80.60506439208984	0.6616906523704529	6.1119794845581055	7.71464729309082	1.9989030361175537
homomer-2-50-nr2-run1_result_135	9	PLLDVRDPLAFLRQLAELSPELDSVREALALLEAARAEAAGRPDGLFALP:PLLDVRDPLAFLRQLAELSPELDSVREALALLEAARAEAAGRPDGLFALP	1.610541699091208	0.8568363996472353	83.44416046142578	0.6960805654525757	5.853755950927734	7.365447044372559	1.8184752464294434
homomer-2-50-nr2-run1_result_136	0	SAADAAAFRAALAAELDALLAAAADGATQAALAAALPALLAPLRAAAAAA:SAADAAAFRAALAAELDALLAAAADGATQAALAAALPALLAPLRAAAAAA	1.3249809433722337	0.9039747305470714	65.0238265991211	0.4693716764450073	8.806745529174805	10.985011100769043	4.945493698120117
homomer-2-50-nr2-run1_result_136	1	SAAAAAAAAAALAAALAALFAAAADGAAQAALLAALPALLAPLAAAAAAA:SAAAAAAAAAALAAALAALFAAAADGAAQAALLAALPALLAPLAAAAAAA	16.864443645903545	0.10517535677911194	60.00060272216797	0.4236447215080261	11.132424354553223	16.054868698120117	7.571924209594727
homomer-2-50-nr2-run1_result_136	2	SAADAAALRAALAAELDELLARAADGAALAALAARLPALLAPLRAAAEAA:SAADAAALRAALAAELDELLARAADGAALAALAARLPALLAPLRAAAEAA	7.499849052653223	0.3883237771405001	61.34273147583008	0.43865591287612915	10.304452896118164	13.857422828674316	6.456429481506348
homomer-2-50-nr2-run1_result_136	3	SEADRRAALEALRAELEELLAAAADGAAAAALLARLPELLAPVRAALAAA:SEADRRAALEALRAELEELLAAAADGAAAAALLARLPELLAPVRAALAAA	8.094160743337223	0.3291967677751959	75.64600372314453	0.6007737517356873	6.521890163421631	8.558890342712402	3.489004611968994
homomer-2-50-nr2-run1_result_136	4	SEAARRAALEALRAELEELLARAADGERQAALIARLPELLAPLRAAAEAA:SEAARRAALEALRAELEELLARAADGERQAALIARLPELLAPLRAAAEAA	18.182207990491055	0.09025383872090206	62.78323745727539	0.34007686376571655	14.773024559020996	22.062652587890625	12.278854370117188
homomer-2-50-nr2-run1_result_136	5	SAAAVAEARAALAARLDELFARAADGAAQAALIERLPELLKPLEQALEEA:SAAAVAEARAALAARLDELFARAADGAAQAALIERLPELLKPLEQALEEA	1.056545362714316	0.9286904970657841	71.90791320800781	0.549168586730957	7.1335129737854	8.30215072631836	3.1648192405700684
homomer-2-50-nr2-run1_result_136	6	SAADDAAFLAELRAELERLLEEAADGATQAALRARLPELLAPLRAALAAA:SAADDAAFLAELRAELERLLEEAADGATQAALRARLPELLAPLRAALAAA	2.180335529943765	0.7682820460852332	67.0299301147461	0.5117023587226868	8.200261116027832	9.679618835449219	3.5630288124084473
homomer-2-50-nr2-run1_result_136	7	SEEDRARLRAEFEAELRELLERTSSGEQAAALRARLPELLEPLRRAAEEA:SEEDRARLRAEFEAELRELLERTSSGEQAAALRARLPELLEPLRRAAEEA	1.5826535452817374	0.8491023322778617	87.74763488769531	0.7080944776535034	3.910435914993286	4.219670295715332	1.5579479932785034
homomer-2-50-nr2-run1_result_136	8	SEEEREEAREELEERLEELFEEADDGERQEALIERLPELLEPLEEALEEA:SEEEREEAREELEERLEELFEEADDGERQEALIERLPELLEPLEEALEEA	17.010742384836217	0.10850617059422744	58.9276237487793	0.4148711562156677	11.433165550231934	14.583002090454102	5.998964309692383
homomer-2-50-nr2-run1_result_136	9	AAAARAAAAAALAAELAALAAAAAAGAAAAALAAALPALLAPLRAAAAAA:AAAARAAAAAALAAELAALAAAAAAGAAAAALAAALPALLAPLRAAAAAA	17.711057505184115	0.20900952947525153	61.79195022583008	0.40614742040634155	12.311990737915039	17.563926696777344	9.417495727539062
homomer-2-50-nr2-run1_result_137	0	ALAALAARLAGVVAELPALPAEEGRARVEALLAEAERLRAELADPAVRRR:ALAALAARLAGVVAELPALPAEEGRARVEALLAEAERLRAELADPAVRRR	1.6330865191083273	0.8527109622452985	79.69485473632812	0.6276556849479675	7.281485557556152	9.827192306518555	3.254094123840332
homomer-2-50-nr2-run1_result_137	1	MLEELAAELEGVVRELPELSLEEGRARVEELLERIEELRAELADPEVQRR:MLEELAAELEGVVRELPELSLEEGRARVEELLERIEELRAELADPEVQRR	1.6178576566940106	0.8649528193315864	84.79116821289062	0.6605556607246399	6.132711410522461	7.570744037628174	2.4582834243774414
homomer-2-50-nr2-run1_result_137	2	MLEELIERAKGVLERLDELPFEEGRAEVEALLEEYERLRRELEDPEVQRR:MLEELIERAKGVLERLDELPFEEGRAEVEALLEEYERLRRELEDPEVQRR	7.655830540500167	0.2526518185818631	82.98493957519531	0.40830302238464355	14.530374526977539	23.648048400878906	15.48624038696289
homomer-2-50-nr2-run1_result_137	3	ELEELIEKAKGILENIEKLSFEEGKKKIEEALEEIEELLKKLNDPEEQLK:ELEELIEKAKGILENIEKLSFEEGKKKIEEALEEIEELLKKLNDPEEQLK	16.186659100873943	0.11919600298307988	83.33538055419922	0.6549593210220337	6.168773651123047	7.1656880378723145	2.18983793258667
homomer-2-50-nr2-run1_result_137	4	KLEELKEELKGIIDRYDELSPEEGRRLVEEKLEELEELRAELEDPEVQKK:KLEELKEELKGIIDRYDELSPEEGRRLVEEKLEELEELRAELEDPEVQKK	1.9698161321590606	0.8708855392755417	85.66629791259766	0.669830322265625	6.077653408050537	7.058415412902832	1.84373939037323
homomer-2-50-nr2-run1_result_137	5	MLEELAEELKGIIDRYDELSDEEGRRRVEEALERIEELRRELEDPEVQRL:MLEELAEELKGIIDRYDELSDEEGRRRVEEALERIEELRRELEDPEVQRL	16.08205730229731	0.12234504207193572	65.7701187133789	0.39956650137901306	13.099372863769531	18.456884384155273	10.597782135009766
homomer-2-50-nr2-run1_result_137	6	KIEELKEELKGIVDKLDELSFEEGKEKVEEALEKYEELRKELEDPEVQKL:KIEELKEELKGIVDKLDELSFEEGKEKVEEALEKYEELRKELEDPEVQKL	0.9736086985258992	0.9399769884321816	85.81739807128906	0.6571453809738159	5.907320022583008	6.956084728240967	1.7284109592437744
homomer-2-50-nr2-run1_result_137	7	DLAALAAEARGIIDEWPALSDEEGAARLDAALARFAALRAALADPAARLL:DLAALAAEARGIIDEWPALSDEEGAARLDAALARFAALRAALADPAARLL	6.9669111519323845	0.3498722770187458	79.95890808105469	0.6399892568588257	6.921617031097412	8.710981369018555	2.8458762168884277
homomer-2-50-nr2-run1_result_137	8	RLEELAAELRGIVDRFDELSPEEGRARVEAALAEMERLRAELADPRVQEL:RLEELAAELRGIVDRFDELSPEEGRARVEAALAEMERLRAELADPRVQEL	17.33175616928163	0.10812638592636248	82.48867797851562	0.6695437431335449	5.92521858215332	7.230655193328857	2.5044450759887695
homomer-2-50-nr2-run1_result_137	9	RLEELAEELKGIIDRFDEMSPEEGRALVEEKLEELERVRAELEDPRVQEL:RLEELAEELKGIIDRFDEMSPEEGRALVEEKLEELERVRAELEDPRVQEL	15.186920932390775	0.11044702380317828	81.85184478759766	0.39306801557540894	15.192062377929688	24.744592666625977	17.07782745361328
homomer-2-50-nr2-run1_result_138	0	EIPPELLEELRRLLEEREEEEEEREEEEREREEEAEEEIERLREELEEEP:EIPPELLEELRRLLEEREEEEEEREEEEREREEEAEEEIERLREELEEEP	4.4885770797062134	0.4261974806602708	92.78538513183594	0.3961753249168396	15.743630409240723	26.727720260620117	19.407991409301758
homomer-2-50-nr2-run1_result_138	1	ELPPALLAALEELLAAAAAAEAAAAEERRRAEEEAERRIEELEEELEEPE:ELPPALLAALEELLAAAAAAEAAAAEERRRAEEEAERRIEELEEELEEPE	2.4541379347258703	0.7381958769976684	86.267333984375	0.5037376880645752	9.928011894226074	15.129176139831543	5.415531635284424
homomer-2-50-nr2-run1_result_138	2	EIPPELLEELRRLLEEAEEERRRREEEEEEREEEAEEEIEELEEELEEPP:EIPPELLEELRRLLEEAEEERRRREEEEEEREEEAEEEIEELEEELEEPP	5.190008434155949	0.441767082990376	91.0621109008789	0.3973529040813446	15.63369369506836	26.627811431884766	19.43817710876465
homomer-2-50-nr2-run1_result_138	3	PIPPSLVQALQQLLAEEQQEREEEEEEREEEEEEEEEEIERLEEELEKEE:PIPPSLVQALQQLLAEEQQEREEEEEEREEEEEEEEEEIERLEEELEKEE	5.896295309020661	0.3717970694613744	91.80197143554688	0.4108452796936035	14.605978965759277	24.476306915283203	16.546825408935547
homomer-2-50-nr2-run1_result_138	4	ALSPEALAAAAAALAAAAAAAAEAAAEAEEEREEAEEEIEELREELEEPP:ALSPEALAAAAAALAAAAAAAAEAAAEAEEEREEAEEEIEELREELEEPP	1.270900153165151	0.9051875743312762	79.07121276855469	0.5649898052215576	7.937586307525635	11.421316146850586	3.4655885696411133
homomer-2-50-nr2-run1_result_138	5	ALPAALLAALAAAAAAAAEAAAAAAAAAAAAAAAAAAALAAAAAALAAPP:ALPAALLAALAAAAAAAAEAAAAAAAAAAAAAAAAAAALAAAAAALAAPP	3.100551714605997	0.6499491653688004	74.79377746582031	0.5388579964637756	8.600265502929688	12.975327491760254	5.772185802459717
homomer-2-50-nr2-run1_result_138	6	EISEELLKELEEELEEAEEEEEEEEEEREEEEEEAEEEEEELEEELEEEP:EISEELLKELEEELEEAEEEEEEEEEEREEEEEEAEEEEEELEEELEEEP	4.187140068863904	0.46851199118893644	90.76238250732422	0.4108113646507263	15.131745338439941	25.539106369018555	16.379650115966797
homomer-2-50-nr2-run1_result_138	7	EIPPELLEALEREREEAARAEEAARAAAEAAAAAAAARIEELEAALAEPP:EIPPELLEALEREREEAARAEEAARAAAEAAAAAAAARIEELEAALAEPP	1.567686511550081	0.8624921484415009	84.33415985107422	0.5474063158035278	9.081568717956543	13.41650676727295	3.488105297088623
homomer-2-50-nr2-run1_result_138	8	EIPPELLEALEEERRRREEELRRLEEEREREREEAEEEIERLREELEKPE:EIPPELLEALEEERRRREEELRRLEEEREREREEAEEEIERLREELEKPE	5.335074634428272	0.3506574302229247	92.48341369628906	0.3944271504878998	15.616504669189453	26.103601455688477	14.726522445678711
homomer-2-50-nr2-run1_result_138	9	EISPELLEKLEELLREAEEEKEEREEEAARERAEAEARIAELEAALAAPP:EISPELLEKLEELLREAEEEKEEREEEAARERAEAEARIAELEAALAAPP	2.490987974613712	0.746072634039165	88.58580017089844	0.5282416343688965	9.170093536376953	12.853269577026367	3.1284713745117188
homomer-2-50-nr2-run1_result_139	0	MELSLEERLARLRRELLAPIEEARRRAEEEERRALAEAEERLREFLARPP:MELSLEERLARLRRELLAPIEEARRRAEEEERRALAEAEERLREFLARPP	1.298539170596593	0.905520493890113	84.4520492553711	0.6077145934104919	7.799834251403809	9.010794639587402	2.2738471031188965
homomer-2-50-nr2-run1_result_139	1	APVSAAERLAAALREALAPLAAALAAAAAAAAAALAAALARLRAELARPP:APVSAAERLAAALREALAPLAAALAAAAAAAAAALAAALARLRAELARPP	29.923479754311693	0.08160106340343963	70.63212585449219	0.4996491074562073	9.998363494873047	14.052775382995605	6.27195405960083
homomer-2-50-nr2-run1_result_139	2	MAVSAAELAAALAAAAAAAAAAAAAAAAAAAAAAAAAAAAAAAAAAAAPA:MAVSAAELAAALAAAAAAAAAAAAAAAAAAAAAAAAAAAAAAAAAAAAPA	29.883989123658388	0.08384207956668044	71.47708129882812	0.545142650604248	8.612802505493164	12.64956283569336	4.792118549346924
homomer-2-50-nr2-run1_result_139	3	MRRSLAEELAALLAEELAPLAAALAAAAEAAAAALAAALARLAAALARAP:MRRSLAEELAALLAEELAPLAAALAAAAEAAAAALAAALARLAAALARAP	30.174674249493478	0.08440898677655861	73.6070327758789	0.5150216817855835	9.82452392578125	13.410512924194336	4.684864521026611
homomer-2-50-nr2-run1_result_139	4	EEKSLEELIRERIEELLKPILELLEEALEELERRLKEALEELKRFLEEEP:EEKSLEELIRERIEELLKPILELLEEALEELERRLKEALEELKRFLEEEP	1.2199789754614176	0.9185695006583637	74.16200256347656	0.4622799754142761	10.944697380065918	15.050128936767578	5.696822166442871
homomer-2-50-nr2-run1_result_139	5	PAASLATLLAAAVAAALAPLLAAAAAAAAAAAAALAAALAALAAALALPP:PAASLATLLAAAVAAALAPLLAAAAAAAAAAAAALAAALAALAAALALPP	30.631018859259566	0.14261701888228465	72.23989868164062	0.48991328477859497	10.196717262268066	14.652097702026367	6.602332592010498
homomer-2-50-nr2-run1_result_139	6	APASLAEAVAALAAALAAPLAAAAAAAAEAAAAAAAAAAEALAAFLALPA:APASLAEAVAALAAALAAPLAAAAAAAAEAAAAAAAAAAEALAAFLALPA	30.682953451709352	0.11838492930700094	73.0761489868164	0.4965665340423584	9.723816871643066	13.78696346282959	4.984221458435059
homomer-2-50-nr2-run1_result_139	7	AVPSAAELLAAALAAAAAPAAEALAAAAAAAAAALAAAAAALAAFLALPA:AVPSAAELLAAALAAAAAPAAEALAAAAAAAAAALAAAAAALAAFLALPA	30.04633470339398	0.07963518146404895	75.27030944824219	0.4955245554447174	9.815759658813477	14.215841293334961	6.132491111755371
homomer-2-50-nr2-run1_result_139	8	PEVPLEELLAAAVAAALAPIRERLERARRELAEALAAALAALEELLALPP:PEVPLEELLAAAVAAALAPIRERLERARRELAEALAAALAALEELLALPP	1.0437270273016053	0.9326033219726222	82.54325866699219	0.5924538969993591	7.709762096405029	9.664161682128906	2.90315580368042
homomer-2-50-nr2-run1_result_139	9	PLPSLEALLAALEEELRAPLEEARRAAEEAAAAAEEAARERLAAALALPP:PLPSLEALLAALEEELRAPLEEARRAAEEAAAAAEEAARERLAAALALPP	2.615668564607883	0.7130308748479726	77.43315124511719	0.5161429643630981	9.708889961242676	12.736488342285156	4.834104061126709
homomer-2-50-nr2-run1_result_14	0	EEEEEEERRRLRESEDPEERARYLERELERMREELERLLEELEELLEELE:EEEEEEERRRLRESEDPEERARYLERELERMREELERLLEELEELLEELE	1.8070656525028657	0.821934257887597	84.6102294921875	0.5971283316612244	7.381641864776611	9.595947265625	2.809396982192993
homomer-2-50-nr2-run1_result_14	1	EEEEEKEEEEMKNSEDPEKRREYLEKKLEELEEELEEEEEEEEEEEEEEE:EEEEEKEEEEMKNSEDPEKRREYLEKKLEELEEELEEEEEEEEEEEEEEE	19.663422541353164	0.1232921497402571	78.97466278076172	0.7538160085678101	4.302549839019775	5.110109806060791	1.349586009979248
homomer-2-50-nr2-run1_result_14	2	EEEERRRREELRESEDPEERREYLEEEIARKERELEELKKELEELLEELE:EEEERRRREELRESEDPEERREYLEEEIARKERELEELKKELEELLEELE	19.47774211425982	0.08887107688785292	80.47090911865234	0.6184693574905396	8.186073303222656	9.973869323730469	1.9610896110534668
homomer-2-50-nr2-run1_result_14	3	EEEEERELRELRESEDPEERREYLERELRRLREELERLEEELEELLEELE:EEEEERELRELRESEDPEERREYLERELRRLREELERLEEELEELLEELE	20.676859935482863	0.08366248172510884	77.00420379638672	0.46923643350601196	11.342940330505371	16.250455856323242	6.652068138122559
homomer-2-50-nr2-run1_result_14	4	EEEEEKEREELKNSKDPEKQLEYAKKEIEELKKEREEKEELLKKLLEELE:EEEEEKEREELKNSKDPEKQLEYAKKEIEELKKEREEKEELLKKLLEELE	1.2471371412708803	0.9068349238909243	88.88968658447266	0.7062325477600098	5.633540630340576	6.867735385894775	1.1854870319366455
homomer-2-50-nr2-run1_result_14	5	EEEEEAEREALKNSENPEDRLKYAELKIKELEEEREELLEELEEEEEEEE:EEEEEAEREALKNSENPEDRLKYAELKIKELEEEREELLEELEEEEEEEE	21.029641481256327	0.10093329434440453	90.21955108642578	0.7403538227081299	4.782929420471191	5.539877414703369	1.1925792694091797
homomer-2-50-nr2-run1_result_14	6	MEEEEKELEELKNSENPEDRLKYAEREIEELEEELEELEEELEEELEELE:MEEEEKELEELKNSENPEDRLKYAEREIEELEEELEELEEELEEELEELE	14.59197044058852	0.11024873838212766	89.74588012695312	0.39689117670059204	15.475740432739258	26.70659828186035	17.89730453491211
homomer-2-50-nr2-run1_result_14	7	EEEEEKKLEELKNSPNPEDRLEYAKLEIERLKEELEELEEELEEEEEEEE:EEEEEKKLEELKNSPNPEDRLEYAKLEIERLKEELEELEEELEEEEEEEE	21.03694338097279	0.09158461097629819	88.97502899169922	0.7138408422470093	5.132211208343506	6.040456771850586	1.33293879032135
homomer-2-50-nr2-run1_result_14	8	EEEEEKRLEELKNSENPEDRLEYAEIKIKELEEERKKKEEELEKLLEELK:EEEEEKRLEELKNSENPEDRLEYAEIKIKELEEERKKKEEELEKLLEELK	1.3214833420068854	0.9019852862303993	89.74156188964844	0.6991990804672241	5.524846076965332	6.849355220794678	1.2072739601135254
homomer-2-50-nr2-run1_result_14	9	MEELEKRLKELKESEDPEKRLEYAELKLEELEEERERLEEELERLLEELE:MEELEKRLKELKESEDPEKRLEYAELKLEELEEERERLEEELERLLEELE	1.6957102099108525	0.8462959550462728	82.12749481201172	0.42580288648605347	11.753778457641602	17.792993545532227	8.230937004089355
homomer-2-50-nr2-run1_result_140	0	AAAAAAALAAALAAAAAAAAAAAAAAGAAAAAAAAAAAAAAAAAAAAALA:AAAAAAALAAALAAAAAAAAAAAAAAGAAAAAAAAAAAAAAAAAAAAALA	1.951930328864438	0.8103164013074112	77.91354370117188	0.46155452728271484	10.89265251159668	17.839807510375977	10.215801239013672
homomer-2-50-nr2-run1_result_140	1	APAAEAAAAAAAAAAAAAAAAAAAAAGAAAAAELAALRAAAAAALAAAAA:APAAEAAAAAAAAAAAAAAAAAAAAAGAAAAAELAALRAAAAAALAAAAA	2.2825232753268954	0.779378068737278	77.09367370605469	0.5068964958190918	8.840171813964844	14.272344589233398	6.215307235717773
homomer-2-50-nr2-run1_result_140	2	LPPALRALLAALAEAAAAEAAARAAAGAAAAAALAAAEAAAAAAAAALLA:LPPALRALLAALAEAAAAEAAARAAAGAAAAAALAAAEAAAAAAAAALLA	1.5944617789709705	0.8622912865380813	76.7802734375	0.5050236582756042	9.226839065551758	14.970735549926758	5.728199005126953
homomer-2-50-nr2-run1_result_140	3	AAAEAAAAAAAAAAAAAAAAAAAAAAGAAAAAELEALRREAEERLREVLE:AAAEAAAAAAAAAAAAAAAAAAAAAAGAAAAAELEALRREAEERLREVLE	3.3246314973052793	0.6681222214921154	79.880859375	0.5770777463912964	6.347705364227295	9.671600341796875	4.081974983215332
homomer-2-50-nr2-run1_result_140	4	APAAAAAAAAAAAAAAAAAAAAAAAAGAAAAAAAAALEAAAAAAAAAAAA:APAAAAAAAAAAAAAAAAAAAAAAAAGAAAAAAAAALEAAAAAAAAAAAA	2.0707254826725814	0.7901023078945769	81.20016479492188	0.5037521123886108	9.277470588684082	15.363838195800781	7.539974212646484
homomer-2-50-nr2-run1_result_140	5	LPAAVRELLAALAEAAAALAAAAAAAGAAAAAALAAAAAAAAAALAAAAA:LPAAVRELLAALAEAAAALAAAAAAAGAAAAAALAAAAAAAAAALAAAAA	1.0955245367104376	0.9194413509620589	71.71154022216797	0.5450282096862793	7.9445481300354	12.17803955078125	5.058576583862305
homomer-2-50-nr2-run1_result_140	6	LPPEVQELLKKLEELKEELEKLLKELGEEEEEEKEELEEEAEEELEELEE:LPPEVQELLKKLEELKEELEKLLKELGEEEEEEKEELEEEAEEELEELEE	1.7005873128099454	0.8406117207302587	79.7396011352539	0.3571775257587433	14.615058898925781	22.39084243774414	14.481908798217773
homomer-2-50-nr2-run1_result_140	7	AAAAEAAAAAAAAAAAAAAAAAAAAAGAAAAAALAAAAAEAEAALAALRE:AAAAEAAAAAAAAAAAAAAAAAAAAAGAAAAAALAAAAAEAEAALAALRE	2.6480387486262296	0.6883167851293749	76.46240234375	0.5220174789428711	7.864843368530273	12.807489395141602	6.086142539978027
homomer-2-50-nr2-run1_result_140	8	MAPAVRALAEALAAAAAALAAALEEAGEEAEEEREELEEEAEEKEEEEEE:MAPAVRALAEALAAAAAALAAALEEAGEEAEEEREELEEEAEEKEEEEEE	2.7391080571285578	0.7328496302600012	85.33120727539062	0.4956664443016052	9.43883991241455	14.582818984985352	7.157388687133789
homomer-2-50-nr2-run1_result_140	9	MPPELQELLERLARERAERERRRAEEGAAAAAALAALREAAAAALAALRE:MPPELQELLERLARERAERERRRAEEGAAAAAALAALREAAAAALAALRE	2.8267088727783114	0.6860806261408899	78.28397369384766	0.4398796856403351	11.335240364074707	16.466337203979492	7.397216796875
homomer-2-50-nr2-run1_result_141	0	ELEELLEELEELEEEREEREEEREEEEEELERREEELEERLERLEEEAEE:ELEELLEELEELEEEREEREEEREEEEEELERREEELEERLERLEEEAEE	4.460308162988898	0.43037889421847203	94.8478012084961	0.4232696294784546	14.026561737060547	24.671268463134766	13.528367042541504
homomer-2-50-nr2-run1_result_141	1	EREELEEELEELEREREEWERREEEEEERREEEEEELREELEELEEEEEE:EREELEEELEELEREREEWERREEEEEERREEEEEELREELEELEEEEEE	6.281338131294269	0.31984813919455596	93.17569732666016	0.4284862279891968	13.743390083312988	24.46616554260254	16.13316535949707
homomer-2-50-nr2-run1_result_141	2	ELEELEEEKEELEEEEEELEEELEELEEELEEKREELEEELEELEEELEE:ELEELEEEKEELEEEEEELEEELEELEEELEEKREELEEELEELEEELEE	3.9830203547823655	0.4689083553212737	86.91737365722656	0.44920462369918823	11.559859275817871	19.65098762512207	7.694699764251709
homomer-2-50-nr2-run1_result_141	3	ELEELEEEEEELEEEREEWEEEEEEREEELEEEEEELEEELEELEEELEE:ELEELEEEEEELEEEREEWEEEEEEREEELEEEEEELEEELEELEEELEE	6.820375537334962	0.2812716839064904	93.66243743896484	0.429085910320282	13.920759201049805	24.942073822021484	17.62942123413086
homomer-2-50-nr2-run1_result_141	4	EREELEEELEELEEEEEEEEKELEEERKRREEEEEELLEELEELEEEEEE:EREELEEELEELEEEEEEEEKELEEERKRREEEEEELLEELEELEEEEEE	1.513801622176875	0.8577335899434018	90.55531311035156	0.6812484264373779	4.314210891723633	5.314685821533203	1.9071447849273682
homomer-2-50-nr2-run1_result_141	5	ELEELLEEKEELEEELEEWEEEEEEEEEEEEEELEELEEELEELEEELEE:ELEELLEEKEELEEELEEWEEEEEEEEEEEEEELEELEEELEELEEELEE	5.625512527193211	0.3709141667724047	87.2935791015625	0.4161433279514313	13.993660926818848	24.61803436279297	16.67957305908203
homomer-2-50-nr2-run1_result_141	6	EEEELRRRLEELEREEEEWEREEEEEEEEREKRLEELEEELEELREEREE:EEEELRRRLEELEREEEEWEREEEEEEEEREKRLEELEEELEELREEREE	5.713258132066953	0.3238270997239717	93.9906005859375	0.41406798362731934	13.987391471862793	24.28087615966797	15.340810775756836
homomer-2-50-nr2-run1_result_141	7	ELEELLRELEELLREREEWEREEAERRRRLEEELERLREELERLREELEK:ELEELLRELEELLREREEWEREEAERRRRLEEELERLREELERLREELEK	1.3186812522253089	0.8921072412452298	77.39077758789062	0.4276544749736786	10.945384979248047	16.238094329833984	7.537067890167236
homomer-2-50-nr2-run1_result_141	8	ELEELEEEKKELEEEREELEKEKEELEKELEEKEEELEEELEELKEEEEK:ELEELEEEKKELEEEREELEKEKEELEKELEEKEEELEEELEELKEEEEK	1.3196843320390772	0.8929734994755074	85.86160278320312	0.6117987632751465	5.828042984008789	8.12147045135498	2.684375286102295
homomer-2-50-nr2-run1_result_141	9	EEEELKKKLEEKLKELEEEEEEEEEEEEKEEEELEELEKELEELEKEAEE:EEEELKKKLEEKLKELEEEEEEEEEEEEKEEEELEELEKELEELEKEAEE	3.0027564696534266	0.6344373246102929	83.2363052368164	0.4382241368293762	11.54166316986084	18.491470336914062	11.02244758605957
homomer-2-50-nr2-run1_result_142	0	ELGEEEKEELEEELVEEFEEEEEEEEEEERKKELEEEEAEIEEELEEEEE:ELGEEEKEELEEELVEEFEEEEEEEEEEERKKELEEEEAEIEEELEEEEE	6.966738717429201	0.2908737957607667	86.63438415527344	0.3956056237220764	15.030489921569824	25.296260833740234	18.27225112915039
homomer-2-50-nr2-run1_result_142	1	EEGEEEREEELEELVEEYREEREEELERELEEELEEFREEVEEELEEPEE:EEGEEEREEELEELVEEYREEREEELERELEEELEEFREEVEEELEEPEE	2.2875578062097817	0.8060174217830541	80.72345733642578	0.5168012380599976	10.570538520812988	14.681563377380371	4.734342098236084
homomer-2-50-nr2-run1_result_142	2	ELGEEEKEKLLEELVEEFKEKKEEELEKELEEELEEFEEEVREKLETEPE:ELGEEEKEKLLEELVEEFKEKKEEELEKELEEELEEFEEEVREKLETEPE	1.8866406270133258	0.9047964865137699	87.9296875	0.6733285188674927	6.093801975250244	6.669272422790527	1.498752474784851
homomer-2-50-nr2-run1_result_142	3	EMGEELKEELLEELVEEFEEEKEEELEKELEEELEEFREEVREELEEPEE:EMGEELKEELLEELVEEFEEEKEEELEKELEEELEEFREEVREELEEPEE	1.929937061134653	0.8400552198471445	76.29967498779297	0.4510685205459595	11.851763725280762	15.865560531616211	6.122589588165283
homomer-2-50-nr2-run1_result_142	4	SEGEEEKEEELEERVEEFREEREEELEEELEEELEEFREEVEEELETEPE:SEGEEEKEEELEERVEEFREEREEELEEELEEELEEFREEVEEELETEPE	2.3219843495625385	0.8641283486852234	88.02423858642578	0.6720485091209412	5.665413856506348	6.261983871459961	1.4966058731079102
homomer-2-50-nr2-run1_result_142	5	SMGEAAKKEKLEKEVEKFKEEKEKELKEKLEKELKEKREEIEKKLKTEPE:SMGEAAKKEKLEKEVEKFKEEKEKELKEKLEKELKEKREEIEKKLKTEPE	2.053887342663008	0.8719004267610794	83.88719177246094	0.6007801294326782	7.569250583648682	8.729716300964355	2.3258845806121826
homomer-2-50-nr2-run1_result_142	6	EEGEEEREERLEELVEEFREEKEEELEEELEEELEEFEEEVREELEEEPE:EEGEEEREERLEELVEEFREEKEEELEEELEEELEEFEEEVREELEEEPE	2.2056939416387085	0.8658323803771641	85.06773376464844	0.6367171406745911	6.775624752044678	7.727472305297852	1.7654211521148682
homomer-2-50-nr2-run1_result_142	7	EEGLEELLEELERRVEEYRREREEELRRELEEELERFREEVREELLTPEE:EEGLEELLEELERRVEEYRREREEELRRELEEELERFREEVREELLTPEE	6.561394343812118	0.27911776519408493	86.2181396484375	0.38914817571640015	15.307043075561523	23.97684097290039	14.236247062683105
homomer-2-50-nr2-run1_result_142	8	EMGEEEEEERLEEEVEEFREEKEEELEEELEEEEEEYREELEEELEEEEE:EMGEEEEEERLEEEVEEFREEKEEELEEELEEEEEEYREELEEELEEEEE	2.0824532100953053	0.8527965021433309	84.03784942626953	0.5975048542022705	7.673690319061279	10.297589302062988	2.349747896194458
homomer-2-50-nr2-run1_result_142	9	SMGEEEKEKKLEELTEEFEEEKEKELEEELEEELEEFREEIEEELETEPE:SMGEEEKEKKLEELTEEFEEEKEKELEEELEEELEEFREEIEEELETEPE	2.0091955175082683	0.891568071249857	87.01420593261719	0.6553177833557129	6.33485746383667	7.069215774536133	1.6847946643829346
homomer-2-50-nr2-run1_result_143	0	AAAAAAAAAAAAAAAGEEEEREEEEEELEEELEEEEKEIEELEEELEEEE:AAAAAAAAAAAAAAAGEEEEREEEEEELEEELEEEEKEIEELEEELEEEE	9.514171208485434	0.22768197041127142	87.32081604003906	0.4102959632873535	14.009218215942383	22.991291046142578	12.841105461120605
homomer-2-50-nr2-run1_result_143	1	EELEEEIREEEEEREGEEEEREEEEEELEEELEEAEEELEELEELLEELE:EELEEEIREEEEEREGEEEEREEEEEELEEELEEAEEELEELEELLEELE	6.129211317338677	0.2749915092801357	94.96122741699219	0.42593052983283997	14.264927864074707	25.31554412841797	14.711678504943848
homomer-2-50-nr2-run1_result_143	2	EELEELIEELLEEAEGEFEEMEEELEELEEEKEELEEELEEEEEEEEEEE:EELEELIEELLEEAEGEFEEMEEELEELEEEKEELEEELEEEEEEEEEEE	6.515941107606283	0.30877147289293	89.26344299316406	0.4059771001338959	14.139433860778809	24.08526611328125	11.736324310302734
homomer-2-50-nr2-run1_result_143	3	EEEERERREEREREEGEREELEEELEELEEELEEAEEEEEEEEEEEEEEE:EEEERERREEREREEGEREELEEELEELEEELEEAEEEEEEEEEEEEEEE	5.808795268589649	0.32839861615713334	92.8834457397461	0.4316745400428772	13.801278114318848	24.557775497436523	15.193373680114746
homomer-2-50-nr2-run1_result_143	4	EELLEELQQLLEELEGEREEREEELEELEEEKEELEEELEEREEEEEELE:EELLEELQQLLEELEGEREEREEELEELEEEKEELEEELEEREEEEEELE	5.068938521217841	0.3874015874390028	93.57027435302734	0.4251967668533325	13.430564880371094	23.378026962280273	12.683740615844727
homomer-2-50-nr2-run1_result_143	5	EELEEELEELLEEWEGEKEELEEEKEELEEELEEAKKKIEELEKKLEELL:EELEEELEELLEEWEGEKEELEEEKEELEEELEEAKKKIEELEKKLEELL	1.519557372336523	0.8866969200533643	88.69771575927734	0.6683698296546936	6.068591594696045	7.762957572937012	1.2318549156188965
homomer-2-50-nr2-run1_result_143	6	AAAAAAAAAAAAAAAGAAAAAAAERAALEEELEEEEEELEELREELEEEE:AAAAAAAAAAAAAAAGAAAAAAAERAALEEELEEEEEELEELREELEEEE	6.111448858849731	0.33579028268743705	89.18204498291016	0.4658292233943939	11.697977066040039	20.6080379486084	10.87191104888916
homomer-2-50-nr2-run1_result_143	7	EELEEEEEEEEEEEEGEEEEMEEELEELEEKLEEAEEEIEEEEEEEEEEE:EELEEEEEEEEEEEEGEEEEMEEELEELEEKLEEAEEEIEEEEEEEEEEE	5.551407143256813	0.32324499797177436	89.13982391357422	0.41289612650871277	14.309328079223633	24.635169982910156	17.53011703491211
homomer-2-50-nr2-run1_result_143	8	EELEEALRELLEELEGELEEEEEEEEELEEELEEAEEELEELEEELEELE:EELEEALRELLEELEGELEEEEEEEEELEEELEEAEEELEELEEELEELE	7.061894536589431	0.23362199374701112	93.42984008789062	0.4073600471019745	14.405235290527344	24.775135040283203	14.119682312011719
homomer-2-50-nr2-run1_result_143	9	AAAAAAAAAALAALAGAAAAAAAERAALEAELAAARRELEERRRRLEELL:AAAAAAAAAALAALAGAAAAAAAERAALEAELAAARRELEERRRRLEELL	2.507558630373021	0.7270287623474195	83.63798522949219	0.49478578567504883	9.864243507385254	15.767866134643555	6.857465744018555
homomer-2-50-nr2-run1_result_144	0	MSEDPEARAAREEAERRAREAEEREREREEEERREEEEEEEEEEEEEEEE:MSEDPEARAAREEAERRAREAEEREREREEEERREEEEEEEEEEEEEEEE	30.55667595301626	0.06055470933218561	93.27420043945312	0.43483901023864746	13.984771728515625	24.57147216796875	16.795555114746094
homomer-2-50-nr2-run1_result_144	1	MSPDPEARAARAEAERRAREAEEREREREEEEEEEEEEEEEEEEEEEEEE:MSPDPEARAARAEAERRAREAEEREREREEEEEEEEEEEEEEEEEEEEEE	31.40524605466964	0.0667815692212424	90.75218200683594	0.4298836290836334	14.18073558807373	25.14042854309082	17.286121368408203
homomer-2-50-nr2-run1_result_144	2	EEEDPEAEEERERAEEEEEEAERREEEEEELEKEEEEEEEEEREEEEEEE:EEEDPEAEEERERAEEEEEEAERREEEEEELEKEEEEEEEEEREEEEEEE	32.31626812693405	0.045497460888649366	88.19103240966797	0.43345391750335693	13.787433624267578	23.92148780822754	16.223339080810547
homomer-2-50-nr2-run1_result_144	3	ESEDPEARERREEAERRRREDEEREERRRREEEEEREEEEREEEEEEEEE:ESEDPEARERREEAERRRREDEEREERRRREEEEEREEEEREEEEEEEEE	31.42876139043938	0.04727975556072082	90.97340393066406	0.42621099948883057	14.595704078674316	25.204120635986328	17.65899085998535
homomer-2-50-nr2-run1_result_144	4	ASEDPAAAAARAAAAAAAAEAAAAEAARARARAAEEEARRAAAAREEEER:ASEDPAAAAARAAAAAAAAEAAAAEAARARARAAEEEARRAAAAREEEER	31.87993556024472	0.04107172108286027	89.35498046875	0.46331071853637695	12.599780082702637	21.663463592529297	9.724072456359863
homomer-2-50-nr2-run1_result_144	5	EEEDEEEEEREEEAEEAEEEAEEEEEEREEEEEELEELEEELEEEEEEEE:EEEDEEEEEREEEAEEAEEEAEEEEEEREEEEEELEELEEELEEEEEEEE	32.52648946224945	0.05125413468438382	91.34595489501953	0.4256608784198761	14.201082229614258	24.85280990600586	16.390581130981445
homomer-2-50-nr2-run1_result_144	6	MSESPEARAAAAAAAAAREAAEREEKRREEEREEEEEEEEEEEREEEEAE:MSESPEARAAAAAAAAAREAAEREEKRREEEREEEEEEEEEEEREEEEAE	30.185401334742764	0.05981378880140484	91.54059600830078	0.4306778311729431	13.58272647857666	23.736419677734375	14.823208808898926
homomer-2-50-nr2-run1_result_144	7	ASADPEAAAAAARAAEAAAAAAAREAERAREAEEARAAEAAAAEEREAAA:ASADPEAAAAAARAAEAAAAAAAREAERAREAEEARAAEAAAAEEREAAA	31.4481880014013	0.04541201061664096	91.2138671875	0.4574488401412964	12.943811416625977	22.20330047607422	9.821287155151367
homomer-2-50-nr2-run1_result_144	8	ASADAAAAAAAAAAAAAAAAAAAAAAAAEAEAEREAEEEEEEEEEEEEEE:ASADAAAAAAAAAAAAAAAAAAAAAAAAEAEAEREAEEEEEEEEEEEEEE	31.50921892739285	0.03836712913046649	81.5333480834961	0.5208241939544678	9.56353759765625	15.929377555847168	7.703012943267822
homomer-2-50-nr2-run1_result_144	9	MSEDPEARAARAAAAEAAEAARRREKEREEEREEEEEEEEEEEEREEEEE:MSEDPEARAARAAAAEAAEAARRREKEREEEREEEEEEEEEEEEREEEEE	27.557441423997357	0.0514716487225528	90.77086639404297	0.4287894368171692	13.80183219909668	23.995420455932617	14.133108139038086
homomer-2-50-nr2-run1_result_145	0	EPLPEEMLERLEELEAERAAAAAAAAAAAAALAAALAALLAVAVLLLAPR:EPLPEEMLERLEELEAERAAAAAAAAAAAAALAAALAALLAVAVLLLAPR	5.392425341650154	0.5244222610747222	77.02393341064453	0.4514853060245514	11.315152168273926	16.144487380981445	5.026433944702148
homomer-2-50-nr2-run1_result_145	1	EPLDPRTLELLEEEEEEREEELEELLEELEEEREEEREEFEEEYLEENPE:EPLDPRTLELLEEEEEEREEELEELLEELEEEREEEREEFEEEYLEENPE	8.295999330850282	0.32133719144469697	90.50169372558594	0.39619892835617065	16.05495262145996	26.9765567779541	19.905176162719727
homomer-2-50-nr2-run1_result_145	2	KEMDPEMEEELKKLEEEFEEELEELLEELEEEREEEREEFEKEVLEEEEE:KEMDPEMEEELKKLEEEFEEELEELLEELEEEREEEREEFEKEVLEEEEE	4.787575888385216	0.6776019637970686	82.54253387451172	0.4002949595451355	14.935508728027344	24.48943519592285	15.699832916259766
homomer-2-50-nr2-run1_result_145	3	APLDPATLAALAALAAAAAAAAAALAAAAAAALAALLAALAAVVLRTAPR:APLDPATLAALAALAAAAAAAAAALAAAAAAALAALLAALAAVVLRTAPR	5.02344406998556	0.5615162543316232	73.32383728027344	0.4797547161579132	10.066608428955078	14.558889389038086	6.344547271728516
homomer-2-50-nr2-run1_result_145	4	MELPEELRELLEEREEEEEEERRREREERERERKEREEEFRKEYEELNEE:MELPEELRELLEEREEEEEEERRREREERERERKEREEEFRKEYEELNEE	5.117896369898262	0.5295165053166762	86.69636535644531	0.4005829691886902	15.259913444519043	25.615312576293945	18.456424713134766
homomer-2-50-nr2-run1_result_145	5	APLPPETLALLAELEAARAEAAAAAAAALAALAAAALAALAVAAALTRAA:APLPPETLALLAELEAARAEAAAAAAAALAALAAAALAALAVAAALTRAA	3.8799508845847335	0.6205159308411138	76.66203308105469	0.49314460158348083	9.682748794555664	14.621838569641113	5.492158889770508
homomer-2-50-nr2-run1_result_145	6	KPLDEETLELLEEKEEEFEKELEEKEKEREEELKKLKEEYEKEVLENLPE:KPLDEETLELLEEKEEEFEKELEEKEKEREEELKKLKEEYEKEVLENLPE	28.39621014122583	0.030313004304773888	76.20130920410156	0.39405250549316406	13.437711715698242	20.0885009765625	10.422706604003906
homomer-2-50-nr2-run1_result_145	7	APPDPAMLERLAELERERAEALAALLAALAELLAALLALLRDVLLRLLPR:APPDPAMLERLAELERERAEALAALLAALAELLAALLALLRDVLLRLLPR	4.587679565542559	0.5704731769071528	77.61489868164062	0.5107775926589966	10.143450736999512	13.874807357788086	5.03894567489624
homomer-2-50-nr2-run1_result_145	8	EPLDPRTLKLLEELEKKREEERKKREEEFEKKLKELKELFEKEYKELNPE:EPLDPRTLKLLEELEKKREEERKKREEEFEKKLKELKELFEKEYKELNPE	3.3632886017260537	0.653196324606017	81.0008316040039	0.38497042655944824	13.144268035888672	18.788536071777344	6.918432712554932
homomer-2-50-nr2-run1_result_145	9	PPLDPETQQLLQQLLQQLQQQQQQQQQQQQQQQQQLLQQLQEQYQNQNPE:PPLDPETQQLLQQLLQQLQQQQQQQQQQQQQQQQQLLQQLQEQYQNQNPE	4.809225570052732	0.5662579238319719	57.741668701171875	0.4453827738761902	10.943795204162598	14.606897354125977	6.762325286865234
homomer-2-50-nr2-run1_result_146	0	ESLDDPEYYKKKAEENEKKLEELKKELEKLLEELKKKLEELKKKLEELLG:ESLDDPEYYKKKAEENEKKLEELKKELEKLLEELKKKLEELKKKLEELLG	2.675511049150252	0.8072604102447187	79.91512298583984	0.4760857820510864	10.691132545471191	13.969338417053223	6.528181552886963
homomer-2-50-nr2-run1_result_146	1	MSLDDPERYLREAERYRRELEELERRLRELLEALAAAAAAALAALAAALG:MSLDDPERYLREAERYRRELEELERRLRELLEALAAAAAAALAALAAALG	3.5911120925856044	0.6562039217562511	75.24314880371094	0.46405476331710815	10.822151184082031	14.881355285644531	6.669569492340088
homomer-2-50-nr2-run1_result_146	2	MSLDNPEKYLELAKENEEKIKKLEEELKQLQQQLQEQLQQLQEQLQQQLG:MSLDNPEKYLELAKENEEKIKKLEEELKQLQQQLQEQLQQLQEQLQQQLG	1.4653339562911902	0.8890081106859682	76.08220672607422	0.4864295721054077	10.951390266418457	14.361300468444824	6.351138114929199
homomer-2-50-nr2-run1_result_146	3	ESLDDPERYRREAEELRRELERLRRELEELLARLAALAAAALAALAAALG:ESLDDPERYRREAEELRRELERLRRELEELLARLAALAAAALAALAAALG	3.4930356380234864	0.6584585664148708	77.32304382324219	0.4742397367954254	10.753233909606934	14.891984939575195	5.547466278076172
homomer-2-50-nr2-run1_result_146	4	MSLDDPEKYKKLAEENEKKIEELEKKLKELLEAAAAAAAAAAAALAALLG:MSLDDPEKYKKLAEENEKKIEELEKKLKELLEAAAAAAAAAAAALAALLG	2.5685867239258866	0.8008335789543511	73.0363998413086	0.4706752300262451	10.869302749633789	13.003768920898438	4.3207244873046875
homomer-2-50-nr2-run1_result_146	5	LSLDNPELYLKKAQENEEELEELEEEREEELEELEEELEELLEELEAELG:LSLDNPELYLKKAQENEEELEELEEEREEELEELEEELEELLEELEAELG	5.878489451778411	0.3364670770257538	87.56229400634766	0.37988582253456116	16.77690887451172	26.863948822021484	18.364788055419922
homomer-2-50-nr2-run1_result_146	6	ESLDNPEEYKEKAEEAEEELEELEKELEEERERLREELEELLRRLEEELG:ESLDNPEEYKEKAEEAEEELEELEKELEEERERLREELEELLRRLEEELG	8.317812043422352	0.2903199122557755	86.39746856689453	0.4022499918937683	15.145562171936035	24.174232482910156	11.320653915405273
homomer-2-50-nr2-run1_result_146	7	KSLDDPEKYLKLAEENEKKLEEREEELRRLLAELAAALAALAAALAAAAG:KSLDDPEKYLKLAEENEKKLEEREEELRRLLAELAAALAALAAALAAAAG	4.109939310507844	0.59978502549593	73.53731536865234	0.46545547246932983	10.947763442993164	14.855880737304688	6.7184553146362305
homomer-2-50-nr2-run1_result_146	8	MSLDDPEKYKKLAEENEEKLEEFERLLEELLAELRRALEELLRRLAEELG:MSLDDPEKYKKLAEENEEKLEEFERLLEELLAELRRALEELLRRLAEELG	3.283326262689993	0.6772362263123405	78.53971099853516	0.4827505052089691	10.261645317077637	13.535248756408691	5.716999053955078
homomer-2-50-nr2-run1_result_146	9	ESLEDPEEYRRRAEEAEEELEELEEELEELLEELEEELEELLQRLEELLG:ESLEDPEEYRRRAEEAEEELEELEEELEELLEELEEELEELLQRLEELLG	8.526446231163058	0.2817939698495493	88.61013793945312	0.42095333337783813	14.610180854797363	23.590364456176758	9.50208568572998
homomer-2-50-nr2-run1_result_147	0	MDMSKKIETKTESFQVPGSDATVTITYKIEYAPDNKTPKGLLSIEWSVES:MDMSKKIETKTESFQVPGSDATVTITYKIEYAPDNKTPKGLLSIEWSVES	1.514771930818055	0.9097317130973325	82.44486236572266	0.6552805304527283	7.249409198760986	8.658469200134277	2.1703882217407227
homomer-2-50-nr2-run1_result_147	1	MDLSLKIETLTKTFKVPGSNATVTITAKIAYAPDNKTQLGLVSISYSVEN:MDLSLKIETLTKTFKVPGSNATVTITAKIAYAPDNKTQLGLVSISYSVEN	3.85995694911218	0.7380121721604092	68.9876480102539	0.56494140625	9.725444793701172	11.366215705871582	2.34846830368042
homomer-2-50-nr2-run1_result_147	2	MDLSKKVETLTKTFQVPGSDTTVTITAEIEWDEDNKTPLGLKSITYSYTS:MDLSKKVETLTKTFQVPGSDTTVTITAEIEWDEDNKTPLGLKSITYSYTS	3.3441522124876473	0.640544600264711	81.69761657714844	0.6312233209609985	7.273913860321045	8.675360679626465	2.5228705406188965
homomer-2-50-nr2-run1_result_147	3	MDLSEITVTKTKTFKVPGSDTTVTITYKIKYAPDLKTPLGLESIEYSYES:MDLSEITVTKTKTFKVPGSDTTVTITYKIKYAPDLKTPLGLESIEYSYES	1.7675086411908294	0.9063368647770663	82.14185333251953	0.6221628785133362	7.460820198059082	9.28429889678955	2.6754236221313477
homomer-2-50-nr2-run1_result_147	4	MDKSKKIETLTKEEKIPGTDATFTLTAEIEWAEDNKTPKGLKSIKTSWES:MDKSKKIETLTKEEKIPGTDATFTLTAEIEWAEDNKTPKGLKSIKTSWES	3.203277928321678	0.6335422067949856	81.7219467163086	0.6479039192199707	7.1776957511901855	8.342963218688965	1.9350757598876953
homomer-2-50-nr2-run1_result_147	5	MDRSLRVETHTRTEAVPGSDATVTVTYDVAWAPDDQTPLGLLSLTTSWTS:MDRSLRVETHTRTEAVPGSDATVTVTYDVAWAPDDQTPLGLLSLTTSWTS	1.904478565706195	0.8671982357525211	74.16471862792969	0.5627405643463135	9.198558807373047	11.5179443359375	3.327430248260498
homomer-2-50-nr2-run1_result_147	6	MDLSRVVVTHTKTTQIPGSNATYTLTYDIEYLPDWQTPAGLVSISTSVTS:MDLSRVVVTHTKTTQIPGSNATYTLTYDIEYLPDWQTPAGLVSISTSVTS	1.536770624881641	0.8847095399401187	70.81623840332031	0.45496508479118347	11.535568237304688	16.944379806518555	8.68897819519043
homomer-2-50-nr2-run1_result_147	7	MDLSLVEETLTTSTQIPGSNATYTITATIAWAPDWKTPLGLKSISSSVTS:MDLSLVEETLTTSTQIPGSNATYTITATIAWAPDWKTPLGLKSISSSVTS	2.6214778800837144	0.7193635971731064	70.31503295898438	0.5197076797485352	9.702801704406738	12.68364429473877	4.594141006469727
homomer-2-50-nr2-run1_result_147	8	MDLSRVVVTKTSTSQIPGSNATLTTTYDIEYAPDNQTPRGLLSITTSVTS:MDLSRVVVTKTSTSQIPGSNATLTTTYDIEYAPDNQTPRGLLSITTSVTS	1.8241654030075107	0.830908435297523	66.52310180664062	0.4713977873325348	10.837068557739258	15.050824165344238	7.243189811706543
homomer-2-50-nr2-run1_result_147	9	MDLSRVVVTLTRTFQVPGSDATVTITARLEYAPDNRTQRGLLSLETSVTT:MDLSRVVVTLTRTFQVPGSDATVTITARLEYAPDNRTQRGLLSLETSVTT	5.400751944104358	0.6233787819264439	77.26101684570312	0.6230684518814087	8.1041259765625	9.51262092590332	2.2532544136047363
homomer-2-50-nr2-run1_result_148	0	PDPAEQLPAVAAAAREFADAVEAWLAEHNLEEWRPEAAARRARIDAAAEA:PDPAEQLPAVAAAAREFADAVEAWLAEHNLEEWRPEAAARRARIDAAAEA	1.3599763837075398	0.8994085807573619	90.93267059326172	0.798084557056427	3.45166015625	3.960937261581421	1.3111904859542847
homomer-2-50-nr2-run1_result_148	1	MPLEEQLPRVAAAAKEFVEKWLEHLEKTNDEEARPEAEAMAARIRELAEA:MPLEEQLPRVAAAAKEFVEKWLEHLEKTNDEEARPEAEAMAARIRELAEA	0.8227756233163318	0.956421091706012	83.7841567993164	0.6559019088745117	5.1469292640686035	6.0279622077941895	2.232158660888672
homomer-2-50-nr2-run1_result_148	2	PDPAEVLPRTAAAAREFAAWAEAYLAEKDDEAARPEWAARRAAIEAAADA:PDPAEVLPRTAAAAREFAAWAEAYLAEKDDEAARPEWAARRAAIEAAADA	2.2073635972765304	0.8323685418897706	67.07440948486328	0.47203993797302246	10.429852485656738	14.90578842163086	6.779106140136719
homomer-2-50-nr2-run1_result_148	3	PPLEEVLPRTAAAALELAEWLREHLKKTNDEEALPVLEERIAELRRTAEA:PPLEEVLPRTAAAALELAEWLREHLKKTNDEEALPVLEERIAELRRTAEA	1.1626564677617657	0.9221441891915965	80.20379638671875	0.6182775497436523	5.994751453399658	7.2044878005981445	2.3190927505493164
homomer-2-50-nr2-run1_result_148	4	PPLAEQLPAVAAAAREFADWVARWLEERDDEEARPEAEALRARIAALADA:PPLAEQLPAVAAAAREFADWVARWLEERDDEEARPEAEALRARIAALADA	0.8455400738688725	0.956103027297953	80.32854461669922	0.6851689219474792	5.984277248382568	7.582937240600586	1.942415475845337
homomer-2-50-nr2-run1_result_148	5	PDPAEQLPRVAAAALEFAAWAEEWLAERNDEAARPAWAERAARIRELAEA:PDPAEQLPRVAAAALEFAAWAEEWLAERNDEAARPAWAERAARIRELAEA	0.8606765202622232	0.9492116880199246	84.08106994628906	0.7133039236068726	4.66902494430542	5.660376071929932	1.9405773878097534
homomer-2-50-nr2-run1_result_148	6	PDLAEQYPRVAAAAREFVAWARAWLDRRNDAEARPELDAMAARIAEAAEA:PDLAEQYPRVAAAAREFVAWARAWLDRRNDAEARPELDAMAARIAEAAEA	4.2958896774534	0.7870685096881981	74.54053497314453	0.6435289978981018	7.245148181915283	8.778792381286621	2.492152690887451
homomer-2-50-nr2-run1_result_148	7	PPLEEVLPRTAAAARRFVAWFEEWLAEKDDEEARPEAEAMAAEIRRTADA:PPLEEVLPRTAAAARRFVAWFEEWLAEKDDEEARPEAEAMAAEIRRTADA	1.5073129309819078	0.8616396502466945	79.7295913696289	0.6130319833755493	6.6486101150512695	9.347959518432617	3.923895835876465
homomer-2-50-nr2-run1_result_148	8	VPLEEQLPATAAAAREFAEWVREWLAERDDEEARPEAEAMIARIRALAEA:VPLEEQLPATAAAAREFAEWVREWLAERDDEEARPEAEAMIARIRALAEA	0.7417266272414945	0.9670208058008112	85.72409057617188	0.7558168172836304	4.495205402374268	5.094497203826904	1.3767006397247314
homomer-2-50-nr2-run1_result_148	9	VPLEEQYPKVAAAAKEFADFVEKYLEEKNDEEFKKKFEELKKKIEELANK:VPLEEQYPKVAAAAKEFADFVEKYLEEKNDEEFKKKFEELKKKIEELANK	3.998124298499772	0.757735262691045	80.40580749511719	0.602146327495575	5.874457836151123	6.718245506286621	1.8376328945159912
homomer-2-50-nr2-run1_result_149	0	MFDPFLEFLKASEYMSEEAFEFIYEALKKVYPEYPTKEELEEIKKELEKK:MFDPFLEFLKASEYMSEEAFEFIYEALKKVYPEYPTKEELEEIKKELEKK	1.0812446449512672	0.9276447577598006	84.17646026611328	0.6905583143234253	5.5216522216796875	6.656123638153076	1.3673053979873657
homomer-2-50-nr2-run1_result_149	1	MHDPMEEFLRAAELMSPEAFAEFYAALREVHPEWPDLEALERRRRERAAR:MHDPMEEFLRAAELMSPEAFAEFYAALREVHPEWPDLEALERRRRERAAR	11.089115484753716	0.17027013238507727	79.54116821289062	0.6183046102523804	6.661134243011475	8.584846496582031	2.4312713146209717
homomer-2-50-nr2-run1_result_149	2	HHHHHLEFLKASKYMSKESFDYFYEELKKVNPDFPDKEELEEIKKKEEAK:HHHHHLEFLKASKYMSKESFDYFYEELKKVNPDFPDKEELEEIKKKEEAK	1.7304644904324697	0.8863911705599701	86.65304565429688	0.6998977661132812	4.873270034790039	6.098250865936279	1.521193504333496
homomer-2-50-nr2-run1_result_149	3	MYDVMLEFLKASELMSEEAYREIYEALRKVRPDWPTEEELEAIRREREAR:MYDVMLEFLKASELMSEEAYREIYEALRKVRPDWPTEEELEAIRREREAR	13.051974012331984	0.1906892388802813	68.32563781738281	0.3940672278404236	12.556300163269043	18.532140731811523	10.52307415008545
homomer-2-50-nr2-run1_result_149	4	PYDPWLDFLKASELMSKESFDFYYEALKKVYPEYPDKEELEKIKKEREKK:PYDPWLDFLKASELMSKESFDFYYEALKKVYPEYPDKEELEKIKKEREKK	0.9253375407106686	0.9488699247797814	79.79444885253906	0.6363348960876465	6.546499729156494	7.94028377532959	1.7732641696929932
homomer-2-50-nr2-run1_result_149	5	MYDPWEELERASELMSEEAFRRVYEALREVYPEAPDLAELERRRRERAAK:MYDPWEELERASELMSEEAFRRVYEALREVYPEAPDLAELERRRRERAAK	7.1084631358413946	0.32589068605230076	83.71603393554688	0.7133855819702148	5.440258979797363	6.978391170501709	1.6770673990249634
homomer-2-50-nr2-run1_result_149	6	KYDPIEEFLKASKYMSKEAFDYFYEALKKVYPEYPTKEELEERKKKEEAK:KYDPIEEFLKASKYMSKEAFDYFYEALKKVYPEYPTKEELEERKKKEEAK	6.891193970894726	0.3184882943260139	77.38155364990234	0.5206396579742432	8.598106384277344	12.669568061828613	4.522788047790527
homomer-2-50-nr2-run1_result_149	7	PHDPMLEFLDAADLMSPEAFAEFYAALREVRPDYPDEATLERIRAERAAR:PHDPMLEFLDAADLMSPEAFAEFYAALREVRPDYPDEATLERIRAERAAR	12.279596879172365	0.15359050020014295	87.15789031982422	0.7177767753601074	4.730083465576172	5.8922576904296875	1.5583592653274536
homomer-2-50-nr2-run1_result_149	8	EYDPILEFLKASELMSKEAFEEVYEDLKKVRPEWPSLEELERIRKELEKK:EYDPILEFLKASELMSKEAFEEVYEDLKKVRPEWPSLEELERIRKELEKK	1.2694368307762662	0.9050360934432727	85.7195816040039	0.6753616333007812	5.209908962249756	6.380527019500732	1.644268274307251
homomer-2-50-nr2-run1_result_149	9	MYDYIEDFLKASKIMSKESFEKIYEDLMKVRPDYPTKEELEKRKKEEEKK:MYDYIEDFLKASKIMSKESFEKIYEDLMKVRPDYPTKEELEKRKKEEEKK	13.043491377743221	0.16273079585994046	73.15064239501953	0.4013979434967041	12.317835807800293	19.122108459472656	12.059700012207031
homomer-2-50-nr2-run1_result_15	0	EEEEEKKEKEKKEVLEELEKAKKEYEEKKKKLEELKKKAEELGIDVEGEE:EEEEEKKEKEKKEVLEELEKAKKEYEEKKKKLEELKKKAEELGIDVEGEE	2.1972454619738513	0.8561787675155262	85.52687072753906	0.6426359415054321	6.3994245529174805	6.984264373779297	1.7001943588256836
homomer-2-50-nr2-run1_result_15	1	EEEEEEEEEELKEELEEYEEAKEELEEAEEELEEEKEELEELGVDVEGEE:EEEEEEEEEELKEELEEYEEAKEELEEAEEELEEEKEELEELGVDVEGEE	24.83316330692154	0.09831972964932688	81.58462524414062	0.38701575994491577	15.568737030029297	25.000858306884766	17.31958770751953
homomer-2-50-nr2-run1_result_15	2	EEEEEEEEEEKEEVLKELEEAEEELEEKEEELEELKEEAEELGIDVEGKE:EEEEEEEEEEKEEVLKELEEAEEELEEKEEELEELKEEAEELGIDVEGKE	2.0432299308088293	0.8311321398646218	86.86771392822266	0.686536967754364	5.690180778503418	6.20429801940918	1.479835033416748
homomer-2-50-nr2-run1_result_15	3	EEEEEEKEEEKEEAIEEYEKLKKEYEEKKKKLEEAKKKLEELGIDVEGEE:EEEEEEKEEEKEEAIEEYEKLKKEYEEKKKKLEEAKKKLEELGIDVEGEE	2.2546290719855935	0.8707171445484184	85.09864807128906	0.6628349423408508	6.393690586090088	6.9583330154418945	1.3484481573104858
homomer-2-50-nr2-run1_result_15	4	EEEEKEEEEELEEELEEYEEAKEELEEEEKELEELKEELEELGEDVEGEE:EEEEKEEEEELEEELEEYEEAKEELEEEEKELEELKEELEELGEDVEGEE	8.92353553002034	0.30625883801270665	77.13485717773438	0.3915521204471588	15.068227767944336	24.167720794677734	16.109216690063477
homomer-2-50-nr2-run1_result_15	5	EEEEEEEKEELEEALREYEEAEEELEEEEERLEELRERLEELGVDVEGEE:EEEEEEEKEELEEALREYEEAEEELEEEEERLEELRERLEELGVDVEGEE	2.3485254005057206	0.8176270587678865	85.66095733642578	0.6812583208084106	6.193589687347412	6.959538459777832	1.354346513748169
homomer-2-50-nr2-run1_result_15	6	EEEEKKKEEEKEKVIKEYKEAKEEYEKAKKKLEELKKKLEELGIDVEGEE:EEEEKKKEEEKEKVIKEYKEAKEEYEKAKKKLEELKKKLEELGIDVEGEE	1.612071737363441	0.8980718316041795	86.38579559326172	0.6820064783096313	6.208157539367676	6.717792510986328	1.319879412651062
homomer-2-50-nr2-run1_result_15	7	MEEELERERELERALEEYERAEEELEEAREELEELRERLRELGVDVDGEE:MEEELERERELERALEEYERAEEELEEAREELEELRERLRELGVDVDGEE	2.628785976768515	0.8005923215258685	87.19898986816406	0.6781163215637207	6.173519611358643	6.84440803527832	1.328660011291504
homomer-2-50-nr2-run1_result_15	8	EEEARKRAAEKAAALAEYERLRAELERARAALAEAEARLRELGIDVNGEE:EEEARKRAAEKAAALAEYERLRAELERARAALAEAEARLRELGIDVNGEE	2.5575081149290693	0.8449505428201519	86.52706146240234	0.676455020904541	6.387068748474121	6.949893474578857	1.2552003860473633
homomer-2-50-nr2-run1_result_15	9	EEEELEKEKEKEEVLKELEEAEEELEEEEEELEELKKKAEELGIDVEGKE:EEEELEKEKEKEEVLKELEEAEEELEEEEEELEELKKKAEELGIDVEGKE	2.554783774701499	0.8080798576699325	86.76515197753906	0.672034740447998	5.831292629241943	6.394168376922607	1.5130493640899658
homomer-2-50-nr2-run1_result_150	0	SHHHEVYEREYLEQSPFDNKWYLVKVTYYKEPRKAEEEYTPIEELDPGGP:SHHHEVYEREYLEQSPFDNKWYLVKVTYYKEPRKAEEEYTPIEELDPGGP	4.3659346546916105	0.7144479755244971	79.84040832519531	0.6405249834060669	8.540568351745605	9.90041732788086	1.8023285865783691
homomer-2-50-nr2-run1_result_150	1	SMNQEVYESEYLEKSPFDDKWYLVKEKYYKEPRKAEKEYIPIEELDPGGP:SMNQEVYESEYLEKSPFDDKWYLVKEKYYKEPRKAEKEYIPIEELDPGGP	4.498160383025943	0.6996428734480727	83.132568359375	0.6986318230628967	7.666650772094727	8.67817211151123	1.2215359210968018
homomer-2-50-nr2-run1_result_150	2	MENLKVYFEVYFEQSPFDNKWYLVLKAYFENPRIAFELFIPIPELKLGGP:MENLKVYFEVYFEQSPFDNKWYLVLKAYFENPRIAFELFIPIPELKLGGP	4.081778791985253	0.8299091054616053	83.99284362792969	0.7095332741737366	7.597459316253662	8.559189796447754	1.1471645832061768
homomer-2-50-nr2-run1_result_150	3	SHHHEVHVSVRLEQSPFDNRWYLVLTATFKEPRVALELFFPIPELSLGGP:SHHHEVHVSVRLEQSPFDNRWYLVLTATFKEPRVALELFFPIPELSLGGP	15.813809615492811	0.08892112408814518	67.3446044921875	0.46368467807769775	12.279383659362793	17.15123176574707	6.8661088943481445
homomer-2-50-nr2-run1_result_150	4	SSHQRVYRSTRLERSPFDDRWYLVETTYYEEPRTAEERYIPIEELDPGGP:SSHQRVYRSTRLERSPFDDRWYLVETTYYEEPRTAEERYIPIEELDPGGP	4.4296297268793845	0.7163670885872879	83.58482360839844	0.6820341348648071	7.480611324310303	8.768178939819336	1.5063447952270508
homomer-2-50-nr2-run1_result_150	5	HHHHHVYEKEYIEKSPFDDKYYLVKTTYYEKPKKAEEEYIKIEELDEGGP:HHHHHVYEKEYIEKSPFDDKYYLVKTTYYEKPKKAEEEYIKIEELDEGGP	4.255591137405526	0.6288032591712672	71.1712646484375	0.43259912729263306	13.272262573242188	17.92976188659668	7.197995185852051
homomer-2-50-nr2-run1_result_150	6	SSNMKVYKEERLEKSPFDNKWYKVEKTYYEKPLTAEEKYTPIEELKEGGE:SSNMKVYKEERLEKSPFDNKWYKVEKTYYEKPLTAEEKYTPIEELKEGGE	16.43157089319474	0.07905168289645272	55.2424201965332	0.4134061634540558	15.321218490600586	17.561697006225586	1.5343377590179443
homomer-2-50-nr2-run1_result_150	7	HHHHMVYESERIEKSPFDDKYYLVHTTYYEEPLTAEEKFTPIEELDPGGP:HHHHMVYESERIEKSPFDDKYYLVHTTYYEEPLTAEEKFTPIEELDPGGP	5.203647467788529	0.6355636675600391	78.61390686035156	0.6424596309661865	8.854838371276855	10.294278144836426	1.4580708742141724
homomer-2-50-nr2-run1_result_150	8	HMNMETYKEEYYEQSPFDKKWYKVERTYYKEPLTAEDKYTPIEELDLGGP:HMNMETYKEEYYEQSPFDKKWYKVERTYYKEPLTAEDKYTPIEELDLGGP	19.59514889527629	0.06820814931092622	56.87985610961914	0.4668392837047577	15.394740104675293	17.0872802734375	1.2041715383529663
homomer-2-50-nr2-run1_result_150	9	HHHHHMHHETYLEQSPFDNRWYLVNTTYYEEPLTAHEQYTPIPELDPGGP:HHHHHMHHETYLEQSPFDNRWYLVNTTYYEEPLTAHEQYTPIPELDPGGP	15.813560208474795	0.11485393527476692	64.8327407836914	0.38586127758026123	15.289312362670898	22.514854431152344	13.807520866394043
homomer-2-50-nr2-run1_result_151	0	EKLEKIYKEFKEFVKKNFPNAKEEDYEPIFKELLKEASKGDPDFPESLLE:EKLEKIYKEFKEFVKKNFPNAKEEDYEPIFKELLKEASKGDPDFPESLLE	1.462930162633269	0.8852250483763774	84.96527099609375	0.7157076001167297	5.264858245849609	6.066754341125488	1.4550715684890747
homomer-2-50-nr2-run1_result_151	1	SRLEEIRAEFTAFVKKHFPNAKEEDWEPIFLELFREASKGDPRFPESLLE:SRLEEIRAEFTAFVKKHFPNAKEEDWEPIFLELFREASKGDPRFPESLLE	1.485936247455753	0.8882305198110203	85.78367614746094	0.741385281085968	5.268948078155518	6.023791790008545	1.3137727975845337
homomer-2-50-nr2-run1_result_151	2	SRLERIRAEFEAFVREHFPDAPEEAWRPIFEELLREASKGDPEWPESLFE:SRLERIRAEFEAFVREHFPDAPEEAWRPIFEELLREASKGDPEWPESLFE	13.20788643460032	0.11487293778818715	79.70420837402344	0.41087305545806885	14.035073280334473	23.5289249420166	16.058277130126953
homomer-2-50-nr2-run1_result_151	3	KKLEEIRKEFEEFVKKNFPNAKEEDYKKIFEELLKKTSKGNPDFPESLLE:KKLEEIRKEFEEFVKKNFPNAKEEDYKKIFEELLKKTSKGNPDFPESLLE	14.650776593874514	0.1091626355937056	57.424930572509766	0.38351309299468994	12.5365571975708	16.744565963745117	6.946063995361328
homomer-2-50-nr2-run1_result_151	4	ERLERIRKEFEAFVKKHFPNAKPEDWEPIFLELLREASKGDPDWPESLFE:ERLERIRKEFEAFVKKHFPNAKPEDWEPIFLELLREASKGDPDWPESLFE	14.67349653620108	0.10761563574529687	71.74507904052734	0.5047639012336731	9.515474319458008	13.455485343933105	4.79149055480957
homomer-2-50-nr2-run1_result_151	5	SRLEEIRKEFREFVKKHFPNAKEEDWEPIFLELFREASKGDPRFPESLLE:SRLEEIRKEFREFVKKHFPNAKEEDWEPIFLELFREASKGDPRFPESLLE	1.4885039214417277	0.8866361797986179	85.81839752197266	0.7350099086761475	5.341648101806641	6.110557556152344	1.328833818435669
homomer-2-50-nr2-run1_result_151	6	SRLEEIREEFEAFVKKHFPNAKPEDYEPIFLELLREASKGDPDFPESDLE:SRLEEIREEFEAFVKKHFPNAKPEDYEPIFLELLREASKGDPDFPESDLE	1.2196004423646563	0.907027285201572	85.32206726074219	0.7484623193740845	5.254037380218506	5.993757724761963	1.3222811222076416
homomer-2-50-nr2-run1_result_151	7	EKLEKIYKEFKEFVKKNFPNAKEEDYEPIFIKLLKEASKGNPDWPESLLK:EKLEKIYKEFKEFVKKNFPNAKEEDYEPIFIKLLKEASKGNPDWPESLLK	1.1775727741223785	0.9129245064022422	78.79100036621094	0.656947135925293	6.911042213439941	8.285887718200684	1.53116774559021
homomer-2-50-nr2-run1_result_151	8	ERLERLWREFRAFVRRHFPNAPEEAWEPIFLELLREASKGDPDWPESLLE:ERLERLWREFRAFVRRHFPNAPEEAWEPIFLELLREASKGDPDWPESLLE	1.6374540360057026	0.8560728704772107	85.18390655517578	0.756959080696106	5.454864978790283	6.332040309906006	1.3289960622787476
homomer-2-50-nr2-run1_result_151	9	ERLEKIREEFREFVKKHFPNAKEEDYEPIFLELLRKASKGDPEWPESLLK:ERLEKIREEFREFVKKHFPNAKEEDYEPIFLELLRKASKGDPEWPESLLK	13.886217650873672	0.09973566826278497	68.62836456298828	0.362642765045166	15.898727416992188	24.34538459777832	17.44261360168457
homomer-2-50-nr2-run1_result_152	0	ELEELLERIRREREERERREEEERRRREEERREEEEEAEEEEEELEEERE:ELEELLERIRREREERERREEEERRRREEERREEEEEAEEEEEELEEERE	4.431401816400313	0.5161074586571961	94.60530090332031	0.4268639385700226	13.835882186889648	24.595073699951172	15.122342109680176
homomer-2-50-nr2-run1_result_152	1	ELEELLRQIEQERREREEARAAEREAAAAAAAAAAAEAAAALAAAAAAAA:ELEELLRQIEQERREREEARAAEREAAAAAAAAAAAEAAAALAAAAAAAA	5.287233199660266	0.4835026262626122	89.1777114868164	0.4739166498184204	10.962876319885254	18.8284969329834	8.990736961364746
homomer-2-50-nr2-run1_result_152	2	ELEELLEEIEREREEEEERREEEEEEREEEEEEAEEEAEEEEEELEEEEE:ELEELLEEIEREREEEEERREEEEEEREEEEEEAEEEAEEEEEELEEEEE	6.147400739732652	0.30370167066409504	95.38556671142578	0.43378737568855286	13.915181159973145	25.018070220947266	15.888126373291016
homomer-2-50-nr2-run1_result_152	3	ELEELLEEIEEEREEEEEEREEEEEEEEEEEEEEEEEEEEEIERLKKEKE:ELEELLEEIEEEREEEEEEREEEEEEEEEEEEEEEEEEEEEIERLKKEKE	5.732074079432576	0.44959884590649163	91.92435455322266	0.4187481999397278	14.484152793884277	25.52068328857422	17.00364875793457
homomer-2-50-nr2-run1_result_152	4	AAAAAAAALAAAAAARAAAAAAARAAAAAAAAAAAAAAAAALAAAAAAAA:AAAAAAAALAAAAAARAAAAAAARAAAAAAAAAAAAAAAAALAAAAAAAA	2.33339028551274	0.7439942080526517	83.28771209716797	0.5108742713928223	10.16805362701416	17.348875045776367	8.592620849609375
homomer-2-50-nr2-run1_result_152	5	ELEEILEEIEREREEERRRREEERREEEEERREERERAEREIEELEEERE:ELEEILEEIEREREEERRRREEERREEEEERREERERAEREIEELEEERE	6.64194565174613	0.37195549317580207	95.27267456054688	0.4188269376754761	14.156712532043457	24.951393127441406	13.386337280273438
homomer-2-50-nr2-run1_result_152	6	AAAAAAAAAAEAAAAAAAAREEEEEEREEEEEEEREEAEEEIEELEEERE:AAAAAAAAAAEAAAAAAAAREEEEEEREEEEEEEREEAEEEIEELEEERE	11.495046995333857	0.24211686402297217	90.12214660644531	0.4536980092525482	12.023259162902832	21.499406814575195	9.224326133728027
homomer-2-50-nr2-run1_result_152	7	ELEELLEELEEEREEEEEEEEEEREREEEEREEEREEAEERIEQLEEERE:ELEELLEELEEEREEEEEEEEEEREREEEEREEEREEAEERIEQLEEERE	4.337950727796669	0.5027970549428146	95.01154327392578	0.4288294315338135	14.172432899475098	25.247468948364258	14.644796371459961
homomer-2-50-nr2-run1_result_152	8	ELEELLQELEEEEEEEEREREEEREEREEEEEEEEEEEEEEEEELEEELE:ELEELLQELEEEEEEEEREREEEREEREEEEEEEEEEEEEEEEELEEELE	6.419868078145849	0.2994581799548405	95.0916748046875	0.4371250867843628	13.532036781311035	24.16016387939453	14.530227661132812
homomer-2-50-nr2-run1_result_152	9	MLEELLRRLEQEREEREEREREREEEEEREREEEREEAEEEIARLEEEKA:MLEELLRRLEQEREEREEREREREEEEEREREEEREEAEEEIARLEEEKA	6.2638054916751855	0.2635751409221111	94.96086883544922	0.4091663956642151	14.68023681640625	25.55665397644043	17.40302276611328
homomer-2-50-nr2-run1_result_153	0	GESILTPEMKKFFEAVEEALKNFKGEEGGIAKKILEKIKEELIEELKKKK:GESILTPEMKKFFEAVEEALKNFKGEEGGIAKKILEKIKEELIEELKKKK	1.1136240443358196	0.9290263176855633	79.6927490234375	0.6162993907928467	6.489255905151367	7.627429485321045	2.0609540939331055
homomer-2-50-nr2-run1_result_153	1	GMENLTPEEKKFIEAMKEALKYFEGERGGEAKEILEKIIEELLKKRKEKE:GMENLTPEEKKFIEAMKEALKYFEGERGGEAKEILEKIIEELLKKRKEKE	2.22752852256661	0.7632091529826703	66.961669921875	0.48584437370300293	9.872274398803711	12.350682258605957	3.970263957977295
homomer-2-50-nr2-run1_result_153	2	GMDSLTPEERAFFAAVEAALANFTGEEGGRARAALARLRAELLAERAERA:GMDSLTPEERAFFAAVEAALANFTGEEGGRARAALARLRAELLAERAERA	1.730759428498711	0.8497439307133813	75.3224868774414	0.5534836053848267	7.889616966247559	10.862064361572266	3.080854892730713
homomer-2-50-nr2-run1_result_153	3	GMDSLTPAERAFLAAAEAALAAFEGEEGGRARAALERLRAELLAERAARA:GMDSLTPAERAFLAAAEAALAAFEGEEGGRARAALERLRAELLAERAARA	1.3800392686078051	0.8825776398108403	80.64983367919922	0.6377416849136353	6.333820819854736	8.314363479614258	2.268612861633301
homomer-2-50-nr2-run1_result_153	4	GDDELSPAEQAFFAAMEAALANFTGEEGGRARRILAEVRERLLAERRARA:GDDELSPAEQAFFAAMEAALANFTGEEGGRARRILAEVRERLLAERRARA	1.6880929890016263	0.8560146764729173	84.05667877197266	0.6988663077354431	5.428687572479248	6.904438018798828	2.145264148712158
homomer-2-50-nr2-run1_result_153	5	GDDLLSPAERAFFAAVEAALAAFEGEEGGRARAALERLRAELLAERRARA:GDDLLSPAERAFFAAVEAALAAFEGEEGGRARAALERLRAELLAERRARA	2.365965759908631	0.7579491669616293	82.03009796142578	0.6363474726676941	6.450780868530273	8.746919631958008	2.2818567752838135
homomer-2-50-nr2-run1_result_153	6	GDATLTPAERAFFAAAEAALAAFEGEEGGRAAAILARLRAELLAERAARA:GDATLTPAERAFFAAAEAALAAFEGEEGGRAAAILARLRAELLAERAARA	1.65130889700484	0.9003168573605604	79.07295989990234	0.6207821369171143	6.664984226226807	8.69870662689209	2.648984909057617
homomer-2-50-nr2-run1_result_153	7	GMDMLPPELRAFFEAMREALAHFEGELGGEAEAILRRVEEELLARLRERR:GMDMLPPELRAFFEAMREALAHFEGELGGEAEAILRRVEEELLARLRERR	2.513509773557042	0.724248500136105	72.91649627685547	0.555333137512207	7.867449760437012	9.877429008483887	3.6106085777282715
homomer-2-50-nr2-run1_result_153	8	GDASLSPAERAFLAAVEAALAAFEGEEGGRAAAILARLRAELLAERAAAA:GDASLSPAERAFLAAVEAALAAFEGEEGGRAAAILARLRAELLAERAAAA	1.7670888760434869	0.8701640715520985	67.14946746826172	0.5170887112617493	9.654290199279785	11.92612075805664	3.3713130950927734
homomer-2-50-nr2-run1_result_153	9	GMDELTPAERAFLAAMRAALANFEGEEGGRAERILAELEARLLEERRERR:GMDELTPAERAFLAAMRAALANFEGEEGGRAERILAELEARLLEERRERR	1.5479938646960845	0.862719110797314	79.65825653076172	0.5658128261566162	7.430179595947266	10.558394432067871	3.9326939582824707
homomer-2-50-nr2-run1_result_154	0	IPLSTPLAELPGLTPAQRAAHAWARGTFGDRGFLLVDADDTWWALYRPPE:IPLSTPLAELPGLTPAQRAAHAWARGTFGDRGFLLVDADDTWWALYRPPE	1.409017661311448	0.893451447705002	87.49091339111328	0.6987093687057495	4.989497661590576	6.484713077545166	1.295495867729187
homomer-2-50-nr2-run1_result_154	1	IPTSTPLSELPGVTPEFRAAWEWARGTFGPRGRLRRDEDNRWWAEYQPDV:IPTSTPLSELPGVTPEFRAAWEWARGTFGPRGRLRRDEDNRWWAEYQPDV	12.790832393898706	0.1452389262339078	72.41850280761719	0.37079742550849915	15.96857738494873	24.66578483581543	15.21615982055664
homomer-2-50-nr2-run1_result_154	2	IPLSTPLEELPGLTPEERAALEWARGTFGDRGELRRDADDRWEAVYRPDV:IPLSTPLEELPGLTPEERAALEWARGTFGDRGELRRDADDRWEAVYRPDV	2.962277308281894	0.8044139981631608	85.2010498046875	0.5463415384292603	9.188285827636719	14.638279914855957	5.632251739501953
homomer-2-50-nr2-run1_result_154	3	LPTSTPLSELPGLTPEERAHYEKARGLFGDRGFVVKTADNRWYALYQPDE:LPTSTPLSELPGLTPEERAHYEKARGLFGDRGFVVKTADNRWYALYQPDE	1.7401801530060772	0.8795907563776951	85.85547637939453	0.6464608907699585	5.901061534881592	7.982630252838135	1.3719508647918701
homomer-2-50-nr2-run1_result_154	4	IPTSTPLEELPGLTEKEKKTYEFAKGKFGDKGYIYKDENNNWYAMYKPEE:IPTSTPLEELPGLTEKEKKTYEFAKGKFGDKGYIYKDENNNWYAMYKPEE	1.6790188311890568	0.891966736136615	86.82320404052734	0.6859071254730225	4.951175689697266	6.257664680480957	1.204488754272461
homomer-2-50-nr2-run1_result_154	5	IPTSTPLEKFPGWTEKQKAFYKYAKGTYGDNGEVEIDEDNVYKAVYTPPE:IPTSTPLEKFPGWTEKQKAFYKYAKGTYGDNGEVEIDEDNVYKAVYTPPE	6.2898638123917285	0.404072592348583	83.06658935546875	0.4453945755958557	13.26327896118164	22.247936248779297	13.651226997375488
homomer-2-50-nr2-run1_result_154	6	IPTSTPLSELPGLTEKEKATYAWAKGTFGDKGTLEKSADNVWSAVYTPSE:IPTSTPLSELPGLTEKEKATYAWAKGTFGDKGTLEKSADNVWSAVYTPSE	15.257839079789061	0.09639038729421673	81.35304260253906	0.39755862951278687	15.221418380737305	25.520721435546875	17.27236557006836
homomer-2-50-nr2-run1_result_154	7	IPLSTPLSELPGLTEKEKKTYEFARGTYGDKGFLEKDENDVWWARYRPEE:IPLSTPLSELPGLTEKEKKTYEFARGTYGDKGFLEKDENDVWWARYRPEE	6.8826835782763505	0.3780908757870995	83.96907043457031	0.4189492464065552	13.876603126525879	23.279766082763672	12.688131332397461
homomer-2-50-nr2-run1_result_154	8	IDTSTPLSTLPGLTEKQKAAYEYAKGTYGPNGRIEIDENNNWWAKYKPSV:IDTSTPLSTLPGLTEKQKAAYEYAKGTYGPNGRIEIDENNNWWAKYKPSV	1.5030777072990593	0.8982440688779945	80.60868072509766	0.5440336465835571	8.975323677062988	13.51980972290039	2.4882686138153076
homomer-2-50-nr2-run1_result_154	9	IPTSTPLSELPGVTEKFKKTYEWAKGKYGPKGFLEKDENNNWWAKYKPEE:IPTSTPLSELPGVTEKFKKTYEWAKGKYGPKGFLEKDENNNWWAKYKPEE	1.548757818383863	0.9101806250601581	86.67646026611328	0.6858623027801514	5.49408483505249	7.210901737213135	1.2872052192687988
homomer-2-50-nr2-run1_result_155	0	KKPKIKVAFSDESIWEEIKEKLKKGLKEIEEKYNAEIEFVFAPESEMDKA:KKPKIKVAFSDESIWEEIKEKLKKGLKEIEEKYNAEIEFVFAPESEMDKA	1.3750035535942537	0.8900158115525865	84.74279022216797	0.6875962018966675	5.1912102699279785	5.802221298217773	1.2975211143493652
homomer-2-50-nr2-run1_result_155	1	ETPKIVIAFSNEEIWEEIKKELEKGLEKIKKKYNAEITFKFAKESELDKA:ETPKIVIAFSNEEIWEEIKKELEKGLEKIKKKYNAEITFKFAKESELDKA	1.3395897205823586	0.9008930990261226	81.59430694580078	0.6561615467071533	6.022949695587158	6.683398723602295	1.3520376682281494
homomer-2-50-nr2-run1_result_155	2	EKPKIVVALSNKEIAEEILKELKKGLSEIEKKYNAEIEFKFASKEELDKA:EKPKIVVALSNKEIAEEILKELKKGLSEIEKKYNAEIEFKFASKEELDKA	1.5128119651747503	0.9063674236614416	78.69802856445312	0.6214816570281982	6.524355888366699	7.339053630828857	1.5138885974884033
homomer-2-50-nr2-run1_result_155	3	KKPKIVVAFSDESIWEEIKKELEAGLSKIQKKYNAEIEFKFAKEEELDKA:KKPKIVVAFSDESIWEEIKKELEAGLSKIQKKYNAEIEFKFAKEEELDKA	1.6654491830604354	0.8632272594918153	82.68270111083984	0.6688131093978882	5.734612464904785	6.313869953155518	1.3125019073486328
homomer-2-50-nr2-run1_result_155	4	ETPQIVVAFSRADILPEIRKELEAGLAKIAEKYNAEITFRLAPAAQLAQA:ETPQIVVAFSRADILPEIRKELEAGLAKIAEKYNAEITFRLAPAAQLAQA	1.8509110477291693	0.8490513652574161	77.74352264404297	0.6345085501670837	6.525879383087158	7.232203483581543	1.300645112991333
homomer-2-50-nr2-run1_result_155	5	EKPKLVIAYSDEERFEEIKKEIEEGLSKIKEKYNMEIEFRFAKEEELDKA:EKPKLVIAYSDEERFEEIKKEIEEGLSKIKEKYNMEIEFRFAKEEELDKA	1.394494360474653	0.8944883030646308	82.81519317626953	0.6498260498046875	5.890917778015137	6.501219749450684	1.4419623613357544
homomer-2-50-nr2-run1_result_155	6	KKPKIVVAYSDESIWEEIKKEIEEGLKKIKEKYNAEIEFKFAKEEELDKA:KKPKIVVAYSDESIWEEIKKEIEEGLKKIKEKYNAEIEFKFAKEEELDKA	3.4350853520938673	0.6273322079066123	79.05905151367188	0.637561559677124	6.749585151672363	7.448474407196045	1.5179665088653564
homomer-2-50-nr2-run1_result_155	7	KKPKIVVAYSDKEKWEEIKKELEEGLKKIKEKYNAEIEFKFASEEELDKA:KKPKIVVAYSDKEKWEEIKKELEEGLKKIKEKYNAEIEFKFASEEELDKA	1.414765480781887	0.9029555304117522	83.4125747680664	0.6687105894088745	5.393052101135254	5.984936237335205	1.3591840267181396
homomer-2-50-nr2-run1_result_155	8	KKPKIVVAYSNEEDWEEIKKELEKGLSKIKEKYNAEIEFKFASESELDKA:KKPKIVVAYSNEEDWEEIKKELEKGLSKIKEKYNAEIEFKFASESELDKA	1.4636879142550152	0.8920576825627182	81.9627914428711	0.6722456216812134	5.698169231414795	6.3386006355285645	1.3127326965332031
homomer-2-50-nr2-run1_result_155	9	KKPKIVVAFSDEEIWEEIKKELEKGLSKIKEKYNAEISFKFAKEEELDKA:KKPKIVVAFSDEEIWEEIKKELEKGLSKIKEKYNAEISFKFAKEEELDKA	1.6347073344603715	0.8674753429218129	82.09357452392578	0.6628170013427734	5.801735877990723	6.409815311431885	1.3312132358551025
homomer-2-50-nr2-run1_result_156	0	SAIAAAARAIVEAEEDPERRALVEEVYERVWAAARAEAEATLVPALAAAA:SAIAAAARAIVEAEEDPERRALVEEVYERVWAAARAEAEATLVPALAAAA	5.202699005153419	0.5119254064720563	68.75667572021484	0.5143416523933411	9.417680740356445	12.454360008239746	4.3684587478637695
homomer-2-50-nr2-run1_result_156	1	MEIKEEAQKIVESEKDEEKKKIVEETFEKVWEYAEKYKEETIIPKLKKEK:MEIKEEAQKIVESEKDEEKKKIVEETFEKVWEYAEKYKEETIIPKLKKEK	7.178587561549715	0.34930900671801374	60.054935455322266	0.40443435311317444	13.614547729492188	16.843786239624023	6.446943759918213
homomer-2-50-nr2-run1_result_156	2	MKIKEEAEKIVESVEDEEEKKIVEETFKKVWEYAKKYFEETVIPELKKKN:MKIKEEAEKIVESVEDEEEKKIVEETFKKVWEYAKKYFEETVIPELKKKN	2.092169308292674	0.787926463556014	73.6190185546875	0.5314463376998901	8.448697090148926	10.50711727142334	3.496079921722412
homomer-2-50-nr2-run1_result_156	3	MKIKEEAQKIVESEEDEEDKKLVEETFKKVWEAALKYAKETIIPKIKKEL:MKIKEEAQKIVESEEDEEDKKLVEETFKKVWEAALKYAKETIIPKIKKEL	15.251188831417474	0.1150202006297322	64.1356430053711	0.4318615198135376	11.399615287780762	14.823047637939453	5.675104141235352
homomer-2-50-nr2-run1_result_156	4	SKIEEEAQKIVESEEDEEEKKIVEEVFEKVWEYAKKYMEETVIPKLKKEN:SKIEEEAQKIVESEEDEEEKKIVEEVFEKVWEYAKKYMEETVIPKLKKEN	2.9706441486644053	0.7117408441404135	62.94218444824219	0.4483087658882141	11.116368293762207	14.308828353881836	5.026400089263916
homomer-2-50-nr2-run1_result_156	5	EKIKEEAKKIVESEKDEEEKKIVEEVFEKVWEYAKKYMEETVIPELKKKN:EKIKEEAKKIVESEKDEEEKKIVEEVFEKVWEYAKKYMEETVIPELKKKN	3.0099828207591264	0.6672785626173184	81.13711547851562	0.6124764680862427	6.2449049949646	7.1381144523620605	2.086150646209717
homomer-2-50-nr2-run1_result_156	6	SEIRKEAEKIVESEKDEKDKKLVEEVYKKVWEAAKKEFEATVIPKLKEEL:SEIRKEAEKIVESEKDEKDKKLVEEVYKKVWEAAKKEFEATVIPKLKEEL	2.6968747752447895	0.6921764990803834	68.9175796508789	0.5006390810012817	9.791338920593262	11.438529014587402	3.987919330596924
homomer-2-50-nr2-run1_result_156	7	SEIREEAREIVEEEEDEEERELVEEVFERVWEAARREFEATVIPRLEAER:SEIREEAREIVEEEEDEEERELVEEVFERVWEAARREFEATVIPRLEAER	3.0380583435365143	0.7206098964101212	65.96980285644531	0.4719921350479126	10.165273666381836	12.723244667053223	5.023815631866455
homomer-2-50-nr2-run1_result_156	8	MEELEEAKKIVESEKDEEKKKIVEETFEKVYEAAKEYYEKEVIKKLKEEE:MEELEEAKKIVESEKDEEKKKIVEETFEKVYEAAKEYYEKEVIKKLKEEE	3.110684254631138	0.6382906057916383	84.1537094116211	0.6598013043403625	5.934468746185303	6.717457294464111	1.54502272605896
homomer-2-50-nr2-run1_result_156	9	EEIREEALEIVESEEDEEEREIVEEVFERVWEAALREAEATLIPELHHHH:EEIREEALEIVESEEDEEEREIVEEVFERVWEAALREAEATLIPELHHHH	5.753596863319975	0.6528136027799525	59.92794418334961	0.4070381224155426	13.008018493652344	16.77181625366211	6.813083648681641
homomer-2-50-nr2-run1_result_157	0	EKEEEEKKIKEILEEAKSFPYFKVKSIKGEFKDNKYYYKIEIEADPNNPE:EKEEEEKKIKEILEEAKSFPYFKVKSIKGEFKDNKYYYKIEIEADPNNPE	11.202712518838528	0.3622365294597818	62.1956901550293	0.3392968773841858	14.45974063873291	20.551687240600586	10.169322967529297
homomer-2-50-nr2-run1_result_157	1	EKEENEKKIEELLKFAKSFPKFEVESIEGEFKDNKYYITIKIVADPNNPE:EKEENEKKIEELLKFAKSFPKFEVESIEGEFKDNKYYITIKIVADPNNPE	9.736781200447137	0.43679715469264707	65.80802917480469	0.5425981283187866	9.968560218811035	11.217945098876953	1.2554930448532104
homomer-2-50-nr2-run1_result_157	2	ELEEKLAKIAAELAKALSQPNFKVLSIEGKEENNKKYITIKIEADPNNPE:ELEEKLAKIAAELAKALSQPNFKVLSIEGKEENNKKYITIKIEADPNNPE	10.370994739573966	0.38546927390079355	69.23332214355469	0.5607961416244507	8.919440269470215	10.53217887878418	1.7269991636276245
homomer-2-50-nr2-run1_result_157	3	ELEEQLKKIKEALDFALSAPYFKIKSIEGKFENNKLYITIEIEADPFNPE:ELEEQLKKIKEALDFALSAPYFKIKSIEGKFENNKLYITIEIEADPFNPE	9.889978464362802	0.35027147249235496	72.36319732666016	0.5702565312385559	8.590328216552734	9.783214569091797	1.4630690813064575
homomer-2-50-nr2-run1_result_157	4	EREEQERRLAELLALARSFPHFEILRIEGRLEDRRLYIRIELLADPLNPE:EREEQERRLAELLALARSFPHFEILRIEGRLEDRRLYIRIELLADPLNPE	9.962257613711886	0.3995076185285688	61.64906692504883	0.5336546897888184	11.750371932983398	13.315156936645508	1.2390468120574951
homomer-2-50-nr2-run1_result_157	5	EKEENEKKIKELLDYAKSFPKFEVLKIEGKFENNVLYIKIEIKADPNNPE:EKEENEKKIKELLDYAKSFPKFEVLKIEGKFENNVLYIKIEIKADPNNPE	3.533126617250944	0.6778026954533378	68.61322021484375	0.5375274419784546	9.01480484008789	10.220930099487305	1.6631503105163574
homomer-2-50-nr2-run1_result_157	6	AAAEAAARLAAALALAAAAPAFRLLALRGELRDDRLHLRLELEADPLDPE:AAAEAAARLAAALALAAAAPAFRLLALRGELRDDRLHLRLELEADPLDPE	9.992392571603814	0.34172203983832533	72.73507690429688	0.6151546239852905	7.840579509735107	9.073168754577637	1.1958461999893188
homomer-2-50-nr2-run1_result_157	7	MKEEEEEKIKKLLDLAKSFPYFKVKKIKGEYKDNKLYITIEIEADPNNSK:MKEEEEEKIKKLLDLAKSFPYFKVKKIKGEYKDNKLYITIEIEADPNNSK	9.789254888436385	0.35525269125616477	65.97543334960938	0.509621262550354	10.224333763122559	11.665350914001465	1.755523920059204
homomer-2-50-nr2-run1_result_157	8	EKEENEKKIAEKLAEAKATPNFKVESIKGEFKDNKKYITIKIVADPNDPK:EKEENEKKIAEKLAEAKATPNFKVESIKGEFKDNKKYITIKIVADPNDPK	4.156486065706999	0.5580821293026633	61.69699478149414	0.47618016600608826	11.213194847106934	13.046525955200195	1.81661057472229
homomer-2-50-nr2-run1_result_157	9	EKEENLKKIAKKLAEALSSPNFKVLSIEGEYKDNKYYIKIEIEADPNNPE:EKEENLKKIAKKLAEALSSPNFKVLSIEGEYKDNKYYIKIEIEADPNNPE	12.097524351059485	0.2557083636018115	82.38097381591797	0.6908693313598633	5.83402156829834	6.644868850708008	1.1397600173950195
homomer-2-50-nr2-run1_result_158	0	MYEVEFEEPQKLEITVKNVTTGEEKTIGPIESKADKVIIELKEKEEEEEE:MYEVEFEEPQKLEITVKNVTTGEEKTIGPIESKADKVIIELKEKEEEEEE	1.7752253704377303	0.8670458141430373	82.00645446777344	0.6936829090118408	6.695880889892578	6.891888618469238	1.0801886320114136
homomer-2-50-nr2-run1_result_158	1	MLEVEFKEPQKLRITIENVTTGEVYEFGDIESDADKVEIKLIEKEEEEEE:MLEVEFKEPQKLRITIENVTTGEVYEFGDIESDADKVEIKLIEKEEEEEE	2.3578454655099343	0.8148670499283394	82.21435546875	0.6659150719642639	6.889995098114014	7.096179008483887	1.1517647504806519
homomer-2-50-nr2-run1_result_158	2	MLEVKFDKPEKLKITVENVETGEVKTFGEIESDANKVKIELIPKEEEEEE:MLEVKFDKPEKLKITVENVETGEVKTFGEIESDANKVKIELIPKEEEEEE	2.0729050891448155	0.8710145800218773	82.1709976196289	0.6690500378608704	6.9236249923706055	7.137495040893555	1.1597216129302979
homomer-2-50-nr2-run1_result_158	3	MLEAEFEEPEELEITVKNVTTGEEKVFGKIPSKANKVIIELEEKEEEEEE:MLEAEFEEPEELEITVKNVTTGEEKVFGKIPSKANKVIIELEEKEEEEEE	1.132565622003561	0.9264889923618006	81.93882751464844	0.6755251288414001	6.70533561706543	6.922204971313477	1.112574815750122
homomer-2-50-nr2-run1_result_158	4	MLEAEFEEPQKLRITVENTTTGEKKEFGDIESDANKVVIELIPKEEEEEE:MLEAEFEEPQKLRITVENTTTGEKKEFGDIESDANKVVIELIPKEEEEEE	2.049469007878707	0.8617711890284047	80.51998138427734	0.6563012599945068	7.285374164581299	7.500141620635986	1.1671512126922607
homomer-2-50-nr2-run1_result_158	5	MIEVEFKEPQKLKITVENVETGEVKEFGEIESKASKVKIELIEKEEEEEE:MIEVEFKEPQKLKITVENVETGEVKEFGEIESKASKVKIELIEKEEEEEE	1.4445209343521845	0.8823751381962518	75.06130981445312	0.6009876132011414	7.96203088760376	8.280467987060547	1.2006309032440186
homomer-2-50-nr2-run1_result_158	6	MYEVEFEKPQKLKITVENVTTGEVKEIGEIPSDANKVKIELEEKPEEEEE:MYEVEFEKPQKLKITVENVTTGEVKEIGEIPSDANKVKIELEEKPEEEEE	1.7971384689540018	0.890157472128645	79.77596282958984	0.6419082880020142	7.135910987854004	7.405478477478027	1.181158423423767
homomer-2-50-nr2-run1_result_158	7	MLEAEFKEPQELEITIKNVKTGEEKKFGKIKSKANKVIIELEEKPEEEEE:MLEAEFKEPQELEITIKNVKTGEEKKFGKIKSKANKVIIELEEKPEEEEE	1.391501218574538	0.901149764365771	79.0271987915039	0.6306301951408386	7.719354629516602	7.973701000213623	1.2074081897735596
homomer-2-50-nr2-run1_result_158	8	MLEVELDEPEELKIIVENVKTGEKYEFGPIKSKANKVIIELEEKEEEEEE:MLEVELDEPEELKIIVENVKTGEKYEFGPIKSKANKVIIELEEKEEEEEE	1.193659447123485	0.9228572853501781	81.95258331298828	0.6670407056808472	6.754631996154785	6.976154804229736	1.0806798934936523
homomer-2-50-nr2-run1_result_158	9	MITVEFKEPQELKITVENLTTGEVKTFGAIPSKASKVEIKLIEKPEEEEE:MITVEFKEPQELKITVENLTTGEVKTFGAIPSKASKVEIKLIEKPEEEEE	1.7707377017704695	0.8387089185669886	78.38099670410156	0.6512720584869385	7.505959987640381	7.781641006469727	1.163970947265625
homomer-2-50-nr2-run1_result_159	0	AGAATPVEAAVREAAARARARLRELAEADVDDEEAILEEALAAFDEIEAI:AGAATPVEAAVREAAARARARLRELAEADVDDEEAILEEALAAFDEIEAI	1.705581786855708	0.8998051371536028	86.37503814697266	0.7539694309234619	4.982858657836914	5.592461109161377	1.465630054473877
homomer-2-50-nr2-run1_result_159	1	MGARTPVEAAVRAAADEAEARLRALEAADVDDLDAVLAEALAAFARIKAI:MGARTPVEAAVRAAADEAEARLRALEAADVDDLDAVLAEALAAFARIKAI	15.810917093293575	0.10598297604253841	59.37469482421875	0.3546459674835205	14.75429630279541	20.36148452758789	9.770066261291504
homomer-2-50-nr2-run1_result_159	2	EGPKSEIEEKVREAAEEAEEELEELEEEEEDDEEEILEEALEAFEEIKEI:EGPKSEIEEKVREAAEEAEEELEELEEEEEDDEEEILEEALEAFEEIKEI	17.29249621621826	0.0857299302996706	54.942108154296875	0.3600095510482788	14.848607063293457	19.477313995361328	12.045122146606445
homomer-2-50-nr2-run1_result_159	3	AGASSPVEAAVREAAEAARARLEALEAANVDDLDAVLAEARAAFDRILAI:AGASSPVEAAVREAAEAARARLEALEAANVDDLDAVLAEARAAFDRILAI	1.737045577599543	0.9173466478564132	85.5584716796875	0.73580002784729	5.119302749633789	5.781249046325684	1.5691232681274414
homomer-2-50-nr2-run1_result_159	4	AGPKTPEQKAIREAAEKAEEKLLKLEEENVEDKEAILEEALKAFEEIKEI:AGPKTPEQKAIREAAEKAEEKLLKLEEENVEDKEAILEEALKAFEEIKEI	1.0594602713527586	0.9377987596334285	86.45870208740234	0.7304319143295288	5.148941516876221	5.769810676574707	1.540954351425171
homomer-2-50-nr2-run1_result_159	5	MGYKTEVEKKVHEAAEKAKEKLEKIKKEKKNDIEAIYEEALKAFDEIKEI:MGYKTEVEKKVHEAAEKAKEKLEKIKKEKKNDIEAIYEEALKAFDEIKEI	1.0675111900972865	0.9426885605713126	85.63801574707031	0.6825339794158936	5.743445873260498	6.37650203704834	1.6639502048492432
homomer-2-50-nr2-run1_result_159	6	MGAKTEVEEKVREAAEEAREELERIKEEEEEDLEEVYEEAMEAFERIEEI:MGAKTEVEEKVREAAEEAREELERIKEEEEEDLEEVYEEAMEAFERIEEI	2.7711416409609453	0.8789059470531646	79.11317443847656	0.6620509624481201	6.628253936767578	7.428940773010254	1.8891963958740234
homomer-2-50-nr2-run1_result_159	7	MGAKSEIEKKVREAAEKAKEELEEIEEEEEEDEEEIYEEALEAFDEILEI:MGAKSEIEKKVREAAEKAKEELEEIEEEEEEDEEEIYEEALEAFDEILEI	2.997063010471714	0.7417377609784687	75.67403411865234	0.6173453330993652	7.800963878631592	8.895135879516602	2.0518064498901367
homomer-2-50-nr2-run1_result_159	8	MGPRTPEQAAVRAAAEAARERLERLREEDVDDPEEIYRAALEAFDEILAI:MGPRTPEQAAVRAAAEAARERLERLREEDVDDPEEIYRAALEAFDEILAI	1.6085566541617988	0.9024555824451559	86.36167907714844	0.7191037535667419	5.177463054656982	5.75399112701416	1.5760037899017334
homomer-2-50-nr2-run1_result_159	9	KGPKTEEEEKIRKAAKEAKEKLEEIKKEKKDSLEEVYEEALKAFDKIEEI:KGPKTEEEEKIRKAAKEAKEKLEEIKKEKKDSLEEVYEEALKAFDKIEEI	1.9406108799429924	0.8950502041799091	82.97603607177734	0.6948297619819641	6.053408145904541	6.726778507232666	1.5848057270050049
homomer-2-50-nr2-run1_result_16	0	HHHHHHPAVTLTLSGFTTPADLAAAAAIAAAARAAAEAAGVEEFRVVLEL:HHHHHHPAVTLTLSGFTTPADLAAAAAIAAAARAAAEAAGVEEFRVVLEL	1.0971017154630724	0.9393677301221502	84.77943420410156	0.7374783754348755	5.695850372314453	6.2549872398376465	0.9562839269638062
homomer-2-50-nr2-run1_result_16	1	MAAAAPPAATVELSGFTTPEDEAAAEAIAAAARAAAEAAGVEEFRVVRRP:MAAAAPPAATVELSGFTTPEDEAAAEAIAAAARAAAEAAGVEEFRVVRRP	1.2164313064183019	0.9347898817672593	73.5299072265625	0.5948712229728699	8.096365928649902	9.255794525146484	1.820518136024475
homomer-2-50-nr2-run1_result_16	2	AAAAPAPAATLRLSGFTTPADLEAAAAAAAAAAAAAAAAGVEEFTVELDL:AAAAPAPAATLRLSGFTTPADLEAAAAAAAAAAAAAAAAGVEEFTVELDL	15.558467744648524	0.1550821637585023	71.35038757324219	0.5944021940231323	8.182435035705566	9.887924194335938	1.9245271682739258
homomer-2-50-nr2-run1_result_16	3	MHHHRPPRARLVLEGLETPEDLAAAEAAAAAARAAAEEAGVEEFEVELRL:MHHHRPPRARLVLEGLETPEDLAAAEAAAAAARAAAEEAGVEEFEVELRL	1.092365047618227	0.9335531539873674	79.87622833251953	0.6582270860671997	6.600327014923096	7.885222911834717	1.3239176273345947
homomer-2-50-nr2-run1_result_16	4	MHMHKPKKVTLKIEGFTTEEDKKAAEAIAAAAKAAAEKAGVKEFKVEIEE:MHMHKPKKVTLKIEGFTTEEDKKAAEAIAAAAKAAAEKAGVKEFKVEIEE	1.446376592255522	0.9378803127923845	87.2503433227539	0.7213047742843628	5.179412364959717	5.623713493347168	1.011225700378418
homomer-2-50-nr2-run1_result_16	5	MAAAPAPAATLTLTGFTTAADAAAAAAAAAAAAAAAAAAGVAEFTVVLEP:MAAAPAPAATLTLTGFTTAADAAAAAAAAAAAAAAAAAAGVAEFTVVLEP	15.928244347557053	0.1499915609546001	63.06606674194336	0.46200233697891235	10.237110137939453	12.813779830932617	5.198116302490234
homomer-2-50-nr2-run1_result_16	6	AAEAPAPRARLELSGFTTPADLAAAAAAAAAARAAAEAAGVEEFEVELRL:AAEAPAPRARLELSGFTTPADLAAAAAAAAAARAAAEAAGVEEFEVELRL	18.647522363775547	0.09049774991576698	62.5983772277832	0.4077834486961365	13.836877822875977	20.654733657836914	11.506996154785156
homomer-2-50-nr2-run1_result_16	7	MAEAAAPAATLTLSGFTTPEDLEAAAAMAAAARAAAEAAGVKEFRVVLEL:MAEAAAPAATLTLSGFTTPEDLEAAAAMAAAARAAAEAAGVKEFRVVLEL	19.8170231565363	7.40729700496865	48.40293884277344	0.3868083357810974	13.220710754394531	18.258928298950195	9.075113296508789
homomer-2-50-nr2-run1_result_16	8	HHHHHHPRATLTISGFTTPEDLAAAEAMAAAARAAAEAAGVEEFEVVLEL:HHHHHHPRATLTISGFTTPEDLAAAEAMAAAARAAAEAAGVEEFEVVLEL	1.001958574754463	0.9465981829892055	82.94988250732422	0.6958752870559692	6.24185848236084	6.957581520080566	1.0328584909439087
homomer-2-50-nr2-run1_result_16	9	HHHHMHKRATLVISGWETPEDRAAAEAMAAAARAAAEAAGVEEFRVELRP:HHHHMHKRATLVISGWETPEDRAAAEAMAAAARAAAEAAGVEEFRVELRP	1.0274617776605648	0.9412294646301449	81.56725311279297	0.6885459423065186	6.341007709503174	7.154747009277344	1.2474749088287354
homomer-2-50-nr2-run1_result_160	0	MGKIEKIKELLEEFYKEFMKKLPEELKPFWEEKYKKLMELIDEIIEEKKK:MGKIEKIKELLEEFYKEFMKKLPEELKPFWEEKYKKLMELIDEIIEEKKK	0.8397734328529761	0.9516907236543182	86.98319244384766	0.6810798645019531	4.7857584953308105	5.7203474044799805	2.0568299293518066
homomer-2-50-nr2-run1_result_160	1	EGKIKEIKKLLEEWYEKSMKLLPEELKPINEEFYKKLMEKLDEIEKEKKK:EGKIKEIKKLLEEWYEKSMKLLPEELKPINEEFYKKLMEKLDEIEKEKKK	0.9690445782044801	0.9420863917640274	86.84461975097656	0.6857677698135376	4.876683712005615	5.725005626678467	1.7676334381103516
homomer-2-50-nr2-run1_result_160	2	MGRIEELLRLLERWEEEARKRLPEELRPWLEERVAELRRLLEEIREEEEE:MGRIEELLRLLERWEEEARKRLPEELRPWLEERVAELRRLLEEIREEEEE	1.4189146186918828	0.8925121776737199	88.18234252929688	0.7218354940414429	4.330374717712402	4.937763214111328	1.828899621963501
homomer-2-50-nr2-run1_result_160	3	AGRLEELLRLLEEWEARARELLPEELLPLHEEFYRRARELLERLREEEAE:AGRLEELLRLLEEWEARARELLPEELLPLHEEFYRRARELLERLREEEAE	1.1389493520512735	0.9332703158096003	90.98280334472656	0.7889220714569092	3.703517198562622	4.168783187866211	1.293546199798584
homomer-2-50-nr2-run1_result_160	4	EGRLEELRRLLEEWEARARERLPEELLPEHEEFVAKLRELLDEMEEELEE:EGRLEELRRLLEEWEARARERLPEELLPEHEEFVAKLRELLDEMEEELEE	0.9598164502931057	0.9490385248237513	88.76618957519531	0.7251574397087097	4.176332473754883	4.868043899536133	1.7926955223083496
homomer-2-50-nr2-run1_result_160	5	EGKIEELKELLDKWEEESKKELPEELLEKNKKFYEEAYKLLDKIKEELEK:EGKIEELKELLDKWEEESKKELPEELLEKNKKFYEEAYKLLDKIKEELEK	4.910746086516809	0.3667817792678933	66.14118194580078	0.45228368043899536	9.487957000732422	11.751572608947754	5.171360015869141
homomer-2-50-nr2-run1_result_160	6	SGKIEEIIKLLDEYEEKSKKLLPEELLPYNEEFYEKLYKLLNEIKEELAK:SGKIEEIIKLLDEYEEKSKKLLPEELLPYNEEFYEKLYKLLNEIKEELAK	2.53917207818303	0.7537006529548035	86.81298828125	0.7374885082244873	4.586503982543945	5.143727779388428	1.2311760187149048
homomer-2-50-nr2-run1_result_160	7	SGKIAKLKKLLEEWKEKFTKLLPEELLPLFEKFYEEALKIIDEIEKELAE:SGKIAKLKKLLEEWKEKFTKLLPEELLPLFEKFYEEALKIIDEIEKELAE	1.5336131694361241	0.9034004996700438	88.58872985839844	0.7189369201660156	4.3108930587768555	4.939516067504883	1.562021017074585
homomer-2-50-nr2-run1_result_160	8	KGKIKELKKLLEEMEKEFMEELPEELKEKFKEYIKKLYEKIDEIEKELEK:KGKIKELKKLLEEMEKEFMEELPEELKEKFKEYIKKLYEKIDEIEKELEK	1.3757016776776962	0.914186219587932	91.93743896484375	0.7767890691757202	3.463839054107666	3.884831428527832	1.3457274436950684
homomer-2-50-nr2-run1_result_160	9	EGKIERLLELLERMEREFMERLPEELRPLLERYFAELRELLEEMREEEEE:EGKIERLLELLERMEREFMERLPEELRPLLERYFAELRELLEEMREEEEE	1.1585596025060185	0.9409791715949588	90.00880432128906	0.7566042542457581	4.033392906188965	4.505185127258301	1.4165928363800049
homomer-2-50-nr2-run1_result_161	0	SPFSPELEETLERLREVAEEIPEMDEEDLERLEEWIEELEEEREEMEERE:SPFSPELEETLERLREVAEEIPEMDEEDLERLEEWIEELEEEREEMEERE	7.686421030520312	0.24401268403152948	72.21747589111328	0.3474578857421875	15.718912124633789	24.391328811645508	14.457542419433594
homomer-2-50-nr2-run1_result_161	1	EPFSPELEETIEKLKEEMEKIPSFDEKDKEKLEEWIEELKERREKAEKEK:EPFSPELEETIEKLKEEMEKIPSFDEKDKEKLEEWIEELKERREKAEKEK	2.899030197457789	0.6812532958310125	80.6607437133789	0.617828905582428	6.251220226287842	7.189358234405518	1.818471908569336
homomer-2-50-nr2-run1_result_161	2	APFSPALDAALAALRAVAAAIPAFDAADLAALEAQLAALEAARAAAAAAA:APFSPALDAALAALRAVAAAIPAFDAADLAALEAQLAALEAARAAAAAAA	2.7133989288324787	0.7566080469840639	61.59917449951172	0.40082645416259766	12.7838716506958	17.81772232055664	9.974750518798828
homomer-2-50-nr2-run1_result_161	3	MPWSPELEEALERLREIARRIPEADEEDLARLEEWLAELEERRRRMEEAR:MPWSPELEEALERLREIARRIPEADEEDLARLEEWLAELEERRRRMEEAR	3.5988244257232727	0.6606400699786199	71.13001251220703	0.517664909362793	8.46718692779541	10.295636177062988	3.4193289279937744
homomer-2-50-nr2-run1_result_161	4	SPFSPELDETIERLRRVMEEIPEADEEDRAWLEEKIAELEERRRRMEESR:SPFSPELDETIERLRRVMEEIPEADEEDRAWLEEKIAELEERRRRMEESR	8.390060008008039	0.1899153779782786	75.98442840576172	0.45071280002593994	12.204620361328125	18.99810791015625	7.658628463745117
homomer-2-50-nr2-run1_result_161	5	EPFSEELEETLEKLKEEAKKIPTFDEKDLEELEKWIEELKEKLKKAEESK:EPFSEELEETLEKLKEEAKKIPTFDEKDLEELEKWIEELKEKLKKAEESK	1.3064788756209451	0.9103459504364544	80.53298950195312	0.6376321315765381	6.224456310272217	7.293039321899414	1.9046881198883057
homomer-2-50-nr2-run1_result_161	6	AARSPELDETLERLRAVAERIPAFDEEDLARLRAWEEELRARLAAAEAAQ:AARSPELDETLERLRAVAERIPAFDEEDLARLRAWEEELRARLAAAEAAQ	1.5149899729711158	0.9063142004679452	83.91675567626953	0.683979332447052	5.224677562713623	5.998697757720947	1.6980310678482056
homomer-2-50-nr2-run1_result_161	7	SAFSKELEETIEKLKEVMKKIPEATEEDLKWLEEKIEELKKRLKEMEEKE:SAFSKELEETIEKLKEVMKKIPEATEEDLKWLEEKIEELKKRLKEMEEKE	3.592100851384266	0.5759564720691975	81.08303833007812	0.620775580406189	6.060307502746582	7.271670818328857	2.1082756519317627
homomer-2-50-nr2-run1_result_161	8	SAFSKELEETIEKLKKEMEKIPSFNEEDKKELEKWIEELKEKRKKAEEAE:SAFSKELEETIEKLKKEMEKIPSFNEEDKKELEKWIEELKEKRKKAEEAE	2.6902945849442363	0.7258328722106715	81.05055236816406	0.6313287019729614	6.112410068511963	7.193515300750732	1.5415258407592773
homomer-2-50-nr2-run1_result_161	9	SPFSPRLDETIERLREEMERIPEADEADLEELERWIEELRARREAMEEAR:SPFSPRLDETIERLREEMERIPEADEADLEELERWIEELRARREAMEEAR	8.710335816069817	0.3431466788671483	60.54587173461914	0.4888327419757843	11.004777908325195	12.925680160522461	3.8290457725524902
homomer-2-50-nr2-run1_result_162	0	MLPEELIKKIEENEEFSEEEKEEIKELLEEEYEEREEEIEELEEEIEELE:MLPEELIKKIEENEEFSEEEKEEIKELLEEEYEEREEEIEELEEEIEELE	12.357906903848995	0.1372322309312253	87.33001708984375	0.38322892785072327	16.04318618774414	27.803075790405273	19.43566131591797
homomer-2-50-nr2-run1_result_162	1	ELPEDLIKLFKENKELTEEEKKEIEEKLRKWYEEKKKKIEELEKEIEELK:ELPEDLIKLFKENKELTEEEKKEIEEKLRKWYEEKKKKIEELEKEIEELK	4.2107675468858705	0.5650062488150205	69.15217590332031	0.43304643034935	11.274617195129395	15.188666343688965	6.40167236328125
homomer-2-50-nr2-run1_result_162	2	ELPKELIEKFEKNKELSEEEKKEIKEELEKFYKEAKEKIEKLEKEIEELK:ELPKELIEKFEKNKELSEEEKKEIKEELEKFYKEAKEKIEKLEKEIEELK	1.1908339125589689	0.939561452963524	82.31222534179688	0.6163135766983032	6.217337131500244	7.195620536804199	1.4014071226119995
homomer-2-50-nr2-run1_result_162	3	EIPEDLIKLFEENEELSEEEKKEIKELLLKQHEEAEREIEELEEEIEELE:EIPEDLIKLFEENEELSEEEKKEIKELLLKQHEEAEREIEELEEEIEELE	9.2121138461393	0.15247802380789596	86.29505920410156	0.3722752034664154	16.161317825317383	27.42271614074707	21.218448638916016
homomer-2-50-nr2-run1_result_162	4	ELPEELIKMFEENEELTEEEKKEIKEKLEAFYEEYVETVEELEEELEELR:ELPEELIKMFEENEELTEEEKKEIKEKLEAFYEEYVETVEELEEELEELR	2.5889960164989403	0.700448261775892	79.78553771972656	0.5489718914031982	7.557307720184326	10.053985595703125	2.7698311805725098
homomer-2-50-nr2-run1_result_162	5	EIPEWLIELFEKNEELTEEEKEEIKKEILEREKEAEEEIERLEEEIEELE:EIPEWLIELFEKNEELTEEEKEEIKKEILEREKEAEEEIERLEEEIEELE	8.423029177850978	0.2507346004905182	80.54202270507812	0.3815968334674835	14.08560562133789	22.3442325592041	7.588990211486816
homomer-2-50-nr2-run1_result_162	6	ELPEHIIKKFKEDESLTEEEKEEIEKELREFYKEKKEEIERLEKEIEELK:ELPEHIIKKFKEDESLTEEEKEEIEKELREFYKEKKEEIERLEKEIEELK	14.051620770176598	0.07958852804300885	84.30166625976562	0.3710765242576599	16.18563461303711	27.141407012939453	17.837495803833008
homomer-2-50-nr2-run1_result_162	7	ELPEWLIKKAKEDKSLSEEEKEEIEKEIRERYEEAKKKIEELEEKIEELE:ELPEWLIKKAKEDKSLSEEEKEEIEKEIRERYEEAKKKIEELEEKIEELE	3.8303876877323773	0.5250841818720805	76.32624816894531	0.3522997498512268	15.696390151977539	24.325611114501953	13.72278118133545
homomer-2-50-nr2-run1_result_162	8	ELPKWLIEKIKKNKEFTEEEKKEIEEEIEKRYEKAKEEIEELEEKIEELE:ELPKWLIEKIKKNKEFTEEEKKEIEEEIEKRYEKAKEEIEELEEKIEELE	19.55147829304636	0.060647157198945055	81.82844543457031	0.34186163544654846	16.87390899658203	27.15728187561035	19.555667877197266
homomer-2-50-nr2-run1_result_162	9	EIPKELIELFKKLEELSEEEKKEIEKEILERYEKAKKEIEKLKEEIEKLK:EIPKELIELFKKLEELSEEEKKEIEKEILERYEKAKKEIEKLKEEIEKLK	9.853097153719027	0.21504901583689978	75.95060729980469	0.3243480324745178	17.014080047607422	26.651025772094727	20.083894729614258
homomer-2-50-nr2-run1_result_163	0	MEVPEEERKKAEELYEEYKKKKEEAEKLEEELKKVAPEEMLEEFKKEEEE:MEVPEEERKKAEELYEEYKKKKEEAEKLEEELKKVAPEEMLEEFKKEEEE	1.8054078913840104	0.8378964291497849	87.4596176147461	0.6639885902404785	5.681870937347412	6.083989143371582	1.6720225811004639
homomer-2-50-nr2-run1_result_163	1	MEIPEEERRRIEELYREYREAAARAEELRRRLEEEAPEELLEEFEREEEE:MEIPEEERRRIEELYREYREAAARAEELRRRLEEEAPEELLEEFEREEEE	1.4390488685262326	0.8905340091448016	89.98806762695312	0.7524285316467285	5.057267189025879	5.291418075561523	1.095057487487793
homomer-2-50-nr2-run1_result_163	2	MELPEEQREEIERLYREYREAREEAERLREELEEVAPEELLERLRREEEE:MELPEEQREEIERLYREYREAREEAERLREELEEVAPEELLERLRREEEE	2.080575367199207	0.8395059339781292	88.50244140625	0.7504276037216187	5.334043979644775	5.676960468292236	1.054447889328003
homomer-2-50-nr2-run1_result_163	3	MEIPEELRERAEELFEEYLEEEEEAKELKEEFEKVAPEELIEEFEKELEE:MEIPEELRERAEELFEEYLEEEEEAKELKEEFEKVAPEELIEEFEKELEE	9.070198513921627	0.15144391776396374	60.06381607055664	0.26887089014053345	18.542587280273438	26.78606414794922	18.389842987060547
homomer-2-50-nr2-run1_result_163	4	MEIPPEELERARELFERYEEARREAERLEEELRRVAPEELLEEFEREREA:MEIPPEELERARELFERYEEARREAERLEEELRRVAPEELLEEFEREREA	1.1436742935501687	0.9202911199017059	91.39244079589844	0.7688325643539429	4.59320068359375	4.8419976234436035	1.062994360923767
homomer-2-50-nr2-run1_result_163	5	EPLPEELRERALRLYEEYEEAREEAERLEEELREVAPEELLEELEEEEEE:EPLPEELRERALRLYEEYEEAREEAERLEEELREVAPEELLEELEEEEEE	1.5868732858292551	0.8800545976317674	84.70529174804688	0.7072052359580994	6.368800640106201	6.820765972137451	1.1669116020202637
homomer-2-50-nr2-run1_result_163	6	MALPPAELARALALAAEAAAAAARAAALAAELEAAAPPALLAALAAAAAA:MALPPAELARALALAAEAAAAAARAAALAAELEAAAPPALLAALAAAAAA	5.084170367324857	0.3785902351047061	66.73372650146484	0.477728009223938	11.700014114379883	14.934916496276855	5.70121955871582
homomer-2-50-nr2-run1_result_163	7	APLPPEERRRARELFERYERAREEAERLRRELEEVAPEELLAEYEAERAA:APLPPEERRRARELFERYERAREEAERLRRELEEVAPEELLAEYEAERAA	1.9225792152101349	0.8405714803783539	90.41495513916016	0.7530391812324524	4.778944492340088	5.064516067504883	1.0987658500671387
homomer-2-50-nr2-run1_result_163	8	EEIPEELRKKAKELYEKYKKEKEKAEELEEELKKVAPEELLKEFEEEEKA:EEIPEELRKKAKELYEKYKKEKEKAEELEEELKKVAPEELLKEFEEEEKA	2.709177878240995	0.7567887578531522	86.99327087402344	0.6696564555168152	6.028871059417725	6.413846015930176	1.5979979038238525
homomer-2-50-nr2-run1_result_163	9	MPIPPEELARAEELYRRYEEARRRAEELKAELEAEAPEELLEEFEREREE:MPIPPEELARAEELYRRYEEARRRAEELKAELEAEAPEELLEEFEREREE	2.509518512277235	0.8195375644755838	82.17488098144531	0.634141206741333	7.746777057647705	8.41442584991455	1.6067745685577393
homomer-2-50-nr2-run1_result_164	0	MITEEDFEKLKKEKEALEKILEKKLKEGEEVEEIPKIGKDGLGLTEEEAE:MITEEDFEKLKKEKEALEKILEKKLKEGEEVEEIPKIGKDGLGLTEEEAE	2.638142630213016	0.7787446521061036	66.79606628417969	0.4799196422100067	10.134088516235352	12.966923713684082	5.087505340576172
homomer-2-50-nr2-run1_result_164	1	MITKEDFEKYKKELKALEKIVKKKLEAGEEVTEFPKVGKEGLGITEEEAE:MITKEDFEKYKKELKALEKIVKKKLEAGEEVTEFPKVGKEGLGITEEEAE	2.2347398806781564	0.8198254122548078	68.57732391357422	0.5259547233581543	8.710043907165527	10.380929946899414	3.1233022212982178
homomer-2-50-nr2-run1_result_164	2	MITEEDYEKYKKELEALKKIIEKKLAAGEKVEEFPKIGKEGLGLTPEEAA:MITEEDYEKYKKELEALKKIIEKKLAAGEKVEEFPKIGKEGLGLTPEEAA	3.5839776532245713	0.6719296071643294	68.94429779052734	0.533467710018158	9.156786918640137	10.98509693145752	3.2835264205932617
homomer-2-50-nr2-run1_result_164	3	MITEEDFEKYKKELEALKKILEKKLEKGEEVEEIPEVGKEGLGLTEEEAK:MITEEDFEKYKKELEALKKILEKKLEKGEEVEEIPEVGKEGLGLTEEEAK	17.154641122988473	0.16380932666798728	68.75128936767578	0.3262772858142853	16.8279972076416	25.759275436401367	18.945552825927734
homomer-2-50-nr2-run1_result_164	4	MITEEDFEKLKEELEALEKILRKKLEAGEEVEEIPEIGLEGLGITKEEAE:MITEEDFEKLKEELEALEKILRKKLEAGEEVEEIPEIGLEGLGITKEEAE	12.63984240001303	0.2790443556673286	60.687957763671875	0.46508699655532837	10.888337135314941	12.594698905944824	4.018045902252197
homomer-2-50-nr2-run1_result_164	5	MLTEEDFARLREQRAALERILAAQLEAGEAVDEVPEIGKEGLGLTPEQAA:MLTEEDFARLREQRAALERILAAQLEAGEAVDEVPEIGKEGLGLTPEQAA	13.601642103278946	0.11964098884744373	60.25691223144531	0.2910364270210266	19.461515426635742	26.469331741333008	19.47197723388672
homomer-2-50-nr2-run1_result_164	6	MLTEEDFKKYEEELEALKKLLKKALEEGKEVTEIPKVGKEGLGLTKEEAE:MLTEEDFKKYEEELEALKKLLKKALEEGKEVTEIPKVGKEGLGLTKEEAE	3.7114921704223067	0.7125031499432878	65.16715240478516	0.5117877721786499	9.8250093460083	11.594711303710938	3.573840618133545
homomer-2-50-nr2-run1_result_164	7	MLTEEDLARIEAERAALEKLVRAALAAGEEVTELPEIGKEGLGLTPEEAA:MLTEEDLARIEAERAALEKLVRAALAAGEEVTELPEIGKEGLGLTPEEAA	14.266635148896576	0.08115412551422602	74.31694030761719	0.3635293245315552	16.71163558959961	26.496938705444336	17.978988647460938
homomer-2-50-nr2-run1_result_164	8	MLTKEDFEKLKKEIEALKKILEKKLEEGEEVEEVPKIGKEGLGLTEEEAE:MLTKEDFEKLKKEIEALKKILEKKLEEGEEVEEVPKIGKEGLGLTEEEAE	2.5443047360321778	0.7830991547362853	67.06517791748047	0.5479028820991516	9.060309410095215	10.770487785339355	2.4731063842773438
homomer-2-50-nr2-run1_result_164	9	MITEEDLKKYKEELEALKILLEKALAEGKEVTEFPKVGKEGLGLTPEQAK:MITEEDLKKYKEELEALKILLEKALAEGKEVTEFPKVGKEGLGLTPEQAK	11.962039269162233	0.15129505446346914	68.10205078125	0.3234025239944458	17.660547256469727	26.84942626953125	17.76432228088379
homomer-2-50-nr2-run1_result_165	0	KKEEYAKLFKEIIDELKGELEKEDYPEEAKPYVQKVIDELEEKYLPLFSE:KKEEYAKLFKEIIDELKGELEKEDYPEEAKPYVQKVIDELEEKYLPLFSE	1.3656752632691471	0.9084015135458072	87.52770233154297	0.7150650024414062	4.725196838378906	5.58972692489624	1.7941161394119263
homomer-2-50-nr2-run1_result_165	1	FREEVAARFRAVIAELRGELERRPYPEEARPYVQEVIDRLEREYLPVFAE:FREEVAARFRAVIAELRGELERRPYPEEARPYVQEVIDRLEREYLPVFAE	0.6112601298538861	0.9735167489476696	88.22423553466797	0.7632240056991577	4.138360023498535	4.894404411315918	1.607985496520996
homomer-2-50-nr2-run1_result_165	2	MREEAAALFEEILARLEGELERRDYPEEARPYVRELIERLREEYLPLVAE:MREEAAALFEEILARLEGELERRDYPEEARPYVRELIERLREEYLPLVAE	1.0240789112615407	0.9329447422975815	82.34458923339844	0.6899460554122925	5.354619979858398	6.585647106170654	2.299112319946289
homomer-2-50-nr2-run1_result_165	3	FRERVAATFEAILAELRGRLEAEPYPEEARPYVAAVIDDLETRYLPVFAE:FRERVAATFEAILAELRGRLEAEPYPEEARPYVAAVIDDLETRYLPVFAE	0.574281415336578	0.9763039602356016	89.40074157714844	0.7752393484115601	3.8192670345306396	4.452709674835205	1.5424190759658813
homomer-2-50-nr2-run1_result_165	4	EKEKVAETFKKIIEELKGRLEEEDYPEEAKPYVQEVIDRLEKEYLPIFSE:EKEKVAETFKKIIEELKGRLEEEDYPEEAKPYVQEVIDRLEKEYLPIFSE	1.0698488443725025	0.9385283742993558	88.06632995605469	0.7299957275390625	4.398461818695068	5.169375896453857	1.7729110717773438
homomer-2-50-nr2-run1_result_165	5	MREEAAALFDEILAELRGELERRPYPEEARPYVREVIERLEREYRPLFAE:MREEAAALFDEILAELRGELERRPYPEEARPYVREVIERLEREYRPLFAE	0.5910332934229663	0.9754667989000787	87.48273468017578	0.7472698092460632	4.436752796173096	5.148131370544434	1.4234219789505005
homomer-2-50-nr2-run1_result_165	6	SKKEVAEKFKKIIEELKGELEEKDYPEEAKPYVKELIDKLEKEYLPIFSE:SKKEVAEKFKKIIEELKGELEEKDYPEEAKPYVKELIDKLEKEYLPIFSE	0.549757474039568	0.9781782785896814	87.8787841796875	0.7187963724136353	4.438360214233398	5.1751389503479	1.8904716968536377
homomer-2-50-nr2-run1_result_165	7	EKEEVAKKFKEIIEELKGKLEEEDYPEEAKPYVQEVIDELEEKYSKIFSE:EKEEVAKKFKEIIEELKGKLEEEDYPEEAKPYVQEVIDELEEKYSKIFSE	1.4949861775814544	0.8787893086110411	86.53327178955078	0.7131472229957581	4.693807125091553	5.408419132232666	1.6776947975158691
homomer-2-50-nr2-run1_result_165	8	EKEKYAELFKKIIEELKGEYEKEDYPEEARPYVKKVIDELEEKYLPIFSE:EKEKYAELFKKIIEELKGEYEKEDYPEEARPYVKKVIDELEEKYLPIFSE	1.221953294494831	0.9285789039064258	87.0892562866211	0.6982800364494324	4.695125102996826	5.492917060852051	1.8830835819244385
homomer-2-50-nr2-run1_result_165	9	MRAEVAARFDAVLAELRGELEREDLPPEARPAVRAVIDRLETEYRPVFAE:MRAEVAARFDAVLAELRGELEREDLPPEARPAVRAVIDRLETEYRPVFAE	1.626554302413321	0.851828882267938	76.10694885253906	0.6087785959243774	6.606722354888916	8.326549530029297	3.27335262298584
homomer-2-50-nr2-run1_result_166	0	AAAAGAAAAAAAAAAAAAAAAGAAAAAAAAAAAAAAAAAALAAALAELAS:AAAAGAAAAAAAAAAAAAAAAGAAAAAAAAAAAAAAAAAALAAALAELAS	3.71070170919842	0.584203446646407	76.28153991699219	0.5662134885787964	7.149158477783203	11.121146202087402	4.240640640258789
homomer-2-50-nr2-run1_result_166	1	AAAAALAAAAAAAAAAAAAAAGAAAAAAAAAAALAEAAAALAAALAEAAA:AAAAALAAAAAAAAAAAAAAAGAAAAAAAAAAALAEAAAALAAALAEAAA	3.560510915661702	0.5850275907933784	71.28910827636719	0.5356316566467285	7.794315338134766	12.517769813537598	5.491054534912109
homomer-2-50-nr2-run1_result_166	2	SLEEGKKLLEELLKEKEEFLKGFKEFLEELEKLLKELEELLKKLKEELEK:SLEEGKKLLEELLKEKEEFLKGFKEFLEELEKLLKELEELLKKLKEELEK	1.4861995522274092	0.8684205314972716	88.15985870361328	0.5642246603965759	7.00036096572876	9.140939712524414	3.883976459503174
homomer-2-50-nr2-run1_result_166	3	AAAAGAAAAAAALAAAAAAAAGAAAAAAAAAEAAAALAAALAAALEALAA:AAAAGAAAAAAALAAAAAAAAGAAAAAAAAAEAAAALAAALAAALEALAA	2.7821337552174863	0.6807008252554635	71.00948333740234	0.5462444424629211	7.5239105224609375	11.796689987182617	4.638167858123779
homomer-2-50-nr2-run1_result_166	4	AAAAGAAAAAALAAELAAFRQGLQQLQQQLQQQLQQLQEQLQQLLQQLLS:AAAAGAAAAAALAAELAAFRQGLQQLQQQLQQQLQQLQEQLQQLLQQLLS	2.3758740138928216	0.7396832104168599	74.93807220458984	0.4879382848739624	8.543893814086914	12.14574146270752	6.402932643890381
homomer-2-50-nr2-run1_result_166	5	AAAAGLEAAAAAAAAAAAAAAGAAEALAAAEAAAAELAALLAAALARLLS:AAAAGLEAAAAAAAAAAAAAAGAAEALAAAEAAAAELAALLAAALARLLS	2.7179800228551785	0.6934666307569608	71.74342346191406	0.5499273538589478	7.55571174621582	11.387710571289062	4.545221328735352
homomer-2-50-nr2-run1_result_166	6	MEEEGRRLLEELLRRLEELRAGIAALLAQAQQQLQQQQQALQEALQQLQS:MEEEGRRLLEELLRRLEELRAGIAALLAQAQQQLQQQQQALQEALQQLQS	1.9816392651588648	0.7930602208961076	76.92499542236328	0.5005764365196228	9.213781356811523	13.033875465393066	5.984248161315918
homomer-2-50-nr2-run1_result_166	7	AAAAAAAAAAAAAAAAAAAAAGAAELAAAAAAAAAELAALAEELAAALAA:AAAAAAAAAAAAAAAAAAAAAGAAELAAAAAAAAAELAALAEELAAALAA	3.2469840392076774	0.6130503221872512	69.15316009521484	0.6000350713729858	6.0806474685668945	9.191096305847168	3.811469554901123
homomer-2-50-nr2-run1_result_166	8	AAAAGAAALAALLELFKKFLEGFKKFVEELKKLLEELEEKLKELLEELLS:AAAAGAAALAALLELFKKFLEGFKKFVEELKKLLEELEEKLKELLEELLS	1.981699622871466	0.7959957837721805	81.02082824707031	0.5117045640945435	8.383865356445312	10.739888191223145	4.67985725402832
homomer-2-50-nr2-run1_result_166	9	SLEEGLAALRALLEEREAFRRGFEEFLQQLRELLEELLALLRELLERLLS:SLEEGLAALRALLEEREAFRRGFEEFLQQLRELLEELLALLRELLERLLS	1.4252631411193042	0.8705757773068277	84.2918930053711	0.5546718835830688	7.557799816131592	9.779214859008789	4.27967643737793
homomer-2-50-nr2-run1_result_167	0	EPGDYRIEASEEELEEIKKELEKYLKEAPKRFLKAAYEYLKKLLKEYYES:EPGDYRIEASEEELEEIKKELEKYLKEAPKRFLKAAYEYLKKLLKEYYES	13.257892660879156	0.22647589750839786	53.779476165771484	0.39192137122154236	13.126343727111816	15.683058738708496	4.099357604980469
homomer-2-50-nr2-run1_result_167	1	APGDWRIEPTPEELEEIRRELERALREAPPRLLRAAYEHLRALLAEEFEA:APGDWRIEPTPEELEEIRRELERALREAPPRLLRAAYEHLRALLAEEFEA	1.9469096323358908	0.818635790813328	74.46144104003906	0.5918357372283936	7.65096378326416	8.339052200317383	2.1879425048828125
homomer-2-50-nr2-run1_result_167	2	APGDWRREASEEELEEIREELERALREAPRRFLRAAYEYLRELLAREYEE:APGDWRREASEEELEEIREELERALREAPRRFLRAAYEYLRELLAREYEE	12.889667570586818	0.18030332382481642	62.34686279296875	0.49231696128845215	10.574538230895996	12.096648216247559	3.5223388671875
homomer-2-50-nr2-run1_result_167	3	SPGDYRIEASEEELKEIKEFLEKALKEVPKRFLKAAYEYLKSLLEKEYKS:SPGDYRIEASEEELKEIKEFLEKALKEVPKRFLKAAYEYLKSLLEKEYKS	13.402703461081972	0.27513783487818005	65.4476089477539	0.5149822235107422	10.09290599822998	11.299365043640137	2.953094482421875
homomer-2-50-nr2-run1_result_167	4	EPGDPRREATEEELEEIKKELEKALKETPPRLLKAAYEYLKRLIEEEEES:EPGDPRREATEEELEEIKKELEKALKETPPRLLKAAYEYLKRLIEEEEES	1.86264173083231	0.834135865162775	78.50435638427734	0.6140117645263672	7.111356258392334	7.84566068649292	2.00292706489563
homomer-2-50-nr2-run1_result_167	5	MKGDYRVEASEEELKKIKEELEKALKEWPKNLLKYAYEKLKEVYEEKYKK:MKGDYRVEASEEELKKIKEELEKALKEWPKNLLKYAYEKLKEVYEEKYKK	9.544696962890766	0.4038879321091305	52.66812515258789	0.35528290271759033	13.658746719360352	16.141393661499023	5.438796043395996
homomer-2-50-nr2-run1_result_167	6	EPGDYRIEASEEELEEIKKELEKALKEEPPHLLKAAYEYLKKLRDEIYKK:EPGDYRIEASEEELEEIKKELEKALKEEPPHLLKAAYEYLKKLRDEIYKK	17.421956770407743	0.09161069901966808	48.71965408325195	0.28916341066360474	16.699907302856445	22.336999893188477	12.82067584991455
homomer-2-50-nr2-run1_result_167	7	MKGDWRIEPTPEELEEIKKDLEEALKNLPPRYLKAAYEYLKEVIAKEEEE:MKGDWRIEPTPEELEEIKKDLEEALKNLPPRYLKAAYEYLKEVIAKEEEE	12.160801288648955	0.1734445159474985	80.13282775878906	0.6233220100402832	7.048819541931152	7.734480857849121	1.67374849319458
homomer-2-50-nr2-run1_result_167	8	EPGDYRIEPSEEELEEIKEELEKALKEEPPRLLKAAYDYLKELREKEYEE:EPGDYRIEPSEEELEEIKEELEKALKEEPPRLLKAAYDYLKELREKEYEE	5.068248910623945	0.7686128958622648	59.18819046020508	0.3976081907749176	12.512855529785156	14.423569679260254	4.97550106048584
homomer-2-50-nr2-run1_result_167	9	SPGDWRIEASPEELEEIKKELEKFLKEAPKRFLKAAYEYLKKLLEEEYES:SPGDWRIEASPEELEEIKKELEKFLKEAPKRFLKAAYEYLKKLLEEEYES	2.9394162487959483	0.7722426681408895	61.41217041015625	0.4875960648059845	11.061623573303223	12.394499778747559	3.5802035331726074
homomer-2-50-nr2-run1_result_168	0	MEKPIAKVKIILPKTKDFEKVFKYLKEKVFPDAKYEIKEDKVILTYEGPI:MEKPIAKVKIILPKTKDFEKVFKYLKEKVFPDAKYEIKEDKVILTYEGPI	1.504291451240854	0.8797937345743263	86.06022644042969	0.69135582447052	5.567756652832031	6.52273416519165	1.4493694305419922
homomer-2-50-nr2-run1_result_168	1	PEPPIAELEIRIPKTEDFEKVFEYIKNEVFPDAEYEEKEDEVILKYKGPI:PEPPIAELEIRIPKTEDFEKVFEYIKNEVFPDAEYEEKEDEVILKYKGPI	0.994544231012064	0.9368097831538559	89.12236785888672	0.7227084636688232	4.742866516113281	5.559332847595215	1.2295080423355103
homomer-2-50-nr2-run1_result_168	2	MEPPIAEVKIILPKTESFEEVFKYLKEEVFPDAEYEEKEDEVILTYKGPI:MEPPIAEVKIILPKTESFEEVFKYLKEEVFPDAEYEEKEDEVILTYKGPI	1.3667756780222902	0.884088641152954	81.82979583740234	0.6266984939575195	6.58449649810791	7.88048791885376	1.8094812631607056
homomer-2-50-nr2-run1_result_168	3	PKPPIAKIKIILPKTEDFEKVFNYLKNEVFPDAKYEELEDKVILYYEGPI:PKPPIAKIKIILPKTEDFEKVFNYLKNEVFPDAKYEELEDKVILYYEGPI	1.2660889120440024	0.8986045086606639	91.40630340576172	0.7765378952026367	4.0509352684021	4.675416469573975	1.0732672214508057
homomer-2-50-nr2-run1_result_168	4	PPKPIAKVKIILPKTPSFDEVFKYLKEKVFPDAKYEIKEDEVILTYEGPI:PPKPIAKVKIILPKTPSFDEVFKYLKEKVFPDAKYEIKEDEVILTYEGPI	1.2284633272836334	0.9031242147602332	82.52101135253906	0.6492947340011597	6.455020427703857	7.756420612335205	1.757729172706604
homomer-2-50-nr2-run1_result_168	5	PEPPIAKVTIILPKTKDFEKVFNYLKNEVFPDAKYEEKEDKVILHYEGPI:PEPPIAKVTIILPKTKDFEKVFNYLKNEVFPDAKYEEKEDKVILHYEGPI	1.5159258411143137	0.8663637164620155	90.40677642822266	0.7566224336624146	4.282007217407227	4.950408935546875	0.9540854096412659
homomer-2-50-nr2-run1_result_168	6	MKPPIAKIKIIIPKTESFEEVFNYLKNEVFPDAKYEIKEDKVILYYEGPI:MKPPIAKIKIIIPKTESFEEVFNYLKNEVFPDAKYEIKEDKVILYYEGPI	1.069613216137782	0.9240292049290568	88.8852310180664	0.7578815221786499	4.779508590698242	5.538449287414551	1.0985664129257202
homomer-2-50-nr2-run1_result_168	7	PPPPIADVTIRLPHTPAHEEVFNFLKNEVFPDAEYEEREDETILHYRGPI:PPPPIADVTIRLPHTPAHEEVFNFLKNEVFPDAEYEEREDETILHYRGPI	1.7203951781412807	0.8403776662713188	87.39544677734375	0.7230865955352783	5.118409156799316	5.9792962074279785	1.2499303817749023
homomer-2-50-nr2-run1_result_168	8	EPKPIAKVTIKLPKTPDFEKVFKYLKEEVFPDAEYEEKEDEVILKYTGPI:EPKPIAKVTIKLPKTPDFEKVFKYLKEEVFPDAEYEEKEDEVILKYTGPI	1.4140257564424548	0.8777102701241614	85.01792907714844	0.6694968938827515	5.908771514892578	7.104005813598633	1.4560601711273193
homomer-2-50-nr2-run1_result_168	9	KPKPIANVEIKLPKTESFEEVFKYLKEKVFPDAEYEIKEDEVILTYKGPI:KPKPIANVEIKLPKTESFEEVFKYLKEKVFPDAEYEIKEDEVILTYKGPI	2.667388372989021	0.699651800015123	79.64485931396484	0.6015034914016724	6.897364616394043	8.243711471557617	1.8257908821105957
homomer-2-50-nr2-run1_result_169	0	MEKYKDTLYEIDLSKEENPLEAAKKKFEEIYKEMKEKNIKNFKVIILYKE:MEKYKDTLYEIDLSKEENPLEAAKKKFEEIYKEMKEKNIKNFKVIILYKE	16.041874648771405	0.08962654191008503	65.20369720458984	0.5033008456230164	9.977293968200684	12.300973892211914	4.176517009735107
homomer-2-50-nr2-run1_result_169	1	MEKYKDTLYEIDLSKSEDPLEEFKKKFEEIYEEMKKKNIKNFIIKVIYKE:MEKYKDTLYEIDLSKSEDPLEEFKKKFEEIYEEMKKKNIKNFIIKVIYKE	3.837318077747377	0.6523267728869626	77.51386260986328	0.5989437103271484	7.691120147705078	8.497620582580566	1.250605821609497
homomer-2-50-nr2-run1_result_169	2	SHMYKNNLYEIDISNSENPIEEAKKKIEEIYEELKKNNIKNFIIKIIYKK:SHMYKNNLYEIDISNSENPIEEAKKKIEEIYEELKKNNIKNFIIKIIYKK	2.05352443007823	0.8697173792195788	83.19649505615234	0.708598256111145	6.591773986816406	7.349114418029785	0.941628098487854
homomer-2-50-nr2-run1_result_169	3	MENYKDNLYIIDVSNSENPLEEIKKKIEEIYKEMKEKNIKNFIIKIIYKE:MENYKDNLYIIDVSNSENPLEEIKKKIEEIYKEMKEKNIKNFIIKIIYKE	2.0188273863407376	0.9003717104212674	84.95298767089844	0.7274642586708069	5.756255626678467	6.481919765472412	0.966203510761261
homomer-2-50-nr2-run1_result_169	4	MEKYKDNLYIIDISKEEDPLKKAKEKFEEIYKEMKEKNKKNFIVIIIYKE:MEKYKDNLYIIDISKEEDPLKKAKEKFEEIYKEMKEKNKKNFIVIIIYKE	3.9805552209117936	0.831565407668239	89.3634033203125	0.7991490960121155	4.507287979125977	5.088590145111084	0.9066885709762573
homomer-2-50-nr2-run1_result_169	5	MSEYKDNLYEIDVSKEENPLEKAKEEIEKIMEELKKNNKKKFIIKIIYKE:MSEYKDNLYEIDVSKEENPLEKAKEEIEKIMEELKKNNKKKFIIKIIYKE	3.378792069953279	0.6916027802384752	74.35354614257812	0.5826811790466309	8.671696662902832	9.467655181884766	1.4782319068908691
homomer-2-50-nr2-run1_result_169	6	MENYKDTLYEIDLSKSENPLEEAKKKIEEIMKEMKEKNIKNFIIKIKYKE:MENYKDTLYEIDLSKSENPLEEAKKKIEEIMKEMKEKNIKNFIIKIKYKE	3.1716756193418707	0.8482014353805877	84.04329681396484	0.6736505627632141	6.629182815551758	7.456209659576416	1.068282127380371
homomer-2-50-nr2-run1_result_169	7	MEKYKNNLYIIDVSNEKDPLETIKKKIEEIFEELKKKNIKNFIIKIYYKK:MEKYKNNLYIIDVSNEKDPLETIKKKIEEIFEELKKKNIKNFIIKIYYKK	1.5069584045047926	0.9080930508847519	83.06356048583984	0.7032560110092163	6.628515243530273	7.431387901306152	1.069453239440918
homomer-2-50-nr2-run1_result_169	8	MENYKNNLYEIDVSKEENPLEKIKEESEKIFEEMKKNKIKNFIIKIYYKE:MENYKNNLYEIDVSKEENPLEKIKEESEKIFEEMKKNKIKNFIIKIYYKE	2.172962919200389	0.8667617458771792	83.71632385253906	0.7011803984642029	6.314281940460205	7.113279819488525	0.9709112644195557
homomer-2-50-nr2-run1_result_169	9	MEDYKDTLYEIDVSNEEDPEEKIKEEIKKIFEEMKKNKIKKAKIIINYEE:MEDYKDTLYEIDVSNEEDPEEKIKEEIKKIFEEMKKNKIKKAKIIINYEE	3.8901818119018072	0.6270327035497957	81.35091400146484	0.6345391273498535	6.905613899230957	7.804558753967285	1.249130129814148
homomer-2-50-nr2-run1_result_17	0	DLARRLALDVYRDPDFPEERIRELRLPPRADFRDEAHAERLADEWLAPLR:DLARRLALDVYRDPDFPEERIRELRLPPRADFRDEAHAERLADEWLAPLR	9.175854177984768	0.18090283053070622	84.19630432128906	0.40707987546920776	14.235058784484863	24.602462768554688	16.656787872314453
homomer-2-50-nr2-run1_result_17	1	DLLMKLALRVYEDENIPEEVIKELELPPRSEYKDEEHAKKLAEEYAKPYK:DLLMKLALRVYEDENIPEEVIKELELPPRSEYKDEEHAKKLAEEYAKPYK	9.647083616124377	0.17285116723845959	78.4815444946289	0.3419288694858551	16.516845703125	27.86928939819336	21.926258087158203
homomer-2-50-nr2-run1_result_17	2	DLLKKLALRVYKDENIPEEFIEELKLPKRKDYKDEEHAKKLAEEYLEPYK:DLLKKLALRVYKDENIPEEFIEELKLPKRKDYKDEEHAKKLAEEYLEPYK	2.234682920470827	0.7487373366922302	71.1949462890625	0.4651778042316437	9.491033554077148	13.368109703063965	5.597893714904785
homomer-2-50-nr2-run1_result_17	3	DILKKLALLVYESEDFPEEVIKELELPERSEFKDEEHAKKLAEEYIKPYK:DILKKLALLVYESEDFPEEVIKELELPERSEFKDEEHAKKLAEEYIKPYK	1.2765974632437083	0.9083422304489006	81.35205841064453	0.6246007680892944	6.310673236846924	8.181890487670898	2.6289641857147217
homomer-2-50-nr2-run1_result_17	4	DLLFKLAMRVYKEENIPEEVIEELKLPKRSEFKDEEHAKKLAKEYLKPYK:DLLFKLAMRVYKEENIPEEVIEELKLPKRSEFKDEEHAKKLAKEYLKPYK	2.688292136501343	0.7082602453505807	76.05840301513672	0.5058791637420654	8.856410026550293	12.571939468383789	4.815860748291016
homomer-2-50-nr2-run1_result_17	5	DLLRALALRAYRDPELDPALLAELRLPAPEDFRDEADAERLADEYAAPYL:DLLRALALRAYRDPELDPALLAELRLPAPEDFRDEADAERLADEYAAPYL	1.7793461092385063	0.8247534466848292	79.04907989501953	0.5705745220184326	7.212514877319336	10.413552284240723	4.002934455871582
homomer-2-50-nr2-run1_result_17	6	DLLRKLALKVYESEDISEEEIKELKLPKKSEFKDKEHAEKLAEEYLKPYK:DLLRKLALKVYESEDISEEEIKELKLPKKSEFKDKEHAEKLAEEYLKPYK	14.104535180535956	0.11981030730099577	66.50007629394531	0.3076627552509308	17.622167587280273	27.288433074951172	20.60968780517578
homomer-2-50-nr2-run1_result_17	7	DILKKLALEVYKSENIPEELIEELKLPKRSEFKDEEHAKELAEKYIEPYK:DILKKLALEVYKSENIPEELIEELKLPKRSEFKDEEHAKELAEKYIEPYK	1.5719208341788864	0.8551605975970454	77.77144622802734	0.49867886304855347	8.91130256652832	13.134469032287598	5.7772321701049805
homomer-2-50-nr2-run1_result_17	8	DILRELALYVYEDENVPEELIEKLKLPKRSEYKDKEHAEKLAEEYEEPYK:DILRELALYVYEDENVPEELIEKLKLPKRSEYKDKEHAEKLAEEYEEPYK	2.074506535249663	0.7972497280290268	79.10880279541016	0.6034723520278931	6.535342216491699	8.603904724121094	3.0954511165618896
homomer-2-50-nr2-run1_result_17	9	DLLKELALYVYESEDFPEEKIEKLKLPKKSEFKDKEHAEELAEKYIEPYK:DLLKELALYVYESEDFPEEKIEKLKLPKKSEFKDKEHAEELAEKYIEPYK	1.6154905726288098	0.8454275800797545	76.81633758544922	0.5518079996109009	7.489701271057129	10.162040710449219	4.34780216217041
homomer-2-50-nr2-run1_result_170	0	GPAAERHARLRERLEATLAEIRAVAEDPEEEPDEELAALLDALLAATDLD:GPAAERHARLRERLEATLAEIRAVAEDPEEEPDEELAALLDALLAATDLD	2.085709301524179	0.7877868326358837	77.49854278564453	0.643088698387146	6.34937858581543	7.336366176605225	2.269804000854492
homomer-2-50-nr2-run1_result_170	1	GMAEERHRELRRELEETLARIREVAENPNEEPDEELAALLEALLAATDAE:GMAEERHRELRRELEETLARIREVAENPNEEPDEELAALLEALLAATDAE	17.546315840095577	0.11593448560448122	59.81732177734375	0.38440316915512085	13.611613273620605	18.793441772460938	8.814411163330078
homomer-2-50-nr2-run1_result_170	2	GAAAARAAAARAALAAALAAIRAAAEDPAAEPDPELAALLAALEAAADLD:GAAAARAAAARAALAAALAAIRAAAEDPAAEPDPELAALLAALEAAADLD	3.6356332252772443	0.6073298273887395	83.21163940429688	0.7105468511581421	4.8124260902404785	5.598084449768066	1.8741692304611206
homomer-2-50-nr2-run1_result_170	3	GEAEERHARLRRRLEETLAEIRAVAEDPEEEPDEELAAALAALEAALDRD:GEAEERHARLRRRLEETLAEIRAVAEDPEEEPDEELAAALAALEAALDRD	4.7423825686228	0.5603869702900992	71.59481048583984	0.551278829574585	7.793254375457764	9.531001091003418	3.3959527015686035
homomer-2-50-nr2-run1_result_170	4	GMAAERHAELRRRLEETLAEIRAVAEDPEVEPDEELAALLAALLAAADLE:GMAAERHAELRRRLEETLAEIRAVAEDPEVEPDEELAALLAALLAAADLE	1.6530437802715774	0.8516631236239697	75.53543853759766	0.6319382190704346	6.774999618530273	7.82796049118042	2.087649345397949
homomer-2-50-nr2-run1_result_170	5	GMAEERHRELREELEEAIEKAREIAEDPEEEPDEELAEKLEELEEEEDEE:GMAEERHRELREELEEAIEKAREIAEDPEEEPDEELAEKLEELEEEEDEE	17.680988710231667	0.11031263773533649	57.89097595214844	0.3446923494338989	14.447957038879395	19.603185653686523	10.67080307006836
homomer-2-50-nr2-run1_result_170	6	GEAEERHRELRERLERTLAEILAVANDPEEEPDEELAELARDLLAARDLE:GEAEERHRELRERLERTLAEILAVANDPEEEPDEELAELARDLLAARDLE	2.9181969855885543	0.7212294646465749	80.03816223144531	0.6615323424339294	6.095853805541992	7.236296653747559	1.8810062408447266
homomer-2-50-nr2-run1_result_170	7	GAAAARAAELRARLAATLAEIAAVAADPAEEPDAALAAALAALLAALDLA:GAAAARAAELRARLAATLAEIAAVAADPAEEPDAALAAALAALLAALDLA	4.421618183526588	0.5257095815289359	68.8674545288086	0.559798002243042	8.305388450622559	10.86178207397461	4.32334041595459
homomer-2-50-nr2-run1_result_170	8	GAAAARAAELRARLAAALAEAAAVAADPAAEPDPELAAALAALLAELDLE:GAAAARAAELRARLAAALAEAAAVAADPAAEPDPELAAALAALLAELDLE	13.09862289661289	0.08305309796532442	78.1738510131836	0.6584116816520691	6.6064677238464355	8.782745361328125	2.137171745300293
homomer-2-50-nr2-run1_result_170	9	GMAEERHARLRAELEAVLARIAAVAEDPSEEPDEELAAALAAFRAALDLD:GMAEERHARLRAELEAVLARIAAVAEDPSEEPDEELAAALAAFRAALDLD	3.9295281497463463	0.5313016612874576	61.371185302734375	0.4437897801399231	11.553908348083496	14.6068696975708	5.103702068328857
homomer-2-50-nr2-run1_result_171	0	MKSILELAEEAKAEGYEVEVEEGETEEAKFRKITIKKDGEEVVIEETHYP:MKSILELAEEAKAEGYEVEVEEGETEEAKFRKITIKKDGEEVVIEETHYP	1.0698475698020868	0.9299553288946042	89.96897888183594	0.7577083110809326	4.389150619506836	5.189754009246826	1.0205284357070923
homomer-2-50-nr2-run1_result_171	1	FPSVLELAERARAAGYRVEVEEGETPTARFTRVTIERDGERRVILEVHYP:FPSVLELAERARAAGYRVEVEEGETPTARFTRVTIERDGERRVILEVHYP	5.612314459042673	0.4110260277263056	71.37117004394531	0.40356263518333435	13.130901336669922	20.15302276611328	11.828268051147461
homomer-2-50-nr2-run1_result_171	2	LPSVLELAERARAEGYEVRVERGETEEARWERVVIEKDGERRVIEEVHYP:LPSVLELAERARAEGYEVRVERGETEEARWERVVIEKDGERRVIEEVHYP	7.295811400921609	0.29138687662903223	84.65384674072266	0.4017087519168854	14.572319984436035	24.549835205078125	17.672565460205078
homomer-2-50-nr2-run1_result_171	3	MKSIKELAEKAKKEGYEVEIEEGETEEKKFEKITIKKDGEKVEIEETYYP:MKSIKELAEKAKKEGYEVEIEEGETEEKKFEKITIKKDGEKVEIEETYYP	14.514289426691068	0.11462405213695964	86.59793090820312	0.40739649534225464	14.7967529296875	25.287891387939453	15.936297416687012
homomer-2-50-nr2-run1_result_171	4	MKSVLELAEKAKAEGYEVEVEEGETEEAKYTKVTIKKDGETVVIEETHYP:MKSVLELAEKAKAEGYEVEVEEGETEEAKYTKVTIKKDGETVVIEETHYP	1.1695618532745347	0.9151540600399163	87.56449890136719	0.7112905979156494	5.264505386352539	6.531942844390869	1.2530598640441895
homomer-2-50-nr2-run1_result_171	5	MKSLLELAEEHKKEGYEVEIEEGETETSKFLKITIKKDGEERIIEETYYP:MKSLLELAEEHKKEGYEVEIEEGETETSKFLKITIKKDGEERIIEETYYP	2.1278141577445697	0.8253064952247188	86.40839385986328	0.6853200197219849	5.760347366333008	7.118526935577393	1.0640124082565308
homomer-2-50-nr2-run1_result_171	6	LPSVLRLAEEARAAGYEVRVEEGETPEARFRRVVIEKDGERRVIEETHYP:LPSVLRLAEEARAAGYEVRVEEGETPEARFRRVVIEKDGERRVIEETHYP	0.928961958829682	0.9454335804246358	91.24823760986328	0.7792189717292786	3.9005143642425537	4.585497856140137	0.9504180550575256
homomer-2-50-nr2-run1_result_171	7	MRSLLELAEEARAEGYEVEVEEGEDEERRWRRVVIRKDGEERVIEEVHYP:MRSLLELAEEARAEGYEVEVEEGEDEERRWRRVVIRKDGEERVIEEVHYP	14.57016111750939	0.12894362500950882	85.66243743896484	0.3869287371635437	15.793862342834473	26.797935485839844	17.489084243774414
homomer-2-50-nr2-run1_result_171	8	MKSLLELAKEAEAEGYEVEVEEGETEEAKFRRVTIKKDGEERVIEETYYP:MKSLLELAKEAEAEGYEVEVEEGETEEAKFRRVTIKKDGEERVIEETYYP	2.455551389735714	0.7789130164423671	88.1380386352539	0.7147250175476074	5.208932876586914	6.354448318481445	1.001650094985962
homomer-2-50-nr2-run1_result_171	9	MKSIEELAEEHRAEGYEVKIERGETPDREYRVVTIEKDGERVVIREVRYP:MKSIEELAEEHRAEGYEVKIERGETPDREYRVVTIEKDGERVVIREVRYP	0.6542439116578751	0.970290611971432	90.73521423339844	0.7710797786712646	4.074402332305908	4.840631484985352	0.991836428642273
homomer-2-50-nr2-run1_result_172	0	ALLGALLEALAAARAAEDAARLAALKAAAIALARALGAEGVAAAIEAADW:ALLGALLEALAAARAAEDAARLAALKAAAIALARALGAEGVAAAIEAADW	3.6850348950200607	0.5390200340802658	84.35796356201172	0.4609505534172058	11.506905555725098	18.30626678466797	7.842226982116699
homomer-2-50-nr2-run1_result_172	1	AAAGAAAAAAAAAAAAAAAAAAAAARAAAVALARALGADGVAAALEAAAA:AAAGAAAAAAAAAAAAAAAAAAAAARAAAVALARALGADGVAAALEAAAA	6.217136861175525	0.502840181941441	66.22171020507812	0.4440814256668091	12.483165740966797	17.496957778930664	7.392963409423828
homomer-2-50-nr2-run1_result_172	2	AALGALLAALAAAAAAAEAARRAALKAELVALARELGAEGVAAAIEAADL:AALGALLAALAAAAAAAEAARRAALKAELVALARELGAEGVAAAIEAADL	1.2359177419714125	0.9067431160754238	79.07020568847656	0.5053567886352539	9.80843734741211	15.125619888305664	6.6284284591674805
homomer-2-50-nr2-run1_result_172	3	AALGELLAALAAAEAAARAAERAAWRAEAIALARELGAEGVAAALEARDW:AALGELLAALAAAEAAARAAERAAWRAEAIALARELGAEGVAAALEARDW	1.2010586303397701	0.9228895937216777	85.52449798583984	0.7016977667808533	5.530783653259277	7.222336292266846	2.1516785621643066
homomer-2-50-nr2-run1_result_172	4	AAAGAAAAAAAEAEAARRAEERAALKEELVALARELGAEGVAEAIAAADL:AAAGAAAAAAAEAEAARRAEERAALKEELVALARELGAEGVAEAIAAADL	6.272987695348919	0.3610616299989248	92.39173889160156	0.4401668906211853	13.369296073913574	23.580522537231445	13.008951187133789
homomer-2-50-nr2-run1_result_172	5	AAAGEAAAAAAAAAAAAAAAERAALKAELVALARELGAEGVAAAIEAADL:AAAGEAAAAAAAAAAAAAAAERAALKAELVALARELGAEGVAAAIEAADL	1.5165695766219405	0.8712120561797694	85.47122192382812	0.5624673366546631	8.834735870361328	14.094931602478027	4.775788307189941
homomer-2-50-nr2-run1_result_172	6	AAAGEAAAAAAAAAAAAAAAARAALKAELVALARELGAEGLAEAIEARDA:AAAGEAAAAAAAAAAAAAAAARAALKAELVALARELGAEGLAEAIEARDA	1.88404293916057	0.8491494278266901	76.27564239501953	0.5130653381347656	8.934091567993164	14.202367782592773	6.983407497406006
homomer-2-50-nr2-run1_result_172	7	ALAGALAAAAAAAEAAARAAERAALKAELIALARELGAEGLAEAIAAADL:ALAGALAAAAAAAEAAARAAERAALKAELIALARELGAEGLAEAIAAADL	6.634806082992993	0.5126027450406394	69.59320068359375	0.43745654821395874	12.964049339294434	19.246318817138672	8.736930847167969
homomer-2-50-nr2-run1_result_172	8	DLLGALLAALAEREAAERAARAAAWRAAAVALAEALGAPGLAAALAAADA:DLLGALLAALAEREAAERAARAAAWRAAAVALAEALGAPGLAAALAAADA	3.900377907407071	0.5240097091183139	72.50879669189453	0.4794153869152069	11.066407203674316	15.929247856140137	7.605957508087158
homomer-2-50-nr2-run1_result_172	9	EELGELLKELEEEREREEKERREKFKKYAIELARELGAEGFAEALEKEDF:EELGELLKELEEEREREEKERREKFKKYAIELARELGAEGFAEALEKEDF	10.687323395431857	0.14485219060479057	79.28263854980469	0.35687530040740967	16.230905532836914	25.812524795532227	16.67880630493164
homomer-2-50-nr2-run1_result_173	0	GSSSSALSEEEKEKYKKFFGEGKFEEIYKTLSSKLSYEELKLVLDILYKL:GSSSSALSEEEKEKYKKFFGEGKFEEIYKTLSSKLSYEELKLVLDILYKL	1.5992155233387917	0.8994792455443789	82.27308654785156	0.6645628213882446	6.622666358947754	8.091639518737793	1.7866058349609375
homomer-2-50-nr2-run1_result_173	1	GSMSNLLSEEEKKKYKEKFGEGKYEEIYKTLSKNLSYEKVKLVLDIIYKL:GSMSNLLSEEEKKKYKEKFGEGKYEEIYKTLSKNLSYEKVKLVLDIIYKL	2.395201734088408	0.8493534560942932	81.6257553100586	0.6607608795166016	6.764985084533691	8.42164134979248	1.8696545362472534
homomer-2-50-nr2-run1_result_173	2	GSSSSALTPEERARYEEHFGPGRFAELMATLSAHLSPEEVRLVLDILYEL:GSSSSALTPEERARYEEHFGPGRFAELMATLSAHLSPEEVRLVLDILYEL	1.7935143247009364	0.9069950786596657	81.08985137939453	0.6372998952865601	6.887032508850098	8.671480178833008	1.9744765758514404
homomer-2-50-nr2-run1_result_173	3	GSSSSALSEEEKKKYKEKFGEGKYKEIYEKLSKKLSPEKLKLVLDIIYEL:GSSSSALSEEEKKKYKEKFGEGKYKEIYEKLSKKLSPEKLKLVLDIIYEL	2.1098651451140027	0.8887958123407877	83.02468872070312	0.6746721267700195	6.345988750457764	7.655120849609375	1.7003569602966309
homomer-2-50-nr2-run1_result_173	4	GSSSSALTEEEKKKYKEKFGEGKYEKLYKELSSKLTPEQVKLVLKIIEEL:GSSSSALTEEEKKKYKEKFGEGKYEKLYKELSSKLTPEQVKLVLKIIEEL	1.7419580871597082	0.9022088451960641	82.81806182861328	0.6630231738090515	6.393617630004883	7.72509241104126	1.6549272537231445
homomer-2-50-nr2-run1_result_173	5	GSEEEALSEEEKEEYKKFFGEGRFEKLYEILSKNLTPEQLKLVLDIIKEL:GSEEEALSEEEKEEYKKFFGEGRFEKLYEILSKNLTPEQLKLVLDIIKEL	1.3544838529733727	0.9222569864111363	84.23714447021484	0.6821939945220947	5.909176349639893	7.233109951019287	1.699953556060791
homomer-2-50-nr2-run1_result_173	6	GSSSNALTEEEKKEYKEFFGEGKFEEIYKTLSSRLSYEDLKLVLDILKKL:GSSSNALTEEEKKEYKEFFGEGKFEEIYKTLSSRLSYEDLKLVLDILKKL	1.696771756579351	0.8888360692117436	83.98023986816406	0.6896822452545166	6.082295894622803	7.412985324859619	1.8154323101043701
homomer-2-50-nr2-run1_result_173	7	GSSSNPLSEEEKKKYKEYFGEGKYEEILKTLSSKLSWEKVKLVLDILYEL:GSSSNPLSEEEKKKYKEYFGEGKYEEILKTLSSKLSWEKVKLVLDILYEL	5.98172892518059	0.38745449857888936	80.27214813232422	0.567402184009552	8.039671897888184	11.666972160339355	3.5342459678649902
homomer-2-50-nr2-run1_result_173	8	GSMSNKLSKEEIEKYKKKFGEGKFEKIYKILSENLSYEKLKLVLDIIYEL:GSMSNKLSKEEIEKYKKKFGEGKFEKIYKILSENLSYEKLKLVLDIIYEL	2.240657655104056	0.8628120995246091	81.94674682617188	0.6778569221496582	6.6602373123168945	8.167208671569824	1.7386643886566162
homomer-2-50-nr2-run1_result_173	9	GSLSEALSPEEEERYREKFGEGRYERILATLSSRLSPEDVRLVLDILAEL:GSLSEALSPEEEERYREKFGEGRYERILATLSSRLSPEDVRLVLDILAEL	2.1698027119900627	0.8301400453319503	82.15708923339844	0.6263567805290222	6.220346927642822	8.481307029724121	2.4311046600341797
homomer-2-50-nr2-run1_result_174	0	AAAAELAAAAAAAAAAAAAALAAAAAAAAAAAAAAAAAAAAAAAEAAEAA:AAAAELAAAAAAAAAAAAAALAAAAAAAAAAAAAAAAAAAAAAAEAAEAA	2.669391096306775	0.6871873324803401	74.46110534667969	0.5428608655929565	7.365701198577881	11.780197143554688	5.366772651672363
homomer-2-50-nr2-run1_result_174	1	AAAAAAAAAAAAAAAEAAAAAAAALAAALAAAAALAAAAAAAAAAAAAAA:AAAAAAAAAAAAAAAEAAAAAAAALAAALAAAAALAAAAAAAAAAAAAAA	3.1678056674272406	0.6366889483147145	77.6277084350586	0.5181143283843994	8.51418685913086	13.973672866821289	6.623071193695068
homomer-2-50-nr2-run1_result_174	2	EEEEELEEEAEEEEEREEEELEEKLEELLEELEELLKELLEELEELLEEL:EEEEELEEEAEEEEEREEEELEEKLEELLEELEELLKELLEELEELLEEL	2.778927790957195	0.711087835391015	87.0346450805664	0.4631338119506836	10.782655715942383	17.838109970092773	8.749593734741211
homomer-2-50-nr2-run1_result_174	3	EELEELEEEAEEEREEELEEEKKELEEELEELEEELEELLEELEEELEEE:EELEELEEEAEEEREEELEEEKKELEEELEELEEELEELLEELEEELEEE	2.539558096743946	0.7295160408181393	90.82025146484375	0.4330640435218811	13.414053916931152	23.21487045288086	13.932086944580078
homomer-2-50-nr2-run1_result_174	4	ELLEELEQEEEEEEEEEDEEEEEELEEELEEEEKEEEEEEEELEEELKEE:ELLEELEQEEEEEEEEEDEEEEEELEEELEEEEKEEEEEEEELEEELKEE	2.2345791742983443	0.7670021044116385	88.56730651855469	0.4253205358982086	13.739025115966797	24.00200653076172	16.74416732788086
homomer-2-50-nr2-run1_result_174	5	AELEALREEARRRLEELLRELREELEAALRELEEELKEALEELEEELEEL:AELEALREEARRRLEELLRELREELEAALRELEEELKEALEELEEELEEL	29.930751492719782	0.085403799278841	84.1078872680664	0.5705081224441528	6.753110885620117	9.57154655456543	4.072484970092773
homomer-2-50-nr2-run1_result_174	6	EEIEEILEEAEEERKEELEKLLEQLQQLLQQQQQQLQQQLQQLQQAQQQQ:EEIEEILEEAEEERKEELEKLLEQLQQLLQQQQQQLQQQLQQLQQAQQQQ	4.834755510020457	0.5794240013536291	62.38022232055664	0.5045467615127563	8.60905933380127	12.608680725097656	6.12191104888916
homomer-2-50-nr2-run1_result_174	7	EELEELRREAEERLRRLLEELQQQLQQALEELEEELEEELEELEEELEEE:EELEELRREAEERLRRLLEELQQQLQQALEELEEELEEELEELEEELEEE	29.41779157679043	0.057188380437465505	79.98187255859375	0.5091784596443176	7.731441974639893	11.225654602050781	5.5745439529418945
homomer-2-50-nr2-run1_result_174	8	EEAAAAAEAAAEAAAAAAAAAAAAAAAAAEALAAALRAALQALAEAAAAA:EEAAAAAEAAAEAAAAAAAAAAAAAAAAAEALAAALRAALQALAEAAAAA	2.6611785817848137	0.6714536273293146	74.072265625	0.5874253511428833	6.257130146026611	9.495495796203613	3.665426254272461
homomer-2-50-nr2-run1_result_174	9	ARLKELEERFRAALAELAAALAALAAAAAEALLEALREALEELEEELEEE:ARLKELEERFRAALAELAAALAALAAAAAEALLEALREALEELEEELEEE	28.04730164683533	0.06719506814953426	66.63878631591797	0.4575285017490387	10.66870403289795	16.11511993408203	7.101151466369629
homomer-2-50-nr2-run1_result_175	0	EPKGLMDYIKEKIEKMYEELKDAPLEEILEKLEKFYEELKKKYEKLDEEE:EPKGLMDYIKEKIEKMYEELKDAPLEEILEKLEKFYEELKKKYEKLDEEE	3.6778890945589024	0.6245676858678283	74.65168762207031	0.5370389223098755	8.204486846923828	10.273784637451172	3.5229392051696777
homomer-2-50-nr2-run1_result_175	1	SPKGLMDYIYEKIKKLYEEKKDYPLEEILKILEEFYEELKKKYKKLDKEK:SPKGLMDYIYEKIKKLYEEKKDYPLEEILKILEEFYEELKKKYKKLDKEK	2.627216240046129	0.8425243992342678	81.09326171875	0.6536401510238647	6.8540778160095215	7.737468242645264	1.7107882499694824
homomer-2-50-nr2-run1_result_175	2	SPKGLMDYLLEKIKEMYEKYKDAPELEILKKLEEFWEELKKKYEKKDPNK:SPKGLMDYLLEKIKEMYEKYKDAPELEILKKLEEFWEELKKKYEKKDPNK	2.4342874827910554	0.8346678257903356	82.66462707519531	0.6389369368553162	6.183267593383789	7.0372314453125	2.124115467071533
homomer-2-50-nr2-run1_result_175	3	SPKGLMDYIKKKIDELYEKYKDKPIEEILKILDEFYEELKKKYEKLDKNK:SPKGLMDYIKKKIDELYEKYKDKPIEEILKILDEFYEELKKKYEKLDKNK	2.6496493659048093	0.8558011107850072	84.59843444824219	0.6887916326522827	5.811441421508789	6.548296928405762	1.5474644899368286
homomer-2-50-nr2-run1_result_175	4	SPKGLMDEIKEKIDKFYEEYKDLPLEEILKKLEEFWEELKKKYEKLDKEK:SPKGLMDEIKEKIDKFYEEYKDLPLEEILKKLEEFWEELKKKYEKLDKEK	2.849327348869903	0.8493135749097631	83.71601104736328	0.6321993470191956	5.610653877258301	6.51946496963501	2.128927707672119
homomer-2-50-nr2-run1_result_175	5	SPKGLMDYLKEKIEEMYEKYKDKPIEEIMKILEKFYEELKKKYEKLDPNK:SPKGLMDYLKEKIEEMYEKYKDKPIEEIMKILEKFYEELKKKYEKLDPNK	2.504234202825856	0.8450364425063541	87.69695281982422	0.7241858839988708	4.861145496368408	5.439586162567139	1.4228265285491943
homomer-2-50-nr2-run1_result_175	6	SPKGLMDYIKEKIEEMYEKYKDLPEEEILEILKKFYEELEKKYKVLDKKK:SPKGLMDYIKEKIEEMYEKYKDLPEEEILEILKKFYEELEKKYKVLDKKK	3.674851349255929	0.7790174062918773	80.91078186035156	0.642657995223999	7.014901161193848	7.892718315124512	1.9345729351043701
homomer-2-50-nr2-run1_result_175	7	SPKGLMDELKEWIEKMYEEHKDLPEEEVLKLLEEFWEEFKKKYEVKDPEK:SPKGLMDELKEWIEKMYEEHKDLPEEEVLKLLEEFWEEFKKKYEVKDPEK	2.8213599407351397	0.7677971517182185	82.16232299804688	0.6359078288078308	6.429003715515137	7.22307825088501	2.138998031616211
homomer-2-50-nr2-run1_result_175	8	SPKGLVDELYNWIKEFYEKYKDAPLEEIIKKLEEFYEEFKKKYEKLDKNK:SPKGLVDELYNWIKEFYEKYKDAPLEEIIKKLEEFYEEFKKKYEKLDKNK	2.6814079747627297	0.8558859110654476	81.59159851074219	0.636054277420044	6.0947184562683105	7.294976711273193	1.9951213598251343
homomer-2-50-nr2-run1_result_175	9	SPEGLMDELKEKIDELYEEYKDAPVEEVLKKLEEFWEELKKKYEKLDPEE:SPEGLMDELKEKIDELYEEYKDAPVEEVLKKLEEFWEELKKKYEKLDPEE	3.1035919435151866	0.7697078496560107	82.93474578857422	0.6503721475601196	6.045292854309082	6.8109612464904785	1.9454137086868286
homomer-2-50-nr2-run1_result_176	0	DENLKPDEAKLIVEEYYDKNNRLKKKITLLYGEGSLEKAKKLFDEYYEKK:DENLKPDEAKLIVEEYYDKNNRLKKKITLLYGEGSLEKAKKLFDEYYEKK	6.7378943240672	0.24969168785597065	87.35640716552734	0.3965851962566376	14.590446472167969	24.451736450195312	17.483470916748047
homomer-2-50-nr2-run1_result_176	1	PEDLKPDEALLEVEEYLDENNRKRTVVKLYYGEGAEEKAKKLWEEYWKKR:PEDLKPDEALLEVEEYLDENNRKRTVVKLYYGEGAEEKAKKLWEEYWKKR	18.46440773936091	0.06723143125400578	87.38153076171875	0.38264861702919006	15.10094165802002	25.27987289428711	16.99020767211914
homomer-2-50-nr2-run1_result_176	2	PADLAPDEARLEVREWLDADARPRTVVRLHYGPGALERALALLREWAAAR:PADLAPDEARLEVREWLDADARPRTVVRLHYGPGALERALALLREWAAAR	4.269942559697063	0.461357170419536	88.21638488769531	0.578599214553833	8.467032432556152	12.986347198486328	3.9994428157806396
homomer-2-50-nr2-run1_result_176	3	SADLAPTEARLEVREYYDANNVLRREVRLLYGPGAEAKAKALFDAYWAAR:SADLAPTEARLEVREYYDANNVLRREVRLLYGPGAEAKAKALFDAYWAAR	1.1908106776339566	0.9188890472995063	86.85867309570312	0.7490174770355225	4.99024772644043	5.5518293380737305	0.9361711740493774
homomer-2-50-nr2-run1_result_176	4	PEDLAPTEARLEVRRYLDAENRERTEVRLYYGEGAEAEAKALFDAYWAAR:PEDLAPTEARLEVRRYLDAENRERTEVRLYYGEGAEAEAKALFDAYWAAR	18.549112349714104	0.052400648618156825	91.25161743164062	0.4161708950996399	14.462340354919434	25.157461166381836	15.614908218383789
homomer-2-50-nr2-run1_result_176	5	PENLKPDEALLKVEEYYDKNNRKRTKVTLYYGEGSLEKAKKLFDEWYEKQ:PENLKPDEALLKVEEYYDKNNRKRTKVTLYYGEGSLEKAKKLFDEWYEKQ	0.6655141012337823	0.9696256528432496	89.67796325683594	0.7762368321418762	4.254405498504639	4.692585468292236	0.9290471076965332
homomer-2-50-nr2-run1_result_176	6	PENLKPDEALLEVEEFYDKNNRKRTKVTLYYGEGAKEKAKKLFEEWYKKS:PENLKPDEALLEVEEFYDKNNRKRTKVTLYYGEGAKEKAKKLFEEWYKKS	19.68330705200247	0.0916005336095111	87.89192962646484	0.3861549496650696	15.087262153625488	25.427467346191406	18.628719329833984
homomer-2-50-nr2-run1_result_176	7	MENLKPDEAKLVVEEYKDKNNRKKVKVTLYYGEGSLEKAKKLFEEWYKKS:MENLKPDEAKLVVEEYKDKNNRKKVKVTLYYGEGSLEKAKKLFEEWYKKS	1.0336128646846656	0.9447309941926464	84.00035095214844	0.7075780034065247	6.136788845062256	6.80598783493042	0.9601927399635315
homomer-2-50-nr2-run1_result_176	8	PENLKPTDALLEVEEYLNKNNQKMTKVTLYYGEGSEAKAKELFDEWYAKR:PENLKPTDALLEVEEYLNKNNQKMTKVTLYYGEGSEAKAKELFDEWYAKR	0.9248118097251128	0.9461327922706206	89.92911529541016	0.7804273366928101	4.294637203216553	4.709001064300537	0.8967534899711609
homomer-2-50-nr2-run1_result_176	9	SKNLKKDEAKLTVEEYYDEDNVKRTKVTLEYGEGSLEKAWQLLKEWYEQQ:SKNLKKDEAKLTVEEYYDEDNVKRTKVTLEYGEGSLEKAWQLLKEWYEQQ	1.5358033100593256	0.9125130904350847	84.66510772705078	0.7214908599853516	6.144619941711426	6.78925895690918	0.8979028463363647
homomer-2-50-nr2-run1_result_177	0	AAAAAALRGALLRLVLELLSPEAREEIVARLSELLRLPREAVRALLEALA:AAAAAALRGALLRLVLELLSPEAREEIVARLSELLRLPREAVRALLEALA	3.276502571486894	0.6243996754364532	72.85106658935547	0.4965938925743103	8.799238204956055	12.144248962402344	5.310550689697266
homomer-2-50-nr2-run1_result_177	1	AAAAAEERGRLLRRVLEVLSEEAREEILERLAEETRLPREEVRARLERLA:AAAAAEERGRLLRRVLEVLSEEAREEILERLAEETRLPREEVRARLERLA	2.3244543821721706	0.8646640841882736	76.12601470947266	0.5006784796714783	8.319859504699707	11.64786148071289	5.661386489868164
homomer-2-50-nr2-run1_result_177	2	EEEEEEERGELLRRILELMSEEAREEIIERLSEETKEPREEVRRRIEELA:EEEEEEERGELLRRILELMSEEAREEIIERLSEETKEPREEVRRRIEELA	2.025591411977363	0.8668601746975609	86.83323669433594	0.710548460483551	4.647195816040039	5.317795753479004	1.5747923851013184
homomer-2-50-nr2-run1_result_177	3	APSAAELLGEAFRRVLELLSEEAREEIIERLSEETRLPREEVRALLERLA:APSAAELLGEAFRRVLELLSEEAREEIIERLSEETRLPREEVRALLERLA	1.7758677084888357	0.8702011192811334	85.74456024169922	0.6800445914268494	4.984830379486084	6.141240119934082	1.9088196754455566
homomer-2-50-nr2-run1_result_177	4	EEEEEEELGRLLREVLELLSEEAREEIVRRLSERTELPEEEVRARLERLA:EEEEEEELGRLLREVLELLSEEAREEIVRRLSERTELPEEEVRARLERLA	2.145677225130754	0.8272736239930686	84.35205078125	0.6793686151504517	5.118481159210205	5.938467025756836	1.9539833068847656
homomer-2-50-nr2-run1_result_177	5	EEEEEERRGRLLREILELLSEEAREEIIERLSERTNLPREEVRRLIEELA:EEEEEERRGRLLREILELLSEEAREEIIERLSERTNLPREEVRRLIEELA	2.06293450602309	0.8331757026943346	78.048828125	0.5597457885742188	7.808043479919434	10.43437385559082	3.6852760314941406
homomer-2-50-nr2-run1_result_177	6	APAAAARLGELFRRALELLSPEAREELLRRLAEETRLPLEEVRAEVEALA:APAAAARLGELFRRALELLSPEAREELLRRLAEETRLPLEEVRAEVEALA	3.198445416385228	0.6684685065177643	81.80082702636719	0.6563130617141724	5.5318684577941895	6.6600236892700195	2.2095251083374023
homomer-2-50-nr2-run1_result_177	7	APAEEERRGELLREVLELLPEEARERLIEALAERTRRPREEVRAELEAAA:APAEEERRGELLREVLELLPEEARERLIEALAERTRRPREEVRAELEAAA	2.0168309165086282	0.8826875176895363	87.30513763427734	0.7088247537612915	4.500388145446777	5.286238670349121	1.8850436210632324
homomer-2-50-nr2-run1_result_177	8	EPEEEEERGRLLREVLELLSEEAREELLERLSERTRLPREEVRRRLEELA:EPEEEEERGRLLREVLELLSEEAREELLERLSERTRLPREEVRRRLEELA	1.9159576022959726	0.9141848343776325	87.3572998046875	0.6987349390983582	4.380011558532715	5.1190409660339355	1.7067110538482666
homomer-2-50-nr2-run1_result_177	9	APSAAAELGELFARVLALLSPEAREEVLDRLAAETRLPREEVRARLEALA:APSAAAELGELFARVLALLSPEAREEVLDRLAAETRLPREEVRARLEALA	1.8627836878349795	0.8646183343314554	78.81674194335938	0.5788288116455078	6.542405128479004	8.209386825561523	2.9326581954956055
homomer-2-50-nr2-run1_result_178	0	GEEGIEKLKEELKVEDEEKEKLEEAVEFAKEAEEYLKTEFPEVYKKLKEL:GEEGIEKLKEELKVEDEEKEKLEEAVEFAKEAEEYLKTEFPEVYKKLKEL	3.5345120631602445	0.5708144746728535	73.39781951904297	0.5385653972625732	8.461811065673828	9.911263465881348	3.1958601474761963
homomer-2-50-nr2-run1_result_178	1	GEEGIEKLKEEIEEEDEEKEEKLKAIEKAKKAEEELKTKYPEIYKKLKEL:GEEGIEKLKEEIEEEDEEKEEKLKAIEKAKKAEEELKTKYPEIYKKLKEL	2.528966173066089	0.7144753209751613	83.78730010986328	0.6525400876998901	6.124863147735596	7.012466907501221	1.8344556093215942
homomer-2-50-nr2-run1_result_178	2	GEEGIEKLKEELKVEDEEKEKLLKAIEEYKEAEEKFKKEYPEVYKKLKEL:GEEGIEKLKEELKVEDEEKEKLLKAIEEYKEAEEKFKKEYPEVYKKLKEL	3.664809539114747	0.6179534390109586	79.80360412597656	0.6065753698348999	7.304954528808594	8.333183288574219	2.213907480239868
homomer-2-50-nr2-run1_result_178	3	GEAGIEALRAELDEEDEKRAERLAAIDEYEAARRRFRTEYPEVYAALEAS:GEAGIEALRAELDEEDEKRAERLAAIDEYEAARRRFRTEYPEVYAALEAS	22.644189835434066	0.03327331596717294	90.50336456298828	0.6692973375320435	5.931662559509277	7.290517330169678	1.6302191019058228
homomer-2-50-nr2-run1_result_178	4	GAAGIAALRAENTSTDARRAEVEAAIAAAEAAEARLRTEYPEVYAALQAA:GAAGIAALRAENTSTDARRAEVEAAIAAAEAAEARLRTEYPEVYAALQAA	21.388545854835314	0.04752757736841881	79.58811950683594	0.38894885778427124	15.187126159667969	23.98204231262207	14.251493453979492
homomer-2-50-nr2-run1_result_178	5	GAAGLAALRAADTAADAAREERLAAIDALAAAEERFRTEYPEVYAAYRAA:GAAGLAALRAADTAADAAREERLAAIDALAAAEERFRTEYPEVYAAYRAA	22.296143783009402	0.06099835505624699	87.74392700195312	0.42693275213241577	12.956098556518555	21.661197662353516	13.115819931030273
homomer-2-50-nr2-run1_result_178	6	GEAGFERLEEELDVEDEEREELLAALEEARAAYRRLREEYPEVYRRLQES:GEAGFERLEEELDVEDEEREELLAALEEARAAYRRLREEYPEVYRRLQES	2.2170077624124516	0.7681075465072059	73.77159881591797	0.6010595560073853	8.11731243133545	9.578744888305664	2.206242561340332
homomer-2-50-nr2-run1_result_178	7	GSSGIEELKKKLKTEDEEKEKKLEAIDKLEEADKKFKTEYPEIYEAYKKA:GSSGIEELKKKLKTEDEEKEKKLEAIDKLEEADKKFKTEYPEIYEAYKKA	22.597257810177485	0.03387900986340824	82.39675903320312	0.5284055471420288	9.107197761535645	11.164554595947266	2.1042256355285645
homomer-2-50-nr2-run1_result_178	8	GDSGIAALRAADTTASEAKAERQAAIDAYAAARERFRTEYPEVYAALEAS:GDSGIAALRAADTTASEAKAERQAAIDAYAAARERFRTEYPEVYAALEAS	16.022470059364426	0.190997859164028	81.35237884521484	0.5720481872558594	9.248991966247559	12.073275566101074	2.725137710571289
homomer-2-50-nr2-run1_result_178	9	GESGIEKLKKEIKVEDEEKEKLLEAIEKLEEADKYFKTNYPEIYEKYKNL:GESGIEKLKKEIKVEDEEKEKLLEAIEKLEEADKYFKTNYPEIYEKYKNL	4.228692996535179	0.528975119643884	78.8080062866211	0.5691930055618286	6.918704509735107	8.061203956604004	2.734805107116699
homomer-2-50-nr2-run1_result_179	0	KKIIKVKITVEEEDKVYEKEYEIEDKGEEIKKKFLEIAKEFIDEWMKGKK:KKIIKVKITVEEEDKVYEKEYEIEDKGEEIKKKFLEIAKEFIDEWMKGKK	0.8139036883990233	0.9554627209443176	87.57091522216797	0.7229790687561035	5.0601348876953125	5.592397689819336	1.111257791519165
homomer-2-50-nr2-run1_result_179	1	EKKIKLTITLKEEDKVETKEKEIEDKGEKIEEEALKFAEEFIKEWKEGRK:EKKIKLTITLKEEDKVETKEKEIEDKGEKIEEEALKFAEEFIKEWKEGRK	0.8668524536172862	0.9495742748558866	85.52322387695312	0.7103142142295837	5.519045352935791	6.182727336883545	1.0235564708709717
homomer-2-50-nr2-run1_result_179	2	KTEIELKITVKIKDKEYTKEYKIEDKGEEFKKKALEIAKKFIDEFMKGIK:KTEIELKITVKIKDKEYTKEYKIEDKGEEFKKKALEIAKKFIDEFMKGIK	0.9201762734619299	0.952546011159732	84.08061218261719	0.6677751541137695	5.637259006500244	6.275567531585693	1.01618492603302
homomer-2-50-nr2-run1_result_179	3	MKIIKLKITLEIEDLKIEKEYEIKDEGEKIKEEALKIAKEFIDEFMEGIK:MKIIKLKITLEIEDLKIEKEYEIKDEGEKIKEEALKIAKEFIDEFMEGIK	1.1285295880455342	0.9237738186361923	81.54478454589844	0.6517758369445801	6.149623870849609	6.970440864562988	1.3556663990020752
homomer-2-50-nr2-run1_result_179	4	MKIIELKITLKIDDKEITKEYKIEYKGEKIKEEALKIAKEFIDEFMKGIK:MKIIELKITLKIDDKEITKEYKIEYKGEKIKEEALKIAKEFIDEFMKGIK	1.771482235079719	0.8351802142872019	73.3547134399414	0.6024414896965027	7.755546569824219	8.974710464477539	1.072245478630066
homomer-2-50-nr2-run1_result_179	5	MKEIKVKIKIEEEDEVIEKEKLFEDKGEELKKEFLEFAKEFIEEYMEGRK:MKEIKVKIKIEEEDEVIEKEKLFEDKGEELKKEFLEFAKEFIEEYMEGRK	0.8548218117863067	0.9508572111660283	89.52345275878906	0.7338858246803284	4.55206298828125	4.9966139793396	1.0315368175506592
homomer-2-50-nr2-run1_result_179	6	KKIIKVKLTVEIEDLTIEKEKEIEDEGEEIKKKLLEFAEEFIEELMEGLK:KKIIKVKLTVEIEDLTIEKEKEIEDEGEEIKKKLLEFAEEFIEELMEGLK	1.0073772487662442	0.9362064087188391	82.76838684082031	0.6355366110801697	5.828682899475098	6.594945430755615	1.1787889003753662
homomer-2-50-nr2-run1_result_179	7	MKKIKVTITVEEEDRVETREKEIEDEGEKIKEEFLEFAREFVEEWMEGRK:MKKIKVTITVEEEDRVETREKEIEDEGEKIKEEFLEFAREFVEEWMEGRK	0.7038878442178504	0.9664140087680364	89.63505554199219	0.7555543184280396	4.522815704345703	4.953132152557373	0.9636803865432739
homomer-2-50-nr2-run1_result_179	8	MKKVKIKLIIEEEDEVIEEEKEIEDEGEKLKEEALEFAKEFIEKWMEGKK:MKKVKIKLIIEEEDEVIEEEKEIEDEGEKLKEEALEFAKEFIEKWMEGKK	0.958204220590316	0.9432668337927029	89.57913970947266	0.742761492729187	4.468199729919434	4.943630218505859	1.0013537406921387
homomer-2-50-nr2-run1_result_179	9	PVTVRVRVTVRIEDLTLEREREIPWEGERFREEFLAFAREFAEEVAAGLE:PVTVRVRVTVRIEDLTLEREREIPWEGERFREEFLAFAREFAEEVAAGLE	1.1316767489833934	0.9218525825035745	88.42697143554688	0.7333786487579346	4.4868998527526855	5.014294147491455	1.0545074939727783
homomer-2-50-nr2-run1_result_18	0	EEGLEEELEEEEEEYEEELEELEEELEEEREEAEEEREEYEELLRELLEE:EEGLEEELEEEEEEYEEELEELEEELEEEREEAEEEREEYEELLRELLEE	4.733058202071983	0.3953543008843684	93.04849243164062	0.41946130990982056	14.744621276855469	25.493650436401367	15.547533988952637
homomer-2-50-nr2-run1_result_18	1	MEGLEEEIEELEEEYEEELEELEEEKEELEEEAEEKEEEYEELLEELEEE:MEGLEEEIEELEEEYEEELEELEEEKEELEEEAEEKEEEYEELLEELEEE	30.00376634888347	0.06350106458706314	91.17159271240234	0.4123243987560272	14.648796081542969	24.869264602661133	15.587665557861328
homomer-2-50-nr2-run1_result_18	2	EEGYEEEIKKLEEEYEEELEELEEELEEEEEEAEEEREEAEEELEELEEE:EEGYEEEIKKLEEEYEEELEELEEELEEEEEEAEEEREEAEEELEELEEE	2.7984568853636893	0.6536346537751239	91.83399963378906	0.41681167483329773	14.71328353881836	25.492753982543945	17.433490753173828
homomer-2-50-nr2-run1_result_18	3	EEGEEEELEELEEEYEEEEEEEEEEDEEEEEEAEEEEEEYEELLEELEEE:EEGEEEELEELEEEYEEEEEEEEEEDEEEEEEAEEEEEEYEELLEELEEE	7.372271109698566	0.22258661793245454	90.330078125	0.3944395184516907	15.274887084960938	26.27587890625	18.473709106445312
homomer-2-50-nr2-run1_result_18	4	EEGLEEEIEELEEEYEEELEEEEEEDEEEEEEAEEEEEEYEEELEELEEE:EEGLEEEIEELEEEYEEELEEEEEEDEEEEEEAEEEEEEYEEELEELEEE	4.855798261181382	0.3962637585915872	91.98081970214844	0.4047693610191345	14.982295036315918	26.088024139404297	18.97437858581543
homomer-2-50-nr2-run1_result_18	5	MEGLEERIRELEEEYEERLEELEEELEEEREEAEEEREEYEEELEELEEE:MEGLEERIRELEEEYEERLEELEEELEEEREEAEEEREEYEEELEELEEE	4.299834911807756	0.5128363882272574	88.4708251953125	0.41420793533325195	14.81981086730957	25.583087921142578	14.806596755981445
homomer-2-50-nr2-run1_result_18	6	MEGLEEEIEELEEKYEEELEELKKELEEEKKEAEEEKKKYEEKLKELEEK:MEGLEEEIEELEEKYEEELEELKKELEEEKKEAEEEKKKYEEKLKELEEK	0.8637602657805064	0.951696477750346	81.9188003540039	0.4409749507904053	11.101021766662598	16.81316566467285	5.809109210968018
homomer-2-50-nr2-run1_result_18	7	EEGLEELLEEKEEEYEEELEELEEEKEELEEEAKKKEEEYEEKLEELEEE:EEGLEELLEEKEEEYEEELEELEEEKEELEEEAKKKEEEYEEKLEELEEE	0.854737258002403	0.9543114280703676	85.88844299316406	0.6050311326980591	6.356691837310791	8.156473159790039	3.0410187244415283
homomer-2-50-nr2-run1_result_18	8	EEGLKKELEKIKEEYEKKLKELEEEKEKLEEEAKEEKEEYEEELEEEEEE:EEGLKKELEKIKEEYEKKLKELEEEKEKLEEEAKEEKEEYEEELEEEEEE	1.1652377223755748	0.9161561822593987	82.35259246826172	0.48739689588546753	9.637534141540527	14.48430061340332	6.425252437591553
homomer-2-50-nr2-run1_result_18	9	SAGLAALIAELEAEYEREKEELREELERARREAEERERRWEEERERLEEE:SAGLAALIAELEAEYEREKEELREELERARREAEERERRWEEERERLEEE	1.1646717941760485	0.911336802420933	89.01409149169922	0.5051103830337524	9.563298225402832	14.588147163391113	5.278538703918457
homomer-2-50-nr2-run1_result_180	0	DEELKKKDPVKYALEKLLEFIEELEKKYPDASSKEFAEKLKEFIEKELNL:DEELKKKDPVKYALEKLLEFIEELEKKYPDASSKEFAEKLKEFIEKELNL	0.6825573222229325	0.9674117807273984	85.92872619628906	0.6850482225418091	5.256710052490234	6.006168842315674	1.4904670715332031
homomer-2-50-nr2-run1_result_180	1	DPELERREPVRYALERLRAFIDRYLAEHPDASAAEFAAALREFLERELRL:DPELERREPVRYALERLRAFIDRYLAEHPDASAAEFAAALREFLERELRL	1.3601918577478163	0.9448774527450055	85.47697448730469	0.7572860717773438	5.047053337097168	5.949894428253174	1.2087091207504272
homomer-2-50-nr2-run1_result_180	2	DPELERREPVRWALLRLEEFIDRLEAEHPDWSAAEFAAALREFLREELDL:DPELERREPVRWALLRLEEFIDRLEAEHPDWSAAEFAAALREFLREELDL	0.5099237786816483	0.9825956276120503	88.68370056152344	0.7733094692230225	4.264981746673584	4.896124839782715	1.2729789018630981
homomer-2-50-nr2-run1_result_180	3	DPELEEKNPVEYALKKLREFIDEYMAEHPDASAAEFAAALREFIEKELKL:DPELEEKNPVEYALKKLREFIDEYMAEHPDASAAEFAAALREFIEKELKL	0.7334409416716218	0.9631898321668337	86.00533294677734	0.7277123928070068	5.0864577293396	5.996669292449951	1.35758376121521
homomer-2-50-nr2-run1_result_180	4	DPKLEKENPVKYALEKLLEFIEKYLKEHPDASAAEFAEALREFIEKELKL:DPKLEKENPVKYALEKLLEFIEKYLKEHPDASAAEFAEALREFIEKELKL	0.5564853699868365	0.9779133756153354	86.09127044677734	0.6990479230880737	5.172800064086914	5.960721492767334	1.439195156097412
homomer-2-50-nr2-run1_result_180	5	DEELKKKEPVKYALEKLLEFIEEYLEEHPDASAEEFAEALKKFIEEELKL:DEELKKKEPVKYALEKLLEFIEEYLEEHPDASAEEFAEALKKFIEEELKL	0.6788889495775181	0.9751236521617809	85.79318237304688	0.7013200521469116	5.311450004577637	6.077349662780762	1.581824779510498
homomer-2-50-nr2-run1_result_180	6	DPELERRAPVEAALRRLLARLDELEAEHPDWSAAELVAALRRFLREELNL:DPELERRAPVEAALRRLLARLDELEAEHPDWSAAELVAALRRFLREELNL	5.06928434034648	0.7169094778392788	84.74321746826172	0.7001720666885376	5.160486221313477	5.763015270233154	1.505682349205017
homomer-2-50-nr2-run1_result_180	7	DPELERRNPVEYALRRLREFIDRFLEEHPDASAAEFAALLREFLERELNL:DPELERRNPVEYALRRLREFIDRFLEEHPDASAAEFAALLREFLERELNL	1.0873306967322418	0.9250363294340787	83.93577575683594	0.7189835906028748	5.365863800048828	6.336048603057861	1.2678016424179077
homomer-2-50-nr2-run1_result_180	8	SEELKKKEPVKYALEKLKEFIDEVEKEHPDASSAEFAELLRKFIEEELNL:SEELKKKEPVKYALEKLKEFIDEVEKEHPDASSAEFAELLRKFIEEELNL	0.977967091803982	0.9472568812752656	84.11265563964844	0.6730859279632568	5.661677360534668	6.52196741104126	1.549319863319397
homomer-2-50-nr2-run1_result_180	9	NEEEKKKNPVEYALKKLKEFIEEYLKEHPEASAEEFAEALKEFIEKELNL:NEEEKKKNPVEYALKKLKEFIEEYLKEHPEASAEEFAEALKEFIEKELNL	1.2255355672568984	0.9192077835788952	84.54273223876953	0.7063903212547302	5.607690334320068	6.630016803741455	1.4288325309753418
homomer-2-50-nr2-run1_result_181	0	SPLDEAVEEFRERLVRTLREETGTPRAEEIAERLAEEFRRRAEELIAQAQ:SPLDEAVEEFRERLVRTLREETGTPRAEEIAERLAEEFRRRAEELIAQAQ	0.7677898703436818	0.9599459016573442	92.8681640625	0.7918974161148071	3.004734516143799	3.4724771976470947	1.539157748222351
homomer-2-50-nr2-run1_result_181	1	SKLEEKVEEFKEYLIEKLKKETGSEKAEEIAEELAEKFKKYAEELIEEEK:SKLEEKVEEFKEYLIEKLKKETGSEKAEEIAEELAEKFKKYAEELIEEEK	0.7700034291076496	0.9592688110793357	89.83865356445312	0.744021475315094	3.837602138519287	4.443229675292969	1.6235641241073608
homomer-2-50-nr2-run1_result_181	2	SELEKKVEEFKEYLIEKLKEETGTEKAEEIAEELAEKFKKMAEELIEEEK:SELEKKVEEFKEYLIEKLKEETGTEKAEEIAEELAEKFKKMAEELIEEEK	0.7269949298748838	0.9631874104196939	91.72196960449219	0.7688733339309692	3.414752960205078	3.8959124088287354	1.5301098823547363
homomer-2-50-nr2-run1_result_181	3	SPLDRAVEEFREELIETLREETGTERAEEIAERLAERFRRRLEELIAEAE:SPLDRAVEEFREELIETLREETGTERAEEIAERLAERFRRRLEELIAEAE	1.4734705196631945	0.875629481752159	89.50389099121094	0.7844582796096802	3.6222033500671387	4.203790664672852	1.469131350517273
homomer-2-50-nr2-run1_result_181	4	SKLEEKVEEFKKYLIEKLKKETGTEKAEEIAEELAEKFKEDAKELIEEEK:SKLEEKVEEFKKYLIEKLKKETGTEKAEEIAEELAEKFKEDAKELIEEEK	0.7182043262330846	0.9643975753753921	91.42042541503906	0.7612366676330566	3.5313284397125244	4.0356059074401855	1.56547212600708
homomer-2-50-nr2-run1_result_181	5	SPLEEAVREFYEELVETLRERFGSPEAEEIAEELAERFRERAERLIAEAQ:SPLEEAVREFYEELVETLRERFGSPEAEEIAEELAERFRERAERLIAEAQ	2.152096955746006	0.7783003822931651	75.58515167236328	0.6013193726539612	6.241962432861328	7.5365986824035645	2.9858946800231934
homomer-2-50-nr2-run1_result_181	6	SKLEEKVEEFKEELIETLKKETGTEKAEEIAEKLAEKFREMLEELIEEEE:SKLEEKVEEFKEELIETLKKETGTEKAEEIAEKLAEKFREMLEELIEEEE	0.8702393995833017	0.9486402002402129	87.46613311767578	0.7248145341873169	4.422732830047607	5.093226909637451	1.7525687217712402
homomer-2-50-nr2-run1_result_181	7	SKLDEKVEEFKKRLIEKLKKETGTEKAEEIAEELAEEFRELAEELIEEEQ:SKLDEKVEEFKKRLIEKLKKETGTEKAEEIAEELAEEFRELAEELIEEEQ	0.7500016163926074	0.960620574114468	88.25118255615234	0.7149220108985901	4.279310703277588	5.008438587188721	1.8618087768554688
homomer-2-50-nr2-run1_result_181	8	SPLERRVEEFREELIETLKKETGTEKAEEIAEELAERFRRAAEELIAEER:SPLERRVEEFREELIETLKKETGTEKAEEIAEELAERFRRAAEELIAEER	0.6534751381219248	0.9696852517739742	87.81061553955078	0.7393081188201904	4.153000831604004	5.042715072631836	2.111741542816162
homomer-2-50-nr2-run1_result_181	9	SPLDEAVAEFREELVETLRRETGDPRAEEIAERLAERFRARAEALLAEAA:SPLDEAVAEFREELVETLRRETGDPRAEEIAERLAERFRARAEALLAEAA	0.7913127783223068	0.9578003012757266	93.3320083618164	0.8074471354484558	2.809297800064087	3.231065034866333	1.3744579553604126
homomer-2-50-nr2-run1_result_182	0	ELPEPETLEELREAVEEAEEEEEEEEEELEELLEELEEEEEELEEELEEE:ELPEPETLEELREAVEEAEEEEEEEEEELEELLEELEEEEEELEEELEEE	9.265065577590855	0.17815189382651833	89.52546691894531	0.41546207666397095	14.460609436035156	23.641159057617188	11.395658493041992
homomer-2-50-nr2-run1_result_182	1	ELPDPETLEELREAVEEEEEEKEELEEELKELEEELEKLLEELEEELEEE:ELPDPETLEELREAVEEEEEEKEELEEELKELEEELEKLLEELEEELEEE	6.210316649475912	0.42395020764460617	89.38777160644531	0.405543714761734	15.138427734375	25.227325439453125	15.276018142700195
homomer-2-50-nr2-run1_result_182	2	ELPNPETKEELREAVEEEEEEKEELEEELEELLEELEELEKELEEELEEE:ELPNPETKEELREAVEEEEEEKEELEEELEELLEELEELEKELEEELEEE	8.545265081832072	0.4221794696961528	81.4391860961914	0.3906710147857666	16.24018669128418	26.140295028686523	16.94900894165039
homomer-2-50-nr2-run1_result_182	3	ELPEPETLEELREAVEEEREELEEAKEELKEKEEELKKLLEELEELLEEE:ELPEPETLEELREAVEEEREELEEAKEELKEKEEELKKLLEELEELLEEE	1.9249304270353949	0.8043928468579861	77.54754638671875	0.4448619484901428	11.317371368408203	16.009939193725586	8.265499114990234
homomer-2-50-nr2-run1_result_182	4	ELPDPETLEELREAVERARRELEEARRRLRELEERLRRLLEELRRLLEEL:ELPDPETLEELREAVERARRELEEARRRLRELEERLRRLLEELRRLLEEL	5.678781622529636	0.5293746853580809	83.94818878173828	0.46890968084335327	10.813222885131836	15.775700569152832	6.984506607055664
homomer-2-50-nr2-run1_result_182	5	SLPNPKTLEELREAVEEEREKLEEEEEELEELEEELEELLEELEEELEEE:SLPNPKTLEELREAVEEEREKLEEEEEELEELEEELEELLEELEEELEEE	7.263468112311648	0.3710913808820178	86.4991226196289	0.3870682120323181	16.34062385559082	26.574913024902344	17.914026260375977
homomer-2-50-nr2-run1_result_182	6	SLPNPETKEELREAVEEERERAEELEEELEEEEEELEEEEEEEEEEEEEE:SLPNPETKEELREAVEEERERAEELEEELEEEEEELEEEEEEEEEEEEEE	24.971241139837716	0.05324725293775082	79.1873550415039	0.5353037714958191	9.883024215698242	13.32761287689209	3.49704909324646
homomer-2-50-nr2-run1_result_182	7	ELENPKTLEEYREAVEEEEEELEEEEEEEEELEEELEEELEELEEEEEEE:ELENPKTLEEYREAVEEEEEELEEEEEEEEELEEELEEELEELEEEEEEE	6.523496414216668	0.35504993089713055	86.59754943847656	0.39383071660995483	16.416259765625	26.82510757446289	21.250530242919922
homomer-2-50-nr2-run1_result_182	8	ELENPETKEELKEAVEEEEEEKEELEEELEELKEELEEEEEELKELEEEL:ELENPETKEELKEAVEEEEEEKEELEEELEELKEELEEEEEELKELEEEL	7.7395071482701825	0.33302665644883866	85.33071899414062	0.40000009536743164	15.314799308776855	24.94104766845703	16.832740783691406
homomer-2-50-nr2-run1_result_182	9	ALPDAATPEELRAAVAAERAALEAARAELAELRAALARALAELERLLREL:ALPDAATPEELRAAVAAERAALEAARAELAELRAALARALAELERLLREL	1.816800659930642	0.8250524972031037	79.69908905029297	0.549384593963623	8.41087532043457	11.376195907592773	4.717801094055176
homomer-2-50-nr2-run1_result_183	0	MWYIDFRSFFGELEKLVIYNEEEEIVLEKPKERIEIELSEEFVEELLKKF:MWYIDFRSFFGELEKLVIYNEEEEIVLEKPKERIEIELSEEFVEELLKKF	2.098057073026543	0.8071593360551544	79.84480285644531	0.6541556119918823	5.933382511138916	6.349298000335693	1.433310866355896
homomer-2-50-nr2-run1_result_183	1	MWYIDFNSFAGKYNKLIIYNEKETIELPLPKENILIELPEEFVEELLKKF:MWYIDFNSFAGKYNKLIIYNEKETIELPLPKENILIELPEEFVEELLKKF	2.0745715283816324	0.8143856663499989	77.37909698486328	0.6114475727081299	6.4597649574279785	6.922839164733887	1.7087477445602417
homomer-2-50-nr2-run1_result_183	2	MWKIDTRSFFGKYKKLIIYNEKETIELPMPKEEILIDLPEEFVKELLEKF:MWKIDTRSFFGKYKKLIIYNEKETIELPMPKEEILIDLPEEFVKELLEKF	1.4816205041532222	0.8898458300838921	81.00125885009766	0.6358076333999634	5.64963436126709	6.046562671661377	1.3925750255584717
homomer-2-50-nr2-run1_result_183	3	MWKIDTESFFGEKKKLVIYNEEEEIVLPKPKEKIEIELDEKFVEELLKKF:MWKIDTESFFGEKKKLVIYNEEEEIVLPKPKEKIEIELDEKFVEELLKKF	2.2040432934991983	0.7908503270795123	78.16790771484375	0.5662952661514282	6.742101192474365	7.250136852264404	1.7501986026763916
homomer-2-50-nr2-run1_result_183	4	MWKIDFRSFFGEKEKLVIYNEEETIVLPKPEEEIEIELSEEFVEELLERF:MWKIDFRSFFGEKEKLVIYNEEETIVLPKPEEEIEIELSEEFVEELLERF	2.040267580193343	0.8160871175380136	82.32746124267578	0.6639639139175415	5.596360206604004	5.977437973022461	1.3878417015075684
homomer-2-50-nr2-run1_result_183	5	MWYIDTRSFWGEEDKLIIYNEKETIVLDKPKERIEIELSEEFVEELLKKF:MWYIDTRSFWGEEDKLIIYNEKETIVLDKPKERIEIELSEEFVEELLKKF	1.4252258229332455	0.9016854355956512	81.00206756591797	0.6418473720550537	5.827645778656006	6.259076118469238	1.2904986143112183
homomer-2-50-nr2-run1_result_183	6	MWYIDFRSFFGEKNKLVIYNEEETIIIDKPKENILIELSEEFVEELLKKF:MWYIDFRSFFGEKNKLVIYNEEETIIIDKPKENILIELSEEFVEELLKKF	1.9433947545655594	0.8291950821799428	76.79725646972656	0.6140444278717041	6.613990306854248	7.075336933135986	1.484792709350586
homomer-2-50-nr2-run1_result_183	7	MWYIDFRSFWGEYDKLIIYNEEETIELPKPKENILIELSEEFVEELLKKF:MWYIDFRSFWGEYDKLIIYNEEETIELPKPKENILIELSEEFVEELLKKF	1.8500519147719166	0.8417358663863174	80.70608520507812	0.6675132513046265	5.741433620452881	6.116827011108398	1.3818855285644531
homomer-2-50-nr2-run1_result_183	8	MWYIDMRSFWGEEKKLVIYNEEETIVLPKPKERILEELSEERVEELLKKY:MWYIDMRSFWGEEKKLVIYNEEETIVLPKPKERILEELSEERVEELLKKY	15.661082727710617	0.19392197354255558	58.2763671875	0.32534462213516235	15.663703918457031	22.678619384765625	15.913982391357422
homomer-2-50-nr2-run1_result_183	9	MWKIDTDSFFGEKNKLVIYNEEEEIIIDKPKEKIEIELSEEFVKELLEKF:MWKIDTDSFFGEKNKLVIYNEEEEIIIDKPKEKIEIELSEEFVKELLEKF	1.3867490347111844	0.8850277115506049	78.90872192382812	0.6035112142562866	6.397982120513916	6.8272480964660645	1.4005423784255981
homomer-2-50-nr2-run1_result_184	0	EEIPEEAREEIARLEAELAELEAERAGAEAAAAAAAAAAAGALAAAAAAA:EEIPEEAREEIARLEAELAELEAERAGAEAAAAAAAAAAAGALAAAAAAA	5.380686772358477	0.3862626869271928	87.32350158691406	0.45093291997909546	12.167420387268066	20.438499450683594	9.33856201171875
homomer-2-50-nr2-run1_result_184	1	EEIPEEYREELEELEEELEELEEEREGAEAAAAAAAAAAAGAAAALAAAL:EEIPEEYREELEELEEELEELEEEREGAEAAAAAAAAAAAGAAAALAAAL	4.193659883817721	0.4722117232992166	87.68238067626953	0.4347715377807617	12.449609756469727	20.323694229125977	10.451778411865234
homomer-2-50-nr2-run1_result_184	2	MEVPPEARARLAALEEERAALAAELAGVAAAAAAAAAAAAAAAAAAAAAA:MEVPPEARARLAALEEERAALAAELAGVAAAAAAAAAAAAAAAAAAAAAA	3.9488439368249493	0.5565880487672051	74.17230224609375	0.5185203552246094	9.147055625915527	14.095525741577148	5.1528167724609375
homomer-2-50-nr2-run1_result_184	3	EEIPPEAQEELAALEAEREALAAALAGVAAAAAAAAAAAAAAAAAALAAA:EEIPPEAQEELAALEAEREALAAALAGVAAAAAAAAAAAAAAAAAALAAA	4.0141257531325065	0.5483611824260404	76.46258544921875	0.5150376558303833	9.189986228942871	14.044075965881348	5.779612064361572
homomer-2-50-nr2-run1_result_184	4	MAVPPEARARLAALEAERAALAAEAAGAAAAAAAAAAAAAAAAAAAAAAA:MAVPPEARARLAALEAERAALAAEAAGAAAAAAAAAAAAAAAAAAAAAAA	5.22393736635505	0.4425204744732907	85.28569793701172	0.4955920875072479	10.536025047302246	17.285816192626953	8.235517501831055
homomer-2-50-nr2-run1_result_184	5	EEVPEEYREELERLREELARLREEAAGAAAAAAAAAAAAAGLAAAAAEAL:EEVPEEYREELERLREELARLREEAAGAAAAAAAAAAAAAGLAAAAAEAL	3.1462034742055787	0.6558951580363659	72.65473937988281	0.5124526023864746	8.69554615020752	12.442069053649902	5.620321750640869
homomer-2-50-nr2-run1_result_184	6	AALPPEAAAALAALEAERAAAAAAAAGAAAAAAAAAAAAAGALAAAAAAL:AALPPEAAAALAALEAERAAAAAAAAGAAAAAAAAAAAAAGALAAAAAAL	3.5874597310525966	0.5832107253375074	81.04154968261719	0.5090092420578003	9.70921516418457	15.76048469543457	5.814733028411865
homomer-2-50-nr2-run1_result_184	7	MEPPEEFVERLEELEEELEEEEAEKAGAEAAAAAAAAAAAGAAEALLEEL:MEPPEEFVERLEELEEELEEEEAEKAGAEAAAAAAAAAAAGAAEALLEEL	4.339252287500047	0.5111593979981128	81.78703308105469	0.393989622592926	13.375411033630371	20.803903579711914	10.11319351196289
homomer-2-50-nr2-run1_result_184	8	MEPPAEFVAALAALEEELRRLREELAGARAAAAAAAAAAAAALAALAAAA:MEPPAEFVAALAALEEELRRLREELAGARAAAAAAAAAAAAALAALAAAA	1.886112518509743	0.8336674488176951	79.30357360839844	0.5593666434288025	8.709576606750488	12.31534481048584	4.547030448913574
homomer-2-50-nr2-run1_result_184	9	SEPPPEYVEELEELEEELEELEEEREGIREEAERRLEEIEGLLRELEEEE:SEPPPEYVEELEELEEELEELEEEREGIREEAERRLEEIEGLLRELEEEE	6.507301619679014	0.2712321312922268	92.51380920410156	0.4036010205745697	15.191474914550781	25.751632690429688	14.859481811523438
homomer-2-50-nr2-run1_result_185	0	EEEEEEEEELEELEEELEEEEEEEHEEEEEELEEELEELEEELEEELEEE:EEEEEEEEELEELEEELEEEEEEEHEEEEEELEEELEELEEELEEELEEE	4.763629633792903	0.4326316228817093	90.420166015625	0.4236578345298767	13.445636749267578	23.374422073364258	15.068103790283203
homomer-2-50-nr2-run1_result_185	1	EEEEELEEELEELEEELEEEVEEEEEEEREELEEELEELRKELEEYLEEN:EEEEELEEELEELEEELEEEVEEEEEEEREELEEELEELRKELEEYLEEN	3.5861676619281306	0.5442930944494809	88.75851440429688	0.3810078501701355	14.87673568725586	24.645709991455078	16.346134185791016
homomer-2-50-nr2-run1_result_185	2	EEEEEAERELEEEEEELEEELEEEEEEEEEEEEEELEELREEIEEELEEE:EEEEEAERELEEEEEELEEELEEEEEEEEEEEEEELEELREEIEEELEEE	5.070813449608715	0.37781967148940326	94.05335998535156	0.4104711413383484	14.344371795654297	25.2078800201416	17.098804473876953
homomer-2-50-nr2-run1_result_185	3	ELEEELERLLEELEEELEEEVREEHEQEEEELEEELEELREELEEELEEE:ELEEELERLLEELEEELEEEVREEHEQEEEELEEELEELREELEEELEEE	6.582520339995704	0.24502366861883718	93.10942840576172	0.40979188680648804	14.48302173614502	25.128963470458984	15.258735656738281
homomer-2-50-nr2-run1_result_185	4	ELEEELEEELEELRKELEEELSEEEEEEREELEEELEELEEELEKLLEEE:ELEEELEEELEELRKELEEELSEEEEEEREELEEELEELEEELEKLLEEE	3.156939598551753	0.5931401575010523	81.45892333984375	0.35549336671829224	15.271472930908203	24.46453285217285	15.635894775390625
homomer-2-50-nr2-run1_result_185	5	AAAELAAALLAALRAALDAAVAAAAAALAAALDAALAAAAAAVEAALAAA:AAAELAAALLAALRAALDAAVAAAAAALAAALDAALAAAAAAVEAALAAA	4.201542107244598	0.48385155326169965	75.87714385986328	0.5875011682510376	6.874738693237305	10.246978759765625	4.051346778869629
homomer-2-50-nr2-run1_result_185	6	ELEAAAAALLAELREAAERAAAAAAAAARAALEAALAALAAALEEALAAN:ELEAAAAALLAELREAAERAAAAAAAAARAALEAALAALAAALEEALAAN	29.206261689406187	0.09078653264990386	69.60416412353516	0.630111813545227	5.994307518005371	8.37053394317627	3.104296922683716
homomer-2-50-nr2-run1_result_185	7	ELEEELERELEELRRRLEEEVRREHEEEEERLRRELEELEEELREELEEE:ELEEELERELEELRRRLEEEVRREHEEEEERLRRELEELEEELREELEEE	3.149499557675739	0.595970796409729	94.15679168701172	0.4211158752441406	13.724671363830566	23.63239288330078	15.158055305480957
homomer-2-50-nr2-run1_result_185	8	EEEEELERELEELREKLEKELEAKAEAEREEKEEELEELEEELKEELEEE:EEEEELERELEELREKLEKELEAKAEAEREEKEEELEELEEELKEELEEE	1.9611199219274298	0.7848649238264415	87.64533233642578	0.4144657254219055	12.55633544921875	20.427209854125977	11.002546310424805
homomer-2-50-nr2-run1_result_185	9	EEEEEARRELEERRAELEERLAAEAAERRAEAERELEEEEERIEEELEEE:EEEEEARRELEERRAELEERLAAEAAERRAEAERELEEEEERIEEELEEE	1.4096603688941065	0.8807770176464657	92.59099578857422	0.7318114638328552	3.9527342319488525	4.614729881286621	1.8394943475723267
homomer-2-50-nr2-run1_result_186	0	ADFDPDAVYTIPDPAAFVALFAARVAAATEGDTARLNPREAIAEALAAVA:ADFDPDAVYTIPDPAAFVALFAARVAAATEGDTARLNPREAIAEALAAVA	0.8137963975939528	0.965347881818301	90.13359832763672	0.8095873594284058	3.665187358856201	3.9812049865722656	0.9659857749938965
homomer-2-50-nr2-run1_result_186	1	EEFDPDKIYTIKDPEKFIEIVKKYIEESKKGDEAKINPKELFTKALEEVK:EEFDPDKIYTIKDPEKFIEIVKKYIEESKKGDEAKINPKELFTKALEEVK	0.9986534627436797	0.956140318959536	88.22671508789062	0.7355332374572754	4.244907379150391	4.71455717086792	1.1400091648101807
homomer-2-50-nr2-run1_result_186	2	EEFDPDKIYTIKDPEKAIELIEKYIKENTEGDEAKINPKELFTKVLKEVK:EEFDPDKIYTIKDPEKAIELIEKYIKENTEGDEAKINPKELFTKVLKEVK	1.0446880824075278	0.9514088347910736	89.5049819946289	0.7411125898361206	3.9943459033966064	4.442654132843018	1.1509931087493896
homomer-2-50-nr2-run1_result_186	3	SAFDPDAVYTIADPAAFVARFAAEVAAATVGAEARINPRAAFTAALEAVS:SAFDPDAVYTIADPAAFVARFAAEVAAATVGAEARINPRAAFTAALEAVS	0.9165661975047124	0.9645640985040869	92.0953140258789	0.8288719654083252	3.3440017700195312	3.6060736179351807	0.9532647132873535
homomer-2-50-nr2-run1_result_186	4	EEFDPDKIYTISDPEKFIEIIKEYIKKNTEGKEAKVNPKELFTYALKKVK:EEFDPDKIYTISDPEKFIEIIKEYIKKNTEGKEAKVNPKELFTYALKKVK	1.0969815568895371	0.9536868521425013	89.8353500366211	0.7730132341384888	4.00531530380249	4.41394567489624	1.1426539421081543
homomer-2-50-nr2-run1_result_186	5	SEFDPDKIYTIKDPEKFIEIFKKYVEESKKGKEAKINPKEAFEKALKEVK:SEFDPDKIYTIKDPEKFIEIFKKYVEESKKGKEAKINPKEAFEKALKEVK	0.9207679803528507	0.9688252467032573	90.15398406982422	0.7763965725898743	3.8813538551330566	4.265488624572754	1.0560951232910156
homomer-2-50-nr2-run1_result_186	6	EEFDPDKIYTISDPEKFIEIVKEYIEESTEGKEARINPKELFTKALEEVK:EEFDPDKIYTISDPEKFIEIVKEYIEESTEGKEARINPKELFTKALEEVK	0.9769262389513734	0.9569248671186539	88.55992889404297	0.7416001558303833	4.252344608306885	4.7151312828063965	1.213369369506836
homomer-2-50-nr2-run1_result_186	7	SNFDPNKIYTIEDPEKFIEKIKEYVEESKEGDKAKVNPKELFTKALEEVK:SNFDPNKIYTIEDPEKFIEKIKEYVEESKEGDKAKVNPKELFTKALEEVK	0.9199576945083949	0.9598111391265753	91.21585845947266	0.8047600984573364	3.6577084064483643	4.018807411193848	0.9818909168243408
homomer-2-50-nr2-run1_result_186	8	EEFDPDKVYTIDDPAKFKALVAAYVDASTVGDKALINPKELFTKALKEVK:EEFDPDKVYTIDDPAKFKALVAAYVDASTVGDKALINPKELFTKALKEVK	1.1488857726513724	0.9490631459752601	90.73149871826172	0.7881695032119751	3.5742299556732178	3.949517011642456	0.9819864630699158
homomer-2-50-nr2-run1_result_186	9	EEFDPNKVYTIKDPDKFIELLKKYIEESTEGKEAKINPKEMFTKALKEVS:EEFDPNKVYTIKDPDKFIELLKKYIEESTEGKEAKINPKEMFTKALKEVS	1.0603705000307697	0.9600368516673119	90.05369567871094	0.7684047818183899	3.8818514347076416	4.3039984703063965	1.0905649662017822
homomer-2-50-nr2-run1_result_187	0	EEYDLEEAIKKMIEEIGKWVEEGKLTEEQAKEIIKKALEAAGVKEEKYEL:EEYDLEEAIKKMIEEIGKWVEEGKLTEEQAKEIIKKALEAAGVKEEKYEL	3.7179477316205864	0.5864486283265538	82.2899398803711	0.42460983991622925	13.195327758789062	21.410417556762695	10.689967155456543
homomer-2-50-nr2-run1_result_187	1	EEYDLEKRIKEMIEKIGEMLERGELTEEQVKEIVRLALEAAGVDEEKYEL:EEYDLEKRIKEMIEKIGEMLERGELTEEQVKEIVRLALEAAGVDEEKYEL	2.3551979789347213	0.8798121907760169	85.72914123535156	0.7191437482833862	5.259580612182617	6.1824870109558105	1.5925309658050537
homomer-2-50-nr2-run1_result_187	2	EEFDLEKRIEEMIKEIGKKVEKGELTEEQAKEIVELALKAAGVDEEKYKL:EEFDLEKRIEEMIKEIGKKVEKGELTEEQAKEIVELALKAAGVDEEKYKL	1.6379720275562795	0.8741759017135712	79.51643371582031	0.6141006350517273	7.019608974456787	8.692181587219238	2.8102941513061523
homomer-2-50-nr2-run1_result_187	3	EEYDLEKAIKEMIEEIGKLVEEGKITKEMYEKLVELALKAAGVDEEKYKP:EEYDLEKAIKEMIEEIGKLVEEGKITKEMYEKLVELALKAAGVDEEKYKP	0.9302991203321469	0.9475765787459958	83.21077728271484	0.6689543724060059	5.928890705108643	7.320378303527832	2.673346996307373
homomer-2-50-nr2-run1_result_187	4	MKIDKEKLIEEMIKKIGEMVKEGKLTEEQAKEIIELALKAAGIDEEKYKL:MKIDKEKLIEEMIKKIGEMVKEGKLTEEQAKEIIELALKAAGIDEEKYKL	2.277708685094499	0.7442384634707995	87.32344818115234	0.745354175567627	4.949542045593262	5.738226890563965	1.587644100189209
homomer-2-50-nr2-run1_result_187	5	EEYDKEKAIEEMIEKIGKMVEEGKLTEEQYKEIVELALKAAGVDEEKYKP:EEYDKEKAIEEMIEKIGKMVEEGKLTEEQYKEIVELALKAAGVDEEKYKP	0.8991364240064436	0.9506240572005542	87.59207153320312	0.7499592304229736	4.77848482131958	5.529282093048096	1.5683952569961548
homomer-2-50-nr2-run1_result_187	6	EEYDLEKAIEEMIKEIGKLVEEGKLTEEQAEKLIKLALKAAGVDEEKYEL:EEYDLEKAIEEMIKEIGKLVEEGKLTEEQAEKLIKLALKAAGVDEEKYEL	2.023046351156245	0.7852366370954588	83.19120025634766	0.6948533058166504	5.913437366485596	6.895481586456299	2.0648319721221924
homomer-2-50-nr2-run1_result_187	7	EPYDLEKRIEEMIEEIGKMVEEGKLTEEQAEELIRLALKAAGVDEEKYEL:EPYDLEKRIEEMIEEIGKMVEEGKLTEEQAEELIRLALKAAGVDEEKYEL	2.4958845529386244	0.8460215172800748	82.2367935180664	0.652561604976654	6.149435520172119	7.595950126647949	2.567906379699707
homomer-2-50-nr2-run1_result_187	8	MEYDKEKAIEEMIEKIGEMVEKGELTEEQAEKIVELALKAAGVDEEKYKL:MEYDKEKAIEEMIEKIGEMVEKGELTEEQAEKIVELALKAAGVDEEKYKL	0.8750451866328552	0.9531205158789081	86.21393585205078	0.7319800853729248	5.251742839813232	6.073304176330566	1.623453974723816
homomer-2-50-nr2-run1_result_187	9	APFDRDAAIEAFIAAVGARVEAGELTAAEAAELVALALAAAGVDADRYAL:APFDRDAAIEAFIAAVGARVEAGELTAAEAAELVALALAAAGVDADRYAL	1.9644068094338911	0.8033629829165878	83.673583984375	0.7397499680519104	5.7043585777282715	6.554547309875488	1.6608271598815918
homomer-2-50-nr2-run1_result_188	0	MEELGIRPPTGEELRAQGLLSEELAGNPEVQRVVQYVFEKAYKLFPLKEE:MEELGIRPPTGEELRAQGLLSEELAGNPEVQRVVQYVFEKAYKLFPLKEE	1.8803198623183777	0.8899847690628594	80.35343170166016	0.6975674629211426	6.909553527832031	7.550695896148682	1.4259910583496094
homomer-2-50-nr2-run1_result_188	1	LAALGLRPPTGAELQAQGLLSAELAGNPEVQAAVDHVWREAFERFPLELA:LAALGLRPPTGAELQAQGLLSAELAGNPEVQAAVDHVWREAFERFPLELA	2.7662936012829267	0.863626465547099	82.2337875366211	0.7327597141265869	6.121963024139404	6.7144036293029785	1.3021328449249268
homomer-2-50-nr2-run1_result_188	2	LAALGLRPPTGAELQAQGLLSPELAGDPRVQAVVERVWAEAAARFPLELA:LAALGLRPPTGAELQAQGLLSPELAGDPRVQAVVERVWAEAAARFPLELA	1.1144081456972188	0.9301575551524608	73.96157836914062	0.6190125942230225	8.255389213562012	10.00002670288086	1.9429686069488525
homomer-2-50-nr2-run1_result_188	3	MEELGIRPPTGEELRERGLLSEELAGNPEIQRVVEYVFREAYEKFDPEEE:MEELGIRPPTGEELRERGLLSEELAGNPEIQRVVEYVFREAYEKFDPEEE	2.7601529096277515	0.8536577811208886	81.10665893554688	0.6980637311935425	6.749842166900635	7.3529534339904785	1.5162196159362793
homomer-2-50-nr2-run1_result_188	4	PEALGLRPPTGAELQALGLLSEELAGSPEIQRVVDYVWERAYRLFPLDLE:PEALGLRPPTGAELQALGLLSEELAGSPEIQRVVDYVWERAYRLFPLDLE	1.961723356983611	0.8770353996296849	81.10643005371094	0.7519091367721558	6.6451029777526855	7.231344223022461	1.144248127937317
homomer-2-50-nr2-run1_result_188	5	LEALGLRPPTGEELQAQGLLSPELAGNPEIQAVVEHVWREAFERFPLELE:LEALGLRPPTGEELQAQGLLSPELAGNPEIQAVVEHVWREAFERFPLELE	2.8145589313102053	0.8658363363557323	81.94705200195312	0.7320452332496643	6.359394550323486	6.946545600891113	1.3157875537872314
homomer-2-50-nr2-run1_result_188	6	LEELGIRAPTGAELQAQGLLSAELAGNPEIQAVVDHVFKEMYEKFPLEEE:LEELGIRAPTGAELQAQGLLSAELAGNPEIQAVVDHVFKEMYEKFPLEEE	1.0744309475818183	0.9279089912193416	78.16114044189453	0.662785530090332	7.197078704833984	8.092057228088379	2.2182345390319824
homomer-2-50-nr2-run1_result_188	7	MEALGLRPPTGAELQAQGLLSEELAGDPRVEAVVRYVWERAFRLFPLDLE:MEALGLRPPTGAELQAQGLLSEELAGDPRVEAVVRYVWERAFRLFPLDLE	1.3972488815970037	0.918221674133112	83.36613464355469	0.7562825679779053	5.7497735023498535	6.367201328277588	1.1318994760513306
homomer-2-50-nr2-run1_result_188	8	LEALGLRPPTGEELRAEGLLSEELAGDPRVAAVVERVWREAYERFPLDLE:LEALGLRPPTGEELRAEGLLSEELAGDPRVAAVVERVWREAYERFPLDLE	2.4503823221243586	0.866026685809025	82.69558715820312	0.7447333335876465	5.8825364112854	6.5564422607421875	1.261960744857788
homomer-2-50-nr2-run1_result_188	9	LEELGIRPPTGAELQAQGLLSEELAGNPEIQRVVDYVFKKAYELFPLDLE:LEELGIRPPTGAELQAQGLLSEELAGNPEIQRVVDYVFKKAYELFPLDLE	1.7162601831775601	0.8933823079280466	81.15122985839844	0.7265610098838806	6.528359413146973	7.141068935394287	1.375544548034668
homomer-2-50-nr2-run1_result_189	0	APATREEYEAAKAEVLAAVRAAFATSDSDAEFSIVLEFEGEREEYPIDAG:APATREEYEAAKAEVLAAVRAAFATSDSDAEFSIVLEFEGEREEYPIDAG	1.5241210899676452	0.8554513589665454	74.74376678466797	0.5777959823608398	7.154587268829346	9.36337661743164	3.772167205810547
homomer-2-50-nr2-run1_result_189	1	MAKNEEEFKKDVEEALKLVKEAFAKSKSKAKFSLVFEYKGKEYRFPIDAG:MAKNEEEFKKDVEEALKLVKEAFAKSKSKAKFSLVFEYKGKEYRFPIDAG	1.9338948093665447	0.7955911628246233	75.96292877197266	0.5906201601028442	7.572179317474365	8.972317695617676	1.5499380826950073
homomer-2-50-nr2-run1_result_189	2	APKTKEEFEKAKKEALEAIKEAFSKLDSKAKFSVVFEYEGKKEEFPIDAG:APKTKEEFEKAKKEALEAIKEAFSKLDSKAKFSVVFEYEGKKEEFPIDAG	4.524840168357542	0.5000130774623167	72.9940414428711	0.570686936378479	7.985815525054932	8.925728797912598	1.7093604803085327
homomer-2-50-nr2-run1_result_189	3	APKNEEEFKKAKKEVLELVKEALSKSDSKAKFEIVFEYKGKKESYPIDAG:APKNEEEFKKAKKEVLELVKEALSKSDSKAKFEIVFEYKGKKESYPIDAG	1.2611824164121954	0.9014999743602126	81.6227798461914	0.6567175388336182	5.850888729095459	6.887151718139648	1.401486873626709
homomer-2-50-nr2-run1_result_189	4	APANREEFEAAREEVLAAVRAAFATLDTDARFSLVFEYEGEEIREPIDAG:APANREEFEAAREEVLAAVRAAFATLDTDARFSLVFEYEGEEIREPIDAG	1.1121638515493473	0.924489776916899	83.48193359375	0.7104809284210205	5.084967136383057	5.892239570617676	1.2727348804473877
homomer-2-50-nr2-run1_result_189	5	APKTKEEFEKAVEEALKLTKEAFAKSDSKLKFSLVFEYEGKKYEYPIDAG:APKTKEEFEKAVEEALKLTKEAFAKSDSKLKFSLVFEYEGKKYEYPIDAG	1.2795271120240923	0.8971492301803999	82.0213623046875	0.6903577446937561	5.760426998138428	6.7318830490112305	1.3621392250061035
homomer-2-50-nr2-run1_result_189	6	APATREEFEAAAAEVLAATRAALATLDTPARFSLVLEYRGERREFPIDAG:APATREEFEAAAAEVLAATRAALATLDTPARFSLVLEYRGERREFPIDAG	2.813485070265124	0.7080336563668291	76.72830200195312	0.6459766030311584	6.544436454772949	7.458196640014648	1.226984977722168
homomer-2-50-nr2-run1_result_189	7	MPKNKEEFEKAKEEIIKAVKEALKKLKTKAKFTIKLEYEGKTEEIPIDAG:MPKNKEEFEKAKEEIIKAVKEALKKLKTKAKFTIKLEYEGKTEEIPIDAG	4.17197113705294	0.5311355929780862	71.8537826538086	0.5428578853607178	8.39033317565918	9.708882331848145	1.802713394165039
homomer-2-50-nr2-run1_result_189	8	APKTLEEFEKDKEEVLSLVKEAFSKSDSKAKFSIVLEYKGKKYEYPIDAG:APKTLEEFEKDKEEVLSLVKEAFSKSDSKAKFSIVLEYKGKKYEYPIDAG	4.3488744141387174	0.5486657386218	68.76982116699219	0.5711245536804199	9.078967094421387	10.438146591186523	1.6228835582733154
homomer-2-50-nr2-run1_result_189	9	APATLEEFLAAADEVLAAARAAFATLDSPARFSIVLEYRGRRFEYPLDAG:APATLEEFLAAADEVLAAARAAFATLDSPARFSIVLEYRGRRFEYPLDAG	2.9292923794805725	0.7236367533437926	79.6822280883789	0.7009902000427246	6.11614990234375	7.128297805786133	1.8079733848571777
homomer-2-50-nr2-run1_result_19	0	EEEEEEEREEEEEEREEEAEEEEEEELEEEREELEEELEEELEELEEEEE:EEEEEEEREEEEEEREEEAEEEEEEELEEEREELEEELEEELEELEEEEE	5.8846041261021345	0.3429940327004877	91.27017211914062	0.4384438097476959	13.488458633422852	23.957265853881836	15.63682746887207
homomer-2-50-nr2-run1_result_19	1	EEELEEELEELEEELEEEAEEEREEELEELEEELEEEKEAELEALEAIPP:EEELEEELEELEEELEEEAEEEREEELEELEEELEEEKEAELEALEAIPP	7.172965723927712	0.3039176123759923	91.35105895996094	0.4094933271408081	15.014243125915527	25.73272705078125	18.196699142456055
homomer-2-50-nr2-run1_result_19	2	EEEEEEEEEEEEEELEEEEEEEREEELEELEEELEEEREEEIEELEAEPE:EEEEEEEEEEEEEELEEEEEEEREEELEELEEELEEEREEEIEELEAEPE	6.100881738399879	1.8190489654002995	86.9776840209961	0.415283203125	14.678133964538574	25.206031799316406	17.01040267944336
homomer-2-50-nr2-run1_result_19	3	EEEEEEEEEELEEELEEEAEEELEEELEELEEELEEEREEEIEELLEIPP:EEEEEEEEEELEEELEEEAEEELEEELEELEEELEEEREEEIEELLEIPP	6.93265622451544	0.2853288762032631	89.00542449951172	0.39285725355148315	15.471755981445312	26.159406661987305	20.17755126953125
homomer-2-50-nr2-run1_result_19	4	EEEEEEEEEEEEEEEEREAEEEREEALEELREELEEEEEEEIEELEEEEE:EEEEEEEEEEEEEEEEREAEEEREEALEELREELEEEEEEEIEELEEEEE	5.75804738595076	0.35350760980233703	91.46077728271484	0.42179954051971436	14.264759063720703	25.112451553344727	15.644880294799805
homomer-2-50-nr2-run1_result_19	5	MEELEEELEELLEEREEEAEEEREEELEEEEEELEEEREEELEELEAEPE:MEELEEELEELLEEREEEAEEEREEELEEEEEELEEEREEELEELEAEPE	8.992853820747355	0.1832986255330785	93.12870788574219	0.41553741693496704	14.874802589416504	25.655210494995117	16.882219314575195
homomer-2-50-nr2-run1_result_19	6	MEELEEALEELREELEEEAEREREEALERLREELEEEREEELEELEEEEE:MEELEEALEELREELEEEAEREREEALERLREELEEEREEELEELEEEEE	9.042175430035732	0.17452759144456573	95.30960845947266	0.42411917448043823	14.152046203613281	24.8975830078125	14.797178268432617
homomer-2-50-nr2-run1_result_19	7	MEELERALREREERLREEAEREREEALERLREELEEEREEEIEELLAIPP:MEELERALREREERLREEAEREREEALERLREELEEEREEEIEELLAIPP	6.407582078178487	0.3394226488536888	88.04663848876953	0.39480724930763245	15.631104469299316	26.511863708496094	14.78227424621582
homomer-2-50-nr2-run1_result_19	8	EEEEREELEELLEEEEEEAEEEKEEELEELKEELEEKMEEEIEELLEIPE:EEEEREELEELLEEEEEEAEEEKEEELEELKEELEEKMEEEIEELLEIPE	3.727963362289546	0.5649345854316373	86.62618255615234	0.39207887649536133	15.067146301269531	25.1035099029541	16.6185245513916
homomer-2-50-nr2-run1_result_19	9	AAALAAALAAARAALEAEAAAARAAALAELRARLEEERRRELEALLAIPP:AAALAAALAAARAALEAEAAAARAAALAELRARLEEERRRELEALLAIPP	6.8115739298307805	0.30304035225243103	85.96791076660156	0.43974244594573975	12.913514137268066	20.977659225463867	10.937675476074219
homomer-2-50-nr2-run1_result_190	0	MEELEEEVERKREETKDPEEVRAFVEELEEGAEEAFGEAREEIESEPEEE:MEELEEEVERKREETKDPEEVRAFVEELEEGAEEAFGEAREEIESEPEEE	1.3157068799454357	0.902259822843737	82.71076202392578	0.653988242149353	6.460184097290039	7.440585613250732	1.7755565643310547
homomer-2-50-nr2-run1_result_190	1	MEALRAEVAAMRERTRDPAEVRAFVDELAAGLAAAVGELRAEIDAEPPEE:MEALRAEVAAMRERTRDPAEVRAFVDELAAGLAAAVGELRAEIDAEPPEE	1.2664978318444868	0.9123006663023778	82.91971588134766	0.6711129546165466	6.496649265289307	7.345159530639648	1.9810465574264526
homomer-2-50-nr2-run1_result_190	2	MEAFRAAVEARRAETRDPAEVAAFVDELEAGFRAAAGEARARIAAEPAAA:MEAFRAAVEARRAETRDPAEVAAFVDELEAGFRAAAGEARARIAAEPAAA	1.7179289718822361	0.8519702715633025	88.91459655761719	0.7731871604919434	4.8362812995910645	5.204244613647461	1.1686604022979736
homomer-2-50-nr2-run1_result_190	3	VEELRAEVEKKREETKDKEEVLAFVEELEEGYREAFGEAREEIEEEEEEE:VEELRAEVEKKREETKDKEEVLAFVEELEEGYREAFGEAREEIEEEEEEE	1.482220847412473	0.9138339745730203	85.63552856445312	0.6925605535507202	5.661824703216553	6.295056343078613	1.692234992980957
homomer-2-50-nr2-run1_result_190	4	VAALAAEVAARRAETRDPAEVRAFIDELEAGYRAAFGAARAEVEAEPPEE:VAALAAEVAARRAETRDPAEVRAFIDELEAGYRAAFGAARAEVEAEPPEE	1.2863137611110749	0.9164971480430819	85.82843780517578	0.7235868573188782	5.607800483703613	6.111944198608398	1.3085891008377075
homomer-2-50-nr2-run1_result_190	5	MAALEAAVAAERARTRDPAEVAAFVDALAAGFAAAAGAARAAIAAEPAAE:MAALEAAVAAERARTRDPAEVAAFVDALAAGFAAAAGAARAAIAAEPAAE	1.6244879940877675	0.8651957991372548	87.91255950927734	0.757785439491272	4.871840476989746	5.319321632385254	1.310495138168335
homomer-2-50-nr2-run1_result_190	6	MEELRREVEEVRKETEDPEEVRAYVEELEEGFEEVFGELREEIESEPEEE:MEELRREVEEVRKETEDPEEVRAYVEELEEGFEEVFGELREEIESEPEEE	1.344247316971081	0.9044846660902524	84.19728088378906	0.6729241609573364	6.0729660987854	6.701664447784424	1.683578372001648
homomer-2-50-nr2-run1_result_190	7	MEELREEVRRKEEETKDPEEVRRFVEELEEGFREVFGEERERIESRPPEE:MEELREEVRRKEEETKDPEEVRRFVEELEEGFREVFGEERERIESRPPEE	2.0711107120783514	0.8294956257633903	82.37364959716797	0.6089708805084229	6.74330997467041	7.647619724273682	2.2555816173553467
homomer-2-50-nr2-run1_result_190	8	AAALAAAAEAERARTRDPAEVAAFVAALAAGLAAAVGALRARIAAAPAAA:AAALAAAAEAERARTRDPAEVAAFVAALAAGLAAAVGALRARIAAAPAAA	1.6014265646119168	0.8951443050171198	71.15155029296875	0.5500965118408203	8.712016105651855	11.33218765258789	3.907255172729492
homomer-2-50-nr2-run1_result_190	9	MEEVKKKVEEKRKETKDKEEVKKFVDELEEGYKKEFGEAREEIESEPEEE:MEEVKKKVEEKRKETKDKEEVKKFVDELEEGYKKEFGEAREEIESEPEEE	1.7202750658837973	0.8778993411097634	84.80755615234375	0.6571475863456726	5.999842643737793	6.722208023071289	1.7406980991363525
homomer-2-50-nr2-run1_result_191	0	SELEELLARVAEARALIRELAAGDEAVLAAADAALDAALAARLAALADPS:SELEELLARVAEARALIRELAAGDEAVLAAADAALDAALAARLAALADPS	1.5915682810705782	0.8539636963184524	89.46630859375	0.7641659379005432	4.177842140197754	5.0392680168151855	1.6585639715194702
homomer-2-50-nr2-run1_result_191	1	AAAAATAAAVAAARALLAELAAGDAATLAAADAALDAAAAAWAAAAADPS:AAAAATAAAVAAARALLAELAAGDAATLAAADAALDAAAAAWAAAAADPS	16.247661156625583	0.11127101810930362	63.32198715209961	0.46501532196998596	10.086491584777832	13.62883186340332	5.256600379943848
homomer-2-50-nr2-run1_result_191	2	SELARTEEEVARARALLRELAEGDEEVLARAEAALDEARERWLARLADPS:SELARTEEEVARARALLRELAEGDEEVLARAEAALDEARERWLARLADPS	0.808837093427153	0.9556782803190831	82.79646301269531	0.6244391202926636	7.071351528167725	10.2957763671875	3.904527187347412
homomer-2-50-nr2-run1_result_191	3	AEAAATRAAAAAARALLRELAEGDEDILARFDAALDAALERWEARLADPS:AEAAATRAAAAAARALLRELAEGDEDILARFDAALDAALERWEARLADPS	16.545739604665304	0.0929627459656858	62.70763397216797	0.47306251525878906	10.900481224060059	14.355088233947754	4.9454755783081055
homomer-2-50-nr2-run1_result_191	4	AELAETEARVAAARALLRELAAGDAAVLAAFDAALDAALAAYRARLADPS:AELAETEARVAAARALLRELAAGDAAVLAAFDAALDAALAAYRARLADPS	14.084029952786388	0.10984299165293873	66.62496185302734	0.43406736850738525	12.37343978881836	18.76828956604004	10.754874229431152
homomer-2-50-nr2-run1_result_191	5	EELEELEEEVEEARELIEELAEGDEEVLAKAKEALDKAREKRLARLADPS:EELEELEEEVEEARELIEELAEGDEEVLAKAKEALDKAREKRLARLADPS	13.97509199529034	0.11111105313759291	65.3648910522461	0.3395502269268036	14.84748363494873	22.55052947998047	14.361896514892578
homomer-2-50-nr2-run1_result_191	6	AELEALLAAAAAARAFLRELAAGDAATLAAADAALDAALAARLAALADPA:AELEALLAAAAAARAFLRELAAGDAATLAAADAALDAALAARLAALADPA	16.653688264991256	0.08227890284249041	67.98295593261719	0.5556704998016357	8.53419017791748	10.411542892456055	3.0527148246765137
homomer-2-50-nr2-run1_result_191	7	AEAARLRAEAAAARAFLEEAAAGDAAVLAAARAALDAALAAREAALADPS:AEAARLRAEAAAARAFLEEAAAGDAAVLAAARAALDAALAAREAALADPS	16.189530350810518	0.09179409413136023	65.20133209228516	0.355150043964386	15.234824180603027	23.11955451965332	13.282257080078125
homomer-2-50-nr2-run1_result_191	8	EALAEALRRAAEARALLEELAEGDEAILARFREALDAALERYLARLADPS:EALAEALRRAAEARALLEELAEGDEAILARFREALDAALERYLARLADPS	16.783868648936647	0.08372052966496225	62.71726608276367	0.357864111661911	14.223481178283691	20.57554817199707	10.032783508300781
homomer-2-50-nr2-run1_result_191	9	AELERLLAEAARARALLEELAQGDADVLARFDAALDAALARRLAALADPS:AELERLLAEAARARALLEELAQGDADVLARFDAALDAALARRLAALADPS	16.401392944443042	0.09048311388041891	65.0311050415039	0.45486167073249817	11.08423137664795	14.580840110778809	5.740490913391113
homomer-2-50-nr2-run1_result_192	0	SAAAAAAAAAAALAAAAAAAAAAAAAAAAAEAAAAAAAAAALGAAAAAAA:SAAAAAAAAAAALAAAAAAAAAAAAAAAAAEAAAAAAAAAALGAAAAAAA	3.3131973668286383	0.6175942947902199	75.8775634765625	0.545557975769043	8.182302474975586	13.270347595214844	4.842957496643066
homomer-2-50-nr2-run1_result_192	1	DPEEEARRLLEELRREAEERIEEREEELREEEEELRRELEELGRELEERR:DPEEEARRLLEELRREAEERIEEREEELREEEEELRRELEELGRELEERR	4.205947760046613	0.46481490820477683	92.31568145751953	0.4186214208602905	14.00586223602295	24.081045150756836	12.885944366455078
homomer-2-50-nr2-run1_result_192	2	DLEEELEELLEELEAEEEEEIEEEEEELEEEEEEDEEELEELGELLEELA:DLEEELEELLEELEAEEEEEIEEEEEELEEEEEEDEEELEELGELLEELA	28.92514079696012	0.04768969202311779	93.43844604492188	0.392370343208313	15.016626358032227	25.810619354248047	18.007564544677734
homomer-2-50-nr2-run1_result_192	3	SLLEELLRELREERERAEEEVRRAEEELRERERRLREELERRGRLLEELL:SLLEELLRELREERERAEEEVRRAEEELRERERRLREELERRGRLLEELL	2.674162029664412	0.6903208311381864	94.18850708007812	0.40849757194519043	14.432855606079102	24.567949295043945	17.013399124145508
homomer-2-50-nr2-run1_result_192	4	SLEEELEELEEELEEEAEEEIEEEEEELEEEKEELEEELEELGEEIEEEL:SLEEELEELEEELEEEAEEEIEEEEEELEEEKEELEEELEELGEEIEEEL	6.339249132749734	0.25934932161135327	92.72169494628906	0.40677475929260254	14.890823364257812	25.92327880859375	18.233688354492188
homomer-2-50-nr2-run1_result_192	5	SLAEELARLLEELARRAEEEERERERELEEERRRRREALERLGRLLAELA:SLAEELARLLEELARRAEEEERERERELEEERRRRREALERLGRLLAELA	1.2809191644488376	0.8957081095005027	85.95947265625	0.5853794813156128	7.09996223449707	9.496116638183594	3.4663891792297363
homomer-2-50-nr2-run1_result_192	6	SLEEALQAALAAAAAAAEALVAEARAALAELEAALAAALAALGALLEALL:SLEEALQAALAAAAAAAEALVAEARAALAELEAALAAALAALGALLEALL	30.20484266809217	0.09088015801016468	70.48919677734375	0.5705139636993408	6.907312393188477	10.03175163269043	4.06232213973999
homomer-2-50-nr2-run1_result_192	7	SLEEELEKLLEELEAEAEKKIEEEEEELEELEKELEEEIRELGEEIEELL:SLEEELEKLLEELEAEAEKKIEEEEEELEELEKELEEEIRELGEEIEELL	30.7774380549129	0.05531002496003385	93.5638427734375	0.3955656588077545	14.912888526916504	25.79412841796875	17.172115325927734
homomer-2-50-nr2-run1_result_192	8	SLEEELRRLLEELRAAAEAEIAAAEAALAERAARLEEALRRLGQLLEELL:SLEEELRRLLEELRAAAEAEIAAAEAALAERAARLEEALRRLGQLLEELL	0.8312783696961968	0.9534221152739292	93.29031372070312	0.748747706413269	4.387330532073975	5.054276943206787	1.5334229469299316
homomer-2-50-nr2-run1_result_192	9	SEEEEEERELRRRAEEAEREIERAREELREREERLRRELEERGEELRRRR:SEEEEEERELRRRAEEAEREIERAREELREREERLRRELEERGEELRRRR	30.090417444311527	0.061716982106652614	93.43549346923828	0.4114486575126648	14.595396041870117	24.848834991455078	13.077654838562012
homomer-2-50-nr2-run1_result_193	0	MSPGGARAYLEGRRAEEEAEAAAAADPPDPAEAERAARRLAFIDWVLENF:MSPGGARAYLEGRRAEEEAEAAAAADPPDPAEAERAARRLAFIDWVLENF	5.502682146775311	0.42173002042530394	83.59033203125	0.6400871872901917	6.499448299407959	9.084952354431152	2.636453151702881
homomer-2-50-nr2-run1_result_193	1	MSPGGLAARLAGERERERAEAAEAADPPDPAARARAERRLAFIDWVEANL:MSPGGLAARLAGERERERAEAAEAADPPDPAARARAERRLAFIDWVEANL	16.816427002785872	0.09228706684554286	83.7298812866211	0.5576013326644897	9.386226654052734	14.481532096862793	4.397480010986328
homomer-2-50-nr2-run1_result_193	2	MSPGGLRARLEGWREEERREAEEAADPPDPRHRERAERRLAWLDWALENL:MSPGGLRARLEGWREEERREAEEAADPPDPRHRERAERRLAWLDWALENL	2.315775632263493	0.7282309186416136	78.11211395263672	0.5844959020614624	7.39457893371582	9.68984603881836	3.8234028816223145
homomer-2-50-nr2-run1_result_193	3	MSPGGLRAYLEGERRRVEERAAEALDPPDPRWEEWAAEERAFIDFVLATL:MSPGGLRAYLEGERRRVEERAAEALDPPDPRWEEWAAEERAFIDFVLATL	1.276540649828937	0.8974431861707973	80.80117797851562	0.6449415683746338	6.393172740936279	8.364127159118652	3.181844711303711
homomer-2-50-nr2-run1_result_193	4	MSPGGLRAWLAGERERARAAAAEAADPPDPAAAERAAAELALLDFLEAHL:MSPGGLRAWLAGERERARAAAAEAADPPDPAAAERAAAELALLDFLEAHL	11.704003197599558	0.13342693619263704	90.97679138183594	0.4730742573738098	12.064765930175781	21.201570510864258	11.393070220947266
homomer-2-50-nr2-run1_result_193	5	MSPGGLRARLEGERERERAEAAAALDPPRPEWEAWAARRLALLDFLLETL:MSPGGLRARLEGERERERAEAAAALDPPRPEWEAWAARRLALLDFLLETL	23.53295935734299	0.05900017770513804	71.5615234375	0.2766280770301819	18.263198852539062	24.24939727783203	10.09050178527832
homomer-2-50-nr2-run1_result_193	6	MSPGGLRARLRGFRERVRAWAAEAADPPDPRWARWAEELLAFVDWVLAHL:MSPGGLRARLRGFRERVRAWAAEAADPPDPRWARWAEELLAFVDWVLAHL	1.0481854589175665	0.9304989766387208	84.1388168334961	0.6933633089065552	5.119451999664307	6.054531574249268	1.886596918106079
homomer-2-50-nr2-run1_result_193	7	MSPGGLAARLAGWRAEVEAEAARAADPPDPAWEEWAARRLAFVDWVEEHL:MSPGGLAARLAGWRAEVEAEAARAADPPDPAWEEWAARRLAFVDWVEEHL	1.9986815876151738	0.8255668616164218	79.97062683105469	0.6304098963737488	6.979595184326172	9.144256591796875	2.6872284412384033
homomer-2-50-nr2-run1_result_193	8	MSPGGLAARLEGELAAARAAAAAAAAPAAPAAAAAAAAALARLEWLRAEL:MSPGGLAARLEGELAAARAAAAAAAAPAAPAAAAAAAAALARLEWLRAEL	9.552096709311863	0.49506938896545777	57.54591751098633	0.4016767144203186	12.467636108398438	15.687041282653809	5.921465873718262
homomer-2-50-nr2-run1_result_193	9	MSPGGARARLEGWRARVEARAAEAADPPDPAAAAWAAEELAFVDWVRENL:MSPGGARARLEGWRARVEARAAEAADPPDPAAAAWAAEELAFVDWVRENL	1.8911376371537794	0.8479595963913347	90.8486099243164	0.8040207624435425	4.071726322174072	4.72243595123291	1.2235877513885498
homomer-2-50-nr2-run1_result_194	0	EEELEELEEELERFLEELEEGLEEEEEEAEEEEEEEKEEEEEELEELLEE:EEELEELEEELERFLEELEEGLEEEEEEAEEEEEEEKEEEEEELEELLEE	2.4473709466129616	0.7053736102653609	90.86936950683594	0.4064456820487976	12.744478225708008	21.108369827270508	11.34609603881836
homomer-2-50-nr2-run1_result_194	1	AAAAAAAAAAAAAAAAEAEEGEEEEEEEAEEELEEEEEELEEELEELLEE:AAAAAAAAAAAAAAAAEAEEGEEEEEEEAEEELEEEEEELEEELEELLEE	7.926882592480684	0.32986812526849635	84.4600601196289	0.3831520676612854	14.038196563720703	22.183019638061523	11.005952835083008
homomer-2-50-nr2-run1_result_194	2	EEALAALAAAAAEAAAAAAAGAAAAAAEAAARLEAARAELEAERRRREAQ:EEALAALAAAAAEAAAAAAAGAAAAAAEAAARLEAARAELEAERRRREAQ	3.631190677578702	0.5722546322244036	79.268798828125	0.5528991222381592	7.191184043884277	11.206876754760742	4.784299373626709
homomer-2-50-nr2-run1_result_194	3	SAAAAAAAAAAAAAAAAAAAAAAAAAAAAAAAAEALRAALEAAAAAAAAA:SAAAAAAAAAAAAAAAAAAAAAAAAAAAAAAAAEALRAALEAAAAAAAAA	2.835145866228447	0.674480285539327	71.95246887207031	0.5429016351699829	7.672892093658447	12.21644401550293	5.163321018218994
homomer-2-50-nr2-run1_result_194	4	AAAAAAAAAAAAAAAAAAAEAAAAAAAAAAAALAAALAALLAALRELLAR:AAAAAAAAAAAAAAAAAAAEAAAAAAAAAAAALAAALAALLAALRELLAR	2.999502004342731	0.631274242939053	70.81490325927734	0.5732163190841675	6.819087505340576	10.49312686920166	4.541466236114502
homomer-2-50-nr2-run1_result_194	5	AAAAAAAAAAAAAAAAAAAAGAAAAAAAAAEALAQAEAEFEEELEELLEE:AAAAAAAAAAAAAAAAAAAAGAAAAAAAAAEALAQAEAEFEEELEELLEE	3.2738462719482304	0.595327241072516	72.646728515625	0.5817502737045288	6.782740592956543	10.486681938171387	4.659997463226318
homomer-2-50-nr2-run1_result_194	6	EEELEKLLELLEELLKELEEGEEEREEEAEEEEEEEIEEFEEELEELLEK:EEELEKLLELLEELLKELEEGEEEREEEAEEEEEEEIEEFEEELEELLEK	2.3809844966672205	0.7144293041883151	76.10517120361328	0.33576706051826477	14.565718650817871	22.10847282409668	12.609803199768066
homomer-2-50-nr2-run1_result_194	7	AEALEALRAALEALAAEAEAGAAEAAAAAAAAAAEAAEAALAALAALLAR:AEALEALRAALEALAAEAEAGAAEAAAAAAAAAAEAAEAALAALAALLAR	2.311027120645551	0.7628104325089824	69.3009033203125	0.5661253929138184	7.296170234680176	10.369447708129883	4.087093353271484
homomer-2-50-nr2-run1_result_194	8	QQQLQQLQQQLQQLQEQLQQGLQQLQQQAQEERQALLEALAAAAEEAAAA:QQQLQQLQQQLQQLQEQLQQGLQQLQQQAQEERQALLEALAAAAEEAAAA	2.9090265114597207	0.6494507407547095	68.99266815185547	0.5263080596923828	7.234551429748535	10.17979907989502	3.8758552074432373
homomer-2-50-nr2-run1_result_194	9	EELEEELERRREEEEEERREGEARAAAEAEARLAAARAAAEAERAAERAA:EELEEELERRREEEEEERREGEARAAAEAEARLAAARAAAEAERAAERAA	11.258588186691815	0.15158886319380627	93.38550567626953	0.43752455711364746	13.499110221862793	24.26959228515625	13.337818145751953
homomer-2-50-nr2-run1_result_195	0	MSEEERARRAARRERLERELELAREAIAYGEAEGDVPFEEALAAVRAARA:MSEEERARRAARRERLERELELAREAIAYGEAEGDVPFEEALAAVRAARA	1.8146388146544596	0.8194013160887289	88.59341430664062	0.691300630569458	6.014718532562256	8.336130142211914	2.8326539993286133
homomer-2-50-nr2-run1_result_195	1	MSEEERRRREELEEERERELEIAERANEYGRKEGEVPFEEALKKVREELE:MSEEERRRREELEEERERELEIAERANEYGRKEGEVPFEEALKKVREELE	17.076462663918022	0.058072753417262195	89.05081939697266	0.39742720127105713	15.388792991638184	26.4486083984375	16.95505142211914
homomer-2-50-nr2-run1_result_195	2	MSPEERERRRRREAEWEERLALARAAAELGREQGDLPWEEALALERARRA:MSPEERERRRRREAEWEERLALARAAAELGREQGDLPWEEALALERARRA	18.466487372046327	0.05588829477323026	93.53038787841797	0.4255749583244324	14.259315490722656	25.135225296020508	16.70943260192871
homomer-2-50-nr2-run1_result_195	3	MSEEERRRREEREARRAEELALAEAAAAYGREQGDVPFEEALAAVRAARA:MSEEERRRREEREARRAEELALAEAAAAYGREQGDVPFEEALAAVRAARA	19.241291633269242	0.06489937190797522	94.14208984375	0.42632856965065	14.787623405456543	26.304763793945312	17.006572723388672
homomer-2-50-nr2-run1_result_195	4	MSPEEAAAAAARAAARARELELARAAAEYGAAQGDVPWEEALAAVRAARA:MSPEEAAAAAARAAARARELELARAAAEYGAAQGDVPWEEALAAVRAARA	19.500705811602103	0.08368787443857974	94.77057647705078	0.44351017475128174	13.949331283569336	24.877609252929688	14.48043441772461
homomer-2-50-nr2-run1_result_195	5	MTAAEAAAAAAAAAAEAARLALAEAAAAYGRATGAVPFADALAAVAAALA:MTAAEAAAAAAAAAAEAARLALAEAAAAYGRATGAVPFADALAAVAAALA	18.391888366303355	0.15268261474835831	62.674442291259766	0.4344530701637268	11.750269889831543	16.4755916595459	8.891162872314453
homomer-2-50-nr2-run1_result_195	6	MTEEELEEREAYEEKLEEEKELAEEAIEYGKEEGNLPFEEALEKVRKEKE:MTEEELEEREAYEEKLEEEKELAEEAIEYGKEEGNLPFEEALEKVRKEKE	0.9735788901476949	0.9393732863213535	87.02960968017578	0.644587516784668	5.74521017074585	7.283235549926758	2.78248929977417
homomer-2-50-nr2-run1_result_195	7	ATAAELAAAAARAAATAAALALAAAAAAYGAAAGAVPFAAALAAVAAAAA:ATAAELAAAAARAAATAAALALAAAAAAYGAAAGAVPFAAALAAVAAAAA	19.07425557820525	0.1290912721282991	61.9100456237793	0.4499766230583191	12.702428817749023	17.0127010345459	2.4257864952087402
homomer-2-50-nr2-run1_result_195	8	MTPEELAAREAREAEWEREEELAERAREYGREQGDVPFEEALAAVREAEA:MTPEELAAREAREAEWEREEELAERAREYGREQGDVPFEEALAAVREAEA	18.104617313773996	0.06030139830266513	92.86265563964844	0.42270776629447937	14.972396850585938	26.58269500732422	17.5210018157959
homomer-2-50-nr2-run1_result_195	9	MSAEERARRAAREARIAEELRLAEEAARYGRERGDVPWEEALAAVRARRA:MSAEERARRAAREARIAEELRLAEEAARYGRERGDVPWEEALAAVRARRA	18.175215796105874	0.04882498966382656	93.84877014160156	0.4203599691390991	14.722387313842773	25.957612991333008	15.855592727661133
homomer-2-50-nr2-run1_result_196	0	MEEEIKKIMEEKFEELEKKYNIDPESVLGKKLGELKEDLEKAIKEAIEKL:MEEEIKKIMEEKFEELEKKYNIDPESVLGKKLGELKEDLEKAIKEAIEKL	8.527189459483104	0.3498607683636827	81.17687225341797	0.5968888401985168	5.883761405944824	7.896581649780273	2.9999804496765137
homomer-2-50-nr2-run1_result_196	1	MEEKIKEILEKKFEELKEKFKIDPESVVGKKWGELKKELEEAIKKAIEEL:MEEKIKEILEKKFEELKEKFKIDPESVVGKKWGELKKELEEAIKKAIEEL	8.220124901671923	0.41728370140704163	84.76123809814453	0.6290028095245361	4.9719977378845215	6.156939506530762	2.5485544204711914
homomer-2-50-nr2-run1_result_196	2	MEEEIKKIMDEKFEELKKKYNIDINSVVGKNYGKLKKDLEEAIEKAIKEL:MEEEIKKIMDEKFEELKKKYNIDINSVVGKNYGKLKKDLEEAIEKAIKEL	8.290823919098434	0.3782978609010535	78.31802368164062	0.5787042379379272	6.637969493865967	8.942681312561035	3.2076592445373535
homomer-2-50-nr2-run1_result_196	3	MKEELEEILEKEFKKLEEKYKVDPESVVGKNLGKLKEELKEAIEEAIEKL:MKEELEEILEKEFKKLEEKYKVDPESVVGKNLGKLKEELKEAIEEAIEKL	8.090815597004203	0.4688153941960572	61.10675811767578	0.4346339702606201	10.595556259155273	12.690515518188477	5.659014701843262
homomer-2-50-nr2-run1_result_196	4	MEEELKEILDKKFEELYKKFNIDPESVLGKKYGEFKKELEEAIKKAIEEL:MEEELKEILDKKFEELYKKFNIDPESVLGKKYGEFKKELEEAIKKAIEEL	8.41567459725783	0.38423582161307	77.52166748046875	0.559672474861145	6.5766215324401855	8.527045249938965	2.3695497512817383
homomer-2-50-nr2-run1_result_196	5	MEEEIKKILEEKFEELKKKYNIDPKSVVGKKLGELKEELEKAIKEAIEEL:MEEEIKKILEEKFEELKKKYNIDPKSVVGKKLGELKEELEKAIKEAIEEL	8.325678592885444	0.3685013948843874	75.44078063964844	0.5535880327224731	6.985764026641846	9.257955551147461	4.274518966674805
homomer-2-50-nr2-run1_result_196	6	MRAELEELLDRALAELEARFNLDPASVLGRRWGEFRAELRAAIEAALAAL:MRAELEELLDRALAELEARFNLDPASVLGRRWGEFRAELRAAIEAALAAL	8.533687306582571	0.41522671143762147	72.76943969726562	0.5133364796638489	8.06301498413086	11.377408027648926	4.004139423370361
homomer-2-50-nr2-run1_result_196	7	MEEEIKKIMDEKFEELKKKYNIDPESVLGKNLGEFKEELKKAIEEAIEKL:MEEEIKKIMDEKFEELKKKYNIDPESVLGKNLGEFKEELKKAIEEAIEKL	14.905007151922733	0.17075491052455619	76.97952270507812	0.5963587760925293	7.825185775756836	9.515886306762695	2.580270528793335
homomer-2-50-nr2-run1_result_196	8	MEEEIEKIMEEKFEELKKKYNIDPESVVGKKYGELLEELKKAIKEAIEKL:MEEEIEKIMEEKFEELKKKYNIDPESVVGKKYGELLEELKKAIKEAIEKL	8.30088670315463	0.3863172708696624	80.00755310058594	0.5874199867248535	5.94966459274292	7.688603401184082	3.286954879760742
homomer-2-50-nr2-run1_result_196	9	MREELREILDERFERLREEFDLDPESVLGRRWGEFLAEVRAAVEEAIEEL:MREELREILDERFERLREEFDLDPESVLGRRWGEFLAEVRAAVEEAIEEL	8.567121428177817	0.36320785084044127	72.33924102783203	0.5058664083480835	7.85917329788208	10.903742790222168	4.298856258392334
homomer-2-50-nr2-run1_result_197	0	MGWRGVRVRYRREGDSYLFRVELYDESRPDAEPVVLEVTVEDPALAEALL:MGWRGVRVRYRREGDSYLFRVELYDESRPDAEPVVLEVTVEDPALAEALL	8.140750628004962	0.26347292315226295	75.01209259033203	0.5156491994857788	9.151251792907715	13.037996292114258	6.041743755340576
homomer-2-50-nr2-run1_result_197	1	EGWKGIKVEYKKEGDKYLFKTEFYDESREDAEPEIKEEVIEDKEEAEKLL:EGWKGIKVEYKKEGDKYLFKTEFYDESREDAEPEIKEEVIEDKEEAEKLL	2.2640705089053497	0.8066896375218217	84.88814544677734	0.6419050693511963	6.737750053405762	8.152414321899414	1.10691237449646
homomer-2-50-nr2-run1_result_197	2	EGWRGVRVEYQRLGDAYLFRTELYDESRPDAEPVVEEVLVEDPEEAERLL:EGWRGVRVEYQRLGDAYLFRTELYDESRPDAEPVVEEVLVEDPEEAERLL	5.751563633488261	0.3498198268532137	85.72863006591797	0.4192185401916504	13.802056312561035	22.77947998046875	12.373157501220703
homomer-2-50-nr2-run1_result_197	3	EGWRGRLELYRRLGDATLFLRADFDFSRPDAVPEVRVELIEDPAEAEARL:EGWRGRLELYRRLGDATLFLRADFDFSRPDAVPEVRVELIEDPAEAEARL	7.592508587366792	0.28932809161679063	83.95198822021484	0.6376223564147949	5.98880672454834	7.754317760467529	2.413135051727295
homomer-2-50-nr2-run1_result_197	4	PGWRGVRVEYRREGDALHVRVELYDESSPDAEPLVLEVTIEDPALAAALL:PGWRGVRVEYRREGDALHVRVELYDESSPDAEPLVLEVTIEDPALAAALL	15.525482836600647	0.10704373514252456	78.95808410644531	0.47097888588905334	11.021167755126953	17.048599243164062	7.852451801300049
homomer-2-50-nr2-run1_result_197	5	EGWKGTLTLYQKVGDKYLFLKADFDFSDPNAKPKVTFEVIEDKKKAEELL:EGWKGTLTLYQKVGDKYLFLKADFDFSDPNAKPKVTFEVIEDKKKAEELL	8.201805651237976	0.2674716985505212	84.11714935302734	0.6308250427246094	5.716451644897461	7.374758720397949	2.768939256668091
homomer-2-50-nr2-run1_result_197	6	EGWKGVEVKYQKLGDKMKFLTKYYDESNPNAEPIVKEEIIEDKKKAEELL:EGWKGVEVKYQKLGDKMKFLTKYYDESNPNAEPIVKEEIIEDKKKAEELL	10.4431981171236	0.19873372685735913	78.63441467285156	0.38379743695259094	15.20347785949707	24.32059097290039	16.030086517333984
homomer-2-50-nr2-run1_result_197	7	MGWRGVEVRYQREGDRLHVRTRLYDESSPDAEPVVREEVIEDPAEAERLL:MGWRGVEVRYQREGDRLHVRTRLYDESSPDAEPVVREEVIEDPAEAERLL	1.1139865778325786	0.9274613753910269	91.02849578857422	0.7697464823722839	4.77067232131958	5.599131107330322	0.9086604714393616
homomer-2-50-nr2-run1_result_197	8	PGWRGVEVRYRRLGDAMEVRVRLYDESDPDAEPVELEVLIEDPAEAEALL:PGWRGVEVRYRRLGDAMEVRVRLYDESDPDAEPVELEVLIEDPAEAEALL	8.128222343380557	0.25640773025900376	75.43680572509766	0.48718515038490295	10.406041145324707	15.26041030883789	7.838537693023682
homomer-2-50-nr2-run1_result_197	9	EGWRGELTLYQRLGDATLFLRAEFDLSDPNAVPKVELELVEDPARAAELL:EGWRGELTLYQRLGDATLFLRAEFDLSDPNAVPKVELELVEDPARAAELL	7.642430509939102	0.29319508341261424	82.37236022949219	0.5796516537666321	7.40654993057251	10.568636894226074	4.2424421310424805
homomer-2-50-nr2-run1_result_198	0	AEAEARAAAVRAALASGGLPPELRALLEEVDWEARWAEARARRAAAAAAA:AEAEARAAAVRAALASGGLPPELRALLEEVDWEARWAEARARRAAAAAAA	1.4741368029998683	0.8691288796867	82.19259643554688	0.5163071155548096	8.885478019714355	13.666685104370117	4.710300445556641
homomer-2-50-nr2-run1_result_198	1	MELEELRRRLERALEEGGLPEELRRLLEFVRWREHWEEALARRAAEEAAR:MELEELRRRLERALEEGGLPEELRRLLEFVRWREHWEEALARRAAEEAAR	10.222502735422642	0.2407230260803216	64.20233154296875	0.3825847804546356	12.632003784179688	17.892173767089844	7.255309104919434
homomer-2-50-nr2-run1_result_198	2	EELERKWEEFKRALEEGGLPETLKELLEFVNFEERFEEALEEREEEEEEE:EELERKWEEFKRALEEGGLPETLKELLEFVNFEERFEEALEEREEEEEEE	1.0533115233872326	0.9262319385072612	87.16179656982422	0.6804152727127075	4.898752212524414	5.727413654327393	1.3601040840148926
homomer-2-50-nr2-run1_result_198	3	MEFEEREARLRRALAEGGLPEWLRRLLEEVDWERHAAEARERRRREEAER:MEFEEREARLRRALAEGGLPEWLRRLLEEVDWERHAAEARERRRREEAER	4.07118709265592	0.5239123181233182	73.9576187133789	0.437263548374176	10.235300064086914	14.30042839050293	3.5464673042297363
homomer-2-50-nr2-run1_result_198	4	MRIEEMWREFRRRRESGGLPEELRELLDFVRFDERFAEALARRAAEEAAR:MRIEEMWREFRRRRESGGLPEELRELLDFVRFDERFAEALARRAAEEAAR	11.834125647745696	0.26751562483726415	50.82448959350586	0.2953619360923767	15.321593284606934	19.255029678344727	9.586017608642578
homomer-2-50-nr2-run1_result_198	5	EEIEKKWEEFKKDREEGGLPEYLVELLDFVNFEEHFKEALEKKEEEEKEK:EEIEKKWEEFKKDREEGGLPEYLVELLDFVNFEEHFKEALEKKEEEEKEK	0.9444120624451385	0.9403143647539148	90.9018325805664	0.7347685098648071	4.156348705291748	4.794504165649414	1.3689329624176025
homomer-2-50-nr2-run1_result_198	6	EELLEMYEEFKKRLEEGGLPEELKKLLEFVNFEEHFEEALREKKEEEERK:EELLEMYEEFKKRLEEGGLPEELKKLLEFVNFEEHFEEALREKKEEEERK	0.7549894875003041	0.9599572950082217	89.16580200195312	0.6750261783599854	4.624846458435059	5.378782272338867	1.4602248668670654
homomer-2-50-nr2-run1_result_198	7	DELERMREEVRRALAEGGLPETLRRFLEFVDWEARWEEALARRAAERAAR:DELERMREEVRRALAEGGLPETLRRFLEFVDWEARWEEALARRAAERAAR	1.4528728068733776	0.8895961127224682	88.63108825683594	0.6969671249389648	4.608911514282227	5.616505146026611	2.041738986968994
homomer-2-50-nr2-run1_result_198	8	ERLERLRAEVERARAEGGLPERLRELLDFVDFDARWEEALARREAEERAR:ERLERLRAEVERARAEGGLPERLRELLDFVDFDARWEEALARREAEERAR	0.7340301661870476	0.9624461767029812	84.3282470703125	0.6433179974555969	5.782225608825684	7.105935573577881	1.5737040042877197
homomer-2-50-nr2-run1_result_198	9	SALREMAARLRAARASGGLPPELVALLDFVDFDAALERALARAEAERAAR:SALREMAARLRAARASGGLPPELVALLDFVDFDAALERALARAEAERAAR	0.7273912971047144	0.9626813592064793	90.58882904052734	0.7492817044258118	3.9347031116485596	4.67323637008667	1.2739733457565308
homomer-2-50-nr2-run1_result_199	0	EDPEEEKKKAEEKAKEELKKRKEELEKEKKYVESTEFKDEKLVSSYPLFE:EDPEEEKKKAEEKAKEELKKRKEELEKEKKYVESTEFKDEKLVSSYPLFE	11.171271506594024	0.1651797098340401	69.30715942382812	0.2999144196510315	19.584762573242188	26.90962028503418	19.135372161865234
homomer-2-50-nr2-run1_result_199	1	MDPAERRKKAREEAEAALAAARAALDRLRAYVDSARYENDKLVATRPLFE:MDPAERRKKAREEAEAALAAARAALDRLRAYVDSARYENDKLVATRPLFE	27.198611832495732	0.08831688723744678	70.9293212890625	0.3640933334827423	15.272637367248535	21.518173217773438	12.233566284179688
homomer-2-50-nr2-run1_result_199	2	MDPELEEKEKKEEAEKKLEELKELLKKLEEYVESTEYKDNELVSTKKLFE:MDPELEEKEKKEEAEKKLEELKELLKKLEEYVESTEYKDNELVSTKKLFE	7.360635498442095	0.24986163299864433	57.31605911254883	0.3257876932621002	16.926179885864258	21.55214500427246	11.731523513793945
homomer-2-50-nr2-run1_result_199	3	PDPALAEAAAKALAEAILAAAKAALDRLKKYVDSTRYENNKLVSTYPLFE:PDPALAEAAAKALAEAILAAAKAALDRLKKYVDSTRYENNKLVSTYPLFE	23.916255516051383	0.09854200150357244	70.65664672851562	0.4817349910736084	10.350568771362305	14.158894538879395	5.6775407791137695
homomer-2-50-nr2-run1_result_199	4	MDPEEEKKKKKEEAEKKLEELKKLIEKLKEYIESTEYKDDKLVSKKKLFE:MDPEEEKKKKKEEAEKKLEELKKLIEKLKEYIESTEYKDDKLVSKKKLFE	2.008779840125507	0.7992374659400525	80.17586517333984	0.5497123599052429	9.026778221130371	10.451373100280762	2.0644593238830566
homomer-2-50-nr2-run1_result_199	5	MDPAEARAAAEAAAAAALAAARAALARLRAYVDSTRFVDDRLVSTRPLLT:MDPAEARAAAEAAAAAALAAARAALARLRAYVDSTRFVDDRLVSTRPLLT	28.632742916609974	0.08971072665120325	59.79043197631836	0.44509854912757874	13.359211921691895	16.383075714111328	5.156147480010986
homomer-2-50-nr2-run1_result_199	6	ADPALAELAARAAAEAELAAAAAALARLAAYVAATRYVDNKLVSTRPLFA:ADPALAELAARAAAEAELAAAAAALARLAAYVAATRYVDNKLVSTRPLFA	27.24129941192314	0.08808879559258181	64.45375061035156	0.39666375517845154	14.7478609085083	19.110240936279297	7.319353103637695
homomer-2-50-nr2-run1_result_199	7	MDPAALREAARAAAEAALAAAAAALAALAAYVASTRYEDDRLVSTYPLFE:MDPAALREAARAAAEAALAAAAAALAALAAYVASTRYEDDRLVSTYPLFE	24.251207576473	0.10038686485074544	61.596649169921875	0.44907790422439575	12.851512908935547	16.401653289794922	6.065681457519531
homomer-2-50-nr2-run1_result_199	8	VDPEELKKKKKKEAEEKLKKEKEELEKKKKYIESSKYEDDKLVSSYELFK:VDPEELKKKKKKEAEEKLKKEKEELEKKKKYIESSKYEDDKLVSSYELFK	4.6277837365416135	0.6414034366942601	70.44844818115234	0.3364076614379883	16.938703536987305	22.89413833618164	11.50119686126709
homomer-2-50-nr2-run1_result_199	9	MDPKLKAEEAKKEAEKKLKEAKELLEKLKEYIESAKFENNKLVSTKPLFE:MDPKLKAEEAKKEAEKKLKEAKELLEKLKEYIESAKFENNKLVSTKPLFE	23.791328559702123	0.10016759608418255	64.82389831542969	0.37528449296951294	14.139289855957031	18.291522979736328	8.644977569580078
homomer-2-50-nr2-run1_result_2	0	EEAKKLFEEYLSNPNNTKEDKDKLAKKIFKKAFEIAKLDYKELELDEEKL:EEAKKLFEEYLSNPNNTKEDKDKLAKKIFKKAFEIAKLDYKELELDEEKL	10.567266374065191	0.2425962075520389	72.33450317382812	0.36598846316337585	15.850172996520996	24.765745162963867	18.088420867919922
homomer-2-50-nr2-run1_result_2	1	EEAEKLFKDFLADPNNTEEKKNELAEKIFKAAIEKAKMDPKELELDPEKL:EEAEKLFKDFLADPNNTEEKKNELAEKIFKAAIEKAKMDPKELELDPEKL	2.6023816289075645	0.7920077373132007	68.67211151123047	0.5400322079658508	8.931567192077637	10.088976860046387	3.5068788528442383
homomer-2-50-nr2-run1_result_2	2	EEKMKFVEDFLNDPNNTDEDKKKFALKIAKFAFEKAKADFEELKLDEEEL:EEKMKFVEDFLNDPNNTDEDKKKFALKIAKFAFEKAKADFEELKLDEEEL	12.469495824040452	0.10646285209276331	65.84003448486328	0.3793796896934509	14.626090049743652	20.957714080810547	12.675429344177246
homomer-2-50-nr2-run1_result_2	3	EEAEKFFKDFLADPNNTDADKDAFAEKVFKYAYEKAKMKWEDLKLDEEEL:EEAEKFFKDFLADPNNTDADKDAFAEKVFKYAYEKAKMKWEDLKLDEEEL	2.182763973568982	0.8338865387054016	69.25120544433594	0.5547679662704468	9.132486343383789	10.35914134979248	2.8023934364318848
homomer-2-50-nr2-run1_result_2	4	EEAKKKFEAFLADPNNTKEKKDALAKKIFDYAFNKAKMDWKDLELDEEEL:EEAKKKFEAFLADPNNTKEKKDALAKKIFDYAFNKAKMDWKDLELDEEEL	2.9245755208925472	0.7806113930514051	85.18722534179688	0.7389867305755615	4.976161003112793	5.237969875335693	1.440892219543457
homomer-2-50-nr2-run1_result_2	5	MEAEERFEAFLADPAATDADKDAFARRVFRAAFEKAKLDWRELELDPEEL:MEAEERFEAFLADPAATDADKDAFARRVFRAAFEKAKLDWRELELDPEEL	2.889574402829673	0.8310361845093078	69.73854064941406	0.5684431791305542	8.539072036743164	9.339510917663574	2.905203342437744
homomer-2-50-nr2-run1_result_2	6	KEAKEFFEKFLDDPSNTEEDKNEFAKKIYEYAIEKAKAKIEDLKLDKEKL:KEAKEFFEKFLDDPSNTEEDKNEFAKKIYEYAIEKAKAKIEDLKLDKEKL	14.119173654255464	0.16604364866629345	73.16437530517578	0.35055631399154663	15.758255958557129	24.02739715576172	15.61065673828125
homomer-2-50-nr2-run1_result_2	7	EEAEKAFEDFLADPNNTKEDRDAFARKVFKYAFEKAKMDWKDLELDPEKL:EEAEKAFEDFLADPNNTKEDRDAFARKVFKYAFEKAKMDWKDLELDPEKL	3.0505290038923527	0.8106977855271551	69.93111419677734	0.5684171319007874	8.325507164001465	9.126123428344727	2.289412498474121
homomer-2-50-nr2-run1_result_2	8	EEAKKKFEDFLNDPSNTDEDKDAFAKKVFDFAYNKAKADWKDLELDPEKL:EEAKKKFEDFLNDPSNTDEDKDAFAKKVFDFAYNKAKADWKDLELDPEKL	4.396355168402913	0.5666119522782411	63.33395767211914	0.45722532272338867	11.972840309143066	15.150534629821777	4.665633201599121
homomer-2-50-nr2-run1_result_2	9	EEAKKFFDDFLSDPNNTDADKDAFAKKIFKYAYEKAKMDWKDLKLDEEKL:EEAKKFFDDFLSDPNNTDADKDAFAKKIFKYAYEKAKMDWKDLKLDEEKL	14.620636714771738	0.27124658306213495	61.60200119018555	0.3273361921310425	16.999366760253906	24.458385467529297	16.403963088989258
homomer-2-50-nr2-run1_result_20	0	MFDFELDPEKLLDPETLAKLYEAVKKYLEEEKMSLEGWKELYEKQLKEKK:MFDFELDPEKLLDPETLAKLYEAVKKYLEEEKMSLEGWKELYEKQLKEKK	3.980208025456639	0.4978554197253478	71.64347839355469	0.5313103795051575	8.406621932983398	10.211037635803223	3.0323874950408936
homomer-2-50-nr2-run1_result_20	1	EIDYKLDKEKLLDPEELKKLYEKWKKLEEEKKMSLEGIEEEYKKKLEKES:EIDYKLDKEKLLDPEELKKLYEKWKKLEEEKKMSLEGIEEEYKKKLEKES	16.475866768849958	0.19296124668032252	56.89011764526367	0.32151055335998535	17.0037784576416	20.730215072631836	6.818889617919922
homomer-2-50-nr2-run1_result_20	2	MFDFKLDKEKLDDPKELAKFYKEVKKLEEEKKMSLEGIEKLYKEQLKKEK:MFDFKLDKEKLDDPKELAKFYKEVKKLEEEKKMSLEGIEKLYKEQLKKEK	1.405920575372978	0.8909067541942329	73.24097442626953	0.5706502199172974	8.299477577209473	10.258732795715332	3.135700225830078
homomer-2-50-nr2-run1_result_20	3	ALDLALDPARLLDPAQLAAWYRAARAYLEERRTSLEGWAAEYAAQLAAAA:ALDLALDPARLLDPAQLAAWYRAARAYLEERRTSLEGWAAEYAAQLAAAA	19.79072837320629	0.06976242903649366	63.03863525390625	0.3711039423942566	14.76266860961914	19.840526580810547	8.212675094604492
homomer-2-50-nr2-run1_result_20	4	MFDFKLDEEKLLDPEQLKELYLAIKKWVEEKKMSLEGVTEELKKQLEKEK:MFDFKLDEEKLLDPEQLKELYLAIKKWVEEKKMSLEGVTEELKKQLEKEK	14.405932964010056	0.12207192789383671	67.99842834472656	0.5290269255638123	10.17405891418457	11.134969711303711	2.6030335426330566
homomer-2-50-nr2-run1_result_20	5	MFDFELDPERLLDPEQLAAWYEAVREWLERERTSLEGWEAEYRRQLEERL:MFDFELDPERLLDPEQLAAWYEAVREWLERERTSLEGWEAEYRRQLEERL	13.890391649027519	0.11290881525869713	70.19680786132812	0.4914986491203308	11.195477485656738	13.75243854522705	4.674674987792969
homomer-2-50-nr2-run1_result_20	6	MFNFELDEKKLLDPEQLMKLYEEIKKLHEEKKMSLEGIKEEYKKQLEEKK:MFNFELDEKKLLDPEQLMKLYEEIKKLHEEKKMSLEGIKEEYKKQLEEKK	9.71545726197721	0.7378963033315651	81.56330108642578	0.6721904277801514	6.327803134918213	6.6880927085876465	1.676121711730957
homomer-2-50-nr2-run1_result_20	7	EFDYELDPEKLLDPEELKRFYEKVKKLHEEEKMSLEGIAKKLEEQLKKEK:EFDYELDPEKLLDPEELKRFYEKVKKLHEEEKMSLEGIAKKLEEQLKKEK	11.825420935469465	0.3740604313105982	59.59307098388672	0.40434134006500244	13.032681465148926	16.281570434570312	6.703758239746094
homomer-2-50-nr2-run1_result_20	8	MLDFKLDPEKLLDPETLAKWYEKVKKLIEEKKMSLEGVKKLYEEQLKKES:MLDFKLDPEKLLDPETLAKWYEKVKKLIEEKKMSLEGVKKLYEEQLKKES	7.286003507060743	0.25870444448583996	78.20453643798828	0.5779886841773987	7.379807472229004	8.933693885803223	2.1322245597839355
homomer-2-50-nr2-run1_result_20	9	EFDYELDEERLLDPEELARFYEAVRRLMEEEKLSLEGVEERLRRQLEEER:EFDYELDEERLLDPEELARFYEAVRRLMEEEKLSLEGVEERLRRQLEEER	11.511957972320166	0.2819970443374046	60.46134567260742	0.3487096130847931	15.496302604675293	21.142229080200195	11.67407512664795
homomer-2-50-nr2-run1_result_200	0	EELSEEEEELEEAEEEAEEELEEYKEELEEELEEELEELLEELEEEEEEN:EELSEEEEELEEAEEEAEEELEEYKEELEEELEEELEELLEELEEEEEEN	2.5847393150000255	0.7088678971094383	86.42240142822266	0.4096775949001312	14.580462455749512	24.029239654541016	13.807437896728516
homomer-2-50-nr2-run1_result_200	1	MELSEEEKKIEEIKEEAEEEIKKFKEELEEEKKKEEEKLLEELKKKLEEE:MELSEEEKKIEEIKEEAEEEIKKFKEELEEEKKKEEEKLLEELKKKLEEE	2.1629908316819573	0.7687916202825263	82.90084075927734	0.36012572050094604	15.08912467956543	23.068920135498047	13.427359580993652
homomer-2-50-nr2-run1_result_200	2	EEESEEEKKLKEEEEKAEKEKEEFKKKLEEERKKELEELLEELEEKREEE:EEESEEEKKLKEEEEKAEKEKEEFKKKLEEERKKELEELLEELEEKREEE	3.0947434303978536	0.6758791435901373	86.75962829589844	0.3971589207649231	13.934852600097656	22.447362899780273	12.858458518981934
homomer-2-50-nr2-run1_result_200	3	EEKSEEEKKIEEEEEEAEEELEEEKKELEEEREKELSELLEELEELREEE:EEKSEEEKKIEEEEEEAEEELEEEKKELEEEREKELSELLEELEELREEE	2.9917454799309575	0.6576796612577551	88.5284423828125	0.41781479120254517	14.005514144897461	22.991342544555664	12.604517936706543
homomer-2-50-nr2-run1_result_200	4	EEESEKERELEEIEEEAEEEIEEFEKELKEKLEKEKKELLEKLEEELKKK:EEESEKERELEEIEEEAEEEIEEFEKELKEKLEKEKKELLEKLEEELKKK	4.213990732806481	0.9198034115060678	71.9819107055664	0.39503321051597595	14.088892936706543	22.492231369018555	12.331558227539062
homomer-2-50-nr2-run1_result_200	5	MELTEEEKKLEEKEEEAEEEIEEFKKELEEKREKEKKEELEELEKELEEE:MELTEEEKKLEEKEEEAEEEIEEFKKELEEKREKEKKEELEELEKELEEE	3.851774446095005	0.5715095812041557	83.83718872070312	0.3785959780216217	15.440396308898926	25.06566619873047	17.40229034423828
homomer-2-50-nr2-run1_result_200	6	EPKSEEEEELEEAEEEAEEEKKEFEEEFEEKAEEEREEEEEELEELLEEL:EPKSEEEEELEEAEEEAEEEKKEFEEEFEEKAEEEREEEEEELEELLEEL	4.417813196885964	0.48418182271736276	90.9056625366211	0.3925587236881256	15.279902458190918	25.83008575439453	17.79172134399414
homomer-2-50-nr2-run1_result_200	7	EEKSEKEEELEEEEEEAEEERERLREELEEERRREEEEREREEEEEREEE:EEKSEKEEELEEEEEEAEEERERLREELEEERRREEEEREREEEEEREEE	5.65909412131504	0.3430183041515347	92.5855712890625	0.42359691858291626	13.937505722045898	24.195161819458008	16.180315017700195
homomer-2-50-nr2-run1_result_200	8	MEMSEEEQKLKELEEKAEKEKEEFKEELEKKKEEELEKLLEELEKELEEH:MEMSEEEQKLKELEEKAEKEKEEFKEELEKKKEEELEKLLEELEKELEEH	4.299934097981007	0.519903541587772	85.98014831542969	0.37844499945640564	15.004377365112305	23.837745666503906	14.093683242797852
homomer-2-50-nr2-run1_result_200	9	EEESEEEKELEEEEEEAEEEIEEEEEELEEEEEEERQEELEELEEELEEE:EEESEEEKELEEEEEEAEEEIEEEEEELEEEEEEERQEELEELEEELEEE	5.77363505203418	1.3255312639817263	86.14337921142578	0.41657328605651855	14.650278091430664	25.11492156982422	18.441608428955078
homomer-2-50-nr2-run1_result_201	0	MEEPWDKEEEIIVEVEIDKEKKKIKKLKVIVKYRYNEKEKKYEIKVEIEF:MEEPWDKEEEIIVEVEIDKEKKKIKKLKVIVKYRYNEKEKKYEIKVEIEF	4.104664039306421	0.47628218379549075	68.51519012451172	0.4642501473426819	10.9069242477417	13.013075828552246	4.673167705535889
homomer-2-50-nr2-run1_result_201	1	MEKEWDKEEEKILEYEIDKKSKKIKKLKIIIKYKYDKEKKKYEIEVEIEF:MEKEWDKEEEKILEYEIDKKSKKIKKLKIIIKYKYDKEKKKYEIEVEIEF	16.23544581602496	0.18372550959042397	71.05523681640625	0.5533660054206848	9.079625129699707	10.71013355255127	3.171896457672119
homomer-2-50-nr2-run1_result_201	2	MEEPWDKTKEYILEVEIDEKKKKIKKLKITVSYKYDKEKKKYEIKIEIEE:MEEPWDKTKEYILEVEIDEKKKKIKKLKITVSYKYDKEKKKYEIKIEIEE	5.702217913808644	0.46166311163818746	64.3454360961914	0.44400084018707275	11.774374961853027	13.68471908569336	4.318836212158203
homomer-2-50-nr2-run1_result_201	3	MEKEWDKTEEKELEFEIDKEKNKIKKLKIKVSYKYDKEKKKYEIKVEIEE:MEKEWDKTEEKELEFEIDKEKNKIKKLKIKVSYKYDKEKKKYEIKVEIEE	5.10160179266762	0.4164224225538555	77.60438537597656	0.557734489440918	8.965434074401855	10.331491470336914	1.9012233018875122
homomer-2-50-nr2-run1_result_201	4	MEKPWDKEETYILNVEIDKKENKIEKLEITVKYRYDKEKKKYEIEIEIKL:MEKPWDKEETYILNVEIDKKENKIEKLEITVKYRYDKEKKKYEIEIEIKL	5.47862073680372	0.43605324489001035	78.17912292480469	0.5897229313850403	8.935726165771484	10.318260192871094	2.303088665008545
homomer-2-50-nr2-run1_result_201	5	MEPPWDATKEYELEVEIDPESKKVKKLKITVSYRYDEEKKEYEIKVEIKE:MEPPWDATKEYELEVEIDPESKKVKKLKITVSYRYDEEKKEYEIKVEIKE	1.1625594710072853	0.9170185348426892	80.76490020751953	0.5600296258926392	7.977322578430176	9.333659172058105	3.2733359336853027
homomer-2-50-nr2-run1_result_201	6	MEENWDKTEVKELKVKIDEKSNKIKTLKITVSYKYDKEKKKYEIKVEIEE:MEENWDKTEVKELKVKIDEKSNKIKTLKITVSYKYDKEKKKYEIKVEIEE	1.8490093339378322	0.8200498634255078	75.00320434570312	0.5125814080238342	9.546806335449219	11.136210441589355	3.611889123916626
homomer-2-50-nr2-run1_result_201	7	MEEPWDKEEEIIVEYEIDKEKNIIKKIKLIIKYKYDKEKKEYIIEIKIEE:MEEPWDKEEEIIVEYEIDKEKNIIKKIKLIIKYKYDKEKKEYIIEIKIEE	6.597770320479544	0.48306122007021396	66.62740325927734	0.4519840180873871	11.77977180480957	14.112541198730469	5.019069194793701
homomer-2-50-nr2-run1_result_201	8	APPPWDKTETYTLEVEIDPESNKVLTLKITVSYRYDEEKKEYEVKVSIEL:APPPWDKTETYTLEVEIDPESNKVLTLKITVSYRYDEEKKEYEVKVSIEL	1.717753650236551	0.8529376990379524	86.73982238769531	0.6649734973907471	5.943459987640381	6.857309818267822	1.8832682371139526
homomer-2-50-nr2-run1_result_201	9	MLPNWDKTIEKELEVEIDEKKNIIKKLKITVSYKYNEKKKEYEIKVEIKE:MLPNWDKTIEKELEVEIDEKKNIIKKLKITVSYKYNEKKKEYEIKVEIKE	2.0213939134807646	0.805770570223142	69.61693572998047	0.4813312292098999	10.478322982788086	12.240067481994629	3.6635537147521973
homomer-2-50-nr2-run1_result_202	0	MILELKIEIEIEEDDSEEEVEKIIKEILEEAKKYGEVKIEIDVTIEEIEE:MILELKIEIEIEEDDSEEEVEKIIKEILEEAKKYGEVKIEIDVTIEEIEE	1.744585729661935	1.0105678789417754	55.10051727294922	0.44073331356048584	11.143965721130371	13.715838432312012	5.113686561584473
homomer-2-50-nr2-run1_result_202	1	MEVKVEIKITIEENMSEEKVKEILEKLLEEAAKYGEVEIEIKVEIKIIIE:MEVKVEIKITIEENMSEEKVKEILEKLLEEAAKYGEVEIEIKVEIKIIIE	1.1803466215296086	0.9171480389808923	69.2961196899414	0.5192984938621521	8.132118225097656	9.091900825500488	1.927825689315796
homomer-2-50-nr2-run1_result_202	2	MKIELKIDITILENASEEEIKKLIEEILEEAKKYGEVEIKINIKNEIIIE:MKIELKIDITILENASEEEIKKLIEEILEEAKKYGEVEIKINIKNEIIIE	2.180625841774109	0.8862761288126946	49.297542572021484	0.3744770288467407	12.852116584777832	15.433966636657715	4.253586769104004
homomer-2-50-nr2-run1_result_202	3	MKVELEIEIEIEEDDSEEKVEEIIKKILEEAKKYGEVEIKIEVKIEKIEP:MKVELEIEIEIEEDDSEEKVEEIIKKILEEAKKYGEVEIKIEVKIEKIEP	1.16931467757906	0.9158090459154576	73.91921997070312	0.5949718952178955	7.524504661560059	8.278643608093262	1.4683064222335815
homomer-2-50-nr2-run1_result_202	4	MKVKLKIDIKIEENDSEEKVEEIIKKILEEAAKYGPVEIEINVTIEIKIE:MKVKLKIDIKIEENDSEEKVEEIIKKILEEAAKYGPVEIEINVTIEIKIE	3.4424178428458645	0.709056825877905	57.32677459716797	0.4247617721557617	11.088201522827148	14.232892990112305	5.874253749847412
homomer-2-50-nr2-run1_result_202	5	EIVEVKIEITILENASEEEVKKIIEEILEEAKKYGEVKIEIEVKIEIIEP:EIVEVKIEITILENASEEEVKKIIEEILEEAKKYGEVKIEIEVKIEIIEP	2.8309431746138465	0.7613278061177363	54.05733871459961	0.41914013028144836	10.68480396270752	12.352524757385254	4.158308982849121
homomer-2-50-nr2-run1_result_202	6	MEVKLEIKIEIEEDDSEEEVKKRIEEILEEAKKYGEIKIEIKVEKKIIVE:MEVKLEIKIEIEEDDSEEEVKKRIEEILEEAKKYGEIKIEIKVEKKIIVE	1.2144049220139468	0.9112323539743704	60.64377212524414	0.4381701350212097	10.002463340759277	11.527946472167969	3.270076274871826
homomer-2-50-nr2-run1_result_202	7	MTLRLDVDITILANASPAEVQAIIDDILARAAKYGPVEIDIDVTNVTVVP:MTLRLDVDITILANASPAEVQAIIDDILARAAKYGPVEIDIDVTNVTVVP	2.525056537571343	0.7755367712825971	52.962860107421875	0.4400020241737366	11.997029304504395	14.195152282714844	5.366231441497803
homomer-2-50-nr2-run1_result_202	8	EKVELKINITIKENYSEEEIKKIIKEILEEAKKYGEVEIKINIKIEIKIE:EKVELKINITIKENYSEEEIKKIIKEILEEAKKYGEVEIKINIKIEIKIE	3.0189646213630263	0.7441107245767585	53.865203857421875	0.4112740755081177	10.867996215820312	12.713193893432617	3.952683448791504
homomer-2-50-nr2-run1_result_202	9	MEVKVKIDIEIKDEDSEEKIKKIIEEILELAKKYGPVKIEIDIKIEIKIE:MEVKVKIDIEIKDEDSEEKIKKIIEEILELAKKYGPVKIEIDIKIEIKIE	3.560213794235501	0.6563452305199791	62.468994140625	0.47600895166397095	9.709088325500488	11.740525245666504	4.642197608947754
homomer-2-50-nr2-run1_result_203	0	ALELPELELPEGAEALRAAWDAWAEEALARLRAEFERRRAELLAGLERGE:ALELPELELPEGAEALRAAWDAWAEEALARLRAEFERRRAELLAGLERGE	9.431380759786483	0.36130687440629755	76.59405517578125	0.6401983499526978	9.330940246582031	10.340871810913086	1.6106518507003784
homomer-2-50-nr2-run1_result_203	1	MIELPELELPEGIEALRRAFEEHRERVLELLRREFERRLAELLAGLERGE:MIELPELELPEGIEALRRAFEEHRERVLELLRREFERRLAELLAGLERGE	11.746892819559939	0.29963744406277726	67.81573486328125	0.39058366417884827	14.70030403137207	19.76766586303711	9.480843544006348
homomer-2-50-nr2-run1_result_203	2	ELELEPLELPEGAEALREAWAAWAAANRERAEAAAAAELAALLAGLEAGE:ELELEPLELPEGAEALREAWAAWAAANRERAEAAAAAELAALLAGLEAGE	14.39104556151545	0.33451844424765115	70.56221771240234	0.4057770073413849	14.275131225585938	19.627334594726562	9.567907333374023
homomer-2-50-nr2-run1_result_203	3	EIELPELELPEGIEALREAFERWREEALEILEEEFERRLEELLAGLRAGE:EIELPELELPEGIEALREAFERWREEALEILEEEFERRLEELLAGLRAGE	12.573685729868473	0.28011203229750253	65.17774963378906	0.41719886660575867	13.591819763183594	16.932382583618164	6.299337387084961
homomer-2-50-nr2-run1_result_203	4	AIELPELELPEGAEALRAAFEAHRARALAVLEAAFDEELARLLAGLAAGE:AIELPELELPEGAEALRAAFEAHRARALAVLEAAFDEELARLLAGLAAGE	10.970645337812389	0.369841816785991	81.93733978271484	0.6776439547538757	8.568161964416504	9.282641410827637	1.3866322040557861
homomer-2-50-nr2-run1_result_203	5	MLELRPLELPEGEEALREAFERWERENLERLRREFEERLRRLLEGLRRGE:MLELRPLELPEGEEALREAFERWERENLERLRREFEERLRRLLEGLRRGE	1.1178149873021879	0.9280497562952276	80.10975646972656	0.6067759990692139	7.4473652839660645	8.764402389526367	2.757401466369629
homomer-2-50-nr2-run1_result_203	6	ALPLPPLELPEGPEALRAALDAWRDAARARLDAAFEALRAALLAGLAAGL:ALPLPPLELPEGPEALRAALDAWRDAARARLDAAFEALRAALLAGLAAGL	1.4097439308551813	0.9143240784366019	79.01499938964844	0.6221719980239868	8.058485984802246	9.438504219055176	2.225663900375366
homomer-2-50-nr2-run1_result_203	7	ALELPELELPEGAEALRAALEAHEAAALERLRAQFAARREELLAGLAAGR:ALELPELELPEGAEALRAALEAHEAAALERLRAQFAARREELLAGLAAGR	10.685105395716075	0.4869159840885296	78.56777954101562	0.6393085718154907	9.814013481140137	10.833252906799316	1.5731003284454346
homomer-2-50-nr2-run1_result_203	8	EIELPELELPEGIEALREAFRAHRERVLAILEERFEREEALLILGELLGL:EIELPELELPEGIEALREAFRAHRERVLAILEERFEREEALLILGELLGL	14.878169991657222	0.09625357852529745	66.2646484375	0.48136597871780396	11.34916877746582	14.607041358947754	5.570888519287109
homomer-2-50-nr2-run1_result_203	9	PIELKELELPEGEEALREAFEAHREENLKILEEQYEKELEELLEGLERGE:PIELKELELPEGEEALREAFEAHREENLKILEEQYEKELEELLEGLERGE	4.71264158004233	0.7073483652869395	73.14152526855469	0.5468699336051941	10.518494606018066	11.947478294372559	2.515109062194824
homomer-2-50-nr2-run1_result_204	0	ERLEEIREEYERRARELAPEGSETRRALEEVGEYVFERLEELLRELEEEE:ERLEEIREEYERRARELAPEGSETRRALEEVGEYVFERLEELLRELEEEE	1.4257630327849504	0.89182461098659	92.09037017822266	0.7923417687416077	3.5664052963256836	4.0705156326293945	1.241388201713562
homomer-2-50-nr2-run1_result_204	1	ERLEEIRERLEARIARLAPEGSPTRAALEEVGEAFLRELEELLEEEEEEE:ERLEEIRERLEARIARLAPEGSPTRAALEEVGEAFLRELEELLEEEEEEE	1.500110807890567	0.8725230339111656	79.39328002929688	0.6187015175819397	6.8742218017578125	8.887063980102539	2.7668073177337646
homomer-2-50-nr2-run1_result_204	2	ERLEEIRAELRRRIDELAPEGSPTREALERVGELFLERLEELLEELEEEE:ERLEEIRAELRRRIDELAPEGSPTREALERVGELFLERLEELLEELEEEE	1.8411679087403086	0.807873255589782	79.26425170898438	0.47593945264816284	10.073514938354492	15.708892822265625	8.279709815979004
homomer-2-50-nr2-run1_result_204	3	ERLEEIREEFERLMRELAPEGSPTREALERVGEYFFRRFEEYLEELERER:ERLEEIREEFERLMRELAPEGSPTREALERVGEYFFRRFEEYLEELERER	9.639735032035297	0.4265861917489619	79.001220703125	0.6211925745010376	6.386794567108154	7.523869037628174	2.426144599914551
homomer-2-50-nr2-run1_result_204	4	ERLEEIRREFEALAAELAPPGSPTYAALQRLGDYVFERTEELLRELEEEA:ERLEEIRREFEALAAELAPPGSPTYAALQRLGDYVFERTEELLRELEEEA	0.44359646916859186	0.9857220745539891	87.81403350830078	0.7099102735519409	4.4693922996521	5.69852352142334	1.464400053024292
homomer-2-50-nr2-run1_result_204	5	ERLEEIRAELEARIAELAPEGSPLREALEEVGELFLERFEEALRELEEEL:ERLEEIRAELEARIAELAPEGSPLREALEEVGELFLERFEEALRELEEEL	0.6714984540510369	0.9677078805115772	82.79275512695312	0.6249265670776367	5.747976303100586	7.52152681350708	2.640413999557495
homomer-2-50-nr2-run1_result_204	6	ERLAEMRERFEKRAAELAPEGSPTYAALREVGDFLFEEFERALRRLEEEL:ERLAEMRERFEKRAAELAPEGSPTYAALREVGDFLFEEFERALRRLEEEL	0.7866532105689455	0.9569030011007281	92.7275161743164	0.8106991052627563	3.3648250102996826	3.7576236724853516	1.2062593698501587
homomer-2-50-nr2-run1_result_204	7	ERLAAIRAAFEARAAALAAPGSAAAAALRAAGDALLAELEALLEELRREA:ERLAAIRAAFEARAAALAAPGSAAAAALRAAGDALLAELEALLEELRREA	2.591411758162328	0.6932889017946376	68.76573944091797	0.44310614466667175	11.59066104888916	17.046194076538086	7.897517681121826
homomer-2-50-nr2-run1_result_204	8	AALAAIRAALEARIDELAPEGSPLRAALREVGEAFLAAAEALLAQLAAEA:AALAAIRAALEARIDELAPEGSPLRAALREVGEAFLAAAEALLAQLAAEA	1.450060516845335	0.8687671292801369	83.92897033691406	0.5059688091278076	9.703402519226074	16.026487350463867	8.006782531738281
homomer-2-50-nr2-run1_result_204	9	ARLEEIRAEFRRRAAELAPAGSPTAAALEELGEALLERLEALLAERAAAA:ARLEEIRAEFRRRAAELAPAGSPTAAALEELGEALLERLEALLAERAAAA	1.4789246020779194	0.8717657466547304	83.74376678466797	0.6600812673568726	5.017668724060059	6.316279411315918	2.395392894744873
homomer-2-50-nr2-run1_result_205	0	MDTARFRFTREELLEFRSEPPDWEAEWRRIEPEEEEGDEILWELTLTRRP:MDTARFRFTREELLEFRSEPPDWEAEWRRIEPEEEEGDEILWELTLTRRP	11.011158860837021	0.16768699959377098	72.98763275146484	0.3734961152076721	16.054943084716797	24.70084571838379	16.61355972290039
homomer-2-50-nr2-run1_result_205	1	MDTAIFEFTEEELLKFESYPDEYEASYEIIKPEEEEGDKILYKITLTKKP:MDTAIFEFTEEELLKFESYPDEYEASYEIIKPEEEEGDKILYKITLTKKP	7.897428678719617	0.3239588488072572	59.89316177368164	0.33387503027915955	15.368085861206055	22.065332412719727	14.67798137664795
homomer-2-50-nr2-run1_result_205	2	MDTIEIKFTEEEILEIKSEPDEYEAEYEIIKPEEEEGKEIEYKITFTKKK:MDTIEIKFTEEEILEIKSEPDEYEAEYEIIKPEEEEGKEIEYKITFTKKK	2.5483011880636117	0.8236309892780889	82.4078140258789	0.6727648377418518	6.5762457847595215	7.25452995300293	1.0247036218643188
homomer-2-50-nr2-run1_result_205	3	MDSITILFTEEEILEAKSEPDEYEISYEIIKPEEEEGKKILLKITITKKK:MDSITILFTEEEILEAKSEPDEYEISYEIIKPEEEEGKKILLKITITKKK	1.0976704845232237	0.9254635963898207	77.45895385742188	0.5934115052223206	7.590092182159424	8.59804916381836	1.3591196537017822
homomer-2-50-nr2-run1_result_205	4	MDTVEIEFTEEEILNFKSEPDEYEASYEIIKPEEEEGDKILIKITLTKKP:MDTVEIEFTEEEILNFKSEPDEYEASYEIIKPEEEEGDKILIKITLTKKP	10.86994281873688	0.2536157431842253	40.14730453491211	0.2837686538696289	17.017704010009766	22.19942283630371	10.53050422668457
homomer-2-50-nr2-run1_result_205	5	MDKIEIKFSEEEILEFKSEPDEYEAEFEIIKPEEKEGKVIEKKITIKKKK:MDKIEIKFSEEEILEFKSEPDEYEAEFEIIKPEEKEGKVIEKKITIKKKK	2.7644316687858876	0.7321198888645013	82.43751525878906	0.6795061826705933	6.997333526611328	7.650752067565918	1.0438555479049683
homomer-2-50-nr2-run1_result_205	6	ADTITIEFTREEILSVKSTPDTYEASYEIIKPEEEEGDKILWKITFTKKP:ADTITIEFTREEILSVKSTPDTYEASYEIIKPEEEEGDKILWKITFTKKP	1.4722223019994622	0.8931575641012062	76.4517822265625	0.6155964136123657	7.668160915374756	8.703658103942871	1.1844203472137451
homomer-2-50-nr2-run1_result_205	7	MDTITLEFTEEEILSFESTPNEYEASYEIIKPEEKEGKKIIYKITITKKP:MDTITLEFTEEEILSFESTPNEYEASYEIIKPEEKEGKKIIYKITITKKP	2.976237545888359	0.7265008535465504	78.240478515625	0.6552697420120239	7.2427873611450195	7.94666051864624	1.132453203201294
homomer-2-50-nr2-run1_result_205	8	MDRAELEFTEEELLRFESEPPEYEAEWELVLPEEEEGEVRRWRLTLRRRP:MDRAELEFTEEELLRFESEPPEYEAEWELVLPEEEEGEVRRWRLTLRRRP	10.527752844233696	0.3177715757118534	41.6600341796875	0.2937529683113098	16.2016544342041	20.734600067138672	11.450677871704102
homomer-2-50-nr2-run1_result_205	9	MDTATFEFTEEELLNFKSEPNEYEASYEKIEPEEEEGDKILWKITLTKKP:MDTATFEFTEEELLNFKSEPNEYEASYEKIEPEEEEGDKILWKITLTKKP	7.956913621335446	0.29627635403661573	61.36604690551758	0.37507957220077515	14.674367904663086	21.32969856262207	12.006343841552734
homomer-2-50-nr2-run1_result_206	0	MKVVMELGIDDPNAEEILSLNMKVYKKDDKWYFKAENGFEGEAEIVFDEE:MKVVMELGIDDPNAEEILSLNMKVYKKDDKWYFKAENGFEGEAEIVFDEE	4.181992479369845	0.4650080312092937	76.42768859863281	0.6115486025810242	7.220682621002197	8.275863647460938	1.8184491395950317
homomer-2-50-nr2-run1_result_206	1	MKVVMELGIDSPKAEEILSLNMKLYKEKDKWYFEAENGFKGEAKIVFDES:MKVVMELGIDSPKAEEILSLNMKLYKEKDKWYFEAENGFKGEAKIVFDES	0.920963703632809	0.9426181457442862	81.76010131835938	0.664527416229248	5.706613063812256	6.730469226837158	2.3088488578796387
homomer-2-50-nr2-run1_result_206	2	MEVVMKLGIDSPEAEKILSKNMKVYKKDDEWLFESELGFKGKAEIVFDES:MEVVMKLGIDSPEAEKILSKNMKVYKKDDEWLFESELGFKGKAEIVFDES	14.359483060973833	0.08355108385214725	55.21486282348633	0.3373529314994812	15.963799476623535	22.93880844116211	15.275666236877441
homomer-2-50-nr2-run1_result_206	3	MKVVVELGIDTEDAEEIMALDMEVYRVDDKWYFKAENGFEGEAKVVFDEE:MKVVVELGIDTEDAEEIMALDMEVYRVDDKWYFKAENGFEGEAKVVFDEE	1.9523408054060734	0.8035176668854771	82.398193359375	0.6653348803520203	5.7028679847717285	6.608653545379639	1.621766448020935
homomer-2-50-nr2-run1_result_206	4	KKVVLELGINDPNAEEIMSKNMKLYKKDDKLYFKAENGFEGEAEVVFDNE:KKVVLELGINDPNAEEIMSKNMKLYKKDDKLYFKAENGFEGEAEVVFDNE	0.9981295489214027	0.9350780046692022	82.96013641357422	0.6401474475860596	5.702301979064941	6.682495594024658	1.3892269134521484
homomer-2-50-nr2-run1_result_206	5	MKVVMELGIDSPEAEKILSKNMKLYKEKDKWYFESELGYKGEAEIIFDEE:MKVVMELGIDSPEAEKILSKNMKLYKEKDKWYFESELGYKGEAEIIFDEE	4.271643798160385	0.4617318270299767	82.79520416259766	0.6678575277328491	6.092965602874756	7.002664566040039	1.3386330604553223
homomer-2-50-nr2-run1_result_206	6	MKVVMELGIDDPNAKEILSKNIKVYKENDKWKFKSELGYEGEAKIIFDES:MKVVMELGIDDPNAKEILSKNIKVYKENDKWKFKSELGYEGEAKIIFDES	1.9888919444010908	0.7962943874099133	82.01622772216797	0.6393259763717651	5.613361358642578	6.649503231048584	1.7682311534881592
homomer-2-50-nr2-run1_result_206	7	MKVVLELGIDDEKAEEIMSVNMKVYKEKDKLYFKSELGFEGEAKVIFEEE:MKVVLELGIDDEKAEEIMSVNMKVYKEKDKLYFKSELGFEGEAKVIFEEE	1.4236594172270454	0.8989922091883207	83.41275024414062	0.6679333448410034	5.550653457641602	6.2734599113464355	1.2310214042663574
homomer-2-50-nr2-run1_result_206	8	MKVVMELGIDTPDAEEVMSLNMKVYKKDDKWYFEAENGYKGEAKIVFDEE:MKVVMELGIDTPDAEEVMSLNMKVYKKDDKWYFEAENGYKGEAKIVFDEE	3.7685944959329336	0.5408484823897244	79.15673828125	0.611755907535553	6.441346168518066	7.409512996673584	1.753835678100586
homomer-2-50-nr2-run1_result_206	9	MKVVMELGIDDPEAEEIMSRNMKLYKKDDKWYFKAENGFEGEAKIVFDEE:MKVVMELGIDDPEAEEIMSRNMKLYKKDDKWYFKAENGFEGEAKIVFDEE	1.77067152140636	0.8353294561060381	80.6166763305664	0.6074915528297424	6.311905384063721	7.505614280700684	1.6663603782653809
homomer-2-50-nr2-run1_result_207	0	PKLTEEEQKKRDEELAKEVAEKFEGFNYEEAKKIDPKEALKKFFEEYINS:PKLTEEEQKKRDEELAKEVAEKFEGFNYEEAKKIDPKEALKKFFEEYINS	1.3529094551474137	0.8952790127414797	88.25830078125	0.6966460943222046	4.98809814453125	6.196638584136963	1.9396655559539795
homomer-2-50-nr2-run1_result_207	1	PPLTPEEEAARARALVAEFAERFPGFDPAEAEKVDPREYLRRFMEEYLES:PPLTPEEEAARARALVAEFAERFPGFDPAEAEKVDPREYLRRFMEEYLES	0.7128293678583275	0.964841379763168	84.10597229003906	0.6345555782318115	6.073884010314941	7.925300598144531	2.4840948581695557
homomer-2-50-nr2-run1_result_207	2	EPLTPEEEEERARELAEEFAEKFPGFDVEEAEKIDPREYLREFMERYIEE:EPLTPEEEEERARELAEEFAEKFPGFDVEEAEKIDPREYLREFMERYIEE	0.8130703863507195	0.9551134557094908	81.1888427734375	0.6020944118499756	6.669219970703125	8.605374336242676	2.6097311973571777
homomer-2-50-nr2-run1_result_207	3	PRPSPEEEEERARALAERVSELFPGFDPAEAERVDPREALRRFFEEYIES:PRPSPEEEEERARALAERVSELFPGFDPAEAERVDPREALRRFFEEYIES	2.5184116770469425	0.7067267825669644	74.25708770751953	0.5143630504608154	8.474527359008789	11.565973281860352	4.498513698577881
homomer-2-50-nr2-run1_result_207	4	KKLTPEEEKKKAEELAEKFAKLFPGFDVEEAKKIDPREYLKKFFEEYIEK:KKLTPEEEKKKAEELAEKFAKLFPGFDVEEAKKIDPREYLKKFFEEYIEK	1.2495800669537585	0.9073735892409424	78.1581802368164	0.5387174487113953	7.586071491241455	9.904180526733398	3.2926836013793945
homomer-2-50-nr2-run1_result_207	5	KELTEEEREELAKKKAKEVSEKYEGFDYEEALKIPPEEALKKFFEEYIKS:KELTEEEREELAKKKAKEVSEKYEGFDYEEALKIPPEEALKKFFEEYIKS	6.751814379488151	0.3921320015774225	67.3905029296875	0.3553871214389801	14.607538223266602	22.23101043701172	11.434927940368652
homomer-2-50-nr2-run1_result_207	6	PPLTPEEQEARARALAEEVAERFPGFDVAEAERVDPREALRRFFRELIES:PPLTPEEQEARARALAEEVAERFPGFDVAEAERVDPREALRRFFRELIES	1.3007451841381195	0.9000380998674445	85.3839111328125	0.6670083403587341	5.59219217300415	7.1045708656311035	2.576934814453125
homomer-2-50-nr2-run1_result_207	7	APPSPEERAARERALVERAAELLPGLDPAEARRVPPREYLRRFFERLLEE:APPSPEERAARERALVERAAELLPGLDPAEARRVPPREYLRRFFERLLEE	2.7676634649350302	0.7306560530343771	76.3185806274414	0.4511449933052063	10.481152534484863	16.196197509765625	7.892409324645996
homomer-2-50-nr2-run1_result_207	8	KPLSEEEKEKLAREKAEEVAKKFPGFNVEEAKKVDPREALKKFFEEYINS:KPLSEEEKEKLAREKAEEVAKKFPGFNVEEAKKVDPREALKKFFEEYINS	1.6289803865809178	0.8600823427999694	85.12103271484375	0.6482305526733398	5.768044471740723	7.165006637573242	2.4724133014678955
homomer-2-50-nr2-run1_result_207	9	APLTPEERKARLEALAKEVAEKFPGFDYEEALKIDPAEYLRKFFDEYIES:APLTPEERKARLEALAKEVAEKFPGFDYEEALKIDPAEYLRKFFDEYIES	1.5960885691806452	0.8534062628896895	83.4308853149414	0.6170474290847778	6.119848728179932	8.09397029876709	2.859416961669922
homomer-2-50-nr2-run1_result_208	0	MLEEELEKLEEEKKKLEEFLKKLEEWAESLTEEKDVSPEVRKLAKEFKEV:MLEEELEKLEEEKKKLEEFLKKLEEWAESLTEEKDVSPEVRKLAKEFKEV	4.105013629536404	0.5461330561000559	68.24481964111328	0.4232012629508972	11.57863998413086	15.149822235107422	7.349753379821777
homomer-2-50-nr2-run1_result_208	1	MEEERRRREEERARRRAEFEAELAAWAAAATPELPLSPELRALARRWREV:MEEERRRREEERARRRAEFEAELAAWAAAATPELPLSPELRALARRWREV	7.463609432164027	0.2870068355670396	61.35669708251953	0.3589358627796173	14.776355743408203	19.43193817138672	7.278623580932617
homomer-2-50-nr2-run1_result_208	2	EEEEEREREEEERERREAFEARLREWAASLDDDEPVSPRERELARELREV:EEEEEREREEEERERREAFEARLREWAASLDDDEPVSPRERELARELREV	2.1815570659938963	0.7574802281541356	82.3065414428711	0.6059255599975586	6.8471832275390625	8.152663230895996	2.259706974029541
homomer-2-50-nr2-run1_result_208	3	EEEEEEEEEEEKERKKEEFEKELEKWAEEMDEEKDLSPEEKELAKKYKEV:EEEEEEEEEEEKERKKEEFEKELEKWAEEMDEEKDLSPEEKELAKKYKEV	2.229482152901958	0.7577707467798547	72.4578857421875	0.5043113231658936	9.796140670776367	12.092494010925293	3.087785482406616
homomer-2-50-nr2-run1_result_208	4	MLEEALERARAAAERRAAFEAELAAWAAALTPDRPLSPAERELAARWRAV:MLEEALERARAAAERRAAFEAELAAWAAALTPDRPLSPAERELAARWRAV	6.4638417841112155	0.3718158201749669	62.86386489868164	0.34155791997909546	16.1595401763916	22.007122039794922	9.05250072479248
homomer-2-50-nr2-run1_result_208	5	MEEEEAARRREREARRAAFEAELREWAEALDPSRPASPAERALAARWREV:MEEEEAARRREREARRAAFEAELREWAEALDPSRPASPAERALAARWREV	9.844414554119945	0.2092066499448938	66.48200988769531	0.3397150933742523	15.981389045715332	22.45598793029785	12.585993766784668
homomer-2-50-nr2-run1_result_208	6	MAAEAAAAAAAAAAARAAFDAELAAWAAALTPEVPASPELRALAARYRAV:MAAEAAAAAAAAAAARAAFDAELAAWAAALTPEVPASPELRALAARYRAV	7.856337048431479	0.3228127082317013	60.401893615722656	0.38330066204071045	14.446429252624512	18.728900909423828	8.902063369750977
homomer-2-50-nr2-run1_result_208	7	ELEEELEKLEEEKKKLEEFLEELKKWAEELDESKPLSPLVKELAKKFKEV:ELEEELEKLEEEKKKLEEFLEELKKWAEELDESKPLSPLVKELAKKFKEV	4.247293961486913	0.6008610750072853	70.4351577758789	0.4787832200527191	10.020808219909668	12.285419464111328	4.677984237670898
homomer-2-50-nr2-run1_result_208	8	MEEERARAAAERAAAREAFDAELAARAAAADPAAPLSPELRALFERYRAV:MEEERARAAAERAAAREAFDAELAARAAAADPAAPLSPELRALFERYRAV	6.739919189424972	0.3466460068188534	66.3878402709961	0.3607439398765564	15.65976333618164	21.59438133239746	8.175533294677734
homomer-2-50-nr2-run1_result_208	9	EEEEEEKKLEEEKKKKEEFEKELEKWAEEADESKPLSPEMKELIEKYKEV:EEEEEEKKLEEEKKKKEEFEKELEKWAEEADESKPLSPEMKELIEKYKEV	4.099509511175715	0.5446785948350693	79.59254455566406	0.5617321133613586	7.565451145172119	9.381274223327637	2.597637176513672
homomer-2-50-nr2-run1_result_209	0	EEEEEEELKKEKEEALKAINEAKKKEAEREAKEKGKKVDPKDAELSEEEK:EEEEEEELKKEKEEALKAINEAKKKEAEREAKEKGKKVDPKDAELSEEEK	6.643304805062308	0.27313561592695546	73.36415100097656	0.3250781297683716	18.315834045410156	26.605348587036133	20.768159866333008
homomer-2-50-nr2-run1_result_209	1	LEELLEEIEARLAAADAAIDAARRALAALLALLLGLDVDPAAARLSEAER:LEELLEEIEARLAAADAAIDAARRALAALLALLLGLDVDPAAARLSEAER	5.846952040384548	0.4419876165788788	65.16407012939453	0.40571218729019165	14.278624534606934	18.94793128967285	8.389877319335938
homomer-2-50-nr2-run1_result_209	2	LEELLEELEERLAEADAALDAARRALAEALARLLGLDVDPADARLSEEDR:LEELLEELEERLAEADAALDAARRALAEALARLLGLDVDPADARLSEEDR	6.657587914218905	0.30802802592746054	68.58251953125	0.41294166445732117	14.182549476623535	19.028060913085938	7.328053951263428
homomer-2-50-nr2-run1_result_209	3	AAAAAAALAAAAAAAAAALAAALRAAAALLAAVLGLDVDPAAAELSAAER:AAAAAAALAAAAAAAAAALAAALRAAAALLAAVLGLDVDPAAAELSAAER	7.9707117038126265	0.31501096202765544	62.341922760009766	0.44657278060913086	12.58891487121582	16.72594451904297	6.434595584869385
homomer-2-50-nr2-run1_result_209	4	EEEEEEEREKELEEAYEALAKAKELLAKLLSKLLGIDVDPEAAKLSEEEK:EEEEEEEREKELEEAYEALAKAKELLAKLLSKLLGIDVDPEAAKLSEEEK	5.2231674597311635	0.3730033392990776	67.28328704833984	0.3830246925354004	13.906989097595215	19.454439163208008	10.149142265319824
homomer-2-50-nr2-run1_result_209	5	AAALAAELLALLAAAAAALNAAKRLLAELLARLLGLDVDPAAAELSAAEL:AAALAAELLALLAAAAAALNAAKRLLAELLARLLGLDVDPAAAELSAAEL	5.333152327213515	0.4475816611506274	59.08893585205078	0.42571717500686646	12.815045356750488	17.293813705444336	7.5673065185546875
homomer-2-50-nr2-run1_result_209	6	LEELLERLRRELEAAYEAIDAAKRLLAELLDRLLGLDVDPAEARLTEEER:LEELLERLRRELEAAYEAIDAAKRLLAELLDRLLGLDVDPAEARLTEEER	4.447167100156182	0.48441248449089785	74.49282836914062	0.44469112157821655	11.578939437866211	17.817615509033203	8.917145729064941
homomer-2-50-nr2-run1_result_209	7	LEELLAELERERREALEALDAARRALAAALAKLLGLDVDPAAARLSEEER:LEELLAELERERREALEALDAARRALAAALAKLLGLDVDPAAARLSEEER	5.097236244626428	0.41741528495843105	69.8766098022461	0.39487728476524353	14.452425003051758	19.892475128173828	9.4656982421875
homomer-2-50-nr2-run1_result_209	8	LEELKKEIEKKLKEANEAIEKAKKLLAELLNKLLGIEVDPEEAKLSEEEK:LEELKKEIEKKLKEANEAIEKAKKLLAELLNKLLGIEVDPEEAKLSEEEK	5.262510691993282	0.38597319537031893	72.72636413574219	0.3609083592891693	14.804774284362793	21.679719924926758	12.143234252929688
homomer-2-50-nr2-run1_result_209	9	LDDLLAKLREELDAALAARAAAKEALAKALNAVLGIDVSPEAAKLSEAER:LDDLLAKLREELDAALAARAAAKEALAKALNAVLGIDVSPEAAKLSEAER	10.91367746000482	0.1841586421370948	65.843994140625	0.32861417531967163	16.553430557250977	22.53524398803711	11.579095840454102
homomer-2-50-nr2-run1_result_21	0	MEEEIEAGLKAEGVDPKDKEKVYEKKKEILEKKIEELKEEIEKLKKEKEA:MEEEIEAGLKAEGVDPKDKEKVYEKKKEILEKKIEELKEEIEKLKKEKEA	2.5983727995165853	0.7679738004660264	86.24591827392578	0.6754841804504395	5.944021224975586	7.108518123626709	1.367868423461914
homomer-2-50-nr2-run1_result_21	1	MKEEIEKGLKEEGVDPNDKEKVYEKKKEIIEEKIKELEEELKKLEEEFEK:MKEEIEKGLKEEGVDPNDKEKVYEKKKEIIEEKIKELEEELKKLEEEFEK	2.2761760171360255	0.792831125035844	87.73375701904297	0.6939004063606262	5.851883411407471	6.907916069030762	1.262171745300293
homomer-2-50-nr2-run1_result_21	2	FEEEFEEGAKKEGIDPKDKEKLYKKKKEYYEEKIKELKELLEKEEKEKKK:FEEEFEEGAKKEGIDPKDKEKLYKKKKEYYEEKIKELKELLEKEEKEKKK	1.9103692207323981	0.8448453975968893	82.12386322021484	0.6047124862670898	7.689901351928711	9.247438430786133	1.6870917081832886
homomer-2-50-nr2-run1_result_21	3	MEEEIEEGLKKLGVDPNDKEKVYKLKKEILEEEIKKLEEELKKLEEEFEA:MEEEIEEGLKKLGVDPNDKEKVYKLKKEILEEEIKKLEEELKKLEEEFEA	4.025512233613904	0.6732221117659227	85.82156372070312	0.6723811626434326	6.935703754425049	8.264756202697754	1.2784550189971924
homomer-2-50-nr2-run1_result_21	4	MEEEIEAGLAKEGVDPNDPEKVYEKKKKIIEEKIKELEEELKKLEEEFEK:MEEEIEAGLAKEGVDPNDPEKVYEKKKKIIEEKIKELEEELKKLEEEFEK	2.102906883678638	0.811959745337971	85.91309356689453	0.6773626804351807	6.335311412811279	7.5112786293029785	1.2772374153137207
homomer-2-50-nr2-run1_result_21	5	MEKEIEEGLKKIGVDPNDKEKVYEIKKEIKEKKIEEIKKEIEEEEKEFEK:MEKEIEEGLKKIGVDPNDKEKVYEIKKEIKEKKIEEIKKEIEEEEKEFEK	5.453393143791486	0.5824644208513354	85.70909881591797	0.6677882075309753	6.938724994659424	8.310565948486328	1.33638596534729
homomer-2-50-nr2-run1_result_21	6	MEEEIEKGLEEEGVDPEDKEKVYEKKKEILEKKIEELEKELEELEEEMEK:MEEEIEKGLEEEGVDPEDKEKVYEKKKEILEKKIEELEKELEELEEEMEK	4.137176624062704	0.6735134895645103	90.82978057861328	0.7409688234329224	4.609347343444824	5.5096540451049805	1.2135285139083862
homomer-2-50-nr2-run1_result_21	7	MEEEIEAGLAELGVDPADPERVYELRREIIEEEIEELEEELEEEEEEAEA:MEEEIEAGLAELGVDPADPERVYELRREIIEEEIEELEEELEEEEEEAEA	3.8378594849997367	0.7043204548504951	88.96930694580078	0.7412846088409424	5.31521463394165	6.487342357635498	1.2267874479293823
homomer-2-50-nr2-run1_result_21	8	MEEEIEKGLKEKGVDPNDPEKVYELKKKIYEEEIEELKKKLEEEKKEFEK:MEEEIEKGLKEKGVDPNDPEKVYELKKKIYEEEIEELKKKLEEEKKEFEK	4.3434955375504005	0.6381347122609178	86.23915100097656	0.648963451385498	6.637705326080322	8.04567813873291	1.4202420711517334
homomer-2-50-nr2-run1_result_21	9	FEEEFEEGLKKEGVDPEDKEKVYELKKEYLEEKIEELEEELEKLEEEYEA:FEEEFEEGLKKEGVDPEDKEKVYELKKEYLEEKIEELEEELEKLEEEYEA	2.5038476932647633	0.7904393825025176	86.61971282958984	0.6931287050247192	6.405243396759033	7.625978469848633	1.2210516929626465
homomer-2-50-nr2-run1_result_210	0	EAELREALRAAEERARRLFEEAETIEEALERLPALLAELEALRERLEREY:EAELREALRAAEERARRLFEEAETIEEALERLPALLAELEALRERLEREY	14.922122994325251	0.08799555946763928	77.660400390625	0.3670264482498169	14.613619804382324	24.149707794189453	10.907963752746582
homomer-2-50-nr2-run1_result_210	1	EEELREELEELEEEIEELFEEAETIEEALEKLPELIEELEELREEIEEEY:EEELREELEELEEEIEELFEEAETIEEALEKLPELIEELEELREEIEEEY	1.0339878759727281	0.927015538988323	77.4626235961914	0.5972194671630859	6.390564918518066	7.875514507293701	2.690614700317383
homomer-2-50-nr2-run1_result_210	2	EEELRERLEEAEEELEEEFEEAETIEEALERLPEIIERLEELREEIEATY:EEELRERLEEAEEELEEEFEEAETIEEALERLPEIIERLEELREEIEATY	0.9597150931997362	0.9374077972819714	75.1295166015625	0.5346088409423828	7.691976547241211	10.407649040222168	3.2914299964904785
homomer-2-50-nr2-run1_result_210	3	EEELRERLAALAARFAEEAAAAETIEEALERLPALIEELEALRREIEERY:EEELRERLAALAARFAEEAAAAETIEEALERLPALIEELEALRREIEERY	1.2643415590577194	0.8966644366467155	87.4517593383789	0.7084172964096069	4.072231292724609	4.712011814117432	1.7275853157043457
homomer-2-50-nr2-run1_result_210	4	EEELKKKAEELKEEIEKLFEEAKTIEELLEKLPELIEKLEEFEEELREKY:EEELKKKAEELKEEIEKLFEEAKTIEELLEKLPELIEKLEEFEEELREKY	0.9310792569829287	0.9414312015903495	85.72713470458984	0.663564920425415	4.866116046905518	5.8423285484313965	1.7936358451843262
homomer-2-50-nr2-run1_result_210	5	EAAAAARWAAAAARFAELAAAATSLEALLAALPALLAELEALAAALAAEA:EAAAAARWAAAAARFAELAAAATSLEALLAALPALLAELEALAAALAAEA	16.26072449019525	0.08701292494250656	71.72235107421875	0.5201679468154907	8.4021635055542	12.135499000549316	5.396202564239502
homomer-2-50-nr2-run1_result_210	6	EEELRERLEEAAERFEELAEEAETIEELLERLPALIAELTALYEEIRARH:EEELRERLEEAAERFEELAEEAETIEELLERLPALIAELTALYEEIRARH	1.5183197388705687	0.862573818384404	90.09263610839844	0.7822074890136719	3.4780468940734863	3.928679943084717	1.3035252094268799
homomer-2-50-nr2-run1_result_210	7	EEELRERLEEARRRIEELFEAAETIEELLARLPELIAELEALRAEIERES:EEELRERLEEARRRIEELFEAAETIEELLARLPELIAELEALRAEIERES	4.177553299019904	0.4853740350899821	80.38272094726562	0.6159703731536865	5.943905353546143	7.471052646636963	1.8167006969451904
homomer-2-50-nr2-run1_result_210	8	EAELRAALEAARREAEELFEAAETIEEALAALPALIARLEELRARIEAEY:EAELRAALEAARREAEELFEAAETIEEALAALPALIARLEELRARIEAEY	1.0518375585153281	0.9256582764696638	79.02340698242188	0.6386438608169556	5.802011489868164	7.2484235763549805	1.9030494689941406
homomer-2-50-nr2-run1_result_210	9	EKEIKEKLEELKEKFEKLMKEAKTIEEFLEKMPKFIEELEKLYKYIKENY:EKEIKEKLEELKEKFEKLMKEAKTIEEFLEKMPKFIEELEKLYKYIKENY	0.8783945609157843	0.9467813793036697	84.72115325927734	0.6671887636184692	5.136282444000244	6.088734149932861	1.9106931686401367
homomer-2-50-nr2-run1_result_211	0	LPPGEGAELLAAIEAARRLAERADPALLERIEEILAEANRRTGLLDPLFA:LPPGEGAELLAAIEAARRLAERADPALLERIEEILAEANRRTGLLDPLFA	1.7864098744700445	0.8281171071358634	61.61141586303711	0.4514017105102539	10.934822082519531	13.715567588806152	5.382382392883301
homomer-2-50-nr2-run1_result_211	1	MPPGEGERLLRAIEAARELAERADPELLEEIEEILERANEITGLLEPLFA:MPPGEGERLLRAIEAARELAERADPELLEEIEEILERANEITGLLEPLFA	2.5453058374960786	0.7345526806866083	56.93649673461914	0.4073413908481598	12.47123908996582	16.039642333984375	6.618903160095215
homomer-2-50-nr2-run1_result_211	2	LPPGLGERLRAAIAALRELAALADPALEAELEAVLERARARTGLLDPLFA:LPPGLGERLRAAIAALRELAALADPALEAELEAVLERARARTGLLDPLFA	2.3435101477467124	0.7538547676423986	83.0010986328125	0.6812617778778076	5.154490947723389	5.944288730621338	1.5799620151519775
homomer-2-50-nr2-run1_result_211	3	MPPGLGERLLAAIAALEELAALADPELRARFEEVLEEARRRTGLLEPLFA:MPPGLGERLLAAIAALEELAALADPELRARFEEVLEEARRRTGLLEPLFA	2.8233112262534585	0.6950139111499516	60.6091423034668	0.45364418625831604	11.611735343933105	13.486513137817383	3.76674747467041
homomer-2-50-nr2-run1_result_211	4	IPEGLGKEFEEAIEKMEKFAEFADEELKKEIEEILKKAREKTGFLDEIFK:IPEGLGKEFEEAIEKMEKFAEFADEELKKEIEEILKKAREKTGFLDEIFK	4.527469981741158	0.5894286548767714	68.32794952392578	0.5375722646713257	9.329156875610352	10.958117485046387	2.695366859436035
homomer-2-50-nr2-run1_result_211	5	MDPGLGKKLKEAIEKAKEFAEFADEELLKKIEEIFEEANKITGFLKEIFE:MDPGLGKKLKEAIEKAKEFAEFADEELLKKIEEIFEEANKITGFLKEIFE	10.084550804437695	0.13453719173704906	55.37841796875	0.3032415509223938	16.162822723388672	21.700603485107422	13.19412612915039
homomer-2-50-nr2-run1_result_211	6	VPPGLGERLRAALEAADELAELADPALREELERVWERARERTGLLDELLA:VPPGLGERLRAALEAADELAELADPALREELERVWERARERTGLLDELLA	4.842383942084372	0.5032228446020278	56.50949478149414	0.3720218539237976	12.98564338684082	16.186609268188477	6.0391645431518555
homomer-2-50-nr2-run1_result_211	7	LPPGLGAALAAAIAALAALAAFADPALAARAAALLAEAAARTGLLAALLA:LPPGLGAALAAAIAALAALAAFADPALAARAAALLAEAAARTGLLAALLA	5.0243091464853675	0.5866892717008942	58.902976989746094	0.3946496248245239	13.360601425170898	17.491878509521484	9.770833015441895
homomer-2-50-nr2-run1_result_211	8	LPPGIGKKLEEAIKKAYELAEFADEELKKDIEKILEKANEITGLLDEYFK:LPPGIGKKLEEAIKKAYELAEFADEELKKDIEKILEKANEITGLLDEYFK	8.687773662729564	0.17059155837479978	63.62593460083008	0.4716984033584595	10.933087348937988	13.961922645568848	4.840737819671631
homomer-2-50-nr2-run1_result_211	9	LPPGLGERLRRAIAALDELADLADPELRAEAERLLERANERTGLLDELRA:LPPGLGERLRRAIAALDELADLADPELRAEAERLLERANERTGLLDELRA	2.4121122071290495	0.7607813548173377	58.31979751586914	0.42272648215293884	12.650774955749512	15.34662914276123	4.418615341186523
homomer-2-50-nr2-run1_result_212	0	ARAEALARAEAEMEPLRARAADPSRSREEVRATWEEILALRDRAAEEAAA:ARAEALARAEAEMEPLRARAADPSRSREEVRATWEEILALRDRAAEEAAA	1.2820409391780545	0.9017638970585348	91.57559967041016	0.8071156740188599	3.3437819480895996	4.3501200675964355	1.3381805419921875
homomer-2-50-nr2-run1_result_212	1	ARDAALAAAEAAMAPLRAALADPSRSAAEVRAIADEILARRDAAAEEAAA:ARDAALAAAEAAMAPLRAALADPSRSAAEVRAIADEILARRDAAAEEAAA	1.6474831801926861	0.8569073216062795	85.50962829589844	0.7201879620552063	5.005514144897461	6.928633213043213	1.954103708267212
homomer-2-50-nr2-run1_result_212	2	EREEALERAREEMEPLIERLEDPNNTPEEVRETAERIIELLERAAEEAEE:EREEALERAREEMEPLIERLEDPNNTPEEVRETAERIIELLERAAEEAEE	6.2806863763698155	0.33216753492254897	90.94204711914062	0.4320269227027893	14.183926582336426	25.279582977294922	18.079261779785156
homomer-2-50-nr2-run1_result_212	3	AREAALAAARAEMQPLIAQANDPAASAAEVRATWAQIVARLEAAAAEAAA:AREAALAAARAEMQPLIAQANDPAASAAEVRATWAQIVARLEAAAAEAAA	1.587466594829014	0.8735969937319519	80.3333511352539	0.6492397785186768	6.246188163757324	8.854572296142578	2.343294143676758
homomer-2-50-nr2-run1_result_212	4	EREEELERAREEMEPLIEKFEDPNNTREEVRETAEKIIELLEEAAEEAAE:EREEELERAREEMEPLIEKFEDPNNTREEVRETAEKIIELLEEAAEEAAE	3.2165040221411934	0.5917356724766188	81.08380889892578	0.6387265920639038	5.756408214569092	7.884206771850586	3.007956027984619
homomer-2-50-nr2-run1_result_212	5	EREAALAAARAEIEPLLARLADPERSAEEVRATAAEILARLEEAAARAAQ:EREAALAAARAEIEPLLARLADPERSAEEVRATAAEILARLEEAAARAAQ	2.400976748249908	0.752183477239052	81.86991882324219	0.6538739800453186	5.188543796539307	7.117422103881836	3.4093971252441406
homomer-2-50-nr2-run1_result_212	6	ARAAALAAAEAAAAPLIAKYNDPNASAAEVRATADQILALQREAAAAAAA:ARAAALAAAEAAAAPLIAKYNDPNASAAEVRATADQILALQREAAAAAAA	1.4718901882943687	0.8824101051973596	84.2217788696289	0.7023822665214539	5.168827056884766	7.098692417144775	1.7898274660110474
homomer-2-50-nr2-run1_result_212	7	EYEEKLEEYRKEIEPLKEKLENPENTPEEVRETAEKIIELLEKAAEEARE:EYEEKLEEYRKEIEPLKEKLENPENTPEEVRETAEKIIELLEKAAEEARE	2.4188988001370584	0.7498356570666204	87.0400161743164	0.7435505390167236	4.50844144821167	5.435726642608643	1.6913741827011108
homomer-2-50-nr2-run1_result_212	8	EREEALAAAEKEIEPLKAKANDPSATAAEVKATYEKILAKREEAAKKAAE:EREEALAAAEKEIEPLKAKANDPSATAAEVKATYEKILAKREEAAKKAAE	1.3011781253125738	0.9049749679896126	88.3744125366211	0.7406203150749207	4.323269367218018	5.534905910491943	1.6485254764556885
homomer-2-50-nr2-run1_result_212	9	EKEEKLKKYEEEIKPLEEKANDPNNSAEEVRETYKKIIEKLKEAAKEADK:EKEEKLKKYEEEIKPLEEKANDPNNSAEEVRETYKKIIEKLKEAAKEADK	1.7953813758168036	0.8385030878471986	84.32414245605469	0.6953437328338623	4.99739408493042	6.051591873168945	2.07566499710083
homomer-2-50-nr2-run1_result_213	0	MEEKKKKKLKLEVTLEEPVREEFLKELEKFGKEINEKYDNFELKIEEIEE:MEEKKKKKLKLEVTLEEPVREEFLKELEKFGKEINEKYDNFELKIEEIEE	1.4488401686361116	0.8828800419143599	80.22808074951172	0.6140351891517639	7.098834991455078	7.680630207061768	1.4214301109313965
homomer-2-50-nr2-run1_result_213	1	MEEKEERLLELLLRLREPEREEFLEKLEKFGKEINEKYDNFELEIRELEE:MEEKEERLLELLLRLREPEREEFLEKLEKFGKEINEKYDNFELEIRELEE	18.453811024057078	0.06904378024936529	67.39192199707031	0.43989765644073486	10.835183143615723	13.30370044708252	4.628716468811035
homomer-2-50-nr2-run1_result_213	2	EEEKEEKLLVIKLKLPEPYREKFLEKLKEFGEELKKEYDVLEIKIEEIEE:EEEKEEKLLVIKLKLPEPYREKFLEKLKEFGEELKKEYDVLEIKIEEIEE	3.3340260511506923	0.6302323256122329	71.67536163330078	0.5538716316223145	8.182877540588379	8.941150665283203	1.717684030532837
homomer-2-50-nr2-run1_result_213	3	MEIPETKLLLILVLLSEPEREEFLEKLKKFGEEMNKKYNNLKIIILDLPL:MEIPETKLLLILVLLSEPEREEFLEKLKKFGEEMNKKYNNLKIIILDLPL	5.340278788314959	0.4977392883997512	78.83280944824219	0.681361734867096	6.938676357269287	7.789897441864014	1.5994888544082642
homomer-2-50-nr2-run1_result_213	4	EEELKEEKLKIEVKLPEPLREKFLKELEEFGKKAKEEYDNLEIKIEEEEE:EEELKEEKLKIEVKLPEPLREKFLKELEEFGKKAKEEYDNLEIKIEEEEE	1.4020342930301006	0.8933566560104574	78.86641693115234	0.625921368598938	7.130098342895508	7.812873840332031	1.307100772857666
homomer-2-50-nr2-run1_result_213	5	MEEKKEKLLEIKVKLKEPEREIFLKFLEELGKLFKKKYDNVKIEIKEKEE:MEEKKEKLLEIKVKLKEPEREIFLKFLEELGKLFKKKYDNVKIEIKEKEE	1.976480024847179	0.8227385015233224	77.74361419677734	0.5784599184989929	7.676454544067383	8.276911735534668	1.6061910390853882
homomer-2-50-nr2-run1_result_213	6	MEEKEVRELKITVTLPEPEREEFLKFLEEFGKKLKEKYDNVEIKIEEVEK:MEEKEVRELKITVTLPEPEREEFLKFLEEFGKKLKEKYDNVEIKIEEVEK	1.4957252694420073	0.8733267301037884	81.16449737548828	0.6258566975593567	6.936110019683838	7.58957052230835	1.312633991241455
homomer-2-50-nr2-run1_result_213	7	MEELKVEKLLIELTLPEPYREKFLEELEKFGKELKEKYDILEIKIHELEE:MEELKVEKLLIELTLPEPYREKFLEELEKFGKELKEKYDILEIKIHELEE	3.307292707311446	0.5875039952304408	79.04126739501953	0.5815305709838867	7.106756687164307	7.681583404541016	1.3505980968475342
homomer-2-50-nr2-run1_result_213	8	EPVLEERLLLILLKLREPEREEFLEKLEEWGKELKEKYDNVEIKILDLPL:EPVLEERLLLILLKLREPEREEFLEKLEEWGKELKEKYDNVEIKILDLPL	3.386300885607949	0.5771075229739671	68.72248077392578	0.49664729833602905	8.81777572631836	9.702427864074707	2.1083126068115234
homomer-2-50-nr2-run1_result_213	9	PPLPEERLLRLELRLREPEREELLARLEAFGRELRARYDNFELRLHELPE:PPLPEERLLRLELRLREPEREELLARLEAFGRELRARYDNFELRLHELPE	3.90712447252066	0.6561471692300774	67.56775665283203	0.5255915522575378	9.697104454040527	10.488961219787598	2.464465618133545
homomer-2-50-nr2-run1_result_214	0	AAFEEPAARVRGALAEFERRYETESPEARARILEFLERAAALAEEARAAL:AAFEEPAARVRGALAEFERRYETESPEARARILEFLERAAALAEEARAAL	9.928559122988041	0.3084234304046656	54.41910934448242	0.3185126781463623	15.616277694702148	22.60118293762207	13.498758316040039
homomer-2-50-nr2-run1_result_214	1	AEFEEPRRRVEGALALFERLYETASPEVRAAILAFLEEAAAAADAALAAL:AEFEEPRRRVEGALALFERLYETASPEVRAAILAFLEEAAAAADAALAAL	1.392761383131753	0.8841032799827011	95.50444793701172	0.8414227962493896	2.5238137245178223	2.668948173522949	1.101691484451294
homomer-2-50-nr2-run1_result_214	2	EKFEKPKEKVLGALEEFEKRYKTASEEEKEKILKFLEEAAKLAEEAIKSL:EKFEKPKEKVLGALEEFEKRYKTASEEEKEKILKFLEEAAKLAEEAIKSL	1.681866463349511	0.8487360893228929	88.50782775878906	0.707176923751831	4.153201580047607	4.530185222625732	1.6717958450317383
homomer-2-50-nr2-run1_result_214	3	EEFERPLERVRGALEEFERLYETASPEVRERIRRFLEEAAALAEEVRAAV:EEFERPLERVRGALEEFERLYETASPEVRERIRRFLEEAAALAEEVRAAV	8.480651392408921	0.35171103519735397	66.6693115234375	0.5185654163360596	8.468716621398926	9.821991920471191	3.2603046894073486
homomer-2-50-nr2-run1_result_214	4	AAFEAPAARVRGALARFEREYETASPERRAAILRFLEEAAARADEVEAAF:AAFEAPAARVRGALARFEREYETASPERRAAILRFLEEAAARADEVEAAF	0.9357722035048683	0.9450433291572657	95.26566314697266	0.8356742858886719	2.5387916564941406	2.6448168754577637	1.0696043968200684
homomer-2-50-nr2-run1_result_214	5	AAFEEPAARVRGALERFERQYETASPETRAAILAFLEEAAARAEAVLAAQ:AAFEEPAARVRGALERFERQYETASPETRAAILAFLEEAAARAEAVLAAQ	1.6040532299748538	0.856926942979792	88.21408081054688	0.7642202377319336	3.7693066596984863	4.106489181518555	1.4490113258361816
homomer-2-50-nr2-run1_result_214	6	EEFERPEERVRGALAEFRERYETSTPEERAAILRFLEEAAARAEEVRASF:EEFERPEERVRGALAEFRERYETSTPEERAAILRFLEEAAARAEEVRASF	14.055834763474234	0.1190857868873779	60.43696212768555	0.36150968074798584	14.59007740020752	21.79676055908203	12.276273727416992
homomer-2-50-nr2-run1_result_214	7	MAFEEPLRRVRGALERFEREYATASPEVRAAILRFLEEAARLAEEVEASF:MAFEEPLRRVRGALERFEREYATASPEVRAAILRFLEEAARLAEEVEASF	0.8713119848398312	0.950752904957624	91.66127014160156	0.7991040945053101	3.3045525550842285	3.480743408203125	1.1489994525909424
homomer-2-50-nr2-run1_result_214	8	EEFEKPLEEVEGAIEEFKERYETASEEEKKAIMEALEKAAEIFEEVKEKF:EEFEKPLEEVEGAIEEFKERYETASEEEKKAIMEALEKAAEIFEEVKEKF	0.9090905710798769	0.9449530538124296	90.29256439208984	0.7630887031555176	3.7104341983795166	3.9403724670410156	1.2129993438720703
homomer-2-50-nr2-run1_result_214	9	EEFEKPLAEVEGALAEFREEYETASPERRAAILEFLERAAAEARRVRESF:EEFEKPLAEVEGALAEFREEYETASPERRAAILEFLERAAAEARRVRESF	0.7527070624045639	0.9630384443573647	91.90425872802734	0.8054558038711548	3.4305295944213867	3.583827495574951	1.1917386054992676
homomer-2-50-nr2-run1_result_215	0	ATAAAAAGAALATDWSTLTPGERVALLEEVRARVEGLLAAERAAAEAAGA:ATAAAAAGAALATDWSTLTPGERVALLEEVRARVEGLLAAERAAAEAAGA	2.4400832500039673	0.7918196444386907	75.59097290039062	0.6356700658798218	8.26228141784668	9.259488105773926	1.3674309253692627
homomer-2-50-nr2-run1_result_215	1	DDELARAGAALLRDHSSLSAGERVALLEEVRAAVEGYLERVRAEAAAAGE:DDELARAGAALLRDHSSLSAGERVALLEEVRAAVEGYLERVRAEAAAAGE	1.1228214719005367	0.9226264729763918	92.67523193359375	0.7947263121604919	3.2135698795318604	3.5117743015289307	1.1233717203140259
homomer-2-50-nr2-run1_result_215	2	ETELKEAGEKLLEDKSKLSAGEKIELLEEIIEKVEGILEKEREEAEAAGE:ETELKEAGEKLLEDKSKLSAGEKIELLEEIIEKVEGILEKEREEAEAAGE	1.7757446246416055	0.8575550059130304	78.4837875366211	0.6439077854156494	7.1668477058410645	8.036142349243164	1.6416561603546143
homomer-2-50-nr2-run1_result_215	3	DDELARAGAALAEDHSRLSAGERVARLEEVVARLEGVLERERAAAEAAGE:DDELARAGAALAEDHSRLSAGERVARLEEVVARLEGVLERERAAAEAAGE	1.4252861811357205	0.8935897638553619	89.56173706054688	0.7742072343826294	3.793577194213867	4.126597881317139	1.2472386360168457
homomer-2-50-nr2-run1_result_215	4	DTELAEAGAALAEDLSRLSPGERIARLEEVRERVEGVLERERREAEAAGY:DTELAEAGAALAEDLSRLSPGERIARLEEVRERVEGVLERERREAEAAGY	1.288799444501099	0.9061689757010574	87.67296600341797	0.7463619112968445	4.532928943634033	5.038584232330322	1.4842197895050049
homomer-2-50-nr2-run1_result_215	5	SEKLKEAGEALFEDLSKLTPGEKIEKLEEVIEKVEGILEEERAKAEEAGY:SEKLKEAGEALFEDLSKLTPGEKIEKLEEVIEKVEGILEEERAKAEEAGY	1.0000715196296872	0.9444845566020211	85.4412841796875	0.7139190435409546	5.290547847747803	5.8438239097595215	1.48264479637146
homomer-2-50-nr2-run1_result_215	6	ESELEEAGELLKEDLSSLSDGEKIEKLEEVIERVEGILEKEREEAEARGE:ESELEEAGELLKEDLSSLSDGEKIEKLEEVIERVEGILEKEREEAEARGE	1.1358963740028643	0.9306917032979414	88.0170669555664	0.7378804087638855	4.886438846588135	5.336503982543945	1.3601298332214355
homomer-2-50-nr2-run1_result_215	7	SMALEEAGAALLEDHSSLTPGERIARLEAVIARLEGILEEERAAAEAAGY:SMALEEAGAALLEDHSSLTPGERIARLEAVIARLEGILEEERAAAEAAGY	1.1827525219759278	0.9278469883303763	87.07251739501953	0.7651197910308838	4.8105854988098145	5.305549621582031	1.2464954853057861
homomer-2-50-nr2-run1_result_215	8	DDELARAGAALAEDHSRLSPGERVERLEEIRERVEGILEEERREAEEAGY:DDELARAGAALAEDHSRLSPGERVERLEEIRERVEGILEEERREAEEAGY	1.486418102725922	0.8927019748547163	75.55583953857422	0.6130593419075012	7.42970609664917	8.521272659301758	1.835732102394104
homomer-2-50-nr2-run1_result_215	9	ETELAEAGAALAEDLSSLSPGERIERLEEIVERVEGVLERIRAEAEAAGE:ETELAEAGAALAEDLSSLSPGERIERLEEIVERVEGVLERIRAEAEAAGE	1.3642115612065053	0.9049154174790951	89.74583435058594	0.7624824047088623	3.9257616996765137	4.405124187469482	1.4783223867416382
homomer-2-50-nr2-run1_result_216	0	SLEAALAGAERLAAEARAWAEENGIRAFRLEITVRPPNRPPYVLVLERDE:SLEAALAGAERLAAEARAWAEENGIRAFRLEITVRPPNRPPYVLVLERDE	2.284283243980592	0.7516943934821135	75.242431640625	0.5753910541534424	7.577149868011475	10.405194282531738	3.581699848175049
homomer-2-50-nr2-run1_result_216	1	MLEAALAGAERLAAEARAWAAEHGLRAFELELVVHPPDRPPYVLRLEHRP:MLEAALAGAERLAAEARAWAAEHGLRAFELELVVHPPDRPPYVLRLEHRP	1.8341991950524683	0.8224041165325783	76.56719970703125	0.6026818752288818	6.666733264923096	8.263321876525879	1.8843309879302979
homomer-2-50-nr2-run1_result_216	2	MEEKMKEGAEKIAKKAKEYAEKNGIKAFELEITLKPKDKEPYVIKIEKDE:MEEKMKEGAEKIAKKAKEYAEKNGIKAFELEITLKPKDKEPYVIKIEKDE	2.4898544374918474	0.7286191863590975	77.57203674316406	0.6061100959777832	7.037789821624756	8.519739151000977	1.3131459951400757
homomer-2-50-nr2-run1_result_216	3	MAEAALAGARRLAEEARAWAAAHGLRAFRLRLELPLPDRPPYVLELEHAP:MAEAALAGARRLAEEARAWAAAHGLRAFRLRLELPLPDRPPYVLELEHAP	1.3755215455935617	0.8874338976819607	77.90200805664062	0.6449005603790283	6.764062404632568	8.005901336669922	1.3067662715911865
homomer-2-50-nr2-run1_result_216	4	SKEAAIKGAEKIAEEAKKYMEENGIKRFHLKITMHPENEEPYVIEIEKDE:SKEAAIKGAEKIAEEAKKYMEENGIKRFHLKITMHPENEEPYVIEIEKDE	10.861905906489268	0.14257279469281692	62.24876022338867	0.4247156083583832	11.563891410827637	15.69057559967041	4.23804235458374
homomer-2-50-nr2-run1_result_216	5	SRAAMIAGAEAIAAEAEAYAEEHGIRAFRLRIEALPPDEPPYVLELERRP:SRAAMIAGAEAIAAEAEAYAEEHGIRAFRLRIEALPPDEPPYVLELERRP	16.368128408828323	0.1910955233246482	54.07279968261719	0.3549693822860718	15.399948120117188	22.28603172302246	13.380746841430664
homomer-2-50-nr2-run1_result_216	6	MREAMIEGMERIAAEAEAWARENGIRAFRLRLEALPEDEPPYVLELERDE:MREAMIEGMERIAAEAEAWARENGIRAFRLRLEALPEDEPPYVLELERDE	3.8469908092098284	0.632949183245376	60.7589111328125	0.502656102180481	11.256183624267578	13.819653511047363	3.77252197265625
homomer-2-50-nr2-run1_result_216	7	MEEKMIEGAEKIAEEAKKYMKENGIKAFKLKIIMKPKDKEPYVIEIEHDE:MEEKMIEGAEKIAEEAKKYMKENGIKAFKLKIIMKPKDKEPYVIEIEHDE	2.4985388500898575	0.7245160238717481	81.01497650146484	0.6308408379554749	6.213021278381348	7.276494979858398	1.7307612895965576
homomer-2-50-nr2-run1_result_216	8	MREAMIEGAERLAAEAEAYAREHGIRAFRLRFEALPPDEPPYVLELVRDE:MREAMIEGAERLAAEAEAYAREHGIRAFRLRFEALPPDEPPYVLELVRDE	16.02962598898072	0.22323924352051638	53.6201171875	0.3501327931880951	15.083470344543457	21.502960205078125	12.786166191101074
homomer-2-50-nr2-run1_result_216	9	SDEAMKKGIEKLLAEAKAYVEKNGIKAIEIKITAHPKNKEPYVAVYKKDP:SDEAMKKGIEKLLAEAKAYVEKNGIKAIEIKITAHPKNKEPYVAVYKKDP	11.899827493353122	0.11950013213214908	48.468875885009766	0.3543155789375305	15.212531089782715	20.79755401611328	9.246885299682617
homomer-2-50-nr2-run1_result_217	0	KPEYDMKIEEKIEGGKLYITVSLDLGGAEEIKIEIKITGIKNGKKIEAET:KPEYDMKIEEKIEGGKLYITVSLDLGGAEEIKIEIKITGIKNGKKIEAET	2.243552594022338	0.7834216614998326	68.40109252929688	0.5404332876205444	9.088475227355957	9.712603569030762	1.3589173555374146
homomer-2-50-nr2-run1_result_217	1	MENYNIEIKTSIEGGKLYIEVSLDLGGADEIDIKIKITGIKNGKELVAET:MENYNIEIKTSIEGGKLYIEVSLDLGGADEIDIKIKITGIKNGKELVAET	10.589209698386467	0.1772959080117719	64.80348205566406	0.5185458660125732	9.465867042541504	10.909141540527344	3.152341365814209
homomer-2-50-nr2-run1_result_217	2	MEKYDIKIEKKIEGGKLYITIKLDLGGMDEVKIEIKIKGKKNGKIIEAET:MEKYDIKIEKKIEGGKLYITIKLDLGGMDEVKIEIKIKGKKNGKIIEAET	2.3854284436503916	0.7777945498340786	77.13037872314453	0.623954713344574	7.5265116691589355	7.827544212341309	1.0819169282913208
homomer-2-50-nr2-run1_result_217	3	MEEIPMEIKERVEGGKLILTVEVDLGGAEEWEVRIEIKGKKDGEEIRAVS:MEEIPMEIKERVEGGKLILTVEVDLGGAEEWEVRIEIKGKKDGEEIRAVS	1.8244655535638603	0.8449141066066004	91.3831787109375	0.7718687057495117	4.020754814147949	4.120138645172119	1.010582447052002
homomer-2-50-nr2-run1_result_217	4	AENYDIKIEEKIEGGKLYIKVSLDLGGAEKIEIEIKIKGEKNGETLVAET:AENYDIKIEEKIEGGKLYIKVSLDLGGAEKIEIEIKIKGEKNGETLVAET	11.255540943257996	0.220643387263705	52.769691467285156	0.4074096083641052	13.212323188781738	15.32929801940918	4.5266242027282715
homomer-2-50-nr2-run1_result_217	5	MEEFDIKIETKEEGGKLYITLSVDLGGMDKVEIKITITGIKDGKEIVAET:MEEFDIKIETKEEGGKLYITLSVDLGGMDKVEIKITITGIKDGKEIVAET	2.065817805779845	0.8066283876846732	84.75646209716797	0.6870169639587402	5.5259504318237305	5.688692569732666	1.0001599788665771
homomer-2-50-nr2-run1_result_217	6	AENVPMEIKTKEEGGKLYITVSVDKGGATSWNITINITGTKNGKTITATS:AENVPMEIKTKEEGGKLYITVSVDKGGATSWNITINITGTKNGKTITATS	1.5079326291426929	0.8850105864148011	87.7402114868164	0.7558637857437134	4.6343793869018555	4.735458850860596	0.9432799220085144
homomer-2-50-nr2-run1_result_217	7	MEKFEIKIEEKIEGGKLIIKVSLDLGGMEEVKIEIKIEGIKDGEKKVAKT:MEKFEIKIEEKIEGGKLIIKVSLDLGGMEEVKIEIKIEGIKDGEKKVAKT	3.35408014568625	0.7559704695750195	70.48189544677734	0.5301715731620789	8.808625221252441	9.426040649414062	1.683950662612915
homomer-2-50-nr2-run1_result_217	8	MENYNIKIKTSIEGGKLKITVEVDLGGADKWDIKIEITGTKNGKKIKAVT:MENYNIKIKTSIEGGKLKITVEVDLGGADKWDIKIEITGTKNGKKIKAVT	2.9497925584731837	0.6460227676923823	62.33367919921875	0.4861963391304016	10.07004451751709	10.703337669372559	1.3530089855194092
homomer-2-50-nr2-run1_result_217	9	HMNFKMEIKTSVEGGKLKIEVSLDLGGADKIKIKIRIEGEKNGKKLVAET:HMNFKMEIKTSVEGGKLKIEVSLDLGGADKIKIKIRIEGEKNGKKLVAET	10.026099021288195	0.36865253304936596	48.18838882446289	0.3301030695438385	13.721857070922852	16.68068504333496	4.764277458190918
homomer-2-50-nr2-run1_result_218	0	MAAALAAWLAATPAARLAAAAAAAAEAAAALAAALGRAAAEAAAAAAALA:MAAALAAWLAATPAARLAAAAAAAAEAAAALAAALGRAAAEAAAAAAALA	25.314938158049966	0.08790150801193182	67.98055267333984	0.4535447359085083	12.028314590454102	16.637697219848633	5.959003448486328
homomer-2-50-nr2-run1_result_218	1	MAEALAAFLAETPAAALAAAAAALAALAAALAAALGAAAAAAAAAAAAAL:MAEALAAFLAETPAAALAAAAAALAALAAALAAALGAAAAAAAAAAAAAL	25.15122954314796	0.09108226577594188	70.389404296875	0.4831109046936035	11.558425903320312	15.929661750793457	6.6550798416137695
homomer-2-50-nr2-run1_result_218	2	MAAALAAAAAATAAAELAALAEAAAAAAARLAAALGAAAAAAAAAAAAAL:MAAALAAAAAATAAAELAALAEAAAAAAARLAAALGAAAAAAAAAAAAAL	10.83206929606263	0.19169335426433115	74.08908081054688	0.5541545152664185	8.171529769897461	12.7510404586792	5.230347633361816
homomer-2-50-nr2-run1_result_218	3	AAAALAAALAATPAEELARAAEALAALAARLAAAAGEAAAALAAAAAALL:AAAALAAALAATPAEELARAAEALAALAARLAAAAGEAAAALAAAAAALL	22.83603140336453	0.05085757597955956	61.666259765625	0.46640250086784363	11.961953163146973	16.95151710510254	4.94270133972168
homomer-2-50-nr2-run1_result_218	4	MAAALAAFLAATPPERLAAIAATLAELAALLAEALGRALAAAAERLAALL:MAAALAAFLAATPPERLAAIAATLAELAALLAEALGRALAAAAERLAALL	21.604257357606187	0.050913811126099925	68.30122375488281	0.4217696189880371	12.58736801147461	18.308635711669922	8.427289009094238
homomer-2-50-nr2-run1_result_218	5	AAEALAALAAATAAAAAAAAAAAAAEAAAALAAALGEALAAAAAAAAAAA:AAEALAALAAATAAAAAAAAAAAAAEAAAALAAALGEALAAAAAAAAAAA	24.8007702123368	0.09388088513015376	70.63579559326172	0.5330562591552734	7.947514057159424	12.657583236694336	5.327381134033203
homomer-2-50-nr2-run1_result_218	6	MEEALKRFLEETPEEELKEFEEKLKELKEKLEKALGEYKKEKEEEAKKKE:MEEALKRFLEETPEEELKEFEEKLKELKEKLEKALGEYKKEKEEEAKKKE	10.046731354444088	0.20774184872127635	74.61192321777344	0.48063376545906067	9.9335298538208	12.210681915283203	4.703707695007324
homomer-2-50-nr2-run1_result_218	7	AAAALAALAAAAAPAALAAAAAAAAAALAALAAALGAAAAAAAAAAAALL:AAAALAALAAAAAPAALAAAAAAAAAALAALAAALGAAAAAAAAAAAALL	25.07518340442307	0.09269066581221297	65.47510528564453	0.4657772481441498	11.891261100769043	16.85897445678711	8.406696319580078
homomer-2-50-nr2-run1_result_218	8	LAEALARFLAETPPEELAALAAAAAEALERLAAALGRYLAELAEALAARR:LAEALARFLAETPPEELAALAAAAAEALERLAAALGRYLAELAEALAARR	21.243710482760036	0.05551933583908078	68.36795043945312	0.4372307360172272	11.663704872131348	17.50909996032715	8.260529518127441
homomer-2-50-nr2-run1_result_218	9	LEEALQRLLEATPPEELEALRRALAEAAARLAAALGEYLERLARERAERE:LEEALQRLLEATPPEELEALRRALAEAAARLAAALGEYLERLARERAERE	12.693294839907038	0.12500820663066084	75.76435089111328	0.5262203812599182	8.526444435119629	10.969104766845703	4.684337615966797
homomer-2-50-nr2-run1_result_219	0	AAAAAAAAAAAAAAAAAAAAAAAARAAAEAEAAAAAALAAALAALLAEAA:AAAAAAAAAAAAAAAAAAAAAAAARAAAEAEAAAAAALAAALAALLAEAA	2.185158450918871	0.7824557864596581	75.92682647705078	0.5324015617370605	8.087457656860352	13.131379127502441	6.048459529876709
homomer-2-50-nr2-run1_result_219	1	AAAAAAAAALAAAAAAAAEANAAAAAVAAAAAAAAAAAAAALAAALAAAA:AAAAAAAAALAAAAAAAAEANAAAAAVAAAAAAAAAAAAAALAAALAAAA	3.1363005536232103	0.636528230390795	73.37410736083984	0.5385451316833496	8.305723190307617	13.375503540039062	3.7869062423706055
homomer-2-50-nr2-run1_result_219	2	ELAELLERVLAALAEAVAAANAALAAVAAAAAAAAAAAAAAAAAAAAALA:ELAELLERVLAALAEAVAAANAALAAVAAAAAAAAAAAAAAAAAAAAALA	2.8092638803461907	0.7017332763557712	75.9450454711914	0.560999870300293	7.461056709289551	11.485564231872559	3.142238140106201
homomer-2-50-nr2-run1_result_219	3	ELEELERELEEEEEEDEEEEEETEREIAEREREERRRRLEELLRLLRELL:ELEELERELEEEEEEDEEEEEETEREIAEREREERRRRLEELLRLLRELL	36.34740927785432	0.02227524085735797	92.30642700195312	0.4126819670200348	13.029186248779297	21.744850158691406	9.291635513305664
homomer-2-50-nr2-run1_result_219	4	EEEEEEEEEEEEEEELIKEENETLLKIEEEKLKKEEEELEKLLELLEKLL:EEEEEEEEEEEEEEELIKEENETLLKIEEEKLKKEEEELEKLLELLEKLL	4.633029060187232	0.4640596560803607	87.31947326660156	0.3841415047645569	14.841032028198242	24.7430362701416	15.358428955078125
homomer-2-50-nr2-run1_result_219	5	ELEELVEEVLEELEELVEELNETLREVAERLLALLEELAAAAAALYAALN:ELEELVEEVLEELEELVEELNETLREVAERLLALLEELAAAAAALYAALN	3.6801029667543586	0.5834726507070335	77.09539031982422	0.4880947768688202	9.15261459350586	13.52820873260498	5.869299411773682
homomer-2-50-nr2-run1_result_219	6	EEEEEREKELEEEKELKEEENETEKEIKEAELKEEKEEEEELKELLEKLL:EEEEEREKELEEEKELKEEENETEKEIKEAELKEEKEEEEELKELLEKLL	3.970246615937956	0.5416302307529616	89.77843475341797	0.39764365553855896	14.101895332336426	23.65340805053711	16.56525230407715
homomer-2-50-nr2-run1_result_219	7	ELEALVREVLAALRELVAELNAALAEVAAAAAAQAAALAAAAAELAAAAA:ELEALVREVLAALRELVAELNAALAEVAAAAAAQAAALAAAAAELAAAAA	3.0912797063995487	0.6289066098060975	69.33026885986328	0.5637927055358887	7.219478607177734	10.625868797302246	4.530675888061523
homomer-2-50-nr2-run1_result_219	8	ELEELIEKILEELKKIVEELNKTLLEINERLLEELRRRREELLELLRELL:ELEELIEKILEELKKIVEELNKTLLEINERLLEELRRRREELLELLRELL	3.2022439592419216	0.6329334177398347	80.23455047607422	0.416908323764801	11.076743125915527	16.891082763671875	7.727100849151611
homomer-2-50-nr2-run1_result_219	9	AAAAQAAAEAEAAAERAAAEARAELEREERRLEAEREALEKLLELLEKLL:AAAAQAAAEAEAAAERAAAEARAELEREERRLEAEREALEKLLELLEKLL	4.0501062840112505	0.5114777317290052	75.11934661865234	0.6305994391441345	6.785057544708252	9.724472999572754	2.1716830730438232
homomer-2-50-nr2-run1_result_22	0	GMLRVRLRIELEVALRPDGTAVVTDFRVELEVEVGGEWVVVARVDVDVDV:GMLRVRLRIELEVALRPDGTAVVTDFRVELEVEVGGEWVVVARVDVDVDV	4.796664019975861	0.6651410104831428	91.69410705566406	0.7598391771316528	4.763988971710205	5.430543899536133	0.9606199264526367
homomer-2-50-nr2-run1_result_22	1	GELRFRLRLEVEFALRPDGTLEVVEARAELEVEVGGEWVTVARVEVDLDE:GELRFRLRLEVEFALRPDGTLEVVEARAELEVEVGGEWVTVARVEVDLDE	4.484772537165849	0.7264328718771773	92.30829620361328	0.7651677131652832	4.503664970397949	5.036418437957764	0.9274379014968872
homomer-2-50-nr2-run1_result_22	2	GKLVVRLVITIEVEILPDGTAVVTKAEVKLEVKVGGEWVTVLDLEVDLEE:GKLVVRLVITIEVEILPDGTAVVTKAEVKLEVKVGGEWVTVLDLEVDLEE	4.334434020077101	0.7275567325848701	90.02622985839844	0.7549624443054199	5.085169792175293	5.762937545776367	0.9918206930160522
homomer-2-50-nr2-run1_result_22	3	GMLVVKLEIEIKFELKPDGTLVVTEAKVKLKVEVGGEWVVVAEIDVELKE:GMLVVKLEIEIKFELKPDGTLVVTEAKVKLKVEVGGEWVVVAEIDVELKE	4.400553725210396	0.5083446491554472	88.4345703125	0.7116991281509399	5.577077388763428	6.56460428237915	1.0582746267318726
homomer-2-50-nr2-run1_result_22	4	GRLIVRFRIEVTVAIRPDGTAEVVDFRVTLEVLVGGEWVTVEERRVELRV:GRLIVRFRIEVTVAIRPDGTAEVVDFRVTLEVLVGGEWVTVEERRVELRV	3.219106052191288	0.7873100584596938	90.44361114501953	0.7429203987121582	5.142504692077637	5.828056335449219	1.002758264541626
homomer-2-50-nr2-run1_result_22	5	GMLVLRLELTITVALLPDGTLVVTDARLDLKALVGGEWVTVARLDVDLDV:GMLVLRLELTITVALLPDGTLVVTDARLDLKALVGGEWVTVARLDVDLDV	17.767095255335235	0.06066584051379392	69.56497955322266	0.43669164180755615	11.297000885009766	16.88957977294922	7.938775539398193
homomer-2-50-nr2-run1_result_22	6	GELIVRLRVDLTLALRPDGTLVVTDFRVDLEVLVGGEWVTVARVEVDFDE:GELIVRLRVDLTLALRPDGTLVVTDFRVDLEVLVGGEWVTVARVEVDFDE	4.447592253948285	0.7240372134465741	91.37825775146484	0.748757004737854	4.69106388092041	5.319349765777588	0.9752048254013062
homomer-2-50-nr2-run1_result_22	7	GLVLVRLRIDVTVALLPNGEAVVVDAKATLEVLVGGEWVPVADIDVDLDV:GLVLVRLRIDVTVALLPNGEAVVVDAKATLEVLVGGEWVPVADIDVDLDV	2.023462067453872	0.7997094920818373	88.81609344482422	0.7213151454925537	5.161806583404541	5.891984462738037	1.0614336729049683
homomer-2-50-nr2-run1_result_22	8	GMRIVRLVAELTVAIRPDGSAEVVEFRVRLEELVGGKWVTVLDLEVDLDE:GMRIVRLVAELTVAIRPDGSAEVVEFRVRLEELVGGKWVTVLDLEVDLDE	3.8094856348931088	0.786131309683259	93.18679809570312	0.7719483971595764	4.303832530975342	4.815466403961182	0.929802417755127
homomer-2-50-nr2-run1_result_22	9	GMLTVRFELTITVNLNPDGTLEVTEATLKLQVEVGGEWVTLLELKIDLDV:GMLTVRFELTITVNLNPDGTLEVTEATLKLQVEVGGEWVTLLELKIDLDV	4.571415748796881	0.5204725458486426	87.99581909179688	0.6997589468955994	5.910399436950684	7.165732383728027	1.2751790285110474
homomer-2-50-nr2-run1_result_220	0	AAAEAARAAAARALAETALAFLEAHKDKLDPAELAALEAEIGAGAALLLA:AAAEAARAAAARALAETALAFLEAHKDKLDPAELAALEAEIGAGAALLLA	2.95859427472064	0.6754636073653747	79.97545623779297	0.6395138502120972	5.520345211029053	7.326888084411621	3.0784013271331787
homomer-2-50-nr2-run1_result_220	1	AAAAAAARAAAEALARTALAWLERHADRLPPEELAALRAELGAGAAALLA:AAAAAAARAAAEALARTALAWLERHADRLPPEELAALRAELGAGAAALLA	3.1664764956006146	0.6735456397053439	73.80831146240234	0.5765441656112671	6.404069423675537	8.334759712219238	3.4428372383117676
homomer-2-50-nr2-run1_result_220	2	AAAAAALAAAARALAEVALAWLERHAARLPEAELAALRAALGAGAALLLA:AAAAAALAAAARALAEVALAWLERHAARLPEAELAALRAALGAGAALLLA	3.141295518383364	0.636840089552649	65.12577056884766	0.4551898241043091	9.660235404968262	13.759066581726074	7.27269172668457
homomer-2-50-nr2-run1_result_220	3	AAEEEALRAAARELARTALAWLERHRDRLPPEEYERLRREIGEGAARILS:AAEEEALRAAARELARTALAWLERHRDRLPPEEYERLRREIGEGAARILS	1.5780285963245926	0.8671426426389055	87.52632904052734	0.7360031604766846	4.149531841278076	5.126954555511475	1.6576359272003174
homomer-2-50-nr2-run1_result_220	4	KEEEEKILEEAKKLAEEALKFLEKYKDKLEKEEYEELEKKIGEGAKKILE:KEEEEKILEEAKKLAEEALKFLEKYKDKLEKEEYEELEKKIGEGAKKILE	1.0087569729731203	0.9320399496424758	88.02394104003906	0.7169171571731567	4.32150936126709	5.04256010055542	1.7321349382400513
homomer-2-50-nr2-run1_result_220	5	SEEEKELMETAKELAKEALKFLEKYKDKLEKEDYEKLKEKIGKGAEKILK:SEEEKELMETAKELAKEALKFLEKYKDKLEKEDYEKLKEKIGKGAEKILK	0.6425130785983261	0.9719667649631871	89.56466674804688	0.7393284440040588	3.7520382404327393	4.365792751312256	1.581201195716858
homomer-2-50-nr2-run1_result_220	6	AEEEARRREAARRLARVALEALAALAPLLPPELLARLRREIGEGAALLLA:AEEEARRREAARRLARVALEALAALAPLLPPELLARLRREIGEGAALLLA	3.1498928738693115	0.6269365207284872	83.84281921386719	0.6437070369720459	5.498116970062256	7.716255187988281	2.684731960296631
homomer-2-50-nr2-run1_result_220	7	AAAAAAAAAAARALAETALEFLERHRDRLPPEELAELEAKIGAGAAAILS:AAAAAAAAAAARALAETALEFLERHRDRLPPEELAELEAKIGAGAAAILS	2.1769205659631417	0.7935944174849493	73.8438720703125	0.586039125919342	6.2987961769104	7.743189334869385	3.096804141998291
homomer-2-50-nr2-run1_result_220	8	SEEEERLMEKARELARVALEFLEKNRDRLPEEEYEELEEKIGKGAEEILS:SEEEERLMEKARELARVALEFLEKNRDRLPEEEYEELEEKIGKGAEEILS	0.7470875248156771	0.9640762838971739	90.44224548339844	0.7618481516838074	3.551149845123291	4.223323822021484	1.3787875175476074
homomer-2-50-nr2-run1_result_220	9	SAEEARRRATAERLARVALEWLERYRERLPEEERARLERELGSGAAELLA:SAEEARRRATAERLARVALEWLERYRERLPEEERARLERELGSGAAELLA	0.7330358941087604	0.9624268494106354	87.2997055053711	0.7470614314079285	4.011479377746582	4.681692600250244	1.5708913803100586
homomer-2-50-nr2-run1_result_221	0	MEKEFEELYKEFKKLKEEYVEKSDDKEKIKEAFEKAEKLIELAKKFLKEK:MEKEFEELYKEFKKLKEEYVEKSDDKEKIKEAFEKAEKLIELAKKFLKEK	0.8893271169749157	0.9466905298576991	81.05308532714844	0.638687252998352	5.866079330444336	6.648834705352783	2.0620813369750977
homomer-2-50-nr2-run1_result_221	1	MEKEFEELKKEFEKLYNEEILKSDDKEKIKEAFEKAKKLIELAEKYIKEK:MEKEFEELKKEFEKLYNEEILKSDDKEKIKEAFEKAKKLIELAEKYIKEK	0.6857419583095993	0.966988793467746	81.91625213623047	0.6380755305290222	5.7454071044921875	6.603772163391113	1.9058279991149902
homomer-2-50-nr2-run1_result_221	2	MEEEFKKKKEEFEKLYKEEVEKSDDKEKIKKAFEIAKELIELAEKFLKES:MEEEFKKKKEEFEKLYKEEVEKSDDKEKIKKAFEIAKELIELAEKFLKES	0.6274672067357726	0.9718101364835576	83.70895385742188	0.6741752624511719	5.319000720977783	6.073983669281006	1.7134742736816406
homomer-2-50-nr2-run1_result_221	3	KKEKFEELKKKFEKLYEEYVKKSKDEKKIKEAFEVAKELIELAEEFIKEK:KKEKFEELKKKFEKLYEEYVKKSKDEKKIKEAFEVAKELIELAEEFIKEK	8.54105012726452	0.4725396144857878	79.22185516357422	0.6268452405929565	6.532827377319336	7.49773645401001	1.8485023975372314
homomer-2-50-nr2-run1_result_221	4	MEERFAELRAEFERLREEHVETSDDPEAIRRAFAVAEELVALAEEALAAA:MEERFAELRAEFERLREEHVETSDDPEAIRRAFAVAEELVALAEEALAAA	8.288003436341718	0.44567225929838744	75.8506851196289	0.6331503391265869	6.03131628036499	7.4978251457214355	2.360152244567871
homomer-2-50-nr2-run1_result_221	5	MEEEFEKLKKEFEELKKKEVEKSDDKEKIKEAFEKAEKLIEMAEKFLKEK:MEEEFEKLKKEFEELKKKEVEKSDDKEKIKEAFEKAEKLIEMAEKFLKEK	0.8418493302620935	0.9516337154286854	82.10135650634766	0.65019690990448	5.76931095123291	6.542835712432861	1.8853344917297363
homomer-2-50-nr2-run1_result_221	6	RREEFEELEREFRRLVEEYVKTSDDKEKIREAFEVAERLIALAREAREAS:RREEFEELEREFRRLVEEYVKTSDDKEKIREAFEVAERLIALAREAREAS	1.3140653297236706	0.9206240139866196	85.22798919677734	0.7377429604530334	4.995133399963379	5.740655899047852	1.4681336879730225
homomer-2-50-nr2-run1_result_221	7	MKEEFEKLKKEFEEAYEKYIEKSDDKEKIKEAFELAKKLIELAEKYIKES:MKEEFEKLKKEFEEAYEKYIEKSDDKEKIKEAFELAKKLIELAEKYIKES	0.6974730288315802	0.9662869934288584	84.68910217285156	0.6836543083190918	5.118734359741211	5.874512195587158	1.6636021137237549
homomer-2-50-nr2-run1_result_221	8	MEEEFEKLVEEFEKLKEEYVKKSDDKEKIKEAFEIAEKIIEMAKEFLEKK:MEEEFEKLVEEFEKLKEEYVKKSDDKEKIKEAFEIAEKIIEMAKEFLEKK	1.1349144698155198	0.9368476750166981	85.4927749633789	0.7089114189147949	5.283437252044678	5.9809441566467285	1.522402286529541
homomer-2-50-nr2-run1_result_221	9	MEEKFKELKKEFEKLYEEYVKKSDDKEKILKAFEIAKELIELAEKFIKES:MEEKFKELKKEFEKLYEEYVKKSDDKEKILKAFEIAKELIELAEKFIKES	8.546675444713438	0.4607748986489876	78.70779418945312	0.638823390007019	6.37505578994751	7.354833126068115	1.8013720512390137
homomer-2-50-nr2-run1_result_222	0	YKIEIHAEDGKVINLNKDIDPNDKYLQKAIELAKKLATKEYNISIEIEKP:YKIEIHAEDGKVINLNKDIDPNDKYLQKAIELAKKLATKEYNISIEIEKP	10.08882899185307	0.1932534923793347	65.24842834472656	0.5098257660865784	10.148571968078613	12.745537757873535	3.0875823497772217
homomer-2-50-nr2-run1_result_222	1	YKIIARAEDGKVINLNKNVDPNDKFYQKALEKAKELATKEYNMELKIEKP:YKIIARAEDGKVINLNKNVDPNDKFYQKALEKAKELATKEYNMELKIEKP	12.74731051376882	0.1502829879895016	70.58846282958984	0.3704265356063843	15.268574714660645	23.89958953857422	14.970285415649414
homomer-2-50-nr2-run1_result_222	2	YEIKANAENGEVTNLNKDLDPNDEFYQKALEAAKELATKDYNITIKIEKP:YEIKANAENGEVTNLNKDLDPNDEFYQKALEAAKELATKDYNITIKIEKP	2.030501697459672	0.8214104397936953	79.97395324707031	0.6981226205825806	6.271631717681885	7.511516094207764	1.0442367792129517
homomer-2-50-nr2-run1_result_222	3	YEFEANAEDGKVINKNKNIDPNDKYLQKALEEMKKLATKEYNISLKIEKP:YEFEANAEDGKVINKNKNIDPNDKYLQKALEEMKKLATKEYNISLKIEKP	0.9432399769112598	0.9496227402548122	83.67384338378906	0.7080488204956055	5.513489246368408	6.5643510818481445	1.1389119625091553
homomer-2-50-nr2-run1_result_222	4	YKIIANPEDGKVTVLNKDIDPNNKYLQKVIEEAKKLASKKYYMEIVVKPP:YKIIANPEDGKVTVLNKDIDPNNKYLQKVIEEAKKLASKKYYMEIVVKPP	3.030582199706621	0.6969496826773982	71.8062515258789	0.5927879214286804	8.015801429748535	10.033907890319824	3.2102231979370117
homomer-2-50-nr2-run1_result_222	5	YKIEAHPETGEVINLNKDLDPDDEYMQKVLEAAKELATKEYKMTITVEPP:YKIEAHPETGEVINLNKDLDPDDEYMQKVLEAAKELATKEYKMTITVEPP	0.9287773909809081	0.9446178032737724	82.7699966430664	0.7138704061508179	5.700744152069092	6.727105140686035	1.007389783859253
homomer-2-50-nr2-run1_result_222	6	YKIIANPEDGKVTVLTEDIDPNNEFLQKAIEKAKELATKEYKIEIVIEPP:YKIIANPEDGKVTVLTEDIDPNNEFLQKAIEKAKELATKEYKIEIVIEPP	2.010818647742563	0.834176551527894	81.03314971923828	0.6866284608840942	6.034229755401611	7.265072822570801	1.282078742980957
homomer-2-50-nr2-run1_result_222	7	MKIIALPENGEVINLDKDLDPNDKFAQKALEKAKELATKEYRIEIVIEKP:MKIIALPENGEVINLDKDLDPNDKFAQKALEKAKELATKEYRIEIVIEKP	1.142160783588556	0.9286704494302122	82.10482025146484	0.6948273777961731	5.874876976013184	6.993913650512695	1.121137022972107
homomer-2-50-nr2-run1_result_222	8	YEIEAYPEDGKVINKTKDVDPNDEYYQKVLEAAKELATKEHYMKIEIKPP:YEIEAYPEDGKVINKTKDVDPNDEYYQKVLEAAKELATKEHYMKIEIKPP	1.3465340371196108	0.9047554593505618	86.5995864868164	0.748997688293457	4.812044620513916	5.708643913269043	1.1402678489685059
homomer-2-50-nr2-run1_result_222	9	YKIIAHAEDGKVINLNKDLDPNDEYMQKVLKKAKELASKEYDMTIEVKPP:YKIIAHAEDGKVINLNKDLDPNDEYMQKVLKKAKELASKEYDMTIEVKPP	4.000027155669601	0.568040364957593	68.11172485351562	0.4936283230781555	9.66995906829834	13.052916526794434	3.9368929862976074
homomer-2-50-nr2-run1_result_223	0	EMKELARKLEEKFIEKLDEYFKSKYSEEEIEELKKLVREFFEEFEKELEE:EMKELARKLEEKFIEKLDEYFKSKYSEEEIEELKKLVREFFEEFEKELEE	0.9716395555211749	0.93829436596143	83.74369812011719	0.6589779257774353	5.311788082122803	6.5087199211120605	2.2890377044677734
homomer-2-50-nr2-run1_result_223	1	EDEERMKRLEEEFIEELKKKFESKYSEEEREELIEFVREFFEKEAKRRKE:EDEERMKRLEEEFIEELKKKFESKYSEEEREELIEFVREFFEKEAKRRKE	0.9308961692806594	0.9423684077680897	86.28642272949219	0.6993628740310669	5.028091907501221	5.797519207000732	1.5238529443740845
homomer-2-50-nr2-run1_result_223	2	EYEKLMEELKEEFIEKLEEYFKNKYTEEEREELKKLVEEFFEEKKEKLEE:EYEKLMEELKEEFIEKLEEYFKNKYTEEEREELKKLVEEFFEEKKEKLEE	0.6725427601495912	0.9680183017198205	87.1961669921875	0.7043789029121399	4.457353115081787	5.254734039306641	1.5512365102767944
homomer-2-50-nr2-run1_result_223	3	EEEKRMKELKEKFIKKLEEKFKSSLSEEEKKELIKLVEEFFEEELKKRKE:EEEKRMKELKEKFIKKLEEKFKSSLSEEEKKELIKLVEEFFEEELKKRKE	0.7951542410995387	0.9568760398462662	86.0570297241211	0.6659036874771118	4.993350028991699	5.923547744750977	1.83225417137146
homomer-2-50-nr2-run1_result_223	4	EYEKLMEELKEEFIKEMEKFFKEKYSEEEKEEIKELIEKFFEKKKEELKK:EYEKLMEELKEEFIKEMEKFFKEKYSEEEKEEIKELIEKFFEKKKEELKK	0.7423745245287455	0.9613845275116978	85.93120574951172	0.6851416230201721	4.840674877166748	5.685484409332275	1.746043086051941
homomer-2-50-nr2-run1_result_223	5	DFKKLMEELREEFIKKFEEKFKSTLSEEEKEELKKLIKEFFEEKEKKLKE:DFKKLMEELREEFIKKFEEKFKSTLSEEEKEELKKLIKEFFEEKEKKLKE	1.067079931951076	0.9254629359264677	80.52323913574219	0.599498987197876	5.966620922088623	7.239908218383789	2.9204490184783936
homomer-2-50-nr2-run1_result_223	6	EMEELMKKLEEEFIEELDKKFKDILTPEEREELKKLVREFFKKEEEKLKK:EMEELMKKLEEEFIEELDKKFKDILTPEEREELKKLVREFFKKEEEKLKK	0.8702322325832161	0.9505135214814662	88.45787048339844	0.700116753578186	4.277371883392334	5.079932689666748	1.681111454963684
homomer-2-50-nr2-run1_result_223	7	EMEKLAKELEEKFIKKFEEYFKEKLSEEEIEEIKKLIKEFFEEFEEEKKE:EMEKLAKELEEKFIKKFEEYFKEKLSEEEIEEIKKLIKEFFEEFEEEKKE	0.8934671124976885	0.948061685386291	88.43046569824219	0.7136369943618774	4.283197402954102	5.017929553985596	1.7231943607330322
homomer-2-50-nr2-run1_result_223	8	AAAAAAAAARAEFLATLDAYLADRLTPEERAELHALVDAFFAAQAAAAAA:AAAAAAAAARAEFLATLDAYLADRLTPEERAELHALVDAFFAAQAAAAAA	3.0529849345244227	0.6934559591074695	84.93229675292969	0.7129185795783997	3.9832828044891357	4.725261211395264	1.6450971364974976
homomer-2-50-nr2-run1_result_223	9	EMEELMEEMEEELIERLEEKLKETKSEEEIEELKELVREFFEEKREELEE:EMEELMEEMEEELIERLEEKLKETKSEEEIEELKELVREFFEEKREELEE	0.7589561670042577	0.9598547316278895	89.41004943847656	0.7448307275772095	3.986874580383301	4.723362445831299	1.4097257852554321
homomer-2-50-nr2-run1_result_224	0	AAPVPAAERRLRFELVAEAGGEVRELPRYDSVAEAEAGIAALREALAALT:AAPVPAAERRLRFELVAEAGGEVRELPRYDSVAEAEAGIAALREALAALT	2.923812359086716	0.6964650630238929	58.65201187133789	0.48923659324645996	11.081443786621094	12.44753646850586	3.321890354156494
homomer-2-50-nr2-run1_result_224	1	MRPVPAAERKIRFRLEVVEGGVVHELPVYDSVEEAEEGLARLREALERLT:MRPVPAAERKIRFRLEVVEGGVVHELPVYDSVEEAEEGLARLREALERLT	4.58934083181048	0.5238681607561206	64.54739379882812	0.5018280148506165	10.909716606140137	12.045238494873047	3.2093491554260254
homomer-2-50-nr2-run1_result_224	2	MEEIPKEERKIIFELKAIAGGKEYFLPKYEKIEEAEEGKKLLEEAIEKLT:MEEIPKEERKIIFELKAIAGGKEYFLPKYEKIEEAEEGKKLLEEAIEKLT	17.473789808156862	0.08851419412079974	46.42677688598633	0.25194692611694336	18.758974075317383	25.07111358642578	18.203800201416016
homomer-2-50-nr2-run1_result_224	3	EKEIPKEERKITFKIVAEYGGKKEEIPVYDKVEKAEEGIEKLKEALEKIT:EKEIPKEERKITFKIVAEYGGKKEEIPVYDKVEKAEEGIEKLKEALEKIT	1.2820868979998623	0.9208936041887857	70.4700698852539	0.5483286380767822	8.599550247192383	9.478568077087402	2.428837776184082
homomer-2-50-nr2-run1_result_224	4	EEEIPEEERKITFEIKAEKGGEVKELPVYEKVEEAEKGIELLKKALEEMK:EEEIPEEERKITFEIKAEKGGEVKELPVYEKVEEAEKGIELLKKALEEMK	1.677171600067349	0.8923081155884462	78.585205078125	0.5934021472930908	7.081897258758545	7.7056989669799805	1.505395531654358
homomer-2-50-nr2-run1_result_224	5	MKEIPKEERKIIFELKVIAGGKVYELPKYESVEEAEKGIELLKEAIEKLK:MKEIPKEERKIIFELKVIAGGKVYELPKYESVEEAEKGIELLKEAIEKLK	3.1047088630947757	0.6828079508744785	67.51427459716797	0.5080986618995667	10.013346672058105	10.94841480255127	2.542717456817627
homomer-2-50-nr2-run1_result_224	6	EEPIPPEERKITFELKVEAGGKVFELPVFDSVEKAEEGIELLKEAYEKLT:EEPIPPEERKITFELKVEAGGKVFELPVFDSVEKAEEGIELLKEAYEKLT	1.4863930826814422	0.9113761667564256	81.78410339355469	0.6279730796813965	6.36992073059082	6.942776203155518	1.4494755268096924
homomer-2-50-nr2-run1_result_224	7	MRPIPPEERRIRLRLVAEAGGEVEELPVLDSVERAPEGIALLEEALARLT:MRPIPPEERRIRLRLVAEAGGEVEELPVLDSVERAPEGIALLEEALARLT	3.1479688168491333	0.6890545533650502	62.3910026550293	0.484998881816864	10.408113479614258	11.63262939453125	3.30959415435791
homomer-2-50-nr2-run1_result_224	8	MRPVPPEDRRLVMELVAEEGGVRHELPRWDSVERAEEGIAAAREALARLT:MRPVPPEDRRLVMELVAEEGGVRHELPRWDSVERAEEGIAAAREALARLT	17.050779440921783	0.10228669311828702	42.500732421875	0.35901084542274475	16.8945369720459	20.052661895751953	3.1903295516967773
homomer-2-50-nr2-run1_result_224	9	SKKIPEKEKKITFKLKAEAGGKVYEIKEYTSIKEAEKGIKELKEAIEKMK:SKKIPEKEKKITFKLKAEAGGKVYEIKEYTSIKEAEKGIKELKEAIEKMK	2.101297311915608	0.8152297890017239	64.43923950195312	0.5136245489120483	10.443951606750488	11.55795955657959	2.146045684814453
homomer-2-50-nr2-run1_result_225	0	MEEEYEELKKEYEEFKEEYEKEKEEEEEEREKEEKEREELLKELEEELEE:MEEEYEELKKEYEEFKEEYEKEKEEEEEEREKEEKEREELLKELEEELEE	1.880267528331952	0.8087496778557258	86.10181427001953	0.5113927721977234	8.696894645690918	12.651352882385254	3.941591501235962
homomer-2-50-nr2-run1_result_225	1	MEEEYEELKEEYEEFKEEYEEEKEEREEEREEREEELEELLEELEELLEE:MEEEYEELKEEYEEFKEEYEEEKEEREEEREEREEELEELLEELEELLEE	2.8840345388974447	0.634755931141052	87.27859497070312	0.4146331250667572	12.384807586669922	19.787952423095703	9.427888870239258
homomer-2-50-nr2-run1_result_225	2	MEEEYEKLKEEYEEFKKKWEEEKKKREEEKKKLLEELKELKEEIEKLLKE:MEEEYEKLKEEYEEFKKKWEEEKKKREEEKKKLLEELKELKEEIEKLLKE	1.078428773394152	0.9242829144309175	86.34989929199219	0.5655222535133362	7.2832350730896	9.288552284240723	2.341977596282959
homomer-2-50-nr2-run1_result_225	3	LEEEYEELKKEYEEFKEEYEKEKEEREKEEEEREKKLKELLEELKKLLEE:LEEEYEELKKEYEEFKEEYEKEKEEREKEEEEREKKLKELLEELKKLLEE	1.539861505586497	0.8575627626241449	90.43746185302734	0.6266645789146423	5.812705039978027	7.117214202880859	1.7196052074432373
homomer-2-50-nr2-run1_result_225	4	MEEEYEELRREYEEFREEYRREREERERELERLLRELEELLRELEEEREE:MEEEYEELRREYEEFREEYRREREERERELERLLRELEELLRELEEEREE	1.517216326354594	0.8584605049886516	91.2464599609375	0.6550413370132446	5.389719009399414	6.5024638175964355	1.6319255828857422
homomer-2-50-nr2-run1_result_225	5	MEEEYEKLKKEFEEFKKEYEKEKEELEELLKEKEEELEELLEELEELLEE:MEEEYEKLKKEFEEFKKEYEKEKEELEELLKEKEEELEELLEELEELLEE	1.449552548083296	0.8741578300123136	84.61524200439453	0.5297436714172363	7.820394992828369	10.51900863647461	2.6614277362823486
homomer-2-50-nr2-run1_result_225	6	MEEEYEELKEELEEFRREWEEERRRREEERRRREEELRRLLEELEEELEE:MEEEYEELKEELEEFRREWEEERRRREEERRRREEELRRLLEELEEELEE	3.0250272927456785	0.6248655191362924	89.85498809814453	0.4362998306751251	11.789836883544922	18.707103729248047	6.359673023223877
homomer-2-50-nr2-run1_result_225	7	LEEEYEELKEEYEEFRREREEEEERRERERREREEEEERERKEEEEERKK:LEEEYEELKEEYEEFRREREEEEERRERERREREEEEERERKEEEEERKK	4.5663732971603554	0.4779433549979047	93.22306060791016	0.4201775789260864	14.069250106811523	24.57599449157715	12.606194496154785
homomer-2-50-nr2-run1_result_225	8	MEEEYEELKKEKEEFEKKWKEEEAARAAAAAAAAAAAAALAAAAAAAAAA:MEEEYEELKKEKEEFEKKWKEEEAARAAAAAAAAAAAAALAAAAAAAAAA	3.2130057574641944	0.6292635956231338	79.20020294189453	0.47861915826797485	9.447802543640137	14.20770263671875	5.055414199829102
homomer-2-50-nr2-run1_result_225	9	LEEEYEELKKEYEEFKKEYEEEKEEREEELEELEERLRELLAELEEEREE:LEEEYEELKKEYEEFKKEYEEEKEEREEELEELEERLRELLAELEEEREE	1.445847237124405	0.8712860368588499	86.16204071044922	0.5745063424110413	7.309096813201904	9.768516540527344	2.071225166320801
homomer-2-50-nr2-run1_result_226	0	KEKLKKIFEELEKLFGEVEKSKDKKDETWKKFFEKVKEIFGELKKYLNIE:KEKLKKIFEELEKLFGEVEKSKDKKDETWKKFFEKVKEIFGELKKYLNIE	0.946993581104898	0.9445655559446726	80.84243774414062	0.6490449905395508	6.38508939743042	7.218010425567627	1.7982341051101685
homomer-2-50-nr2-run1_result_226	1	MEKLKEIFEEYEKLKGEVEKSKDKNNETWEKYYKETSKLFGKLKELLNIP:MEKLKEIFEEYEKLKGEVEKSKDKNNETWEKYYKETSKLFGKLKELLNIP	1.0541898293497356	0.9343892833570296	89.74777221679688	0.7820821404457092	4.083498954772949	4.548361778259277	1.326711893081665
homomer-2-50-nr2-run1_result_226	2	KEELKEIFEEYEKLEGEVKKSKDKKDETWKKFYEKVKELFGKLKELLNIE:KEELKEIFEEYEKLEGEVKKSKDKKDETWKKFYEKVKELFGKLKELLNIE	0.9562494036409054	0.945298711522451	86.24347686767578	0.7175638675689697	5.333677291870117	5.987918376922607	1.447725534439087
homomer-2-50-nr2-run1_result_226	3	MEKLKEIFKEYEELKGKVKKSKDKKDETWEEFFKKSEELFGELKKLLNIP:MEKLKEIFKEYEELKGKVKKSKDKKDETWEEFFKKSEELFGELKKLLNIP	0.9317627193520451	0.9491162789697589	86.830078125	0.7196431159973145	5.014125823974609	5.6913628578186035	1.5333311557769775
homomer-2-50-nr2-run1_result_226	4	SEELKEIFEEYEKLEGEVEESEDKEDETWEKFFKKVKELFGKLKKLLNIE:SEELKEIFEEYEKLEGEVEESEDKEDETWEKFFKKVKELFGKLKKLLNIE	1.0239183555365643	0.938039914557972	88.25184631347656	0.7521103620529175	4.699804782867432	5.226466655731201	1.3590071201324463
homomer-2-50-nr2-run1_result_226	5	MEKLKEIFEEYEKLKGEVKKSKDLKDETFKKFFEKVEELFGKLKELLNIE:MEKLKEIFEEYEKLKGEVKKSKDLKDETFKKFFEKVEELFGKLKELLNIE	0.8519052292397303	0.9540678631136795	85.92070007324219	0.7188037633895874	5.171114921569824	5.822396278381348	1.588460922241211
homomer-2-50-nr2-run1_result_226	6	EEELKEIFKELEELFGKVEKSKDKEDETWEEFFKKVKEAFGKLKELLNIE:EEELKEIFKELEELFGKVEKSKDKEDETWEEFFKKVKEAFGKLKELLNIE	0.847454864650344	0.9530270974427987	81.1884765625	0.6562225818634033	6.175681114196777	6.967329978942871	2.027193546295166
homomer-2-50-nr2-run1_result_226	7	MEELQRLFAEFEELEGRVRASPRRDDEVWREYFETVSRIFGELRRLLNIP:MEELQRLFAEFEELEGRVRASPRRDDEVWREYFETVSRIFGELRRLLNIP	1.0054202972644832	0.9433880812916154	88.29360961914062	0.7969915866851807	4.4033708572387695	4.913227558135986	1.229429006576538
homomer-2-50-nr2-run1_result_226	8	EEELRELFAEYERLRGEVRESEDWDDETWRRYFEETERIFGRLRELLDVE:EEELRELFAEYERLRGEVRESEDWDDETWRRYFEETERIFGRLRELLDVE	1.0618067767593993	0.9313677517023464	90.20335388183594	0.8085744976997375	3.8500757217407227	4.253662109375	1.2663352489471436
homomer-2-50-nr2-run1_result_226	9	MERLRRLFEEYEALRGEVEASEDLDDETWRRFFERVDRIFGELRELLDVP:MERLRRLFEEYEALRGEVEASEDLDDETWRRFFERVDRIFGELRELLDVP	1.2341031693648032	0.9130756698813504	90.28945922851562	0.790148913860321	3.7347097396850586	4.204072952270508	1.2944172620773315
homomer-2-50-nr2-run1_result_227	0	AALSGAERRFVRDFLADPEAYRARLGPERFAALHAEAAAAAAALLAARAS:AALSGAERRFVRDFLADPEAYRARLGPERFAALHAEAAAAAAALLAARAS	13.944543771739944	0.09317845557838852	78.89077758789062	0.3811933994293213	14.868091583251953	24.731075286865234	16.844867706298828
homomer-2-50-nr2-run1_result_227	1	HHMSGAELAEVLDFLANPEAYKAELGEAEFEKRREEAAAAARAYLERVAS:HHMSGAELAEVLDFLANPEAYKAELGEAEFEKRREEAAAAARAYLERVAS	14.367899128224414	0.0967491369618608	86.1001968383789	0.7213320732116699	4.784566879272461	5.851651668548584	2.0200929641723633
homomer-2-50-nr2-run1_result_227	2	MDLTGEEVDFVVDFLLNPEKYREELGEEEYERLRARAAEEARRLLEEIAS:MDLTGEEVDFVVDFLLNPEKYREELGEEEYERLRARAAEEARRLLEEIAS	13.46051918361884	0.10135174526660501	73.04779052734375	0.5345875024795532	8.038942337036133	10.364296913146973	4.044632911682129
homomer-2-50-nr2-run1_result_227	3	SSLTGAQIAEVVDFVFNPEKYRAELGEEEFAKRLAEAAAALRALLERIAS:SSLTGAQIAEVVDFVFNPEKYRAELGEEEFAKRLAEAAAALRALLERIAS	13.720037036821557	0.10553848977896546	74.51496887207031	0.5175201296806335	8.083648681640625	11.127371788024902	4.523561954498291
homomer-2-50-nr2-run1_result_227	4	MDYTGEELKFYRDFLANPEKYKEKLGEEKFKELLKEAAEKMREYLEEVAE:MDYTGEELKFYRDFLANPEKYKEKLGEEKFKELLKEAAEKMREYLEEVAE	3.357957909427145	0.5747728260246148	75.72664642333984	0.5521968603134155	7.831961631774902	10.096789360046387	3.428178310394287
homomer-2-50-nr2-run1_result_227	5	MDLTGEELDFVIDFVANPEKYRAELGEEEFARLHAEAAARLRAYLERVAS:MDLTGEELDFVIDFVANPEKYRAELGEEEFARLHAEAAARLRAYLERVAS	13.76063596395775	0.10437678253048054	81.5306167602539	0.6368523836135864	6.021693706512451	7.905858039855957	2.9901082515716553
homomer-2-50-nr2-run1_result_227	6	HHMTGAERAAVLDFLANPALYRALLGEEAFAALHAAAAAAARELLDELAS:HHMTGAERAAVLDFLANPALYRALLGEEAFAALHAAAAAAARELLDELAS	14.258994273618042	0.12300999733633043	82.7792739868164	0.6438320279121399	6.437067031860352	9.404500961303711	3.2597808837890625
homomer-2-50-nr2-run1_result_227	7	ANLTGAELAFVLDFLANPERYRALLGEERYAALRAEAAAAARAYLDRVAA:ANLTGAELAFVLDFLANPERYRALLGEERYAALRAEAAAAARAYLDRVAA	3.274581959558453	0.6144619882547996	88.76025390625	0.7164928913116455	4.43239688873291	5.971225738525391	2.047297716140747
homomer-2-50-nr2-run1_result_227	8	SNMTGEELKFYIDFIANPEKYKKELGEEEYEKLKKEAAKKLKEYLEKVAK:SNMTGEELKFYIDFIANPEKYKKELGEEEYEKLKKEAAKKLKEYLEKVAK	1.77127991419522	0.8345382101392878	84.42133331298828	0.648956298828125	5.707671165466309	7.418519973754883	2.5770201683044434
homomer-2-50-nr2-run1_result_227	9	SNLTGEEKKFVIDFLFNPEKYKEKLGEEEYEKLKKEAAEKAEALLKEIAS:SNLTGEEKKFVIDFLFNPEKYKEKLGEEEYEKLKKEAAEKAEALLKEIAS	1.6108887877057605	0.8667896476803045	82.65863037109375	0.6123366355895996	6.2720794677734375	8.217937469482422	2.8798317909240723
homomer-2-50-nr2-run1_result_228	0	SLDLSNNLEIKSFKYDENKYLYVASDKNGNVLEDGIFVLDSKEPPSKKPS:SLDLSNNLEIKSFKYDENKYLYVASDKNGNVLEDGIFVLDSKEPPSKKPS	13.337849238111158	0.1518124380877707	61.62071228027344	0.48816636204719543	11.783756256103516	14.202742576599121	3.570542812347412
homomer-2-50-nr2-run1_result_228	1	AADSSSDLQIKSFKFSENKYLYVAYDSNGNVLSNGIYVLDSPEAPSTPPS:AADSSSDLQIKSFKFSENKYLYVAYDSNGNVLSNGIYVLDSPEAPSTPPS	3.9374204270943727	0.6828963439113208	75.40132904052734	0.6508666276931763	8.68948745727539	10.141509056091309	1.4502983093261719
homomer-2-50-nr2-run1_result_228	2	SLDSSSDLKWKSFKFDENKYLYVAYDSKGNVLPHGIFITDSKEKPSVPPK:SLDSSSDLKWKSFKFDENKYLYVAYDSKGNVLPHGIFITDSKEKPSVPPK	2.44425080201595	0.838040789317383	75.51255798339844	0.643232524394989	8.751227378845215	10.454099655151367	1.548081636428833
homomer-2-50-nr2-run1_result_228	3	SLDNSSDYKWKSFKFDENKYLWVAYDSNGNVLSDGIYVTDSKEKPKTPPK:SLDNSSDYKWKSFKFDENKYLWVAYDSNGNVLSDGIYVTDSKEKPKTPPK	3.018912785430267	0.793344859875242	80.85077667236328	0.6945545077323914	7.349451541900635	8.829145431518555	1.501505732536316
homomer-2-50-nr2-run1_result_228	4	ALDLSSSLTITSFQFSADKYLYVASDANGNVLPDGIFVLDTPEAPSVPPS:ALDLSSSLTITSFQFSADKYLYVASDANGNVLPDGIFVLDTPEAPSVPPS	3.2195831638585326	0.711859646398192	71.72054290771484	0.5578017234802246	9.776793479919434	12.459413528442383	3.8505640029907227
homomer-2-50-nr2-run1_result_228	5	AADESSNLQIKSFKFAENKYLYVAYDANGNVLPNGIFVTDSPEPPSTPPV:AADESSNLQIKSFKFAENKYLYVAYDANGNVLPNGIFVTDSPEPPSTPPV	4.647747049089689	0.6661479695064161	75.12921905517578	0.6372913718223572	8.743827819824219	10.2354097366333	1.5436025857925415
homomer-2-50-nr2-run1_result_228	6	SSDNSSNLEWKSFKFDENKYLWVASDSNGNVLSNGIFVTDSPEKPSTPAS:SSDNSSNLEWKSFKFDENKYLWVASDSNGNVLSNGIFVTDSPEKPSTPAS	3.137945105213088	0.7534262655169147	75.19537353515625	0.6330243349075317	8.689810752868652	10.467880249023438	2.144554853439331
homomer-2-50-nr2-run1_result_228	7	SLDLSNDLEWKSFKFSENKYLYVAYDSNGNVLPNGIFVLDTPEKPSVPAK:SLDLSNDLEWKSFKFSENKYLYVAYDSNGNVLPNGIFVLDTPEKPSVPAK	3.3429233162539465	0.7808952420537827	75.62842559814453	0.6447703838348389	8.194068908691406	9.920133590698242	2.1456432342529297
homomer-2-50-nr2-run1_result_228	8	SLDNSSDLQWKSFKFSENKYLYVAYDSNGNVLSNGIFVLDTKEKPSVPAK:SLDNSSDLQWKSFKFSENKYLYVAYDSNGNVLSNGIFVLDTKEKPSVPAK	3.482187774715875	0.8047762396518414	76.72787475585938	0.6527735590934753	8.053831100463867	9.725947380065918	1.7670361995697021
homomer-2-50-nr2-run1_result_228	9	SSDNSSDYKIKSFKFSEDKYLYIAYDSNGNVLSNGIFILDTKEAPSTPPS:SSDNSSDYKIKSFKFSEDKYLYIAYDSNGNVLSNGIFILDTKEAPSTPPS	4.865460760361904	0.6368200441515698	76.26513671875	0.6155073642730713	8.714356422424316	10.997485160827637	2.8643336296081543
homomer-2-50-nr2-run1_result_229	0	ATADLPPEARAVLALLDADPAAAADAALRAAVRAAAEALRAAAAAAAAAG:ATADLPPEARAVLALLDADPAAAADAALRAAVRAAAEALRAAAAAAAAAG	19.979224694575823	0.05502770178133802	67.6165542602539	0.4129810035228729	13.508771896362305	17.57202911376953	6.732724189758301
homomer-2-50-nr2-run1_result_229	1	AYADLPPEAQAALALAEADPELAARPDFIAALRAAFEAIRAEREAAAAAG:AYADLPPEAQAALALAEADPELAARPDFIAALRAAFEAIRAEREAAAAAG	4.483749831810582	0.48840496492997815	84.65294647216797	0.7197291851043701	4.556694984436035	5.323567867279053	1.7107363939285278
homomer-2-50-nr2-run1_result_229	2	AYADLSPEAQAALALIDADPEYAKRPDLKAALLAAFRAIRAEEAERARAG:AYADLSPEAQAALALIDADPEYAKRPDLKAALLAAFRAIRAEEAERARAG	4.636931940469846	0.4846841494258618	80.71162414550781	0.6878426671028137	5.65460205078125	6.4190239906311035	1.924813985824585
homomer-2-50-nr2-run1_result_229	3	EYDDLSPEARAALEILRADPKHAKDEELIARLLEAFRRIRRERELAEELG:EYDDLSPEARAALEILRADPKHAKDEELIARLLEAFRRIRRERELAEELG	10.790613082443643	0.1989620260473673	68.18408203125	0.34417709708213806	15.339468002319336	23.243532180786133	16.77004051208496
homomer-2-50-nr2-run1_result_229	4	PYEDLPPEAQAILELIDADPELAARPEFRERVLARAREIRAERERREREG:PYEDLPPEAQAILELIDADPELAARPEFRERVLARAREIRAERERREREG	0.6756247836222246	0.9675450203415408	85.15486907958984	0.6747667789459229	5.186794281005859	6.190410614013672	1.8521920442581177
homomer-2-50-nr2-run1_result_229	5	ATADLSPEAQAALAILRADPELAKRPDLIAALEAAARALRAAAAEAERRG:ATADLSPEAQAALAILRADPELAKRPDLIAALEAAARALRAAAAEAERRG	4.18426287982397	0.557096573611395	58.42183303833008	0.40014177560806274	11.761717796325684	15.245499610900879	7.314762115478516
homomer-2-50-nr2-run1_result_229	6	PYDDLSPEARAVLAILDADPELAARPDLRARVLAAARAIRAEEERAAAEG:PYDDLSPEARAVLAILDADPELAARPDLRARVLAAARAIRAEEERAAAEG	0.9247532398293398	0.9412970892762108	84.93181610107422	0.678300678730011	5.062032699584961	6.068047523498535	1.682995080947876
homomer-2-50-nr2-run1_result_229	7	AYDDLPPEAQAALALLEADPEAAKRPDLIAALRARAEEIRAERERAERLG:AYDDLPPEAQAALALLEADPEAAKRPDLIAALRARAEEIRAERERAERLG	3.4464664348080176	0.5659407947503313	69.52826690673828	0.3696528673171997	14.592945098876953	22.10344886779785	12.655208587646484
homomer-2-50-nr2-run1_result_229	8	KYEDLPPVAQAILKILEADPEAAKRPELIAEVKAAAEKIKKEEEEAEAKG:KYEDLPPVAQAILKILEADPEAAKRPELIAEVKAAAEKIKKEEEEAEAKG	1.0146533780712241	0.9331220251837958	88.70579528808594	0.7425717711448669	4.618880748748779	5.355734825134277	1.3638198375701904
homomer-2-50-nr2-run1_result_229	9	KYEDLSKEAQAILKILEEDPEYAKDEELKKKVLEEAKKIKEEEEKKKKEG:KYEDLSKEAQAILKILEEDPEYAKDEELKKKVLEEAKKIKEEEEKKKKEG	1.0006644070757829	0.9332004310457352	86.93284606933594	0.7071074843406677	5.043107509613037	5.7725419998168945	1.408067226409912
homomer-2-50-nr2-run1_result_23	0	DPAALEARLEEEDGLLAELGARPDAPARLAELRALRREVLAELRAARAAA:DPAALEARLEEEDGLLAELGARPDAPARLAELRALRREVLAELRAARAAA	17.11522113065389	0.1284499009483857	73.23380279541016	0.40908199548721313	13.883040428161621	22.185302734375	12.195474624633789
homomer-2-50-nr2-run1_result_23	1	DLARLLAELAEREGLLAELGARPDAPPRLAELRALLAEARAALLAAAAAA:DLARLLAELAEREGLLAELGARPDAPPRLAELRALLAEARAALLAAAAAA	16.769153157365533	0.08101079869847728	83.7359390258789	0.43199265003204346	13.44934368133545	23.407575607299805	12.610149383544922
homomer-2-50-nr2-run1_result_23	2	DLAEALARFEELRGWLAELGARPDAPASLPELAALLERALAELLEAAAAA:DLAEALARFEELRGWLAELGARPDAPASLPELAALLERALAELLEAAAAA	17.276411375235266	0.15229921141785716	63.8306999206543	0.4667407274246216	9.376890182495117	12.202412605285645	5.6735453605651855
homomer-2-50-nr2-run1_result_23	3	DLAELLARFDEEAGLLDRVGALPWAPANLPELRALREAARAALLAAAAAA:DLAELLARFDEEAGLLDRVGALPWAPANLPELRALREAARAALLAAAAAA	16.526963830585974	0.10367426536393101	75.7676010131836	0.4349547028541565	12.033326148986816	19.835756301879883	10.651329040527344
homomer-2-50-nr2-run1_result_23	4	SLEELLARFEELEGLLEELGARPDAPANLPELRALLEEARAALLEAAAAA:SLEELLARFEELEGLLEELGARPDAPANLPELRALLEEARAALLEAAAAA	16.961956805593612	0.08929211005117793	79.92092895507812	0.5270066261291504	8.259520530700684	12.908390998840332	6.175141334533691
homomer-2-50-nr2-run1_result_23	5	DPEELEALFEELRGRLEELGARPDAPPNLPELRALLEEALAHLREARAAA:DPEELEALFEELRGRLEELGARPDAPPNLPELRALLEEALAHLREARAAA	15.99447901637559	0.09744184195907567	84.23877716064453	0.6684414744377136	5.101381778717041	6.396814823150635	2.4056944847106934
homomer-2-50-nr2-run1_result_23	6	DLEELRALLEELEGLLAEIGALPDAPANIDELRALLREVRAALEEAAAAA:DLEELRALLEELEGLLAEIGALPDAPANIDELRALLREVRAALEEAAAAA	16.310111107369156	0.09301940649415137	86.48939514160156	0.709387481212616	4.481372356414795	5.548090934753418	1.9097440242767334
homomer-2-50-nr2-run1_result_23	7	DAAALAAALAALEGLLAALGAAPDAPADLDALAAALAAAAAALAAAAAAA:DAAALAAALAALEGLLAALGAAPDAPADLDALAAALAAAAAALAAAAAAA	17.207380131987055	0.12658337493928074	62.5439338684082	0.44430890679359436	11.049193382263184	15.406444549560547	7.822056770324707
homomer-2-50-nr2-run1_result_23	8	DPAALRARAEELRGLLAELGALPDAPPELPELAALLERVLAHLEEARAAA:DPAALRARAEELRGLLAELGALPDAPPELPELAALLERVLAHLEEARAAA	1.1280987220434808	0.9221338090156973	87.47712707519531	0.7381159067153931	4.143866062164307	5.054504871368408	1.252982258796692
homomer-2-50-nr2-run1_result_23	9	DPAALEALAAALEGLLARLGALPWAPPNLPELRALLAEALAHLRAARAAA:DPAALEALAAALEGLLARLGALPWAPPNLPELRALLAEALAHLRAARAAA	16.984495735519495	0.08229540639204692	57.386253356933594	0.4091299772262573	11.951821327209473	15.327984809875488	7.667831897735596
homomer-2-50-nr2-run1_result_230	0	SHGMEIKIEEKEVNGKKILTITVTIINKPPELTEEEKKELEEFFGELLAK:SHGMEIKIEEKEVNGKKILTITVTIINKPPELTEEEKKELEEFFGELLAK	1.7608725595623804	0.8551490020320984	81.40164947509766	0.6730388402938843	6.3261847496032715	6.626255035400391	1.1632707118988037
homomer-2-50-nr2-run1_result_230	1	EEGSEFKIEEKEVNGEKIQKITYTLKNKPPELTEEDLKELKEFFGELEKK:EEGSEFKIEEKEVNGEKIQKITYTLKNKPPELTEEDLKELKEFFGELEKK	2.1341518023213992	0.827982586291188	83.76354217529297	0.6799136996269226	5.720615386962891	6.000237941741943	1.1224801540374756
homomer-2-50-nr2-run1_result_230	2	EKGSELKIENKEINGKKVQTITYTLINKPLELTEEDKKKLEEFFGELEKK:EKGSELKIENKEINGKKVQTITYTLINKPLELTEEDKKKLEEFFGELEKK	1.4018399407602322	0.9159619129996065	84.37273406982422	0.6896451711654663	5.735060691833496	5.993762969970703	1.040473222732544
homomer-2-50-nr2-run1_result_230	3	STGSKFEIKEEEIDGKKVQTITYTLINKPLELTEEEKEEIEKFFGELEKK:STGSKFEIKEEEIDGKKVQTITYTLINKPLELTEEEKEEIEKFFGELEKK	0.8171954023453688	0.9542098522616334	85.27273559570312	0.693843424320221	5.415748119354248	5.634863376617432	1.081817626953125
homomer-2-50-nr2-run1_result_230	4	EFGYEFKIEEKEINGKKVQKITLTLINKPLELTPEDLKKLKDFFGELIKK:EFGYEFKIEEKEINGKKVQKITLTLINKPLELTPEDLKKLKDFFGELIKK	0.9221672168974255	0.9427016451286738	81.69869995117188	0.6321836709976196	6.1946516036987305	6.539351940155029	1.1065874099731445
homomer-2-50-nr2-run1_result_230	5	SVGAKFEEKKEVIDGVEVQTLTFTVINKPLELTEEDKAKLEAFFGELLAK:SVGAKFEEKKEVIDGVEVQTLTFTVINKPLELTEEDKAKLEAFFGELLAK	8.808093523107134	0.44252225492467445	60.83899688720703	0.4555557072162628	10.965142250061035	12.342608451843262	2.877762794494629
homomer-2-50-nr2-run1_result_230	6	EEGSEFKIEKKEVNGEEILTITFTLKNKPPELTEEDLKKIKEFFGELKEK:EEGSEFKIEKKEVNGEEILTITFTLKNKPPELTEEDLKKIKEFFGELKEK	1.9821015575295566	0.8569308196335436	83.762451171875	0.6893429756164551	5.746601104736328	6.04218053817749	1.043842077255249
homomer-2-50-nr2-run1_result_230	7	EEGYELKIEEKEIDGVKVQKITLTLINKPLELTEEDLEKLKKFFGELIKK:EEGYELKIEEKEIDGVKVQKITLTLINKPLELTEEDLEKLKKFFGELIKK	2.0823888488977134	0.8732836529039585	79.25667572021484	0.6233736276626587	6.910540580749512	7.290915012359619	1.132379412651062
homomer-2-50-nr2-run1_result_230	8	EVGMEIKIEEKEINGEKVKTITVTLINEPPELTEEDKKEIEEFFGELKKK:EVGMEIKIEEKEINGEKVKTITVTLINEPPELTEEDKKEIEEFFGELKKK	1.9178500159632197	0.8325490452139157	85.97810363769531	0.7203251123428345	5.095525741577148	5.2875590324401855	1.051175594329834
homomer-2-50-nr2-run1_result_230	9	MEGMEIKEEKRVIDGEEVYTLTVTLINKPPELTEEQKAEIEAFFGKLKEQ:MEGMEIKEEKRVIDGEEVYTLTVTLINKPPELTEEQKAEIEAFFGKLKEQ	2.5775168606732386	0.7165640540821764	79.33036804199219	0.6285438537597656	6.9801130294799805	7.423029899597168	1.6025159358978271
homomer-2-50-nr2-run1_result_231	0	MKELLKKLFEEISEKLPEEEKKKFELLGEKIFEAIEEVEKLEKEGKIEEK:MKELLKKLFEEISEKLPEEEKKKFELLGEKIFEAIEEVEKLEKEGKIEEK	2.75962495341674	0.7691533299289464	80.20022583007812	0.6038333177566528	6.812702178955078	8.154651641845703	2.4492855072021484
homomer-2-50-nr2-run1_result_231	1	LREALRAALEALLATAPPEEAKALRLLGERIFEALAEVEALRESGELEKL:LREALRAALEALLATAPPEEAKALRLLGERIFEALAEVEALRESGELEKL	0.972657363372652	0.9360934537095877	87.50949096679688	0.7035408020019531	4.70365047454834	5.679171562194824	1.7042843103408813
homomer-2-50-nr2-run1_result_231	2	LAAALAALLAAALATLPPAARAAAELLGAAVAAALAAVAALAAAGLLEAL:LAAALAALLAAALATLPPAARAAAELLGAAVAAALAAVAALAAAGLLEAL	4.531294076416005	0.5416623936946354	65.30058288574219	0.3809398412704468	13.557859420776367	19.282026290893555	10.797832489013672
homomer-2-50-nr2-run1_result_231	3	LEEALRKLFEELEATLPEEERRALRLLGEAVFEALAEVRRLREAGELERL:LEEALRKLFEELEATLPEEERRALRLLGEAVFEALAEVRRLREAGELERL	4.025507252884203	0.5067955190093034	83.3984146118164	0.5989464521408081	7.013921737670898	9.624465942382812	3.2600924968719482
homomer-2-50-nr2-run1_result_231	4	MREALRAALEALLATLPPEERRAARLLGEAILAALDEVERLRAEGRLEEL:MREALRAALEALLATLPPEERRAARLLGEAILAALDEVERLRAEGRLEEL	2.822420932836003	0.6581820784629286	74.50489807128906	0.4363704323768616	11.175519943237305	17.677682876586914	9.052061080932617
homomer-2-50-nr2-run1_result_231	5	LAAALAAALAAAAARLPPEARRALELLGAAVLAALAAVAELAASGEIARL:LAAALAAALAAAAARLPPEARRALELLGAAVLAALAAVAELAASGEIARL	15.573539402220357	0.12493103822369304	67.03620147705078	0.4493829309940338	11.000557899475098	16.065351486206055	8.504050254821777
[truncated: 11,184 more rows]
