# Supplementary material for: AlphaDesign: a de novo protein design framework based on AlphaFold
Source: Mol Syst Biol. 2025 Jun 17;21(9):1166–89. doi: 10.1038/s44320-025-00119-z (PMC12405559; doi:10.1038/s44320-025-00119-z)
Supplement: Supplementary file 5 — Source data Fig. 3 [file 44320_2025_119_MOESM5_ESM.zip › Figure_3/3A/homomer-3-af2-scores.csv]

name	index	sequence	sc_rmsd	sc_tm	plddt	ptm	pae	ipae	mpae
homomer-3-50-nr2-run1_result_0	0	AAAAAAPAAAAAAAAAERLAAERREREEEREEIEEKLEELREEFEEERKK:AAAAAAPAAAAAAAAAERLAAERREREEEREEIEEKLEELREEFEEERKK:AAAAAAPAAAAAAAAAERLAAERREREEEREEIEEKLEELREEFEEERKK	3.530357182141072	0.6825399678620072	83.07719421386719	0.3412817120552063	16.742637634277344	22.62160873413086	7.884818077087402
homomer-3-50-nr2-run1_result_0	1	EEEEEKEFEEFKEEVEEELEEFKKEFEEFKEEVEEELEELREELEERLEE:EEEEEKEFEEFKEEVEEELEEFKKEFEEFKEEVEEELEELREELEERLEE:EEEEEKEFEEFKEEVEEELEEFKKEFEEFKEEVEEELEELREELEERLEE	2.130937061160929	0.8917903287936749	88.00225830078125	0.7379429340362549	5.571740627288818	6.016705513000488	1.373634934425354
homomer-3-50-nr2-run1_result_0	2	EEEELEPFEKFKEEVEKKLKEFEEKFEEFKEEIEEELEELREEFEEREEE:EEEELEPFEKFKEEVEKKLKEFEEKFEEFKEEIEEELEELREEFEEREEE:EEEELEPFEKFKEEVEKKLKEFEEKFEEFKEEIEEELEELREEFEEREEE	24.786189638879076	0.5563169749475465	80.14173126220703	0.6535196304321289	8.637848854064941	9.29766845703125	1.517988920211792
homomer-3-50-nr2-run1_result_0	3	AAAAAAAAAAAAAAAAARAAAFAAEFAAFRREVEERLEELRREFEERLAE:AAAAAAAAAAAAAAAAARAAAFAAEFAAFRREVEERLEELRREFEERLAE:AAAAAAAAAAAAAAAAARAAAFAAEFAAFRREVEERLEELRREFEERLAE	2.7027240805307273	0.8708874519988367	83.02494049072266	0.7163576483726501	5.187308311462402	5.9863762855529785	1.8340744972229004
homomer-3-50-nr2-run1_result_0	4	AAAALAPLAAAIAAAEARFAEFEKKFEEYKEEIEKKLEELKKEFEEELKK:AAAALAPLAAAIAAAEARFAEFEKKFEEYKEEIEKKLEELKKEFEEELKK:AAAALAPLAAAIAAAEARFAEFEKKFEEYKEEIEKKLEELKKEFEEELKK	2.2168011344525627	0.9099713979761932	89.48458862304688	0.7400462627410889	5.12072229385376	5.482858180999756	1.4515016078948975
homomer-3-50-nr2-run1_result_0	5	ELEKLKPLEEFKKEVEEKLEELEEEREEEREEIEEELEELREEFEEELEE:ELEKLKPLEEFKKEVEEKLEELEEEREEEREEIEEELEELREEFEEELEE:ELEKLKPLEEFKKEVEEKLEELEEEREEEREEIEEELEELREEFEEELEE	24.835602645109237	0.2810661962570009	73.48009490966797	0.3081394135951996	18.33149528503418	24.08759307861328	12.282812118530273
homomer-3-50-nr2-run1_result_0	6	SLEALLPFLRAVAEFEARFEEFEKKFEEFKKEIEEKLEELEEEFEEELEE:SLEALLPFLRAVAEFEARFEEFEKKFEEFKKEIEEKLEELEEEFEEELEE:SLEALLPFLRAVAEFEARFEEFEKKFEEFKKEIEEKLEELEEEFEEELEE	2.611859487363608	0.8293339778188002	81.47988891601562	0.676354169845581	7.901339054107666	8.637921333312988	1.7806674242019653
homomer-3-50-nr2-run1_result_0	7	ELEEEEPLEEEIERIEEELEELEEEREEEKEEIEERLEELEEKFEEELEE:ELEEEEPLEEEIERIEEELEELEEEREEEKEEIEERLEELEEKFEEELEE:ELEEEEPLEEEIERIEEELEELEEEREEEKEEIEERLEELEEKFEEELEE	3.7883441530172717	0.6894075461694826	81.64796447753906	0.29798540472984314	19.676179885864258	26.183486938476562	17.270793914794922
homomer-3-50-nr2-run1_result_0	8	ELEEELPELREREEFRKELEEFKKEFEEFKKEIEKKLEELKKKFEEELKK:ELEEELPELREREEFRKELEEFKKEFEEFKKEIEKKLEELKKKFEEELKK:ELEEELPELREREEFRKELEEFKKEFEEFKKEIEKKLEELKKKFEEELKK	1.526628246612906	0.9343412111680797	79.11028289794922	0.6401716470718384	9.551543235778809	10.258978843688965	1.6738882064819336
homomer-3-50-nr2-run1_result_0	9	MLLEKKKLELEIKKIEEKFEEFKKEFEEEKERIEEELEELREEMEEREEE:MLLEKKKLELEIKKIEEKFEEFKKEFEEEKERIEEELEELREEMEEREEE:MLLEKKKLELEIKKIEEKFEEFKKEFEEEKERIEEELEELREEMEEREEE	2.3934712058294805	0.8572200438416674	84.94610595703125	0.6670359373092651	6.672250270843506	7.270263671875	1.8249773979187012
homomer-3-50-nr2-run1_result_1	0	AALAALLAALVAAWLAAVAALLAAPGDPAARAAGLAAAAAGLAALLAALA:AALAALLAALVAAWLAAVAALLAAPGDPAARAAGLAAAAAGLAALLAALA:AALAALLAALVAAWLAAVAALLAAPGDPAARAAGLAAAAAGLAALLAALA	11.205619791583374	0.2704589755835451	61.546051025390625	0.3215939998626709	16.24750518798828	21.66434669494629	11.544452667236328
homomer-3-50-nr2-run1_result_1	1	AAAAALLAALLAALLAAVAAILAAPGPLLAKLLGLLAAVAGLAALLAALA:AAAAALLAALLAALLAAVAAILAAPGPLLAKLLGLLAAVAGLAALLAALA:AAAAALLAALLAALLAAVAAILAAPGPLLAKLLGLLAAVAGLAALLAALA	11.284946430506437	0.26458793615429094	54.415306091308594	0.3107268214225769	16.698646545410156	21.597949981689453	13.74463939666748
homomer-3-50-nr2-run1_result_1	2	AELERLLAALLRALLAEVRAILDAPGPLAAKLLGLLAAVLGLAVLLAALR:AELERLLAALLRALLAEVRAILDAPGPLAAKLLGLLAAVLGLAVLLAALR:AELERLLAALLRALLAEVRAILDAPGPLAAKLLGLLAAVLGLAVLLAALR	8.724005518943262	0.3110965516846764	52.16415023803711	0.28187063336372375	17.29034423828125	22.089170455932617	12.331110000610352
homomer-3-50-nr2-run1_result_1	3	AEAERLLAAFIAAWLAEVAAILAAPGDPAARAAGVAAAVAGLAAALAAAA:AEAERLLAAFIAAWLAEVAAILAAPGDPAARAAGVAAAVAGLAAALAAAA:AEAERLLAAFIAAWLAEVAAILAAPGDPAARAAGVAAAVAGLAAALAAAA	11.272431521617303	0.25582522299551247	65.18737030029297	0.3916362524032593	14.921646118164062	20.442529678344727	10.89689826965332
homomer-3-50-nr2-run1_result_1	4	AALAALLAAFVRAWLAEVAAILAAPGPPLARLLGLLAAVAGLALALAALA:AALAALLAAFVRAWLAEVAAILAAPGPPLARLLGLLAAVAGLALALAALA:AALAALLAAFVRAWLAEVAAILAAPGPPLARLLGLLAAVAGLALALAALA	11.229896568728192	0.2178309979129223	59.48632049560547	0.31585490703582764	17.100217819213867	22.611186981201172	13.514517784118652
homomer-3-50-nr2-run1_result_1	5	AAAAAAAAALLAALLAAVAATLAAAGPAAARAAGVAAAVAGLALLLAALA:AAAAAAAAALLAALLAAVAATLAAAGPAAARAAGVAAAVAGLALLLAALA:AAAAAAAAALLAALLAAVAATLAAAGPAAARAAGVAAAVAGLALLLAALA	12.630007619815668	0.19151998664327632	58.039031982421875	0.2995421290397644	18.319257736206055	23.65426254272461	13.310663223266602
homomer-3-50-nr2-run1_result_1	6	AALAELLAAFVAAWLSEVAAILAAPGPPEAKAAGVAAAVAGLAVALAALA:AALAELLAAFVAAWLSEVAAILAAPGPPEAKAAGVAAAVAGLAVALAALA:AALAELLAAFVAAWLSEVAAILAAPGPPEAKAAGVAAAVAGLAVALAALA	10.413309185657383	0.277366562179251	69.53958129882812	0.3853456377983093	14.664302825927734	20.374561309814453	9.533306121826172
homomer-3-50-nr2-run1_result_1	7	AAAAAAAAAFLAAWLAAVAAILAAPGPPAARAAGLAAAVAGLAAALAAAA:AAAAAAAAAFLAAWLAAVAAILAAPGPPAARAAGLAAAVAGLAAALAAAA:AAAAAAAAAFLAAWLAAVAAILAAPGPPAARAAGLAAAVAGLAAALAAAA	11.05697326816572	0.2660009040570284	57.08462142944336	0.37307924032211304	14.88211441040039	19.696054458618164	10.45954704284668
homomer-3-50-nr2-run1_result_1	8	AAAAAALAAFVAALLAAAAAVLAAPGDAAARLAGLLAAVLGLAAALRAAA:AAAAAALAAFVAALLAAAAAVLAAPGDAAARLAGLLAAVLGLAAALRAAA:AAAAAALAAFVAALLAAAAAVLAAPGDAAARLAGLLAAVLGLAAALRAAA	11.812221298426572	0.2485260361989883	52.9290657043457	0.31064000725746155	16.558578491210938	21.244325637817383	10.795047760009766
homomer-3-50-nr2-run1_result_1	9	EELERLLAAFLEAFLAAVRDILLAPGPLLAKLLGLAVAVIGLAIILLALR:EELERLLAAFLEAFLAAVRDILLAPGPLLAKLLGLAVAVIGLAIILLALR:EELERLLAAFLEAFLAAVRDILLAPGPLLAKLLGLAVAVIGLAIILLALR	7.652257580569377	0.39209518224272855	57.854984283447266	0.34251323342323303	15.05620288848877	19.853343963623047	9.223878860473633
homomer-3-50-nr2-run1_result_10	0	AAAAAAAAAALLAELGALRAEFAAFRAEVEAGLAAIGERIDELEEEIEEL:AAAAAAAAAALLAELGALRAEFAAFRAEVEAGLAAIGERIDELEEEIEEL:AAAAAAAAAALLAELGALRAEFAAFRAEVEAGLAAIGERIDELEEEIEEL	1.9645570939648092	0.8762481441276824	92.43840789794922	0.8030611276626587	3.6265709400177	3.904790163040161	1.1854321956634521
homomer-3-50-nr2-run1_result_10	1	AAAAAAAAAAAAAAAGAFAAEFAAFRAETEAGLAALGERLDALEARVAAL:AAAAAAAAAAAAAAAGAFAAEFAAFRAETEAGLAALGERLDALEARVAAL:AAAAAAAAAAAAAAAGAFAAEFAAFRAETEAGLAALGERLDALEARVAAL	1.4738410750222897	0.9239165609309665	87.57762908935547	0.7909144163131714	4.389892578125	4.819605827331543	1.1465075016021729
homomer-3-50-nr2-run1_result_10	2	AAAAAAAAAAAAAALGAAAAEFAAFRAEVEAGLAEIGERIDELEEEIEEL:AAAAAAAAAAAAAALGAAAAEFAAFRAEVEAGLAEIGERIDELEEEIEEL:AAAAAAAAAAAAAALGAAAAEFAAFRAEVEAGLAEIGERIDELEEEIEEL	1.6883986738805687	0.9019456305412616	86.78484344482422	0.7669118046760559	4.531045913696289	5.080721855163574	1.301419734954834
homomer-3-50-nr2-run1_result_10	3	AAALAAALAALLEELGAFRREFEEFKREVEEGLEEIGERIEELEEEIEEL:AAALAAALAALLEELGAFRREFEEFKREVEEGLEEIGERIEELEEEIEEL:AAALAAALAALLEELGAFRREFEEFKREVEEGLEEIGERIEELEEEIEEL	1.2421038829034052	0.9419759367717453	94.86619567871094	0.8227458000183105	3.4688785076141357	3.686943292617798	1.1525585651397705
homomer-3-50-nr2-run1_result_10	4	AAAAAAAAAAAAEAAGERAREFEEFRREVEEGLEEIGEEIDELEEEIEEK:AAAAAAAAAAAAEAAGERAREFEEFRREVEEGLEEIGEEIDELEEEIEEK:AAAAAAAAAAAAEAAGERAREFEEFRREVEEGLEEIGEEIDELEEEIEEK	1.6091179041804486	0.9104528659606145	80.58834075927734	0.6735453009605408	7.205666542053223	8.311308860778809	1.6417758464813232
homomer-3-50-nr2-run1_result_10	5	AAALAAALAALLARLGEFERRFEEFRREVEAGLREIGERIERLEEEIEEL:AAALAAALAALLARLGEFERRFEEFRREVEAGLREIGERIERLEEEIEEL:AAALAAALAALLARLGEFERRFEEFRREVEAGLREIGERIERLEEEIEEL	1.1110720365672944	0.9522856163702488	94.10298919677734	0.8083881735801697	3.5001325607299805	3.7410316467285156	1.2040135860443115
homomer-3-50-nr2-run1_result_10	6	AAAAAAAAAALLAALGALRAAAAAAAAAAAAGLAAIGERIEELEEEIEEL:AAAAAAAAAALLAALGALRAAAAAAAAAAAAGLAAIGERIEELEEEIEEL:AAAAAAAAAALLAALGALRAAAAAAAAAAAAGLAAIGERIEELEEEIEEL	4.239892114596463	0.6383369834398235	66.46308898925781	0.41400274634361267	12.58584976196289	16.35463523864746	6.536879062652588
homomer-3-50-nr2-run1_result_10	7	AAAAAAAAAALAAALGALRAEFAAFRAEVEAGLAAIGEEIEELEEEIEEL:AAAAAAAAAALAAALGALRAEFAAFRAEVEAGLAAIGEEIEELEEEIEEL:AAAAAAAAAALAAALGALRAEFAAFRAEVEAGLAAIGEEIEELEEEIEEL	2.04680363837261	0.8637385464647998	90.05494689941406	0.7808310389518738	4.065403461456299	4.464720726013184	1.2848825454711914
homomer-3-50-nr2-run1_result_10	8	AAAAAAAAAAAAAAAAAAAAAAAAARAAVEAGLAAIGARIDELEKKIEEL:AAAAAAAAAAAAAAAAAAAAAAAAARAAVEAGLAAIGARIDELEKKIEEL:AAAAAAAAAAAAAAAAAAAAAAAAARAAVEAGLAAIGARIDELEKKIEEL	4.048179489512293	0.658011748801946	69.89105224609375	0.5418819785118103	9.367104530334473	11.874818801879883	3.212563991546631
homomer-3-50-nr2-run1_result_10	9	AAAAAAAAAAAAAALGALRAELAAFRAEVEAGLAEIGERIEELEEEIEEL:AAAAAAAAAAAAAALGALRAELAAFRAEVEAGLAEIGERIEELEEEIEEL:AAAAAAAAAAAAAALGALRAELAAFRAEVEAGLAEIGERIEELEEEIEEL	2.7289540858286605	0.8016780201732674	91.58316040039062	0.795012354850769	3.6461122035980225	3.9721901416778564	1.2122479677200317
homomer-3-50-nr2-run1_result_100	0	PPEEKIEEIEERIEELEEEEDEDEEELEEEIEEKEKEFKEYAEKLAKNPE:PPEEKIEEIEERIEELEEEEDEDEEELEEEIEEKEKEFKEYAEKLAKNPE:PPEEKIEEIEERIEELEEEEDEDEEELEEEIEEKEKEFKEYAEKLAKNPE	27.934211831065234	0.09065209248255206	69.18172454833984	0.2385810911655426	21.38804817199707	27.044050216674805	18.39132308959961
homomer-3-50-nr2-run1_result_100	1	PPPEVIEEIEKKIEELEKEIEEKFEEFREELERREEELREYARELAEDPE:PPPEVIEEIEKKIEELEKEIEEKFEEFREELERREEELREYARELAEDPE:PPPEVIEEIEKKIEELEKEIEEKFEEFREELERREEELREYARELAEDPE	1.054346297202241	0.955810163821774	88.68873596191406	0.6976947784423828	5.546404838562012	5.992271900177002	1.622875452041626
homomer-3-50-nr2-run1_result_100	2	PPEEKIEEIEEEIEELEEEVEEREEELRRELAEAREEERAYAERLAREPE:PPEEKIEEIEEEIEELEEEVEEREEELRRELAEAREEERAYAERLAREPE:PPEEKIEEIEEEIEELEEEVEEREEELRRELAEAREEERAYAERLAREPE	7.333796263349557	0.31352827158537905	90.38705444335938	0.30909135937690735	19.405349731445312	26.700319290161133	17.523202896118164
homomer-3-50-nr2-run1_result_100	3	PPPEVIERIEEEIEELEEEIEEKYEEFKKELEEKEKELKEYADKVAYNPE:PPPEVIERIEEEIEELEEEIEEKYEEFKKELEEKEKELKEYADKVAYNPE:PPPEVIERIEEEIEELEEEIEEKYEEFKKELEEKEKELKEYADKVAYNPE	24.867822714678624	0.4282750065520991	49.71083450317383	0.30505430698394775	17.615942001342773	22.371187210083008	10.07568073272705
homomer-3-50-nr2-run1_result_100	4	MEEEELEEIREEIEELEEKIEEEIEKLKEELKKKEEEFKKYAKEVAYNPE:MEEEELEEIREEIEELEEKIEEEIEKLKEELKKKEEEFKKYAKEVAYNPE:MEEEELEEIREEIEELEEKIEEEIEKLKEELKKKEEEFKKYAKEVAYNPE	1.30527722167456	0.9452997627897907	85.52277374267578	0.6679335832595825	6.810079097747803	7.417933464050293	1.5911550521850586
homomer-3-50-nr2-run1_result_100	5	PEEEKIEEIEEEIEELEEEQEEEEEELREELERRYEEFKEYAEELAKNPE:PEEEKIEEIEEEIEELEEEQEEEEEELREELERRYEEFKEYAEELAKNPE:PEEEKIEEIEEEIEELEEEQEEEEEELREELERRYEEFKEYAEELAKNPE	3.1592581986042507	0.699720907235673	83.97330474853516	0.31677377223968506	17.94597053527832	24.217985153198242	11.705228805541992
homomer-3-50-nr2-run1_result_100	6	PPPERIEEIEERIEELEEEVEEEEEELEEELEEEEEELEEYADEVAYNPE:PPPERIEEIEERIEELEEEVEEEEEELEEELEEEEEELEEYADEVAYNPE:PPPERIEEIEERIEELEEEVEEEEEELEEELEEEEEELEEYADEVAYNPE	6.9899827128114635	0.3719176897277923	89.44029235839844	0.3049165606498718	19.684640884399414	27.017742156982422	19.378398895263672
homomer-3-50-nr2-run1_result_100	7	PPPEKIEEIEERIEELEEEFEKEKEELEKKIEEKEEELKKYAEEIAKNPE:PPPEKIEEIEERIEELEEEFEKEKEELEKKIEEKEEELKKYAEEIAKNPE:PPPEKIEEIEERIEELEEEFEKEKEELEKKIEEKEEELKKYAEEIAKNPE	1.075885890803364	0.9606359870613447	82.43787384033203	0.6811109781265259	7.368921756744385	8.168455123901367	1.701051950454712
homomer-3-50-nr2-run1_result_100	8	PPEEEIEEIREEIEELEEEEDEEEEELEERLEEREEEFREYARRLAEDPE:PPEEEIEEIREEIEELEEEEDEEEEELEERLEEREEEFREYARRLAEDPE:PPEEEIEEIREEIEELEEEEDEEEEELEERLEEREEEFREYARRLAEDPE	6.847534130479893	0.37541801334668357	89.69944763183594	0.3029392957687378	19.375110626220703	26.610149383544922	19.226749420166016
homomer-3-50-nr2-run1_result_100	9	PPEEKLEEIEEEIEELREEFEEARRELEERLEEREAELRAYADRVARDPE:PPEEKLEEIEEEIEELREEFEEARRELEERLEEREAELRAYADRVARDPE:PPEEKLEEIEEEIEELREEFEEARRELEERLEEREAELRAYADRVARDPE	24.876009127790805	0.3862189836080419	64.16361999511719	0.36552900075912476	15.145475387573242	19.481544494628906	6.817750930786133
homomer-3-50-nr2-run1_result_101	0	AAAALGAAAAAAAAAAAAAAAAGRAALEAELAALRAELEARLERRGEERE:AAAALGAAAAAAAAAAAAAAAAGRAALEAELAALRAELEARLERRGEERE:AAAALGAAAAAAAAAAAAAAAAGRAALEAELAALRAELEARLERRGEERE	3.444519873053833	0.7002906268539414	69.71649169921875	0.4052814245223999	14.337583541870117	19.439985275268555	7.027291774749756
homomer-3-50-nr2-run1_result_101	1	MEEELGRRIEEAREAALAAAAEGRAELERRLAELEEELRREIEERGEEEK:MEEELGRRIEEAREAALAAAAEGRAELERRLAELEEELRREIEERGEEEK:MEEELGRRIEEAREAALAAAAEGRAELERRLAELEEELRREIEERGEEEK	25.430295947287906	0.35456190813003735	80.14817810058594	0.3125385642051697	17.791358947753906	23.639795303344727	10.265368461608887
homomer-3-50-nr2-run1_result_101	2	MAAALGAAAAAAHAAALAAAAAGAAAARAELAALEARLRAELEERGRRER:MAAALGAAAAAAHAAALAAAAAGAAAARAELAALEARLRAELEERGRRER:MAAALGAAAAAAHAAALAAAAAGAAAARAELAALEARLRAELEERGRRER	2.525704953430424	0.7786618155304148	75.47509765625	0.4061731696128845	13.841683387756348	18.68169593811035	9.319906234741211
homomer-3-50-nr2-run1_result_101	3	AAAAAGAAIAAAAAAAAAAAAAGAAELREELERLREELREELEEEGEERE:AAAAAGAAIAAAAAAAAAAAAAGAAELREELERLREELREELEEEGEERE:AAAAAGAAIAAAAAAAAAAAAAGAAELREELERLREELREELEEEGEERE	2.739710766051046	0.7602258559120539	75.65072631835938	0.3986438512802124	14.327033042907715	19.145126342773438	8.814263343811035
homomer-3-50-nr2-run1_result_101	4	MAAELGARIEAAEAAARAYAEAGRAELERRLEELEERLREEIEERGEEEE:MAAELGARIEAAEAAARAYAEAGRAELERRLEELEERLREEIEERGEEEE:MAAELGARIEAAEAAARAYAEAGRAELERRLEELEERLREEIEERGEEEE	0.6924427426126165	0.9778539527540926	70.67852783203125	0.5041369795799255	11.495251655578613	13.897501945495605	4.536320686340332
homomer-3-50-nr2-run1_result_101	5	AAAAAGARIDAAEAAARAAAAAGAAALREELERMREELEEKIEKRGEERE:AAAAAGARIDAAEAAARAAAAAGAAALREELERMREELEEKIEKRGEERE:AAAAAGARIDAAEAAARAAAAAGAAALREELERMREELEEKIEKRGEERE	2.5292673519316526	0.7743601393783759	72.25807189941406	0.35733500123023987	16.09540367126465	21.258895874023438	9.531415939331055
homomer-3-50-nr2-run1_result_101	6	MAEELGRRIEEARAAALAAAEEGRRELREELEELREELEEELEEEGEERE:MAEELGRRIEEARAAALAAAEEGRRELREELEELREELEEELEEEGEERE:MAEELGRRIEEARAAALAAAEEGRRELREELEELREELEEELEEEGEERE	6.067126975251698	0.4290328154055853	87.181884765625	0.31248438358306885	18.48087501525879	25.082983016967773	13.506939888000488
homomer-3-50-nr2-run1_result_101	7	MEAALGARIDAAHAAALAAAAAGREELERRLEEMREELERRIEEQGQQQQ:MEAALGARIDAAHAAALAAAAAGREELERRLEEMREELERRIEEQGQQQQ:MEAALGARIDAAHAAALAAAAAGREELERRLEEMREELERRIEEQGQQQQ	0.79640001936538	0.9716729942817206	69.57555389404297	0.5282850861549377	11.338690757751465	13.365880012512207	2.6291465759277344
homomer-3-50-nr2-run1_result_101	8	AAAALGAAIEARHAAALEAAEEGRRELEERLAELEARLRREIRERGERLL:AAAALGAAIEARHAAALEAAEEGRRELEERLAELEARLRREIRERGERLL:AAAALGAAIEARHAAALEAAEEGRRELEERLAELEARLRREIRERGERLL	2.3191953425462084	0.7990648723563815	79.94397735595703	0.3472723662853241	16.3330135345459	21.696083068847656	11.243824005126953
homomer-3-50-nr2-run1_result_101	9	MEEELGRLIEERHAAALAAAAEGRARLEERLEELERRLREEIERRGLERL:MEEELGRLIEERHAAALAAAAEGRARLEERLEELERRLREEIERRGLERL:MEEELGRLIEERHAAALAAAAEGRARLEERLEELERRLREEIERRGLERL	3.392368447872907	0.6500343991980606	81.2061767578125	0.3189028203487396	17.61527442932129	23.280176162719727	12.553987503051758
homomer-3-50-nr2-run1_result_102	0	AEIVEVRPRELDDDTWLTLAVIRSGDTATFVAILARPGEPPRVEVVGTAT:AEIVEVRPRELDDDTWLTLAVIRSGDTATFVAILARPGEPPRVEVVGTAT:AEIVEVRPRELDDDTWLTLAVIRSGDTATFVAILARPGEPPRVEVVGTAT	1.3077605470505516	0.9296690824262146	89.83218383789062	0.7789570689201355	5.312065124511719	6.508929252624512	1.2822356224060059
homomer-3-50-nr2-run1_result_102	1	AEIVRVEPLELEDDTWLTTALIRDGDTTTAVLVLARPGQPPEVRVVGTTR:AEIVRVEPLELEDDTWLTTALIRDGDTTTAVLVLARPGQPPEVRVVGTTR:AEIVRVEPLELEDDTWLTTALIRDGDTTTAVLVLARPGQPPEVRVVGTTR	0.961297078228186	0.9584728144164956	87.19902038574219	0.7439126968383789	6.459738254547119	8.074935913085938	1.2671477794647217
homomer-3-50-nr2-run1_result_102	2	AEIVKVEPIFIENDTWLTTAVVKVGDTYTFLLILSKPGKPPEVKVVGTAK:AEIVKVEPIFIENDTWLTTAVVKVGDTYTFLLILSKPGKPPEVKVVGTAK:AEIVKVEPIFIENDTWLTTAVVKVGDTYTFLLILSKPGKPPEVKVVGTAK	1.2952780270558197	0.9316579467557612	91.05572509765625	0.7880589962005615	4.7404255867004395	5.791015148162842	1.3014600276947021
homomer-3-50-nr2-run1_result_102	3	AEIVEVRPRLLDDDTWLTTVAIRTGDTTTFVLVLARPGRPPVVEVVGTAA:AEIVEVRPRLLDDDTWLTTVAIRTGDTTTFVLVLARPGRPPVVEVVGTAA:AEIVEVRPRLLDDDTWLTTVAIRTGDTTTFVLVLARPGRPPVVEVVGTAA	1.8872560036506136	0.8765578611601734	92.40091705322266	0.8271475434303284	3.974182367324829	4.617298126220703	1.2327053546905518
homomer-3-50-nr2-run1_result_102	4	AEIVKVETIKLENDTYLTTVVVKDGDTTTFLLILSKPGKPTEVKVVGTSR:AEIVKVETIKLENDTYLTTVVVKDGDTTTFLLILSKPGKPTEVKVVGTSR:AEIVKVETIKLENDTYLTTVVVKDGDTTTFLLILSKPGKPTEVKVVGTSR	0.8429514333434336	0.9684039347664471	89.43354034423828	0.7744198441505432	5.1307454109191895	6.250383377075195	1.5298084020614624
homomer-3-50-nr2-run1_result_102	5	AEITKVESIKIDDDTWLTTVTIKTGSTTTSVLILSKPGKPPEVKVTGTTT:AEITKVESIKIDDDTWLTTVTIKTGSTTTSVLILSKPGKPPEVKVTGTTT:AEITKVESIKIDDDTWLTTVTIKTGSTTTSVLILSKPGKPPEVKVTGTTT	11.095436159873199	0.36348310147874796	68.29750061035156	0.36039844155311584	16.370756149291992	21.796287536621094	13.353909492492676
homomer-3-50-nr2-run1_result_102	6	ATLERVEPRLLEDDTWLTTAAVRDGDTVTFLVLLARPGKPPEVRVAGTAT:ATLERVEPRLLEDDTWLTTAAVRDGDTVTFLVLLARPGKPPEVRVAGTAT:ATLERVEPRLLEDDTWLTTAAVRDGDTVTFLVLLARPGKPPEVRVAGTAT	1.3886813605166832	0.9210226882025025	87.2767562866211	0.7230550050735474	6.817901611328125	8.619497299194336	1.3784174919128418
homomer-3-50-nr2-run1_result_102	7	AEIVAVRPEELDDDTWLTTAAIRSGSTTTFVVVLARPGEPPEVRVAGTST:AEIVAVRPEELDDDTWLTTAAIRSGSTTTFVVVLARPGEPPEVRVAGTST:AEIVAVRPEELDDDTWLTTAAIRSGSTTTFVVVLARPGEPPEVRVAGTST	9.782461449651748	0.3983124775084449	62.76386260986328	0.33781999349594116	17.567060470581055	23.461551666259766	10.93000602722168
homomer-3-50-nr2-run1_result_102	8	AEIVRVEPRALEDDTWLAEVVVRTGDTDSFLLVLARPGEPPEVRLAGTSR:AEIVRVEPRALEDDTWLAEVVVRTGDTDSFLLVLARPGEPPEVRLAGTSR:AEIVRVEPRALEDDTWLAEVVVRTGDTDSFLLVLARPGEPPEVRLAGTSR	3.4787476030049658	0.6786604132950812	94.13770294189453	0.6200951337814331	11.941228866577148	16.623611450195312	1.1832830905914307
homomer-3-50-nr2-run1_result_102	9	AEIVSVQPRLLDDDTWLTTVTVKSGSTTSFLLILSRPGQPPVVELVGTST:AEIVSVQPRLLDDDTWLTTVTVKSGSTTSFLLILSRPGQPPVVELVGTST:AEIVSVQPRLLDDDTWLTTVTVKSGSTTSFLLILSRPGQPPVVELVGTST	1.51133638585904	0.9107371645905118	89.42737579345703	0.7705456018447876	5.3890910148620605	6.572405815124512	1.360419511795044
homomer-3-50-nr2-run1_result_103	0	MTPEERIERLEEEIERREEEEEREREEEEEEREEEIEERFEELEEKIEEP:MTPEERIERLEEEIERREEEEEREREEEEEEREEEIEERFEELEEKIEEP:MTPEERIERLEEEIERREEEEEREREEEEEEREEEIEERFEELEEKIEEP	4.276924291685036	0.6934509243275585	82.25318908691406	0.4905731976032257	11.732490539550781	14.935783386230469	2.12783145904541
homomer-3-50-nr2-run1_result_103	1	MTPEERIERLEEEIEKRREEEEREREEELEELKEEIEERFEELEEKIEEP:MTPEERIERLEEEIEKRREEEEREREEELEELKEEIEERFEELEEKIEEP:MTPEERIERLEEEIEKRREEEEREREEELEELKEEIEERFEELEEKIEEP	0.7690837609215803	0.9728170269652259	79.75271606445312	0.5788438320159912	8.890765190124512	10.45677375793457	1.6584222316741943
homomer-3-50-nr2-run1_result_103	2	ETPEERIEELEEEIEEEEEEEKEELEEELEEREKEIEEELEELREEIEKP:ETPEERIEELEEEIEEEEEEEKEELEEELEEREKEIEEELEELREEIEKP:ETPEERIEELEEEIEEEEEEEKEELEEELEEREKEIEEELEELREEIEKP	4.779538162635939	0.8974760903463931	83.10144805908203	0.3120323121547699	18.8229923248291	26.057649612426758	16.92241096496582
homomer-3-50-nr2-run1_result_103	3	KTPEEKIEELKEEIKKEEEEREKEEEEEEEEEEEEIEEKFEELREELEEP:KTPEEKIEELKEEIKKEEEEREKEEEEEEEEEEEEIEEKFEELREELEEP:KTPEEKIEELKEEIKKEEEEREKEEEEEEEEEEEEIEEKFEELREELEEP	25.038084308232992	0.3759184376074786	85.64723205566406	0.3046630620956421	18.928455352783203	25.92856216430664	16.684146881103516
homomer-3-50-nr2-run1_result_103	4	KTPYEKIEELEEKIKKEKEEEKKEFEELLKELEEEIEEKFEELEEEIEEE:KTPYEKIEELEEKIKKEKEEEKKEFEELLKELEEEIEEKFEELEEEIEEE:KTPYEKIEELEEKIKKEKEEEKKEFEELLKELEEEIEEKFEELEEEIEEE	0.9568857325897702	0.960655019523276	85.77658081054688	0.6515371203422546	6.725754261016846	7.4505720138549805	1.6198985576629639
homomer-3-50-nr2-run1_result_103	5	MTPEERIERLEEEIEERLKEEEERRRKEEEERRRELEERLAALRAELAAP:MTPEERIERLEEEIEERLKEEEERRRKEEEERRRELEERLAALRAELAAP:MTPEERIERLEEEIEERLKEEEERRRKEEEERRRELEERLAALRAELAAP	25.672758750320302	0.24924229161950906	91.25186920166016	0.31030917167663574	19.16706085205078	26.33040428161621	16.878528594970703
homomer-3-50-nr2-run1_result_103	6	MSPEERLAELAAAAAAALAAAAAALAAAAAAAAAAAAAALAALEAALAAP:MSPEERLAELAAAAAAALAAAAAALAAAAAAAAAAAAAALAALEAALAAP:MSPEERLAELAAAAAAALAAAAAALAAAAAAAAAAAAAALAALEAALAAP	1.8963320495493812	0.863239545496157	66.70299530029297	0.4688030481338501	10.935751914978027	14.5154390335083	5.870729446411133
homomer-3-50-nr2-run1_result_103	7	MTPYERIEELEEEIEERFEEFEEELEKLLEELEEEIEEKFEELEEKIEAP:MTPYERIEELEEEIEERFEEFEEELEKLLEELEEEIEEKFEELEEKIEAP:MTPYERIEELEEEIEERFEEFEEELEKLLEELEEEIEEKFEELEEKIEAP	0.8326652873002386	0.9681365683093579	88.47793579101562	0.6818713545799255	5.643255233764648	6.171049118041992	1.3630778789520264
homomer-3-50-nr2-run1_result_103	8	ETPYELIEEEEEEREEELEELREELEEELEELKEEIEEKFEELEEEIEEE:ETPYELIEEEEEEREEELEELREELEEELEELKEEIEEKFEELEEEIEEE:ETPYELIEEEEEEREEELEELREELEEELEELKEEIEEKFEELEEEIEEE	1.6651136240107056	0.8929291363151132	70.94001007080078	0.48302680253982544	11.774872779846191	14.29551887512207	2.628716468811035
homomer-3-50-nr2-run1_result_103	9	MTPEEEIEELEEEIEEREEERERRLAEREAEREARLAAELAALRARIEAP:MTPEEEIEELEEEIEEREEERERRLAEREAEREARLAAELAALRARIEAP:MTPEEEIEELEEEIEEREEERERRLAEREAEREARLAAELAALRARIEAP	9.762420278196206	0.305591654632868	93.30696868896484	0.3162107467651367	18.73518180847168	26.096019744873047	17.51264762878418
homomer-3-50-nr2-run1_result_104	0	ELEELLERLRRELEELREEIEEREERIGERIEEIEEEIEELEEELEELEE:ELEELLERLRRELEELREEIEEREERIGERIEEIEEEIEELEEELEELEE:ELEELLERLRRELEELREEIEEREERIGERIEEIEEEIEELEEELEELEE	14.414323946065203	2.565448732539847	72.78675079345703	0.3083378076553345	17.692495346069336	24.145275115966797	10.551183700561523
homomer-3-50-nr2-run1_result_104	1	ELEELLEELEKEKEELEKKIEELEKEIGEEIEEIEEELEELEEELEELEE:ELEELLEELEKEKEELEKKIEELEKEIGEEIEEIEEELEELEEELEELEE:ELEELLEELEKEKEELEKKIEELEKEIGEEIEEIEEELEELEEELEELEE	25.14495325248987	0.3677261246247137	62.34243392944336	0.32774221897125244	16.90287208557129	22.672941207885742	10.072052955627441
homomer-3-50-nr2-run1_result_104	2	ELEELLERLRREREEFERRFEEAEEEIGERIEELEEEIEELKEELEELLE:ELEELLERLRREREEFERRFEEAEEEIGERIEELEEEIEELKEELEELLE:ELEELLERLRREREEFERRFEEAEEEIGERIEELEEEIEELKEELEELLE	1.7828666051051194	0.8927090857430435	89.80558013916016	0.7520376443862915	5.181662559509277	5.70878267288208	1.2947754859924316
homomer-3-50-nr2-run1_result_104	3	ALEELLEELEEEREEEEREREEEEEEIGERIEELERRLEELEARLAELLA:ALEELLEELEEEREEEEREREEEEEEIGERIEELERRLEELEARLAELLA:ALEELLEELEEEREEEEREREEEEEEIGERIEELERRLEELEARLAELLA	2.648101986834212	0.7876806891128597	84.13565826416016	0.6426873207092285	8.49442195892334	10.40407657623291	1.6833736896514893
homomer-3-50-nr2-run1_result_104	4	ALAALLAELAARLARLEAEREEAERRIGEEIEEIEEELEELKEELEEERE:ALAALLAELAARLARLEAEREEAERRIGEEIEEIEEELEELKEELEEERE:ALAALLAELAARLARLEAEREEAERRIGEEIEEIEEELEELKEELEEERE	7.097373380108931	0.4351124179698376	88.19681549072266	0.3283992409706116	18.058380126953125	24.990270614624023	11.395034790039062
homomer-3-50-nr2-run1_result_104	5	ELEELLRELEEERKRLEEEIRRREEEIGRRIEELEERLEELERRLEELLA:ELEELLRELEEERKRLEEEIRRREEEIGRRIEELEERLEELERRLEELLA:ELEELLRELEEERKRLEEEIRRREEEIGRRIEELEERLEELERRLEELLA	1.6277903461132577	0.9071590793215237	80.80900573730469	0.5971459150314331	8.815376281738281	10.84914779663086	1.9391400814056396
homomer-3-50-nr2-run1_result_104	6	ELEELLEELRREREEEEREEEEEEEEIGEEIEEIEEELEELEEELEEEEE:ELEELLEELRREREEEEREEEEEEEEIGEEIEEIEEELEELEEELEEEEE:ELEELLEELRREREEEEREEEEEEEEIGEEIEEIEEELEELEEELEEEEE	3.671123401751357	0.6712425162733094	85.33960723876953	0.313747763633728	18.423748016357422	25.62889289855957	17.526296615600586
homomer-3-50-nr2-run1_result_104	7	AAAAAAAALAAAAAAAAAAAAEAERRHGERIERLEEELEELREELEELLS:AAAAAAAALAAAAAAAAAAAAEAERRHGERIERLEEELEELREELEELLS:AAAAAAAALAAAAAAAAAAAAEAERRHGERIERLEEELEELREELEELLS	1.9791750134955477	0.8476753549027939	78.15512084960938	0.37369900941848755	14.343655586242676	19.437244415283203	5.022650241851807
homomer-3-50-nr2-run1_result_104	8	SLEELLEELEEELEELKEEIEELEEEIGEEIEEIEEEIEELKEELEELLE:SLEELLEELEEELEELKEEIEELEEEIGEEIEEIEEEIEELKEELEELLE:SLEELLEELEEELEELKEEIEELEEEIGEEIEEIEEEIEELKEELEELLE	24.812438651745595	0.6193254584083931	65.96699523925781	0.4052963852882385	13.259765625	17.431432723999023	7.639556884765625
homomer-3-50-nr2-run1_result_104	9	ELEELLEELEKELEELKKELEEKEKEFGEKIEEIEEEIEELKEELKELLE:ELEELLEELEKELEELKKELEEKEKEFGEKIEEIEEEIEELKEELKELLE:ELEELLEELEKELEELKKELEEKEKEFGEKIEEIEEEIEELKEELKELLE	1.9649283446337302	0.8745804278035174	89.05840301513672	0.7078418731689453	5.3959527015686035	5.8887038230896	1.4338620901107788
homomer-3-50-nr2-run1_result_105	0	EEEEEEEEEEEEEEEEKTEEAYKLTVETYYKFAPYLNIEVPPELAPEKLK:EEEEEEEEEEEEEEEEKTEEAYKLTVETYYKFAPYLNIEVPPELAPEKLK:EEEEEEEEEEEEEEEEKTEEAYKLTVETYYKFAPYLNIEVPPELAPEKLK	2.983999903225413	0.7347782573431675	65.68628692626953	0.32905757427215576	17.209178924560547	22.1420955657959	9.766439437866211
homomer-3-50-nr2-run1_result_105	1	EEEEEELEERLEELEEETRRARLETAELRYEVAPLLDLEVPEEELPERLE:EEEEEELEERLEELEEETRRARLETAELRYEVAPLLDLEVPEEELPERLE:EEEEEELEERLEELEEETRRARLETAELRYEVAPLLDLEVPEEELPERLE	2.6830610945219986	0.8584935590068545	77.63524627685547	0.6953531503677368	8.513426780700684	9.25589656829834	1.7048757076263428
homomer-3-50-nr2-run1_result_105	2	EEEEEELEKELEEIKEKTEEAYRLTIETRYEFAPYLNLELPEEELPEKIK:EEEEEELEKELEEIKEKTEEAYRLTIETRYEFAPYLNLELPEEELPEKIK:EEEEEELEKELEEIKEKTEEAYRLTIETRYEFAPYLNLELPEEELPEKIK	2.696317372836976	0.8605015306451659	71.82215881347656	0.6389462947845459	9.790226936340332	10.729010581970215	1.9874897003173828
homomer-3-50-nr2-run1_result_105	3	EEEEEELEERLEELEEKTKEAYLLTIETRYEFAPYLNIELPEEELPEKIE:EEEEEELEERLEELEEKTKEAYLLTIETRYEFAPYLNIELPEEELPEKIE:EEEEEELEERLEELEEKTKEAYLLTIETRYEFAPYLNIELPEEELPEKIE	2.3356925674327713	0.8618766612050266	74.64149475097656	0.6613792181015015	8.99312686920166	9.74455738067627	1.8870826959609985
homomer-3-50-nr2-run1_result_105	4	AELARELAERLARLEEETREARLETAELRYELAPYANIELPEEELPENLK:AELARELAERLARLEEETREARLETAELRYELAPYANIELPEEELPENLK:AELARELAERLARLEEETREARLETAELRYELAPYANIELPEEELPENLK	2.895112281877422	0.8504273743879963	66.0714340209961	0.561532199382782	12.287455558776855	13.56534194946289	2.5872912406921387
homomer-3-50-nr2-run1_result_105	5	SEEEEELEEELEELEEETEETRLFAYELYYEVAPKLNIEVPPELLPENLK:SEEEEELEEELEELEEETEETRLFAYELYYEVAPKLNIEVPPELLPENLK:SEEEEELEEELEELEEETEETRLFAYELYYEVAPKLNIEVPPELLPENLK	1.6434423227705044	0.906662776328304	82.0905532836914	0.7120623588562012	6.833972454071045	7.562680244445801	1.789684534072876
homomer-3-50-nr2-run1_result_105	6	EEEEEELEERLEELEEKTEEAYLETVKLRVELAPYANLEVPEEELPEKLK:EEEEEELEERLEELEEKTEEAYLETVKLRVELAPYANLEVPEEELPEKLK:EEEEEELEERLEELEEKTEEAYLETVKLRVELAPYANLEVPEEELPEKLK	12.488676455215165	0.23409864620065657	58.06451416015625	0.48908743262290955	14.952378273010254	16.68239402770996	3.328968048095703
homomer-3-50-nr2-run1_result_105	7	EEEEEELEKRLEEIEKKTEEAELRTYELRYELAPLANLEVPEEELPEKLK:EEEEEELEKRLEEIEKKTEEAELRTYELRYELAPLANLEVPEEELPEKLK:EEEEEELEKRLEEIEKKTEEAELRTYELRYELAPLANLEVPEEELPEKLK	2.628460501055674	0.8250251828441073	79.11698913574219	0.6938130855560303	7.616525173187256	8.324724197387695	1.776948094367981
homomer-3-50-nr2-run1_result_105	8	EEEEEELERRLEELEEKTEEAYLRTYELEYKLAPLANLELDPSRLPENLK:EEEEEELERRLEELEEKTEEAYLRTYELEYKLAPLANLELDPSRLPENLK:EEEEEELERRLEELEEKTEEAYLRTYELEYKLAPLANLELDPSRLPENLK	3.133528367312143	0.7600921184456826	75.44291687011719	0.670407772064209	8.622756958007812	9.418180465698242	1.9064055681228638
homomer-3-50-nr2-run1_result_105	9	AEREAELAARLAALEAETREARLATARFRVEAAPHLDLEVPEEELPENLA:AEREAELAARLAALEAETREARLATARFRVEAAPHLDLEVPEEELPENLA:AEREAELAARLAALEAETREARLATARFRVEAAPHLDLEVPEEELPENLA	4.99463968692996	0.5587229965663479	65.14986419677734	0.2910165786743164	18.888277053833008	23.144792556762695	12.557018280029297
homomer-3-50-nr2-run1_result_106	0	MEELEERLIERETERYEELAKLAEKLNLPDLVEEYKKKREEFLKEHAPPE:MEELEERLIERETERYEELAKLAEKLNLPDLVEEYKKKREEFLKEHAPPE:MEELEERLIERETERYEELAKLAEKLNLPDLVEEYKKKREEFLKEHAPPE	0.9000702185591264	0.9642993242831744	80.42265319824219	0.6331195831298828	7.9266791343688965	9.573755264282227	2.9847354888916016
homomer-3-50-nr2-run1_result_106	1	MEELEKKLIEWKEEEYEERAEFAKELNLEEEVEKYEKEREEFLKKYKPEE:MEELEKKLIEWKEEEYEERAEFAKELNLEEEVEKYEKEREEFLKKYKPEE:MEELEKKLIEWKEEEYEERAEFAKELNLEEEVEKYEKEREEFLKKYKPEE	13.437249711768514	0.4831782128337219	81.9201889038086	0.3363773822784424	17.741634368896484	24.493488311767578	11.969255447387695
homomer-3-50-nr2-run1_result_106	2	MKELKEKLIKEKEEEYKDYAEFAKKLNLEEEVEKYKKKLKEFLEKYKPPE:MKELKEKLIKEKEEEYKDYAEFAKKLNLEEEVEKYKKKLKEFLEKYKPPE:MKELKEKLIKEKEEEYKDYAEFAKKLNLEEEVEKYKKKLKEFLEKYKPPE	6.982134642789801	0.4558567511764579	68.8711929321289	0.35638219118118286	16.715503692626953	22.096342086791992	7.514176368713379
homomer-3-50-nr2-run1_result_106	3	MKELKEELLKWKEEEFEKREEFAKKLNLEEEVEKYKKEREEFLKKYKPKE:MKELKEELLKWKEEEFEKREEFAKKLNLEEEVEKYKKEREEFLKKYKPKE:MKELKEELLKWKEEEFEKREEFAKKLNLEEEVEKYKKEREEFLKKYKPKE	11.775991980358892	1.791043755382884	69.87321472167969	0.3233546018600464	17.488073348999023	23.693344116210938	13.68923568725586
homomer-3-50-nr2-run1_result_106	4	EEELREELIEREVREFEERAEFAKKLNLEEEVEKYEKEREEFLEEHAPEE:EEELREELIEREVREFEERAEFAKKLNLEEEVEKYEKEREEFLEEHAPEE:EEELREELIEREVREFEERAEFAKKLNLEEEVEKYEKEREEFLEEHAPEE	10.030706165165347	0.3096513726516974	88.04588317871094	0.3159386217594147	19.41895866394043	27.183120727539062	18.685020446777344
homomer-3-50-nr2-run1_result_106	5	LEELRLERLEEETERYEELAKFAESLNKPELVEEYKKKREKFLKEHAPEE:LEELRLERLEEETERYEELAKFAESLNKPELVEEYKKKREKFLKEHAPEE:LEELRLERLEEETERYEELAKFAESLNKPELVEEYKKKREKFLKEHAPEE	6.953129385530352	0.3181552684698589	87.23602294921875	0.3117659091949463	19.342384338378906	26.996845245361328	18.62670135498047
homomer-3-50-nr2-run1_result_106	6	MEELYELLIEREEKLYDRFAEFAKKLNLEEEVEKFKKEKEEFLKKYKPPE:MEELYELLIEREEKLYDRFAEFAKKLNLEEEVEKFKKEKEEFLKKYKPPE:MEELYELLIEREEKLYDRFAEFAKKLNLEEEVEKFKKEKEEFLKKYKPPE	1.401202572663954	0.9359024639847098	84.88736724853516	0.7174426913261414	5.71887731552124	6.578243732452393	1.595290184020996
homomer-3-50-nr2-run1_result_106	7	LEELRQRLIEERVAELEARAERARRLDDEEAVARAEEERAAYLAAHAPPE:LEELRQRLIEERVAELEARAERARRLDDEEAVARAEEERAAYLAAHAPPE:LEELRQRLIEERVAELEARAERARRLDDEEAVARAEEERAAYLAAHAPPE	9.879842164806321	0.19277612264272512	92.99909973144531	0.3362049460411072	19.017431259155273	27.03360939025879	18.092998504638672
homomer-3-50-nr2-run1_result_106	8	LEELRLERIKEEEERYELYAKFAKKLNLEDFVEEMEKKRKEFLEKYKPKE:LEELRLERIKEEEERYELYAKFAKKLNLEDFVEEMEKKRKEFLEKYKPKE:LEELRLERIKEEEERYELYAKFAKKLNLEDFVEEMEKKRKEFLEKYKPKE	1.8995172332804835	0.8690579708838606	81.07168579101562	0.6188221573829651	7.965909957885742	9.888540267944336	3.1672134399414062
homomer-3-50-nr2-run1_result_106	9	LEELKEERLEEKEEEYEERAERARRLNDEEFVEEEEKKREEYLEKYKPKE:LEELKEERLEEKEEEYEERAERARRLNDEEFVEEEEKKREEYLEKYKPKE:LEELKEERLEEKEEEYEERAERARRLNDEEFVEEEEKKREEYLEKYKPKE	6.106736533876595	0.507968428988353	80.17369842529297	0.5422580242156982	11.199695587158203	14.693138122558594	4.116702556610107
homomer-3-50-nr2-run1_result_107	0	DEEEERRKEIEEELERLREEIEELRRRNEEAAARLEELERRLEELLRELE:DEEEERRKEIEEELERLREEIEELRRRNEEAAARLEELERRLEELLRELE:DEEEERRKEIEEELERLREEIEELRRRNEEAAARLEELERRLEELLRELE	24.61264962308608	0.10792239943820893	58.72762680053711	0.29864275455474854	18.22323989868164	23.530611038208008	9.470784187316895
homomer-3-50-nr2-run1_result_107	1	DELEEEREELEEELEELEEEIEEEEEENEETEEEVEELEEELEELKEELE:DELEEEREELEEELEELEEEIEEEEEENEETEEEVEELEEELEELKEELE:DELEEEREELEEELEELEEEIEEEEEENEETEEEVEELEEELEELKEELE	4.890715673041088	0.6177343645548122	85.31879425048828	0.29970696568489075	18.864103317260742	25.998823165893555	18.368162155151367
homomer-3-50-nr2-run1_result_107	2	NLLEKLLEEIEEKLKELEEEIEELKEENEEAKEELEELKKLLEEELEEEE:NLLEKLLEEIEEKLKELEEEIEELKEENEEAKEELEELKKLLEEELEEEE:NLLEKLLEEIEEKLKELEEEIEELKEENEEAKEELEELKKLLEEELEEEE	1.1344477514856548	0.9444984595215903	87.61183166503906	0.7654132843017578	5.873845100402832	6.348156929016113	1.3358848094940186
homomer-3-50-nr2-run1_result_107	3	NELEEKLKEIEEKLEELEEEIEEVEEEVEEEEEEEEELKEELEELKEELE:NELEEKLKEIEEKLEELEEEIEEVEEEVEEEEEEEEELKEELEELKEELE:NELEEKLKEIEEKLEELEEEIEEVEEEVEEEEEEEEELKEELEELKEELE	1.5580974880951592	0.9035737876877681	72.7175064086914	0.4794328808784485	12.060483932495117	15.400391578674316	4.627058029174805
homomer-3-50-nr2-run1_result_107	4	DELEELLEEIEEEFEELKEEIEETKEETEEAEEKLEELEKELKKLKEELE:DELEELLEEIEEEFEELKEEIEETKEETEEAEEKLEELEKELKKLKEELE:DELEELLEEIEEEFEELKEEIEETKEETEEAEEKLEELEKELKKLKEELE	23.325320967124686	0.1354034427976091	50.83296203613281	0.4114531874656677	13.344513893127441	16.191341400146484	5.7170257568359375
homomer-3-50-nr2-run1_result_107	5	DELEELLKEIEEKLEELEKRIEETEEANAAAAARLAALEAELAARRAAEA:DELEELLKEIEEKLEELEKRIEETEEANAAAAARLAALEAELAARRAAEA:DELEELLKEIEEKLEELEKRIEETEEANAAAAARLAALEAELAARRAAEA	0.8097643083539662	0.9705779733048058	91.0118637084961	0.7831653356552124	4.545799255371094	4.945011138916016	1.3972077369689941
homomer-3-50-nr2-run1_result_107	6	DELEEKLEEIEEEFEELEEEIEETEEENKEAKEKLEELEKELKELKEKLE:DELEEKLEEIEEEFEELEEEIEETEEENKEAKEKLEELEKELKELKEKLE:DELEEKLEEIEEEFEELEEEIEETEEENKEAKEKLEELEKELKELKEKLE	22.620295313734992	0.16326757517732882	46.8536491394043	0.29315483570098877	18.318689346313477	22.83553695678711	8.106843948364258
homomer-3-50-nr2-run1_result_107	7	DEEEEREKEIEEKFKELEEKIEEVEEENRETRERVERLEEELRREREERE:DEEEEREKEIEEKFKELEEKIEEVEEENRETRERVERLEEELRREREERE:DEEEEREKEIEEKFKELEEKIEEVEEENRETRERVERLEEELRREREERE	1.5215833791916806	0.9153483680474302	91.73749542236328	0.7981191873550415	4.52623176574707	4.827315807342529	1.2406647205352783
homomer-3-50-nr2-run1_result_107	8	DELEKLLEELEKKFKELEEKVEEAEKANEEAAKKTEELEKKLEKLEEELS:DELEKLLEELEKKFKELEEKVEEAEKANEEAAKKTEELEKKLEKLEEELS:DELEKLLEELEKKFKELEEKVEEAEKANEEAAKKTEELEKKLEKLEEELS	1.1755153724883947	0.943972882337795	86.13623809814453	0.6681438088417053	5.822989463806152	6.493225574493408	2.008604049682617
homomer-3-50-nr2-run1_result_107	9	DEEEEEEKEIEEELEELKEEIEEEKEENEEAKEELEELEEELEEEEEEEE:DEEEEEEKEIEEELEELKEEIEEEKEENEEAKEELEELEEELEEEEEEEE:DEEEEEEKEIEEELEELKEEIEEEKEENEEAKEELEELEEELEEEEEEEE	0.9719846527511832	0.9585596064666188	81.68580627441406	0.660845160484314	6.848341941833496	7.904371738433838	1.9230563640594482
homomer-3-50-nr2-run1_result_108	0	AALLAALAALLAALLAALAAREAEREERLERLEEEVEETEERVEELEEEL:AALLAALAALLAALLAALAAREAEREERLERLEEEVEETEERVEELEEEL:AALLAALAALLAALLAALAAREAEREERLERLEEEVEETEERVEELEEEL	1.7013987995932673	0.8916069302303478	85.04741668701172	0.7252687215805054	5.752322196960449	6.720417499542236	1.3396759033203125
homomer-3-50-nr2-run1_result_108	1	AAAAAALAALLAALRAELEERFRELEERLERLEEEVRETRERVDELEREL:AAAAAALAALLAALRAELEERFRELEERLERLEEEVRETRERVDELEREL:AAAAAALAALLAALRAELEERFRELEERLERLEEEVRETRERVDELEREL	1.3740951656667155	0.9219780752009001	93.77462005615234	0.8027030229568481	3.4657576084136963	3.7156782150268555	1.168506145477295
homomer-3-50-nr2-run1_result_108	2	EELEEELEEELEELEEEREEELEELEERLEEIEEEVEEVEEKVEELEEEL:EELEEELEEELEELEEEREEELEELEERLEEIEEEVEEVEEKVEELEEEL:EELEEELEEELEELEEEREEELEELEERLEEIEEEVEEVEEKVEELEEEL	1.2584517760745326	0.932739037856137	88.38761138916016	0.7388584613800049	5.14218807220459	5.942480087280273	1.3990975618362427
homomer-3-50-nr2-run1_result_108	3	EELEEELEEEREEEEKELEERFEELEEELEEIEEEVEETEERVEELEEEL:EELEEELEEEREEEEKELEERFEELEEELEEIEEEVEETEERVEELEEEL:EELEEELEEEREEEEKELEERFEELEEELEEIEEEVEETEERVEELEEEL	2.109539536315221	0.8476726483447161	85.84374237060547	0.7060779333114624	6.037343978881836	6.946476936340332	1.4481308460235596
homomer-3-50-nr2-run1_result_108	4	AALAAALAAAAAALLAALAARLAELERRLEELEEKTEEVEERVEELEEEL:AALAAALAAAAAALLAALAARLAELERRLEELEEKTEEVEERVEELEEEL:AALAAALAAAAAALLAALAARLAELERRLEELEEKTEEVEERVEELEEEL	2.6939035000882496	0.779463727022532	89.06795501708984	0.7793281078338623	4.309927940368652	4.789303779602051	1.2647448778152466
homomer-3-50-nr2-run1_result_108	5	AALLEALRRLLEELLRREEERREELEERLEEIEEETEEVKEEVEELEEEL:AALLEALRRLLEELLRREEERREELEERLEEIEEETEEVKEEVEELEEEL:AALLEALRRLLEELLRREEERREELEERLEEIEEETEEVKEEVEELEEEL	1.393921611075067	0.9202296947946896	80.60704040527344	0.6645444631576538	7.714347839355469	9.21789836883545	1.9432352781295776
homomer-3-50-nr2-run1_result_108	6	QQLQQQLQQQQQQQQAEQQAQLEELEERLEEIEEETERVEEEVEELEEEE:QQLQQQLQQQQQQQQAEQQAQLEELEERLEEIEEETERVEEEVEELEEEE:QQLQQQLQQQQQQQQAEQQAQLEELEERLEEIEEETERVEEEVEELEEEE	2.1017776960152634	0.8454200814018363	86.80668640136719	0.7636111974716187	4.96382999420166	5.6142168045043945	1.4014954566955566
homomer-3-50-nr2-run1_result_108	7	EEEEEELEEEEEEEEEEREKEEEEREEELEELEEKTEEVEEEVEELEEEL:EEEEEELEEEEEEEEEEREKEEEEREEELEELEEKTEEVEEEVEELEEEL:EEEEEELEEEEEEEEEEREKEEEEREEELEELEEKTEEVEEEVEELEEEL	3.902164991100142	0.6344217326741094	88.14166259765625	0.33055245876312256	17.385318756103516	24.544710159301758	16.54336929321289
homomer-3-50-nr2-run1_result_108	8	SAAAAALAAAAAAAAAAAAAAAAAREARLEELERRVEETEERVERLEEEL:SAAAAALAAAAAAAAAAAAAAAAAREARLEELERRVEETEERVERLEEEL:SAAAAALAAAAAAAAAAAAAAAAAREARLEELERRVEETEERVERLEEEL	2.81449947618265	0.7876030524092337	87.65912628173828	0.7990851402282715	4.031842231750488	4.584383964538574	1.1125929355621338
homomer-3-50-nr2-run1_result_108	9	EELREEIRREREEREREERERREELEERLEEIEEKTEEVKEKVEEIEKKL:EELREEIRREREEREREERERREELEERLEEIEEKTEEVKEKVEEIEKKL:EELREEIRREREEREREERERREELEERLEEIEEKTEEVKEKVEEIEKKL	2.2933975144020615	0.8395066431594926	83.50251007080078	0.6888153553009033	7.1080217361450195	8.215865135192871	1.5406677722930908
homomer-3-50-nr2-run1_result_109	0	AAAAAAAAAAAAAAAAAAAAAEAAREEKLKELEEEIEEEKEELEEKLEEK:AAAAAAAAAAAAAAAAAAAAAEAAREEKLKELEEEIEEEKEELEEKLEEK:AAAAAAAAAAAAAAAAAAAAAEAAREEKLKELEEEIEEEKEELEEKLEEK	2.0446488217977006	0.8456376353847164	77.30078887939453	0.391612708568573	13.629880905151367	18.704957962036133	8.223119735717773
homomer-3-50-nr2-run1_result_109	1	QQQQQQQQQGQQQQQQQQEQQQKEFEEKLEELKKEIEEKYKEIEEKLEKL:QQQQQQQQQGQQQQQQQQEQQQKEFEEKLEELKKEIEEKYKEIEEKLEKL:QQQQQQQQQGQQQQQQQQEQQQKEFEEKLEELKKEIEEKYKEIEEKLEKL	0.8678274825417104	0.9665002057531562	84.16348266601562	0.6947500705718994	5.510876178741455	6.421891689300537	1.9933583736419678
homomer-3-50-nr2-run1_result_109	2	AAAAAAAAAGAAAAAAAAAAAEAAFEERLEELREELEEREEELREELEEL:AAAAAAAAAGAAAAAAAAAAAEAAFEERLEELREELEEREEELREELEEL:AAAAAAAAAGAAAAAAAAAAAEAAFEERLEELREELEEREEELREELEEL	4.175448135623309	0.6391979474740324	82.94256591796875	0.3880974352359772	14.530394554138184	20.284286499023438	9.051166534423828
homomer-3-50-nr2-run1_result_109	3	QQLQQLLQQGQEEARRALEELREEFEEELEELEEEIEEEEEELEEEEEEE:QQLQQLLQQGQEEARRALEELREEFEEELEELEEEIEEEEEELEEEEEEE:QQLQQLLQQGQEEARRALEELREEFEEELEELEEEIEEEEEELEEEEEEE	2.950695878940158	0.7244416808488189	82.2726821899414	0.32907623052597046	17.270044326782227	23.434961318969727	12.753299713134766
homomer-3-50-nr2-run1_result_109	4	AAAAAAAAAAAAAAAAALAALREEFEERLEELEEEIEEEEEEIEEELEEL:AAAAAAAAAAAAAAAAALAALREEFEERLEELEEEIEEEEEEIEEELEEL:AAAAAAAAAAAAAAAAALAALREEFEERLEELEEEIEEEEEEIEEELEEL	2.4727861246319955	0.7901818112023749	81.1496810913086	0.3767174780368805	14.654024124145508	20.277795791625977	8.456320762634277
homomer-3-50-nr2-run1_result_109	5	EELRELLERGRREAEERLERLEEEFEERLEEEEEEEEEEEEELEEELEEL:EELRELLERGRREAEERLERLEEEFEERLEEEEEEEEEEEEELEEELEEL:EELRELLERGRREAEERLERLEEEFEERLEEEEEEEEEEEEELEEELEEL	4.532223644137353	0.5993938069385153	92.75511169433594	0.3163444399833679	18.175260543823242	25.452157974243164	16.72528648376465
homomer-3-50-nr2-run1_result_109	6	AAAAAAAAAGAAAAAAALAELRAEFEARLEELRRELEERVEELREELEEL:AAAAAAAAAGAAAAAAALAELRAEFEARLEELRRELEERVEELREELEEL:AAAAAAAAAGAAAAAAALAELRAEFEARLEELRRELEERVEELREELEEL	1.105678318231939	0.9503716563419912	73.68993377685547	0.5221819877624512	9.279830932617188	11.881791114807129	4.918717384338379
homomer-3-50-nr2-run1_result_109	7	AALAAQLQAGQAAAAAALAAAAAAAAAAAAALAEELAARTAALEARLAEL:AALAAQLQAGQAAAAAALAAAAAAAAAAAAALAEELAARTAALEARLAEL:AALAAQLQAGQAAAAAALAAAAAAAAAAAAALAEELAARTAALEARLAEL	1.323294295744487	0.9251264138094799	66.1944351196289	0.4601159393787384	11.582361221313477	15.394760131835938	4.622127532958984
homomer-3-50-nr2-run1_result_109	8	QQLQQQLQQGQQQAEQALAELRAEFERRLEELREEIEEKYEELKKKLEEK:QQLQQQLQQGQQQAEQALAELRAEFERRLEELREEIEEKYEELKKKLEEK:QQLQQQLQQGQQQAEQALAELRAEFERRLEELREEIEEKYEELKKKLEEK	0.5279588068933028	0.9873204340315314	87.02313232421875	0.7051308155059814	5.474145889282227	6.1228461265563965	1.5746757984161377
homomer-3-50-nr2-run1_result_109	9	AAAAALFAAGAAAAAAAAAALEAKFEEKLEELEEEIEEKEEEIKKELEEK:AAAAALFAAGAAAAAAAAAALEAKFEEKLEELEEEIEEKEEEIKKELEEK:AAAAALFAAGAAAAAAAAAALEAKFEEKLEELEEEIEEKEEEIKKELEEK	1.1714340415220679	0.9475128088683407	69.84146118164062	0.4801090359687805	11.077081680297852	13.532690048217773	4.350009918212891
homomer-3-50-nr2-run1_result_11	0	MAALLAAGAAAAAAAGAAAAALALALAFARLLAEEMKEELEEEREEEEEE:MAALLAAGAAAAAAAGAAAAALALALAFARLLAEEMKEELEEEREEEEEE:MAALLAAGAAAAAAAGAAAAALALALAFARLLAEEMKEELEEEREEEEEE	12.877977645362497	0.2434059541631507	72.51056671142578	0.38430848717689514	14.256475448608398	18.36930274963379	9.247725486755371
homomer-3-50-nr2-run1_result_11	1	MALLLLAGLLLLALFGPRLAALPFALLYARYLAERMREEIREEIEELEEE:MALLLLAGLLLLALFGPRLAALPFALLYARYLAERMREEIREEIEELEEE:MALLLLAGLLLLALFGPRLAALPFALLYARYLAERMREEIREEIEELEEE	13.74339869511072	0.18837195243442262	73.91558074951172	0.29286494851112366	18.015546798706055	22.780696868896484	10.651704788208008
homomer-3-50-nr2-run1_result_11	2	LLPLLAAGLALLARFGPRLAALPFALLYARLVARRTREELLREREERERR:LLPLLAAGLALLARFGPRLAALPFALLYARLVARRTREELLREREERERR:LLPLLAAGLALLARFGPRLAALPFALLYARLVARRTREELLREREERERR	14.094223989419254	0.17112520572135193	68.10400390625	0.25033631920814514	20.237546920776367	24.790693283081055	13.122945785522461
homomer-3-50-nr2-run1_result_11	3	LRPLLLLGLRLLRRFGPWLVALPFALLAALYVAALTFLLLLLLILLLLRL:LRPLLLLGLRLLRRFGPWLVALPFALLAALYVAALTFLLLLLLILLLLRL:LRPLLLLGLRLLRRFGPWLVALPFALLAALYVAALTFLLLLLLILLLLRL	12.086031590010844	0.2328795855616238	62.82295227050781	0.3436378240585327	16.274330139160156	19.600175857543945	7.37314510345459
homomer-3-50-nr2-run1_result_11	4	DLLWLLLGLLLLALAGPWLAALPFAAAFARRVAAETREEFREELRREREE:DLLWLLLGLLLLALAGPWLAALPFAAAFARRVAAETREEFREELRREREE:DLLWLLLGLLLLALAGPWLAALPFAAAFARRVAAETREEFREELRREREE	13.714418232840085	0.18210841636607408	59.8448486328125	0.26601994037628174	17.858322143554688	21.259973526000977	9.871164321899414
homomer-3-50-nr2-run1_result_11	5	MALLLALGAAVLARFGPALAALPLALLAALLIALLTALLLLRLLERLLRE:MALLLALGAAVLARFGPALAALPLALLAALLIALLTALLLLRLLERLLRE:MALLLALGAAVLARFGPALAALPLALLAALLIALLTALLLLRLLERLLRE	8.836726815234472	0.37863579165993266	59.24380111694336	0.3186774253845215	18.185239791870117	21.403696060180664	10.430900573730469
homomer-3-50-nr2-run1_result_11	6	MRLFLRLGLRLLRRFGPRLAALPLALLAAALIALITLLLLLAIIAALAAA:MRLFLRLGLRLLRRFGPRLAALPLALLAAALIALITLLLLLAIIAALAAA:MRLFLRLGLRLLRRFGPRLAALPLALLAAALIALITLLLLLAIIAALAAA	12.02079966594638	0.24335889270910185	63.91856384277344	0.34332674741744995	17.461458206176758	20.839086532592773	8.509810447692871
homomer-3-50-nr2-run1_result_11	7	MRALLALGLLLLARFGPWLVALPLALLLALLIAARTRRELEEEREREEEE:MRALLALGLLLLARFGPWLVALPLALLLALLIAARTRRELEEEREREEEE:MRALLALGLLLLARFGPWLVALPLALLLALLIAARTRRELEEEREREEEE	12.335098505706343	0.23120988350196142	71.07506561279297	0.2850037217140198	18.445213317871094	22.821073532104492	12.761489868164062
homomer-3-50-nr2-run1_result_11	8	MLPLLLLGLLVLLRFGPRLAALPLAFLFALYIAKKMKEEIEKEIEEREKK:MLPLLLLGLLVLLRFGPRLAALPLAFLFALYIAKKMKEEIEKEIEEREKK:MLPLLLLGLLVLLRFGPRLAALPLAFLFALYIAKKMKEEIEKEIEEREKK	4.222680585071611	0.5869523672076654	63.656558990478516	0.42255738377571106	14.373990058898926	17.069503784179688	6.251394271850586
homomer-3-50-nr2-run1_result_11	9	DLALALAGLALLALFGPRVAALPFAALYARLVAERTREELLRLIEELLEQ:DLALALAGLALLALFGPRVAALPFAALYARLVAERTREELLRLIEELLEQ:DLALALAGLALLALFGPRVAALPFAALYARLVAERTREELLRLIEELLEQ	16.241997490911437	0.1126441357070573	46.85624313354492	0.23844149708747864	19.853086471557617	24.51995086669922	14.60869026184082
homomer-3-50-nr2-run1_result_110	0	APLVLEVELRLVLPPPGAPGFELVLRVRLLRDGEVVLDLERRLGVPLPAP:APLVLEVELRLVLPPPGAPGFELVLRVRLLRDGEVVLDLERRLGVPLPAP:APLVLEVELRLVLPPPGAPGFELVLRVRLLRDGEVVLDLERRLGVPLPAP	1.5111848602755664	0.9502573743222713	79.46492004394531	0.6681875586509705	8.526829719543457	10.0205659866333	1.40286123752594
homomer-3-50-nr2-run1_result_110	1	APLVIKIELTIELPPPGADGFKITLKVTIIKDGEVVLDKTYEFGIPYPKP:APLVIKIELTIELPPPGADGFKITLKVTIIKDGEVVLDKTYEFGIPYPKP:APLVIKIELTIELPPPGADGFKITLKVTIIKDGEVVLDKTYEFGIPYPKP	3.0511793166515564	0.7597397268901734	80.0202407836914	0.6962056159973145	8.10035514831543	9.48875904083252	1.0678383111953735
homomer-3-50-nr2-run1_result_110	2	APLVIRVDLTLTLPPPGADGFTLTLRVTVLLDGETVLDRTVTLGFPLPAP:APLVIRVDLTLTLPPPGADGFTLTLRVTVLLDGETVLDRTVTLGFPLPAP:APLVIRVDLTLTLPPPGADGFTLTLRVTVLLDGETVLDRTVTLGFPLPAP	1.544356828171623	0.9530619309678544	84.06328582763672	0.7218478322029114	7.1396613121032715	8.129402160644531	1.2825160026550293
homomer-3-50-nr2-run1_result_110	3	APLVIKIELTITLPPPGADGFSITLKVTVIKDGKVVLDKTYEFGIPYPAP:APLVIKIELTITLPPPGADGFSITLKVTVIKDGKVVLDKTYEFGIPYPAP:APLVIKIELTITLPPPGADGFSITLKVTVIKDGKVVLDKTYEFGIPYPAP	1.5086139606810622	0.9502196358243888	85.47535705566406	0.7591887712478638	6.211591720581055	7.10461950302124	0.9984044432640076
homomer-3-50-nr2-run1_result_110	4	APLVIEIRLRVVLPPPGAPGFELELTVRVYRDGELVLDRTVRLGVPYPAP:APLVIEIRLRVVLPPPGAPGFELELTVRVYRDGELVLDRTVRLGVPYPAP:APLVIEIRLRVVLPPPGAPGFELELTVRVYRDGELVLDRTVRLGVPYPAP	1.4222683133803369	0.9619183246924611	84.50923919677734	0.7444204092025757	6.524104118347168	7.485060691833496	0.9891563653945923
homomer-3-50-nr2-run1_result_110	5	APLVIEIELTINLPPPGADGFSITLRVIVKKNGEVVLDKTYEFGIPYPKP:APLVIEIELTINLPPPGADGFSITLRVIVKKNGEVVLDKTYEFGIPYPKP:APLVIEIELTINLPPPGADGFSITLRVIVKKNGEVVLDKTYEFGIPYPKP	1.3305730975475596	0.9771192492665395	85.10221099853516	0.7486371397972107	6.876989841461182	8.062561988830566	1.2680087089538574
homomer-3-50-nr2-run1_result_110	6	APLRIRVELDIVLPPPGAPGFRLRLRVVVERDGEVVLDRTLEFGVPLPPP:APLRIRVELDIVLPPPGAPGFRLRLRVVVERDGEVVLDRTLEFGVPLPPP:APLRIRVELDIVLPPPGAPGFRLRLRVVVERDGEVVLDRTLEFGVPLPPP	3.079104706067056	0.7600689338008617	83.25567626953125	0.7249981164932251	7.202604293823242	8.165366172790527	1.0189268589019775
homomer-3-50-nr2-run1_result_110	7	APLVIRVELRLELPPPGAPGFRLTLRVVVERDGEVVLDLERELGVPLPPP:APLVIRVELRLELPPPGAPGFRLTLRVVVERDGEVVLDLERELGVPLPPP:APLVIRVELRLELPPPGAPGFRLTLRVVVERDGEVVLDLERELGVPLPPP	2.9819353108445736	0.8180641745625027	74.77279663085938	0.6381664276123047	9.63840103149414	11.034533500671387	1.1289124488830566
homomer-3-50-nr2-run1_result_110	8	SPLIIEIKIEIIFPPPGSDGFEIIINVKIIKDGEVVLDETYKIGIPYPKP:SPLIIEIKIEIIFPPPGSDGFEIIINVKIIKDGEVVLDETYKIGIPYPKP:SPLIIEIKIEIIFPPPGSDGFEIIINVKIIKDGEVVLDETYKIGIPYPKP	2.4759962095865444	0.832859767226105	85.13948822021484	0.7679510116577148	6.696966648101807	7.625863552093506	1.0006639957427979
homomer-3-50-nr2-run1_result_110	9	APLVIEIKLTITFPPPGADGFSITLTVKVYKNGELVLDKTYTFGFPYPPP:APLVIEIKLTITFPPPGADGFSITLTVKVYKNGELVLDKTYTFGFPYPPP:APLVIEIKLTITFPPPGADGFSITLTVKVYKNGELVLDKTYTFGFPYPPP	1.3990956953120355	1.0002380398470727	88.8321304321289	0.7946028709411621	5.318660259246826	5.949554443359375	0.9527733325958252
homomer-3-50-nr2-run1_result_111	0	EEEELPEPARRFRREAEEERERRERRLEELEERLERLERELRELPFVQEG:EEEELPEPARRFRREAEEERERRERRLEELEERLERLERELRELPFVQEG:EEEELPEPARRFRREAEEERERRERRLEELEERLERLERELRELPFVQEG	3.05383253857924	0.7631285634457532	75.27474975585938	0.6447285413742065	11.14006233215332	12.220247268676758	1.724684715270996
homomer-3-50-nr2-run1_result_111	1	KEEELNEPEREFRKELLEKFEEIEERIEEIEEELEELEEEIENLPWVLEG:KEEELNEPEREFRKELLEKFEEIEERIEEIEEELEELEEEIENLPWVLEG:KEEELNEPEREFRKELLEKFEEIEERIEEIEEELEELEEEIENLPWVLEG	1.2262711486194091	0.9383591382791898	78.17611694335938	0.6936402320861816	9.850409507751465	10.523926734924316	1.4703919887542725
homomer-3-50-nr2-run1_result_111	2	MMEELKEPERKFYEEVKKEIEEIKKEIEEIKKELEELKEEIENLPWVKEG:MMEELKEPERKFYEEVKKEIEEIKKEIEEIKKELEELKEEIENLPWVKEG:MMEELKEPERKFYEEVKKEIEEIKKEIEEIKKELEELKEEIENLPWVKEG	1.0282834451156242	0.9562857783921743	80.08118438720703	0.6947110891342163	8.874238967895508	9.38394832611084	1.4555373191833496
homomer-3-50-nr2-run1_result_111	3	ELEELSEPERKFLEELKKEIEEIKEKIEEIEEKLEELEEKIENLPFVQEG:ELEELSEPERKFLEELKKEIEEIKEKIEEIEEKLEELEEKIENLPFVQEG:ELEELSEPERKFLEELKKEIEEIKEKIEEIEEKLEELEEKIENLPFVQEG	1.2078877644374069	0.9410262436053635	79.08951568603516	0.6989259719848633	9.1541109085083	9.70009708404541	1.4509563446044922
homomer-3-50-nr2-run1_result_111	4	MLEELKEPERKFKEEVEEEIEEIEEEIEEIKERLERLERELRELPWVREG:MLEELKEPERKFKEEVEEEIEEIEEEIEEIKERLERLERELRELPWVREG:MLEELKEPERKFKEEVEEEIEEIEEEIEEIKERLERLERELRELPWVREG	3.633295467345206	0.827656844661917	78.24578094482422	0.7028518915176392	9.818811416625977	10.375497817993164	1.3696374893188477
homomer-3-50-nr2-run1_result_111	5	MMEELNEAEKKALEEIEKKIEEIEERIERIEEELRRFREEFEALPWVQEG:MMEELNEAEKKALEEIEKKIEEIEERIERIEEELRRFREEFEALPWVQEG:MMEELNEAEKKALEEIEKKIEEIEERIERIEEELRRFREEFEALPWVQEG	3.995933141649145	0.8321916251264835	82.49409484863281	0.7480036020278931	7.939970970153809	8.36749267578125	1.2618489265441895
homomer-3-50-nr2-run1_result_111	6	SLEELNKPEREFLEEVEKKIEEIEKEIEEIKEKIKEFEEKFKNFPAVLEG:SLEELNKPEREFLEEVEKKIEEIEKEIEEIKEKIKEFEEKFKNFPAVLEG:SLEELNKPEREFLEEVEKKIEEIEKEIEEIKEKIKEFEEKFKNFPAVLEG	6.925556670478174	0.6745180983572305	70.34407806396484	0.6282147169113159	11.930869102478027	12.660812377929688	1.6422905921936035
homomer-3-50-nr2-run1_result_111	7	KLEELNEPEKERLEELEKEIEEIKKKIEEIEERLEEFRREFEEHPAVLEG:KLEELNEPEKERLEELEKEIEEIKKKIEEIEERLEEFRREFEEHPAVLEG:KLEELNEPEKERLEELEKEIEEIKKKIEEIEERLEEFRREFEEHPAVLEG	4.313361282162043	0.8265859204329311	79.80681610107422	0.7184387445449829	8.83818244934082	9.31088924407959	1.3463590145111084
homomer-3-50-nr2-run1_result_111	8	KLEELNEAEREFLKEVEEEIEEIKEEIEEIKEKIEELEEKIENLPFVLEG:KLEELNEAEREFLKEVEEEIEEIKEEIEEIKEKIEELEEKIENLPFVLEG:KLEELNEAEREFLKEVEEEIEEIKEEIEEIKEKIEELEEKIENLPFVLEG	2.1354752906490484	0.8994891922823067	76.87284088134766	0.6958187222480774	10.069061279296875	10.652825355529785	1.3511018753051758
homomer-3-50-nr2-run1_result_111	9	EEEELSEPEREFKEEYEEEEEEIEEELEEIEEEIEELEEELENLPFVKEG:EEEELSEPEREFKEEYEEEEEEIEEELEEIEEEIEELEEELENLPFVKEG:EEEELSEPEREFKEEYEEEEEEIEEELEEIEEEIEELEEELENLPFVKEG	5.592625743196044	1.012340517142161	76.0430679321289	0.2902683615684509	20.41729736328125	26.928258895874023	17.849376678466797
homomer-3-50-nr2-run1_result_112	0	MPPEELEARLAALRAELDARLAALAAAIAAGLAAAEAALGGALAALAAAA:MPPEELEARLAALRAELDARLAALAAAIAAGLAAAEAALGGALAALAAAA:MPPEELEARLAALRAELDARLAALAAAIAAGLAAAEAALGGALAALAAAA	1.5843200756167806	0.8980820372908493	66.490478515625	0.43347370624542236	13.000785827636719	16.972444534301758	7.038683891296387
homomer-3-50-nr2-run1_result_112	1	LPPEELAALLAEREAAFAEAAAAAAAAAAAGAAALAAALGGRLDALAAAL:LPPEELAALLAEREAAFAEAAAAAAAAAAAGAAALAAALGGRLDALAAAL:LPPEELAALLAEREAAFAEAAAAAAAAAAAGAAALAAALGGRLDALAAAL	0.9662817528687953	0.95851528600627	64.99614715576172	0.4425962567329407	12.34924030303955	15.717016220092773	6.070996284484863
homomer-3-50-nr2-run1_result_112	2	MEPEELERRLEELRRELEERLAELRAEIEAGLARLREELGGRLDELERRL:MEPEELERRLEELRRELEERLAELRAEIEAGLARLREELGGRLDELERRL:MEPEELERRLEELRRELEERLAELRAEIEAGLARLREELGGRLDELERRL	1.810216092852269	0.8905985774002757	89.96139526367188	0.7353742122650146	5.032716751098633	5.503195285797119	1.3873364925384521
homomer-3-50-nr2-run1_result_112	3	LPPEELERRLAALREEFAAAAAAAAAAAAAGAAALAAALGGALAALAAAL:LPPEELERRLAALREEFAAAAAAAAAAAAAGAAALAAALGGALAALAAAL:LPPEELERRLAALREEFAAAAAAAAAAAAAGAAALAAALGGALAALAAAL	1.0232028416853585	0.953809125630753	66.74162292480469	0.4414924383163452	12.101872444152832	15.527114868164062	6.98234748840332
homomer-3-50-nr2-run1_result_112	4	MEPEELEARLRALEERLAAELAEARAAAEAGLAALRAALGGALAAAAAAA:MEPEELEARLRALEERLAAELAEARAAAEAGLAALRAALGGALAAAAAAA:MEPEELEARLRALEERLAAELAEARAAAEAGLAALRAALGGALAAAAAAA	3.043818878000872	0.7402946149881905	69.10698699951172	0.43384119868278503	12.818665504455566	16.615365982055664	7.725181579589844
homomer-3-50-nr2-run1_result_112	5	MPPEELERRLEELERELRERLEAAAAEAAAGAAALAAELGGRLAALAAAL:MPPEELERRLEELERELRERLEAAAAEAAAGAAALAAELGGRLAALAAAL:MPPEELERRLEELERELRERLEAAAAEAAAGAAALAAELGGRLAALAAAL	1.1240357532905725	0.9519317234636865	68.6139907836914	0.4624128043651581	11.672562599182129	14.74265193939209	5.793557167053223
homomer-3-50-nr2-run1_result_112	6	EEEEEEEEREEELEEEFEEKLEELREEIEEGLRRVEEELGGRLDELRREL:EEEEEEEEREEELEEEFEEKLEELREEIEEGLRRVEEELGGRLDELRREL:EEEEEEEEREEELEEEFEEKLEELREEIEEGLRRVEEELGGRLDELRREL	1.1549057630397013	0.9568021712371774	82.51223754882812	0.623842716217041	7.340635299682617	8.621508598327637	1.8861327171325684
homomer-3-50-nr2-run1_result_112	7	LPPEALAAAAAAAAAARAAADAARDAAAEAGLAALREELGGALAALAAAA:LPPEALAAAAAAAAAARAAADAARDAAAEAGLAALREELGGALAALAAAA:LPPEALAAAAAAAAAARAAADAARDAAAEAGLAALREELGGALAALAAAA	2.6756501426935873	0.7719756794459883	60.94954299926758	0.4134862720966339	13.582086563110352	17.93291473388672	6.889073848724365
homomer-3-50-nr2-run1_result_112	8	LPPEELEARLKALEEKFAAAAAAAAAAAAAGLAALAAELGGALAALAAAA:LPPEELEARLKALEEKFAAAAAAAAAAAAAGLAALAAELGGALAALAAAA:LPPEELEARLKALEEKFAAAAAAAAAAAAAGLAALAAELGGALAALAAAA	0.9341197653580595	0.9618697730792598	62.817405700683594	0.43007510900497437	12.663548469543457	15.57961654663086	6.46444845199585
homomer-3-50-nr2-run1_result_112	9	EPPEEREARLAELRAELAAQQAAQQAAAEAGLAALRAELGGRLAAAAAAA:EPPEEREARLAELRAELAAQQAAQQAAAEAGLAALRAELGGRLAAAAAAA:EPPEEREARLAELRAELAAQQAAQQAAAEAGLAALRAELGGRLAAAAAAA	1.9995579171315945	0.8450797235890758	73.62870788574219	0.39102405309677124	14.656401634216309	19.8370361328125	8.016618728637695
homomer-3-50-nr2-run1_result_113	0	SMREELEGLLAPARARLDALPATPEVEAIRAVFETQEEAIRLLLEYIEER:SMREELEGLLAPARARLDALPATPEVEAIRAVFETQEEAIRLLLEYIEER:SMREELEGLLAPARARLDALPATPEVEAIRAVFETQEEAIRLLLEYIEER	0.9158279193456924	0.9623973586568426	88.3622055053711	0.78324294090271	4.167116165161133	4.798421859741211	1.380645751953125
homomer-3-50-nr2-run1_result_113	1	SMREELEGIIEPERERLDSLPATPEIEAIRETFETQVEATEKIIEMIEER:SMREELEGIIEPERERLDSLPATPEIEAIRETFETQVEATEKIIEMIEER:SMREELEGIIEPERERLDSLPATPEIEAIRETFETQVEATEKIIEMIEER	1.2521602829198524	0.9399558820236393	89.61812591552734	0.8110771179199219	4.1590256690979	4.715562343597412	1.2922706604003906
homomer-3-50-nr2-run1_result_113	2	KKKEEMEGIIKPTKEYLDSLPDTPEIKAIKHVFETNVKMYKLILEYIEEK:KKKEEMEGIIKPTKEYLDSLPDTPEIKAIKHVFETNVKMYKLILEYIEEK:KKKEEMEGIIKPTKEYLDSLPDTPEIKAIKHVFETNVKMYKLILEYIEEK	0.738560744523815	0.9755726554020218	93.38138580322266	0.8708766102790833	3.0517642498016357	3.322404146194458	1.0469034910202026
homomer-3-50-nr2-run1_result_113	3	SYKEELEGIIEKEKEKLESLEKTKEIEAIKESFETFIKAIELIIKYIEEK:SYKEELEGIIEKEKEKLESLEKTKEIEAIKESFETFIKAIELIIKYIEEK:SYKEELEGIIEKEKEKLESLEKTKEIEAIKESFETFIKAIELIIKYIEEK	1.5333987126921043	0.9030783373549044	91.33409881591797	0.8481632471084595	3.7933969497680664	4.1705827713012695	1.0905293226242065
homomer-3-50-nr2-run1_result_113	4	EWRERLRGILEPARARLDALPDTPEIQAIREVFETFVEAIDLLLEYIEER:EWRERLRGILEPARARLDALPDTPEIQAIREVFETFVEAIDLLLEYIEER:EWRERLRGILEPARARLDALPDTPEIQAIREVFETFVEAIDLLLEYIEER	0.8323623229565085	0.9695002253960346	93.20731353759766	0.8499059677124023	3.066070795059204	3.3757035732269287	1.1805883646011353
homomer-3-50-nr2-run1_result_113	5	SMEEELEGILEPTRAFLDSLPATPEIEAIRRVFETFETAIKYILKYIKEK:SMEEELEGILEPTRAFLDSLPATPEIEAIRRVFETFETAIKYILKYIKEK:SMEEELEGILEPTRAFLDSLPATPEIEAIRRVFETFETAIKYILKYIKEK	0.9695544578611869	0.9612528642311171	92.49067687988281	0.8622005581855774	3.3158719539642334	3.624162435531616	1.080657958984375
homomer-3-50-nr2-run1_result_113	6	SMVEEMKGIIEPAREFLDSLPATPEIEAIRRVFETIVEMYDKIIKMIEEK:SMVEEMKGIIEPAREFLDSLPATPEIEAIRRVFETIVEMYDKIIKMIEEK:SMVEEMKGIIEPAREFLDSLPATPEIEAIRRVFETIVEMYDKIIKMIEEK	1.1094033454848162	0.9532293246283444	89.66856384277344	0.8273290991783142	3.891704559326172	4.370752811431885	1.2935514450073242
homomer-3-50-nr2-run1_result_113	7	SMEEELEGIIKETKEKLDSLPDTPEIKAIKEVFETQVKITKYIIKMIKEK:SMEEELEGIIKETKEKLDSLPDTPEIKAIKEVFETQVKITKYIIKMIKEK:SMEEELEGIIKETKEKLDSLPDTPEIKAIKEVFETQVKITKYIIKMIKEK	0.6675862854504618	0.9794524301794223	92.85556030273438	0.8532098531723022	3.210480213165283	3.5395562648773193	1.1061322689056396
homomer-3-50-nr2-run1_result_113	8	SMEEELKGILEPMRKKLDSLPDTPEIKAIKEVAKTFEKAIDYILEYIKER:SMEEELKGILEPMRKKLDSLPDTPEIKAIKEVAKTFEKAIDYILEYIKER:SMEEELKGILEPMRKKLDSLPDTPEIKAIKEVAKTFEKAIDYILEYIKER	0.9158825457874522	0.9650353436443871	88.39791107177734	0.805205225944519	4.218747138977051	4.727092742919922	1.316885232925415
homomer-3-50-nr2-run1_result_113	9	SMKEEMEGILKPAKEKLDSLPDTPEIKAIKEVFETNKKAYEYILKYIEEK:SMKEEMEGILKPAKEKLDSLPDTPEIKAIKEVFETNKKAYEYILKYIEEK:SMKEEMEGILKPAKEKLDSLPDTPEIKAIKEVFETNKKAYEYILKYIEEK	1.3429581836198177	0.9373227240298551	94.26535034179688	0.8689424395561218	2.980757713317871	3.252012014389038	1.055363655090332
homomer-3-50-nr2-run1_result_114	0	AAAPWAAALAAAAAARAAELAALLAALAAAAAAAAGAAAAAAAAAAEAAA:AAAPWAAALAAAAAARAAELAALLAALAAAAAAAAGAAAAAAAAAAEAAA:AAAPWAAALAAAAAARAAELAALLAALAAAAAAAAGAAAAAAAAAAEAAA	4.262850022525083	0.6141111768251648	60.91383743286133	0.4799996018409729	11.403501510620117	15.041131019592285	5.1224470138549805
homomer-3-50-nr2-run1_result_114	1	MDDPWYAELEARLAEREAALEARLAALAAAAAALAGALAAAAAAAAAAAA:MDDPWYAELEARLAEREAALEARLAALAAAAAALAGALAAAAAAAAAAAA:MDDPWYAELEARLAEREAALEARLAALAAAAAALAGALAAAAAAAAAAAA	2.451123462637406	0.81056709314222	67.55157470703125	0.4525611400604248	12.219744682312012	15.961153984069824	5.6327691078186035
homomer-3-50-nr2-run1_result_114	2	SSDPEYAELKEELAKVLAALAEAAAAAAAAAAAAAGAAAAAAAAAAAAAA:SSDPEYAELKEELAKVLAALAEAAAAAAAAAAAAAGAAAAAAAAAAAAAA:SSDPEYAELKEELAKVLAALAEAAAAAAAAAAAAAGAAAAAAAAAAAAAA	2.437931672546686	0.800127551924325	66.13814544677734	0.5116244554519653	9.636232376098633	12.197037696838379	5.253528118133545
homomer-3-50-nr2-run1_result_114	3	EDNPEYQELKAELERLLAEREAERAELAARLAALAGALAAALAAAAEAAA:EDNPEYQELKAELERLLAEREAERAELAARLAALAGALAAALAAAAEAAA:EDNPEYQELKAELERLLAEREAERAELAARLAALAGALAAALAAAAEAAA	1.779704815387845	0.8835458995742574	67.74565124511719	0.434935986995697	12.847986221313477	16.733875274658203	3.438429832458496
homomer-3-50-nr2-run1_result_114	4	ADDPEAAALRALLAELLAAAAALAAAAAAAAAAAAAAAAAAAAAAAAAAA:ADDPEAAALRALLAELLAAAAALAAAAAAAAAAAAAAAAAAAAAAAAAAA:ADDPEAAALRALLAELLAAAAALAAAAAAAAAAAAAAAAAAAAAAAAAAA	3.3876352166897994	0.6788678347476088	63.99564743041992	0.5051282644271851	9.973461151123047	13.111836433410645	4.967978477478027
homomer-3-50-nr2-run1_result_114	5	DDDPRYAALRAERAAELAALAAAAAAALAAAAAAAAAAAAAAAAAAAAAA:DDDPRYAALRAERAAELAALAAAAAAALAAAAAAAAAAAAAAAAAAAAAA:DDDPRYAALRAERAAELAALAAAAAAALAAAAAAAAAAAAAAAAAAAAAA	4.7969318890930355	0.6028677860643296	57.55510711669922	0.4701474905014038	11.161423683166504	14.768567085266113	5.7912373542785645
homomer-3-50-nr2-run1_result_114	6	EDDEEYKELREELERREEELERERREREERLRALLGALAALLAAAAAAAA:EDDEEYKELREELERREEELERERREREERLRALLGALAALLAAAAAAAA:EDDEEYKELREELERREEELERERREREERLRALLGALAALLAAAAAAAA	3.309041329861908	0.7057476328785148	82.14222717285156	0.3772967457771301	14.961225509643555	19.875537872314453	8.416556358337402
homomer-3-50-nr2-run1_result_114	7	MDDPWYEELRAELAEAAAALAAALAAALAAAAAAAGAAAAAAAAAAAAAA:MDDPWYEELRAELAEAAAALAAALAAALAAAAAAAGAAAAAAAAAAAAAA:MDDPWYEELRAELAEAAAALAAALAAALAAAAAAAGAAAAAAAAAAAAAA	3.901950078505034	0.6487032951778529	66.79183959960938	0.49847495555877686	10.320320129394531	13.453105926513672	5.780426979064941
homomer-3-50-nr2-run1_result_114	8	SEDEEYEEEKEERAREREELAALLAAAAAAAAAAAGAAAAAAAAAAAAAA:SEDEEYEEEKEERAREREELAALLAAAAAAAAAAAGAAAAAAAAAAAAAA:SEDEEYEEEKEERAREREELAALLAAAAAAAAAAAGAAAAAAAAAAAAAA	3.510318362088066	0.6835373154616449	63.79352569580078	0.468868613243103	10.815790176391602	14.436308860778809	6.31719446182251
homomer-3-50-nr2-run1_result_114	9	SSNPEYQALQERLAALLAALAALAAAAAAAAAAVAAAAAAAAAAAAAAAA:SSNPEYQALQERLAALLAALAALAAAAAAAAAAVAAAAAAAAAAAAAAAA:SSNPEYQALQERLAALLAALAALAAAAAAAAAAVAAAAAAAAAAAAAAAA	3.1343404038160085	0.734577731556825	64.21642303466797	0.49290764331817627	10.749787330627441	13.987081527709961	5.984979629516602
homomer-3-50-nr2-run1_result_115	0	LEEELEELEEELEEEEEELEEELEELEEEFEEEVEGIREELEELKKELEE:LEEELEELEEELEEEEEELEEELEELEEEFEEEVEGIREELEELKKELEE:LEEELEELEEELEEEEEELEEELEELEEEFEEEVEGIREELEELKKELEE	2.928569567077765	0.7391888432362798	89.68842315673828	0.31702983379364014	18.10787010192871	25.209779739379883	16.723922729492188
homomer-3-50-nr2-run1_result_115	1	LEEELEELRRELEERERELERRLEELEARFEAAVAGLLALLRALLERLRR:LEEELEELRRELEERERELERRLEELEARFEAAVAGLLALLRALLERLRR:LEEELEELRRELEERERELERRLEELEARFEAAVAGLLALLRALLERLRR	0.9395901250508812	0.9602634139413525	88.51873016357422	0.7237516641616821	5.442866802215576	6.040389537811279	1.7606067657470703
homomer-3-50-nr2-run1_result_115	2	LEERLEELERELEEFRAELERRLAELEERLEEEIEGIEERLEELEEKLKE:LEERLEELERELEEFRAELERRLAELEERLEEEIEGIEERLEELEEKLKE:LEERLEELERELEEFRAELERRLAELEERLEEEIEGIEERLEELEEKLKE	1.1063475721213882	0.9482244498303388	91.06873321533203	0.7121874094009399	4.855724334716797	5.382723331451416	1.4818384647369385
homomer-3-50-nr2-run1_result_115	3	MEEELEELKKELEEFRAELERRLAEFEARFEAAVAGLLALLAELLARLRR:MEEELEELKKELEEFRAELERRLAEFEARFEAAVAGLLALLAELLARLRR:MEEELEELKKELEEFRAELERRLAEFEARFEAAVAGLLALLAELLARLRR	0.8454454350896395	0.9676559854489448	88.77816772460938	0.7214811444282532	5.173085689544678	5.659123420715332	1.4267516136169434
homomer-3-50-nr2-run1_result_115	4	LEEELEELEEELEEEREELERRLEELEERFEEEVRGFEERLKELEEELEE:LEEELEELEEELEEEREELERRLEELEERFEEEVRGFEERLKELEEELEE:LEEELEELEEELEEEREELERRLEELEERFEEEVRGFEERLKELEEELEE	1.2548588640576177	0.9361720650978953	86.39807891845703	0.6861639022827148	5.993716716766357	6.918370246887207	1.7217519283294678
homomer-3-50-nr2-run1_result_115	5	MEEELKELKEKIEEEKKKLEEKLEELEKKFEEFKEGIEEERKKREEELKE:MEEELKELKEKIEEEKKKLEEKLEELEKKFEEFKEGIEEERKKREEELKE:MEEELKELKEKIEEEKKKLEEKLEELEKKFEEFKEGIEEERKKREEELKE	1.116720318132723	0.9502666511392412	85.43132781982422	0.6720359325408936	6.8322834968566895	7.693624973297119	1.8981735706329346
homomer-3-50-nr2-run1_result_115	6	MEEEFEEFKEEFERFREELEERLAALEAELAAAAAGAAAALAALLAQAAA:MEEEFEEFKEEFERFREELEERLAALEAELAAAAAGAAAALAALLAQAAA:MEEEFEEFKEEFERFREELEERLAALEAELAAAAAGAAAALAALLAQAAA	1.102737191729752	0.9473541126727565	85.6219482421875	0.7356548309326172	5.122642517089844	5.748335838317871	1.4573614597320557
homomer-3-50-nr2-run1_result_115	7	LEARLAALEERLAQERAELEARLAALEARFDAAVAGLLALLAALLQQLQQ:LEARLAALEERLAQERAELEARLAALEARFDAAVAGLLALLAALLQQLQQ:LEARLAALEERLAQERAELEARLAALEARFDAAVAGLLALLAALLQQLQQ	0.8218696546305432	0.9693140450066227	86.30399322509766	0.7033942341804504	5.845434665679932	6.538119316101074	2.032341480255127
homomer-3-50-nr2-run1_result_115	8	LEEELKKLKEEIEKYKEELEKKLEELEKKFEEEVEGFKKLLEELLEKLKE:LEEELKKLKEEIEKYKEELEKKLEELEKKFEEEVEGFKKLLEELLEKLKE:LEEELKKLKEEIEKYKEELEKKLEELEKKFEEEVEGFKKLLEELLEKLKE	1.0914039006310658	0.9474046443058538	85.4442367553711	0.6690170764923096	6.470768928527832	7.156011581420898	2.1219077110290527
homomer-3-50-nr2-run1_result_115	9	MEERLAALEAELAERRAALEERLAALEARFDAAVAGIQAQLQQLQQQLQQ:MEERLAALEAELAERRAALEERLAALEARFDAAVAGIQAQLQQLQQQLQQ:MEERLAALEAELAERRAALEERLAALEARFDAAVAGIQAQLQQLQQQLQQ	1.0963662285245972	0.9496672086041019	88.58229064941406	0.7425472736358643	5.087435722351074	5.5932769775390625	1.3458292484283447
homomer-3-50-nr2-run1_result_116	0	MKEFLEFVKEFLERLERWLRETPPDHPDRAAVLELLGKILEYTMKYFIEH:MKEFLEFVKEFLERLERWLRETPPDHPDRAAVLELLGKILEYTMKYFIEH:MKEFLEFVKEFLERLERWLRETPPDHPDRAAVLELLGKILEYTMKYFIEH	0.9324275464353582	0.9624977588530074	87.89944458007812	0.7792589664459229	4.403107166290283	5.14077615737915	1.4110021591186523
homomer-3-50-nr2-run1_result_116	1	MEEFLEFVREYERRLEEWLESTPPDHPHREEELKLRGKILEYTLKYFIEH:MEEFLEFVREYERRLEEWLESTPPDHPHREEELKLRGKILEYTLKYFIEH:MEEFLEFVREYERRLEEWLESTPPDHPHREEELKLRGKILEYTLKYFIEH	1.5426010471847145	0.9091446216865439	90.66743469238281	0.7928657531738281	4.099072456359863	4.822286605834961	1.3252085447311401
homomer-3-50-nr2-run1_result_116	2	MEEFLEFVERFRREFEEFLRSTPADHPHLAEILELYGLLLEKTLEFYIEH:MEEFLEFVERFRREFEEFLRSTPADHPHLAEILELYGLLLEKTLEFYIEH:MEEFLEFVERFRREFEEFLRSTPADHPHLAEILELYGLLLEKTLEFYIEH	1.1086649747585364	0.9510641241731738	91.82461547851562	0.8218383193016052	3.5154473781585693	4.011034965515137	1.1711657047271729
homomer-3-50-nr2-run1_result_116	3	MQEFLQWLEQFEAELRAWVESTPPDHPHREQLLELRGQLLEYTLRLFIEH:MQEFLQWLEQFEAELRAWVESTPPDHPHREQLLELRGQLLEYTLRLFIEH:MQEFLQWLEQFEAELRAWVESTPPDHPHREQLLELRGQLLEYTLRLFIEH	16.180583244153805	0.1674781005748788	76.61873626708984	0.3374183773994446	17.270227432250977	24.004566192626953	13.929247856140137
homomer-3-50-nr2-run1_result_116	4	MEEFLEWVERFLERLERFLRETPPDHPHLAEILELYGELLRRTLEFFREH:MEEFLEWVERFLERLERFLRETPPDHPHLAEILELYGELLRRTLEFFREH:MEEFLEWVERFLERLERFLRETPPDHPHLAEILELYGELLRRTLEFFREH	10.548208954776012	0.23392142588221135	64.15072631835938	0.5462710857391357	9.817299842834473	11.786731719970703	2.1111674308776855
homomer-3-50-nr2-run1_result_116	5	MEEFLKYIKEFEKKLEEFIKSTPPDYPNFEKILELYGEILKYTLEYFIKH:MEEFLKYIKEFEKKLEEFIKSTPPDYPNFEKILELYGEILKYTLEYFIKH:MEEFLKYIKEFEKKLEEFIKSTPPDYPNFEKILELYGEILKYTLEYFIKH	0.6786716729345651	0.9794932218548481	89.82962036132812	0.7961536049842834	4.066145420074463	4.657207012176514	1.2846639156341553
homomer-3-50-nr2-run1_result_116	6	DEEFLEFVEKFLEKFEKWVKETPPDHPNREKILELYGLILEKLLEYYIKN:DEEFLEFVEKFLEKFEKWVKETPPDHPNREKILELYGLILEKLLEYYIKN:DEEFLEFVEKFLEKFEKWVKETPPDHPNREKILELYGLILEKLLEYYIKN	0.9011453193104529	0.9638600284019749	79.60804748535156	0.6277866959571838	8.105973243713379	10.321391105651855	2.449378252029419
homomer-3-50-nr2-run1_result_116	7	MEEFLEWVREFLRRLLELVASLPPDHPDRARLLELLGELLRRTLEFYREH:MEEFLEWVREFLRRLLELVASLPPDHPDRARLLELLGELLRRTLEFYREH:MEEFLEWVREFLRRLLELVASLPPDHPDRARLLELLGELLRRTLEFYREH	4.223867234677738	0.5809589416598523	87.69363403320312	0.7682714462280273	4.4456682205200195	5.214875221252441	1.5146498680114746
homomer-3-50-nr2-run1_result_116	8	MEKVLKYIEEFEKKLEEFLKSTPPDNPNLKEILKLYGEILKKLLEIFKEH:MEKVLKYIEEFEKKLEEFLKSTPPDNPNLKEILKLYGEILKKLLEIFKEH:MEKVLKYIEEFEKKLEEFLKSTPPDNPNLKEILKLYGEILKKLLEIFKEH	10.37603572933548	0.2601870989466006	52.98860168457031	0.3044240176677704	16.838333129882812	21.394216537475586	9.136825561523438
homomer-3-50-nr2-run1_result_116	9	DEELLALIREYEARLERWEAETPPDHPHRAELLELRGLLLRYLLEYFNEH:DEELLALIREYEARLERWEAETPPDHPHRAELLELRGLLLRYLLEYFNEH:DEELLALIREYEARLERWEAETPPDHPHRAELLELRGLLLRYLLEYFNEH	4.798609784107654	0.5299894892405105	74.10484313964844	0.44126829504966736	14.288636207580566	19.18927764892578	4.956768035888672
homomer-3-50-nr2-run1_result_117	0	AGTLVLELRLEFDLRGASLATALAVALAGLAAVVAAALAVLLALVAAGAL:AGTLVLELRLEFDLRGASLATALAVALAGLAAVVAAALAVLLALVAAGAL:AGTLVLELRLEFDLRGASLATALAVALAGLAAVVAAALAVLLALVAAGAL	4.788484305003262	0.5699691895150223	50.66512680053711	0.39592063426971436	13.813714027404785	16.376558303833008	5.073269844055176
homomer-3-50-nr2-run1_result_117	1	AGTLELRLELRYDLRGASLAAVVVAALAGTLAALAALLAVLLAAIAAGAL:AGTLELRLELRYDLRGASLAAVVVAALAGTLAALAALLAVLLAAIAAGAL:AGTLELRLELRYDLRGASLAAVVVAALAGTLAALAALLAVLLAAIAAGAL	3.6575927861208477	0.6703812553005559	52.282142639160156	0.4108448028564453	13.539219856262207	15.921419143676758	4.310251235961914
homomer-3-50-nr2-run1_result_117	2	AGTLVLRLDLRYDLTGADLATALATALAGTALAVAALREVLLELARRGAF:AGTLVLRLDLRYDLTGADLATALATALAGTALAVAALREVLLELARRGAF:AGTLVLRLDLRYDLTGADLATALATALAGTALAVAALREVLLELARRGAF	4.694715990623069	0.5547802017429504	43.159828186035156	0.3379443287849426	15.694962501525879	17.926328659057617	5.271969795227051
homomer-3-50-nr2-run1_result_117	3	SGTLVLELRLEFDLRGADPATVREAALEGLRAAVEALREILLELIRAGAL:SGTLVLELRLEFDLRGADPATVREAALEGLRAAVEALREILLELIRAGAL:SGTLVLELRLEFDLRGADPATVREAALEGLRAAVEALREILLELIRAGAL	2.3880743598548237	0.8159259274165712	47.203521728515625	0.3574884235858917	14.773969650268555	18.135278701782227	5.9436845779418945
homomer-3-50-nr2-run1_result_117	4	AGTLELRLELRFDLRGASPETVRAAALEGLRAAVAALERILLALIEAGVF:AGTLELRLELRFDLRGASPETVRAAALEGLRAAVAALERILLALIEAGVF:AGTLELRLELRFDLRGASPETVRAAALEGLRAAVAALERILLALIEAGVF	16.642996287822694	0.5356846708190729	57.065486907958984	0.46620866656303406	12.739469528198242	15.894622802734375	2.2370100021362305
homomer-3-50-nr2-run1_result_117	5	SGNINININLNYNNTGTSLLTSIITSLLGTLAIVYAIEKILLKLIEKGVF:SGNINININLNYNNTGTSLLTSIITSLLGTLAIVYAIEKILLKLIEKGVF:SGNINININLNYNNTGTSLLTSIITSLLGTLAIVYAIEKILLKLIEKGVF	9.607357865706687	0.3270026593410507	40.32575225830078	0.3361929655075073	16.96347999572754	19.111042022705078	3.153522253036499
homomer-3-50-nr2-run1_result_117	6	SGTIEIEIELEYDLRGASRETALETALAGTRAVVEALKEILLEMIEKGVF:SGTIEIEIELEYDLRGASRETALETALAGTRAVVEALKEILLEMIEKGVF:SGTIEIEIELEYDLRGASRETALETALAGTRAVVEALKEILLEMIEKGVF	2.5560631557992846	0.7925961294935511	69.51150512695312	0.5895025730133057	8.66313648223877	9.926518440246582	2.1191487312316895
homomer-3-50-nr2-run1_result_117	7	SGTLEIKIELHYDLTGASLATVIVSALLGTALVVAAVLIIALALIAAGVF:SGTLEIKIELHYDLTGASLATVIVSALLGTALVVAAVLIIALALIAAGVF:SGTLEIKIELHYDLTGASLATVIVSALLGTALVVAAVLIIALALIAAGVF	3.823619279002125	0.6512290638500715	47.262779235839844	0.40077802538871765	14.339912414550781	16.684125900268555	4.8065338134765625
homomer-3-50-nr2-run1_result_117	8	SGTLEINIKLEYNLTGASLATVIVTALLGTAIVVAAILIITLALIAAGVF:SGTLEINIKLEYNLTGASLATVIVTALLGTAIVVAAILIITLALIAAGVF:SGTLEINIKLEYNLTGASLATVIVTALLGTAIVVAAILIITLALIAAGVF	6.267653506480706	0.44774637858068345	41.75403594970703	0.354317307472229	15.075695037841797	17.50882911682129	5.381127834320068
homomer-3-50-nr2-run1_result_117	9	AGTLEIRLDLHFDLTGVSTATAIVTALAGTLAAVAALLAVLLALIAAGAF:AGTLEIRLDLHFDLTGVSTATAIVTALAGTLAAVAALLAVLLALIAAGAF:AGTLEIRLDLHFDLTGVSTATAIVTALAGTLAAVAALLAVLLALIAAGAF	3.2115944663347027	0.7180133681207951	52.5258903503418	0.4550565481185913	12.88931655883789	15.351919174194336	4.227823257446289
homomer-3-50-nr2-run1_result_118	0	GMERLLRIELTFTDLEAALALLRELRPLLLELARDPSIPHLEIRGEVRIP:GMERLLRIELTFTDLEAALALLRELRPLLLELARDPSIPHLEIRGEVRIP:GMERLLRIELTFTDLEAALALLRELRPLLLELARDPSIPHLEIRGEVRIP	1.1965062076904998	0.9466095548548816	86.16938781738281	0.7755703926086426	5.2943878173828125	5.810165882110596	1.0629860162734985
homomer-3-50-nr2-run1_result_118	1	GMMKSVEIEFTFNNLEDALKFFKEIKPFLEKLINDPNIPFLKIKGTLNIP:GMMKSVEIEFTFNNLEDALKFFKEIKPFLEKLINDPNIPFLKIKGTLNIP:GMMKSVEIEFTFNNLEDALKFFKEIKPFLEKLINDPNIPFLKIKGTLNIP	2.2457736619210418	0.8947293329723417	85.45015716552734	0.7817153930664062	5.584497928619385	6.219415664672852	1.2161757946014404
homomer-3-50-nr2-run1_result_118	2	GMMRSVEIEFKFTDKEVFKEFFELFKPFLEKLINNPNIPHLKIKGEIEVK:GMMRSVEIEFKFTDKEVFKEFFELFKPFLEKLINNPNIPHLKIKGEIEVK:GMMRSVEIEFKFTDKEVFKEFFELFKPFLEKLINNPNIPHLKIKGEIEVK	2.0604159100219888	0.897638070263746	84.3973159790039	0.7505962252616882	5.827672958374023	6.494209289550781	1.1614189147949219
homomer-3-50-nr2-run1_result_118	3	GMMRKVEIKFTFTNLEDFEKAFKLLKPFFEKLINNPNIPFLEIKGELIVP:GMMRKVEIKFTFTNLEDFEKAFKLLKPFFEKLINNPNIPFLEIKGELIVP:GMMRKVEIKFTFTNLEDFEKAFKLLKPFFEKLINNPNIPFLEIKGELIVP	3.066047797353017	0.772009468773004	72.95166015625	0.6463364362716675	8.076775550842285	9.242422103881836	1.7326632738113403
homomer-3-50-nr2-run1_result_118	4	GMMKSVEIEFTFTNLEAAEKMFEKLKPFLKELINNPSIPYLKIKGKIVVP:GMMKSVEIEFTFTNLEAAEKMFEKLKPFLKELINNPSIPYLKIKGKIVVP:GMMKSVEIEFTFTNLEAAEKMFEKLKPFLKELINNPSIPYLKIKGKIVVP	2.0090750423810513	0.9188675029602693	87.35688018798828	0.7870255708694458	5.083005905151367	5.613466739654541	1.0588968992233276
homomer-3-50-nr2-run1_result_118	5	GKKKEVKIKFKFTNLEAAKEFFKLFKPFLEKLINNPNIPFLEIEGELDIP:GKKKEVKIKFKFTNLEAAKEFFKLFKPFLEKLINNPNIPFLEIEGELDIP:GKKKEVKIKFKFTNLEAAKEFFKLFKPFLEKLINNPNIPFLEIEGELDIP	2.058475336569305	0.9102183198326531	84.44822692871094	0.756669819355011	5.7842326164245605	6.458342552185059	1.1236059665679932
homomer-3-50-nr2-run1_result_118	6	GIKRKVVIEFTFTNLEDAKKMFELLKPFLKELIRDPRIPHIEIKGTLVVP:GIKRKVVIEFTFTNLEDAKKMFELLKPFLKELIRDPRIPHIEIKGTLVVP:GIKRKVVIEFTFTNLEDAKKMFELLKPFLKELIRDPRIPHIEIKGTLVVP	1.9507895340388903	0.906435975204678	81.97520446777344	0.7330458164215088	6.451052665710449	7.283398151397705	1.437368631362915
homomer-3-50-nr2-run1_result_118	7	GMMRSVKIKFTFTNLEAAKEFFEMFKPFLEKLIKDPSIPHIEIEGEIKIE:GMMRSVKIKFTFTNLEAAKEFFEMFKPFLEKLIKDPSIPHIEIEGEIKIE:GMMRSVKIKFTFTNLEAAKEFFEMFKPFLEKLIKDPSIPHIEIEGEIKIE	1.7756018966289613	0.9240531861478506	87.11177062988281	0.7793355584144592	5.252777099609375	5.830711364746094	1.1616439819335938
homomer-3-50-nr2-run1_result_118	8	GMMRSVNLNFTFTDLAAAKEFFKLFKPFLEKLINNPNIPHLTINGTLNIP:GMMRSVNLNFTFTDLAAAKEFFKLFKPFLEKLINNPNIPHLTINGTLNIP:GMMRSVNLNFTFTDLAAAKEFFKLFKPFLEKLINNPNIPHLTINGTLNIP	2.14266725009655	0.8983614436450261	78.46698760986328	0.6709814071655273	6.91109037399292	7.863545894622803	1.782961368560791
homomer-3-50-nr2-run1_result_118	9	GMMRSVEIEFKFTNLEDAKKFFEMAKPFFEKLIRDPSIPHLKIKGEIEIK:GMMRSVEIEFKFTNLEDAKKFFEMAKPFFEKLIRDPSIPHLKIKGEIEIK:GMMRSVEIEFKFTNLEDAKKFFEMAKPFFEKLIRDPSIPHLKIKGEIEIK	1.8239561796330177	0.9207786331096713	82.25922393798828	0.717715859413147	6.59183406829834	7.4617791175842285	1.4711430072784424
homomer-3-50-nr2-run1_result_119	0	SLAVAFALLAALAIAVPALLAALGAAVAAALAAAGPDDLAAALAAALAPP:SLAVAFALLAALAIAVPALLAALGAAVAAALAAAGPDDLAAALAAALAPP:SLAVAFALLAALAIAVPALLAALGAAVAAALAAAGPDDLAAALAAALAPP	4.339800880346054	0.5919634428929167	57.250057220458984	0.365511029958725	14.960599899291992	18.3677921295166	6.557164192199707
homomer-3-50-nr2-run1_result_119	1	SLLVLFLLIILLAILVPLVFFVLGLRIVFELLREGLDRPAAALARALLPR:SLLVLFLLIILLAILVPLVFFVLGLRIVFELLREGLDRPAAALARALLPR:SLLVLFLLIILLAILVPLVFFVLGLRIVFELLREGLDRPAAALARALLPR	12.995747071320528	0.24683121618966908	66.10971069335938	0.5141614675521851	12.668801307678223	14.503520011901855	3.7911765575408936
homomer-3-50-nr2-run1_result_119	2	SLITIIIIIILLAILTPLVFFVLGLAIALALALLGPRRLALALALALVPR:SLITIIIIIILLAILTPLVFFVLGLAIALALALLGPRRLALALALALVPR:SLITIIIIIILLAILTPLVFFVLGLAIALALALLGPRRLALALALALVPR	7.354585160120751	0.4096477929658786	58.28425598144531	0.3761247992515564	15.414031028747559	18.13842010498047	6.673906326293945
homomer-3-50-nr2-run1_result_119	3	SLAAAFAALAALAILVPLALFLLGLAVVLRLAATGADDLAAALAAALVPR:SLAAAFAALAALAILVPLALFLLGLAVVLRLAATGADDLAAALAAALVPR:SLAAAFAALAALAILVPLALFLLGLAVVLRLAATGADDLAAALAAALVPR	13.540635333267641	0.22559963245960926	61.276336669921875	0.41559427976608276	13.6524019241333	16.513744354248047	5.829480171203613
homomer-3-50-nr2-run1_result_119	4	SLAAALAALALLAILTPLAFFVLGLRIVLELARLGPDRLAEALRKALVPR:SLAAALAALALLAILTPLAFFVLGLRIVLELARLGPDRLAEALRKALVPR:SLAAALAALALLAILTPLAFFVLGLRIVLELARLGPDRLAEALRKALVPR	5.841175090090301	0.49757475032800735	51.69692611694336	0.33189237117767334	16.174745559692383	19.085721969604492	7.375938415527344
homomer-3-50-nr2-run1_result_119	5	SLRRRFLLLAALAILVPLALFVLGLAIVLELRRLGPDRLAEALRRALVPR:SLRRRFLLLAALAILVPLALFVLGLAIVLELRRLGPDRLAEALRRALVPR:SLRRRFLLLAALAILVPLALFVLGLAIVLELRRLGPDRLAEALRRALVPR	6.457034485222288	0.48045243613709904	56.99081802368164	0.32413071393966675	16.81332778930664	20.473770141601562	9.199889183044434
homomer-3-50-nr2-run1_result_119	6	SLATIFLILALLAILVPLALFVLGLAVLLLLALLGPRRLALALLLALVPL:SLATIFLILALLAILVPLALFVLGLAVLLLLALLGPRRLALALLLALVPL:SLATIFLILALLAILVPLALFVLGLAVLLLLALLGPRRLALALLLALVPL	4.936922193283311	0.5806255346078144	56.371402740478516	0.38714703917503357	15.591217041015625	18.56651496887207	6.9907379150390625
homomer-3-50-nr2-run1_result_119	7	SLARLLALLAALAVLVPLALALLGLAVLAALAALGADALAAALAAALVPA:SLARLLALLAALAVLVPLALALLGLAVLAALAALGADALAAALAAALVPA:SLARLLALLAALAVLVPLALALLGLAVLAALAALGADALAAALAAALVPA	14.25485173120478	0.19101436136350036	63.27009963989258	0.4125388264656067	13.65779972076416	16.737592697143555	6.751473903656006
homomer-3-50-nr2-run1_result_119	8	SLAAVFAALALLAILVPLALFLLGLAVVLALAALGPDRLLAALAKALIPR:SLAAVFAALALLAILVPLALFLLGLAVVLALAALGPDRLLAALAKALIPR:SLAAVFAALALLAILVPLALFLLGLAVVLALAALGPDRLLAALAKALIPR	6.883127799253319	0.4326875538924194	57.38536834716797	0.37032172083854675	15.589109420776367	18.957271575927734	6.34205961227417
homomer-3-50-nr2-run1_result_119	9	SLAQRFALLAALAILTPLLFFLLGLAIVLELLREGLDRLAAALARALLPR:SLAQRFALLAALAILTPLLFFLLGLAIVLELLREGLDRLAAALARALLPR:SLAQRFALLAALAILTPLLFFLLGLAIVLELLREGLDRLAAALARALLPR	13.507052372047687	0.22928573689060086	61.52362823486328	0.4015505313873291	13.315508842468262	16.518550872802734	7.203242301940918
homomer-3-50-nr2-run1_result_12	0	LEEWIKENAEELKKLSDEEVGELLLKKAKELYPDKDISYLDLLRLAKELT:LEEWIKENAEELKKLSDEEVGELLLKKAKELYPDKDISYLDLLRLAKELT:LEEWIKENAEELKKLSDEEVGELLLKKAKELYPDKDISYLDLLRLAKELT	8.092951603075726	0.271061426041565	87.85050201416016	0.31862565875053406	18.42677879333496	26.037982940673828	15.58663558959961
homomer-3-50-nr2-run1_result_12	1	LEEYIKENAEELKKLSKEEVGEKLLKVAKELYPDKDISYLSLVLLAEKLT:LEEYIKENAEELKKLSKEEVGEKLLKVAKELYPDKDISYLSLVLLAEKLT:LEEYIKENAEELKKLSKEEVGEKLLKVAKELYPDKDISYLSLVLLAEKLT	5.904697021816679	0.40371761192321903	89.72490692138672	0.3419419825077057	17.549089431762695	24.946685791015625	16.684062957763672
homomer-3-50-nr2-run1_result_12	2	LEEWIKENAEELKKLSDEEVGEILLEKAKELYPDKDISYLSMLELAKELT:LEEWIKENAEELKKLSDEEVGEILLEKAKELYPDKDISYLSMLELAKELT:LEEWIKENAEELKKLSDEEVGEILLEKAKELYPDKDISYLSMLELAKELT	9.664643762273455	0.2456675060330401	90.6231918334961	0.32940953969955444	18.56336212158203	26.412160873413086	18.947795867919922
homomer-3-50-nr2-run1_result_12	3	LEEYIKENAEELKKLSDEEVGKILLEKAKKLYPDLDIDYLSLLRMAKELT:LEEYIKENAEELKKLSDEEVGKILLEKAKKLYPDLDIDYLSLLRMAKELT:LEEYIKENAEELKKLSDEEVGKILLEKAKKLYPDLDIDYLSLLRMAKELT	7.751969646499643	0.3007470610316931	86.62205505371094	0.3174040913581848	18.27621078491211	25.75111961364746	16.805870056152344
homomer-3-50-nr2-run1_result_12	4	FDDYIKENAEKLKKLSDEEVGKLLLEKAKELYPDKDISYLDLLDRAKELS:FDDYIKENAEKLKKLSDEEVGKLLLEKAKELYPDKDISYLDLLDRAKELS:FDDYIKENAEKLKKLSDEEVGKLLLEKAKELYPDKDISYLDLLDRAKELS	8.611559405652994	0.2587890903514372	83.6775894165039	0.32118675112724304	17.889986038208008	24.964637756347656	16.321224212646484
homomer-3-50-nr2-run1_result_12	5	LEEWIKENAEKLKKLSDEEVGELLLKKAKELYPDKDISYLDMLRLAKELS:LEEWIKENAEKLKKLSDEEVGELLLKKAKELYPDKDISYLDMLRLAKELS:LEEWIKENAEKLKKLSDEEVGELLLKKAKELYPDKDISYLDMLRLAKELS	7.89488638171462	0.2845426317262051	90.083740234375	0.32883232831954956	18.179121017456055	25.791053771972656	16.03009033203125
homomer-3-50-nr2-run1_result_12	6	LEEYIKENAEELKKLSDEEVGEILLKKAKELYPDEDIDYLSLVRLAKELT:LEEYIKENAEELKKLSDEEVGEILLKKAKELYPDEDIDYLSLVRLAKELT:LEEYIKENAEELKKLSDEEVGEILLKKAKELYPDEDIDYLSLVRLAKELT	8.890411922494657	0.2503288410999623	89.66764068603516	0.32418501377105713	18.291242599487305	25.980079650878906	17.65459442138672
homomer-3-50-nr2-run1_result_12	7	LEEYIKENAEELKKLSDEEVGELLLEKAKELYPDKDISYLDLVRLAKELT:LEEYIKENAEELKKLSDEEVGELLLEKAKELYPDKDISYLDLVRLAKELT:LEEYIKENAEELKKLSDEEVGELLLEKAKELYPDKDISYLDLVRLAKELT	8.621770964030782	0.2540025798250043	89.60389709472656	0.32106852531433105	18.445947647094727	26.2128849029541	15.482745170593262
homomer-3-50-nr2-run1_result_12	8	LEEYIKENAEELKKLSDEEVGEKLLEKAKELYPDEDISRLDLIRLAKELM:LEEYIKENAEELKKLSDEEVGEKLLEKAKELYPDEDISRLDLIRLAKELM:LEEYIKENAEELKKLSDEEVGEKLLEKAKELYPDEDISRLDLIRLAKELM	11.658472865495247	0.16510456820532837	90.83464813232422	0.31912606954574585	18.85765838623047	26.87095832824707	19.017227172851562
homomer-3-50-nr2-run1_result_12	9	LEEYIKENAEELKKYSDEEVGEILLKKAKELYPDEDISRLDMLRMFKELA:LEEYIKENAEELKKYSDEEVGEILLKKAKELYPDEDISRLDMLRMFKELA:LEEYIKENAEELKKYSDEEVGEILLKKAKELYPDEDISRLDMLRMFKELA	10.207619664244346	0.20537857474142704	85.13054656982422	0.32638120651245117	18.212345123291016	25.552566528320312	13.295886993408203
homomer-3-50-nr2-run1_result_120	0	AGSPLAEALAETVRELVELAEELGHLTPEERERVEAFLAELAARLAERLA:AGSPLAEALAETVRELVELAEELGHLTPEERERVEAFLAELAARLAERLA:AGSPLAEALAETVRELVELAEELGHLTPEERERVEAFLAELAARLAERLA	5.849214403353043	0.475761648185231	66.04141998291016	0.29715555906295776	18.234107971191406	24.516403198242188	14.75159740447998
homomer-3-50-nr2-run1_result_120	1	AGSPLARALAERDRALFEFLEERGFLSEEDRAEAEAFLAERAAELAARLA:AGSPLARALAERDRALFEFLEERGFLSEEDRAEAEAFLAERAAELAARLA:AGSPLARALAERDRALFEFLEERGFLSEEDRAEAEAFLAERAAELAARLA	6.597909694495025	0.4173631976366137	72.02562713623047	0.3160477876663208	18.18705940246582	24.887550354003906	12.878820419311523
homomer-3-50-nr2-run1_result_120	2	AGSPLAQALAALERARLEFERRLGHLTPEEEAEAEAWLAARAAELAARLA:AGSPLAQALAALERARLEFERRLGHLTPEEEAEAEAWLAARAAELAARLA:AGSPLAQALAALERARLEFERRLGHLTPEEEAEAEAWLAARAAELAARLA	7.043999657899062	0.35830323397934016	76.47747039794922	0.3055163621902466	18.352008819580078	25.0681209564209	11.301765441894531
homomer-3-50-nr2-run1_result_120	3	AGSPLAEALAATLRALAELARRLGHLTPEEEAELEAFLAALAAELAARLA:AGSPLAEALAATLRALAELARRLGHLTPEEEAELEAFLAALAAELAARLA:AGSPLAEALAATLRALAELARRLGHLTPEEEAELEAFLAALAAELAARLA	5.522617517370228	0.4907522089335428	66.3201675415039	0.3042452931404114	18.080305099487305	24.26334571838379	12.366107940673828
homomer-3-50-nr2-run1_result_120	4	SGSLLAQTLAETLEELFEFFKKIGFLTPEQEKEWEAFLAELKARLAARLA:SGSLLAQTLAETLEELFEFFKKIGFLTPEQEKEWEAFLAELKARLAARLA:SGSLLAQTLAETLEELFEFFKKIGFLTPEQEKEWEAFLAELKARLAARLA	2.342453947177304	0.9103133827324763	72.7131118774414	0.5933749079704285	8.100260734558105	9.639958381652832	2.673696279525757
homomer-3-50-nr2-run1_result_120	5	AGSPLAQTLAETVRRLLEFAREQGFLSPEQEAEAEAFLAALEAELAARLA:AGSPLAQTLAETVRRLLEFAREQGFLSPEQEAEAEAFLAALEAELAARLA:AGSPLAQTLAETVRRLLEFAREQGFLSPEQEAEAEAFLAALEAELAARLA	8.591862930140175	0.27319786326547363	79.33209228515625	0.32347193360328674	17.913387298583984	24.715084075927734	13.685624122619629
homomer-3-50-nr2-run1_result_120	6	AGSPLARALAETVERLFAFLERQGLLSEEQRAEARAFLAELAAELAARLA:AGSPLARALAETVERLFAFLERQGLLSEEQRAEARAFLAELAAELAARLA:AGSPLARALAETVERLFAFLERQGLLSEEQRAEARAFLAELAAELAARLA	6.822320115813921	0.3855924436192677	65.57830810546875	0.3435112237930298	17.324827194213867	23.06574249267578	6.265281677246094
homomer-3-50-nr2-run1_result_120	7	AGSPLAEALAAALRALLERLEELGFLTPEERAEAEAWLAAFAAELAARLA:AGSPLAEALAAALRALLERLEELGFLTPEERAEAEAWLAAFAAELAARLA:AGSPLAEALAAALRALLERLEELGFLTPEERAEAEAWLAAFAAELAARLA	16.01635752766577	0.1266443840267776	75.7552719116211	0.3491396903991699	17.345083236694336	24.169559478759766	10.985403060913086
homomer-3-50-nr2-run1_result_120	8	SGSLLAQALTESLRALFDFLRRLGHLSEEEEREADAFLEEFAAELAERLA:SGSLLAQALTESLRALFDFLRRLGHLSEEEEREADAFLEEFAAELAERLA:SGSLLAQALTESLRALFDFLRRLGHLSEEEEREADAFLEEFAAELAERLA	2.0057882123744797	0.9462599573980064	85.13675689697266	0.73429274559021	5.0753068923950195	6.064255237579346	1.5555942058563232
homomer-3-50-nr2-run1_result_120	9	AGSPLARTLTETLRALFDFLREQGFLSPEQERRADAFLAELAARLAAELA:AGSPLARTLTETLRALFDFLREQGFLSPEQERRADAFLAELAARLAAELA:AGSPLARTLTETLRALFDFLREQGFLSPEQERRADAFLAELAARLAAELA	2.891278282790435	0.7407401013323716	71.55535888671875	0.5430715084075928	9.555951118469238	12.15907096862793	4.159379959106445
homomer-3-50-nr2-run1_result_121	0	EMEEEIEELEEEIEEKEEEIEEKIEELEEKFEEELERIEERIEEIEEELE:EMEEEIEELEEEIEEKEEEIEEKIEELEEKFEEELERIEERIEEIEEELE:EMEEEIEELEEEIEEKEEEIEEKIEELEEKFEEELERIEERIEEIEEELE	0.3935152602522817	0.9927034533848723	93.01535034179688	0.7743725180625916	4.097619533538818	4.40745735168457	1.2142635583877563
homomer-3-50-nr2-run1_result_121	1	EVEEAIEELREEIEEVEEEIEEKIEELEEEFEEKIEEIEEEIEEIEEELE:EVEEAIEELREEIEEVEEEIEEKIEELEEEFEEKIEEIEEEIEEIEEELE:EVEEAIEELREEIEEVEEEIEEKIEELEEEFEEKIEEIEEEIEEIEEELE	0.41796752420465816	0.9917602233776368	92.77225494384766	0.7748903036117554	4.336866855621338	4.674588680267334	1.2663180828094482
homomer-3-50-nr2-run1_result_121	2	EAEEEIEELEEEIEEVKEEIEEKIEELEEEFEEKIEEIEEEIEEIEEELE:EAEEEIEELEEEIEEVKEEIEEKIEELEEEFEEKIEEIEEEIEEIEEELE:EAEEEIEELEEEIEEVKEEIEEKIEELEEEFEEKIEEIEEEIEEIEEELE	1.5580103015761029	0.8993876373495621	67.03437805175781	0.3750825822353363	14.502005577087402	19.388622283935547	7.547285079956055
homomer-3-50-nr2-run1_result_121	3	EVEEEIEELKKEIEEVKKEIEEKIEELKEEFEEKIEEIEEEIEEIEEELE:EVEEEIEELKKEIEEVKKEIEEKIEELKEEFEEKIEEIEEEIEEIEEELE:EVEEEIEELKKEIEEVKKEIEEKIEELKEEFEEKIEEIEEEIEEIEEELE	25.463534544396488	0.34986868828150186	60.52973556518555	0.40481486916542053	13.923299789428711	18.167396545410156	7.311787128448486
homomer-3-50-nr2-run1_result_121	4	EVEEKIEELEERIEEVEEEIERRLEELERRFEEEIARIEARIDEIEERLE:EVEEKIEELEERIEEVEEEIERRLEELERRFEEEIARIEARIDEIEERLE:EVEEKIEELEERIEEVEEEIERRLEELERRFEEEIARIEARIDEIEERLE	0.718361505841535	0.9767952707893651	95.08804321289062	0.7743349075317383	3.7227563858032227	3.953315258026123	1.210316777229309
homomer-3-50-nr2-run1_result_121	5	AAAAALAALEARLEEVEEEIEERIEELEEEFEEELEEIEERIEEIEEELE:AAAAALAALEARLEEVEEEIEERIEELEEEFEEELEEIEERIEEIEEELE:AAAAALAALEARLEEVEEEIEERIEELEEEFEEELEEIEERIEEIEEELE	0.29003396975282525	0.9959845112916925	89.57425689697266	0.710102915763855	4.850235462188721	5.448297023773193	1.343506097793579
homomer-3-50-nr2-run1_result_121	6	EEEEEIEELEERIEEVEERIREELEALRAEFEAEIAAIRAEIAAIRAELA:EEEEEIEELEERIEEVEERIREELEALRAEFEAEIAAIRAEIAAIRAELA:EEEEEIEELEERIEEVEERIREELEALRAEFEAEIAAIRAEIAAIRAELA	0.4058050993683407	0.9922389898142311	94.33360290527344	0.7851982116699219	3.7540950775146484	4.007014751434326	1.141747236251831
homomer-3-50-nr2-run1_result_121	7	EVEEKIEELEKKIEEVKEEIEKKIKELEEKFEKKIKEIEERIEEIEEKLE:EVEEKIEELEKKIEEVKEEIEKKIKELEEKFEKKIKEIEERIEEIEEKLE:EVEEKIEELEKKIEEVKEEIEKKIKELEEKFEKKIKEIEERIEEIEEKLE	0.45658342103094773	0.9901666931768602	95.88285064697266	0.8209515810012817	3.4341819286346436	3.597046136856079	1.0918550491333008
homomer-3-50-nr2-run1_result_121	8	EAEEAIEELEEEIEEKEEEIEEEIEELEEEFEEEIEEIEEEIEEIEEELE:EAEEAIEELEEEIEEKEEEIEEEIEELEEEFEEEIEEIEEEIEEIEEELE:EAEEAIEELEEEIEEKEEEIEEEIEELEEEFEEEIEEIEEEIEEIEEELE	5.402809194253628	0.956668274666195	81.76788330078125	0.3205823302268982	18.192331314086914	25.386369705200195	13.287096977233887
homomer-3-50-nr2-run1_result_121	9	EVEEEIEELREEIEEVKEEIEEKIEELEEEFEEKLEEIEERIEEIEEELE:EVEEEIEELREEIEEVKEEIEEKIEELEEEFEEKLEEIEERIEEIEEELE:EVEEEIEELREEIEEVKEEIEEKIEELEEEFEEKLEEIEERIEEIEEELE	0.32782280194681407	0.9948827063342636	94.87874603271484	0.8027383089065552	3.7395143508911133	3.955707311630249	1.1982859373092651
homomer-3-50-nr2-run1_result_122	0	MEEIKDLFPEEVVKELTEEELKAAYAARELNRKEVEELFKKLLPEEYKKP:MEEIKDLFPEEVVKELTEEELKAAYAARELNRKEVEELFKKLLPEEYKKP:MEEIKDLFPEEVVKELTEEELKAAYAARELNRKEVEELFKKLLPEEYKKP	20.709958549369162	0.11738207946400299	53.744632720947266	0.2525453567504883	20.56068992614746	25.40721893310547	13.751531600952148
homomer-3-50-nr2-run1_result_122	1	MEEIKDFFPEEVVEELTEEELKAAYAAYELAKKDVDEKFKKLVPEEYKKP:MEEIKDFFPEEVVEELTEEELKAAYAAYELAKKDVDEKFKKLVPEEYKKP:MEEIKDFFPEEVVEELTEEELKAAYAAYELAKKDVDEKFKKLVPEEYKKP	2.548976971927751	0.8238360521347001	54.92011642456055	0.3858688771724701	15.184239387512207	17.929916381835938	5.082890510559082
homomer-3-50-nr2-run1_result_122	2	KEEIKKYFPEEAVKKLSEENLLAAYVAYELIKKEVEELFKKYLPEEYKKP:KEEIKKYFPEEAVKKLSEENLLAAYVAYELIKKEVEELFKKYLPEEYKKP:KEEIKKYFPEEAVKKLSEENLLAAYVAYELIKKEVEELFKKYLPEEYKKP	3.3063149178933116	0.7584570745020992	60.316246032714844	0.47805535793304443	12.082991600036621	13.879964828491211	2.5649847984313965
homomer-3-50-nr2-run1_result_122	3	MEEIKDYFPEEVVKELTEENLKAAYAAYEKIKEYIEELFKKYVPEEYKKP:MEEIKDYFPEEVVKELTEENLKAAYAAYEKIKEYIEELFKKYVPEEYKKP:MEEIKDYFPEEVVKELTEENLKAAYAAYEKIKEYIEELFKKYVPEEYKKP	1.8109723660333459	0.8983802860286945	69.38565063476562	0.6044507026672363	9.775050163269043	11.021596908569336	2.457304000854492
homomer-3-50-nr2-run1_result_122	4	MEEIRDEFPEEVVEELTEEQLRAAHAAFRLMRAYVEELWRRRAPEAAKLP:MEEIRDEFPEEVVEELTEEQLRAAHAAFRLMRAYVEELWRRRAPEAAKLP:MEEIRDEFPEEVVEELTEEQLRAAHAAFRLMRAYVEELWRRRAPEAAKLP	4.086445657232593	0.7772519528614897	70.61298370361328	0.6342747211456299	8.984015464782715	10.1448392868042	1.9335362911224365
homomer-3-50-nr2-run1_result_122	5	MEEIKDKFPKEVVERLSEEELLAAYAAFELTKEYVEELFKKYLPEEYKKP:MEEIKDKFPKEVVERLSEEELLAAYAAFELTKEYVEELFKKYLPEEYKKP:MEEIKDKFPKEVVERLSEEELLAAYAAFELTKEYVEELFKKYLPEEYKKP	1.9283748147052195	0.8834885706670301	85.59561920166016	0.7883541584014893	6.063321590423584	6.472372055053711	1.2054156064987183
homomer-3-50-nr2-run1_result_122	6	MEEIKEYFPEEVVKELSEENLKAAYAAYEKARKYVEELWKKYAPEEYKKP:MEEIKEYFPEEVVKELSEENLKAAYAAYEKARKYVEELWKKYAPEEYKKP:MEEIKEYFPEEVVKELSEENLKAAYAAYEKARKYVEELWKKYAPEEYKKP	2.0413261566706877	0.9011528875027359	82.70905303955078	0.7599664926528931	6.167365550994873	6.833530902862549	1.40651273727417
homomer-3-50-nr2-run1_result_122	7	MEEIAPEFPAEAVERLTPEQLLAAHTARELTREEVEELFKRLLPEEYKKP:MEEIAPEFPAEAVERLTPEQLLAAHTARELTREEVEELFKRLLPEEYKKP:MEEIAPEFPAEAVERLTPEQLLAAHTARELTREEVEELFKRLLPEEYKKP	19.526213252368866	0.09089826521383047	56.553436279296875	0.2188159078359604	21.642061233520508	27.194433212280273	17.702919006347656
homomer-3-50-nr2-run1_result_122	8	MEEIKKYFPEEVVKKLSEENLLAAYAANEINEEKFEEALKKYAPERYKKP:MEEIKKYFPEEVVKKLSEENLLAAYAANEINEEKFEEALKKYAPERYKKP:MEEIKKYFPEEVVKKLSEENLLAAYAANEINEEKFEEALKKYAPERYKKP	18.880882818541426	0.08573378620872514	63.743812561035156	0.24563544988632202	21.28687858581543	27.508821487426758	20.425891876220703
homomer-3-50-nr2-run1_result_122	9	MEEIKSIFPKEAVEELTEEQLKAAYLAYELMKKYVEELFKKYLPEEYKKP:MEEIKSIFPKEAVEELTEEQLKAAYLAYELMKKYVEELFKKYLPEEYKKP:MEEIKSIFPKEAVEELTEEQLKAAYLAYELMKKYVEELFKKYLPEEYKKP	1.9047571273475257	0.8830780058264676	69.24738311767578	0.5717424750328064	9.817440032958984	11.311903953552246	1.965898036956787
homomer-3-50-nr2-run1_result_123	0	EREEIREAEERFRRELGEELEELREEIEEREEEFEEELEELEEELEEELE:EREEIREAEERFRRELGEELEELREEIEEREEEFEEELEELEEELEEELE:EREEIREAEERFRRELGEELEELREEIEEREEEFEEELEELEEELEEELE	3.904154128033372	0.6406809352528969	90.08628845214844	0.3135104775428772	18.58098030090332	25.770967483520508	13.504464149475098
homomer-3-50-nr2-run1_result_123	1	AAAAIEAAVAALRAELGARFAELERRIEEREERLREEREEELEELEEELE:AAAAIEAAVAALRAELGARFAELERRIEEREERLREEREEELEELEEELE:AAAAIEAAVAALRAELGARFAELERRIEEREERLREEREEELEELEEELE	2.371252090378722	0.7996314816691786	81.7688217163086	0.3750676214694977	15.175124168395996	20.558311462402344	8.707213401794434
homomer-3-50-nr2-run1_result_123	2	EEEEIEEEEEELEEEIGEKFEELKKEIEEKEKKIKEEIEKLKKELEEKLK:EEEEIEEEEEELEEEIGEKFEELKKEIEEKEKKIKEEIEKLKKELEEKLK:EEEEIEEEEEELEEEIGEKFEELKKEIEEKEKKIKEEIEKLKKELEEKLK	2.433223831921234	0.8011559739703039	71.69518280029297	0.3756992518901825	15.004080772399902	19.771034240722656	8.839080810546875
homomer-3-50-nr2-run1_result_123	3	EEEEIEERREEFERRLGEELERLREEIEEREEEIREEIEELKKELEEKLS:EEEEIEERREEFERRLGEELERLREEIEEREEEIREEIEELKKELEEKLS:EEEEIEERREEFERRLGEELERLREEIEEREEEIREEIEELKKELEEKLS	2.2467279947196426	0.8406143373484476	76.01747131347656	0.49181246757507324	11.001646041870117	13.823789596557617	3.777708053588867
homomer-3-50-nr2-run1_result_123	4	EEEEIEEEKEELEKEIGERFEELERRIEEREAAARAAAAAAAAAAAAAAA:EEEEIEEEKEELEKEIGERFEELERRIEEREAAARAAAAAAAAAAAAAAA:EEEEIEEEKEELEKEIGERFEELERRIEEREAAARAAAAAAAAAAAAAAA	4.473136653374944	0.589880740695364	85.36235809326172	0.3724926710128784	15.47223949432373	21.513309478759766	9.228626251220703
homomer-3-50-nr2-run1_result_123	5	AAAAIAAAAAAFEERLGRELERLREEIEEREERIEEEIEELKEELEEKLE:AAAAIAAAAAAFEERLGRELERLREEIEEREERIEEEIEELKEELEEKLE:AAAAIAAAAAAFEERLGRELERLREEIEEREERIEEEIEELKEELEEKLE	1.7654985061978077	0.8756623737155411	74.00772857666016	0.3829679787158966	14.431697845458984	18.883285522460938	7.9981584548950195
homomer-3-50-nr2-run1_result_123	6	EEEELEERERRLREEMGREFARLREEIEEREEEIREEIEELKEELEKKLE:EEEELEERERRLREEMGREFARLREEIEEREEEIREEIEELKEELEKKLE:EEEELEERERRLREEMGREFARLREEIEEREEEIREEIEELKEELEKKLE	1.1023597974395447	0.948315761501884	90.51529693603516	0.7600823640823364	4.8886613845825195	5.257894515991211	1.215545892715454
homomer-3-50-nr2-run1_result_123	7	SKEEIEKYYEEIKKEIGEKFEEEEEEDEEEEEEDEEEEEEELEELLELLE:SKEEIEKYYEEIKKEIGEKFEEEEEEDEEEEEEDEEEEEEELEELLELLE:SKEEIEKYYEEIKKEIGEKFEEEEEEDEEEEEEDEEEEEEELEELLELLE	4.755260123061066	0.5924411895559084	58.233375549316406	0.2671346068382263	20.46469497680664	24.03485107421875	8.647697448730469
homomer-3-50-nr2-run1_result_123	8	EEEEIEEREEELQQQQGQQQQQQQQEIDERVAAIEAAIAALAAAAAAAAA:EEEEIEEREEELQQQQGQQQQQQQQEIDERVAAIEAAIAALAAAAAAAAA:EEEEIEEREEELQQQQGQQQQQQQQEIDERVAAIEAAIAALAAAAAAAAA	2.4417181759254647	0.8053357775912106	69.75037384033203	0.5039786100387573	10.081704139709473	13.135719299316406	5.322371482849121
homomer-3-50-nr2-run1_result_123	9	AEEEIEERRRELERRMGERFEELERRIEEEEEELREELEELREELEEELE:AEEEIEERRRELERRMGERFEELERRIEEEEEELREELEELREELEEELE:AEEEIEERRRELERRMGERFEELERRIEEEEEELREELEELREELEEELE	25.774186469595783	0.2594156421623331	89.24705505371094	0.3119887709617615	18.444398880004883	25.55647850036621	15.477473258972168
homomer-3-50-nr2-run1_result_124	0	ASPEEAGISREEWRVAELLEWLAEQIPSIADPAALAAAIRARMAELSGPE:ASPEEAGISREEWRVAELLEWLAEQIPSIADPAALAAAIRARMAELSGPE:ASPEEAGISREEWRVAELLEWLAEQIPSIADPAALAAAIRARMAELSGPE	1.1390155962101556	0.9489428591431636	63.08113479614258	0.4925563633441925	11.291576385498047	13.74946403503418	3.936110258102417
homomer-3-50-nr2-run1_result_124	1	ASPEEAGISREQWEVAELLADLAARIPSIADPEALAAEIRARMAERAGPA:ASPEEAGISREQWEVAELLADLAARIPSIADPEALAAEIRARMAERAGPA:ASPEEAGISREQWEVAELLADLAARIPSIADPEALAAEIRARMAERAGPA	2.0116500479500283	0.9052491399840373	73.05182647705078	0.6032613515853882	9.060844421386719	10.978541374206543	3.6741528511047363
homomer-3-50-nr2-run1_result_124	2	MSAAEMGISEEEYRRALALAELVRRIPSIEDPEAVAAEILAWTAESSGPA:MSAAEMGISEEEYRRALALAELVRRIPSIEDPEAVAAEILAWTAESSGPA:MSAAEMGISEEEYRRALALAELVRRIPSIEDPEAVAAEILAWTAESSGPA	4.840560570920326	0.5340322358032012	78.42118072509766	0.3419345021247864	17.435888290405273	24.004587173461914	11.966575622558594
homomer-3-50-nr2-run1_result_124	3	MSPEEAGISREEWRRAELLAALVRRIPSIADPEALAAEILAETAERAGPE:MSPEEAGISREEWRRAELLAALVRRIPSIADPEALAAEILAETAERAGPE:MSPEEAGISREEWRRAELLAALVRRIPSIADPEALAAEILAETAERAGPE	5.665122844683738	0.4384815434731862	81.20882415771484	0.33324041962623596	18.46438217163086	25.213346481323242	11.074773788452148
homomer-3-50-nr2-run1_result_124	4	MSAEEAGISREEYRFAEMLVWLVSKIPSIENPEELAREILERMARESGPE:MSAEEAGISREEYRFAEMLVWLVSKIPSIENPEELAREILERMARESGPE:MSAEEAGISREEYRFAEMLVWLVSKIPSIENPEELAREILERMARESGPE	1.1894794732135754	0.9432894936395257	82.87923431396484	0.7512408494949341	5.9874138832092285	6.8399834632873535	1.5604418516159058
homomer-3-50-nr2-run1_result_124	5	MSPEEAGISREEWRVAELLAWLVERIPSIEDPEALAAEIYERTARLSGPE:MSPEEAGISREEWRVAELLAWLVERIPSIEDPEALAAEIYERTARLSGPE:MSPEEAGISREEWRVAELLAWLVERIPSIEDPEALAAEIYERTARLSGPE	1.1643379805926304	0.9609079384121556	86.82772064208984	0.7986328601837158	5.048086166381836	5.693637371063232	1.2888991832733154
homomer-3-50-nr2-run1_result_124	6	MSAAEAGISEEEYRRALDLAELVRRIPSIEDPEAVAAEILARTAERSGPA:MSAAEAGISEEEYRRALDLAELVRRIPSIEDPEAVAAEILARTAERSGPA:MSAAEAGISEEEYRRALDLAELVRRIPSIEDPEAVAAEILARTAERSGPA	8.286481384538668	0.3210456828339227	78.41834259033203	0.31149232387542725	19.159046173095703	26.333580017089844	13.928483963012695
homomer-3-50-nr2-run1_result_124	7	MSAEEAGISEEEWRRALLLAELVRRIPSIEDPEAVAAEILARTAELSGPA:MSAEEAGISEEEWRRALLLAELVRRIPSIEDPEAVAAEILARTAELSGPA:MSAEEAGISEEEWRRALLLAELVRRIPSIEDPEAVAAEILARTAELSGPA	7.583324418244657	0.3764643724483045	80.42484283447266	0.326509952545166	18.550830841064453	25.577131271362305	13.129472732543945
homomer-3-50-nr2-run1_result_124	8	MSAEEMGISEEEYKFALALQELVKKIPSIKDPEKLQKEILEWMKKNSGPE:MSAEEMGISEEEYKFALALQELVKKIPSIKDPEKLQKEILEWMKKNSGPE:MSAEEMGISEEEYKFALALQELVKKIPSIKDPEKLQKEILEWMKKNSGPE	10.31191318945657	0.24716213440956347	63.62981414794922	0.36344167590141296	16.108564376831055	20.944433212280273	5.649899482727051
homomer-3-50-nr2-run1_result_124	9	MSAEEAGISREQWQVAQLLAWLAEQIPSIEDPEALQAQILERMAELSGPE:MSAEEAGISREQWQVAQLLAWLAEQIPSIEDPEALQAQILERMAELSGPE:MSAEEAGISREQWQVAQLLAWLAEQIPSIEDPEALQAQILERMAELSGPE	1.4424278549883411	0.9215142966454126	80.73714447021484	0.6815049648284912	6.584113121032715	7.620290756225586	2.061312675476074
homomer-3-50-nr2-run1_result_125	0	MGEIEERIEELERRLEEEEREREEERREEEEEREEEEEELREEIEEVAEE:MGEIEERIEELERRLEEEEREREEERREEEEEREEEEEELREEIEEVAEE:MGEIEERIEELERRLEEEEREREEERREEEEEREEEEEELREEIEEVAEE	4.26903225447323	0.6267323057893912	90.30669403076172	0.3115585446357727	18.659500122070312	25.959278106689453	15.793822288513184
homomer-3-50-nr2-run1_result_125	1	EGEIEEEIEELEEERKELEEELEKEREEEEEEREEEEEEIRELIEEKEEE:EGEIEEEIEELEEERKELEEELEKEREEEEEEREEEEEEIRELIEEKEEE:EGEIEEEIEELEEERKELEEELEKEREEEEEEREEEEEEIRELIEEKEEE	4.694293682469579	0.6470422189820676	85.50562286376953	0.3136727213859558	18.773277282714844	25.983034133911133	18.51747703552246
homomer-3-50-nr2-run1_result_125	2	MGEIEEEIEEIEEELEREREEREEREEEEEREREEEREEFEEELEEAEEE:MGEIEEEIEEIEEELEREREEREEREEEEEREREEEREEFEEELEEAEEE:MGEIEEEIEEIEEELEREREEREEREEEEEREREEEREEFEEELEEAEEE	6.320063526766768	0.4683003794635211	91.45703887939453	0.32891231775283813	18.196470260620117	25.558391571044922	17.512325286865234
homomer-3-50-nr2-run1_result_125	3	MGEIKEEIEEIKEEEEEEEEEREEEEEELERRLEEREKRLEELIKEVAES:MGEIKEEIEEIKEEEEEEEEEREEEEEELERRLEEREKRLEELIKEVAES:MGEIKEEIEEIKEEEEEEEEEREEEEEELERRLEEREKRLEELIKEVAES	2.985458554340983	0.7456406588394004	82.60160064697266	0.32396286725997925	17.215242385864258	22.955713272094727	8.243636131286621
homomer-3-50-nr2-run1_result_125	4	MGEIEERIEEIERELEEREEEEEEEEEEEKEEREKEKKEIEEKIKKVAEE:MGEIEERIEEIERELEEREEEEEEEEEEEKEEREKEKKEIEEKIKKVAEE:MGEIEERIEEIERELEEREEEEEEEEEEEKEEREKEKKEIEEKIKKVAEE	24.985294473795705	0.47348812607176305	84.39835357666016	0.2994595766067505	18.41022300720215	24.905414581298828	17.28715705871582
homomer-3-50-nr2-run1_result_125	5	MGEIEERIEEIEERLEEEEEEEEREEEEREREEEEREEELRELLEQLQQQ:MGEIEERIEEIEERLEEEEEEEEREEEEREREEEEREEELRELLEQLQQQ:MGEIEERIEEIEERLEEEEEEEEREEEEREREEEEREEELRELLEQLQQQ	2.9525140858233523	0.7453975100961677	89.88680267333984	0.3171128034591675	18.272031784057617	25.147621154785156	16.12738609313965
homomer-3-50-nr2-run1_result_125	6	MGEIEEEIEEIEEKLEEKEEELEKLLEELEKKRKEEKEELLKLIEEKKKE:MGEIEEEIEEIEEKLEEKEEELEKLLEELEKKRKEEKEELLKLIEEKKKE:MGEIEEEIEEIEEKLEEKEEELEKLLEELEKKRKEEKEELLKLIEEKKKE	24.99679673649134	0.6018862131565564	62.49861526489258	0.4563422203063965	12.640064239501953	15.654528617858887	4.550439834594727
homomer-3-50-nr2-run1_result_125	7	MGEIEERIEEIERRLEEERREREEERERERREREEREARLRAELAALAAA:MGEIEERIEEIERRLEEERREREEERERERREREEREARLRAELAALAAA:MGEIEERIEEIERRLEEERREREEERERERREREEREARLRAELAALAAA	4.097127665595032	0.636615642764641	88.21587371826172	0.3442714810371399	16.33292579650879	22.102746963500977	7.013897895812988
homomer-3-50-nr2-run1_result_125	8	MGEIEARIAALEAERAEEEARRERLEREREEEREEEEREEEEREEELAEE:MGEIEARIAALEAERAEEEARRERLEREREEEREEEEREEEEREEELAEE:MGEIEARIAALEAERAEEEARRERLEREREEEREEEEREEEEREEELAEE	10.702759150766664	0.16058766139006392	95.03471374511719	0.32059627771377563	18.751346588134766	26.501066207885742	16.97106170654297
homomer-3-50-nr2-run1_result_125	9	MGELEERIARLEEERRRREEEEEEREEEEEEEEEEEDEEDEEELEELEEE:MGELEERIARLEEERRRREEEEEEREEEEEEEEEEEDEEDEEELEELEEE:MGELEERIARLEEERRRREEEEEEREEEEEEEEEEEDEEDEEELEELEEE	6.116538226572339	0.4349722886524025	86.52920532226562	0.32806268334388733	17.795391082763672	25.042301177978516	17.858129501342773
homomer-3-50-nr2-run1_result_126	0	LAALAAAGAAALGELEERIEELEEELEELEEEFEEFKEEIEERLKELEEE:LAALAAAGAAALGELEERIEELEEELEELEEEFEEFKEEIEERLKELEEE:LAALAAAGAAALGELEERIEELEEELEELEEEFEEFKEEIEERLKELEEE	0.943701343399699	0.9635787681658318	92.33476257324219	0.7957041263580322	4.40397310256958	4.6985626220703125	1.2894539833068848
homomer-3-50-nr2-run1_result_126	1	AAAAAAAGAAALGELRARIDELEERLERLEEEFKKEKERIEKELEELKEE:AAAAAAAGAAALGELRARIDELEERLERLEEEFKKEKERIEKELEELKEE:AAAAAAAGAAALGELRARIDELEERLERLEEEFKKEKERIEKELEELKEE	1.1204084930949512	0.94786682411393	90.67723083496094	0.7965941429138184	4.381866931915283	4.682101726531982	1.2918890714645386
homomer-3-50-nr2-run1_result_126	2	AAAAAAAGAAALGELEERIEELEEELEELEKEFEEFKKEVEEELEELEEE:AAAAAAAGAAALGELEERIEELEEELEELEKEFEEFKKEVEEELEELEEE:AAAAAAAGAAALGELEERIEELEEELEELEKEFEEFKKEVEEELEELEEE	0.962055630488161	0.9603235043310708	91.92062377929688	0.8018388152122498	4.038414001464844	4.323848247528076	1.2462795972824097
homomer-3-50-nr2-run1_result_126	3	AAAAAAAGAAALGELEEEIEELEEELEELEEEFKEEKEKIKKELEELKKK:AAAAAAAGAAALGELEEEIEELEEELEELEEEFKEEKEKIKKELEELKKK:AAAAAAAGAAALGELEEEIEELEEELEELEEEFKEEKEKIKKELEELKKK	0.8513395881951673	0.9684734784382681	73.58982849121094	0.5750149488449097	10.065256118774414	12.018929481506348	2.7156121730804443
homomer-3-50-nr2-run1_result_126	4	LAAAAAAGAAALGELEARVEELERRLEELERRFEEFEKRFEEELEELEEE:LAAAAAAGAAALGELEARVEELERRLEELERRFEEFEKRFEEELEELEEE:LAAAAAAGAAALGELEARVEELERRLEELERRFEEFEKRFEEELEELEEE	1.237842768993796	0.9346385480499858	91.40594482421875	0.8106840252876282	4.228403568267822	4.488220691680908	1.2433596849441528
homomer-3-50-nr2-run1_result_126	5	LAALAAAGAAALGELRARVEELEERLEELEKKFEEEKEKIEKELEELKKE:LAALAAAGAAALGELRARVEELEERLEELEKKFEEEKEKIEKELEELKKE:LAALAAAGAAALGELRARVEELEERLEELEKKFEEEKEKIEKELEELKKE	1.066056505840264	0.952302585189463	88.99127197265625	0.7560877799987793	5.329041004180908	5.744646072387695	1.637647271156311
homomer-3-50-nr2-run1_result_126	6	AAAAAAAAAAALGALEARVAALEERLERLEEEFRRERERREERLRRLEEE:AAAAAAAAAAALGALEARVAALEERLERLEEEFRRERERREERLRRLEEE:AAAAAAAAAAALGALEARVAALEERLERLEEEFRRERERREERLRRLEEE	2.00234833667839	0.8748374592624014	89.0152587890625	0.7766958475112915	4.961906433105469	5.4757537841796875	1.3733818531036377
homomer-3-50-nr2-run1_result_126	7	AAAAAAAGAAALGALRAEVAELRRRLEELEEEREEREEELEEELEELREE:AAAAAAAGAAALGALRAEVAELRRRLEELEEEREEREEELEEELEELREE:AAAAAAAGAAALGALRAEVAELRRRLEELEEEREEREEELEEELEELREE	3.066033525202014	0.6967392749140736	82.74144744873047	0.3766232132911682	15.059433937072754	20.66803741455078	8.974458694458008
homomer-3-50-nr2-run1_result_126	8	AAAAAAAGAAALGELEEEIDELEEELEELEEEFEEFKEEVERRLEELEEE:AAAAAAAGAAALGELEEEIDELEEELEELEEEFEEFKEEVERRLEELEEE:AAAAAAAGAAALGELEEEIDELEEELEELEEEFEEFKEEVERRLEELEEE	1.0465433425113535	0.9543154337480299	91.19927215576172	0.7829955220222473	4.2823028564453125	4.637543678283691	1.2843022346496582
homomer-3-50-nr2-run1_result_126	9	AAAAAAAGAAALGELEERVEELEERLEELEKKFEEEKKKIEELIKKILEE:AAAAAAAGAAALGELEERVEELEERLEELEKKFEEEKKKIEELIKKILEE:AAAAAAAGAAALGELEERVEELEERLEELEKKFEEEKKKIEELIKKILEE	1.0384741122915913	0.9541783573072685	86.50563049316406	0.7486793994903564	5.701835632324219	6.217287540435791	1.5741205215454102
homomer-3-50-nr2-run1_result_127	0	MIISLEGLEKILEEREKKIKEEIEKKYKEIEEKIEELEEEIEELEEKIEK:MIISLEGLEKILEEREKKIKEEIEKKYKEIEEKIEELEEEIEELEEKIEK:MIISLEGLEKILEEREKKIKEEIEKKYKEIEEKIEELEEEIEELEEKIEK	1.229786488512172	0.9407554225304265	83.71755981445312	0.6918370723724365	7.405689716339111	8.00900650024414	1.462399959564209
homomer-3-50-nr2-run1_result_127	1	MIISLEGLEEILKKLEEEYKKKIEEIKEEIEKKIEEIEKKIEELEEKIEK:MIISLEGLEEILKKLEEEYKKKIEEIKEEIEKKIEEIEKKIEELEEKIEK:MIISLEGLEEILKKLEEEYKKKIEEIKEEIEKKIEEIEKKIEELEEKIEK	1.1581895840757956	0.944028086067016	80.24207305908203	0.6525249481201172	8.419604301452637	9.172506332397461	1.58495032787323
homomer-3-50-nr2-run1_result_127	2	MIISEEGLKELLKEREEKIKKEIEEKYEEIEKKIEEIEEKIEELEKKIEE:MIISEEGLKELLKEREEKIKKEIEEKYEEIEKKIEEIEEKIEELEKKIEE:MIISEEGLKELLKEREEKIKKEIEEKYEEIEKKIEEIEEKIEELEKKIEE	1.3615228691860621	0.9261508970733014	83.3488998413086	0.6864960789680481	7.473822116851807	8.055808067321777	1.4845633506774902
homomer-3-50-nr2-run1_result_127	3	MVISREGLEELLAELEEEREEEEEEREEEIEEEIEEIEERIEELEEEIEE:MVISREGLEELLAELEEEREEEEEEREEEIEEEIEEIEERIEELEEEIEE:MVISREGLEELLAELEEEREEEEEEREEEIEEEIEEIEERIEELEEEIEE	7.955465212171493	0.2703738169511985	89.9714126586914	0.29950129985809326	19.740812301635742	27.14320945739746	19.566911697387695
homomer-3-50-nr2-run1_result_127	4	EIISKEGFLEILKKYKEELEKKIEEKYKEIEEKIEEIEEKIEELEKKIEE:EIISKEGFLEILKKYKEELEKKIEEKYKEIEEKIEEIEEKIEELEKKIEE:EIISKEGFLEILKKYKEELEKKIEEKYKEIEEKIEEIEEKIEELEKKIEE	1.0305422969953228	0.9813734271980021	88.40352630615234	0.7228750586509705	5.802036762237549	6.177807331085205	1.2884578704833984
homomer-3-50-nr2-run1_result_127	5	MIISKEGLEEILKKLEEERKKEREEEKEEIEEKIEELEERIEELEEEIEE:MIISKEGLEEILKKLEEERKKEREEEKEEIEEKIEELEERIEELEEEIEE:MIISKEGLEEILKKLEEERKKEREEEKEEIEEKIEELEERIEELEEEIEE	0.9400653590502082	0.9620266656255861	80.98810577392578	0.6626487970352173	8.334318161010742	9.276948928833008	1.4159963130950928
homomer-3-50-nr2-run1_result_127	6	EIISKEGLEEILKELEKKFEEKLEKKYEEIEEKIEELEERIEELEKEIEE:EIISKEGLEEILKELEKKFEEKLEKKYEEIEEKIEELEERIEELEKEIEE:EIISKEGLEEILKELEKKFEEKLEKKYEEIEEKIEELEERIEELEKEIEE	1.3052801124732194	0.929115787606964	85.21765899658203	0.7236776351928711	6.67208194732666	7.15711784362793	1.2395188808441162
homomer-3-50-nr2-run1_result_127	7	MPISLEGLLELLAELEAELEKEIEEKEEEIEEEIEELEEEIEELEEEIEE:MPISLEGLLELLAELEAELEKEIEEKEEEIEEEIEELEEEIEELEEEIEE:MPISLEGLLELLAELEAELEKEIEEKEEEIEEEIEELEEEIEELEEEIEE	6.660391641052273	0.37109630190084986	88.50032043457031	0.31078511476516724	19.057798385620117	26.051860809326172	17.2952880859375
homomer-3-50-nr2-run1_result_127	8	EVISKEGLEEILEKKEKEFEEKLEEKYKEIEEKIEEIEERIEELEEEIKE:EVISKEGLEEILEKKEKEFEEKLEEKYKEIEEKIEEIEERIEELEEEIKE:EVISKEGLEEILEKKEKEFEEKLEEKYKEIEEKIEEIEERIEELEEEIKE	1.274831259958247	0.933717569482637	85.39514923095703	0.7134936451911926	6.591531276702881	7.088274002075195	1.3414208889007568
homomer-3-50-nr2-run1_result_127	9	MVISLEGLEKLLAEREKKLKEEIESKKEEIEKKIEEIEERIEELEERIEE:MVISLEGLEKLLAEREKKLKEEIESKKEEIEKKIEEIEERIEELEERIEE:MVISLEGLEKLLAEREKKLKEEIESKKEEIEKKIEEIEERIEELEERIEE	1.51459015487336	0.9289787810951778	83.35050964355469	0.7111281156539917	7.467897415161133	8.081162452697754	1.4826879501342773
homomer-3-50-nr2-run1_result_128	0	MDIEKLYPEEPWKVVKKENEEKYEKLKKEIEELPKKFKEELEKLLKELLE:MDIEKLYPEEPWKVVKKENEEKYEKLKKEIEELPKKFKEELEKLLKELLE:MDIEKLYPEEPWKVVKKENEEKYEKLKKEIEELPKKFKEELEKLLKELLE	19.877848013292354	0.15476504175206404	41.90007781982422	0.2243112325668335	20.63551902770996	23.912349700927734	8.290863990783691
homomer-3-50-nr2-run1_result_128	1	MDIEKLYPESPWKVVLEENKKKTEELEKKIEELEEKIKKELEELLKKLLE:MDIEKLYPESPWKVVLEENKKKTEELEKKIEELEEKIKKELEELLKKLLE:MDIEKLYPESPWKVVLEENKKKTEELEKKIEELEEKIKKELEELLKKLLE	7.108992240439432	0.48778530870552383	62.59027862548828	0.38684478402137756	15.27204704284668	17.834449768066406	6.968352317810059
homomer-3-50-nr2-run1_result_128	2	MDIEELYPEKPWKYVLEYTEKKFKELEEKIEKIKEEFEKKLEELLKELLE:MDIEELYPEKPWKYVLEYTEKKFKELEEKIEKIKEEFEKKLEELLKELLE:MDIEELYPEKPWKYVLEYTEKKFKELEEKIEKIKEEFEKKLEELLKELLE	2.645576207538706	0.8254770807655877	77.88426971435547	0.6155592203140259	9.23032283782959	9.981517791748047	1.7283873558044434
homomer-3-50-nr2-run1_result_128	3	EDIEKLYPEEPWKVVLKKTEEMYAELQARIEALPAEFEARLAALLAALAA:EDIEKLYPEEPWKVVLKKTEEMYAELQARIEALPAEFEARLAALLAALAA:EDIEKLYPEEPWKVVLKKTEEMYAELQARIEALPAEFEARLAALLAALAA	1.4699235320509034	0.9228513821425333	77.20238494873047	0.6741893887519836	9.026280403137207	9.728804588317871	1.3825161457061768
homomer-3-50-nr2-run1_result_128	4	EDIEKKYPEEPWKVVLKKNEENYKELKEKIENIKKEFEEKLKKLLKELLE:EDIEKKYPEEPWKVVLKKNEENYKELKEKIENIKKEFEEKLKKLLKELLE:EDIEKKYPEEPWKVVLKKNEENYKELKEKIENIKKEFEEKLKKLLKELLE	26.86105575991888	0.11282514654373363	49.62847900390625	0.3236369788646698	18.52329444885254	21.468313217163086	7.087986946105957
homomer-3-50-nr2-run1_result_128	5	MDIEKKYPEEPWKYVLKYTEEKFKELEKKIEEIPEKFKKELEELLKKLKE:MDIEKKYPEEPWKYVLKYTEEKFKELEKKIEEIPEKFKKELEELLKKLKE:MDIEKKYPEEPWKYVLKYTEEKFKELEKKIEEIPEKFKKELEELLKKLKE	15.738054362518355	0.1910628189452606	55.994136810302734	0.40015459060668945	15.265852928161621	19.049428939819336	4.704099178314209
homomer-3-50-nr2-run1_result_128	6	EDIEKKYPEKPWEVVRKETEEKYEELKKKIEELPKKFKEELKKLLEELLK:EDIEKKYPEKPWEVVRKETEEKYEELKKKIEELPKKFKEELKKLLEELLK:EDIEKKYPEKPWEVVRKETEEKYEELKKKIEELPKKFKEELKKLLEELLK	22.45142491843179	0.12792309638458196	68.0162353515625	0.3826338052749634	17.468008041381836	22.07976722717285	4.018143653869629
homomer-3-50-nr2-run1_result_128	7	EDIEEKYPEAPWKVVLERNEEEEEELEEEIEEIPEEFEERLEKLLEELLE:EDIEEKYPEAPWKVVLERNEEEEEELEEEIEEIPEEFEERLEKLLEELLE:EDIEEKYPEAPWKVVLERNEEEEEELEEEIEEIPEEFEERLEKLLEELLE	19.789620877316565	0.07489847059854644	45.30342102050781	0.21019354462623596	22.01511573791504	25.476388931274414	10.087220191955566
homomer-3-50-nr2-run1_result_128	8	EDIEEKYPEEPWKVVLEKTEKLFEELKEKIEKIKEEWKKELEKLLKELLE:EDIEEKYPEEPWKVVLEKTEKLFEELKEKIEKIKEEWKKELEKLLKELLE:EDIEEKYPEEPWKVVLEKTEKLFEELKEKIEKIKEEWKKELEKLLKELLE	2.159706146930757	0.8675441943652004	63.974761962890625	0.4472467601299286	13.50095272064209	15.5016450881958	5.63969612121582
homomer-3-50-nr2-run1_result_128	9	MNIEEKYPEKPWKYVLEYTEKKYKELEEKIEQIPKEFEEKLKKLLEELLK:MNIEEKYPEKPWKYVLEYTEKKYKELEEKIEQIPKEFEEKLKKLLEELLK:MNIEEKYPEKPWKYVLEYTEKKYKELEEKIEQIPKEFEEKLKKLLEELLK	1.7121121733695313	0.9031019336717592	80.62635040283203	0.6752249002456665	8.27888298034668	8.886296272277832	1.6090574264526367
homomer-3-50-nr2-run1_result_129	0	EEELEERLEELEEELEEEEEEREEREEEREEEEEEFREEIEEELERLREE:EEELEERLEELEEELEEEEEEREEREEEREEEEEEFREEIEEELERLREE:EEELEERLEELEEELEEEEEEREEREEEREEEEEEFREEIEEELERLREE	4.580403150426294	0.7498744608174205	86.07123565673828	0.32333481311798096	18.158811569213867	25.614898681640625	17.41960906982422
homomer-3-50-nr2-run1_result_129	1	SEELEKKLEEFKEEYEKKLKELEERFKKFEEEFKKFKEEVEKFKKELEEK:SEELEKKLEEFKEEYEKKLKELEERFKKFEEEFKKFKEEVEKFKKELEEK:SEELEKKLEEFKEEYEKKLKELEERFKKFEEEFKKFKEEVEKFKKELEEK	1.4152794763670706	0.9159450966668882	90.4459228515625	0.7209599018096924	4.967602729797363	5.325366020202637	1.285057544708252
homomer-3-50-nr2-run1_result_129	2	EEELEKKLEELEKEIKEEKEKLKKEKEEFKKEFEEFKKEIEKFKEEVKKK:EEELEKKLEELEKEIKEEKEKLKKEKEEFKKEFEEFKKEIEKFKEEVKKK:EEELEKKLEELEKEIKEEKEKLKKEKEEFKKEFEEFKKEIEKFKEEVKKK	0.8760594155114282	0.9676026486739374	86.38128662109375	0.643423855304718	6.242803573608398	6.981707572937012	1.4879542589187622
homomer-3-50-nr2-run1_result_129	3	SEELLELLEEFEEEYEEELEELEKRLEELEKKLEELKKEIEEFKKELEEK:SEELLELLEEFEEEYEEELEELEKRLEELEKKLEELKKEIEEFKKELEEK:SEELLELLEEFEEEYEEELEELEKRLEELEKKLEELKKEIEEFKKELEEK	1.3400233847994887	0.9227815220051812	86.47608184814453	0.7143557071685791	6.296261787414551	6.958141803741455	1.8528480529785156
homomer-3-50-nr2-run1_result_129	4	EEEKKEELEKLKKELEEKLEELEKRFEELEKELEEFKKEVEEELKKIKES:EEEKKEELEKLKKELEEKLEELEKRFEELEKELEEFKKEVEEELKKIKES:EEEKKEELEKLKKELEEKLEELEKRFEELEKELEEFKKEVEEELKKIKES	1.0066577201376257	0.9544984231814597	88.5064697265625	0.7134712934494019	5.407634735107422	5.9097137451171875	1.2974684238433838
homomer-3-50-nr2-run1_result_129	5	EEELEERLEELEEELEEKEEELEEELKKREEEFEKFKKEIEEKLKKIEEE:EEELEERLEELEEELEEKEEELEEELKKREEEFEKFKKEIEEKLKKIEEE:EEELEERLEELEEELEEKEEELEEELKKREEEFEKFKKEIEEKLKKIEEE	1.084013582627455	0.9499779325961409	82.69983673095703	0.5853478312492371	7.264597415924072	8.589936256408691	2.1467089653015137
homomer-3-50-nr2-run1_result_129	6	AAALLALLAALRAELEAELRRREEEREEEEEEREELKEEIEERFEELEEE:AAALLALLAALRAELEAELRRREEEREEEEEEREELKEEIEERFEELEEE:AAALLALLAALRAELEAELRRREEEREEEEEEREELKEEIEERFEELEEE	7.255581012554687	0.38189081580988415	86.87439727783203	0.330868124961853	16.876333236694336	22.96648406982422	9.960350036621094
homomer-3-50-nr2-run1_result_129	7	EEELLEELEELREELEEEREERERELEELREELEEEEEELEEELEELEEE:EEELLEELEELREELEEEREERERELEELREELEEEEEELEEELEELEEE:EEELLEELEELREELEEEREERERELEELREELEEEEEELEEELEELEEE	1.878953703854564	2.7319417612447308	87.88720703125	0.3368116021156311	17.759624481201172	25.170299530029297	14.535282135009766
homomer-3-50-nr2-run1_result_129	8	EEELLEELEKLKEEIEEEEEEEEEERERFEEEFEEFKEEVEKFKEEVEKK:EEELLEELEKLKEEIEEEEEEEEEERERFEEEFEEFKEEVEKFKEEVEKK:EEELLEELEKLKEEIEEEEEEEEEERERFEEEFEEFKEEVEKFKEEVEKK	1.0666649436780078	0.9531465237714463	86.58139038085938	0.6579821109771729	6.354310989379883	7.098380088806152	1.3554140329360962
homomer-3-50-nr2-run1_result_129	9	AAAEAAARAAEEREREEERRRREEEEREFRRRFEEFEEEVREIIEKIEKE:AAAEAAARAAEEREREEERRRREEEEREFRRRFEEFEEEVREIIEKIEKE:AAAEAAARAAEEREREEERRRREEEEREFRRRFEEFEEEVREIIEKIEKE	4.007194162903965	0.6751854634525124	84.88761901855469	0.6310404539108276	7.844990253448486	9.195196151733398	1.6034071445465088
homomer-3-50-nr2-run1_result_13	0	AAAAAAAALAAAAAAAAAAAAAAAAAAAAARAAELAGLRAEAAAAAAAAA:AAAAAAAALAAAAAAAAAAAAAAAAAAAAARAAELAGLRAEAAAAAAAAA:AAAAAAAALAAAAAAAAAAAAAAAAAAAAARAAELAGLRAEAAAAAAAAA	3.1261667173569316	0.7220878284334156	68.11265563964844	0.444202721118927	12.175711631774902	16.622095108032227	5.499659061431885
homomer-3-50-nr2-run1_result_13	1	AAAAAAAALAALAAALAAALAAAAAAAAAAAAAAAAALAAAAAAAAAAAA:AAAAAAAALAALAAALAAALAAAAAAAAAAAAAAAAALAAAAAAAAAAAA:AAAAAAAALAALAAALAAALAAAAAAAAAAAAAAAAALAAAAAAAAAAAA	5.015038796447566	0.5976606956419455	53.66618728637695	0.4758228659629822	11.044465065002441	14.87246036529541	6.4611077308654785
homomer-3-50-nr2-run1_result_13	2	AAAAAAAAAAAAAAAAAAAAAAAAAAAAAAAAAALAGLADAAAAAAAAAA:AAAAAAAAAAAAAAAAAAAAAAAAAAAAAAAAAALAGLADAAAAAAAAAA:AAAAAAAAAAAAAAAAAAAAAAAAAAAAAAAAAALAGLADAAAAAAAAAA	5.0105829191118145	0.5398451787891074	64.03901672363281	0.4708462953567505	11.16690444946289	15.086480140686035	5.424325942993164
homomer-3-50-nr2-run1_result_13	3	AAEAAAAALAAAAAAAAAAAAAAAAAAAAAAAAAAAGAAAAAAAAAAALQ:AAEAAAAALAAAAAAAAAAAAAAAAAAAAAAAAAAAGAAAAAAAAAAALQ:AAEAAAAALAAAAAAAAAAAAAAAAAAAAAAAAAAAGAAAAAAAAAAALQ	6.668563259119695	0.39775217445463845	62.734222412109375	0.49460476636886597	10.285076141357422	13.747081756591797	5.1155805587768555
homomer-3-50-nr2-run1_result_13	4	AAAAAAAAAAAAAAAAAAAAAAALAALAAALDARLAGIAAAAAAAAAAAA:AAAAAAAAAAAAAAAAAAAAAAALAALAAALDARLAGIAAAAAAAAAAAA:AAAAAAAAAAAAAAAAAAAAAAALAALAAALDARLAGIAAAAAAAAAAAA	3.153180725427938	0.7275170826916896	62.97128677368164	0.45499444007873535	11.7166109085083	15.81434154510498	6.054533004760742
homomer-3-50-nr2-run1_result_13	5	AAAAAAAALAAAAAAAAAAAAAAAAAAAAAADAAAAGIAAAAAAAFAELR:AAAAAAAALAAAAAAAAAAAAAAAAAAAAAADAAAAGIAAAAAAAFAELR:AAAAAAAALAAAAAAAAAAAAAAAAAAAAAADAAAAGIAAAAAAAFAELR	4.801634539083407	0.5465490407077815	60.2174186706543	0.4816480576992035	11.330780982971191	15.097416877746582	5.579353332519531
homomer-3-50-nr2-run1_result_13	6	AAAAAAAAAAAAAAAAAAALAALLAERDAALAAALAGAAAAAAAAAAAAA:AAAAAAAAAAAAAAAAAAALAALLAERDAALAAALAGAAAAAAAAAAAAA:AAAAAAAAAAAAAAAAAAALAALLAERDAALAAALAGAAAAAAAAAAAAA	3.097621232392297	0.7363923676121737	68.00675201416016	0.42861008644104004	12.940905570983887	17.533470153808594	6.296148300170898
homomer-3-50-nr2-run1_result_13	7	ALAALAAAAAAAAAALAAAAAAAAAAAAAERAAELAGLRAELEAALAALQ:ALAALAAAAAAAAAALAAAAAAAAAAAAAERAAELAGLRAELEAALAALQ:ALAALAAAAAAAAAALAAAAAAAAAAAAAERAAELAGLRAELEAALAALQ	3.9958815137612365	0.6353963970140758	66.54334259033203	0.438688725233078	12.03407096862793	16.006216049194336	6.179039001464844
homomer-3-50-nr2-run1_result_13	8	AAEAALAAAQAEREAERRQREREREERERRRREELQGIRDYIDEKFEELK:AAEAALAAAQAEREAERRQREREREERERRRREELQGIRDYIDEKFEELK:AAEAALAAAQAEREAERRQREREREERERRRREELQGIRDYIDEKFEELK	5.018650029509317	0.6144277630654851	83.62351989746094	0.5131721496582031	11.356978416442871	14.391304969787598	2.3816800117492676
homomer-3-50-nr2-run1_result_13	9	AAAAAAAAAAAAAAALAAALAAAAAARAAAAAAELAGIREEQQQQQQQQQ:AAAAAAAAAAAAAAALAAALAAAAAARAAAAAAELAGIREEQQQQQQQQQ:AAAAAAAAAAAAAAALAAALAAAAAARAAAAAAELAGIREEQQQQQQQQQ	6.489261249835201	0.4307419581259605	63.98063659667969	0.522447943687439	9.790242195129395	12.776350975036621	5.002073287963867
homomer-3-50-nr2-run1_result_130	0	KLKELDLKNKIYNSYEELKEEARKAFPEGDEEGRRDFIDYAILEQINSLN:KLKELDLKNKIYNSYEELKEEARKAFPEGDEEGRRDFIDYAILEQINSLN:KLKELDLKNKIYNSYEELKEEARKAFPEGDEEGRRDFIDYAILEQINSLN	1.08920112141561	0.9491723593286943	88.55663299560547	0.8387856483459473	4.65578031539917	5.270552635192871	1.1730785369873047
homomer-3-50-nr2-run1_result_130	1	KLEELDLKNKIFEKFEELKEFAEKLFPEGDEEGRRDAIAYLILEQINSLN:KLEELDLKNKIFEKFEELKEFAEKLFPEGDEEGRRDAIAYLILEQINSLN:KLEELDLKNKIFEKFEELKEFAEKLFPEGDEEGRRDAIAYLILEQINSLN	13.552814020446558	0.1806199815339968	48.23527526855469	0.29194116592407227	17.685508728027344	22.111753463745117	7.466282367706299
homomer-3-50-nr2-run1_result_130	2	KLKELDLKDKIFKKYEELEKAAKEAFPEGDEKGYNDFRDYLILEQINALN:KLKELDLKDKIFKKYEELEKAAKEAFPEGDEKGYNDFRDYLILEQINALN:KLKELDLKDKIFKKYEELEKAAKEAFPEGDEKGYNDFRDYLILEQINALN	12.213605595954256	0.2398728229092189	49.09736633300781	0.27541983127593994	18.366687774658203	22.952537536621094	6.63784646987915
homomer-3-50-nr2-run1_result_130	3	KLKELNLENKIFEKYEELKEEAEKAFPEGDEEGRRDFRDYLILEQINALN:KLKELNLENKIFEKYEELKEEAEKAFPEGDEEGRRDFRDYLILEQINALN:KLKELNLENKIFEKYEELKEEAEKAFPEGDEEGRRDFRDYLILEQINALN	12.272681220688808	0.26580571431166106	53.94218063354492	0.28936004638671875	19.024124145507812	24.25297737121582	9.040836334228516
homomer-3-50-nr2-run1_result_130	4	KLEELDLKNKKFEKYEELLEEAEKVFPEGDEEGRRRFIDYLILEQINSLN:KLEELDLKNKKFEKYEELLEEAEKVFPEGDEEGRRRFIDYLILEQINSLN:KLEELDLKNKKFEKYEELLEEAEKVFPEGDEEGRRRFIDYLILEQINSLN	11.297430140232787	0.2936873283119498	70.85221099853516	0.6703485250473022	9.509275436401367	10.606789588928223	1.7077829837799072
homomer-3-50-nr2-run1_result_130	5	KLEKLDLKNKIFEKYEDMEKEAKKAFPEGDEQGYNDFKNYLIQEQINALN:KLEKLDLKNKIFEKYEDMEKEAKKAFPEGDEQGYNDFKNYLIQEQINALN:KLEKLDLKNKIFEKYEDMEKEAKKAFPEGDEQGYNDFKNYLIQEQINALN	10.401421818131281	0.34110257922524456	52.797245025634766	0.2684263586997986	19.034160614013672	24.13530731201172	12.964363098144531
homomer-3-50-nr2-run1_result_130	6	KLEELDLRDVRFERFEDMLAFADETFPEGDFEGRFRAVAYLLQRQLNALA:KLEELDLRDVRFERFEDMLAFADETFPEGDFEGRFRAVAYLLQRQLNALA:KLEELDLRDVRFERFEDMLAFADETFPEGDFEGRFRAVAYLLQRQLNALA	1.234252832596476	0.9468119159318333	83.28990936279297	0.7984191179275513	5.682620525360107	6.517757415771484	1.3430207967758179
homomer-3-50-nr2-run1_result_130	7	KLEELDLKNKIYEKYEDLKKEADKAFPEGDEKGRNDFRDYMILEQINALN:KLEELDLKNKIYEKYEDLKKEADKAFPEGDEKGRNDFRDYMILEQINALN:KLEELDLKNKIYEKYEDLKKEADKAFPEGDEKGRNDFRDYMILEQINALN	11.706518798142277	0.3072289721488439	49.707027435302734	0.3011638820171356	18.088729858398438	22.86847496032715	12.124805450439453
homomer-3-50-nr2-run1_result_130	8	KLKELDLKNKIFKKYEDLKAFAEEVFPEGDEEGRRDARDYLILEQINALN:KLKELDLKNKIFKKYEDLKAFAEEVFPEGDEEGRRDARDYLILEQINALN:KLKELDLKNKIFKKYEDLKAFAEEVFPEGDEEGRRDARDYLILEQINALN	1.8708694535094559	0.8900149695780487	86.46600341796875	0.8038303852081299	4.982255458831787	5.753445148468018	1.3685153722763062
homomer-3-50-nr2-run1_result_130	9	KLKELDIKDKIFEKYEDLEKFAEEVFPEGDEEGYEDAKDYLILEQINSLN:KLKELDIKDKIFEKYEDLEKFAEEVFPEGDEEGYEDAKDYLILEQINSLN:KLKELDIKDKIFEKYEDLEKFAEEVFPEGDEEGYEDAKDYLILEQINSLN	12.273584251981532	0.3367047828887692	48.051021575927734	0.2635226845741272	19.702247619628906	24.343923568725586	15.348443984985352
homomer-3-50-nr2-run1_result_131	0	AALAALLAAAGAAAAAAAAAAAAALAERLAELERRLREELERREEERRRR:AALAALLAAAGAAAAAAAAAAAAALAERLAELERRLREELERREEERRRR:AALAALLAAAGAAAAAAAAAAAAALAERLAELERRLREELERREEERRRR	5.836670616972264	0.4924444489065913	74.57111358642578	0.4015779495239258	13.133892059326172	17.692434310913086	8.50975227355957
homomer-3-50-nr2-run1_result_131	1	AAAAAAAAAAGAAAAAARAAEEARREERERERREERRRELEELLRRLLEE:AAAAAAAAAAGAAAAAARAAEEARREERERERREERRRELEELLRRLLEE:AAAAAAAAAAGAAAAAARAAEEARREERERERREERRRELEELLRRLLEE	10.248725180206854	0.24980956370773774	87.8327407836914	0.3523350656032562	16.402196884155273	22.9005126953125	11.545174598693848
homomer-3-50-nr2-run1_result_131	2	AALAALLAALGAAAAAAAAAAAAAAAARLAALREELRRELEELLRELRER:AALAALLAALGAAAAAAAAAAAAAAAARLAALREELRRELEELLRELRER:AALAALLAALGAAAAAAAAAAAAAAAARLAALREELRRELEELLRELRER	3.701941357206211	0.6714968235074364	75.84294128417969	0.3899868428707123	13.453560829162598	17.980941772460938	7.915661811828613
homomer-3-50-nr2-run1_result_131	3	AALAELLRALGAALEEERRREEEELEERLEELKEEIKKEREEEEKKKKEE:AALAELLRALGAALEEERRREEEELEERLEELKEEIKKEREEEEKKKKEE:AALAELLRALGAALEEERRREEEELEERLEELKEEIKKEREEEEKKKKEE	4.9863788829118345	0.5098121895321276	81.67555236816406	0.33445122838020325	16.82413673400879	22.582515716552734	9.558319091796875
homomer-3-50-nr2-run1_result_131	4	AAAAALLAALGAAAAARAAAEEERRRREEEERREERRRELEELLRRLLEE:AAAAALLAALGAAAAARAAAEEERRRREEEERREERRRELEELLRRLLEE:AAAAALLAALGAAAAARAAAEEERRRREEEERREERRRELEELLRRLLEE	16.230812154948136	0.15070384441595006	87.65618896484375	0.33937641978263855	17.024473190307617	23.418344497680664	11.560400009155273
homomer-3-50-nr2-run1_result_131	5	AALAAAAAAAGAAAAEAAAERERELEERFEELREELKEELEELLEELEKA:AALAAAAAAAGAAAAEAAAERERELEERFEELREELKEELEELLEELEKA:AALAAAAAAAGAAAAEAAAERERELEERFEELREELKEELEELLEELEKA	4.125413376193637	0.6244013502623958	70.99478149414062	0.3901333808898926	13.971381187438965	18.238821029663086	7.391669273376465
homomer-3-50-nr2-run1_result_131	6	AALAELLAALGAALAALLAALREELAAREAERRRELREELEELLRELLEE:AALAELLAALGAALAALLAALREELAAREAERRRELREELEELLRELLEE:AALAELLAALGAALAALLAALREELAAREAERRRELREELEELLRELLEE	2.154967231809998	0.8377762439626528	72.05824279785156	0.3694125711917877	14.476947784423828	18.804027557373047	8.992359161376953
homomer-3-50-nr2-run1_result_131	7	AAAAALAAALGAALAALLAALEAALAARLAELRAELERELEERLRRLLEE:AAAAALAAALGAALAALLAALEAALAARLAELRAELERELEERLRRLLEE:AAAAALAAALGAALAALLAALEAALAARLAELRAELERELEERLRRLLEE	4.13842901259335	0.6258041792539977	66.95219421386719	0.4107072651386261	12.779561042785645	16.899978637695312	6.057926177978516
homomer-3-50-nr2-run1_result_131	8	EELQELLEQLGKELEELLKELEEKRKKELEELKEEFKKELEELLEELEEE:EELQELLEQLGKELEELLKELEEKRKKELEELKEEFKKELEELLEELEEE:EELQELLEQLGKELEELLKELEEKRKKELEELKEEFKKELEELLEELEEE	1.7617318514607214	0.893169822234762	65.51109313964844	0.3797873854637146	13.49753189086914	16.796308517456055	7.57727575302124
homomer-3-50-nr2-run1_result_131	9	AALAALLAALGAAAAAREEERRREEERRREERERELLRRLEELLRRLREE:AALAALLAALGAAAAAREEERRREEERRREERERELLRRLEELLRRLREE:AALAALLAALGAAAAAREEERRREEERRREERERELLRRLEELLRRLREE	9.136327278304982	0.2413247941337274	87.94967651367188	0.33032602071762085	17.67186737060547	23.884946823120117	11.060627937316895
homomer-3-50-nr2-run1_result_132	0	APRVEDGWLSGLAALPDGRVVEVRVRLEDGRAVEVELRVIGPDGRVLAER:APRVEDGWLSGLAALPDGRVVEVRVRLEDGRAVEVELRVIGPDGRVLAER:APRVEDGWLSGLAALPDGRVVEVRVRLEDGRAVEVELRVIGPDGRVLAER	13.152109455528585	0.24500012344734529	85.57532501220703	0.3584231734275818	17.172704696655273	23.94767951965332	13.518855094909668
homomer-3-50-nr2-run1_result_132	1	MARVEDGWLSGEAALPDGRVVRVRVRLEDGRAVEVELELVGPDGEVLARR:MARVEDGWLSGEAALPDGRVVRVRVRLEDGRAVEVELELVGPDGEVLARR:MARVEDGWLSGEAALPDGRVVRVRVRLEDGRAVEVELELVGPDGEVLARR	9.59803266112868	0.2671833760498186	88.75672149658203	0.34721481800079346	17.478931427001953	24.4443416595459	15.127635955810547
homomer-3-50-nr2-run1_result_132	2	MAREEDGWLSGLAALPDGRVVRVRVRLEDGRPVEVELEVIGPDGRVLARR:MAREEDGWLSGLAALPDGRVVRVRVRLEDGRPVEVELEVIGPDGRVLARR:MAREEDGWLSGLAALPDGRVVRVRVRLEDGRPVEVELEVIGPDGRVLARR	5.41657864519707	0.4828365877219291	68.00860595703125	0.3932185769081116	15.812335014343262	21.087312698364258	8.23469352722168
homomer-3-50-nr2-run1_result_132	3	MAREEDGWLSGLAALPDGRVVRVRVRLEDGKAVEVRLEVIGPDGKVLARL:MAREEDGWLSGLAALPDGRVVRVRVRLEDGKAVEVRLEVIGPDGKVLARL:MAREEDGWLSGLAALPDGRVVRVRVRLEDGKAVEVRLEVIGPDGKVLARL	14.199264500449429	0.265525853893487	60.41709518432617	0.42273515462875366	14.81822395324707	19.53238296508789	6.011207103729248
homomer-3-50-nr2-run1_result_132	4	MARERDGWLEGEAALADGRTVLVRVKVEDGKAVEIEIEVIGPDGKVLARI:MARERDGWLEGEAALADGRTVLVRVKVEDGKAVEIEIEVIGPDGKVLARI:MARERDGWLEGEAALADGRTVLVRVKVEDGKAVEIEIEVIGPDGKVLARI	9.034090052598554	0.3333859182498329	64.78629302978516	0.3616076707839966	16.225645065307617	21.89851188659668	10.636019706726074
homomer-3-50-nr2-run1_result_132	5	AARERDGWLSGLAALPDGRVVEVAVRLEDGRAVEVRLRVIGPDGRVLAEL:AARERDGWLSGLAALPDGRVVEVAVRLEDGRAVEVRLRVIGPDGRVLAEL:AARERDGWLSGLAALPDGRVVEVAVRLEDGRAVEVRLRVIGPDGRVLAEL	6.526941530048501	0.4775015079503084	63.74816131591797	0.3668937683105469	15.917842864990234	21.800752639770508	11.341262817382812
homomer-3-50-nr2-run1_result_132	6	MAREEDGWLSGEAALPDGRTVRVRVRLEDGRPVEVELEVVGPDGRVLARR:MAREEDGWLSGEAALPDGRTVRVRVRLEDGRPVEVELEVVGPDGRVLARR:MAREEDGWLSGEAALPDGRTVRVRVRLEDGRPVEVELEVVGPDGRVLARR	4.120161524640284	0.6084574198553377	73.98274230957031	0.4030227065086365	15.930779457092285	21.470741271972656	6.926218509674072
homomer-3-50-nr2-run1_result_132	7	AAAERDGWLSGRAALADGRVVEVAVRLEDGRAVEVRLRVVGPDGRVLAEL:AAAERDGWLSGRAALADGRVVEVAVRLEDGRAVEVRLRVVGPDGRVLAEL:AAAERDGWLSGRAALADGRVVEVAVRLEDGRAVEVRLRVVGPDGRVLAEL	8.501223385795376	0.34652344893033954	71.97472381591797	0.36276742815971375	16.32312774658203	22.308191299438477	13.69125747680664
homomer-3-50-nr2-run1_result_132	8	APRVEDGWLSGEAALPDGRVVRVRVRLEDGRAVELEVDVIGPDGRVLARV:APRVEDGWLSGEAALPDGRVVRVRVRLEDGRAVELEVDVIGPDGRVLARV:APRVEDGWLSGEAALPDGRVVRVRVRLEDGRAVELEVDVIGPDGRVLARV	10.300127009620132	0.2847923564795128	89.07910919189453	0.3504534959793091	17.326526641845703	24.308961868286133	14.75084400177002
homomer-3-50-nr2-run1_result_132	9	APRVRDGWLEGLAALPDGRVVHVAVRLEDGRAVEVRLLVVGPDGRVLAEL:APRVRDGWLEGLAALPDGRVVHVAVRLEDGRAVEVRLLVVGPDGRVLAEL:APRVRDGWLEGLAALPDGRVVHVAVRLEDGRAVEVRLLVVGPDGRVLAEL	7.120022057790724	0.35076425514001025	70.8078384399414	0.3658859133720398	15.610501289367676	21.402915954589844	11.19976806640625
homomer-3-50-nr2-run1_result_133	0	MEELEERIEKAYEAAIKAAKEKYGIELEDPEDEEALRFLYVEALAKYKIK:MEELEERIEKAYEAAIKAAKEKYGIELEDPEDEEALRFLYVEALAKYKIK:MEELEERIEKAYEAAIKAAKEKYGIELEDPEDEEALRFLYVEALAKYKIK	8.330104653340321	0.3597571025714143	59.85576629638672	0.2772693634033203	19.156381607055664	25.080472946166992	13.608747482299805
homomer-3-50-nr2-run1_result_133	1	MKELEEKIKEAYEKAIKAAKEKEGIELEDKNDKEALRFLYVEAMSKYKIE:MKELEEKIKEAYEKAIKAAKEKEGIELEDKNDKEALRFLYVEAMSKYKIE:MKELEEKIKEAYEKAIKAAKEKEGIELEDKNDKEALRFLYVEAMSKYKIE	8.239245919555874	0.31425929195049984	60.988651275634766	0.2853703796863556	19.265363693237305	25.27872657775879	17.13515853881836
homomer-3-50-nr2-run1_result_133	2	MEEMEELIKKYIEKAIKAAKENYGIELEDPNDEKAQRFLLILSLSKDKIE:MEEMEELIKKYIEKAIKAAKENYGIELEDPNDEKAQRFLLILSLSKDKIE:MEEMEELIKKYIEKAIKAAKENYGIELEDPNDEKAQRFLLILSLSKDKIE	3.604611168293137	0.6614673541720959	53.221717834472656	0.3185574412345886	17.144155502319336	21.840518951416016	10.453789710998535
homomer-3-50-nr2-run1_result_133	3	MEEMEKLIKEEFEKAIKAAKEKYGIEVEDPNDKELLFFLYVKAKAEDKIK:MEEMEKLIKEEFEKAIKAAKEKYGIEVEDPNDKELLFFLYVKAKAEDKIK:MEEMEKLIKEEFEKAIKAAKEKYGIEVEDPNDKELLFFLYVKAKAEDKIK	11.647339043898189	0.28078345502653873	47.6961555480957	0.3117080330848694	17.876056671142578	22.81163215637207	11.507966995239258
homomer-3-50-nr2-run1_result_133	4	MEELEERKKKLYEAAIKAYKEKEGIELEDKNNKEELFLLYVEALAKYNIK:MEELEERKKKLYEAAIKAYKEKEGIELEDKNNKEELFLLYVEALAKYNIK:MEELEERKKKLYEAAIKAYKEKEGIELEDKNNKEELFLLYVEALAKYNIK	1.7812709441711423	0.8842463140547818	54.32556915283203	0.36236363649368286	15.134580612182617	18.879358291625977	5.973322868347168
homomer-3-50-nr2-run1_result_133	5	MEEKKKLIEEKYEKAIKAYEEKKGIKLEDPNDKELREFLYVEALSKYNIE:MEEKKKLIEEKYEKAIKAYEEKKGIKLEDPNDKELREFLYVEALSKYNIE:MEEKKKLIEEKYEKAIKAYEEKKGIKLEDPNDKELREFLYVEALSKYNIE	3.9319949566420784	0.59496015897048	66.19642639160156	0.2893582284450531	19.01472282409668	25.1084041595459	15.314542770385742
homomer-3-50-nr2-run1_result_133	6	MEEEEKRRKEAYEKAIEAAKKNYGIEIEDPNDKEKLEFLYVEALAKEKIE:MEEEEKRRKEAYEKAIEAAKKNYGIEIEDPNDKEKLEFLYVEALAKEKIE:MEEEEKRRKEAYEKAIEAAKKNYGIEIEDPNDKEKLEFLYVEALAKEKIE	9.76338461379045	0.2747826411095075	67.28147888183594	0.2699379026889801	20.004426956176758	26.291942596435547	17.337202072143555
homomer-3-50-nr2-run1_result_133	7	EEELEKLKKEKYEKAIKAAKENYGIEIKDPNDKELLEFLYVEALSKYNIE:EEELEKLKKEKYEKAIKAAKENYGIEIKDPNDKELLEFLYVEALSKYNIE:EEELEKLKKEKYEKAIKAAKENYGIEIKDPNDKELLEFLYVEALSKYNIE	11.040538683715603	0.2628988684942707	64.89950561523438	0.28139862418174744	19.871816635131836	26.348331451416016	12.699499130249023
homomer-3-50-nr2-run1_result_133	8	EKELKEYIEKLYEAALEAMKEKYGIEFEDPNDKEALFIAYVTALAEYKIK:EKELKEYIEKLYEAALEAMKEKYGIEFEDPNDKEALFIAYVTALAEYKIK:EKELKEYIEKLYEAALEAMKEKYGIEFEDPNDKEALFIAYVTALAEYKIK	3.816184151047052	0.6308650470558608	57.5240592956543	0.32073676586151123	17.09974479675293	22.411649703979492	6.900012016296387
homomer-3-50-nr2-run1_result_133	9	MEELERLREEAYAKAEEAAKKHWGIELEDPEDEEARRFLYVEALARYRLE:MEELERLREEAYAKAEEAAKKHWGIELEDPEDEEARRFLYVEALARYRLE:MEELERLREEAYAKAEEAAKKHWGIELEDPEDEEARRFLYVEALARYRLE	1.4200135492037167	0.9170929243104282	85.31381225585938	0.7775348424911499	5.179383277893066	5.914926052093506	1.4273117780685425
homomer-3-50-nr2-run1_result_134	0	MPPWEAFLAGLAAIPDGGGNRLPAETLVALGRAIFDRIEEIEERLEELEE:MPPWEAFLAGLAAIPDGGGNRLPAETLVALGRAIFDRIEEIEERLEELEE:MPPWEAFLAGLAAIPDGGGNRLPAETLVALGRAIFDRIEEIEERLEELEE	5.253286682256582	0.6365732862613176	63.80353927612305	0.6065926551818848	10.49038314819336	12.13647747039795	1.6892153024673462
homomer-3-50-nr2-run1_result_134	1	MAPWEPFLAGLAAVPPGGGALPPAALLVALGRAVFDRLDALEARLREREA:MAPWEPFLAGLAAVPPGGGALPPAALLVALGRAVFDRLDALEARLREREA:MAPWEPFLAGLAAVPPGGGALPPAALLVALGRAVFDRLDALEARLREREA	9.320859445890513	0.23006893396308697	67.5124282836914	0.6197105646133423	10.250410079956055	11.340024948120117	2.3827528953552246
homomer-3-50-nr2-run1_result_134	2	MPEWEPFLEGLAALPAGGGNQLPAATLRALGERVFAEIEEIRERLEELEE:MPEWEPFLEGLAALPAGGGNQLPAATLRALGERVFAEIEEIRERLEELEE:MPEWEPFLEGLAALPAGGGNQLPAATLRALGERVFAEIEEIRERLEELEE	9.842507139755186	0.2281042674476303	60.51506423950195	0.6034642457962036	11.737933158874512	13.023191452026367	1.5351624488830566
homomer-3-50-nr2-run1_result_134	3	MPEWAPFLAGLAAIPPGGGNQLPPAVLVALGERVFAEIERIREELEEREE:MPEWAPFLAGLAAIPPGGGNQLPPAVLVALGERVFAEIERIREELEEREE:MPEWAPFLAGLAAIPPGGGNQLPPAVLVALGERVFAEIERIREELEEREE	2.816070109445972	0.8234296681774447	57.33963394165039	0.5047204494476318	12.463040351867676	14.804159164428711	4.15335750579834
homomer-3-50-nr2-run1_result_134	4	MPEWAPFLEGLAALPAGGGAQLPAATLRALGERIFARIEEIEERLEELEE:MPEWAPFLEGLAALPAGGGAQLPAATLRALGERIFARIEEIEERLEELEE:MPEWAPFLEGLAALPAGGGAQLPAATLRALGERIFARIEEIEERLEELEE	9.893979499171758	0.23497047564338877	61.51585006713867	0.6168346405029297	11.405080795288086	12.687390327453613	1.508591890335083
homomer-3-50-nr2-run1_result_134	5	MRPWEPFLAGLAALPAGGGNQLPAEVLRALGERIFDRIEEIEERLEEREA:MRPWEPFLAGLAALPAGGGNQLPAEVLRALGERIFDRIEEIEERLEEREA:MRPWEPFLAGLAALPAGGGNQLPAEVLRALGERIFDRIEEIEERLEEREA	2.9044891493004785	0.8001301812807682	59.66400909423828	0.5541085004806519	11.996672630310059	13.86418342590332	2.2519493103027344
homomer-3-50-nr2-run1_result_134	6	MRPWDAFLAGLAAIDPGGGNQLPPEVVRELGRRIFDEIDAIRARLDEAAA:MRPWDAFLAGLAAIDPGGGNQLPPEVVRELGRRIFDEIDAIRARLDEAAA:MRPWDAFLAGLAAIDPGGGNQLPPEVVRELGRRIFDEIDAIRARLDEAAA	9.004404127949416	0.2624715897650944	52.34598922729492	0.47633445262908936	14.492033958435059	16.657371520996094	4.007389545440674
homomer-3-50-nr2-run1_result_134	7	MPPWEPFLAGLAALDPGGGNQLPPEVVRALGEAVFARLEEIEERLEEREE:MPPWEPFLAGLAALDPGGGNQLPPEVVRALGEAVFARLEEIEERLEEREE:MPPWEPFLAGLAALDPGGGNQLPPEVVRALGEAVFARLEEIEERLEEREE	3.709966679736403	0.6744454189194116	48.477386474609375	0.31039005517959595	16.97991943359375	20.29437255859375	10.474137306213379
homomer-3-50-nr2-run1_result_134	8	MSPWDAFLEGLAAIDPGGGNLLPPEVLVALGRAIFAEIERIEARLEELAA:MSPWDAFLEGLAAIDPGGGNLLPPEVLVALGRAIFAEIERIEARLEELAA:MSPWDAFLEGLAAIDPGGGNLLPPEVLVALGRAIFAEIERIEARLEELAA	8.376344384318108	0.2927923049575436	56.60740661621094	0.5215967893600464	12.948452949523926	14.606401443481445	2.3368310928344727
homomer-3-50-nr2-run1_result_134	9	MSPWEPFLEGLAAIPAGGGNQLPAEVVRALGERIFARIEEIEERLERLEE:MSPWEPFLEGLAAIPAGGGNQLPAEVVRALGERIFARIEEIEERLERLEE:MSPWEPFLEGLAAIPAGGGNQLPAEVVRALGERIFARIEEIEERLERLEE	8.264098401004341	0.5406319301139726	62.8609619140625	0.6214550733566284	11.261588096618652	12.490429878234863	1.367732048034668
homomer-3-50-nr2-run1_result_135	0	MEEELEEKLEELKEEIEREIKARYYEALYVANPDSVDWSESPAAEELKAK:MEEELEEKLEELKEEIEREIKARYYEALYVANPDSVDWSESPAAEELKAK:MEEELEEKLEELKEEIEREIKARYYEALYVANPDSVDWSESPAAEELKAK	0.8892756234095728	0.9645714162086286	68.02023315429688	0.5683931112289429	10.945268630981445	12.57974624633789	3.0741961002349854
homomer-3-50-nr2-run1_result_135	1	MEEELEELLKEREEKIREEIEAKWAEAIYIADPEKLDWSKSPAAEELKKK:MEEELEELLKEREEKIREEIEAKWAEAIYIADPEKLDWSKSPAAEELKKK:MEEELEELLKEREEKIREEIEAKWAEAIYIADPEKLDWSKSPAAEELKKK	1.6471635407795404	0.8910983523211854	82.6832275390625	0.7251374125480652	6.897955417633057	7.778924465179443	1.563746452331543
homomer-3-50-nr2-run1_result_135	2	AAAAAAALLAALRAELEREIRARHFEALYVADPDSVDWSESPAAAELKAR:AAAAAAALLAALRAELEREIRARHFEALYVADPDSVDWSESPAAAELKAR:AAAAAAALLAALRAELEREIRARHFEALYVADPDSVDWSESPAAAELKAR	1.4192102539296498	0.9228033687899139	68.12275695800781	0.5797767639160156	10.12938117980957	12.007107734680176	2.869612693786621
homomer-3-50-nr2-run1_result_135	3	EREELEERLRRLREEIERRIEAARYEALLVANPAAVDLAESPAAAELAAA:EREELEERLRRLREEIERRIEAARYEALLVANPAAVDLAESPAAAELAAA:EREELEERLRRLREEIERRIEAARYEALLVANPAAVDLAESPAAAELAAA	2.7562765691807813	0.8412918521897459	64.04763793945312	0.41512608528137207	15.244588851928711	18.530765533447266	6.541202068328857
homomer-3-50-nr2-run1_result_135	4	MEEEREEREEEREEEIRREIQARHDEAIYIANPESLDWSKSPAAEELKAA:MEEEREEREEEREEEIRREIQARHDEAIYIANPESLDWSKSPAAEELKAA:MEEEREEREEEREEEIRREIQARHDEAIYIANPESLDWSKSPAAEELKAA	1.483658437344696	0.9116696424494628	83.29692077636719	0.765040397644043	6.619827747344971	7.484187602996826	1.3608797788619995
homomer-3-50-nr2-run1_result_135	5	MLEELEELLKKLEEEIKYYIDKKYDEAVYIANPNSLDWSKSPAAEELKKK:MLEELEELLKKLEEEIKYYIDKKYDEAVYIANPNSLDWSKSPAAEELKKK:MLEELEELLKKLEEEIKYYIDKKYDEAVYIANPNSLDWSKSPAAEELKKK	1.273074399398329	0.9373060088842506	84.24893188476562	0.7266566157341003	6.211210250854492	7.211849689483643	1.6641604900360107
homomer-3-50-nr2-run1_result_135	6	EEEELEERLEELREEIRREIETRYYRALLAANPDSVDLSKSPAAAEIAAA:EEEELEERLEELREEIRREIETRYYRALLAANPDSVDLSKSPAAAEIAAA:EEEELEERLEELREEIRREIETRYYRALLAANPDSVDLSKSPAAAEIAAA	4.077501293722053	0.5844877867817493	79.0632095336914	0.3236882984638214	18.208980560302734	24.777355194091797	14.859434127807617
homomer-3-50-nr2-run1_result_135	7	EEEELERRLEELEREIRDYIEARWYEAMYVADPAAVDWSQSPAAAELKAA:EEEELERRLEELEREIRDYIEARWYEAMYVADPAAVDWSQSPAAAELKAA:EEEELERRLEELEREIRDYIEARWYEAMYVADPAAVDWSQSPAAAELKAA	1.6857768344517656	0.8932282857088822	83.81663513183594	0.7358258962631226	5.962413311004639	6.8159332275390625	1.503244161605835
homomer-3-50-nr2-run1_result_135	8	AAEALAAALAALREELRREIEARHHEAMYLARPDAVDWAESPAAAELLAA:AAEALAAALAALREELRREIEARHHEAMYLARPDAVDWAESPAAAELLAA:AAEALAAALAALREELRREIEARHHEAMYLARPDAVDWAESPAAAELLAA	1.7951829089603353	0.9006723712192528	75.84739685058594	0.7013866305351257	8.536895751953125	9.642925262451172	1.583238959312439
homomer-3-50-nr2-run1_result_135	9	EEEELEELLEEKEEEIERLIEAKYDEAVYIANPNSLDWSKSPAAEELKKK:EEEELEELLEEKEEEIERLIEAKYDEAVYIANPNSLDWSKSPAAEELKKK:EEEELEELLEEKEEEIERLIEAKYDEAVYIANPNSLDWSKSPAAEELKKK	1.9961464306923449	0.899504110211256	58.99510192871094	0.36480700969696045	15.725356101989746	19.420150756835938	8.575532913208008
homomer-3-50-nr2-run1_result_136	0	MEELIEEIKEEIEEEIEELEEEFEEELEEEEEELEEAEEEAEEGLEELLE:MEELIEEIKEEIEEEIEELEEEFEEELEEEEEELEEAEEEAEEGLEELLE:MEELIEEIKEEIEEEIEELEEEFEEELEEEEEELEEAEEEAEEGLEELLE	4.833124689998178	0.4879156880532025	88.78776550292969	0.2971966862678528	18.917463302612305	26.029760360717773	14.07042121887207
homomer-3-50-nr2-run1_result_136	1	MEEELEEREEELREELEELRREFEERLAALEERLAAAVAAAAEGAAALLE:MEEELEEREEELREELEELRREFEERLAALEERLAAAVAAAAEGAAALLE:MEEELEEREEELREELEELRREFEERLAALEERLAAAVAAAAEGAAALLE	0.7037971611866082	0.9776462957559888	77.2104263305664	0.5984874963760376	7.939713954925537	9.57564640045166	3.3913064002990723
homomer-3-50-nr2-run1_result_136	2	LLELLEERERRFREELERLRREFEERLAALEARLAAAAAAAAAGAAAALA:LLELLEERERRFREELERLRREFEERLAALEARLAAAAAAAAAGAAAALA:LLELLEERERRFREELERLRREFEERLAALEARLAAAAAAAAAGAAAALA	1.0678699291747893	0.9521842139893681	75.38374328613281	0.5617355108261108	8.936283111572266	10.90137004852295	4.1955366134643555
homomer-3-50-nr2-run1_result_136	3	MEEKIEEIKKEIEEKIEELEEEFEEKLEELEEELEEAEEEEEEGLEELEE:MEEKIEEIKKEIEEKIEELEEEFEEKLEELEEELEEAEEEEEEGLEELEE:MEEKIEEIKKEIEEKIEELEEEFEEKLEELEEELEEAEEEEEEGLEELEE	1.4691560829209216	0.9084632465785891	68.1209716796875	0.36537685990333557	15.20389175415039	19.674760818481445	7.108148574829102
homomer-3-50-nr2-run1_result_136	4	MEEEIKKIKEEIEKKIEELEKKFEEKLEELEKKIEEKEEEIKKGLEELKK:MEEEIKKIKEEIEKKIEELEKKFEEKLEELEKKIEEKEEEIKKGLEELKK:MEEEIKKIKEEIEKKIEELEKKFEEKLEELEKKIEEKEEEIKKGLEELKK	0.6313618053529767	0.9816930270749621	89.2366943359375	0.7290488481521606	5.11556339263916	5.5718278884887695	1.6103320121765137
homomer-3-50-nr2-run1_result_136	5	LEELLEERERELREELERLREEYDARLAALEAAAAAAAAAAQAGLAALAA:LEELLEERERELREELERLREEYDARLAALEAAAAAAAAAAQAGLAALAA:LEELLEERERELREELERLREEYDARLAALEAAAAAAAAAAQAGLAALAA	1.9217413231688278	0.8574837466126424	77.9837875366211	0.3968318700790405	14.308168411254883	19.39412498474121	7.174072265625
homomer-3-50-nr2-run1_result_136	6	MEEELEEKKEEIEEKLEELEEEFEEELEELEEELAEAEAALRAGLAALLA:MEEELEEKKEEIEEKLEELEEEFEEELEELEEELAEAEAALRAGLAALLA:MEEELEEKKEEIEEKLEELEEEFEEELEELEEELAEAEAALRAGLAALLA	3.527827482422127	0.6558621189583929	86.3924560546875	0.3349353075027466	16.989063262939453	23.262895584106445	10.451516151428223
homomer-3-50-nr2-run1_result_136	7	MKEEIEEIKEEIEEELEELEEEFEEELEELREELERAREELEEGLEELEE:MKEEIEEIKEEIEEELEELEEEFEEELEELREELERAREELEEGLEELEE:MKEEIEEIKEEIEEELEELEEEFEEELEELREELERAREELEEGLEELEE	24.878961110797736	0.5846081948618278	63.41242599487305	0.3589739203453064	14.976339340209961	19.544757843017578	9.081350326538086
homomer-3-50-nr2-run1_result_136	8	MLELIEEIKKEIEERIEELEEEFEEELAELRAELERARREAEEGLRRLLE:MLELIEEIKKEIEERIEELEEEFEEELAELRAELERARREAEEGLRRLLE:MLELIEEIKKEIEERIEELEEEFEEELAELRAELERARREAEEGLRRLLE	1.724193237864539	0.8787914781658912	80.31456756591797	0.32926663756370544	15.90785026550293	21.040481567382812	10.542268753051758
homomer-3-50-nr2-run1_result_136	9	MEEELEEREEEFERRLEELEERFEEELEELEERLEEAEEEREEGLEELEE:MEEELEEREEEFERRLEELEERFEEELEELEERLEEAEEEREEGLEELEE:MEEELEEREEEFERRLEELEERFEEELEELEERLEEAEEEREEGLEELEE	1.479105043330408	0.9164737785586863	79.70833587646484	0.5952780246734619	8.612671852111816	10.360108375549316	3.3677430152893066
homomer-3-50-nr2-run1_result_137	0	SDASAAAEKAKKEKEEIEKKIEEVEEKVEEVEKKTEEAIEEIEEELEERE:SDASAAAEKAKKEKEEIEKKIEEVEEKVEEVEKKTEEAIEEIEEELEERE:SDASAAAEKAKKEKEEIEKKIEEVEEKVEEVEKKTEEAIEEIEEELEERE	1.1835657729175766	0.9464876381595879	89.87879943847656	0.7874881029129028	5.459072113037109	5.824361324310303	1.156159520149231
homomer-3-50-nr2-run1_result_137	1	EDEEALEKKLEELLKEIEEKIEEVEEKVEEVEEKTEEAIEEIEKELEERE:EDEEALEKKLEELLKEIEEKIEEVEEKVEEVEEKTEEAIEEIEKELEERE:EDEEALEKKLEELLKEIEEKIEEVEEKVEEVEEKTEEAIEEIEKELEERE	1.5124927565261217	0.9228255803481918	89.39813232421875	0.7709043025970459	5.271302700042725	5.649072647094727	1.3355045318603516
homomer-3-50-nr2-run1_result_137	2	AAAAAAAEAAAAAAAALAARIAAVEEKVEEVEEKTEEFIKEIKKELEERK:AAAAAAAEAAAAAAAALAARIAAVEEKVEEVEEKTEEFIKEIKKELEERK:AAAAAAAEAAAAAAAALAARIAAVEEKVEEVEEKTEEFIKEIKKELEERK	2.088717483479904	0.8778272934448829	88.65264129638672	0.7804583311080933	4.706985950469971	5.123142719268799	1.3138515949249268
homomer-3-50-nr2-run1_result_137	3	EDPEEEEKKEEEEEEEEEEEIEEVEEEVEEVEKEFEEAVKKIEEELEAAK:EDPEEEEKKEEEEEEEEEEEIEEVEEEVEEVEKEFEEAVKKIEEELEAAK:EDPEEEEKKEEEEEEEEEEEIEEVEEEVEEVEKEFEEAVKKIEEELEAAK	1.712391489371866	0.9063377891574224	87.01091003417969	0.7183958888053894	5.589052677154541	6.296339988708496	1.872480869293213
homomer-3-50-nr2-run1_result_137	4	EEEEAEEEEEKKREEEIEEKIEEVEEKVEEVEEEFEEAVKEIKEELEKRK:EEEEAEEEEEKKREEEIEEKIEEVEEKVEEVEEEFEEAVKEIKEELEKRK:EEEEAEEEEEKKREEEIEEKIEEVEEKVEEVEEEFEEAVKEIKEELEKRK	1.6059182532931309	0.9092405392798854	87.90704345703125	0.7399535179138184	5.53666353225708	6.022656440734863	1.4378890991210938
homomer-3-50-nr2-run1_result_137	5	SDLSELEEELEEREKEIEERIEEVEEKVEEVEEKTEKAIKEIKEQLQQQQ:SDLSELEEELEEREKEIEERIEEVEEKVEEVEEKTEKAIKEIKEQLQQQQ:SDLSELEEELEEREKEIEERIEEVEEKVEEVEEKTEKAIKEIKEQLQQQQ	1.69085671281082	0.9224874820293106	90.13355255126953	0.7717931270599365	5.219988822937012	5.549816608428955	1.3540406227111816
homomer-3-50-nr2-run1_result_137	6	SDPSLPLELLERLLEEIEERIEEVEEKVEKVEEKAEKEIKKIKEKLEKEK:SDPSLPLELLERLLEEIEERIEEVEEKVEKVEEKAEKEIKKIKEKLEKEK:SDPSLPLELLERLLEEIEERIEEVEEKVEKVEEKAEKEIKKIKEKLEKEK	3.660999887500161	0.796190601638802	84.42849731445312	0.7258872985839844	7.482885360717773	7.9065470695495605	1.4473581314086914
homomer-3-50-nr2-run1_result_137	7	SDLSAPLELLKKLLEEIEERIEEVEEEVEEVKEENEKNNKEIEKKLKEKE:SDLSAPLELLKKLLEEIEERIEEVEEEVEEVKEENEKNNKEIEKKLKEKE:SDLSAPLELLKKLLEEIEERIEEVEEEVEEVKEENEKNNKEIEKKLKEKE	2.555096986130101	0.8336342318519847	88.37968444824219	0.7624151110649109	5.818230152130127	6.189517021179199	1.398366928100586
homomer-3-50-nr2-run1_result_137	8	SDLSAPLELLEKLLEEIEEEIEEVEEEVEEVEEETEAAIAEIRARLEARE:SDLSAPLELLEKLLEEIEEEIEEVEEEVEEVEEETEAAIAEIRARLEARE:SDLSAPLELLEKLLEEIEEEIEEVEEEVEEVEEETEAAIAEIRARLEARE	4.56555685642286	0.5367896735244464	89.0170669555664	0.3068172037601471	19.53189468383789	26.662338256835938	17.552379608154297
homomer-3-50-nr2-run1_result_137	9	ADAAAPAELLAALLADLDARIDAVEEEVEEVEEEEEEAIEEIKKELEERK:ADAAAPAELLAALLADLDARIDAVEEEVEEVEEEEEEAIEEIKKELEERK:ADAAAPAELLAALLADLDARIDAVEEEVEEVEEEEEEAIEEIKKELEERK	1.4972902585987569	0.9119835159581858	82.29486083984375	0.6950337886810303	7.955265522003174	8.772451400756836	1.6917805671691895
homomer-3-50-nr2-run1_result_138	0	MVTEEELEEIKEEIEEKLEEIEEEIEEVEEKYKEEFEKFKKELEELLKEL:MVTEEELEEIKEEIEEKLEEIEEEIEEVEEKYKEEFEKFKKELEELLKEL:MVTEEELEEIKEEIEEKLEEIEEEIEEVEEKYKEEFEKFKKELEELLKEL	1.5918353253993969	0.9021694929373977	85.73511505126953	0.6987155675888062	6.507741928100586	7.199436664581299	1.733368158340454
homomer-3-50-nr2-run1_result_138	1	MVTEEELEEREEEIEEKLEEIEKKIEEVEEKYKKEKKELLEKIEKLIKES:MVTEEELEEREEEIEEKLEEIEKKIEEVEEKYKKEKKELLEKIEKLIKES:MVTEEELEEREEEIEEKLEEIEKKIEEVEEKYKKEKKELLEKIEKLIKES	1.5294814987697232	0.9156144604520137	82.11558532714844	0.6708799600601196	7.4287848472595215	8.30611801147461	2.0481162071228027
homomer-3-50-nr2-run1_result_138	2	MVTEEELEEFEEELEEELEEIEERIEETERRFAETLAALAAALAAAAAAA:MVTEEELEEFEEELEEELEEIEERIEETERRFAETLAALAAALAAAAAAA:MVTEEELEEFEEELEEELEEIEERIEETERRFAETLAALAAALAAAAAAA	1.1880070358965944	0.9469009734664752	76.37752532958984	0.5846895575523376	8.921394348144531	10.995156288146973	3.1437551975250244
homomer-3-50-nr2-run1_result_138	3	MVTKEELEELKKEIEEKLKEIEEKIEETREEFEARLAALVAALAAALAAA:MVTKEELEELKKEIEEKLKEIEEKIEETREEFEARLAALVAALAAALAAA:MVTKEELEELKKEIEEKLKEIEEKIEETREEFEARLAALVAALAAALAAA	2.1235814697801363	0.8444885163089678	82.9996566772461	0.6868215799331665	6.664873123168945	7.454898357391357	2.2700560092926025
homomer-3-50-nr2-run1_result_138	4	MVTKEELEEFKKEIEEKLEELREEIEETRRRFEETLAALVAALLTLLREA:MVTKEELEEFKKEIEEKLEELREEIEETRRRFEETLAALVAALLTLLREA:MVTKEELEEFKKEIEEKLEELREEIEETRRRFEETLAALVAALLTLLREA	0.9586160475592248	0.9599238643790098	87.17191314697266	0.7425111532211304	5.733971118927002	6.24862003326416	1.5412462949752808
homomer-3-50-nr2-run1_result_138	5	MVTEEEMEEIKKEIEEKLEEIEKKIEEVEEEFKEELEKLKEELEELLKEK:MVTEEEMEEIKKEIEEKLEEIEKKIEEVEEEFKEELEKLKEELEELLKEK:MVTEEEMEEIKKEIEEKLEEIEKKIEEVEEEFKEELEKLKEELEELLKEK	1.1777847276868025	0.9456874294141862	87.44063568115234	0.724204421043396	5.833096504211426	6.297999858856201	1.548496961593628
homomer-3-50-nr2-run1_result_138	6	MVTEEELEELKEEIEEKLEEIEERIERVEREWREARAALLAALAAAAAAA:MVTEEELEELKEEIEEKLEEIEERIERVEREWREARAALLAALAAAAAAA:MVTEEELEELKEEIEEKLEEIEERIERVEREWREARAALLAALAAAAAAA	1.3603302747451775	0.9328020977117591	78.94491577148438	0.6647067070007324	7.507964134216309	8.765664100646973	2.6049373149871826
homomer-3-50-nr2-run1_result_138	7	MVTEEELEEFKEEIEKKLKEIEEKIEEVEKKFKEELKKLKEELEKLLEEL:MVTEEELEEFKEEIEKKLKEIEEKIEEVEKKFKEELKKLKEELEKLLEEL:MVTEEELEEFKEEIEKKLKEIEEKIEEVEKKFKEELKKLKEELEKLLEEL	1.2500797136914337	0.9421016164966917	88.23564910888672	0.7156692743301392	5.712462425231934	6.178110599517822	1.6211678981781006
homomer-3-50-nr2-run1_result_138	8	MVTKEELEEFKKEIEEKLEEIEEKIEKVEKEFKEKLEELESKLLKLLKEK:MVTKEELEEFKKEIEEKLEEIEEKIEKVEKEFKEKLEELESKLLKLLKEK:MVTKEELEEFKKEIEEKLEEIEEKIEKVEKEFKEKLEELESKLLKLLKEK	1.1948706896941679	0.9449467453746365	87.36421203613281	0.7115227580070496	6.258961200714111	6.707852840423584	1.685006022453308
homomer-3-50-nr2-run1_result_138	9	MVTKEELEEIEKKIEEKLEEIEKKIEETEEEFEELLEELKEELEELLEEE:MVTKEELEEIEKKIEEKLEEIEKKIEETEEEFEELLEELKEELEELLEEE:MVTKEELEEIEKKIEEKLEEIEKKIEETEEEFEELLEELKEELEELLEEE	1.4526554585810432	0.9153233852439653	84.59638977050781	0.7014803886413574	6.863062381744385	7.552341938018799	1.698629379272461
homomer-3-50-nr2-run1_result_139	0	MLAPELGIDRSLEELYASAPESEEDRLAALREYLERYLRAEVPRIAREEG:MLAPELGIDRSLEELYASAPESEEDRLAALREYLERYLRAEVPRIAREEG:MLAPELGIDRSLEELYASAPESEEDRLAALREYLERYLRAEVPRIAREEG	3.9141868296897973	0.6251710350078861	54.81101989746094	0.4550418257713318	13.795315742492676	16.354543685913086	3.2005257606506348
homomer-3-50-nr2-run1_result_139	1	MLAPELGIDKTLEEYYESAPESEEDKYEALKEYIELYIKAEVPKIAKEEG:MLAPELGIDKTLEEYYESAPESEEDKYEALKEYIELYIKAEVPKIAKEEG:MLAPELGIDKTLEEYYESAPESEEDKYEALKEYIELYIKAEVPKIAKEEG	2.8234384143366147	0.7579154158398893	60.11471176147461	0.4688672423362732	12.797163963317871	15.465489387512207	4.451270580291748
homomer-3-50-nr2-run1_result_139	2	MLAPELGLTESLEALYARAPDSEEARFAALREYLELRLRAEVPEIARREG:MLAPELGLTESLEALYARAPDSEEARFAALREYLELRLRAEVPEIARREG:MLAPELGLTESLEALYARAPDSEEARFAALREYLELRLRAEVPEIARREG	6.294783391268764	0.6502313506695225	68.6500244140625	0.5931268930435181	10.09389591217041	11.971534729003906	3.7582883834838867
homomer-3-50-nr2-run1_result_139	3	MLAPELGIDKTLEEYYESAPESEEEKFEALKEYFELYLKAEAPKIAKEEG:MLAPELGIDKTLEEYYESAPESEEEKFEALKEYFELYLKAEAPKIAKEEG:MLAPELGIDKTLEEYYESAPESEEEKFEALKEYFELYLKAEAPKIAKEEG	5.306869909503875	0.5290216205380273	51.84078598022461	0.35858577489852905	15.87249755859375	19.726261138916016	6.601387977600098
homomer-3-50-nr2-run1_result_139	4	MLAPELGLTETLEEYYASAPESEEDKYAALREYFELYLEAKVPKIAKEEG:MLAPELGLTETLEEYYASAPESEEDKYAALREYFELYLEAKVPKIAKEEG:MLAPELGLTETLEEYYASAPESEEDKYAALREYFELYLEAKVPKIAKEEG	3.564204781601295	0.6708939739469069	60.0436897277832	0.4640340805053711	12.76992130279541	15.353949546813965	3.118488311767578
homomer-3-50-nr2-run1_result_139	5	MLAPELGIDKTLEEYYEEAPETEEEKFEALKEYMELYVKAEVPKIAKKEG:MLAPELGIDKTLEEYYEEAPETEEEKFEALKEYMELYVKAEVPKIAKKEG:MLAPELGIDKTLEEYYEEAPETEEEKFEALKEYMELYVKAEVPKIAKKEG	2.6953544596764054	0.76911106764738	57.736228942871094	0.4478493332862854	13.412891387939453	15.960801124572754	4.51482629776001
homomer-3-50-nr2-run1_result_139	6	MLAPELGIDTTLEEYYESAPESEEERFEALREYFELYLKAEVPKIAKKEG:MLAPELGIDTTLEEYYESAPESEEERFEALREYFELYLKAEVPKIAKKEG:MLAPELGIDTTLEEYYESAPESEEERFEALREYFELYLKAEVPKIAKKEG	3.5513360992760017	0.6791782294371805	61.17293930053711	0.5210378766059875	11.998865127563477	14.011344909667969	2.725698947906494
homomer-3-50-nr2-run1_result_139	7	MLAPELGLDRTLEEEYAAAPESEEEREAALRRYFELYLRAEAPKIAKEEG:MLAPELGLDRTLEEEYAAAPESEEEREAALRRYFELYLRAEAPKIAKEEG:MLAPELGLDRTLEEEYAAAPESEEEREAALRRYFELYLRAEAPKIAKEEG	7.248585313759889	0.34223178821517636	61.88144302368164	0.3199719786643982	18.06182098388672	23.312999725341797	8.096732139587402
homomer-3-50-nr2-run1_result_139	8	MLAPELGVDRTLEELLAEAPDSLEARFAALRRYLELRLEAEVPRIAREEG:MLAPELGVDRTLEELLAEAPDSLEARFAALRRYLELRLEAEVPRIAREEG:MLAPELGVDRTLEELLAEAPDSLEARFAALRRYLELRLEAEVPRIAREEG	3.820774204999209	0.7375198617388922	57.41899490356445	0.3952237069606781	15.386439323425293	18.945199966430664	7.234694004058838
homomer-3-50-nr2-run1_result_139	9	MLAPELGIDRTLEEYYASAPESEEEKYKALKEYFELLLKAEVPQIAKKEG:MLAPELGIDRTLEEYYASAPESEEEKYKALKEYFELLLKAEVPQIAKKEG:MLAPELGIDRTLEEYYASAPESEEEKYKALKEYFELLLKAEVPQIAKKEG	7.681665489625873	0.3938318717238895	54.78652572631836	0.3456107974052429	17.78383445739746	21.790218353271484	4.784053802490234
homomer-3-50-nr2-run1_result_14	0	ALAQALAALQQALEALARRLRRLFLLAVAVAAAIAFFFTFVVAPLLGAPF:ALAQALAALQQALEALARRLRRLFLLAVAVAAAIAFFFTFVVAPLLGAPF:ALAQALAALQQALEALARRLRRLFLLAVAVAAAIAFFFTFVVAPLLGAPF	6.340903214582415	0.47422156537315574	58.49373245239258	0.3738909959793091	14.603394508361816	17.970129013061523	8.404464721679688
homomer-3-50-nr2-run1_result_14	1	ALAAAAAALAAERAAREAEEARRFALAVLVALAIAFFLTFVVAPLLGAPF:ALAAAAAALAAERAAREAEEARRFALAVLVALAIAFFLTFVVAPLLGAPF:ALAAAAAALAAERAAREAEEARRFALAVLVALAIAFFLTFVVAPLLGAPF	7.083860018812728	0.4169331911017336	66.3694076538086	0.37564945220947266	15.102177619934082	19.576196670532227	9.656559944152832
homomer-3-50-nr2-run1_result_14	2	MLEKLLELLKKLEEERKKEEEKRFILAILIALAIAAFLTFVVAPLLGAPF:MLEKLLELLKKLEEERKKEEEKRFILAILIALAIAAFLTFVVAPLLGAPF:MLEKLLELLKKLEEERKKEEEKRFILAILIALAIAAFLTFVVAPLLGAPF	13.039865781018491	0.21772828968671415	42.99333190917969	0.24213173985481262	19.8990478515625	23.3704833984375	12.832049369812012
homomer-3-50-nr2-run1_result_14	3	AAEAAAAALAAAAAAAAAAAEAAAAAAIAAAAAIAAFLTFVVAPLLGAPF:AAEAAAAALAAAAAAAAAAAEAAAAAAIAAAAAIAAFLTFVVAPLLGAPF:AAEAAAAALAAAAAAAAAAAEAAAAAAIAAAAAIAAFLTFVVAPLLGAPF	7.121987807075189	0.46215784564849005	62.017757415771484	0.4453519582748413	12.649253845214844	16.043691635131836	6.140041351318359
homomer-3-50-nr2-run1_result_14	4	ELEELKKLLEELLEKLKKLLLKLFILSIIIAFLIAFFLTFVVAPLRGAPP:ELEELKKLLEELLEKLKKLLLKLFILSIIIAFLIAFFLTFVVAPLRGAPP:ELEELKKLLEELLEKLKKLLLKLFILSIIIAFLIAFFLTFVVAPLRGAPP	1.619055271343629	0.9010502283327044	61.19556427001953	0.45476266741752625	13.024088859558105	15.654329299926758	6.014577865600586
homomer-3-50-nr2-run1_result_14	5	AAAAAAAAAAAAAAAREAERRREFLLAVAVAAAIAFFFTFVVAPLLGAPF:AAAAAAAAAAAAAAAREAERRREFLLAVAVAAAIAFFFTFVVAPLLGAPF:AAAAAAAAAAAAAAAREAERRREFLLAVAVAAAIAFFFTFVVAPLLGAPF	9.455870161910543	0.3019678405272279	62.867488861083984	0.386700838804245	15.427970886230469	20.13080406188965	9.451778411865234
homomer-3-50-nr2-run1_result_14	6	AAEAAARLAAEAAAALAAALAALFAAAVAIAFAIAFFLTFVVAPLLGAPF:AAEAAARLAAEAAAALAAALAALFAAAVAIAFAIAFFLTFVVAPLLGAPF:AAEAAARLAAEAAAALAAALAALFAAAVAIAFAIAFFLTFVVAPLLGAPF	6.603213668866309	0.4648522883323926	61.01013946533203	0.42003750801086426	12.822491645812988	16.612573623657227	6.501852035522461
homomer-3-50-nr2-run1_result_14	7	EEEERLEEERRREEEERRERERRFREAVLVALAIAAFLTFVVAPLLGAPL:EEEERLEEERRREEEERRERERRFREAVLVALAIAAFLTFVVAPLLGAPL:EEEERLEEERRREEEERRERERRFREAVLVALAIAAFLTFVVAPLLGAPL	5.389324032929337	0.5144125436539484	78.52323913574219	0.34295138716697693	15.491483688354492	20.478166580200195	9.363458633422852
homomer-3-50-nr2-run1_result_14	8	AAAAAAAAAAALAAAAAAALAALAAAAVLVAAAIAAFFTFVVAPLLGAPW:AAAAAAAAAAALAAAAAAALAALAAAAVLVAAAIAAFFTFVVAPLLGAPW:AAAAAAAAAAALAAAAAAALAALAAAAVLVAAAIAAFFTFVVAPLLGAPW	7.474817099383422	0.43154404691191206	60.872554779052734	0.4378872215747833	12.852609634399414	16.38010597229004	6.646172523498535
homomer-3-50-nr2-run1_result_14	9	MEEEKKKLEEEKEKKKKEELEKIKKENIIIALLISFFLTFIVAPLLGAPF:MEEEKKKLEEEKEKKKKEELEKIKKENIIIALLISFFLTFIVAPLLGAPF:MEEEKKKLEEEKEKKKKEELEKIKKENIIIALLISFFLTFIVAPLLGAPF	8.53639667181123	0.42909157745538984	62.04416275024414	0.3536525070667267	15.927197456359863	19.74014663696289	9.244876861572266
homomer-3-50-nr2-run1_result_140	0	EEDADTLEKLKEYLKKYVEEKLEELREEIEERLEERERELRALLGALLAA:EEDADTLEKLKEYLKKYVEEKLEELREEIEERLEERERELRALLGALLAA:EEDADTLEKLKEYLKKYVEEKLEELREEIEERLEERERELRALLGALLAA	4.745211993421737	0.8086387688841469	79.63166046142578	0.636469304561615	8.121485710144043	9.168893814086914	2.1407129764556885
homomer-3-50-nr2-run1_result_140	1	MEDYKTLEKLLEYIKEYIEKKLKELEEKIEKKLEELKKEIEELLGEREEE:MEDYKTLEKLLEYIKEYIEKKLKELEEKIEKKLEELKKEIEELLGEREEE:MEDYKTLEKLLEYIKEYIEKKLKELEEKIEKKLEELKKEIEELLGEREEE	4.6769598934935805	0.8133357451810177	76.11182403564453	0.6180242896080017	9.521893501281738	10.361687660217285	2.298126220703125
homomer-3-50-nr2-run1_result_140	2	MEDYNTLEKLEEYLKKYVEEKLEELRREFEEELAALRAEIAAALGALLAA:MEDYNTLEKLEEYLKKYVEEKLEELRREFEEELAALRAEIAAALGALLAA:MEDYNTLEKLEEYLKKYVEEKLEELRREFEEELAALRAEIAAALGALLAA	4.627175362153474	0.8175981951695341	83.99495697021484	0.7087034583091736	6.949839115142822	7.447569370269775	1.5851850509643555
homomer-3-50-nr2-run1_result_140	3	EEDADTLEKLKKYIEKYIEEKLEELKEEFEEKLEELEKKFEEKLGKLKEE:EEDADTLEKLKKYIEKYIEEKLEELKEEFEEKLEELEKKFEEKLGKLKEE:EEDADTLEKLKKYIEKYIEEKLEELKEEFEEKLEELEKKFEEKLGKLKEE	4.782415255677834	0.8082372163370085	84.77259826660156	0.6858581304550171	6.95490837097168	7.455105304718018	1.9061018228530884
homomer-3-50-nr2-run1_result_140	4	ESSAETLEELKKYLEEYLEEELEELEEEIEEELEKLKEEFEKKLGELEEE:ESSAETLEELKKYLEEYLEEELEELEEEIEEELEKLKEEFEKKLGELEEE:ESSAETLEELKKYLEEYLEEELEELEEEIEEELEKLKEEFEKKLGELEEE	24.489190735907517	0.4380310498465749	57.19911193847656	0.39361900091171265	14.86558723449707	18.297107696533203	6.181507110595703
homomer-3-50-nr2-run1_result_140	5	EENASTLEEALEYMKKYVEEKLEELKEEIEEELEELKKEIEEKLGELLEE:EENASTLEEALEYMKKYVEEKLEELKEEIEEELEELKKEIEEKLGELLEE:EENASTLEEALEYMKKYVEEKLEELKEEIEEELEELKKEIEEKLGELLEE	0.9422603220182796	0.9635312065799015	81.22801971435547	0.6946971416473389	7.763523578643799	8.37962818145752	1.677666425704956
homomer-3-50-nr2-run1_result_140	6	EENYETLEELKEYIKKYIEEKLEEKEEEEEEELEELKEEFEKKLGELKEE:EENYETLEELKEYIKKYIEEKLEEKEEEEEEELEELKEEFEKKLGELKEE:EENYETLEELKEYIKKYIEEKLEEKEEEEEEELEELKEEFEKKLGELKEE	1.5217347729272477	0.9092676768065201	47.33819580078125	0.3447721600532532	16.639202117919922	19.377058029174805	6.446684837341309
homomer-3-50-nr2-run1_result_140	7	EEEAETLEEALEYLKKYVDEKLEELKEEFEEKLEELEEEFEEELGELLEE:EEEAETLEEALEYLKKYVDEKLEELKEEFEEKLEELEEEFEEELGELLEE:EEEAETLEEALEYLKKYVDEKLEELKEEFEEKLEELEEEFEEELGELLEE	23.531030255296795	0.5178528538822387	75.78218078613281	0.6158246397972107	9.45413875579834	10.583039283752441	2.309652805328369
homomer-3-50-nr2-run1_result_140	8	EENYKTLEELEKYIKEYIDKKLKELEEKIKKELEEREEEVRRLLGQLLEE:EENYKTLEELEKYIKEYIDKKLKELEEKIKKELEEREEEVRRLLGQLLEE:EENYKTLEELEKYIKEYIDKKLKELEEKIKKELEEREEEVRRLLGQLLEE	1.2023917358868643	0.9465487052065529	76.90165710449219	0.608597993850708	9.270625114440918	10.265795707702637	2.5710229873657227
homomer-3-50-nr2-run1_result_140	9	EEEAETLEELKEYLKKYVDEKLKKLKEEIEKKLKELKEEIEKKLGELLEK:EEEAETLEELKEYLKKYVDEKLKKLKEEIEKKLKELKEEIEKKLGELLEK:EEEAETLEELKEYLKKYVDEKLKKLKEEIEKKLKELKEEIEKKLGELLEK	0.9510495634067057	0.9632564079361607	81.6756820678711	0.6654069423675537	7.654304027557373	8.30072021484375	2.1825661659240723
homomer-3-50-nr2-run1_result_141	0	PLPLPPGWEEVLAAVLPVLIEQIAKYVVPKHSIEEVIKFFKEVLSLLLSL:PLPLPPGWEEVLAAVLPVLIEQIAKYVVPKHSIEEVIKFFKEVLSLLLSL:PLPLPPGWEEVLAAVLPVLIEQIAKYVVPKHSIEEVIKFFKEVLSLLLSL	1.3727093489058055	0.9376300880454994	83.88253021240234	0.7686008214950562	5.419051170349121	6.079298496246338	1.4103741645812988
homomer-3-50-nr2-run1_result_141	1	RPELPPGWEEVLAAFLPVFFTNVATYFAPKYSIEEVLKFIKEVLELLLSL:RPELPPGWEEVLAAFLPVFFTNVATYFAPKYSIEEVLKFIKEVLELLLSL:RPELPPGWEEVLAAFLPVFFTNVATYFAPKYSIEEVLKFIKEVLELLLSL	1.3894444227342952	0.9337086809400368	89.10044860839844	0.8327751159667969	4.357749938964844	4.761028289794922	1.1760601997375488
homomer-3-50-nr2-run1_result_141	2	RPDLPPGWEDVLAAFLPVFFEAVAKYFAPKYSIEEVLKFIKEVLELLLSV:RPDLPPGWEDVLAAFLPVFFEAVAKYFAPKYSIEEVLKFIKEVLELLLSV:RPDLPPGWEDVLAAFLPVFFEAVAKYFAPKYSIEEVLKFIKEVLELLLSV	1.0977395289237413	0.957979811563714	89.1537094116211	0.8310295939445496	4.203734874725342	4.637217044830322	1.2231409549713135
homomer-3-50-nr2-run1_result_141	3	PLPLPPGWEDVLAAFLPVLVEAIAKYFAPKYSIEEVLEFFKKVLELLLSL:PLPLPPGWEDVLAAFLPVLVEAIAKYFAPKYSIEEVLEFFKKVLELLLSL:PLPLPPGWEDVLAAFLPVLVEAIAKYFAPKYSIEEVLEFFKKVLELLLSL	1.5714862812606123	0.9154089835539423	85.2447738647461	0.7752485871315002	5.05430269241333	5.642897605895996	1.3001899719238281
homomer-3-50-nr2-run1_result_141	4	PLPLPPGWEEVLAAFLPVFFEAVAKYVAPKHSPEEVLELIRAVLDLLLAR:PLPLPPGWEEVLAAFLPVFFEAVAKYVAPKHSPEEVLELIRAVLDLLLAR:PLPLPPGWEEVLAAFLPVFFEAVAKYVAPKHSPEEVLELIRAVLDLLLAR	1.3685938043733339	0.9271797446209211	84.91178131103516	0.7821652889251709	5.245478630065918	5.950410842895508	1.399463415145874
homomer-3-50-nr2-run1_result_141	5	PLPLPPGWEDVLAAFLPVFFTEVAKYVVPKNSIEEVLKFIKETLELLLSL:PLPLPPGWEDVLAAFLPVFFTEVAKYVVPKNSIEEVLKFIKETLELLLSL:PLPLPPGWEDVLAAFLPVFFTEVAKYVVPKNSIEEVLKFIKETLELLLSL	4.215120025802411	0.6085553231952768	86.84376525878906	0.7774153351783752	4.7586669921875	5.243529319763184	1.206772804260254
homomer-3-50-nr2-run1_result_141	6	PLPLPPGWEEVLAAVLPVLLTAIATHVVPTHPLAEVLAFFRAVLELLLAL:PLPLPPGWEEVLAAVLPVLLTAIATHVVPTHPLAEVLAFFRAVLELLLAL:PLPLPPGWEEVLAAVLPVLLTAIATHVVPTHPLAEVLAFFRAVLELLLAL	1.0802186286873234	0.9512367378803503	79.15271759033203	0.6848708391189575	6.51438045501709	7.434146881103516	2.1386055946350098
homomer-3-50-nr2-run1_result_141	7	APALPPGWEDVLAAVLPVLLRAIAEYVVPRHSPEEVLRLFRELLALLLAL:APALPPGWEDVLAAVLPVLLRAIAEYVVPRHSPEEVLRLFRELLALLLAL:APALPPGWEDVLAAVLPVLLRAIAEYVVPRHSPEEVLRLFRELLALLLAL	1.4625981894086042	0.9137976414032609	75.36978912353516	0.6630082130432129	7.336627960205078	8.49712085723877	1.8888702392578125
homomer-3-50-nr2-run1_result_141	8	LPELPPGWEEVLAAVLPVLLRAVAEYVVPKNSLEEVVAFIKEVLDLLLSL:LPELPPGWEEVLAAVLPVLLRAVAEYVVPKNSLEEVVAFIKEVLDLLLSL:LPELPPGWEEVLAAVLPVLLRAVAEYVVPKNSLEEVVAFIKEVLDLLLSL	1.6510823663946883	0.9135574260957666	84.53492736816406	0.7567532062530518	5.226043701171875	5.84821891784668	1.4388210773468018
homomer-3-50-nr2-run1_result_141	9	RPDLPPGWEEVLAAFLPVFFREVAEYVVPKHSIEEVLEFIKKVLDLLLSL:RPDLPPGWEEVLAAFLPVFFREVAEYVVPKHSIEEVLEFIKKVLDLLLSL:RPDLPPGWEEVLAAFLPVFFREVAEYVVPKHSIEEVLEFIKKVLDLLLSL	1.2312503871815503	0.9456941030512087	88.04193115234375	0.8162004351615906	4.481277942657471	4.9884843826293945	1.2457101345062256
homomer-3-50-nr2-run1_result_142	0	AARAAFRAAMEGGGTPEERIAALAAYLEAREAEEERRRREEEERREREEE:AARAAFRAAMEGGGTPEERIAALAAYLEAREAEEERRRREEEERREREEE:AARAAFRAAMEGGGTPEERIAALAAYLEAREAEEERRRREEEERREREEE	1.8134849322798021	0.8786158497410853	84.33451080322266	0.5136679410934448	11.592168807983398	15.393476486206055	5.562880516052246
homomer-3-50-nr2-run1_result_142	1	SVREEFRRAMEGGGTPEEKIEALARYLEAREEELERLLEELRRLLEELLR:SVREEFRRAMEGGGTPEEKIEALARYLEAREEELERLLEELRRLLEELLR:SVREEFRRAMEGGGTPEEKIEALARYLEAREEELERLLEELRRLLEELLR	2.801056119273289	0.8171611811445577	84.70355224609375	0.7514328360557556	5.648702621459961	6.377968788146973	1.4043290615081787
homomer-3-50-nr2-run1_result_142	2	AAAAAFRAAMEGGGTPEERIAALAAYLEAREARLAAALAELAAALAEALA:AAAAAFRAAMEGGGTPEERIAALAAYLEAREARLAAALAELAAALAEALA:AAAAAFRAAMEGGGTPEERIAALAAYLEAREARLAAALAELAAALAEALA	3.631512241129157	0.724158208255441	77.19461822509766	0.600236713886261	8.901812553405762	11.488120079040527	3.6509475708007812
homomer-3-50-nr2-run1_result_142	3	SAREAFRAAMEGGGTPEERLAALAAYLEAREEEREREEEEEEEEEEEELS:SAREAFRAAMEGGGTPEERLAALAAYLEAREEEREREEEEEEEEEEEELS:SAREAFRAAMEGGGTPEERLAALAAYLEAREEEREREEEEEEEEEEEELS	1.597014740356237	0.9007752776759083	82.2967529296875	0.6060245037078857	9.490777015686035	12.045042991638184	3.0900163650512695
homomer-3-50-nr2-run1_result_142	4	AAREAFRAAMEGGGDADARIAALAAYLEARDAAAEAAAAALRELLAALLA:AAREAFRAAMEGGGDADARIAALAAYLEARDAAAEAAAAALRELLAALLA:AAREAFRAAMEGGGDADARIAALAAYLEARDAAAEAAAAALRELLAALLA	2.4247262189301857	0.8455657946122084	88.63578033447266	0.7912284135818481	4.452625274658203	5.01654577255249	1.4522373676300049
homomer-3-50-nr2-run1_result_142	5	AARAAFRAAMEGGGTPEERIAALAAYLEAREAEEEARRAALAAALAELLA:AARAAFRAAMEGGGTPEERIAALAAYLEAREAEEEARRAALAAALAELLA:AARAAFRAAMEGGGTPEERIAALAAYLEAREAEEEARRAALAAALAELLA	2.388900611671881	0.836762670027004	88.41966247558594	0.7655348777770996	5.043271064758301	5.852817058563232	1.5817275047302246
homomer-3-50-nr2-run1_result_142	6	AARAAYAAAMAGGGTADEKIAALAAYLEAREAAAAAAAAAAAALAEELLA:AARAAYAAAMAGGGTADEKIAALAAYLEAREAAAAAAAAAAAALAEELLA:AARAAYAAAMAGGGTADEKIAALAAYLEAREAAAAAAAAAAAALAEELLA	2.7004372646739125	0.78744009309873	81.16913604736328	0.687031626701355	7.275468349456787	9.053797721862793	2.134974479675293
homomer-3-50-nr2-run1_result_142	7	AAAAAFDAAMAGGGTADEKIAALAAYLRAREAALAAALAALAAALAEALA:AAAAAFDAAMAGGGTADEKIAALAAYLRAREAALAAALAALAAALAEALA:AAAAAFDAAMAGGGTADEKIAALAAYLRAREAALAAALAALAAALAEALA	3.422064363338214	0.7399913592514373	86.40463256835938	0.7877542972564697	4.513388156890869	5.096766948699951	1.427037239074707
homomer-3-50-nr2-run1_result_142	8	AARAAFEAAMAGGGTPEEKIAALAAYLRAREAELERLLAELERLLRELLS:AARAAFEAAMAGGGTPEEKIAALAAYLRAREAELERLLAELERLLRELLS:AARAAFEAAMAGGGTPEEKIAALAAYLRAREAELERLLAELERLLRELLS	2.525603943657765	0.8346217931472661	88.20672607421875	0.7918422222137451	4.976688385009766	5.5644755363464355	1.2921333312988281
homomer-3-50-nr2-run1_result_142	9	SYLEEFEKAMNGGGTNDEKIKAIYNFIMELIKKLKKLIEELEKLLKELLE:SYLEEFEKAMNGGGTNDEKIKAIYNFIMELIKKLKKLIEELEKLLKELLE:SYLEEFEKAMNGGGTNDEKIKAIYNFIMELIKKLKKLIEELEKLLKELLE	2.2844625748347016	0.8677509400804843	77.22731018066406	0.67383873462677	7.582820892333984	8.847275733947754	1.9745171070098877
homomer-3-50-nr2-run1_result_143	0	SEGLEELEGSIPETVKEFWKLLVPLLLEREEELEEEIEEAEEEAEEAKEE:SEGLEELEGSIPETVKEFWKLLVPLLLEREEELEEEIEEAEEEAEEAKEE:SEGLEELEGSIPETVKEFWKLLVPLLLEREEELEEEIEEAEEEAEEAKEE	10.15339037896804	0.23276460159945433	62.45188522338867	0.46739307045936584	13.044966697692871	15.244963645935059	4.9318037033081055
homomer-3-50-nr2-run1_result_143	1	EKGWEELEGKIPETPKELFKILKPELLKKEEELKKEIEEAKKLAEEAKAA:EKGWEELEGKIPETPKELFKILKPELLKKEEELKKEIEEAKKLAEEAKAA:EKGWEELEGKIPETPKELFKILKPELLKKEEELKKEIEEAKKLAEEAKAA	1.4980609136222687	0.9166601601697433	87.64920806884766	0.7604085206985474	5.723193168640137	6.157680511474609	1.2745732069015503
homomer-3-50-nr2-run1_result_143	2	AAGLEALRGSLPETPRALADLLLPLLLARVAELEARIAAAEEKAEAAAAA:AAGLEALRGSLPETPRALADLLLPLLLARVAELEARIAAAEEKAEAAAAA:AAGLEALRGSLPETPRALADLLLPLLLARVAELEARIAAAEEKAEAAAAA	1.311146621911551	0.9264356547387294	76.11723327636719	0.6785793304443359	7.950566291809082	8.966843605041504	1.7766450643539429
homomer-3-50-nr2-run1_result_143	3	AAGLAAAAGSLPADPAALAAVLAPLLLAALAALQQAIAAAQQQAQQAAQQ:AAGLAAAAGSLPADPAALAAVLAPLLLAALAALQQAIAAAQQQAQQAAQQ:AAGLAAAAGSLPADPAALAAVLAPLLLAALAALQQAIAAAQQQAQQAAQQ	1.9019944779165916	0.8730114964556215	53.928829193115234	0.3764937222003937	14.868155479431152	17.95539665222168	5.579724311828613
homomer-3-50-nr2-run1_result_143	4	SAGLAALAGSIPSTVKAFAAIFFPIFLKTVEELEKKIEEAKKLAEEAKKS:SAGLAALAGSIPSTVKAFAAIFFPIFLKTVEELEKKIEEAKKLAEEAKKS:SAGLAALAGSIPSTVKAFAAIFFPIFLKTVEELEKKIEEAKKLAEEAKKS	9.724592347081106	0.23845172781661983	69.26343536376953	0.6087266206741333	11.208242416381836	12.112614631652832	1.9681514501571655
homomer-3-50-nr2-run1_result_143	5	EEGWKELEGKIPETPKELFKILKPILLKEKEELEEKIEKAEELAKEAKES:EEGWKELEGKIPETPKELFKILKPILLKEKEELEEKIEKAEELAKEAKES:EEGWKELEGKIPETPKELFKILKPILLKEKEELEEKIEKAEELAKEAKES	1.597341831892357	0.9121121312093734	84.96601104736328	0.7503274083137512	6.510170936584473	7.016353130340576	1.2818071842193604
homomer-3-50-nr2-run1_result_143	6	AAGLAALAGSLPADPRALAALLVPVLLAVVARLEEEIEEARELAEEAEEE:AAGLAALAGSLPADPRALAALLVPVLLAVVARLEEEIEEARELAEEAEEE:AAGLAALAGSLPADPRALAALLVPVLLAVVARLEEEIEEARELAEEAEEE	1.1863898655899232	0.942996295395881	75.697998046875	0.6605584621429443	8.268049240112305	9.253116607666016	1.9680660963058472
homomer-3-50-nr2-run1_result_143	7	SAGLAALAGSLPADPASLAALLFPLLLEIIEELEEKIEEAKKLAEEAKKK:SAGLAALAGSLPADPASLAALLFPLLLEIIEELEEKIEEAKKLAEEAKKK:SAGLAALAGSLPADPASLAALLFPLLLEIIEELEEKIEEAKKLAEEAKKK	2.246644423858308	0.830909917548556	63.472225189208984	0.5030920505523682	12.812419891357422	14.286104202270508	3.782957077026367
homomer-3-50-nr2-run1_result_143	8	AAGLAALAGRIPEDVRALFALLAPLLLEREARLEAAIAEARALAEAAAAA:AAGLAALAGRIPEDVRALFALLAPLLLEREARLEAAIAEARALAEAAAAA:AAGLAALAGRIPEDVRALFALLAPLLLEREARLEAAIAEARALAEAAAAA	10.677695413798533	0.23515631925829486	77.18748474121094	0.6710883975028992	7.846886157989502	8.820472717285156	1.9270319938659668
homomer-3-50-nr2-run1_result_143	9	SAGWEALAGEIPEDVKSFWALLVPILEEIIEELEEKIEEAEKLAKEAKAA:SAGWEALAGEIPEDVKSFWALLVPILEEIIEELEEKIEEAEKLAKEAKAA:SAGWEALAGEIPEDVKSFWALLVPILEEIIEELEEKIEEAEKLAKEAKAA	9.09137059615395	0.2646862101013887	82.57908630371094	0.7670654058456421	6.553326606750488	7.178910732269287	1.156459093093872
homomer-3-50-nr2-run1_result_144	0	DPAAAAAAAAIAALREEGAAAAAAAAAAAAALAAALAAAAAGFAAALAAL:DPAAAAAAAAIAALREEGAAAAAAAAAAAAALAAALAAAAAGFAAALAAL:DPAAAAAAAAIAALREEGAAAAAAAAAAAAALAAALAAAAAGFAAALAAL	2.1986892558030458	0.8338191619421245	65.35620880126953	0.46058252453804016	11.193735122680664	14.897590637207031	6.84499454498291
homomer-3-50-nr2-run1_result_144	1	DAAAAAAAAAIAALAAAGAAAAAAAAAAAAAAAAALAAVAAGAAAALAAL:DAAAAAAAAAIAALAAAGAAAAAAAAAAAAAAAAALAAVAAGAAAALAAL:DAAAAAAAAAIAALAAAGAAAAAAAAAAAAAAAAALAAVAAGAAAALAAL	1.743640273011899	0.884271952045471	66.6492919921875	0.4657195806503296	11.34896469116211	15.2123384475708	6.257148265838623
homomer-3-50-nr2-run1_result_144	2	DPAAAANAARIEALEAAGAAAAAAAAAAAAALAEALAALAAGLAAALAAA:DPAAAANAARIEALEAAGAAAAAAAAAAAAALAEALAALAAGLAAALAAA:DPAAAANAARIEALEAAGAAAAAAAAAAAAALAEALAALAAGLAAALAAA	2.1605119044748275	0.8342149095328949	61.02238082885742	0.45694518089294434	11.468362808227539	15.31496810913086	4.746218681335449
homomer-3-50-nr2-run1_result_144	3	DEEAEENEERIEELEEEGEEEEEEAEEAIAELRAELAAFRAGFEAALAAL:DEEAEENEERIEELEEEGEEEEEEAEEAIAELRAELAAFRAGFEAALAAL:DEEAEENEERIEELEEEGEEEEEEAEEAIAELRAELAAFRAGFEAALAAL	0.4856087179722276	0.9888726143555205	80.0647201538086	0.6129124164581299	7.749091625213623	9.125387191772461	2.361947536468506
homomer-3-50-nr2-run1_result_144	4	SPEAEENRRAIEELRAEGAAAAAEAAAAAAALEARLEEFRRGFEEALRRL:SPEAEENRRAIEELRAEGAAAAAEAAAAAAALEARLEEFRRGFEEALRRL:SPEAEENRRAIEELRAEGAAAAAEAAAAAAALEARLEEFRRGFEEALRRL	0.9011316172697912	0.9657312634319601	75.62576293945312	0.5405921339988708	8.4131441116333	10.430547714233398	3.4772868156433105
homomer-3-50-nr2-run1_result_144	5	SPEAAANAAAIAELEERGAAAAAEAAAAAAAAAAALAAAAAALAAALAAA:SPEAAANAAAIAELEERGAAAAAEAAAAAAAAAAALAAAAAALAAALAAA:SPEAAANAAAIAELEERGAAAAAEAAAAAAAAAAALAAAAAALAAALAAA	3.0675215383951717	0.7346971702096531	64.54088592529297	0.451028048992157	11.372148513793945	15.297859191894531	6.687705993652344
homomer-3-50-nr2-run1_result_144	6	DPAAAAAAARIAALEAEGAAAAAAAAAAAAALRAELDALRAGLEAALAAA:DPAAAAAAARIAALEAEGAAAAAAAAAAAAALRAELDALRAGLEAALAAA:DPAAAAAAARIAALEAEGAAAAAAAAAAAAALRAELDALRAGLEAALAAA	1.4120805481932992	0.9173744649657856	68.68083953857422	0.44326576590538025	12.050126075744629	16.268150329589844	5.222599983215332
homomer-3-50-nr2-run1_result_144	7	DPAAEAAERRLEELEERGREREEEAERRLEELERRLEELRAGLEAALAAA:DPAAEAAERRLEELEERGREREEEAERRLEELERRLEELRAGLEAALAAA:DPAAEAAERRLEELEERGREREEEAERRLEELERRLEELRAGLEAALAAA	1.175348866726345	0.9401366277448816	77.32630157470703	0.47682398557662964	11.439005851745605	14.930919647216797	5.951589584350586
homomer-3-50-nr2-run1_result_144	8	DPAAEENAERIEEEEEEGEEEDEEAEEELEELREELDAAVAGFEEALAEL:DPAAEENAERIEEEEEEGEEEDEEAEEELEELREELDAAVAGFEEALAEL:DPAAEENAERIEEEEEEGEEEDEEAEEELEELREELDAAVAGFEEALAEL	3.5501274796734514	0.662975457231907	82.18416595458984	0.3131478726863861	17.486291885375977	23.101770401000977	10.563446044921875
homomer-3-50-nr2-run1_result_144	9	DPAAEAAAAAIAAAEAAGAAAAAAAAAALAALAAALAAAEAGLRAALEAL:DPAAEAAAAAIAAAEAAGAAAAAAAAAALAALAAALAAAEAGLRAALEAL:DPAAEAAAAAIAAAEAAGAAAAAAAAAALAALAAALAAAEAGLRAALEAL	2.305149056121722	0.8182047530418511	65.78593444824219	0.4761554002761841	10.66911506652832	14.33044147491455	5.790352821350098
homomer-3-50-nr2-run1_result_145	0	EEEEEEEREREELERRLEELEERVEEAEEEIEEVREETEEFRERVEEGEI:EEEEEEEREREELERRLEELEERVEEAEEEIEEVREETEEFRERVEEGEI:EEEEEEEREREELERRLEELEERVEEAEEEIEEVREETEEFRERVEEGEI	1.6597165327265981	0.9021152352286392	90.66551971435547	0.7789516448974609	4.665134906768799	5.017047882080078	1.3789936304092407
homomer-3-50-nr2-run1_result_145	1	ELAAALAAAAAELEARLEELEERVEEAEERIEEVEEETEEFKKEVLEGKI:ELAAALAAAAAELEARLEELEERVEEAEERIEEVEEETEEFKKEVLEGKI:ELAAALAAAAAELEARLEELEERVEEAEERIEEVEEETEEFKKEVLEGKI	1.8353749138043645	0.8925698541136823	89.57061767578125	0.7825696468353271	4.790140151977539	5.221349239349365	1.4181439876556396
homomer-3-50-nr2-run1_result_145	2	ELLEELEELLEEIEEELEEEEEENEENEEKIEEVEEEAEEFKKEVEEGKI:ELLEELEELLEEIEEELEEEEEENEENEEKIEEVEEEAEEFKKEVEEGKI:ELLEELEELLEEIEEELEEEEEENEENEEKIEEVEEEAEEFKKEVEEGKI	1.4134588300300375	0.9188132148982981	55.254058837890625	0.3120613694190979	17.125600814819336	21.20172882080078	7.423366069793701
homomer-3-50-nr2-run1_result_145	3	ELEEELEKLLEEIKKEIEELKEKNEENEEEIEEVEEETREFKEKVEKGEI:ELEEELEKLLEEIKKEIEELKEKNEENEEEIEEVEEETREFKEKVEKGEI:ELEEELEKLLEEIKKEIEELKEKNEENEEEIEEVEEETREFKEKVEKGEI	1.5370244390342587	0.921751304688309	84.97704315185547	0.6847472190856934	6.55696964263916	7.213921546936035	1.5966508388519287
homomer-3-50-nr2-run1_result_145	4	ELEEALEELLEEIEEKLEELEEEIEENEEEIEEVREEAEEFREEVLAGRI:ELEEALEELLEEIEEKLEELEEEIEENEEEIEEVREEAEEFREEVLAGRI:ELEEALEELLEEIEEKLEELEEEIEENEEEIEEVREEAEEFREEVLAGRI	1.2828039413818384	0.9401602035177873	84.46437072753906	0.6948127150535583	6.897525310516357	7.816449165344238	1.7898151874542236
homomer-3-50-nr2-run1_result_145	5	EEEEEEEEEEEEEEEEDEELEEEIEENEEEIEEVREELERFREEVREGRI:EEEEEEEEEEEEEEEEDEELEEEIEENEEEIEEVREELERFREEVREGRI:EEEEEEEEEEEEEEEEDEELEEEIEENEEEIEEVREELERFREEVREGRI	1.0585738595599605	0.9531000561234585	82.99933624267578	0.6924132704734802	6.7200541496276855	7.644571304321289	1.6910101175308228
homomer-3-50-nr2-run1_result_145	6	ELEEELEELLEEIEEELEELEEEVEEAEEEIEEVEEEEEEFKAKVEAGEI:ELEEELEELLEEIEEELEELEEEVEEAEEEIEEVEEEEEEFKAKVEAGEI:ELEEELEELLEEIEEELEELEEEVEEAEEEIEEVEEEEEEFKAKVEAGEI	3.555255476228522	0.6708669836541291	87.99956512451172	0.30731406807899475	18.933311462402344	26.111156463623047	18.811622619628906
homomer-3-50-nr2-run1_result_145	7	EEEEEEEEKEKEIEEEIEELKEKNDKNEKEIKEVKEETEKFKEEVKEGKI:EEEEEEEEKEKEIEEEIEELKEKNDKNEKEIKEVKEETEKFKEEVKEGKI:EEEEEEEEKEKEIEEEIEELKEKNDKNEKEIKEVKEETEKFKEEVKEGKI	1.4661693703295489	0.9192865717504721	89.76499938964844	0.76328045129776	5.191910266876221	5.555072784423828	1.3437471389770508
homomer-3-50-nr2-run1_result_145	8	ELAEALAAAAAALAAALADLQARVDAAEEEIEEVEEEAEEFKEKVEKGEI:ELAEALAAAAAALAAALADLQARVDAAEEEIEEVEEEAEEFKEKVEKGEI:ELAEALAAAAAALAAALADLQARVDAAEEEIEEVEEEAEEFKEKVEKGEI	1.4109574334603028	0.9305744669128647	77.19172668457031	0.6515978574752808	7.60031270980835	9.131368637084961	1.8445851802825928
homomer-3-50-nr2-run1_result_145	9	EEEEEEEKEREELEEKLEELERRVEEVERRNAEAAARAEAFEARVRAGEI:EEEEEEEKEREELEEKLEELERRVEEVERRNAEAAARAEAFEARVRAGEI:EEEEEEEKEREELEEKLEELERRVEEVERRNAEAAARAEAFEARVRAGEI	1.5069752171247381	0.9145066059346706	86.88384246826172	0.7286831736564636	5.652955532073975	6.318111419677734	1.52951180934906
homomer-3-50-nr2-run1_result_146	0	EVEEIARRVTEELLGERAAAAAAAAAAAAAAAAAAAAAREEALRALLERL:EVEEIARRVTEELLGERAAAAAAAAAAAAAAAAAAAAAREEALRALLERL:EVEEIARRVTEELLGERAAAAAAAAAAAAAAAAAAAAAREEALRALLERL	3.4423321870290193	0.7387153767416665	69.64727783203125	0.3866375982761383	14.335919380187988	18.962875366210938	7.284176349639893
homomer-3-50-nr2-run1_result_146	1	EVEEIAREVTEELLGEREREREERLRELLEELEERFEELEEKIEELLEEL:EVEEIAREVTEELLGEREREREERLRELLEELEERFEELEEKIEELLEEL:EVEEIAREVTEELLGEREREREERLRELLEELEERFEELEEKIEELLEEL	1.1092232203884649	0.9490633148003019	71.35875701904297	0.4629150629043579	11.345788955688477	13.507723808288574	2.049733877182007
homomer-3-50-nr2-run1_result_146	2	EVEEIAREVAEELLGARAAEAAAAAAAAAAALAAALAALEARLEALLEEL:EVEEIAREVAEELLGARAAEAAAAAAAAAAALAAALAALEARLEALLEEL:EVEEIAREVAEELLGARAAEAAAAAAAAAAALAAALAALEARLEALLEEL	1.3700336917177216	0.9225371686106917	63.01726150512695	0.47442126274108887	11.308314323425293	14.038442611694336	6.25175666809082
homomer-3-50-nr2-run1_result_146	3	ELEEIAREVTEELLGEREAEREAARRREREELERRLEELERRLEELLEEL:ELEEIAREVTEELLGEREAEREAARRREREELERRLEELERRLEELLEEL:ELEEIAREVTEELLGEREAEREAARRREREELERRLEELERRLEELLEEL	6.348850906506095	0.41097063417743146	88.59647369384766	0.2959001362323761	19.275806427001953	26.165145874023438	14.92312240600586
homomer-3-50-nr2-run1_result_146	4	EVEEIAREVAEELLGEVLKELEEKLEKLLKELEEKLEELEKKLEELLEEL:EVEEIAREVAEELLGEVLKELEEKLEKLLKELEEKLEELEKKLEELLEEL:EVEEIAREVAEELLGEVLKELEEKLEKLLKELEEKLEELEKKLEELLEEL	1.380285781245012	0.9261851698442282	84.58695220947266	0.6199502348899841	6.160568714141846	6.951155185699463	1.7332730293273926
homomer-3-50-nr2-run1_result_146	5	EVEEIARRVTEELLGEVLAALAAAAAAAAAALAALLAALREELAALLRRL:EVEEIARRVTEELLGEVLAALAAAAAAAAAALAALLAALREELAALLRRL:EVEEIARRVTEELLGEVLAALAAAAAAAAAALAALLAALREELAALLRRL	2.0138345546426026	0.8651854221987424	63.55644226074219	0.4472618103027344	11.933988571166992	14.91792106628418	6.7816290855407715
homomer-3-50-nr2-run1_result_146	6	EVEEIARRVTEELLGEREAEREARRAAERAALEARLAELEARLERLLEEL:EVEEIARRVTEELLGEREAEREARRAAERAALEARLAELEARLERLLEEL:EVEEIARRVTEELLGEREAEREARRAAERAALEARLAELEARLERLLEEL	5.848923177938029	0.519478664869108	88.87603759765625	0.3189062178134918	18.263261795043945	24.912799835205078	12.862771034240723
homomer-3-50-nr2-run1_result_146	7	EVEEIARRVAEELLGKRLAELEAERREELAARERRLAELERRLEELLEEL:EVEEIARRVAEELLGKRLAELEAERREELAARERRLAELERRLEELLEEL:EVEEIARRVAEELLGKRLAELEAERREELAARERRLAELERRLEELLEEL	3.584426157407413	0.6854215869217817	74.38831329345703	0.3313789367675781	15.620994567871094	20.286792755126953	8.477136611938477
homomer-3-50-nr2-run1_result_146	8	EVEEIAREVAERLLGEVLPLLAAAAAAAAAAAAARDAAREAERRAERERR:EVEEIAREVAERLLGEVLPLLAAAAAAAAAAAAARDAAREAERRAERERR:EVEEIAREVAERLLGEVLPLLAAAAAAAAAAAAARDAAREAERRAERERR	4.6607052395340025	0.5902016362011766	60.03131103515625	0.3855527639389038	13.869566917419434	17.965829849243164	7.656421184539795
homomer-3-50-nr2-run1_result_146	9	EVEEIARRVTEELLGEVLAEIVAALAALLAALERRLRELEERLERLLEEL:EVEEIARRVTEELLGEVLAEIVAALAALLAALERRLRELEERLERLLEEL:EVEEIARRVTEELLGEVLAEIVAALAALLAALERRLRELEERLERLLEEL	0.7952520351559069	0.9708090289378152	79.06755065917969	0.607205867767334	7.256202697753906	8.4447660446167	1.5413947105407715
homomer-3-50-nr2-run1_result_147	0	AAAAAAAAAAAAGAAAAAAAAAAAAAAALEELRRELEEKEEELRKLIEEK:AAAAAAAAAAAAGAAAAAAAAAAAAAAALEELRRELEEKEEELRKLIEEK:AAAAAAAAAAAAGAAAAAAAAAAAAAAALEELRRELEEKEEELRKLIEEK	2.007918618145373	0.8502615025987498	71.31473541259766	0.51812744140625	9.184680938720703	11.803590774536133	4.441094875335693
homomer-3-50-nr2-run1_result_147	1	AAAAAALLALLEGLLERLEEEEEEIEEKLEELEEEIEEKEEELRELIEEE:AAAAAALLALLEGLLERLEEEEEEIEEKLEELEEEIEEKEEELRELIEEE:AAAAAALLALLEGLLERLEEEEEEIEEKLEELEEEIEEKEEELRELIEEE	0.8873334697790928	0.9664243811484527	72.85034942626953	0.5081462860107422	11.327349662780762	14.287105560302734	3.217254400253296
homomer-3-50-nr2-run1_result_147	2	AAAAAALAALLAGAAAAAAAARAEIEERLEELEEELEEEEEELEELIEEK:AAAAAALAALLAGAAAAAAAARAEIEERLEELEEELEEEEEELEELIEEK:AAAAAALAALLAGAAAAAAAARAEIEERLEELEEELEEEEEELEELIEEK	2.9607321618153017	0.7217749568476027	80.18830108642578	0.3610900640487671	15.489472389221191	21.02975082397461	10.133491516113281
homomer-3-50-nr2-run1_result_147	3	AAALAALLAALAGLRAELEAREEEFEERLEELEEELEEKEEELEEEIEEK:AAALAALLAALAGLRAELEAREEEFEERLEELEEELEEKEEELEEEIEEK:AAALAALLAALAGLRAELEAREEEFEERLEELEEELEEKEEELEEEIEEK	1.1249350596166974	0.9454659013499463	76.22317504882812	0.43342459201812744	12.877586364746094	16.72414207458496	4.834390640258789
homomer-3-50-nr2-run1_result_147	4	AAAAAALAAAAAGEAAAREEREEEIEERLEEIEEEIEEKEEELEEEIEEK:AAAAAALAAAAAGEAAAREEREEEIEERLEEIEEEIEEKEEELEEEIEEK:AAAAAALAAAAAGEAAAREEREEEIEERLEEIEEEIEEKEEELEEEIEEK	1.5890101718254697	0.8959826377302162	73.80064392089844	0.3850935995578766	15.173871994018555	19.609102249145508	6.358561992645264
homomer-3-50-nr2-run1_result_147	5	AAAAAAAAAAAAGLLQQLQQQQQQQQQQLAQLQQQQQQQQQQLQQAIQQQ:AAAAAAAAAAAAGLLQQLQQQQQQQQQQLAQLQQQQQQQQQQLQQAIQQQ:AAAAAAAAAAAAGLLQQLQQQQQQQQQQLAQLQQQQQQQQQQLQQAIQQQ	1.544941879815342	0.9040342970140538	67.64142608642578	0.49954211711883545	8.951967239379883	11.527156829833984	6.2559967041015625
homomer-3-50-nr2-run1_result_147	6	AAAAAALRARLEGEEEEREEEEEEEEEELEELEEELEEKEEELEKKIEEK:AAAAAALRARLEGEEEEREEEEEEEEEELEELEEELEEKEEELEKKIEEK:AAAAAALRARLEGEEEEREEEEEEEEEELEELEEELEEKEEELEKKIEEK	10.758198905040654	0.31043813738759635	89.52555084228516	0.3130745589733124	18.471786499023438	25.4993896484375	16.099815368652344
homomer-3-50-nr2-run1_result_147	7	AALLEALRALLEGLRAELERRREEIERRLEELRRELAEAEAALRAAIAAA:AALLEALRALLEGLRAELERRREEIERRLEELRRELAEAEAALRAAIAAA:AALLEALRALLEGLRAELERRREEIERRLEELRRELAEAEAALRAAIAAA	3.265523174669625	0.6749423722758	88.72003936767578	0.33368343114852905	16.95450210571289	23.5075626373291	13.48846435546875
homomer-3-50-nr2-run1_result_147	8	AALLRRLLELLEGLLRELEEEREEIEEKLEELEEEIEEKKEELEKKIEEK:AALLRRLLELLEGLLRELEEEREEIEEKLEELEEEIEEKKEELEKKIEEK:AALLRRLLELLEGLLRELEEEREEIEEKLEELEEEIEEKKEELEKKIEEK	0.7386742437468665	0.9759456950942991	76.88507843017578	0.567733883857727	9.917255401611328	12.323203086853027	1.8611801862716675
homomer-3-50-nr2-run1_result_147	9	EELLEELREELEGLLEEREEEEEEREEELEELEEEIEEKYEELKKLIEEK:EELLEELREELEGLLEEREEEEEEREEELEELEEEIEEKYEELKKLIEEK:EELLEELREELEGLLEEREEEEEEREEELEELEEEIEEKYEELKKLIEEK	2.731803154585021	0.7616712330883674	86.13467407226562	0.29946261644363403	18.307016372680664	24.888303756713867	16.090307235717773
homomer-3-50-nr2-run1_result_148	0	SLLELLRRLEEEREAREAEEEAERDAALAALEAANAAAAAAAAAAAAAGG:SLLELLRRLEEEREAREAEEEAERDAALAALEAANAAAAAAAAAAAAAGG:SLLELLRRLEEEREAREAEEEAERDAALAALEAANAAAAAAAAAAAAAGG	7.512560393389494	0.4024250687766975	81.92344665527344	0.3692929148674011	15.635725021362305	21.459718704223633	8.664840698242188
homomer-3-50-nr2-run1_result_148	1	SLLELLRRRREEEERRRREFEERFERALAELEARREAAAAAALAAAAAGG:SLLELLRRRREEEERRRREFEERFERALAELEARREAAAAAALAAAAAGG:SLLELLRRRREEEERRRREFEERFERALAELEARREAAAAAALAAAAAGG	5.045825481176057	0.49987775567124126	82.31782531738281	0.3191670775413513	18.047557830810547	24.628616333007812	9.228504180908203
homomer-3-50-nr2-run1_result_148	2	SLLDRLRELLRELEERLRRLEEELERRLEELREELEAAAAAALAAAAAGG:SLLDRLRELLRELEERLRRLEEELERRLEELREELEAAAAAALAAAAAGG:SLLDRLRELLRELEERLRRLEEELERRLEELREELEAAAAAALAAAAAGG	1.040473924457445	0.962818227193308	72.85662841796875	0.4972754418849945	10.62051773071289	13.29781436920166	5.632917881011963
homomer-3-50-nr2-run1_result_148	3	SLADALAAAAAALAAAAAAAAAAAAAALAAAAAAAAAAAAAALAAAAAGG:SLADALAAAAAALAAAAAAAAAAAAAALAAAAAAAAAAAAAALAAAAAGG:SLADALAAAAAALAAAAAAAAAAAAAALAAAAAAAAAAAAAALAAAAAGG	3.637683076296288	0.6531337475580854	63.75956726074219	0.4898570477962494	10.435585975646973	13.85187816619873	4.668979644775391
homomer-3-50-nr2-run1_result_148	4	SLLELLAARLAELERRLEEEERRREEELRRLEEELERRHAEALAAAAAGG:SLLELLAARLAELERRLEEEERRREEELRRLEEELERRHAEALAAAAAGG:SLLELLAARLAELERRLEEEERRREEELRRLEEELERRHAEALAAAAAGG	3.0289977332320848	0.7255479273837502	86.90313720703125	0.3363521695137024	17.21982192993164	23.394620895385742	12.946196556091309
homomer-3-50-nr2-run1_result_148	5	SLLDRLRALLEALRAELAAARAAFAAALAALAAAAAAAAAAALAAAAAGG:SLLDRLRALLEALRAELAAARAAFAAALAALAAAAAAAAAAALAAAAAGG:SLLDRLRALLEALRAELAAARAAFAAALAALAAAAAAAAAAALAAAAAGG	1.4926595573680168	0.9159202263011385	66.8064193725586	0.4639841318130493	11.46452808380127	14.958000183105469	6.939435005187988
homomer-3-50-nr2-run1_result_148	6	SLEEELEELLEELEERLEEFEEEFEERLEELAAENAANAAAAAAAAAAGG:SLEEELEELLEELEERLEEFEEEFEERLEELAAENAANAAAAAAAAAAGG:SLEEELEELLEELEERLEEFEEEFEERLEELAAENAANAAAAAAAAAAGG	1.2396880804777002	0.9368150892690377	73.33756256103516	0.5459747314453125	9.008209228515625	11.048401832580566	3.6230685710906982
homomer-3-50-nr2-run1_result_148	7	SLADLLAALLAELEARLAEQERRREEELAALEARLDAAAAAALAAAAAGG:SLADLLAALLAELEARLAEQERRREEELAALEARLDAAAAAALAAAAAGG:SLADLLAALLAELEARLAEQERRREEELAALEARLDAAAAAALAAAAAGG	1.4410449598757489	0.9229987274219114	74.90930938720703	0.530987560749054	10.679441452026367	13.392556190490723	4.44318962097168
homomer-3-50-nr2-run1_result_148	8	SLLERLEELLRRREEERRRREEEFRRALAELEARNEARHAEALAAAAAGG:SLLERLEELLRRREEERRRREEEFRRALAELEARNEARHAEALAAAAAGG:SLLERLEELLRRREEERRRREEEFRRALAELEARNEARHAEALAAAAAGG	2.622638710868581	0.7624258244763331	83.23624420166016	0.3482207953929901	16.32950210571289	21.705093383789062	9.999669075012207
homomer-3-50-nr2-run1_result_148	9	SLLELLEELLKELKEELEEFKEEFEEELEELREENRRRHEEALRAAREGG:SLLELLEELLKELKEELEEFKEEFEEELEELREENRRRHEEALRAAREGG:SLLELLEELLKELKEELEEFKEEFEEELEELREENRRRHEEALRAAREGG	1.0009945981919781	0.9606812236478792	80.63165283203125	0.6299266815185547	7.702519416809082	8.791251182556152	2.528597831726074
homomer-3-50-nr2-run1_result_149	0	AVPAAAAAAALVAAGAAAFAAFAAAFAEFKKKLLEALKKHNPELYEHFLK:AVPAAAAAAALVAAGAAAFAAFAAAFAEFKKKLLEALKKHNPELYEHFLK:AVPAAAAAAALVAAGAAAFAAFAAAFAEFKKKLLEALKKHNPELYEHFLK	1.9523035447623158	0.9204814873339047	68.00872039794922	0.5453058481216431	10.453017234802246	11.816954612731934	4.062557220458984
homomer-3-50-nr2-run1_result_149	1	AAAAAAAAAAALAAGAAAAAAAAAAAAAWRARLLAALAAHDPALAAALRA:AAAAAAAAAAALAAGAAAAAAAAAAAAAWRARLLAALAAHDPALAAALRA:AAAAAAAAAAALAAGAAAAAAAAAAAAAWRARLLAALAAHDPALAAALRA	3.0010846182254123	0.8335942524784977	69.87581634521484	0.5906502604484558	8.736924171447754	10.988197326660156	4.120731353759766
homomer-3-50-nr2-run1_result_149	2	AAAAAVAAAAAAAAGAAAAAAAAAAFAAFAAALAAALKAHDPALAAALAA:AAAAAVAAAAAAAAGAAAAAAAAAAFAAFAAALAAALKAHDPALAAALAA:AAAAAVAAAAAAAAGAAAAAAAAAAFAAFAAALAAALKAHDPALAAALAA	3.260424609548043	0.8001556998662429	60.25486755371094	0.47724178433418274	12.077142715454102	15.04256820678711	6.130814552307129
homomer-3-50-nr2-run1_result_149	3	AAPAAVAAAAAAAAGAAAAAAAAAAFAAFVARLLAALRRHHPELYADFLA:AAPAAVAAAAAAAAGAAAAAAAAAAFAAFVARLLAALRRHHPELYADFLA:AAPAAVAAAAAAAAGAAAAAAAAAAFAAFVARLLAALRRHHPELYADFLA	1.9925515873555835	0.9189059224401412	69.81659698486328	0.589056134223938	8.94817066192627	10.77973747253418	3.213026523590088
homomer-3-50-nr2-run1_result_149	4	AVPAAAAAAAALAAGAAAAAAFEAEFAAFKEKLLEALKKFQPELYEHFMS:AVPAAAAAAAALAAGAAAAAAFEAEFAAFKEKLLEALKKFQPELYEHFMS:AVPAAAAAAAALAAGAAAAAAFEAEFAAFKEKLLEALKKFQPELYEHFMS	2.182319061584656	0.9234457622649427	69.38976287841797	0.5325779318809509	10.670525550842285	12.032818794250488	3.231936454772949
homomer-3-50-nr2-run1_result_149	5	AAAAAAVAAAAVAAGAAAAAAAAAAAEAFRARLLEALKRHQPELAAHFEA:AAAAAAVAAAAVAAGAAAAAAAAAAAEAFRARLLEALKRHQPELAAHFEA:AAAAAAVAAAAVAAGAAAAAAAAAAAEAFRARLLEALKRHQPELAAHFEA	3.6772376818456096	0.7639840273659397	66.04560852050781	0.46003270149230957	11.407495498657227	14.563336372375488	6.004193305969238
homomer-3-50-nr2-run1_result_149	6	AAPAAALAAALVAAGLAAAAAFLAAFAAFAARLLAALKAHNPALAEAFLA:AAPAAALAAALVAAGLAAAAAFLAAFAAFAARLLAALKAHNPALAEAFLA:AAPAAALAAALVAAGLAAAAAFLAAFAAFAARLLAALKAHNPALAEAFLA	3.0980015780866004	0.8193761477309129	63.85536193847656	0.4960443675518036	11.184449195861816	13.602499961853027	5.368764877319336
homomer-3-50-nr2-run1_result_149	7	ALPLAVLLAALVAAGLAAAAAAAAAAAAFVARLLAAMKRHMPELYEDFMA:ALPLAVLLAALVAAGLAAAAAAAAAAAAFVARLLAAMKRHMPELYEDFMA:ALPLAVLLAALVAAGLAAAAAAAAAAAAFVARLLAAMKRHMPELYEDFMA	1.9897340020668772	0.9264039478600566	69.604736328125	0.5233829021453857	9.997440338134766	11.894256591796875	4.277801990509033
homomer-3-50-nr2-run1_result_149	8	AVPLAAVLAALVAAGLALLALFLAAFAAFKEKLLSALKKFNPELYEHFLS:AVPLAAVLAALVAAGLALLALFLAAFAAFKEKLLSALKKFNPELYEHFLS:AVPLAAVLAALVAAGLALLALFLAAFAAFKEKLLSALKKFNPELYEHFLS	1.9620015564532183	0.8879620233733162	70.20047760009766	0.5523755550384521	9.868474960327148	11.315896034240723	3.9066107273101807
homomer-3-50-nr2-run1_result_149	9	AVPPAAAAAAAVAAGAAAAAAFLAAAAAARARLLAALRRHRPELAADLLA:AVPPAAAAAAAVAAGAAAAAAFLAAAAAARARLLAALRRHRPELAADLLA:AVPPAAAAAAAVAAGAAAAAAFLAAAAAARARLLAALRRHRPELAADLLA	2.168874233211734	0.8327061880970232	62.66972351074219	0.43576133251190186	13.039419174194336	16.485855102539062	6.706863880157471
homomer-3-50-nr2-run1_result_15	0	IDPEELEELLKELEEEIEEKLEELEEKLEEFEEKFEEFKEELEELLEELP:IDPEELEELLKELEEEIEEKLEELEEKLEEFEEKFEEFKEELEELLEELP:IDPEELEELLKELEEEIEEKLEELEEKLEEFEEKFEEFKEELEELLEELP	1.2654090790065797	0.9370104807204855	83.41259002685547	0.6710392832756042	7.195492267608643	7.975833415985107	1.9865899085998535
homomer-3-50-nr2-run1_result_15	1	LDPAALAAALAALRAEIDERLEELEEELEEFEEEFEEFKEELEEKLEELP:LDPAALAAALAALRAEIDERLEELEEELEEFEEEFEEFKEELEEKLEELP:LDPAALAAALAALRAEIDERLEELEEELEEFEEEFEEFKEELEEKLEELP	1.5460069318608252	0.9138546638388859	89.05951690673828	0.7450646162033081	5.457244396209717	5.902245998382568	1.4835320711135864
homomer-3-50-nr2-run1_result_15	2	IDEEELKEELEEREEELEEELEEIEEEIEEFKEEFEKFKEELKKKLEELE:IDEEELKEELEEREEELEEELEEIEEEIEEFKEEFEKFKEELKKKLEELE:IDEEELKEELEEREEELEEELEEIEEEIEEFKEEFEKFKEELKKKLEELE	2.090101944772559	0.8599957208785896	83.92147827148438	0.668992817401886	7.142427921295166	8.08104419708252	2.029606819152832
homomer-3-50-nr2-run1_result_15	3	IDLEEYEEELKEREEEIEEKLEELEEKIEEFEEEFKEFKEELEKLLSELP:IDLEEYEEELKEREEEIEEKLEELEEKIEEFEEEFKEFKEELEKLLSELP:IDLEEYEEELKEREEEIEEKLEELEEKIEEFEEEFKEFKEELEKLLSELP	2.299593505255582	0.8288555564493294	80.70984649658203	0.6567896604537964	8.173272132873535	9.10608959197998	2.29580020904541
homomer-3-50-nr2-run1_result_15	4	IDEEEFKKKLEELKKEIEEKLEELEKKIEELEKKFEEEIKKLEELLSSLP:IDEEEFKKKLEELKKEIEEKLEELEKKIEELEKKFEEEIKKLEELLSSLP:IDEEEFKKKLEELKKEIEEKLEELEKKIEELEKKFEEEIKKLEELLSSLP	1.4208358607714302	0.9202419987251331	88.87107849121094	0.7395257949829102	5.692826271057129	6.104671001434326	1.4292582273483276
homomer-3-50-nr2-run1_result_15	5	IDEEELKKLLEELKEEIEKKLEEIEKKIEELEKEFEEFKEELEKLLEELP:IDEEELKKLLEELKEEIEKKLEEIEKKIEELEKEFEEFKEELEKLLEELP:IDEEELKKLLEELKEEIEKKLEEIEKKIEELEKEFEEFKEELEKLLEELP	1.2983726508964832	0.933780985187798	87.6399917602539	0.7427801489830017	5.859608173370361	6.335746765136719	1.378990888595581
homomer-3-50-nr2-run1_result_15	6	IDPEELKKLLEELKEEIEEKLEEIEEKIEELKKEFEEFKKELEKKLEELP:IDPEELKKLLEELKEEIEEKLEEIEEKIEELKKEFEEFKKELEKKLEELP:IDPEELKKLLEELKEEIEEKLEEIEEKIEELKKEFEEFKKELEKKLEELP	1.5373528010672777	0.9141636760026782	88.70793151855469	0.7488203048706055	5.53129243850708	5.9206461906433105	1.3548574447631836
homomer-3-50-nr2-run1_result_15	7	IDEEKLKELLEELEKEIEEELEELEEELEELKKEFEEFKKELEELLSSLP:IDEEKLKELLEELEKEIEEELEELEEELEELKKEFEEFKKELEELLSSLP:IDEEKLKELLEELEKEIEEELEELEEELEELKKEFEEFKKELEELLSSLP	1.3537665898647637	0.9293099531216126	86.59416961669922	0.7142173647880554	6.490443706512451	7.094690322875977	1.6755633354187012
homomer-3-50-nr2-run1_result_15	8	IDPEELKKKLEELKKEIEEKLEEIEEKIEEFKEEFEKKIKELEELLSSLP:IDPEELKKKLEELKKEIEEKLEEIEEKIEEFKEEFEKKIKELEELLSSLP:IDPEELKKKLEELKKEIEEKLEEIEEKIEEFKEEFEKKIKELEELLSSLP	1.6279556800313195	0.8999741209689572	86.71661376953125	0.6977852582931519	6.162136077880859	6.663338661193848	1.7833819389343262
homomer-3-50-nr2-run1_result_15	9	IDAAAAAAAAAALAAAIAAALAALREELEEFKEEFEEFIKELKEKLESLP:IDAAAAAAAAAALAAAIAAALAALREELEEFKEEFEEFIKELKEKLESLP:IDAAAAAAAAAALAAAIAAALAALREELEEFKEEFEEFIKELKEKLESLP	1.7939378303304692	0.8891836196434859	67.7545166015625	0.4882517457008362	10.742524147033691	12.914029121398926	5.138644218444824
homomer-3-50-nr2-run1_result_150	0	EELEEKLKELEEEIEEKFEEIEEKIEEIEEEIEELEEELEEKLKELEEKL:EELEEKLKELEEEIEEKFEEIEEKIEEIEEEIEELEEELEEKLKELEEKL:EELEEKLKELEEEIEEKFEEIEEKIEEIEEEIEELEEELEEKLKELEEKL	0.8521782617007168	0.9678262314497051	93.61515808105469	0.8196167349815369	3.712573766708374	4.011879920959473	1.1931504011154175
homomer-3-50-nr2-run1_result_150	1	EELEEKFEEIEKKIEEKFEKIEEEIEEIEEEIEEFEEEYEEKLEELEKKL:EELEEKFEEIEKKIEEKFEKIEEEIEEIEEEIEEFEEEYEEKLEELEKKL:EELEEKFEEIEKKIEEKFEKIEEEIEEIEEEIEEFEEEYEEKLEELEKKL	25.599697924277283	0.3174700255330257	62.4446907043457	0.4511164426803589	12.693900108337402	16.24786949157715	3.645097494125366
homomer-3-50-nr2-run1_result_150	2	EELEEKFEEIEEEIEEKFEEIEEKIEEIEERIEELEEELEERLEELEEEL:EELEEKFEEIEEEIEEKFEEIEEKIEEIEERIEELEEELEERLEELEEEL:EELEEKFEEIEEEIEEKFEEIEEKIEEIEERIEELEEELEERLEELEEEL	0.8105144692588427	0.970407063818066	90.1358871459961	0.7914128303527832	4.724797248840332	5.159348964691162	1.2787166833877563
homomer-3-50-nr2-run1_result_150	3	EELEEELEELRKEIEEKFEEIEEEIEEIEEEIEELKEELEKLLEELEEKL:EELEEELEELRKEIEEKFEEIEEEIEEIEEEIEELKEELEKLLEELEEKL:EELEEELEELRKEIEEKFEEIEEEIEEIEEEIEELKEELEKLLEELEEKL	1.2729234064213855	0.9337844441150454	91.60934448242188	0.817872166633606	4.371020793914795	4.718478202819824	1.1898438930511475
homomer-3-50-nr2-run1_result_150	4	EELEEKLEELEEEIEEDEEEIEEEIEEIEERIEELEEELEEEREELEEEL:EELEEKLEELEEEIEEDEEEIEEEIEEIEERIEELEEELEEEREELEEEL:EELEEKLEELEEEIEEDEEEIEEEIEEIEERIEELEEELEEEREELEEEL	3.701846558054089	0.6571181716754542	86.4274673461914	0.3214201033115387	18.171173095703125	25.549896240234375	15.54694938659668
homomer-3-50-nr2-run1_result_150	5	EELEEELEELEEEEEEEFEEIEEEIEEIKEEIEEFKKEFEEKLKELEEKL:EELEEELEELEEEEEEEFEEIEEEIEEIKEEIEEFKKEFEEKLKELEEKL:EELEEELEELEEEEEEEFEEIEEEIEEIKEEIEEFKKEFEEKLKELEEKL	0.8441622777600675	0.9676368427344115	89.2287368774414	0.7634261846542358	5.15268611907959	5.658050060272217	1.3444461822509766
homomer-3-50-nr2-run1_result_150	6	EELEKELEELKKEIEEKFKEIEEKIEEIEEEIEEEEEERKKEEEELEEKL:EELEKELEELKKEIEEKFKEIEEKIEEIEEEIEEEEEERKKEEEELEEKL:EELEKELEELKKEIEEKFKEIEEKIEEIEEEIEEEEEERKKEEEELEEKL	0.7738845942039391	0.9736269582419148	92.8476791381836	0.799778938293457	3.85341739654541	4.168618679046631	1.2909960746765137
homomer-3-50-nr2-run1_result_150	7	EELEEKLKELEEKIEEKFEKIEEKIEEIEKEIEEFKKEYEKEKKELEEKL:EELEEKLKELEEKIEEKFEKIEEKIEEIEKEIEEFKKEYEKEKKELEEKL:EELEEKLKELEEKIEEKFEKIEEKIEEIEKEIEEFKKEYEKEKKELEEKL	0.6940354471489635	0.9786375678789242	93.1470947265625	0.8060717582702637	3.9021596908569336	4.164926052093506	1.2448906898498535
homomer-3-50-nr2-run1_result_150	8	EELEEELEELREEIEEKFEEIEEEIEEIEEEIEELKEELEEKLEELEEKL:EELEEELEELREEIEEKFEEIEEEIEEIEEEIEELKEELEEKLEELEEKL:EELEEELEELREEIEEKFEEIEEEIEEIEEEIEELKEELEEKLEELEEKL	0.8295668057322333	0.9694554280912703	90.51375579833984	0.7703059911727905	4.7108659744262695	5.271505832672119	1.35219407081604
homomer-3-50-nr2-run1_result_150	9	EELEKKFKEIEEKIEEKFEEIEEKIEELEERLEELEEELEERFEELEEKL:EELEKKFKEIEEKIEEKFEEIEEKIEELEERLEELEEELEERFEELEEKL:EELEKKFKEIEEKIEEKFEEIEEKIEELEERLEELEEELEERFEELEEKL	0.624866568096929	0.9819883348146751	90.69491577148438	0.786240816116333	4.660975933074951	5.060693740844727	1.2999324798583984
homomer-3-50-nr2-run1_result_151	0	EEIEELKEKVEEVEEKVEELEEEIEELEEEVEELEERLEELEERLEELGL:EEIEELKEKVEEVEEKVEELEEEIEELEEEVEELEERLEELEERLEELGL:EEIEELKEKVEEVEEKVEELEEEIEELEEEVEELEERLEELEERLEELGL	0.6208974378471108	0.9823865295735732	94.03984069824219	0.8357557058334351	3.6705310344696045	3.869739532470703	1.087130069732666
homomer-3-50-nr2-run1_result_151	1	EEIEELREENEENEERIEELEERLEEVEERVEELEERLEELERRLEELGL:EEIEELREENEENEERIEELEERLEEVEERVEELEERLEELERRLEELGL:EEIEELREENEENEERIEELEERLEEVEERVEELEERLEELERRLEELGL	0.5587139368808304	0.9854991462063056	94.50732421875	0.8416122198104858	3.623135805130005	3.807500123977661	1.1166305541992188
homomer-3-50-nr2-run1_result_151	2	EELEELREEVEEVEEEVEELEEELEELEERVEELEERLERLEERLRELGL:EELEELREEVEEVEEEVEELEEELEELEERVEELEERLERLEERLRELGL:EELEELREEVEEVEEEVEELEEELEELEERVEELEERLERLEERLRELGL	0.45088488822808254	0.9904395811892827	94.95317840576172	0.8314195275306702	3.426191806793213	3.6274313926696777	1.1025553941726685
homomer-3-50-nr2-run1_result_151	3	EELEELKEKVEEVEEKVEELEEEIEEIKEEVEEIEEELEELKEELEELGL:EELEELKEKVEEVEEKVEELEEEIEEIKEEVEEIEEELEELKEELEELGL:EELEELKEKVEEVEEKVEELEEEIEEIKEEVEEIEEELEELKEELEELGL	0.537896387003828	0.9865006085646839	94.36461639404297	0.8448288440704346	3.597632646560669	3.7822229862213135	1.1341969966888428
homomer-3-50-nr2-run1_result_151	4	EEIEELEEEVEEEEEEVEELEERIEELEERVEELERRLEELERRLEELGL:EEIEELEEEVEEEEEEVEELEERIEELEERVEELERRLEELERRLEELGL:EEIEELEEEVEEEEEEVEELEERIEELEERVEELERRLEELERRLEELGL	0.5903233103871024	0.9839582704926181	93.60872650146484	0.8314995765686035	3.7451374530792236	3.9579527378082275	1.1135218143463135
homomer-3-50-nr2-run1_result_151	5	EELEELEEEVEEVEEEVEELEEEIEELEEKVEELEKKFEELEKKLKELGL:EELEELEEEVEEVEEEVEELEEEIEELEEKVEELEKKFEELEKKLKELGL:EELEELEEEVEEVEEEVEELEEEIEELEEKVEELEKKFEELEKKLKELGL	0.5130984567873647	0.9877471601922495	92.16352081298828	0.816315770149231	4.192407131195068	4.484455108642578	1.143355131149292
homomer-3-50-nr2-run1_result_151	6	EELEELEEKVEEVEEEVEELEKRIEEIEEEVEELEEEMEELEEELEELGL:EELEELEEKVEEVEEEVEELEKRIEEIEEEVEELEEEMEELEEELEELGL:EELEELEEKVEEVEEEVEELEKRIEEIEEEVEELEEEMEELEEELEELGL	0.5289962441467764	0.9870492185457584	94.02718353271484	0.841428816318512	3.628122329711914	3.832594394683838	1.1236648559570312
homomer-3-50-nr2-run1_result_151	7	EEIEEIKEEVEEVEEEVEELEERLEELEEEVEELEEELEELEEELEELGL:EEIEEIKEEVEEVEEEVEELEERLEELEEEVEELEEELEELEEELEELGL:EEIEEIKEEVEEVEEEVEELEERLEELEEEVEELEEELEELEEELEELGL	3.711456753947754	0.6790549898713778	85.40347290039062	0.31434786319732666	18.41608428955078	25.53855323791504	16.51262664794922
homomer-3-50-nr2-run1_result_151	8	EKIEELEKKVEENEKKIEELEEEIEELKEEVEEIEKRLEELEERLEELGL:EKIEELEKKVEENEKKIEELEEEIEELKEEVEEIEKRLEELEERLEELGL:EKIEELEKKVEENEKKIEELEEEIEELKEEVEEIEKRLEELEERLEELGL	0.6850490299301507	0.9785320038521553	94.454345703125	0.8389130234718323	3.689077377319336	3.8528261184692383	1.0768790245056152
homomer-3-50-nr2-run1_result_151	9	EELEELEERVEEVEEEVEENEERIEELEERVEELEERLEELERRLEELGL:EELEELEERVEEVEEEVEENEERIEELEERVEELEERLEELERRLEELGL:EELEELEERVEEVEEEVEENEERIEELEERVEELEERLEELERRLEELGL	0.6707442961381015	0.9793106807428038	95.18986511230469	0.8569331169128418	3.4347963333129883	3.5964765548706055	1.047837257385254
homomer-3-50-nr2-run1_result_152	0	AAAAAAAAVAARATAAYLAGVGAPASLAAFAPAYAATFPAPLQAAALAAF:AAAAAAAAVAARATAAYLAGVGAPASLAAFAPAYAATFPAPLQAAALAAF:AAAAAAAAVAARATAAYLAGVGAPASLAAFAPAYAATFPAPLQAAALAAF	8.719024229667115	0.29793386384062465	71.22496795654297	0.31798380613327026	17.480182647705078	23.70332908630371	13.355819702148438
homomer-3-50-nr2-run1_result_152	1	AAAEAAAAVATRATAAYYAGVGNPASLEAFVPAYAATFPEPLQAAARAAF:AAAEAAAAVATRATAAYYAGVGNPASLEAFVPAYAATFPEPLQAAARAAF:AAAEAAAAVATRATAAYYAGVGNPASLEAFVPAYAATFPEPLQAAARAAF	5.712289966461395	0.43533506926319576	78.0468521118164	0.3498925566673279	16.649227142333984	23.075101852416992	13.139238357543945
homomer-3-50-nr2-run1_result_152	2	AAAAAAAAAAARATAAYLAGVGAPASLAEWVPAYAARFPAPLQAAARAAF:AAAAAAAAAAARATAAYLAGVGAPASLAEWVPAYAARFPAPLQAAARAAF:AAAAAAAAAAARATAAYLAGVGAPASLAEWVPAYAARFPAPLQAAARAAF	12.54339673544739	0.21330840316313715	67.00859069824219	0.2837638258934021	18.927902221679688	25.377803802490234	12.270147323608398
homomer-3-50-nr2-run1_result_152	3	AAAAAAAAAAAEATAAYYAGVGNPKSLAEFVPAYAATFPAPLQAAARAAF:AAAAAAAAAAAEATAAYYAGVGNPKSLAEFVPAYAATFPAPLQAAARAAF:AAAAAAAAAAAEATAAYYAGVGNPKSLAEFVPAYAATFPAPLQAAARAAF	15.599057094784033	0.13733601010103977	59.07020568847656	0.2593775987625122	19.66104507446289	25.178796768188477	13.600038528442383
homomer-3-50-nr2-run1_result_152	4	AAAAAAAAAAARATAAYYAGVGNPASLAAFVPAYAATFPAPLQEAARAAF:AAAAAAAAAAARATAAYYAGVGNPASLAAFVPAYAATFPAPLQEAARAAF:AAAAAAAAAAARATAAYYAGVGNPASLAAFVPAYAATFPAPLQEAARAAF	14.337346185153692	0.1774478651631648	53.237247467041016	0.24819667637348175	20.47935676574707	25.920930862426758	17.132232666015625
homomer-3-50-nr2-run1_result_152	5	AAAAAAAAAAAEATAAYYAGVGNPASLAAFVPAYAATFPAPLQAAARAAF:AAAAAAAAAAAEATAAYYAGVGNPASLAAFVPAYAATFPAPLQAAARAAF:AAAAAAAAAAAEATAAYYAGVGNPASLAAFVPAYAATFPAPLQAAARAAF	17.784969679480554	0.11803160540635699	51.49350357055664	0.21239562332630157	20.56313705444336	25.471345901489258	15.964040756225586
homomer-3-50-nr2-run1_result_152	6	AAAAAAAAAAARATAAYYAGVGAPASLAAFVPAYAATFPAPLQAAARAAF:AAAAAAAAAAARATAAYYAGVGAPASLAAFVPAYAATFPAPLQAAARAAF:AAAAAAAAAAARATAAYYAGVGAPASLAAFVPAYAATFPAPLQAAARAAF	13.570627739531625	0.1613824422243626	62.318416595458984	0.2727804183959961	19.836181640625	26.121196746826172	15.338178634643555
homomer-3-50-nr2-run1_result_152	7	AAAAAAAAVAARTTAMYYAGVGNPASLAAFAPALAAQYPAPLQAAALAAL:AAAAAAAAVAARTTAMYYAGVGNPASLAAFAPALAAQYPAPLQAAALAAL:AAAAAAAAVAARTTAMYYAGVGNPASLAAFAPALAAQYPAPLQAAALAAL	6.088496851947721	0.4467425276129896	57.71467971801758	0.28908786177635193	17.63306427001953	22.78606605529785	15.530622482299805
homomer-3-50-nr2-run1_result_152	8	AAAAAAAAVAADARAAYYAGVGNPASLAAFVPAYAATFPAPLQAAARAAF:AAAAAAAAVAADARAAYYAGVGNPASLAAFVPAYAATFPAPLQAAARAAF:AAAAAAAAVAADARAAYYAGVGNPASLAAFVPAYAATFPAPLQAAARAAF	5.2552278630930855	0.5144820300237677	66.93531036376953	0.32859697937965393	17.00274658203125	22.818653106689453	14.675052642822266
homomer-3-50-nr2-run1_result_152	9	ELEEEAEKVRDEAIAAYYAGVGNPKSKEEFVPAYAAKYPEPLQEAAREAF:ELEEEAEKVRDEAIAAYYAGVGNPKSKEEFVPAYAAKYPEPLQEAAREAF:ELEEEAEKVRDEAIAAYYAGVGNPKSKEEFVPAYAAKYPEPLQEAAREAF	6.270300338095744	0.4474782892725587	80.21495819091797	0.32379257678985596	18.316436767578125	25.43170166015625	16.72551727294922
homomer-3-50-nr2-run1_result_153	0	AEAGGELLEELLEEEEEEREEEEEEREEELEEEIEEKIEEKLEELEEEEE:AEAGGELLEELLEEEEEEREEEEEEREEELEEEIEEKIEEKLEELEEEEE:AEAGGELLEELLEEEEEEREEEEEEREEELEEEIEEKIEEKLEELEEEEE	2.310351381217621	0.8092894278969074	82.7951889038086	0.31260329484939575	18.196874618530273	24.310094833374023	15.03250503540039
homomer-3-50-nr2-run1_result_153	1	AAAGGAALAALLERLRELLEEREKKFKEELEKKVNELIEKKLEELKKEKE:AAAGGAALAALLERLRELLEEREKKFKEELEKKVNELIEKKLEELKKEKE:AAAGGAALAALLERLRELLEEREKKFKEELEKKVNELIEKKLEELKKEKE	1.2065467681551807	0.9390824290726956	65.1250228881836	0.42644667625427246	13.088616371154785	15.192078590393066	5.417211055755615
homomer-3-50-nr2-run1_result_153	2	AAAGGAAAAAERREREERERRREEEFEKKLEEKINKLIEEKLKELKEELK:AAAGGAAAAAERREREERERRREEEFEKKLEEKINKLIEEKLKELKEELK:AAAGGAAAAAERREREERERRREEEFEKKLEEKINKLIEEKLKELKEELK	1.8936551207807235	0.8759310525605087	70.28953552246094	0.4779525101184845	12.165070533752441	14.12518310546875	4.181942939758301
homomer-3-50-nr2-run1_result_153	3	AAAGAAAAAAAAAALAEAEKKREEEFEEKLKKEVEELIEEKLEELKKELE:AAAGAAAAAAAAAALAEAEKKREEEFEEKLKKEVEELIEEKLEELKKELE:AAAGAAAAAAAAAALAEAEKKREEEFEEKLKKEVEELIEEKLEELKKELE	1.4435496736751767	0.9170364307193647	70.93162536621094	0.5184077024459839	10.396678924560547	12.202223777770996	3.6984448432922363
homomer-3-50-nr2-run1_result_153	4	AAAGGAAAAAAAAALAAALAALEAERERREEERLTRLLDERLAELREELE:AAAGGAAAAAAAAALAAALAALEAERERREEERLTRLLDERLAELREELE:AAAGGAAAAAAAAALAAALAALEAERERREEERLTRLLDERLAELREELE	5.450954947243788	0.5002241180174581	78.38609313964844	0.3643227517604828	15.85509204864502	21.156848907470703	10.009281158447266
homomer-3-50-nr2-run1_result_153	5	AAAAAAAAAAAAAAAAAAAAAAAAAAAAALRAEVEALLDARLAELRREAA:AAAAAAAAAAAAAAAAAAAAAAAAAAAAALRAEVEALLDARLAELRREAA:AAAAAAAAAAAAAAAAAAAAAAAAAAAAALRAEVEALLDARLAELRREAA	2.996980745171669	0.7358085095241033	69.3985366821289	0.5472550392150879	9.149022102355957	11.88538646697998	3.6389875411987305
homomer-3-50-nr2-run1_result_153	6	AAAGGEAAKKAEEERKKEEEEREKKLKEELEKKINELIEKKLEEYKKEEE:AAAGGEAAKKAEEERKKEEEEREKKLKEELEKKINELIEKKLEEYKKEEE:AAAGGEAAKKAEEERKKEEEEREKKLKEELEKKINELIEKKLEEYKKEEE	1.6667725154651318	0.893121726467632	77.49059295654297	0.5873529314994812	9.276091575622559	10.448067665100098	2.609149932861328
homomer-3-50-nr2-run1_result_153	7	AAAGGELLAALLEELEEEREEEEKEFKEELKKEIEEKIEKKLKELEEEKK:AAAGGELLAALLEELEEEREEEEKEFKEELKKEIEEKIEKKLKELEEEKK:AAAGGELLAALLEELEEEREEEEKEFKEELKKEIEEKIEKKLKELEEEKK	1.4137967148845507	0.9185658128657574	60.372840881347656	0.396300345659256	14.668098449707031	17.464155197143555	4.54940128326416
homomer-3-50-nr2-run1_result_153	8	AAAGGELLRRLLEELEERLRRREEEREEREEKEINEKIEEKLEELKEELE:AAAGGELLRRLLEELEERLRRREEEREEREEKEINEKIEEKLEELKEELE:AAAGGELLRRLLEELEERLRRREEEREEREEKEINEKIEEKLEELKEELE	1.9536749212649607	0.8556038227447054	65.80963897705078	0.28531867265701294	17.63321304321289	22.22044563293457	11.772915840148926
homomer-3-50-nr2-run1_result_153	9	AAAGGAAAAAAAAALAALLAEEKEAFEEKLKKEVKELIDKKLEEYKEEEK:AAAGGAAAAAAAAALAALLAEEKEAFEEKLKKEVKELIDKKLEEYKEEEK:AAAGGAAAAAAAAALAALLAEEKEAFEEKLKKEVKELIDKKLEEYKEEEK	1.7434942105356728	0.8901861687445114	64.42693328857422	0.443238228559494	12.800780296325684	14.574751853942871	4.409842491149902
homomer-3-50-nr2-run1_result_154	0	EEEEEEEEEELEEEEEELEEEAEEEIEEKAEEVKEEAKKYIEEVREKEEE:EEEEEEEEEELEEEEEELEEEAEEEIEEKAEEVKEEAKKYIEEVREKEEE:EEEEEEEEEELEEEEEELEEEAEEEIEEKAEEVKEEAKKYIEEVREKEEE	25.45296759930104	0.13248307657844027	74.77751159667969	0.3118462860584259	18.20709991455078	24.903610229492188	14.421625137329102
homomer-3-50-nr2-run1_result_154	1	SELLEELREELEERFEELEEETEEEEEEEAEEVEEEAEEYIDEKLETPKE:SELLEELREELEERFEELEEETEEEEEEEAEEVEEEAEEYIDEKLETPKE:SELLEELREELEERFEELEEETEEEEEEEAEEVEEEAEEYIDEKLETPKE	6.5955812593753835	0.40291743532385754	81.09146881103516	0.26489436626434326	20.55319595336914	27.020679473876953	19.21944808959961
homomer-3-50-nr2-run1_result_154	2	EEELEELKKELEKKLEELREETKKYIEEKAKEVEEKAKEYIDEKLATPKK:EEELEELKKELEKKLEELREETKKYIEEKAKEVEEKAKEYIDEKLATPKK:EEELEELKKELEKKLEELREETKKYIEEKAKEVEEKAKEYIDEKLATPKK	1.004840916451191	0.956558620831449	83.96822357177734	0.697676956653595	7.0609307289123535	7.70505428314209	1.7148935794830322
homomer-3-50-nr2-run1_result_154	3	EEELRRLREELERRFAELRREAEELTRREVEAARREAREALEEARRRPPE:EEELRRLREELERRFAELRREAEELTRREVEAARREAREALEEARRRPPE:EEELRRLREELERRFAELRREAEELTRREVEAARREAREALEEARRRPPE	3.207573538950411	0.8097099577449558	81.86266326904297	0.6819117069244385	7.545879364013672	8.277361869812012	1.545881748199463
homomer-3-50-nr2-run1_result_154	4	EELLEELEREREERYEELREETEELVEERVEEARREAAEAIARALATPPA:EELLEELEREREERYEELREETEELVEERVEEARREAAEAIARALATPPA:EELLEELEREREERYEELREETEELVEERVEEARREAAEAIARALATPPA	0.8894919372680622	0.9649954939714648	75.6852798461914	0.4918609857559204	11.871000289916992	14.886834144592285	5.048708915710449
homomer-3-50-nr2-run1_result_154	5	AALLAALAEALAAALAALRAENREYTEARVAAAEAAAAAALAAALATPAA:AALLAALAEALAAALAALRAENREYTEARVAAAEAAAAAALAAALATPAA:AALLAALAEALAAALAALRAENREYTEARVAAAEAAAAAALAAALATPAA	27.235416644709062	0.07014323100185624	54.719032287597656	0.26654767990112305	19.813339233398438	25.497142791748047	13.574799537658691
homomer-3-50-nr2-run1_result_154	6	EELLEELERRLEERFARLEEEARRRIEERAEEVRREAREAIEEARRTPEE:EELLEELERRLEERFARLEEEARRRIEERAEEVRREAREAIEEARRTPEE:EELLEELERRLEERFARLEEEARRRIEERAEEVRREAREAIEEARRTPEE	1.0952476860620557	0.9541258123033383	71.03058624267578	0.5029745101928711	11.46376895904541	13.959061622619629	4.595843315124512
homomer-3-50-nr2-run1_result_154	7	EEEERRREEEEEEREARLRREAEELTERRVAAAREEARAALAAALAAPPA:EEEERRREEEEEEREARLRREAEELTERRVAAAREEARAALAAALAAPPA:EEEERRREEEEEEREARLRREAEELTERRVAAAREEARAALAAALAAPPA	3.2022438999307274	0.6939108637232707	86.06529235839844	0.3370150327682495	16.90047264099121	23.066259384155273	12.767814636230469
homomer-3-50-nr2-run1_result_154	8	EEERERLRRELEERFERLREETRAEIDKKVAEAAEAAAAAIAAAAATPPA:EEERERLRRELEERFERLREETRAEIDKKVAEAAEAAAAAIAAAAATPPA:EEERERLRRELEERFERLREETRAEIDKKVAEAAEAAAAAIAAAAATPPA	1.077844545931949	0.9590519535963028	68.59800720214844	0.46927306056022644	11.782283782958984	14.264700889587402	5.353178024291992
homomer-3-50-nr2-run1_result_154	9	EEELEKLKKEIEEKIAALKAEAAAEIEAAVAAAEAAARAYADARAATPAL:EEELEKLKKEIEEKIAALKAEAAAEIEAAVAAAEAAARAYADARAATPAL:EEELEKLKKEIEEKIAALKAEAAAEIEAAVAAAEAAARAYADARAATPAL	3.444893711040512	0.7431774494837913	63.30165100097656	0.40850064158439636	13.29093074798584	16.514263153076172	6.179665565490723
homomer-3-50-nr2-run1_result_155	0	EEEGEEEEERAIEEAEERFWEFFEEFLDHLAPVIPEELLPPRYHERRAER:EEEGEEEEERAIEEAEERFWEFFEEFLDHLAPVIPEELLPPRYHERRAER:EEEGEEEEERAIEEAEERFWEFFEEFLDHLAPVIPEELLPPRYHERRAER	2.028177044400992	0.8614138855150103	70.9332275390625	0.5655621290206909	9.343695640563965	10.892731666564941	3.6837453842163086
homomer-3-50-nr2-run1_result_155	1	AAAAAAARAAAVAEAQAAAFAQLDEILDHLAPIIPEELLPPSVKAARAAA:AAAAAAARAAAVAEAQAAAFAQLDEILDHLAPIIPEELLPPSVKAARAAA:AAAAAAARAAAVAEAQAAAFAQLDEILDHLAPIIPEELLPPSVKAARAAA	9.069257791948703	0.30174964557973794	72.05628204345703	0.3174758851528168	18.26367950439453	24.319238662719727	11.490974426269531
homomer-3-50-nr2-run1_result_155	2	EEEGEEREERAVEEAERRALERLFELLDHLAPVIPEELLPPWYHRRRAEL:EEEGEEREERAVEEAERRALERLFELLDHLAPVIPEELLPPWYHRRRAEL:EEEGEEREERAVEEAERRALERLFELLDHLAPVIPEELLPPWYHRRRAEL	2.490153798043342	0.8269814890448436	76.26031494140625	0.5921672582626343	8.72409439086914	10.547698020935059	3.1683402061462402
homomer-3-50-nr2-run1_result_155	3	MEEGEEEREEAIEEAERRFEERLFALLDHLAPVIPEELLPPWYHEERKRR:MEEGEEEREEAIEEAERRFEERLFALLDHLAPVIPEELLPPWYHEERKRR:MEEGEEEREEAIEEAERRFEERLFALLDHLAPVIPEELLPPWYHEERKRR	2.646109941697903	0.7964567165172034	80.05854034423828	0.6756367683410645	7.326824188232422	8.459625244140625	2.3692827224731445
homomer-3-50-nr2-run1_result_155	4	EEEGEEEKEEAIEEAKEEFDKKLFELLDHLAPYIPEELLPPWYKEEKEKR:EEEGEEEKEEAIEEAKEEFDKKLFELLDHLAPYIPEELLPPWYKEEKEKR:EEEGEEEKEEAIEEAKEEFDKKLFELLDHLAPYIPEELLPPWYKEEKEKR	3.695432148412134	0.7008014021999212	70.67430114746094	0.5786837339401245	10.21187686920166	11.891291618347168	1.971597671508789
homomer-3-50-nr2-run1_result_155	5	QQQGQQQQQQAIAQAERAWFERFAALLEHLAPVIPEELLPPWYHEEREAR:QQQGQQQQQQAIAQAERAWFERFAALLEHLAPVIPEELLPPWYHEEREAR:QQQGQQQQQQAIAQAERAWFERFAALLEHLAPVIPEELLPPWYHEEREAR	2.4267584812250895	0.8098246834435027	58.400184631347656	0.4067332148551941	12.714698791503906	15.263460159301758	6.2909722328186035
homomer-3-50-nr2-run1_result_155	6	AAAGQAQQQQAIQQAQAAFWAFFREFLEHLAPVIPEELLPPEWHRLREAA:AAAGQAQQQQAIQQAQAAFWAFFREFLEHLAPVIPEELLPPEWHRLREAA:AAAGQAQQQQAIQQAQAAFWAFFREFLEHLAPVIPEELLPPEWHRLREAA	5.1248657368475845	0.5812631283306956	55.48384475708008	0.3468775749206543	16.0562801361084	20.02705192565918	7.628006935119629
homomer-3-50-nr2-run1_result_155	7	AAEGEKKKKEAIEEAEKKFEEKLLEILEHLKPYIPEELLPPWVKKVKKER:AAEGEKKKKEAIEEAEKKFEEKLLEILEHLKPYIPEELLPPWVKKVKKER:AAEGEKKKKEAIEEAEKKFEEKLLEILEHLKPYIPEELLPPWVKKVKKER	1.9022781172752092	0.8704192404218062	65.33168029785156	0.5080223083496094	11.079615592956543	12.855815887451172	2.493673086166382
homomer-3-50-nr2-run1_result_155	8	EEEGEENREEAVEEALREIEERLFEILEHLAPIIPEELLPPSVHRRRRER:EEEGEENREEAVEEALREIEERLFEILEHLAPIIPEELLPPSVHRRRRER:EEEGEENREEAVEEALREIEERLFEILEHLAPIIPEELLPPSVHRRRRER	3.7003640269843943	0.7014163683348094	59.2735710144043	0.3610365688800812	14.851823806762695	18.255769729614258	8.330801010131836
homomer-3-50-nr2-run1_result_155	9	QQAGQQQQQQAQQQAQDAFWEFLERLLDHLAPILPEELLPPEWHERRAAR:QQAGQQQQQQAQQQAQDAFWEFLERLLDHLAPILPEELLPPEWHERRAAR:QQAGQQQQQQAQQQAQDAFWEFLERLLDHLAPILPEELLPPEWHERRAAR	6.7741877677452935	0.45365176324009343	57.24723815917969	0.388481080532074	14.2654390335083	17.41310691833496	7.944396495819092
homomer-3-50-nr2-run1_result_156	0	APPWVAPLRALLLDLLTYLVAREDPERAEAFRAELEAYLAETYDEAGRPK:APPWVAPLRALLLDLLTYLVAREDPERAEAFRAELEAYLAETYDEAGRPK:APPWVAPLRALLLDLLTYLVAREDPERAEAFRAELEAYLAETYDEAGRPK	0.7024573403970008	0.9774113744782911	84.60484313964844	0.6960419416427612	5.173610687255859	6.175754070281982	1.8074147701263428
homomer-3-50-nr2-run1_result_156	1	APPWVAPLRELLLDLLTYLVAKEDPERAEEFRKELEAYLAETYDEAGNRK:APPWVAPLRELLLDLLTYLVAKEDPERAEEFRKELEAYLAETYDEAGNRK:APPWVAPLRELLLDLLTYLVAKEDPERAEEFRKELEAYLAETYDEAGNRK	0.7179386136900323	0.9762483256185714	85.40308380126953	0.7211424112319946	4.958284854888916	5.851562976837158	1.7121729850769043
homomer-3-50-nr2-run1_result_156	2	APPWWAPLRAFLLDLLTHLVALLAPELAPAFRAALEEYLAATYDEAGRPR:APPWWAPLRAFLLDLLTHLVALLAPELAPAFRAALEEYLAATYDEAGRPR:APPWWAPLRAFLLDLLTHLVALLAPELAPAFRAALEEYLAATYDEAGRPR	1.0474891860451983	0.9521104002084732	78.57798767089844	0.6155582666397095	7.414059638977051	9.228596687316895	3.4240517616271973
homomer-3-50-nr2-run1_result_156	3	APPWWAPLRALLLDLLTYLVARREPERAAEFRAELEEYLAARYDEAGRPR:APPWWAPLRALLLDLLTYLVARREPERAAEFRAELEEYLAARYDEAGRPR:APPWWAPLRALLLDLLTYLVARREPERAAEFRAELEEYLAARYDEAGRPR	0.5228512423214665	0.9872061225802763	88.38191223144531	0.7656872272491455	4.301915168762207	4.957719802856445	1.5660556554794312
homomer-3-50-nr2-run1_result_156	4	APPWWEPLRAFLLDLFTYLQAQRDPAAAEAFREQLRAYLAETYDAAGRPR:APPWWEPLRAFLLDLFTYLQAQRDPAAAEAFREQLRAYLAETYDAAGRPR:APPWWEPLRAFLLDLFTYLQAQRDPAAAEAFREQLRAYLAETYDAAGRPR	3.702125419362394	0.6489484166612237	52.85167694091797	0.33704692125320435	15.405726432800293	19.24346923828125	7.676731586456299
homomer-3-50-nr2-run1_result_156	5	APPWWAPLRELLLDLFTYLRALLDPEAAEAFRAELEAYLAETYDEAGRRK:APPWWAPLRELLLDLFTYLRALLDPEAAEAFRAELEAYLAETYDEAGRRK:APPWWAPLRELLLDLFTYLRALLDPEAAEAFRAELEAYLAETYDEAGRRK	11.700987567631929	0.30277253148782945	48.13937759399414	0.34700772166252136	17.29263687133789	21.0272274017334	6.897719383239746
homomer-3-50-nr2-run1_result_156	6	APPWWKPLKEFLIDLFTYLKEKENPEEAEKFRKELEEYLKEKYDEAGKPK:APPWWKPLKEFLIDLFTYLKEKENPEEAEKFRKELEEYLKEKYDEAGKPK:APPWWKPLKEFLIDLFTYLKEKENPEEAEKFRKELEEYLKEKYDEAGKPK	0.7020042247620885	0.9773022217399638	84.08707427978516	0.7057253122329712	6.145430564880371	7.424785614013672	2.0126898288726807
homomer-3-50-nr2-run1_result_156	7	APPWWAPLRELLLDLFTYLRAREDPEAAEAFRAELEAYLAETYDEAGRRR:APPWWAPLRELLLDLFTYLRAREDPEAAEAFRAELEAYLAETYDEAGRRR:APPWWAPLRELLLDLFTYLRAREDPEAAEAFRAELEAYLAETYDEAGRRR	0.8153207280510857	0.9703730631028122	92.10457611083984	0.8288217782974243	3.519157648086548	3.964341640472412	1.288970947265625
homomer-3-50-nr2-run1_result_156	8	APPWWAPLREFLLDLFTYLQAKLDPEKAEAFREELEAYLAETYDEAGRRK:APPWWAPLREFLLDLFTYLQAKLDPEKAEAFREELEAYLAETYDEAGRRK:APPWWAPLREFLLDLFTYLQAKLDPEKAEAFREELEAYLAETYDEAGRRK	0.6437013778146548	0.9808373853077209	88.51667785644531	0.7668356895446777	4.398977279663086	5.107284069061279	1.5137465000152588
homomer-3-50-nr2-run1_result_156	9	APPWWAPLRELLLDLLTYLVAQREPERAAEFRAELRAYLDETYDEAGRPK:APPWWAPLRELLLDLLTYLVAQREPERAAEFRAELRAYLDETYDEAGRPK:APPWWAPLRELLLDLLTYLVAQREPERAAEFRAELRAYLDETYDEAGRPK	0.43036159275364183	0.9912353470770544	87.56938171386719	0.7624751925468445	4.671996593475342	5.522079944610596	1.8217625617980957
homomer-3-50-nr2-run1_result_16	0	MSLSAATIFAILLILIIVIPILYSEKYTDEKIEKLKKEIEEKIEEIEKKV:MSLSAATIFAILLILIIVIPILYSEKYTDEKIEKLKKEIEEKIEEIEKKV:MSLSAATIFAILLILIIVIPILYSEKYTDEKIEKLKKEIEEKIEEIEKKV	1.9623969330525584	0.8919026261590455	84.98196411132812	0.6967824101448059	7.335779190063477	8.0078706741333	1.5857244729995728
homomer-3-50-nr2-run1_result_16	1	MNLSLATVLAILIALIIFVPIYYAKKYTDEKINELKEEINKKIEEIEKKV:MNLSLATVLAILIALIIFVPIYYAKKYTDEKINELKEEINKKIEEIEKKV:MNLSLATVLAILIALIIFVPIYYAKKYTDEKINELKEEINKKIEEIEKKV	1.9032226223387343	0.8907588740169674	86.4392318725586	0.7417852878570557	6.760018348693848	7.367910385131836	1.4196372032165527
homomer-3-50-nr2-run1_result_16	2	MNLSLATIITILILLIIVIPILYAEKYTDEKIEKLKKEIEEKIEEIEKKV:MNLSLATIITILILLIIVIPILYAEKYTDEKIEKLKKEIEEKIEEIEKKV:MNLSLATIITILILLIIVIPILYAEKYTDEKIEKLKKEIEEKIEEIEKKV	2.0383942196240548	0.8814909001603689	87.89185333251953	0.7480260133743286	6.203305721282959	6.736137390136719	1.3682852983474731
homomer-3-50-nr2-run1_result_16	3	AALSAATAAALLLAALLLVPIYYAKKYTDKKIAELKAEIDKKIAEIEAKV:AALSAATAAALLLAALLLVPIYYAKKYTDKKIAELKAEIDKKIAEIEAKV:AALSAATAAALLLAALLLVPIYYAKKYTDKKIAELKAEIDKKIAEIEAKV	2.1397201364008254	0.8583910906303546	82.94882202148438	0.7176167964935303	7.469253063201904	8.100942611694336	1.496000051498413
homomer-3-50-nr2-run1_result_16	4	MSLSLATVFAILLALVILVPIYYAKKYTDEKIEELKKEIEEKIEEVEEKV:MSLSLATVFAILLALVILVPIYYAKKYTDEKIEELKKEIEEKIEEVEEKV:MSLSLATVFAILLALVILVPIYYAKKYTDEKIEELKKEIEEKIEEVEEKV	2.174851237406022	0.8694963600978382	85.01032257080078	0.7039530277252197	7.186762809753418	7.8295135498046875	1.6521055698394775
homomer-3-50-nr2-run1_result_16	5	MALSAATVFALLLAAVIVLPILYAKKYTDEKIEELKKEIEEKIEEVEEKV:MALSAATVFALLLAAVIVLPILYAKKYTDEKIEELKKEIEEKIEEVEEKV:MALSAATVFALLLAAVIVLPILYAKKYTDEKIEELKKEIEEKIEEVEEKV	1.782340349973773	0.9078551117067415	79.26461029052734	0.6287480592727661	9.177982330322266	10.075922966003418	1.9581340551376343
homomer-3-50-nr2-run1_result_16	6	MSLSAATVFAILLALVIVVPIAYAERYTEERIEELEKKINEKIEEIEKKV:MSLSAATVFAILLALVIVVPIAYAERYTEERIEELEKKINEKIEEIEKKV:MSLSAATVFAILLALVIVVPIAYAERYTEERIEELEKKINEKIEEIEKKV	1.7582310581390082	0.9063064800584664	82.80387115478516	0.6816439628601074	7.82723331451416	8.547503471374512	1.5827178955078125
homomer-3-50-nr2-run1_result_16	7	MRLSLATIFALLLLAVLLVPMAYARAYTDARLAELRAEIDARLDEIAARV:MRLSLATIFALLLLAVLLVPMAYARAYTDARLAELRAEIDARLDEIAARV:MRLSLATIFALLLLAVLLVPMAYARAYTDARLAELRAEIDARLDEIAARV	1.8122162918444324	0.9005634782639795	88.36495208740234	0.7658389210700989	5.849515438079834	6.365269660949707	1.3092548847198486
homomer-3-50-nr2-run1_result_16	8	MNLSAATIFAILFLIIIVVPILYAKKYTDEKVEELKKEIDKKIEEIKKKV:MNLSAATIFAILFLIIIVVPILYAKKYTDEKVEELKKEIDKKIEEIKKKV:MNLSAATIFAILFLIIIVVPILYAKKYTDEKVEELKKEIDKKIEEIKKKV	1.5247752328741175	0.9211743156430676	86.38163757324219	0.7284298539161682	6.930995941162109	7.508205413818359	1.362305760383606
homomer-3-50-nr2-run1_result_16	9	MSLSLATVLALTLLAIVVVPMAWARRYTDERLAALRAELDARLAALEARA:MSLSLATVLALTLLAIVVVPMAWARRYTDERLAALRAELDARLAALEARA:MSLSLATVLALTLLAIVVVPMAWARRYTDERLAALRAELDARLAALEARA	1.805366489122526	0.895754650627714	83.21793365478516	0.7060270309448242	7.668038845062256	8.432196617126465	1.5977424383163452
homomer-3-50-nr2-run1_result_17	0	LAAALAALLAALAALLAALAAAAAAALAALEAEREELEERLEELEEELEE:LAAALAALLAALAALLAALAAAAAAALAALEAEREELEERLEELEEELEE:LAAALAALLAALAALLAALAAAAAAALAALEAEREELEERLEELEEELEE	2.400305247431127	0.8284345392521414	71.29229736328125	0.42707306146621704	11.991186141967773	16.062894821166992	7.315491676330566
homomer-3-50-nr2-run1_result_17	1	LAAALAAALAALAALLAATAAALAALLAAWAAERAALEARLAALEARLAA:LAAALAAALAALAALLAATAAALAALLAAWAAERAALEARLAALEARLAA:LAAALAAALAALAALLAATAAALAALLAAWAAERAALEARLAALEARLAA	1.093690191743346	0.9504362238265541	73.51205444335938	0.5627352595329285	8.173718452453613	10.208856582641602	3.7311511039733887
homomer-3-50-nr2-run1_result_17	2	LEAALAAAAAAAAAAAAAAAAAAAAAAAAYDERMEELEERIEEIEEELEE:LEAALAAAAAAAAAAAAAAAAAAAAAAAAYDERMEELEERIEEIEEELEE:LEAALAAAAAAAAAAAAAAAAAAAAAAAAYDERMEELEERIEEIEEELEE	1.6774027142485357	0.8897198299657539	76.8264389038086	0.6660209894180298	6.5200700759887695	7.822348117828369	1.4239885807037354
homomer-3-50-nr2-run1_result_17	3	LEEKLEKILEELKKLKEELEKKLKEILEEIEKKLEELEEEIEEIEEELEE:LEEKLEKILEELKKLKEELEKKLKEILEEIEKKLEELEEEIEEIEEELEE:LEEKLEKILEELKKLKEELEKKLKEILEEIEKKLEELEEEIEEIEEELEE	24.9276834150566	0.5149556276864162	54.91904830932617	0.39301878213882446	13.404383659362793	16.998384475708008	5.686244964599609
homomer-3-50-nr2-run1_result_17	4	AAEALAALVAALAAAAAAAAAAAAALLSALAAERAELEERLEELERELEE:AAEALAALVAALAAAAAAAAAAAAALLSALAAERAELEERLEELERELEE:AAEALAALVAALAAAAAAAAAAAAALLSALAAERAELEERLEELERELEE	2.224758078683031	0.8432712473186399	68.58800506591797	0.4591548442840576	10.894947052001953	14.442389488220215	6.325634479522705
homomer-3-50-nr2-run1_result_17	5	LEELLEELKKELEELLEELKEEREEEEKELEEELEELEEEIEEIEEELEE:LEELLEELKKELEELLEELKEEREEEEKELEEELEELEEEIEEIEEELEE:LEELLEELKKELEELLEELKEEREEEEKELEEELEELEEEIEEIEEELEE	22.608523175172273	0.3735567391095889	62.87882614135742	0.319916307926178	17.134544372558594	23.21162986755371	12.185661315917969
homomer-3-50-nr2-run1_result_17	6	LAAALAAALAAAAALAAAAAAAAAALLAALAARRAEEEARLAALERRLAE:LAAALAAALAAAAALAAAAAAAAAALLAALAARRAEEEARLAALERRLAE:LAAALAAALAAAAALAAAAAAAAAALLAALAARRAEEEARLAALERRLAE	3.1881935715106704	0.7323311551624878	71.17186737060547	0.4214133024215698	12.203161239624023	16.2263126373291	5.236606597900391
homomer-3-50-nr2-run1_result_17	7	LEALLAELLRALQEAAEALAAALAELLAEYDERFEELEKRVEEIEEELEE:LEALLAELLRALQEAAEALAAALAELLAEYDERFEELEKRVEEIEEELEE:LEALLAELLRALQEAAEALAAALAELLAEYDERFEELEKRVEEIEEELEE	0.7210389861341526	0.976441495886813	85.51457977294922	0.7187597751617432	5.296163082122803	5.955820560455322	1.2877764701843262
homomer-3-50-nr2-run1_result_17	8	AAALLAALVAAAAALAAALAAALAARLAAEEARRAELEARLAALEAERRA:AAALLAALVAAAAALAAALAAALAARLAAEEARRAELEARLAALEAERRA:AAALLAALVAAAAALAAALAAALAARLAAEEARRAELEARLAALEAERRA	2.919997015742742	0.7697134198971389	72.39166259765625	0.4266278147697449	12.544622421264648	16.89206886291504	6.444680690765381
homomer-3-50-nr2-run1_result_17	9	LEELLKELVEELEKLLEELEKKEKEKEEELEKKLKEIEEKIEEIEEKLEK:LEELLKELVEELEKLLEELEKKEKEKEEELEKKLKEIEEKIEEIEEKLEK:LEELLKELVEELEKLLEELEKKEKEKEEELEKKLKEIEEKIEEIEEKLEK	1.1671838890772106	0.9430818635283809	59.09074020385742	0.5242682695388794	10.270761489868164	12.284005165100098	3.105079174041748
homomer-3-50-nr2-run1_result_18	0	VEEELGPLDAEDLLALLRRYERLLRRQAETGEEIPELPELAELLERILRE:VEEELGPLDAEDLLALLRRYERLLRRQAETGEEIPELPELAELLERILRE:VEEELGPLDAEDLLALLRRYERLLRRQAETGEEIPELPELAELLERILRE	8.18494061302632	0.3266240595245272	85.48015594482422	0.3466423749923706	17.637319564819336	24.483041763305664	11.854913711547852
homomer-3-50-nr2-run1_result_18	1	IEEELGPLDAEDILNLLEELKRLVEREAETGEENPEIPELAELLKKIIEE:IEEELGPLDAEDILNLLEELKRLVEREAETGEENPEIPELAELLKKIIEE:IEEELGPLDAEDILNLLEELKRLVEREAETGEENPEIPELAELLKKIIEE	10.827541900410264	0.25611636422831774	80.76983642578125	0.37654876708984375	17.442684173583984	23.536096572875977	5.7441086769104
homomer-3-50-nr2-run1_result_18	2	VEAELGPLDAADLLALLERLRRLVARQAETGEEIPEIPELAELLERILRE:VEAELGPLDAADLLALLERLRRLVARQAETGEEIPEIPELAELLERILRE:VEAELGPLDAADLLALLERLRRLVARQAETGEEIPEIPELAELLERILRE	12.381093256949683	0.19984781952928843	83.75821685791016	0.32899969816207886	18.17776107788086	25.105257034301758	16.887853622436523
homomer-3-50-nr2-run1_result_18	3	IEEKYGPLNAEDILNLLKELERLVKRQAETGKEYPEIPELAKLLEEIIKN:IEEKYGPLNAEDILNLLKELERLVKRQAETGKEYPEIPELAKLLEEIIKN:IEEKYGPLNAEDILNLLKELERLVKRQAETGKEYPEIPELAKLLEEIIKN	12.941812704425807	0.21157493210540865	86.28665161132812	0.32435548305511475	18.640026092529297	25.90680694580078	17.5153751373291
homomer-3-50-nr2-run1_result_18	4	IEEELGPLDAADLEELLRRLERLVRRQAETGEEIPEIPELAALLERIIRE:IEEELGPLDAADLEELLRRLERLVRRQAETGEEIPEIPELAALLERIIRE:IEEELGPLDAADLEELLRRLERLVRRQAETGEEIPEIPELAALLERIIRE	14.935264247881454	0.15347192837409043	81.84359741210938	0.3031182885169983	19.865610122680664	26.86553192138672	18.29827117919922
homomer-3-50-nr2-run1_result_18	5	LEAELGPLDAEDLEALLERLRRLLRRQAETGEEIPEIPELAELLRRILEE:LEAELGPLDAEDLEALLERLRRLLRRQAETGEEIPEIPELAELLRRILEE:LEAELGPLDAEDLEALLERLRRLLRRQAETGEEIPEIPELAELLRRILEE	9.066454355643915	0.33257143837267705	74.22234344482422	0.3557979464530945	17.76998519897461	23.247390747070312	6.4817304611206055
homomer-3-50-nr2-run1_result_18	6	VEERLGPLTPEDLLTLLDRLRRLVAREAETGEENPEIPRLVELLREIVRE:VEERLGPLTPEDLLTLLDRLRRLVAREAETGEENPEIPRLVELLREIVRE:VEERLGPLTPEDLLTLLDRLRRLVAREAETGEENPEIPRLVELLREIVRE	15.254917043315748	0.2330271083301169	79.92029571533203	0.3221498131752014	18.436010360717773	25.32607078552246	15.962899208068848
homomer-3-50-nr2-run1_result_18	7	IEEELGPLDAADRATLEALLARLRAREAETGKEIPEIPELERLLEEIESE:IEEELGPLDAADRATLEALLARLRAREAETGKEIPEIPELERLLEEIESE:IEEELGPLDAADRATLEALLARLRAREAETGKEIPEIPELERLLEEIESE	12.096005494571994	0.24670548801568742	72.73894500732422	0.3477657735347748	18.21600914001465	23.782180786132812	7.8236236572265625
homomer-3-50-nr2-run1_result_18	8	VEEELGPLDAEDRERLLARLERLRRREAETGEEIPEIPELEELLRRIEEE:VEEELGPLDAEDRERLLARLERLRRREAETGEEIPEIPELEELLRRIEEE:VEEELGPLDAEDRERLLARLERLRRREAETGEEIPEIPELEELLRRIEEE	14.093715936299962	0.18044736040384576	80.72721099853516	0.2905194163322449	21.03285026550293	28.301626205444336	19.886638641357422
homomer-3-50-nr2-run1_result_18	9	IEELLGPLDAEDLLALLEELRRLVRRQAETGEEIPRVPELARLLRAILEQ:IEELLGPLDAEDLLALLEELRRLVRRQAETGEEIPRVPELARLLRAILEQ:IEELLGPLDAEDLLALLEELRRLVRRQAETGEEIPRVPELARLLRAILEQ	11.055676105651582	0.2504566800208964	67.20269012451172	0.44972360134124756	16.543865203857422	21.026174545288086	2.6696596145629883
homomer-3-50-nr2-run1_result_19	0	MEGLLAELERLPEIEDPVERNERLLEILARLLLHPDREAARAVLARGLAL:MEGLLAELERLPEIEDPVERNERLLEILARLLLHPDREAARAVLARGLAL:MEGLLAELERLPEIEDPVERNERLLEILARLLLHPDREAARAVLARGLAL	0.5841274440627021	0.9843445715418291	92.05218505859375	0.8206446170806885	3.4697251319885254	4.073488712310791	1.4611968994140625
homomer-3-50-nr2-run1_result_19	1	YEGILERLEKLKEIEDEVELLKERLEIFEELFLEEDREKAREVLKKGREL:YEGILERLEKLKEIEDEVELLKERLEIFEELFLEEDREKAREVLKKGREL:YEGILERLEKLKEIEDEVELLKERLEIFEELFLEEDREKAREVLKKGREL	14.533430338349264	0.21339501684679846	65.86196899414062	0.5892083048820496	11.147133827209473	12.531580924987793	2.589775562286377
homomer-3-50-nr2-run1_result_19	2	LEGILEELRRLPEIEDPVERNARRLEILERLFLHPDREAARAVLAEGRAL:LEGILEELRRLPEIEDPVERNARRLEILERLFLHPDREAARAVLAEGRAL:LEGILEELRRLPEIEDPVERNARRLEILERLFLHPDREAARAVLAEGRAL	0.630938800847926	0.9817345853636048	93.75531768798828	0.8466978073120117	3.0782382488250732	3.5664689540863037	1.2573115825653076
homomer-3-50-nr2-run1_result_19	3	MEGILERLRELKEIEDPVERLEARLDIFAELFLMEDREAAREVLREGLAL:MEGILERLRELKEIEDPVERLEARLDIFAELFLMEDREAAREVLREGLAL:MEGILERLRELKEIEDPVERLEARLDIFAELFLMEDREAAREVLREGLAL	0.5617784860098235	0.9853174311939229	89.34938049316406	0.7975469827651978	4.124479293823242	4.783005237579346	1.3341541290283203
homomer-3-50-nr2-run1_result_19	4	YEGILERLKRLKEIEDPVERLEERLRIFEELFLSEDREKAREVLREGREL:YEGILERLKRLKEIEDPVERLEERLRIFEELFLSEDREKAREVLREGREL:YEGILERLKRLKEIEDPVERLEERLRIFEELFLSEDREKAREVLREGREL	0.6096850606630747	0.983529533449882	92.18539428710938	0.8252722024917603	3.5497889518737793	4.11019229888916	1.388672113418579
homomer-3-50-nr2-run1_result_19	5	MEGILERIEKLKEIEDPVERNEARLEILEELFLHPDREAAREVLRRGREI:MEGILERIEKLKEIEDPVERNEARLEILEELFLHPDREAAREVLRRGREI:MEGILERIEKLKEIEDPVERNEARLEILEELFLHPDREAAREVLRRGREI	0.5963191258119486	0.9838349612466292	91.64971160888672	0.8193159103393555	3.670811414718628	4.2675461769104	1.3973308801651
homomer-3-50-nr2-run1_result_19	6	AEGILEELRELKDIEDPVERLERRLEIFARLFLMDDREEARRVLREGLEL:AEGILEELRELKDIEDPVERLERRLEIFARLFLMDDREEARRVLREGLEL:AEGILEELRELKDIEDPVERLERRLEIFARLFLMDDREEARRVLREGLEL	0.4429618242126266	0.9907112614473408	90.22663879394531	0.7918958067893982	3.9470715522766113	4.613965034484863	1.4582972526550293
homomer-3-50-nr2-run1_result_19	7	MEGILAELEALPEIEDPAERNARLLAILARLLLHPDRAAARAVLARGLAL:MEGILAELEALPEIEDPAERNARLLAILARLLLHPDRAAARAVLARGLAL:MEGILAELEALPEIEDPAERNARLLAILARLLLHPDRAAARAVLARGLAL	1.3912512749243335	0.9194135821881692	77.45310974121094	0.38469353318214417	14.648550033569336	20.42967987060547	10.58381175994873
homomer-3-50-nr2-run1_result_19	8	YEGILERLRRLPEIEDEEERNAELIRILAELFLHPDRAAARAVLAEGLAL:YEGILERLRRLPEIEDEEERNAELIRILAELFLHPDRAAARAVLAEGLAL:YEGILERLRRLPEIEDEEERNAELIRILAELFLHPDRAAARAVLAEGLAL	0.9384593244368412	0.9616930167095057	77.8500747680664	0.4489007890224457	12.424074172973633	17.048879623413086	8.33242416381836
homomer-3-50-nr2-run1_result_19	9	FEGLLEELRRLKEIEDPVERNEALLRILARLFLHPDREAARAVLAEGLAL:FEGLLEELRRLKEIEDPVERNEALLRILARLFLHPDREAARAVLAEGLAL:FEGLLEELRRLKEIEDPVERNEALLRILARLFLHPDREAARAVLAEGLAL	0.5415884380665695	0.9863058026437753	85.11680603027344	0.7453047037124634	5.15733528137207	6.213544845581055	1.8703176975250244
homomer-3-50-nr2-run1_result_2	0	ELPPIPENTVILEKKITLKIKDITIEIEIRVYIPSSETNEKILEFAKEVL:ELPPIPENTVILEKKITLKIKDITIEIEIRVYIPSSETNEKILEFAKEVL:ELPPIPENTVILEKKITLKIKDITIEIEIRVYIPSSETNEKILEFAKEVL	9.56317997066051	0.40885971638958524	40.44676971435547	0.3062480688095093	17.453399658203125	22.039920806884766	10.908143997192383
homomer-3-50-nr2-run1_result_2	1	ELPKIPENYIIIEKEITIKIKDIEIKIKLRVYIPSSETNEKILEFAKELV:ELPKIPENYIIIEKEITIKIKDIEIKIKLRVYIPSSETNEKILEFAKELV:ELPKIPENYIIIEKEITIKIKDIEIKIKLRVYIPSSETNEKILEFAKELV	11.995772334736182	0.29823098123211816	53.902549743652344	0.30773618817329407	17.11739730834961	22.211151123046875	11.958036422729492
homomer-3-50-nr2-run1_result_2	2	PLPPIPENHIVLERRVELRIDDVTIEVLLRVYIPASETNEALLEAARELL:PLPPIPENHIVLERRVELRIDDVTIEVLLRVYIPASETNEALLEAARELL:PLPPIPENHIVLERRVELRIDDVTIEVLLRVYIPASETNEALLEAARELL	16.006417075423855	0.20963954428950943	53.39991760253906	0.3369596600532532	16.33771514892578	21.385828018188477	10.71292495727539
homomer-3-50-nr2-run1_result_2	3	EPPPIPENTIILEKEIKIKIDDKEIEIKKTVYIPSSEKNKELLEFAKELL:EPPPIPENTIILEKEIKIKIDDKEIEIKKTVYIPSSEKNKELLEFAKELL:EPPPIPENTIILEKEIKIKIDDKEIEIKKTVYIPSSEKNKELLEFAKELL	11.915613591035829	0.30914298428141695	44.464176177978516	0.2838725447654724	17.378446578979492	21.60713005065918	11.395767211914062
homomer-3-50-nr2-run1_result_2	4	EPPEPPENTIIIEKEVELKIKDITIKIKLRVYIPSSETNKENLEFAKELV:EPPEPPENTIIIEKEVELKIKDITIKIKLRVYIPSSETNKENLEFAKELV:EPPEPPENTIIIEKEVELKIKDITIKIKLRVYIPSSETNKENLEFAKELV	11.910230861684191	0.30047344356261396	51.7706298828125	0.3159582018852234	16.613548278808594	21.65999984741211	12.577505111694336
homomer-3-50-nr2-run1_result_2	5	PLPPIPENTIVMIKIDLKIKDDKVDLELKIVYIPSSETNKELLEFAEKLL:PLPPIPENTIVMIKIDLKIKDDKVDLELKIVYIPSSETNKELLEFAEKLL:PLPPIPENTIVMIKIDLKIKDDKVDLELKIVYIPSSETNKELLEFAEKLL	9.45981871061436	0.4029177714819022	47.6852912902832	0.3815287947654724	15.192161560058594	19.155025482177734	6.180644989013672
homomer-3-50-nr2-run1_result_2	6	ELPPIPENHIILEKKLTLKIDDVTIELKKRVYIPSSNTNEKQLEFAKKVL:ELPPIPENHIILEKKLTLKIDDVTIELKKRVYIPSSNTNEKQLEFAKKVL:ELPPIPENHIILEKKLTLKIDDVTIELKKRVYIPSSNTNEKQLEFAKKVL	19.366288736953432	0.12450675067411386	66.66905975341797	0.2874079942703247	19.06060028076172	25.32215690612793	14.50838565826416
homomer-3-50-nr2-run1_result_2	7	PPPPIPENHVIIEKKEIIKKDDEEIIIEKRVYIPSSETNEKILEFVKKLI:PPPPIPENHVIIEKKEIIKKDDEEIIIEKRVYIPSSETNEKILEFVKKLI:PPPPIPENHVIIEKKEIIKKDDEEIIIEKRVYIPSSETNEKILEFVKKLI	17.100044908099527	0.16739225080226086	63.10162353515625	0.4227883517742157	16.434202194213867	20.989089965820312	1.9244617223739624
homomer-3-50-nr2-run1_result_2	8	PLPPVPPNTIVLEKTITLNINDVTITIKKRVYVPSSETNKENLEFVEKLL:PLPPVPPNTIVLEKTITLNINDVTITIKKRVYVPSSETNKENLEFVEKLL:PLPPVPPNTIVLEKTITLNINDVTITIKKRVYVPSSETNKENLEFVEKLL	11.708502869177911	0.272647066037556	60.36499786376953	0.3195761442184448	17.136838912963867	22.783367156982422	10.694879531860352
homomer-3-50-nr2-run1_result_2	9	EPPEIPENHVILKKIEIKIEKDNITIIEKTAYIPSSEKNKEILEFVKELL:EPPEIPENHVILKKIEIKIEKDNITIIEKTAYIPSSEKNKEILEFVKELL:EPPEIPENHVILKKIEIKIEKDNITIIEKTAYIPSSEKNKEILEFVKELL	16.114376611393233	0.13758456967783564	43.415340423583984	0.23993977904319763	19.652408599853516	24.446189880371094	13.396971702575684
homomer-3-50-nr2-run1_result_20	0	AAALAAALGAALDARLAALREEIEELVREEVEGAREEFREELEELLEERE:AAALAAALGAALDARLAALREEIEELVREEVEGAREEFREELEELLEERE:AAALAAALGAALDARLAALREEIEELVREEVEGAREEFREELEELLEERE	0.7418228967484805	0.977991125652497	73.71923065185547	0.5463025569915771	9.6194486618042	11.536067008972168	3.8460376262664795
homomer-3-50-nr2-run1_result_20	1	AAEALAALGAALEARFAALRAEIDARIEEAVAGAAAAFRAELAALLAALA:AAEALAALGAALEARFAALRAEIDARIEEAVAGAAAAFRAELAALLAALA:AAEALAALGAALEARFAALRAEIDARIEEAVAGAAAAFRAELAALLAALA	0.7718538369053701	0.9749122687818654	86.96414184570312	0.7433176040649414	5.31747579574585	5.9607648849487305	1.8256032466888428
homomer-3-50-nr2-run1_result_20	2	AAAAAAAAGAAAAAADAARDADDDDRDRDLVEGAREEFRRELRELLEELE:AAAAAAAAGAAAAAADAARDADDDDRDRDLVEGAREEFRRELRELLEELE:AAAAAAAAGAAAAAADAARDADDDDRDRDLVEGAREEFRRELRELLEELE	2.6515586156826085	0.7834723169009993	70.54798126220703	0.4534056782722473	11.585408210754395	15.034820556640625	5.760777473449707
homomer-3-50-nr2-run1_result_20	3	AAAAAAAAAAAAAAAAAAARAEAEARIAAAVEGARAEFRAELEALLAELR:AAAAAAAAAAAAAAAAAAARAEAEARIAAAVEGARAEFRAELEALLAELR:AAAAAAAAAAAAAAAAAAARAEAEARIAAAVEGARAEFRAELEALLAELR	2.4201714941764854	0.7985629507226513	73.9656982421875	0.4443686604499817	12.25285530090332	16.594802856445312	6.572791576385498
homomer-3-50-nr2-run1_result_20	4	AAAAAAAAGAARDAELAALREEIREEIERAVEGAREEFRRELAELLARLA:AAAAAAAAGAARDAELAALREEIREEIERAVEGAREEFRRELAELLARLA:AAAAAAAAGAARDAELAALREEIREEIERAVEGAREEFRRELAELLARLA	0.8124899029215695	0.9704514003234178	77.60633850097656	0.6134904623031616	8.403023719787598	10.045533180236816	2.973902702331543
homomer-3-50-nr2-run1_result_20	5	AAAAAAAAGAALAAAAAAAREEIEELIREEVEGAKKEFEEELKKLLEELK:AAAAAAAAGAALAAAAAAAREEIEELIREEVEGAKKEFEEELKKLLEELK:AAAAAAAAGAALAAAAAAAREEIEELIREEVEGAKKEFEEELKKLLEELK	1.5327789579630795	0.9088630232431004	64.98597717285156	0.42790836095809937	13.110199928283691	16.022872924804688	4.851957321166992
homomer-3-50-nr2-run1_result_20	6	AAAAAAAAGAALDARLAALEEEIEERIEEETEGAREEFRKELEERLRERE:AAAAAAAAGAALDARLAALEEEIEERIEEETEGAREEFRKELEERLRERE:AAAAAAAAGAALDARLAALEEEIEERIEEETEGAREEFRKELEERLRERE	5.373932619480657	0.4516116403953172	83.91511535644531	0.3180674612522125	17.482601165771484	23.551908493041992	12.940234184265137
homomer-3-50-nr2-run1_result_20	7	AAAAAAAAAAAAEARLAALREEIRREIREEAEGALERWRREREEELRELR:AAAAAAAAAAAAEARLAALREEIRREIREEAEGALERWRREREEELRELR:AAAAAAAAAAAAEARLAALREEIRREIREEAEGALERWRREREEELRELR	1.9780082731469721	0.8619345309283138	69.74784088134766	0.4683378040790558	11.942131042480469	15.055421829223633	4.763539791107178
homomer-3-50-nr2-run1_result_20	8	AAELLRALGEELERRLAELREEIRREIEEAVEGARREFREELRRLLEELL:AAELLRALGEELERRLAELREEIRREIEEAVEGARREFREELRRLLEELL:AAELLRALGEELERRLAELREEIRREIEEAVEGARREFREELRRLLEELL	1.143048345142124	0.9472989716149031	82.03359985351562	0.6477320790290833	7.385528087615967	8.484816551208496	2.3664653301239014
homomer-3-50-nr2-run1_result_20	9	AAAAAAAAGAEREARLAELREEIEELIEEKAEGAKEEFREELEELLEERE:AAAAAAAAGAEREARLAELREEIEELIEEKAEGAKEEFREELEELLEERE:AAAAAAAAGAEREARLAELREEIEELIEEKAEGAKEEFREELEELLEERE	1.0454320791212866	0.9516364987796447	70.41287994384766	0.43219193816185	13.719869613647461	16.995546340942383	5.416101455688477
homomer-3-50-nr2-run1_result_21	0	EDEEEEEELEEGLEELKRLLEELEREREEEEEEREEELEEEAEEEVEEEE:EDEEEEEELEEGLEELKRLLEELEREREEEEEEREEELEEEAEEEVEEEE:EDEEEEEELEEGLEELKRLLEELEREREEEEEEREEELEEEAEEEVEEEE	7.761802720500424	0.8213430755856924	80.60953521728516	0.32554107904434204	17.96339988708496	24.73656463623047	13.8690824508667
homomer-3-50-nr2-run1_result_21	1	MDLEELLEELEGLKELEEEREEEERRREEELEEREEEFREEARRIAEEIA:MDLEELLEELEGLKELEEEREEEERRREEELEEREEEFREEARRIAEEIA:MDLEELLEELEGLKELEEEREEEERRREEELEEREEEFREEARRIAEEIA	8.909789738781253	0.24129738965691241	91.02267456054688	0.3010665774345398	19.59349250793457	26.994421005249023	16.48735809326172
homomer-3-50-nr2-run1_result_21	2	MDPEELLAELEGLRRLLEELEELEEELEEELEELKEEFLEEAKKLIEEAK:MDPEELLAELEGLRRLLEELEELEEELEEELEELKEEFLEEAKKLIEEAK:MDPEELLAELEGLRRLLEELEELEEELEEELEELKEEFLEEAKKLIEEAK	7.493230696924714	0.41668658292663563	71.6427993774414	0.41933053731918335	12.415858268737793	15.358640670776367	6.037029266357422
homomer-3-50-nr2-run1_result_21	3	ADAAAAAAAAAGLAAAAAAAAAAAAAAAAAAAAEREELLERAEEIVEEEA:ADAAAAAAAAAGLAAAAAAAAAAAAAAAAAAAAEREELLERAEEIVEEEA:ADAAAAAAAAAGLAAAAAAAAAAAAAAAAAAAAEREELLERAEEIVEEEA	8.099473736655847	0.36454813905264183	67.7896499633789	0.47344380617141724	11.469794273376465	15.257970809936523	6.163083076477051
homomer-3-50-nr2-run1_result_21	4	MDLAELLAAAAGAAAAAAAAAEAAAAAAAAAAAARAALLAEVERIVAAAA:MDLAELLAAAAGAAAAAAAAAEAAAAAAAAAAAARAALLAEVERIVAAAA:MDLAELLAAAAGAAAAAAAAAEAAAAAAAAAAAARAALLAEVERIVAAAA	6.74281175236346	0.4403563381499566	67.1510238647461	0.45162105560302734	12.160161018371582	16.090085983276367	6.300090312957764
homomer-3-50-nr2-run1_result_21	5	MDPEELRAALEGLRRLREELEEERRRREEELEKLKKEFIEEAKKIVEEAK:MDPEELRAALEGLRRLREELEEERRRREEELEKLKKEFIEEAKKIVEEAK:MDPEELRAALEGLRRLREELEEERRRREEELEKLKKEFIEEAKKIVEEAK	6.017549180392585	0.5173186175880564	68.56792449951172	0.39538758993148804	13.323477745056152	15.967401504516602	5.37151575088501
homomer-3-50-nr2-run1_result_21	6	EDEEEELAEELGEAAAAAAAAAAAAAAAAAAAAAREELLAAVREIVAEAA:EDEEEELAEELGEAAAAAAAAAAAAAAAAAAAAAREELLAAVREIVAEAA:EDEEEELAEELGEAAAAAAAAAAAAAAAAAAAAAREELLAAVREIVAEAA	4.3962057038459195	0.6209358303790902	65.44852447509766	0.46493616700172424	11.12009048461914	14.446454048156738	6.216172695159912
homomer-3-50-nr2-run1_result_21	7	MDLEELLEELRGERELEEEEREREEEEERREREREERLLEEARELIEEAR:MDLEELLEELRGERELEEEEREREEEEERREREREERLLEEARELIEEAR:MDLEELLEELRGERELEEEEREREEEEERREREREERLLEEARELIEEAR	6.64474224884846	0.40065208013060943	91.4664535522461	0.30543363094329834	18.911447525024414	25.99622917175293	17.18982696533203
homomer-3-50-nr2-run1_result_21	8	MDLEELLAALAGLAAAAAAAAAAAAAAAAAAAARDAAARAAAEALVAAAA:MDLEELLAALAGLAAAAAAAAAAAAAAAAAAAARDAAARAAAEALVAAAA:MDLEELLAALAGLAAAAAAAAAAAAAAAAAAAARDAAARAAAEALVAAAA	7.316636838993004	0.41321129185272076	67.24356079101562	0.45215240120887756	11.700589179992676	15.522401809692383	6.9675140380859375
homomer-3-50-nr2-run1_result_21	9	MDLEELEEELRGLEELLELLKKLLEELEKKLKELEEKLIEKAEEIVEEKK:MDLEELEEELRGLEELLELLKKLLEELEKKLKELEEKLIEKAEEIVEEKK:MDLEELEEELRGLEELLELLKKLLEELEKKLKELEEKLIEKAEEIVEEKK	25.005311413316818	0.16870859163395335	75.6746597290039	0.6157026290893555	9.141730308532715	10.544153213500977	2.5192246437072754
homomer-3-50-nr2-run1_result_22	0	MLKEYAEKKKNEELLLIAEELEKLEEELKELKEELEELKEELEELLEELE:MLKEYAEKKKNEELLLIAEELEKLEEELKELKEELEELKEELEELLEELE:MLKEYAEKKKNEELLLIAEELEKLEEELKELKEELEELKEELEELLEELE	1.278579230733861	0.9350646801783121	89.17464447021484	0.767875611782074	5.194900035858154	5.668496131896973	1.4749805927276611
homomer-3-50-nr2-run1_result_22	1	RLREEAEAAKDEKLLLIAEELEELEERLEELEERLEQLEQQLQQQQQQQQ:RLREEAEAAKDEKLLLIAEELEELEERLEELEERLEQLEQQLQQQQQQQQ:RLREEAEAAKDEKLLLIAEELEELEERLEELEERLEQLEQQLQQQQQQQQ	1.2244834920435976	0.938714345767339	91.76837158203125	0.8101605176925659	4.1421403884887695	4.462692737579346	1.2796976566314697
homomer-3-50-nr2-run1_result_22	2	MLKEKAEKEKDEKLLLIAEELEELREELEELEEELEELKEELEEEEEEEE:MLKEKAEKEKDEKLLLIAEELEELREELEELEEELEELKEELEEEEEEEE:MLKEKAEKEKDEKLLLIAEELEELREELEELEEELEELKEELEEEEEEEE	3.77244020832681	0.602185000921211	83.6519775390625	0.31362688541412354	18.579833984375	25.316984176635742	16.586978912353516
homomer-3-50-nr2-run1_result_22	3	KLKEKAEKEKNEELLLIAEELEKLEEELEKLKEELKELKEKLEKLLEELL:KLKEKAEKEKNEELLLIAEELEKLEEELEKLKEELKELKEKLEKLLEELL:KLKEKAEKEKNEELLLIAEELEKLEEELEKLKEELKELKEKLEKLLEELL	1.5677169812026872	0.9040606348767335	90.49365234375	0.7873846292495728	4.923996448516846	5.348923206329346	1.3361713886260986
homomer-3-50-nr2-run1_result_22	4	ELEEKAKEEKDEKLLLIAKKLKELERRLEELEERLRRLEEELRRLLEELE:ELEEKAKEEKDEKLLLIAKKLKELERRLEELEERLRRLEEELRRLLEELE:ELEEKAKEEKDEKLLLIAKKLKELERRLEELEERLRRLEEELRRLLEELE	2.037410093381445	0.850953030912353	92.56066131591797	0.8145065307617188	4.32948112487793	4.630525588989258	1.29861581325531
homomer-3-50-nr2-run1_result_22	5	ALAAAAAAAQDPALQALAAELAAREAELAALRAELEELRRELEEREEEEE:ALAAAAAAAQDPALQALAAELAAREAELAALRAELEELRRELEEREEEEE:ALAAAAAAAQDPALQALAAELAAREAELAALRAELEELRRELEEREEEEE	1.7410595891831369	0.8752339934681015	81.56718444824219	0.374492883682251	15.329280853271484	20.9049015045166	9.445096015930176
homomer-3-50-nr2-run1_result_22	6	MLAERAEEEKDERLLLIAEELEELREELEELKEEFEEFKKEYEEEREKEK:MLAERAEEEKDERLLLIAEELEELREELEELKEEFEEFKKEYEEEREKEK:MLAERAEEEKDERLLLIAEELEELREELEELKEEFEEFKKEYEEEREKEK	0.7556098087151871	0.9738800116767464	87.7265853881836	0.7529165148735046	6.06410026550293	6.496501922607422	1.454197645187378
homomer-3-50-nr2-run1_result_22	7	ELAEYAEKEKDEKLLLIAKKLEELEKKLEELEKELEELKEKLEKLLEELK:ELAEYAEKEKDEKLLLIAKKLEELEKKLEELEKELEELKEKLEKLLEELK:ELAEYAEKEKDEKLLLIAKKLEELEKKLEELEKELEELKEKLEKLLEELK	1.8688359541465949	0.8705843202613627	89.78254699707031	0.7934035062789917	5.1610870361328125	5.5551958084106445	1.389249324798584
homomer-3-50-nr2-run1_result_22	8	MLRERAEEEKDEKLLLIAEELEKLKKELEELKKELEELKEEIEEEEEEEE:MLRERAEEEKDEKLLLIAEELEKLKKELEELKKELEELKEEIEEEEEEEE:MLRERAEEEKDEKLLLIAEELEKLKKELEELKKELEELKEEIEEEEEEEE	1.108763447138575	0.9461658037934065	85.48863983154297	0.7381561398506165	6.483425140380859	7.028189659118652	1.5453100204467773
homomer-3-50-nr2-run1_result_22	9	ALAAAAAAAADPAAEALAARLAELEARLEALEERFEELERRLRELLERLR:ALAAAAAAAADPAAEALAARLAELEARLEALEERFEELERRLRELLERLR:ALAAAAAAAADPAAEALAARLAELEARLEALEERFEELERRLRELLERLR	8.058989185025725	0.5272739871236735	76.61538696289062	0.6645605564117432	8.999420166015625	9.964518547058105	2.1560778617858887
homomer-3-50-nr2-run1_result_23	0	ALAALLALLAALLAALLGLLALLTLLWLALFAAVVLPTAALVAYLLLNPE:ALAALLALLAALLAALLGLLALLTLLWLALFAAVVLPTAALVAYLLLNPE:ALAALLALLAALLAALLGLLALLTLLWLALFAAVVLPTAALVAYLLLNPE	1.58844104398143	0.900167594999142	65.18785858154297	0.4453093707561493	12.129881858825684	15.32324504852295	5.948741912841797
homomer-3-50-nr2-run1_result_23	1	MLAELLAAAAAALAALLGLLAALVAAWLLLFALVVLPAVLLLLYLLANPE:MLAELLAAAAAALAALLGLLAALVAAWLLLFALVVLPAVLLLLYLLANPE:MLAELLAAAAAALAALLGLLAALVAAWLLLFALVVLPAVLLLLYLLANPE	1.579956171880241	0.8997182941764068	65.42023468017578	0.4381285309791565	11.666058540344238	14.606389999389648	7.009296417236328
homomer-3-50-nr2-run1_result_23	2	MLEALAAALAALAAAAAGAAAAAAAAAAAAAAALAAPAALALLLLLLRPE:MLEALAAALAALAAAAAGAAAAAAAAAAAAAAALAAPAALALLLLLLRPE:MLEALAAALAALAAAAAGAAAAAAAAAAAAAAALAAPAALALLLLLLRPE	3.903072316974596	0.6503506233488356	63.04930877685547	0.44929254055023193	12.536022186279297	15.5498046875	5.128203392028809
homomer-3-50-nr2-run1_result_23	3	MLAELLALLAALLAALLGRLALLVALWLALFALVVVPAVLLLLYLLRHPE:MLAELLALLAALLAALLGRLALLVALWLALFALVVVPAVLLLLYLLRHPE:MLAELLALLAALLAALLGRLALLVALWLALFALVVVPAVLLLLYLLRHPE	1.7836027828752201	0.8746371704787723	63.6543083190918	0.4032897651195526	12.815604209899902	16.349933624267578	7.528149604797363
homomer-3-50-nr2-run1_result_23	4	ALAAALAAARAALAALLGLLAALAAAWLALFAAVAVPTALLVAWLLANPA:ALAAALAAARAALAALLGLLAALAAAWLALFAAVAVPTALLVAWLLANPA:ALAAALAAARAALAALLGLLAALAAAWLALFAAVAVPTALLVAWLLANPA	2.4759840278517187	0.8175578238847475	61.60633850097656	0.3825932741165161	13.939131736755371	17.26260757446289	6.923373222351074
homomer-3-50-nr2-run1_result_23	5	ALAALLAALAALLAALLGLLAALVAAWLALFAAVVLPTAALVLYLLANPE:ALAALLAALAALLAALLGLLAALVAAWLALFAAVVLPTAALVLYLLANPE:ALAALLAALAALLAALLGLLAALVAAWLALFAAVVLPTAALVLYLLANPE	1.32369231750602	0.926349197003102	65.17817687988281	0.4414072632789612	11.702223777770996	14.716131210327148	6.283107280731201
homomer-3-50-nr2-run1_result_23	6	ALAALAAALAAAAAAAAGAAAAAALAWLALFLAFALPTALLVLYLLAHPE:ALAALAAALAAAAAAAAGAAAAAALAWLALFLAFALPTALLVLYLLAHPE:ALAALAAALAAAAAAAAGAAAAAALAWLALFLAFALPTALLVLYLLAHPE	15.881752793958588	0.1714049713772604	56.54008865356445	0.366646409034729	13.970276832580566	17.718130111694336	6.91906213760376
homomer-3-50-nr2-run1_result_23	7	MLAALLALLAALLAALLGLLALLVAAWLLLFALVVLPTAALVALLLLRPR:MLAALLALLAALLAALLGLLALLVAAWLLLFALVVLPTAALVALLLLRPR:MLAALLALLAALLAALLGLLALLVAAWLLLFALVVLPTAALVALLLLRPR	2.2011140500621447	0.8481720765471595	66.12590789794922	0.4424368441104889	12.80221939086914	16.00821876525879	6.995326995849609
homomer-3-50-nr2-run1_result_23	8	MLAELRAALAAALAALLGLLAALAAAWAALFAAVVLPTALLVLLLLLFPE:MLAELRAALAAALAALLGLLAALAAAWAALFAAVVLPTALLVLLLLLFPE:MLAELRAALAAALAALLGLLAALAAAWAALFAAVVLPTALLVLLLLLFPE	1.7442336414915325	0.8876772113301039	64.71279907226562	0.42538803815841675	12.372410774230957	15.404464721679688	7.44783878326416
homomer-3-50-nr2-run1_result_23	9	AAAAAAAAAAAAAAALLGLLAALVLAWLAVFLAFAVPTALLVLWLLLHPE:AAAAAAAAAAAAAAALLGLLAALVLAWLAVFLAFAVPTALLVLWLLLHPE:AAAAAAAAAAAAAAALLGLLAALVLAWLAVFLAFAVPTALLVLWLLLHPE	2.2300320877198954	0.8405719769407061	65.52734375	0.41640186309814453	12.04507827758789	15.662898063659668	6.975431442260742
homomer-3-50-nr2-run1_result_24	0	AAFDPAALAAELGALRAEIEERFRELEEEIEEKFEELRKELEEFKKEALE:AAFDPAALAAELGALRAEIEERFRELEEEIEEKFEELRKELEEFKKEALE:AAFDPAALAAELGALRAEIEERFRELEEEIEEKFEELRKELEEFKKEALE	1.064038377560871	0.9539041160568219	86.79527282714844	0.7332159280776978	6.141671657562256	6.598914623260498	1.33216392993927
homomer-3-50-nr2-run1_result_24	1	AEFNPEELAKLLGELLEKIEKEFEELKKEIEEKFEEIKKEIEEKKEEALS:AEFNPEELAKLLGELLEKIEKEFEELKKEIEEKFEEIKKEIEEKKEEALS:AEFNPEELAKLLGELLEKIEKEFEELKKEIEEKFEEIKKEIEEKKEEALS	0.939761019266323	0.9621207269312799	76.7278823852539	0.5827817916870117	9.057151794433594	10.449905395507812	2.3693087100982666
homomer-3-50-nr2-run1_result_24	2	EEFDPEELKKKLGEEKKKIEEEFEKLKKEVEEKFEELEEEIEEDEEEEEE:EEFDPEELKKKLGEEKKKIEEEFEKLKKEVEEKFEELEEEIEEDEEEEEE:EEFDPEELKKKLGEEKKKIEEEFEKLKKEVEEKFEELEEEIEEDEEEEEE	25.04130903519128	0.5728407658679655	75.22753143310547	0.5963254570960999	9.895174980163574	11.16064453125	1.8143057823181152
homomer-3-50-nr2-run1_result_24	3	EEFDPEKLREELGKLKEEIEKKFEEFEKEVEEEFEELEEEIEEREEEAEE:EEFDPEKLREELGKLKEEIEKKFEEFEKEVEEEFEELEEEIEEREEEAEE:EEFDPEKLREELGKLKEEIEKKFEEFEKEVEEEFEELEEEIEEREEEAEE	24.979630518230824	0.5493927715607158	58.18584442138672	0.42898061871528625	12.914490699768066	15.668588638305664	4.312124729156494
homomer-3-50-nr2-run1_result_24	4	MEFDPEELFELLGRREEEIEERFEELEEEIEEKFEELEEKIEELEEEALE:MEFDPEELFELLGRREEEIEERFEELEEEIEEKFEELEEKIEELEEEALE:MEFDPEELFELLGRREEEIEERFEELEEEIEEKFEELEEKIEELEEEALE	1.115231532992585	0.9488439502315282	83.02362823486328	0.6880068778991699	7.753711223602295	8.373394966125488	1.4407620429992676
homomer-3-50-nr2-run1_result_24	5	MEFDPEELERLLGELEEEIKKKFEELEKEIEEKFEELREEIEKFKEEALS:MEFDPEELERLLGELEEEIKKKFEELEKEIEEKFEELREEIEKFKEEALS:MEFDPEELERLLGELEEEIKKKFEELEKEIEEKFEELREEIEKFKEEALS	1.7224672570406	0.9051002505304613	81.4704818725586	0.6372640132904053	8.225074768066406	9.084052085876465	1.7613885402679443
homomer-3-50-nr2-run1_result_24	6	AAFDPAALAALLGALLAEIEAREAEREEEEEEEFEELEEEIEELKEEALE:AAFDPAALAALLGALLAEIEAREAEREEEEEEEFEELEEEIEELKEEALE:AAFDPAALAALLGALLAEIEAREAEREEEEEEEFEELEEEIEELKEEALE	1.9933400171016824	0.8828450864202889	68.47111511230469	0.3807190954685211	14.973536491394043	18.58851432800293	5.361634254455566
homomer-3-50-nr2-run1_result_24	7	EPFDPEELLEELGEREKEIEEKFEELKKEIEEKFEEIEKKIEELKEEALE:EPFDPEELLEELGEREKEIEEKFEELKKEIEEKFEEIEKKIEELKEEALE:EPFDPEELLEELGEREKEIEEKFEELKKEIEEKFEEIEKKIEELKEEALE	1.2130232386039383	0.944997740186104	81.29310607910156	0.6307214498519897	8.113356590270996	8.933415412902832	1.7627081871032715
homomer-3-50-nr2-run1_result_24	8	MEFNPEELRELLGRLRAEIEARFARFEEEVRRRLEELERRLEELEEEALE:MEFNPEELRELLGRLRAEIEARFARFEEEVRRRLEELERRLEELEEEALE:MEFNPEELRELLGRLRAEIEARFARFEEEVRRRLEELERRLEELEEEALE	2.54034065835911	0.804700088128502	87.32846069335938	0.7653989791870117	6.101025104522705	6.492083549499512	1.272392988204956
homomer-3-50-nr2-run1_result_24	9	AAFDAAAAAAAAGAALAALEARLAALEEEIEKKFEELEKKIEEFKKEALE:AAFDAAAAAAAAGAALAALEARLAALEEEIEKKFEELEKKIEEFKKEALE:AAFDAAAAAAAAGAALAALEARLAALEEEIEKKFEELEKKIEEFKKEALE	2.33496749670468	0.8527464680230997	79.7025375366211	0.6684193015098572	7.284143924713135	8.07051944732666	1.7382041215896606
homomer-3-50-nr2-run1_result_25	0	VADLPPSLAAFREFAGAVAASSLDPEARGVLLTGFRALLLHFDPALRAAA:VADLPPSLAAFREFAGAVAASSLDPEARGVLLTGFRALLLHFDPALRAAA:VADLPPSLAAFREFAGAVAASSLDPEARGVLLTGFRALLLHFDPALRAAA	3.311193636857387	0.8216712669523819	75.74177551269531	0.6906324028968811	7.299919605255127	8.54421329498291	1.8240879774093628
homomer-3-50-nr2-run1_result_25	1	YEDLPPELAALRAVAGAVAASPLDAAARGVLLAGAEALVLHFDPALRAAA:YEDLPPELAALRAVAGAVAASPLDAAARGVLLAGAEALVLHFDPALRAAA:YEDLPPELAALRAVAGAVAASPLDAAARGVLLAGAEALVLHFDPALRAAA	3.623223724133293	0.7066246100939617	57.20804977416992	0.3204147219657898	16.761146545410156	21.51139259338379	13.16606330871582
homomer-3-50-nr2-run1_result_25	2	MADLPERLAALRTIYGAVEASSLDEEAKGVLLTGAEALVLHFEPELRAAA:MADLPERLAALRTIYGAVEASSLDEEAKGVLLTGAEALVLHFEPELRAAA:MADLPERLAALRTIYGAVEASSLDEEAKGVLLTGAEALVLHFEPELRAAA	5.573892707761098	0.687046252564957	53.57769775390625	0.3453430235385895	16.11017608642578	20.465044021606445	9.193441390991211
homomer-3-50-nr2-run1_result_25	3	LADLPPALAALRAIAGAVAASPLSAAERGVLLAGAEALVLHFDPALRAAA:LADLPPALAALRAIAGAVAASPLSAAERGVLLAGAEALVLHFDPALRAAA:LADLPPALAALRAIAGAVAASPLSAAERGVLLAGAEALVLHFDPALRAAA	13.001157704241285	0.4175249707419412	59.6486701965332	0.34377673268318176	16.273258209228516	21.448345184326172	11.012492179870605
homomer-3-50-nr2-run1_result_25	4	YEDLPPELAALREFIGAVEASSFSEEEKGVLVTGFEALVLHFRPELRAAA:YEDLPPELAALREFIGAVEASSFSEEEKGVLVTGFEALVLHFRPELRAAA:YEDLPPELAALREFIGAVEASSFSEEEKGVLVTGFEALVLHFRPELRAAA	1.8496521420879046	0.9100912499596552	81.18263244628906	0.7623313665390015	5.814285755157471	6.699561595916748	1.1573905944824219
homomer-3-50-nr2-run1_result_25	5	LADLPPRLAALRAIAGAVAASPLDPEARGVLLTGALALVLHFDPALRAAA:LADLPPRLAALRAIAGAVAASPLDPEARGVLLTGALALVLHFDPALRAAA:LADLPPRLAALRAIAGAVAASPLDPEARGVLLTGALALVLHFDPALRAAA	1.2433332344495622	0.9411562886427786	67.70573425292969	0.5469895601272583	10.099209785461426	12.465558052062988	4.875481128692627
homomer-3-50-nr2-run1_result_25	6	MADLPESLAALRAIAGAVAASSLDAEAKGVLLTGAEALVLHFDPELRAAA:MADLPESLAALRAIAGAVAASSLDAEAKGVLLTGAEALVLHFDPELRAAA:MADLPESLAALRAIAGAVAASSLDAEAKGVLLTGAEALVLHFDPELRAAA	4.7000575098367126	0.8164702775165625	71.17974853515625	0.6042660474777222	8.574536323547363	10.211991310119629	2.6838865280151367
homomer-3-50-nr2-run1_result_25	7	VADLPPELAALRTFAGAVAASPLDAAARGVLLTGFLALVLHFRPDLRAAA:VADLPPELAALRTFAGAVAASPLDAAARGVLLTGFLALVLHFRPDLRAAA:VADLPPELAALRTFAGAVAASPLDAAARGVLLTGFLALVLHFRPDLRAAA	1.584561936176486	0.9329574067194286	69.5498046875	0.5758171081542969	9.095125198364258	11.228885650634766	3.813448429107666
homomer-3-50-nr2-run1_result_25	8	LADLPPELAALRAIAGAVAASPLDPEARGVLLAGAEALLLAFRPDLRAAA:LADLPPELAALRAIAGAVAASPLDPEARGVLLAGAEALLLAFRPDLRAAA:LADLPPELAALRAIAGAVAASPLDPEARGVLLAGAEALLLAFRPDLRAAA	3.4334448441922523	0.7834962244007218	56.17085647583008	0.390188604593277	13.946416854858398	17.4604549407959	8.085626602172852
homomer-3-50-nr2-run1_result_25	9	LADLPPELAALREIAGAVAASPLDEAARGVLLTGARALLLALRPELRAAA:LADLPPELAALREIAGAVAASPLDEAARGVLLTGARALLLALRPELRAAA:LADLPPELAALREIAGAVAASPLDEAARGVLLTGARALLLALRPELRAAA	1.7096495606483633	0.9152020036697959	74.7204818725586	0.6767263412475586	7.553807258605957	8.81225872039795	1.8864424228668213
homomer-3-50-nr2-run1_result_26	0	EDWADFDAELEARRPELDEAERAFFERLRELYKDPELRLLAELLYELFLT:EDWADFDAELEARRPELDEAERAFFERLRELYKDPELRLLAELLYELFLT:EDWADFDAELEARRPELDEAERAFFERLRELYKDPELRLLAELLYELFLT	3.0819314197552465	0.7651821582579589	87.53858947753906	0.7659510374069214	5.1039838790893555	6.098437786102295	1.7009155750274658
homomer-3-50-nr2-run1_result_26	1	EDMSNFDELLKELEPFLNEEEKEFFEELKELYKDPEKKELAELLLKLFLT:EDMSNFDELLKELEPFLNEEEKEFFEELKELYKDPEKKELAELLLKLFLT:EDMSNFDELLKELEPFLNEEEKEFFEELKELYKDPEKKELAELLLKLFLT	2.3812884831074834	0.8472353402109071	78.11420440673828	0.6450250744819641	8.809346199035645	10.898431777954102	2.7255301475524902
homomer-3-50-nr2-run1_result_26	2	EDLENFDELLEKLKPSFNEKEKELFEKLKELYKDPEKKELALLLLELFLT:EDLENFDELLEKLKPSFNEKEKELFEKLKELYKDPEKKELALLLLELFLT:EDLENFDELLEKLKPSFNEKEKELFEKLKELYKDPEKKELALLLLELFLT	2.643859044611592	0.8451647412274902	75.00479125976562	0.665357232093811	9.05484676361084	10.852396011352539	2.396961212158203
homomer-3-50-nr2-run1_result_26	3	EDYENFEEILKEEEPFLNEEEKKLFEKLKELYKDPEKKELALLLYELFKT:EDYENFEEILKEEEPFLNEEEKKLFEKLKELYKDPEKKELALLLYELFKT:EDYENFEEILKEEEPFLNEEEKKLFEKLKELYKDPEKKELALLLYELFKT	2.6886075545012913	0.8189811161589876	76.36792755126953	0.6505657434463501	8.802021026611328	10.489352226257324	2.5193145275115967
homomer-3-50-nr2-run1_result_26	4	MDLENIDEILEKLKPFLNEEEKKLFEKLKELYKDPEKKELAELLLELFLT:MDLENIDEILEKLKPFLNEEEKKLFEKLKELYKDPEKKELAELLLELFLT:MDLENIDEILEKLKPFLNEEEKKLFEKLKELYKDPEKKELAELLLELFLT	3.091748702060986	0.7788982688994138	66.16397857666016	0.4367435574531555	12.70725154876709	16.16600227355957	6.506568908691406
homomer-3-50-nr2-run1_result_26	5	EDFSDFDKLLKELEPELNEEEKKLFEKLKELYKDPEKKELAKLLLELFLT:EDFSDFDKLLKELEPELNEEEKKLFEKLKELYKDPEKKELAKLLLELFLT:EDFSDFDKLLKELEPELNEEEKKLFEKLKELYKDPEKKELAKLLLELFLT	11.306831721956693	0.32532118177891656	66.7484130859375	0.4340359568595886	15.346092224121094	20.391399383544922	3.8747339248657227
homomer-3-50-nr2-run1_result_26	6	SSMENLDKLLEELKPELNEEELKLYEKLKELAKDPEKKELAELFLEILLT:SSMENLDKLLEELKPELNEEELKLYEKLKELAKDPEKKELAELFLEILLT:SSMENLDKLLEELKPELNEEELKLYEKLKELAKDPEKKELAELFLEILLT	2.8631339749727602	0.7628973121017361	68.38825225830078	0.40583258867263794	13.585288047790527	18.06586456298828	6.835275173187256
homomer-3-50-nr2-run1_result_26	7	EDMENFDEILKELEPFLNEKEKELFEKIKELYKDEEKKELALFFLELFLT:EDMENFDEILKELEPFLNEKEKELFEKIKELYKDEEKKELALFFLELFLT:EDMENFDEILKELEPFLNEKEKELFEKIKELYKDEEKKELALFFLELFLT	4.150281352999937	0.6086541695068525	74.75435638427734	0.3700510859489441	16.05368423461914	21.87816619873047	5.1361470222473145
homomer-3-50-nr2-run1_result_26	8	MDYENIDEILEKLKPYFNEEEKKLFEKIKELYKDPEKKELAILLLELFLT:MDYENIDEILEKLKPYFNEEEKKLFEKIKELYKDPEKKELAILLLELFLT:MDYENIDEILEKLKPYFNEEEKKLFEKIKELYKDPEKKELAILLLELFLT	2.7258934387351252	0.8213040537580291	77.26914978027344	0.662043571472168	8.629608154296875	10.46545696258545	2.3219141960144043
homomer-3-50-nr2-run1_result_26	9	MSMENIDKILEELKPKFNEKELKLFEKLKELYKDPEKKELAELLLELFLT:MSMENIDKILEELKPKFNEKELKLFEKLKELYKDPEKKELAELLLELFLT:MSMENIDKILEELKPKFNEKELKLFEKLKELYKDPEKKELAELLLELFLT	2.6025034273567402	0.7896486895012438	91.5703353881836	0.7971527576446533	4.152135848999023	4.97401762008667	1.3882901668548584
homomer-3-50-nr2-run1_result_27	0	AEFAERAEAAAAALAAAAAEAAAAARAAAAAAAAAGLAALRAEFEARLAE:AEFAERAEAAAAALAAAAAEAAAAARAAAAAAAAAGLAALRAEFEARLAE:AEFAERAEAAAAALAAAAAEAAAAARAAAAAAAAAGLAALRAEFEARLAE	2.285513591699195	0.8267074518459577	66.26748657226562	0.48281750082969666	11.865653991699219	15.952535629272461	5.248804092407227
homomer-3-50-nr2-run1_result_27	1	EEIKEYIDEKFKELEEKFERALEELRAETAAAIAAGLAALRAEIEARRAA:EEIKEYIDEKFKELEEKFERALEELRAETAAAIAAGLAALRAEIEARRAA:EEIKEYIDEKFKELEEKFERALEELRAETAAAIAAGLAALRAEIEARRAA	0.7825572328365006	0.9724856951960585	82.2127685546875	0.672102689743042	6.883339881896973	7.740478038787842	1.5778945684432983
homomer-3-50-nr2-run1_result_27	2	ADVRAYIDERAAALRAEFEAALAAAAAAAAAAAAAGLAALRAEIEARRAA:ADVRAYIDERAAALRAEFEAALAAAAAAAAAAAAAGLAALRAEIEARRAA:ADVRAYIDERAAALRAEFEAALAAAAAAAAAAAAAGLAALRAEIEARRAA	1.9608109627224237	0.8691683403565503	66.32664489746094	0.4573039412498474	12.051430702209473	15.694402694702148	6.012151718139648
homomer-3-50-nr2-run1_result_27	3	EEVLEYVDRVAEELRAEFEAALAALREEAAARLEAGLAALRAELAARLAA:EEVLEYVDRVAEELRAEFEAALAALREEAAARLEAGLAALRAELAARLAA:EEVLEYVDRVAEELRAEFEAALAALREEAAARLEAGLAALRAELAARLAA	0.6838356896418601	0.9783743945143256	88.71513366699219	0.7302790284156799	4.97226095199585	5.580726146697998	1.517834186553955
homomer-3-50-nr2-run1_result_27	4	EEVRRYIEERAEELRREFEEALAALRAETEAAIAAGLAAARAEAAAAAAA:EEVRRYIEERAEELRREFEEALAALRAETEAAIAAGLAAARAEAAAAAAA:EEVRRYIEERAEELRREFEEALAALRAETEAAIAAGLAAARAEAAAAAAA	1.1901280653819752	0.9406201748831264	90.41272735595703	0.764661431312561	3.9899420738220215	4.438723087310791	1.795323371887207
homomer-3-50-nr2-run1_result_27	5	EEVLEYIDEKAEELRREFEEALAAAAAAAAAAAAAGLAALAAAFAARLAA:EEVLEYIDEKAEELRREFEEALAAAAAAAAAAAAAGLAALAAAFAARLAA:EEVLEYIDEKAEELRREFEEALAAAAAAAAAAAAAGLAALAAAFAARLAA	1.534405641137989	0.9051841251931608	64.81196594238281	0.4302073121070862	12.81070613861084	15.988350868225098	6.532223701477051
homomer-3-50-nr2-run1_result_27	6	AAARAYADARAAALAAAAAAALEALRAEAAEALAAGLAALEARLAAALAA:AAARAYADARAAALAAAAAAALEALRAEAAEALAAGLAALEARLAAALAA:AAARAYADARAAALAAAAAAALEALRAEAAEALAAGLAALEARLAAALAA	1.6599471845464586	0.8888894835826574	69.06636047363281	0.421639621257782	12.94005298614502	17.225162506103516	7.7826714515686035
homomer-3-50-nr2-run1_result_27	7	EEVKEYIDKKYEELKKEFEEKLKELEEENEKRIEEGLEELEEEFEERLEE:EEVKEYIDKKYEELKKEFEEKLKELEEENEKRIEEGLEELEEEFEERLEE:EEVKEYIDKKYEELKKEFEEKLKELEEENEKRIEEGLEELEEEFEERLEE	0.8968377743140118	0.9633363697578659	69.4159927368164	0.4704059362411499	11.183741569519043	13.829510688781738	4.931126594543457
homomer-3-50-nr2-run1_result_27	8	EEVFEYIDERAEELRREFEEALEELREETERRIEEGLAALREEFERRLAE:EEVFEYIDERAEELRREFEEALEELREETERRIEEGLAALREEFERRLAE:EEVFEYIDERAEELRREFEEALEELREETERRIEEGLAALREEFERRLAE	0.8985597421501754	0.9641579173852407	91.32268524169922	0.752838134765625	4.516826152801514	4.887851238250732	1.4980499744415283
homomer-3-50-nr2-run1_result_27	9	EEIKEYIEKKAEELRREFEEALEELRAEAERRLAEGLAALRRELAARLAA:EEIKEYIEKKAEELRREFEEALEELRAEAERRLAEGLAALRRELAARLAA:EEIKEYIEKKAEELRREFEEALEELRAEAERRLAEGLAALRRELAARLAA	1.0203631060607117	0.9536850900894153	82.40435791015625	0.6370384693145752	7.077989101409912	8.268352508544922	2.5250256061553955
homomer-3-50-nr2-run1_result_28	0	DAALVAALAERLAALEAAAAAAAAAAAARAAELEARIAELEGRLRELEEG:DAALVAALAERLAALEAAAAAAAAAAAARAAELEARIAELEGRLRELEEG:DAALVAALAERLAALEAAAAAAAAAAAARAAELEARIAELEGRLRELEEG	1.6263034457301868	0.9157772952424205	94.0166015625	0.8078787326812744	3.484410524368286	3.7246932983398438	1.1525390148162842
homomer-3-50-nr2-run1_result_28	1	DEELEEELEEKLEEFRKEFEEFKEEIEEEIEEIEEEIEELEGRLDELEEG:DEELEEELEEKLEEFRKEFEEFKEEIEEEIEEIEEEIEELEGRLDELEEG:DEELEEELEEKLEEFRKEFEEFKEEIEEEIEEIEEEIEELEGRLDELEEG	1.307157380889754	0.9373850921926186	92.98401641845703	0.8178406357765198	4.303897857666016	4.545677185058594	1.1182849407196045
homomer-3-50-nr2-run1_result_28	2	DEELEEELEEKLEELEEELEEEEEEIEEELEEIEERIEELEGRLDELEEG:DEELEEELEEKLEELEEELEEEEEEIEEELEEIEERIEELEGRLDELEEG:DEELEEELEEKLEELEEELEEEEEEIEEELEEIEERIEELEGRLDELEEG	1.0775231217415775	0.9544882502581898	83.48149108886719	0.646809458732605	7.52250337600708	9.074348449707031	1.883062720298767
homomer-3-50-nr2-run1_result_28	3	DEELKKEIEEKFEELEKKIEEKFKEIEERLEEIEARIDELEGRLDALESG:DEELKKEIEEKFEELEKKIEEKFKEIEERLEEIEARIDELEGRLDALESG:DEELKKEIEEKFEELEKKIEEKFKEIEERLEEIEARIDELEGRLDALESG	0.8965512876779499	0.964694701916562	93.55104064941406	0.8192612528800964	4.065067291259766	4.286529541015625	1.1022295951843262
homomer-3-50-nr2-run1_result_28	4	NEELKKELKEELEKLKKEQKEKEEEFEEKIEEIEERIERIEGRIREIEEG:NEELKKELKEELEKLKKEQKEKEEEFEEKIEEIEERIERIEGRIREIEEG:NEELKKELKEELEKLKKEQKEKEEEFEEKIEEIEERIERIEGRIREIEEG	0.6889600347524392	0.9796823604175654	89.45471954345703	0.7687473893165588	5.042647361755371	5.463032245635986	1.1635136604309082
homomer-3-50-nr2-run1_result_28	5	DEELREEIEREFEELRRELEERFAELEERLAEIERRIEELEGRLRELELG:DEELREEIEREFEELRRELEERFAELEERLAEIERRIEELEGRLRELELG:DEELREEIEREFEELRRELEERFAELEERLAEIERRIEELEGRLRELELG	0.7726660842603209	0.973632856947738	91.78125762939453	0.7852675318717957	4.637532711029053	4.990332126617432	1.183821439743042
homomer-3-50-nr2-run1_result_28	6	NEEFKEELEKKLEELKKEFEEFKEEIEKEIEEIKERIEELEGRLRELEEG:NEEFKEELEKKLEELKKEFEEFKEEIEKEIEEIKERIEELEGRLRELEEG:NEEFKEELEKKLEELKKEFEEFKEEIEKEIEEIKERIEELEGRLRELEEG	1.1045704790170194	0.9501060694579441	93.11869049072266	0.8222123384475708	4.248243808746338	4.481314659118652	1.0787492990493774
homomer-3-50-nr2-run1_result_28	7	NEELVKEIEERFEELKKEQEEKYEEIEERLEEIEERIEELEGRLRELEEG:NEELVKEIEERFEELKKEQEEKYEEIEERLEEIEERIEELEGRLRELEEG:NEELVKEIEERFEELKKEQEEKYEEIEERLEEIEERIEELEGRLRELEEG	0.8845244481426313	0.9670119874899973	90.20960998535156	0.7991247773170471	4.906423091888428	5.267984390258789	1.1205854415893555
homomer-3-50-nr2-run1_result_28	8	DEELKEKIEKEFEELKKEIEEKKKEIDEKLEEIEERIEELEGRLRELEEG:DEELKEKIEKEFEELKKEIEEKKKEIDEKLEEIEERIEELEGRLRELEEG:DEELKEKIEKEFEELKKEIEEKKKEIDEKLEEIEERIEELEGRLRELEEG	0.8811159749233561	0.9651627183710297	93.82896423339844	0.8217620849609375	4.069697380065918	4.313982963562012	1.1703063249588013
homomer-3-50-nr2-run1_result_28	9	DPALRAELERRLAELEARLAAEEARREARLAELEARIDELEGRLDELRLG:DPALRAELERRLAELEARLAAEEARREARLAELEARIDELEGRLDELRLG:DPALRAELERRLAELEARLAAEEARREARLAELEARIDELEGRLDELRLG	1.080207397975369	0.9494236146976834	83.18279266357422	0.6770496368408203	8.02436637878418	9.518868446350098	1.5154190063476562
homomer-3-50-nr2-run1_result_29	0	MSREERLEAEIAALRARLEAELADAPGELRAALLAVFDAAVELLRLAREE:MSREERLEAEIAALRARLEAELADAPGELRAALLAVFDAAVELLRLAREE:MSREERLEAEIAALRARLEAELADAPGELRAALLAVFDAAVELLRLAREE	1.1503155622000742	0.95578782996915	88.94039916992188	0.8090277910232544	4.4487457275390625	5.033788681030273	1.372236728668213
homomer-3-50-nr2-run1_result_29	1	MSEEEELRERIEELRARLEAELADAPGELRAAVLATFDAAVELLELEREE:MSEEEELRERIEELRARLEAELADAPGELRAAVLATFDAAVELLELEREE:MSEEEELRERIEELRARLEAELADAPGELRAAVLATFDAAVELLELEREE	1.0699654575276243	0.9574308852418228	84.12712860107422	0.7298862934112549	5.844688892364502	6.785998821258545	2.006453514099121
homomer-3-50-nr2-run1_result_29	2	MSREEELEEEIARLREELEEELADAPGELREALLRVFDAAVELLRLEREE:MSREEELEEEIARLREELEEELADAPGELREALLRVFDAAVELLRLEREE:MSREEELEEEIARLREELEEELADAPGELREALLRVFDAAVELLRLEREE	1.0131362841285976	0.9610729594210009	83.13815307617188	0.7068461179733276	6.386770725250244	7.641513824462891	2.036161422729492
homomer-3-50-nr2-run1_result_29	3	MSRREELAEALAALRARLEAELADAPGELRAAVLAAVDAAFEALELALPE:MSRREELAEALAALRARLEAELADAPGELRAAVLAAVDAAFEALELALPE:MSRREELAEALAALRARLEAELADAPGELRAAVLAAVDAAFEALELALPE	13.785203225272326	0.40862897268504206	67.59056854248047	0.379742294549942	15.44301986694336	20.746809005737305	7.567070007324219
homomer-3-50-nr2-run1_result_29	4	MSPEEERAAAAAALRARLAAALADLPGELRAAALAVLDAAEELLRLAEPE:MSPEEERAAAAAALRARLAAALADLPGELRAAALAVLDAAEELLRLAEPE:MSPEEERAAAAAALRARLAAALADLPGELRAAALAVLDAAEELLRLAEPE	1.9070617092753406	0.874552450112152	58.7391242980957	0.4155736565589905	12.524761199951172	15.640377044677734	5.449166297912598
homomer-3-50-nr2-run1_result_29	5	MSRLEELERKIAELRAELEAALADLPGELREALLRVFDAAVELLRLALPE:MSRLEELERKIAELRAELEAALADLPGELREALLRVFDAAVELLRLALPE:MSRLEELERKIAELRAELEAALADLPGELREALLRVFDAAVELLRLALPE	3.1944165251072496	0.7173913153599549	75.61860656738281	0.5676233768463135	8.629267692565918	10.837717056274414	3.7469401359558105
homomer-3-50-nr2-run1_result_29	6	MSEEERLEAEIARLRAELEEALADAPGELRAAVLAAVDTAVELLRLARPE:MSEEERLEAEIARLRAELEEALADAPGELRAAVLAAVDTAVELLRLARPE:MSEEERLEAEIARLRAELEEALADAPGELRAAVLAAVDTAVELLRLARPE	0.8315856441988699	0.9714663956103625	77.8346176147461	0.6331006288528442	7.463654041290283	9.147531509399414	3.18487548828125
homomer-3-50-nr2-run1_result_29	7	MSPLERLDAELAALRAELEAALADAPGELRAAVLAAFEAAERALRLALPA:MSPLERLDAELAALRAELEAALADAPGELRAAVLAAFEAAERALRLALPA:MSPLERLDAELAALRAELEAALADAPGELRAAVLAAFEAAERALRLALPA	2.931127381008244	0.7354309377498729	73.23694610595703	0.36206328868865967	16.068683624267578	22.195959091186523	10.609567642211914
homomer-3-50-nr2-run1_result_29	8	MSREERLEAARAALRARLEAALADAPGELRAALLAVLDAAEELLRLAREE:MSREERLEAARAALRARLEAALADAPGELRAALLAVLDAAEELLRLAREE:MSREERLEAARAALRARLEAALADAPGELRAALLAVLDAAEELLRLAREE	1.328885723108201	0.9347403890735194	65.21543884277344	0.49222490191459656	10.10935115814209	12.482994079589844	3.5099945068359375
homomer-3-50-nr2-run1_result_29	9	MSRREELERELAELRAELEEALADLPGELRAAVLAAVETAEKMLELALEE:MSRREELERELAELRAELEEALADLPGELRAAVLAAVETAEKMLELALEE:MSRREELERELAELRAELEEALADLPGELRAAVLAAVETAEKMLELALEE	1.1154660563085164	0.9475839294298222	68.15364074707031	0.45614898204803467	11.071657180786133	14.23123550415039	4.688779830932617
homomer-3-50-nr2-run1_result_3	0	EELEELLKELEELLEEKLEELKKEIEEKIEKAKKEVLEEIEKKLKELEEK:EELEELLKELEELLEEKLEELKKEIEEKIEKAKKEVLEEIEKKLKELEEK:EELEELLKELEELLEEKLEELKKEIEEKIEKAKKEVLEEIEKKLKELEEK	1.6487551537396918	0.8962896318046376	86.70624542236328	0.7082783579826355	5.764006614685059	6.480447769165039	1.8990156650543213
homomer-3-50-nr2-run1_result_3	1	EELEELLEELKKLEEEKLEELKKYIDEKIEEAKEEEEEEFEEELEELLEE:EELEELLEELKKLEEEKLEELKKYIDEKIEEAKEEEEEEFEEELEELLEE:EELEELLEELKKLEEEKLEELKKYIDEKIEEAKEEEEEEFEEELEELLEE	1.6704525054000052	0.891280377306833	54.831058502197266	0.3017629384994507	17.94172477722168	22.03116226196289	9.984548568725586
homomer-3-50-nr2-run1_result_3	2	SALEELLERLRRERREREERLRREIEERIEEAEEEVREEFEERLEELEEE:SALEELLERLRRERREREERLRREIEERIEEAEEEVREEFEERLEELEEE:SALEELLERLRRERREREERLRREIEERIEEAEEEVREEFEERLEELEEE	4.995526776293355	0.5006184629659887	90.83451080322266	0.3127341866493225	18.76205062866211	26.000896453857422	16.85751724243164
homomer-3-50-nr2-run1_result_3	3	AAAAAAAAAALAAAAAAAAATAAAVDAAIAAAREAVLEEAERREEEREEE:AAAAAAAAAALAAAAAAAAATAAAVDAAIAAAREAVLEEAERREEEREEE:AAAAAAAAAALAAAAAAAAATAAAVDAAIAAAREAVLEEAERREEEREEE	3.751748515414154	0.6590424125312326	71.03477478027344	0.43681177496910095	12.491903305053711	17.14139747619629	7.196250915527344
homomer-3-50-nr2-run1_result_3	4	SALAAALEAAAALLARLRSDLEARIDRKVEEAEEEVLEEIEERLEEEEKE:SALAAALEAAAALLARLRSDLEARIDRKVEEAEEEVLEEIEERLEEEEKE:SALAAALEAAAALLARLRSDLEARIDRKVEEAEEEVLEEIEERLEEEEKE	1.4539089315668554	0.9154736131315612	70.6593246459961	0.47884297370910645	12.015639305114746	14.979846000671387	3.8994174003601074
homomer-3-50-nr2-run1_result_3	5	EELEELLEELKKELEKLEEERKKELEEKIEEAKEEVLEEFEEELEKLLEE:EELEELLEELKKELEKLEEERKKELEEKIEEAKEEVLEEFEEELEKLLEE:EELEELLEELKKELEKLEEERKKELEEKIEEAKEEVLEEFEEELEKLLEE	9.075155959073452	0.32627382022204593	66.758056640625	0.304561972618103	18.71095848083496	25.12065887451172	15.926384925842285
homomer-3-50-nr2-run1_result_3	6	EELEELLEELKEELEKLKEEFEKELEEKIEEAKEEVEEEIEEELEELEEE:EELEELLEELKEELEKLKEEFEKELEEKIEEAKEEVEEEIEEELEELEEE:EELEELLEELKEELEKLKEEFEKELEEKIEEAKEEVEEEIEEELEELEEE	1.4321749826078667	0.9190320468711561	77.7263412475586	0.5658239126205444	8.498229026794434	10.190464973449707	3.472593069076538
homomer-3-50-nr2-run1_result_3	7	SALEELLEELKKLLEELEKEREEELEEKIEEAKEEVLEETEELLKKREEE:SALEELLEELKKLLEELEKEREEELEEKIEEAKEEVLEETEELLKKREEE:SALEELLEELKKLLEELEKEREEELEEKIEEAKEEVLEETEELLKKREEE	1.900941472923114	0.8750986844075559	78.16868591308594	0.5984145998954773	8.714155197143555	10.124175071716309	2.494154930114746
homomer-3-50-nr2-run1_result_3	8	EELKKLLEELKKLLEELKSEEEEELEEEIEEAEERVREEAEERLERLEEE:EELKKLLEELKKLLEELKSEEEEELEEEIEEAEERVREEAEERLERLEEE:EELKKLLEELKKLLEELKSEEEEELEEEIEEAEERVREEAEERLERLEEE	13.4991674955711	0.21304939504356385	73.14982604980469	0.2635866105556488	20.070158004760742	26.3830509185791	17.173585891723633
homomer-3-50-nr2-run1_result_3	9	AAAEALAAAAAAAAAATLAALRAYIDEKVAEAEERVLREAREREEERERE:AAAEALAAAAAAAAAATLAALRAYIDEKVAEAEERVLREAREREEERERE:AAAEALAAAAAAAAAATLAALRAYIDEKVAEAEERVLREAREREEERERE	1.9581544749533182	0.8572246498864979	68.50243377685547	0.528104305267334	10.187481880187988	13.031683921813965	3.558145761489868
homomer-3-50-nr2-run1_result_30	0	KLLDEYTLEELEEKIEKILNDESKGKPEERKIEAALLGAKVALEYIKKKE:KLLDEYTLEELEEKIEKILNDESKGKPEERKIEAALLGAKVALEYIKKKE:KLLDEYTLEELEEKIEKILNDESKGKPEERKIEAALLGAKVALEYIKKKE	0.871235124774589	0.9674793799474011	86.98490142822266	0.7697633504867554	5.300289630889893	6.081361293792725	1.6789511442184448
homomer-3-50-nr2-run1_result_30	1	SYFEKKTLEELEKEIEEILNDESRGSPEKRKIEAALLGAKVALEYIKKEE:SYFEKKTLEELEKEIEEILNDESRGSPEKRKIEAALLGAKVALEYIKKEE:SYFEKKTLEELEKEIEEILNDESRGSPEKRKIEAALLGAKVALEYIKKEE	12.90840750473818	0.41565662809354165	66.46727752685547	0.3960067331790924	15.043264389038086	20.360044479370117	7.753436088562012
homomer-3-50-nr2-run1_result_30	2	SLLDEKTLEELREEIEAILKDESRGDPLERKVEAALLGAKVALDYIEKEE:SLLDEKTLEELREEIEAILKDESRGDPLERKVEAALLGAKVALDYIEKEE:SLLDEKTLEELREEIEAILKDESRGDPLERKVEAALLGAKVALDYIEKEE	12.792628092729833	0.32795698719508065	70.33771514892578	0.38983482122421265	15.545228004455566	20.80965805053711	9.671490669250488
homomer-3-50-nr2-run1_result_30	3	KEYETKTLEEHIAEIEAILNDESKGDPEKRKIEAALKGAKVALDYIKKKE:KEYETKTLEEHIAEIEAILNDESKGDPEKRKIEAALKGAKVALDYIKKKE:KEYETKTLEEHIAEIEAILNDESKGDPEKRKIEAALKGAKVALDYIKKKE	13.30376928141883	0.22594864190235606	65.64286041259766	0.3080761134624481	18.603708267211914	24.33281135559082	10.497252464294434
homomer-3-50-nr2-run1_result_30	4	DYLKEKTLEEIEKEIEDILNDESKGDPLERKVEAALLGAKAALEKIKEEE:DYLKEKTLEEIEKEIEDILNDESKGDPLERKVEAALLGAKAALEKIKEEE:DYLKEKTLEEIEKEIEDILNDESKGDPLERKVEAALLGAKAALEKIKEEE	1.0930635210328403	0.9499064576599255	88.9618911743164	0.8177399039268494	4.8088507652282715	5.374625205993652	1.3620853424072266
homomer-3-50-nr2-run1_result_30	5	DRLARRSLEELEAEVRAILEDESRGDPLERKVEAALLGAEIALAAERARE:DRLARRSLEELEAEVRAILEDESRGDPLERKVEAALLGAEIALAAERARE:DRLARRSLEELEAEVRAILEDESRGDPLERKVEAALLGAEIALAAERARE	0.9298678874439488	0.9637916014022057	85.6400146484375	0.7934671640396118	5.383172035217285	6.07954216003418	1.4593745470046997
homomer-3-50-nr2-run1_result_30	6	SLLDEKTLEELIKEIEEILNDESKGDPLERKVEAALLGAKVALEYIKKEK:SLLDEKTLEELIKEIEEILNDESKGDPLERKVEAALLGAKVALEYIKKEK:SLLDEKTLEELIKEIEEILNDESKGDPLERKVEAALLGAKVALEYIKKEK	0.7520524181853818	0.974833847212069	90.02560424804688	0.8352689146995544	4.636941909790039	5.146510601043701	1.2665297985076904
homomer-3-50-nr2-run1_result_30	7	SYLEEKTLEELEEEIKKILEDESRGDPLERKVEAALLGAKVALDYIKKKE:SYLEEKTLEELEEEIKKILEDESRGDPLERKVEAALLGAKVALDYIKKKE:SYLEEKTLEELEEEIKKILEDESRGDPLERKVEAALLGAKVALDYIKKKE	0.9276112802707951	0.964212272311877	87.06002044677734	0.7819797396659851	5.33393669128418	6.018704414367676	1.6270378828048706
homomer-3-50-nr2-run1_result_30	8	DLLERRTLEELEAEREAILRDESRGSPLERKVEAALLGAEIALAEIRRER:DLLERRTLEELEAEREAILRDESRGSPLERKVEAALLGAEIALAEIRRER:DLLERRTLEELEAEREAILRDESRGSPLERKVEAALLGAEIALAEIRRER	12.416500560414168	0.4818597976647313	68.8889389038086	0.4410773515701294	13.191032409667969	17.19670295715332	6.9717183113098145
homomer-3-50-nr2-run1_result_30	9	KYLEEKTLEELKKEIEEILNDKSKGDEKERKIEAALLGAKVALEYIEKEE:KYLEEKTLEELKKEIEEILNDKSKGDEKERKIEAALLGAKVALEYIEKEE:KYLEEKTLEELKKEIEEILNDKSKGDEKERKIEAALLGAKVALEYIEKEE	12.57862297216258	0.29937362735973416	59.534423828125	0.3838062882423401	15.530369758605957	20.57399559020996	8.370433807373047
homomer-3-50-nr2-run1_result_31	0	AEELAAAVARLFEVFEEGLAEYERTGDLRALLRRFAEAAGEVLRLLAETS:AEELAAAVARLFEVFEEGLAEYERTGDLRALLRRFAEAAGEVLRLLAETS:AEELAAAVARLFEVFEEGLAEYERTGDLRALLRRFAEAAGEVLRLLAETS	2.8191714339516505	0.7500839730135065	76.5454330444336	0.4133859872817993	13.078139305114746	18.12160873413086	7.286449432373047
homomer-3-50-nr2-run1_result_31	1	AAALAAAAAALAAAAAAGRAAYAATGDLEAWLAALAAAAGALLAALVAAA:AAALAAAAAALAAAAAAGRAAYAATGDLEAWLAALAAAAGALLAALVAAA:AAALAAAAAALAAAAAAGRAAYAATGDLEAWLAALAAAAGALLAALVAAA	1.9004368625852075	0.8623165211922056	71.47677612304688	0.38328394293785095	14.133113861083984	19.41292953491211	10.026716232299805
homomer-3-50-nr2-run1_result_31	2	REELRRLAEELERVFAEGRAEYARTGDLEALLARLAEAAGRLLRALVEES:REELRRLAEELERVFAEGRAEYARTGDLEALLARLAEAAGRLLRALVEES:REELRRLAEELERVFAEGRAEYARTGDLEALLARLAEAAGRLLRALVEES	0.8817990349602295	0.9643739707455317	73.87107849121094	0.4752342998981476	11.680192947387695	15.847947120666504	4.597761631011963
homomer-3-50-nr2-run1_result_31	3	REELEALVAELDRVWAEGRAEYERTGDLRALLDRLAEAAGRVLRALAERA:REELEALVAELDRVWAEGRAEYERTGDLRALLDRLAEAAGRVLRALAERA:REELEALVAELDRVWAEGRAEYERTGDLRALLDRLAEAAGRVLRALAERA	3.4488200624234966	0.6649357138436384	86.3834228515625	0.3630554676055908	16.21117401123047	23.024972915649414	12.215104103088379
homomer-3-50-nr2-run1_result_31	4	AAALAALVAALAAVAAAGRAAYAATGDLEALLDALAAAAGAVLAALAAAS:AAALAALVAALAAVAAAGRAAYAATGDLEALLDALAAAAGAVLAALAAAS:AAALAALVAALAAVAAAGRAAYAATGDLEALLDALAAAAGAVLAALAAAS	4.212504911533793	0.6258870910803334	63.142887115478516	0.33034414052963257	15.795808792114258	21.311128616333008	12.476266860961914
homomer-3-50-nr2-run1_result_31	5	MAELAARVAALDEVAAAGAAAAAATGDLAALLAALAAAAGEVLRALAEAA:MAELAARVAALDEVAAAGAAAAAATGDLAALLAALAAAAGEVLRALAEAA:MAELAARVAALDEVAAAGAAAAAATGDLAALLAALAAAAGEVLRALAEAA	1.6617575442649632	0.8885666568477457	56.69245910644531	0.36463654041290283	14.12077522277832	18.28640365600586	8.77358341217041
homomer-3-50-nr2-run1_result_31	6	AAALAAAAAALAAVAAAGRAAYAATGDLAALLDALAAATGALLAALVAAA:AAALAAAAAALAAVAAAGRAAYAATGDLAALLDALAAATGALLAALVAAA:AAALAAAAAALAAVAAAGRAAYAATGDLAALLDALAAATGALLAALVAAA	2.590493882738798	0.7866241252446288	70.98120880126953	0.39909934997558594	14.040814399719238	19.285484313964844	7.98508358001709
homomer-3-50-nr2-run1_result_31	7	REELRALAAELDRVAAEGRAAWAATGDLAALLDALAAAAGRLLRALVEAA:REELRALAAELDRVAAEGRAAWAATGDLAALLDALAAAAGRLLRALVEAA:REELRALAAELDRVAAEGRAAWAATGDLAALLDALAAAAGRLLRALVEAA	2.1096970821613263	0.8417729638584914	65.4085464477539	0.36839568614959717	15.035958290100098	20.190841674804688	8.942878723144531
homomer-3-50-nr2-run1_result_31	8	AAALAAAVAALAAVAAAGEAAWAATGDLATLLRALAAAAGAVLAALAAAA:AAALAAAVAALAAVAAAGEAAWAATGDLATLLRALAAAAGAVLAALAAAA:AAALAAAVAALAAVAAAGEAAWAATGDLATLLRALAAAAGAVLAALAAAA	2.7330982847105947	0.7813505886706708	69.39844512939453	0.3861311078071594	13.876317977905273	18.943662643432617	8.613717079162598
homomer-3-50-nr2-run1_result_31	9	MAELEALAAELDRVAEEGAAAAAATGDLAAWLAALAAAAGRLLRALVRAQ:MAELEALAAELDRVAEEGAAAAAATGDLAAWLAALAAAAGRLLRALVRAQ:MAELEALAAELDRVAEEGAAAAAATGDLAAWLAALAAAAGRLLRALVRAQ	0.9168083332763243	0.9622291433827345	79.86150360107422	0.6863172054290771	6.417129039764404	8.0211763381958	2.1456193923950195
homomer-3-50-nr2-run1_result_32	0	AAAAAAAAAAAAAALAALAAAAAAAARREARWDEFMAAGGDAARLAPPAA:AAAAAAAAAAAAAALAALAAAAAAAARREARWDEFMAAGGDAARLAPPAA:AAAAAAAAAAAAAALAALAAAAAAAARREARWDEFMAAGGDAARLAPPAA	3.934084461698778	0.7357121134963371	60.440792083740234	0.3927887976169586	14.870894432067871	18.80959129333496	8.782804489135742
homomer-3-50-nr2-run1_result_32	1	AAAAAAAAAAAAAAAAAAGAAAAALARALARVDEYMAAGGDPARLAPPAP:AAAAAAAAAAAAAAAAAAGAAAAALARALARVDEYMAAGGDPARLAPPAP:AAAAAAAAAAAAAAAAAAGAAAAALARALARVDEYMAAGGDPARLAPPAP	5.396850652393739	0.6178168941493666	58.234840393066406	0.4344962239265442	13.629318237304688	17.352834701538086	6.417309284210205
homomer-3-50-nr2-run1_result_32	2	AALLAALRARLAALEARLGEREAAEARREARWDAFIAAGGDPARLPPPAP:AALLAALRARLAALEARLGEREAAEARREARWDAFIAAGGDPARLPPPAP:AALLAALRARLAALEARLGEREAAEARREARWDAFIAAGGDPARLPPPAP	5.744927360238014	0.5032300264906784	67.37710571289062	0.32800519466400146	17.695526123046875	22.432899475097656	9.650810241699219
homomer-3-50-nr2-run1_result_32	3	AAAAAAAAAAAAALLAALGALAAALARRLARVDAYMAAGGDVAALPPDAP:AAAAAAAAAAAAALLAALGALAAALARRLARVDAYMAAGGDVAALPPDAP:AAAAAAAAAAAAALLAALGALAAALARRLARVDAYMAAGGDVAALPPDAP	4.359616874548038	0.6046246443445479	59.08552932739258	0.4091145098209381	14.525871276855469	18.496292114257812	6.428402900695801
homomer-3-50-nr2-run1_result_32	4	AAAAAAAAAALAALAAALGAFRAEYAAYRARVDAYMAAGGDASKLPPPAP:AAAAAAAAAALAALAAALGAFRAEYAAYRARVDAYMAAGGDASKLPPPAP:AAAAAAAAAALAALAAALGAFRAEYAAYRARVDAYMAAGGDASKLPPPAP	5.524428912704964	0.5370815902541518	63.0356559753418	0.4213515818119049	13.73202133178711	17.913759231567383	6.612435817718506
homomer-3-50-nr2-run1_result_32	5	AAAAAAAAAAAAAAAAAAGALVARLAAREARWDAFMAAGGDASKLPAPAP:AAAAAAAAAAAAAAAAAAGALVARLAAREARWDAFMAAGGDASKLPAPAP:AAAAAAAAAAAAAAAAAAGALVARLAAREARWDAFMAAGGDASKLPAPAP	1.8203743673924222	0.8794239810723089	61.928436279296875	0.513127326965332	11.120978355407715	13.777487754821777	3.623213291168213
homomer-3-50-nr2-run1_result_32	6	AAAAAAAAAAAAAAAAALGALVAALARRWAEVDAFMAAGGDASKLPPPAP:AAAAAAAAAAAAAAAAALGALVAALARRWAEVDAFMAAGGDASKLPPPAP:AAAAAAAAAAAAAAAAALGALVAALARRWAEVDAFMAAGGDASKLPPPAP	4.53058126032926	0.5879848850258873	59.010536193847656	0.39578717947006226	13.974308013916016	17.93665885925293	7.689647674560547
homomer-3-50-nr2-run1_result_32	7	AALLAALLAELAALREELGRFREEYARFRARVEAYMAAGGDVSLLPPEEP:AALLAALLAELAALREELGRFREEYARFRARVEAYMAAGGDVSLLPPEEP:AALLAALLAELAALREELGRFREEYARFRARVEAYMAAGGDVSLLPPEEP	0.8270834730351477	0.9701031963997263	87.29669952392578	0.7915668487548828	5.435373306274414	5.903453350067139	1.1560208797454834
homomer-3-50-nr2-run1_result_32	8	AALLAALAAALAALLAAAGEAAAALAAALARLDAWLAAGGDPARLPPPAA:AALLAALAAALAALLAAAGEAAAALAAALARLDAWLAAGGDPARLPPPAA:AALLAALAAALAALLAAAGEAAAALAAALARLDAWLAAGGDPARLPPPAA	2.6947375575540304	0.7855843457055175	56.87496566772461	0.4015086889266968	14.530157089233398	17.670595169067383	7.397783279418945
homomer-3-50-nr2-run1_result_32	9	EEEERELRERLEELERRLGELEAELARERARWDAYMAAGGDPALLPPPAP:EEEERELRERLEELERRLGELEAELARERARWDAYMAAGGDPALLPPPAP:EEEERELRERLEELERRLGELEAELARERARWDAYMAAGGDPALLPPPAP	9.357732356600263	0.40701403616981224	70.6055908203125	0.6387777328491211	10.81597900390625	11.866025924682617	1.8335506916046143
homomer-3-50-nr2-run1_result_33	0	EEEELKKKFKELLEKEGLEAIFKFTMEIAEKIKEEEEEEEEEEIEELEEE:EEEELKKKFKELLEKEGLEAIFKFTMEIAEKIKEEEEEEEEEEIEELEEE:EEEELKKKFKELLEKEGLEAIFKFTMEIAEKIKEEEEEEEEEEIEELEEE	10.800602209712286	0.2491443904218024	62.127655029296875	0.3526507019996643	16.132583618164062	20.58751678466797	4.871381759643555
homomer-3-50-nr2-run1_result_33	1	KKEELEKEFKEMLEKEGLKAILPFTLKVAEEKEEEFEEELEEKIEELEEE:KKEELEKEFKEMLEKEGLKAILPFTLKVAEEKEEEFEEELEEKIEELEEE:KKEELEKEFKEMLEKEGLKAILPFTLKVAEEKEEEFEEELEEKIEELEEE	19.94200179442898	0.07790184929537863	74.22081756591797	0.379891037940979	16.206832885742188	21.68416976928711	4.258806228637695
homomer-3-50-nr2-run1_result_33	2	KDEELKKEFEELLKEKGLEAIFEFTKKIAEEKKEEIKKEIEKKIEELKKK:KDEELKKEFEELLKEKGLEAIFEFTKKIAEEKKEEIKKEIEKKIEELKKK:KDEELKKEFEELLKEKGLEAIFEFTKKIAEEKKEEIKKEIEKKIEELKKK	0.6305481169288958	0.981957755650421	80.92709350585938	0.6166443824768066	7.814104080200195	8.813211441040039	2.168156623840332
homomer-3-50-nr2-run1_result_33	3	KEEELKKEFKELYEEKGIEAIPEFILKVSNEIKKEIEEEIEKKIKELLEK:KEEELKKEFKELYEEKGIEAIPEFILKVSNEIKKEIEEEIEKKIKELLEK:KEEELKKEFKELYEEKGIEAIPEFILKVSNEIKKEIEEEIEKKIKELLEK	1.526585216350448	0.9115925752934624	88.2862319946289	0.7781466841697693	4.924091339111328	5.441465854644775	1.2726943492889404
homomer-3-50-nr2-run1_result_33	4	KEEELKKEFKKLYEEKGPEAILEFTLKIANEIKKEFEEELEKKIKELKEE:KEEELKKEFKKLYEEKGPEAILEFTLKIANEIKKEFEEELEKKIKELKEE:KEEELKKEFKKLYEEKGPEAILEFTLKIANEIKKEFEEELEKKIKELKEE	1.2689209499002876	0.9305452037994375	59.79118728637695	0.4210822880268097	12.622119903564453	15.068883895874023	5.754349708557129
homomer-3-50-nr2-run1_result_33	5	MEEELKEKFEKLLKEKGLEAILPFTLEVANKIKEEIEKEIEEKIEEILKS:MEEELKEKFEKLLKEKGLEAILPFTLEVANKIKEEIEKEIEEKIEEILKS:MEEELKEKFEKLLKEKGLEAILPFTLEVANKIKEEIEKEIEEKIEEILKS	8.716431347835826	0.2847510080745667	53.40509033203125	0.3573192059993744	14.579736709594727	17.507705688476562	4.851938247680664
homomer-3-50-nr2-run1_result_33	6	MEEELKKKFKELLEKEGLEAILPMILEISEEKEEEFREELEELIEELLEE:MEEELKKKFKELLEKEGLEAILPMILEISEEKEEEFREELEELIEELLEE:MEEELKKKFKELLEKEGLEAILPMILEISEEKEEEFREELEELIEELLEE	19.46047014429749	0.083613649979694	72.05242156982422	0.28282028436660767	19.125164031982422	25.746671676635742	10.840019226074219
homomer-3-50-nr2-run1_result_33	7	MKEELKKKFEERLKKEGLKAILDFTLEVSEKIKEEFEKELEKKFEELKKE:MKEELKKKFEERLKKEGLKAILDFTLEVSEKIKEEFEKELEKKFEELKKE:MKEELKKKFEERLKKEGLKAILDFTLEVSEKIKEEFEKELEKKFEELKKE	0.8927860701182595	0.9636783251163547	78.5592041015625	0.5954083204269409	7.990814208984375	9.044281005859375	2.928621768951416
homomer-3-50-nr2-run1_result_33	8	MEEELKKKFEELFKEKGYEAIFDFTMEIAEKIKEEIEKEIEEKFKELEEK:MEEELKKKFEELFKEKGYEAIFDFTMEIAEKIKEEIEKEIEEKFKELEEK:MEEELKKKFEELFKEKGYEAIFDFTMEIAEKIKEEIEKEIEEKFKELEEK	0.6551452465641356	0.9800431250553758	82.9783706665039	0.6755095720291138	6.580915927886963	7.375730991363525	1.7781833410263062
homomer-3-50-nr2-run1_result_33	9	KKEELKKKFEKLLKEKGLEAIFDFTIEIADEKEKKIKEEIEKKIKEIEKK:KKEELKKKFEKLLKEKGLEAIFDFTIEIADEKEKKIKEEIEKKIKEIEKK:KKEELKKKFEKLLKEKGLEAIFDFTIEIADEKEKKIKEEIEKKIKEIEKK	19.93989955446048	0.08991518972706215	44.47670364379883	0.2391127645969391	19.6248779296875	23.836837768554688	12.175556182861328
homomer-3-50-nr2-run1_result_34	0	GMEMEERLEELEKEAEEEAEEIKEEIKKKEEEFEKKLKELEEKIEEKYKE:GMEMEERLEELEKEAEEEAEEIKEEIKKKEEEFEKKLKELEEKIEEKYKE:GMEMEERLEELEKEAEEEAEEIKEEIKKKEEEFEKKLKELEEKIEEKYKE	1.7890388497954242	0.8875950666288464	83.60133361816406	0.659062922000885	7.156140327453613	7.915320873260498	2.4994096755981445
homomer-3-50-nr2-run1_result_34	1	GEEIEERLEELEEEAEERAEEIEEEMEEEEEEEEEELEELEEEIEEKYKE:GEEIEERLEELEEEAEERAEEIEEEMEEEEEEEEEELEELEEEIEEKYKE:GEEIEERLEELEEEAEERAEEIEEEMEEEEEEEEEELEELEEEIEEKYKE	2.963548032924037	0.756656212345139	86.24549102783203	0.3054382801055908	19.05913734436035	26.261491775512695	17.60296630859375
homomer-3-50-nr2-run1_result_34	2	GEEIEEKLEELEEEIEKKIEEIKEEIEEEEKERKEELEELKEEIEEKYSE:GEEIEEKLEELEEEIEKKIEEIKEEIEEEEKERKEELEELKEEIEEKYSE:GEEIEEKLEELEEEIEKKIEEIKEEIEEEEKERKEELEELKEEIEEKYSE	1.5799816160015834	0.9068771891646404	81.66826629638672	0.6388728022575378	7.434447765350342	8.553997993469238	2.861569881439209
homomer-3-50-nr2-run1_result_34	3	GEELEERLEELEEEAERRFEELREEMEEEEEEREEELEELEEEIEEKYEE:GEELEERLEELEEEAERRFEELREEMEEEEEEREEELEELEEEIEEKYEE:GEELEERLEELEEEAERRFEELREEMEEEEEEREEELEELEEEIEEKYEE	2.727554175247776	0.7789638845865452	83.765380859375	0.3077043294906616	17.965333938598633	24.39472198486328	12.885902404785156
homomer-3-50-nr2-run1_result_34	4	GEELEERLEELRREAEERFEELREEEEEEEEEREEKLEELKEEIEEKYKE:GEELEERLEELRREAEERFEELREEEEEEEEEREEKLEELKEEIEEKYKE:GEELEERLEELRREAEERFEELREEEEEEEEEREEKLEELKEEIEEKYKE	4.093648452953942	0.6166800496354777	86.7511215209961	0.2883383333683014	19.392431259155273	26.33679962158203	18.061676025390625
homomer-3-50-nr2-run1_result_34	5	GEELEERLRRLEEEAEERFERLEEEREEEEEEEEEELEELKKEIEEKYKE:GEELEERLRRLEEEAEERFERLEEEREEEEEEEEEELEELKKEIEEKYKE:GEELEERLRRLEEEAEERFERLEEEREEEEEEEEEELEELKKEIEEKYKE	4.686972681780578	1.344941509393189	77.94121551513672	0.2923240065574646	18.96274757385254	25.73727798461914	15.822635650634766
homomer-3-50-nr2-run1_result_34	6	GEELEERLEELEEEAEERAEEIEEKLEEEKEEIEKKLEELKKEIEEKYSK:GEELEERLEELEEEAEERAEEIEEKLEEEKEEIEKKLEELKKEIEEKYSK:GEELEERLEELEEEAEERAEEIEEKLEEEKEEIEKKLEELKKEIEEKYSK	1.1637194252748693	0.9445032265494709	85.81412506103516	0.681593120098114	6.358684062957764	7.181824207305908	2.0483438968658447
homomer-3-50-nr2-run1_result_34	7	GEEIKKELEELKKEAEEKAEEIKEEMEEKEEELEEKLEELEKKIEEKYSE:GEEIKKELEELKKEAEEKAEEIKEEMEEKEEELEEKLEELEKKIEEKYSE:GEEIKKELEELKKEAEEKAEEIKEEMEEKEEELEEKLEELEKKIEEKYSE	1.920710503362205	0.8768459801354395	85.35430908203125	0.6741546392440796	6.427534103393555	7.096923351287842	1.8825711011886597
homomer-3-50-nr2-run1_result_34	8	GEEMEKKLEEEEEEAEEEEEEIEEEIEEEEEEREEELEELKKEIEEKYSK:GEEMEKKLEEEEEEAEEEEEEIEEEIEEEEEEREEELEELKKEIEEKYSK:GEEMEKKLEEEEEEAEEEEEEIEEEIEEEEEEREEELEELKKEIEEKYSK	4.138261114499267	0.5866055282142857	88.27403259277344	0.30706578493118286	19.010896682739258	26.30174446105957	17.752086639404297
homomer-3-50-nr2-run1_result_34	9	GEELRRELEELRREAEERAEEIREEMEEREEKREEELEELKKEIEEKYKE:GEELRRELEELRREAEERAEEIREEMEEREEKREEELEELKKEIEEKYKE:GEELRRELEELRREAEERAEEIREEMEEREEKREEELEELKKEIEEKYKE	1.7785680052175072	0.8867119685031709	73.70539855957031	0.42000800371170044	12.451658248901367	15.620426177978516	5.200998783111572
homomer-3-50-nr2-run1_result_35	0	LEELLRRLLEERERERRELEERLEELEARLDALEAAAAAAAAAAAAAAGL:LEELLRRLLEERERERRELEERLEELEARLDALEAAAAAAAAAAAAAAGL:LEELLRRLLEERERERRELEERLEELEARLDALEAAAAAAAAAAAAAAGL	0.9136579023592528	0.9629713076488651	79.55094146728516	0.672250509262085	7.710709095001221	9.188139915466309	2.5106334686279297
homomer-3-50-nr2-run1_result_35	1	LAELLRRLLEEREREREEIRRRLEELEAALAALAAAVAAAAAAAAAAAGA:LAELLRRLLEEREREREEIRRRLEELEAALAALAAAVAAAAAAAAAAAGA:LAELLRRLLEEREREREEIRRRLEELEAALAALAAAVAAAAAAAAAAAGA	0.8509239880188327	0.9683891067569448	76.09861755371094	0.5723428726196289	10.083252906799316	12.569509506225586	4.274970054626465
homomer-3-50-nr2-run1_result_35	2	LAEALEELLRELEERFEELERRLEELERELEALRAEAAAAAAAAAALAGL:LAEALEELLRELEERFEELERRLEELERELEALRAEAAAAAAAAAALAGL:LAEALEELLRELEERFEELERRLEELERELEALRAEAAAAAAAAAALAGL	1.4955303064487608	0.9122875879362664	83.11666107177734	0.7156338691711426	6.283434867858887	7.191884994506836	1.8387188911437988
homomer-3-50-nr2-run1_result_35	3	LEELLRELLEELEERFEEIEEELEELEEELEELREEVEEAAARAEALAGL:LEELLRELLEELEERFEEIEEELEELEEELEELREEVEEAAARAEALAGL:LEELLRELLEELEERFEEIEEELEELEEELEELREEVEEAAARAEALAGL	1.1437842154304245	0.9475480654865851	89.15948486328125	0.7633785009384155	5.189624786376953	5.744930267333984	1.5419503450393677
homomer-3-50-nr2-run1_result_35	4	LEELLRELLEEYEEELEEIEERLEELEERLEELEEETEEAAEEAEELAGL:LEELLRELLEEYEEELEEIEERLEELEERLEELEEETEEAAEEAEELAGL:LEELLRELLEEYEEELEEIEERLEELEERLEELEEETEEAAEEAEELAGL	1.3314105917258559	0.9256955868981672	87.71050262451172	0.7683852910995483	5.408533573150635	5.972221374511719	1.4449045658111572
homomer-3-50-nr2-run1_result_35	5	EEEEREKEREEREEERKELEERIEEIERRLEELEARAAAAAAAAAAAAGA:EEEEREKEREEREEERKELEERIEEIERRLEELEARAAAAAAAAAAAAGA:EEEEREKEREEREEERKELEERIEEIERRLEELEARAAAAAAAAAAAAGA	1.2343115441538612	0.9354287561376278	85.40721893310547	0.7897685766220093	5.361039638519287	6.037920951843262	1.3324867486953735
homomer-3-50-nr2-run1_result_35	6	LAAALAELLAALEARLAAIEARLAAIEERLAALEAAAAAAAAAAEEERGR:LAAALAELLAALEARLAAIEARLAAIEERLAALEAAAAAAAAAAEEERGR:LAAALAELLAALEARLAAIEARLAAIEERLAALEAAAAAAAAAAEEERGR	2.232057354283256	0.8287847267851854	91.83853912353516	0.8266993761062622	4.055549144744873	4.3593621253967285	1.166954517364502
homomer-3-50-nr2-run1_result_35	7	AAAALAALLAELAAREAEREERLRRLEERLEELERRVEEAAARAERERGL:AAAALAALLAELAAREAEREERLRRLEERLEELERRVEEAAARAERERGL:AAAALAALLAELAAREAEREERLRRLEERLEELERRVEEAAARAERERGL	1.977958874077622	0.8580013757633105	85.91679382324219	0.7552098631858826	5.731666088104248	6.413329124450684	1.5936696529388428
homomer-3-50-nr2-run1_result_35	8	LAALLERLLAERRAREEALEAALAALAAALAAAAAAAAAAAAAAAAAAGL:LAALLERLLAERRAREEALEAALAALAAALAAAAAAAAAAAAAAAAAAGL:LAALLERLLAERRAREEALEAALAALAAALAAAAAAAAAAAAAAAAAAGL	4.1692225523765165	0.6204564555604548	65.38490295410156	0.4612981379032135	11.731401443481445	15.433693885803223	6.406916618347168
homomer-3-50-nr2-run1_result_35	9	LAAAAAAAAAAAAAALAALEARLEELERRLDDLAAAAEAAAAAAAAAAGL:LAAAAAAAAAAAAAALAALEARLEELERRLDDLAAAAEAAAAAAAAAAGL:LAAAAAAAAAAAAAALAALEARLEELERRLDDLAAAAEAAAAAAAAAAGL	1.50089149337481	0.9170339899439838	83.23075103759766	0.761340320110321	5.193606376647949	5.910689830780029	1.8470454216003418
homomer-3-50-nr2-run1_result_36	0	SEELRRLLEELERRIREELERRRGEFEALAREVAEAALAAAAAAAGPAAA:SEELRRLLEELERRIREELERRRGEFEALAREVAEAALAAAAAAAGPAAA:SEELRRLLEELERRIREELERRRGEFEALAREVAEAALAAAAAAAGPAAA	3.5096111892790463	0.7256991859922141	69.31751251220703	0.49325525760650635	11.075185775756836	13.291481018066406	4.019195556640625
homomer-3-50-nr2-run1_result_36	1	EEELEERLERLRREIEERLEARRGEFEALARAVAAEAAAAAAAAAGPAAA:EEELEERLERLRREIEERLEARRGEFEALARAVAAEAAAAAAAAAGPAAA:EEELEERLERLRREIEERLEARRGEFEALARAVAAEAAAAAAAAAGPAAA	2.9512684626041605	0.7717124119038683	69.42399597167969	0.5111275315284729	11.262572288513184	13.652100563049316	4.067231178283691
homomer-3-50-nr2-run1_result_36	2	EEELEQLFEEEEEEIEEELEEREGEIRELAEEVAEEELEEEEREEGEPEE:EEELEQLFEEEEEEIEEELEEREGEIRELAEEVAEEELEEEEREEGEPEE:EEELEQLFEEEEEEIEEELEEREGEIRELAEEVAEEELEEEEREEGEPEE	12.961166607731938	0.1403611886023808	87.00836944580078	0.29968172311782837	19.916534423828125	27.080984115600586	15.454903602600098
homomer-3-50-nr2-run1_result_36	3	EEELEELLEQLKKEIEEELEEREGEFEARAAAVAAEALAAAAAAAGAPAA:EEELEELLEQLKKEIEEELEEREGEFEARAAAVAAEALAAAAAAAGAPAA:EEELEELLEQLKKEIEEELEEREGEFEARAAAVAAEALAAAAAAAGAPAA	3.35958539326116	0.7783413289041176	65.06817626953125	0.43029776215553284	12.59298038482666	14.841809272766113	5.596665382385254
homomer-3-50-nr2-run1_result_36	4	EEELERRFRELEERIERRLEEREGEFRALAAATAAAALAAAAAAAGAALA:EEELERRFRELEERIERRLEEREGEFRALAAATAAAALAAAAAAAGAALA:EEELERRFRELEERIERRLEEREGEFRALAAATAAAALAAAAAAAGAALA	4.661945647385353	0.615092923082012	66.65363311767578	0.42975565791130066	11.853300094604492	14.693098068237305	6.360964775085449
homomer-3-50-nr2-run1_result_36	5	AAALAALLEALRREIEERLEAERGEFRAYAEEVARRALEEERRRRGPEEE:AAALAALLEALRREIEERLEAERGEFRAYAEEVARRALEEERRRRGPEEE:AAALAALLEALRREIEERLEAERGEFRAYAEEVARRALEEERRRRGPEEE	1.3487217212100253	0.9397926345355745	79.76988220214844	0.6726058721542358	8.257389068603516	9.149188995361328	1.419498085975647
homomer-3-50-nr2-run1_result_36	6	EEELERRLEELRREIEERLERLRGEFEELARRVAAEALAAARAAAGPPAA:EEELERRLEELRREIEERLERLRGEFEELARRVAAEALAAARAAAGPPAA:EEELERRLEELRREIEERLERLRGEFEELARRVAAEALAAARAAAGPPAA	3.8885195143091926	0.674061885444655	82.6969223022461	0.6916108131408691	6.82952356338501	7.518186569213867	2.044527769088745
homomer-3-50-nr2-run1_result_36	7	EEELEEKLEELKKEIEEKLKEREGKFEALAREVAEAALAEAAAAAGPAAE:EEELEEKLEELKKEIEEKLKEREGKFEALAREVAEAALAEAAAAAGPAAE:EEELEEKLEELKKEIEEKLKEREGKFEALAREVAEAALAEAAAAAGPAAE	3.6430817365375043	0.6996433002761383	73.9141845703125	0.5495003461837769	9.733787536621094	10.995773315429688	3.1417150497436523
homomer-3-50-nr2-run1_result_36	8	EEELEEKLEELEEEIEEKLEEREGEFRRYAEEVAERRLRELLEALGPPLE:EEELEEKLEELEEEIEEKLEEREGEFRRYAEEVAERRLRELLEALGPPLE:EEELEEKLEELEEEIEEKLEEREGEFRRYAEEVAERRLRELLEALGPPLE	1.9648854361217987	0.8722488101038773	76.39958953857422	0.5942341089248657	9.345115661621094	10.338897705078125	2.003603458404541
homomer-3-50-nr2-run1_result_36	9	EQQLEEQLQQLQEQIQQQLQQQQGEFEELARRIAREELERRERERGPPEE:EQQLEEQLQQLQEQIQQQLQQQQGEFEELARRIAREELERRERERGPPEE:EQQLEEQLQQLQEQIQQQLQQQQGEFEELARRIAREELERRERERGPPEE	1.4912718192819392	0.9316934932896036	72.58914947509766	0.5227413177490234	10.891287803649902	12.41184139251709	3.3208203315734863
homomer-3-50-nr2-run1_result_37	0	EEEEEGIELIDKEEYEKEIEEIRERIEEVEERVEELEERIEEIEERIEEE:EEEEEGIELIDKEEYEKEIEEIRERIEEVEERVEELEERIEEIEERIEEE:EEEEEGIELIDKEEYEKEIEEIRERIEEVEERVEELEERIEEIEERIEEE	2.6060664970129874	0.8969645497727169	85.894775390625	0.7509777545928955	7.6524224281311035	7.949051856994629	1.243478775024414
homomer-3-50-nr2-run1_result_37	1	EEEEEGKEIIEKEEFEKKFKEIEEKIEEVEEEVEELEKEVEELEEKIEEM:EEEEEGKEIIEKEEFEKKFKEIEEKIEEVEEEVEELEKEVEELEEKIEEM:EEEEEGKEIIEKEEFEKKFKEIEEKIEEVEEEVEELEKEVEELEEKIEEM	1.7596207987045571	0.9232707228448395	82.97579956054688	0.7212017774581909	8.504598617553711	8.899155616760254	1.3022363185882568
homomer-3-50-nr2-run1_result_37	2	EEEEEGKEIVDKEEYEEDLEELEERIEEVEERVEELEERVEELERRLEEA:EEEEEGKEIVDKEEYEEDLEELEERIEEVEERVEELEERVEELERRLEEA:EEEEEGKEIVDKEEYEEDLEELEERIEEVEERVEELEERVEELERRLEEA	1.837346374149025	0.9223912955381514	86.51152038574219	0.7751894593238831	7.2830071449279785	7.574870586395264	1.1610502004623413
homomer-3-50-nr2-run1_result_37	3	EEESSGIELVKKEEYEKEIEEIKEEIEEVKEKVEELEERIEELEEEIEEE:EEESSGIELVKKEEYEKEIEEIKEEIEEVKEKVEELEERIEELEEEIEEE:EEESSGIELVKKEEYEKEIEEIKEEIEEVKEKVEELEERIEELEEEIEEE	5.971862924413522	0.6182889194676942	78.81076049804688	0.6733936071395874	10.005977630615234	10.556168556213379	1.359098196029663
homomer-3-50-nr2-run1_result_37	4	EEEEEGIEIIDKEEFEEELEELEEEIEEVEEEVEELEERVDELEERLEEE:EEEEEGIEIIDKEEFEEELEELEEEIEEVEEEVEELEERVDELEERLEEE:EEEEEGIEIIDKEEFEEELEELEEEIEEVEEEVEELEERVDELEERLEEE	1.9516029739054488	0.9071633002093804	78.21910095214844	0.6788350939750671	9.931970596313477	10.487510681152344	1.5337579250335693
homomer-3-50-nr2-run1_result_37	5	SSSSSGKEIIDKEEFEEKIEEIEEEIEEVEEKVEELEERVEELEEELEER:SSSSSGKEIIDKEEFEEKIEEIEEEIEEVEEKVEELEERVEELEEELEER:SSSSSGKEIIDKEEFEEKIEEIEEEIEEVEEKVEELEERVEELEEELEER	2.8941527606324895	0.8799231230841312	81.58009338378906	0.698028564453125	9.058769226074219	9.478409767150879	1.429701805114746
homomer-3-50-nr2-run1_result_37	6	EEEEEGIELIDKKEFEEKIEEIEERIEEVEEEVEELEEEVEELEKEIEEE:EEEEEGIELIDKKEFEEKIEEIEERIEEVEEEVEELEEEVEELEKEIEEE:EEEEEGIELIDKKEFEEKIEEIEERIEEVEEEVEELEEEVEELEKEIEEE	2.5215742642056567	0.8976257587998449	85.60608673095703	0.731696367263794	7.778659820556641	8.075919151306152	1.348866581916809
homomer-3-50-nr2-run1_result_37	7	SSSSSGIELIDKKEYEEEIEEIEEEIEEVEEEVEELEERVEELEEEIEER:SSSSSGIELIDKKEYEEEIEEIEEEIEEVEEEVEELEERVEELEEEIEER:SSSSSGIELIDKKEYEEEIEEIEEEIEEVEEEVEELEERVEELEEEIEER	7.859142495179742	0.4641054972330318	75.99715423583984	0.2800392806529999	20.339839935302734	25.876848220825195	7.115116596221924
homomer-3-50-nr2-run1_result_37	8	EEEEEGIEPVKLEDFEARFAEIEARIDEVAARVDALEARVAALEARLAAA:EEEEEGIEPVKLEDFEARFAEIEARIDEVAARVDALEARVAALEARLAAA:EEEEEGIEPVKLEDFEARFAEIEARIDEVAARVDALEARVAALEARLAAA	4.3053555220590445	0.6996696188791659	83.7035140991211	0.7605661153793335	8.859590530395508	9.292485237121582	1.0824625492095947
homomer-3-50-nr2-run1_result_37	9	EEEEEGVELVPREEFEARFAEIEARIEEVEERVEELEERVEELERRLEEE:EEEEEGVELVPREEFEARFAEIEARIEEVEERVEELEERVEELERRLEEE:EEEEEGVELVPREEFEARFAEIEARIEEVEERVEELEERVEELERRLEEE	1.980022707555157	0.9143842293742674	88.30284881591797	0.7871392369270325	6.774780750274658	7.016053199768066	1.1524066925048828
homomer-3-50-nr2-run1_result_38	0	MSEEERRREEVIEEVREEYVEPLEERLEELEEELEELEEEFEELKEELEE:MSEEERRREEVIEEVREEYVEPLEERLEELEEELEELEEEFEELKEELEE:MSEEERRREEVIEEVREEYVEPLEERLEELEEELEELEEEFEELKEELEE	1.1016180748568882	0.9519408449539893	91.35338592529297	0.7781037092208862	4.73689079284668	5.08081579208374	1.4332666397094727
homomer-3-50-nr2-run1_result_38	1	MTPEEEREERVIRRVREEYVEPLEERLERLEEELEELREEFEELEEELEE:MTPEEEREERVIRRVREEYVEPLEERLERLEEELEELREEFEELEEELEE:MTPEEEREERVIRRVREEYVEPLEERLERLEEELEELREEFEELEEELEE	0.9488665426687091	0.9630231515683859	92.65411376953125	0.8020462989807129	4.371965408325195	4.638412952423096	1.3188105821609497
homomer-3-50-nr2-run1_result_38	2	MTEEEKRKEEVIKEIREKYIKPLEERLEELEEELEELEEEFEEFKKEYEE:MTEEEKRKEEVIKEIREKYIKPLEERLEELEEELEELEEEFEEFKKEYEE:MTEEEKRKEEVIKEIREKYIKPLEERLEELEEELEELEEEFEEFKKEYEE	1.061956936270307	0.9541292505877995	91.13272857666016	0.7825641632080078	5.187921047210693	5.510227680206299	1.3866426944732666
homomer-3-50-nr2-run1_result_38	3	MSEEERREERVIERVREEYIEPLERRLEELEERLEELEEEFEEFKKEYEE:MSEEERREERVIERVREEYIEPLERRLEELEERLEELEEEFEEFKKEYEE:MSEEERREERVIERVREEYIEPLERRLEELEERLEELEEEFEEFKKEYEE	0.9993269435419917	0.9595598939293457	93.47614288330078	0.8184347152709961	4.329174518585205	4.52687931060791	1.2449170351028442
homomer-3-50-nr2-run1_result_38	4	MSKEEEEREEVIEEIKEKYIKPLEKKLEELKKEFEELKKEFEELKKKLEE:MSKEEEEREEVIEEIKEKYIKPLEKKLEELKKEFEELKKEFEELKKKLEE:MSKEEEEREEVIEEIKEKYIKPLEKKLEELKKEFEELKKEFEELKKKLEE	0.7047919984643191	0.9776803912928883	89.58404541015625	0.7516908645629883	5.474836349487305	5.850258827209473	1.5719571113586426
homomer-3-50-nr2-run1_result_38	5	MSEEEERREEVIREVREEYVEPLEERLEELEEELEELKEEFEELKKELEE:MSEEEERREEVIREVREEYVEPLEERLEELEEELEELKEEFEELKKELEE:MSEEEERREEVIREVREEYVEPLEERLEELEEELEELKEEFEELKKELEE	0.949801420059534	0.9627574678067229	90.68351745605469	0.7695536613464355	5.011494159698486	5.348749160766602	1.4332304000854492
homomer-3-50-nr2-run1_result_38	6	MTPEEEREERVIETVREEEVEPLRERLEELEERLERLEEEFREFKEEFEE:MTPEEEREERVIETVREEEVEPLRERLEELEERLERLEEEFREFKEEFEE:MTPEEEREERVIETVREEEVEPLRERLEELEERLERLEEEFREFKEEFEE	0.6746351118319408	0.9799096368983249	92.53266143798828	0.7969261407852173	4.573988914489746	4.7934794425964355	1.265491008758545
homomer-3-50-nr2-run1_result_38	7	MSRAEEREERVIRRVREEHVAPLEARLDALEARLERLEEEFRELKKELEE:MSRAEEREERVIRRVREEHVAPLEARLDALEARLERLEEEFRELKKELEE:MSRAEEREERVIRRVREEHVAPLEARLDALEARLERLEEEFRELKKELEE	0.7977469315210358	0.9725588934747071	91.73726654052734	0.7865763306617737	4.7548699378967285	5.024377346038818	1.3623483180999756
homomer-3-50-nr2-run1_result_38	8	MTRAERREEEVIERVREEYVEPLEERLEELEEELEELEEEFEELEEELEE:MTRAERREEEVIERVREEYVEPLEERLEELEEELEELEEEFEELEEELEE:MTRAERREEEVIERVREEYVEPLEERLEELEEELEELEEEFEELEEELEE	1.044867834381938	0.9554925310761148	92.35967254638672	0.7930752038955688	4.354526996612549	4.674714088439941	1.2620246410369873
homomer-3-50-nr2-run1_result_38	9	MSQQQQQQQQVIEQIRREYIEPLEERLEELEEELEELKEEFEELKKEIEE:MSQQQQQQQQVIEQIRREYIEPLEERLEELEEELEELKEEFEELKKEIEE:MSQQQQQQQQVIEQIRREYIEPLEERLEELEEELEELKEEFEELKKEIEE	0.76446713968999	0.9744223688547603	91.3281021118164	0.8027834296226501	4.589285373687744	4.8737874031066895	1.2523943185806274
homomer-3-50-nr2-run1_result_39	0	EEELEELLEELKEELERRLAELRAELEARLAALREEAAAAAAAAAAAATP:EEELEELLEELKEELERRLAELRAELEARLAALREEAAAAAAAAAAAATP:EEELEELLEELKEELERRLAELRAELEARLAALREEAAAAAAAAAAAATP	0.9161170478591129	0.9641236942998339	68.62493896484375	0.4425197243690491	11.999183654785156	15.563761711120605	7.658412456512451
homomer-3-50-nr2-run1_result_39	1	AAALAALLAALREELEERLEELEEELEEKFEEFEEEVEEEFEEAREEAEP:AAALAALLAALREELEERLEELEEELEEKFEEFEEEVEEEFEEAREEAEP:AAALAALLAALREELEERLEELEEELEEKFEEFEEEVEEEFEEAREEAEP	0.9048954889963933	0.964127373880417	72.42524719238281	0.47515934705734253	11.558558464050293	14.654518127441406	5.08535099029541
homomer-3-50-nr2-run1_result_39	2	AAAAAAAAAAAAAAAAAAAAAAAAEREAELAALEERIEARFAEALEIARP:AAAAAAAAAAAAAAAAAAAAAAAAEREAELAALEERIEARFAEALEIARP:AAAAAAAAAAAAAAAAAAAAAAAAEREAELAALEERIEARFAEALEIARP	2.6876262593475277	0.777270822886853	76.18179321289062	0.42943018674850464	13.525975227355957	18.297399520874023	7.21003532409668
homomer-3-50-nr2-run1_result_39	3	AAAAAEALEALLRALEERLAALEAELEARLAALREEIEERFRRALEIATP:AAAAAEALEALLRALEERLAALEAELEARLAALREEIEERFRRALEIATP:AAAAAEALEALLRALEERLAALEAELEARLAALREEIEERFRRALEIATP	0.9190358818199916	0.9634977435025621	69.84297180175781	0.4614754915237427	12.045022010803223	15.321846008300781	5.929377555847168
homomer-3-50-nr2-run1_result_39	4	AAALAAAAAAAAAAAAAAAAAREAAEARRLEELRREVEARFEELRRLATP:AAALAAAAAAAAAAAAAAAAAREAAEARRLEELRREVEARFEELRRLATP:AAALAAAAAAAAAAAAAAAAAREAAEARRLEELRREVEARFEELRRLATP	1.888960763037537	0.8673571970070698	77.30555725097656	0.393792986869812	14.445869445800781	19.392955780029297	8.490636825561523
homomer-3-50-nr2-run1_result_39	5	AAALAELLAALEREREERERERERRLREELAALREEVEARFAEARALALP:AAALAELLAALEREREERERERERRLREELAALREEVEARFAEARALALP:AAALAELLAALEREREERERERERRLREELAALREEVEARFAEARALALP	2.371416571184803	0.7967147917983834	82.2375717163086	0.324756383895874	17.369409561157227	23.0435791015625	11.444278717041016
homomer-3-50-nr2-run1_result_39	6	AAALAALLAALRAEEEERRRREREEREAELAAFRERVEALYAEAVALATP:AAALAALLAALRAEEEERRRREREEREAELAAFRERVEALYAEAVALATP:AAALAALLAALRAEEEERRRREREEREAELAAFRERVEALYAEAVALATP	7.497725031009376	0.42851615329877196	86.91741943359375	0.3130360543727875	18.33739471435547	24.783212661743164	12.511695861816406
homomer-3-50-nr2-run1_result_39	7	AAALAAALAALLRALEEREEEREEEEEEELEELRREIEERFAEARELALP:AAALAAALAALLRALEEREEEREEEEEEELEELRREIEERFAEARELALP:AAALAAALAALLRALEEREEEREEEEEEELEELRREIEERFAEARELALP	1.2720288503646193	0.9292797827865125	66.69713592529297	0.32884836196899414	16.957374572753906	21.71881675720215	9.6306791305542
homomer-3-50-nr2-run1_result_39	8	AAALAAALAALAAAAAAAAAAAAAAAAAAAAAAAAAAAAAAAAAAAAAAA:AAALAAALAALAAAAAAAAAAAAAAAAAAAAAAAAAAAAAAAAAAAAAAA:AAALAAALAALAAAAAAAAAAAAAAAAAAAAAAAAAAAAAAAAAAAAAAA	5.91417214445204	0.4346119209154824	64.9142837524414	0.4972350597381592	10.004476547241211	13.425924301147461	5.146541595458984
homomer-3-50-nr2-run1_result_39	9	LEELRRLLEERERRREEERRREEEERERRLEELRREVEARFAEARAEARP:LEELRRLLEERERRREEERRREEEERERRLEELRREVEARFAEARAEARP:LEELRRLLEERERRREEERRREEEERERRLEELRREVEARFAEARAEARP	5.8699948306778795	0.3910673132068895	90.3131332397461	0.31036874651908875	18.873046875	25.869617462158203	12.44474983215332
homomer-3-50-nr2-run1_result_4	0	IPLEELKKELEEKLKELEEKIESKFEEIEEEIEELEEEIEEIEEELEEEK:IPLEELKKELEEKLKELEEKIESKFEEIEEEIEELEEEIEEIEEELEEEK:IPLEELKKELEEKLKELEEKIESKFEEIEEEIEELEEEIEEIEEELEEEK	25.00179863131476	0.4867472207009706	67.32267761230469	0.32232365012168884	17.240598678588867	22.738689422607422	11.266304016113281
homomer-3-50-nr2-run1_result_4	1	IPLEEFIKKYEEELKERKKKEEEKFEEIEEEIEEIEEEIEEIEEELEERE:IPLEEFIKKYEEELKERKKKEEEKFEEIEEEIEEIEEEIEEIEEELEERE:IPLEEFIKKYEEELKERKKKEEEKFEEIEEEIEEIEEEIEEIEEELEERE	6.53658019876854	0.361496011991803	87.4399185180664	0.2962806224822998	19.31416893005371	26.288591384887695	18.1165714263916
homomer-3-50-nr2-run1_result_4	2	IPLEEFIKKYEEELKELKEKIEKKFKEIEERIEELEERIEEIEERLEERE:IPLEEFIKKYEEELKELKEKIEKKFKEIEERIEELEERIEEIEERLEERE:IPLEEFIKKYEEELKELKEKIEKKFKEIEERIEELEERIEEIEERLEERE	0.6695783539780545	0.979358253356088	88.56595611572266	0.77294921875	5.882320404052734	6.256239891052246	1.2144746780395508
homomer-3-50-nr2-run1_result_4	3	IPLEELIKELEELRKKFEEEFKSKFEEIEEEIEELEEEIEEIEEELEERK:IPLEELIKELEELRKKFEEEFKSKFEEIEEEIEELEEEIEEIEEELEERK:IPLEELIKELEELRKKFEEEFKSKFEEIEEEIEELEEEIEEIEEELEERK	4.702519597017467	0.5699130349223941	59.66999816894531	0.29804307222366333	17.738027572631836	23.084407806396484	11.759140014648438
homomer-3-50-nr2-run1_result_4	4	MELEEFIEEEEERREELERELEEKFEEIEERIEELEEEIEEIEERLEERE:MELEEFIEEEEERREELERELEEKFEEIEERIEELEEEIEEIEERLEERE:MELEEFIEEEEERREELERELEEKFEEIEERIEELEEEIEEIEERLEERE	1.4094947727746416	0.9575936873924665	85.79619598388672	0.7378056049346924	6.586570739746094	7.213425636291504	1.29494047164917
homomer-3-50-nr2-run1_result_4	5	MKLEELEKKLEEKLKEFEEKFESKIKEIEEEIEELEEEIEEIEEELEEEK:MKLEELEKKLEEKLKEFEEKFESKIKEIEEEIEELEEEIEEIEEELEEEK:MKLEELEKKLEEKLKEFEEKFESKIKEIEEEIEELEEEIEEIEEELEEEK	24.795243260070052	0.21140324161332363	57.303565979003906	0.36511337757110596	15.417354583740234	19.89838409423828	7.134786605834961
homomer-3-50-nr2-run1_result_4	6	IPLEEFIEKYEKELEELKKEIEEKFEEIEERIEELEERIEEIEERLEEEE:IPLEEFIEKYEKELEELKKEIEEKFEEIEERIEELEERIEEIEERLEEEE:IPLEEFIEKYEKELEELKKEIEEKFEEIEERIEELEERIEEIEERLEEEE	0.719449169521272	0.976254509626702	89.5012435913086	0.7878778576850891	5.437559604644775	5.763289451599121	1.175286889076233
homomer-3-50-nr2-run1_result_4	7	MELEELVEELKKKIKEFEEKFEKEKEEIEEEIEELEERIEEIEERLEEEE:MELEELVEELKKKIKEFEEKFEKEKEEIEEEIEELEERIEEIEERLEEEE:MELEELVEELKKKIKEFEEKFEKEKEEIEEEIEELEERIEEIEERLEEEE	25.572082221420736	0.3171623792608587	70.78728485107422	0.33009999990463257	16.638906478881836	21.75865364074707	9.7908296585083
homomer-3-50-nr2-run1_result_4	8	MELEELEEELEELLEEFEERFEREIEEIRERIEELEERIEEIEERLEELE:MELEELEEELEELLEEFEERFEREIEEIRERIEELEERIEEIEERLEELE:MELEELEEELEELLEEFEERFEREIEEIRERIEELEERIEEIEERLEELE	1.497588061255729	0.9225644109859032	90.83796691894531	0.7934409379959106	4.955806255340576	5.291598796844482	1.1378934383392334
homomer-3-50-nr2-run1_result_4	9	IPLEEFIKEYKEELEKFEKEFKEKFEEIEEEIEEIEEEIEEIEEKLEEKE:IPLEEFIKEYKEELEKFEKEFKEKFEEIEEEIEEIEEEIEEIEEKLEEKE:IPLEEFIKEYKEELEKFEKEFKEKFEEIEEEIEEIEEEIEEIEEKLEEKE	0.8749060438156068	0.9659812977933093	88.17584228515625	0.7572917342185974	5.952861309051514	6.376648426055908	1.215101718902588
homomer-3-50-nr2-run1_result_40	0	EEEEEEEELEERLEEMEEQQQQQQEEIEERLEELEERIEELEEEIEELEE:EEEEEEEELEERLEEMEEQQQQQQEEIEERLEELEERIEELEEEIEELEE:EEEEEEEELEERLEEMEEQQQQQQEEIEERLEELEERIEELEEEIEELEE	1.244432823437575	0.9475352390433275	91.11769104003906	0.7908622026443481	4.134875774383545	4.4964985847473145	1.1961091756820679
homomer-3-50-nr2-run1_result_40	1	MSEEELEELERELREFREEFERAKEEIEERLEELEERVEELEERIAELEA:MSEEELEELERELREFREEFERAKEEIEERLEELEERVEELEERIAELEA:MSEEELEELERELREFREEFERAKEEIEERLEELEERVEELEERIAELEA	1.450473142538146	0.924380839997721	94.84635162353516	0.8384705781936646	3.797747850418091	3.9755942821502686	1.0760425329208374
homomer-3-50-nr2-run1_result_40	2	LSEEALRRLREELERLREEIEEKEEEIEEELEELEERVEELEERVEELEE:LSEEALRRLREELERLREEIEEKEEEIEEELEELEERVEELEERVEELEE:LSEEALRRLREELERLREEIEEKEEEIEEELEELEERVEELEERVEELEE	1.037634357343188	0.9580186376911168	90.18559265136719	0.7544320821762085	4.934413909912109	5.401104927062988	1.322831392288208
homomer-3-50-nr2-run1_result_40	3	MSEEELEELEKKLEEFKEEFEEEKEEIEERLEELEERVEELERRLEELEE:MSEEELEELEKKLEEFKEEFEEEKEEIEERLEELEERVEELERRLEELEE:MSEEELEELEKKLEEFKEEFEEEKEEIEERLEELEERVEELERRLEELEE	1.1463327768021245	0.9496460447765683	92.22238159179688	0.7859988808631897	4.521909713745117	4.796289443969727	1.2338577508926392
homomer-3-50-nr2-run1_result_40	4	MSEELLEELKELLEEEEEEQEEKEEEIEEELEELEERVEELEERIEELEE:MSEELLEELKELLEEEEEEQEEKEEEIEEELEELEERVEELEERIEELEE:MSEELLEELKELLEEEEEEQEEKEEEIEEELEELEERVEELEERIEELEE	0.800369440462347	0.9735419375610449	85.48834228515625	0.7133368253707886	6.454057693481445	7.234169960021973	1.322810411453247
homomer-3-50-nr2-run1_result_40	5	MSEELLEELEERLEELEEEFEEEEEEEEEELEELEERVEELEERIEELEE:MSEELLEELEERLEELEEEFEEEEEEEEEELEELEERVEELEERIEELEE:MSEELLEELEERLEELEEEFEEEEEEEEEELEELEERVEELEERIEELEE	1.463683724668498	0.9163425413551329	77.96817016601562	0.4861854910850525	12.330821990966797	15.484867095947266	2.5012402534484863
homomer-3-50-nr2-run1_result_40	6	MSEEELEKLKKELEEFKEEFEKEKEEIEEELEELEEEVEELEERIEELEE:MSEEELEKLKKELEEFKEEFEKEKEEIEEELEELEEEVEELEERIEELEE:MSEEELEKLKKELEEFKEEFEKEKEEIEEELEELEEEVEELEERIEELEE	1.3374820954537525	0.9398246857444944	92.75762939453125	0.7830968499183655	4.406630992889404	4.678736686706543	1.2251331806182861
homomer-3-50-nr2-run1_result_40	7	LSQQLLQQLLEQQQQQQQQQQQQEEEIREEIEELEERIEELEERIEELEE:LSQQLLQQLLEQQQQQQQQQQQQEEEIREEIEELEERIEELEERIEELEE:LSQQLLQQLLEQQQQQQQQQQQQEEEIREEIEELEERIEELEERIEELEE	1.282942390836835	0.9443743253211164	86.9153060913086	0.7800551056861877	5.22553014755249	5.8176116943359375	1.1785728931427002
homomer-3-50-nr2-run1_result_40	8	ADAAAAAAAAAARAAAEEEREEEREEEEEEDEELEERIEELEERIDELEE:ADAAAAAAAAAARAAAEEEREEEREEEEEEDEELEERIEELEERIDELEE:ADAAAAAAAAAARAAAEEEREEEREEEEEEDEELEERIEELEERIDELEE	2.0293334715566917	0.8536975275092432	84.7093505859375	0.4378521144390106	13.026721000671387	17.50320816040039	2.744368076324463
homomer-3-50-nr2-run1_result_40	9	MSEEFLKELEEKLKEFEEEFEEEKEEIEKKIEELEEEIEELEERIEELEE:MSEEFLKELEEKLKEFEEEFEEEKEEIEKKIEELEEEIEELEERIEELEE:MSEEFLKELEEKLKEFEEEFEEEKEEIEKKIEELEEEIEELEERIEELEE	1.1353690999001833	0.9512069053795206	91.44104766845703	0.785068929195404	4.808588981628418	5.145248889923096	1.1407110691070557
homomer-3-50-nr2-run1_result_41	0	AAGAALEARLEELEEEIEEGFEEIEEEIEELEEEIEKKYEEIKEKLEKEK:AAGAALEARLEELEEEIEEGFEEIEEEIEELEEEIEKKYEEIKEKLEKEK:AAGAALEARLEELEEEIEEGFEEIEEEIEELEEEIEKKYEEIKEKLEKEK	4.822647546080366	0.5379586660054144	86.63924407958984	0.32531464099884033	17.941083908081055	24.494279861450195	15.802153587341309
homomer-3-50-nr2-run1_result_41	1	AAGAALAARLAALEERVEEGFEEIEKEIEELKEEIEEEEEEFEEQLEEQQ:AAGAALAARLAALEERVEEGFEEIEKEIEELKEEIEEEEEEFEEQLEEQQ:AAGAALAARLAALEERVEEGFEEIEKEIEELKEEIEEEEEEFEEQLEEQQ	1.221427229778954	0.9375541244119264	83.66183471679688	0.6975865364074707	6.772876262664795	7.471957206726074	1.373086929321289
homomer-3-50-nr2-run1_result_41	2	EEGEELERRLEELEREIREGFERIERRIEELEEEIEEREEEFEERLEEEE:EEGEELERRLEELEREIREGFERIERRIEELEEEIEEREEEFEERLEEEE:EEGEELERRLEELEREIREGFERIERRIEELEEEIEEREEEFEERLEEEE	1.084747577792981	0.9491569567973466	87.85973358154297	0.765949010848999	5.78624153137207	6.2280120849609375	1.2842178344726562
homomer-3-50-nr2-run1_result_41	3	EEGEELEEELEELEEEIEEGEEEEEEEIEELEKKIEEKYKEFKEKLESKE:EEGEELEEELEELEEEIEEGEEEEEEEIEELEKKIEEKYKEFKEKLESKE:EEGEELEEELEELEEEIEEGEEEEEEEIEELEKKIEEKYKEFKEKLESKE	24.33429007619966	0.08538494388152643	55.642459869384766	0.2655333876609802	19.928781509399414	25.026247024536133	17.00946044921875
homomer-3-50-nr2-run1_result_41	4	EEGEELEERLEELEEEIEEGFEELEEELEELKEEIEKKYEEIKKELEESK:EEGEELEERLEELEEEIEEGFEELEEELEELKEEIEKKYEEIKKELEESK:EEGEELEERLEELEEEIEEGFEELEEELEELKEEIEKKYEEIKKELEESK	24.813478213933834	0.5851088896330956	56.31166458129883	0.3835110068321228	13.9642972946167	17.71051597595215	6.325389862060547
homomer-3-50-nr2-run1_result_41	5	EEGEELEERLEELEEEIEEGFEEIEEKIEELEKKIEEKFEEIKKKLEEKE:EEGEELEERLEELEEEIEEGFEEIEEKIEELEKKIEEKFEEIKKKLEEKE:EEGEELEERLEELEEEIEEGFEEIEEKIEELEKKIEEKFEEIKKKLEEKE	0.8475288662915645	0.9683046762323312	89.45598602294922	0.7614892721176147	5.497713088989258	5.845957279205322	1.2779637575149536
homomer-3-50-nr2-run1_result_41	6	EMGEELEERLEELEEEIEEGFEEIEERIEELEEEIEEEEEEFERRLEERE:EMGEELEERLEELEEEIEEGFEEIEERIEELEEEIEEEEEEFERRLEERE:EMGEELEERLEELEEEIEEGFEEIEERIEELEEEIEEEEEEFERRLEERE	1.1189681692760298	0.9468267021138314	87.89488220214844	0.7276538014411926	5.8624348640441895	6.446152210235596	1.4155759811401367
homomer-3-50-nr2-run1_result_41	7	AAGAALAAELAALREEIEEGFEEIEKKIEELKKEIEEKYKEIKEKLEKKE:AAGAALAAELAALREEIEEGFEEIEKKIEELKKEIEEKYKEIKEKLEKKE:AAGAALAAELAALREEIEEGFEEIEKKIEELKKEIEEKYKEIKEKLEKKE	1.3195129598751156	0.9608122709980728	88.89820861816406	0.7690249085426331	5.456448554992676	5.817265510559082	1.2260721921920776
homomer-3-50-nr2-run1_result_41	8	EEGEELERRLEELEREIQQGQQQLQQQQQQQQQQQQQQQQQFEQLLQSLL:EEGEELERRLEELEREIQQGQQQLQQQQQQQQQQQQQQQQQFEQLLQSLL:EEGEELERRLEELEREIQQGQQQLQQQQQQQQQQQQQQQQQFEQLLQSLL	1.335876204176231	0.9246649823601202	73.24996948242188	0.5480369329452515	9.702071189880371	11.760231971740723	3.4752731323242188
homomer-3-50-nr2-run1_result_41	9	AAGAAAAAALAALRAEVEAGFAELERRLEERERREEEREAELRARLEAAA:AAGAAAAAALAALRAEVEAGFAELERRLEERERREEEREAELRARLEAAA:AAGAAAAAALAALRAEVEAGFAELERRLEERERREEEREAELRARLEAAA	1.2987675053564989	0.929673922809991	86.7339859008789	0.7175536155700684	5.68591833114624	6.576854228973389	1.3040828704833984
homomer-3-50-nr2-run1_result_42	0	HMEEELAALERRARETGSPEDVAALVEAVREYLEERIEEVEERLLERIEE:HMEEELAALERRARETGSPEDVAALVEAVREYLEERIEEVEERLLERIEE:HMEEELAALERRARETGSPEDVAALVEAVREYLEERIEEVEERLLERIEE	0.8919753427736843	0.9642592635069157	89.99390411376953	0.8098483085632324	4.308286666870117	4.789097785949707	1.163532018661499
homomer-3-50-nr2-run1_result_42	1	EKEKELEELKEKAEKTGKPEDVAELVKKVLEYMEEKLEEREEKLLEIIEE:EKEKELEELKEKAEKTGKPEDVAELVKKVLEYMEEKLEEREEKLLEIIEE:EKEKELEELKEKAEKTGKPEDVAELVKKVLEYMEEKLEEREEKLLEIIEE	1.3631532347358282	0.9231679439324163	83.26335906982422	0.6567875146865845	6.298050880432129	7.458949089050293	2.1670336723327637
homomer-3-50-nr2-run1_result_42	2	EMEEELEELKERARETGKPEDVTELVEKVLEYIEKKIEEREKKIEEKIEK:EMEEELEELKERARETGKPEDVTELVEKVLEYIEKKIEEREKKIEEKIEK:EMEEELEELKERARETGKPEDVTELVEKVLEYIEKKIEEREKKIEEKIEK	1.455614711583624	0.9134001442367397	88.00914764404297	0.751632809638977	4.72700834274292	5.372718811035156	2.068708658218384
homomer-3-50-nr2-run1_result_42	3	EMEEELEELREEARETGSPEAVAELVEKVLEYLEEKIEEKEKELKEKIES:EMEEELEELREEARETGSPEAVAELVEKVLEYLEEKIEEKEKELKEKIES:EMEEELEELREEARETGSPEAVAELVEKVLEYLEEKIEEKEKELKEKIES	0.9500167827452372	0.9596955811045624	86.64225006103516	0.7326312065124512	5.219619274139404	5.965351104736328	1.6164143085479736
homomer-3-50-nr2-run1_result_42	4	EMEEEIEEKLEKARETGKPEDVTELAELILEYLEERLEEREEELEERIEE:EMEEEIEEKLEKARETGKPEDVTELAELILEYLEERLEEREEELEERIEE:EMEEEIEEKLEKARETGKPEDVTELAELILEYLEERLEEREEELEERIEE	1.239550354696024	0.9351429999210343	85.76788330078125	0.712045431137085	5.507205486297607	6.528789520263672	1.936340570449829
homomer-3-50-nr2-run1_result_42	5	EMEEELEALEREARETGSAEAVTRLAEALREYLERRLEEREEELLERIEE:EMEEELEALEREARETGSAEAVTRLAEALREYLERRLEEREEELLERIEE:EMEEELEALEREARETGSAEAVTRLAEALREYLERRLEEREEELLERIEE	0.9455299374978163	0.9599183928056227	83.95018768310547	0.6958959102630615	5.672911643981934	6.815915584564209	1.7592816352844238
homomer-3-50-nr2-run1_result_42	6	EREAELEALEARADATGTAADVAALVRATREYLEERIEEREEELEEEIEE:EREAELEALEARADATGTAADVAALVRATREYLEERIEEREEELEEEIEE:EREAELEALEARADATGTAADVAALVRATREYLEERIEEREEELEEEIEE	0.6384134309043846	0.9812386696983246	89.9236831665039	0.7967873811721802	4.1699676513671875	4.741984844207764	1.3830533027648926
homomer-3-50-nr2-run1_result_42	7	EEEKKIEELKKKAEETGKPEDVTELVKAVLEYIEKKIEEKEKEIEEEIEE:EEEKKIEELKKKAEETGKPEDVTELVKAVLEYIEKKIEEKEKEIEEEIEE:EEEKKIEELKKKAEETGKPEDVTELVKAVLEYIEKKIEEKEKEIEEEIEE	1.153298647203923	0.9428206583830886	82.13912200927734	0.6652137637138367	6.560173511505127	7.928765773773193	2.9829647541046143
homomer-3-50-nr2-run1_result_42	8	HMEEELEELRRRARETGSPEAVAELVELNQEYQEERLEELKEEIEEKIEE:HMEEELEELRRRARETGSPEAVAELVELNQEYQEERLEELKEEIEEKIEE:HMEEELEELRRRARETGSPEAVAELVELNQEYQEERLEELKEEIEEKIEE	1.153415425343866	0.9424371813977094	85.86158752441406	0.7295822501182556	5.279078483581543	6.08080530166626	1.9357346296310425
homomer-3-50-nr2-run1_result_42	9	HMEEELARLARRARETGSPADVAELVEAVLRYLEERLEEARRELLALIAA:HMEEELARLARRARETGSPADVAELVEAVLRYLEERLEEARRELLALIAA:HMEEELARLARRARETGSPADVAELVEAVLRYLEERLEEARRELLALIAA	0.7706263184355623	0.9729225434402871	89.2069091796875	0.7752034068107605	4.508907794952393	5.24841833114624	1.5385169982910156
homomer-3-50-nr2-run1_result_43	0	SGAADAALLGEAAASDDPALRAVARLEVELRRELAGLRREIRGEPLVPEP:SGAADAALLGEAAASDDPALRAVARLEVELRRELAGLRREIRGEPLVPEP:SGAADAALLGEAAASDDPALRAVARLEVELRRELAGLRREIRGEPLVPEP	0.6680907169893189	0.9806823584989366	84.1155776977539	0.7582488059997559	7.012205123901367	7.770020008087158	1.5646798610687256
homomer-3-50-nr2-run1_result_43	1	MGAEAARLLGEAAASPDPALRAVARLRVELERALAGLRALIRGEPLVEPP:MGAEAARLLGEAAASPDPALRAVARLRVELERALAGLRALIRGEPLVEPP:MGAEAARLLGEAAASPDPALRAVARLRVELERALAGLRALIRGEPLVEPP	1.1288582065906776	0.9459061773827129	73.7652359008789	0.6669768691062927	9.22143840789795	10.578641891479492	2.055269718170166
homomer-3-50-nr2-run1_result_43	2	SGAADAALLGAAAASPDPALRAVARLEVELRRRFAGLERLIRGEPLVEEP:SGAADAALLGAAAASPDPALRAVARLEVELRRRFAGLERLIRGEPLVEEP:SGAADAALLGAAAASPDPALRAVARLEVELRRRFAGLERLIRGEPLVEEP	0.9537683017316181	0.9605701944064117	83.53961944580078	0.7558948993682861	6.834861755371094	7.745849609375	1.5994343757629395
homomer-3-50-nr2-run1_result_43	3	AGAADAALLGAAAASDDPALRAVAELEVALRRELEGLRREIAGEPLVPAP:AGAADAALLGAAAASDDPALRAVAELEVALRRELEGLRREIAGEPLVPAP:AGAADAALLGAAAASDDPALRAVAELEVALRRELEGLRREIAGEPLVPAP	0.9579324033373232	0.968566773221285	81.19580078125	0.7340772151947021	7.822876453399658	8.630402565002441	1.7412835359573364
homomer-3-50-nr2-run1_result_43	4	LGAADAALLGEAAASDDPALRAVARLRVELARALAGLRAEIRGEPLVPVP:LGAADAALLGEAAASDDPALRAVARLRVELARALAGLRAEIRGEPLVPVP:LGAADAALLGEAAASDDPALRAVARLRVELARALAGLRAEIRGEPLVPVP	2.427793212150463	0.8314747599531336	79.24523162841797	0.714004397392273	7.472040176391602	8.366058349609375	1.9090194702148438
homomer-3-50-nr2-run1_result_43	5	MGAEDAALLGAAAASPDPALRAVAELRVEFRRALAGLLRLILGLPLVPVP:MGAEDAALLGAAAASPDPALRAVAELRVEFRRALAGLLRLILGLPLVPVP:MGAEDAALLGAAAASPDPALRAVAELRVEFRRALAGLLRLILGLPLVPVP	0.8423871210997751	0.9688683945697096	82.94072723388672	0.744255542755127	6.836910724639893	7.717073917388916	1.540679931640625
homomer-3-50-nr2-run1_result_43	6	AGAANAALLGAAAASDDPALRAVAALAVALAAAFAGLLALALGLPLVLPP:AGAANAALLGAAAASDDPALRAVAALAVALAAAFAGLLALALGLPLVLPP:AGAANAALLGAAAASDDPALRAVAALAVALAAAFAGLLALALGLPLVLPP	3.3207104809274464	0.758793298549812	60.71588134765625	0.4725145399570465	11.802444458007812	14.24843692779541	5.324122428894043
homomer-3-50-nr2-run1_result_43	7	MGAAAAALLGAAAASSDPALRAVAELRVELERRLAGLERRIAGEPLVPVP:MGAAAAALLGAAAASSDPALRAVAELRVELERRLAGLERRIAGEPLVPVP:MGAAAAALLGAAAASSDPALRAVAELRVELERRLAGLERRIAGEPLVPVP	2.604695288919264	0.8365928843672095	72.27447509765625	0.6502023935317993	9.75952434539795	10.849559783935547	2.3940072059631348
homomer-3-50-nr2-run1_result_43	8	MGAEDAALLGAAAASDDPALRAVARLEVELRRALAGLERRIRGEPLVEPP:MGAEDAALLGAAAASDDPALRAVARLEVELRRALAGLERRIRGEPLVEPP:MGAEDAALLGAAAASDDPALRAVARLEVELRRALAGLERRIRGEPLVEPP	0.8677281730994936	0.9682493144100925	82.54837799072266	0.7516642808914185	7.456789493560791	8.25674819946289	1.6407438516616821
homomer-3-50-nr2-run1_result_43	9	MGAEDAALLGAAAASPDPALRAVAELEVRLRRELAGLRREIRGEPLVEEP:MGAEDAALLGAAAASPDPALRAVAELEVRLRRELAGLRREIRGEPLVEEP:MGAEDAALLGAAAASPDPALRAVAELEVRLRRELAGLRREIRGEPLVEEP	0.7522674817491442	0.9754843449202633	82.61829376220703	0.7425539493560791	7.5333027839660645	8.338868141174316	1.6413421630859375
homomer-3-50-nr2-run1_result_44	0	LEELIPEFLRALTETLVALLEAGASDEFLEKFVKETLEKFTELLKKLVES:LEELIPEFLRALTETLVALLEAGASDEFLEKFVKETLEKFTELLKKLVES:LEELIPEFLRALTETLVALLEAGASDEFLEKFVKETLEKFTELLKKLVES	0.7188195877356114	0.9766247667848146	91.92083740234375	0.8419119119644165	3.535080671310425	3.974437952041626	1.2553410530090332
homomer-3-50-nr2-run1_result_44	1	IEELISKFIEALTKTLVALKEAGASDEFLEKFVEKSLEKFSEILKKLIES:IEELISKFIEALTKTLVALKEAGASDEFLEKFVEKSLEKFSEILKKLIES:IEELISKFIEALTKTLVALKEAGASDEFLEKFVEKSLEKFSEILKKLIES	0.9371754102014895	0.9607922684149969	86.54646301269531	0.7501444816589355	5.17861795425415	6.393177032470703	1.5602333545684814
homomer-3-50-nr2-run1_result_44	2	LEELIPATIRALTETLVALREAGASDEFLREFTREFLEKFTELLTTLVES:LEELIPATIRALTETLVALREAGASDEFLREFTREFLEKFTELLTTLVES:LEELIPATIRALTETLVALREAGASDEFLREFTREFLEKFTELLTTLVES	0.5060986200522162	0.9881952929109902	90.82279205322266	0.8116411566734314	3.6660237312316895	4.206632137298584	1.4960360527038574
homomer-3-50-nr2-run1_result_44	3	IEELIKKFIEALSKLLVELKKAGASDEFLKKLTEEILKKFAEVLKKLIES:IEELIKKFIEALSKLLVELKKAGASDEFLKKLTEEILKKFAEVLKKLIES:IEELIKKFIEALSKLLVELKKAGASDEFLKKLTEEILKKFAEVLKKLIES	1.0699202542165804	0.9506425245728238	75.87065124511719	0.5535402297973633	10.57528305053711	14.241111755371094	2.2616119384765625
homomer-3-50-nr2-run1_result_44	4	LPELVAAFLAALTATLVALRAAGASDEFLREFARETLERFERLLKELVKS:LPELVAAFLAALTATLVALRAAGASDEFLREFARETLERFERLLKELVKS:LPELVAAFLAALTATLVALRAAGASDEFLREFARETLERFERLLKELVKS	0.8635954975089906	0.9672080130339386	91.65919494628906	0.8347669243812561	3.514237880706787	4.02297830581665	1.3303745985031128
homomer-3-50-nr2-run1_result_44	5	LAELLPAALAALRALLVALRAAGASDAFLEALARETLRALRELLRELVRA:LAELLPAALAALRALLVALRAAGASDAFLEALARETLRALRELLRELVRA:LAELLPAALAALRALLVALRAAGASDAFLEALARETLRALRELLRELVRA	3.078192313147947	0.7183785564112244	70.07402038574219	0.5587443113327026	9.675649642944336	12.159208297729492	3.471115827560425
homomer-3-50-nr2-run1_result_44	6	LAELVARTIAAFRELLVALLAAGASDEFLRELTAAFLAAFAAVLTALVAS:LAELVARTIAAFRELLVALLAAGASDEFLRELTAAFLAAFAAVLTALVAS:LAELVARTIAAFRELLVALLAAGASDEFLRELTAAFLAAFAAVLTALVAS	0.8163183365029635	0.9700684739747809	90.29953002929688	0.8230454921722412	3.4410288333892822	3.931335687637329	1.3336513042449951
homomer-3-50-nr2-run1_result_44	7	LEELLAEFLRAFTELLVALRAAGASDAFLEALTRETLERFAELLRALVES:LEELLAEFLRAFTELLVALRAAGASDAFLEALTRETLERFAELLRALVES:LEELLAEFLRAFTELLVALRAAGASDAFLEALTRETLERFAELLRALVES	0.6665639139705372	0.9796723944689395	84.90428161621094	0.7374703884124756	5.249359130859375	6.4439616203308105	2.3230903148651123
homomer-3-50-nr2-run1_result_44	8	IEELIKKFLEALNETLVALREAGASDEFLKEFVKESLEKFSEILKELIKS:IEELIKKFLEALNETLVALREAGASDEFLKEFVKESLEKFSEILKELIKS:IEELIKKFLEALNETLVALREAGASDEFLKEFVKESLEKFSEILKELIKS	0.9181495079771421	0.9621909152179213	86.22380828857422	0.7256591320037842	5.497045040130615	6.900325298309326	2.011658191680908
homomer-3-50-nr2-run1_result_44	9	LAELVAAFIAAFTALLVALRAAGASDEFLAELTRRLLERFARVLETLVRS:LAELVAAFIAAFTALLVALRAAGASDEFLAELTRRLLERFARVLETLVRS:LAELVAAFIAAFTALLVALRAAGASDEFLAELTRRLLERFARVLETLVRS	0.674255101454095	0.9792700315766399	85.24100494384766	0.7462126016616821	4.953311443328857	6.008607387542725	1.8542170524597168
homomer-3-50-nr2-run1_result_45	0	SDAGLARPDVEPRISADPYEVYQQARAYTDEKLEKLKEELKKEIEEKAKK:SDAGLARPDVEPRISADPYEVYQQARAYTDEKLEKLKEELKKEIEEKAKK:SDAGLARPDVEPRISADPYEVYQQARAYTDEKLEKLKEELKKEIEEKAKK	5.684825500018247	0.7126301912499298	70.33980560302734	0.5848287343978882	12.533855438232422	13.428306579589844	2.008540630340576
homomer-3-50-nr2-run1_result_45	1	SNAGLARPDVEPKISADPYEVFKQAREYTEEKLEELKEELEEEIEEEAEE:SNAGLARPDVEPKISADPYEVFKQAREYTEEKLEELKEELEEEIEEEAEE:SNAGLARPDVEPKISADPYEVFKQAREYTEEKLEELKEELEEEIEEEAEE	6.851231040242135	0.6766037898886734	67.93759155273438	0.5472539067268372	13.268260955810547	14.387931823730469	2.5667331218719482
homomer-3-50-nr2-run1_result_45	2	SDAGLADPNREPRVSADPLAVYEQAREEMERRLEELREELEKKIEEKAKE:SDAGLADPNREPRVSADPLAVYEQAREEMERRLEELREELEKKIEEKAKE:SDAGLADPNREPRVSADPLAVYEQAREEMERRLEELREELEKKIEEKAKE	6.742692685338338	0.4770038662302291	62.89646911621094	0.46171003580093384	16.348041534423828	17.966995239257812	3.276914596557617
homomer-3-50-nr2-run1_result_45	3	SNAGLANPNEEPKISADPYEVYKQARKYTEEKIEEAKEEIKKEIEEKAKE:SNAGLANPNEEPKISADPYEVYKQARKYTEEKIEEAKEEIKKEIEEKAKE:SNAGLANPNEEPKISADPYEVYKQARKYTEEKIEEAKEEIKKEIEEKAKE	6.464535069856091	0.6515952788261836	71.94711303710938	0.6370258927345276	11.490012168884277	12.409637451171875	1.7005467414855957
homomer-3-50-nr2-run1_result_45	4	SNAGYARPNEEPRISADPYEVYKQAKEYTEKKIEELKKELEEKIEKKAKK:SNAGYARPNEEPRISADPYEVYKQAKEYTEKKIEELKKELEEKIEKKAKK:SNAGYARPNEEPRISADPYEVYKQAKEYTEKKIEELKKELEEKIEKKAKK	5.8287305190644085	0.7453641035609788	69.55948638916016	0.5794989466667175	12.904419898986816	13.845377922058105	1.8439536094665527
homomer-3-50-nr2-run1_result_45	5	DDAGLARPDVEPRVSADPYAVYRQAREDAERRLEELRRELERLIEERAAE:DDAGLARPDVEPRVSADPYAVYRQAREDAERRLEELRRELERLIEERAAE:DDAGLARPDVEPRVSADPYAVYRQAREDAERRLEELRRELERLIEERAAE	12.38636122764654	0.26396686270647246	57.10489273071289	0.3515346646308899	18.861766815185547	21.635265350341797	7.28604793548584
homomer-3-50-nr2-run1_result_45	6	SNAGLARPNEEPKVSADPYEVYKQIKEYTEKKIEEAKEEIEKEIEEKAKK:SNAGLARPNEEPKVSADPYEVYKQIKEYTEKKIEEAKEEIEKEIEEKAKK:SNAGLARPNEEPKVSADPYEVYKQIKEYTEKKIEEAKEEIEKEIEEKAKK	6.375857677923019	0.715225923681465	66.38072967529297	0.5222211480140686	13.560461044311523	14.764359474182129	2.662977457046509
homomer-3-50-nr2-run1_result_45	7	SSAGLARPNEEPRVSADPWDVYRQARADAAAALAALRAELEAEIERKARK:SSAGLARPNEEPRVSADPWDVYRQARADAAAALAALRAELEAEIERKARK:SSAGLARPNEEPRVSADPWDVYRQARADAAAALAALRAELEAEIERKARK	7.435843496938987	0.7031197695755927	60.54458236694336	0.4764687418937683	15.124491691589355	16.669628143310547	2.638369560241699
homomer-3-50-nr2-run1_result_45	8	SNAGLANPNEEPKVSADPYEVYKQAKEYADKKLKELEEKLRKEIEEKAKE:SNAGLANPNEEPKVSADPYEVYKQAKEYADKKLKELEEKLRKEIEEKAKE:SNAGLANPNEEPKVSADPYEVYKQAKEYADKKLKELEEKLRKEIEEKAKE	5.701922548975718	0.6866443335902326	72.3787612915039	0.6283932328224182	11.529916763305664	12.387810707092285	1.5250186920166016
homomer-3-50-nr2-run1_result_45	9	SDAGLANPNEEPKVSADPYEVYKQIREYTEEKLKELEEKLRKEIEEKAKE:SDAGLANPNEEPKVSADPYEVYKQIREYTEEKLKELEEKLRKEIEEKAKE:SDAGLANPNEEPKVSADPYEVYKQIREYTEEKLKELEEKLRKEIEEKAKE	5.875741284847513	0.6505842408548524	72.15171813964844	0.6120093464851379	11.180424690246582	12.017264366149902	1.7079453468322754
homomer-3-50-nr2-run1_result_46	0	MEIERLKKARDRLLKFREELLASPDPEKKKMVLPIEALIDIYEEQIKELE:MEIERLKKARDRLLKFREELLASPDPEKKKMVLPIEALIDIYEEQIKELE:MEIERLKKARDRLLKFREELLASPDPEKKKMVLPIEALIDIYEEQIKELE	3.0745759180130725	0.7079311529901552	90.65074157714844	0.3474958539009094	17.181285858154297	24.342363357543945	14.87997817993164
homomer-3-50-nr2-run1_result_46	1	MLIELLENKKEKLEKYREELLKSKDPEKKKKTEIIEALIKIYEEEIEKLK:MLIELLENKKEKLEKYREELLKSKDPEKKKKTEIIEALIKIYEEEIEKLK:MLIELLENKKEKLEKYREELLKSKDPEKKKKTEIIEALIKIYEEEIEKLK	2.634631281554097	0.7584275522663808	83.61299133300781	0.3639456033706665	16.157716751098633	22.543352127075195	14.149040222167969
homomer-3-50-nr2-run1_result_46	2	DEVARLEARAAALRARREELLASPDPAARRRVEELEALIAADEAEIARLR:DEVARLEARAAALRARREELLASPDPAARRRVEELEALIAADEAEIARLR:DEVARLEARAAALRARREELLASPDPAARRRVEELEALIAADEAEIARLR	9.095870632617185	0.24401717664919337	93.06040954589844	0.33468806743621826	18.629169464111328	26.648597717285156	17.079666137695312
homomer-3-50-nr2-run1_result_46	3	KEIEKLEKKREKLLKKKEELLKSEDPEKKKKTEILDILIEIYEEEIEELK:KEIEKLEKKREKLLKKKEELLKSEDPEKKKKTEILDILIEIYEEEIEELK:KEIEKLEKKREKLLKKKEELLKSEDPEKKKKTEILDILIEIYEEEIEELK	3.5080369441703425	0.6689757172459238	86.23611450195312	0.6840447783470154	5.994302749633789	7.383065223693848	2.3401331901550293
homomer-3-50-nr2-run1_result_46	4	MLIELLEEAKEFLKKKKEELLKSPDEEKKKMTEILDALIELYEKLIEKLK:MLIELLEEAKEFLKKKKEELLKSPDEEKKKMTEILDALIELYEKLIEKLK:MLIELLEEAKEFLKKKKEELLKSPDEEKKKMTEILDALIELYEKLIEKLK	0.851504349844258	0.9689334459056951	90.61363983154297	0.8124688863754272	3.8589189052581787	4.416025161743164	1.2076935768127441
homomer-3-50-nr2-run1_result_46	5	EEIERLKYAKEKLEKYREELLKSKDPEKKKMTEIIEKLIEIYEEEIERLK:EEIERLKYAKEKLEKYREELLKSKDPEKKKMTEIIEKLIEIYEEEIERLK:EEIERLKYAKEKLEKYREELLKSKDPEKKKMTEIIEKLIEIYEEEIERLK	0.5769277829871785	0.9847495049422516	90.85704040527344	0.8046944737434387	4.039741039276123	4.762447834014893	1.4103362560272217
homomer-3-50-nr2-run1_result_46	6	MLIELEKKKREKLEKYREELEKSDDPEKKKQTEVIQALIDIEEEIIEELE:MLIELEKKKREKLEKYREELEKSDDPEKKKQTEVIQALIDIEEEIIEELE:MLIELEKKKREKLEKYREELEKSDDPEKKKQTEVIQALIDIEEEIIEELE	1.426769395490075	0.9138320456017553	90.85148620605469	0.806550920009613	3.879859685897827	4.501523971557617	1.244185447692871
homomer-3-50-nr2-run1_result_46	7	MLIELEEEKAERLEKFREELLASPDPEKKKMTEIVEALIEIEKEIIEKLK:MLIELEEEKAERLEKFREELLASPDPEKKKMTEIVEALIEIEKEIIEKLK:MLIELEEEKAERLEKFREELLASPDPEKKKMTEIVEALIEIEKEIIEKLK	0.7308167692690428	0.97524739541991	90.26524353027344	0.8055742979049683	3.973850727081299	4.644252777099609	1.3806407451629639
homomer-3-50-nr2-run1_result_46	8	EKIEELKEAKEKLEKKKEELLKSEDEKEKEKVEILEKLIEIYEEEIEKLK:EKIEELKEAKEKLEKKKEELLKSEDEKEKEKVEILEKLIEIYEEEIEKLK:EKIEELKEAKEKLEKKKEELLKSEDEKEKEKVEILEKLIEIYEEEIEKLK	12.071129705195434	0.22685631545022186	81.58837890625	0.3639756441116333	16.975419998168945	23.788820266723633	13.002731323242188
homomer-3-50-nr2-run1_result_46	9	ERIAELRRARDRLQEYRDALLASPDPEAQRMVAPIQALIDIYEEEIAELE:ERIAELRRARDRLQEYRDALLASPDPEAQRMVAPIQALIDIYEEEIAELE:ERIAELRRARDRLQEYRDALLASPDPEAQRMVAPIQALIDIYEEEIAELE	5.670090245631822	0.4117505131879975	94.55937194824219	0.34520041942596436	17.9106502532959	25.743019104003906	16.672325134277344
homomer-3-50-nr2-run1_result_47	0	AAVAHAEALAAGAAAAAAAGAAAAAAAAAAAAAAAAAALAALLAALAARP:AAVAHAEALAAGAAAAAAAGAAAAAAAAAAAAAAAAAALAALLAALAARP:AAVAHAEALAAGAAAAAAAGAAAAAAAAAAAAAAAAAALAALLAALAARP	4.224317427490955	0.5923892551296852	65.76097106933594	0.5111432671546936	10.391206741333008	13.62946605682373	5.774313926696777
homomer-3-50-nr2-run1_result_47	1	AAVAHAEALAAGVRAEIERGREELEEEREEERRRREEELRRLLEELRARP:AAVAHAEALAAGVRAEIERGREELEEEREEERRRREEELRRLLEELRARP:AAVAHAEALAAGVRAEIERGREELEEEREEERRRREEELRRLLEELRARP	3.178563709414739	0.7501492394936127	81.28670501708984	0.46740013360977173	12.28231143951416	15.727606773376465	3.5456883907318115
homomer-3-50-nr2-run1_result_47	2	AAVAHAAALAAGAAAAAAAGAAALRAEFAAALAALAAALAALLAALAARP:AAVAHAAALAAGAAAAAAAGAAALRAEFAAALAALAAALAALLAALAARP:AAVAHAAALAAGAAAAAAAGAAALRAEFAAALAALAAALAALLAALAARP	1.3511762564152199	0.9268652612173256	64.4743881225586	0.5023213624954224	10.784090042114258	13.564131736755371	5.530546188354492
homomer-3-50-nr2-run1_result_47	3	AAAAAAAALAAGLAAAAAAGRAELAAAAAEAAAAALEALRALLEELERRP:AAAAAAAALAAGLAAAAAAGRAELAAAAAEAAAAALEALRALLEELERRP:AAAAAAAALAAGLAAAAAAGRAELAAAAAEAAAAALEALRALLEELERRP	18.026496347150008	0.13076256692223173	60.02544021606445	0.3894198536872864	13.564586639404297	17.335058212280273	8.163546562194824
homomer-3-50-nr2-run1_result_47	4	AAAALAAALAAGAAAEAAAGAAALRAELAAAAAAAAAALAALLAQLLQRP:AAAALAAALAAGAAAEAAAGAAALRAELAAAAAAAAAALAALLAQLLQRP:AAAALAAALAAGAAAEAAAGAAALRAELAAAAAAAAAALAALLAQLLQRP	1.0136204254783774	0.9540359342833888	62.152671813964844	0.41859978437423706	13.325899124145508	16.888120651245117	7.5748491287231445
homomer-3-50-nr2-run1_result_47	5	AAVAHAEALAAGLRAEAEAGRAELRREFEERLARLLELLEKLLEELKKRP:AAVAHAEALAAGLRAEAEAGRAELRREFEERLARLLELLEKLLEELKKRP:AAVAHAEALAAGLRAEAEAGRAELRREFEERLARLLELLEKLLEELKKRP	0.8629569460260155	0.9667820829044576	81.85565948486328	0.6690845489501953	7.005847454071045	7.871156692504883	1.7167983055114746
homomer-3-50-nr2-run1_result_47	6	AAVAHAEALAAGAAAAAAAGAAALAAAAAAALAELQAQLEQLLQQLQQQP:AAVAHAEALAAGAAAAAAAGAAALAAAAAAALAELQAQLEQLLQQLQQQP:AAVAHAEALAAGAAAAAAAGAAALAAAAAAALAELQAQLEQLLQQLQQQP	1.121641924947057	0.9459811467930234	66.76020812988281	0.4769207239151001	11.280252456665039	14.548017501831055	5.931044578552246
homomer-3-50-nr2-run1_result_47	7	AAVAHAEALAAGLRAEAEAGRAALRAEFAAALAALAALLAKLLAELAKRP:AAVAHAEALAAGLRAEAEAGRAALRAEFAAALAALAALLAKLLAELAKRP:AAVAHAEALAAGLRAEAEAGRAALRAEFAAALAALAALLAKLLAELAKRP	0.6439076680923801	0.9809375322823796	85.81696319580078	0.7356414794921875	5.57136869430542	6.1889543533325195	1.3817615509033203
homomer-3-50-nr2-run1_result_47	8	AAAAAAAAAAAGVRAEIAAGLAALREEFEARLAALRAELEALLAELEARP:AAAAAAAAAAAGVRAEIAAGLAALREEFEARLAALRAELEALLAELEARP:AAAAAAAAAAAGVRAEIAAGLAALREEFEARLAALRAELEALLAELEARP	1.199893168599088	0.9406439396206872	87.4768295288086	0.7376303672790527	4.992437362670898	5.596635818481445	1.6391916275024414
homomer-3-50-nr2-run1_result_47	9	AAVAHAEALAAGVRAEAAAGAAALREALAAREAAAREELARLLEELRARP:AAVAHAEALAAGVRAEAAAGAAALREALAAREAAAREELARLLEELRARP:AAVAHAEALAAGVRAEAAAGAAALREALAAREAAAREELARLLEELRARP	0.7021839559832247	0.9781651941555674	74.6961441040039	0.5652040243148804	8.813029289245605	10.867923736572266	3.2144150733947754
homomer-3-50-nr2-run1_result_48	0	AEEEARRAELRAEAAAYAAAVAAATAAALAAAAAGAAAAAAAAAAALAGL:AEEEARRAELRAEAAAYAAAVAAATAAALAAAAAGAAAAAAAAAAALAGL:AEEEARRAELRAEAAAYAAAVAAATAAALAAAAAGAAAAAAAAAAALAGL	4.42660864442726	0.5679033877290945	66.37462615966797	0.4419131577014923	11.749321937561035	15.789397239685059	5.448953628540039
homomer-3-50-nr2-run1_result_48	1	EEEEEEREELREEAREYAERVAEERRAELVAVLLGLLAALAAAAAAALGA:EEEEEEREELREEAREYAERVAEERRAELVAVLLGLLAALAAAAAAALGA:EEEEEEREELREEAREYAERVAEERRAELVAVLLGLLAALAAAAAAALGA	2.759055393045354	0.7510751701795192	70.72222900390625	0.3803764581680298	13.831958770751953	17.56002426147461	8.38868522644043
homomer-3-50-nr2-run1_result_48	2	AALAALAAAAAAAAAAYAAAVAAAAAAALAAALAGLLAALAAALAEALGA:AALAALAAAAAAAAAAYAAAVAAAAAAALAAALAGLLAALAAALAEALGA:AALAALAAAAAAAAAAYAAAVAAAAAAALAAALAGLLAALAAALAEALGA	3.8042004728958827	0.6406320944697659	66.1490707397461	0.45404112339019775	12.033356666564941	15.986727714538574	6.2855143547058105
homomer-3-50-nr2-run1_result_48	3	EEEEEEREELRAEARAYAEAVAEAARAELEAALAGAAAAAAAAAAAAAGA:EEEEEEREELRAEARAYAEAVAEAARAELEAALAGAAAAAAAAAAAAAGA:EEEEEEREELRAEARAYAEAVAEAARAELEAALAGAAAAAAAAAAAAAGA	3.4591006761769116	0.6808795547871527	71.1203842163086	0.4673839211463928	11.076509475708008	14.791108131408691	6.129806995391846
homomer-3-50-nr2-run1_result_48	4	EEEEEEREELREEAREYAEEVAERAREEFRRELEGLLAELAAALAALLGR:EEEEEEREELREEAREYAEEVAERAREEFRRELEGLLAELAAALAALLGR:EEEEEEREELREEAREYAEEVAERAREEFRRELEGLLAELAAALAALLGR	1.0271241831569142	0.9537818022643592	84.97358703613281	0.7391796112060547	5.8410515785217285	6.557800769805908	1.4331624507904053
homomer-3-50-nr2-run1_result_48	5	EALRRLLLALLALAALLAAAVALATAAALVAALAGLLAAAAAAAAAAAGA:EALRRLLLALLALAALLAAAVALATAAALVAALAGLLAAAAAAAAAAAGA:EALRRLLLALLALAALLAAAVALATAAALVAALAGLLAAAAAAAAAAAGA	6.380419849534913	0.4494706443317784	66.06847381591797	0.43197235465049744	12.246685981750488	15.727806091308594	6.833521366119385
homomer-3-50-nr2-run1_result_48	6	EEEEEEREELEEEAREYAEEVAEERAEELRRELAGLLAALAAALAALLGR:EEEEEEREELEEEAREYAEEVAEERAEELRRELAGLLAALAAALAALLGR:EEEEEEREELEEEAREYAEEVAEERAEELRRELAGLLAALAAALAALLGR	0.8436008040999995	0.9684128163150554	70.73681640625	0.4519352316856384	11.785760879516602	15.039228439331055	6.7286858558654785
homomer-3-50-nr2-run1_result_48	7	EEEEEREEEILEEAREYAERVAAEAAAALRAELEGLLAALAAAAAAAAGA:EEEEEREEEILEEAREYAERVAAEAAAALRAELEGLLAALAAAAAAAAGA:EEEEEREEEILEEAREYAERVAAEAAAALRAELEGLLAALAAAAAAAAGA	1.4514727117904362	0.9193370157220295	87.8997802734375	0.8085295557975769	4.64870548248291	5.054200172424316	1.094688892364502
homomer-3-50-nr2-run1_result_48	8	EEEEREREELRAEARAYAEAVAAAAAAALVAALAGAAAAAAAAAAAAAGL:EEEEREREELRAEARAYAEAVAAAAAAALVAALAGAAAAAAAAAAAAAGL:EEEEREREELRAEARAYAEAVAAAAAAALVAALAGAAAAAAAAAAAAAGL	4.885146820620398	0.5442967812416651	66.77041625976562	0.4576595425605774	10.951532363891602	14.477656364440918	6.784458160400391
homomer-3-50-nr2-run1_result_48	9	EEEEERREELLEEARAYADARAAAAAAALAAALAALLAALAAAAAAALGL:EEEEERREELLEEARAYADARAAAAAAALAAALAALLAALAAAAAAALGL:EEEEERREELLEEARAYADARAAAAAAALAAALAALLAALAAAAAAALGL	4.503064650853953	0.5678099998415737	66.70862579345703	0.40760546922683716	12.655963897705078	16.659990310668945	8.556215286254883
homomer-3-50-nr2-run1_result_49	0	MVNPRELRRRERERREREREEERRRLERRIATLEARLETGREETPEEALA:MVNPRELRRRERERREREREEERRRLERRIATLEARLETGREETPEEALA:MVNPRELRRRERERREREREEERRRLERRIATLEARLETGREETPEEALA	3.4472119721133847	0.7394170592255276	77.85366821289062	0.6188176870346069	9.877538681030273	11.641655921936035	2.120250940322876
homomer-3-50-nr2-run1_result_49	1	PIDPRELLKKLLEELKKELEEKFREIERKIKFLEAKLETGSEEIPEEALK:PIDPRELLKKLLEELKKELEEKFREIERKIKFLEAKLETGSEEIPEEALK:PIDPRELLKKLLEELKKELEEKFREIERKIKFLEAKLETGSEEIPEEALK	20.32990133734186	0.3918666087040565	59.62030792236328	0.49572253227233887	13.836353302001953	15.60378646850586	2.919003963470459
homomer-3-50-nr2-run1_result_49	2	KEDLLEKLLKELKELKEELEKKYKEIKREIKFLKAKLETGEEEEPEEAKK:KEDLLEKLLKELKELKEELEKKYKEIKREIKFLKAKLETGEEEEPEEAKK:KEDLLEKLLKELKELKEELEKKYKEIKREIKFLKAKLETGEEEEPEEAKK	3.0206808663489353	0.8121269144911533	75.01638793945312	0.6256376504898071	10.96307373046875	11.704090118408203	1.9309802055358887
homomer-3-50-nr2-run1_result_49	3	RRPPARLRRERRRRREEEERRRYAEIERRIATLEARLETGSEETPAEALA:RRPPARLRRERRRRREEEERRRYAEIERRIATLEARLETGSEETPAEALA:RRPPARLRRERRRRREEEERRRYAEIERRIATLEARLETGSEETPAEALA	3.712947672253556	0.6965551986484987	70.81499481201172	0.597579300403595	11.905380249023438	13.186566352844238	2.046334981918335
homomer-3-50-nr2-run1_result_49	4	AVPLLTALAEAAAAEAERRAAEERRLRREIATLRARLETGREETPPEALA:AVPLLTALAEAAAAEAERRAAEERRLRREIATLRARLETGREETPPEALA:AVPLLTALAEAAAAEAERRAAEERRLRREIATLRARLETGREETPPEALA	7.695227765318441	0.40305456164121745	72.1231460571289	0.33112388849258423	18.63203239440918	23.595699310302734	9.102534294128418
homomer-3-50-nr2-run1_result_49	5	EIDEEEKEKKEEEEEKKEEEEKYKEIERKIKYIEAKLETGKEEIPEEALE:EIDEEEKEKKEEEEEKKEEEEKYKEIERKIKYIEAKLETGKEEIPEEALE:EIDEEEKEKKEEEEEKKEEEEKYKEIERKIKYIEAKLETGKEEIPEEALE	2.260418181537405	0.8570724951746216	78.0622329711914	0.6716445684432983	8.98517894744873	9.980964660644531	1.5668292045593262
homomer-3-50-nr2-run1_result_49	6	PENLLELLRRRLAELRAELDARFARLERRIATLEARLRTGREETPAEALA:PENLLELLRRRLAELRAELDARFARLERRIATLEARLRTGREETPAEALA:PENLLELLRRRLAELRAELDARFARLERRIATLEARLRTGREETPAEALA	3.6787060036511727	0.7598927501088819	72.6873779296875	0.646435558795929	11.130942344665527	12.206388473510742	1.482440710067749
homomer-3-50-nr2-run1_result_49	7	EVDLLEELLEEEEEEEEEEEEEEKELEREIKTLKYYLEKGLKETPEEAEE:EVDLLEELLEEEEEEEEEEEEEEKELEREIKTLKYYLEKGLKETPEEAEE:EVDLLEELLEEEEEEEEEEEEEEKELEREIKTLKYYLEKGLKETPEEAEE	7.048936725927901	0.4175192084605776	69.89878845214844	0.3571886420249939	18.61158561706543	23.291879653930664	1.8982181549072266
homomer-3-50-nr2-run1_result_49	8	EIDPLELLLELLKELKKELEEKFKEIERKIKYLEAKLETGSEEIPEEALE:EIDPLELLLELLKELKKELEEKFKEIERKIKYLEAKLETGSEEIPEEALE:EIDPLELLLELLKELKKELEEKFKEIERKIKYLEAKLETGSEEIPEEALE	1.6544839271602112	0.8990769333364451	75.19163513183594	0.6591659188270569	9.804183006286621	10.618971824645996	1.7248846292495728
homomer-3-50-nr2-run1_result_49	9	PRDPAAALRELLAELRARLDERFAEIDRRIATLENRLRTGEEETPPEALA:PRDPAAALRELLAELRARLDERFAEIDRRIATLENRLRTGEEETPPEALA:PRDPAAALRELLAELRARLDERFAEIDRRIATLENRLRTGEEETPPEALA	5.134316554873134	0.6537640410015708	74.13727569580078	0.6678698658943176	10.705738067626953	11.642491340637207	1.5463306903839111
homomer-3-50-nr2-run1_result_5	0	EDDPKEYAEEKLEELEEELEEREEEEEEERERRYEEIEERIEEEEEEAEE:EDDPKEYAEEKLEELEEELEEREEEEEEERERRYEEIEERIEEEEEEAEE:EDDPKEYAEEKLEELEEELEEREEEEEEERERRYEEIEERIEEEEEEAEE	4.71490604207471	0.5794975314713711	88.85225677490234	0.3063671588897705	18.957420349121094	25.997329711914062	16.274471282958984
homomer-3-50-nr2-run1_result_5	1	SDDPIEYAEKKLEELEEELEEKEEEFEEKLEEIKKELEEKIEEVEEEAEE:SDDPIEYAEKKLEELEEELEEKEEEFEEKLEEIKKELEEKIEEVEEEAEE:SDDPIEYAEKKLEELEEELEEKEEEFEEKLEEIKKELEEKIEEVEEEAEE	0.8663270021938091	0.9755674505489249	82.0462875366211	0.6274329423904419	7.7270612716674805	8.618722915649414	1.6893112659454346
homomer-3-50-nr2-run1_result_5	2	EDDPKKYADEKLEELREELERLREELEEEREEREEELEERIEEVEEEAEE:EDDPKKYADEKLEELREELERLREELEEEREEREEELEERIEEVEEEAEE:EDDPKKYADEKLEELREELERLREELEEEREEREEELEERIEEVEEEAEE	1.0944596723591855	0.9500027614587445	75.1082763671875	0.5159738063812256	10.378791809082031	12.611115455627441	2.3312735557556152
homomer-3-50-nr2-run1_result_5	3	DDDPREYADELEEEEEEREEEREEEEEEEEEEREEELEERIAAAAAAAAA:DDDPREYADELEEEEEEREEEREEEEEEEEEEREEELEERIAAAAAAAAA:DDDPREYADELEEEEEEREEEREEEEEEEEEEREEELEERIAAAAAAAAA	13.167053221059701	0.27453443372222375	88.85218048095703	0.34594178199768066	16.864768981933594	23.501201629638672	8.94921875
homomer-3-50-nr2-run1_result_5	4	EDDPIEYAEKLEEERKKELEKLKEEFEKELEEKEEEIKEEIEKVKEEAKK:EDDPIEYAEKLEEERKKELEKLKEEFEKELEEKEEEIKEEIEKVKEEAKK:EDDPIEYAEKLEEERKKELEKLKEEFEKELEEKEEEIKEEIEKVKEEAKK	0.9352616674186689	0.9643590566070316	86.23526000976562	0.6728368401527405	6.51315975189209	7.094703197479248	1.858299732208252
homomer-3-50-nr2-run1_result_5	5	DDDPRAYADRLLEELRRELEEREERREREEEEREEELREEIEEVEEEARE:DDDPRAYADRLLEELRRELEEREERREREEEEREEELREEIEEVEEEARE:DDDPRAYADRLLEELRRELEEREERREREEEEREEELREEIEEVEEEARE	0.8776230945233006	0.9662575184694646	85.98507690429688	0.7046224474906921	6.077724933624268	6.723851680755615	1.2505954504013062
homomer-3-50-nr2-run1_result_5	6	MDDPREYAERLEEERRRELEEREARERREREERERRLEERIERVEEEARE:MDDPREYAERLEEERRRELEEREARERREREERERRLEERIERVEEEARE:MDDPREYAERLEEERRRELEEREARERREREERERRLEERIERVEEEARE	5.849891438760287	0.5351536579227475	81.47021484375	0.536491334438324	11.20931625366211	13.858914375305176	2.5519449710845947
homomer-3-50-nr2-run1_result_5	7	DDDPRKYAEELEEELEKKLEEEEEEEEEELEERYEEIEEEIEEVREEAEE:DDDPRKYAEELEEELEKKLEEEEEEEEEELEERYEEIEEEIEEVREEAEE:DDDPRKYAEELEEELEKKLEEEEEEEEEELEERYEEIEEEIEEVREEAEE	25.261704366326978	0.33781569172597764	85.06307220458984	0.29570192098617554	19.420942306518555	26.181528091430664	17.601898193359375
homomer-3-50-nr2-run1_result_5	8	EDDPREYADEKLEELREELEEREEEFEEELEEREEEIEEEIEEVREEAEK:EDDPREYADEKLEELREELEEREEEFEEELEEREEEIEEEIEEVREEAEK:EDDPREYADEKLEELREELEEREEEFEEELEEREEEIEEEIEEVREEAEK	0.9369875479777144	0.9645770997443818	77.17562103271484	0.5095165967941284	9.685579299926758	11.618396759033203	3.4881057739257812
homomer-3-50-nr2-run1_result_5	9	SDDPREYAEELRRELLERLERLRREFEEELERRYRELEERIEEVREEAAA:SDDPREYAEELRRELLERLERLRREFEEELERRYRELEERIEEVREEAAA:SDDPREYAEELRRELLERLERLRREFEEELERRYRELEERIEEVREEAAA	1.060812745180969	0.9691760298287548	89.30078887939453	0.7473006844520569	5.131579875946045	5.560164451599121	1.1482956409454346
homomer-3-50-nr2-run1_result_50	0	DARRLRRLAEETELLARYLPPEFAAAFEEAAARIRAELEANDAAADPDLE:DARRLRRLAEETELLARYLPPEFAAAFEEAAARIRAELEANDAAADPDLE:DARRLRRLAEETELLARYLPPEFAAAFEEAAARIRAELEANDAAADPDLE	5.583337958222902	0.8015555022070875	89.20610046386719	0.7963085174560547	5.724991798400879	6.369091510772705	1.1073765754699707
homomer-3-50-nr2-run1_result_50	1	EARRVRRLAEEARLLAEFLPPEFAAAFREAAARLEAWLAENRASLDEDLE:EARRVRRLAEEARLLAEFLPPEFAAAFREAAARLEAWLAENRASLDEDLE:EARRVRRLAEEARLLAEFLPPEFAAAFREAAARLEAWLAENRASLDEDLE	8.278932797315656	0.3625191592380196	78.62799072265625	0.33615684509277344	18.03575897216797	24.678266525268555	14.299015998840332
homomer-3-50-nr2-run1_result_50	2	EAKKLLELAEKTELLAKYVSEEFAKEFKKAHEKIKKYLEENNASKDKNLK:EAKKLLELAEKTELLAKYVSEEFAKEFKKAHEKIKKYLEENNASKDKNLK:EAKKLLELAEKTELLAKYVSEEFAKEFKKAHEKIKKYLEENNASKDKNLK	6.451603444577139	0.4531941832584705	55.22956848144531	0.3122149109840393	18.64555549621582	23.727331161499023	12.421960830688477
homomer-3-50-nr2-run1_result_50	3	EAKENLELAKKAEKLAKYLDEEYAKSFKKAAEKLKKYNEENNASKDKNLK:EAKENLELAKKAEKLAKYLDEEYAKSFKKAAEKLKKYNEENNASKDKNLK:EAKENLELAKKAEKLAKYLDEEYAKSFKKAAEKLKKYNEENNASKDKNLK	6.471008935438176	0.5929606768255639	63.826637268066406	0.33033186197280884	18.012475967407227	23.26582908630371	12.53797721862793
homomer-3-50-nr2-run1_result_50	4	EAKKILELKKKTELLAKYLSEEFAKEFEKAAKKLKEYLEKNNASEDKDLK:EAKKILELKKKTELLAKYLSEEFAKEFEKAAKKLKEYLEKNNASEDKDLK:EAKKILELKKKTELLAKYLSEEFAKEFEKAAKKLKEYLEKNNASEDKDLK	8.63096312609787	0.2919844509895589	50.299015045166016	0.24997571110725403	20.409515380859375	24.941062927246094	12.227914810180664
homomer-3-50-nr2-run1_result_50	5	EAEKLLELAEKTELLSKYLPEEYSKAFEKASKKIKEYLKKNNASEDKNLK:EAEKLLELAEKTELLSKYLPEEYSKAFEKASKKIKEYLKKNNASEDKNLK:EAEKLLELAEKTELLSKYLPEEYSKAFEKASKKIKEYLKKNNASEDKNLK	4.54117659546026	0.6133122838147049	74.62178039550781	0.331478476524353	18.231678009033203	24.289724349975586	13.275833129882812
homomer-3-50-nr2-run1_result_50	6	KAKELLELKKKTELLSKYLSEEYSKEFKKAAEKIEEYLKKNNASEDKDLK:KAKELLELKKKTELLSKYLSEEYSKEFKKAAEKIEEYLKKNNASEDKDLK:KAKELLELKKKTELLSKYLSEEYSKEFKKAAEKIEEYLKKNNASEDKDLK	6.958056495254678	0.4266541528197118	62.753257751464844	0.34931397438049316	17.519580841064453	23.00935173034668	7.591568946838379
homomer-3-50-nr2-run1_result_50	7	EAEKLRELREETELLAEYLSEEFSKEFKKAAEEIKKYLEENNASEDPNLK:EAEKLRELREETELLAEYLSEEFSKEFKKAAEEIKKYLEENNASEDPNLK:EAEKLRELREETELLAEYLSEEFSKEFKKAAEEIKKYLEENNASEDPNLK	12.438393723737711	0.24559186057315277	46.13324737548828	0.23717494308948517	20.855680465698242	24.930551528930664	14.128110885620117
homomer-3-50-nr2-run1_result_50	8	MAKKLRELAEKTKLLAEFVSEEFAKEFKKAHEKITKYLEENNASKDKSLK:MAKKLRELAEKTKLLAEFVSEEFAKEFKKAHEKITKYLEENNASKDKSLK:MAKKLRELAEKTKLLAEFVSEEFAKEFKKAHEKITKYLEENNASKDKSLK	3.252209773871118	0.7754407254966743	44.67682647705078	0.27365320920944214	18.977752685546875	22.831880569458008	12.511361122131348
homomer-3-50-nr2-run1_result_50	9	KAKELLELKKKTELLAKYLPEEYAKAFKKAAEEIEKYLKENNASKDPSLK:KAKELLELKKKTELLAKYLPEEYAKAFKKAAEEIEKYLKENNASKDPSLK:KAKELLELKKKTELLAKYLPEEYAKAFKKAAEEIEKYLKENNASKDPSLK	9.274058206132265	0.23880176917583143	73.18843078613281	0.40074706077575684	16.476438522338867	22.015668869018555	5.123715400695801
homomer-3-50-nr2-run1_result_51	0	SEEMEERLEELEEEIEERIEEVEEEIEEEIEELEEEIEEKLEEEEEEKKE:SEEMEERLEELEEEIEERIEEVEEEIEEEIEELEEEIEEKLEEEEEEKKE:SEEMEERLEELEEEIEERIEEVEEEIEEEIEELEEEIEEKLEEEEEEKKE	3.7599267777122347	1.5400243327503806	80.28799438476562	0.31475168466567993	18.50624656677246	25.620946884155273	15.391119003295898
homomer-3-50-nr2-run1_result_51	1	SEEFEEKLKELEEKIKKEIEEKKEEIEKKIEELKKEIEEKIEKLKEEKKK:SEEFEEKLKELEEKIKKEIEEKKEEIEKKIEELKKEIEEKIEKLKEEKKK:SEEFEEKLKELEEKIKKEIEEKKEEIEKKIEELKKEIEEKIEKLKEEKKK	1.0990621688250801	0.9497312867853702	88.67735290527344	0.7496664524078369	5.543758869171143	5.964164733886719	1.541703224182129
homomer-3-50-nr2-run1_result_51	2	EEEFEERLEELEEEIEEEIEEEEEEIEEEIEELEEEIEEELEELEEEEEE:EEEFEERLEELEEEIEEEIEEEEEEIEEEIEELEEEIEEELEELEEEEEE:EEEFEERLEELEEEIEEEIEEEEEEIEEEIEELEEEIEEELEELEEEEEE	4.6793174646378235	0.5690981213241534	80.15206909179688	0.31649672985076904	18.549530029296875	25.776275634765625	15.864880561828613
homomer-3-50-nr2-run1_result_51	3	SEEFEERLEELEEEIEEEIEEKKKEIEEKLEELEEEIEEKLEEREEEEEE:SEEFEERLEELEEEIEEEIEEKKKEIEEKLEELEEEIEEKLEEREEEEEE:SEEFEERLEELEEEIEEEIEEKKKEIEEKLEELEEEIEEKLEEREEEEEE	2.96114799352278	0.7291625788489453	80.8369369506836	0.3215777575969696	17.720029830932617	24.08464241027832	12.05884075164795
homomer-3-50-nr2-run1_result_51	4	SEEFRKELEELKKEIEEKIEEKEEEIEKKIEEIKKYIDEKLEKLKEEKLK:SEEFRKELEELKKEIEEKIEEKEEEIEKKIEEIKKYIDEKLEKLKEEKLK:SEEFRKELEELKKEIEEKIEEKEEEIEKKIEEIKKYIDEKLEKLKEEKLK	1.2565714117283624	0.935801378743173	79.09751892089844	0.5798084735870361	8.439040184020996	9.618315696716309	3.1743597984313965
homomer-3-50-nr2-run1_result_51	5	SKEFEEKLEELEKEIEEEIEEKEEEIEEKIEELEKKIEEKLEEREEKEKE:SKEFEEKLEELEKEIEEEIEEKEEEIEEKIEELEKKIEEKLEEREEKEKE:SKEFEEKLEELEKEIEEEIEEKEEEIEEKIEELEKKIEEKLEEREEKEKE	0.8746993936269606	0.9660028362434989	77.93990325927734	0.5803604125976562	8.631521224975586	10.380013465881348	3.662745952606201
homomer-3-50-nr2-run1_result_51	6	EEEFEEKLEELEEKIEEEIEEKEEEIEKKIEELKKYIDEKIKELEEKKKK:EEEFEEKLEELEEKIEEEIEEKEEEIEKKIEELKKYIDEKIKELEEKKKK:EEEFEEKLEELEEKIEEEIEEKEEEIEKKIEELKKYIDEKIKELEEKKKK	1.275419307865718	0.9331619440330902	72.91107940673828	0.5131227970123291	10.267746925354004	12.28045654296875	3.812028408050537
homomer-3-50-nr2-run1_result_51	7	SEEFEKKLEELKKEIEEKIEEKEEEIEEKIEELEKKIEEEIEKLKKEKKE:SEEFEKKLEELKKEIEEKIEEKEEEIEEKIEELEKKIEEEIEKLKKEKKE:SEEFEKKLEELKKEIEEKIEEKEEEIEEKIEELEKKIEEEIEKLKKEKKE	0.9805355955804148	0.9615042133004842	86.02239990234375	0.7024704813957214	6.2163543701171875	6.80484676361084	1.928183674812317
homomer-3-50-nr2-run1_result_51	8	SEEFKEELEKLKKEIEEKIEEKEKEIEEKIEELEEEIEEKIEELEEEEEE:SEEFKEELEKLKKEIEEKIEEKEKEIEEKIEELEEEIEEKIEELEEEEEE:SEEFKEELEKLKKEIEEKIEEKEKEIEEKIEELEEEIEEKIEELEEEEEE	0.9724518537867707	0.9624049659610708	73.24137878417969	0.5907599925994873	9.063920021057129	10.846839904785156	3.1765289306640625
homomer-3-50-nr2-run1_result_51	9	SEEFEEKLEELKKEIEEEIEEKEEEIEEEIEELEEEIEEKLEEEEEEEEE:SEEFEEKLEELKKEIEEEIEEKEEEIEEEIEELEEEIEEKLEEEEEEEEE:SEEFEEKLEELKKEIEEEIEEKEEEIEEEIEELEEEIEEKLEEEEEEEEE	25.253298530605118	0.4134479040982248	72.57335662841797	0.3195449709892273	18.031007766723633	24.550588607788086	13.114429473876953
homomer-3-50-nr2-run1_result_52	0	EEERERRVAELRARRERYAAELAPLRADPAMAVVVDAILDLYEEEIERES:EEERERRVAELRARRERYAAELAPLRADPAMAVVVDAILDLYEEEIERES:EEERERRVAELRARRERYAAELAPLRADPAMAVVVDAILDLYEEEIERES	0.8142070132405923	0.9701547004602696	95.04485321044922	0.8705291748046875	2.8932857513427734	3.2201755046844482	1.053794026374817
homomer-3-50-nr2-run1_result_52	1	EKEKEERVKRLKEKKKKYEEELKPLRKDPKMKIIVDAILDLYEELIKRES:EKEKEERVKRLKEKKKKYEEELKPLRKDPKMKIIVDAILDLYEELIKRES:EKEKEERVKRLKEKKKKYEEELKPLRKDPKMKIIVDAILDLYEELIKRES	0.8717755336301143	0.966291074624575	90.0115966796875	0.8189315795898438	4.341282844543457	4.846210479736328	1.1394436359405518
homomer-3-50-nr2-run1_result_52	2	EEERRERLERLRARRAEYAERLAPLRADPADAIIVEAILDLYEELERLLS:EEERRERLERLRARRAEYAERLAPLRADPADAIIVEAILDLYEELERLLS:EEERRERLERLRARRAEYAERLAPLRADPADAIIVEAILDLYEELERLLS	0.737663779535966	0.9750190445549659	94.10758972167969	0.8696175813674927	3.1049673557281494	3.447589159011841	1.006393313407898
homomer-3-50-nr2-run1_result_52	3	EKEKEEELKKLEKKREEYKEKLKELEKDEKFKIISEAIIDIYEELEKILK:EKEKEEELKKLEKKREEYKEKLKELEKDEKFKIISEAIIDIYEELEKILK:EKEKEEELKKLEKKREEYKEKLKELEKDEKFKIISEAIIDIYEELEKILK	0.6967458480191018	0.9777545186325305	91.88895416259766	0.8412023186683655	3.8588340282440186	4.302915573120117	1.0539627075195312
homomer-3-50-nr2-run1_result_52	4	EEERRRRLAELRARRERVAAELAPLRADPAMAIVVDALLDLYEQQIEEVA:EEERRRRLAELRARRERVAAELAPLRADPAMAIVVDALLDLYEQQIEEVA:EEERRRRLAELRARRERVAAELAPLRADPAMAIVVDALLDLYEQQIEEVA	1.472833056391919	0.9131759481302115	93.15682983398438	0.8329932689666748	3.3311309814453125	3.814023494720459	1.1324431896209717
homomer-3-50-nr2-run1_result_52	5	EEERRERLERLKEKREEYEKKLEPLKKDPKFKIIVDAILDLYEELIERES:EEERRERLERLKEKREEYEKKLEPLKKDPKFKIIVDAILDLYEELIERES:EEERRERLERLKEKREEYEKKLEPLKKDPKFKIIVDAILDLYEELIERES	0.8090718519637554	0.9709417514709378	92.22723388671875	0.8431105613708496	3.7015490531921387	4.130218982696533	1.0726141929626465
homomer-3-50-nr2-run1_result_52	6	EEERRERVARLRARREEYAAALAPLRADPKMAIIADAILDLYELEIEREE:EEERRERVARLRARREEYAAALAPLRADPKMAIIADAILDLYELEIEREE:EEERRERVARLRARREEYAAALAPLRADPKMAIIADAILDLYELEIEREE	0.8516298412787835	0.9681223613525628	93.63528442382812	0.8527758121490479	3.2655577659606934	3.686185359954834	1.0674176216125488
homomer-3-50-nr2-run1_result_52	7	AAAAAARRAELEAERDAVAAALAPLRADPALAVIVDALLRLYEREIERLS:AAAAAARRAELEAERDAVAAALAPLRADPALAVIVDALLRLYEREIERLS:AAAAAARRAELEAERDAVAAALAPLRADPALAVIVDALLRLYEREIERLS	1.2724320052843554	0.9338179117082018	90.48587799072266	0.8012359738349915	3.9182982444763184	4.5230207443237305	1.5071297883987427
homomer-3-50-nr2-run1_result_52	8	EEERRERVERLRAEREEIRAALAPLRKDPAMAIVVDALERLYEREIEREE:EEERRERVERLRAEREEIRAALAPLRKDPAMAIVVDALERLYEREIEREE:EEERRERVERLRAEREEIRAALAPLRKDPAMAIVVDALERLYEREIEREE	1.284649913383344	0.9321167941305972	89.23934173583984	0.7846691608428955	4.219540119171143	4.903881072998047	1.3778080940246582
homomer-3-50-nr2-run1_result_52	9	EEERRRRLAELRAWRAEVAAALAPLLADPARRVVAEALLRLAELLEELLA:EEERRRRLAELRAWRAEVAAALAPLLADPARRVVAEALLRLAELLEELLA:EEERRRRLAELRAWRAEVAAALAPLLADPARRVVAEALLRLAELLEELLA	0.8899467002545807	0.9660265902075574	90.7514419555664	0.8161302804946899	3.706097364425659	4.199912071228027	1.4147138595581055
homomer-3-50-nr2-run1_result_53	0	SELEEIKKKIEEKEEEIEEKIEEIEEKIEELEEELEELEEEEEEEEEEEE:SELEEIKKKIEEKEEEIEEKIEEIEEKIEELEEELEELEEEEEEEEEEEE:SELEEIKKKIEEKEEEIEEKIEEIEEKIEELEEELEELEEEEEEEEEEEE	0.9877324395191621	0.9571138598104667	88.73785400390625	0.7919024229049683	5.015984535217285	5.502108573913574	1.2289702892303467
homomer-3-50-nr2-run1_result_53	1	SKLEEIEKKIEEAEKEAEEKIEEIEEKIEELEEKLEELEKKFEEELEKKK:SKLEEIEKKIEEAEKEAEEKIEEIEEKIEELEEKLEELEKKFEEELEKKK:SKLEEIEKKIEEAEKEAEEKIEEIEEKIEELEEKLEELEKKFEEELEKKK	0.6254509599397409	0.9823433782722593	91.90885925292969	0.7994384765625	4.451308250427246	4.742448806762695	1.1833499670028687
homomer-3-50-nr2-run1_result_53	2	SELDELRARAEAAAAAAAAALAELEERIEELEEELEELERRLEELEEEEE:SELDELRARAEAAAAAAAAALAELEERIEELEEELEELERRLEELEEEEE:SELDELRARAEAAAAAAAAALAELEERIEELEEELEELERRLEELEEEEE	1.5309120567096988	0.9169666627222715	89.7724838256836	0.8002586364746094	4.6738386154174805	5.140595436096191	1.2500605583190918
homomer-3-50-nr2-run1_result_53	3	EELEEIEEEIEEAKKEAEEKIEELEEEIEELEEEIEELEEEFKQEKEEEE:EELEEIEEEIEEAKKEAEEKIEELEEEIEELEEEIEELEEEFKQEKEEEE:EELEEIEEEIEEAKKEAEEKIEELEEEIEELEEEIEELEEEFKQEKEEEE	25.441109154678582	0.3179131337271527	57.513851165771484	0.3343678116798401	16.821584701538086	22.44048500061035	11.55877685546875
homomer-3-50-nr2-run1_result_53	4	DELEEIEEEIEEEEEEAEEEIEEIKEEIEELEEELEELREEFEEFLEELE:DELEEIEEEIEEEEEEAEEEIEEIKEEIEELEEELEELREEFEEFLEELE:DELEEIEEEIEEEEEEAEEEIEEIKEEIEELEEELEELREEFEEFLEELE	0.722673165440008	0.9764617498000899	86.10812377929688	0.7122447490692139	6.394133567810059	7.317477703094482	1.7377238273620605
homomer-3-50-nr2-run1_result_53	5	SELEEIREEIEEAEEEAEEKIEEIEERIEELEERIEELEEELEELEEEEE:SELEEIREEIEEAEEEAEEKIEEIEERIEELEERIEELEEELEELEEEEE:SELEEIREEIEEAEEEAEEKIEEIEERIEELEERIEELEEELEELEEEEE	1.2870683653064185	0.938078507528581	93.28762817382812	0.8267470002174377	4.105868816375732	4.327542781829834	1.1306318044662476
homomer-3-50-nr2-run1_result_53	6	EELEEIEEEIEEAEEEAEEKIEELEEEIEELKEELEELEEKFEEYLEKLK:EELEEIEEEIEEAEEEAEEKIEELEEEIEELKEELEELEEKFEEYLEKLK:EELEEIEEEIEEAEEEAEEKIEELEEEIEELKEELEELEEKFEEYLEKLK	0.721899178904934	0.9775501877742757	90.08570861816406	0.7807560563087463	4.8563642501831055	5.337025165557861	1.2203447818756104
homomer-3-50-nr2-run1_result_53	7	SKLKEIEEENEENEEEIEEEIEEIEEEIEELEEELEELREEFEEEEEEEA:SKLKEIEEENEENEEEIEEEIEEIEEEIEELEEELEELREEFEEEEEEEA:SKLKEIEEENEENEEEIEEEIEEIEEEIEELEEELEELREEFEEEEEEEA	4.7035975061642326	0.5605124809679342	86.19668579101562	0.3158540725708008	18.85659408569336	26.14142608642578	18.772361755371094
homomer-3-50-nr2-run1_result_53	8	SELEEIKKKIEEAEKKIEEEIEELEEEIEELEERLEELERELRELEEEEE:SELEEIKKKIEEAEKKIEEEIEELEEEIEELEERLEELERELRELEEEEE:SELEEIKKKIEEAEKKIEEEIEELEEEIEELEERLEELERELRELEEEEE	4.498505821554744	0.5406774847254006	89.29476165771484	0.32771700620651245	18.332475662231445	25.61843490600586	16.212167739868164
homomer-3-50-nr2-run1_result_53	9	SELEEIKEEIEEEDKEDEEEIEEIKEKIEELEKKLEELKKELEEEKEKKK:SELEEIKEEIEEEDKEDEEEIEEIKEKIEELEKKLEELKKELEEEKEKKK:SELEEIKEEIEEEDKEDEEEIEEIKEKIEELEKKLEELKKELEEEKEKKK	1.1533290719231237	0.9449033979599606	77.22711944580078	0.6613743305206299	8.503448486328125	9.417508125305176	1.7097277641296387
homomer-3-50-nr2-run1_result_54	0	ELLEKLLEERKKEREEFEKKVEEKIEEVKEEIEKKFGELKEELEELLEEL:ELLEKLLEERKKEREEFEKKVEEKIEEVKEEIEKKFGELKEELEELLEEL:ELLEKLLEERKKEREEFEKKVEEKIEEVKEEIEKKFGELKEELEELLEEL	0.8172444906764401	0.9703101239749905	76.0145034790039	0.5445063710212708	9.62157154083252	11.383567810058594	3.4875781536102295
homomer-3-50-nr2-run1_result_54	1	EEREEERRELEERLRRLEEEIERRLEELRREQEEALGRLREELREERERE:EEREEERRELEERLRRLEEEIERRLEELRREQEEALGRLREELREERERE:EEREEERRELEERLRRLEEEIERRLEELRREQEEALGRLREELREERERE	0.8053271083967284	0.9702821171456781	73.53772735595703	0.4212226867675781	12.500663757324219	16.21140480041504	5.939948558807373
homomer-3-50-nr2-run1_result_54	2	ELLERLLEEREERERRREEEARERLEELERRLEERLGALAAALAALLAAL:ELLERLLEEREERERRREEEARERLEELERRLEERLGALAAALAALLAAL:ELLERLLEEREERERRREEEARERLEELERRLEERLGALAAALAALLAAL	2.576429081910662	0.7706005516778835	85.3636474609375	0.3531283140182495	16.32463264465332	21.813098907470703	10.42364501953125
homomer-3-50-nr2-run1_result_54	3	ELLEELERRREEERKKREEEFEKKIEELRKEIEEKFGELKKELEEERKEE:ELLEELERRREEERKKREEEFEKKIEELRKEIEEKFGELKKELEEERKEE:ELLEELERRREEERKKREEEFEKKIEELRKEIEEKFGELKKELEEERKEE	1.472898847809497	0.9109326441827594	75.5105209350586	0.5383305549621582	10.645223617553711	12.755492210388184	3.4670748710632324
homomer-3-50-nr2-run1_result_54	4	EELEELRKELEERLAALRAEVDAALAALRAELEARFGELRRELEELLEEL:EELEELRKELEERLAALRAEVDAALAALRAELEARFGELRRELEELLEEL:EELEELRKELEERLAALRAEVDAALAALRAELEARFGELRRELEELLEEL	0.9537400841798448	0.959459100479559	79.50562286376953	0.608670711517334	8.027414321899414	9.638910293579102	3.4064178466796875
homomer-3-50-nr2-run1_result_54	5	ELLEALLAALAAERAAREAAAAAALAALEAALAAALGALAAALAALLAAL:ELLEALLAALAAERAAREAAAAAALAALEAALAAALGALAAALAALLAAL:ELLEALLAALAAERAAREAAAAAALAALEAALAAALGALAAALAALLAAL	2.604398106073038	0.7822534728201157	63.80512619018555	0.4334534704685211	12.537114143371582	16.68922996520996	7.401705265045166
homomer-3-50-nr2-run1_result_54	6	ELLEELEEEREEELEELKEEVEEKIEELRREIEERFGELRAELAALLEAL:ELLEELEEEREEELEELKEEVEEKIEELRREIEERFGELRAELAALLEAL:ELLEELEEEREEELEELKEEVEEKIEELRREIEERFGELRAELAALLEAL	0.8477290307252238	0.9674657054365531	76.93702697753906	0.5548306703567505	9.268457412719727	11.35232925415039	2.796703577041626
homomer-3-50-nr2-run1_result_54	7	EEREEEEEREEEERRRREAEAEARAAALRAELAAALGALAAALAALLAAL:EEREEEEEREEEERRRREAEAEARAAALRAELAAALGALAAALAALLAAL:EEREEEEEREEEERRRREAEAEARAAALRAELAAALGALAAALAALLAAL	3.300778185804313	0.6944545169511472	79.26696014404297	0.4133509397506714	12.853683471679688	17.63629722595215	6.914206504821777
homomer-3-50-nr2-run1_result_54	8	SLLEELLRRRREEEEERERREEEELEALRRELEERFGALEAALAAAAAAA:SLLEELLRRRREEEEERERREEEELEALRRELEERFGALEAALAAAAAAA:SLLEELLRRRREEEEERERREEEELEALRRELEERFGALEAALAAAAAAA	3.741690776232014	0.6483257247049599	83.33541107177734	0.388916552066803	14.30138874053955	18.90723991394043	6.614544868469238
homomer-3-50-nr2-run1_result_54	9	EELEKLLEELEKKFEELKKEIEEKIEELEEEIEERFGELRAELERLLREL:EELEKLLEELEKKFEELKKEIEEKIEELEEEIEERFGELRAELERLLREL:EELEKLLEELEKKFEELKKEIEEKIEELEEEIEERFGELRAELERLLREL	1.4506507237117545	0.9153553622958384	74.35508728027344	0.479384183883667	10.6428804397583	13.12293529510498	3.0469181537628174
homomer-3-50-nr2-run1_result_55	0	ELEELLEELEEEREEEEEELEEEIEEGEEEIEEEIEELEEEIEEKLEELE:ELEELLEELEEEREEEEEELEEEIEEGEEEIEEEIEELEEEIEEKLEELE:ELEELLEELEEEREEEEEELEEEIEEGEEEIEEEIEELEEEIEEKLEELE	5.4890534300740175	0.553276633232814	85.77153015136719	0.3173310458660126	18.141389846801758	25.307764053344727	14.651213645935059
homomer-3-50-nr2-run1_result_55	1	MLEELLEELRREREEELEELREEIEEGEEELEERLEELEEEIEERFEEEE:MLEELLEELRREREEELEELREEIEEGEEELEERLEELEEEIEERFEEEE:MLEELLEELRREREEELEELREEIEEGEEELEERLEELEEEIEERFEEEE	3.384645708551969	0.7091425262203044	81.07656860351562	0.30582335591316223	18.696155548095703	25.43618392944336	14.893399238586426
homomer-3-50-nr2-run1_result_55	2	ELEELLREREEERERELEELREEIEEGEEEIEERIEELEEEIEERFEEEE:ELEELLREREEERERELEELREEIEEGEEEIEERIEELEEEIEERFEEEE:ELEELLREREEERERELEELREEIEEGEEEIEERIEELEEEIEERFEEEE	3.065883116970532	0.7114105315537022	87.33282470703125	0.31186240911483765	18.52015495300293	25.18659782409668	13.174396514892578
homomer-3-50-nr2-run1_result_55	3	ELEELLEEFEEELEEELEELREEIEEGEEEIEERLEELEEEIEEEEEEEE:ELEELLEEFEEELEEELEELREEIEEGEEEIEERLEELEEEIEEEEEEEE:ELEELLEEFEEELEEELEELREEIEEGEEEIEERLEELEEEIEEEEEEEE	2.6970853252199642	0.7814214220902554	81.0573959350586	0.318004310131073	17.840253829956055	24.449033737182617	12.26486587524414
homomer-3-50-nr2-run1_result_55	4	ELEELLEELEEEREEEEEELREEIEEGKKEIEEKIEELKEEIEQQLQQQQ:ELEELLEELEEEREEEEEELREEIEEGKKEIEEKIEELKEEIEQQLQQQQ:ELEELLEELEEEREEEEEELREEIEEGKKEIEEKIEELKEEIEQQLQQQQ	0.8014742404204687	0.9707837307595802	77.25248718261719	0.5890170335769653	9.14409351348877	11.317434310913086	3.210188865661621
homomer-3-50-nr2-run1_result_55	5	MLEELLEEREEEEEEEFEELREEIEEGKEEIEEEIEELEEEIEEKLEELE:MLEELLEEREEEEEEEFEELREEIEEGKEEIEEEIEELEEEIEEKLEELE:MLEELLEEREEEEEEEFEELREEIEEGKEEIEEEIEELEEEIEEKLEELE	2.3307755254427724	0.8121664103890072	85.68789672851562	0.29876571893692017	18.7341251373291	25.462566375732422	12.860580444335938
homomer-3-50-nr2-run1_result_55	6	ALAALLAELEARLAEREAALRAEIEEGKEELEEEIEELEEEIEEEEEEEE:ALAALLAELEARLAEREAALRAEIEEGKEELEEEIEELEEEIEEEEEEEE:ALAALLAELEARLAEREAALRAEIEEGKEELEEEIEELEEEIEEEEEEEE	7.634033088275144	0.3867013038075271	87.05284118652344	0.3236805498600006	18.000179290771484	25.01190948486328	13.216270446777344
homomer-3-50-nr2-run1_result_55	7	ELEELLEELEEERERELEELREEIEEGEEEIEERIEELEEEIEEELEELE:ELEELLEELEEERERELEELREEIEEGEEEIEERIEELEEEIEEELEELE:ELEELLEELEEERERELEELREEIEEGEEEIEERIEELEEEIEEELEELE	3.675825850813556	0.6918532778778248	82.56153106689453	0.3132821321487427	17.7869815826416	24.37116050720215	13.639421463012695
homomer-3-50-nr2-run1_result_55	8	DLEELLEELRRELEERFEELEERIEEGEEEIREEIEELEEEIEEKLEELE:DLEELLEELRRELEERFEELEERIEEGEEEIREEIEELEEEIEEKLEELE:DLEELLEELRRELEERFEELEERIEEGEEEIREEIEELEEEIEEKLEELE	24.83811890615738	0.5555015817892676	51.72507858276367	0.2710597813129425	18.717914581298828	23.664400100708008	12.43438720703125
homomer-3-50-nr2-run1_result_55	9	ELEELLEELEERREEELEELREEIEEGFEEIEEKIEELEEEIKKKFEELK:ELEELLEELEERREEELEELREEIEEGFEEIEEKIEELEEEIKKKFEELK:ELEELLEELEERREEELEELREEIEEGFEEIEEKIEELEEEIKKKFEELK	0.7605999978980909	0.9738132391686986	88.2025375366211	0.73349928855896	5.6581034660339355	6.264615535736084	1.2838038206100464
homomer-3-50-nr2-run1_result_56	0	MSLAELLAELRAALDARLAALEAELRGYTEELVARFREELEARLREAGLL:MSLAELLAELRAALDARLAALEAELRGYTEELVARFREELEARLREAGLL:MSLAELLAELRAALDARLAALEAELRGYTEELVARFREELEARLREAGLL	1.0691181407133958	0.9523445210672219	80.19095611572266	0.6399842500686646	7.725439548492432	8.942524909973145	2.6519041061401367
homomer-3-50-nr2-run1_result_56	1	VPLAALAAAAAAALEARLAELEERLRGYTEELVERFREELEERLKEAGLE:VPLAALAAAAAAALEARLAELEERLRGYTEELVERFREELEERLKEAGLE:VPLAALAAAAAAALEARLAELEERLRGYTEELVERFREELEERLKEAGLE	1.1619192827519798	0.9446965665535572	80.75385284423828	0.6711104512214661	7.272531986236572	8.153667449951172	1.9406591653823853
homomer-3-50-nr2-run1_result_56	2	MPREELRRREREERERREREREERLRGYTEELVARRERELRELLREQGLL:MPREELRRREREERERREREREERLRGYTEELVARRERELRELLREQGLL:MPREELRRREREERERREREREERLRGYTEELVARRERELRELLREQGLL	1.6859547307400062	0.9068721304351106	80.05935668945312	0.6272120475769043	9.180929183959961	10.541764259338379	2.0542871952056885
homomer-3-50-nr2-run1_result_56	3	VPLEELLKELLEELEKKLEELKEELKGYTEEKVEEFREELERRLREAGLL:VPLEELLKELLEELEKKLEELKEELKGYTEEKVEEFREELERRLREAGLL:VPLEELLKELLEELEKKLEELKEELKGYTEEKVEEFREELERRLREAGLL	24.709208695237965	0.06442808829007797	47.36827087402344	0.2513611614704132	20.137195587158203	24.614948272705078	9.709156036376953
homomer-3-50-nr2-run1_result_56	4	VPLEELLEELEKELEEREEEREEELRGYAEELVEEREEELERRLREAGLL:VPLEELLEELEKELEEREEEREEELRGYAEELVEEREEELERRLREAGLL:VPLEELLEELEKELEEREEEREEELRGYAEELVEEREEELERRLREAGLL	2.23231526748641	0.8145667525415213	82.1336669921875	0.29101115465164185	18.391883850097656	24.42287826538086	13.498899459838867
homomer-3-50-nr2-run1_result_56	5	VPLEELLARLRAELERREREREERLRGHTEALVAEERARLEALLREAGLL:VPLEELLARLRAELERREREREERLRGHTEALVAEERARLEALLREAGLL:VPLEELLARLRAELERREREREERLRGHTEALVAEERARLEALLREAGLL	0.6956236869294412	0.9776923453478528	75.52933502197266	0.5351909399032593	11.15427017211914	13.405965805053711	2.5836915969848633
homomer-3-50-nr2-run1_result_56	6	ASLADALAAAAAALAAAAAAAEAALRGYTERLVEEFREELERRLREAGLE:ASLADALAAAAAALAAAAAAAEAALRGYTERLVEEFREELERRLREAGLE:ASLADALAAAAAALAAAAAAAEAALRGYTERLVEEFREELERRLREAGLE	1.036288006082019	0.9540589286324924	69.2812271118164	0.5385648012161255	9.819475173950195	12.062994956970215	3.9665138721466064
homomer-3-50-nr2-run1_result_56	7	MEEEEKKEEEEKKRKEELEKLKEELEGYTEERVEEFRRELEERLRELGLL:MEEEEKKEEEEKKRKEELEKLKEELEGYTEERVEEFRRELEERLRELGLL:MEEEEKKEEEEKKRKEELEKLKEELEGYTEERVEEFRRELEERLRELGLL	23.045327369855016	0.14174401850290266	52.22712326049805	0.2502117455005646	19.767749786376953	23.970060348510742	15.119256973266602
homomer-3-50-nr2-run1_result_56	8	MSLEELLKKLKEELEKKLKELEEKLKGYTDEKVEEFREELERLLRERGLL:MSLEELLKKLKEELEKKLKELEEKLKGYTDEKVEEFREELERLLRERGLL:MSLEELLKKLKEELEKKLKELEEKLKGYTDEKVEEFREELERLLRERGLL	22.312922664707145	0.06714798164637309	42.23768615722656	0.23802752792835236	20.142948150634766	24.268178939819336	16.081031799316406
homomer-3-50-nr2-run1_result_56	9	VPLAEALAAAAAAAAAAAAAREAALRGYTDERVAALRAELEALLRERGLL:VPLAEALAAAAAAAAAAAAAREAALRGYTDERVAALRAELEALLRERGLL:VPLAEALAAAAAAAAAAAAAREAALRGYTDERVAALRAELEALLRERGLL	0.6854404136361565	0.9799596552782968	84.16520690917969	0.7437794208526611	6.421990394592285	7.105293273925781	1.3280980587005615
homomer-3-50-nr2-run1_result_57	0	EEELRRLLEELERRLEELREEVEERLEELEERVEENEERIEELEKKLTKK:EEELRRLLEELERRLEELREEVEERLEELEERVEENEERIEELEKKLTKK:EEELRRLLEELERRLEELREEVEERLEELEERVEENEERIEELEKKLTKK	2.0435006567586576	0.9175842776453815	91.90016174316406	0.7752847671508789	4.4273362159729	4.7522759437561035	1.3167295455932617
homomer-3-50-nr2-run1_result_57	1	EEEEEEEKKELEEELEELEEEIEEKLEELEKKIEENNKKIEELEKKLTKK:EEEEEEEKKELEEELEELEEEIEEKLEELEKKIEENNKKIEELEKKLTKK:EEEEEEEKKELEEELEELEEEIEEKLEELEKKIEENNKKIEELEKKLTKK	2.5683852275301673	0.861163556597395	85.41519165039062	0.7369787096977234	6.1884870529174805	6.9726104736328125	1.5282493829727173
homomer-3-50-nr2-run1_result_57	2	EEEEEEERKEREEELEELKEEIEEKLEELEEKIDENEEKIEELEKKLTKK:EEEEEEERKEREEELEELKEEIEEKLEELEEKIDENEEKIEELEKKLTKK:EEEEEEERKEREEELEELKEEIEEKLEELEEKIDENEEKIEELEKKLTKK	2.1831672756270395	0.9029886411003519	84.67525482177734	0.7299118041992188	6.461029052734375	7.270547866821289	1.5121703147888184
homomer-3-50-nr2-run1_result_57	3	EEELEELLEELEEKLEELKKEFEEKLEELEKKIEENEKKIEELEKLLFNK:EEELEELLEELEEKLEELKKEFEEKLEELEKKIEENEKKIEELEKLLFNK:EEELEELLEELEEKLEELKKEFEEKLEELEKKIEENEKKIEELEKLLFNK	2.390056656738402	0.8775057218683933	90.24667358398438	0.7817168831825256	5.064635276794434	5.397190093994141	1.2403955459594727
homomer-3-50-nr2-run1_result_57	4	EEEEEEEEEEREERLEELEEEFEEKLEELEERVEENEERIEELEKKLTKK:EEEEEEEEEEREERLEELEEEFEEKLEELEERVEENEERIEELEKKLTKK:EEEEEEEEEEREERLEELEEEFEEKLEELEERVEENEERIEELEKKLTKK	1.7784457707269539	0.9447532720309513	84.378173828125	0.7046977281570435	6.454748153686523	7.228994846343994	1.5600244998931885
homomer-3-50-nr2-run1_result_57	5	EEEEEEEEEELEERLEELEEEFEEELEELEERVEEAEERLEELEEELYEE:EEEEEEEEEELEERLEELEEEFEEELEELEERVEEAEERLEELEEELYEE:EEEEEEEEEELEERLEELEEEFEEELEELEERVEEAEERLEELEEELYEE	1.8969923834090456	0.9255333399046196	87.99725341796875	0.7407215237617493	5.300840377807617	5.840674877166748	1.6566145420074463
homomer-3-50-nr2-run1_result_57	6	EEELEEYIRELEERLEELEEEFEEELEELEERVEENEERLEELERELTEE:EEELEEYIRELEERLEELEEEFEEELEELEERVEENEERLEELERELTEE:EEELEEYIRELEERLEELEEEFEEELEELEERVEENEERLEELERELTEE	2.0183821895543415	0.916875515087413	89.39989471435547	0.7444484829902649	5.090781211853027	5.569883823394775	1.6364994049072266
homomer-3-50-nr2-run1_result_57	7	MEELEELLKELEEKLEKLKKEIEEKLEELEEKVEENEEKIEELEKKLTKK:MEELEELLKELEEKLEKLKKEIEEKLEELEEKVEENEEKIEELEKKLTKK:MEELEELLKELEEKLEKLKKEIEEKLEELEEKVEENEEKIEELEKKLTKK	2.2374038461675547	0.896321287138494	90.14794158935547	0.7501667737960815	4.985610485076904	5.34658145904541	1.4032889604568481
homomer-3-50-nr2-run1_result_57	8	EEELEEELEELEEELEELEEEFEEELEELRERVEENEERLEELERRLTNE:EEELEEELEELEEELEELEEEFEEELEELRERVEENEERLEELERRLTNE:EEELEEELEELEEELEELEEEFEEELEELRERVEENEERLEELERRLTNE	2.0490914629005728	0.9116328612054342	86.10093688964844	0.6907157301902771	6.072198867797852	6.902646064758301	1.8078858852386475
homomer-3-50-nr2-run1_result_57	9	AEAAAAAAAARAAELAALRAEVEERLEELEERVEEAEERLEELERELFNE:AEAAAAAAAARAAELAALRAEVEERLEELEERVEEAEERLEELERELFNE:AEAAAAAAAARAAELAALRAEVEERLEELEERVEEAEERLEELERELFNE	1.9855434251676327	0.9187538570174338	79.10123443603516	0.5938152074813843	9.667009353637695	12.230572700500488	2.0576488971710205
homomer-3-50-nr2-run1_result_58	0	FAGLTPAEVAVALTRALFGEAAARPPLPLSALLVLALLIALAVTLLTPPP:FAGLTPAEVAVALTRALFGEAAARPPLPLSALLVLALLIALAVTLLTPPP:FAGLTPAEVAVALTRALFGEAAARPPLPLSALLVLALLIALAVTLLTPPP	14.272537318708533	0.1621163668990738	49.031639099121094	0.27917325496673584	17.935077667236328	21.888717651367188	11.293127059936523
homomer-3-50-nr2-run1_result_58	1	FAGLTPEEAAIALTRALFGEAAAVPPRLVSALLVLALLIALAVTLLTPPR:FAGLTPEEAAIALTRALFGEAAAVPPRLVSALLVLALLIALAVTLLTPPR:FAGLTPEEAAIALTRALFGEAAAVPPRLVSALLVLALLIALAVTLLTPPR	8.39006952762147	0.3303059140195475	49.1403694152832	0.24479323625564575	19.408357620239258	23.26258659362793	14.103599548339844
homomer-3-50-nr2-run1_result_58	2	FAGMSLAEAAIAFTKAVFGEAAAKPPLPVSLFLAATFLIALAVTLLTPPR:FAGMSLAEAAIAFTKAVFGEAAAKPPLPVSLFLAATFLIALAVTLLTPPR:FAGMSLAEAAIAFTKAVFGEAAAKPPLPVSLFLAATFLIALAVTLLTPPR	9.072228169034389	0.3187502784178886	53.697940826416016	0.3470054864883423	16.328413009643555	20.924776077270508	8.21198844909668
homomer-3-50-nr2-run1_result_58	3	FEGLSLAEAAIAATKALFGEAAAQPPLLNSLLAVATLLIALAVTLLTPPR:FEGLSLAEAAIAATKALFGEAAAQPPLLNSLLAVATLLIALAVTLLTPPR:FEGLSLAEAAIAATKALFGEAAAQPPLLNSLLAVATLLIALAVTLLTPPR	11.03869532586822	0.27560349019420205	46.10112380981445	0.2681232690811157	17.889089584350586	21.198139190673828	10.517210006713867
homomer-3-50-nr2-run1_result_58	4	FAGLTPEEANLALTRALFGEAAAVPPAAVSAALVTTRAIAERVTRETPPP:FAGLTPEEANLALTRALFGEAAAVPPAAVSAALVTTRAIAERVTRETPPP:FAGLTPEEANLALTRALFGEAAAVPPAAVSAALVTTRAIAERVTRETPPP	13.484294955302584	0.20906329164645684	48.38894271850586	0.2715151011943817	18.424463272094727	23.015262603759766	14.460420608520508
homomer-3-50-nr2-run1_result_58	5	MEGLTEEEAAIAWTKENYGEEAAKPPVENAKRLKETREIAEKVTLETPPP:MEGLTEEEAAIAWTKENYGEEAAKPPVENAKRLKETREIAEKVTLETPPP:MEGLTEEEAAIAWTKENYGEEAAKPPVENAKRLKETREIAEKVTLETPPP	14.629995869764516	0.1259234222193605	71.00231170654297	0.2526635229587555	21.148143768310547	27.370834350585938	18.08570098876953
homomer-3-50-nr2-run1_result_58	6	FAGLTLAEAAVAATRALFGEAAAQPPLLPSLLLVLVFLIALAVTLLTPPP:FAGLTLAEAAVAATRALFGEAAAQPPLLPSLLLVLVFLIALAVTLLTPPP:FAGLTLAEAAVAATRALFGEAAAQPPLLPSLLLVLVFLIALAVTLLTPPP	11.985700357438326	0.23919948880283887	49.869956970214844	0.2565065026283264	19.089645385742188	22.868043899536133	13.394250869750977
homomer-3-50-nr2-run1_result_58	7	MEGLTEEEAAIAWAREEFGEEAVEPPVERARRLRETREIAERVTRETPPP:MEGLTEEEAAIAWAREEFGEEAVEPPVERARRLRETREIAERVTRETPPP:MEGLTEEEAAIAWAREEFGEEAVEPPVERARRLRETREIAERVTRETPPP	16.318724178428837	0.16808457899516194	77.5510482788086	0.45097872614860535	16.878087997436523	21.335926055908203	1.8722412586212158
homomer-3-50-nr2-run1_result_58	8	FAGLPLAAAAVALTVALFGPAAAVPPLANSLALVTALAIALAVTRLTPPP:FAGLPLAAAAVALTVALFGPAAAVPPLANSLALVTALAIALAVTRLTPPP:FAGLPLAAAAVALTVALFGPAAAVPPLANSLALVTALAIALAVTRLTPPP	10.236432520518242	0.30842749939817443	46.298362731933594	0.2540731430053711	19.338027954101562	22.837284088134766	13.40142822265625
homomer-3-50-nr2-run1_result_58	9	FAGLTPAEAAIAFARAVFGEAAVVPPLARAALLALALAIALAVTLLTPPP:FAGLTPAEAAIAFARAVFGEAAVVPPLARAALLALALAIALAVTLLTPPP:FAGLTPAEAAIAFARAVFGEAAVVPPLARAALLALALAIALAVTLLTPPP	10.228940519097858	0.30364286213375424	48.57741928100586	0.2839188277721405	17.6284122467041	21.303936004638672	10.62757396697998
homomer-3-50-nr2-run1_result_59	0	MEGEELAAALADVTDPREAAVLVFERALERIEEREEEIEEKFEEIEEKLK:MEGEELAAALADVTDPREAAVLVFERALERIEEREEEIEEKFEEIEEKLK:MEGEELAAALADVTDPREAAVLVFERALERIEEREEEIEEKFEEIEEKLK	0.9677699551969771	0.9636846146556699	73.44011688232422	0.5633046627044678	9.365742683410645	10.857377052307129	1.8589016199111938
homomer-3-50-nr2-run1_result_59	1	AEGAALAAALADITDPREAAVLVFEAARARLEEREREIEEKFEEIEEELE:AEGAALAAALADITDPREAAVLVFEAARARLEEREREIEEKFEEIEEELE:AEGAALAAALADITDPREAAVLVFEAARARLEEREREIEEKFEEIEEELE	1.7383650319622317	0.882387778120747	66.37857055664062	0.37569618225097656	15.135353088378906	19.615066528320312	5.775998115539551
homomer-3-50-nr2-run1_result_59	2	AEGAALAAALADVTDPREAAVLVFEAAAARIEEKEKEIEKKFEEIEEKLK:AEGAALAAALADVTDPREAAVLVFEAAAARIEEKEKEIEKKFEEIEEKLK:AEGAALAAALADVTDPREAAVLVFEAAAARIEEKEKEIEKKFEEIEEKLK	1.2600529106126188	0.9326721103870133	83.69224548339844	0.7182759046554565	5.769723892211914	6.443997859954834	1.5076316595077515
homomer-3-50-nr2-run1_result_59	3	AEGAALAAALADITDPRAAAVLVFEEARRRLEEREERFERELEEIREELE:AEGAALAAALADITDPRAAAVLVFEEARRRLEEREERFERELEEIREELE:AEGAALAAALADITDPRAAAVLVFEEARRRLEEREERFERELEEIREELE	0.9764933101483689	0.9570694742220966	63.155452728271484	0.42512601613998413	13.001761436462402	16.225093841552734	6.406007766723633
homomer-3-50-nr2-run1_result_59	4	EEGEELAAALADITDPREAAVLVFERAMEKIEEIEKEYEEKFKEIEEKLK:EEGEELAAALADITDPREAAVLVFERAMEKIEEIEKEYEEKFKEIEEKLK:EEGEELAAALADITDPREAAVLVFERAMEKIEEIEKEYEEKFKEIEEKLK	0.5430102228829121	0.986217370199178	82.91400909423828	0.6800441145896912	6.3242363929748535	7.102922439575195	1.7074060440063477
homomer-3-50-nr2-run1_result_59	5	EEGEELAKALEDIEDWKEAAVLVFERSKKLLEEKEKEFEEKFKEIEEKLK:EEGEELAKALEDIEDWKEAAVLVFERSKKLLEEKEKEFEEKFKEIEEKLK:EEGEELAKALEDIEDWKEAAVLVFERSKKLLEEKEKEFEEKFKEIEEKLK	0.8166970945835077	0.9695426595503193	90.46926879882812	0.7809908390045166	4.627485275268555	5.0000481605529785	1.248783826828003
homomer-3-50-nr2-run1_result_59	6	EEGEELAEALEDIEDPREAAVLVFEEARKRIEEKEEEIEKKFKEIEEKLK:EEGEELAEALEDIEDPREAAVLVFEEARKRIEEKEEEIEKKFKEIEEKLK:EEGEELAEALEDIEDPREAAVLVFEEARKRIEEKEEEIEKKFKEIEEKLK	0.5494021897499557	0.9860001097728859	76.17559814453125	0.599947988986969	8.386516571044922	9.650217056274414	1.9240437746047974
homomer-3-50-nr2-run1_result_59	7	SRGEELAEELEDIEDWKEAAELVAEKFLEELEKRKEEIEKKFEEIEEKLK:SRGEELAEELEDIEDWKEAAELVAEKFLEELEKRKEEIEKKFEEIEEKLK:SRGEELAEELEDIEDWKEAAELVAEKFLEELEKRKEEIEKKFEEIEEKLK	0.6267737536841872	0.9817880716714531	80.54336547851562	0.647978663444519	7.329281806945801	8.361042976379395	1.6078424453735352
homomer-3-50-nr2-run1_result_59	8	EEGEELAEALADIEDPREAAVLVFERARELIEEREEEIEEKFEEIEEKLK:EEGEELAEALADIEDPREAAVLVFERARELIEEREEEIEEKFEEIEEKLK:EEGEELAEALADIEDPREAAVLVFERARELIEEREEEIEEKFEEIEEKLK	0.7943540967412661	0.9710955826815446	81.40542602539062	0.6534379124641418	6.917498588562012	7.890172481536865	1.5894737243652344
homomer-3-50-nr2-run1_result_59	9	MEGEELAKELEDITDWKEAAVLVFEKAKELIEKKEEEIEKKFEEIEEKLK:MEGEELAKELEDITDWKEAAVLVFEKAKELIEKKEEEIEKKFEEIEEKLK:MEGEELAKELEDITDWKEAAVLVFEKAKELIEKKEEEIEKKFEEIEEKLK	1.3396900046800553	0.9391109802755252	90.01787567138672	0.7835031747817993	4.80728006362915	5.173620700836182	1.2771828174591064
homomer-3-50-nr2-run1_result_6	0	YEELFEKLMEKIEEGYKKDPNRLSKETVELYKKKIEAALEFVLELLKREE:YEELFEKLMEKIEEGYKKDPNRLSKETVELYKKKIEAALEFVLELLKREE:YEELFEKLMEKIEEGYKKDPNRLSKETVELYKKKIEAALEFVLELLKREE	15.849930742140412	0.20147238979161172	56.419612884521484	0.30835387110710144	17.605398178100586	22.70652198791504	10.202577590942383
homomer-3-50-nr2-run1_result_6	1	FEEEFERLLEEIREGYEADPNRNKPETVELYKKMIEAAKEFVLERMRREQ:FEEEFERLLEEIREGYEADPNRNKPETVELYKKMIEAAKEFVLERMRREQ:FEEEFERLLEEIREGYEADPNRNKPETVELYKKMIEAAKEFVLERMRREQ	13.696765838092656	0.15797134902509602	89.56356048583984	0.3342922031879425	17.95583152770996	25.233442306518555	16.098905563354492
homomer-3-50-nr2-run1_result_6	2	AEARFAALAAAIRAGYAADPRRDSPETVRLYEAELAAALAFALAALAAAA:AEARFAALAAAIRAGYAADPRRDSPETVRLYEAELAAALAFALAALAAAA:AEARFAALAAAIRAGYAADPRRDSPETVRLYEAELAAALAFALAALAAAA	0.9941233586572003	0.9591361365802186	91.51569366455078	0.8418711423873901	3.467287540435791	3.999878168106079	1.3409464359283447
homomer-3-50-nr2-run1_result_6	3	FEELFKKLIEEIEKGYEESPYRLSKEEVELYKEKLKNALEFVKELLKRSE:FEELFKKLIEEIEKGYEESPYRLSKEEVELYKEKLKNALEFVKELLKRSE:FEELFKKLIEEIEKGYEESPYRLSKEEVELYKEKLKNALEFVKELLKRSE	15.345616084137312	0.20172083430417398	60.805999755859375	0.31478339433670044	17.89666748046875	23.438350677490234	14.335775375366211
homomer-3-50-nr2-run1_result_6	4	FEELFRRLLKEIEEGYEASPYRLSPETVELYKEKVRAALEFVLALLERAR:FEELFRRLLKEIEEGYEASPYRLSPETVELYKEKVRAALEFVLALLERAR:FEELFRRLLKEIEEGYEASPYRLSPETVELYKEKVRAALEFVLALLERAR	9.667952448664687	0.3275808191487	54.2330207824707	0.31022894382476807	17.364307403564453	22.298601150512695	11.538890838623047
homomer-3-50-nr2-run1_result_6	5	MEELFEELMERIREGYEASPYRLSPETTRYYEKLAEEALEFVLALMEREE:MEELFEELMERIREGYEASPYRLSPETTRYYEKLAEEALEFVLALMEREE:MEELFEELMERIREGYEASPYRLSPETTRYYEKLAEEALEFVLALMEREE	7.832962914834731	0.4818917937741177	49.9589958190918	0.29539674520492554	17.388580322265625	22.07392120361328	13.475303649902344
homomer-3-50-nr2-run1_result_6	6	MEELFRSLLDEIEEGYKADPNRDSKETVELYKEKVKQAKEFVLELQKQQQ:MEELFRSLLDEIEEGYKADPNRDSKETVELYKEKVKQAKEFVLELQKQQQ:MEELFRSLLDEIEEGYKADPNRDSKETVELYKEKVKQAKEFVLELQKQQQ	16.866823494422018	0.1620529890413019	84.4754638671875	0.3361079692840576	18.173194885253906	25.557655334472656	13.621380805969238
homomer-3-50-nr2-run1_result_6	7	AEAEFRALMDAILAGYEASPDRDSPEAVRLYEELAREARAFVERRLELAA:AEAEFRALMDAILAGYEASPDRDSPEAVRLYEELAREARAFVERRLELAA:AEAEFRALMDAILAGYEASPDRDSPEAVRLYEELAREARAFVERRLELAA	15.53914092013554	0.22650139487122117	87.35714721679688	0.35478514432907104	17.42166519165039	24.644018173217773	14.505346298217773
homomer-3-50-nr2-run1_result_6	8	MEELFRELLKEIEEGYEASPNRLAPETVALYQERVRAALRFVERLLELQQ:MEELFRELLKEIEEGYEASPNRLAPETVALYQERVRAALRFVERLLELQQ:MEELFRELLKEIEEGYEASPNRLAPETVALYQERVRAALRFVERLLELQQ	8.807587295543703	0.3438690397830103	48.7320556640625	0.28814733028411865	17.94740104675293	22.433900833129883	10.16461181640625
homomer-3-50-nr2-run1_result_6	9	FAALFAALLAALLEGYEASPHRLDPETVALYQAAIAAALAFVLALLAAAA:FAALFAALLAALLEGYEASPHRLDPETVALYQAAIAAALAFVLALLAAAA:FAALFAALLAALLEGYEASPHRLDPETVALYQAAIAAALAFVLALLAAAA	0.8363303618824881	0.9690360470994924	92.16480255126953	0.8545703887939453	3.4239020347595215	3.9016377925872803	1.2223057746887207
homomer-3-50-nr2-run1_result_60	0	AAALAVEAAAAAAAAAAPATASPAEAAAAAAAAAAAAAAAAAAAAAALFA:AAALAVEAAAAAAAAAAPATASPAEAAAAAAAAAAAAAAAAAAAAAALFA:AAALAVEAAAAAAAAAAPATASPAEAAAAAAAAAAAAAAAAAAAAAALFA	12.797769291300597	0.24719517798245336	68.99482727050781	0.3809342384338379	15.287641525268555	20.760326385498047	8.374238967895508
homomer-3-50-nr2-run1_result_60	1	AAAAAVAAAAAAAAAAAPASASPAEAEAAAAAAAAAAAAAAAAAAAALFA:AAAAAVAAAAAAAAAAAPASASPAEAEAAAAAAAAAAAAAAAAAAAALFA:AAAAAVAAAAAAAAAAAPASASPAEAEAAAAAAAAAAAAAAAAAAAALFA	7.989445663648242	0.3246692164785771	69.58450317382812	0.38326460123062134	15.505633354187012	21.00811004638672	9.045360565185547
homomer-3-50-nr2-run1_result_60	2	MALEAVEARYLAEKAAAPASADPAALEAAHAAAVAAALAAAAAAAAALAA:MALEAVEARYLAEKAAAPASADPAALEAAHAAAVAAALAAAAAAAAALAA:MALEAVEARYLAEKAAAPASADPAALEAAHAAAVAAALAAAAAAAAALAA	14.549582701843491	0.1857319951684697	68.80525207519531	0.3515782952308655	16.748624801635742	22.79369354248047	11.342437744140625
homomer-3-50-nr2-run1_result_60	3	LLALAVEALALARRAAAPASASPAALAAAAAAAAAAAAEAAAAAAAALFA:LLALAVEALALARRAAAPASASPAALAAAAAAAAAAAAEAAAAAAAALFA:LLALAVEALALARRAAAPASASPAALAAAAAAAAAAAAEAAAAAAAALFA	10.12851018428533	0.267919277351788	59.36993408203125	0.35375285148620605	16.164752960205078	20.752126693725586	6.738286972045898
homomer-3-50-nr2-run1_result_60	4	AALATVEAAYEARRAAAPASADPAALAAEHAAAAAAALAAAAAEAEALFE:AALATVEAAYEARRAAAPASADPAALAAEHAAAAAAALAAAAAEAEALFE:AALATVEAAYEARRAAAPASADPAALAAEHAAAAAAALAAAAAEAEALFE	9.399369775080794	0.3585810008255671	91.1800308227539	0.3434562087059021	18.046438217163086	25.7111873626709	17.184982299804688
homomer-3-50-nr2-run1_result_60	5	AAAAAVEAAAAARAAAAPPSADPAELAAAAAAALAAAAAAAAAAAAAAFA:AAAAAVEAAAAARAAAAPPSADPAELAAAAAAALAAAAAAAAAAAAAAFA:AAAAAVEAAAAARAAAAPPSADPAELAAAAAAALAAAAAAAAAAAAAAFA	12.877839516429521	0.24241625775012235	66.51615142822266	0.33334121108055115	17.501848220825195	23.3107967376709	9.796075820922852
homomer-3-50-nr2-run1_result_60	6	AAAAVAEARALAEAAAAPPEADPAALAAAAAAAAAAAAAAAAAAAAAAAA:AAAAVAEARALAEAAAAPPEADPAALAAAAAAAAAAAAAAAAAAAAAAAA:AAAAVAEARALAEAAAAPPEADPAALAAAAAAAAAAAAAAAAAAAAAAAA	12.082737373485417	0.302083184006291	67.1091079711914	0.41796648502349854	15.143096923828125	20.097745895385742	4.772502899169922
homomer-3-50-nr2-run1_result_60	7	LRLEVVEARYLAERAAAPASADPAALAARHAAERAAALAEAAREAAERFE:LRLEVVEARYLAERAAAPASADPAALAARHAAERAAALAEAAREAAERFE:LRLEVVEARYLAERAAAPASADPAALAARHAAERAAALAEAAREAAERFE	10.20583570830652	0.293166077928855	87.04698944091797	0.3456452786922455	17.764541625976562	24.815467834472656	14.764684677124023
homomer-3-50-nr2-run1_result_60	8	LLLLAVEARYLAERAAAPPSTSPAALEAAHEAARAAALEAARAAAAALFE:LLLLAVEARYLAERAAAPPSTSPAALEAAHEAARAAALEAARAAAAALFE:LLLLAVEARYLAERAAAPPSTSPAALEAAHEAARAAALEAARAAAAALFE	16.272909746826357	0.24240115197999643	73.33844757080078	0.3638589382171631	16.62560272216797	22.77036476135254	12.929481506347656
homomer-3-50-nr2-run1_result_60	9	MELLAVEAKYLAEKAAAPESADPKELEEKAKAEKEKALEEEAEEEEEEEE:MELLAVEAKYLAEKAAAPESADPKELEEKAKAEKEKALEEEAEEEEEEEE:MELLAVEAKYLAEKAAAPESADPKELEEKAKAEKEKALEEEAEEEEEEEE	10.13247679047644	0.26443527891300705	78.87637329101562	0.31163111329078674	18.71124267578125	25.377599716186523	14.790122985839844
homomer-3-50-nr2-run1_result_61	0	EEELEELEKKLEEELEKLKEAVNDPEKFFEALKKVFEVLEKLIEAKIKKE:EEELEELEKKLEEELEKLKEAVNDPEKFFEALKKVFEVLEKLIEAKIKKE:EEELEELEKKLEEELEKLKEAVNDPEKFFEALKKVFEVLEKLIEAKIKKE	0.8027757396488728	0.9703017899634445	85.77096557617188	0.6811051368713379	5.9482526779174805	7.184615612030029	3.068523645401001
homomer-3-50-nr2-run1_result_61	1	EEKIKELEEKLEKALEELKEAVNDPEKFFEALKKVLKIQQELIEALIEEK:EEKIKELEEKLEKALEELKEAVNDPEKFFEALKKVLKIQQELIEALIEEK:EEKIKELEEKLEKALEELKEAVNDPEKFFEALKKVLKIQQELIEALIEEK	0.92297815859711	0.9625258670291261	87.80827331542969	0.7483177185058594	5.071420192718506	6.136761665344238	2.4157767295837402
homomer-3-50-nr2-run1_result_61	2	EEEIEKLEKELEKALEELKEAVKDPEKFFEAFKKVLEIREKLIEAKIEKK:EEEIEKLEKELEKALEELKEAVKDPEKFFEAFKKVLEIREKLIEAKIEKK:EEEIEKLEKELEKALEELKEAVKDPEKFFEAFKKVLEIREKLIEAKIEKK	0.7965260743944116	0.9715826999472065	87.58728790283203	0.710838794708252	5.393240451812744	6.478747844696045	2.5358290672302246
homomer-3-50-nr2-run1_result_61	3	EEEIEKLKKELEEELEKLKEAVDDPEKFFEALKKVLEVKEKLIEEKIKKE:EEEIEKLKKELEEELEKLKEAVDDPEKFFEALKKVLEVKEKLIEEKIKKE:EEEIEKLKKELEEELEKLKEAVDDPEKFFEALKKVLEVKEKLIEEKIKKE	0.9679519093682132	0.9577917395136226	85.53687286376953	0.6826902627944946	6.262278079986572	7.669461727142334	3.215402126312256
homomer-3-50-nr2-run1_result_61	4	AAELAALEAELAARLAALAAAAADPAAFLAALRAVLEARDRLVDARIAAA:AAELAALEAELAARLAALAAAAADPAAFLAALRAVLEARDRLVDARIAAA:AAELAALEAELAARLAALAAAAADPAAFLAALRAVLEARDRLVDARIAAA	0.7368940161423009	0.9755184947885516	93.9147720336914	0.8314709067344666	3.099053144454956	3.6913881301879883	1.2119522094726562
homomer-3-50-nr2-run1_result_61	5	EEKIEELEKKLEKVLEELKEAVNDPEKFFEALKKLLEEYEKLIEEKIKKN:EEKIEELEKKLEKVLEELKEAVNDPEKFFEALKKLLEEYEKLIEEKIKKN:EEKIEELEKKLEKVLEELKEAVNDPEKFFEALKKLLEEYEKLIEEKIKKN	0.7057866376994556	0.9769328682933629	84.51566314697266	0.6814765334129333	6.357871055603027	7.736799240112305	2.8269057273864746
homomer-3-50-nr2-run1_result_61	6	EEELKELEKKLEEVLEEFKKAVEDPEKFFEAFKKVLKVKEELIEAKIKKE:EEELKELEKKLEEVLEEFKKAVEDPEKFFEAFKKVLKVKEELIEAKIKKE:EEELKELEKKLEEVLEEFKKAVEDPEKFFEAFKKVLKVKEELIEAKIKKE	0.8854203785630832	0.9642088416333161	85.93186950683594	0.6739839315414429	6.05756139755249	7.285983085632324	2.7711563110351562
homomer-3-50-nr2-run1_result_61	7	EEEIEKLEKELEEELERLREAVDDPERLFEALVRVFEVRDKLIEERIEKE:EEEIEKLEKELEEELERLREAVDDPERLFEALVRVFEVRDKLIEERIEKE:EEEIEKLEKELEEELERLREAVDDPERLFEALVRVFEVRDKLIEERIEKE	0.8583202265633587	0.9676455361665977	88.52715301513672	0.7417668700218201	4.983489036560059	5.93387508392334	2.0437192916870117
homomer-3-50-nr2-run1_result_61	8	EEELAELERRLEEALERLEEAVDDPEALFEALKEVLRLRDELIEALIRRE:EEELAELERRLEEALERLEEAVDDPEALFEALKEVLRLRDELIEALIRRE:EEELAELERRLEEALERLEEAVDDPEALFEALKEVLRLRDELIEALIRRE	1.8035390995003129	0.8792749348795375	80.05058288574219	0.4919014871120453	11.36115837097168	15.400625228881836	6.21271276473999
homomer-3-50-nr2-run1_result_61	9	EKEKEELEKELEKALEELKEAVKDPEKFFEAFKKVLEVKDKLIEELIKSN:EKEKEELEKELEKALEELKEAVKDPEKFFEAFKKVLEVKDKLIEELIKSN:EKEKEELEKELEKALEELKEAVKDPEKFFEAFKKVLEVKDKLIEELIKSN	0.8377618201196325	0.9678168704649429	84.4078598022461	0.6728924512863159	6.427601337432861	7.816632270812988	2.974402904510498
homomer-3-50-nr2-run1_result_62	0	AAALAAEAAAAAAAAAAAAALVARVTAELALPAGARAAIVAGAAAAAAAA:AAALAAEAAAAAAAAAAAAALVARVTAELALPAGARAAIVAGAAAAAAAA:AAALAAEAAAAAAAAAAAAALVARVTAELALPAGARAAIVAGAAAAAAAA	9.261034761067418	0.2772779434175957	69.00068664550781	0.3288714289665222	16.80890655517578	22.567195892333984	5.03584623336792
homomer-3-50-nr2-run1_result_62	1	LEELRVEAEREAARIAALRELVRRVEEELDLPEGVRAAIVAGAAAAIAAR:LEELRVEAEREAARIAALRELVRRVEEELDLPEGVRAAIVAGAAAAIAAR:LEELRVEAEREAARIAALRELVRRVEEELDLPEGVRAAIVAGAAAAIAAR	15.63533743251924	0.24760623592572062	74.26998138427734	0.5077633857727051	13.777342796325684	18.866878509521484	3.1767425537109375
homomer-3-50-nr2-run1_result_62	2	AAAAEAEAAALAARAAALEALLRRVLEEEDLPPGARAEIVAGAARALAEA:AAAAEAEAAALAARAAALEALLRRVLEEEDLPPGARAEIVAGAARALAEA:AAAAEAEAAALAARAAALEALLRRVLEEEDLPPGARAEIVAGAARALAEA	3.376155204697217	0.697829806499635	75.5155029296875	0.4645557105541229	13.839888572692871	18.71283531188965	4.079911708831787
homomer-3-50-nr2-run1_result_62	3	LEELEVEAERLRELAERARELARRVAEELDLPPGVRAAILAGAAAALASR:LEELEVEAERLRELAERARELARRVAEELDLPPGVRAAILAGAAAALASR:LEELEVEAERLRELAERARELARRVAEELDLPPGVRAAILAGAAAALASR	10.638002105105224	0.2018609981536414	61.99009323120117	0.3346928656101227	16.899641036987305	22.09686279296875	10.900253295898438
homomer-3-50-nr2-run1_result_62	4	LAAAAAEAAAAAARAAALAALAARVAEELDLPPGTLAEILRGAAAALASA:LAAAAAEAAAAAARAAALAALAARVAEELDLPPGTLAEILRGAAAALASA:LAAAAAEAAAAAARAAALAALAARVAEELDLPPGTLAEILRGAAAALASA	9.634138679661891	0.283753989433168	61.59824752807617	0.3293628692626953	16.868947982788086	21.93938446044922	8.847906112670898
homomer-3-50-nr2-run1_result_62	5	LEEERVRAERERARLEAAEALLRRVEEELDLDPGTREAIARGLVEAAAAA:LEEERVRAERERARLEAAEALLRRVEEELDLDPGTREAIARGLVEAAAAA:LEEERVRAERERARLEAAEALLRRVEEELDLDPGTREAIARGLVEAAAAA	10.133711034407387	0.25383534295470733	77.35714721679688	0.31271860003471375	18.23146629333496	24.76627540588379	13.010725975036621
homomer-3-50-nr2-run1_result_62	6	LLAEAIRAAERAAAQAAARELVRRVAEELDLPPGVRAEIIRGAAEAIARR:LLAEAIRAAERAAAQAAARELVRRVAEELDLPPGVRAEIIRGAAEAIARR:LLAEAIRAAERAAAQAAARELVRRVAEELDLPPGVRAEIIRGAAEAIARR	15.13799675840907	0.1653681007526164	76.87688446044922	0.30507826805114746	18.759450912475586	25.72184181213379	15.923537254333496
homomer-3-50-nr2-run1_result_62	7	AAAAEAAAAAAAAAAAAAAALAARVADELDLPPGARAAALAGAAAAAAAA:AAAAEAAAAAAAAAAAAAAALAARVADELDLPPGARAAALAGAAAAAAAA:AAAAEAAAAAAAAAAAAAAALAARVADELDLPPGARAAALAGAAAAAAAA	5.387395440070681	0.527656705159933	60.484432220458984	0.36778968572616577	15.460861206054688	20.698583602905273	2.5446317195892334
homomer-3-50-nr2-run1_result_62	8	LLEELVRAEAERARAAAARALADRVARELDLPEGTRAAILRGAAEALARS:LLEELVRAEAERARAAAARALADRVARELDLPEGTRAAILRGAAEALARS:LLEELVRAEAERARAAAARALADRVARELDLPEGTRAAILRGAAEALARS	14.740674472872353	0.16444799920117176	65.51544952392578	0.29403093457221985	18.903640747070312	25.011337280273438	13.242055892944336
homomer-3-50-nr2-run1_result_62	9	AAAAALEAAARAALAAALEALARRVAEELDLPPGERAAIIRGAAEALAAR:AAAAALEAAARAALAAALEALARRVAEELDLPPGERAAIIRGAAEALAAR:AAAAALEAAARAALAAALEALARRVAEELDLPPGERAAIIRGAAEALAAR	11.322486875998473	0.27987571475400413	69.58379364013672	0.31556761264801025	17.726327896118164	23.856182098388672	11.208639144897461
homomer-3-50-nr2-run1_result_63	0	LEEREAALAEAAAAAAAAAAAAAAAAAAAAAAAAAAAAAAAAAALAAAAA:LEEREAALAEAAAAAAAAAAAAAAAAAAAAAAAAAAAAAAAAAALAAAAA:LEEREAALAEAAAAAAAAAAAAAAAAAAAAAAAAAAAAAAAAAALAAAAA	4.7969098681899	0.5290002034867376	63.4655647277832	0.500967264175415	10.09954833984375	13.52523136138916	4.896875858306885
homomer-3-50-nr2-run1_result_63	1	MAAIIEEILAAAEAAAEAARAEAAALAAAAAAAAAAAAAAAAAAAAAAAA:MAAIIEEILAAAEAAAEAARAEAAALAAAAAAAAAAAAAAAAAAAAAAAA:MAAIIEEILAAAEAAAEAARAEAAALAAAAAAAAAAAAAAAAAAAAAAAA	5.0150577522682305	0.5246174795733148	66.92925262451172	0.5036779046058655	10.228448867797852	13.639408111572266	4.468865394592285
homomer-3-50-nr2-run1_result_63	2	EEEEREEILERIEEARRELREELERLRAELAATLAAAAAAAAAAAAAAAA:EEEEREEILERIEEARRELREELERLRAELAATLAAAAAAAAAAAAAAAA:EEEEREEILERIEEARRELREELERLRAELAATLAAAAAAAAAAAAAAAA	2.1135448657053444	0.8459928208827123	75.43883514404297	0.4356112480163574	12.670998573303223	17.228078842163086	7.304895877838135
homomer-3-50-nr2-run1_result_63	3	LEEKIEEIEEEDEEEEEELEEELEELRAALAAAAAALAAAAAAAAAAAAA:LEEKIEEIEEEDEEEEEELEEELEELRAALAAAAAALAAAAAAAAAAAAA:LEEKIEEIEEEDEEEEEELEEELEELRAALAAAAAALAAAAAAAAAAAAA	4.631852187138899	0.5749259333215432	74.82608032226562	0.40497857332229614	13.920845031738281	19.12220573425293	7.206235408782959
homomer-3-50-nr2-run1_result_63	4	LEEREEEIRERAEEAEERLERRLAELEARLAAALAALLAALAALLAAAAA:LEEREEEIRERAEEAEERLERRLAELEARLAAALAALLAALAALLAAAAA:LEEREEEIRERAEEAEERLERRLAELEARLAAALAALLAALAALLAAAAA	1.4336309133498752	0.9173978494739704	69.97503662109375	0.4336170256137848	12.270059585571289	16.091157913208008	6.6212592124938965
homomer-3-50-nr2-run1_result_63	5	LEEKEEEILEKAEEIEEELKKELEELKKELEELLQQQQQQLQQLLQQLQQ:LEEKEEEILEKAEEIEEELKKELEELKKELEELLQQQQQQLQQLLQQLQQ:LEEKEEEILEKAEEIEEELKKELEELKKELEELLQQQQQQLQQLLQQLQQ	1.5121072886650284	0.9119408698521192	69.1375961303711	0.5276512503623962	10.230827331542969	12.79100227355957	5.361790180206299
homomer-3-50-nr2-run1_result_63	6	LEELIEEILAHAEEAERRIEERLAAREEEAAAAAAAAAAAAAAAAAALAA:LEELIEEILAHAEEAERRIEERLAAREEEAAAAAAAAAAAAAAAAAALAA:LEELIEEILAHAEEAERRIEERLAAREEEAAAAAAAAAAAAAAAAAALAA	5.729329354278812	0.47169541876838383	79.03142547607422	0.3842424154281616	14.587994575500488	19.992137908935547	6.261581897735596
homomer-3-50-nr2-run1_result_63	7	EEEEKEEIEEKIEEAEEEFEERLEELEEELEERFRELEERLRELLERLLR:EEEEKEEIEEKIEEAEEEFEERLEELEEELEERFRELEERLRELLERLLR:EEEEKEEIEEKIEEAEEEFEERLEELEEELEERFRELEERLRELLERLLR	1.8387102947247027	0.8757142336962064	74.09323120117188	0.47847962379455566	10.475119590759277	12.911983489990234	4.67543363571167
homomer-3-50-nr2-run1_result_63	8	LEEKIKEIKEEIEEARREAEERERRREEERRRELEELLRRLRELLERLRR:LEEKIKEIKEEIEEARREAEERERRREEERRRELEELLRRLRELLERLRR:LEEKIKEIKEEIEEARREAEERERRREEERRRELEELLRRLRELLERLRR	5.078163296122777	0.5128366715004382	78.5912094116211	0.3024170994758606	17.988391876220703	23.94437599182129	14.895771026611328
homomer-3-50-nr2-run1_result_63	9	MEEEIEELRNLTEENRAELEARLAALEAALAAAAAAALAAAAAAAAAAAA:MEEEIEELRNLTEENRAELEARLAALEAALAAAAAAALAAAAAAAAAAAA:MEEEIEELRNLTEENRAELEARLAALEAALAAAAAAALAAAAAAAAAAAA	2.297910327952979	0.8173178910228465	69.51741790771484	0.41789597272872925	12.74289321899414	17.033931732177734	7.103840351104736
homomer-3-50-nr2-run1_result_64	0	GSPEEELRRLLAERFAELLRFWLERAPLPPEERARAEAEVEAFEARLREE:GSPEEELRRLLAERFAELLRFWLERAPLPPEERARAEAEVEAFEARLREE:GSPEEELRRLLAERFAELLRFWLERAPLPPEERARAEAEVEAFEARLREE	2.480229105571397	0.7950607943300516	65.3209228515625	0.3804655969142914	14.533037185668945	19.522829055786133	8.162342071533203
homomer-3-50-nr2-run1_result_64	1	GSPEEKRRRERAELAAEILRFWLEHAPLPPEERAALEEEVEAFEAELRAA:GSPEEKRRRERAELAAEILRFWLEHAPLPPEERAALEEEVEAFEAELRAA:GSPEEKRRRERAELAAEILRFWLEHAPLPPEERAALEEEVEAFEAELRAA	6.052786869980061	0.4087959970974171	86.38197326660156	0.32830971479415894	17.91368865966797	25.082782745361328	15.03609848022461
homomer-3-50-nr2-run1_result_64	2	GSLEERLERRLAERTAEVLRFWLEHTPFSPEEKERLEKEVEEFEEELRRR:GSLEERLERRLAERTAEVLRFWLEHTPFSPEEKERLEKEVEEFEEELRRR:GSLEERLERRLAERTAEVLRFWLEHTPFSPEEKERLEKEVEEFEEELRRR	0.990237723603262	0.9568466571437043	83.84114074707031	0.7198723554611206	5.558849334716797	6.5005292892456055	1.9444845914840698
homomer-3-50-nr2-run1_result_64	3	GSPEEELRRRLAELATELARFWLRHTPFSPEERAELEREVEAFAERLRAE:GSPEEELRRRLAELATELARFWLRHTPFSPEERAELEREVEAFAERLRAE:GSPEEELRRRLAELATELARFWLRHTPFSPEERAELEREVEAFAERLRAE	1.8798617891336589	0.8583846842475366	66.83159637451172	0.49213606119155884	10.19747257232666	12.950539588928223	4.668611526489258
homomer-3-50-nr2-run1_result_64	4	GSPEERLREELAERFEELLRFILEKMPYPEEEKEELEKEAEEYAKRLREE:GSPEERLREELAERFEELLRFILEKMPYPEEEKEELEKEAEEYAKRLREE:GSPEERLREELAERFEELLRFILEKMPYPEEEKEELEKEAEEYAKRLREE	5.392802206217404	0.47469802848863407	74.39788818359375	0.369143545627594	15.823587417602539	21.663307189941406	5.61338996887207
homomer-3-50-nr2-run1_result_64	5	GSPEEELRRRLAEREAELLRFWLEHAPYPPEERAELEKEVAAREARLRAE:GSPEEELRRRLAEREAELLRFWLEHAPYPPEERAELEKEVAAREARLRAE:GSPEEELRRRLAEREAELLRFWLEHAPYPPEERAELEKEVAAREARLRAE	6.836199971538286	0.3649919785349681	79.4513931274414	0.32429933547973633	17.57318878173828	24.126951217651367	13.775859832763672
homomer-3-50-nr2-run1_result_64	6	GSPEEERRRREAERTAATLEFILRHMPYPEEEKARLEEEVAAYAARLREE:GSPEEERRRREAERTAATLEFILRHMPYPEEEKARLEEEVAAYAARLREE:GSPEEERRRREAERTAATLEFILRHMPYPEEEKARLEEEVAAYAARLREE	1.6955349501491808	0.8917325951214392	71.47127532958984	0.4987184405326843	11.504002571105957	14.991520881652832	3.67568302154541
homomer-3-50-nr2-run1_result_64	7	GSPEERLRAELAALAAELLAWWLARAPFPPEERARLEEEAAARAAALREA:GSPEERLRAELAALAAELLAWWLARAPFPPEERARLEEEAAARAAALREA:GSPEERLRAELAALAAELLAWWLARAPFPPEERARLEEEAAARAAALREA	1.0389423943626988	0.9529767764039974	79.86439514160156	0.6816419363021851	6.335366725921631	7.551750659942627	2.7598748207092285
homomer-3-50-nr2-run1_result_64	8	GSPEERLREELAERTAETLRFILEHMPLPEEERARLEAEVAAYAERLRAE:GSPEERLREELAERTAETLRFILEHMPLPEEERARLEAEVAAYAERLRAE:GSPEERLREELAERTAETLRFILEHMPLPEEERARLEAEVAAYAERLRAE	2.025918492355815	0.8410973660209272	85.3594741821289	0.36824703216552734	15.910513877868652	22.288101196289062	11.339794158935547
homomer-3-50-nr2-run1_result_64	9	GSAAAAEAARRAAEAAALLRWWLARAPLPPEERARAEAEAAAWAAARAAA:GSAAAAEAARRAAEAAALLRWWLARAPLPPEERARAEAEAAAWAAARAAA:GSAAAAEAARRAAEAAALLRWWLARAPLPPEERARAEAEAAAWAAARAAA	8.008723687872614	0.29672720571186545	84.05469512939453	0.33010533452033997	17.74496078491211	24.789426803588867	13.4711275100708
homomer-3-50-nr2-run1_result_65	0	AAPEEARLAALEAAYREAVGLIEERLTDEAARAAALAALFRARAEALARL:AAPEEARLAALEAAYREAVGLIEERLTDEAARAAALAALFRARAEALARL:AAPEEARLAALEAAYREAVGLIEERLTDEAARAAALAALFRARAEALARL	2.6205357558300175	0.8417557947318631	85.13552856445312	0.7537275552749634	6.020665168762207	7.390170574188232	1.8258273601531982
homomer-3-50-nr2-run1_result_65	1	EDEEEEKLELLEKMWKEAVGLIEEKIKSEEEKAKAYALLYKAYAEALEKL:EDEEEEKLELLEKMWKEAVGLIEEKIKSEEEKAKAYALLYKAYAEALEKL:EDEEEEKLELLEKMWKEAVGLIEEKIKSEEEKAKAYALLYKAYAEALEKL	1.7357680968999554	0.9263818949256165	89.56559753417969	0.8113133907318115	4.58881139755249	5.3977813720703125	1.4005763530731201
homomer-3-50-nr2-run1_result_65	2	AAPEEALLRRLEEWYREAVGRIERELTSEEARAEALARLFAARAAALAAL:AAPEEALLRRLEEWYREAVGRIERELTSEEARAEALARLFAARAAALAAL:AAPEEALLRRLEEWYREAVGRIERELTSEEARAEALARLFAARAAALAAL	3.3591658622366807	0.7298797345022078	81.34519958496094	0.5468709468841553	10.628059387207031	14.273921012878418	4.296606540679932
homomer-3-50-nr2-run1_result_65	3	EDIEEEILEKIEEIYEKELGKIKEEIKDEKELAEALAKLTEAVLEALEKL:EDIEEEILEKIEEIYEKELGKIKEEIKDEKELAEALAKLTEAVLEALEKL:EDIEEEILEKIEEIYEKELGKIKEEIKDEKELAEALAKLTEAVLEALEKL	14.82127006349841	0.253264702610811	60.201297760009766	0.371427446603775	15.532052993774414	19.994754791259766	6.4887189865112305
homomer-3-50-nr2-run1_result_65	4	ADPREEVLARLEALYAEALGRAEARLKDPADLADALAKLHAATLAALAAL:ADPREEVLARLEALYAEALGRAEARLKDPADLADALAKLHAATLAALAAL:ADPREEVLARLEALYAEALGRAEARLKDPADLADALAKLHAATLAALAAL	2.4240424570815815	0.8482981869146233	81.07818603515625	0.689916729927063	6.094809055328369	7.3754730224609375	2.2268333435058594
homomer-3-50-nr2-run1_result_65	5	ADPEAARLARLRELWAEARGLLEERLTDERALAEALARLYRAELEALARL:ADPEAARLARLRELWAEARGLLEERLTDERALAEALARLYRAELEALARL:ADPEAARLARLRELWAEARGLLEERLTDERALAEALARLYRAELEALARL	3.255020535600138	0.7749369272762002	82.47234344482422	0.6500400304794312	7.32169246673584	9.369492530822754	2.389211654663086
homomer-3-50-nr2-run1_result_65	6	EDPEEERLRLLRELYEEAVGRIEEELKSEEERARALALLYEATARALAEL:EDPEEERLRLLRELYEEAVGRIEEELKSEEERARALALLYEATARALAEL:EDPEEERLRLLRELYEEAVGRIEEELKSEEERARALALLYEATARALAEL	2.841205072901271	0.8237719877743166	92.09735870361328	0.8451352119445801	3.7412779331207275	4.231323719024658	1.2646392583847046
homomer-3-50-nr2-run1_result_65	7	EDIEEKKLEFIKELYKEMIGIIEKELKDEEKKAEAYAKLFKEVLEALNKL:EDIEEKKLEFIKELYKEMIGIIEKELKDEEKKAEAYAKLFKEVLEALNKL:EDIEEKKLEFIKELYKEMIGIIEKELKDEEKKAEAYAKLFKEVLEALNKL	3.353123146830315	0.765211897988295	91.53963470458984	0.8395067453384399	3.95625376701355	4.502230167388916	1.1947669982910156
homomer-3-50-nr2-run1_result_65	8	ASPEERRLALLRELFERAVGLIEERIADPAERAAALAALLAAVLDALARL:ASPEERRLALLRELFERAVGLIEERIADPAERAAALAALLAAVLDALARL:ASPEERRLALLRELFERAVGLIEERIADPAERAAALAALLAAVLDALARL	2.567207245236759	0.8513318142208555	79.00221252441406	0.6083796620368958	8.12814998626709	10.71524429321289	3.529226779937744
homomer-3-50-nr2-run1_result_65	9	APLREALLALLRELRRELLGRIEAELADEAERAAALAALAAAVLAALAAL:APLREALLALLRELRRELLGRIEAELADEAERAAALAALAAAVLAALAAL:APLREALLALLRELRRELLGRIEAELADEAERAAALAALAAAVLAALAAL	3.4564397345391638	0.7279629055495768	75.50169372558594	0.47868597507476807	11.7833251953125	15.837773323059082	4.224776268005371
homomer-3-50-nr2-run1_result_66	0	MEEEIEERLEELEEEIEEELEELEEEIEEREEELEEELEELRRELEELLA:MEEEIEERLEELEEEIEEELEELEEEIEEREEELEEELEELRRELEELLA:MEEEIEERLEELEEEIEEELEELEEEIEEREEELEEELEELRRELEELLA	3.014740773513243	0.7780740453194304	87.44535064697266	0.32329481840133667	18.107086181640625	25.468250274658203	14.940865516662598
homomer-3-50-nr2-run1_result_66	1	MEEEIEERLEELEEEFEEELEELEEEIEEIKEEFEEELEELREELEEILE:MEEEIEERLEELEEEFEEELEELEEEIEEIKEEFEEELEELREELEEILE:MEEEIEERLEELEEEFEEELEELEEEIEEIKEEFEEELEELREELEEILE	3.0460668399225743	0.765901714624499	63.03269958496094	0.3111821115016937	17.489681243896484	23.46570587158203	12.10183334350586
homomer-3-50-nr2-run1_result_66	2	MEEEIEKKLEELEKKFEEKLEELEEEIKKKEEEFKKELEELKKELEELLK:MEEEIEKKLEELEKKFEEKLEELEEEIKKKEEEFKKELEELKKELEELLK:MEEEIEKKLEELEKKFEEKLEELEEEIKKKEEEFKKELEELKKELEELLK	1.1677572104092628	0.9471687504564265	87.00387573242188	0.6876006126403809	5.964630126953125	6.6067891120910645	1.8190844058990479
homomer-3-50-nr2-run1_result_66	3	MEEEIEERLEELEEEEEEELEELEEEIEEREEELREELEELRRELEELLA:MEEEIEERLEELEEEEEEELEELEEEIEEREEELREELEELRRELEELLA:MEEEIEERLEELEEEEEEELEELEEEIEEREEELREELEELRRELEELLA	3.449491353859314	0.7028797769533323	85.9863510131836	0.3230530023574829	18.056034088134766	25.371538162231445	15.449952125549316
homomer-3-50-nr2-run1_result_66	4	EEEEIEERLEELEEEFEEELEEEEEEIEEEEEEIREELEELREELEEILE:EEEEIEERLEELEEEFEEELEEEEEEIEEEEEEIREELEELREELEEILE:EEEEIEERLEELEEEFEEELEEEEEEIEEEEEEIREELEELREELEEILE	3.614000589612205	0.6487115331228905	87.69402313232422	0.30718398094177246	18.445016860961914	25.672679901123047	12.96936321258545
homomer-3-50-nr2-run1_result_66	5	MKEEIEEKLEELEEEFEEKLEELEEKIEEKEEEIEKKLEELEKKLEELLK:MKEEIEEKLEELEEEFEEKLEELEEKIEEKEEEIEKKLEELEKKLEELLK:MKEEIEEKLEELEEEFEEKLEELEEKIEEKEEEIEKKLEELEKKLEELLK	1.1812670044917835	0.946370106368419	89.7162857055664	0.7199820876121521	5.069922924041748	5.610905170440674	1.6489109992980957
homomer-3-50-nr2-run1_result_66	6	MEEEIEKKLEELEKEFEEKLEELEEEIEEKEEEIEEKLEELEKKLEEEKK:MEEEIEKKLEELEKEFEEKLEELEEEIEEKEEEIEEKLEELEKKLEEEKK:MEEEIEKKLEELEKEFEEKLEELEEEIEEKEEEIEEKLEELEKKLEEEKK	1.1075183450684671	0.950758825084916	88.6646728515625	0.7329530715942383	5.387685298919678	5.913280963897705	1.6191542148590088
homomer-3-50-nr2-run1_result_66	7	MKEEIEEKLEELEEEIEEKLEELEEEIEEKKEEIEKKLEELEEKLEELLE:MKEEIEEKLEELEEEIEEKLEELEEEIEEKKEEIEKKLEELEEKLEELLE:MKEEIEEKLEELEEEIEEKLEELEEEIEEKKEEIEKKLEELEEKLEELLE	2.6791070686371605	0.762591534030021	66.79035186767578	0.3287597894668579	16.785900115966797	22.628780364990234	12.244586944580078
homomer-3-50-nr2-run1_result_66	8	QEEEIQERLQQQQQQQQQQQQQQQQQQQQQQQQQQQQLQQLQEQLQQLLQ:QEEEIQERLQQQQQQQQQQQQQQQQQQQQQQQQQQQQLQQLQEQLQQLLQ:QEEEIQERLQQQQQQQQQQQQQQQQQQQQQQQQQQQQLQQLQEQLQQLLQ	1.7907742546247563	0.8824718457715179	67.1521987915039	0.44974350929260254	10.521730422973633	13.672667503356934	7.180055141448975
homomer-3-50-nr2-run1_result_66	9	MKEEFEKKLEELKEEFEEELEELEEEIEEKEEEIKKELEELKEKLEELLK:MKEEFEKKLEELKEEFEEELEELEEEIEEKEEEIKKELEELKEKLEELLK:MKEEFEKKLEELKEEFEEELEELEEEIEEKEEEIKKELEELKEKLEELLK	24.66732987865621	0.5888071899165732	58.275672912597656	0.3097272515296936	17.748781204223633	23.654146194458008	14.023133277893066
homomer-3-50-nr2-run1_result_67	0	DPLEERVEALEEEAREEAEEEEEEDEEDEERLERLEEELRELLERLGGLR:DPLEERVEALEEEAREEAEEEEEEDEEDEERLERLEEELRELLERLGGLR:DPLEERVEALEEEAREEAEEEEEEDEEDEERLERLEEELRELLERLGGLR	7.368231775727405	0.28256055644059247	90.44312286376953	0.30083519220352173	19.103042602539062	25.90250015258789	15.482149124145508
homomer-3-50-nr2-run1_result_67	1	DPLRERVERLEREARERNEENEERIEEIEERLEELEERLEELLRLLGGLE:DPLRERVERLEREARERNEENEERIEEIEERLEELEERLEELLRLLGGLE:DPLRERVERLEREARERNEENEERIEEIEERLEELEERLEELLRLLGGLE	2.132189832789158	0.8642450903009911	87.04601287841797	0.7864227890968323	6.206539154052734	6.635085582733154	1.238088607788086
homomer-3-50-nr2-run1_result_67	2	DPLREEVRRLREEARARAEENERRIEEVEERLEELERRLRELLERLGGLR:DPLREEVRRLREEARARAEENERRIEEVEERLEELERRLRELLERLGGLR:DPLREEVRRLREEARARAEENERRIEEVEERLEELERRLRELLERLGGLR	2.5051810783503945	0.8154031361243689	79.56472778320312	0.6899967193603516	8.65046215057373	9.642866134643555	1.6887202262878418
homomer-3-50-nr2-run1_result_67	3	DELEEKIEEEEEEAEEEEEENEEKIEEIEEELEELEEELEELLELLGGLR:DELEEKIEEEEEEAEEEEEENEEKIEEIEEELEELEEELEELLELLGGLR:DELEEKIEEEEEEAEEEEEENEEKIEEIEEELEELEEELEELLELLGGLR	3.8354304757158797	0.6015151047483703	85.26766204833984	0.31294599175453186	17.97411346435547	24.23688316345215	13.024277687072754
homomer-3-50-nr2-run1_result_67	4	DELEKKIEELEKEAKEKIEENEKKNEEIEEELEELEEELEELLELIGGLR:DELEKKIEELEKEAKEKIEENEKKNEEIEEELEELEEELEELLELIGGLR:DELEKKIEELEKEAKEKIEENEKKNEEIEEELEELEEELEELLELIGGLR	5.029355840850759	0.4760694801173736	77.66564178466797	0.2988986670970917	18.362592697143555	24.257179260253906	14.544304847717285
homomer-3-50-nr2-run1_result_67	5	DPLEERIEEAEAAAAAAAAANAEAIEAVRRELEELRRRLEELARLLGGLA:DPLEERIEEAEAAAAAAAAANAEAIEAVRRELEELRRRLEELARLLGGLA:DPLEERIEEAEAAAAAAAAANAEAIEAVRRELEELRRRLEELARLLGGLA	2.0420307036333947	0.8846915177254406	94.00663757324219	0.8345006704330444	4.006014823913574	4.196403503417969	1.1486326456069946
homomer-3-50-nr2-run1_result_67	6	DPLEEKIEEIEEEAEEKAEEEEEENDEIEEELEELEERLRRLAELLGGLE:DPLEEKIEEIEEEAEEKAEEEEEENDEIEEELEELEERLRRLAELLGGLE:DPLEEKIEEIEEEAEEKAEEEEEENDEIEEELEELEERLRRLAELLGGLE	5.325451501775056	0.4530709132589729	85.39399719238281	0.287908136844635	18.96062469482422	25.375337600708008	15.400150299072266
homomer-3-50-nr2-run1_result_67	7	DPLREEVEELRREAEERAEENEERIEELEERLERLEEELERLREELGGLE:DPLREEVEELRREAEERAEENEERIEELEERLERLEEELERLREELGGLE:DPLREEVEELRREAEERAEENEERIEELEERLERLEEELERLREELGGLE	2.2164708227701695	0.8690516293576119	88.24674224853516	0.7749237418174744	5.611738681793213	6.060070991516113	1.2817158699035645
homomer-3-50-nr2-run1_result_67	8	NELEEKIEKIEKEAKEKIEENEEEIEEEEEEIEELKKELEELLKLIGGLE:NELEEKIEKIEKEAKEKIEENEEEIEEEEEEIEELKKELEELLKLIGGLE:NELEEKIEKIEKEAKEKIEENEEEIEEEEEEIEELKKELEELLKLIGGLE	4.44511109320161	0.5305559661559828	71.69213104248047	0.28176772594451904	19.26477813720703	25.03770637512207	14.906597137451172
homomer-3-50-nr2-run1_result_67	9	DAAAAAVAAAAAAAAAAAAAAAARAAALEARLAALEEALAALLAALGGLA:DAAAAAVAAAAAAAAAAAAAAAARAAALEARLAALEEALAALLAALGGLA:DAAAAAVAAAAAAAAAAAAAAAARAAALEARLAALEEALAALLAALGGLA	1.4850542414028536	0.9248427667015274	65.87045288085938	0.46352139115333557	11.570181846618652	15.08160400390625	6.1214423179626465
homomer-3-50-nr2-run1_result_68	0	MEPEELEELIEEKEEELEEEIEEDEEEEEEEDEELEEEIEEKFEEIKEEL:MEPEELEELIEEKEEELEEEIEEDEEEEEEEDEELEEEIEEKFEEIKEEL:MEPEELEELIEEKEEELEEEIEEDEEEEEEEDEELEEEIEEKFEEIKEEL	4.110211018222322	0.6219164750417282	87.28135681152344	0.2819582223892212	19.40440559387207	26.489032745361328	18.759965896606445
homomer-3-50-nr2-run1_result_68	1	MEPEELEELIEEKEEELEEEIEEKEEEIEEELEELEEEIEEEIEELEEER:MEPEELEELIEEKEEELEEEIEEKEEEIEEELEELEEEIEEEIEELEEER:MEPEELEELIEEKEEELEEEIEEKEEEIEEELEELEEEIEEEIEELEEER	5.096982452855135	1.57323419315126	87.44304656982422	0.3169642984867096	18.842872619628906	26.31852149963379	17.480098724365234
homomer-3-50-nr2-run1_result_68	2	MEPEELEALIEEREAELREEIEEKEEEIEEKIEELKEEIEKKIEEIKEEL:MEPEELEALIEEREAELREEIEEKEEEIEEKIEELKEEIEKKIEEIKEEL:MEPEELEALIEEREAELREEIEEKEEEIEEKIEELKEEIEKKIEEIKEEL	1.1542308412515938	0.9417857288746156	91.0228500366211	0.762623131275177	4.874263286590576	5.308552265167236	1.3916025161743164
homomer-3-50-nr2-run1_result_68	3	MPSEELLKYIEEKEKELEEEIEEEEEEIEEEIEELEEEIEEKIEEIKEEL:MPSEELLKYIEEKEKELEEEIEEEEEEIEEEIEELEEEIEEKIEEIKEEL:MPSEELLKYIEEKEKELEEEIEEEEEEIEEEIEELEEEIEEKIEEIKEEL	3.691374065296657	0.6662015129770463	85.89918518066406	0.31108564138412476	19.167531967163086	26.562244415283203	18.854204177856445
homomer-3-50-nr2-run1_result_68	4	MEPEELEEEIEEKEEELEEEIEEEEEELEEEIEELEEEIEEKFEELEEKL:MEPEELEEEIEEKEEELEEEIEEEEEELEEEIEELEEEIEEKFEELEEKL:MEPEELEEEIEEKEEELEEEIEEEEEELEEEIEELEEEIEEKFEELEEKL	4.521171830388978	0.6127835856369882	88.72969818115234	0.31670844554901123	18.75860023498535	26.18069839477539	18.150510787963867
homomer-3-50-nr2-run1_result_68	5	MPPEELLRRIEEREAELREELEEARRELEERLAAAAAEAAAALAALAAAL:MPPEELLRRIEEREAELREELEEARRELEERLAAAAAEAAAALAALAAAL:MPPEELLRRIEEREAELREELEEARRELEERLAAAAAEAAAALAALAAAL	1.5563037162403934	0.9010803604966333	73.61837005615234	0.4451923370361328	12.630106925964355	16.455413818359375	6.686987400054932
homomer-3-50-nr2-run1_result_68	6	MEPEELEELIEEKEEEIKKEIEEKYEEIKKEIEELKKEIEEKIEEIKEEL:MEPEELEELIEEKEEEIKKEIEEKYEEIKKEIEELKKEIEEKIEEIKEEL:MEPEELEELIEEKEEEIKKEIEEKYEEIKKEIEELKKEIEEKIEEIKEEL	0.8438906389971055	0.967841632151229	91.80694580078125	0.7731729745864868	4.452989101409912	4.7799072265625	1.3329839706420898
homomer-3-50-nr2-run1_result_68	7	MEPEELEERIEEKEEELEEEIEEDEEEEEEELEELEEEVEEKFEELEEEE:MEPEELEERIEEKEEELEEEIEEDEEEEEEELEELEEEVEEKFEELEEEE:MEPEELEERIEEKEEELEEEIEEDEEEEEEELEELEEEVEEKFEELEEEE	3.2292744673556926	0.7202739612702559	87.7193832397461	0.2939569354057312	19.20844268798828	26.462509155273438	18.374927520751953
homomer-3-50-nr2-run1_result_68	8	MKPEELKELIEEKEKKIEEKIEEKEKEIEKKIEELKKEIEKKIEEIKKSI:MKPEELKELIEEKEKKIEEKIEEKEKEIEKKIEELKKEIEKKIEEIKKSI:MKPEELKELIEEKEKKIEEKIEEKEKEIEKKIEELKKEIEKKIEEIKKSI	1.1386752049462785	0.9429633390142598	91.03622436523438	0.7485657334327698	4.786411762237549	5.148339748382568	1.4522037506103516
homomer-3-50-nr2-run1_result_68	9	MEPEELIELIEEKKEEIEEEIEEKEEEIEEKIEELEEEIEKKIEEIKKEL:MEPEELIELIEEKKEEIEEEIEEKEEEIEEKIEELEEEIEKKIEEIKKEL:MEPEELIELIEEKKEEIEEEIEEKEEEIEEKIEELEEEIEKKIEEIKKEL	1.3620753483043961	0.9226327256682794	83.3360366821289	0.6423346400260925	6.888279438018799	8.114543914794922	2.043105125427246
homomer-3-50-nr2-run1_result_69	0	EEEELLEEIREEIEEEREELEKELEEREEEEEEEREEELEELEEELEEEE:EEEELLEEIREEIEEEREELEKELEEREEEEEEEREEELEELEEELEEEE:EEEELLEEIREEIEEEREELEKELEEREEEEEEEREEELEELEEELEEEE	3.337869359841225	0.6991822989768006	90.14266204833984	0.3278645873069763	18.25932502746582	25.538705825805664	11.457810401916504
homomer-3-50-nr2-run1_result_69	1	EEEELEEEEEEELEEELEELEEELEEREEEREKKLEEKFKELEEKLEELL:EEEELEEEEEEELEEELEELEEELEEREEEREKKLEEKFKELEEKLEELL:EEEELEEEEEEELEEELEELEEELEEREEEREKKLEEKFKELEEKLEELL	4.313578299101624	0.6029041530590672	83.39254760742188	0.3272210359573364	17.158405303955078	23.43280029296875	12.620108604431152
homomer-3-50-nr2-run1_result_69	2	KEEELKKEIEEKIEKEKEEFEEELEKLLEEEREEREEELEELKKELEELL:KEEELKKEIEEKIEKEKEEFEEELEKLLEEEREEREEELEELKKELEELL:KEEELKKEIEEKIEKEKEEFEEELEKLLEEEREEREEELEELKKELEELL	1.881832475461849	0.8648035381176461	80.10851287841797	0.32296568155288696	16.834564208984375	22.638235092163086	11.592545509338379
homomer-3-50-nr2-run1_result_69	3	EKEELEEKIEEEIEEEEEEREEEEEEREKEREEERERELEELEKKIEELL:EKEELEEKIEEEIEEEEEEREEEEEEREKEREEERERELEELEKKIEELL:EKEELEEKIEEEIEEEEEEREEEEEEREKEREEERERELEELEKKIEELL	4.697102390425595	0.5869254851960409	89.02741241455078	0.3237428665161133	18.133756637573242	25.390846252441406	18.449113845825195
homomer-3-50-nr2-run1_result_69	4	SEEELKEEIEEEIEEKLEEFEEELEEREEERERELEERFERLERELRELL:SEEELKEEIEEEIEEKLEEFEEELEEREEERERELEERFERLERELRELL:SEEELKEEIEEEIEEKLEEFEEELEEREEERERELEERFERLERELRELL	1.6520083971744601	0.904725977894778	79.79671478271484	0.5435376167297363	8.344988822937012	9.788904190063477	2.615748167037964
homomer-3-50-nr2-run1_result_69	5	EEEELKEEIREEIEERERRREEEERREREEREEELRRRFEELERRLRELL:EEEELKEEIREEIEERERRREEEERREREEREEELRRRFEELERRLRELL:EEEELKEEIREEIEERERRREEEERREREEREEELRRRFEELERRLRELL	4.79453486253306	0.5256066453700843	90.96340942382812	0.31097400188446045	18.675151824951172	25.80388069152832	12.972926139831543
homomer-3-50-nr2-run1_result_69	6	EKEELKKEIEEKIEEKEKKFKEELEEEKKKLEEEIEKRFEELREEIEELL:EKEELKKEIEEKIEEKEKKFKEELEEEKKKLEEEIEKRFEELREEIEELL:EKEELKKEIEEKIEEKEKKFKEELEEEKKKLEEEIEKRFEELREEIEELL	0.8914880417653362	0.9646633040288797	79.39265441894531	0.5587382316589355	8.476592063903809	9.987820625305176	2.003772497177124
homomer-3-50-nr2-run1_result_69	7	EKEELLEEIEERIEEEEEEREEEEEEELEELEEELEEEFEELEEELEELL:EKEELLEEIEERIEEEEEEREEEEEEELEELEEELEEEFEELEEELEELL:EKEELLEEIEERIEEEEEEREEEEEEELEELEEELEEEFEELEEELEELL	3.400573032846271	2.369128227115234	86.36447143554688	0.3112586736679077	18.817583084106445	26.332426071166992	16.77706527709961
homomer-3-50-nr2-run1_result_69	8	EKEELEEEIEEEIEKLLEELKEELEKEKEELKKELEEKFEELEKKIEELL:EKEELEEEIEEEIEKLLEELKEELEKEKEELKKELEEKFEELEKKIEELL:EKEELEEEIEEEIEKLLEELKEELEKEKEELKKELEEKFEELEKKIEELL	0.7288442530024871	0.9755949822477566	68.76404571533203	0.4762279987335205	10.567461967468262	12.98025894165039	5.284043312072754
homomer-3-50-nr2-run1_result_69	9	EEEELEEEIEKKIEELREEFEAELAAERAAERAEREARLAALRAALAALL:EEEELEEEIEKKIEELREEFEAELAAERAAERAEREARLAALRAALAALL:EEEELEEEIEKKIEELREEFEAELAAERAAERAEREARLAALRAALAALL	14.264017525249166	0.16573072482609733	92.85857391357422	0.31363150477409363	18.876834869384766	26.322528839111328	17.292985916137695
homomer-3-50-nr2-run1_result_7	0	VEEAAEAAREAAREALEEALRLDLPPGFELRLEFRIEVDIHLGPPPLVLL:VEEAAEAAREAAREALEEALRLDLPPGFELRLEFRIEVDIHLGPPPLVLL:VEEAAEAAREAAREALEEALRLDLPPGFELRLEFRIEVDIHLGPPPLVLL	5.955276775863106	0.612811311088833	48.57280349731445	0.3612743616104126	16.05131721496582	17.894567489624023	2.8799057006835938
homomer-3-50-nr2-run1_result_7	1	MEEAAEAAERAAAEALERLAALDLPPGTRVELTFKIEVKIYIGPKPILLL:MEEAAEAAERAAAEALERLAALDLPPGTRVELTFKIEVKIYIGPKPILLL:MEEAAEAAERAAAEALERLAALDLPPGTRVELTFKIEVKIYIGPKPILLL	2.9200863758137428	0.7600837110459836	64.01312255859375	0.5016860961914062	12.49573040008545	13.563725471496582	1.53145170211792
homomer-3-50-nr2-run1_result_7	2	AAAAAAAARAAAEALLARALALPLPPGTRLEFRAVVEVRVYLGPLPLVLL:AAAAAAAARAAAEALLARALALPLPPGTRLEFRAVVEVRVYLGPLPLVLL:AAAAAAAARAAAEALLARALALPLPPGTRLEFRAVVEVRVYLGPLPLVLL	6.300970091633654	0.5317724366473043	48.43085479736328	0.3412286341190338	16.019960403442383	17.97715187072754	3.909259796142578
homomer-3-50-nr2-run1_result_7	3	VAAAAAAAEAAAAAALDRLLALPLPPGTRVELRFEIRIEVHLGPRPVLLL:VAAAAAAAEAAAAAALDRLLALPLPPGTRVELRFEIRIEVHLGPRPVLLL:VAAAAAAAEAAAAAALDRLLALPLPPGTRVELRFEIRIEVHLGPRPVLLL	5.220624866201446	0.5999753028072469	52.7799072265625	0.40797159075737	15.02072811126709	16.70075035095215	2.062373638153076
homomer-3-50-nr2-run1_result_7	4	MEEAAEAARRIAEEALERLKELDLPEGTEVELEFKIEIKIHIGPEPLVLL:MEEAAEAARRIAEEALERLKELDLPEGTEVELEFKIEIKIHIGPEPLVLL:MEEAAEAARRIAEEALERLKELDLPEGTEVELEFKIEIKIHIGPEPLVLL	3.2746468105375777	0.7203591045193068	47.06004333496094	0.3523736596107483	16.530681610107422	18.427906036376953	3.288914203643799
homomer-3-50-nr2-run1_result_7	5	MEAAAEAARRAAAEALERLAALPLPPGTRVELEFRIEIDIHLGPPTPVLL:MEAAAEAARRAAAEALERLAALPLPPGTRVELEFRIEIDIHLGPPTPVLL:MEAAAEAARRAAAEALERLAALPLPPGTRVELEFRIEIDIHLGPPTPVLL	3.1535394263267285	0.7366861251418506	61.23577880859375	0.49402645230293274	13.159686088562012	14.400310516357422	1.5882399082183838
homomer-3-50-nr2-run1_result_7	6	MEEAAEAARRIAREALEELLRLPLPPGTEVRLEFVIKVEIHIGPKPIILL:MEEAAEAARRIAREALEELLRLPLPPGTEVRLEFVIKVEIHIGPKPIILL:MEEAAEAARRIAREALEELLRLPLPPGTEVRLEFVIKVEIHIGPKPIILL	3.2033162803518507	0.7076353000589074	53.92975997924805	0.40424513816833496	14.900500297546387	16.42253303527832	1.8584799766540527
[truncated: 1,943 more rows]
