# Supplementary material for: AlphaDesign: a de novo protein design framework based on AlphaFold
Source: Mol Syst Biol. 2025 Jun 17;21(9):1166–89. doi: 10.1038/s44320-025-00119-z (PMC12405559; doi:10.1038/s44320-025-00119-z)
Supplement: Supplementary file 5 — Source data Fig. 3 [file 44320_2025_119_MOESM5_ESM.zip › Figure_3/3A/homomer-4-af2-scores.csv]

name	index	sequence	sc_rmsd	sc_tm	plddt	ptm	pae	ipae	mpae
homomer-4-50-nr2-run1_result_0	0	DPAWYAAREAELAALRAEAEAAGRLELYEPALLAVRTTLEAERRLLEALG:DPAWYAAREAELAALRAEAEAAGRLELYEPALLAVRTTLEAERRLLEALG:DPAWYAAREAELAALRAEAEAAGRLELYEPALLAVRTTLEAERRLLEALG:DPAWYAAREAELAALRAEAEAAGRLELYEPALLAVRTTLEAERRLLEALG	0.9574796538586888	0.9694261299438384	88.45073699951172	0.8061318397521973	4.358713626861572	4.910707473754883	1.4258257150650024
homomer-4-50-nr2-run1_result_0	1	DPERYAARRAELAALRARWEAAGTLELHEPALLAVETTLEAERRLLEALG:DPERYAARRAELAALRARWEAAGTLELHEPALLAVETTLEAERRLLEALG:DPERYAARRAELAALRARWEAAGTLELHEPALLAVETTLEAERRLLEALG:DPERYAARRAELAALRARWEAAGTLELHEPALLAVETTLEAERRLLEALG	1.5978633053698934	0.9203294290896002	79.22325897216797	0.6716521978378296	7.625729560852051	9.02932071685791	2.0525870323181152
homomer-4-50-nr2-run1_result_0	2	DPALFAAALAALAALLAAAAAAGVLAAFLPAALSVLTTLLATRLLLAALG:DPALFAAALAALAALLAAAAAAGVLAAFLPAALSVLTTLLATRLLLAALG:DPALFAAALAALAALLAAAAAAGVLAAFLPAALSVLTTLLATRLLLAALG:DPALFAAALAALAALLAAAAAAGVLAAFLPAALSVLTTLLATRLLLAALG	12.17266571288717	0.25780494112959207	59.62621307373047	0.36297208070755005	15.519671440124512	19.16956329345703	6.435324668884277
homomer-4-50-nr2-run1_result_0	3	DPAAAAARRAALAALEAAARAAGVLAAFAPALLAAETTLDAEARLLAALG:DPAAAAARRAALAALEAAARAAGVLAAFAPALLAAETTLDAEARLLAALG:DPAAAAARRAALAALEAAARAAGVLAAFAPALLAAETTLDAEARLLAALG:DPAAAAARRAALAALEAAARAAGVLAAFAPALLAAETTLDAEARLLAALG	9.101284844425027	0.4056809216449727	66.8908920288086	0.2926540970802307	19.524415969848633	24.493850708007812	13.070383071899414
homomer-4-50-nr2-run1_result_0	4	DPAWYAARLAALAALAAAAVAAGVALLVLPALLAVATTLDAERRLLEALG:DPAWYAARLAALAALAAAAVAAGVALLVLPALLAVATTLDAERRLLEALG:DPAWYAARLAALAALAAAAVAAGVALLVLPALLAVATTLDAERRLLEALG:DPAWYAARLAALAALAAAAVAAGVALLVLPALLAVATTLDAERRLLEALG	9.30517984414759	0.34375077777716484	62.5825080871582	0.379408597946167	16.082042694091797	19.976415634155273	5.69381046295166
homomer-4-50-nr2-run1_result_0	5	DPAWYAAAAAALAALAAEAAAAGVLLLVLPALLAVATTLAAERRLLEALG:DPAWYAAAAAALAALAAEAAAAGVLLLVLPALLAVATTLAAERRLLEALG:DPAWYAAAAAALAALAAEAAAAGVLLLVLPALLAVATTLAAERRLLEALG:DPAWYAAAAAALAALAAEAAAAGVLLLVLPALLAVATTLAAERRLLEALG	1.3132091483560924	0.9440850979043054	71.48515319824219	0.5091639757156372	11.335010528564453	14.073976516723633	4.4178547859191895
homomer-4-50-nr2-run1_result_0	6	DPAWYAEREAELAALEAEWRAAGTLELHEPALLAVRTTLEAARRLLEALG:DPAWYAEREAELAALEAEWRAAGTLELHEPALLAVRTTLEAARRLLEALG:DPAWYAEREAELAALEAEWRAAGTLELHEPALLAVRTTLEAARRLLEALG:DPAWYAEREAELAALEAEWRAAGTLELHEPALLAVRTTLEAARRLLEALG	1.5442118095209343	0.9264167749323451	77.87281799316406	0.6299278736114502	8.039559364318848	9.60277271270752	2.5349206924438477
homomer-4-50-nr2-run1_result_0	7	DEARYAARRAELAALRAEAEAAGVALLHAPAFLAVETTLEAERRLLEALG:DEARYAARRAELAALRAEAEAAGVALLHAPAFLAVETTLEAERRLLEALG:DEARYAARRAELAALRAEAEAAGVALLHAPAFLAVETTLEAERRLLEALG:DEARYAARRAELAALRAEAEAAGVALLHAPAFLAVETTLEAERRLLEALG	4.286468143772447	0.7095322331156977	84.49980163574219	0.3186004161834717	18.479684829711914	23.54952621459961	9.806405067443848
homomer-4-50-nr2-run1_result_0	8	DPARYAARRAELAARRAEYEAAGTLELHEPALLAVETTLEAERRLLEALG:DPARYAARRAELAARRAEYEAAGTLELHEPALLAVETTLEAERRLLEALG:DPARYAARRAELAARRAEYEAAGTLELHEPALLAVETTLEAERRLLEALG:DPARYAARRAELAARRAEYEAAGTLELHEPALLAVETTLEAERRLLEALG	2.0181841840016936	0.8862012087276415	80.7477798461914	0.3450898826122284	16.940345764160156	21.499267578125	6.979001998901367
homomer-4-50-nr2-run1_result_0	9	DPALFALALALLAALLAAAVAAGVLLLWLPAFLSIATTLAAAALLLRALG:DPALFALALALLAALLAAAVAAGVLLLWLPAFLSIATTLAAAALLLRALG:DPALFALALALLAALLAAAVAAGVLLLWLPAFLSIATTLAAAALLLRALG:DPALFALALALLAALLAAAVAAGVLLLWLPAFLSIATTLAAAALLLRALG	6.884035903231691	0.5440111090341128	51.095970153808594	0.29047802090644836	18.11929702758789	21.579280853271484	9.228779792785645
homomer-4-50-nr2-run1_result_1	0	MSIEEKLDALAAAVEAAAAAAAAAAAEAAARAAALAAAAAALLAALAAAG:MSIEEKLDALAAAVEAAAAAAAAAAAEAAARAAALAAAAAALLAALAAAG:MSIEEKLDALAAAVEAAAAAAAAAAAEAAARAAALAAAAAALLAALAAAG:MSIEEKLDALAAAVEAAAAAAAAAAAEAAARAAALAAAAAALLAALAAAG	7.110752117134271	0.48106534643937443	57.98910903930664	0.42589592933654785	13.504300117492676	16.61078643798828	6.28651237487793
homomer-4-50-nr2-run1_result_1	1	MSIEEKLEEIREEVRAAAEAAAAAAAAARAALAALLAALAALLAALAAAG:MSIEEKLEEIREEVRAAAEAAAAAAAAARAALAALLAALAALLAALAAAG:MSIEEKLEEIREEVRAAAEAAAAAAAAARAALAALLAALAALLAALAAAG:MSIEEKLEEIREEVRAAAEAAAAAAAAARAALAALLAALAALLAALAAAG	1.9455634448120178	0.8928059185341042	61.63108444213867	0.5019159913063049	11.060592651367188	13.1123046875	2.814016819000244
homomer-4-50-nr2-run1_result_1	2	QPIEEQLQELQQQVQQQQQQQQAAQAAAAAAAAAAAAAAAAAAAAAAAAG:QPIEEQLQELQQQVQQQQQQQQAAQAAAAAAAAAAAAAAAAAAAAAAAAG:QPIEEQLQELQQQVQQQQQQQQAAQAAAAAAAAAAAAAAAAAAAAAAAAG:QPIEEQLQELQQQVQQQQQQQQAAQAAAAAAAAAAAAAAAAAAAAAAAAG	8.132756412275112	0.3961722261435389	58.9724006652832	0.46937912702560425	12.465060234069824	15.246320724487305	6.104153633117676
homomer-4-50-nr2-run1_result_1	3	MSIEEKLEEIKKLVEEQAQQQQQFQAQLQAQLAALAAAAAAAAAEAAAAG:MSIEEKLEEIKKLVEEQAQQQQQFQAQLQAQLAALAAAAAAAAAEAAAAG:MSIEEKLEEIKKLVEEQAQQQQQFQAQLQAQLAALAAAAAAAAAEAAAAG:MSIEEKLEEIKKLVEEQAQQQQQFQAQLQAQLAALAAAAAAAAAEAAAAG	2.957913320669331	0.8160965524672813	76.06050872802734	0.6699298024177551	7.234893798828125	8.021739959716797	1.465160846710205
homomer-4-50-nr2-run1_result_1	4	MSIEEKLDEIKKLIEENAKEQKEFQKELEERLKKLEEKLEELLKKLEELG:MSIEEKLDEIKKLIEENAKEQKEFQKELEERLKKLEEKLEELLKKLEELG:MSIEEKLDEIKKLIEENAKEQKEFQKELEERLKKLEEKLEELLKKLEELG:MSIEEKLDEIKKLIEENAKEQKEFQKELEERLKKLEEKLEELLKKLEELG	1.8203573861655584	0.9055681447524891	90.6594009399414	0.7681946754455566	4.860723495483398	5.158814430236816	1.1243128776550293
homomer-4-50-nr2-run1_result_1	5	MSIEEKLDEIRALVEEHHAAVAAAEARREAAAAAAAAAAAAAAAAAAAAG:MSIEEKLDEIRALVEEHHAAVAAAEARREAAAAAAAAAAAAAAAAAAAAG:MSIEEKLDEIRALVEEHHAAVAAAEARREAAAAAAAAAAAAAAAAAAAAG:MSIEEKLDEIRALVEEHHAAVAAAEARREAAAAAAAAAAAAAAAAAAAAG	8.581174774022763	0.4362183260224859	63.92761993408203	0.3619224429130554	15.772586822509766	19.72732162475586	5.948492050170898
homomer-4-50-nr2-run1_result_1	6	MSIEEMLREIAAAVAEAAAAAAAAAAALAARLEELEARLERLLRELRERG:MSIEEMLREIAAAVAEAAAAAAAAAAALAARLEELEARLERLLRELRERG:MSIEEMLREIAAAVAEAAAAAAAAAAALAARLEELEARLERLLRELRERG:MSIEEMLREIAAAVAEAAAAAAAAAAALAARLEELEARLERLLRELRERG	2.6286466097702976	0.8188773349372933	57.20558547973633	0.43513014912605286	12.92086410522461	15.295405387878418	5.682463645935059
homomer-4-50-nr2-run1_result_1	7	MSIEEKLERIEELVREAAEEQRRFQEELRALLAALLAALAAAAAALAAAG:MSIEEKLERIEELVREAAEEQRRFQEELRALLAALLAALAAAAAALAAAG:MSIEEKLERIEELVREAAEEQRRFQEELRALLAALLAALAAAAAALAAAG:MSIEEKLERIEELVREAAEEQRRFQEELRALLAALLAALAAAAAALAAAG	1.5744200672496242	0.9256948006386858	77.91615295410156	0.6476165056228638	7.369649887084961	8.171131134033203	1.6586663722991943
homomer-4-50-nr2-run1_result_1	8	MSIEEKLDEIYELVKKNAEEQKKFQEELKKLLEELLKKLEELLEELKKLG:MSIEEKLDEIYELVKKNAEEQKKFQEELKKLLEELLKKLEELLEELKKLG:MSIEEKLDEIYELVKKNAEEQKKFQEELKKLLEELLKKLEELLEELKKLG:MSIEEKLDEIYELVKKNAEEQKKFQEELKKLLEELLKKLEELLEELKKLG	1.7945716077669065	0.9101300035777504	88.12468719482422	0.7186540365219116	5.672791957855225	6.0454301834106445	1.3142893314361572
homomer-4-50-nr2-run1_result_1	9	MPIEEKLEEIKELVKKNAEEQKKFQEELKKRLEELEKELKELLEKLEKLG:MPIEEKLEEIKELVKKNAEEQKKFQEELKKRLEELEKELKELLEKLEKLG:MPIEEKLEEIKELVKKNAEEQKKFQEELKKRLEELEKELKELLEKLEKLG:MPIEEKLEEIKELVKKNAEEQKKFQEELKKRLEELEKELKELLEKLEKLG	1.7834281602435995	0.9107860934709044	87.73765563964844	0.7170990705490112	5.878562927246094	6.278599262237549	1.4522881507873535
homomer-4-50-nr2-run1_result_10	0	EEEERRLLEEALEAARELLELMEEVKEKVEEIKEKLEKREKEEKELREKL:EEEERRLLEEALEAARELLELMEEVKEKVEEIKEKLEKREKEEKELREKL:EEEERRLLEEALEAARELLELMEEVKEKVEEIKEKLEKREKEEKELREKL:EEEERRLLEEALEAARELLELMEEVKEKVEEIKEKLEKREKEEKELREKL	0.7053418212879814	0.9827153049237576	83.19165802001953	0.7279456257820129	6.688243389129639	7.36943244934082	1.7359099388122559
homomer-4-50-nr2-run1_result_10	1	EEEREELLRRALEAAEEALEELEEVEEEVEEIKEKLEKLEKELKELIEKL:EEEREELLRRALEAAEEALEELEEVEEEVEEIKEKLEKLEKELKELIEKL:EEEREELLRRALEAAEEALEELEEVEEEVEEIKEKLEKLEKELKELIEKL:EEEREELLRRALEAAEEALEELEEVEEEVEEIKEKLEKLEKELKELIEKL	6.565295336529687	0.530937121883586	79.94334411621094	0.5833932757377625	13.400040626525879	16.19589614868164	1.5807515382766724
homomer-4-50-nr2-run1_result_10	2	EEELRELVERALRAAEEALELLREVREEVEEIRRRLEELERRLEELLEEL:EEELRELVERALRAAEEALELLREVREEVEEIRRRLEELERRLEELLEEL:EEELRELVERALRAAEEALELLREVREEVEEIRRRLEELERRLEELLEEL:EEELRELVERALRAAEEALELLREVREEVEEIRRRLEELERRLEELLEEL	1.579312249453991	0.9337772474698676	92.79581451416016	0.828215479850769	3.9774720668792725	4.181488037109375	1.1991357803344727
homomer-4-50-nr2-run1_result_10	3	MEELEEKIEEAKEEAEELEELEEENKELIEEIKEELEEEEEEEEELLEEL:MEELEEKIEEAKEEAEELEELEEENKELIEEIKEELEEEEEEEEELLEEL:MEELEEKIEEAKEEAEELEELEEENKELIEEIKEELEEEEEEEEELLEEL:MEELEEKIEEAKEEAEELEELEEENKELIEEIKEELEEEEEEEEELLEEL	5.2455007037842245	0.5283910573575681	87.37771606445312	0.2646082937717438	20.400720596313477	25.748172760009766	15.788949966430664
homomer-4-50-nr2-run1_result_10	4	EEELRRLVEEALAAARELLELTEELLEEVEEIKEQLEELQQQLQELLEQL:EEELRRLVEEALAAARELLELTEELLEEVEEIKEQLEELQQQLQELLEQL:EEELRRLVEEALAAARELLELTEELLEEVEEIKEQLEELQQQLQELLEQL:EEELRRLVEEALAAARELLELTEELLEEVEEIKEQLEELQQQLQELLEQL	1.6511491398708336	0.9262138170394277	91.47593688964844	0.8170478343963623	4.0998334884643555	4.361647605895996	1.2943825721740723
homomer-4-50-nr2-run1_result_10	5	EAELRALVEAARRAAEEALELLEEVKEEVEEIEEELEELKEELEKLLEEL:EAELRALVEAARRAAEEALELLEEVKEEVEEIEEELEELKEELEKLLEEL:EAELRALVEAARRAAEEALELLEEVKEEVEEIEEELEELKEELEKLLEEL:EAELRALVEAARRAAEEALELLEEVKEEVEEIEEELEELKEELEKLLEEL	1.614512617273172	0.9248697131292302	66.56906127929688	0.5228501558303833	10.69934368133545	12.4987154006958	3.1784138679504395
homomer-4-50-nr2-run1_result_10	6	EEEERELLERALEAAEEALEELEEVEEEVEEIKERLEEREEELEKLLEEL:EEEERELLERALEAAEEALEELEEVEEEVEEIKERLEEREEELEKLLEEL:EEEERELLERALEAAEEALEELEEVEEEVEEIKERLEEREEELEKLLEEL:EEEERELLERALEAAEEALEELEEVEEEVEEIKERLEEREEELEKLLEEL	4.815300350806504	0.6480323947570189	78.99063110351562	0.5169669389724731	14.302387237548828	17.515119552612305	2.5978219509124756
homomer-4-50-nr2-run1_result_10	7	EEELEEKIDEALEEAKELKELVEELKEKVEEIKRRLEELERRLEELLEEL:EEELEEKIDEALEEAKELKELVEELKEKVEEIKRRLEELERRLEELLEEL:EEELEEKIDEALEEAKELKELVEELKEKVEEIKRRLEELERRLEELLEEL:EEELEEKIDEALEEAKELKELVEELKEKVEEIKRRLEELERRLEELLEEL	1.3983621678013545	0.9398037160714919	63.627685546875	0.38044625520706177	14.922747611999512	17.908767700195312	6.578298568725586
homomer-4-50-nr2-run1_result_10	8	EEELERLVEEARRAAEEALELLEEVKELVEEIKEQQEELREELRELLEEL:EEELERLVEEARRAAEEALELLEEVKELVEEIKEQQEELREELRELLEEL:EEELERLVEEARRAAEEALELLEEVKELVEEIKEQQEELREELRELLEEL:EEELERLVEEARRAAEEALELLEEVKELVEEIKEQQEELREELRELLEEL	1.5478842355441975	0.9281498420675472	65.15005493164062	0.49074405431747437	11.283477783203125	13.314475059509277	3.8378257751464844
homomer-4-50-nr2-run1_result_10	9	EEELRELVERALEAAEEALELLEETKELVEEIKEKLEELEEELKKLLEEL:EEELRELVERALEAAEEALELLEETKELVEEIKEKLEELEEELKKLLEEL:EEELRELVERALEAAEEALELLEETKELVEEIKEKLEELEEELKKLLEEL:EEELRELVERALEAAEEALELLEETKELVEEIKEKLEELEEELKKLLEEL	1.574430663563188	0.9335177545770553	89.05913543701172	0.7808734178543091	4.831993579864502	5.179355621337891	1.4099647998809814
homomer-4-50-nr2-run1_result_100	0	MEEKIEEIKGKLEEIKEEVEETKEKVEELKEKVDALTDFFLRVFVPRLAR:MEEKIEEIKGKLEEIKEEVEETKEKVEELKEKVDALTDFFLRVFVPRLAR:MEEKIEEIKGKLEEIKEEVEETKEKVEELKEKVDALTDFFLRVFVPRLAR:MEEKIEEIKGKLEEIKEEVEETKEKVEELKEKVDALTDFFLRVFVPRLAR	1.370026130874553	0.943463552151147	75.46057891845703	0.6410315036773682	9.184663772583008	9.973343849182129	2.664909601211548
homomer-4-50-nr2-run1_result_100	1	AAAAAAEVLGLLEEIRELVEETKEKVDELKKSWQDFWDFFTSVFIPRFSK:AAAAAAEVLGLLEEIRELVEETKEKVDELKKSWQDFWDFFTSVFIPRFSK:AAAAAAEVLGLLEEIRELVEETKEKVDELKKSWQDFWDFFTSVFIPRFSK:AAAAAAEVLGLLEEIRELVEETKEKVDELKKSWQDFWDFFTSVFIPRFSK	0.792700498726714	0.9786578085442605	84.2631607055664	0.7908419966697693	6.478428363800049	6.83701229095459	1.1353895664215088
homomer-4-50-nr2-run1_result_100	2	MEEMMEEILGLLREILELTRETHEQVQQQQQQQQALQDLLATVLAPALAA:MEEMMEEILGLLREILELTRETHEQVQQQQQQQQALQDLLATVLAPALAA:MEEMMEEILGLLREILELTRETHEQVQQQQQQQQALQDLLATVLAPALAA:MEEMMEEILGLLREILELTRETHEQVQQQQQQQQALQDLLATVLAPALAA	1.7398413856659307	0.9238706144439357	81.84756469726562	0.7696030735969543	7.203868389129639	7.659158706665039	1.2016122341156006
homomer-4-50-nr2-run1_result_100	3	MEEEIEEIKGKLDEIEEKVEELLELVKELNEKVDKLVDFLETEFVPRLEK:MEEEIEEIKGKLDEIEEKVEELLELVKELNEKVDKLVDFLETEFVPRLEK:MEEEIEEIKGKLDEIEEKVEELLELVKELNEKVDKLVDFLETEFVPRLEK:MEEEIEEIKGKLDEIEEKVEELLELVKELNEKVDKLVDFLETEFVPRLEK	1.648573683609147	0.9325331440467559	87.7057113647461	0.808916449546814	5.6205034255981445	5.893272399902344	1.11771821975708
homomer-4-50-nr2-run1_result_100	4	AAAAAAEAAGKLDRLLELTEETHEKVEEIKELLESLVRFLREVFVPRFLK:AAAAAAEAAGKLDRLLELTEETHEKVEEIKELLESLVRFLREVFVPRFLK:AAAAAAEAAGKLDRLLELTEETHEKVEEIKELLESLVRFLREVFVPRFLK:AAAAAAEAAGKLDRLLELTEETHEKVEEIKELLESLVRFLREVFVPRFLK	1.3048346565170272	0.9472274520989507	78.15917205810547	0.7251948118209839	8.18361759185791	8.747491836547852	1.5664308071136475
homomer-4-50-nr2-run1_result_100	5	MEEKLEEIEGKLEEILEKTEELLELVKEIKKKIDELIEKIETVLKPLLEK:MEEKLEEIEGKLEEILEKTEELLELVKEIKKKIDELIEKIETVLKPLLEK:MEEKLEEIEGKLEEILEKTEELLELVKEIKKKIDELIEKIETVLKPLLEK:MEEKLEEIEGKLEEILEKTEELLELVKEIKKKIDELIEKIETVLKPLLEK	2.1005851384484577	0.8965510149607664	89.35370635986328	0.8206795454025269	5.239290714263916	5.47404670715332	1.1856799125671387
homomer-4-50-nr2-run1_result_100	6	MEEEIEEIKGKLDEIKELVEETHEEVEELRRLVEELRERLEREFAPRLAA:MEEEIEEIKGKLDEIKELVEETHEEVEELRRLVEELRERLEREFAPRLAA:MEEEIEEIKGKLDEIKELVEETHEEVEELRRLVEELRERLEREFAPRLAA:MEEEIEEIKGKLDEIKELVEETHEEVEELRRLVEELRERLEREFAPRLAA	1.3514576022539382	0.9459322618923721	82.20690155029297	0.7740374803543091	7.450564861297607	7.872702121734619	1.2066837549209595
homomer-4-50-nr2-run1_result_100	7	MEEMMEEILGKLDEIRELVEELLALVEELRERVERLEELLRRLLLPRLAR:MEEMMEEILGKLDEIRELVEELLALVEELRERVERLEELLRRLLLPRLAR:MEEMMEEILGKLDEIRELVEELLALVEELRERVERLEELLRRLLLPRLAR:MEEMMEEILGKLDEIRELVEELLALVEELRERVERLEELLRRLLLPRLAR	2.1697835154931173	0.8886567195232956	88.54582214355469	0.8161532282829285	5.729391098022461	5.963637351989746	1.12042236328125
homomer-4-50-nr2-run1_result_100	8	MEEKWEKIEGKLEEIKELVEETHELVEELKARFDAFRDAFDAALVPALAA:MEEKWEKIEGKLEEIKELVEETHELVEELKARFDAFRDAFDAALVPALAA:MEEKWEKIEGKLEEIKELVEETHELVEELKARFDAFRDAFDAALVPALAA:MEEKWEKIEGKLEEIKELVEETHELVEELKARFDAFRDAFDAALVPALAA	1.8025087098671733	0.9148922629544505	86.3881607055664	0.7997438311576843	5.956976413726807	6.276985168457031	1.144692301750183
homomer-4-50-nr2-run1_result_100	9	LEEAIKKIEGKLEEIKEKVEELKEKVEELKKKVEELEEFFRKVFLPRLER:LEEAIKKIEGKLEEIKEKVEELKEKVEELKKKVEELEEFFRKVFLPRLER:LEEAIKKIEGKLEEIKEKVEELKEKVEELKKKVEELEEFFRKVFLPRLER:LEEAIKKIEGKLEEIKEKVEELKEKVEELKKKVEELEEFFRKVFLPRLER	1.4773316612665095	0.9359041709711023	68.77056121826172	0.5612017512321472	11.21098518371582	12.306928634643555	3.3291704654693604
homomer-4-50-nr2-run1_result_101	0	AALAGALAAALDARAAAAAAGVAAAIAAALAARAAEEAARLAALLAALAA:AALAGALAAALDARAAAAAAGVAAAIAAALAARAAEEAARLAALLAALAA:AALAGALAAALDARAAAAAAGVAAAIAAALAARAAEEAARLAALLAALAA:AALAGALAAALDARAAAAAAGVAAAIAAALAARAAEEAARLAALLAALAA	2.4626962935787433	0.8311115222961155	59.52810287475586	0.35408005118370056	16.3258113861084	19.695213317871094	8.174044609069824
homomer-4-50-nr2-run1_result_101	1	AALLGELLAELRALAEELRAGVAAAVAATTAAALALLLALLAALLAAAAA:AALLGELLAELRALAEELRAGVAAAVAATTAAALALLLALLAALLAAAAA:AALLGELLAELRALAEELRAGVAAAVAATTAAALALLLALLAALLAAAAA:AALLGELLAELRALAEELRAGVAAAVAATTAAALALLLALLAALLAAAAA	4.155588092007787	0.6519225331187047	55.1009407043457	0.38461458683013916	15.39101791381836	18.085636138916016	4.442281246185303
homomer-4-50-nr2-run1_result_101	2	AALLGALAARLEALAAALAAGVAAAVAAALAALEARLLALLAALLARLEA:AALLGALAARLEALAAALAAGVAAAVAAALAALEARLLALLAALLARLEA:AALLGALAARLEALAAALAAGVAAAVAAALAALEARLLALLAALLARLEA:AALLGALAARLEALAAALAAGVAAAVAAALAALEARLLALLAALLARLEA	0.9697547231134837	0.9681261814961712	55.0136604309082	0.36956629157066345	15.190427780151367	17.611631393432617	7.112611770629883
homomer-4-50-nr2-run1_result_101	3	AAAAGAAAAALAAAAAAAAAGVAAAVAAALAAAAARLDARLAELRERLEA:AAAAGAAAAALAAAAAAAAAGVAAAVAAALAAAAARLDARLAELRERLEA:AAAAGAAAAALAAAAAAAAAGVAAAVAAALAAAAARLDARLAELRERLEA:AAAAGAAAAALAAAAAAAAAGVAAAVAAALAAAAARLDARLAELRERLEA	2.6769872355904565	0.814632280174871	58.588260650634766	0.4066385328769684	14.208487510681152	17.274093627929688	7.149533271789551
homomer-4-50-nr2-run1_result_101	4	AAAAGAAAAAAAAAAAELREGVAAAIRRALEERERREEEEREEEEEREEE:AAAAGAAAAAAAAAAAELREGVAAAIRRALEERERREEEEREEEEEREEE:AAAAGAAAAAAAAAAAELREGVAAAIRRALEERERREEEEREEEEEREEE:AAAAGAAAAAAAAAAAELREGVAAAIRRALEERERREEEEREEEEEREEE	4.392770476815109	0.6331017217479245	75.99790954589844	0.34318190813064575	16.853717803955078	21.192537307739258	8.567916870117188
homomer-4-50-nr2-run1_result_101	5	AAAAGALVALLEALAERLREGVEEAIREELEEEREEREEELEELLEELEE:AAAAGALVALLEALAERLREGVEEAIREELEEEREEREEELEELLEELEE:AAAAGALVALLEALAERLREGVEEAIREELEEEREEREEELEELLEELEE:AAAAGALVALLEALAERLREGVEEAIREELEEEREEREEELEELLEELEE	2.9745383909972896	0.8073740370276468	62.389060974121094	0.3771236538887024	14.976340293884277	17.62940788269043	7.313608169555664
homomer-4-50-nr2-run1_result_101	6	AAALGALLARLEALAAETREGVAAAIRAELDALAARLAALAAAAAAAAAA:AAALGALLARLEALAAETREGVAAAIRAELDALAARLAALAAAAAAAAAA:AAALGALLARLEALAAETREGVAAAIRAELDALAARLAALAAAAAAAAAA:AAALGALLARLEALAAETREGVAAAIRAELDALAARLAALAAAAAAAAAA	22.582439306396132	0.09891937871917289	65.59442901611328	0.27886566519737244	21.003843307495117	25.898229598999023	12.063814163208008
homomer-4-50-nr2-run1_result_101	7	EERLGELERRLEELFEETREGVEEAIREELEEEREEREEELEELKKELEE:EERLGELERRLEELFEETREGVEEAIREELEEEREEREEELEELKKELEE:EERLGELERRLEELFEETREGVEEAIREELEEEREEREEELEELKKELEE:EERLGELERRLEELFEETREGVEEAIREELEEEREEREEELEELKKELEE	0.757524290644068	0.9800882474828557	67.51673889160156	0.4537220895290375	12.673524856567383	14.852596282958984	2.1141200065612793
homomer-4-50-nr2-run1_result_101	8	AAALGALAARLDALAAEVRAGVAAAIEEELERRREEERRLLRELLERLER:AAALGALAARLDALAAEVRAGVAAAIEEELERRREEERRLLRELLERLER:AAALGALAARLDALAAEVRAGVAAAIEEELERRREEERRLLRELLERLER:AAALGALAARLDALAAEVRAGVAAAIEEELERRREEERRLLRELLERLER	2.2150396963036405	0.8630707983630771	60.25864028930664	0.2935388684272766	18.41336441040039	22.059755325317383	10.244483947753906
homomer-4-50-nr2-run1_result_101	9	AAAAGALVAALAALAAETRAGVEAAIRRALAELREELEARLEALRRELEE:AAAAGALVAALAALAAETRAGVEAAIRRALAELREELEARLEALRRELEE:AAAAGALVAALAALAAETRAGVEAAIRRALAELREELEARLEALRRELEE:AAAAGALVAALAALAAETRAGVEAAIRRALAELREELEARLEALRRELEE	1.5677800738777286	0.9302709547330877	57.02863693237305	0.41401875019073486	14.658756256103516	16.99118995666504	6.4167585372924805
homomer-4-50-nr2-run1_result_102	0	LEEGLERIEEEIEELKLLLLSTLAQLYNLTEEELKEIFGSEELVEPTLKK:LEEGLERIEEEIEELKLLLLSTLAQLYNLTEEELKEIFGSEELVEPTLKK:LEEGLERIEEEIEELKLLLLSTLAQLYNLTEEELKEIFGSEELVEPTLKK:LEEGLERIEEEIEELKLLLLSTLAQLYNLTEEELKEIFGSEELVEPTLKK	10.295617297763961	0.33932931545334155	58.236000061035156	0.46031394600868225	16.537546157836914	19.778217315673828	2.9314353466033936
homomer-4-50-nr2-run1_result_102	1	MEEGLKEIKEKIENLEKLLITLLAKLYNLTEEELKEILGKEELVEPALKS:MEEGLKEIKEKIENLEKLLITLLAKLYNLTEEELKEILGKEELVEPALKS:MEEGLKEIKEKIENLEKLLITLLAKLYNLTEEELKEILGKEELVEPALKS:MEEGLKEIKEKIENLEKLLITLLAKLYNLTEEELKEILGKEELVEPALKS	2.7955592904423745	0.7978860156646053	71.40281677246094	0.6662369966506958	9.184452056884766	10.385308265686035	2.1984686851501465
homomer-4-50-nr2-run1_result_102	2	LEEGLEEIREEIEEFKKLFISFLAKLFNLTEEELKEILGSEELVKPALES:LEEGLEEIREEIEEFKKLFISFLAKLFNLTEEELKEILGSEELVKPALES:LEEGLEEIREEIEEFKKLFISFLAKLFNLTEEELKEILGSEELVKPALES:LEEGLEEIREEIEEFKKLFISFLAKLFNLTEEELKEILGSEELVKPALES	1.2024768375907127	0.9551620162446807	87.85669708251953	0.8260914087295532	5.098391532897949	5.580873966217041	1.1180723905563354
homomer-4-50-nr2-run1_result_102	3	MEEGLEEIKEKIEELKKFIISFLAKLYNLTEEELKEIVGKEELLKPALEK:MEEGLEEIKEKIEELKKFIISFLAKLYNLTEEELKEIVGKEELLKPALEK:MEEGLEEIKEKIEELKKFIISFLAKLYNLTEEELKEIVGKEELLKPALEK:MEEGLEEIKEKIEELKKFIISFLAKLYNLTEEELKEIVGKEELLKPALEK	0.9918824646215296	0.9667402591819625	80.40253448486328	0.7557209730148315	7.189256191253662	7.923792839050293	1.2002489566802979
homomer-4-50-nr2-run1_result_102	4	LEEGLAAVRAAIERLELLLISTLAKIYKLTEEELREILGSEKLVEPALKK:LEEGLAAVRAAIERLELLLISTLAKIYKLTEEELREILGSEKLVEPALKK:LEEGLAAVRAAIERLELLLISTLAKIYKLTEEELREILGSEKLVEPALKK:LEEGLAAVRAAIERLELLLISTLAKIYKLTEEELREILGSEKLVEPALKK	1.6005124585611161	0.9255267740390183	55.94196701049805	0.394852876663208	14.182379722595215	16.9328556060791	5.525140285491943
homomer-4-50-nr2-run1_result_102	5	MEEGLEEIRELIEEFKELFISTLAKIYNLTEEELREILGSEELVEPALKK:MEEGLEEIRELIEEFKELFISTLAKIYNLTEEELREILGSEELVEPALKK:MEEGLEEIRELIEEFKELFISTLAKIYNLTEEELREILGSEELVEPALKK:MEEGLEEIRELIEEFKELFISTLAKIYNLTEEELREILGSEELVEPALKK	1.0619665021319449	0.9643096837093397	87.6821060180664	0.8341903686523438	5.018002986907959	5.500718116760254	1.1387202739715576
homomer-4-50-nr2-run1_result_102	6	LEEGLAAIREEIEQFEKDFYATLAQLYNLTEEELREILGSEELVEPVLKK:LEEGLAAIREEIEQFEKDFYATLAQLYNLTEEELREILGSEELVEPVLKK:LEEGLAAIREEIEQFEKDFYATLAQLYNLTEEELREILGSEELVEPVLKK:LEEGLAAIREEIEQFEKDFYATLAQLYNLTEEELREILGSEELVEPVLKK	11.839608044648399	0.2890749548370168	78.05658721923828	0.5036836266517639	14.982534408569336	18.493757247924805	2.8372268676757812
homomer-4-50-nr2-run1_result_102	7	MEEGLEEIKERIERLERLLVRMLAQLYRLTPEELREILGSEELVEPALAA:MEEGLEEIKERIERLERLLVRMLAQLYRLTPEELREILGSEELVEPALAA:MEEGLEEIKERIERLERLLVRMLAQLYRLTPEELREILGSEELVEPALAA:MEEGLEEIKERIERLERLLVRMLAQLYRLTPEELREILGSEELVEPALAA	1.672169795868437	0.9170230577956612	74.81063079833984	0.6940519213676453	7.800795078277588	8.674572944641113	2.087315082550049
homomer-4-50-nr2-run1_result_102	8	MEEGLARIEERIEELTLLLISMLAKIYNLTEEELKEILGSEELVKPALEK:MEEGLARIEERIEELTLLLISMLAKIYNLTEEELKEILGSEELVKPALEK:MEEGLARIEERIEELTLLLISMLAKIYNLTEEELKEILGSEELVKPALEK:MEEGLARIEERIEELTLLLISMLAKIYNLTEEELKEILGSEELVKPALEK	1.2209747030200386	0.9562627911422958	84.95972442626953	0.7995607256889343	5.427453517913818	6.024868488311768	1.502592921257019
homomer-4-50-nr2-run1_result_102	9	MEEGLEKILKAIKDLEQFIISFLAQLYNLTEEQLREIVGSEELLEPALKK:MEEGLEKILKAIKDLEQFIISFLAQLYNLTEEQLREIVGSEELLEPALKK:MEEGLEKILKAIKDLEQFIISFLAQLYNLTEEQLREIVGSEELLEPALKK:MEEGLEKILKAIKDLEQFIISFLAQLYNLTEEQLREIVGSEELLEPALKK	1.1687843045092596	0.9548557918558095	85.51447296142578	0.8063044548034668	5.633302211761475	6.204898357391357	1.1541295051574707
homomer-4-50-nr2-run1_result_103	0	MEELLAEARALVERYLRPDVRGEVRAEVPPEELAIALLLLGEAELRERAP:MEELLAEARALVERYLRPDVRGEVRAEVPPEELAIALLLLGEAELRERAP:MEELLAEARALVERYLRPDVRGEVRAEVPPEELAIALLLLGEAELRERAP:MEELLAEARALVERYLRPDVRGEVRAEVPPEELAIALLLLGEAELRERAP	4.302153299248762	0.6646164493843507	70.89269256591797	0.27841058373451233	20.624267578125	25.37296485900879	16.05248260498047
homomer-4-50-nr2-run1_result_103	1	MAERLAEARAIVEEWERPDRRGEVRERVPPEELAIALLLLGTAELRAVAP:MAERLAEARAIVEEWERPDRRGEVRERVPPEELAIALLLLGTAELRAVAP:MAERLAEARAIVEEWERPDRRGEVRERVPPEELAIALLLLGTAELRAVAP:MAERLAEARAIVEEWERPDRRGEVRERVPPEELAIALLLLGTAELRAVAP	3.1506991816731276	0.8319545876834588	73.20823669433594	0.6727862358093262	10.126089096069336	11.615950584411621	2.556737184524536
homomer-4-50-nr2-run1_result_103	2	MEELLARARELVERYLRPDRQGEVREEVPPEELAIALLLLGRAELARRAP:MEELLARARELVERYLRPDRQGEVREEVPPEELAIALLLLGRAELARRAP:MEELLARARELVERYLRPDRQGEVREEVPPEELAIALLLLGRAELARRAP:MEELLARARELVERYLRPDRQGEVREEVPPEELAIALLLLGRAELARRAP	3.482233479856864	0.7680080891735293	62.877323150634766	0.31425923109054565	19.01496124267578	23.151708602905273	9.814624786376953
homomer-4-50-nr2-run1_result_103	3	MEERLAEARALVEEYLRPDRRGEVRERVPPEELAIALLLLGEAELRERAP:MEERLAEARALVEEYLRPDRRGEVRERVPPEELAIALLLLGEAELRERAP:MEERLAEARALVEEYLRPDRRGEVRERVPPEELAIALLLLGEAELRERAP:MEERLAEARALVEEYLRPDRRGEVRERVPPEELAIALLLLGEAELRERAP	5.427032650461171	0.5394181912061025	78.5617446899414	0.2866046130657196	20.297075271606445	25.35409164428711	15.604708671569824
homomer-4-50-nr2-run1_result_103	4	MEELLAKAREIVERYFRPDVQGEVKKEIPKEDLIIALTLLGIAELREVAP:MEELLAKAREIVERYFRPDVQGEVKKEIPKEDLIIALTLLGIAELREVAP:MEELLAKAREIVERYFRPDVQGEVKKEIPKEDLIIALTLLGIAELREVAP:MEELLAKAREIVERYFRPDVQGEVKKEIPKEDLIIALTLLGIAELREVAP	1.6437633643606981	0.9259600175143075	62.62825012207031	0.5851461887359619	12.304036140441895	14.016919136047363	2.642301559448242
homomer-4-50-nr2-run1_result_103	5	MEERLAEARRIVEEWERPDRRGEMRERIPPEELNRALLLLGEAEAAERAP:MEERLAEARRIVEEWERPDRRGEMRERIPPEELNRALLLLGEAEAAERAP:MEERLAEARRIVEEWERPDRRGEMRERIPPEELNRALLLLGEAEAAERAP:MEERLAEARRIVEEWERPDRRGEMRERIPPEELNRALLLLGEAEAAERAP	8.771619899848318	0.3156631231420284	79.28080749511719	0.2686103284358978	21.387746810913086	26.6711368560791	15.74802017211914
homomer-4-50-nr2-run1_result_103	6	MEELLKEAQKIIEEYERPDVRGEVEKKISKEEINNALLMLGIAELKEKAP:MEELLKEAQKIIEEYERPDVRGEVEKKISKEEINNALLMLGIAELKEKAP:MEELLKEAQKIIEEYERPDVRGEVEKKISKEEINNALLMLGIAELKEKAP:MEELLKEAQKIIEEYERPDVRGEVEKKISKEEINNALLMLGIAELKEKAP	2.5316886731138317	0.8302867318436088	83.71984100341797	0.7303297519683838	7.05920934677124	8.184194564819336	1.6925013065338135
homomer-4-50-nr2-run1_result_103	7	MEELLARAREIIERYLRPDVRGEVRREIPREELIIALTLVGIALLLEKAP:MEELLARAREIIERYLRPDVRGEVRREIPREELIIALTLVGIALLLEKAP:MEELLARAREIIERYLRPDVRGEVRREIPREELIIALTLVGIALLLEKAP:MEELLARAREIIERYLRPDVRGEVRREIPREELIIALTLVGIALLLEKAP	3.2967062375871805	0.826333747525442	53.04446029663086	0.34161266684532166	17.634057998657227	20.875713348388672	7.641727447509766
homomer-4-50-nr2-run1_result_103	8	MEELLARAREIIERYLRPDVRGKVKEEISPEELAIALLLVGNAELARRAP:MEELLARAREIIERYLRPDVRGKVKEEISPEELAIALLLVGNAELARRAP:MEELLARAREIIERYLRPDVRGKVKEEISPEELAIALLLVGNAELARRAP:MEELLARAREIIERYLRPDVRGKVKEEISPEELAIALLLVGNAELARRAP	14.528669054385189	0.2284335854377142	63.631526947021484	0.29932740330696106	20.021465301513672	24.362682342529297	9.421031951904297
homomer-4-50-nr2-run1_result_103	9	MEELLAEARALLERYLRPDVRGEVRAEVPPEELVLAATLVGTAELLEKAP:MEELLAEARALLERYLRPDVRGEVRAEVPPEELVLAATLVGTAELLEKAP:MEELLAEARALLERYLRPDVRGEVRAEVPPEELVLAATLVGTAELLEKAP:MEELLAEARALLERYLRPDVRGEVRAEVPPEELVLAATLVGTAELLEKAP	2.7897456303621677	0.8684609819003701	62.94686508178711	0.314547598361969	18.77376937866211	22.81328582763672	12.667263984680176
homomer-4-50-nr2-run1_result_104	0	EEFIREFLRRHARDLDPRHVAHALAIFLSAFGIPYEEALALVERVLAELE:EEFIREFLRRHARDLDPRHVAHALAIFLSAFGIPYEEALALVERVLAELE:EEFIREFLRRHARDLDPRHVAHALAIFLSAFGIPYEEALALVERVLAELE:EEFIREFLRRHARDLDPRHVAHALAIFLSAFGIPYEEALALVERVLAELE	12.806403685640001	0.2496600737631993	72.09359741210938	0.3198029100894928	18.730487823486328	23.884550094604492	9.338419914245605
homomer-4-50-nr2-run1_result_104	1	REFIREFLERHLTDVDPERAAEALATFLSAFGIPYEEARALVEEALAELE:REFIREFLERHLTDVDPERAAEALATFLSAFGIPYEEARALVEEALAELE:REFIREFLERHLTDVDPERAAEALATFLSAFGIPYEEARALVEEALAELE:REFIREFLERHLTDVDPERAAEALATFLSAFGIPYEEARALVEEALAELE	14.331378115965167	0.16216837276656704	76.55471801757812	0.3942537307739258	17.176496505737305	21.740633010864258	3.8152401447296143
homomer-4-50-nr2-run1_result_104	2	EELIRELLEKYFQDMDEEHVAHALAIFLSSFGVPYEEALALVRRVLEELK:EELIRELLEKYFQDMDEEHVAHALAIFLSSFGVPYEEALALVRRVLEELK:EELIRELLEKYFQDMDEEHVAHALAIFLSSFGVPYEEALALVRRVLEELK:EELIRELLEKYFQDMDEEHVAHALAIFLSSFGVPYEEALALVRRVLEELK	8.91364293222906	0.28087784474549005	92.0621109008789	0.4829837679862976	14.219827651977539	18.199371337890625	1.3481099605560303
homomer-4-50-nr2-run1_result_104	3	MEFIKEFLEKYAKDMDPKHVAYSLAIFLSSFGIDYEEALKLVEKALEELK:MEFIKEFLEKYAKDMDPKHVAYSLAIFLSSFGIDYEEALKLVEKALEELK:MEFIKEFLEKYAKDMDPKHVAYSLAIFLSSFGIDYEEALKLVEKALEELK:MEFIKEFLEKYAKDMDPKHVAYSLAIFLSSFGIDYEEALKLVEKALEELK	5.96443505354429	0.44740911327211924	91.81079864501953	0.496509313583374	13.600045204162598	17.394746780395508	1.271498203277588
homomer-4-50-nr2-run1_result_104	4	RELIRRLLREYFQDMDPEHVETALAIFLSSFGMDYEEARRLVREVLEELE:RELIRRLLREYFQDMDPEHVETALAIFLSSFGMDYEEARRLVREVLEELE:RELIRRLLREYFQDMDPEHVETALAIFLSSFGMDYEEARRLVREVLEELE:RELIRRLLREYFQDMDPEHVETALAIFLSSFGMDYEEARRLVREVLEELE	7.86000173605149	0.44330788531259235	83.4854965209961	0.43614739179611206	15.149223327636719	19.279273986816406	2.0790717601776123
homomer-4-50-nr2-run1_result_104	5	RELIRELLERFFRDMDPARVADALAIFLSAFGLDYDEARALVEEVLAELE:RELIRELLERFFRDMDPARVADALAIFLSAFGLDYDEARALVEEVLAELE:RELIRELLERFFRDMDPARVADALAIFLSAFGLDYDEARALVEEVLAELE:RELIRELLERFFRDMDPARVADALAIFLSAFGLDYDEARALVEEVLAELE	9.222480406576311	0.2637500455707889	89.08403778076172	0.45566868782043457	15.01427173614502	19.16672134399414	1.8224036693572998
homomer-4-50-nr2-run1_result_104	6	RELIRELLERHFQDLDPERVAHALALFLSAFGVPYEEALALVREAIAELR:RELIRELLERHFQDLDPERVAHALALFLSAFGVPYEEALALVREAIAELR:RELIRELLERHFQDLDPERVAHALALFLSAFGVPYEEALALVREAIAELR:RELIRELLERHFQDLDPERVAHALALFLSAFGVPYEEALALVREAIAELR	10.001946770863743	0.2337363536958457	84.18069458007812	0.45135700702667236	15.558838844299316	19.669967651367188	1.5411133766174316
homomer-4-50-nr2-run1_result_104	7	RELIRELLERHFQDMDPEHVAHSLATFLSSFGVDYEEALAIVREVLAELE:RELIRELLERHFQDMDPEHVAHSLATFLSSFGVDYEEALAIVREVLAELE:RELIRELLERHFQDMDPEHVAHSLATFLSSFGVDYEEALAIVREVLAELE:RELIRELLERHFQDMDPEHVAHSLATFLSSFGVDYEEALAIVREVLAELE	11.529176303255053	0.29776724451673664	84.3290023803711	0.31010374426841736	19.155975341796875	24.553993225097656	14.748433113098145
homomer-4-50-nr2-run1_result_104	8	RELIRRLLEEYFQDLDPEHVATALAIFLSAFGVDYEEALAIVREVLAELE:RELIRRLLEEYFQDLDPEHVATALAIFLSAFGVDYEEALAIVREVLAELE:RELIRRLLEEYFQDLDPEHVATALAIFLSAFGVDYEEALAIVREVLAELE:RELIRRLLEEYFQDLDPEHVATALAIFLSAFGVDYEEALAIVREVLAELE	10.26620835168209	0.22599455744412403	88.49386596679688	0.45400071144104004	15.132477760314941	19.284669876098633	1.9301931858062744
homomer-4-50-nr2-run1_result_104	9	RELIRRLLEEHFLDEDPERVAEALAIFLSAFGVDYEEARRIVEEVLAELE:RELIRRLLEEHFLDEDPERVAEALAIFLSAFGVDYEEARRIVEEVLAELE:RELIRRLLEEHFLDEDPERVAEALAIFLSAFGVDYEEARRIVEEVLAELE:RELIRRLLEEHFLDEDPERVAEALAIFLSAFGVDYEEARRIVEEVLAELE	10.385064526112028	0.2282108233141544	86.25148010253906	0.4285559058189392	15.876114845275879	20.244661331176758	2.5636980533599854
homomer-4-50-nr2-run1_result_105	0	SMEELLELLEEREEEEEEREEEEEERLERIEEIAEEILELLKEEKEEEEE:SMEELLELLEEREEEEEEREEEEEERLERIEEIAEEILELLKEEKEEEEE:SMEELLELLEEREEEEEEREEEEEERLERIEEIAEEILELLKEEKEEEEE:SMEELLELLEEREEEEEEREEEEEERLERIEEIAEEILELLKEEKEEEEE	2.4905775170780005	0.8540883316918843	83.10932159423828	0.7410776615142822	7.2055816650390625	7.894618988037109	1.2587131261825562
homomer-4-50-nr2-run1_result_105	1	SMEELLELLEEEREEREEREEEEEEELEEIRELAEENNEKLEELEKKLEE:SMEELLELLEEEREEREEREEEEEEELEEIRELAEENNEKLEELEKKLEE:SMEELLELLEEEREEREEREEEEEEELEEIRELAEENNEKLEELEKKLEE:SMEELLELLEEEREEREEREEEEEEELEEIRELAEENNEKLEELEKKLEE	0.8712038912167441	0.9745976749567663	74.81730651855469	0.5928772687911987	9.09380054473877	10.403767585754395	2.5799107551574707
homomer-4-50-nr2-run1_result_105	2	SMEELLELLKEREEEEEKEEEELEERLERIEELAEENNRLLEERRREEEE:SMEELLELLKEREEEEEKEEEELEERLERIEELAEENNRLLEERRREEEE:SMEELLELLKEREEEEEKEEEELEERLERIEELAEENNRLLEERRREEEE:SMEELLELLKEREEEEEKEEEELEERLERIEELAEENNRLLEERRREEEE	5.417945782371274	0.5092587750466149	87.85215759277344	0.2623913586139679	20.691865921020508	26.022991180419922	13.468789100646973
homomer-4-50-nr2-run1_result_105	3	SMEELERRLEELEEELEERWEELEEKLDRIEELAEENNELLKEMKKELEE:SMEELERRLEELEEELEERWEELEEKLDRIEELAEENNELLKEMKKELEE:SMEELERRLEELEEELEERWEELEEKLDRIEELAEENNELLKEMKKELEE:SMEELERRLEELEEELEERWEELEEKLDRIEELAEENNELLKEMKKELEE	1.1287349340822543	0.9582750466929195	84.02427673339844	0.7553857564926147	6.420797824859619	7.063103199005127	1.3984808921813965
homomer-4-50-nr2-run1_result_105	4	SMEELFELLEEERKEREEEEEELEEKLDEIEEETEEIEEKLEELEEELKE:SMEELFELLEEERKEREEEEEELEEKLDEIEEETEEIEEKLEELEEELKE:SMEELFELLEEERKEREEEEEELEEKLDEIEEETEEIEEKLEELEEELKE:SMEELFELLEEERKEREEEEEELEEKLDEIEEETEEIEEKLEELEEELKE	5.105968754479881	0.6170249748455824	82.85225677490234	0.5542083978652954	13.56919002532959	16.530614852905273	1.75498366355896
homomer-4-50-nr2-run1_result_105	5	SMQQLQQQLQQQQQQQQQQQQQQQQQLQQILAEAQANRERLEALERRLRE:SMQQLQQQLQQQQQQQQQQQQQQQQQLQQILAEAQANRERLEALERRLRE:SMQQLQQQLQQQQQQQQQQQQQQQQQLQQILAEAQANRERLEALERRLRE:SMQQLQQQLQQQQQQQQQQQQQQQQQLQQILAEAQANRERLEALERRLRE	1.3375177152766082	0.9413539315395195	60.08090591430664	0.35673364996910095	14.587489128112793	17.80073356628418	8.587202072143555
homomer-4-50-nr2-run1_result_105	6	SMEELEEELEEREEEEEEEEEEEEEKLEEIKEIAKEILEKIEELEKKLEE:SMEELEEELEEREEEEEEEEEEEEEKLEEIKEIAKEILEKIEELEKKLEE:SMEELEEELEEREEEEEEEEEEEEEKLEEIKEIAKEILEKIEELEKKLEE:SMEELEEELEEREEEEEEEEEEEEEKLEEIKEIAKEILEKIEELEKKLEE	3.972943650880238	0.6924380963178526	77.54327392578125	0.6276001334190369	9.050155639648438	10.201024055480957	1.6698932647705078
homomer-4-50-nr2-run1_result_105	7	SMEELLELLEEEREEREEEEEELEEKLEEIKEEVEENNEKLEKLEEELKK:SMEELLELLEEEREEREEEEEELEEKLEEIKEEVEENNEKLEKLEEELKK:SMEELLELLEEEREEREEEEEELEEKLEEIKEEVEENNEKLEKLEEELKK:SMEELLELLEEEREEREEEEEELEEKLEEIKEEVEENNEKLEKLEEELKK	1.0049907065855694	0.9666376215626801	78.48849487304688	0.6541019678115845	7.554815292358398	8.5115327835083	1.9011642932891846
homomer-4-50-nr2-run1_result_105	8	SMEELLEELEEREEEEREEEEEEEEELEKIEENTEKILKKIEELEKKLEK:SMEELLEELEEREEEEREEEEEEEEELEKIEENTEKILKKIEELEKKLEK:SMEELLEELEEREEEEREEEEEEEEELEKIEENTEKILKKIEELEKKLEK:SMEELLEELEEREEEEREEEEEEEEELEKIEENTEKILKKIEELEKKLEK	2.6928454026481212	0.8473966579991428	85.10555267333984	0.7287035584449768	7.117083549499512	7.869604110717773	1.3990085124969482
homomer-4-50-nr2-run1_result_105	9	SMEELLELLEEEREERKKEREEEEERLERIEELAEENNERLEELEEELEE:SMEELLELLEEEREERKKEREEEEERLERIEELAEENNERLEELEEELEE:SMEELLELLEEEREERKKEREEEEERLERIEELAEENNERLEELEEELEE:SMEELLELLEEEREERKKEREEEEERLERIEELAEENNERLEELEEELEE	0.7577038082255935	0.9803292672704029	76.40619659423828	0.629072904586792	8.919437408447266	10.214883804321289	2.2024664878845215
homomer-4-50-nr2-run1_result_106	0	EEEREAEPAALRAEAAAAATDAAEAGAAALRVRQFEILLEKIEELKEIVK:EEEREAEPAALRAEAAAAATDAAEAGAAALRVRQFEILLEKIEELKEIVK:EEEREAEPAALRAEAAAAATDAAEAGAAALRVRQFEILLEKIEELKEIVK:EEEREAEPAALRAEAAAAATDAAEAGAAALRVRQFEILLEKIEELKEIVK	20.552432302568967	0.13013040255212574	50.318885803222656	0.293676495552063	18.571022033691406	21.68655776977539	5.324337005615234
homomer-4-50-nr2-run1_result_106	1	EEEKEKEIEEFKKKAEEIATDPKTKGLAELEFEQFKELKEKIDKLEEIVK:EEEKEKEIEEFKKKAEEIATDPKTKGLAELEFEQFKELKEKIDKLEEIVK:EEEKEKEIEEFKKKAEEIATDPKTKGLAELEFEQFKELKEKIDKLEEIVK:EEEKEKEIEEFKKKAEEIATDPKTKGLAELEFEQFKELKEKIDKLEEIVK	11.593058918591117	0.24842692113852874	59.17329788208008	0.23915758728981018	21.623126983642578	26.08514976501465	15.950325012207031
homomer-4-50-nr2-run1_result_106	2	EEERREVVEALRERAAAIATDPATAGEAELRVEMFEELYRRIEELKEQAS:EEERREVVEALRERAAAIATDPATAGEAELRVEMFEELYRRIEELKEQAS:EEERREVVEALRERAAAIATDPATAGEAELRVEMFEELYRRIEELKEQAS:EEERREVVEALRERAAAIATDPATAGEAELRVEMFEELYRRIEELKEQAS	5.983110596106402	0.4921258838790374	78.59765625	0.2747175693511963	20.437992095947266	25.692445755004883	11.980093002319336
homomer-4-50-nr2-run1_result_106	3	SEEEEEVIEEIREEAEERFTDPELRGLAELLVRMFEELYKKIKKLEEIVK:SEEEEEVIEEIREEAEERFTDPELRGLAELLVRMFEELYKKIKKLEEIVK:SEEEEEVIEEIREEAEERFTDPELRGLAELLVRMFEELYKKIKKLEEIVK:SEEEEEVIEEIREEAEERFTDPELRGLAELLVRMFEELYKKIKKLEEIVK	1.1789220645600444	0.9563979886288544	89.11216735839844	0.8365688323974609	4.533210277557373	4.9966583251953125	1.262874722480774
homomer-4-50-nr2-run1_result_106	4	EEEEEEIIEEIEKEAEKIATDPEKKGEAKLKVKMFKELYEKIEELKKIVK:EEEEEEIIEEIEKEAEKIATDPEKKGEAKLKVKMFKELYEKIEELKKIVK:EEEEEEIIEEIEKEAEKIATDPEKKGEAKLKVKMFKELYEKIEELKKIVK:EEEEEEIIEEIEKEAEKIATDPEKKGEAKLKVKMFKELYEKIEELKKIVK	16.277807814828336	0.1657529908580907	53.90545654296875	0.2717489004135132	20.241802215576172	24.75642967224121	10.924888610839844
homomer-4-50-nr2-run1_result_106	5	AAEAAAAAAAAAAAAAAAATDAAAAGAAAAAQAQFAALAAAIAALAAAAA:AAEAAAAAAAAAAAAAAAATDAAAAGAAAAAQAQFAALAAAIAALAAAAA:AAEAAAAAAAAAAAAAAAATDAAAAGAAAAAQAQFAALAAAIAALAAAAA:AAEAAAAAAAAAAAAAAAATDAAAAGAAAAAQAQFAALAAAIAALAAAAA	21.191144403696722	0.1185064570498674	62.30195999145508	0.3597184121608734	16.26759910583496	20.082691192626953	5.973549842834473
homomer-4-50-nr2-run1_result_106	6	EAARREEPAALRARAAAAATDPAAAGAAELAFEAFELLLERIEELEEIVR:EAARREEPAALRARAAAAATDPAAAGAAELAFEAFELLLERIEELEEIVR:EAARREEPAALRARAAAAATDPAAAGAAELAFEAFELLLERIEELEEIVR:EAARREEPAALRARAAAAATDPAAAGAAELAFEAFELLLERIEELEEIVR	8.023283177855152	0.4483181099324343	65.15277862548828	0.28277796506881714	19.83511734008789	24.48988914489746	9.056520462036133
homomer-4-50-nr2-run1_result_106	7	SEEEEKIIEEFKKEAEKKATDPKEKGLAELRFKEFEILYKEIKELKKEVK:SEEEEKIIEEFKKEAEKKATDPKEKGLAELRFKEFEILYKEIKELKKEVK:SEEEEKIIEEFKKEAEKKATDPKEKGLAELRFKEFEILYKEIKELKKEVK:SEEEEKIIEEFKKEAEKKATDPKEKGLAELRFKEFEILYKEIKELKKEVK	8.174584034752504	0.38725359606089454	65.21747589111328	0.41895821690559387	16.747135162353516	20.291954040527344	3.1928107738494873
homomer-4-50-nr2-run1_result_106	8	EEEEREVPARLREEAERLATDPERRGLARLLVRMFEELRARIRRLERIVR:EEEEREVPARLREEAERLATDPERRGLARLLVRMFEELRARIRRLERIVR:EEEEREVPARLREEAERLATDPERRGLARLLVRMFEELRARIRRLERIVR:EEEEREVPARLREEAERLATDPERRGLARLLVRMFEELRARIRRLERIVR	4.24381791048582	0.6512712679441122	47.66969299316406	0.26728886365890503	19.77754020690918	23.90932273864746	13.501541137695312
homomer-4-50-nr2-run1_result_106	9	KEEEEKIIEEQKKKAEEIATDPELKGLAELQQEQFEILYNEINELKKIVK:KEEEEKIIEEQKKKAEEIATDPELKGLAELQQEQFEILYNEINELKKIVK:KEEEEKIIEEQKKKAEEIATDPELKGLAELQQEQFEILYNEINELKKIVK:KEEEEKIIEEQKKKAEEIATDPELKGLAELQQEQFEILYNEINELKKIVK	9.653341511974618	0.357584874234975	87.14775085449219	0.6617004871368408	12.5316162109375	15.527215003967285	1.1943845748901367
homomer-4-50-nr2-run1_result_107	0	EEEEEKLEEIEEKLDEILEKMEELERTLALAAAVLLPAAAAAAAAAAAAA:EEEEEKLEEIEEKLDEILEKMEELERTLALAAAVLLPAAAAAAAAAAAAA:EEEEEKLEEIEEKLDEILEKMEELERTLALAAAVLLPAAAAAAAAAAAAA:EEEEEKLEEIEEKLDEILEKMEELERTLALAAAVLLPAAAAAAAAAAAAA	2.642322884054021	0.8295973021021958	75.48782348632812	0.6983548402786255	8.486907958984375	9.403260231018066	1.6020116806030273
homomer-4-50-nr2-run1_result_107	1	EEELELLKEIKEKVDQILQQQQQQQQLLQQLLALLLPAALALLARRPDVW:EEELELLKEIKEKVDQILQQQQQQQQLLQQLLALLLPAALALLARRPDVW:EEELELLKEIKEKVDQILQQQQQQQQLLQQLLALLLPAALALLARRPDVW:EEELELLKEIKEKVDQILQQQQQQQQLLQQLLALLLPAALALLARRPDVW	3.5098072803534994	0.8013640534642263	72.43888854980469	0.6496890783309937	10.882384300231934	11.68875789642334	1.7445566654205322
homomer-4-50-nr2-run1_result_107	2	EEIEEKLEKIEEKVEQIQQQQEQQQQQLQQVAAALVPAALAAAAAAPAVW:EEIEEKLEKIEEKVEQIQQQQEQQQQQLQQVAAALVPAALAAAAAAPAVW:EEIEEKLEKIEEKVEQIQQQQEQQQQQLQQVAAALVPAALAAAAAAPAVW:EEIEEKLEKIEEKVEQIQQQQEQQQQQLQQVAAALVPAALAAAAAAPAVW	2.769520653684606	0.8335640216162838	69.39453887939453	0.6129003167152405	10.934685707092285	11.951688766479492	2.1951608657836914
homomer-4-50-nr2-run1_result_107	3	EEELELLKKIEEKLEKIEEQQQELQRLLALLLAVVVPLILALLAARPDVW:EEELELLKKIEEKLEKIEEQQQELQRLLALLLAVVVPLILALLAARPDVW:EEELELLKKIEEKLEKIEEQQQELQRLLALLLAVVVPLILALLAARPDVW:EEELELLKKIEEKLEKIEEQQQELQRLLALLLAVVVPLILALLAARPDVW	2.1323236410264768	0.8767924954249541	79.09596252441406	0.6702818870544434	8.26280689239502	8.83344841003418	2.2230591773986816
homomer-4-50-nr2-run1_result_107	4	MEIEEKLEEIKEKVDKIVAQQEALEALLAAVATAAAAAAAAAAAAAADAL:MEIEEKLEEIKEKVDKIVAQQEALEALLAAVATAAAAAAAAAAAAAADAL:MEIEEKLEEIKEKVDKIVAQQEALEALLAAVATAAAAAAAAAAAAAADAL:MEIEEKLEEIKEKVDKIVAQQEALEALLAAVATAAAAAAAAAAAAAADAL	3.1202365986623417	0.8064692261024081	67.77497100830078	0.6042689085006714	9.3295259475708	10.577993392944336	1.7083754539489746
homomer-4-50-nr2-run1_result_107	5	EEIEEKLEEIKEKVEEILERMEELEERLERLERELLARLREEEERRPDLR:EEIEEKLEEIKEKVEEILERMEELEERLERLERELLARLREEEERRPDLR:EEIEEKLEEIKEKVEEILERMEELEERLERLERELLARLREEEERRPDLR:EEIEEKLEEIKEKVEEILERMEELEERLERLERELLARLREEEERRPDLR	2.3358517699966392	0.8912096563131101	76.8829116821289	0.71998131275177	9.201319694519043	9.991005897521973	1.4106450080871582
homomer-4-50-nr2-run1_result_107	6	QEQLQLLQEQQQLLQEILEQQKQQEQLLQQLLTVLLPRLLEERKRRPEYE:QEQLQLLQEQQQLLQEILEQQKQQEQLLQQLLTVLLPRLLEERKRRPEYE:QEQLQLLQEQQQLLQEILEQQKQQEQLLQQLLTVLLPRLLEERKRRPEYE:QEQLQLLQEQQQLLQEILEQQKQQEQLLQQLLTVLLPRLLEERKRRPEYE	3.5319895906741183	0.7952375874110319	74.15851593017578	0.7150062322616577	10.308378219604492	10.93896484375	1.4480303525924683
homomer-4-50-nr2-run1_result_107	7	EEELELLERIEEKLEEIKEQQEELKKRLEELETTLLPELKKEKERRPDIE:EEELELLERIEEKLEEIKEQQEELKKRLEELETTLLPELKKEKERRPDIE:EEELELLERIEEKLEEIKEQQEELKKRLEELETTLLPELKKEKERRPDIE:EEELELLERIEEKLEEIKEQQEELKKRLEELETTLLPELKKEKERRPDIE	1.9368329273288596	0.8984697097459491	62.33131790161133	0.5524055361747742	13.147032737731934	14.695509910583496	1.8986625671386719
homomer-4-50-nr2-run1_result_107	8	MEIEEKLERIEEKVERIEERMERLERLLALQAAVLLPLLAALLAARPDVW:MEIEEKLERIEEKVERIEERMERLERLLALQAAVLLPLLAALLAARPDVW:MEIEEKLERIEEKVERIEERMERLERLLALQAAVLLPLLAALLAARPDVW:MEIEEKLERIEEKVERIEERMERLERLLALQAAVLLPLLAALLAARPDVW	1.878079244868097	0.9042644220237139	77.03597259521484	0.698547899723053	8.94662094116211	9.554965019226074	1.6702145338058472
homomer-4-50-nr2-run1_result_107	9	EEELELLKENNEILKEIKKFQEEFKKLLEKILTVFVPLFLLLLERRPDIL:EEELELLKENNEILKEIKKFQEEFKKLLEKILTVFVPLFLLLLERRPDIL:EEELELLKENNEILKEIKKFQEEFKKLLEKILTVFVPLFLLLLERRPDIL:EEELELLKENNEILKEIKKFQEEFKKLLEKILTVFVPLFLLLLERRPDIL	3.0963676582293034	0.7788510958899323	49.45435333251953	0.40600600838661194	15.888854026794434	17.77842140197754	5.275556564331055
homomer-4-50-nr2-run1_result_108	0	KELFEDLKKAILKHVPDAEEYIKKEKIDENDPNAPLKLLDYLENYLLKKK:KELFEDLKKAILKHVPDAEEYIKKEKIDENDPNAPLKLLDYLENYLLKKK:KELFEDLKKAILKHVPDAEEYIKKEKIDENDPNAPLKLLDYLENYLLKKK:KELFEDLKKAILKHVPDAEEYIKKEKIDENDPNAPLKLLDYLENYLLKKK	9.559837179701871	0.30556029118450384	91.02366638183594	0.4910662770271301	13.996187210083008	17.790319442749023	1.2546210289001465
homomer-4-50-nr2-run1_result_108	1	SELFEDLKEAAEKHIPDFKEIYEKEKIDPNDPYAPLKILDYLKQYLLEKL:SELFEDLKEAAEKHIPDFKEIYEKEKIDPNDPYAPLKILDYLKQYLLEKL:SELFEDLKEAAEKHIPDFKEIYEKEKIDPNDPYAPLKILDYLKQYLLEKL:SELFEDLKEAAEKHIPDFKEIYEKEKIDPNDPYAPLKILDYLKQYLLEKL	7.028655622059156	0.43326069012217083	92.91619873046875	0.5039907693862915	13.682884216308594	17.44766616821289	1.2333877086639404
homomer-4-50-nr2-run1_result_108	2	KELFEDLKEAAEKHIPDFKKIYEEEKIDENDPNAPLKILDYIKYYLLKKK:KELFEDLKEAAEKHIPDFKKIYEEEKIDENDPNAPLKILDYIKYYLLKKK:KELFEDLKEAAEKHIPDFKKIYEEEKIDENDPNAPLKILDYIKYYLLKKK:KELFEDLKEAAEKHIPDFKKIYEEEKIDENDPNAPLKILDYIKYYLLKKK	5.397064632754305	0.5547933780018339	87.57390594482422	0.496259868144989	14.019027709960938	17.617835998535156	1.373931884765625
homomer-4-50-nr2-run1_result_108	3	MELTKDLIEAAKKHFPDFEKWLKEKKIDLNDPNAPLEILDYIKYQLLKKK:MELTKDLIEAAKKHFPDFEKWLKEKKIDLNDPNAPLEILDYIKYQLLKKK:MELTKDLIEAAKKHFPDFEKWLKEKKIDLNDPNAPLEILDYIKYQLLKKK:MELTKDLIEAAKKHFPDFEKWLKEKKIDLNDPNAPLEILDYIKYQLLKKK	3.198713447256076	0.7609835612213653	89.88431549072266	0.499164342880249	13.734627723693848	17.374908447265625	1.3362698554992676
homomer-4-50-nr2-run1_result_108	4	MELFEDLKEAASKHIPDFKEWYEKEKIDPNDPNAPLKILDYIEDYLKKKK:MELFEDLKEAASKHIPDFKEWYEKEKIDPNDPNAPLKILDYIEDYLKKKK:MELFEDLKEAASKHIPDFKEWYEKEKIDPNDPNAPLKILDYIEDYLKKKK:MELFEDLKEAASKHIPDFKEWYEKEKIDPNDPNAPLKILDYIEDYLKKKK	5.53195563448662	0.5174766032254638	91.4202880859375	0.4916430115699768	14.078418731689453	17.868244171142578	1.339434027671814
homomer-4-50-nr2-run1_result_108	5	KELFEDLKEAAEKHFPDFKEKYEKEKIDPNDPEAPLKILDYLKNELLKKL:KELFEDLKEAAEKHFPDFKEKYEKEKIDPNDPEAPLKILDYLKNELLKKL:KELFEDLKEAAEKHFPDFKEKYEKEKIDPNDPEAPLKILDYLKNELLKKL:KELFEDLKEAAEKHFPDFKEKYEKEKIDPNDPEAPLKILDYLKNELLKKL	5.692965452535792	0.515246759626067	89.51487731933594	0.48572906851768494	14.341290473937988	18.140308380126953	1.293259859085083
homomer-4-50-nr2-run1_result_108	6	MALFEDLRAALERHIPDAPARLAELRIDPADPRAPLVLLDLLRAHLLAQL:MALFEDLRAALERHIPDAPARLAELRIDPADPRAPLVLLDLLRAHLLAQL:MALFEDLRAALERHIPDAPARLAELRIDPADPRAPLVLLDLLRAHLLAQL:MALFEDLRAALERHIPDAPARLAELRIDPADPRAPLVLLDLLRAHLLAQL	2.6525045758136154	0.8182093532568154	86.09494018554688	0.5927069187164307	10.393150329589844	12.918631553649902	1.351456880569458
homomer-4-50-nr2-run1_result_108	7	KELLKDLEKALLKHVPEAKKKLEELKIDPEDPRAPLILLDLLKQYLLEKL:KELLKDLEKALLKHVPEAKKKLEELKIDPEDPRAPLILLDLLKQYLLEKL:KELLKDLEKALLKHVPEAKKKLEELKIDPEDPRAPLILLDLLKQYLLEKL:KELLKDLEKALLKHVPEAKKKLEELKIDPEDPRAPLILLDLLKQYLLEKL	7.6058199957396075	0.4003612800260421	84.51249694824219	0.45318111777305603	14.744390487670898	18.468130111694336	1.826409101486206
homomer-4-50-nr2-run1_result_108	8	MELFEDLKKALEKHIPEAKEIIEKLKIDPNDPYAPLILLDIMKEYLLKKL:MELFEDLKKALEKHIPEAKEIIEKLKIDPNDPYAPLILLDIMKEYLLKKL:MELFEDLKKALEKHIPEAKEIIEKLKIDPNDPYAPLILLDIMKEYLLKKL:MELFEDLKKALEKHIPEAKEIIEKLKIDPNDPYAPLILLDIMKEYLLKKL	3.858507842656054	0.6768229513479075	87.12667846679688	0.48736387491226196	13.734143257141113	17.318849563598633	1.447906732559204
homomer-4-50-nr2-run1_result_108	9	KELFDDLVEAAKKHFPDFEEWYKEQKIDPNDPNAPLEILRYLEQKLREQQ:KELFDDLVEAAKKHFPDFEEWYKEQKIDPNDPNAPLEILRYLEQKLREQQ:KELFDDLVEAAKKHFPDFEEWYKEQKIDPNDPNAPLEILRYLEQKLREQQ:KELFDDLVEAAKKHFPDFEEWYKEQKIDPNDPNAPLEILRYLEQKLREQQ	6.617995810982162	0.4162943555688175	92.68875122070312	0.4814324975013733	14.851655960083008	19.000333786010742	1.2731664180755615
homomer-4-50-nr2-run1_result_109	0	GLDAIVARLTAEGWTALAFELIREEDDRVEVLVLAAHPDGRQEVFRYELE:GLDAIVARLTAEGWTALAFELIREEDDRVEVLVLAAHPDGRQEVFRYELE:GLDAIVARLTAEGWTALAFELIREEDDRVEVLVLAAHPDGRQEVFRYELE:GLDAIVARLTAEGWTALAFELIREEDDRVEVLVLAAHPDGRQEVFRYELE	7.197671987581543	0.38945909219594116	92.94406127929688	0.30314549803733826	19.454275131225586	25.06363868713379	14.221126556396484
homomer-4-50-nr2-run1_result_109	1	GLDAIVARLAAEGWTARAFHIIREEDNRERVLVLAEHPDGRQRVVEELLE:GLDAIVARLAAEGWTARAFHIIREEDNRERVLVLAEHPDGRQRVVEELLE:GLDAIVARLAAEGWTARAFHIIREEDNRERVLVLAEHPDGRQRVVEELLE:GLDAIVARLAAEGWTARAFHIIREEDNRERVLVLAEHPDGRQRVVEELLE	1.1888823312558174	0.9586661992790702	90.79528045654297	0.834490180015564	4.467982769012451	5.01835298538208	1.1718401908874512
homomer-4-50-nr2-run1_result_109	2	GLDAIVAELAARGWEVRAFHLVHREDNTVLAYFLAAHPDGRQEVVEALLR:GLDAIVAELAARGWEVRAFHLVHREDNTVLAYFLAAHPDGRQEVVEALLR:GLDAIVAELAARGWEVRAFHLVHREDNTVLAYFLAAHPDGRQEVVEALLR:GLDAIVAELAARGWEVRAFHLVHREDNTVLAYFLAAHPDGRQEVVEALLR	5.68862131672525	0.5620416645973489	81.69755554199219	0.2811180651187897	19.958133697509766	25.262468338012695	16.065467834472656
homomer-4-50-nr2-run1_result_109	3	GLDAAVAELAARGWRARAFEIIREEDDREVVLFLAEHPDGRQEVVRRELR:GLDAAVAELAARGWRARAFEIIREEDDREVVLFLAEHPDGRQEVVRRELR:GLDAAVAELAARGWRARAFEIIREEDDREVVLFLAEHPDGRQEVVRRELR:GLDAAVAELAARGWRARAFEIIREEDDREVVLFLAEHPDGRQEVVRRELR	7.657027075507714	0.4227499779827515	86.19015502929688	0.2972254455089569	19.57036018371582	24.923978805541992	13.95870304107666
homomer-4-50-nr2-run1_result_109	4	GLDAIVAELTAAGWTPLAFEIIRLPDDRTIYRVLARHPDGRVEVVEREER:GLDAIVAELTAAGWTPLAFEIIRLPDDRTIYRVLARHPDGRVEVVEREER:GLDAIVAELTAAGWTPLAFEIIRLPDDRTIYRVLARHPDGRVEVVEREER:GLDAIVAELTAAGWTPLAFEIIRLPDDRTIYRVLARHPDGRVEVVEREER	3.72815065190168	0.7070471249604094	90.34841918945312	0.31435996294021606	18.4897518157959	23.788150787353516	13.383326530456543
homomer-4-50-nr2-run1_result_109	5	GLDAAVARLAAEGWTPRAFELLRLPDDRTVALFLAEHPDGRYRVERFEED:GLDAAVARLAAEGWTPRAFELLRLPDDRTVALFLAEHPDGRYRVERFEED:GLDAAVARLAAEGWTPRAFELLRLPDDRTVALFLAEHPDGRYRVERFEED:GLDAAVARLAAEGWTPRAFELLRLPDDRTVALFLAEHPDGRYRVERFEED	12.990278288753704	0.19686160165080546	86.44789123535156	0.2981250584125519	19.432395935058594	24.782629013061523	15.75660514831543
homomer-4-50-nr2-run1_result_109	6	GLDAIVAELAAAGWRPRAFHLERLPDDRTLVYVLAEHPDGRYEVRRFELD:GLDAIVAELAAAGWRPRAFHLERLPDDRTLVYVLAEHPDGRYEVRRFELD:GLDAIVAELAAAGWRPRAFHLERLPDDRTLVYVLAEHPDGRYEVRRFELD:GLDAIVAELAAAGWRPRAFHLERLPDDRTLVYVLAEHPDGRYEVRRFELD	5.946999931345363	0.4921023421411549	92.84898376464844	0.3015146851539612	19.29109001159668	24.85556983947754	16.942169189453125
homomer-4-50-nr2-run1_result_109	7	GLDALVAELAAEGWRVEAFELVRLPDNRTIVYALAAHPDGRQRVVRRELR:GLDALVAELAAEGWRVEAFELVRLPDNRTIVYALAAHPDGRQRVVRRELR:GLDALVAELAAEGWRVEAFELVRLPDNRTIVYALAAHPDGRQRVVRRELR:GLDALVAELAAEGWRVEAFELVRLPDNRTIVYALAAHPDGRQRVVRRELR	7.208173356913994	0.4395281654833538	87.140625	0.29823651909828186	19.225139617919922	24.658279418945312	14.325434684753418
homomer-4-50-nr2-run1_result_109	8	GLDDLVAELAAEGWEVRSFELIREEDDRVRVLALAAHPDGRQRVVERLLE:GLDDLVAELAAEGWEVRSFELIREEDDRVRVLALAAHPDGRQRVVERLLE:GLDDLVAELAAEGWEVRSFELIREEDDRVRVLALAAHPDGRQRVVERLLE:GLDDLVAELAAEGWEVRSFELIREEDDRVRVLALAAHPDGRQRVVERLLE	6.509246618382018	0.4424009868193492	91.6090087890625	0.30380362272262573	19.12190818786621	24.529695510864258	15.361984252929688
homomer-4-50-nr2-run1_result_109	9	GLDEAVAEAAAAGWTVRAFHLVEREDDTVRLLLLAEHPDGEQRVLERLLE:GLDEAVAEAAAAGWTVRAFHLVEREDDTVRLLLLAEHPDGEQRVLERLLE:GLDEAVAEAAAAGWTVRAFHLVEREDDTVRLLLLAEHPDGEQRVLERLLE:GLDEAVAEAAAAGWTVRAFHLVEREDDTVRLLLLAEHPDGEQRVLERLLE	1.4562146825663738	0.9391739486857353	88.4813232421875	0.7873789072036743	5.545096397399902	6.334085464477539	1.3945831060409546
homomer-4-50-nr2-run1_result_11	0	ERELRPDITDAEREILERLEEEEEEREEEEEELEELIEENNELLKELLEK:ERELRPDITDAEREILERLEEEEEEREEEEEELEELIEENNELLKELLEK:ERELRPDITDAEREILERLEEEEEEREEEEEELEELIEENNELLKELLEK:ERELRPDITDAEREILERLEEEEEEREEEEEELEELIEENNELLKELLEK	4.998185508746616	0.5923324740994014	76.05513000488281	0.26398032903671265	20.48121452331543	24.808366775512695	9.731683731079102
homomer-4-50-nr2-run1_result_11	1	EEELYPDMTPVERKILEKLEEMEEEEEEEEEEEDEEIEEVKELLEELLEK:EEELYPDMTPVERKILEKLEEMEEEEEEEEEEEDEEIEEVKELLEELLEK:EEELYPDMTPVERKILEKLEEMEEEEEEEEEEEDEEIEEVKELLEELLEK:EEELYPDMTPVERKILEKLEEMEEEEEEEEEEEDEEIEEVKELLEELLEK	2.6865110439728395	0.8080801357817213	48.96907043457031	0.3108592927455902	19.00835609436035	21.52448844909668	4.811007022857666
homomer-4-50-nr2-run1_result_11	2	EEALRPDLTPAQREILQQLQEQQQQQQQQQEEIKKLIEENKELLEQLLQQ:EEALRPDLTPAQREILQQLQEQQQQQQQQQEEIKKLIEENKELLEQLLQQ:EEALRPDLTPAQREILQQLQEQQQQQQQQQEEIKKLIEENKELLEQLLQQ:EEALRPDLTPAQREILQQLQEQQQQQQQQQEEIKKLIEENKELLEQLLQQ	1.7788975646038978	0.9139296282029248	82.09371185302734	0.7499285936355591	7.622626304626465	8.087952613830566	1.4035691022872925
homomer-4-50-nr2-run1_result_11	3	AAALEPEVTPAQRRILELLEEQEEEEEEEEEEEEEEIEEVKELLEELLEK:AAALEPEVTPAQRRILELLEEQEEEEEEEEEEEEEEIEEVKELLEELLEK:AAALEPEVTPAQRRILELLEEQEEEEEEEEEEEEEEIEEVKELLEELLEK:AAALEPEVTPAQRRILELLEEQEEEEEEEEEEEEEEIEEVKELLEELLEK	3.93494982115316	0.7562517762891132	62.689208984375	0.3106827735900879	18.70465660095215	21.804349899291992	8.082456588745117
homomer-4-50-nr2-run1_result_11	4	EEELRPDVTPAEREILEKLEEREKKEEEKFEEIKKLIEENNELLKELLEK:EEELRPDVTPAEREILEKLEEREKKEEEKFEEIKKLIEENNELLKELLEK:EEELRPDVTPAEREILEKLEEREKKEEEKFEEIKKLIEENNELLKELLEK:EEELRPDVTPAEREILEKLEEREKKEEEKFEEIKKLIEENNELLKELLEK	1.9690731315580625	0.9047876104505214	81.60031127929688	0.7100206017494202	8.587272644042969	9.11483097076416	1.3778711557388306
homomer-4-50-nr2-run1_result_11	5	ERELEPELTDAERRILEKLEEIEKKEEEKYEEIKKLIEENKKLLEELKEK:ERELEPELTDAERRILEKLEEIEKKEEEKYEEIKKLIEENKKLLEELKEK:ERELEPELTDAERRILEKLEEIEKKEEEKYEEIKKLIEENKKLLEELKEK:ERELEPELTDAERRILEKLEEIEKKEEEKYEEIKKLIEENKKLLEELKEK	4.883030214974255	0.7260540944043444	83.38455963134766	0.7325986623764038	8.506087303161621	8.953060150146484	1.3051875829696655
homomer-4-50-nr2-run1_result_11	6	ERELRPDMTEAEREILERLEEMEEEREEEDKKKEELIEENNELLEELLEK:ERELRPDMTEAEREILERLEEMEEEREEEDKKKEELIEENNELLEELLEK:ERELRPDMTEAEREILERLEEMEEEREEEDKKKEELIEENNELLEELLEK:ERELRPDMTEAEREILERLEEMEEEREEEDKKKEELIEENNELLEELLEK	2.197852029261672	0.898276332409086	78.4684066772461	0.6581577062606812	9.195624351501465	9.953218460083008	1.6565797328948975
homomer-4-50-nr2-run1_result_11	7	LEELFPDMTPVERLILQQQQQQQQQQQQEQQELKELIEENNELLEELLEK:LEELFPDMTPVERLILQQQQQQQQQQQQEQQELKELIEENNELLEELLEK:LEELFPDMTPVERLILQQQQQQQQQQQQEQQELKELIEENNELLEELLEK:LEELFPDMTPVERLILQQQQQQQQQQQQEQQELKELIEENNELLEELLEK	1.9765394907572458	0.9084336948837921	85.40482330322266	0.7455006837844849	6.30828332901001	6.794775485992432	1.5378127098083496
homomer-4-50-nr2-run1_result_11	8	SAALRPDVTPAQRQILEQLEQQQQQQQEQQEQQQELIQRNEELLKELLEK:SAALRPDVTPAQRQILEQLEQQQQQQQEQQEQQQELIQRNEELLKELLEK:SAALRPDVTPAQRQILEQLEQQQQQQQEQQEQQQELIQRNEELLKELLEK:SAALRPDVTPAQRQILEQLEQQQQQQQEQQEQQQELIQRNEELLKELLEK	2.5104397712450077	0.8988199307522939	80.13680267333984	0.6862599849700928	7.890130996704102	8.451164245605469	1.4703459739685059
homomer-4-50-nr2-run1_result_11	9	EEELRPDVTPAEREILEQLQQQQQQNEEKYKEIKELIEKNNELLEKLLEK:EEELRPDVTPAEREILEQLQQQQQQNEEKYKEIKELIEKNNELLEKLLEK:EEELRPDVTPAEREILEQLQQQQQQNEEKYKEIKELIEKNNELLEKLLEK:EEELRPDVTPAEREILEQLQQQQQQNEEKYKEIKELIEKNNELLEKLLEK	1.7916259907032162	0.9232919644493185	84.11154174804688	0.7792104482650757	7.586460113525391	7.966555118560791	1.274628758430481
homomer-4-50-nr2-run1_result_110	0	EKPERVEEVLKKVKELLEEAEKTKDPEAIRDAKVEANHLLLELLLELELE:EKPERVEEVLKKVKELLEEAEKTKDPEAIRDAKVEANHLLLELLLELELE:EKPERVEEVLKKVKELLEEAEKTKDPEAIRDAKVEANHLLLELLLELELE:EKPERVEEVLKKVKELLEEAEKTKDPEAIRDAKVEANHLLLELLLELELE	4.550664307733531	0.6122205885172136	77.20881652832031	0.2974836826324463	19.54189109802246	24.595630645751953	10.309754371643066
homomer-4-50-nr2-run1_result_110	1	ERPPRVEEVLARIEEALAAAEATKDPAAITAAKVEANHLLLELLLELELE:ERPPRVEEVLARIEEALAAAEATKDPAAITAAKVEANHLLLELLLELELE:ERPPRVEEVLARIEEALAAAEATKDPAAITAAKVEANHLLLELLLELELE:ERPPRVEEVLARIEEALAAAEATKDPAAITAAKVEANHLLLELLLELELE	6.1596029949075115	0.540029778100823	85.4930648803711	0.3063052296638489	19.415273666381836	24.623502731323242	14.033102035522461
homomer-4-50-nr2-run1_result_110	2	PVPPRVREVLARVDALLEEAAATKDPEAIRAAKVDAALLLLELLLELRLE:PVPPRVREVLARVDALLEEAAATKDPEAIRAAKVDAALLLLELLLELRLE:PVPPRVREVLARVDALLEEAAATKDPEAIRAAKVDAALLLLELLLELRLE:PVPPRVREVLARVDALLEEAAATKDPEAIRAAKVDAALLLLELLLELRLE	1.7589317278889591	0.9061891786845664	76.51934051513672	0.351274311542511	17.022722244262695	21.500896453857422	10.20166015625
homomer-4-50-nr2-run1_result_110	3	PIPEKVKKVLEEVKKLLEEAEKTKDPEAIRDAKVDATYKLLLLLLELKLS:PIPEKVKKVLEEVKKLLEEAEKTKDPEAIRDAKVDATYKLLLLLLELKLS:PIPEKVKKVLEEVKKLLEEAEKTKDPEAIRDAKVDATYKLLLLLLELKLS:PIPEKVKKVLEEVKKLLEEAEKTKDPEAIRDAKVDATYKLLLLLLELKLS	0.8215035351800929	0.9765016724282478	91.40921783447266	0.8301386833190918	4.153214454650879	4.643211841583252	1.3926317691802979
homomer-4-50-nr2-run1_result_110	4	PVPPEVRAVLAEVEAALAAAEATKDPAAIRDAKVDATLRLLELLLRLRLS:PVPPEVRAVLAEVEAALAAAEATKDPAAIRDAKVDATLRLLELLLRLRLS:PVPPEVRAVLAEVEAALAAAEATKDPAAIRDAKVDATLRLLELLLRLRLS:PVPPEVRAVLAEVEAALAAAEATKDPAAIRDAKVDATLRLLELLLRLRLS	2.068057086561245	0.8810653816199647	67.1264877319336	0.3874507546424866	15.786588668823242	19.659076690673828	7.456650257110596
homomer-4-50-nr2-run1_result_110	5	PRPPEVEAVLAEAEALAAEAAATKDAAAETAAKVAATELLLRLLLRLRLE:PRPPEVEAVLAEAEALAAEAAATKDAAAETAAKVAATELLLRLLLRLRLE:PRPPEVEAVLAEAEALAAEAAATKDAAAETAAKVAATELLLRLLLRLRLE:PRPPEVEAVLAEAEALAAEAAATKDAAAETAAKVAATELLLRLLLRLRLE	1.6229718292589796	0.9183602066806102	77.9496841430664	0.6653066873550415	8.282937049865723	9.853231430053711	3.465914011001587
homomer-4-50-nr2-run1_result_110	6	EIPEEVKEVLKEIEEKLKEAEKTKDPEAIRDAKVENIEKLTELLLKLEIK:EIPEEVKEVLKEIEEKLKEAEKTKDPEAIRDAKVENIEKLTELLLKLEIK:EIPEEVKEVLKEIEEKLKEAEKTKDPEAIRDAKVENIEKLTELLLKLEIK:EIPEEVKEVLKEIEEKLKEAEKTKDPEAIRDAKVENIEKLTELLLKLEIK	6.3913239933461305	0.5354703543730029	70.7532730102539	0.2794446349143982	19.763648986816406	24.717830657958984	10.613527297973633
homomer-4-50-nr2-run1_result_110	7	EIPEKVKEVLKKIEELNKEAEKTKDEKAIVAAKVENIELLTKLLLELKIE:EIPEKVKEVLKKIEELNKEAEKTKDEKAIVAAKVENIELLTKLLLELKIE:EIPEKVKEVLKKIEELNKEAEKTKDEKAIVAAKVENIELLTKLLLELKIE:EIPEKVKEVLKKIEELNKEAEKTKDEKAIVAAKVENIELLTKLLLELKIE	5.144020133409787	0.5990207638730669	70.98612213134766	0.30817902088165283	18.901630401611328	23.842763900756836	11.697083473205566
homomer-4-50-nr2-run1_result_110	8	EVPERVKEVLEKVKKLLEEAEKTKDPEAIRDAKVDASYLLLELLLELELS:EVPERVKEVLEKVKKLLEEAEKTKDPEAIRDAKVDASYLLLELLLELELS:EVPERVKEVLEKVKKLLEEAEKTKDPEAIRDAKVDASYLLLELLLELELS:EVPERVKEVLEKVKKLLEEAEKTKDPEAIRDAKVDASYLLLELLLELELS	4.00255976354175	0.673873818018385	71.13324737548828	0.3176857829093933	18.5312442779541	23.335519790649414	11.669454574584961
homomer-4-50-nr2-run1_result_110	9	EVPEEVKEVLKKNEELLKEAEKTKDEEKIFNAKVESNNSLLNLLLKLKLS:EVPEEVKEVLKKNEELLKEAEKTKDEEKIFNAKVESNNSLLNLLLKLKLS:EVPEEVKEVLKKNEELLKEAEKTKDEEKIFNAKVESNNSLLNLLLKLKLS:EVPEEVKEVLKKNEELLKEAEKTKDEEKIFNAKVESNNSLLNLLLKLKLS	3.5359845014677798	0.7006663222715828	78.13484954833984	0.3152932822704315	18.70260238647461	23.70671272277832	11.932134628295898
homomer-4-50-nr2-run1_result_111	0	APPLEEMTTRELVRRRFPELSEEEIDAFAAELDEVYEHRERERERERRRA:APPLEEMTTRELVRRRFPELSEEEIDAFAAELDEVYEHRERERERERRRA:APPLEEMTTRELVRRRFPELSEEEIDAFAAELDEVYEHRERERERERRRA:APPLEEMTTRELVRRRFPELSEEEIDAFAAELDEVYEHRERERERERRRA	11.117713810968981	0.23124618823651308	83.16564178466797	0.415238618850708	16.46399688720703	20.54248809814453	2.0488600730895996
homomer-4-50-nr2-run1_result_111	1	EPPLEEMTIYELLKREFPELSEEEIKELAKKIIEVIYYRHYEKWYKEELK:EPPLEEMTIYELLKREFPELSEEEIKELAKKIIEVIYYRHYEKWYKEELK:EPPLEEMTIYELLKREFPELSEEEIKELAKKIIEVIYYRHYEKWYKEELK:EPPLEEMTIYELLKREFPELSEEEIKELAKKIIEVIYYRHYEKWYKEELK	1.390991980860936	0.9455255830452576	89.27798461914062	0.8064464926719666	4.883443832397461	5.338630676269531	1.1593345403671265
homomer-4-50-nr2-run1_result_111	2	EIPLKEMTIYELLKRRFPELSEEEIKKLAEEINEVIYYRDYVKNYERRLK:EIPLKEMTIYELLKRRFPELSEEEIKKLAEEINEVIYYRDYVKNYERRLK:EIPLKEMTIYELLKRRFPELSEEEIKKLAEEINEVIYYRDYVKNYERRLK:EIPLKEMTIYELLKRRFPELSEEEIKKLAEEINEVIYYRDYVKNYERRLK	8.68833591347276	0.35740972585717395	69.213134765625	0.43145930767059326	16.971662521362305	20.59017562866211	1.6288676261901855
homomer-4-50-nr2-run1_result_111	3	KKPLEEMTIYELLKEKFPELSEEEIKELAKEIEKVIYYQHYKKWEEEAKK:KKPLEEMTIYELLKEKFPELSEEEIKELAKEIEKVIYYQHYKKWEEEAKK:KKPLEEMTIYELLKEKFPELSEEEIKELAKEIEKVIYYQHYKKWEEEAKK:KKPLEEMTIYELLKEKFPELSEEEIKELAKEIEKVIYYQHYKKWEEEAKK	5.685700831124756	0.5113918473703971	83.98140716552734	0.5431023836135864	11.76893138885498	14.319647789001465	1.3125172853469849
homomer-4-50-nr2-run1_result_111	4	EKPLEEMTIYELLKEKFPELSEEEIEKLAKEIEEVIYYRDDVKRREERKK:EKPLEEMTIYELLKEKFPELSEEEIEKLAKEIEEVIYYRDDVKRREERKK:EKPLEEMTIYELLKEKFPELSEEEIEKLAKEIEEVIYYRDDVKRREERKK:EKPLEEMTIYELLKEKFPELSEEEIEKLAKEIEEVIYYRDDVKRREERKK	6.97273363283898	0.398511758290384	79.09239959716797	0.40880903601646423	17.12311363220215	21.089488983154297	2.0950794219970703
homomer-4-50-nr2-run1_result_111	5	EPKLEEMTIYELLKRKFPELSDEEIEKLAKEINEVIYYNYYEKNYEKAKK:EPKLEEMTIYELLKRKFPELSDEEIEKLAKEINEVIYYNYYEKNYEKAKK:EPKLEEMTIYELLKRKFPELSDEEIEKLAKEINEVIYYNYYEKNYEKAKK:EPKLEEMTIYELLKRKFPELSDEEIEKLAKEINEVIYYNYYEKNYEKAKK	3.1170924692293016	0.7523635549514196	71.90184783935547	0.5182182192802429	13.517404556274414	15.888415336608887	1.3609451055526733
homomer-4-50-nr2-run1_result_111	6	EPPLEEMTIYELLKRKFPELSEEEIKELAKEIDEVYYYRYYVKKEKEAKK:EPPLEEMTIYELLKRKFPELSEEEIKELAKEIDEVYYYRYYVKKEKEAKK:EPPLEEMTIYELLKRKFPELSEEEIKELAKEIDEVYYYRYYVKKEKEAKK:EPPLEEMTIYELLKRKFPELSEEEIKELAKEIDEVYYYRYYVKKEKEAKK	6.090203257346074	0.4425488855018324	77.43144226074219	0.43157610297203064	16.730295181274414	20.379764556884766	1.5381884574890137
homomer-4-50-nr2-run1_result_111	7	KTPLEEKTIYELLKEKFPELSEEEIKEFAKEIEEVIYYNHYVKWYEKAKK:KTPLEEKTIYELLKEKFPELSEEEIKEFAKEIEEVIYYNHYVKWYEKAKK:KTPLEEKTIYELLKEKFPELSEEEIKEFAKEIEEVIYYNHYVKWYEKAKK:KTPLEEKTIYELLKEKFPELSEEEIKEFAKEIEEVIYYNHYVKWYEKAKK	8.222417175159006	0.42891462880216336	75.24089813232422	0.43403011560440063	16.83098030090332	20.34872055053711	1.6858415603637695
homomer-4-50-nr2-run1_result_111	8	EKPLEEMTIRELLKEKFPELSEEEIEKLAKEIEEVIYYRDYVKKYEELKK:EKPLEEMTIRELLKEKFPELSEEEIEKLAKEIEEVIYYRDYVKKYEELKK:EKPLEEMTIRELLKEKFPELSEEEIEKLAKEIEEVIYYRDYVKKYEELKK:EKPLEEMTIRELLKEKFPELSEEEIEKLAKEIEEVIYYRDYVKKYEELKK	10.692270165526484	0.303236354455244	77.50421905517578	0.42061567306518555	16.66162872314453	20.519166946411133	1.6186496019363403
homomer-4-50-nr2-run1_result_111	9	KKPLEEMTIYELLKEEFPELSEEKIEELAKKINEIIYNQYYKKNYEKAKE:KKPLEEMTIYELLKEEFPELSEEKIEELAKKINEIIYNQYYKKNYEKAKE:KKPLEEMTIYELLKEEFPELSEEKIEELAKKINEIIYNQYYKKNYEKAKE:KKPLEEMTIYELLKEEFPELSEEKIEELAKKINEIIYNQYYKKNYEKAKE	2.287286352420566	0.8492920233954935	75.31654357910156	0.5248366594314575	12.626028060913086	14.861429214477539	1.2419650554656982
homomer-4-50-nr2-run1_result_112	0	AAAEAAAAAAAARLEAALAALAAALAAALAAAAAAAAAAAAAAAAAAAAA:AAAEAAAAAAAARLEAALAALAAALAAALAAAAAAAAAAAAAAAAAAAAA:AAAEAAAAAAAARLEAALAALAAALAAALAAAAAAAAAAAAAAAAAAAAA:AAAEAAAAAAAARLEAALAALAAALAAALAAAAAAAAAAAAAAAAAAAAA	3.593709884543218	0.7372802229743631	55.98926544189453	0.4507845640182495	13.102108001708984	16.26174545288086	6.308785438537598
homomer-4-50-nr2-run1_result_112	1	EELEELIKESFKKIEEKLEEFKEELEKRLRELEEERRRAVELLLELLRRL:EELEELIKESFKKIEEKLEEFKEELEKRLRELEEERRRAVELLLELLRRL:EELEELIKESFKKIEEKLEEFKEELEKRLRELEEERRRAVELLLELLRRL:EELEELIKESFKKIEEKLEEFKEELEKRLRELEEERRRAVELLLELLRRL	2.884427703901706	0.8153989397534019	57.66549301147461	0.4161566495895386	13.927596092224121	16.131044387817383	2.9793827533721924
homomer-4-50-nr2-run1_result_112	2	SALEAEIRAAFEELRAALAALAAAAAAAAAALAAALAAAVAALLALLARL:SALEAEIRAAFEELRAALAALAAAAAAAAAALAAALAAAVAALLALLARL:SALEAEIRAAFEELRAALAALAAAAAAAAAALAAALAAAVAALLALLARL:SALEAEIRAAFEELRAALAALAAAAAAAAAALAAALAAAVAALLALLARL	2.4382200060114236	0.8462632788093066	57.20570755004883	0.47861188650131226	12.038803100585938	14.414788246154785	6.522759437561035
homomer-4-50-nr2-run1_result_112	3	SELEEEVRRAFEELRRRLEEYEEEERRREEEREERLEKEEEERKEREEKE:SELEEEVRRAFEELRRRLEEYEEEERRREEEREERLEKEEEERKEREEKE:SELEEEVRRAFEELRRRLEEYEEEERRREEEREERLEKEEEERKEREEKE:SELEEEVRRAFEELRRRLEEYEEEERRREEEREERLEKEEEERKEREEKE	3.0890396148522417	0.7869291488671493	77.70306396484375	0.2970290780067444	18.46731185913086	23.02724266052246	11.309697151184082
homomer-4-50-nr2-run1_result_112	4	EELEREVREAFAELRERLERREEEERRRREELERRLEERWRRLEELLREL:EELEREVREAFAELRERLERREEEERRRREELERRLEERWRRLEELLREL:EELEREVREAFAELRERLERREEEERRRREELERRLEERWRRLEELLREL:EELEREVREAFAELRERLERREEEERRRREELERRLEERWRRLEELLREL	4.512585430258949	0.6136151864264012	73.1453628540039	0.2684210538864136	20.070371627807617	24.75699234008789	12.872797966003418
homomer-4-50-nr2-run1_result_112	5	EELERRLREAFERLERLLEEYREELEERLEELEEELEEKWEELKELLEEL:EELERRLREAFERLERLLEEYREELEERLEELEEELEEKWEELKELLEEL:EELERRLREAFERLERLLEEYREELEERLEELEEELEEKWEELKELLEEL:EELERRLREAFERLERLLEEYREELEERLEELEEELEEKWEELKELLEEL	3.1065578809854024	0.7973491645761008	60.04698944091797	0.367017924785614	14.700411796569824	17.685333251953125	7.489124298095703
homomer-4-50-nr2-run1_result_112	6	AAAAAAAAAAAAAAAALLAALAAALAARLAALEARLDAAVAALLALLAAL:AAAAAAAAAAAAAAAALLAALAAALAARLAALEARLDAAVAALLALLAAL:AAAAAAAAAAAAAAAALLAALAAALAARLAALEARLDAAVAALLALLAAL:AAAAAAAAAAAAAAAALLAALAAALAARLAALEARLDAAVAALLALLAAL	1.8287140125373587	0.9111917455953586	58.41583251953125	0.42601099610328674	13.820873260498047	16.96223258972168	6.597322463989258
homomer-4-50-nr2-run1_result_112	7	EELKEEIKKAFEEIKKLLEEFIEEYKKEEEEEEKEEKKKWEELKKLLEEK:EELKEEIKKAFEEIKKLLEEFIEEYKKEEEEEEKEEKKKWEELKKLLEEK:EELKEEIKKAFEEIKKLLEEFIEEYKKEEEEEEKEEKKKWEELKKLLEEK:EELKEEIKKAFEEIKKLLEEFIEEYKKEEEEEEKEEKKKWEELKKLLEEK	1.826019321094639	0.9077387381887867	57.359619140625	0.45465368032455444	13.616202354431152	15.524510383605957	2.452110767364502
homomer-4-50-nr2-run1_result_112	8	EELEKKVEEAFEELKERLERFEAELERRLEREEEERRARWERLLELLEEL:EELEKKVEEAFEELKERLERFEAELERRLEREEEERRARWERLLELLEEL:EELEKKVEEAFEELKERLERFEAELERRLEREEEERRARWERLLELLEEL:EELEKKVEEAFEELKERLERFEAELERRLEREEEERRARWERLLELLEEL	2.4011899142723347	0.8481733450551401	57.101287841796875	0.3333897590637207	16.908308029174805	20.154245376586914	6.80074405670166
homomer-4-50-nr2-run1_result_112	9	EELEEEIKKAFEELKERLEERERREEERRRREEEERRREWEELRRLLEEL:EELEEEIKKAFEELKERLEERERREEERRRREEEERRREWEELRRLLEEL:EELEEEIKKAFEELKERLEERERREEERRRREEEERRREWEELRRLLEEL:EELEEEIKKAFEELKERLEERERREEERRRREEEERRREWEELRRLLEEL	3.8405376478304634	0.7310468364644488	75.36631774902344	0.2686799466609955	20.39917755126953	25.535537719726562	12.453787803649902
homomer-4-50-nr2-run1_result_113	0	MIELPNNSKKVTVLVLELELDVGDEEALAALREMTATLAAALAAAAAAAA:MIELPNNSKKVTVLVLELELDVGDEEALAALREMTATLAAALAAAAAAAA:MIELPNNSKKVTVLVLELELDVGDEEALAALREMTATLAAALAAAAAAAA:MIELPNNSKKVTVLVLELELDVGDEEALAALREMTATLAAALAAAAAAAA	2.086706244914444	0.8765828611411499	50.750038146972656	0.4665413200855255	14.271574974060059	15.623912811279297	4.341516494750977
homomer-4-50-nr2-run1_result_113	1	MIELPDDSEEVRVLVIELELEDGSPEALAALERMTAELAAALEAAAAAAA:MIELPDDSEEVRVLVIELELEDGSPEALAALERMTAELAAALEAAAAAAA:MIELPDDSEEVRVLVIELELEDGSPEALAALERMTAELAAALEAAAAAAA:MIELPDDSEEVRVLVIELELEDGSPEALAALERMTAELAAALEAAAAAAA	3.048910100164567	0.824267213093277	43.97378921508789	0.3430148959159851	17.26622200012207	19.625988006591797	4.011751651763916
homomer-4-50-nr2-run1_result_113	2	MIILPNNSKKVTVININFESKVGTEEAMEALKEMTKILAEALIEIAKLEK:MIILPNNSKKVTVININFESKVGTEEAMEALKEMTKILAEALIEIAKLEK:MIILPNNSKKVTVININFESKVGTEEAMEALKEMTKILAEALIEIAKLEK:MIILPNNSKKVTVININFESKVGTEEAMEALKEMTKILAEALIEIAKLEK	2.0755216681209023	0.8736468846433598	56.263065338134766	0.589813232421875	11.96027946472168	12.778830528259277	1.8802260160446167
homomer-4-50-nr2-run1_result_113	3	NINLPNNSLFSFVLNINFSSSDGSKETNEALLKMTEIMAEALKEIAKELK:NINLPNNSLFSFVLNINFSSSDGSKETNEALLKMTEIMAEALKEIAKELK:NINLPNNSLFSFVLNINFSSSDGSKETNEALLKMTEIMAEALKEIAKELK:NINLPNNSLFSFVLNINFSSSDGSKETNEALLKMTEIMAEALKEIAKELK	2.100610489420587	0.8719744647771037	68.04713439941406	0.6778526306152344	9.236865043640137	9.865767478942871	1.3525789976119995
homomer-4-50-nr2-run1_result_113	4	MIILPNNSKKNYVLVLRFESRDGSPEAQAARREMAATLAAALEAVAAALQ:MIILPNNSKKNYVLVLRFESRDGSPEAQAARREMAATLAAALEAVAAALQ:MIILPNNSKKNYVLVLRFESRDGSPEAQAARREMAATLAAALEAVAAALQ:MIILPNNSKKNYVLVLRFESRDGSPEAQAARREMAATLAAALEAVAAALQ	6.706118528904164	0.6722315728617883	40.39698791503906	0.34042736887931824	18.456470489501953	21.04572296142578	6.0875701904296875
homomer-4-50-nr2-run1_result_113	5	MIELPENAERVEVRVVRLELRVGSAEALAALREIAERLAEAERERARLER:MIELPENAERVEVRVVRLELRVGSAEALAALREIAERLAEAERERARLER:MIELPENAERVEVRVVRLELRVGSAEALAALREIAERLAEAERERARLER:MIELPENAERVEVRVVRLELRVGSAEALAALREIAERLAEAERERARLER	2.3968266661264166	0.8464711301717284	48.74658203125	0.3852791488170624	15.033876419067383	16.63352394104004	2.8387575149536133
homomer-4-50-nr2-run1_result_113	6	MIELPNNSKFSLVIEIKFESKDGSEETNKALEKMTKELAEALKEIAEKLK:MIELPNNSKFSLVIEIKFESKDGSEETNKALEKMTKELAEALKEIAEKLK:MIELPNNSKFSLVIEIKFESKDGSEETNKALEKMTKELAEALKEIAEKLK:MIELPNNSKFSLVIEIKFESKDGSEETNKALEKMTKELAEALKEIAEKLK	7.3551242188530965	0.6381632296224062	36.808773040771484	0.36961829662323	18.092811584472656	20.079986572265625	5.281585693359375
homomer-4-50-nr2-run1_result_113	7	MIILPNNSKKNYVIKIEFDSDVGDAATNAALQAMTAELAAALREVAEALK:MIILPNNSKKNYVIKIEFDSDVGDAATNAALQAMTAELAAALREVAEALK:MIILPNNSKKNYVIKIEFDSDVGDAATNAALQAMTAELAAALREVAEALK:MIILPNNSKKNYVIKIEFDSDVGDAATNAALQAMTAELAAALREVAEALK	5.556406822927909	0.6713461166277941	39.24387741088867	0.4438553750514984	16.67066764831543	18.119537353515625	3.128175735473633
homomer-4-50-nr2-run1_result_113	8	MIELPENSLFNLVININLSSSDGSAATNEALVKIAEILAEALKEIAEKLK:MIELPENSLFNLVININLSSSDGSAATNEALVKIAEILAEALKEIAEKLK:MIELPENSLFNLVININLSSSDGSAATNEALVKIAEILAEALKEIAEKLK:MIELPENSLFNLVININLSSSDGSAATNEALVKIAEILAEALKEIAEKLK	2.082571987655797	0.8890257023122734	71.0981216430664	0.7266647815704346	8.52008056640625	9.172146797180176	1.2373347282409668
homomer-4-50-nr2-run1_result_113	9	MIEMPENVEEAYVLKIEFKSEVGTEEANKALVEMAKILAEALKEIAKERK:MIEMPENVEEAYVLKIEFKSEVGTEEANKALVEMAKILAEALKEIAKERK:MIEMPENVEEAYVLKIEFKSEVGTEEANKALVEMAKILAEALKEIAKERK:MIEMPENVEEAYVLKIEFKSEVGTEEANKALVEMAKILAEALKEIAKERK	2.04530566455069	0.8750097251836776	54.311546325683594	0.5610577464103699	12.301161766052246	13.305185317993164	2.702965497970581
homomer-4-50-nr2-run1_result_114	0	LEELLRELWAEERAERAAERAELEARLEELEEEIEGVEETVREAGERALA:LEELLRELWAEERAERAAERAELEARLEELEEEIEGVEETVREAGERALA:LEELLRELWAEERAERAAERAELEARLEELEEEIEGVEETVREAGERALA:LEELLRELWAEERAERAAERAELEARLEELEEEIEGVEETVREAGERALA	3.9443041403290535	0.6505934008092241	81.81338500976562	0.2971452474594116	19.382293701171875	24.15080451965332	11.9217529296875
homomer-4-50-nr2-run1_result_114	1	LVDYLDRLEAERRAERAAEAAAAAAAQAALAAAIAGVAEEVREAGERAEE:LVDYLDRLEAERRAERAAEAAAAAAAQAALAAAIAGVAEEVREAGERAEE:LVDYLDRLEAERRAERAAEAAAAAAAQAALAAAIAGVAEEVREAGERAEE:LVDYLDRLEAERRAERAAEAAAAAAAQAALAAAIAGVAEEVREAGERAEE	1.3825986132891255	0.9402796664666374	63.83668899536133	0.4884464144706726	11.886808395385742	14.064270973205566	4.4751996994018555
homomer-4-50-nr2-run1_result_114	2	LEELIREIEEEREEREEEREKEEKERLEELREEIEGVRRAVEEAGAAAAA:LEELIREIEEEREEREEEREKEEKERLEELREEIEGVRRAVEEAGAAAAA:LEELIREIEEEREEREEEREKEEKERLEELREEIEGVRRAVEEAGAAAAA:LEELIREIEEEREEREEEREKEEKERLEELREEIEGVRRAVEEAGAAAAA	3.43972885030976	0.7312122499389556	78.28533172607422	0.2781752943992615	19.597572326660156	24.241762161254883	13.014598846435547
homomer-4-50-nr2-run1_result_114	3	LEELIRRLEAERRAEEAAARAALAAALAELRALVEGVEREVREAGAAALA:LEELIRRLEAERRAEEAAARAALAAALAELRALVEGVEREVREAGAAALA:LEELIRRLEAERRAEEAAARAALAAALAELRALVEGVEREVREAGAAALA:LEELIRRLEAERRAEEAAARAALAAALAELRALVEGVEREVREAGAAALA	2.3257220606504396	0.8483546194772049	68.4739761352539	0.304323673248291	18.13442611694336	22.188037872314453	11.003899574279785
homomer-4-50-nr2-run1_result_114	4	LEELILELYEERRKREEERERRLEERLEELREEIEGVQAAVAAAGAAAAA:LEELILELYEERRKREEERERRLEERLEELREEIEGVQAAVAAAGAAAAA:LEELILELYEERRKREEERERRLEERLEELREEIEGVQAAVAAAGAAAAA:LEELILELYEERRKREEERERRLEERLEELREEIEGVQAAVAAAGAAAAA	3.729315944373881	0.6864772827068668	76.28499603271484	0.2909485995769501	19.077434539794922	23.581552505493164	11.962043762207031
homomer-4-50-nr2-run1_result_114	5	LEALLRELWARLEARLAEERREREERERRLEERIEGVEREVREAGERALA:LEALLRELWARLEARLAEERREREERERRLEERIEGVEREVREAGERALA:LEALLRELWARLEARLAEERREREERERRLEERIEGVEREVREAGERALA:LEALLRELWARLEARLAEERREREERERRLEERIEGVEREVREAGERALA	1.8258306499888473	0.8944545261054696	68.56066131591797	0.31985145807266235	17.765317916870117	21.71809196472168	8.130505561828613
homomer-4-50-nr2-run1_result_114	6	LEEYIRELEEERREEEARREAEERERLDDLEDRIDGVEDAVREAGAAAAA:LEEYIRELEEERREEEARREAEERERLDDLEDRIDGVEDAVREAGAAAAA:LEEYIRELEEERREEEARREAEERERLDDLEDRIDGVEDAVREAGAAAAA:LEEYIRELEEERREEEARREAEERERLDDLEDRIDGVEDAVREAGAAAAA	2.6017435926809678	0.8313304154137293	77.5005874633789	0.3075329065322876	18.29345703125	22.629928588867188	8.321332931518555
homomer-4-50-nr2-run1_result_114	7	LIDYIKELYEEEKKEREEEKEERKEELEEIKELIEGVEETVREAGERALA:LIDYIKELYEEEKKEREEEKEERKEELEEIKELIEGVEETVREAGERALA:LIDYIKELYEEEKKEREEEKEERKEELEEIKELIEGVEETVREAGERALA:LIDYIKELYEEEKKEREEEKEERKEELEEIKELIEGVEETVREAGERALA	1.0384812785607984	0.9631025304196718	73.34041595458984	0.6329877376556396	8.966495513916016	9.85433578491211	2.30783748626709
homomer-4-50-nr2-run1_result_114	8	LEEYIKKLYEEEKEEREEEREEREERLEELRERIEGVEEEVRAAGAAAAA:LEEYIKKLYEEEKEEREEEREEREERLEELRERIEGVEEEVRAAGAAAAA:LEEYIKKLYEEEKEEREEEREEREERLEELRERIEGVEEEVRAAGAAAAA:LEEYIKKLYEEEKEEREEEREEREERLEELRERIEGVEEEVRAAGAAAAA	3.472205141553253	0.707272620551756	77.10224914550781	0.2734575867652893	19.91651153564453	24.623533248901367	13.286052703857422
homomer-4-50-nr2-run1_result_114	9	LEELLRELWARREAARAAEAAALAAALAAIEAAIAGVRDEVAAAGAAAAA:LEELLRELWARREAARAAEAAALAAALAAIEAAIAGVRDEVAAAGAAAAA:LEELLRELWARREAARAAEAAALAAALAAIEAAIAGVRDEVAAAGAAAAA:LEELLRELWARREAARAAEAAALAAALAAIEAAIAGVRDEVAAAGAAAAA	2.5320748861031017	0.8308871770068476	67.00548553466797	0.3450462222099304	16.924564361572266	20.868694305419922	8.983464241027832
homomer-4-50-nr2-run1_result_115	0	AAAALAAALAAAAAAAAAAAAAAAAAAAAAAAAARDARFAALEERLERRE:AAAALAAALAAAAAAAAAAAAAAAAAAAAAAAAARDARFAALEERLERRE:AAAALAAALAAAAAAAAAAAAAAAAAAAAAAAAARDARFAALEERLERRE:AAAALAAALAAAAAAAAAAAAAAAAAAAAAAAAARDARFAALEERLERRE	5.161003145029745	0.5932203050184852	61.6475944519043	0.4053199291229248	14.302918434143066	17.795984268188477	5.454211235046387
homomer-4-50-nr2-run1_result_115	1	AAAAAAAAAAAAAAAAAAAAAAAAAAAAAAAAEARRREFEELRRRLEERE:AAAAAAAAAAAAAAAAAAAAAAAAAAAAAAAAEARRREFEELRRRLEERE:AAAAAAAAAAAAAAAAAAAAAAAAAAAAAAAAEARRREFEELRRRLEERE:AAAAAAAAAAAAAAAAAAAAAAAAAAAAAAAAEARRREFEELRRRLEERE	5.429653385994267	0.5649383904767222	69.38143157958984	0.5018501877784729	11.98709487915039	14.905252456665039	4.666496276855469
homomer-4-50-nr2-run1_result_115	2	AAAAAAAAAAAAAAAAAAALLAAAAAAAAAAAAEAAAAQEQQQQQQQQQQ:AAAAAAAAAAAAAAAAAAALLAAAAAAAAAAAAEAAAAQEQQQQQQQQQQ:AAAAAAAAAAAAAAAAAAALLAAAAAAAAAAAAEAAAAQEQQQQQQQQQQ:AAAAAAAAAAAAAAAAAAALLAAAAAAAAAAAAEAAAAQEQQQQQQQQQQ	5.905782764126116	0.5184064830551491	59.34377670288086	0.43813931941986084	12.469893455505371	15.563531875610352	6.375130653381348
homomer-4-50-nr2-run1_result_115	3	AAAALLAALAAAAAAAAAAAAAAAAEAAAAAAAAAAAAAAAAAAAAAAAA:AAAALLAALAAAAAAAAAAAAAAAAEAAAAAAAAAAAAAAAAAAAAAAAA:AAAALLAALAAAAAAAAAAAAAAAAEAAAAAAAAAAAAAAAAAAAAAAAA:AAAALLAALAAAAAAAAAAAAAAAAEAAAAAAAAAAAAAAAAAAAAAAAA	4.9371663072197745	0.6085677413002006	61.9521484375	0.4787181615829468	12.09576416015625	14.96202278137207	4.719386100769043
homomer-4-50-nr2-run1_result_115	4	ALAELAAALAAAAAAAAAAAAAAAAAAAAAAAEEAAKRFEELKKLLEEEK:ALAELAAALAAAAAAAAAAAAAAAAAAAAAAAEEAAKRFEELKKLLEEEK:ALAELAAALAAAAAAAAAAAAAAAAAAAAAAAEEAAKRFEELKKLLEEEK:ALAELAAALAAAAAAAAAAAAAAAAAAAAAAAEEAAKRFEELKKLLEEEK	3.774672628707056	0.7260927755707774	63.313934326171875	0.5041875839233398	11.50325870513916	13.927820205688477	3.7632598876953125
homomer-4-50-nr2-run1_result_115	5	ALAAAAAAAAAAAAAAAAAAAAAAAAAEAEREAREERRWAELRELLRRLL:ALAAAAAAAAAAAAAAAAAAAAAAAAAEAEREAREERRWAELRELLRRLL:ALAAAAAAAAAAAAAAAAAAAAAAAAAEAEREAREERRWAELRELLRRLL:ALAAAAAAAAAAAAAAAAAAAAAAAAAEAEREAREERRWAELRELLRRLL	2.34399297367356	0.8580608788768653	69.82280731201172	0.5888410806655884	9.004556655883789	10.741691589355469	2.4031524658203125
homomer-4-50-nr2-run1_result_115	6	AAAAAAAAAAAAAAAAAAAAAAAAAAALAQLQAQQQQQQQQLQQQLEEQQ:AAAAAAAAAAAAAAAAAAAAAAAAAAALAQLQAQQQQQQQQLQQQLEEQQ:AAAAAAAAAAAAAAAAAAAAAAAAAAALAQLQAQQQQQQQQLQQQLEEQQ:AAAAAAAAAAAAAAAAAAAAAAAAAAALAQLQAQQQQQQQQLQQQLEEQQ	4.29743427160766	0.6542733516436957	59.290985107421875	0.48966845870018005	11.061601638793945	13.65723991394043	5.858375549316406
homomer-4-50-nr2-run1_result_115	7	AAAALLAALAAAAAAAAAAAAAAAAAAEAARAAREEERFEELLERLEELE:AAAALLAALAAAAAAAAAAAAAAAAAAEAARAAREEERFEELLERLEELE:AAAALLAALAAAAAAAAAAAAAAAAAAEAARAAREEERFEELLERLEELE:AAAALLAALAAAAAAAAAAAAAAAAAAEAARAAREEERFEELLERLEELE	6.1242252839126365	0.525281691838251	62.94340133666992	0.41919493675231934	14.38248062133789	17.694246292114258	5.619739055633545
homomer-4-50-nr2-run1_result_115	8	AAAALLAALLAAAAALLAALAAAAAAALAALLAYLDARFAALEQLLQQQQ:AAAALLAALLAAAAALLAALAAAAAAALAALLAYLDARFAALEQLLQQQQ:AAAALLAALLAAAAALLAALAAAAAAALAALLAYLDARFAALEQLLQQQQ:AAAALLAALLAAAAALLAALAAAAAAALAALLAYLDARFAALEQLLQQQQ	1.2268622879250695	0.9513845286340898	67.81221771240234	0.5987650156021118	9.485979080200195	10.879815101623535	2.103455066680908
homomer-4-50-nr2-run1_result_115	9	AAAAAAAAAAAAAAAAAAAAAAAAAAAAAAAAAERERRFEELRRLLLELL:AAAAAAAAAAAAAAAAAAAAAAAAAAAAAAAAAERERRFEELRRLLLELL:AAAAAAAAAAAAAAAAAAAAAAAAAAAAAAAAAERERRFEELRRLLLELL:AAAAAAAAAAAAAAAAAAAAAAAAAAAAAAAAAERERRFEELRRLLLELL	6.31900685635524	0.5186340631245316	65.64897918701172	0.4629313349723816	12.288363456726074	15.138801574707031	5.864045143127441
homomer-4-50-nr2-run1_result_116	0	AAAGAAALAAAAAAAAAALAAAAAADPAAGPVVAAALAALLAGLAAAAAA:AAAGAAALAAAAAAAAAALAAAAAADPAAGPVVAAALAALLAGLAAAAAA:AAAGAAALAAAAAAAAAALAAAAAADPAAGPVVAAALAALLAGLAAAAAA:AAAGAAALAAAAAAAAAALAAAAAADPAAGPVVAAALAALLAGLAAAAAA	9.246246192523069	0.3187433823772339	67.25321960449219	0.31669744849205017	18.338335037231445	23.02885627746582	9.485514640808105
homomer-4-50-nr2-run1_result_116	1	SAEGLARLLALAEELAARLAAAAAAQPAAGPVVAEALAFALRGLALLLEA:SAEGLARLLALAEELAARLAAAAAAQPAAGPVVAEALAFALRGLALLLEA:SAEGLARLLALAEELAARLAAAAAAQPAAGPVVAEALAFALRGLALLLEA:SAEGLARLLALAEELAARLAAAAAAQPAAGPVVAEALAFALRGLALLLEA	7.995998585658231	0.4898448563603951	55.02644348144531	0.282084584236145	19.26873779296875	23.370237350463867	11.67068862915039
homomer-4-50-nr2-run1_result_116	2	SEEGRRRLRELEAAAAAELAAAAAARPEAGPVVAAALAALAEGRALWEED:SEEGRRRLRELEAAAAAELAAAAAARPEAGPVVAAALAALAEGRALWEED:SEEGRRRLRELEAAAAAELAAAAAARPEAGPVVAAALAALAEGRALWEED:SEEGRRRLRELEAAAAAELAAAAAARPEAGPVVAAALAALAEGRALWEED	12.54001394563099	0.22613908477751668	84.47755432128906	0.27303630113601685	20.67574691772461	26.439491271972656	13.315698623657227
homomer-4-50-nr2-run1_result_116	3	SAAGRAELDARTAEALAALAAAAAAQPAAGPAVAAAAAALAEGRALWEAA:SAAGRAELDARTAEALAALAAAAAAQPAAGPAVAAAAAALAEGRALWEAA:SAAGRAELDARTAEALAALAAAAAAQPAAGPAVAAAAAALAEGRALWEAA:SAAGRAELDARTAEALAALAAAAAAQPAAGPAVAAAAAALAEGRALWEAA	11.522454350064049	0.26077625574335705	82.6773681640625	0.2665303349494934	20.729093551635742	26.462804794311523	14.324272155761719
homomer-4-50-nr2-run1_result_116	4	SAAGLAELLERLARALAELRRLAEERPEAGPAVALAAEALLEGLALLLRA:SAAGLAELLERLARALAELRRLAEERPEAGPAVALAAEALLEGLALLLRA:SAAGLAELLERLARALAELRRLAEERPEAGPAVALAAEALLEGLALLLRA:SAAGLAELLERLARALAELRRLAEERPEAGPAVALAAEALLEGLALLLRA	9.79432222665884	0.2893272883502994	64.6885757446289	0.3126164674758911	18.486467361450195	23.188232421875	10.361186981201172
homomer-4-50-nr2-run1_result_116	5	SAAGAAALEAAAAAAAAELEALAAERPEAGPAVALALRALAEGRALLAAA:SAAGAAALEAAAAAAAAELEALAAERPEAGPAVALALRALAEGRALLAAA:SAAGAAALEAAAAAAAAELEALAAERPEAGPAVALALRALAEGRALLAAA:SAAGAAALEAAAAAAAAELEALAAERPEAGPAVALALRALAEGRALLAAA	9.168249602209634	0.31780825485595304	68.4313735961914	0.29521095752716064	19.854887008666992	24.61536979675293	12.149029731750488
homomer-4-50-nr2-run1_result_116	6	SAAARAALAAAAAALAAALAAAAAALPEAGPVVAAALAAAAAGAALAAAA:SAAARAALAAAAAALAAALAAAAAALPEAGPVVAAALAAAAAGAALAAAA:SAAARAALAAAAAALAAALAAAAAALPEAGPVVAAALAAAAAGAALAAAA:SAAARAALAAAAAALAAALAAAAAALPEAGPVVAAALAAAAAGAALAAAA	8.13413322742398	0.4315808204892867	63.388328552246094	0.34397315979003906	16.780065536499023	21.015541076660156	8.668319702148438
homomer-4-50-nr2-run1_result_116	7	SAAGLAELLARAAETAAALAAAAEALPEAGPVVALALAALLEGLALALRA:SAAGLAELLARAAETAAALAAAAEALPEAGPVVALALAALLEGLALALRA:SAAGLAELLARAAETAAALAAAAEALPEAGPVVALALAALLEGLALALRA:SAAGLAELLARAAETAAALAAAAEALPEAGPVVALALAALLEGLALALRA	7.46231816357939	0.4835431036722189	60.54499435424805	0.2969139814376831	18.78968048095703	23.00143814086914	11.901887893676758
homomer-4-50-nr2-run1_result_116	8	SAEGEARLDALEAEAAAELEALAAAQPEAGPAVARALAALAEGRRLWRES:SAEGEARLDALEAEAAAELEALAAAQPEAGPAVARALAALAEGRRLWRES:SAEGEARLDALEAEAAAELEALAAAQPEAGPAVARALAALAEGRRLWRES:SAEGEARLDALEAEAAAELEALAAAQPEAGPAVARALAALAEGRRLWRES	11.970256145533616	0.2532516360185662	85.66522979736328	0.2800264358520508	20.42877769470215	26.29901695251465	15.03774642944336
homomer-4-50-nr2-run1_result_116	9	SAEGLAELLALAEEALAELEALARERPEAGPAALLAARHLLEGLALLLRA:SAEGLAELLALAEEALAELEALARERPEAGPAALLAARHLLEGLALLLRA:SAEGLAELLALAEEALAELEALARERPEAGPAALLAARHLLEGLALLLRA:SAEGLAELLALAEEALAELEALARERPEAGPAALLAARHLLEGLALLLRA	8.076728300484511	0.41988981978535206	71.2432861328125	0.3120814561843872	18.042661666870117	22.639265060424805	11.037335395812988
homomer-4-50-nr2-run1_result_117	0	MNIFELILKLIKLSEESEEVRLKNLLLIVVLSSILLIFAILNPEEFKKLL:MNIFELILKLIKLSEESEEVRLKNLLLIVVLSSILLIFAILNPEEFKKLL:MNIFELILKLIKLSEESEEVRLKNLLLIVVLSSILLIFAILNPEEFKKLL:MNIFELILKLIKLSEESEEVRLKNLLLIVVLSSILLIFAILNPEEFKKLL	1.6706537905923144	0.9126061072251751	47.74213790893555	0.3362247049808502	16.145370483398438	19.33657455444336	5.997800827026367
homomer-4-50-nr2-run1_result_117	1	PSLLRIFARLLRLARRSEEVRLRALLLVVVLAAVLLLAAILAPEAVRKLL:PSLLRIFARLLRLARRSEEVRLRALLLVVVLAAVLLLAAILAPEAVRKLL:PSLLRIFARLLRLARRSEEVRLRALLLVVVLAAVLLLAAILAPEAVRKLL:PSLLRIFARLLRLARRSEEVRLRALLLVVVLAAVLLLAAILAPEAVRKLL	2.1418569717938625	0.8705827293908343	47.68946838378906	0.31025147438049316	17.919544219970703	20.886775970458984	10.911117553710938
homomer-4-50-nr2-run1_result_117	2	VPILLVVLLLLILSKKSEEVRLKNLTIITVLSALLLLLAILAPERVRRLL:VPILLVVLLLLILSKKSEEVRLKNLTIITVLSALLLLLAILAPERVRRLL:VPILLVVLLLLILSKKSEEVRLKNLTIITVLSALLLLLAILAPERVRRLL:VPILLVVLLLLILSKKSEEVRLKNLTIITVLSALLLLLAILAPERVRRLL	3.5144065240245124	0.7308191642266726	53.649227142333984	0.28863784670829773	19.19339942932129	22.728099822998047	12.037343978881836
homomer-4-50-nr2-run1_result_117	3	MNILRVVARLLRESRKSRETLLRNLLLVVVLAALLLLLAILAPALVRRLL:MNILRVVARLLRESRKSRETLLRNLLLVVVLAALLLLLAILAPALVRRLL:MNILRVVARLLRESRKSRETLLRNLLLVVVLAALLLLLAILAPALVRRLL:MNILRVVARLLRESRKSRETLLRNLLLVVVLAALLLLLAILAPALVRRLL	6.232443721617036	0.6371683826275278	46.750911712646484	0.27736616134643555	19.526653289794922	22.36135482788086	11.48276138305664
homomer-4-50-nr2-run1_result_117	4	MSIKEEIEELLEKSKESEEVRLENLLKIVVKSAELLLEAILNPEKVKELL:MSIKEEIEELLEKSKESEEVRLENLLKIVVKSAELLLEAILNPEKVKELL:MSIKEEIEELLEKSKESEEVRLENLLKIVVKSAELLLEAILNPEKVKELL:MSIKEEIEELLEKSKESEEVRLENLLKIVVKSAELLLEAILNPEKVKELL	1.46238179328185	0.9313895930353712	55.77092742919922	0.4700327217578888	12.845846176147461	14.930825233459473	3.5808582305908203
homomer-4-50-nr2-run1_result_117	5	MSLAERFAELEERSKESEEVRLENLLRVVREAAELLLAAILDPEAVRALL:MSLAERFAELEERSKESEEVRLENLLRVVREAAELLLAAILDPEAVRALL:MSLAERFAELEERSKESEEVRLENLLRVVREAAELLLAAILDPEAVRALL:MSLAERFAELEERSKESEEVRLENLLRVVREAAELLLAAILDPEAVRALL	1.4646059509098521	0.9331117814203509	59.85786437988281	0.565007209777832	11.735295295715332	13.19070053100586	3.336665630340576
homomer-4-50-nr2-run1_result_117	6	MNIFKIILELLKKSKESEEVRLKNLLIIVVLSAILLLLAILSPELVKKLL:MNIFKIILELLKKSKESEEVRLKNLLIIVVLSAILLLLAILSPELVKKLL:MNIFKIILELLKKSKESEEVRLKNLLIIVVLSAILLLLAILSPELVKKLL:MNIFKIILELLKKSKESEEVRLKNLLIIVVLSAILLLLAILSPELVKKLL	2.4733504426585116	0.8400017623543072	48.3719367980957	0.3346906006336212	16.907630920410156	20.15311050415039	9.202871322631836
homomer-4-50-nr2-run1_result_117	7	MNIFELFLKLVEESKKSEEVKLENLLIIVILSSILLLLAILSPEFVKKLL:MNIFELFLKLVEESKKSEEVKLENLLIIVILSSILLLLAILSPEFVKKLL:MNIFELFLKLVEESKKSEEVKLENLLIIVILSSILLLLAILSPEFVKKLL:MNIFELFLKLVEESKKSEEVKLENLLIIVILSSILLLLAILSPEFVKKLL	0.9460310771279509	0.970473606696865	52.13296127319336	0.45228010416030884	13.230185508728027	15.664595603942871	4.97044563293457
homomer-4-50-nr2-run1_result_117	8	MNIIEIFLKLIEKSKESKEVLLENLLIIVTLSSLLLILAILNPELFKKLL:MNIIEIFLKLIEKSKESKEVLLENLLIIVTLSSLLLILAILNPELFKKLL:MNIIEIFLKLIEKSKESKEVLLENLLIIVTLSSLLLILAILNPELFKKLL:MNIIEIFLKLIEKSKESKEVLLENLLIIVTLSSLLLILAILNPELFKKLL	1.339696487892124	0.9429518076791062	66.40819549560547	0.602073073387146	9.5626859664917	11.420342445373535	2.94991397857666
homomer-4-50-nr2-run1_result_117	9	MPLLALLARLLEESRRSEEVRLRNLTLIVVLSALLLLAAILDPEAVRALL:MPLLALLARLLEESRRSEEVRLRNLTLIVVLSALLLLAAILDPEAVRALL:MPLLALLARLLEESRRSEEVRLRNLTLIVVLSALLLLAAILDPEAVRALL:MPLLALLARLLEESRRSEEVRLRNLTLIVVLSALLLLAAILDPEAVRALL	1.4994833798830716	0.9345840388754731	53.37407684326172	0.3865327835083008	14.816812515258789	17.881999969482422	7.461982727050781
homomer-4-50-nr2-run1_result_118	0	AAALARVDPAAPLAERLAQLREALAGLLAALALLLALAESGALSPEALLR:AAALARVDPAAPLAERLAQLREALAGLLAALALLLALAESGALSPEALLR:AAALARVDPAAPLAERLAQLREALAGLLAALALLLALAESGALSPEALLR:AAALARVDPAAPLAERLAQLREALAGLLAALALLLALAESGALSPEALLR	10.446881530672833	0.27526479682439625	75.09484100341797	0.3138859272003174	18.37438201904297	23.0755672454834	10.858179092407227
homomer-4-50-nr2-run1_result_118	1	AALLARVDPDAPEEEREAALRRALAGLLALLALYLALLEAGLLTPEQRRL:AALLARVDPDAPEEEREAALRRALAGLLALLALYLALLEAGLLTPEQRRL:AALLARVDPDAPEEEREAALRRALAGLLALLALYLALLEAGLLTPEQRRL:AALLARVDPDAPEEEREAALRRALAGLLALLALYLALLEAGLLTPEQRRL	6.064475661657498	0.5827251511826246	69.14299774169922	0.3254787027835846	17.501951217651367	21.958436965942383	9.331390380859375
homomer-4-50-nr2-run1_result_118	2	AAALARVDPAAPLEERLEAFRRALAGLLAALALLLALFESGALSLEALLR:AAALARVDPAAPLEERLEAFRRALAGLLAALALLLALFESGALSLEALLR:AAALARVDPAAPLEERLEAFRRALAGLLAALALLLALFESGALSLEALLR:AAALARVDPAAPLEERLEAFRRALAGLLAALALLLALFESGALSLEALLR	4.837235152008975	0.6153866431985553	76.79214477539062	0.3000680208206177	18.896718978881836	23.910009384155273	13.67542839050293
homomer-4-50-nr2-run1_result_118	3	AAALARVDPDAPLEERLRQLREALLGAAAALALLLALFERGALTLEELLR:AAALARVDPDAPLEERLRQLREALLGAAAALALLLALFERGALTLEELLR:AAALARVDPDAPLEERLRQLREALLGAAAALALLLALFERGALTLEELLR:AAALARVDPDAPLEERLRQLREALLGAAAALALLLALFERGALTLEELLR	4.314601610971565	0.636421309420693	80.47943878173828	0.3081471025943756	18.81378746032715	23.885356903076172	13.287924766540527
homomer-4-50-nr2-run1_result_118	4	AALAARVDPAAPPEERLRQLRVALAGLAAALAAYLAALEAGELTPEEQEA:AALAARVDPAAPPEERLRQLRVALAGLAAALAAYLAALEAGELTPEEQEA:AALAARVDPAAPPEERLRQLRVALAGLAAALAAYLAALEAGELTPEEQEA:AALAARVDPAAPPEERLRQLRVALAGLAAALAAYLAALEAGELTPEEQEA	5.925661466308028	0.5411359673813737	81.78750610351562	0.3086486756801605	18.566059112548828	23.518531799316406	11.32076644897461
homomer-4-50-nr2-run1_result_118	5	AAALATVDPNAPPAERLAALRRALAGLLAALAALLAALESGALSPAEVAA:AAALATVDPNAPPAERLAALRRALAGLLAALAALLAALESGALSPAEVAA:AAALATVDPNAPPAERLAALRRALAGLLAALAALLAALESGALSPAEVAA:AAALATVDPNAPPAERLAALRRALAGLLAALAALLAALESGALSPAEVAA	5.064224672881826	0.6223691975924406	69.4190902709961	0.315632164478302	18.601543426513672	23.17279624938965	9.446043014526367
homomer-4-50-nr2-run1_result_118	6	AAALATVDPDAPLDEFLAALRRALAGAAAALALLLALADSGALSLEALLA:AAALATVDPDAPLDEFLAALRRALAGAAAALALLLALADSGALSLEALLA:AAALATVDPDAPLDEFLAALRRALAGAAAALALLLALADSGALSLEALLA:AAALATVDPDAPLDEFLAALRRALAGAAAALALLLALADSGALSLEALLA	16.46565814526452	0.14831389604536643	72.53502655029297	0.327129989862442	18.211061477661133	22.911476135253906	9.3346529006958
homomer-4-50-nr2-run1_result_118	7	AALLALVDPAAPEAERLAALARALAGLAAALALALALAAAGLLTPEQLRR:AALLALVDPAAPEAERLAALARALAGLAAALALALALAAAGLLTPEQLRR:AALLALVDPAAPEAERLAALARALAGLAAALALALALAAAGLLTPEQLRR:AALLALVDPAAPEAERLAALARALAGLAAALALALALAAAGLLTPEQLRR	20.97881782919139	0.2745652159341081	70.53252410888672	0.31555724143981934	18.15509033203125	22.53360939025879	11.519403457641602
homomer-4-50-nr2-run1_result_118	8	AALLARIDPAAPLAEFLAALRRALLGLAALLALLLALFESGALTPAELLR:AALLARIDPAAPLAEFLAALRRALLGLAALLALLLALFESGALTPAELLR:AALLARIDPAAPLAEFLAALRRALLGLAALLALLLALFESGALTPAELLR:AALLARIDPAAPLAEFLAALRRALLGLAALLALLLALFESGALTPAELLR	7.572241003882035	0.5410763395050172	87.74066162109375	0.45186498761177063	14.04383373260498	17.766538619995117	1.7826523780822754
homomer-4-50-nr2-run1_result_118	9	AALLATVDPAAPLDEFFAALRRALLGLAALLALYLALFESGALTPEQLLA:AALLATVDPAAPLDEFFAALRRALLGLAALLALYLALFESGALTPEQLLA:AALLATVDPAAPLDEFFAALRRALLGLAALLALYLALFESGALTPEQLLA:AALLATVDPAAPLDEFFAALRRALLGLAALLALYLALFESGALTPEQLLA	3.0540906763359343	0.7623227874484304	77.28197479248047	0.331903338432312	17.620847702026367	22.3017578125	11.608587265014648
homomer-4-50-nr2-run1_result_12	0	EEIPEEFRERLRKEYPNLSEEEIELLYRQESLLEYLREVFKKKNEEGEGR:EEIPEEFRERLRKEYPNLSEEEIELLYRQESLLEYLREVFKKKNEEGEGR:EEIPEEFRERLRKEYPNLSEEEIELLYRQESLLEYLREVFKKKNEEGEGR:EEIPEEFRERLRKEYPNLSEEEIELLYRQESLLEYLREVFKKKNEEGEGR	2.45309023766603	0.9020979875682726	85.04876708984375	0.7593980431556702	7.161252975463867	7.854665279388428	1.2955011129379272
homomer-4-50-nr2-run1_result_12	1	MEIPEEFLKEVKEKYPNLSEEEIELLYELERTLEKYKEILKKKNEEGEGK:MEIPEEFLKEVKEKYPNLSEEEIELLYELERTLEKYKEILKKKNEEGEGK:MEIPEEFLKEVKEKYPNLSEEEIELLYELERTLEKYKEILKKKNEEGEGK:MEIPEEFLKEVKEKYPNLSEEEIELLYELERTLEKYKEILKKKNEEGEGK	2.814943101125379	0.8211787745542517	87.43927764892578	0.8235085010528564	6.021818161010742	6.456820011138916	1.093384861946106
homomer-4-50-nr2-run1_result_12	2	MEIPEAFRAEVRARYPNISEEELELLYRLEHTLEYAREILARREAEGEGR:MEIPEAFRAEVRARYPNISEEELELLYRLEHTLEYAREILARREAEGEGR:MEIPEAFRAEVRARYPNISEEELELLYRLEHTLEYAREILARREAEGEGR:MEIPEAFRAEVRARYPNISEEELELLYRLEHTLEYAREILARREAEGEGR	2.0316947738219286	0.9038941361137112	86.51722717285156	0.7864621877670288	6.109818458557129	6.729851245880127	1.23653244972229
homomer-4-50-nr2-run1_result_12	3	MEIPKEFLEKLKKEYPNLSEEEIELLYKLEYLLEKAKEIFKKKNEEGEGR:MEIPKEFLEKLKKEYPNLSEEEIELLYKLEYLLEKAKEIFKKKNEEGEGR:MEIPKEFLEKLKKEYPNLSEEEIELLYKLEYLLEKAKEIFKKKNEEGEGR:MEIPKEFLEKLKKEYPNLSEEEIELLYKLEYLLEKAKEIFKKKNEEGEGR	2.7489128548884056	0.8390122996986237	68.98294067382812	0.5646355748176575	11.899835586547852	13.641913414001465	1.7494560480117798
homomer-4-50-nr2-run1_result_12	4	MEIPEEFKEKLKEEYPNLSEEEIELLYKEEELLEYKKEILKEKNEKGEGK:MEIPEEFKEKLKEEYPNLSEEEIELLYKEEELLEYKKEILKEKNEKGEGK:MEIPEEFKEKLKEEYPNLSEEEIELLYKEEELLEYKKEILKEKNEKGEGK:MEIPEEFKEKLKEEYPNLSEEEIELLYKEEELLEYKKEILKEKNEKGEGK	1.8512484334968546	0.9291288234600933	83.27629089355469	0.7391045689582825	7.386528015136719	8.137616157531738	1.4600591659545898
homomer-4-50-nr2-run1_result_12	5	EEIPEEFRARVRREYPNLRDEDIELLYRQERTLEELREILRRRNEEGEGE:EEIPEEFRARVRREYPNLRDEDIELLYRQERTLEELREILRRRNEEGEGE:EEIPEEFRARVRREYPNLRDEDIELLYRQERTLEELREILRRRNEEGEGE:EEIPEEFRARVRREYPNLRDEDIELLYRQERTLEELREILRRRNEEGEGE	18.72422391382805	0.14205315395346418	70.03117370605469	0.22339403629302979	22.556934356689453	27.443103790283203	17.781408309936523
homomer-4-50-nr2-run1_result_12	6	KEIPEEFLERVKKEYPNLSEEEIELLYDLEELKERFEEILRKKNEEGEGK:KEIPEEFLERVKKEYPNLSEEEIELLYDLEELKERFEEILRKKNEEGEGK:KEIPEEFLERVKKEYPNLSEEEIELLYDLEELKERFEEILRKKNEEGEGK:KEIPEEFLERVKKEYPNLSEEEIELLYDLEELKERFEEILRKKNEEGEGK	2.1629006190447044	0.8988567896771655	80.4142074584961	0.6900649666786194	8.315226554870605	9.334482192993164	1.4176141023635864
homomer-4-50-nr2-run1_result_12	7	MEIPEEFLERVKKEYPNLSEEEIELLYELEETLERFKEILKEKNERGEGE:MEIPEEFLERVKKEYPNLSEEEIELLYELEETLERFKEILKEKNERGEGE:MEIPEEFLERVKKEYPNLSEEEIELLYELEETLERFKEILKEKNERGEGE:MEIPEEFLERVKKEYPNLSEEEIELLYELEETLERFKEILKEKNERGEGE	2.4515468983738753	0.879131202120233	83.58412170410156	0.7344480752944946	7.3788933753967285	8.181829452514648	1.3940684795379639
homomer-4-50-nr2-run1_result_12	8	EEIPEEFRERLREEYPNLSEEEIEELYRLERLLEEYRERLREREERGEGE:EEIPEEFRERLREEYPNLSEEEIEELYRLERLLEEYRERLREREERGEGE:EEIPEEFRERLREEYPNLSEEEIEELYRLERLLEEYRERLREREERGEGE:EEIPEEFRERLREEYPNLSEEEIEELYRLERLLEEYRERLREREERGEGE	5.0441745775388025	0.5617716389249924	73.85603332519531	0.42138493061065674	16.04950523376465	19.59966278076172	2.179654598236084
homomer-4-50-nr2-run1_result_12	9	MEIPEEFREEVREKYPNLSEEEEELLYRLRELLEYYEEVLKEKNERGEGE:MEIPEEFREEVREKYPNLSEEEEELLYRLRELLEYYEEVLKEKNERGEGE:MEIPEEFREEVREKYPNLSEEEEELLYRLRELLEYYEEVLKEKNERGEGE:MEIPEEFREEVREKYPNLSEEEEELLYRLRELLEYYEEVLKEKNERGEGE	2.1602371639342617	0.8976395893632926	85.48351287841797	0.7739254832267761	6.607948303222656	7.240560531616211	1.3844013214111328
homomer-4-50-nr2-run1_result_13	0	AALEAALRALAEALGGRYEHHRLRSPDDVELLLHLLELEDSVLLFLHLPR:AALEAALRALAEALGGRYEHHRLRSPDDVELLLHLLELEDSVLLFLHLPR:AALEAALRALAEALGGRYEHHRLRSPDDVELLLHLLELEDSVLLFLHLPR:AALEAALRALAEALGGRYEHHRLRSPDDVELLLHLLELEDSVLLFLHLPR	12.587168152541125	0.36013280993087976	39.538787841796875	0.3145042359828949	19.419315338134766	22.438016891479492	5.239408493041992
homomer-4-50-nr2-run1_result_13	1	AELDAALAALAAALGGRHLAFELVAPDDTVLRLHLLLLDDAVHLHLVLPR:AELDAALAALAAALGGRHLAFELVAPDDTVLRLHLLLLDDAVHLHLVLPR:AELDAALAALAAALGGRHLAFELVAPDDTVLRLHLLLLDDAVHLHLVLPR:AELDAALAALAAALGGRHLAFELVAPDDTVLRLHLLLLDDAVHLHLVLPR	3.20196811485207	0.7607610589791558	61.279964447021484	0.3972277343273163	15.928271293640137	19.532737731933594	5.111199378967285
homomer-4-50-nr2-run1_result_13	2	SELAEKLEALAKSLGGLYKHFTLELPDKTVINLYILKLKDKVILTIILPK:SELAEKLEALAKSLGGLYKHFTLELPDKTVINLYILKLKDKVILTIILPK:SELAEKLEALAKSLGGLYKHFTLELPDKTVINLYILKLKDKVILTIILPK:SELAEKLEALAKSLGGLYKHFTLELPDKTVINLYILKLKDKVILTIILPK	1.2760144833963187	0.9465470334035505	77.64393615722656	0.6512981057167053	7.9186482429504395	9.050860404968262	1.6774001121520996
homomer-4-50-nr2-run1_result_13	3	MELEEKLKELFKSLGGEFKYFELKLEDNTVIKLFVLKLKDKIILTLIIEK:MELEEKLKELFKSLGGEFKYFELKLEDNTVIKLFVLKLKDKIILTLIIEK:MELEEKLKELFKSLGGEFKYFELKLEDNTVIKLFVLKLKDKIILTLIIEK:MELEEKLKELFKSLGGEFKYFELKLEDNTVIKLFVLKLKDKIILTLIIEK	1.9825382955631856	0.909615698631771	88.22834777832031	0.8078644871711731	5.128387928009033	5.653913497924805	1.0544886589050293
homomer-4-50-nr2-run1_result_13	4	AELEERLRALAESLGGEYQHYRLVLPDDTVLDLHVLRLDDSVILTLVIPR:AELEERLRALAESLGGEYQHYRLVLPDDTVLDLHVLRLDDSVILTLVIPR:AELEERLRALAESLGGEYQHYRLVLPDDTVLDLHVLRLDDSVILTLVIPR:AELEERLRALAESLGGEYQHYRLVLPDDTVLDLHVLRLDDSVILTLVIPR	1.3511938054154744	0.94036541465744	82.12567901611328	0.6856046915054321	7.618807792663574	8.994366645812988	1.298644781112671
homomer-4-50-nr2-run1_result_13	5	DELRARLAALAAELGGRVEFHELVSPDDRVLLLHLLELEDRTILTLVLPR:DELRARLAALAAELGGRVEFHELVSPDDRVLLLHLLELEDRTILTLVLPR:DELRARLAALAAELGGRVEFHELVSPDDRVLLLHLLELEDRTILTLVLPR:DELRARLAALAAELGGRVEFHELVSPDDRVLLLHLLELEDRTILTLVLPR	3.9528059889515395	0.7066126285560341	56.047630310058594	0.34780633449554443	17.048267364501953	20.42727279663086	8.897573471069336
homomer-4-50-nr2-run1_result_13	6	MELEEKLKKLAESLGGKYEHYTLKSEDNVVLNIHLLILDDSVHLFLHIPK:MELEEKLKKLAESLGGKYEHYTLKSEDNVVLNIHLLILDDSVHLFLHIPK:MELEEKLKKLAESLGGKYEHYTLKSEDNVVLNIHLLILDDSVHLFLHIPK:MELEEKLKKLAESLGGKYEHYTLKSEDNVVLNIHLLILDDSVHLFLHIPK	1.6917433719290527	0.9117422593306655	77.74718475341797	0.636132001876831	8.185054779052734	9.484319686889648	1.9384989738464355
homomer-4-50-nr2-run1_result_13	7	DALRAALRALAEALGGEFREFRLVLPDDTVLELAVLRLEDRVILTLVLPR:DALRAALRALAEALGGEFREFRLVLPDDTVLELAVLRLEDRVILTLVLPR:DALRAALRALAEALGGEFREFRLVLPDDTVLELAVLRLEDRVILTLVLPR:DALRAALRALAEALGGEFREFRLVLPDDTVLELAVLRLEDRVILTLVLPR	1.349975153910614	0.9419854126058209	79.15975189208984	0.6628924608230591	8.103750228881836	9.499387741088867	1.2902629375457764
homomer-4-50-nr2-run1_result_13	8	EELKEKLEKLAESLGGEYQYFKIELPDNTVLELHVLKLKDKVILTLVIPK:EELKEKLEKLAESLGGEYQYFKIELPDNTVLELHVLKLKDKVILTLVIPK:EELKEKLEKLAESLGGEYQYFKIELPDNTVLELHVLKLKDKVILTLVIPK:EELKEKLEKLAESLGGEYQYFKIELPDNTVLELHVLKLKDKVILTLVIPK	1.488231535851206	0.9306797330034439	88.02948760986328	0.7665150761604309	5.2750325202941895	6.037899971008301	1.12869393825531
homomer-4-50-nr2-run1_result_13	9	EELKEKLKKLAEELGGEVEYYELKLKNNTVLNLFILELDDSIILTLIIPK:EELKEKLKKLAEELGGEVEYYELKLKNNTVLNLFILELDDSIILTLIIPK:EELKEKLKKLAEELGGEVEYYELKLKNNTVLNLFILELDDSIILTLIIPK:EELKEKLKKLAEELGGEVEYYELKLKNNTVLNLFILELDDSIILTLIIPK	1.1277241666803144	0.9580942547808377	83.98143005371094	0.7345331311225891	6.00880765914917	6.800601005554199	1.0440471172332764
homomer-4-50-nr2-run1_result_14	0	MKGLEEFQKKVEEKLEEIEEKLEENNELLEEIKEEVEELEELVEEGPELE:MKGLEEFQKKVEEKLEEIEEKLEENNELLEEIKEEVEELEELVEEGPELE:MKGLEEFQKKVEEKLEEIEEKLEENNELLEEIKEEVEELEELVEEGPELE:MKGLEEFQKKVEEKLEEIEEKLEENNELLEEIKEEVEELEELVEEGPELE	29.69347670570109	0.08297173617039844	84.41609191894531	0.7460713982582092	6.866844177246094	7.286254405975342	1.2341070175170898
homomer-4-50-nr2-run1_result_14	1	LEGLKKFIEEVKEKLEKIEEKIEENNEKLEEIKEEVEELKKLVEEGEKEE:LEGLKKFIEEVKEKLEKIEEKIEENNEKLEEIKEEVEELKKLVEEGEKEE:LEGLKKFIEEVKEKLEKIEEKIEENNEKLEEIKEEVEELKKLVEEGEKEE:LEGLKKFIEEVKEKLEKIEEKIEENNEKLEEIKEEVEELKKLVEEGEKEE	2.1265920478969287	0.9229191637170213	81.87288665771484	0.7257806658744812	7.597114086151123	8.105920791625977	1.5393316745758057
homomer-4-50-nr2-run1_result_14	2	MEGLKEYIEEEKKKLDEIKELLEENNEKLEEILELVEELEEEVEEGPEEE:MEGLKEYIEEEKKKLDEIKELLEENNEKLEEILELVEELEEEVEEGPEEE:MEGLKEYIEEEKKKLDEIKELLEENNEKLEEILELVEELEEEVEEGPEEE:MEGLKEYIEEEKKKLDEIKELLEENNEKLEEILELVEELEEEVEEGPEEE	29.53917890374542	0.08318646151129602	85.00507354736328	0.7711917161941528	6.781089782714844	7.167787551879883	1.1416947841644287
homomer-4-50-nr2-run1_result_14	3	MEGLEEFKKEVEEKLEEIEEKLEENNEKLEEIKERVERLEELVRAGPPLP:MEGLEEFKKEVEEKLEEIEEKLEENNEKLEEIKERVERLEELVRAGPPLP:MEGLEEFKKEVEEKLEEIEEKLEENNEKLEEIKERVERLEELVRAGPPLP:MEGLEEFKKEVEEKLEEIEEKLEENNEKLEEIKERVERLEELVRAGPPLP	1.2352987759060865	0.95407327239409	83.48556518554688	0.7651402950286865	7.302624702453613	7.682851314544678	1.4097959995269775
homomer-4-50-nr2-run1_result_14	4	MEGLEEFQKEEKEKLEEIKEKVEEIEEKLEQIQQQVQQLQQQVQAGPPLP:MEGLEEFQKEEKEKLEEIKEKVEEIEEKLEQIQQQVQQLQQQVQAGPPLP:MEGLEEFQKEEKEKLEEIKEKVEEIEEKLEQIQQQVQQLQQQVQAGPPLP:MEGLEEFQKEEKEKLEEIKEKVEEIEEKLEQIQQQVQQLQQQVQAGPPLP	0.939156682904997	0.9763609915957943	80.12064361572266	0.766332745552063	7.982376575469971	8.421306610107422	1.401454210281372
homomer-4-50-nr2-run1_result_14	5	MEGLKEFIEETKKKLEKIEELTKENNEKLEEIEEEVKELKELVEEGEEEE:MEGLKEFIEETKKKLEKIEELTKENNEKLEEIEEEVKELKELVEEGEEEE:MEGLKEFIEETKKKLEKIEELTKENNEKLEEIEEEVKELKELVEEGEEEE:MEGLKEFIEETKKKLEKIEELTKENNEKLEEIEEEVKELKELVEEGEEEE	2.359638932698249	0.9253291151833721	88.69866943359375	0.8282181620597839	5.934628009796143	6.178991794586182	1.0972119569778442
homomer-4-50-nr2-run1_result_14	6	MEGLEEFKEEVEEKLEEIEEKLEENNEKLEKIEEKVEELKELVEKGPEEE:MEGLEEFKEEVEEKLEEIEEKLEENNEKLEKIEEKVEELKELVEKGPEEE:MEGLEEFKEEVEEKLEEIEEKLEENNEKLEKIEEKVEELKELVEKGPEEE:MEGLEEFKEEVEEKLEEIEEKLEENNEKLEKIEEKVEELKELVEKGPEEE	1.7087778568963645	0.9263509891760368	86.56841278076172	0.7941102981567383	6.517859935760498	6.814040184020996	1.2335431575775146
homomer-4-50-nr2-run1_result_14	7	EEGEEEYRKEEEEKLEEIKELLEENNEKLEEIKEKVEELEKLVKEGPKLE:EEGEEEYRKEEEEKLEEIKELLEENNEKLEEIKEKVEELEKLVKEGPKLE:EEGEEEYRKEEEEKLEEIKELLEENNEKLEEIKEKVEELEKLVKEGPKLE:EEGEEEYRKEEEEKLEEIKELLEENNEKLEEIKEKVEELEKLVKEGPKLE	1.0655397069142378	0.9686597338409098	82.2477798461914	0.7658249139785767	7.38253116607666	7.79578971862793	1.424196481704712
homomer-4-50-nr2-run1_result_14	8	EEGEEEFEKEEKEKLEEIKEKIEENNEKLEEIKEEVEELKELVEEGPEEE:EEGEEEFEKEEKEKLEEIKEKIEENNEKLEEIKEEVEELKELVEEGPEEE:EEGEEEFEKEEKEKLEEIKEKIEENNEKLEEIKEEVEELKELVEEGPEEE:EEGEEEFEKEEKEKLEEIKEKIEENNEKLEEIKEEVEELKELVEEGPEEE	1.3252826317195947	0.9508917682096646	72.94696807861328	0.6468808650970459	10.060762405395508	10.838968276977539	2.12913179397583
homomer-4-50-nr2-run1_result_14	9	MEGLKEFKEKVEEKLEEIEEKVEENNELLEEILEEVRELRELVRAGPPLP:MEGLKEFKEKVEEKLEEIEEKVEENNELLEEILEEVRELRELVRAGPPLP:MEGLKEFKEKVEEKLEEIEEKVEENNELLEEILEEVRELRELVRAGPPLP:MEGLKEFKEKVEEKLEEIEEKVEENNELLEEILEEVRELRELVRAGPPLP	28.564969191564966	0.06650662315040702	85.65660858154297	0.7961955070495605	6.709539890289307	7.023351192474365	1.139265775680542
homomer-4-50-nr2-run1_result_15	0	GELLKKLLEELEKKFEEIKEKLEEIKEQQQKNSEEIKNLILELYEEEKKK:GELLKKLLEELEKKFEEIKEKLEEIKEQQQKNSEEIKNLILELYEEEKKK:GELLKKLLEELEKKFEEIKEKLEEIKEQQQKNSEEIKNLILELYEEEKKK:GELLKKLLEELEKKFEEIKEKLEEIKEQQQKNSEEIKNLILELYEEEKKK	1.0422116691810515	0.9658531621802608	79.55233001708984	0.7059792876243591	7.549590587615967	8.243570327758789	1.4433693885803223
homomer-4-50-nr2-run1_result_15	1	GELLEELLKKLEEKFKKIEEKLEEIKEEIEEKAEEIKELIEEKEEEEEEK:GELLEELLKKLEEKFKKIEEKLEEIKEEIEEKAEEIKELIEEKEEEEEEK:GELLEELLKKLEEKFKKIEEKLEEIKEEIEEKAEEIKELIEEKEEEEEEK:GELLEELLKKLEEKFKKIEEKLEEIKEEIEEKAEEIKELIEEKEEEEEEK	1.1348615187922941	0.9596545851201503	86.39667510986328	0.813917875289917	6.05770206451416	6.385221004486084	1.1880693435668945
homomer-4-50-nr2-run1_result_15	2	GELLEELKKELEEKYEEILEKLEEIEEKLEESSEEIKNLILELHEEEKKK:GELLEELKKELEEKYEEILEKLEEIEEKLEESSEEIKNLILELHEEEKKK:GELLEELKKELEEKYEEILEKLEEIEEKLEESSEEIKNLILELHEEEKKK:GELLEELKKELEEKYEEILEKLEEIEEKLEESSEEIKNLILELHEEEKKK	1.3111018771637692	0.947161267156697	87.86345672607422	0.8014626502990723	5.899755954742432	6.284965991973877	1.190904140472412
homomer-4-50-nr2-run1_result_15	3	GELLRRLLEELEERFEEIEEKLEEIKEELKKSSEEIKNLILKLYEEEKKK:GELLRRLLEELEERFEEIEEKLEEIKEELKKSSEEIKNLILKLYEEEKKK:GELLRRLLEELEERFEEIEEKLEEIKEELKKSSEEIKNLILKLYEEEKKK:GELLRRLLEELEERFEEIEEKLEEIKEELKKSSEEIKNLILKLYEEEKKK	1.0665973115843816	0.9641417015364305	81.59962463378906	0.729179322719574	7.531837463378906	8.161432266235352	1.370998501777649
homomer-4-50-nr2-run1_result_15	4	GEERERERRERRERYEEILEKLDEIKELQEKNAKEIKELILELYEEEKKK:GEERERERRERRERYEEILEKLDEIKELQEKNAKEIKELILELYEEEKKK:GEERERERRERRERYEEILEKLDEIKELQEKNAKEIKELILELYEEEKKK:GEERERERRERRERYEEILEKLDEIKELQEKNAKEIKELILELYEEEKKK	30.778148122184295	0.1122842499205381	52.900848388671875	0.3344573676586151	16.7010440826416	19.64829444885254	4.0773701667785645
homomer-4-50-nr2-run1_result_15	5	GEELEELKKELEEKFEEIKEKLDEIKELIEKKAEEIKKLILELHEEEKLK:GEELEELKKELEEKFEEIKEKLDEIKELIEKKAEEIKKLILELHEEEKLK:GEELEELKKELEEKFEEIKEKLDEIKELIEKKAEEIKKLILELHEEEKLK:GEELEELKKELEEKFEEIKEKLDEIKELIEKKAEEIKKLILELHEEEKLK	1.1455978665430762	0.9585801388445708	90.4009780883789	0.8423221111297607	4.973438739776611	5.210396766662598	1.104004144668579
homomer-4-50-nr2-run1_result_15	6	GELLKKLKEELEEKYEEIEEKLEEIEEEQEEQAEEIEELIEEEAEELEEE:GELLKKLKEELEEKYEEIEEKLEEIEEEQEEQAEEIEELIEEEAEELEEE:GELLKKLKEELEEKYEEIEEKLEEIEEEQEEQAEEIEELIEEEAEELEEE:GELLKKLKEELEEKYEEIEEKLEEIEEEQEEQAEEIEELIEEEAEELEEE	4.173206310280008	0.6623615756721868	73.14501953125	0.2864724099636078	19.720684051513672	24.773880004882812	13.851531982421875
homomer-4-50-nr2-run1_result_15	7	GELFEEFLKLFEEKVEEILEKLDEIKQEQQQQAQQILDTIRALAAALAAL:GELFEEFLKLFEEKVEEILEKLDEIKQEQQQQAQQILDTIRALAAALAAL:GELFEEFLKLFEEKVEEILEKLDEIKQEQQQQAQQILDTIRALAAALAAL:GELFEEFLKLFEEKVEEILEKLDEIKQEQQQQAQQILDTIRALAAALAAL	1.7963877190749873	0.9121630663816169	85.34247589111328	0.7603012323379517	6.293357849121094	6.709234237670898	1.220139741897583
homomer-4-50-nr2-run1_result_15	8	GEEREEEREEREEEEEEIEEKLEEIKELIEEKAKEIKELILELYEEEEKK:GEEREEEREEREEEEEEIEEKLEEIKELIEEKAKEIKELILELYEEEEKK:GEEREEEREEREEEEEEIEEKLEEIKELIEEKAKEIKELILELYEEEEKK:GEEREEEREEREEEEEEIEEKLEEIKELIEEKAKEIKELILELYEEEEKK	0.8527897180696368	0.975711551780941	79.18405151367188	0.728040337562561	8.23253059387207	9.109257698059082	1.458082675933838
homomer-4-50-nr2-run1_result_15	9	GEEKEEEKKEREEKFEEIKKKLEEIKELIEKNSKEIKELILKLYEEEKKK:GEEKEEEKKEREEKFEEIKKKLEEIKELIEKNSKEIKELILKLYEEEKKK:GEEKEEEKKEREEKFEEIKKKLEEIKELIEKNSKEIKELILKLYEEEKKK:GEEKEEEKKEREEKFEEIKKKLEEIKELIEKNSKEIKELILKLYEEEKKK	30.418569516496817	0.13071568213465307	49.291873931884766	0.33233752846717834	17.826128005981445	20.904165267944336	7.018979549407959
homomer-4-50-nr2-run1_result_16	0	AIAEAYAALRAAGKEAEGAAAYEAAAFAALLAAIAAAAAAVVAAALAPRA:AIAEAYAALRAAGKEAEGAAAYEAAAFAALLAAIAAAAAAVVAAALAPRA:AIAEAYAALRAAGKEAEGAAAYEAAAFAALLAAIAAAAAAVVAAALAPRA:AIAEAYAALRAAGKEAEGAAAYEAAAFAALLAAIAAAAAAVVAAALAPRA	8.387177057072654	0.34217675386136553	57.01978302001953	0.31152692437171936	18.775962829589844	22.48552703857422	10.603991508483887
homomer-4-50-nr2-run1_result_16	1	EIEKEYEKLKKEGKEEEGKFEFEKKKFKELKERIEEAEERVVEAALRPRE:EIEKEYEKLKKEGKEEEGKFEFEKKKFKELKERIEEAEERVVEAALRPRE:EIEKEYEKLKKEGKEEEGKFEFEKKKFKELKERIEEAEERVVEAALRPRE:EIEKEYEKLKKEGKEEEGKFEFEKKKFKELKERIEEAEERVVEAALRPRE	14.713167209296884	0.1657565944218942	67.68791198730469	0.251676082611084	21.599634170532227	26.177108764648438	13.85013484954834
homomer-4-50-nr2-run1_result_16	2	KIKEEYEKLKAEGKEEEGKEKYEELKFEEIIEKIEEAEKRIVEAALTPRE:KIKEEYEKLKAEGKEEEGKEKYEELKFEEIIEKIEEAEKRIVEAALTPRE:KIKEEYEKLKAEGKEEEGKEKYEELKFEEIIEKIEEAEKRIVEAALTPRE:KIKEEYEKLKAEGKEEEGKEKYEELKFEEIIEKIEEAEKRIVEAALTPRE	2.1235823263667655	0.8793239928324187	83.85136413574219	0.7599040269851685	7.434485912322998	8.153099060058594	1.3822543621063232
homomer-4-50-nr2-run1_result_16	3	DIFAEYERLRAAGREREGEAAFRRAAFAALAAAIAAAAAAVVAAALRPRR:DIFAEYERLRAAGREREGEAAFRRAAFAALAAAIAAAAAAVVAAALRPRR:DIFAEYERLRAAGREREGEAAFRRAAFAALAAAIAAAAAAVVAAALRPRR:DIFAEYERLRAAGREREGEAAFRRAAFAALAAAIAAAAAAVVAAALRPRR	2.2275876679186357	0.8556681095009239	53.84264373779297	0.330883264541626	16.994220733642578	20.191402435302734	7.317317008972168
homomer-4-50-nr2-run1_result_16	4	DLEARWDELEAAGRREEGRREFERAALAALLAAIAAAAAAVVAAAAAPRA:DLEARWDELEAAGRREEGRREFERAALAALLAAIAAAAAAVVAAAAAPRA:DLEARWDELEAAGRREEGRREFERAALAALLAAIAAAAAAVVAAAAAPRA:DLEARWDELEAAGRREEGRREFERAALAALLAAIAAAAAAVVAAAAAPRA	3.7015812288286347	0.725820124794343	66.96952819824219	0.34715670347213745	16.739652633666992	20.406679153442383	9.901397705078125
homomer-4-50-nr2-run1_result_16	5	DIEARYEALKAAGKEKEGEFEWRKAAFAELRAAIAEARDAVVAAALRPRR:DIEARYEALKAAGKEKEGEFEWRKAAFAELRAAIAEARDAVVAAALRPRR:DIEARYEALKAAGKEKEGEFEWRKAAFAELRAAIAEARDAVVAAALRPRR:DIEARYEALKAAGKEKEGEFEWRKAAFAELRAAIAEARDAVVAAALRPRR	10.340240993273703	0.2572736771017475	60.70219421386719	0.2537965476512909	21.086502075195312	25.097999572753906	8.63945198059082
homomer-4-50-nr2-run1_result_16	6	EIFEKYEKLKKEGKEEEGKFEFEKLKFEELLAAIEEARAAAVAAALTPRE:EIFEKYEKLKKEGKEEEGKFEFEKLKFEELLAAIEEARAAAVAAALTPRE:EIFEKYEKLKKEGKEEEGKFEFEKLKFEELLAAIEEARAAAVAAALTPRE:EIFEKYEKLKKEGKEEEGKFEFEKLKFEELLAAIEEARAAAVAAALTPRE	1.294747306448531	0.9480647452516584	81.56558990478516	0.7471948862075806	7.56379508972168	8.231230735778809	1.3756381273269653
homomer-4-50-nr2-run1_result_16	7	DIYEEYERLREEGKEEEGREEFLRRAHERLLAAIEEARDAVVAAARAPRE:DIYEEYERLREEGKEEEGREEFLRRAHERLLAAIEEARDAVVAAARAPRE:DIYEEYERLREEGKEEEGREEFLRRAHERLLAAIEEARDAVVAAARAPRE:DIYEEYERLREEGKEEEGREEFLRRAHERLLAAIEEARDAVVAAARAPRE	3.375179755682245	0.7343838087072829	62.68743133544922	0.2900269031524658	19.10590934753418	23.155166625976562	11.01054573059082
homomer-4-50-nr2-run1_result_16	8	AMAARYAELRAAGREEEGRAAYEEAAHAELLAAIAAAAAAVVAAAAAPRA:AMAARYAELRAAGREEEGRAAYEEAAHAELLAAIAAAAAAVVAAAAAPRA:AMAARYAELRAAGREEEGRAAYEEAAHAELLAAIAAAAAAVVAAAAAPRA:AMAARYAELRAAGREEEGRAAYEEAAHAELLAAIAAAAAAVVAAAAAPRA	3.896180934108995	0.6855646369685067	65.82533264160156	0.2961679697036743	19.093223571777344	23.008132934570312	10.107473373413086
homomer-4-50-nr2-run1_result_16	9	DIFEEYERLRAEGKEEEGRRRYEERRFEELLRRIEEAREAVVAAARAPRA:DIFEEYERLRAEGKEEEGRRRYEERRFEELLRRIEEAREAVVAAARAPRA:DIFEEYERLRAEGKEEEGRRRYEERRFEELLRRIEEAREAVVAAARAPRA:DIFEEYERLRAEGKEEEGRRRYEERRFEELLRRIEEAREAVVAAARAPRA	2.7136562135368725	0.813768154580987	66.57585144042969	0.3814223110675812	16.975799560546875	20.444656372070312	4.466062068939209
homomer-4-50-nr2-run1_result_17	0	ELSPEEKAELRERVEALLAELAAEIAARAPPELAEPLALLARALAELLLL:ELSPEEKAELRERVEALLAELAAEIAARAPPELAEPLALLARALAELLLL:ELSPEEKAELRERVEALLAELAAEIAARAPPELAEPLALLARALAELLLL:ELSPEEKAELRERVEALLAELAAEIAARAPPELAEPLALLARALAELLLL	1.6262745397248668	0.9188788078010137	59.33121109008789	0.4282148480415344	13.34337043762207	16.085186004638672	5.19935417175293
homomer-4-50-nr2-run1_result_17	1	ALPPAARAALRAAAEARLAALAAEIAARAPAELAEPLALLARALAALLLA:ALPPAARAALRAAAEARLAALAAEIAARAPAELAEPLALLARALAALLLA:ALPPAARAALRAAAEARLAALAAEIAARAPAELAEPLALLARALAALLLA:ALPPAARAALRAAAEARLAALAAEIAARAPAELAEPLALLARALAALLLA	3.8150200531577387	0.6935766516996722	72.34803009033203	0.29044079780578613	19.065643310546875	23.83156394958496	14.358386039733887
homomer-4-50-nr2-run1_result_17	2	SMSEEEKEELEKKAKELLEKLAKEIKEKAPEELAEPLILLAEAFIKFLLM:SMSEEEKEELEKKAKELLEKLAKEIKEKAPEELAEPLILLAEAFIKFLLM:SMSEEEKEELEKKAKELLEKLAKEIKEKAPEELAEPLILLAEAFIKFLLM:SMSEEEKEELEKKAKELLEKLAKEIKEKAPEELAEPLILLAEAFIKFLLM	0.7646196267705585	0.9803100462490701	89.38235473632812	0.7951675653457642	4.679562091827393	5.225284099578857	1.4306679964065552
homomer-4-50-nr2-run1_result_17	3	EESEEERAERRRRAEALLARAAEEIRARAPEELAEPLVLLLRTLAELLLD:EESEEERAERRRRAEALLARAAEEIRARAPEELAEPLVLLLRTLAELLLD:EESEEERAERRRRAEALLARAAEEIRARAPEELAEPLVLLLRTLAELLLD:EESEEERAERRRRAEALLARAAEEIRARAPEELAEPLVLLLRTLAELLLD	1.6315967191626173	0.9234509482987997	91.99796295166016	0.8487429618835449	4.148543357849121	4.544168949127197	1.134953260421753
homomer-4-50-nr2-run1_result_17	4	SMSPEEREALRREAEALLERTAAEIAARAPPELAEPLALLLRALAELLLA:SMSPEEREALRREAEALLERTAAEIAARAPPELAEPLALLLRALAELLLA:SMSPEEREALRREAEALLERTAAEIAARAPPELAEPLALLLRALAELLLA:SMSPEEREALRREAEALLERTAAEIAARAPPELAEPLALLLRALAELLLA	1.7083499433157123	0.9210989541761968	84.46095275878906	0.7596853971481323	5.6944260597229	6.432123184204102	1.6891944408416748
homomer-4-50-nr2-run1_result_17	5	SLSPAEREALRAAAEARLAETAAKIREKAPEELAEPLVILLETLAELLLA:SLSPAEREALRAAAEARLAETAAKIREKAPEELAEPLVILLETLAELLLA:SLSPAEREALRAAAEARLAETAAKIREKAPEELAEPLVILLETLAELLLA:SLSPAEREALRAAAEARLAETAAKIREKAPEELAEPLVILLETLAELLLA	1.7527734862221571	0.9194109762069108	89.80235290527344	0.8187990188598633	4.596094608306885	5.135217666625977	1.2545342445373535
homomer-4-50-nr2-run1_result_17	6	SLSPEERAARRARREELLARLAAEIAARAPPELAEPLALLARALAELLAD:SLSPEERAARRARREELLARLAAEIAARAPPELAEPLALLARALAELLAD:SLSPEERAARRARREELLARLAAEIAARAPPELAEPLALLARALAELLAD:SLSPEERAARRARREELLARLAAEIAARAPPELAEPLALLARALAELLAD	1.7511290422268009	0.906407476722609	59.48557662963867	0.387347012758255	14.970549583435059	18.055152893066406	4.975409507751465
homomer-4-50-nr2-run1_result_17	7	ELSEEERRELRARVEALLAETEARIAEVAPEELATPLAILLRTLAELLLL:ELSEEERRELRARVEALLAETEARIAEVAPEELATPLAILLRTLAELLLL:ELSEEERRELRARVEALLAETEARIAEVAPEELATPLAILLRTLAELLLL:ELSEEERRELRARVEALLAETEARIAEVAPEELATPLAILLRTLAELLLL	0.6386394735415573	0.9856621582544483	94.05489349365234	0.8558483719825745	3.541017770767212	3.8716166019439697	1.0750360488891602
homomer-4-50-nr2-run1_result_17	8	SMSEEERRELRERAERLVEETAAEIRRVAPEELAEPLVILLRTLVELLLA:SMSEEERRELRERAERLVEETAAEIRRVAPEELAEPLVILLRTLVELLLA:SMSEEERRELRERAERLVEETAAEIRRVAPEELAEPLVILLRTLVELLLA:SMSEEERRELRERAERLVEETAAEIRRVAPEELAEPLVILLRTLVELLLA	1.0114161213120778	0.9687851844725145	90.47439575195312	0.8218613862991333	4.378786563873291	4.863857269287109	1.160037636756897
homomer-4-50-nr2-run1_result_17	9	ELSEEEKKKLEEELEKLIEEAAKKIREKAPEELAEPLIILLETLKEMLLL:ELSEEEKKKLEEELEKLIEEAAKKIREKAPEELAEPLIILLETLKEMLLL:ELSEEEKKKLEEELEKLIEEAAKKIREKAPEELAEPLIILLETLKEMLLL:ELSEEEKKKLEEELEKLIEEAAKKIREKAPEELAEPLIILLETLKEMLLL	0.8260834726568549	0.9767399187675605	91.49372863769531	0.8341402411460876	4.126012325286865	4.5751633644104	1.1509675979614258
homomer-4-50-nr2-run1_result_18	0	LEEKLEEMEEELEEKIEEAKAAALEAAAALLAELRARLDALTAGLLAALG:LEEKLEEMEEELEEKIEEAKAAALEAAAALLAELRARLDALTAGLLAALG:LEEKLEEMEEELEEKIEEAKAAALEAAAALLAELRARLDALTAGLLAALG:LEEKLEEMEEELEEKIEEAKAAALEAAAALLAELRARLDALTAGLLAALG	2.6877334881660504	0.813189490824148	54.32688522338867	0.3745611310005188	15.311342239379883	18.17921257019043	6.349749565124512
homomer-4-50-nr2-run1_result_18	1	LEALLAELRAELLAALAAAAAAAREEAERLLAELRALLEELTAGLLAALG:LEALLAELRAELLAALAAAAAAAREEAERLLAELRALLEELTAGLLAALG:LEALLAELRAELLAALAAAAAAAREEAERLLAELRALLEELTAGLLAALG:LEALLAELRAELLAALAAAAAAAREEAERLLAELRALLEELTAGLLAALG	1.6641821829451633	0.9170782577894512	57.13948059082031	0.4012054204940796	14.668309211730957	17.302034378051758	5.335894584655762
homomer-4-50-nr2-run1_result_18	2	LEEKLEEMKEELEEEIDEAEETAREEAERLRAELLAALDERTAGLLAALG:LEEKLEEMKEELEEEIDEAEETAREEAERLRAELLAALDERTAGLLAALG:LEEKLEEMKEELEEEIDEAEETAREEAERLRAELLAALDERTAGLLAALG:LEEKLEEMKEELEEEIDEAEETAREEAERLRAELLAALDERTAGLLAALG	1.6660445274523057	0.9129507442412266	67.42919921875	0.31715792417526245	17.512731552124023	21.254474639892578	9.740752220153809
homomer-4-50-nr2-run1_result_18	3	LEELLREMREELRRLLEEAREAAREAAERLLAELRAELARLAAGLVALLG:LEELLREMREELRRLLEEAREAAREAAERLLAELRAELARLAAGLVALLG:LEELLREMREELRRLLEEAREAAREAAERLLAELRAELARLAAGLVALLG:LEELLREMREELRRLLEEAREAAREAAERLLAELRAELARLAAGLVALLG	2.0844996268720193	0.8812953482014153	58.58877944946289	0.40027523040771484	14.219793319702148	16.741239547729492	5.575967788696289
homomer-4-50-nr2-run1_result_18	4	LEEELEEMEEELEEKLEEAKEAALAAAEELRRELEALLDERTAGLLAALG:LEEELEEMEEELEEKLEEAKEAALAAAEELRRELEALLDERTAGLLAALG:LEEELEEMEEELEEKLEEAKEAALAAAEELRRELEALLDERTAGLLAALG:LEEELEEMEEELEEKLEEAKEAALAAAEELRRELEALLDERTAGLLAALG	1.640285204014667	0.9184164107678421	59.46553039550781	0.3811051845550537	14.7023344039917	17.485130310058594	5.397181034088135
homomer-4-50-nr2-run1_result_18	5	LEEKLEEMKKELEEKLEEAEEEAEEEAEELREELRALLDERTAGLLAALG:LEEKLEEMKKELEEKLEEAEEEAEEEAEELREELRALLDERTAGLLAALG:LEEKLEEMKKELEEKLEEAEEEAEEEAEELREELRALLDERTAGLLAALG:LEEKLEEMKKELEEKLEEAEEEAEEEAEELREELRALLDERTAGLLAALG	1.7808046761219125	0.9018700271909751	65.30464935302734	0.3058910369873047	17.736690521240234	21.2476863861084	9.205913543701172
homomer-4-50-nr2-run1_result_18	6	LEEKLEEMKKELKEAIEEAKETAVREAERLREELRAELDRRTAGLLAALG:LEEKLEEMKKELKEAIEEAKETAVREAERLREELRAELDRRTAGLLAALG:LEEKLEEMKKELKEAIEEAKETAVREAERLREELRAELDRRTAGLLAALG:LEEKLEEMKKELKEAIEEAKETAVREAERLREELRAELDRRTAGLLAALG	1.289364900618146	0.9457615017193928	56.31168746948242	0.33137333393096924	16.523277282714844	19.58613395690918	8.13729476928711
homomer-4-50-nr2-run1_result_18	7	LEERLERMERELREALAAAEATARAAAEALRAELRAELDARAAGLVALLG:LEERLERMERELREALAAAEATARAAAEALRAELRAELDARAAGLVALLG:LEERLERMERELREALAAAEATARAAAEALRAELRAELDARAAGLVALLG:LEERLERMERELREALAAAEATARAAAEALRAELRAELDARAAGLVALLG	2.3543776442853663	0.841964796293093	61.39282989501953	0.3328174352645874	16.868444442749023	20.62006187438965	7.777385234832764
homomer-4-50-nr2-run1_result_18	8	LEEELEEMEEELEEKLEEAKETAREEAERLRRELLEELDRRVAGLLAALG:LEEELEEMEEELEEKLEEAKETAREEAERLRRELLEELDRRVAGLLAALG:LEEELEEMEEELEEKLEEAKETAREEAERLRRELLEELDRRVAGLLAALG:LEEELEEMEEELEEKLEEAKETAREEAERLRRELLEELDRRVAGLLAALG	2.6011069571611602	0.8151997810480341	66.6825180053711	0.30591851472854614	17.53803825378418	21.407596588134766	10.431873321533203
homomer-4-50-nr2-run1_result_18	9	LEEKLEEMEEELKELIEEATETAREEAERLREELAALLRELFEGLLAALG:LEEKLEEMEEELKELIEEATETAREEAERLREELAALLRELFEGLLAALG:LEEKLEEMEEELKELIEEATETAREEAERLREELAALLRELFEGLLAALG:LEEKLEEMEEELKELIEEATETAREEAERLREELAALLRELFEGLLAALG	0.8158165827561754	0.9770133206414876	64.5685806274414	0.49177277088165283	11.167105674743652	12.79470157623291	3.526740074157715
homomer-4-50-nr2-run1_result_19	0	MEELIEELKEELEEEEEELEEIEEDLDELEEEWEEFREEEREEEEEEEEE:MEELIEELKEELEEEEEELEEIEEDLDELEEEWEEFREEEREEEEEEEEE:MEELIEELKEELEEEEEELEEIEEDLDELEEEWEEFREEEREEEEEEEEE:MEELIEELKEELEEEEEELEEIEEDLDELEEEWEEFREEEREEEEEEEEE	10.681153086693836	0.21992246009651553	89.7275390625	0.2759082317352295	19.686159133911133	25.160324096679688	16.495746612548828
homomer-4-50-nr2-run1_result_19	1	LEEEEEEEEEEEEEEEEELEEIKEKLEEIEERLEEEEEEEEEEREEEEEE:LEEEEEEEEEEEEEEEEELEEIKEKLEEIEERLEEEEEEEEEEREEEEEE:LEEEEEEEEEEEEEEEEELEEIKEKLEEIEERLEEEEEEEEEEREEEEEE:LEEEEEEEEEEEEEEEEELEEIKEKLEEIEERLEEEEEEEEEEREEEEEE	4.345533405610924	0.6879757102206397	76.4030532836914	0.29745209217071533	18.621978759765625	23.70330047607422	14.095516204833984
homomer-4-50-nr2-run1_result_19	2	LEEVLEEEEEREEEEEERLEEIEEKLDELEERLEELEEELEELEEEEEEE:LEEVLEEEEEREEEEEERLEEIEEKLDELEERLEELEEELEELEEEEEEE:LEEVLEEEEEREEEEEERLEEIEEKLDELEERLEELEEELEELEEEEEEE:LEEVLEEEEEREEEEEERLEEIEEKLDELEERLEELEEELEELEEEEEEE	3.610384552137412	0.7371111145628662	74.5879898071289	0.312002956867218	17.88273048400879	22.509679794311523	6.599126815795898
homomer-4-50-nr2-run1_result_19	3	LEELIEEEEEEEEEEEEKLEEIKEQLDQQQQQQQQQQQQLEQQLQQLQQQ:LEELIEEEEEEEEEEEEKLEEIKEQLDQQQQQQQQQQQQLEQQLQQLQQQ:LEELIEEEEEEEEEEEEKLEEIKEQLDQQQQQQQQQQQQLEQQLQQLQQQ:LEELIEEEEEEEEEEEEKLEEIKEQLDQQQQQQQQQQQQLEQQLQQLQQQ	4.165643831690993	0.6667555050439266	65.1390380859375	0.34378933906555176	16.382783889770508	20.281404495239258	9.58526611328125
homomer-4-50-nr2-run1_result_19	4	LEEFLRELEEERREEEEELERIEEQLEEQQQQQQELEERLEELIEELEEE:LEEFLRELEEERREEEEELERIEEQLEEQQQQQQELEERLEELIEELEEE:LEEFLRELEEERREEEEELERIEEQLEEQQQQQQELEERLEELIEELEEE:LEEFLRELEEERREEEEELERIEEQLEEQQQQQQELEERLEELIEELEEE	3.8124263744952196	0.718269326161943	68.53239440917969	0.31340718269348145	18.17876434326172	22.602468490600586	7.201217174530029
homomer-4-50-nr2-run1_result_19	5	MEELIRELREEREEEEERLDEIEERLDRLERRLEELEARLAALAAALAAA:MEELIRELREEREEEEERLDEIEERLDRLERRLEELEARLAALAAALAAA:MEELIRELREEREEEEERLDEIEERLDRLERRLEELEARLAALAAALAAA:MEELIRELREEREEEEERLDEIEERLDRLERRLEELEARLAALAAALAAA	5.432950823501196	0.5895389434301599	75.9809341430664	0.5962362289428711	12.403446197509766	15.066091537475586	1.8431233167648315
homomer-4-50-nr2-run1_result_19	6	LEEEEREEEEEREEERERLEEIEERLERLERRLEELVALLRAVLAALAAA:LEEEEREEEEEREEERERLEEIEERLERLERRLEELVALLRAVLAALAAA:LEEEEREEEEEREEERERLEEIEERLERLERRLEELVALLRAVLAALAAA:LEEEEREEEEEREEERERLEEIEERLERLERRLEELVALLRAVLAALAAA	1.8673849957032331	0.8982531670395898	68.38121795654297	0.43543726205825806	13.621686935424805	16.55007553100586	5.878420352935791
homomer-4-50-nr2-run1_result_19	7	LEELIEEEEEEREEEEERLEEIEERLEELEERFEELERRLEELIRRLEEE:LEELIEEEEEEREEEEERLEEIEERLEELEERFEELERRLEELIRRLEEE:LEELIEEEEEEREEEEERLEEIEERLEELEERFEELERRLEELIRRLEEE:LEELIEEEEEEREEEEERLEEIEERLEELEERFEELERRLEELIRRLEEE	5.101493506829135	0.6341248090319176	81.71653747558594	0.5963444709777832	13.022710800170898	15.852567672729492	1.6322002410888672
homomer-4-50-nr2-run1_result_19	8	LKELIEKLEKRLEEEEEKLEEILEKLEEEEEERKEEEEEEEEEREEEEEE:LKELIEKLEKRLEEEEEKLEEILEKLEEEEEERKEEEEEEEEEREEEEEE:LKELIEKLEKRLEEEEEKLEEILEKLEEEEEERKEEEEEEEEEREEEEEE:LKELIEKLEKRLEEEEEKLEEILEKLEEEEEERKEEEEEEEEEREEEEEE	6.0792416662059745	0.5634915622671328	74.83145904541016	0.28445863723754883	19.4812068939209	24.935985565185547	14.284468650817871
homomer-4-50-nr2-run1_result_19	9	QQQQQQQQQQQQQQQQQQQQQIQADLQELRERRERLERELRALREELRRR:QQQQQQQQQQQQQQQQQQQQQIQADLQELRERRERLERELRALREELRRR:QQQQQQQQQQQQQQQQQQQQQIQADLQELRERRERLERELRALREELRRR:QQQQQQQQQQQQQQQQQQQQQIQADLQELRERRERLERELRALREELRRR	3.3256795354680526	0.7365942046569104	73.4228515625	0.3328503966331482	16.12587547302246	20.324010848999023	11.631940841674805
homomer-4-50-nr2-run1_result_2	0	MEELKKELEEFKEEAKKLGEEKKFLAKFMETFFKKFYEFYEYFKKYFEEK:MEELKKELEEFKEEAKKLGEEKKFLAKFMETFFKKFYEFYEYFKKYFEEK:MEELKKELEEFKEEAKKLGEEKKFLAKFMETFFKKFYEFYEYFKKYFEEK:MEELKKELEEFKEEAKKLGEEKKFLAKFMETFFKKFYEFYEYFKKYFEEK	3.0409115668333575	0.7644617182693406	71.74604034423828	0.5714510679244995	8.802268981933594	9.936606407165527	2.230288028717041
homomer-4-50-nr2-run1_result_2	1	MEELLRLLAEFEREAAELGPEQAFEARWRLLSFRLFVEFYLDFRRIFLER:MEELLRLLAEFEREAAELGPEQAFEARWRLLSFRLFVEFYLDFRRIFLER:MEELLRLLAEFEREAAELGPEQAFEARWRLLSFRLFVEFYLDFRRIFLER:MEELLRLLAEFEREAAELGPEQAFEARWRLLSFRLFVEFYLDFRRIFLER	2.512522381109468	0.8410869150982104	75.30570220947266	0.6953811645507812	7.540501594543457	8.450655937194824	1.5157740116119385
homomer-4-50-nr2-run1_result_2	2	MEELKKELEKFKEKAKKLGEEKAFEAEFYEKFFKFFYEFFSFVKKIFLEK:MEELKKELEKFKEKAKKLGEEKAFEAEFYEKFFKFFYEFFSFVKKIFLEK:MEELKKELEKFKEKAKKLGEEKAFEAEFYEKFFKFFYEFFSFVKKIFLEK:MEELKKELEKFKEKAKKLGEEKAFEAEFYEKFFKFFYEFFSFVKKIFLEK	3.1964587444117694	0.7456608324937787	79.34088897705078	0.6654611825942993	6.984626293182373	7.862391948699951	1.7935216426849365
homomer-4-50-nr2-run1_result_2	3	LEKLEEELKKFEEKAKKLGEKEKFKAEFYLKSFKFNYELFKFLKEKFLKS:LEKLEEELKKFEEKAKKLGEKEKFKAEFYLKSFKFNYELFKFLKEKFLKS:LEKLEEELKKFEEKAKKLGEKEKFKAEFYLKSFKFNYELFKFLKEKFLKS:LEKLEEELKKFEEKAKKLGEKEKFKAEFYLKSFKFNYELFKFLKEKFLKS	1.312206345694804	0.9446147885750744	67.947021484375	0.5149608254432678	12.246123313903809	14.630172729492188	2.9032881259918213
homomer-4-50-nr2-run1_result_2	4	MEQQQKKLEEFKEKAKKLGEEKKFEAEFYLYSFEQQYEQQKQQQEIYQNQ:MEQQQKKLEEFKEKAKKLGEEKKFEAEFYLYSFEQQYEQQKQQQEIYQNQ:MEQQQKKLEEFKEKAKKLGEEKKFEAEFYLYSFEQQYEQQKQQQEIYQNQ:MEQQQKKLEEFKEKAKKLGEEKKFEAEFYLYSFEQQYEQQKQQQEIYQNQ	1.5470580489866812	0.9249997698812891	76.95613861083984	0.6396870613098145	7.699585914611816	8.844293594360352	1.837348461151123
homomer-4-50-nr2-run1_result_2	5	LEELEKELKEFEEEAKKLGPEKAFEAKFNLTFFKKFYEFYKFVYEIFINK:LEELEKELKEFEEEAKKLGPEKAFEAKFNLTFFKKFYEFYKFVYEIFINK:LEELEKELKEFEEEAKKLGPEKAFEAKFNLTFFKKFYEFYKFVYEIFINK:LEELEKELKEFEEEAKKLGPEKAFEAKFNLTFFKKFYEFYKFVYEIFINK	1.1612137725913008	0.9546198796198516	87.19888305664062	0.802987277507782	4.956555366516113	5.401120185852051	1.2677081823349
homomer-4-50-nr2-run1_result_2	6	MEELEKKVKEFEEKAKKLGEEKKFEAEFYLEFFKFMYELYKFLKEKFEEK:MEELEKKVKEFEEKAKKLGEEKKFEAEFYLEFFKFMYELYKFLKEKFEEK:MEELEKKVKEFEEKAKKLGEEKKFEAEFYLEFFKFMYELYKFLKEKFEEK:MEELEKKVKEFEEKAKKLGEEKKFEAEFYLEFFKFMYELYKFLKEKFEEK	1.3698983712899904	0.9381338994443327	75.67129516601562	0.6622614860534668	7.739124774932861	8.548038482666016	1.6201157569885254
homomer-4-50-nr2-run1_result_2	7	MEELEKKLEEFKEEAEKLGEEKKFEAKFYKEYFEFQYEFYKYFKEYFEKK:MEELEKKLEEFKEEAEKLGEEKKFEAKFYKEYFEFQYEFYKYFKEYFEKK:MEELEKKLEEFKEEAEKLGEEKKFEAKFYKEYFEFQYEFYKYFKEYFEKK:MEELEKKLEEFKEEAEKLGEEKKFEAKFYKEYFEFQYEFYKYFKEYFEKK	1.2289443633595827	0.949865924538868	80.18582153320312	0.6790441274642944	6.464496612548828	7.2238569259643555	2.280331611633301
homomer-4-50-nr2-run1_result_2	8	MEKLEEELKEFEEEAKKLGEEKAFEAKFYLKDFKFKYEFFKYVKKIFEEK:MEKLEEELKEFEEEAKKLGEEKAFEAKFYLKDFKFKYEFFKYVKKIFEEK:MEKLEEELKEFEEEAKKLGEEKAFEAKFYLKDFKFKYEFFKYVKKIFEEK:MEKLEEELKEFEEEAKKLGEEKAFEAKFYLKDFKFKYEFFKYVKKIFEEK	1.7494202791420155	0.9097294006552987	73.50798034667969	0.6141401529312134	8.387231826782227	9.489660263061523	2.7320666313171387
homomer-4-50-nr2-run1_result_2	9	MEELEKELEEFKEEAAKLGPEQAFLAKFMERYFRFQYELYKFLKEHFLKK:MEELEKELEEFKEEAAKLGPEQAFLAKFMERYFRFQYELYKFLKEHFLKK:MEELEKELEEFKEEAAKLGPEQAFLAKFMERYFRFQYELYKFLKEHFLKK:MEELEKELEEFKEEAAKLGPEQAFLAKFMERYFRFQYELYKFLKEHFLKK	1.4793348429207147	0.9296759174413137	73.70875549316406	0.6066545248031616	8.557168960571289	9.729508399963379	2.5019569396972656
homomer-4-50-nr2-run1_result_20	0	MEEAGVDEPPIPGYSEIASKYIIYARKKFDDEEYIARVEYLAALEKERRE:MEEAGVDEPPIPGYSEIASKYIIYARKKFDDEEYIARVEYLAALEKERRE:MEEAGVDEPPIPGYSEIASKYIIYARKKFDDEEYIARVEYLAALEKERRE:MEEAGVDEPPIPGYSEIASKYIIYARKKFDDEEYIARVEYLAALEKERRE	10.902723053719399	0.20980629725946762	82.75603485107422	0.2769583761692047	20.89230728149414	26.284513473510742	11.732593536376953
homomer-4-50-nr2-run1_result_20	1	MEEAGVDAPPIPGLSEVDSRFIRYAERAFDDPEFIALVRYLAALRAEERA:MEEAGVDAPPIPGLSEVDSRFIRYAERAFDDPEFIALVRYLAALRAEERA:MEEAGVDAPPIPGLSEVDSRFIRYAERAFDDPEFIALVRYLAALRAEERA:MEEAGVDAPPIPGLSEVDSRFIRYAERAFDDPEFIALVRYLAALRAEERA	4.483262579274006	0.6527409913313664	60.13852310180664	0.2981565594673157	19.013959884643555	23.34862518310547	11.857022285461426
homomer-4-50-nr2-run1_result_20	2	YEEAGVDEPPIPGLSEVDSRFIRYARRAFDDPAFIAEVEYRAAVRAEERA:YEEAGVDEPPIPGLSEVDSRFIRYARRAFDDPAFIAEVEYRAAVRAEERA:YEEAGVDEPPIPGLSEVDSRFIRYARRAFDDPAFIAEVEYRAAVRAEERA:YEEAGVDEPPIPGLSEVDSRFIRYARRAFDDPAFIAEVEYRAAVRAEERA	10.244887046183845	0.24823212187450946	84.37776947021484	0.280070960521698	20.996034622192383	26.53203773498535	15.863161087036133
homomer-4-50-nr2-run1_result_20	3	MEAAGVDAPPIPGLSEVDSRFIRYAERAFDDPEFIALVRYLAALRREERA:MEAAGVDAPPIPGLSEVDSRFIRYAERAFDDPEFIALVRYLAALRREERA:MEAAGVDAPPIPGLSEVDSRFIRYAERAFDDPEFIALVRYLAALRREERA:MEAAGVDAPPIPGLSEVDSRFIRYAERAFDDPEFIALVRYLAALRREERA	3.9437112385807622	0.7190609399235168	57.10041809082031	0.2923133075237274	19.38918685913086	23.602766036987305	9.231525421142578
homomer-4-50-nr2-run1_result_20	4	LEEAGVDEPPIPGLSEVASRWIRYAERAFDDEEFRALVRYLAELERERRA:LEEAGVDEPPIPGLSEVASRWIRYAERAFDDEEFRALVRYLAELERERRA:LEEAGVDEPPIPGLSEVASRWIRYAERAFDDEEFRALVRYLAELERERRA:LEEAGVDEPPIPGLSEVASRWIRYAERAFDDEEFRALVRYLAELERERRA	9.875561889376097	0.2892649256967618	73.7800064086914	0.27578088641166687	20.625797271728516	25.808570861816406	13.34722900390625
homomer-4-50-nr2-run1_result_20	5	LEEAGVDEPPIPGYSEVASRWIRYAERAFDDEEFIALVRYLADLERERRA:LEEAGVDEPPIPGYSEVASRWIRYAERAFDDEEFIALVRYLADLERERRA:LEEAGVDEPPIPGYSEVASRWIRYAERAFDDEEFIALVRYLADLERERRA:LEEAGVDEPPIPGYSEVASRWIRYAERAFDDEEFIALVRYLADLERERRA	12.77455783425076	0.18900719247309603	77.70317840576172	0.27985161542892456	20.709793090820312	26.10157585144043	14.610960006713867
homomer-4-50-nr2-run1_result_20	6	LEEAGVDEPPIPGYSEIDSKWIKYAEKAFDNEEFIALVKYLAELRKEERA:LEEAGVDEPPIPGYSEIDSKWIKYAEKAFDNEEFIALVKYLAELRKEERA:LEEAGVDEPPIPGYSEIDSKWIKYAEKAFDNEEFIALVKYLAELRKEERA:LEEAGVDEPPIPGYSEIDSKWIKYAEKAFDNEEFIALVKYLAELRKEERA	13.623228636046486	0.19661516307767699	71.06902313232422	0.26980534195899963	21.936187744140625	27.06888771057129	17.22110366821289
homomer-4-50-nr2-run1_result_20	7	MEEAGVDEPPIPGYSEIASKWIIYARRAFSNPEFIALVEYLADLEKERRE:MEEAGVDEPPIPGYSEIASKWIIYARRAFSNPEFIALVEYLADLEKERRE:MEEAGVDEPPIPGYSEIASKWIIYARRAFSNPEFIALVEYLADLEKERRE:MEEAGVDEPPIPGYSEIASKWIIYARRAFSNPEFIALVEYLADLEKERRE	1.1183951009357838	0.9623757854151225	86.39708709716797	0.8290917873382568	5.958183288574219	6.53265905380249	1.20215904712677
homomer-4-50-nr2-run1_result_20	8	MEEAGVNAPPIPGYSEIDSKFIQYAERAIDNKEFIAEVKYRAARDKERRE:MEEAGVNAPPIPGYSEIDSKFIQYAERAIDNKEFIAEVKYRAARDKERRE:MEEAGVNAPPIPGYSEIDSKFIQYAERAIDNKEFIAEVKYRAARDKERRE:MEEAGVNAPPIPGYSEIDSKFIQYAERAIDNKEFIAEVKYRAARDKERRE	9.474940217913758	0.36016610138697686	63.60475540161133	0.2566998600959778	21.349550247192383	25.949277877807617	9.89228630065918
homomer-4-50-nr2-run1_result_20	9	MEAAGVNEPPIPGYSETASRWIRYAERAFSDPEFIALVRLLADLERERRA:MEAAGVNEPPIPGYSETASRWIRYAERAFSDPEFIALVRLLADLERERRA:MEAAGVNEPPIPGYSETASRWIRYAERAFSDPEFIALVRLLADLERERRA:MEAAGVNEPPIPGYSETASRWIRYAERAFSDPEFIALVRLLADLERERRA	7.693074413771519	0.39285982839662326	67.6215591430664	0.3090319037437439	18.8321533203125	23.49867820739746	10.941444396972656
homomer-4-50-nr2-run1_result_21	0	SEELKLKMYEELLKRVLEAFEKAVESGKYSEEEIKLLYELILEILKLIEK:SEELKLKMYEELLKRVLEAFEKAVESGKYSEEEIKLLYELILEILKLIEK:SEELKLKMYEELLKRVLEAFEKAVESGKYSEEEIKLLYELILEILKLIEK:SEELKLKMYEELLKRVLEAFEKAVESGKYSEEEIKLLYELILEILKLIEK	1.5497664202307881	0.9281405114127798	89.99642181396484	0.8268160820007324	4.730037212371826	5.422783374786377	1.3607767820358276
homomer-4-50-nr2-run1_result_21	1	DEEEELELLEELLEKVLEALLEAIKSGKVDEKSIELLYELLKKILELLEK:DEEEELELLEELLEKVLEALLEAIKSGKVDEKSIELLYELLKKILELLEK:DEEEELELLEELLEKVLEALLEAIKSGKVDEKSIELLYELLKKILELLEK:DEEEELELLEELLEKVLEALLEAIKSGKVDEKSIELLYELLKKILELLEK	6.3067019154469515	0.656604881571069	57.45038986206055	0.4450022280216217	16.010583877563477	19.696805953979492	3.8127992153167725
homomer-4-50-nr2-run1_result_21	2	DEEKQQEILEKLLEKVFEALKEAIESGKVSEKEIELLFELLKELLKIKKE:DEEKQQEILEKLLEKVFEALKEAIESGKVSEKEIELLFELLKELLKIKKE:DEEKQQEILEKLLEKVFEALKEAIESGKVSEKEIELLFELLKELLKIKKE:DEEKQQEILEKLLEKVFEALKEAIESGKVSEKEIELLFELLKELLKIKKE	1.890774935392154	0.9068610502108743	76.37840270996094	0.6127979755401611	10.311689376831055	12.417937278747559	2.2458457946777344
homomer-4-50-nr2-run1_result_21	3	SEAERLRLLAELLRELTAAYLRAVESGEVDEADRERLAELIRETLRLLAE:SEAERLRLLAELLRELTAAYLRAVESGEVDEADRERLAELIRETLRLLAE:SEAERLRLLAELLRELTAAYLRAVESGEVDEADRERLAELIRETLRLLAE:SEAERLRLLAELLRELTAAYLRAVESGEVDEADRERLAELIRETLRLLAE	1.7827524676026951	0.9173685443458459	90.09152221679688	0.8269253969192505	4.567859172821045	5.243069171905518	1.3766601085662842
homomer-4-50-nr2-run1_result_21	4	DEEKKLEMYKELLKKLTDAYLEAIKSGKVSEKEIEKLYELIKKTLELIEK:DEEKKLEMYKELLKKLTDAYLEAIKSGKVSEKEIEKLYELIKKTLELIEK:DEEKKLEMYKELLKKLTDAYLEAIKSGKVSEKEIEKLYELIKKTLELIEK:DEEKKLEMYKELLKKLTDAYLEAIKSGKVSEKEIEKLYELIKKTLELIEK	2.0364529177641013	0.88917521552879	94.28697967529297	0.8763304352760315	3.700080394744873	4.1620612144470215	1.2043869495391846
homomer-4-50-nr2-run1_result_21	5	DEEKKLEILEELLKEVLEAYKEAIKSGKVSEEEIKKLFELIEKILEIIEK:DEEKKLEILEELLKEVLEAYKEAIKSGKVSEEEIKKLFELIEKILEIIEK:DEEKKLEILEELLKEVLEAYKEAIKSGKVSEEEIKKLFELIEKILEIIEK:DEEKKLEILEELLKEVLEAYKEAIKSGKVSEEEIKKLFELIEKILEIIEK	1.3176811417437255	0.9436717354033537	90.36137390136719	0.8259936571121216	4.664627552032471	5.294561386108398	1.2829862833023071
homomer-4-50-nr2-run1_result_21	6	DEERLLELLERLLERVLEALLEAIKSGKVSEEEIKRLFELLLKLLELLAE:DEERLLELLERLLERVLEALLEAIKSGKVSEEEIKRLFELLLKLLELLAE:DEERLLELLERLLERVLEALLEAIKSGKVSEEEIKRLFELLLKLLELLAE:DEERLLELLERLLERVLEALLEAIKSGKVSEEEIKRLFELLLKLLELLAE	2.385732100400095	0.8530748625395475	70.42131805419922	0.5908833146095276	11.219562530517578	13.544108390808105	1.9410408735275269
homomer-4-50-nr2-run1_result_21	7	DEKLRLEIYKELLEKTLEALLKAIESGKVSKEEIELLFELIKKLLEIIKE:DEKLRLEIYKELLEKTLEALLKAIESGKVSKEEIELLFELIKKLLEIIKE:DEKLRLEIYKELLEKTLEALLKAIESGKVSKEEIELLFELIKKLLEIIKE:DEKLRLEIYKELLEKTLEALLKAIESGKVSKEEIELLFELIKKLLEIIKE	1.1980170795007876	0.9521645602985539	90.80326080322266	0.8262279629707336	4.504978179931641	5.105518817901611	1.436041235923767
homomer-4-50-nr2-run1_result_21	8	DEKKKLEILEKILKKLIEALEKAIESGKYDEKEIELLKELIEKTLELIEK:DEKKKLEILEKILKKLIEALEKAIESGKYDEKEIELLKELIEKTLELIEK:DEKKKLEILEKILKKLIEALEKAIESGKYDEKEIELLKELIEKTLELIEK:DEKKKLEILEKILKKLIEALEKAIESGKYDEKEIELLKELIEKTLELIEK	1.5211249728223	0.9283906348419861	89.54767608642578	0.84092116355896	4.8973283767700195	5.47867488861084	1.2544801235198975
homomer-4-50-nr2-run1_result_21	9	QQQQQQQMLQQLLEETLEAYKEAVESGKVSEEEKERLFELIKELLKQMQE:QQQQQQQMLQQLLEETLEAYKEAVESGKVSEEEKERLFELIKELLKQMQE:QQQQQQQMLQQLLEETLEAYKEAVESGKVSEEEKERLFELIKELLKQMQE:QQQQQQQMLQQLLEETLEAYKEAVESGKVSEEEKERLFELIKELLKQMQE	2.4086643911198196	0.8664689088537909	73.10716247558594	0.5361570119857788	12.8461275100708	15.982767105102539	2.8987417221069336
homomer-4-50-nr2-run1_result_22	0	MTLEELKKKAEKYEEYAKEAKKKSNGKESDAYIIFKYEAEYVREEVEERK:MTLEELKKKAEKYEEYAKEAKKKSNGKESDAYIIFKYEAEYVREEVEERK:MTLEELKKKAEKYEEYAKEAKKKSNGKESDAYIIFKYEAEYVREEVEERK:MTLEELKKKAEKYEEYAKEAKKKSNGKESDAYIIFKYEAEYVREEVEERK	1.0420627427674107	0.9636586862365939	94.4155044555664	0.8638328313827515	3.2850193977355957	3.6811604499816895	1.0545313358306885
homomer-4-50-nr2-run1_result_22	1	KTEEELKEEAEEYKKYAEEAKKIYKGKKSDAYIIFEKKYEKVSKKVKEKE:KTEEELKEEAEEYKKYAEEAKKIYKGKKSDAYIIFEKKYEKVSKKVKEKE:KTEEELKEEAEEYKKYAEEAKKIYKGKKSDAYIIFEKKYEKVSKKVKEKE:KTEEELKEEAEEYKKYAEEAKKIYKGKKSDAYIIFEKKYEKVSKKVKEKE	13.176331767397617	0.2140336964595528	88.37629699707031	0.300401508808136	19.84918785095215	25.487329483032227	13.307464599609375
homomer-4-50-nr2-run1_result_22	2	MTLEELKELAEFFKKAYEEAKKLYNGKESDAYILFKKLYEYVSKLVEKYK:MTLEELKELAEFFKKAYEEAKKLYNGKESDAYILFKKLYEYVSKLVEKYK:MTLEELKELAEFFKKAYEEAKKLYNGKESDAYILFKKLYEYVSKLVEKYK:MTLEELKELAEFFKKAYEEAKKLYNGKESDAYILFKKLYEYVSKLVEKYK	3.1514806788350564	0.758951231962865	65.7161636352539	0.32966098189353943	17.553668975830078	22.260700225830078	11.036584854125977
homomer-4-50-nr2-run1_result_22	3	MTKEELKKEAEFYKEAAKKAKEKNNGKESDAYILFKTLAEYVEKKVLEKE:MTKEELKKEAEFYKEAAKKAKEKNNGKESDAYILFKTLAEYVEKKVLEKE:MTKEELKKEAEFYKEAAKKAKEKNNGKESDAYILFKTLAEYVEKKVLEKE:MTKEELKKEAEFYKEAAKKAKEKNNGKESDAYILFKTLAEYVEKKVLEKE	1.2260767890930613	0.9519613178673683	74.15087127685547	0.560327410697937	10.685173034667969	13.213703155517578	2.907294988632202
homomer-4-50-nr2-run1_result_22	4	MTEEELKAEAERYEKFAEEAKKLSNGKESDAYIIFKEEAEAVKAAVEAKK:MTEEELKAEAERYEKFAEEAKKLSNGKESDAYIIFKEEAEAVKAAVEAKK:MTEEELKAEAERYEKFAEEAKKLSNGKESDAYIIFKEEAEAVKAAVEAKK:MTEEELKAEAERYEKFAEEAKKLSNGKESDAYIIFKEEAEAVKAAVEAKK	10.001558891306734	0.2595606814845067	93.50714874267578	0.28063878417015076	20.9068660736084	27.05829620361328	17.187088012695312
homomer-4-50-nr2-run1_result_22	5	MTREELEREAERAERAAAEAEALADGEDSDAAILFRAEAERIREEVRRRE:MTREELEREAERAERAAAEAEALADGEDSDAAILFRAEAERIREEVRRRE:MTREELEREAERAERAAAEAEALADGEDSDAAILFRAEAERIREEVRRRE:MTREELEREAERAERAAAEAEALADGEDSDAAILFRAEAERIREEVRRRE	9.359778805161088	0.28686324261423546	85.71015167236328	0.2694531977176666	21.422395706176758	27.264249801635742	16.854352951049805
homomer-4-50-nr2-run1_result_22	6	MTPEELEEEAKKYEEFAKKAKEIYNGKESDAYIIFKYLAEYVSEKLYSRL:MTPEELEEEAKKYEEFAKKAKEIYNGKESDAYIIFKYLAEYVSEKLYSRL:MTPEELEEEAKKYEEFAKKAKEIYNGKESDAYIIFKYLAEYVSEKLYSRL:MTPEELEEEAKKYEEFAKKAKEIYNGKESDAYIIFKYLAEYVSEKLYSRL	1.3578131709265915	0.9407346744218483	87.87850189208984	0.8242405652999878	5.162818431854248	5.768327236175537	1.0813424587249756
homomer-4-50-nr2-run1_result_22	7	MTKEELEELAKEFEKFYEEAKKISNGKESDASIIFKKLAEYFKKKLEEKL:MTKEELEELAKEFEKFYEEAKKISNGKESDASIIFKKLAEYFKKKLEEKL:MTKEELEELAKEFEKFYEEAKKISNGKESDASIIFKKLAEYFKKKLEEKL:MTKEELEELAKEFEKFYEEAKKISNGKESDASIIFKKLAEYFKKKLEEKL	2.220081251168534	0.8673375791876734	49.152626037597656	0.33363595604896545	17.315980911254883	21.291175842285156	9.681990623474121
homomer-4-50-nr2-run1_result_22	8	MTPEELKELAEKYKKFAEEAKKKYNGKESDAYILFKYLYEYYSEKLKKYE:MTPEELKELAEKYKKFAEEAKKKYNGKESDAYILFKYLYEYYSEKLKKYE:MTPEELKELAEKYKKFAEEAKKKYNGKESDAYILFKYLYEYYSEKLKKYE:MTPEELKELAEKYKKFAEEAKKKYNGKESDAYILFKYLYEYYSEKLKKYE	2.6473338004095863	0.813563291535161	77.37152099609375	0.3439795970916748	17.074567794799805	21.77452850341797	9.415630340576172
homomer-4-50-nr2-run1_result_22	9	MTPEELRERAEFYERAAEEAREAADGKESDAYLLFRAEAERVRREVERRE:MTPEELRERAEFYERAAEEAREAADGKESDAYLLFRAEAERVRREVERRE:MTPEELRERAEFYERAAEEAREAADGKESDAYLLFRAEAERVRREVERRE:MTPEELRERAEFYERAAEEAREAADGKESDAYLLFRAEAERVRREVERRE	9.013069322295602	0.35741616326903314	93.16124725341797	0.2956855297088623	20.028093338012695	25.932100296020508	15.733116149902344
homomer-4-50-nr2-run1_result_23	0	AAEAERRGALEAALAFYRERAAALEADPAAAGPELADARLRIAELEELLP:AAEAERRGALEAALAFYRERAAALEADPAAAGPELADARLRIAELEELLP:AAEAERRGALEAALAFYRERAAALEADPAAAGPELADARLRIAELEELLP:AAEAERRGALEAALAFYRERAAALEADPAAAGPELADARLRIAELEELLP	14.02490747496903	0.16748301663708787	90.59669494628906	0.28759336471557617	20.636207580566406	26.42083168029785	15.722254753112793
homomer-4-50-nr2-run1_result_23	1	AEAAARRGRLEAVLAAYRARAAALEADPEAAGEELYDAHLRIAELEALLP:AEAAARRGRLEAVLAAYRARAAALEADPEAAGEELYDAHLRIAELEALLP:AEAAARRGRLEAVLAAYRARAAALEADPEAAGEELYDAHLRIAELEALLP:AEAAARRGRLEAVLAAYRARAAALEADPEAAGEELYDAHLRIAELEALLP	9.683638924333351	0.30923378923217365	86.69168090820312	0.28804391622543335	20.515371322631836	26.1719913482666	15.256084442138672
homomer-4-50-nr2-run1_result_23	2	AAEAERRGRLEAALAAYRARAAALEADPAAAGPELDEAHLRIAELEALLP:AAEAERRGRLEAALAAYRARAAALEADPAAAGPELDEAHLRIAELEALLP:AAEAERRGRLEAALAAYRARAAALEADPAAAGPELDEAHLRIAELEALLP:AAEAERRGRLEAALAAYRARAAALEADPAAAGPELDEAHLRIAELEALLP	6.775300791862722	0.4717466603956495	87.46554565429688	0.29230841994285583	20.17499542236328	25.69533348083496	12.731708526611328
homomer-4-50-nr2-run1_result_23	3	AAAAARRGALEAALAYYRARAAELAADPAAAGDEYADTVLDIARLEALLP:AAAAARRGALEAALAYYRARAAELAADPAAAGDEYADTVLDIARLEALLP:AAAAARRGALEAALAYYRARAAELAADPAAAGDEYADTVLDIARLEALLP:AAAAARRGALEAALAYYRARAAELAADPAAAGDEYADTVLDIARLEALLP	2.1100755172467136	0.9092199003824039	90.2555160522461	0.8354912996292114	4.186461448669434	4.711033344268799	1.361045002937317
homomer-4-50-nr2-run1_result_23	4	AAEEERRGRLERVLARYRARAAALRADPAAAGEALADAELRIAELEALLP:AAEEERRGRLERVLARYRARAAALRADPAAAGEALADAELRIAELEALLP:AAEEERRGRLERVLARYRARAAALRADPAAAGEALADAELRIAELEALLP:AAEEERRGRLERVLARYRARAAALRADPAAAGEALADAELRIAELEALLP	6.433149270081903	0.541350722323299	79.25186157226562	0.4293797016143799	16.695755004882812	20.923776626586914	4.83994197845459
homomer-4-50-nr2-run1_result_23	5	EEEEEERGEAEEVLEYYEKRAKELEAQPEKKGKELADTKLKILILKKLLP:EEEEEERGEAEEVLEYYEKRAKELEAQPEKKGKELADTKLKILILKKLLP:EEEEEERGEAEEVLEYYEKRAKELEAQPEKKGKELADTKLKILILKKLLP:EEEEEERGEAEEVLEYYEKRAKELEAQPEKKGKELADTKLKILILKKLLP	1.7810808999408516	0.9539406547317603	87.16425323486328	0.8274178504943848	5.590245723724365	6.118655204772949	1.1951063871383667
homomer-4-50-nr2-run1_result_23	6	AAEEERRGRAERVLAFYRERAARLRADPAARGPELAEAELRILELEELLP:AAEEERRGRAERVLAFYRERAARLRADPAARGPELAEAELRILELEELLP:AAEEERRGRAERVLAFYRERAARLRADPAARGPELAEAELRILELEELLP:AAEEERRGRAERVLAFYRERAARLRADPAARGPELAEAELRILELEELLP	5.6466978814096205	0.5217524771295223	82.16560363769531	0.29704704880714417	19.910627365112305	25.20164680480957	13.08018684387207
homomer-4-50-nr2-run1_result_23	7	SAAAARAGALAAVAAAYRARAAALAADPAAAGPEYADAVLRLLRLEALAP:SAAAARAGALAAVAAAYRARAAALAADPAAAGPEYADAVLRLLRLEALAP:SAAAARAGALAAVAAAYRARAAALAADPAAAGPEYADAVLRLLRLEALAP:SAAAARAGALAAVAAAYRARAAALAADPAAAGPEYADAVLRLLRLEALAP	2.6718698226354536	0.8241120983614294	64.68644714355469	0.3868207335472107	15.833049774169922	19.29696273803711	7.264592170715332
homomer-4-50-nr2-run1_result_23	8	AAAAAERGRLREVLAYYEARAAALEADPAAQGEALADARLRILELRALDP:AAAAAERGRLREVLAYYEARAAALEADPAAQGEALADARLRILELRALDP:AAAAAERGRLREVLAYYEARAAALEADPAAQGEALADARLRILELRALDP:AAAAAERGRLREVLAYYEARAAALEADPAAQGEALADARLRILELRALDP	1.8396870264097709	0.9432934379308225	85.09529113769531	0.7575567960739136	6.481739521026611	7.428399085998535	1.551805019378662
homomer-4-50-nr2-run1_result_23	9	SEEEERRGRAEEVLAYYKKYAAELEADPSKKGKELADAKLKILILEELLP:SEEEERRGRAEEVLAYYKKYAAELEADPSKKGKELADAKLKILILEELLP:SEEEERRGRAEEVLAYYKKYAAELEADPSKKGKELADAKLKILILEELLP:SEEEERRGRAEEVLAYYKKYAAELEADPSKKGKELADAKLKILILEELLP	2.0110730239075782	0.9411675073039264	91.37626647949219	0.8629213571548462	4.294692039489746	4.684590816497803	1.1135905981063843
homomer-4-50-nr2-run1_result_24	0	GMEILEKPTPEETRIEDRIRLLAEYIDERMEEFREETERLLRELREELEE:GMEILEKPTPEETRIEDRIRLLAEYIDERMEEFREETERLLRELREELEE:GMEILEKPTPEETRIEDRIRLLAEYIDERMEEFREETERLLRELREELEE:GMEILEKPTPEETRIEDRIRLLAEYIDERMEEFREETERLLRELREELEE	2.412685070830889	0.8538747086872314	56.765560150146484	0.4647587537765503	14.463434219360352	15.93576431274414	3.9132421016693115
homomer-4-50-nr2-run1_result_24	1	GREILEEPTDPEKAIEEKIERLAKYLEERLEKLEKEIKELLEELKESLEK:GREILEEPTDPEKAIEEKIERLAKYLEERLEKLEKEIKELLEELKESLEK:GREILEEPTDPEKAIEEKIERLAKYLEERLEKLEKEIKELLEELKESLEK:GREILEEPTDPEKAIEEKIERLAKYLEERLEKLEKEIKELLEELKESLEK	4.431915636552586	0.7596186684229852	50.85292053222656	0.3739391565322876	16.643831253051758	18.705947875976562	6.468918800354004
homomer-4-50-nr2-run1_result_24	2	GMEILEEPTPPERRIEELILRLAEYLREELERLERELEERLEELREELEE:GMEILEEPTPPERRIEELILRLAEYLREELERLERELEERLEELREELEE:GMEILEEPTPPERRIEELILRLAEYLREELERLERELEERLEELREELEE:GMEILEEPTPPERRIEELILRLAEYLREELERLERELEERLEELREELEE	9.358204893355117	0.5768532280944189	69.51819610595703	0.622251570224762	11.637458801269531	12.685890197753906	1.5253852605819702
homomer-4-50-nr2-run1_result_24	3	GREILEKPADPEREILERIERLAEYLEEKLEELEEELEKELEELEEELEE:GREILEKPADPEREILERIERLAEYLEEKLEELEEELEKELEELEEELEE:GREILEKPADPEREILERIERLAEYLEEKLEELEEELEKELEELEEELEE:GREILEKPADPEREILERIERLAEYLEEKLEELEEELEKELEELEEELEE	26.116735948792602	0.11758579225877432	52.96091842651367	0.31675922870635986	18.829540252685547	21.691509246826172	8.236005783081055
homomer-4-50-nr2-run1_result_24	4	GREILEEPAPEETRIEDLIRRLARYLEEKLEEFREETKKLLEELKESLEE:GREILEEPAPEETRIEDLIRRLARYLEEKLEEFREETKKLLEELKESLEE:GREILEEPAPEETRIEDLIRRLARYLEEKLEEFREETKKLLEELKESLEE:GREILEEPAPEETRIEDLIRRLARYLEEKLEEFREETKKLLEELKESLEE	1.7419960847295703	0.9133566852777073	50.730995178222656	0.3746955394744873	16.794336318969727	18.955270767211914	7.157263278961182
homomer-4-50-nr2-run1_result_24	5	GMEILKEPADPEKEILDKIDRLAKFIQQQMEEFQKEFQQQLQQLQQQQQQ:GMEILKEPADPEKEILDKIDRLAKFIQQQMEEFQKEFQQQLQQLQQQQQQ:GMEILKEPADPEKEILDKIDRLAKFIQQQMEEFQKEFQQQLQQLQQQQQQ:GMEILKEPADPEKEILDKIDRLAKFIQQQMEEFQKEFQQQLQQLQQQQQQ	8.26757991629162	0.6179574455508084	71.7697982788086	0.6134917140007019	11.25139045715332	12.029258728027344	1.641751766204834
homomer-4-50-nr2-run1_result_24	6	GMEILKKPADPEKKIEEKIERLAEYIDKKMKEFEEKTERLLKELKESLEE:GMEILKKPADPEKKIEEKIERLAEYIDKKMKEFEEKTERLLKELKESLEE:GMEILKKPADPEKKIEEKIERLAEYIDKKMKEFEEKTERLLKELKESLEE:GMEILKKPADPEKKIEEKIERLAEYIDKKMKEFEEKTERLLKELKESLEE	10.78388726408853	0.4819602599632936	52.54303741455078	0.35840895771980286	17.280019760131836	19.5526180267334	6.337899684906006
homomer-4-50-nr2-run1_result_24	7	GREILEQPTPPEREIEDRILRLAEYLDRRLEEFEKKTEELLEELKEELEE:GREILEQPTPPEREIEDRILRLAEYLDRRLEEFEKKTEELLEELKEELEE:GREILEQPTPPEREIEDRILRLAEYLDRRLEEFEKKTEELLEELKEELEE:GREILEQPTPPEREIEDRILRLAEYLDRRLEEFEKKTEELLEELKEELEE	2.176664263260857	0.8928899726917524	54.846458435058594	0.4585860073566437	15.227412223815918	16.708942413330078	4.520855903625488
homomer-4-50-nr2-run1_result_24	8	GREILEEPTDPERRIEDLILRLAEYLERRLEELRRETRELLEELREELEE:GREILEEPTDPERRIEDLILRLAEYLERRLEELRRETRELLEELREELEE:GREILEEPTDPERRIEDLILRLAEYLERRLEELRRETRELLEELREELEE:GREILEEPTDPERRIEDLILRLAEYLERRLEELRRETRELLEELREELEE	1.7372038963069847	0.9268835331224332	57.25410842895508	0.48400619626045227	13.599693298339844	15.16816520690918	3.7620162963867188
homomer-4-50-nr2-run1_result_24	9	GMEILEKPTPPEREIEDRIRRLAEYLDERLRRFEEETRELLEELREELRE:GMEILEKPTPPEREIEDRIRRLAEYLDERLRRFEEETRELLEELREELRE:GMEILEKPTPPEREIEDRIRRLAEYLDERLRRFEEETRELLEELREELRE:GMEILEKPTPPEREIEDRIRRLAEYLDERLRRFEEETRELLEELREELRE	10.675114228560972	0.48665683898819706	64.91358947753906	0.542148232460022	13.622596740722656	14.765543937683105	2.1939101219177246
homomer-4-50-nr2-run1_result_25	0	MEKIEELLKKAKEAKTKEEFEKYKFEFLSELLLSILNRLEEREERLEAGP:MEKIEELLKKAKEAKTKEEFEKYKFEFLSELLLSILNRLEEREERLEAGP:MEKIEELLKKAKEAKTKEEFEKYKFEFLSELLLSILNRLEEREERLEAGP:MEKIEELLKKAKEAKTKEEFEKYKFEFLSELLLSILNRLEEREERLEAGP	1.086546381488763	0.9622818599179501	86.88864135742188	0.8063410520553589	5.703545093536377	6.2473530769348145	1.2065308094024658
homomer-4-50-nr2-run1_result_25	1	MEKIEKLKKEAENAKTEEERKKATDKYYTEVLLTILNLLLEREERLESGP:MEKIEKLKKEAENAKTEEERKKATDKYYTEVLLTILNLLLEREERLESGP:MEKIEKLKKEAENAKTEEERKKATDKYYTEVLLTILNLLLEREERLESGP:MEKIEKLKKEAENAKTEEERKKATDKYYTEVLLTILNLLLEREERLESGP	1.0831905954555263	0.9610791871700254	89.32858276367188	0.851431131362915	4.975564479827881	5.390039443969727	1.0446711778640747
homomer-4-50-nr2-run1_result_25	2	DAELAALREAAAAAKTEAERAAAAAAWETAALEAILAALRERERRERAGP:DAELAALREAAAAAKTEAERAAAAAAWETAALEAILAALRERERRERAGP:DAELAALREAAAAAKTEAERAAAAAAWETAALEAILAALRERERRERAGP:DAELAALREAAAAAKTEAERAAAAAAWETAALEAILAALRERERRERAGP	5.345950785062525	0.5903547617497893	81.4796371459961	0.2957388758659363	19.518213272094727	24.600528717041016	14.391849517822266
homomer-4-50-nr2-run1_result_25	3	MEKIEELKKEAEEAETEEEREEAEFKFFSEVLLTILNLLLEEKKKKEKGK:MEKIEELKKEAEEAETEEEREEAEFKFFSEVLLTILNLLLEEKKKKEKGK:MEKIEELKKEAEEAETEEEREEAEFKFFSEVLLTILNLLLEEKKKKEKGK:MEKIEELKKEAEEAETEEEREEAEFKFFSEVLLTILNLLLEEKKKKEKGK	0.8538784268300696	0.9780576126195316	93.12496185302734	0.8798640966415405	3.8607017993927	4.1230926513671875	0.9962396025657654
homomer-4-50-nr2-run1_result_25	4	MARLEELRARARSAKTEEERRRARDEYYEAALDTILELLLERRRREEAGP:MARLEELRARARSAKTEEERRRARDEYYEAALDTILELLLERRRREEAGP:MARLEELRARARSAKTEEERRRARDEYYEAALDTILELLLERRRREEAGP:MARLEELRARARSAKTEEERRRARDEYYEAALDTILELLLERRRREEAGP	1.597521406904576	0.9232201172403512	90.26508331298828	0.8613905310630798	4.592354774475098	4.983851909637451	1.0720257759094238
homomer-4-50-nr2-run1_result_25	5	MEKLEELKKKAEEAKTEEEFKKARFEYETEMLETILELLLEEREEREAGP:MEKLEELKKKAEEAKTEEEFKKARFEYETEMLETILELLLEEREEREAGP:MEKLEELKKKAEEAKTEEEFKKARFEYETEMLETILELLLEEREEREAGP:MEKLEELKKKAEEAKTEEEFKKARFEYETEMLETILELLLEEREEREAGP	0.9414096345907191	0.9714646986174645	90.84451293945312	0.8566352128982544	4.598613262176514	4.980409622192383	1.0620763301849365
homomer-4-50-nr2-run1_result_25	6	MEEIEELRRRAEEAETEEERERARDELYTALLERILRRLEERERRERAGP:MEEIEELRRRAEEAETEEERERARDELYTALLERILRRLEERERRERAGP:MEEIEELRRRAEEAETEEERERARDELYTALLERILRRLEERERRERAGP:MEEIEELRRRAEEAETEEERERARDELYTALLERILRRLEERERRERAGP	1.2522113657203195	0.9515729100390798	87.09822845458984	0.8265756964683533	5.436527252197266	5.95491886138916	1.1734087467193604
homomer-4-50-nr2-run1_result_25	7	MEKIEELKEKAKNAKTEEERKKAEFEYFSAVLEAILQSQQQAAQQAQAGP:MEKIEELKEKAKNAKTEEERKKAEFEYFSAVLEAILQSQQQAAQQAQAGP:MEKIEELKEKAKNAKTEEERKKAEFEYFSAVLEAILQSQQQAAQQAQAGP:MEKIEELKEKAKNAKTEEERKKAEFEYFSAVLEAILQSQQQAAQQAQAGP	1.2487314218397227	0.9572300794043938	87.58605194091797	0.8236668705940247	5.084273338317871	5.529962539672852	1.209333896636963
homomer-4-50-nr2-run1_result_25	8	QERLAALKAEAEAAETEEERERARFAYYAAALEQLLQQQQQLEQLLQQGP:QERLAALKAEAEAAETEEERERARFAYYAAALEQLLQQQQQLEQLLQQGP:QERLAALKAEAEAAETEEERERARFAYYAAALEQLLQQQQQLEQLLQQGP:QERLAALKAEAEAAETEEERERARFAYYAAALEQLLQQQQQLEQLLQQGP	2.6965148645856094	0.816005611522258	76.26966857910156	0.34080761671066284	17.43919563293457	21.838088989257812	9.184823989868164
homomer-4-50-nr2-run1_result_25	9	MEELAALRAEAESAATPEARERARFRYLAAALDAILESLRRLEERLRAGP:MEELAALRAEAESAATPEARERARFRYLAAALDAILESLRRLEERLRAGP:MEELAALRAEAESAATPEARERARFRYLAAALDAILESLRRLEERLRAGP:MEELAALRAEAESAATPEARERARFRYLAAALDAILESLRRLEERLRAGP	1.8639759056003706	0.9241462170039221	90.82093811035156	0.8755882978439331	4.303351402282715	4.597445964813232	1.063635230064392
homomer-4-50-nr2-run1_result_26	0	MSPAELLAAFAELYPRYAAAATREAWLALLRELEAHLEGREYRVDLPGVP:MSPAELLAAFAELYPRYAAAATREAWLALLRELEAHLEGREYRVDLPGVP:MSPAELLAAFAELYPRYAAAATREAWLALLRELEAHLEGREYRVDLPGVP:MSPAELLAAFAELYPRYAAAATREAWLALLRELEAHLEGREYRVDLPGVP	14.18798426781956	0.23737068537988446	73.54267883300781	0.417230486869812	16.92658233642578	20.830745697021484	1.967410683631897
homomer-4-50-nr2-run1_result_26	1	MSPLELLKAFAELYPKYAKVNTKEAYIALLKELIAKLEGKEYKADIPGVP:MSPLELLKAFAELYPKYAKVNTKEAYIALLKELIAKLEGKEYKADIPGVP:MSPLELLKAFAELYPKYAKVNTKEAYIALLKELIAKLEGKEYKADIPGVP:MSPLELLKAFAELYPKYAKVNTKEAYIALLKELIAKLEGKEYKADIPGVP	2.536540211971098	0.8241670011610549	84.92068481445312	0.5434843301773071	12.664676666259766	15.723616600036621	1.1075730323791504
homomer-4-50-nr2-run1_result_26	2	MSIEEFLKWFAELLPKYLKANTKEAYIALLKELIAKLEGKEYKADIPGVE:MSIEEFLKWFAELLPKYLKANTKEAYIALLKELIAKLEGKEYKADIPGVE:MSIEEFLKWFAELLPKYLKANTKEAYIALLKELIAKLEGKEYKADIPGVE:MSIEEFLKWFAELLPKYLKANTKEAYIALLKELIAKLEGKEYKADIPGVE	1.0565790273157265	0.9637188607746122	77.27250671386719	0.5689850449562073	11.92823600769043	14.537468910217285	1.1275415420532227
homomer-4-50-nr2-run1_result_26	3	MSLLELLKMFAELFPKYAKVNTKEAYIALLKELIAKLNGEEYKADIPGVE:MSLLELLKMFAELFPKYAKVNTKEAYIALLKELIAKLNGEEYKADIPGVE:MSLLELLKMFAELFPKYAKVNTKEAYIALLKELIAKLNGEEYKADIPGVE:MSLLELLKMFAELFPKYAKVNTKEAYIALLKELIAKLNGEEYKADIPGVE	10.397650357189164	0.3649776581550619	76.5457534790039	0.4428041875362396	16.300743103027344	20.13210105895996	1.4846434593200684
homomer-4-50-nr2-run1_result_26	4	MDIKEFLEAFAKLFPKYYDVNTKEAYIALLKELIAYLEGKEYKADIPGVP:MDIKEFLEAFAKLFPKYYDVNTKEAYIALLKELIAYLEGKEYKADIPGVP:MDIKEFLEAFAKLFPKYYDVNTKEAYIALLKELIAYLEGKEYKADIPGVP:MDIKEFLEAFAKLFPKYYDVNTKEAYIALLKELIAYLEGKEYKADIPGVP	12.337194968757558	0.2493008580991574	53.83897399902344	0.35517585277557373	19.93963623046875	23.303979873657227	1.4704744815826416
homomer-4-50-nr2-run1_result_26	5	MSLLELLQAFAEKFPKYYKANTKEAYIALLKELIAFLEGKEYKADIPGVE:MSLLELLQAFAEKFPKYYKANTKEAYIALLKELIAFLEGKEYKADIPGVE:MSLLELLQAFAEKFPKYYKANTKEAYIALLKELIAFLEGKEYKADIPGVE:MSLLELLQAFAEKFPKYYKANTKEAYIALLKELIAFLEGKEYKADIPGVE	8.327222156391043	0.3275135098530265	77.86917114257812	0.45344480872154236	16.680706024169922	20.471446990966797	1.1787760257720947
homomer-4-50-nr2-run1_result_26	6	MSAAELLAAFAELWPRYAAAATREAYLALLRELEARLRGEEYRVDLPGVP:MSAAELLAAFAELWPRYAAAATREAYLALLRELEARLRGEEYRVDLPGVP:MSAAELLAAFAELWPRYAAAATREAYLALLRELEARLRGEEYRVDLPGVP:MSAAELLAAFAELWPRYAAAATREAYLALLRELEARLRGEEYRVDLPGVP	8.52305227820896	0.3475158577222483	80.67483520507812	0.704025149345398	8.5210542678833	10.0090913772583	1.2487813234329224
homomer-4-50-nr2-run1_result_26	7	MSLLEFLTAFAELFPRYYRANTKEAYLALLRELEAFLRGEEYEADIPGVP:MSLLEFLTAFAELFPRYYRANTKEAYLALLRELEAFLRGEEYEADIPGVP:MSLLEFLTAFAELFPRYYRANTKEAYLALLRELEAFLRGEEYEADIPGVP:MSLLEFLTAFAELFPRYYRANTKEAYLALLRELEAFLRGEEYEADIPGVP	3.9833044891751066	0.6657724232176133	76.99272918701172	0.6799627542495728	8.674808502197266	10.026130676269531	1.3816227912902832
homomer-4-50-nr2-run1_result_26	8	MSLAEVLARFAELFPRYAAANTREAWLALLRELIAALRGEEYRADLPGVP:MSLAEVLARFAELFPRYAAANTREAWLALLRELIAALRGEEYRADLPGVP:MSLAEVLARFAELFPRYAAANTREAWLALLRELIAALRGEEYRADLPGVP:MSLAEVLARFAELFPRYAAANTREAWLALLRELIAALRGEEYRADLPGVP	4.04093480370396	0.6957979674645949	65.41059112548828	0.46845144033432007	14.361018180847168	17.665241241455078	2.469006061553955
homomer-4-50-nr2-run1_result_26	9	MSLAELLELWARLLPRYLAADTREAYLALLRELEAALRGEEYRADIPGVP:MSLAELLELWARLLPRYLAADTREAYLALLRELEAALRGEEYRADIPGVP:MSLAELLELWARLLPRYLAADTREAYLALLRELEAALRGEEYRADIPGVP:MSLAELLELWARLLPRYLAADTREAYLALLRELEAALRGEEYRADIPGVP	2.71746615993514	0.8562330615322784	70.36354064941406	0.6303852796554565	10.660882949829102	12.058013916015625	1.4374237060546875
homomer-4-50-nr2-run1_result_27	0	EEEEEERLEELREEVKRAVEEPFARLERRLEERLEELRAELRAAAAALLA:EEEEEERLEELREEVKRAVEEPFARLERRLEERLEELRAELRAAAAALLA:EEEEEERLEELREEVKRAVEEPFARLERRLEERLEELRAELRAAAAALLA:EEEEEERLEELREEVKRAVEEPFARLERRLEERLEELRAELRAAAAALLA	1.4963344841739343	0.9309140043585472	60.82571029663086	0.4097956717014313	14.317818641662598	16.781320571899414	4.047181129455566
homomer-4-50-nr2-run1_result_27	1	MEELEELLEELEEEIRKAVEEPFEALRAELAARLAALEERLAAAAAALAA:MEELEELLEELEEEIRKAVEEPFEALRAELAARLAALEERLAAAAAALAA:MEELEELLEELEEEIRKAVEEPFEALRAELAARLAALEERLAAAAAALAA:MEELEELLEELEEEIRKAVEEPFEALRAELAARLAALEERLAAAAAALAA	0.9536504016322686	0.9696242659350003	57.12779235839844	0.35799723863601685	15.563748359680176	18.254501342773438	6.3324103355407715
homomer-4-50-nr2-run1_result_27	2	MAAAAAALAALLAAVEAAVAAPFEEERAERAARDAELRARLDAAAAALLA:MAAAAAALAALLAAVEAAVAAPFEEERAERAARDAELRARLDAAAAALLA:MAAAAAALAALLAAVEAAVAAPFEEERAERAARDAELRARLDAAAAALLA:MAAAAAALAALLAAVEAAVAAPFEEERAERAARDAELRARLDAAAAALLA	27.211173670967884	0.07073146207802607	59.92365264892578	0.2252952754497528	22.78907012939453	27.77740478515625	15.52336311340332
homomer-4-50-nr2-run1_result_27	3	EEEEEEELEELKEEVKEAVEKPFEEFKKFFEEKMKELEELVKKIAEELKK:EEEEEEELEELKEEVKEAVEKPFEEFKKFFEEKMKELEELVKKIAEELKK:EEEEEEELEELKEEVKEAVEKPFEEFKKFFEEKMKELEELVKKIAEELKK:EEEEEEELEELKEEVKEAVEKPFEEFKKFFEEKMKELEELVKKIAEELKK	1.191352461762347	0.9545454884322184	70.14955139160156	0.5566948056221008	10.748993873596191	11.824209213256836	2.08329439163208
homomer-4-50-nr2-run1_result_27	4	MEELRELLAELRAEVEAAVREPFERLERELRERLERLEERLEEMEEKLLK:MEELRELLAELRAEVEAAVREPFERLERELRERLERLEERLEEMEEKLLK:MEELRELLAELRAEVEAAVREPFERLERELRERLERLEERLEEMEEKLLK:MEELRELLAELRAEVEAAVREPFERLERELRERLERLEERLEEMEEKLLK	1.3406677211171611	0.941065056645689	64.68603515625	0.4778406322002411	12.07161808013916	13.50239086151123	2.845268964767456
homomer-4-50-nr2-run1_result_27	5	MEELRELLEELKEEIRRAVEEPFAELRAELAARLAALEAALEAAAAALAA:MEELRELLEELKEEIRRAVEEPFAELRAELAARLAALEAALEAAAAALAA:MEELRELLEELKEEIRRAVEEPFAELRAELAARLAALEAALEAAAAALAA:MEELRELLEELKEEIRRAVEEPFAELRAELAARLAALEAALEAAAAALAA	1.1899895459312642	0.9545828279731863	58.023162841796875	0.4153696894645691	13.475199699401855	15.322239875793457	3.355253219604492
homomer-4-50-nr2-run1_result_27	6	EEEEEELLEKLKEEVKEAVEKPFKEFKEEFEKKFEELKELLKEMEEKLLK:EEEEEELLEKLKEEVKEAVEKPFKEFKEEFEKKFEELKELLKEMEEKLLK:EEEEEELLEKLKEEVKEAVEKPFKEFKEEFEKKFEELKELLKEMEEKLLK:EEEEEELLEKLKEEVKEAVEKPFKEFKEEFEKKFEELKELLKEMEEKLLK	0.9350402552008363	0.9712287393051079	79.1859130859375	0.6424452662467957	8.443395614624023	9.186580657958984	1.7023314237594604
homomer-4-50-nr2-run1_result_27	7	MEELRELLEELREEVRRAVEEPFAALAAALAAALAALAAAAAAAAAALAA:MEELRELLEELREEVRRAVEEPFAALAAALAAALAALAAAAAAAAAALAA:MEELRELLEELREEVRRAVEEPFAALAAALAAALAALAAAAAAAAAALAA:MEELRELLEELREEVRRAVEEPFAALAAALAAALAALAAAAAAAAAALAA	1.1796110710748584	0.9542214011174494	61.32011413574219	0.44319814443588257	12.554518699645996	14.612839698791504	6.557523250579834
homomer-4-50-nr2-run1_result_27	8	LRRLLRLLLLLLAAVALAVLVPFAALAARLDAALADLRAALDAAAAALAA:LRRLLRLLLLLLAAVALAVLVPFAALAARLDAALADLRAALDAAAAALAA:LRRLLRLLLLLLAAVALAVLVPFAALAARLDAALADLRAALDAAAAALAA:LRRLLRLLLLLLAAVALAVLVPFAALAARLDAALADLRAALDAAAAALAA	2.0446859330447436	0.8782174119033934	58.46744155883789	0.3935195803642273	14.46403980255127	16.81646728515625	7.1463212966918945
homomer-4-50-nr2-run1_result_27	9	AAELAALLAEAAAAAAAAVAEPFAAFRAAAEAAAAAAAAAAAAAAAALAA:AAELAALLAEAAAAAAAAVAEPFAAFRAAAEAAAAAAAAAAAAAAAALAA:AAELAALLAEAAAAAAAAVAEPFAAFRAAAEAAAAAAAAAAAAAAAALAA:AAELAALLAEAAAAAAAAVAEPFAAFRAAAEAAAAAAAAAAAAAAAALAA	23.211052199481344	0.08346611272774876	70.31010437011719	0.2846105396747589	19.957921981811523	24.971418380737305	16.131813049316406
homomer-4-50-nr2-run1_result_28	0	SMKEKVIEAYIKLLEKILKGEYKGLDTLEKLEKVLEKLDKIFKELYEKAG:SMKEKVIEAYIKLLEKILKGEYKGLDTLEKLEKVLEKLDKIFKELYEKAG:SMKEKVIEAYIKLLEKILKGEYKGLDTLEKLEKVLEKLDKIFKELYEKAG:SMKEKVIEAYIKLLEKILKGEYKGLDTLEKLEKVLEKLDKIFKELYEKAG	2.295180047646324	0.8523093188863217	79.0355224609375	0.6912890672683716	8.279473304748535	9.817569732666016	1.649428129196167
homomer-4-50-nr2-run1_result_28	1	SMKKLVIEAYIKALEDILKGKYKGLETMEKKKELLKELDKIFNELLEKAG:SMKKLVIEAYIKALEDILKGKYKGLETMEKKKELLKELDKIFNELLEKAG:SMKKLVIEAYIKALEDILKGKYKGLETMEKKKELLKELDKIFNELLEKAG:SMKKLVIEAYIKALEDILKGKYKGLETMEKKKELLKELDKIFNELLEKAG	1.5561604896980967	0.9233859896492327	73.89171600341797	0.5789720416069031	11.048357963562012	13.580958366394043	2.8015456199645996
homomer-4-50-nr2-run1_result_28	2	SPKEEVIRAAIEAARALLEGRHAGLDTEEARERFLERLEEFFEELLEEAG:SPKEEVIRAAIEAARALLEGRHAGLDTEEARERFLERLEEFFEELLEEAG:SPKEEVIRAAIEAARALLEGRHAGLDTEEARERFLERLEEFFEELLEEAG:SPKEEVIRAAIEAARALLEGRHAGLDTEEARERFLERLEEFFEELLEEAG	13.70399419133504	0.2521137231924038	53.96638870239258	0.2620422840118408	20.7803897857666	25.187454223632812	9.510469436645508
homomer-4-50-nr2-run1_result_28	3	SPRERVLAAAAELLAALARGEYKGLETEEARAAFLERAAAIVERLLAAAG:SPRERVLAAAAELLAALARGEYKGLETEEARAAFLERAAAIVERLLAAAG:SPRERVLAAAAELLAALARGEYKGLETEEARAAFLERAAAIVERLLAAAG:SPRERVLAAAAELLAALARGEYKGLETEEARAAFLERAAAIVERLLAAAG	6.036288431141393	0.5541463357471459	68.27277374267578	0.5517995357513428	10.173358917236328	11.934700965881348	3.8970630168914795
homomer-4-50-nr2-run1_result_28	4	SPRERVLEAALRLLEALLRGEHAGLETLEARERLLAALREALAELLERAG:SPRERVLEAALRLLEALLRGEHAGLETLEARERLLAALREALAELLERAG:SPRERVLEAALRLLEALLRGEHAGLETLEARERLLAALREALAELLERAG:SPRERVLEAALRLLEALLRGEHAGLETLEARERLLAALREALAELLERAG	1.7094437838809657	0.9117372396213094	72.82564544677734	0.6266827583312988	8.91884994506836	10.282842636108398	2.606501579284668
homomer-4-50-nr2-run1_result_28	5	SMKEKVIEKAFEILKKILEGKYKGLETLEKKKEFLEKLKEIINELLEKAG:SMKEKVIEKAFEILKKILEGKYKGLETLEKKKEFLEKLKEIINELLEKAG:SMKEKVIEKAFEILKKILEGKYKGLETLEKKKEFLEKLKEIINELLEKAG:SMKEKVIEKAFEILKKILEGKYKGLETLEKKKEFLEKLKEIINELLEKAG	1.4548151186062543	0.9343856471675358	72.84336853027344	0.6216639280319214	9.592573165893555	11.430106163024902	2.362654209136963
homomer-4-50-nr2-run1_result_28	6	SMKEEVIKKAFELLKKILEGEYKGLETLEKLKELLEKLKEIIKELLKEAG:SMKEEVIKKAFELLKKILEGEYKGLETLEKLKELLEKLKEIIKELLKEAG:SMKEEVIKKAFELLKKILEGEYKGLETLEKLKELLEKLKEIIKELLKEAG:SMKEEVIKKAFELLKKILEGEYKGLETLEKLKELLEKLKEIIKELLKEAG	1.6676383696976507	0.9153536570040108	61.8882942199707	0.48232778906822205	13.211273193359375	15.830551147460938	3.168242931365967
homomer-4-50-nr2-run1_result_28	7	SPRDRVIDAAIEALRALLRGEAAGLETPEERERLLARLEEFFARLLEAAG:SPRDRVIDAAIEALRALLRGEAAGLETPEERERLLARLEEFFARLLEAAG:SPRDRVIDAAIEALRALLRGEAAGLETPEERERLLARLEEFFARLLEAAG:SPRDRVIDAAIEALRALLRGEAAGLETPEERERLLARLEEFFARLLEAAG	2.7370137210866257	0.8179072999859226	85.69538116455078	0.803467333316803	5.350790500640869	6.053033351898193	1.367113471031189
homomer-4-50-nr2-run1_result_28	8	SPREEVIRAAHELLRAILEGRYKGLETMEALERLLERLERILERLLEAAG:SPREEVIRAAHELLRAILEGRYKGLETMEALERLLERLERILERLLEAAG:SPREEVIRAAHELLRAILEGRYKGLETMEALERLLERLERILERLLEAAG:SPREEVIRAAHELLRAILEGRYKGLETMEALERLLERLERILERLLEAAG	4.995741815230577	0.6270930207132281	66.93936920166016	0.5793989896774292	10.861231803894043	12.789027214050293	2.7777717113494873
homomer-4-50-nr2-run1_result_28	9	SARERVIDAALELLRALLRGEHEGLDTLEARRAFLEALARQLRELLEAAG:SARERVIDAALELLRALLRGEHEGLDTLEARRAFLEALARQLRELLEAAG:SARERVIDAALELLRALLRGEHEGLDTLEARRAFLEALARQLRELLEAAG:SARERVIDAALELLRALLRGEHEGLDTLEARRAFLEALARQLRELLEAAG	2.1206831703900484	0.8780278675005119	66.03228759765625	0.5097862482070923	12.704171180725098	15.31974983215332	3.947507381439209
homomer-4-50-nr2-run1_result_29	0	AAAFAAIVAGTRIALAELLAELLARLAPELAGLVAVLRELRAEVLAEAGL:AAAFAAIVAGTRIALAELLAELLARLAPELAGLVAVLRELRAEVLAEAGL:AAAFAAIVAGTRIALAELLAELLARLAPELAGLVAVLRELRAEVLAEAGL:AAAFAAIVAGTRIALAELLAELLARLAPELAGLVAVLRELRAEVLAEAGL	21.626475490583783	0.10929366751292337	48.793182373046875	0.3265504240989685	17.837621688842773	20.537187576293945	5.857187271118164
homomer-4-50-nr2-run1_result_29	1	EEELKKIIYGTKIALAELLAELLSRLFPELSGVVEVLKKIIEELKKELGL:EEELKKIIYGTKIALAELLAELLSRLFPELSGVVEVLKKIIEELKKELGL:EEELKKIIYGTKIALAELLAELLSRLFPELSGVVEVLKKIIEELKKELGL:EEELKKIIYGTKIALAELLAELLSRLFPELSGVVEVLKKIIEELKKELGL	6.743879455979994	0.48376137635069133	50.947509765625	0.3006826639175415	18.3377628326416	22.844438552856445	10.87221908569336
homomer-4-50-nr2-run1_result_29	2	AAAFAAIVAGTTLALADLLATLLSRLAPELAGLVEVLDALRAEVLAAAGL:AAAFAAIVAGTTLALADLLATLLSRLAPELAGLVEVLDALRAEVLAAAGL:AAAFAAIVAGTTLALADLLATLLSRLAPELAGLVEVLDALRAEVLAAAGL:AAAFAAIVAGTTLALADLLATLLSRLAPELAGLVEVLDALRAEVLAAAGL	7.638810295945557	0.45749955865377445	45.515174865722656	0.2964492440223694	18.460973739624023	21.73418426513672	7.354583740234375
homomer-4-50-nr2-run1_result_29	3	AAAFAAIVAGTRIALAELLAELLARLFPELAGLREVLEELIARERAAAGL:AAAFAAIVAGTRIALAELLAELLARLFPELAGLREVLEELIARERAAAGL:AAAFAAIVAGTRIALAELLAELLARLFPELAGLREVLEELIARERAAAGL:AAAFAAIVAGTRIALAELLAELLARLFPELAGLREVLEELIARERAAAGL	5.252933563132599	0.5787728037177152	53.882625579833984	0.3178710341453552	18.189903259277344	22.30229949951172	8.059310913085938
homomer-4-50-nr2-run1_result_29	4	AAAFAAIVAGTRIALAELLAELLRRLFPELAGLVEVLEELVARERAAAGL:AAAFAAIVAGTRIALAELLAELLRRLFPELAGLVEVLEELVARERAAAGL:AAAFAAIVAGTRIALAELLAELLRRLFPELAGLVEVLEELVARERAAAGL:AAAFAAIVAGTRIALAELLAELLRRLFPELAGLVEVLEELVARERAAAGL	5.4750241596648515	0.5479293521239386	64.95783233642578	0.32664185762405396	17.957422256469727	22.55362892150879	7.64261531829834
homomer-4-50-nr2-run1_result_29	5	AAAFAAIVAGTRIALAELLAELLARLAPELAGLVAVLEELIERTRREAGL:AAAFAAIVAGTRIALAELLAELLARLAPELAGLVAVLEELIERTRREAGL:AAAFAAIVAGTRIALAELLAELLARLAPELAGLVAVLEELIERTRREAGL:AAAFAAIVAGTRIALAELLAELLARLAPELAGLVAVLEELIERTRREAGL	21.646312173517885	0.11134199659652644	46.36688232421875	0.2842698395252228	19.06644058227539	22.019725799560547	5.416731834411621
homomer-4-50-nr2-run1_result_29	6	LARFALIVAGTRIALAELLAELVAALFPALAGLRDVLAALRARTLAEAGL:LARFALIVAGTRIALAELLAELVAALFPALAGLRDVLAALRARTLAEAGL:LARFALIVAGTRIALAELLAELVAALFPALAGLRDVLAALRARTLAEAGL:LARFALIVAGTRIALAELLAELVAALFPALAGLRDVLAALRARTLAEAGL	21.46082131413741	0.11362167107574644	42.398075103759766	0.2650688886642456	19.791330337524414	22.71660041809082	10.794477462768555
homomer-4-50-nr2-run1_result_29	7	MEEFEKIVYGTKIALAELLAELLSKLFPELSGVVEVLEKIIEETKKKLGL:MEEFEKIVYGTKIALAELLAELLSKLFPELSGVVEVLEKIIEETKKKLGL:MEEFEKIVYGTKIALAELLAELLSKLFPELSGVVEVLEKIIEETKKKLGL:MEEFEKIVYGTKIALAELLAELLSKLFPELSGVVEVLEKIIEETKKKLGL	1.2202359803195593	0.9669673400959531	88.53296661376953	0.7966482639312744	4.80572509765625	5.377788543701172	1.369003176689148
homomer-4-50-nr2-run1_result_29	8	EERFRLIVAGTRIALAELLAELVRRLFPELAGLVEVLEELVARIRREAGL:EERFRLIVAGTRIALAELLAELVRRLFPELAGLVEVLEELVARIRREAGL:EERFRLIVAGTRIALAELLAELVRRLFPELAGLVEVLEELVARIRREAGL:EERFRLIVAGTRIALAELLAELVRRLFPELAGLVEVLEELVARIRREAGL	0.5849078370897774	0.9882399266700409	85.56428527832031	0.7809611558914185	5.280912399291992	6.024474620819092	1.3807508945465088
homomer-4-50-nr2-run1_result_29	9	EAEFRRIVAGTRIALAELLAELVARLFPELAGLREVLDELIAETRAEAGL:EAEFRRIVAGTRIALAELLAELVARLFPELAGLREVLDELIAETRAEAGL:EAEFRRIVAGTRIALAELLAELVARLFPELAGLREVLDELIAETRAEAGL:EAEFRRIVAGTRIALAELLAELVARLFPELAGLREVLDELIAETRAEAGL	0.667658108050317	0.9849267776031638	84.39408874511719	0.7641768455505371	5.473028182983398	6.2432427406311035	1.5786211490631104
homomer-4-50-nr2-run1_result_3	0	VAALVALGATEVLLARLEALLTGDTSPERLAAAEEAEAALRERLRREVLA:VAALVALGATEVLLARLEALLTGDTSPERLAAAEEAEAALRERLRREVLA:VAALVALGATEVLLARLEALLTGDTSPERLAAAEEAEAALRERLRREVLA:VAALVALGATEVLLARLEALLTGDTSPERLAAAEEAEAALRERLRREVLA	3.556536467062679	0.7695916538236492	60.13887405395508	0.3184470236301422	17.136993408203125	20.6751708984375	10.264513969421387
homomer-4-50-nr2-run1_result_3	1	AAAEIALGATRVLLARLEALLTGDRDPATLAAADAAEAALEARLRREVLA:AAAEIALGATRVLLARLEALLTGDRDPATLAAADAAEAALEARLRREVLA:AAAEIALGATRVLLARLEALLTGDRDPATLAAADAAEAALEARLRREVLA:AAAEIALGATRVLLARLEALLTGDRDPATLAAADAAEAALEARLRREVLA	1.2170559381574941	0.9539776446363174	71.64525604248047	0.5997156500816345	9.413354873657227	10.99803352355957	3.169013261795044
homomer-4-50-nr2-run1_result_3	2	AAALIARGRTDVLLRRLEALLTGDTSPEPLAAADALAAELDAFLEREVLA:AAALIARGRTDVLLRRLEALLTGDTSPEPLAAADALAAELDAFLEREVLA:AAALIARGRTDVLLRRLEALLTGDTSPEPLAAADALAAELDAFLEREVLA:AAALIARGRTDVLLRRLEALLTGDTSPEPLAAADALAAELDAFLEREVLA	11.730186523134163	0.24379509341716393	61.68839645385742	0.24429401755332947	20.93976402282715	25.2935791015625	15.308026313781738
homomer-4-50-nr2-run1_result_3	3	AAALIAAGYAEVLRLELRALLTGDLSPEPLAEAAALRAALEARLAAEVLA:AAALIAAGYAEVLRLELRALLTGDLSPEPLAEAAALRAALEARLAAEVLA:AAALIAAGYAEVLRLELRALLTGDLSPEPLAEAAALRAALEARLAAEVLA:AAALIAAGYAEVLRLELRALLTGDLSPEPLAEAAALRAALEARLAAEVLA	3.374208451194976	0.7583967278587531	73.7924575805664	0.3091921806335449	19.029245376586914	23.88628578186035	6.719425201416016
homomer-4-50-nr2-run1_result_3	4	AAALVAAGYTEVLLAHLRALLTGDTDPAVLAAAEALRAALDAYLRERVLA:AAALVAAGYTEVLLAHLRALLTGDTDPAVLAAAEALRAALDAYLRERVLA:AAALVAAGYTEVLLAHLRALLTGDTDPAVLAAAEALRAALDAYLRERVLA:AAALVAAGYTEVLLAHLRALLTGDTDPAVLAAAEALRAALDAYLRERVLA	9.590932163128041	0.40724884557110114	62.53087615966797	0.24936720728874207	21.412322998046875	26.0599308013916	14.939278602600098
homomer-4-50-nr2-run1_result_3	5	AAALIALGAAAVLLAFLLALLTGRLAPAPLAAALALLAALLAFLRRAVLA:AAALIALGAAAVLLAFLLALLTGRLAPAPLAAALALLAALLAFLRRAVLA:AAALIALGAAAVLLAFLLALLTGRLAPAPLAAALALLAALLAFLRRAVLA:AAALIALGAAAVLLAFLLALLTGRLAPAPLAAALALLAALLAFLRRAVLA	7.688995173337081	0.44372497543444767	55.826454162597656	0.2586353123188019	20.23493003845215	24.211671829223633	11.750402450561523
homomer-4-50-nr2-run1_result_3	6	VAALIARGYADVLLARLEALLTGDTSPERLAAADAARAALDALLAERVLA:VAALIARGYADVLLARLEALLTGDTSPERLAAADAARAALDALLAERVLA:VAALIARGYADVLLARLEALLTGDTSPERLAAADAARAALDALLAERVLA:VAALIARGYADVLLARLEALLTGDTSPERLAAADAARAALDALLAERVLA	1.4639024963417233	0.940245200450774	61.44048309326172	0.46651285886764526	12.730571746826172	15.061087608337402	4.921486854553223
homomer-4-50-nr2-run1_result_3	7	VAALITLGTTLVLLAVVLALATGALSPAPLAAAAAALAALLAFLARAVLA:VAALITLGTTLVLLAVVLALATGALSPAPLAAAAAALAALLAFLARAVLA:VAALITLGTTLVLLAVVLALATGALSPAPLAAAAAALAALLAFLARAVLA:VAALITLGTTLVLLAVVLALATGALSPAPLAAAAAALAALLAFLARAVLA	2.8764937438462663	0.8195472203687908	53.09849548339844	0.29421234130859375	18.620012283325195	22.24329948425293	10.119388580322266
homomer-4-50-nr2-run1_result_3	8	VAALIALGTTLVLLLFLLALLTGDLSPAPLALALALLAALLLFLERYVLR:VAALIALGTTLVLLLFLLALLTGDLSPAPLALALALLAALLLFLERYVLR:VAALIALGTTLVLLLFLLALLTGDLSPAPLALALALLAALLLFLERYVLR:VAALIALGTTLVLLLFLLALLTGDLSPAPLALALALLAALLLFLERYVLR	6.12001495660726	0.5952351541097307	60.45978546142578	0.29474228620529175	18.268218994140625	22.343719482421875	10.063250541687012
homomer-4-50-nr2-run1_result_3	9	AAAVIATGLTIVLLLVLLALLTGDLRPRPLALALLLLLLLLLYLYVRVLL:AAAVIATGLTIVLLLVLLALLTGDLRPRPLALALLLLLLLLLYLYVRVLL:AAAVIATGLTIVLLLVLLALLTGDLRPRPLALALLLLLLLLLYLYVRVLL:AAAVIATGLTIVLLLVLLALLTGDLRPRPLALALLLLLLLLLYLYVRVLL	7.2929359612466085	0.44027361109313995	56.28788757324219	0.26007115840911865	20.14032745361328	24.19208335876465	12.647317886352539
homomer-4-50-nr2-run1_result_30	0	EPSPEWRELRERLEELEEEIEELEEEIKEFEEEFKKKLEELKEELKKLIE:EPSPEWRELRERLEELEEEIEELEEEIKEFEEEFKKKLEELKEELKKLIE:EPSPEWRELRERLEELEEEIEELEEEIKEFEEEFKKKLEELKEELKKLIE:EPSPEWRELRERLEELEEEIEELEEEIKEFEEEFKKKLEELKEELKKLIE	30.475759035909036	0.08067188267713883	51.3419075012207	0.320625901222229	16.917816162109375	20.26194190979004	6.593940734863281
homomer-4-50-nr2-run1_result_30	1	EPSPEFLRLEERLEELERELEELREEFREFQRELRERLEELLRLLRELLE:EPSPEFLRLEERLEELERELEELREEFREFQRELRERLEELLRLLRELLE:EPSPEFLRLEERLEELERELEELREEFREFQRELRERLEELLRLLRELLE:EPSPEFLRLEERLEELERELEELREEFREFQRELRERLEELLRLLRELLE	1.5718985765516083	0.9274464543920322	91.46192169189453	0.8209278583526611	4.6563825607299805	4.912970542907715	1.2020466327667236
homomer-4-50-nr2-run1_result_30	2	EPSPEWRELRERLERLEEEIEELREEIKEFQEELKKLLEELLKLLEEILK:EPSPEWRELRERLERLEEEIEELREEIKEFQEELKKLLEELLKLLEEILK:EPSPEWRELRERLERLEEEIEELREEIKEFQEELKKLLEELLKLLEEILK:EPSPEWRELRERLERLEEEIEELREEIKEFQEELKKLLEELLKLLEEILK	1.881680642336903	0.9015825385874675	62.10723876953125	0.45163190364837646	12.965883255004883	15.079593658447266	3.7968595027923584
homomer-4-50-nr2-run1_result_30	3	EPSPEFKKLEEKLEKLEKEIKELKEYIKEFEKKLKEELEELKKELEEILK:EPSPEFKKLEEKLEKLEKEIKELKEYIKEFEKKLKEELEELKKELEEILK:EPSPEFKKLEEKLEKLEKEIKELKEYIKEFEKKLKEELEELKKELEEILK:EPSPEFKKLEEKLEKLEKEIKELKEYIKEFEKKLKEELEELKKELEEILK	3.569645565289208	0.7218423752973603	73.90496063232422	0.557762861251831	13.41004467010498	15.919233322143555	1.941935420036316
homomer-4-50-nr2-run1_result_30	4	EPSPEWRELRERLERLEREIRELREEIREYREEEERRREELEERLEELLE:EPSPEWRELRERLERLEREIRELREEIREYREEEERRREELEERLEELLE:EPSPEWRELRERLERLEREIRELREEIREYREEEERRREELEERLEELLE:EPSPEWRELRERLERLEREIRELREEIREYREEEERRREELEERLEELLE	1.431368459308512	0.9378588912969061	56.23453903198242	0.38814041018486023	16.365833282470703	19.452835083007812	5.258818626403809
homomer-4-50-nr2-run1_result_30	5	EPSPEWKELEKKLEELKKEIEELKKEFEEFKEELKKRLEELEKKLEELLE:EPSPEWKELEKKLEELKKEIEELKKEFEEFKEELKKRLEELEKKLEELLE:EPSPEWKELEKKLEELKKEIEELKKEFEEFKEELKKRLEELEKKLEELLE:EPSPEWKELEKKLEELKKEIEELKKEFEEFKEELKKRLEELEKKLEELLE	30.09475056074877	0.11376849142702414	53.32554244995117	0.42460399866104126	14.51518726348877	17.13665199279785	5.485170364379883
homomer-4-50-nr2-run1_result_30	6	APSPEWQRLEERLERLEEELRELREEIREFQEELEKRLEELLEELKKILE:APSPEWQRLEERLERLEEELRELREEIREFQEELEKRLEELLEELKKILE:APSPEWQRLEERLERLEEELRELREEIREFQEELEKRLEELLEELKKILE:APSPEWQRLEERLERLEEELRELREEIREFQEELEKRLEELLEELKKILE	1.831259173691629	0.8999804865417604	58.70421600341797	0.37416982650756836	15.10903263092041	17.877094268798828	6.843448638916016
homomer-4-50-nr2-run1_result_30	7	EPPPEWQELKEKLEELEEEIEELKEEFEEFKEELEERLEELEEKLEELLE:EPPPEWQELKEKLEELEEEIEELKEEFEEFKEELEERLEELEEKLEELLE:EPPPEWQELKEKLEELEEEIEELKEEFEEFKEELEERLEELEEKLEELLE:EPPPEWQELKEKLEELEEEIEELKEEFEEFKEELEERLEELEEKLEELLE	2.7810587116495467	0.804742692008478	68.46465301513672	0.5489038228988647	12.822976112365723	15.059268951416016	2.3852698802948
homomer-4-50-nr2-run1_result_30	8	PPSPEWQELRARLDALEARVEALAAERREFERELRERLERLERRLEELLA:PPSPEWQELRARLDALEARVEALAAERREFERELRERLERLERRLEELLA:PPSPEWQELRARLDALEARVEALAAERREFERELRERLERLERRLEELLA:PPSPEWQELRARLDALEARVEALAAERREFERELRERLERLERRLEELLA	1.7632844390044797	0.9106789758214208	62.45871353149414	0.44993114471435547	13.638421058654785	15.991044044494629	3.4097743034362793
homomer-4-50-nr2-run1_result_30	9	EKPEWWKELEEKLEELEEELEELREEIREFQEELREELEELRRELRELLE:EKPEWWKELEEKLEELEEELEELREEIREFQEELREELEELRRELRELLE:EKPEWWKELEEKLEELEEELEELREEIREFQEELREELEELRRELRELLE:EKPEWWKELEEKLEELEEELEELREEIREFQEELREELEELRRELRELLE	1.5228380800751227	0.929137725094041	66.10762786865234	0.4997616708278656	10.942187309265137	12.633792877197266	2.714404344558716
homomer-4-50-nr2-run1_result_31	0	DRLAALADLTRAANRALSPAARERVLPILNEELATLPGYGELRAAHPEDF:DRLAALADLTRAANRALSPAARERVLPILNEELATLPGYGELRAAHPEDF:DRLAALADLTRAANRALSPAARERVLPILNEELATLPGYGELRAAHPEDF:DRLAALADLTRAANRALSPAARERVLPILNEELATLPGYGELRAAHPEDF	8.413848698439311	0.3117727688098465	86.78520965576172	0.4572207033634186	15.705808639526367	19.950353622436523	1.2305786609649658
homomer-4-50-nr2-run1_result_31	1	AAAAALFALRRAAVLTLSPEARARVLPILDAELARLPGYGELRAAHPEAF:AAAAALFALRRAAVLTLSPEARARVLPILDAELARLPGYGELRAAHPEAF:AAAAALFALRRAAVLTLSPEARARVLPILDAELARLPGYGELRAAHPEAF:AAAAALFALRRAAVLTLSPEARARVLPILDAELARLPGYGELRAAHPEAF	6.592378240691091	0.4038899997973708	88.13804626464844	0.47283267974853516	15.095953941345215	19.219587326049805	1.169944405555725
homomer-4-50-nr2-run1_result_31	2	DRLAALEALTRDAVRVLPPEALARVRPILNEVLATLPGYGELRAAHPEDF:DRLAALEALTRDAVRVLPPEALARVRPILNEVLATLPGYGELRAAHPEDF:DRLAALEALTRDAVRVLPPEALARVRPILNEVLATLPGYGELRAAHPEDF:DRLAALEALTRDAVRVLPPEALARVRPILNEVLATLPGYGELRAAHPEDF	9.644905675420565	0.2990472729827357	77.05603790283203	0.4055953025817871	16.682680130004883	20.860380172729492	2.502396821975708
homomer-4-50-nr2-run1_result_31	3	ARLAALELFTRAARVVLSPEAWARVRPILEEELATLPGYGELRARHPEDF:ARLAALELFTRAARVVLSPEAWARVRPILEEELATLPGYGELRARHPEDF:ARLAALELFTRAARVVLSPEAWARVRPILEEELATLPGYGELRARHPEDF:ARLAALELFTRAARVVLSPEAWARVRPILEEELATLPGYGELRARHPEDF	3.2570356607454087	0.7384038839857879	89.0579605102539	0.49370312690734863	13.695865631103516	17.399648666381836	1.1103525161743164
homomer-4-50-nr2-run1_result_31	4	AALAATLALTEAATRVLPPEALARVRPILEEVLARLPGYGEARAAHPEAF:AALAATLALTEAATRVLPPEALARVRPILEEVLARLPGYGEARAAHPEAF:AALAATLALTEAATRVLPPEALARVRPILEEVLARLPGYGEARAAHPEAF:AALAATLALTEAATRVLPPEALARVRPILEEVLARLPGYGEARAAHPEAF	14.298508997613684	0.3166371400312549	71.1460952758789	0.2791158854961395	19.90558624267578	25.090896606445312	12.72114372253418
homomer-4-50-nr2-run1_result_31	5	DRLAALAALTAAARTTLSPEAWARVRPILNEELARLPGYGELRAAHPEAF:DRLAALAALTAAARTTLSPEAWARVRPILNEELARLPGYGELRAAHPEAF:DRLAALAALTAAARTTLSPEAWARVRPILNEELARLPGYGELRAAHPEAF:DRLAALAALTAAARTTLSPEAWARVRPILNEELARLPGYGELRAAHPEAF	7.410764287873173	0.3850190121878852	83.31562042236328	0.4475032687187195	16.186649322509766	20.249574661254883	1.1999256610870361
homomer-4-50-nr2-run1_result_31	6	DRLRALLALRRAAVLLLSPEARARVLPILNEELARLPGYGEARAAHPEDF:DRLRALLALRRAAVLLLSPEARARVLPILNEELARLPGYGEARAAHPEDF:DRLRALLALRRAAVLLLSPEARARVLPILNEELARLPGYGEARAAHPEDF:DRLRALLALRRAAVLLLSPEARARVLPILNEELARLPGYGEARAAHPEDF	7.9014177849579115	0.32241954630836644	89.93289184570312	0.48165804147720337	14.715380668640137	18.68337059020996	1.1071484088897705
homomer-4-50-nr2-run1_result_31	7	MKLESLFNLTRNAKNTLSEEAWEKVKPILNEELEKLEGYGELKEKYPEYF:MKLESLFNLTRNAKNTLSEEAWEKVKPILNEELEKLEGYGELKEKYPEYF:MKLESLFNLTRNAKNTLSEEAWEKVKPILNEELEKLEGYGELKEKYPEYF:MKLESLFNLTRNAKNTLSEEAWEKVKPILNEELEKLEGYGELKEKYPEYF	10.12785070962377	0.26470868027817085	92.68534851074219	0.4877181947231293	14.48831558227539	18.520967483520508	1.1487782001495361
homomer-4-50-nr2-run1_result_31	8	AALAALADLRRAARRTLPPEAWARVRPILDEALARLPGYGELRAAHPEDF:AALAALADLRRAARRTLPPEAWARVRPILDEALARLPGYGELRAAHPEDF:AALAALADLRRAARRTLPPEAWARVRPILDEALARLPGYGELRAAHPEDF:AALAALADLRRAARRTLPPEAWARVRPILDEALARLPGYGELRAAHPEDF	15.946622920270332	0.14673965216721355	74.18972778320312	0.33355915546417236	19.463937759399414	24.59266471862793	5.361876010894775
homomer-4-50-nr2-run1_result_31	9	ERLAALLELARAARRLLPPEAWARVRPILEEVLAEEPGYGEARAAYPEDF:ERLAALLELARAARRLLPPEAWARVRPILEEVLAEEPGYGEARAAYPEDF:ERLAALLELARAARRLLPPEAWARVRPILEEVLAEEPGYGEARAAYPEDF:ERLAALLELARAARRLLPPEAWARVRPILEEVLAEEPGYGEARAAYPEDF	9.153637307873735	0.2713651923471248	91.9161148071289	0.4873398542404175	14.809203147888184	18.91497039794922	1.1090806722640991
homomer-4-50-nr2-run1_result_32	0	AALAAAAAALEGRLAELEQQQQQQQEEQQQRLEEIEERLEELEEELEEEL:AALAAAAAALEGRLAELEQQQQQQQEEQQQRLEEIEERLEELEEELEEEL:AALAAAAAALEGRLAELEQQQQQQQEEQQQRLEEIEERLEELEEELEEEL:AALAAAAAALEGRLAELEQQQQQQQEEQQQRLEEIEERLEELEEELEEEL	2.086492188127565	0.8760672422431651	63.646751403808594	0.38342586159706116	16.09891128540039	19.562358856201172	5.334224700927734
homomer-4-50-nr2-run1_result_32	1	EELEEMREELLGQLQQQQQQQQQQQEELERRLEEIEERLERLERELRELL:EELEEMREELLGQLQQQQQQQQQQQEELERRLEEIEERLERLERELRELL:EELEEMREELLGQLQQQQQQQQQQQEELERRLEEIEERLERLERELRELL:EELEEMREELLGQLQQQQQQQQQQQEELERRLEEIEERLERLERELRELL	1.2097054275739219	0.955451373727478	68.55056762695312	0.5534987449645996	9.862181663513184	11.434965133666992	2.5140275955200195
homomer-4-50-nr2-run1_result_32	2	EELREMFEQLQGQLQQQQQQQQQQQQQQQQQQQQIQQKLEELEKKLEELL:EELREMFEQLQGQLQQQQQQQQQQQQQQQQQQQQIQQKLEELEKKLEELL:EELREMFEQLQGQLQQQQQQQQQQQQQQQQQQQQIQQKLEELEKKLEELL:EELREMFEQLQGQLQQQQQQQQQQQQQQQQQQQQIQQKLEELEKKLEELL	1.4533993741969968	0.9367720469328176	86.78937530517578	0.7402352094650269	5.196315288543701	5.6890177726745605	1.336510181427002
homomer-4-50-nr2-run1_result_32	3	AAAAAAAAALLGRLAQQEEQQQQQQEEIKKKLEEIKEKLEELEEKLEELL:AAAAAAAAALLGRLAQQEEQQQQQQEEIKKKLEEIKEKLEELEEKLEELL:AAAAAAAAALLGRLAQQEEQQQQQQEEIKKKLEEIKEKLEELEEKLEELL:AAAAAAAAALLGRLAQQEEQQQQQQEEIKKKLEEIKEKLEELEEKLEELL	1.3547752133156368	0.9442219387152609	83.2173843383789	0.743564248085022	6.468606948852539	7.0201592445373535	1.398577094078064
homomer-4-50-nr2-run1_result_32	4	ALLERALQLLLGQLQQQQQQQQQQQQQQQEQQEEIEEELEELEEELEELE:ALLERALQLLLGQLQQQQQQQQQQQQQQQEQQEEIEEELEELEEELEELE:ALLERALQLLLGQLQQQQQQQQQQQQQQQEQQEEIEEELEELEEELEELE:ALLERALQLLLGQLQQQQQQQQQQQQQQQEQQEEIEEELEELEEELEELE	3.088239842204524	0.7748874735658134	57.22965621948242	0.29451191425323486	18.084508895874023	21.99138641357422	11.581334114074707
homomer-4-50-nr2-run1_result_32	5	AALAAAAAALLGRLDAAAAAAAAAAAARDERLDRIEEELEELEEELRELL:AALAAAAAALLGRLDAAAAAAAAAAAARDERLDRIEEELEELEEELRELL:AALAAAAAALLGRLDAAAAAAAAAAAARDERLDRIEEELEELEEELRELL:AALAAAAAALLGRLDAAAAAAAAAAAARDERLDRIEEELEELEEELRELL	2.398978080246789	0.8418153531427512	62.890647888183594	0.3187757432460785	17.532922744750977	21.20905876159668	6.458341121673584
homomer-4-50-nr2-run1_result_32	6	EELEEMRRELLGRLDALAAEQAAEAAAREERLERIEERLERLEEELRRLL:EELEEMRRELLGRLDALAAEQAAEAAAREERLERIEERLERLEEELRRLL:EELEEMRRELLGRLDALAAEQAAEAAAREERLERIEERLERLEEELRRLL:EELEEMRRELLGRLDALAAEQAAEAAAREERLERIEERLERLEEELRRLL	3.6510976496407697	0.7286324820382422	64.28734588623047	0.3837130665779114	17.321393966674805	20.831418991088867	5.173276424407959
homomer-4-50-nr2-run1_result_32	7	AAAEAARAELLGRLDALEAAAAAAAEDTAARLDRLEAELEELREELEELL:AAAEAARAELLGRLDALEAAAAAAAEDTAARLDRLEAELEELREELEELL:AAAEAARAELLGRLDALEAAAAAAAEDTAARLDRLEAELEELREELEELL:AAAEAARAELLGRLDALEAAAAAAAEDTAARLDRLEAELEELREELEELL	4.781842031898753	0.6226291418653647	66.32781219482422	0.4275871813297272	16.011676788330078	19.51300811767578	3.1814041137695312
homomer-4-50-nr2-run1_result_32	8	AALAAMQAELLGRLEEERREREREAAERRERLEEIEERLERLEEELRKLL:AALAAMQAELLGRLEEERREREREAAERRERLEEIEERLERLEEELRKLL:AALAAMQAELLGRLEEERREREREAAERRERLEEIEERLERLEEELRKLL:AALAAMQAELLGRLEEERREREREAAERRERLEEIEERLERLEEELRKLL	5.273704232925398	0.5168964501324613	84.42298889160156	0.2559499740600586	20.57145881652832	25.679229736328125	13.279565811157227
homomer-4-50-nr2-run1_result_32	9	EELERMRRELLGRLDAQQQQQQQQQQELQEKLEEIEEKLEELEEKLEELL:EELERMRRELLGRLDAQQQQQQQQQQELQEKLEEIEEKLEELEEKLEELL:EELERMRRELLGRLDAQQQQQQQQQQELQEKLEEIEEKLEELEEKLEELL:EELERMRRELLGRLDAQQQQQQQQQQELQEKLEEIEEKLEELEEKLEELL	1.149395789087673	0.9597669187609104	90.68077087402344	0.7901437878608704	4.485963344573975	4.800149917602539	1.3292802572250366
homomer-4-50-nr2-run1_result_33	0	MEELEEKKLAEIDASDDSEEIKEAKKNNARIEALREEIREGLEELRRELE:MEELEEKKLAEIDASDDSEEIKEAKKNNARIEALREEIREGLEELRRELE:MEELEEKKLAEIDASDDSEEIKEAKKNNARIEALREEIREGLEELRRELE:MEELEEKKLAEIDASDDSEEIKEAKKNNARIEALREEIREGLEELRRELE	11.386336233552687	0.19030386596251644	71.17410278320312	0.23019689321517944	22.32953643798828	26.84665298461914	15.269062042236328
homomer-4-50-nr2-run1_result_33	1	MEALLAERLAAVEASDLPPELKAAERVAARVEALEAAVAAGLAAAAAAAQ:MEALLAERLAAVEASDLPPELKAAERVAARVEALEAAVAAGLAAAAAAAQ:MEALLAERLAAVEASDLPPELKAAERVAARVEALEAAVAAGLAAAAAAAQ:MEALLAERLAAVEASDLPPELKAAERVAARVEALEAAVAAGLAAAAAAAQ	1.6569410649252538	0.9211452903884575	73.59231567382812	0.6816617846488953	8.12389087677002	9.434303283691406	2.6507811546325684
homomer-4-50-nr2-run1_result_33	2	MEELLEKRLKEVDASDDSEEIKEARKNNAKIEALEEEIREGLEELRRELE:MEELLEKRLKEVDASDDSEEIKEARKNNAKIEALEEEIREGLEELRRELE:MEELLEKRLKEVDASDDSEEIKEARKNNAKIEALEEEIREGLEELRRELE:MEELLEKRLKEVDASDDSEEIKEARKNNAKIEALEEEIREGLEELRRELE	12.928620134137116	0.28041843094317537	70.92111206054688	0.23295973241329193	22.205589294433594	26.247920989990234	10.126588821411133
homomer-4-50-nr2-run1_result_33	3	MEALLAARLAEVEASDAPEEVKEARRVDARVEALAAFVAEGLAAAAAAAA:MEALLAARLAEVEASDAPEEVKEARRVDARVEALAAFVAEGLAAAAAAAA:MEALLAARLAEVEASDAPEEVKEARRVDARVEALAAFVAEGLAAAAAAAA:MEALLAARLAEVEASDAPEEVKEARRVDARVEALAAFVAEGLAAAAAAAA	1.8025289497092771	0.9026637947065058	67.10746765136719	0.39073389768600464	15.563959121704102	19.427263259887695	7.68400764465332
homomer-4-50-nr2-run1_result_33	4	MQELYEKKMAEVDASDLSEEIKEALKVQAQVEALQQAVEEGLARLRRELE:MQELYEKKMAEVDASDLSEEIKEALKVQAQVEALQQAVEEGLARLRRELE:MQELYEKKMAEVDASDLSEEIKEALKVQAQVEALQQAVEEGLARLRRELE:MQELYEKKMAEVDASDLSEEIKEALKVQAQVEALQQAVEEGLARLRRELE	3.167148985913658	0.7839424869116141	51.90699005126953	0.310396671295166	17.889415740966797	21.265913009643555	9.751602172851562
homomer-4-50-nr2-run1_result_33	5	MEALRERRLAEVEASDLPPEVKEARRVRAEVEALEEEVRRGLAELREELR:MEALRERRLAEVEASDLPPEVKEARRVRAEVEALEEEVRRGLAELREELR:MEALRERRLAEVEASDLPPEVKEARRVRAEVEALEEEVRRGLAELREELR:MEALRERRLAEVEASDLPPEVKEARRVRAEVEALEEEVRRGLAELREELR	1.0793691595959964	0.9632444384439581	61.77923583984375	0.40544337034225464	15.375868797302246	18.495351791381836	7.625582695007324
homomer-4-50-nr2-run1_result_33	6	MEALLAERLAAVDASDLPPEIKAALRNNARIEALAAAVEAGLAAAAAAAA:MEALLAERLAAVDASDLPPEIKAALRNNARIEALAAAVEAGLAAAAAAAA:MEALLAERLAAVDASDLPPEIKAALRNNARIEALAAAVEAGLAAAAAAAA:MEALLAERLAAVDASDLPPEIKAALRNNARIEALAAAVEAGLAAAAAAAA	2.804883970271312	0.8059629750520553	61.74543762207031	0.3500024080276489	16.31494903564453	19.944692611694336	8.673956871032715
homomer-4-50-nr2-run1_result_33	7	MEALRAERLAAVEASDDSPAIKEARKVAARVDALEEAVAAGLAAAAAAAA:MEALRAERLAAVEASDDSPAIKEARKVAARVDALEEAVAAGLAAAAAAAA:MEALRAERLAAVEASDDSPAIKEARKVAARVDALEEAVAAGLAAAAAAAA:MEALRAERLAAVEASDDSPAIKEARKVAARVDALEEAVAAGLAAAAAAAA	7.225196519404082	0.4933913377988657	53.551025390625	0.30659884214401245	19.65322494506836	23.283187866210938	8.592341423034668
homomer-4-50-nr2-run1_result_33	8	MEELREKRLAEVEASDLSEEVKEALKVRAEVEALEEFVREGLEELRRELQ:MEELREKRLAEVEASDLSEEVKEALKVRAEVEALEEFVREGLEELRRELQ:MEELREKRLAEVEASDLSEEVKEALKVRAEVEALEEFVREGLEELRRELQ:MEELREKRLAEVEASDLSEEVKEALKVRAEVEALEEFVREGLEELRRELQ	0.9505733085314374	0.9696803808591828	62.654354095458984	0.46654313802719116	12.38969898223877	14.600494384765625	4.589250564575195
homomer-4-50-nr2-run1_result_33	9	MEALYAARAAEVAASDLPPALRAAREVAAQVEALAAEVREGLERLRRELR:MEALYAARAAEVAASDLPPALRAAREVAAQVEALAAEVREGLERLRRELR:MEALYAARAAEVAASDLPPALRAAREVAAQVEALAAEVREGLERLRRELR:MEALYAARAAEVAASDLPPALRAAREVAAQVEALAAEVREGLERLRRELR	1.1694171661795267	0.9590573222190336	70.07917022705078	0.672934889793396	10.155924797058105	11.267447471618652	2.093766212463379
homomer-4-50-nr2-run1_result_34	0	LAAIRATLPADDETALRLAIAAVLLAVALAPALGILLLLLRERERRRRAL:LAAIRATLPADDETALRLAIAAVLLAVALAPALGILLLLLRERERRRRAL:LAAIRATLPADDETALRLAIAAVLLAVALAPALGILLLLLRERERRRRAL:LAAIRATLPADDETALRLAIAAVLLAVALAPALGILLLLLRERERRRRAL	5.733494552189891	0.5531505220580751	62.11891555786133	0.28901636600494385	18.413251876831055	21.998804092407227	9.879348754882812
homomer-4-50-nr2-run1_result_34	1	LALIRALTPLDEERAFLLALAVALLAAVLLPPLGLLALLAALLAAAAEAA:LALIRALTPLDEERAFLLALAVALLAAVLLPPLGLLALLAALLAAAAEAA:LALIRALTPLDEERAFLLALAVALLAAVLLPPLGLLALLAALLAAAAEAA:LALIRALTPLDEERAFLLALAVALLAAVLLPPLGLLALLAALLAAAAEAA	18.308363299650075	0.15721518738677034	53.78895950317383	0.2667696475982666	19.961732864379883	23.594104766845703	11.141912460327148
homomer-4-50-nr2-run1_result_34	2	LAAIRAALPLDDRTALLVAIAVVLAAVVLAPPLGLLALLLLLLRLALEAL:LAAIRAALPLDDRTALLVAIAVVLAAVVLAPPLGLLALLLLLLRLALEAL:LAAIRAALPLDDRTALLVAIAVVLAAVVLAPPLGLLALLLLLLRLALEAL:LAAIRAALPLDDRTALLVAIAVVLAAVVLAPPLGLLALLLLLLRLALEAL	19.541582219966603	0.16584497346406546	55.71705627441406	0.24021872878074646	20.365238189697266	24.094770431518555	11.427565574645996
homomer-4-50-nr2-run1_result_34	3	LEAVRATTPLDEETARRLALALALLAAVLAPALGLAALLAAAAAAAAAAL:LEAVRATTPLDEETARRLALALALLAAVLAPALGLAALLAAAAAAAAAAL:LEAVRATTPLDEETARRLALALALLAAVLAPALGLAALLAAAAAAAAAAL:LEAVRATTPLDEETARRLALALALLAAVLAPALGLAALLAAAAAAAAAAL	21.66672278317684	0.21887299304436442	63.69955062866211	0.2846493124961853	19.84526824951172	24.070417404174805	11.960817337036133
homomer-4-50-nr2-run1_result_34	4	LAAIRALTPLDDERAERLALAAVLLAAVLAPAAALAAALAAAAALLAAAA:LAAIRALTPLDDERAERLALAAVLLAAVLAPAAALAAALAAAAALLAAAA:LAAIRALTPLDDERAERLALAAVLLAAVLAPAAALAAALAAAAALLAAAA:LAAIRALTPLDDERAERLALAAVLLAAVLAPAAALAAALAAAAALLAAAA	5.4175106785660185	0.6498380899386117	54.015350341796875	0.3327820301055908	17.419050216674805	20.25057601928711	6.517768859863281
homomer-4-50-nr2-run1_result_34	5	LEALAAALPLDPAAAAALALAVVLLALLLLPPLGLLALLAAAAALAAAAA:LEALAAALPLDPAAAAALALAVVLLALLLLPPLGLLALLAAAAALAAAAA:LEALAAALPLDPAAAAALALAVVLLALLLLPPLGLLALLAAAAALAAAAA:LEALAAALPLDPAAAAALALAVVLLALLLLPPLGLLALLAAAAALAAAAA	20.225115373022145	0.18777956321145672	54.36610412597656	0.2606891393661499	20.325227737426758	24.022911071777344	12.794763565063477
homomer-4-50-nr2-run1_result_34	6	LAAIRATTPLPAAAALLLALAAVLLLALLLPPLGLLALLLALLRRARRAR:LAAIRATTPLPAAAALLLALAAVLLLALLLPPLGLLALLLALLRRARRAR:LAAIRATTPLPAAAALLLALAAVLLLALLLPPLGLLALLLALLRRARRAR:LAAIRATTPLPAAAALLLALAAVLLLALLLPPLGLLALLLALLRRARRAR	6.7469981031565585	0.6564419516048977	52.003963470458984	0.2804599404335022	19.6511173248291	22.24742317199707	1.2358472347259521
homomer-4-50-nr2-run1_result_34	7	LELIRRLTDLDEEEARRLALLLVLAAVLLLPPLGILALLLAAARAAARAL:LELIRRLTDLDEEEARRLALLLVLAAVLLLPPLGILALLLAAARAAARAL:LELIRRLTDLDEEEARRLALLLVLAAVLLLPPLGILALLLAAARAAARAL:LELIRRLTDLDEEEARRLALLLVLAAVLLLPPLGILALLLAAARAAARAL	3.5963093058717788	0.7438646495566817	55.599979400634766	0.2674841284751892	19.886974334716797	23.42879867553711	13.577699661254883
homomer-4-50-nr2-run1_result_34	8	LAAVLATTPLPPAAALLLALALALAAVALAPLLGLLALLLRLLRRAREAL:LAAVLATTPLPPAAALLLALALALAAVALAPLLGLLALLLRLLRRAREAL:LAAVLATTPLPPAAALLLALALALAAVALAPLLGLLALLLRLLRRAREAL:LAAVLATTPLPPAAALLLALALALAAVALAPLLGLLALLLRLLRRAREAL	3.4882344193855173	0.7626478134763042	55.10951232910156	0.3455250561237335	16.43707847595215	19.1048583984375	8.454504013061523
homomer-4-50-nr2-run1_result_34	9	LEEIRATTDLDEEEALLEALRRELEARVLAPARGILALLRRLLAELREAL:LEEIRATTDLDEEEALLEALRRELEARVLAPARGILALLRRLLAELREAL:LEEIRATTDLDEEEALLEALRRELEARVLAPARGILALLRRLLAELREAL:LEEIRATTDLDEEEALLEALRRELEARVLAPARGILALLRRLLAELREAL	3.4372633388393483	0.7368111026615857	54.335205078125	0.3044949471950531	18.517467498779297	21.837833404541016	9.70327377319336
homomer-4-50-nr2-run1_result_35	0	MEEIIKLLEEKFEEIEKKLKELEEERKELKEKLEELIEELLELLKELLEE:MEEIIKLLEEKFEEIEKKLKELEEERKELKEKLEELIEELLELLKELLEE:MEEIIKLLEEKFEEIEKKLKELEEERKELKEKLEELIEELLELLKELLEE:MEEIIKLLEEKFEEIEKKLKELEEERKELKEKLEELIEELLELLKELLEE	1.892828346005733	0.9045301563510038	48.59124755859375	0.32516056299209595	15.993656158447266	18.62795066833496	7.405073165893555
homomer-4-50-nr2-run1_result_35	1	MKEIIELLEKYFKKIEEKLEELKKELKELKEELKKLLEELKELLKKLLEE:MKEIIELLEKYFKKIEEKLEELKKELKELKEELKKLLEELKELLKKLLEE:MKEIIELLEKYFKKIEEKLEELKKELKELKEELKKLLEELKELLKKLLEE:MKEIIELLEKYFKKIEEKLEELKKELKELKEELKKLLEELKELLKKLLEE	2.179683164111273	0.8747605700751956	87.58511352539062	0.7462892532348633	5.62162971496582	6.031352996826172	1.4925765991210938
homomer-4-50-nr2-run1_result_35	2	SQQIQQQLQEQWQQIQAQQDAAAAAAAAAAAAAAAAAAAAAAAAAAALAA:SQQIQQQLQEQWQQIQAQQDAAAAAAAAAAAAAAAAAAAAAAAAAAALAA:SQQIQQQLQEQWQQIQAQQDAAAAAAAAAAAAAAAAAAAAAAAAAAALAA:SQQIQQQLQEQWQQIQAQQDAAAAAAAAAAAAAAAAAAAAAAAAAAALAA	4.385283417471482	0.6365903194841774	60.75676727294922	0.44519323110580444	12.547877311706543	15.542787551879883	4.770940780639648
homomer-4-50-nr2-run1_result_35	3	SEEILKLLEEQFAEIRERLDAAAAAAAAAAAALAAALAAAAAAAAAAAAA:SEEILKLLEEQFAEIRERLDAAAAAAAAAAAALAAALAAAAAAAAAAAAA:SEEILKLLEEQFAEIRERLDAAAAAAAAAAAALAAALAAAAAAAAAAAAA:SEEILKLLEEQFAEIRERLDAAAAAAAAAAAALAAALAAAAAAAAAAAAA	3.1072056708806812	0.7766953148845542	60.41889572143555	0.46603673696517944	12.495208740234375	15.107733726501465	5.769762992858887
homomer-4-50-nr2-run1_result_35	4	SAAAAAALAAAAAAAAAAAAAAAAAAAAAAAAAAALAAAAAAAAAALAAA:SAAAAAALAAAAAAAAAAAAAAAAAAAAAAAAAAALAAAAAAAAAALAAA:SAAAAAALAAAAAAAAAAAAAAAAAAAAAAAAAAALAAAAAAAAAALAAA:SAAAAAALAAAAAAAAAAAAAAAAAAAAAAAAAAALAAAAAAAAAALAAA	5.1159402884321326	0.6193269045409165	57.26732635498047	0.431071937084198	13.582649230957031	16.93744659423828	6.014410972595215
homomer-4-50-nr2-run1_result_35	5	MEEILEKLEEYFEEIEKRLEELREAAEALAAALAAAAAAAAAAAAALLAA:MEEILEKLEEYFEEIEKRLEELREAAEALAAALAAAAAAAAAAAAALLAA:MEEILEKLEEYFEEIEKRLEELREAAEALAAALAAAAAAAAAAAAALLAA:MEEILEKLEEYFEEIEKRLEELREAAEALAAALAAAAAAAAAAAAALLAA	1.9897117497909336	0.8881781964280148	59.60930633544922	0.4303138256072998	13.23606014251709	15.866065979003906	5.147149085998535
homomer-4-50-nr2-run1_result_35	6	MEELLRLLEEQHAELQARLDALEARLDALVERLEALLAELRRLLEELLRR:MEELLRLLEEQHAELQARLDALEARLDALVERLEALLAELRRLLEELLRR:MEELLRLLEEQHAELQARLDALEARLDALVERLEALLAELRRLLEELLRR:MEELLRLLEEQHAELQARLDALEARLDALVERLEALLAELRRLLEELLRR	2.0769476827913964	0.8874702468576217	67.90886688232422	0.5096213817596436	10.262938499450684	11.819742202758789	2.829721450805664
homomer-4-50-nr2-run1_result_35	7	SMELLERLERMHAEIEERLRELEEERRRLREELRRLLEEARRLLERLLRE:SMELLERLERMHAEIEERLRELEEERRRLREELRRLLEEARRLLERLLRE:SMELLERLERMHAEIEERLRELEEERRRLREELRRLLEEARRLLERLLRE:SMELLERLERMHAEIEERLRELEEERRRLREELRRLLEEARRLLERLLRE	2.097250212109421	0.8728627973818022	60.68402099609375	0.3183736205101013	17.173534393310547	20.92068862915039	10.066529273986816
homomer-4-50-nr2-run1_result_35	8	SQQLQQQQQQQWQEIRAALEEERRRREEEERRLRELLEELRRLLRRLLEE:SQQLQQQQQQQWQEIRAALEEERRRREEEERRLRELLEELRRLLRRLLEE:SQQLQQQQQQQWQEIRAALEEERRRREEEERRLRELLEELRRLLRRLLEE:SQQLQQQQQQQWQEIRAALEEERRRREEEERRLRELLEELRRLLRRLLEE	2.227707113777587	0.8592560991813768	61.925174713134766	0.3239728808403015	16.70576286315918	20.098901748657227	8.767288208007812
homomer-4-50-nr2-run1_result_35	9	MEEILELLERRFEELEARLAAAEERAAAAAEALAALLEEARELLRRLLEE:MEEILELLERRFEELEARLAAAEERAAAAAEALAALLEEARELLRRLLEE:MEEILELLERRFEELEARLAAAEERAAAAAEALAALLEEARELLRRLLEE:MEEILELLERRFEELEARLAAAEERAAAAAEALAALLEEARELLRRLLEE	2.3972550661820837	0.8445513879155808	54.11745834350586	0.37962111830711365	14.91190242767334	17.57648277282715	5.3227643966674805
homomer-4-50-nr2-run1_result_36	0	MSPLEQALAEAEEALERAEDPEERERLRRRIAALETLRLYEQLQKPPEEQ:MSPLEQALAEAEEALERAEDPEERERLRRRIAALETLRLYEQLQKPPEEQ:MSPLEQALAEAEEALERAEDPEERERLRRRIAALETLRLYEQLQKPPEEQ:MSPLEQALAEAEEALERAEDPEERERLRRRIAALETLRLYEQLQKPPEEQ	2.3007088249659864	0.8512490731854859	73.39224243164062	0.5609520673751831	11.223960876464844	13.426470756530762	2.8941423892974854
homomer-4-50-nr2-run1_result_36	1	MNPLEKLLEEVEEELEEEEDEEEKEELRLIRASLITLKLYEQAQKPEEEQ:MNPLEKLLEEVEEELEEEEDEEEKEELRLIRASLITLKLYEQAQKPEEEQ:MNPLEKLLEEVEEELEEEEDEEEKEELRLIRASLITLKLYEQAQKPEEEQ:MNPLEKLLEEVEEELEEEEDEEEKEELRLIRASLITLKLYEQAQKPEEEQ	1.6851014498346122	0.9154348361472253	84.7837905883789	0.7823827266693115	6.581155300140381	7.4162750244140625	1.296830177307129
homomer-4-50-nr2-run1_result_36	2	MDPLEQKLKEVEKELEEEEDEEEKEKLREIRAALIALKLYEEAQKPEEER:MDPLEQKLKEVEKELEEEEDEEEKEKLREIRAALIALKLYEEAQKPEEER:MDPLEQKLKEVEKELEEEEDEEEKEKLREIRAALIALKLYEEAQKPEEER:MDPLEQKLKEVEKELEEEEDEEEKEKLREIRAALIALKLYEEAQKPEEER	7.8372521457144195	0.4457164941484496	69.5015869140625	0.3411639928817749	18.184999465942383	22.55098533630371	9.446738243103027
homomer-4-50-nr2-run1_result_36	3	MSPLEKRLEEVERKLEEAEDPEEKERLRREIAALEALRLYEEAQKPKEEQ:MSPLEKRLEEVERKLEEAEDPEEKERLRREIAALEALRLYEEAQKPKEEQ:MSPLEKRLEEVERKLEEAEDPEEKERLRREIAALEALRLYEEAQKPKEEQ:MSPLEKRLEEVERKLEEAEDPEEKERLRREIAALEALRLYEEAQKPKEEQ	6.223491697094195	0.4440412644387134	84.3617935180664	0.2723773121833801	21.151775360107422	26.538101196289062	16.572608947753906
homomer-4-50-nr2-run1_result_36	4	MDPLEQLLEEARRQLEESEDPEEREELRRRIAALEALRLRRRAELPPEER:MDPLEQLLEEARRQLEESEDPEEREELRRRIAALEALRLRRRAELPPEER:MDPLEQLLEEARRQLEESEDPEEREELRRRIAALEALRLRRRAELPPEER:MDPLEQLLEEARRQLEESEDPEEREELRRRIAALEALRLRRRAELPPEER	9.94178637548531	0.23244931720157802	88.69148254394531	0.2705439329147339	21.300140380859375	27.043607711791992	17.082550048828125
homomer-4-50-nr2-run1_result_36	5	MDPIEKLIEEVEKELKESEDEEEKKRLENILSSLITLKLYEEAKKPEEER:MDPIEKLIEEVEKELKESEDEEEKKRLENILSSLITLKLYEEAKKPEEER:MDPIEKLIEEVEKELKESEDEEEKKRLENILSSLITLKLYEEAKKPEEER:MDPIEKLIEEVEKELKESEDEEEKKRLENILSSLITLKLYEEAKKPEEER	2.4164312149828278	0.8398590876051978	78.86561584472656	0.6528423428535461	8.86442756652832	10.411296844482422	2.24409818649292
homomer-4-50-nr2-run1_result_36	6	MDEIEKKLKELEEELEKSEDPEEKERLRNEISSLKTLKLYKEAEKPEEEK:MDEIEKKLKELEEELEKSEDPEEKERLRNEISSLKTLKLYKEAEKPEEEK:MDEIEKKLKELEEELEKSEDPEEKERLRNEISSLKTLKLYKEAEKPEEEK:MDEIEKKLKELEEELEKSEDPEEKERLRNEISSLKTLKLYKEAEKPEEEK	4.8127137723593805	0.5760574018462019	83.92152404785156	0.2894306778907776	20.082252502441406	25.155609130859375	11.282333374023438
homomer-4-50-nr2-run1_result_36	7	MSPLERLLEEVRRELERTEDPEERERLRRLLAALEALRLYLEAQKPPEEQ:MSPLERLLEEVRRELERTEDPEERERLRRLLAALEALRLYLEAQKPPEEQ:MSPLERLLEEVRRELERTEDPEERERLRRLLAALEALRLYLEAQKPPEEQ:MSPLERLLEEVRRELERTEDPEERERLRRLLAALEALRLYLEAQKPPEEQ	10.856159400684279	0.33174127059294956	80.166259765625	0.3123253285884857	19.09512710571289	23.959407806396484	9.64583969116211
homomer-4-50-nr2-run1_result_36	8	MDPLERLLEEAERRREEAEDPEERERLARLIAALEALRLHRRAQLPPEEQ:MDPLERLLEEAERRREEAEDPEERERLARLIAALEALRLHRRAQLPPEEQ:MDPLERLLEEAERRREEAEDPEERERLARLIAALEALRLHRRAQLPPEEQ:MDPLERLLEEAERRREEAEDPEERERLARLIAALEALRLHRRAQLPPEEQ	4.782544857956615	0.5990786098615313	84.42098236083984	0.2873070240020752	20.009902954101562	25.329225540161133	15.787527084350586
homomer-4-50-nr2-run1_result_36	9	MSKLEKLLEEAKEKREKAEDPEEKKELENEIAALKALKLKEEAEKPEEEQ:MSKLEKLLEEAKEKREKAEDPEEKKELENEIAALKALKLKEEAEKPEEEQ:MSKLEKLLEEAKEKREKAEDPEEKKELENEIAALKALKLKEEAEKPEEEQ:MSKLEKLLEEAKEKREKAEDPEEKKELENEIAALKALKLKEEAEKPEEEQ	1.7243355343719966	0.9096024404382166	76.12529754638672	0.5095341801643372	12.700666427612305	15.147156715393066	3.4742331504821777
homomer-4-50-nr2-run1_result_37	0	GKELLDIDSSAIQKPGSNTALVTTTTVYKTETEIIEEKSTSTYNLETKTT:GKELLDIDSSAIQKPGSNTALVTTTTVYKTETEIIEEKSTSTYNLETKTT:GKELLDIDSSAIQKPGSNTALVTTTTVYKTETEIIEEKSTSTYNLETKTT:GKELLDIDSSAIQKPGSNTALVTTTTVYKTETEIIEEKSTSTYNLETKTT	15.284296023554031	0.13932870755369584	92.21578216552734	0.26517394185066223	21.259469985961914	27.238012313842773	18.819326400756836
homomer-4-50-nr2-run1_result_37	1	GKELLDIDSSAIKEDGSDKALVKETIVLKTEEEIEIIEKEYEYDLKTKTY:GKELLDIDSSAIKEDGSDKALVKETIVLKTEEEIEIIEKEYEYDLKTKTY:GKELLDIDSSAIKEDGSDKALVKETIVLKTEEEIEIIEKEYEYDLKTKTY:GKELLDIDSSAIKEDGSDKALVKETIVLKTEEEIEIIEKEYEYDLKTKTY	15.023059672649548	0.14670857621096314	86.3178482055664	0.26982253789901733	20.65477752685547	26.15765380859375	16.884227752685547
homomer-4-50-nr2-run1_result_37	2	GLELLDVSTSAVQQPGSTTAQVTTTIVLKTADATLTVTTQRQYNLETQTW:GLELLDVSTSAVQQPGSTTAQVTTTIVLKTADATLTVTTQRQYNLETQTW:GLELLDVSTSAVQQPGSTTAQVTTTIVLKTADATLTVTTQRQYNLETQTW:GLELLDVSTSAVQQPGSTTAQVTTTIVLKTADATLTVTTQRQYNLETQTW	9.826753635964295	0.3594892819748179	82.00484466552734	0.3489100933074951	18.511877059936523	23.494674682617188	8.225164413452148
homomer-4-50-nr2-run1_result_37	3	GMELLDEDESAVQKDGSKTALVKSTTVLKTEDEIIEIKSEYEYNLETKEE:GMELLDEDESAVQKDGSKTALVKSTTVLKTEDEIIEIKSEYEYNLETKEE:GMELLDEDESAVQKDGSKTALVKSTTVLKTEDEIIEIKSEYEYNLETKEE:GMELLDEDESAVQKDGSKTALVKSTTVLKTEDEIIEIKSEYEYNLETKEE	18.99055576611984	0.1698132222010357	81.26789093017578	0.26078855991363525	21.282360076904297	26.81178092956543	16.118732452392578
homomer-4-50-nr2-run1_result_37	4	GMRLLDVDSSAVQAAGSTTAQVTTTTVLETETETLTVTTQSTYNLTTQTW:GMRLLDVDSSAVQAAGSTTAQVTTTTVLETETETLTVTTQSTYNLTTQTW:GMRLLDVDSSAVQAAGSTTAQVTTTTVLETETETLTVTTQSTYNLTTQTW:GMRLLDVDSSAVQAAGSTTAQVTTTTVLETETETLTVTTQSTYNLTTQTW	11.170914828443427	0.3082783110326153	64.26126098632812	0.29132071137428284	19.709362030029297	24.17648696899414	10.171300888061523
homomer-4-50-nr2-run1_result_37	5	GLELLDVSSTAVREPGSRVAQVRTTTVLRTETEVLRVEEQYEYDLETQTY:GLELLDVSSTAVREPGSRVAQVRTTTVLRTETEVLRVEEQYEYDLETQTY:GLELLDVSSTAVREPGSRVAQVRTTTVLRTETEVLRVEEQYEYDLETQTY:GLELLDVSSTAVREPGSRVAQVRTTTVLRTETEVLRVEEQYEYDLETQTY	4.005651341684126	0.6724053174772504	85.29666137695312	0.28669238090515137	19.370317459106445	24.532180786132812	17.542022705078125
homomer-4-50-nr2-run1_result_37	6	GMELLDTDESAVQKDGSNTAYVKKTTVYKTEDKIEEIVEEYEYNLETKTD:GMELLDTDESAVQKDGSNTAYVKKTTVYKTEDKIEEIVEEYEYNLETKTD:GMELLDTDESAVQKDGSNTAYVKKTTVYKTEDKIEEIVEEYEYNLETKTD:GMELLDTDESAVQKDGSNTAYVKKTTVYKTEDKIEEIVEEYEYNLETKTD	13.128060119283099	0.21352604313567705	86.5927734375	0.28760382533073425	20.2398738861084	25.60123062133789	16.60742950439453
homomer-4-50-nr2-run1_result_37	7	GWELLDYDTSSVQQAGSTTAQVTSTTILKTEDKIEKITSTSQYNLQTQQW:GWELLDYDTSSVQQAGSTTAQVTSTTILKTEDKIEKITSTSQYNLQTQQW:GWELLDYDTSSVQQAGSTTAQVTSTTILKTEDKIEKITSTSQYNLQTQQW:GWELLDYDTSSVQQAGSTTAQVTSTTILKTEDKIEKITSTSQYNLQTQQW	9.664734762868765	0.31461970349013835	86.21137237548828	0.2947658896446228	19.424049377441406	24.5456600189209	12.843786239624023
homomer-4-50-nr2-run1_result_37	8	GKELLDISSSAVQAAGSTTAKVKTTTVYKTEDEIIIEEKEYDYNLETKEE:GKELLDISSSAVQAAGSTTAKVKTTTVYKTEDEIIIEEKEYDYNLETKEE:GKELLDISSSAVQAAGSTTAKVKTTTVYKTEDEIIIEEKEYDYNLETKEE:GKELLDISSSAVQAAGSTTAKVKTTTVYKTEDEIIIEEKEYDYNLETKEE	3.1367603561428696	0.7666442739412562	83.87908172607422	0.3009658753871918	18.879037857055664	23.887096405029297	15.351036071777344
homomer-4-50-nr2-run1_result_37	9	GKELLDISETAVQAAGSNTALVKKTTVLKTEDKIEIIEEEYEYNLTTKEK:GKELLDISETAVQAAGSNTALVKKTTVLKTEDKIEIIEEEYEYNLTTKEK:GKELLDISETAVQAAGSNTALVKKTTVLKTEDKIEIIEEEYEYNLTTKEK:GKELLDISETAVQAAGSNTALVKKTTVLKTEDKIEIIEEEYEYNLTTKEK	7.571429862365481	0.4581512178146551	82.4111099243164	0.31778421998023987	19.001628875732422	23.986085891723633	14.725597381591797
homomer-4-50-nr2-run1_result_38	0	ASELELLVDWATARRLLEEAGLGPPADEEPRLEGGRALWPEAALEALRRA:ASELELLVDWATARRLLEEAGLGPPADEEPRLEGGRALWPEAALEALRRA:ASELELLVDWATARRLLEEAGLGPPADEEPRLEGGRALWPEAALEALRRA:ASELELLVDWATARRLLEEAGLGPPADEEPRLEGGRALWPEAALEALRRA	12.620448768520335	0.21911002642694177	59.7824821472168	0.24675369262695312	21.884239196777344	26.457822799682617	14.011423110961914
homomer-4-50-nr2-run1_result_38	1	ATELELLVDWARARELLRRAGLGVPDDRPPVLEGGRALWTPEALEALRAA:ATELELLVDWARARELLRRAGLGVPDDRPPVLEGGRALWTPEALEALRAA:ATELELLVDWARARELLRRAGLGVPDDRPPVLEGGRALWTPEALEALRAA:ATELELLVDWARARELLRRAGLGVPDDRPPVLEGGRALWTPEALEALRAA	9.331013941064237	0.2979477578611926	74.44908905029297	0.2810790538787842	20.19593620300293	25.32411003112793	15.275169372558594
homomer-4-50-nr2-run1_result_38	2	MTEFELLVDWATARRLLREAGLGVPDDREPVLEGGRALWHPAWLEALRAA:MTEFELLVDWATARRLLREAGLGVPDDREPVLEGGRALWHPAWLEALRAA:MTEFELLVDWATARRLLREAGLGVPDDREPVLEGGRALWHPAWLEALRAA:MTEFELLVDWATARRLLREAGLGVPDDREPVLEGGRALWHPAWLEALRAA	16.785743572005	0.15303435731939932	61.9056510925293	0.2579461932182312	21.633840560913086	26.215375900268555	16.53604507446289
homomer-4-50-nr2-run1_result_38	3	ASEFELLVDYARARELLRRAGLGVPDDREPVLEGGRYLFHPAWLEALRRA:ASEFELLVDYARARELLRRAGLGVPDDREPVLEGGRYLFHPAWLEALRRA:ASEFELLVDYARARELLRRAGLGVPDDREPVLEGGRYLFHPAWLEALRRA:ASEFELLVDYARARELLRRAGLGVPDDREPVLEGGRYLFHPAWLEALRRA	13.694237309495144	0.20631046679208317	71.9972915649414	0.2785750925540924	20.275650024414062	25.190380096435547	15.922027587890625
homomer-4-50-nr2-run1_result_38	4	ATELELLVDVARARELLRRAGLGVPDDEEPRLEGGRALVPPAWLEALRAA:ATELELLVDVARARELLRRAGLGVPDDEEPRLEGGRALVPPAWLEALRAA:ATELELLVDVARARELLRRAGLGVPDDEEPRLEGGRALVPPAWLEALRAA:ATELELLVDVARARELLRRAGLGVPDDEEPRLEGGRALVPPAWLEALRAA	3.3134698381915633	0.7434298321563501	81.66127014160156	0.3510824143886566	17.674739837646484	22.36236572265625	8.50117301940918
homomer-4-50-nr2-run1_result_38	5	MTLLELLVTEATARRLLEEAGLGVPDDRPPVIVGGRALWHPAWLEALRAA:MTLLELLVTEATARRLLEEAGLGVPDDRPPVIVGGRALWHPAWLEALRAA:MTLLELLVTEATARRLLEEAGLGVPDDRPPVIVGGRALWHPAWLEALRAA:MTLLELLVTEATARRLLEEAGLGVPDDRPPVIVGGRALWHPAWLEALRAA	13.912820711870385	0.20308236899588572	70.92928314208984	0.28075963258743286	20.24871253967285	25.093534469604492	14.85869312286377
homomer-4-50-nr2-run1_result_38	6	MTELELLVTEARARRLLREAGLGEPDDREPVLEGGRLLWPEEWLEALRRA:MTELELLVTEARARRLLREAGLGEPDDREPVLEGGRLLWPEEWLEALRRA:MTELELLVTEARARRLLREAGLGEPDDREPVLEGGRLLWPEEWLEALRRA:MTELELLVTEARARRLLREAGLGEPDDREPVLEGGRLLWPEEWLEALRRA	3.65340699999084	0.7004968853318451	57.83436965942383	0.26626938581466675	19.91034698486328	24.117389678955078	13.057378768920898
homomer-4-50-nr2-run1_result_38	7	MTELELLVTEARARRLLREAGLGVPDDREPVLEGGRYLWHPAWLEALRAA:MTELELLVTEARARRLLREAGLGVPDDREPVLEGGRYLWHPAWLEALRAA:MTELELLVTEARARRLLREAGLGVPDDREPVLEGGRYLWHPAWLEALRAA:MTELELLVTEARARRLLREAGLGVPDDREPVLEGGRYLWHPAWLEALRAA	4.3556646197475475	0.6225840258448021	76.15773010253906	0.2918514013290405	19.264562606811523	24.218992233276367	14.624942779541016
homomer-4-50-nr2-run1_result_38	8	MTELELLVTEARARELLERAGLGVPADEPPRLEGGRALWPEAWLEALRRA:MTELELLVTEARARELLERAGLGVPADEPPRLEGGRALWPEAWLEALRRA:MTELELLVTEARARELLERAGLGVPADEPPRLEGGRALWPEAWLEALRRA:MTELELLVTEARARELLERAGLGVPADEPPRLEGGRALWPEAWLEALRRA	3.063271616206886	0.7655942962347494	86.81370544433594	0.345694363117218	17.649721145629883	22.563892364501953	10.184229850769043
homomer-4-50-nr2-run1_result_38	9	MTELELLVTEATARRLLEEAGLGPPADEPPRLEGGRALWPPAWLEALRAA:MTELELLVTEATARRLLEEAGLGPPADEPPRLEGGRALWPPAWLEALRAA:MTELELLVTEATARRLLEEAGLGPPADEPPRLEGGRALWPPAWLEALRAA:MTELELLVTEATARRLLEEAGLGPPADEPPRLEGGRALWPPAWLEALRAA	9.55163746496251	0.3466172154410767	75.34862518310547	0.28434517979621887	20.257503509521484	25.1680965423584	15.536840438842773
homomer-4-50-nr2-run1_result_39	0	SFEEELKKKIEEIEEKLDEIEEKVEELLELEKEREEEEEELLEELEEELE:SFEEELKKKIEEIEEKLDEIEEKVEELLELEKEREEEEEELLEELEEELE:SFEEELKKKIEEIEEKLDEIEEKVEELLELEKEREEEEEELLEELEEELE:SFEEELKKKIEEIEEKLDEIEEKVEELLELEKEREEEEEELLEELEEELE	0.7783224433252955	0.9794470729045244	85.74462890625	0.7860655784606934	6.666367053985596	7.222496032714844	1.2211120128631592
homomer-4-50-nr2-run1_result_39	1	SPLEELEERLEEIEEKLEEIEEEVEENNELLEELKEELKKLLEELEEELE:SPLEELEERLEEIEEKLEEIEEEVEENNELLEELKEELKKLLEELEEELE:SPLEELEERLEEIEEKLEEIEEEVEENNELLEELKEELKKLLEELEEELE:SPLEELEERLEEIEEKLEEIEEEVEENNELLEELKEELKKLLEELEEELE	28.2899099652137	0.052874241745063735	46.54336166381836	0.24839265644550323	20.216876983642578	23.981557846069336	10.986885070800781
homomer-4-50-nr2-run1_result_39	2	SEEEEEEEREEEIEEKLEEIKEIVEEIKEKVEELIEELKELKEELLKLLE:SEEEEEEEREEEIEEKLEEIKEIVEEIKEKVEELIEELKELKEELLKLLE:SEEEEEEEREEEIEEKLEEIKEIVEEIKEKVEELIEELKELKEELLKLLE:SEEEEEEEREEEIEEKLEEIKEIVEEIKEKVEELIEELKELKEELLKLLE	1.791474470543312	0.9122272250777216	83.54488372802734	0.7726262807846069	6.168149471282959	6.731678009033203	1.4285223484039307
homomer-4-50-nr2-run1_result_39	3	SFIEKLEEELKEIKEKLEEIEEKVEEIKEKLEEFIKKFEELLKKLKELLE:SFIEKLEEELKEIKEKLEEIEEKVEEIKEKLEEFIKKFEELLKKLKELLE:SFIEKLEEELKEIKEKLEEIEEKVEEIKEKLEEFIKKFEELLKKLKELLE:SFIEKLEEELKEIKEKLEEIEEKVEEIKEKLEEFIKKFEELLKKLKELLE	1.532532556315447	0.9310558062497251	85.70198822021484	0.7981602549552917	6.259519577026367	6.7206902503967285	1.2514861822128296
homomer-4-50-nr2-run1_result_39	4	SFIEELKKEIEEIKEKLEKIEEKVEEIKEKVEEFIKKFEELLKELKELLE:SFIEELKKEIEEIKEKLEKIEEKVEEIKEKVEEFIKKFEELLKELKELLE:SFIEELKKEIEEIKEKLEKIEEKVEEIKEKVEEFIKKFEELLKELKELLE:SFIEELKKEIEEIKEKLEKIEEKVEEIKEKVEEFIKKFEELLKELKELLE	2.055433451457856	0.8879727619962443	82.05646514892578	0.7369827628135681	7.103477954864502	7.769443511962891	1.4350651502609253
homomer-4-50-nr2-run1_result_39	5	DPLEELEERLEEIEEKLEEIEEKVEELLEEVKELKEELKELLEKLKEEKE:DPLEELEERLEEIEEKLEEIEEKVEELLEEVKELKEELKELLEKLKEEKE:DPLEELEERLEEIEEKLEEIEEKVEELLEEVKELKEELKELLEKLKEEKE:DPLEELEERLEEIEEKLEEIEEKVEELLEEVKELKEELKELLEKLKEEKE	1.908949870904153	0.9016117275244226	86.79769134521484	0.8135786652565002	5.641688823699951	6.006861209869385	1.2467468976974487
homomer-4-50-nr2-run1_result_39	6	SFLEELEEKLEEIEEKLEEIEEKVEEIKELLKELIKKLEELLKKLEEKKK:SFLEELEEKLEEIEEKLEEIEEKVEEIKELLKELIKKLEELLKKLEEKKK:SFLEELEEKLEEIEEKLEEIEEKVEEIKELLKELIKKLEELLKKLEEKKK:SFLEELEEKLEEIEEKLEEIEEKVEEIKELLKELIKKLEELLKKLEEKKK	1.8061584969445146	0.908706716422899	88.69503784179688	0.8278720378875732	5.499720096588135	5.7869157791137695	1.1463797092437744
homomer-4-50-nr2-run1_result_39	7	SFEEELEEKLEEIEEKLEEIEEKVEKILELVEELIEKLEKLLKELLELLE:SFEEELEEKLEEIEEKLEEIEEKVEKILELVEELIEKLEKLLKELLELLE:SFEEELEEKLEEIEEKLEEIEEKVEKILELVEELIEKLEKLLKELLELLE:SFEEELEEKLEEIEEKLEEIEEKVEKILELVEELIEKLEKLLKELLELLE	1.7039042393915065	0.9202291330175979	90.40811920166016	0.8438384532928467	4.666508674621582	4.939633846282959	1.1018154621124268
homomer-4-50-nr2-run1_result_39	8	SYLEELEERLEEIEEKLDEIKEKVEEIKEKLEELIEELKKLLELLKKLLE:SYLEELEERLEEIEEKLDEIKEKVEEIKEKLEELIEELKKLLELLKKLLE:SYLEELEERLEEIEEKLDEIKEKVEEIKEKLEELIEELKKLLELLKKLLE:SYLEELEERLEEIEEKLDEIKEKVEEIKEKLEELIEELKKLLELLKKLLE	2.134975321313659	0.888600196933463	87.74929809570312	0.8048045039176941	5.255263328552246	5.650766849517822	1.243847370147705
homomer-4-50-nr2-run1_result_39	9	SFEEELKKKIEEIEEKLEEIEEKVEEILELVKEQQQQQQQLQQQLQELQQ:SFEEELKKKIEEIEEKLEEIEEKVEEILELVKEQQQQQQQLQQQLQELQQ:SFEEELKKKIEEIEEKLEEIEEKVEEILELVKEQQQQQQQLQQQLQELQQ:SFEEELKKKIEEIEEKLEEIEEKVEEILELVKEQQQQQQQLQQQLQELQQ	2.042105415050626	0.8984364353850504	92.23843383789062	0.868742048740387	3.8567612171173096	4.058018207550049	1.0235202312469482
homomer-4-50-nr2-run1_result_4	0	SPEYTPEEVRELFGILLIQEALNLEFLEEDPERRARWEEFRRETEEAAAG:SPEYTPEEVRELFGILLIQEALNLEFLEEDPERRARWEEFRRETEEAAAG:SPEYTPEEVRELFGILLIQEALNLEFLEEDPERRARWEEFRRETEEAAAG:SPEYTPEEVRELFGILLIQEALNLEFLEEDPERRARWEEFRRETEEAAAG	7.7845336087310475	0.4027624133448919	51.57133102416992	0.26845040917396545	19.896587371826172	23.5909423828125	14.355525970458984
homomer-4-50-nr2-run1_result_4	1	SAAYSPAEVRELLGILLILEALKPEFLAENPELQAQWEAFRAETLAAAAG:SAAYSPAEVRELLGILLILEALKPEFLAENPELQAQWEAFRAETLAAAAG:SAAYSPAEVRELLGILLILEALKPEFLAENPELQAQWEAFRAETLAAAAG:SAAYSPAEVRELLGILLILEALKPEFLAENPELQAQWEAFRAETLAAAAG	8.897948951356026	0.31521589728866095	79.08995056152344	0.2896196246147156	19.959800720214844	25.040754318237305	15.457144737243652
homomer-4-50-nr2-run1_result_4	2	SPEYTPAEVDRLFGLLLISEALRLEFLAERPELRARWEEFAARARAAYEG:SPEYTPAEVDRLFGLLLISEALRLEFLAERPELRARWEEFAARARAAYEG:SPEYTPAEVDRLFGLLLISEALRLEFLAERPELRARWEEFAARARAAYEG:SPEYTPAEVDRLFGLLLISEALRLEFLAERPELRARWEEFAARARAAYEG	1.3246061828699744	0.9453180333013322	74.18934631347656	0.6521319150924683	8.603914260864258	9.973320960998535	2.740596294403076
homomer-4-50-nr2-run1_result_4	3	SKEYSKKEVKELFGILLILEKLNPKFLEENPELKEKYEEFKKETLEAYEG:SKEYSKKEVKELFGILLILEKLNPKFLEENPELKEKYEEFKKETLEAYEG:SKEYSKKEVKELFGILLILEKLNPKFLEENPELKEKYEEFKKETLEAYEG:SKEYSKKEVKELFGILLILEKLNPKFLEENPELKEKYEEFKKETLEAYEG	10.485839880035396	0.25390307870877654	68.47376251220703	0.25958192348480225	20.77614402770996	25.763212203979492	16.62407112121582
homomer-4-50-nr2-run1_result_4	4	SPEYSPVEVRELFGILLILEALDLSYLEERPELQERYEEFRRETEEAAAG:SPEYSPVEVRELFGILLILEALDLSYLEERPELQERYEEFRRETEEAAAG:SPEYSPVEVRELFGILLILEALDLSYLEERPELQERYEEFRRETEEAAAG:SPEYSPVEVRELFGILLILEALDLSYLEERPELQERYEEFRRETEEAAAG	0.7834201839799745	0.9795325580726393	89.49072265625	0.858801007270813	4.374265670776367	4.792998313903809	1.064379334449768
homomer-4-50-nr2-run1_result_4	5	SEEYSKVEVDELFGILLILEALNPKFLEKNPELQKKYEEFKERTLAAYEG:SEEYSKVEVDELFGILLILEALNPKFLEKNPELQKKYEEFKERTLAAYEG:SEEYSKVEVDELFGILLILEALNPKFLEKNPELQKKYEEFKERTLAAYEG:SEEYSKVEVDELFGILLILEALNPKFLEKNPELQKKYEEFKERTLAAYEG	7.343371204998704	0.4889225990010297	59.16408157348633	0.3976505398750305	16.72350311279297	19.967639923095703	4.666931629180908
homomer-4-50-nr2-run1_result_4	6	SPEYSPVEVRELFGLLLISEALKPEYLKERPELQERWEEFKRETEEAAAG:SPEYSPVEVRELFGLLLISEALKPEYLKERPELQERWEEFKRETEEAAAG:SPEYSPVEVRELFGLLLISEALKPEYLKERPELQERWEEFKRETEEAAAG:SPEYSPVEVRELFGLLLISEALKPEYLKERPELQERWEEFKRETEEAAAG	10.530223267450896	0.24761517094308638	55.982177734375	0.24476580321788788	21.090511322021484	25.179601669311523	15.068302154541016
homomer-4-50-nr2-run1_result_4	7	SPEYTPEEVRELYGILLIQEALNLEFLEEDPERREAWEEFRAETLAAYEG:SPEYTPEEVRELYGILLIQEALNLEFLEEDPERREAWEEFRAETLAAYEG:SPEYTPEEVRELYGILLIQEALNLEFLEEDPERREAWEEFRAETLAAYEG:SPEYTPEEVRELYGILLIQEALNLEFLEEDPERREAWEEFRAETLAAYEG	8.256065852998836	0.366545324812779	65.7147216796875	0.2938114106655121	19.29188346862793	23.6629695892334	14.081979751586914
homomer-4-50-nr2-run1_result_4	8	SEKYSEVEVKELFGILLILEALDLKYLEENPELKEKYEEFKKETLEAYEG:SEKYSEVEVKELFGILLILEALDLKYLEENPELKEKYEEFKKETLEAYEG:SEKYSEVEVKELFGILLILEALDLKYLEENPELKEKYEEFKKETLEAYEG:SEKYSEVEVKELFGILLILEALDLKYLEENPELKEKYEEFKKETLEAYEG	0.9817031734464672	0.9691496007679965	86.30138397216797	0.8204450011253357	5.492588043212891	6.178608417510986	1.2027859687805176
homomer-4-50-nr2-run1_result_4	9	SARYTPEQVRELFGLLLLAEALNLEFLAEDPERQAEWEAFRAEAEAARAG:SARYTPEQVRELFGLLLLAEALNLEFLAEDPERQAEWEAFRAEAEAARAG:SARYTPEQVRELFGLLLLAEALNLEFLAEDPERQAEWEAFRAEAEAARAG:SARYTPEQVRELFGLLLLAEALNLEFLAEDPERQAEWEAFRAEAEAARAG	6.4845330355820945	0.45575432197111126	74.9937744140625	0.2927640676498413	19.610551834106445	24.465394973754883	13.91128921508789
homomer-4-50-nr2-run1_result_40	0	WDEDYKDYPLEILIFLAEIDIRKALETKSEEEAKKLEEKALELIGEKLKE:WDEDYKDYPLEILIFLAEIDIRKALETKSEEEAKKLEEKALELIGEKLKE:WDEDYKDYPLEILIFLAEIDIRKALETKSEEEAKKLEEKALELIGEKLKE:WDEDYKDYPLEILIFLAEIDIRKALETKSEEEAKKLEEKALELIGEKLKE	5.524968627921702	0.5748048513908474	78.55573272705078	0.3123008608818054	18.597566604614258	23.57855987548828	11.849281311035156
homomer-4-50-nr2-run1_result_40	1	WDDDYRDLPLEELRFRALLDILEALATESPEEAAARRARAEALLGEYLAR:WDDDYRDLPLEELRFRALLDILEALATESPEEAAARRARAEALLGEYLAR:WDDDYRDLPLEELRFRALLDILEALATESPEEAAARRARAEALLGEYLAR:WDDDYRDLPLEELRFRALLDILEALATESPEEAAARRARAEALLGEYLAR	4.804372309518163	0.5958979823630872	79.30762481689453	0.32708540558815	18.364700317382812	23.21080780029297	10.055585861206055
homomer-4-50-nr2-run1_result_40	2	WEEDYEDLPLEKLEFLALIDILKALFYESKEEAEKKLEKALELLGKYLEK:WEEDYEDLPLEKLEFLALIDILKALFYESKEEAEKKLEKALELLGKYLEK:WEEDYEDLPLEKLEFLALIDILKALFYESKEEAEKKLEKALELLGKYLEK:WEEDYEDLPLEKLEFLALIDILKALFYESKEEAEKKLEKALELLGKYLEK	4.1069092067709265	0.6515942474962508	56.306453704833984	0.31829068064689636	17.85688018798828	21.702974319458008	8.162674903869629
homomer-4-50-nr2-run1_result_40	3	WEDDWEDLPLEELRFRAELDFRRAAYFESREEAEAVRARAEEALGERRAK:WEDDWEDLPLEELRFRAELDFRRAAYFESREEAEAVRARAEEALGERRAK:WEDDWEDLPLEELRFRAELDFRRAAYFESREEAEAVRARAEEALGERRAK:WEDDWEDLPLEELRFRAELDFRRAAYFESREEAEAVRARAEEALGERRAK	9.158719465540406	0.3124611519188659	84.33744049072266	0.29344457387924194	20.389284133911133	25.900117874145508	13.839031219482422
homomer-4-50-nr2-run1_result_40	4	WEEDIESLPLELIIFKAEIDYKEAAYFESKEKAEEVKKKAEELLGKYLEK:WEEDIESLPLELIIFKAEIDYKEAAYFESKEKAEEVKKKAEELLGKYLEK:WEEDIESLPLELIIFKAEIDYKEAAYFESKEKAEEVKKKAEELLGKYLEK:WEEDIESLPLELIIFKAEIDYKEAAYFESKEKAEEVKKKAEELLGKYLEK	4.090373296835944	0.6434599346398064	75.6256103515625	0.2910480499267578	19.541696548461914	24.688764572143555	12.799345016479492
homomer-4-50-nr2-run1_result_40	5	WEDDIEDLPLEIILFRAKLEYEKAAYYESKEKAEEVRKKAEELIGEKLKK:WEDDIEDLPLEIILFRAKLEYEKAAYYESKEKAEEVRKKAEELIGEKLKK:WEDDIEDLPLEIILFRAKLEYEKAAYYESKEKAEEVRKKAEELIGEKLKK:WEDDIEDLPLEIILFRAKLEYEKAAYYESKEKAEEVRKKAEELIGEKLKK	2.7234992027759146	0.8037352397844516	73.26631927490234	0.3057034909725189	18.69194793701172	23.432235717773438	10.309965133666992
homomer-4-50-nr2-run1_result_40	6	WDEDIEDLPLEEIQFYALIDILLALYTESEEVAKEKLKKAEELLGKKRKE:WDEDIEDLPLEEIQFYALIDILLALYTESEEVAKEKLKKAEELLGKKRKE:WDEDIEDLPLEEIQFYALIDILLALYTESEEVAKEKLKKAEELLGKKRKE:WDEDIEDLPLEEIQFYALIDILLALYTESEEVAKEKLKKAEELLGKKRKE	4.196766436428781	0.6615312663343054	64.36373901367188	0.4341083765029907	14.821189880371094	17.960750579833984	5.111337661743164
homomer-4-50-nr2-run1_result_40	7	WDEDIKDLPLEEIKFKAEIDIKKALATKSKEEAEKEEKKAEKLLGEYRKK:WDEDIKDLPLEEIKFKAEIDIKKALATKSKEEAEKEEKKAEKLLGEYRKK:WDEDIKDLPLEEIKFKAEIDIKKALATKSKEEAEKEEKKAEKLLGEYRKK:WDEDIKDLPLEEIKFKAEIDIKKALATKSKEEAEKEEKKAEKLLGEYRKK	1.9504186911782802	0.8838297511899776	64.94242095947266	0.2969593107700348	18.259723663330078	22.235347747802734	7.431459426879883
homomer-4-50-nr2-run1_result_40	8	WEEDIEDLPLELLKFYAEIDIREALYFESKEKAEELRKKAEKLLGEKLKE:WEEDIEDLPLELLKFYAEIDIREALYFESKEKAEELRKKAEKLLGEKLKE:WEEDIEDLPLELLKFYAEIDIREALYFESKEKAEELRKKAEKLLGEKLKE:WEEDIEDLPLELLKFYAEIDIREALYFESKEKAEELRKKAEKLLGEKLKE	1.4322307603487792	0.9364756848084823	73.21377563476562	0.6021157503128052	10.557793617248535	12.505270957946777	2.769625186920166
homomer-4-50-nr2-run1_result_40	9	WDDDIEDLPEEELRFLAELDYRRALATESPEAAEAVRARAERLLGERRAR:WDDDIEDLPEEELRFLAELDYRRALATESPEAAEAVRARAERLLGERRAR:WDDDIEDLPEEELRFLAELDYRRALATESPEAAEAVRARAERLLGERRAR:WDDDIEDLPEEELRFLAELDYRRALATESPEAAEAVRARAERLLGERRAR	10.35484139295812	0.2550791164808488	85.36103057861328	0.2919054925441742	20.388086318969727	25.969636917114258	14.12691593170166
homomer-4-50-nr2-run1_result_41	0	AAAQAAAAAAALAALTALAAALAATPGAADTPAAAAVYAALAALTAALAA:AAAQAAAAAAALAALTALAAALAATPGAADTPAAAAVYAALAALTAALAA:AAAQAAAAAAALAALTALAAALAATPGAADTPAAAAVYAALAALTAALAA:AAAQAAAAAAALAALTALAAALAATPGAADTPAAAAVYAALAALTAALAA	10.14603985040963	0.5003837944361167	65.16004943847656	0.38948357105255127	16.41840934753418	20.521862030029297	7.225176811218262
homomer-4-50-nr2-run1_result_41	1	QQQQQEQQQQQQAQLTALAAAQLAIPGQADTPAAAAIFEMLAEQQQAQQQ:QQQQQEQQQQQQAQLTALAAAQLAIPGQADTPAAAAIFEMLAEQQQAQQQ:QQQQQEQQQQQQAQLTALAAAQLAIPGQADTPAAAAIFEMLAEQQQAQQQ:QQQQQEQQQQQQAQLTALAAAQLAIPGQADTPAAAAIFEMLAEQQQAQQQ	8.470497843264226	0.32893045761032624	60.66773223876953	0.32445061206817627	17.16975975036621	21.15890884399414	10.211030006408691
homomer-4-50-nr2-run1_result_41	2	EEEELEFRRELFEKLSELAEKLLSIPGKEDTPAMKAVFKALEKLVEAANK:EEEELEFRRELFEKLSELAEKLLSIPGKEDTPAMKAVFKALEKLVEAANK:EEEELEFRRELFEKLSELAEKLLSIPGKEDTPAMKAVFKALEKLVEAANK:EEEELEFRRELFEKLSELAEKLLSIPGKEDTPAMKAVFKALEKLVEAANK	1.9257565275066355	0.8953365002348178	82.91864776611328	0.7489988803863525	6.5531392097473145	7.523606300354004	1.4766807556152344
homomer-4-50-nr2-run1_result_41	3	AAAAAAARAALLDRLTALAAALAATPGAADTPAAAAVYAALAALVAAAAA:AAAAAAARAALLDRLTALAAALAATPGAADTPAAAAVYAALAALVAAAAA:AAAAAAARAALLDRLTALAAALAATPGAADTPAAAAVYAALAALVAAAAA:AAAAAAARAALLDRLTALAAALAATPGAADTPAAAAVYAALAALVAAAAA	3.008696891768267	0.7824643635819506	55.01231384277344	0.343767374753952	17.57509994506836	21.35907554626465	8.83328914642334
homomer-4-50-nr2-run1_result_41	4	QQQQQEQLQQLQDKLFELAKELISIPGKENTPESKAIFEMLKQLTEAQQQ:QQQQQEQLQQLQDKLFELAKELISIPGKENTPESKAIFEMLKQLTEAQQQ:QQQQQEQLQQLQDKLFELAKELISIPGKENTPESKAIFEMLKQLTEAQQQ:QQQQQEQLQQLQDKLFELAKELISIPGKENTPESKAIFEMLKQLTEAQQQ	0.8359778205603484	0.9774961075545846	83.00171661376953	0.7543331980705261	6.3754096031188965	7.294221878051758	1.6693816184997559
homomer-4-50-nr2-run1_result_41	5	EEARLAALERLLERLTALAAALLATPGAADTPAAAAVFASLAALVEALAR:EEARLAALERLLERLTALAAALLATPGAADTPAAAAVFASLAALVEALAR:EEARLAALERLLERLTALAAALLATPGAADTPAAAAVFASLAALVEALAR:EEARLAALERLLERLTALAAALLATPGAADTPAAAAVFASLAALVEALAR	1.9167239127700426	0.8953878237719465	79.61613464355469	0.6841370463371277	6.786234378814697	7.930934429168701	2.619668960571289
homomer-4-50-nr2-run1_result_41	6	AAARAALLAELLARLAALAAALLARPGAADTPAARAVYEALRRLVEALAA:AAARAALLAELLARLAALAAALLARPGAADTPAARAVYEALRRLVEALAA:AAARAALLAELLARLAALAAALLARPGAADTPAARAVYEALRRLVEALAA:AAARAALLAELLARLAALAAALLARPGAADTPAARAVYEALRRLVEALAA	7.303547159923906	0.43094041829924634	63.42784881591797	0.2757412791252136	20.059654235839844	24.859294891357422	12.123287200927734
homomer-4-50-nr2-run1_result_41	7	AAAEAAARRELLERLVALARELLARPGQEDTPAARAIFEALRELVRAEAA:AAAEAAARRELLERLVALARELLARPGQEDTPAARAIFEALRELVRAEAA:AAAEAAARRELLERLVALARELLARPGQEDTPAARAIFEALRELVRAEAA:AAAEAAARRELLERLVALARELLARPGQEDTPAARAIFEALRELVRAEAA	2.4134135259992733	0.8563173808035965	82.85328674316406	0.7459657192230225	6.6095123291015625	7.708651542663574	2.150444984436035
homomer-4-50-nr2-run1_result_41	8	EAARLALLRELARELFELARELAARPGTADTPAAAAVYAALEELVRALAE:EAARLALLRELARELFELARELAARPGTADTPAAAAVYAALEELVRALAE:EAARLALLRELARELFELARELAARPGTADTPAAAAVYAALEELVRALAE:EAARLALLRELARELFELARELAARPGTADTPAAAAVYAALEELVRALAE	1.815929923066329	0.9031725796782513	81.44598388671875	0.7473795413970947	6.082258224487305	6.944290637969971	1.952035903930664
homomer-4-50-nr2-run1_result_41	9	QQQQQQQLQQLRDDLTALAAALLATPGTADTPAAKAVFEALAELTRALAQ:QQQQQQQLQQLRDDLTALAAALLATPGTADTPAAKAVFEALAELTRALAQ:QQQQQQQLQQLRDDLTALAAALLATPGTADTPAAKAVFEALAELTRALAQ:QQQQQQQLQQLRDDLTALAAALLATPGTADTPAAKAVFEALAELTRALAQ	2.3371127156560267	0.8615337929447577	75.36344909667969	0.6583634614944458	8.136491775512695	9.553475379943848	2.814131021499634
homomer-4-50-nr2-run1_result_42	0	MAAGAAAALLAAALAARLAALERAVEEGYELEREELELLRRLERLLEELL:MAAGAAAALLAAALAARLAALERAVEEGYELEREELELLRRLERLLEELL:MAAGAAAALLAAALAARLAALERAVEEGYELEREELELLRRLERLLEELL:MAAGAAAALLAAALAARLAALERAVEEGYELEREELELLRRLERLLEELL	23.298251939899753	0.08834557608151326	56.0699462890625	0.28265148401260376	18.974395751953125	23.140518188476562	9.65953254699707
homomer-4-50-nr2-run1_result_42	1	AAAGEAAALAAAAAAAAAAAAAAAAAAGAAAAARALALLEELRRRLEELL:AAAGEAAALAAAAAAAAAAAAAAAAAAGAAAAARALALLEELRRRLEELL:AAAGEAAALAAAAAAAAAAAAAAAAAAGAAAAARALALLEELRRRLEELL:AAAGEAAALAAAAAAAAAAAAAAAAAAGAAAAARALALLEELRRRLEELL	4.789862126057259	0.6555062639508084	64.98262023925781	0.5149518251419067	10.511369705200195	12.280519485473633	3.359405040740967
homomer-4-50-nr2-run1_result_42	2	MAAGELAAALAAALAARFDELFDLVARGHEIAEENRELLEELEEELEEER:MAAGELAAALAAALAARFDELFDLVARGHEIAEENRELLEELEEELEEER:MAAGELAAALAAALAARFDELFDLVARGHEIAEENRELLEELEEELEEER:MAAGELAAALAAALAARFDELFDLVARGHEIAEENRELLEELEEELEEER	3.952050693885834	0.7404626787817483	78.3257827758789	0.7087990045547485	8.027257919311523	8.696219444274902	1.4939789772033691
homomer-4-50-nr2-run1_result_42	3	AAAGAVAAAAAAAAAAAAAAAAAAVAAGLEIAKEIKEKVEELEELLEELL:AAAGAVAAAAAAAAAAAAAAAAAAVAAGLEIAKEIKEKVEELEELLEELL:AAAGAVAAAAAAAAAAAAAAAAAAVAAGLEIAKEIKEKVEELEELLEELL:AAAGAVAAAAAAAAAAAAAAAAAAVAAGLEIAKEIKEKVEELEELLEELL	5.056697168424089	0.636414169517187	68.33708190917969	0.5633243322372437	9.878175735473633	11.192327499389648	2.458512783050537
homomer-4-50-nr2-run1_result_42	4	MDAGAAAVAAAAAAAARDARLEAAVLEGLELTRRILELLEEEREEREEEE:MDAGAAAVAAAAAAAARDARLEAAVLEGLELTRRILELLEEEREEREEEE:MDAGAAAVAAAAAAAARDARLEAAVLEGLELTRRILELLEEEREEREEEE:MDAGAAAVAAAAAAAARDARLEAAVLEGLELTRRILELLEEEREEREEEE	1.9270484563940191	0.9198126607118735	83.5418701171875	0.7989388704299927	6.446588516235352	6.924458980560303	1.1456866264343262
homomer-4-50-nr2-run1_result_42	5	AAAGAAAVAAAAAAAALAAELFAAVLEGREITEEILELLKKLEEERKKKE:AAAGAAAVAAAAAAAALAAELFAAVLEGREITEEILELLKKLEEERKKKE:AAAGAAAVAAAAAAAALAAELFAAVLEGREITEEILELLKKLEEERKKKE:AAAGAAAVAAAAAAAALAAELFAAVLEGREITEEILELLKKLEEERKKKE	22.526423482837636	0.08896919588148734	49.1328125	0.3125969171524048	17.85112953186035	20.44976043701172	5.4984025955200195
homomer-4-50-nr2-run1_result_42	6	AAAGAAAVAAAAAAAAAAAAAAAAVAAGHAIAQEILARLRRLEALLEELL:AAAGAAAVAAAAAAAAAAAAAAAAVAAGHAIAQEILARLRRLEALLEELL:AAAGAAAVAAAAAAAAAAAAAAAAVAAGHAIAQEILARLRRLEALLEELL:AAAGAAAVAAAAAAAAAAAAAAAAVAAGHAIAQEILARLRRLEALLEELL	5.193970419344589	0.6031743583749032	69.94426727294922	0.6399414539337158	8.99722671508789	10.28766918182373	1.5160259008407593
homomer-4-50-nr2-run1_result_42	7	LPAGEVAKLLAEEFAKKFDELYELVKEGYEILKKINEKMDKLMKLLEELL:LPAGEVAKLLAEEFAKKFDELYELVKEGYEILKKINEKMDKLMKLLEELL:LPAGEVAKLLAEEFAKKFDELYELVKEGYEILKKINEKMDKLMKLLEELL:LPAGEVAKLLAEEFAKKFDELYELVKEGYEILKKINEKMDKLMKLLEELL	1.5307311574031741	0.9293403454549756	82.09031677246094	0.777869701385498	7.126716136932373	7.5567097663879395	1.2709499597549438
homomer-4-50-nr2-run1_result_42	8	MSAGEVAVLLFKLFSERFDRLFDLVAEGHRIARENLALLERREALEEELL:MSAGEVAVLLFKLFSERFDRLFDLVAEGHRIARENLALLERREALEEELL:MSAGEVAVLLFKLFSERFDRLFDLVAEGHRIARENLALLERREALEEELL:MSAGEVAVLLFKLFSERFDRLFDLVAEGHRIARENLALLERREALEEELL	3.3489719899403987	0.8070637928786922	78.74754333496094	0.7406052350997925	7.646254539489746	8.182538986206055	1.411827802658081
homomer-4-50-nr2-run1_result_42	9	ADAGAAAAAAAAAAAAAAAELAAKVAAGYEIEKENNELLKERKEEEEKRK:ADAGAAAAAAAAAAAAAAAELAAKVAAGYEIEKENNELLKERKEEEEKRK:ADAGAAAAAAAAAAAAAAAELAAKVAAGYEIEKENNELLKERKEEEEKRK:ADAGAAAAAAAAAAAAAAAELAAKVAAGYEIEKENNELLKERKEEEEKRK	8.386479950055728	0.4078289531967372	59.016292572021484	0.3561568856239319	15.849249839782715	18.564298629760742	7.532364845275879
homomer-4-50-nr2-run1_result_43	0	SDTPVEERIKKIAEEAEKAFNSPDRPEGVSDAELAWEAIRKILEVIINGF:SDTPVEERIKKIAEEAEKAFNSPDRPEGVSDAELAWEAIRKILEVIINGF:SDTPVEERIKKIAEEAEKAFNSPDRPEGVSDAELAWEAIRKILEVIINGF:SDTPVEERIKKIAEEAEKAFNSPDRPEGVSDAELAWEAIRKILEVIINGF	4.513777283239856	0.6295549429364844	55.67002868652344	0.3715256154537201	17.186206817626953	20.952964782714844	7.4358696937561035
homomer-4-50-nr2-run1_result_43	1	SDRPPEERLEEVEARAEAAFRSPDRPPGVDPAELAWRATAEMLRILLRGL:SDRPPEERLEEVEARAEAAFRSPDRPPGVDPAELAWRATAEMLRILLRGL:SDRPPEERLEEVEARAEAAFRSPDRPPGVDPAELAWRATAEMLRILLRGL:SDRPPEERLEEVEARAEAAFRSPDRPPGVDPAELAWRATAEMLRILLRGL	0.9391298830922321	0.9731953006294489	81.0165023803711	0.7984224557876587	7.108571529388428	7.793576240539551	1.3924726247787476
homomer-4-50-nr2-run1_result_43	2	SDTPVEERLREIEKEAEERFNSPERPPGVSPAEIAMEAIFRALRVLLEGL:SDTPVEERLREIEKEAEERFNSPERPPGVSPAEIAMEAIFRALRVLLEGL:SDTPVEERLREIEKEAEERFNSPERPPGVSPAEIAMEAIFRALRVLLEGL:SDTPVEERLREIEKEAEERFNSPERPPGVSPAEIAMEAIFRALRVLLEGL	1.419323250484793	0.9379846817156856	64.54279327392578	0.331320583820343	18.087421417236328	22.306373596191406	9.525399208068848
homomer-4-50-nr2-run1_result_43	3	SATPPAERLRAIREEAAAAFSSPDRPPGVSPAELAWEALWRALEVLLEGL:SATPPAERLRAIREEAAAAFSSPDRPPGVSPAELAWEALWRALEVLLEGL:SATPPAERLRAIREEAAAAFSSPDRPPGVSPAELAWEALWRALEVLLEGL:SATPPAERLRAIREEAAAAFSSPDRPPGVSPAELAWEALWRALEVLLEGL	2.871699366819975	0.8164488668968244	78.55046844482422	0.7309374213218689	8.137492179870605	9.1903076171875	1.818268895149231
homomer-4-50-nr2-run1_result_43	4	SSLPPAARFAELDAEAEAAFTSPDRPPGVSPAELAARHLAALLRVLLEGS:SSLPPAARFAELDAEAEAAFTSPDRPPGVSPAELAARHLAALLRVLLEGS:SSLPPAARFAELDAEAEAAFTSPDRPPGVSPAELAARHLAALLRVLLEGS:SSLPPAARFAELDAEAEAAFTSPDRPPGVSPAELAARHLAALLRVLLEGS	1.4328423764074867	0.9350364710605881	69.3721923828125	0.5957337617874146	10.468067169189453	12.144587516784668	3.5095033645629883
homomer-4-50-nr2-run1_result_43	5	SSTPPAERLRRIRAEAEERFNSPDRPEGVHPAEIAAEYIARMLEVLLEGS:SSTPPAERLRRIRAEAEERFNSPDRPEGVHPAEIAAEYIARMLEVLLEGS:SSTPPAERLRRIRAEAEERFNSPDRPEGVHPAEIAAEYIARMLEVLLEGS:SSTPPAERLRRIRAEAEERFNSPDRPEGVHPAEIAAEYIARMLEVLLEGS	1.0642837990606682	0.9665167096243253	78.00702667236328	0.7534173727035522	7.968476295471191	8.911623001098633	1.6416492462158203
homomer-4-50-nr2-run1_result_43	6	DDTPVEERVERIRAEAEAAFTSPDRPPGVSDAELAAEALFEVLRVLLEGL:DDTPVEERVERIRAEAEAAFTSPDRPPGVSDAELAAEALFEVLRVLLEGL:DDTPVEERVERIRAEAEAAFTSPDRPPGVSDAELAAEALFEVLRVLLEGL:DDTPVEERVERIRAEAEAAFTSPDRPPGVSDAELAAEALFEVLRVLLEGL	1.2440680187477862	0.9507332308378329	66.55048370361328	0.4995487928390503	12.302289009094238	14.8701753616333	4.87099027633667
homomer-4-50-nr2-run1_result_43	7	SDTPVLERFEEVEAEAEAAFTSPERPPGVDPAELAWRAVARMLRLLLEGL:SDTPVLERFEEVEAEAEAAFTSPERPPGVDPAELAWRAVARMLRLLLEGL:SDTPVLERFEEVEAEAEAAFTSPERPPGVDPAELAWRAVARMLRLLLEGL:SDTPVLERFEEVEAEAEAAFTSPERPPGVDPAELAWRAVARMLRLLLEGL	1.0720063892223726	0.9639456885388205	83.89759826660156	0.8306204676628113	6.450446605682373	7.03302001953125	1.2811505794525146
homomer-4-50-nr2-run1_result_43	8	SSLPPAERLERIRAEARARFESPERPPGVSDARIAAEALFAALRVLLEGS:SSLPPAERLERIRAEARARFESPERPPGVSDARIAAEALFAALRVLLEGS:SSLPPAERLERIRAEARARFESPERPPGVSDARIAAEALFAALRVLLEGS:SSLPPAERLERIRAEARARFESPERPPGVSDARIAAEALFAALRVLLEGS	1.2417523832750752	0.9527504369771346	86.51863861083984	0.8228319883346558	5.596578598022461	6.126040458679199	1.4071993827819824
homomer-4-50-nr2-run1_result_43	9	SAESPEARFARIEAEARAAFASPARPPGVSPAELAWEATAALLRVEREGR:SAESPEARFARIEAEARAAFASPARPPGVSPAELAWEATAALLRVEREGR:SAESPEARFARIEAEARAAFASPARPPGVSPAELAWEATAALLRVEREGR:SAESPEARFARIEAEARAAFASPARPPGVSPAELAWEATAALLRVEREGR	6.1935554776979584	0.5138051489548433	74.97506713867188	0.4348236918449402	17.2957706451416	21.420137405395508	3.572793960571289
homomer-4-50-nr2-run1_result_44	0	EAEEIIEKYKKEFEELLEKKFKELKEFIEEKFEEIKEKLEEIKEEIEELK:EAEEIIEKYKKEFEELLEKKFKELKEFIEEKFEEIKEKLEEIKEEIEELK:EAEEIIEKYKKEFEELLEKKFKELKEFIEEKFEEIKEKLEEIKEEIEELK:EAEEIIEKYKKEFEELLEKKFKELKEFIEEKFEEIKEKLEEIKEEIEELK	1.0028559369578498	0.9659179104862381	90.75601196289062	0.8095971345901489	4.78988790512085	5.0794243812561035	1.1344445943832397
homomer-4-50-nr2-run1_result_44	1	QAQQQQQQQQQQQQQQQQQLFEELKEEIEEKYEEIKEKLEEIEEKIEELK:QAQQQQQQQQQQQQQQQQQLFEELKEEIEEKYEEIKEKLEEIEEKIEELK:QAQQQQQQQQQQQQQQQQQLFEELKEEIEEKYEEIKEKLEEIEEKIEELK:QAQQQQQQQQQQQQQQQQQLFEELKEEIEEKYEEIKEKLEEIEEKIEELK	1.7317986638235525	0.9207783393904667	84.71437072753906	0.7751351594924927	5.044991493225098	5.58917236328125	1.1922409534454346
homomer-4-50-nr2-run1_result_44	2	EVEKIIKEYYEELKKELEEKFEELKKEIEEKSEEIKEKLDEIKEKIEELK:EVEKIIKEYYEELKKELEEKFEELKKEIEEKSEEIKEKLDEIKEKIEELK:EVEKIIKEYYEELKKELEEKFEELKKEIEEKSEEIKEKLDEIKEKIEELK:EVEKIIKEYYEELKKELEEKFEELKKEIEEKSEEIKEKLDEIKEKIEELK	0.6655511761635238	0.9844626599610578	64.38533782958984	0.4877365827560425	12.168089866638184	14.458524703979492	2.3010101318359375
homomer-4-50-nr2-run1_result_44	3	EAEEIIKKYYEELKKELEELFKKLEEEEKKRHDEIKEKLDEIKEKIEELE:EAEEIIKKYYEELKKELEELFKKLEEEEKKRHDEIKEKLDEIKEKIEELE:EAEEIIKKYYEELKKELEELFKKLEEEEKKRHDEIKEKLDEIKEKIEELE:EAEEIIKKYYEELKKELEELFKKLEEEEKKRHDEIKEKLDEIKEKIEELE	21.972183832720667	0.39336646283003723	50.49279022216797	0.26230019330978394	20.37669563293457	24.335315704345703	11.533214569091797
homomer-4-50-nr2-run1_result_44	4	EVEEIIEKYWKEEKEYLDKKFEELKKEIKEQNEEIKKKLEEIKEEIEELK:EVEEIIEKYWKEEKEYLDKKFEELKKEIKEQNEEIKKKLEEIKEEIEELK:EVEEIIEKYWKEEKEYLDKKFEELKKEIKEQNEEIKKKLEEIKEEIEELK:EVEEIIEKYWKEEKEYLDKKFEELKKEIKEQNEEIKKKLEEIKEEIEELK	0.6892563696215288	0.9834803450716624	91.24530792236328	0.7857280969619751	4.665154457092285	4.959352016448975	1.2745853662490845
homomer-4-50-nr2-run1_result_44	5	EVEEIIEEEREERREELRRLFEELRREIEEQNEEIEEKLDEIKEKIEELK:EVEEIIEEEREERREELRRLFEELRREIEEQNEEIEEKLDEIKEKIEELK:EVEEIIEEEREERREELRRLFEELRREIEEQNEEIEEKLDEIKEKIEELK:EVEEIIEEEREERREELRRLFEELRREIEEQNEEIEEKLDEIKEKIEELK	1.906046761555555	0.8965170912261492	58.38475036621094	0.3582936227321625	16.036237716674805	18.988142013549805	6.128567695617676
homomer-4-50-nr2-run1_result_44	6	EFEKYLEEYKKELEEKLDEKFEQLEQQQQEQQEEIKEKLEEIEEKIEELK:EFEKYLEEYKKELEEKLDEKFEQLEQQQQEQQEEIKEKLEEIEEKIEELK:EFEKYLEEYKKELEEKLDEKFEQLEQQQQEQQEEIKEKLEEIEEKIEELK:EFEKYLEEYKKELEEKLDEKFEQLEQQQQEQQEEIKEKLEEIEEKIEELK	0.6620538181644645	0.9853883204733596	85.93150329589844	0.7170393466949463	6.0662665367126465	6.590544700622559	1.274695873260498
homomer-4-50-nr2-run1_result_44	7	QTQQQIQQQQQQQQQQLDEKFKELEEKIEEKFEEIEEELEEIEERIERME:QTQQQIQQQQQQQQQQLDEKFKELEEKIEEKFEEIEEELEEIEERIERME:QTQQQIQQQQQQQQQQLDEKFKELEEKIEEKFEEIEEELEEIEERIERME:QTQQQIQQQQQQQQQQLDEKFKELEEKIEEKFEEIEEELEEIEERIERME	3.725951042518117	0.7160230232980147	77.0744857788086	0.5804397463798523	11.969673156738281	14.488748550415039	1.571988821029663
homomer-4-50-nr2-run1_result_44	8	EVKKIIEEYYEKLKKELNEKFEELKKKIEELFEEIKEKLEEIEEKIEELK:EVKKIIEEYYEKLKKELNEKFEELKKKIEELFEEIKEKLEEIEEKIEELK:EVKKIIEEYYEKLKKELNEKFEELKKKIEELFEEIKEKLEEIEEKIEELK:EVKKIIEEYYEKLKKELNEKFEELKKKIEELFEEIKEKLEEIEEKIEELK	0.5025594691340662	0.9910838023315633	88.97977447509766	0.753522515296936	5.238442897796631	5.619872093200684	1.3008289337158203
homomer-4-50-nr2-run1_result_44	9	EVEEIIEKYKEELEEKLEKLFEELKEKIEELFEEIKEKLDEIEEKIEELK:EVEEIIEKYKEELEEKLEKLFEELKEKIEELFEEIKEKLDEIEEKIEELK:EVEEIIEKYKEELEEKLEKLFEELKEKIEELFEEIKEKLDEIEEKIEELK:EVEEIIEKYKEELEEKLEKLFEELKEKIEELFEEIKEKLDEIEEKIEELK	0.5312506152125852	0.9900516216071676	90.19908905029297	0.7599287033081055	5.104533672332764	5.451347351074219	1.2485828399658203
homomer-4-50-nr2-run1_result_45	0	MSPREREREEARRRIRELLERALEHLEEARRALEEAERAERTDPETGELL:MSPREREREEARRRIRELLERALEHLEEARRALEEAERAERTDPETGELL:MSPREREREEARRRIRELLERALEHLEEARRALEEAERAERTDPETGELL:MSPREREREEARRRIRELLERALEHLEEARRALEEAERAERTDPETGELL	2.1507035678149475	0.8929782664898775	82.69585418701172	0.7611774206161499	7.7526445388793945	8.297181129455566	1.2904608249664307
homomer-4-50-nr2-run1_result_45	1	MSPEERRREEARRRIREYLERALEYLERALEELERAEREERTDPETGELL:MSPEERRREEARRRIREYLERALEYLERALEELERAEREERTDPETGELL:MSPEERRREEARRRIREYLERALEYLERALEELERAEREERTDPETGELL:MSPEERRREEARRRIREYLERALEYLERALEELERAEREERTDPETGELL	2.2480849781876655	0.8797845290747588	85.76741790771484	0.7981722354888916	7.098408222198486	7.504591941833496	1.1185903549194336
homomer-4-50-nr2-run1_result_45	2	MSPRERRRERAREEIRRHLEEALRHLEEARRALEEAEREERTDPETGELR:MSPRERRRERAREEIRRHLEEALRHLEEARRALEEAEREERTDPETGELR:MSPRERRRERAREEIRRHLEEALRHLEEARRALEEAEREERTDPETGELR:MSPRERRRERAREEIRRHLEEALRHLEEARRALEEAEREERTDPETGELR	1.8810059070210032	0.9040494323224105	82.9566421508789	0.7787065505981445	7.6709418296813965	8.14956283569336	1.2427148818969727
homomer-4-50-nr2-run1_result_45	3	MPPRERREREAWERIRRYLREALEYLERALAALEEAERARRTDPETGELL:MPPRERREREAWERIRRYLREALEYLERALAALEEAERARRTDPETGELL:MPPRERREREAWERIRRYLREALEYLERALAALEEAERARRTDPETGELL:MPPRERREREAWERIRRYLREALEYLERALAALEEAERARRTDPETGELL	2.4479127185512914	0.8767408351702934	80.29606628417969	0.7680541276931763	8.327974319458008	8.836592674255371	1.296280026435852
homomer-4-50-nr2-run1_result_45	4	MPERERREREARERIRELLERALEHLEEARRALEEAERERRTDPETGELR:MPERERREREARERIRELLERALEHLEEARRALEEAERERRTDPETGELR:MPERERREREARERIRELLERALEHLEEARRALEEAERERRTDPETGELR:MPERERREREARERIRELLERALEHLEEARRALEEAERERRTDPETGELR	1.6253566163055748	0.9282885567289483	80.35433197021484	0.7467811107635498	8.445528030395508	9.013583183288574	1.3018507957458496
homomer-4-50-nr2-run1_result_45	5	MSPRERREEEARERIRRHLEEALRHLEEARRALEEAERERRTDPETGELL:MSPRERREEEARERIRRHLEEALRHLEEARRALEEAERERRTDPETGELL:MSPRERREEEARERIRRHLEEALRHLEEARRALEEAERERRTDPETGELL:MSPRERREEEARERIRRHLEEALRHLEEARRALEEAERERRTDPETGELL	1.770508136251411	0.9214119867113744	81.6158218383789	0.7634906768798828	8.062135696411133	8.58647346496582	1.3118627071380615
homomer-4-50-nr2-run1_result_45	6	MPPEEQEEERAREEIRRNLEEALEHLERAREALEEAERRRRTDPETGELL:MPPEEQEEERAREEIRRNLEEALEHLERAREALEEAERRRRTDPETGELL:MPPEEQEEERAREEIRRNLEEALEHLERAREALEEAERRRRTDPETGELL:MPPEEQEEERAREEIRRNLEEALEHLERAREALEEAERRRRTDPETGELL	1.7386032041883486	0.9195224839768081	79.45181274414062	0.7332029342651367	8.730515480041504	9.401227951049805	1.4251792430877686
homomer-4-50-nr2-run1_result_45	7	MSPRERREEEARRRIREYLEKAKEYLEKALEALEEAERERRTDPETGELR:MSPRERREEEARRRIREYLEKAKEYLEKALEALEEAERERRTDPETGELR:MSPRERREEEARRRIREYLEKAKEYLEKALEALEEAERERRTDPETGELR:MSPRERREEEARRRIREYLEKAKEYLEKALEALEEAERERRTDPETGELR	1.9286264655971483	0.9023477005699704	79.82383728027344	0.7592208385467529	8.718770027160645	9.241609573364258	1.2293784618377686
homomer-4-50-nr2-run1_result_45	8	MPEEERRREAARREIRANLEAALAALEAALAALEAAEREERTDPETGELL:MPEEERRREAARREIRANLEAALAALEAALAALEAAEREERTDPETGELL:MPEEERRREAARREIRANLEAALAALEAALAALEAAEREERTDPETGELL:MPEEERRREAARREIRANLEAALAALEAALAALEAAEREERTDPETGELL	2.173819298125567	0.8795677780221848	84.32632446289062	0.7822943925857544	7.473220348358154	7.949490547180176	1.2949039936065674
homomer-4-50-nr2-run1_result_45	9	MPERERRRRRAREEIRRHLEEALRHLERAREALEEAEREERRDPETGELL:MPERERRRRRAREEIRRHLEEALRHLERAREALEEAEREERRDPETGELL:MPERERRRRRAREEIRRHLEEALRHLERAREALEEAEREERRDPETGELL:MPERERRRRRAREEIRRHLEEALRHLERAREALEEAEREERRDPETGELL	1.9963984827933552	0.9025594126650964	79.94025421142578	0.7634127140045166	8.476507186889648	8.96941089630127	1.2919222116470337
homomer-4-50-nr2-run1_result_46	0	DEEEEEEELLEEVRELAEETLEEVEEAEEEIEELKEELEEELEKLFELLK:DEEEEEEELLEEVRELAEETLEEVEEAEEEIEELKEELEEELEKLFELLK:DEEEEEEELLEEVRELAEETLEEVEEAEEEIEELKEELEEELEKLFELLK:DEEEEEEELLEEVRELAEETLEEVEEAEEEIEELKEELEEELEKLFELLK	2.1854795020237168	0.8618372466432149	65.17876434326172	0.3001312017440796	17.52988624572754	21.343141555786133	10.349027633666992
homomer-4-50-nr2-run1_result_46	1	DEDEEEEELLEEVLEEAEEVDEEVEELKEEVEELEKELKEKLKELEEKLK:DEDEEEEELLEEVLEEAEEVDEEVEELKEEVEELEKELKEKLKELEEKLK:DEDEEEEELLEEVLEEAEEVDEEVEELKEEVEELEKELKEKLKELEEKLK:DEDEEEEELLEEVLEEAEEVDEEVEELKEEVEELEKELKEKLKELEEKLK	1.752111020393591	0.9026058947219516	64.67008972167969	0.31806695461273193	17.068559646606445	20.577730178833008	8.596409797668457
homomer-4-50-nr2-run1_result_46	2	DPIEEIIELLEEVKEKAEEILEETKKLREEMEEFKKEFEEKWKELKELLK:DPIEEIIELLEEVKEKAEEILEETKKLREEMEEFKKEFEEKWKELKELLK:DPIEEIIELLEEVKEKAEEILEETKKLREEMEEFKKEFEEKWKELKELLK:DPIEEIIELLEEVKEKAEEILEETKKLREEMEEFKKEFEEKWKELKELLK	0.6327222877256824	0.9859585556555771	93.82939910888672	0.8320333957672119	3.941511631011963	4.136616230010986	1.1015443801879883
homomer-4-50-nr2-run1_result_46	3	DEEEEEKELLEEVLEEAEEVKEEVEEAKEEIEEKKEEEEKKWKELKELLK:DEEEEEKELLEEVLEEAEEVKEEVEEAKEEIEEKKEEEEKKWKELKELLK:DEEEEEKELLEEVLEEAEEVKEEVEEAKEEIEEKKEEEEKKWKELKELLK:DEEEEEKELLEEVLEEAEEVKEEVEEAKEEIEEKKEEEEKKWKELKELLK	1.1021223651053769	0.9586802081264324	59.97063446044922	0.32868582010269165	16.341827392578125	19.533754348754883	5.952450752258301
homomer-4-50-nr2-run1_result_46	4	DPIEEIKELLEEVLEEAEEIDEEVEEALEEIKEFKEEFEKKWKELKEKLK:DPIEEIKELLEEVLEEAEEIDEEVEEALEEIKEFKEEFEKKWKELKEKLK:DPIEEIKELLEEVLEEAEEIDEEVEEALEEIKEFKEEFEKKWKELKEKLK:DPIEEIKELLEEVLEEAEEIDEEVEEALEEIKEFKEEFEKKWKELKEKLK	27.93893649256607	0.0636762374409194	49.93147277832031	0.2597053050994873	20.703861236572266	24.991378784179688	11.716578483581543
homomer-4-50-nr2-run1_result_46	5	DKIEEIIEKLEEVKELAEEVLEEVRRLRELLEERRRREEERWARLEELLR:DKIEEIIEKLEEVKELAEEVLEEVRRLRELLEERRRREEERWARLEELLR:DKIEEIIEKLEEVKELAEEVLEEVRRLRELLEERRRREEERWARLEELLR:DKIEEIIEKLEEVKELAEEVLEEVRRLRELLEERRRREEERWARLEELLR	0.6440395907686973	0.9854078957140883	88.67745971679688	0.7710784077644348	5.418877124786377	5.792777061462402	1.2891409397125244
homomer-4-50-nr2-run1_result_46	6	DMMEEIKELLEEVKELAEEVLEETKKAREEIEEFKEEFKKKWKELKELLK:DMMEEIKELLEEVKELAEEVLEETKKAREEIEEFKEEFKKKWKELKELLK:DMMEEIKELLEEVKELAEEVLEETKKAREEIEEFKEEFKKKWKELKELLK:DMMEEIKELLEEVKELAEEVLEETKKAREEIEEFKEEFKKKWKELKELLK	0.533073588005368	0.9900274850088132	91.41214752197266	0.7892143726348877	4.674725532531738	4.94230842590332	1.2248985767364502
homomer-4-50-nr2-run1_result_46	7	DEDEEELELLEEIKELAEEVKEIAEEALEEIKELKEELEEKWKELKELLK:DEDEEELELLEEIKELAEEVKEIAEEALEEIKELKEELEEKWKELKELLK:DEDEEELELLEEIKELAEEVKEIAEEALEEIKELKEELEEKWKELKELLK:DEDEEELELLEEIKELAEEVKEIAEEALEEIKELKEELEEKWKELKELLK	0.6590942616701573	0.9848196436671526	93.93341827392578	0.8370034694671631	3.919109344482422	4.100144863128662	1.094874620437622
homomer-4-50-nr2-run1_result_46	8	DEEEEEEEELEEVKEEAEEVLEETEELLEEVEEEEERREEEWAELRRLLE:DEEEEEEEELEEVKEEAEEVLEETEELLEEVEEEEERREEEWAELRRLLE:DEEEEEEEELEEVKEEAEEVLEETEELLEEVEEEEERREEEWAELRRLLE:DEEEEEEEELEEVKEEAEEVLEETEELLEEVEEEEERREEEWAELRRLLE	5.065868822740774	0.5531109051740006	86.32862091064453	0.2748796343803406	19.66225814819336	24.812013626098633	11.267425537109375
homomer-4-50-nr2-run1_result_46	9	EEEEEEEEELEEILEEEEEVLEETEETRELLEEEREERRERWEELERRLE:EEEEEEEEELEEILEEEEEVLEETEETRELLEEEREERRERWEELERRLE:EEEEEEEEELEEILEEEEEVLEETEETRELLEEEREERRERWEELERRLE:EEEEEEEEELEEILEEEEEVLEETEETRELLEEEREERRERWEELERRLE	5.1880453781391465	0.956485934041395	75.14823913574219	0.2611934542655945	20.3836727142334	25.903024673461914	17.126136779785156
homomer-4-50-nr2-run1_result_47	0	EKEELKEYLKEELKKLLEEYYKKLKEEEEKKLKELKEELEKLLKELYPEY:EKEELKEYLKEELKKLLEEYYKKLKEEEEKKLKELKEELEKLLKELYPEY:EKEELKEYLKEELKKLLEEYYKKLKEEEEKKLKELKEELEKLLKELYPEY:EKEELKEYLKEELKKLLEEYYKKLKEEEEKKLKELKEELEKLLKELYPEY	21.012879891620532	0.5919154327223204	48.97904586791992	0.2653839588165283	19.667911529541016	23.350461959838867	10.56070613861084
homomer-4-50-nr2-run1_result_47	1	ELEELRAWLERRLEELLAEREARRREERAAAAAAALAAAAAAAAAAAPAA:ELEELRAWLERRLEELLAEREARRREERAAAAAAALAAAAAAAAAAAPAA:ELEELRAWLERRLEELLAEREARRREERAAAAAAALAAAAAAAAAAAPAA:ELEELRAWLERRLEELLAEREARRREERAAAAAAALAAAAAAAAAAAPAA	3.7573387001626357	0.7220541235186115	77.43272399902344	0.34826231002807617	16.54574966430664	20.432409286499023	9.022993087768555
homomer-4-50-nr2-run1_result_47	2	SMEELRAWLEEELDRRLAALAEERRAEAAAALAAAAAALAALLRALDPDA:SMEELRAWLEEELDRRLAALAEERRAEAAAALAAAAAALAALLRALDPDA:SMEELRAWLEEELDRRLAALAEERRAEAAAALAAAAAALAALLRALDPDA:SMEELRAWLEEELDRRLAALAEERRAEAAAALAAAAAALAALLRALDPDA	1.080428799950098	0.9611412862907821	56.08956527709961	0.3692396283149719	15.315033912658691	18.14128303527832	5.200998306274414
homomer-4-50-nr2-run1_result_47	3	SMEELKKWLEEYFEKLLKEYREEERREREAELAALLELLRELLRRLFPEL:SMEELKKWLEEYFEKLLKEYREEERREREAELAALLELLRELLRRLFPEL:SMEELKKWLEEYFEKLLKEYREEERREREAELAALLELLRELLRRLFPEL:SMEELKKWLEEYFEKLLKEYREEERREREAELAALLELLRELLRRLFPEL	1.4601255731405398	0.9315835572081584	65.33186340332031	0.530637800693512	11.691764831542969	13.037596702575684	1.8980932235717773
homomer-4-50-nr2-run1_result_47	4	EMEELREWLERRLEELLERREARLRAELLALLALLLALAAALLRALYPAL:EMEELREWLERRLEELLERREARLRAELLALLALLLALAAALLRALYPAL:EMEELREWLERRLEELLERREARLRAELLALLALLLALAAALLRALYPAL:EMEELREWLERRLEELLERREARLRAELLALLALLLALAAALLRALYPAL	1.149966935772651	0.9566945931387377	57.28773498535156	0.3660900592803955	15.186590194702148	17.558425903320312	5.568948268890381
homomer-4-50-nr2-run1_result_47	5	ALEELRAWLREELDRRLAELEARLRAELAAILAALLARLEALLRALRPEL:ALEELRAWLREELDRRLAELEARLRAELAAILAALLARLEALLRALRPEL:ALEELRAWLREELDRRLAELEARLRAELAAILAALLARLEALLRALRPEL:ALEELRAWLREELDRRLAELEARLRAELAAILAALLARLEALLRALRPEL	1.1181714352215648	0.9582924627603527	55.26422882080078	0.39386802911758423	14.80721378326416	17.36728286743164	6.757349014282227
homomer-4-50-nr2-run1_result_47	6	ELEELKEYLEKYLEEKLEEYREEEREEREEELRELREELERLLRELYPEY:ELEELKEYLEKYLEEKLEEYREEEREEREEELRELREELERLLRELYPEY:ELEELKEYLEKYLEEKLEEYREEEREEREEELRELREELERLLRELYPEY:ELEELKEYLEKYLEEKLEEYREEEREEREEELRELREELERLLRELYPEY	27.981787779167735	0.09422244540235432	44.230350494384766	0.24135726690292358	21.01568031311035	24.866634368896484	9.755878448486328
homomer-4-50-nr2-run1_result_47	7	AAEELRAWLERRLEELLARRAEEERRERAAAAAAAAALAAAAAAAAAAAA:AAEELRAWLERRLEELLARRAEEERRERAAAAAAAAALAAAAAAAAAAAA:AAEELRAWLERRLEELLARRAEEERRERAAAAAAAAALAAAAAAAAAAAA:AAEELRAWLERRLEELLARRAEEERRERAAAAAAAAALAAAAAAAAAAAA	3.0327319159205923	0.7961843540219542	67.26302337646484	0.43735748529434204	13.260446548461914	16.107778549194336	4.312676429748535
homomer-4-50-nr2-run1_result_47	8	ALEELRAWLEEHLEALLARLRAELEERLDARAAAAAAALAALLAALDPDF:ALEELRAWLEEHLEALLARLRAELEERLDARAAAAAAALAALLAALDPDF:ALEELRAWLEEHLEALLARLRAELEERLDARAAAAAAALAALLAALDPDF:ALEELRAWLEEHLEALLARLRAELEERLDARAAAAAAALAALLAALDPDF	1.47728434747247	0.9312049610748536	58.34696960449219	0.4667697250843048	13.195168495178223	15.191904067993164	4.132369041442871
homomer-4-50-nr2-run1_result_47	9	SMEELKEYLEKKIEEELEKLEKKRKEYLDERLAALLALLAALLRRLYPEL:SMEELKEYLEKKIEEELEKLEKKRKEYLDERLAALLALLAALLRRLYPEL:SMEELKEYLEKKIEEELEKLEKKRKEYLDERLAALLALLAALLRRLYPEL:SMEELKEYLEKKIEEELEKLEKKRKEYLDERLAALLALLAALLRRLYPEL	2.3767436475982673	0.9053483779921394	46.48020553588867	0.3165585696697235	18.061870574951172	20.70488739013672	7.288561820983887
homomer-4-50-nr2-run1_result_48	0	SIAAALAALAAALAAAAAAIAAGLAALAAQQAAAAAALAAAIAALAAALA:SIAAALAALAAALAAAAAAIAAGLAALAAQQAAAAAALAAAIAALAAALA:SIAAALAALAAALAAAAAAIAAGLAALAAQQAAAAAALAAAIAALAAALA:SIAAALAALAAALAAAAAAIAAGLAALAAQQAAAAAALAAAIAALAAALA	2.739622920417309	0.81374222802984	54.229671478271484	0.4189063012599945	13.834197998046875	16.90058708190918	5.24120569229126
homomer-4-50-nr2-run1_result_48	1	SIEEKLEELKKEIEENNEEIKEGLEELKEEVEESAEEIKEKIEKLEEELK:SIEEKLEELKKEIEENNEEIKEGLEELKEEVEESAEEIKEKIEKLEEELK:SIEEKLEELKKEIEENNEEIKEGLEELKEEVEESAEEIKEKIEKLEEELK:SIEEKLEELKKEIEENNEEIKEGLEELKEEVEESAEEIKEKIEKLEEELK	2.0704769051581673	0.8683029694139384	62.81357955932617	0.29822999238967896	18.059768676757812	22.044057846069336	10.071691513061523
homomer-4-50-nr2-run1_result_48	2	SIEERLEELEERIERDFEELREGLEELREELERAARELRELLEELREELR:SIEERLEELEERIERDFEELREGLEELREELERAARELRELLEELREELR:SIEERLEELEERIERDFEELREGLEELREELERAARELRELLEELREELR:SIEERLEELEERIERDFEELREGLEELREELERAARELRELLEELREELR	0.6935053000564797	0.9833255677994899	90.69970703125	0.795108437538147	4.748379707336426	5.060235500335693	1.1908626556396484
homomer-4-50-nr2-run1_result_48	3	SAEAALAAARAAAAAAAAALAAGLAAAAAAQAAAAAELRARLEALEERLA:SAEAALAAARAAAAAAAAALAAGLAAAAAAQAAAAAELRARLEALEERLA:SAEAALAAARAAAAAAAAALAAGLAAAAAAQAAAAAELRARLEALEERLA:SAEAALAAARAAAAAAAAALAAGLAAAAAAQAAAAAELRARLEALEERLA	2.903351928445208	0.7990837725405657	55.32688522338867	0.3902316689491272	14.13105297088623	17.27265739440918	5.6031341552734375
homomer-4-50-nr2-run1_result_48	4	SIEERLAELREELAAAAAALRAGLAALAAAQAAAAAELRALIEELRRELR:SIEERLAELREELAAAAAALRAGLAALAAAQAAAAAELRALIEELRRELR:SIEERLAELREELAAAAAALRAGLAALAAAQAAAAAELRALIEELRRELR:SIEERLAELREELAAAAAALRAGLAALAAAQAAAAAELRALIEELRRELR	1.9306916360081638	0.8900503879149757	52.38302230834961	0.39119386672973633	13.996018409729004	16.803115844726562	6.521902561187744
homomer-4-50-nr2-run1_result_48	5	SLEAALAELAAAAAAAAAAAAAGLAELRAELREAAEEIREKIEELEEELK:SLEAALAELAAAAAAAAAAAAAGLAELRAELREAAEEIREKIEELEEELK:SLEAALAELAAAAAAAAAAAAAGLAELRAELREAAEEIREKIEELEEELK:SLEAALAELAAAAAAAAAAAAAGLAELRAELREAAEEIREKIEELEEELK	1.1430907344595904	0.9569874907776699	57.112918853759766	0.4425988495349884	12.995918273925781	15.299101829528809	4.964287757873535
homomer-4-50-nr2-run1_result_48	6	SIEERLAELEARIEAAAAAIAAGAAAARAAQAAAAAAIAAAIAALAEALA:SIEERLAELEARIEAAAAAIAAGAAAARAAQAAAAAAIAAAIAALAEALA:SIEERLAELEARIEAAAAAIAAGAAAARAAQAAAAAAIAAAIAALAEALA:SIEERLAELEARIEAAAAAIAAGAAAARAAQAAAAAAIAAAIAALAEALA	1.8700189381625918	0.8972606209233074	51.64274215698242	0.37379148602485657	14.809440612792969	17.92267608642578	5.799543380737305
homomer-4-50-nr2-run1_result_48	7	SLEERLEELEERIERAFEELREGLEELRAEQAAAAAEIKALIERLEEELK:SLEERLEELEERIERAFEELREGLEELRAEQAAAAAEIKALIERLEEELK:SLEERLEELEERIERAFEELREGLEELRAEQAAAAAEIKALIERLEEELK:SLEERLEELEERIERAFEELREGLEELRAEQAAAAAEIKALIERLEEELK	0.6656043816196613	0.9845002845908297	87.60176849365234	0.7576450109481812	5.488301753997803	5.915700435638428	1.4464070796966553
homomer-4-50-nr2-run1_result_48	8	SIEEKLEELEEEIEEKFEEIEEGLEELREEVEEAAEELEELIEELEEELK:SIEEKLEELEEEIEEKFEEIEEGLEELREEVEEAAEELEELIEELEEELK:SIEEKLEELEEEIEEKFEEIEEGLEELREEVEEAAEELEELIEELEEELK:SIEEKLEELEEEIEEKFEEIEEGLEELREEVEEAAEELEELIEELEEELK	1.2228220348336734	0.9510219627581882	81.88298034667969	0.670036792755127	6.835312366485596	7.657881259918213	1.6427745819091797
homomer-4-50-nr2-run1_result_48	9	SLADALAALAAALAAAAAAAAAGLAALAAAAAAAAAALAAQIAALEERLA:SLADALAALAAALAAAAAAAAAGLAALAAAAAAAAAALAAQIAALEERLA:SLADALAALAAALAAAAAAAAAGLAALAAAAAAAAAALAAQIAALEERLA:SLADALAALAAALAAAAAAAAAGLAALAAAAAAAAAALAAQIAALEERLA	2.141377697926237	0.8765964687134493	53.09989929199219	0.4517800509929657	12.870582580566406	15.396422386169434	5.76435661315918
homomer-4-50-nr2-run1_result_49	0	ALLEELRALLAARAAEAAAALAAAAAAAAAAAAAAGAALAAALAAAAAAA:ALLEELRALLAARAAEAAAALAAAAAAAAAAAAAAGAALAAALAAAAAAA:ALLEELRALLAARAAEAAAALAAAAAAAAAAAAAAGAALAAALAAAAAAA:ALLEELRALLAARAAEAAAALAAAAAAAAAAAAAAGAALAAALAAAAAAA	2.3936042555358954	0.8526473722058534	59.628334045410156	0.43456965684890747	13.876855850219727	17.110883712768555	5.753771781921387
homomer-4-50-nr2-run1_result_49	1	ELLEELKRYLEEREERREREEAERRAALAAALAALGAALAAAIAAAAAAA:ELLEELKRYLEEREERREREEAERRAALAAALAALGAALAAAIAAAAAAA:ELLEELKRYLEEREERREREEAERRAALAAALAALGAALAAAIAAAAAAA:ELLEELKRYLEEREERREREEAERRAALAAALAALGAALAAAIAAAAAAA	2.3460553512688342	0.847950131180138	63.66401290893555	0.34551313519477844	16.332849502563477	19.79745864868164	6.652482032775879
homomer-4-50-nr2-run1_result_49	2	ELLEELRRLLEEREERRRAEAAAAAAAAAAAAAAAGAALAAAIAAAAAAA:ELLEELRRLLEEREERRRAEAAAAAAAAAAAAAAAGAALAAAIAAAAAAA:ELLEELRRLLEEREERRRAEAAAAAAAAAAAAAAAGAALAAAIAAAAAAA:ELLEELRRLLEEREERRRAEAAAAAAAAAAAAAAAGAALAAAIAAAAAAA	3.272949764149604	0.7856019538075251	66.65062713623047	0.39194923639297485	15.039508819580078	18.614856719970703	5.9228057861328125
homomer-4-50-nr2-run1_result_49	3	ELLEEIKELLEKREEERAAAAAAAAAAAAAAAAAAGAAAAAALAAAAAAA:ELLEEIKELLEKREEERAAAAAAAAAAAAAAAAAAGAAAAAALAAAAAAA:ELLEEIKELLEKREEERAAAAAAAAAAAAAAAAAAGAAAAAALAAAAAAA:ELLEEIKELLEKREEERAAAAAAAAAAAAAAAAAAGAAAAAALAAAAAAA	3.7104362577401275	0.7289917400143763	62.89413833618164	0.4234952926635742	13.720849990844727	16.880611419677734	5.8785481452941895
homomer-4-50-nr2-run1_result_49	4	ELLEEIKELLEEREKEEEEEEREREERLERLLAELGARLAAEIAAAAAAA:ELLEEIKELLEEREKEEEEEEREREERLERLLAELGARLAAEIAAAAAAA:ELLEEIKELLEEREKEEEEEEREREERLERLLAELGARLAAEIAAAAAAA:ELLEEIKELLEEREKEEEEEEREREERLERLLAELGARLAAEIAAAAAAA	2.925621321175522	0.8021505358460934	69.5374526977539	0.2781871557235718	19.55726432800293	23.91001319885254	12.024606704711914
homomer-4-50-nr2-run1_result_49	5	PLLEALAAALAAAAAALAAALAAALAAAAAAAAAAGEALAAAIAAAAAAA:PLLEALAAALAAAAAALAAALAAALAAAAAAAAAAGEALAAAIAAAAAAA:PLLEALAAALAAAAAALAAALAAALAAAAAAAAAAGEALAAAIAAAAAAA:PLLEALAAALAAAAAALAAALAAALAAAAAAAAAAGEALAAAIAAAAAAA	2.073310722808959	0.8741204145269909	54.79340744018555	0.44763317704200745	12.9793119430542	15.606281280517578	5.01511287689209
homomer-4-50-nr2-run1_result_49	6	AAAAAAAAAAAALAAAAAAAAAAAAAAAAAAAAAAGAALAAAIAAAAAAA:AAAAAAAAAAAALAAAAAAAAAAAAAAAAAAAAAAGAALAAAIAAAAAAA:AAAAAAAAAAAALAAAAAAAAAAAAAAAAAAAAAAGAALAAAIAAAAAAA:AAAAAAAAAAAALAAAAAAAAAAAAAAAAAAAAAAGAALAAAIAAAAAAA	3.7199759979691556	0.7195397977039433	64.666259765625	0.39798688888549805	15.01881217956543	18.843154907226562	6.187170028686523
homomer-4-50-nr2-run1_result_49	7	AALAALVALLAALAAAALAAAAAAAAAAAEAAAAAGERLAAAIAEAAAAA:AALAALVALLAALAAAALAAAAAAAAAAAEAAAAAGERLAAAIAEAAAAA:AALAALVALLAALAAAALAAAAAAAAAAAEAAAAAGERLAAAIAEAAAAA:AALAALVALLAALAAAALAAAAAAAAAAAEAAAAAGERLAAAIAEAAAAA	2.0902693205343774	0.8774254438518391	58.61162567138672	0.44111403822898865	12.868264198303223	15.589498519897461	5.8073272705078125
homomer-4-50-nr2-run1_result_49	8	PLLEELRALLERLEEERRAAAAAAAAAAAAAAAAAAAAAAAALAAAAAAA:PLLEELRALLERLEEERRAAAAAAAAAAAAAAAAAAAAAAAALAAAAAAA:PLLEELRALLERLEEERRAAAAAAAAAAAAAAAAAAAAAAAALAAAAAAA:PLLEELRALLERLEEERRAAAAAAAAAAAAAAAAAAAAAAAALAAAAAAA	4.974659333300223	0.6212441135162156	62.74971389770508	0.4327438771724701	13.079023361206055	16.136301040649414	6.248157978057861
homomer-4-50-nr2-run1_result_49	9	ALLEALLAALEERERREEERRRREREERRRERAEAGAALRAALEAAAAAA:ALLEALLAALEERERREEERRRREREERRRERAEAGAALRAALEAAAAAA:ALLEALLAALEERERREEERRRREREERRRERAEAGAALRAALEAAAAAA:ALLEALLAALEERERREEERRRREREERRRERAEAGAALRAALEAAAAAA	7.331165254380223	0.39082028068945335	88.37893676757812	0.27784931659698486	20.063549041748047	25.361488342285156	16.35552978515625
homomer-4-50-nr2-run1_result_5	0	AALEERLEALRAEFAEAAAAAAAAAAAAAAALAAAIAAAAAGAAAAAAAA:AALEERLEALRAEFAEAAAAAAAAAAAAAAALAAAIAAAAAGAAAAAAAA:AALEERLEALRAEFAEAAAAAAAAAAAAAAALAAAIAAAAAGAAAAAAAA:AALEERLEALRAEFAEAAAAAAAAAAAAAAALAAAIAAAAAGAAAAAAAA	3.0323057873595616	0.7967195232354723	64.33942413330078	0.42518532276153564	13.946788787841797	17.338550567626953	5.830756187438965
homomer-4-50-nr2-run1_result_5	1	EEEEEEEEEFEEEFEEEEEEEEEELEEEFEELRELIEELREGFEEFAARA:EEEEEEEEEFEEEFEEEEEEEEEELEEEFEELRELIEELREGFEEFAARA:EEEEEEEEEFEEEFEEEEEEEEEELEEEFEELRELIEELREGFEEFAARA:EEEEEEEEEFEEEFEEEEEEEEEELEEEFEELRELIEELREGFEEFAARA	2.642980473158565	0.8321126245389057	69.50894165039062	0.36773791909217834	15.515093803405762	19.00453758239746	6.706424236297607
homomer-4-50-nr2-run1_result_5	2	QQLQELLQQFQQQFQQQQQQQQQQQQQQFEELRRLLEELRAGFEAFAAAA:QQLQELLQQFQQQFQQQQQQQQQQQQQQFEELRRLLEELRAGFEAFAAAA:QQLQELLQQFQQQFQQQQQQQQQQQQQQFEELRRLLEELRAGFEAFAAAA:QQLQELLQQFQQQFQQQQQQQQQQQQQQFEELRRLLEELRAGFEAFAAAA	0.6993684263464247	0.9830053260338812	72.26859283447266	0.5878456830978394	9.716154098510742	10.884556770324707	2.926239490509033
homomer-4-50-nr2-run1_result_5	3	EELERLLEEFREEFEEREEEREEEEEEREEELEEKIEELKEGLEELKKEL:EELERLLEEFREEFEEREEEREEEEEEREEELEEKIEELKEGLEELKKEL:EELERLLEEFREEFEEREEEREEEEEEREEELEEKIEELKEGLEELKKEL:EELERLLEEFREEFEEREEEREEEEEEREEELEEKIEELKEGLEELKKEL	2.8676871571725786	0.7860973284333109	59.179656982421875	0.30795496702194214	17.820125579833984	21.46434783935547	7.719502925872803
homomer-4-50-nr2-run1_result_5	4	EELEELLEEFREEFEQQQQQQQQQQQQQQQQQQQQIQQLQAGFEELAARL:EELEELLEEFREEFEQQQQQQQQQQQQQQQQQQQQIQQLQAGFEELAARL:EELEELLEEFREEFEQQQQQQQQQQQQQQQQQQQQIQQLQAGFEELAARL:EELEELLEEFREEFEQQQQQQQQQQQQQQQQQQQQIQQLQAGFEELAARL	1.1027412731896244	0.9592149447123799	58.121971130371094	0.4491018056869507	12.399454116821289	14.37932300567627	4.045190811157227
homomer-4-50-nr2-run1_result_5	5	ARLEELLEEEREERREREEELERKLEEYFEELKKKIEELKEGFEEFAKKA:ARLEELLEEEREERREREEELERKLEEYFEELKKKIEELKEGFEEFAKKA:ARLEELLEEEREERREREEELERKLEEYFEELKKKIEELKEGFEEFAKKA:ARLEELLEEEREERREREEELERKLEEYFEELKKKIEELKEGFEEFAKKA	0.9662469707858037	0.9691164496897984	82.21359252929688	0.6767125129699707	7.218678951263428	7.942559242248535	2.2915210723876953
homomer-4-50-nr2-run1_result_5	6	EELRELLEQLRQERQQERQQQEQQQQQQQQALQARLDALAAGLAAVAAAA:EELRELLEQLRQERQQERQQQEQQQQQQQQALQARLDALAAGLAAVAAAA:EELRELLEQLRQERQQERQQQEQQQQQQQQALQARLDALAAGLAAVAAAA:EELRELLEQLRQERQQERQQQEQQQQQQQQALQARLDALAAGLAAVAAAA	1.5621217050188443	0.9220178908603556	60.89040756225586	0.3820689916610718	14.520713806152344	17.43757438659668	7.275399208068848
homomer-4-50-nr2-run1_result_5	7	EELEERLEELREEIEEREEEREEEEEEQHRELRERIDALAAGFAAAAAAA:EELEERLEELREEIEEREEEREEEEEEQHRELRERIDALAAGFAAAAAAA:EELEERLEELREEIEEREEEREEEEEEQHRELRERIDALAAGFAAAAAAA:EELEERLEELREEIEEREEEREEEEEEQHRELRERIDALAAGFAAAAAAA	6.6310182471009105	0.47066613046888506	85.09109497070312	0.29604992270469666	18.995256423950195	23.90812873840332	12.185019493103027
homomer-4-50-nr2-run1_result_5	8	EELEERLEELEEKFEERFEEEEEEEEEEFEELRRLLEELRAGFEEVAARL:EELEERLEELEEKFEERFEEEEEEEEEEFEELRRLLEELRAGFEEVAARL:EELEERLEELEEKFEERFEEEEEEEEEEFEELRRLLEELRAGFEEVAARL:EELEERLEELEEKFEERFEEEEEEEEEEFEELRRLLEELRAGFEEVAARL	19.58221970383995	0.9599269407861823	47.160892486572266	0.33296599984169006	19.019716262817383	23.024415969848633	6.2411980628967285
homomer-4-50-nr2-run1_result_5	9	EELRELLEEFREEFREEEEEEEEEEEEQEEELKERIEELQQGFQQFQQQQ:EELRELLEEFREEFREEEEEEEEEEEEQEEELKERIEELQQGFQQFQQQQ:EELRELLEEFREEFREEEEEEEEEEEEQEEELKERIEELQQGFQQFQQQQ:EELRELLEEFREEFREEEEEEEEEEEEQEEELKERIEELQQGFQQFQQQQ	3.7738983065819083	0.6902007899270537	64.82746124267578	0.2629193961620331	19.687156677246094	23.932374954223633	11.729057312011719
homomer-4-50-nr2-run1_result_50	0	AAAAAAAAALAAAAAAAAAAAAAAAAAAAAAAAAAAAAAAAAAAAAAAGA:AAAAAAAAALAAAAAAAAAAAAAAAAAAAAAAAAAAAAAAAAAAAAAAGA:AAAAAAAAALAAAAAAAAAAAAAAAAAAAAAAAAAAAAAAAAAAAAAAGA:AAAAAAAAALAAAAAAAAAAAAAAAAAAAAAAAAAAAAAAAAAAAAAAGA	5.175358435711387	0.5823062869579735	59.88201141357422	0.4449148178100586	12.828614234924316	15.896049499511719	5.818150520324707
homomer-4-50-nr2-run1_result_50	1	DELRALEEERRAELAAALAAAAAAAAAAAAAAAAAAAAAAAAAAAAAFGA:DELRALEEERRAELAAALAAAAAAAAAAAAAAAAAAAAAAAAAAAAAFGA:DELRALEEERRAELAAALAAAAAAAAAAAAAAAAAAAAAAAAAAAAAFGA:DELRALEEERRAELAAALAAAAAAAAAAAAAAAAAAAAAAAAAAAAAFGA	4.935332340728042	0.623643911652399	62.039520263671875	0.45936939120292664	12.43906021118164	15.281044006347656	5.826189994812012
homomer-4-50-nr2-run1_result_50	2	AALEAALAALREELEARLAALEEERRAALAALLAALAALAAAAAAALAGA:AALEAALAALREELEARLAALEEERRAALAALLAALAALAAAAAAALAGA:AALEAALAALREELEARLAALEEERRAALAALLAALAALAAAAAAALAGA:AALEAALAALREELEARLAALEEERRAALAALLAALAALAAAAAAALAGA	5.135377676157111	0.6065773841614901	63.1287841796875	0.3633904457092285	15.979096412658691	19.43046760559082	7.982465744018555
homomer-4-50-nr2-run1_result_50	3	MELEEALERLKAELRALLAERDAAAAAAAAAAAAAAAAAAAAAAAAALGA:MELEEALERLKAELRALLAERDAAAAAAAAAAAAAAAAAAAAAAAAALGA:MELEEALERLKAELRALLAERDAAAAAAAAAAAAAAAAAAAAAAAAALGA:MELEEALERLKAELRALLAERDAAAAAAAAAAAAAAAAAAAAAAAAALGA	3.282968603989882	0.7877285044044274	61.90584945678711	0.4063171148300171	13.87132453918457	16.84029769897461	6.3611297607421875
homomer-4-50-nr2-run1_result_50	4	EELRRALEELRRELERLLEEREEEEREERERLLEELLKKLEELLKELFGK:EELRRALEELRRELERLLEEREEEEREERERLLEELLKKLEELLKELFGK:EELRRALEELRRELERLLEEREEEEREERERLLEELLKKLEELLKELFGK:EELRRALEELRRELERLLEEREEEEREERERLLEELLKKLEELLKELFGK	26.564347615022747	0.07773467270095917	52.83298873901367	0.2534026503562927	20.597719192504883	24.92493438720703	15.08209228515625
homomer-4-50-nr2-run1_result_50	5	EELEEALEELREELEERLEELKEELEKELEERLEKLLEYLKKFFEELFGK:EELEEALEELREELEERLEELKEELEKELEERLEKLLEYLKKFFEELFGK:EELEEALEELREELEERLEELKEELEKELEERLEKLLEYLKKFFEELFGK:EELEEALEELREELEERLEELKEELEKELEERLEKLLEYLKKFFEELFGK	1.247934561800588	0.9480434439090573	61.62068176269531	0.4792228043079376	12.44373607635498	14.318737983703613	3.944054126739502
homomer-4-50-nr2-run1_result_50	6	EELERLLEELRRELEERLAALRAEALALLRALLAALLALLRRLLAELFGR:EELERLLEELRRELEERLAALRAEALALLRALLAALLALLRRLLAELFGR:EELERLLEELRRELEERLAALRAEALALLRALLAALLALLRRLLAELFGR:EELERLLEELRRELEERLAALRAEALALLRALLAALLALLRRLLAELFGR	3.299496598762379	0.7645002274385649	53.630828857421875	0.3551056683063507	15.608790397644043	18.37858772277832	8.525196075439453
homomer-4-50-nr2-run1_result_50	7	EELEEALERLRRELRAAAAAAAAALAAALAAAAAAAAAAAAAALAALLGA:EELEEALERLRRELRAAAAAAAAALAAALAAAAAAAAAAAAAALAALLGA:EELEEALERLRRELRAAAAAAAAALAAALAAAAAAAAAAAAAALAALLGA:EELEEALERLRRELRAAAAAAAAALAAALAAAAAAAAAAAAAALAALLGA	3.040288716569413	0.7875407841910885	59.93490219116211	0.4219871759414673	13.29759693145752	16.210100173950195	7.253774642944336
homomer-4-50-nr2-run1_result_50	8	EELEEALERLREELRRLLEEREERLRRELAELLARLLAALRELLARLLGR:EELEEALERLREELRRLLEEREERLRRELAELLARLLAALRELLARLLGR:EELEEALERLREELRRLLEEREERLRRELAELLARLLAALRELLARLLGR:EELEEALERLREELRRLLEEREERLRRELAELLARLLAALRELLARLLGR	2.006494980553625	0.8916851805087006	49.54948043823242	0.3454524278640747	16.125505447387695	18.791828155517578	6.056987762451172
homomer-4-50-nr2-run1_result_50	9	EELEELLEEEKREREEREERRRREEREERRRLLAELLAALRAALAALLGA:EELEELLEEEKREREEREERRRREEREERRRLLAELLAALRAALAALLGA:EELEELLEEEKREREEREERRRREEREERRRLLAELLAALRAALAALLGA:EELEELLEEEKREREEREERRRREEREERRRLLAELLAALRAALAALLGA	6.64696745621462	0.47072251660653963	78.39000701904297	0.32054316997528076	18.20639991760254	22.680334091186523	10.700581550598145
homomer-4-50-nr2-run1_result_51	0	MEEEIKKYKEISENISKDNKEITNEDIINEIKAMKAELKKLIEEFKKEIK:MEEEIKKYKEISENISKDNKEITNEDIINEIKAMKAELKKLIEEFKKEIK:MEEEIKKYKEISENISKDNKEITNEDIINEIKAMKAELKKLIEEFKKEIK:MEEEIKKYKEISENISKDNKEITNEDIINEIKAMKAELKKLIEEFKKEIK	6.329133033015795	0.5599586621818204	42.361839294433594	0.30670303106307983	19.37625503540039	22.174591064453125	8.147561073303223
homomer-4-50-nr2-run1_result_51	1	SEEEIEKYKKISEEIDPKNKEITNEHIIAHIKYYEAKLTRLIEEFKKEIF:SEEEIEKYKKISEEIDPKNKEITNEHIIAHIKYYEAKLTRLIEEFKKEIF:SEEEIEKYKKISEEIDPKNKEITNEHIIAHIKYYEAKLTRLIEEFKKEIF:SEEEIEKYKKISEEIDPKNKEITNEHIIAHIKYYEAKLTRLIEEFKKEIF	2.501551161569971	0.8592490077640094	50.4461555480957	0.3428879380226135	17.018735885620117	20.19170379638672	7.0678911209106445
homomer-4-50-nr2-run1_result_51	2	SKEEIEKYEKKAKEIPKDNVEITNEDIIAYIEYNNAKLENLINELKKELS:SKEEIEKYEKKAKEIPKDNVEITNEDIIAYIEYNNAKLENLINELKKELS:SKEEIEKYEKKAKEIPKDNVEITNEDIIAYIEYNNAKLENLINELKKELS:SKEEIEKYEKKAKEIPKDNVEITNEDIIAYIEYNNAKLENLINELKKELS	1.87038798928644	0.898661587452734	46.419525146484375	0.3372480869293213	17.404983520507812	20.486339569091797	7.78467321395874
homomer-4-50-nr2-run1_result_51	3	SKEEIEKYKKIAEEIDKKNKKITNEDIIAKINYNFAELKKLIEELKEELK:SKEEIEKYKKIAEEIDKKNKKITNEDIIAKINYNFAELKKLIEELKEELK:SKEEIEKYKKIAEEIDKKNKKITNEDIIAKINYNFAELKKLIEELKEELK:SKEEIEKYKKIAEEIDKKNKKITNEDIIAKINYNFAELKKLIEELKEELK	16.923092351908497	0.17090801628093188	44.90407943725586	0.3272632956504822	20.206327438354492	22.72847557067871	4.862370491027832
homomer-4-50-nr2-run1_result_51	4	SDEEIEKYKKIAEDIPKDNVEITNEHIIAYIKYSEAKLEKKIEDFKKESK:SDEEIEKYKKIAEDIPKDNVEITNEHIIAYIKYSEAKLEKKIEDFKKESK:SDEEIEKYKKIAEDIPKDNVEITNEHIIAYIKYSEAKLEKKIEDFKKESK:SDEEIEKYKKIAEDIPKDNVEITNEHIIAYIKYSEAKLEKKIEDFKKESK	12.48388895125163	0.27099639195148484	66.07437133789062	0.5240116715431213	15.562616348266602	18.516599655151367	1.9842091798782349
homomer-4-50-nr2-run1_result_51	5	MEEEIKKYSKIAYDLPKDNTEVTNEHIIAYIKAQEAKILKEIEKYKKESK:MEEEIKKYSKIAYDLPKDNTEVTNEHIIAYIKAQEAKILKEIEKYKKESK:MEEEIKKYSKIAYDLPKDNTEVTNEHIIAYIKAQEAKILKEIEKYKKESK:MEEEIKKYSKIAYDLPKDNTEVTNEHIIAYIKAQEAKILKEIEKYKKESK	2.676222891113384	0.8235160921856742	48.140106201171875	0.4067586064338684	16.008594512939453	18.709020614624023	4.937709808349609
homomer-4-50-nr2-run1_result_51	6	SKEEIEKYSKIAYDKSKEDTEVTLEDVMALIKAQQAELTRKIEELREELL:SKEEIEKYSKIAYDKSKEDTEVTLEDVMALIKAQQAELTRKIEELREELL:SKEEIEKYSKIAYDKSKEDTEVTLEDVMALIKAQQAELTRKIEELREELL:SKEEIEKYSKIAYDKSKEDTEVTLEDVMALIKAQQAELTRKIEELREELL	3.6958905943931026	0.7011546886560812	47.60108184814453	0.31580087542533875	18.305898666381836	21.507139205932617	8.82915210723877
homomer-4-50-nr2-run1_result_51	7	MEEEIEKYKKIAEEIDKKNKEITNEDIIAYIKYVHAELKKLIEEYKKESK:MEEEIEKYKKIAEEIDKKNKEITNEDIIAYIKYVHAELKKLIEEYKKESK:MEEEIEKYKKIAEEIDKKNKEITNEDIIAYIKYVHAELKKLIEEYKKESK:MEEEIEKYKKIAEEIDKKNKEITNEDIIAYIKYVHAELKKLIEEYKKESK	1.622191862807141	0.9297721903062811	88.35868835449219	0.8497737646102905	5.011603832244873	5.426356315612793	1.042518138885498
homomer-4-50-nr2-run1_result_51	8	MEEEIEKYRKIAEDLPEDDTEITNRHILARLKAMEAELKRLIEEREKKSK:MEEEIEKYRKIAEDLPEDDTEITNRHILARLKAMEAELKRLIEEREKKSK:MEEEIEKYRKIAEDLPEDDTEITNRHILARLKAMEAELKRLIEEREKKSK:MEEEIEKYRKIAEDLPEDDTEITNRHILARLKAMEAELKRLIEEREKKSK	16.299875985880348	0.17149794630259232	59.60505676269531	0.23987813293933868	21.68589973449707	25.862445831298828	13.822677612304688
homomer-4-50-nr2-run1_result_51	9	SEEEIEKYSKKALEIDKKNKKITNEDIINYIKYVEAKLLRKIEELEEKLK:SEEEIEKYSKKALEIDKKNKKITNEDIINYIKYVEAKLLRKIEELEEKLK:SEEEIEKYSKKALEIDKKNKKITNEDIINYIKYVEAKLLRKIEELEEKLK:SEEEIEKYSKKALEIDKKNKKITNEDIINYIKYVEAKLLRKIEELEEKLK	8.557975327182543	0.4111089854924309	71.14747619628906	0.579328179359436	15.671899795532227	18.49803924560547	1.2762904167175293
homomer-4-50-nr2-run1_result_52	0	MEKIIEKLLKKFPEKSREYFEKELEPYKKLIEKIEEYIEEELEKKLEGGE:MEKIIEKLLKKFPEKSREYFEKELEPYKKLIEKIEEYIEEELEKKLEGGE:MEKIIEKLLKKFPEKSREYFEKELEPYKKLIEKIEEYIEEELEKKLEGGE:MEKIIEKLLKKFPEKSREYFEKELEPYKKLIEKIEEYIEEELEKKLEGGE	1.5165830994798404	0.9589678742429243	84.89624786376953	0.6869878768920898	7.560771465301514	8.54797077178955	1.6587580442428589
homomer-4-50-nr2-run1_result_52	1	MEEIIDRLLEEFPELSREDFEKRLEPYEELIERIEEFIEERLRRELEGGE:MEEIIDRLLEEFPELSREDFEKRLEPYEELIERIEEFIEERLRRELEGGE:MEEIIDRLLEEFPELSREDFEKRLEPYEELIERIEEFIEERLRRELEGGE:MEEIIDRLLEEFPELSREDFEKRLEPYEELIERIEEFIEERLRRELEGGE	5.942710374538621	0.45665527171229287	87.43838500976562	0.44097816944122314	15.662039756774902	19.35184669494629	1.608522891998291
homomer-4-50-nr2-run1_result_52	2	MEEMIERLLERFPELSREDIEEMLEPYREFLEEYEELIEERLRRELEGGE:MEEMIERLLERFPELSREDIEEMLEPYREFLEEYEELIEERLRRELEGGE:MEEMIERLLERFPELSREDIEEMLEPYREFLEEYEELIEERLRRELEGGE:MEEMIERLLERFPELSREDIEEMLEPYREFLEEYEELIEERLRRELEGGE	6.43304094573014	0.45244235214199463	79.20257568359375	0.37031522393226624	16.835023880004883	20.51162338256836	1.8858397006988525
homomer-4-50-nr2-run1_result_52	3	MEEMIEELLEKFPELSREDFEEMLKPHEKRIEEEEKLEKEELLKKLEGGE:MEEMIEELLEKFPELSREDFEEMLKPHEKRIEEEEKLEKEELLKKLEGGE:MEEMIEELLEKFPELSREDFEEMLKPHEKRIEEEEKLEKEELLKKLEGGE:MEEMIEELLEKFPELSREDFEEMLKPHEKRIEEEEKLEKEELLKKLEGGE	12.826188470410276	0.2099483363397424	83.01800537109375	0.23264342546463013	21.72216033935547	26.981779098510742	16.960342407226562
homomer-4-50-nr2-run1_result_52	4	MEEMIEELLERFPEYSREEFEEMLEPIEEEIRRREEEARERLLRELEGGE:MEEMIEELLERFPEYSREEFEEMLEPIEEEIRRREEEARERLLRELEGGE:MEEMIEELLERFPEYSREEFEEMLEPIEEEIRRREEEARERLLRELEGGE:MEEMIEELLERFPEYSREEFEEMLEPIEEEIRRREEEARERLLRELEGGE	20.298480001776344	0.09162406293187007	79.80034637451172	0.32764360308647156	18.548812866210938	22.987112045288086	3.6596789360046387
homomer-4-50-nr2-run1_result_52	5	MEEMIEELKKKFPELSKEDFEEMLKPYKEFIEEFEKKVKEYLEKKLSGGK:MEEMIEELKKKFPELSKEDFEEMLKPYKEFIEEFEKKVKEYLEKKLSGGK:MEEMIEELKKKFPELSKEDFEEMLKPYKEFIEEFEKKVKEYLEKKLSGGK:MEEMIEELKKKFPELSKEDFEEMLKPYKEFIEEFEKKVKEYLEKKLSGGK	17.72097993814675	0.17543042323342	65.15457153320312	0.29791057109832764	18.661781311035156	22.698089599609375	4.249319076538086
homomer-4-50-nr2-run1_result_52	6	MEEIKKKLLEKFPELSEEDIEKMLEPYKKFIEKYEKFVEEELEKKLEGGE:MEEIKKKLLEKFPELSEEDIEKMLEPYKKFIEKYEKFVEEELEKKLEGGE:MEEIKKKLLEKFPELSEEDIEKMLEPYKKFIEKYEKFVEEELEKKLEGGE:MEEIKKKLLEKFPELSEEDIEKMLEPYKKFIEKYEKFVEEELEKKLEGGE	8.672711217634202	0.2861929717916711	89.8651351928711	0.4518081247806549	15.730413436889648	19.619150161743164	1.3217594623565674
homomer-4-50-nr2-run1_result_52	7	MEKIKEELLKKFPELSEEDIEEMLKPYKELIEEIEKLILKRLKEKLEGGE:MEKIKEELLKKFPELSEEDIEEMLKPYKELIEEIEKLILKRLKEKLEGGE:MEKIKEELLKKFPELSEEDIEEMLKPYKELIEEIEKLILKRLKEKLEGGE:MEKIKEELLKKFPELSEEDIEEMLKPYKELIEEIEKLILKRLKEKLEGGE	2.5038244601510296	0.8233356184429784	70.75785827636719	0.37625652551651	16.789047241210938	20.555965423583984	3.6596851348876953
homomer-4-50-nr2-run1_result_52	8	MEEIIKELKEKFPELSEEDFKKMLEPYEELIKELEEKIKERLLEELEGGE:MEEIIKELKEKFPELSEEDFKKMLEPYEELIKELEEKIKERLLEELEGGE:MEEIIKELKEKFPELSEEDFKKMLEPYEELIKELEEKIKERLLEELEGGE:MEEIIKELKEKFPELSEEDFKKMLEPYEELIKELEEKIKERLLEELEGGE	8.311803021289942	0.34982983457290345	87.27870178222656	0.42683103680610657	16.231843948364258	20.144895553588867	1.6571056842803955
homomer-4-50-nr2-run1_result_52	9	MEEIIKKLLEKFPEYSREDFEEMLKPYEELIKKIEEYIEEKLKEKLEGGE:MEEIIKKLLEKFPEYSREDFEEMLKPYEELIKKIEEYIEEKLKEKLEGGE:MEEIIKKLLEKFPEYSREDFEEMLKPYEELIKKIEEYIEEKLKEKLEGGE:MEEIIKKLLEKFPEYSREDFEEMLKPYEELIKKIEEYIEEKLKEKLEGGE	14.910320741906974	0.15212757753739126	58.02850341796875	0.25202155113220215	20.391286849975586	24.756277084350586	10.568868637084961
homomer-4-50-nr2-run1_result_53	0	SEEYELEKFKLLIEAFKLLLEKSDKVSVKDILETFEKIMIAYLKYLNPNA:SEEYELEKFKLLIEAFKLLLEKSDKVSVKDILETFEKIMIAYLKYLNPNA:SEEYELEKFKLLIEAFKLLLEKSDKVSVKDILETFEKIMIAYLKYLNPNA:SEEYELEKFKLLIEAFKLLLEKSDKVSVKDILETFEKIMIAYLKYLNPNA	1.0626657826082075	0.9637042688004217	93.96456909179688	0.8817792534828186	3.3182904720306396	3.6075477600097656	1.0281949043273926
homomer-4-50-nr2-run1_result_53	1	ALEALKEMFEKLVELAEKMLEKSEKVSLEKILDTIKTIFTAFLKMLNPNA:ALEALKEMFEKLVELAEKMLEKSEKVSLEKILDTIKTIFTAFLKMLNPNA:ALEALKEMFEKLVELAEKMLEKSEKVSLEKILDTIKTIFTAFLKMLNPNA:ALEALKEMFEKLVELAEKMLEKSEKVSLEKILDTIKTIFTAFLKMLNPNA	2.2220889115488847	0.8553054123793652	79.83272552490234	0.7341938018798828	6.736720085144043	7.465346813201904	1.7784934043884277
homomer-4-50-nr2-run1_result_53	2	EKEYELEKFKLLYELFKELLEKSDKVSLEEILKTFKEIFTAYLKYLNPEA:EKEYELEKFKLLYELFKELLEKSDKVSLEEILKTFKEIFTAYLKYLNPEA:EKEYELEKFKLLYELFKELLEKSDKVSLEEILKTFKEIFTAYLKYLNPEA:EKEYELEKFKLLYELFKELLEKSDKVSLEEILKTFKEIFTAYLKYLNPEA	1.0839169555175772	0.9623770826616771	91.56548309326172	0.8580732345581055	3.9076366424560547	4.266551971435547	1.0711201429367065
homomer-4-50-nr2-run1_result_53	3	MLEYLLKIFELLNKNFELMLEKSDKVSVEEILKTYEKIMTAFLKYLNPNA:MLEYLLKIFELLNKNFELMLEKSDKVSVEEILKTYEKIMTAFLKYLNPNA:MLEYLLKIFELLNKNFELMLEKSDKVSVEEILKTYEKIMTAFLKYLNPNA:MLEYLLKIFELLNKNFELMLEKSDKVSVEEILKTYEKIMTAFLKYLNPNA	1.0094435688129748	0.9671198989177461	88.80242156982422	0.8329747915267944	4.5295538902282715	5.034605026245117	1.2403181791305542
homomer-4-50-nr2-run1_result_53	4	ELEYLKEMFKELVELAKELIKKSDKVSLEKITETIKEIFISFFKMLNPNA:ELEYLKEMFKELVELAKELIKKSDKVSLEKITETIKEIFISFFKMLNPNA:ELEYLKEMFKELVELAKELIKKSDKVSLEKITETIKEIFISFFKMLNPNA:ELEYLKEMFKELVELAKELIKKSDKVSLEKITETIKEIFISFFKMLNPNA	1.1944133338127767	0.956184073548121	88.66969299316406	0.8560771942138672	4.77926778793335	5.189857006072998	1.1177793741226196
homomer-4-50-nr2-run1_result_53	5	MLEYLLEIFKLLVELAKELIEKSDQVSLEDILRTIERIFVAFLRMLNPEA:MLEYLLEIFKLLVELAKELIEKSDQVSLEDILRTIERIFVAFLRMLNPEA:MLEYLLEIFKLLVELAKELIEKSDQVSLEDILRTIERIFVAFLRMLNPEA:MLEYLLEIFKLLVELAKELIEKSDQVSLEDILRTIERIFVAFLRMLNPEA	1.8271806994376798	0.8954081324468891	89.74163818359375	0.836198091506958	4.143087387084961	4.547502040863037	1.2532157897949219
homomer-4-50-nr2-run1_result_53	6	NMEYLEKIFEKLFELAKELIEKSEKVSLEKVLETIKEIFIAFLKYLNPEA:NMEYLEKIFEKLFELAKELIEKSEKVSLEKVLETIKEIFIAFLKYLNPEA:NMEYLEKIFEKLFELAKELIEKSEKVSLEKVLETIKEIFIAFLKYLNPEA:NMEYLEKIFEKLFELAKELIEKSEKVSLEKVLETIKEIFIAFLKYLNPEA	1.0580272387883596	0.9641160541429974	85.80863189697266	0.8024489879608154	5.378515720367432	5.911982536315918	1.3456313610076904
homomer-4-50-nr2-run1_result_53	7	SEEYDLKELELLYEAFKEMLKKSDKVSVKDILKTYETIMTAYLKYKNPNA:SEEYDLKELELLYEAFKEMLKKSDKVSVKDILKTYETIMTAYLKYKNPNA:SEEYDLKELELLYEAFKEMLKKSDKVSVKDILKTYETIMTAYLKYKNPNA:SEEYDLKELELLYEAFKEMLKKSDKVSVKDILKTYETIMTAYLKYKNPNA	0.9373432162699897	0.9709280306264304	94.38003540039062	0.8898544311523438	3.329493761062622	3.6066813468933105	1.0122913122177124
homomer-4-50-nr2-run1_result_53	8	EKEYLLEMFKLLFEAFKLMVEKSDKVSLKDILNTFKDIFIAFLKYLNPEA:EKEYLLEMFKLLFEAFKLMVEKSDKVSLKDILNTFKDIFIAFLKYLNPEA:EKEYLLEMFKLLFEAFKLMVEKSDKVSLKDILNTFKDIFIAFLKYLNPEA:EKEYLLEMFKLLFEAFKLMVEKSDKVSLKDILNTFKDIFIAFLKYLNPEA	1.2122334099059888	0.9526668938199713	91.12960815429688	0.8512744903564453	4.010218620300293	4.363208293914795	1.1352381706237793
homomer-4-50-nr2-run1_result_53	9	EEEYLLEELKLLFELAKELLEKSDKVSLEEITKTITEIMTAFLKYRNPEA:EEEYLLEELKLLFELAKELLEKSDKVSLEEITKTITEIMTAFLKYRNPEA:EEEYLLEELKLLFELAKELLEKSDKVSLEEITKTITEIMTAFLKYRNPEA:EEEYLLEELKLLFELAKELLEKSDKVSLEEITKTITEIMTAFLKYRNPEA	1.0422270688140276	0.9648442617325205	86.52745819091797	0.7940352559089661	5.248541355133057	5.84330415725708	1.3517017364501953
homomer-4-50-nr2-run1_result_54	0	ELLERLERMFREGRAVVMLAAVADADPNNPIVKAVRAWAKEELPDSPFAK:ELLERLERMFREGRAVVMLAAVADADPNNPIVKAVRAWAKEELPDSPFAK:ELLERLERMFREGRAVVMLAAVADADPNNPIVKAVRAWAKEELPDSPFAK:ELLERLERMFREGRAVVMLAAVADADPNNPIVKAVRAWAKEELPDSPFAK	8.815536689957247	0.37954584785818646	53.90822982788086	0.23911167681217194	20.810321807861328	24.86579704284668	15.885068893432617
homomer-4-50-nr2-run1_result_54	1	ELLEELRRMFREGMAIVMLAAVADADPNNPIVAQIRALVKELAPDSPFAK:ELLEELRRMFREGMAIVMLAAVADADPNNPIVAQIRALVKELAPDSPFAK:ELLEELRRMFREGMAIVMLAAVADADPNNPIVAQIRALVKELAPDSPFAK:ELLEELRRMFREGMAIVMLAAVADADPNNPIVAQIRALVKELAPDSPFAK	10.629729701454009	0.3315218703574817	56.77674102783203	0.25462543964385986	20.620267868041992	24.83837890625	15.573670387268066
homomer-4-50-nr2-run1_result_54	2	ELLERLERLFREGLAIAMLAAVADADPNNPIVAKIRALVKELAPDSEFAK:ELLERLERLFREGLAIAMLAAVADADPNNPIVAKIRALVKELAPDSEFAK:ELLERLERLFREGLAIAMLAAVADADPNNPIVAKIRALVKELAPDSEFAK:ELLERLERLFREGLAIAMLAAVADADPNNPIVAKIRALVKELAPDSEFAK	12.478534531195171	0.2322367992989963	57.95108413696289	0.230954110622406	21.996206283569336	26.478979110717773	16.908668518066406
homomer-4-50-nr2-run1_result_54	3	ELLERLERLLREGLAIAMLAAVADADPDNPIVAQVRELVAELAPDSPFAR:ELLERLERLLREGLAIAMLAAVADADPDNPIVAQVRELVAELAPDSPFAR:ELLERLERLLREGLAIAMLAAVADADPDNPIVAQVRELVAELAPDSPFAR:ELLERLERLLREGLAIAMLAAVADADPDNPIVAQVRELVAELAPDSPFAR	9.132578911051915	0.34214798752139425	55.72385787963867	0.23315709829330444	21.978927612304688	26.5109920501709	18.655200958251953
homomer-4-50-nr2-run1_result_54	4	ELLERLERLFREGMAIVALAAVADADPENPIVKKIREMVKELAPDSPFAK:ELLERLERLFREGMAIVALAAVADADPENPIVKKIREMVKELAPDSPFAK:ELLERLERLFREGMAIVALAAVADADPENPIVKKIREMVKELAPDSPFAK:ELLERLERLFREGMAIVALAAVADADPENPIVKKIREMVKELAPDSPFAK	13.442970474864689	0.24380419225597813	61.10327911376953	0.2575748860836029	20.70772361755371	25.329570770263672	14.897500038146973
homomer-4-50-nr2-run1_result_54	5	ELLERLERLFREGMAIVALAAVADADPNNPIVAKIREWVKEIAPDSEFAK:ELLERLERLFREGMAIVALAAVADADPNNPIVAKIREWVKEIAPDSEFAK:ELLERLERLFREGMAIVALAAVADADPNNPIVAKIREWVKEIAPDSEFAK:ELLERLERLFREGMAIVALAAVADADPNNPIVAKIREWVKEIAPDSEFAK	12.928647967960943	0.23913882399121075	62.62752914428711	0.2576988935470581	20.682626724243164	25.35210609436035	13.726598739624023
homomer-4-50-nr2-run1_result_54	6	ELLEELRRLFREGRAEVMLAAVADADPANPIVAAIRERVAREAPDSPLAA:ELLEELRRLFREGRAEVMLAAVADADPANPIVAAIRERVAREAPDSPLAA:ELLEELRRLFREGRAEVMLAAVADADPANPIVAAIRERVAREAPDSPLAA:ELLEELRRLFREGRAEVMLAAVADADPANPIVAAIRERVAREAPDSPLAA	17.936518572375938	0.11191017294876496	72.1127700805664	0.2411136031150818	21.515758514404297	26.6884708404541	15.592520713806152
homomer-4-50-nr2-run1_result_54	7	ELLARLERLFREGLAIAALAAVADADPDNPIVKKVRALAKELAPDSEFAK:ELLARLERLFREGLAIAALAAVADADPDNPIVKKVRALAKELAPDSEFAK:ELLARLERLFREGLAIAALAAVADADPDNPIVKKVRALAKELAPDSEFAK:ELLARLERLFREGLAIAALAAVADADPDNPIVKKVRALAKELAPDSEFAK	13.151697968873318	0.18370111591934596	60.021697998046875	0.23872345685958862	21.620725631713867	26.174488067626953	14.983258247375488
homomer-4-50-nr2-run1_result_54	8	SILDEIKKMFEEGTAIVALAAVADADPNNPIVKKVRELVKKLAPDSELAK:SILDEIKKMFEEGTAIVALAAVADADPNNPIVKKVRELVKKLAPDSELAK:SILDEIKKMFEEGTAIVALAAVADADPNNPIVKKVRELVKKLAPDSELAK:SILDEIKKMFEEGTAIVALAAVADADPNNPIVKKVRELVKKLAPDSELAK	6.888093010930187	0.42634964624049504	52.38615036010742	0.2434902936220169	21.202512741088867	25.31759262084961	11.913227081298828
homomer-4-50-nr2-run1_result_54	9	EEMEELKKLLAEGRAAVMLAAVADADPDNPIVKKIRAMVKEEAPDSELAK:EEMEELKKLLAEGRAAVMLAAVADADPDNPIVKKIRAMVKEEAPDSELAK:EEMEELKKLLAEGRAAVMLAAVADADPDNPIVKKIRAMVKEEAPDSELAK:EEMEELKKLLAEGRAAVMLAAVADADPDNPIVKKIRAMVKEEAPDSELAK	13.010335649257252	0.16025101330961028	66.06319427490234	0.23195677995681763	22.256061553955078	27.251129150390625	14.761125564575195
homomer-4-50-nr2-run1_result_55	0	MEEALAELRALLEEQRAAILAAIAAAAAALAAALAAAAAAAAAAAGAAAA:MEEALAELRALLEEQRAAILAAIAAAAAALAAALAAAAAAAAAAAGAAAA:MEEALAELRALLEEQRAAILAAIAAAAAALAAALAAAAAAAAAAAGAAAA:MEEALAELRALLEEQRAAILAAIAAAAAALAAALAAAAAAAAAAAGAAAA	2.1267299118935896	0.8831105309607216	59.77042770385742	0.4436455965042114	12.948640823364258	15.645999908447266	4.856138706207275
homomer-4-50-nr2-run1_result_55	1	LQQLQQQQQQQLQQQQQQLQQQIQEAEQRLLERLEEIRRELEELLGRLLE:LQQLQQQQQQQLQQQQQQLQQQIQEAEQRLLERLEEIRRELEELLGRLLE:LQQLQQQQQQQLQQQQQQLQQQIQEAEQRLLERLEEIRRELEELLGRLLE:LQQLQQQQQQQLQQQQQQLQQQIQEAEQRLLERLEEIRRELEELLGRLLE	2.1642040371837914	0.8765605894562944	62.75970458984375	0.5070985555648804	11.537419319152832	13.69457721710205	4.679049968719482
homomer-4-50-nr2-run1_result_55	2	MEEELEEIKELLEEQREEILRAIEEAERRLLERLEELERRLEEVLGELRR:MEEELEEIKELLEEQREEILRAIEEAERRLLERLEELERRLEEVLGELRR:MEEELEEIKELLEEQREEILRAIEEAERRLLERLEELERRLEEVLGELRR:MEEELEEIKELLEEQREEILRAIEEAERRLLERLEELERRLEEVLGELRR	1.5567504465637994	0.9300196103271335	95.49481201171875	0.873039722442627	3.53999400138855	3.693769931793213	1.042689561843872
homomer-4-50-nr2-run1_result_55	3	AAAALEELRALLEEQRAALLAAIAAAAAALAARLDALAAELRALLGALLA:AAAALEELRALLEEQRAALLAAIAAAAAALAARLDALAAELRALLGALLA:AAAALEELRALLEEQRAALLAAIAAAAAALAARLDALAAELRALLGALLA:AAAALEELRALLEEQRAALLAAIAAAAAALAARLDALAAELRALLGALLA	1.247448773958955	0.9506594529613694	72.31343841552734	0.6562087535858154	8.214688301086426	9.240461349487305	2.2989790439605713
homomer-4-50-nr2-run1_result_55	4	MEEMLEEIKELLEEQEERLLEEIRRAEERLRARLDALAARLDAALGAAAA:MEEMLEEIKELLEEQEERLLEEIRRAEERLRARLDALAARLDAALGAAAA:MEEMLEEIKELLEEQEERLLEEIRRAEERLRARLDALAARLDAALGAAAA:MEEMLEEIKELLEEQEERLLEEIRRAEERLRARLDALAARLDAALGAAAA	1.0401512032634024	0.9643597480621531	87.97119903564453	0.8132263422012329	5.165563583374023	5.511984348297119	1.3137540817260742
homomer-4-50-nr2-run1_result_55	5	MEEMKKEIKELLEEQKKEILEKIEEAEKKILEKLEEIEEELKKELGELKK:MEEMKKEIKELLEEQKKEILEKIEEAEKKILEKLEEIEEELKKELGELKK:MEEMKKEIKELLEEQKKEILEKIEEAEKKILEKLEEIEEELKKELGELKK:MEEMKKEIKELLEEQKKEILEKIEEAEKKILEKLEEIEEELKKELGELKK	1.204633459248395	0.9546507948684169	93.57756805419922	0.86734938621521	3.9182679653167725	4.1050238609313965	1.0380265712738037
homomer-4-50-nr2-run1_result_55	6	MEAALARLEALLAEQEARLLAAIAAARDELLAALEEMRRELREALGELRR:MEAALARLEALLAEQEARLLAAIAAARDELLAALEEMRRELREALGELRR:MEAALARLEALLAEQEARLLAAIAAARDELLAALEEMRRELREALGELRR:MEAALARLEALLAEQEARLLAAIAAARDELLAALEEMRRELREALGELRR	0.9147202886483325	0.9725808028793491	93.46861267089844	0.8719663619995117	3.946737051010132	4.140783786773682	1.0539414882659912
homomer-4-50-nr2-run1_result_55	7	MEELKEEIKELLEEQKEEILEAIEEAEERLLEELEELKEELEKLFGELLE:MEELKEEIKELLEEQKEEILEAIEEAEERLLEELEELKEELEKLFGELLE:MEELKEEIKELLEEQKEEILEAIEEAEERLLEELEELKEELEKLFGELLE:MEELKEEIKELLEEQKEEILEAIEEAEERLLEELEELKEELEKLFGELLE	1.2121212193802007	0.954376057961477	92.23716735839844	0.8502647876739502	4.471105575561523	4.709638595581055	1.0851622819900513
homomer-4-50-nr2-run1_result_55	8	MEEQLEEIKEKLEEQEEELEEEIEEAKEEILEKLEELEEELERRLGELEE:MEEQLEEIKEKLEEQEEELEEEIEEAKEEILEKLEELEEELERRLGELEE:MEEQLEEIKEKLEEQEEELEEEIEEAKEEILEKLEELEEELERRLGELEE:MEEQLEEIKEKLEEQEEELEEEIEEAKEEILEKLEELEEELERRLGELEE	2.0304112193251123	0.8776324636222647	74.62540435791016	0.3040979504585266	17.75617027282715	21.983518600463867	8.586057662963867
homomer-4-50-nr2-run1_result_55	9	MEEIKEEIEELLEEQREEILEAIAAAEAALRARLDALAAERRAAEGAAAA:MEEIKEEIEELLEEQREEILEAIAAAEAALRARLDALAAERRAAEGAAAA:MEEIKEEIEELLEEQREEILEAIAAAEAALRARLDALAAERRAAEGAAAA:MEEIKEEIEELLEEQREEILEAIAAAEAALRARLDALAAERRAAEGAAAA	2.7133065503111955	0.8106141484323881	65.64616394042969	0.36985769867897034	15.99036979675293	19.57735252380371	6.456485748291016
homomer-4-50-nr2-run1_result_56	0	GMEMKYEMAKELIEFVEKVIESKKLLEGEYPEEVAKLIEETLKTVKEILK:GMEMKYEMAKELIEFVEKVIESKKLLEGEYPEEVAKLIEETLKTVKEILK:GMEMKYEMAKELIEFVEKVIESKKLLEGEYPEEVAKLIEETLKTVKEILK:GMEMKYEMAKELIEFVEKVIESKKLLEGEYPEEVAKLIEETLKTVKEILK	2.753916085202611	0.8481437025645373	66.22225189208984	0.6003281474113464	11.18524169921875	12.969965934753418	1.9884753227233887
homomer-4-50-nr2-run1_result_56	1	GMEMRAELARELLEFVREVIESEKLLEGPHPEAVAELLKETLRVVERILS:GMEMRAELARELLEFVREVIESEKLLEGPHPEAVAELLKETLRVVERILS:GMEMRAELARELLEFVREVIESEKLLEGPHPEAVAELLKETLRVVERILS:GMEMRAELARELLEFVREVIESEKLLEGPHPEAVAELLKETLRVVERILS	1.5573616235697398	0.939469339979974	78.14491271972656	0.7294528484344482	7.681274890899658	8.626012802124023	1.9704031944274902
homomer-4-50-nr2-run1_result_56	2	GMHMKYEMAKEILEFVEKVLESKKLLEGENKEEVAELIKKTLEVVKEILK:GMHMKYEMAKEILEFVEKVLESKKLLEGENKEEVAELIKKTLEVVKEILK:GMHMKYEMAKEILEFVEKVLESKKLLEGENKEEVAELIKKTLEVVKEILK:GMHMKYEMAKEILEFVEKVLESKKLLEGENKEEVAELIKKTLEVVKEILK	1.2180597147665633	0.9531451016999865	82.14974212646484	0.8058962225914001	6.630732536315918	7.3419084548950195	1.3415634632110596
homomer-4-50-nr2-run1_result_56	3	GMHMRAELARELLEFVRRVLEERRLLEGPHPEAVAELVRTTLETVERILA:GMHMRAELARELLEFVRRVLEERRLLEGPHPEAVAELVRTTLETVERILA:GMHMRAELARELLEFVRRVLEERRLLEGPHPEAVAELVRTTLETVERILA:GMHMRAELARELLEFVRRVLEERRLLEGPHPEAVAELVRTTLETVERILA	3.4858125510287405	0.7334642682190728	75.7177734375	0.6597307920455933	8.274312019348145	9.693198204040527	2.8139424324035645
homomer-4-50-nr2-run1_result_56	4	GMHMKEAMARRLLDFVARVLEERRLLEGPDPRAVAELLRRTLETVERILS:GMHMKEAMARRLLDFVARVLEERRLLEGPDPRAVAELLRRTLETVERILS:GMHMKEAMARRLLDFVARVLEERRLLEGPDPRAVAELLRRTLETVERILS:GMHMKEAMARRLLDFVARVLEERRLLEGPDPRAVAELLRRTLETVERILS	8.296892315659687	0.5446180160198772	53.02787399291992	0.41796988248825073	15.635321617126465	18.641220092773438	3.640838384628296
homomer-4-50-nr2-run1_result_56	5	GMEMRLELAREMLAFVARALEANKLLEGPHPEAVAELLRETLRAVVEILR:GMEMRLELAREMLAFVARALEANKLLEGPHPEAVAELLRETLRAVVEILR:GMEMRLELAREMLAFVARALEANKLLEGPHPEAVAELLRETLRAVVEILR:GMEMRLELAREMLAFVARALEANKLLEGPHPEAVAELLRETLRAVVEILR	2.5887472560295492	0.8551185689891553	83.99260711669922	0.790157675743103	5.703975677490234	6.377091884613037	1.4474656581878662
homomer-4-50-nr2-run1_result_56	6	GMELRAELARELIAFTERVLESRALLEGPDPEAVARLVERLLETVERILA:GMELRAELARELIAFTERVLESRALLEGPDPEAVARLVERLLETVERILA:GMELRAELARELIAFTERVLESRALLEGPDPEAVARLVERLLETVERILA:GMELRAELARELIAFTERVLESRALLEGPDPEAVARLVERLLETVERILA	1.743374968312179	0.9318446830613304	80.70228576660156	0.7666835188865662	6.867289066314697	7.6043171882629395	1.469160795211792
homomer-4-50-nr2-run1_result_56	7	GMEMRAEIARELIRFVERVIESKKLLEGEDPEAVAELVRELLRTVERILS:GMEMRAEIARELIRFVERVIESKKLLEGEDPEAVAELVRELLRTVERILS:GMEMRAEIARELIRFVERVIESKKLLEGEDPEAVAELVRELLRTVERILS:GMEMRAEIARELIRFVERVIESKKLLEGEDPEAVAELVRELLRTVERILS	1.71197287269502	0.9192081124890562	83.9544906616211	0.8225073218345642	6.173465251922607	6.708517551422119	1.252021074295044
homomer-4-50-nr2-run1_result_56	8	GMEMKYELAKEILEFVKEVIESKKLLEGENKEEVAELLKKTLEVVKEIMS:GMEMKYELAKEILEFVKEVIESKKLLEGENKEEVAELLKKTLEVVKEIMS:GMEMKYELAKEILEFVKEVIESKKLLEGENKEEVAELLKKTLEVVKEIMS:GMEMKYELAKEILEFVKEVIESKKLLEGENKEEVAELLKKTLEVVKEIMS	1.674887915168567	0.9172699630570471	84.76731872558594	0.8292839527130127	5.975871562957764	6.553918361663818	1.2034757137298584
homomer-4-50-nr2-run1_result_56	9	GMEMKAEIAKELIEFVEKVIESKKLLEGPNPEAVAELLKTLLETVEKILS:GMEMKAEIAKELIEFVEKVIESKKLLEGPNPEAVAELLKTLLETVEKILS:GMEMKAEIAKELIEFVEKVIESKKLLEGPNPEAVAELLKTLLETVEKILS:GMEMKAEIAKELIEFVEKVIESKKLLEGPNPEAVAELLKTLLETVEKILS	3.640395679046415	0.7301817781540982	81.07621765136719	0.72947758436203	6.751473426818848	7.713249206542969	1.625431776046753
homomer-4-50-nr2-run1_result_57	0	SEEIEELKEKVEEKFEELKELIQQQHEEIQQQFEELREELEEREEELEEE:SEEIEELKEKVEEKFEELKELIQQQHEEIQQQFEELREELEEREEELEEE:SEEIEELKEKVEEKFEELKELIQQQHEEIQQQFEELREELEEREEELEEE:SEEIEELKEKVEEKFEELKELIQQQHEEIQQQFEELREELEEREEELEEE	1.2502559536193043	0.950938873532334	72.93722534179688	0.6187337636947632	8.638726234436035	9.817749977111816	1.8523000478744507
homomer-4-50-nr2-run1_result_57	1	SEEIEELEKKIEEQFEELKKLIEEKFEEIEEQFEELRRLLEEREEEEEEE:SEEIEELEKKIEEQFEELKKLIEEKFEEIEEQFEELRRLLEEREEEEEEE:SEEIEELEKKIEEQFEELKKLIEEKFEEIEEQFEELRRLLEEREEEEEEE:SEEIEELEKKIEEQFEELKKLIEEKFEEIEEQFEELRRLLEEREEEEEEE	0.8673081518364879	0.9740165522334396	85.00360870361328	0.7501037120819092	6.648501396179199	7.070322036743164	1.3405828475952148
homomer-4-50-nr2-run1_result_57	2	SEEIEELKKKIEEKFEELKELIEEQFEEIKERFERLEEELEEEREEEEEE:SEEIEELKKKIEEKFEELKELIEEQFEEIKERFERLEEELEEEREEEEEE:SEEIEELKKKIEEKFEELKELIEEQFEEIKERFERLEEELEEEREEEEEE:SEEIEELKKKIEEKFEELKELIEEQFEEIKERFERLEEELEEEREEEEEE	0.7727383869804109	0.9792191023740662	76.4932861328125	0.6274697780609131	8.760547637939453	9.808929443359375	1.8315675258636475
homomer-4-50-nr2-run1_result_57	3	SDQIQQQQQQQQQQFQQLQQQIQQQFQQIKEQQEEIKKKLDEIEEELKKK:SDQIQQQQQQQQQQFQQLQQQIQQQFQQIKEQQEEIKKKLDEIEEELKKK:SDQIQQQQQQQQQQFQQLQQQIQQQFQQIKEQQEEIKKKLDEIEEELKKK:SDQIQQQQQQQQQQFQQLQQQIQQQFQQIKEQQEEIKKKLDEIEEELKKK	2.2281764161279725	0.870649426870795	82.17356872558594	0.7225697040557861	5.939803600311279	6.595455169677734	1.3626644611358643
homomer-4-50-nr2-run1_result_57	4	SEEIEELREEIRELFEEEREEQEEQQEELEEELEELREELEEREEEEEEE:SEEIEELREEIRELFEEEREEQEEQQEELEEELEELREELEEREEEEEEE:SEEIEELREEIRELFEEEREEQEEQQEELEEELEELREELEEREEEEEEE:SEEIEELREEIRELFEEEREEQEEQQEELEEELEELREELEEREEEEEEE	1.6103530040985763	0.9190859015783616	68.78993225097656	0.446147084236145	12.463190078735352	14.911580085754395	5.191275596618652
homomer-4-50-nr2-run1_result_57	5	SEEIEELLKKIEEQFKKLEEKIEKQHEEIKEELEELEEELEEREEEEEEE:SEEIEELLKKIEEQFKKLEEKIEKQHEEIKEELEELEEELEEREEEEEEE:SEEIEELLKKIEEQFKKLEEKIEKQHEEIKEELEELEEELEEREEEEEEE:SEEIEELLKKIEEQFKKLEEKIEKQHEEIKEELEELEEELEEREEEEEEE	1.0022285500386678	0.9670049891708032	65.78582763671875	0.4851497411727905	11.980506896972656	14.2278470993042	3.2984414100646973
homomer-4-50-nr2-run1_result_57	6	SEEIEELKKEIEEQFEELKEEIEEKYEEIEEKLEELEEELEEEREEEEEE:SEEIEELKKEIEEQFEELKEEIEEKYEEIEEKLEELEEELEEEREEEEEE:SEEIEELKKEIEEQFEELKEEIEEKYEEIEEKLEELEEELEEEREEEEEE:SEEIEELKKEIEEQFEELKEEIEEKYEEIEEKLEELEEELEEEREEEEEE	4.787994681513808	0.9987904994684956	70.64598846435547	0.552832841873169	12.919718742370605	15.76963996887207	1.9346460103988647
homomer-4-50-nr2-run1_result_57	7	SEEIEELKEKIEEKFEELKELIEEQNKKIEEKLEEIKELILEIYEELKKL:SEEIEELKEKIEEKFEELKELIEEQNKKIEEKLEEIKELILEIYEELKKL:SEEIEELKEKIEEKFEELKELIEEQNKKIEEKLEEIKELILEIYEELKKL:SEEIEELKEKIEEKFEELKELIEEQNKKIEEKLEEIKELILEIYEELKKL	1.4514149170125508	0.9399154901566269	87.15898132324219	0.750982940196991	5.696193218231201	6.123251914978027	1.311589002609253
homomer-4-50-nr2-run1_result_57	8	QQQIQQLQQEQQQQFEELKKLIEEHHEEHKKMFEELKEKIEEIKEELEEK:QQQIQQLQQEQQQQFEELKKLIEEHHEEHKKMFEELKEKIEEIKEELEEK:QQQIQQLQQEQQQQFEELKKLIEEHHEEHKKMFEELKEKIEEIKEELEEK:QQQIQQLQQEQQQQFEELKKLIEEHHEEHKKMFEELKEKIEEIKEELEEK	1.3018181809425973	0.9509096346515983	91.23854064941406	0.8072512149810791	4.249462604522705	4.51876974105835	1.2885178327560425
homomer-4-50-nr2-run1_result_57	9	SEEIEELLEEIEEKFKELKELIEEKFEEIEEKFEELKEELEEEEEEEEEE:SEEIEELLEEIEEKFKELKELIEEKFEEIEEKFEELKEELEEEEEEEEEE:SEEIEELLEEIEEKFKELKELIEEKFEEIEEKFEELKEELEEEEEEEEEE:SEEIEELLEEIEEKFKELKELIEEKFEEIEEKFEELKEELEEEEEEEEEE	1.0615405888348695	0.9631439460647242	69.34253692626953	0.553522527217865	10.761066436767578	12.285198211669922	2.8195128440856934
homomer-4-50-nr2-run1_result_58	0	EPLGERLLRLGEEAVREAREAKEEAEEDEEEDEEIEEKLEEIEEKIEESS:EPLGERLLRLGEEAVREAREAKEEAEEDEEEDEEIEEKLEEIEEKIEESS:EPLGERLLRLGEEAVREAREAKEEAEEDEEEDEEIEEKLEEIEEKIEESS:EPLGERLLRLGEEAVREAREAKEEAEEDEEEDEEIEEKLEEIEEKIEESS	1.1173455836485455	0.9603286898803118	82.34783172607422	0.649697482585907	7.65578031539917	8.267537117004395	1.4444724321365356
homomer-4-50-nr2-run1_result_58	1	AAPGPLLLALGLEAVREAREAAELAEEALEELEEIEEKLEEIEEKIEESS:AAPGPLLLALGLEAVREAREAAELAEEALEELEEIEEKLEEIEEKIEESS:AAPGPLLLALGLEAVREAREAAELAEEALEELEEIEEKLEEIEEKIEESS:AAPGPLLLALGLEAVREAREAAELAEEALEELEEIEEKLEEIEEKIEESS	1.132200455554294	0.9658141783358419	88.8257827758789	0.8080716133117676	5.598986625671387	5.850420951843262	1.2542060613632202
homomer-4-50-nr2-run1_result_58	2	VPAGAEAEEEGEEAEEEADEAEEEAEEVKEKLEEIEEKIEEIEEKIEKSS:VPAGAEAEEEGEEAEEEADEAEEEAEEVKEKLEEIEEKIEEIEEKIEKSS:VPAGAEAEEEGEEAEEEADEAEEEAEEVKEKLEEIEEKIEEIEEKIEKSS:VPAGAEAEEEGEEAEEEADEAEEEAEEVKEKLEEIEEKIEEIEEKIEKSS	1.9171264220765354	0.8905267888437115	70.66228485107422	0.633393406867981	10.608766555786133	11.615428924560547	1.597036600112915
homomer-4-50-nr2-run1_result_58	3	EDPGPRLLELGERAVEAAEEAARLAEEALERLEEIEERLERIEELLRESS:EDPGPRLLELGERAVEAAEEAARLAEEALERLEEIEERLERIEELLRESS:EDPGPRLLELGERAVEAAEEAARLAEEALERLEEIEERLERIEELLRESS:EDPGPRLLELGERAVEAAEEAARLAEEALERLEEIEERLERIEELLRESS	1.3822845638784058	0.955787863176748	94.03167724609375	0.8673557043075562	4.148655891418457	4.272230625152588	1.0732762813568115
homomer-4-50-nr2-run1_result_58	4	APLGPLLLALGLEAVREAREARELAEEVLEKLEEIEEKIEEIEEKLEESK:APLGPLLLALGLEAVREAREARELAEEVLEKLEEIEEKIEEIEEKLEESK:APLGPLLLALGLEAVREAREARELAEEVLEKLEEIEEKIEEIEEKLEESK:APLGPLLLALGLEAVREAREARELAEEVLEKLEEIEEKIEEIEEKLEESK	1.0300685832766134	0.971372581379268	89.90196990966797	0.8151341676712036	5.419296741485596	5.643764019012451	1.2511274814605713
homomer-4-50-nr2-run1_result_58	5	VDPGARLLELGERAVEEARRAREEAEENNELLEEIEEKIEEIEELLKESK:VDPGARLLELGERAVEEARRAREEAEENNELLEEIEEKIEEIEELLKESK:VDPGARLLELGERAVEEARRAREEAEENNELLEEIEEKIEEIEELLKESK:VDPGARLLELGERAVEEARRAREEAEENNELLEEIEEKIEEIEELLKESK	0.7502202039132345	0.9814391782319896	91.21733093261719	0.8066897988319397	5.049938201904297	5.278950214385986	1.2534737586975098
homomer-4-50-nr2-run1_result_58	6	VPLGPLLLALGLEAVRYAREALEEAEEVLEKLEEIEEKIEEIKKLLEESK:VPLGPLLLALGLEAVRYAREALEEAEEVLEKLEEIEEKIEEIKKLLEESK:VPLGPLLLALGLEAVRYAREALEEAEEVLEKLEEIEEKIEEIKKLLEESK:VPLGPLLLALGLEAVRYAREALEEAEEVLEKLEEIEEKIEEIKKLLEESK	0.7880534064019055	0.979720134275373	89.59703063964844	0.8082301616668701	5.4296746253967285	5.668214797973633	1.2795830965042114
homomer-4-50-nr2-run1_result_58	7	ADPGEERRRLGEEAVEYAKEAKELAEENNKKLEEIKEKIEEIKKLIEESK:ADPGEERRRLGEEAVEYAKEAKELAEENNKKLEEIKEKIEEIKKLIEESK:ADPGEERRRLGEEAVEYAKEAKELAEENNKKLEEIKEKIEEIKKLIEESK:ADPGEERRRLGEEAVEYAKEAKELAEENNKKLEEIKEKIEEIKKLIEESK	0.8748247374761142	0.9748137338834997	91.551513671875	0.8330023288726807	4.772432804107666	4.969320774078369	1.2233073711395264
homomer-4-50-nr2-run1_result_58	8	LDPGREAELKGELAVKYAKEAAELAKENNEKLEEIEEKIEEIKELIEESS:LDPGREAELKGELAVKYAKEAAELAKENNEKLEEIEEKIEEIKELIEESS:LDPGREAELKGELAVKYAKEAAELAKENNEKLEEIEEKIEEIKELIEESS:LDPGREAELKGELAVKYAKEAAELAKENNEKLEEIEEKIEEIKELIEESS	1.0500423831798498	0.9677147602986321	88.73273468017578	0.8205678462982178	5.977206707000732	6.245794296264648	1.1559377908706665
homomer-4-50-nr2-run1_result_58	9	LPPGLLLVALGLLAVAEARRALEEARRAVELLEENKKILEEIKELIEKSS:LPPGLLLVALGLLAVAEARRALEEARRAVELLEENKKILEEIKELIEKSS:LPPGLLLVALGLLAVAEARRALEEARRAVELLEENKKILEEIKELIEKSS:LPPGLLLVALGLLAVAEARRALEEARRAVELLEENKKILEEIKELIEKSS	0.8473731753481097	0.9799798504315811	84.92240142822266	0.7500583529472351	6.385229110717773	6.78440523147583	1.5762574672698975
homomer-4-50-nr2-run1_result_59	0	EEIEKKLEEIMKELNYKKLPDGKWDKVDLNNAQNKLNNELLYELIKKLEE:EEIEKKLEEIMKELNYKKLPDGKWDKVDLNNAQNKLNNELLYELIKKLEE:EEIEKKLEEIMKELNYKKLPDGKWDKVDLNNAQNKLNNELLYELIKKLEE:EEIEKKLEEIMKELNYKKLPDGKWDKVDLNNAQNKLNNELLYELIKKLEE	18.799526921142327	0.14800201296209659	53.65998458862305	0.22820930182933807	22.47603416442871	26.75594139099121	16.591228485107422
homomer-4-50-nr2-run1_result_59	1	EELEERLKKIAEELNIKKLPNGEWNKVDLILATNLLNNELIYERIEEEKK:EELEERLKKIAEELNIKKLPNGEWNKVDLILATNLLNNELIYERIEEEKK:EELEERLKKIAEELNIKKLPNGEWNKVDLILATNLLNNELIYERIEEEKK:EELEERLKKIAEELNIKKLPNGEWNKVDLILATNLLNNELIYERIEEEKK	3.581091511199116	0.7584115166578542	67.51576232910156	0.6518189907073975	9.801773071289062	10.924640655517578	1.681172251701355
homomer-4-50-nr2-run1_result_59	2	EELEKRLEEIAKKLNIKKKEDGKWNKEDLKLALLKLNNELILEQQKEEEE:EELEKRLEEIAKKLNIKKKEDGKWNKEDLKLALLKLNNELILEQQKEEEE:EELEKRLEEIAKKLNIKKKEDGKWNKEDLKLALLKLNNELILEQQKEEEE:EELEKRLEEIAKKLNIKKKEDGKWNKEDLKLALLKLNNELILEQQKEEEE	9.829225360386024	0.2863958985431816	81.11479187011719	0.287750244140625	20.11850357055664	25.45364761352539	14.544022560119629
homomer-4-50-nr2-run1_result_59	3	EEIEEELEEIKKKLNIKKKPDGKMDIEQENLALLKLNNERIYELEKKLEE:EEIEEELEEIKKKLNIKKKPDGKMDIEQENLALLKLNNERIYELEKKLEE:EEIEEELEEIKKKLNIKKKPDGKMDIEQENLALLKLNNERIYELEKKLEE:EEIEEELEEIKKKLNIKKKPDGKMDIEQENLALLKLNNERIYELEKKLEE	7.010752677010474	0.4915599132742814	62.50907897949219	0.34714722633361816	18.041765213012695	21.795381546020508	2.6220812797546387
homomer-4-50-nr2-run1_result_59	4	EEQEKELEKIMKELNIKKKENGELNKTDLNTALLKLNNEKLEELIEELEE:EEQEKELEKIMKELNIKKKENGELNKTDLNTALLKLNNEKLEELIEELEE:EEQEKELEKIMKELNIKKKENGELNKTDLNTALLKLNNEKLEELIEELEE:EEQEKELEKIMKELNIKKKENGELNKTDLNTALLKLNNEKLEELIEELEE	15.195459511132821	0.17125499095510804	71.55810546875	0.25371891260147095	21.19865608215332	26.117267608642578	15.744135856628418
homomer-4-50-nr2-run1_result_59	5	MELEKKLEEIMKKLNFKKKEDGKIDKTDLSVALLKLNNELILKLIEELKK:MELEKKLEEIMKKLNFKKKEDGKIDKTDLSVALLKLNNELILKLIEELKK:MELEKKLEEIMKKLNFKKKEDGKIDKTDLSVALLKLNNELILKLIEELKK:MELEKKLEEIMKKLNFKKKEDGKIDKTDLSVALLKLNNELILKLIEELKK	11.333782707531704	0.3424621239353546	41.26731491088867	0.22595643997192383	21.121034622192383	24.516216278076172	14.960590362548828
homomer-4-50-nr2-run1_result_59	6	EEIEKELEKIMKELNFKKKEDGKWDINELNTALLYLNNKRIYELEEKLKK:EEIEKELEKIMKELNFKKKEDGKWDINELNTALLYLNNKRIYELEEKLKK:EEIEKELEKIMKELNFKKKEDGKWDINELNTALLYLNNKRIYELEEKLKK:EEIEKELEKIMKELNFKKKEDGKWDINELNTALLYLNNKRIYELEEKLKK	17.18870662399876	0.14109459057470464	80.69928741455078	0.3160298764705658	19.26770782470703	24.44957160949707	9.094429969787598
homomer-4-50-nr2-run1_result_59	7	EELEELLEKIAKELNIKKLPNGEWDKVDLNLALLYLNNKLLFELIKELKK:EELEELLEKIAKELNIKKLPNGEWDKVDLNLALLYLNNKLLFELIKELKK:EELEELLEKIAKELNIKKLPNGEWDKVDLNLALLYLNNKLLFELIKELKK:EELEELLEKIAKELNIKKLPNGEWDKVDLNLALLYLNNKLLFELIKELKK	2.996001311652412	0.8047651338763038	59.65004348754883	0.4473802447319031	12.876056671142578	14.889496803283691	2.5227737426757812
homomer-4-50-nr2-run1_result_59	8	MKLEERLEKIKKELNIKKKPDGKWDKEDEILALQKLNNELIEELIEELKK:MKLEERLEKIKKELNIKKKPDGKWDKEDEILALQKLNNELIEELIEELKK:MKLEERLEKIKKELNIKKKPDGKWDKEDEILALQKLNNELIEELIEELKK:MKLEERLEKIKKELNIKKKPDGKWDKEDEILALQKLNNELIEELIEELKK	16.502348645803625	0.22729300036369257	77.23854064941406	0.30526626110076904	19.200672149658203	24.346099853515625	11.509705543518066
homomer-4-50-nr2-run1_result_59	9	MKIEEELEKIAKELKIEKNEDGSWDIEKLNLALLYLNNKKIYELIEELKK:MKIEEELEKIAKELKIEKNEDGSWDIEKLNLALLYLNNKKIYELIEELKK:MKIEEELEKIAKELKIEKNEDGSWDIEKLNLALLYLNNKKIYELIEELKK:MKIEEELEKIAKELKIEKNEDGSWDIEKLNLALLYLNNKKIYELIEELKK	4.403248518977931	0.6546169107445052	49.81260299682617	0.30240488052368164	18.187206268310547	21.529516220092773	7.513270378112793
homomer-4-50-nr2-run1_result_6	0	SKDNPDKYEGSDKFKNEENLEIMKKLNEIEYEIKEIKKLIEKEIEEKKKK:SKDNPDKYEGSDKFKNEENLEIMKKLNEIEYEIKEIKKLIEKEIEEKKKK:SKDNPDKYEGSDKFKNEENLEIMKKLNEIEYEIKEIKKLIEKEIEEKKKK:SKDNPDKYEGSDKFKNEENLEIMKKLNEIEYEIKEIKKLIEKEIEEKKKK	10.143094207919502	0.32648433220514506	63.40107345581055	0.49434682726860046	16.76259422302246	19.026369094848633	2.0660340785980225
homomer-4-50-nr2-run1_result_6	1	HSHHHDKYAGSDKFKNPELLELAKKLEEIKAEIEEIKELIEEEIKKKEKK:HSHHHDKYAGSDKFKNPELLELAKKLEEIKAEIEEIKELIEEEIKKKEKK:HSHHHDKYAGSDKFKNPELLELAKKLEEIKAEIEEIKELIEEEIKKKEKK:HSHHHDKYAGSDKFKNPELLELAKKLEEIKAEIEEIKELIEEEIKKKEKK	2.519377362368228	0.8839323371677028	66.61893463134766	0.6003902554512024	12.709944725036621	13.623112678527832	1.6728739738464355
homomer-4-50-nr2-run1_result_6	2	SHHHKMKYEGSDKFKNEELLEIAKKLEKIEAKVEELIELVEEEEEEEEEE:SHHHKMKYEGSDKFKNEELLEIAKKLEKIEAKVEELIELVEEEEEEEEEE:SHHHKMKYEGSDKFKNEELLEIAKKLEKIEAKVEELIELVEEEEEEEEEE:SHHHKMKYEGSDKFKNEELLEIAKKLEKIEAKVEELIELVEEEEEEEEEE	12.494308997115343	0.46387304500730053	57.13577651977539	0.5329165458679199	15.639358520507812	16.73289680480957	1.8937699794769287
homomer-4-50-nr2-run1_result_6	3	SSMNKDEYEGSDKFKNEELLEIAKKINELKAEVKEIKEELKKFIEEKKKL:SSMNKDEYEGSDKFKNEELLEIAKKINELKAEVKEIKEELKKFIEEKKKL:SSMNKDEYEGSDKFKNEELLEIAKKINELKAEVKEIKEELKKFIEEKKKL:SSMNKDEYEGSDKFKNEELLEIAKKINELKAEVKEIKEELKKFIEEKKKL	14.938875705320527	0.324975667998179	51.971229553222656	0.393196702003479	17.813682556152344	19.73686981201172	5.0012407302856445
homomer-4-50-nr2-run1_result_6	4	SSDAPDKYEGSDKFKNPELLELAKQLQKIEAKVDELKKKFEEFIEELKKL:SSDAPDKYEGSDKFKNPELLELAKQLQKIEAKVDELKKKFEEFIEELKKL:SSDAPDKYEGSDKFKNPELLELAKQLQKIEAKVDELKKKFEEFIEELKKL:SSDAPDKYEGSDKFKNPELLELAKQLQKIEAKVDELKKKFEEFIEELKKL	23.690108215851506	0.11027604546705426	51.40094757080078	0.33131641149520874	18.105873107910156	21.12898063659668	6.366209983825684
homomer-4-50-nr2-run1_result_6	5	SSMAPDEYEGSDKFKNEEQLEIMKKLNEIKAEVEEIKELLEEEIEKREKE:SSMAPDEYEGSDKFKNEEQLEIMKKLNEIKAEVEEIKELLEEEIEKREKE:SSMAPDEYEGSDKFKNEEQLEIMKKLNEIKAEVEEIKELLEEEIEKREKE:SSMAPDEYEGSDKFKNEEQLEIMKKLNEIKAEVEEIKELLEEEIEKREKE	7.38280570191337	0.4584952667075346	58.9044303894043	0.4550091028213501	17.75530433654785	20.016698837280273	2.781820774078369
homomer-4-50-nr2-run1_result_6	6	SSKNPNKYAGSDKFKNPELKEIAEKLNEIKAEIREIKELLEEEEEEEEEE:SSKNPNKYAGSDKFKNPELKEIAEKLNEIKAEIREIKELLEEEEEEEEEE:SSKNPNKYAGSDKFKNPELKEIAEKLNEIKAEIREIKELLEEEEEEEEEE:SSKNPNKYAGSDKFKNPELKEIAEKLNEIKAEIREIKELLEEEEEEEEEE	21.957194358003925	0.16785345634047982	59.02118682861328	0.24438074231147766	21.607755661010742	25.952863693237305	13.620383262634277
homomer-4-50-nr2-run1_result_6	7	SMENKDKYKGSDKFKDEEKLEIAKELQEIKAEVREIKELLEEEIEEEEEE:SMENKDKYKGSDKFKDEEKLEIAKELQEIKAEVREIKELLEEEIEEEEEE:SMENKDKYKGSDKFKDEEKLEIAKELQEIKAEVREIKELLEEEIEEEEEE:SMENKDKYKGSDKFKDEEKLEIAKELQEIKAEVREIKELLEEEIEEEEEE	16.664031867445562	0.2118421494400308	54.17925262451172	0.40909790992736816	17.6235408782959	19.267457962036133	3.687058448791504
homomer-4-50-nr2-run1_result_6	8	HHHHHDRYAGSDLFTDPQLLELARRLDEIRAEVRELREEEREREEEEEEE:HHHHHDRYAGSDLFTDPQLLELARRLDEIRAEVRELREEEREREEEEEEE:HHHHHDRYAGSDLFTDPQLLELARRLDEIRAEVRELREEEREREEEEEEE:HHHHHDRYAGSDLFTDPQLLELARRLDEIRAEVRELREEEREREEEEEEE	16.156064499593867	0.19167782976087275	72.9323501586914	0.22427275776863098	22.943065643310547	27.120595932006836	16.795454025268555
homomer-4-50-nr2-run1_result_6	9	SSMNKNEYEGSDEFKNEELKKIMEKLNEIKAEVKEIKELLKEYIEKEEKK:SSMNKNEYEGSDEFKNEELKKIMEKLNEIKAEVKEIKELLKEYIEKEEKK:SSMNKNEYEGSDEFKNEELKKIMEKLNEIKAEVKEIKELLKEYIEKEEKK:SSMNKNEYEGSDEFKNEELKKIMEKLNEIKAEVKEIKELLKEYIEKEEKK	23.50758194000522	0.1171668359503552	72.58987426757812	0.6650454998016357	11.976252555847168	12.648321151733398	1.2214229106903076
homomer-4-50-nr2-run1_result_60	0	PPGVIALLRRIAAGEPPPGWSEEWVAANAALLRALRGAIAAATPDRLDEL:PPGVIALLRRIAAGEPPPGWSEEWVAANAALLRALRGAIAAATPDRLDEL:PPGVIALLRRIAAGEPPPGWSEEWVAANAALLRALRGAIAAATPDRLDEL:PPGVIALLRRIAAGEPPPGWSEEWVAANAALLRALRGAIAAATPDRLDEL	7.157590854475978	0.4013555143375289	70.980712890625	0.2834136188030243	19.652172088623047	24.516075134277344	11.657898902893066
homomer-4-50-nr2-run1_result_60	1	PPGVIELLRRIAAGEPPEGWSPEFVAANAALLAALRGALAAAFPDDLDSL:PPGVIELLRRIAAGEPPEGWSPEFVAANAALLAALRGALAAAFPDDLDSL:PPGVIELLRRIAAGEPPEGWSPEFVAANAALLAALRGALAAAFPDDLDSL:PPGVIELLRRIAAGEPPEGWSPEFVAANAALLAALRGALAAAFPDDLDSL	7.951761868776812	0.35525400218350345	59.15901184082031	0.29092633724212646	19.550865173339844	23.881996154785156	11.594169616699219
homomer-4-50-nr2-run1_result_60	2	PPGLIATLRAIAAGEPPPGWSAEFVAANAALLRALRGALAAAFPDDLDAL:PPGLIATLRAIAAGEPPPGWSAEFVAANAALLRALRGALAAAFPDDLDAL:PPGLIATLRAIAAGEPPPGWSAEFVAANAALLRALRGALAAAFPDDLDAL:PPGLIATLRAIAAGEPPPGWSAEFVAANAALLRALRGALAAAFPDDLDAL	11.898686582233937	0.2993512715531035	65.6324234008789	0.2853233814239502	19.84498405456543	24.51020622253418	12.200578689575195
homomer-4-50-nr2-run1_result_60	3	PAGVIALLRAIAAGEPPPGWSAATVAANAAALAALRGALAAAFPDDLDAL:PAGVIALLRAIAAGEPPPGWSAATVAANAAALAALRGALAAAFPDDLDAL:PAGVIALLRAIAAGEPPPGWSAATVAANAAALAALRGALAAAFPDDLDAL:PAGVIALLRAIAAGEPPPGWSAATVAANAAALAALRGALAAAFPDDLDAL	8.743804955759897	0.33141263662967374	65.22676849365234	0.33836060762405396	18.581159591674805	22.84911346435547	5.420968055725098
homomer-4-50-nr2-run1_result_60	4	PAGLLATLRAILAGEPPAGWSPAFVAANAALLAALRGALAAAVADDPDAL:PAGLLATLRAILAGEPPAGWSPAFVAANAALLAALRGALAAAVADDPDAL:PAGLLATLRAILAGEPPAGWSPAFVAANAALLAALRGALAAAVADDPDAL:PAGLLATLRAILAGEPPAGWSPAFVAANAALLAALRGALAAAVADDPDAL	3.7305600388305673	0.6949230803601494	76.14972686767578	0.39765387773513794	16.299083709716797	20.408369064331055	4.793705940246582
homomer-4-50-nr2-run1_result_60	5	PAGLLALLRALAAGEPPPGLSPAWVEANAALLRALRGALAAALPDDPAAL:PAGLLALLRALAAGEPPPGLSPAWVEANAALLRALRGALAAALPDDPAAL:PAGLLALLRALAAGEPPPGLSPAWVEANAALLRALRGALAAALPDDPAAL:PAGLLALLRALAAGEPPPGLSPAWVEANAALLRALRGALAAALPDDPAAL	3.0906459196654543	0.7989612795788454	64.52345275878906	0.40005505084991455	15.317145347595215	18.320924758911133	4.215366363525391
homomer-4-50-nr2-run1_result_60	6	PPGLIATLRAIAAGEPPAGLSAAFVAANAALLAALRGAIAASVPDRLDEL:PPGLIATLRAIAAGEPPAGLSAAFVAANAALLAALRGAIAASVPDRLDEL:PPGLIATLRAIAAGEPPAGLSAAFVAANAALLAALRGAIAASVPDRLDEL:PPGLIATLRAIAAGEPPAGLSAAFVAANAALLAALRGAIAASVPDRLDEL	9.086306565782577	0.3058677929398032	54.33369827270508	0.3062368929386139	18.85127830505371	22.791719436645508	10.460190773010254
homomer-4-50-nr2-run1_result_60	7	PAGVRELLRRIYRGEPPPGWSPEEVAANAAALAALRGAIAAAFPDRLDEL:PAGVRELLRRIYRGEPPPGWSPEEVAANAAALAALRGAIAAAFPDRLDEL:PAGVRELLRRIYRGEPPPGWSPEEVAANAAALAALRGAIAAAFPDRLDEL:PAGVRELLRRIYRGEPPPGWSPEEVAANAAALAALRGAIAAAFPDRLDEL	3.1199204466986954	0.7792505006975312	76.5206298828125	0.3943435549736023	17.389341354370117	21.77190399169922	5.039132118225098
homomer-4-50-nr2-run1_result_60	8	PAGIIDLLRRIAAGEPPPGFSPEFVEANAALLAALRGALAAAVADRLDEL:PAGIIDLLRRIAAGEPPPGFSPEFVEANAALLAALRGALAAAVADRLDEL:PAGIIDLLRRIAAGEPPPGFSPEFVEANAALLAALRGALAAAVADRLDEL:PAGIIDLLRRIAAGEPPPGFSPEFVEANAALLAALRGALAAAVADRLDEL	16.45259228419441	0.21710052420169237	51.350486755371094	0.2833212912082672	19.736896514892578	24.006710052490234	10.350770950317383
homomer-4-50-nr2-run1_result_60	9	PAGLRELLRRIAAGEPPPGLSPEWVAANAAALAALRGAIAAAFPDDLDAL:PAGLRELLRRIAAGEPPPGLSPEWVAANAAALAALRGAIAAAFPDDLDAL:PAGLRELLRRIAAGEPPPGLSPEWVAANAAALAALRGAIAAAFPDDLDAL:PAGLRELLRRIAAGEPPPGLSPEWVAANAAALAALRGAIAAAFPDDLDAL	12.456650955420434	0.24678095869930694	67.16117858886719	0.27119898796081543	20.798921585083008	25.655550003051758	13.85176944732666
homomer-4-50-nr2-run1_result_61	0	EVPPGASVEERVRAALERAAAAIAASTDLAEMLRVAAEALLEVLEALGEE:EVPPGASVEERVRAALERAAAAIAASTDLAEMLRVAAEALLEVLEALGEE:EVPPGASVEERVRAALERAAAAIAASTDLAEMLRVAAEALLEVLEALGEE:EVPPGASVEERVRAALERAAAAIAASTDLAEMLRVAAEALLEVLEALGEE	2.241591414970268	0.8562555987508077	79.29534149169922	0.606529951095581	10.463772773742676	12.703031539916992	1.3054386377334595
homomer-4-50-nr2-run1_result_61	1	EVPEGASVEEKVRAALLEAAKFIEESDDLEEMIKAFVEAYKKVVEALGEK:EVPEGASVEEKVRAALLEAAKFIEESDDLEEMIKAFVEAYKKVVEALGEK:EVPEGASVEEKVRAALLEAAKFIEESDDLEEMIKAFVEAYKKVVEALGEK:EVPEGASVEEKVRAALLEAAKFIEESDDLEEMIKAFVEAYKKVVEALGEK	5.5149241628052215	0.4971258532242795	87.70384216308594	0.48645299673080444	14.782496452331543	18.464200973510742	1.1912202835083008
homomer-4-50-nr2-run1_result_61	2	EVPPGASVEERVRAALERAAAHIASSTDLEEMIRAFEEARLEVLRALGEE:EVPPGASVEERVRAALERAAAHIASSTDLEEMIRAFEEARLEVLRALGEE:EVPPGASVEERVRAALERAAAHIASSTDLEEMIRAFEEARLEVLRALGEE:EVPPGASVEERVRAALERAAAHIASSTDLEEMIRAFEEARLEVLRALGEE	10.523101737340628	0.21891142593393162	87.35265350341797	0.47139933705329895	15.52354621887207	19.436124801635742	1.3427700996398926
homomer-4-50-nr2-run1_result_61	3	AVPEGASVEERVRAALEEAAAFIAESDDLEEMIRRFEEARLRVLEALGEE:AVPEGASVEERVRAALEEAAAFIAESDDLEEMIRRFEEARLRVLEALGEE:AVPEGASVEERVRAALEEAAAFIAESDDLEEMIRRFEEARLRVLEALGEE:AVPEGASVEERVRAALEEAAAFIAESDDLEEMIRRFEEARLRVLEALGEE	11.48034506655857	0.20265995869259043	87.68434143066406	0.47329720854759216	15.34665584564209	19.225845336914062	1.3419277667999268
homomer-4-50-nr2-run1_result_61	4	AVPPGASVEERVRAALEAAAAHIAASDDLAEMIRAHEEARLRVLEALGEE:AVPPGASVEERVRAALEAAAAHIAASDDLAEMIRAHEEARLRVLEALGEE:AVPPGASVEERVRAALEAAAAHIAASDDLAEMIRAHEEARLRVLEALGEE:AVPPGASVEERVRAALEAAAAHIAASDDLAEMIRAHEEARLRVLEALGEE	8.720981647846004	0.3765204395637497	89.14765167236328	0.481040894985199	15.11836051940918	19.03436279296875	1.2192233800888062
homomer-4-50-nr2-run1_result_61	5	AVPPGASVEERVRAALAAAAAHIAASDDLAEMVRAFEEARLRVLEALGEE:AVPPGASVEERVRAALAAAAAHIAASDDLAEMVRAFEEARLRVLEALGEE:AVPPGASVEERVRAALAAAAAHIAASDDLAEMVRAFEEARLRVLEALGEE:AVPPGASVEERVRAALAAAAAHIAASDDLAEMVRAFEEARLRVLEALGEE	11.632874989113608	0.22836746294481322	89.06725311279297	0.4765939712524414	15.343266487121582	19.327280044555664	1.276741862297058
homomer-4-50-nr2-run1_result_61	6	AVPPGASVEERVRAALEEAAAFIAASDDLEEMIRAFEEARLRVVEALGEE:AVPPGASVEERVRAALEEAAAFIAASDDLEEMIRAFEEARLRVVEALGEE:AVPPGASVEERVRAALEEAAAFIAASDDLEEMIRAFEEARLRVVEALGEE:AVPPGASVEERVRAALEEAAAFIAASDDLEEMIRAFEEARLRVVEALGEE	9.006236313726403	0.28602094743335704	87.79771423339844	0.48132985830307007	15.034828186035156	18.82967185974121	1.3112280368804932
homomer-4-50-nr2-run1_result_61	7	EVPPGASVEEKVDYALKKAAEEIEKSDDLEEKIRVFVEALKEVVEALGEE:EVPPGASVEEKVDYALKKAAEEIEKSDDLEEKIRVFVEALKEVVEALGEE:EVPPGASVEEKVDYALKKAAEEIEKSDDLEEKIRVFVEALKEVVEALGEE:EVPPGASVEEKVDYALKKAAEEIEKSDDLEEKIRVFVEALKEVVEALGEE	1.7041303837321622	0.9117639664212699	73.51771545410156	0.5055965185165405	13.10472297668457	16.113540649414062	1.6605422496795654
homomer-4-50-nr2-run1_result_61	8	AVPPGASVEERVRAALEAAAAAIAASTDLQQMIQTYQQAQQQVQQALGAE:AVPPGASVEERVRAALEAAAAAIAASTDLQQMIQTYQQAQQQVQQALGAE:AVPPGASVEERVRAALEAAAAAIAASTDLQQMIQTYQQAQQQVQQALGAE:AVPPGASVEERVRAALEAAAAAIAASTDLQQMIQTYQQAQQQVQQALGAE	3.8434358275327436	0.6808404983820864	78.64071655273438	0.45856189727783203	15.49496078491211	19.211986541748047	1.9959924221038818
homomer-4-50-nr2-run1_result_61	9	AVPPGASVEDRVRAALDAAAAAIAASDDLAERIATFTEALAAVVAALGAA:AVPPGASVEDRVRAALDAAAAAIAASDDLAERIATFTEALAAVVAALGAA:AVPPGASVEDRVRAALDAAAAAIAASDDLAERIATFTEALAAVVAALGAA:AVPPGASVEDRVRAALDAAAAAIAASDDLAERIATFTEALAAVVAALGAA	3.8291211663621585	0.7111004003975535	74.26131439208984	0.3030892312526703	19.06974983215332	23.976757049560547	13.694252014160156
homomer-4-50-nr2-run1_result_62	0	DGEGFEEALKKTLDEKTQQIIQQQQQQHEEILEKLEEIKEMLEKREEEEK:DGEGFEEALKKTLDEKTQQIIQQQQQQHEEILEKLEEIKEMLEKREEEEK:DGEGFEEALKKTLDEKTQQIIQQQQQQHEEILEKLEEIKEMLEKREEEEK:DGEGFEEALKKTLDEKTQQIIQQQQQQHEEILEKLEEIKEMLEKREEEEK	0.8217770471123972	0.9778838914229181	84.94371032714844	0.7840765714645386	6.641226291656494	6.981664657592773	1.1718531847000122
homomer-4-50-nr2-run1_result_62	1	SGEGFKEELRKLLEEYTEKIIEEIEKKHEEILEKLEEIEERLEEREEEEE:SGEGFKEELRKLLEEYTEKIIEEIEKKHEEILEKLEEIEERLEEREEEEE:SGEGFKEELRKLLEEYTEKIIEEIEKKHEEILEKLEEIEERLEEREEEEE:SGEGFKEELRKLLEEYTEKIIEEIEKKHEEILEKLEEIEERLEEREEEEE	0.8371661503741674	0.9767793746126948	87.20881652832031	0.815981924533844	6.209366798400879	6.48797607421875	1.1555252075195312
homomer-4-50-nr2-run1_result_62	2	DGEGFEEMLRKIIEEKTEEIIKEQQEQSEKILEKLEEIEEKLEELEKKLE:DGEGFEEMLRKIIEEKTEEIIKEQQEQSEKILEKLEEIEEKLEELEKKLE:DGEGFEEMLRKIIEEKTEEIIKEQQEQSEKILEKLEEIEEKLEELEKKLE:DGEGFEEMLRKIIEEKTEEIIKEQQEQSEKILEKLEEIEEKLEELEKKLE	1.1458483675058635	0.9593848427085621	89.857177734375	0.828506588935852	5.443906307220459	5.695265769958496	1.085031509399414
homomer-4-50-nr2-run1_result_62	3	DGEGFIKALKEIVEEETEKIIEHQEEQHEEIMEKLEEIEEELEELEEEEE:DGEGFIKALKEIVEEETEKIIEHQEEQHEEIMEKLEEIEEELEELEEEEE:DGEGFIKALKEIVEEETEKIIEHQEEQHEEIMEKLEEIEEELEELEEEEE:DGEGFIKALKEIVEEETEKIIEHQEEQHEEIMEKLEEIEEELEELEEEEE	0.9233086553712395	0.9720482755657841	88.57050323486328	0.8173844218254089	5.688971996307373	5.9534478187561035	1.1763893365859985
homomer-4-50-nr2-run1_result_62	4	DGEGFEETLRKLLEEKAKEIIEEQKEQSEKIEKKLEEIKEKLEEKEEKEK:DGEGFEETLRKLLEEKAKEIIEEQKEQSEKIEKKLEEIKEKLEEKEEKEK:DGEGFEETLRKLLEEKAKEIIEEQKEQSEKIEKKLEEIKEKLEEKEEKEK:DGEGFEETLRKLLEEKAKEIIEEQKEQSEKIEKKLEEIKEKLEEKEEKEK	0.7358085842105083	0.9813306474152101	84.12759399414062	0.7758443355560303	7.052798271179199	7.452183246612549	1.283784031867981
homomer-4-50-nr2-run1_result_62	5	DGEGFRRALEEILERHTERIIEHQQQQHEEIKKKLDEIKELLEKREEEEK:DGEGFRRALEEILERHTERIIEHQQQQHEEIKKKLDEIKELLEKREEEEK:DGEGFRRALEEILERHTERIIEHQQQQHEEIKKKLDEIKELLEKREEEEK:DGEGFRRALEEILERHTERIIEHQQQQHEEIKKKLDEIKELLEKREEEEK	0.6284158203001478	0.9864578981238321	83.68504333496094	0.7762906551361084	6.996085166931152	7.3961710929870605	1.3697307109832764
homomer-4-50-nr2-run1_result_62	6	DGEGFKEALEKIIKEETEKIIEEQEKQSKEIKEKLDEIKKKLEELEKKLK:DGEGFKEALEKIIKEETEKIIEEQEKQSKEIKEKLDEIKKKLEELEKKLK:DGEGFKEALEKIIKEETEKIIEEQEKQSKEIKEKLDEIKKKLEELEKKLK:DGEGFKEALEKIIKEETEKIIEEQEKQSKEIKEKLDEIKKKLEELEKKLK	30.21098278725744	0.42669305654800893	45.79901885986328	0.3089209198951721	17.704404830932617	20.644489288330078	7.398868560791016
homomer-4-50-nr2-run1_result_62	7	DGEGFKKALEEIIEKYTEKIIEKIEELHEEIKKKLDEIEKKLEEKEKKEK:DGEGFKKALEEIIEKYTEKIIEKIEELHEEIKKKLDEIEKKLEEKEKKEK:DGEGFKKALEEIIEKYTEKIIEKIEELHEEIKKKLDEIEKKLEEKEKKEK:DGEGFKKALEEIIEKYTEKIIEKIEELHEEIKKKLDEIEKKLEEKEKKEK	0.8761365655055295	0.9749839551622295	87.22147369384766	0.8084245324134827	6.136574745178223	6.430492401123047	1.179773211479187
homomer-4-50-nr2-run1_result_62	8	DGEGFRKELEEIVEKKTKEIIEHHEKQHEEIMEKLERIEELLEEREEEEK:DGEGFRKELEEIVEKKTKEIIEHHEKQHEEIMEKLERIEELLEEREEEEK:DGEGFRKELEEIVEKKTKEIIEHHEKQHEEIMEKLERIEELLEEREEEEK:DGEGFRKELEEIVEKKTKEIIEHHEKQHEEIMEKLERIEELLEEREEEEK	1.0944134061412998	0.9622907572325897	85.2847900390625	0.7983905076980591	6.672013759613037	7.000888824462891	1.1813852787017822
homomer-4-50-nr2-run1_result_62	9	DGEGFREELEKIIEEKTEEIIETIEKHHEEIKKKLDEIKKKLEEREKKEE:DGEGFREELEKIIEEKTEEIIETIEKHHEEIKKKLDEIKKKLEEREKKEE:DGEGFREELEKIIEEKTEEIIETIEKHHEEIKKKLDEIKKKLEEREKKEE:DGEGFREELEKIIEEKTEEIIETIEKHHEEIKKKLDEIKKKLEEREKKEE	1.4128012012457625	0.9421138266311547	87.9979019165039	0.8366400003433228	5.925623893737793	6.189521789550781	1.0859168767929077
homomer-4-50-nr2-run1_result_63	0	SMNDKIEKIKDIFGNDVYKYKIDGIIILSKEKDSEKLKKVIEAAKEVTKK:SMNDKIEKIKDIFGNDVYKYKIDGIIILSKEKDSEKLKKVIEAAKEVTKK:SMNDKIEKIKDIFGNDVYKYKIDGIIILSKEKDSEKLKKVIEAAKEVTKK:SMNDKIEKIKDIFGNDVYKYKIDGIIILSKEKDSEKLKKVIEAAKEVTKK	17.46124285536036	0.17035606843002765	63.15274429321289	0.3441537618637085	19.115646362304688	23.464736938476562	3.6140434741973877
homomer-4-50-nr2-run1_result_63	1	MSSMEIKKIEDIFGNEVYKAEIDGIIILSKKKNSEKLKKVIEAVKKVTEE:MSSMEIKKIEDIFGNEVYKAEIDGIIILSKKKNSEKLKKVIEAVKKVTEE:MSSMEIKKIEDIFGNEVYKAEIDGIIILSKKKNSEKLKKVIEAVKKVTEE:MSSMEIKKIEDIFGNEVYKAEIDGIIILSKKKNSEKLKKVIEAVKKVTEE	2.284063889101939	0.9088840392121464	78.30027770996094	0.6634615659713745	9.196922302246094	10.414353370666504	1.0341885089874268
homomer-4-50-nr2-run1_result_63	2	MENDKPELIKDLFGEEVYKYEINGILIYSREKDSEKLKKVIEAVRKVTEA:MENDKPELIKDLFGEEVYKYEINGILIYSREKDSEKLKKVIEAVRKVTEA:MENDKPELIKDLFGEEVYKYEINGILIYSREKDSEKLKKVIEAVRKVTEA:MENDKPELIKDLFGEEVYKYEINGILIYSREKDSEKLKKVIEAVRKVTEA	4.576931346246467	0.7127197943920806	65.56571197509766	0.43897753953933716	15.31767463684082	18.65825843811035	2.632678508758545
homomer-4-50-nr2-run1_result_63	3	HHHHHMELIKDIYGKDVYKYEIDGIIIYSKEKDSEKLKEVIKAVKEVTEK:HHHHHMELIKDIYGKDVYKYEIDGIIIYSKEKDSEKLKEVIKAVKEVTEK:HHHHHMELIKDIYGKDVYKYEIDGIIIYSKEKDSEKLKEVIKAVKEVTEK:HHHHHMELIKDIYGKDVYKYEIDGIIIYSKEKDSEKLKEVIKAVKEVTEK	9.612261658829055	0.26653020766458124	65.10738372802734	0.38359642028808594	17.81186294555664	21.53533172607422	2.88187313079834
homomer-4-50-nr2-run1_result_63	4	SHHHEVRLREDLFGRPVYQAEIDGIIILSERRDDPRLRAVLEAVEEVTEA:SHHHEVRLREDLFGRPVYQAEIDGIIILSERRDDPRLRAVLEAVEEVTEA:SHHHEVRLREDLFGRPVYQAEIDGIIILSERRDDPRLRAVLEAVEEVTEA:SHHHEVRLREDLFGRPVYQAEIDGIIILSERRDDPRLRAVLEAVEEVTEA	3.316196281255836	0.8653137029866129	78.0674819946289	0.6757743954658508	9.028907775878906	10.29954719543457	1.0977178812026978
homomer-4-50-nr2-run1_result_63	5	HHHHHIEKRKDIFGNEVYVYEINGIIIISKEENSEKLKKVIEAVKEVTNA:HHHHHIEKRKDIFGNEVYVYEINGIIIISKEENSEKLKKVIEAVKEVTNA:HHHHHIEKRKDIFGNEVYVYEINGIIIISKEENSEKLKKVIEAVKEVTNA:HHHHHIEKRKDIFGNEVYVYEINGIIIISKEENSEKLKKVIEAVKEVTNA	1.0575093548393462	0.9709816991406177	79.84715270996094	0.6854320764541626	8.486824035644531	9.58753776550293	1.0783162117004395
homomer-4-50-nr2-run1_result_63	6	HHHHHPEEILDIFGRPVYRYEIDGIIILSEEKDSPKLKAVIAAVEEVTSA:HHHHHPEEILDIFGRPVYRYEIDGIIILSEEKDSPKLKAVIAAVEEVTSA:HHHHHPEEILDIFGRPVYRYEIDGIIILSEEKDSPKLKAVIAAVEEVTSA:HHHHHPEEILDIFGRPVYRYEIDGIIILSEEKDSPKLKAVIAAVEEVTSA	2.488542785961465	0.9286649545679608	76.79903411865234	0.6098073124885559	10.046841621398926	11.64526081085205	1.4064605236053467
homomer-4-50-nr2-run1_result_63	7	MNNNKIIKRLDEFGEEVYEYKIDGIIIKTKKKNDEKVKKVIKAVKEVTEK:MNNNKIIKRLDEFGEEVYEYKIDGIIIKTKKKNDEKVKKVIKAVKEVTEK:MNNNKIIKRLDEFGEEVYEYKIDGIIIKTKKKNDEKVKKVIKAVKEVTEK:MNNNKIIKRLDEFGEEVYEYKIDGIIIKTKKKNDEKVKKVIKAVKEVTEK	2.576809748313837	0.823331373359964	71.8048095703125	0.5680131912231445	11.49380111694336	13.140464782714844	1.346675157546997
homomer-4-50-nr2-run1_result_63	8	SSMNEIKKIEDIFGREVYKAEINGIIILSEKENDPTFNAVLAAVKAVTNA:SSMNEIKKIEDIFGREVYKAEINGIIILSEKENDPTFNAVLAAVKAVTNA:SSMNEIKKIEDIFGREVYKAEINGIIILSEKENDPTFNAVLAAVKAVTNA:SSMNEIKKIEDIFGREVYKAEINGIIILSEKENDPTFNAVLAAVKAVTNA	15.100512774565011	0.1957602704862191	59.57335662841797	0.4870825409889221	14.298290252685547	16.738676071166992	2.956754207611084
homomer-4-50-nr2-run1_result_63	9	HHHHHMKKRLDLFGREVYVYEIDGIIIVSREKNSPKLEAVIKAVEEVTSK:HHHHHMKKRLDLFGREVYVYEIDGIIIVSREKNSPKLEAVIKAVEEVTSK:HHHHHMKKRLDLFGREVYVYEIDGIIIVSREKNSPKLEAVIKAVEEVTSK:HHHHHMKKRLDLFGREVYVYEIDGIIIVSREKNSPKLEAVIKAVEEVTSK	10.12469925177289	0.32312100909161123	55.527469635009766	0.4159553647041321	17.656822204589844	20.979530334472656	1.8956784009933472
homomer-4-50-nr2-run1_result_64	0	SLEEFIKKLKEKLGEIIKKLLEALPYANEETKKIITEVIKELLDLKENLK:SLEEFIKKLKEKLGEIIKKLLEALPYANEETKKIITEVIKELLDLKENLK:SLEEFIKKLKEKLGEIIKKLLEALPYANEETKKIITEVIKELLDLKENLK:SLEEFIKKLKEKLGEIIKKLLEALPYANEETKKIITEVIKELLDLKENLK	1.9628188228356904	0.8805806941149195	88.35960388183594	0.5197682976722717	13.312409400939941	16.832714080810547	1.1163341999053955
homomer-4-50-nr2-run1_result_64	1	SKEEFIEELKKFLGEIIKELLKALPYANEETRKIITEVIKKLLDKRENLK:SKEEFIEELKKFLGEIIKELLKALPYANEETRKIITEVIKKLLDKRENLK:SKEEFIEELKKFLGEIIKELLKALPYANEETRKIITEVIKKLLDKRENLK:SKEEFIEELKKFLGEIIKELLKALPYANEETRKIITEVIKKLLDKRENLK	1.1332520484266346	0.9577988626516849	92.0800552368164	0.816875696182251	5.134122371673584	5.98527717590332	1.0337013006210327
homomer-4-50-nr2-run1_result_64	2	DLEELLRELRERLGEIIRELLEALPHADERTREALTRAIRRLEELREELE:DLEELLRELRERLGEIIRELLEALPHADERTREALTRAIRRLEELREELE:DLEELLRELRERLGEIIRELLEALPHADERTREALTRAIRRLEELREELE:DLEELLRELRERLGEIIRELLEALPHADERTREALTRAIRRLEELREELE	5.339960295557461	0.5201706034072463	86.9471435546875	0.4584069848060608	15.114087104797363	19.160703659057617	1.645229458808899
homomer-4-50-nr2-run1_result_64	3	SLEELLEEIKKFLGEIIEELLEAIPYANEKTKKIITEVIKKLLDFRENIE:SLEELLEEIKKFLGEIIEELLEAIPYANEKTKKIITEVIKKLLDFRENIE:SLEELLEEIKKFLGEIIEELLEAIPYANEKTKKIITEVIKKLLDFRENIE:SLEELLEEIKKFLGEIIEELLEAIPYANEKTKKIITEVIKKLLDFRENIE	1.1641600669253844	0.9559904209763386	89.40302276611328	0.7655641436576843	6.437991142272949	7.662296772003174	1.069117546081543
homomer-4-50-nr2-run1_result_64	4	SMEEFLKELKEKLGEIIKELLEALPYADEKTREALTKTIEKLLELRLNLE:SMEEFLKELKEKLGEIIKELLEALPYADEKTREALTKTIEKLLELRLNLE:SMEEFLKELKEKLGEIIKELLEALPYADEKTREALTKTIEKLLELRLNLE:SMEEFLKELKEKLGEIIKELLEALPYADEKTREALTKTIEKLLELRLNLE	5.398260294643935	0.5815050417463972	77.69621276855469	0.530092716217041	11.503803253173828	14.214851379394531	1.8310786485671997
homomer-4-50-nr2-run1_result_64	5	SLEEFIEKIKEFTGEIIKKLLEAIPYANEKTREILTEVIKKLLEFRLNIK:SLEEFIEKIKEFTGEIIKKLLEAIPYANEKTREILTEVIKKLLEFRLNIK:SLEEFIEKIKEFTGEIIKKLLEAIPYANEKTREILTEVIKKLLEFRLNIK:SLEEFIEKIKEFTGEIIKKLLEAIPYANEKTREILTEVIKKLLEFRLNIK	1.298735431039059	0.9460384190383014	89.92088317871094	0.7877145409584045	5.787552356719971	6.797356128692627	1.100900650024414
homomer-4-50-nr2-run1_result_64	6	SLEEFIEELKKKLGKIIENLLKALPHANEKTREIITKTIKELNDLRLNLK:SLEEFIEELKKKLGKIIENLLKALPHANEKTREIITKTIKELNDLRLNLK:SLEEFIEELKKKLGKIIENLLKALPHANEKTREIITKTIKELNDLRLNLK:SLEEFIEELKKKLGKIIENLLKALPHANEKTREIITKTIKELNDLRLNLK	2.8786432294809177	0.7859824621491049	87.5844497680664	0.4972327649593353	13.633106231689453	17.2513427734375	1.3357367515563965
homomer-4-50-nr2-run1_result_64	7	SLEEFLKKLKEKLGEIIEKLLEAIPYANEETKKIITEVIKKLLELKENLE:SLEEFLKKLKEKLGEIIEKLLEAIPYANEETKKIITEVIKKLLELKENLE:SLEEFLKKLKEKLGEIIEKLLEAIPYANEETKKIITEVIKKLLELKENLE:SLEEFLKKLKEKLGEIIEKLLEAIPYANEETKKIITEVIKKLLELKENLE	1.3022564049172574	0.9499396985435163	90.37320709228516	0.819992184638977	5.088481426239014	5.868645191192627	1.1219563484191895
homomer-4-50-nr2-run1_result_64	8	SLEQFLAELREKLGEIIEELLEALPYANEETRKKLTEVIRRLLELRETLE:SLEQFLAELREKLGEIIEELLEALPYANEETRKKLTEVIRRLLELRETLE:SLEQFLAELREKLGEIIEELLEALPYANEETRKKLTEVIRRLLELRETLE:SLEQFLAELREKLGEIIEELLEALPYANEETRKKLTEVIRRLLELRETLE	1.4054046972357177	0.9443185625174503	87.44490051269531	0.7774332761764526	5.870319366455078	6.863262176513672	1.3726701736450195
homomer-4-50-nr2-run1_result_64	9	DLEKFIEELKEKLGEIIKKLLEAIPYANEETKKIITEVIKELEELRLNLK:DLEKFIEELKEKLGEIIKKLLEAIPYANEETKKIITEVIKELEELRLNLK:DLEKFIEELKEKLGEIIKKLLEAIPYANEETKKIITEVIKELEELRLNLK:DLEKFIEELKEKLGEIIKKLLEAIPYANEETKKIITEVIKELEELRLNLK	4.822645686239956	0.5673619784366981	89.91993713378906	0.49632418155670166	14.190278053283691	17.99665069580078	1.14780855178833
homomer-4-50-nr2-run1_result_65	0	ASPLLAAVVEELRRRLEELEEELRRMHEEEKERLEKIEEKIEEIKKLIEE:ASPLLAAVVEELRRRLEELEEELRRMHEEEKERLEKIEEKIEEIKKLIEE:ASPLLAAVVEELRRRLEELEEELRRMHEEEKERLEKIEEKIEEIKKLIEE:ASPLLAAVVEELRRRLEELEEELRRMHEEEKERLEKIEEKIEEIKKLIEE	0.9575731024295344	0.972811988132957	64.5096435546875	0.48519912362098694	12.574048042297363	14.42980670928955	3.3060452938079834
homomer-4-50-nr2-run1_result_65	1	EDEEEEEEREEREEREREREEEEEKHHKEIEEKLEEIEEKIEEIKEKIES:EDEEEEEEREEREEREREREEEEEKHHKEIEEKLEEIEEKIEEIKEKIES:EDEEEEEEREEREEREREREEEEEKHHKEIEEKLEEIEEKIEEIKEKIES:EDEEEEEEREEREEREREREEEEEKHHKEIEEKLEEIEEKIEEIKEKIES	5.500796376527708	0.5811300741384742	83.19762420654297	0.5696194171905518	12.820144653320312	15.672185897827148	1.636309027671814
homomer-4-50-nr2-run1_result_65	2	ESEEEKEFKEELKKELEELKKELKEFKEEIEEKLEEIEEKIDEIKELIKS:ESEEEKEFKEELKKELEELKKELKEFKEEIEEKLEEIEEKIDEIKELIKS:ESEEEKEFKEELKKELEELKKELKEFKEEIEEKLEEIEEKIDEIKELIKS:ESEEEKEFKEELKKELEELKKELKEFKEEIEEKLEEIEEKIDEIKELIKS	0.9693594882440391	0.9683419295811533	90.01448822021484	0.778363823890686	5.142322540283203	5.493744850158691	1.1692684888839722
homomer-4-50-nr2-run1_result_65	3	EDPRFEEVIEKLEEEEEEEEEEEKEEEEEIEEKLEEIEEKLERIEKLIKE:EDPRFEEVIEKLEEEEEEEEEEEKEEEEEIEEKLEEIEEKLERIEKLIKE:EDPRFEEVIEKLEEEEEEEEEEEKEEEEEIEEKLEEIEEKLERIEKLIKE:EDPRFEEVIEKLEEEEEEEEEEEKEEEEEIEEKLEEIEEKLERIEKLIKE	1.2165812146977366	0.9529031758303558	79.03775787353516	0.6785207390785217	8.836503028869629	9.696742057800293	1.3818695545196533
homomer-4-50-nr2-run1_result_65	4	ASPLLAAVVAALEERLEELEEELEEQFEELKEKLDEIEEKIDEIKELIKS:ASPLLAAVVAALEERLEELEEELEEQFEELKEKLDEIEEKIDEIKELIKS:ASPLLAAVVAALEERLEELEEELEEQFEELKEKLDEIEEKIDEIKELIKS:ASPLLAAVVAALEERLEELEEELEEQFEELKEKLDEIEEKIDEIKELIKS	1.512999451772801	0.9326156720358197	81.0344467163086	0.7088316679000854	7.841273307800293	8.578707695007324	1.4144622087478638
homomer-4-50-nr2-run1_result_65	5	ESEEREEEEEEREEREEELEEELEEREEEIEEKLDEIEEKIDEIEEEIKK:ESEEREEEEEEREEREEELEEELEEREEEIEEKLDEIEEKIDEIEEEIKK:ESEEREEEEEEREEREEELEEELEEREEEIEEKLDEIEEKIDEIEEEIKK:ESEEREEEEEEREEREEELEEELEEREEEIEEKLDEIEEKIDEIEEEIKK	4.010939926771369	0.6921986646159106	77.68438720703125	0.46959155797958374	14.380849838256836	17.807119369506836	2.5281524658203125
homomer-4-50-nr2-run1_result_65	6	SSEELKKIEEEEKEEEEEEEEEEKEEDEEEEEELEEIEEKIEEIKKLIEE:SSEELKKIEEEEKEEEEEEEEEEKEEDEEEEEELEEIEEKIEEIKKLIEE:SSEELKKIEEEEKEEEEEEEEEEKEEDEEEEEELEEIEEKIEEIKKLIEE:SSEELKKIEEEEKEEEEEEEEEEKEEDEEEEEELEEIEEKIEEIKKLIEE	5.722491815999823	0.48249319174241806	83.87671661376953	0.28031498193740845	19.437044143676758	24.449987411499023	15.165703773498535
homomer-4-50-nr2-run1_result_65	7	MDPERERERRERREREEREERERREEEEERRERLERIEEKLDRIEELIRS:MDPERERERRERREREEREERERREEEEERRERLERIEEKLDRIEELIRS:MDPERERERRERREREEREERERREEEEERRERLERIEEKLDRIEELIRS:MDPERERERRERREREEREERERREEEEERRERLERIEEKLDRIEELIRS	4.275600274095227	0.746686745899641	85.69794464111328	0.6923473477363586	7.824817657470703	8.91458511352539	1.3321709632873535
homomer-4-50-nr2-run1_result_65	8	EDPKEEEERREEKERFEELEKRLEEQEKEEEERLERIEEKLDRIEELIRE:EDPKEEEERREEKERFEELEKRLEEQEKEEEERLERIEEKLDRIEELIRE:EDPKEEEERREEKERFEELEKRLEEQEKEEEERLERIEEKLDRIEELIRE:EDPKEEEERREEKERFEELEKRLEEQEKEEEERLERIEEKLDRIEELIRE	1.341176206605838	0.9431270313869898	80.2528076171875	0.6736629009246826	8.614301681518555	9.556958198547363	1.238696575164795
homomer-4-50-nr2-run1_result_65	9	SSPELEEIVEELEERLEELEEKLEEQHEEIKKKLEEIEKKIDKIEELIKK:SSPELEEIVEELEERLEELEEKLEEQHEEIKKKLEEIEKKIDKIEELIKK:SSPELEEIVEELEERLEELEEKLEEQHEEIKKKLEEIEKKIDKIEELIKK:SSPELEEIVEELEERLEELEEKLEEQHEEIKKKLEEIEKKIDKIEELIKK	1.218691120306441	0.9542748954086103	85.62970733642578	0.7663382291793823	6.268066883087158	6.72562313079834	1.1289148330688477
homomer-4-50-nr2-run1_result_66	0	MLDGEELPRFEREYEEFLEEHRDDPEALATAYAVYEAIRDYAFRRANPDA:MLDGEELPRFEREYEEFLEEHRDDPEALATAYAVYEAIRDYAFRRANPDA:MLDGEELPRFEREYEEFLEEHRDDPEALATAYAVYEAIRDYAFRRANPDA:MLDGEELPRFEREYEEFLEEHRDDPEALATAYAVYEAIRDYAFRRANPDA	6.810421568131599	0.45480903166126935	76.25859832763672	0.292313814163208	19.76001739501953	24.65369415283203	15.387594223022461
homomer-4-50-nr2-run1_result_66	1	ELTGEFLPEFKEEYKKKLYEYLDNPEKVATLYKLYKAIEDYAFEEKNPDE:ELTGEFLPEFKEEYKKKLYEYLDNPEKVATLYKLYKAIEDYAFEEKNPDE:ELTGEFLPEFKEEYKKKLYEYLDNPEKVATLYKLYKAIEDYAFEEKNPDE:ELTGEFLPEFKEEYKKKLYEYLDNPEKVATLYKLYKAIEDYAFEEKNPDE	15.307565070639583	0.28012429541221007	68.53627014160156	0.33817848563194275	18.45986557006836	22.954042434692383	6.757768154144287
homomer-4-50-nr2-run1_result_66	2	DLAGERLPAWRAEYDAALEEHLDDPERLATLHAVRAALEDYARRERHPDE:DLAGERLPAWRAEYDAALEEHLDDPERLATLHAVRAALEDYARRERHPDE:DLAGERLPAWRAEYDAALEEHLDDPERLATLHAVRAALEDYARRERHPDE:DLAGERLPAWRAEYDAALEEHLDDPERLATLHAVRAALEDYARRERHPDE	9.022271569651995	0.29630456877496786	85.04051208496094	0.28814464807510376	20.20227813720703	25.62889289855957	15.752952575683594
homomer-4-50-nr2-run1_result_66	3	ELAGEALPALEKAYEEFLVANADDPAAVATAYAYYQAVKDYAFRKAHPDL:ELAGEALPALEKAYEEFLVANADDPAAVATAYAYYQAVKDYAFRKAHPDL:ELAGEALPALEKAYEEFLVANADDPAAVATAYAYYQAVKDYAFRKAHPDL:ELAGEALPALEKAYEEFLVANADDPAAVATAYAYYQAVKDYAFRKAHPDL	1.4702464716929773	0.934182212590626	87.24955749511719	0.8299465775489807	5.506282806396484	6.054287433624268	1.110257863998413
homomer-4-50-nr2-run1_result_66	4	ELSGEFLEKFKKEYKENLKKNLDNPEKLATDYKVYQAIKDYAFEEKNPDL:ELSGEFLEKFKKEYKENLKKNLDNPEKLATDYKVYQAIKDYAFEEKNPDL:ELSGEFLEKFKKEYKENLKKNLDNPEKLATDYKVYQAIKDYAFEEKNPDL:ELSGEFLEKFKKEYKENLKKNLDNPEKLATDYKVYQAIKDYAFEEKNPDL	1.4811666081774668	0.9380100429412798	64.82435607910156	0.45978814363479614	13.491412162780762	15.930622100830078	3.6175332069396973
homomer-4-50-nr2-run1_result_66	5	ELTGKKLEELKKEYKKFLEENKDDKEKLATDYAYYQAVKEYAFEEKNPDK:ELTGKKLEELKKEYKKFLEENKDDKEKLATDYAYYQAVKEYAFEEKNPDK:ELTGKKLEELKKEYKKFLEENKDDKEKLATDYAYYQAVKEYAFEEKNPDK:ELTGKKLEELKKEYKKFLEENKDDKEKLATDYAYYQAVKEYAFEEKNPDK	0.948091667665935	0.9704198730445279	72.69901275634766	0.6439622640609741	9.325000762939453	10.591720581054688	2.5122337341308594
homomer-4-50-nr2-run1_result_66	6	ELYGENLEKFKKEFYEDIEKNKDDKEKLATNYKVYEAIEKYAFEKKNPDK:ELYGENLEKFKKEFYEDIEKNKDDKEKLATNYKVYEAIEKYAFEKKNPDK:ELYGENLEKFKKEFYEDIEKNKDDKEKLATNYKVYEAIEKYAFEKKNPDK:ELYGENLEKFKKEFYEDIEKNKDDKEKLATNYKVYEAIEKYAFEKKNPDK	12.910148353498125	0.1734099531088726	78.09074401855469	0.2640332877635956	20.655241012573242	25.961746215820312	15.91590404510498
homomer-4-50-nr2-run1_result_66	7	MLAGEELPAFKEEYDKALEEYLDDPEKLATLYAVYQAIKDYAFRKKNPDL:MLAGEELPAFKEEYDKALEEYLDDPEKLATLYAVYQAIKDYAFRKKNPDL:MLAGEELPAFKEEYDKALEEYLDDPEKLATLYAVYQAIKDYAFRKKNPDL:MLAGEELPAFKEEYDKALEEYLDDPEKLATLYAVYQAIKDYAFRKKNPDL	1.6055138193564678	0.9300488762808817	78.25865173339844	0.7361112236976624	7.966429710388184	8.825620651245117	1.4864933490753174
homomer-4-50-nr2-run1_result_66	8	MLAGARLPEFRAAYDAALEEHLDDPERVATLHALYEAIRDYAARAANPDA:MLAGARLPEFRAAYDAALEEHLDDPERVATLHALYEAIRDYAARAANPDA:MLAGARLPEFRAAYDAALEEHLDDPERVATLHALYEAIRDYAARAANPDA:MLAGARLPEFRAAYDAALEEHLDDPERVATLHALYEAIRDYAARAANPDA	12.15425948413596	0.24850712445620196	79.41519165039062	0.27441859245300293	21.025684356689453	26.333608627319336	14.227350234985352
homomer-4-50-nr2-run1_result_66	9	ELAGEKLEKLEKEFFEDLEKNKDNKEKVAINYSYYQAIKYYAEKKKNPNK:ELAGEKLEKLEKEFFEDLEKNKDNKEKVAINYSYYQAIKYYAEKKKNPNK:ELAGEKLEKLEKEFFEDLEKNKDNKEKVAINYSYYQAIKYYAEKKKNPNK:ELAGEKLEKLEKEFFEDLEKNKDNKEKVAINYSYYQAIKYYAEKKKNPNK	1.4674642681685461	0.9345454506747751	84.8587875366211	0.8151702284812927	6.343504905700684	6.957674980163574	1.110269546508789
homomer-4-50-nr2-run1_result_67	0	MESEKLKKELEEKAKKLKSEKEKKEFEEKLLELEYLKAYLEELEEEEEEK:MESEKLKKELEEKAKKLKSEKEKKEFEEKLLELEYLKAYLEELEEEEEEK:MESEKLKKELEEKAKKLKSEKEKKEFEEKLLELEYLKAYLEELEEEEEEK:MESEKLKKELEEKAKKLKSEKEKKEFEEKLLELEYLKAYLEELEEEEEEK	9.213928832365584	0.3602588012109936	68.54650115966797	0.26760807633399963	20.560224533081055	25.56133270263672	13.459389686584473
homomer-4-50-nr2-run1_result_67	1	SKAEELRKKMEEEAAKLESEEEKKEYERERLQLEYLEALLEELREEEEEE:SKAEELRKKMEEEAAKLESEEEKKEYERERLQLEYLEALLEELREEEEEE:SKAEELRKKMEEEAAKLESEEEKKEYERERLQLEYLEALLEELREEEEEE:SKAEELRKKMEEEAAKLESEEEKKEYERERLQLEYLEALLEELREEEEEE	1.4543558942596144	0.9381208653787292	86.18572235107422	0.8077112436294556	5.475594997406006	5.964143753051758	1.1065285205841064
homomer-4-50-nr2-run1_result_67	2	SEAEALRRRLEEEEARLTSPEERREARRRRLELEYREALLRELLEREREE:SEAEALRRRLEEEEARLTSPEERREARRRRLELEYREALLRELLEREREE:SEAEALRRRLEEEEARLTSPEERREARRRRLELEYREALLRELLEREREE:SEAEALRRRLEEEEARLTSPEERREARRRRLELEYREALLRELLEREREE	12.52999102664859	0.21351964161885334	85.93646240234375	0.2612108588218689	21.320636749267578	27.110321044921875	15.452142715454102
homomer-4-50-nr2-run1_result_67	3	MEYEKLLKEFEEKAKKEKSEEKKKEYEFRKLELEALKAYLEELEKEEEEE:MEYEKLLKEFEEKAKKEKSEEKKKEYEFRKLELEALKAYLEELEKEEEEE:MEYEKLLKEFEEKAKKEKSEEKKKEYEFRKLELEALKAYLEELEKEEEEE:MEYEKLLKEFEEKAKKEKSEEKKKEYEFRKLELEALKAYLEELEKEEEEE	8.607259876674517	0.305117413161352	83.90725708007812	0.2770189940929413	20.279014587402344	25.6908016204834	14.971266746520996
homomer-4-50-nr2-run1_result_67	4	MEKEELLKKMLEEEEKEESPEEKKEFERELLELKYLEALLDEKLEELLKL:MEKEELLKKMLEEEEKEESPEEKKEFERELLELKYLEALLDEKLEELLKL:MEKEELLKKMLEEEEKEESPEEKKEFERELLELKYLEALLDEKLEELLKL:MEKEELLKKMLEEEEKEESPEEKKEFERELLELKYLEALLDEKLEELLKL	1.2193061043948197	0.9648683775606065	87.16421508789062	0.8141517043113708	5.348191261291504	5.826689720153809	1.1261309385299683
homomer-4-50-nr2-run1_result_67	5	SRAEELRRRMEEEAAELESEEERREERRRRLELEYREAYDEELLRREREE:SRAEELRRRMEEEAAELESEEERREERRRRLELEYREAYDEELLRREREE:SRAEELRRRMEEEAAELESEEERREERRRRLELEYREAYDEELLRREREE:SRAEELRRRMEEEAAELESEEERREERRRRLELEYREAYDEELLRREREE	24.738016491053223	0.11246094043008849	84.15388488769531	0.35191017389297485	19.739587783813477	24.41335678100586	2.907733678817749
homomer-4-50-nr2-run1_result_67	6	MKAEEIKEELEKEYEKEESEEEKKEYEREFKELEYIKAYLEEKLEELKKE:MKAEEIKEELEKEYEKEESEEEKKEYEREFKELEYIKAYLEEKLEELKKE:MKAEEIKEELEKEYEKEESEEEKKEYEREFKELEYIKAYLEEKLEELKKE:MKAEEIKEELEKEYEKEESEEEKKEYEREFKELEYIKAYLEEKLEELKKE	1.3263830523838769	0.9521167651785691	71.49259948730469	0.6212136149406433	9.306629180908203	10.526226997375488	1.6323293447494507
homomer-4-50-nr2-run1_result_67	7	MKYEELLKKLEEEAAKETSEEEKKEIERERLELEALKAYLEEKEKEEEEK:MKYEELLKKLEEEAAKETSEEEKKEIERERLELEALKAYLEEKEKEEEEK:MKYEELLKKLEEEAAKETSEEEKKEIERERLELEALKAYLEEKEKEEEEK:MKYEELLKKLEEEAAKETSEEEKKEIERERLELEALKAYLEEKEKEEEEK	7.091780675001648	0.42124968582332	80.62335205078125	0.27082276344299316	20.649898529052734	25.90519905090332	14.75869369506836
homomer-4-50-nr2-run1_result_67	8	MRAEELREERREEEAKLKSEEEKKEAEREERELEYLEAYADERLAALLAA:MRAEELREERREEEAKLKSEEEKKEAEREERELEYLEAYADERLAALLAA:MRAEELREERREEEAKLKSEEEKKEAEREERELEYLEAYADERLAALLAA:MRAEELREERREEEAKLKSEEEKKEAEREERELEYLEAYADERLAALLAA	19.836700497977905	0.13078875972379037	81.40435028076172	0.25361573696136475	21.362581253051758	26.176124572753906	14.835350036621094
homomer-4-50-nr2-run1_result_67	9	EEAEKLKEELKERASKETSEEEKKEYERRELELEYLEAYLDEKLKELLEL:EEAEKLKEELKERASKETSEEEKKEYERRELELEYLEAYLDEKLKELLEL:EEAEKLKEELKERASKETSEEEKKEYERRELELEYLEAYLDEKLKELLEL:EEAEKLKEELKERASKETSEEEKKEYERRELELEYLEAYLDEKLKELLEL	11.061377266803635	0.3411667141341234	66.03556823730469	0.309977650642395	19.153608322143555	23.402454376220703	5.415824890136719
homomer-4-50-nr2-run1_result_68	0	SLEGEIEKIKKEELEKAKTEEEKEEAIKKLSTLYSLKLSSLLLELLKKLK:SLEGEIEKIKKEELEKAKTEEEKEEAIKKLSTLYSLKLSSLLLELLKKLK:SLEGEIEKIKKEELEKAKTEEEKEEAIKKLSTLYSLKLSSLLLELLKKLK:SLEGEIEKIKKEELEKAKTEEEKEEAIKKLSTLYSLKLSSLLLELLKKLK	5.038786288955542	0.6457088088670314	64.98368072509766	0.3767693340778351	16.315818786621094	20.393268585205078	5.852167129516602
homomer-4-50-nr2-run1_result_68	1	MLFGLILYLYKNELLTAKTEEEFLKALEKLSTLLSFLYSSKKLLEELLKK:MLFGLILYLYKNELLTAKTEEEFLKALEKLSTLLSFLYSSKKLLEELLKK:MLFGLILYLYKNELLTAKTEEEFLKALEKLSTLLSFLYSSKKLLEELLKK:MLFGLILYLYKNELLTAKTEEEFLKALEKLSTLLSFLYSSKKLLEELLKK	16.947529043945977	0.17342672879285254	51.912147521972656	0.29177141189575195	20.055583953857422	24.72629165649414	10.743741035461426
homomer-4-50-nr2-run1_result_68	2	SLLGRIRELYENEYLKAETEEEREEALEKLATLLSFALSSLLLLLLARLL:SLLGRIRELYENEYLKAETEEEREEALEKLATLLSFALSSLLLLLLARLL:SLLGRIRELYENEYLKAETEEEREEALEKLATLLSFALSSLLLLLLARLL:SLLGRIRELYENEYLKAETEEEREEALEKLATLLSFALSSLLLLLLARLL	6.879828830041826	0.4395111224709662	74.41944885253906	0.3109835684299469	19.188323974609375	24.18083381652832	15.108827590942383
homomer-4-50-nr2-run1_result_68	3	AFAGLLARLLAEELLTARTPAEFEAAVRRLATLLTLALSAALLAALARLL:AFAGLLARLLAEELLTARTPAEFEAAVRRLATLLTLALSAALLAALARLL:AFAGLLARLLAEELLTARTPAEFEAAVRRLATLLTLALSAALLAALARLL:AFAGLLARLLAEELLTARTPAEFEAAVRRLATLLTLALSAALLAALARLL	6.971875221190835	0.48662272621260017	59.466835021972656	0.3104584813117981	18.62738037109375	22.9384765625	12.38031005859375
homomer-4-50-nr2-run1_result_68	4	AFQGLIDLVERTLFLTARTLAEFLAALTLLSTLYSYQQSSQQQQQQQQQQ:AFQGLIDLVERTLFLTARTLAEFLAALTLLSTLYSYQQSSQQQQQQQQQQ:AFQGLIDLVERTLFLTARTLAEFLAALTLLSTLYSYQQSSQQQQQQQQQQ:AFQGLIDLVERTLFLTARTLAEFLAALTLLSTLYSYQQSSQQQQQQQQQQ	8.365773171466879	0.4440969214091577	48.42256164550781	0.34403136372566223	16.65652084350586	19.595741271972656	9.595050811767578
homomer-4-50-nr2-run1_result_68	5	MFEGLIEYEFKNNFLKAKTEEEFEEALERLSTLYSFYLSSLLLSLLSKLL:MFEGLIEYEFKNNFLKAKTEEEFEEALERLSTLYSFYLSSLLLSLLSKLL:MFEGLIEYEFKNNFLKAKTEEEFEEALERLSTLYSFYLSSLLLSLLSKLL:MFEGLIEYEFKNNFLKAKTEEEFEEALERLSTLYSFYLSSLLLSLLSKLL	12.565350863041607	0.2797798122561387	57.72689437866211	0.3390408158302307	17.660783767700195	22.35272979736328	8.086761474609375
homomer-4-50-nr2-run1_result_68	6	SLFGLIKEIYENELLKAKTEEEFEEALEKLSTLLSFLLSSLTLAALARLL:SLFGLIKEIYENELLKAKTEEEFEEALEKLSTLLSFLLSSLTLAALARLL:SLFGLIKEIYENELLKAKTEEEFEEALEKLSTLLSFLLSSLTLAALARLL:SLFGLIKEIYENELLKAKTEEEFEEALEKLSTLLSFLLSSLTLAALARLL	12.495065813980746	0.2559549873623547	50.94203186035156	0.31718796491622925	19.132020950317383	23.391679763793945	10.996142387390137
homomer-4-50-nr2-run1_result_68	7	SLEGLIEKLKKEEFEKAKTEEEFEEALEKLSTLYSYYLSSLLLEILKKLL:SLEGLIEKLKKEEFEKAKTEEEFEEALEKLSTLYSYYLSSLLLEILKKLL:SLEGLIEKLKKEEFEKAKTEEEFEEALEKLSTLYSYYLSSLLLEILKKLL:SLEGLIEKLKKEEFEKAKTEEEFEEALEKLSTLYSYYLSSLLLEILKKLL	2.67473004545066	0.8145218299779867	61.64657211303711	0.33517441153526306	17.742456436157227	22.123353958129883	10.190309524536133
homomer-4-50-nr2-run1_result_68	8	LFEGLIDLVRRTLLLTARTLAEFLLALFILSTLLSYRLSSLLLELLKKLL:LFEGLIDLVRRTLLLTARTLAEFLLALFILSTLLSYRLSSLLLELLKKLL:LFEGLIDLVRRTLLLTARTLAEFLLALFILSTLLSYRLSSLLLELLKKLL:LFEGLIDLVRRTLLLTARTLAEFLLALFILSTLLSYRLSSLLLELLKKLL	7.260936838553515	0.49902429920252095	48.89260482788086	0.3464629650115967	16.800752639770508	19.80815887451172	6.452822685241699
homomer-4-50-nr2-run1_result_68	9	SFEGEIKKLYEEEYLKAKTEEEKEKALEKLATLYSYKYTSEELEEEEEEE:SFEGEIKKLYEEEYLKAKTEEEKEKALEKLATLYSYKYTSEELEEEEEEE:SFEGEIKKLYEEEYLKAKTEEEKEKALEKLATLYSYKYTSEELEEEEEEE:SFEGEIKKLYEEEYLKAKTEEEKEKALEKLATLYSYKYTSEELEEEEEEE	7.68316252520759	0.432154225928339	69.08940887451172	0.28296780586242676	20.33710289001465	24.78131675720215	12.133648872375488
homomer-4-50-nr2-run1_result_69	0	REEEERRREAREDARLAALAAALAAATAALAAAAAAAAAAAAAAAAAATA:REEEERRREAREDARLAALAAALAAATAALAAAAAAAAAAAAAAAAAATA:REEEERRREAREDARLAALAAALAAATAALAAAAAAAAAAAAAAAAAATA:REEEERRREAREDARLAALAAALAAATAALAAAAAAAAAAAAAAAAAATA	6.165059288970751	0.5689064634766904	58.21493148803711	0.4229760766029358	13.948018074035645	17.305131912231445	5.896732330322266
homomer-4-50-nr2-run1_result_69	1	LQELQQQQQQQQQQQQEELKELIEEAEERLLEKLEEIEAKQAAAAAAAAA:LQELQQQQQQQQQQQQEELKELIEEAEERLLEKLEEIEAKQAAAAAAAAA:LQELQQQQQQQQQQQQEELKELIEEAEERLLEKLEEIEAKQAAAAAAAAA:LQELQQQQQQQQQQQQEELKELIEEAEERLLEKLEEIEAKQAAAAAAAAA	1.5204338948722917	0.9441227822525778	67.71290588378906	0.6262259483337402	8.992859840393066	10.509509086608887	2.535000801086426
homomer-4-50-nr2-run1_result_69	2	EEERRRELEERLAALAAELAAALAAAAAAAAAAAAAQAAAAAAAAAAAAA:EEERRRELEERLAALAAELAAALAAAAAAAAAAAAAQAAAAAAAAAAAAA:EEERRRELEERLAALAAELAAALAAAAAAAAAAAAAQAAAAAAAAAAAAA:EEERRRELEERLAALAAELAAALAAAAAAAAAAAAAQAAAAAAAAAAAAA	3.9728454690172255	0.6932711349240236	62.25121307373047	0.4329981207847595	13.146418571472168	16.44005012512207	6.912539482116699
homomer-4-50-nr2-run1_result_69	3	LEELLKKIEEREEERLEELKELLEEQEEALRARLDAAAAAAAAAAAAAAA:LEELLKKIEEREEERLEELKELLEEQEEALRARLDAAAAAAAAAAAAAAA:LEELLKKIEEREEERLEELKELLEEQEEALRARLDAAAAAAAAAAAAAAA:LEELLKKIEEREEERLEELKELLEEQEEALRARLDAAAAAAAAAAAAAAA	2.689068378334571	0.8184976471528909	76.77620697021484	0.33505016565322876	17.39780044555664	21.711084365844727	8.515384674072266
homomer-4-50-nr2-run1_result_69	4	LEELLERLLALREEQLERLERLLREAREELRAALAAAAAAAAAAAAAAAA:LEELLERLLALREEQLERLERLLREAREELRAALAAAAAAAAAAAAAAAA:LEELLERLLALREEQLERLERLLREAREELRAALAAAAAAAAAAAAAAAA:LEELLERLLALREEQLERLERLLREAREELRAALAAAAAAAAAAAAAAAA	1.974406518078529	0.8941152031580225	63.79049301147461	0.4056341350078583	14.527202606201172	17.52121353149414	6.8106231689453125
homomer-4-50-nr2-run1_result_69	5	LEELLAEERAREEERLERLEELIREQHEELKERLEEIEAAAEAAAAAAAA:LEELLAEERAREEERLERLEELIREQHEELKERLEEIEAAAEAAAAAAAA:LEELLAEERAREEERLERLEELIREQHEELKERLEEIEAAAEAAAAAAAA:LEELLAEERAREEERLERLEELIREQHEELKERLEEIEAAAEAAAAAAAA	2.8123861174307927	0.7897365391152885	79.04342651367188	0.3179381489753723	17.8299503326416	22.366458892822266	8.690651893615723
homomer-4-50-nr2-run1_result_69	6	LEELLKELKSLREEQLEELKELLEEQEEEEEEDEEEEEEDEEEEEEEEEE:LEELLKELKSLREEQLEELKELLEEQEEEEEEDEEEEEEDEEEEEEEEEE:LEELLKELKSLREEQLEELKELLEEQEEEEEEDEEEEEEDEEEEEEEEEE:LEELLKELKSLREEQLEELKELLEEQEEEEEEDEEEEEEDEEEEEEEEEE	4.523607234498596	0.8487706817390019	64.1290054321289	0.3091614544391632	18.032548904418945	22.719764709472656	9.197077751159668
homomer-4-50-nr2-run1_result_69	7	LEELLEELLRLLEEQEERLEELIQQQQQQQQQQQQAQQAAAAAAAAAAAA:LEELLEELLRLLEEQEERLEELIQQQQQQQQQQQQAQQAAAAAAAAAAAA:LEELLEELLRLLEEQEERLEELIQQQQQQQQQQQQAQQAAAAAAAAAAAA:LEELLEELLRLLEEQEERLEELIQQQQQQQQQQQQAQQAAAAAAAAAAAA	2.739469284415716	0.8234059505240953	58.48112487792969	0.39337337017059326	14.272439956665039	17.20107078552246	4.460392951965332
homomer-4-50-nr2-run1_result_69	8	LEALLAEERAERERQLEELRELIEEAEEELEEELAEQAAAAAAAAAAAAA:LEALLAEERAERERQLEELRELIEEAEEELEEELAEQAAAAAAAAAAAAA:LEALLAEERAERERQLEELRELIEEAEEELEEELAEQAAAAAAAAAAAAA:LEALLAEERAERERQLEELRELIEEAEEELEEELAEQAAAAAAAAAAAAA	6.800393402748301	0.4566050552266816	88.70376586914062	0.2885212004184723	19.58139991760254	25.02878761291504	12.317466735839844
homomer-4-50-nr2-run1_result_69	9	AAAAAEALLALLAAALAALAAAAAAAAAAAAAAAAAAAAAAAAAAAAAAA:AAAAAEALLALLAAALAALAAAAAAAAAAAAAAAAAAAAAAAAAAAAAAA:AAAAAEALLALLAAALAALAAAAAAAAAAAAAAAAAAAAAAAAAAAAAAA:AAAAAEALLALLAAALAALAAAAAAAAAAAAAAAAAAAAAAAAAAAAAAA	2.9415813849821615	0.795611292940604	59.251136779785156	0.47433051466941833	11.813209533691406	14.50345230102539	4.833727836608887
homomer-4-50-nr2-run1_result_7	0	SEAKIENLNIEIKVEIPEEALKALAKNPNAKLEININLNININIKNIEPD:SEAKIENLNIEIKVEIPEEALKALAKNPNAKLEININLNININIKNIEPD:SEAKIENLNIEIKVEIPEEALKALAKNPNAKLEININLNININIKNIEPD:SEAKIENLNIEIKVEIPEEALKALAKNPNAKLEININLNININIKNIEPD	2.1773337416087557	0.9186914100307895	84.42626953125	0.7761877775192261	6.540592193603516	6.855320453643799	1.1127699613571167
homomer-4-50-nr2-run1_result_7	1	MEAKIENLNININVNIPKEALEALAKNPNAKLEININLNIKIELKLILPP:MEAKIENLNININVNIPKEALEALAKNPNAKLEININLNIKIELKLILPP:MEAKIENLNININVNIPKEALEALAKNPNAKLEININLNIKIELKLILPP:MEAKIENLNININVNIPKEALEALAKNPNAKLEININLNIKIELKLILPP	1.1421646342530702	0.9580820748310068	77.12211608886719	0.6858186721801758	8.476670265197754	8.971607208251953	1.4970908164978027
homomer-4-50-nr2-run1_result_7	2	SEAKIENLNINVNINIPEKALEALAKNPNAKLNINVNIDLDIKIENIEPE:SEAKIENLNINVNINIPEKALEALAKNPNAKLNINVNIDLDIKIENIEPE:SEAKIENLNINVNINIPEKALEALAKNPNAKLNINVNIDLDIKIENIEPE:SEAKIENLNINVNINIPEKALEALAKNPNAKLNINVNIDLDIKIENIEPE	2.2708237258824155	0.905596727298467	81.58318328857422	0.7649574279785156	7.181951999664307	7.595489978790283	1.2240309715270996
homomer-4-50-nr2-run1_result_7	3	MEAKIDNLNIEIKIEIPKEALEALAKNPNAKLEINVNLNININLKLELPD:MEAKIDNLNIEIKIEIPKEALEALAKNPNAKLEINVNLNININLKLELPD:MEAKIDNLNIEIKIEIPKEALEALAKNPNAKLEINVNLNININLKLELPD:MEAKIDNLNIEIKIEIPKEALEALAKNPNAKLEINVNLNININLKLELPD	1.350188703838139	0.9415534060210046	75.66648864746094	0.6736056804656982	8.734076499938965	9.26229190826416	1.5369398593902588
homomer-4-50-nr2-run1_result_7	4	SSANINNLNIEIKVEIPEKALEALAKNPNAKLEININLNINININNIEPD:SSANINNLNIEIKVEIPEKALEALAKNPNAKLEININLNINININNIEPD:SSANINNLNIEIKVEIPEKALEALAKNPNAKLEININLNINININNIEPD:SSANINNLNIEIKVEIPEKALEALAKNPNAKLEININLNINININNIEPD	2.082460416556817	0.9236768826604714	82.7732925415039	0.7750866413116455	6.730187892913818	7.065633296966553	1.1171449422836304
homomer-4-50-nr2-run1_result_7	5	MEAKIEKLEIEVKIEIPEEALKALAKNPNAKLEINVNLDIKIELELELPE:MEAKIEKLEIEVKIEIPEEALKALAKNPNAKLEINVNLDIKIELELELPE:MEAKIEKLEIEVKIEIPEEALKALAKNPNAKLEINVNLDIKIELELELPE:MEAKIEKLEIEVKIEIPEEALKALAKNPNAKLEINVNLDIKIELELELPE	2.4873515491965867	0.8498090098700101	63.42538833618164	0.5715962648391724	11.659595489501953	12.463841438293457	2.689507484436035
homomer-4-50-nr2-run1_result_7	6	SNANINNLNIEIKIEIPEEALKELAKNENAKLEINVNLNININIKNIQPN:SNANINNLNIEIKIEIPEEALKELAKNENAKLEINVNLNININIKNIQPN:SNANINNLNIEIKIEIPEEALKELAKNENAKLEINVNLNININIKNIQPN:SNANINNLNIEIKIEIPEEALKELAKNENAKLEINVNLNININIKNIQPN	2.1365120855119053	0.9212595235717166	82.74832916259766	0.7681594491004944	6.973473072052002	7.347537517547607	1.1255320310592651
homomer-4-50-nr2-run1_result_7	7	SEAKIEELEIEVKIEIPEEALKALAKNPNAELKIEVKLDIKIELKNILPP:SEAKIEELEIEVKIEIPEEALKALAKNPNAELKIEVKLDIKIELKNILPP:SEAKIEELEIEVKIEIPEEALKALAKNPNAELKIEVKLDIKIELKNILPP:SEAKIEELEIEVKIEIPEEALKALAKNPNAELKIEVKLDIKIELKNILPP	2.04989600285486	0.9242784121957952	76.83984375	0.7055120468139648	8.790477752685547	9.29171085357666	1.4299933910369873
homomer-4-50-nr2-run1_result_7	8	MNANINNLNINVNVNIPEEALKALAKNPNAKLEIKIDIDIDIKLELKLPD:MNANINNLNINVNVNIPEEALKALAKNPNAKLEIKIDIDIDIKLELKLPD:MNANINNLNINVNVNIPEEALKALAKNPNAKLEIKIDIDIDIKLELKLPD:MNANINNLNINVNVNIPEEALKALAKNPNAKLEIKIDIDIDIKLELKLPD	2.704429510139269	0.8242835020783112	67.79133605957031	0.6832080483436584	9.626562118530273	10.285820960998535	1.7734631299972534
homomer-4-50-nr2-run1_result_7	9	SEAKIENLNIEVNIEIPEEALKALAKNPNAKLEIKVDINININLTNIEPD:SEAKIENLNIEVNIEIPEEALKALAKNPNAKLEIKVDINININLTNIEPD:SEAKIENLNIEVNIEIPEEALKALAKNPNAKLEIKVDINININLTNIEPD:SEAKIENLNIEVNIEIPEEALKALAKNPNAKLEIKVDINININLTNIEPD	2.289928424389303	0.8926168748201775	76.01785278320312	0.7402626872062683	8.388689994812012	8.910208702087402	1.4010013341903687
homomer-4-50-nr2-run1_result_70	0	PVPREVLEERRREEERREREEREERIIEEIEEEKEELEEHIEELFERLEE:PVPREVLEERRREEERREREEREERIIEEIEEEKEELEEHIEELFERLEE:PVPREVLEERRREEERREREEREERIIEEIEEEKEELEEHIEELFERLEE:PVPREVLEERRREEERREREEREERIIEEIEEEKEELEEHIEELFERLEE	5.2360071841609495	0.560273501538621	87.70054626464844	0.2638312578201294	20.90498924255371	26.299959182739258	15.006505966186523
homomer-4-50-nr2-run1_result_70	1	PVPLLELLRRLLEEEERRREEEKEEIIEEEEEEEEELKKYIEEKFKELKE:PVPLLELLRRLLEEEERRREEEKEEIIEEEEEEEEELKKYIEEKFKELKE:PVPLLELLRRLLEEEERRREEEKEEIIEEEEEEEEELKKYIEEKFKELKE:PVPLLELLRRLLEEEERRREEEKEEIIEEEEEEEEELKKYIEEKFKELKE	2.201634120468561	0.8620330410559383	58.85820007324219	0.3094918131828308	17.834218978881836	20.422462463378906	5.908071041107178
homomer-4-50-nr2-run1_result_70	2	EEPLEKKLEEEREEEEKEEEEEKEEIIEAVEEAKEELEEHIEKKFEELKK:EEPLEKKLEEEREEEEKEEEEEKEEIIEAVEEAKEELEEHIEKKFEELKK:EEPLEKKLEEEREEEEKEEEEEKEEIIEAVEEAKEELEEHIEKKFEELKK:EEPLEKKLEEEREEEEKEEEEEKEEIIEAVEEAKEELEEHIEKKFEELKK	1.307308912522009	0.9593200523552557	85.87887573242188	0.7806769609451294	6.562715530395508	7.094780445098877	1.2470173835754395
homomer-4-50-nr2-run1_result_70	3	PVPLLELLEEELEEEEEEEEEREERIIEAIEEEKEELKKYIEELFKKLEE:PVPLLELLEEELEEEEEEEEEREERIIEAIEEEKEELKKYIEELFKKLEE:PVPLLELLEEELEEEEEEEEEREERIIEAIEEEKEELKKYIEELFKKLEE:PVPLLELLEEELEEEEEEEEEREERIIEAIEEEKEELKKYIEELFKKLEE	1.28552326629297	0.9544847892872654	59.94185256958008	0.5132104158401489	13.687880516052246	15.224481582641602	2.6365268230438232
homomer-4-50-nr2-run1_result_70	4	EVPLLELLEEEREEEREEREEEEEEIIEAVEEAEEELKEYIEELFKELKE:EVPLLELLEEEREEEREEREEEEEEIIEAVEEAEEELKEYIEELFKELKE:EVPLLELLEEEREEEREEREEEEEEIIEAVEEAEEELKEYIEELFKELKE:EVPLLELLEEEREEEREEREEEEEEIIEAVEEAEEELKEYIEELFKELKE	1.2504430212972282	0.9569253555033894	84.82756805419922	0.7860555052757263	7.063812255859375	7.5639824867248535	1.2598005533218384
homomer-4-50-nr2-run1_result_70	5	PVPLLELLERLREEEREEREEEVEEIKEEVEEEEEELKEHIDEKFEELKK:PVPLLELLERLREEEREEREEEVEEIKEEVEEEEEELKEHIDEKFEELKK:PVPLLELLERLREEEREEREEEVEEIKEEVEEEEEELKEHIDEKFEELKK:PVPLLELLERLREEEREEREEEVEEIKEEVEEEEEELKEHIDEKFEELKK	1.5605918375432106	0.9287795812392574	74.05934143066406	0.5732629299163818	10.452132225036621	11.739091873168945	2.042754650115967
homomer-4-50-nr2-run1_result_70	6	PVPLLELLEKLREEEEEEEEEEEEEIEEAIDEEEEELEEHIEELFEELKE:PVPLLELLEKLREEEEEEEEEEEEEIEEAIDEEEEELEEHIEELFEELKE:PVPLLELLEKLREEEEEEEEEEEEEIEEAIDEEEEELEEHIEELFEELKE:PVPLLELLEKLREEEEEEEEEEEEEIEEAIDEEEEELEEHIEELFEELKE	7.820012905244483	0.32600648889493117	86.76605224609375	0.24936488270759583	21.16794776916504	26.357702255249023	15.506538391113281
homomer-4-50-nr2-run1_result_70	7	PVPLLELLERRLEELERRLEEMKEEIIEAVEEAEERLREHIEELFEEERE:PVPLLELLERRLEELERRLEEMKEEIIEAVEEAEERLREHIEELFEEERE:PVPLLELLERRLEELERRLEEMKEEIIEAVEEAEERLREHIEELFEEERE:PVPLLELLERRLEELERRLEEMKEEIIEAVEEAEERLREHIEELFEEERE	2.265937203179827	0.8946427119233388	91.52978515625	0.8421652317047119	4.604221343994141	4.845399379730225	1.1030551195144653
homomer-4-50-nr2-run1_result_70	8	PEDPEEEEEEELEELEERLEEMKEEIIEAVEEAEERLREHLERLFAELRA:PEDPEEEEEEELEELEERLEEMKEEIIEAVEEAEERLREHLERLFAELRA:PEDPEEEEEEELEELEERLEEMKEEIIEAVEEAEERLREHLERLFAELRA:PEDPEEEEEEELEELEERLEEMKEEIIEAVEEAEERLREHLERLFAELRA	0.8182214551451337	0.9790641162190845	86.91989135742188	0.8012368679046631	6.320191383361816	6.806680202484131	1.164698600769043
homomer-4-50-nr2-run1_result_70	9	PVPLLEVLLQLQQQQQQQQQQQQQQIQAAVAAAAAELKAHIEALFKELRE:PVPLLEVLLQLQQQQQQQQQQQQQQIQAAVAAAAAELKAHIEALFKELRE:PVPLLEVLLQLQQQQQQQQQQQQQQIQAAVAAAAAELKAHIEALFKELRE:PVPLLEVLLQLQQQQQQQQQQQQQQIQAAVAAAAAELKAHIEALFKELRE	0.6959915461242786	0.9833439945570626	75.8053970336914	0.6928836107254028	8.509800910949707	9.317709922790527	1.7763574123382568
homomer-4-50-nr2-run1_result_71	0	EEEEDLEKLEKEYEELKKKYEKVKIAYEVMKELYEETKKKLEEAKKKMEE:EEEEDLEKLEKEYEELKKKYEKVKIAYEVMKELYEETKKKLEEAKKKMEE:EEEEDLEKLEKEYEELKKKYEKVKIAYEVMKELYEETKKKLEEAKKKMEE:EEEEDLEKLEKEYEELKKKYEKVKIAYEVMKELYEETKKKLEEAKKKMEE	3.4736867446706556	0.9021293217006978	90.97200012207031	0.8222544193267822	5.802606582641602	6.2123260498046875	1.1470489501953125
homomer-4-50-nr2-run1_result_71	1	EEEKDLEKLLEEYEELKKELEKVEKAYEVMKKYYEEKKEKLKEAEEKIKK:EEEKDLEKLLEEYEELKKELEKVEKAYEVMKKYYEEKKEKLKEAEEKIKK:EEEKDLEKLLEEYEELKKELEKVEKAYEVMKKYYEEKKEKLKEAEEKIKK:EEEKDLEKLLEEYEELKKELEKVEKAYEVMKKYYEEKKEKLKEAEEKIKK	16.13689841579327	0.11781104683798851	90.10034942626953	0.45096394419670105	15.695271492004395	19.459352493286133	1.1435065269470215
homomer-4-50-nr2-run1_result_71	2	EESEDEEEKEEEYEELKKEYEKMKKAYEVMKKLYEEKKKELEEAEEELEE:EESEDEEEKEEEYEELKKEYEKMKKAYEVMKKLYEEKKKELEEAEEELEE:EESEDEEEKEEEYEELKKEYEKMKKAYEVMKKLYEEKKKELEEAEEELEE:EESEDEEEKEEEYEELKKEYEKMKKAYEVMKKLYEEKKKELEEAEEELEE	18.508757816788577	0.18189820970627402	87.2235336303711	0.4591797888278961	15.474557876586914	19.03554344177246	1.2369107007980347
homomer-4-50-nr2-run1_result_71	3	EEEEDEEKLKKEYEELKKKYEKVEKAKEVMEELYEEVKKKLEEAEKKMKA:EEEEDEEKLKKEYEELKKKYEKVEKAKEVMEELYEEVKKKLEEAEKKMKA:EEEEDEEKLKKEYEELKKKYEKVEKAKEVMEELYEEVKKKLEEAEKKMKA:EEEEDEEKLKKEYEELKKKYEKVEKAKEVMEELYEEVKKKLEEAEKKMKA	4.387387383738805	0.6527275942353924	73.09646606445312	0.49166661500930786	12.662599563598633	14.986212730407715	1.2650320529937744
homomer-4-50-nr2-run1_result_71	4	EEEEDEEEEEEEYEELEEEYEKVKKAYEVMKKYYEEKKEELEEAKEELEA:EEEEDEEEEEEEYEELEEEYEKVKKAYEVMKKYYEEKKEELEEAKEELEA:EEEEDEEEEEEEYEELEEEYEKVKKAYEVMKKYYEEKKEELEEAKEELEA:EEEEDEEEEEEEYEELEEEYEKVKKAYEVMKKYYEEKKEELEEAKEELEA	24.859627331017883	0.08458808045496333	72.73265075683594	0.2714580297470093	20.383760452270508	25.346698760986328	13.847640991210938
homomer-4-50-nr2-run1_result_71	5	EEEEDEEEKLEEYEELKKRLEKVEKAYEVMKEYYEKVKAELEKAKEEIEE:EEEEDEEEKLEEYEELKKRLEKVEKAYEVMKEYYEKVKAELEKAKEEIEE:EEEEDEEEKLEEYEELKKRLEKVEKAYEVMKEYYEKVKAELEKAKEEIEE:EEEEDEEEKLEEYEELKKRLEKVEKAYEVMKEYYEKVKAELEKAKEEIEE	18.21981896397283	0.11800828323942746	87.91646575927734	0.448647677898407	15.87320613861084	19.4769344329834	1.1142408847808838
homomer-4-50-nr2-run1_result_71	6	EEEEDEEKLKEEYKKLEEEYEKVKKAYEVMEKLYKETEEKLKEAKEKLEK:EEEEDEEKLKEEYKKLEEEYEKVKKAYEVMEKLYKETEEKLKEAKEKLEK:EEEEDEEKLKEEYKKLEEEYEKVKKAYEVMEKLYKETEEKLKEAKEKLEK:EEEEDEEKLKEEYKKLEEEYEKVKKAYEVMEKLYKETEEKLKEAKEKLEK	4.047815044109776	0.7045288425224203	85.56382751464844	0.4753535985946655	14.337502479553223	17.550535202026367	1.2433571815490723
homomer-4-50-nr2-run1_result_71	7	EEEEDEEELEEEYEELKEEYEKIKKAYEVMKKLYEETKKKLEEAEELMEK:EEEEDEEELEEEYEELKEEYEKIKKAYEVMKKLYEETKKKLEEAEELMEK:EEEEDEEELEEEYEELKEEYEKIKKAYEVMKKLYEETKKKLEEAEELMEK:EEEEDEEELEEEYEELKEEYEKIKKAYEVMKKLYEETKKKLEEAEELMEK	12.72101363833446	0.17903618721351905	84.35442352294922	0.45224133133888245	16.100053787231445	19.728200912475586	1.2648184299468994
homomer-4-50-nr2-run1_result_71	8	EEEEDEEKKEEEYEELEEELKDVEKAYEVMKKLYEEKKKELEEAKKEMEE:EEEEDEEKKEEEYEELEEELKDVEKAYEVMKKLYEEKKKELEEAKKEMEE:EEEEDEEKKEEEYEELEEELKDVEKAYEVMKKLYEEKKKELEEAKKEMEE:EEEEDEEKKEEEYEELEEELKDVEKAYEVMKKLYEEKKKELEEAKKEMEE	3.707471899175025	0.8853159385172933	89.75492095947266	0.7756154537200928	6.20070743560791	6.837305068969727	1.1622314453125
homomer-4-50-nr2-run1_result_71	9	EKSEDKEELEKEYAELEEEYKKVKEAYEVMKKLYEETKKKLEEAKKKMAA:EKSEDKEELEKEYAELEEEYKKVKEAYEVMKKLYEETKKKLEEAKKKMAA:EKSEDKEELEKEYAELEEEYKKVKEAYEVMKKLYEETKKKLEEAKKKMAA:EKSEDKEELEKEYAELEEEYKKVKEAYEVMKKLYEETKKKLEEAKKKMAA	7.358996418556556	0.4439853854812895	85.45992279052734	0.703618586063385	8.24743366241455	9.31982421875	1.104919195175171
homomer-4-50-nr2-run1_result_72	0	MSMEEKIKEFREKLEKAPEEEKFKLEAYITILETLRELREELREARGNPE:MSMEEKIKEFREKLEKAPEEEKFKLEAYITILETLRELREELREARGNPE:MSMEEKIKEFREKLEKAPEEEKFKLEAYITILETLRELREELREARGNPE:MSMEEKIKEFREKLEKAPEEEKFKLEAYITILETLRELREELREARGNPE	2.9246110704320096	0.9307657910312208	80.77045440673828	0.7536826133728027	7.190671920776367	7.941584587097168	1.5672038793563843
homomer-4-50-nr2-run1_result_72	1	MSMREFIEELRAARATAPEEERLRLEAYIFLAEALLELRELLERLAGDPE:MSMREFIEELRAARATAPEEERLRLEAYIFLAEALLELRELLERLAGDPE:MSMREFIEELRAARATAPEEERLRLEAYIFLAEALLELRELLERLAGDPE:MSMREFIEELRAARATAPEEERLRLEAYIFLAEALLELRELLERLAGDPE	3.137051898234849	0.8993620219799471	87.70530700683594	0.8340224027633667	5.240932464599609	5.631776332855225	1.2543058395385742
homomer-4-50-nr2-run1_result_72	2	MSLEDFIEELKKKLEKAPEEKKIELKADIKILETLKEIKEKLEEYFGNPE:MSLEDFIEELKKKLEKAPEEKKIELKADIKILETLKEIKEKLEEYFGNPE:MSLEDFIEELKKKLEKAPEEKKIELKADIKILETLKEIKEKLEEYFGNPE:MSLEDFIEELKKKLEKAPEEKKIELKADIKILETLKEIKEKLEEYFGNPE	7.147589922608392	0.4139876399836022	73.06393432617188	0.3066446781158447	19.297143936157227	24.175695419311523	12.984170913696289
homomer-4-50-nr2-run1_result_72	3	MSMEEFIEELKKEYEKAPEEKKIELKAYIKILEELKELKELLLEKFGNPE:MSMEEFIEELKKEYEKAPEEKKIELKAYIKILEELKELKELLLEKFGNPE:MSMEEFIEELKKEYEKAPEEKKIELKAYIKILEELKELKELLLEKFGNPE:MSMEEFIEELKKEYEKAPEEKKIELKAYIKILEELKELKELLLEKFGNPE	3.0329002322853986	0.9205375375123773	88.21171569824219	0.8582055568695068	5.497589588165283	5.8412580490112305	1.0396009683609009
homomer-4-50-nr2-run1_result_72	4	MDPQQFIAELREARATAPESERLRLEAYIFLAEQQQQLQQQQQEAQGNPQ:MDPQQFIAELREARATAPESERLRLEAYIFLAEQQQQLQQQQQEAQGNPQ:MDPQQFIAELREARATAPESERLRLEAYIFLAEQQQQLQQQQQEAQGNPQ:MDPQQFIAELREARATAPESERLRLEAYIFLAEQQQQLQQQQQEAQGNPQ	2.8953884829624315	0.9112270207576738	79.46757507324219	0.7354415655136108	7.73997163772583	8.535698890686035	1.713348150253296
homomer-4-50-nr2-run1_result_72	5	MSMEEFIEKLRKELEKASEEKKIELEAYIFIAEQLRELREELRRRFGDPE:MSMEEFIEKLRKELEKASEEKKIELEAYIFIAEQLRELREELRRRFGDPE:MSMEEFIEKLRKELEKASEEKKIELEAYIFIAEQLRELREELRRRFGDPE:MSMEEFIEKLRKELEKASEEKKIELEAYIFIAEQLRELREELRRRFGDPE	3.2805982374820304	0.9203919033794815	85.6165771484375	0.8087561130523682	5.775364875793457	6.272362232208252	1.2687926292419434
homomer-4-50-nr2-run1_result_72	6	MDIEEFIKKLEEKLKKAPEEKKIELEAYITILRTLREIREEEREARGNPE:MDIEEFIKKLEEKLKKAPEEKKIELEAYITILRTLREIREEEREARGNPE:MDIEEFIKKLEEKLKKAPEEKKIELEAYITILRTLREIREEEREARGNPE:MDIEEFIKKLEEKLKKAPEEKKIELEAYITILRTLREIREEEREARGNPE	3.1529995929185826	0.9167332600197508	85.0676040649414	0.8233854174613953	6.193826675415039	6.7199296951293945	1.212529182434082
homomer-4-50-nr2-run1_result_72	7	MSLEEYIEELREKLEKAPEEKKIELEAYIRILETLKEIKEKLEEYFGNPE:MSLEEYIEELREKLEKAPEEKKIELEAYIRILETLKEIKEKLEEYFGNPE:MSLEEYIEELREKLEKAPEEKKIELEAYIRILETLKEIKEKLEEYFGNPE:MSLEEYIEELREKLEKAPEEKKIELEAYIRILETLKEIKEKLEEYFGNPE	19.24775318081474	0.23407548118869462	65.05706024169922	0.30547863245010376	19.04766273498535	23.86470603942871	12.432579040527344
homomer-4-50-nr2-run1_result_72	8	MSMEDEIARLEAARAEAPPERRLDLEADILRLRTLRELREALAAAAGDPA:MSMEDEIARLEAARAEAPPERRLDLEADILRLRTLRELREALAAAAGDPA:MSMEDEIARLEAARAEAPPERRLDLEADILRLRTLRELREALAAAAGDPA:MSMEDEIARLEAARAEAPPERRLDLEADILRLRTLRELREALAAAAGDPA	4.623453150899248	0.6699657116615331	72.78429412841797	0.32384955883026123	17.99241828918457	22.330106735229492	11.557249069213867
homomer-4-50-nr2-run1_result_72	9	MSMEEFIARLEAELATAPEEKKTELEAYVFLARQLRELREELRRLAGDPE:MSMEEFIARLEAELATAPEEKKTELEAYVFLARQLRELREELRRLAGDPE:MSMEEFIARLEAELATAPEEKKTELEAYVFLARQLRELREELRRLAGDPE:MSMEEFIARLEAELATAPEEKKTELEAYVFLARQLRELREELRRLAGDPE	2.8336682436788987	0.9234157200264701	85.80730438232422	0.7990314960479736	5.749570846557617	6.264402389526367	1.3272525072097778
homomer-4-50-nr2-run1_result_73	0	SEMEELREEIEEKFEEIKEQQEEIKGKLEELEKKLEEILEELLKLLEELL:SEMEELREEIEEKFEEIKEQQEEIKGKLEELEKKLEEILEELLKLLEELL:SEMEELREEIEEKFEEIKEQQEEIKGKLEELEKKLEEILEELLKLLEELL:SEMEELREEIEEKFEEIKEQQEEIKGKLEELEKKLEEILEELLKLLEELL	2.1262587703036013	0.8929786661805729	84.75648498535156	0.7443338632583618	6.02208948135376	6.567380905151367	1.8498905897140503
homomer-4-50-nr2-run1_result_73	1	SEFEEFREEFRRYMEEVLRRQEELEGRLERLEEELRRLLEELLRLLEELL:SEFEEFREEFRRYMEEVLRRQEELEGRLERLEEELRRLLEELLRLLEELL:SEFEEFREEFRRYMEEVLRRQEELEGRLERLEEELRRLLEELLRLLEELL:SEFEEFREEFRRYMEEVLRRQEELEGRLERLEEELRRLLEELLRLLEELL	2.8704787280986843	0.826789913122957	90.19357299804688	0.7875356674194336	4.587563991546631	4.9189252853393555	1.2958707809448242
homomer-4-50-nr2-run1_result_73	2	QQLQQLQQQQQQQQQQLQQAMERLEGELEERRKEEEERFEELLELLEELL:QQLQQLQQQQQQQQQQLQQAMERLEGELEERRKEEEERFEELLELLEELL:QQLQQLQQQQQQQQQQLQQAMERLEGELEERRKEEEERFEELLELLEELL:QQLQQLQQQQQQQQQQLQQAMERLEGELEERRKEEEERFEELLELLEELL	1.9321494184557813	0.9040252613826233	65.1104736328125	0.46484246850013733	12.141709327697754	14.287137985229492	2.4893813133239746
homomer-4-50-nr2-run1_result_73	3	SPFDELRAELAAAAAALQAQQQQQQGQLAALLALLLALAAAALALAAQAA:SPFDELRAELAAAAAALQAQQQQQQGQLAALLALLLALAAAALALAAQAA:SPFDELRAELAAAAAALQAQQQQQQGQLAALLALLLALAAAALALAAQAA:SPFDELRAELAAAAAALQAQQQQQQGQLAALLALLLALAAAALALAAQAA	2.684103115076339	0.8164024083260941	51.140872955322266	0.3457251787185669	15.841826438903809	18.55714988708496	7.260419845581055
homomer-4-50-nr2-run1_result_73	4	SPLEELRAELRARFAALEAAAARLEGELAELRAALAALLAAALAALAEAA:SPLEELRAELRARFAALEAAAARLEGELAELRAALAALLAAALAALAEAA:SPLEELRAELRARFAALEAAAARLEGELAELRAALAALLAAALAALAEAA:SPLEELRAELRARFAALEAAAARLEGELAELRAALAALLAAALAALAEAA	2.5823877111218425	0.8397465776494479	69.82298278808594	0.651151180267334	8.645018577575684	9.917283058166504	1.9564757347106934
homomer-4-50-nr2-run1_result_73	5	SPLEELERRLEEHFERLEDDLDDLEGDLDDLREELERLLEELRRLLEELL:SPLEELERRLEEHFERLEDDLDDLEGDLDDLREELERLLEELRRLLEELL:SPLEELERRLEEHFERLEDDLDDLEGDLDDLREELERLLEELRRLLEELL:SPLEELERRLEEHFERLEDDLDDLEGDLDDLREELERLLEELRRLLEELL	1.9896546945269182	0.903091826904926	85.82039642333984	0.7220571041107178	6.2170000076293945	6.799798011779785	1.5672390460968018
homomer-4-50-nr2-run1_result_73	6	SPMDEFRAEFAAAAAQLQQQQQQIQGQLEERRREREELLRRLLELLRELL:SPMDEFRAEFAAAAAQLQQQQQQIQGQLEERRREREELLRRLLELLRELL:SPMDEFRAEFAAAAAQLQQQQQQIQGQLEERRREREELLRRLLELLRELL:SPMDEFRAEFAAAAAQLQQQQQQIQGQLEERRREREELLRRLLELLRELL	1.9493861977330138	0.8854036135090017	53.9246711730957	0.33041268587112427	16.42826271057129	19.365880966186523	6.452653884887695
homomer-4-50-nr2-run1_result_73	7	SPFERLEERLEEYFEEQQQQQDEIKGKLEEREKKLEELLEELLELLEELL:SPFERLEERLEEYFEEQQQQQDEIKGKLEEREKKLEELLEELLELLEELL:SPFERLEERLEEYFEEQQQQQDEIKGKLEEREKKLEELLEELLELLEELL:SPFERLEERLEEYFEEQQQQQDEIKGKLEEREKKLEELLEELLELLEELL	2.4484173085682026	0.8620492377713097	72.8022232055664	0.5325068235397339	9.763647079467773	10.961519241333008	2.595771074295044
homomer-4-50-nr2-run1_result_73	8	SAMEAFAAAFAAAAAAQEAALAQLQGQQQEQRQQQQQQLQELLELLEELL:SAMEAFAAAFAAAAAAQEAALAQLQGQQQEQRQQQQQQLQELLELLEELL:SAMEAFAAAFAAAAAAQEAALAQLQGQQQEQRQQQQQQLQELLELLEELL:SAMEAFAAAFAAAAAAQEAALAQLQGQQQEQRQQQQQQLQELLELLEELL	2.1918949426049474	0.8597221982632195	51.379188537597656	0.3396317958831787	15.785504341125488	18.5037784576416	5.08924674987793
homomer-4-50-nr2-run1_result_73	9	SEMEELREELEEKFEELKEKFDEIKGELEEQEEEREKLEEELLELLEELL:SEMEELREELEEKFEELKEKFDEIKGELEEQEEEREKLEEELLELLEELL:SEMEELREELEEKFEELKEKFDEIKGELEEQEEEREKLEEELLELLEELL:SEMEELREELEEKFEELKEKFDEIKGELEEQEEEREKLEEELLELLEELL	3.438775294999557	0.7192695116247217	65.59109497070312	0.26990702748298645	19.48296356201172	23.879989624023438	11.915512084960938
homomer-4-50-nr2-run1_result_74	0	MSAAEAAAYAAAHLADPAEAEALLAAAAAAAAQAEQQALLRETREGVERL:MSAAEAAAYAAAHLADPAEAEALLAAAAAAAAQAEQQALLRETREGVERL:MSAAEAAAYAAAHLADPAEAEALLAAAAAAAAQAEQQALLRETREGVERL:MSAAEAAAYAAAHLADPAEAEALLAAAAAAAAQAEQQALLRETREGVERL	2.5484751477935665	0.853631039926054	65.06554412841797	0.5629528760910034	12.01021957397461	14.012083053588867	2.2376763820648193
homomer-4-50-nr2-run1_result_74	1	MSEEEAKKYAEEKLEDEEEAEEFLEENEEKKELEEIKKLLEETKEGVEKL:MSEEEAKKYAEEKLEDEEEAEEFLEENEEKKELEEIKKLLEETKEGVEKL:MSEEEAKKYAEEKLEDEEEAEEFLEENEEKKELEEIKKLLEETKEGVEKL:MSEEEAKKYAEEKLEDEEEAEEFLEENEEKKELEEIKKLLEETKEGVEKL	1.4114046124715158	0.9357672123840292	84.08646392822266	0.7194880247116089	7.722360610961914	8.766117095947266	1.5963239669799805
homomer-4-50-nr2-run1_result_74	2	MKPEEVEEYAEEELEDEEEAEELLEDEEEEEEDEEIEELVRETREGVERL:MKPEEVEEYAEEELEDEEEAEELLEDEEEEEEDEEIEELVRETREGVERL:MKPEEVEEYAEEELEDEEEAEELLEDEEEEEEDEEIEELVRETREGVERL:MKPEEVEEYAEEELEDEEEAEELLEDEEEEEEDEEIEELVRETREGVERL	14.013049842269726	0.22548690667616167	63.141658782958984	0.21075421571731567	22.08839225769043	25.660070419311523	14.867929458618164
homomer-4-50-nr2-run1_result_74	3	MSPEEAERIAREEFEDEEEARRFLEANEERQRQEEIRALLEETRAGVEAL:MSPEEAERIAREEFEDEEEARRFLEANEERQRQEEIRALLEETRAGVEAL:MSPEEAERIAREEFEDEEEARRFLEANEERQRQEEIRALLEETRAGVEAL:MSPEEAERIAREEFEDEEEARRFLEANEERQRQEEIRALLEETRAGVEAL	3.5330416894062173	0.7110301930000281	83.61795043945312	0.3141646385192871	18.384241104125977	23.13614273071289	10.331019401550293
homomer-4-50-nr2-run1_result_74	4	MSPEEVQQYAQEQLSDPQEAQQLLQQQQQQQQQQQIEELLEETREGVERL:MSPEEVQQYAQEQLSDPQEAQQLLQQQQQQQQQQQIEELLEETREGVERL:MSPEEVQQYAQEQLSDPQEAQQLLQQQQQQQQQQQIEELLEETREGVERL:MSPEEVQQYAQEQLSDPQEAQQLLQQQQQQQQQQQIEELLEETREGVERL	3.3671078513101342	0.7521912939942362	53.96453094482422	0.35957640409469604	16.445640563964844	19.187820434570312	7.0498456954956055
homomer-4-50-nr2-run1_result_74	5	MSEEEVRAYAERYLEDPREAERLLEANRRRQELERIEELLEEIREGVEEL:MSEEEVRAYAERYLEDPREAERLLEANRRRQELERIEELLEEIREGVEEL:MSEEEVRAYAERYLEDPREAERLLEANRRRQELERIEELLEEIREGVEEL:MSEEEVRAYAERYLEDPREAERLLEANRRRQELERIEELLEEIREGVEEL	2.7586257212246794	0.7947811927557317	74.6439208984375	0.33037129044532776	17.61332130432129	21.762638092041016	8.22396469116211
homomer-4-50-nr2-run1_result_74	6	MSEEEVRRYAEEELEDPEEAERLLEEEREERQQEEIKELLEETKEGVEEL:MSEEEVRRYAEEELEDPEEAERLLEEEREERQQEEIKELLEETKEGVEEL:MSEEEVRRYAEEELEDPEEAERLLEEEREERQQEEIKELLEETKEGVEEL:MSEEEVRRYAEEELEDPEEAERLLEEEREERQQEEIKELLEETKEGVEEL	1.1667292488389571	0.9546572823828455	77.33507537841797	0.6606757640838623	9.41958236694336	10.654473304748535	1.749882459640503
homomer-4-50-nr2-run1_result_74	7	MSEEEVKELAEEELEDEEEAEELLEEEEQKQQQQEIKQLLEETKEGVEAL:MSEEEVKELAEEELEDEEEAEELLEEEEQKQQQQEIKQLLEETKEGVEAL:MSEEEVKELAEEELEDEEEAEELLEEEEQKQQQQEIKQLLEETKEGVEAL:MSEEEVKELAEEELEDEEEAEELLEEEEQKQQQQEIKQLLEETKEGVEAL	1.2705560436670869	0.9499303386237983	67.50425720214844	0.5573961734771729	13.038215637207031	14.534948348999023	2.5253963470458984
homomer-4-50-nr2-run1_result_74	8	MSREEVERYAREKLEDPREARELLQAEEQRQQQQKIEELLEEIKEGVEEL:MSREEVERYAREKLEDPREARELLQAEEQRQQQQKIEELLEEIKEGVEEL:MSREEVERYAREKLEDPREARELLQAEEQRQQQQKIEELLEEIKEGVEEL:MSREEVERYAREKLEDPREARELLQAEEQRQQQQKIEELLEEIKEGVEEL	0.9192216127165799	0.9709414217273697	76.53297424316406	0.6851952075958252	9.172894477844238	10.20725154876709	1.3498181104660034
homomer-4-50-nr2-run1_result_74	9	MSREEAEAFAERFLEDPREAERLLERREREEQQARIEALLRETREGVERL:MSREEAEAFAERFLEDPREAERLLERREREEQQARIEALLRETREGVERL:MSREEAEAFAERFLEDPREAERLLERREREEQQARIEALLRETREGVERL:MSREEAEAFAERFLEDPREAERLLERREREEQQARIEALLRETREGVERL	5.132725509123317	0.5887397905559059	68.18767547607422	0.27898895740509033	20.089345932006836	24.470195770263672	11.436555862426758
homomer-4-50-nr2-run1_result_75	0	SEIAASITVEEVERLYKEASFAEFYIAYLLISLFFPPSHPARQKADELFS:SEIAASITVEEVERLYKEASFAEFYIAYLLISLFFPPSHPARQKADELFS:SEIAASITVEEVERLYKEASFAEFYIAYLLISLFFPPSHPARQKADELFS:SEIAASITVEEVERLYKEASFAEFYIAYLLISLFFPPSHPARQKADELFS	5.602267189570444	0.5323739416540706	79.62809753417969	0.32326817512512207	18.760103225708008	23.68551254272461	12.408405303955078
homomer-4-50-nr2-run1_result_75	1	SERAASITVEQVEELAATASPAEFAIAYLLISRDFPPSHPARQKADELWA:SERAASITVEQVEELAATASPAEFAIAYLLISRDFPPSHPARQKADELWA:SERAASITVEQVEELAATASPAEFAIAYLLISRDFPPSHPARQKADELWA:SERAASITVEQVEELAATASPAEFAIAYLLISRDFPPSHPARQKADELWA	5.866615478529879	0.5193002091988538	83.43644714355469	0.3131398558616638	19.177406311035156	24.226154327392578	12.64854621887207
homomer-4-50-nr2-run1_result_75	2	SEIAASITVEQVRKLYEEASFAEFFIAYLIISLNFPPSSPARQEADRLFS:SEIAASITVEQVRKLYEEASFAEFFIAYLIISLNFPPSSPARQEADRLFS:SEIAASITVEQVRKLYEEASFAEFFIAYLIISLNFPPSSPARQEADRLFS:SEIAASITVEQVRKLYEEASFAEFFIAYLIISLNFPPSSPARQEADRLFS	5.384315262696826	0.5726974162771822	73.62297058105469	0.3412708044052124	17.862586975097656	22.34330940246582	10.332236289978027
homomer-4-50-nr2-run1_result_75	3	EEEANKITVEEVEEIYKTASKAEFAIFYLLVSLYFPESHPARQKAEELWK:EEEANKITVEEVEEIYKTASKAEFAIFYLLVSLYFPESHPARQKAEELWK:EEEANKITVEEVEEIYKTASKAEFAIFYLLVSLYFPESHPARQKAEELWK:EEEANKITVEEVEEIYKTASKAEFAIFYLLVSLYFPESHPARQKAEELWK	2.0458262708985093	0.9135262642830371	87.18838500976562	0.8350851535797119	5.506985664367676	6.063293933868408	1.1003708839416504
homomer-4-50-nr2-run1_result_75	4	SEFANSITVEQVEKLYKEASFAEFFIAYLLISRYFPPEHPARKKADELFS:SEFANSITVEQVEKLYKEASFAEFFIAYLLISRYFPPEHPARKKADELFS:SEFANSITVEQVEKLYKEASFAEFFIAYLLISRYFPPEHPARKKADELFS:SEFANSITVEQVEKLYKEASFAEFFIAYLLISRYFPPEHPARKKADELFS	1.3111036210066944	0.9526061798735662	90.7125244140625	0.8753653764724731	4.247678279876709	4.655431270599365	1.0153028964996338
homomer-4-50-nr2-run1_result_75	5	SEKAASITVEEVKRLYKEASFAEFFIAYLLISLYFPESHPARQEADRLFS:SEKAASITVEEVKRLYKEASFAEFFIAYLLISLYFPESHPARQEADRLFS:SEKAASITVEEVKRLYKEASFAEFFIAYLLISLYFPESHPARQEADRLFS:SEKAASITVEEVKRLYKEASFAEFFIAYLLISLYFPESHPARQEADRLFS	6.535774228637664	0.46990171371353073	79.95378875732422	0.3385084569454193	18.017236709594727	22.739341735839844	9.823747634887695
homomer-4-50-nr2-run1_result_75	6	EEFAKSITVEEVEKLYKEASFAEFFIAYLLISRYFPPEHPARKKAEELFS:EEFAKSITVEEVEKLYKEASFAEFFIAYLLISRYFPPEHPARKKAEELFS:EEFAKSITVEEVEKLYKEASFAEFFIAYLLISRYFPPEHPARKKAEELFS:EEFAKSITVEEVEKLYKEASFAEFFIAYLLISRYFPPEHPARKKAEELFS	9.92005919651568	0.33003732994493573	87.17780303955078	0.5078172087669373	14.437093734741211	18.362789154052734	2.071321487426758
homomer-4-50-nr2-run1_result_75	7	SEFANSITVEEVEKLYKEASFAEFFIAYLLISRYFPPSHPARQKAEELFS:SEFANSITVEEVEKLYKEASFAEFFIAYLLISRYFPPSHPARQKAEELFS:SEFANSITVEEVEKLYKEASFAEFFIAYLLISRYFPPSHPARQKAEELFS:SEFANSITVEEVEKLYKEASFAEFFIAYLLISRYFPPSHPARQKAEELFS	5.170301397613092	0.5969037099920744	78.97014617919922	0.3616032898426056	17.21164894104004	21.67806053161621	9.685150146484375
homomer-4-50-nr2-run1_result_75	8	SEFAASITVADVERLAREASPAEFAIAYLLISRYAPPSHPARQKADELWS:SEFAASITVADVERLAREASPAEFAIAYLLISRYAPPSHPARQKADELWS:SEFAASITVADVERLAREASPAEFAIAYLLISRYAPPSHPARQKADELWS:SEFAASITVADVERLAREASPAEFAIAYLLISRYAPPSHPARQKADELWS	3.454853790850086	0.7288638456005034	78.6905288696289	0.388618528842926	16.342334747314453	20.802162170410156	8.61439323425293
homomer-4-50-nr2-run1_result_75	9	SEFAASITVEEVEELYEKASFAEFFIAYLLISRYAPPSHPARQKAEELFS:SEFAASITVEEVEELYEKASFAEFFIAYLLISRYAPPSHPARQKAEELFS:SEFAASITVEEVEELYEKASFAEFFIAYLLISRYAPPSHPARQKAEELFS:SEFAASITVEEVEELYEKASFAEFFIAYLLISRYAPPSHPARQKAEELFS	4.970473966388403	0.5888749050704617	82.68962860107422	0.36175698041915894	16.95226287841797	21.625904083251953	9.643157958984375
homomer-4-50-nr2-run1_result_76	0	MEEPKPPKVTIILESEDETVVRRVELEGPYEEWKKKVEEKFKELEEEKEE:MEEPKPPKVTIILESEDETVVRRVELEGPYEEWKKKVEEKFKELEEEKEE:MEEPKPPKVTIILESEDETVVRRVELEGPYEEWKKKVEEKFKELEEEKEE:MEEPKPPKVTIILESEDETVVRRVELEGPYEEWKKKVEEKFKELEEEKEE	11.636515559982545	0.3906929594801401	49.69373321533203	0.3486536145210266	16.481395721435547	18.93092155456543	3.3384838104248047
homomer-4-50-nr2-run1_result_76	1	MKKKKPPKVIIILESEDKIEIRKVELEGDYEEWKKKVEKLFEEIKKEKEK:MKKKKPPKVIIILESEDKIEIRKVELEGDYEEWKKKVEKLFEEIKKEKEK:MKKKKPPKVIIILESEDKIEIRKVELEGDYEEWKKKVEKLFEEIKKEKEK:MKKKKPPKVIIILESEDKIEIRKVELEGDYEEWKKKVEKLFEEIKKEKEK	9.820512798963483	0.5381019724029952	46.93210983276367	0.3626924455165863	16.536230087280273	19.083742141723633	5.546928405761719
homomer-4-50-nr2-run1_result_76	2	EPKEPNPKVIIILKSKDKIEIYEVELEGKYEEWKKKVEEKFKEIEEEKEE:EPKEPNPKVIIILKSKDKIEIYEVELEGKYEEWKKKVEEKFKEIEEEKEE:EPKEPNPKVIIILKSKDKIEIYEVELEGKYEEWKKKVEEKFKEIEEEKEE:EPKEPNPKVIIILKSKDKIEIYEVELEGKYEEWKKKVEEKFKEIEEEKEE	12.001374005159393	0.45088207228121363	53.25439453125	0.30835360288619995	18.991037368774414	23.13237953186035	10.221348762512207
homomer-4-50-nr2-run1_result_76	3	MEEPRPPVVTVTLESEDETVVLRVELEGPYEEHLARVEELFRELEEEEEE:MEEPRPPVVTVTLESEDETVVLRVELEGPYEEHLARVEELFRELEEEEEE:MEEPRPPVVTVTLESEDETVVLRVELEGPYEEHLARVEELFRELEEEEEE:MEEPRPPVVTVTLESEDETVVLRVELEGPYEEHLARVEELFRELEEEEEE	1.594359283144123	0.9267842757622831	79.0794677734375	0.6318724155426025	8.845521926879883	9.968945503234863	1.0804736614227295
homomer-4-50-nr2-run1_result_76	4	PEEPEDPEVIIMLISEDKIEVRRVKLKGPYEEWKKKVEEKFKEIEESQEE:PEEPEDPEVIIMLISEDKIEVRRVKLKGPYEEWKKKVEEKFKEIEESQEE:PEEPEDPEVIIMLISEDKIEVRRVKLKGPYEEWKKKVEEKFKEIEESQEE:PEEPEDPEVIIMLISEDKIEVRRVKLKGPYEEWKKKVEEKFKEIEESQEE	12.116625245011113	0.3914815789435325	53.0618896484375	0.3150416612625122	18.382877349853516	22.286754608154297	8.624687194824219
homomer-4-50-nr2-run1_result_76	5	PPKPEPPEVIIMLISEDKIDVRRVKLEGPYEEWKEKVDKLFDEIKESQKE:PPKPEPPEVIIMLISEDKIDVRRVKLEGPYEEWKEKVDKLFDEIKESQKE:PPKPEPPEVIIMLISEDKIDVRRVKLEGPYEEWKEKVDKLFDEIKESQKE:PPKPEPPEVIIMLISEDKIDVRRVKLEGPYEEWKEKVDKLFDEIKESQKE	9.406415291510195	0.6053627173399408	80.93697357177734	0.7042809128761292	7.828072547912598	8.673783302307129	1.2235612869262695
homomer-4-50-nr2-run1_result_76	6	MKKKKPPKVIIILESEDEIEIRKVELEGDYEEWKKKVEEKFEEIKEEQEE:MKKKKPPKVIIILESEDEIEIRKVELEGDYEEWKKKVEEKFEEIKEEQEE:MKKKKPPKVIIILESEDEIEIRKVELEGDYEEWKKKVEEKFEEIKEEQEE:MKKKKPPKVIIILESEDEIEIRKVELEGDYEEWKKKVEEKFEEIKEEQEE	9.571310355974237	0.5094672921928811	55.47517776489258	0.4039861261844635	14.709153175354004	16.869361877441406	3.569448471069336
homomer-4-50-nr2-run1_result_76	7	MKEKKPPKVIIILESEDEIIVRKVELKGPFEEWKKKVEEIFEEIEEEEEE:MKEKKPPKVIIILESEDEIIVRKVELKGPFEEWKKKVEEIFEEIEEEEEE:MKEKKPPKVIIILESEDEIIVRKVELKGPFEEWKKKVEEIFEEIEEEEEE:MKEKKPPKVIIILESEDEIIVRKVELKGPFEEWKKKVEEIFEEIEEEEEE	9.743984543406727	0.5473253325531171	73.59988403320312	0.5839899778366089	10.205047607421875	11.467989921569824	1.301652193069458
homomer-4-50-nr2-run1_result_76	8	MEKKKPPKVIIILESEDKIEIYKVELEGPYEEWKKKVEEIFKEIKEEEEE:MEKKKPPKVIIILESEDKIEIYKVELEGPYEEWKKKVEEIFKEIKEEEEE:MEKKKPPKVIIILESEDKIEIYKVELEGPYEEWKKKVEEIFKEIKEEEEE:MEKKKPPKVIIILESEDKIEIYKVELEGPYEEWKKKVEEIFKEIKEEEEE	0.9956862345417952	0.969259014219808	79.62347412109375	0.545243501663208	11.864100456237793	13.981925010681152	0.9783732891082764
homomer-4-50-nr2-run1_result_76	9	EPKPKPPVVTIILESEDEIVVRRAELEGPFEEWKEKVEKKFEEIEKEKEE:EPKPKPPVVTIILESEDEIVVRRAELEGPFEEWKEKVEKKFEEIEKEKEE:EPKPKPPVVTIILESEDEIVVRRAELEGPFEEWKEKVEKKFEEIEKEKEE:EPKPKPPVVTIILESEDEIVVRRAELEGPFEEWKEKVEKKFEEIEKEKEE	1.6779476464501568	0.9200539909791672	81.17562103271484	0.6695650815963745	8.406749725341797	9.358193397521973	0.9921379089355469
homomer-4-50-nr2-run1_result_77	0	AAQLAELLPPEVRAWAAEHPDDPDAVRLRLQLQQQQQLQQLQELLQQQFS:AAQLAELLPPEVRAWAAEHPDDPDAVRLRLQLQQQQQLQQLQELLQQQFS:AAQLAELLPPEVRAWAAEHPDDPDAVRLRLQLQQQQQLQQLQELLQQQFS:AAQLAELLPPEVRAWAAEHPDDPDAVRLRLQLQQQQQLQQLQELLQQQFS	2.0964123000326094	0.8895695595373685	58.773651123046875	0.4135146141052246	15.063212394714355	17.45932388305664	4.752434253692627
homomer-4-50-nr2-run1_result_77	1	MEKIEELIPEEVKKYIEENPNSPDAIIIKMLLNIEKKIEEIKKLLEEKFS:MEKIEELIPEEVKKYIEENPNSPDAIIIKMLLNIEKKIEEIKKLLEEKFS:MEKIEELIPEEVKKYIEENPNSPDAIIIKMLLNIEKKIEEIKKLLEEKFS:MEKIEELIPEEVKKYIEENPNSPDAIIIKMLLNIEKKIEEIKKLLEEKFS	2.0315212869697308	0.9197772723942839	80.7685317993164	0.7943942546844482	7.4715256690979	8.02749252319336	1.080186128616333
homomer-4-50-nr2-run1_result_77	2	MEKLEELIPESVRKWNEENPESPEAIIIRLLIEILEKLEELKEELKKYYS:MEKLEELIPESVRKWNEENPESPEAIIIRLLIEILEKLEELKEELKKYYS:MEKLEELIPESVRKWNEENPESPEAIIIRLLIEILEKLEELKEELKKYYS:MEKLEELIPESVRKWNEENPESPEAIIIRLLIEILEKLEELKEELKKYYS	1.4237832980548373	0.9378518935226643	77.57080078125	0.7821509838104248	8.186266899108887	8.852804183959961	1.1133712530136108
homomer-4-50-nr2-run1_result_77	3	EEKLKKLIPESVIEYNKKNPNSPESIIIKLLIDIKNKLEEIKKLLEEKYS:EEKLKKLIPESVIEYNKKNPNSPESIIIKLLIDIKNKLEEIKKLLEEKYS:EEKLKKLIPESVIEYNKKNPNSPESIIIKLLIDIKNKLEEIKKLLEEKYS:EEKLKKLIPESVIEYNKKNPNSPESIIIKLLIDIKNKLEEIKKLLEEKYS	2.3527411896387402	0.8770631003121027	70.6608657836914	0.7218114137649536	9.735451698303223	10.552995681762695	1.247082233428955
homomer-4-50-nr2-run1_result_77	4	EEEIEKLIPKSVKEYFEKNPESPDAIKIKLLLDIKKKIEEIKELLEEAFE:EEEIEKLIPKSVKEYFEKNPESPDAIKIKLLLDIKKKIEEIKELLEEAFE:EEEIEKLIPKSVKEYFEKNPESPDAIKIKLLLDIKKKIEEIKELLEEAFE:EEEIEKLIPKSVKEYFEKNPESPDAIKIKLLLDIKKKIEEIKELLEEAFE	15.029055705383772	0.29110219485503	54.98468780517578	0.36084115505218506	18.998165130615234	22.823989868164062	5.47006893157959
homomer-4-50-nr2-run1_result_77	5	EEELKKLIPESVKEYSKKNPNSPDSIIIKLLIDIKKKIEEIKKLLEEYFK:EEELKKLIPESVKEYSKKNPNSPDSIIIKLLIDIKKKIEEIKKLLEEYFK:EEELKKLIPESVKEYSKKNPNSPDSIIIKLLIDIKKKIEEIKKLLEEYFK:EEELKKLIPESVKEYSKKNPNSPDSIIIKLLIDIKKKIEEIKKLLEEYFK	14.516325584635847	0.3322431691829826	54.39595031738281	0.2590186595916748	20.80564308166504	25.42713737487793	12.309507369995117
homomer-4-50-nr2-run1_result_77	6	EEKLKELIPEKVWKWAEENPDSPDAIIIKLLIDIKKKIEKIEELLKEKYS:EEKLKELIPEKVWKWAEENPDSPDAIIIKLLIDIKKKIEKIEELLKEKYS:EEKLKELIPEKVWKWAEENPDSPDAIIIKLLIDIKKKIEKIEELLKEKYS:EEKLKELIPEKVWKWAEENPDSPDAIIIKLLIDIKKKIEKIEELLKEKYS	1.4779040118359792	0.9385734783096155	74.86280059814453	0.757284939289093	8.701271057128906	9.455711364746094	1.217200756072998
homomer-4-50-nr2-run1_result_77	7	EEELRELIPEEVWKWAEAHPESPDAIILRMLVKIYEEIKEIKKLLEEYFK:EEELRELIPEEVWKWAEAHPESPDAIILRMLVKIYEEIKEIKKLLEEYFK:EEELRELIPEEVWKWAEAHPESPDAIILRMLVKIYEEIKEIKKLLEEYFK:EEELRELIPEEVWKWAEAHPESPDAIILRMLVKIYEEIKEIKKLLEEYFK	1.1260741269726562	0.9616771126096245	83.30824279785156	0.815432071685791	6.265669345855713	6.845498085021973	1.1065921783447266
homomer-4-50-nr2-run1_result_77	8	EEKIKELIPEEVREWAAKNPNDPDAIKIKLLLYILEKIEEIEEKLEKYYE:EEKIKELIPEEVREWAAKNPNDPDAIKIKLLLYILEKIEEIEEKLEKYYE:EEKIKELIPEEVREWAAKNPNDPDAIKIKLLLYILEKIEEIEEKLEKYYE:EEKIKELIPEEVREWAAKNPNDPDAIKIKLLLYILEKIEEIEEKLEKYYE	0.882107399454524	0.9734753283681858	83.0893325805664	0.7978116273880005	6.354671001434326	6.969034671783447	1.1737675666809082
homomer-4-50-nr2-run1_result_77	9	EEELKELIPESVEEYAKKNPNSPESIIIKLLIDIKKKLDKIEEKLDKAFS:EEELKELIPESVEEYAKKNPNSPESIIIKLLIDIKKKLDKIEEKLDKAFS:EEELKELIPESVEEYAKKNPNSPESIIIKLLIDIKKKLDKIEEKLDKAFS:EEELKELIPESVEEYAKKNPNSPESIIIKLLIDIKKKLDKIEEKLDKAFS	2.7251298084325235	0.8393579054885493	70.90687561035156	0.7344880104064941	10.198543548583984	10.896435737609863	1.1407474279403687
homomer-4-50-nr2-run1_result_78	0	MEELRRRMEELERRLEELERELREFLERLEERFERFERLFLAGLAALLLL:MEELRRRMEELERRLEELERELREFLERLEERFERFERLFLAGLAALLLL:MEELRRRMEELERRLEELERELREFLERLEERFERFERLFLAGLAALLLL:MEELRRRMEELERRLEELERELREFLERLEERFERFERLFLAGLAALLLL	2.625041580988018	0.821821444757215	82.43423461914062	0.6059874892234802	7.135045051574707	7.879409313201904	2.280303716659546
homomer-4-50-nr2-run1_result_78	1	QQQQQQQQQQQQERLERLEARLEAFLAELRAALAALAAVFLLGLAALLLL:QQQQQQQQQQQQERLERLEARLEAFLAELRAALAALAAVFLLGLAALLLL:QQQQQQQQQQQQERLERLEARLEAFLAELRAALAALAAVFLLGLAALLLL:QQQQQQQQQQQQERLERLEARLEAFLAELRAALAALAAVFLLGLAALLLL	2.030226309862691	0.8797460753203333	66.6336669921875	0.4793289303779602	11.393486976623535	13.372801780700684	5.994987964630127
homomer-4-50-nr2-run1_result_78	2	MEELERRLEELEERLERLEERLDAFLAELRALLAAAAAALAAGAAAAAAA:MEELERRLEELEERLERLEERLDAFLAELRALLAAAAAALAAGAAAAAAA:MEELERRLEELEERLERLEERLDAFLAELRALLAAAAAALAAGAAAAAAA:MEELERRLEELEERLERLEERLDAFLAELRALLAAAAAALAAGAAAAAAA	2.1089774610594825	0.8808495502063286	61.352874755859375	0.40141138434410095	14.380328178405762	17.43954849243164	6.181574821472168
homomer-4-50-nr2-run1_result_78	3	EEELKERFEELEEKIEELEEEIREFLAELEARLAALAAELAAGLAAAAAA:EEELKERFEELEEKIEELEEEIREFLAELEARLAALAAELAAGLAAAAAA:EEELKERFEELEEKIEELEEEIREFLAELEARLAALAAELAAGLAAAAAA:EEELKERFEELEEKIEELEEEIREFLAELEARLAALAAELAAGLAAAAAA	1.777179242961909	0.9094427289115827	63.07268524169922	0.41657310724258423	13.583642959594727	16.515945434570312	6.007952690124512
homomer-4-50-nr2-run1_result_78	4	MEELEERLEELEERLEELEEELREALAELRALLAALAAALASGLAALLLL:MEELEERLEELEERLEELEEELREALAELRALLAALAAALASGLAALLLL:MEELEERLEELEERLEELEEELREALAELRALLAALAAALASGLAALLLL:MEELEERLEELEERLEELEEELREALAELRALLAALAAALASGLAALLLL	2.323199399292286	0.8507071345150078	60.39415740966797	0.43967193365097046	12.655235290527344	14.977405548095703	5.613842010498047
homomer-4-50-nr2-run1_result_78	5	EEELEERLEELEERLERLEEELRAFLAELRALLAAAAAALASGLAALALL:EEELEERLEELEERLERLEEELRAFLAELRALLAAAAAALASGLAALALL:EEELEERLEELEERLERLEEELRAFLAELRALLAAAAAALASGLAALALL:EEELEERLEELEERLERLEEELRAFLAELRALLAAAAAALASGLAALALL	2.311378358538764	0.8552594317653829	61.0223503112793	0.42605510354042053	13.268636703491211	15.772205352783203	6.818419456481934
homomer-4-50-nr2-run1_result_78	6	MEELKEKLEELEEKIEELEKKLEEFLEELEERFERFEEEFRRGLAEERLR:MEELKEKLEELEEKIEELEKKLEEFLEELEERFERFEEEFRRGLAEERLR:MEELKEKLEELEEKIEELEKKLEEFLEELEERFERFEEEFRRGLAEERLR:MEELKEKLEELEEKIEELEKKLEEFLEELEERFERFEEEFRRGLAEERLR	2.0814646497475615	0.8749165410083191	57.665428161621094	0.41439151763916016	13.936424255371094	15.971403121948242	5.491833686828613
homomer-4-50-nr2-run1_result_78	7	MEELEERFEELEERLEELEEELEEELEEIEERLEEFERRFEEGLARLLRL:MEELEERFEELEERLEELEEELEEELEEIEERLEEFERRFEEGLARLLRL:MEELEERFEELEERLEELEEELEEELEEIEERLEEFERRFEEGLARLLRL:MEELEERFEELEERLEELEEELEEELEEIEERLEEFERRFEEGLARLLRL	2.098062566862947	0.8771610271553094	66.9140625	0.4868784546852112	11.33333683013916	13.190743446350098	3.130218029022217
homomer-4-50-nr2-run1_result_78	8	MEELEERMEELEERLEELEEELEEFLEELREELAALRAELLAGLAALLLL:MEELEERMEELEERLEELEEELEEFLEELREELAALRAELLAGLAALLLL:MEELEERMEELEERLEELEEELEEFLEELREELAALRAELLAGLAALLLL:MEELEERMEELEERLEELEEELEEFLEELREELAALRAELLAGLAALLLL	1.9406980472382938	0.8902819758665236	69.20645141601562	0.4942385256290436	10.079723358154297	11.786452293395996	3.6992363929748535
homomer-4-50-nr2-run1_result_78	9	AAELAARLAALDARLDALEAALAAFAAALERRLALLAALLLLGLLALLRL:AAELAARLAALDARLDALEAALAAFAAALERRLALLAALLLLGLLALLRL:AAELAARLAALDARLDALEAALAAFAAALERRLALLAALLLLGLLALLRL:AAELAARLAALDARLDALEAALAAFAAALERRLALLAALLLLGLLALLRL	2.4644241697974394	0.8502778363399477	66.11766815185547	0.5485305786132812	11.003466606140137	12.603564262390137	3.818537712097168
homomer-4-50-nr2-run1_result_79	0	GQQLEQLVQQLQQQQQQQQQQLEQLLQEQTEKILKAIEDLEKKIEELFKK:GQQLEQLVQQLQQQQQQQQQQLEQLLQEQTEKILKAIEDLEKKIEELFKK:GQQLEQLVQQLQQQQQQQQQQLEQLLQEQTEKILKAIEDLEKKIEELFKK:GQQLEQLVQQLQQQQQQQQQQLEQLLQEQTEKILKAIEDLEKKIEELFKK	1.569460776570975	0.9320327661417803	88.23625183105469	0.8039661645889282	4.915119647979736	5.2836833000183105	1.1915580034255981
homomer-4-50-nr2-run1_result_79	1	GAAAAAALALLLQLLQQQQQQQQQQQQEQTQQILEAIEELKKEIKELFEK:GAAAAAALALLLQLLQQQQQQQQQQQQEQTQQILEAIEELKKEIKELFEK:GAAAAAALALLLQLLQQQQQQQQQQQQEQTQQILEAIEELKKEIKELFEK:GAAAAAALALLLQLLQQQQQQQQQQQQEQTQQILEAIEELKKEIKELFEK	1.4760621540128311	0.9343556190574047	76.18212890625	0.6626703143119812	8.691874504089355	9.553474426269531	1.5387537479400635
homomer-4-50-nr2-run1_result_79	2	GAAAAAAAAALLALLAAQQEAFRRLLEEQTERILEEIERLREEIRELFEE:GAAAAAAAAALLALLAAQQEAFRRLLEEQTERILEEIERLREEIRELFEE:GAAAAAAAAALLALLAAQQEAFRRLLEEQTERILEEIERLREEIRELFEE:GAAAAAAAAALLALLAAQQEAFRRLLEEQTERILEEIERLREEIRELFEE	1.2679829619530905	0.9514311622592164	78.20548248291016	0.7019445896148682	7.725831031799316	8.526216506958008	1.8391691446304321
homomer-4-50-nr2-run1_result_79	3	GELLRRILEEERREREEEREEREEELEEKEEEILEEIEELLEEIKKLFEK:GELLRRILEEERREREEEREEREEELEEKEEEILEEIEELLEEIKKLFEK:GELLRRILEEERREREEEREEREEELEEKEEEILEEIEELLEEIKKLFEK:GELLRRILEEERREREEEREEREEELEEKEEEILEEIEELLEEIKKLFEK	3.759027140349102	0.69093523076542	76.6353530883789	0.25708624720573425	20.07662582397461	24.71109390258789	13.355278015136719
homomer-4-50-nr2-run1_result_79	4	GEELEKILKELEEKLEELEKKFEELLEKKTEEILKAIEELKKEIKELFEK:GEELEKILKELEEKLEELEKKFEELLEKKTEEILKAIEELKKEIKELFEK:GEELEKILKELEEKLEELEKKFEELLEKKTEEILKAIEELKKEIKELFEK:GEELEKILKELEEKLEELEKKFEELLEKKTEEILKAIEELKKEIKELFEK	0.9475355806327824	0.9710836945162749	88.45921325683594	0.7867553234100342	5.836222171783447	6.225220680236816	1.1067955493927002
homomer-4-50-nr2-run1_result_79	5	GQQLQQLQQQQQQQQQQQQQQQQQQLEEQKEEILEEIEELKEEIKELFEK:GQQLQQLQQQQQQQQQQQQQQQQQQLEEQKEEILEEIEELKEEIKELFEK:GQQLQQLQQQQQQQQQQQQQQQQQQLEEQKEEILEEIEELKEEIKELFEK:GQQLQQLQQQQQQQQQQQQQQQQQQLEEQKEEILEEIEELKEEIKELFEK	1.0161623550043908	0.9673253848256977	79.48480224609375	0.7267534732818604	6.369546890258789	7.250546455383301	1.6480402946472168
homomer-4-50-nr2-run1_result_79	6	GEELERLVEELRRLLEEQQEELRRLLEEQTEKILEEIEELEEEIEELFEE:GEELERLVEELRRLLEEQQEELRRLLEEQTEKILEEIEELEEEIEELFEE:GEELERLVEELRRLLEEQQEELRRLLEEQTEKILEEIEELEEEIEELFEE:GEELERLVEELRRLLEEQQEELRRLLEEQTEKILEEIEELEEEIEELFEE	1.024844265619421	0.9655917714892184	75.85124969482422	0.6757050156593323	8.585494995117188	9.584258079528809	1.6847776174545288
homomer-4-50-nr2-run1_result_79	7	GELLEELVKKLEEKLEELKKEFKELLEKQKEEIIEEIEKLKEEIKELFEK:GELLEELVKKLEEKLEELKKEFKELLEKQKEEIIEEIEKLKEEIKELFEK:GELLEELVKKLEEKLEELKKEFKELLEKQKEEIIEEIEKLKEEIKELFEK:GELLEELVKKLEEKLEELKKEFKELLEKQKEEIIEEIEKLKEEIKELFEK	0.9992634278854857	0.9683480563747113	87.97737884521484	0.7579329013824463	5.883924961090088	6.3095855712890625	1.3552665710449219
homomer-4-50-nr2-run1_result_79	8	GEELRELVEELLELLEEYKEEIKELLEEKTEEIIEEIKKLKEEIKELFEK:GEELRELVEELLELLEEYKEEIKELLEEKTEEIIEEIKKLKEEIKELFEK:GEELRELVEELLELLEEYKEEIKELLEEKTEEIIEEIKKLKEEIKELFEK:GEELRELVEELLELLEEYKEEIKELLEEKTEEIIEEIKKLKEEIKELFEK	2.0657756911729726	0.8960320403797042	89.64261627197266	0.7965884208679199	5.198756217956543	5.522834300994873	1.1589417457580566
homomer-4-50-nr2-run1_result_79	9	GELLEELVRELKELLKEQEEKFKELLDEKTEKIIEEIEELKEEIKELFEK:GELLEELVRELKELLKEQEEKFKELLDEKTEKIIEEIEELKEEIKELFEK:GELLEELVRELKELLKEQEEKFKELLDEKTEKIIEEIEELKEEIKELFEK:GELLEELVRELKELLKEQEEKFKELLDEKTEKIIEEIEELKEEIKELFEK	1.0030191582218027	0.9684851681909808	89.4629898071289	0.7924579381942749	5.388263702392578	5.737378120422363	1.1854000091552734
homomer-4-50-nr2-run1_result_8	0	ELEEKLEELKEEIKELIEEKAAELRAALAALAAAAAAAAAAAAAALAPDE:ELEEKLEELKEEIKELIEEKAAELRAALAALAAAAAAAAAAAAAALAPDE:ELEEKLEELKEEIKELIEEKAAELRAALAALAAAAAAAAAAAAAALAPDE:ELEEKLEELKEEIKELIEEKAAELRAALAALAAAAAAAAAAAAAALAPDE	2.859021734304958	0.8476447444677447	58.39697265625	0.42481493949890137	13.336824417114258	15.792104721069336	5.006776809692383
homomer-4-50-nr2-run1_result_8	1	ELEELLEELEERLERLIEEKAEEIEEKLEELEEEVEEAAEELKKLLNPDE:ELEELLEELEERLERLIEEKAEEIEEKLEELEEEVEEAAEELKKLLNPDE:ELEELLEELEERLERLIEEKAEEIEEKLEELEEEVEEAAEELKKLLNPDE:ELEELLEELEERLERLIEEKAEEIEEKLEELEEEVEEAAEELKKLLNPDE	1.1745859852743565	0.9557191984089515	69.42201232910156	0.5715475082397461	10.56733226776123	12.158124923706055	2.1098692417144775
homomer-4-50-nr2-run1_result_8	2	ELEELLEELKEELIKTIEEKSEEIEEKLEELEEEVEEAAEELLEALRPEE:ELEELLEELKEELIKTIEEKSEEIEEKLEELEEEVEEAAEELLEALRPEE:ELEELLEELKEELIKTIEEKSEEIEEKLEELEEEVEEAAEELLEALRPEE:ELEELLEELKEELIKTIEEKSEEIEEKLEELEEEVEEAAEELLEALRPEE	1.9865017990916596	0.9235008473742542	86.11076354980469	0.7765858769416809	6.376153945922852	6.815468788146973	1.3358089923858643
homomer-4-50-nr2-run1_result_8	3	ELEELLEELERRLEELIEEKTEEILEKLEEIKAEQAAAAAALAAALNPDA:ELEELLEELERRLEELIEEKTEEILEKLEEIKAEQAAAAAALAAALNPDA:ELEELLEELERRLEELIEEKTEEILEKLEEIKAEQAAAAAALAAALNPDA:ELEELLEELERRLEELIEEKTEEILEKLEEIKAEQAAAAAALAAALNPDA	2.1688589561847693	0.8711605906389711	81.02255249023438	0.7736314535140991	7.163941860198975	7.795977592468262	1.3366940021514893
homomer-4-50-nr2-run1_result_8	4	ELEELLEELKEEIKELVEEKAEEIEEKLEELRAEQAAAAAELRALLTPDE:ELEELLEELKEEIKELVEEKAEEIEEKLEELRAEQAAAAAELRALLTPDE:ELEELLEELKEEIKELVEEKAEEIEEKLEELRAEQAAAAAELRALLTPDE:ELEELLEELKEEIKELVEEKAEEIEEKLEELRAEQAAAAAELRALLTPDE	1.6491307813946838	0.927525250073692	65.23741149902344	0.5084066987037659	11.93681526184082	13.759339332580566	2.7680540084838867
homomer-4-50-nr2-run1_result_8	5	ELEELLEELREELEEEIEEEAEELEERLDELREEQRAAAAELRRLLRPDE:ELEELLEELREELEEEIEEEAEELEERLDELREEQRAAAAELRRLLRPDE:ELEELLEELREELEEEIEEEAEELEERLDELREEQRAAAAELRRLLRPDE:ELEELLEELREELEEEIEEEAEELEERLDELREEQRAAAAELRRLLRPDE	4.954275101272655	0.557145052902252	87.4124984741211	0.2799944281578064	20.29587173461914	25.570751190185547	15.990442276000977
homomer-4-50-nr2-run1_result_8	6	ELEERLEELRRELEELIEEQAARLEERLDALAAEQREAAARLLAALQPEA:ELEERLEELRRELEELIEEQAARLEERLDALAAEQREAAARLLAALQPEA:ELEERLEELRRELEELIEEQAARLEERLDALAAEQREAAARLLAALQPEA:ELEERLEELRRELEELIEEQAARLEERLDALAAEQREAAARLLAALQPEA	2.437630574728376	0.889733910344072	61.84735107421875	0.3822903633117676	15.277202606201172	18.196208953857422	6.535284996032715
homomer-4-50-nr2-run1_result_8	7	ELEEKLEELKKELEELIEEKTEEIEEKLEKLEEEVKKAAEELKKLLNPDE:ELEEKLEELKKELEELIEEKTEEIEEKLEKLEEEVKKAAEELKKLLNPDE:ELEEKLEELKKELEELIEEKTEEIEEKLEKLEEEVKKAAEELKKLLNPDE:ELEEKLEELKKELEELIEEKTEEIEEKLEKLEEEVKKAAEELKKLLNPDE	3.566261878958852	0.7214888687275263	77.60091400146484	0.5990657806396484	12.894196510314941	15.396111488342285	1.3793425559997559
homomer-4-50-nr2-run1_result_8	8	ELEEKLEELEERLEELIEEKSEKIEEKLDELQQQQQQAAQELAAALNPDA:ELEEKLEELEERLEELIEEKSEKIEEKLDELQQQQQQAAQELAAALNPDA:ELEEKLEELEERLEELIEEKSEKIEEKLDELQQQQQQAAQELAAALNPDA:ELEEKLEELEERLEELIEEKSEKIEEKLDELQQQQQQAAQELAAALNPDA	1.205803182155447	0.9526812968453089	78.43899536132812	0.7322760224342346	7.848243713378906	8.564221382141113	1.487866997718811
homomer-4-50-nr2-run1_result_8	9	ELEEKLEELEEKIEEKIEEKAEEIEEKLEELKEEVEEAAEEILKTLNPNE:ELEEKLEELEEKIEEKIEEKAEEIEEKLEELKEEVEEAAEEILKTLNPNE:ELEEKLEELEEKIEEKIEEKAEEIEEKLEELKEEVEEAAEEILKTLNPNE:ELEEKLEELEEKIEEKIEEKAEEIEEKLEELKEEVEEAAEEILKTLNPNE	3.6137526998561422	0.7199875087317653	79.21095275878906	0.585038959980011	13.224506378173828	15.849555969238281	1.7793115377426147
homomer-4-50-nr2-run1_result_80	0	ELEEKLEELEKELEEKFKKIEEKLEKIEEEQKKNFELLLELLKKILEELK:ELEEKLEELEKELEEKFKKIEEKLEKIEEEQKKNFELLLELLKKILEELK:ELEEKLEELEKELEEKFKKIEEKLEKIEEEQKKNFELLLELLKKILEELK:ELEEKLEELEKELEEKFKKIEEKLEKIEEEQKKNFELLLELLKKILEELK	1.7160256477362854	0.9170304746486343	91.86537170410156	0.8067470788955688	4.762383937835693	5.024654388427734	1.2140257358551025
homomer-4-50-nr2-run1_result_80	1	ELEEKLEKIEEEEKKNFEEIKEKLEKIEKEQKENFEELKKLLEELKKELE:ELEEKLEKIEEEEKKNFEEIKEKLEKIEKEQKENFEELKKLLEELKKELE:ELEEKLEKIEEEEKKNFEEIKEKLEKIEKEQKENFEELKKLLEELKKELE:ELEEKLEKIEEEEKKNFEEIKEKLEKIEKEQKENFEELKKLLEELKKELE	1.4935384933264326	0.9345724091725484	91.2655258178711	0.8207712173461914	4.609066963195801	4.8618083000183105	1.187720537185669
homomer-4-50-nr2-run1_result_80	2	KIEEKLEKIEKENKENFEEIKEKLEEIEEELEEEEEEEEERLEELLEELE:KIEEKLEKIEKENKENFEEIKEKLEEIEEELEEEEEEEEERLEELLEELE:KIEEKLEKIEKENKENFEEIKEKLEEIEEELEEEEEEEEERLEELLEELE:KIEEKLEKIEKENKENFEEIKEKLEEIEEELEEEEEEEEERLEELLEELE	4.614776732326665	0.5801273065665454	81.11738586425781	0.2713078260421753	20.060365676879883	25.093366622924805	14.230215072631836
homomer-4-50-nr2-run1_result_80	3	EIEEKLKKIEEENKKNFEEIKEKLEEIEEEEEEEEEEEEELLEELLEELE:EIEEKLKKIEEENKKNFEEIKEKLEEIEEEEEEEEEEEEELLEELLEELE:EIEEKLKKIEEENKKNFEEIKEKLEEIEEEEEEEEEEEEELLEELLEELE:EIEEKLKKIEEENKKNFEEIKEKLEEIEEEEEEEEEEEEELLEELLEELE	2.0468210874891097	0.8746028544246346	56.65178680419922	0.31638985872268677	18.45362663269043	22.04079246520996	9.582883834838867
homomer-4-50-nr2-run1_result_80	4	ELEERLERLEEELEEKFEEIEEKLEEIKEELEEEEEEREEEEEEEEEEEE:ELEERLERLEEELEEKFEEIEEKLEEIKEELEEEEEEREEEEEEEEEEEE:ELEERLERLEEELEEKFEEIEEKLEEIKEELEEEEEEREEEEEEEEEEEE:ELEERLERLEEELEEKFEEIEEKLEEIKEELEEEEEEREEEEEEEEEEEE	1.4285569156808666	0.9345103360967809	70.3672866821289	0.3945254683494568	14.708296775817871	18.265287399291992	7.446353912353516
homomer-4-50-nr2-run1_result_80	5	DLEEKLEKLEKELKEKFEEIEKKLDEIKKKLEENFEELKELIKKILEELK:DLEEKLEKLEKELKEKFEEIEKKLDEIKKKLEENFEELKELIKKILEELK:DLEEKLEKLEKELKEKFEEIEKKLDEIKKKLEENFEELKELIKKILEELK:DLEEKLEKLEKELKEKFEEIEKKLDEIKKKLEENFEELKELIKKILEELK	1.6510569679131968	0.9196716627304888	86.81297302246094	0.7466256618499756	5.932429313659668	6.365090370178223	1.371059536933899
homomer-4-50-nr2-run1_result_80	6	ELEEKLEELEEKLEEKFEEIEERLERIEEEQRRAREELLRLLRELLERLR:ELEEKLEELEEKLEEKFEEIEERLERIEEEQRRAREELLRLLRELLERLR:ELEEKLEELEEKLEEKFEEIEERLERIEEEQRRAREELLRLLRELLERLR:ELEEKLEELEEKLEEKFEEIEERLERIEEEQRRAREELLRLLRELLERLR	1.7052699124100548	0.9177885634817831	82.16439056396484	0.6967445015907288	6.896614074707031	7.608619689941406	1.63974928855896
homomer-4-50-nr2-run1_result_80	7	ELEEELEELEEELEEEFERIEEELEELEEEQEEEEEERRERLERLLRELR:ELEEELEELEEELEEEFERIEEELEELEEEQEEEEEERRERLERLLRELR:ELEEELEELEEELEEEFERIEEELEELEEEQEEEEEERRERLERLLRELR:ELEEELEELEEELEEEFERIEEELEELEEEQEEEEEERRERLERLLRELR	5.400275578998307	0.5895396344426586	80.53997039794922	0.265767365694046	20.322904586791992	25.80878448486328	16.7147159576416
homomer-4-50-nr2-run1_result_80	8	EIEEKLEKMEKERKENFEEIKKKLEEIKKQQEEQFQLLLELLKKILEELE:EIEEKLEKMEKERKENFEEIKKKLEEIKKQQEEQFQLLLELLKKILEELE:EIEEKLEKMEKERKENFEEIKKKLEEIKKQQEEQFQLLLELLKKILEELE:EIEEKLEKMEKERKENFEEIKKKLEEIKKQQEEQFQLLLELLKKILEELE	1.5925624409920736	0.927338442561997	92.9115982055664	0.834628164768219	4.2768988609313965	4.492425441741943	1.1791869401931763
homomer-4-50-nr2-run1_result_80	9	ELEKKLEELKKELKENFEKIEQQQQEQQEQQQQAEEERRRERAEERRRRQ:ELEKKLEELKKELKENFEKIEQQQQEQQEQQQQAEEERRRERAEERRRRQ:ELEKKLEELKKELKENFEKIEQQQQEQQEQQQQAEEERRRERAEERRRRQ:ELEKKLEELKKELKENFEKIEQQQQEQQEQQQQAEEERRRERAEERRRRQ	2.5609446517604293	0.8203373210182793	76.97884368896484	0.3352312445640564	16.476062774658203	20.633487701416016	9.756189346313477
homomer-4-50-nr2-run1_result_81	0	MLKEELKKFKGTEEEKEEFKEDYLKYLIAGNEDDLEEFKKLYELKKELKK:MLKEELKKFKGTEEEKEEFKEDYLKYLIAGNEDDLEEFKKLYELKKELKK:MLKEELKKFKGTEEEKEEFKEDYLKYLIAGNEDDLEEFKKLYELKKELKK:MLKEELKKFKGTEEEKEEFKEDYLKYLIAGNEDDLEEFKKLYELKKELKK	6.958037850348196	0.45994437133888894	79.83306121826172	0.2924792766571045	19.783740997314453	25.06929588317871	14.147897720336914
homomer-4-50-nr2-run1_result_81	1	MLEEELKKFKGTEEEKKELLDFYIEYLIAGNKDDLEEFKKLYELKKKLKK:MLEEELKKFKGTEEEKKELLDFYIEYLIAGNKDDLEEFKKLYELKKKLKK:MLEEELKKFKGTEEEKKELLDFYIEYLIAGNKDDLEEFKKLYELKKKLKK:MLEEELKKFKGTEEEKKELLDFYIEYLIAGNKDDLEEFKKLYELKKKLKK	0.780609137655531	0.9787384906403958	77.1606216430664	0.6433373093605042	9.34676742553711	10.981040954589844	1.911487102508545
homomer-4-50-nr2-run1_result_81	2	MLEEELKKFKGTKEELEELKEDYIKYLIAGNKNDIKEFKKLYELKKKLKK:MLEEELKKFKGTKEELEELKEDYIKYLIAGNKNDIKEFKKLYELKKKLKK:MLEEELKKFKGTKEELEELKEDYIKYLIAGNKNDIKEFKKLYELKKKLKK:MLEEELKKFKGTKEELEELKEDYIKYLIAGNKNDIKEFKKLYELKKKLKK	1.6583993596015631	0.9152176611024362	61.59280776977539	0.3617718815803528	16.3193302154541	19.650409698486328	6.930643081665039
homomer-4-50-nr2-run1_result_81	3	SIEEELKKFKGTEEEKEEFLKFYLDYLNNGNEDDLKKFLELYELRKKLKK:SIEEELKKFKGTEEEKEEFLKFYLDYLNNGNEDDLKKFLELYELRKKLKK:SIEEELKKFKGTEEEKEEFLKFYLDYLNNGNEDDLKKFLELYELRKKLKK:SIEEELKKFKGTEEEKEEFLKFYLDYLNNGNEDDLKKFLELYELRKKLKK	10.61221018582474	0.35666397843162584	58.053955078125	0.24745246767997742	21.011974334716797	25.50803565979004	14.793363571166992
homomer-4-50-nr2-run1_result_81	4	DIFEELKKFKGTEEEKKEYLEFYIKYLISGNKNNLEEFKKLYELKKELEK:DIFEELKKFKGTEEEKKEYLEFYIKYLISGNKNNLEEFKKLYELKKELEK:DIFEELKKFKGTEEEKKEYLEFYIKYLISGNKNNLEEFKKLYELKKELEK:DIFEELKKFKGTEEEKKEYLEFYIKYLISGNKNNLEEFKKLYELKKELEK	5.529586074455219	0.5555073228672045	82.23978424072266	0.2985386550426483	19.773563385009766	25.32915687561035	11.523786544799805
homomer-4-50-nr2-run1_result_81	5	SLEEELKKFKGTEEEKKEFKEFYIDYLIAGNEDDLEKFKKLYELKKKLKK:SLEEELKKFKGTEEEKKEFKEFYIDYLIAGNEDDLEKFKKLYELKKKLKK:SLEEELKKFKGTEEEKKEFKEFYIDYLIAGNEDDLEKFKKLYELKKKLKK:SLEEELKKFKGTEEEKKEFKEFYIDYLIAGNEDDLEKFKKLYELKKKLKK	0.6146833045014628	0.9867985186814628	81.841552734375	0.6714847683906555	8.442248344421387	10.040335655212402	1.6780402660369873
homomer-4-50-nr2-run1_result_81	6	SLEEELKKFKGTEEELKELKEFYIDWLVAGNEDDLEKFKELYELRKKLKK:SLEEELKKFKGTEEELKELKEFYIDWLVAGNEDDLEKFKELYELRKKLKK:SLEEELKKFKGTEEELKELKEFYIDWLVAGNEDDLEKFKELYELRKKLKK:SLEEELKKFKGTEEELKELKEFYIDWLVAGNEDDLEKFKELYELRKKLKK	0.6117038225185856	0.9869312176934977	85.33625030517578	0.7627967000007629	6.405741214752197	7.358607769012451	1.3798441886901855
homomer-4-50-nr2-run1_result_81	7	NLKEELKKFKGTEEELKEYKDFYIDYLIAGNKDDIEEFKKLYELKKELKK:NLKEELKKFKGTEEELKEYKDFYIDYLIAGNKDDIEEFKKLYELKKELKK:NLKEELKKFKGTEEELKEYKDFYIDYLIAGNKDDIEEFKKLYELKKELKK:NLKEELKKFKGTEEELKEYKDFYIDYLIAGNKDDIEEFKKLYELKKELKK	0.5932488477169182	0.9875760658490633	75.63878631591797	0.46546274423599243	13.550365447998047	16.846763610839844	4.427187919616699
homomer-4-50-nr2-run1_result_81	8	SLEEELKKFKGTEEEKKEFKELYIKYLIAGNEDNIEEFLKLYNLKKKLEK:SLEEELKKFKGTEEEKKEFKELYIKYLIAGNEDNIEEFLKLYNLKKKLEK:SLEEELKKFKGTEEEKKEFKELYIKYLIAGNEDNIEEFLKLYNLKKKLEK:SLEEELKKFKGTEEEKKEFKELYIKYLIAGNEDNIEEFLKLYNLKKKLEK	5.844042251287563	0.48492532629338186	83.38243865966797	0.29687178134918213	19.831504821777344	25.330860137939453	14.504453659057617
homomer-4-50-nr2-run1_result_81	9	SLKEKLKKFKGTEEEKKELKEDYLAWLKAGNADDFEAFEKLWQLKKELKK:SLKEKLKKFKGTEEEKKELKEDYLAWLKAGNADDFEAFEKLWQLKKELKK:SLKEKLKKFKGTEEEKKELKEDYLAWLKAGNADDFEAFEKLWQLKKELKK:SLKEKLKKFKGTEEEKKELKEDYLAWLKAGNADDFEAFEKLWQLKKELKK	15.564601936388593	0.16288263196353037	86.85314178466797	0.2924373149871826	19.762990951538086	25.311704635620117	13.684922218322754
homomer-4-50-nr2-run1_result_82	0	SLRRLLLLFLLALAAALLLYLLLWPRLEKMKKEIEEKLEKIEELIKEKAK:SLRRLLLLFLLALAAALLLYLLLWPRLEKMKKEIEEKLEKIEELIKEKAK:SLRRLLLLFLLALAAALLLYLLLWPRLEKMKKEIEEKLEKIEELIKEKAK:SLRRLLLLFLLALAAALLLYLLLWPRLEKMKKEIEEKLEKIEELIKEKAK	1.595730832185991	0.9227591256849574	81.69728088378906	0.6794134378433228	7.502866268157959	8.145941734313965	1.8643980026245117
homomer-4-50-nr2-run1_result_82	1	AAAAAAAALAAALAAAALLLLALLPLLEEMKEEIEEKLEEIKKLIEEKAK:AAAAAAAALAAALAAAALLLLALLPLLEEMKEEIEEKLEEIKKLIEEKAK:AAAAAAAALAAALAAAALLLLALLPLLEEMKEEIEEKLEEIKKLIEEKAK:AAAAAAAALAAALAAAALLLLALLPLLEEMKEEIEEKLEEIKKLIEEKAK	4.734935372349011	0.7070877121199913	70.77098083496094	0.5677853226661682	10.17216682434082	11.34536075592041	2.129851818084717
homomer-4-50-nr2-run1_result_82	2	MEELLAELRRIALEAAAALLAALLPLLLEMKKEIEEKLEEIKKLIEEKAK:MEELLAELRRIALEAAAALLAALLPLLLEMKKEIEEKLEEIKKLIEEKAK:MEELLAELRRIALEAAAALLAALLPLLLEMKKEIEEKLEEIKKLIEEKAK:MEELLAELRRIALEAAAALLAALLPLLLEMKKEIEEKLEEIKKLIEEKAK	0.7830831470270729	0.9802788497463775	90.63114929199219	0.7812176942825317	5.049323081970215	5.306667327880859	1.287975549697876
homomer-4-50-nr2-run1_result_82	3	MRRLLALFALIALLAALLLLLALLPLLLRIAEEIEEKLEEIKKLIEEKAK:MRRLLALFALIALLAALLLLLALLPLLLRIAEEIEEKLEEIKKLIEEKAK:MRRLLALFALIALLAALLLLLALLPLLLRIAEEIEEKLEEIKKLIEEKAK:MRRLLALFALIALLAALLLLLALLPLLLRIAEEIEEKLEEIKKLIEEKAK	1.642576273771161	0.9187119833211216	62.24177551269531	0.44594454765319824	13.417665481567383	15.324962615966797	3.8660411834716797
homomer-4-50-nr2-run1_result_82	4	AAAAAAAAAAIAEAAAERLRRELLPRLEEMEKKIEEKLEKIEKLIKEKAK:AAAAAAAAAAIAEAAAERLRRELLPRLEEMEKKIEEKLEKIEKLIKEKAK:AAAAAAAAAAIAEAAAERLRRELLPRLEEMEKKIEEKLEKIEKLIKEKAK:AAAAAAAAAAIAEAAAERLRRELLPRLEEMEKKIEEKLEKIEKLIKEKAK	2.3332275059776513	0.8714570990097983	81.95912170410156	0.7036260962486267	6.915289878845215	7.4060468673706055	1.5430388450622559
homomer-4-50-nr2-run1_result_82	5	MAALLEALAAIAAAAAAALLAALLPLLLAMHEEIKEKLDRIEKLIEEKAK:MAALLEALAAIAAAAAAALLAALLPLLLAMHEEIKEKLDRIEKLIEEKAK:MAALLEALAAIAAAAAAALLAALLPLLLAMHEEIKEKLDRIEKLIEEKAK:MAALLEALAAIAAAAAAALLAALLPLLLAMHEEIKEKLDRIEKLIEEKAK	0.7578538053172527	0.982210943214595	83.83836364746094	0.7051863670349121	6.37609338760376	6.8026204109191895	1.528315544128418
homomer-4-50-nr2-run1_result_82	6	LEALLAALAAIALAAALLLLLLLLPLLLEQEEEEEEELEEIEEEIEEKAE:LEALLAALAAIALAAALLLLLLLLPLLLEQEEEEEEELEEIEEEIEEKAE:LEALLAALAAIALAAALLLLLLLLPLLLEQEEEEEEELEEIEEEIEEKAE:LEALLAALAAIALAAALLLLLLLLPLLLEQEEEEEEELEEIEEEIEEKAE	5.202339609014483	0.5802760992245042	63.35736083984375	0.2857946753501892	19.607025146484375	23.04697608947754	9.051138877868652
homomer-4-50-nr2-run1_result_82	7	MEELLERLRAIAEEAAERLREELLPRLEEMEEEIRERLEKIEKLIEEKAK:MEELLERLRAIAEEAAERLREELLPRLEEMEEEIRERLEKIEKLIEEKAK:MEELLERLRAIAEEAAERLREELLPRLEEMEEEIRERLEKIEKLIEEKAK:MEELLERLRAIAEEAAERLREELLPRLEEMEEEIRERLEKIEKLIEEKAK	1.0303512893981013	0.9643886986565624	89.09278869628906	0.7472625970840454	5.560268402099609	5.885592937469482	1.385279893875122
homomer-4-50-nr2-run1_result_82	8	MRELLLVFFLIALAAALLLFLLLLPLFLEYKKEIEEKLEEIKKLIEEKAK:MRELLLVFFLIALAAALLLFLLLLPLFLEYKKEIEEKLEEIKKLIEEKAK:MRELLLVFFLIALAAALLLFLLLLPLFLEYKKEIEEKLEEIKKLIEEKAK:MRELLLVFFLIALAAALLLFLLLLPLFLEYKKEIEEKLEEIKKLIEEKAK	1.4228727196625448	0.9375943296961643	73.56806182861328	0.5778110027313232	9.223854064941406	10.243074417114258	2.7553834915161133
homomer-4-50-nr2-run1_result_82	9	EEARRAELRAIADAAADALLDRLLPRLEEIEKEIEEKLEKIEELIEEKAK:EEARRAELRAIADAAADALLDRLLPRLEEIEKEIEEKLEKIEELIEEKAK:EEARRAELRAIADAAADALLDRLLPRLEEIEKEIEEKLEKIEELIEEKAK:EEARRAELRAIADAAADALLDRLLPRLEEIEKEIEEKLEKIEELIEEKAK	3.3937141289301427	0.7657289757016678	59.792030334472656	0.42758357524871826	14.308721542358398	16.442243576049805	5.215392112731934
homomer-4-50-nr2-run1_result_83	0	MEIGKKAAEAAFEAIKKAIGEEKAKEIEEKFKDIITELLENFKAEEEKEG:MEIGKKAAEAAFEAIKKAIGEEKAKEIEEKFKDIITELLENFKAEEEKEG:MEIGKKAAEAAFEAIKKAIGEEKAKEIEEKFKDIITELLENFKAEEEKEG:MEIGKKAAEAAFEAIKKAIGEEKAKEIEEKFKDIITELLENFKAEEEKEG	15.52136940571459	0.1400457195365529	67.5155258178711	0.33013176918029785	18.54448127746582	22.966075897216797	5.2614288330078125
homomer-4-50-nr2-run1_result_83	1	MEIGRKAAEAAFEAIREAIGEERADAIEERFRDLILRLLEEFDALEDEEG:MEIGRKAAEAAFEAIREAIGEERADAIEERFRDLILRLLEEFDALEDEEG:MEIGRKAAEAAFEAIREAIGEERADAIEERFRDLILRLLEEFDALEDEEG:MEIGRKAAEAAFEAIREAIGEERADAIEERFRDLILRLLEEFDALEDEEG	7.790131188113952	0.38191687500469845	62.68088912963867	0.33912837505340576	18.795656204223633	22.615829467773438	3.125433921813965
homomer-4-50-nr2-run1_result_83	2	MEIGKKATEAAFEAIKKAIGEEKAKKLKEKFYDIIKKLFENFKPEEDEEG:MEIGKKATEAAFEAIKKAIGEEKAKKLKEKFYDIIKKLFENFKPEEDEEG:MEIGKKATEAAFEAIKKAIGEEKAKKLKEKFYDIIKKLFENFKPEEDEEG:MEIGKKATEAAFEAIKKAIGEEKAKKLKEKFYDIIKKLFENFKPEEDEEG	15.496675800149001	0.1547026106388919	55.28757858276367	0.32448846101760864	19.205217361450195	22.589502334594727	4.181832313537598
homomer-4-50-nr2-run1_result_83	3	MELGRKATEAAFEAIREAIGEERAEALEERFRELVLRLFEEFDAEEEEEG:MELGRKATEAAFEAIREAIGEERAEALEERFRELVLRLFEEFDAEEEEEG:MELGRKATEAAFEAIREAIGEERAEALEERFRELVLRLFEEFDAEEEEEG:MELGRKATEAAFEAIREAIGEERAEALEERFRELVLRLFEEFDAEEEEEG	12.742127752177538	0.20930650973644815	74.4029312133789	0.41352537274360657	16.555198669433594	20.2490291595459	2.2448086738586426
homomer-4-50-nr2-run1_result_83	4	MEIGEKATEAAFEAIREAIGEERAKEIEEKFKEIIRKLLEEFEAEEEEEG:MEIGEKATEAAFEAIREAIGEERAKEIEEKFKEIIRKLLEEFEAEEEEEG:MEIGEKATEAAFEAIREAIGEERAKEIEEKFKEIIRKLLEEFEAEEEEEG:MEIGEKATEAAFEAIREAIGEERAKEIEEKFKEIIRKLLEEFEAEEEEEG	16.27958550721563	0.15558270445971437	51.528236389160156	0.3424885869026184	18.843042373657227	22.7767333984375	5.65019416809082
homomer-4-50-nr2-run1_result_83	5	EEIGKKAAEAAFEAIKKAIGEEKAEEIEKKYREIIELLLKNFKAEEDKEG:EEIGKKAAEAAFEAIKKAIGEEKAEEIEKKYREIIELLLKNFKAEEDKEG:EEIGKKAAEAAFEAIKKAIGEEKAEEIEKKYREIIELLLKNFKAEEDKEG:EEIGKKAAEAAFEAIKKAIGEEKAEEIEKKYREIIELLLKNFKAEEDKEG	13.535044284701707	0.3495341629603741	50.50127410888672	0.3091137409210205	19.489727020263672	23.77366065979004	6.8778181076049805
homomer-4-50-nr2-run1_result_83	6	MEIGRKAAEAAFEAIAKAIGEEIAAEIEARFRDLITRLLEEFDAPEDEAG:MEIGRKAAEAAFEAIAKAIGEEIAAEIEARFRDLITRLLEEFDAPEDEAG:MEIGRKAAEAAFEAIAKAIGEEIAAEIEARFRDLITRLLEEFDAPEDEAG:MEIGRKAAEAAFEAIAKAIGEEIAAEIEARFRDLITRLLEEFDAPEDEAG	14.203585429429474	0.16066522495415342	42.12579345703125	0.23916606605052948	20.224477767944336	23.168819427490234	11.830039024353027
homomer-4-50-nr2-run1_result_83	7	KEIGEKAAEAAFEAIKKAIGEEKAEKIKEKFYEIIKKLLENFKAEEDKEG:KEIGEKAAEAAFEAIKKAIGEEKAEKIKEKFYEIIKKLLENFKAEEDKEG:KEIGEKAAEAAFEAIKKAIGEEKAEKIKEKFYEIIKKLLENFKAEEDKEG:KEIGEKAAEAAFEAIKKAIGEEKAEKIKEKFYEIIKKLLENFKAEEDKEG	16.53710361864568	0.15054492191685256	80.51703643798828	0.43177759647369385	16.641071319580078	20.655241012573242	1.9090960025787354
homomer-4-50-nr2-run1_result_83	8	MEIGRRAAEAAWAAIEEAVGPEVAAALRERFEPLVRALLERFRAPEDAAG:MEIGRRAAEAAWAAIEEAVGPEVAAALRERFEPLVRALLERFRAPEDAAG:MEIGRRAAEAAWAAIEEAVGPEVAAALRERFEPLVRALLERFRAPEDAAG:MEIGRRAAEAAWAAIEEAVGPEVAAALRERFEPLVRALLERFRAPEDAAG	9.682540025916023	0.4074346252800869	75.29174041748047	0.3968745768070221	17.703292846679688	21.671295166015625	2.50880765914917
homomer-4-50-nr2-run1_result_83	9	MELGRRAAEAAFAAIREAVGEEVAAELEARFRELVRLLLERFRAPEDLAG:MELGRRAAEAAFAAIREAVGEEVAAELEARFRELVRLLLERFRAPEDLAG:MELGRRAAEAAFAAIREAVGEEVAAELEARFRELVRLLLERFRAPEDLAG:MELGRRAAEAAFAAIREAVGEEVAAELEARFRELVRLLLERFRAPEDLAG	11.095661701851663	0.26623005235399183	71.07994079589844	0.39830881357192993	17.791568756103516	21.583999633789062	3.0927610397338867
homomer-4-50-nr2-run1_result_84	0	AAAALAAAAAAAAAAAAAKLDEIKEKLEEIKEEVENLPEKIEEKIKELLK:AAAALAAAAAAAAAAAAAKLDEIKEKLEEIKEEVENLPEKIEEKIKELLK:AAAALAAAAAAAAAAAAAKLDEIKEKLEEIKEEVENLPEKIEEKIKELLK:AAAALAAAAAAAAAAAAAKLDEIKEKLEEIKEEVENLPEKIEEKIKELLK	1.1117170884891314	0.962569313677499	79.95030212402344	0.7195819616317749	6.79557466506958	7.439876079559326	1.585433840751648
homomer-4-50-nr2-run1_result_84	1	ELEELREELEEAAEEQEEKQEEIIEKLEELKKKVEELPEKIKEKIEEILK:ELEELREELEEAAEEQEEKQEEIIEKLEELKKKVEELPEKIKEKIEEILK:ELEELREELEEAAEEQEEKQEEIIEKLEELKKKVEELPEKIKEKIEEILK:ELEELREELEEAAEEQEEKQEEIIEKLEELKKKVEELPEKIKEKIEEILK	11.108542539189068	0.31551403833613617	61.086483001708984	0.2411608099937439	20.904115676879883	25.31324577331543	15.149123191833496
homomer-4-50-nr2-run1_result_84	2	ALAALAAALAAAAAAAAAALARIEAKLEEIKEKVEELPEEIKKKIEEILK:ALAALAAALAAAAAAAAAALARIEAKLEEIKEKVEELPEEIKKKIEEILK:ALAALAAALAAAAAAAAAALARIEAKLEEIKEKVEELPEEIKKKIEEILK:ALAALAAALAAAAAAAAAALARIEAKLEEIKEKVEELPEEIKKKIEEILK	7.87012099755867	0.5791901343964063	49.93978500366211	0.40759027004241943	16.091388702392578	18.240842819213867	5.459371566772461
homomer-4-50-nr2-run1_result_84	3	EQEQQQQQQQQAQQEQQEKLDKIEEKLEKIEEEVKNLPEKIKEKIEELLK:EQEQQQQQQQQAQQEQQEKLDKIEEKLEKIEEEVKNLPEKIKEKIEELLK:EQEQQQQQQQQAQQEQQEKLDKIEEKLEKIEEEVKNLPEKIKEKIEELLK:EQEQQQQQQQQAQQEQQEKLDKIEEKLEKIEEEVKNLPEKIKEKIEELLK	0.8645372679683409	0.9750703017412325	90.72681427001953	0.84419846534729	3.96541166305542	4.213852882385254	1.1707574129104614
homomer-4-50-nr2-run1_result_84	4	QQQQQQQEQQQAAQEEKEKLEKIEEKLEEIKEEVEELPEKIKEKIKELLK:QQQQQQQEQQQAAQEEKEKLEKIEEKLEEIKEEVEELPEKIKEKIKELLK:QQQQQQQEQQQAAQEEKEKLEKIEEKLEEIKEEVEELPEKIKEKIKELLK:QQQQQQQEQQQAAQEEKEKLEKIEEKLEEIKEEVEELPEKIKEKIKELLK	13.810277629729372	0.2520060896680817	65.30620574951172	0.28934770822525024	19.269275665283203	23.99220848083496	9.978474617004395
homomer-4-50-nr2-run1_result_84	5	ELEELRRELREAAEEQEEKLEEIEEKLEEIEEKVEELPEKIKEKIKELLK:ELEELRRELREAAEEQEEKLEEIEEKLEEIEEKVEELPEKIKEKIKELLK:ELEELRRELREAAEEQEEKLEEIEEKLEEIEEKVEELPEKIKEKIKELLK:ELEELRRELREAAEEQEEKLEEIEEKLEEIEEKVEELPEKIKEKIKELLK	20.47897291892466	0.12593854087186607	76.28128814697266	0.2598262131214142	21.08938217163086	26.445783615112305	15.742693901062012
homomer-4-50-nr2-run1_result_84	6	QQQQQQQQQQQAAQQQQQQQQEIQQKLDEIKEEVENLPKKIEEKIKELLK:QQQQQQQQQQQAAQQQQQQQQEIQQKLDEIKEEVENLPKKIEEKIKELLK:QQQQQQQQQQQAAQQQQQQQQEIQQKLDEIKEEVENLPKKIEEKIKELLK:QQQQQQQQQQQAAQQQQQQQQEIQQKLDEIKEEVENLPKKIEEKIKELLK	0.8983794992819988	0.9730886292212771	82.85984802246094	0.7753511667251587	5.293461799621582	5.849426746368408	1.3407970666885376
homomer-4-50-nr2-run1_result_84	7	EEEEEREEEREAEEEIEEKLEEIEEKLEELKEEVEELPEKVKEKLLEILK:EEEEEREEEREAEEEIEEKLEEIEEKLEELKEEVEELPEKVKEKLLEILK:EEEEEREEEREAEEEIEEKLEEIEEKLEELKEEVEELPEKVKEKLLEILK:EEEEEREEEREAEEEIEEKLEEIEEKLEELKEEVEELPEKVKEKLLEILK	13.364837173051471	0.2550687595765349	73.38646697998047	0.2680685520172119	20.176036834716797	25.11004066467285	13.978822708129883
homomer-4-50-nr2-run1_result_84	8	KLEELEEKLEEAAKEEKEKLEKIEEKLDKIEEEIKNLPEKIKEKIEELLK:KLEELEEKLEEAAKEEKEKLEKIEEKLDKIEEEIKNLPEKIKEKIEELLK:KLEELEEKLEEAAKEEKEKLEKIEEKLDKIEEEIKNLPEKIKEKIEELLK:KLEELEEKLEEAAKEEKEKLEKIEEKLDKIEEEIKNLPEKIKEKIEELLK	1.0035662300945989	0.9667805246944018	88.42767333984375	0.7966187000274658	5.208817005157471	5.605266571044922	1.2705262899398804
homomer-4-50-nr2-run1_result_84	9	RLEELEEQQRQAQQQQQQQQQQIQQQLEELKKLVEELPERIKEKIEELLK:RLEELEEQQRQAQQQQQQQQQQIQQQLEELKKLVEELPERIKEKIEELLK:RLEELEEQQRQAQQQQQQQQQQIQQQLEELKKLVEELPERIKEKIEELLK:RLEELEEQQRQAQQQQQQQQQQIQQQLEELKKLVEELPERIKEKIEELLK	1.6180651190110529	0.9209972521979048	74.76234436035156	0.6796842813491821	8.377994537353516	9.467060089111328	1.8182787895202637
homomer-4-50-nr2-run1_result_85	0	SVGTAEVVLELLRLLLELALSPELSEEERRELLRRIFERALEALDRFAAA:SVGTAEVVLELLRLLLELALSPELSEEERRELLRRIFERALEALDRFAAA:SVGTAEVVLELLRLLLELALSPELSEEERRELLRRIFERALEALDRFAAA:SVGTAEVVLELLRLLLELALSPELSEEERRELLRRIFERALEALDRFAAA	2.007035277775667	0.8876090257982417	87.28118133544922	0.7808864116668701	5.346162796020508	6.142911911010742	1.2502853870391846
homomer-4-50-nr2-run1_result_85	1	SPGVARAVLELLRLLREIALSPELSEEERRALLAELLARAREALARFAAA:SPGVARAVLELLRLLREIALSPELSEEERRALLAELLARAREALARFAAA:SPGVARAVLELLRLLREIALSPELSEEERRALLAELLARAREALARFAAA:SPGVARAVLELLRLLREIALSPELSEEERRALLAELLARAREALARFAAA	15.254797636578628	0.1609740558063145	76.83988952636719	0.26458215713500977	20.97608757019043	26.63754653930664	16.033084869384766
homomer-4-50-nr2-run1_result_85	2	SEGQARAVLELLRLLLELALSPELSPEEREELLRRVVELALEALRRWAAA:SEGQARAVLELLRLLLELALSPELSPEEREELLRRVVELALEALRRWAAA:SEGQARAVLELLRLLLELALSPELSPEEREELLRRVVELALEALRRWAAA:SEGQARAVLELLRLLLELALSPELSPEEREELLRRVVELALEALRRWAAA	1.9451482215926488	0.8932629951837151	85.5500259399414	0.7525485157966614	5.982021808624268	6.972512245178223	1.6140987873077393
homomer-4-50-nr2-run1_result_85	3	DPGLARVALELLRLERELALSPRLSPEERAELLRRLLARREEILRRFAAA:DPGLARVALELLRLERELALSPRLSPEERAELLRRLLARREEILRRFAAA:DPGLARVALELLRLERELALSPRLSPEERAELLRRLLARREEILRRFAAA:DPGLARVALELLRLERELALSPRLSPEERAELLRRLLARREEILRRFAAA	12.429648825799996	0.28307176438610027	70.73584747314453	0.2812521159648895	20.066482543945312	25.170717239379883	14.305343627929688
homomer-4-50-nr2-run1_result_85	4	SVGQARVVLELFRLLLELAESPRLSPEERRALLAEIRARALEALERFAAA:SVGQARVVLELFRLLLELAESPRLSPEERRALLAEIRARALEALERFAAA:SVGQARVVLELFRLLLELAESPRLSPEERRALLAEIRARALEALERFAAA:SVGQARVVLELFRLLLELAESPRLSPEERRALLAEIRARALEALERFAAA	4.330803239597294	1.3085068447847106	69.53292846679688	0.4916989505290985	14.950166702270508	18.8074951171875	2.679657459259033
homomer-4-50-nr2-run1_result_85	5	SEGIARVVLEAFKLALELALSEELSEERREELLKKIEEQFFEALERFAAA:SEGIARVVLEAFKLALELALSEELSEERREELLKKIEEQFFEALERFAAA:SEGIARVVLEAFKLALELALSEELSEERREELLKKIEEQFFEALERFAAA:SEGIARVVLEAFKLALELALSEELSEERREELLKKIEEQFFEALERFAAA	2.3796887258960018	0.8600641949228017	88.75932312011719	0.8064049482345581	5.039585113525391	5.758731365203857	1.1642316579818726
homomer-4-50-nr2-run1_result_85	6	SPGIAEVVLRLLELLLELALSPELSPEEREALLREIRERALRALERFAAA:SPGIAEVVLRLLELLLELALSPELSPEEREALLREIRERALRALERFAAA:SPGIAEVVLRLLELLLELALSPELSPEEREALLREIRERALRALERFAAA:SPGIAEVVLRLLELLLELALSPELSPEEREALLREIRERALRALERFAAA	4.166955981489071	0.6942403027518292	70.74970245361328	0.3271467685699463	18.934677124023438	23.941287994384766	7.568706512451172
homomer-4-50-nr2-run1_result_85	7	SPGIAEIVLKLLELLKEIALSDKLSEEEREKLLKEIIEQALKALKKFAES:SPGIAEIVLKLLELLKEIALSDKLSEEEREKLLKEIIEQALKALKKFAES:SPGIAEIVLKLLELLKEIALSDKLSEEEREKLLKEIIEQALKALKKFAES:SPGIAEIVLKLLELLKEIALSDKLSEEEREKLLKEIIEQALKALKKFAES	3.7078422658472134	0.7005207984071518	52.5827522277832	0.3575855493545532	16.83222198486328	20.452970504760742	6.443761825561523
homomer-4-50-nr2-run1_result_85	8	DPGRARAVLELLRLLLEVALSPRLSPEEREALLARVLARAFEALERFAAA:DPGRARAVLELLRLLLEVALSPRLSPEEREALLARVLARAFEALERFAAA:DPGRARAVLELLRLLLEVALSPRLSPEEREALLARVLARAFEALERFAAA:DPGRARAVLELLRLLLEVALSPRLSPEEREALLARVLARAFEALERFAAA	2.7130130674729394	0.8416143408122408	84.36589813232422	0.7482820153236389	6.2726616859436035	7.353875160217285	1.9533944129943848
homomer-4-50-nr2-run1_result_85	9	SVGQAEVALELFRLELELALSPELSEEERRERLRELWERRREALERFAAA:SVGQAEVALELFRLELELALSPELSEEERRERLRELWERRREALERFAAA:SVGQAEVALELFRLELELALSPELSEEERRERLRELWERRREALERFAAA:SVGQAEVALELFRLELELALSPELSEEERRERLRELWERRREALERFAAA	13.609048244769467	0.2177007451501131	71.0694351196289	0.28430742025375366	20.113569259643555	25.225095748901367	10.424301147460938
homomer-4-50-nr2-run1_result_86	0	KSEEEKKEEEEEKKEEEAEEELEELKEELERRLREREERERRLEERLEER:KSEEEKKEEEEEKKEEEAEEELEELKEELERRLREREERERRLEERLEER:KSEEEKKEEEEEKKEEEAEEELEELKEELERRLREREERERRLEERLEER:KSEEEKKEEEEEKKEEEAEEELEELKEELERRLREREERERRLEERLEER	4.88896000535727	0.6860180497870019	75.95980072021484	0.28848323225975037	19.53089714050293	24.90276336669922	15.89846420288086
homomer-4-50-nr2-run1_result_86	1	MSEEELEREEFEERLEEMYELMKEMKEELERRLERLERELRELREELERR:MSEEELEREEFEERLEEMYELMKEMKEELERRLERLERELRELREELERR:MSEEELEREEFEERLEEMYELMKEMKEELERRLERLERELRELREELERR:MSEEELEREEFEERLEEMYELMKEMKEELERRLERLERELRELREELERR	2.1263253623822598	0.8684957009759873	63.05982208251953	0.39214473962783813	14.461718559265137	17.210641860961914	5.973546028137207
homomer-4-50-nr2-run1_result_86	2	MSPEEEEEEEEDEEEDEEEELVEEFEEEYEEELEELEEELEELEEELEER:MSPEEEEEEEEDEEEDEEEELVEEFEEEYEEELEELEEELEELEEELEER:MSPEEEEEEEEDEEEDEEEELVEEFEEEYEEELEELEEELEELEEELEER:MSPEEEEEEEEDEEEDEEEELVEEFEEEYEEELEELEEELEELEEELEER	8.34954212656956	0.4071191695316165	76.29743957519531	0.2724422216415405	20.033222198486328	25.37434959411621	15.26539421081543
homomer-4-50-nr2-run1_result_86	3	MSPEEEERRRREEEEEEERELLEEFVKEYKEERAALEARLAALEAELRAR:MSPEEEERRRREEEEEEERELLEEFVKEYKEERAALEARLAALEAELRAR:MSPEEEERRRREEEEEEERELLEEFVKEYKEERAALEARLAALEAELRAR:MSPEEEERRRREEEEEEERELLEEFVKEYKEERAALEARLAALEAELRAR	1.6396441578862575	0.9163394847691438	69.7944107055664	0.37069809436798096	15.707908630371094	18.998416900634766	7.423883438110352
homomer-4-50-nr2-run1_result_86	4	MSEKEKEEEEFRKKVEEAIELLKEFVKKYKEEFEEFKKKFEELEKKIKEK:MSEKEKEEEEFRKKVEEAIELLKEFVKKYKEEFEEFKKKFEELEKKIKEK:MSEKEKEEEEFRKKVEEAIELLKEFVKKYKEEFEEFKKKFEELEKKIKEK:MSEKEKEEEEFRKKVEEAIELLKEFVKKYKEEFEEFKKKFEELEKKIKEK	1.0509846604845434	0.9642111125738296	84.24966430664062	0.7464290261268616	7.081404685974121	7.601044178009033	1.3711152076721191
homomer-4-50-nr2-run1_result_86	5	QQQQQQQQQQQQQQQQQQQQLLQQMEEERRRREEEEERRRRELEELLRRL:QQQQQQQQQQQQQQQQQQQQLLQQMEEERRRREEEEERRRRELEELLRRL:QQQQQQQQQQQQQQQQQQQQLLQQMEEERRRREEEEERRRRELEELLRRL:QQQQQQQQQQQQQQQQQQQQLLQQMEEERRRREEEEERRRRELEELLRRL	6.244481832150657	0.5131274818447017	71.63751983642578	0.35119473934173584	15.622773170471191	19.652544021606445	10.095222473144531
homomer-4-50-nr2-run1_result_86	6	ETEEEEEEEEEDEEEEEEREEWEEFKKEYKKELKELKERLEKLEEKIEKL:ETEEEEEEEEEDEEEEEEREEWEEFKKEYKKELKELKERLEKLEEKIEKL:ETEEEEEEEEEDEEEEEEREEWEEFKKEYKKELKELKERLEKLEEKIEKL:ETEEEEEEEEEDEEEEEEREEWEEFKKEYKKELKELKERLEKLEEKIEKL	6.013826104825726	0.5461025361799442	81.55171966552734	0.5592093467712402	12.974506378173828	15.854460716247559	1.5908375978469849
homomer-4-50-nr2-run1_result_86	7	MSEEELKEEEEEEKEEEAEELLEEERKERREREERRERELRELREELRRQ:MSEEELKEEEEEEKEEEAEELLEEERKERREREERRERELRELREELRRQ:MSEEELKEEEEEEKEEEAEELLEEERKERREREERRERELRELREELRRQ:MSEEELKEEEEEEKEEEAEELLEEERKERREREERRERELRELREELRRQ	9.168191721774315	0.28977587901973306	90.82955169677734	0.2800126075744629	20.094470977783203	25.696292877197266	17.18533706665039
homomer-4-50-nr2-run1_result_86	8	MSQEELQQEQQQQQQQEQQQLLQEFVREYKEERKKFEEEFEELKKKLEEL:MSQEELQQEQQQQQQQEQQQLLQEFVREYKEERKKFEEEFEELKKKLEEL:MSQEELQQEQQQQQQQEQQQLLQEFVREYKEERKKFEEEFEELKKKLEEL:MSQEELQQEQQQQQQQEQQQLLQEFVREYKEERKKFEEEFEELKKKLEEL	1.4582814672903455	0.9323946803114376	73.62623596191406	0.6264914274215698	8.543379783630371	9.743916511535645	2.4526054859161377
homomer-4-50-nr2-run1_result_86	9	MSEEEEEEEEEEEEEEEMEEEFEEFKKEYEERLEELEERLERLEQQLQQQ:MSEEEEEEEEEEEEEEEMEEEFEEFKKEYEERLEELEERLERLEQQLQQQ:MSEEEEEEEEEEEEEEEMEEEFEEFKKEYEERLEELEERLERLEQQLQQQ:MSEEEEEEEEEEEEEEEMEEEFEEFKKEYEERLEELEERLERLEQQLQQQ	9.116436187420678	0.4024639026954688	87.89693450927734	0.6273356676101685	11.419605255126953	14.065115928649902	1.3946726322174072
homomer-4-50-nr2-run1_result_87	0	EERFEEIEERLERIEEKLEEIEEQLEGLEEELEELEEELKKLLEESKPKE:EERFEEIEERLERIEEKLEEIEEQLEGLEEELEELEEELKKLLEESKPKE:EERFEEIEERLERIEEKLEEIEEQLEGLEEELEELEEELKKLLEESKPKE:EERFEEIEERLERIEEKLEEIEEQLEGLEEELEELEEELKKLLEESKPKE	12.138934157903527	0.3043386640597268	89.5995101928711	0.6470047235488892	13.019742965698242	15.797337532043457	1.116527795791626
homomer-4-50-nr2-run1_result_87	1	EEEEEEIEEKLDEIIEKLDEIEEKLDGLEEEFKKTLEELKELLEKSKPEE:EEEEEEIEEKLDEIIEKLDEIEEKLDGLEEEFKKTLEELKELLEKSKPEE:EEEEEEIEEKLDEIIEKLDEIEEKLDGLEEEFKKTLEELKELLEKSKPEE:EEEEEEIEEKLDEIIEKLDEIEEKLDGLEEEFKKTLEELKELLEKSKPEE	1.9137782072860121	0.905745093140435	84.5947036743164	0.799731969833374	7.042910099029541	7.404816627502441	1.0427697896957397
homomer-4-50-nr2-run1_result_87	2	EERMEEIEEKLEEIEEKLEEIEEELEGLKEEFEKTLEELLKLLEELKPEE:EERMEEIEEKLEEIEEKLEEIEEELEGLKEEFEKTLEELLKLLEELKPEE:EERMEEIEEKLEEIEEKLEEIEEELEGLKEEFEKTLEELLKLLEELKPEE:EERMEEIEEKLEEIEEKLEEIEEELEGLKEEFEKTLEELLKLLEELKPEE	1.96734733280434	0.9038475565470949	87.06401062011719	0.798093318939209	5.874288082122803	6.235134601593018	1.168639898300171
homomer-4-50-nr2-run1_result_87	3	EEELEEIEEKLDEIEEKLEEIEEKLEGFEEEFKKFKEELEKLLEELKPEE:EEELEEIEEKLDEIEEKLEEIEEKLEGFEEEFKKFKEELEKLLEELKPEE:EEELEEIEEKLDEIEEKLEEIEEKLEGFEEEFKKFKEELEKLLEELKPEE:EEELEEIEEKLDEIEEKLEEIEEKLEGFEEEFKKFKEELEKLLEELKPEE	1.71248089665789	0.9228236888811998	88.46360778808594	0.8022986650466919	5.629150867462158	5.9452409744262695	1.1547203063964844
homomer-4-50-nr2-run1_result_87	4	EEEEEEIEEKLEEIEEKLDEIEEKLEGLEKKFEETLEKLEKLLEELKPEE:EEEEEEIEEKLEEIEEKLDEIEEKLEGLEKKFEETLEKLEKLLEELKPEE:EEEEEEIEEKLEEIEEKLDEIEEKLEGLEKKFEETLEKLEKLLEELKPEE:EEEEEEIEEKLEEIEEKLDEIEEKLEGLEKKFEETLEKLEKLLEELKPEE	1.8856931104921166	0.9055117126581648	86.00841522216797	0.8049873113632202	6.27524995803833	6.625983238220215	1.1607768535614014
homomer-4-50-nr2-run1_result_87	5	EEELEEIKEKLDEIKEQLDEIEEELEGLEEERRRLAELLARLLRESRPRE:EEELEEIKEKLDEIKEQLDEIEEELEGLEEERRRLAELLARLLRESRPRE:EEELEEIKEKLDEIKEQLDEIEEELEGLEEERRRLAELLARLLRESRPRE:EEELEEIKEKLDEIKEQLDEIEEELEGLEEERRRLAELLARLLRESRPRE	4.142614653542499	0.6943596055052	76.1820068359375	0.27864980697631836	19.59319305419922	23.899099349975586	11.251596450805664
homomer-4-50-nr2-run1_result_87	6	EERMEEIEEKLEEIKEKLDEIEEKLDGLEEELKKLKEELKELLEKLKPKE:EERMEEIEEKLEEIKEKLDEIEEKLDGLEEELKKLKEELKELLEKLKPKE:EERMEEIEEKLEEIKEKLDEIEEKLDGLEEELKKLKEELKELLEKLKPKE:EERMEEIEEKLEEIKEKLDEIEEKLDGLEEELKKLKEELKELLEKLKPKE	2.217263552791004	0.8806687652762892	87.71468353271484	0.8196954727172852	5.784053325653076	6.07973051071167	1.1211764812469482
homomer-4-50-nr2-run1_result_87	7	EEEIEEIEEKLEEIEEDLDEIEEELEGLRRRLEELEERLLRLLEELKPKE:EEEIEEIEEKLEEIEEDLDEIEEELEGLRRRLEELEERLLRLLEELKPKE:EEEIEEIEEKLEEIEEDLDEIEEELEGLRRRLEELEERLLRLLEELKPKE:EEEIEEIEEKLEEIEEDLDEIEEELEGLRRRLEELEERLLRLLEELKPKE	6.5310253605293775	0.5047555355730391	87.85177612304688	0.6450570225715637	12.509916305541992	15.125225067138672	1.2111011743545532
homomer-4-50-nr2-run1_result_87	8	EEREEEEEERLEEIEEKLDEIEEELEGLEEELRELRELVLELLEKLKPKE:EEREEEEEERLEEIEEKLDEIEEELEGLEEELRELRELVLELLEKLKPKE:EEREEEEEERLEEIEEKLDEIEEELEGLEEELRELRELVLELLEKLKPKE:EEREEEEEERLEEIEEKLDEIEEELEGLEEELRELRELVLELLEKLKPKE	2.2644281882471002	0.8775268084851349	88.544921875	0.8316984176635742	5.663410663604736	5.927322864532471	1.1612834930419922
homomer-4-50-nr2-run1_result_87	9	EEEMEEIKEKLEEIEEKLDEIEEKLEGLEEELREEREELRRLLEELKPKE:EEEMEEIKEKLEEIEEKLDEIEEKLEGLEEELREEREELRRLLEELKPKE:EEEMEEIKEKLEEIEEKLDEIEEKLEGLEEELREEREELRRLLEELKPKE:EEEMEEIKEKLEEIEEKLDEIEEKLEGLEEELREEREELRRLLEELKPKE	1.687019246005171	0.9232970203374911	87.09022521972656	0.8073520660400391	5.777233600616455	6.155239105224609	1.1703500747680664
homomer-4-50-nr2-run1_result_88	0	EEGVRRLEVKARAAEELLRLHLRLAEALPERYTPETERALARVLESIDMS:EEGVRRLEVKARAAEELLRLHLRLAEALPERYTPETERALARVLESIDMS:EEGVRRLEVKARAAEELLRLHLRLAEALPERYTPETERALARVLESIDMS:EEGVRRLEVKARAAEELLRLHLRLAEALPERYTPETERALARVLESIDMS	2.637994849592317	0.8310114625495771	84.48993682861328	0.8124904632568359	5.498182773590088	6.12033224105835	1.2384800910949707
homomer-4-50-nr2-run1_result_88	1	SEGVEELKVKAELAVKILELALEFAKEHPEKFTPEVVKAIADILNNIDLS:SEGVEELKVKAELAVKILELALEFAKEHPEKFTPEVVKAIADILNNIDLS:SEGVEELKVKAELAVKILELALEFAKEHPEKFTPEVVKAIADILNNIDLS:SEGVEELKVKAELAVKILELALEFAKEHPEKFTPEVVKAIADILNNIDLS	1.078172675997958	0.9608556031528604	87.28874969482422	0.8069813251495361	5.004859924316406	5.584452152252197	1.3758716583251953
homomer-4-50-nr2-run1_result_88	2	MEGVERLRVKAEAAIEILKLFNEFAKANPDKFTDTVVQAMADILLSIDLS:MEGVERLRVKAEAAIEILKLFNEFAKANPDKFTDTVVQAMADILLSIDLS:MEGVERLRVKAEAAIEILKLFNEFAKANPDKFTDTVVQAMADILLSIDLS:MEGVERLRVKAEAAIEILKLFNEFAKANPDKFTDTVVQAMADILLSIDLS	0.9217844606068951	0.9711095120373049	89.45585632324219	0.8515992164611816	4.293202877044678	4.7271199226379395	1.1509734392166138
homomer-4-50-nr2-run1_result_88	3	SEGVERLRVRAEAAVRLLELWLEFARAHPERVTPEVVAALAAVLLALDLS:SEGVERLRVRAEAAVRLLELWLEFARAHPERVTPEVVAALAAVLLALDLS:SEGVERLRVRAEAAVRLLELWLEFARAHPERVTPEVVAALAAVLLALDLS:SEGVERLRVRAEAAVRLLELWLEFARAHPERVTPEVVAALAAVLLALDLS	1.266320975921462	0.947119536049954	89.03663635253906	0.8266443014144897	4.297934055328369	4.776210308074951	1.2445731163024902
homomer-4-50-nr2-run1_result_88	4	KEGVEKLKIKAEAAIKILELWNKFAEKHPDKVTDTVDTNLSNILNNINLS:KEGVEKLKIKAEAAIKILELWNKFAEKHPDKVTDTVDTNLSNILNNINLS:KEGVEKLKIKAEAAIKILELWNKFAEKHPDKVTDTVDTNLSNILNNINLS:KEGVEKLKIKAEAAIKILELWNKFAEKHPDKVTDTVDTNLSNILNNINLS	1.5224553623632477	0.9266168933249169	74.66238403320312	0.7575173377990723	7.656915664672852	8.461860656738281	1.3335152864456177
homomer-4-50-nr2-run1_result_88	5	EEGVERLRVKAEAAIELMRLFKEFAEAHPEKVTDTTVEALARILESIDMS:EEGVERLRVKAEAAIELMRLFKEFAEAHPEKVTDTTVEALARILESIDMS:EEGVERLRVKAEAAIELMRLFKEFAEAHPEKVTDTTVEALARILESIDMS:EEGVERLRVKAEAAIELMRLFKEFAEAHPEKVTDTTVEALARILESIDMS	0.8386377616456313	0.9758157556452209	92.11005401611328	0.8676295876502991	3.7650513648986816	4.109856128692627	1.0970779657363892
homomer-4-50-nr2-run1_result_88	6	EEGVERLRVKAEAAVRILELMREFAEAHPERFTDVVVEEIARILENIDLS:EEGVERLRVKAEAAVRILELMREFAEAHPERFTDVVVEEIARILENIDLS:EEGVERLRVKAEAAVRILELMREFAEAHPERFTDVVVEEIARILENIDLS:EEGVERLRVKAEAAVRILELMREFAEAHPERFTDVVVEEIARILENIDLS	0.9995155869732857	0.9662212833447218	82.12364196777344	0.7709825038909912	6.175815582275391	6.984960079193115	1.4408292770385742
homomer-4-50-nr2-run1_result_88	7	MEGVERLRVKAEAAIEILRIFLELAKELPEKITDEVVKAMAKILENIDMS:MEGVERLRVKAEAAIEILRIFLELAKELPEKITDEVVKAMAKILENIDMS:MEGVERLRVKAEAAIEILRIFLELAKELPEKITDEVVKAMAKILENIDMS:MEGVERLRVKAEAAIEILRIFLELAKELPEKITDEVVKAMAKILENIDMS	1.913696340776551	0.8969660195215805	82.43025970458984	0.7822502851486206	6.080150604248047	6.84751033782959	1.4106881618499756
homomer-4-50-nr2-run1_result_88	8	AEGVEELRVKAEAAIKILEIFLEFAEKHPEKFTDKVVEEISKILNNIDLS:AEGVEELRVKAEAAIKILEIFLEFAEKHPEKFTDKVVEEISKILNNIDLS:AEGVEELRVKAEAAIKILEIFLEFAEKHPEKFTDKVVEEISKILNNIDLS:AEGVEELRVKAEAAIKILEIFLEFAEKHPEKFTDKVVEEISKILNNIDLS	1.151570358074655	0.955473989583083	87.90928649902344	0.8195416331291199	4.836575031280518	5.336444854736328	1.3317921161651611
homomer-4-50-nr2-run1_result_88	9	SEGVRLLEVKARAAIELLRLALEFAREHPERFTDTVVEALARILLSIDMS:SEGVRLLEVKARAAIELLRLALEFAREHPERFTDTVVEALARILLSIDMS:SEGVRLLEVKARAAIELLRLALEFAREHPERFTDTVVEALARILLSIDMS:SEGVRLLEVKARAAIELLRLALEFAREHPERFTDTVVEALARILLSIDMS	0.9170513632449557	0.9711792061308693	76.55376434326172	0.7706501483917236	6.932425498962402	7.6965155601501465	1.3357653617858887
homomer-4-50-nr2-run1_result_89	0	EELEKLLKEIEEERKGLKEEYESKKEITNKDIIKYIDKLFEIELKLRKLE:EELEKLLKEIEEERKGLKEEYESKKEITNKDIIKYIDKLFEIELKLRKLE:EELEKLLKEIEEERKGLKEEYESKKEITNKDIIKYIDKLFEIELKLRKLE:EELEKLLKEIEEERKGLKEEYESKKEITNKDIIKYIDKLFEIELKLRKLE	0.8248212080105833	0.9766023274691014	88.41361999511719	0.8500608205795288	4.640181541442871	5.107028007507324	1.0767371654510498
homomer-4-50-nr2-run1_result_89	1	EEEEEFLKEIEERIEGLKKKYESKEKITNKDIIDYLNELFRIELEIRRRE:EEEEEFLKEIEERIEGLKKKYESKEKITNKDIIDYLNELFRIELEIRRRE:EEEEEFLKEIEERIEGLKKKYESKEKITNKDIIDYLNELFRIELEIRRRE:EEEEEFLKEIEERIEGLKKKYESKEKITNKDIIDYLNELFRIELEIRRRE	0.5381935134992752	0.9897560254712278	89.5165786743164	0.840796947479248	4.447234630584717	4.931633472442627	1.2033734321594238
homomer-4-50-nr2-run1_result_89	2	EELEEFLEELEKKLEGIYKEFEEKEEITNKDIIEYEKKLFELELELLKRL:EELEEFLEELEKKLEGIYKEFEEKEEITNKDIIEYEKKLFELELELLKRL:EELEEFLEELEKKLEGIYKEFEEKEEITNKDIIEYEKKLFELELELLKRL:EELEEFLEELEKKLEGIYKEFEEKEEITNKDIIEYEKKLFELELELLKRL	5.783960281961765	0.5297758790878369	68.15741729736328	0.356380820274353	17.540279388427734	22.06033706665039	7.950361728668213
homomer-4-50-nr2-run1_result_89	3	EELEEREERREEELEGLKEKYESKEEITNKDIIDFLYELYRLEREREREL:EELEEREERREEELEGLKEKYESKEEITNKDIIDFLYELYRLEREREREL:EELEEREERREEELEGLKEKYESKEEITNKDIIDFLYELYRLEREREREL:EELEEREERREEELEGLKEKYESKEEITNKDIIDFLYELYRLEREREREL	1.0871984155005656	0.9613092042509171	90.05398559570312	0.8446090817451477	4.329045295715332	4.816166877746582	1.1909979581832886
homomer-4-50-nr2-run1_result_89	4	EEEERERREREEELEGLLEKYMSKEEITNKDIIEFLYELYRLERRERERR:EEEERERREREEELEGLLEKYMSKEEITNKDIIEFLYELYRLERRERERR:EEEERERREREEELEGLLEKYMSKEEITNKDIIEFLYELYRLERRERERR:EEEERERREREEELEGLLEKYMSKEEITNKDIIEFLYELYRLERRERERR	1.3683281202022501	0.9437996285218417	89.62029266357422	0.8486618399620056	4.3824639320373535	4.862592697143555	1.1475907564163208
[truncated: 1,435 more rows]
