# Supplementary material for: AlphaDesign: a de novo protein design framework based on AlphaFold
Source: Mol Syst Biol. 2025 Jun 17;21(9):1166–89. doi: 10.1038/s44320-025-00119-z (PMC12405559; doi:10.1038/s44320-025-00119-z)
Supplement: Supplementary file 5 — Source data Fig. 3 [file 44320_2025_119_MOESM5_ESM.zip › Figure_3/3A/monomer-100-af2-scores.csv]

name	index	sequence	sc_rmsd	sc_tm	plddt	ptm	pae	ipae	mpae
monomer-100-nr2-run1_result_0	0	SKEVVEKIKEILSKPEQELKVPNNPEYKYKVLNLNSPEFKNSNTKFLYFETFETMKVFLKELGIPEEKLKGLDSKEKEVYLTVKDGKIILIKNGKEYELG	1.0192800353757916	0.9416120570657054	84.2579116821289	0.7421169281005859	5.861136436462402	nan	inf
monomer-100-nr2-run1_result_0	1	SEEVVKKIKEILSKPPQELTVPNNPKYKYKIIDLKSPEYKDSNTKFIHFETLETAKVFLKELGIPESALEGIDSKEKEVYLTVKDGKIILIKNGKEYVLG	1.2906341358265012	0.913150345815539	84.86499786376953	0.7435486316680908	5.799206256866455	nan	inf
monomer-100-nr2-run1_result_0	2	SEETVKKIKELLSLPEQERTVPNDPKYKYKIVDLKSPEYKDKNLKFIEFDTIENAKVFLKTLGVPESKLEGIDSKEKKVYLRVEDGKIILIKNGKEYELG	1.1059701260343744	0.9305012675720712	84.38338470458984	0.7263128161430359	5.962510108947754	nan	inf
monomer-100-nr2-run1_result_0	3	SEETIEKIKEILSQPEKERTIPNNPEYKYKIIDSKSEKFKDKNLKFIYFETIENMKVFLKTLGIPESALEGIDSKEKEVYLTVENGKIILIHNGKEYELG	1.376262976087688	0.8974667980200367	87.422119140625	0.7808395624160767	4.813563823699951	nan	inf
monomer-100-nr2-run1_result_0	4	SEETVKKIKEILSLPEQERTIPNNPKYKYKIINSNDPKLKDLNLKFIKFDSIENAKVFLKELGIPESALEGIDSPEKEVYLTVKDGKIYLIKNGKTYELG	1.2183568764863106	0.9251609568040431	82.59992218017578	0.7300153374671936	6.098653793334961	nan	inf
monomer-100-nr2-run1_result_0	5	SEEVVKKIEEILSLPEEERVVPNNPKYKYKIVNLKSEEYKDLNLKFIYFETLENAKVFLKELGVPEEKLKGIDSKEKKVYLTVVDGKIILIKNGKEYVLG	2.0319988871954973	0.853195591063949	76.62254333496094	0.6476839780807495	8.079635620117188	nan	inf
monomer-100-nr2-run1_result_0	6	SAAVVAKISALLAQPPQERTIPNDPSKKYKIVDLQSPEFKDTNTKFIYFETPETMKAFLKAMGVPESALAGLDSKEPEVYLTVVDGKIIVIHNGKEWVLG	0.9367804550766251	0.9455604259807336	84.20335388183594	0.7616419792175293	5.722086429595947	nan	inf
monomer-100-nr2-run1_result_0	7	SAATVAKIQAILAQPPQERTVPNHPEYKYKIVDLKSPEFADTNTKFIHFEKMETAKVFLKELGVPESALEGLDSEEEEVYLTVVDGKITLIHNGKEWVLG	0.8796265040646334	0.9498458684783786	84.46434020996094	0.7497934699058533	5.7682905197143555	nan	inf
monomer-100-nr2-run1_result_0	8	SEEVVKKIQEILSLPEQERKIPNNEKYTYKIVDLKSPEYASSNTKFIYFETRENAFVFLKELGIPEEKLKGLDSKEKEVYLTVVDGEIYLIENGKVYKLG	1.3352254748597174	0.9075956522280972	81.7608642578125	0.7325936555862427	6.6254496574401855	nan	inf
monomer-100-nr2-run1_result_0	9	SEETVAKIKALLAQPPQERTIPNDPSHKYKIIDSKSPELKDKNLKFIKFDSRETAFAFLKAMGVPEEALKGLDSKEKEVYLRVEDGKIILIQNGKEYVLG	1.328301450725555	0.9214727674266764	82.80595397949219	0.7197734117507935	6.069825649261475	nan	inf
monomer-100-nr2-run1_result_0	10	SAATVARLAALLALPPQELAVPDDPEHRYRIVDSDDPEFKDLDLRFLEFDSFETAKALLAALGVPAAALAGLDSPAPRVLLSVRDGRIVLHHAGREWVLG	1.088258677985407	0.9297310168444963	82.05159759521484	0.7197898626327515	5.90434455871582	nan	inf
monomer-100-nr2-run1_result_0	11	SEEVVEKIKKILSLPEQERTIPNNPKYKYKIIDLKSPKYKDSNEKFIYFEKMETAKAFLKELGIPEEALKGLDSKEEKVYLTVKDGKIILIKNGKEYVLG	1.1003067841272425	0.9287282265191068	85.91753387451172	0.7652477025985718	5.343516826629639	nan	inf
monomer-100-nr2-run1_result_0	12	SAEVVAQLQALLAQPPQRRTVPDDPSAVYEIVDSKSPEFADLDLKFLRFATPETARRLLAALGVPEEALAGLDSPEPEVYLTVRDGRIVLIHNGKRWELG	1.0886320678766555	0.9335246673980997	83.6484146118164	0.7249072790145874	5.455046653747559	nan	inf
monomer-100-nr2-run1_result_0	13	SAEVVAKIQALLAQPPQERTIPNKPEYKYKIIDSQSPELKDSNLKLIHFDTFETAKAFLLEMGVPESALEGLDSPRKEVYLRVEDGKITLIMDGKEWTLG	1.130951180295507	0.9354715791842834	83.97382354736328	0.7281668782234192	5.9995269775390625	nan	inf
monomer-100-nr2-run1_result_0	14	SEETVKKIKEILSLPPQERTIPNNPKYKYKIIDSKSPEFKDLNLKFIKFDSLENAKVFLKELGIPEEKLKGIDSKEKEVYLYVKDGEIYLILNGKEYKLG	1.0473733122033029	0.9333448819903181	83.50359344482422	0.7273325324058533	6.00895357131958	nan	inf
monomer-100-nr2-run1_result_0	15	SEEVVKKIEEILSLPEQTLKVPNHPEYEYKILNLDSPEFKDLNLKFIYFETFENAKVFLKELGIPEEKLKGLDSKEKEVYLSVKDGKIYLYQNGKKYELG	1.5644637464158655	0.90265665597157	85.33667755126953	0.7492126822471619	5.682241916656494	nan	inf
monomer-100-nr2-run1_result_0	16	SAETVAKISAILALPEQELTVPNDPSKKYKVVDSKSPELADENLKLLHFETLETAKTFLKELGVPESALEGIDSKEKEVYLRVVDGKIILIKNGKEYVLG	1.2112521629330695	0.9272769266028367	84.31632995605469	0.7173277139663696	5.773314476013184	nan	inf
monomer-100-nr2-run1_result_0	17	SAEVVAKVQAILDLPPQKRKVPNHPEYEYEIVDLKSPEYASTNTKFIKFETMENAKVFLKTLGVPESALEGIDSKEKEVYLTVVDGKIYLIHNGKTYELG	1.069102818341519	0.9331047370205855	84.5255126953125	0.7413405179977417	5.844026565551758	nan	inf
monomer-100-nr2-run1_result_0	18	SPEVVAKIQALLDEPPQERTVPNNPKYKYQIVDSDSPEFKDLNLKFIKFDTFETAKVFLKEMGVPESALEGLDSKEKEVYLSVVDGKIILHHNGKEWVLG	0.8474010364478213	0.9557738807865157	84.11869049072266	0.7410634756088257	5.870436191558838	nan	inf
monomer-100-nr2-run1_result_0	19	SEEVVKKIKEILSLPEEERTIPNNPKYKYKIIDSKSPEFKNLNTKFIYFETLENAKVFLKELGIPEEKLKGIDDKSKEVYLTVIDGKIYLIKNGKIYELG	1.9212094322595745	0.8629716653029321	77.50169372558594	0.6739790439605713	7.677562236785889	nan	inf
monomer-100-nr2-run1_result_0	20	SPEVVKKIKEILSLPEQELTVPNNPKYKYKVLNLDSPEYKHLNKKFIYFETFENAKVFLKELGIPESKLEGLDSKEPKVYLTVEDGKIILIKNGKEYELG	1.148261110618606	0.9268948248664887	84.96602630615234	0.7513689994812012	5.67433500289917	nan	inf
monomer-100-nr2-run1_result_0	21	SAAVVAKIAALLAQPPQERTVPDDPAHKYKIVDSQDPRFAHLDLRFIHFATPETAKAFLAALGVPASALAGLDSPEPEVYLTVRDGEIVLIHNGKEWVLG	1.3066177010073228	0.9056026854986942	84.88787078857422	0.7632426023483276	5.159395694732666	nan	inf
monomer-100-nr2-run1_result_0	22	SEEVVKKIKEILSKPEQEETVPNNPKYKYKIINSQSEEFKDTNLKFIHFETLENAKVFLKELGIPEEALKGIDSKEKEVYLSVVDGKIILYKNGKKYELG	1.230428098816222	0.9232555828711294	84.68427276611328	0.7457157373428345	5.7633867263793945	nan	inf
monomer-100-nr2-run1_result_0	23	SPEVVARLAALLALPPQRLAIPDRPEHLFEIVDSQDPALADLDLRLLHFERPETARAFLAALGVPPEALAGLDSPEPEVLLTVRDGEIVLLHRGREWRLG	1.1517243202943859	0.9233411838723012	84.61251831054688	0.7541055083274841	5.117666244506836	nan	inf
monomer-100-nr2-run1_result_0	24	SPEVVARAAALLALPPQELTVPNHPEYRYRIVDSQSPEFAALDERFLHFPTPETARVFLRELGVPESALEGLDSPEPEVYLTVRDGEIVLHQNGQERVLG	1.1211858152306653	0.9286699695062478	86.84261322021484	0.7711620330810547	4.824501991271973	nan	inf
monomer-100-nr2-run1_result_0	25	SPAVVAQVQAILAQPPQVRTVPDHPEYTYEIVDLQSPEFADLNLKFLRFDTPETAKVFLATLGVPASALEGLDSPEPEVYLTVRDGEIILIQNGREWRLG	1.6369994279893754	0.8940954293380866	85.74788665771484	0.7627893686294556	5.28602933883667	nan	inf
monomer-100-nr2-run1_result_0	26	SAATVAKIAAILAQPPQTRTVPNDPKYKYQIVDLQSPEFADQNTKFIYFETFENAKVFLKELGVPEEALKGLDSPEKEVYLSVKDGVITLYHNGKSWKLG	0.9738508482081787	0.9447959303719935	84.01408386230469	0.7614260911941528	5.633695125579834	nan	inf
monomer-100-nr2-run1_result_0	27	SAETVAKIQAILAQPEQERYVPNNPEYKYKIVDSKSPEFADTNTKFIYFDSLETAKVFLAELGVPESALEGIDDPSPEVYLTVVDGEIILIKNGKEWKLG	0.9453599683576642	0.944701553215867	85.16609954833984	0.7669839859008789	5.465869903564453	nan	inf
monomer-100-nr2-run1_result_0	28	SAEVVAKVQAILALPEQERTVPNNPKYKYKIVDSKSPEFADLNLKFIHFDSLETAKTFLKELGVPESALEGIDSPEPEVYLTVRDGKIYLFHNGKTWELG	0.8744518140262402	0.9531514454767234	86.17678833007812	0.7601064443588257	5.19498872756958	nan	inf
monomer-100-nr2-run1_result_0	29	SEEVVKKIKEILSKEEQELKVPNHPEYTYKVVKLNSPEYKDKNLTFIHFESRENAFVFLKELGIPEEKLKGLDSPEKEVYLYVENGEIILIQNGKEWKLG	0.9943632213517858	0.9416275358874757	86.7511978149414	0.7676060795783997	4.929302215576172	nan	inf
monomer-100-nr2-run1_result_0	30	MKEVVEKIKKILSLPPQKLKVPNNPKYEYEIIDSKDPKFKDKNLKMIYFETIENAKVFLKELGIPEEKLKGIDSKEKEVYLSVEDGKIILHKNGKEWVLG	0.9705529439181734	0.949581058722078	84.64311218261719	0.7233413457870483	5.895999908447266	nan	inf
monomer-100-nr2-run1_result_0	31	SAAVVAQVQALLALPPQERTVPNDPKYKYRIVDLKSPEFADLNLRFIHFDSLETAKVFLATLGVPASALAGIDSPEPEVYLTVRDGQIILIQNGREWVLG	1.5005075214412311	0.9064158073267486	86.6026382446289	0.7782291769981384	5.185097694396973	nan	inf
monomer-100-nr2-run1_result_0	32	SPEVVARIAALLALPEQERTIPDRPEYRYRIVRLDSPEFAALDTRFIHFDRPETMRAFLLALGVPEEALAGLDSPEPEVYLSVVDGRIIVHQNGREWVLG	0.941826857142769	0.9441759960012089	86.27029418945312	0.7862970232963562	4.905061721801758	nan	inf
monomer-100-nr2-run1_result_0	33	SPEVVAKIAAILAEPEQERTIPNNPEYKYKIIDSKSPEYKDRNLKFIYFEKRETMFAFLKELGVPESALEGLDSPEKEVYLRVEDGKIILIQNGKEYELG	0.8919340029273284	0.9490507587614367	84.30529022216797	0.7550890445709229	5.678162574768066	nan	inf
monomer-100-nr2-run1_result_0	34	SEETVKKIKEILSKPEQELTIPNNPEYKYKIIDLKSEEFKDSNTKFIYFETFENMKAFLKELGIPESKLEGLDSKEKEVYLKVENGKIILIKNGKEYVLG	1.064475116505403	0.9287468226058441	84.45759582519531	0.7437854409217834	5.8692545890808105	nan	inf
monomer-100-nr2-run1_result_0	35	SAEVVAKIAAILAQPEQERTIPNKPEYKYKIVKSDSPEWKDKNLRFIYFEKFETLKAFLKELGVPESALEGLDSKEKEVYLYVEDGKIYIIHNGKEWEVG	1.0789766364519224	0.9305707457037026	86.76750946044922	0.7663053870201111	5.125310897827148	nan	inf
monomer-100-nr2-run1_result_0	36	SPETVAKIKAILAQPPQVRTVPNNPKYKYEIIDSKSEEFKDTNEKFIYFEKFEDAKVFLKELGIPESKLEGLDSKEKEVYLSVKDGKIILIKNGKEYVLG	1.2423477538525058	0.9143959304188869	85.5558853149414	0.7609190344810486	5.382138252258301	nan	inf
monomer-100-nr2-run1_result_0	37	MKEVVEKIKEILSLPEQERVVPNNPEYKYKIVDLKSPEYADSNTKFIKFETLETAKVFLKELGIPEEKLKGIDSKEKEVYLKVVDGKIILIKNGKEYELG	1.0244477010725865	0.9360267176661534	84.73198699951172	0.7234082818031311	6.0256171226501465	nan	inf
monomer-100-nr2-run1_result_0	38	SEETVKKIEELLSLPEQELTVPNNPKYKYKIINSKDERFKDLNLKFIYFEKFETMKVFLKELGVPESALEGLDSKEKEVYLTVRDGVITLIHNGKEWELG	0.8374664983236246	0.9558135387353817	83.93374633789062	0.7451262474060059	5.934144973754883	nan	inf
monomer-100-nr2-run1_result_0	39	SAEVVAKIKAILDQPPQERTVPNDPKYKYKIIDSKSPEFKDTNLKFIYFETLENAKVFLKSLGVPESALEGIDSKEKEVYLTVKDGKIILIKNGKEWELG	1.2095575915509404	0.9253243364745193	85.4742431640625	0.7544233798980713	5.479928970336914	nan	inf
monomer-100-nr2-run1_result_0	40	SPEVVAKVAALLSLPPQRRKIPNKPEYEYEIVDSKSPELADRDLRMIKFETLETAKAFLAELGVPEEALKGIDSKEKEVYLRVEDGKITLILNGKEYVLG	0.9147786137505705	0.9493445343602818	82.9246826171875	0.7000130414962769	6.30108118057251	nan	inf
monomer-100-nr2-run1_result_0	41	SAEVVAKIQALLDQPPQVRTVPDHPEYKYEIIDPQSPELADLNTKFIYFETPETMKVFLRTMGVPESALEGLDSPEPEVYLTVRDGKIILIQNGKEWVLG	1.0797700917194584	0.9304156904074145	86.85889434814453	0.78056401014328	4.818009376525879	nan	inf
monomer-100-nr2-run1_result_0	42	SEEVVAKIKEILSLPPQERTVPNNPKYKYKIIDSKSPEWKDENLKFIHFESPETMRVFLKELGVPESALEGLDSPEPEVYLSVKDGKIILHHNGKEWVLG	1.1238212591680563	0.9303653000530041	83.94518280029297	0.7392504811286926	5.707269191741943	nan	inf
monomer-100-nr2-run1_result_0	43	SKEVVEKIKKILSKPEREEYIPNNPKYKYKIVDLKSPEYKDSNLKFIKFDTIENMKVFLKELGIPESALEGLDDKSKEVYLTVKDGKIIIIKDGKEYIVG	1.1010190365258488	0.9294595186145663	85.20719909667969	0.7614701986312866	5.5311150550842285	nan	inf
monomer-100-nr2-run1_result_0	44	SKETVEKIQKLLSLPEQERTVPNNEKYKYKIVNSKSPELKDLNLKLIHFEKFETAKVFLKEMGIPESALEGLDSKEEEVYLAVVDGKIILIKNGKEYVLG	1.043292901245455	0.9387505739415638	84.38867950439453	0.7385571002960205	5.889815330505371	nan	inf
monomer-100-nr2-run1_result_0	45	SPEVVAKIQEILAKPEQELTVPNNPKYKYKVVDLKSPEYKDLNLKFIHFETFENAKVFLKELGIPESALEGLDSPEKEVYLTVVDGKIILIRNGEEYVLG	1.1611958804000304	0.9273472241961955	84.11322021484375	0.7410705089569092	5.889378547668457	nan	inf
monomer-100-nr2-run1_result_0	46	SPEVVAKIQAILDKPEQELTVPNDEKYKYKIVNSQDPELKDTNLKLIHFETFETAKTFLKTLGVPESALEGLDSKEKEVYLTVVDGKIILIKNGKEYVLG	1.1712557468036586	0.9368507049815097	84.16156005859375	0.7355484962463379	5.864586353302002	nan	inf
monomer-100-nr2-run1_result_0	47	SKETVEKIKKILSLPEQELKIPNNEKYKYKVVDLKDPKYKNSNTKFLKFETLENAKEFLKELGIPESKLEGIDSKEKEVYLTVKDGKIILIKNGKEYVLG	2.1842564063744665	0.8223557297689029	79.09327697753906	0.6757158041000366	7.29770040512085	nan	inf
monomer-100-nr2-run1_result_0	48	SEETVKKISELLSLPPQELTVPNDEKHKYKIIDSKSPEFADSNLKFIHFESMEDAKTFLKTMGIPESKLEGLDSKEPEVYLYVKDGKIYLIHNGKTYELG	1.162917350663295	0.9300844772401302	85.24471282958984	0.7512795329093933	5.539998531341553	nan	inf
monomer-100-nr2-run1_result_0	49	SKEVVEKIKEILSLPEQERTVPNNPKYKYKIVNSNSPEFRDLNLKFIYFETFENAKVFLKELGVPESKLEGLDSKEPKVYLYVRDGKIYLIHNGKEYELG	1.0542998357770859	0.934688279580282	85.86437225341797	0.7733717560768127	5.293731212615967	nan	inf
monomer-100-nr2-run1_result_0	50	SEEVVKKIKELLSLPEQELKIPNDEKHTYKIVNLKSPEFKDLNLKFIKFDKLEDAKAFLKEMGVPESALEGIDDPSEEVYLTVKDGKIILIKNGKEYVLG	1.2966684546014304	0.926135340216398	83.87034606933594	0.7198182940483093	6.0809454917907715	nan	inf
monomer-100-nr2-run1_result_0	51	SKEVVEKIKAELAKPEEERYVPNHPEYKYKIINLNSPEYKDLNLKFIHFESIENAKVFLKTYGIPEEKLKGIDSKEKEVYLTVKDGKIILIHNGKEYELG	1.7047800281258543	0.8811772595514735	84.70912170410156	0.7332543134689331	5.902202129364014	nan	inf
monomer-100-nr2-run1_result_0	52	SAEVVAKLQAILSLPPQERTIPNDPSRKYKIVDSKSPELAHLNEKFIYFPSLETAKAFLKALGVPESALEGIDSPEPEVYLTVRDGKIYLIQNGKVWELG	1.0919877504297888	0.9354130447137239	84.84202575683594	0.7452027797698975	5.480177402496338	nan	inf
monomer-100-nr2-run1_result_0	53	SEEVVAKIQELLALPPQERVVPNNPEYKYKIVDSNSPELADTNTKFIYFEKRETAFVFLKELGVPEEKLEGLDSEEEEVYLRVVDGKIILIQNGKEYELG	1.165587166919533	0.9326115494681464	83.14813232421875	0.7351135015487671	5.9756574630737305	nan	inf
monomer-100-nr2-run1_result_0	54	SAETVEKIKAILAQPPQERTIPNDPKYKYKIVDLKSPEFKDLNTKFIHFEKLETAKAFLKALGVPESALEGIDSPEKEVYLTVVDGKIILIKNGKEWELG	0.8858646826425319	0.9514747210146646	82.07670593261719	0.7153289318084717	6.4392008781433105	nan	inf
monomer-100-nr2-run1_result_0	55	SEETVAAITALLSQPPQTRTVPNDPRYQYQIVDLQSPEFADSNTRFIHFETRENMFVFLRTLGVPEEALAGLDSPEPEVYLTVRDGVIRVFQNGEERELG	1.2098421573662421	0.9280937068062124	84.11233520507812	0.7729635834693909	5.44686222076416	nan	inf
monomer-100-nr2-run1_result_0	56	SPEVVAKIQAILDLPEQERTVPNDPKYKYKIVKLDSPEWKDKNLKFIYFEKLETAKRFLKTLGVPESALEGIDDKSEKVYLSVENGKIILHKNGKEYVLG	0.9267864675644856	0.9511992987027224	86.13619232177734	0.761881947517395	5.430181980133057	nan	inf
monomer-100-nr2-run1_result_0	57	SAETVAQIAALLAQPPQRRTVPNDPRYEYEIVDLKSPEFADENTRFLRFETRETAEVFLRELGVPEEALAGLDSPEPEVYLTVRDGRIVLIQNGRRWELG	1.2585271511473732	0.9272039865520696	83.72026824951172	0.7492576837539673	5.626019477844238	nan	inf
monomer-100-nr2-run1_result_0	58	SAETVAKIQALLSQPPQTRSVPNKPEYTYQIVDLQSPEYAATNTKFIHFETMETAKAFLKELGVPESALAGLDSPEPEVYLTVVDGKIILIHNGKEWVLG	1.274737739845134	0.9111296360797384	86.15650177001953	0.7665828466415405	5.054100036621094	nan	inf
monomer-100-nr2-run1_result_0	59	SAAVVAKIAAILSQPPQERTIPNDPSKKYKIVDSKSPEFKDSNLKFIKFEKLEDAKAFLKALGVPEEALKGIDSKEKEVYLTVKDGKIILIKNGKEYELG	1.1899459048080574	0.9292713211437431	83.56175231933594	0.7297255992889404	5.936634063720703	nan	inf
monomer-100-nr2-run1_result_0	60	SAATVARIQAELALPPQVRTIPNNPAYKYEIVDLKSPEFAATNTRFIHFETPETAKAFLREMGVPESALAGLDDPAPEVYLTVVDGKIILIHNGKEWVLG	1.0520307651859055	0.934071099042361	83.2519302368164	0.7445418834686279	5.882223606109619	nan	inf
monomer-100-nr2-run1_result_0	61	SAEVVAKIAALLSLPEQEREVPNDPKYKYKIVNLNSPEYADRNLKFIYFEKLETAKTFLKELGVPESALEGLDSPEEKVYLRVEDGKIILIQNGKEWTLG	1.0730184974322126	0.9353146464483079	84.33977508544922	0.7383043766021729	5.841768741607666	nan	inf
monomer-100-nr2-run1_result_0	62	SPEVVAKVAALLAEPEQERTVPNNPKYKYKIVNSQSPEFASLNLKFIHFETRENAFVFLKELGVPESALAGLDSPEKEVYLTVVDGEIYLIQNGKTWRLG	0.9629877962737443	0.9451734529866711	83.96025848388672	0.7582474946975708	5.5663275718688965	nan	inf
monomer-100-nr2-run1_result_0	63	SAETVAKIKAILAQPEQERTIPNNPEYKYKIIDLKSPEFKDLNEKFIYFETPETMKAFLATLGVPAEALAGLDSPEPEVYLTVRDGKIIVYHNGKEWVLG	1.0104770014406717	0.9350261611733788	85.62336730957031	0.7753681540489197	5.239120960235596	nan	inf
monomer-100-nr2-run1_result_0	64	SAEVVARIAALLALPPQERTVPNDPAHKYRIIDSKDPELADLNVKLAHFPTPETARVFLAELGVPAEALAGLDSPEPEVYLRVVDGQIILIQNGREWVLG	1.1630339821992102	0.9275180710036703	83.88810729980469	0.7369257211685181	5.523952960968018	nan	inf
monomer-100-nr2-run1_result_0	65	SAEVVAKVKAILAQPEQERTVPNNPSYKYKIIDSKSPELKDSNVKMIYFETMETAKTFLRTLGVPESALEGLDSKEKEVYLKVVDGKIILIQNGKEYVLG	1.2710130821148504	0.9226366985960008	86.05587768554688	0.7573083639144897	5.348468780517578	nan	inf
monomer-100-nr2-run1_result_0	66	SEEVVEKIKEILSLPPQVRTVPNDPSKKYKIVDLKSPEFKDKNLKFIYFEKLEDAKTFLKALGIPESALEGIDSKEKEVYLSVEDGKIILHLNGKEYVLG	1.2790509449597127	0.918806426290589	83.75491333007812	0.7337205410003662	6.063455104827881	nan	inf
monomer-100-nr2-run1_result_0	67	SEEVVKKIKEILSEPEQERTVPNNPKYKYKIIDSKSEELKDLNLKLIYFDSLETAKVFLKELGIPESKLEGIDDKSPKVYLTVVDGKIILIKNGKKYELG	1.1501169841971088	0.9257064831177193	85.51249694824219	0.7463842630386353	5.5418219566345215	nan	inf
monomer-100-nr2-run1_result_0	68	SEETVKKIKEILSLPPQERTVPNNPKYKYKIVDLKSPEFAHENTKFIHFETFENAKVFLKELGVPESALAGLDSKEKEVYLTVKDGKIILIKNGKEWVLG	1.1361947542103936	0.9343193197438342	83.35184478759766	0.7331359386444092	6.108709335327148	nan	inf
monomer-100-nr2-run1_result_0	69	SKETVEKIKKILSQPPKERYIPNNEKYKYKIVDSKDPKYKDLNLKFIEFDKIETAKEFLKSLGIPESKLEGIDSKEEKVYLTVKDGKIILIHNGKEYELG	1.2227866251335318	0.9144985338953543	84.72252655029297	0.7447543740272522	5.694870948791504	nan	inf
monomer-100-nr2-run1_result_0	70	SPAVVAQIQALLAQPPQTRTVPDDPAYTYEIVDLQSPEWADTNTRFIRFASPETARRFLRALGVPEEALAGLDSPEPEVYLSVRDGQILLHHNGRTWTLG	1.3433867232130268	0.9132930325285884	84.73187255859375	0.7617321014404297	5.4439496994018555	nan	inf
monomer-100-nr2-run1_result_0	71	SPEVVAKIKALLAQPEQERSVPNNPKYKYKIVDSKSPEYADSNTKFIHFETPENARVFLKEMGVPEEALEGLDSPEPEVYLTVKDGKIILIHNGKEWELG	1.160587440577604	0.9295861908228273	85.732421875	0.7567000389099121	5.257829666137695	nan	inf
monomer-100-nr2-run1_result_0	72	SEEVVAKIKEILSLPEEERVIPNNEKYKYKIVDLKSEEFKDLNLKFIHFEKLEDAKAFLKALGVPEEKLKGIDSKEKEVYLTVKDGKIILIHNGKEYVLG	1.894388466411453	0.8569545892332467	76.10352325439453	0.6438478827476501	8.291899681091309	nan	inf
monomer-100-nr2-run1_result_0	73	SAETVAKIQALLSQPEQERTVPNNPKYKYKIIDSKSPELKDSNLKMIYFEKLETAKVFLKTLGIPEEALKGLDSKEEKVYLTVKDGKIYLIKNGKTYELG	1.5689760175006486	0.8989445116222005	85.39994049072266	0.7507964372634888	5.352853298187256	nan	inf
monomer-100-nr2-run1_result_0	74	SEETVAKIKELLSLPEQELSVPNNPKYKYKIVDLKDPKFADRNTKFIKFETLENAKVFLKELGIPEEKLKGIDSKEKEVYLTVEDGKIILIKNGKEYELG	1.210819489290163	0.9143961207020093	85.23870849609375	0.739610493183136	5.801701545715332	nan	inf
monomer-100-nr2-run1_result_0	75	SAATVAKIQAILAEPPQERTVPNNPKYKYKIIDLKSPEFKDLNLKFIHFETLETAKVFLKELGVPESALEGIDSKEKEVYLTVKDGKIILIKDGKEWVLG	1.66294836244149	0.8962825502467545	84.55583190917969	0.7335387468338013	6.012841701507568	nan	inf
monomer-100-nr2-run1_result_0	76	SAATVAKITALLSLPEQERTVPNDPSKKYKIVNSNDPRLKDLNLKMIYFEKIETAKAFLKEMGIPESALEGIDSPEEKVYLTAVDGKIILIHNGKEYVLG	1.1926927751356724	0.9182530802087855	83.14803314208984	0.7448007464408875	5.874994277954102	nan	inf
monomer-100-nr2-run1_result_0	77	SEEVVKKIEEILSLPPQKRKIPNNPEYEYEIIDSNSPEFKDSNLKFIHFETRETAFTFLKELGIPESALEGLDDPSKEVYLTVKDGKIILIENGKEYELG	1.2945164013446404	0.9111932176747101	83.6955337524414	0.7442153692245483	5.8566789627075195	nan	inf
monomer-100-nr2-run1_result_0	78	SAETVAKIEALLAQPPQVRTVPNNPKYKYEIVDLKSPEYADLNTKFIKFEKLETAKVFLKELGIPEEALKGIDSKDDEVYLTVRDGKIILIKNGKEWVLG	1.1604813588346874	0.9214075221335605	85.05738067626953	0.737079918384552	5.8004374504089355	nan	inf
monomer-100-nr2-run1_result_0	79	SPETVARIQALLAQPPQVRTVPNHPEYQYEIVDLQSPEFADLDERFIHFPSPETAKVFLAELGVPASALAGLDSPAPEVYLTVRDGQIILYHDGREWVLG	1.0501246486106615	0.9343180899582354	85.73683166503906	0.7695819139480591	5.123634338378906	nan	inf
monomer-100-nr2-run1_result_0	80	SAETVAKIKALLAKPPQTETIPNNPEYTYEIVDLKSPEYASTNTKFIKFETRETAFAFLKELGVPESALEGLDSPEPEVYLTVVDGKIILIHNGKEWELG	1.1336467456461574	0.91788155884031	82.12919616699219	0.7296316027641296	6.11602783203125	nan	inf
monomer-100-nr2-run1_result_0	81	SAATVAKIKAELALPPQERTIPNNPEYKYKIIDLQSPEYKDLNEKFIYFETPETMKVFLKEKGVPESALEGLDSPEPEVYLTVRDGKIILIHNGKEWVLG	0.9737574371610931	0.9402463259027546	84.67171478271484	0.7571179866790771	5.536496162414551	nan	inf
monomer-100-nr2-run1_result_0	82	SKEVVEKIKAILAEPPKERTVPNNPKYKYKIIDSKSPEFADSNTKFIYFETRENMKVFLKELGIPEEKLKGLDSKSKKVYLSVKDGKIYVHQDGKTYELG	0.9540758564215631	0.943778360583608	81.8624267578125	0.7242499589920044	6.443735122680664	nan	inf
monomer-100-nr2-run1_result_0	83	SEEVVAKIKEILSLPEQERTVPNNPEYKYKIVDLKSPEYASTNTKFIHFESMETAKVFLKELGVPEEALKGLDSPEKEVYLTVVDGKIILIQNGKEYVLG	1.0013534966867998	0.9384346530297597	85.22737884521484	0.755992591381073	5.492554187774658	nan	inf
monomer-100-nr2-run1_result_0	84	SKEVVEKIKKILSLPEEERYVPNNPEYKYKIIDSKSPEFKDTNTKFIKFDSIETAKVFLKELGVPESALEGIDSKEKEVYLTVKDGKIILIHNGKERVLG	1.2493766371997417	0.9222284530552335	84.140869140625	0.7376757860183716	5.890143394470215	nan	inf
monomer-100-nr2-run1_result_0	85	SAEVVAQLQALLAQPPQTRTIPNDPSRTYQIVDLDSPEYADLDTRFLKFEKLADAKAFLAALGVPASALAGIDSDAPTVYLTVRDGKIILIQNGKEWELG	1.1062128800144913	0.934808655469119	84.99366760253906	0.7440246939659119	5.331470966339111	nan	inf
monomer-100-nr2-run1_result_0	86	SKEVVEKIQKILDKPEQELEIPNNPKYKYKVVNLKSPKYKDSNTKFIYFETFENMKAFLKELGIPEEKLKGLDSKEKEVYLTVKDGKIILIHNGKEWELG	1.459182410263869	0.8909780020330479	85.47824096679688	0.7542961835861206	5.540560245513916	nan	inf
monomer-100-nr2-run1_result_0	87	SAEVVEKLQAILAQPPQTRTVPNNPKYKYQIVDLQSPEFSHLNLKFIKFETFETAKVFLKELGVPEEALKGLDSKEKTVYLSVRDGEIILYKNGKEYKLG	1.066053927900759	0.9396738885034928	82.54039001464844	0.722496509552002	6.316761493682861	nan	inf
monomer-100-nr2-run1_result_0	88	SAATVAKIQAILDQPPQERTVPNHPEYKYKIIDLQSPEFAHENLKFIHFESRETAFVFLRELGIPDSALEGLDSPEPEVYLYVKDGEIYLIQNGKTWRLG	1.0575486283237918	0.9309202424766283	84.27629089355469	0.7627698183059692	5.506286144256592	nan	inf
monomer-100-nr2-run1_result_0	89	SAETVAKVQALLDLPPEERTIPNNPKYKYKIIDSESPELKDLNLKLIYFETPETMKAFLKELGVPESALEGLDSPEPEVYLTVVDGKIIVIHNGKEWVLG	2.181977410227478	0.8477202527431393	77.65769958496094	0.6640486717224121	7.3165998458862305	nan	inf
monomer-100-nr2-run1_result_0	90	SKEVVAKIEAILSKPPQELKVENNPEYKYKIVDLKSPEYADLNTKFIYFESLENMKVFLKEQGIPESALEGLDSKEKEVYLTVVDGKIILIKNGKEWVLG	1.0000564677256478	0.9393020588819975	83.70337677001953	0.7491753697395325	5.933290481567383	nan	inf
monomer-100-nr2-run1_result_0	91	SAEVVAKLSEILAKPPQTLKVPNHPEYEYKVIDSKSPEYKDTNTKFLYFETPENAKVFLKELGVPEEALKGLDSKEPEVYITVKDGKIILIQNGKEWVLG	1.1883687536445309	0.9283814667238448	84.85380554199219	0.7354401350021362	5.632959842681885	nan	inf
monomer-100-nr2-run1_result_0	92	SAEVVAKIQAILDLPEQERVIPNDPSKKYKIVNSKSPEFADTNTKFIYFETFENLKAFLLELGVPESALAGLDSKAPKVYLTVKDGKITVIQNGKEYVLG	1.310399616563739	0.91626563248326	87.55120849609375	0.7830498218536377	4.821710586547852	nan	inf
monomer-100-nr2-run1_result_0	93	SKEVVEKIKAILAQPEQERVIPNDPSKKYKILNLKDPRFANTNTKFIYFEKLETAKAFLKALGIPESALKGIDSKEDEVYLSVVDGKIILYKNGKEYTLG	1.4968158313876563	0.9024448977163185	84.92757415771484	0.767575204372406	5.719366073608398	nan	inf
monomer-100-nr2-run1_result_0	94	SPETVAKIEALLAQPPQRRTVPDDPAHVYEIIDSQSPEWKDRNLRFIHFPSPETMRVFLRTLGIPEEALAGLDSPEPEVYLTVVDGKIILIQNGRERVLG	1.0114334009235324	0.9368997968103533	85.65835571289062	0.7735168933868408	5.162320137023926	nan	inf
monomer-100-nr2-run1_result_0	95	SEEVVEKIKEILSKPPQKLKIPNNEKYEYEIIDSKSPEFKDLNLKFIKFDSLETMKTFLKTLGVPEEALKGLDSPAPEVYLSVVDGEIIIYQNGKEYKLG	1.1126037521240513	0.9295372599647286	85.86724090576172	0.7605338096618652	5.323482036590576	nan	inf
monomer-100-nr2-run1_result_0	96	SEEVVKKLQALLDQPPQVRTVPNDPSHKYEIVDLKSPEFKDLNLKFIHFPSRETAFVFLRTMGVPDSALEGLDSPRPEVYLSVKDGKIILHQDGKEWVLG	12.2790287875377	0.18728055783970807	64.55570983886719	0.48517876863479614	11.748444557189941	nan	inf
monomer-100-nr2-run1_result_0	97	MKEVVEKLKAILAKPEQELTVPNDPKYKYKIVDSKDPEFKDLNLKFIHFETPENMRTFLKELGVPESALEGLDSPEPEVYLTVKDGKIIVIHNGKEWELG	1.0801950685754649	0.9326297462324618	84.4916000366211	0.7163424491882324	5.669798374176025	nan	inf
monomer-100-nr2-run1_result_0	98	SPEVVAKIKAILSQPPQVRTVPNNPEYQYEIVDLQSPEYKAYNTKFIKFDKMETAKVFLKELGVPESALEGLDSEEEEVYLTVRDGEIILIHNGKEYVLG	1.0237161200688285	0.9388217112779403	87.03730010986328	0.7813119888305664	4.907508373260498	nan	inf
monomer-100-nr2-run1_result_0	99	SPEVVARIQALLAQPPEVRTIPDNPEYRYQIVDSKSPEFAHLDEKFIHFETLETAKAFLAALGVPASALAGLDSTEPEVYLSVRDGEILLFQNGRVWRLG	1.1073898385094667	0.9266071433978113	86.74928283691406	0.7792371511459351	4.848525524139404	nan	inf
monomer-100-nr2-run1_result_1	0	AEAVVAEARARWEGDLERRVPEGWLSDGRPDAGYAEFRARLAAERDRALAALRPDVDGVDVSSDPAAGAAAAALEAHYAEVLARLDALHREYRERVRPLL	10.02995838326136	0.2761513532945282	60.13330078125	0.45532381534576416	12.75982666015625	nan	inf
monomer-100-nr2-run1_result_1	1	AEAVVEAARAAADGTLRTTVPLGWLLSGDPAAGYAATRAALDAAYAAALAAAAPDVAGVDVSSLPEVGARAAELEAWRDDALARLDALYAAYEALVKPLL	3.172700481861494	0.715069750351758	75.4708251953125	0.6419640779495239	7.95639181137085	nan	inf
monomer-100-nr2-run1_result_1	2	AAAVVAAARARAAGALETEVPEGWFTSGRPEEGYAAFLAELDAATAEALAALAPNVDGRDVSSDPAVGAAAAELEAWRAEARARLEALYRRYKEEVEPLL	2.5229790676403376	0.7760714241438513	75.16182708740234	0.6464685201644897	8.136383056640625	nan	inf
monomer-100-nr2-run1_result_1	3	AEAVVAAFRAAAEGLLEREVPVGWLLSGRPEEGWAAARAALERAHAEARAALAPDVAGVDVSHLPEVGARLAELDAFLEEALARLDALHRRYREEVLPLL	2.9246333277397993	0.779891785837761	84.0457992553711	0.7327315807342529	6.096438884735107	nan	inf
monomer-100-nr2-run1_result_1	4	AEAVVAAARARADGLLETEVPLGWLLSGRPEEGYAAARAELEEEHARARAALAPDVDGVDVSSLPAVGAARAELDAWLAERRARLDALWDRYRREVLPLL	3.0971224169819394	0.75237370510885	83.2687759399414	0.7036569118499756	6.05007266998291	nan	inf
monomer-100-nr2-run1_result_1	5	AAEVVAAARAFTEGALRVLVPLGWLLTGRPDEGYAAAVAAIDALTAEALAALAPDVAGVDVSALPEVGAARAELEAWRDAALARLQALHDFYRSVIAPLL	2.092907338428439	0.8102524010651163	87.37287139892578	0.7735702991485596	4.8120856285095215	nan	inf
monomer-100-nr2-run1_result_1	6	AEAVVAEARAWADGALEEEVPRGWLTSGRPDEGYAAFRAELAARWEAALAAAAPDVDGVDVSADPAVGARRAELEAWRAEALARLDALHALYREVLEPLL	1.2071499014349554	0.9174702679111257	82.79521179199219	0.6902506351470947	6.1397294998168945	nan	inf
monomer-100-nr2-run1_result_1	7	AEAVVAAFRARAEGLLRERVPLGWVLSGRPAEGYEAARRELDEAYAEALAALAPNVAGVDVSSLPAVGAARAELEAFLARARAELDAFWALYERVLAPLL	2.191389517948782	0.8051902899205139	81.61534881591797	0.7213629484176636	6.960429668426514	nan	inf
monomer-100-nr2-run1_result_1	8	AEAVVAEARAWADGALERRVPLGWLLSGRPDEGYAEFRAELDARWEEALAALAPDVAGVDVSALPEVGARAAELAAWRDAVLARLDALHDLYRRVVEPLL	1.3809933500326133	0.9163683891239013	83.07820129394531	0.7201308012008667	6.197779655456543	nan	inf
monomer-100-nr2-run1_result_1	9	AAATVAAARAEAEGRLAREVPEGWLSDGRPEEGYAAARAALDERYAAALAALAPEVNGVDVSSLPAVGAAAAALAAWRDAALAELDALYERYRREVAPLL	3.201802108548973	0.7187501182818781	75.18920135498047	0.6424233913421631	8.220779418945312	nan	inf
monomer-100-nr2-run1_result_1	10	AEAVVEAARARADGDLERVVPEGWFTSGRPEEGFAAFRARLAADWEEARAALAPDVAGVDVSALPEVGARAAELDAWYQERLARLDALYRWYKERVAPLL	1.612046933133735	0.8764368455371266	81.84825134277344	0.7184972763061523	6.396873950958252	nan	inf
monomer-100-nr2-run1_result_1	11	AAAVVAAARAEADGALETEVPRGWLTSGRPDEGYAAFLARLDALTAEALAALAPDVDGVDVSSDPAVGAAAAELEAWAAEARARLDALYRAYRELVRPLL	2.1767879364288127	0.8106601067198725	81.73553466796875	0.7043739557266235	6.5012712478637695	nan	inf
monomer-100-nr2-run1_result_1	12	AEAVVAAFRATAAGLLARTVPLGWLLSGRPDEGYAAARAELDARYAEALAALAPDVAGVDVSSLPEVGARRAALEAELAAARAALDALHAAYRRLVAPLL	2.8150898294205526	0.7920276430583807	78.46758270263672	0.6935908794403076	7.443394184112549	nan	inf
monomer-100-nr2-run1_result_1	13	AEAVVEAFRAWADGLLAEEVPRGWLSSGRPEAGYAEARAALDARLAEALAALAPDVDGVDVSADPAVGERRAELEAWHAEARARLDALYARWRREVEPLL	2.0014708084344615	0.8236696552472829	88.51234436035156	0.7753671407699585	5.114643573760986	nan	inf
monomer-100-nr2-run1_result_1	14	AEAVVAAARAAADGLLRREVPEGWLSSGRPEEGYAAARAALDAAWEAARAALAPDVDGRDVSADPAVGARLAELDAWRDRALAELDAFHRRYREEVLPLL	1.36020462147909	0.8906680813053366	79.35955810546875	0.688290536403656	6.8466105461120605	nan	inf
monomer-100-nr2-run1_result_1	15	AEAVVAEARARMEGDLETRVPEGWLTSGDPDAGYAAALEEYERLYAEARAALAPNIAGVDVSSLPEVGAKLAELEAFYAEVRARLDALHAFYRERIRPLL	2.961798740704389	0.7704235747924393	82.61673736572266	0.7174136638641357	6.749423503875732	nan	inf
monomer-100-nr2-run1_result_1	16	AEAEVAAFRARADGLLRTTVPEGWLTSGRPEEGYAAARAELDADHARARAALAPDVDGVDVSADPAVGAARAALDAYLAEARARLDALHALYRELVEPLL	2.6146780651743056	0.7584618424753742	89.23822021484375	0.7865376472473145	4.90555477142334	nan	inf
monomer-100-nr2-run1_result_1	17	AEAAVAAFRARAAGALRREFPEGWLTSGDPDAGYAAFRAELAADYEAALAALAPDIAGVDVSALPAVGAAAAELEAWRAAAEAELDALWRRYREEVAPLL	2.835574069658511	0.783687689469411	78.31546020507812	0.6901534199714661	7.202606201171875	nan	inf
monomer-100-nr2-run1_result_1	18	ALAVVAAFRARAEGDLREEVPRGWLTSGRPEEGYAEFRARLEADLAEALAALAPEVDGRDVSARPEVGAARAELEAWHARALEELDALYRRYREEVLPLL	2.44968056103442	0.7749135278462161	88.59406280517578	0.7514975070953369	4.9558210372924805	nan	inf
monomer-100-nr2-run1_result_1	19	AEAVVAAARERAEGRLEREFPEGWLTSGRPEEGYERAVEELRADYERARAALAPEVDGVDVSSLPEIGARLAELEAWYREQLEKLRELYEKYKNEILPRL	2.606402703554711	0.821249012767942	81.55135345458984	0.6866859197616577	6.98527193069458	nan	inf
monomer-100-nr2-run1_result_1	20	AEAVVAAARARWEGDLKTTVPEGWFTSGDPDAGYAAARARLDAEWARARAALAPEVDGRDVSADPAVGARLAELDAWRDAALAALDALHAAYQAEVAPLL	2.1864325285454074	0.8002774366834947	80.71017456054688	0.7052209377288818	6.764803886413574	nan	inf
monomer-100-nr2-run1_result_1	21	AEAVVAEARAWIEGRLETEVPEGWLSSGRPEEGYAAFRAELAERVARARAALAPEVDGVDVSSLPEIGARRAELDAWAEEARARLDALHERYEREVKPLL	1.8962252960235562	0.8428905420274581	79.09488677978516	0.6744241714477539	7.381701469421387	nan	inf
monomer-100-nr2-run1_result_1	22	AEEVVAEFRAWADGLLRTEVPEGWFTTGDPDAGYERAREELEARWAEALAALAPDVDGVDVSALPEVGERRARLEAWLAERRARLDALYRWYRERVRPLL	1.6836489088360898	0.8712986539163008	76.69585418701172	0.6519707441329956	8.077348709106445	nan	inf
monomer-100-nr2-run1_result_1	23	AEAVVAAARATAAGLLATEVPRGWLTTGRPDAGWAAARARLDALWDEAAAALAPDVAGVDVSALPAVGAALAELEAWRAAALAALDALHAAYRALVEPLL	3.176463806086298	0.7360196619197236	80.18363952636719	0.6624693870544434	6.590684413909912	nan	inf
monomer-100-nr2-run1_result_1	24	AEAVVAEFRAWAEGRLEEEVPRGWLTSGRPEEGYAAARAELEERYARALAALAPDVDGVDVSADPAVGARRAELEAFLAEALARLDALYARYREEVAPLL	1.8666797870427256	0.8379526732089455	87.36080169677734	0.7535043954849243	5.411589622497559	nan	inf
monomer-100-nr2-run1_result_1	25	AEAAVAAARAAAEGALRREFPEGWLTSGRPEEGYAAAVAQLEAAYAAALAALAPDVAGVDVSSLPEVGARRAELAAWRERALAELDALYARYREEVLPLL	2.094252639143668	0.8095938297087099	74.59721374511719	0.6519725322723389	8.399871826171875	nan	inf
monomer-100-nr2-run1_result_1	26	AEAVVAEARAEFEGRLETEVPEGWFSSGRPEEGYAAFRAELEARYEEALAALAPDVDGVDVSSLPEVGARRAELEAWRDEVLERLDALYRYYEEEIKPLL	1.4393778457007531	0.8877863480381607	77.8233413696289	0.6349396705627441	7.570866107940674	nan	inf
monomer-100-nr2-run1_result_1	27	AEKVVEEAKKTMEGDLETVVPEGWFTSGNPEKGYEEMKEKIDKLYEEAKAALAPNINGVDVSYLPEVGEKLKELEEFKKEVLEKLDKMYEYYEKEIKPKL	1.8335428631707014	0.8467144878761252	81.82533264160156	0.671509861946106	7.158759117126465	nan	inf
monomer-100-nr2-run1_result_1	28	AEAVVAAARARIAGLLRREVPVGWLTSGRPEEGYAEARAEFERLWAEAAAALAPNIAGVDVSSLPAVGAALAALQAEYDAALAELDALYRFYRERVLPLL	3.0484138063066704	0.7567283646117243	85.760498046875	0.7346519827842712	5.335769176483154	nan	inf
monomer-100-nr2-run1_result_1	29	AEAVVAEARAYTEGFLETEVPEGWLTSGRPEEGYAAARADIDARWAEAAAALAPNVAGVDVSADPEVGAKLAALDAWRDEALARLDALYREYMERIKPLL	1.4681769360288526	0.8883004271780479	86.8301773071289	0.776928186416626	5.513576507568359	nan	inf
monomer-100-nr2-run1_result_1	30	AEAVVAAARARWDGALETEVPEGWFSSGRPEEGYAAFLAELDADLAEARAALAPDVDGRDVSADPAVGAARAELDAWAAEARARLDALWRRYREEVAPLL	2.5110451604351542	0.7876794271351356	81.03206634521484	0.6990022659301758	6.535517692565918	nan	inf
monomer-100-nr2-run1_result_1	31	AEAVVAAARAEADGALETEVPRGWLSSGRPAEGYAAFRAALDARLAEARAALAPDVDGRDVSSLPEVGARLAELDAWHAEARARLDALWRRYEEEVRPLL	1.8195637347802562	0.8428432058942225	79.60189056396484	0.6765835285186768	7.046724796295166	nan	inf
monomer-100-nr2-run1_result_1	32	AEAVVAAARARAAGDLETRVPEGWFTSGRPDEGYAAFRAELDAAWAEAAAALAPEVDGRDVSSDPAVGAALAALAAWRAEARARLDALHAYYREVLAPLR	2.2970681635504544	0.7956202063858143	80.97874450683594	0.6815099716186523	6.2065253257751465	nan	inf
monomer-100-nr2-run1_result_1	33	ADAVVQAARERADGLLETEVPEGWLTSGKPEEGYAEARAELDALLAEALAAAAPNVAGVDVSALPAVGARRAELEAWLADRRARLDALYRRYKEEIEPLL	2.5387431905954556	0.8300323872619226	87.42516326904297	0.7507815361022949	5.213916301727295	nan	inf
monomer-100-nr2-run1_result_1	34	AEAVVEEARARADGLLETEVPEGWLTSGRPEEGYAAARAALEADWERAAAALAPDVAGVDVSADPAVGARLAELEAWRAEALARLDELWRRYREEVAPLL	1.7535044381885974	0.8766151971127398	85.75617218017578	0.7464849948883057	5.634923934936523	nan	inf
monomer-100-nr2-run1_result_1	35	ADAVVEEARAWAEGALEREVPEGWLTSGRPEEGWAAFRRELEERYAEALAAAAPDVNGVDVSSLPEVGARRAELEAWREEALARLDALYERYQTEIAPLL	1.75986788440655	0.8535096214434748	73.57271575927734	0.5957431197166443	8.580001831054688	nan	inf
monomer-100-nr2-run1_result_1	36	AEAVVEAFRAEVEGNLETTVPEGWLSSGRPDEGYAEAKARMERLLAEALAAAAPDVDGVDVSALPEVGARRAELEAFYEEAMARLDALYREYRERVAPLL	1.6853169798955756	0.8557475403759475	83.4437255859375	0.7185757160186768	6.424596786499023	nan	inf
monomer-100-nr2-run1_result_1	37	AEAVVEAARRRAEGDLERRVPEGWVTSGRPDEGYAAFRAELDAAWAEARAALAPDVDGVDVAADPAVGAALAELDAWREEALARLDALHAYYRERVLPLL	1.902637463328137	0.8357060698015616	84.07467651367188	0.7058007717132568	5.5950422286987305	nan	inf
monomer-100-nr2-run1_result_1	38	AEAVVAAARARADGALEREVPEGWFSSGDPAAGYAAFRAALDADYAAALAALRPDVAGVDVSADPAAGAAAAELEAWRDEALARLDALYERYEREVKPLL	1.8575552250864278	0.8479930659494188	76.7222671508789	0.6619021892547607	7.60544490814209	nan	inf
monomer-100-nr2-run1_result_1	39	AAAVVAAARAAAEGALAEEVPRGWLTSGRPEEGYAAFRAELDARWAEARAAAAPDVAGVDVSALPAVGALAAELDAWRAAVLAALDALYRRYREEVAPLL	3.6305614597012497	0.6468997493922182	69.72743225097656	0.5695754289627075	9.82656192779541	nan	inf
monomer-100-nr2-run1_result_1	40	AEAVVAQFRAEAEGALEEEVPRGWFTTGRPDEGYAAFRAALDARYAEALAALAPEVNGVDVSSLPEVGAARAELAAWREEALARLDALWRRYREEVRPLL	2.564421334077974	0.7612853249736478	81.50521087646484	0.6907164454460144	6.792655944824219	nan	inf
monomer-100-nr2-run1_result_1	41	AEEVVEEAKKWIKGKLETEVPEGFLTSGNPEEGYEKFKKEIEERYKKALEALIPDINGVDNSSLPENGEKRKELEAFYKEALEKLDKFYKYYKEEIEPLK	2.3086578901851635	0.8493261202935015	82.60145568847656	0.6819877624511719	7.360421657562256	nan	inf
monomer-100-nr2-run1_result_1	42	ADEVVAAFRARADGLLEEEVPRGWLTTGRPDEGYAAARALLEAEYERALAALAPDVAGVDVSSLPEIGARAAELAAWLAERRARLDALHRFYREVVEPLL	2.860367577654144	0.7657938992959771	83.23072052001953	0.6942235231399536	5.93332576751709	nan	inf
monomer-100-nr2-run1_result_1	43	AEKVVEEAKKWAEGFLETEFPVGWLTTGEPDKGYEEAMKELEKRLEEALAAAMPNVDGVDVSSLPEYGKKKAELEAWYEEAKKKLQEMYDFYKKEVKPLL	1.5613840536674055	0.871298686978834	76.7833023071289	0.5781124830245972	8.362679481506348	nan	inf
monomer-100-nr2-run1_result_1	44	AEAVVAAARARFEGALEREVPEGWLTSGDPAAGYAAFRAELDADWEAAAAALAPDVAGVDVSSLPAVGAALAELDAWRDEALARLDALYALYEAVLRPLL	3.0075989733412145	0.7388613170171019	79.77100372314453	0.6729414463043213	6.964624881744385	nan	inf
monomer-100-nr2-run1_result_1	45	AEAVEAAFRAFAEGLLEEVVPRGWLTSGDPEAGYAAARAALDAAWEAAAAALAPDVAGVDVSSLPEVGARLAELDAFRAEALARLDALYARYRAEVAPLL	3.251264910158455	0.7104017761311138	69.48175811767578	0.6139516234397888	10.013737678527832	nan	inf
monomer-100-nr2-run1_result_1	46	ADAVVAAARATAEGTLATVVPVGWLTTGRPAEGYAAARAALDAALAEALAAAAPDVDGVDVSSDPAVGARRAELEAWHAAARAALDAFYAFYEAVVKPLL	2.294608833100836	0.7858744208889593	77.02214050292969	0.6583801507949829	7.224110126495361	nan	inf
monomer-100-nr2-run1_result_1	47	ADAVVAEARAEIDGALETEVPEGWLTSGRPEAGYAAFRARLDELTARALAAAAPEVDGRDVSADPAVGARRAEIEAWRDEALARLDALYRRWREEVAPRL	1.3413459406469324	0.9000041237008088	80.23639678955078	0.6918622255325317	6.881767749786377	nan	inf
monomer-100-nr2-run1_result_1	48	AEAVAAAFRAAADGLLEEVVPRGWLTSGRPEEGYAEARAWLDAAYERALAALAPDVDGVDVSTDPAVGARAAELEAWRAEALARLDALWAFYERVVRPLL	1.8618254853071516	0.8447318750732812	86.16846466064453	0.7492583990097046	5.2585554122924805	nan	inf
monomer-100-nr2-run1_result_1	49	ADAVVEEAKAWADGALETEVPEGWVSSGKPEEGYAAFKAELEERYAEALAAAAPDVDGVDVSSLPEIGARRAELEAWREERLARLDELYKYYKEEIEPLR	1.8472152544717015	0.8602517849723285	81.20278930664062	0.6588799357414246	7.015448093414307	nan	inf
monomer-100-nr2-run1_result_1	50	AEAVVAAFRATADGLLRRVVPEGWLSSGRPDEGYAAARAALDAAWDAARAALAPDVDGRDVSSLPEVGARLAELDAYRAAALAELDALWRRYREEVLPLL	1.7090519384425644	0.8602184274069978	83.12548828125	0.734328031539917	6.239277362823486	nan	inf
monomer-100-nr2-run1_result_1	51	AEAVAAAARALADGLLARVVPVGWLTTGRPELGYALTRALLDALRDEALAALAPDLAGVDVSALPAVGARRAELEAWWAEARARLDALWRRYREEVLPLL	2.6509025562832864	0.8281747407984131	85.18374633789062	0.7521032094955444	5.682226181030273	nan	inf
monomer-100-nr2-run1_result_1	52	AEAVVAAARAAAAGALATAVPEGWLSSGRPEEGWAAFRAALDAAHAEAAAALAPDVDGRDVADDPEVGARLAELDAWHAEVLAALDALYREWRERVAPLL	3.431428943570152	0.6510195165596141	76.78129577636719	0.6807012557983398	7.490724086761475	nan	inf
monomer-100-nr2-run1_result_1	53	AAAVVAAARARAEGDLREVVPRGWLTSGRPEEGYAEFRARLDAELAEARAALAPDIAGVDVSSDPAIGAALAELDAWAARAREELDALWRRYREEVLPLL	1.9950210950898732	0.8279453960780772	78.63229370117188	0.6582850217819214	7.040192127227783	nan	inf
monomer-100-nr2-run1_result_1	54	AEEVVAAARARADGLLRERVPRGWFLTGRPDEGYAAARAELDAALAEALAALAPEVDGRDVASDPAVGAAAAELRAWWDAARAALDALHRLYRERVLPLL	2.3175045865992248	0.8046582864593783	86.40642547607422	0.7436615228652954	5.089837551116943	nan	inf
monomer-100-nr2-run1_result_1	55	ADAVVAAAKATVDGDLATVVPLGWLLTGRPDAGYAAFRARLDALTAEARAALAPDVDGVDVSSLPEIGARRAELDAYAAAARAALDALHARYREEVLPLL	4.052253788198478	0.6140931027066179	79.54595184326172	0.6675618290901184	7.025142669677734	nan	inf
monomer-100-nr2-run1_result_1	56	AEATVAAFRATADGLLRTRYPRGALLTGRPDEGYAELRAELERRHEEALAALAPEIDGVDVSSLPEVGARRAELEAYLAARLAELDALHRRYREEIRPLL	1.9633746144194009	0.8291030941154832	79.35136413574219	0.6802947521209717	7.736690521240234	nan	inf
monomer-100-nr2-run1_result_1	57	AEAVAAAARAWAEGALAEEVPRGWFTTGRPEEGYAAFRAELEARYEEALAALAPDVDGVDVSSDPAVGARRAELEAWRDRQLAALDALYKYYKEVIAPLL	2.9547053054910752	0.7157810227462467	69.99171447753906	0.586750864982605	10.14349365234375	nan	inf
monomer-100-nr2-run1_result_1	58	AEKVVEEAKKKWDGLLEKEVPEGWLSTGKPEEGYEEAKKKIDEDWEKAKAAIAPNINGVDVSSLPEVGEKLAELDAYKKEVLEKLDKLYEYYEKEIKPLL	1.7935305516525364	0.8457610296716624	87.89485931396484	0.7355929613113403	5.440733432769775	nan	inf
monomer-100-nr2-run1_result_1	59	AEAVAAEARARFDGLLEREVPEGWFSSGRPEEGYARAREEIEREWEEALAALAPDVDGVDVSTDPAVGARRAELQAYRDRVLAELDALYREYKERVEPLL	1.8914438298409955	0.8426945617683528	82.30601501464844	0.7067511081695557	6.699545860290527	nan	inf
monomer-100-nr2-run1_result_1	60	AEAVVAAARAAADGALATRVPEGWLSSGRPEEGYAAALAELDAAYEEALAALAPDVAGVDVSALPEVGARAAELAAWRDAARAALEALYRRYREEVEPLL	2.975027324335869	0.773065506602431	81.56730651855469	0.7182581424713135	6.235008239746094	nan	inf
monomer-100-nr2-run1_result_1	61	AAAVVAAFRAEADGLLATRVPEGWLTSGRPDAGYAEARAELEARLAEALAAAAPDVDGVDVSSDPAVGALAAELEAYHAERLAALDALHAFYREVVAPLL	1.8303740093997416	0.8421697157158622	86.56048583984375	0.7461104989051819	5.171419620513916	nan	inf
monomer-100-nr2-run1_result_1	62	ADAVVAAARARWEGALETEVPRGWLTTGDPEAGYAAARAALDADLAEALAAAAPDVDGVDVASDPAVGARRAELLAWHDEARARLDALYAWYRERLAPLL	1.6250872239800114	0.8658158410876716	82.6407470703125	0.7169720530509949	6.1343607902526855	nan	inf
monomer-100-nr2-run1_result_1	63	AEKVVAEFKAWADGKLKTEFPEGWLTSGNPEEGYEKFLKELDERYEEALAALAPDVDGVDVSSDPAIGAKRAELEAYKEKVKKELQELYDYYKNEIKPLK	2.055156932837788	0.8298058217303285	82.52001953125	0.674930214881897	7.2575483322143555	nan	inf
monomer-100-nr2-run1_result_1	64	AEATVAAFRARADGLLATEVPRGWLLTGRPAEGYAAARAALDADHAAAAAALAPDVAGVDVSSLPAVGAALAALDAYLAERRAALDAFYAFYEAVVAPLL	3.0391986302824265	0.7568408876363603	83.63285827636719	0.7302049398422241	5.79878568649292	nan	inf
monomer-100-nr2-run1_result_1	65	AEAVVAAARARADGALAREVPEGWLTSGRPDEGYAAFRAELDAAWDEALAAAAPDVDGVDVSADPAVGARAAELEAWRAEALARLDALHAFYRERLAPLL	2.424272874396989	0.7646795410302099	73.20752716064453	0.5956257581710815	8.715957641601562	nan	inf
monomer-100-nr2-run1_result_1	66	AEEVVQKFKDEAEGDLKTKVPEGWFKSGNPEEGYEEFKKKLKERYEKALAALAPNINGVDVSSLPEIGEKKAELEAWYEEVMKKLDELYKEYKEKIKPKL	2.2085024620958467	0.8120301453874061	82.89236450195312	0.6535108089447021	7.18696403503418	nan	inf
monomer-100-nr2-run1_result_1	67	ADAVVAAARAAAEGALATEVPEGWFTTGRPDEGYAAFRAALDARWAEARAALAPDVDGRDVSTLPEVGARLAALDAWHAEALARLDALYARYREEVLPLL	2.134182572783012	0.8188328098603519	74.72002410888672	0.6374382376670837	8.834067344665527	nan	inf
monomer-100-nr2-run1_result_1	68	AAAVIAAARAEWEGLLEREVPEGWFTTGNPEAGWEAARARLEAAYAEALAAAAPDVAGVDVSSLPAVGALAAELEAWRDEALAKLDALYDFYKNVVKPLL	2.686018602058228	0.7886771854592554	74.80996704101562	0.6359076499938965	8.084569931030273	nan	inf
monomer-100-nr2-run1_result_1	69	AEAVVAAARAAADGALARDFPVGWLTTGDPDAGYAAFRAELDAAWAAALAALAPDVAGVDVSALPAVGAAAAELAAWRAAARARLDALHRAYRELVAPLL	3.2081123514567578	0.7127170161058103	76.53104400634766	0.6473950147628784	7.394232749938965	nan	inf
monomer-100-nr2-run1_result_1	70	AEAVVAAARARAEGLLATEVPEGWLSSGKPEEGYAAALAELDAAWAEARAALAPEIDGRDVSDDPAVGAALAALDAWLAEARARLQALYDRYMREVKPLL	2.7746769046841337	0.7559304101457426	79.07327270507812	0.6679927110671997	7.209714889526367	nan	inf
monomer-100-nr2-run1_result_1	71	AEAVWEAARARWEGRLETEFPEGWLTSGDPEAGYAAALAELDADAAAARAALAPDVDGVDVSADPAVGARLAELDAEVAAARARLAALYAEYRERVAPLL	1.6000063315984323	0.858975120716584	80.5003662109375	0.7157811522483826	6.8707098960876465	nan	inf
monomer-100-nr2-run1_result_1	72	AEAVVAAARARWEGDLERRVPEGWFTSGNPEAGYAEFKERLERDYEEALAAAAPEVDGVDVSALPEVGARAAELRAFRERALERLDALYRYYEERIKPLL	1.27423081680841	0.9029392416030233	75.47077178955078	0.6353065967559814	7.828848838806152	nan	inf
monomer-100-nr2-run1_result_1	73	AEAVVEAARAWAEGRLEREVPEGWLTSGRPEEGYAAFRAELDARWAEAAAALAPDVDGVDRSSDPAIGARLAELEAWRAERLARLDALYAEYEARIKPLL	0.9347927164710795	0.9444227727122011	85.55458068847656	0.7264586091041565	5.768924236297607	nan	inf
monomer-100-nr2-run1_result_1	74	AEAVAAAALATWEGDLETRVPEGWFSSGKPEEGYREFLARLEAATAEALAALAPDVAGVDVSHLPEVGARRAELEARRAEFEAKLRALWEKYEKEVKPLL	2.5324839091754514	0.837944457470321	71.20671844482422	0.5669828653335571	9.726722717285156	nan	inf
monomer-100-nr2-run1_result_1	75	AEEVVAAARARWRGLLEREVPEGWLTSGRPEEGYAAARAELEADWERARAALAPNVDGRDVSSDPAVGARLAALEAERRAALERLDALWERYRTEVLPLL	1.2092756225126216	0.9138048889555859	83.24864196777344	0.7279934883117676	6.42373514175415	nan	inf
monomer-100-nr2-run1_result_1	76	AEAAVAAARAAIDGALKTVVPAGFFSSGRPEEGYAAAKAAIDAAWDAAAAALAPDVDGRDVSTDPAVGARLAELDAYRDAAMAELDALWDRYRREVAPLL	2.230746394916838	0.8212533375032508	82.05783081054688	0.7234272360801697	6.193513870239258	nan	inf
monomer-100-nr2-run1_result_1	77	AAAAVAAARAEADGALAEAVPRGWLLSGDPDAGYAAARAALDAALAAALAALAPDLAGVDVSALPAIGAARAALEAWWAERRARLDALHAAYRALLAPLL	4.350575158676636	0.4773893723768945	73.37614440917969	0.5301340818405151	8.919236183166504	nan	inf
monomer-100-nr2-run1_result_1	78	ADEVVAAFRAEAEGLLETRYPEGWLTSGRPDEGYAEARAELERRLAEARAALAPDVDGRDVSADPAVGARLAELEAFHAEALARLDALHRFYREVVAPLL	1.6234103787677991	0.8709722931635262	83.53691864013672	0.7295187711715698	6.150514602661133	nan	inf
monomer-100-nr2-run1_result_1	79	AEAVVAAAEERWEGDLEEVFPRGWLTSGRPEEGYAEFLARLEADYAEALAALAPNVDGVDVSSLPEVGARRAELEARLARYRAELDALYRYYKEVLEPLR	1.9418020450869382	0.8408146954830135	79.17794799804688	0.6858077645301819	7.284990310668945	nan	inf
monomer-100-nr2-run1_result_1	80	AAAVVAAARARWRGLLEREVPVGWLTDGRPDAGYAAARERLAADLEAALAAAAPEVDGRDVSDLPEVGALRAALEAEYAEALARLDALWRRYREEVLPLL	2.1845053756327095	0.8028806911375116	87.03096771240234	0.7740883231163025	5.423543453216553	nan	inf
monomer-100-nr2-run1_result_1	81	AAAVVAEARARWEGLLEREVPEGWLSSGRPEEGYAEAREEIERRYQEALAAAIPDVDGVDRSADPAAGALRAELEAYRAEVLARLDALWERYRREVEPLL	1.806764758998338	0.8428235704734602	81.99103546142578	0.7104993462562561	6.718945026397705	nan	inf
monomer-100-nr2-run1_result_1	82	AEAVVAAARQRWEGDLETEVPEGWFTSGRPDEGYAEFRARLAADRAEALAALAPDIDGVDRSSDPAIGEKAAALDAWEAEARARLDALYRRYKEEVLPRL	1.7781772035468937	0.8530210414865995	79.076416015625	0.6688152551651001	7.289337158203125	nan	inf
monomer-100-nr2-run1_result_1	83	AEAVVAAARAAAAGLLETEVPRGWLTSGRPEEGYAAARAALAAAYAAAAAALAPNIAGVDVSSLPAVGAALAELAAWREEALARLDALWRFYRERLLPLR	3.0895178819509495	0.7435747828493762	79.8812255859375	0.6782052516937256	6.531590938568115	nan	inf
monomer-100-nr2-run1_result_1	84	AEAVAAAARAAADGLLAEEVPRGWLTSGRPEEGYREALERLDAARAEALAALAPDVAGVDVSSLPAVGAAAAALDAWWDAARAALDALYAEYRERILPLL	2.8993903185337704	0.7835486328588468	76.361083984375	0.6601440906524658	7.772833347320557	nan	inf
monomer-100-nr2-run1_result_1	85	AEAVVAAAKATADGDLERVVPEGWLRSGRPDEGYAAARARLDALTAEARAALAPDVNGVDVSSLPAVGEALAALEAWHAAALARLDALHRFYREVVAPLL	3.6797712653254155	0.6556702240048845	74.74298095703125	0.6624401211738586	8.508785247802734	nan	inf
monomer-100-nr2-run1_result_1	86	AEEKVEEFKKWAEGELKTTIPEGWFSSGKPEEGYKEFLEKLEKRWEEAKKAIAPDVDGKDVSSDPEVGEKLKELEEFKKEVKEKAEKIYKYYEEKIKPLL	1.7298298175437858	0.8688410686377172	85.45421600341797	0.6859502196311951	6.351923942565918	nan	inf
monomer-100-nr2-run1_result_1	87	ADAVVAAARAAADGALATEVPRGWLSSGRPEEGYAAARAALDAALEAALAAAAPDVDGVDVSADPAVGARRAELEAWWDAARAALDALYALYRERVAPLL	2.216362356404339	0.8102388619405816	83.0625991821289	0.7155538201332092	5.801926612854004	nan	inf
monomer-100-nr2-run1_result_1	88	AEAVVAAARAAAAGALRTEVPEGWFTSGRPDEGYAAFRAELDERWAEARAALAPDVDGVDVSALPEVGARLAELDAWRDEALAELDALYEYYRREVLPLL	3.007256513783733	0.7302327943595209	72.37496185302734	0.6026955246925354	9.176214218139648	nan	inf
monomer-100-nr2-run1_result_1	89	AEAVVEEFKAWAEGKLKTEVPEGWFSSGNPEEGYEAFKKELEARYAEAKAALAPNINGVDVSSLPEVGKKLAELEAFYKEKLEELDKLYKKYMEEVKPKL	1.9068570698952403	0.82906224309924	83.38386535644531	0.677775502204895	6.9528679847717285	nan	inf
monomer-100-nr2-run1_result_1	90	AEAVVAAARAFWEGLLRRAVPVGWFTTGRPEAGYAAARAALDALYAEAAAALAPNVAGVDVSSLPEIGAALAALEAEHAAVLAALDALHDFYERVVKPLL	3.825325453147952	0.6481993479281576	70.81582641601562	0.5917495489120483	9.405388832092285	nan	inf
monomer-100-nr2-run1_result_1	91	AEAVLAAARAEIAGRLETEVPEGWLRDGQPERGYAEAREAIEARTAEALAALAPDINGVDVSTDPAVGARRAAVEAERAAALERLDAFYDFYRRVVEPLL	10.675251126244437	0.3374986766296609	74.81890106201172	0.6370835900306702	10.850163459777832	nan	inf
monomer-100-nr2-run1_result_1	92	AAAVVADFKAWADGALATEVPEGWFTSGRPDEGYAAFKAELDARYAEALAAAAPNVAGVDVSSLPAVGAAAAALEAYRAERLAQLDALYARYKTEIAPRL	2.658474623528433	0.7998690826794944	80.4649429321289	0.6924358606338501	6.983870029449463	nan	inf
monomer-100-nr2-run1_result_1	93	AEATVAAFRARADGDLATVVPEGWLTSGRPDEGWAAFRARLDADYAEALAAAIPDVDGRDVSTDPAAGARAAELAAWHAERRARLDALYDRYRREVRPLL	1.8122257348766684	0.8470130853601592	78.31689453125	0.6934368014335632	7.587439060211182	nan	inf
monomer-100-nr2-run1_result_1	94	AEAVAAAARARWRGDLETRVPEGWFTSGRPDEGYAEFLARLDADYEAALAALAPDVDGVDVSSDPAVGAAAAALEAERAAVRAALQALYDRYRREVEPLR	3.5589900872272295	0.6401055434060655	78.12322998046875	0.6779414415359497	7.330708980560303	nan	inf
monomer-100-nr2-run1_result_1	95	AEAVVKEAKEKMEGKLKTEVPEGWFTSGKPEEGYEEAKKEFEELYEKALAAAIPNIDGKDNSSLPEYGKKAAELEEWLKKALEELDALYKKYEEEIKPLL	1.5186740157405112	0.8919899800870452	80.9919662475586	0.6378045678138733	7.915055274963379	nan	inf
monomer-100-nr2-run1_result_1	96	AEAVVAAAKAEAEGRLKTEFPEGFFTDGKPEKGYEEFKKWLEEKYAEAEAALAPEVDGVDVSSLPEVGAKRAELQAWRDEVLAKLDKLYEEYKEKVKPKL	2.166106996943067	0.8194997593190085	78.24492645263672	0.6211273670196533	7.78826379776001	nan	inf
monomer-100-nr2-run1_result_1	97	ADAVVEAFRAEAEGALKTEVPEGWFTSGRPEEGYAEFRERLERRRAEALAALAPDVAGVDVSALPEVGAARAELEAFYAEAMARLDAMYKEYMTRVKPLL	1.9055641713233618	0.8430102165495876	81.72047424316406	0.7020627856254578	6.679487228393555	nan	inf
monomer-100-nr2-run1_result_1	98	AEAVVAAAKARWEGRLKTTVPKGWFTTGKPAEGYAAARKELDEDYEKALAALAPNIAGVDVSSLPEVGAKRAELEAYRAEVRARLDAIWKYYETEIKPKL	2.1092206428323355	0.8184381495361811	80.27024841308594	0.670282781124115	6.998317241668701	nan	inf
monomer-100-nr2-run1_result_1	99	AEEVVKKFKEKAEGNLKTKVPIGWLTSGNPEEGYEKELKELEEDYKKALEALNPNIDGIDNSYLPEYGKKKKELEEFLEEKKKELEELYKKYEEEIKPLL	2.7225216236802274	0.7881022953642508	82.1658935546875	0.6250647306442261	7.764761447906494	nan	inf
monomer-100-nr2-run1_result_10	0	EQKPVELKFEDDKYTFIIEVELEVNEEKLVEFKFTINNKTITYKFKIKLIEKENGELEVEVEQIGDLPEIEYEVELEKKGDKYIAKLKLTFKNLKESDFE	1.5005887883780054	0.8798377885004222	83.04509735107422	0.6657626628875732	6.608872413635254	nan	inf
monomer-100-nr2-run1_result_10	1	EMLPVEIVKEKDVTKAIIEVKLKPNEEKLVEFKFTYKNKTTTYKWKLKLVEKEDGTYELKVEQIGDIPEIEYEAELEKKGDEYLAKLILTFKDIPESMFE	5.267420290721526	0.46396353651650346	74.77642059326172	0.5759779214859009	9.089056015014648	nan	inf
monomer-100-nr2-run1_result_10	2	HMKPVKLVYEDNEYKLIIEEELEVDEEKIVEFKFTYKNKTITYKFKLKLVKKEDGSLELKVEQIGDIPEIPYEVELKKEGDKYIAKLILTLPNVPESMFS	1.6947773788952647	0.8770116549952796	82.239501953125	0.6813154220581055	7.226245880126953	nan	inf
monomer-100-nr2-run1_result_10	3	MMLPVELVEEDDVYKFLLKVELEVNETKRVTFTFTINDKTITYEWELRLVEDENGNLSLEVRQVGDLPEIPHEVELEKLGDRYLATLILHFPDLKPSDFE	1.3500904793622592	0.9007709884586238	85.17263793945312	0.7066577076911926	5.827613830566406	nan	inf
monomer-100-nr2-run1_result_10	4	HMLPVPVVKEKDKITFLLKVELEPEEEKLVEFEFTYKDKTITYKFKVKLVVKEDGTYEVEVEQIGDFPEIPYEVELEKIGDKYLATIKLTFPDIKESDLE	3.117997440146187	0.6430807929742828	82.7352523803711	0.6770787239074707	6.5975341796875	nan	inf
monomer-100-nr2-run1_result_10	5	MMLPVELKFEEDVYTLIIPVELEINEEKLVEFKYTINNKTITYKFKVKLIEDENGNLSLEVEQIGNIPKIPYEVKLEKEGDKYLAYIILKLPDLKESDFE	1.5539392347961223	0.902494842688363	83.79244232177734	0.7005728483200073	6.401229381561279	nan	inf
monomer-100-nr2-run1_result_10	6	MMKPVKFVKEKDVLKAIIEVELKPNEEKEVTFTFTVNNVTVEYKWKLKLVEKEDGTYEVKAEQIGDIPEIPHEVELEKKGDKYLAKLILSFPDLPESALK	1.4079383925170237	0.8973404478113319	83.34101104736328	0.6822561025619507	6.853784084320068	nan	inf
monomer-100-nr2-run1_result_10	7	MMQPVKLVFENNVYKFIIEVELEPDEEKKVTFNFTYKNKTITYEWSLKLIKEENGEYKVEAKQIGDIPEIPHEVKLEKEGDKYIAKLILTFPNLPESAFE	1.2642587628126842	0.912346785503317	86.13333892822266	0.7414542436599731	5.852936267852783	nan	inf
monomer-100-nr2-run1_result_10	8	MMQPVKLEFKEDVYTLIVPVKLEPDKEVLVELELTINNETRVYKWKIKLVKDENGNYSVEVEQIGDEPEIPHEVELEKKGDEYLAYLKLSLPDLKPEDFE	1.4524774872067021	0.8979861361580435	86.59341430664062	0.7217051982879639	5.766415119171143	nan	inf
monomer-100-nr2-run1_result_10	9	MMLPVKLEKEKDVYKLIIPVELEVNEKKLVEFKFTINDKTITYKWEIELVEKEDGTLEVKLKQIGDIPELPVKIELKKIGDKYLAYLIIELPDLPESAFK	1.6003217190106205	0.8882322784929861	82.51716613769531	0.6582726240158081	7.22866678237915	nan	inf
monomer-100-nr2-run1_result_10	10	MMLPVKIEFEDNVYKAIIEVELEVNEEKLVEFKFTINNKTTTYKFKLKLIEKEDGTYELKVEQIGDKPLIPYEVKLEKEGDKYLAKLILSFPNLKPEDFK	1.2340751908881997	0.915502488312688	85.1703109741211	0.6889598369598389	6.210334300994873	nan	inf
monomer-100-nr2-run1_result_10	11	MMKPVPLVYENDVYKLILEVELEVDEEKLVELTFTKNNKTTTYKFKIKLLKDEKGNLSVEVEQIGDKPKIEYEVELEKKGDKYIAKLILTFKDLKESDFE	1.3867089073366745	0.9019541423670246	82.70411682128906	0.6652663946151733	6.889211654663086	nan	inf
monomer-100-nr2-run1_result_10	12	EMLPVKLEKKDDVYTLTLKVKLKVNEEKKVTLKLTINNKTTTYEFKIKLVETEKGELKVEVEQIGDKPKIPYKVELEKKGDEYLATLKLTLKDLPESAFE	1.629732250868661	0.8737063474700509	85.13356018066406	0.6889657378196716	6.066580295562744	nan	inf
monomer-100-nr2-run1_result_10	13	MMKPVELVYEDDVYKLILEVELKPNEEKLVELDFTFNNLTITYKFKITLLEKEDGKYEVKVEQIGDLPKIPYEVELEKKGDKYIAKLILTLKDVPESAFE	0.9519438535105632	0.9413108042557741	85.25652313232422	0.7109040021896362	6.1379828453063965	nan	inf
monomer-100-nr2-run1_result_10	14	MMQPVKIEKKDDVYEAKIKVELEVNEEKLVEFDFTKNNKTTTYRWKVKLIEEPDGKLKVEVEQIGDIPELPTEVELKKEGDKYIATLIIKLPNVKESDFE	1.382793922412346	0.9011347335802963	82.31700897216797	0.648985743522644	7.542300701141357	nan	inf
monomer-100-nr2-run1_result_10	15	EMKPVKIEKKDNVYKAILEVELKPEEEKLVTLTFTKNNKTITYKWKVKLIKDENGNYSVEVKQIGNIPEIPVEVKLEKIGDKYLAKLIFHFPDLKESDFE	1.2502387055371311	0.9110881311668854	86.53337860107422	0.7400531768798828	5.541510105133057	nan	inf
monomer-100-nr2-run1_result_10	16	MQLPVPVVFENNVLKFILKVELKVNEEKLVEFEFTINNKTITYKFKIKLIKKEDGKYEVKVEQIGNIPKIDYEVKLKKIGDKYLAELILTFKNLPLSALK	2.0046211879945526	0.83890843241161	77.63994598388672	0.6118345260620117	8.7158842086792	nan	inf
monomer-100-nr2-run1_result_10	17	MMKPVELKFEKDVYSFIIEVELKVNEEVEVEFDFTKNNKTTTYKWKLKLIEKEDGTLELEVEQIGNIEKLPVEAELEKKGDEYIAKLIIKLPNLKESDFE	1.3938150821761581	0.8969310581752796	81.30243682861328	0.649433970451355	7.613166809082031	nan	inf
monomer-100-nr2-run1_result_10	18	MMMPAEIEFKDNVYSIKIKVELEPEETKLVEFTFTIDNKSFTYKWELKLKVDEEGKYTLEVKQIGNFPELPVEAELKKEGDKYLATLIIKLPNLPESAFK	1.459104315828674	0.8952073126658955	80.57689666748047	0.6234842538833618	8.074806213378906	nan	inf
monomer-100-nr2-run1_result_10	19	EMLPVEIVKEDDVYTAIIPVKLKVNEEKLVEFTFTVNNKTVVYKWKVKLVEKEDGTLEVEAEQIGDIPEIPFEVKLEKKGDEYLAYIKLYFPDLPESAFE	1.3321659051601062	0.90701387777155	86.90638732910156	0.7453869581222534	5.4939045906066895	nan	inf
monomer-100-nr2-run1_result_10	20	MMMPAEIKKKDDVYEVILTFKLEVNETKLVEYTFTYKNKSITYKFELKLVEKENGELELEVKQIGDIPELDYKVELEKKGDEYIAKLIIKFKDLKEEMFK	4.1648613146042335	0.6799479664423231	77.30171966552734	0.6128664016723633	8.702107429504395	nan	inf
monomer-100-nr2-run1_result_10	21	MMLPVKLEYEDDVYKLILRVELRPEETVEVTLNFTKNNKTITYRFEVRLVEREDGRLEVEVKQIGDIPELPYRVRLRREGDRYLAELIIDLPNVKESDFE	1.3943067113587029	0.8962314292529338	86.01490020751953	0.7314500212669373	5.7798590660095215	nan	inf
monomer-100-nr2-run1_result_10	22	MMKPVKLEFKDDKYTFILEVELKPNEEKLVEFKFTYKNKTITYKFKVKLIETEEGELKVEVKQIGDIPEIPHEVELEKIGDKYLAKIKLTFPNLPESAFE	1.448902985594748	0.8892072725802145	82.31800842285156	0.669697642326355	7.180104732513428	nan	inf
monomer-100-nr2-run1_result_10	23	HMMPVKLEFKDDVYTFTIKVELKPNETVEVEFKFTKNNKTITYKFLVKLVENENGEYTVEVKQVGNIPEIPYEVELEKKGDKYIATIKLKFPDLKESDFK	1.552767199510219	0.8797121671612187	83.649169921875	0.683873176574707	6.635937213897705	nan	inf
monomer-100-nr2-run1_result_10	24	HMEPVEVVKEDDVIKFIVKVKLEPNEKKLVEFDFTINDKTITYRWELELEVTEKGEYKLKAKQIGDLPELPVEVRLKKEGDEYIAELIITFPDLPESALE	1.352997545018773	0.9040548492346869	83.38700103759766	0.6761569380760193	6.7138991355896	nan	inf
monomer-100-nr2-run1_result_10	25	MMQPVKVEFKEDKIKFIIKVKLKVNEEKLVEFKFTYKNKTITYKYKVKLVKTEKGEYKIELEQIGDIPEIETEVKLEKKGDEYIAYIILTFKDLKPEMLE	4.502073511351107	0.5188866226509495	73.69939422607422	0.5933604836463928	8.991985321044922	nan	inf
monomer-100-nr2-run1_result_10	26	MMMPVELVYEDNVYKLILKVELEVNKEVLVEFKFTYKNKTITYKWKLKLVENEDGTYEVKAEQIGNIPEIPYEVKLIKKGDKYIAELILYFPDLKESDFE	1.455512384658391	0.9022490363478967	87.70635223388672	0.753308117389679	5.252491474151611	nan	inf
monomer-100-nr2-run1_result_10	27	HMMPVEVVKEKDVLKFIIKVELEPNVEKKVTFELTINNETITYEWKLKLVEKEDGKLELKAEQIGNIPEIPHEVKLEKIGDKYLATLILTFPDLPESMLE	1.047407488195796	0.9382311150519334	84.71048736572266	0.7195141911506653	6.218920707702637	nan	inf
monomer-100-nr2-run1_result_10	28	HMKPVKLTFENDVYTLTLEVELEPEKEVLVELTFTVNNKTITYKYKVKLKVNEDGTYEVEVKQIGDLPELPVEVELKKEGDKYLAKLKISLPNVPPSMFE	1.6890109136149365	0.8581823261400234	85.83726501464844	0.7068370580673218	5.721485137939453	nan	inf
monomer-100-nr2-run1_result_10	29	MMQPVPLVYEEDVYTLLVKVELKVNEEKEVTLTLTINDKTLTYRWKVKLVENEDGTLTVELEQIGDIPELPVEVELKKEGDKYIATIKISLPDLKESDFE	3.7374780635626155	0.751404439714265	81.42913818359375	0.6360317468643188	7.844369888305664	nan	inf
monomer-100-nr2-run1_result_10	30	EMLPVKLEYKENEYTLKLKVELEVDEEKLVELELKINNKTITYKYKVKLKKDEEGKLTVELEQIGNIPKLPTKIELEKKGDKYFATIIITLPNFPESLFK	1.096962477734932	0.9304487978183509	84.72544860839844	0.7103053331375122	6.45090913772583	nan	inf
monomer-100-nr2-run1_result_10	31	EMKPVELVEEEDKYKLILKVELKVNETKLVEFKFTINNKTYTYKYEVKLIEKEDGKLEVEVKYIGDFPEPKVEVKLKKEGDKYIAEIIITLEDLPKSAFE	1.5515577952512956	0.8781798784463243	81.70003509521484	0.6721977591514587	7.050970077514648	nan	inf
monomer-100-nr2-run1_result_10	32	MMQPVEIVYENDKYKFIIKVELKPNEEKLVEFTFTYKNKTITYRWKLKLIEKEDGTYELKVEQIGNIPKLKTEVKLKKEGDKYIAELIITFENLKPEDFE	3.3799779189769588	0.7917548330253622	82.59947204589844	0.6950792074203491	6.801448345184326	nan	inf
monomer-100-nr2-run1_result_10	33	MMLPVEIKYEKDVYTAILKVELEPDKEVLAELTFTKDNETITYKFKVKLIKNEDGTYTVEVKQIGNIPEIPYEVKLTKLGDKYLAEIIFTFPNLKPSDFK	1.527062041524154	0.8780714718531164	82.08936309814453	0.693705677986145	6.8393964767456055	nan	inf
monomer-100-nr2-run1_result_10	34	MMLPVEVVREEDVTRFILRVELEVDKTVEVEFDFTIDDVTITYRWEVKLVRNADGTLTVEVRQVGDLPEIPHRVELEKEGDKYLAKLILDFPDLPPSALS	3.146217279462522	0.7424470364569715	80.17314147949219	0.6516866683959961	8.038908958435059	nan	inf
monomer-100-nr2-run1_result_10	35	MMQPVPIVYEKDKYKAIIEVELKPNETKLVEFKFTVNDVTVTYKFKVKLIENEDGKYSVEVEQIGDIPEIEYEVKLEKKGDKYIAKIILTLENVPPSAFK	3.7915052693171463	0.7303316086607139	76.64335632324219	0.6119835376739502	9.437575340270996	nan	inf
monomer-100-nr2-run1_result_10	36	MEQPVPLTFENDVYTLTKTVELEVNKEKEVTLELTINDKTITYKWKVKLIENEDGTLEVEVKQIGDLPEIEVSVELKKEGDKYIATIKITLKDLKESDFK	3.6901491649894287	0.7132482002546803	78.6603775024414	0.5913007855415344	8.6692533493042	nan	inf
monomer-100-nr2-run1_result_10	37	EMQPVELKYEDDVYSLILKVELEVNKEVLAELTFTINNKTITYKFKLKLVEKEDGTLELEVEQIGNIPKIEYEVELEKEGDKYIAKLILKLKDLPESAFK	1.35035270328779	0.901171519179504	85.09630584716797	0.7178417444229126	5.873157978057861	nan	inf
monomer-100-nr2-run1_result_10	38	MMMPVELVFEDDVYKAIIKVELEPEKEVEVEFDFTYKDKTITYRWKVKLIKDENGNYSVEVKQIGDIPEIPYEVKLKKEGDKYIAEIILKFPDLKPEDFE	1.749685013360354	0.8571544794625404	85.40061950683594	0.7044464349746704	6.126505374908447	nan	inf
monomer-100-nr2-run1_result_10	39	MMQPVPLEYKDDVYELKVKVKLKPEEEVEVELDLTINNVTVTYRWKVRLLVDENGNYSVEVEQIGDIPELPVEVKLEKKGDEYIATIIIKLPDLPPSAFD	1.7784559173870755	0.8499456359065178	81.39644622802734	0.6522558927536011	7.714435577392578	nan	inf
monomer-100-nr2-run1_result_10	40	MQLPVPLVKEDDKYTLILPVYLEPNVTKKVTLTFTFKDKTITYEWELKLIKNEDGTYELEAKQIGNIPEIPYEVELIKIGDKYLALLKLTLEDVPESMFE	1.0950559826531114	0.9361975369808817	83.47527313232422	0.6992775797843933	6.566585063934326	nan	inf
monomer-100-nr2-run1_result_10	41	MMLPVPIEKKDDVYKAILEFKLKPNEEKLVEFEFTINDKTITYKWKLKLIEDENGEYKVEAKQIGDIPEIPVEVELEKKGDEYLAKLILHFPNLKESDFK	10.983561455037668	0.3092650157413364	49.31354522705078	0.36824721097946167	15.842174530029297	nan	inf
monomer-100-nr2-run1_result_10	42	EMQPVKITYKENEYKLELKVELEVDKEVLVELKYTINNKTITYKYKVKLVENENGEYEVEVEQIGDIPEIPTEVKLEKKGDKYLATIIITLPDVKPEDFN	1.716831993934034	0.8631901298051132	87.22218322753906	0.7335912585258484	5.188171863555908	nan	inf
monomer-100-nr2-run1_result_10	43	HMKPVPIVFEDDVYKAILEVELEVDKEVEVTFDYTLNDKTTTYRWRVKLVENADGTLTVEVEQIGDIPEIPHSVELKKEGDKYIATLILSFPDLSPEDFE	1.8510475960205564	0.8620959455199908	87.63236999511719	0.7132989168167114	5.403440952301025	nan	inf
monomer-100-nr2-run1_result_10	44	MMLPVEIVFEEDVYKLILEVELKPNEEKLVEFEFTYKNKTITYKWKVKLVENEDGKLTVEVEQIGDIPELPVEVKLEKIGDKYLAKIIISLPDLKESEFE	2.0207991175834583	0.8409709223291868	80.83744812011719	0.640743613243103	7.736291408538818	nan	inf
monomer-100-nr2-run1_result_10	45	HMMPVPVVKEKDKIKFIIKVELKPNEEKLVTFTFKYKNKEIEYKFKVKLIVDENGNYSLEVEQIGDIPELEYEVKLEKKGDKYIAYIIITFKNLPESALE	11.180733691034497	0.3449659724048115	78.37513732910156	0.6221922636032104	9.65686321258545	nan	inf
monomer-100-nr2-run1_result_10	46	MMQPVELVKEDDVYTLLVKVELEVNEEKLVEVTFTVNNKTVVYKWKLKLVETEEGKLELKAEQIGDIPEIPHEVELKKEGDKYIATLKLTLPDVPESAFE	1.472056638261287	0.8919642422992082	83.77760314941406	0.6767973899841309	6.639581203460693	nan	inf
monomer-100-nr2-run1_result_10	47	MMQPVPIKYENDVYTAEIKVKLKVNEEKLVEFTFTFKDKTITYKFKLKLIENEDGTLTLEAEQIGDIPEIPYEVELEKKGDEYIATLKLSFPNIPESAFE	1.5899298429626085	0.8758575175212421	84.02174377441406	0.6650705337524414	6.718147277832031	nan	inf
monomer-100-nr2-run1_result_10	48	MMKPVKIEYKNDVYKAILEFELEVDKEVLVEFDFTYNNKTITYKYKLKLVRDEEGNLKLEVEQIGNIPELEYEVELEKEGDKYIAKLIINFKDIPESAFK	1.5913645677331605	0.8829883015208325	83.73456573486328	0.7016597390174866	6.364869117736816	nan	inf
monomer-100-nr2-run1_result_10	49	AAQPVPVERRDDVLTFHLRFELEPDREVRVTFDFTIDNVTVTYEWLLRLVLEADGTPRLEARPVGDLPEIPHEVELEREGDRYLATLILHFPDLPESALE	1.5137640719833063	0.8873855137681796	83.63072967529297	0.7311725616455078	5.998779296875	nan	inf
monomer-100-nr2-run1_result_10	50	MMLPVEIVKENDVYTAIIPVELEVNKEKLVTFTFTFNNKTITYKWKLKLIKNEDGKYELKAEQIGNLPELPVEVELEKIGDKYLALLKISLPNVPESAFE	3.0292620381690183	0.7091762459221053	78.16096496582031	0.6282715797424316	7.8769097328186035	nan	inf
monomer-100-nr2-run1_result_10	51	MMLPTPLTYEKDVYTFTIEVELEPEVKKKVTFEFTYENKTIKYEYEILLKVNEEGKYEVEVKQIGDLPEIPYEVELKKEGDKYLATLKLKFPNLPESMFK	1.7880639934159694	0.8663744910954146	78.56387329101562	0.6000447273254395	8.577775955200195	nan	inf
monomer-100-nr2-run1_result_10	52	MMKPVKIEFKDDIYTLKLEVELKVNEEKEVELELTINNKTITYKYKVELIKTEEGKYEVKVEQIGNIPKLEVEVKLEKEGDKYKATIIIKLKNLPESAFK	1.411048443202272	0.8960365335815087	80.78131866455078	0.6627057790756226	7.248135089874268	nan	inf
monomer-100-nr2-run1_result_10	53	MMKPVPLVFEEDEYKFLIEVELEVNEEKEVEFTFTYKDKTITYKFKIKLIENEDGTLTVKVEQIGDIPEIPYEVKLEKKGDKYLATLVLTFPNLPESAFE	1.5951967354943264	0.8781047597588695	81.1207504272461	0.6474623680114746	8.015542030334473	nan	inf
monomer-100-nr2-run1_result_10	54	HMMPVELVYEDDVYTFLIKVELKPNEEKLVEFDFTINNKTTTYKFKLKLVENEKGEYELEVKQIGNIPEIPYEVELKKEGDKYIATLKLYFPNLPESAFK	1.3597218003081963	0.9030525739015285	85.25029754638672	0.7028789520263672	6.107796669006348	nan	inf
monomer-100-nr2-run1_result_10	55	HMMPVEIKFENDVYSAILKVELEPEKEVLVEFEFKKNDKTIKYKWKVKLLVDEDGKYTVEVEQIGDIPEIETEVELKKEGDKYIAYIILKFKNLKESDFE	3.2620209339803834	0.607013602007789	74.91243743896484	0.6217069029808044	8.244404792785645	nan	inf
monomer-100-nr2-run1_result_10	56	MMQPVELKEEEDVYSLELRVELRPNEEVLVELDFTVDDETVTYRWRLRLLEDEDGELRVRAEQLGDLPPLPTEVRLEREGDRYLATLILRLPDVPPELFE	1.3352576428827314	0.8998377493940974	81.88937377929688	0.6856139898300171	7.405790328979492	nan	inf
monomer-100-nr2-run1_result_10	57	ELKPVKLEKKDDKYTFKIEVELKPNEEKEVEFKLTINNKTITYKFKLKLEVDENGNYSLKVEQIGDIPEIPYEAKLEKKGDKYIATLILTFPDLPESAFS	1.46328655381947	0.8916629156879564	84.64527893066406	0.7174960970878601	6.281224250793457	nan	inf
monomer-100-nr2-run1_result_10	58	MMMPVELKYKDDVYEFILKVKLKPNETVLVEFKFTINNETITYKYEIKLKVDENGNYTVEVKQIGDLPEIPYKVELEKIGDEYLAKLILSFPDLEPSMFK	1.170317205687702	0.9220556271006481	84.65904998779297	0.7074002027511597	6.042816638946533	nan	inf
monomer-100-nr2-run1_result_10	59	MLQPVKIEFEEDKYKLIVKVELEVNEEKLVTLDFTKNNKTITYKFKLKLVEKEDGTLELEVEQIGDIPEIPYEVELKKEGDKYIATLILTLPNLKPSDFE	1.9284099710219917	0.8431228490291565	77.88108825683594	0.6276707649230957	8.462425231933594	nan	inf
monomer-100-nr2-run1_result_10	60	MMKPIKIEFEKDKYKLIKEVELEPNKEVEVEIKFTKNNKTVTYKFKVKLIEKENGEYEVEVEQIGDIPEIKYEVKLEKKGDKYIAKLILTFENLKPEDFE	1.3331852157654926	0.9090509305680906	82.87447357177734	0.6645668745040894	6.9656758308410645	nan	inf
monomer-100-nr2-run1_result_10	61	MLLPTKLVYENDKYTFIIEVELKVNETKTVTFDFTINNKTTTYKWEIKLLEDENGEYKVEVKQIGDSPEIPHEVELIKEGDKYLAKLKLTFPNLKESDFE	1.4718848526290078	0.8959606283324721	87.2151870727539	0.7288807034492493	5.342773914337158	nan	inf
monomer-100-nr2-run1_result_10	62	ELLPVEIVYEDDEYKAIIPVELRPEEEVLVTFEFKKDNETTTYRFRLRLVREPDGRLRLEVRQLGDQPEIPYEAELRREGDRYLALLILTFKDLKPEDFE	1.6146285338429656	0.8779194600338023	88.05343627929688	0.7669517993927002	5.121039867401123	nan	inf
monomer-100-nr2-run1_result_10	63	MMLPVRLERRDDVVRAILPVELAVNEEVLVEFTFTFRDLTVTYRWRVRLLETEEGELRLEVEQLGDLPEIPVSVRLERRGDRYLAHLILDFPDLPESAFE	1.2028318902390274	0.9144091680101957	87.15678405761719	0.7530176043510437	5.508057594299316	nan	inf
monomer-100-nr2-run1_result_10	64	HMMPVKLVYEDDKYTLLIEVELEVNEEKLVEFKFTINNKTYTYKFKVKLIEDEEGNYTVEVKQIGDFPEIPHEVFLEKKGDKYLATIKLTFEDLPPSAFS	1.5440333329074953	0.8820888060618253	84.75070190429688	0.7203235030174255	5.979529857635498	nan	inf
monomer-100-nr2-run1_result_10	65	ELQPVEIEFKENEIIAHVKVKLKVNETVRVKFEFTINNETIVYEWEIKLVENEDGTLEVEVKQIGDIPEIPHEVKLEKKGDEYFATLILTFPNLPLSALE	1.7747331622333642	0.8701663393129024	87.32994842529297	0.7388262152671814	5.222538471221924	nan	inf
monomer-100-nr2-run1_result_10	66	EMQPVPLVYEDDVYTLKLTVKLKPNETVTVTLDFTKNNETVTYTWEVKLVETEKGEYKVEVKQIGNIPEIPTSVELKKEGDEYIATIIISLPNVKPEDFD	1.7913688413738162	0.8524321760914937	86.08011627197266	0.7218267917633057	5.625880718231201	nan	inf
monomer-100-nr2-run1_result_10	67	MMMPVPIKKEENVYKAEIKVELKVNEEKLVTFTFTYKNKSIKYEFKLKLVENEKGELELKVEQIGDIPKIDYKVELKKEGDKYIATLILTFKDLPESAFE	4.502994514252058	0.5991195031528705	74.99563598632812	0.5940055847167969	8.652953147888184	nan	inf
monomer-100-nr2-run1_result_10	68	HMMPVEIIYEDDVYKAIIKVELKVDETVKVTFTFTINNKSIKYEFELKLIKNEDGTYTLEVKQIGDIPEIPYEVKLKKEGDKYIAELILSLPNLPESAFE	1.377391673567106	0.9003965711982228	84.0980453491211	0.697715163230896	6.281166076660156	nan	inf
monomer-100-nr2-run1_result_10	69	PLLPVELVKEENEYKLIIKVELEPEKEVEVSFDFTYKNKTITYKFKIKLIKNEDGEYKVEVEQIGDIPELPYEVKLKKEGDKYLAELIISLPNVKESDFE	1.4501122204603234	0.8987593377575344	85.95919036865234	0.7169667482376099	5.9594621658325195	nan	inf
monomer-100-nr2-run1_result_10	70	EMQPVELVFEKDKYTLLVKVELKVDEEVKVTLEFTFENETVKYEWKLKLVKDENGELKVEAEQIGDIPEIPFEVELKKEGDKYIATLKLTLEDVPPEMFK	1.3379908134902359	0.9068641888572957	85.2516860961914	0.7146625518798828	6.088791847229004	nan	inf
monomer-100-nr2-run1_result_10	71	MLKPVKIEKKDNVYTAIVEVELEVNEKKEVSFDFTYKDQTITYKFELKLVEKEDGTLELEAKQIGNIPKIDYEVELKKEGDKYIAKLILKFKNLPESAFK	1.2926707672200597	0.9088728812838547	83.05960845947266	0.683656632900238	6.855029582977295	nan	inf
monomer-100-nr2-run1_result_10	72	MMLPAELVYEDNEYKLILEFELEVNETKLVTFDFTYKDETITYKFELKLVENEDGTLELEAKQIGDLPEIPHEVELEKKGDKYLAKLILTLPNVPESAFE	1.4208185238405469	0.8994845285755518	82.56499481201172	0.6852191686630249	6.83803129196167	nan	inf
monomer-100-nr2-run1_result_10	73	MMKPVEIVFEDNVYKAIITVELKPNETKLVEYTFTVNNKTVTYKFELKLLKDEDGNYSLEAKQIGDIPEIPYEVKLEKEGDKYIAKLILSFPDVPPEAFK	1.758940374227175	0.8817763568689889	86.17835998535156	0.7332658767700195	5.800541877746582	nan	inf
monomer-100-nr2-run1_result_10	74	HMMPVEVTYEDDVLTFTLKVELEVDETKLVTFDFTVNDVTVTYRWEVKLVRKEDGKLEVEVRQLGDLPEIPTEVRLKKIGDEYLAEIILSFPDLPLSALE	1.297194225126107	0.9103136840301602	86.68670654296875	0.7326869368553162	5.568694591522217	nan	inf
monomer-100-nr2-run1_result_10	75	HMMPVEIKKEDDVISFILEVELEVNEEKIVTFNFTYKNKTITYKFKVKLVEEEDGTLKVEVEQIGNIPKIDYEVKLEKKGDKYIAKIILKFKNLPESMLE	1.4069520797414168	0.8981598090811471	82.97286987304688	0.6784027814865112	7.134401321411133	nan	inf
monomer-100-nr2-run1_result_10	76	MMMPVELVKEDNVYTLIKKVELEPEVEKEVSLTFTVNNVTITYKFKIKLIKTEKGEYKVEVEQIGNFPKIPYEVELKKEGDKYIAYLKLKLPNVPESAFE	1.5105183067337722	0.8997895124317529	83.77816009521484	0.685714840888977	6.689021110534668	nan	inf
monomer-100-nr2-run1_result_10	77	MMMPVPVEYKDDVYSFKIKVELKPNEEVLVEFDFTINDETITYKYKIKLIVKEDGTYEVEVKQIGDIPEIPHKVELKKEGDKYIATLILEFPDLKPEDLE	3.184479663409121	0.6220903665595027	79.12908935546875	0.6148399114608765	7.906002998352051	nan	inf
monomer-100-nr2-run1_result_10	78	EMKPVELVKEKDVYKFKIEVELKVNEEKLVEFEFTYKDKTITYKWKVKLIENEEGKLEVKLEQIGDIPKLEVEVKLEKKGDEYIATIIITLKDLKESDFD	4.716369856358244	0.5285914141644483	71.62957763671875	0.547225832939148	9.183341979980469	nan	inf
monomer-100-nr2-run1_result_10	79	MMKPVEIKYENDKYEFIIEVELEPEEEKLVTFELTINNKTITYKFKLKLVVNEDGKYTLEVKQIGDIPEIPHKVELEKIGDKYLAKLILTFPNLKPEDFK	1.4501206490729155	0.8968516033132112	85.42854309082031	0.7056975364685059	6.132583141326904	nan	inf
monomer-100-nr2-run1_result_10	80	MMLPAKIEFKDNVRTVYLKFELEVNKEKEVEFEFTVNNKTIVYKWKLKLLENEEGKLELEAKQIGDIPEIPHEVELEKIGDKYLATLKLKFPDVPESWFE	2.156661427575637	0.8191436747588053	76.45514678955078	0.611077070236206	8.870522499084473	nan	inf
monomer-100-nr2-run1_result_10	81	EMQPVEVVFEDDVITFIIKVKLKVNEEKRVTFTFTIDDETFVYEFKVKLVENEDGTLTVEVEQIGDFPEIPYEVELKKEGDEYIAYIKLYFPDLKLSDLK	1.3441337280563714	0.8999096153439993	85.1369400024414	0.7237228155136108	5.948679447174072	nan	inf
monomer-100-nr2-run1_result_10	82	MMLPVPLEFKEDVYTLHVRVKLKPNETVRVTLTLTINDITVTLEWELKLLVDENGNLSLEVRPVGDLPEIPHKVELEKKGDEYFATLILEFPDLPESAFS	1.373940410425258	0.9008960199827409	80.85550689697266	0.6626295447349548	7.2428412437438965	nan	inf
monomer-100-nr2-run1_result_10	83	MMLPTPIIYKDDVYTIEIKVELKVNEEKEVTFDFTINNVTVTYKFKIKLVEKEDGTLEVKVEQIGDIPEIPYEVKLEKKGDKYLATLILTFPNLKPEWFS	1.6934469753253023	0.8667365986718025	79.07789611816406	0.6290361881256104	8.2150297164917	nan	inf
monomer-100-nr2-run1_result_10	84	MMQPVRIEYEDDEYKLILRVELRPEEEVLVELDFTIDDKTFTYRWRLRLVVREDGEYEVRAEQLGDFPEIPHEVRLRKEGDRYLAELILTLPNVKESDFK	1.2991867013339646	0.9073124017983547	82.72050476074219	0.7049931287765503	6.987884998321533	nan	inf
monomer-100-nr2-run1_result_10	85	MMLPVEFVKEENVTKAIIKVELEPEEEKLVEFKFTYNNKTVTYKFKLKLIKNEDGEYKLEVEQIGSIPKIPYEVELEKIGDKYLAKLILSFPNVPESAFK	1.8303258848325497	0.8571774649155407	87.23477172851562	0.7238499522209167	5.454334259033203	nan	inf
monomer-100-nr2-run1_result_10	86	VQLPVPVVYEDDVTTFIIPVELKVNEEVLVEFDFTVNNETITYRFRLKLVEDEEGKLSLEVEQLGDLPEIPHEVELIKEGDKYLALLKLTFPNLPPSALQ	2.2308926341833497	0.8475319094992675	86.27542114257812	0.7293877005577087	5.660491943359375	nan	inf
monomer-100-nr2-run1_result_10	87	MMKPVELVYEKDVYKFIIEVELEINEEKEVSFEFTINNKTIVYKFKVKLVEKEDGTLEVKVEQIGDIPKIPHKVELEKNGDKYIAKIILEFPNLKESDFE	1.6225804090965568	0.8783651181462458	83.98304748535156	0.6837658882141113	6.45077657699585	nan	inf
monomer-100-nr2-run1_result_10	88	MMQPVEIVKEEDVYKLILKVELKPNETKLVELTLTINNKTITYKWKLKLLKDENGNYSLKAEQIGSIPKLDFEVKLEKKGDKYIAYLIITLKDLPESAFK	1.1091830731192773	0.9299249748147826	86.45762634277344	0.758833110332489	5.6936163902282715	nan	inf
monomer-100-nr2-run1_result_10	89	EMKPVELVFENDVYKLLLKVELKPNETKLVELKFTYKNKTITYKWELKLVEKEDGKYELEAKQIGNIPEIPHEVKLEKKGDKYLATLILSLPNVPPEMFE	1.075483433637313	0.9346876909705835	85.97754669189453	0.7441108226776123	5.79461145401001	nan	inf
monomer-100-nr2-run1_result_10	90	MMLPVPVVFENDKVTFIIPVELEVDKEVLVEFVFTIKDQSVTYRWRLRLVRDEEGNLSVEAEQIGDFPEIPVEVRLERRGDRYLAHLILTFPDLKPEDLE	1.7843910752764183	0.8657255262389705	86.02759552001953	0.7308093905448914	5.733602046966553	nan	inf
monomer-100-nr2-run1_result_10	91	HMKPVKIVKEKDVYTAIVEVELKVDETVKVSFEFTKDNKTVVYEFELKLVKEPNGELKLEAKQIGDIPEIPYEVELEREGDKYIAKLILKFPNLKESDFE	1.2957603464387142	0.9112580831192457	84.07447052001953	0.7041348218917847	6.446853160858154	nan	inf
monomer-100-nr2-run1_result_10	92	MMLPVELVYENDEYKLILEVYLKPEEEVLAELTLTINNKTITYKYKLKLIKNEDGKYELKVEQIGDIPEIPHEVELEKIGDDYLAKLILTLPNLKPEDFK	1.5374279408551563	0.8825975425565679	84.28052520751953	0.6975108981132507	6.188816547393799	nan	inf
monomer-100-nr2-run1_result_10	93	ELLPVELVFEDDTYKLIIKVYLKPNEEKLVEFDFTKNNKTITYRFKIKLIEKEDGTYEVEVKQIGDLPEIPHEVKLKKIGDEYLAELILSFPDLKPEDFE	1.1863189869910298	0.9169554019551844	87.91556549072266	0.7499774694442749	5.117989540100098	nan	inf
monomer-100-nr2-run1_result_10	94	MMQPVELVYEDDVYKLIIKVELKVNEEKEVEFEFKYKDKTTVYRFKLKLIENEDGTYEVEAKQLGDIPEIPHEVKLEKEGDKYIATLILTFPDLKPEDFE	1.473002458945222	0.8893186161902434	84.83732604980469	0.6967185735702515	6.422018527984619	nan	inf
monomer-100-nr2-run1_result_10	95	MMLPVPLVFEEDVYSLILPVELEVDKPVLVELTFTRDEQTVTYRWRLELVENEDGELEVRVEQIGDLPEIPHEVELERHGDRYLARLILRLPDLRPEDFE	1.8491032898689774	0.8765276416191043	85.47179412841797	0.7232178449630737	6.2314348220825195	nan	inf
monomer-100-nr2-run1_result_10	96	MMQPVEIVKEKDVTTAIIKVELKVNEEKLVEFTLTINNKTITYKFRLKLVEDENGNLSLEAEQIGDLPEIPHEVKLKKEGDKYIAELKLYFPDLPESALN	2.4845784454530158	0.7706709534906406	79.04256439208984	0.6334500312805176	8.766498565673828	nan	inf
monomer-100-nr2-run1_result_10	97	EQQPVEWVREEDVLTAILRFRLKVNETVEVTFDFTFRNETVTYRFRLRLLEDEEGKLSVEAEQLGDLPEIPHEVELEKIGDEYLAKLILHFPDLPESALE	15.329601857748147	0.23746244888779133	54.09077835083008	0.4824317991733551	14.067174911499023	nan	inf
monomer-100-nr2-run1_result_10	98	MMLPAELVKENDIYKIILKFELKVDEEKLVEFTFTKNNKSITYKFKLKLIKNEEGKLELEVEQIGSFPEIPHEVKLEKKGDKYLAYLILSFPNLKESDFE	1.3873199568539267	0.9024307360083992	82.45418548583984	0.6942439675331116	6.64394998550415	nan	inf
monomer-100-nr2-run1_result_10	99	MMKPVKVEKEEDEIKFYLEFKLKPNEEVLVTFEFTKNNETTVYKFKLKLVEKPDGSYELKVEQIGDLPEIPHKVELKKEGDEYIATLILTFPDLKESDLK	1.3391506930353587	0.9060003921657386	85.40835571289062	0.7181832790374756	6.203075408935547	nan	inf
monomer-100-nr2-run1_result_100	0	AAASPLVGGELVPLAPDVYGLVFTIAPEAAGTDRTYTVRLTVRLEDLTPEEAARLLAEGVRRLTEEIVAKIRAGEEVERLDVPELSPESPLRFRLEVRAE	2.0730525096759798	0.8341607542328306	78.37553405761719	0.6519349217414856	7.009326934814453	nan	inf
monomer-100-nr2-run1_result_100	1	EENNPIEGGELIEIAPEVYGLKFTIKPEAIGSDKKVTVELTFRFENLSEEEFEKLLKEGILKYTKKIIEKLKKGETVEELDVPEESEDSPLYFKFKVTIE	10.683108826578652	0.2305153821186694	52.67251968383789	0.39593708515167236	14.222461700439453	nan	inf
monomer-100-nr2-run1_result_100	2	MENSPIIGGELIELEENVYGYKFTISPEAIGSDKTYTVTLTVKLENLSEEEAKKLLEEGIEKITKEIIEKIKKGEKVEKLIKPEESEDSPIYFEFKVEEK	2.0195086113814806	0.8442951063347884	82.4839859008789	0.6750628352165222	6.7047576904296875	nan	inf
monomer-100-nr2-run1_result_100	3	EENDPIVGGKIIEIEENVYGIEFTISPEATGTDKTYKVKLTVTFENLSEEEFEKLLEKGIREITKEIIEKIRAGETVEELERPEDSEESPIKFKFEVTIE	1.440476273981041	0.9127729148550469	81.11285400390625	0.6509602069854736	6.644010543823242	nan	inf
monomer-100-nr2-run1_result_100	4	AAASPLVGGELVELAEDVYGFRFTISPEATGSDRTYTVDLTVRLRDLTPEEAARLLAEGIARITAEIIARLRAGERVEELDVPELSPESPVEFRVRVRIE	1.3357163097792677	0.9140501477638645	80.9478759765625	0.6767451167106628	6.367212295532227	nan	inf
monomer-100-nr2-run1_result_100	5	MENSPIIGGELIKIAENVYGYEFTISPEAAGTDKTYTVKLTVEFKNLTEEEKEKILKEGIEKYTKEIIEKIRKGEKVEKFEVPDESKDSPFKFEFEVKEE	1.9199097635089533	0.867558546613515	85.58885192871094	0.6945185661315918	5.9126386642456055	nan	inf
monomer-100-nr2-run1_result_100	6	AAADPLVGGELIPLAPDVYGLRFTISPEAAGTDATYEVLLTVTLKDLSPEEAAELLARGIREITAEIVARIRAGEEVERLEVPRLSPDSPLTFRVEVRRE	1.759371396615699	0.8799075091980723	81.41560363769531	0.6917333602905273	6.2699360847473145	nan	inf
monomer-100-nr2-run1_result_100	7	EENNPLEGGKLIFIDKDVYGLEFTIKPEAAGTDKTYKVKLTVTFKNLSKEEFEKLLKEGILKETEKIIEKIRAGEKVEEFNVPEDSEDSPIKFNFKVEEE	2.0758621546452103	0.8573410946201991	79.77088928222656	0.6546974182128906	7.336319923400879	nan	inf
monomer-100-nr2-run1_result_100	8	AANSPLVGGRLIELAPEVYGYEFTISPEAAGTDRTYTVRLTVRLRDLSEEEARELLERGIRELTAEIIARIRAGEEVPLLEVPRPSPDSPLYFRLEVTAE	3.1251831207898526	0.770750016070658	75.84512329101562	0.6383352875709534	7.970803737640381	nan	inf
monomer-100-nr2-run1_result_100	9	AAASPLVGGELIPLAEDVYGYRFTISPEAAGTDRTYTVLLTVTLKDLSPEEAERVLAEGIARHTAEIVARIRAGEEVPELDVPDESPDSPFRFHFRVEAR	1.499327559743699	0.8909320395422126	81.20752716064453	0.6923490166664124	6.268040657043457	nan	inf
monomer-100-nr2-run1_result_100	10	MAASPLVGGELIKLAENVYGYRFTISPEAAGTDRTYTVDLTFTYENLTPEEFEKKLKEGIEKITEEIIAKIRAGEKVEELDVPEDSEDSPFKFKFKVTEE	1.753536634512096	0.890193994640329	80.4761734008789	0.6200425028800964	7.3212761878967285	nan	inf
monomer-100-nr2-run1_result_100	11	MENSPLEGGELIKIEEDVYGYVFKIKPEAAGTDKTYTVTLTVKFKNLSKEEFEKLLKEGIEKITKEIIEKIRAGEEVEELDVPEDSEDSPIYFKFKVEIK	1.9447536168607642	0.8698672042479099	77.98821258544922	0.626425564289093	7.618540287017822	nan	inf
monomer-100-nr2-run1_result_100	12	MENNPIEGGEIIEIAENVYGIKFTIKPEATGSDKTYTVELTVKLENLSEEEAKKLLEEGILKYTEKIIELIKEGKEVKEFDVKDDSPDSPIYFKFKVTTE	11.551064278145242	0.18274560896139871	58.05821228027344	0.3953326940536499	12.828065872192383	nan	inf
monomer-100-nr2-run1_result_100	13	EENNPIEGGELIKIEENVYGIKFTIKPEATGSDKTYTVELTVTFKNLSEEEFKKLLEKGILEITKEIIEKIKAGEEVKELNVDKDSPNSPIKFNFKVTTK	9.939134156072383	0.2574419038128518	71.42282104492188	0.5826547145843506	9.446401596069336	nan	inf
monomer-100-nr2-run1_result_100	14	AAASPLVGGELVPLAEDEYGLRFTISPAATGSDATYTVDLRYRFRDLTPAERAELLAAGVAELTAEIIARLRAGEEVEELDVPAPSPDSPLRFRLRVRRT	1.8390030836201312	0.8941908133498104	74.90994262695312	0.6434766054153442	7.546463966369629	nan	inf
monomer-100-nr2-run1_result_100	15	SLNSPIIGGEIIKLEENVYGIKFKISPEATGTDKVYTVDLTVEFKNLSEEEKEKVLKEGIEKITKEIIEKIKKGEKVEELDVPEEDENSPFKFKFKVTIE	11.214594199581907	0.29145343354011827	55.88603210449219	0.4376985728740692	13.008007049560547	nan	inf
monomer-100-nr2-run1_result_100	16	MENNPLVGGEEIKLEENVYGYRFTISPEATGSDKTYTVDLTVKFENLTEEEKEKLLKEGLLKYTEEIIAKIKAGEEVKEFKAPDESEESPIYFEFKVTTK	1.9018116286927824	0.8756415090169092	82.63177490234375	0.6799508333206177	6.625427722930908	nan	inf
monomer-100-nr2-run1_result_100	17	AAASPLTGGELIPLAPNVYGYVFTISPEATGTDRTYTVRLTVRLEDLTPEEAAALLAAGIAEATAEIVARIRAGEEVARLDRPDASPESPLRFRFEVTVE	1.4210344449566352	0.9016511975032825	80.04692077636719	0.6746219396591187	6.754026412963867	nan	inf
monomer-100-nr2-run1_result_100	18	HMHSPITGGEEIPLAENVYGYKFTISPEAAGTDKTYTVTLTVTFEDLTPEERARLLKEGIEKYTKEIIEKIKAGEEVKKFDAPEESPDSPIRFKFEVEIK	1.7787032612003033	0.8772508986553998	84.93755340576172	0.7015933394432068	5.85371208190918	nan	inf
monomer-100-nr2-run1_result_100	19	MENNPLEGGEIIKLEENVYGIKFTIKPEAAGTDKTYTVTLTVTFKNLTPEEFEELLKKGILEITEEIIAKIKAGEEVKELDVPKDSPESPIKFKVKVETK	2.3199192708404133	0.8310253044348878	81.90562438964844	0.6579961180686951	6.7745208740234375	nan	inf
monomer-100-nr2-run1_result_100	20	AAASPLEGGELIPLAPDVYGLRFTISPEAIGSDRTVRVDLTVEFRDLTPEERARLLEEGLRRLTAEIVARLRAGEEVEEFDAPDPSPESPFRFRFRVRIE	11.473751428339375	0.20429946308432057	48.63581848144531	0.40163129568099976	14.747817993164062	nan	inf
monomer-100-nr2-run1_result_100	21	MANDPIEGGKLIYIEENVYGLEFTIKPEATGTDKTYKVKLTFTYKNLTEEEFKKELEKGIREATEIIIEKIRAGEKVEKLELPKDSEESPFKFEFEVEEK	1.589186847804154	0.9047368271846323	82.86234283447266	0.6522930860519409	6.6813249588012695	nan	inf
monomer-100-nr2-run1_result_100	22	AAASPLVGGELIPLAPEVYGYRFTISPEATGTDEVVEVLLTVRLRDLTPEEAAELLAAGIARHTALIVERLRAGERVEELDLPDLSPDSPLRFRFRVEIR	1.3531510690666795	0.9154060313396793	78.76661682128906	0.6692677140235901	6.500308990478516	nan	inf
monomer-100-nr2-run1_result_100	23	SLNSPIVGGKLIEIEENVYGFEFTISPEAAGTDKTYKVKLKVKFENLSEEEFKELLKEGLSKITKEIIEKIRKGEEVKELKVDDLSPDSPIKFEFKVEIK	1.8895538577619557	0.8610682220845989	81.28005981445312	0.6678922176361084	6.571066379547119	nan	inf
monomer-100-nr2-run1_result_100	24	MENNPIVGGELIKIEENVYGIKFTISPEATGTDKTYTVELTVTFENLSEEEKEKLLEEGLRKITEEIIAKIKAGETVEELEVPEDSPESPIKFKFKVTIE	10.862376988898891	0.3644637722820121	63.303035736083984	0.46935802698135376	11.029428482055664	nan	inf
monomer-100-nr2-run1_result_100	25	AAASPLEGGELIPLAPDVYGVRFTISPEATGSPERVTVLLTVELRDLTPEEAAALLAAGLAEHTAEIVARLRAGERVELLDRPDASPDSPLRFRFEVRIE	1.2793578565622212	0.9244023538744389	75.9276123046875	0.6253143548965454	7.4366044998168945	nan	inf
monomer-100-nr2-run1_result_100	26	APASPLVGGELVPLAENVYGLVFRISPEAVGSDRWVTVRLEVRLEDLTPEEAARLLAEGVARYTAEIVERLRAGEEVEELDRPDPSPDSPLRFRFRVEIE	2.176429683946282	0.8109698411562014	84.94347381591797	0.7263283133506775	5.331814765930176	nan	inf
monomer-100-nr2-run1_result_100	27	EVDDPIEGGELIELEENVYGYKFTIKPEAAGTDKTYTVELTVTFENLSEEEKKKLLEEGIKKITEEIIEKIRKGEEVEELDVPEDSPDSPIKFHAKVTIE	1.897647133607889	0.8527773417334977	84.46163940429688	0.7006502747535706	5.810878276824951	nan	inf
monomer-100-nr2-run1_result_100	28	MENSPLEGGELIEIAENVYGYKFKIKPEAAGTDKTYTVELTVKFENLSEEEKEKLLKEGIEEITKEIIEKIKKGEKVEELNLPKYSKDSPIYFYAKVTVE	2.102836541590817	0.8501214150970233	82.64366912841797	0.6777901649475098	6.6622185707092285	nan	inf
monomer-100-nr2-run1_result_100	29	EENNPIIGGELIPIAENVYGIKLKISPEAAGTDKTYTVDITVTFENLSEEEFKKLLEKGILEAVKKIIEKIKAGEEVEELNLPEEDENSPIKFNFKVKTE	11.837399459151888	0.2936513115239985	56.76216506958008	0.42147186398506165	12.998221397399902	nan	inf
monomer-100-nr2-run1_result_100	30	EENDPIIGGKLIKLSENVYGYEFTISPEAAGTDKTYTVKLTVEFKNLSEEEKEKLLKEGIRKITKKIIEKIKAGEEVKELNEPEDSPESPIKFNFKVTTK	1.640373271346717	0.8817776096440675	84.84909057617188	0.6986894607543945	5.904087543487549	nan	inf
monomer-100-nr2-run1_result_100	31	EENNPIIGGELIKIEENVYGIKFVISPEAAGTDKTYTVLLKVTFKDLSEEEFKEELKKGILENTKKIIEKIKAGEKVEKFVVPEDSEDSPFFFEYTVTEK	1.6402894471223761	0.8954787519483589	86.29957580566406	0.7221660017967224	5.472237586975098	nan	inf
monomer-100-nr2-run1_result_100	32	EENSPIIGGELEFIEENVYGLKFTISPEAAGTDKTYTVTLTVTFKNLSEEEFKEKLKEGILKYTEEIIEKIRKGEKVEEFDVPDDSPESPFKFKFKVEEK	1.6296085404426448	0.8978196524873805	85.85107421875	0.7122934460639954	5.672877311706543	nan	inf
monomer-100-nr2-run1_result_100	33	EENDPIEGGELIKIEENVYGLKFKIKPEAAGTDKEYTVELEFTFENLSEEEKEKILKEGILEYTKKIIEKIKAGEKVEELDVPEESEDSPFKFKFKVEEK	3.819354334206626	0.6296479818840527	80.09146118164062	0.6674321293830872	7.117130279541016	nan	inf
monomer-100-nr2-run1_result_100	34	EENNPIIGGEIIEIEENVYGIKFEISPEAAGTDKKYTVELTVEFKNLTEEEFKKELEKGILEITKKIIEKIKKGEKIEELDVDEEDEDSPFKFKFKVTIE	10.376569243307216	0.23053808372236706	60.53450012207031	0.45320212841033936	12.486997604370117	nan	inf
monomer-100-nr2-run1_result_100	35	MSASPLVGGRLIPLAPDVYGYEFTISPEAAGTDETYRVRLEVEFRDLTPEERARLLERGIAEATERIIARIRAGERVEELDLPELSPESPLRFRFRVERR	2.082884487261818	0.8450543328364851	80.58468627929688	0.6508054733276367	6.83500862121582	nan	inf
monomer-100-nr2-run1_result_100	36	MSNSPIEGGEIIELEENVYGIKFVIKPEAAGSDKKYTVELTVKFENLSKEEFEKELKKGLEKYTKEIIEKIRKGEKVEEFDVPDDSEDSPFYFHFKVTEE	2.357288015375441	0.826251720749017	82.33757019042969	0.683727502822876	6.7290754318237305	nan	inf
monomer-100-nr2-run1_result_100	37	EENDPIIGGKLIFIEENVYGYEFTISPEATGTDKVYKVKLTVKFENLSEEEKEKILKEGILKYTKIIIEKIKKGEKVEKLEIPDESEDSPVYFKFEIEEE	1.6651866423525659	0.8766285879837845	85.8375015258789	0.72144615650177	5.606400489807129	nan	inf
monomer-100-nr2-run1_result_100	38	HMNSPIEGGELIKIAENVYGYKFTIKPEAIGSDETVTVELTFKAENLSEEEFKKKLEEGIKKYTEEIIKKLKEGEKVEELIVDDDSEKSPFKFKFKVEIK	1.4316540432822868	0.9286399395892938	85.71367645263672	0.7165268659591675	5.65864372253418	nan	inf
monomer-100-nr2-run1_result_100	39	DAASPLVGGELIELAENVYGYVFTISPEAAGTDRTYTVRLTVRLENLSPEEAERLLEEGIREITAEIIARIRAGEEVEELDVPSLSPDSPLYFHVEVTAE	2.0582760967953995	0.8440903260325564	84.44330596923828	0.7135814428329468	5.499999046325684	nan	inf
monomer-100-nr2-run1_result_100	40	SLNSPIVGGELIEIEENVYGFKFKISPEAAGTDKTYTVELIVKFENLSPEEFEKILKEGIEKYTKIIIEKIRKGEKVEELIVPDESEDSPIYFKFKVKIE	1.6713446247510961	0.885452841253614	84.59031677246094	0.728466272354126	5.758579730987549	nan	inf
monomer-100-nr2-run1_result_100	41	EAEDPIVGGKLIKIAENVYGYEFEISPEAAGTDKKYKVKLTVTFENLSEEEFEKLLKEGIRKYTKEIIEKIRKGEKVELLDRPDLSEDSPIKFKFEVKIE	1.7456338572391243	0.9128544044681056	84.54266357421875	0.6856411695480347	6.006657600402832	nan	inf
monomer-100-nr2-run1_result_100	42	SSNSPITGGELIELAPNVYGYEFTIKPEAAGTDKTYTVKLTVTFKNLSKEEFEKLLAEGIKKYTEKIIEKIKKGEKVEKFEAPDESPDSPLKFEFEVEIK	1.870629436713263	0.8650276018722015	83.12271118164062	0.6971694231033325	6.309047698974609	nan	inf
monomer-100-nr2-run1_result_100	43	EKNSPLIGGELIEIAENVYGYKFEISPEAAGTDKKYTVELTVTFKNLSEEEKEKVLKKGIEEYTKKIIEKIKKGEEVEEFNVPDESEDSPYKFEFKVTIE	1.998981433950594	0.8768149181922712	82.4017562866211	0.6595470309257507	6.5236945152282715	nan	inf
monomer-100-nr2-run1_result_100	44	HMASPLEGGEEIPLAPDVVGYRFVISPEATGSDRRVEVLLTVRFRDLTPEERAALLEAGLRALTAEIVARLRAGEEVERLERPDLDPDSPLEFLAEVRIE	1.8052484942165006	0.8752907533341242	84.9732666015625	0.7413859367370605	5.569107532501221	nan	inf
monomer-100-nr2-run1_result_100	45	AAADPLVGGELIYLAPDVYGLRFTISPEATGSDKTVTVDLEVRLEDLTPEEAARLLREGLLATTAEIVARLRAGEEVAELDRPDPSPDSPLRFRFRVTIE	11.19552397602751	0.2998492555301944	48.32262420654297	0.36207035183906555	14.226696968078613	nan	inf
monomer-100-nr2-run1_result_100	46	SAASPIVGGELIELAPNVYGYRFTISPEATGTDKTYTVELTVTLENLTPEEAEELLKKGIQELTEEIIAKIKAGEEVEELDVPRESPDSPIKFKAKVTIE	2.145056481053738	0.8322775730621926	83.9694595336914	0.6945106387138367	5.77676248550415	nan	inf
monomer-100-nr2-run1_result_100	47	SLNDPIIGGKIIKIEEDVYGIEFEISPEATGSDKVYKVKLTVTIKDLTPEEAEKVLKEGIEKYTKIIIEKIKAGEKVELLEVPEDSEDSPFKFKFEVEEK	1.754830433708658	0.8763239626720888	83.51158905029297	0.7071090936660767	6.067922592163086	nan	inf
monomer-100-nr2-run1_result_100	48	SENSPIIGGELIELAPNVYGYKFKISPEATGSDKTYTVNLTVTLENLTEEEAEKILKEGIEKITKEIIEKIKAGEKVEELKVPDEDEDSPVKFEFKVEIE	11.647714208846539	0.2838901344265985	53.647605895996094	0.4131702184677124	13.535565376281738	nan	inf
monomer-100-nr2-run1_result_100	49	MANNPLSGGKLIKLAENVYGYEFTILPEATGTDKTYTVKLTVRFENLTPEEREKLLEKGILEITKEIIEKIRKGEEVKLLERPSLSPDSPIYFKFEVKIE	9.872515874018278	0.25663218373648133	64.24239349365234	0.470686674118042	11.137452125549316	nan	inf
monomer-100-nr2-run1_result_100	50	EENSPLIGGELIKIAEDVYGYKFIISPEATGTDETYTVELTVTFKNLSEEEKKKLLEKGIKEITKIIIEKIRAGEEVEELDLDKDSPDSPIKFHFKVKRE	10.586462566504919	0.1777770307143508	57.111698150634766	0.387302964925766	12.90516185760498	nan	inf
monomer-100-nr2-run1_result_100	51	EENDPIEGGELIKIAENVYGYRFTIKPEATGTDKTYTVDLTVRFENLTPEEEEELLKKGILEITKEIVAKIRAGETVEVLERPLDSPESPIYFLFKVTIK	2.133392510021623	0.7973720913781872	74.15336608886719	0.588338315486908	8.208529472351074	nan	inf
monomer-100-nr2-run1_result_100	52	MENSPLEGGELIKIEKDVYGYKFKIKPEATGSDKEYTVELTVTFKNLSEEEKEKILKEGIEKYTKEIIEKLKKGEKVELLEKPDLSEDSPVYFKFKVKIE	10.736149190679075	0.18492545675151423	72.28529357910156	0.5588298439979553	9.851306915283203	nan	inf
monomer-100-nr2-run1_result_100	53	HMNSPIEGGELIELAEDVYGFVLKIKPEAIGSDKTVTVKITVTFKDLSEEEFKELLEKGIKEIVAKIIEKLRAGEEVPVLDVPEDSPDSPIKFKFEVEIE	11.665626470555171	0.19212073688914239	54.49308776855469	0.41025596857070923	13.524568557739258	nan	inf
monomer-100-nr2-run1_result_100	54	AAASPITGGELIPLAPNVYGYRFTISPEAAGTDKTYTVDLTVRLEDLTPEEAARLLAAGIAEHTARIIALIRAGERVEELDVPDASPESPLYFHYKVTEE	1.5165093754853523	0.889467159645743	80.5277099609375	0.6865782141685486	6.392768383026123	nan	inf
monomer-100-nr2-run1_result_100	55	SAASPITGGEIIKLAENVYGIRFTISPEATGTDATYTVDLTVRFENLTPEEFKELLEKGIKEITAEIIAKIKAGEEVEKLIKPLDSEDSPIFFEFKVTRK	1.9964778064033446	0.8555254171614789	83.63990020751953	0.691143274307251	6.05934476852417	nan	inf
monomer-100-nr2-run1_result_100	56	MENDPIIGGEIIEIEENVYGIKFEISPEAAGTDKKYTVELTVTFENLSEEEFEKLLKEGILKITKEIIEKIKKGEKVEELNVDEDSPESPIKFHAKVTEE	1.6197665747449952	0.8983062168180185	85.00220489501953	0.6939216256141663	6.005461692810059	nan	inf
monomer-100-nr2-run1_result_100	57	SASSPIIGGEKIEIAENVYGLVFTISPEAAGTDKVYKVELKYKILNLTPEEEEKILKKGIEEITKKIIEKIKAGEEVEELIEPEDSPESPFYFEFKVTIE	11.77217805769995	0.3166607563220426	54.175048828125	0.43232354521751404	13.234033584594727	nan	inf
monomer-100-nr2-run1_result_100	58	SSSSPLIGGELIFIEENVYGYEFKISPEAAGTDKTYTVKLTFTIKNLSKEEAEKILEKGISEITKKIIEKIKKGEEVEKLDVDEDSEDSPFKFKFEVKIE	1.7507298752284086	0.8886790858469193	80.53382873535156	0.6517511010169983	6.920689105987549	nan	inf
monomer-100-nr2-run1_result_100	59	MENSPIIGGELIKISENTYGLVIKISPEAAGTDKTYTVKITFTAKNLSEEEFKEKLKKGIEKYIKIIIEKIKKGEKVKKLDVDDDSPDSPFKFKFEVEEK	2.078528568561775	0.8713716113985498	83.7459487915039	0.6882463097572327	6.530323505401611	nan	inf
monomer-100-nr2-run1_result_100	60	EENDPIEGGELIKISENVYGYKFTIKPEAAGTDKTYTVNLTVTIKNLSEEEAKEILEKGIREITKKIIEKIKAGEEVEELEVPEDSPESPFKFKFKVEIE	2.1807208774074303	0.8112600273060641	82.36286926269531	0.6734467148780823	6.410693645477295	nan	inf
monomer-100-nr2-run1_result_100	61	EESDPIEGGELIKIEENVYGLVFKIKPEAIGSDKTVTVKLTFTYENLTEEEFEEKLEEGIRKITKEIIAKLKAGEEVKELIVDDESEDSPFKFKAEVEIE	1.389440894046101	0.9248729970088239	86.0333023071289	0.7177651524543762	5.663503646850586	nan	inf
monomer-100-nr2-run1_result_100	62	MENNPIEGGELIKIEENVYGIKFTIKPEAAGTDKTYTVELTVKFENLSEEEFKKKLEEGILEITKEIIEKIKAGEKVELLDRPLESEKSPIKFKFKVTEE	2.3369647806820733	0.807209175826246	81.99002075195312	0.667488157749176	6.797801494598389	nan	inf
monomer-100-nr2-run1_result_100	63	EKESPLEGGKLIKIEENVYGIEFVIKPEATGTDKKYTVKLTVKFENLTEEEFKELLEKGIKEYTKIIIEKIKKGEEVKELDLPEESEESPLKFKFEIKTE	1.848987355234963	0.8667032074363493	83.44755554199219	0.6692553758621216	6.307513236999512	nan	inf
monomer-100-nr2-run1_result_100	64	EEESPIIGGELIKLAENVYGIKFTISPEATGSDKTYTVELTVTFKNLTPEEFERLLKKGIAEATKIIIEKIRAGEKVEELNLPDDSPDSPITFNFKVTEE	11.837164857835406	0.16370238091084047	67.45149230957031	0.518797755241394	10.269479751586914	nan	inf
monomer-100-nr2-run1_result_100	65	AAASPIVGGEVIKLAEDVYGIRFTISPAAAGTDETYTVDLTVTIRNATPEEAAEELARGIAEITAEIIARIRAGEEVPVLDVPDDSPDSPFRFKFTVTRT	1.6848371464644094	0.8776924721207451	76.63323211669922	0.626863956451416	7.607994556427002	nan	inf
monomer-100-nr2-run1_result_100	66	MAKSPLVGGELIELAPNVYGYKFVISPEAAGSDKTYTVYLTVTFENLSEEEFKKILEKGIAEITKEIIEKIKKGEKVEELIKEDDSPESPIKFKAKVEVK	1.9975438870938327	0.8575623373377552	84.4942855834961	0.6884448528289795	6.279677391052246	nan	inf
monomer-100-nr2-run1_result_100	67	EEEDPIEGGELIKLAPDVYGYVFTIKPEAAGTDEKYTVKLTVTFKNLTEEERKKLLEKGIKEYTKKIIEKIKAGEKVEKLVVPDDSPDSPIKFDFTVTRE	9.868416416964305	0.26036702233781805	65.37822723388672	0.49906936287879944	11.124011039733887	nan	inf
monomer-100-nr2-run1_result_100	68	SMNSPIEGGKIIKIAENVYGIEFTIKPEAAGTDKTYKVKLTVTFENLTEEEFQKLLKKGIEEITKKIIEKIKAGEEVKELEVNKDSENSPIKFKFEVKIE	1.8836954913207218	0.8580954928161002	76.08555603027344	0.6136189103126526	7.712898254394531	nan	inf
monomer-100-nr2-run1_result_100	69	EENNPLEGGELIKIAENVYGLEFYIKPEATGTDKKYKVKLIFKIENLTEEEAKKLLEKGIREATKKIIEKIKKGEKVEKLELPEDSPDSPLYFEFEVEIE	10.378533788210227	0.2174621612354354	62.8658332824707	0.4667455554008484	11.022194862365723	nan	inf
monomer-100-nr2-run1_result_100	70	ELNDPIEGGELIELAENVYGLRFKIKPEAIGSDKEVEVDLTFTFKDLTPEEFEKLLKEGLLKYTEKIIEKLKKGEEVEELKVPEESPDSPLKFDFKVKIK	1.9347251693427823	0.9165515342292591	84.72039031982422	0.694215714931488	5.733030796051025	nan	inf
monomer-100-nr2-run1_result_100	71	SSSSPIEGGEIKFIAENVYGIEFTIKPEAIGSDKKVKVKLTVTFENLSEEEFKKKLKEGIEKATKIIVEKLKKGEKVEELNLPLESPDSPIKLNFKVEIE	4.364684361151489	0.7236246202918355	73.59783172607422	0.6102635860443115	8.84338665008545	nan	inf
monomer-100-nr2-run1_result_100	72	AAASPLEGGRLIPLAPDVYGLELTISPEATGSERRYRVLLEVTLRDLTPEEAAALLARGIAEHVAEIVARLRAGERVPELEVPAPSPDSPLRFRFQVREE	1.7888924786406672	0.862163898364104	76.00115966796875	0.6385347247123718	7.237030982971191	nan	inf
monomer-100-nr2-run1_result_100	73	MENNPIEGGELIFIEENVYGYKFKIKPEATGTDKTYTVELTVTFKDLSEEEFKKKLEEGILKYTEKIIELIKKGEEVEELVVDDESEDSPFKFHFKVTIE	10.24352541772859	0.2413017054082815	55.312400817871094	0.4130873680114746	13.46519660949707	nan	inf
monomer-100-nr2-run1_result_100	74	SENSPLIGGEIIELAPNVYGIKFTISPEAAGTDETYTVELTVRFENLSPEEFKKELEKGLEEIAKEIIEKIRKGEKVEELIVEKDSEESPFYFHFKVTIE	7.536969909301353	0.45972072359806193	46.054744720458984	0.3447781801223755	15.140799522399902	nan	inf
monomer-100-nr2-run1_result_100	75	MSDSPLEGGELIELAPDVYGFKFKIKPEAIGSDKTYTVEATVTFRDLSPEERARLLEEGLEKYTKIIIEKIKAGEEVEEFDAPDDSPDSPLRFHFKVKTE	11.886694215689097	0.16353880832618004	59.932830810546875	0.4339262843132019	12.770732879638672	nan	inf
monomer-100-nr2-run1_result_100	76	AAASPLEGGELIELAPNVYGLKFTISPEATGSDRTYTVTLTVRFEDLTPEERAELLAQGVAELTAEIIARIRAGEEVEELDVPADDPDSPIRFRFKVEAK	9.96997168595578	0.23883202346297122	56.53809356689453	0.40030139684677124	13.057859420776367	nan	inf
monomer-100-nr2-run1_result_100	77	MENNPIEGGKLIEIAKDVFGYEFTIKPEATGSKETYKVYLEVTIKNLSEEEAKEVLEKGILEATKIIIEKIKAGEEVEELNLPEDSPDSPFTFNFKVKKE	9.830933663009665	0.5303555997519793	67.23577117919922	0.5454747676849365	10.61734676361084	nan	inf
monomer-100-nr2-run1_result_100	78	EANSPLIGGKLEKIAENVYGLIFTISPEATGSKEKYKVKLTVTFENLSEEEFEKKLREGILKYTKKIIEKIRKGEEVEELIVDEDSEDSPIKFKFKVERE	1.9472711251923174	0.8559772903642195	83.27198791503906	0.6764359474182129	6.533779621124268	nan	inf
monomer-100-nr2-run1_result_100	79	SLNSPLVGGKLIKIAENVYGIEFEISPEAAGTDKKYKVKLTVEFKNLTPEEFEKLLKEGIEKYTKEIIEKIKAGEKVEKLVKKDSSPDSPIYFEFEVKIE	10.391099047422665	0.2893706128959787	45.910770416259766	0.31888389587402344	15.64627456665039	nan	inf
monomer-100-nr2-run1_result_100	80	AAASPLVGGEIIKIAEDVYGIRFTISPEATGTDETYTVDLTVKFENLTPEEFEELLKKGIAEITAEIIAKIRAGEEVPVLEVPLESEDSPIKFKATVTRT	1.694445698778744	0.8806955886112929	81.06868743896484	0.6647566556930542	6.73852014541626	nan	inf
monomer-100-nr2-run1_result_100	81	SLFNPIEGGELIYIAEDVYGYKFTIKPEAAGTDKKYTVELTFTFKDLTEEEKEEILKKGILELTEKIIEKIKAGEEVEEFVDDSDSPDSPFKFHFKVTIE	11.618879154891346	0.23830036434346052	56.11842727661133	0.42229539155960083	12.749613761901855	nan	inf
monomer-100-nr2-run1_result_100	82	MENSPLEGGKLEFISENVYGYKFTIKPEAIGSDKKVTVNLTVTFKNLSEEEKKKILEKGIAENTKKIIEKLKAGEEVEKLEVPEDSPDSPYYFEYKVEIE	2.198082261217393	0.8377242001025056	83.56356048583984	0.6710662841796875	6.160391330718994	nan	inf
monomer-100-nr2-run1_result_100	83	EENDPIIGGELIKIEENVYGIKFTISPEATGTDKEYTVLLEVTFKDLTEEEFLELLKKGIKEKTKEIIEKIRAGEEVEELVYEEDSEDSPIKFKFKVEIK	1.9072273187732611	0.8545029431074742	85.77801513671875	0.707145094871521	5.664915561676025	nan	inf
monomer-100-nr2-run1_result_100	84	EEDDPIEGGELIYLAENVYGIRFKIKPEAAGTDKTYTVDLTVTFLDLSEEERAELLAKGIREYTKIIIEKIKAGEKVEKLELPEESEDSPIYFEFKVTEE	1.6696898734662302	0.8847603744688073	80.77334594726562	0.67230224609375	6.759174823760986	nan	inf
monomer-100-nr2-run1_result_100	85	HHHSPLVGGELIPLAENVYGVEFEISPEATGTDERYRVRLTVRFENLTPEEAAELLRRGLLEHTEEIIARIRAGETVEEYDAPEDSPESPLQFRFRVERE	10.822522409819872	0.19227378674946108	47.930545806884766	0.36161619424819946	15.492390632629395	nan	inf
monomer-100-nr2-run1_result_100	86	HMDSPLTGGELIHLAPDVYGLRFTIKPEATGSDKTYTVLLTYRLRDLTPEEAAALLEKGIKEITKKIIEKIRKGEKVEEYDAPEDSPDSPLYFHYKVTEE	2.022968445819788	0.8760691412014294	84.05242156982422	0.7032512426376343	6.222671031951904	nan	inf
monomer-100-nr2-run1_result_100	87	EAADPIIGGEIIKISENVYGIVFKISPEAAGTDKTYTVKLTVTIKDLSEEEAEEILKKGIKELTKKIVEKIKAGEKVEKLDEPKYSEDSPFYFKFEVKEE	2.0288878416650875	0.8474399023338458	83.18169403076172	0.6861897706985474	6.356318473815918	nan	inf
monomer-100-nr2-run1_result_100	88	ESNDPIEGGELIKIAENVYGIKFKIKPEATGSDKTYTVDLTVKFENLSEEEFKKELEKGIKEITKKIIEKLKAGEEVEELNLDEDSENSPFKFNAKVKIE	1.8438136510073089	0.8679245938774901	85.86482238769531	0.7171865105628967	5.656750679016113	nan	inf
monomer-100-nr2-run1_result_100	89	SMNNPIIGGEIIKIAENVYGIKFEISPEAAGTDKKYTVTLTVTFENLSEEEKKKLLEEGIEKATKIIIEKIRAGEKVEKLDLDLDDPNSPIKFKFEVKIE	11.161935825118686	0.18289452666929307	50.59996795654297	0.39569151401519775	14.664932250976562	nan	inf
monomer-100-nr2-run1_result_100	90	SMNSPIIGGELIKISEDVYGYKFIISPEATGSDKKYKVELIVKFKNLSEEEFKELLNKGIEKYTKEIIEKIKKGEEVELFEKPDESEESPFYFKFKVEIE	10.806396037576489	0.23311207962039426	45.86252975463867	0.30643972754478455	15.432764053344727	nan	inf
monomer-100-nr2-run1_result_100	91	ASKSPLIGGELIELAPDVYGYKFKISPEAIGSDKTVTVELTVTFKNLSEEEKKELLEKGLREITEKIIEKLRAGEEVKELVVDEDSEDSPIKFNFKVTIE	10.760753372396529	0.1818969494581671	57.82304382324219	0.41296136379241943	12.531842231750488	nan	inf
monomer-100-nr2-run1_result_100	92	SANDPLTGGELIEIAENKYGYKFTIKPEAAGTDKTYTVELEVTFENLSEEEKKKLLEKGIKEYTKKIIEKIKKGEKVEELEVPDEDEDSPIKFKFKVTEE	5.379610903823585	0.567986517377521	77.37466430664062	0.6299760341644287	7.9328083992004395	nan	inf
monomer-100-nr2-run1_result_100	93	ASNSPIIGGKIIKIEENVYGIKFTISPEAIGSDKEVEVELTVKFENLSKEEREKLLKEGIEKYTKKIIEKIRKGEEVEELEVPDESENSPIYFKFKVTIK	1.5277516751003017	0.906876157656838	83.2696304321289	0.690940797328949	6.298617362976074	nan	inf
monomer-100-nr2-run1_result_100	94	MENSPIVGGKIIKISENVYGIEFEISPEAAGTKEKYTVKLTVKFENLTEEEFKEKLKEGIEKITKEIIEKIKKGEEVEELDVPEESENSPFKFKFEVKKE	1.7250708962902854	0.8834857222444046	83.42105102539062	0.6642040610313416	6.368389129638672	nan	inf
monomer-100-nr2-run1_result_100	95	EENDPLVGGELIKLAENTYGFRFTISPEATGTDKTYTVDLTVTFENLSEEEFEKLLREGLLKYTEIIIEKIRAGEEVPELDVDDDSPDSPLKFHFKVTIK	1.8700803592409103	0.8649420748105275	85.85363006591797	0.702886700630188	5.527259826660156	nan	inf
monomer-100-nr2-run1_result_100	96	MASSPIIGGELIKIAENVYGFRFKISPEAAGTDEWYTVDLTVRFENLSPEEFAKKLKEGILKETEKIVEKIRKGEKVEEYDVPEDSEDSPFYFHYKVTRE	1.795243898007734	0.8712999993161159	81.06685638427734	0.6695296168327332	7.055535793304443	nan	inf
monomer-100-nr2-run1_result_100	97	AAFSPLSGGELIHLAPDVYGLRFRILPEAAGTDEEYEVLLTVTIRDLTPEEAAERLAEGIAEITAEIIEKIRAGERVEELDRPEESPESPFTFHAKVTIR	2.3592774402812347	0.8437228283713548	75.91357421875	0.644681453704834	7.9765238761901855	nan	inf
monomer-100-nr2-run1_result_100	98	SSSSPIIGGEIIKLAEDVYGIRFTISPEATGSDKKYTVDLTVTFKDLSEEEFKEVLKKGIEEITKKIIEKIKKGEEVEELELPKDSEDSPFKFKAKVTIE	10.396221680493548	0.29135714733124984	55.51844024658203	0.43403178453445435	13.445671081542969	nan	inf
monomer-100-nr2-run1_result_100	99	ESNNPIIGGKLIKIEKDVYGFEFIISPEATGTDKVYKVYLEVKFENLSEEEFKKIFEKGLKKITKEIIEKIRKGEKVEELIVKDESEDSPFYFKVKVKEE	1.6995363388007392	0.8850016230299979	84.86931610107422	0.715243399143219	5.803234100341797	nan	inf
monomer-100-nr2-run1_result_101	0	MREVRISPTVSVRFHPDGSYEVLVDRPPADDPAAERLGALVARVLDLVLELAARDPTLGLEDLLAVARETAAAFARPDATEEEILAGYEARVAAALERLA	2.669259783203827	0.7282613655430846	73.83866119384766	0.612587571144104	8.647270202636719	nan	inf
monomer-100-nr2-run1_result_101	1	MEEVQISPTVSVVFHPDGSFEVRIHRPPEDDPEAEALGELVAEVLALWAELAARDPTIGLADLLAVARETAAAFERPDATPEEILAGVRARVAEREAALA	0.7630952559629929	0.9619025506072295	90.27003479003906	0.796159029006958	4.2452545166015625	nan	inf
monomer-100-nr2-run1_result_101	2	MREVQISETVSIVFHPDGSYEVRIHRPPEDDPEAEREGELIARVLDLWAEEAARDPTIGLEDLLAVARETAAALADPAATPEAILAGVEERVAAARAAAA	1.2263244258549089	0.914065352613486	85.23761749267578	0.7299278974533081	5.021548271179199	nan	inf
monomer-100-nr2-run1_result_101	3	MREHQVSEHVRVRFHDDGSFEVLVDRPPEDDPEAEREGRTVARVLALWRALAAEDPELGLDDLLAVAEETAAALARPDVTEEELLAGVEARVAAARAAAA	1.3794475143379354	0.8912082614702724	81.70582580566406	0.7127350568771362	5.8900837898254395	nan	inf
monomer-100-nr2-run1_result_101	4	MEEVQVSPRVRVRFHPDGSFEVEVLAPPEDDPAARREGETIARVLALWRELAARDPTIGLEDLLARARAAAAALARPDVTPEELLAGVEAEVAAAREALA	0.9293085544436714	0.9476195460484995	90.8265380859375	0.8092325925827026	3.9926865100860596	nan	inf
monomer-100-nr2-run1_result_101	5	MVEVQISPTVSVRFHPDGSYEVLIHAPPEDDPEAERRGRTIARVLDLWNELAKEDPTIGLEELLEVARETAAALEDPNVTEEELLEGVEKEVAKRLEELA	0.8931008261196032	0.9546596407397593	89.47838592529297	0.7598214745521545	4.320169925689697	nan	inf
monomer-100-nr2-run1_result_101	6	MEEVQISPTVSVVFHDDGSYEVRITAPPDDDPAAEALGALVAEVLDLERELAAEDPTIGLEDLLAVARETAAAFARPDTTREEILAGYEARRAAAREAAA	1.1127897049705358	0.9211443285935141	84.3254165649414	0.7251741886138916	5.402053356170654	nan	inf
monomer-100-nr2-run1_result_101	7	MREVRVSDHVSVVFHEDGSFEVRIHHPPEDDPEAEALGRLIAEVLALWRELAAEDPDLGLEDLLAVARETAAAFADPAATPEEILAGARARVAEARARRA	2.184959198083286	0.8005669057905801	81.719482421875	0.6875495314598083	5.885639667510986	nan	inf
monomer-100-nr2-run1_result_101	8	MEEVQISPTVSIVFHEDGSYEVKIHRPPDDDPEAEALGALVAEVLDMVAELAAEDPTIGLEDLLEVARETAAAFARPDATPEEIRAGYEARIAERRAALA	1.330782681844289	0.9186153023913397	83.28935241699219	0.6862136125564575	5.783397674560547	nan	inf
monomer-100-nr2-run1_result_101	9	MEEVQISEHVSVIFHEDGTYEVKIHHPPEDDPEAEELGELVKEVLDIWLELKKEDPTIGLEELKEIAKKTAEQFEDPNMTREEILAGVEKEKEEKLKKLK	1.0272505946986625	0.9355875195840996	89.36577606201172	0.736633837223053	4.55691385269165	nan	inf
monomer-100-nr2-run1_result_101	10	MKRVQISETVWIEFHDDGSYRVHIDRPPEDDPEAERRGRLIQEVLDLVLELKAQDPTIGLEDILAVARETAAALERPDATPEEILAGYEARVAAALAERA	1.381416145283196	0.890435538232093	78.99574279785156	0.6378028392791748	6.812936782836914	nan	inf
monomer-100-nr2-run1_result_101	11	MREVRVSETVSVVFHPDGSFEVRVHAPPEDDPEAERRGALLARVLALYAELAAERPDIGLEDLLAVARETAAAAERPDATEEEILAGVEAEVAEARAAAA	2.26945155869937	0.7864148731795758	78.38526916503906	0.6210635900497437	6.529104709625244	nan	inf
monomer-100-nr2-run1_result_101	12	MREVQISEHVSVVFHDDGSYEVRIHAPPEDDPAAEREGALVARVLDIERERAAKDPTVGLEDLLAVARETAAALADPNATEEAILAGYEARKAAALAAAA	1.882747953487257	0.8280075151605797	80.32561492919922	0.683190643787384	6.374566078186035	nan	inf
monomer-100-nr2-run1_result_101	13	MEEVQISETVRVRFHPDGSYEVLITSPPEDDPEARRRGELLARVLDLWAELAAERPDLGLEDFLAVARETAAAAERPDVTEEEILAGYEARRAAALAAAA	1.6075188696722225	0.862855959363176	84.43826293945312	0.6892635822296143	5.297605514526367	nan	inf
monomer-100-nr2-run1_result_101	14	MEEVQISEHVSVRFHEDGSFEVLIHHPPADDPEAEREGALIERVLRLWAELKAEDPDIGLEDLLEVARETAAALRDPRVTEEEILAGVEERVAKAREERA	1.5719410032428867	0.8798920566361785	82.61013793945312	0.7010846734046936	5.945450782775879	nan	inf
monomer-100-nr2-run1_result_101	15	MREVRISDTVSVRFHEDGSFEVLIDRPPEDDPEARRRGELVARVLALWRELAAEDPEIGLEELLAVARETAAALERPDATEEEILAGAEARVAEARARLA	1.4123626672462748	0.8846651404167468	86.85736083984375	0.7510057091712952	4.8026933670043945	nan	inf
monomer-100-nr2-run1_result_101	16	MEEVQISEHVRVRFHEDGSFEVVITEPPEDNPEAEREGRLIAEVLAIERELAAERPDIGLEDLLAVARETAAALRRPDATEEEILAGYEARRAAAREAAA	0.8027218997736759	0.9676686310810773	88.07920837402344	0.7767770290374756	4.545799732208252	nan	inf
monomer-100-nr2-run1_result_101	17	MKEVKISETVSVKFYEDGSYEVIIDKPPEDDPEAERRGKVIEEVLKLYLELKKKDPNIGLEDLLEKAKETAKALERPDVTEEELLKGVEKEVEEKLKELK	1.193292437534093	0.9262726120897267	88.1158676147461	0.7158900499343872	4.774247646331787	nan	inf
monomer-100-nr2-run1_result_101	18	MVEVQVSPTVSVVFHPDGSYEVRIHEPPDDNPEARRRGETIARVLDLWLELAAEDPDIGLEDLLAVARETAAALERPDVTEEELLAGVEARVAAARAALA	2.1122639268294723	0.8226386062676333	88.41693115234375	0.7659600973129272	4.3335137367248535	nan	inf
monomer-100-nr2-run1_result_101	19	MEEVQISDTVSVRFHPDGSFEVEIHRPPADDPEAERRGRTIRRVLELERELAAEDPEIGLEDLLAVARETAAALERPDATEEEILAGYERRRAERRAALA	1.3613959544885461	0.909920202882759	83.57209777832031	0.7201761603355408	5.713475704193115	nan	inf
monomer-100-nr2-run1_result_101	20	MKEVQISEKVSIKIHEDGTYEVIINSPPEDDPEAERKGKLIKKVLDIYNELKKKDKNIGEEDILKIAKETAELMERPDMTEEKILKGYEEYYEKKLKELK	1.3282446015793958	0.9066333519441429	85.07171630859375	0.6961085200309753	5.928953647613525	nan	inf
monomer-100-nr2-run1_result_101	21	MRRVQISDTVSIELHEDGSYTVHIDRPPEDDPEARRRGELIARVLDLYLELARRDPTIGEEDILARARETAAALEDPEATPEEILAGVEAEVAARLAALA	1.2014339479169236	0.9162083211475739	87.92079162597656	0.7342010140419006	4.6841864585876465	nan	inf
monomer-100-nr2-run1_result_101	22	MKEVQISKYVSVIFKEDGTFEVKINHPPENNPKAKREGELIEKVLKLYLELKKKNPDIGLEDLIKKAKETAALLENPEMTEEEILEGVEKEVEEALKELE	1.2552212742098472	0.9301130697890672	85.38861083984375	0.688570499420166	5.676978588104248	nan	inf
monomer-100-nr2-run1_result_101	23	MVEHKVSDTVSIIFKPDGSFEVKITSPPEDDPEAERLGELIEKVLSMWLELKKENPDIGLEDLLKVAEETAAAFEREDVTEEEILAGYEEKVKKALEERA	1.5620238970519393	0.8730022181863799	85.73699951171875	0.7264788150787354	5.3083062171936035	nan	inf
monomer-100-nr2-run1_result_101	24	MERVQISDTVSIEFHPDGSYTVHIHSPPSSDPEAERRGRVVERVLDLVLELKAEDPEIGLEDLLAVARETAAALERPDVTEEELLAGYEERRARRLAELR	2.32436599258677	0.787898032637222	70.45122528076172	0.49435943365097046	9.091209411621094	nan	inf
monomer-100-nr2-run1_result_101	25	MIEVQISDSVSVVFHEDGSYEVRIHRPPSDDPEAEREGRLIAEVLDLELELKAKDPTIGLEDLLAVARETAAALRRPDVTEEEILAGWRERRAAALAALA	1.012685582709777	0.9513862517132863	88.45435333251953	0.7771538496017456	4.710285186767578	nan	inf
monomer-100-nr2-run1_result_101	26	MEEVKISETVSVIFHEDGTYEVKIESEPEDDPKAKALGELVKKVLDMYLELKKERPDIGLEDLLKVAKETAELFEKPDKTEEEILAGYEERVKKAREEAA	3.1532256933898215	0.6305448822564458	82.18144226074219	0.6502277851104736	6.2296977043151855	nan	inf
monomer-100-nr2-run1_result_101	27	MEEVAISETVSVRFHPDGSFEVLITRPPDDDPAAEERGETVAEVLALYRELAARDPTIGLEDLLARARETAAALEDPAVTREELLAGVEAEVAAALAAAA	1.009204576405582	0.9425407508471649	85.69876861572266	0.7420642375946045	5.2408246994018555	nan	inf
monomer-100-nr2-run1_result_101	28	MREVRVSEHVSIRFHPDGSYEVIIDRPPEDDPEAEREGELIAEVLDLVAELAAEDPEIGLEDFLAVARETAAALRDPRATPEEILAGWRRRREEALRAAA	3.9327793609850565	0.5940157585215317	87.47666931152344	0.7552304267883301	4.809818744659424	nan	inf
monomer-100-nr2-run1_result_101	29	MKEVQISEYVSVRFHDDGSFEVIINRPPEDDPEAEALGRLVERVLALWAELAARRPDIGLDDLLAVARETAAAFADPEMTEEEILAGAEARVAAAEAAAA	1.038283302188452	0.9362212650734716	89.76566314697266	0.7860363721847534	4.07295036315918	nan	inf
monomer-100-nr2-run1_result_101	30	MKEVRVSEHVSVRFHEDGSFEVVIDHPPEDDPEAERRGRLIAEVLALWAELAAERPDIGLEDLLAVARETAAALERPDATEEEILAGARARVAAARAALA	0.821717885664567	0.9606799332131959	89.26480102539062	0.7895325422286987	4.382214546203613	nan	inf
monomer-100-nr2-run1_result_101	31	MKEVKISDDVSIIFHEDGTYEVKINKPPEDDPEAEEKGELIKEVLDLWLELKKKNPNIGLEDLLKIAKETAAALEDPNKTKEEILKGVEEEVAKALKELA	2.13442932213101	0.8045759302526811	83.06856536865234	0.6379836201667786	5.918079376220703	nan	inf
monomer-100-nr2-run1_result_101	32	MERVRISPAVEVVFHPDGSFTVEILRPPEDDPEARREGETLARVLALWAALAAEDPTIGLEELLAVARETAAALARPDVTEEELLAGVEARVAAARAAAA	1.600249051179516	0.8794596417859446	81.07445526123047	0.6645008325576782	5.994079113006592	nan	inf
monomer-100-nr2-run1_result_101	33	MREVQVSDTVSVRFHPDGSFEVLINHPPSDDPEAERLGALIAEVLARYAALAAERPDIGLEDLLARARETAAAFADPAVTEEEILAGVEAEVAAARAEAA	1.0245692273511053	0.9449278949873492	89.65994262695312	0.7919845581054688	4.346848964691162	nan	inf
monomer-100-nr2-run1_result_101	34	MREVQISETVSVRFHEDGSFEVLIHAPPDEDPEARRRGETVAEVLALVLELKAEDPDIGLDDILAVARETAAALERPDVTPEELLAGWRERVAQRRAELA	0.9403584655077586	0.9460422970751702	90.10517120361328	0.7767828702926636	4.119518756866455	nan	inf
monomer-100-nr2-run1_result_101	35	MREVQVSPTVRVRFHEDGSFTVEVLAPPEEDPRAEALGALLERVLALWRELAAEDPDLGLEDLLEVARETAAAFERPDATPEEILAGAEARVAAARAERA	1.043844165883658	0.9367629109164222	92.4324951171875	0.815071165561676	3.427032709121704	nan	inf
monomer-100-nr2-run1_result_101	36	MKEVKISEKVSVIFHEDGSYEVVINSPPEDDPEAERRGKLIEKVLDIVNELKKKDKNIGLEELIEIAKKTAEEFEKPDVTEEEILEGYKEYYEKKLKELE	1.073725030919208	0.9293599101282821	86.63326263427734	0.7071306109428406	5.365176200866699	nan	inf
monomer-100-nr2-run1_result_101	37	MKEVQISKYVSIIIKPDGSYEVKINLPPEDNPEAEREGELIEKVLKIVLELKKEDPDIGEEEILKIAKETAAELEKPDKTEEEILAGYEKYKAEKLAELA	0.9744508578503323	0.9519745566658089	87.97270202636719	0.7116713523864746	4.778861045837402	nan	inf
monomer-100-nr2-run1_result_101	38	MKEVKISDTVSVKFKEDGSYEVIIDKPPEDDPEAEREGELIEKVLDIELELKKKNPDIGLEKLLEIARETAAAFRRPDVTEEEILAGYEKRYEEELKKLK	0.9773681935458562	0.9511409984406973	87.2074203491211	0.7307531833648682	5.238918304443359	nan	inf
monomer-100-nr2-run1_result_101	39	MVEVQISETVSVIFHEDGSYEVKIHQPPEDNPEAERRGRLIKKVLDLYLELKEKDPTIGLEDLLKKARETAAALEKPDKTEEEILEGVRKEVEEKLKKLE	1.0278385495729174	0.9439897670385013	88.98182678222656	0.735938549041748	4.725648880004883	nan	inf
monomer-100-nr2-run1_result_101	40	MLEVQISDTVSIVFHPDGSYEVRINHPPFDDPEAERRGRLVAEVLALELERAAKDPDIGLEDLLEVARETAAALEDPEVTEEEILAGYEARVAAALAAAA	3.2359178945145985	0.6402778991856428	74.32103729248047	0.5553417205810547	7.918699741363525	nan	inf
monomer-100-nr2-run1_result_101	41	MEEIQISETVSVIFHPDGSFTVEIHLPPEDDPEAERKGKLIEKVLSLYLELKKKDPNIGLEELKEIAKKTAALLEKEDMTEEKILEGVEKYVKEKLEKLK	2.2987186333752736	0.7893794974067473	82.17508697509766	0.6559240818023682	6.263723850250244	nan	inf
monomer-100-nr2-run1_result_101	42	MERVQISETVEVIFHEDGTFEVEITRPPEDDPEAEALGELVAEVLAIVLELKAKDPTIGLEDLLAVARETAAAFADPNATRESILAGYRERFEKALAERA	1.1272141357174874	0.9258488360684543	88.03080749511719	0.753804624080658	4.673688888549805	nan	inf
monomer-100-nr2-run1_result_101	43	MKEVRISDTVSVIFHPDGSFEVRIDRPPEDDPEAERRGATVARVLALWLELARELPDIGLEELLEVARATAAALARPDVTEEALLAGAEARVAAARAAAA	2.504618183647493	0.7625307367237536	76.40955352783203	0.6322944164276123	7.080946922302246	nan	inf
monomer-100-nr2-run1_result_101	44	MREVRISDRVSVVFHDDGSFEVRIDSPPEDDPAAEREGRLVAEVLALWRELAAQRPDIGLEELLAVARETAAALARPDVTEEEILAGYRERVAAALAAAA	0.8007636503972521	0.9619618638583012	85.19619750976562	0.7363672256469727	5.095486640930176	nan	inf
monomer-100-nr2-run1_result_101	45	MERVRISPTVEVVFHPDGSYEVRVTAPPEDDPEAERRGATVARVLDLWLELRAARPDIGLEDLLAVARETAAALERPDVTEEELLEGVRARVAAALEAAA	0.9145077332624723	0.950298573737689	88.20455932617188	0.7660523653030396	4.353874683380127	nan	inf
monomer-100-nr2-run1_result_101	46	MERVRVSDTVEVIFHDDGSFEVEIRRPPDDDPEARRRGETIARVLALVAELAAEDPTIGLEELLAVARETAAALERPDVTPEELLAGYEARVAARRAELA	1.9987503794379424	0.8304591839105108	89.44703674316406	0.7743531465530396	4.309578895568848	nan	inf
monomer-100-nr2-run1_result_101	47	MREVRISDHVSVRFHPDGSYEVIIDEPPEDNPEARRLGELVARVLDLWKELAARDPTIGLEDLLAVARETAALFERPDATEEEILAGYEARVAAAREALA	2.479169972729057	0.7246628475279607	79.500732421875	0.6695711612701416	6.4442315101623535	nan	inf
monomer-100-nr2-run1_result_101	48	MKEVQISETVSVIFKPDGTFEVVIKEPPEDNPEAERLGKLVEKVLKKFLELKKKDPNIGLEDLLKIAKETAKLFEDPEMTEEKILEGVEKYVEEKLKELE	2.0257995947207825	0.8174275360051801	83.5785140991211	0.6815446615219116	5.892598628997803	nan	inf
monomer-100-nr2-run1_result_101	49	MREVRISETVSVRFHEDGSFEVEIHHPPSDDPEAERRGALVAEVLALVRELAARRPDLGLEDLLEVARETAALLERPDATPEEILAGWRARVAAAEAELA	1.3964991885370222	0.8891940892603521	87.52351379394531	0.7515460252761841	4.942415714263916	nan	inf
monomer-100-nr2-run1_result_101	50	MKEVKISEKVSVIFHEDGSYEVKIDAPPEDDPEAEELGELVEEVLDIVLELKKEDKNIGLEDILKIAKETAEQFEKPDMTKEKILEGYKKYYEEKLKKLK	1.5193291470549597	0.8735085864894073	82.30469512939453	0.6543225049972534	6.563794136047363	nan	inf
monomer-100-nr2-run1_result_101	51	MREVRISPDVEVRFHEDGSFEVLVRRPPADDPAAEALGELVAEVLALAAELAAEDPEIGLEELLAIARETAAAFADPEATREAILAGYRARVAEARARLA	0.7341415371799113	0.9894976722807189	86.42507934570312	0.767299473285675	5.07991886138916	nan	inf
monomer-100-nr2-run1_result_101	52	MERVRISDAVSIEFLPDGSYRVHIERPPDDDPEAERAGALIARVLDLWAELAAEDPDLGLEDLLARARETAAALARPDVTEEEILAGVEAEVAAARAARA	1.1304574986964822	0.9331800916368088	86.37171936035156	0.7443369626998901	5.11196231842041	nan	inf
monomer-100-nr2-run1_result_101	53	MKKVQISKYVSVIFHEDGTFEVEINLPPEDNPEAEREGKLIEEVLKLALELKKEDPNIGLEELLEIALETAKLLEKPEYTEEEILEGYKKYVEERLKELK	1.0597742893728435	0.9396441951977499	87.10718536376953	0.7272028923034668	5.24281120300293	nan	inf
monomer-100-nr2-run1_result_101	54	MQEVQISEKVSVIFHPDGSYEVKINHPPEDDPEAEELGELLKRVLDLVLELKAQLPDIGLEDILAVARETAAAFEDPDMTPEKILAGYEARKAAALAAAA	1.0137547412789947	0.9428722456767555	90.35846710205078	0.7638240456581116	3.989306926727295	nan	inf
monomer-100-nr2-run1_result_101	55	MREVQISEHVSIVLHPDGSYEVRIHRPPEDDPEAEREGRTIERVLSLVAELKAKRPDIGEEEILAVARATAAALEDPEATEEEILAGMEAYVAEALAEAA	1.1314526613585876	0.9311265481174132	85.09675598144531	0.7266707420349121	5.160094261169434	nan	inf
monomer-100-nr2-run1_result_101	56	MEEVQISDKVSVIFHEDGSFEVKIDSPPEDDPEAERRGRLIEKVLKIYLELKKKDPNIGLEDLLKKAREVAAALERPDVTEEEILEGVRKEFEEKLKKLE	1.014513100683542	0.9395541771086012	87.24884796142578	0.7056902647018433	5.067336559295654	nan	inf
monomer-100-nr2-run1_result_101	57	MRRVRISPRVRVIFHPDGSYSVEIDAPPEEDPEAERLGRLVERVLDLWLELARRDPTIGLEDLLAVARRTAAAFERPDVTEEEILAGEEARVAAALAALA	0.9409599695437055	0.9480135454317009	93.1991958618164	0.826500415802002	3.3284108638763428	nan	inf
monomer-100-nr2-run1_result_101	58	MEEVQISEYVSVIFHEDGSFEVRIRHPPEDDPEAEREGETIARVLALWAELKAKDPTIGLEDLLAVARRTAAALRRPDVTEEELLAGERARVAAALEAAA	0.9647645508148394	0.9582003914374891	89.20694732666016	0.7962110638618469	4.419867515563965	nan	inf
monomer-100-nr2-run1_result_101	59	MREVRISDRVSIVFHEDGSYEVKIDAPPDDDPEAEALGELVARVLDLWLALAAEDPTLGLEDLLAVARETAAAFERPDVTPEEILAGAEARVAAARAAAA	0.9980096004315449	0.9383398961754036	90.24544525146484	0.7901524901390076	4.120785713195801	nan	inf
monomer-100-nr2-run1_result_101	60	MVEVRVSPRVAVRFHPDGSYEVLILHPPENDPAAEAEGALLARVLDLVAELAAEDPTLGLADLLAVARETAAAFARPDATPEAILAGYEARVAAARAALA	1.1332350362557904	0.9329788013019885	88.0140609741211	0.7726315259933472	4.5587310791015625	nan	inf
monomer-100-nr2-run1_result_101	61	MERVQVSEDVSIEFHPDGSYEVRVHRPPEDDPEAERRGALLARVLDLYLELAAEDPELGLEDLLAVARETAAAAEDPEATEEEILAGVEARVAEARRERA	3.0892856197157488	0.6665428681440793	81.82433319091797	0.6726171970367432	5.919145107269287	nan	inf
monomer-100-nr2-run1_result_101	62	MQEVQISPTVSVVFHEDGSYEVRIHQPPDDDPEARALGELVQRVLDLELELKKEDPTLGLEDLLEIARETAAAFERPDMTPEEILAGYRARVAEARAKAA	1.7858774586697856	0.835956263772091	77.57167053222656	0.6300780773162842	7.527212142944336	nan	inf
monomer-100-nr2-run1_result_101	63	MVEVQISETVSVIFHPDGSFEVRIHAPPEDDPEAERRGRVIEKVLSLYLELKKEDPNIGLEDLLAKARETAEALERPDVTEEELLEGVEAEVAKRREELA	1.0347174411278321	0.9424444901395325	90.91655731201172	0.7893873453140259	3.9061484336853027	nan	inf
monomer-100-nr2-run1_result_101	64	MKRVRISDTVEIIFHEDGSYEVVIRRPPEDDPEAERRGELVAEVLDLVLELKKERPDIGLEELLAVARETAAALEDPEATPEEILAGYEEYVARARRELA	2.984093503755114	0.6764555243160021	75.55113220214844	0.5991404056549072	8.124828338623047	nan	inf
monomer-100-nr2-run1_result_101	65	MEEVRVSDTVSVVFHPDGSFEVRIDRPPADDPAAQRRGELLAEVLALWRELAAKDPTLGLEDLRAVARETAALLDRPDATPEEILAGYRARVAAAEAAAA	1.167503526545544	0.9282050368293944	81.8456039428711	0.6805512309074402	5.906372547149658	nan	inf
monomer-100-nr2-run1_result_101	66	MKEVQISEYVKVIFHEDGSYTVEIIHEPEDNPEAEKEGKLIEKVLSIVKELKDKRPDIGLEDLLKYAKETAEEFKDPEKTEEEILEGYEKLKEEALEELE	1.7481343403075371	0.854955756516118	77.25289154052734	0.5900593996047974	7.511916160583496	nan	inf
monomer-100-nr2-run1_result_101	67	MKEVQISEYVSIIFKEDGSYEVKINQPPEENPEAIRKGELIKKVLDMYLELKKKDKDIGLEELLEIAKETAELLDRPDVTEEEILKGYKERIEKKLKELE	1.337464674232353	0.9087878427975966	87.166015625	0.7223016023635864	5.224172592163086	nan	inf
monomer-100-nr2-run1_result_101	68	MVEVQISDHVRVVFHPDGSYEVKILHPPEDDPEAEREGELIARVLDLVAEDAAEDPTIGLADFLEVARETAEALADPNATEEEILAGYEARRAERRAALA	1.2766670265267532	0.916199321452465	85.24883270263672	0.7371593713760376	5.393758296966553	nan	inf
monomer-100-nr2-run1_result_101	69	MKEVQISEYVKVIFHPDGSFEVVIDHPPEDNPEAEALGKLVEKVLKLYLELKKKDPNIGLEELLEKAKETAELFEKPDVTEEEILEGVEEEVKKRLEELE	1.1953917304490975	0.9244273212936623	87.56732940673828	0.7134913206100464	4.99597692489624	nan	inf
monomer-100-nr2-run1_result_101	70	MEEVQISESVSVVFHPDGSFEVKIHRPPEDDPEAERLGRLVERVLSLELELKEKDPTIGLEDLLKVARETAELFERPDMTEEEILEGYEERVAAALAERE	1.1431020086038457	0.9317943604764038	88.94815826416016	0.7500844597816467	4.6485819816589355	nan	inf
monomer-100-nr2-run1_result_101	71	MERVQVSEHVSVEFLPDGSYRVHVHHPPDDDPEARRAGELIARVLDLWRALAAEDPELGLEDLLAVARETAAALERPDATEEEILAGYEARVAAARAALA	1.0112439799513728	0.9416864167100387	87.04373168945312	0.7731533050537109	4.947615623474121	nan	inf
monomer-100-nr2-run1_result_101	72	MKEVQISETVSIKFYEDGSYEVIINKPPEDDPEAEREGELIKKVLDMVNELKKKNPNIGLEELLKVAKETAELLKKPDMTEEKILKGWEEKIKKALEELS	4.064119990123199	0.5338595362132879	86.2289810180664	0.6789835691452026	5.699583530426025	nan	inf
monomer-100-nr2-run1_result_101	73	MERVRISETVSVIFHPDGSYTVEIDRPPEDDPEAERRGELIAKVLDKYLELKKEDPNIGLEDLLAIARETAELMERPDMTEEEILEGVEKRVEEAREKLK	2.4935691810817695	0.7671151234752837	82.63616943359375	0.6584368944168091	6.0358147621154785	nan	inf
monomer-100-nr2-run1_result_101	74	MEEYQVSETVSVVFHPDGSFEVRITHPPEDDPEAERRGELIEKVLTLMNELAKKDPNIGLEEKLAIAEETARLMEDPEMTEEEILKGYEERVAERLKELE	0.9666700491706509	0.9453006045399596	84.0907974243164	0.6716573238372803	5.78691291809082	nan	inf
monomer-100-nr2-run1_result_101	75	MEEVQISEYVSVRFHEDGSYEVLIHHPPEDNPEAEREGRLVKEVLDLVLKLKEKDPNIGLEDLLAIARETAAALEDPNVTEEEILEGYEERYEKALKELE	0.8955065486442056	0.9516691454089217	84.98147583007812	0.6911230087280273	5.59158992767334	nan	inf
monomer-100-nr2-run1_result_101	76	MREVQISPHVSVVFHPDGSYEVRIHAPPEDDPEARALGELVARVLDLWLELRARRPDLGLEDLLAVARRVAAAFARPDVTPEEILAGERARVAAAEAAAA	0.9298625753475676	0.9434813707584717	91.66551208496094	0.8153262734413147	3.8024966716766357	nan	inf
monomer-100-nr2-run1_result_101	77	MRRERISDVVEVVFHPDGSYEVRVLLPPEDDPAAEELGRLVAEVLDRWRALAAKDPTLGLEDLLAVARETAAAFADPDATPEEILAGEDARVAAALAAAA	1.1764784535792792	0.9207909614519362	89.89002990722656	0.7838327884674072	3.9822092056274414	nan	inf
monomer-100-nr2-run1_result_101	78	MERVRISPDVEVVFHPDGSYEVVITRPPEDDPEAERRGELVARVLALWAALAAKRPDIGLEELLAVARETAAALARPDATEEEILAGVEARVAAALAALA	1.4957752623746507	0.8704746068104587	73.61795806884766	0.5790154933929443	7.77595853805542	nan	inf
monomer-100-nr2-run1_result_101	79	MIEVQISETVSVIFKEDGSYEVVINKPPEDDPEAEREGELIKKVLDLYNELKKKDPNIGLEDLLKVAKEVAEAFKKPDKTEEEILKGIEEKVEKALKELE	1.9307038089878237	0.8300730568206867	84.26302337646484	0.6750271916389465	5.727272987365723	nan	inf
monomer-100-nr2-run1_result_101	80	MREVRISPTVSVIFHDDGSYEVRIDLPPDEDPEAEALGRLVARVLDLVLELKAERPDIGLEDLLAVARETAAAFADPEATEEEILAGYEERRAEALEELR	2.6623072649937223	0.7212255330565799	76.25740051269531	0.5730089545249939	9.148625373840332	nan	inf
monomer-100-nr2-run1_result_101	81	MERFQVSETVEVIFKPDGTFEVVIKKPPENDPEAERLGKLIEEVLKKYLELKKEDPTIGLEKLKEIALKTAKLFEKPDMTEEEILKGVEEEVAKKREELA	2.5382393486987387	0.7697485449441731	82.14583587646484	0.6753902435302734	6.62368106842041	nan	inf
monomer-100-nr2-run1_result_101	82	MERHQVSPTVSIVFHDDGSFTVEIDEPPEEDPEARRRGEVIARVLALELELRREDPTIGLADLLAVARETAAALEDPEVTEEELLAGWEARRAAALEALA	1.505446231424161	0.8807844551594824	82.85152435302734	0.6816948652267456	5.906874179840088	nan	inf
monomer-100-nr2-run1_result_101	83	MVEVRVSEDVSVRFHEDGSFEVLIDRPPEEDPEAERRGELVAEVLALWRELAARDPELGLEDLLAVARETAAALERPDTTPEEILAGARARVAAALAEAA	1.2224249419180673	0.915366644527722	84.85279846191406	0.725354790687561	5.122539520263672	nan	inf
monomer-100-nr2-run1_result_101	84	MRRVRVSPTVEVVFHPDGSYEVRVLQPPAEDPEARREGETLARVLDLWRELAAEDPDLGLEDLLAVARETAAALARPDVTEEALLAGAEARVAAARAALA	1.2785600906038632	0.9368863066917342	88.66963958740234	0.785062313079834	4.344915390014648	nan	inf
monomer-100-nr2-run1_result_101	85	MKRVRISEYVEVIFHEDGTFEVVIRHPPEDNPEARRRGEVIEKVLKLVLELKEKDPTIGLEEILKVARETAEALERPDVTEEELLEGWKERKEKALKELE	1.8795197146652403	0.8523463418930628	81.66341400146484	0.6161667108535767	6.963260650634766	nan	inf
monomer-100-nr2-run1_result_101	86	MREVRISERVSIRFHDDGSFEVIIDHPPEDDPEAERRGRTIERVLALELELAAEDPDIGLEDLLAVARETAAALEDPRATEEEILAGREARRAAALAARA	3.1169493548971308	0.6391461201725319	75.39559173583984	0.5760794878005981	7.547626972198486	nan	inf
monomer-100-nr2-run1_result_101	87	MKKVKISKYVEVVFHEDGSYEVIIKEEPENNPEAKKLGELIKKVLDIVKELAEKDPDLGLEDFLAIAKETAEEFEKPEKTEEEILEGYEKFKEEKLKELA	1.0873601023595691	0.9386444813859148	87.11325073242188	0.7288652658462524	5.149998188018799	nan	inf
monomer-100-nr2-run1_result_101	88	MKEVQISETVSIIFHPDGTYEVKINKEEDDDPEAEREGELVKKVLDIWNELKREDPTIGLEEMLEIAKETAAALKDPNVTEEEILKGYEEKKAAKLAELA	1.3965900432530758	0.9050426252150929	86.07380676269531	0.7167090177536011	5.304292678833008	nan	inf
monomer-100-nr2-run1_result_101	89	MREVRVSDRVAVRFHEDGSYEVLVLAPPEEDPEARRRGELVAEVLALVAELAAERPDIGLEELLAVARETAAALEDPAATPEAILAGYRARVAAARAELA	1.4053127918874235	0.8857177229068239	79.67971801757812	0.6245538592338562	6.416723251342773	nan	inf
monomer-100-nr2-run1_result_101	90	MKKVKISDTVEVEFHEDGSFKVIIKHPPDDDPEAERRGKVIEEVLKLWLELKKKDPNIGLEDLIKVAKETAAALEDPEVTEEELLKGVEEEVEKKLKELE	1.1035257107569432	0.9399986724203537	87.31009674072266	0.7223382592201233	5.108877182006836	nan	inf
monomer-100-nr2-run1_result_101	91	MVEVKISDKVSIIFHEDGSFEVKIDRPPEDDPEAEREGKLIEKVLKIALELKKKDPNIGLEELIEIAKETAEALKDPNMTEEKILEGYEKKKEKKLKELA	0.9472154857851669	0.9518380980641151	86.28520965576172	0.6901292204856873	5.568308353424072	nan	inf
monomer-100-nr2-run1_result_101	92	MKRVQISEYVSVIFHEDGSYEVEIHAPPEDNPEAERRGELVAKVLDIWNELKKKRPDIGLEDLLEKARETAAALDDPNMTEEKILEGVKKEYEEALKKAA	1.116464247491879	0.9300517665137334	86.07337951660156	0.7096316814422607	5.23510217666626	nan	inf
monomer-100-nr2-run1_result_101	93	MKEVQISDTVKIIFKEDGSYEVKIEEEPEDNPEAEALGKLIEKVLDIWKELKDKDPNIGLEDILKVAKETAAAFERPDMTEEKILAGVEAEKAKKLAELA	1.0707951121489288	0.9377079842292061	89.71998596191406	0.7582587599754333	4.244937896728516	nan	inf
monomer-100-nr2-run1_result_101	94	MVRHQISETVEVIFHDDGSYTVEIRSPPDDDPEAERRGRLVAEVLDRWRELAARDPTIGLEDLLAVAEATAAALADPAATEEAILAGVEAEVAARRAALA	3.016565783408167	0.7063305718398546	78.70045471191406	0.6579203605651855	6.772671699523926	nan	inf
monomer-100-nr2-run1_result_101	95	MVEVQISDKVRVIFHPDGSYSVEILAPPDDDPEAERRGRLIAKVLDIVNELKKEDPTIGLEDLLAVARETAAEMERPDMTEEEILKGYEEYKAKKLAELK	0.9993089421315444	0.9398144459658055	82.53433227539062	0.6564557552337646	6.075928211212158	nan	inf
monomer-100-nr2-run1_result_101	96	MEEVAVSETVSVVFHPDGSFEVRIHRPPADDPAAEARGALIARVLALYLELAEEDPEIGLADLLARARETAAALADPAATPEAILAGVEAEVAAARARRA	2.3519759182191247	0.7614990993756404	86.6727523803711	0.7385900616645813	4.743455410003662	nan	inf
monomer-100-nr2-run1_result_101	97	MEEVQISDTVSVVFHEDGSYEVKIHRPPDSDPAAVREGELVAEVLDLVAELAAEDPDIGLEERLAVARETAAALADPSVTPEEILAGYEERIAARRRELA	1.076340291246723	0.9284137695034622	87.06693267822266	0.7333508729934692	4.7527055740356445	nan	inf
monomer-100-nr2-run1_result_101	98	MKEVQISETVSVIFHEDGSYEVVIHKPPEDDPEAERRGEVIKKVLDIALELKKEDPTIGLEELLEIARETAEALERPDVTEEELLEGYRKRYEEALEKLK	1.0101549996995138	0.9372394516325125	84.67351531982422	0.7093105316162109	5.8897223472595215	nan	inf
monomer-100-nr2-run1_result_101	99	MREVQVSPYVSVRFHPDGSYEVLVDAPPEDDPEARRRGALLAEVLDLWAELAAEDPDLGLEDLLAVARETAAALERPDVTPEEILAGVRARVAAARAARA	0.7827457438404822	0.9589342679268457	85.95877075195312	0.736937403678894	4.982206344604492	nan	inf
monomer-100-nr2-run1_result_102	0	AAAAARAAELARLAPEVATRPRAAWAGVADPRALIRAAVAALAARLAAERPDLTPGELRGIFDRLLAALEAYLDVPPLPPAEREALLAEAEAALRARRAA	8.88630991755325	0.48776664156735605	70.3965835571289	0.5629436373710632	9.579875946044922	nan	inf
monomer-100-nr2-run1_result_102	1	AAAAEAAARLAAYAPEVATRPLSAWAGVADPREVIRRAARALAERLAAERPDLTRGELEGVFRELLADLERYLRVPPLPEEEVEALLDEAYALLEARRAA	10.523895408218513	0.18433955980938443	56.690711975097656	0.4182891249656677	13.422779083251953	nan	inf
monomer-100-nr2-run1_result_102	2	AAAAARAARLAELAPEVATRPLAAHAGVADPRELIARALAALAERLAAERPDLTRGELEGVFREALAALEAYLRVPPLPPAEVEAWLDAAYAALEARRAA	12.190683450100188	0.24092758902525852	52.01156234741211	0.3429192900657654	15.180338859558105	nan	inf
monomer-100-nr2-run1_result_102	3	AAAAARRAALAAAAPEVATRPLAAWAGVADPRALIREAVAALAARLAAERPDLTRGELEGVLDALLAALEEYLAVPPLPPEEREALRDEALAALEAARAA	2.63775866731998	0.7182748597435722	64.3910903930664	0.511017918586731	11.186927795410156	nan	inf
monomer-100-nr2-run1_result_102	4	AAAAARRAALAEAAPEVATRPLEAHAGEADPRELIRRALRALAERLAAERPELTPGELRGIFDAALAALEAYLRVPPLPPEEREAWYAEALALLEARRRA	10.233925010602318	0.27547120145159365	55.8756103515625	0.40115198493003845	13.714127540588379	nan	inf
monomer-100-nr2-run1_result_102	5	AAAAARAAALAAAAPEVATRPRAAWAGVKDPRELIEAALAALAARLAAERPDLTRGELRGVFDAALAALEAYLDVPPLPPAEREALLDRAWAALRAARAA	3.4709799149612834	0.7276019290659771	70.44290161132812	0.5933362245559692	8.81283950805664	nan	inf
monomer-100-nr2-run1_result_102	6	AEEARRRERLAELAPEVATRPREAWAGVKDPREVIRRALRALAERLAAEEPELTRGELEGRFREALEALEWYLEVPPLPPEEVEALLDEAWAALEARRAA	1.2763339199454724	0.917788524500866	87.18682098388672	0.7450418472290039	4.514145851135254	nan	inf
monomer-100-nr2-run1_result_102	7	AAAAAAAAEAARYAPEVFTRPLSAHAGVKDPREIIREALRALAERLAAERPDLTRGELEGIFRRLLDALERYLELPPLPEEERRALLDEAYALLEARRAA	3.3261134101807026	0.6904249528831334	72.24671936035156	0.5524924993515015	10.169042587280273	nan	inf
monomer-100-nr2-run1_result_102	8	AAAAARRARLAEAAPEVATRPLEAHAGVADPRELIRRALAALAERLAAENPDLTRGELEGIFDAALAALEAYLQVPPLPPEEREALLDAAYEALRARRAA	12.625359893900313	0.1763902403760899	55.11050796508789	0.3498285710811615	15.164402961730957	nan	inf
monomer-100-nr2-run1_result_102	9	AAAAARAARLAELAPEVATRPLAAHAGVADPRAVIEAAVAALAERLAAERPDLTEGELRGILDELLAALEAYLRVPPLPEAEREALRRAAWEALRARRAA	4.253041397151461	0.6282940232191323	64.01817321777344	0.5065503120422363	10.401899337768555	nan	inf
monomer-100-nr2-run1_result_102	10	AAAAARRAELAAAAPDVATAPLAAHAGVADPRALIRAAAAALAARLAAERPDLTPGELRGVFERLLAALEAYLEVPPLPPEEREALLAEARAALEAARAA	7.885072494285482	0.2945413523234564	73.11088562011719	0.6075597405433655	7.356459140777588	nan	inf
monomer-100-nr2-run1_result_102	11	AAAAAAAAELAALAPEVATRPLAAWAGAADPRDLIRAAAAAFAARLAAERPDLTPGELAGLFDALLAALERRLQVPPLPPEERAALLAEALAALEAARAA	7.964087622059402	0.44891019719522246	63.7688102722168	0.5067811608314514	10.90036678314209	nan	inf
monomer-100-nr2-run1_result_102	12	AAAAARAARLAAYAPDVATRPLAAHAGVADPEAVIEAALAALADRLAAERPDLTPGELRGVFDEALAALEAYLRVPPLPPERRAALLDAARARLEARRAA	6.799819766876976	0.28999651428256534	60.48908233642578	0.4649621248245239	12.559521675109863	nan	inf
monomer-100-nr2-run1_result_102	13	AAAAARAARLAALAPEVATAPLSAHAGVADPRALIREALAALAERLAAERPELTPGELRGILDEALAALEAYLDVPPLPPAERAALFERALALLRARRAA	1.8721760716920048	0.8455163638328679	70.03070068359375	0.5772875547409058	10.21538257598877	nan	inf
monomer-100-nr2-run1_result_102	14	AAAAERRARAAALAPEVVTRPLAAHAGVADPREIIRRALRAFAERLAAERPDLTRGELRGRFEELLEALEAYLRVPPLPPEEREAWLDEAYALLEARRAA	7.698203836392372	0.22172706752718468	56.125	0.36843764781951904	14.945744514465332	nan	inf
monomer-100-nr2-run1_result_102	15	SAAAARAARLARLAPEVATRPLSAWAGVADPRELIRRALAALAERLAAEQPDLTPGELRGLFDELLEALEAHLRVPPLPEEEREALFAEALALLEARRAA	5.220550174798345	0.5501797577500842	72.1322021484375	0.6204599738121033	8.75889778137207	nan	inf
monomer-100-nr2-run1_result_102	16	AEAEARRARLAELAPEVATRPLSAWAGVADPRELIRRAVAALAERLAAERPDLSRGELEGVFRELLEALEWYLRTPPLPPEERARLLDEAYALLRERRAA	4.599068757544623	0.4876830163341869	63.204124450683594	0.514264702796936	10.335996627807617	nan	inf
monomer-100-nr2-run1_result_102	17	MAAAARRAALAEAAPEVATRPLSAWAGVEDPEELIERAVEALAERLAAEEPDLTPGELRGRFDALLAALEAYLQVPPLPPERREELLARARALLERRRAA	6.704320272688671	0.3283569298282345	67.6302261352539	0.5255048274993896	9.966310501098633	nan	inf
monomer-100-nr2-run1_result_102	18	AAAEARRARLAAAAPEVATRPPEAWAGVADPEEVIERALEALAERLAAERPDLTRGELEGIFEEALAALEAHLRTPPLPPARREELLDRAYAALEARRAA	9.07444067057247	0.21420344966464303	67.30461120605469	0.5236035585403442	11.073197364807129	nan	inf
monomer-100-nr2-run1_result_102	19	AAEEARRRRLAELAPEVATRPLEAHAGEADPREIIRRALAELAARLAAERPDLTRGELEGIFEEALDALEWYLETPPLPPEEREALLEAAWAALRARRAA	7.6004827030554525	0.29197824677336787	54.29958724975586	0.3846375346183777	13.771675109863281	nan	inf
monomer-100-nr2-run1_result_102	20	AAAAARAALLAELAPEVATRPLSAHAGVADPRELIRRALAALAERLAAERPDLTPGELEGIFDAALAALEDYLRVPPLPEAERAELLAEARARLEARRAA	6.701059329620806	0.31849132106517214	61.5490837097168	0.47233182191848755	12.59781265258789	nan	inf
monomer-100-nr2-run1_result_102	21	AAAAARRARLARLAPEVATRPREAFAGVPDPRALIEAALAALAERLAAERPDLTPGELEGVFREALAALEAYLEVPPLPPAEVAALLARAEALLQARRAA	13.308135156554258	0.15044954054116405	53.90648651123047	0.3425256907939911	14.92261791229248	nan	inf
monomer-100-nr2-run1_result_102	22	AEAAARAAALAAAAPDVATRPLAAWAGVADPRELIRRALRALAERLAAERPDLTPGELRGVFEAALAALEAYLRIPPLPPEEREALLAEAEALLRERRAA	10.400009454858974	0.26886726822019297	54.16474151611328	0.35136890411376953	15.325435638427734	nan	inf
monomer-100-nr2-run1_result_102	23	AAAAARAAELAAAAPEVATRPLSAWAGVADPRALIREAVAALAARLAAADPDLTPGELAGRLDALLAALEAYLRVPPLPPEERAALRAAALAALEAARAA	11.506769023577235	0.16554464176253272	58.04127883911133	0.4251284897327423	13.117812156677246	nan	inf
monomer-100-nr2-run1_result_102	24	AAAAARAARAAELAPEVFTRPREAWAGVEDPEELIEEALAALADRLAAERPDLTRGELEGVFEELLDALEAYLETPPLPPERRRELLDRAYAALEARRAA	9.623789912405968	0.24636319632751882	78.82785034179688	0.6422897577285767	6.125306129455566	nan	inf
monomer-100-nr2-run1_result_102	25	SAEEERRARLAELAPEVATKPLEEFAGVEDPREIIREAVRALAERLAAERPELTRGELEGILNELLAALEWYLRVPPLPPEEVEALLAEAYALLQARRAA	12.55527920157148	0.16765424902323556	55.24958038330078	0.38192296028137207	13.952374458312988	nan	inf
monomer-100-nr2-run1_result_102	26	AAAAARAARLAAAAPDVATRPREAWAGVADPEALIEAAVEALAERLAAERPDLTRGELEGIFNELLAALEAYLDVPPLPPERVEELLDRAYALLEARRAA	2.2033080776446594	0.8108841524480884	72.26705932617188	0.5926339626312256	8.930224418640137	nan	inf
monomer-100-nr2-run1_result_102	27	AAAAARAAELAAAAPEVATRPLSALAGVADPREVIREAVAALAERLAAERPELTRGELRGILDRLLAALEAYLEVPPLPPAEREALLDEAWALLEARRAA	4.865197200409346	0.5735761817953748	73.40804290771484	0.5596370100975037	11.044107437133789	nan	inf
monomer-100-nr2-run1_result_102	28	AAEAARRARLAAAAPEVASRPRSAWAGVASPREIIRAALRALAARLAAERPDLTPGELRGIFLEALDALEAYLEVPPLPPEEVEALLAEAEAALRAARAA	6.169223473817161	0.5069961431041411	79.68919372558594	0.6274335384368896	10.093771934509277	nan	inf
monomer-100-nr2-run1_result_102	29	AAAAARAAALAAAAPEVATRPLAALAGVADPREVIAAALRAFAERLAAEEPDLTRGELEGRARALLDALEAYLRLPPLPPEEVEAWLEEAWALLEERRAA	11.626798159562119	0.14292513654928654	58.45745086669922	0.3977070748806	13.564534187316895	nan	inf
monomer-100-nr2-run1_result_102	30	AEAAARRAALAAAAPDVATRPLAAHAGEADPRAIIERALEALAERLAAERPELSRGELRGIFDEALAALEAYLQTPPLPEAEREAWLDRAYALLEERRAA	7.492994534119529	0.3161769629101902	67.80928802490234	0.5209510326385498	9.752257347106934	nan	inf
monomer-100-nr2-run1_result_102	31	MAEERERARLRELAPEVASRPREAFAGVEDPRELIREAVRELARRLAAERPELTPGELRGILDELLAALERYLEVPPLPPEERERLFEEAYALLQERRAA	5.535930470273209	0.5361966389156376	78.87642669677734	0.6570562720298767	7.91203498840332	nan	inf
monomer-100-nr2-run1_result_102	32	AAAAARRARLAELAPEVATRPLAAHAGVASPRELIRRAVAALAERLAAERPDLTPGELRGVLEELLAALEAYLETPPLPPEEREALLAEARAALEARRAA	6.796993393940119	0.32497529760130417	58.81732177734375	0.3889017105102539	13.345643043518066	nan	inf
monomer-100-nr2-run1_result_102	33	EEEKELLEKLKKYAPKVASKPKSEWAGVKSPEKIIEEALRELAERLAAERPDLTRGELRGIFEEALEALEKYLEIEPLPPERREELLEEAYALLEERRAA	5.134556161360041	0.5992243880380181	77.21541595458984	0.6389114856719971	8.033977508544922	nan	inf
monomer-100-nr2-run1_result_102	34	MAAAERRARLAELAPEVATKPLAAYAGVADPREIIDEALAALAERLAAERPDLTPGELRGIALEALAALEEYLRVPPLPPAEVEARLAAAYAALQARRAA	11.870246673521468	0.1684878850105698	53.9457893371582	0.3333369791507721	14.910651206970215	nan	inf
monomer-100-nr2-run1_result_102	35	AEAAARRARLAAAAPEVATRPLEAWAGVADPREIIRRALAALAERLAAERPDLTRGELRGVFEEALAALEAYLETPPLPPAEREALLDEAEALLRARRAA	10.866300144114312	0.2653223145612001	53.00893020629883	0.36425524950027466	14.810868263244629	nan	inf
monomer-100-nr2-run1_result_102	36	AAEAARRARLAEAAPEVATAPLAAHAGEPSPEALIERALAELAERLAAERPDLTEGELRGIFEEALAALEAYLRTPPLPPERREELLAEALARLRARRAA	9.232574222890147	0.16812060272911522	59.58250427246094	0.38154342770576477	15.21284008026123	nan	inf
monomer-100-nr2-run1_result_102	37	SAEAERLARLREYAPEVASRPRSAWAGVKDPREIIEKAVEALAERLAAERPDLTRGELDGIFDELLAALEWYLEIPPLPPEERARLRDRAWALLQERRAA	1.447868355388076	0.8908665344932634	91.2948226928711	0.7904108762741089	3.4431967735290527	nan	inf
monomer-100-nr2-run1_result_102	38	AEAARRAARLARLAPEVATRPREAWAGVEDPEELIREALAALAERLAAERPDLSRGELEGIFEEALAALEEYLEVPPLPPEEREALLEEAYARLRARRAA	1.6858801894028073	0.8450451133729422	76.8323974609375	0.6644424200057983	8.130315780639648	nan	inf
monomer-100-nr2-run1_result_102	39	AADAAAAARLAELAPEVATRPLSAFAGVKDPREIIRRAVRALAERLAAERPDLTRGELEGVLRELLAALERYLRTPPLPEEEREALLAEAEALLRERRAA	7.290432827883277	0.3062586109029367	62.09970474243164	0.46193867921829224	11.86526107788086	nan	inf
monomer-100-nr2-run1_result_102	40	AAEAAARAELARAAPEVATRPLSAHAGVPDPRAVIEAAIAAEAERLAAERPDLTRGELRGRLDALLAALERYLQVPPLPPEEREAWLERAYALLQARRAA	10.736154345289608	0.18834423042051326	56.83934783935547	0.4375225007534027	13.27114200592041	nan	inf
monomer-100-nr2-run1_result_102	41	MAEEELRARLERYAPEVASRPLEAHAGVADPEELIERALEALAERLAAERPDLTPGELRGIFLEALEALERYLEVPPLPPERVEELLARAWRRLEERRAA	3.5094009789851968	0.6916765839774806	72.19676971435547	0.5999894142150879	9.700479507446289	nan	inf
monomer-100-nr2-run1_result_102	42	MAEEAARARLAEAAPDVATRPLAAWAGVEDPRELIREAAAAFAERLAAEEPELTRGELEGRFEALLADLERYLRVPPLPEAERRELLDAAYARLEARRAA	9.06620228528449	0.2713932803063061	60.33870315551758	0.44704359769821167	12.74483871459961	nan	inf
monomer-100-nr2-run1_result_102	43	MEEEELLKKLKEYAPEVATKPKSAWAGVKDPRELIEEALEALARRLAEEQPDLTRGELEGIFREALKALEKYLEVPPLPEEEVEERLDRAWALLQARRAA	1.3767104230967089	0.9171196978691866	84.78093719482422	0.7061020135879517	5.553085803985596	nan	inf
monomer-100-nr2-run1_result_102	44	AAAAARAARLAALAPEVATRPLAAFAGVADPREVIRRALAAEAERLAAERPELTPGELRGVFDELLAALEAYLRTPPLPPEEREAWLAEAEARLRAARAA	14.001579030908886	0.16121473503711986	51.113006591796875	0.3579677641391754	14.461621284484863	nan	inf
monomer-100-nr2-run1_result_102	45	AAAAARAARLAEAAPEVATRPLSAWAGVADPRELIREAARALAERLAAERPELTRGELEGILREALDALEAYLRVPPLPPAEREALLAEAYALLEARRAA	5.277397381424649	0.4139322044071639	56.68834686279297	0.40545740723609924	13.4539213180542	nan	inf
monomer-100-nr2-run1_result_102	46	AAAAARRAALAAAAPEVATRPLAAFAGVADPRAVIRAALRALAERLAAERPDLTRGELRGVFEEALAALEAYLQVPPLPPEEREAWLDEAYALLEERRAA	11.182846764888646	0.19579429910533425	56.09122085571289	0.3725408911705017	13.454087257385254	nan	inf
monomer-100-nr2-run1_result_102	47	AAAAAAAAALAAAAPEVATRPASALAGVADPREVIRAALAALAARLAAERPDLTRGELRGRFEALLAALEAYLAVPPLPPEEREALLDAAWAALEARRAA	9.41003983926644	0.30609838726100813	58.545654296875	0.3822091817855835	13.17995548248291	nan	inf
monomer-100-nr2-run1_result_102	48	SAAAARAAALAAAAPEVATAPLAAHAGVADPEALIEAAVAALADRLAAERPDLTPGELRGRLDALLAALEAHLEVPPLPPARVEALYAAALARLEARRAA	5.922673310530315	0.5923029880697642	75.65769958496094	0.6635722517967224	7.221735954284668	nan	inf
monomer-100-nr2-run1_result_102	49	AAAAARRAALAAAAPEVATRPREAFAGVADPRELIERALRAEAERLAAERPDLTPGELRGRFEALLAALEAYLDLPPLPPEERERWFAEALALLEARRAA	1.0721365057504497	0.9274121774068241	73.50184631347656	0.5897606611251831	9.05217456817627	nan	inf
monomer-100-nr2-run1_result_102	50	AAAAERAARLAALAPEVATKPLAAFAGVASPRELIERAARAFAERLAAEEPELTRGELEGRFRELLAALEAYLETPPLPPEEVERLLAEAWALLEARRAA	9.493987628535946	0.19263014554625396	50.698143005371094	0.3642770051956177	15.032665252685547	nan	inf
monomer-100-nr2-run1_result_102	51	AEAAERRARLAEYAPEVATRPKEAFAGVEDPEEVIRRALRALAERLAAERPDLTRGEIEGIFREALEALEAYLEVPPLPEERVAAWIEEAVALLEARRAA	4.221744865400002	0.5910529442930437	76.03396606445312	0.5832048058509827	10.882122039794922	nan	inf
monomer-100-nr2-run1_result_102	52	AEAAARAARLRAYAPEVASRPRAAHAGVADPRELIRAALAALAERLAAERPDLTPGELDGIFDEALAALEAYLDTPPLPPEEVAAWRAEALALLEARRAA	6.971871712047788	0.3184560704635798	56.153865814208984	0.4077092409133911	12.956263542175293	nan	inf
monomer-100-nr2-run1_result_102	53	AAEAALRAELAAYAPEVATAPLEAHAGVRDPREIIRRAAAALAERLAAERPDLTRGELEGIFERLLRALEAYLRTPPLPPEEVAALLDEAYAALQARRAA	9.688428711725024	0.2346172356149349	55.15489196777344	0.4127318561077118	12.853727340698242	nan	inf
monomer-100-nr2-run1_result_102	54	AAAAARAAALAAAAPDVATRPLAAHAGDADPEALIDAALAAEAARLAAEDPDLTPGELAGRFDALLDALLAHLAAPPLPPARRAAALAAAEAALQARRAA	11.563057918625288	0.18557975258193168	57.93294906616211	0.3776703178882599	14.112505912780762	nan	inf
monomer-100-nr2-run1_result_102	55	MEEEERLAELKKYAPEVATKPKEAFAGEKDPRKIIERAARALAERLAAERPDLTRGEIEGIFNKMLEALEWYLEIPPLPEEERQALLDEAYALLQERRAA	10.629103514631506	0.22155549565706878	59.68140411376953	0.40741556882858276	14.85358715057373	nan	inf
monomer-100-nr2-run1_result_102	56	AAAAARAAALAAAAPEVATAPPAAHAGAADPRALIEAALAALAERLAAERPDLTPGELRGVFLAALAALEARLALPPLPPEEVEALLAAALARLEARRAA	4.337350385443536	0.6195703925885993	62.88688278198242	0.48477959632873535	11.94418716430664	nan	inf
monomer-100-nr2-run1_result_102	57	SAEAARRARLAELAPEVATRPREAWAGVADPREVIERAVRALAERLAAERPELTPGELRGVLEALLEALEWYLETPPLPPAEREALFAEALALLEARRAA	11.325548510574828	0.21284766493413515	57.22085189819336	0.3896571397781372	14.406099319458008	nan	inf
monomer-100-nr2-run1_result_102	58	AAAAERAARLARLAPEVATRPLAAHAGVADPREVIRAAARALAERLAAERPDLTPGELRGIFDELLAALEAYLRVPPLPPEEREALLAEAEALLRARRAA	7.181225421073776	0.3026471319629057	55.567264556884766	0.3605063557624817	14.077207565307617	nan	inf
monomer-100-nr2-run1_result_102	59	AAAAALAAALAAHAPEVATRPLAAWAGVADPRELIRAALRALAERLAAERPDLTPGELRGIALATLEALEAYLDLPPLPEAEVEAWLAEARALLEARRAA	4.100726798938048	0.6560545959902753	68.91474151611328	0.5546727180480957	9.494338035583496	nan	inf
monomer-100-nr2-run1_result_102	60	AAAAARAAELARHAPEVATRPLAAHAGVADPREVIRAAVAELAARLAAERPDLTRGELDGILDALLDALEAYLRVPPLPPEEREALRDEAYAALEARRAA	8.276945465326362	0.2686487485249971	71.38372802734375	0.5921571254730225	8.159034729003906	nan	inf
monomer-100-nr2-run1_result_102	61	AEEEARRAELAELAPEVATRPLSAYAGVKSPREIIRRALAALAERLAAERPDLTPGELRGIFNRALEALEYYLQTPPLPPAEVEAWLAEAEALLEARRAA	12.279829255128284	0.37826287068443837	51.58405303955078	0.3389802575111389	14.678187370300293	nan	inf
monomer-100-nr2-run1_result_102	62	MEKEERRKKLEKYAPDVASKPLSEYEGVKDPREIIREAMKKLAEKLAKENPELTKGELEGIFNEAIEALEEYLKIPPLPEEEKKELIEEAYKLLEERRKK	1.6382085389672472	0.8599697794331475	80.75930786132812	0.6386239528656006	6.762213706970215	nan	inf
monomer-100-nr2-run1_result_102	63	AAAAALAARAAEAAPEVFTAPLSAHAGAKSPREIIRAALAALADRLAAERPDLSRGELEGIFDAALAALEAYLQTPPLPPAEREALRAEAWARLEAARAA	6.985059076878652	0.3523392513261941	66.45361328125	0.5236124992370605	9.868886947631836	nan	inf
monomer-100-nr2-run1_result_102	64	AAAAARAAALAAAAPEVATRPRAAFAGEADPRALIRAAAAALAARLAAERPDLTPGELEGVLEALYAALEAYLELPPLPPEERAALRAAALAALEARRAA	8.863951751928173	0.4042332298144869	61.4184455871582	0.4412038326263428	11.758758544921875	nan	inf
monomer-100-nr2-run1_result_102	65	AEEERRLAELKEYAPEVATRPLSAWAGVKDPRELIRRALEALAERLAAEHPDLTRGELEGIFRRALAALEWYLRVPPLPPEEVQELLDAAYARLEARRAA	13.271167548415171	0.17027928539159057	55.42979431152344	0.36828500032424927	14.440871238708496	nan	inf
monomer-100-nr2-run1_result_102	66	MAAEERRRRLRELAPEVASRPLAAHAGEADPRALIEEALAALAERLAAERPDLTLGELRGIFDEALEALEEYLRVPPLPPEEREELLARAYAALQARRAA	7.145012178067694	0.3174466764146896	61.86357879638672	0.4466570019721985	12.270918846130371	nan	inf
monomer-100-nr2-run1_result_102	67	AEEAARRAALAEAAPDVATRPLSAFAGVKDPRAVIDAALAAYAERLAAEEPELTRGELRGRFDALLAALEAYLQVPPLPPEEREARLDAAYAALEARRAA	12.860794563275318	0.11989831414823322	52.390106201171875	0.34487465023994446	14.44506549835205	nan	inf
monomer-100-nr2-run1_result_102	68	SAEAEARAELAAYAPEVATRPLEAFAGEASPEDIIDAALEALAERLAAERPDLTRGELEGIFNRALAALEKYLRVPPLPPERRAARLERAYALLEARRAA	1.9371714378337903	0.8114647893111276	79.18579864501953	0.6863703727722168	6.962835788726807	nan	inf
monomer-100-nr2-run1_result_102	69	AAAAAAAAELAAYAPEVATAPLEAWAGEADPRALIRRALAALAERLAAEQPDLSRGELEGIFERALAALERHLRLPPLPPEERAALLEEAYALLEARRAA	1.9798753758951972	0.8056460787333115	74.30400848388672	0.6287310123443604	8.670109748840332	nan	inf
monomer-100-nr2-run1_result_102	70	MEEEERRARLAEAAPEVATRPLSAWAGVKDPRELIRAALRALAERLAAERPDLSRGELEGIFNEALEALEWYLEVPPLPPEEREALLDEAWALLQRRRAA	9.881828263535215	0.3693515063765013	55.480995178222656	0.39837032556533813	13.94777774810791	nan	inf
monomer-100-nr2-run1_result_102	71	AAAAARAAELAAAAPEVATRPLEAWAGVADPRELIRRALAAFAERLAAERPDLTPGELRGRAEALLAALEAYLQLPPLPPEEVAELLDAARARLEARRAA	13.751079028612955	0.11694746027788859	62.71193313598633	0.3813636302947998	14.112958908081055	nan	inf
monomer-100-nr2-run1_result_102	72	AAAEARAALLAELAPEVATRPLEAWAGVADPRELIRRALAALAERLAAEDPELTRGELEGIFDAALAALEAYLDTPPLPPAERAALLDEAWQLLEERRAA	6.789315935957746	0.32981241733361844	58.440608978271484	0.43488451838493347	12.320303916931152	nan	inf
monomer-100-nr2-run1_result_102	73	SEAAARRAALAAAAPEVATRPREAFAGVADPREIIRAAVEAYARRLAAEEPDLTRGELEGRFEALLAALEAYLEVPPLPPEEREALLDEAYALLEERRAA	9.662582699501197	0.25689304236335453	72.3380355834961	0.5963296890258789	9.962407112121582	nan	inf
monomer-100-nr2-run1_result_102	74	AAEAERRARLARYAPEVATRPLAAHAGEPDPRALIERALAELAARLAAERPDLTPGELEGIFDEALEALEWYLQTPPLPPAEREALRARALAALEAARAA	8.13727284416442	0.24368193687270032	64.0768814086914	0.4743098020553589	12.24655532836914	nan	inf
monomer-100-nr2-run1_result_102	75	AAEAARRAELAAYAPEVATAPLEAHAGVKDPRELIREAVRRLAERLAAEHPDLTRGELRGILDRLLAALEWYLQVPPLPPEERERLLEEAWRLLEERRRA	8.851175408596141	0.28960917561847027	57.037166595458984	0.38594019412994385	13.742740631103516	nan	inf
monomer-100-nr2-run1_result_102	76	AAAAARRARLAEAAPEVATRPRAAHAGVEDPRALIREALRRLAERLAAEQPDLTEGELRGIFEEALAALEAYLDLPPLPPEEREALLAEALALLRERRAA	3.8766489874080072	0.6784878110981832	74.84967041015625	0.6230220794677734	9.440633773803711	nan	inf
monomer-100-nr2-run1_result_102	77	AAAAARRAELAAAAPEVATRPLAAHAGVADPRAVIEAAVEALARRLAAERPDLTPGELEGVLDRLLAALEAYLRVPPLPPEERAALRARAWALLQARRAA	5.056045379144386	0.5762413170942241	71.15949249267578	0.5439426898956299	11.105402946472168	nan	inf
monomer-100-nr2-run1_result_102	78	AEAAARRAALAEAAPEVATRPRSAWAGVADPRELIRAAVRALAERLAAERPDLTRGELRGVLRRLLDALEWYLEVPPLPEEEVEALLDEAYAALEARRAA	1.1372829383580783	0.9245682645003691	76.24040985107422	0.5910588502883911	7.3608293533325195	nan	inf
monomer-100-nr2-run1_result_102	79	AAAAARRAELEAHAPEVASRPREAHAGEADPREIIERALAALAERLAAERPDLTRGELEGIFERALAALEAYLETPPLPPEEREALLERAWALLEERRAA	6.479716321446713	0.35153854231205556	60.83084487915039	0.3456725776195526	15.615644454956055	nan	inf
monomer-100-nr2-run1_result_102	80	AAAAARAARLAELAPEVATRPLAAHAGVASPEELIREALRALAERLAAERPDLTRGELDGVFDAALEALEAYLQTPPLPPERRAELRAEAYALLEARRAA	7.720938136746628	0.27691333122660805	60.76191329956055	0.44550982117652893	12.17469310760498	nan	inf
monomer-100-nr2-run1_result_102	81	MEEEKRLAELRELAPEVATRPLEEFAGVKDKRELIREALEELAERLAAENPDLSRGELEGIFNRLLEALEFYLELPPLPPEERQALLDEAYARLEARRAA	5.122776422297987	0.5790165482007597	67.12797546386719	0.4980052709579468	10.980175971984863	nan	inf
monomer-100-nr2-run1_result_102	82	SAEEERRRRLAELAPEVATRPLSAHAGVEDPREIIREALARLAERLAAERPDLTRGELEGIFREALAALEWYLRIPPLPPEEVEALLEEAYARLEARRAA	11.661611680823324	0.16007335153201122	66.86959838867188	0.4786278009414673	13.111336708068848	nan	inf
monomer-100-nr2-run1_result_102	83	SEEEKLLEEAKKYAPEVFTKPKSDFAGVKSKEEIIEEALEKLAEKLAEERPDLTKGELEGIFNKALKALEKYLEIEPLPEEKKEELLEKAYKKLEEKRKS	2.8202937619923047	0.729632385187161	79.45326232910156	0.6597756147384644	7.255475044250488	nan	inf
monomer-100-nr2-run1_result_102	84	AAAAARRARLAEYAPDVATRPLADWAGVEDPRALIREALRALAERLAAERPDLTRGELEGIFNEALEALEAYLEVPPLPPEEREALLDEAWALLEARRAA	1.7121103076372965	0.8513096758697211	82.25048828125	0.7059584856033325	5.456469535827637	nan	inf
monomer-100-nr2-run1_result_102	85	AAAARRRARAARLAPEVVTRPRAAWAGVASPEELIRRALAALAERLAAERPDLTRGELEGIFRELLDALRAYLETPPLPPEEVERLLDEAEALLRARRAA	10.557334975116008	0.16064352499484705	55.96518325805664	0.36970412731170654	15.377276420593262	nan	inf
monomer-100-nr2-run1_result_102	86	MEEEERLARLKELAPEVATKPLAAFAGVADPRELIRRAAEALAERLAAERPDLTPGELRGIFEELLEALEWYLRLPPLPPAEVEELLARAWARLQAARAA	9.443996644942418	0.23512234483291677	57.14295196533203	0.42416661977767944	13.166199684143066	nan	inf
monomer-100-nr2-run1_result_102	87	SAAAARRARAARLAPEVVTRPPEAWAGVADPRALIDEALERAAERLAAERPDLTEGELRGIFDELLAALEAYLDVPPLPPEEREARLARAWALLRERRAA	1.7123374086674217	0.8417762078921907	82.89331817626953	0.7306270599365234	5.683252811431885	nan	inf
monomer-100-nr2-run1_result_102	88	SAAAARRARAAELAPEVATRPLEAWAGVADPREVIREAVAAFAEREAAERPDLTRGELRGRLEELLAALEELLDVPPLPPEEREALLEEAYRRLEERRAA	1.5614050765728873	0.8696608236929361	78.43789672851562	0.6748528480529785	6.795837879180908	nan	inf
monomer-100-nr2-run1_result_102	89	MAEAERRALLAEMAPEVATAPLAAHAGVASPEELIRRALRAFAERLAAEEPDLTRGELEGRARALLAALEAYLQVPPLPPERVEEWLEEAYRLLEERRAA	1.2453443457958662	0.9102120309703656	78.813720703125	0.6534686088562012	6.943848133087158	nan	inf
monomer-100-nr2-run1_result_102	90	SAAAARRARAAALAPEVVTRPLAAHAGEADPREIIRRALRELARRLAEERPDLTRGELRGVFDELLAALEAYLQVPPLPPAERERWLDEAWALLEARRAA	4.347421940793524	0.6030582345867667	76.74659729003906	0.6407817006111145	7.849680423736572	nan	inf
monomer-100-nr2-run1_result_102	91	AAEEARRAALAAAAPDVATRPLAAHAGVADPEELIEAALAALADRLAAERPDLTEGELRGLFDAALAALEAYLEVPPLPPERREALLAEAWARLRAARAA	5.981304111295194	0.4499265810014089	81.29434204101562	0.6741211414337158	5.823337554931641	nan	inf
monomer-100-nr2-run1_result_102	92	MEAAARRAELERLAPEVASRPLEAHAGVESPREIIERALRALAERLAAERPDLTRGELEGIFERALAALEAYLEIPPLPPEERERLLEEAYALLRARRAA	11.801000391143917	0.1427736172831302	56.73545837402344	0.3399818241596222	16.3043270111084	nan	inf
monomer-100-nr2-run1_result_102	93	AEEERRRAELAELAPEVATRPLAAFAGEPDPRALIERAARAFAERLAAEDPEATPGEVRGRFERLLDALEWYLRVPPLPPEERERLLAEAVALLEARRAA	4.6170507137585775	0.4562179684023873	71.88592529296875	0.6060863733291626	8.020752906799316	nan	inf
monomer-100-nr2-run1_result_102	94	AAAAARRAEAARLAPEVFTAPREAHAGVASPEAIIDAALAALAERLAAERPDLTRGELEGIFNRLLAALEAYLETPPLPPERRAAALDRAYALLQARRAA	6.741350718027631	0.29892014485485435	76.47270965576172	0.6190221309661865	6.798048973083496	nan	inf
monomer-100-nr2-run1_result_102	95	SAEEEERARLAELAPEVATRPKEDFAGVEDPRELIREAVEALAERLAEERPDLSRGELEGILDEALRALEKYLEVEPLPEEEREALREEAYERLERRRAA	4.816067779222597	0.608107313051926	80.10489654541016	0.6355359554290771	9.064512252807617	nan	inf
monomer-100-nr2-run1_result_102	96	SAAEARRRRLAEYAPEVATKPREAFAGVADPLEVIRRALEALARRLAAERPDLSRGELEGIFREALEALLAYLEVPPPPEAEVAEWLDRAYALLQARRAA	4.2314493328397	0.611960849300849	64.8045425415039	0.488654226064682	10.866255760192871	nan	inf
monomer-100-nr2-run1_result_102	97	AAAAARRARLEELAPEVASRPLEALAGVRDPREVIRRAAEALAARLAAEDPELTEGELRGRFDELLAALEAYLRVPPLPPEEREALLARALAALRARRAA	11.142303087912085	0.21567246125496037	56.26685333251953	0.3631855249404907	15.325502395629883	nan	inf
monomer-100-nr2-run1_result_102	98	EEEEKRLEELKEYAPEVATKPKSAYAGVKSKKEIIKKALKEFAEKLAKENPDLTLGELKGKFNKLLKALEFYLEVEPLPEEEVEKWIKEAYELLEKRRKE	1.416672043288644	0.9072784376633679	84.51869201660156	0.6489771604537964	5.850707530975342	nan	inf
monomer-100-nr2-run1_result_102	99	SAEEERLEKLKKYAPEVATKPKSYWAGVKSKEKIIEEALKKLAERLAAENPDLTRGELEGIFNELYDALEFYLEIEPLPEEKVQEWLDEAYALLQEKRAA	8.320896631034909	0.34087490288631406	66.45606231689453	0.5030837655067444	10.710667610168457	nan	inf
monomer-100-nr2-run1_result_103	0	MRPPLDLPDLELVRTERFEIDLPYFREIRVHVYRDSRPSGVGLYRFLVELLYVDEEGRETWRVVLLPEEMPPTLDEEEGLRRALERAREWAREEEARLEE	1.634886049309782	0.9035896526988344	82.64454650878906	0.7144228219985962	7.108347415924072	nan	inf
monomer-100-nr2-run1_result_103	1	MEEEEKLENLELVEEKEFEIDLEYFKKIIIKVYKDNRPSGEGKYYFKVELVYKDEDGNETKIIVLKPEEFPVEKDLEKGLKKALEYALEYAKKKEEELKK	4.451077549836334	0.6029641545846317	74.26698303222656	0.5991895198822021	9.52695083618164	nan	inf
monomer-100-nr2-run1_result_103	2	MEEELNLENLELVEEKRFKIDLPYFKEIIVKVYKDKSNSGKGEYYFLVELVYEDEEGKITRIVVISPEEVPKYSNYEEGLKYAYEKALEIAKKLEEELEK	5.4552795301945185	0.7211527504937669	85.60045623779297	0.7458807229995728	6.2116804122924805	nan	inf
monomer-100-nr2-run1_result_103	3	MKEPLELEDLELVKEERFEIDLEYFSEIIIKVYKSKKPDGKGLYRFLVELVYKDKEGNETRIVVIHPEEMPLYEDLEKGLKEAFEKALEIAKKLEEELKK	5.120623245526767	0.7440078837636309	83.029541015625	0.7155182361602783	7.328009128570557	nan	inf
monomer-100-nr2-run1_result_103	4	ALPELDLEDLELVRVEEFEIDLPYWRRIRVEVYRDSRPSGRGLYRFRVLLLRESPDGREEWVEVILPEEMPPYEDLEEGLAEALARARAIAEREEAELER	5.140356651475482	0.7363926137167073	88.86216735839844	0.7808408737182617	5.274628639221191	nan	inf
monomer-100-nr2-run1_result_103	5	ELPELDLKDLELVKEEEFEIDLKYFKRIIIKAYKLNKPSGKGAYRFLVILEEVDEEGNVTYKVVIKPEEMPLYSDLEKGLKEALEKAKEIAEKEEKEREE	9.223358220149915	0.24965612982634622	53.3760871887207	0.37341782450675964	14.084589958190918	nan	inf
monomer-100-nr2-run1_result_103	6	MLPELDLEDLELVREERFEIDLPYYKEIRVRVYRDRRPDGRGRYRFLVELLRVRPDGTEEWEVVILPEEMPPEEDEEAGLRAALERARRIAEERERELEE	2.4073742867446635	0.8462577286428332	83.79283142089844	0.7074480056762695	6.958186626434326	nan	inf
monomer-100-nr2-run1_result_103	7	MREPLDLENLELVETKEFEIDLKYFKKIRVKVYKDKSPSGKGLYRFLVELLYKSPEGKEEWIVVIRPEEMPLYEDLEEGLKAALEKAREIAEKLEKELEK	3.896029312078855	0.766199760174378	85.72062683105469	0.7063072323799133	6.7878313064575195	nan	inf
monomer-100-nr2-run1_result_103	8	MMEEEKLEDLELVKTEEFEIDLPYFSKIIVKVYKDKRPSGKGLYRFKVELVYKDKEGKETIITVIKPEEVKPYEDLEKGLKEALEKAKKIAEKLNEELKK	4.412285397794209	0.7533662151503009	83.65019989013672	0.6712871193885803	7.817825794219971	nan	inf
monomer-100-nr2-run1_result_103	9	MMEELNLENLTLVETKEYEIDLEYFKKIIIEVYKDNSNSGIGKYYFAVYLLKVSKDGKEEYILVISPEEMKPYLNKEEGLKEAYEKALKIAKELEEKLKK	10.036862640459477	0.21656308581110417	56.39833068847656	0.49309831857681274	13.013443946838379	nan	inf
monomer-100-nr2-run1_result_103	10	MLEPLDLEDLELVETKEFEIDLEYFKKIRIHAYRDKRPSGVGRYYFRVELLKVDEEGKEEWIEVISPEEMPEYLDYEEGLKEALEKALEIAKKMEEELKK	5.253182402322971	0.7248024486964363	86.9818344116211	0.7014055252075195	6.233035564422607	nan	inf
monomer-100-nr2-run1_result_103	11	MLEEEDLENLELVETKVYEIDLKYFKEIRIDVYKDKRPSGKGLYRFKVELLEVRPDGEERWITVIKPEEMPLYEDKEKGLKEAYEKALEIARKREEEREK	4.154393168526156	0.7699894751476802	86.67237854003906	0.7249100208282471	6.5622406005859375	nan	inf
monomer-100-nr2-run1_result_103	12	MEEPLDLEDLELVETRRFEIDLKYFSEIRIEVYRSKKPSGVGEYYFLVRLKEVDPDGRERWIVVIRPEEMEPELDLEKGLEKARELALEIAREREAERER	4.2111915273792695	0.7654368510881572	87.0428466796875	0.7275049686431885	6.163938999176025	nan	inf
monomer-100-nr2-run1_result_103	13	MPEELNLENLELVSTKEFEIDLKYFKKITIKVYKDKRPSGIGRYYYLVELEYKDENGNVTKIVVLKPEEMPIELDEEKGLEKAKEYALKWAKEKEEELEK	4.291330838007546	0.7464449168299739	76.84890747070312	0.6316561698913574	8.595123291015625	nan	inf
monomer-100-nr2-run1_result_103	14	MMEEENLEDLELVETKEFEIDLKYFKKIRVKVYKDKRPSGKGLYRFLVELLYVDENGNETWITVIKPEEIPLYENLEEGLKYAYEKALEIAKKLEEELEK	4.906655657509039	0.7397322811417886	86.53373718261719	0.7143986821174622	6.709125518798828	nan	inf
monomer-100-nr2-run1_result_103	15	MLEPDILENLELVERKEFEIDLPYFKKIIIEVYKDNRPDGVGKYYFKVILERKDEEGNITYETVILPEEMPPYLNLEEGLKAAYEKALEIAKEKEKELEK	4.457091070849905	0.7606951113005128	86.72124481201172	0.7304374575614929	5.94589376449585	nan	inf
monomer-100-nr2-run1_result_103	16	MPEPLELENLELVRTVRKKIDLKYFSEIIIHVYRDKRPSGVGRYYYLVELVYKDEEGNETRIVVLLPEEMPPELDEEKGLERAYELALKIAKEKEEELEK	4.980662092878096	0.671274192538202	79.59305572509766	0.6427339315414429	8.186786651611328	nan	inf
monomer-100-nr2-run1_result_103	17	MEEELDLENLELVKEERFKIDLKYFSEIRVKVYKDKRPDGVGKYYFLVELLYKDEEGNETWIVVIKPEEMPEELDLEKGLKEALERAKKIAEELEKKLEE	4.433199663433152	0.724914012450491	83.97429656982422	0.6962230801582336	6.84567928314209	nan	inf
monomer-100-nr2-run1_result_103	18	MEEELDLENLTLVERKEFEIDLKYFKRIIIEVYKSNEPSGKGKYYFRVILERVNEDGTVERIVVIEPEEVPEYENLEEGLKEAYERALEIAKKMEEELEK	5.503384022376362	0.7144186575264361	85.3038101196289	0.7261748313903809	6.3971662521362305	nan	inf
monomer-100-nr2-run1_result_103	19	MLEPLDLEDLELVRTEEFEIDLPYFKKIRVKVYRDNRPDGVGRYRFLVELLYVDEDGNETWIVVIHPEEVPEELDLEKGLEAALERAKEIAKKLEEELKK	4.3270323305226395	0.6916007131782429	81.2837905883789	0.6663047671318054	7.664371490478516	nan	inf
monomer-100-nr2-run1_result_103	20	MMEELNLENLELVETKRFKIDLPYFKEIIVKVYKDKSNSGIGKYYFLVELVYVDEEGNETIITVILPEEMPEELDLEKGLELAIKKAEEIAKKLEEELKK	4.763733614129132	0.6931894294901666	78.9378433227539	0.6568655967712402	8.223217010498047	nan	inf
monomer-100-nr2-run1_result_103	21	MMEELDLENLELVKTEEYEIDLKYFKKITIKAYRDKRPSGIGRYYFLVELEYKDEDGNVTKIVVILPEEMEPELDLEKGLKKAYEKALEIAKKLEKELEK	4.189057887496519	0.6852262102281327	81.4569320678711	0.6921014785766602	7.613638877868652	nan	inf
monomer-100-nr2-run1_result_103	22	EPEPEELEDLELVETKTFKIDLPYFSEIRVEVYRDKRPSGEGRYYFRVLLKRVDPEGNETWEVVIEPEEMPPELDLEKGLELALEKAKEIAREKEKELEK	2.6167191088274606	0.8064344694858268	84.01665496826172	0.6900171041488647	6.7482757568359375	nan	inf
monomer-100-nr2-run1_result_103	23	MPEPLDLPDLELVRVEEFEIDLRYFRRITVRAYRDNRPSGRGAYRFLVELEYVDEEGRVTRIVVIRPEEVPAEEDLEAGLAAARARALEIARRLEEALER	2.8322294378948936	0.8075756656223624	81.5191421508789	0.681654691696167	7.850768566131592	nan	inf
monomer-100-nr2-run1_result_103	24	MEEKEELENLELVKTEEFEIDLEYFKKIRIEAYKDKRPDGKGKYYFRVELLYVDEDGKETWITVLKPEEMPEYENLEEGLEAALKYAKEWAEKEEKKLKE	3.630022308035108	0.7855979542101567	87.25255584716797	0.7119273543357849	6.258856296539307	nan	inf
monomer-100-nr2-run1_result_103	25	MMEPLKLENLELVETKKFKIDLKYFKEIRVKVYKDNRPSGIGKYYFLVELLYVSEDGKEEWIVVLKPEEMEPYLDKEEGLKKALELALETAKKLEEELEK	5.286738785843679	0.7235861531477384	86.59060668945312	0.7130795121192932	6.036125659942627	nan	inf
monomer-100-nr2-run1_result_103	26	MLEPLNLEDLELVKVEEFEIDLPYYKKIIIYVYKSKKPSGKGEYRFRVVLERVDEEGNVTYEVVIEPEELPIYEDEEEGLKYAYEKALEIAKKLQEELEK	4.951521598208646	0.4630153237465231	84.37462615966797	0.7150571346282959	6.462642192840576	nan	inf
monomer-100-nr2-run1_result_103	27	MPEEENLEDLELVEEKEFEIDLKYFKKITIKVYKSKKNSGKGEYYFEVLLEYVDPEGNVTYIKVISPEEMKKYSDLEKGLEEAYKKALEIAKELEKKLEE	4.034516696615869	0.7652577889474252	82.57503509521484	0.6511707901954651	7.925730228424072	nan	inf
monomer-100-nr2-run1_result_103	28	MMEPLELENLELVETKRFKIDLKYFKEIIIKVYKDNRPDGKGKYYFLVELVEKNEDGKETRIVVIEPEEVEPEEDLEKGLEKALKKAKEIAEKMEKEREK	5.038764074872659	0.6800712791232512	79.47269439697266	0.6361439228057861	8.287751197814941	nan	inf
monomer-100-nr2-run1_result_103	29	MEEPLDLEDLELVSVEEHEIDLKYYKKIRIYRYRDKRDDGVGRYYYLVELLRKDEEGNETWEVVLRPEEMPPYLDEEAGFREALELALEIAKKREEELEK	4.889293868122555	0.7436829222718027	87.51771545410156	0.7210153937339783	6.166825771331787	nan	inf
monomer-100-nr2-run1_result_103	30	MEPPLELENLELVEVKEYEIDLEYFKKIRIEVYRDNRPDGVGRYYFRVLLLEVDPEGNETWIEVISPEEVEPTLDLEEGLKKAFEKALEIAKKREEERKK	4.907886351802923	0.747601456902619	84.76980590820312	0.6817014813423157	6.861640453338623	nan	inf
monomer-100-nr2-run1_result_103	31	MPLPLDLEDLELVEEKRFKIDLEYFKEIRIKAYRDKRPDGVGRYRFLVELLEKDEDGTERWIVVILPEEMEPTLDYEKGLEEALKKALEIAKKREEERKK	3.4124509514599253	0.7759395612210976	78.55811309814453	0.6055315136909485	8.719632148742676	nan	inf
monomer-100-nr2-run1_result_103	32	MKEELKLENLELVKTEEFEIDLKYYSKIIIKAYRDKSPSGIGKYYFLVELIKKSEDGKEETIIVIKPEEMPIYLDLEKGLEEAYKKALEIAKKMEEELEK	5.504404121045923	0.710613599870327	85.05350494384766	0.7310131788253784	6.186598300933838	nan	inf
monomer-100-nr2-run1_result_103	33	MMEEDKLENLELVETKEFEIDLKYFKKIIIKTYKDKSNSGIGKYYFKVELVYKDEEGNETIITVLLPSEMKPYLDKEKGYEEALEYAKEKAKKLEEELEK	4.161051695863257	0.7277409590465288	80.04022216796875	0.6556345820426941	8.41063404083252	nan	inf
monomer-100-nr2-run1_result_103	34	MLPELDLKNLELVETKEYEIDLKYFKKIIIKAYKDKRPSGIGLYRFLVILEYVDENGNVTYIVVLKPEEMEPELDLEKGYKKALEYALEYAKKKEKELEA	3.418253692746321	0.7607473082976687	79.70845794677734	0.7092553377151489	7.565392017364502	nan	inf
monomer-100-nr2-run1_result_103	35	MLEEEELENLELVKTEEFEIDLEYFKKIKVKVYKDNRNDGKGKYYFKVELLRKSEDGKEEWITVIKPEEMPEYLDEKKGLEEAKKKALEIAKKKEEELKK	3.7727315937409323	0.7635253677599972	82.80242156982422	0.6726821064949036	7.240085601806641	nan	inf
monomer-100-nr2-run1_result_103	36	MLPELKLEDLELVSEEEYEIDLPYYKRIIIKTYKSNKPSGIGEYYYLVILERVDEEGNITYEVVIKPEEMPIYLNKEEGLKIAFEKALEIAKKKQEELEK	4.998035264459715	0.7525265887215036	85.6114730834961	0.7309738397598267	6.3360161781311035	nan	inf
monomer-100-nr2-run1_result_103	37	MLPELDLEDLELVSVEEFEIDLKYFKRIRVEVYRDNRPSGEGRYYFRVLLERVDEDGNVTWEVVIEPEEVPPYEDLEEGLAEAIERARRIAEERERELEE	5.036054497863027	0.7362183741649199	85.77498626708984	0.7074164152145386	6.495337963104248	nan	inf
monomer-100-nr2-run1_result_103	38	PLPPLNLENLELVETKEFEIDLKYFKKIIIKVYKDNRNSGVGKYYFLVILEREDEDGTITYEVVLKPEEMPVYLDLEKGYEEALKFALEWAEEKEKELEK	5.142426246784521	0.7518331189610179	84.76687622070312	0.7420098781585693	6.294870376586914	nan	inf
monomer-100-nr2-run1_result_103	39	MMEPLDLENLELVKTEEFEIDLKYFKKIIIRAYRDSSPSGVGLYRFLVELEYKDEEGNVTYIVVILPEEMKPTLDLEKGLKEALEKALEIARKLEEELEK	4.811050380315436	0.7079811658315776	82.9135513305664	0.7042279243469238	7.07488489151001	nan	inf
monomer-100-nr2-run1_result_103	40	MEEELELEDLELVRTEEFEIDLKYFKKIRIHAYKDSRDSGVGRYYFRVELLYVDEEGREEWIVVLEPEEMEPTLDLEEGLRRALEYARRRAEELERELEE	5.086396999526505	0.7333258961008753	88.47189331054688	0.7620788812637329	5.927088737487793	nan	inf
monomer-100-nr2-run1_result_103	41	MMEEEELENLELVSTKKFKIDLKYFSEIIVKVYKDNRPSGVGKYYFKVELVYKDEDGNVTYITVIKPEEMKPTLDLEKGLKEAYEKALEIAKKLEEELEK	3.911246110642929	0.7727393499836314	85.42086791992188	0.710064172744751	6.837006092071533	nan	inf
monomer-100-nr2-run1_result_103	42	MEPELELEDLELVSTHEFEIDLPYFKRIRVEVYKSKLPSGIGEYRFRVLLEYVDEDGNVTWIEVISPEEMEPELDLEKGLKKALEKARKIAEELNKELEK	4.56256987652722	0.7562184794005177	83.44691467285156	0.6813017129898071	7.642460823059082	nan	inf
monomer-100-nr2-run1_result_103	43	MLEELDLKNLELVEEKVFKIDLKYFKEIRIKVYKDNRPSGKGAYRFLVELLEEDENGNKTWIVVIKPEEMPITENLEEGLKMAYEKALKIAKEKEEELEK	3.13166874169459	0.816123743574818	86.71385192871094	0.7447904348373413	6.1801066398620605	nan	inf
monomer-100-nr2-run1_result_103	44	MMPKYELKDLELVKREEHEIDLKYFSKIIIEVYKSKKPSGKGEYYFRVILKKVDEEGNETYIVVIEPEEMEPQLDLEKGLKEALEKAEKIAKELEAELEK	5.140067612336187	0.7360029839465715	84.17288970947266	0.6992894411087036	7.006412982940674	nan	inf
monomer-100-nr2-run1_result_103	45	APAPAELEDLELVEVREVEIDLPYFRRIRIHAYRDRRPDGRGRYYFRVELLRVDPEGREEWLTVLLPEEFPPEEDLEEGWARALAYARETAARLEAELAR	3.740365894790978	0.7551107717356628	84.51144409179688	0.7495253086090088	6.232306957244873	nan	inf
monomer-100-nr2-run1_result_103	46	EEEEEELENLTLVKEEEYEIDLEYFKKIRIKAYKDNRSSGEGKYYFKVELLEVDEEGKETWITVIEPEEMPPEKDLEKGLKLAYEKALEIAKKMEEERKK	3.92111257464283	0.7797389484971283	86.65841674804688	0.7287623882293701	6.539546966552734	nan	inf
monomer-100-nr2-run1_result_103	47	MHEHHHLKDLTLVKTEEFEIDLPYFKKIKIEVYKDNRPDGKGKYYYRVELLYKDEDGNETWITVIEPEEMKPYTDEKKGLEEALERAKKIAEEMEKELEK	2.1126556644788135	0.8531143560130439	87.10009765625	0.7248901128768921	6.443065166473389	nan	inf
monomer-100-nr2-run1_result_103	48	EPEPLELEDLELVSTRTFKIDLKYFKEIRIHVYRSNRPDGVGRYRYLVELLEVDEDGNETWRVVILPEEMPEYLDEEEGLEEAYRRALKIAEELEKEREE	4.843811028980593	0.7152918147785755	79.55857849121094	0.6659795641899109	7.985424995422363	nan	inf
monomer-100-nr2-run1_result_103	49	PLPELKLEDLELVEVREFEIDLKYFKKIRIEVYRSKLPSGVGEYRFRVLLLYVDEEGNETWIEVISPEEMPVTLDLEKGFEEALKRAEEIARELEAELEK	5.103201555286352	0.7366687201343105	86.31623077392578	0.7492338418960571	6.223616123199463	nan	inf
monomer-100-nr2-run1_result_103	50	MLPEYDLEDLTLVSVERHEIDLELFKEIRIETYLDNRPSGVGRYYYRVWLLRRRPDGTEEWILVIAPEEVPPTLDREAGLRAALERALEIARRMEAEERR	4.895191221261739	0.7412757969402847	87.25032043457031	0.7694053649902344	5.836413860321045	nan	inf
monomer-100-nr2-run1_result_103	51	MLPELDLENLELVETKEFEIDLPYVKKIIIKVYKDKSPSGKGEYRFLVELEIVYPDGRVERKVVISPEEMPLYSDKEKGLEEALEKAKEYAKELEEELEK	4.338952902386177	0.737300861373081	83.22315979003906	0.6647297143936157	7.3554277420043945	nan	inf
monomer-100-nr2-run1_result_103	52	MKEEEILEDLKLVKTERFKIDLPYFKEIIIEVYESKKPSGKGEYYFRVILKYEDENGNVTEIVVIKPEEMPIYKDLEKGLKEAYEKALEIAKELNKKLEE	3.5344905623686813	0.8076569575053528	88.86692810058594	0.7669999599456787	5.317080497741699	nan	inf
monomer-100-nr2-run1_result_103	53	MAEPEELEDLELVETHEFEIDLEYFSKIIVEVYRDKRPSGVGLYRYRVVLVRKRPDGTEEEIVVLLPEEMPPTLDREEGLRAALERARRWAEEEERRLRE	1.9151570120143029	0.8856597355316669	86.01734161376953	0.7250534296035767	6.515340805053711	nan	inf
monomer-100-nr2-run1_result_103	54	MMEEEKLENLELVKTEEFEIDLKYFKKIIVEVYKLKDNSGIGRYRFRVILEYEDEDGKIERIVVIKPEEMPEYLDLEKGLEEALKKAEEIAKELEKELEK	5.420537818850655	0.6756065773347493	84.77291107177734	0.695968747138977	7.541165351867676	nan	inf
monomer-100-nr2-run1_result_103	55	MEPEYNLPNLKLVKTEEFEIDLPYFSKITIKTYKSNLPSGKGEYYFLVELEYVDPEGKVTRIVVLKPEEFPIYLDEKEGLEKAKEYALEWAKEYEKKLKE	1.4780854138931385	0.9039113077907208	83.5399169921875	0.6772723197937012	7.202020168304443	nan	inf
monomer-100-nr2-run1_result_103	56	MLEPLELEDLELVRVREEEIDLPYVRRIRIHAYRSKAPSGVGEYRYRVELLLVDPEGRETWLVVIEPEEMPVSLDEEAGYEEALRRAREIAERLERELRE	5.381819799401775	0.7037016294025527	88.37005615234375	0.7649041414260864	5.394104480743408	nan	inf
monomer-100-nr2-run1_result_103	57	MREPLELEDLELVEVREFEIDLKYFSKIIIHVYRDKRPSGVGRYYFLVELERVDEDGRVTREVVILPEEMPPYLDKEAGLREAYERALRIAREREAELEK	5.166137585357953	0.739322384585178	89.03694915771484	0.766814112663269	5.382359027862549	nan	inf
monomer-100-nr2-run1_result_103	58	MMEELNLENLELVEEKRYKIDLKYFSEIIIKVYKDKRPDGVGKYYFLVELKYVDENGKETYILVISPEEMEPELDLEKGLKKAFEKALKIAKELEEELEK	4.971369013437447	0.7319942158015573	86.43486785888672	0.7495766878128052	5.92460823059082	nan	inf
monomer-100-nr2-run1_result_103	59	MMEAKKLENLELVKREEFEIDLKYFKKIIIEAYLDKRPDGVGRYYFRVILEYKDEDGKVTYIEVISPEEMKPELDLEKGLKEALEKAKKIAEELEKKLEE	3.58951091204279	0.7585843998733988	84.70565032958984	0.6920537948608398	7.268383979797363	nan	inf
monomer-100-nr2-run1_result_103	60	MLEELNLENLELVSTKRFKIDLPYFKEIIIKTYKDKRDDGIGKYYFLVELLYVSPDGREEYIIVIKPEEMEPELDEEKGYEKALKKAREIAEKLEKELEE	4.852134859799505	0.7421534069877188	86.26643371582031	0.7562889456748962	6.121552467346191	nan	inf
monomer-100-nr2-run1_result_103	61	MPLPLDLPDLELVETRREEIDLPYFSEIRIEAYRDRRPSGKGAYRFLVRLLRVDAEGRETWEVVILPEEVPEEADLEAGYAAALERARAIAAAEEAALAQ	2.67511716992075	0.8057897020717241	77.38581085205078	0.623136043548584	8.974225997924805	nan	inf
monomer-100-nr2-run1_result_103	62	MEPSYDLPNLELVSTEEFEIDLEYFSKIIVETYRDKRPSGVGRYYYRVILEYKDENGNVTEIVVIEPEEMPVTLDKEKGLEEALKKALEIAKKLEEELKK	4.019859450565891	0.7350199961834909	80.72917938232422	0.6476719975471497	8.327322006225586	nan	inf
monomer-100-nr2-run1_result_103	63	MEEELKLENLELVKVEEFEIDLKYYSRITVYVYKDKRPDGVGKYRFLVVLERVEPDGTVIREVVILPEEMPEYLDLEEGLKAALEKALEIAKEREKELEK	5.3377672797248605	0.7195709123620729	84.7223129272461	0.7188277244567871	6.541670799255371	nan	inf
monomer-100-nr2-run1_result_103	64	HMMHHDLKNLELVSVKEYEIDLKYFKKIIIKVYKDNRPDGIGRYYYLVILIEKNENGEEKEIVVIKPEEMKPELDEKKGLEEAFKKALEIAKKREEEKEK	5.156150066794631	0.7058510351951004	85.96471405029297	0.7175415754318237	6.923641204833984	nan	inf
monomer-100-nr2-run1_result_103	65	MPEPLRLEDLELVERREFEIDLPYFRRIIIERYRPRDDSGVGLYRYRVVLERRDAEGRVERLVVALPEEMPPTLDPEEGFRAALELARRTAEELEAALAA	5.141063776391634	0.7443905252367686	83.9955062866211	0.7299746870994568	6.87050199508667	nan	inf
monomer-100-nr2-run1_result_103	66	MAEEEKLENLELVKEEKFKIDLEYFKEIRIKVYKDKRPSGEGLYYFKVELKEVDKEGKETWIVVIKPEEMPKYKNLEEGLKEAYKKALEIAEELEKKRKE	3.48566374719326	0.790334474473022	85.19227600097656	0.6824395656585693	7.039238929748535	nan	inf
monomer-100-nr2-run1_result_103	67	MMEELNLENLELVSTEEFEIDLPYFKRITIKTYLDKSPSGEGLYRFLVELEEVDEDGRVTVRTVILPEEMKPYKDLEEGREEALKKALEIAKEEEKKLEE	5.4352446183826535	0.7122216258057938	86.08113098144531	0.7063068151473999	6.201167583465576	nan	inf
monomer-100-nr2-run1_result_103	68	MLEELKLENLTLVSEEEFEIDLKYFKKIIIKTYLDNRPDGIGRYRFLVVLEYKDENGNVTYIVVLKPEEMPIELDREKGLEKAYEYALEKAKELEKKLEE	8.96025987713079	0.38131845971174444	71.68624114990234	0.5829423069953918	9.047584533691406	nan	inf
monomer-100-nr2-run1_result_103	69	MRPPLDLEDLELVETREYEIDLPYFKRITVHVYRDNRPDGVGRYRFLVELLEVDPEGNERWIVVLRPEEMPPYLDREAGLREALARAREIAEARQRELEA	4.90569564543077	0.7335942280778951	88.60501861572266	0.7618303894996643	5.42291784286499	nan	inf
monomer-100-nr2-run1_result_103	70	MEPELDLENLELVSTKEFEVDLKYVKRIRIKAYRDNRPSGVGLYRFLVELEYVDEEGNVTWRVVIRPEEMPLYTDLEKGLEEALKKALEIAKKEEEELEK	2.8847382691742673	0.8004644447826331	84.39390563964844	0.6810574531555176	6.920915603637695	nan	inf
monomer-100-nr2-run1_result_103	71	MEEPLKLENLELVERKEYEIDLEYFSKIIIEAYRDNSPSGKGLYRFRVILEYKDEKGNITEIVVIEPEEMPLYENLEEGLKAAYEKALEIAKKLNEELKK	5.255482557330201	0.7155814893115869	83.11761474609375	0.6748907566070557	7.532036304473877	nan	inf
monomer-100-nr2-run1_result_103	72	MAPALDLPDLELVEERRFEIDLPYFSEIRIRVYRSRRPSGVGEYRLLVELKEVNENGEERWIVVLRPEEFPPTLDLEAGLAAALAYARETARKREEERRR	2.955599923672815	0.6583229529768392	79.98567199707031	0.6627736687660217	8.234384536743164	nan	inf
monomer-100-nr2-run1_result_103	73	APEPLDLPDLELVETREFAIDLPHFSEIRVHVYKDARPDGRGRYRFLVELRRVDADGTVRWEVVLRPEEMPEELDLEAGLERALARARAWAAEREAALAA	1.1684738111080528	0.9282797955440805	85.81554412841797	0.7564688324928284	6.201557159423828	nan	inf
monomer-100-nr2-run1_result_103	74	KLPELELEDLELVEEKRFKIDLPYFKEIIVKVYKDKRPSGIGEYRFLVILVYEDPEGKKTEIVVIKPEEMEITLNKEEGLKKALELALEIAKKLEEELKK	4.877494772846695	0.7599636900484025	85.68952178955078	0.728951632976532	6.388344764709473	nan	inf
monomer-100-nr2-run1_result_103	75	MMPEEKLENLELVKEEEYEIDLEYFKKIIIKAYKDKSPSGKGKYRFQVILEYKDKNGNVTYITVIKPEEIPLFSDLEKGLKYAFEKALEIAKELEKKLKE	4.273370661151145	0.7539920729854356	84.5068130493164	0.666699230670929	7.675168514251709	nan	inf
monomer-100-nr2-run1_result_103	76	MRPELKLENLELVREERFEIDLPYYSEIRIKAYRDKRPSGEGRYRFLVELLRVDEEGKETWEVVIHPEEMPEYSDLEAGLEEALERARRIAEERERELEE	3.7786044701340775	0.7805796003959141	85.34247589111328	0.7079965472221375	6.827581882476807	nan	inf
monomer-100-nr2-run1_result_103	77	PPEPLELENLELVSEKEFEIDLKYFKKIIVKVYRDKRPSGEGKYYFLVELLRVSPDGREERIVVLLPEEMPPEKDLEKGLAKALEYAKKKAEELEKELEK	5.325950860361966	0.6994344587031933	84.52790832519531	0.694837212562561	6.535338878631592	nan	inf
monomer-100-nr2-run1_result_103	78	MEPELALEDLELVETRRFAIDLPYFKEIRIHAYRDNRPSGVGRYRFLVELKREDEEGKITWEVVILPEEMPETLDLEEGFAAALERAREIAREREEELEK	4.44959393113423	0.7179543200615666	80.93363952636719	0.664976954460144	7.807449817657471	nan	inf
monomer-100-nr2-run1_result_103	79	MEPSLELKDLELVETREYEIDLPYFKRIIIKVYKDNRPSGKGKYYFRVLLERVYPDGTRELIEVISPEEMPVTEDLEEGLKRAYELALEYARKKEEELEK	10.89783926424128	0.2541498689021075	47.808650970458984	0.324124276638031	15.9264497756958	nan	inf
monomer-100-nr2-run1_result_103	80	MMEELELEDLELVKTEEFEIDLPYFKKITIEVYKLKKESGIGKYRYRVILEKVTEDGRVEEIVVLEPEEMEEYLDEEEGLKKALEYALEYAKKKEEELKK	5.31034343489529	0.710344677831308	81.99586486816406	0.6511399149894714	8.219337463378906	nan	inf
monomer-100-nr2-run1_result_103	81	MKEEEELEDLELVKEERYEIDLPYFKEIIIKVYKSKKPTGEGDYRYQVILVYKDEEGKETEIVVIKPEEIPIFKNEEEGLKYAFEKALEIAKEMEKELEK	3.611208050062666	0.5747881360224301	83.41507720947266	0.6970651149749756	7.252955913543701	nan	inf
monomer-100-nr2-run1_result_103	82	EEPELDLENLELVKTEEFEIDLPYFKKIIIKAYKDKSESGVGKYRFLVELEREDEEGNITREVVIMPEEMPEYLDLEKGLEEALEKARKIAKELEEELEK	3.89064505757347	0.7666880224025092	85.57127380371094	0.7129002213478088	6.419185638427734	nan	inf
monomer-100-nr2-run1_result_103	83	AAPALDLRDLELVREERFAIDLPYFREIRILAYRDSRPSGVGRYYFRVELLRRDADGRETWEVVILPEEMPPTLDLEAGLRAAYERALAIARELEAARAA	4.997517461947124	0.7414119944836126	90.31814575195312	0.8002909421920776	4.612114906311035	nan	inf
monomer-100-nr2-run1_result_103	84	MRPPLVLEDLELVREEEFEIDLPYFSRIRIRVYRDNRPDGVGRYRFLVELLYVDPDGRRTWLVVIHPEEMPPYLDEEAGLREALERARRIAEELEAELER	5.38352724819877	0.4608921330499202	83.75830078125	0.7170530557632446	6.578289031982422	nan	inf
monomer-100-nr2-run1_result_103	85	MKEPEELENLELVKTERYKIDLKYFSEIIIEVYKDKRDDGVGRYYFRVILKEKNEEGKITEIVVIEPEEMEIELDLEKGLEKALELAKKIAEEREKELEK	3.3189874941681943	0.7961380015231486	76.01667785644531	0.6094826459884644	9.450493812561035	nan	inf
monomer-100-nr2-run1_result_103	86	MLPELDLERLRLVETREFEIDLPLFRRITVRAYLDDRPDGVGRYRFLVLLERVRPDGTVEWIPVILPEEMPPELDFEAGLEAARARALEIARRLEEEERR	3.57619440239872	0.7549288980429553	81.49818420410156	0.7209086418151855	7.436129570007324	nan	inf
monomer-100-nr2-run1_result_103	87	APPPLPLEDLELVRVRRFEIDLPYFKEIRIEVYRDRRPTGVGRYRFRVLLLREDPEGRRTWLEVISPEEMPLELDEEAGLAAALERALEIARRLEAELER	5.231933883583492	0.47811375727108785	79.22370147705078	0.6777375340461731	7.985821723937988	nan	inf
monomer-100-nr2-run1_result_103	88	ELPEDDLENLELVKTEEYEIDLKYFKKIRIEAYKDKRPDGKGKYYFKVYLLYKDENGNETWIEVISPEEMEETEDLEEGLKKAYEKALEIAKELEKELEK	3.933046341425694	0.7409731600733244	83.47444915771484	0.7029516100883484	7.021227836608887	nan	inf
monomer-100-nr2-run1_result_103	89	MMPNYDLKNLKLVETKEFEIDLPYFKKIIIKAYKSNKPSGKGDYYFLVELEYVDEEGRVEYIVVLYPEEMPITKNLEEGLEKAYKYALEKAKKLEEELKK	3.5420704468168958	0.7406163540403522	80.74249267578125	0.6832361221313477	7.766783237457275	nan	inf
monomer-100-nr2-run1_result_103	90	MEEPLDLENLELVETKRYKIDLPYFKEITIKTYKDKRPSGKGLYRFLVELTEVDPEGRETRIVVIEPEEMPLEEDLEKGYELAFEKALEIAREREEEREK	4.5697592314263416	0.75674174493901	83.27281188964844	0.6796677112579346	7.459219932556152	nan	inf
monomer-100-nr2-run1_result_103	91	MEEEENLEDLELVKEVRKKIDLPYFSEIIVKVYKSKKPSGKGEYYFRVILKEKKENGEVKEIEVISPEEMPIEKDLEKGLKEALERAEEYAKKKEEERKK	6.541588643985135	0.5329244740225251	77.80491638183594	0.6401567459106445	8.02405071258545	nan	inf
monomer-100-nr2-run1_result_103	92	MAEPLELEDLELVRTERFAIDLPYWTEITIKVYRSSRPSGRGAYRFLVVLTRRDAAGRVTEEVVILPEEMPEYEDLEAGLAEARERALAIARAEEAALAA	5.174403809568321	0.6814340874410825	79.75167083740234	0.6752264499664307	8.12128734588623	nan	inf
monomer-100-nr2-run1_result_103	93	MEEEEELENLTLVETKEYEIDLPYFKKIIIEVYKDNRPDGKGRYYFKVKLLYVNEKGEEKYIVVIKPEEMEPTLNLEEGLKAAYEKALKIAKELEEELKK	3.7063175226231277	0.7714012540062819	86.37382507324219	0.7281593084335327	6.588226318359375	nan	inf
monomer-100-nr2-run1_result_103	94	MEEELNLEDLELVKKEEFEIDLPYFSKIIVYTYKSKKPSGKGKYRYLVELVEKSPDGKETRRVVIHPEEMPEYLDEEKGLEEAKEKALKIAEELEKEREK	4.978782868974655	0.7370182652050923	86.5330810546875	0.7288986444473267	6.223392009735107	nan	inf
monomer-100-nr2-run1_result_103	95	ELEPLKLENLELVETKEFEIDLPYFKKIIIKVYKDKRDDGVGRYRFLVELERVDEEGKVTREVVILPEEMPDYLDLEEGLEEALRKALEYARKKQEELEK	5.247134862677809	0.7366978465224728	81.3960952758789	0.6834807395935059	7.754848957061768	nan	inf
monomer-100-nr2-run1_result_103	96	MAEPLDLPDLELVRTERHAIDLPHFREIRIEAYRDRRPSGQGAYYFRVWLLRVDPEGREEWLLVLAPEEVPRYADLEAGLAAALARALEWARREQAALEA	1.6517974104675635	0.8870055444349936	85.6435317993164	0.7513073086738586	6.3169660568237305	nan	inf
monomer-100-nr2-run1_result_103	97	MEEEDELEDLELVEVKEYEIDLKYFKKIRIEVYRLNKPDGVGLYRFRVLLLKVDEEGNEEWIEVISPEEMEPELDLEKGFEKAYKKALEIAKKLEEELEK	5.265420928372855	0.4595720364898908	82.53583526611328	0.6530445218086243	7.985840320587158	nan	inf
monomer-100-nr2-run1_result_103	98	MEEPLELKNLELVEEKRFEIDLPYVSEIRIQVYKDKSPSGKGAYRFRVELKLVDEDGTERWELVISPEEMPIYENLEEGLKYALEKAREYAEELQKELEK	2.756939886313983	0.8167486060226242	85.01197052001953	0.6918403506278992	6.9796013832092285	nan	inf
monomer-100-nr2-run1_result_103	99	MMEPLNLENLELVETKEYEIDLEYFKKIIIKVYKDKSPSGKGKYYFLVELVEVDEEGKETIRIVILPEEMKPYTNLEEGLKAAYEKAKKIAEELEKERKK	5.5416864624931295	0.7217482443459002	83.26548767089844	0.6910586953163147	7.12547492980957	nan	inf
monomer-100-nr2-run1_result_104	0	DIKEFLKSKGIDLQELLKKGVEAIKKSSIGKDFDISDADKLKIEKTEKIGNKIISTFKKDNYTFILEIELPLDEIKLIVIEGGGEIKAIAVYKGNEWELV	1.7403942772938936	0.8542449611040578	84.1634292602539	0.7547791004180908	5.635971546173096	nan	inf
monomer-100-nr2-run1_result_104	1	DLAELLAAAGIDLQALLQAGAEALARSPLGRDLALDDAAALRWERVERVGDRIVAEARLDDLTLRLVLELPLDRIRLEVLPGGGEVPAVAVLEGDRWVLR	1.5065747946185035	0.8966605395904833	87.60588073730469	0.794746458530426	4.576113224029541	nan	inf
monomer-100-nr2-run1_result_104	2	NLKEYLESKGIDLQEFLKKGVEAIKKSSIGKDFKIDDVDKLKIEKIEKIGNKIIATFKIEDYEFIIVIYEPLDRLELIVIDGGGEIKAIAVYEGDEWKLV	12.791962577504572	0.4958387246735851	73.73148345947266	0.7346141338348389	5.898014068603516	nan	inf
monomer-100-nr2-run1_result_104	3	DLAALLAAHGLDLAALLAAGREALARSPVGVDLALDDAAALRWERVRREGDRIVAEARLDDYTLRLVLRLPLDEIRLILLPGGGEVPAVAVLRGDEWVLE	1.4280706692691978	0.8993965640807637	85.51673889160156	0.7834029197692871	5.261120319366455	nan	inf
monomer-100-nr2-run1_result_104	4	DLKEILKSKGIDLQEFLKEGVEAIKKSPLGKDFDISDVDKLKFEKIEKIGNEIIATFKKDDYTFIIRIKEPLDKLELIVEDGGGEIKAIAVYEGDKWVLK	2.3750258550913377	0.8029133823856932	84.42672729492188	0.7456367015838623	5.47369909286499	nan	inf
monomer-100-nr2-run1_result_104	5	DLAAILASHGLDLQALLREGARALAASPLGRDLALDDAAALRWERIERVGDEIIAEFRLDDLTLRLVLRLPLDELRLEVLPGGGEVPAVARLLGDEWVLE	2.6323013791812175	0.7951693992891623	82.17460632324219	0.7408372163772583	5.927873134613037	nan	inf
monomer-100-nr2-run1_result_104	6	NIEEILKKHGINLQEFLKEGVEAIKKSPIGKDLKIDDVSKLKWEKIEKVGNKIIAEVKIDDYTLRLVIHEPLDEIELIVIPGGGEIPAIARYVGDKFVLV	1.7747597189230138	0.8645791890759835	88.96531677246094	0.7854207754135132	4.279350280761719	nan	inf
monomer-100-nr2-run1_result_104	7	DIKEYLAEHGLDLQELLKKGVEAIKKSSIGKDFKIDNVDEIKWEKTERVGDEIISVFKKDNYKFRLVIREPLDEIRLEVIDGGGEIKAKAVLKGDEWVLE	2.447628944054812	0.7925302699846744	87.81655883789062	0.7789751291275024	4.783067226409912	nan	inf
monomer-100-nr2-run1_result_104	8	DLEALLAEHGLDLQALLREGAEALARSPVGVDLDLSDARELQWESTERVGDRIIATFRRDDYTLRLVLHLPLDRLDLVVLPGGGEVPAVARLEGDRWVLV	2.1794199468698894	0.835359020459944	86.99504089355469	0.8007807731628418	4.854649066925049	nan	inf
monomer-100-nr2-run1_result_104	9	DLAELLASRGLDLAALLRAGAAALARSPLGRALDLSDAAALRWERVERVGDRVVAEARLDDYVLRLVLHEPLDEVELIVEPGGGEVPAVARLRGDEWVLE	1.9504088458108209	0.8496163600454575	90.34996795654297	0.8078627586364746	3.916731595993042	nan	inf
monomer-100-nr2-run1_result_104	10	DLRALLAERGLDLQELLRRGVEALRRSPLGRDLDLSDVSALRWESIRREGDRTVAEARLDDLTLRLVLHEPLDRVELVVLDGGGEVPAVARLEGDRWVLV	12.844827775396453	0.4485094532704366	76.18596649169922	0.6808894276618958	7.272879600524902	nan	inf
monomer-100-nr2-run1_result_104	11	DIKEILKEHGIDLQELLKKGVEAIKKSPIGKELKIDDVDKLKWEKIEKKGDTIIATFKKEDYTIILEIKFPLDEIKLIVEEGGGEIKAVAVLKGDEFVLE	2.4017416542073535	0.794070967519928	86.87619018554688	0.7493002414703369	5.051741600036621	nan	inf
monomer-100-nr2-run1_result_104	12	DLKEYLASKGIDLQEFLKKGIEAIKKSPIGKDFDFSNVDELKIEKIEKIGNKIIATFKKDDYEFIIVINEPLDKIELIVKPGGGEIKAIAVYEGNEFVLK	12.929326319133011	0.3167747418734713	70.373291015625	0.6227357387542725	9.276344299316406	nan	inf
monomer-100-nr2-run1_result_104	13	NIKEILKKHGIDLQELLKKGVEAIKKSPIGVDLDISNVDDLKIEKIEKIGDEIIATFRKDDYEFILKIHLPLDRIELIVIPGGGEVPVKAVYKGDEFVLE	1.7780961386420928	0.8671082903212983	83.86663818359375	0.7374234795570374	5.670593738555908	nan	inf
monomer-100-nr2-run1_result_104	14	NIKEILASHGIDLQEFLKKGVEAIKKSPIGKDFDFSDVNDIKWESTEKIGNKIVSTFKKDDYTFKLVINFPLDRLELIVEPGGGEIPAVAVFEGDKWVLV	2.5371547048493714	0.7805975960359265	87.06999206542969	0.7805882692337036	4.670125484466553	nan	inf
monomer-100-nr2-run1_result_104	15	DIKEYLKSKGIDLQELLKKGIEAIKKSSIGKDFNFDDVNKIKWTKVEKKGNEIIATFKKEDYEFILRIKEPLDEIELIVKKGGGKIEAIAVLKGNEWVLV	1.8312637696127425	0.8439087835588219	81.52639770507812	0.7238562107086182	6.333125591278076	nan	inf
monomer-100-nr2-run1_result_104	16	DLRELLASRGLDLQELLRRGVEALRRSPVGVDFDISDVDALRWESVRREGDETVAEFRRDDYTFRLVLREPLDEVRLVVLPGGGEVPAVAVLRGDEWVLV	2.477202497352205	0.7819198800206887	85.76014709472656	0.7786303758621216	5.174426555633545	nan	inf
monomer-100-nr2-run1_result_104	17	NLKEFLAKHGIDLQELLKKGIEAIKKSSIGKDFNFDNVDDLKFEKTEQIGDKIVSVFKKDDYEFILVVHLPLDRIELIVKTGGGKIEVIAEFVGDEWVLV	2.3153098357789044	0.8052214526758992	85.27598571777344	0.7779524922370911	5.153328895568848	nan	inf
monomer-100-nr2-run1_result_104	18	DLKEILASKGIDLQEFLKEGVEAIKKSPIGKDLKIDDVDKLKFEKIEKIGDKIIATVKIEDITLEIVIHEPLDKIELIVKKGGGKIEAVAVYEGDKWVLK	1.9297995702021076	0.8487857183085508	84.22164916992188	0.7303229570388794	5.445288181304932	nan	inf
monomer-100-nr2-run1_result_104	19	DLKEILKEHGIDLQKFLKEGVEAIKKSSIGKDFKIDDADKLKIESIEKVGDKIIAEFKKEDYIFRLVIHFPLDKIELIVEEGGGEIKAIAVYEGDKWKLV	2.3606249113448596	0.8091655758266111	85.02995300292969	0.7623625993728638	5.483492851257324	nan	inf
monomer-100-nr2-run1_result_104	20	NLEEILAEKGIDLQEFLKKGVEAIKKSPIGKDFKFDNAKDLKIEKIEKIGNEIIATFKKDDYTFKIVIKEPLDKIELIVIPGGGEVPAIAVYEGDEWKLV	2.665944329945563	0.784684171055497	85.93919372558594	0.7613859176635742	5.037197589874268	nan	inf
monomer-100-nr2-run1_result_104	21	DIREILASKGIDLQEFLKKGVEAIKKSPIGRDLKFDNVDDLKWTSIEKVGDKIIAEAKIDDITLRLVIHEPLDELELIVIPGGGEVPAVARYVGDEFVLV	12.770183503922464	0.4739889800435796	73.09025573730469	0.6396991610527039	8.10833740234375	nan	inf
monomer-100-nr2-run1_result_104	22	DIKEILKEKGIDLQELLKKGVEALKKSPLGKDFKIEDVDKLKWEKIEKIGDKIVATFKIDDYTFKLVIHFPLDKIELIVIDGGGEIKAVAVLKGDEWVLE	2.7112970373220255	0.7470314453610934	87.61604309082031	0.775610625743866	4.638149261474609	nan	inf
monomer-100-nr2-run1_result_104	23	DLKEILKSHGIDLQEFLKKGVEAIKKSPLGKDFNFDDVDKIKWEKIERIGDEIIATFKKEDYEFIVRIKFPLDRIELIVRKGGGKIEAVAVYEGDEFVLK	1.3077787258768778	0.908075529608433	83.7706069946289	0.7353005409240723	5.639260768890381	nan	inf
monomer-100-nr2-run1_result_104	24	DLKKYLESKGIDLQEFLKKGVEAIKKSSIGKDFKIDDVDKLKITKTEKIGNEIISEFKKDDYTFIIKIKEPLDEIKLIVIKGGGKIEAIAVYKGNEFKLE	2.4191047043490577	0.7893631157793621	84.11101531982422	0.7437055110931396	5.585374355316162	nan	inf
monomer-100-nr2-run1_result_104	25	NLKEYLKSKGIDLQEFLEKGKEAILKSSIGKDFKLDDVNKLKFEKIEKIGNKIIATFKIDDYTFKIIIYEPLDELELVVIEGGGEIKAIAKYKGNEFVLV	11.850599603223456	0.47748847959554397	75.81639099121094	0.6866334080696106	7.731721878051758	nan	inf
monomer-100-nr2-run1_result_104	26	NLKEYLKSKGIDLQEFLKKGVEAIKKSPLGVDLNIEDADKLKIEKIEKIGNEIIAEFKKENYTIRIIIKEPLDEITLEVIDGGGEIKAKAVFKGDEFVLE	1.349510054431524	0.9054086922823684	84.74064636230469	0.7464354634284973	5.328399181365967	nan	inf
monomer-100-nr2-run1_result_104	27	DIKEILASKGIDLQEFLQKGKEALAKSPIGKDFKLDDVDKLKWEKIEKKGDEIIAEFKIDDYTFRLIIKEPLDKLELVVIPGGGEIPAVAVYEGDEWVLR	1.5763532416692427	0.9038159528348693	85.2994155883789	0.7337968349456787	5.191568851470947	nan	inf
monomer-100-nr2-run1_result_104	28	NIKEILKKYGIDLQELLKKGVEALKKSPIGKDFDFSDVDKIKWEKIEKIGDKIIATFKKEDYTFILVINFPLDEIKLIVIPGGGEIPAIAVLKGDEWVLE	2.0751325385969888	0.8335083423708831	83.82378387451172	0.7474718689918518	5.496084213256836	nan	inf
monomer-100-nr2-run1_result_104	29	DIKKFLESKGIDLQEFLQKGVEAIKKSSIGKDLNIDDVDKLKWEKTEKIGNKIISTVKIDDYEIKLIINLPLDKLELVVIDGGGEIKAKAVYEGDKFVLV	2.5033747232491663	0.7700008285474321	84.0799789428711	0.7371151447296143	5.34559440612793	nan	inf
monomer-100-nr2-run1_result_104	30	NLKEILKKYGIDLQEFLKKGIEAIKKSSIGKDFKIDDVDKLKFEKIEKKGNKIIATFKKDDYTFKIVINLPLDEIKLIVIKGGGKIEAIAVYKGDEWVLE	1.7385613070867334	0.8760924920733948	86.53346252441406	0.7632225751876831	5.060311794281006	nan	inf
monomer-100-nr2-run1_result_104	31	DLKEILKSKGIDLQELLLKGKEAILKSPIGVDFKLDDAEKLKIESIEKKGNKIIATFKIKDYTFILEIELPLDKISLIVIPGGGEIPAVAELIGDEWVLK	2.326723362222642	0.8147363479458798	78.56141662597656	0.687152624130249	7.255186557769775	nan	inf
monomer-100-nr2-run1_result_104	32	DVREVLAAHGIDLAAFLRAGAEALARSPVGVPLDLSDAAALDWRSTERRGDRLVAEFRVDDYTLRLVLTFPLDRLELVVLPGGGEVPAVARWVGDRWELV	12.694329345971003	0.37997540285143416	82.22284698486328	0.750401496887207	6.292789459228516	nan	inf
monomer-100-nr2-run1_result_104	33	DIKEILKSKGIDLQKLLQEGVEALKKSPIGVDFKIDDVDKLKWESIKKEGDTIIATFKIEDYEFILRIKLPLDEIELIVIKGGGKVEAIAVYKGDKWVLE	1.880732854083791	0.8477596721033326	83.81050872802734	0.7390244007110596	5.674623012542725	nan	inf
monomer-100-nr2-run1_result_104	34	DLREILAEHGLDLQELLRQGLEALARSPIGVDFDFSDVDDLQFESIERVGDEIIATFRRDDYEFILRLRFPLDEIELIVIDGGGEVPAVARLRGDEWVLE	2.1384726156098246	0.8138661024783428	85.38642120361328	0.7697675228118896	5.386075496673584	nan	inf
monomer-100-nr2-run1_result_104	35	NLEEYLKSKGIDLQKFLKEGVEALKKSPIGKDFDFSDVKKIKWEKIERVGDEIIATFKKDDYTFRVVIKEPLDVIRLEVLPGGGEVPAVAEYRGDKFVLV	1.5937627331458986	0.8747500420364726	86.7255630493164	0.7751147747039795	4.931649684906006	nan	inf
monomer-100-nr2-run1_result_104	36	NIKEILKEKGIDLQELLKKGAEALAKSPIGVDLKLDDVDKLKFEKIERVGDEIIAEFKIKDYKFILKIKEPLDEIELIVIPGGGEIPAIARYIGDKWELV	2.0275794279118213	0.8435494535735373	80.48688507080078	0.6909962892532349	6.408260822296143	nan	inf
monomer-100-nr2-run1_result_104	37	DIREYLAKHGLDLQELLRQGVEALKKSPLGVDLDISDVDALRWERVEREGDRIVAEARVDDLTLRLVIHEPLDRIELIVLPGGGEVRAVAVLRGDEWVLE	1.2400046386124388	0.9165623709072124	87.27249908447266	0.7925504446029663	4.803155899047852	nan	inf
monomer-100-nr2-run1_result_104	38	NLEEILKKHGINLQEFLKEGVEAIKKSSIGKDLDISDVKDIKWEKIEKVGNKIIATFKKDDYEYRLVITLPLDRLELIVIDGGGEIKAKAVYEGDKWVLV	1.50594470357648	0.885712424420819	86.37883758544922	0.7785837650299072	4.999874591827393	nan	inf
monomer-100-nr2-run1_result_104	39	NLKEILKKHGIDLQEFLKKGIEAIKKSSIGKDFNFDDVDKLKFEKIERKGDEIIATFKKDDYTFIIKIKEPLDELELIVIDGGGEIKAIAKYVGDEWVLK	1.9968121328038968	0.8373463947426673	82.8802719116211	0.7300541400909424	5.981834888458252	nan	inf
monomer-100-nr2-run1_result_104	40	DLKEYLKSKGIDLQEFLKKGVEAIKKSSIGKDLKIDDADKLKIEKIEKIGNTIIAEFKIDNYTIIIKIYEPLDKLELIVKDGGGEIKAIAVYEGEEWKLV	1.6392782778816075	0.8664284988989773	81.76345825195312	0.7159050703048706	6.1901092529296875	nan	inf
monomer-100-nr2-run1_result_104	41	NIKEILKKHGIDLQEFLKKGVEAIKKSPIGVDLDISDVDKLKWEKIEQKGNEIIAEVRIKDYTIKLVLKFPLDRIKLIVIKGGGKIEAIAEYIGDEWVLK	1.2219241913966477	0.9197191436739156	86.05300903320312	0.7527759075164795	5.012534141540527	nan	inf
monomer-100-nr2-run1_result_104	42	NLKEILEKHGINLQEFLKKGVEAIKKSPIGKDLNIDDVDKLKFEKIEKIGDEIIATAKIDDITLRIVIKFPLDEIKLIVEDGGGEIKAIAVFKGDEWELV	1.6108473094453948	0.8852981545210006	86.95718383789062	0.7540034055709839	4.673583984375	nan	inf
monomer-100-nr2-run1_result_104	43	DIKEILAKHGIDLQELLKKGVEAIKKSPIGVDLKIEDVDKLKWEKTEKVGDRIISTVKIEDYELILEIKFPLDEIRLIVIPGGGEIPAVAVFKGNEFVLV	1.5074152154694471	0.9043580452609415	87.1953125	0.757975161075592	4.82096004486084	nan	inf
monomer-100-nr2-run1_result_104	44	NLKEILEKHGINLQELLKKGVEAIKKSSIGKEFDISDVDKLKWEKIEKKGDKIIAEFKKDDYTFILVINFPLDEIELIVIDGGGEIKAIAKYIGNEWKLV	2.5554259924511613	0.7851479491606507	86.2015151977539	0.7727047204971313	4.9627485275268555	nan	inf
monomer-100-nr2-run1_result_104	45	DIKEILASKGIDLQELLQKGVEALKKSSIGVDLDISDVDKLKIEKIEKVGNKIIATVKIDDYTLILVINLPLDEIELILIKGGGKVEAVARLVGDEFVLV	1.8861450161372766	0.8358846003843255	85.39575958251953	0.761269211769104	5.112630844116211	nan	inf
monomer-100-nr2-run1_result_104	46	NLKEFLKSKGIDLQEFLKKGVEAIKKSSIGKDLDISDVDKLKFEKIEQIGDTIIATFKKDNYKIIIKVELPLDKISLIVEDGGGEIKAVAVYKGDEFVLE	2.3169202003173033	0.809872733364457	86.59894561767578	0.7690619230270386	4.941976070404053	nan	inf
monomer-100-nr2-run1_result_104	47	DLKKILEEHGIDLQKLLKEGIEAIKKSPIGKNFDFDNVDDIKWEKIERVGDKIIAVFKKDDYEFILVIKEPLDEIELIVIPGGGEIPAIAKYVGDKWVLV	2.753719220904749	0.7711794142075503	85.89154815673828	0.7642632722854614	5.165276050567627	nan	inf
monomer-100-nr2-run1_result_104	48	DLKEILKKHGIDLQEFLKKGVEAIKKSSIGKDLKIDDVDKLKITKTEKIGNEIVSTFKIDDYEIIIKIKLPLDKLEVIVIEGGGEIKAVAEYIGDEFVLK	1.8717056485030792	0.8495669769138103	82.31592559814453	0.6901302933692932	5.96807861328125	nan	inf
monomer-100-nr2-run1_result_104	49	DLKEFLKSKGIDLQKFLKEGKEAIKKSSIGKDFKLDDVDKLKFEKIEKIGNEIIATFKIDDYTFIIKINLPLDEIELIVIDGGGEIKAVAVYKGNKFVLK	1.303529839096749	0.909342495940373	84.24201202392578	0.7501957416534424	5.5102715492248535	nan	inf
monomer-100-nr2-run1_result_104	50	DIKKILKEKGIDLQELLKKGVEAIKKSSIGVDFKIEDVDKLKIEKTEKIGNKIISTFKYKDYTFILEINFPLDEIKLIVIPGGGEIPAVAKLKGDEWVLE	2.2877112316056762	0.8158798852174921	86.1332015991211	0.7613778114318848	5.276762008666992	nan	inf
monomer-100-nr2-run1_result_104	51	DIKEILKEHGIDLQEFLKEGVEAIAKSPIGVDLDIDNVDELKWEKTEKVGNEIISTFKKEDYTFKLVIHLPLDRLELIVIPGGGEVPAVAVYEGDKFVLV	2.456144362479846	0.7834177681543802	85.95610046386719	0.7647558450698853	5.1067795753479	nan	inf
monomer-100-nr2-run1_result_104	52	DIAEILAEHGIDLQKFLKEGVEAIKKSPIGKDLDISDASKLKWEKIERVGNKIVATFKKDDYTFQLIIYEPLDRIQLVVIPGGGKVEAVAEYVGDKWVLV	1.8953517068943877	0.8411930294839807	84.64852142333984	0.7601033449172974	5.363503932952881	nan	inf
monomer-100-nr2-run1_result_104	53	NIKEFLKEHGIDLQEFLKKGIEAIKKSSIGEDFKIDNVDELKFESIKKEGNKIIATFKYKDYTFKLVIHLPLDKIELIVEKGGGKIEAIAVYEGDEFVLK	2.0263832370508132	0.8310530656010203	87.13273620605469	0.7767267823219299	4.939779758453369	nan	inf
monomer-100-nr2-run1_result_104	54	DLKEIMKKHGIDLQKFLKEGVEAIKKSSIGKDLEINDVDKLKIEKTEKIGNEIISEVKIDDYTLIVKIEFPLDKLSLIVIPGGGEIPVIAEYIGNKFVLK	2.5469008641195567	0.7819109204353808	85.60041809082031	0.7422951459884644	5.09464168548584	nan	inf
monomer-100-nr2-run1_result_104	55	DLKEILKEHGIDLQELLKKGVEAIKKSPIGVDLKIEDVDKLKWEKIEKIGDRIIAVAKIDDYELILEIKFPLDEIKLIVKKGGGKIEAIAVYKGDKWVLE	1.7711125430201393	0.8600499483696562	87.9127197265625	0.767621636390686	4.716010093688965	nan	inf
monomer-100-nr2-run1_result_104	56	DLKEYLKKHGIDLQELLKEGVEAIKKSSIGKDFKFDDVDKIKFEKIERKGNKIIATFKKDNYTFEIVIHEPLDRIELKVIDGGGEVKAIAVLEGDKWVLV	2.9865785759596513	0.7274315231790085	89.32667541503906	0.8115508556365967	4.444607734680176	nan	inf
monomer-100-nr2-run1_result_104	57	DLKEFLKKHGIDLQEFLKEGVKVIKKSSIGVDLDISDVDELKIEKIEKKGNTIIATAKIKDYTLTIKIHLPLDKIELIIEKGGGKVEAKAVFKGNEWVLE	1.4703770328601602	0.8917127904607645	82.47992706298828	0.7253472805023193	6.093100070953369	nan	inf
monomer-100-nr2-run1_result_104	58	DLKEILAEHGLDLQKLLKEGVEAIKKSSIGKDFDISDVDELKWEKIEQVGDTLIAEFKKEDYTIRLVLHFPLDRIELIVIPGGGEVKAVAVLEGDKWVLK	2.4736765388910027	0.7987463209522896	86.97366333007812	0.783440351486206	5.03071928024292	nan	inf
monomer-100-nr2-run1_result_104	59	NLKEILASHGIDLQEFLKKGIEAIKKSSIGKDLNIDDVDKLKFESIERVGDRIIATFKKDDIEIKLVIHFPLDRIELIVIEGGGEVKAVAVYEGNEWVLK	1.9570728641897859	0.838480597136958	85.0199966430664	0.7564480304718018	5.3771867752075195	nan	inf
monomer-100-nr2-run1_result_104	60	DIKEILKSKGIDLQEFLKKGIEAIKKSSIGKDFKFDNVDDLKIESIEKIGNTIIATFKKDNYTFILKINEPIDELELIVIDGGGEIKAIAKYIGDEFKLV	2.4092281209431845	0.7993464085821681	86.47018432617188	0.7719247937202454	4.8329033851623535	nan	inf
monomer-100-nr2-run1_result_104	61	DIREFLKSHGIDLQELLKKGAEAIAKSPIGVKLDIDDVDDLKWESTEKVGNKIISTFRRDKYTIQLVINLPLDEIELIVIDGGGEVKAVARYVGDEWVLV	1.8908743075163157	0.8403881176478291	84.30320739746094	0.7609527111053467	5.336772441864014	nan	inf
monomer-100-nr2-run1_result_104	62	NLKEILAKHGIDLQELLKKGVEAIKKSSIGVDLNIDDADKLKIEKTEKIGNEIISTFKKEDYEIILKIKLPLDEIELIVIKGGGKIEAIAVYKGNEFVLV	1.7485601751394313	0.8585652326893863	82.7315444946289	0.7389704585075378	5.803587913513184	nan	inf
monomer-100-nr2-run1_result_104	63	DIKEILKEKGIDLQELLKQGVEALKKSSIGKDLKIDDVDKLKWESIEKIGNEIIAKVRIEDYELILKIKEPLDKIELILIPGGGEIPAIAVYEGDKWVLK	1.8517494861709507	0.8592736649220396	85.7577133178711	0.7351511716842651	5.3561272621154785	nan	inf
monomer-100-nr2-run1_result_104	64	NIKEILKEHGIDLQKLLKEGVEAIKKSPIGKDFDISDVNKLKFEKIERIGNEIIATFKKEDYTFILRIKLPLDEIELIVEDGGGEIKAVARYVGDKWELV	1.9715632617041983	0.8363092475473846	85.56776428222656	0.7768727540969849	5.232230186462402	nan	inf
monomer-100-nr2-run1_result_104	65	DVKEILEKHGINLQEFLKEGVKAIAKSPIGVKLDFSDVNELKIESTEKVGDKLISTFKKEDYTFKLVINFPLDKIELIVIPGGGEIKAIAVFEGNKWVLK	1.8489635284036834	0.8414944060726514	82.94161224365234	0.7478415369987488	5.845096111297607	nan	inf
monomer-100-nr2-run1_result_104	66	DLKEFLKEHGIDLQKFLKEGVEAIKKSSIGKDFKIDDVDKLKIEKTEKIGDTIISTFKKEDYTIIIKIHLPLDKLELIVKEGGGEIKAIAVYKGDKWVLE	2.0969575741399775	0.8323832365848469	85.25111389160156	0.7464581727981567	5.288824081420898	nan	inf
monomer-100-nr2-run1_result_104	67	NLKEILAEHGIDLQEFLKKGVEAIKKSSIGEDLKIDDVDKLKWEKIEKVGDKIIAEVKIEDITLKLVIHFPLDRLELIVEKGGGKIEAIARYVGDEWVLE	1.6197909549100613	0.8800338507799543	87.22872924804688	0.7672382593154907	4.795177459716797	nan	inf
monomer-100-nr2-run1_result_104	68	DLKEYLKSKGIDLQELLKKGVEAIKKSSIGKDLDISNVDELKIEKTEKIGDKIISTFKKDNYTIKLVIHEPLDEIELIVIDGGGEIKAVARFVGDEWVLV	2.2438568461314703	0.8217391198924839	87.48744201660156	0.7814620733261108	4.636499404907227	nan	inf
monomer-100-nr2-run1_result_104	69	NLKEILAKHGIDLQEFLKKGVEALKKSSIGKDFNFDDVDKLKIEKIEKIGNSIIATFKKDDYEFKVIIEEPLDKLRLEVIPGGGKVEAVAVYEGDKWVLV	1.873581433718696	0.8613193514099485	82.99585723876953	0.7168008685112	5.566093444824219	nan	inf
monomer-100-nr2-run1_result_104	70	DLKEILKKHGIDLQELLKKGVEAIKKSSIGKDLKIDDASKLKIEKIEKIGNEIIATAKIEDYELILKINLPLDKIELIVIDGGGEIKVKAVLKGDEFVLE	3.158009320745075	0.6992660840126278	86.62246704101562	0.7438093423843384	5.215336799621582	nan	inf
monomer-100-nr2-run1_result_104	71	NLKEILESHGIDLQEFLKKGVEAIKKSPIGVDFDISDVDKLKFEKIEKIGNKIIATFRYKDYEFIIVINLPLDELELIVIPGGGEIPAIARYIGDEFVLV	2.1840096101784314	0.8211243605925227	88.5230941772461	0.7947396039962769	4.424742698669434	nan	inf
monomer-100-nr2-run1_result_104	72	NLKEYLAKHGIDLQEFLKKGIEAIKKSKIGKDFKIDDVDELKIEKTEREGDRIISTFKIDDYTFEIVIYEPLDRLELRVIPGGGKVEAIAVFEGDEWVLV	1.8018118359035675	0.8543967962692259	88.13591003417969	0.7874570488929749	4.539860725402832	nan	inf
monomer-100-nr2-run1_result_104	73	NIKEFLESKGIDLQELLQKGIEAIKKSPIGKDLKIDDVDKLKWEKIEKIGDKIIATAKIEDITLILEIKLPLDEIKLIVIDGGGEIKAVAVLKGDEWVLE	2.826149415649799	0.7499977103648238	90.53351593017578	0.8040775656700134	3.9590229988098145	nan	inf
monomer-100-nr2-run1_result_104	74	DLRKILAEHGIDLQKFLQEGVKALKKSSIGKDFKIDNVDELKWEKIERVGNTIIATFRREDYTFKVVIHFPLDRLELIVIPGGGKVEAVAVFEGDEWVLV	1.2373621375823538	0.9168844990622722	82.72042083740234	0.7308258414268494	5.815701961517334	nan	inf
monomer-100-nr2-run1_result_104	75	DLKEYLASHGIDLQEFLKKGVEAIKKSSLGKDLKIDDVDKLKWESIRREGDTIIAEARIDDYTLRLIVHEPLDRLELVVLDGGGEVPAVAEFVGDEFVLV	1.6413871582203199	0.8794575832991369	88.14714813232422	0.7791919708251953	4.603212356567383	nan	inf
monomer-100-nr2-run1_result_104	76	DIKEYLKSKGIDLQELLKKGIEAIKKSSIGKDFKIDNVNEIKWEEIKKVGNTIIAVWRKEDYDFILVIHEPLDVIELIVKEGGGEIKAIAKLVGNEWKLV	2.9313355287476224	0.7321737458568718	89.19593811035156	0.804448127746582	4.316601753234863	nan	inf
monomer-100-nr2-run1_result_104	77	NLKEIMKSLGIDLQEFLKKGVEAIKKSPIGVDLKLDDVDKLKIESIEKKGNEIIATFKIDDYEIKIVIKFPVDKIELIVIPGGGEEKAKAVYEGDEFKLV	1.8978998787859926	0.8567533709425922	88.61504364013672	0.7756029367446899	4.561370849609375	nan	inf
monomer-100-nr2-run1_result_104	78	NLKEILKEHGIDLQEFLKKGVEAIKKSPIGVDFDISDVDKLKFESTEKIGNKIISEFKKDDYIFKIVIHFPLDRIELIVIPGGGEIPAIAVYKGDKWELV	2.1776565598547624	0.8211476268188319	88.34982299804688	0.7938750982284546	4.494382381439209	nan	inf
monomer-100-nr2-run1_result_104	79	DIKEILKEHGIDLQEFLKKGVEALKKSPIGKDLKIDDVEKLKWESTKLEGNTLISTVKIDDYELILEIEFPLDKLKLIIRDGGGEIKAVAVYKGNEWVLE	1.6361625171364984	0.8720103292543702	86.93331909179688	0.7571962475776672	4.793351173400879	nan	inf
monomer-100-nr2-run1_result_104	80	DLREILKKHGIDLQEFLKKGQEAIKKSPIGVDLKLDNVDDLKFEKIEKIGDTIIAVFKKDDYEIIIKIHFPLDRIEVIVIPGGGEIPAIAVYEGDEWKLV	1.8262533711690738	0.8686531852388782	84.21052551269531	0.7306272983551025	5.589290618896484	nan	inf
monomer-100-nr2-run1_result_104	81	DLKKILEEKGIDLQELLKKGIEAIKKSPIGKDLNFDDVDKLKIESIEKVGDEIIATAKIDDIKLILRIKEPLDVIELIVEPGGGEIPAVAKLIGDEFVLE	1.9220154733482442	0.8551480545647592	83.40464782714844	0.7011926174163818	5.9093217849731445	nan	inf
monomer-100-nr2-run1_result_104	82	DIKKYLESKGIDLQKFLKEGVEAIKKSSIGVDFEIDDVDKLKIEKTEKIGNKIISEFKIDDYTFKLIIYEPLDKLELVVEKGGGKIEAKAVFKGNKWVLE	1.8642441075848708	0.8518069596380202	84.74111938476562	0.7515679597854614	5.495851993560791	nan	inf
monomer-100-nr2-run1_result_104	83	DIKEYLKSKGIDLQELLKKGIEAIKKSSLGIDFNFDDVDKIKWESIKKEGNEIIATFKKDNYTFILRIKEPLDKIELIVIKGGGKIEAVAVLEGDEFVLV	1.9710516776738813	0.8306754659048186	85.54279327392578	0.7714855670928955	5.385739803314209	nan	inf
monomer-100-nr2-run1_result_104	84	DIREILKEHGIDLQELLKKGVEAIKKSKIGKDFKLDDADKLKIEKTEKIGNEIVTTFKKDDYTFILKIEFPLDKIELIVEKGGGKIEAIAVYEGDEWVLK	1.550427023735897	0.8751586074083526	83.11019134521484	0.7286142110824585	6.085172653198242	nan	inf
monomer-100-nr2-run1_result_104	85	NIEEYLKSKGIDLQKFLKEGVEAIKKSSIGVDLDISDVKKLKIESTEKIGNKIISTFKKDKYKYILVINEPLDEIRLIVIDGGGEIKAVAVYKGDKWVLE	1.856867939888364	0.838888818342642	85.55484008789062	0.7723661661148071	5.236196517944336	nan	inf
monomer-100-nr2-run1_result_104	86	DIKEFLKSHGIDLQEFLKKGIEAIKKSSIGKDFKFDDVDKLKITKTEKIGNTIISEFKIDDYTFILKIHLPLDKIELIVKEGGGEIKAKAVFEGDEWVLK	2.393413382616969	0.7947840085992577	86.94804382324219	0.7729145288467407	4.962691783905029	nan	inf
monomer-100-nr2-run1_result_104	87	DLFEILAKHGINLQEFLKKGVEAIKKSSIGKDFNIEDAKELKIEKIERIGNTIIAVFKKEDYEFIIVIKEPLDEIELIVKEGGGEIKAKAVYKGDKWELV	1.8040501012204826	0.8460851212786824	83.1635513305664	0.7442119121551514	5.905083179473877	nan	inf
monomer-100-nr2-run1_result_104	88	NIEEILKSKGIDLQKLLKEGVEAIKKSSIGKDFKIEDVSKLKIEKTERIGNRIISTFKIEDYTFRLVIEEPLDRISLIVEEGGGEIKAVAELVGDKWVLK	2.402923110756336	0.7978021593016206	87.2938461303711	0.781491756439209	4.796218395233154	nan	inf
monomer-100-nr2-run1_result_104	89	DIKEYLASKGIDLQKFLEEGIKAIKKSSIGKDFKFDDVDKLKWEKIEKIGDNIIATFKIDDYEFILKIKEPLDEIELIVKDGGGEIKAIAVYKGNEWELV	2.31140345641258	0.8036718061517577	83.2839126586914	0.7255755662918091	5.821646690368652	nan	inf
monomer-100-nr2-run1_result_104	90	DIKEILAEHGIDLQEFLLKGREAIAKSPIGKDLNLDDVDQLQFESIERVGDTIIATFKIDDYTFILRIHFPLDRLELIVIDGGGEVKVVAVYEGDEWVLK	1.5572281058063602	0.8854139623829208	84.74075317382812	0.743029773235321	5.026295185089111	nan	inf
monomer-100-nr2-run1_result_104	91	DIKKILAEHGINLQEFLQKGVEAIKKSSIGVDFKIDNVDELKIEKTEKVGNKIISTFKKDDYTFILVIHFPLDRIDLIVIKGGGKIEAVARYEGDEWKLV	1.4115685340431205	0.8961159467561574	85.84622955322266	0.7797741889953613	4.966310977935791	nan	inf
monomer-100-nr2-run1_result_104	92	DLREYLASHGIDLQEFLKKGVEAIKKSSIGVDLDFSNVEDLKFESIERKGNKIIARFKKDDYEFIIEIHEPLDELKLKVIKGGGKIEAVAVYKGDEWVLV	1.7374672549576264	0.8583731378440604	83.80783081054688	0.746577799320221	5.666642189025879	nan	inf
monomer-100-nr2-run1_result_104	93	DLREILASHGLDLAALLREGAEAIARSSIGKDFDFDDADALRWERTRREGDRIIAEFRREDYTFRLVLRFPLDEIELVVIPGGGEVPAVARLVGDEWVLV	2.2412334744465268	0.8056429346652676	87.05601501464844	0.7959225177764893	5.088517665863037	nan	inf
monomer-100-nr2-run1_result_104	94	NIKDILAEHGIDLQKFLKEGLEAIKKSSIGEDFKIDDVDKLKWTSTKKIGNTIISEVKINDYTFILEIKFPLDEITLIVKKGGGEIKAKAVYKGDKWELV	1.9155707392013064	0.8493474669506764	81.84284210205078	0.7270370721817017	6.132480144500732	nan	inf
monomer-100-nr2-run1_result_104	95	NLKEILASKGINLQEFLKKGIEALKKSSIGKDFNFDDVDDIKWEKTEKIGDKIISTFKKEDYTFIVEINLPLDELKLIVIPGGGEIPAVAVYKGDEWVLE	1.589091602518802	0.8936814894106542	84.67013549804688	0.7432029247283936	5.314633369445801	nan	inf
monomer-100-nr2-run1_result_104	96	DLKEILKKHGIDLQEFLKKGKEAIAKSSIGVDLDISDVDKLKFDSIEKIGDTIIATFKYKDYEIIIKIHFPLDRIEVIIKKGGGKIEAIARYVGDEFVLE	2.504829731616786	0.7312277144007651	70.56891632080078	0.6339817643165588	8.961029052734375	nan	inf
monomer-100-nr2-run1_result_104	97	NLKEILESKGINLQEFLLKGKEAILKSPIGKDLKLDDADKLKIESIEKIGNRIIAKFKIDDYTIIIEINLPLDELKVIVIEGGGEIKAVAVYKGDEFVLV	9.656653628462976	0.25354827088273085	52.47528076171875	0.3979596495628357	14.109977722167969	nan	inf
monomer-100-nr2-run1_result_104	98	DLREVLASHGIDLQEFLKKGVEAIKKSPVGVDLKIDDVDKLKWTSIEREGDRLIAEAKIEDYTLRLVLHFPLDRLELVVIPGGGEVPVVAVFEGDEFVLR	1.7912986300441298	0.8669318751045324	88.77821350097656	0.785956859588623	4.341994285583496	nan	inf
monomer-100-nr2-run1_result_104	99	DIAAYLASHGIDLQQFLQQGVEAIKKSPIGKDFKFDDASQLQITETRRVGNEIITTFKRDDYEFILKIKEPLDRIELIVIPGGGEIPAIARFVGNEWVLE	2.4449245437987486	0.8001613823384187	83.62749481201172	0.7484492063522339	5.753244876861572	nan	inf
monomer-100-nr2-run1_result_105	0	APLVTVTYRVTVTLEDLRTGEVRRLGATLTAGYRLPAEDRPLRVRVEFRRRGRRLGVRVTAVLEGTDEVLATLELWLELPDDLADARVTVEVERLDELVP	1.7755869980084773	0.8738268301938561	84.57816314697266	0.7368069291114807	6.370614528656006	nan	inf
monomer-100-nr2-run1_result_105	1	TPILYKTFKIKITFTDKKTGEVKEKGAILTAGMKLPNEDKELEIKVEEFEEGDYKGFKVTAVLKGTDEVLAELKITIKIEEDYEDAEITVEIEELDILIP	3.251775063051307	0.6274296812379244	76.11747741699219	0.6314090490341187	8.349329948425293	nan	inf
monomer-100-nr2-run1_result_105	2	MEIVYRTFEVKITLTNKKTGKVEEKGAVLTAGYRLPAEDRELVVEVEFEKKGNKYGVKVTAKLKGTDEVLATLEIWFDLKDDLEDVEITVEVKELEELVP	1.780807217502251	0.8726667820374581	81.2874526977539	0.6544026732444763	7.57956600189209	nan	inf
monomer-100-nr2-run1_result_105	3	PELVYRTFKITITLKNLKTGEVKEIGAELTAGYLLPSEDKELEIKVEEFKEGNKKGFKVTAVLKGTNEVLATLEIEIELKDDLEDAEITVEIEEIDELIP	3.0721981596146763	0.6624340371090355	81.3283462524414	0.6694911122322083	7.534860134124756	nan	inf
monomer-100-nr2-run1_result_105	4	TPIVYKTFKIKITLTDKKTGKVEEIGAELTAGYKLPNEDKELEVKVEEFREGNYLGFKFTAVLKGTNEVLATLEVKIELKDDLEDAEVKVEVEELNELVP	1.1625258483258498	0.9265950085939678	82.50816345214844	0.6948787569999695	7.088552951812744	nan	inf
monomer-100-nr2-run1_result_105	5	PPLVYRTFRVRITLTDLKTGEVRELGATLTAGYRLPNEDRELVVRVEEVREGNRLGFRVTAVLKGTDEVLATLELWIELDDDLEDAEVTVEVEELPELPP	1.562416766302029	0.9036461306973678	82.96675872802734	0.6839667558670044	7.011009216308594	nan	inf
monomer-100-nr2-run1_result_105	6	EEIVYLKYKVKITLTNKKTGEVKEIGAELTVGYKLPDEDSEVEIKVEKEEKGNKVGFKVTAVLKGTNEVLSTLEIWLDLKDDLEDAEITVKIEKLEELVP	1.4517966357990957	0.8857228286032252	80.29495239257812	0.6542999744415283	7.507781028747559	nan	inf
monomer-100-nr2-run1_result_105	7	TPLVLRTYKITITVTDLATGKVTTIGATLTAGYPLPSEDQPLRIEVEEFQEGNYRGFRFTAVLEGTDEVLATLEIKVELNNNQANVKITVEVEELDILVP	1.8229361033931615	0.8597871004024344	79.7856216430664	0.6757654547691345	7.379330158233643	nan	inf
monomer-100-nr2-run1_result_105	8	EKLVYRTYKIKITFTNKKTGEVEEIGAELTAGYKLPNEDKELEIKVEEFEEGNYKGYKVTAVLKGTNEVLAEKEIKIKLDNDYEDAEIKVEIEKLDKIIE	2.952500812847714	0.6758136824861275	79.6010513305664	0.661054253578186	7.777369976043701	nan	inf
monomer-100-nr2-run1_result_105	9	MKLKLKTFKVKITLTDKSTGKVEEKGATLTAGYPLPSEDKELVIEVEYKRDGNRLGVKVTAVLKGTDEVLATLEEWFELDDNLEDAEITVEVEELDIEPE	4.1322269689172515	0.5150190023186686	75.35891723632812	0.5983039140701294	9.23581600189209	nan	inf
monomer-100-nr2-run1_result_105	10	PELVIRKFKITITLTNKKTGEVKKIGKELEAGYYLPSEDQELEIKVEEFQEGNKKGIKVTAVLKGTNEVLNTLEVEIDLKDDLEDAEISVEVEEIPELVK	3.0917923460781105	0.66763626275514	83.12724304199219	0.6589499115943909	7.111659049987793	nan	inf
monomer-100-nr2-run1_result_105	11	PELVYRTYKITITFTNKKTGEVKEKGVELTAGYLLPAEDKKLEIKVEEYREGKYLGFKFTAVLKGTDEVLATKEEKIEIKDDYEDAEFTVKVEELEEYPP	1.7926672058058275	0.849720040129109	81.67665100097656	0.6562021374702454	7.566276550292969	nan	inf
monomer-100-nr2-run1_result_105	12	TPLLLRTYKITIKLTDKKTGKVEEKGAVLTAGQPLPSLDSPLEVRVEYEKKGNKFGVKVTAVLKGTDEVLAELEIWFELKDDYDDVEITVEVEELPVLVP	3.514225767380245	0.5854575161550948	80.2428207397461	0.6662935614585876	7.623711585998535	nan	inf
monomer-100-nr2-run1_result_105	13	PEIVYKTYKIKITLTNKKTGEVKEKGIELTAGYKLPSENKELEIKVEKKEEGNKVGFKFTAVLKGTNEVLAEKEEWIELDDDLEDAEIKVEVEELKEEPK	3.544952668067259	0.5896914904152457	84.08714294433594	0.667945146560669	6.920269966125488	nan	inf
monomer-100-nr2-run1_result_105	14	PELVLRTYAVKITLTDLRTGRVEERGAVLTAGYLLPAEDQELEIEVTEERDGNRLGFTVTARLKGTDEVLATLKLWLDLRDDLEDARVEVEVTELDVLVP	1.5017048419503407	0.9023764433534528	82.52394104003906	0.7072833776473999	6.8126678466796875	nan	inf
monomer-100-nr2-run1_result_105	15	TPILYRTYKVKITFTDKKTGKVEEKGAELTAGQKLPSENSPLEVKVEEEKKGNYLGFIVKAVLKGTNEELATLKEWIYLKDDYEDAEVTVEIEELDIEIP	3.793545553354658	0.5669424314663692	56.82612991333008	0.45058518648147583	12.929695129394531	nan	inf
monomer-100-nr2-run1_result_105	16	EPLELRRYRVTITVKNLKTGEVKVIGAELTAGRRLPSEDQPLRVEVEREEEGNRVGYRVRAVLEGTDEVLAELRVWVELDEDLEDVEITVEIEELPERPE	3.775412922571114	0.572008950871569	73.44194793701172	0.5552239418029785	9.602254867553711	nan	inf
monomer-100-nr2-run1_result_105	17	APLVLRTFKIKITLKNLKTGEVKEKGAILTAGYLLPSEDKELVIEVEEFEEGKKKGVKVTAVLKGTNEVLATLEIEFELKDDLEDYELTVEVEELDILIP	3.5622245493621274	0.6191039211383029	86.46682739257812	0.7143911719322205	5.91133975982666	nan	inf
monomer-100-nr2-run1_result_105	18	PKLKYVTFKVKITLKDLKTGKVEEKGAVLTAGYELPSEDQELEIKVTEERKGNKVGIKVEAVLKGTDKLLATLEIWFELKDDLEDAEITVEVEKLDIVVE	1.573096687758456	0.8759492295658265	80.5993423461914	0.6711006760597229	7.297519207000732	nan	inf
monomer-100-nr2-run1_result_105	19	MKIVYKTYKIKITFTDKKTGEVKEIGVELTAGFKLPEEDKELVIKVEEIKEGNKVGFKFTAVLKGTDEVLAEKEVWIELKDDYEDAEIKVEVEEIKELKE	1.6390982995581358	0.8649271302689447	82.58413696289062	0.6529114246368408	7.245044231414795	nan	inf
monomer-100-nr2-run1_result_105	20	EPLVLKKYKVKITLENLDTGEKEEKGAELTAGYKLPSENSPLEIEVEEFEEGNYKGIKITAKLKGTDEVLAELKIKFKLEDKYENYKITVEVEELDEIVE	1.7856740595697036	0.8491193607847762	77.30677795410156	0.5986856818199158	8.7075777053833	nan	inf
monomer-100-nr2-run1_result_105	21	PEIKYKIYEIKITLTNLKTGEVKEIGATLTAGYKLPNEDKELEIEVKEVRKGNKLGFIFTAKLKGTDEVLATLEIWIDLKDDLEDAKVEVEVKKLDIEIP	1.197010378153794	0.9290267344564795	85.10498046875	0.726789116859436	6.040974140167236	nan	inf
monomer-100-nr2-run1_result_105	22	PQLVTKTYKITIKLENLDTGEVKTIGKTLTAGYLLPSEDKKLVIKVEEKREGNKLGFKFTAVLEGTNEVLATLEEWIDLDDNLENAKVTVEVEELNELVP	1.5265571602998051	0.9104633022585699	83.79976654052734	0.7054500579833984	6.696481227874756	nan	inf
monomer-100-nr2-run1_result_105	23	PPLVYVTYRVTIRLEDLRTGEVRELGALLTAGFPLPAEDRPLVVRVREERRGRYLGYRFEAVLEGTDELLATLEVWLRLEDDLEDARVEVRVERLDLLVP	8.902227774667896	0.33337343720508117	60.7403678894043	0.5385344624519348	11.518532752990723	nan	inf
monomer-100-nr2-run1_result_105	24	MEIKYKKYKITITFTNLSTGEVEEKGAELTAGYKLPSEDKELEIKVEEFEEGNYKGFKVTAVLKGTNEVLAELEIKIYLDDNYDDAKIEVKVEELNEEIK	8.073988852970759	0.3661824400410167	62.67582702636719	0.533288836479187	12.778240203857422	nan	inf
monomer-100-nr2-run1_result_105	25	MEIVYRKYKVTITKKNLKNGEVKTKGAELTAGYKLPNEDKELEVKVEEKKKGNKKGYTVTAVLKGTDEVLATLEIEIELDENEEDVEITVEIEKLDEIIP	3.084796493726625	0.656499099103636	80.01850891113281	0.6337722539901733	8.126664161682129	nan	inf
monomer-100-nr2-run1_result_105	26	MEIVYRKFKIKITLTNKKTGKVEEKGAELTAGYELPEEDKELVIKVEEFEEGKYKGYKFTAVLKGTDEVLATLEIKFELKEDLEDAEITVEVEELEELIP	3.4985861746856535	0.5964148869004334	78.94776153564453	0.6232914924621582	8.210541725158691	nan	inf
monomer-100-nr2-run1_result_105	27	APLVLRTYEIKITFTNKSTGEVEEIGATLTAGQRLPALDRPLEVRVEEFREGNKVGFRVTAVLKGTDEVLATLEIEVELEDDYEDAEIKVEVREVPDLPL	1.961160958408104	0.8575324248026673	76.75875091552734	0.6021336317062378	8.701882362365723	nan	inf
monomer-100-nr2-run1_result_105	28	MPIKYVTYKITITLKDLSTGKVETKGAILTAGYELPEEDKELEIKVEEIKEGNRVGFKFTAVLKGTDKVLATKEIWVELKDDLSDAEITVEVERLDILIP	3.295451070943145	0.6124079246105226	78.67757415771484	0.6262456178665161	8.31351375579834	nan	inf
monomer-100-nr2-run1_result_105	29	MKLVKKTYKIEIKKTDLKTGKVEEKGVELTAGYELPAEDQKLEVKVEEKKKGNYKGFIFTAVLKGTNKVLAKKEVWIKLDNDLKDAKIEVKVEELDELPL	3.4633006026714535	0.6149783936666957	75.51810455322266	0.5718897581100464	9.514580726623535	nan	inf
monomer-100-nr2-run1_result_105	30	PPLVLRTYRVEITLEDLRTGRVERLGAELTAGYLLPAEDRELEVRVEEFREGPYLGVRVTAVLRGTDEVLAELELRLRLDDDLEDARVTVEVRELDELPP	8.171143297923347	0.3684233930742943	68.43511199951172	0.6012616157531738	10.237643241882324	nan	inf
monomer-100-nr2-run1_result_105	31	PLLVTVTYEVRITLRDLRTGEVRELGAVLTAGYELPSEDRPLRVEVEERREGDRLGFVVRAVLEGTDEVLATLELWLELDDDLEDAEVTVEVRRLDELVP	1.9048698971740143	0.8860643643941525	83.61779022216797	0.7180377244949341	6.7745585441589355	nan	inf
monomer-100-nr2-run1_result_105	32	PEILYRTYKIKITLTDKKTGKVEEKGAELTAGYKLPSEDQELEIKVEEFKKGNYKGFKFTAVLKGTNEVLAELEIEFKLDNDLEDAEIKVEVEELEELPK	7.008781630399593	0.48141022544758194	61.95986557006836	0.47701549530029297	12.07542896270752	nan	inf
monomer-100-nr2-run1_result_105	33	PEIKYKTYKITITLKDLKTGKVETKGATLTAGYKLPSENQKLVLKVEEIQEGNKKGFKFTAVLEGTNEVLATKEIWFELKEDLEDAEITVEVEKLDIDIP	3.3050116662540026	0.6207563972738698	86.09365844726562	0.7315851449966431	5.948651313781738	nan	inf
monomer-100-nr2-run1_result_105	34	PLLVKVTYKIEITLTNNSTGEVTKKGAVLTAGYKLPSLDSPLEVKVEEITKGNKKGYKFTAVLKGTNEVLATKEIWFNLNNNLSNATITVKVEKLDELVL	3.4005569431489953	0.6190070152606212	82.4452133178711	0.6908221244812012	6.669859409332275	nan	inf
monomer-100-nr2-run1_result_105	35	PPLVLRTFKITITKKNLKTGEVEEIGATLTAGYLLPNENSPLVLEVEEFEEGNKKGFRFTAKLKGTDEVLAEKEIEIELKDDEEDVEISVKVEELPILIP	1.6299710450484735	0.9004998558702494	79.36344146728516	0.6540417671203613	7.929520130157471	nan	inf
monomer-100-nr2-run1_result_105	36	PPLVLRTFKIKITLTDLKTGKVEEKGAILTAGYLLPDEDRELEIKVEEFKEGNYVGFKFTAVLKGTDEVLATLEIKFELKDDLEDAKIEVEVEEIPELVP	3.167939492117422	0.6864247558421621	75.8743896484375	0.6009266376495361	8.425273895263672	nan	inf
monomer-100-nr2-run1_result_105	37	MKLKYVTYKITITFTNLKTGEVKTIGATLTAGYPLPSEDKELEVKVEEKREGNKVGFKFTAVLKGTNEVLATLELWVELKDDYEDAEITVKVEKLDIDIP	1.1777181700214843	0.9265993307149052	82.77479553222656	0.6899452209472656	6.916035175323486	nan	inf
monomer-100-nr2-run1_result_105	38	MEIKYKTYKITITLTNKKTGEVTTKGATLTAGYKLPNEDKELVIEVKEVTKGNKKGFVFTAKLKGTNEVLATLEVWVDLKDDLDDAEITVEVEELEEEVP	2.059954305077155	0.8658871675787252	82.45926666259766	0.6774531602859497	7.029629707336426	nan	inf
monomer-100-nr2-run1_result_105	39	PELVLRKFKIKITLTNKDTGEVKELGAELTAGYLLPSENQELEIKVEEERDGDRLGFTFTAVLKGTNEVLATLKLWIELKDDLENAEVTVEVEELNEIIP	2.2146924258557372	0.8029811166362042	83.3903579711914	0.7203232645988464	6.401820659637451	nan	inf
monomer-100-nr2-run1_result_105	40	PELVFRTYKVTITLTDKKTGKVTKIGKELTAGYLLPSENSKLVVKVEEKKEGNRKGFTVTAVLEGTNEVLATLETWIELKDDLEDAEISVEVEELPELPP	3.129271020571983	0.6470407981559838	79.83314514160156	0.635420560836792	8.044183731079102	nan	inf
monomer-100-nr2-run1_result_105	41	MELVLKKYKIKITKTNLDNGEVEEIGAELTAGYKLPSEDKKLEIIVEEFKEGNYKGFKFTAKLKGTDEVLAELEIKIYLDNNEENVEIKVEVEELNEIIP	3.1031277777248256	0.658318477123586	75.9217758178711	0.6018794775009155	8.666608810424805	nan	inf
monomer-100-nr2-run1_result_105	42	PLLVTRTYEITITLTDKSTGEVTTLGATLTAGYRLPSENSPLEVRVEERRDGNFLGFTFTAVLKGTDEVLATLELRLELDNDLDDAEVTVEVREVPDLPL	1.7959912200746704	0.897772317418627	80.69281005859375	0.6733025312423706	7.68535041809082	nan	inf
monomer-100-nr2-run1_result_105	43	PEIVYVTYEVKITLTDKKTGKVEEIGATLTAGYELPSEDSPLEVKVEEFKEGNYLGFKVTAVLKGTNEVLAELVIKIELKEDLEDAEVKVEVKRLDVRIP	1.37031811925615	0.9179931926928694	84.0741195678711	0.7061508893966675	6.636074066162109	nan	inf
monomer-100-nr2-run1_result_105	44	PELKLVKYKITITLKNLDTGEVEEIGAELTAGYYLPAEDKELEIKVEEFEEGNYKGFKVTAVLKGTDEVLATLEIKVKLEDDLENAEITVKIEKLDELIP	2.942337455382341	0.684453854734051	80.3327865600586	0.6779704093933105	7.590684413909912	nan	inf
monomer-100-nr2-run1_result_105	45	PELKLKTFKIKIKLTNKKNGEVKEKGDILTAGFELPNEDKELEIKVEYKKEGNKYGVTVTAVLKGTNEVLATKEIEFELNNNYEDAEIEVEIEKLDIEIP	1.4025001779093258	0.893421349547804	83.91233825683594	0.7143550515174866	6.471236228942871	nan	inf
monomer-100-nr2-run1_result_105	46	PPLVLKKYKIKITLTDKSTGKVEEIGAELTAGYLLPSEDKELEVKVEEKKEGNYVGFTVTAVLKGTDEVLATLEIKVELKDDLEDAEIKVEVEELNELVP	2.2817434486898596	0.7708363861266896	72.51221466064453	0.5676055550575256	9.191911697387695	nan	inf
monomer-100-nr2-run1_result_105	47	TPLKYRKYKIKITLKDKKTGKVEEKGAELVAGYPLPSEDKKLVIKVEYFKKGNKYGVKVTAVLEGTDEVLATLEIEFELKDDYEDYEISVEIEELDIEIP	1.5763427290723098	0.8807994358885359	79.033935546875	0.6571619510650635	7.979641914367676	nan	inf
monomer-100-nr2-run1_result_105	48	MEIKYKTYKITITKTDKKTGKVEKKGVILTAGYELPSEDKELEIKVEEFKEGNYKGYKFTAILKGTNEVLAEKVVKIELKDDEEDVEIEVKVEKLDVEIK	9.2932084819868	0.3144338828436901	50.44265365600586	0.3989507257938385	14.421449661254883	nan	inf
monomer-100-nr2-run1_result_105	49	PELVLRTYRVTITLTDLSTGEVTVIGAELTAGYRLPAEDSPLEVRVEERRRGRYAGFVFTAVLKGTDEVLARLEVWVRLDDDLADAELTVEVEELDELVP	3.098201533805449	0.6628577902804744	82.26368713378906	0.7192283868789673	6.8701701164245605	nan	inf
monomer-100-nr2-run1_result_105	50	PQLVLRTFRVTITLRDLSTGEERVLGAVLTAGYLLPAEDKPLRVEVRERREGNYRGFTVTAVLEGTDEVLATLELRVLLDDDLEDAELTVEVEELDVLVP	2.337653203080561	0.7817983335745008	80.39019012451172	0.672244131565094	6.782709121704102	nan	inf
monomer-100-nr2-run1_result_105	51	TPLKIKTYEIKITLTNKKTGEVKEIGKTLKAGYELPNEDKKLEIKVEKIKKGNKVGFKFTAVLKGTNEVLATLEEWIELDDDLEDAEIKVEVKEIDEEIP	3.6545479113434047	0.5745815208343497	78.98802185058594	0.6145051717758179	8.015423774719238	nan	inf
monomer-100-nr2-run1_result_105	52	PEIKYVKYKITITLKNKKTGEVKEIGAELTAGYELPSEDKELEIKVEEERRGNKLGFTFTAVLKGTDEVLATLEIWVELKDDLEDAEITVEVEKLDELVP	3.089333550139731	0.655830234359876	82.49578094482422	0.6850980520248413	7.074666976928711	nan	inf
monomer-100-nr2-run1_result_105	53	SPIKYKTYKITITLTNNKTGEVKTIGATLTAGYKLPSENSPLEIKVEEFKEGNYKGFKFTAVLKGTNEVLNTLEIKVKLDDDLKDATITVKVEELNEDVP	1.6221725223015588	0.9160149890091812	82.00935363769531	0.697533905506134	6.9184699058532715	nan	inf
monomer-100-nr2-run1_result_105	54	PELVLRRYKITIKKTDLKTGKVEEKGVELTAGYRLPAEDAELEVRVEKFEEGNYVGFRFTAVLKGTDEVLATLEVKIEMKDDLEDAEITVEVEELDVLVP	3.3668487137698975	0.6098655896953121	69.99969482421875	0.5522592663764954	9.50885009765625	nan	inf
monomer-100-nr2-run1_result_105	55	TPMVYRTFKVKITLKNLDTGEVKEKGATLTAGFPLPSEDRPLVVEVKEEKKGNKKGFTVTARLEGTDEVLATLKEWIDLKDNLENAEITVEVTEVPELVP	3.273253978561059	0.6195998966452353	69.37407684326172	0.5297521352767944	10.318815231323242	nan	inf
monomer-100-nr2-run1_result_105	56	MKIVYKTFKITITLENLDTGEVKTIGKILTAGYKLPDEDKELVIEVEEFQEGNKKGFKVTAKLKGTDEVLATLEITVELKDDLKNAKITVKVEELNIIIP	2.4406004272225066	0.7648255736995415	77.55626678466797	0.6175603270530701	7.920185089111328	nan	inf
monomer-100-nr2-run1_result_105	57	MKIVYKTYKVTITFTDKKTGKVETKGAILTAGYKLPAENKELEIKVEEIKKGNKLGFKVTAVLKGTNEVLATLEIWIDVKDDYEDAEFTVKIEKLDIEIE	1.4041226501995172	0.8965287174254759	84.74256896972656	0.728858232498169	6.082202434539795	nan	inf
monomer-100-nr2-run1_result_105	58	MELVKKKYKIKITKTNKKTGEVEEKGLELTAGYYLPEEDKELEIIVEEFKKGNKKGFKFTAKLKGTNEVLAVLEEEIELKDDEEDVEIKVEVEELDELIK	3.4274918494913544	0.6154735405432028	82.68084716796875	0.605724573135376	7.4534687995910645	nan	inf
monomer-100-nr2-run1_result_105	59	PELVLRTYKVEITLTNLKTGEVKKQGAVLTAGYLLPAEDRELEVRVEEFKKGNKRGFKVTAVLKGTDEVLATLEIEIDLEEDLEDAKIEVKVTRLDVLVP	2.2378638502428516	0.8024925302113529	77.78227996826172	0.6417490243911743	7.722554683685303	nan	inf
monomer-100-nr2-run1_result_105	60	PELVFKEFKITITFTNKKTGEVKVKGITLTAGYKLPEEDKELEVKVEEIKKGNYLGFKFTAVLKGTNEVLAEKEEWIYLDNDYEDAEVKVEVEKLDKEVK	2.9959775445853962	0.6617242676253963	79.2245864868164	0.6463990211486816	7.615863800048828	nan	inf
monomer-100-nr2-run1_result_105	61	PKLLYRTFEIKITLTDKKTGKVEEKGAVLTAGMPLPREDEELEIKVEEFEEGNYKGFKVTAVLKGTDEVLATLEIKIKLDEDLEDAEITVEVKELNELPE	3.208445722835009	0.6294251923790241	77.67100524902344	0.6240265369415283	8.669034004211426	nan	inf
monomer-100-nr2-run1_result_105	62	PELVIKKFEIKIKLTDKKTGKVEEKGVVLEAGYLLPNENSPLEIKVEEFEEGKYKGFKVTAVLKGTNEVLATKEEKIYLDDDLEDAEITVEIKELDELVP	3.1707809789051495	0.6214210314474515	73.56868743896484	0.6064552664756775	9.160805702209473	nan	inf
monomer-100-nr2-run1_result_105	63	MELVYKTYEIKITLTNKSTGEVKEIGKILTAGYELPSENKKLEVKVEEIKEGNKKGFKFTAVLKGTNEVLATLEEWIELKEDLEDAEITVEVKELNIRIK	6.2583926563226555	0.3513128416476105	75.52609252929688	0.5876884460449219	9.054658889770508	nan	inf
monomer-100-nr2-run1_result_105	64	MELVKRTFKIEITKKNKKTGKVEKIGKELVAGYYLPDEDKELEVKVEEKKEGNKKGFIFTAVLKGTDEVLATLEVWVDLKEDEEDVEISVKVEELNELVK	1.8688375201354777	0.8641987660422978	81.07840728759766	0.6560369729995728	7.540038108825684	nan	inf
monomer-100-nr2-run1_result_105	65	VPIKYKTYKITITFTNNSTGEVTTKGDILTAGYPLPNENKELEIKVEEKTDGNKKGYIFTAVLKGTNEVLAKKEIWINLNNNYSNATITVKVEKLDIDIP	3.46038831976398	0.5920719737967484	78.30933380126953	0.6699232459068298	7.67457389831543	nan	inf
monomer-100-nr2-run1_result_105	66	EPLKIRTYKVTITFTNKKTGEVKEIGAELTAGYKLPAEDKELVIEVEEFEEGNYKGFKVTAKLKGTDEVLATLEIKIELKDDYEDAKIEVKIEELDEEVP	1.4884809554784797	0.8936177347378782	79.38593292236328	0.6126190423965454	8.206097602844238	nan	inf
monomer-100-nr2-run1_result_105	67	MKIVYKTYKIKITLTNKKTGEVKEIGTILTAGYEEPEEDKELVVKVEEKEEGNKKGFIFTAELKGTNEVLATKEVWIELKDDLEDAEIKVEVEELKELPE	4.080627536280312	0.5044283984604062	79.13748168945312	0.6125103235244751	8.343841552734375	nan	inf
monomer-100-nr2-run1_result_105	68	MEIKYVKYKITITFKNLDTGEVKEIGKELVAGYELPNENKKLEIKVEEFKKGNYIGFKVTAILKGTNEVLATLEEEIYIDNNYENAEFTVKVEKLDEEVP	3.0614776908398267	0.6824618965143072	71.7762222290039	0.5805995464324951	9.363654136657715	nan	inf
monomer-100-nr2-run1_result_105	69	PELVLKKYKVKITLTNKKTGEVKEIGAELTAGYYLPDENKELVIEVKEFKKGNKKGFKITAKLKGTNEVLETLEIEIELKDDLEDAEIKVEVEELNEIVK	3.2763603295571118	0.6090160303246894	72.85155487060547	0.574010968208313	9.479220390319824	nan	inf
monomer-100-nr2-run1_result_105	70	KELVKRKYEVKITKTNKKTGEVKEKGAILTAGYYLPAEDKELEIKVEKFKEGKYIGYKITAILKGTNEVLATLEIKIYDEDDLEDAEYTVEIKELKELVP	3.462264243476181	0.6039314359795253	71.65758514404297	0.5553281307220459	9.797951698303223	nan	inf
monomer-100-nr2-run1_result_105	71	APLVYRTFRITITLTDKKTGKVTTIGAELTAGYRLPAEDRPLVIKVEEKQEGNYKGFTFTAVLEGTDEVLATLKIWIKLDENLEDAEITVEVEEIPELPP	1.5790306048140335	0.9167946104364456	84.26712799072266	0.7132436037063599	6.565451622009277	nan	inf
monomer-100-nr2-run1_result_105	72	MKLVKKKYKIEITLTNKKTGEVKKKGEILTAGYYLPSENKKLEIEVEYFKEGDYLGVKVTAKLKGTNEVLAELEIKFKLEEDLEDAELEVKIEELNEIIP	1.9372035178972142	0.8294742939439027	74.114013671875	0.594622015953064	9.313187599182129	nan	inf
monomer-100-nr2-run1_result_105	73	MKLVKETYKITITLTNLDTGEVTEIGATLTAGYYLPSEDKELEIKVEKFQEGNYLGFKFTAYLKGTNEVLATLEIKIKLENNYENYKVEVKVEKLETLEP	1.4681924128240875	0.9098307425669451	84.656982421875	0.7001863718032837	6.7046098709106445	nan	inf
monomer-100-nr2-run1_result_105	74	MEIKYKTYKITIKKKNLKTGEVEVKGAILTAGYELPSENKKLEIKVEEFKKGNKKGFKFTAVLKGTNEVLATKEIEIELKDDEEDVEISVEVEELDIEVP	3.0688365388374668	0.6782619138391379	84.25988006591797	0.6899363994598389	6.790887355804443	nan	inf
monomer-100-nr2-run1_result_105	75	MKIKKIKYKIKITFTDKKTGKVEEKGEILTAGYELPEEDSELELKVSEKKEGNYVGFIFEAVLKGTNKLLAKLEIKIKLEDNYEDAEITVEVEKLEEIEP	2.2243130223066347	0.7976496758710964	74.11643981933594	0.5700188875198364	9.128864288330078	nan	inf
monomer-100-nr2-run1_result_105	76	SPLLTRTFEIKITKTDLSTGKVEEIGATLTAGMRLPSEDRPLRIEVEEFQEGNKVGFRFTAVLEGTDEVLATLEIEVELKDDYEDVEITVEVKELEELVP	1.0085918939683158	0.9419861980577897	79.72622680664062	0.6632235050201416	8.055885314941406	nan	inf
monomer-100-nr2-run1_result_105	77	PKLKFVTYKITITLTNKKTGEVKEKGAILTAGYELPSEDKELVVEVKETKNGNKLGFTFTAVLKGTDEVLATLEIELNLNNDLEDAEVTVKVEKLEIEIP	1.2069737846924262	0.924484222045145	83.88690185546875	0.7192602157592773	6.458176612854004	nan	inf
monomer-100-nr2-run1_result_105	78	PPLRLRTYEVRITKTNLKTGEVEEKGAVLTAGYLLPAEDRPLEVRVEEERRGNRIGFRVTAVLRGTDEVLATLEVWLEDKEDLEDAEYRVEVRELPLEVP	1.8185802696151374	0.89884527320222	81.79154968261719	0.6906399726867676	7.179893493652344	nan	inf
monomer-100-nr2-run1_result_105	79	MKIVYKTYEIKITLTNKSTGEVEEKGVTLTAGYELPNEDKKLEIEVEEVQEGNKKGFIFTAKLKGTNEVLAKKEVWIDLDDDLEDAEITVEVKELNELKE	3.3530473687871427	0.6218263485821606	82.51814270019531	0.6571476459503174	7.299008369445801	nan	inf
monomer-100-nr2-run1_result_105	80	MEIVYRKFKIEITLTDLSTGKVEKKGAELTAGYKLPSEDKELEIKVEYYREGNKLGVKVTAVLKGTNEVLAELKIEFELKDDLKDAKIEVKVEELDELVP	17.762444595905013	0.11326938044301661	50.91918182373047	0.37951910495758057	14.383133888244629	nan	inf
monomer-100-nr2-run1_result_105	81	PELVTKTFKVKITFKNKKTGEVKEIGATLTAGYYLPNENKKLEIKVEEFREGKYLGYKVTAVLKGTNEVLATLEIKIHLDDDYEDAEVTVEVEELNIIIP	1.6334660453708196	0.8909184881002404	82.8285140991211	0.7006159424781799	6.742281913757324	nan	inf
monomer-100-nr2-run1_result_105	82	PELVYRTFRIEITLTNLDTGEVKKKGAELTAGYLLPAEDQELVIEVKEVRKGNKVGFIFTAKLKGTNEVLARLEVWFDLKDDLENAEIKVKVTELDELVP	1.543660915666696	0.8766388457405884	83.52500915527344	0.7156868577003479	6.651126384735107	nan	inf
monomer-100-nr2-run1_result_105	83	PEIVYRTYKIKITLTNKKTGEVKEIGATLTAGYKLPSENKKLKVEVKEKKEGNYVGFTFTAKLEGTNEVLATKEIKIYLDDDYEDYEIKVEVEELDELVP	1.5247171840835967	0.904336289485489	87.05152130126953	0.7376487255096436	5.725831031799316	nan	inf
monomer-100-nr2-run1_result_105	84	MELVTKTFKVTITLKNKKTGEVKTIGATLTAGYYLPSEDKELEVKVEESKEGDKVGYTITAVLKGTNEVLATLKISIKLDDDLEDAEISVEIEELNVLKK	3.226232899806944	0.6371085205749409	79.33995056152344	0.6166650056838989	7.911251544952393	nan	inf
monomer-100-nr2-run1_result_105	85	PKLVYETYKIKITLENKKTGKVEEKGAILTAGYKLPSEDKKLEIKVEEEKKGNKLGYKFTAVLKGTDEVLAELEIEFELKEDLEDAKVTVEVEKLDILVP	3.278988407694098	0.61835179746882	81.56716918945312	0.6467258334159851	7.41726016998291	nan	inf
monomer-100-nr2-run1_result_105	86	VPIVYKTFKIKITLKDKDTGEVKEKGAELTAGYKLPEEDKELEIKVEEFKKGNYKGIKVTAVLKGTNEVLATLEEEFYLEDKYENYEITVEVEELKEEIP	3.105763533301392	0.6557765652974622	83.83644104003906	0.6721101999282837	6.804520130157471	nan	inf
monomer-100-nr2-run1_result_105	87	SPLRLRTFKITITLTNKKTGEVTTTGATLTAGYRLPAEDRPLVIRVEKTVDGNKVGYTFTAVLEGTDEVLATLKLTVDLKNDYADAEITVEVEELPLEPP	1.4040989516342817	0.9081182851140768	81.74452209472656	0.680814802646637	7.289471626281738	nan	inf
monomer-100-nr2-run1_result_105	88	MELKEVTFKVKITLTNKDTGEVTEIGATLTAGYYLPSEDKELEIKVEEFEEGNYKGFKITAILKGTNEVLAELEIKIKLNDDLENAEITVEIERLDELKP	3.1277294684228156	0.6584284961073799	76.00161743164062	0.5993586778640747	8.9286470413208	nan	inf
monomer-100-nr2-run1_result_105	89	PELVQKTYEVKITFTNKETGEVEEIGATLTAGYLLPSENQKLVIEVKEFRKGDKVGFKVTAKLEGTNEVLATLEIEIKIEDNLENAEIKVEVKEIDELVP	1.940357614499633	0.8877657464541332	82.84648132324219	0.6842203736305237	6.996248245239258	nan	inf
monomer-100-nr2-run1_result_105	90	MELVKLKYKITIKFKDNKTGEVKEIGAELTAGYYLPSEDKKVEIKVEEVKEGNKKGYIFTAILKGTNEVLATLKIEIEIKDDYEDAEITVEVEKLDIIIK	3.5448702062929853	0.5666334174525072	64.24441528320312	0.5181955099105835	11.069768905639648	nan	inf
monomer-100-nr2-run1_result_105	91	PKIVYKTYEVTITLTNLSTGKVEKKGVTLTAGYKLPAEDKELEIKVEEFQEGNYLGYKVTAVLKGTNEVLATLEVKFYLDNNLEDAEVKVEIKELKELVP	2.6411925618831393	0.7242898472710614	80.07432556152344	0.6701966524124146	7.310359954833984	nan	inf
monomer-100-nr2-run1_result_105	92	EPIKYKTYEVKITLTNLSTGEVKEKGAVLTAGYKLPSEDKKLVVKVEYKKEGNYYGVTITAILEGTNEVLATLEIKFKLENDYKDYKITVEVKELKEEVP	1.5912245600892219	0.8988686584339298	81.63483428955078	0.6697393655776978	7.423646450042725	nan	inf
monomer-100-nr2-run1_result_105	93	EKILYKTYKIEITLTDKKTGKVTKIGKILTAGQKLPNENKKLEIKVEEKKEGNYKGYKFTAVLKGTNEVLATLEVKIYLNNDLDDAEISVKVTKLDIEIE	3.355553245232982	0.6216307014951308	77.7354507446289	0.6570747494697571	7.849923133850098	nan	inf
monomer-100-nr2-run1_result_105	94	SMLVKVKYKITIKLTNKKTGEVKEIGAELTAGYELPNEDKELEIKVEKFKEGKYVGYKFTAVLKGTNEVLAEKVIKIKLEDDYEDYEITVEVEKLDEIVE	1.2327266810332111	0.9301964676605019	88.528076171875	0.7425352334976196	5.361084938049316	nan	inf
monomer-100-nr2-run1_result_105	95	SPLVLEEYKITIKLTNKKTGEVKEKGATLTAGYKLPAEDKKLEVKVEEFREGNYVGFKFTAVLKGTNEVLATLEIRIKLDDDLEDAEIEVEVEKIEKLVP	1.6282466924629768	0.8717700160787129	84.3915023803711	0.7037138938903809	6.523233413696289	nan	inf
monomer-100-nr2-run1_result_105	96	VPLKYVTYKITITKKDLDTGKVEEIGATLTAGYPLPSEDKKLEIKVEEIKKGNYKGYKFTAVLKGTNEVLATLEIWIKLDNNLENVEISVKVEKLEIYPE	3.2666793702296832	0.6385011237342756	78.71529388427734	0.6660566329956055	7.8586273193359375	nan	inf
monomer-100-nr2-run1_result_105	97	TPILYTKYKIKITLTDLKTGKVEEIGAELTAGQELPSENQKLEIIVEEKRKGKYRGFIVTAKLKGTNKVLATKEIWVELKDDLEDAKIEVEIEKLEEITP	8.740692285603597	0.30298479008701545	65.5280532836914	0.564317524433136	11.220992088317871	nan	inf
monomer-100-nr2-run1_result_105	98	PPLKLKTFKVKITLKNKKTGEVKEIGKTLTAGYLLPSENKPLVIKVEEFKEGNKLGFKVTAILEGTNEVLATLEEYIELKNDYEDYEVSVEIEELDIDIP	1.5771094644392218	0.8852645769558779	80.83991241455078	0.6633772850036621	7.2917327880859375	nan	inf
monomer-100-nr2-run1_result_105	99	MELLTRTYKITITKTDLTTGKVEKKGAILTAGFKLPSEDKELEVKVSESKSGNNLGFTFTAVLKGTNEVLATKKITINDNNNYSNAKYTVEVEELDELIP	3.1474479396041857	0.7370485399149758	73.8975601196289	0.5958590507507324	9.167997360229492	nan	inf
monomer-100-nr2-run1_result_106	0	MILKKEVEELYYTKEPLKETLVYSALYKNGKLYEPKNGSKEENPEVAKFVEEKLKEYIEKNPEIKDEEEIKMTVTIEPIDDEEEESIGKATLTIEVKSLK	3.2018116488472232	0.6911963182244256	79.32964324951172	0.6753675937652588	7.569079399108887	nan	inf
monomer-100-nr2-run1_result_106	1	MILKEEKKFVKYTLEPLTEPVKVRVLYEKGKIHEPENGSSVEIPELAKFLREELEKYLKENPDIKESEKIEMTAEATPISDENVPAIGEITLTIKISSLE	15.348621796564116	0.1523198713493339	57.61973571777344	0.40254369378089905	13.781049728393555	nan	inf
monomer-100-nr2-run1_result_106	2	MVLEKIEEFVEYIKEDLPETLVYTVEYVNGKLLEPKNGSSIEKPEYKEFLKEKLEKYLKEHPEISPEDKVTATLTVEPIDDEDEEAIGKATLTITVESLK	4.243959606269694	0.6483016125141318	73.94904327392578	0.6101189255714417	8.946242332458496	nan	inf
monomer-100-nr2-run1_result_106	3	MVLKKITEELYYPTEDFKEPIEVSVLYENGKILEPKFGSKREVPELAEEARKSLEEYLKENPDIKESYEVKMTLKLEPIDDEEEEAIGKVTKTIEVKSKE	1.6671326823485972	0.8635350197545543	84.54595184326172	0.6828308701515198	6.541121482849121	nan	inf
monomer-100-nr2-run1_result_106	4	MVLERIERFVRYTLEDLPEPLVVEVLYERGEVLPPRFGSAREVPELAAFVRETLERYLAENPEIRDDHLVRVRAEARPVSDESVPAVGAIRLTIEVESLE	14.018669265146134	0.19261058888242577	56.452030181884766	0.4803309142589569	12.244407653808594	nan	inf
monomer-100-nr2-run1_result_106	5	MILEKIVEEVYITDEDLKEEIKVTVLYENGKLLEPEFGSKRKIPEYAKFVKEKLEEYLKEHPEIKEEDIVKMTLEIKPIDDEEEPAKGLATLTIEVSSKK	2.759260630033659	0.7201683490389807	78.45679473876953	0.6310935020446777	7.756187438964844	nan	inf
monomer-100-nr2-run1_result_106	6	MVLREEVRELRLVREPLPEPLRVRVLWERGRLLPPEVGSARRVPELEAEARARLEAYLAEHPDLSPEHRVELELEAEPVDDEEEPAVGRIVERIRVESLE	2.1633012561789036	0.7871927349985657	80.53299713134766	0.6882799863815308	7.640678882598877	nan	inf
monomer-100-nr2-run1_result_106	7	MILEKIEEFLEYTLEDLPEPLEVSVLYEKGKIYEPKFGSKRERPELAELAKKLLKEYLEKHPEISEEDKIELTIKVEPVDDEEVPAIGKATLTIEVKSLK	6.318258375426783	0.5231052796170516	77.2632827758789	0.6276337504386902	8.493278503417969	nan	inf
monomer-100-nr2-run1_result_106	8	MVLEVRTEEVFRPTEPFEEPIEVSVLYERGRLHEPVFGSSRRIPELAAFVRAALERYLAEHPELSPEDRVRLTARLEPLSDEEEPAVGLLTLTIEVESLA	2.3575701232492983	0.7833308924564422	86.87531280517578	0.7496240735054016	5.735273361206055	nan	inf
monomer-100-nr2-run1_result_106	9	MVLERREEFVRYTTEDLPEPLRVSVLYENGEIHPPVNGSSRHRPELEEFVRRKLEEYLAAHPELSPEHKVRLTLEVEPVSDEDVPALGKAVLTLEVESLE	2.714813994138694	0.752833292198385	70.43111419677734	0.6011419296264648	10.663836479187012	nan	inf
monomer-100-nr2-run1_result_106	10	MVLETIEREVEIVDEPLPEPLRVSVRYENGVIHEPVNGSSIERPEWAAFVREELEKYLAENPDIKPSDRVEMTLEVTPIDDEEEPAKGLAKLTIKVESLE	2.1971506640907505	0.8080857582577085	79.65609741210938	0.6563037633895874	7.729413986206055	nan	inf
monomer-100-nr2-run1_result_106	11	MVLKRIVEEVEVTTEPLEEPLVVTVEYVNGELLPARNGSARERPELAERVERTLREFLAENPEISPKDRVIATLEARPIDEEEVPALGLITLTIEIESLE	1.9729883986766166	0.8502559265396725	76.14469909667969	0.6399896144866943	8.454160690307617	nan	inf
monomer-100-nr2-run1_result_106	12	MVLRREVRFVRLTTEDLPEPLVVSVLYENGELHEPVFGSAREDPAVAERARATLEEYLAAHPELSPRDRVRLTLVREPLSDEEVPALGAETLTLEVESRE	9.821049182513237	0.2386770797988227	48.97119903564453	0.41332173347473145	13.815058708190918	nan	inf
monomer-100-nr2-run1_result_106	13	MILKKIEKEVYYTTEPLTETYKVEVIYENGKLLEPKNGSSIEIPEAAKFVEETLKKFLKENPDIKESDKVTMTLTIEPIDDEEVPAIGKATLTIEIESLK	1.613692572547724	0.8745434886399799	79.99178314208984	0.6579182147979736	7.495542049407959	nan	inf
monomer-100-nr2-run1_result_106	14	MILKEITEFVELTTEPLPEPLVVKALYENGKLYEPENGSRLRVPEMEKFVVEKLKEYLKENPDIKESDKVEMTLRVEPLSDEDVPALGAATLTIKISSKE	14.229733074295227	0.15348988767099325	68.8202896118164	0.5065979361534119	11.797811508178711	nan	inf
monomer-100-nr2-run1_result_106	15	MILKKETEFVEYPKEDFKEKIEVSVTYENGKIHEPVFGSPVEIPEYADFVLKKLKEYLEKNPEIKDSEKITMSLVIEPIDDEEEKAIGKATLTIEVESLE	2.060084433936874	0.8162466640349274	77.4444808959961	0.6290650367736816	8.239609718322754	nan	inf
monomer-100-nr2-run1_result_106	16	MILEEIVEKVYYTKEKLEEEIKVSVLYEKGKLHEPVFGSSREYPEYAKFVEEKLKKYLAENPEISDDDKVEATLLVKPIDDEEEEAIGEATLTIKVSSLK	2.153250302489032	0.8317642144296343	79.60118103027344	0.6717922687530518	7.889370918273926	nan	inf
monomer-100-nr2-run1_result_106	17	MVLRREERHVFRTRVPLPEPLRVEARWVRGRLLPPVNGSAVHVPALEAFVRAELEAYLAAHPEISPEDEVRLTLEVRPLDDEEEPAVGEARLTIEVSSLA	4.143832824498035	0.5759473093811809	72.61666107177734	0.627328097820282	9.305792808532715	nan	inf
monomer-100-nr2-run1_result_106	18	MILKVEEKILELTTEPLEEELVVSVKYENGKIYEPKFGSKVKRPELAERAVERLKKYLKENPEIKDSEVVELTLTAKPISDESEPAIGEIKETLKISSKE	3.5815408124561046	0.566234289098199	67.1714859008789	0.5128318071365356	11.354394912719727	nan	inf
monomer-100-nr2-run1_result_106	19	MVLEVRTEVVRYTREPLEEPLRVRVLYERGRLLPPRNGSSVERPEAAAFVEEALRAYLAAHPDLSPDDLVEMELLTEPVDDEEEPAVGLTTLTIRVSSLA	4.118554867551795	0.5302689210570285	62.31174850463867	0.5249685645103455	11.104230880737305	nan	inf
monomer-100-nr2-run1_result_106	20	MVLKVETEELEYPDEPFEEPIRVRVTYENGKVLPPEYGSERRVPELAELARELLEEYLKENPDIKPSDKIVLSLELTPVSDEEEPARGLLTRTIEVESLE	2.6543980654820043	0.7409505664752223	82.84629821777344	0.6942667961120605	7.0330281257629395	nan	inf
monomer-100-nr2-run1_result_106	21	MILKEEVKEVFITTKDLKEKLKVSVLYKNGKIYEPKYGSEKKDEEAAEFVLKTLKKYIEENPDISEEEEIEMTLEIEPIDEEEEEALGKATLTIKIKSLK	13.754981950683554	0.17502697068458029	48.28053665161133	0.3574419319629669	14.930140495300293	nan	inf
monomer-100-nr2-run1_result_106	22	MILEEKVEFVEYINEPLEEPIKVRVTYEKGKLLPAEFGSKRKIPEYAEFVEKKLREYLAAHPEISPEDLVEMELLIEPVDDEEEPAIGKATLTIKVKSLK	2.6846423285272882	0.7494132421772426	81.21807098388672	0.6588543057441711	6.972956657409668	nan	inf
monomer-100-nr2-run1_result_106	23	MVLREEVRRLFRTLRPLPEPLRVEVLYERGEVHPPRYGSRLRVPELAALARERLEAYLAAHPEISPEDRVTLTLEVRPVDPEAAPAVGEVTETIRVESLR	14.664155065959195	0.2848614043674	40.67738723754883	0.36807119846343994	16.903291702270508	nan	inf
monomer-100-nr2-run1_result_106	24	MVLKVEERKVELPKTPFEEEIVVSVLYEKGKILPPVNGSSVRIPELEERALERLKKYLKENPEISEKDKVTLTLTLKPIDDEEEEAIGELTETITIESLE	2.3313977045551244	0.772674884753815	76.38323211669922	0.6166298389434814	9.536521911621094	nan	inf
monomer-100-nr2-run1_result_106	25	MVLEVRTERLYRPRVPLEEPLRWTVVYENGELLPAVNGSAREDPALAALLVARLKEYLAAHPEISPEMRVTMTAEAVPIDDEEEPAIGEVTLTITVESLE	1.518116833187888	0.8739905607355201	74.9521255493164	0.6575300693511963	8.652872085571289	nan	inf
monomer-100-nr2-run1_result_106	26	MVLRREEELLYYTREPLEEPLRVRVVYKNGKILPPEYGSARRRPELAALAEELLKKYLAEHPDIKESEEVVLELLARPVDDEEEPAIGEVIRTLEVRSLE	14.092250624427052	0.4506574925227926	40.63043212890625	0.32686275243759155	16.911861419677734	nan	inf
monomer-100-nr2-run1_result_106	27	MIKKTITEELYYTTEKLEEELKVSVLYKNGKIYEPKYGSSKKNEELAKLAEEKLKEFLKENPEISEEDEVELTIEVKPVDDEEEEAIGKATLTIKIKSLK	2.2970465292263	0.8054218805888325	80.1175537109375	0.6631749272346497	7.680029392242432	nan	inf
monomer-100-nr2-run1_result_106	28	MVLKKIVKKVEITEEDLPEPLKVEVLYENGKIYEPVYGSKIKRPELAKFVKEELEKYLKENPEIKEEEKIIMTAEIEPISEEEEPAKGLITLTIEVKSLK	1.8932464724494809	0.8541868850583046	77.90939331054688	0.6366691589355469	8.237664222717285	nan	inf
monomer-100-nr2-run1_result_106	29	MVLEVIEKEVEYINEDLKEEIKVSVTYENGKILPAKVGSKKHYPEYEEFVVKELEKYLKEHPDIKESDKVTMTLTIKPVDKENEKAIGKAILTITKESLE	7.854490262821712	0.4052245781356029	65.00401306152344	0.5207136869430542	10.613513946533203	nan	inf
monomer-100-nr2-run1_result_106	30	MVLRREVRLLELPREPLPEELVVSVTWRDGELLPPVFGSPVRRPALAERVRAALEAYLAAHPELRPSDLVRLTARLRPLSPEALPAVGLLEEVIEVESLE	9.04923729343438	0.35320096882013435	50.9453125	0.41901475191116333	14.024052619934082	nan	inf
monomer-100-nr2-run1_result_106	31	MVLEVRTREVFLTTRPLPEEVVVRVVYERGEVLPPVVGSRVRIPELEAFVRAELEAYLAANPDIRPSDRVVMEARIVPLSDEEEPALGRVTLTLRVESLA	3.1758882516249045	0.6664292798809397	86.32433319091797	0.7468032836914062	5.775941848754883	nan	inf
monomer-100-nr2-run1_result_106	32	MVLEKKTEFLELTDEDLEEPLRVSVRYVKGKILPAEFGSSREVPELAKRAEELLKEYLAEHPEISEDEEVILTLEAEPVDDEEEEAVGKITATLEVKSLE	2.9396350245976155	0.7115938956395947	83.07890319824219	0.6887433528900146	6.885034084320068	nan	inf
monomer-100-nr2-run1_result_106	33	MVLKTIVKEVFYPKEPFEEEIVVSVLYENGKIYEPKNGSKKEIPELAKFAEEELKKYIKENPDIKDSEKITLTITIKPIDDEEEEAIGKATLTITIESTE	12.840123792964162	0.1917701542075756	56.130428314208984	0.4103696942329407	13.95052433013916	nan	inf
monomer-100-nr2-run1_result_106	34	MVLRREEELLFFPTLPLPEPLRVEVEWVDGELLPPRNGSSRHFPELEALARERLEAYLAAHPDLRPSDRVRLRIEIEPVAPEALPALGAARLVLEVESLA	16.239371503439617	0.24824795155577625	72.15301513671875	0.5780837535858154	12.330714225769043	nan	inf
monomer-100-nr2-run1_result_106	35	MILKKIEEFLFKTKKDIKEEIKVKVLYENGKIYKPEYGSKVEIPELAKLAEEKLKEYLKEHPEIKDSEKIEMTITIKPIDDEEEEAIGEAKLTIEISSTK	15.197488552336521	0.16738187792601344	60.13726043701172	0.4573517143726349	12.330107688903809	nan	inf
monomer-100-nr2-run1_result_106	36	MVLRREEREVEIVDEPLDRPLEVSVTYERGEILPPEYGSEEHRPELAERAVARLREYLASHPEIRPSDRVVLTLRAEPIDDEEEPAKGRVVETLEISSLA	14.509525975449044	0.21148960155836352	46.26866912841797	0.3878723978996277	16.068092346191406	nan	inf
monomer-100-nr2-run1_result_106	37	MVLKTETEFVRLPRTPFEEPLVVSVEYVNGKLLPPKVGSSRRVPELEEFVVEKLKEYLKNHPDIKESDKVEMTLELRPLDDEEEPAVGEATLTITVSSLK	5.092600317811691	0.5054152711999128	73.8236083984375	0.5707923173904419	8.467801094055176	nan	inf
monomer-100-nr2-run1_result_106	38	MVLERREELVFLPLVPLPEPLRVSVEYRNGELLPPRVGSSVRVPAAEAAVVAALRAYLAAHPDLSPEDLVRLTLEVEPLDDEEVPALGLARLVLEVRSLE	1.8335189074511504	0.8552224451669725	85.56033325195312	0.769713282585144	5.973404407501221	nan	inf
monomer-100-nr2-run1_result_106	39	MILKKIEEIVYYPKEKLEEEIKVEVIYEKGKILEPKFGSKREIPEAAEFVKEYLEKYLKENPDISEKDKVTVTLEIKPIDDEEEEAIGEAKLTMEIESLE	9.890021673486661	0.23225090419853878	51.29605484008789	0.41007864475250244	14.23082447052002	nan	inf
monomer-100-nr2-run1_result_106	40	PVLRVEEELVFYPEEPFEEELRYEVLYEDGVVHPVVNGSEREIPELAAFLRRRLEEYLAAHPELRPSDRVRMELLIKPVNDEEEPAIGEARLRITVESRA	1.8677321631908828	0.8463452719844072	85.2720947265625	0.7442436218261719	5.987969398498535	nan	inf
monomer-100-nr2-run1_result_106	41	MVLETITEELFYPLRDFPEPLVWSALWERGQLLPPVNGSSVEVPEAAELVTARLREYLAAHPEISPDHRVRLTLEIRPVDDEEVPAIGLATLTIEVESLA	1.668252006202097	0.8775169366858642	82.5883560180664	0.7109752893447876	6.504605293273926	nan	inf
monomer-100-nr2-run1_result_106	42	MILEVKEEEVFYTTEPLEEPLKVKVIYENGKIYEPEFGSKRKVPELAEFAKKKLEEYLKEHPEIKESDKVTMELLAEPVDDEEEPALGKVTLKITIESTE	2.1845421238044334	0.8115231103049503	78.96379089355469	0.6406214833259583	7.944943428039551	nan	inf
monomer-100-nr2-run1_result_106	43	MVLEKKEEFLYYPKEDLEEEIKVSVTYEKGKILPAVNGSSKKIPELEKLAVEKLKKYLEEHPEIKDSDKVTLTIEIKPIDDKEEPAIGEATLTIEVESLE	7.314533531392517	0.45218706943711934	64.91036987304688	0.5266343951225281	11.310953140258789	nan	inf
monomer-100-nr2-run1_result_106	44	MVLKTITKEVKYVKKPYKEEIKVSVLYENGKLYPAKNGSKIEIPELAKYAEERLKKYLKENPDISDDYRVELTLEIKPIDEEEEEAIGKIIETIKVSSLK	1.6628813197129826	0.8790973804300832	75.88849639892578	0.6226437091827393	8.890427589416504	nan	inf
monomer-100-nr2-run1_result_106	45	MVLKVETRELYLPTVPLPEPLVVTVTYEKGKLLEPVFGSARRVPALAELARRLLEEYLAAHPEISPEDKVTMTLEATPVSDEDVPALGRVTATITIESLK	1.9562159113401683	0.8248637406466383	78.77770233154297	0.6748988628387451	7.97644567489624	nan	inf
monomer-100-nr2-run1_result_106	46	MVLRREERVVRYVREDLPEPLVVSVEWVDGELLPPRYGSARRDPALAAAAVAELREYLAAHPDLAPSERVRLTRRIEPVDDEAEPAIGLERLTLEVESLA	8.8575122316597	0.3058889095229747	66.71355438232422	0.5249162912368774	11.0954008102417	nan	inf
monomer-100-nr2-run1_result_106	47	MVLKVITEEVRITTEPLTEPLRVSATYEKGKLLEPVFGSEREVPEWAEFVREKLEKYLKENPDIKDEDKVIMTLDVEPIDDEDVPALGKATLTIEVKSLK	8.290632369001473	0.37519707902719035	61.53062057495117	0.46856337785720825	11.306137084960938	nan	inf
monomer-100-nr2-run1_result_106	48	MVLEVIEEEVFIPLEPLPEPIVVTVEYVNGEILPPVNGSSREIPELAEFVRRRLEEYLAAHPEIPDSYRVTMTLRLEPLSDEELPALGLARLTIRVESLE	2.2282086453180994	0.8190842246256558	81.61546325683594	0.7005435228347778	6.904178142547607	nan	inf
monomer-100-nr2-run1_result_106	49	MVLEERVEEVFLTRRPLPAPLRVEALWERGRLLPPRFGSEVEVPELAAFVEERLRAYLAEHPELRPEDRVRATLEVKPLSDEDVPAVGRATLTIRVESLA	2.746885248602885	0.7348492086406252	79.0399398803711	0.704441249370575	7.953219890594482	nan	inf
monomer-100-nr2-run1_result_106	50	MVLKVETKLVRYTTEPLEEPLRVEVLYEKGKLYPPRVGSRRRVPEYEEFLVEELKKYIKENPELSEEDKVVMTLEVRPVDDEAVPALGEATLTIEVKSLK	2.601498075944266	0.743741294150619	63.1811408996582	0.49258190393447876	10.966960906982422	nan	inf
monomer-100-nr2-run1_result_106	51	MILKKEEELVYYTLEDLPETLVVEVLYENGKIYEPKFGSSIKRPELAEFVEEKLKEYLKENPEIKEEDKVKMTAVAEPVDDTEVPAIGKVTLTIEVESKK	15.16427704990144	0.2058438774491891	53.094276428222656	0.4098597764968872	14.130521774291992	nan	inf
monomer-100-nr2-run1_result_106	52	MVLKEEKEFLEIIDEPLKEELKVSVLYENGKILEPKYGSKKKYPEWAELAKKKLEEYLKEHPEIKPSEKVEMTITVKPIDDEEEEAKGEATLTIKVSSLE	4.685467432434468	0.524880898979754	73.20291137695312	0.5622955560684204	9.147000312805176	nan	inf
monomer-100-nr2-run1_result_106	53	MVLEERVELLEVPAEPLPEPLVVSVLYERGELLPPEFGSARRDPALAARAEARLRAYLAAHPDISPEDRVRLTLVAVPLDDAAAPALGLVVETIRVESLE	2.880078572149779	0.7083282308781275	74.43152618408203	0.6633407473564148	9.170172691345215	nan	inf
monomer-100-nr2-run1_result_106	54	MILETKTEFVEIPTEPFEEPLVVSVLYENGKLLEPVFGSSVEYPELAEFAVEELKKYLAEHPEIKESEKVTLTLELVPLDEEEEPALGALTKTIEVESTE	4.935712498698453	0.49876558726896275	56.19107437133789	0.44730889797210693	13.096376419067383	nan	inf
monomer-100-nr2-run1_result_106	55	MVLKEETKFVYYPTEDLPETLKVSVLYENGKIFKPVNGSSIEYPELAKYAEEKLKEYLKENPEISEKDKVELTLVAEPISDENVPAIGKVTETLKVSSLE	2.968830460848656	0.6907944801253787	73.22477722167969	0.6097135543823242	9.295905113220215	nan	inf
monomer-100-nr2-run1_result_106	56	MVLKTITEKVFYTLTPLTETLVVSVLYKNGKILPPKVGSSTRVPELEAFAEKKLKEYLAANPDISDEEEVKLTLTATPVDDAAVPAVGEITLTIEISSLK	1.7510246186878982	0.8505029977010325	80.4296646118164	0.6764341592788696	7.332059383392334	nan	inf
monomer-100-nr2-run1_result_106	57	MVLEVRERLVYYPKEPLPEPLRVRVLYERGRLLPAEFGSPVERPEYAAFVEAELRAYLAAHPELSPEDRVEMTLEVRPVDDEKEPAIGEARLTIRVSSLA	1.8213429590121315	0.8568772130106216	80.09319305419922	0.7185372710227966	7.494752883911133	nan	inf
monomer-100-nr2-run1_result_106	58	MVLKVEEEEVYYTKEDLDETIRVRVLYEKGEIHEPEFGSSREVPELAEYAVERLKKYLAENPEISPEDKVELSLTAEPIDDEEEEAIGKITETLTVSSLE	2.772106194460606	0.7401228507739219	77.1579818725586	0.6393411755561829	8.515049934387207	nan	inf
monomer-100-nr2-run1_result_106	59	MIKKVIEEFLYITKKDLKEKIVVSVKYENGKILEPKFGSEVEIPEIAKLALESLEKFLKENPDIKESDKVEMKIIIEPIDDENVPALGAAKLIIKISSKE	2.562688413331353	0.7571806600954234	74.37165832519531	0.6277542114257812	8.735854148864746	nan	inf
monomer-100-nr2-run1_result_106	60	MVLEVRTELVEYTTEPLDETLVYSVLYENGELHPARNGSEREFPEYAAFLEARLREYLAAHPELKPSDRVRMTLVVEPVDDEAEPAIGRATLTIEVSSLE	2.4950610247745377	0.7809196791631391	87.36429595947266	0.759492814540863	5.510029315948486	nan	inf
monomer-100-nr2-run1_result_106	61	MVLEERVERVFRTLVPLAEPVRVSVLWENGRLHEPVNGSAREIPALAAFLRARLEEYLAAHPELRPSDRVEATLEITPVDDEETPAVGEATLTIRVESLA	15.048261724252068	0.29987460393216614	43.94065475463867	0.40854930877685547	15.128785133361816	nan	inf
monomer-100-nr2-run1_result_106	62	MVLRVEERFVYLTRRPLPEPLRVSALYERGKLLPPEVGSSRRVPEAEAFVVEELRRYLAAHPDIRDSDRVRLSLLTEPLDDEEEPAIGASTLTIEVESTE	7.02963075247676	0.5437101080751141	51.72563934326172	0.46858716011047363	13.430490493774414	nan	inf
monomer-100-nr2-run1_result_106	63	MVLRREERFLFLPREPLPEPLRVSVRYERGELLPPVFGSAERRPELAELVERTLREYLAAHPDLRPSDRVELTLEVRPLDDEEVPAVGEALLTIRVESEE	1.972186855395192	0.8451300370428548	82.21548461914062	0.7134064435958862	6.807650566101074	nan	inf
monomer-100-nr2-run1_result_106	64	MVLKTETEFVYYPTEDLDEPLVVSVEYVKGKLLPAKNGSEREVPEYAKFVEEKLKKYLKENPEISEDEKVTLTLEIKPVDDSSVPAIGKATLTITVESLK	1.7811114565612183	0.864203926949114	79.77999114990234	0.6604344844818115	7.799599647521973	nan	inf
monomer-100-nr2-run1_result_106	65	MVLERRVEELFLTTRPLTETLVVEVLYENGKILPPVFGSEREVPELAELARRALEEYLAAHPEIEPSHRVRLRLIAEPVDDEDVPAVGRVTLVIEVESLE	8.37713950445875	0.4163182020086461	50.45468521118164	0.4456135630607605	14.436986923217773	nan	inf
monomer-100-nr2-run1_result_106	66	MVLRREERLVRLTTEDLPEPLVVEVEWRDGELLPPRWGSPVRDPEAAARLVAELEAYLAAHPDLSPEDLVVARLERTPLSDESVPSLGLERLTIEVRSLR	14.988108815897203	0.1331398371120214	45.08567810058594	0.38378363847732544	15.031147956848145	nan	inf
monomer-100-nr2-run1_result_106	67	MILEEKTEFVEITTEDLTETIVVKVLYKNGKIYEPENGSKVERPELAKFVEEKLKKYLEENPEIKESYEVEMTAVATPIDDDAVPALGAITLTIKVKSEK	15.596017349628822	0.2026674211855285	56.219032287597656	0.4336903691291809	13.440640449523926	nan	inf
monomer-100-nr2-run1_result_106	68	MILKKEVKFVEITTEDLPETLYVRVRYKKGKLYEPENGSSIERPEWAEFVVKELKKYLEENPDISEEDEVIMSLLVEPISDDSLPALGAATLTIEVRSLK	1.921980062019508	0.8475327503316366	74.5167236328125	0.6404677629470825	8.93485164642334	nan	inf
monomer-100-nr2-run1_result_106	69	MVLKEETEFLELINEDLPETIKVKVLYKNGKILEPEVGSKIKIPELEKLAKEKLEEYLKENPEIKESDEVEMEIVITPISDENTPAIGKATLTIKVKSLE	2.811607629042042	0.6722247321127596	79.98196411132812	0.6391347050666809	7.6718902587890625	nan	inf
monomer-100-nr2-run1_result_106	70	MVLEVRTEELFYPDEPFTEPIRVSVLYENGRLHEPEFGSARRVPELAALARERLEQYLAEHPDLRESDRVEMTIELEPVDDAAEPARGRATLTITVSSLA	7.483761900376418	0.39012399869313946	64.27703094482422	0.5401628017425537	10.06937313079834	nan	inf
monomer-100-nr2-run1_result_106	71	MVLETITEFVKIIKEDLKEEVVVSVLYENGEIHEPVFGSKREIPEVAEFVRETLEEYLAAHPEISPEDVVRLTLKIEPIDDEEEEALGKATLTIEVSSRR	6.3933493344849515	0.5880993172835103	84.87145233154297	0.7171837091445923	6.476822376251221	nan	inf
monomer-100-nr2-run1_result_106	72	MVLKEEVEEVFYPKIPLTEKLVVSVLYENGKLLPPKNGSSRHFPEWEKFVEEKLKEYLKENPEISEDEKVEMTLTIEPINDESEPAIGKATLTIKVSSKE	2.7943560602031123	0.7355287441924705	78.99273681640625	0.6557956337928772	7.996758937835693	nan	inf
monomer-100-nr2-run1_result_106	73	MVLERREELVRLPEEPLPEPLVVSVRYEAGELLPAVNGSARRIPELEAEVVAELRAYLAAHPDIRPSDRVVLTRRIEPLDEEEEPALGLERRVIEVASTA	15.111844488846236	0.2558114290698965	67.39485168457031	0.5076555609703064	13.580296516418457	nan	inf
monomer-100-nr2-run1_result_106	74	MIKKTIEEFVEYIKEDLKEPIEVSALYENGKIHEPKFGSEKKIPELAEFVKKTLEKYLKENPELKESDIVEVTAKIEPIDDEEEEAVGKITLTIKVSSKE	10.088000559784012	0.21700306636693942	63.937225341796875	0.5186764597892761	10.962454795837402	nan	inf
monomer-100-nr2-run1_result_106	75	MVLKEIKELIEYPKEDFKEPLEVSVLYKNGKLYEPKNGSKVERPELAKYAKEKLEEYLKKNPEISEEEEVKLTLKEEPIDEEDEEAIGKITLTIEVRSKK	14.460236435548126	0.1726287501206924	68.68769073486328	0.49001526832580566	11.974472045898438	nan	inf
monomer-100-nr2-run1_result_106	76	MVLERRVERLFLTNEDLPEELVVSVEWVRGRLLPPRFGSSRVVPELAALAVARLREYLAAHPDLSPEDRVRLTLRARPIDDEEVPAVGEVTLTIEVESLA	1.8613639242466418	0.8424506487402464	83.04622650146484	0.7289041876792908	6.465847969055176	nan	inf
monomer-100-nr2-run1_result_106	77	MILKTETKFVKIIKKDLKEKIVVTVLYENGKLYEPVVGSKVEIPEYQKFVKEKLEEYLKKNPDIKESERVTMTLEIEPISDEEEEALGKATLTIKVESLE	10.754211158817762	0.26137223671683624	53.43745422363281	0.4188597500324249	14.047242164611816	nan	inf
monomer-100-nr2-run1_result_106	78	MVLKVIEEELYYTDKDITEVLKVKVTYENGKILPAEYGSKVKRPELAELAEKKLKEYIEKNPELKDSDKVEMEIIEKPIDDDEEEAVGKIILKIKVSSLE	1.972537380699443	0.8373039148332663	81.73057556152344	0.6364522576332092	7.556128025054932	nan	inf
monomer-100-nr2-run1_result_106	79	MILKKIEKEVYLTEEDLPEPLKVTVEYINGKILEPKFGSEREVPEYAEFVKKELEKFLKENPDISEEEKVIMTLEVTPIDDEEEPALGKAILTIEIKSLK	2.2453688266465623	0.8204376780417988	79.95410919189453	0.6627286672592163	7.864331245422363	nan	inf
monomer-100-nr2-run1_result_106	80	MVLKTETRFVELPKIPFTEPVRVSVRYEKGKLLPPVNGSSVEIPELAAFAEETLKRYLAENPELKESDLVELTLELKPIDDEEEEAVGEITLTIKVSSLE	2.6547640596312068	0.7365601661747856	81.20526885986328	0.6643968224525452	7.461065292358398	nan	inf
monomer-100-nr2-run1_result_106	81	MVKKVIKEFLYLTTEPLTEPVYVSVTYENGKILPPVNGSSRRIPELEELALEKLKEYLAKNPDLKESDKVTMSILIVPISDEDVPAIGAAFLTITVESKE	1.792130812927679	0.8486615584889273	77.88008117675781	0.6895054578781128	7.772873878479004	nan	inf
monomer-100-nr2-run1_result_106	82	MVLRTETRLLFYTTRDLPEPVHVSVLYENGQLLPPENGSRRHFPELEALARALLERYLAEHPELSPEDRVRLSIDIEPVDDSSVPALGKATLTLEVESLR	1.9849983714109687	0.8400106850362126	84.82160186767578	0.7536951899528503	6.162123203277588	nan	inf
monomer-100-nr2-run1_result_106	83	MVLERIEEKLFETKRPLTEEVVVSVLYEDGELLPPVSGSSVRIPELEAFVVERLKEYLAAHPEISPEDRVRMTAVAKPIDDEEEEAIGEITLTIEVSSRE	3.0345065122908337	0.6817833801081024	78.18891143798828	0.6570475101470947	8.227453231811523	nan	inf
monomer-100-nr2-run1_result_106	84	MILREEVRELYLTLEPLEEPLRVSVLYEKGRILPPRVGSARRVPELEALVRAALEEYLAAHPDIRETDRVTMTAEARPVDDAAVPAVGLVTLTIRVESLE	1.9206011584927833	0.8368474625775241	86.42668914794922	0.7521103620529175	5.468145847320557	nan	inf
monomer-100-nr2-run1_result_106	85	MVLEKIEKEVFYTNEPLEEKLVYEVLYENGKLLPVKNGSSIHYPEYEEFLEEELKKYLAENPEISPKDRVRMKLVIEPVDDEEEEAIGKATLTIEVESLE	3.221317973932683	0.6823798985192582	79.65799713134766	0.668471097946167	7.532537460327148	nan	inf
monomer-100-nr2-run1_result_106	86	MVLKVEEREVELVREPLPEPVVVSVLYENGELLPARSGSAVRRPWLEERAVERLKQYLEENPEIKPSDRVRLTLTLTPVDDEEEPAVGLLRETLEVSSKE	1.7964227470673015	0.8478153348958298	78.8642578125	0.6804822683334351	8.119702339172363	nan	inf
monomer-100-nr2-run1_result_106	87	MVLKVEEELLYYTLEDLPEEIVVEVKYKKGKIYEPKFGSKIERPELAELAKKILEEYLKENPEIKESDEVILKLVEKPVSDENVPAVGKITLTIEIKSLK	6.357700754462514	0.4666151691580416	69.47845458984375	0.5558481216430664	12.052528381347656	nan	inf
monomer-100-nr2-run1_result_106	88	MILKKIEKIVDYPTEDFPETLVVSVTYENGKIYEPVVGSSRRIPELEERAVESLKKYLKENPEISEKDLIIKRLVLEPIDEEEEPAIGKLTEIIEVKSLE	6.619084280767721	0.420548591397297	49.894676208496094	0.41830193996429443	14.083415031433105	nan	inf
monomer-100-nr2-run1_result_106	89	MILEKIEEEVFVTTVPLTEPLTVKAVYEKGKILEPEFGSSVEVPEWADFVLEKLKKYLEEHPDISEDYKVEMTLEVTPIDDESLPALGLAKLTIEVKSLE	1.6838259675932863	0.8640552266404612	83.7323989868164	0.666627049446106	6.646295070648193	nan	inf
monomer-100-nr2-run1_result_106	90	MILERIEEEVYYTTEDLPEPIVVEVRYENGKIYEPVFGSEVERPELAKYVKERLEEYLKENPEISEEDEVIMRLEIEPVDDEEEPALGLARLIIEVRSKK	1.3870463632360224	0.9037614893438901	82.55470275878906	0.6907026767730713	6.954158306121826	nan	inf
monomer-100-nr2-run1_result_106	91	MILKEEVEEVYETEEPLEEPLVVSVLYENGKIYEAKNGSKRENPELAEFAKKKLEEYLKENPDIKESDKVTLTLRAEPIDDEEKEAVGKVTLTIKVESLE	3.09932504086509	0.6698115953109819	79.03782653808594	0.6458446383476257	7.732259750366211	nan	inf
monomer-100-nr2-run1_result_106	92	MILKTIEKEVFYTNIPLKEEIKVSVEYKNGKIYPAKVGSKIHYPEYEEFVVEELKKYIKENPDIKDSDLIKMTLTIKPVDEKDKEAIGKATLKIEVKSLK	1.8402393799435968	0.8583677207411349	80.67610931396484	0.6752142906188965	7.502377986907959	nan	inf
monomer-100-nr2-run1_result_106	93	MVLKTITEEVRIVDEDLKEELVVTVEYVNGKILPPKFGSKTKVPELADYARQKLEEYLKENPDLKESDKVTLTLTKKPIDDESEPAKGKITETITVESLE	7.146380213154783	0.3759247817788534	59.25214385986328	0.39171338081359863	12.979077339172363	nan	inf
monomer-100-nr2-run1_result_106	94	MVLEVITERVFLPLEDLPEPLRVSVLYENGKIHPPRVGSARRRPELEAFARERLEEYLAAHPELKPSDRVELTLEARPIDDEEVPALGEVTLTIRVSSTE	2.0817054023787276	0.8215785140340265	84.71453094482422	0.7241641283035278	6.096410751342773	nan	inf
monomer-100-nr2-run1_result_106	95	MILKTITEELFYTKEDLTEKVVVSVTYEKGKLLPPVVGSKRHFPEVEELAVEKLKEYLKAHPEIKESDKVVMTIEIEPIDDENEEAIGKATLTIEVSSLE	2.206632071577671	0.8291541522455173	81.53876495361328	0.6746221780776978	7.370479583740234	nan	inf
monomer-100-nr2-run1_result_106	96	MIKKVEEEFVKIVDEPLEEPLVVTVTYENGKILPPVFGSERERPEYAAFVEEKLKQYLEEHPDIKESEKITMTLREVPLDDEEEEALGEVTLTIEVESLE	2.98703448044725	0.6681622107802102	67.5262222290039	0.5235756635665894	10.268716812133789	nan	inf
monomer-100-nr2-run1_result_106	97	MILRREVRELYLTSRPLTEPLRVEVLYENGKLYPPRFGSEREDPELAALAEELLREYLEAHPELKPSDKVKLTIEVEPVDSSSSPALGRATLTLEVESLE	2.962471002073259	0.7294542071584991	79.44417572021484	0.6947824954986572	7.932053089141846	nan	inf
monomer-100-nr2-run1_result_106	98	MILKKIEKKLYLTNEPLTETVKVSVTYENGKILEPVFGSSVEIPELAELAKEKLEKYLKENPDIKDSEKVVLTITATPISDESVPSIGEITETIEISSTK	3.098038761005177	0.6861441885290533	73.34767150878906	0.5978561639785767	10.29893970489502	nan	inf
monomer-100-nr2-run1_result_106	99	MVLKVETKKVYLTLEDLPERIVVTALYENGKIHEPVFGSSEVRPEYAEFVRKELEKYLKEHPEISPEERITMTLVTEPIDDENVPAVGESVLTIEVESLK	10.879283043922873	0.4278559242084981	57.417606353759766	0.5082786679267883	13.198982238769531	nan	inf
monomer-100-nr2-run1_result_107	0	MFTLRLVFELPDRPPRVYDIPAPSLEAARAFFENELPAFLAEHPEATLATLKRLELLSSRPLTPEERARLAAFEAEFRARYLPLLPEGFELDFDRPPAPE	0.9888053524380707	0.9432543442937359	82.76583099365234	0.6902817487716675	6.235469818115234	nan	inf
monomer-100-nr2-run1_result_107	1	MMTLRLTFALPDRPPVEYLLPAPSLAEAKRLLEEELERFLAEHPDATLETLSRIELLSSRPLTEEERRELEEWEKEFREKYLSRLPEGFELDFRRPPPPE	2.8791409343599828	0.7672271829523755	83.31011199951172	0.685387372970581	6.386777877807617	nan	inf
monomer-100-nr2-run1_result_107	2	MMKLKITYELPDKPEKEYLIEAPSIEEAKNFIENELDKFLKEHPEATRETIKKIELLSSKELTEEEKEKIKKFEEEFKKKYSSEFPEGFELDLNIPPEPE	1.1402752858819207	0.919551813300275	85.71965026855469	0.700073778629303	5.496245384216309	nan	inf
monomer-100-nr2-run1_result_107	3	MFYLEITVKLPDKPEKIYKIKAESLEEAKKFIEEELDKFLKEHPEATRETISKIRLISTRELTEEEKKELEEFEKEFKEKYSKEFPEGFEIDFYEPPKKE	3.410646841454648	0.6791685582299614	81.23584747314453	0.604169487953186	6.650412559509277	nan	inf
monomer-100-nr2-run1_result_107	4	MRTLKITVKLPDKPPKEYLIPAPSIEEAKNFVENELEKFLKEHPDATLETISKIELLSSRPLTEEEKKELEKFEKEFKEKYSSKFPEGFELDFYTPPEPE	1.7070972089174574	0.8674490259148255	81.42845153808594	0.6487822532653809	6.733780860900879	nan	inf
monomer-100-nr2-run1_result_107	5	MFTLRITVKLPDRPERVYEIPAPSLEDAERFIEEELDKFLAEHPEATRETISRIELLSSRPLTEEEREKLKEFERRFKEKYLPEFPEGFELDFDRPPEPE	1.0244466676014792	0.9312129928082239	85.03784942626953	0.6921131610870361	5.804327011108398	nan	inf
monomer-100-nr2-run1_result_107	6	EFFLELTFTLPDRPPRVYRLPAPSLAEARRFVEEELDAFLAAHPEATRATLSRLRLLSSRPLTEEERRELAEFEAEFKARYLPELPEGFELDLRPPPPPA	3.1395117635771355	0.7839427892010762	76.62791442871094	0.6143864393234253	7.165114879608154	nan	inf
monomer-100-nr2-run1_result_107	7	MFTLRITVKLPDKPEKVYEIPAPSIEEAKEFVEKKLPEFLKEHPEATLETISKIELLSSRPLTEEEREELKKFEEEFKKKYSSKFPEGFELDLYTPPPPE	1.2592413112060905	0.9126098084676676	82.2398910522461	0.6575335264205933	6.475573539733887	nan	inf
monomer-100-nr2-run1_result_107	8	MFKIRITVKLPDKPEKVYEIEAPSIEDAKNFIENELEKFLKEHPEATLETISRIELLSSRPLTEEEKEKIKEFEKEFKEKYLSKFPEGFELDFDIPPEPE	2.734030174665958	0.8461322479378312	83.64337921142578	0.668289303779602	6.016951560974121	nan	inf
monomer-100-nr2-run1_result_107	9	MMKLRITVHLPDRPDKVYEIEAPSIEDAKKFIEEELDKFLEEHPEATRETIKRIELLSSRPLTEEERKKIEEFEKEFKEKYSSLFPEGFTLDFYRPPEPE	3.362924671694376	0.6648684707150566	73.17298889160156	0.5455236434936523	8.444329261779785	nan	inf
monomer-100-nr2-run1_result_107	10	MRYLKITVKLPDKPEKVYLIEAPSIEEAKNFIENELEEFLKKHPDATLETIKKIELLSTEPLTEEEKKEIEEFEKEFKEKYLSKLPEGFEIDFYTPPEPE	1.91984753443499	0.840815976725922	83.12019348144531	0.6582695245742798	6.204113960266113	nan	inf
monomer-100-nr2-run1_result_107	11	MRYLEITAKYPDRPDKVYRIPAPSLEDAKHFVEHELPAFLAEHPDATLATIKSIRLLSTEPLTEEERKELEEFKKEFEEKYSSQFPEGFTFDFDVPPPPE	2.862554988790551	0.8495990358482329	85.3609390258789	0.6941999197006226	5.471757888793945	nan	inf
monomer-100-nr2-run1_result_107	12	MFTLKITVELPDKPPKVYEIEAPSIEKAKEFVEKELEKFLKEHPEATLETIKKIELKSSRELTEEEKEEIKKFEKEFKEKYLSKFPEGFELDFYTPPEKS	1.6429734391652728	0.8974989351914313	82.09465026855469	0.6621564030647278	6.476653575897217	nan	inf
monomer-100-nr2-run1_result_107	13	MMKVKITVKLPDKPEKIYEIEAPSLEEAKEFFENKLDEFLKENPEATLETIKKIELLSSKPLTEEEKEELKKFEEEFKKKYLDKFPEGFELDFNIPPEPE	3.0062421193048317	0.812976661828235	85.94281005859375	0.6853357553482056	5.364063262939453	nan	inf
monomer-100-nr2-run1_result_107	14	MFYLKITVKLPDKPDKEYLIKAESIEEAKKFFEEELEKFLKEHPEATLETIKKIELLSTRELTEEEKKELEEFEKEFKEKYSSKFPEGFELDLYTPPEPE	1.0754959479217807	0.9265022505939671	85.3814468383789	0.6830015182495117	5.500328540802002	nan	inf
monomer-100-nr2-run1_result_107	15	MRTLKITVKLPDKPDKVYEIPAPSLEEAKDFIENELDKFLAEHPDATYETIKKIELLSSEPLTEEEKEKLKEWEKEFKEKYSSKFPEGFELNFNTPPPEE	1.694505794451969	0.862504377549357	86.34735107421875	0.7001717686653137	5.291677951812744	nan	inf
monomer-100-nr2-run1_result_107	16	MMYLKITVKLPDKPEKIYLIPAPSLEDAKKFVEEELDKFLKENPEATYETISKIELLNSRPLTEEEKEELKKFEEEFKKKYSSKFPEGFELDFDTPPPPE	1.2405787787662366	0.9031670971598479	83.30927276611328	0.6647758483886719	6.006060600280762	nan	inf
monomer-100-nr2-run1_result_107	17	MMKLKITVKLPDKPDKVYEIEAPSLEDAKKFVEEELEKFLEEHPEATLDTIKKIQLLSSRELTEEEKEELKKFEEEFKKKYLSKLPEGFEIDFNEDPPEE	2.1786438316545995	0.8573194500642546	82.190673828125	0.6527494788169861	6.496460914611816	nan	inf
monomer-100-nr2-run1_result_107	18	MMTLRITVKLPDRPDKVYDIPAPSLEAAEDFIRNELPKFLAAHPEATLETIKRIELLSSRPLTPEERARLEAFEERFRKEYLPLFPEGFELDLRRPPPPE	1.683115898146119	0.8955338673360267	82.46704864501953	0.6716181039810181	6.578492164611816	nan	inf
monomer-100-nr2-run1_result_107	19	MYKLVITVKLPDKPDKVYEIDAPSIEEAKKFIEEELEKFLKEHPEATLETIKKIELKSSKELTEEEKEELKKFEKEFKEKYSSKFPEGFELDFYTEPDPE	1.8163816091299345	0.8678849249805025	84.70728302001953	0.6872355937957764	5.8377461433410645	nan	inf
monomer-100-nr2-run1_result_107	20	KYTLVITVKLPDKPDKVYEIEAPSLEEAKKFVEEELEKFLKEHPDATLETIKKIELKSSRPLTEEEKKELEEFEKEFKEKYSSKFPEGFEFDFNIPPPEE	2.9508488921713734	0.8120585988992289	84.78656005859375	0.6911799907684326	5.685266971588135	nan	inf
monomer-100-nr2-run1_result_107	21	MMTLKITVKLPDKPDKVYEIPAPSIEEAKEFVENKLDEFLKEHPEATRETIKKIELLSSRPLTEEEKKKIEEFEKEFKEKYSSEFPEGFELDFFTPPDPE	2.774477145197292	0.7488239934692059	82.25125122070312	0.639061450958252	6.370866298675537	nan	inf
monomer-100-nr2-run1_result_107	22	MYTLVITVELPDKPPKEYEIPAPSLEDAKKFIEEELEKFLKEHPDATLETIKKIQLLSSRPLTEEEKEKLKKWEEEFKKKYSSKFPEGFEFDFDVPPDPE	1.4004153182065784	0.8841708461581831	83.33757781982422	0.6816627383232117	6.185129642486572	nan	inf
monomer-100-nr2-run1_result_107	23	MRKLVITVKLPDKPEKVYEIEAPSLEEAKNFIENELDKFLAEHPEATRETISRIELKSSEELTEEEKKELEEFKKEFEEKYSSEFPEGFEFDFETEKEEE	2.103378366628278	0.8111466263320998	76.71348571777344	0.5886092782020569	7.4620490074157715	nan	inf
monomer-100-nr2-run1_result_107	24	MRYLEITVKREDEPDKVYRIPAPSLEDAENFIENELDKFLKENPDATYETIKKIQLKSTEPLTEEEKKKLEEFEKKFKEKYLSKFPEGFELDFYEPPDPE	2.0894472246074	0.872492735112557	84.55485534667969	0.6782993078231812	5.986363887786865	nan	inf
monomer-100-nr2-run1_result_107	25	MFTLEITVKLPNEPDKVYEIPAPSLEDAKRFVEEELDKFLAEHPDATYETIKRIRLRSSRPLTEEEKEELKEFEKEFKEKYLSKFPEGFEIDFDIPPPEE	2.828987179162586	0.8458448179974652	84.57122802734375	0.675893247127533	5.807064533233643	nan	inf
monomer-100-nr2-run1_result_107	26	MRYLVITAKLPDKPDKVYRIPAPSLEDAKYFIENELPKFLAEHPDFTLETIKRIELLDTRPLTEEEKKELEEFEKEFKEKYSSKFPEGFELDFNTPPPEE	1.3282812038469656	0.8938524589441184	80.35771942138672	0.6624588966369629	6.830031871795654	nan	inf
monomer-100-nr2-run1_result_107	27	MMTLKITVELPDKPPKVYEIPAPSIEDAEKFIEEELDEFLKKNPDATRETISRIELKSSRPLTEEEREKIKKFEEEFRKKYSSLFPEGFVLDFDTPPEPE	3.267357745918766	0.7748121862712253	76.7750015258789	0.591796875	8.033617973327637	nan	inf
monomer-100-nr2-run1_result_107	28	MRKIRITAKLPDRPEKVYEIEAPSIEEAKKFIEEELEKFLAEHPDATLETIKKIELLSSKPLTEEEKEEIKKFEEEFKKKYLSKLPEGFEINFDIPPPKE	1.9457382776960406	0.8142018097050118	82.64826202392578	0.6402404308319092	6.314892292022705	nan	inf
monomer-100-nr2-run1_result_107	29	MRTVVVTAELPDRPPVVWEIPAPSLADAKHFFEHELDKFLAEHPDATLETLSRIELRSSRPLTPEEKAELEKFEKEFRERYSSRFPEGFELDFDRPPEPA	2.073252940908528	0.7901271562626139	73.89479064941406	0.5987151861190796	8.163851737976074	nan	inf
monomer-100-nr2-run1_result_107	30	MMTLRITVKLPDRPEKVYEIPAPSLEDAKRFVEEELDKFLAEHPDATLETISRIELLSSRPLTPEEREELEEFEKEFKEKYSSRFPEGFELDLYRPPPAS	2.903557832877088	0.8059102204965574	80.79109191894531	0.6520840525627136	6.740429401397705	nan	inf
monomer-100-nr2-run1_result_107	31	MRVLRITARLPDRPPVVYEIPAPSLEDARRFLEEELPAFLAEHPDATLATLARIELLSSRPLTPEEREELARWEAEFRARYAPLFPEGFELDFRPAPPAA	1.5732846307116561	0.904173438539397	82.69242095947266	0.7034047842025757	5.958097457885742	nan	inf
monomer-100-nr2-run1_result_107	32	MRYLEIVAKLPDRPEKVYRIPAPSIEEAERFIEEELEEFLKEHPDVTLETISRIRLISTEPLTEEEREEIKEFEERFKKEYSSLFPEGFELDFYEPPPEE	1.9118624267868036	0.8878230994647125	80.66351318359375	0.6372179985046387	6.748345375061035	nan	inf
monomer-100-nr2-run1_result_107	33	MMKLVITAKYPDKPEEVYEIDAPSIEEAKKFIEEELEKFLKEHPEATLETISKIELKSSRELTEEEKKKIEEFEKEFKEKYSSKFPEGFEFNFFEEPEEE	1.780187159425244	0.8726064688307712	83.71060180664062	0.683844804763794	5.961781024932861	nan	inf
monomer-100-nr2-run1_result_107	34	KYYLKITVKRPDSPDKVYLIEAPSIEDAKKFIEEELEKFLKENPDATLETISEIELLSTKELTEEEKKEIKKFEEEFKKKYSSKFPKGFKLDFNKPLPKE	1.5385963130906621	0.872343331765516	81.22972106933594	0.6576043367385864	6.503178596496582	nan	inf
monomer-100-nr2-run1_result_107	35	MFYLEIVAKLPDKPDKVYLIPAPSLEEAKHFIENELDKFLEEHPEATLETIKKIRLLSSRPLTEEEKKKLKEWEEEFKKKYLSKFPEGFEFDFNPPPPPE	1.5687677887515332	0.9420897379535916	83.24259948730469	0.6685216426849365	6.308356285095215	nan	inf
monomer-100-nr2-run1_result_107	36	MRTLVLTARLPDRPPREFELPAPSLADARRFLEEELDAFLAAHPDATRETLARIELRSSEPLTPEEEEELAAFEAEFRERYLSELPEGFVLDFRRPPPPA	3.4244575270810493	0.629095983306653	61.417781829833984	0.4912358522415161	10.650857925415039	nan	inf
monomer-100-nr2-run1_result_107	37	MRYLEITAKLPDKPDKVYKIPAPSIEEAKKFVEEELEKFLKEHPEATLETIKKITLKSTEPLTEEEKKKIEEFEEEFKKKYSSKFPEGFELNFYEEPSEE	1.8224786428704562	0.8580568033133475	81.47638702392578	0.6373381018638611	6.625532627105713	nan	inf
monomer-100-nr2-run1_result_107	38	MMTLRLTARLPDRPPRVYEIPAPSLAHARHFVEHELPKFLAAHPDATLETLARIELLSSRPLSPEEREELRRFEAEFRKRYSALFPEGFELDLDVPPPEE	2.8056878985941136	0.8336961724658701	78.2951431274414	0.6505327820777893	7.316976547241211	nan	inf
monomer-100-nr2-run1_result_107	39	MMYIKITAKLPDKPDKEYLIPAPSLEEAKYFIENELDKFLAEHPEATRETIKSIELLSTKPLTEEEKKKLEEFEKEFKEKYSSEFPEGFELNFNEPPEEE	1.5861181439411574	0.8887123813409066	84.62012481689453	0.6908777356147766	5.860315799713135	nan	inf
monomer-100-nr2-run1_result_107	40	MMTLVITAKLPDKPEKVYEIPAPSIEEAKDFIENKLDEFLKEHPDFTRETISRIELKSSRPLTEEEKKKLEEFEKEFKEKYSSLFPEGFVLDLYPPPEPE	3.855366781867492	0.7650174616635507	79.6329345703125	0.6508723497390747	7.2423858642578125	nan	inf
monomer-100-nr2-run1_result_107	41	MYKLIITVKLDDKPDKVYEIEAPSIEDAKNFIENELDKFLKEHPEATLETIKKIELKSSRPLTEEEKKKIKEWEKEFKEKYSSKFPEGFELNFDIPPEKE	2.6055705488768837	0.8611613442989384	83.03419494628906	0.6678520441055298	6.343783378601074	nan	inf
monomer-100-nr2-run1_result_107	42	MRTLVLTAALPDRPPVVWELPAPSLADARRFVEEELPAFLAEHPDATLETLARIQLRSSEPLTPEERAELEAFEEEFREKYLSRLPEGFELDFYEPPPPA	2.0324708554100583	0.8591622803692174	81.92547607421875	0.6863829493522644	6.451343536376953	nan	inf
monomer-100-nr2-run1_result_107	43	MMYLEIVVKLPNEPEKVYRIPAPSIEEAKDFIENRLAEFLKEHPDATLETISKIRLLSSRPLTPEERARLEEFEAEFREKYLSQLPEGFELDFFVPPPEE	1.159196667015826	0.9231873689669758	82.42366027832031	0.6721133589744568	6.372076988220215	nan	inf
monomer-100-nr2-run1_result_107	44	MYYLKITVKLPDKPDKVYLIPAPSLEEAKEFVEEKLEEFLKEHPEATLETIKKIELLSSKPLTEEEKKKLEEFKKEFLEKYSSKFPEGFELDFDTPPPEE	1.3718918989091315	0.8954543434832698	84.83151245117188	0.6852208971977234	5.5571746826171875	nan	inf
monomer-100-nr2-run1_result_107	45	MFTLELVADLPDRPPRVYRIPAPSLEDAERFIEEELDAFLAEHPDATLATLSRIRLLSSRPLTPEERERLAEFEKRFREKYSSRFPEGFVLDFREPPPPE	3.181182819669911	0.7204565674520934	78.85081481933594	0.6422712206840515	6.872612476348877	nan	inf
monomer-100-nr2-run1_result_107	46	MRYLKITAKLPDKPEKIYLIPAPSLEDAKKFVEEELEKFLKEHPDATLETISKIELISTEELTEEEKEELKKFEKEFKEKYSSKFPEGFELNLNTPLPEE	1.3609368212274249	0.8981849951505068	85.50736236572266	0.7060583829879761	5.527810096740723	nan	inf
monomer-100-nr2-run1_result_107	47	MFYIKITVKLEDKPDKEYLIPAPSLEEAKKFIEEKLEEFLKEHPEATLETIKKIELLSTRELTEEEKEELEKFEKEFKEKYSSKFPEGFEFNFDVPLPEE	1.7094623890309462	0.8554548499674718	86.50206756591797	0.7051056027412415	5.231595039367676	nan	inf
monomer-100-nr2-run1_result_107	48	MMTLVITAKLPDRPEKVYEIPAPSLEDAKNFVENELAKFLAEHPDATLETISKIQLLSSRPLTEEEKEKLKEWEKEFKEKYSSKFPEGFELDFNIPPPPE	1.4165857115891503	0.9142704608668563	81.18279266357422	0.6486169099807739	6.799270153045654	nan	inf
monomer-100-nr2-run1_result_107	49	MRYLKITAKHPDKPEEVYLIEAPSIEEAKKFIEEELDKFLAEHPDATRETISRIELLDTRPLTEEEKKKIEEWEKEFKEKYSSEFPEGFELDFYSEPDPE	1.275009569114457	0.9091799568736039	82.48724365234375	0.6647790670394897	6.308128833770752	nan	inf
monomer-100-nr2-run1_result_107	50	MYKLKITAEYPDSPDKVYEIEAPSLEKAKEFVENKLDEFLKEHPEATYETIKKIELLSSRPLTPEEEKKLEEFEKEFKEKYSSKFPEGFELNFRTPPPEE	1.2399451515495101	0.9046150757200043	84.26714324951172	0.6785064935684204	5.800389766693115	nan	inf
monomer-100-nr2-run1_result_107	51	MYYLEIVAELPDKPDKVYRIPAPSIEEAKDFIENELDKFLEEHPDATYETIKKIRLLSSRPLTEEEKKKLEEFEKEFKEKYLPKLPEGFEIDFYPPPEPE	2.1349036044726732	0.8603484509515471	81.02110290527344	0.6478350758552551	6.777444362640381	nan	inf
monomer-100-nr2-run1_result_107	52	MYTLRITAKLPDRPPVVYEIPAPSIEKAKEFIEKELPKFLAEHPDATLETISRIELLSSRPLTEEERKELEEFEKEFREKYSSLFPEGFELNLFTPPEPE	1.495932731581508	0.8925188265553303	83.87871551513672	0.6761178970336914	6.046918869018555	nan	inf
monomer-100-nr2-run1_result_107	53	MRKLKITVKLPDKPPKVYLIEAPSLEDAKYFIENELDKFLAENPEATRETISSIELLSSKPLTEEEKEELKKFEEEFKKKYSSKFPEGFKIDFNPPPEKE	1.9919668849422374	0.8852562897785077	82.71214294433594	0.6679700613021851	6.472707748413086	nan	inf
monomer-100-nr2-run1_result_107	54	MMKLRITFKLPDKPEKIYEIEAPSIEDAERFIEEELEKFLKEHPEATLETISRIELLSSRPLTEEEKERIKKFEERFKEKYLSKFPEGFVLDFDIPPDPE	3.552895525436169	0.6426272686330108	76.37226104736328	0.5864412188529968	7.490107536315918	nan	inf
monomer-100-nr2-run1_result_107	55	MMTLKITVKREDEPDKVYEIPAPSLEDAKNFVENKLEEFLKEHPDATLETIKKIELKSSRPLTEEEKKKLKEFEKEFKEKYLSKFPEGFELNFDEPPDPE	2.1456403692523716	0.8740475595619042	82.62632751464844	0.6547716856002808	6.4836320877075195	nan	inf
monomer-100-nr2-run1_result_107	56	KYYIKITAKLPDKPEKIYKIEAPSIEDAKNFIENELEKFLKEHPEATLETISKIELISTRELTEEEKEEIKKFEEEFKKKYSSKFPEGFELNLNIPKPKE	1.3554302703038292	0.892358273086011	84.25021362304688	0.6837223768234253	5.969649314880371	nan	inf
monomer-100-nr2-run1_result_107	57	MMELVIVAELPDRPPVVYRVPAPSLADARRFVEERLAEFLAAHPDATLATLARIELRSSRPLTPAERAELEAFEAAFRERYLSQLPEGFVLDFDTPPPPE	3.1221632995003517	0.665607889360751	67.78314208984375	0.5477226972579956	8.894039154052734	nan	inf
monomer-100-nr2-run1_result_107	58	MRKLIITAQLPDRPPVTYEIPAPSLEHAKEFVENELDKFLAEHPEFTRETISRIELKSSRPLTEEEKKELKEFEEEFKKKYLSEFPEGFELNFDTPPEPE	2.35081292434586	0.855549710244464	82.13044738769531	0.6621187925338745	6.652730464935303	nan	inf
monomer-100-nr2-run1_result_107	59	MYYIKITVKLPDKPEKVYLIKAESIEEAKKFIEEELEKFLKEHPEATLETISKIELLSTKELTEEEKKEIEEFEKEFKEKYSSKFPEGFEFNFNTEPKEE	1.3652045692381531	0.894341367658766	82.17843627929688	0.6689394116401672	6.346681594848633	nan	inf
monomer-100-nr2-run1_result_107	60	MFTLVITAQLPDRPPVVYEIPAPSLEEARRFVEEELDAFLAEHPDVTRETISRIELRSSRPLTEEEREELKKFEEEFKKKYSSEFPEGFELDLYTPPEPE	2.2360588706589053	0.8755065505398583	83.40316009521484	0.6861437559127808	6.0900092124938965	nan	inf
monomer-100-nr2-run1_result_107	61	MFTLRITAQLPDRPPRVYEIPAPSLEAARRFLEEELPAFLAEHPDATLATLSRIELLSSRPLTPEERARLAEWEREFREKYLSRFPEGFELDFDLPPEPE	2.0330129927950993	0.8919288977046483	83.80654907226562	0.7005065679550171	6.051642417907715	nan	inf
monomer-100-nr2-run1_result_107	62	MFKLVITAKLPDKPEKTYEIDAPSIEEAKKFFEEELEKFLKEHPEATLETISRIELKSSRELTEEEKEELKKFEKEFKEKYSSKFPEGFELNLFTDPEPE	1.9762535451325731	0.8336865133107015	81.59252166748047	0.6455497741699219	6.484746932983398	nan	inf
monomer-100-nr2-run1_result_107	63	MMYIEITAKLPDKPDKVYKIPAPSLEEAKKFFEEKLEEFLKENPDATLETIKSIELISDKPLTEEEKEKLEEWEKEFKEKYSSKFPEGFELNFRKPPKEE	3.2651482452558502	0.6378618735690187	81.3979263305664	0.6336283683776855	6.476321697235107	nan	inf
monomer-100-nr2-run1_result_107	64	MMTLRITAHYPDRPDKVYEIPAPSLEDAERFVREELDAFLAEHPEATLETIKKIELLSSRPLTEEERARLEEFEARFKEEYSHLFPEGFELDFRPPPPPE	1.7870758540568357	0.8705463793636403	80.25337982177734	0.6417098045349121	6.8013505935668945	nan	inf
monomer-100-nr2-run1_result_107	65	MMKLKITVKLSDKPEKVYEIEAPSIEDAKKFIEEELDKFLKEHPDATYDTISKIELVSSRPLTEEEKEELKKFEKEFKEKYSSKFPEGFKLDLNTPPPEE	3.07538552675174	0.6679155485795834	78.16259765625	0.586585521697998	7.255774974822998	nan	inf
monomer-100-nr2-run1_result_107	66	MYYIEITVKLPDRPDKVYRIEAPSIEHAKYFIENELEKFLKEHPDATLETIKRIRLLSSRPLTEEEKKKLEEWEKEFKEKYSSKFPEGFELDFYPDPPLE	1.6497564543476935	0.8902439614118444	84.22622680664062	0.6816214323043823	6.047027111053467	nan	inf
monomer-100-nr2-run1_result_107	67	MYTLEIVAKLPDKPEKVYEIPAPSIEEAKKFFEKELEEFLKEHPEATLETIKRIRLVSSRPLTEEEKEELKKFEEEFKKKYLSKFPEGFELDLFEPPPEE	1.854148873795839	0.8654413382389495	78.82202911376953	0.6187524795532227	7.314407825469971	nan	inf
monomer-100-nr2-run1_result_107	68	KYYLVITAKTPDKPEKIYKIEAPSLEEAKKFIEEELDKFLKEHPEATRETISRIELISTRPLTEEEKEKLKEFEKEFKEKYLSEFPEGFELNFNIPPIPE	2.550103670153159	0.8379137595789362	80.27703094482422	0.6331431865692139	6.878351211547852	nan	inf
monomer-100-nr2-run1_result_107	69	MFKLVITAELPDRPPVVYEIPAPSIEDAKKFIEEELDKFLKEHPDITRETISRIQLLSSRPLTEEEKKKIKEFEKEFKEKYSSEFPEGFVLDFYPPPPPE	3.3710375922765756	0.6700093983765625	79.65792083740234	0.6457719802856445	7.2535200119018555	nan	inf
monomer-100-nr2-run1_result_107	70	MYTIVITAKLPDKPPKVYEIEAPSIEEAKKFIEEELEKFLKEHPEFTLETISKIELKSSKPLTEEEKKKIEEWEKEFKEKYSSLFPEGFEFNFYTEPEKE	2.0583324803742302	0.8808113199619774	83.42491912841797	0.6977537870407104	6.1604814529418945	nan	inf
monomer-100-nr2-run1_result_107	71	MFFLEIVARLPDEPEKRYLLPAPSLEEARRFLEEELDAFLAAHPEATRETIARIRLLSTRPLTPEEREELARWEEEFRRRYSAEFPEGFELDFRVPPPPE	3.614220669544978	0.6908072478565943	77.58667755126953	0.6269099712371826	6.8680739402771	nan	inf
monomer-100-nr2-run1_result_107	72	MMTLVIEAKLPDRPVKRYEIPAPSLEAAREFVEERLAEFLAAHPEATLETISRIRLRSSRPLTPEERARLAAFEAEFREKYSALFPEGFELDFDEPPEPE	4.140586093314698	0.6280836754762903	76.12653350830078	0.6289288997650146	7.996755123138428	nan	inf
monomer-100-nr2-run1_result_107	73	MMTLVITATLPDRPPKVYEIPAPSLEEAKRFVEEELDKFLAEHPEATRATISRIELRSSRPLTEEEKEELKAFEKEFREKYLPLFPEGFVLDFNTPPAPE	2.0958932316559276	0.791753505902372	72.99512481689453	0.5869728922843933	8.492249488830566	nan	inf
monomer-100-nr2-run1_result_107	74	MMKLEIVAKHPDKPDEIYLIEAPSIEEAKKFIEEELDKFLEEHPDATYETIKEIRLLSSKELTEEEKKEIKEFEKEFKEKYLSKFPEGFVLDFNIPPKKE	1.3577393745123387	0.9057367890919902	81.98531341552734	0.6499361991882324	6.543731212615967	nan	inf
monomer-100-nr2-run1_result_107	75	MFKIKITAKLPDKPEKVYLIDAPSLEKAKEFIENELDKFLKEHPDATYETIKKIELLSSEELTEEEKKKLEEFEKEFKEKYSSKFPEGFELNFYEEKEES	1.63706538195202	0.8802272779954228	84.93130493164062	0.703577995300293	5.665717601776123	nan	inf
monomer-100-nr2-run1_result_107	76	MMYLKITVKLPDKPDKVYEIEAPSIEDAKHFVENELEEFLKEHPEATLETIKKIELLNTEELTEEEKKEIEEFEKEFKEKYLSKFPEGFELNFYTPKPEE	2.4836457185632748	0.7476203202825528	72.43922424316406	0.5487327575683594	8.416118621826172	nan	inf
monomer-100-nr2-run1_result_107	77	MMYLEIVAELPDRPPVVYRVEAPSLEDAERFIEEELDKFLAEHPDATWETIKEIRLLSTRPLTEEERARLEEFEARFRERYLSRFPEGFVLDLRPPPPPE	2.6298396446964323	0.7750684173624424	81.13750457763672	0.6678690910339355	6.528191089630127	nan	inf
monomer-100-nr2-run1_result_107	78	MYILKITVKLPDKPDKIYEIEAPSLEEAKKFIEEELDKFLKEHPEATYETIKKIELKSSRELTEEEKEELKEFEKEFKEKYSSKFPEGFEFDFNTPPEKS	1.2202797864451296	0.9047521121176699	84.63780975341797	0.6877738237380981	5.74009895324707	nan	inf
monomer-100-nr2-run1_result_107	79	MMYLEIVAKLPDKPDKVYRIEAPSLEDAKHFFENELEEFLKEHPDATLETIKSIRLLSDRPLTEEEKKKLEEFEKEFKEKYSSKFPEGFELDLRPPPEPE	1.7794181542182608	0.9191980756670596	80.1568374633789	0.6415547132492065	6.815017223358154	nan	inf
monomer-100-nr2-run1_result_107	80	MFILKITAKLPDEPDKVYEIEAPSIEDAKKFIEEELDKFLKEHPKATRETIKKIELLSSRELTEEEKKEIEEFEKEFKKKYSSEFPEGFEIDFNIPPPEE	2.00418960246577	0.8700887916946887	81.85135650634766	0.6389750838279724	6.470468521118164	nan	inf
monomer-100-nr2-run1_result_107	81	MFYLRITATLPDRPPREYLLPAPSLEHAEHLVEHELDAFLAEHPDATRATLSRIELLSTRPLTPEERERLKKFEARFRAKYSAEFPEGFELDLYTPPPPE	3.15237460268777	0.6976565428376109	76.40158081054688	0.630496621131897	7.45533561706543	nan	inf
monomer-100-nr2-run1_result_107	82	MMKLVITAKLPDKPDKVYEIPAPSLEEAKEFIENELDKFLKENPEATYETIKKIELLSSEPLTPEEQEKLKKFEEEFKKKYLSKFPEGFELDFNIPPPEE	3.133163693116752	0.8138721018982666	86.1965103149414	0.69225013256073	5.4099860191345215	nan	inf
monomer-100-nr2-run1_result_107	83	MRTLVITVELPDKPPKEYRIPAPSLEDAKKFVEEELEKFLKEHPEATLETISRIQLLDSRPLTEEEKKELEKFEEEFKKKYSSKFPEGFKLDFDIPPPPE	1.6878653215969126	0.844654142910275	81.25244140625	0.6580943465232849	6.770833969116211	nan	inf
monomer-100-nr2-run1_result_107	84	MYKLVLTFKLPDEPPKKYEIEAPSIEEAKNFIENELDKFLKEHPDATLETLSRIELVSSRELTEEEKEELEKFEKEFKEKYLSKLPEGFELNFYSEPPEE	1.7324424845964501	0.8689531685727984	85.409912109375	0.6874756813049316	5.688986778259277	nan	inf
monomer-100-nr2-run1_result_107	85	MYKLKIVAELPDSPPKEYLIEAPSLEKAKEFIENKLDEFLKEHPEATRETISKIELLSSKPLTEEEKKKLEEWEKEFKEKYSSKFPEGFTLDFNTPPDPE	1.4054920678688656	0.9059990723968192	84.95476531982422	0.6886292695999146	5.57740592956543	nan	inf
monomer-100-nr2-run1_result_107	86	MMYLEIVAKLPDKPEKVYRIPAPSIEEAKEFIENKLEEFLKEHPDATLETISKIRLLSTRPLTEEERKKLEEFEKEFKEKYLSKFPEGFELDFYPPPEPE	3.2200124745134495	0.7968787114498729	81.92378997802734	0.6406131982803345	6.777791976928711	nan	inf
monomer-100-nr2-run1_result_107	87	MMKIKITAKLPNEPDKVYLIPAPSLEEAKDFIENELEKFLKEHPDATLETIKKIELLSSRELTEEEKEKLKEWEKEFKEKYSSKFPEGFEFDFDRPPEEE	1.4275127636517826	0.8827109567926779	82.60233306884766	0.6599442958831787	6.2616047859191895	nan	inf
monomer-100-nr2-run1_result_107	88	MYTLVITAKLPDKPDKVYEIPAPSIEDAKDFIENKLDEFLKEHPDFTYETIKKIELKSSRPLTEEEKEEIKKFEEEFKKKYSSKFPEGFTIDFYTPPPKE	2.050749282740459	0.861464101874146	83.01318359375	0.6800422072410583	6.378042221069336	nan	inf
monomer-100-nr2-run1_result_107	89	MRKLVITVKRPDKPDEIYEIEAPSIEEAKEFFENKLEEFLKEHPDATLETIKRIELKSSEELTEEEKKEIEKFEEEFKKKYLPKLPEGFELDLYVPPEEE	1.4021009644589872	0.9062236538149837	81.59993743896484	0.6632428765296936	6.386224746704102	nan	inf
monomer-100-nr2-run1_result_107	90	MYYLKIVAEYPDKPDKEYLIPAPSIEEAEKFIEEELEKFLKEHPEATLETIKKIELISTRELTEEEKKRIEEFEKKFKEKYLSKFPEGFELNLYSEPEEE	1.0563964026016102	0.9326977316988981	84.32707214355469	0.679742157459259	5.877240180969238	nan	inf
monomer-100-nr2-run1_result_107	91	MRTLIITAKLPDKPDKIYEIPAPSIEEAKKFFEEELDKFLKEHPEATLETIKKIELKSSEELTEEEKEELKKFEEEFKKKYLDKFPEGFELNFYTEKPEE	1.8716824481994718	0.8668341207781297	81.72642517089844	0.6508997678756714	6.625909328460693	nan	inf
monomer-100-nr2-run1_result_107	92	MYTLEIVAKLPDKPEKIYKIPAPSIEEAENFIENELDEFLKEHPEFTRETISKIRLISSEELTEEEKEKIKKFEEEFKKKYSSEFPEGFEIDFYEEKPEE	1.7941087704016865	0.8880318806265426	85.52144622802734	0.6829452514648438	5.686892986297607	nan	inf
monomer-100-nr2-run1_result_107	93	MYYLKITAKYPDKPPKEYLIPAPSLEDAKNFIENELEKFLAEHPEATLETISRIELLSSRPLTEEEKKKLEEFEKEFKEKYLSKFPEGFELDFNIPPPKE	2.4506897833836914	0.8615463784919694	83.88392639160156	0.6709352731704712	5.971038818359375	nan	inf
monomer-100-nr2-run1_result_107	94	MRILKITAKLPDKPEKVYEIPAPSIEEAKDFIENELDKFLAEHPDATKETIKKIELLSSEPLTEEEKEKIKEFEKEFKEKYSSEFPEGFELDFYTPPPPE	1.33518532520348	0.8956417972206129	83.53297424316406	0.6731741428375244	6.052714824676514	nan	inf
monomer-100-nr2-run1_result_107	95	MMTLKITVKRSDKPDEVYEIEAPSLEEAKKFIEEELDKFLKEHPEATRETIKKIELLSSEELTEEEKEELKKFEEEFKKKYSSLFPEGFEFNFRIEKPEE	2.9443837445599743	0.7013295926786087	74.78166961669922	0.5578314065933228	8.0474853515625	nan	inf
monomer-100-nr2-run1_result_107	96	MRYLEITVELPDKPDKVYRIPAPSIEEAKHFVENELDKFLAEHPEATWETIKSIRLLSSEPLTEEEREELEAFEKEFKEKYSSKFPEGFELDLYPPPPEE	2.506739331069401	0.8251224745494852	86.12500762939453	0.707241415977478	5.472021102905273	nan	inf
monomer-100-nr2-run1_result_107	97	MYTVVITAEYPDRPDKEYEIPAPSIEDFKNFFENELDKFLAEHPEATLETIKRIELKSSRELTPEEIEKLKKWEKEFKEKYLSKFPEGFKLNLYTPPEPE	2.510055070212245	0.8644115189344255	81.46676635742188	0.6578376889228821	6.856296539306641	nan	inf
monomer-100-nr2-run1_result_107	98	MYKLKITAKYPDKPDKIYEIEAPSLEKAKEFIENELDKFLAEHPDATYETISKIELISSEELTEEEKKELKEFEEEFKKKYSSKFPEGFEFDFNTPPDPE	1.444292437633859	0.8784288087311645	86.66300964355469	0.7080216407775879	5.083846092224121	nan	inf
monomer-100-nr2-run1_result_107	99	KYYLEITAKTPDSPDKVYKIEAPSIEEAKEFIENKLDEFLKEHPEATYDTIKKIELVSTRPLTEEEKKKIKEFEEEFKKKYSSKFPEGFVLDFNKPPIPE	3.2724871181872714	0.6382850071585368	74.8779296875	0.5882738828659058	7.372720718383789	nan	inf
monomer-100-nr2-run1_result_108	0	PLDLDVPADSPEAVERALREEVLPRLSGPQRELLEAAWARYRALPPELRPATTLEFRATAESAEVRLLAADGTVVAEERHELPPEYTDVEPLRVVLRGAP	1.6558749541120796	0.8713861611972898	80.8854751586914	0.7204067707061768	5.787173271179199	nan	inf
monomer-100-nr2-run1_result_108	1	MLDLDVPPDDPAALERALREEVLPRLTGPQREIFERAYARYRALPPELRPSTTLVFEATADRARVRLYAADGTLVEEEVYEIPPEYTDVKPLRVVLRGAP	1.2361689200104553	0.9203995087498409	84.65403747558594	0.7739747762680054	5.272930145263672	nan	inf
monomer-100-nr2-run1_result_108	2	DLDLDVPPDSPEAVDRALEEEVLPRLSGPQRALFREAYARWRALPPEERPRTTLVFEATADRARVRLLRADGTLVWEEEHAIPASYTDVRPLRVVLRGPP	0.9205091080344854	0.9450955354675198	81.20205688476562	0.7330034971237183	6.073672294616699	nan	inf
monomer-100-nr2-run1_result_108	3	MLDLDVPADSEEALERALREEYLPRLSGPQRAIFEAALARWRALPAEQRPSTTLRFRATATSAEVELYAADGTLVARETYEIPAEYTDVEPLEIVIRGAP	1.2201070086578347	0.917548076874544	85.08245849609375	0.7742239236831665	5.316898345947266	nan	inf
monomer-100-nr2-run1_result_108	4	MLIPDVPPDSPEAVERALREEVLPRLSGPQREIFERAYAFYQSLPPEQRPATTLVFEATATSARVRLYAADGTLVYEETFAIPASYTDVKPTRIVLRGAP	1.107381704064718	0.9306777218527165	78.83790588378906	0.6970844268798828	6.8394951820373535	nan	inf
monomer-100-nr2-run1_result_108	5	ELDLDVPPDSEEALERALREEVLPRLSGPQREIAERAIARWRALPPEERPRATLEIEATADRVRVRLYDADGRLVEEEEWPIPPEYTDVRPLRLVIRGAP	1.0008025146520951	0.9409072252358953	80.12744140625	0.6950472593307495	6.378076076507568	nan	inf
monomer-100-nr2-run1_result_108	6	MLDLEVPADSPEALERAFREEVLPRLNGYQREVAERALAEWRALPPEERADTTLVIEATADSVRVTLRRADGEVVREETYPVPASYTDVEPTRLVIRGAP	1.3432060538384074	0.9046197456890371	84.27114868164062	0.7471157312393188	5.351367950439453	nan	inf
monomer-100-nr2-run1_result_108	7	ALLPDVPADSPEALERALREEVLPRLSGRQRELLERAWAEYQALPPEERARTTLEFRATADSAEVVLRRADGTVVREERFEIPASETDVKPLEVVLRGAP	1.6431982769332445	0.8522450596327797	76.51618957519531	0.6679253578186035	7.497862339019775	nan	inf
monomer-100-nr2-run1_result_108	8	ALDLDVPADDPAAVDRALEEEVLPRLSGPQRALLREAYAAFRALPPEERPATTLRFLARADSAEVEFYRADGTLVRRERWELPPEYTDVEPLEVVLRGAP	2.512287373680149	0.7347386820365988	78.38985443115234	0.6512495279312134	6.098165512084961	nan	inf
monomer-100-nr2-run1_result_108	9	MLDLDVPADSLEALLRALREEVLPRLSGRQREILLRALAEYLALPPEERPRTTLVFEATATRARVELLDADGRLVRREEFEIPASETDVEPLRVVLRGAP	1.4377399287552004	0.9003109317442407	85.38493347167969	0.7871484756469727	5.097660064697266	nan	inf
monomer-100-nr2-run1_result_108	10	LLDPDVPADSPEAVRAWLEREVLPRLSGTQRRILEEAWARWEALPPEERPSTTLVFEATATSARVTLRRADGTVVWEETYPIPASETDVRPLRVVLRGAP	0.9751632409073018	0.9398050432560914	82.0527114868164	0.7195379734039307	6.292230606079102	nan	inf
monomer-100-nr2-run1_result_108	11	MLILDVPPDSPAEVERALREEVLPRLSGPQREIFERAWARYQALPPEERPATTLVFEATADRVRVTLRRADGTVVYEEEFPIPAEYTDVEPTLIVLRGAP	1.0789079904342433	0.9342779488508032	83.23442077636719	0.7476328611373901	5.427628993988037	nan	inf
monomer-100-nr2-run1_result_108	12	MLDLEVPPDSPEAVERALREEVLPRLTGRQREILLAAYERYLALPPEERPRTTLVFEATAESARVRLLAADGREVYAEEFPLPPEETDVEPLRVVLRGAP	1.4481012028435523	0.8939234976778023	82.1366195678711	0.7414065599441528	5.802740097045898	nan	inf
monomer-100-nr2-run1_result_108	13	MLLLDVPADSPEAVERALREEVLPRLSGRQREILERAWARFRALPPERRPATTLRFRATAREARVRLEDADGRVVYEETFPIPASETDVEPLEVVLRGAP	3.2699225859848724	0.653827243011119	83.88651275634766	0.7491369247436523	5.583011627197266	nan	inf
monomer-100-nr2-run1_result_108	14	DLDPDVPPDSPEAVERALREEVLPRLNGYQRELLERAWAEWQALPPEQRPSTTLVFEATADEARVRLLAADGTVVREERYEIPPEYTDVRPLRVVLRGAP	3.9543305392920556	0.7991038990853602	81.15277862548828	0.712110161781311	7.363205432891846	nan	inf
monomer-100-nr2-run1_result_108	15	MLILDVPADDPEAVERALREEVLPRLSGRQREIFLAAWARYRALPPEERPATTLVFEATADRARVTLRSADGRVVWEEEFPLPPEETDVEPLRVVLRGAP	1.313656713285963	0.910984100945943	83.21517181396484	0.7610862255096436	5.459822654724121	nan	inf
monomer-100-nr2-run1_result_108	16	MLDLDVPADSPEAVERALREEVLPRLNGRQREILLRAYEEFRALPAEERASTTLRFRATAEEAEVELLRADGTLVRRERYPIPPEYTDVEPLEVVIRGAP	1.1807772311757376	0.9226741378083725	85.01748657226562	0.7630928754806519	5.2222676277160645	nan	inf
monomer-100-nr2-run1_result_108	17	MEILDVPPDSEEAIEKALKEEVLPKLNGYQKKVFEEAYKFWKSLPPEERPSTTLIFEATADSVKVTLKRADGTVVYEKTYKIPKSYTDVKPTKIVLRGAP	1.5885688083155274	0.8894323217618109	87.47776794433594	0.7547780275344849	4.881852149963379	nan	inf
monomer-100-nr2-run1_result_108	18	MLILDVPPDSEEAIEKALKEEVLPKLNGYQKEIALKAYEKYKALPEEERASTTLEIEATADSVKVKIYKADGTLIYEETYEIPKSYKDVKPTKIVIKGAK	1.3380508622280776	0.9016360310504581	80.41890716552734	0.6829588413238525	6.512326240539551	nan	inf
monomer-100-nr2-run1_result_108	19	LLLPEVPPDSPEALERALREEVLPRLSGPQRAIFLEAYERWRALPEEQRPSTTLVFRATADSARVEILDADGRLVYEETWAIPPSYTDVKPLLVVIRGAP	2.2112408530596634	0.7593891074882051	80.11195373535156	0.6897164583206177	6.2602434158325195	nan	inf
monomer-100-nr2-run1_result_108	20	MLIPDVPADSPEALRRALEEEVLPRLSGRQREIFERAWARFEALPEEQRPSTTLVFEARPDYAEVRIYRADGTLVYEERFELPPEETDVEPLLVVLRGAP	1.2599875528894788	0.9132719786927086	80.4098129272461	0.7207071781158447	6.648066997528076	nan	inf
monomer-100-nr2-run1_result_108	21	MLDLDVPPDDPAALRRALEEEVLPRLNGPQREIAERAIARWEALPPELRPATTLEIRATADSVEVRLLAADGTEVYSERYPIPPEYTDVRPLRVVLRGPP	2.4200175765067633	0.7538142137614581	77.9399185180664	0.6626477837562561	6.464160919189453	nan	inf
monomer-100-nr2-run1_result_108	22	DLDLDVPADDPAALARALEERVLPRLSGRQAALFREAVARYEALPAAERPSTTLVFEATATEARVRLLAADGTVVAEETWPIPASETDVRPLRVVLRGPP	1.0913199698725675	0.949193056862787	83.06771087646484	0.7350919842720032	5.61815071105957	nan	inf
monomer-100-nr2-run1_result_108	23	PLIPDVPPDSPEAVERALREEVLPRLSGFQREVLERAYAEWRALPPEERPSTTLVFEATADSVRVRLLRADGTLVREERYAIPASETDVEPLLVVLRGAP	1.336406986274585	0.9103606779922309	82.95714569091797	0.7353426218032837	6.548335552215576	nan	inf
monomer-100-nr2-run1_result_108	24	ELDLDVPADSPEALERALREEVLPRLSGPQREIFERAYARYQALPAEQRPSTTLVFEATADSVRVRIYDADGRLIYEETYPIPPEYTDVRPLRVVIRGAP	1.0614282981490388	0.9377342096765787	88.25092315673828	0.796320915222168	4.399188041687012	nan	inf
monomer-100-nr2-run1_result_108	25	MLIPDVPADSPEALERAIRELYLPRMSGYQREVAERALARWRALPPEQRPRTTLVIRATADSVEVRILAADGRLIYEERYPIPASYTDVEPLLIVIRGAP	1.8173578700282937	0.8293354302131363	83.644287109375	0.7454441785812378	5.47873592376709	nan	inf
monomer-100-nr2-run1_result_108	26	MLLDDVPPDSPEALRRALEERWLPRLTGPQREIARRAWERFEALPEEERPRTTLHIRVTADRAEVRLYAADGRLIYEEVYELPPEYTDVEPREIVIRGAP	1.5160347424927905	0.8750233396091269	78.43720245361328	0.6848089694976807	6.931970119476318	nan	inf
monomer-100-nr2-run1_result_108	27	LLLPEVPPDSPEAVRRALEEEVLPRLSGRQAEIFREAWARFEALPPEERPRTTLVFEARADYALVRLLAADGTLREERRYEIPPEETDVRPLLVVLRGAP	5.73511884154914	0.46635600795568743	52.38932418823242	0.46653178334236145	12.966543197631836	nan	inf
monomer-100-nr2-run1_result_108	28	MLIADVPADSPEAVKKAFEEEYLPKLSGKQKEIAEKAYEKFLAIPESERPKTTLEIKTTATSAEVKIYAADGTLIYKEKYEIPASEKDVKETLIVIKGPP	1.6918582866370497	0.8611628217086718	79.1733169555664	0.6535005569458008	6.917271614074707	nan	inf
monomer-100-nr2-run1_result_108	29	MLDLEVPADSPEAVRRALEEEVLPRLSGRQREIFLAAYERWQALPPEQRPSTTLVFEATADSARVRIIAADGTVVYEETYPLPASETDVRPLRVVLRGAP	1.4326777953669647	0.8972886167526499	83.21015167236328	0.7491939663887024	5.8204216957092285	nan	inf
monomer-100-nr2-run1_result_108	30	MLLPEVPPDSEEAVRRALEELYLPRLSGRAREIALRAWERYRALPPEERPRTTLVIRVTAERAEVRLLRADGTVVYEEVYELPPEETDVEPLLIVLRGPP	1.535387479539481	0.8840598044399013	78.65816497802734	0.6989551186561584	6.873327732086182	nan	inf
monomer-100-nr2-run1_result_108	31	MLDLDVPPDSPEALDAAIREEVLPRLSGPQREVAERALARWRALPPEERPATTLRIRVTAREAEVELYRADGTLVYAERVEIPPEYTDVEPLEIVIRGPP	1.6735793072236886	0.8552239298767879	77.25605010986328	0.6388223171234131	6.773364067077637	nan	inf
monomer-100-nr2-run1_result_108	32	EPLLEVPADSEEALERALEEEVLPRLSGPQREIFREAYEEWRALPPEQRPSTTLVFEATAEEARVRLYAADGTLVRERTYPIPPEYTDVRPLRIVLRGAP	1.3151760948796443	0.9191657368369524	83.9117202758789	0.7470517754554749	5.64144229888916	nan	inf
monomer-100-nr2-run1_result_108	33	ELLPEVPPDSPEALRRALEELVLPRLSGPQREIFLEAWAFYESLPPEERPATTLVFEATATEARVRLLRADGEVVYERRWPIPAEYTDVQPLRIVIRGPP	1.1176491651502602	0.9244602815404922	79.64293670654297	0.7019318342208862	6.724908351898193	nan	inf
monomer-100-nr2-run1_result_108	34	MLIDDVPADDPAAVRAALEEKYLPRLNGTQAAIFREAYARWQALPPEERPRTTLVFEATADSARVRILRADGTVVYEEVYEIPPSETDVQPTLIVLRGAP	1.1932131372501118	0.9352747707646706	80.05078125	0.7354266047477722	6.640445232391357	nan	inf
monomer-100-nr2-run1_result_108	35	PLLLEVPPDSPEAVDAALREEVLPRLSGPQRAILERAYARWRALPPELRPSTTLEFRATADRAEVRLRRADGTVVYEETYPLPPEYTDVRPTLVVLRGAP	1.5741406952219563	0.879043396390822	80.95159149169922	0.7236453294754028	6.111483573913574	nan	inf
monomer-100-nr2-run1_result_108	36	DLDLDVPPDSPEALERALEEEVLPRLSGRQREIFLEAYARWRALPPELRPATTLVFEATAEEARVRLLAADGREVYAETYPLPASETDVQPLRVVIRGAP	1.0659693074632688	0.9374717063485045	87.46796417236328	0.7959420084953308	4.737309455871582	nan	inf
monomer-100-nr2-run1_result_108	37	MEIPEVPPDSEEKLEEALEKEVLPKLSGPQREIFLKAYEKFKSIPESERPKTTLEFKATADYAEVKIYKADGTLVYEERYEIPPEYTDVEPKLIVIKGPK	2.452871488312919	0.8421829286795665	76.34980010986328	0.6515637636184692	7.395597457885742	nan	inf
monomer-100-nr2-run1_result_108	38	LLLPLVPPDSPEAVERFLREEVLPRLSGPQREILLEAYERYKALPEERRASTTLVFRATAERAEVRILDADGRVVYEEVYPIPAEYTDVEPLLVVLRGAP	1.3071806282690637	0.9181267051290125	83.21566009521484	0.7543876767158508	5.827253818511963	nan	inf
monomer-100-nr2-run1_result_108	39	PLIPAVPADSPEAVERALREEVLPTLNGKQREILLAAIERYRALPPEERPRTTLVFRATATSAEVRLLAADGTVVYEERYEIPASYTDVKPTLLVLRGAP	1.1221572588263093	0.9275773880355627	77.92072296142578	0.6939626932144165	7.095872402191162	nan	inf
monomer-100-nr2-run1_result_108	40	ELDLDVPADSPEAVRRALEEEVLPRLNGPQRAILERAWARYEALPPEERPRTTLVFEATAESARVTLEAADGRVVYEETYPIPPEYTDVKPLRVVLRGAP	1.3585940450177734	0.8990407080739358	84.22947692871094	0.7304906845092773	5.195741653442383	nan	inf
monomer-100-nr2-run1_result_108	41	MLDLDVPADSPEARRRALEEEVLPRLNGYQREILLKAWEFYESIPEELRPATTLEFDATADSATVKVYAADGTLIYEETYEIPASYTDVKPTHVVIRGAP	1.5313638300292198	0.8720802396855843	89.10546875	0.7738393545150757	4.181429386138916	nan	inf
monomer-100-nr2-run1_result_108	42	MLILDVPPDSEEALREALEKEVLPKLNGKQKEIFKKAYEKFLSLPEEQRASTTLHFKATATSAEVTIEAADGTVIYKETYEIPSSYTDVKPTEIVIKGAK	1.242937092190577	0.9103903923485612	82.44451141357422	0.6956963539123535	6.246509552001953	nan	inf
monomer-100-nr2-run1_result_108	43	LLIPDVPPDDEAAVERALREEVLPRLSGPQREIFEEAYAFYKALPPELRPATTLVFEARADYAEVRIYAADGRLIYERRYPIPPEYTDVRPLRVVLRGPP	1.275348408534804	0.9303870586335385	82.30522918701172	0.7392468452453613	5.799518585205078	nan	inf
monomer-100-nr2-run1_result_108	44	MKILDIPADSEEALEEALEKEVLPKLNGYQREIFEKAYEFYKSLPEEERPKTTLVFEATAKKAVVKVYKADGTLIYEETYEIPESYKDVKPTLIVIKGPP	1.521384612875115	0.890556752152048	84.01138305664062	0.7295038104057312	5.632015228271484	nan	inf
monomer-100-nr2-run1_result_108	45	ELLPDVPPDDPAALDRALEEEVLPRLNGPQREILRRAVARYRALPPEERPRTTLVFEATADSARVRLLDADGRVVYEERFELPPEYTDVRPLRVVLRGAP	1.3574165963793248	0.9006760249998409	77.95643615722656	0.6979228258132935	6.818201541900635	nan	inf
monomer-100-nr2-run1_result_108	46	MLNLKVPADSPEALERALKEEVLPKMNGYQKKIFEEAYEFWKSIPEEERPSTTLVFEATAKSAKVKIYSADGKLIYEKTYEIPESYTDVKPLKVVIKGPK	1.657215999812086	0.8854757175843153	87.6009750366211	0.7650781273841858	4.867980480194092	nan	inf
monomer-100-nr2-run1_result_108	47	MLIADVPPDSPEALRKAFEEEYLPKLTGKQKEIAKKAWEFYESLPEEQKASTTLIIETTADKAVVKVLAADGTEIYSETYEIPPEYKDVKPTKIVIKGAP	1.3434232350493422	0.8953549817853892	77.41490173339844	0.6480104923248291	7.394082069396973	nan	inf
monomer-100-nr2-run1_result_108	48	LLLPDVPPDSLEALRRALEEEVLPRLSGPQREIFERAYERYLALPEAERPRTTLEFLATAERAEVKIYRADGTLVYEEVYEIPAEYTDVQPTLVVIRGAP	2.138997120627604	0.8628583812645102	54.718387603759766	0.5175909996032715	11.497096061706543	nan	inf
monomer-100-nr2-run1_result_108	49	LLLPDVPPDSPEALDRAFREEVLPRLSGRQREIALEALARFRALPPERRPRTTLVIEARADSVRVRILDADGRVVYEEVHEIPPEETDVEPLLLVIRGAP	1.14866504792041	0.9312959948938702	77.09703826904297	0.6974058747291565	7.4000372886657715	nan	inf
monomer-100-nr2-run1_result_108	50	MLLPEVPADSPEAVERALRELYLPRLSGPQREIFLAAYERYLAIPEELRPQTTLEFRATAEEAEVRLLAADGTLLWEERYPLPASYTDVEPLHIVLRGAP	1.5748579879446682	0.8808814759583204	88.50234985351562	0.8012398481369019	4.391014575958252	nan	inf
monomer-100-nr2-run1_result_108	51	ELDLDVPADSPEALERALREEVLPQLSGRQREILLRAYERFRALPPEERPATTLEFEATADRVRVRLYRADGTLVEEEVFEIPASETDVKPLRVVLRGAP	0.9861048218897714	0.9410113406685165	80.86650085449219	0.7187998294830322	6.21891450881958	nan	inf
monomer-100-nr2-run1_result_108	52	MLIPDVPADSEEALDRALEEEVLPKLNGYQRKIFLEAYEFYKSLPEEERPKTTLVFKATAEKAEVEIKAADGKIIYKKTYEIPPEYTDVKPTEIVIKGPE	1.3746908305498065	0.9002150051221843	83.34103393554688	0.694076657295227	6.178373336791992	nan	inf
monomer-100-nr2-run1_result_108	53	LLLPLVPPDDPAALERALRELVLPRMNGTQRRIFEEAYAEYLSLPPEERPSTTLVFRATADYAEVRLLDADGRLIRERRYEIPPSETDVEPLLVVLRGPP	1.0262380812554015	0.9380431868660523	81.95939636230469	0.7432233095169067	6.236776351928711	nan	inf
monomer-100-nr2-run1_result_108	54	MKILDVPADSEEEIEKALEEEVLPKLSGPQKEIFKEAYEFYKSIPESERPKTTLEFKATATSAEVKIYAADGTLIYEKRYEIPSSYTDVKETHIVIKGPK	2.2411199419147647	0.7842712874617416	58.01838684082031	0.489307701587677	11.726861000061035	nan	inf
monomer-100-nr2-run1_result_108	55	MEILDVPADSEEALEKALEEEVLPKLSGYQKKEFLKAYEFWKSLPEEQRPSTTLIFKATATSVEVTVEAADGTVIYKKTYEIPASETDVKPTEIVIKGAP	1.5677418917671402	0.8907208922165512	88.21815490722656	0.7662441730499268	4.6285858154296875	nan	inf
monomer-100-nr2-run1_result_108	56	MLNLEVPPDSDEAIEEALKNEVLPKLSGPQKELFEKAYAFYKSLPEEKRAKTTLIFEATADSAKVKVLDADGKVIYEETYEIPPEYTDVKPTKVVLKGAK	1.5684688101975295	0.8784667665517186	85.48992919921875	0.7306421995162964	5.368495941162109	nan	inf
monomer-100-nr2-run1_result_108	57	MLILDVPADSPEALERALREEVLPRLSGRQRQIAEEAWARWRALPPELRPRTTLVIEVTADRARVRLLDADGTLVWEEEYEIPASETDVKPTLIVIRGPP	2.0741987520211764	0.8069385770712765	85.79771423339844	0.7665295600891113	4.822690486907959	nan	inf
monomer-100-nr2-run1_result_108	58	VLLPDVPADSPEAIERALREQVLPRLSGPQRQIFLEAYEFYRSLPEEERPRTTLVFEATATSARVKLLSADGRLVYERTYAIPASYTDVQPLLVVLRGAP	0.9462862233992565	0.9460143554291972	82.63899993896484	0.7555144429206848	5.7964324951171875	nan	inf
monomer-100-nr2-run1_result_108	59	MEIDDVPADSPEAVERAFEEKWLPKLNGKQREIAEKAYKKWKALPKEEQPKTTLEIKVTAKSAEVKIYSADGKLIYEEKYEIPESYKDVEEQLIVIKGPK	1.8346406836788378	0.8370639447242861	78.20852661132812	0.642666220664978	7.3292012214660645	nan	inf
monomer-100-nr2-run1_result_108	60	ALLPLVPPDDPAALEAFLREEVLPRLSGPQREILLRAYAEFQALPPAERPATTLVFEATADEARVRFLRADGTVVREETYPLPAEYTDVRPLRLVLRGAP	1.4121633594963765	0.9069481822966631	82.97689056396484	0.7575110197067261	5.795019149780273	nan	inf
monomer-100-nr2-run1_result_108	61	MLILEVPPDSEEEIERAFEEEVLPKLNGKAREIAKKAYERWKAIPEEKRPSTTLEILVTKDYAEVKIYDADGKLIYEERYEIDPSYTDVKPLHLVIKGPK	1.5381279740418183	0.8882435905090575	80.32032012939453	0.685630202293396	6.564747333526611	nan	inf
monomer-100-nr2-run1_result_108	62	MLEPLVPADSPAAVERALRELYLPRLSGYQRKIFEEAYAKYLALPEEQRASTTLEFDATATSATVKIIDAEGNVIYEKTYEIPASETDVEPTHIVLRGPA	1.6435958210636774	0.9051218913813522	78.89679718017578	0.6656225323677063	7.903037071228027	nan	inf
monomer-100-nr2-run1_result_108	63	MLIDEVPDDSEEEIEKALEEKYLPKLSGKQREIALEAYEFYKSIPEEERPKTTLRIKVTADSAEVKIIDADGKVIYEKKYEIPASYTDVKPLEIVLKGPK	1.550908102759648	0.8783833174057307	78.77557373046875	0.6348673105239868	7.671542167663574	nan	inf
monomer-100-nr2-run1_result_108	64	MLIDEVEPDSEEEIEKALKEKYLPKLNGYQKKIFEEAYKKYKAIPKEERPKTTLVFKSTADSAEIKIYKADGTLIYEEKYEIPESEKDVKETEIVIKGPK	1.575708625464327	0.8840658099036312	84.35302734375	0.7199419140815735	5.843730926513672	nan	inf
monomer-100-nr2-run1_result_108	65	MLVADVPPDDPAALRAALEREYLPRLSGPQRAIFEEAYARWEALPEEERAATTLRFLARADYAEVELYAADGRLVYRERYPIPPEYTDVEPLEIVLRGAP	1.632045066747197	0.8655052874069332	66.21672058105469	0.665686309337616	8.843914031982422	nan	inf
monomer-100-nr2-run1_result_108	66	MLDPEVPPDDPEAIRRAIEEEYLPRLSGRQREIALAALERYEALPEEERPSTTLIIEATADSVRVRLERADGEVVWEETYELPASETDVEPLRIVIRGAP	1.7548429482826782	0.8803852980274623	79.22860717773438	0.6852524876594543	7.526454448699951	nan	inf
monomer-100-nr2-run1_result_108	67	MLLPLVPPDSPEAIERALEELVLPRLSGPQRAILREAWAEFRALPEEERPRTTLVFEATATSARVRLLSADGTVVAERTYPLPASYTDVKPLRVVLRGAP	1.4017714005793789	0.8999821514788156	77.58968353271484	0.7034047245979309	7.558071613311768	nan	inf
monomer-100-nr2-run1_result_108	68	ALLPDVPPDSPEAVERWLREQVLPRLSGTQREILLRAYAFYRSLPEELRPSTTLVFRATAESAEVEVLRADGTVVYRERFPIPASETDVEPLLVVLRGPP	1.2235210399466268	0.9226517504947742	82.72782135009766	0.7387144565582275	6.012630939483643	nan	inf
monomer-100-nr2-run1_result_108	69	MLVLDVPPDSEAAVDRALEEEVLPRLSGFQREVLERAYAEWRALPPELRPRTTLVFEATADSVRVEFRDADGRVVREETYPIPPSETDVRPTRIVLRGAP	0.9543880325872967	0.9417004347091664	84.38062286376953	0.7658261060714722	5.455006122589111	nan	inf
monomer-100-nr2-run1_result_108	70	PLVLDVPPDSPEAVRRALEEEVLPRLSGTQRRILLEAYARFEALPPEERPRTTLVFRATADYAEVRLLAADGTEVYRERHEIPASETDVEPQLVVLRGPP	1.0127694091944555	0.9401649848505663	84.26020050048828	0.7633739709854126	5.1581711769104	nan	inf
monomer-100-nr2-run1_result_108	71	MLILDVPPDSEEALEKALKEEVLPKLNGKQREIFLKAYEFYKSLPEEERASTTLIFKATATSAKVKILKADGTVVYEETYEIPSSYTNVKPTEIVIKGAP	1.11202362026207	0.9460192240439397	82.10955047607422	0.7124555110931396	6.21771764755249	nan	inf
monomer-100-nr2-run1_result_108	72	MELPLVPPDSPEELRRALEEKYLPKLNGYQRKIFEEAVAFFESLPPEEQASTTLVFLATATSATVRILRADGRLVYEKTYPIPASETDVKPTLIVIRGAP	1.595932484361092	0.8948995065239269	80.09986877441406	0.686663031578064	7.524177074432373	nan	inf
monomer-100-nr2-run1_result_108	73	MEILEIPDDSLEEIKKALEEEVLPKMNGYQKEIFLKAYEKYLSIPEEERADTTLEFEATADYAKVKIYKADGTLIYEETYKIPESYKDVKPLKVVIKGKK	2.1517465078262177	0.8416823478914509	88.02387237548828	0.7774538993835449	4.240501403808594	nan	inf
monomer-100-nr2-run1_result_108	74	MLNLDVPDDSPEAIKAAFENEYLPKLNGYQKKIAEEALKFYESLPEEQKASTTLIIETTAKSTKITIKDANGKVIYEKVYEIPESYKDVKPTKIVIKGAK	1.5090213629725748	0.8842026281060197	78.7806396484375	0.6542381048202515	7.068211555480957	nan	inf
monomer-100-nr2-run1_result_108	75	MLIPDVPADSEEAVRRALEEEVLPRLNGYQRKVFEEAYAFYQSLPAELRPRTTLHFLATATSAEVRVYRADGTLVYEKTYPIPSSYTDVEPLEIVLRGAP	1.029848670773215	0.9344825746150005	80.82182312011719	0.7035740613937378	6.958141803741455	nan	inf
monomer-100-nr2-run1_result_108	76	DLDLEVPADSPEAVERALREEVLPRLSGRQREIFERAYAEYQALPPEQRASTTLVFEARADYALVRLYAADGTLIREERFELPPSETDVKPLRVVLRGAP	1.4380001901813098	0.9009350256826378	85.4061279296875	0.7800783514976501	5.088414669036865	nan	inf
monomer-100-nr2-run1_result_108	77	PLLLDVPADSLEAIERALREEVLPRLNGTQREIALRAYERFLSLPEEERASTTLLIRTTADSAEVRIYSADGTLVYEERYEIPASETDVEPRLIVLKGAP	1.1976069556232163	0.9160896812142212	83.46212005615234	0.7406592965126038	5.350337982177734	nan	inf
monomer-100-nr2-run1_result_108	78	MLIDDVPADDPAAVERAFRERYLPRLSGPQREIAEKAWAKWKAIPESERPKTTLIIEVTADSARVKILKADGKLVYEETYEIPAEYTDVKPTLIVIKGPK	1.609575836057211	0.8705734366245567	81.9008560180664	0.7205482721328735	6.140997409820557	nan	inf
monomer-100-nr2-run1_result_108	79	MLIPDVPADDPAALAAFLEEEVLPRLSGPQRQILERAYAEYLALPEEERPRTTLVFEATAESARVRLYDADGRLVREETYPIPPEYTDVEPLEVVLRGAP	1.1096499728923293	0.9330831828126626	81.08290100097656	0.7151121497154236	6.199436664581299	nan	inf
monomer-100-nr2-run1_result_108	80	LELPAVPADSPAALRRALEERYLPRLSGRQREIFREALARFEALPEAERPATTLVFRATAEEAEVELLAADGTLVYRERYPIPPSETDVRPTLVVLRGAP	1.370998980906692	0.9086028608779637	80.35750579833984	0.7220942974090576	6.816209316253662	nan	inf
monomer-100-nr2-run1_result_108	81	MLVPDVPPDSPAAVDEALEREILPKLSGPQAAILREAYARFRAIPEAERAATTLRFRATAESAEVEILRADGTVVERRTYPIPASYTDVEPLEVVLKGAP	1.247461673280831	0.9148403723680077	79.09072875976562	0.6778993606567383	7.266374588012695	nan	inf
monomer-100-nr2-run1_result_108	82	MLLPEVPPDSLEALRRALEELVLPRLSGRQREIFERAYERFLAIPPEKRADTTLVFEATAERARVEIRDADGRLIYEEEYPIPPEETDVEPLRVVIRGAP	1.4880432294516468	0.8886647263814634	81.23992919921875	0.7101119160652161	7.494144916534424	nan	inf
monomer-100-nr2-run1_result_108	83	MLVLDVPPDSPEALERALREEVLPRLSGTQRRIFLEAWARYQSLPPERRASTTLEFRATATRAEVVLRDADGRVIDRRTYEIPASETDVRPLHIVLRGAP	1.0708992785626297	0.9351663357357389	87.36344909667969	0.788083553314209	4.565364837646484	nan	inf
monomer-100-nr2-run1_result_108	84	LLVPDVPADSPEAVRAALEELYLPRLNGPQREILLRAWAEFEALPPERRADTTLEFHATATEARVRLLAADGTLVREERFPLPPEYTDVRPLHIVLRGAP	1.2645164177515371	0.9158049873079668	81.20047760009766	0.738531768321991	6.1329498291015625	nan	inf
monomer-100-nr2-run1_result_108	85	ELLPDVPPDSPAALRRAVEEEVLPRLSGRQREIARAALAEWEALPPEERPRTTLVIEATPEEVRVRLLAADGTVRREAVYPIPPEETDIRPLRLVLRGAP	1.1592204784548599	0.9262941000729044	77.65340423583984	0.6844276189804077	7.637534141540527	nan	inf
monomer-100-nr2-run1_result_108	86	MLLPEVPPDSLEALRAALEREYLPRMNGRQREIFLRAYKEYLSLPPEQRPATTLEFEATADSARVTFRAADGTVIREETYPLPPEYTDVEPLRVVLRGAP	1.7182015051889952	0.8751516895522328	78.71137237548828	0.6829579472541809	7.985937118530273	nan	inf
monomer-100-nr2-run1_result_108	87	ELLPRVPPDSLAALERALEEQYLPRLNGTQAEIFRRAYAEYLALPPEERARTTLEFLATADYAEVRLYAADGRLVREERYEIPASETDVVPRRIVLRGPP	1.1738780195504777	0.9285927576296185	80.00299835205078	0.723618745803833	7.044595241546631	nan	inf
monomer-100-nr2-run1_result_108	88	MLDLDVPADSPEALERALREEVLPRLSGPQREIFLRAYERYRALPPEERASTTLHFHATADSAEVRIERADGTVVYEERFEIPPEYTDVKPLEVVIRGAP	1.2270111429641133	0.9171694880366212	88.14669799804688	0.7959374189376831	4.491620063781738	nan	inf
monomer-100-nr2-run1_result_108	89	LLIPDVPPDSLEEVERALREEYLPRLSGPQRQIALAAYERYLALPEAERPSTTLEIEATADSVTVKLYRADGTLIWEETFPIPASYTDVEPLRIVLRGPP	1.3377548564876718	0.9205162041777422	80.07353973388672	0.6986021995544434	6.832462310791016	nan	inf
monomer-100-nr2-run1_result_108	90	PLLPLVPPDSPEAIERFLEEEVLPRMNGYQREIFLRAYERWRALPEEERPRTTLVFEATADRARVRIYAADGRLVYEEVYEIPPSYTDVKPLLVVLRGPP	1.2351398446421715	0.9234793604410414	85.12383270263672	0.7691530585289001	5.690301895141602	nan	inf
monomer-100-nr2-run1_result_108	91	ALDPDVPPDDPAAVERALEELYLPRLSGPQRELFLAAWEEYRALPPEERPATTLEFLATADSAEVRLLAADGRLVAERRWPLPAEYTDVRPTHIVLRGPP	2.144059274716476	0.8281874106478617	73.6297607421875	0.6385323405265808	7.560915470123291	nan	inf
monomer-100-nr2-run1_result_108	92	LPLPLVPPDSEEALDRALAEEVLPRLSGPQREILERALARYRALPPEERPATTLEFRATAESAEVRLYRADGRLVEEERYPLPASYTDVRPLLVVIRGAP	1.1533203249410784	0.9282878997614605	79.04219055175781	0.6800651550292969	7.258295059204102	nan	inf
monomer-100-nr2-run1_result_108	93	MLIADVPADSEEALRRALEEEYLPKLSGPEREIALAAYEEFRALPAEERPSTTLVIESTAEYTRVTLRRADGTVVREETYPIPAEYTDREPLRIVLRGAK	1.4532570218471101	0.8932066078418337	83.70970153808594	0.7507692575454712	5.625827312469482	nan	inf
monomer-100-nr2-run1_result_108	94	LPLPRVPADDPAALDAALEREVLPRLSGPQRAILRRAVERWRALPAEERPRTTLVFRATADAAEVRLLRADGEVVYEERYPIPASYTDVEPLLVVLEGAP	1.3772246445153509	0.9005807844244567	79.92726135253906	0.7184486985206604	6.420370101928711	nan	inf
monomer-100-nr2-run1_result_108	95	MEILKVPPDSPEELERALREKVLPELSGPERKIALEAIERWKAIPESERPSTTLVIETTADRAKVEIYAADGTLVYEEEYEIPEEYTDRKPRRIVIEGAP	1.9008807627171729	0.835503905023122	82.11476135253906	0.7194995880126953	5.886026859283447	nan	inf
monomer-100-nr2-run1_result_108	96	MLDLDVPPDSEEALERALREEVLPRLSGFQREVFLKAYERWKALPESLRPSTTLVFESTATSVTVEIYDADGRLIYREVYEIPASETDVKPLRIVIKGAP	1.2592533950479716	0.9174007152976522	85.34016418457031	0.7612997889518738	5.395779609680176	nan	inf
monomer-100-nr2-run1_result_108	97	VPLPLVPADDPEALRRALEEQFLPRLSGPAREIAEAAIARFEALPPERRASTTLVIRVEADFAEVRILDADGRVVYEERYEIPAEYTDVQPTLIVLRGAP	1.3208348044549334	0.9295184330303385	80.2685317993164	0.7197272777557373	6.230262756347656	nan	inf
monomer-100-nr2-run1_result_108	98	MLRLEVPADSPEALRRALEEEVLPRLSGPQREILLRAYEEFLALPPEQRPRTTLEFEATADSVRVVFRRADGTVVREEVWPLPPEYTDVEPLRLVLRGPP	1.5223796510482734	0.890283465005144	84.50259399414062	0.7422767877578735	5.411986827850342	nan	inf
monomer-100-nr2-run1_result_108	99	LLLPEVPPDSPEALRRFLEEEVLPRLNGYQRAVLREAWARFEALPEEERPETTLVFRATAREAEVRLLRADGREVWSERYPIPPSETDVKPLEVVLRGAP	1.261336286777644	0.912045793296771	82.61607360839844	0.7198735475540161	6.451162338256836	nan	inf
monomer-100-nr2-run1_result_109	0	MIEVKFYYGEIKNEPEDWKYYKIPLTSSLEKNKIIKYEIEKGENNDSIEIYIEKVDDKKLKIKVKIKINNKEYEKEEIVEYKENKDLIVAVKEVPVPPNL	7.855633982247902	0.46547678339443743	64.02484130859375	0.5537279844284058	11.392258644104004	nan	inf
monomer-100-nr2-run1_result_109	1	MLEVEFYYGEIKEEKEDWKYYEIPLTPDLEPNKVYEYKIPEGENNDSIKIEIYKKDENTLKIKVKIKINNKEYTYEKEVEWKENETLIVKVKEVPVPENL	7.855231333134802	0.45280560738526554	79.3740005493164	0.6649909019470215	8.01126766204834	nan	inf
monomer-100-nr2-run1_result_109	2	MLEVKFYYGEIKNEPEDWKYYEIPLTPELKENEIYEYEIEPGENNDSIKVKLEKKDENTLKVTVTVKINNKTYTYEDEVEWKENETLILAVKEVPVPPNL	7.726184820831253	0.5680427853783009	65.44672393798828	0.5689810514450073	10.679984092712402	nan	inf
monomer-100-nr2-run1_result_109	3	SFEVEFYYGEIKEEPEDWKYYEVPLTPSLKKNEVYEYEIPKGENNDSVKIELEKKDDKTLKVKVTITVNNKTYTHEKEVEWIENKTLIIKVKEVETPENE	3.4403580578028774	0.7309270361426013	83.98758697509766	0.7068158388137817	6.657388687133789	nan	inf
monomer-100-nr2-run1_result_109	4	SFEVKFYYGEIKNTPENWKYYKIPLTPELKPNEKYLYEIPEGENNDSIKIYLEKKDEKTLKVKVEIKYNNKTYTKEEEVEYKPNKTLIVAVKYVETPENE	3.0302422976425345	0.7859478609209954	85.05463409423828	0.7184590101242065	6.316823482513428	nan	inf
monomer-100-nr2-run1_result_109	5	SFEVKFYYGEIKNDPEDWKYYEIPLTDSLEPNKVYEYKIPEGEDNDSIKIKLEKVDENTLKVTVTITKNNKTYTYEQEVPWKKNETLILAVREVPVPENE	7.654854289570709	0.3943829525636874	69.591064453125	0.6093922853469849	9.998481750488281	nan	inf
monomer-100-nr2-run1_result_109	6	SIEVKAYYGEIKNEKEDWKYYKIPLTDSLEKNKIYEYEIPEGENNDNIKIYIEMKDDNNLKITVEIKINNKTYTKEMIVPYKKNKTLIIAVKEVKTPENL	2.046035510444714	0.8655817651090651	82.42613983154297	0.7130173444747925	7.142580509185791	nan	inf
monomer-100-nr2-run1_result_109	7	SLEVEAYYGEIKKEPDDWKYYKIPLTPSLKPNEVYEYEIEPGENNDSIKIKLEKKDEETLKVTVTVKKNNKTYTKEMEVPYKENETLIIKVKEVKTPENL	2.1856496560160474	0.8442290233407528	82.42847442626953	0.6923648118972778	7.256372451782227	nan	inf
monomer-100-nr2-run1_result_109	8	MFEVKAYYGEIKEEPEDWKYIKIPLTPDLKKNEVYEYKPEPGEEDDSITIKLEMVDDETLKVTVTVKKNNKTYTYEMEVPYKENEDLIIAIREVKVPPNL	3.1500398189141494	0.7487246281408716	82.08089447021484	0.6846994161605835	7.379326343536377	nan	inf
monomer-100-nr2-run1_result_109	9	MYEVEFYYGEIKEDPEDWKYYEIPLTPELEKNKVYEYKIPKGENNDSIKIKLEMKDDKTLKVTVTIKENNKTYTFEKEVEYKENKTLIIKVKKVEVPKNL	2.345521425006328	0.82810910453432	84.00926208496094	0.7202220559120178	7.013367176055908	nan	inf
monomer-100-nr2-run1_result_109	10	EFEVEAYYGEIKNEKEDWKYYKIPLTDSLEKNKVYTYKIEEGENNDNIEIKIEKLDENKLKITVTIKKNNKTYTKEMIVEYKKNKTLIIKVKEVEKPENE	2.213282718568669	0.8459215821105519	85.1918716430664	0.7318368554115295	6.493493556976318	nan	inf
monomer-100-nr2-run1_result_109	11	MLEVEFYYGEEKNEPEDWKYYKIPLTDELKENEIYEYKIPEGENNDNIKIYIEKKDEKTLKIKVEVKINNKTYTYEKEVEYKKNETLIIKIKKVEVPENL	7.28301141219736	0.5619652243218285	75.73274230957031	0.6467932462692261	8.826009750366211	nan	inf
monomer-100-nr2-run1_result_109	12	SYEVEFYYGEIKNEPEDYKYYEVPLTDSLEKNKITEVKIPEGNNNNSIKIKLEKKDDKTLKVTVTIKENNKTYTYEKEVPYIKNKTLIIKVKKVETPPNE	3.302657722135552	0.7369057843127422	78.27070617675781	0.6566190123558044	8.201604843139648	nan	inf
monomer-100-nr2-run1_result_109	13	SFEVEFYYGEIKNTPEDWKYYEIPLTPELEKNKIYEYEIPEGEDNDNVKIFIEKVDENKLKITVEIKVDNKTYTHEKIVEYKENETLIISVKKVETPSNL	1.880846606476834	0.86940080774493	82.13741302490234	0.7072873115539551	7.19070291519165	nan	inf
monomer-100-nr2-run1_result_109	14	SFEVEFYYGEEKNEPEDWKYYKVELTPELEPNKIYEVEIEKGEDDDSIKILLEKVDENNLKVTVEIKKNNKTYTYEDIVEYKENETLIIKVKEVPTPPNI	6.541609364891871	0.5669575569484063	70.93571472167969	0.610520601272583	9.939071655273438	nan	inf
monomer-100-nr2-run1_result_109	15	SFEVEFYYGEIKNEPEDYKYYEIPLTPELEKNKVYIYKPEKGENDDNIKIELYKKDEETLKVKVTIKYNNKTYTYEKEVEWKENETLIIAVKYVPTPPNE	3.2625849467900867	0.7243995939481739	78.2135238647461	0.6521255970001221	8.174386024475098	nan	inf
monomer-100-nr2-run1_result_109	16	MLEVKAYYGEIKNTPEDWKYYEIPLTSDLKKNEVYEYEIPEGENNDNIKIELEKVDDNNLKVKVTIKINNKTYTKEMIVPYIENKTLIIAVKEVEVPENL	1.7883916808257347	0.8715163311621786	81.43327331542969	0.6949189305305481	7.316756725311279	nan	inf
monomer-100-nr2-run1_result_109	17	SLEVEAYYGEIKETPEDWKYYKIPLTPELIPNEVIEYEIEPGEDDENVKIYIEKVDENTLKIKVEVKIDNKTYTKEMEVPYIENKTLVIAVREVETPPNL	2.0038595941850326	0.8320635116799565	74.2934341430664	0.6307202577590942	9.134062767028809	nan	inf
monomer-100-nr2-run1_result_109	18	EIEVEVYYGEIKEDPEPYKYYEIPLTPELEKNKVIEYEIPKGENNENIKIELEKVDDENLKVKVTIKINNKTYTKEMIVPYKENKTLIIKVREVPVPPNL	3.426449964309712	0.7123683565837393	80.3223876953125	0.6589220762252808	7.682349681854248	nan	inf
monomer-100-nr2-run1_result_109	19	SLEVKAYYGEIKNEKENYKYYKIPLTDSLEKNKVYEYEIEKGENNDSIKIEIEKVDDEKLKIKVTVKINNKTYTKEMIVEYKKNKTLYIAVKEVKTPPNL	3.6730507918718143	0.7236663851485803	79.5452880859375	0.6863178014755249	7.83825159072876	nan	inf
monomer-100-nr2-run1_result_109	20	MYEVEAYYGEIKNTPEDYKYYEIPLTDSLIPNKTYEYEIPKGENDNNIKIKIEKKDENTLKITVTIKENNKTYTKEMEVPYKKNETLIVKVKKVEVPENL	3.623756653330067	0.7083889472714813	80.12715911865234	0.6963057518005371	7.8151655197143555	nan	inf
monomer-100-nr2-run1_result_109	21	SFEVEIYYGEEKKEPENWKTYKVPLTPELKPNEVYEYKPEKGEDDDSIKIYLEKKDEKTLKVKVEIKKNNKTYTYEKEVEWKENQTLIIKVKEVKTPSNL	3.2322599035910997	0.743877028404612	82.137451171875	0.6832547187805176	7.322554588317871	nan	inf
monomer-100-nr2-run1_result_109	22	MLEVEFYYGEIKKTKEDWKYYEIPLTSSLEKNKVIEYKIPKGESDDSIKIKIEKVDDENLKITVTVKINNKTYTKEKIVKYIENKTLIVAVKEVKVPPNL	4.769795885168161	0.6382787050124167	81.18690490722656	0.7038282155990601	7.387923240661621	nan	inf
monomer-100-nr2-run1_result_109	23	MYEVKFYYGEIKNEPEDWKYYKIPLTESLKLNEKYEYEIPEGEDNENIKITLEKLDENKLKVKVEIKENNKTYTYEDVVEYKKNETLIIAVKKVEVPENL	1.9963347784614596	0.8356886974061121	76.52176666259766	0.6467746496200562	8.644774436950684	nan	inf
monomer-100-nr2-run1_result_109	24	MFEVKFYYGEIKNEKEDWKYYEVPLTDSLEKNKIIEYEIPKGEDNDSIKIKLEMVDDKTLKVTVEIKKNNKTYTFEKEVEYKKNKTLIIAVKEVPVPPNL	7.10810366107993	0.5809792382398551	74.72319030761719	0.6350464820861816	8.847417831420898	nan	inf
monomer-100-nr2-run1_result_109	25	SIEVKVYYGEIKNTPEDWKYYKVPLTPELKKNETYLYEIEEGENSNNIKIYIEKVDENNLKITVEITINNKKYTKEMIVEYKENETLIIAVKEVKTPPNL	6.79085204921889	0.5912489599709967	70.8633804321289	0.6433387994766235	9.423224449157715	nan	inf
monomer-100-nr2-run1_result_109	26	EYEVEAYYGEPKNEPEDYKTYEIPLTESLKKNEVYEYEIPEGEDNDSIKIKLEMVDDNNLKVTVEITENNKTYKKEMIVPYKKNKTLIIRVKKVEKPENE	3.5781487736778033	0.7197331890449926	83.69500732421875	0.7109493017196655	6.730189800262451	nan	inf
monomer-100-nr2-run1_result_109	27	ELEVKAYYGEIKNEPEDWKYYKIPLTDSLKPNEVYEYKPEPGEDDENIKIKLEKKDEDTLKITVTVTIDNKTYTKEMEVEYKKNKTLVIAVKKVEKPPNE	1.338337370771371	0.9052574326898298	83.90931701660156	0.6989443898200989	6.6340155601501465	nan	inf
monomer-100-nr2-run1_result_109	28	MYEVKFYYGEIKKDKENWKYYKIPLTEKLEKNKVYEYKPEEGEDSDNIKIYIEKVDENKLKIKVKIKKNNKEYEKEDIVEWKKNKDLIIAVKEVKVPPNL	2.9222692878657037	0.7543829133516443	76.96112823486328	0.6409995555877686	8.801249504089355	nan	inf
monomer-100-nr2-run1_result_109	29	MIEVKAYYGEIKNTPENYKYYEIKLTSNIKKNEKIEVKIEEGENNDNIKITLEKKDENNLKITVKIKINNKEYTKEMIVPYIENKTLIVSVKEVNVPPNL	7.160413659338075	0.4853454385045206	56.90302658081055	0.5075705051422119	12.561782836914062	nan	inf
monomer-100-nr2-run1_result_109	30	EWEVEFYYGEIKNTPEDYKYYKIELTDELKKNETIEVEIEKGENNDSIKIKIKMKDENNLEITVTIKYENKTYTKKKIVPYIKNKTLIVKVKKVEVPENE	6.0876780765009615	0.7087733499944169	56.69337844848633	0.4719316065311432	12.353628158569336	nan	inf
monomer-100-nr2-run1_result_109	31	SYEVKFSYGEIENTPEDWKYIKIPLTDSLKENEIYEYKPEPGENSDSIKIKIEKLDENTLKVKVTIKEDNKTYTYEKEVPYIKNKTLIVKVKKVETPENE	3.1400455866164743	0.7297564045613469	83.61537170410156	0.6982555389404297	6.815695762634277	nan	inf
monomer-100-nr2-run1_result_109	32	MFEVEAYYGEIKNTPEPWKYYEIPLTDSLIKNEVIEVEIPEGENNDSIKIEIEMKDDNTLKIKVTITKDNKTYTYEMEVEYIKNKTLIIAVKEVEVPENE	3.3880732759073715	0.7315812343293585	80.99368286132812	0.686521053314209	7.473280906677246	nan	inf
monomer-100-nr2-run1_result_109	33	SFEVKAYYGEIKNEPEDWKYYKIPLTDSLEKDKVIEVEIEPGEENDSIKIKLEMVDENNLKVTVTIKVNNKTYTKEMIVPYKKNKTLIIAVKEVKTPPNL	3.411771029737987	0.739393897875093	78.42093658447266	0.6747192740440369	8.094854354858398	nan	inf
monomer-100-nr2-run1_result_109	34	EFEVEAYYGEIKNEPEDWKYYEVPLTESLEPNKVYEYEPEKGEDDDSIKIYLEKKDEETLKVKVKIKIDNKTYEKEMEVEYKPNETLIIKVRKVEVPPNL	2.87859625972749	0.7661613165003911	82.47238159179688	0.6854453086853027	7.2066144943237305	nan	inf
monomer-100-nr2-run1_result_109	35	SLEVKAYYGEIENKPDNWKYYKIPLTDELEKNKTYKYEIPEGENNDSIEINIEKKDENTLKITVKVKINNKTYEKEMEVEYKKNETLIIAVKEVETPENE	3.477682345989157	0.7253545305577715	84.3775405883789	0.7040467262268066	6.477497577667236	nan	inf
monomer-100-nr2-run1_result_109	36	SLEVKFYYGEIKKTKDDWKYYEVPLTSSLKKNEVYEYKPEKGEDDENVKIEIEKKDDNTLKVKVTIKINDKTYTYEKEVPYIENKTLIISVKEVPTPPNL	1.3837181589744088	0.9052747988797718	80.47834014892578	0.6638147830963135	7.7600250244140625	nan	inf
monomer-100-nr2-run1_result_109	37	SYEVEFYYGEIKKDPEDYKYYEVPLTPELKPNEVYEYKPEKGENDDSIKIKLEMVDEETLKVKVTIKKNNKTYTYEKEVPYIKNKTLIIKVKEVKTPPNE	3.1756644224387567	0.7488309938098934	83.4917984008789	0.7015124559402466	7.042344570159912	nan	inf
monomer-100-nr2-run1_result_109	38	MFEVKFYYGEIKNENENYKYYKIPLTPELKKNEIYEYKPEKGENSDSIKIYIEKKDEKTLKIKVEIKYENKTYTYEEEVEYIENKTLIISIKKKEVPKNL	3.8715826298428815	0.6786897884355082	84.99103546142578	0.7268031239509583	6.652228832244873	nan	inf
monomer-100-nr2-run1_result_109	39	SFEVEFYYGEIKNTPEDWKYYEIPLTDSLKKNEVYEYKIPKGEDDDNVKIKLEMKDENTLKITVTVEYNNKTYTYEKEVEYKKNETLIVSIRYVPTPPNE	1.8142435167124682	0.8582072926330515	80.44546508789062	0.6837581992149353	7.538191795349121	nan	inf
monomer-100-nr2-run1_result_109	40	SYEVKASYGEIEKSPEDWKYYEIPLTDSLKPNEVYEYEIPKGENNDSVKIKLEKVDENNLKITVTITENNKTYTKEMVVPYIKNKTLIISVKKVETPPNE	2.5419271989849066	0.8144600429522797	81.53565216064453	0.6969228982925415	7.408997535705566	nan	inf
monomer-100-nr2-run1_result_109	41	SFEVEFYYGEIKKTPEPWKYYKIPLTPEIKKNEVIEYKPEPGEDDENVKINIEKVDENTLKLTVTVKINNKTYTKEKEVEYKENETLIVSVKYVPTPPNL	1.97983090913694	0.84776786734591	82.04878997802734	0.6809403896331787	7.032654285430908	nan	inf
monomer-100-nr2-run1_result_109	42	SFEVKFSYGEIENTPENWKYYKIPLTDELKENEIYEYKPEKGENDDSIKIEIEKLDENKLKIKVTITYNNKTYTYEDVVEYKKNETLIVSVKYVETPPNL	3.7324544104642765	0.6950151266163145	84.13788604736328	0.7169843316078186	6.796451568603516	nan	inf
monomer-100-nr2-run1_result_109	43	MFEVEAYYGEIEESPEDWKYYKIPLTSSLKKNEKYEYEPEEGEDSDSIKITLEKKDDKTLKVTVTIKKNNKTYTHEMEVEYKENETLIIKVKEVEVPPNE	2.9478859172312424	0.7485586547079395	83.72727966308594	0.7044094800949097	6.962823390960693	nan	inf
monomer-100-nr2-run1_result_109	44	MFEVKFWYGEIKEDPEDWKYYEVPLTPSLPKNEVIKVEIPEGEDNDSIEIELYKVDENNLKVKVTIKKNNKTYTYEKVVPWKENETLVIAVREVPVPPYL	3.274932382868506	0.7476065420448563	78.63780212402344	0.6379724740982056	8.285797119140625	nan	inf
monomer-100-nr2-run1_result_109	45	EFEVEFYYGEIKNEPEDWKYYEVPLTDSLKKNEVTEVKIPEGENNDNIKIKLYKKDENTLKVKVTITYENKTYTYEKEVEYKKNETLIIKVRKVEVPPDE	1.1796125226996228	0.9276082248552672	83.90277099609375	0.6884201169013977	6.755648136138916	nan	inf
monomer-100-nr2-run1_result_109	46	SLEIEAYYGEEKKEKEDWKTIEIPLTDSLKPNEIIEYEPEKGENDDNIKIYIEKVDEENLKIKVEIKINNKTYTKEMIVPYKKNETLIIKVREVKTPENE	2.1258748191777155	0.8645115849454068	81.45976257324219	0.6560766696929932	7.5138139724731445	nan	inf
monomer-100-nr2-run1_result_109	47	SIEVEAYYGEIKNEPENWKYYKVPLTESLEKDKVYEYKIEEGENNDSIKIEIEKVDDKTLKIKVTIKINNKTYTKEMEVEYKKNKTLIIKVKEVKTPPNL	2.1004747438775566	0.8554406376671837	82.08244323730469	0.6785285472869873	7.375542163848877	nan	inf
monomer-100-nr2-run1_result_109	48	MFEVEFYYGEIKNTPEDWKYYEIPLTESLEKNKEYEVELPKGENNDSIKIKLKMKDDKTLKVTVTIKKNNKTYTFEKEVEYKKNETLIVKVKEVEVPSNL	1.820558784199751	0.8677006680190271	82.67215728759766	0.7049338817596436	7.260725021362305	nan	inf
monomer-100-nr2-run1_result_109	49	ELEVEAYYGEEKKEKEDWKTYKIPLTPDLKKNEVYTYEPEKGEDDDNIKIELEKVDDKTLKVKVTITIDNKTYTKEMEVPWIENKDLIIKVKKVEVPENE	1.597629524199652	0.8768819323715442	83.01905822753906	0.6864496469497681	6.882041931152344	nan	inf
monomer-100-nr2-run1_result_109	50	SFEVKFYYGEIKNEPEDWKYYEVPLTSSLEKNKVYEYKPKKGENDDDVKIKLEKVDDNKLKVTVTIKKNNKTYTKEKIVEWKENETLIISVREVKTPENE	7.193824473447478	0.5473635546397653	61.930633544921875	0.5428743958473206	11.689285278320312	nan	inf
monomer-100-nr2-run1_result_109	51	MFEVEFYYGEPKEEPLPWKTYEVPLTPELEKNKVIKYEPEPGEEDDSVEIELYMKDDEKLLVKVTVKKNNKTYTFEKEVEYKKDKTLIIRVREVPVPPNE	3.0513742038580114	0.7361306739049509	83.60401153564453	0.69111168384552	6.962043762207031	nan	inf
monomer-100-nr2-run1_result_109	52	SFEVEFYYGEIKNDKNNWKYYKIPLTKDLEKNKVIEYEIEKGENSDNIKIKIEKVDEKTLKITVEIKYNNKTYTYEKEVEYKEDKTLIIKVKKVEKPENE	7.0550318421416325	0.5916707756227357	67.24821472167969	0.5875774025917053	10.542678833007812	nan	inf
monomer-100-nr2-run1_result_109	53	SLEVEFYYGEIKNTPEDWKYYKVPLTPELKKNEVYKYEPEKGENNDNITIELYMKDDTTLKVKVTVKINNKTYTYEKEVKYEENKTLIIKVKEVETPPDL	2.4560516947258266	0.8644765250830112	80.0414810180664	0.6531646251678467	7.617053031921387	nan	inf
monomer-100-nr2-run1_result_109	54	SYEVEAYYGEIKKDPEDWKYYEIPLTEDLKPNEVYEVEIPKGENDDSIKIEIEKKDEETLKITVTIKENNKTYTKEMEVEYKKNETLIIKVKKVETPPNE	2.196555224600124	0.8402758483953758	84.08687591552734	0.7100521326065063	6.79082727432251	nan	inf
monomer-100-nr2-run1_result_109	55	MFEVKAYYGEIKETKDDWKYYKVPLTPSLKKNEVTEYEIPEGEDNDAVKILLEKVDDKTLKVKVTVTYENKTYTYEMEVEWKENKTLIISIRKVEVPPNL	2.1718659364992066	0.8469456556138701	82.96438598632812	0.6950697302818298	7.049491882324219	nan	inf
monomer-100-nr2-run1_result_109	56	MFEVEVYYGEIKKDPEPWKYIEVPLTPELKPNEVYTYEPEEGEESDSIKIDLYKKDENTLEVTVTITVNNKEYTYTKEVEYKPNETLIIKVKEVPVPPNE	2.950512726611559	0.7499312120945961	83.60968780517578	0.6973592042922974	6.778841972351074	nan	inf
monomer-100-nr2-run1_result_109	57	SFEVKAYYGEIKNEPEDWKYYKIPLTPELEKNKIYEYKIPEGEDNDNIKIYLEMKDDNTLKIKVEIKYNNKTYTYEMEVPYIKDKTLIISVKYIETPENL	2.3430998110076935	0.8473202091125327	85.34416961669922	0.7362861633300781	6.272197723388672	nan	inf
monomer-100-nr2-run1_result_109	58	MFEVEISYGEIDNEPEDWKYYKVPLTPELEPNKVYEYKPEKGENNDNIKIYLEKVDENNLKVTVEITYENKTYTYEKIVPYKENETLIIKIRKVPVPPNL	1.3662520927481658	0.9065769231125419	82.7298583984375	0.6971410512924194	7.185234069824219	nan	inf
monomer-100-nr2-run1_result_109	59	SWEVKFYYGEIKNTNDDWKYYKVPLTPELEKNKIYEYKPEKGENNDSIKIKIEKVDENTLKVTVTIKENNKTYTYEDEVPYKENETLIISVKKVETPADK	3.6474109154247976	0.7033709191615662	82.46206665039062	0.6939572095870972	7.320560932159424	nan	inf
monomer-100-nr2-run1_result_109	60	SLEVEAYYGEIKNEPEPWKYYEVPLTPELEKDKVYEYEPPKGSDNDSIKIKLEKLDDENLKVTVTVTINNKTYTKEMVVPWKENETLIIAVREVETPPWL	3.2229667547047707	0.7487995865052126	80.22371673583984	0.6637773513793945	7.934737205505371	nan	inf
monomer-100-nr2-run1_result_109	61	SFEVKFYYGEVKNTPEDWKYYKIPLTPELEKNKVYEYKIEKGEDDDSIKIFIEKKDENNLKITVEVTYENKTYTYEDIVEWKENKDLIVAVKKVETPPNL	7.516335340668907	0.42560027238791626	63.16154098510742	0.5508366823196411	11.586577415466309	nan	inf
monomer-100-nr2-run1_result_109	62	MLEVRVYYGEIKEDPEPWKYYEIPLTDELEKNKVYIYEPEPGEDSESIKIEIEMKDDKTLKITVTITINNKTYTKEMEVEYKPNETLIIAVKEVEVPENE	3.1286542073942396	0.7443345799993939	78.59728240966797	0.6566517949104309	8.075433731079102	nan	inf
monomer-100-nr2-run1_result_109	63	SYKVEFYYGEIKNEKDNWKYYKIPLTPSLKKNEVYEYEIEEGKNNDSIKIYIYKKDDNTLKIKVEIKYNNKTYTYEKEVEYIENKTLIISVKKVETPPNE	2.489438434386373	0.8182410339607361	82.95769500732422	0.704822301864624	7.013573169708252	nan	inf
monomer-100-nr2-run1_result_109	64	MFEVKFYYGEIEKTPEDWKYYEVPLTPELKKNEVKEVEIEKGENSDAIKILLEKVDDKTLKVTVTITKNNKTYTYEKEVKWEENKTLVIAVREVEVPPNL	2.4682840374811734	0.8309655273868806	83.47843933105469	0.6931654214859009	7.053067207336426	nan	inf
monomer-100-nr2-run1_result_109	65	MIEVEVYYGEIKNEPEDWKYYEIPLTEDLKKNEIIEYKPKEGENSENIKILIEKVDENKLKIKVEIKIDNKTYTKEMEVEWKKNETLIVRVKKVDVPPNL	1.3455014847889561	0.9050345532287154	81.7064208984375	0.6704847812652588	7.455935955047607	nan	inf
monomer-100-nr2-run1_result_109	66	MFEVKAYYGEIKKEPEPWKYYEVPLTEELKKNEVYEYKPKKGENDDSIKIELEKVDDKTLKVKVTVTKNNKTYTYEMEVPWIKNKTLIISVREVEVPPNE	2.8245330080909294	0.7695270913314171	83.75843811035156	0.6996906399726868	7.081571578979492	nan	inf
monomer-100-nr2-run1_result_109	67	MYEVEFYYGEKKNTPEDYKYYEIPLTDSIEKDKKIEVEIPEGEENDSIKITLEMKDDKTLKVTVTIKIDNKTYTFEKEVPFIKNKTLIVAVKKVETPENL	3.2378828366602805	0.7674113264151039	78.63243103027344	0.6656075716018677	7.963772296905518	nan	inf
monomer-100-nr2-run1_result_109	68	EYEVKAYYGEIKKTPENWKYYEVPLTPELEKNKVYEYKPEKGEDDDSIKIKIEMVDENNLKVTVTIKKNNKTYTKEMIVEYKKDKTLVIAVKEVEVPEDE	3.2920945012850864	0.7426403120070723	83.13468933105469	0.7026402950286865	6.85961389541626	nan	inf
monomer-100-nr2-run1_result_109	69	SFEVEFYYGEIKKENENWKYYEVPLTDKLKKNEVYEYKPEEGENNDSITIKLEMKDENTLKVTVTYKYNNKTYTYEKEVEYKKNETLIIKIKKVETPPNE	2.0032626670172533	0.849177816387999	82.79872131347656	0.7012743353843689	7.12253475189209	nan	inf
monomer-100-nr2-run1_result_109	70	MIEVEAYYGEEIKDPLPWKTYKVPLTDKLEKNKVYEYKPEKGENDDSIKIKIEMLDENTLKITVTITINNKTYTKEMEVEYKKNETLIIRVREVEVPADE	6.93778172736262	0.5237793079329782	70.62700653076172	0.5990414619445801	10.1259126663208	nan	inf
monomer-100-nr2-run1_result_109	71	MFEVEFYYGEEKKEPEDWKTYKIPLTSSLEKNKVIEYEIEKGENSDSVKIEIYKKDDNTLKIKVTIKYENKTYTYEKEVPWIKDKTLIVRVKKVEVPEDE	3.022771903140513	0.758649567884776	79.07917022705078	0.6614839434623718	8.049893379211426	nan	inf
monomer-100-nr2-run1_result_109	72	MYEVKFYYGEIKNEPDNWKYYEIPLTESLKENEVTEVEIEEGENNDSIKIYLEKKDEKTLKVKVEIKKNNKTYTYEEEVEWKKDKTLIIAVKEVKVPENE	7.537745722011765	0.477483538813671	68.08148956298828	0.5798647403717041	10.462201118469238	nan	inf
monomer-100-nr2-run1_result_109	73	SFEVEFYYGEIKNEPDNWKYYEIPLTPELKKNEIYKYEIPKGENNDSVEIYLEKKDDNTLKVTVKITYNNKTYTYEKEVEYKENKTLIIKVKKIETPPNE	2.2888759099697613	0.8293959198761758	84.38774871826172	0.7245029211044312	6.684530258178711	nan	inf
monomer-100-nr2-run1_result_109	74	SFEVKIYYGEKKNTPEDWKYIEIPLTPEIKKNEIIEYEPEKGENNDSIKIYIEMKDDKKLKVKVEIKKNNKTYTYEKEVEYIENKTLIIAVKEVNTPENE	7.009659893615516	0.5451853232698132	74.7476577758789	0.6178500652313232	8.97391414642334	nan	inf
monomer-100-nr2-run1_result_109	75	SYEVEFYYGEIKKEKDDWKYYKIPLTKDLEKDKEYEYKIEEGEDNDNIKIKLYKKDDKTLKVTVTITEDNKTYTYEKDVEYIENKTLIIKVKKVETPPNL	1.9092169188433594	0.8593735805545305	80.63545227050781	0.6856867074966431	7.838281631469727	nan	inf
monomer-100-nr2-run1_result_109	76	MLEVEAYYGEIKKDPLPWKYYEIPLTPSLKPNETYEYKPKKGEDDDSIKIFLEKVDEENLKVKVEVEINNKKYTKEMIVPYKENETLIIKVREVPVPENL	2.570460549550872	0.7978275454546637	84.06281280517578	0.696437418460846	6.813977241516113	nan	inf
monomer-100-nr2-run1_result_109	77	EYEVEFYYGEIKNTPEDWKYYKIELTSSLEKNKVYEYEIEKGENNDSIKIYIEKKDDNNLKIKVEIKENNETITKEKIVEYKENETLIIAVKKVEVPPNL	7.068955902747294	0.5960855060530911	71.87467956542969	0.6220391392707825	9.362857818603516	nan	inf
monomer-100-nr2-run1_result_109	78	MLEVEFYYGEIKNTPEDWKYYKIPLTDELKPNEIYEYKIEKGEDSDSIKIYLEKVDENNLKVTVEIKINNKTYTYEKIVEYKPNKTLYVAVKEVEVPENL	2.2376537115790787	0.8511475075490157	82.41218566894531	0.7064943313598633	7.1089653968811035	nan	inf
monomer-100-nr2-run1_result_109	79	SFEVEAYYGEIKKDKEDWKYYKVPLTPDLEKNKKILYKPEEGENNDSIKIYLEKVDDNNLKVTVEITYNNKTYTKEMIVPWKENETLIIKVKYVETPPNE	3.6207709122371274	0.7042839674908792	77.25965881347656	0.6517648100852966	8.53289794921875	nan	inf
monomer-100-nr2-run1_result_109	80	MIEVEFYYGEIKNDKDDWIYYKIPLTSSLEKNKVYEYEIPKGNNSENIKIYLEKVDENTLKVTVEVKINNKTYKKEMEVPWIENKTLIVRIKLVEKPENE	2.0175160704511734	0.8472630803354477	81.05322265625	0.701718807220459	7.453518390655518	nan	inf
monomer-100-nr2-run1_result_109	81	MFEVEAYYGEIKEEDEDWKYYEIPLTPDLKPNEVYEYEPEKGENDENVKIYLEKKDEKTLKVKVKVKKDNKEYEHEMEVEWKENETLIIRVKEVEVPENE	1.3785557096411216	0.9106755805501335	84.02630615234375	0.6983750462532043	6.601745128631592	nan	inf
monomer-100-nr2-run1_result_109	82	SLEVKISYGEIENTPEDWKYYEVPLTSSLEKNKVYEYKIPEGESNENIKIYIEKVDDNKLKVKVEVKINNKTYTKEMEVEYKENETLIISVKEVKTPPNE	3.086629494478305	0.7457226436790876	80.08897399902344	0.6683790683746338	7.636658191680908	nan	inf
monomer-100-nr2-run1_result_109	83	SFEVKAYYGEIKNEPEDWKYYKIPLTPSLKKNETYEYKPEKGENNDNIKIKLKKKDDNNLEITVSITYNNKKYTYKMTVPWIENKTLVIAVKKVEKPENE	1.6243947948391493	0.8730674136906703	83.43772888183594	0.7073545455932617	6.972902774810791	nan	inf
monomer-100-nr2-run1_result_109	84	SFEVEAYYGEIKKTPEPWKYYEIPLTPDLKPNEVVEYKIPEGEDNESVKIKIYKKDEKTLKIEVTVTKNNKTYTKEMEVEYKENKTLVIAVKEVETPPNL	2.182527752444227	0.8295289042302062	82.22959899902344	0.6824908256530762	7.209066867828369	nan	inf
monomer-100-nr2-run1_result_109	85	MYEVEVYYGEIKNEPEDYKYYEIPLTDSLKKNEVHEVEIPKGENNDNIKIKLYKKNENELEITVTIKENNKTYTHKMIVPYKPNKTLIVKIKKVEVPPNL	1.3816165699641434	0.8955630707897082	82.60806274414062	0.7020760178565979	7.1451215744018555	nan	inf
monomer-100-nr2-run1_result_109	86	MIEVKAYYGEIKKEKEDWKYYKIPLTPELEKDKVYEYKPEKGEDDESIKIYLEKVDDKTLKITVKIKINNKEYEKTMEVEYIENKTLIISVKEVETPPNL	1.176734256429671	0.9247930344159849	80.91092681884766	0.6722463369369507	7.818546772003174	nan	inf
monomer-100-nr2-run1_result_109	87	MLEVEFYYGEIKNTPEPWKTYKIDLTESLPLNEEIEYEIPEGENNDAVKITLKKLDENKLLVKVEVKIDDKTYTYEKEVEWKPNKTLVVRVKKVEVPPNE	1.7236179871204056	0.8687559703349963	81.2967300415039	0.6699615120887756	7.505582809448242	nan	inf
monomer-100-nr2-run1_result_109	88	MLEVETYYGEIKEEEDDWKYYKIPLTNDLIPNEIYEYEIPEGEENENIKIYLEKVDENTLKVKVEIKIDNKTYTKEMEVEYIPNKTLIIKVRKVEVPPDL	1.8076874709853648	0.8701444543837542	81.76042938232422	0.6623960733413696	7.349207401275635	nan	inf
monomer-100-nr2-run1_result_109	89	SFEVKFYYGEIKNSKENWKHYKVELTDSLEKDKEYEVEIEKGNNNDSIKITLYKKDENTLKVKVSIKENNKEYTYEKEVEYKKNETLIIEVKKIETPPNL	7.2431190216829755	0.5423263518157109	75.01242065429688	0.6348741054534912	8.614346504211426	nan	inf
monomer-100-nr2-run1_result_109	90	SYEVEFYYGEIKNEPDDWKYYKVPLTPELKKNETYLYEPEEGENNENIKIYLEKVDDKTLKVKVEIKKNNKLYTKEKEVEWKENETLIIKVKEVKVPPNE	1.5669283731861268	0.8918543229475756	83.26116943359375	0.692806601524353	7.031282424926758	nan	inf
monomer-100-nr2-run1_result_109	91	SYEVEFYYGEIKKEPENWKYYEVPLTSSLEKNKVYEYEIPEGENNDNIKIKIEKLDDDNLKVTVEIKENNKTYTYEKVVPYIKDKTLIIKVKKVETPKNL	2.021653676977665	0.8492689214988357	81.61320495605469	0.7028874754905701	7.47846794128418	nan	inf
monomer-100-nr2-run1_result_109	92	MFKVEAYYGEIKNTDEPWKYYKIPLTPKLEPNKTYKVEIEKGENNDSIEIELKKKDENNLEITVTIEKNNKKYTYTMTVPYKENETLIIAVKEVKVPENL	2.2865892183475527	0.8476002437287699	85.45470428466797	0.7443452477455139	6.3718438148498535	nan	inf
monomer-100-nr2-run1_result_109	93	SYEVEFYYGEEKKTPEDWKTFKVPLTKDLKENEVIEYKIPKGENDDSVKIKLEKKNEKKLKVKVTIKVDNKTYTFEKEVEYIEDKTLIIKVKKVETPPNE	2.002147193077008	0.8497750858450881	81.3415298461914	0.6734238266944885	7.483511447906494	nan	inf
monomer-100-nr2-run1_result_109	94	SYEVEFYYGEKKNTPDDWKYYEVPLTPELEPNKVYEYEIPKGENNDSIKIKLEKKDDDTLKVTVSIKEDNKTYTYEKEVEWKENETLIIAVKKVETPENE	2.217611167608364	0.8441771531354075	84.51437377929688	0.7119622230529785	6.652737140655518	nan	inf
monomer-100-nr2-run1_result_109	95	MIEVEAFYGEVKDDPEDWKTFKVPLTPDLEKNKVIEVKLEKGENDDSVKIFLEKKDENTLKVKVEIKINNKTYTKEMEVPWIENKTLIIRVKEVETPPNE	3.560249229313979	0.723674952193565	81.68457794189453	0.6641301512718201	7.330110549926758	nan	inf
monomer-100-nr2-run1_result_109	96	SYEVEFYYGEIKEDEDDWKYYEIPLTEDLVKNEVYEYEIPEGEDSDSIKIKLEMVDDKTLKVTVEITENDKKYTFEKEVEYKPNETLIIKVKKVPTPPNL	3.6792409866714535	0.6997810034021887	82.32823944091797	0.6816554069519043	7.154659271240234	nan	inf
monomer-100-nr2-run1_result_109	97	ELEVEFYWGEIKEDPLPWKYFKVPLTPDLIPNKVYEYKPPEGENNDSVKILIEKVDENTLKVKVTVTINNKTYEKEAVVPYKENKTLIIKVREVEVPPNE	3.029798707740315	0.7626465629994409	81.62297058105469	0.6667941212654114	7.274852275848389	nan	inf
monomer-100-nr2-run1_result_109	98	SFEVRFYYGPIPEEPEPWRYYEVPLDDSLKPNEEIEYEIPKGESDDSVKITLEMVDENTLKVTVTITKDNKTYTHTAEVPYKKNQTLVIAVREVPTPPWL	3.2691328398628925	0.7368042769273893	82.15061950683594	0.6837751269340515	7.343696117401123	nan	inf
monomer-100-nr2-run1_result_109	99	SYEVEFYYGEIKNTSDNWKYYKIPLTESIEKDKVIEYEIEKGSNNDNIKIKIEKKNDTELKITVTIKENNKTYTFEKIVKFELNKTLIISVKKVETPPNE	2.5416936350416073	0.8003390007716327	77.417724609375	0.687008261680603	8.200634002685547	nan	inf
monomer-100-nr2-run1_result_11	0	EGIPKILEKAYEELKEKFPEEVADKFMAAIEPYADLEFLKALAEGKVDPAVLKAEITDPEDRKLFEEMLPIFQEIIKEELEKIRKESGDPVDELEEEEEE	3.2899907918002693	0.6966357635304599	81.84953308105469	0.6594759225845337	7.758818626403809	nan	inf
monomer-100-nr2-run1_result_11	1	EGLKKILEKIYEELKKKFPEEYADKFMKAIEPYANLEFLKKLAEGEVDESILLSEIKDPEDKEIFKKMLPIAKKIIKEELEKIEKESGDPVDEEEEEEEE	7.183743478310886	0.4558359597666511	83.38226318359375	0.6663129329681396	7.392877101898193	nan	inf
monomer-100-nr2-run1_result_11	2	SGIEKILEKIKEELKKKFPEEKVDKFMKAIEPYSNLKFLKDLAEGKFDEEKLLAEIKDEEDKEDFKKMLPIAREIIKEELEKIEKETGEKVEEEEEEEEE	2.675078005270479	0.8082645673496862	82.79796600341797	0.6780692338943481	6.763156890869141	nan	inf
monomer-100-nr2-run1_result_11	3	SGIKEILEEAYEELKKRFPEEVADLFMKAIEPYADLKFLKALAEGKFDKSVLLAKIKDPKYRELFEKMLPIFQKIIKERLEEIEKETGEKVEEEEEEEEE	2.2823372681748526	0.8214732867520708	80.2047119140625	0.6579868793487549	8.031654357910156	nan	inf
monomer-100-nr2-run1_result_11	4	EGIEKILKEAYEELKKKFPEEKAEKFMKAIEPYKDLKFLKALAKGEVDESVLLSKITDPEDKEYFKKMLPIFKEIVKKELEKIEKESGEKVLEEEEEEEE	2.444743932284948	0.7895798459623049	81.28948974609375	0.6613762378692627	7.464337348937988	nan	inf
monomer-100-nr2-run1_result_11	5	EGIPKILEKAKEELEKKFPKEIVEKFMKAIEPYANLEFLKKLANGEVDESVLLAEIKDPKDREYFKKMLPIFKEIIKEELEKIEKETGDPVEELEEEEEE	2.0977056322067185	0.8481973840767068	81.48431396484375	0.6660977602005005	7.336988925933838	nan	inf
monomer-100-nr2-run1_result_11	6	EGIEEIMEEIYEELKKKFPEEKAEKFMKALEPYADLEFLKKLAEGEFDESVLAAEIKDPEDQKLFKEMLPIAKEIIKKRLEEIEKETGEPVEELEEEEEE	3.276208804622725	0.7395155770957118	85.98011779785156	0.7066264152526855	5.533799171447754	nan	inf
monomer-100-nr2-run1_result_11	7	SGIEKILEKIKEELKEKFPEEVTDEFMKAIEPYANLEFLKALAEGKVDESILLSEIKDPELKEKFKEMLPIAKEIIKEELEKIEKEEGDEVEEEEEEEEE	4.590639151566439	0.6179870865143566	82.796630859375	0.6588283181190491	7.5216169357299805	nan	inf
monomer-100-nr2-run1_result_11	8	EGIKEILEKAYEELKKRFPEEVAERFMKAIEPYANLEFLKALAKGEVDESVIMAEIKDPEYRKLFEEMLPIFQKIIKEELERIEKETGEKVDPLEAEEEE	4.65749277916033	0.6005722195072876	81.23779296875	0.6507388949394226	7.290587425231934	nan	inf
monomer-100-nr2-run1_result_11	9	EGIEKILKEAEEELKKKFPKEKVDKFMKAIEPYANLEFLKKLAEGKVDPAILKAEIKDPEDQKVFDEMLPIFQKIIKEELEKIKKETGDEVDEEEEEEEE	2.8088033067589206	0.7980831470188143	83.07450866699219	0.6788166165351868	7.110347270965576	nan	inf
monomer-100-nr2-run1_result_11	10	SGIEEILEKIKEELKKKFPEEVADKFMEAIKPYADLKFLKALAEGKVDESIILSTIPDPEDRELFKKMLPIAKEIIKEELEKIEKEKGDPVEEEEEEEEE	2.7112696050075007	0.7947615668898399	81.40653228759766	0.6453793048858643	7.459860801696777	nan	inf
monomer-100-nr2-run1_result_11	11	EGLKEILEKAYEELKKKFPEELADKFMKAIEPYADLKFLKDLAEGKVDESILLAEIKDPEDKEKFKEMLPIFKEIIKEELEKIEKESGEPVEKLEELEEE	3.939253583302038	0.7082737921374056	85.28199768066406	0.6974323987960815	5.599370956420898	nan	inf
monomer-100-nr2-run1_result_11	12	EGIKEILEEAYEKLKEKFPEEKAEKFMKAIEPYANLEFLKKLAKGEVDKSILLAEIKDPEDKKLFEKALPIFQEIIKKKLEEIEKETGIPVEELEEEEEE	3.7152447378360134	0.7369338208677962	85.57904052734375	0.6969156265258789	5.364947319030762	nan	inf
monomer-100-nr2-run1_result_11	13	SGLEKIMEKAYEELKKKFPEEEAEIFMKAIEPYADLKFLKALAEGKVDISVIESEIKDPELKEKFKKMYPIFQEIVKKELEKIEKESGEKVEEEEEEEEE	2.1431347248903183	0.8561269544554024	81.40745544433594	0.6788885593414307	7.388784408569336	nan	inf
monomer-100-nr2-run1_result_11	14	AGIPRILERARAELRERFPEEAADAIMAALAPYADLEFLRALARGEFDEAELAATITDPELRAVFAEALPILRAIIREELERIERETGDPVPPLAAAAAA	5.070734606558311	0.5618277380118071	80.82711791992188	0.645883321762085	7.258028030395508	nan	inf
monomer-100-nr2-run1_result_11	15	EGIPEILKEIYEELKKKFPEEIADKFMKAIEPYSDLKFLKAFARGEFDESKLLAEIKDPKDREYFEKMLPIAREIIKKRLEEIEKETGDPVEPLEEEEEE	4.210605592624046	0.6105225976580789	81.21553802490234	0.6380572319030762	7.718063831329346	nan	inf
monomer-100-nr2-run1_result_11	16	EGIKKILEKAYEELKKKFPEEKAEKFMKAIEPYADLKFLKDLAEGKVDKSILLSEIKDEEDKEIFEKMLPIFQEIVKKELEKIEKEKGEKVEKEEEEEEE	5.7081500063671085	0.5652215817026746	83.00865173339844	0.6697396636009216	7.344167232513428	nan	inf
monomer-100-nr2-run1_result_11	17	EGLEKILEKAKEELKKKFPEEKADKFMKAIEPYADLEFLKALANGEVDESVILSEIKDEEDKELFKKMLPIFKKIVKEELEKIEKESGEKVDPLEEEEEE	3.762736129684342	0.6530545765074285	81.37263488769531	0.6536897420883179	7.731410980224609	nan	inf
monomer-100-nr2-run1_result_11	18	EGIPKILEEIYEELKKKFPEEVAEKFMEAIKPYADLKFLKALANGEVDESVLLAKIKDPKDKELFKKMLPIAREIIKERLEEIEKESGDPVEEEEEEEEE	2.642479854689761	0.7865094465722453	81.44554138183594	0.6546659469604492	7.683591842651367	nan	inf
monomer-100-nr2-run1_result_11	19	SGLDEIMEKIYEELKKKFPEEKADKFMKALEPYKDLKFLKALAEGKFDEEVILAEIKDPEDREYFKKMLPIAKKIIKEELEKIEKESGDPVDELEEEEEE	2.7827653078688543	0.7654180132782096	82.489990234375	0.6666618585586548	7.5747761726379395	nan	inf
monomer-100-nr2-run1_result_11	20	AGIPAILAEAEAELRRRFPEEVADRIMAALAPYADLAFLRALARGEVDEAVLEAAIPDPELRALFREALPIIREIIRRRLEEIERETGVPVPELEAEEEA	2.0013387253827783	0.8484254949306892	82.92980194091797	0.6839147806167603	7.0688982009887695	nan	inf
monomer-100-nr2-run1_result_11	21	AGLPEIMERAKEELKKRFPEEVADKIMEALEPYADLPFLRALARGEVDEAVLKAKITDPELRKLFEEALPIIREIIREELERIERESGDPVDPLAAEEEA	3.588274304070069	0.6862208078351272	81.64412689208984	0.6393942832946777	7.581930160522461	nan	inf
monomer-100-nr2-run1_result_11	22	SGIEKILEEAYEELKKKFPEELADKFMKAIKPYSNLEFLKKLANGEVDEEILLSEIKDEEDKEYFKKMLPIFKEIIKKELEKIEKESGIPVEKLEEEEEE	4.036396006539705	0.7238797509997797	85.18016052246094	0.7096881866455078	5.565920352935791	nan	inf
monomer-100-nr2-run1_result_11	23	EGIEKILEKAKEELKKKFKEEEVEKFMEAIEPYADLKFLKALANGEVDESILLSKIKDPELREVFKKALPIFKEIIKEELEKIEKETGDPVDPLEEEEEE	2.352645420454345	0.8019259427534753	82.14028930664062	0.6633956432342529	7.390474796295166	nan	inf
monomer-100-nr2-run1_result_11	24	EGIKKILEKAYEELKKKFPEEVAEKFMEAIEPYSDLEFLVKLAKGEVDESILLSEIKDPKLKEDFKKMLPIFKEIIKKELEKIEKETGIKVPELEEEEEE	4.86708961071123	0.6105283179659028	82.5418930053711	0.679681658744812	6.640887260437012	nan	inf
monomer-100-nr2-run1_result_11	25	EGIKEILEKAYEELKKKFPEEVAEKFMKAIEPYADLKFLKKLANGEFDESILEATITDPEYRELFKKMLPIFKKIIKEELEKIRKETGEEVEEEEEEEEE	2.3907576825767003	0.8601752064280795	81.467041015625	0.660946249961853	7.2974443435668945	nan	inf
monomer-100-nr2-run1_result_11	26	EGLPKIMEKIYKELKEKFPEEVAEKFMKALEPYANLEFFKKLAEGKVDESIILSEIKDPKDLELFKKMLPIAKKIIKEELEKIEKETGIPVEELEAEEEE	3.4094805287400027	0.7445429688115742	85.89010620117188	0.7020196914672852	5.4796576499938965	nan	inf
monomer-100-nr2-run1_result_11	27	SGIEKILEKAYEELKKKFPEEVADEFMKAIKPYSNLKFLKDLAEGKVDESILLAEIKDPELKEKFKEMLPIFREIIKKELEKIEKESGIPVDEEEEEEEE	2.7799403578882047	0.8016870339287465	83.34574890136719	0.6935604214668274	6.551575660705566	nan	inf
monomer-100-nr2-run1_result_11	28	KGIEKILEKAYEELKKKFPEEIADKFMKAIEPYANLEFLKALAKGEFDEEILLSEIKDEKDKKYFKEMLPIFKEIIKKELEKIEKESGEKVEELEEEEEE	2.1370465459785866	0.8397186158017695	81.54603576660156	0.658207356929779	7.928366184234619	nan	inf
monomer-100-nr2-run1_result_11	29	PGLPEIMERARAELRERFPEEVADKIMAALEPYADLEFWRALAEGRVDEAVLEAQITDPADRELFREALPIVREIIREELERIERESGEPVDPHHHHHHH	6.1287128193723195	0.48537783667733186	82.31814575195312	0.6669039726257324	7.189545154571533	nan	inf
monomer-100-nr2-run1_result_11	30	EGLEKILKKAYEELKKKFPEEYADKFMEAIKPYADEEFLKKLAKGEFDESILLSKIKDEKDKEIFKKMLPIFKEIIKKELEEKKEKTGDEVSEEEEEEEE	3.588404555044876	0.7283609359385143	80.00353240966797	0.6484374403953552	7.866921901702881	nan	inf
monomer-100-nr2-run1_result_11	31	SGIEKILEKIYEELKKKFPEEYAEKFMKAIKPYANLEFLKKFAKGEFDESKLFSEIKDEEEKKIFKEMLPIAQKIIKEELEKIEKESGIPVEELEEEEEE	3.6612850788996734	0.7430042799856439	85.45735931396484	0.7027695178985596	5.684874534606934	nan	inf
monomer-100-nr2-run1_result_11	32	AGIPAILARAHAELRERFPEEVADRIMAAIEPYADLPFLRALARGEVDEAVLAARIEDPADRALFAEALPVLRAIIREELERRRRETGDPVDPLEAAEAE	3.646093949013507	0.6768063430316613	81.8344497680664	0.6749105453491211	7.303717613220215	nan	inf
monomer-100-nr2-run1_result_11	33	EGIKEILEEAYEKLKEKFPEEVAERFMKAIEPYADLEFLKALANGEFDESVLFAEIKDPEYRKLFKEMLPIFKEIIKERLEKIEKESGDPVPEEEEEEEE	3.264722300679217	0.7131069307156028	81.316650390625	0.6547344923019409	7.694340229034424	nan	inf
monomer-100-nr2-run1_result_11	34	EGIEKILEKAYEELKKRFPEEVADKFMEAIKPYANLEFLKKLAEGEFDESKLMAEIKDPELREKFKEMLPIFKEIIKEELEKIEKETGEKVDEEEEEEEE	2.523898495070884	0.8414630077797627	82.56934356689453	0.6671858429908752	6.983699798583984	nan	inf
monomer-100-nr2-run1_result_11	35	KGIEEIMNEIYEELKKKFPEEVADKFMEALKPYADLEFLKKLANGEVDKSIILSKIKDEKDKELFEKMLPIAQEIIKKRLEKIEKETGDPVEEEEEEEEE	3.185723139358621	0.7406303516822357	81.87547302246094	0.6671442985534668	7.447963714599609	nan	inf
monomer-100-nr2-run1_result_11	36	EGIPKILEKAYEELKKKFPEEIAEKFMKAIEPYANLKFLKDLAEGKVDESILLSEITDPKDKEYFKKMLPIFQKIIKEELEKIEKETGEPVEEEEEEEEE	2.8524990231911787	0.8020501411464461	81.6368179321289	0.6732560396194458	6.952550411224365	nan	inf
monomer-100-nr2-run1_result_11	37	SGIEKIINEAYEELKKKFPEEDAEKFMKAIEPYSDLEFLVKLANGEVDESIILSTIKDEKDREKFKEMLPIFKEIIKKELEKIRKESGDPIDELEEEEEK	4.143030836666197	0.6529080156682112	81.4709243774414	0.6647173166275024	7.691527366638184	nan	inf
monomer-100-nr2-run1_result_11	38	EGIKEILEKAYEELKEKFPEEVAEKFMKAIEPYADLEFLKKLAEGEVDESVLLAEIKDPEEKKLFKEMLPIFKEIIKEELKKIEEEEGIPVLPEEEEEEE	4.169050769616166	0.6079345052910876	80.62810516357422	0.6328352093696594	7.665821075439453	nan	inf
monomer-100-nr2-run1_result_11	39	KGIPEILEKAKEELKKKFPEEYADKIMEAIEPYADLKFLKDLAEGKFDEAVLEAKIKDPEYRKVFKEALPIIKEIIKEELEKIKKESGEPVEEEEEEEEE	2.424580178186698	0.828464306660469	81.29206085205078	0.6505520343780518	7.403557777404785	nan	inf
monomer-100-nr2-run1_result_11	40	EGIEKIMEKAYEELKKKFPEEVADKFMEAVKPYANLEFLKKLANGEVDVSIIESKIKDPEYKKLFKEMLPIFQEIIKKELEKIEKETGIKVDPLEELEEE	3.2973362865398177	0.7086518085303843	82.42920684814453	0.658668041229248	7.224054336547852	nan	inf
monomer-100-nr2-run1_result_11	41	EGIKEILEEAYKKLKEKFPEEKAEKFMKAIEPYADLEFLKKLAEGKVDEAVIKAEIKDPEDKKLFEEMLPIFREIVKKRLEEIEKESGDPVDPLEEEEEE	4.54324913994482	0.5733524213711226	81.17505645751953	0.6587868332862854	7.776605129241943	nan	inf
monomer-100-nr2-run1_result_11	42	EGIKEILEKAYEELKKKFPEEKAEKFMKAIEPYADLKFLKDLANGKVDESVLLSEIKDPEDQEVFKKMLPIFKEIIKEELEEIEEEEGEEVPELEEEEEE	4.343562324903275	0.6296294694784301	80.82052612304688	0.6433721780776978	8.218192100524902	nan	inf
monomer-100-nr2-run1_result_11	43	EGIEKILEKAYEELKEKFPEEVADEFMKAIEPYADLKFLKDLANGKVDPSIIESEIKDPKLKELFKKMLPIFQKIIKEELEKIRKEKGDEVEELEEEEEE	1.9720815963530882	0.8495516359569274	81.29903411865234	0.642562985420227	7.851110935211182	nan	inf
monomer-100-nr2-run1_result_11	44	SGIKEIMEKAYEELKKKFPEEKADKFMEAIKPYSDLEFLKKLANGEFDESILLSKIKDPEDKELFKKMLPIFKEIIKEELEKIEKESGIPIEELEEEEEE	4.1922652157845395	0.721409793603899	85.73247528076172	0.7213977575302124	5.399482727050781	nan	inf
monomer-100-nr2-run1_result_11	45	EGIERILEKAYEELKEKFSEEDADKFMAAIKPYADLEFLKALAEGKVDEEKILATIKDPKDLEKFKKMLPIFKEIIKEELEKIEKETGEKVEEEEEEEEE	3.4587198450680976	0.7293863353164284	81.25234985351562	0.655917763710022	7.572287082672119	nan	inf
monomer-100-nr2-run1_result_11	46	EGIEKILEKAYEELKKKFPEEVAEKFMKAIEPYANLEFLKKLARGEVDESILLSEIKDPELQELFKKMLPIFKEIIKKELEKIEKETGEKVEPEEDEEEE	3.8829875331977397	0.6422916546127011	81.7616958618164	0.6467828750610352	7.503992080688477	nan	inf
monomer-100-nr2-run1_result_11	47	SGIPEILEEIYKKLKEKFPEEYAEEFMKAIEPYANLEFLKALAEGKFDESEILATIKDPEKQEIFKKMLPIAKEIIKERLEKIEKETGDPVDELEEEEEE	4.655915604204587	0.5755073283963683	83.22608947753906	0.6696555614471436	7.44931697845459	nan	inf
monomer-100-nr2-run1_result_11	48	AGLPEILAEIHEELRKRFPEEVADRFMAAIEPYADLPFLKALAEGRVDEAELEARIPDPRDRELFREMLPIAREIIKRRLAEIEENTGDPVDEEEEEEEE	3.9333908408101004	0.648114223901192	83.24842834472656	0.6732521057128906	7.691342830657959	nan	inf
monomer-100-nr2-run1_result_11	49	SGIPKILEKAYEELKKRFPEEVAEKIMKAIEPYADLEFLKALAEGKVDESVLLAEIKDPKDKELFEKALPILKEIIKRELEKIREETGIEVPELEEEEEE	4.306443347733544	0.6165130162360627	81.35843658447266	0.645148754119873	7.879857540130615	nan	inf
monomer-100-nr2-run1_result_11	50	EGLEKILEKAYEELKKKFPEEVAEEFMKAIEPYANLEFLKALAEGKVDEAVLRAEIKDPELLKEFEKMLPIFKEIIKEELEEIEEESGEPVPELEEEEEE	3.871287244868914	0.6337773090061711	82.22927856445312	0.6585758328437805	7.517157554626465	nan	inf
monomer-100-nr2-run1_result_11	51	SGIPEILARAHEELRRRFPEADADRIMAAIAPYADERFLRDLAEGRVDEAVLEAAIPDPAAREVFREALPILREIIKEALEERRRETGDPVDELEAEEEE	4.081690504238353	0.6076925676028645	85.64917755126953	0.6882573366165161	7.136562347412109	nan	inf
monomer-100-nr2-run1_result_11	52	EGIKKILEKAYEELKKKFPEEKADKFMKAIEPYANLEFLKALARGEVDEAILKAEIKDPEDQKVFDEMLPIFREIIKEELEKIERESGIPVEDLEEEEEE	4.2144273616088945	0.6991847107530441	87.29312133789062	0.7289638519287109	5.002809047698975	nan	inf
monomer-100-nr2-run1_result_11	53	EGIEEILEEAYKELRKKFPEEKADKIMAAIKPYADLKFLKALAEGKVDLSILRAEITDPEDKEVFDKALPIIQEIIKKKLEEIEKELGIPVEPEEEEEEE	3.1948557459558313	0.6884884456465721	82.79240417480469	0.6488227844238281	7.204565525054932	nan	inf
monomer-100-nr2-run1_result_11	54	SGLEEILEEAYKKLKEKFPEEIAEKFMKAIEPYANLEFLKALAKGEVDESILLSEIKDPEDKEYFKKMLPIFKEIIKKELKKIEEETGEPVLPEEAEEEE	4.688777369144321	0.5984612380737047	83.29227447509766	0.6825962662696838	6.4983673095703125	nan	inf
monomer-100-nr2-run1_result_11	55	SGIPEILEEIKEKLKEKFPEEVADKFMEAIEPYADLEFLVKFAKGEFDESILLSKIKDEEDKKLFKEMLPIAQKIIKERLEKIRKETGDPVLPLEEEEEE	6.234664385587457	0.5347378271240254	81.59638214111328	0.6414996385574341	7.161308288574219	nan	inf
monomer-100-nr2-run1_result_11	56	SGLEAILEKAYEKLKELFPEEKAELFMKAIEPYADLAFLRALARGEVDEEVLLAEIENPEDREYFKEMLPIFREIVREELEKIERETGEPVEPEAEEEEE	3.8171958226980514	0.6602633370050565	84.27787017822266	0.7047735452651978	6.631603717803955	nan	inf
monomer-100-nr2-run1_result_11	57	SGLEEILEEAYEKLKEKFPEEVAEKFMKAIEPYADLEFLVKLANGEVDESILLAEIKDPEYRELFKEALPIFQEIVKERLEKIREESGDPVLPLEEEEEE	3.876331150157774	0.6537481105963288	82.48930358886719	0.6684892177581787	7.378845691680908	nan	inf
monomer-100-nr2-run1_result_11	58	AGIPAILARAHAELRRRFPEEVADRIMAAIAPYADLPFLQALARGEFDEAELAAAITDPELRAAFAEALPVLRAIIAEELERRRRETGDPVPPLAALAEL	13.637174726899024	0.13720895663676547	73.6796646118164	0.5953202843666077	8.27346420288086	nan	inf
monomer-100-nr2-run1_result_11	59	EGIKEILEEAKEELRKKFPEKYVDKFMEAIEPYSDLEFLKKLAKGEFDESVLESKITDEEDKKLFKEMLPIFREIVKKKLEEIEKETGEKVEELEEEEEE	4.780910227991219	0.6376090782142007	82.74921417236328	0.6568503975868225	7.401060581207275	nan	inf
monomer-100-nr2-run1_result_11	60	EGIEEILEEIYKKLKEKFPEEYAEKFMKAIKPYANLEFLVNLAEGKVDESILLSTIKDEEDKKIFEKMLPIAKEIIKKRLEEIKKETGEEVEPLEEEEEE	3.027749678106351	0.7410951581707589	80.94107055664062	0.6416950225830078	7.918838977813721	nan	inf
monomer-100-nr2-run1_result_11	61	KGIEEILNKAYEELKKKFPEEVADKFMEAIKPYADLKFLKDLAEGKFDESVLLAEIKDPELREKFKKMLPIFKEIIKKELEKIRKEKGDPVDPLEEEEEE	4.632043829474791	0.5803656216682529	81.9923095703125	0.6397959589958191	7.938346862792969	nan	inf
monomer-100-nr2-run1_result_11	62	KGLEEILEKAYEELKKKFPEEIAEKFMKAIEPYADLEFIKALAEGKVDESVLKSKIKDPEYLKYFEKMLPIVQKIFKEELEKIEKEKGDKVEELEEEEEE	4.8102899575417455	0.6222053237589661	81.51740264892578	0.6476020812988281	7.949491024017334	nan	inf
monomer-100-nr2-run1_result_11	63	EGIPAILAEARAELRRRFPEELVDRFMAAIEPYADLEFLRRLAEGKFDEAELRARIPDPADRRVFEEMLPVFREIVRKRLEEIREETGEPVEPLEEEEEE	3.723537527830578	0.6694978860770965	81.44873046875	0.6547409892082214	8.239502906799316	nan	inf
monomer-100-nr2-run1_result_11	64	SGIPKILEKIYEELKKKFPEEVAKKFMEAIKPYADLPFLKALAEGKVDESVLLSKIKDEKLKELFKKMLPIAKEIIKEELRKIEEELGIPVEPLKEEEEE	5.58958044401798	0.5076429515837032	80.9560317993164	0.6341158151626587	7.644643783569336	nan	inf
monomer-100-nr2-run1_result_11	65	EGIEKIMEEAYEELKKKFPEEIAKKIMEAIEPYKDLKFLVALAKGEFDEKELLAKIKDPEDRKLFEEALPIIKKIIKERLEKIEKESGEKVEELEEEEEE	1.972457885058737	0.8719484863488699	83.67445373535156	0.6540446281433105	6.228425025939941	nan	inf
monomer-100-nr2-run1_result_11	66	EGIPAILKKAYEELKEKFPEEKADKFMEAIKPYANLEFLRALAEGKVDKSILLSEIKDEEDKKYFEKMLPIFQKIIKEELEKIEKESGDPVPKLEEEEEE	4.9570644600983735	0.5677168223685202	81.84386444091797	0.6638740301132202	7.392917156219482	nan	inf
monomer-100-nr2-run1_result_11	67	SGIEEILEKAKKELEEKFPKEVADKIMEAIKPYANLKFLKALAEGKVDESILKSKIKDPELQKLFDEALPIIQKIIKEELKKIEEESGDKVEPEEEEEEE	2.4364241564554088	0.8092796242000929	82.1527328491211	0.6365980505943298	7.697935581207275	nan	inf
monomer-100-nr2-run1_result_11	68	AGIPAILEEAYKRLVERFPEEVAERIMAAIEPYADLPFLVALARGELDLAVLEAAIPDPELRAAFREALPILREIIREELERIRRETGDPVPELEEEEEE	4.186194813293191	0.6271852134210838	83.09371185302734	0.6745532751083374	7.227210521697998	nan	inf
monomer-100-nr2-run1_result_11	69	EGIEEILKEAYEELKKKFPEEVADKFMEAIKPYADEEFLKKLANGEVDESIILSKIKDPEYQKYFKEMLPIFQKIVKERLEKRRKESGEEVEPLEEEEEE	5.309845802675344	0.518180993215094	80.61123657226562	0.6303483247756958	8.283683776855469	nan	inf
monomer-100-nr2-run1_result_11	70	AGIPAILEKIYKELKKKFPEEKADKFMEAIKPYANLEFLVALARGEVDKSILLAEIKDPEDKKYFEEMLPIAQEIIKEELEKIRRETGDPVEELEEEEEE	4.586781487735164	0.5931633163660411	82.7366943359375	0.662853479385376	7.803893566131592	nan	inf
monomer-100-nr2-run1_result_11	71	EGIEAILARAHEELRERFPEEVADRIMAAIRPYADLEFLRALARGEVDEAVLAAEIPDPADRALFAEALPVLRAIIKEELERIERETGDPVPELEEEEEE	5.328731188821119	0.5269546880910053	84.26079559326172	0.6843451857566833	7.126842021942139	nan	inf
monomer-100-nr2-run1_result_11	72	SGIPEILEEAEAELRKRFPEEVADKFMEAVEPYADLEFLVKLANGEVDPAVLEAEIEDPELREKFREMLPIFQEIIKRRLEEIREESGEPVEPLEEEEEE	4.364025836546108	0.589460194838321	83.14762878417969	0.6646586656570435	7.710071563720703	nan	inf
monomer-100-nr2-run1_result_11	73	SGIPKILEKAKKELEKKFPKEIADKFMKAIEPYADLKFLKDLAEGKVDESVLLAEIKDEEDKKYFKEMLPIFQKIIKEELEEIEKKSGIPVEPLKEEEEE	4.575082533691665	0.5856835282918149	80.42861938476562	0.6522492170333862	7.872310638427734	nan	inf
monomer-100-nr2-run1_result_11	74	AGLPAILAKAHAELVKKFPEEQADRFMAAIAPYADLAFLRALARGEFDEAVLEAEITDPADREVFRQMLPIFREIVRAELERIERESGIPVDDLAAEAAA	3.401271011876317	0.7318775383581655	86.64481353759766	0.7650967240333557	4.719550132751465	nan	inf
monomer-100-nr2-run1_result_11	75	AGIPAILARIHEELRERFPEEVADRFMRAIEPYADLAFLRALAEGRFDEAELRATIPDPADRAAFEEMLPIARAIIREELARIERESGVPVPPLAELEEE	4.290101984922378	0.5883604151707035	82.97900390625	0.6641875505447388	7.936648368835449	nan	inf
monomer-100-nr2-run1_result_11	76	EGLEEIFEKAYEELKKKFPEEKADKIMKALEPYKDLEFIKALTEGKVDVSVLKAEIKDPEDLEVFEKALPIIQKIFKEELEKIRKETGIPVDPLEELEEE	3.446420010818997	0.7083835075640381	81.60443878173828	0.6572434902191162	7.61522102355957	nan	inf
monomer-100-nr2-run1_result_11	77	SGIKDILEEAYKKLKEKFEEEEAEEFMKAIEPYADLEFLKKLANGEVDESILKAEIPDPELQKKFEEMLPIFKEIIKKRLEKIEKETGIPVDEEEEEEEE	1.8765757597604789	0.8509537040954683	84.28923797607422	0.6969839930534363	6.492462158203125	nan	inf
monomer-100-nr2-run1_result_11	78	EGIKKILEEAYEELKKKFPEEVADKFMAAIEPYADLEFLKALAEGKFDPSILEAEIPDPELREKFKEMLPIFQEIIKEELEKIKKETGEEVDELEEEEEL	3.831792706206558	0.6682162785514209	81.52484893798828	0.6405861973762512	7.696529388427734	nan	inf
monomer-100-nr2-run1_result_11	79	SGIKKILEKIYEKLKEKFPEEIAEKFMKAIEPYSNLEFLKKLANGEVDKSIILSEITDPEDKKKFEEMLPIAQKIIKEELEKIKKESGIEVPPEEEEEEE	3.24853704503868	0.7025381688631976	80.75531005859375	0.6342300176620483	8.011804580688477	nan	inf
monomer-100-nr2-run1_result_11	80	AGIPAILERAEAELRERFPDELVDRFMAAVAPYADLPFLVALARGEVDPAVLAAKITDPADRAVFEEMLPIFQAIVREELEKIRKETGVPVDPLEEEEEE	2.495745380914751	0.799346243637673	82.60347747802734	0.6891695857048035	7.039533615112305	nan	inf
monomer-100-nr2-run1_result_11	81	EGIPEILEEIYEELVKRFPKEEADAFMAAIEPYADLRFLRDLAEGRFDEAVLLATIPDPALRKVFEEMLPIAREIIRRRLEEIREETGDEVDEEEEEEEE	4.450962308277595	0.6107026470374467	83.8744888305664	0.6802525520324707	7.768707752227783	nan	inf
monomer-100-nr2-run1_result_11	82	SGIEEILEKAYEELKKKFPEEIAEKFMKAIKPYANLEFLKKLANGEVDKSIILSEIKDPEDKKYFEKMLPIFQKIIKEELEKIEKESGIEVDEEKEEEEK	5.464303010152451	0.5367248131553786	82.82679748535156	0.6846967339515686	7.308263301849365	nan	inf
monomer-100-nr2-run1_result_11	83	KGIEEILEEAYKELKKKFPEEVADKFMKAIEPYADLKFLKDLAEGKVDESILLKKIKDPEYKKLFKEMLPIFKEIIKKRLEKIEKESGEKVDEEEEEEEE	2.4191935119883548	0.8482954808091181	81.35392761230469	0.6664118766784668	7.737978935241699	nan	inf
monomer-100-nr2-run1_result_11	84	AGLPAIMERARAELRRRFPEEVADAIMKAIEPYADLEFLRALARGEFDEAVLASTITDPALREAFAEALPIIREIIREELARIERETGEPVPELEAEEEE	5.098493880547537	0.5493233901127828	82.82872009277344	0.6559966206550598	7.427742958068848	nan	inf
monomer-100-nr2-run1_result_11	85	EGIEKILEEAYKELKKRFPEEIADKFMEAIKPYANLEFLKALAEGKFDKEVLKSKIKDEEDLKYFDEMLPIFQEIIKKELEKIREETGDPVEELEEEEEE	1.707741729907824	0.8779845184907602	82.14557647705078	0.657381534576416	7.572401523590088	nan	inf
monomer-100-nr2-run1_result_11	86	AGLAAIMEEAYARLRELFPEEVAERIMAALEPYADLEFWRALAEGRFDEAELRATIPDPELRELFEEALPIIREIIRRRLAEIEQETGDPVDPLEEEEEE	4.450660253942168	0.6028682452756153	82.03031158447266	0.6486161351203918	8.168460845947266	nan	inf
monomer-100-nr2-run1_result_11	87	SGIEEIMEEAYEKLKEKFPEEKAEKFMEAIKPYSDLEFLKALANGEVDESILKSKITDPEDQKLFEEMLPIFREIIKERLEKIEKESGEPVDPLLEEEEE	3.8749492784917585	0.6338898052521317	81.89659881591797	0.6528945565223694	7.6159210205078125	nan	inf
monomer-100-nr2-run1_result_11	88	SGLEEILEEAEKVLREKFPEEVADRFMEAIRPYADLEFLVALARGEFDEAVLEATIPDPELRELFREALPIFREIIRKRLEEIRKETGDPVPELEEEEEE	5.30711343473267	0.53205015614261	81.01576232910156	0.6401255130767822	7.389712333679199	nan	inf
monomer-100-nr2-run1_result_11	89	AGLEKIMKKAYEELKKKFPEEVADEIMKALEPYSDLKFWKKLANGEVDESVILSEIKDPELRELFKKALPIIKEIIKKELEKIEKETGDPVDEEEEEEEE	1.8647624110360062	0.8508203776659559	81.01846313476562	0.6354644298553467	7.374673366546631	nan	inf
monomer-100-nr2-run1_result_11	90	KGIPEILEEAYEKLKEKFPEEKAEKIMKAIEPYANLEFIKALVEGKVDEAVLRAEIKDPEDQKIFDEALPIIKEIFKERLEKIEKESGDPVAPEAEEEEE	2.244999045009405	0.8132563991664774	82.60907745361328	0.6719990968704224	7.240909099578857	nan	inf
monomer-100-nr2-run1_result_11	91	SGIPEILERAYEELRRRFPEEVADRFMAAIEPYADLPFLVALASGEFDEAVLRAQITDPEYQKLFEEMLPIFREIIREELERIRRETGDPVPELAAAAEA	2.5848282652280212	0.8589090050688684	83.1976547241211	0.7261962890625	5.969163417816162	nan	inf
monomer-100-nr2-run1_result_11	92	EGIKEIMEEAYEELKKKFPEELADKFMEALEPYADLEFLKKLANGEFDPSVIESKITDPEDKKVFKEMLPIFQEIIKKELEKIEKESGIPVEPLEEEELE	4.327759946388442	0.612307083132213	81.95917510986328	0.667448103427887	7.314836502075195	nan	inf
monomer-100-nr2-run1_result_11	93	SGIPAILEEAKRVLREKFPEEYADKFMDAIAPYADLAFLKALARGEFDESVLLAKIKDPEDQEIFKKMLPIFQEIVRRELERIERESGDPVPPLEELEEE	5.054104360356471	0.5295373545789901	83.1209716796875	0.6720255613327026	7.915623188018799	nan	inf
monomer-100-nr2-run1_result_11	94	SGIEEILEEIKEELKKKFPEEVADKFMEAIEPFADLEFLKKLAEGKFDESILLSKIKDEEDKKKFEEMLPIAREIIKKKLKEIEKELGIPVLEEEEKEEE	5.030600112326217	0.557329781791165	85.58563995361328	0.6833475232124329	5.957700729370117	nan	inf
monomer-100-nr2-run1_result_11	95	PGLPEILARIEAELRRRFPDAVAAAFMAAIAPYADLEFLRALASGEVDEAVLAAAIEDPELRALFAEALPVARAIIREELERRRRETGDPVLPLAAAAAA	2.9455495668247544	0.7139239197407724	82.64740753173828	0.6671501398086548	7.4597015380859375	nan	inf
monomer-100-nr2-run1_result_11	96	SGLEEILEKAYEKLKEKFPEELAEKFMKAIEPYADLEFLVKLANGEFDISVIESKIKDEKDKEVFKEMYPIFREIIKEELERIRKETGEEVDELEELEEL	4.232980186960134	0.7245428696860283	84.64321899414062	0.7209915518760681	5.841632843017578	nan	inf
monomer-100-nr2-run1_result_11	97	EGLKEIMEEAYEELKKKFPEEAADIFMKALEPYFDLEFLKALANGEFDESVLLATIKDPKLRELFKKMLPIFRKIIKERLDEIEKETGEPVPPLEEEEEE	2.110661132983984	0.8348983608155407	80.30899047851562	0.6453468799591064	7.734161376953125	nan	inf
monomer-100-nr2-run1_result_11	98	EGIEEILKEIEEELKKKFSEEDTELFMKAIEPYNDLEFLKKFANGEFNKEELLSTIKDEEKKKIFEKMLPIAQEIIKKKLEEIEKNSGEKVEPEEEEEEE	3.593322413485097	0.7029725972156681	81.49484252929688	0.6476037502288818	7.642904281616211	nan	inf
monomer-100-nr2-run1_result_11	99	SGLEAILEEVYEELVKKFPKEVADKFMAAIKPYADLEFIKKLVNGEVDESVLKAAITDPELKKLFEEMLPIAKKIFKERLEEIEKETGEPVEELDEEEEE	4.6194384351686475	0.5811068845119594	81.89934539794922	0.6464937925338745	7.662484169006348	nan	inf
monomer-100-nr2-run1_result_110	0	MEKYKDKFPEITPEIKEVEEAYEKAKEFYKEAKEEYEKIKKEKPDFLSEEEREEIEKKYEEAEKLYEEVEKRYQKFLESGKLPSEGELEFFKKAKEIAEK	2.0215790319673506	0.8102129257678691	86.90508270263672	0.6868319511413574	6.139220714569092	nan	inf
monomer-100-nr2-run1_result_110	1	MEEYAHLFPEPTPELKEVEEAYKKAEEAYKKAKEEYEKFKKEKKDDVSEEERKEIEKKYEEAKERYEKAKKLYQKWLESGEPPSEGELKFFKELKEEAEK	3.0091409083122724	0.768094801894877	80.39105987548828	0.5696761608123779	8.964909553527832	nan	inf
monomer-100-nr2-run1_result_110	2	MAAYADRFPDPTPELKEVEAAYAAAEAAYAEAEAAYARFKAERADDVPEEERAAREAEYEAARARYAEARARYDAWLASGEPPTEGQLAFFRELAAEAAA	1.356977751774587	0.8970245074640476	84.18765258789062	0.6878387331962585	6.165831089019775	nan	inf
monomer-100-nr2-run1_result_110	3	LEEYKEKFPNITPEIKEVDEAYKTAEEYYKKAKEEYEKIKKEKEDFLSEEEIEEIEKKYEEAEKEYKEAKERYERFLKSGELPTEGELKFFRELKEKAEK	1.7107742419479544	0.8431598631771751	84.27884674072266	0.6552398204803467	6.756639003753662	nan	inf
monomer-100-nr2-run1_result_110	4	MEKYKDKYPNITPELKEVEEAYKKAKEFYEKAEKEYKEFKEKKQDNVSEEERKEIEKKYEEAKKKYEEAKKRYEEWIKSGKPPSKGDLEFFKKLKEEAEK	1.8672160777962794	0.825631604727552	82.68437957763672	0.616399347782135	7.761069297790527	nan	inf
monomer-100-nr2-run1_result_110	5	MEEYADRFPEVTPELREVEEAYETIKKYYKKAEEEYEKIKKEKKDFLSEEEKKKIEEKYKKAKELYEKAEKLYQEVLESGEPPDEGTLAFFRKAKEEAEK	3.151545937986679	0.7358024590656504	83.945068359375	0.6341644525527954	7.936681270599365	nan	inf
monomer-100-nr2-run1_result_110	6	MEKYKDKWPNPTPELKEVEEAYKKIKEYYEKAKKEYEEIKKEKKDFLSEEEIKEIEKKYKEAKELYEKAKEIYERILKSGEPPTEGELAFFREAKKKIEK	2.0564829677446634	0.7926611695693008	86.80140686035156	0.682500422000885	6.407930374145508	nan	inf
monomer-100-nr2-run1_result_110	7	MEKYAHKFPNPTPEIKEVEEAYETAEKYYEKMKKEYEKFKKEKEDFVSEEEREEIEKKYEEAKKLYEEVKKRYEEWLKSGKPPTEGQLEFFKEVKKKAES	3.047083754212407	0.7671248818104184	82.9803237915039	0.636147141456604	7.390429496765137	nan	inf
monomer-100-nr2-run1_result_110	8	MEKYKDKFPNITEEIKEVEEAYKTAEEYYKKMKKEYEEVKKKKEDNLSEEEKKKIEEKYKEAEELYKKAKEIYEKFIKSGKPPTEGELEFFKELKKKAKE	2.5658855691738096	0.7520170141083384	82.63638305664062	0.6277036666870117	8.180965423583984	nan	inf
monomer-100-nr2-run1_result_110	9	FEEYKAKYPNPTEELKKVEEAYETAKKYYEEMKKKYEKIKEEKKDFLSEEEKKKIEKEYKEAVELYEKAKKLYEEWLKSGKPPTEGQLKFFEKLKEKAEK	1.8008466296608219	0.8322094871055407	80.20828247070312	0.592635452747345	8.39144229888916	nan	inf
monomer-100-nr2-run1_result_110	10	MEAYADRFPEPTPELRALEEAWAAVEAAYEAARAAYERIRRELADDLPEALRAAIEAAYAAAEALYAEARARYEAWLASGEPPDEGTLAFFAAARALAAA	1.6460228188727088	0.8874450104531096	86.4632568359375	0.7424898147583008	5.959543704986572	nan	inf
monomer-100-nr2-run1_result_110	11	MEALAALFPEPTPELREVEAAYAAIEEYAARAEEEYARFKEERADDVTPEERAAVEARYAEARALAAEARARYARTVASGRPPSPGELAFFREARARAEA	3.989239928264223	0.7859988848819569	87.11138153076172	0.733879566192627	6.761016845703125	nan	inf
monomer-100-nr2-run1_result_110	12	MEEYKDKFPNITPEIKKVEEAYKEIEKYYKKKKEEYEKFKKEKKDFVSEEEKKKKEKEYKEAKELYEKAKEIYEKFLKSGKPPTEGELKFFEEAKKKAKE	1.8573412828825162	0.8358300944088957	83.0616455078125	0.6405060887336731	7.666657447814941	nan	inf
monomer-100-nr2-run1_result_110	13	MEAYADRFPEVTPELREVEEAYEAAERAYAEAEARYKRIREERADDLSEEEKARIEEEWREAEERYARARRLYQEWLDSGRPPSPGQLAFFRELRAWAEA	1.639881553920303	0.8565146033389864	85.64299011230469	0.7043157815933228	6.331957817077637	nan	inf
monomer-100-nr2-run1_result_110	14	MEALAARFPEPTPELREVEAAYEAARAAAAAAEAAYAAVEAELADSLPAAVREALAAAHAAARERAARAEALYAEWVASGRPPTPGQLAFFRALAAEAAA	1.712537944749407	0.8569529013626181	85.40760803222656	0.7193344831466675	5.467005729675293	nan	inf
monomer-100-nr2-run1_result_110	15	MEALAARYPEPTPELRELEAAYEEAERWYAEAEAAYERFRREYSDDVPEEERAAVEAAYAEARRRYEEARARYEAWVASGEPPDEGTLAFFRALKAEAAA	1.2574333506743485	0.9088537329177633	86.46427917480469	0.7217940092086792	5.544308185577393	nan	inf
monomer-100-nr2-run1_result_110	16	MAAYADRFPDPTPELRELEAAYAAAEAYAAEAEAAYARFRAERADDVTPEERAAVEAAYAAARARAAEARARYEAWLASGRPPTPGELAFFRALRAEAAA	1.5105235087926732	0.8756947574988692	85.28640747070312	0.713547945022583	5.653162002563477	nan	inf
monomer-100-nr2-run1_result_110	17	MAAHAARWPDPTPELREVEAAYAAAREAAAAAEAAAAAFKAEHADDVPAAERAAAEAAAAAARAAAAEAEALYAAVLASGRPPDPGTLAFFRAARAAAEA	1.7051100513710358	0.854896903802783	80.26028442382812	0.6660779714584351	6.9180192947387695	nan	inf
monomer-100-nr2-run1_result_110	18	FEKYKHLYPNPTPEILEVEEAYETAKKYYEKAEKEYKEFKEEKEDDVSEEEKKEKEKEYEEAKKLYEEAEKLYKKWIESGKPPTEGELKFFKELKKKAES	1.6326264347130937	0.8522710798696247	85.7655258178711	0.6817527413368225	6.205753326416016	nan	inf
monomer-100-nr2-run1_result_110	19	LEKYKDKFPEITEEIKEVYEAYKKAEEYYKKMEEEYKKIKEEKKDDLSEEEKKEIEKKYKEAKEKYEKAKKIYQEFIESGKLPTKGQLEFFKEFKKEAEE	2.432100200619506	0.7609883899486014	81.61231231689453	0.6224402785301208	7.732742786407471	nan	inf
monomer-100-nr2-run1_result_110	20	MEKYKDKFPNITEEIKEVEEAYETAKKFYEEAEKKYKEIKEKKEDDLSEEEKKEIEEEYKKAKELYEEAKKRYEKFIKSGKLPTKGEIEFFKKLKEYAEK	2.777332455359485	0.7468450895838663	83.04402923583984	0.6174580454826355	8.125946998596191	nan	inf
monomer-100-nr2-run1_result_110	21	MAEYAHLFPDPTPELRALEEAAAAAEAAAAAAEAAAAAFAARYADDVPAELRAAAAAAAAAAREAAARARALYEAWLASGEPPSPGELAFFAALRARAAA	3.8116212162650838	0.6397905082967301	70.14250183105469	0.5427649617195129	10.041448593139648	nan	inf
monomer-100-nr2-run1_result_110	22	MEKYKHLFPNITPELKEVEEAYKVAEEYYKKAEEEYKRIKEEFEDFLSEEEKKKIEKEYEEAKKEYKEAKEKYEEVIKSGKPPDEGTLKFFKELKKKAEK	1.7721180424054424	0.8563591171099137	84.33296966552734	0.6260299682617188	7.476315498352051	nan	inf
monomer-100-nr2-run1_result_110	23	MEKYKDKYPEITPEIKEVEEAYKAVEEYYKKAEEEYERIKKEKEDDLSEEEKKEIEKKYKEAKELYEKAKKLYQEWLESGKPPTEGQLKFFKEAKKKIEE	1.8565187050251377	0.8333031343983757	84.78630065917969	0.6698000431060791	7.263683319091797	nan	inf
monomer-100-nr2-run1_result_110	24	MEAYADRFPEPTPELRAVEEAYAAAREARAAAEARYARIRAERPDDLPEEERAAIEAEYAAARARAAEIEARYAAWLASGRPPSPGTLAFFAEARAAAEA	1.9569562247917198	0.8336552496702455	83.29129028320312	0.6764144897460938	7.325484275817871	nan	inf
monomer-100-nr2-run1_result_110	25	MEAYAERFPEPTPELREVEEAYAAAERWYAEAEAAYARFREEHADDVPEEERAAVEAAYAAARERYARARALYEEWLASGEPPSEGQLAFFRALKAEAEA	1.4586149769630912	0.8878028293256303	85.57560729980469	0.7166944146156311	6.5170207023620605	nan	inf
monomer-100-nr2-run1_result_110	26	MEEYKDKFPNITPEIKEFEEAYKIAKEYYKKMEKEYEEFKKNKKDNVSEEEKKEIEKKYEEAKERYEKAEKIYQEFIESGKPPTEGQLKFFKEFKEWAEK	1.9206137366960365	0.8362983977526671	86.37388610839844	0.6818035840988159	5.958038330078125	nan	inf
monomer-100-nr2-run1_result_110	27	MAALADRFPEPTPELREVEEAYATARAAAEAAEAEYRRLREERPDDLSPEERAALEARYAAARAAAERAEALYAEWVASGRPPSPGQLAFFRALRAAAAA	1.494693650874941	0.8700857655475204	84.6414794921875	0.7025232315063477	5.919468879699707	nan	inf
monomer-100-nr2-run1_result_110	28	MEKYKDKFPNITPEIKEVEEAYKLAKEYYEKKKEEYEEFKEEKKDDVSEEEREEKEKEYEEALKLYEEAEKKYEEWLKSGKLPSEGELKFFKELKEKALK	1.6320107879681127	0.8490432912992978	85.86653137207031	0.6640599966049194	6.434042453765869	nan	inf
monomer-100-nr2-run1_result_110	29	MEEYKHLYPDVTPELKEVEEAYKKAEEFYKEAEKKYKEIKEKKKDFLSEEEKKAIEKEYEEAKKLYEEAKKKYEEWLESGEPPDEGTLKFFKELKEKAEK	2.8334644104905755	0.7569302927809477	82.452392578125	0.6073473691940308	8.191429138183594	nan	inf
monomer-100-nr2-run1_result_110	30	MEAYAALWPEPTPELREVEEAYATAEEFYARAQAEYKEFVEEHADDVSEEERAAREARWAEAEALYAEVRARYEAVLASGRPPDEGTLAFFREVKARAES	3.305149381090319	0.8250424712641679	85.22845458984375	0.6916099786758423	7.151307582855225	nan	inf
monomer-100-nr2-run1_result_110	31	FEKYKEKFPNPTPEIKEVEEAYKIAKEYYKEKEKEYEEIKEKYSDNLSEEKKKEIEKKYKEAKELYEKVEKLYNEWIKSGKLPTEGQLEFFKKVKEIAKK	1.624875475087859	0.8588786548156447	84.5762710571289	0.6543053388595581	6.802785873413086	nan	inf
monomer-100-nr2-run1_result_110	32	MEKYKEKFPNPTEEIKKVEEAYEEIEKYYKEMEEKYKEIKEEKKDDLSEEEKKKIEEEYEEAKELYEKAKKLYEEWLKSGKLPSEGTLKFFEEAKEKAKK	2.1996207047122383	0.8057883776781263	87.52130889892578	0.703095555305481	5.7311692237854	nan	inf
monomer-100-nr2-run1_result_110	33	MEKYKADFPDITPEIKEVEEAYKTAEKYYEEKKKEYEKFKKEHEEDVSEEEKKEKEEEYEKAKKKYEEAKKKYEEWLKSGKPPTEGELEFFKKLKEEAEK	2.270501146172346	0.8322209698024773	82.93657684326172	0.6221586465835571	8.19754409790039	nan	inf
monomer-100-nr2-run1_result_110	34	FEELADRYPEPTPELLEVVEAYETAKKYYEEMKKEYERFKKEKEDFVSEEEREEREKEYEEAKELYERAERLYQEWVESGEPPDEGTLAFFRELKAKAEA	1.1336754844007988	0.9235748673522568	87.70680236816406	0.6732455492019653	5.434725761413574	nan	inf
monomer-100-nr2-run1_result_110	35	MEKYKDKFPEITPEIKELEEAYELAKKYYEKAKKEYEEIKKNKKDFLSEEEIKEIEKKYEEAEKEYKEAEERYKKFLESGKLPTEGELKFFKELKKKALE	1.849706572488538	0.8272822403105821	85.525390625	0.6410140991210938	6.629522323608398	nan	inf
monomer-100-nr2-run1_result_110	36	MEELADKYPDITPEIKEVEEAYEIAKEYYKKMEEEYEEFKKEKEDDVPEEERKKIEEKYEEAKKRYEEAKKKYEEWVKSGKLPSKGTLEFFKKLKEEAEK	2.4032973027712226	0.7700992222427502	85.58384704589844	0.6454169750213623	6.40015983581543	nan	inf
monomer-100-nr2-run1_result_110	37	FEKYKDKYPNPTPELKEVEEAYEIAKKFYEEAKKKYEKFLKEKKDNVSEEERKKIEEEYKEAEELYKKAEEIYKRIIESGEPPTEGELKFFKELKEKALK	1.7261477475740574	0.8334981352406381	83.58667755126953	0.6443414688110352	7.237804412841797	nan	inf
monomer-100-nr2-run1_result_110	38	MEAHAARFPEPTPELREVEAAYETARAAYARAEAEYAAFRAEHADDVPPELRAAVEAAYAAAREEYARAEALYAAWLASGEPPSAGTLAFFRALRARAEA	1.1180912975260962	0.9290622116164409	86.16085052490234	0.714817225933075	6.0184526443481445	nan	inf
monomer-100-nr2-run1_result_110	39	MEKYKDKFPNITEEIKEVEEAYKKAKEYYEEAKKKYEEIKEEKKDFLSEEEVKEIEKEYKEAKELYEKAEKLYKKFIESGKLPSEGELEFFKKLKEKAEK	1.8486711765896462	0.8235036396624018	83.31906127929688	0.6275447010993958	7.742796897888184	nan	inf
monomer-100-nr2-run1_result_110	40	LEALADRFPDPTPELREVAAAYETARRAAAAAEAEYERFRRERADDLPPEEREAIEAAYEAARARAAEAEALWAEWVESGRPPTEGQLAFFRALRAEAEA	8.210641617211428	0.4514244686156883	83.10603332519531	0.6844611167907715	6.107014179229736	nan	inf
monomer-100-nr2-run1_result_110	41	FEKYKHKYPNPTPEILEVVEAYETAKKYYEKAKKEYKKIKEEKKDNLSEEEIEEIEKKYEEAKKKYEEVEKKYQKWIDSGKPPTKGELEFFKKVKEEAEK	1.7875544195130073	0.8377262812739474	86.14385223388672	0.6629367470741272	6.205928325653076	nan	inf
monomer-100-nr2-run1_result_110	42	MAAHAADFPDPTPTLREVEEAYATARRAYEEAEARYEEIKREREDDLPEEERAAIEAEWEEARRRYEEAERLYAETLASGRPPTPGQVAFFRELKAWAEA	7.741884602868057	0.4515567013467605	80.66044616699219	0.6217591762542725	8.7782564163208	nan	inf
monomer-100-nr2-run1_result_110	43	MEEYADKYPNVTPEIKEVEEAYEKAKEAYEKAEKEYKKFKEEKKDFVSEEERKKKEEEYKKAKELYEEAEKRYQEWLDSGKPPTEGQLKFFKELKKEAES	2.165025461822615	0.8046562289919172	83.42949676513672	0.6347841620445251	7.6786956787109375	nan	inf
monomer-100-nr2-run1_result_110	44	FEEYKDKYPNPTPELLEVEEAYKKAKEYYKEAKEKYKKIKEEKKDFLSEEEIEKIEKEYKEAEEDYKKAEELYQKWIESGKPPTEGELEFFKELKKKAEE	1.6978553780323142	0.8455503082771901	84.8880386352539	0.6551456451416016	6.598110675811768	nan	inf
monomer-100-nr2-run1_result_110	45	FEKYADKFPNPTEELKKVERAYKTAQEYYEKAKKEYEKIKKEKEDDLPEEEKEEIEKKYKEAEELYEKAKKLYEETLKSGKLPSKGKLEFFEELEKKAKS	1.4632408505108323	0.8713626951688862	82.6196060180664	0.6450448036193848	7.382986545562744	nan	inf
monomer-100-nr2-run1_result_110	46	MEAYAHKFPNPTPELRELEAAYEAAERYYAEARARYERIRREHRDDLSPEERRRIEEEYRRAEELYAEARERYQRWLESGKPPSEGELAFFRAFRERAEA	2.19490503105801	0.7885783187299316	81.93740844726562	0.6670715808868408	7.1959357261657715	nan	inf
monomer-100-nr2-run1_result_110	47	LEKYADRFPDLTPEIRELAAAYATAEAAYERARAEYERFRREHADDVSEEERAAIEARYEAAVARYERARALYEEWLASGRPPTPGQLAFFRAVAAEAAA	2.4834149828423273	0.7805867918712159	82.404052734375	0.6974052786827087	6.535426139831543	nan	inf
monomer-100-nr2-run1_result_110	48	MEKYKHLFPNPTPKIIEVEEAYKEAEKWYKKAKEEYEKFKKEKKDDVSEEEREKKEKEYKEAKEKYEKAKKIYQRIIESGKEPTEGELEFFKKLKEEAKK	1.9283014351905927	0.8291333200546147	84.35324096679688	0.6455427408218384	7.371730327606201	nan	inf
monomer-100-nr2-run1_result_110	49	MAALADRYPEPTPELRELEEAWATAERWYAEQEARYAEIKANHSDDLSPEERAAIEAEYAEARALYERARALYERWVASGRPPTPGELAFFRELRARAEA	1.0353719668458983	0.9374255512913788	86.24931335449219	0.7149386405944824	5.532742977142334	nan	inf
monomer-100-nr2-run1_result_110	50	LERYAHLFPELTPEIREVAEAYETARRYYERAEREYREFVEEHEDDVSEEEREERERRYREARERWERVEARYRRWLESGRLPTEGELAFFREFRAEAEA	2.4036987367921374	0.7770361433506472	84.75202178955078	0.699597179889679	6.3960394859313965	nan	inf
monomer-100-nr2-run1_result_110	51	MEELAARFPDPTPELREVEAAYETARRAYAEARAAYERFRRERPDDVPEEERARVEAEWAAAEARYAEAERLYEEWVASGRPPTEGQLAFFRALAAEAEA	1.067746824908244	0.9353313369117021	88.7123031616211	0.7545783519744873	4.7221784591674805	nan	inf
monomer-100-nr2-run1_result_110	52	MEKYAHLFPNVTPEIKEVEEAYETAQKFYEEAEKKYEEFKKEKKDDVSEEERKEKEKEYEEAKELYEKVQKLYQEFLDSGKLPSKGTLEFFKKVKEYAES	1.506487427965661	0.8816106485101923	82.18830871582031	0.635585367679596	7.7516069412231445	nan	inf
monomer-100-nr2-run1_result_110	53	MEAHADRFPEPTPELAEVEAAYATARAAAAAAEAAYARFAAEHPDDVPEALRAAVAAEYAAARARAAEAEARYAAWLASGEPPTPGQLAFFRALAAEAAA	1.6704300114853379	0.8563820260938043	86.06901550292969	0.7218543887138367	6.483953952789307	nan	inf
monomer-100-nr2-run1_result_110	54	MEEYADKFPEITPELQEVYEAYQAAEAYYAEAQARYARIEAERPDDLPEEERAAIEAERAAAEERYARAQALYQAFLDSGQPPSAGQLAFFRELKAEAAA	1.6598481103694662	0.8507457268131888	85.0003433227539	0.6898367404937744	6.232626438140869	nan	inf
monomer-100-nr2-run1_result_110	55	MAAHAARWPDPTPELAALWAAYEAAEAAWAAARAEYERIRRERRDDLPEEERAAIEARWAEAERLYAEARARFAATLASGEPPSPGTLAFFAALAARAAA	1.7372125886722496	0.8419912029759652	81.56263732910156	0.6633076667785645	6.367623805999756	nan	inf
monomer-100-nr2-run1_result_110	56	MEAYAARFPDPTPELREVEEAYAAAEAYYAQAVAEYEAFRAERADDVSAAEREAVEKRFAEAEALWAEARARYQRWLESGEPPSEGELAFFRALRARAAA	1.5398408045857859	0.8751468513991335	86.568359375	0.7262148857116699	5.578103065490723	nan	inf
monomer-100-nr2-run1_result_110	57	FEEYADRFPDVTPELREVEEAYRTIEEAYAAARARAAEIAARRADDLPPEEREAIAAEAAAAEARYARARALYEEWLASGEPPTEGQLAFFREARAEAAA	1.6869041872517316	0.8580240832784867	85.88058471679688	0.7433624267578125	6.364511489868164	nan	inf
monomer-100-nr2-run1_result_110	58	FEEYADRFPEPTPELREVEEAYETAERYYAEAVARYERIKAEKPDDLPEEEREEIEREYAEAVALYEEVRARYERFLASGRPPSAGELAFFREAKARAEA	3.924561231885639	0.7203560836625136	86.00727081298828	0.6960265040397644	7.344363689422607	nan	inf
monomer-100-nr2-run1_result_110	59	MEKYKEKFPNITPEIKEVEEAYKTAKEYYKKAKEEYEKIEKEKKDDLPEEEVEEIKKKYEEAKKKYEEAEKKYKEWLESGKPPDKGTLEFFKKLKEEAES	1.9033415728614087	0.8212695543070887	86.84037017822266	0.6677789688110352	6.003242015838623	nan	inf
monomer-100-nr2-run1_result_110	60	FEEYADRFPEVTPELREVEEAYKAAEEYYEKAKKKYEEIKKEKKDFLSEEEIKKIEEEYKKAEELYEEVRRRYEEFLASGEPPTEGQLAFFRKVKEEAEK	1.720386585502167	0.8414579900358884	86.46400451660156	0.6752387881278992	6.057817459106445	nan	inf
monomer-100-nr2-run1_result_110	61	MEEYADLFPEPTPELKEVEEAYEIAEKYYEKAVKKYEEFKKNKEDDVPEEEREKIEKEYEEAKKLYEEVKARYEEVLASGEPPDEGTLAFFREVKEKAES	2.990757344219192	0.7346705655736346	83.77599334716797	0.6302683353424072	7.686758518218994	nan	inf
monomer-100-nr2-run1_result_110	62	FEELAHKYPNPTPELKEVEAAYKAAEEYYKKAKAEYEEIKKNKKDFLSEEEIKEIEKKYEEALKEYEEAKRLYERTVASGEPPTPGELEFFRKLKAKAES	2.2716305339472846	0.7750257411268774	83.14775848388672	0.6116861701011658	7.605257511138916	nan	inf
monomer-100-nr2-run1_result_110	63	FEKYKDKFPEVTPEIKEVEEAYETAKKYYEEQEKKYKEIKEEKEDDLPEEKKKELEKEYEEAKKLYEEAKKRYEKWIKSGKLPSEGELKFFKELKEKAEK	1.4677541514966688	0.8700411235275599	86.40650177001953	0.6677725315093994	6.388646125793457	nan	inf
monomer-100-nr2-run1_result_110	64	MEAHAARYPEPTPELREVEAAYAAAQAAAAAAAAAAEEIKAAHADDLPAAARAAAAAAAAAAAAAAAAAQARYEAWLASGRPPTPGQLAFFRALRERAAA	1.8734243473056096	0.8462273436338426	75.74269104003906	0.6015937924385071	8.203950881958008	nan	inf
monomer-100-nr2-run1_result_110	65	MEKYKHLYPNITPEIKEVEEAYEKAEEFYEKAKKEYEEIKKNKKDFLSEEEKKKIEEKYKEAQELYEKAKEKYEEWLKSGKPPSKGELEFFKKLKEKAEK	2.4528590661241005	0.7740641207831441	83.02523040771484	0.6188141107559204	7.811309337615967	nan	inf
monomer-100-nr2-run1_result_110	66	MAEYAALFPEPTPELREVEEAYRVAEEAYAAAEARYREIREERPDDLSPEERAAIEAEYAAARREYEEARARYEAWLASGRPPTPGQLAFFRALKERAEA	3.792603332050106	0.7671065820725516	82.78514099121094	0.6349434852600098	7.839644908905029	nan	inf
monomer-100-nr2-run1_result_110	67	MEEYKDKFPNPTPEIKEVEEAYETMKKYYEEAKKEYEKIKKEKSDFLSEEEKKEIEKQYEEAKKLYEEMKKKYEEWLKSGKLPSKGEIEFFKEAKKKAEE	2.1763776950503813	0.7994209787949963	86.28003692626953	0.6708693504333496	6.143860816955566	nan	inf
monomer-100-nr2-run1_result_110	68	MEAYAHLFPEPTPELREVEAAYQAMEEAYAAARARYEEFRREKADDVSEEERAAIEREYAEAEALYARARELYQEWLESGRPPTPGQLAFFREAAALAAA	3.3079793547319043	0.8061579341224406	83.4994125366211	0.6596137285232544	7.647870063781738	nan	inf
monomer-100-nr2-run1_result_110	69	MEAYAHLFPEPTPELREVEEAYRTAQEAYARAVAEYERFKRERADDVTEEERRRREEEYAAAVARYEAVEARYQAWLDSGRPPTPGQLAFFREERARAAS	3.5696595274492506	0.7961146141810032	82.17228698730469	0.6604405045509338	7.862631797790527	nan	inf
monomer-100-nr2-run1_result_110	70	FERYAHLFPDPTPELLEVEEAYRLAEEAYRRAEEWYRRVREERKDDLPEEEVEEIEREYEEARRRYEEARRLYEEWLASGRPPSAGTLAFFREAKAWALS	1.3845936323117687	0.8841890853434903	86.58599090576172	0.743314266204834	5.916692733764648	nan	inf
monomer-100-nr2-run1_result_110	71	FEEYKEKYPNPTPELIEVEEAYKEAKKFYEEKEKEYEEIKKNKEDDLSEEEKEKIEKEYEEAKELYEKVEEKYEKILKSGKPPTEGELKFFKEVKKKAKS	1.924297936414314	0.8237720293212785	86.85431671142578	0.6865179538726807	5.861830234527588	nan	inf
monomer-100-nr2-run1_result_110	72	MEEYAHLFPEPTPELREVEEAYRTIEEAAARAEAEYRRVREEHSDDLPPEERAAIEERYARARERYARARELYERWLASGRPPSEGELAFFRAAKAEAEA	3.8721124222311807	0.7615539870950812	85.31365203857422	0.6915070414543152	7.417227268218994	nan	inf
monomer-100-nr2-run1_result_110	73	MEEYADKFPEITEEIKEVEEAYEEAKEYYEKMEEEYKKIKEEYKDYLSEEEKEEIEKKYKEAKEKYEKVKELYEKFLKSGELPSEGELEFFKKVKEEAKA	1.7908119017252402	0.8422874668041191	82.54244232177734	0.6244617700576782	7.327057838439941	nan	inf
monomer-100-nr2-run1_result_110	74	MAAHAERFPEPTPELRELEAAWREAEAAYEAAVAAYERFRRERPDDVPPEERAAIEAEYAAARERYERARALYERWLASGRPPSPGELAFFRALAEEARA	2.0104792423454465	0.8056353696088544	81.52826690673828	0.6548479795455933	6.838699817657471	nan	inf
monomer-100-nr2-run1_result_110	75	LAAHAADFPDLTPAVRELAEAWATAERWYEEAERRYREFREEHADDVPPELRAAVEAEWAEARARYAEARARYAAWLASGRPPDPGTLAFFRALRAEAEA	9.761425031235959	0.42224271838478605	84.14241790771484	0.6751729249954224	6.26393461227417	nan	inf
monomer-100-nr2-run1_result_110	76	MEKYKDKYPNITPELKEVEEAYETAKKYYEKAKAEYEKWKKEHADDASPEEVAAKEEKYAEAVKKYEEAKARYEKWLASGKPPSEGELEFFKKLKEEAEK	1.3749962709247276	0.8915811927279083	84.9587173461914	0.6349331140518188	7.062171459197998	nan	inf
monomer-100-nr2-run1_result_110	77	LEAHAARFPDLTPELREVAEAWATAEAYWARAKAEYERIKKERSDDLPAEERAEIEARWRRAEELYREARARYERWLASGRPPTPGELAFFRELKALAES	8.73873153238605	0.36468777976115946	83.56442260742188	0.6742598414421082	6.261317253112793	nan	inf
monomer-100-nr2-run1_result_110	78	MEALAALWPDPTPELREVEAAYAAAREFAARAEAEYARLRAERADDLPEEERAALEARYEEARALAARVEARYAAVVASGRPPDAGTLAFFRAVRARAEA	2.8795332168745262	0.8132547808951247	85.61835479736328	0.7078227996826172	6.992443561553955	nan	inf
monomer-100-nr2-run1_result_110	79	FEALADRFPEPTPELREVVAAYETARAAAAAARAAAAAFAAERSDDVSPEERAARAAAAAAAEAAAAEAEARFRAWVESGQPPTPGQLAFFRALAARAAA	2.232303619018932	0.7962901010153454	85.94099426269531	0.7453482151031494	4.926825523376465	nan	inf
monomer-100-nr2-run1_result_110	80	MEEYAERFPDPTPELLALEEAYETAQKAYAAAKEKYEKIKEEKADDLSEEERKKIEAEWKEAEAKYQRAQALYQAWLDSGEPPTEGQLAFFAALKAEAEA	1.6691437157949232	0.85231494126282	81.21974182128906	0.5993118286132812	7.717107772827148	nan	inf
monomer-100-nr2-run1_result_110	81	MEAYAARYPDVTPELREVEAAYAAAEEYYARAEAEYERFRREKSDWVSPEERAAREAAFAEARALYEEARARYAAWLASGRPPSAGTLAFFRALRERAAS	1.8483844594888017	0.8586180013363045	86.34794616699219	0.7173594236373901	5.739482879638672	nan	inf
monomer-100-nr2-run1_result_110	82	LAALAARYPDPTPELREVAAAAAEAERAWAAAEARWAELRARRPDWLPPEERAALEAEYAAARADYARARALWAAWVASGRPPSPGTLAFFRELAARAAA	2.5011384951659004	0.7446246801480946	84.76953887939453	0.7120793461799622	5.245924949645996	nan	inf
monomer-100-nr2-run1_result_110	83	FEEYKEKWPEPTPELLEFEEAYEIAEEYYKKMEEKYKKFKEEYKDFLSEEKKKEIEKEYEEAKKKYEEAKARYERTIKSGEPPTEGELAFFRELKKEAEE	1.243391976640189	0.9131726909623498	83.12822723388672	0.6156712174415588	7.068997383117676	nan	inf
monomer-100-nr2-run1_result_110	84	LAAHLDRFPELTPELLAVAAARAAVEEAYARARAAYEEVRRNRPDDLPEELRAAIAAAHAEAEARYAEAQARWEAVLASGEPPDAGTLAFFREAAAWAAA	3.4468711808827934	0.7379233148079781	87.90392303466797	0.7568519711494446	5.169480800628662	nan	inf
monomer-100-nr2-run1_result_110	85	LAAHAARFPDPTPELAALAAAYAAAREWYARARAAYEAFRRERADDVPAELRAAVEAAAAEAEARWAEAEALYAEWLASGRPPSPGQLAFFAELAAEAAS	1.148813218820865	0.9313569290868314	85.78986358642578	0.7520865797996521	5.067901134490967	nan	inf
monomer-100-nr2-run1_result_110	86	MESLAALYPEPTPELREVEAAYETAREFYAKAEAEYKKFVEEKADDVTPEERAAREAEWAEARALWAEAEARYAAWVASGRPPTPGQLAFFRELRARAEA	1.9542537246962886	0.8519772050566294	86.3613052368164	0.6897335052490234	5.749061584472656	nan	inf
monomer-100-nr2-run1_result_110	87	MEKYKDKFPEITPELLEVEEAYKKAEEYYKKAKKEYEEFKKEHKDDVSEEEREEREKKYEEAVKRYEEAKKKYEEFLKSGKKPSEGTLKFFKEFKAEAEK	1.3441480884324846	0.8961445692899604	84.72286987304688	0.637367844581604	6.6242265701293945	nan	inf
monomer-100-nr2-run1_result_110	88	MAALAHLFPEPTPELREVEAAYAAVRAAYEAARAAYERYKAERADDVPEEERAAVEAEYAAAEERYARAERLYAEWVASGRPPTPGQLAFFRAAAAEAAA	3.076078944136714	0.7725539734815802	82.07115173339844	0.6631225347518921	7.929084300994873	nan	inf
monomer-100-nr2-run1_result_110	89	MEKYKDKFPNITPEIKEVEEAYKVAQQYYEEAEKKYEEIKKEKEEDLSEEEIEEIEKEYEEAQKDYEKAQELYQRFIESGKLPTEGELKFFKELKKKAES	1.7170718318126792	0.8388596294099001	83.16033935546875	0.6563653945922852	7.255732536315918	nan	inf
monomer-100-nr2-run1_result_110	90	MEALADRFPDVTPELRELEEAYETAQAWHARARAEYAEFEAERADDVPPELRAEREARRARAEALYARAEALYAETLASGEPPTPGQLEFFRALRREAEA	14.9172162785779	0.15021541308126593	85.26664733886719	0.4889751970767975	12.941649436950684	nan	inf
monomer-100-nr2-run1_result_110	91	MEEYAERFPEVTPELREVEEAYEAAERAYERAEAEYREIREEHEDDLPEEEREEIEARYERARERYRRARELYERFLRSGRPPTEGELAFFRKAKEEAEA	1.7051098371447404	0.8405398661405536	83.00751495361328	0.6767219305038452	6.792758464813232	nan	inf
monomer-100-nr2-run1_result_110	92	MAAHAARFPDPTPELREVAAAYEAARAWHAAAEAEYARLRAERADDLPPAERAALEARYAAARAEYAAARARYEAWLASGEPPTAGQLAFFRALARRAAE	1.2392262561265934	0.9151543768097916	84.75293731689453	0.7161624431610107	5.850506782531738	nan	inf
monomer-100-nr2-run1_result_110	93	MEKYKDKYPNITPELKEVEEAYEIAEKYYKEAEEKYKKIKEEKKDDLSEEEIEEIEKEYEEAKKRYEKAKEIYEEIIKSGKKPSEGQLKFFKELKKWAEE	2.407195610202479	0.7780191892818641	84.49766540527344	0.6494885683059692	7.079127788543701	nan	inf
monomer-100-nr2-run1_result_110	94	MEAYAHLWPDPTPELLELEEAWRTVERFWAEARAAYERFKREHADDVPEELRAAVEEAWARAEALYARARALYQRTLESGRPPTPGELAFFREARALAEA	1.4591148317058924	0.8840005303100625	86.45561981201172	0.7287542819976807	5.581066131591797	nan	inf
monomer-100-nr2-run1_result_110	95	MEEYAHLFPNPTPELLEVEEAYEIAKEYYERAEAAYRRFREEYPDDVPEELRAAVEEAYARARELYEEVKKRYEEWLKSGEPPSEGQLEFFRKVKEEAEK	1.7800243011813421	0.8480404427366716	85.24732971191406	0.675849199295044	6.449387550354004	nan	inf
monomer-100-nr2-run1_result_110	96	LAALAHRYPEPTPELLEVAEAWRTAEEAYRAAEERWREFRERHADDVSEEERKRREEEWEAARARYERARALYERWVASGEPPSPGELAFFRELRAEAAA	1.1400098069923625	0.9243745049391161	85.87284851074219	0.7107182741165161	5.407416343688965	nan	inf
monomer-100-nr2-run1_result_110	97	MEEYAHLFPEPTPEILEVEEAYEVAKEYYARAEAWYREVREEHPDDLPEEERRRIEEEWERARRLYEEARRRYEEWLASGEPPDPGTLAFFRELKALAES	3.864031256048152	0.7948568838809735	85.9267578125	0.672109842300415	7.230157852172852	nan	inf
monomer-100-nr2-run1_result_110	98	FEEYADRFPEPTPELREVEAAYEAAEAFWAAAEALYAELRERYADDLPEELRAALEAAYAAARALYEEARARWQRWLESGEPPTEGELAFFRELARLAAE	0.920477033115926	0.945596904795687	87.90318298339844	0.7446320056915283	5.6767191886901855	nan	inf
monomer-100-nr2-run1_result_110	99	MEALADRFPEPTPELRRVAAAYETAERAYAEAEKKWKEYVEKKKDDLSEEEREKLEREYEEAVARYERARALWQRFVESGELPTPGELAFFEEAAAWAEA	1.926652685597567	0.8232903370489414	87.9114761352539	0.7178329229354858	5.17690372467041	nan	inf
monomer-100-nr2-run1_result_111	0	IPPEEIEKKKKTYEYLKEKIAKESKEKAEIFEKTFPEEKKEVLNELLNMNEEELKTFDIEKYFDDIELLKKFLGILKSLGDEELKKKAELILEIIEEKEK	3.4329773211755987	0.7261358192499127	84.75296783447266	0.6681054830551147	6.012999534606934	nan	inf
monomer-100-nr2-run1_result_111	1	IPEEEEKKKKKTYEYWYEKIKKESKEDAEIFEKTFPEEKKEVFDKLMNMNEEELKTFDLEKYFDDVELLKKTLGLLKKSGDPEIEKKAELIEKIIEEKEK	3.9428863575080584	0.6686572271301263	84.49434661865234	0.6862632036209106	6.4793925285339355	nan	inf
monomer-100-nr2-run1_result_111	2	MPEEEIEKEKRTYEYHKKKIAEESKEDAEIFEKAFPEEKKEVFNELLNMNKEELETFDFEKYFDDVELLKKFLGLLKKSGDEELKEKADLILEILEEREK	1.246368734455829	0.9025128055401243	82.71512603759766	0.6080130934715271	6.56701135635376	nan	inf
monomer-100-nr2-run1_result_111	3	IPEEEIEKKKKTYEYHYEKIKKESEEDAKIFEKTFPESKKEVFDKLLNMNEEELKEFDLEKYFDDEELLKKFLGLLKKSGDEELKKKAELIEKIIEERKK	1.641000144437928	0.8579515066928453	82.59735870361328	0.640619695186615	6.765730381011963	nan	inf
monomer-100-nr2-run1_result_111	4	MKKEEEKKKKKTYEYWYEKIKKESEEDAKIFEKTFPEEKKEVFEKLINMNEEEIEKFDFEKYFDDEELLKKFLGLLKSSGDPEFKKKADLIEKKLEERKK	1.760742842755315	0.8822115498257089	80.03374481201172	0.5736312866210938	7.784082412719727	nan	inf
monomer-100-nr2-run1_result_111	5	IPEEEIEKKKLTYEYHKEKIAKESKEDAEIFEKTFPEEKKEIFDKLLNMNEEEIKKFDYEKYFDDIELLKKFLGILKKSGDEYLKKKAELIEKILEEKEK	1.228092069039428	0.9124466489409382	85.4289321899414	0.6847201585769653	5.7293314933776855	nan	inf
monomer-100-nr2-run1_result_111	6	IPPEEIEKKKKTYEYHKEKIKEKSEEDYEIFEKTFPEEKKEVFDELLNMNEEELKKFDFKKYFDDKELLKKFLGILKSSGDEELKKKADLIEKILEEEEK	1.3620400716745036	0.906417131007726	84.47185516357422	0.6601357460021973	6.278540134429932	nan	inf
monomer-100-nr2-run1_result_111	7	VPPEEIKKEKKTYEYHYKKIKAESEEDAKIFEKTFPEEKKEVFDELLNMNEEEIKTFDLEKYFDDIELLKKFLGLLKKSGDPELEKKAELIEEIIEEKEK	1.3283835399569723	0.9090472207745057	81.92481994628906	0.6080189943313599	6.9250030517578125	nan	inf
monomer-100-nr2-run1_result_111	8	VPEEELEKEKRTYEYFKKKIAAESKEDAEIFEKAFPEEKKEVFEKLLNMNEEELKTFDLEKYFDDVELLKKTLGILKKMGDPELEKKAELIEEIIEEREK	0.9201429549356274	0.943383166445448	80.4191665649414	0.6083521842956543	6.977539539337158	nan	inf
monomer-100-nr2-run1_result_111	9	VPPEELAALRRTHAYHRARVAAASAEDAAVFDAAFPEERAAVFDELLNMDDAALETFDLDAHFDDVELLRRVLGILRASGDPELEAKAARLEALLAEREA	3.6682503206091677	0.6990609803834343	65.88089752197266	0.5160506963729858	11.091985702514648	nan	inf
monomer-100-nr2-run1_result_111	10	MDPKEIEKEKKTYEYYYKKISEESEEKKEIFLKTFPEEKKEVFDKLLNMNEEELKTFDFEKYFDSVEDLKKFLGILKSLGDPELEKKAELIEKQLEEREK	3.7063569414308417	0.6346388849767025	77.644287109375	0.5470091700553894	8.823446273803711	nan	inf
monomer-100-nr2-run1_result_111	11	MPEEELKKKKKTYDYYYEKIAKESEEKKKIFEKTFPEEKKEVFDKLLNMNEEEIKKFDLEKYFDSVEDLLKFLGILKSLGDPELKKKADLIEEIIKKRKK	4.888762693118269	0.5177005651939645	77.07653045654297	0.5077983736991882	8.967052459716797	nan	inf
monomer-100-nr2-run1_result_111	12	MKKEEEKEKKKTYEYYKELISKKSKEDAEIFEKTFPESKKEVFDKLLNMNEEEIKTFDFEKYFDDKELLKKFLGILKKLGDEELKKKAELIEKILEEKEK	2.315094417516244	0.8511425924504467	85.09268188476562	0.6727421283721924	6.59000301361084	nan	inf
monomer-100-nr2-run1_result_111	13	IPEEEIEKKKRTYDYWYEKIKEESEEDAKIFEKTFPESKKEVFDKLLNMNEEELKKFDLKKYFDDKELLKKFLGLLKKSGDPELKKKAELILKQIEEEEK	1.4879241037110402	0.8935891200491025	80.9483642578125	0.6145502328872681	7.152685165405273	nan	inf
monomer-100-nr2-run1_result_111	14	IPEEEIKEKKKTYEYFKEEIAKKSKKDAEIFEKTFPEEKKEIFDELINMNEEELEKFDYKKYFDDIELLKKFLGLLKKTGDEELKKKADLILKKIEEEEK	2.8115821667265086	0.8716486108218534	84.57334899902344	0.6838086843490601	5.693299770355225	nan	inf
monomer-100-nr2-run1_result_111	15	IPEEELKEKKKTYEYWYEEIKKKSKEDAEIFEKTFPEEKKEIFDKLLNMNEEELKKFDFKKYFDDEELLKKFLGLLKKSGDPEFKKKAELILKILEEESK	1.2616313544836022	0.9015461421783217	83.79488372802734	0.6556410789489746	6.398130893707275	nan	inf
monomer-100-nr2-run1_result_111	16	MDKEEEEKKKKTYEYLYEKIKKESEEDAKIFEKAFPEEKKDVLNELLNMNKEEIEKFDLEKYFDDKELLKKFLGILKKLGDEELKEKAEIIEEKLEEKEK	4.298869063830581	0.61692613067466	85.6543960571289	0.6557152271270752	5.825600624084473	nan	inf
monomer-100-nr2-run1_result_111	17	IPKEKIEEEKKTYDYHYKEISKKSKEDAEIFKKTFPEEKKEIFDKLLNMNEEEIKKFDIEKYFDDKELLKKTLGILKSLGDEELKKKADLIEKILEEKEK	4.369760925633057	0.6333976446942848	83.10581970214844	0.6719078421592712	6.482223987579346	nan	inf
monomer-100-nr2-run1_result_111	18	IPEEEIEKKKKTYEYFKEKIAEKSKKDAEIFEKTFPEEKKEVFDKLLNMNEEELKEFDFEKYFDNEEDLLKFLGILKSLGDEELKKKAELIEKILKEKKK	1.495041223567483	0.8901717708873056	84.07634735107422	0.6597319841384888	6.497257709503174	nan	inf
monomer-100-nr2-run1_result_111	19	IPEEKIKEEKKTYEYYKKKISEKSKEDAEIFEKTFPEEKKEIFEKLLKMNDEELEKFDIEKYFDDVELLKKTLGILKSLGDEELEKKAKKILEIIEKKEK	0.960714701075491	0.9376156712037107	85.53669738769531	0.6950274109840393	6.020196437835693	nan	inf
monomer-100-nr2-run1_result_111	20	VPPEEEKAAKRTYDYWYEKIAKESEEKKKIFEKAFPEEKKEVFDKLLNMNKEELDKFDLEKYFDSEEDLRKVLGILKESGDKELQEKAERIEKQLEEREK	5.888268030801693	0.43419424854318095	74.91748046875	0.5654178857803345	8.936102867126465	nan	inf
monomer-100-nr2-run1_result_111	21	IPPEEIEEKKKTYEYWYEKIKKESEKKAEIFEKTFPEEKKEVFDKLLNMNEEELEKFDLKKYFDDKELLKKTLGILKESGDEEIRKKAELILKKIEEEEK	3.1595117103107095	0.746162942874918	82.22882843017578	0.645638108253479	6.880984783172607	nan	inf
monomer-100-nr2-run1_result_111	22	IPEEKKKEEKKTYEYHYKKISEKSKKDAEIFKKTFPEEKKEVFDELLNMNEEELKKFDLEKYFDSVEDLKKFLGLLKKSGDPELEKKADLILKIIEEREK	4.147559793258476	0.6497410932752188	81.0920639038086	0.6197496652603149	7.309840202331543	nan	inf
monomer-100-nr2-run1_result_111	23	MDPKELEKEKKTYEYYKEEISKKSEKDAEIFEKTFPEEKKEIFDKLLNMNKEEIKKFDIEKYFDDIELLKKFLGILKESGDPELKEKAELIEKIIEEKEK	2.6688434500825458	0.754863502108864	74.1161117553711	0.5122833251953125	9.728263854980469	nan	inf
monomer-100-nr2-run1_result_111	24	IPPEELEKEKKTYDYHYEKIKAKSKKDAEIFEKTFPESKKEVFDELLNMNEEELKTFDLEKYFDDEELLKKTLGILKASGDEELKKKAELIEEMLEERKK	3.381944511281368	0.7185330533158008	81.85710906982422	0.6558202505111694	7.047154426574707	nan	inf
monomer-100-nr2-run1_result_111	25	IPEEELKEEKLTYEYHYKEIKAKSEEDAKIFEKAFPEEKKEVFDELLKMNEEELKEFDFEKYFDDEELLKKLLGILKSSGDKELEKKAELIEKILEEKKK	1.212425067084162	0.9115586628348882	85.37269592285156	0.6692133545875549	5.725318431854248	nan	inf
monomer-100-nr2-run1_result_111	26	VPPEERAARERTYEYHRERIAARSARDAEIFERAFPEEKRAVFDELLNMDEAELDTFDLAAHFDDEALLREVLGLLKASGDPELQAKADRILARLDAAAK	5.707226648221985	0.4324326974021135	70.89035034179688	0.5729000568389893	9.629219055175781	nan	inf
monomer-100-nr2-run1_result_111	27	VPPEELEARKRTYAYHRERIAAESAEKAAVFDATFPESKKAVFDKLLNMNKEELEKFDFEAHFDDVAKLREFLGILKASGDPELEEKAELIEKILEEREK	3.9230896478712527	0.6053419494400785	69.24217987060547	0.5071150064468384	11.71286392211914	nan	inf
monomer-100-nr2-run1_result_111	28	IPPEELEKEKKTYDYWKEKIAAESKEDAKIFEETFPEEKKDIFNKLLNMNEEEIKKFDIEKYFDDVEKLKKFLGLLKSSGDPELVKKAELIEKILEEKEK	4.2118615155669845	0.6405941373326988	85.50261688232422	0.6362375020980835	5.697798252105713	nan	inf
monomer-100-nr2-run1_result_111	29	MPPEEEEARRRTYEYWRARIAAESPEAAAVFERAFPEERRAVFERLLAMDEEELATFDLAAHFDDPALLREFLGLLRASGDPELRRKAELLLARLEAAAA	4.549751663573932	0.5823320443895948	83.4759750366211	0.6292852163314819	5.887943744659424	nan	inf
monomer-100-nr2-run1_result_111	30	MDPEEEKKRKRTYEYHRELIAEKSEEKAKIFEKTFPEEKKEVFDKLLNMNEEELKEFDLEKYFDDEELLREFLGILKELGDEELKKKAELIEERLEERRK	2.4321148355819924	0.8000566687282068	80.4663314819336	0.6035547256469727	7.854280948638916	nan	inf
monomer-100-nr2-run1_result_111	31	IPEEELEALKRTYEYLYERIKKESEKDAEIFEKAFPEEKKEVLDKLLNMNEEELKKFDLEKYFDDEELLRKFLGILKKLGDPELVKKAELIEKILEERRK	4.157784551777421	0.6452569555093121	87.4117660522461	0.696975827217102	5.1251373291015625	nan	inf
monomer-100-nr2-run1_result_111	32	VPPEEIEKAKLTYDYHYKKISAESKEDAEIFKKTFPESKKEVFDKLLSMNEEELKEFDLEKYFDDEELLLKTLGILKSLGDPELKKKADLIEKIIKERKK	3.694189781078071	0.7176599751371548	79.10554504394531	0.595689058303833	7.023451328277588	nan	inf
monomer-100-nr2-run1_result_111	33	VPPEEEEKRKRTYEYYREKIAAESEEDAKIFEKTFPEEKKEVFDKLLNMNEEELEKFDLEKYFDSVELLKEFLGILKSLGDPELVKKAERIEKIIEEREK	4.056649693726293	0.6580487658676136	86.5835952758789	0.6789124608039856	5.210607051849365	nan	inf
monomer-100-nr2-run1_result_111	34	IPPEEIEKKKRTYEYWYEEISKKSEKDKEIFEKTFPESKKEVFDKLLNMNKEELEKFDFEKYFDSKEDLKKFLGILKSSGDKEFEEKAKLIEEQLEKKEK	1.4623989526306826	0.8851423211852762	85.71681213378906	0.6745624542236328	5.441500663757324	nan	inf
monomer-100-nr2-run1_result_111	35	VPPEEVEEEKLTYEYWREKIAERSEEDAEIFEKAFPEEKKEVFDELLRMNEEELKTFDLEKYFDDEELLRKTLGLLKELGDPRLVEKAELIEKILEERRK	1.2111339649697381	0.9137543105943671	84.2291030883789	0.663939356803894	6.207059860229492	nan	inf
monomer-100-nr2-run1_result_111	36	IPPEEIEKKKRTYEYWKEKVAEKSEEDAEIFEKAFPEEKKEVFDELLNMDKEQIETFDLEKYFDDVELLKEVLGILKKSGDPELKEKADLILEIIEKREK	2.0819344122549515	0.7862028321595514	84.49139404296875	0.6809364557266235	6.151293754577637	nan	inf
monomer-100-nr2-run1_result_111	37	MDPEEEEKKKRTYEYWKEEIAKKSKKDAEIFEKAFPEEKKEVFDKLMNMNDEELDTFDFEKYFDDEELLKKFLGLLKKSGDPEAKAKADRIEAILEEKKK	1.5348969010347147	0.9011350520537336	81.168701171875	0.5643739104270935	7.428225517272949	nan	inf
monomer-100-nr2-run1_result_111	38	MDEEEKKKEKLTYEYWKKKISEESEENAKIFEKTFPEEKKEVFDELLNMNEEEIKKFDFEKYFDDKELLKKFLGILKSSGDPELEKKAKLIEEILEEKEK	2.8768540295937943	0.735209038888531	80.3431396484375	0.5970401763916016	7.946777820587158	nan	inf
monomer-100-nr2-run1_result_111	39	MPPEEAEAARRTHEFWRARIAAESAEDAAVFEATFPEERRAVFDELLAMDDAELDTFDLPAHFPDPELLERFLGLLERSGDPEARAKAARLRARLARLAE	4.593224215127603	0.5878366106519256	72.36817169189453	0.5429344177246094	8.777170181274414	nan	inf
monomer-100-nr2-run1_result_111	40	MPPAEAEAARRTHAYHRAEIAARSAEDAAVFDAAVPEERAAVFDRLLAMDDAELDTFDLAAHFDDPELLRRLLGLLRASGDPELEAKAARLEARLAAAEA	2.1226173045899883	0.777932206974013	69.77057647705078	0.546596884727478	9.524590492248535	nan	inf
monomer-100-nr2-run1_result_111	41	MKKEEEEEEKKTYEYWKKKIAAESEEDAKIFEKTFPEEKKEVFNKLLNMNEEELEKFDIPKYFDSFEDLKKFLGLLKKSGDPELEKKAELILKQLEELEK	4.187813582927005	0.6311754686967285	87.03878021240234	0.6751699447631836	5.204443454742432	nan	inf
monomer-100-nr2-run1_result_111	42	MDKEKIEKEKKTYDYWYEKIKKESEENAEIFEKTFPEEKKEVFDKLLNMNEEELKTFDLKKYFDDIELLKKTLGILKKSGDPELKKKAELIEKQIEEEEK	4.083581139869804	0.6633994787676478	84.56307220458984	0.6550396680831909	6.234889030456543	nan	inf
monomer-100-nr2-run1_result_111	43	MPPEEEEAARRTYEYWRARIAAESAEAAAIFEATFPEEKRAVFDELLAMDDEELETFDLEAHFDDEALLREFLGLLRASGDPEAVAKAERLLARLEERRQ	6.057389191131006	0.3912367267469296	67.74497985839844	0.502736508846283	11.628264427185059	nan	inf
monomer-100-nr2-run1_result_111	44	MPPEERRALRRTHAYWRAEIAARSAEDAEVFDAAFPEERAAVFDELLAMDEEALARFDLAAHFPDPELLRRVLGLLEASGDPEVRAKAARIRARLEAAEA	0.8941637362708987	0.9463170035674472	84.20954895019531	0.6776126623153687	5.112567901611328	nan	inf
monomer-100-nr2-run1_result_111	45	LPPEALEAARRTHAYHRARIAAASAEDAAIFDATFPPERAAVFDALLAMDEAELATFDLEAHFPDEALLRQTLGLLEASGDPELRRKAALLRERLARRAA	5.487153860632182	0.47916811126934084	71.47268676757812	0.5680782794952393	10.16617202758789	nan	inf
monomer-100-nr2-run1_result_111	46	MKPEEEKAAKKTYEYHRERIAAESEEDAEIFEKTFPKEKAAVFDKLLNMDEEELEEFDLEKHFDDPELLRKFLGILKKSGDPELVEKAERIEKILEEREK	4.652734915354801	0.6113964221504251	86.0860366821289	0.6690163612365723	5.424640655517578	nan	inf
monomer-100-nr2-run1_result_111	47	VPEEELKEKERTYEYLREEIAKKSKKDAEIFEKTFPEEKKEVLDKLLNMNKEELEKFDLEKYFDSVEDLKKFLGILKKLGNPEFKEKAELIEKIIEEREK	3.87248248931445	0.6710150751110768	83.7112808227539	0.6486678123474121	6.261412143707275	nan	inf
monomer-100-nr2-run1_result_111	48	IPPEELEEKKLTYEYHYEEISARSKEDAEIFKKTFPEEKKEVFDRLLRMNEEELRTFDLEKYFDDEELLRKFLGILKESGDPRLVKKAELIEKILEERRK	6.541426047557003	0.3650238357969125	70.38893127441406	0.5164564251899719	12.10888385772705	nan	inf
monomer-100-nr2-run1_result_111	49	IPPEEIEKKKLTYEYHYEEIAKKSEKDKEIFEKTFPEEKKEVFDELLNMNEEEIKKFDFEKYFDDEELLKKFLGILKSLGDKELEKKANLILEILEERKK	1.0226352140675934	0.9341178058642022	83.73912811279297	0.6484872698783875	6.363974571228027	nan	inf
monomer-100-nr2-run1_result_111	50	IPEEELKEKEKTYEYYKEKISEKSEEDAKIFEKTFPEEKKEVFDKLLKMNEEELKKFDLEKYFDDEELLLKFLGILKSLGNEELKKKAELIEKIIKEKKK	2.8246996189636615	0.8515455623596114	84.39886474609375	0.6752176284790039	5.550019264221191	nan	inf
monomer-100-nr2-run1_result_111	51	MKEEEEKEKKKTYDYFREEISKKSKEDAEIFEKTFPESKKEIFDKLINMNEEELEKFDLEKYFDDEELLKKFLGILKSLGDPELEKKAELIEKILEERKK	4.099398054953339	0.6518301657044688	84.33155822753906	0.6664301156997681	6.4258832931518555	nan	inf
monomer-100-nr2-run1_result_111	52	IPPEEIEKKKRTYEYWYEKIKKESEENAEIFEKTFPKEKKDIFDKLLNMNKEELEKFDIEKYFDDIELLKKLLGLLKKSGDKEIKEKADFLEEKIEKLEK	3.252303163232462	0.7521119601977291	68.45293426513672	0.5229732394218445	10.98904037475586	nan	inf
monomer-100-nr2-run1_result_111	53	MKEEELEKEKLTYEYLKEKIAKESKEKAEIFEKTFPEEKKEVLEKLLNMNEEEIKKFDLKKYFDSEELLKKFLGILKELGDPKLKKKAELILKILEEEEK	1.9502378094938757	0.8655994903056927	83.80780792236328	0.642026960849762	6.7477874755859375	nan	inf
monomer-100-nr2-run1_result_111	54	MKKEEEEKEKKTYEYWYEKIAEKSEEKKKIFEETFPEEKKEVFEKLMNMNEEELKKFDFEKYFDSKEKLKKTLGILKESGDEEIEKKAELIEEQLEEKEK	1.542995544487077	0.8916805839515294	88.6933364868164	0.727541446685791	4.706701278686523	nan	inf
monomer-100-nr2-run1_result_111	55	VPPEELAAARRTHAFWAARIAAASAADAAIFAATFPPERAAVFDRLLNMDDAELATFDLEAHFDDVALLREFLGLLRASGDPELVAKADRVEAMLAARAA	2.0447401859944607	0.8017141196746133	74.64196014404297	0.5767766237258911	7.977990627288818	nan	inf
monomer-100-nr2-run1_result_111	56	VPPEEERAARRTYEFWYERIAAESEEDAAVFRATFPEEKRAVFDELLAMDEAELATFDLDAHFDDPELLRRFLGLLEASGDPEARAKAARLRAMLEEREK	13.129267033527665	0.27652296441213076	65.7251968383789	0.5223847031593323	12.173877716064453	nan	inf
monomer-100-nr2-run1_result_111	57	VPPEEIEKEKRTYEYHYKEIAAKSKEDAEIFKKTFPEEKKEVFDKLLNMNKEELEKFDLEKYFDDVELLLKTLGILKESGDPELVEKAELLEKMIEEREK	0.9926648430365779	0.935504101727077	83.03646087646484	0.6484732031822205	6.311532497406006	nan	inf
monomer-100-nr2-run1_result_111	58	IPPEEIEKKKKTYEYHYERIKAESKEDAEIFEKTFPEEKKEVFDKLLNMNEEELDKFDLKKYFDDIELLKKFLGILKKSGDEELKKKAEKILEKIEEMEK	1.0164858527379872	0.9344387934661076	84.32897186279297	0.6572889685630798	6.1003828048706055	nan	inf
monomer-100-nr2-run1_result_111	59	MDPKELKEKKKTYEYHYEKIAKESKEDAEIFKKAFPEEKKEVFDKLLNMNDEEIEKFDLEKYFDDVELLKKVLGLLKKSGDKELVEKADKIEEIIEEKEK	1.7495605923880808	0.8554959017762092	80.53047180175781	0.5674314498901367	7.6242194175720215	nan	inf
monomer-100-nr2-run1_result_111	60	MKPEELKEKEKTYEYLREKIAEESEEKAEIFEKAFPEEKKEVLDKLLNMNKEELEKFDFKKYFDDEELLREFLGILKELGNPELQEKADLILEILEKREK	1.2247635084826356	0.9097854640628088	85.95390319824219	0.6696010231971741	5.671287536621094	nan	inf
monomer-100-nr2-run1_result_111	61	MDPKELEKLKKTYDYYKEEIKKKSKKDYEIFMKTFPEEKKEVFDKLLNMNEEELEKFDFEKYFDDVELLRKFLGILKSLGDKELEKKAELIEKILEEREK	5.05342541235531	0.5228663968196972	73.55915069580078	0.5172767043113708	10.479402542114258	nan	inf
monomer-100-nr2-run1_result_111	62	IPEKEIEEEKKTYEYYYKKIAEKSEEKAKIFKKTFPESKKEVFDKLLKMNEEEIKKFDIKKYFDSIEDLKKFLGILKELGDPELVKKAELIEKIIEEEEK	1.1604742394953853	0.9242577081591743	83.6270523071289	0.6485791206359863	6.544602394104004	nan	inf
monomer-100-nr2-run1_result_111	63	IPPEEIEKEKRTYEYLKKRIEEESKEKAEIFKKTFPEEKKEILEELLNMNEEELEKFDLKKYFDDIELLKEFLGILKELGDEELKKKAELILKRIEKEEK	1.2253280504919613	0.9162841919580923	85.02107238769531	0.6558742523193359	5.796572685241699	nan	inf
monomer-100-nr2-run1_result_111	64	VPPEEVEARRLTYEYWREEIAARSAEDAAVFERTFPEERRAVFDELLRMDEAALDTFDLAAHFPDPELLREFLGLLLASGDPRLRAKAERLLARLEEAER	1.8630224883907485	0.8165204148855633	84.72038269042969	0.6699123382568359	5.04509973526001	nan	inf
monomer-100-nr2-run1_result_111	65	MKKEEEEKKKKTYDYHYEEIAKKSKKDAEIFKKTFPEEKKEVFDKLLNMNEEELKTFDFEKYFDDIELLRKFLGLLKESGDEELKKKAELILKILEEKEK	4.051923013962428	0.6347525645625253	80.70696258544922	0.6277309060096741	7.39531946182251	nan	inf
monomer-100-nr2-run1_result_111	66	MPKEEIEKKKKTYEYHKEKIAAKSKEDAEIFEKTFPEEKKDIFNKLLNMNKEEIEKFDLEKYFDDVELLKKFLGLLKKSGDPELKEKAELIEKIIEEKEK	5.3551749167963205	0.4656238245276245	75.66719818115234	0.5232817530632019	9.1422119140625	nan	inf
monomer-100-nr2-run1_result_111	67	MPPEEIEKKKKTYEYWKKKIKEKSEEDYKIFEKTFPESKKEVFDKLINMNEEELKKFDLDKYFDDVELLKKFLGILKKSGDEELKKKADLIEKIIEEKEK	2.401578883492477	0.8313311528072834	77.55490112304688	0.5096455216407776	8.947132110595703	nan	inf
monomer-100-nr2-run1_result_111	68	VPPEEIEKEKRTYEYHKKEIAAKSKEDAEIFEKAFPEEKKAVFDKLLNMNEEELKTFDFEKYFDDEELLKKVLGILKSSGDEELVKKAELIEKILEEKKK	1.1645252430711883	0.914256073837253	83.26895141601562	0.6231145858764648	6.470749378204346	nan	inf
monomer-100-nr2-run1_result_111	69	IPKEKIEEEELTYEYWKKKISEESKEKAEIFEKTFPEEKKDIFDKLLKMNEEEIKKFDLKKYFDDVELLKKFLGILKESGNEKLKKKAELIEKIIEEEEK	3.3758198256568113	0.7076861808246475	77.48592376708984	0.6202463507652283	7.684020042419434	nan	inf
monomer-100-nr2-run1_result_111	70	VPPEEEEARRRTYAYHRAEIAARSPEAAAVFEATFPEERRAVFDELLAMDEAALDTFDLPAHFPDPALLRETLGLLRESGDPELRAKAERLLARLDALER	5.9965507420327375	0.37665958618381695	71.83203125	0.5770869255065918	9.775900840759277	nan	inf
monomer-100-nr2-run1_result_111	71	IPEEEIKEKEKTYEYWKKKISEESKEDAEIFEKTFPEEKKEIFNKLLNMNEEEIKKFDLEKYFDDEELLKKFLGILKKSGNEELKKKAELIEKILEEKKK	0.9362686125045833	0.9413537434610889	84.7193603515625	0.6423895359039307	5.811020851135254	nan	inf
monomer-100-nr2-run1_result_111	72	VPKEEIEKEKKTYDYWKKKISEKSEEDAKIFEETFPEEKKDVFDKLLNMNDEELEKFDFEKYFDSEELLEKFLGILKKSGDPEIQKKADKILEILKEKRK	2.6769328245380755	0.8630014333773731	84.12814331054688	0.6767882108688354	5.898651123046875	nan	inf
monomer-100-nr2-run1_result_111	73	MPEEELKKKKKTYEYYYEKIKEKSEKDAEIFEKTFPEEKKEVFEKLLNMNEEELKKFDLKKYFEDKELLKKFLGILKSLGDPELEKKAELIEEILEKEEK	3.9553534179901413	0.6602560970128828	80.24756622314453	0.5786006450653076	7.8276214599609375	nan	inf
monomer-100-nr2-run1_result_111	74	VPPEEVEARRRTYEYWRAEIAARSAEDAAIFEATFPEERRAVFERLLAMDEEELRTFDLAAHFDDPELLRRFLGLLRSSGDPEAEAKAALVEERLAEAEA	4.000636098642662	0.6197297443736733	69.05134582519531	0.5261968374252319	11.602775573730469	nan	inf
monomer-100-nr2-run1_result_111	75	MDPKEEEEKKKTYEYWYEKIKAESEEDAKIFEKTFPEEKKEVFDKLLNMNDEELEKFDLEKYFDSIEDLKKFLGILKKSGDPEIVKKAERIEKIIEEREK	1.3700482943950383	0.8924818001659277	80.91461181640625	0.5614604353904724	7.412563800811768	nan	inf
monomer-100-nr2-run1_result_111	76	MKPEEIEEKKKTYDYYKEKISKESKEDAEIFEKAFPEEKKEIFDKLLKMNKEELEKFDIEKYFDDKELLRKVLGLLKKSGDPELQEKADLILKMLEEKEK	2.7511131289464674	0.7408200155205165	80.3505859375	0.5785463452339172	7.793942928314209	nan	inf
monomer-100-nr2-run1_result_111	77	MKKEEEEKEKKTYEYWKKKIEKESKEKAEIFEKTFPEEKKEVFNKLLNMNKEELEKFDFEKYFDSVEDLKKFLGILKESGDPEAKEKAELILKKIEEAEK	4.150910409193529	0.6248250317021106	82.93750762939453	0.5994734764099121	6.25603723526001	nan	inf
monomer-100-nr2-run1_result_111	78	MKPEELKKLKKTYEYFKKEIAKKSKEDAEIFEKTFPEEKKEVFDKLLNMNKEEIKKFDLEKYFDDKELLLKFLGLLEKSGDEELKEKAKLIKEIIEEKEK	3.966854999037494	0.6005384368397984	79.70861053466797	0.5863392949104309	7.337288856506348	nan	inf
monomer-100-nr2-run1_result_111	79	MPEEEEKEKKKTYEYWKKKIAEKSEEDAKIFEKTFPEEKKEVFEKLLNMNEEELKKFNFKEYFDSVEDLKKFLGLLKESGDPELEKKAKLIEEILEEMEK	3.984167756250479	0.6321000560807734	78.6240234375	0.5152525901794434	8.12972354888916	nan	inf
monomer-100-nr2-run1_result_111	80	MKEEEIKEKKKTYEYWYKKISEESKENAEIFKKTFPESKKEVFDKLLKMNDEELETFDLEKYFDDVELLKKFLGILKSTGDEELKKKAEKILKIIEEKEK	0.9891613758110399	0.9384806690573322	85.24540710449219	0.6591178178787231	6.024641036987305	nan	inf
monomer-100-nr2-run1_result_111	81	MDPEEEKKKKLTYEYWYEKIKAESEEDAEIFKKAFPEEKKEVFEKLLSMNKEELEKFDLDKYFDDEELLKKVLGILKKSGDPYLEEKAERILKILEERKK	1.2102250542262079	0.909783682267833	82.55445098876953	0.6069067120552063	6.705964088439941	nan	inf
monomer-100-nr2-run1_result_111	82	VPPEVLAALERTYAYWAARVAAESEEDAAVFRATFPEERAAVFDELLAMDDEELETFDLPAHFDSVELLRRTLGILLASGDPELRAKAERLLARLDAREA	12.475334564422939	0.25645273603808594	65.2625503540039	0.5417889356613159	10.73376750946045	nan	inf
monomer-100-nr2-run1_result_111	83	IPPEKEKEAKLTYEYWKEKIAAESEEDAAIFEKTFPEEKKEVFDKLLKMNKEELEKFDLEKYFDSVEDLKKFLGLLKKSGDPYLEEKADLIEKIIEKKEK	1.0245254635038445	0.9339812339534004	84.73594665527344	0.655378520488739	5.719214916229248	nan	inf
monomer-100-nr2-run1_result_111	84	VPPEEIEKEKKTYEYWRKKIAEKSEEKAEIFEKTFPEEKKEVFDKLMNMNEEELEKFDLEKYFDSIELLKKTLGILKESGDEEIKKKAELIEEIIEKKEK	1.2497060548437011	0.9071680445175724	86.78236389160156	0.6797475814819336	5.2868971824646	nan	inf
monomer-100-nr2-run1_result_111	85	MKPEELEKKKKTYEYWYEKIAEESEEKKEIFEKTFPEEKKEVFDKLLNMNEEELEKFDLEKYFDDVELLKKLLGILKESGDEELKEKAERIEKRIEEKEK	3.643706162027747	0.659571576464926	74.61022186279297	0.5530765652656555	9.559328079223633	nan	inf
monomer-100-nr2-run1_result_111	86	VPPEEIEKERKTYEYFKKEIAKRSKKDAEIFEKTFPEEKKAVFEKLINMNEKELETFDLEKYFDSEEDLLKFLGILKELGDPELVEKAERIEKIIKERKK	2.9566134192822964	0.6841003620457258	81.97933197021484	0.5915852785110474	6.613351345062256	nan	inf
monomer-100-nr2-run1_result_111	87	VPPEEIEKKKRTYEYHRKEIAAKSKEDAEIFEKTFPESKKEVFDKLLNMNEEELKKFDFEKYFDDVELLKKTLGILKSSGDEELKKKAELILEQLEKAEK	1.3115928555304779	0.8945145630373691	82.86277770996094	0.6352507472038269	6.568495273590088	nan	inf
monomer-100-nr2-run1_result_111	88	VPPEEVEEAKRTYAYHKAKIAAESPEKAKIFEATFPEEKKAVFDKLLNMNEEELEKFDLEKYFDDEELLRETLGILKSMGDPELVAKAERIEAILEERRK	4.269678853796644	0.5107960367875364	79.3364028930664	0.5825663805007935	7.6225152015686035	nan	inf
monomer-100-nr2-run1_result_111	89	MKPEEIEEEKKTYEYFYKKIKEESEEKAKIFEKTFPESKKEVFEKLINMNEEELEKFDIKKYFDSIEDLLKFLGILKSMGDPELEKKANLIEEKIKEMEK	1.0129081824364865	0.938967764277314	84.33329010009766	0.645098090171814	6.348180770874023	nan	inf
monomer-100-nr2-run1_result_111	90	MPEEEREERELTYEYWRERIKEESEEKAKIFEKTFPEEKKEVFDELLRMNEEELEKFDFEKYFDDKELLKKFLGILKESGNEELEKKAELILERLEKKEK	0.8626014312925262	0.9499351453911973	83.79798889160156	0.6245887279510498	6.275143146514893	nan	inf
monomer-100-nr2-run1_result_111	91	VPPEELKARRRTYAFWREEIAARSAEDAAVFEAAFPEERRAVFDRLLAMDDEELATFDLEAHFDDPELLRRFLGLLLESGDPELREKAERLLAILEERER	1.248817808543725	0.9043815013844555	80.79546356201172	0.6097638607025146	6.110301971435547	nan	inf
monomer-100-nr2-run1_result_111	92	MPEEEIKEKKKTYEYWREEIKKKSKEKAEIFEKAFPEEKKDVFDKLLKMDKEEIKTFDLEKYFDDIELLKKFLGILKESGDEEFKEKADLIEKIIKEKEK	3.3558375116848125	0.6359489164190313	75.0452651977539	0.5120369791984558	9.337359428405762	nan	inf
monomer-100-nr2-run1_result_111	93	MPPEEEKAKKKTYEYWKEKIAAESKEKAEIFEKTFPEEKKEVFDKLLNMNEEELKKFDLEKYFDDVELLKKFLGILKESGDEELKKKAERIEKMIEEKEK	2.9411951394862674	0.745824524279761	74.1211929321289	0.48019853234291077	9.911004066467285	nan	inf
monomer-100-nr2-run1_result_111	94	IPEEKLEELKKTYEYWKKKIAEESKENAEIFEKTFPEEKKKVFDELINMNDEEIEKFDLKKYFDDVELLRKFLGILKSTGDEELKAKADRIEKIIEEEEK	5.424576238255439	0.4849392285694754	66.77285766601562	0.5111448764801025	11.136489868164062	nan	inf
monomer-100-nr2-run1_result_111	95	VPPEEIEKKKKTYEYHKKKIAEKSKEDAEIFEKTFPEEKKEVFDKLLNMDEEELKTFDLEKYFDDEELLKKFLGILKSSGDEELKKKADLILEILEKKKK	1.4553775325814151	0.8940900150660102	81.98027038574219	0.6044362783432007	6.903049945831299	nan	inf
monomer-100-nr2-run1_result_111	96	IPPEKEKEEKKTYDYWYKKIAEESEKDAEIFKKAFPESKKEVFDKLLNMNEEELKKFDLEKYYDDKELLKKVLGLLKESGDPELQKKADLILKQIEKKEE	2.9078777217252836	0.7846797508199486	83.23612213134766	0.6359947919845581	7.0924201011657715	nan	inf
monomer-100-nr2-run1_result_111	97	VPPEEEKEAKRTYEYHYKEIAARSKEDAEIFEKAFPEEKKEVFDKLLNMNKEELETFDFKKYYDDKELLKKLLGILKESGDPELEEKADLILEILEKEEK	4.423703788132718	0.6297130146042044	86.41913604736328	0.6790071725845337	5.1429524421691895	nan	inf
monomer-100-nr2-run1_result_111	98	MDPKEEEAKKKTYEYHREKIAAESKEDAEIFEKTFPESKKEVFDKLLNMNKEELEKFDLKKHFDDKELLLKTLGILEKSGDPELKEKAKKIKEMIEEEEK	1.587911546174047	0.8909454998666778	77.80134582519531	0.5468260049819946	8.356636047363281	nan	inf
monomer-100-nr2-run1_result_111	99	IPPEIEKEKKKTYEYWYKEIKKKSKEKAEIFEKTFPESKKKIFDEFLNMNDEELETFDIEKYFDDEELLKKFLGILKESGDPEIKEKADKVEEMLEKKKK	2.9043349916844043	0.785443805297414	80.54499816894531	0.6154313683509827	7.425115585327148	nan	inf
monomer-100-nr2-run1_result_112	0	MKAKLKINEEGEVESLSEEAKKILEEEKEYSEKAKKFAEAVEKAIEIAKKIQKEKGKIKVEAEVELIERKDEDEEIIYEVKIKIKYETEEGLHEEEILIK	1.6065767544611589	0.8725296807461177	87.25090026855469	0.6862391233444214	5.8487749099731445	nan	inf
monomer-100-nr2-run1_result_112	1	MKAELKINLEGEVEKISEEAEYIIKELAETDEEAKLFKEAVEKAIEIAKKIQKEKGKIEVEAEVELKINKEEDEEIIYEIKIKIKYKTEEGEHEEEIIIK	1.3095846887609073	0.9156611730038519	87.20256042480469	0.7022892236709595	5.7227911949157715	nan	inf
monomer-100-nr2-run1_result_112	2	MKAEVEINLDGEVEKLSPEAKEIIEKKKDYDEEAKIFAEAVEKAIEIAKKIQKEKGKIKVKVEVEVEIEKDEDEEIKVKIKIKIKYETEEGEKEIEIEII	1.8873171807568947	0.8505137497172859	85.04151153564453	0.6742933988571167	6.251948356628418	nan	inf
monomer-100-nr2-run1_result_112	3	MVAEIKINKDGEVEELSPEAKYILEKLKETSEEAKKFAEAIEKAIEIAKEIQKELGEVEVEVKVELEIDEEEDEEIKYKIKIKIKYKTEEGEKEIEIEIE	2.0977999563264564	0.8059867159833314	82.80227661132812	0.6576836109161377	6.611362457275391	nan	inf
monomer-100-nr2-run1_result_112	4	MVAKVKLNLEGEVESLSEEAEKILKEKAATDEEAKKFAEAVKKAIEIAKKIQKEKGKIKVEVTVELEIDKEEDEEEKYIVKIKIKYEDEEGEHEEEIIIE	5.506891667359628	0.5744485512188856	81.78147888183594	0.6351557970046997	6.906617164611816	nan	inf
monomer-100-nr2-run1_result_112	5	MKAELKLNLEGEVESLSEEAKKIIEELKDTNEEAKLFAEAVEKAIEIAKKIQEEKGKIEVKAEVEVKIKKDEDEKLIVEIKIKIKYKTEEGEHEIEILIL	5.281713309628575	0.645869390541638	85.66871643066406	0.654110312461853	5.96413516998291	nan	inf
monomer-100-nr2-run1_result_112	6	MKAKLKIDKNGEVKELSPEAKKIIEEEKEFNEEAKKFAEAVEEAKKIALEIQKEKGEVEVEVEVELEIKKDEDEEIKYIIKIKIKYKTEEGEHEIEIIKI	1.7544250587613959	0.8504399173812669	86.74620819091797	0.6833909749984741	5.84652042388916	nan	inf
monomer-100-nr2-run1_result_112	7	MVAKLKLNLEGEVESLSEEAEKIIEELKDTNEEAKLFAEAVEEAIEIAKKIQEEKGEVEVEVEVKLEIREDEDEELKVIKTIKIKYKTEEGEHEEEIIIE	5.326478349804243	0.6451675023135692	87.40351104736328	0.6868500709533691	5.470573902130127	nan	inf
monomer-100-nr2-run1_result_112	8	MKAKLKINEDGKVESLSEEAKKIIEEESENSEEAKKFKEAVEKAIEIAKEIQKKEGKIKVEAEVKLEIKLDEDDEIKYIIKIKITYETEEGKKEKEIIIE	1.536354578016914	0.8800281303613179	86.84846496582031	0.6847055554389954	5.806344509124756	nan	inf
monomer-100-nr2-run1_result_112	9	MVAEAELDLDGKVKSLSEEAKKILEELAETSEEAKKFAEAVKKAEEIAKEIQKEKGKIKVKFTVKLEIIDDEDEKTIYKETIKIEYETEEGKKEEVIEIL	1.9825653269618821	0.8231814593416931	82.60896301269531	0.6470884680747986	7.059365272521973	nan	inf
monomer-100-nr2-run1_result_112	10	MKAELEINLDGKVEKLSEEAEYIIKELKETDEKAKLFAEAVEKAIEEALKIQKEEGKIKVKVTVELEIKEDEDEEKKVILKITIEYETEEGKKKKEIIYE	1.4937116513828348	0.88371432884388	84.0278091430664	0.6741507053375244	6.520413875579834	nan	inf
monomer-100-nr2-run1_result_112	11	MVAEAKLNLEGEVESLSEEAEKILKEERDYSEEARAFAEAIEKAKEIALEIQKKEGKIEVKFKVELEIKKDEDDELILEEKIKITYKTEEGEKEKEIIYL	1.320182396157319	0.9101186536940292	83.67344665527344	0.6412028074264526	6.857177734375	nan	inf
monomer-100-nr2-run1_result_112	12	MVAKAKINLDGEVEKLSPEAEKIIKEESKYSEEAKLFAEAVERAKKEALEIQKKEGKIKVEFTVELEIKDDEDEEKKYIIKIKITYETEEGKKEIEKTYI	3.326266021412157	0.6171012179233155	85.09681701660156	0.6947004795074463	6.459451198577881	nan	inf
monomer-100-nr2-run1_result_112	13	MVAKIKINEEGEVESLSEEAKKILEEKKDYDEEAKKFAEAVEEAIEEAKKIQKEKGKIKVEAEVKLEIKKDEDEEIKYIKEIKIKYEDEEGEKEIEIKKI	1.7178981545167193	0.8676634881663893	86.38724517822266	0.6880779266357422	6.150116443634033	nan	inf
monomer-100-nr2-run1_result_112	14	MVAEAELDLDGNVKKLSEEAEYIIKELAETDEEAKLFAEAVEKAIEIAKKIQKEKGKIKVKFTVKVEIRDDEDDELIVEITIEIKYETEEGEHEEKILIK	4.342740548341974	0.5113805231987967	83.7330093383789	0.6298345923423767	6.461841106414795	nan	inf
monomer-100-nr2-run1_result_112	15	MKAELKLNLEGEVESLSEEAKYILEKLRDTDEEARKFAEAVEKAIEKAKEIQKKLGPIEVEAEVELKIIDEEDEEEIYEIKIKIKYKTEEGEHEIEIIEK	3.535398918583753	0.6724067040594635	76.3414077758789	0.6057424545288086	8.176843643188477	nan	inf
monomer-100-nr2-run1_result_112	16	MKAEVEIDEDGKVKSLSEEAKKIIEELKETDEEAKKFAEAVEKAIEIAKKIQKEKGKIKVKFEVELEIKEDEDEEKKYIIKIKITYETEEGVHEEEIEIV	1.4893047782835462	0.8860837045157932	83.54756927490234	0.6640585660934448	6.640642166137695	nan	inf
monomer-100-nr2-run1_result_112	17	MKAKLKLNLEGEVEKLSEEAKKILEEKKETDEEAKLFAEAVEKAIEIAKEIMKKEGKIKVEAEVEVKIDEEEDEEKKVIIKIKITYETEEGIKKKEIIIE	3.8501947496516924	0.6540027631226194	77.80691528320312	0.6066166162490845	7.8247528076171875	nan	inf
monomer-100-nr2-run1_result_112	18	MIAELEINKEGEVKEYSPEAKKILEELEKYDEEAKKFAEAVKLAEEEALKIQKELGEVEVKVKVTLEIKKEEDEEIKYIIKIEITYKTEEGEHKKEIIYE	2.29512929896936	0.7829447455340227	82.36175537109375	0.6587353348731995	6.908824920654297	nan	inf
monomer-100-nr2-run1_result_112	19	MKAKIKIDLEGKVKSLSPEAEYILKELRDYDEEAKLFAEAVERAIEIAKEIQKKLGKIEVEVEVELEIDEEEDEELKVIEKITIKYKTEEGEHVEEIIRI	1.798206273523121	0.8676154500770472	83.67173767089844	0.6635884046554565	6.850607872009277	nan	inf
monomer-100-nr2-run1_result_112	20	MKAEVKLNLEGEVEELSEEAKKILEELKETDEEAKLFAEAVEKAIEIAKEIQKEKGPIEVEFTVELKIKKDEDEKLVVEEKIEIKYKTEEGEHKEEILIK	4.711726315036321	0.6850705997680575	79.43712615966797	0.604758083820343	7.364248275756836	nan	inf
monomer-100-nr2-run1_result_112	21	MIAEIEIDLEGKVKSISEEAKYIIEELSEFDEEAKKFKEAVEKAIEIAKEIQKKEGKIKVKAKVELKIEDDEDEEKKYIIKIEIEYETEEGKKKKEIEII	3.2587196385591377	0.621045788176665	83.24343872070312	0.6743916869163513	6.74746561050415	nan	inf
monomer-100-nr2-run1_result_112	22	MVAKLKLNLEGEVESLSEEAKKIIEEERENSEEAKLFTEAVEKAIEIAKEIQKELGEIEVEATVELEIDEEEDEELKVKIKIKIKYKTEEGEKEKEIIIE	2.6699029247177575	0.6953445384845556	77.66059112548828	0.5907513499259949	7.740179538726807	nan	inf
monomer-100-nr2-run1_result_112	23	MVAKAKINLEGEVESLSEEAKKIIEEEKDDNEEAKLFAEAVEKAKKIALEIQKKEGKIEVEFTVKLEIKKDKDEKIVYKITIEIKYKTEEGEKEKKIEIE	3.2593785568588536	0.6298317079553306	85.46916961669922	0.6765793561935425	6.221508979797363	nan	inf
monomer-100-nr2-run1_result_112	24	MIAELEINEDGKVEKLSPEAKEILEKKKDYDEEAKLFAEAVEKAIKEALEIQKKEGKIKVKVTVKVEIDEEEDEELKVIIKIEIEYETKEGKKKIEKIYI	3.235826689490396	0.6326099540271916	82.07244873046875	0.644971489906311	6.976918697357178	nan	inf
monomer-100-nr2-run1_result_112	25	MKAKLKLNLEGEVESLSEEAEYILKELKDNDEKAKIFAEAIEKAIEIAKKIQKEEGKIEIEAEVEVEIIEDEDEEIKVKIKIKIKYKTEEGEKIIEIEII	2.1758751376997583	0.8195056795816601	79.2962875366211	0.5979872941970825	7.380819320678711	nan	inf
monomer-100-nr2-run1_result_112	26	MKAELKLNLEGKVEKLSEEAKYILENLKDSSEEAKKFAEAIEKAIELAKELQKEKGKIKVEATVELEIKDDEDEEKKYIIKIKIKYETEEGLHEEEIEII	3.286709580002279	0.6212875834847811	84.43852233886719	0.6846286058425903	6.558497428894043	nan	inf
monomer-100-nr2-run1_result_112	27	MVAKLELDLEGEVKELSEEAKYILENLKDSDEEAKLFAEAVEKAIEIAKKIQKEKGKIKVEATVKLEIDETEDEEIKYIVKIEIKYETEEGEHKEEIIIE	1.6115117550735005	0.8660574672932796	85.88160705566406	0.6874605417251587	6.040453910827637	nan	inf
monomer-100-nr2-run1_result_112	28	MIAELKINLEGEVEKLSEEAEYIIENEKDYSEEAKKFAEAVEKAKEIALKIQKEKGPIEVEAKVELKIKEDEDDELVYELKIEITYKTEEGEHKEEILIK	3.2992420685180655	0.6355838987985561	86.60042572021484	0.6946065425872803	5.735000133514404	nan	inf
monomer-100-nr2-run1_result_112	29	MKAELEIDLEGNVKKLSEEAEKILKEEAESSEEAKLFAEAVEKAIEIAKEIQKKEGKIKVKAEVELEIDDTEDEEKKYIIKIKIKYETEEGEKEILKEYK	1.6229647009885868	0.8550934285249184	86.26750946044922	0.7003639936447144	6.098275661468506	nan	inf
monomer-100-nr2-run1_result_112	30	MKAELELNLEGEVESLSPEAKRILEEERDYSEEAKLFAEAVEEAIEEAKKLQKELGPIKVKATVEVEIDEEEDEELKVIVKITFEYETEEGKHVKEIIKE	1.260736113198946	0.9183379698684593	87.76622009277344	0.7146821022033691	5.6113433837890625	nan	inf
monomer-100-nr2-run1_result_112	31	MVAKLKINEEGEVESLSPEAEKILKEKKDYDEEAKLFAEAVEKAIEIAKKIQKEKGKVKIEVEVELEIDDEEEEKKVYIVKIKIKYETEEGLKEEEIIIE	1.7508866947893922	0.8541333206566385	83.79113006591797	0.6744696497917175	6.7643656730651855	nan	inf
monomer-100-nr2-run1_result_112	32	MKAKIELNEEGEVEKISEEAKYIIENLKDSNEEAKLFAEAVEKAIEIAKEIQEKEGKVKIEVEVELEIKKDKDDKIVYKITIKIKYETEEGEHEKLIIIE	1.5461526344433247	0.8812789606899255	89.79640197753906	0.725273847579956	4.888407230377197	nan	inf
monomer-100-nr2-run1_result_112	33	MKAKLKINEDGEVEKLSEEAKKIIEEKADSDEEAKLFKEAVEKAIEIAKKIQKEKGKVEVEVEVEVELKKDEDEELKVIIKIKIKYKTEEGEHEEEIIIK	1.3505254729335314	0.9065437951316696	86.0468521118164	0.6724199056625366	6.069942951202393	nan	inf
monomer-100-nr2-run1_result_112	34	MEAELKINKEGEVESLSPEAEKIIKELAETDEEAKKFKEAVERAIEIALEIQKEKGEVEVEAKVTLEIDDEEDEEKKYIEKIEIKYKTEEGEHVEEIIYE	1.4814735258098093	0.8899750065652889	86.18927764892578	0.7113854885101318	6.018364906311035	nan	inf
monomer-100-nr2-run1_result_112	35	MVAELEIDEEGEVKSLSEEAKYIIENLRDSDEEAKLFAEAVEKAIEKAKELQKEKGKIKVKATVKLELDKEEEDKLVPKITIELKYEDEEGEHEEVIIYE	1.6979744491444762	0.8678007767856023	84.88509368896484	0.6795554161071777	6.454570770263672	nan	inf
monomer-100-nr2-run1_result_112	36	MKAKIKLNLDGEVESISEEAKYIIEKLKDYDEEAKKFAEAVEKAIEIAKKIQKEEGKIEVEVEVELEIKEDEDEEKEYIIKITITYKTEEGEKKKEIIIK	1.7244645401094552	0.8612997227918571	85.59036254882812	0.6804219484329224	6.051513671875	nan	inf
monomer-100-nr2-run1_result_112	37	MKAKLKINLEGEVEELSEEAKKIIEEEKDYSEEAKLFVEAVEKAKEIALEIMKKEGKIKVEAEVELKIIEDEDEEIIYEIKIKIKYETEEGLKEKEIIIL	1.5055272891046632	0.8895053402400842	84.14280700683594	0.6603392958641052	6.6704559326171875	nan	inf
monomer-100-nr2-run1_result_112	38	MKAEIEIDEEGKVKKLSPEAEYIIKELRKTNEEAKLFTEAIEKAIEIALEIQKKLGKVKVKVEVELEIIKDKDEKIIYKIKIKITYETEEGVKEEEIIYE	1.617313405399783	0.8729203943878099	85.09833526611328	0.684014081954956	6.338634967803955	nan	inf
monomer-100-nr2-run1_result_112	39	MIAKLKINKEGEVEKISEEAEEIIKEKKEFDEEAKLFTEAIEEAIEIAKKIQKEKGEVEIEVEVKLEIKKDENEKLINKKTIKIKYKTEEGEKEEEIIIE	1.2321253799726732	0.916508609463084	86.6396484375	0.6840165853500366	6.022669315338135	nan	inf
monomer-100-nr2-run1_result_112	40	MVAKAKLNLEGEVESLSEEAKYIIEKLADSDEEAKLFVEAVEKAKEIALEIQKKEGKIEVEFTVTLTIDDEEDDELKVIEKIEITYKTEEGEKKKEIIIE	2.341413972401616	0.7838524800191946	72.50917053222656	0.5480247735977173	9.088357925415039	nan	inf
monomer-100-nr2-run1_result_112	41	MIAKLKLNKDGEVESLSEEAKKILEELEETDEEAKKFAEAVKEAIEIAKEIQKKEGEIEVEAEVKLEIKKDEDEEKKYIIEIKIKYKTKEGEHEIKIIKI	2.117941612342871	0.8050283108130185	84.94142150878906	0.6746525764465332	6.468691825866699	nan	inf
monomer-100-nr2-run1_result_112	42	MEAKAKIDLEGKVKSLSEEAKKILEEKKDSDEEAKKFAEAVEKAKEIALKIQKEKGKIEVEFTVKLEIKKDKDDKIIYKIEIEIKYKTEEGEHKEKIIYE	1.5410500426800922	0.8791614518971363	86.5669937133789	0.6910654306411743	6.1790642738342285	nan	inf
monomer-100-nr2-run1_result_112	43	MKAKLEIDEEGEVASLSEEAKYILENLKDTDEEARIFAEAVELAIEEALEIQKEKGKIKVEAEVEVELREDEDEELIVEIKITYTYKTEEGEHRIEKLYR	1.2044429877875498	0.9217002813099078	89.08248138427734	0.7205260992050171	5.264185905456543	nan	inf
monomer-100-nr2-run1_result_112	44	MKAKIEINEDGEVEKISEEAKYILENLEKTNEEAKIFAEAVKLAIEKALEIQKEKGKIKVEVEVKVEIKEDEDEEKKVIIKITIKYKTEEGEHVEEIEIV	1.49059270903842	0.8834292631507762	81.82782745361328	0.6441178917884827	6.877345085144043	nan	inf
monomer-100-nr2-run1_result_112	45	MVAELEINLDGKVEKISEEAKYILENLKDTDEEAKKFAEAVKKAEEIALEIQKKEGKIKVKVKVTLEIKNDEDDKIIYKVTIEIEYETEEGKKKKVIVIE	3.437192226919653	0.6042088904375739	85.00542449951172	0.6848595142364502	6.290069580078125	nan	inf
monomer-100-nr2-run1_result_112	46	MKAELKINLDGKIESISEEAKYIIEELADYDEEAKLFKEAIENAEKIALEIQKKLGKIEVEVEVELEIDKEEDDELIVIEKIKIKYKTEEGEHEELIIKK	3.931832239766086	0.5819198309578443	61.48073959350586	0.41246742010116577	11.214864730834961	nan	inf
monomer-100-nr2-run1_result_112	47	MIAKAELDLDGKVKSLSEEAKKIIEEKKDFSEEAKKFVEAVEKAIEIAKKIQKEKGKVKVEFTVKLEEKKDEKKEKKYIIEIEIKYETEEGEHEEKIIII	1.7810268472561563	0.8624347821480639	85.66429138183594	0.686093807220459	6.38527774810791	nan	inf
monomer-100-nr2-run1_result_112	48	MKAKIKINEEGEVEKISEEAERILKELKDYSEEAKLFAEAVERAIEIAKKIQKELGKVKVEVEVELKLIEDEDEELVVEEKITIKYETEEGEKIEEILIK	1.6724997395325034	0.8615750578368879	86.3656234741211	0.6793502569198608	6.020286560058594	nan	inf
monomer-100-nr2-run1_result_112	49	MEAEIKINKEGKVESLSEEAEYIIKNLAENDEEAKLFKEAVEKAIEIAKKIQKEKGEIEVEVKVKLEIIKEEDEKIVYKITIKIKYKTEEGEKEEIIIIE	1.6376862880069378	0.8735151099704058	86.05669403076172	0.6934001445770264	5.956489086151123	nan	inf
monomer-100-nr2-run1_result_112	50	MKAEIEINEEGEVEKMSEEAKYIIENLKENDEEAKKFAEAVEKAIEIAKEIQKEEGKVEIKVTVELKIDKTKDDKIIYTIKITIEYKTEEGEKKIEIIIE	1.8869464080936145	0.8371950954643882	88.48210906982422	0.7335531711578369	5.2693586349487305	nan	inf
monomer-100-nr2-run1_result_112	51	MKAKAKINEDGEIESLSEEAKYIIENLKDSDEKAKKFAEAVEKAKEIALEIQKEKGKVKVEFEVELEEKDDEDEEKKYIIKIKIKYETEEGEHEEEIIIK	1.3024872545675765	0.8981677428415752	85.96028900146484	0.6982408761978149	6.191775798797607	nan	inf
monomer-100-nr2-run1_result_112	52	MVAKLKINKEGEVESLSEEAEKILKEEAEYNEEAKAFAEAVKKAIEKALEIQKKEGEVEIEATVKLTIDKSEDEEKKYIIKIEIKYKTEEGEKKIEIEEI	1.4191480976909805	0.8881561826492402	86.50847625732422	0.6882758140563965	6.009257793426514	nan	inf
monomer-100-nr2-run1_result_112	53	MIAEIEIDLEGKVKKISKEAEDIIKNKKDNSEEAKLFAEAIEKAIEIAKEIQKKEGKIEVKIKVELEIKDDEDEEKKYIIKITITYKTEEGEKVKEIIIE	1.8576552923529808	0.8351593523949836	85.9360122680664	0.701065182685852	6.215098857879639	nan	inf
monomer-100-nr2-run1_result_112	54	MIAKVEINEEGEVESLSPEAKYILEKEKDYSEEAKKFAEAVEKAIEIAKEIQKEKGKVKVKVEVKLEIIEDENDKKIYKITIKITYETEEGVKEEEIIIE	2.0619316839078463	0.8223746565919465	87.15876770019531	0.7079757452011108	5.664815425872803	nan	inf
monomer-100-nr2-run1_result_112	55	MKAEVELDLEGKVEKLSEEAKYIKEELAETDEEAKLFVEAVEKAIEEAKEIQKEEGEIKVKAEVKLEIKDDEEEEKIYKIEIKFTYETEEGKKEILKVYE	3.2844330868026703	0.6211783616296086	85.34554290771484	0.7086915373802185	6.113181114196777	nan	inf
monomer-100-nr2-run1_result_112	56	MKAKLLINEEGEVEKISEEAKEILEKKKDTDEEAKKFAEAIEKAIEIAKKIQKEKGKIKVEVEVELEIDKEEDEEIKYIVKIKITYETEEGKHEELIIIE	1.7807908925233618	0.8544617296538077	86.55790710449219	0.6906815767288208	6.040028095245361	nan	inf
monomer-100-nr2-run1_result_112	57	MKAEIEIDEEGKVKSMSPEAEKIKKEKYKYDEKAKLFVEAVEKAIEEAKKIQKEKGKIKVKVTVELEIKEDEDEKIIYEIKIKIEYEDEEGKHEEEILYK	1.5851481300590997	0.8774732427141686	83.83744049072266	0.6675137281417847	6.815235614776611	nan	inf
monomer-100-nr2-run1_result_112	58	MKAELKINKKGEVESLSPEAEKILKEEKEYNEEAKIFAEAVEKAKEIALKIQKEKGEVEIEATVEVEIKEDEDEELKVIIKIKIKYKTEKGEEELEIIIE	1.296912557630811	0.9119379056278892	87.99861145019531	0.7009726762771606	5.556599140167236	nan	inf
monomer-100-nr2-run1_result_112	59	MKAKVKINEEGEVESLSEEAKKILEELKDTDEEAKAFAEAIEKAIEIAKEIQKKLGKVEVEAEVELEIIKDEDEKIKKVIKIKITYKTEEGEKKEEIVII	1.709931150332912	0.8597579335000448	84.40158081054688	0.6570711135864258	6.639011383056641	nan	inf
monomer-100-nr2-run1_result_112	60	MVAELEIDKDGKVKKLSPEAEKILKEEKDTDEEAKLFAEAVERAKEIALEIQKKLGEVEVKAKVTLEIREDEDDELIVEEKIEITYKTEEGEHKEEIIIK	2.998239815187113	0.6634925534516501	86.85282897949219	0.6837142705917358	5.764854907989502	nan	inf
monomer-100-nr2-run1_result_112	61	MKAELEIDENGEVKKLSEEAKEILENKKDYDEEARKFAEAIEEAIEIAKKIQKEKGKIKVKAEVELEIDENEDEEKVYIKKIKIKYETEEGLHEEEIIIK	1.4782997858924525	0.8928383314587791	82.63961029052734	0.6645702123641968	7.18532657623291	nan	inf
monomer-100-nr2-run1_result_112	62	MIAELELNEEGKVEKLSEEAKKIIEELKDSDEEAKLFTEAVEKAIEIAKEIQKKLGKIKVKAKVELKIKKDKDEELIYEVKITITYETEEGVHEEEILIK	1.902130391823522	0.8501207442778498	85.48417663574219	0.6781723499298096	6.195677757263184	nan	inf
monomer-100-nr2-run1_result_112	63	MIAKIKINEKGEVEEISPEAKYILEELKDTSEEAKLFAEAIEKAIEIALEIQKEKGKIEVEVEVELEIKEDEDDELKVIEKIKITYKDEEGEHEELIIIE	1.8426764519817127	0.8403764632150792	87.73480224609375	0.7062776684761047	5.518893718719482	nan	inf
monomer-100-nr2-run1_result_112	64	MIAKIKINLEGEVESISEEAKYIIEKEYKYSEKAKIFKEAIEKAIEIAKKIQKEKGKIEIEVEVEVKYNEDEDEKLIVEIKIKITYKTEKGEEEIEIIIK	3.2268864200381415	0.6369430143272073	84.95525360107422	0.697465181350708	6.329553127288818	nan	inf
monomer-100-nr2-run1_result_112	65	MVAKLELNEEGEVESLSEEAKYIIENLASTNEEAKIFKEAVEKAIEIAKEIQKKEGKIKVKATVEVKIDKEEDDELKVIINITIEYETEEGKKTKKITYI	1.3474244115890834	0.9125267066803104	87.24665069580078	0.7067759037017822	5.614718914031982	nan	inf
monomer-100-nr2-run1_result_112	66	MKAKIELNEEGKVEKMSEEAKKIIEEEKDYDEEAKIFAEAIEKAIEIAKEIQKKLGKIKVEVEVIVEIKEDEDEEIKVITKIIIKYETEEGEKKEEIIIE	2.493481933334029	0.7744003035279552	84.70093536376953	0.6898235082626343	6.558431148529053	nan	inf
monomer-100-nr2-run1_result_112	67	MKAELEIDLEGKVKELSPEAKRIIEELAETDEEAKIFAEAVERAIELAKKIQKEEGKIKVKATVEVRLREDEDEELVVEITVKIKYENEEGLKEKVYVFR	1.1374268293580687	0.9280329118012604	86.21450805664062	0.6875571012496948	6.115027904510498	nan	inf
monomer-100-nr2-run1_result_112	68	MIAEIKINKDGKVESISEEAKEILEKKKDNDEKAKLFAEAIEKAIEIAKKIQKEKGEIEVEATVKVELIEDESDELKVKIKIEIKYKTEEGEKKEEIIIE	2.858014753313285	0.6702529340207112	85.49341583251953	0.6749095916748047	5.915587902069092	nan	inf
monomer-100-nr2-run1_result_112	69	MVAKAKLDLEGKVESLSEEAKYIIEELAETDEEARLFAEAVERAIEIAKEIQKKEGKIKVEFTVELEIDEDEDEEIENIITIKITYETEEGKKEEKIEIR	1.7894599361965373	0.8756065460333182	78.65105438232422	0.6222909688949585	7.746135711669922	nan	inf
monomer-100-nr2-run1_result_112	70	MIAEAELNLEGEIEKLSEEAKKILEEKAEDDEEAKLFAEAVKKAEEIAKEIQKKEGKIKVKFKVKLEIKEDEDEEKIYIEEIKIEYENEEGKHEKLIIYK	4.690249129341459	0.5878078862264252	75.62911224365234	0.5923267602920532	8.013849258422852	nan	inf
monomer-100-nr2-run1_result_112	71	MIAKVKIDEEGKVKEISPEAKYILEKLKETSEEAKKFAEAIEKAKEIALEIQKEKGKIKVEFEVTLEEKDDEDEEKKYIIKIKIKYETEEGEHIEEIIYE	3.1951318076228206	0.7000399557148212	81.73271942138672	0.6284241676330566	6.844545841217041	nan	inf
monomer-100-nr2-run1_result_112	72	MEAKLKINEEGEVESLSEEAKYIIENLKDFNEEAKKFTEAVEKAIEKAKEIQKEKGKIEVEVTVKLKIEKDEDEEIKYIIEIEIKYKTEEGEKKIKIIEE	1.7315349985114226	0.8576370143898606	87.26193237304688	0.6971583366394043	5.6939167976379395	nan	inf
monomer-100-nr2-run1_result_112	73	MVARLRLDLDGRVASLSPEAERILREERETSEEARLFAEAVERAIEEALELQRELGPVRVEAEVELRLRRDEDDELVVEERIRIRYETEDGPHEREILRL	2.937638295935471	0.6637252009311223	87.26468658447266	0.7198078036308289	5.269313335418701	nan	inf
monomer-100-nr2-run1_result_112	74	MIAKIKINKDGKVESISEEAKYIIENLKDNNKEAKLFTEAVEKAIEIAKEIQKEKGEVEVEVEVELKINKEEEEKIEYKIKIKITYKTEEGEHEEEIEII	3.766676647077963	0.5579703802265442	78.1051025390625	0.5929979085922241	7.7501749992370605	nan	inf
monomer-100-nr2-run1_result_112	75	MKAELELNEEGEVEKLSEEAKKILEEEKEYNEEAKKFAEAVEIAIEEAKKIQKELGKVKVKAEVKLEIKEDEEEEKVYEITIKFTYETEEGKKEILKKIK	1.3250361752261273	0.9080210336514439	87.41860961914062	0.6961385011672974	5.71697473526001	nan	inf
monomer-100-nr2-run1_result_112	76	MKAKIEIDEEGKVKSISEEAEYIIKELAETDEEAKLFKEAVELAIEEALKIQKEKGKIKVEVEVELEIDEEEDDELKKIIKITITYETEEGKHTIEIEYI	1.6830824308110217	0.8492047475803496	85.39276885986328	0.6867492198944092	6.300881385803223	nan	inf
monomer-100-nr2-run1_result_112	77	MKAELEIDLEGKVKSLSEEAKYILENLKDSDEEAKKFSEAVKKAIEEALKIQKEKGKIEVKATVNLEIIEDEDDEIIYKETIKITYKTEEGEKEETIIYE	1.25002969558486	0.9202372167844861	88.28177642822266	0.7111181616783142	5.37833309173584	nan	inf
[truncated: 52,237 more rows]
