# Supplementary material for: AlphaDesign: a de novo protein design framework based on AlphaFold
Source: Mol Syst Biol. 2025 Jun 17;21(9):1166–89. doi: 10.1038/s44320-025-00119-z (PMC12405559; doi:10.1038/s44320-025-00119-z)
Supplement: Supplementary file 5 — Source data Fig. 3 [file 44320_2025_119_MOESM5_ESM.zip › Figure_3/3A/monomer-200-af2-scores.csv]

name	index	sequence	sc_rmsd	sc_tm	plddt	ptm	pae	ipae	mpae
monomer-200-nr2-run1_result_0	0	MIKEALKGLEEPGWSLDSPNWHYTKLPEEMVKKLNEKLKALDKNVLKKNKDGKWEKANIDSPDKPAVSFEGITEVYIYFYVKDENNKLKVEKVYIAFYNKKTKEIYFKKFDKPSKVIGNSYIFKIENNIKEGNKPLEKKNIYIIISDAKEKNKDLLKEAENLGKNTIYIIIIYDLEKKEIVEIKLIYRSEDNTIEEWTYK	7.844953981968562	0.6413090565955807	76.02367401123047	0.7508929967880249	10.115167617797852	nan	inf
monomer-200-nr2-run1_result_0	1	DILEALKGLEPEGWSLESPNWHYVKLSEEMVKKLNEIIPALDKNVLKKNEKGEWEPANIDSPDKPAVSTEGFTEITIFFKVKDENNKLKVEAVYVVFKKKETKEIYYKKFEKPEKVIGNSYIFKNKINAKEGDKPLEKKDFYIVISDSKNNNKDILNKLKNIGKNTTYIIITYDLEKKKIVKIELIHNSKDNKIEKLIQE	3.2078229826087576	0.8589517817063629	80.69766235351562	0.80874103307724	7.684083461761475	nan	inf
monomer-200-nr2-run1_result_0	2	DIYEALKGIEKPGWELSDPNWHSVEIPKEMVEFLNKKLPAFDKNWYIKDENGNWVPANIDSPDKPALSFEGITKMVIIFKIKDENNKLKVERVRIVLYNEKTKKIYYKEFEKPEKVIGNAYIYKIENNAKEGDKPLKKKNFYIVISDSKNNNKNLLNNLENIGKNEIYIIITYDLEKKEVVNIEIIYRSEDNKIEKLEYK	2.047184512207113	0.9050504092247553	80.11421966552734	0.8124671578407288	7.661396503448486	nan	inf
monomer-200-nr2-run1_result_0	3	EIEEALKGLEPEGWELSSPNWHSVELSEEMVKFLQKKLPAFPKDWLKKNEDGKWVPADNDSPDKPPISFEGITKITIFFHIENENNKLKVKRVYIALYNEKTKEYYYKRFDKPSKVIGETYIYEIKNDAKFGDKPLKKKNLYIVISNSKNENKEKLKELKNIGKNTIVIEITYDLEKKKVEKIKIIYRSEDNKIEILEQE	1.850832935877677	0.9165810414965287	81.50430297851562	0.8167233467102051	7.556894302368164	nan	inf
monomer-200-nr2-run1_result_0	4	MIKEALKGLEKPGESLDSPNWHSTKLSEEMVKKFNELIPYLDKDWLVKNENGEWVPANVDSPTKPALSTEGITEITIFFYIKDENNKLIVERVYIVAYKKATKEIYYKKFEKPEKVIGNSYIFKIENNAKLGDKPLEKKTFYIVISDSKDEEEEALKKLENLGKNTIVIKITYDLEKKEIVKIEFIYQSEDNKIEIYKQE	12.980271886214805	0.6440392667533448	69.7460708618164	0.7332326173782349	10.740034103393555	nan	inf
monomer-200-nr2-run1_result_0	5	MIKEAMKGIEEEGFSFESPNWHSVKLSEEMVKFLNEKLPYLDKNVLKKNEDGKWEPTNNDSPDKPAVSTKGFTEITIYFYIKDKNNKLIVEKVYIAFYKKETKEIYFKKFDKPIKTIGETYIFKIENNAKLGDKPLKKLDFYIVISASNNNNSSSLSELSNLGKNTIYIIITYDLKKKKIEKIKIIYRSEDNKIEILEQE	8.048556879594445	0.535157309116834	40.3667106628418	0.3802938759326935	18.820356369018555	nan	inf
monomer-200-nr2-run1_result_0	6	MILEALKGLEEPGFEFSSPNWHSVKLPEEMVKFLNEKLPALDRNVLVKDENGNWVPANNDSPDKPPVSFKGITEVTIFFYIKDENNKLIVEKVVVAFYDKKTKKIYYKKFDKPEKVIGNSYIFKNEVNAKFGNKPLEKKTFYIVISDAKNENKDILNNLKNLGKNTIYIKITYDLEKKEVVKIEVIYKSKDNKIEKLEYK	11.262928971216109	0.6480733244397757	62.738773345947266	0.685110867023468	12.328317642211914	nan	inf
monomer-200-nr2-run1_result_0	7	MIKEALKGIEPEGWSLDSPNWHSVKLPEEMVKFLNEKLPSFPKNWYKKNADGKWEPANIDSPNKPAVSTKGITEMTIFFHVEDVDNKLKVKAVYVVLYKKETKEIYYKKFEKPEKVIGQSYIYKIENNAKLGNKPLEKKDIYIIISDAKEEEKEKLKLLSNIGKNTIYIIITYDLEKKKVVKIKLIYNSEDNKIEILEYE	12.803483391227713	0.3358684918833532	60.53623962402344	0.601195216178894	15.652555465698242	nan	inf
monomer-200-nr2-run1_result_0	8	ILKEALKGIEEPGFSLSSENWHSVEISEEMVKFLNEKLPYFDKDWKVLNENGKWVDANIDSDNKPALSTEGITKMTIYFYIKNENNKLKVEKVYIVLYKKETKEIYYKKFNKPSKVIGNSYIFKIENNAKLGNEPLKKKNFYIIISDSENNNKDLLNLLSNIGKNELYIILIYDLKKKKIVKIKIIYRSEDNKIEILEQE	2.077383388762152	0.8991889744278285	80.75962829589844	0.8194878101348877	7.438424110412598	nan	inf
monomer-200-nr2-run1_result_0	9	KIKEALKGIEEEGWSLDSPNWHSVKLSEEMVKKLNEIIPALDKDWYIKNENGKWEKANIDSPDKPALSTKGITEITIYFKIKDENNKLIVEKVYIAAYNKKTEKFYYKKFEKPEKVIGNTYIFKIENNNKFGNKPLEKKTIYIVISDSKNNNKNINNELKNLGKNTTYIIITYDLEKKKVVNIKLIYKSENNEIKEWEQK	2.530762976167646	0.886376582155892	82.34212493896484	0.8321294784545898	6.963235855102539	nan	inf
monomer-200-nr2-run1_result_0	10	MIKEALKGIEEPGWSFDSPNWHSVEIPEEMVKFLQKKIPALDKNWLKKNAEGKWEPSNIDSPNKPAVSTKGFTKITIYFKIKDENNELIVERVYIAAYKEETKEIYYKKFDKPEKVIGKSYIYKIENNAKLGNKPLNKKNFYIIISDSKNENEEILKLLEEIGKNTIYIILTYDLEKKEIVNIKIIYRSEDNKLEILEHK	2.0060917780081398	0.9106997108158079	83.9437484741211	0.840430498123169	6.556227207183838	nan	inf
monomer-200-nr2-run1_result_0	11	IIKEALKGIEKPGWELSSPNWHSVEISEEMVKFINEKLPAFDKNWLKKNENGEWEPTNNDSPDKPPVSFEGFTKITIYFKIKDKNNKLIVEEVYVALYKEKTKEIYFKKFEKPSKVIGNTYIYKIENNAKFGNKPLKKKNFYIIISDAKNNNKNILNEFSELGKNTLVIKIIYDLEKKEVVEIKIIYKSENNKLEILEQK	2.2426523667854603	0.8821993633660494	79.28410339355469	0.7992079854011536	8.13209342956543	nan	inf
monomer-200-nr2-run1_result_0	12	DILEALKGLEEEGWSLESPNWHYVKIPEEMVKFFNKKIPALDKNVYKKNENGKWEKTNNDSPDKKPVSTEGITEIYIFFKIKDENNKLKVEKVYIAFKKKKTKEIYYKEFKKPEKVIGNSYIYKIENNWKDGDKPLKKKTFYIIISDSKNNNKNILNLLENIGKNELYIIIIYDLEKKEVVKIKMIYRSEDNKLEILEYE	2.2546914503574746	0.883649321638575	83.56275177001953	0.8295708894729614	6.751931667327881	nan	inf
monomer-200-nr2-run1_result_0	13	DIKEALKGIEEEGWSLDSENWHSYKISEEMVKFLNKKLPALPKNVYIKNEDGKWVPANIDSDDKPPVSTKGITEITIYFKIKNENNKLIVEKVYIAFYNKETKKIYFKKFEKPSKKIGNSYIFKIENKAKFGDKPLKEKNFYIVISDSENENKSILKELENLGKNTTYIIIIYDLKKKKIVKIKIIYRSEDNKIEILEQE	2.123541798995595	0.8926565973636573	77.84898376464844	0.7797172665596008	8.713371276855469	nan	inf
monomer-200-nr2-run1_result_0	14	MIKEALKGIEPEGFSFDSPNWHSYEISEEMVKKLNELIPSIPKNVLKKDENGKWVPANNDSPNKPAVSFKGITKMTIYFYNKNVNNKLIIERVYIALYKEETKEIYFIKYEKPSKVIGNSYIFEIKNDAKEGDKPLEKKNFYIVISESKNKSENELKELENIGKNEIIIKITYDLKKKKVVEVELIYRSEDNKIEIWKEK	12.68072360957836	0.6766355740392802	73.82867431640625	0.7532368302345276	9.327200889587402	nan	inf
monomer-200-nr2-run1_result_0	15	DALEFLKGIEKPGEELSSPNWHYVELPEEMVKKLNELLPALPKNVYVKDANGNWVPANIDSPDKPPLSTQGITRITIFFHIEDKNNKLIVKKVRILFYDEKTKRYYYLEFDKPEKVIGNSYIFKIENDAKFGDEPLKKKDIYIVISDSKNNNKEILNELKNIGKNTIYIILIYDLKKKKIEKIKLIYRSEDNTIKIYEHE	6.437727361850692	0.7259282718152096	69.21696472167969	0.7193732261657715	11.65771198272705	nan	inf
monomer-200-nr2-run1_result_0	16	MIKEALKGLEEEGFSLDSENWHSVEIPKEMVEKINKILPALDKDWLKKNENGEWEPTNIDSPNKPPVSTKGITKITIYFYIKDENNKLIVEKVYIVAYNEKTKEIYYKKFEKPSKKIGNSYIFEIKNNAKFGNKPLEKKNFYIVIYDSKNKNEEILKLLKNLGKNTLYILIEYDLEKKKIVNIKLIYNSEDNKIEIYEYK	2.3065623983547807	0.8878969375924239	81.135009765625	0.8141394853591919	7.672920227050781	nan	inf
monomer-200-nr2-run1_result_0	17	MLKEAMKGIEKPGWSFDSPNWHSVKLSEEMVKFFNKKIPYLDKDWKILNEDGKWVPANIDDPTKPAVSTEGITEITIFFHIKDENNELKVERVYIAAYNKKTKKIYYKEFEKPSKVIGNTYIYEIKNNAKLGNKPLKKKNFYIVISDAKEENKETLKNLKNLGKNTTVIKITYDLEKKKIVKIELIYRSENNKIEKLIQE	2.0948810238168636	0.9042799359370841	84.82786560058594	0.8424757122993469	6.362115383148193	nan	inf
monomer-200-nr2-run1_result_0	18	DALEALKGLEEPGFELSSPNWHYTKISEEMVEKLNEIIPSFPKDWLIKNENGEWVPANIDSDDKPALSTKGITEMVIFFYIKDENNKLIVEKVYILLYKKETKEYYYKKLEKPEKVIGEAYIFKIENKAKEGDKPLDEKNFYIIIADAKNENKDILKKLENLGKNETYIIIIYDLEKKEIVKIKLIHRSEDDKIEEYVQE	11.01962406624864	0.48290234125923776	57.62190246582031	0.5976799130439758	15.31357192993164	nan	inf
monomer-200-nr2-run1_result_0	19	EAKEFLKGIEKPGWSLSSENWHSIELPEEIVKFLNEKLPAFDKNWKKKNENGKWEDANNDSPDKPPISFKGITKITIYFKIKDENNKLIVEKVYVLLYNEKTKEYYYKEFEKPIKVIGNSYIFEDKNEWKEGNKPLKKKNFYIIISDSKDNNKNILKELENIGKNTIYIIITYDLEKKKIEKIEVIYRSENDKLEILISE	2.380941452616108	0.8726798907926684	80.18415069580078	0.8167571425437927	7.918221473693848	nan	inf
monomer-200-nr2-run1_result_0	20	MIKEALKGIEEPGEELSSPNWHSVELPEEMVKKLNEIIPALPKNWKKKNEDGKWEDANVDSDDKPAVSFEGFTKITIFFKIEDENNKLKVSKVYIAAYKKETKEFYFKELKKPVKKIGESYIFKIENNAKLGNKPLEKKDLYIVISDAKNEKEEILKELSNLGKNTTVIKITYDLEKKEVVKIELIHRSEDNSIKKYTYE	2.1130219366110614	0.9072660396092767	78.38457489013672	0.7942800521850586	8.518712043762207	nan	inf
monomer-200-nr2-run1_result_0	21	DILEALKGIEEEGWSFESENMHYVELSEEMVKEFNKLIPSLPKNWLKKNENGEWVPANVDSPDKPAISTEGITKITIFFKIKDVDNKLKVERVYIALYKEKTKEIYFKKFEKPDKVIGNSYIFKIKNNAKEGDKPLENKDFYIVISESKNNNKNILKELKNLGKNKLYIIITYDLEKKEVVKIKLIYQSEDNKIKVLEQE	2.314211963922873	0.8935515086722694	83.3378677368164	0.837486743927002	7.00924825668335	nan	inf
monomer-200-nr2-run1_result_0	22	EAEEALKGIEEPGWEFSSPNWHSVKIPEEMVKFINEKLPALPKNVYKKNEEGKWVPANIDSPDKPAVSLKGITEITIYFYIKDENNKLIVEKVYIVFYNKETKEYYFLKLDKPIKKIGESYIFKIENEIKEGDKPLKKKNFYIVISAAENENEEELKLLKNLGKNELVIKIIYDLKKKKVVKIEIIYRSEDNKIEKLVYE	2.2421786647939697	0.8969719006295236	77.98592376708984	0.7838746309280396	8.633498191833496	nan	inf
monomer-200-nr2-run1_result_0	23	DAYEFLKGLEKPGWSLDSPNWHSVKIPEEMVKKFNEIIPSLDKNWLKKNENGEWVPANNDSPSKPPVSTKGFTEIYIFFKVKDENNKLKVERVYIVAIKKETKEYYYKEFEKPSKTIGNAYVFEIKNRAKEGDKPLVKKNFYIVISEAKEENKELLKKLENLGKNTLYIIITYDLEKKEVVKIKLIYNSEDNKLEIYEYE	1.7744937720226341	0.9179736717043181	85.05013275146484	0.8429874777793884	6.410702228546143	nan	inf
monomer-200-nr2-run1_result_0	24	EIKEALKGIEKPGWSLSSPNWHSIEIPKEIVEKLNEKIPYLDKNVKIKNEEGKWEDANIDSPDKPPVSTKGFTKITIFFKIKDENNKLKVEKVYIVFYNEKTKKIYYKEFEKPSKVIGNSYIFEIKINAKLGNKPLKKNNIYIVITDSKNENKNILNNLENLGKNTTYIIITYDLEKKKIVKIKYIYTSEDNTIEEYISE	4.61849305179405	0.8038803139818735	79.48235321044922	0.7991279363632202	7.857967853546143	nan	inf
monomer-200-nr2-run1_result_0	25	MIKEALKGIEEPGFSLDSENWHSVELPEEIVKFLNEKIPALDKNVLKKNEEGKWEPTNVDSDDKPPVSFEGFTKITIYFYIKNVNNKLIVEKVYVSFYKEKTKEIYFKRFDKPSKKIGNSYIFEFKNNAKFGNKPLQNKNFYIVISDSKNDNKEILNKLKNIGKNEIIILIIYDLKKKKVVKIKVIYRSEDNKIEELIYE	2.317296226906687	0.8816753869025856	74.8509292602539	0.7635594010353088	9.682661056518555	nan	inf
monomer-200-nr2-run1_result_0	26	DILEAMKGIEKPGWSFESPNWHYVELSEEMVKEINKILPALDRNILKKDKEGKWVPTNVDSPDKPFVSTEGITKIYIFFYVKDENNKLKVERVYIAFYKEETKEIYFKEFEKPEKVIGNSYIFKNEVNAKFGDKPLEKKTFYIVISDSENNEENILKELENLGKNTLVIKIIYNLKEKKVEEIKLIYRSEDNKLTILEQK	12.576961062267236	0.3389084482216342	57.404685974121094	0.594592273235321	15.049202919006348	nan	inf
monomer-200-nr2-run1_result_0	27	DILEFLKGIEEPGWEFESENFHYVELPEEIVKFLEEKLPAFDKNWLKKDENGKWVPTNVDSDDKPPVSFKGFTKITIFFKIKDENNKLIVEKVYIALYKEKTKEYYFKKLEKPEKVIGESYIYKIENNAKFGDKPLKKKNFYIVISDSKNNNKEILKNLENIGKNEIYIIITYDLEKKKVVNIKVIYRSEDNKIEILEYK	2.1806858350764076	0.8973907653454072	80.16990661621094	0.8082042932510376	7.891716003417969	nan	inf
monomer-200-nr2-run1_result_0	28	MIEEALKGIEKPGWSFKSPNWHSVEIPEEIVKKLNEILPAFDKNWKKKNENGEWVDADIDSDDKPAVSFKGVTKMTIYFYIEDKNNKLIVKKVYVVLYKEETKEIYFKEFEKPEKVIGNSYIFKIENNAKFGNEPLKKKTLYIVISESENENESTLKELENLGKNTTYLIITYDLKKKKVEKIKLIYRSEDNKIEEYEYE	14.465346472932819	0.3822720408126964	70.0616683959961	0.716654360294342	10.834715843200684	nan	inf
monomer-200-nr2-run1_result_0	29	KALEAMKGIEEPGFEFSSENWHYIKIPEEMVKFLNEKLPYFDKNWKVKDSNGNWVDSNVDSPNKPAVSFSGFTEIYIYFHIEDKNNKLIVKRVYILLYKKETEEYYFKEFKKPSKVIGETYIFKIENNAKLGNKPLKKKNFYIVISDSKNENKETLNLLKNLGKNTIYILITYNLEKKEIEKIKIIYNSENNKIEILEYE	2.1811618014328666	0.8967669986064276	80.15009307861328	0.8181412816047668	7.665529727935791	nan	inf
monomer-200-nr2-run1_result_0	30	MIKEALKGIEKPGWSLSSPNWHSIKIPEEIVKKFNELIPYLDKNVLIKNADGSWKPANIDSPDKPPVSTKGITEIYIYFYIKDENNKLIVEAVYIAFYKKETKEIYFKKFEKPDKVIGNTYIFKIKNNAKLGNKPLERKDFYIIISDSKNNNKNILNEFENLGKNTAVLLIIYDLEKKKIVEIKFIYRSEDNKIIKYEHK	1.9545945096082757	0.9116814042189391	78.63407897949219	0.7841289639472961	7.7793288230896	nan	inf
monomer-200-nr2-run1_result_0	31	ILDEALKGIEEPGWSLSSPNWHSIELSKEMVEFLNKKLPYFDKNWYKKDENGNWVPSNVDSPDKKPVSTEGITKIKIYFYIKNENNKLKVEKVYIALYKEKTKEIYFKKFDKPIKTIGNSYIFKIENNAKLGDKPLEKKDLYIIISDSDNNNENTLKELENLGKNTIVIKITYNLKKKKIENIKLIYKSEDNKIEILEQK	2.2090245581626	0.8879874052154827	82.79878997802734	0.8415032625198364	6.912301540374756	nan	inf
monomer-200-nr2-run1_result_0	32	MIKEFLKGIEEEGWELSSPNWYSTELPEEMVKKLNEKIPYFDKNIYIKNEDGKWKPANIDSDDKPPVSTKGFTKITIFFKIKDENNKLIVEKVYIAFYNEKTKKFYFKKFEKPDKKIGESYIFKIENNAKLGNKPLKKKNIYIIISDSKNNNKNILNELSNIGKNETYIIITYDLEKKKIEKIELIYRSEDNKIEKYVYE	13.70935681741697	0.41388791879183473	58.87312316894531	0.6032291650772095	15.07519817352295	nan	inf
monomer-200-nr2-run1_result_0	33	MIKEALKGLEPEGFSLESENWHSVEIPEEMVKFFNKKIPYLDKNVLVKNEEGKWEPANNDSDDKPPISTKGITEITIFFYIKDENNKLNVERVYVAFYNKETKKIYFKEFNKPSKKIGETYVFEIKNNAKLGDKPLEKKNFYIIISDSKNESKEKLEELKKLGKNTLVIKITYDLEKKKIEKIELIYKSEDNKIEKLEYK	14.095217846266722	0.3437549885295401	57.27399826049805	0.5878447890281677	15.582053184509277	nan	inf
monomer-200-nr2-run1_result_0	34	MIKEALKGLEPEGWSLDSPNWHSVEISEEMVKKFNELLPALDKNVLKKNANGEWVPANIDDDTKPAVSTQGFTKITIFFKIKDENNKLKVEEVYVVFYKEETKEIYFKKFEKPSKVIGNTYIFEDKNDAKFGDKPLEKKNFYIIISDSKNNNKNTLEEYKNLGKNTIVIKITYDLKKKKVVEIELIYKSEDNKIEVYKQK	12.72161644223429	0.6801114096506901	70.2495346069336	0.73091721534729	10.753668785095215	nan	inf
monomer-200-nr2-run1_result_0	35	DALEALKGIEEEGWSFDSENFHSVKLSEKIVEEFNKIIPTLDKNWKKKDSNGNWVNANNDSPDKPAISTKGITEITIFFKIKNENNKLIIEKVYVLAYNKKTKEYYFKKYEKPIKKIGNSYIFKDENNAKLGNKPLKKKNFYIVISEAKNNSEEKLKKLKNLGKNTLVINITYDLEKKKVEKIELIYNSEDNKITKLIEE	2.1039828153846734	0.8975871527332938	80.81024169921875	0.8178988695144653	7.562735557556152	nan	inf
monomer-200-nr2-run1_result_0	36	MIKEALKGIEEEGWSLDSENWHSIKLSEEMVKILNEKLPALPKDVYEKNSDGKWVKADIDSDDKPAVSLKGITEITIFFKIKNENNKLKIEKLYIAFYNKETKKIYFKKFEKPEEVIGESYIFKIKNDIKEGNKPLKKKNIYIVISNAKDESKEILEKLKELGKNTIYIIITYDLEKKKIVKIELIYRSENNKIEVYEQK	2.046541282492307	0.8968382629464208	78.11003112792969	0.7911624312400818	8.623165130615234	nan	inf
monomer-200-nr2-run1_result_0	37	DIYEALKGLEEPGFSLDSPNWHSVKLPKEMVEKLNELLPYLPKDVLKKDADGNWVPANIDSDDKPPVSTKGITEITIFFKIKDENNKLIVEKVYIAFKNEKTKEYYFKKFDKPEKVIGNTYIFKIENNAKLGNKPLKKKNIYIVISEAKNNNKEILKNLENLGKNTIVILIIYDLKKKKIVKIKLIYKSENNKIEILEYE	2.5628657462345954	0.8591618167061916	85.13530731201172	0.8455342054367065	6.210132598876953	nan	inf
monomer-200-nr2-run1_result_0	38	DILEALKGIEKPGWSLESPNWHYVEIPEEMVKKFNEIIPSLPKDILKKNENGEWEPANIDDPTKPAVSTEGITKIYIFFKIKDKNNKLIVERVYIAFYKEKTKEYYYKEFEKPEKVIGNTYIYKIENNANLGNKPLEKKNFYIIISESKNNNKNTLNLLENIGKNETYIIIEYDLKKKKVVNIKLIYRSKDNKIEIWEYK	1.632891133176694	0.9276144225302997	80.93622589111328	0.8115285634994507	7.665368556976318	nan	inf
monomer-200-nr2-run1_result_0	39	KIKEALKGLEKEGWSLDSPNWHSVELSEEMVKFINEKLPYFDRDWLVKNEDGKWVPANNDDPNKPALSTEGITKITIFFYIKDENNKLIVEKVYIALYNEKTKKYYFKEYNKPEKKIGNTYIFKDKNNAKLGDKPLEKKDFYITISDSKEKEEESLKLLENLGKNTLVIHITYDLEKKKVVNIKVIYQSEDNKIEILEQK	2.003309428655855	0.9056327643679246	81.88734436035156	0.8205735087394714	7.1851887702941895	nan	inf
monomer-200-nr2-run1_result_0	40	MIKEAMKGIEEPGFSFESPNWHSVKLPEEMVKKLNEILPYLDRDVLVKNEEGKWVPANVDSPNKPAISLEGFTEITIFFYIKDENNKLIVEKVYIAFYKKETKEIYFKKFEKPSKVIGNTYIFEIKNNAKLGDKPLKKKNIYIVISDSKNESEELLKKLENIGKNTTYIIITYDLEKKEVVKIELIHRSEDNKIEKLEHK	2.0952861734059423	0.9054629862680444	79.5612564086914	0.8112812042236328	7.849699020385742	nan	inf
monomer-200-nr2-run1_result_0	41	DIKEALKGLEKPGEELSSPNWHSVELPKEFVDFINKKIPALDKNVYKKNENGEWVPANIDSDDKPPVSTEGFTKITIFFYNEDKNNKLIIKSLRIAFYNEKTKEIYYKEFKKPSKVIGESYIFKIENNAKFGNKPLKKKNFYIVISNSKNENENLLNNLENIGKNELYIIIIYDLEKKKIVKIKVIYRSEDNKLEILEHE	2.0052048146081716	0.9105184046053091	81.37933349609375	0.8193819522857666	7.350235939025879	nan	inf
monomer-200-nr2-run1_result_0	42	MIKEALKGLEEPGWSLDDPNWHSIEIPEEMVKKINEILPAIDKNVLKKNEKGEWEPANIDSPDKPAVSTKGITKMTIYFKIKDENNKLIVEKVYVVLYNEKTKEIYYKEFKKPSKVIGNSYIFKFENKTKFGDKPLEKKDFYIVIRDAKNKEKDALKELKNLGKNTLYIIITYDLEKKEIVKIELIYKSEDNKIEKWTYE	2.871363553776824	0.8670618971236953	72.09654998779297	0.7428626418113708	10.837041854858398	nan	inf
monomer-200-nr2-run1_result_0	43	MAKEAMKGIEEPGFSFESENFHSIKIPEEMVKELEKLIPSFDKNWLKKDANGKWVPANNDSPDKPAISTKGITEMTIYFYIEDKNNKLIVKKVYILLYKKKTKEYYFKKFEKPEKVIGNSYIFKIENNAKLGNKPLEKKNFYIVISDSKNNNENILNELKNIGKNTIYIIITYDLKKKEIVKIELIYNSEDNKIKKLIYE	1.9955469770553727	0.9101827205281495	82.66926574707031	0.830081582069397	7.003452777862549	nan	inf
monomer-200-nr2-run1_result_0	44	EAKEFLKGIEKPGWSFDSENWHSVEIPKEMVEELNKLIPAFPKNWLKKNENGEWVPSNNDSPNKPPISTEGFTKITIYFYIKDENNKLIVEKVYIVLYKEKTKEYYFKEFEKPEKVIGNSYIFKIENNAKYGNEPLKKKTLYIVITEADNENEKSLKELENLGKNTIVIKITYDLKKKKVVKIKLIYRSEDNKITILEHE	17.613628886414983	0.17899500323434064	44.06547927856445	0.45923811197280884	18.0733699798584	nan	inf
monomer-200-nr2-run1_result_0	45	MVKEFLKGLEKPGWSLDSENWHSVEIPKEMVEKLNELLPAFDKNWLKKNEEGKWEPANIDSDDKPAVSFEGITKMTIYFYIKDENNKLIVERVVIVLYKEKTKEFYYKEFPKPEKVIGNTYVFKIENNIKFGNKPLEKKDIYIIISDAKNENKETLNEFKNIGKNTIIIKITYDLEKKEIVKIELIYRSENNKIEKYEYK	10.63138459269239	0.7532681871026158	58.6102409362793	0.6437791585922241	13.314120292663574	nan	inf
monomer-200-nr2-run1_result_0	46	EAKEALKGLEKPGESLDSPNWHSVEIPEEIVKFFNEKIPAFDKNWLKKDSNGNWVPSNVDSDDKPPVSTKGITKMTIYFYIEDENNKLKVKSVRVVLYNEKTKEYYYKEFEKPDKVIGNSYIFKIENNAKFGNEPLKKKDFYIVISEADNNNEDLLKKLSNLGKNKAYLIITYDLKKKEIVKIEFIYTSEDNKIEKLVYE	1.773403026444965	0.922351180438132	83.92952728271484	0.8405735492706299	6.6851582527160645	nan	inf
monomer-200-nr2-run1_result_0	47	KIKEALKGIEEPGWSLDSPNWHSTKLPEEMVKFLNEKLPYFPKNWLKKNEDGKWVPANIDSPDKPAISTEGFTEITIFFYIKDENNKLIVEKVYIALYKKKTKEFYFKKFEKPEKVIGNSYIFKIENNAKLGNKPLEKKDLYIIISDAKNENKNILNDLENLGKNTIVIKITYDLEKKKVVKIEIIYNSEDNKIEKLEYE	19.927979628591483	0.14216866017433274	43.11488342285156	0.4145897924900055	19.217941284179688	nan	inf
monomer-200-nr2-run1_result_0	48	EIEEALKGIEEPGYSLKSPNWHSIEIPEEFVKKINEILPALPKDWKKKNEDGKWVDSNVDSPDKPAISTKGITKITIFFYNKDENNKLKIEKVYIAAYKEETKEIYYKEFKKPSKVIGNTYIFEIKNDIKFGNKPLKKKNFYIVISEAKNNNEEKLKLLSNLGKNTLYIIITYDLEKKEIVKIELIYNSENNKIEKLEYE	2.119368998157557	0.9053837286748796	81.54878997802734	0.8187822103500366	7.460296630859375	nan	inf
monomer-200-nr2-run1_result_0	49	MAKEALKGIEKPGWSLESPNWHSVEIPEEIVKFLNEKLPALDKNWLKKNADGKWEKANIDSPDKPPVSTKGFTKIYIYFKIKDENNKLIVERVYVVAINEKTKEIYYKEFPKPEKVIGNTYIFKIENNWKDGDKPLEKKDFYIVISDSKNKNENKLKNLENLGKNTIVIEITYDLEKKKIEEIKVIYRSENDKIEILESK	2.159166798366613	0.8956067043760669	76.55166625976562	0.7721611261367798	8.888096809387207	nan	inf
monomer-200-nr2-run1_result_0	50	MIKEALKGLEEPGEELSSPNWHSIKIPEEIVKKFNEIIPALDKDVLKKNADGKWVPSNVDSPDKPPVSTKGFTEITIFFYVEDKNNKLIVKKVYVAFYKKETKEIYFKKFDKPSKKIGNSYIFKFENNAKFGDKPLEKKDFYIVISDSKNNEESTLNDLENIGKNTAIIKIIYNLEKKKIEKIEFIYRSEDDKLEIYKYE	10.212340067896397	0.47404400511593464	41.816184997558594	0.4033026695251465	18.655715942382812	nan	inf
monomer-200-nr2-run1_result_0	51	MIKEALKGIEEPGWELSSPNWHSVELPKEIVEKLNEIIPALDKNWKKLNEDGKWVDTNNDSDTKPPVSTSGITKITIFFHIEDVNNKLIVKRVRIAAYNEKTKEIYYKEFKKPSKVIGNSYVFEIKNNANYGNEPLKKKNFYIVISDAKNENEEKLKKLEELGKNTAVIEITYDLEKKEIVKIKFIYRSEDDKIEELVYE	2.155347864196824	0.8905105766638215	81.00169372558594	0.8152889013290405	7.687348365783691	nan	inf
monomer-200-nr2-run1_result_0	52	MIKEALKGIEEPGESLESENWHYVEIPEEMVKFFNKKIPSLDKNVLKKNADGNWEPANVDSPNKPAVSTSGITKITIFFYIENENNKLKVKKVYIAFYNEKTKEIYFKKFEKPEKVIGETYIFKIKNNAKLGNKPLKKKDFYIVITDSKDENKEKLKELEELGKNTLYIIITYDLKKKKIVKIELIYRSEDNKIEKYVYE	1.9920983585246534	0.9094657918214559	80.96414184570312	0.8148616552352905	7.716859340667725	nan	inf
monomer-200-nr2-run1_result_0	53	MIKEALKGIEPEGWSLSSPNFHSVELSKEMVDKLNELLPAFDRDWKKKNADGQWVDADIDSPDKPAVSTAGITKMTIFFKVKDVNNKLIVERVYVALYKEETKEIYFKEFEKPSKVIGNTYVFKIENHAKFGDKPLEEKTFYIVISDAKDKNKEELKELENLGKNTIVIKITYDLEKKKVVKIELIYRSEDNKIIKLEQK	10.403682942968308	0.7752748752134712	67.68504333496094	0.7271789908409119	10.922061920166016	nan	inf
monomer-200-nr2-run1_result_0	54	MIKEALKGIEPPGWSLDSPNWHSVKLPEEIVKFLNEKLKAIDRNVYKKNEDGKWVKADIDSPDKPAVSTEGITEITIFFYIKNENNKLIVERVYLALYNKKTKEIYYKEFPKPSKVIGNTYIYKIENNAIEGDKPLEKKDFYIVISDSKNNNKDKLKNLKDLGKNTIYIIITYDLEKKKVEKIEVIYTSEDNKKEILTYE	1.7453595529985726	0.9283791487979588	81.3463134765625	0.8244306445121765	7.326366901397705	nan	inf
monomer-200-nr2-run1_result_0	55	DIEEALKGLEKPGWELSSPNWHSIELSEEMVKFLNEKIPALDKDVLVKNEEGKWEKADIDSDDKPPVSTEGITKITIFFKIEDKDNKLIVKQVRIAFYKEETKEIYYKEFEKPIKKIGETYIFKIENNAKFGNKPLEKKDFYIIISDAKNENKKILNLLENIGKNTLYIIIIYDLEKKKIVKIEIIYNSKDNKIEKLIQE	1.8987485255217216	0.9119539403289569	79.4114990234375	0.8027251958847046	8.05260944366455	nan	inf
monomer-200-nr2-run1_result_0	56	KALEALKGLEEPGESFESPNWHHVKLPEKIVEFLNKKLPYLDKNVLVKNADGQWVPSNIDSPNKPALSTEGITEITILFKIKDENNKLKVERVYVLFYKKETEEYYFKKFDKPSEVIGNSYIFKFENNANLGNKPLKKKDFYIVISESKNNNEDILKELKNLGKNTIVIKIIYDLEKKKIEKIEVIYRSEDNKIEKLEYE	2.191386846872767	0.8884429640490701	78.91709899902344	0.8006804585456848	8.001869201660156	nan	inf
monomer-200-nr2-run1_result_0	57	EIKEALKGLEEPGWSLSSPNWHSVEIPEEMVKKLNEYLPSFDKDWLVKNEDGKWVPANIDSPNKPALSTKGITKMTIFFYIEDENNKLKVKKVYIALYKKETKEYYFKKFEKPDKVIGNTYIYKIKNNAKLGNKPLQNKDLYIIISDAKNEEEEIDNILKNLGKNEIYIIITYDLKKKKIVKIKLIYKSEDNKIEIYEYE	12.704795258315727	0.4442070929862412	73.50196838378906	0.7380300760269165	9.809342384338379	nan	inf
monomer-200-nr2-run1_result_0	58	MIKEALKGIEKPGEELSSENWHSVELPEEMVKELNKKIPYLDKNVKKKNENGEWEDANIDDPTKPPVSFEGFTKITIFFKIKDENNKLIVEKVRIAFYKEKTKEIYYKEFEKPEKVIGNSYIFKIENNAKLGNKPLKKKNFYIVISDSENENEKKLKELENIGKNTTIIEITYNLKKKKIENIKLIYNSEDNKLEILEYK	2.8205540543644836	0.8464395293808432	78.5325698852539	0.7769347429275513	9.341407775878906	nan	inf
monomer-200-nr2-run1_result_0	59	MIEEALKGIEEEGESLKSENWHSVKLPEEMVKKLNELLPAFDKNWKVKNADGKWKDANIDSPDKPPLSSKGITEMWIFFKIEDVNNKLKVTSVYIALYDKKTKKIYFKKFEKPEKVIGNSYVFKIKNNAKLGDKPLEKKDIYIVISESKNENKNILNDLENLGKNTIVIKIIYDLKKKEIVKIELIYRSENDKIEKWEYK	2.237769237999646	0.887673003891745	79.81624603271484	0.8109101057052612	7.849651336669922	nan	inf
monomer-200-nr2-run1_result_0	60	DIREALKGLEEPGWSLDSPDWYSTEIPEEMVKKLNEYLPAFPKNWLKKDEDGNWKPANNDSPNKPAVSTEGITKMTIFFKVKNENNELKIERVYLVLYKEKTKEIYYKKFDKPDKVIGKTYIYKIETDINEGNKPLKKKNIYIIISDAKNNNKESLNNFKNIGKNTIIIKITYDLEKKEIVKIELIYNSEDNKIEKYEYE	12.715776561937771	0.6946187528133428	72.48304748535156	0.7232803106307983	9.734678268432617	nan	inf
monomer-200-nr2-run1_result_0	61	EAKEFLKGIEEEGWEFSSPNWHSTELPEEMVKFLNEKLPSLPKNVLKKNEDGKWVPANNDSDDKPAVSTKGFTKITIYFKIKDENNKLIVEKVYIVFYKEETKEYYLMKYDKPEKVIGNTYVFKIENNAKLGNEPLKKKDFYIIITESKNSNEEKLKELENLGKNKIYIIITYDLKKKKIEKIELIYKSEDNKIEKIISE	10.109432704200362	0.4609481041962591	60.432830810546875	0.602810263633728	14.85502815246582	nan	inf
monomer-200-nr2-run1_result_0	62	MIKEALKGIEKEGEEFSSENWHSVEIPEEMVKKLNEYLPAFDKNWLKKNENGEWEPANIDSPDKPPVSTKGITKMTIYFKIKDENNKLKVEKVYLALYKKETKEIYYKEFPKPEKVIGETYIFKIKNNWKEGDKPLNNKNIYITISNSKNNNSESLNELKNLGKNTIVIHIVYDLEKKKIEKIELIYRSENNKIEIYTYE	2.288531606155495	0.8818838156256654	80.31568908691406	0.8032884001731873	7.9713640213012695	nan	inf
monomer-200-nr2-run1_result_0	63	MALEALKGLEKPGWELSSPNWHSVKLSEEMVKFINEKIPALDKNVLKKDENGNWVPADIDSPTKPAVSTKGITEITIFFYVEDVNNKLNVKKVRIVFINKKTKEIYYKEFEKPEKKIGNTYVFKIENNAKEGDKPLQKKTFYIVISDSENENESKLKNLENPGKNTLYIIITYDLKKKKVVKIEIIYTSEDNKIEKLIQE	12.833077405994068	0.7164417682636075	76.67326354980469	0.7926015853881836	8.700657844543457	nan	inf
monomer-200-nr2-run1_result_0	64	MIKEAMKGIEEEGWSFESENWHSVELSEEMVKFLNEKLPYLPKNVLKKNEDGKWEPANIDSDDKPPVSLQGFTKITIFFKIKNENNKLIIEKVYIAFYKEETKEIYFKKFEKPSKVIGNSYIFKIENKAKLGDKPLENKTIYIVISDSKNNNEKLLNELKNLGKNTIYIIITYDLKKKKIEKIELIYRSEDDKIEKLVQE	2.1182565172327106	0.8985390054701677	81.96768188476562	0.8178849220275879	7.401916980743408	nan	inf
monomer-200-nr2-run1_result_0	65	EALEFLKGIEEPGWELSSPNWHYIEIPEEMVKFINEKIPYLDKNILIKDEDGNWVPANIDSDDKPPVSTEGITKITIFFYIKDVNNKLIVEKVYLVFYNEKTKKYYFKEFKKPSKVIGNSYIYKIENNAKLGNEPLKKKNFYIVIYESENNNDNILKLLSKIGKNELYIIIEYDLKKKKIVNIKIIYRSEDDKLEILEYK	2.0806919226952694	0.8888185064212212	79.27578735351562	0.8048627376556396	8.007059097290039	nan	inf
monomer-200-nr2-run1_result_0	66	MLLEAFKGLEEEGWSSESPNFHSVEIPEEMVKELNKILPALDKNWLKKNADGKWEPSNNDSPTKPAVSTEGFTEIKIFFYIKDENNKLIVEKVYIFAYKKATKEIYFKKFEKPEKVIGNTYIYKIENNAIYGNEPLKKNTLYIVISDSKNKNKEILEKLKNIGKNETYIIITYDLKKKKIENIELIHRDENNKITKLTYK	2.7067135946214553	0.8604832771485934	77.96334838867188	0.7872233390808105	8.485779762268066	nan	inf
monomer-200-nr2-run1_result_0	67	MIKEALKGIEEPGWSFESPNWHSVELSEEMVKFLNEIIPALDKDIYEKNENGEWVPSNNDSPDKPPVSTKGITKIYIYFHIKDKDNKLIVERVYIAFYNEKTKKIYFKKFDKPTEVIGEAYVFKIENKAKFGNEPLKKNDFYIVIYDSKDKSKETLKELKNIGKNETYIVIEYDLEKKEIVNIKIIHRDENNKLTILEQK	2.0311402761637014	0.89488952652694	82.68267059326172	0.8259357810020447	6.897278785705566	nan	inf
monomer-200-nr2-run1_result_0	68	DIKEALKGLEEPGEELSSPHWHSVKISEEMVKFLNEKLPSIPKNVLKKNADGKWEPANIDSETKPPVSLEGITEMTIFFYIEDKNNKLIVKRVYLALYKKETKEIYYLKFDKPEKVIGNTYVFKIENNAKEGDKPLEKKTFYIVISDSKNNNEDALNNLKNIGKDTIYIKITYDLEKKEVVKIEIIYNSKDNKIEILKQE	12.76240338302278	0.6521354341452446	61.70453643798828	0.6129757761955261	12.631370544433594	nan	inf
monomer-200-nr2-run1_result_0	69	MIKEALKGIEKEGFEFSSPNWHSIKISEEMVKELEKLIPSFDKNWLKKNAEGKWEPANVDSPDKPPVSTKGITEITIYFYIKDENNKLKIEKLYIAAYKKETKEIYFKEYEKPSKVIGNTYIFEDKNNAKYGNKPLKKKTIYFVISDSKNNNKNKLNNLENLGKNKIYIIITYDLKKKKIVKIELIYQSENNKIIKLTQE	14.566388684501367	0.20520771578695204	51.74810028076172	0.5046168565750122	16.60536766052246	nan	inf
monomer-200-nr2-run1_result_0	70	DIKEALKGIEPEGWELSSPNWHSVELPKEMVEKINKYLPAFPKDWYVKNEDGKWVPANNDSPDKPPISTKGFTKITIFFYIEDENNKLKVKAVYIALKKEETKEIYFKKFEKPSKVIGNSYVFEVKNDAKYGDKPLEKKNFYIVISDAKDKSEDELEELKDLGKNTLVIHITYDLEKKKIVEIKLIYRSEDNKIEEYIHK	2.0936882889231536	0.903391660147674	82.73979187011719	0.8296780586242676	6.9128031730651855	nan	inf
monomer-200-nr2-run1_result_0	71	EIKEALKGIEEPGESLDSPNWYSTKLSEEMVKELNKKLPAIPKNVYKKDENGKWVPADVDDPNKPPVSLEGITEMWIFFKIEDVNNKLKVSKVYIALYKKETKEYYFMKFDKPSKVIGNTYVFEIKNNAKFGNQPLKKKNIYIVISESKDNNKEKLNNLKNLGKNTIVIEITYDLKKKKIVEIKLIYRSEDNKLEILEQK	1.8688594812596098	0.9100555679552632	76.49107360839844	0.7780470252037048	8.86130428314209	nan	inf
monomer-200-nr2-run1_result_0	72	MIEEALKGIEKPGESLKSPNWHSVELSEEMVKKINEILPALDKNVKKLNENGQWVDADNDDETKPPVSTEGFTKITIYFYIEDKNNKLIVKSVRIVFYKEETKEIYYLELPKPVKVIGNAYIFKIENKAKFGDKPLKERTFYIVITDAKNESEEVLEELKNLGPNTLVILITYDLKKKKVVKIKLIYRSEDNKIEVWEQE	1.6863857533365965	0.927280892411034	83.02193450927734	0.8313740491867065	7.0815863609313965	nan	inf
monomer-200-nr2-run1_result_0	73	DIKKALEGIEEPGFSLNSPNWHSTEIPKEMVDFLNEKIPALDKNVYKKNEEGKWEKANIDSDDKPPVSTKGITKITIFFHIKDENNKLKVEKVYIVFYKEETKEYYYKKFEKPSKVIGNAYIFEIKNNAKFGDKPLKKKDFYIVISESKNENKETLKELKELGKNTTVILITYDLEKKEIVKIKLIYRSEDNTIEEKVYE	3.893216336279959	0.8656399356626294	74.60829162597656	0.7476404905319214	9.145097732543945	nan	inf
monomer-200-nr2-run1_result_0	74	DIKEFLKGIEEEGFEFSSENWHSVEIPEEMVKFLNKKIPAIDKNWYKKNEEGKWEPTNVDDPSKPPVSTEGFTKITIYFYIKDENNKLIVEKVYIVLKNDKTKEYYFKKLEKPEKKIGNTYVFKIENNAKFGDKPLKKKTFYIVISDSKNNEENKLKELENLGKNTTVIKITYDLKEKKIVKIEIIHKSEDNKIEVLTYE	13.086092273582272	0.6584981976183729	70.90196228027344	0.7156327366828918	10.621993064880371	nan	inf
monomer-200-nr2-run1_result_0	75	SIKEFLKGLEEEGFELSSPNWHSVEIPEEMVKKLNELLPAFPRNILKKNEEGKWEPVDNDSPDKPPVSTKGITKITIFFYIEDKNNKLIVKKVYIAFYKEETKEYYFMKFEKPEEVIGETYIYKIKNEAKFGDKPLEKKNLYIVISDSKNESKEILKELKNLGKNEIYIIIIYDLEKKKVVKIKLIYRSEDNKIKIYEHE	2.274444147748207	0.8784420201011948	81.5607681274414	0.8082438707351685	7.528063774108887	nan	inf
monomer-200-nr2-run1_result_0	76	MIKEALKGIEEPGESLSSPNWHSIEIPEEIVKFINEKIPALDKNVLIKNEDGKWKPANNDDPNKPPISTEGITKITIYFKIENENNKLKVSKVYIAFYKKKTKEIYFKKFEKPSKVIGNSYIFEIKNNAKFGNKPLEKKDFYIVISESKNNNKNTLNNLNNIGKNTLVIKITYDLKKKKIEKIEVIYNSEDNKLEILEYE	11.055514082894781	0.6919853538976602	49.292728424072266	0.5047523975372314	16.298986434936523	nan	inf
monomer-200-nr2-run1_result_0	77	MIKEALKGIEEPGFELSSPNWHSVKIPEEMVKFINEKIPAFPKNWYKLNEDGKWEPANVDSDDKPYISTKGITEMTIFFYIKDENNKLIVEKVYIALYKKETKEIYYKKFEEPTKVIGNSYIFEIKNNAKFGNKPLERKNFYIVISDAENENSNPLNDLSNLGKNTLVIKIIYDLKKKEIVKIKIIYRSEDNKLEILEYE	15.22681775478984	0.21273634366235197	59.71208953857422	0.6315391063690186	13.970365524291992	nan	inf
monomer-200-nr2-run1_result_0	78	EAKEFLKGIEEPGFSLDSPNWHSVELPEEIVKFIEKKLPYLPKDVYVKNENGKWEKANIDDPNKPYLSTKGITKITIYFYIEDKDNKLNVKKVYIVFYNEKTKKYYYKKFEKPVEKIGNSYIFKIENKAKLGNKPLKKKDFYIVISESKENNKETLKELKNLGKNTLVIKITYDLEKKEVVKIEVIYRSEDNKIEKLEHK	2.436923879525915	0.8883132700172179	83.080078125	0.8365815877914429	6.891238212585449	nan	inf
monomer-200-nr2-run1_result_0	79	KIREALKGLEEPGWSLDSPNWHSVKIPEEMVKKLEELLPTLDKDWLKKDENGKWVKADNDDPNKPAVSTKGFTEIYIFFKIEDKNNKLIVERVYIAAYKKETEEFYYKEFKKPEKVIGNTYIYKIENNAKLGDKPLEKKDIYIIISESKNENEKELEELKNLGKNTIYIKITYDLEKKKVVKIELIYTSENNKKEIWEHK	2.0273197249558783	0.9079196723300634	84.00132751464844	0.8315699100494385	6.671053886413574	nan	inf
monomer-200-nr2-run1_result_0	80	DVKEALKGLEKPGWSLDSPNWHSTELPEEMVKKLNELLPAFPKNILKKDANGNWVPANNDSPDKPAVSFKGFTKITIFFKIENVNNKLIVSEVRIVLYKEETKEIYYMEFPKPSKVIGNSYVFEIKNDAKLGDKPLEKKNLYIVISEAKNSNKETLNDLSNLGKNTIVIKITYDLEKKKVVKIELIYRSENDKIEKWVYE	14.298057753123972	0.33331144016164693	51.56964874267578	0.452762246131897	18.24390983581543	nan	inf
monomer-200-nr2-run1_result_0	81	MIKEFLKGIEEPGWELSSPNWHSVEISEEMVKFLNKKLPALDKNVLKKNENGEWVPANIDSDSKKPVSLEGITKITIYFKIKDVNNKLIVERVYVAFYNEKTKEFYFKKFEKPEKVIGNTYIFKNEVNAKFGNKPLEKKNFYIIISDSKDEEKERLKLLENIGKNEIYIIITYDLEKKEIVKIKLIYRSEDDKIEILEQE	1.9786971029043763	0.9099383065877226	79.14359283447266	0.7946637868881226	8.513797760009766	nan	inf
monomer-200-nr2-run1_result_0	82	SIKEALKGLEEPGWELSSPNWHSVEIPEEMVKFLNEKIPALDKNVLVKNEKGEWVNSNIDSDDKPPLSTKGITKITIYFYVKDENDKLIVERVRIVFYKEETKEIYYKTFEKPEKVIGEAYIFKNENNAKYGNKPLKKKNFYIVISDSKEENKKVLEELKNLGKNELVILITYDLEKKKVVKIKIIYRSENNKLEILEHE	2.5164248036151755	0.8760747567382717	76.95211029052734	0.7689123153686523	8.687673568725586	nan	inf
monomer-200-nr2-run1_result_0	83	EAKEALKGIEEEGFEFSSENWHSIEIPEEIVKKFNEKIPAIDKNVYKLDENGKWVPANIDDPNKPPVSTKGITKMYIYFYIKNENNKLIVEKVYIVLYKEETKEYYYKKYEKPEKVIGNSYIFKNENNAKFGNKPLDKKNFYIVISDSKNENENILKELENIGKNENYLIIVYDLEKKEVVKIEFIYRSEDNKIEKYEYE	2.060497956646613	0.9032627417637525	80.31873321533203	0.8062424659729004	7.80207633972168	nan	inf
monomer-200-nr2-run1_result_0	84	MALEALKGIEEPGESFESPNWHYVKLPEEIVKKLNEYLPALPKNILIKNEDGKWVPANIDSDDKPAVSTEGIDEIYIFFYIEDKNNKLIVKKVYIVFIKKKTKEIYFKKLDKPSKVIGNTYIFEIKNDAKFGNKPLEKKNIYIVISEAKNDNKEELKELKDLGKNTIVIKITYDLKKKKIVKIELIYRSEDNKIEKYESK	1.7550845179194752	0.9208038019738296	81.30595397949219	0.8174029588699341	7.513062477111816	nan	inf
monomer-200-nr2-run1_result_0	85	EALEALKGLEEPGWSFESEDMHYVEISKEMVDFINKKLPYLDKNVLKKNADGKWEPANNDSEDKPAVSTEGITKITIFFKIKKENNKLIVEKVYILFYKEETKEYYFKKFDKPSKKIGKTYIFKIENNAKLGNEPLIKKNFYIVISDSKNKNKEILKDLKDLGKNTLYIIIEYDLEKKKIVNIKLIYNSEDNKIEKLEQK	1.6517739903183346	0.9246042539926381	84.7120132446289	0.8431494832038879	6.4149394035339355	nan	inf
monomer-200-nr2-run1_result_0	86	DIKEALKGIEPEGWSFESPNWHSVKLSKEMVEKFNEIIPALDKNWKKKNADGKWVDANNNSDDKPAVSTKGITEITIYFKIKDENNKLIVERVYIAAKNEKTKEIYYKEFEKPVKVIGEAYIFENKINAKFGNKPLEKKNFYIVIYDAKSKKKETLKKLENLGKNTTVILIEYDLEKKKVVKIELIHRSENNKIEKLVQE	1.6809602799130219	0.925007483372178	85.86896514892578	0.8517907857894897	6.092179298400879	nan	inf
monomer-200-nr2-run1_result_0	87	DIKEFLKGIEKPGWSLESPNWYSTKLPEEAVKFINKKLPYLDKNVLKKNENGKWEPANIDDPNKKPVSLEGITEITIFFHIKDENNKLIVEKVRIVFYKKETKEYYYKEFPKPDKVIGKAYIFKIENNAKLGNEPLKKKTFYIIISEAKNKEEEILKNFENLGKDTLIIKIIYDLEKKEVVEIEIIYNSEDNKIEKLTYK	12.742624944158464	0.6553435993486404	69.39888763427734	0.7107312083244324	10.74028205871582	nan	inf
monomer-200-nr2-run1_result_0	88	KILEALKGIEPEGFSFESPNWHHVELPEEMVKEFQKKIPALDKNWKIKNSEGKWEDANIDSDNKPPVSTKGITKIYIFFYNEDKNNELIIKRVYIVAYNEKTEKIYFKEFKKPSKVIGKAYIFEIKNNAKYGNKPLEKKDFYIVIYDSENEEEEILNELKNLGKNKTYIIIEYDLKEKKIVNIKLIHTSEDNKIEILEHK	10.48636500995297	0.6547278539545422	66.07002258300781	0.700605034828186	11.972737312316895	nan	inf
monomer-200-nr2-run1_result_0	89	MIKEALKGLEEPGWSLDSPDWHSTKIPEEIVKFINKKLPAIDKDVLVKNENGEWVPANIDDPSKPPLSLEGITEITIFFKIKDKNNKLIVEKVYLVLYNKKTKKIYFKKFEKPEKVIGNTYVFKIENSAKLGDKPLEKRNFYIVISDSKNNNENILKELEELGKNELVIKITYDLEKKEVVEIEVIYRSEDNKIEKLKYK	2.15133613388346	0.8992305832976768	77.78668975830078	0.7823807001113892	8.32348918914795	nan	inf
monomer-200-nr2-run1_result_0	90	MILEALKGIEPPGFSFDSPYWHSVEIPEEMVKKLNELLPALDKNIYKKNEDGKWVPADIDDPNKPPVSTKGITKITIFFYIKPENNKLIVERVYVVFYKEETKEIYYKEFNKPSKVIGNTYVFEFKNNAKYGDKPLEKKNFYIIISEAKDNNKEKLLDLKELGKNTIYIKITYDLEKKKVVKIELIYRSEDNKIEKWEHK	1.9012970847112878	0.912282626511219	80.7425765991211	0.8149481415748596	7.656658172607422	nan	inf
monomer-200-nr2-run1_result_0	91	DIYEALKGLEEPGWSLESENWHSVEIPKEMVDKLNEILPAIDKNVLKKNKDGKWEPANNDSPDKPPVSTKGITKITIFFYIKDENNKLIVERVRLVLYNEKTKEIYYKEFKKPSKVIGNSYIFEIKNNAKYGNKPLEKKNIYIVITDAKNKEKEKLKKLENLGKETTYIIITYDLEKKKIVEIKLIYVSKDNKIEEWIYK	2.604670780854165	0.8462827936120614	80.75078582763672	0.8117631673812866	7.818929672241211	nan	inf
monomer-200-nr2-run1_result_0	92	DALEFLKGIEKPGFSLESPNWHYVKLSEEMVKKLNEILPALDKNIYVKDKDGKWKPANVDSDTKPPISTKGITEIYIFFYIKDEDNKLIVEKVYIVFINKKTKKYYYKEFEKPEKVIGNAYVFKFKNNAKFGSKPLEKKDFYIVISDAKNENKDLLNKLKEIGKNELYIIIVYDLEKKKVVKIELIYNSEDNKLEILKQE	2.256000885003199	0.8802649963835415	83.1932373046875	0.8412317037582397	6.875870227813721	nan	inf
monomer-200-nr2-run1_result_0	93	KIKEFLKGLEPEGWELSSENWHSVELPEEIVKFLEEKIPYLDKDILVKNENGEWEKANVDSPNKPPISFKGITKITIYFKVKNENNKLIIEKVYIAFYNEKTKKYYYKKFEKPEKVIGNSYIFKFENNAKLGDKPLEKRNFYIVISDSKNNNNKILNNLSNIGKNETYIIITYNLEKKKIEKIEVIYRSEDNKIEKLISE	2.5418016003214685	0.8709031301680009	81.73870849609375	0.8223780393600464	7.620430946350098	nan	inf
monomer-200-nr2-run1_result_0	94	KIKEALKGIEPEGFSLSSPNWHSYKLSEEMVKKLQKIIPAFPKNWYVKNSNGKWEPSNIDSPDKPPLSFEGITEMVIYFYIENKNNKLIVKAVYIALYKKKTNEIYFKKFEKPSKKIGESYIFKIENNAKLGDKPLEKKDLYIVISNAKNNSEETLKILENLGKNTTVILITYDLEKKKIVKVKLIYRSEDNKIEIWEEE	10.03919658421091	0.4630813171934649	62.89094161987305	0.6211755871772766	14.249602317810059	nan	inf
monomer-200-nr2-run1_result_0	95	KIKEALKGLEKPGWSLDSPNWHSVKLSEEMVKFINEKLPAFDKDWLKKNEKGEWVPANNDDPSKPAISTEGFTEITIFFKNKNVNNKLIIEKVYIAAYKKKTKEIYYKEFEKPSKVIGNSYIFEIKNNINLGNKPLKRRNFYIVISDSKNSNTEKLKELSELGKNTLVIKIIYNLEKKEIEKIEIIYRSEDNKIEKLIQE	2.4061758248321854	0.8775922961821527	75.2450942993164	0.7743897438049316	9.23744010925293	nan	inf
monomer-200-nr2-run1_result_0	96	DFEEFLKGLEPEGWELSSPDWHSVTLPKEMVDFFNKKIPALDKDWLIKNEDGKWVPANIDSPDKPAISTKGITEIKIYFKIKDVNNKLIVERVRVVAYDKKTKKYYYKEFPKPDKVIGESYIFKVKNEAKLGDKPLEKKDFYIVISDAKEEEEEKLKELEELGKNTLVIRIVYDLEKKEIVKIEMIYRSEDNKIEKLEYK	2.368232999185961	0.8711666735767184	82.84626770019531	0.8199397325515747	7.358048439025879	nan	inf
monomer-200-nr2-run1_result_0	97	DIKEFMKGIEPEGFEFSSPNWHSVKLPEEIVKFLNEKLPYFDKNWYKKDADGNWKPANIDSPDKPAISTQGITEITIFFYIKDENNKLIVERVYIAAYNKETKEYYYKEFPKPSKKIGNTYIFKIKNNAKLGNKPLEKKDLYIVISDAKEENKEKLKLLENLGKNTIVIEIIYDLEKKEIVKIKVIYRDENDKITILEYE	2.0636952227186356	0.9081695808097229	83.83312225341797	0.8370916843414307	6.418344497680664	nan	inf
monomer-200-nr2-run1_result_0	98	EIKEALKGLEKEGFSLDSPNWHSVKLPEEMVKKLNEKIPALDKNWLVKNEDGEWKPANNDSPDKPALSTKGITEITIYFYIKDENNKLIVEKVYIAAYNKETKKIYFKELPEPSKVIGEAYIFEIKLNNKLGNKPLQKNNIYIIISNAKNDNKELLNLLKNIGKNTTYIIITYDLEKKKVVKIKLIHKSENNELTIYEYE	2.6322905977286433	0.8795377719935027	83.02420043945312	0.8285400867462158	6.983648300170898	nan	inf
monomer-200-nr2-run1_result_0	99	EAKEALKGIEEPGEELSSPNWHSIEIPEEMVKKFNEIIPAIPKNVYKKNENGEWVPSNIDSPNKPYVSTEGITKMYIFFKIEDVDNKLKVSKVYIVLIKEETKEIYFKKYNKPEKVIGNTYIFKIKNDAKLGNKPLNKKNFYIVISDAKNNEKEKLKKLENLGENELVIEITYDLKKKKVVNIKLIYRSKDNKIEEYEYK	2.0819765951148756	0.9094066472323479	77.71102142333984	0.7844421863555908	8.837112426757812	nan	inf
monomer-200-nr2-run1_result_1	0	DWEAELVERLGEGGLGRLRAELEALVASWEDPAWHETFDVDETLRVLYRAEALPELGAWVRDPSPEARRELARLLLAYYIARDVLLPLMEAAAAGEVDPSKPLVLAIEREEEEGDEPLGPRVRFRVYTIEEAIELLKEKGNLILLPIRPVPIRPDSLPSIFDPEALEELKKALEEAGIDFEKIDLSLMERLDRLVRALVA	5.9484023928503955	0.6204316117761773	66.9545669555664	0.6097337007522583	12.711896896362305	nan	inf
monomer-200-nr2-run1_result_1	1	ARAARRVARFGEGGLGRLRALVRELVEASADPALHETFDVDRFLEVLEKAEFDPVLGAIVEDWSPEARRELARLLLAWYITERVLLPLAEKAAAGEVDPERPLVLLIDREEEEGDEPFGPRVRFELLTIEEAIARLKEKGNLDLLAVRPVPLRPDSLPSLFDPAARAELEAALRAAGIDPSRIDWSLAETLDRLFRAAYA	7.934575482870152	0.5537348296566773	65.10905456542969	0.6415227651596069	11.884419441223145	nan	inf
monomer-200-nr2-run1_result_1	2	ARRAELVARLGEGGLGRLRATIEALVASWSDPAWHADFDVDALLDVLARADLLPELGEIVRDPSPEALRRLARLLLAYHITRRVLLPLAERAAAGEIDPDEYLVLAIIRETEEGDEPFGPNIKFEIYTIEEAIAKLKEIGNMDLLAIRPRPPRPDSLPSLFDPAAQAALEEALKAAGIDPAKIDLSLQELLERLYRALLA	7.621602907265523	0.5815893520511142	68.26736450195312	0.5464257001876831	15.066018104553223	nan	inf
monomer-200-nr2-run1_result_1	3	SRRAELVARLGEGGLGALRAELEALVASLSDPEIHRDFDVDAFLEVLYRADALPRLGAWVRDRSPAARREVARLLLAYIITRRVLVPLAEKAAAGEIDTSKPYVLIIERKEEEGDEPLGKDVEFKILTIEEAIEYLKEKGNLIVLPIRPRPPTPESLPSLFDPEALEELKKALEEAGIDFEKIDLSLLETLERLYRAYLA	8.136159434039508	0.6285734781088229	60.27657699584961	0.5765780806541443	13.205761909484863	nan	inf
monomer-200-nr2-run1_result_1	4	AAAAELVARLGEGGLGRLREWLREWVASLADPEVHRVFDVDEFLAVLRRADLLPVLGAAVRDWSPEARRELARLALAYRITRLVLLPLAEAAAAGEVDPARPLVLLIERDVEEGDEPFGPDVRFEVLTIDEAIARLKELGNLDALAIRPRPITPEALPSIFDPAAEAELRAALEAAGIDPSKIDHSLAAVLDRLYRAAVA	11.557903696796297	0.37731957524048804	47.59626388549805	0.3597731590270996	18.525331497192383	nan	inf
monomer-200-nr2-run1_result_1	5	AAAAALVARLGEGGLGRLRARLEALVARSADPELHATFDVDAFLAVAAAADLLPELGAIVEDWSPEADRRLARLLLAWVITRRVLLPLAEAAAAGEVDTSRPLVLLLEREEEEGEAPLGPRVRYEVLTIEEAIARLKERGNVIALAIRPRPITPEELPSLHDPAAEAALREAMEAAGLDPAENDLSLQELLDRLYRAAVA	13.65040807206148	0.4463504384315911	62.85493850708008	0.5499956607818604	14.577295303344727	nan	inf
monomer-200-nr2-run1_result_1	6	ARRARLEARLGPGGLGELRARIEALVAADADPEVHRVFDVDELLDVLERAELLPELGAWVRDRSPEADRRLARLLRAYRITRLVLLPLAEAAAAGEIDPDEYLVLLVDRRVEEGDEPWGPDVEYRVLSIEEAIEYLKEVGNVDALPIRPVPITPEEIPSIFDPEALERLREALREAGIDPERIDLSLLELLDRLYRALVA	12.11332192015009	0.4221121282445839	57.765438079833984	0.49849188327789307	15.06067180633545	nan	inf
monomer-200-nr2-run1_result_1	7	EEEKLLIEKLGEGGLGRLKKKIEEIVKSWSNEEWKKTFDVDELLKVLLKAEFLPELGEIVKDWSEEAKKKLAELILAYYITKEVLIPLAEKANAGEIDTNEYYVLLIIKNIEEGDEPFGKDIKFEILTIEEAIKKIKEIGNIIALAIKPVPITKDSIPSIFDEEAEKKLIEALKKEGIDPEKIDFSIKEKLDKLYKAIVS	10.641634871191153	0.46691561459524256	42.81745147705078	0.32242047786712646	20.020143508911133	nan	inf
monomer-200-nr2-run1_result_1	8	SWRADLIARLGEGGLGRLRARMRELVARLADPAWHRDFDVDATLEVLYRADALPELGAIVRDWSPEALRRLARLLLAHRITREVLLPLAEAAAAGEIDPDEYLVLLLLREEEEGEEPLGPRVRFEILTIEEAIERLKEVGNVIALAIRPRPLRPDSLPSLFDPEAEAALVAALKEAGIDPSKIDLSLRATLDALYRAAAA	2.2896068635281637	0.9285449484440451	84.68978118896484	0.8000429272651672	6.284529685974121	nan	inf
monomer-200-nr2-run1_result_1	9	EWEAELRERLGEGGLGRLRREIEEMVASWSDPAWHEDFDVDELLRVLYEADLLPELGAIVRDPSPEARRRLAELVLAYYITKRVLLPLAKAAAAGEIDTSKYYVLIIERDIEEGDEPFGKNIRFRILTIEEAIEYYKEKGNLDLLPIRPRPITPESLPSLFDPEALEELKKALEEAGIDFEKIDLSLMETLDRLYRALVR	5.986275022205368	0.7492062123165707	68.8148193359375	0.6746286153793335	11.06605052947998	nan	inf
monomer-200-nr2-run1_result_1	10	SRRADLVARFGEGGLGRLRKLITEMVESLSDPKIKETFDVDEFLDVLYKAEFTPVLGRAVEDWSEEARREIARLLEAYIITKEVLIPLAEKAQKGEIDTSKYYVLLIIREEEEGEEPFGKNIKYEILTIEEAIEKLKEIGNVIALPIKPRPITPDEIKSFFDPEALEELIKALKEAGIDPEKIDLSLIEILDKLYKAYVS	1.9622097310126496	0.9065618159394073	78.30693817138672	0.7681625485420227	7.853496551513672	nan	inf
monomer-200-nr2-run1_result_1	11	SRRAELVRRFGEGGLGRLRRRIEEYVASLSDPSWHETFDVDETLDVLAKADFLPELGEIVRDESPEAERRLAELLLAYDITKNVLLPLAKKAQAGEVDTNEYYVLLIDRDIEEGDEPYGKNIKYIIKTIEEAIEYIKEKGNVDALPIKPVPITPESLPSIFDPEALKELEKKLKEAGIDPSKINYSLMEKLDKLYRAAVS	15.646690893189295	0.381280117947046	49.35731506347656	0.4480147361755371	17.46454620361328	nan	inf
monomer-200-nr2-run1_result_1	12	AWRAELLARLGEGGLGALRAAIEAYVASRSDPAWHETFDVDRTLEVLYRAEALPRLGAWVRDPSPEAARELARLLLAYDIAERVLLPLLEKAKAGEIDTSEYYVLMIKREIEEGDEPFGKNIKYEILTIEEAIEKLKEYGNMILLPIKPVPPLPDELKSIFDEEARKKLIEALKKAGIDPSKIDFSLMETLDRLVRAILA	13.26018619920064	0.4058914090879908	57.43690872192383	0.4340287446975708	16.66899299621582	nan	inf
monomer-200-nr2-run1_result_1	13	SRRAELVARLGEGGLGRLRRRIEELVAARADPAWHETFDVDEVLDVLYRAELMPTLGRIVRDESPEAERELARLLLAYEITRRVLLPLAEKAAAGEIDTSKYYVLLIDREIEEGEEPFGPNVRFKVLTIEEAIEYLKEKGNLIALPIKPVAPTADSLPSIFDPEALKKFIEALKKAGIDPEKIDLSLMETLERLYRAALA	1.2832837392997496	0.9566286941001154	83.9140396118164	0.8045634031295776	6.531232833862305	nan	inf
monomer-200-nr2-run1_result_1	14	ARRAELEARLGPGGLGRLRRRIEELVASWSDPEWRETFDVDALLDVLYDADLMPELGAIVRDWSPEADRRLARLLLAYRITRRVLLPLAEAAAAGEVDTDEYLVLLLDEDREEGEEPFGPDVRFRVLTIEEAIAYLKERGNVTALAVRPRPATPEALPSLHDPAAEEALVAALKAAGIDPEKIDHSLRELLDRLYRAALA	1.359041785231804	0.947500873360969	84.72541046142578	0.8180556297302246	5.887660503387451	nan	inf
monomer-200-nr2-run1_result_1	15	SAAAELVARLGEGGLGELRAELEELAAARADPAWRETFDVDELLAALYRAEALPELGAWVRDRSPEARARLARLLLAYDIARRVLLPLAERAAAGEIDPDRPYVLLLRRRRAAGDEPFGPDVRYEILTIEEAIERLKEEGNLTLLPIRPRPIRPDSLPSLFDPAALAELEAALREAGIDPAAIDLSLMELLDKLYRALVS	9.153549983775925	0.45832327506529663	56.95516586303711	0.5217479467391968	15.87800121307373	nan	inf
monomer-200-nr2-run1_result_1	16	ARRARLLAELGEGGLGRLRARIEELVARSSDPAWHRTFDVDRLLDILADAEELPRLGAIVRDWSPEADRELAELLLAYRITREVLLPLAERAAAGELDPEKSYVLIIDREVEEGEEPFGPNVRYRVLTIEEAIEYLKEKGNLDLLPIRPRPITPDALPSLFDPAALEELEKALKEAGIDPEKIDLSLIPRLERLYRAAVR	16.28818676360432	0.17631856336518112	49.91599655151367	0.3581385016441345	18.803096771240234	nan	inf
monomer-200-nr2-run1_result_1	17	SHMAELVARFGEGGLGRLRKEITELVESLSNPEIKEVFDVDEFLDVLYKAEFLPELGEIVRDWSEEARKRLAELLLAYIITKLVLLPLSEKAKKGEIDTKKYYVLLIDREKEEGDEPLGKNVKFKILTIEEAIEYLKEKGNIDALPIKPKPITEDSLPSIFDKEALEKFIKALKEAGIDPEKINFSLMEKLEKLYKAAVS	1.5407825464617695	0.9502617096264082	85.4668960571289	0.8193643689155579	6.175483226776123	nan	inf
monomer-200-nr2-run1_result_1	18	SHMAELVARLGPGGLGRLRRRIEELVASWSDPEVHETFDVEEFLRVLERAELLPELGAIAEDWSPEARRRLERLLLAYIIARRVLLPLAQRAQAGEVDPDEYLVLLIEREVEEGEEPLGPNVRFEILSIEEAIARLKERGNLTLLAIRPRPLRPDSLPSLFDPAAEAALRAALEAAGIDPSKIDRSLAELLDRLYRAIAA	1.7301393658854227	0.9320530621079578	85.2901382446289	0.816742479801178	6.400017738342285	nan	inf
monomer-200-nr2-run1_result_1	19	MWRAELVARLGEGGLGALRAELEALVAALSDPAVHETFDVDRLLDVLYRADAMPELGAWVRDRSPEARRRVARLLLAYIIAERVLLPLAEAAAAGEVNPNEYYVLLIKREEEEGDEPLGPNVRYEILSIEEAIEEIKKEGNIIALPIKPKPITPEELPSLFDEEARKKLIEALKEAGIDPEKIDFSLIETLERLYRALVA	8.54431605479137	0.6311518341622268	65.693603515625	0.62916499376297	12.727960586547852	nan	inf
monomer-200-nr2-run1_result_1	20	AAEAELVARLGEGGLGRLRARLDALVAASADPRLHEVFDVDEFLRVLYRADALPELGAIVEDESPEADRRLARLLLAYVITRLVLLPLAEAAAAGELDPERHYVLLIEREEEEGDEPLGPRVRFRVLPIEEAIARMREVGRIIALPIRPRPIRPDELASLFDPAALAELEAAMRAAGIDPARNDLSLMETLDRLYRALVA	3.7022400050043656	0.8526603116111802	71.82880401611328	0.6601254940032959	10.018545150756836	nan	inf
monomer-200-nr2-run1_result_1	21	EEEEILIKELGEGGLGRLKKRIEELVASWSDPELKKSFDVDEFLKVLYKADFLPELGKIVKDWSEEADKELARLLLAYYITKYVLIPLAEKAQKGEIDTNEYYVLIIDREIEEGDEPFGKNIKFEILSIEEAIEKYKEKGNLILLPIKPKPITPESLPSIFDEKALKELEEALKKAGIDPSKIDLSLMEILEKLYKAIYS	11.476389210978205	0.523222047024821	55.94618606567383	0.4567628502845764	15.094487190246582	nan	inf
monomer-200-nr2-run1_result_1	22	SWKEYLIEKFGEGGLGKLKKKIKEIIESLSDEKIKEVADVDEILEVLLKAELDKELGEIVKNESEEAKKKLAKLLLAYIITKLVLLPLAEKAKAGEVDTDKYYVLLIKRKIEEGDEPFGKDIEFEILTIEEAIEKLKEEGNIIALAIKPRPLLPDEVKSLFDPAAEKALKEALKAAGIDPSKIDFSLQEILDKLFKAAYS	16.376089688594085	0.32846952149015207	55.43803024291992	0.5065996646881104	15.345963478088379	nan	inf
monomer-200-nr2-run1_result_1	23	AAAARLRAELGEGGLGRLRARIEELVAARADPAWHATFDVDAFLAVLEAADALPELGAIVRDWSPEADRRLARLLLAYEIAERVLLPLARAAAAGEVDPSRHLVLLLLRDVPEGDVPLGPDVRFEVLTIEEAIARIKEEGNIIALAIRPRPLRPDALPSLFDPEALAALEAAMKAAGIDPAKNDLSLQETLERLYRALAA	2.071895295953	0.8972116554364993	76.88014221191406	0.7734197378158569	7.982745170593262	nan	inf
monomer-200-nr2-run1_result_1	24	ARRARLVAELGEGGLGRLRAEIEELVASWSDPEWHETFDVDELLDVLARADELPRLGAWVRDPSPEARRELARLVLAYYITRRVLLPLHKKAQAGEIDTSKSYVLLIEREEEEGDEPFGPNIKFKVLTIEEAIEYLKEKGNVDALPIRPVPLTPESLPSIFDPKALEELIKALKEAGIDPEKIDLSLMETLDRLYRALYA	2.897073898364751	0.8649211246716055	79.70589447021484	0.7607420086860657	7.325973987579346	nan	inf
monomer-200-nr2-run1_result_1	25	SMDAALVARFGEGGLGALRAELEALVASLADPEVHETFDVDEFLRVLAAAEELPALGRWVRDPSPEARREVARLLLAYIITRRVLLPLAEKAAAGEVDPDKYYVLLIIREEEEGEEPLGPNVRFEILTIEEAIEKLKEIGNIIALAIRPKPPTPEELPSLFDPEAEKELEEALKKAGIDPSKIDHSLQELLERLYRAALA	17.66694738684029	0.17164312268885212	57.47063446044922	0.408979594707489	18.366565704345703	nan	inf
monomer-200-nr2-run1_result_1	26	MREAELRARFGEGGLGRLRAALEELVASWSDPALHADFDVDEFLAVLADAEFLPRLGAWVRDESPAARRELARLLLAYDIARRHLLPLLERAAAGEVDPSKPLVLLIIREEEEGDEPFGPNIRFEFLTIEEAIAKMKELGNIDALAVRPVPPRPDELRSIFDPEARAELEAALKAAGIDPAKIDWSLAADLDRLVRALLA	15.35922569810441	0.3695897882742758	60.97946548461914	0.5158358812332153	15.756468772888184	nan	inf
monomer-200-nr2-run1_result_1	27	SREKELIERFGEGGLGKLRKLIEEMVESLSDPKIKETFDVDEFLEVLYKAEQMPVLGEIVKNFSEEAKKKLAELLLAYIITKEVLLPLAEKAQAGEIDTSKYYVLLIIREEEEGEKPFGKNIEFRIATIEEAIEILKEKGNIIALPIKPRPIRPDELKSLFDPEALEKLIKALKEAGIDPEKIDLSLLEILDKLFKALVS	15.786773489255069	0.3408690809824103	60.73226547241211	0.5159726738929749	16.681608200073242	nan	inf
monomer-200-nr2-run1_result_1	28	SMAAELVARFGEGGLGRLRAEIRELVEEWEDPEWREEFDEDELLAVLYRAELTPELGAIVRDPSPEARRRLARLLLAYRIARRVLLPLAEKAAAGEVDPEKYYVLLIEREEEEGEEPFGKKIRFRIETIEEAIERIKEIGNIDALAIRPKPLTPESLPSLFDPAAEEELKKALKEAGIDPEKIDFSLQEILDRLYRAIAA	14.35586544029437	0.2535597494955046	55.22275161743164	0.40763282775878906	16.348047256469727	nan	inf
monomer-200-nr2-run1_result_1	29	ARRARRLAEFGEGGLGRLRARIEALVASWSDPRWKETFDVDEVLDVLERAELDPVLGRIVRDWSPEADRELARLLLAYYITKYVLLPLAEKAAAGEVDPEKPLVLIIERDIEEGDEPFGKNIKFIIRTIEEAIAYLKEKGNAILLAIRPRPPRPDELPSLFDPAAQAELEKALKEAGIDPSKIDYSLQEILDKLYKALLA	11.169273381759234	0.452509914447502	52.51251983642578	0.46936237812042236	17.635391235351562	nan	inf
monomer-200-nr2-run1_result_1	30	ARRAELLARLGEGGLGRLRERIRELVESLDNPEIHETFDVEAFLDVLERADLLPELGAIVRDWSEEARRRLARLLLAYIITRQVLLPLMQKAAAGEIDTNKYYVLLIIRDEKEGEEPLGKNVEFKIETIEKAIEIIKEKGNIIALPIKPVPLTPESVPSIFSEEALEELIKALKEAGIDPEKIDLSLLELLDRLVRAAYA	6.250002990906333	0.6979978454043819	58.19291687011719	0.6131918430328369	14.1676664352417	nan	inf
monomer-200-nr2-run1_result_1	31	SLAALLEERLGPGGLGRLRAYLEEFVASLADPEVHEEFDVDAFLRVLLAADLLPELGEAVRDWSEEARRRLARLLLAYIITRRVLLPLAEAAAAGEIDTDEDLVLIIERKIEEGEEPFGKDIRFRILTIEEAIEYLKEVGNADLLAIRPVPLRPDRLESLFDPAAEERLKEALKKAGIDPEKIDRSLQELLDRLYRALAA	19.322320377433865	0.14962201022478475	41.91124725341797	0.2978057861328125	20.860918045043945	nan	inf
monomer-200-nr2-run1_result_1	32	EREARRVEELGEGGLGELRRRIEELVQSWSDPEWHETFDVDELLDVLERADLLPELGAIVRDPSEEARRRLERLLLAYYIARRHLLPLARRAAAGELDPAEPLVLAIIRETEEGDEPLGKNVKFEFLPIEEAIALLKEKGNLTLLPVRPRPLRPDELPSFFDPEALAALEAALREAGIDPAKIDLSLLELLERLLRALAA	8.366880724651072	0.5802292737797672	51.71821975708008	0.5010272264480591	16.824905395507812	nan	inf
monomer-200-nr2-run1_result_1	33	ARAAELEARFGPGGLGRLRARIRELVAAWADPEWHATFDEDELLAVLAAAEALPELGEIVRDWSPEADRRLARLLLAYEITRRVLLPLAERAAAGEIDPDEPLVLLIEREVEEGDEPLGPRVRFRVLSIEEAIEYIKEVGNVDALAIRPRPPRPDELPSLFDPAAEAELEAALKAAGIDPAKINRELQATLDRLYRAAYA	14.122900290454615	0.37187050218967477	61.87145233154297	0.41513675451278687	18.19398307800293	nan	inf
monomer-200-nr2-run1_result_1	34	ARAAARVARFGEGGLGALRAALEALVASLSDPEIHATFDVDELLDVLFAAEQDPALGAWVRDRSPEAERELARLLLAYIITRRHLVPLAEAAAAGEIDTEEYYVLLIERDEEEGDAPLGPDVRFRFLTIEEAIEYLKERGNVIALPIRPRPITPEELPSLFDPAAEEELRKALEEAGIDPEKIDLSLQDLLDRLYKAYVA	17.934905917839192	0.23567930565837208	51.14600372314453	0.3716760575771332	17.46509552001953	nan	inf
monomer-200-nr2-run1_result_1	35	AEEAERVARFGPGGLGRLRARIREWVAALADPEVHETFDVDEVLAVLRRAELEPVLGEAVRDWSPEAERRVAELLLAYIITRRVLLPLAERAQAGEVDTNEYYVLVIERKTEEGDDPFGRDVRYRILTIEEAIEYYKKVGNVDMLAIRPVPIRPDSLPSLFDPEAEAKLKEALKKAGIDPSKINFALQETLDRLYRAAVA	1.627682037773946	0.9326313694100408	81.87552642822266	0.7852650880813599	6.789888858795166	nan	inf
monomer-200-nr2-run1_result_1	36	SRRAELVERFGEGGLGRLRRLIEELVASSSDPEWHETFDVEELLEVLREAELDDTLGRIVRDDSPEARRELARLLLAYYITKYVLVPLAEKAKKGEIDTNEYYVLIINREIEEGDEPFGKNIKFEVLTIEEAIEKLKEKGNLILLPIKPVPPTPEELKSIFDEKAKKELIEALKKAGIDPEKIDFSLMEILEKLYKAYYS	1.453262080991911	0.9494059340974101	82.6241226196289	0.8046135306358337	6.471602439880371	nan	inf
monomer-200-nr2-run1_result_1	37	EEEAELLARLGEGGLGRLRALIEELVARSSDPAWHETFDVDELLRVLRKADLMPELGAIVRDPSPEARRRLARLLLAYRITREVLLPLAEAAAAGEIDPSKPYVLLIIREEEEGEEPFGPDIKFEVLTIEEAIEKLKELGNIIALPIRPRPPRPDSLPSLFDPEALEELKKALKEAGIDPEKIDLSLMDTLEKLYRAALA	7.755435066506347	0.6808337676816998	60.76462936401367	0.5738421678543091	13.962024688720703	nan	inf
monomer-200-nr2-run1_result_1	38	AEEAELRARFGEGGLGRLRERIRALVERWADPAWHETFDVDEVLRVLRAADLEPELGAIVRDWSPEADRRLARLLLAYRIARQVLLPLAEAAAAGEIDPEKPLVLLIDRKTEEGDEPFGPDVKYIVRTIEEAIKYIKEKGNLDALAIRPRPIRPDSLPSLFDPEAEKELIEALKKEGIDPEKIDFSLQELLDRLYRALVS	13.745234639372192	0.45829509803707663	49.72152328491211	0.43894311785697937	18.358503341674805	nan	inf
monomer-200-nr2-run1_result_1	39	ERRALLVATLGEGGLGRLRERIREFVESLDDPEWKETFDVDRVLDVLLRADFLPELGAIVRDWSEEAERRLAELLLAYYITERVLLPLAEKAQAGEIDENKYYVLLIDIEKEEGDEPLGKNIKFKILTIEEAIEYIKEKGNVIALPIKPKPIRPDSLPSIFDPEALEKLIEALKKEGIDPSKIDFSLMETLERLYRAAVA	2.5595959276699527	0.8813156434033297	85.43364715576172	0.8099223375320435	6.28511381149292	nan	inf
monomer-200-nr2-run1_result_1	40	SHEADLVARLGEGGLGRLRERIRELIESLEDEKIKEIFDVDEFLDVLYKAELMPVLGEIVENESEEAEKKLAELLLAYIITREVLIPLAEKAKKGEIDTSKDYVLIIDRKEEEGDKPLGKKIEFKILTIEEAIEYLKEKGNLILLPIRPVAPTPEELKSLFSEEALKKLIEALKKEGIDPEKIDLSIIETLEKLYKAYLS	1.7327253287386493	0.9436359803167592	83.70713806152344	0.8221858739852905	6.331165313720703	nan	inf
monomer-200-nr2-run1_result_1	41	HHMAELIERLGEGGLGRLRERIEELVKSWSDPEWHKTFDVEEFLDVLYKAELLPVLGEIVRDWSPEAERKLAELLLAYYITKNVLLPLAEKANKGEIDTEKYYVLLIKREIEEGDEPFGKNIKYEILTIEEAIEKLKEEGNIIALPIKPKPIKPDEIKSFFDEEALKKLEEALKEAGIDPEKIDLSLIETLNKLYKAIVS	13.911808819774361	0.4669976322721033	58.76984405517578	0.5958949327468872	14.347086906433105	nan	inf
monomer-200-nr2-run1_result_1	42	SLREELIERFGEGGLGRLKKKIEELVESLEDEKIKESFDVDEFLEVLYKAEFMDELGEIVEDWSEEAEKRLARLLLAYIITKEVLLPLAEKAKKGEIDTNKYYVLLIIKDIEEGEEPFGKNIKFEILTIEEAIEKIKEIGNIIALPIKPKPLTPEEVPSLFDEKALEEFIKKLKEAGIDPEKIDLSLMETLEKLYKALYE	1.9701736100032536	0.9115400039367282	73.11135864257812	0.745522141456604	9.315072059631348	nan	inf
monomer-200-nr2-run1_result_1	43	MAEAELVARFGEGGLGELRAEIEALVASRSDPEWHETFDVDEFLRVLYRADLLPELGEWVRDRSPEARRRLAELLLAYDITRRVLLPLAERAAAGEIDPDEPLVLLLEEDREEGEEPFGPDIRYRIETIEAAIERLKERGNLTLLAIRPRPPRPDELPSLFDPEAEAQLREALRAAGIDPERIDLSLRETLERLYRALLA	7.334276437843834	0.6553278975288986	58.63124465942383	0.6037968397140503	14.835827827453613	nan	inf
monomer-200-nr2-run1_result_1	44	SRAAERVARFGEGGLGRLKARIEELVKSWSDPEWHEEFDVDEFLDVLEKAEQLPTLGRIVEDWSPEADKELARLLLAYYIARRVLLPLLEKAAAGEVDTSKPYVLIIERKIEEGDEPFGKDIKFIIKTIEEAIEYIKEKGNVIALPIMPRAPTPEELPSIFDPKALEELIKALKEAGIDPEKIDLSLMEILEKLVRAALS	12.740554101790856	0.35563455310710296	47.025936126708984	0.4544810354709625	17.924728393554688	nan	inf
monomer-200-nr2-run1_result_1	45	AEEAELRARFGEGGLGRLRAELRALVESLSDPEVHRVFDVDEFLRVLRRADFDEELGAYVRDPSPEARRRVARLLLAYIIAKLHLLPLAERARAGEIDPDEYLVLLIEREEEEGEEPFGKNIKFRFLSIEEAIEYIKKVGNVIALPIRPRPIRPDELPSLFDPEALAEFEAALKAAGIDPSKIDLSLLETLERLYRALVA	14.892431800638855	0.32904413968108526	74.44230651855469	0.5429559350013733	13.732743263244629	nan	inf
monomer-200-nr2-run1_result_1	46	MAAAARVARFGEGGLGRLRARIRELVERSADPEWHRTFDVDALLDVLAAADEEPRLGAIVEDWSPEADRELARLVLAYRITREVLLPLAEKAAAGEIDTEKYYVLLIIPEEEEGEEPLGPRVRFEILTIEEAIEKLKELGNIIALAIKPKPITPEELPSLFDPEAEKELEEKLKEAGIDPEKIDKSLQEILDRLYRALVA	3.207125622950359	0.8431861551196232	63.8994140625	0.6097548604011536	13.590193748474121	nan	inf
monomer-200-nr2-run1_result_1	47	SMEAYRVERFGEGGLGRLKKRITELVESWSDPKIKEVFDVDEFLDVLLKAEFDDELGAIVENWSEEADKKLERLLLAYIIAKLVLLPLFEKAKKGEIDTNKSYVLIIDRDIEEGDEPFGKNIKFEILTIEEAIEKYKEKGNLILLPIKPKPLTPDKLESIFDPKAEEELKKALKEAGIDPEKIDLSLMEILDKLVKAIYS	1.0605049133900912	0.9673310788583177	86.67980194091797	0.832858145236969	5.548582553863525	nan	inf
monomer-200-nr2-run1_result_1	48	ARRARLVAELGEGGLGRLRARIEELVASLSDPEIHKDFDVDRFLEVLERADFLPELGAIVRDPSPEADRRLARLLLAYIITERVLLPLAEKAAAGEIDPNEYYVLIIERDIEEGEEPFGKNIKFKILTIEEAIEYLKEKGNVDLLAIKPRPPTPESLPSLFDPEAEKKLIEALKKEGIDPEKIDFSLRDILDRLYRAALA	1.384251297619	0.9507555724686679	86.72759246826172	0.841049075126648	5.556205749511719	nan	inf
monomer-200-nr2-run1_result_1	49	EEEEALRAELGEGGLGRLRARIEALVESLSDPRIHEVFDVEEFLRVLRRAELMPRLGAIVRDESPEAERELARLLLAYIITRLHLLPLAEAANRGEIDTSKYYVLLIKRDIEEGDEPFGKNIKFEFKTIEEAIEEIKKEGNIIALAVRPRPITPESLPSLFDPEAEAELKKALKEAGIDPEKIDLSLQELLDKLYRAAVS	15.676965187984214	0.3668561491358295	62.38232421875	0.5416382551193237	15.593352317810059	nan	inf
monomer-200-nr2-run1_result_1	50	SYEKELIEKFGEGGLGKLKKYIEELVASWSDENVKKSFDVDEFLKVLYKAELMDVLGEAVKDWSEEAKRKIAELLLAYIITKEVLIPLAEKAQAGEIDTSKPYVLLIIDNKEEGDEPFGKDIKFEILTIEEAIKKIKEKGNIIALPIRPRPILPDSLPSLFDPEALKKFEEALKKAGIDPSKIDLSLMELLDKLYKAYVS	1.282175877726278	0.9696184442734961	80.77802276611328	0.7826054692268372	7.140707492828369	nan	inf
monomer-200-nr2-run1_result_1	51	AEAAALVAELGEGGLGRLRAEIEALVAASADPSWHETFDVDEFLAVLRRADLLPELGAIARDWSPEARRRLARLLLAYRITREVLLPLAEKAQAGEIDPNKYYVLAIDRQEEEGEEPLGPNVEFKIYTIEEAIEYYKKKGNLILLPIRPRPITPDELPSLFDPEALEELKKALKEAGIDPEKIDLSLMEILDRLYRAAVA	1.8749472038568442	0.9268262584537298	82.46022033691406	0.8034838438034058	6.819427013397217	nan	inf
monomer-200-nr2-run1_result_1	52	AAEAELVARLGPGGLGRLRRLIEELVASWDDPEWHEDFDVDELLAVLRAAELLPELGAIVRDWSPEALKTLQRLLLAYYITRRVLLPLAEKAAAGEVDENEYYVLVIEREIEEGDEPFGKKVKFKILTIEEAIEYYKEVGNVILLPIKPVAPRPDELKSIFDPKALEELIKALKEAGIDPSKIDLSLMPLLERLYRAILA	8.067515084730948	0.6421942072756681	76.47515869140625	0.7367708086967468	8.575252532958984	nan	inf
monomer-200-nr2-run1_result_1	53	SYEKELIETLGEGGLGKLKKKIKELVESWDDPEWKKDFDVDEFLKVLYKANLLPELGEIVKNWSEEAYKKLAKLLLAYYITKRVLIPLAEKANAGEVDTNEYYVLIIDREIEEGDEPLGKNVKFKILTIEEAIEYLKEKGNLDLLAIKPKPILPDKIPSLFDPEAEKELIEALKKAGIDPEKIDFSLQEILDKLYKAYVS	1.7377293056439524	0.9295873649235729	76.79718780517578	0.7753493785858154	8.251971244812012	nan	inf
monomer-200-nr2-run1_result_1	54	ARRAALEAELGPGGLGRLRAEIRALVAARADPEWHATFDVDRLLDVLYRAQALPELGAIVRDWSPEARRRLARLLLAYWVAERVLLPLAEAAAAGEVDPAQPLVLLLERETEEGEEPLGPRVRARVLTIEEAIAYLKEKGNLTALAIRPRPLTPEALPSLFDPAAQAALEAALRAAGIDPEKIDLSLQALLDRLLRALAA	14.486060820466696	0.36354349274769904	59.19607162475586	0.4926638901233673	15.399840354919434	nan	inf
monomer-200-nr2-run1_result_1	55	SWRAELLARLGEGGLGRLKRRIEELVASWSDPEWHETFDVDKLLEVLYKAELLPELGEIVRDWSPEADRRLARLLLAYKITKDVLVPLAEKAKAGEIDTSEYYVLLIIRKEEEGEEPFGKDIRFEILTIEEAIEKIKELGNIIALPIKPKAPTPDSLPSLFDPEALEKLEEALKKAGIDPEKIDKSLMDILDKLYRAYLS	14.67408934158426	0.3686066854409078	60.158329010009766	0.5491254329681396	15.230356216430664	nan	inf
monomer-200-nr2-run1_result_1	56	SWEAELIERLGEGGLGRLRERIEELVASLSDPRIHEVFDVEEFLRVLYKAEQLPTLGRIVEDWSEEAERELARLLLAYIITKLVLVPLAEKANKGEIDTNKYYVLLIERDEEEGDEPLGKNIEFKILTIEEAIKYLKEKGNVIALPIKPKPITPEKIESLFDEKALEELKKALEEAGIDFSKIDLSLLELLDKLYKAYVS	9.23570762782542	0.5709809115033534	66.53974151611328	0.5525939464569092	15.322643280029297	nan	inf
monomer-200-nr2-run1_result_1	57	EEEALLRERLGEGGLGRLRREIEELVSSLSDPKVHEVFDVDEFLRVLLKAEFLPELGEIVRDPSPEARKRLAELLLAYIIAKLVLLPLMEKAQAGEIDPNEYYVLIIDREIEEGDEPFGKNIKFKVLTIEEAIEYYKEKGNVIILPIKPVPITPDKLESIFDEEALKKLIEALKKAGIDPEKIDFSLMEKLDKLVKAIVS	1.2488227859541934	0.9607468014205487	88.19722747802734	0.8510862588882446	5.0689849853515625	nan	inf
monomer-200-nr2-run1_result_1	58	SMAAELVARFGEGGLGRLRSWLEEFVASLDNPEWRETFDVDEVLAVLAAAEQLPVLGAAVRDWSPEARRELARLLLAYEIARRVLLPMMEAAAAGELDPDTPYVLLIEREEEEGEEPLGKNIKFEILTIEEAIEKIKEKGNIIALPIRPVPITPEELRSIFDPAALKELEEALKKAGIDPSKIDLSLLETLDALVRALVS	14.400963024037711	0.2719661413000773	50.97407913208008	0.3518882989883423	18.30146598815918	nan	inf
monomer-200-nr2-run1_result_1	59	ERRAERVARFGPGGLGRLRATIRELVASSSDPEWHRTFDVDRLLDVLWDAELEPELGAIVRDWSPEALQRLARLLLAYRITERVLLPLAEKAQAGEIDPEKYYVLVIDRKTEEGDEPLGPDVRYLILPIEEAIEYYKEKGNLILLPIRPRPILPDEIRSLFDPEALEELIKALKEAGIDPSKIDLSLLEILDRLYRALVR	1.5428754091758559	0.9368520818080042	81.05235290527344	0.7866948843002319	7.065732479095459	nan	inf
monomer-200-nr2-run1_result_1	60	SRRAERVARYGEGGLGRLRREIEEIVASWSDPEIKESFDVEKLLDVLEKAEFDPVLGEIVRDPSPEARKRLAELLLAYIITERVLIPLAEKAQKGEIDPNKYYVLLIERDIEEGDEPFGKNIKYKILTIEEAIEELKKKGNLIALPIKPVPITPESLPSIFSEEALKELEKALKEAGIDPEKIDYSLMDILDKLYKAIVS	2.670363348291637	0.8571250436679623	77.17321014404297	0.7322989106178284	8.386663436889648	nan	inf
monomer-200-nr2-run1_result_1	61	SLRALLEATLGPGGLGRLRAEIRELVERSADPEWHRTFDVDELLAVLLRAEELPRLGAWVRDPSPEARRELARLLLAYRITREVLLPLAEAAAAGELDTSRPYVLLIEEDVEEGEEPFGPNVRYRVLTIEEAIARLKEVGNLTLLPIRPRPITPEALPSLFDPAAEAELRAALKAAGIDPERIDLSLRDLLDRLYRAAVS	1.9637020164916204	0.9016698172693473	65.16510772705078	0.5701611042022705	12.107449531555176	nan	inf
monomer-200-nr2-run1_result_1	62	EREAELIERFGEGGLGRLKRRIEELVASWSDEKWKETFDVDEFLDVLRKAKQDEVLGEIVRDWSPEADRRLAELLLAYYIAKYVLLPLAEAAAKGEIDPNKYYVLIIEREIEEGEEPFGKNIKFIIKTIEEAIEYYKEKGNLDLLAIKPVPLREDSIPSIFDEKAKKELEEALKKAGIDPSKINWSLQEILDKLYKALYS	15.328356724022983	0.36829161505383684	50.5078010559082	0.4582957923412323	18.55609893798828	nan	inf
monomer-200-nr2-run1_result_1	63	ARAAALEARLGAGGLGELRAELEALVAARSDPEWHATFDVDRFLAVLEAAELLPALGAWVRDRSPAARAELARLLLAYEITERVLLPLAEAAAAGEIDPDEDLVLLLERDVPEGDEPLGPNVRFRVLSIDEAIAYLREKGNVTALAIRPRPPRPDELRSLTDPAALAALEAALRAAGLDPAANDLALAPLLDRLYRAALA	1.431584189877061	0.9428916014808544	79.64317321777344	0.7879850268363953	7.494612216949463	nan	inf
monomer-200-nr2-run1_result_1	64	ARRAERVARFGEGGLGRLRARIRELVASLSDPEWHETFDEDEFLDVLFDAELDPELGAIVRDWSPEADRRLWELLLAYRITKNVLVPLAEKAAKGEIDPNEYYVLIIEREIEEGDEPLGPNVKYIIKTIEEAIKYYKEKGNLDLLPIKPVPPRPDSLPSLFDPEAEKKLIEALKEAGIDPSKINFSLKEILDKLYRALLR	13.045860691014605	0.3618116045154802	53.06513595581055	0.49755001068115234	17.91936683654785	nan	inf
monomer-200-nr2-run1_result_1	65	SWRAELVARLGEGGLGALREELERLVAESEDESWKETFDVDAFLEVLYKAELLPELGEWVRDRSPEARRRVARLLLAYKIAREVLLPLSEAAAAGEIDTSKYYVLIIDREIEEGEEPFGKKIKFEILTIEEAIKKYKEKGNLILLPIKPVPITPEELKSLFSKEALEKLIKALKEAGIDPSKIDLSLMDILERLYRAIVA	2.875803840997314	0.8211411446329797	75.85320281982422	0.7564231753349304	8.461578369140625	nan	inf
monomer-200-nr2-run1_result_1	66	SAEAELVARFGEGGLGRLRETIRKLVESWSDPEWHKTFDVDELLDVLRKAELLPELGEIVRDPSPEALRRLERLLLAYYITKNVLVPLAKKAQAGEIDTKKYYVLIIDRKIEEGDEPFGKDIKFIIKTIEEAIEYYKEKGNLILLAIKPVPITPEELKSLFDPEAEKELEEALKKAGIDPSKIDKSLAEILDKLYKAYVA	14.510407242958726	0.303595472403465	57.37411880493164	0.4903262257575989	17.571687698364258	nan	inf
monomer-200-nr2-run1_result_1	67	SWEAELEATLGPGGLGRLRERIRKLVEEWSDEEWKKTFDVEELLRVLFKAELLPELGAIVEDWSPEAERRLARLLLAYYITKNVLVPLSEKAAAGEIDPNKYYVLVIERKIEEGEEPFGKDIKFKVLTIEEAIEYYKEKGNLILLPIRPKPITPDSLPSLFDPEAEEELIKALKEAGIDPEKIDLSLKELLDKLYKAYAS	1.5864653795227417	0.9346991088140288	87.05577850341797	0.8290319442749023	5.5124430656433105	nan	inf
monomer-200-nr2-run1_result_1	68	AEEAELVARLGEGGLGRLRARIEALVAAWADPELHRDFDVDALLRVLRRAELLPELGEIVRDPSPAAERRLARLLLAYYITRRVLVPLAEKANAGEIDENEYYVLLIERDVEEGDEPFGPDIRFKILTIEEAIEKLKELGNVIALAIKPRPIRPDELKSLYDPEAEKKLEEALKEAGIDPEKIDKSLAELLDKLYRAYVA	7.230467610188927	0.6589037118347103	70.25859069824219	0.6576074361801147	10.958396911621094	nan	inf
monomer-200-nr2-run1_result_1	69	ARRAALEAELGPGGLGALRARIERLVAELDDPEWRETFDVDEFLEVAYRAELLPELGAIVRDPSPEADRRLATLLLAYRITRQVLIPLAQKAQAGEIDTSKYYVLLIERKIEEGDEPFGKDIKFIIKTIEEAIEYLKKVGNVIALPIKPKPMTPEELPSIFDPKALKEFEEALKKAGIDPSKIDLSLMPLLERLYRAAYS	15.737689314343479	0.31188555722174494	68.66627502441406	0.6512943506240845	13.67015266418457	nan	inf
monomer-200-nr2-run1_result_1	70	AREALLRAELGEGGLGRLRARIEELVASLSDPRIHEVFDVDELLDVLLRAEALPVLGRIARDWSPEADRELARLLLAYYIAKLVLLPLAEKAAAGEIDTSKYYVLLIDIEEEEGDEPLGKNVKFIIKTIEEAIKIIKEKGNLIALAIRPQPLTPEELKSLFDPEAEAKLEEALKKEGIDPEKIDKSLRETLDRLFRAIYS	7.830033994532474	0.6579684634634209	56.32415771484375	0.5570493936538696	14.77668571472168	nan	inf
monomer-200-nr2-run1_result_1	71	STAAELEARLGPGGLGRLRAAMEELVASWADEEWKKTFDVDKTLEVLYKAEQMPTLGRIVEDWSEEARRELARLLLAYYITENVLLPLAEKAQAGEIDPNKSYVLLIIRDVEEGDEPFGKNVKYEILTIEEAIEKIKEIGNIIALPITPKPITPEELKSFFDEEALKELEEALKKAGIDPSKIDLSLMELLEKLFRAAVS	14.505129506357804	0.389864621389963	66.3360366821289	0.5704632997512817	14.446121215820312	nan	inf
monomer-200-nr2-run1_result_1	72	SWQEELVARFGEGGLGQLREEIEKLVESLSNPEIHEVFDVDKLLEVLYKAEFTDRLGRWVRDRSEEARKELAELLLAYIITELVLVPLAEKAQAGEIDTSKYYVLLIKRNIEEGEEPFGKDIEFVIKTIEEAIEEIKKYGNIIALPIKPKPITPESLPSLFDEEALEKLKKALEEAGIDFEKIDLSLLETLEKLYKALYS	16.188876953947595	0.206481267445758	57.07460021972656	0.5169281959533691	16.513324737548828	nan	inf
monomer-200-nr2-run1_result_1	73	SYLEELIEKFGEGGLGKLKELIKKLVDSLSDEEWKKVFDVEEFLKVLYKAEQMPVLGEIVEDFSEEAEKRLAELLLAYKITKLVLVPLAEKAAAGEIDTSKSYVLLIEREIEEGNEPFGKNIKYRIATIEEAIEIIKEKGNLIALPIKPVAPTPTELKSIFDEEALKEFEEALKKAGIDPEKIDKSLMEILDKLYKAYLS	14.272080884186295	0.24215387660571824	44.677284240722656	0.3324849605560303	19.93995475769043	nan	inf
monomer-200-nr2-run1_result_1	74	SRRERLLARLGEGGLGRLRARIEELVASLSDPEIHETFDVDRFLAVLERAEQLPVLGEIVRDESPEARRRLARLLLAYIITERVLIPLAEKAKAGEIDTSKYYVLLIIREEEEGDEPLGKNVKYEIKTIEEAIEIIKEKGNIIALAIKPKAPTPDSLPSLFDPEAQKKLEEALKEAGIDPSKIDYSLQEILDRLYRAALA	15.261904163263996	0.44266956951169706	62.98426055908203	0.5527216196060181	14.571941375732422	nan	inf
monomer-200-nr2-run1_result_1	75	SRAAERVARFGPGGLGALRARIEEFVASLDDPEIHETFDVDALLDVLERAELDPVLGAWVRDPSPEAERELARLVLAYIITERVLLPLAEKAAAGEIDTSKYYVLIIDREIEEGDEPFGKNVKFIVKTIEEAIEYLKEKGNLDLLAIRPRPIRPDSLPSLFDPEAEKALVEALKKEGIDPEKIDFSLRELLERLYRALVS	16.265893533966533	0.22787380388654885	54.40340805053711	0.49226322770118713	16.863056182861328	nan	inf
monomer-200-nr2-run1_result_1	76	AEEALLRERLGEGGLGRLRRLIREFIDSLSNPEIHRVFDVDELLRVLLRAQALPVLGAIVRDWSPEARRELARLVLAYIITRLVLLPLAEKAAAGEVDPEKYYVLIIEIDEEEGEEPLGKEVKFRILTIEEAIEYYKEKGNIILLPIRPRPIRPDSLPSLFDPEAEKELIEALKKEGIDPEKIDFSLMETLERLYRAIVS	10.16508947595217	0.5462384366876056	73.58590698242188	0.6708497405052185	10.97640323638916	nan	inf
monomer-200-nr2-run1_result_1	77	SEAALLRATLGEGGLGRLRERIRELVAEWDDPEWHETFDVDEVLAVLLRADALPVLGAIVRDWSPEARRELERLLLAYYIARRVLLPLHEKAAKGEIDPNKYYVLLIIKEIEEGDEPFGKNIKFEILTIEEAIEKIKEIGNIIALPIRPKPLTPEEVPSIFDPEAEEKLIKALKEAGIDPEKIDLSLIPTLEKLLKALYA	1.332987892332244	0.9528444748348978	80.5205078125	0.7970733642578125	7.105227947235107	nan	inf
monomer-200-nr2-run1_result_1	78	DTEAELVARLGEGGLGRLRELIEELVASWSDPSWHETFDVEKLLDVLRKANLLPVLGRIVEDWSPEAERELARLLLAYKITTEVLLPLAEKANKGEIDTSKPYVLIIEEKIEEGDEPFGKDIKFKVLTIEEAIEYLKEKGNLTLLPIRPVPITPEEIKSIFDPEALELLKEALKKAGIDPEKIDFSLMEILDKLYKAAVS	2.193596647339855	0.9237292600467771	81.0040283203125	0.7874025106430054	7.444790363311768	nan	inf
monomer-200-nr2-run1_result_1	79	AAEAELVARLGEGGLGRLRARIRAWVESRSDPEWHETFDVDEVLAVLRAAEQLPVLGRIVRDWSPEAEAELARLLLAYEITRRVLVPLAEKAKKGEIDTEKYYVLLIIRDIEEGDEPFGPNIKYEILSIEEAIEKLKEIGNIDALAIKPVPPLPDKLESIFDEKALKELEKALKEAGIDPSKIDKSLMELLDKLYKAYLA	3.0770620114465146	0.8452645468568393	70.84379577636719	0.693610668182373	10.367237091064453	nan	inf
monomer-200-nr2-run1_result_1	80	AAAAALVERFGEGGLGALRAEIEALVAARSDPAWHETFDVDELLAVLAAADELPTLGEWVRDPSPEARRRLARLVLAYDITRRVLLPLAEKANAGEIDTDKYYVLIIERDVEEGDEPLGPDIRFRILTIDEAIEYLKKVGNAILLAIRPRPILPDEIKSLYDPEAEEALIKALKEAGIDPSKIDFSLREILDRLFRAAVA	1.7035665893441716	0.9195661459925552	71.04521942138672	0.6923619508743286	9.682852745056152	nan	inf
monomer-200-nr2-run1_result_1	81	EEEALLVERLGEGGLGRLRRRIEEWVASLDNPEIKEVFDVDELLRVLLRAEHLPVLGEIVRDPSPEAERRLAELILAYIITKLVLVPLSEAANKGEIDPNEYYVLLIEREEEEGEKPFGKNIKYEILTIEEAIEKLKEKGNLILLPIKPQPITPTEIKSLFDPEALAELEKALKEAGIDPSKIDLSIIETLEKLYKAYVS	1.6275215530898692	0.9302248542108764	81.05756378173828	0.7919609546661377	7.022942066192627	nan	inf
monomer-200-nr2-run1_result_1	82	MWRAELLARLGEGGLGRLRARIERLVAESADPELHETFDVDRLLEVLYRADFLPTLGRIVEDWSPEAERELARLLLAWYITERVLIPLAQKAQAGEIDTNKYYVLIIEREEEEGDEPFGRRVRFRILTIEEAIEYYKEKGNLDLLAIKPKPILPDSLESLFDPKALEELEKALKEAGIDPEKIDHSLQEILDRLYRAAVA	6.52463549460242	0.5943637219560337	76.2115249633789	0.6772376298904419	9.629826545715332	nan	inf
monomer-200-nr2-run1_result_1	83	EEEEELVARFGEGGLGRLRKRIEALVASWSDPELHETFDVEKTLAVLRKADQMPTLGRIVEDESEEAERELARLLLAYDITERVLLPLAEAAAAGEIDPDRPLVLLIREEKEEGEEPFGKDIEYRVATIEEAIALLKEEGNITALAIRPRPPTPDALPSLFDPEAEAELVAALKAAGIDPEKIDHSLAELLDKLYRALYS	13.627963504979233	0.3499760414265571	63.90312194824219	0.5132274627685547	16.02605438232422	nan	inf
monomer-200-nr2-run1_result_1	84	ARAAERLARFGAGGLGRLRARIEELVASWSNPEWHETFDVDRLLDVLARAEQDETLGRIVRDWSPEAERELARLLLAYEIADQVLLPMLEAAKKGEIDPNKYYVLLIIRDIEEGDEPFGKDIKYEILTIEEAIERIKEKGNIIALPIKPVPPLPDELKSIFDPAALEELKKALEEAGIDFEKIDLSLMELLDRLVRALLA	14.00175155373777	0.3182097004590592	52.22061538696289	0.3360026776790619	19.181264877319336	nan	inf
monomer-200-nr2-run1_result_1	85	ARAAELVERLGEGGLGRLRQEIEALVASLDDPEIHETFDVDRFLDVLYRAEELPRLGEIVRDPSPEARRRLAELLLAYIITRRYLIPLAKKAQAGEIDTSKPLVLAIDREEEEGDEPFGKKVKFKFYTIEEAIEYLKEKGNLDLLAITPKPITPDSLPSLFDPAAEAALEKALKEAGIDPSKIDKSLQELLDRLYRAEVA	15.91346202713099	0.37420018422648016	50.577396392822266	0.4855062663555145	16.697265625	nan	inf
monomer-200-nr2-run1_result_1	86	DREALLRERLGEGGLGRLRERIREWVESLDDPEWKETFDVDKTLEVLLRADFLPELGAIVEDWSPEADRRLARLLLAYKITEQVLIPLAQKAQAGEIDTNKYYVLIIHREIEEGDEPYGKNIKFEIKTIEEAIEYYKKYGNVDLLAIKPVPITPEEIKSIYDPEAEKKLEEALKKAGIDPSKIDKSLADILDRLYRAYVA	14.111973175627691	0.35355105276856136	61.91925048828125	0.5178410410881042	15.308464050292969	nan	inf
monomer-200-nr2-run1_result_1	87	EWRAEWVARFGPGGLGRLRAEIRRLVEESSDPRIHEVFDVDRFLEVLRRAELEPELGEIVRDWSEEARKRLARLLLAYIITELVLLPLAEKAQAGEIDTSEDYVLIIDRKTEEGEEPFGKEIEYKILTIEEAIEYLKKKGNLILLAIRPKPITPEELPSLHDPAAEKKLDEALKKAGIDPSKIDKSLMELLDKLYRALVS	12.322754775948178	0.5046828601428972	54.31296920776367	0.4981256127357483	15.974553108215332	nan	inf
monomer-200-nr2-run1_result_1	88	ERRAELIERFGEGGLGRLRERIRAIIDSWSNPEWKESFDVEELLRVLAEADLLPELGAIVRDWSPEADRRLARLILAYYITKYVLLPLAEKAAAGEIDTSKPYVLLIERDIEEGEEPFGKNIKFEILTIEEAIKKLKEKGNLIALPIVPRPIRPDSLPSLFDEKALKELKEALEKEGIDFEKIDLSLMETLERLYRALVS	1.3447590139755532	0.954650364305711	79.49736022949219	0.7874096632003784	7.58915376663208	nan	inf
monomer-200-nr2-run1_result_1	89	SRRALLVQTLGEGGLGALRRRITELVESLSDEEWKETFDVDEFLDVLLRAELLPELGAIVRDPSPEAERRLARLLLAYYITKKVLLPLAEKAAAGEVDPNEYYVLLIEKNIEEGEEPLGKDVKFKIATIEEAIEILKEKGNIIALPIKPKPPTPDSYPSLFDEKALEELKKALKEAGIDPEKIDLSLMDILDRLYRAALS	2.624321873624061	0.8334884986322006	59.66951370239258	0.5838651657104492	14.212440490722656	nan	inf
monomer-200-nr2-run1_result_1	90	SAAARRVAAFGEGGLGRLRAYIEERVAALADPSWHETFDVDRLLDVLAAADEDPVLGAAVRDWSPEAAREVDRLLLAYRITREVLLPLARAAQAGELDPNKPYVLIIDRDVEEGDVPLGPNVRFKVLTIEEAIEYLKEKGNLILLPIRPRPITPDSLPSIFDPAAEEELIKALKEAGIDPEKIDKSLAATLDRLYRAAVA	3.712348956859876	0.8578346309130427	75.02562713623047	0.7204501628875732	9.232400894165039	nan	inf
monomer-200-nr2-run1_result_1	91	SWRAELEARLGPGGLGRLRALIRELVAELADPAVHETFDVDRFLEVLRRANLMPTLGRIVEDPSPEALRELRRLLLAYIITEQHLLPLAEKAAAGEIDTSEPLVLLIERRTEEGEEPFGPDIRVEFLTIEEAIERIKELGNIDALAIRPRPIRPDELPSLFDPAAQAELEAALRAAGIDPARIDHSLQELLDRLYKAAVS	14.34199319933349	0.3569190615395453	64.01871490478516	0.5614042282104492	14.609284400939941	nan	inf
monomer-200-nr2-run1_result_1	92	AEEAALLARLGEGGLGRLRALIEEMVAASADPELHRTFDVDRFLAVLARADLLPVLGAIVEDFSPAARRELARLLLAYEITERVLLPLAEAAAAGEIDPNKPYVLLIEREEEEGEEPLGPRVRYRILTIEEAIEVLKEKGNLTVLAIRPRPITPEELKSLFDPEAQKELEKALKEAGIDPSKIDLSLQELLDRLFRALVA	10.362786039933097	0.6497816056213437	78.97978973388672	0.7277352809906006	8.387191772460938	nan	inf
monomer-200-nr2-run1_result_1	93	AREAELVARFGPGGLGRLRAYLEELVAALADPEWHRTFDVDRLLDVLARAEELPVLGRAVRDWSPEARRELARLLLAYRIAERVLLPLAEAAAAGEIDTSQPLVLVIDRKIEEGEEPLGPDVKFRILTIEEAIEYYKEKGNLILLPIRPVPITPEALPSLFDPEAEAALIEALKKAGIDPEKIDLSLAPLLERLYRALVA	9.30210341498401	0.5542287473804851	76.55272674560547	0.7230690717697144	9.833776473999023	nan	inf
monomer-200-nr2-run1_result_1	94	AALAALLAELGPGGLGRLRAWIREFVASLADPEVHETFDVDAFLAVLYRAEALPELGEIVRDWSPEARRRLARLLLAYIITRRHLLPLAEAAAAGEIDPSKPLVLLLDRREEEGDEPFGPDVRAKFLTIEEAIEYLKEVGNVTALPIRPRPPTPEELPSLFDPEALAALEEALKAAGIDPSKIDLSLLETLDRLYRAALA	15.309481694505058	0.21057607521349353	50.598636627197266	0.3470034599304199	19.11031150817871	nan	inf
monomer-200-nr2-run1_result_1	95	ASRARRVARLGEGGLGRLRSRIEALVSSWSDPEWKKVFDVDKLLDVLEKAELMPELGAIVEDESPEAERRLARLLLAYKIAELVLLPLMEKAKAGEIDTKKYYVLMIIREEEEGEEPFGKNIKFEILTIEEAIEKYKELGNIILLPIKPVPILPNEIKSIFDEEAEKELEKALKEAGIDPSKIDKSLMETLDKLIKAIVS	13.281758445219435	0.45967949583974843	51.89459991455078	0.45050328969955444	17.3642578125	nan	inf
monomer-200-nr2-run1_result_1	96	EREKELIERLGEGGLGELRKRIEELVKSWSDEEWHKTFDVDELLDVLWKAEQMPVLGAIVKDWSPEAEKKLAELLLAYYITKNVLIPLAKQAKEGKIDTSKYYVLIIDRKIEEGEEPFGKNIKFIIKTIEEAIKYYKEKGNLDLLAIKPVAPTEDSLPSIFDPKAEKELIEALKKEGIDPEKINFSLKEILEKLYKAILS	15.308762804435661	0.23479229960919823	48.2529296875	0.430949330329895	18.261228561401367	nan	inf
monomer-200-nr2-run1_result_1	97	AAAAELLARLGPGGLGRLRERIRALVAAWADPELRETFDVEEFLAVLRAADLLPTLGAIVRDWSPEADRELARLLLAYDITRRVLLPLAEKAQAGEIDTDKYYVLIIDRKEEEGDEPFGPDVEYRILTIEEAIEELKKRGNMILLPIRPQPILPDELKSLFDPEAEKELIEALKKEGIDPEKIDLSLMETLDKLYRAAVA	2.1879637926376034	0.9075155016356028	74.96041870117188	0.7433017492294312	8.822218894958496	nan	inf
monomer-200-nr2-run1_result_1	98	MRRAELVARLGEGGLGRLRERIRRLVDELENEEVKKVFDVDKFLEVLWRADFLPELGEIVRDESPEAERRLWRLLLAYIIAELVLLPLAEAAAKGEIDTSKYYVLLIEIEEEEGEEPLGKNVKFEILTIEEAIEKLKEKGNLIALPIKPVPPKPDELKSLFDEEALKKLIEALKKAGIDPEKIDLSLMETLEKLYKAIYS	1.6622621753611249	0.9374431513709314	83.50798797607422	0.8086836338043213	6.7165350914001465	nan	inf
monomer-200-nr2-run1_result_1	99	SFREELIETLGEGGLGRLKKKIEEIVKSLSDKEWHETFDVDELLEVLYKAELLPELGEIVENWSEEAYKKLERLILAYYITKHVLIPLAQAAQAGEVDTSKYYVLLIERDEDDGDEPLGKNVKFRILTIEEAIEYLKEKGNVIALPIRPVPITPDSLPSIFDPEALAELEEALKKAGIDPSKIDLSLMEILEKLYKAYVS	1.4386646688859286	0.9476984881795826	85.98423767089844	0.8279056549072266	5.98708963394165	nan	inf
monomer-200-nr2-run1_result_10	0	MKELPLLKYGENIEMKITENEDGNYDIKLTIKEDGKEIKIDIKLKKINGKLHFEIQIDTDESLLLVLTALALTIDGLRRLGITETEIEGKIYNKDGKLVEELKVRYEYRDGAILLQVNEDISGRLVRLETPEGEYFVTLSAEVRTLPDNRRVAIVRVLAERMDEEVLALLEELVGQYPPAEDDLELDRSRRELTLRLLEP	8.3855790957675	0.666869411321797	62.85575866699219	0.6037715673446655	14.443387031555176	nan	inf
monomer-200-nr2-run1_result_10	1	MEKLPELKFGKNITMEITKDENGNYTIKHTIEINGKKINIDIKLTLKDGKYYIEIKVDTEESLAYVAFAIALTIYGLRKLGIKEKEIKGKIYNKNGELIEELEIKYEYKDGKILLKINENIEGFLAKIKTEEGEYYAFLLAEKILNEDNSETYIVTILSEKFDEKVKKLLEELLGKFPPAKNNIKLDESKNFLKFILKKP	2.6421663188243154	0.8568241259711761	78.29652404785156	0.7616884708404541	8.18722915649414	nan	inf
monomer-200-nr2-run1_result_10	2	LPELPLLRFGENTEMRITELPDGNLLADYRELIDGRERRIEIRVRRVDGRLHFEVRVDTPESLLDVATALALLVWGLRRLGITEEELEGRVYDADGRLLEELRVRWREEDGEILLELNEDVRGRLVPIETEEGTTYVVLLARRVTLPDNRRVAIVEVLADEVDERTLELLEELVGEFPPAEDDLELDRSRRRLTLVLEEP	4.5348107202940815	0.6538471939576388	74.96785736083984	0.721449613571167	8.847001075744629	nan	inf
monomer-200-nr2-run1_result_10	3	LPELPELRYGPRVRMRITRLPDGNLLIDFEEEEDGRLRRIRIELRRVDGELHFDIWVDTPESLLDVAAALALALDGLRRLGITETEIRGRIYDAEGRLVRELRVRYRLEDGDILVQINENIEGFLRRIPTPEGEYYAVLLAERIEDEDNRFTYIVEVLADRWDEEVEAALRELLGRFPPAENDLKLDRSRRRLTFIFKEP	2.8539935870142323	0.8182473923227619	66.4073257446289	0.614128589630127	11.588812828063965	nan	inf
monomer-200-nr2-run1_result_10	4	MEQLPLRKFGENIEMKITKLPDGNYLIKYKEIINGKEKNIDIKLKKINGKYHFEIKINTDESLLDVITALALTIYGLKELGIDEKEIEGKIYDKNGKLIKELKVEYEIKDGKILLKINEDIEGMLVKIETEEGSYYVVLMAKKIKLPNNKIKYIVEIKSTKFDEETLKLLKELIGKFPPAENNLKLDLSKKYLTFIFEKP	2.4586862047513263	0.8652132968992747	78.93354034423828	0.7255479097366333	8.098143577575684	nan	inf
monomer-200-nr2-run1_result_10	5	MKELPLRKYGKNIKMQITENEDGNLDIKYTEEIDGKEIKIDIKLKKINGKYFFEIKINTEDSLLKVIKALALAIDGLRELGITEKVIEGKIYNKEGKLIKELKVEYEYKDGKILLKINDNIEGELVKIKTEEGEYYAVIMSKTITLPDNTKVAIVEIDAEKFDEEVKKELEKMIGKFPPAENNLELDENKKYLTFKFLKP	12.597216054929902	0.5057474865428592	55.59446334838867	0.5351921319961548	16.368600845336914	nan	inf
monomer-200-nr2-run1_result_10	6	MKKLELLKYGENIEMQITEDEDGNITVNHKIIINGKEIKIDIKITKKDGKLEFEIKVNTDESLAYVLFALALTVDGLLERGIKEKKITGKIYNKDGKLIKELEVEYEYKDGKILLKVNDNIEGFLKRIETEEGSYYVFLSAEKIRLEDDREVAIVRVLAEKFDEETLKLLEEMIGKYPPAEDDIELDRSKNFLEIVLEKP	4.2546460862376	0.75780768143034	61.575321197509766	0.63189697265625	13.661184310913086	nan	inf
monomer-200-nr2-run1_result_10	7	MEELPLLKYGENIEMKITKEEDGNYKVDLKIEINGKIINIKIDLKKKNGEYFIDIKIDTPESLALVAFALALLIDGLLKLGIKEKEIKGNIYDKEGKLIEELTIKYEKKDGKILLEINDNIKGFLAKIKTEEGEYYVFLLAEKIKLPDNTEVYIVTILSEKYNEETEKLLKELIGTFPPAENNLKLDKSKNFLVLKFLKP	1.839256359778831	0.9092967442514408	75.8104248046875	0.7157348394393921	9.095209121704102	nan	inf
monomer-200-nr2-run1_result_10	8	MEELPELKYGKNVTMKITKKPDGNYDIDYKIEVDGKTINIKIKLKKVDGKLELEIYMDFDFSLLYAFTAIAFTIDGLRSLGITEEEITGKIYNKNGELVEELTIRYKYENGKILVQANDNIVGFLAKIPTPEGTYYVTLMAEKILHPDNTYTYIVRVLADEWNEKVEELLKELIGRFPPAENDLELDPSKNFLEFIFKKP	2.328016048208035	0.8808504627001263	82.97845458984375	0.7782278656959534	6.434703826904297	nan	inf
monomer-200-nr2-run1_result_10	9	MKKLEELKYGENETMEIIEDEDGNITVKYKIEENGKIINIDIKIKKINGKYYFEIKIDTDDSLLLVAKALAFTIDGLRKRGITETVFEGKIYNKEGKLVKELKVEYKYENGKILLKINDNIKGFLHKIETEEGSYYAVILSEKIELPDKKEIYIVRVLADKFDEEVKKLLEEMIGEFPPAENNLELDESKKELTFIFEKP	3.131835876923046	0.8332495704204465	78.10296630859375	0.7121156454086304	8.495360374450684	nan	inf
monomer-200-nr2-run1_result_10	10	MKELPLYEFGKNIKMQIIEEEDGNILAKFEELIDGKLIKIDIDLKKINGEWYLEIKIDTDDSLDKVLLAVALLIKGLKELGITETEIKGKIYNKEGKLIKELTFKWKIENGKILLKVNENIEGFLKKIETEEGSYYVFISAEKILNEDNSYTYIVSIISEEFNEETKKLLEEMIGKFPPAENNLKLDESKNFLKYVFKKP	1.906860110887745	0.9102590860716626	85.80534362792969	0.8335529565811157	6.098621845245361	nan	inf
monomer-200-nr2-run1_result_10	11	MKELPLLRYGEDTEMRITEDEDGNLRVDYKRLVNGKEINIEIDIKKIDGKWHFEIKVDTEDSLDDVLEALALTLEGLRALGIEETEITGKIYNKDGELVEELTVRWEWRDGRLLLQVNEDITGFLARLETPEGSYYVFLSARLERLPDNREVAIVEVRADRMDEEVLALLEELLGRFPPAEDDLELDLSRRRLTFRFEKP	2.9246490149053823	0.8362315237803418	82.71897888183594	0.7959943413734436	7.189636707305908	nan	inf
monomer-200-nr2-run1_result_10	12	MEQLPEYKFGENRTMKITKEPDGNYKVDFKEEIDGKLINIDIKITKKDGKLEFEIKMDTDESLLRVLEALAFTLKGLRELGITEKELTGKIYDKEGKLVKELKVKWEWKDGKLLLQVNENIEGMLVPIPTEEGTYYVVLTAERIKHEDNRYTYIVRVRADKYDEETEKLLEEMIGRFPPAENNLKLDPSKKELTFIFEEP	2.5919444456995886	0.8552589337232149	81.00267028808594	0.7859907746315002	7.624141216278076	nan	inf
monomer-200-nr2-run1_result_10	13	MEELPLYKFGKNKEMKITKDENGNYKVDYKEEIDGKLINIDIKIKKKDGKYEFEIKIDTDESLLKVIKAIAFTIYGLYKLGIKEKKIKGKIYNKKGELIEELEVEYEIKDGKIYLKINENIKGFLKKIETEEGSYYVVLTYEKIKLPDNKEVYIVRILADEMNEETLKLLEEMLGKVPPAENNLELDKTKKELTFIFEKP	3.196772081084191	0.8294214208782489	79.2547836303711	0.7653383016586304	8.220362663269043	nan	inf
monomer-200-nr2-run1_result_10	14	MEKLPLLEFGKNRKMYITKDENGNYKIDYLEEINGKLKKLKIDLKKINGKYFIEIYVDTEDSLLDVLTALAFAIKGLKELGIDEKKIEGKIYNKEGKLIKELTIEYEYKDGKILLKVNDNIEGFLAKIETEEGSYYVTLFAEKILNEDNTETYIVQVKADKMDEETLKLLEELIGKFPPAENDIKLDLSKNELTIILKKP	2.50995413366759	0.8627821110051153	86.69622802734375	0.8362375497817993	5.790421485900879	nan	inf
monomer-200-nr2-run1_result_10	15	MEKLEDLKYGENELMQITKLPDGNYLIKHKIEIDGKLIEIDIKLTKKDGKLYFEIKINTDESLLYVATALAKTIDGLLKLGIKEKEIKGKIYDKNGKLIKELEVKYEYKDGKILVQINDNIKGFLAKIETEEGSYYVTLLAEKILNEDNTYTYIVQVLADKFDEEVLKLLEELIGTFPPAENDLKLDKSKKVLTFIFKKP	2.755636140861719	0.8423688341010148	75.12016296386719	0.6813955307006836	9.331457138061523	nan	inf
monomer-200-nr2-run1_result_10	16	LPELPLLEYGENIKMYITKEEDGNYKVKFEIEINGKKINIDIDIKKKDGKLEFEIKIDTEDSLLLVAFALALTIDGLRKLGITEKEIKGKIYNKNGELIEELTVKYEYKDGKILLKINDNIEGFLKKIETEKGSYYTFLLSEKITLPDNRVVYRVYVLSDEFNEEVLELLKELIGKYPPAENDIELDPNKRFLEIVLEKP	1.7576162518621374	0.9200867537262755	77.08870697021484	0.7661756873130798	8.718544960021973	nan	inf
monomer-200-nr2-run1_result_10	17	MKEIKKLKFGKNTEMYITEDENGNITVKYKVEIDGKLIEIDIKITKKNGKLEFEIKINTDDSLAYVALALALTLYGLYKLGIKEKKITGKIYNKDGKLIKELEVEYEIKDGKILLKINENIEGFLKKIKTEEGEYYVFILSEKITKEDNKIVYIVKIISDEFNEETLKLLKEMLGKFPPAENNLKLDKSKKFLTFIFEKP	2.6533319193863107	0.8388843740649813	74.00238037109375	0.668077826499939	9.367584228515625	nan	inf
monomer-200-nr2-run1_result_10	18	MEQLPELKFGENEKMQITKNEDGNYDIKYTKIENGKEKKIDIKLTKKNGEYYIEIKINTPDSLLDVLEAIAKAIYGLKKLGIDEKKIKGKIYNEEGELIEELEFEWEEKDGKILLKANENIEGFLAKIKTEEGEYYVTIVSEKIIDEDNKETYIVRVKADKFDEETLKLLKEMIGKYPPAKNNLKLDLSKKELTFIFKKP	1.6336727391167347	0.9296052248297764	76.03690338134766	0.6471766233444214	9.200940132141113	nan	inf
monomer-200-nr2-run1_result_10	19	MEKLPELKYGENIKMQITKNEDGNYEIDYKEEIDGKLINIKIKLTKKNGEYYLEIYIDTEDSLLKVLKAIALTIDGLRKLGIKEKEIKGKIYNKEGKLIEELTFKWEYKDGKILLKVNENIEGFLAKIETEEGSYYVFISYEKIKNEDNKETYIVKVLADKLDEKTLELLKEALGKVPPAENKLKLDLSKKELTFIFEKP	3.0495922934292174	0.8052819708640111	81.02357482910156	0.7783969044685364	7.836872577667236	nan	inf
monomer-200-nr2-run1_result_10	20	LPQLPLYEFGENKKMQITKLPDGNYDIQFLEEVNGELIRIDIKLKRIDGKLHMTIRVDRPDSLLYVMFAIALTIKGLLELGITEKKITGEIYNANGELIEELEIEYKYENGKILIKANENIEGMLAEIKTEEGTYYVLLYAEKIKNEDNSYTYIVRVLADKFDEEVKKLLEEMVGKYPPAENDRKLDESKKELTLIFEKP	2.8117579179324124	0.8563395420202737	78.3156509399414	0.7898412942886353	8.084184646606445	nan	inf
monomer-200-nr2-run1_result_10	21	MKELKTLKFGENETMQITEDEDGNITVKHLIEKDGKLIRIDIKIRKVDGKYEFEIKIDTDESLLLVIKALAFTIKGLLELGITEKKIKGTIYNKEGKKIKELEVEYEEENGEIKLKINENIEGFLKKIKTEEGEKYVVIMSEKIIHEDNRETYRVYIDSEELNEETLKLLKEMIGKYPPAENNLELDLSKNFLELIFEKP	1.5069532740926737	0.9350394810593837	78.92527770996094	0.7336859703063965	8.32446002960205	nan	inf
monomer-200-nr2-run1_result_10	22	LPQLPELRYGDNIRMYPTLLPDGNLDVRVEIELDGVLLRLDLRLRRVDGEWEFEIRVDFPFSLAYVLTALALTVDGLRRLGITEKRLKGRIYDAEGRLVRELEVEWEYKDGRILLKVNDNIEGFLARIETPEGSYYVTIFAELIELPDKRKVAIVTVLADRVDEEVFALLEEMIGRFPPAENNLKLDPSRRFQVFRFEFP	1.8147656828073457	0.9168060843222275	83.53398132324219	0.7849760055541992	6.5162529945373535	nan	inf
monomer-200-nr2-run1_result_10	23	MKELPELKYGKNIKMKITEEEDGNYKVEHEIEIDGKKINIEIKITKKDGKYYFEIKIDFDDSLAYVAFALALTIDGLLKLGITEKEIEGEIYNKEGKLVEKLKVKYEYKDGKILLKINDNIEGMLVKIETEKGSTYAFLLSELIEDEDNKKTAIVRILAEEFNEETKKLLEELIGKYPPAENNLELDESKNFLTFIFKKP	2.8261220941894254	0.8456855476261529	78.6584243774414	0.7882279753684998	8.088582038879395	nan	inf
monomer-200-nr2-run1_result_10	24	MKQLPELKFGDNITMQITEEEDGNLLVDYTKTENGKVIKIDIEVKRVDGKLHFTIKTDTPESMLDVLEALALLVKGLRELGITETEMEGEVYDKDGKLVEKLTLRWREEDGRIHLQFNENLEGFLAPLETPEGTRYVVLSSELITLPDNTRVAVVRVRADEYNEEVEALLRELIGRFPPAEDDLELDRSRRRLTFRFLYP	14.23779936955378	0.37787775341726926	62.36934280395508	0.6087672710418701	14.191134452819824	nan	inf
monomer-200-nr2-run1_result_10	25	MKKLPERKYGENKTMEITENEDGNIEAKYKEEINGKLKNIDIKLKKINGEYYFEIKIDTDESLADVLKALAFLIDGLLELGIKEKKIKGKIYDKDGKLIKELEVEYEYKDGKILLKVNDNIEGSLHKIETEEGSYYVFLSAEKIKSEDNKETYIVEIISDKLDEETLELLEELIGKFPPAENDIKLDKSKKRLKIILEKP	1.9645000270715736	0.9133673193292818	79.9473876953125	0.7806944251060486	7.88080358505249	nan	inf
monomer-200-nr2-run1_result_10	26	MKELPLLKFGENIEMKITEDEDGNIKVDFKIEINGKEIKIKIDLKKVNGKYYLEIKVNFDFSFAYVEFAIALLVKGLLDLGITEKEIEGKIYNKDGKLVEELKIKYEKKDGKILLKINENRFGFLAEIETEEGKYYVFVSAEKKTLPDNTVVYTVSIISDEMNEETLKLLEEMIGKFPPAENNLELDKSKNFLTFKFLKP	4.588448620403451	0.6980348597467847	78.96822357177734	0.7877737879753113	7.8989152908325195	nan	inf
monomer-200-nr2-run1_result_10	27	LKKLEELKYGKNKTMKLTEEPDGNIIADYKEEINGKLKNIKIKLTKKDGKYYFEIEVDFDDSLAYVLEALALLIDGLLKRGIKEKVIEGKIYNKDGKLIKELKVEYEYKDGKILLKVNENIEGFLKKIETEKGSYYAFFMAEKIENEDKSYTYKVSILAEEFNEEVLKDLKELIGKFPPAENNLKLDLSKNYLEFIFEKP	1.5577485572062957	0.9328205242530782	84.33516693115234	0.8268855810165405	6.716091156005859	nan	inf
monomer-200-nr2-run1_result_10	28	MEELPELKYGENIKMKITKEEDGNYKIDYTEEVDGKTIKIDIKLTKKNGKYELEIKIDTDDSLARVLRALALTIDGLLKLGIKEKEIKGKIYNKDGKLIKELKIEYKYEDGKILVKVNENIEGFLAKIETEEGTKYVFISAEKIKNEDNKITTIVRVLADEYNEEVEKLLKEMIGKYPPAENNLKLDRSKKELTYIFEKP	1.7549731849925223	0.9277861247885305	80.3824462890625	0.7570282220840454	7.557591915130615	nan	inf
monomer-200-nr2-run1_result_10	29	MEKLPELKYGENITMKITKNPDGNYDIDIKIEKDGKIINIKIKLTKKDGKYYMEIKVDTDESLAYVLFAIAMTIDGLLSLGIKEKEIEGKIYNKNGELIEELKIKYEYKDGEILLEINENIKGFLKKIETEEGSYYVFISSEKIENEDKSYTYIVTVISEKYNKETEELLKKMIGEFPPAENNIELDKSKNFIKLILKKP	1.783442484936005	0.9139984909486495	75.90382385253906	0.7583012580871582	9.075728416442871	nan	inf
monomer-200-nr2-run1_result_10	30	MKKLPLLEYGKNKKMYITEDEDGNLKVNYEKEENGKKIKIDIDIKKENGKWKFEVKVDTEESLLDVIEALAFTIDGLLKLGIKEKKIEGKIYNKEGKLIKELKVEYEYKDGKILLKINDNIEGFLHKIETEEGSYYAVIMAKKIKNEDNTETYIVEIKADKFDEKVKELLEEMIGKFPPAENNLELDENKKRLTLIFKKP	1.9042368862833057	0.9178308965544228	81.40123748779297	0.7798088788986206	7.6059794425964355	nan	inf
monomer-200-nr2-run1_result_10	31	MEKLKKLKFGKNETMEIIKEEDGNIKAKYKKEINGKLIEIDIDLKKKDGKWYFEIKINTDESLVDVAEALAKLIKGLLELGIKEKEIEGKIYNKNGELIEELKVKYKLENGKINVQINENIKGRLVKIETEEGSYYAFLMSEKIELPDKTIIYKVYIKADEFNEEVEKELEELIGEFPPAENDLKLDKSKNYLEFIFKKP	2.4378745779608364	0.8642339591127702	81.05874633789062	0.7715510725975037	7.4840192794799805	nan	inf
monomer-200-nr2-run1_result_10	32	MKELPLLKFGENTEMKITEEEDGNYRIDYTEKENGKTKKIDIDLKKIDGKYHFEIKVNSDESLLDVLKALALTIYGLRELGIKEKKITGKIYDKNGKLIKELEVEYEYKDGKILLKVNDNIEGELVKIKTEEGEYYVFIAAEKITLPDNTTVYIVRIKSDVYNEETEKLLEEMIGKFPPAENDLKLDPNKKIQTFIFKKP	1.6598424309348148	0.9297353700478197	85.66400909423828	0.8034440279006958	6.059411525726318	nan	inf
monomer-200-nr2-run1_result_10	33	MEKLPELKYGKNIKMNITKDENGNYTIDIEIEKNGKKINIKIKLTKKDGKYYIEIYIDTDESLSYVLFAIALTIDGLLKLGIKEKEIKGKIYNKNGELIEELTIKYKYENGKILIKINDNIFGFLKKIETEEGTKYVFFSARKIKHEDNKYTYIVEILAEEFNEETLKDLEELIGKFPPAENNLKLDKSKNYQTFVFEEP	1.7511441787642097	0.9207342208315049	81.90586853027344	0.7819702625274658	7.097699165344238	nan	inf
monomer-200-nr2-run1_result_10	34	MEKLPEYKYGENITMQITKDENGNYKVDYKELKNGKLHNIQIDIKKINGKLYFEIKVDSDESLDKVLLALAMTIDGLRKLGITETKIEGKIYNKEGKLIEELTVEYEYKDGKILLKVNENIKGFLAKIKTEKGEYYVFISAEKIKNEDNKETYVVRVIADEYNEETEKLLKEMIGQFPPAENNLELDKSKKELTFIFEKP	2.907426509552641	0.8283810950469807	81.61180877685547	0.8027554154396057	7.565731048583984	nan	inf
monomer-200-nr2-run1_result_10	35	MEKLPERKYGENKTMKITKLPDGNYIIDYKEEIDGKLKKIEIKLTKKDGKYYFEIKVDTEESLADVLKALALTVEGLLELGITEKTIEGTIYNEKGEKIKDLTVKYEYKDGKINLQVNDNIKGFLAKIETEEGSYYVFISSELIEHEDKRKTYIVTIISDKYDEEVEKLLEEMIGEFPPAKDNLKYDPNKKYQKFIFEEP	1.865383222781407	0.9275547317340599	77.68395233154297	0.6980185508728027	8.494821548461914	nan	inf
monomer-200-nr2-run1_result_10	36	MKELPLLEYGENEKMQITEDEDGNIKVSYTEEVNGKTIKIDIDIKKINGEYHFEIKIDTDESLSLVLKALAFTIDGLRRLGITEKTMTGKIYNKEGKLIKELTVKWEYKDGKILLQINENIKGFLAKIETEEGTYYVFISAEKILDEDNKETYIVEVIADKMDEEVKKLLEEMIGQFPPAKNNLKLDDSKNYLTLILEKP	5.2944633227624465	0.5969326938664956	73.72216796875	0.6333518624305725	10.10603141784668	nan	inf
monomer-200-nr2-run1_result_10	37	MKKLPLLKYGKNKKMEITEDEDGNITANYTEEINGKIEKIEIKLTKKDGKYYLEIKINSDESLAKVLEAIARLIDGLRKLGIKEEEIKGKIYNKNGELIKELTIKYKYENGKILLEINDDIKGFLHKIETEKGSYYVFISSEKILEEDNSVTYIVTTISDEFNEETLKLLKEMIGEYPPAENNLKLDLSKKINTYILKKP	4.442600793909796	0.6957896079959961	67.82272338867188	0.6467065215110779	11.8051118850708	nan	inf
monomer-200-nr2-run1_result_10	38	LRELPLLRYGENREARFTELPDGDLLVDYLELEDGRERRIEIRLRRVDGRWHFEVRVDTPDSLDDVLEALAMTLDGLRRLGITERELTGKVYDADGRLVRELRVRYELRDGKLLLQVNDDIVGFLARIETPEGEYYVFLSAERIRHPDDRVTWVVRVRSDRFDERVLELLRELVGRFPPAEDDLELDPSRRRLTLVFERP	2.590575193227784	0.8730708225734546	81.766845703125	0.8052562475204468	7.508419990539551	nan	inf
monomer-200-nr2-run1_result_10	39	MKKLPLLKFGENKEMYITEDEDGNYTIKYKEIVNGKEINIDIKLKKINGELHFEIKINTDDSLLKVFEALAFTLYGLRQLGITEKKIKGKVYNKDGKLVEELEVEYEFKDGKLLVKVNENIEGFLAKIETEEGSYYVTILREKIKHEDNKETYIVRVKADKMDEEVLKLLKEAIGKVPPAENNLELDESKNELTFIFEKP	2.9715697067736606	0.8302704157522194	84.83743286132812	0.767964243888855	6.243810176849365	nan	inf
monomer-200-nr2-run1_result_10	40	MKELPLRKYGENREMKITELPDGNILVDYKEEIDGKLRKIEIKLKKIDGKYYFEIKVDTEESLAYVLEALALLIDGLLELGIKEKEIEGKIYDKNGKLVEELKVKYELKDGKILLQVNENIEGMLARIETPEGSYYVFLSAEKIKNEDNTYTYIVRVLAEKVDEETFKLLEEMIGKYPPAKDNIKLDPSKKYLVLELKKP	3.1912401727764927	0.7864843839622797	69.82083892822266	0.6216323375701904	10.985330581665039	nan	inf
monomer-200-nr2-run1_result_10	41	MKELPELKYGKNKKMKITEEPDGNIKIDYKEIINGKEKKIEINLKKIDGKYYFEIKINYDESLLDVLTALALAIDGLLKLGIKETEIKGKIYNKEGKLIKELTVKFEYKDGEILVKVNENIFGKLKKIKTEEGEYYVVLTAEKIKSEDNKETYIVRVKSEKFDEEVLKLLEELIGKFPPAKNNLKLDKSKKRLTFIFEKP	2.575251435618928	0.8368612573940745	72.09473419189453	0.5858007073402405	11.569522857666016	nan	inf
monomer-200-nr2-run1_result_10	42	MKKLPLLKYGENIKMEIIEDEDGNYTINLEIEINGKKINIKIKLTKKNGKYYFDIEIDFDDSLAYVAFALALTIDGLLKRGIKEKVIEGKIYNKEGKLIKELKVEYEYKDGKIYLKINENIKGFLKKIKTEEGEYYAFILAEKIKNEDNKYTYIVEVLAEKVNEEVLKLLKEMIGEFPPAKDNLKLDLSKKYLKYIFEEP	13.220188138190187	0.30126596298795966	59.03104782104492	0.45722079277038574	15.726157188415527	nan	inf
monomer-200-nr2-run1_result_10	43	MEKLPELKFGKNKKMEITKDEDGNITAKYTEEINGKIIKIDIKVKKVDGKLKFEIKVNTDDSLSKVLEAIAFLVYGLKKLGIEEKEMEGEIYNKNGELIEKLKIKWEEKDGKILLEVNENIKGFLAKIKTEEGEYYAFLSAKKIKDKDNKETYIVEVISEKFDEEVEKLLEELIGQFPPAKNNLKLDKTKKKLTFIFKKP	2.720496652711216	0.8465584884039302	84.09214782714844	0.8140456676483154	6.861194133758545	nan	inf
monomer-200-nr2-run1_result_10	44	MKELPLLKFGENIEAKFTLDEDGNITVDFTIKENGKEIKIDIKLTKKDGKYFMEIKVDFPDSMSYVELAIALTVYGLLKFGIKEKEIEGKIYNKDGKLVKEVKIKYEEKDGKILLEINENRKGFLAKIETEEGSYYVHISYEKITLPNNKIKYIVRVISDKFDEEVKKLLEEAIGKVPPAENNLKLDPSKKFLTLIFEKP	3.3822020530714307	0.7879406326725128	80.55062103271484	0.8092842102050781	7.7031378746032715	nan	inf
monomer-200-nr2-run1_result_10	45	MKKLEELKFGKNEKMEIIEEEDGNIEIKYTEEINGKIHKIDIKLKKIDGKYYIEIKVDSEESLSKVLKAMAFAIKGLLERGIKEKKIKGKIYNKEGKLIKELEFEYEYKDGKILLKVNENIEGFLKEIKTEEGTYYVFISYELIKDENNKETAIVEIIAEKLDEETLKLLEEAIGKFPPAENNIKLDKSKKELKIILEKP	13.883349778287785	0.31269094291865707	57.00627899169922	0.5365240573883057	15.757002830505371	nan	inf
monomer-200-nr2-run1_result_10	46	MPELPEKKYGENKLMKITKDEDGNYKVDYLEIIDGKEIKIDIDIKKKDGKLYFTIKINTEDSLLKVIDALARTIEGLKELGITEKEIEGEVYDKNGKLIEKLKVEYEVKDGKILLKINDNIEGFLAKIKTPEGEYYVTIMSELITLPDNKKIAIVRILSDELNEETLKLLEEMIGKYPPAENNLKLDLSKKELTFIFEYP	3.02957926357065	0.8213863209295299	75.08311462402344	0.7275255918502808	9.700479507446289	nan	inf
monomer-200-nr2-run1_result_10	47	MKKLPLLEYGKNIKMYIYEDEDGNIKILHLEEINGKKIEIDIDLKKKDGKLYMEIKINTDESLAKVINAILLTIDGLLKLGIKEKEIEGKIYNKNGELIKELKIEYEYEDGKIKVKINDNIVGFLKKIETEEGSYYVTLTAEKIKKEDNKEVYIVTTIAEKYDKEVEEELKKLIGMFPPAENNLKYDPSKKVNVYIFEKP	2.6034819522550743	0.8576198911388115	80.95599365234375	0.7865877151489258	7.588782787322998	nan	inf
monomer-200-nr2-run1_result_10	48	MEKLPLKKYGENIEMEITKDEDGNYKVKFKININGKEIEIDIELKKKDGKYEIEIKMNFDDSLLYVLTALAFLIDGLLELGIKEKKITGKIYNKNGELVEELEFEYEYKDGKILLKANENIEGFLKKIKTKEGTYYAVLFAEKIKNEDNTITYIVRILSEKYDEEVEKDLKEMIGKYPPAENNLKLDRSKKILTLIFKKP	2.398509872225909	0.8532913505175214	69.9034194946289	0.6350628733634949	10.486599922180176	nan	inf
monomer-200-nr2-run1_result_10	49	LPELPLLKYGKNIRMRITKEEDGNYKVDLEIEENGKKINIKIDLKKVNGKYKFTIKIDTEESLDYVLFALALLVDGLLKLGITEKEIEGEIYDKNGKLIKKLKVKYEYKDGKILLKVNDNIEGFLAKIETEEGSYYVFLSARKIKNEDNKITYIVTVLSEKFDEKTKELLEELLGKFPPAEDDIELDESKNKLTFILEKP	3.005556104060248	0.867429433184554	82.81166076660156	0.8129898905754089	7.251349925994873	nan	inf
monomer-200-nr2-run1_result_10	50	MEKLPELKFGENITMKITKDENGNYTIDYTEKINGKIRNIKIKVKKKDGKLYFEIEVDFDDSLLDVVKALALTIYGFRKLGIKEKKIKGKIYNKEGKLIKELEVEYEYKDGKILLKINDNIEGFLKKIKTEEGEYYVVLLREKITHEDNTITYIVEILAEKVDEEVFKELEELIGKFPPAENNLELDPNKKKLTFIFEKP	15.576108107418028	0.33676838440736495	56.60369110107422	0.5331295728683472	15.635518074035645	nan	inf
monomer-200-nr2-run1_result_10	51	MRQLPVLRFGENTTMRITELPDGNILVDYQELEDGKLRRIDIRLRRVDGKLHFEIRVDTPSSLLDVLRALALTLWGLRQRGITETVVEGRVYDADGKLVRELRVEWEWRDGRLLLRVNDDIEGMLVPLETPEGTYYAVLAAERRTLPDNRRVAVVRVLADRMDEEVLKLLEELLGRFPPAEDDVELDPTRRELTLVLEEP	2.980086153981967	0.8284806047793034	80.84233093261719	0.7772423028945923	7.409367561340332	nan	inf
monomer-200-nr2-run1_result_10	52	MEELPELKFGENILMKITKLPDGNYLVDFKIEINGKLINIKIKITKKNGKYEFEIKVDFPFSLAYVAFALALTIYGLLKLGITEKEITGKIYNKEGKLLKELKVKYEEKDGKILLEINENIKGMLIKHETEEGSYYTFLLAEKVKHEDNRYTYYVYNLSEEFNEETLKELKEMLGQFPPAENNLNLDLNKKFNKYIFEEP	2.2012684267832707	0.8720550298059053	74.16655731201172	0.7292795181274414	9.683724403381348	nan	inf
monomer-200-nr2-run1_result_10	53	MEKLPLYEFGKNIKMEITKNEDGNYDVKLKIEKNGKLINIDIKITKKDGKLYFEIKINFDDSLTYVLFALALTIKGLLELGIKEKKIEGEIYNKNGELIKKLKVEYEEKDGKILLKVNENIEGFLAKIETEEGSYYVLITREKIKTEDNKEIYIVRILSDEFNEETLELLKEMIGKFPPAENDIELDPTKNFLTIILEKP	2.4591134169278317	0.8625472888246992	80.89972686767578	0.8066661953926086	7.732329368591309	nan	inf
monomer-200-nr2-run1_result_10	54	MEKLPEYKYGKNKKMNITKNEDGNYEIDYKEEINGKLKNIKIKLKKINGKLYFEIYIDSEDSLSDVLEALAMTIDGLKKLGIDEKEIKGKIYNKNGELIKELEVKWEYENGEIKLKVNENIEGFLKKIKTEEGTYYVFLSAELIELPDKRKVAIVEILSDELNEETLKLLEELIGKFPPAENDLKLDKSKKRLTFYFLEP	2.4948489525056874	0.8574642190508109	77.62886810302734	0.7612764239311218	8.585914611816406	nan	inf
monomer-200-nr2-run1_result_10	55	MKELPLLEYGENKKMQIFEDEDGNLRIKYEEEEDGKLKKIDIDIKKIDGKWHMEIKVNTDESLLDVLEAVALAIDGLLKLGIKEKEITGKIYNKEGKLLKELTFKWEEKDGKILLQVNENIKGFLAKIETEEGTYYVFVSAELIEKEDKRKVAIVEVKADKYDEEVEKLLKEMIGQFPPAENDLELDRTKRRLTYIFEYP	1.8906086749045639	0.9121915581786538	82.56525421142578	0.8078804016113281	7.221226215362549	nan	inf
monomer-200-nr2-run1_result_10	56	MKELPELKFGENITMKITEEEDGNLLADYTEEINGKIKKIEIKLTKKDGEYFFEIKIDSEDSLADVLKALALLIYGLRKLGIKEKEIKGKIYDKNGKLVKELKVKYEYKDGKILLQVNENIKGFLKFIKTKEGTYYTFISSEKIKNEDNKITYIVKIISEEYNEEVEKDLKEMIGEYPPAENNLKLDPNKNFRTYIFEKP	2.733532911947664	0.8719173276487937	76.7130126953125	0.7392870187759399	8.724328994750977	nan	inf
monomer-200-nr2-run1_result_10	57	MEKLPLYEYGENKKMYITKEPDGNYIIDYLEIINGKEKKIKIKLTKKDGKYYFEIYVDSDDSLLDVATALALTIDGLRKLGITEKKIKGKIYNKEGKLIKELTVEYEYKDGKILLKINDDIFGFLAKIKTEKGEKYVVVLAERIENEDKSYTYIVRVLADEMNEEVMKLLEEMIGKFPPAENNLKLDKSKKVLTLILEKP	1.8715583939494713	0.9106430322614042	74.4191665649414	0.6726794838905334	9.399125099182129	nan	inf
monomer-200-nr2-run1_result_10	58	MKKLEEYKFGENEKMEFIEEPDGNIIIKYTKEENGKIKKIDIKLTKKDGKYYIEIKIDTEDSLLDVIEALAKTIYGLLKLGIKEKKIKGKIYNKNGELIKEYEIEYEEKDGKILLKINDNIEGFLAKIKTEEGEYYVVISRELIKLPDDREVAIVRIKADELNEETLKLLEEMLGKVPPAENDLELDLSKRELTFVFEKP	11.80118703905189	0.5349258658327318	62.44184494018555	0.6018064022064209	15.214035987854004	nan	inf
monomer-200-nr2-run1_result_10	59	MKELPELKYGENKKMKITEKEDGNIDVDYLEEENGKKINIKIKIKKINGEWYFEIYIDTDDSLLKVAEALARTIDGLRKLGITEKKLKGKIYNKNGELVEELEVEWKYEDGKILLKINENIEGFLAKIKTEEGEYYVFLLAEKIKKEDNKITYIVRVRADKFDEEVKKLLEELIGKFPPAENNLKLDPSKKELTFIFEKP	3.129263870534353	0.8573087079008112	80.53076934814453	0.7804676294326782	7.6729278564453125	nan	inf
monomer-200-nr2-run1_result_10	60	MKQLPELKFGENRKMQITELPDGNILARFSEEIDGKLIEIDIKLTRVDGKLKLEIKINTPESLLDVLKAVAMLFEGLRELGITEKEVEGKIYNKEGKLIKELKFKWEWKDGKLLLEANENIKGFLAKIETEEGSYYVFIMSEKIENEDKKETYIVRIKADKINEEVFELLKEMIGEFPPAENNLKLDPEKKELTFIFEKP	4.617903524889311	0.6590181285684199	80.83524322509766	0.7096301317214966	8.152828216552734	nan	inf
monomer-200-nr2-run1_result_10	61	MRELPERRYGENKLAHFTELPDGNLLIRFLEEEDGRLRRIDIELRRVDGRWELEIRVDTPESLLDVVEALAFTVDGLRERGITERRITGKVYDAEGRLVRELELEYRYEDGKILLKLNDNIEGELVRIETEEGEYYAVLLAEKILDENNKETYIVEIKADEFNEEVLKLLEELIGKFPPAENNLELDLSKRRLTFIFEKP	2.096460236157345	0.8999563278104662	79.83787536621094	0.7475028038024902	7.8017144203186035	nan	inf
monomer-200-nr2-run1_result_10	62	LKELPLLEYGENKKAYFIEEPDGNIKVKYEELIDGKLKKIDIDIKKINGKLHFEIKVNTDDSLLDVITALAFTVDGLRKFGIKEKTLTGKVYDKNGKLVEELTVKWEYKDGKILLEVNDDIKGFLAKIETEEGSYYVTIVARKITLPDNKIVYIVEVKADKYDEKVEELLKEMIGEFPPAENNLELDPNKKYQTFILEKP	2.9375538571846267	0.8671585705716106	83.63633728027344	0.8170161843299866	6.903233528137207	nan	inf
monomer-200-nr2-run1_result_10	63	MRELPLERYGENTLMQFTEDEDGNLRILHREEIDGRLLRLDLQLRRVDGRLELEVRVDTPESLLDVLTAVALAIDGLRRRGITEREIRGRVYDADGRLLEELTFRYEYKDGKILLQANENIEGFLKKIKTEEGEYYVVLSREIITKPDNKEVAIVRVKSDEFNEETLKLLEELLGTVPPAENNLKLDRSKKVLTFVFEKP	3.2131875872658595	0.8574075648321533	80.98912048339844	0.7477642297744751	7.737911701202393	nan	inf
monomer-200-nr2-run1_result_10	64	MEKLPLYKYGKNITMNITKEPDGNYTINYKELINGKEINIDIKLKKVDGKLKFEIKIDTDDSLLKVLKAMALTIDGLLKLGITEKEIEGTIYNKNGEEIKKLKFKYEYKDGKILLKVNDNIYGELKKIETEEGSYYVFLSAEKILNEDNTETYIVRISAEKFDEETEKLLKEMIGRFPPAKNNLKLDKSKNELTYIFKKP	2.448371228743912	0.871255395973358	86.1655044555664	0.8460737466812134	5.853554725646973	nan	inf
monomer-200-nr2-run1_result_10	65	MKELPLLKYGENIEMKITEDEDGNLTIDYKIEENGKLINIDIKLKKINGKYYFEIKVDFDDSELYVATALLMTIDGLLKLGIKEKEIEGKVYNKEGKLIKEYKVEFEKKDGKILVKINDDIEGFLAKIETEEGSYYVTLLAKKVKHKDNRYTYYVEILATEYNEETEKLLKEMIGKFPPAENNLVLDKSKKFQKFIFEEP	3.5845104169616318	0.7286627671282091	66.5835952758789	0.617808997631073	11.767480850219727	nan	inf
monomer-200-nr2-run1_result_10	66	LPKLPLLKYGKNKEMYITENEDGNYTIKYKEEINGKIINIDIDLKKINGKYHLTIKIDTDDSLAKVLEAIAFAIDGLRKLGIKEKEIEGEIYNKNGELIKKLKIKWEYKDGKILLKVNDNIEGFLAKIKTEKGEYYAFLSAEKIKHEDNRITYIVRVIAEEFNEEVEKLLEEMIGKFPPAENDIELDKSKNYLEIILEEP	1.6172690944879227	0.9467341108388048	83.3287124633789	0.8113247156143188	6.813729286193848	nan	inf
monomer-200-nr2-run1_result_10	67	MEQLPELKYGENITMKITKLPDGNYIINYEIKENGKLIKIEIKLTKKDGKYYFEIKLDTEDSLDLALFALALTIDGLKKLGIEEKEIKGKIYNKDGKLIKELEVKYEYKDGKILLEVNENIKGMLVKIETEEGSYYVFLSAELIKNEDNTYTAIVSVLSDEMNEETLKLLEELIGQFPPAENNIKLDKSKKFLVFKLIYP	2.7095649465179976	0.8392641887303044	78.08555603027344	0.7765143513679504	8.565146446228027	nan	inf
monomer-200-nr2-run1_result_10	68	MRELPELRFGENTLMRITELPDGNLLADFTIEVNGKTINIKIRVRRVDGRLEFEVKIDTDESLALVAFALALLLEGLRALGITERTLRGKIYNKDGKLLEELTVRWRWEDGRLLVQLNDDLEGFLARLPTPEGETYVFLLAEKRTAADNTVTYIVTTLADVYDEETERLLEELIGRFPPAENNLKLDRSKRVNTFTFVKP	2.38599559162562	0.8598958064450214	64.18779754638672	0.6036765575408936	12.356406211853027	nan	inf
monomer-200-nr2-run1_result_10	69	MEELPELKFGKNKTMKITKEEDGNYKINYTEEVDGKTIKIDIDLKKINGEYFFEIKIDTDDSLSKVLKALAFAIYGLRKLGIKEKTIKGKIYNKDGKLIKELEVKYEYKDGKINLKVNDNIEGFLKKIKTEEGEYYVFISAELITTEDNKKIAIVEIISDKFDEEVLKELEKMIGKYPPAKNNLKLDLSKKKLKLILEKP	2.28588418324022	0.8744681164722192	78.84883880615234	0.7542455196380615	8.354117393493652	nan	inf
monomer-200-nr2-run1_result_10	70	MKKLPEYKFGENITMNIIEDENGNYKINFSIEINGKKINIKIDLKKINGKYHFDIKVDFDFSLAYVAFALALTIYGLYKLGIKEKEIEGKIYNKNGELIKELKVKYKIEDGKILLEINDNIKGFLKKIKTEEGEYYVFLLAEEIKDEDNTTTYIVKVIADKYDEETEKLLEELIGKFPPAKDNLKLDKSKKFITLEFKKP	2.168447386329959	0.9026689819109638	85.30210876464844	0.8158443570137024	6.059722423553467	nan	inf
monomer-200-nr2-run1_result_10	71	MKKLPELKFGENKTMKITEDEDGNIDIDFKEEINGKVINIKIKLKKIDGKYHFEIYIDTDESLLDVLKALALAIYGLRELGITEKVIEGKIYNKNGELVKELKVEWEYKDGKILLKVNENIIGELVKIKTEEGEYYVFLSAELITLPDNRKKAIVNVDAEKMNEEVLKLLEELIGRFPPAENNLKLDLSKNKLTFEFLYP	2.9257166299373982	0.8045324148427976	65.47340393066406	0.5846421122550964	12.616706848144531	nan	inf
monomer-200-nr2-run1_result_10	72	MEQLPLRKFGENIEMQITKDEDGNYRVDVTIEINGKKIKIDIKITKKNGELEFEIKVDFDDSLSYVLFALALTLKGLRELGITETKIKGKIYNKNGELIEELEVEYKWENGKLLIQVNENIKGFLAEIETEEGTYYVFVSYEKIENEDNTITYIVRILADKLDEETLKLLEEAIGEFPPAENNLKLDKSKKELTFIFKKP	2.290295745058815	0.8746893805496936	78.75881958007812	0.7830092906951904	8.2079439163208	nan	inf
monomer-200-nr2-run1_result_10	73	MKKLPLLKYGKNKKMEIIEDEDGNYKINYKELINGKEREIEIDLKKIDGKYYIKIKINFDDSLTYVLKALLLTIDGLRKLGIKEKEIEGEIYNKEGKLVKKLKFKYEYKDGKIHVKVNDNIEGFLAKIETPEGSYYVVLTAEKITHEDNKETYIVEVLADEFNEEVLKLLEEMIGKFPPAENNLKLDKSKNFLVFKFEKP	2.908956305479234	0.8637915394771656	77.27355194091797	0.6755167245864868	8.475902557373047	nan	inf
monomer-200-nr2-run1_result_10	74	MKELPLYKFGDNIKMKITEDEDGNLKISFTEEVDGKTIKIDIDLKKENGKWKITIKINTDESLSRVLFALALTIKGLRELGIEEKEIEGEVYDKNGKLIKKYKFKYEYKDGKILVKVNENIEGELKEIKTEEGTYYAFLSAEKITNEDNTTTYIVEVIADKMNEEVLKLLNELIGKYPPAKNNLKLNPNKKYQTFIFKKP	2.1023568016369216	0.8909027725235835	76.27677154541016	0.7190712094306946	8.183799743652344	nan	inf
monomer-200-nr2-run1_result_10	75	MKEIKLYKFGDNIEMKITEDEDGNIKIEYKETINGKLIKIEINLKKKNGEYYLEIKIDTDESLDYVLKAIALSIKGLLELGIKEKEIKGKIYNKEGKLIEELKIKYEYKDGKINLEVNENIKGFLKEIKTEKGSYYVFISSERIKKEDNSYEYIVRIIADKFDEEVLKELEKMLGEFPPAENNLKLDKSKNYLTFIFKEP	3.363811600848529	0.7554602960589224	71.41075134277344	0.64994215965271	10.345725059509277	nan	inf
monomer-200-nr2-run1_result_10	76	MEKLPLYEFGKNIKMNITKLENGDYLIDLKIEVNGKEIKIDIKLKKINGKYFFEIKINTKESLSLVLFALALTIKGLRELGITETEIEGKIYDKEGKLVKELKVKYKEENGKILLQVNDNIQGQLAEIKTEEGTYYVFLSAEKILKPDNKEVYIVRIIADEYNEETEKLLEELIGQFPPAENNLKLDKSKKFLTFIFEKP	1.9434673793531292	0.8976439430523763	80.38465881347656	0.7946776151657104	7.499514102935791	nan	inf
monomer-200-nr2-run1_result_10	77	MEKLPELKFGDNITMEITKLENGDYLIKFSIEINGKKINIDIKLTKKDGKYHIEIKIDFEDSLAYVLFALALTIYGLLKLGIKEKVIEGKIYNKEGKLIKELKIEYEYKDGKILLKVNDNIKGFLAKIETEEGSYYVFLSSELITSEDNKKTAIVTVLSDKYNEETEKLLKELLGEYPPAENNLKLDKSKNFLKFVFEYP	4.554504115389079	0.66506762748922	64.64966583251953	0.6370306611061096	12.069792747497559	nan	inf
monomer-200-nr2-run1_result_10	78	MEELPLLEFGKNEKMQIVKEEDGNYIFKYTEEINGKKIEIDIKLKKINGEYFFEIKINFDDSLLYVLKALAFTIYGLLKLGIKEKKIKGKIYNKDGKLIKELEVEYEYKDGKILIKVNENIKGFLKKIETEKGSYYTFLSAEKIKDEDNTETYIVEVLSDEFNEEVLEDLNELIGTFPPAENNLKLDPSKKYLTFIFKKP	1.9163250857943974	0.8972276641684631	76.08919525146484	0.7545070648193359	9.092633247375488	nan	inf
monomer-200-nr2-run1_result_10	79	MKELPLYKFGKNKEMKITEEEDGNYKIDYKEEINGKIINIDIKVTKKNGKYFFEIKIDFDESLAYVLEALALAIKGFKDLGINEKKITGKIYNKKGELVEELTVEYEVKDGKIYLKVNDNIEGFLAEIKTEEGSYYVFLSAEKIKDENNKETYIVTIISDEFNEETKKLLDELIGKFPPAESDIKLDESKNYLEIKLEKP	2.0188102017856724	0.9168897163337587	81.63502502441406	0.7992322444915771	7.166356086730957	nan	inf
monomer-200-nr2-run1_result_10	80	MEELPLLKFGENREMQITKLPDGNYLIDYREEVDGELIEIKIDLKKIDGKLYFEVRVNTDDSLLRVFTALAMTIYGLKELGITEKKIEGKIYNAKGELVKELTVEYEVKDGEILVKVNENLFGRLVRIETPEGEYYVVLYAERILHEDNRYTYIVRVLADKYDEKVEELLKELLGRFPPAEDDLELDRSKKELTFIFEKP	2.587902972448123	0.8306634548897226	71.58718872070312	0.705784797668457	10.321050643920898	nan	inf
monomer-200-nr2-run1_result_10	81	MKEIEELKFGKNITMKITKDENGNYNIDIKIKENGKEINIKIKLTKKNGKYYIEIEIDFDDSLAYVAFALALTIYGLKKLGINEKEIKGKIYNKEGKLIKELEFKYEIKDGKILLEINDNIKGQLVKIETEEGSYYAFLMYEVIENEDKTKTYVVQIIAEEFNEEVEKLLKEMIGTVPPAENDLKLDKSKKVLTFIFKKP	3.04450086215215	0.8253141693961982	79.78656768798828	0.784290075302124	7.6942458152771	nan	inf
monomer-200-nr2-run1_result_10	82	MEKLPLLEYGENTKMQIFKDEDGNYTIIYEELVDGKLRKIEIKLKKENGKLKFEIKVDTEDSLLDVLTALAMAVEGLLKLGIKEKKIEGKVYNKEGELIEELEVEYKLEDGKILLKVNDNITGMLARIKTEKGEYYVTLSAELVTLPDNREVAIVEVLADEFNEETLELLKEMIGKFPPAENDLELDLSKKRLRFIFEKP	12.258217166764299	0.6357333084239487	63.15327835083008	0.5758200883865356	14.294827461242676	nan	inf
monomer-200-nr2-run1_result_10	83	LEQLPLLKFGENTEMQITKLPDGNYKIDYKELVNGILRNIEIDLKKINGKLHFTIKVDFDDSLSLVLRALALTLYGLRKLGITEKRITGEIYDKNGKLIKKLEVEYKWEDGKLLLKVNEDIFGRLVPIETPEGTYYAFLSSRRIRHEDDRITYIVEVLADVWDEEVEKLLKEMLGEFPPAENDLELDPSKKYQRFIFVKP	7.774639898677144	0.4815855865154826	62.106414794921875	0.5462756156921387	14.070865631103516	nan	inf
monomer-200-nr2-run1_result_10	84	MEELPLLKFGKNIEMKITKEPDGNYLIDFKIEENGKLIEINIKLKKINGKYYIEIKINTEDSLDLVLFAIALTIYGLRKLGITEKEIEGKIYNKEGKLVKELKFEYEYKDGKILLKANENIFGFLKKIETEEGSYYVFLSAERIKLPDNTYKYIVNIIAEKFDEETLELLKELLGQFPPAENNIKLDLSKNFLTIELLEP	5.620489812620922	0.7052979824911267	63.76101303100586	0.6160547733306885	13.15920639038086	nan	inf
monomer-200-nr2-run1_result_10	85	MKKLPLYKFGENKEMQIIENPDGNYDILYKEIIDGKEINIKIKLTKKDGEYYFEIYIDTDDSLLDVLTAMLFTIKGLRELGITEKKIKGKIYNKDGKLVEELEFEWEEKDGEILLKVNDNIKGFLKEIKTEEGSYYVTITYKKILNEDNSETYIVEVKADKMDEETLELLEKAIGEFPPAENNLKLDKSKKRLTFIFKKP	1.8671104473532352	0.9070540023952727	82.54821014404297	0.7952770590782166	6.990108966827393	nan	inf
monomer-200-nr2-run1_result_10	86	MEKLPELKYGENKKMYITKDENGNYTIKYEKEENGKLIKIDIKLTKKNGEYYFEIKIDTDESLLEVLEALALAIDGLKKLGINETEIKGTIYNAKGEKVEDLTVKYKYENGAINLKVNDNIEGKLVKIKTKEGTKYVFLSSEVIELPDKTKVAIVRIKADEFNEETKKLLEELIGKYPPAENNLELDESKKELTLVLKKP	4.101464012204834	0.705091846007817	71.82721710205078	0.6442837715148926	13.125146865844727	nan	inf
monomer-200-nr2-run1_result_10	87	MKKLEERKFGKNKTAQFTEDEDGNITVQYEEKVNGKLRKIDIKISRINGKLHFEIKIDTEDSLSDVLEALARTLYGLHERGITEKTITGKIYDKNGKLIKELTVKWELKDGKLLVQVDDNIRGFLARIKTEEGEYYVFISSRKILLPDNTEVYIVEVRSEKMDEEVLKLLEEEIGKFPPAENNLELDLSKNFLRFEFLKP	10.91039506996103	0.6403759796119588	60.231590270996094	0.6004851460456848	15.239059448242188	nan	inf
monomer-200-nr2-run1_result_10	88	MEELPELRYGADTRMLITRDADGNYRVRYLVERNGRLLRIDIDIRRINGRLHFEIRVDTDDSLLYVAAALALTLDGLRALGITETELEGEIYDKDGRLVERLRVRWEERDGRLLVQLNDDLEGLLARLPTPEGERYVVLLARRRRLPDNRYVYLVEVLADEFDEEVLALLEELLGRFPPAEDDLELDLSRRHLRFEFLEP	1.62005918664688	0.9275347665505678	76.3587875366211	0.7184687852859497	8.819334030151367	nan	inf
monomer-200-nr2-run1_result_10	89	MKKLPLLKYGENIKMEITELPDGNLIVKLTIEENGKVINIDIKLKKINGKYYLEIKIDFDESLSYVITAILLLIDGLRKRGITEKEIKGKIYNKEGKLVEELEIKFEYKDGKILVKINENIFGFLKRIETEEGSYYVTLTAEKIEHEDKKITYIVEVIADKMDEEVLKDLEELLGRFPPAENDIELDLSKKKLTIILEKP	15.497676943225262	0.5557117258801054	64.90319061279297	0.6051675081253052	13.2565279006958	nan	inf
monomer-200-nr2-run1_result_10	90	MKKLPLLKFGENKEMYITEEEDGNILANYKKIENGEEINIEIDLKKINGKYYLDIKVDKPESLAEVLEAVAFLIKGLRERGITEKKIKGKIYDKEGKLIKEYEFEYEEKDGKILLKVNENIKGFLAEIKTEEGEYYVFLSAEKIKLPDNTEVYIVRTIADEYNEETEKLLEELIGEFPPAENNLKLDKTKKRNTFIFKKP	4.9151883436150055	0.7052494629653945	65.3782958984375	0.5869982242584229	14.225360870361328	nan	inf
monomer-200-nr2-run1_result_10	91	MEKLPELKFGKNETMKITKNEDGNYTIDYLEEIDGKEKKIKIELKKKNGKYYFTIYINDDESLLDVIKALAFTIYGLKKLGITEKKIEGEIYNKEGKLIEKLEVEYEIKDGKILLKINENIEGFLKKIKTEEGEYYVVLMAEKIKDENDNYTYIIRIDADEFNEEVLKDLKELIGKFPPAENNIKLDLSKKRLTLILKKP	1.7807666791031755	0.9130697513952996	80.56592559814453	0.7671000957489014	7.594966888427734	nan	inf
monomer-200-nr2-run1_result_10	92	MKKLPEYKYGKNIKMQITEDEDGNYKVDLKILENGKEIKIEIDLKKIDGKLYMEIKINTDESLAYVLFAIAMTIDGLLKLGIKEKEIEGKIYNKEGKLIKELKFKWEYKDGKILLKANDNIEGFLAKIETEEGSYYVFLSREKIKLPDNKIVSIVTVLSEEWNEEVKKLLEELLGTVPPAENNLNLDPNKNFQTFIFEKP	3.724936441296469	0.7940484784845596	71.4582290649414	0.7019528150558472	10.232690811157227	nan	inf
monomer-200-nr2-run1_result_10	93	MKKLELLEYGENIKMNITEEPDGNILVDLEIEKNGKKINIKIKLKKINGEYYLEIYIDTEDSLALVITAIALLIDGLLKRGIKEEKIKGKIYNKNGELIKELEIKFKYEDGKILVEINDNIKGFLKKIETEEGSYYAVITAEKIKNEDNTYTYIVTIISDKLDEETLKLLEEMIGEFPPAENNIKLDKNKNFLIIKLIKP	2.166710900155976	0.8825108646031836	68.88309478759766	0.6430128812789917	10.956954956054688	nan	inf
monomer-200-nr2-run1_result_10	94	MKKLPLRKYGENKEMYITEEENGNYLIDYKEEENGKLINIEIKLTKENGKYKIEIKIDTEESLDDVLEAIAFTIDGLLELGIKEKEIEGKIYNKEGKLIEELKIKYEYKDGKILLKVNDNIEGFLAKIKTEEGEYYVFISREKITDENNKVTYIVRIKADEVNEEVFKLLEEMIGKFPPAENDIKLDPSKRRLTIELKKP	2.268726952975832	0.8961283317174662	79.04963684082031	0.7641541361808777	8.187615394592285	nan	inf
monomer-200-nr2-run1_result_10	95	MKELPELKFGENITMQITEDPDGNLDVKFKIEENGKLINIDIKIKKIDGKYFFEIKLDTDDSLALAALALALTIYGLKKLGITETKLEGKIYNKDGKLVKELTVEYEFKDGKILLKINDNIEGFLAFIKTEEGEKYAFFLAEKIETEDNKIIYKVTVIATEFNEEVKKLLEELIGKFPPAEDNLELDENKNYLTFIFEKP	2.2264224821445047	0.8984738721965201	83.66233825683594	0.795196533203125	6.657669544219971	nan	inf
monomer-200-nr2-run1_result_10	96	MEELPERKYGKNIKMKFTREPDGNLRIDLEIEINGKKINIKIDLKKVNGEWHFDIKVDFDDSLAYVAFALALAIDGLREEGITEKKIKGKIYNKEGKLVEELEVEWEYKDGKILLKINDNIEGFLKKIKTEEGEYYAFFLAELIKNEDNSKTAIVTTISEKFDEEVLKELEELIGKFPPAENNLKLDKSKNYLVYKFDYP	1.853425604396408	0.9088841887239016	69.87079620361328	0.6588938236236572	11.011515617370605	nan	inf
monomer-200-nr2-run1_result_10	97	MKELPELKFGKNTTMKITKDEDGNYRFDYKEEINGKLKEIKINLTKKDGKYFLEIKINTDESLLDVAKAIAMLIYGLKSLGIDETEIEGKIYNKNGELIKELKIKYEFKDGKILLKINENIYGFLAKIKTEEGEYYVFLLKEKITDEDNSITYIVEIKSDEFNEEVLELLKELIGEAPPAENNLKLDLSKKELKLILKKP	2.5610078793812696	0.8368841957414144	66.798828125	0.6068243384361267	12.22227668762207	nan	inf
monomer-200-nr2-run1_result_10	98	MEQLPLWEFGENTKMQFTKLPDGNLLIDYQEEIDGKLIDIQIKLKKVDGKWELEIKINTDDSLLDVLKAVALTLEGLRALGITETEIKGKIYDKEGKLVKELTFKYEEKDGKILLQANDNIKGFLARIETEEGSYYVFLSSELIKSEDDKETAIVRVKADIFDEETLKLLKELIGEFPPAKNNLKLDLSKKELTFIFEKP	3.986266976148703	0.7014509044927791	78.6136245727539	0.7414897680282593	8.617624282836914	nan	inf
monomer-200-nr2-run1_result_10	99	MEKLPELKFGENETMQITKNEDGNLDVQYKKEENGKLLEIDIKLKKIDGKYHFEIKINTPESLLDVFTALAKLIYGLLKLGIKETEITGKIYDKEGKLVAEYTVKYEYKDGKILVQVNDNIKGFLAKIETEEGSYYVTLMAELIEDEDKTRTAIVRVKSDVWNEEVKKLLEELLGQYPPAKDNLVLDPSKKELTFVFKYP	14.690151621859453	0.3284172480025239	70.13433074951172	0.5521471500396729	13.30368423461914	nan	inf
monomer-200-nr2-run1_result_11	0	LEAELAELLARLGLPPEEVELRWRSEADPDWLELWAGGELRAVGRLVPVGDGLELVLEWFDGPAASPAEEEARLARARARVEARAAFLRLEAAVDALLAALDAAAAAADDPEANWAAVEAAAAAARAVAAEARAVLFADPEATPPELRERAERLIGALERYLAELRRLRERGRRELGPEALRAELAAARAAFRAEVAALR	1.7539974556971767	0.9232295987755499	91.43575286865234	0.8636884689331055	4.916695594787598	nan	inf
monomer-200-nr2-run1_result_11	1	MEEELAALLEERGLPPEEVELRWESEENPDWFELIAGGQLVAVGKRVKVGDGEKLVIEWFDGRAASPEEEAARLEEARKRVEARAAMLKVEEAVRDLLAAIEEAFENWDDPEKNWPKIEAAYEKAKAVFDEAEKIIFSNPEYTPEELREKLEKLRGIVERYYEKYKELRKKGEEEIGEEKLREELKKLYEEFKAEVDAVL	1.5211379985480458	0.9382238937257226	91.67890167236328	0.848262369632721	5.042728900909424	nan	inf
monomer-200-nr2-run1_result_11	2	LEEELAALLERYGIPPSEVRLEWESEENPDWFRLIAGGQLRLVGKLVKVGDGYELVIEEFDGEAASPEEERKRLEEAEKRVEAKAAFLKAVEAVKELLKALDEYFANQDDFEKNVPKIDAAYEKAKKVFDEAEKIIFSNPEYTPEELQKKLKELKGIVDEYYEEYKKILEEGKKKLGPEETLKRLKKLHEEFKKKVEEVL	1.06929823469924	0.9638799967729282	88.22936248779297	0.8187273740768433	6.380585670471191	nan	inf
monomer-200-nr2-run1_result_11	3	LEERLAALLEEFGIPPEVAELRWASAEDPDRLELVAGGQLVAVGRLVRVGDGLELVLVRFDGPAASPEEEAARRAAALARADAEAAFLRAEAAVADLLAAIDEALAHRDDPEAYPARIDAAYAAARATFDAAEALLFSDPEATPPELRERLAALRGAVEEYYARYQALRAEGAARLGPEELWRRLEELHAEFRARVEALL	2.1700521593317785	0.8942255777546134	92.86050415039062	0.8642617464065552	4.399722576141357	nan	inf
monomer-200-nr2-run1_result_11	4	LEARLAALLERFGIPPSEAELRWHSAEDPDLFELVAGGQLRAVGRLVRLGDGLELVLEFLDGPAASPEEEAARRAAALARVEARAALLRAEAAIERLLAAIEEALANEDDPDAHWPLIDAAYAEARAVFEEARALIFSRPEATPEELRRRLEALAGAVERYYAELRRLREEGRRRIGREELLRRLRELHARFRAEVAALR	1.414927393883374	0.9411105262675076	91.16312408447266	0.8541007041931152	5.018881320953369	nan	inf
monomer-200-nr2-run1_result_11	5	LEAELAELLAERGLPPSEVELRWRSPERPDWLELWAGGQLVAVGRLVPVGDGLRLVLEWLDGRAASPEEEAARRAAAEARVEARAAFLRLEAALADLEAALEAALAADDDPEAHPAAVDAALAAWRATADAAAAHLFAHPEATPPELLARAEALRGAAEAYAAARRELLARGAREEGPEALRRALRALHAEFRARVAALL	1.5853694147799426	0.9344979253611172	85.51008605957031	0.7692548036575317	6.489304542541504	nan	inf
monomer-200-nr2-run1_result_11	6	LEARLAALLETLGLPPEEVELRWESAADPDRLELVAGGQLVAVGRLVRVGDGLELVLELWDGRAASPEEEAARREEMRARVEARAAFLRAEAAVDRLLAALEAALARRDDPEAVWPAVEAAYAEARAVFAEARAVLEARPEYTPPELLARFEALAGAVEEFWAEARRLRAEGEREVGEAELLERLERLLEEFRARVAALR	1.5877357000110581	0.9360521822797718	91.07310485839844	0.863427460193634	5.016696453094482	nan	inf
monomer-200-nr2-run1_result_11	7	MEARLEELLKRYGIPPEVYELVFESEEDPDWFRLIAGGQLVLVGKIVRLGDGEELILEEYDGEFASPEEEAAVEERMRKRVEARAAFARAVAAVERLLAALAEARAARDDPEAHLPRVDAAYAETRAVLDEAEAIIFANPEYTPEELRERLAALRGAVEEYYERYRALVAEGRERLGLEELWARLDALRAEFEARVAAIL	8.764273166911117	0.6292467673414933	74.63003540039062	0.6710905432701111	12.734233856201172	nan	inf
monomer-200-nr2-run1_result_11	8	LEEELAALLETLGIPPEVVELRWESAENPDRFELWAGGQLRAYGLLVDVGDGKKLVIEWYDGPAASPEEERARLERMRKRAEAKAAFLKAEEAIKKLLEAIEEYLKNRDDPEKYEKKIEEAYKEAKKVFDEAEEIIFSNPEYTPEEIREKLKKLKGVVDKFYEEYKKLKEKGKKEIGLEELYKKLEELYKKFKKEVEEIL	4.421993338570612	0.7069348343314528	77.725830078125	0.6805533170700073	10.500157356262207	nan	inf
monomer-200-nr2-run1_result_11	9	LEEELEELLKRYGYPPEVVRLEFDSEENPDYFRLYAGGQLKAYGKIVKIGDGYKLIIEEFDGVAASPEEEEKRLEKARKEVEAKAAFEKAVEAIKKLLEAIEEALKNEDDPEKNWKKIEEAYKEAKKVFDEAEKIIFSNPEYTPEEIKEKLKKLRGIVEKYYEKYKELREKGEKEIGEEELLKKLKELYEEFKKEVEEIL	3.6777444785409243	0.7381571756277604	83.11351013183594	0.6110734343528748	13.711440086364746	nan	inf
monomer-200-nr2-run1_result_11	10	LEERLAALAERFGIPPEVWELEWESEENPDEFRLWAGGQLVAYGRLVPVGDGLELVIEWDDGLAASPEEEAARLARMRARAEARAALLRAEAAVDDLLAALDEAAARDDDPEAHVPRVDAALARARAVLDEAAELVFSRPEYTPPELRARLEALRGAVEEYAARYRELLERGRREIGPEALRAELARLEAEFRARVAALR	16.70989309375327	0.21116592045779925	87.40757751464844	0.6514862179756165	12.484284400939941	nan	inf
monomer-200-nr2-run1_result_11	11	LEEELAALLEELGIPPEEWRLEFDSPEDPDYLRLWAGGQLRAYGRIVKVGDGLKLVLEWFDGPAASPEEEAARLAAARARVDAEAAFLEAEAAVDALLAAIDEALAARDDPEANWPRIDAAYAAARAVFDAAEARIFSNPEATPPELQARLRELRGIVDEYYERYQEIRREGRERLGREETLRRLRELHEEFRKRVEAVL	1.4005269961466704	0.9507777918078177	91.86315155029297	0.8555325269699097	4.978314399719238	nan	inf
monomer-200-nr2-run1_result_11	12	LEERLAALLERLGIPPEVVRLEWDSPADPSRFRLWAGGELRAVGRVVRLGDGEELVVAWYDGRAASPEEEAARLARAEAEVEARAAFLRAEAAVRDLLAALEEARARWDDPEANEARVDAAFARARAVFDEAAALLFSRPEYTPPELLARLEALRGAVEEFDERYRELRRRGREEIGPEELRKRLEELLAEFRERVAALL	2.211589726848845	0.8799789131539822	85.84382629394531	0.7790617942810059	7.492298126220703	nan	inf
monomer-200-nr2-run1_result_11	13	LEEKLEEFLKRFGFPPEEVELRWESEENPDYFTLIAGGQTRAVGKVVKIGDGEELIIKEFDGEAASPEEEAERLEKARKEVDAEAAFKKAVEAIKELEKAFEEALKNEDDPEKNEKKIEEAYEKAKKVLDEAEKIIFSNPEYTPEEIREKLKKLRGVVEKFYKEYKELKEKGKKELGEEELKKLLKELYEKFKKEVEKIL	1.3394273627308892	0.949188246774928	89.22454833984375	0.8198208808898926	6.181805610656738	nan	inf
monomer-200-nr2-run1_result_11	14	LEERLAALLERFGIPPEEWRLEWESEARPDWFRLWAGGQLVAVGRLVKVGDGEELVIEWFDGPAASPEEEAAREAEARARVEAQAAFLRAEAAIDRLLAAIERALEERDDPEARWPEIEAAFAEARAVLDEARALLFSNPAATPPELQARLERLDGIVRRFEARLRELREEGRRRLGREELERRLRELYAEFRAEVEAVL	1.1964525073648054	0.9545388037786359	92.3589859008789	0.8553772568702698	4.800871849060059	nan	inf
monomer-200-nr2-run1_result_11	15	LAERLEALLKTLGIPPSEVELRWDSPARPEWFELIAGGQLVAVGRLVQVGDGLELVIERFDGPAASPEEEAARLARARARVEARAALLRAEAAVDALLAAEDAAAAAADDPAAAPAAIDAALAAARATFDAADALLFSRPEDTPPELLARHRELRGAVEEYAAALAAERARGAAELGPEAQRARLAALRAEFRARVAAAL	1.3576976991154204	0.9456934587950456	90.44915008544922	0.8363375067710876	5.273725509643555	nan	inf
monomer-200-nr2-run1_result_11	16	LEEELARLLERFGIPPEVWELRWESPERPDWLELWAGGQLRAVGRLVPVGDGLELVLEWLDGEAASPEEERARRERARARVEARAAFLRAVAAVERVLAAIEEALAADDDPEAHPARIEAAFAAAEAVFAEAEALLFAHPEYTPPELRERLARLRGILREFRERYRELRERGRRELGPEALREELRALYAEFRAAVEATL	5.0705153676732735	0.6871588958459901	77.83181762695312	0.6711469292640686	12.32193660736084	nan	inf
monomer-200-nr2-run1_result_11	17	LAAELAALLERWGIPPEEVELRWRSPERPDLLELVAGGELRAVGRLVRVGDGLELVLAELDGRAASPEERAARRARALAEVDARAAFLRLEAALAELEAARAAARAAADDPDANWAAIDAAYARARAVADAAAALLFSRPEATPPELLARAAALRGALDAYAAAERALRERGRAELGEEATRARLAELEAAFRAAVAALL	2.4399453122167314	0.8741358709723205	87.39785766601562	0.7972840070724487	5.9806742668151855	nan	inf
monomer-200-nr2-run1_result_11	18	LEARLAALLERLGLPPEEVELRWASAADPDRLELVAGGELRAVGLLVPVGDGLELVLEWIDGPAASPAEEEARRAAALARAEAQAAFLRAQAAVARLLEALDEAEAREDDPEARWPAVEAAYAEARAVFDEAAALLFSRPEATPPELRAQLEALRGAVERYAAELRRLREEGRRELGPEALRERLRALREEFEAEVAALL	1.729402436440993	0.9262726232052578	90.25093841552734	0.8448472619056702	5.222820281982422	nan	inf
monomer-200-nr2-run1_result_11	19	LEEELAALLERFGYPPSEVRLEFVSEEDPDRFELWAGGQLRAVGKIVKIGDGLKLVIAEYDGEAASPEELAALREKMEKEVDAKAAFLKAEEAIKKYEKAIEEALKNEDDPESNWEKIEKAYEELKKVFEEAKKILFSNPEYTPKELLEKFEKLYGIAKEFYEKLKEIREKGKKEIGREEELKLIKELYEEFKKKVEEVL	1.4015198800172943	0.9409414747434923	88.96478271484375	0.8262306451797485	6.006028652191162	nan	inf
monomer-200-nr2-run1_result_11	20	LEEELAALLEEFGIPPEEWRLEWRSPEDPDRFRLWAGGQLVAVGRLVRVGDGLRLVIERIDGRAASPEEEARRLEEAEARVEARAALLEAEAAVDDLLAAYDEALANEDDPEANEARIEAAYAAARATLDRAAEILFSRPEYTPPELRARLEALRGAVEEYAARYREIRERGRREEGPEAELERRRALLAEFRARVEALR	16.774821136655326	0.21132655212197604	88.58314514160156	0.6764768362045288	11.553422927856445	nan	inf
monomer-200-nr2-run1_result_11	21	LEEELAALLERFGWPPEEVELRWESPENPEWLELVAGGRLRLVGRLVRVGDGLRLVLEELDGEFASPEEEAAARARARARVEARAALLEAEAAVDRLLAALEEAFARDDDPEARQAAVDAAFAEARAVLDRAREVIFSNPEYTPPELRARLEALAGAVEEFEAEYRRILAEGDAEIGEEERLARLRELYARFRARVEALR	2.630644206534385	0.883900195487145	90.36346435546875	0.8518431782722473	5.530813217163086	nan	inf
monomer-200-nr2-run1_result_11	22	LEEELAALLEEFGIPPEEVELRFDSAERPDWFELVAGGELVAVGRLVRVGDGLRLVIERYDGRAASPEAEAARRAEMRARVEARAALLRAEAAVDALLAALDAALAAEDDPEAAWPAVDAAYAAARAVFDEAEATLFSRPEYTPPELRERLRALRGAVREYAERLRELREEGERELGPEALRERLREAHAEFRARVAALL	1.7205919430136543	0.9206031148443745	90.60023498535156	0.8527725338935852	5.205455303192139	nan	inf
monomer-200-nr2-run1_result_11	23	LAARLAELLERFGIPPDVVELRWASEADPDLLELVAGGQLRAVGRLVRVGDGLELVLEEIDGLAASPEEEAARRAEALARVEARAAFLRAVAAVDALLAALDEAEAADDDLDANWPKVEAAYAAARAVFDEAAEVLFSRPEYTPPELRARFEALRGAVDRYWEEARRLRREGRERLGPEELRRRLREARERFRAEVEALL	9.260235636988778	0.6848271563580067	78.97084045410156	0.6638290286064148	13.056327819824219	nan	inf
monomer-200-nr2-run1_result_11	24	LEAELAALLERWGLPPEEVELRWESEERPDLFELVAGGQLRAVGRLVEVGDGLELVLEEIDGPAASPEEEAARRAAALARVEARAAFLRAVAALDDFLAAVEEALAERDDPESRWPRIDAAYARLRAVLEEARALLFAHPEATPPELLARLEALAGAAERYYAELRELRERGRRELGEEELWREIERLYERFRAEVEALL	1.675246027962256	0.9340436182600741	92.09253692626953	0.8586974143981934	4.696876525878906	nan	inf
monomer-200-nr2-run1_result_11	25	LEERLRELLKRYGIPESEVELRFESEENPEWLSLVAGGQLRAVGRIVRVGDGEELIIEEYDGEFASPEEEEEVRRRMRARVEARAALLRAEAAVDELLAALDAAAAARDDPEAHLPAIDAAYARTRAVLDEAREILFSRPEYTPPELLARLEALAGAVDEYYARYRELLARGREELGPEALAERLAALHAEFRARVAAIR	1.1852956980913478	0.9549671784334961	89.67062377929688	0.8368228673934937	5.633244037628174	nan	inf
monomer-200-nr2-run1_result_11	26	LEEELAALLERFGLPPEVVELRWESEEDPDYFRLFAGGELVAYGRLVRVGDGLELVVEWFDGRAASPEEEAARLAAARARVDARAAFLRAVAAVDDLLAALDAAEARDDDPDAVWPDVDAALAAARATFAEAEALLRANPEATPPELLARFEALRGAVEEYAARLERLRELGERELGPERLRELLREEREAFRARVAALL	2.0022733017530268	0.9143017004235106	89.64622497558594	0.8412617444992065	5.604049205780029	nan	inf
monomer-200-nr2-run1_result_11	27	LEEELAALLERFGIPPEVVELRWESAERPDLFELYAGGELRAVGRLVQLGDGTRLVIEWYDGRAASPEEEAARRAAALARVEAEAAFLEAVEAIRRLEAAIEEALANEDDPEAHEPRIRAAYEELRAVLDRAREVLFSRPEATPPELREKLERLAGIAEEYWAEYERLRREGEERIGREELLRRLRELHERFREAVEAVL	2.1905245694395568	0.9017631854308265	88.93961334228516	0.8375692367553711	5.962764263153076	nan	inf
monomer-200-nr2-run1_result_11	28	LEEELAELLERWGLPPEEVRLEWVSEEDPDRFRLWAGGQLRAVGRLVELGDGRELVIEEFPGPAASPEEEAARLARAEARVEAQAAFLRLVAALERLEAALDEAFARRDDPEATVPAIDAAFAEWRAVADEAEAVLFSRPEDTPPELLARAAALRGAAEEFEAAYRELLEEGRKRLGPEETARRLEALRAEYRARVAAIL	1.407693291190042	0.9405067058729836	92.5027847290039	0.8720777034759521	4.532134056091309	nan	inf
monomer-200-nr2-run1_result_11	29	LEAELAALAERFGIPPSEYRLEWESEEDPDRFRLYAGGQLRAVGRLVRVGDGLELIIEELDGRAASPEEEAAREARARARVEAQAAFLRLVAATERVLAAIREALENRDDPESRVPRIEAAFAEWRAVAEEARAVLFSRPEYTPPELLARAEELIGIAEEYEEKYREILEEGEKEIGEEERDRRLRELFEEYRARVEAVL	7.050465546911484	0.4434442853028625	85.56396484375	0.6698330640792847	11.784737586975098	nan	inf
monomer-200-nr2-run1_result_11	30	MEEELAALLETLGLPPEEVELVFDSEENPDWFRLYAGGQLRAVGKIVKVGDGEKLVIARYDGVAASPEEEAARLERARKEVEAQAAFLKLEEAIKKYLEAMEKYLENEDNPEEYEKLIEKAYEELKKVAEEAKKILYSNPEYTSPELIEKAEKLIGIAEEFYEEYKKILEEGKKEIGEEERLKKIKELYEKFKKKVEEVL	1.9236265033588187	0.9115160482862656	87.92558288574219	0.808966875076294	6.444246768951416	nan	inf
monomer-200-nr2-run1_result_11	31	LAAELAALLERFGIPPSEVRLRWASAARPDLFELVAGGELRAVGRLVRVGDGLELVVEWFDGRAASPEEEAERRARALARVEARAAFLRAVQAVEDLLAALEEAFAARDDPEARWPRVDAAYERARAVFAEAEEILFSNPEATPPELRERLEALRGAVEEFYRRYRELREEGRRRIGEAELERRLRALREEFRRRVAEIL	1.5640571935963188	0.9437778662110898	90.23387145996094	0.8525004982948303	5.432119369506836	nan	inf
monomer-200-nr2-run1_result_11	32	LEEELEALLEEFGIPREEVRLEWVSEENPDEFRLIAGGQLVAYGKLVRLGDGLRLVIEYYDGKAASPEEEAKRLEEMRKRADARAAFLRAEEAVRKLLAALDAAAAADDDPEAHLPAVEAAAAEARAVFDEAAALLHANPEYTPPELLARFDALRGAVDEYLARLRELRELGRRELGEEELRRRLAALHAEFEARVAALL	1.491491198076682	0.9368780144309709	88.99139404296875	0.8266383409500122	5.893141746520996	nan	inf
monomer-200-nr2-run1_result_11	33	LEAELAALLERFGIPPEVVELRWESAAAPEWLTLIAGGQTVAVGRLVKLGDGLRLVLEFFDGPAASPEEEAARLAAARARVDARAAFLRAEAAIERLLAALEEAEAEEDDPEARWPRIDAAFAEAEAVFAEAEAVLFSRPEATPAELRERLAALRGAVARYRAELERLRAEGRERIGPEELRRREREARERFRAEVAAIL	1.6892779628855696	0.9322394085102207	90.66887664794922	0.8563838601112366	5.346715450286865	nan	inf
monomer-200-nr2-run1_result_11	34	LEAELAALLERFGIPPEELELRWESPERPDWFQLVAGGQLRAVGRLVRVGDGLELVIEEFPGRAASPAEEAERLERARRRVEARAAFLRAVAAVDALLAAMRAALAAEDDPEARRAAIDAAYAATRAVLDEAEATLFANPEYTPPELLAALAALRGAVEEFYARYRELLEEGERELGRAALLERLRALFAEFEARVAAIL	1.8462216979328314	0.9151648445333084	87.13848114013672	0.8081392645835876	7.236070156097412	nan	inf
monomer-200-nr2-run1_result_11	35	LEARLAALLERFGWPPEEVELRWRSEADPEWFELWAGGQLVAVGRLVRLGDGEELVLEFDDGRAASPEEEAARRARMRARVEARAALLRAEAALDRVLEALDEAFANRDDPEANLPRIRAAFAEARAVFAEARATLFSRPEYTPPELLARLEALTGALEEYEARLEETLREGRERLGPEETLRRLRELHEEFRARVAALR	1.3838916399620826	0.9471569794171927	90.19242858886719	0.8483275771141052	5.242870330810547	nan	inf
monomer-200-nr2-run1_result_11	36	LEARLAELLARFGIPPSVVELRWHSPEDPDRLELIAGGVLRAVGRLVRVGDGLELVLAWYDGVPASPEEEAARRERAEREVEARAAFLRAEAAVRELLEAMEAALAARDDPEANRPAIDAAYARARAVFDEAAAILFSRPEYTPPELRARFEALRGVVDEYYARYQEIERRGREELGEAERERELRRLYEEFRARVEALL	1.3905946614541864	0.9488002986967617	89.55396270751953	0.8425729274749756	5.616574287414551	nan	inf
monomer-200-nr2-run1_result_11	37	LEERLAALLERFGIPPEVAELRWESPEDPEWLELYAGGQLRAVGRLVRLGDGLELVLEEIDGPAASPEEEAARRARARARVRARAAFLELVAAIDDLLAALDAAAAARDDPEARWPAVEAAAARLRAVAARAAEVLFADPEATPPELLARAERLAGLAEEYLARLRELRERGRRELGPEELAARLEELHAEFRAAVAAEL	1.458298544453135	0.9465700860692353	87.90534973144531	0.8240255117416382	5.922100067138672	nan	inf
monomer-200-nr2-run1_result_11	38	LEERLSELLRRFGFPPSEVELRWDSAANPDRLELYAGGQLKAVGLLVRLGDGLELVLEFYDGPAASPEEEAARRERMLRRVEARAAFLRAEEAVRELLAALDAAAAADDDPDSRWPAVEAAYARARAVFDEAAAVIFSRPEYTPPELRERFERLRGIVERYWARLKEVREEGRRRLGPEETRRRLAELRAEFEAAVAAEL	1.3319160345876606	0.9507943962122997	90.13396453857422	0.8533096313476562	5.483354568481445	nan	inf
monomer-200-nr2-run1_result_11	39	LEEELAALLERFGLPPEVVELRWHSPERPDLFELVAGGQLVAVGRLVKVGDGLRLVIEELPGPAASPEEEAARRERALARVEARAAFLRLVEALKRLLAALEEALAADDDPESRVPRIEEAFAEYRAVADEAAAILFSRPEYTPPELRERAERLRGIAERFRAEYERLLAEGERELGPEELRRRLRELYARFRAEVEATL	1.4497988813078542	0.9494491424828816	90.50577545166016	0.8568863868713379	5.225766658782959	nan	inf
monomer-200-nr2-run1_result_11	40	LEERLAELLRTLGIPPEEWELRWDSEARPDWLELIAGGELRLVGRLVRLGDGLELVLERFDGPAASPEERAARLERARARVEAQAAFLRAVAAIRRLEAAIDAALEAEDDPESNEARIEAAFAELEATLAEAREVLHSRPEYTPAELRERLDRLAGIAAEYRARYEELRREGRERIGEEALLERLRALHEEFRAEVEAVL	1.4723687635940375	0.9384166565800129	90.11695098876953	0.854535698890686	5.664464473724365	nan	inf
monomer-200-nr2-run1_result_11	41	LEAELAALLERRGIPPEVVELRWDSEARPDWFTLWAGGQLVAVGRLVRVGDGLELVVAWLDGRAASPAEEAARLARARAEVEARAAFLRLEAAIDAVLAAMRAARAAADDPEANPAAIEAALAAARAVAAEAEAVLFARPEYTPPELRERAAALIGALEEFAARYAELRARGREELGPERQRELLDKLLAEFEARVAALR	1.5877843634633753	0.9285940137555257	90.66648864746094	0.8638046979904175	5.13717794418335	nan	inf
monomer-200-nr2-run1_result_11	42	LEAELAALLERWGWPPEEVELRWFSPEEPDLFALYAGGRLRAVGRLVRLGDGLELVIEELDGEAASPEEEEARRAAALARVEARAAFLEAEEAVKKLLAAIEEALANRDDPEANLPKIEAAFAEAKAVFDRAEEILFSNPEATPEELLERFKKLRGVVEKFYEEYKKIIKEGEEKIGEEERRKRLEEAYEKFKKEVEEIL	2.4588486665950122	0.8803941944461114	90.76513671875	0.8525215983390808	5.273448467254639	nan	inf
monomer-200-nr2-run1_result_11	43	LEARLEELLKRYGIPPEEWRLEWDSAERPDWFRLWAGGQLRLYGKLVQLGDGTELVIEEYDGLAASPEEEAARLARMRKRVEARAAFLKVEEAIKKLLEAIEEYLKNRDDFEKNLPKIEKAYEEAKKVFEEAEKILFSNPEYTEPELLEKLKKLKGVVEKFYEEYKKLIEEGEKEIGEEELRKRLEELYEKFKEEVEKIL	2.4799624876400306	0.83967072802851	83.50638580322266	0.7221798896789551	9.03093433380127	nan	inf
monomer-200-nr2-run1_result_11	44	LEEELKELLKKYGIPESEVELKFHSEENPDYFTLIAGGQLKAYGKIVDVGDGKELIIEEYDGKFKSEEEEKKVFEEMRKRVDAKAAFRRAVAAIDDYLAALDAAAAAADDPESQPAAVDAAQAALDAVLAEAEEVIFSNPEYTEPELRERLAALRGAARRFAAERERLRAEGRERIGEAELRRRLAELRARFRAEVEALL	1.6808396867309734	0.9233452467356478	84.61626434326172	0.7855803966522217	7.412752151489258	nan	inf
monomer-200-nr2-run1_result_11	45	LEERLAALLERFGIPPEVVELRWASAADPERFELYAGGELRAVGRLVRVGDGLELVVEYFDGRAASPAEEEERRRRAEARVEAQAAFLRAVAAIADLEAAIEAALANRDDPEAHEPAIDAAYARARAVLDEAAALLHSRPEYTPPELLARFEALRGAVERYAAEYRALRERGRQELGPEALLRELERLHEQFRAEVAAIL	1.7440751428906307	0.9338430654716418	89.43384552001953	0.8457052707672119	5.651378154754639	nan	inf
monomer-200-nr2-run1_result_11	46	LEAELAALLKRFGIPPEVYRLEWHSAADPDYLELWAGGQLRLVGRLVALGDGTRLVLEEIDGLAASPEEEAARLARARARVDAQAAFLRAEAAVAELLAALDEAAAARDDPDAALPRVRAALARARAVLAEARALLFAHPEDTPPELRARLAALEGAVEEYAARLEELLARGREELGPEELARRLAELRAEFRARVEALL	1.4923254916527156	0.9352090001101112	88.25334930419922	0.8324479460716248	6.115118026733398	nan	inf
monomer-200-nr2-run1_result_11	47	LEARLAELLEQLGIPPEVVELRWHSEADPRYLSLVAGGQLVAVGLLVPVGDGERLVLERFDGLAASPEEEAARRAEALARVEARAAFERAVEAVRRLLEAIEEALANDDDPEENPARIAEALAEARAVFAEAEELLFARPEATPPELRARLAALRGEVEAFAARYEEIRREGRERIGPEEERRRLRELFEEFRARVEAIL	1.3561699704644303	0.9493795919917938	88.16707611083984	0.8173845410346985	6.269791126251221	nan	inf
monomer-200-nr2-run1_result_11	48	LEERLAALLEERGLPPEEVELRWRSAEDPDRLELIAGGQLVAVGRLVPLGDGLELVLEWRDGLAASPEEEAAARAAAEARVAARAAFLRLVAALAAVEAALDAAAAARDDPEAHLPAVDAAFAAARAVADAAAAELFANPAATPADLLARAAALRGLLDEYYARYRELVAEGRERLGPEELARRLEAARAEFRAAVAATL	14.794299345113986	0.2308829794549343	88.37456512451172	0.6501168012619019	12.035003662109375	nan	inf
monomer-200-nr2-run1_result_11	49	MEAELAALLERFGIPPEEWRLEFESEENPEWFRLIAGGELRLVGRFVKLGDGTKLVIQEFPGRAASPEEEARRLEEARKRVEAEAAFLRVEEAVKKLLEAIEEALKNEDDFEKNLPKIEKAYEEAKKVFEEAKEVIFSNPEYTPEELREKLEKLIGVVEKFYEEYKKLVEEGKKEIGEEEMLKKLKELYEKFKEEVEKIL	1.1056765790854537	0.9623113164224296	89.50650024414062	0.8329814672470093	6.057162284851074	nan	inf
monomer-200-nr2-run1_result_11	50	MEEKLNEFFKKFGFPPSEVKLEFFSEENPEYFTLYAGGELKAVGKFVKIGDGTEMIIEIYDGKAASPEEEKKRFEEALKRVEAQAAFKKAVAAIEKLLAALEEYLKNRDDPESNVAKIDAAYEEAKKVFDEAEKILFSNPEYTPKELLEKFKKLKGIVDEYYEKYKELLEEGKKKIGEEELRKKIEELYKEFKEKVEKVL	1.1335416660321973	0.9592298987911638	88.22044372558594	0.81644606590271	6.49383020401001	nan	inf
monomer-200-nr2-run1_result_11	51	LEEELKELLKKFGIPPEVYELRFHSEENPDLFELIAGGQLKAVGKIVKIGDGLKLIIEFYDGEYKSEEEEKKVREEMLKRVEAKAAFEKAKEAIKEVLDAIETALANRDDFEKYQPLIDEAFAKAEKVFEEAKEIIFSNPEYTPEEIQKKFEELYGIAKEFKKKYEELLEKGKKEIGEEKLYEELEKLYEEFKKKVEEIL	8.48073470414318	0.7487962990067782	82.22866821289062	0.7459941506385803	9.344416618347168	nan	inf
monomer-200-nr2-run1_result_11	52	LEAELAALLERFGLPPEEVELVWDSPERPDLLRLVAGGQLVAVGRLVRLGDGLRLVLEWFDGRAASPEEEAARLAEALARVEAEAAFLRAVAAVDRLLAAYDAAAAAADDPDARPAEIAAAAAEARAVLAEAREVLFSRPEYTPPELRARLEELAGIVADYEARYAALLEEGAARLGPEETRKRLAELLAEFRARVAAVL	3.243940111575697	0.7957427243071024	83.90611267089844	0.7194643020629883	7.19960355758667	nan	inf
monomer-200-nr2-run1_result_11	53	LEERLAALLERFGIPPEVVRLEWDSEENPDYFRLWAGGQLRAVGRRVRLGDGEELVIEWFDGLAASPEEEAARLEQARKRVEARAAFLRAVAAVEELLAALERALARDDDPESTWPEIEAAFARARAVFDEAREVLFSNPEYTPAELLARFEALDGAVREYEARLRELRERGRRELGPEALREEERALFAEFRARVEAIL	1.5434998354049003	0.9335777229052035	89.88359069824219	0.8459807634353638	5.731780529022217	nan	inf
monomer-200-nr2-run1_result_11	54	LAAELAELLRRWGIPPEEAELRFFSEADPDYFALIAGGVLRLVGRLVRVGDGTRLVLEEFPGEPASPEEEAARLARALARVEAEAALLEAEAAVAALLAALDAAAAAADDPEANPAAIAAALAAAAAVLDRARAIVFANPEATPPELRERLEALAGAVRRYAEELERLLAEGREELGPEELRRRLAELRAEFEAEVAAIL	5.4075454755847465	0.6997032231817747	83.76025390625	0.661369264125824	11.684225082397461	nan	inf
monomer-200-nr2-run1_result_11	55	LEAELEALLAEFGIPPEEVRLEWDSPEDPDRFRLWAGGQLRLVGRLVAVGDGTRLVLERYDGPAASPEEEAARLAAMEARVEARAALLRAEAAVDALLAALEAAEAADDDPEARLPAVEAAFAAARAEFDAAEALLFSRPEATPPELRARLAALRGAVEEFEARLRELVEEGRRRVGEEELRERLRALLEEFRARVAALR	1.5958640499002688	0.9357690856959232	89.73710632324219	0.8353689908981323	5.674048900604248	nan	inf
monomer-200-nr2-run1_result_11	56	LEEELAALLERFGIPPEVAELEWVSAADPSRLRLRAGGELRLVGRLVQVGDGTRLVLEELPGRAASPEEEAARLAAAEARVEARAAFLEAEAAVERLLAALEAAFAERDDYDSVWPRVDAAYAETRAVLDRAEEVLFSRPEATPPELRERLARLRGIVDRFYARYKELREEGERRIGREELLKRLEELYEEFREEVEAVL	1.3778525569525406	0.9505708641493152	88.97887420654297	0.8365538716316223	6.0836992263793945	nan	inf
monomer-200-nr2-run1_result_11	57	REAELAALLERFGWPPEEVELRWVSEEDPSRLELWAGGQLRAVGRLVQLGDGEELVLEFIDGPAASPEEEARRREEARLRVEARAAFLRLVAAIDRLLAAEDAAEAADDDPEAHEPAIDAAYAEARAVAEEARAVLFAHPEYTPPEILERAERLIGAMERYYERRRELLARGREELGPEELRRRLRELREEFRREVAEIL	1.946652942037125	0.9026403678487182	91.75499725341797	0.8652626276016235	4.955959320068359	nan	inf
monomer-200-nr2-run1_result_11	58	LEAELAALLERWGIPPEVWRLEWRSEADPDRLELWAGGQLRAVGRLVRLGDGLELVIEEYPGEAASPEEEAALRARMEARVEAQAAFLRLEAAIDRLLAALEEAEARDDDPEALEPAVDAAWAELEAVAAEAAAVLEARPEDTPAELRERAARLRGLAAEYRARRRELRERGRREIGEEELRRRLRALREEFRAAVAETL	1.7287474612285416	0.9216227475402715	85.47542572021484	0.807625949382782	6.774685859680176	nan	inf
monomer-200-nr2-run1_result_11	59	LEAELAALLERFGIPPEEVELRWESEERPEYLELIAGGQLRLVGKLVKLGDGLRLVIEEFDGRAASPEEEAARRERARKRVEAQAAFLRLEEAVRKLLAALEEAFANEDDPEANLPKIDAAFAEARAVAAEAREVLFSNPEYTPPELLARAEELIGAVEEFEAEYRRILEEGRRELGREATLERLRELRERFRARVEAIL	1.7086274350336519	0.9205423921592838	87.85015106201172	0.8346264362335205	6.362430095672607	nan	inf
monomer-200-nr2-run1_result_11	60	LEARLAELLRRFGLPPSEVELRWRSEEDPDWFELVAGGELVAVGRRVRVGDGEELVIEWFDGRAASPEERAARRREAEARVEARAAFLRAEAAVRELLDALDAAEAHDDDPEAHWPEVRAAYERARAVFDEAAALLEANPEYTPAELRARFAALRGAVEEYWARLEELRARGRRELGPAALREELRRLRAAFRERVAALL	1.611677281343845	0.9394147951688844	89.28583526611328	0.8282088041305542	5.543215274810791	nan	inf
monomer-200-nr2-run1_result_11	61	LEEELEELLKRYGIPPEEWELVFDSEENPEYFRLYAGGQLRAVGKIVEIGDGKKLIIHEIDGEAASPEEEAARLEKARKEVEAQAAFEKAKEAIKKLLEALKEAFENRDNFEENLPKIEEAYKEAKKVFDEAEEILFSNPEYTPKEILEKFKKLKGIVDEFYEKYKELIKEGKEKIGEEELREKLEELYKEFEKKVKEVL	1.4612016224472255	0.9369039990691209	87.16189575195312	0.7904529571533203	7.058421611785889	nan	inf
monomer-200-nr2-run1_result_11	62	LEAELEALLARFGIPPEEVRLEWDSPERPDELRLWAGGQLRAYGRLVQIGDGLELVLELHDGLAASPEEEAALLARMRARVEARAAFLRAEAAIEELLAAIEEALKNWDDPEKNWPKIDAAYAKAKAVFDEAEKLIFSRPEYTPKEIQEKLEKLRGVVEEFYEKAKEIREEGKKKIGPEEERERLKKLYEEFKKKVEEIL	1.4646196792458888	0.9342521578658126	89.5537109375	0.8364973068237305	5.751333236694336	nan	inf
monomer-200-nr2-run1_result_11	63	MEARLEELLKKYGIPPEEVELRWHSAEDPDWFELIAGGQLVAVGKRVALGDGEELVIEWYDGKAASPEEEARIREEMRKRVEARAAFLRAEAAIAELLAALDAAEAAADDPAANPAAVDAAFARARAVLDEAEEIIFSNPEYTPPEIRERLAKLRGLVEEFYARYREILARGEAEIGEAERRKELARLRAEFRAAVEATL	1.429319012438308	0.9418814791233879	89.07331848144531	0.8338388204574585	5.768029689788818	nan	inf
monomer-200-nr2-run1_result_11	64	LEARLAALAERFGIPPEEWELRWESPERPDWLELIAGGQLRAVGRLVRLGDGEELVLEWYDGEAASAEEEEALRARMRARVDARAAFLRAVAAVERLLAALDEAFAHWDDPEAYPAKIDAAYAEARAVFDAARALLFSRPEDTPPELRERFERLRGAVERFYEEYKRLLKEGKEKIGLEELRKKLEELRAKFEEEVAAIL	1.2161120068909417	0.9547517624891521	89.91353607177734	0.8473247289657593	5.472259998321533	nan	inf
monomer-200-nr2-run1_result_11	65	LEAELAALLERLGIPPEVVELRWDSPERPDWLRLWAGGQLRAVGRLVRLGDGLRLVLEWLDGEAASPEEEAARLAAAEARVEARAALLRAEAAVRRLLAALDEAEAERDDPEAHWARVEAAFAEAEAVLAEAREIIHAHPEATPPELRARLDALAGAVREFRERLRELRERGRREIGEEELRRRLAELRAEFRARVEALL	1.8725524163556873	0.9189641034824176	89.11882781982422	0.8464663028717041	5.9524383544921875	nan	inf
monomer-200-nr2-run1_result_11	66	LEAELAALLERFGLPPEVVELRWHSPEDPEWFSLWAGGQLRAVGRLVRVGDGLRLVIEWLDGLAASPEEEEARRARARALVEARAAFLRAVEAVKDLIDAIKEALENEDDPEKYKAKIDAAYAKARAVFDEAEEVIFSRPEYTPEELREKLRKLRGIVEEFYEKYKKLLEEGKKKIGEEELKKKLKKLFEEFEKKVKEVL	7.883462401985462	0.6265961227465807	83.9645767211914	0.7359004616737366	9.370221138000488	nan	inf
monomer-200-nr2-run1_result_11	67	LEEEIAELLKQFGIPESEYELEWESEENPDYFRLIAGGELKAVGKLVKVGDGTKLVIEFIDGRFKSKEEEEKRLEEARKRVDAKAAFLKAEEAIKKLLKAIEEAFENWDDPEKNVPKIDAAYKEAKAVFDEAKKIIFSNPEYTPEEIREKLEKLIGVVEEFYAEYKKILEEGKKELGEEETRKRLKELYEEFKKKVEEIL	1.4144122359001512	0.9444310690313881	89.2787094116211	0.8314948081970215	6.027127265930176	nan	inf
monomer-200-nr2-run1_result_11	68	LEEELAALLEELGIPPEEVELRFDSPARPDWLELVAGGQLRAVGRFVEVGDGTELILERIDGEFASPEEEAAALARARARVEARAALLRVEAAIEELLAAFEEYLENEDDPEKYVPKIEEAYKKAKAVFDEAREVLFSNPEATPPELLEKFEELYGVVKEFYEKYKEILEKGKKELGYEKTLEELKKLYEEFKKKVEEIL	1.3293346647307736	0.9456119825452971	87.9188232421875	0.8115886449813843	6.352273464202881	nan	inf
monomer-200-nr2-run1_result_11	69	MEKELEELLKKYGIPPEEIRIEFHSEENPDYISIYAGGKLKAVGKFVRVGDGEVLVIEYYDGEPKSEEEEKKRLEEMRKRVDARAAFLRAVAAVDELLAAIEEALAAEDDPEAAWPRIEAAYARARAVFDEAEEVLTSNPEYTPAELLERFAALRGAVERYRAEARRIREEGRERLGEEERRRRLRELYERFRAEVEALL	1.4007184431109516	0.9584647392972673	88.08263397216797	0.8252310752868652	6.459320068359375	nan	inf
monomer-200-nr2-run1_result_11	70	DEERLAALLEQFGIPPEVVRLEWASEEDPDRFELIAGGVLRAVGRRVAVGDGEELVIEYYDGVPASPEEEAARRERMLARVEARAAFLRLVAALDALAAAFDAALAADDDPEARPAAIAAAAAALAAVAAEAREVLFANPEATPPELRAAAERLIGIAEAYLAEYERLRAEGRRRLGPEALRERLRALHARWRAAVEATL	1.3632967636479876	0.9576412578812258	84.71647644042969	0.8094688653945923	7.995080471038818	nan	inf
monomer-200-nr2-run1_result_11	71	LEAELAALLERLGIPPEVYELEWDSEENPDEFRLWAGGQLRAYGRLVRVGDGLKLVIEWIDGEAASEEEERERLERARRRVEAQAAFLRLVAAVDELLAALEEARANRDDPEAHWARVDAAYARLRAVAEEARALLFSHPEYTPPELQERARRLIGIAERYYEERKRLRERGRRELGEEALAAELDALLARFRAEVAATL	1.9901359193313113	0.9150357394193699	91.06348419189453	0.8554756045341492	4.93311882019043	nan	inf
monomer-200-nr2-run1_result_11	72	LAERLAALLAELGWPPEEVELRWDSAADPDRLALYAGGQLRAVGRLVAVGDGVELVLEWLDGRAASPEEEAARRAAAEARVDARAALLRMEAAVDRLLAAIEEALANRDDFESNEAKIEAAWAEARAVFDEAAALLRAHPEATPAELLERAEALRGVVEEYYARYRELKEEGKKRIGREALLERLEALHEEFRARVAAIR	1.515589358618798	0.9447164877892442	90.39015197753906	0.841140627861023	5.219839096069336	nan	inf
monomer-200-nr2-run1_result_11	73	LEERLEELLRRFGIPPEVWELEWESEEDPEWLRLYAGGQLRAVGRVVRLGDGEELVLEFYDGEFASPEERAATEARMRARVEAQAAFLRAEEAVRRLLEAIEEALKNRDDPEKWLPKIEAAYEEARAVFEEAEALLFSRPEYTPPELLERFERLRGIVEEFYERYKELIEEGEKELGREELLKRLEELYKEFRERVEAVL	1.3117988049815252	0.9487315978707563	89.7901382446289	0.8402551412582397	5.736191272735596	nan	inf
monomer-200-nr2-run1_result_11	74	LEAELAALLERFGIPPSEWRLEWRSAEDPDYFRLYAGGQLRLVGKLVQVGDGTELIIQEFPGEAASPAEEEARLREAEARVDAQAAFLRAVAAVERLLAAEDEALAADDDPEARWARIDAAAAEARAVFDEAEAIIFSRPEYTPPELRERLEALRGAVEEYLARRRELREEGERRVGPEELRRRLRALHAEFRARVEAIL	1.558548959248491	0.944242591157697	91.0276870727539	0.8576297163963318	5.318182468414307	nan	inf
monomer-200-nr2-run1_result_11	75	LEEELKELLKKFGIPESEYELIFESEENPDYLMLKAGGQLKLYGKIVKVGDGLELVLEEYDGLFKSKEEEKKRLEEMRKRVEAKAAFLEAEEAIKRLEAAIDAALAREDDPDARPAEIDAAYAEAKAVFDKAKEILFSNPEYTEPELLEKFEKLRGIVEEYYAEYRRLLEEGRREIGREELLRRLRELHERFRERVAEVL	1.3375897700260273	0.9540443413331685	86.79537200927734	0.8116189241409302	7.10099458694458	nan	inf
monomer-200-nr2-run1_result_11	76	LEEKIEELFKTFGIPPEEYKFEQESEENPDYFKLIAGGQLKAVGKIVKIGEGTELVIEYYDGKAKSKEEEEKIEEEMRKRVDAKAAFLKAKAAVEKLLEAIEEALKNRDDFESNQPKIDAAFEEAEKVFEEAEKIIFSNPEYTEPELQEKLKKLRGAVKEFKEKYKELLEKGKKEIGEEELLEKLEKLYEEFKKKVEEIL	2.9462465362560417	0.8578161720013644	80.03150939941406	0.7527852058410645	9.446390151977539	nan	inf
monomer-200-nr2-run1_result_11	77	LEERLAALLEERGLPPEVVELRWESEEDPERLELFAGGQLVAVGRLVRLGDGEELVLAWLDGPAASPAEEEARRAAAEAEVDARAAFLRAVAAIDRLLAAFDEALARRDDPEARLPAIRAAAAEARAVFDEARALLESRPEATPPELRARFAELAGIVDEYVARYEALLEEGRRKLGPEATLERLEALHAEFRERVAAAL	1.774364356030382	0.9096042075513688	87.45237731933594	0.8061066269874573	5.857451438903809	nan	inf
monomer-200-nr2-run1_result_11	78	LEAELAALLERRGIPPSEVELRWESEEDPDRFELVAGGQLVAVGRLVQIGDGEELVVEWLDGRAASPEEEAARRARARALVEARAAFLRVEAAIKELEAAIEEALANRDDFESNWAKIDEAYAKAKAVIDEAKELIFSRPEYTPEELRKKLEELAGVVDEFYEKLKEIREKGKKEIGEEKMLEEIEKLYKEFKEKVEKIL	1.9401441302720965	0.9148058627086059	83.27980041503906	0.7518808245658875	8.784991264343262	nan	inf
monomer-200-nr2-run1_result_11	79	LEEELAEYFKRYGIPPEVYELRWVSEEDPDWFELFAGGQLRAVGKLVKIGDGYELVIEEFDGLAASPEEEERRREEARKRVEARAAFLKAEAAIKDLLKAIEDYLKNEDDFESNIAKIDEAYAKAKAVFDEAEKIIFSNPEYTPEELREKLKKLSGIADEFYEKYKELIKKGKEEIGEEELLKQLKELYEEFKKKVEEVL	1.3213173825893625	0.9475667822759601	88.97830200195312	0.8353443741798401	6.129642486572266	nan	inf
monomer-200-nr2-run1_result_11	80	LEAELAALLEQFGLPPEEVELRFHSEARPDLFELVAGGALRAVGRLVRLGDGLELVVEWLDGLPASPEEEAERRARALARVEARAALLRAEAAIAELEAAIDEALANEDDPESNWPKIEAAYAKAKAVLAEAEELIFSNPEATPPEIRERLRRLAGIVDEYWERAKEIREEGRERIGEEERRRRLRELHAEFRAKVEAVL	1.4183795264132848	0.943186258141408	89.17757415771484	0.8449482917785645	5.822521686553955	nan	inf
monomer-200-nr2-run1_result_11	81	LRAELEALLEQFGIPPEEWELRWDSAERPDYFRLIAGGQLRLVGRLVRVGDGLRLVLEAFDGPAASPEEEAARLARARARVDAEAAFLEAVAAVDDLLAALEAALANDDDPESNVPAVDAAFARARAVLAAAEERIFAHPEYTPEELRRRLRELAGAVEEFEAEYRRLLEEGKKELGEEALRERLRELFERFRARVDAIL	1.2717488327285833	0.9600861871580261	90.59049224853516	0.8594927787780762	5.414072513580322	nan	inf
monomer-200-nr2-run1_result_11	82	LEEELAALLEQRGIPPEVVELEWDSEENPDRFRLIAGGQLRAYGLLVKVGDGYKLVIEWYDGEAASPEEEERRLEEMRKRAEAKAAFLKLEEAIKKLLKAIEEALKNRDDPYSNLPKIEEAYKEAKEVIKEAEEILFSNPEYTPKEILEKAKKLAGIVEEFYKKYKELIKKGEEEIGEEELYKKLKELYEEFKKKVEEVL	2.5529898726569105	0.8481962300302713	86.64170837402344	0.7412168979644775	7.6598992347717285	nan	inf
monomer-200-nr2-run1_result_11	83	MEEELAALLERWGIPPEEVELRFDSPERPDYLELIAGGELRAVGRIVKIGDGEELILREIDGLAASPEEEAARRERALKEVEAQAAFLKAVAAVEELLKAIEEAFENWDDPENNIAKIEAAYEKAKAVFEEAKKIIFSNPEYTSPEIQEKLEKLIGIVEDYYKKYKELIEEGRKRIGLEELRERLKELYEKFKKEVEEVL	14.79852926895527	0.20691508790748958	84.4312744140625	0.6176901459693909	13.710088729858398	nan	inf
monomer-200-nr2-run1_result_11	84	LAAELAALLERFGIPPEEVELRWFSPERPDLFELVAGGQLRAVGRLVRVGDGLRLVIAWLDGAAASPEEEAARRARALAEVEARAAFLELQAAVDDLLAALDEAEANDDDPESQWPKVDAAFARARAVAERAREVLFAHPEYTPPELRAAAEALIGAMEEFYARYQELREEGRRRIGEEELRERLRELRAEFRKRVEEIR	1.5816742495838692	0.9374672387086186	92.58954620361328	0.8732699155807495	4.438909530639648	nan	inf
monomer-200-nr2-run1_result_11	85	LEERLAELLQRWGWPPEEVELRWASPERPDLLELVAGGELVAVGRLVRVGAGTRLVLEEFPGRAASPEEEAARRERALARVEARAALLEAEAAVDELLAALDRAEAEDDDPEARPAEVEAAYARARAVFDAAEATLFARPEATPAELRERLAALRGAVEEYAARLAAVREEGERELGPEARRERERELRAEFRARVDALR	1.5832751927139612	0.9367020635959434	89.50394439697266	0.8506907224655151	5.560935020446777	nan	inf
monomer-200-nr2-run1_result_11	86	LEERLAALLERWGLPPEEVRLEWDSPERPDRLRLVAGGELRAVGLLVKVGDGEELVLVEYPGRAASPEEEAARLERALAEAEARAALLRAEAAIDDLLAAIDEALANEDDLESNWPKVEAAYARAAAVFAEARETIFARPEYTPPELRARLERLDGIVREYWARARELRERGEREIGEAELLERLRALHAEFRAEVAAAR	1.8653168779919653	0.913054094815029	90.50524139404297	0.8528267741203308	5.425516128540039	nan	inf
monomer-200-nr2-run1_result_11	87	LEAELAALLKRFGIPPEEWELRWESAEDPEWLRLYSGGELRLVGRLVRLGDGTELVLAEYPGRAASPEERAARERRARAEVEARAAFLRAIAAVRDLLAAMEEALENRDDPEKYEPLIDAAYARARAVFEEAEALIFSRPEYTDPALRARLEALRGAVEEFYARYKEIREEGRRKLGPEKERELIEKLYAEFRERVDAIL	1.7081626779929313	0.9233772222092091	87.7021484375	0.8322657346725464	6.344699859619141	nan	inf
monomer-200-nr2-run1_result_11	88	MEEELEELLKKFGIPPEEVELVWESEENPDEFRLYAGGQLVAYGKRVKVGDGEELVIEYYDGKFASKEEEEETLERMRKLADARAAFLRLEAAADDLLAALDAAAANDADPDSAWAAVDAAWAAFEAVAEEARALLFANPEYTPAELRERAEALIGAAREFRAELERLREEGRRRLGPAALREALAAARAAYRARVAALR	1.468369545949159	0.9361792436803029	90.015625	0.8299842476844788	6.031928062438965	nan	inf
monomer-200-nr2-run1_result_11	89	LEARLAELLRQFGIPPEVVELRWASAADPDRLELVAGGQLVAVGRLVRLGDGLELVLEWRDGLAASPEEEAAARERMRRRVDAQAALLRAEAAVDELLAALDAAAAARDDPAAAPAAVDAAWARAREVFDEARELIFAHPEYTPPELRERLEKLAGAVEEFYARYQALRARGAAEIGPAALAAELDALRAEFKARVAAIR	6.071377928197234	0.5432908374953531	82.90895080566406	0.6680054068565369	12.189199447631836	nan	inf
monomer-200-nr2-run1_result_11	90	LEERLAALLERFGLPPEVVELRWESEADPDRFELWAGGQLRAVGRLVRVGDGEELVIEYFDGEAASPEAEAARRERARKRVEARAAFLRAVAAVDDLLAALDAAAAARDDPESRLPAVEAAYADAKAVFDEAEAVIFANPEYTPPELREKLAELRGIVEEYAAELRRLIEEGRRRLGPEELARRLEELRARFRAAVEAVL	1.9067809584691942	0.9130503463898659	86.45651245117188	0.8260247707366943	6.714745044708252	nan	inf
monomer-200-nr2-run1_result_11	91	LEEELAALLERFGIPPEVVELEWDSPEDPERLRLWAGGQLRLVGRLVRVGDGVRLVLEPIDGLAASPEEEAARLAAAEARVDARAAFLRAVEALRRLLAALEEAEARRDDPESTPAAIDAAFAEADAVLAEARATLFANPEYTPPELRARLEALAGAHREFRARYRELLERGRRELGPEELRRRLAELRAEFRARVEALL	9.245740469482245	0.4058105117579842	82.6888427734375	0.6414134502410889	13.612101554870605	nan	inf
monomer-200-nr2-run1_result_11	92	LEARLAELLKRFGIPPEEIELRWHSEEDPDWFELFAGGELVAVGRRVRVGDGEELVIAWFDGRAASPEEREERYERARAEVEARAAFLRARAAVDDLLAALDAAAAARDDPEANWPAVDAAYARAAAVFAEARKLLFSRPEYTPPELRERLAALEGAVRDYAARLRAVREEGRKRLGPEEEARRREALRAEFRARVAALL	1.680140156650247	0.9325349358976461	88.74235534667969	0.8340634107589722	5.7167487144470215	nan	inf
monomer-200-nr2-run1_result_11	93	LEERLAALLEELGIPPEVWRLEWASEADPDRLELWAGGQLRAVGRLVKVGDGEELILERYDGPAASPEEEAARRAEALARVEAQAAFREAEAAVERLLAAFEEAEAADDDPEAREPRIEAAYAEARAVLDRAREILFSRPEATPAELRERLEALAGAVERFAAEYRAILARGERELGEAARREELRALLERFRAEVAALL	1.557152022316571	0.9417464986947754	87.22762298583984	0.8183801174163818	6.729255199432373	nan	inf
monomer-200-nr2-run1_result_11	94	LAAELAALLERWGIPPEVAELRWDSAERPDWFELWAGGVLRAVGRLVPVGDGLRLVLEELPGRPASPEEEAARRAAARARVEARAAFLRAVAALDDLLAALDAAAANADDPDARDAAVDAAAAAARATLDEARATLFARPEYTPPELRARLEALAGAFEEFEARRAALRARGRAEIGPEAERAALAELRAEFRARVDALL	13.22663088724381	0.36956605247545726	87.08273315429688	0.6624531149864197	12.507808685302734	nan	inf
monomer-200-nr2-run1_result_11	95	LEARLAELLERYGIPPEEVELRWESPERPDYLELYAGGQLRLYGRLVPVGDGLELVLEEYDGPAASPEEEEARRAEMRARVEARAAFLRAVAAVRELEAAFEEALAHRDDPEAHVPRIEAALARARAVLAEARAVVFAHPEATPPELRERLAALEGAVEEFAAAYRATLAEGAARVGLEETWARLEALYAEFRARVAALL	4.052235958480608	0.7098980910238858	84.47673797607422	0.6719071865081787	12.453527450561523	nan	inf
monomer-200-nr2-run1_result_11	96	LEEELAALLEELGIPPSEVELRWASAADPDWLELVAGGRLVAVGRLVQLGDGTELVLARFDGAAASPEEEAARRARARALVEAEAAFLRAKAAIDDLLAAMDEALANQDDPEANQAKIDAAFAKAQAVFDEARELIFSNPEATPEELREKLEKLIGIAEEYQAKYKKLVEEGKKEIGEEELLKKLKELHEEFKKKVEEVL	1.9352328613480243	0.9189787681911197	88.82304382324219	0.8381094336509705	5.999830722808838	nan	inf
monomer-200-nr2-run1_result_11	97	LEEELAELLKKFGWPEEEVEIEWESEENPDKFRIYAGGQLKLYGKLVKIGDGYELVLQEYDGEFASKEEEEATLKKMEKEAEAQAAFLKAKAAIDELIKAIDEYLANKDDFEKNKKKIDEAYEKAKKVFDEAEKIIFSNPEYTKKEIQEKLKKLKGIVDEYYKKYKELIEKGKKEIGEEELLKKLEELHEEFKKKVEEIL	1.554684824815191	0.9420124585013311	87.87054443359375	0.8171035051345825	6.5522356033325195	nan	inf
monomer-200-nr2-run1_result_11	98	MEEELAELLKRYGIPPEVVELRWESEADPDRLELVAGGQLRAVGRLVKIGDGEKLVLEEFDGEAASPEEEAERRAEAEARVEAQAAFLKAVEAVKKLLDAIEKALENSDDPEKNIPLIEEAYKEAKKVFDEAEKIIFSNPEYTPKEIQEKLKELRGVVEEFYEKYKEILEEGKKKIGEEERLKKIKELYEEFKEKVEKIL	1.1337491827421415	0.9614713847167117	85.25886535644531	0.7933918237686157	7.609986305236816	nan	inf
monomer-200-nr2-run1_result_11	99	LAARLAALLAEWGWPPEEVELRWASAENPDLFELYAGGQLRAVGRAVRLGDGVELVIAWYDGRAASPEEEAARRARALAEVEAEAAFRRAVAAVEKLLAALDEAFENEDDPESNWAKVEAAYAEAKAVLDEAEEIIFSNPEATPAEIREKLEKLRGAVERFYEELQRVREEGEEEIGREEELERLRKLREEFRKEVEEIL	1.6550090614086705	0.9288268661838603	88.22657012939453	0.8251419067382812	6.263774871826172	nan	inf
monomer-200-nr2-run1_result_12	0	MEDIKIEKVTLPPDVREEEIAKARAQNKVVFEAPEPWSPGSFYTIPYDPKWNNPLIAEILREFVEEFRERVERLLEEPLPEEKWDELLEILKPENINIKDFLSKFLELLAELLARYAPELPDREALLVEIARELYYVIKKYSEKIGKGEDEEKLKEEMRKDLEAIADRLFAALRAHARPGPDGEPLAPLPDPELEAEEPP	3.6137588977942774	0.8619406180068465	85.92430114746094	0.799491286277771	7.9948296546936035	nan	inf
monomer-200-nr2-run1_result_12	1	IPEIKIEEVKLPKDVIKEEIEKAEKENKVVFKAPEPYDKGSFYTIPYNPEWNKKEIAELLKEFVKEFEERLRELFEEPFDPEYFKELEEILKEENVDIKKFLSKFIELLALILARYAPELPNREEVLKEIAKKLYYAIKKFAEKIGKGEDKEKLKKEFKEELQKILDEFLETLRKHMRPGPDGVPVAPLPDPELEAEEPP	4.480190525483383	0.8285816798732617	78.14458465576172	0.7025758028030396	10.932707786560059	nan	inf
monomer-200-nr2-run1_result_12	2	LPNIEVKKIKLKPDVIEEKIAELKAKNYIVFSAPEPYDDGSFYAIPYDPKWNKKEIAEILKEFVLKFKERLNAFFEEPFPEEYWNELLEILKPENVNIKEFIEKFMEMLALILAKYAPNLPNKEELLVEIAKRLVYVIKKYAEKIGKGEDEKELKKEFEKDLQEILDYFFDELRKYAQPGPDGTPVSPLPDPELEALEPP	3.3468133755420397	0.8633953883678628	82.75933074951172	0.7854859232902527	8.649931907653809	nan	inf
monomer-200-nr2-run1_result_12	3	MENIEIKKITLDPDKREEKKKELLAKNYIVFEAPEPYDKGSMYAIPYEESWNNPLIAEVLKKFVLKFRERVDALVEEPLPEEYWDELLKILEPENVDIKKFLEKFLELLALFLAKYAPELPNREEVLVEIAKKLAYVIKKYSSKIGKGENIEELKKEMEKDLEEIADFFFETLRKHARPGPDGVPVAPLPDPELEELEPP	4.023395454644305	0.8352327778052	83.06952667236328	0.7700738906860352	8.734341621398926	nan	inf
monomer-200-nr2-run1_result_12	4	MENIKIEKVTLPPDVIEEEIAKAKAENKVVFTAPAPWDPGSYYTIPYDPKWNVPEIAEILYEFVEKFKERLDALVEEPLPEEYWEKLKEILKPENIDIKAFLEEFLHLLALFLDKYAPELPNKEELLVEIAKRLYYVIKKYAKKIGKGEDKEKLKEEMKKDLEEILDYFLEAVRKYAKPGPDGTPVAPLPDPELEEEEPP	3.817275999774103	0.8361238966724894	83.6868896484375	0.781501293182373	8.40005874633789	nan	inf
monomer-200-nr2-run1_result_12	5	MEKIEIKEIKLPKNVIEEKKKELEKENYVVFEAPEPYDNGSMYAIPYEEKWNKKEIAEVLKEFVKKFKEEINKLFKEPIDEKYYKKLEDILKPENIDIKKFLSEFMELLAIILDKYAPNLPNKKEVLKEIAKELYYVIKKYAEKIGKGEDKEKLKEEMKKDLNEILDKFIETLIKNIKKGSDGKPISDLPDPSLLEKNPK	2.3474584138088237	0.8927664847338752	78.08798217773438	0.7556594014167786	9.853789329528809	nan	inf
monomer-200-nr2-run1_result_12	6	LPDVKIERIELPPDRIEERLAELRARNYIVFEAPPPLSPGSFYAIPYDPSWDNPLIAEVLREFVLELQARLDALFDEPLPPEYWARLLELLEPERVDIRAFLSALMELLALLLARYAPELPNREEVLVEIARRLHAVIAKYAARIGRGEDEAALRAEMRADLEAILDWFLDTLRAHARPGPDGVPLAPLPDPALAALAPP	3.82046940828039	0.8362787956616954	83.71306610107422	0.7856599688529968	8.411005973815918	nan	inf
monomer-200-nr2-run1_result_12	7	LPAVEIRRVTLPPDVIEARRAELRARNYVVFEAPPPLDPGSLWAIPYDPRWDVPEIAEVLREFVLEFRAALEALFPEPLDPAHWERLLALLEPERVDIAAFLSAFLELLAELLARYAPELPDREALLVEVARRLHAAIRRFAERVGRGEDPEALRAELRAELQAILDYFLAALRRHMRPGPDGVPLSPLPDPALAAARPP	3.751793917521743	0.8138401689826696	80.79119110107422	0.7683205604553223	9.25894546508789	nan	inf
monomer-200-nr2-run1_result_12	8	IPNIEIKKVKLKPDVIEEEIKKAEKENYVVFKAKEPYDNGSFYTIPYEESWNKKEIAEILKEFVLEFKKDIDALFKEPLPEEKWEKLLEILKPENVDIKKFLSEFMELLAELIAKYAPELPNWEEVLVEIAKKLYYAIKKFSEKIGKGEDEEKLKEEFKKELQEIKDEFIETLKKHMKPGEDGIPVSDLPDPELEELKPP	16.259893957965847	0.33160859264661513	55.63013458251953	0.43263953924179077	17.33158302307129	nan	inf
monomer-200-nr2-run1_result_12	9	MENIEIKKVTLPPDVIEEEKKKAEKNNYVVFEAPEPYSPGSFYTLPYEESWNKKEIAEILKEFVEEFEKRLNALFEEPFPKEYFEKLKEILKEENVDIKKFLSTFLETLALILARYAPDLPNKEELLEEIAKKLYYVIKKYASKIGKGEDEEELKEKMKKDLQEILDYFLETLRKHMRPGPDGVPVAPLPDPELEALRPP	3.585746753660156	0.8262897109958195	74.95732879638672	0.6894903182983398	11.232033729553223	nan	inf
monomer-200-nr2-run1_result_12	10	IPEIKIEEIKLDKDKIEEVKEKLKKENYIVFEAKEPYNNGSLYAIPYDEKWNNPLIAKILKEFVKEFKEDLDKLFKEKIDESKYNELLEILKEENIDIKEFISKFLELLADILAKYAPNLPNKEELLKEIARRLVYTIKKYSEKIGKGENKEELEKKMKEDLKEIKDYFIDALKKNIKEGEDGKPIAPLDDPELKKKKPK	5.270752905176357	0.7230641833075572	84.53807067871094	0.8195071220397949	7.6510210037231445	nan	inf
monomer-200-nr2-run1_result_12	11	MENIEIKEIKLPPDKREEVKAKLEAENYIVFEAPEPYDDGSMYAIPYKEEWNNPLLAEILKEFVEKFRERLDALFEEPLPQEKFDELLEILKPENIDIKKFISKFIELLAELLAKYAPNLPNKKELLKEIAKKLVYVIKKYSEKIGKGEDIEKLKKEFEEDLEEILDYFLEELRKYAQPGPDGTPVAPLPDPELEELEPK	3.8094386147484274	0.836273304622765	84.00404357910156	0.7923240661621094	7.512747287750244	nan	inf
monomer-200-nr2-run1_result_12	12	MESLRLEEIRLPPDRREEVLAEARAANYVVFEAPPPLSPGSFWALPYEPSWNVPELAEVLAEFVEEFQAALDALFPEPLDPAYWARLQELLQPERVDLAAFLSAFMELLALLLARYAPELPDKEELLKQVALDLYAVIRRYAARVGKGEDPEALRAEFRADLRAILDRLLAALRAHARPGPDGVPLAPLPDPALEALRPP	7.540804250541985	0.5583237616572813	70.42498016357422	0.6137896776199341	14.78781795501709	nan	inf
monomer-200-nr2-run1_result_12	13	MENIEVKKITLPPDKIEEEIEKLKKKNYIVFSAPEPYDKGSFYAIPYEEKWNVKEIAEILKEFVLEFEKELNKLLKEPIDKKYFEELLEILKEENVDIKKFIEKFMELLALILARYAPNLPNKEELLVKIAKKLVYVIKKYAEKIGKGEDKEKLKEEFKKDLKKILDEFLEAFRKYAKEGEDGVPISPLPDPELEEEKPE	13.972424569303001	0.29824089100789586	58.32344436645508	0.4478805363178253	16.914962768554688	nan	inf
monomer-200-nr2-run1_result_12	14	IPEIKIEKVTLPPDRIEEEIAKAEAENYVVFTAPPPLDPGSFYKIPYEPKWNKKEIAELLKEFVKEFQERVDSLFEEPLPQEYWDELLKILEEENVDIKKFLSKFLELLALLLARYAPELPNREEVLVEIAKRLYYAIKKFAEKIGKGEDKEELKKEFEKELKEILDFFFETLRKHMKPGPDGVPVAPLADPELEALKPP	3.8102711501526882	0.8343262856754553	80.39385223388672	0.7439833879470825	9.740171432495117	nan	inf
monomer-200-nr2-run1_result_12	15	MENIEIKKITLPADQIEAKIAEAKANNYIVFTAPAPLSPGSFYTIPYDPKWNNPKIAKILKEFVEEFRERLKALFEEPFPEEYYEKLLELLKEEKVDIKAFVEEFMNFLALVIAKYAPNLPNKEEVLVEIAKKLVYVIKKFAEKIGKGEDEEKLEEEFKKELEEILDYFFETLIKHAQPGPDGVPVAPLPDPELLAEKPP	3.731236611199158	0.8498568215846991	83.06452178955078	0.7931536436080933	8.162854194641113	nan	inf
monomer-200-nr2-run1_result_12	16	MENIEIKEIKLPPDKIEEEIAKAKAENKIVFRAPPPLDNGSFYTIPYDPKWNDKRIAKILLEFVDEFEERLRALLEEPLDPRYFAELKEILKEENVNIKEFLEKFMEMLALLLARYAPELPNREELLKEIAKRLTYVIKKFAEKIGKGEDEKKLEEEMRKELQKILDYFLEELRRHARPGPDGVPVAPLPEPALLAAEPP	3.825787265144056	0.8207853880400995	81.60237121582031	0.7501981258392334	9.032135963439941	nan	inf
monomer-200-nr2-run1_result_12	17	IPDIKIEEVTLPPDVIEEKIAEAKAKNYVVFSAPPPLSPGSFWTLPYEEKWNNKEIAKILLEFVDEFEADLRALFEEPFPEEYFEELKEILKEENVDIKKFLEKFIEMLALIIARYAPQLPNWREVLKEIALELYYVIKKYSEKIGKGENKEELEKEMKKDLEAIRRKFFETLRRHARLGPDGVPVAPLPDPALLAEKPP	8.72598128824314	0.7215181522124245	79.74754333496094	0.752373456954956	9.975212097167969	nan	inf
monomer-200-nr2-run1_result_12	18	MENIEVKKITLPPDVIEEEIKKAEAENYIVFSAPEPLSPGSFYTLPYEEKWNVPLIAEILKEFVLKFQERLDALFEEPFPPEYFEELLEILKPENIDIKKFISKFMEMLALILDRYAPELPNREELLVEIAKRLVYAIKKFAKKIGKGEDEEKLKEEFKEELEKILDYFLEALRKHMRPGPDGVPVAPLPEPELLEEEPP	3.9972459483805687	0.8308873197209438	83.5047607421875	0.7692810297012329	9.351801872253418	nan	inf
monomer-200-nr2-run1_result_12	19	MKNIKVEKIELEPDKIEEEIKKLEEENYVVFTAPEPLDKGSFYAIKYEEKWNNPLIAEILLEFVEEFQKRLDELFEEPFDPEYYEKLKEILKKENIDIKKFLSEFMKLLALILDKYAPNLPNKEELLVNIAKKLYYVIKKYSEKIGKGEDEEKLKEEMKKDLQKILDEFFEALRKHAELGEDGVKVAPLPEEELEEKEPE	3.5214387777492626	0.8794124655926706	81.0401611328125	0.7780722379684448	9.001368522644043	nan	inf
monomer-200-nr2-run1_result_12	20	MENIEIKKITLPPDKIEEEKERLEKENYIVFEAPEPYDKGSFYAIPYDPKWNKKEIAELLKEFVLEFEKELNKLFEEPIDKKYFDKLLEILKPENVDIKKFLSEFMKLLALILAKYAPYLPNKEEVLVEIAKELTYVIKKYAKKIGKGEDKEKLKEEFKKDLKEILKKFIDTLKKYAKLGEDGIPIAPLISEELEKEEPE	8.186829909432713	0.6855156722395637	81.12179565429688	0.7687826156616211	9.027771949768066	nan	inf
monomer-200-nr2-run1_result_12	21	MEDIKIEKITLPPDKIEEERKKREAENYVVFEAPEPLSPGSFYAIPYDPKWNNPLIAELLLKFVEKFEERLRALFEEPFPEEYFKELKEILKPENVDIKKFLSKFMEMLALILDRYAPNLPDREEVLVEIAKKLYYAIKKFAEKIGKGEDEEKLKKEFEKELEKILDEFFETLRKHVEPGEDGVPVAPLPEEELLEEEPP	3.3074278948698064	0.8822067232334783	83.78977966308594	0.7805626392364502	8.489594459533691	nan	inf
monomer-200-nr2-run1_result_12	22	MEDIKIEEIKLDKDKIEEEIKKLKEENYIVFEAKEPYNNGSFYAIPYEEKWNKKEIAEILKEFVLEFKEELDKLFEEPIPEEKYKKLLEILKEDNVDIKKFLEEFFNLLAEILDKYAPNLPNKKELLKEIAKRLYYVIKKFAEKIGKGEDEEKLKEEFKKELKKIKDYFLEELKKNMKEGEDGKPVAPLKEEELEEEKPE	9.330861324679905	0.4097864218147024	55.79119110107422	0.5190815925598145	16.02581214904785	nan	inf
monomer-200-nr2-run1_result_12	23	MENIEVKKIKLPKDKIEEEKEKALKENYVVFEAKEPYDNGSFYTIPYEEKWNNPKIAKILKEFVLEFKEDINALFEEPLPQEYWDELLEILKEENIDIKKFLSKFLELLAYLLAKYAPNLPNREELLVEIAKKLYYVIKKYAEKIGKGEDEKKLEEEMKKDLEEIKKEFLEALRKYMEPGPDGVPVAPLADEELEEEEPP	18.32820432772792	0.16024109570948283	60.74101257324219	0.46977561712265015	15.572552680969238	nan	inf
monomer-200-nr2-run1_result_12	24	MKNIEIKEIKLDKDKIEEKKEELKKKNYIVFEAPEPLDKGSLYALPYEEKWNKKEIAELLKEFVLEFKKRLDELFSEPLPEEYFKKLLEILKPENVDIKEFISEFMKLLALYLQKYAPNLPNKEELLKEIAKELYYVIKKYAEKIGKGENKEELEEKFKKDLEEILDKFIETVRKHMKLGEDGVPVAPLPDPELEEKEPK	12.987255661465877	0.341764656066823	57.04705047607422	0.4539215564727783	17.276418685913086	nan	inf
monomer-200-nr2-run1_result_12	25	MENIKIEEVKLPPEEIEEKIAEAEKENYVVFTAPEPLSPGSFYTLPYEEKWNVPLIAEILKEFVEEFRARLDALFEEPLPPEYYDKLLELLKPENVDIKAFLSAFMELLALALQRYAPQLPNRREVLVEIAKELYYVIKKFAEKIGKGEDEEKLKEEMRKELEEIADRFFETLRRHMRPGPDGVPVAPAPDPALEALEPP	10.475162053759277	0.5919450966031475	79.40082550048828	0.7376543283462524	10.180213928222656	nan	inf
monomer-200-nr2-run1_result_12	26	MENIEIKEIKLDKNKIEEEIEKLKKENYVVFTAPEPLDKGSFYALPYEEKWNVKEIAEILKEFVKKFQEELNKLFKEPLPQEYFDKLLEILEPEKVDIKEFLSEFLNLLAIYLDKYAPYLENKEEVLKKIAKKLYYTIKKFAKKIGKGEDKEKLKKEFEKELNEILDEFIKILKKNIKEGEDGEPIAPEIEEELEKEKPK	3.4064596396069016	0.8918031437783236	80.01107025146484	0.7831544876098633	9.045655250549316	nan	inf
monomer-200-nr2-run1_result_12	27	LKDIKIEKVTLDPDKREEEIKKAKENNYIVFEAPEPYDKGSFYTIPYEEKWNNKLIAEILKEFVLEFKKKIEELLKEPLDKKYYDELLEILKPENINIKEFISKFMELLALYIDKYAPNLPNKEEVLVEIAKKLAYVIKKYSKKIGKGEDEEKLKEEMKKDLNEILDEFIKTFKKYAKKGEDGKPISDLPIEELEKKKPK	8.006526917229813	0.7643931031715258	81.61676788330078	0.7853922247886658	8.789828300476074	nan	inf
monomer-200-nr2-run1_result_12	28	MENINIEKVKLDPDKIEEEIEKAKKENKIVFKAPEPYDKGSFYTIPYEEKWNKKEIAEVLKEFVEEFKKRLEELFEEPLPEEYFEKLKEILKEENVDIKKFIEEFMELLALYIAKYAPNLPNWEEVLVNIAKKLYYVIKKYAEKIGKGEDEEKLKEEMKKDLEEILDEFIEILKKHIEEGEDGTPVAPLPKEELEKLEPK	7.534866834115159	0.7615673435953728	69.0316390991211	0.639406144618988	12.1798734664917	nan	inf
monomer-200-nr2-run1_result_12	29	MPNIEVKKVTLPPDRREEEIAKAKAENYVVFEAPPPLSPGSFYTLPYEPKWNNPLLAELLREFVERFRERLDALFEEPLPEEYWEELLEILKPENIDIKAFLSKFLELLALLLARYAPNLPNKEELLVEIAKRLYYVIKKYAEKIGKGENEEELKKAFREDLERILDEFLEALRRHARPGPDGVPVAPLPDPELEALRPP	3.5846878876813273	0.8456846376051107	84.2067642211914	0.7896466255187988	8.192035675048828	nan	inf
monomer-200-nr2-run1_result_12	30	MPNIEIKRVTLPPDVVEEEKKKAEAENYVVFEAPEPLSPGSFYTLPYDPKWNKKEIAEVLKEFVKKFKERIDALLEEPVDEEYYKKLEEILKEEKVDIKKFLSEFMKLLALILDKYAPELPNREEVLEEIAKRLYYVIKKFAEKIGKGEDKEELKKEMEKELEEIADYFFETLRKHAKLGEDGVPVAPLPDPELEAEEPP	4.393651392500503	0.7893022826884294	77.49198913574219	0.7361948490142822	10.083147048950195	nan	inf
monomer-200-nr2-run1_result_12	31	LDNIKVEKITLKPDKKEEEKKKALENNYVVFEAKEPYSKGSFYTIPYEEKWNNPKIAKILKEFVEKFKEELDKLFEEPIDEKYYEELLEILKEDKIDIKKFLSKFMELLAEILDKYAPNLPNKEELLIEIAKKLYYVIKKYSKKIGKGEDEKKLEEEFKKDLEEILKYFIEELKKHAKEGEDGKKISPLVEEELEEEEPE	13.461105681609293	0.30256522432019783	75.84591674804688	0.6690206527709961	11.650140762329102	nan	inf
monomer-200-nr2-run1_result_12	32	MENIEIKKIKLPPDKIEEVKKELEAKNYIVFSAPPPLDDGSMYAIPYNPEWNNKEIAELLKEFVKKFKERLEELFEEPIDPKYYEELLKILEPENVDIKKFISKFMELLALIIQKYAPNLPNKEELLVKIAKDLVYVIEKYSKKIGKGEDKEKLKKEFEKDLQKILDYFLEELRKYMEEGEDGTPIAPLPEEELEEEEEP	6.928659866291966	0.7873405337570784	82.10796356201172	0.7715007662773132	9.012259483337402	nan	inf
monomer-200-nr2-run1_result_12	33	MESIEIKEIKLPKDKIEEKIEEAKKNNYIVFKAEEPDDKGSFYTIPYEEKWNNKEIAELLKEFVLEFKKDLDALFKEPIDPKYWEELLKILEPENVDIKKFLEKFMELLAKILSKYAPNLPNKEELLKEIAKKLAYVIKKYSKKIGKGENEEELKKKFKEELEEIKKYFLEELRKYMEEGEDGKPVSPLVDPELELKEPP	4.357329720295927	0.8396367469445706	83.48660278320312	0.7777340412139893	8.926765441894531	nan	inf
monomer-200-nr2-run1_result_12	34	MENIEVKKITLKPEEIEEEKKKLEEENYVVFEAPEPLSPGSFYALPYEEKWNVPEIAELLREFVEEFRARLDSLFPEPLPEEYWQELLEILKPENVDIKKFLSKFMELLALYLQRYAPELPNREELLIEIAKRLYYVIKKYAEKIGKGEDKEKLKEEFRKDLEEILDYFLERLVEHARPGPDGVPLAPLPAPELLAERPP	3.4687172433183022	0.8553657798632837	83.27355194091797	0.7858594655990601	8.237615585327148	nan	inf
monomer-200-nr2-run1_result_12	35	MNDIKIEEVKLDPDKIEEKIKEAKEKNYIVFKAPEPWDKGSFYTIPYNPEWNNPLIAEVLKEFVDKFEEDLNALFEEPFDPKYYEELKEILKPENIDIEKFISKFMEKLALILDKYAPNLPNKEELLKEIAKDLVYVIKKFAEKIGKGEDIEKLKEEMKKELEEIRKKFFEALRKNIKPGPDGVPVSPLADEELEEEEPE	3.904782675650702	0.7658421657677701	77.28959655761719	0.731167197227478	10.487678527832031	nan	inf
monomer-200-nr2-run1_result_12	36	IPNIEIEKVELPPDVREEEIAKAKAENYIVFEAPEPYSPGSFYKIPYDPKWNKKEIAELLKKFVIEFEEDLRALFPEPFDPKYWEELLEILKEENVDIKEFVSKFLEMLALIIQRYAPELPDWEELLVEIAKRLVYAIKKYAEKIGKGEDEEKLKEEFEKDLKEIKDYFFEALRRHARPGPDGTPVAPLPSPELEALEPP	3.889659627808851	0.8502583986874227	83.36465454101562	0.7812300324440002	8.99927806854248	nan	inf
monomer-200-nr2-run1_result_12	37	MENIKVEKIKLKPDEIEKKKKELEKKNYIVFEADEPYSDGSFYAIPYEESWNSKKIAEILKEFVKEFKKKINELFEEPIPEKYWKELEEILKPENVDIKKFLSTFFKLLAYILDKYAPYLPNKEELLIEIAKKLYYVIKKYAAKIGKGEDEKKLEEEMKKDLEEILDYFIKELKKYRKLGEDGIPISPLNDPELEELNPK	8.16284644004482	0.6999434490421266	83.293212890625	0.7975515127182007	8.620477676391602	nan	inf
monomer-200-nr2-run1_result_12	38	IPDIKIEKVTLPPEKREEAIEKAKKENYIVFEAPPPWDKGSFYTIPYDEKWNVPEIAKILKEFVEEFQARLDALFPEPLPQEYWDELLKILEPENIDIKAFLEKFMKLLALLLQRYAPELPNREEVLVEIAKRLTYVIKKYAEKIGKGEDKEKLEAEFRADLQEILDYFLDTLRRHMRPGPDGVPVAPLPDPALEALEPP	3.5871523976261046	0.8390492908155724	84.31037902832031	0.7744956612586975	8.701468467712402	nan	inf
monomer-200-nr2-run1_result_12	39	LPEIKIERIELPPDEREAVREKLRKENYIVFEAPPPLSPGALYALPYEERWNVPLIAEILREFVLEFRARLDALFEEPLPEEYYDELLEILKPENINIKEFLEKFMELLALVLQRYAPELPNREELLVEIARRLHYVIKKYAEKIGKGEDEEKLKEEMRKDLQEIADFFFDALRAHARPGPDGVPVAPLPDPALRAAAPP	9.394449916754366	0.5097957174961529	74.82928466796875	0.6090831160545349	15.306649208068848	nan	inf
monomer-200-nr2-run1_result_12	40	LPELKIERVELPPDRLEEARAEAEAQNYIVFSAPPPLDPGAFYTIPYDPRWNVPEIAEILREFVEEFRADLDALLEEPLPEEPYERLLELLKPENIDIKAFLSEFMRLLAELLARYAPELPNREEVLVEIARRLAYVIKKYASLIGKGENPEELKEQMRKDLEEIRDFFFRTLRAHARPGPDGVPVAPLPDPALEALEPP	3.2736878643118477	0.8547175360926268	83.57144165039062	0.7839603424072266	8.721362113952637	nan	inf
monomer-200-nr2-run1_result_12	41	MPDLKVEKVKLPPDEIEKEIEKAKKEKYIVFSAPEPDDDGSFYKIPYEPEWNVPLIAEILKEFVEKFKERLDALFEEPIDPKYYEKLLEILKPENINIEEFLSSFMELLALILRRYAPDLPNKEEVLVKIAKKLAYAIKKYAKKIGKGEDEEKLKEEFKKDLEEIADEFFETLRKHRRPGPDGVPVAPLPDPELEALEPP	4.320713661348631	0.745916374253635	76.53286743164062	0.6834676861763	11.810669898986816	nan	inf
monomer-200-nr2-run1_result_12	42	MENIKIEKIELPPDVREEKIKELKEKNYIVFEAPEPLDKGSFYALKYEEKWNNPLLAELLKKFVEEFKKEVEKLLEEPLPEEYWEKLLEILEPEKVDIEKFISEFMELLALYLAKYAPDLPNKEEVLKKIAKKLYYAIKKYAKKIGKGEDEEKLKKEFEEELKEILDEFIETFRKYAKPGPDGKPVAPLPSEELEEEKPK	3.1779095849878107	0.8616840003556518	78.86045837402344	0.7620986700057983	9.652457237243652	nan	inf
monomer-200-nr2-run1_result_12	43	MENIEIKKITLPPDRREEEKARLEKENYVVFEAPPPLSPGSFYAIPYEPKWNVKELAEILKEFVKKFKERIDALFEEPTPEEKWEELEEILKPENIDIKKFLSKFMELLAEILARYAPDLPNREELLENIAKKLYYVIKKYAEKIGKGEDKEKLKEEFKKDLEKILDEFFEALKKYMKPGEDGTPVAPLPDPELEEEEPP	20.213869202584828	0.11500921717073133	62.47285842895508	0.4846484959125519	16.632402420043945	nan	inf
monomer-200-nr2-run1_result_12	44	MNNIEIKKVKLPPDKREEEKKKAEAENYIVFEAPEPYDDGSFYTIPYNPEWNNKKIAEILKEFVLKFEKKINELFKEPLPKEYFDKLLEILKEENVDIKKFLSEFMKYLALLIAKYAPELPNWEEVLKEIAKDLYYVIDKYAKKIGKGEDEEKLKEEFKKDLDEILDKFIETLKKHAKLGEDGKPISPSVEEELEKEKPK	11.337132326250575	0.4559521734014678	73.68914031982422	0.7143765687942505	10.26378059387207	nan	inf
monomer-200-nr2-run1_result_12	45	MENIKIEEVTLKPEEIEKEIEKAEKENYVVFKAPEPWSPGSFYKIPYEESWNKKEIAELLKKFVEKFKKELDALFEEPIDEKYYKELLEILKEENIDIKKFLSKFLELLAIILDKYAPELPNKKELLKEIAKELYYVIKKYAEKIGKGENKEELEKEFEKDLEKIRKKFFEALIKHAKEGEDGVPVSKLPLEELLKKEPE	2.3702429251516475	0.8999125783908275	82.92962646484375	0.8152480721473694	7.645442008972168	nan	inf
monomer-200-nr2-run1_result_12	46	MNNIKVEKVTLPPDVIEEKIAEAKANNYVVFSAPPPLDKGSFYTIPYEPSWNKKEIAEILKEFVKKFKERVDSLLEEPLDEKYWKELEEILKEENVNIKKFLEAFMHLLALLLDKYAPELPNKEELLVEIARKLYYAIKKFASKIGKGEDKEKLKEEFKKELEEILDEFFEALRKYAKPGPDGVPVSPLPDPELEALNPK	2.8378267992315607	0.8697008570130156	73.6585922241211	0.7105400562286377	11.329498291015625	nan	inf
monomer-200-nr2-run1_result_12	47	MENIEVKKITLPPDVREEEKKRLEAENYIVFEAPEPLSPGSFYAIPYEEKWNVPKIAEVLKEFVLEFEKEVRALLEEPLPKEKFDKLLEILKPENIDIKKFISAFMELLAELLARYAPNLPNREEVLVEIAKELVSVIKKYAEKIGKGEDEEELIKEMREDLEKIRRKFFETLRKYMEPGPDGVPVAPLPDPELEAEKPP	10.877202421471212	0.5741877988680089	81.88651275634766	0.7547622323036194	9.678763389587402	nan	inf
monomer-200-nr2-run1_result_12	48	LDNIKIEKVKLDPDKIEEEIAKAKAEKYVVFSAPAPLDDGSFYKLPYEEKWNVPEIAELLLEFVEEFEKKINELFEEPIDPKYFEELKEILKKENVNIEEFLSKFMELLALILDKYAPNLPNKEELLVEIAKKLYYAIKKFAEKIGKGEDKEKLKEEFKKELEEILDFFFETFKKYAKLGEDGKPISPLPKEELEKKKPK	7.485110131527744	0.768777023559301	77.66333770751953	0.7318223118782043	10.586326599121094	nan	inf
monomer-200-nr2-run1_result_12	49	LPEIEIKRVELPPEVREEEKKKALEENYIVFEAPPPLDPGSFYKIPYKESWNNPLIAEILKEFVLEFEERLRALLEEPLPPEYFEKLLEILEPEKIDIKKFLETFIELLALLLARYAPDLPNREEVLEEIARRLVYVIEKFAKKIGKGEDEEKLKEEMKEALEEILDYFLRTLRAHARPGPDGVPVAPLPDPALEALEPP	3.246078504538662	0.8525578690897123	78.43766784667969	0.7202690839767456	10.476683616638184	nan	inf
monomer-200-nr2-run1_result_12	50	MENIEIKEIKLPPDVKEEKIKEAKEKNYVVFEAKEPWDDGSFYTLPYDPKWNVKKLAELLKEFVLEFQEKLDALFEEPIPEEYFKELLEILKPENVDLKEFLSKFMELLAYILDKYAPNLPNKKELLKEIAKELYYVIKKYAEKIGKGEDEEKLKAEFKKDLQAILDKFLEALRKNIEEGEDGVPVAPLPDPELELLKPP	4.7466502863705	0.6405135285558816	74.0243911743164	0.6918280720710754	11.339308738708496	nan	inf
monomer-200-nr2-run1_result_12	51	LPEIKVERIRLPPDVREEERARLKAENYVVFEAAPPWDDGSFYAIPYDPRWNVPRLAKILLEFVEEFERRLRALFAEPLPEEKFEELREILKPENVDIKAFLERFLELLAEVLARYAPELPDREAVLVEIARRLAAAIKKFAAKIGKGEDEAELEAEFRAELQEILDELLETLRRHARPGPDGVPLAPAPDPALWAERPP	3.842356010859949	0.8383652328556367	83.8158187866211	0.7815958261489868	8.342977523803711	nan	inf
monomer-200-nr2-run1_result_12	52	MENIEIKEIKLPEDVREEEIKKAEEENYIVFEAPEPWSPGSFYTLPYDPKWNKKELAKLLKEFVEKFEEEIRKLLKEPLPEEYFKKLKEILKEENVDIKKFLSEFLKMLALLLAKYAPNLPNKKELLKEIAKKLYYAIKKYAEKIGKGEDKKKLEEEFKKDLEKILKEFIDALRKYMEPGEDGVPVSDLADPSLEEEEPP	8.861338880197604	0.5810608110563532	81.00785827636719	0.7568702101707458	9.6664400100708	nan	inf
monomer-200-nr2-run1_result_12	53	MENIEIKKITLPENVIEEEIEKAKKENYIVFKAKEPYDNGSFYTIKYDEKWNKKEIAEILLEFVEEFKEEIDKLFEEPIPEEKYEKLKEILKPENIDIKEFISEFMELLAEILDKYAPYLPNKEELLVEIAKKLVYVIKKYAEKIGKGEDKEKLKKEFKKDLKKIKDYFFEELRKNMKEGEDGKKVSPLVDEELEKKKPE	2.32109549421519	0.9068680024270717	71.8296890258789	0.7147202491760254	11.630690574645996	nan	inf
monomer-200-nr2-run1_result_12	54	MENIKIEKIELDPDVIEEKKKELEEKNYVVFSAPPPYDKGSFYAIPYEEKWNNKEIAKILKEFVEEFRERLKALFEEPFPEEYYKKLLELLKEENVDIKKFLSTFLEMLALILAKYAPNLPNKEEVLVEIAKELYYAIKKFAKKIGKGEDKEKLEKEFKEELKKILDKFIDTLVENIEPGPDGIPVSPLPEEELREEEPP	3.9482031543846214	0.8584169464470418	77.2908706665039	0.7365860342979431	10.628460884094238	nan	inf
monomer-200-nr2-run1_result_12	55	LPDIKIEKVTLPPDEIEAAKEKALADNYVVFEAPPPLSPGSFYKLPYEPEWNNPLIAEILYEFVLEFKERIEKLIEEPLPEEYWEKLLEILKPENVDLKAFLSAFMELLALLIDKYAPYLPNKEELLVEIAKKLYAAIKKFAAKIGKGEDEEKLKAEFRKELEEILDEFLKTLIKYAKPGPDGKPVFAKPDEELLEEEPP	2.9730731244626543	0.8968461163307534	83.27664947509766	0.8001797199249268	7.858598232269287	nan	inf
monomer-200-nr2-run1_result_12	56	MENIKIEKITLDPDKIEEKKEELLKKNYIVFEAPPPYDKGSLYAIPYEESWNKKEIAEILKEFVEEFKERLDALFDEPIDEKYYEKLLEILKEENVDIKKFISEFLKLLALILDKYAPELPNKEEVLKEIAKKLYYVIKKYSEKIGKGEDPEKLKEEMKKDLQEILDYFFETLRKHMRPGPDGVPLAPLPDPELEALEPP	14.90248834044107	0.26351149946222935	56.7645149230957	0.4390692710876465	18.02809715270996	nan	inf
monomer-200-nr2-run1_result_12	57	LPSIEIRRVELPPEVVEEELAKARAENYVVFTAPPPLSPGAFYTIPYEPKWNVKEIAEILKEFVLEFRRRLEALLPEPLPQEYWDELLEILEPEKVDIEKFLSAFLELLALLLARYAPELPDWEAVLERIARRLAYVIKKYAEKIGKGEDKEKLKEEMKKDLEEILREFLATLRAHAKPGPDGRPVAPLPDPALEAAEPP	3.5549188888620287	0.7857547864762069	76.359619140625	0.7348289489746094	10.296867370605469	nan	inf
monomer-200-nr2-run1_result_12	58	MNNIEIKEVKLPEDKIEEEIKKAKEENYVVFSAPKPYDNGSFYTIPYDEKWNNPEIAEILKKFVDKFEEELNKLFKEKFDPEYYEKLKKILEPENIDIKKFLSTFLEYLALVLQKYAPNLPNKEEVLKEIAKKLYYAIKKYASKIGKGEDKEKLKKEFEKELDEILDEFIKTLKKYAKKGEDGKPVSDLVDPELEEEKPP	3.6920337757456894	0.8654597750117874	78.99562072753906	0.754359245300293	9.417844772338867	nan	inf
monomer-200-nr2-run1_result_12	59	MENIEIKKITLPPDKIEEKIAELKAKNYVVFSAPEPYSPGSYYAIPYNEKWNVKELAEILYEFVLKFKEELDKLFKEPFPQEYFDKLLEILKPENINIKEFLSTFMEMLALILAKYAPNLPNREELLVNIAKKLYYAIKKFAEKIGKGEDKEKLEKEFKEELEKILKELIEAIKKNMEEGEDGEPVSPLPEEELEEEEPE	11.06644838448971	0.5710887780014672	82.52085876464844	0.767662763595581	9.253521919250488	nan	inf
monomer-200-nr2-run1_result_12	60	LPNIEIKKITLPPDKIEEEIAKLEAENYIVFKAKPPYDKGSFYAIPYEEKWNVPLIAEILKEFVLEFKERIDKLFKEPIPEKYWDELLEILKEENIDIKKFVSKFLELLAEIIAKYAPYLPNKEKLLEEIAKKLVYVIKKYAEKIGKGEDEEKLKEEFKKDLKEILDEFFKTLIKYMKEGEDGKPISPLVDEELLKKEPK	2.9165828420611257	0.8799251789227293	80.32600402832031	0.7832937240600586	8.669700622558594	nan	inf
monomer-200-nr2-run1_result_12	61	MENIEIKEVKLPPDKIEEEIAKAKAENYIVFKAPEPYDKGSFYTIPYDESWNKKEIAEILKEFVLEFKKEIDALLKEPLPEEYFEKLLKILEEDKINIKEFLETFIELLALLLDRYAPDLPNKEEVLKEIAKKLAYVIKKYAKKIGKGEDKEKLKEEMKKDLKKILKEFLETLRKYVKPGPDGEPIAPLVDPELWAKNPP	2.953360214177779	0.8142560609004629	77.24478149414062	0.7547882199287415	9.329952239990234	nan	inf
monomer-200-nr2-run1_result_12	62	MENIKIEEIKLDEDKIEEEKEKAEKENKIVFEAEEPYDKGSFYTIPYNEKWNNKKIAEILKEFVDEFEERVRELLEEPLPEESFEKLKEILKPEKVDIKKFLSEFIKMLAELLAKYAPYLPNKEELLKEIAKRLYYVIKKYAEKIGKGEDEKKLEEEFKKDLQEILDYFFEELRKYMKPGEDGEPVAPLPDPKLLEEEPP	13.843518562567093	0.4434464598126339	65.75457763671875	0.5901210904121399	16.00023078918457	nan	inf
monomer-200-nr2-run1_result_12	63	MEDLKVEKVTLPKDRIEEEIAKAEKENYVVFKAPEPYDNGSFYTLPYDPRWNVPLLAKLLKEFVLEFKKKIDELFEEPIDEKYWNKLLELLKPENVDLKKFLSTFMELLAIILDKYAPYLPNKEELLVEIAKRLAYVIKKFAEKIGKGEDEKKLEEEFKKELEEIKDYFFEALRKYRKKGEDGKPISPLDDPSLLEKKPP	7.381481557691917	0.6445587114797555	84.49324798583984	0.8011782169342041	8.387162208557129	nan	inf
monomer-200-nr2-run1_result_12	64	MKNIKVEKITLEPDVIEEKIKELKENKYIVFKAPEPLDNGSLYAIPYEESWNKKEIAEILKEFVKEFEKKIKELVKEPLPEEYFNKLLEILKEDNVDIEKFLSTFLEYLALFLDKYAPNLPNKEELLIEIAKELYYVIKKYSKKIGKGEDKKKLEEEFKKDLEKILEKFFEAVRKHAEEGEDGKPVAPLPDPELEEKEPK	3.6206359842663955	0.8212594952957776	76.69430541992188	0.7320559024810791	9.7890625	nan	inf
monomer-200-nr2-run1_result_12	65	IPNIKIEKITLPPDVREEKKEELEKKNYIVFEAPAPLSPGSFYAIPYDPSWNNPLIAEILKEFVKKFKERLDALFEEPFDPSRYAKLEELLKPEKIDIKAFVSEFMNLLAEILARYAPELPNREEVLVKIAKKLVYVIKKYSSKIGKGEDEEKLKEEMKKELDEILDELFETLRKHMRPGPDGVPVAPLPAEELLAEEPP	8.896393088691418	0.7065347121604226	83.2774429321289	0.7687054872512817	9.133922576904297	nan	inf
monomer-200-nr2-run1_result_12	66	IPNINVEKVTLPPDKIEEKIAEARANNYVVFKAKPPYDKGSFWTLPYDPKWNNPLIAEVLLEFVKEFKKRIDALFKEKPDEKYWKKLEEILKPENVDIKEFLSSFFELLAEILAKYAPELPDKEKLLVEIAIELHYVIKKFAKKIGKGEDEEKLKAEMKKELEEIADKFFETLIKYMKPGEDGKPVSPLPSEELLKKEPP	3.6339225899884857	0.8452705532351217	83.04439544677734	0.787307858467102	8.859171867370605	nan	inf
monomer-200-nr2-run1_result_12	67	MENIELKEVKLPEDEREKEIEKAKKENYVVFKAPPPLDDGSFYTLPYDPKWNVKEIAELLKKFVEKFKKKLDELFSEPLPEEYFEKLLKILEPEKVDIKEFLSSFFELLALTLAKYAPNLPNKNELLKEIALKLYYVIKKYAEKIGKGEDKEELEKEFEKDLEEILDYFIKELKKNMKLGSDGKPVAPLNSEELEKKKPK	8.797808561493651	0.7481328755536544	83.48347473144531	0.7855921983718872	8.329336166381836	nan	inf
monomer-200-nr2-run1_result_12	68	IPEIKVEKITLPKDKIEEEIEKAKKENYIVFKAPEPDDKGSFYKIPYEEKWNNPLIAELLLEFTKEFKARLEALFEEPIPEEYWAKLEELLKPEKIDIKAYLSEFMELLALILRRYAPNLPNKEELLVEIAKDLTYVIKKYAEKIGKGEDEEKLKEEFKKDLKKILDKFLDALRRHARPGPDGVPVAPLPDPALEALRPP	17.47215747543621	0.17184725234370354	66.51589965820312	0.5375272035598755	15.1447172164917	nan	inf
monomer-200-nr2-run1_result_12	69	MEDIKVEKVKLPPDKIEEKIAEAEKNNYVVFTAPPPLDDGSFYTIPYDPKWNNPLLAELLKKFVLKFKEELNKLFSEPLPEEYFEKLLKILEPENIDIKKFLSEFMKLLALLLDKYAPYLPNKEELLVEIAKRLYYVIKKYAEKIGKGEDEEKLKKEFEKDLEEILKFFIDELKKYMKPGPDGVPVAPLSDPELEAKNPE	8.799936338578828	0.7361118911474285	82.3636703491211	0.778682291507721	8.823135375976562	nan	inf
monomer-200-nr2-run1_result_12	70	LEDLKVEKITLPPDKREEVKAKLKAENYVVFEAPPPYDKGSMYALPYEPKWNVKEIAEVLLEFVDEFEKRLNELFEEPLDPKYFEKLKELLKPEKVDIKAFLSEFLKLLAEILAKYAPNLPNKEELLVNIAKKLYAVIKKFAEKVGKGEDKEALIAEMRAELEKILDEFIDALRKYAKEGPDGKKVFSLPDEELEALEPP	4.106637623805242	0.8425341253152278	72.74616241455078	0.6438465118408203	12.917535781860352	nan	inf
monomer-200-nr2-run1_result_12	71	MEDIEIKKIKLDKDKIEEEKKKLEEENYIVFEADEPYDDGSFYAIPYEESWNKKILAEILKKFVEKFKEELDKLFKEPIPEEYYKKLLEILKEENVDIKKFISEFMKLLAEILAKYAPELPNKEEVLVEIAKRLVYVIKKYAEKIGKGEDEKKLKEEFEKDLDEILDYFLETLRKYMKPGPDGKPVAPSADPSLWEKEPP	3.4963246321035326	0.8259358551782161	73.53303527832031	0.6970864534378052	11.56550121307373	nan	inf
monomer-200-nr2-run1_result_12	72	MENINVEKIKLKPEKIEEEKKKAKENNYVVFEAPEPYDDGSFYTIPYEEKWNKKEIAEILKEFVDEFEKRINELFKEPFPKEYYDKLKEILKEENIDLKEFLSEFLKLLALILDKYAPELPNKEELLVEIAKKLYYVIKKYAKKIGKGEDKEELEKEFKKELEEIADYFFETLIKYMKKGEDGKDISDLPSEELLKKEPK	4.564269090656183	0.7937912224508722	74.65534973144531	0.700027585029602	11.433572769165039	nan	inf
monomer-200-nr2-run1_result_12	73	MENIEIKKITLPKDKIEEEKKKAEEENYIVFSAPEPLDKGSFYTIPYEESWNVPEIAKILYEFTKEFQEEIDKLFEEPIDPEYWKELEDILKPENIDIKKFLSKFMELLALILQRYAPYLPNKEEVLVEIAKKLYYVIKKYAKKIGKGENKEELEKEMKKELEEIKKEFFETLRKNIKEGEDGEPVAPLPLEELEEEEEP	3.4787117166338795	0.8293102093020214	78.18875122070312	0.7173850536346436	9.6257905960083	nan	inf
monomer-200-nr2-run1_result_12	74	MEDIKVEKVKLPPDVREEEIEKAKKENYIVFEAKEPYDDGSFYTIPYEEKWNKKEIAEILKEFVLEFRKDLDALFDEPFPQEYWDELLKILEEENIDIKKFLEKFLEMLALILAKYAPNLPNKEELLVEIAKRLYYAIKKFAEKIGKGEDEEKLKEEFKKELEEIKDYFLKELRKYAKPGPDGTPVSPLPDEELEKEKPP	3.530469929253268	0.8403338413387342	83.28473663330078	0.7882082462310791	8.707680702209473	nan	inf
monomer-200-nr2-run1_result_12	75	IENIKIEKVTLKPDEIEEKIKEAKEKNYVVFSAPEPYDNGSFYTLPYKEEWNNPLLAELLKKFVEKFRERLNKLFEEPLPEEYYEELLEILKPENIDIKEFLEKFMELLALLLDKYAPNLPNKEEVLKKIAQNLYYVIKKYAEKIGKGEDEEKLKKEFEKDLEKILDEFIKTLIKNIKEGPDGKKISPLADPKLLEEEPP	2.1716075654421036	0.9023660468012076	77.9567642211914	0.7554696798324585	9.361441612243652	nan	inf
monomer-200-nr2-run1_result_12	76	MKDIKVEKVTLPPDVIDEVIAKYKAENYVVFEAPEPYSPGSFYALPYDPKWNSKLIAKILKEFVEEFEKKIKELVKEPLPKEYFEKLKEILKEENVDIKKFLEEFIKLLAIFLAKYVPDLPNKEELLVEIAKKLYYVIKKFAKKIGKGEDIEKLEKEMKEELEKILDYFFETVIKYAKKGEDGKPIFPLPDPKLWLEKPP	2.2029532170851134	0.8928015585700011	75.01420593261719	0.7259686589241028	10.942896842956543	nan	inf
monomer-200-nr2-run1_result_12	77	MNNIEIKEIKLPPDVKEEEIKKLKEENYIVFKAKEPWDNGSFYAIPYNPEWNKKKLAEILYEFVKEFEEKINSLLKEPLDPKYFEELKEILKPENINIKEFLEKFIELLAILLDKYAPYLPNKKEILKEIAKDLYYVIKKYAEKIGKGEDEKKLEEEFKKDLKEILDKFFETLRKYSKLGEDGKEISPKIDPKLLEKEPK	16.068227719390666	0.22885116879243841	58.651092529296875	0.48987454175949097	16.955310821533203	nan	inf
monomer-200-nr2-run1_result_12	78	MNEIKVEKVTLKPDVIEEEIKKAEENNYIVFTAPAPYDNGSFYKIPYDEKWNNPLLAEILKEFVLKFEKRLKSLVKEPLPEEYFKKLLEILKPENIDIKKFLSTFIEYLALFLDKYAPELPNKEEVLVKIAKKLYYVIKKYAEKIGKGEDEEKLKEEFKKELDEILDEFIETLIKYRKEGEDGKPVSPLDDPELLLKEPP	3.7138375089542945	0.865487373478078	78.78990936279297	0.7497859001159668	9.582564353942871	nan	inf
monomer-200-nr2-run1_result_12	79	MDNIEIKEIKLKPDVKEKVKEELEKKNYVVFEAPEPYDEGSMYAIPYNPEWNKKILAELLKKFVKKFEEKLNELFEEPIPKEYFEKLLKILQEENVDIKKFLSEFLKLLALIIDKYAPYLKNKEELLKEIAKELYYAIKKFAAKIGKGEDEEKLKKEFEKELDKILKKFFDALKKNIKLGPDGKKISPLPKEELEKKEPP	15.323553823325707	0.21515043725623387	70.2552490234375	0.5956785678863525	14.980443000793457	nan	inf
monomer-200-nr2-run1_result_12	80	MENIEIKKIKLDPDKIEEEIAKLKAEKYIVFKAKEPWDDGSYYAIPYNEEWNSKKIAEILKEFVEEFKKRIEALLEEPLDPEYYEELLEILKEENVDIEKFLSKFIEYLALLLDRYAPDLPNKEELLVEIAKKLYYVIKKFASKIGKGEDEEKLKEEFKKELEKIADEFFDALIKHMRPGPDGEPVAPLPDPELLAKEPP	4.1710138970670565	0.815733632772455	76.7306900024414	0.6873831748962402	11.101161003112793	nan	inf
monomer-200-nr2-run1_result_12	81	MNNINIEKITLPPDKIEEEIEKKKKENYVVFSAPEPLDPGSFYAIPYEEKWNNPLIAEVLLEFVEEFQARLDALFAEPLPEEYWEELKEILKKENINIKEFLSKFMELLALTLQKYAPELPNREELLVEIAKRLYYVIKKYSEKIGKGEDEEELKEKMKKDLEEILDYFLEALRRHMKPGPDGVPVAPLPDPALLAEEPP	5.911560358847894	0.6763404070224438	82.59013366699219	0.7531457543373108	9.51272964477539	nan	inf
monomer-200-nr2-run1_result_12	82	MENINIKKITLKPDEIEKEIEKAKKNNYIVFKAPEPLDNGSFYTIPYEEKWNNKEIAKVLKEFVKEFEKKLNELFKEPIDPKYFKELEEILKEENVDIKKFLEKFMELLAIILDKYAPNLPNKEELLVEIAKELYYVIKKYASKIGKGENKEELIKEMKKDLEKILDKFFEALKKYAKKGEDGKPIADLNDKKLEELKPK	2.014020883626747	0.9139452732623248	78.32217407226562	0.7708496451377869	9.526876449584961	nan	inf
monomer-200-nr2-run1_result_12	83	MNNIEIKKVTLPPDVREEKKAEALANNYVVFEAPEPDDPGSFYTIPYEEKWNVKEIAEILKEFVEEFEKKLKELFEEPFPEESFEKLKKILEEENVDIKAFLSEFMKLLAEILRRYAPDLPNKEELLVEIAKELYYVIKKFAEKIGKGEDKEKLKEEMKKELKKILDKFFEALRKYMKEGEDGVPVAPLVSEELEKKNPP	5.2133278317379395	0.803333020473728	82.5111312866211	0.7847449779510498	8.84447956085205	nan	inf
monomer-200-nr2-run1_result_12	84	MKDIKIEKITLPPDVIEEEIEKLKKKNYVVFKAKEPYDNGSFYAIPYDEKWNKKEIAEILKEFVEKFKEEIDKLFKEPIDPKKYEKLLEILKPENIDIKEFLSEFIELLAEILAKYAPNLPNKEKLLEEIAKELYYVIKKYAEKIGKGEDEEKLKEEMKKDLEEILEKFFDTLRKNIEPGPDGVPVADLDDPELKALNPK	3.5887434687653057	0.8767393213665824	77.37494659423828	0.7124588489532471	10.971585273742676	nan	inf
monomer-200-nr2-run1_result_12	85	MESIEIKEIKLEPDKIEEEKERLRKENYVVFEAPEPDDDGSFYAIPYKPEWNVPEIAELLKEFVLEFKKKIDELLKEPIDPEYWEKLLKLLEKENIDIKAFLEAFLEMLALILRKYAPNLPNKKELLKNIARKLYYAIEKFAKKIGKGEDKEKLKKEFKEELEKILKEFFDAFKKYAEEGEDGVPISPLVDPELEEKEPP	3.907786808372377	0.8565830843606149	81.78435516357422	0.7735000848770142	8.944541931152344	nan	inf
monomer-200-nr2-run1_result_12	86	MENIEIKEVKLPKDVIEEEIEKAKKENYIVFKAPEPYDKGSFYTIPYEEKWNNPLLAEILKEFVKEFEEELKKLFKEPLDEKYYKKLLEILEPEKIDIKEFLSTFFELLALYLAKYAPNLPNKEELLKEIAKKLTYTIKKYAEKIGKGEDEKKLKEEFKKDLKKIKDEFLKALKKYIEKGEDGVPVADLASEELEEEEPP	17.069686187219293	0.1755960953196388	58.91534423828125	0.5260111093521118	15.877549171447754	nan	inf
monomer-200-nr2-run1_result_12	87	DSNIEIKKVTLPPDVREEERKKALAENYIVFEAPEPWSPGSFYTIPYDPKWNVKEIAEILKEFVIEFEKKLNELFEEPFDPKYYEKLLKILEEDNVDIKAFISEFMKLLALILQKYAPELPNKEELLVEIARRLVSVIKKYAEKIGKGENKEELKEEFKKDLKEILDYFIKTLKKHIKEGSDGKPISPLSKEELELKEPK	14.52590406505578	0.2732918279736051	57.49043655395508	0.537619948387146	16.02097511291504	nan	inf
monomer-200-nr2-run1_result_12	88	MDEIKVEKITLPPDKIEEKKKQAEEENYIVFEAPPPWDKGSFYTIPYEEKWNNKKIAELLKKFVKKFKERLDALFEEPFPQSYYDELEEILKEENIDIKKFISKFMELLALILARYAPNLPNKEEVLVEIAKELYYVIKKYAEKIGKGENEKELEKEFEKDLEEILDKFIETLKKHMQPGPDGEPVAPLPDPELEALEPK	8.819136376512912	0.698520824282101	82.33929443359375	0.7793005704879761	8.256080627441406	nan	inf
monomer-200-nr2-run1_result_12	89	MKEIEIKKIKLDKDKIEEKKKEAEKNNYVVFEAEEPLDNGSFYTIPYEPEWNNPLLAEILKEFVLEFKERVDKLLEEPLPEEYWKELLEILKPENIDIKKFLSKFMELLALLIKKYAPYLPNKEKLLEEIAKKLYSAIKEFASKIGKGEDEEKLKEEFKKKLEEILDYFFEELKKNRKLGPDGVPISPLPDPKLEEEEPP	8.535871557376336	0.6938130647961467	76.95024108886719	0.7161755561828613	11.10922908782959	nan	inf
monomer-200-nr2-run1_result_12	90	MENIEIKKIKLPPDKIEEVKKQLKEENYVVFEAPEPWSEGSLYAIPYEEKWNVKELAEILKEFVKKFKEKIDSLFKEPLPKEYYDKLLEILKEENIDIKKFLEEFIELLALLLDKYAPNLPNKEKLLEEIAKDLYYAIKKFAKKIGKGEDKEKLKEEFEKELNEILDKFFEALRKNIKLGEDGVPIAPENDEELELLNPK	6.804000850511196	0.7562053364532801	70.0511474609375	0.624233603477478	13.889609336853027	nan	inf
monomer-200-nr2-run1_result_12	91	MENIEIEEVKLPPDKIEEEIKKAEKENYIVFSAPEPLSPGSFYKIPYDEKWNNKELAELLKKFVEKFKERLNALLEEPVPEEKYKKLLEILKPENIDIKKFISAFMELLADILARYAPNLPNWKEVLKKIAKELHYVIKKYSKKIGKGENEEELKKQFEKDLEKILNSFIKTLKENAEPGPDGVPVAPLPDPELEAKEPP	3.3701125720904344	0.8620406191613914	81.74446868896484	0.7489746809005737	9.120719909667969	nan	inf
monomer-200-nr2-run1_result_12	92	MENIKIEKITLPSDKIEEEKKKLKEKNYVVFEAPPPWDKGSFYALPYEEKWNVPKIAKLLLEFVDEFEERLKKLFKEPIDPKYYEELKEILKPENIDIKEFLSKFMELLALILAKYAPNLPNKEEVLEKIAKKLYYTIKKFAEKIGKGEDEKELEEEFKKELEEIADEFFKTLKKHIEEGEDGVPVSPEPEEELELEKPP	16.34952444174778	0.15901717439216184	58.015907287597656	0.4118955433368683	17.017776489257812	nan	inf
monomer-200-nr2-run1_result_12	93	MENIEIKRIELPPEKREEKREELKKKNYIVFEAPEPWDKGSMYAIPYEPKWNNPKIAELLKEFVLEFEEELRALFEEPFDPKYFEELLELLEPDKIDIKAFLSKFMEMLALILRRYAPELPNKEELLEEIAKRLYYVIKKYSELIGKGEDEEKLKEEFRKELEEIKDYFFETLRKHMRPGPDGVPVAPLPDPELEALRPK	4.574697424535579	0.816830401713965	83.45669555664062	0.7751478552818298	9.287297248840332	nan	inf
monomer-200-nr2-run1_result_12	94	MENIEIKKITLPEDVIEAEIEKLKKENYVVFKADAPYDKGSFYAIPYEESWNNKKIAELLKKFVEKFKERIDALFEEPFPEEKWEKLLKLLEEDKVNIKDFLEEFLKLLADILAKYAPNLPNKEEVLVEIAKKLYYAIKKYAEKIGKGEDEEKLEKEFEKELEEILDFFFETLRKYMEEGEDGVPVSPLPEPELEEEEPP	4.563877828218481	0.7930009493097591	76.99449920654297	0.6900763511657715	11.200274467468262	nan	inf
monomer-200-nr2-run1_result_12	95	MDEIKIEEIKLDEDKIEEEIEKAKKNNYVVFEAKPPYSPGSFYTIPYEEKWNNKKIAKILKEFVEEFKKKIDELTEEPLPEEKFKKLLEILKEENIDIKKFLEEFIKLLAEYLAKYAPNLPNKNELLKEIAKKLYYVIKKYAEKIGKGEDEKKLEEEMKKELKEILDYFIKKLKENAKLGDDGKPISPLPKKELEEKKPK	3.4758701189044046	0.8491731222508798	70.66278839111328	0.6350451111793518	13.958005905151367	nan	inf
monomer-200-nr2-run1_result_12	96	MKDIKIEKIKLKPDVIEEKIAELKKNNYIVFSAKEPYDDGSFYALPYNEKWNNPLIAEILKEFVLEFKEDLDKLFEEPIDEKYFNKLLEILKPENVDIEKFLSEFLNLLAIILDKYAPNLPNKEELLIEIAKELYYAIKKYSEKIGKGENEEELKKEFKKELEKIKKKFFEALKKYAKLGEDGIPISPLIDPKLEEEEPP	8.324464272233513	0.7046451017573702	82.5037841796875	0.791641354560852	9.0694580078125	nan	inf
monomer-200-nr2-run1_result_12	97	LKNIKIEKITLPPDQIEEKIAEAKANNYIVFSAPPPLDKGSFYTIPYEEKWNVKEIAEILYEFVKKFKEKLEALFEEPIPKEYWDKLEELLKPENIDIKAFLSEFLRLLALILDKYAPDLPNREELLVEIAKELHYVIKKYAKKIGKGEDEEKLKEEFKKDLDEILDKFFDALIKHMKLGPDGVPISPLPEEELLKKNPP	5.084772287467145	0.8315428349366695	81.99007415771484	0.7784745693206787	9.047234535217285	nan	inf
monomer-200-nr2-run1_result_12	98	EPEIKIEKITLPPDKIEEEIAKRKAENYIVFEAPPPLSPGSYYAIPYKESWNKKIIAELLKKFVLEFQERLDALFEEPLPEEYYKKLLELLKEENVNIKDFLSEFMRYLAEYLAKYVPNLPNKEELLEEIARRLTYVIKKYAEKIGKGENEEELKKEFEKDLQEILDYFLEEVIKYAEKGEDGTPVAPLPLPELLEEEPP	3.5819731398418204	0.8447334363559866	74.6854019165039	0.6862689256668091	11.198748588562012	nan	inf
monomer-200-nr2-run1_result_12	99	MKEIKIEKIELPEDVIEEKIEELKKKNYIVFKAKPPYDKGSFYAIPYEEKWNSKKIAEVLLEFVTEFEEKINELFEEPIDEKYFNELKEILKPENIDIKEFISKFMELLAEILAKYAPDLPNKEELLIEIAKKLVYVIKKYAEKIGKGEDEKKLIEEMKKDLKEILDTFIDALKKYMKEGKDGKKVAPLVDPELEEKEPP	13.054600042266154	0.34209435438665253	55.89498519897461	0.4732510447502136	17.357908248901367	nan	inf
monomer-200-nr2-run1_result_13	0	MELPRPPEVIELEKELYEKALEVAELYYLYRIKKKRPEIKLPEISEEEIIEKIIEFLKEMAELDEEFILNVLSLETQVAILEATKLAMEMLEYGYENNLEEKLGEEFKKKYEEAKKAYEKIKKILEETLIDEDDPAYARALLAFYEEVRRRVYERLKASKPVDEEGRLLTEEEIEEALESAITEGERERLARARRVLFEA	1.0509318024735712	0.9690792277663661	86.4749984741211	0.8276925683021545	6.070019721984863	nan	inf
monomer-200-nr2-run1_result_13	1	MEIPLPPELLKKIEELRKEALDVAVDYYLLRIKKKNPKVKLPEESEEEIIEKAIEFLKKAAEIDEKEFLEKFPLETQIAILEASKKAMEMLEYGYENNLKEKLGEEFEEKYEEAKKAYEKIKKILEENLINEDDPEYAKAFLEFYKEVKEKVYKKLKEMKPVDEEGRLLTDEEIEEILESAITEGELERIKKALKVLYEK	1.2431626106951095	0.9526054847784394	86.1951904296875	0.8287900686264038	6.117183208465576	nan	inf
monomer-200-nr2-run1_result_13	2	HMKERPEELKKKEEELYEKALEISVDYLLYRIKKKNPDVILPEKDEKEILDKAFEFLKEAAELDEKEILEKFSLKVQIAILEASKRAMELLEYGKENNLDKKYGEEFKKKYEEAKEYYKKIKEILEKNLIDENKPEYAEAFLEFYEEVKERTYKLLKEMKPKDKNGRLLTDEEIKEILESAITEGEKERIEKALKVLFEK	1.2684467445915022	0.9510154685429137	91.59180450439453	0.8705969452857971	4.718413829803467	nan	inf
monomer-200-nr2-run1_result_13	3	HMKERPKELIEEEKKLLEKAKEVAELYYLYRIKKKRPDIKIPEISEEEILEFAFKFLEEAAELDEEKILNEFSLEVQIAILLASKKAMELLKYGYENNLEEKYGEEFKEKYEKAKEYYKKIKEILEEKLLDPNDKKYAEAYLKFREEVYERVYKKLKEMKVKNEEGKLLTDEEIKEALESAITEGELEEEERARKVLYEE	0.9501085739205534	0.9726791595279581	89.982177734375	0.850185751914978	5.16679048538208	nan	inf
monomer-200-nr2-run1_result_13	4	EVIEKPEEIIEEEKKLIEEALEIIEDYYLYKIKKVNPNIKIEEISEEEIYEKAFEFLKKVAEIDEEKLLNVFSLKTQVYILIASEKAMKMLEDGKKENLEKKLGEEFKEKYEKAKEYYEKIEKILKENLIDENDPEYAKAYLEAFEKARERVYKKLKESKLKNEEGRLLSDEEIEEILESAIEEGEKEKLEKARKVLFEK	1.4920864195240833	0.9416835783942316	84.59757995605469	0.8150206804275513	6.666421890258789	nan	inf
monomer-200-nr2-run1_result_13	5	MEIEKPEELIKEEEELLEEALEVMERYYLERIRHVRPEIHLPEESVLEIYEKALEFLKKAAEIDEEKLLNYFSLKVQMAILIASERAMEFLEYGKENNLEEKYGEKFEKDYEKAKEYYEKIKKILEENLIDENDEEIAKAYLEIRREVEERVRERLRAERPVDSEGRLLTEEEIEEALESARTEGELEREKRAEKVLFEK	5.855640386719769	0.7561015817095249	84.16400146484375	0.8017061352729797	7.007130146026611	nan	inf
monomer-200-nr2-run1_result_13	6	MEIPRPAELIELEKELREEALEVMELVLLARIRRVRPDLHLPEIPEEEIYEKILKFLKKMAELDEKLLLEKLSLETQVAILLATERAMEFLEAGKEENLEEKLGEEFEKKYEEAKKYYEKIKKILKENLIDENDKEYAEAYLKTLEEVRERVRERLRAERPVDADGRPLTEEEIEEALEAAITEGERERRERALKVLYEE	1.4212058304939896	0.9463203384735749	86.79363250732422	0.8332372307777405	6.068966388702393	nan	inf
monomer-200-nr2-run1_result_13	7	MEIERPPEVIKLEEELYKEALEVMELYLIYKIKKVNPEVKLEEIDEKEIYKKALKFLKKAAEIDEKFLLEILSLKVQVAILLASEYAMKFLEIGKEENWDKKYGEKFKKEYEEAKKYYEKIKKILEEKLIDENDEEYAKAFVETYEEVYKRVYEKLKKSKPKNKEGRLLTDEEIKELLESAIEEGEKERLELALKVLYEK	1.2986915949181246	0.9532589312364276	87.88372802734375	0.8443052768707275	5.547919273376465	nan	inf
monomer-200-nr2-run1_result_13	8	MKKERPEELLKEEKELLEEAIEVMVDYYLVRIRKKNPNIHLPEESLLEILEKAFKFLEKAAEIDEEKLLNEYSLEVQIAILLASEKAMELLEYGYENNLAEELGEEFEEKYEKAKEYYEKIKKILKEKLLDENDPKYAEAYVKLMKEVYEKVYERLKEMKPVNEEGKLLTDEEIEEALESSISEGELKELEKALKVLFEK	1.302058806531777	0.9534977042146001	90.0171890258789	0.8657696843147278	5.262035846710205	nan	inf
monomer-200-nr2-run1_result_13	9	MERPRPPEDLALEAELREEALDVLVDALLARAREVHPEFHLPEESELEILERAFAFLERAAEIDERYLLERLSLETQVAILIASRRAMELLERGRERDLLERLGPEFEERYERARAAYERISAILEDRLIDPEDPALARAVLETFERALARTRERLRAARVRNSEGRLATEEEIDALLESALTPGERERLARARRVLFER	1.6442109600003687	0.9271952846473508	92.01323699951172	0.8708707094192505	4.418395042419434	nan	inf
monomer-200-nr2-run1_result_13	10	MPLPKPESFLEEEKKLLEEALEIMVDYYLYRIRKKNPKVKLPEIDEEEILEKAFEFLKKAAEIDEEVLLNVFSLETQVAILLASEKAMEMLEIGKEENLLEKLGEEFKEKYEKAKEYYEKIKKILKENLIDENKEEYAEALLKIYKEAYERVYEKLKEMKPVDEEGRLLTDEEIEEILESAITEGEKKEIEKAKKVLYEK	6.975852099273385	0.652901252338125	43.519676208496094	0.3245950937271118	19.185239791870117	nan	inf
monomer-200-nr2-run1_result_13	11	MEKERPEELLKEEKELIEEAKKVMVLYLLSRIRRKRPEIKLPEIPEEEIIEFAIEFLKKAAEIDEKKLLEDFSLKTQIAILLASKKAMELLEYGYENKLKEKYGEEFEKKYEEAKKAYEKIKKILEEKLIDPNDEEYAKAFLETYEEVRKRTRELLREMKPRNEEGRLLTDEEIEEALESAISEGEKERLKQAEKVLYEK	1.2951447585645188	0.9536354033256292	90.2875747680664	0.8658638596534729	5.065536022186279	nan	inf
monomer-200-nr2-run1_result_13	12	MEIELPEELKKEIEELIEEAKEIAVDYYLARIKRKNPKVKLPEESEEEILEKAYKFLKKAAEIDEKKLLELYPLETRIAILLATKRAMELLEEGYKRNLKEKLGEEFEKKYEEAKKYYEKIKKILEEKLINPNDPEIAEAVLKFFEEVRERVYEKLKASKPVDEEGRLLTDEEIEEILESAITEGEREEIERARKVLYEK	1.1860608975008013	0.958865274542918	88.8607406616211	0.8496369123458862	5.4312052726745605	nan	inf
monomer-200-nr2-run1_result_13	13	MEIPRPPELLELEKKLLEEAEEVMVLSYLARIRRVRPEVKLPEISEEEILEKAFEFLEKAAEIDEELLLNYFSLKTQIAILKATEMAMELLERGKEENLEEELGEEFKEKYEKAKKYAEKIKKILEERLLDEDDPEVARAYLELEERVRRRVLELLREMKPRDEEGRLLTDEEIEEILESAVSPGERERLARARKVLYER	1.1175164466838126	0.9600859059451993	88.68062591552734	0.8481910228729248	5.506405830383301	nan	inf
monomer-200-nr2-run1_result_13	14	MEIERSEEDLKEEEELYEEALEVSELVTLARLRRVRPEIHLPELDPEEIRKKILEALKKYAEIDEDYLKNVLSLRVQVAILEAAKEAMEFLEEGYEENWKEKLGEEFEKEYEEAKEYYEKIKKILEEELLDLRDPAFAEALLAFEREARERVLERLRAERPRDADGRPLTDAELEEALEAAVSPGRRELLALAEAVLFER	1.4020485114135324	0.9415997520565804	90.92062377929688	0.865411639213562	4.60426664352417	nan	inf
monomer-200-nr2-run1_result_13	15	MEIPRPPEVIEEEKKLREEAIEAMVLSLLLRIKHKNPKFKLPEISEEEIYEFLFKFLEKAAKIDEEKLLNIYSLETQVAILEAAKRAMETLEYGYENNWEEKLGEEFKEKYEKAKEYYEKIKKILEEKLIDENDEAYAKALLKLREEVYKKTYEKLKEMNVVDEEGRLATEEEIEELLESAITEGEKKRIELAKKVLYEK	1.0067811633483903	0.9690340653642316	87.8563232421875	0.8524004817008972	5.754006862640381	nan	inf
monomer-200-nr2-run1_result_13	16	MEIPKPEELLEEEEKLIEKALEVMVDYYLARIRRVNPNIKLPEKDEKEIFEKAYEFLKEAAEIDEEKLLNLFSLRTQVAILLASERAMEFLEWGKENNWDKKYGEEFEKKYEEAKEYYKKIKEILEERLIDPDDPEYAEAFLETFEEVRKRVYEKLKAMKPVDEEGRELTDEEIEEILESAITPGEREELERARRVLYEQ	2.062070475130269	0.9410737637888568	90.91643524169922	0.8601634502410889	4.8176164627075195	nan	inf
monomer-200-nr2-run1_result_13	17	MEIERPEELIELEKELYEEALEIAEDYYLLKIKKKNPEIIIPEESEEEIIEKALKFLKKAAEIDEELFLNYFSLKTQVAILKASEMAMEMLKYGKENKLEEKLGEEFEKKYKEAEEYYKKIEKILKEKLISEDDPEYAEAFLEFYKEAKERVYKKLKEMKLKNEKGRLLTDEEIEEILESAIEEGEKEEIERAKKILYEK	1.399630834224108	0.9428090686897125	86.34341430664062	0.8341286778450012	6.177621364593506	nan	inf
monomer-200-nr2-run1_result_13	18	MIIPRPEELKELEKKLIEKALEIMELYYLYRIKKKNPEFHLPEIDEKEIIEKAIEFLKEAAELDEEFVLKYLSLETQIAILKATEKAMELLEIGKEEKLLEKYGEEFEKKYEEAKKAYEKIKKILEEKLLDENDPEVAKAYLKLLEEVEKRVYEKLKKMKVKNKEGRLASDEEIEELLKSAITEGELKEYKKAKEVLYEK	1.2950607409592256	0.9519844342533748	86.90618896484375	0.8226588368415833	6.019542217254639	nan	inf
monomer-200-nr2-run1_result_13	19	MEIPRKEEDIELEKELYEEALKVIEDYFIAKIKKKNPNIKIEEIDEEEIIKKAIEFLKKAAEIDEKYFLEKMSLEVQVAVLIAAEYAMKLLEYGYENNLKEKLGEKFEKEYEEAKKAYEKIKKILKENLIDENDPEYAEAFLKTMKEAYERVYEKLKKSKLKNEEGKLLTDEEIEEALKSAIEPGELEKLLKAYKVLFLK	1.113553148163993	0.9613480281577182	86.01531982421875	0.8379321694374084	6.288565635681152	nan	inf
monomer-200-nr2-run1_result_13	20	MHMMRPPEVLEEEKKLLEEAEEIAEDYLLARLRRVRPDIHLPERPLEEILERAFAFLKKAAQIDEEKMLNVFSLEVQVAILLAAERAMELLQWGYENNLAEKLGEEFEKRYEEAKKAYEKIKKILEENLLDPRDPAYARAYLAFRERVEARVRERLRAERPRDEEGRLLTDAEIDEALEAARTPGEREEEALARRVLFEA	1.346652512524879	0.9469078756419842	89.90019989013672	0.857256293296814	5.218374729156494	nan	inf
monomer-200-nr2-run1_result_13	21	MHHHRSPAVLEEEARLRARAREVAVLSLLERIRRVHPEVHLPPLDEREVLERILEFLEEAAALDPRYLLEVLPLETQVAILEAAERAMETLERGYEENLREELGEEFEERYERAREYYARIDRLLRDRLLDPDDPAYAEALLAFRAEVRAETRALLRAARPRDAEGRPLTDAEIDALLEAAVSPGEAEEEARARRVLYER	1.091894625045074	0.9623447368142521	89.80758666992188	0.8693728446960449	5.067831993103027	nan	inf
monomer-200-nr2-run1_result_13	22	PPRPRPPELVRREEELERRALEVMEDYYLARIRRVHPEVRLPPRSEREIYERAFAFLEEAAEIPEEELLNEFSLRTQVAILEAAKRAMEFLEEGYEENLAEELGEEFKERYERAKEYYERIRRILEERLLDEDDPEYARALLELFAEVRARVLARLRAEEPRDEEGRPLTDAELEALLEAAITPGELARLRRALRVLFER	1.1842782304151218	0.9633263053373509	90.69041442871094	0.8739933371543884	4.955806732177734	nan	inf
monomer-200-nr2-run1_result_13	23	MLIERPEELLKEEKELLEEAEEVMELYYLARIKKVNPKVKLPELSEEEIREKIIKALEKYAKLDEKKILELYSLETQVAILEATKKAMEFLEYGKENNLAEKLGEKFEKEYEKAKKYAEKIEKILKENLIDPNKEEYAKAYLKLYEKVRKKVYEKLKKMKPVNEEGRLLTDEEIEEILESAITEGEKKRLELAKKVLYEK	1.2882362194324002	0.9607080183241301	82.93087768554688	0.7970601320266724	7.0929856300354	nan	inf
monomer-200-nr2-run1_result_13	24	HMMKRSEELLKLEKELYEEALEVSVDYYIYRIKKVNPEIKIEEIDEEEIYKKILKFLEKVAELDEDLILNELSLETQIAILIASEKAMEFLKYGYEENWLEKYGEKFKEDYEKAKKYYEKIKKILKEKLIDENDEEYAKAYIKFYKEVKEKVYKKLKESKLKDKNGKLLTDEEIKEILESAITEGEKKELEKAKKVLYEK	1.0088581637768774	0.9674291977811545	89.36796569824219	0.8578034043312073	5.3366007804870605	nan	inf
monomer-200-nr2-run1_result_13	25	MEIEKPPELKKKEEELIEKALEVLELSLILKMKKKNPEVKLPELSEEEILEKIFEFLEEVSKLDEKEILEKFSLETQVAILIATKEAMETLEYGKENNLEEKLGEEFKERYEKAKKYYEKIKKILEENLIDPNDPRIAEAFLKTYEEVKKRVYEKLKEEKPVNKEGKLLTDEEIKELLESSISEGLLERLELAKKVLYEK	1.2856372911107412	0.9521330018770978	87.73643493652344	0.8298102617263794	5.587836265563965	nan	inf
monomer-200-nr2-run1_result_13	26	MEIPRRPEDLEREKELLERAREVRVRVLLARLRRRHPEIRLPEEPLEEIEREILEFLKEAAEIDERYLLEVLSLETQVAILRAAEDAMAFLEAGREEDLLERLGEEFERRYEEAREWYERIRKILEDRLIDPDDPAYAEALLRHEEEVRAAVRERLRAERPVDAEGRPLTDAELEEALESALSPGEREELARARRVLFER	21.41310556092985	0.1237640169546156	55.816287994384766	0.31243419647216797	19.79831886291504	nan	inf
monomer-200-nr2-run1_result_13	27	MEIPRPEELLKKEEELIEKALEIIEDYYIYRIKKKNPEFHIPEIDEREIYKKAFEFLKEAAKIDEEEMLEKFSLRTQIAILEATKRAMEFLEIGKEENWLEELGEEFEKEYEEAKEYAEKILKILEETLIDPNKPEYAEALLELYKEAYERLYKKLKELKVKDKEGRLATDEEIEEMIESAITEGEKEELALAKKVLYEK	1.91761646386935	0.90416495852942	84.70121002197266	0.8042276501655579	6.4464311599731445	nan	inf
monomer-200-nr2-run1_result_13	28	MEIPKPESLIEEEKKLIEEALEIIERYYLYKIKKVNPEVIIPEESEEEIYKKALDFLKKAAEIDEEKLLNYFSLKTQVYILEASKKAMELLEYGKENKLLEKLGEKFEKEYEKAKEYYKKIKEILEKNLIDPNKEEYAKAYLEMYKEARERVYEKLKKMKLKNKEGRLLTDEEIEEILESAIEPGEKERIKLAEKVLYEK	1.8199102460315457	0.9229031027870351	87.19482421875	0.8476095199584961	5.967080116271973	nan	inf
monomer-200-nr2-run1_result_13	29	MEIPRPPELLELEKKLKEEALEVMELYYLARIRRVRPEIHLPPLSEKEIYEKILEFLKKYAELDENLILEKLSLETQIAILLASERAMEFLKWGYENNWDKELGEKFKKEYEEAKEAYKKIKKILKENLIDENDPEIAEAYLKTFEEVRRRVLERLRAMRPRDSEGRLLSDEELEEALEAAISPGERERIERARKVLYEQ	1.2184352604118063	0.9578029924450436	88.69867706298828	0.8410923480987549	5.39202880859375	nan	inf
monomer-200-nr2-run1_result_13	30	APLPRPPEVLELEAELIEEAERVMVDYLLARLRRVRPDIHLPERDPLEIRKEALEFLKRAAELPEEFVLEVLSLKTQVAIYEAAKRAMEFLEEGKEENWEEELGEEFKKEYEEAKAAYERISRILEERLFDPRDPEVARAYVELFERVLARTRERLRAERPRDAEGRLLTDEEIDEALEAALSEGELERLALARAVLYER	1.4814052846312515	0.9380726634675224	89.62149047851562	0.8584559559822083	5.2101874351501465	nan	inf
monomer-200-nr2-run1_result_13	31	PIIPRKPEDIELEKELYEEALEVMVLSLLSRIKKKNPNVKLPEISEEEIIEKILEFLKKAAELDEDYILNKLSLETQVAILEAAKEAMETLEYGYENNLKEKLGEEFEKKYEEAKKYYEKIKKILEEKLIDENDEEYAKAYLKFKKEAYEKTYELLKEMKPKNEEGKLLTDEEIKELLESAITEGEKEKLKKAEKVLYEK	0.9376034695125388	0.9716070672351924	88.19795989990234	0.8502588868141174	5.450178146362305	nan	inf
monomer-200-nr2-run1_result_13	32	MPLPRPPAVLEEEAALRAEAEEVAELALLARIREVHPEVRLPPLDEREVLERVLAFLRRAAALDPRYLLEVLSLETQVAILEATRRALELLRRGREADLAEELGPEFERRYEEAEAAAARIRRLLEERLLDPNDPAYARAYLAFRERVRARTLARLREARPRDAEGRPLTPEEIEALLEAAETPGEREREARARRVLFEA	1.2944873070585916	0.9524527666164221	89.44452667236328	0.8469278812408447	4.970422744750977	nan	inf
monomer-200-nr2-run1_result_13	33	MEIPRPEELLKKEKELYEKALEIMVDYLLYRIKKKNPKFKIPEKSVEEILKKAFEFLKEVAEIDEEELLEKFSLEVQVAILLATEKAMEMLEIGYEEKLKEKYGEKFEKEYEEAKKYYEKIKKILKEKLIDENDPEYAEAVLKFYREAYERTYKKLKEEKVKDEEGRLLTDEEIKEILESAITEGEKKELERARRVLYEK	1.336857253668485	0.9521344714995428	87.45267486572266	0.836585283279419	6.136122703552246	nan	inf
monomer-200-nr2-run1_result_13	34	MPIPRPEELIEEEKKLKEKAIEVSVDYLLYRIKKKNPNIHIPEISEEEIYKKALEFLKEAAEIDEKYMLEKLSLETQIAILEAAKRAMEFLKIGKEENWEEKYGEKFKKDYEEAKKAYEKIKKILEENLIDPNDPRIAEAFLKFQKEVYEKTYKKLKESKLKDEEGRLLTDEEIKEILESAITEGEKERLARAKKVLYEK	1.559349490849458	0.9357537740986974	85.39494323730469	0.8249815106391907	6.417855262756348	nan	inf
monomer-200-nr2-run1_result_13	35	EPIPRPEELLKEEEELIKEAEEVAELYYIARIKKKNPNIKIPELDELEILEKAYEFLKKAAEIDEDYLLNKLSLKTQVAILIATERAMELLKYGYENNLKEKLGEEFEKKYKEAEEAYKKIKKILEEKLINKDDEEYAKAYLEFEKKVRERVYEKLKKMKLKDENGRLLTDEEIKEALESAITEGEKEELERAKKVLYEK	1.1892580706607847	0.9617030437319956	89.13742065429688	0.8464647531509399	5.412837982177734	nan	inf
monomer-200-nr2-run1_result_13	36	MEIPRPEEVIKEEKELIEKALEVMVDYYLYLIKKKNPEFKIPEIDEREIIKKAIKFLEEVAKIDEDYLLNVLSLETQIAILLATEYAMKLLEIGKEEKLEEELGEEFKKEYEKAKEYAEKIKKILEEKLIDETDKEYAEAFLKTYEEVKERVYEKLKKEKVKNKEGKLVTEEELEEILESAIEPGEKERIAKAKKVLYEK	1.477791719375181	0.9403821220875329	88.38514709472656	0.8473210334777832	5.582517147064209	nan	inf
monomer-200-nr2-run1_result_13	37	MEIPRPEEDIELEKKLYEKALEVMELSYLARIRRENPEFHLPELPLEEILEKVYEFLKEAAEIDEKYLLEILSLEVQVAILIATERAMELLERGKEEKLDEKLGEEFKKRYEEAKEAYEKIKKILKENLIDENDPEYAKAYLKTMEEVYERVYKRLKEMKVRDEEGRLATDEEIKELLESAISPGEKERLELARKVLYEQ	1.3020945575027028	0.9539872300592428	86.0861587524414	0.8193281888961792	6.118541240692139	nan	inf
monomer-200-nr2-run1_result_13	38	MHMERPEELLEKEKKLIEKALEVSELVYLERIKRKNPEFIIPEIDTLEIYEKIYEFLKEAAEIDEKEFLEKFSLETQIAILEATKRAMEFLKWGYENNLNEKLGEEFEKKYEEAKKAAEKIEKILKENLIDENDEEYAKALLKFYKEVYERVYKKLKEMKVKNKEGRLATDEEIKELLESAITEGELERIKKAEEVLYKK	1.2655366752583581	0.9519661407090189	86.12290954589844	0.8250910639762878	6.092551231384277	nan	inf
monomer-200-nr2-run1_result_13	39	MLKERPEELKKEEKELIEEAKEVMVDYYLYRIRKVRPDIHLPEISEEEILEKAFEFLKKAAEIDEEKLLEDFSLKTQVAILLASKYAMEMLEDGYKENLLEKLGEEFKKKYEEAKKYYEKIKDILEKNLIDPNDEEYARAFLETYEEVRERVYERLRAEKPRDAEGRLLSDEEIEEALEAAITEGEKKEIERARKVLFEK	0.8822307857410344	0.9764463869586117	90.3388671875	0.8610739707946777	5.052188873291016	nan	inf
monomer-200-nr2-run1_result_13	40	MLIKRPKEVIEEEKKLIEKALEVMELYYLLKIKKKNPEVHLEEIDEEEIIKKIKEFLKEAAKIDPEYLKNVLSLKTQIAILIASEYAMKALEYGKENNLLEKLGEKFEKDYEEAKKYYEKIKEILEKNLIDENDPEYAKAFLETYKEVKERVYKKLKESNPVNKEGKLLTDEEIKEILESAIEEGEKKEIERAYKVLYEK	1.5501409048344605	0.9353238007043347	84.8758773803711	0.8019546270370483	6.2794623374938965	nan	inf
monomer-200-nr2-run1_result_13	41	EIIELPEELKEEEKKLIEKAEEVAELSLILRIKKVHPEVIIPEIDEREIIKKIIDFLKEAAEIDEDKLLNYFSLKTRIAILEAAKLAMETLEWGKENNLLEKYGEEFEKEYEEAKEAYEKIKKILEEKLLDPNDEKYAEALLEFYERVRERVYEKLKEMKLRNKDGRLLTEEEIKELLESAITEGEKEEIERAKKVLYEK	1.2432565350415192	0.9522232304196224	90.52216339111328	0.8604641556739807	4.915787696838379	nan	inf
monomer-200-nr2-run1_result_13	42	EPIPLPEELLELEKRLREKALEVMVDYYLYRIRKVRPEIHLPEESEEEIYEKALEFLKEMAEIDPELLLEKLPLETQIAILEATKRAMEMLKYGYENNLKEKLGEEFEERYKEAEEYAKKIREILEKNLIDENDPRYAEAFLKLREEVEERVRERLREMRPRDEEGRLLTDEEIEEALEAAVTEGEKERYERAKKVLYEK	1.1253352374317878	0.966531378909199	88.69396209716797	0.8479964137077332	5.433645248413086	nan	inf
monomer-200-nr2-run1_result_13	43	MEIPRPPELIEKEKKLKEEALEVSVLYLEYRIRKKRPEIHLPEISEEEIYKKVLEFLKKAAEIDEEELLNLFSLETQVAILLASERAMEFLKYGYENNWKEKYGEKFEKEYEEAKKYYEKIKKILEETLFDEEDPAIAEAFLKFFEEVLKRTREKLKASKPKDSEGRLLTDEEIEEALESAIEPGERERLELARKVLFEK	0.9012499385103486	0.9737022665088396	89.81130981445312	0.8509135246276855	4.994560718536377	nan	inf
monomer-200-nr2-run1_result_13	44	VPLPRPPEVLKLEAELLERALEVMEDYYLARIRRVHPEFHLPEEDEREIIERAIEFLKEMAELDEDFLLNVLSLETQVAILKATEYAMELLDYGYENNLDKELGEEFKKKYEEAKKAAEKIREILEETLLDPDDPAYAEAFLRLEREVRERVYERLRASRVRDEEGRLLSDEELRELLEAAISPGELEELERARRVLFEK	1.0283204833780797	0.9689631420654407	90.19186401367188	0.8740628957748413	4.993332862854004	nan	inf
monomer-200-nr2-run1_result_13	45	MKKKRKPEDIEEEKKLLEEAKEIMVDYLLYKIKKKNPEFKIKEEDEEKIYEKALEALKKYAKIDEKYFLDVMSLETRIAILEATKKAMEFLEDGKKENLEKKLGEEFKKKYEEAKEYYEKIKKILEENLIDENDPEIAKAFLKLYKEVYELTYKKLKEEKVKNKDGKLLTDEEIKELLESAISEGEKKRLEQAKKVLFEK	1.4092760951769725	0.9440154829952919	84.03507995605469	0.8205033540725708	6.652163982391357	nan	inf
monomer-200-nr2-run1_result_13	46	HMMPRRPEDLELEKELYERALEVIELSYLLRIRRKRPEIHLPELSEKEIYEKILEFLKEAAELDEDYVLNVLSLKVQVAILVATKRAMETLELGYEENLKEELGEKFEKDYKEAKEYAEKILKILEEKLLDPDDPEYAEAFLELYREARERVRKRLREMKPRDEEGRLLTDEEIEEILESAISEGEREELARAERVLYER	1.511841622674687	0.9364176047364998	85.31878662109375	0.828341543674469	6.24290657043457	nan	inf
monomer-200-nr2-run1_result_13	47	EPIPRPESLLEEEKKLLEKALEVAEDYYLYRLRKKRPEIHLPEESEEEIYERALEFLKEMAEIDEEKLLNYFSLEVQVAILRAAEMAMEMLEAGEKENWLEKYGEEFEKKYKEAKEYYEKIKKILEENLIDPTDPEYAEALLRFEREVRERVRERLRAMKPVDEEGRLLTDEEIEEALESSITPGELEELARAEAVLFER	1.0022487346834201	0.971363839097997	88.25077056884766	0.8444262742996216	5.646839141845703	nan	inf
monomer-200-nr2-run1_result_13	48	MEIPLKPEDIELIEKLIEEAKEIAVLYLLARIRHKNPEIHLPEIPLEEILEKAFEFLEKAAELDEDYILNILPLETQIAILLATERAMELLEYGYENNLKEKLGEEFEKKYEKAKEYYEKIKKILEENLIDENDERYAEAYVKFFEEVRKKTYEILKKEKPKDSEGRLLTDEEIEEALESSISEGELERLKKALKVLYEK	1.034046904682103	0.9664527074423143	89.55351257324219	0.8458665609359741	5.115214824676514	nan	inf
monomer-200-nr2-run1_result_13	49	HMKERPEELLKLEKELYEKALEVIELYYLARIKHKRPELEIPELDEREILEKIYEFLKEAAELDPELILEKLSLKVQIAILIASKYAMELLEYGKENNLEEELGEEFKKKYEEAKEAYKKIKEILEEKLIDPYNPEIAEAYLETFKEARERVYEKLKAMKVKDKEGRLMTDEEIKEALESAITPGELERLLLALSVLFLR	1.255874314151252	0.952825031653492	87.6948013305664	0.8477364778518677	5.608269214630127	nan	inf
monomer-200-nr2-run1_result_13	50	MEIPRPEELIEKEKELIEKALEVMELYLLYKIKKKNPNIKLPELSEEEILEKAYEFLKEAAEIDEELLLEKFSLLTRIAILEASKYAMKLLEYGYENKLKEKLGKEFEEKYEKAKEYYEKIKKILEENLIDENDPEYAKAFLEVYKKVLERVYEKLKKMKPKDEEGRELTDEEIEEALKSAIEKGTEEKIEKAKKVLFEK	1.1599224655417437	0.9601831242492094	89.59080505371094	0.8546068668365479	5.318558692932129	nan	inf
monomer-200-nr2-run1_result_13	51	MEVERPEELLELEKKLLEKALEIAVDYYLARIRRVRPDIHLPELSEEEIFERALEFLEEAAKIDEKLFLEKLSLKTQIAILEATKRAMEFLEEGKERKWEEKYGEEFKEKYEKAKEYAKKIEKILRDTLLDPDDPRVAEAFVEFFREVLARVRAELRAARPRDAEGRPLTDAEIEEALLAALTPGELERLRRALEVLFAR	1.5125250406369595	0.939880989251057	85.61077880859375	0.8108015060424805	5.967304706573486	nan	inf
monomer-200-nr2-run1_result_13	52	MELPRPPELVEEEARLRERALEVAELYYLLRLRRVRPDLHLPPISEEEALEKIYEFLKEAAEIDPRKLLELFSLETRVAILEAAKRAMEALEWGYENNLKEKLGKEFEERYEEAKKAYEKIRKLLEETLLDPEDEAYAEALLRFYREVRERVLERLRRERVRDEEGRLLTDEELEEALEAAFSPGELARLARARRVLFEK	1.1035050436746499	0.9655881950924505	88.6698989868164	0.8459035158157349	5.4327239990234375	nan	inf
monomer-200-nr2-run1_result_13	53	VPIPRPEEVIKEEEELLKEAEEVSVLSLLYRIKKKNPDIILPEISEEEILDKIFEFLEKASKIDEEYFLNVLSLETQIAILIASERAMETLEYGKENKLEEKLGEEFKKRYEKAKEYYEKIKKILEEKLIDPNDPEIAKAYLKFEEKVRKKVYEKLKEMKPVNKEGRLLTDEEIEEILESAITEGEKERIERAKKVLYEK	1.1281828376916994	0.9634742066492653	87.96306610107422	0.8544437885284424	5.36774206161499	nan	inf
monomer-200-nr2-run1_result_13	54	MELPRPPEVLELEAELRERAREVAELSLLERLRERRPDLHLPPLDPREIRRRILAFLEEAAKLDPEFVLEVLSLETRVAILEATRRAMETLERGYEADLAEEEGEAFEREYERAREAAARILALLEDTLLDPDDPEYARALLEFWEEVRAAVRARLRAAAPRDADGRPLSDAEIEAALEEALTPGELAELERARRVLFER	1.7454475347959637	0.9240291808928326	88.71482849121094	0.8429543972015381	5.1817708015441895	nan	inf
monomer-200-nr2-run1_result_13	55	MEIPRPPELVEREERLYRRALEVLEDYYLARIRRVRPDVHLPERDLLEVLERAFEFLKEAAEIDPETLLELFSLRTQVAILLAAEAAMELLEAGYEENLRERLGEAFERRYEEAREAYERIRRILKETLLDETDPAYARAYLEVMAEARERVLARLRAERPRDAEGRPLTEEEIEELLEAALTPGELERRALALRVLFEA	5.292113933551048	0.6821828654142915	58.24498748779297	0.5700913667678833	14.018601417541504	nan	inf
monomer-200-nr2-run1_result_13	56	MIKERPEELIELEKELIEEAEEVSVLYLLSKIKYKNPNIKLPEISEEEILNKVFDFLKKAAEIDEDLLLNDLSLETQVAILIATEKAMELLEYGYKNNLKEKYGEEFEKKYEEAKKYYEKIKKILEEKLIDENDEAYAKAFLKFYERVYKKTYELLKESKPVDEEGRLLTDEEIKEILESAIEPGELERIEKAKKVLYEK	1.3504813712224346	0.949681499588146	90.01005554199219	0.8682196140289307	4.981914520263672	nan	inf
monomer-200-nr2-run1_result_13	57	MKKKRSEELIEEEKKLLEEAKEVNVLYLLAKIKKVNPEVKLPEISEKEIYEKILKFLKKYAEIDEEKLLEEFSLKTQVAILIASERAMEFLDYGYENNWKEKYGEKFEKEYEEAKKAYEKIKKILKENLIDENDPEYAKAYLEFFKEVRELTYKKLKESKPVDEEGRLLTDEEIEEILESALSPGELERLEKAYKVLYEK	0.8483123260369076	0.9761131463354977	89.25564575195312	0.8373003005981445	5.108795642852783	nan	inf
monomer-200-nr2-run1_result_13	58	ELEELPEELLEEEERLREKALRVMELSLLVRIRRRHPEVHLPELSEEEILEELIEFLKEAAEIDPEKFLEKFSLKTQVAILLATERAMETLEEGKEENLEEKLGEEFKKKYEEAKEYAKKIKEILEKNLFDPNDPAVAEAVLETWEEVRARTLERLRASRPRDEEGRLLTDEELEEILESAITEGEREELERARKVLYER	1.423646847436058	0.945811210370485	82.97757720947266	0.8143450617790222	7.029083251953125	nan	inf
monomer-200-nr2-run1_result_13	59	MMKERPEEDIELEKKLREEAIEVMVLYYLYRIKKKNPEVILPEESVEEILDKIFEFLEKVAKIDPEYFENVLSLETQVAILLATEKAMEFLEIGYKENLDEKLGEEFKEKYEKAKKYAEIIRERIEKKLFNEDDEEIAKAYLKFMKEVYEKVYKKLKEMKPKNKEGKELTDEEIEEILESSISPGEKERLERAKKVLYEK	2.75591258549848	0.838115687172848	83.65095520019531	0.8143212795257568	6.556999206542969	nan	inf
monomer-200-nr2-run1_result_13	60	MEIPRPPEDLERERRLLERALEVMEDVLLARIRRVRPDVHLPPRSEEEIFERAIEFLKEMAEIDEDYLLNILSLRVQVAILEATRAAMEFLQEGKERNWLERLGEEFEKKYKEAEEYAERILKILEETLLDPDDPEYARALLELEERVRARVRERLRAERPRDAEGRPLSEAEIEELLEAAVSPGRRERLARARAVLFER	1.3828625304242597	0.9413917308258829	86.49142456054688	0.8389955163002014	5.929342269897461	nan	inf
monomer-200-nr2-run1_result_13	61	MPIPRPEEVKKLEEELYEEALEVAEDALLARIRRVNPEVHLPELSEEEIIRRAIEFLKKAAELDPEFVLNILSLRVQVAILLATERAMELLERGREENLLERLGEEFEKEYKEAEEAAEKIKKLLKDTLLSEDDPAYARAFLEFYAEVRERVRARLRAAAPRDAEGRPLTDEEIEALLEAAVSEGERARLAKALAVLFDR	1.2644879875972572	0.9503665056412264	83.94595336914062	0.8120163679122925	6.428799629211426	nan	inf
monomer-200-nr2-run1_result_13	62	MEIERPEELLEKEKELYEEALKVMELSLLSRIKKKNPKIKIPELSEEEILKYIYEFLKKYAEIDPEELEKLFSLKTQVAILLATERAMEELEWGKENNLEEKLGEEFKEKYEEAKKYYEKIKERLEKKLIDPDKPEYAKAVLETMEEVYERTRKKLKELKLVDEEGRLLTDEEIEEILESAITPGEKEELERARKVLFEK	1.4334116506228716	0.9436403074729377	86.24392700195312	0.8277658820152283	5.99064302444458	nan	inf
monomer-200-nr2-run1_result_13	63	MKIEKPEELKKLEEELEEEALEIMELYLLARIRRVRPDVHLPPLSEEEIYKKALKFLKKAAEIDEELMLNYLSLKTQVAILEASKRAMELLEEGYEENLKEKYGEKFEEDYEKAKEYYEKIKKILEETLIDEDDPEYAEAFLELWERVRARVRERLRAERPRDAEGRLLTDEEIDAILEAAITPGERERIERARRVLYER	2.733406871462719	0.9080809327710901	89.24800872802734	0.8590265512466431	5.266897678375244	nan	inf
monomer-200-nr2-run1_result_13	64	HMHHKSEELLKLEEELLKRAEEVMVLSLLARIRRVRPEVRLPELPEEEIIDFALEFLEEAAEIDPELMLNELSLETQVAILEAAKRAMELLERGKEENLEEKLGEEFKERYERAKKAYEKIKEILEEKLIDPDKEEYARAFLAFYERVRAAVRERLRASRPRDAEGRPLTDAEIEELLEAAISPGEREEIERARKVLYEK	2.2384748410408926	0.908630982673881	88.70899963378906	0.8460888862609863	5.3339080810546875	nan	inf
monomer-200-nr2-run1_result_13	65	MEVPRPPELLKLEAELRERALRVSELVLLERIRRVHPEVHLPPRPREEIIEEILEFLKEAAEIDEKLFLEKLSLETQIAILEATKRAMELLERGYEENLKEKLGEEFEKKYEEAKEAAAKIEKILKENLIDPTDPAIAEAYLRFFEEVRARTLERLRALQPVNAEGRPLTDEEIEALLESAISPGERERLALARRVLYER	1.3823189962660378	0.9513724314285862	87.33905792236328	0.8376021385192871	5.758009433746338	nan	inf
monomer-200-nr2-run1_result_13	66	MELELPEEAKEEIAKLREEAIEIAVDYLLYRIRRVNPKVHLPEIDVREILDKAFEFLEKAAKLDEDYVLNVLPLETQIAILLATERAMEMLEIGKEENLLEELGKEFEERYEKAKEYAERIRKILEERLLDPDDPAVAEAFVAFFEEVYERTYKLLKESKPVDENGRLLTDEEIEEILESAISEGELAELRRALAVLYER	1.2612927378443937	0.950222080995511	87.95331573486328	0.8498551249504089	5.553815841674805	nan	inf
monomer-200-nr2-run1_result_13	67	MELPRPPEVLREEEELRERALEVMVDYLLARIRRKNPWVHLPERSEEEIYERALEFLEEAAEIDEDYLLNVLSLETQVAILLATERAMEFLEEGKERNLLEKYGEEFEEKYEKAKEYAEKIRKILEERLIDPDDEAYARAVLATFARVRAATYERLRAERPVDEEGRLLTDEELREILESAISPGELAELLRAARVLFAK	1.3571978429212503	0.9477400862391658	86.13233184814453	0.832237720489502	6.00678825378418	nan	inf
monomer-200-nr2-run1_result_13	68	MEIPRPEEVLKLEKELYEKALEVMELSLLLRIRRVRPDVHLPELSEEEIFEKIYEFLKEAAEIDEKFFLEVLSLKVQVAVLIAAERAMETLERGYEENLAEKLGEEFEKKYEEAKKYYEKIKKILEDKLLDPEDEEYARAYLETLEEARERVRRRLREMRPVDEEGRLLTEEEIEELLEAAETEGEREERARAERVLFEK	1.2577006024568	0.9572180376398299	87.7118911743164	0.8399311304092407	5.689846038818359	nan	inf
monomer-200-nr2-run1_result_13	69	EPLPLPPELEELIKKLEEEALEVAELAYLARIRKVNPEVHLPEEDELEILEKIYEFLKKMAELDEELILERLPLRTRIAILLATKEAMETLKWGKENNLDKKLGEEFEKKYKEAEEYAEKIRKILEENLLDEDDPEVARAFLEFYERVRRRVYERLRAARPRDAEGRLLTDEEIEALLESAVTPGERARLARARRVLYEK	1.0649501793300156	0.9681158990571734	87.11151123046875	0.8182451725006104	5.67399263381958	nan	inf
monomer-200-nr2-run1_result_13	70	PPVPRPPEDLAREAELRERALRALELSRLERIREVHPEVHLPELSREEILDFLFDFLREAAEIPEEYLLERLSLETQVAILRATEAAMETLRRGREENLLERLGPEFERRYREAEAAAAKIREILEERLVDPRDPALARALLALEAAARARTRERLRAEKPVDAEGRPLTDAEIDALLESAVSPGERAALALAAAVLFAR	1.1864693057257836	0.9576312595517291	89.33597564697266	0.8549810647964478	5.206640720367432	nan	inf
monomer-200-nr2-run1_result_13	71	MEIERPEEVKELEERLIEKAEEVMVRYLLAEIRRKHPEIHLPEESERERIKFAIEFLKEAAEIDEKFFLEILSLETQIAILLAAERAMEFLERGYEENLAEELGEEFEKEYEEAKEAYERIKKILKENLLDEDDPEVAEAYLAFFERVRERTRERLRAERPRDEEGRLLSDEEIDAALESALSPGERERLARARRVLFEK	1.6207275467478761	0.9256030186748647	89.4822998046875	0.8609864711761475	5.073637962341309	nan	inf
monomer-200-nr2-run1_result_13	72	MVKPRKPEDIKLEEELRKEALEVAELSYLLRIRKKHPEVHLPELDEREIIEKILEFLKKAAELDEDYILNVLSLETQIAILEATKRAMETLKWGYENKLEEELGEEFKKKYEEAKEYAEKIEKILKDKLLDEDDPAYAEAYLKFYEEVRERVLKRLREMKPRDSEGRLLTDEEIEEILESAITEGERERLARARRVLYEK	1.1788962109378058	0.9592363070102917	88.18087768554688	0.8466222286224365	5.505838871002197	nan	inf
monomer-200-nr2-run1_result_13	73	MAEPLPPELLERQERLLRRALEVLEDYYLYRIRRVRPDVHLPEIDEREILERAFAFLEEVAEIDEEELLRRLPLEVQVAILEATKRAMEMLEAGKEENLLEELGEEFEKRYERAREAAERILRILEETLLDPRDPAYAEAFLRLHEEVLARVRARLRAMQPRDEEGRPLTDEEIDELLEAAITPGERERLALARRVLFER	1.7839429526084556	0.9144210590973509	90.86640167236328	0.8673043251037598	4.8467020988464355	nan	inf
monomer-200-nr2-run1_result_13	74	VPIPRPEEVIKLEEELYKQALEIMEDYYLARIREVNPEVHLPEESLEDILNRAFDFLEKAAKIDEDFLLNVLSLKVQVAILLASEYAMELLKWGKENNLEEKYGEEFKERYEKAKEYYKKIEKILKENLIDENKKEYAEAYLETYEEVRRRVRERLRAANPRDSEGRLLTDEEIEEILESAIPEGERERRKRALKVLYEE	1.714211144226508	0.933185814699915	88.8984146118164	0.8610143661499023	5.257555961608887	nan	inf
monomer-200-nr2-run1_result_13	75	MLVPRPPELLERERELLERALEVMVDYMLYRIRRVRPEVHLPEESEEEIFERAIEFLKEAAEIDEEELLERFSLEVQIAILLATERAMEFLEAGYEENWKEKLGEEFEEKYEKAKEYAEKIRRILEDTLLDLTDPAVARAVLETYARARERVRERLRAMEVRDAEGRLLTDEEIEELLEAAVSPGEEALLALARAVLEER	1.1788599348705766	0.9597276936981057	90.4276351928711	0.8667166233062744	4.89723014831543	nan	inf
monomer-200-nr2-run1_result_13	76	MHMPRPPEDLELEARLREEALRVMELSLLLRIRRRHPEVHLPPLSEEEVLEEILAFLERAAELDEKFVLERLSLDTQIAILLATREAMETLEAGYEENLAERLGPEFEERYERAREAAERIERILRDRLLDEDDPEVARAYLATLAEVEARVRERLRAARPRDAEGRPLTDEEIEELLRSAVSPGELERRRRALRVLFAR	1.4639138363384097	0.941565208324327	87.32402801513672	0.84315025806427	5.7381911277771	nan	inf
monomer-200-nr2-run1_result_13	77	MKRPRKPEDIELEKELYEKALEVMELSLLSRIRRKHPEVHIPELDELEIRKKILEFLKEVAKLDEDYVLNVLSLKTQVAILKATERAMEELERGYEENLKEELGEEFEKEYEEAKEYYEKIKKILEEKLIDPNDPRYARAYLELEREVRERVLERLRASKLRNSEGRLLTDEEIEEILESAISEGEREEIARAEAVLFER	1.1894225779033571	0.959275223225849	85.48123168945312	0.8273180723190308	6.242539882659912	nan	inf
monomer-200-nr2-run1_result_13	78	MELPRPEEDLEEEERLYEKALEVMVDYLLARLRRVRPEIQLPPRSEREIYKRAFEFLKEVAEIDEDYLLNKLSLEVQIAILEASKRAMEYLQAGYEENWAEEYGEEFEKEYEEAKKAYEKIKKILEETLLDPRDRRVAEALLRFWREARERTLALLRAERPRDADGRLLTDAELEEALRAALSPGELERLALAERVLFEE	1.2404342999886981	0.9529718744255122	90.62874603271484	0.864666759967804	4.926477432250977	nan	inf
monomer-200-nr2-run1_result_13	79	HMMPRPPEVLEEEERLLEKAEEVMVLVLKARIRKVRPDVHLPELSEKEIFEKILEFLKEAAEIDEERFLNVFSLRTQVAILEATKEAMAFLEDGYEENWKEEYGEEFEKKYEEAKEAAERILKILEERLIDPNDPAYAEALLELWERVRRRVREELRASRPVDEEGRLLTDEEIEELLEAAISEGERERLARARRVLFER	1.402274505766795	0.9431830281067413	87.35265350341797	0.8472905158996582	5.657306671142578	nan	inf
monomer-200-nr2-run1_result_13	80	MEIERPEELLKLEKELYEKALRIIRLSYLERIRRVRPELHLPPRSTLEILEEAFEFLKEAAELDEKLILEKFSLRTQVAILIAAERAMEMLERGKEEKLEEELGEEFKKKYEEAKKYYEKIRKILEERLIDPDDPALAEAFLEVFAEARAAVREELRAADVRDAEGRPLTDEEIEEALEAALTPGELAELARALAVLFEQ	2.652598810953554	0.9166738090447977	90.57450103759766	0.8673995733261108	4.960759162902832	nan	inf
monomer-200-nr2-run1_result_13	81	EEIPRPEELLKLEKELYEEAIEISVDYYIYRIKLVNPEFKIPEEDELEIIEKAIKFLEKAAELDEDLVLNYLSLETQVAIYEATKRAMEMLEIGYKRNLNKKLGEEFEKKYEKAKKAAEKILKILEENLIDENDEAYAKAYLKFFEEVYKKVYEKLKELKLKNKDGRLATDEEIEELLESAITEGEKERIARAKRVLFEK	1.2353981825090192	0.9555291742840634	87.36663818359375	0.8528658151626587	5.750368118286133	nan	inf
monomer-200-nr2-run1_result_13	82	MLLPRPPEVLEEEKELYEEALEVMVDSLLARIRRVRPEVHLPEEDEEAIYERALAFLERAAELDEEYLLEVLSLEVRVAILLAAERAMELLERGYRENWAERLGPEFRERYERARAAYERIREILEERLLDPDDPAYAEAVLRFYREARERTRARLRAAAPRDADGRPLTDAEIEALLEAAVTPGELEELRRALRVLFER	1.3852741826925377	0.9470670687124203	90.72584533691406	0.8695334196090698	4.8364787101745605	nan	inf
monomer-200-nr2-run1_result_13	83	MEVPRPEEALREEAALREEAEEVAVLALLARIRRVNPEVHLPPLSEEEVLRRVEEFLERAAELDEDYILERMSLETQVAILRATERALALLEAGRAEDLDRRLGPEFRRRYERARAAAARIERILRENLIDPRDPELARAFLAFEERVRARVLERLRAERPRDADGRLLTDEELEALLEAARSPGELERLALAREVLFER	2.583586599339955	0.8836587800796658	83.83905029296875	0.822441816329956	6.926645278930664	nan	inf
monomer-200-nr2-run1_result_13	84	MVIPRPEELLKEEKELYEEALEVAELYYLYRIRKVNPEVHLPELSEEEILEFAYKFLKKLAELDEKYILEKLSLKTQVAMLEASKLAMKLLDYGYENNLKEKLGEEFEKKYEEAKKYYEKIKKILEENLIDETDPAYAKAFLEFEEEVRKRVYERLKAAEPRDSEGRLLSDEEIREILESAIEPGEKERLELARKVLFEK	1.1700570413911524	0.9644138164882611	88.84815979003906	0.8446305990219116	5.5835747718811035	nan	inf
monomer-200-nr2-run1_result_13	85	MARPRRPEDLEEEERLYEEALEILVLYLLARARERHPEFHLPPLSLEEIIEEAIKFLKKVAELDEEYLLEVLPLRVQVAILVASKAAMELLKRGYESNLKEKLGEEFEKKYKEAEEYYEKIKKILEEKLLDPDDPAYAEAFLELRREALERTRRRLREARVRDSEGRLATEEEIEELLESAITPGERAALARAERVLFER	0.9349413112381676	0.9734943285516543	89.88954162597656	0.8562936186790466	5.248167991638184	nan	inf
monomer-200-nr2-run1_result_13	86	HMMPRPEELIKEEEELYEEALEVMVDYILYRIKKVRPEIKLPEKDEKEIFEKALEFLKKAAEIDPEYLLEKLSLKTQIAILLATERAMKFLEEGYEENWKEKYGEEFEKKYEKAKEYAEKILKILKESLLDLEKEEFAKAFLETMKEAYERVYKKLKEMKPKDEEGRLLTDEEIKEALESAIEPGEKELIKLAEKVLYEK	1.3711443629707696	0.9509461033536283	90.09041595458984	0.853450357913971	5.080502986907959	nan	inf
monomer-200-nr2-run1_result_13	87	ELLPKPPEVLEEEKKLREEALRVIRLYYLARIRRLRPDIHLPPLSEEEILEEVYKFLKKVAEIDEEKLLNVFSLETQVAILEASKRAMELLEWGKENNLEEKYGEEFKKKYEEAKKYYKKIKEILEEKLLDPNDPRYAEALLRLYREARERVREELRASNPVDEEGRPLTDEEIEEALEAAITEGERERIAQAERVLYER	1.0376529473057996	0.9668216898433052	90.33712768554688	0.8620922565460205	4.854912757873535	nan	inf
monomer-200-nr2-run1_result_13	88	MKIPRPEELLEKEKELYEKALEVSVLYLLARIRRVRPDIHLPEESEEEIYKKILEFLKELAELDEELILEYFSLETQIAMLEAAKRAMEFLEYGKENNWLEKYGEKFEEEYKEAEKYYEKIKKILEDTLIDPDDPRYAEALLRFYEEVRERTYERLRAMKPVDEEGRLLTDEEIREALEAAITEGERERLERARKVLYEK	0.8499308920018379	0.9758857451058589	88.20685577392578	0.8530327081680298	5.394822597503662	nan	inf
monomer-200-nr2-run1_result_13	89	MLIPRPEEVLKLEKELREKALEVAELYLLARIRKKNPEVILPEIDELEIFNKAFEFLKEAAEIDEDFFLNVLSLETQVAILEATKRAMEFLEYGKENNLEEKLGEEFKEKYEEAKKYAEKILKRLEETLFDENDPRIAEAYLKFYKEVRERVYEKLKEMKPKNKEGRLLTDEEIEEILESSITEGEKERIKKAEEVLYKK	1.2738527527806283	0.9510161898128842	87.29331970214844	0.8311187028884888	5.650179386138916	nan	inf
monomer-200-nr2-run1_result_13	90	MMMERSEELKEFEKKLIEKALEVMELVLLSRIKRKNPKIHLPEISEKERLEFLYEFLKEAAKLPEELILEKLSLETQVAIYLAAKEAMEELEWGKENNLLEELGEEFEKKYEEAKKAYEKIKKILEENLIDPTDEAYAKAVIKTFKEVYERTYKRLKEMKPVDEEGRLLTDEEIEEILLSSISEGELKELALALKVLFAK	1.0804401918137865	0.9636585361725588	89.75930786132812	0.8623674511909485	5.047253131866455	nan	inf
monomer-200-nr2-run1_result_13	91	APVPRPPELRELEARLYERALEVLVLARLARIRRRHPEVHLPELPLEEVLEFALDFLREVAALDPELLLERLPLRVRVAILEATRRAMELLDAGYEERLAERLGEAFRRRYEEARAAAARVRAILEETLLDPRDPAYARAYLELLREADERTRALLRALRPRDEEGRPLSDAEIDEILEAAVTEGERERRRLAEEVLFER	1.2390487272523487	0.958386908312532	88.998046875	0.861680269241333	5.330841541290283	nan	inf
monomer-200-nr2-run1_result_13	92	HMMPLPEEDRARIAELRARALEVAEDALLLRIRHVRPEVHLPEESEEEILERILEFLREAAELDPEYVLEVLPLETQVAILLAAERAMEALRLGRERDLERRLGPEFRRRYEEAEAAYRRIRELLEERLIDPDDPEYAEAVVAFYREVYERVRERLRAERPVDEEGRPLTDEEIEEILAAAVSPGELAELARALAVLFAR	1.4170907062616926	0.9385222369397103	91.06739807128906	0.8771160244941711	4.692177772521973	nan	inf
monomer-200-nr2-run1_result_13	93	MEIPRPESLLEEEEELLKEAIEVMVDSYLVRIKKKRPEIHIPEKSEEEILKKHYEFLKKAAEIDEDVFLNLFSLEVQVAILLAAERAMETLELGYKEKLKEKYGEEFEKKYEEAKEYYEKIKKILKDRLLDPEDPAYAEAYLKIEEEVREAVRERLKAENLRNEEGRLLTDEEIEEILEAAYTEGELAELERARKVLYEK	1.4104767450888256	0.947608603195182	84.47017669677734	0.8191332817077637	6.794546604156494	nan	inf
monomer-200-nr2-run1_result_13	94	MLIPRSPEELKEEEELIEKAEEVAVLSLLARIREVRPEVHLPPLSEKEIIEKILEFLEEAAKIPEEKLLNVYSLKTQVAILIATKRAMETLERGYKRNLDKELGEEFKEKYEKAKEYAEKILKILEENLIDENDEEYAKAYLEFMERVRERTRARLRAERPVDAEGRPLTEEEIEEILEAALSEGELEELARAKKVLYEK	1.147812677256528	0.9613615302145914	87.2186508178711	0.8412069082260132	5.769485950469971	nan	inf
monomer-200-nr2-run1_result_13	95	MEVERPEELLEREAELRRRALEVAELVLLARIRRVRPDVHLPPISEKEAFEKIFEFLKEAAEIDEEEFLELFSLETQVAILLATERAMEFLERGKEENWEEEWGEEFKEKYEEAKEYAEKILKILKERLIDPNDPALARAFLAFWEEVRARVRARLRAERPVDAEGRLLSEAEIEEILEAAISPGEEEELARARRVLFER	1.143001541972777	0.9607713523041713	89.08800506591797	0.843735933303833	5.152960777282715	nan	inf
monomer-200-nr2-run1_result_13	96	MEIPKPESLIEKEKELIEKAERVMELVLLARIRRVRPEIHLPELSEEEIFEEIFEFLKEMAELDEEEILEKFSLETQVAILLATERAMEFLKEGKEEKWLEKLGEEFEKRYEEAKKYYEKIKKILEENLLDLNDEKFAKAYLEFMEKVRERVLEKLRASKPRNEDGRLLTDEEIEEALEAAFTEGEKKLLELAKKVLYEK	2.3976008184936273	0.9240602732431743	88.87012481689453	0.8416147232055664	5.647761344909668	nan	inf
monomer-200-nr2-run1_result_13	97	MKIPRKPEDLELEQKLLEEAEEVAVLVRLARLREKRPEIKLPEIPIEEAIEKIFKALEKYAELDEEYILNILSLETQVAILLATKEAMEFLEWGKENNLVEKLGEEFEEKYEKAKEYAKKIKEILEEKLIDPEKEEYAKAYLAFEERVRERTRRRLREMKPVDEEGRLLTEEEIEEALESSITEGERERLERARKVLYEK	1.1073248757405358	0.9630331961835443	88.55309295654297	0.8465946912765503	5.202991962432861	nan	inf
monomer-200-nr2-run1_result_13	98	MEIPRPPEVLREEARLREEAREVAVLALLARIRRVNPEVHLPELDEREILDKIFAFLKRAAEIDPEYLLEVLSLETRVAILLAAERAMETLEYGKENNLDKELGEEFEKRYEEAKKAYERIRAILEEELLDLDDPAFARAVLAFEEEVRARTRELLRAANPVDEEGRPLTDEEIDALLESAITPGERELLAQARAVLFDR	1.1886302032309548	0.959337477171212	89.16466522216797	0.8587838411331177	5.331750869750977	nan	inf
monomer-200-nr2-run1_result_13	99	MELPRPPEVLRREEELYERALEVMVLYYLLRIRRVRPEFHLPEIPEEEIYEKIFEFLKEAAEIDERYFLEVLSLRVQVAVLLAAERAMEALKYGKENKLAEKLGEEFEERYEEAEEYYERIRRILEERLLDPTDPEVAEAFLETYEEARERVLERLRESKLRNSEGRLATDEEIEELLEAAVTEGERERRELALRVLFER	1.6546099102728162	0.9240829500029516	83.58609008789062	0.8007533550262451	6.720638751983643	nan	inf
monomer-200-nr2-run1_result_14	0	SEEGEYPEGEESLEKKLEHKLYKLMIEAYRKLKPEIKSPNKEPSEDLKEAKKTLLELLDSEPFDEELWKKVIKEALEKLKKIPELYEVGLELFQKLFTKILNLYFNRYIAYLYKKKHPESTEIPEIKIDWKLENKESAEKAAEEIAKIAAELTGDKEKPAKSIKEIIKEFYEIYEEFKKEYEEYEKKKKELASIPGFELP	2.5483612273128764	0.9029884070001983	81.50582122802734	0.7434599995613098	8.74229621887207	nan	inf
monomer-200-nr2-run1_result_14	1	SEEGEYPPGEESLEKKLEHKLYKLLIEAYRELKPENKSPNWEAPEDLEEAKKVWEQIMEEEEFDFELWEKVLEKALEKLKEIPELYEVGLELWEKLLKKLLNEFFNRLLKYEYKKKHPESAEFPEIKLDHELKDEESAEKYAEEISKIAEELTGDKETLSKKIREFVKKVWEWYKEFKKEYEEYKKKNEELAKIPGFELK	5.038126020311885	0.8665922833430139	82.15894317626953	0.7478586435317993	8.4911470413208	nan	inf
monomer-200-nr2-run1_result_14	2	SRAGRFPPGEPSPRLALEHRWVRLLIEAYRELRPEDDSPLREAPEDLFEARATLRALIAADPFDEELWEAVLERAFDRFAEIPELYEVGLPLVEELLAEALREYFNAFLAARYRARHPPSAPVPVVEVDARLDDEAAAAAAADRLAAIAAELTGDEEEPAARIRAWVARAWARLAEWRARLAAREALNALLAAVPGLPLP	5.527147096712651	0.6407967829275719	77.04070281982422	0.6845287084579468	9.19119644165039	nan	inf
monomer-200-nr2-run1_result_14	3	SEEGEYPEGEESPLDKLKHKLYQLLIKAYNELKPEIKSPKKEAPENLFEAKKVWEELMENEEFDVELWEKVIEKALEELEKIPELYEVGLETWQKLLTEIINEFFNRYIAYEYKKKHPESTPIPEIKLDYKFDDEESAEKAAEEIAKIAEEITGDSEKPSKIIKEIIKKYWERWKEFKKKYEELKKKNEELAAIEGLEPV	2.862278893458105	0.8937649335193208	82.56299591064453	0.7776424884796143	8.149380683898926	nan	inf
monomer-200-nr2-run1_result_14	4	SEEGKYPEGEESEKEKLRHKLYKLLIEAYRELKPENKSPLREAPEDLKEAEKVLEELMESEPFDEELWEKVLIKALEKLKKIPELKKVGFEKWLELFEELINRYFNRFIAAEYKKKHPASTPVPEIKLNYKFENKESAEKAAEDIAKIAAEITGDEEEPSKRIKEIIKKYWEILEEYKKELEEYEKKNKELEKIPGYEKE	3.2737047718142462	0.880768784797515	81.19572448730469	0.7406255006790161	8.665497779846191	nan	inf
monomer-200-nr2-run1_result_14	5	EEEGRYPEGEESEELELEHLLYKLLLEAYRKLRPDIDSPLREAPEDLFEAKRVWRQLMEEEPFDVELWKEVLKEALEELKKIPRLYEVGLETFQKLFSELLNEFFNRYIAYLYRKKHPASAEVPEIKIDAKFDNEESAEKAAEEYAKIAEEITGDSEKPSKIIKEIVKEFWEILKEYKEEYEKYQKENEERASIPGLELK	3.9374900253447938	0.8505280718513376	82.10282135009766	0.7621458172798157	8.297477722167969	nan	inf
monomer-200-nr2-run1_result_14	6	DKSGEFPPGEDSPLKKLKHKLYKYLIEAYKKLKPEIKSPNWEASEDLEEAKKTLEKLLEELPFDIELWEKVLFEALEKLKKIPELYEVGLETWQKLLKELLNLFFNYYIAHKYREIHPESTPIPKIEIDAELKDEESAEKYAEEIAKIAAELTGDEEEPAKIIKEIIKKFWEFWKEFKKEYEEYKKKVEELEKIEGFEKP	12.935267767908925	0.7017203222122959	68.91790008544922	0.6546715497970581	12.566847801208496	nan	inf
monomer-200-nr2-run1_result_14	7	MKEGEYPPGENSLKKKLEHKLYKLMIEAYNKLKPEIKSPKKKASEDLKEAKKTLEELLDSEEFDIELWWKVIKEALEKLKKIPELYKVGLELFQELLEKVLNLFFNKLLKYEYKKKHPESTEFPEIEFNFKLEDEESAKKAAEEIAKEAEKLTGNKEKLSKIIKEIVKEIYEFYKKYKEEYKKYEEENKELAKIPGYKLK	4.190137721387528	0.83936596683988	66.98338317871094	0.6193431615829468	13.153026580810547	nan	inf
monomer-200-nr2-run1_result_14	8	MKEGEFPEGEESEYDKLKHKLYKLLIESYLKLKPEIKSPLKKPSEDLKEAEKTLNELMESLPFDHELWLKVLKEALEKLKKIPELYEKGLELFQKLFEELLNKYFNYYIKYEYKKKHPESTEFPEIKVDAKFEDEESAEKAAEEYSKIAEEITGDSEKPSKIIKETIKEFWELYKKFKEEYEKYKEENKKLAKIEGKKLK	4.346618876651905	0.8732581216612106	80.85160827636719	0.7236063480377197	8.718928337097168	nan	inf
monomer-200-nr2-run1_result_14	9	SEEGEKPEGEESLEKELEHKLYKYLIEAYKKLKPEIKSPDWEAPEDYEEAKKVLEKLMKELEFDFELWKKVIFEALEKLKKIPELYEVGLELFQKLLEKLINEFLNYLIAYEYKKKHPPSTEIPEIKIDDKITNKESAEKAAEKYAEIAKKITGDEEKLSEEIKNFLKEIYKFYEEYKKELKKYEEENAKRKKIPGLEPI	4.056832863366349	0.8647090506140179	82.7958755493164	0.7753216028213501	7.781717777252197	nan	inf
monomer-200-nr2-run1_result_14	10	SKEGLFPEGEDSPFVKLRHTLYKLLIEAYRELRPEIKSPLLEPSEDLEEAKKTLEELWESLPFDRELWKEVIKKALEELSKIPELYEVGLETWQELVQELLNEYLNRYIAYEFRKKHPESTEIPEIKVDAKLEDKESAEKAAEEYAKIAEELTGDKEKPSKEIKEWVEELYEWLKKFKEKYEEYQKLVEELEKIEGYEPP	3.547050268382454	0.8909348296660855	83.72589874267578	0.7995782494544983	7.447293758392334	nan	inf
monomer-200-nr2-run1_result_14	11	SESGLFPEGEDSPKKKLLHKLYKLLIEAYKKLKPEIKSPYWEASEDLKEAKKTLDYLLESLPFDKELWLKVIKEALEKLKKIPELYKYGLELFNEIFKSILNKFFNYYIAYEYKKKHPESAEIPEIKIDWNFDDEESAEKAAEEIAKIAEKLTGDKEKPSKEIKEIVKEFYELYKKYKEEYEKYEKENKERAKIPGQKLK	12.75695440503988	0.6904616409186383	67.07363891601562	0.6120136976242065	12.071319580078125	nan	inf
monomer-200-nr2-run1_result_14	12	SRAGELPPGEESPLVELRHKLVRLMIEAYRELRPDDESPLREAPEDLREAEAVLDALLESLPFDVELWLEVLKRAFERLKKIPELYEVGLELLKELFKEVLNRFFNRYIAHLYRQKHPASTPVPVLEFDFDFEDEESAEKAAEAIAEAAAKITGDEEEPSKIIKEIVKEFYEMLKKWKEEYEEYKKKNEELAKIEGFELP	2.445342303576114	0.8758138136174048	77.8185806274414	0.7092266082763672	9.435017585754395	nan	inf
monomer-200-nr2-run1_result_14	13	SRAGRRPPGEESPLRRLRHRLVRLLIEAYRELRPEDESPLREAPEDPAEAEAVLEALLEADPFDVELWREVILRALERLARIPELWEAGEALWQELLEEVLNRFFNRLIAYEYRKKHPASTPIPEIEVDARFADEASAEAAAEKYAEIAAELTGDTETLSATIREIIREFWAWLQARRAELAAREAERARLAAVPGFAPP	4.196205860811209	0.8213667664760442	80.84394836425781	0.7285168766975403	8.594484329223633	nan	inf
monomer-200-nr2-run1_result_14	14	SRAGELPPGEESPLLRLRHRFYRLLIEAYRELRPEIDDPDWEAPEDPLEAEAVLERLFEKEPFDVELWLKVLKKAFERLKEIPELYEVGLETFQKLFEEALNRFFNRYIAYLYKKKHPPSTPVPEVKLDWKFDNEESAKKAADKIAEIAAKITGDKEEPSKLIKEIIEEFWKMYKEYKEEYEKYQEKVEELAKIPGFEKP	2.8038461678756135	0.8865160144637423	83.68841552734375	0.7804971933364868	7.683340549468994	nan	inf
monomer-200-nr2-run1_result_14	15	MEEGEYPEGEDSEMKKLEHKLYKLLLEALKELKPEIKSPLWEAPEDLKEAKKTWEELLESLPFDKELWKEVIKKALEEMKKIPELYKVGLETWQKLFEKVLNEFFNRYIAYEYKKKHPESTEIPKIELDFKFEDEESAEKAAEKIAEIAEKLTGDKEKPSKEIKEIIKEFWELYKEFKKEYEEYQKKNEELAKIPGLKLK	4.351178553997538	0.8715764920764935	84.20099639892578	0.7857857942581177	7.788477897644043	nan	inf
monomer-200-nr2-run1_result_14	16	SEEGEYPPGEESLEKKLEHKLYKLLIKAYRELKPEIKSPLKEAPENLEEAKKVWEELVESEPFDFELWKKVLKKAFEEFKKIPELYEVGLELVQKLLEKLINEFLNRYIASEYKKKHPASTPIPEIKVDAKFKDEKSMEEAAEKYAKIAAELTGDEEEPAKKIKEFLKEVYEWLKKWKEEYEKYEEENKKLESIPGYEKP	5.679202231044357	0.6249584870621825	78.05390930175781	0.6824123859405518	10.101044654846191	nan	inf
monomer-200-nr2-run1_result_14	17	SELGKYPEGEESLEKKLEHKLYKLMIKAYNELKPEIKSPLKEASEDLFEAKKTLEELLESLEFDIKLWEKVIFKALEEFKKIPEIYEVGFELFQKLFKEILNEYFNKLIAYEYKKKHPPSTEIPEIKIDAEIKDEESAKKYAEEISKIAEEITGEKEKLSKIIKEIIKKYYEFLKKFKEEYEKYLEENKKRLSIPGFKPK	22.000891169722106	0.09471635597602295	48.47021484375	0.3390592634677887	19.295156478881836	nan	inf
monomer-200-nr2-run1_result_14	18	EEEGEEEPGEESKEKELEHKLYKLLIEAYLELKPEIKSPKREAPEDLEKAKEVLEELLEEEPFDEELWKKVIFEALEKLKKIPELYEVGLELWQKLLKKILNLYFNRYIAYLYKKKHPESTPIPKIEIDAELKNEEEAEKYAEKISEIAEELTGDKEEPSKSIKETIKEFWEFWKEFKKEYEEYQKENEERAKIPGFELK	20.266835455108204	0.22142954152302408	57.67310333251953	0.4512946605682373	17.127906799316406	nan	inf
monomer-200-nr2-run1_result_14	19	SEEGLFPPGEESEKKELEHELYKLMIEAYRKLKPEDKSPLREAPEDLEEAKKVLEELIERDPFDKELWEKVLIEALEKLKKIPRLYEVGEELFEELFSRLLNEYFNAYIADRYRKKHPASTPVPKLEFDWKFKDKESAEEAAKAIAEAAAELTGDSEEPSKEIKEIIEKFYEIYKEWRKEYEEYKKENAERLAIPGEEPK	11.04870837261834	0.476537652512981	68.65314483642578	0.6235135793685913	12.337714195251465	nan	inf
monomer-200-nr2-run1_result_14	20	SEEGLYPEGEKSKEVELEHKLYKLMIKAYNELKPEIKSPLKEAPEDLFEAKKVLEELLESEPFDVELWKKVLKKAWEEFKKIPEIYEVGLELVQKLFEKVLNLFFNRYIAYLYKKKHPESTPIPKIEIDAKIDNEESAEKAAEEIAKIAEELTGDKEEPSKIIKEIIKEFYELYKKYKEEYEKYKEENEKAAKIEGKELK	3.681814147653614	0.7705837121430511	77.7069320678711	0.6994059681892395	9.851436614990234	nan	inf
monomer-200-nr2-run1_result_14	21	SDEGEFPEGEESELEKLKHKLYKLLIEAYNELKPEIKDPKKEAPEDLKEAKKVLDELMEKEEFDFELWKKVIEKALEKLKKIPELYKLGLETWQKLLEELINKFLNYYIKYLYKKKHPKSTEFPKIEINDKLDNEESAKKAADKYAEIAEKITGDKEEPSKKIKEWMKEIWEIYKKFKEEYEKYLEENKKLAKIPGFKLK	3.821653676195714	0.8306996596823811	79.46540069580078	0.7364861965179443	9.041142463684082	nan	inf
monomer-200-nr2-run1_result_14	22	SEEGEYPPGEESPEVKLRHKLVQLMIEAYRKLRPDVDSPDREAPEDLFEAERVLERLWEEDEFDVELWKKVMFEALEKFKKIPEIYEYGLELFQKLLEELLNKFFNRLLRAEYLKVHPPETEFPEIEFDWKFEDEESAKEAAEEIAEKAAELTGDEEKLSEIIKEIVKEFWKFYEEFKKEYEEYKKENEERAKIPGLKLK	6.106525969075621	0.5472802317893667	63.3474235534668	0.5304655432701111	14.532312393188477	nan	inf
monomer-200-nr2-run1_result_14	23	EEEGKKPPGEESPEVKLRHLLYKLLIEAYRELKPEIKDPDWEAPEDYEEAKKVLEKLLEKEEFDKELWKKVLFKALEKLKQIPELKEVGLPLWQELLKELLTLYFNRLIAYEYKKKHPESTEIPEIKVDWELTDEESAEKAAEELAKIAEELTGDKEKLSKEIKEFVKEVWEFHKEYKAEYEAYQAEVAALAAIPGFEPP	3.494672235255795	0.8819657958984909	84.25921630859375	0.7607175707817078	7.743198871612549	nan	inf
monomer-200-nr2-run1_result_14	24	EEEGEYPEGEESPLRKLEHTLYRLLIEAYRKLKPEDKSPLREAPEDLFKAKEVWRKLIEEEEFDKELWEKVLFEALEKFKKIPEIYEYGLELFQKLLEKLVNEYLNALIAYEYKKKHPESAEVPEIKLNWKFENEESAKKAAEEIAKIAKEITGDEEELSKYIKEFIEKVYEFYKEFRKEYEEYEEEKKRLEEIEGYEPP	11.45094479219941	0.6719133723113266	70.43340301513672	0.6914031505584717	11.742584228515625	nan	inf
monomer-200-nr2-run1_result_14	25	SEEGKFIPGEESEYKKLEHKLYKLMIEALKELRPDIKDPRWEAPEDLKEAKKTLEYLIEKLPFDEELWKKVIFKALEEFKKIPEIYKVGLELFQKLLEDILNKYFNALIAYYYKKKHPPSTPIPEIKLDYKFEDEESAEKAAEEISKIAEEITGDSEELSKIIKETIKEFYEFWKKYKEEYEKLKKENEERKKIPGLKPI	3.652806429740653	0.8897910771144177	82.95474243164062	0.7614984512329102	7.8190484046936035	nan	inf
monomer-200-nr2-run1_result_14	26	SRAGLWPPGEDSPLRRLEHRWVRLLLEALRELRPELDDPDREAPEDLAAARATLERLLERLPFDAELWRAVLRRAWERFAEIPELWEVGLPTVLRLWERELTRYFNAYLRAEYRKRHPASTPFPEVVVDARLDDRESAREAADRLAEIAAELTGDRETPAAEIRAFVDEAWARLEAFRAELAAHRARVAALAAVPGLEPP	17.437022101492783	0.2211288352911624	57.73843002319336	0.4683675467967987	16.119619369506836	nan	inf
monomer-200-nr2-run1_result_14	27	SESGKYPEGEESPLKKLEHKLYKLLIEAYRELRPDIKSPLKEAPEDLEKAKEVLEKLMEEEEFDEELWFKVIRKALEKLKEIPELYEVGLETWQKLLEEILNKYFNYLLKYEYKKKHPESTEFPEIKYDWKFEDEESAEKAAEDIAKKATELTGDSEKLSKLIKEKIKEFWEFWKEFKKEYEEYEKKKEELAKIPGFELP	4.2826105694709655	0.8844964057049048	81.21330261230469	0.7582831978797913	8.558126449584961	nan	inf
monomer-200-nr2-run1_result_14	28	SEEGEFIPGEDSPKKKLLHTLYKLLIEAYNELKPEIKSPLKEAPDDLEKAKEVWKKLMEELEFDFELWKKVLFKALDKLKKIPELYKYGLELWNELLKKLVNEFLNRYIAYEYKKKHPESTEIPEIKLDWDFKNKESAEEAAEEAAKIAAELTGDEKTPSEKIKSFIKEIWERHEEFVKEYKKYKEENEKLAKIPGYELK	5.257727297442445	0.8589403254760338	81.26426696777344	0.763379693031311	8.382555961608887	nan	inf
monomer-200-nr2-run1_result_14	29	SEEGKFPPGKKSEKEELRHTLYKLLIEAYRKLKPEIKSPLMEASDDLFEAKKTLEELMKSLPFDFELWKQVIKEALEKLKKIPKLKEVGLELWLELLKELTNLFLNRYIEYLYKKKHPESTEFPKIEIDAEFKDKESAEKAAEEYSKIAAELTGDEEKPSKEIKEWIKELWEFLEEFKKELEEYEEENKKLAEIEGYELK	4.0766557441246745	0.8682786202026415	78.88916015625	0.7304413318634033	9.335654258728027	nan	inf
monomer-200-nr2-run1_result_14	30	MEEGKYPEGEESKEKELRHKLYKLLLEAYRELKPEDKSPYKEASEDLEEAEKTLEYLMEKDDFDFELWKKVLLEALEKLKKIPELYEVGLELWQKLLEELINKFINRYIAYEYRKKHPPSTEIPEIKLDIKLEDEKSAKEAAEKIAKIAEELTGDSEKPAAEIKAWLKEIWKFYEEFKKEYEEYKKKAEELASIPGFELP	3.5606743151622644	0.8604512043965719	79.6392593383789	0.7215112447738647	8.791240692138672	nan	inf
monomer-200-nr2-run1_result_14	31	SEEGKYPEGEESEKVKLEHKLYTLMIKAYRELKPEDKSPYWEAPEDYKKAKEVLDYLMESLEFDVELWKKVIEKALEELKKIPELKEKGLELWQELLKEVLNKFFNYYIAYEYKKKHPASTPIPKIEVDDKLENEESAEKAAEKYSEIAAELTGDKEKLSKEIKEIIKEFFERWKEFKKEYEEFEKKNAEKAKIEGKELE	3.4224779627660853	0.9007395333030889	81.28312683105469	0.7745538949966431	8.080638885498047	nan	inf
monomer-200-nr2-run1_result_14	32	EKEGEEPPGEDSPLKKLKHKLYKLLIEAYRKLRPEIKDPNWEAPENLEEAKKVLEELIEKDEFDEELWLKVLKEAWEKFKEIPEIYEYGLELVNELFKELLNLYFNHYIAYEFKKKHPPSAKIPEIELDIDLKDEESAKKAADKIAEIAKELTGDSEEPSKKIKKIIKEFYELLEEFKKEYEEYKKKNEEKAKIPGFELE	6.065125161619388	0.6562163228800035	60.44884490966797	0.5048239231109619	14.363007545471191	nan	inf
monomer-200-nr2-run1_result_14	33	SEEGLYPPGEESKFKELEHKLYKYLIEAYNKLKPEIKDPDREAPEDLEEAKKVLDRLLEKEEFDEELWEKVLFEALEKMKKIPELYEVGLETWQKLFQKLLNRYFNYLIAYEYKKKHPPETEVPKIKLDFKFEDKESAEKAAEEIAKIAEELTGDKEKLSKIIKEKVKKFWELYEEFKKEYKKYEEENKKRASIPGKKLK	2.9723242005497204	0.8781229803119928	82.74498748779297	0.7602498531341553	8.040427207946777	nan	inf
monomer-200-nr2-run1_result_14	34	SEEGLFPEGEDSPERRLLHKLYRLMIEALRELRPEIKSPLWEAPEDLEEAKATLEKLWEELPFDIELWEKVLFEAFERLKKIPELKEVGFELFQKLFEMVLNEFFNRYIAYLYKKKHPESTPIPEIKINAKLEDEESAEKYAEELSKIATELTGDEEEPSKIIKEIVKKFWERLKKWREELEKYKKENEERAKIPGQKLK	1.9763246971907042	0.9140551264760177	83.98052215576172	0.7815591096878052	7.523743629455566	nan	inf
monomer-200-nr2-run1_result_14	35	SEEGEDPEGEESLEKELRLKLYQLLLEAYRKLRPDIKSPNREASPDLEEAKKQWEELVKSLPFDEELWKKVIFEALEKLKKIPELYEVGLELWQELLEKILNEYFNAYIAYEYKKKHPASTPIPEIKLDWKLEDEESAKKAAEEIAKIAAELTGDEEKPAKIIKEFVKEIWELYKKFKEEYEEREKKNKELASIPGFELP	5.554873804532524	0.836647280574616	82.99187469482422	0.7559359073638916	8.123025894165039	nan	inf
monomer-200-nr2-run1_result_14	36	DRSGLFPEGEESELRKLLHELYKLLIEAYRELRPEIKSPLWEAPEDLKEAEAVLEKLMEEEPFDEALWEEVLDRALDRLRQIPELYKVGLETWLRLLELLLNRYFNRLIAAAYRARHPASTPVPEIEVDARLEDRASAAAYADRLAAIAAELTGDSDTLAAAIRARVARFWARLEAWRAEYAAYEAKVAELAKIPGFEAP	2.327367357900645	0.9114940735483659	82.9999771118164	0.7549227476119995	7.113735198974609	nan	inf
monomer-200-nr2-run1_result_14	37	SELGRFPPGEESELRELEHKLYKLLIEAYRELVPEDESPYREASEDLFEAKATLDRLIEEEPFDFELWKKVLKKALEKLKEIPELYKVGLETWQELVQRLLNRFFNALIAAEYRKRHPASTPVPVLEFDHKLDDEESAEKYAEEVAKAAAEVTGDEEELAKRIREFVKEVWEWLKKFKEEYEKYEEENKKLAEIEGYELK	3.4123670405785878	0.8608038655147504	77.32572937011719	0.7118803262710571	9.48039436340332	nan	inf
monomer-200-nr2-run1_result_14	38	LEEGEYPEGEESPEKKLEHKLYKLLIEAYNKLKPEIKSPKKEAPEDLEEAKKVLLELLESLEFDRELWEKVLFEALEKLKEIPELYEVGEELWQKLLTKLVNLYLNYLIAYEYKKKHPASTPIPEIKLDDKFEDEESAKKAAERYAKIAAELTGDEEKLSKYIKEFLKKIYEFHKEYRKELEERKEENARRASIPGQELL	4.356566219491492	0.8738185244566452	81.05772399902344	0.7571542263031006	8.887837409973145	nan	inf
monomer-200-nr2-run1_result_14	39	SEEGEYPPGEDSPEKKLEHKLYKLLIEAYRKLRPDIKSPLWEASEDLEEAKKTLEKLLEEEEFDVELWKKVLKLALEEFKKIPELYEYGLELWQKLFEKLLNEFFNRLIAYEYKKKHPESAEIPKIEIDAKFENEESAKEAAEKISEIAEKITGDSEKLSKIIKEIVEEFYKIYEEFKKEYEEYEKENEERKKIEGLELK	5.490395660985625	0.8394388331754402	82.38896179199219	0.7418069839477539	8.368509292602539	nan	inf
monomer-200-nr2-run1_result_14	40	EEAGEYPEGEETLEKKLEHKLYKYLIEAYNELKPEIKDPRKEAPENLEEAKKVWNELLEKDEFDIELWKKVLFKALEKLKKIPELYEVGEELFQKLFEKLINEYFNRLIKYEYLKKHPKSTPFPEIELNYKFKDEESAKKAAEEIAKKAAEITGDEEKLSKIIKEEIEEFWKFYKEWKKEYEEYKELNKKLESIEGFEKP	4.804835014662576	0.8590563111784354	82.7083511352539	0.7617249488830566	8.40250015258789	nan	inf
monomer-200-nr2-run1_result_14	41	SEAGRWPPGEPSPRRELRHLLVRLRIKAYRELRPEVDSPDREAPEDLREAEAVLDRLIEEDEFDVELWEEVLFRAFEELKKIPRLYDYGLELWQELLQEELNRFFNALIAAEYRKKHPASTPVPVIEVDAKFEDEESAKKYAEKLAEIAEKITGDKEKLAKIIKERVKKFWEFWKEFKKEYEEFEKKRKELAKIEGFELP	13.307592448109794	0.43383671289125486	63.66548538208008	0.5319285988807678	14.540885925292969	nan	inf
monomer-200-nr2-run1_result_14	42	EEEGLFPPGEESELKKLEHLFYKLMIEAYRELKPEDKSPLREAPEDLFEAKKVWEKLVEEDPFDVELWLKVLKKAFEKLKKIPRLYELGLETFLKLWERALNEFFNRLIAYEYRKVHPESAEVPKIELDYKFENEESAKEAAEKIAEIAAKLTGNKEELSKLIKKIVEEFWKMLKEFEEELKKYEELNKLLESIPGLEKP	4.069245269080705	0.8671526530336254	81.98505401611328	0.7434867024421692	7.903852939605713	nan	inf
monomer-200-nr2-run1_result_14	43	KKLGKYPKGEKSPEYELRHKLYKLLIESYNKLKPEIKDPDKEASEDLFEAEKTLKKLIEKEDFDVELWKKVLFDALEKLKKIPELKEVGLETFQKLFEELLNMFFNAYIKYEYKKKHPESAEFPELKFNWKFENKESAEKAAEDIAKAAAEITGDEEEPAKIIKEIVKEFWEFYEEWKKEYEEYEKENKEKAKIEGFELK	4.455552969098749	0.866937325656243	80.5937728881836	0.74228835105896	8.610942840576172	nan	inf
monomer-200-nr2-run1_result_14	44	SEKGEYPEGEESLEKKLEHKLYKYLIEAYKKLKPEIKSPLMEAPEDLEEAKKVLKKLMEEDEFDHELWLKVIKEAFEKLKEIPELYEVGLELWQKLFTKVLNEFFNHYIAYKYKKIHPESAEVPKIEIDAKLEDKESAEKYAEEVAKIAKEITGDEKEPSELIKKTIKEFYEMWEEFKKEYEEYKKENEKLASIPGYELK	5.456190340457189	0.854238931367477	81.88605499267578	0.7605226635932922	8.49751091003418	nan	inf
monomer-200-nr2-run1_result_14	45	SEAGLWPPGEDSPLRELEHRLYRLLIEAYRELRPDDTSPLREAPPDLAAARATWRALVESLPFDEELWEEVLERALERLREIPELYEYGLELWQRLFERLVNEYLNAYIAARYRAVHPASAPVPVVEVDARFDNRESAEAAAQRYAEIATELTGDSETPSRAIRERIRRFWERWEAFKKEYEERKKRNEELAKIPGYELE	8.130786591843375	0.5629166003356577	66.2300796508789	0.5559511184692383	13.259515762329102	nan	inf
monomer-200-nr2-run1_result_14	46	MEEGEYPPGEESLEKELEHKLYRLMIEALRELKPEIKDPRWEAPEDLEEAKAVLEELMEKLPFDVELWLKVLKKAWERFKKIPEIYKVGLELVQKLLKKVLNLFFNYLIKAEYKKKHPASAEFPEIKLDHELKDKESAKKYAEEISKIATELTGDSETLSEKIKKIVEEFWKLYEEYKKEYEEYEKKNKELAKIPGFKLK	12.30264819394457	0.6532353408471634	70.7461929321289	0.6408368945121765	11.30900764465332	nan	inf
monomer-200-nr2-run1_result_14	47	SEEGEFPPGEESPKVKLEHKLYQLLLEAYRELKPEIKSPNREAPEDLFKAKEVLNEILESEEFDVELWKKVLKIAFEKLKKIPELYDVGLETVQELFEKLLNLFFNYYIKYLYKKKHPESTPFPEIKLDIKLDDEESAKKAAEEISKIAAELTGDKEEPSKIIKEIIEEFYKLLKEWKEEYEKYEKEREELAKIPGFEKP	3.5168229812052965	0.8809177302850891	80.42874145507812	0.7376963496208191	9.033382415771484	nan	inf
monomer-200-nr2-run1_result_14	48	KEEGKYIPGEESEEKELEHKLYKYMIEAYNKLRPDIKSPLKEAPEDLEEAKKTLEELMESEEFDVELWEKVLFEALEKLKKEPKLYEKGLELFQKLLSELLNKFFNRLIAYEYKKKHPPSTKIPEIKFNFKFENEESAKKAAEEISKAAEEITGDKEKLSKIIKEIVKKFYEFLKEWKEEYEKYKKEVEELKKIPGFEPP	3.707840255648675	0.8840787803621173	81.31422424316406	0.747040867805481	8.63060474395752	nan	inf
monomer-200-nr2-run1_result_14	49	SEEGEYPEGEETEEKKLEHKLYKLMIEAYQKLKPEIKSPDKEASEDLKEAKKKLKNLMESLEFDEELWKKVIKEALEKLKKIPELYEKGLELWQKLFEKIINEYFNYLIKYEYLKKHPKSAEVPEIKIDAKFEDKESAEKAAEKIAEIAEKITGDKEKLSKKIREWIKEMWEIYEKFKKEYEEYKKKNEELEKIPGFEKK	12.055980939887563	0.5269298159425747	69.61775970458984	0.618415117263794	12.314910888671875	nan	inf
monomer-200-nr2-run1_result_14	50	SEEGEYPEGEESEKKKLEHKLYKLLIKAYKELKPEIKSPNWEASEDLFEAKKTLNELLESLEFDEELWKKVILKALEELKKIPELYKVGLETWQELFTKLFNLFFNKYIAYLYKKKHPASTPIPEIKLDWKFDNEESAEKAAEEIAKIAAEITGDEEKPAKTIREWTKEFWEFWKKFKEEYEEYKKLNKELEKIPGFEPL	5.231405582468325	0.7853464771601304	78.94253540039062	0.7530530691146851	9.10641098022461	nan	inf
monomer-200-nr2-run1_result_14	51	SEEGKYPEGEDSPLVELEHKLYKLLIEAYNKLKPEIKSPLREASEDLFEAKKTLETLIEEDPFDVELWKKVLKEALEKLKKIPELKELGLETFQKLFSELLNLFFNRYIAYLYKKKHPPSTPIPEIELDHVFDNEESAEKAAEEISEIATKLTGDSEEPSKIIKEIIKEFWELYKEYKKEYEEYEKERKKLASIEGFEPP	3.0845516101971078	0.8716832375925645	79.72978210449219	0.7208507657051086	8.928404808044434	nan	inf
monomer-200-nr2-run1_result_14	52	SEEGEEPPGEESELKKLKHLLYKLMLEAYNELKPEIKSPLREASEDLEEAKKQWEKLMEEEEFDEELWEEVIFKALEKLKKIPELYEKGLELFQELFKEVLNEFFNRYIAYLYKKKHPESTPVPKIELDWKFDNEESAKKAAEEIAKIAEEITGDSEEPAKKIKEIIEKFYKFWKEFKKEYEEYQKEVEELKSIPGYEPP	3.7768375071426568	0.8737576618680153	78.99388122558594	0.7293517589569092	8.972922325134277	nan	inf
monomer-200-nr2-run1_result_14	53	SKSGLFPEGEESEKKKLLHKLYKLLIEAYKELKPENKSPLWEASENLEEAKKTLEELMESEPFDEELWWKVIKKALEELKKIPELYKVGLKTFQEILNLIINEYFNYLIKHEYKKKHPPSTPFPEIELDFNFDNEESAEKAAEEISKIAEEITGDKEKLSKIIKEKIKEFYEFYKKWKEEYEKYEKENAEKAKIKGKKLK	12.682518773725263	0.6610057817350665	77.17015075683594	0.6725366115570068	10.531557083129883	nan	inf
monomer-200-nr2-run1_result_14	54	EEEGEWPPGEESPRRRLEHRWVRLLIEAYRELRPEDDSPDREAPEDLEEAKAVLDRLIDEDPFDRALWEAVLRRAFDRLAEIPELYEVGEATLQELARRALNRFLNRYIAAEYRKKHPASAPIPRYVFDWRLDNEAAAAAAADEIAAAAAATTGDTEAPAAYIRAWVADWWARLAAFREELAAREALNAALAAIPGLEPI	21.977885963014547	0.23513813055803787	66.70880126953125	0.5943734049797058	13.565449714660645	nan	inf
monomer-200-nr2-run1_result_14	55	SKSGEFPEGEESPEVELRHKLYKLLIEAYRELKPEYKSPLREAPEDLFEAKKVLEELMEEEEFDVELWEEVLFKALERLEKIPELYEYGLPLWQKLFEELLNEFFNRYIAYLYKKKHPESAEIPKIELDIKLEDEESAKKAAEKISKIAAELTGDEEEPSKIIREIMKKFWEHLEKFKKKYEEYQKLVEELAAIPGYEKP	3.7936883520876177	0.8408728702199244	83.72853088378906	0.7800384759902954	7.545868396759033	nan	inf
monomer-200-nr2-run1_result_14	56	SKEGEWPEGEESPEKKLRHKLYKLLIEAYKELKPEIKSPLWEAPEDLKEAEKVWKKLIEEDEFDFELWKKVIEKALEELEKDPELYKYGLELWKKLFKEILNEFLNAYIKYLYKKKHPESAEFPEIELDFDLEDEESAKKAAEKIAEIAAELTGDKEKPAEEIKEFVKELWERYKKYKEKYEEYKKKQEELAKIEGFELP	4.805605729153439	0.8469749789219354	80.67218017578125	0.7506013512611389	8.760591506958008	nan	inf
monomer-200-nr2-run1_result_14	57	DESGLFPPGEKSPFYELEHRLYVLLIEAYRELKPEIKSPLREPPEDLFEAKKVLLKLIEEEEFDEELWKKVIFKALERLKQIPELYEVGLETFQKLFKEIVNLYFNAYIAYEYKKKHPESAEIPEIKLDYDFTDEESAKKAAEDIAKIAEEITGDKEKPSESIKKIVKELWELLKEWKEEYEAYQKKVAELEKIPGFEPP	3.093932615845072	0.8789736637909644	82.81572723388672	0.7653923034667969	7.86812162399292	nan	inf
monomer-200-nr2-run1_result_14	58	SEEGLFPEGEDSPFKKLLHKLYKLLIEAYRELRPDIKSPLKEAPEDLKEAKAVLDKLIEEDEFDEKLWKEVLKKALEELKKIPELYEVGYETWLKLFKMLLNRYFNRYIAYKYKEKHPESTEVPEIKVDAEFKDKESAEKYAEELSKIATEITGDSEEPSKSIKEIVKEFYEMLEKFRKELEEYEAEVERLEEIEGYEPP	10.230273864612444	0.6176381389637919	63.98040008544922	0.5531438589096069	13.961400985717773	nan	inf
monomer-200-nr2-run1_result_14	59	SELGKYPPGEKSKLFELEHKLYKYLLEAYRELKPEIKSPKKEASEDLFEAKKTLLEILESEPFDFELWKEVIKKALEKMKEIPELYEVGLETWQKLLSELINLFLNRYIAAEYKKKHPASTPVPKIEVDDKLDNKESAEEAAEKYAEIAEKLTGNKEEPAKEIKEWIKEIWEFWEKFKKEYEELQKLNEELASIPGFEPI	2.8487457790122868	0.8562470074116498	79.24208068847656	0.7582120895385742	8.744109153747559	nan	inf
monomer-200-nr2-run1_result_14	60	SEEGEYPPGEESEFLKLEHEWYKLLIEAYRELKPEIKSPLKEASEDYFEAKKTLDELLESEPFDRELWEKVFFKAFEKLKKIPELYKVGLETLQKLLEKEINKYLNYLIAYEYKKKHPESTPIPEIKVNAKLEDEESAKKAADEYAKIAEELTGDSEKLSKYIKEYLKKVWELYKKYKEEYEKYKKENEERAKIPGFKLK	14.670176794000342	0.3422209759127827	63.739383697509766	0.5756571888923645	15.123833656311035	nan	inf
monomer-200-nr2-run1_result_14	61	AEEGELPPGEESPERELEHRFYRLLIEAYLELRPDIESPLREAPEDLEEARAVWDRLLAELPFDPALWREVLERAFERLAEIPELREYGLELFQKLFERALNEYFNRLLAAAYRARHPASTPVPELKFDFRLEDEASAEAAAEAIAAAAAELTGDEERLAALIRETVAEFWERRRRWEEELREYEELRARLAAIPGFEPP	4.003858302130943	0.8654725452728228	83.0555419921875	0.7463840246200562	7.781182765960693	nan	inf
monomer-200-nr2-run1_result_14	62	MEEGLFPEGEESEEKKLLHKLYKLLIEAYNKLKPEIKSPLKEAPENLFEAKKVWKKLMEEDEFDEELWKKVIFEALEKLKKIPELYEVGLEKWQELLSMLLNEYLNRYIEYKYKKKHPESAEFPKIEVDDKLDNEESAKKAAEKYAEIAEKITGDKEKPAKEIKEFMKEVYEWLKEFKKEYEEYQKKVEELLKIEGYEPP	2.5995551699281587	0.8992372260861187	82.88664245605469	0.7731980085372925	8.039244651794434	nan	inf
monomer-200-nr2-run1_result_14	63	SELGEYPKGEESEKVKLEHKLYKLMIKAYNELKPEIKSPKKEAPENLEEAKKVLEELLEEDEFDKELWEKVIFKALEELKKIPELYKVGFETFQELFEKVLNLFFNYYIAYEYKKVHPESAEIPKIEIDAKFDDEESAEKYAEKIAEIAKKITGNSEKLSKEIKEIVKKFYEFLKKYKEELEKLEKLNKELASIPGLEPI	3.3399981254904163	0.8954229035094567	83.1988296508789	0.7825676202774048	8.117757797241211	nan	inf
monomer-200-nr2-run1_result_14	64	EEEGEEEEGEESPKKKLEHKLYKYLIEAYKELKPEIKDPNKEAPEDLEEAKKVLKELLEKLEFDFELWKKVIKKALEKMKKIPELYEVGLELWQELVEKILNEFLNYYIAYEYKKKHPESTEIPKIELDIKLTDEESAEKAAEEIAKIAEELTGDKEEPAKKIKEFVKELWEMLKEFKKEYEKYKKENEERAKIPGFELK	3.1250357099481985	0.8943195597051445	79.13702392578125	0.7281395792961121	8.948041915893555	nan	inf
monomer-200-nr2-run1_result_14	65	SEKGKFPEGEESPKLKLLHKLYKLLIDAYRELKPEIKSPDKVAPEDLFEAKKVLDNLLESDEFDEELWLKVIEKALEELKKIPELKEVGEETFQEIFESILNLYFNYKLKYAYKKKHPKSTPFPEIKLDYKFDNEESAKEAAEKIAEIAEKLTGDKEKLSKEIKEIIKKFWEMYKEWKKELEEYKKENEERAKIEGFELK	3.220027891813599	0.8540213558829624	78.04945373535156	0.6978340744972229	9.469459533691406	nan	inf
monomer-200-nr2-run1_result_14	66	SELGRYPPGEESPEVELRHRLVRLLIEAYRELRPEVDSPDWEAPEDLFEAEATLERLLEEDDFDVELWEEVLFRALERMREDPRLYEVGEELWLELLKELLNLFFNRYIAAEYKKKHPESAEIPEIKVDWEFKDEESAEKAAEELAEIAEKITGDSEKPAKIIKEIIKKYWEFLKEWRKEYAEYEKRNAEKAAIPGQELE	3.8407023892385492	0.8632951194703345	85.47901916503906	0.8050557374954224	7.264959335327148	nan	inf
monomer-200-nr2-run1_result_14	67	SKEGEFPPGEESERVKLKHTLYKLMIEALRELKPEIKSPDWEAPEDLEEAKKVLQKLIEELPFDVELWWKVLKEALEKLEKIPELYDVGLELWQELLQELLNEFFNALIAYEYRKKHPPEAEIPEIEVDARLDDRESAEAYAERLAEIAAEITGDEEELAATIRRIVEEVWERHQAFKEEWEAYQKERERLASIPGFEPP	3.263287938915567	0.8840782219757253	80.84080505371094	0.7536991834640503	8.30093765258789	nan	inf
monomer-200-nr2-run1_result_14	68	SELGKYPEGEESLEKKLEHKLYKLLIEAYNELKPEIKSPLKEASEDLEEAKKTLLKLLEEEEFDVELWKKVLFEALEKLKKIPELYEVGLELFNKLLSELLNLFFNKYINYLYKKKHPESTPIPKIELNFKLDDEESAEKAAEEIAKIAEEITGDSEEPSKIIKEIIKEFWEFYKEYKKEYEKYEEENKKRASIPGYKLK	5.077657875959876	0.8243917326243897	74.05281066894531	0.694060206413269	10.462445259094238	nan	inf
monomer-200-nr2-run1_result_14	69	SKEGEYPPGEESKKVKLRHKLYKLLIKAYRELKPEVKSPLREAPEDLFKAKEVLDKLLEEDEFDEELWKKVLKKALEELKKIPELYEVGLETFQELLQELLNRYFNRYIAYLYKKKHPESTPVPEIEVDDKLENEESAEKAAEKYSEIAAEITGDKEKPSKIIKETIKEFYKIWKEFKKEYEEYQKENEERAKIPGLELK	3.9167344879254626	0.8731793405806889	80.99807739257812	0.7469553351402283	8.333876609802246	nan	inf
monomer-200-nr2-run1_result_14	70	AEEGLFPPGEESPFVRLLHRFYRLLIEAYRRLRPDWKSPDREAPEDLLEARAVWERLAAEDPFDEALWRAVLREAFARLAEIPELWEVGEETWQRLLEMALNDYFNRFIAARYRAKHPASAEVPVIEVDARLEDEASARAYADEIAAIAAEITGDAEEPAAAIRAFIAEAWAWWQAYRARLAARRAEAAALAAVPGFALP	2.3236856325901103	0.8967097843385125	85.7692642211914	0.8105412125587463	6.632684230804443	nan	inf
monomer-200-nr2-run1_result_14	71	EEEGLFPEGEESEEKKLLHKLYKLLIEAYRELRPDIKDPRWEAPEDLFEAKKVWEELMEKEEFDEKLWEEVLFKALEELKKIPELYELGLEKWQELFEMLLNEYFNRFIAYEYKKKHPESTPIPEIKLDWKFEDEESAKKAADEIAEIAAKLTGDTEEPAARIRKIVAKFWEFYKKFKEEYEEYEKENEKRKKIPGYKPK	1.7424634606984781	0.9262941679760481	83.845703125	0.7767898440361023	7.718637466430664	nan	inf
monomer-200-nr2-run1_result_14	72	SEEGERPPGEESPRRELRHRLVRLLIEAYRELRPEIDDPDWEAPEDLEEAEETLERLLEKDPFDFELWKEVLKRALERLAQIPELHEVGLATWQELFQELLNRFFNRYIAAEYRKKHPASTPVPELKFDWKFEDEESAEKAAEDIAEAAAELTGDPETPSKKIKEYVKEMWELHKKYKEELAALEALNAELAAIPGFEPI	3.9665181203886815	0.8597679342149699	81.7553482055664	0.7393484115600586	8.381003379821777	nan	inf
monomer-200-nr2-run1_result_14	73	SRAGEYPEGEESEERKLEHRLYKLLIEAYRELKPEDKSPNKEAPEDLEEAKKVWEELMAEDEFDEELWRKVLDRALDRLAEIPELYRVGLPTWQRLLERLLNEYFNALLAAAYRKKHPASAEVPEVELDWRLEDRESAERAAEEIARIAEELTGDSEELAARIRAFVEEVWARYEAFRREWAEREAENARRAAIPGQPLL	3.030649002307612	0.904911533036372	82.76175689697266	0.7619154453277588	8.070494651794434	nan	inf
monomer-200-nr2-run1_result_14	74	MEEGKYPPGEESPLKKLEHELYKLLIEAYNKLAPEIKSPLRKASPDLFEAKKTLEELWDSLPFDFELWKKVLKEALEKLKKIPELYEVGLETFQKLLEELLNKFLNRKIAYEYKKKHPASAEIPEIKVDAKLEDEESAKKAAEKYAKIAAELTGDEEKLSKEIKEFVKEVWEMYKKYKEEYEEYKKKVEELLKIPGYEPP	4.297105474007923	0.8510576028854078	80.25353240966797	0.7341948747634888	8.85617733001709	nan	inf
monomer-200-nr2-run1_result_14	75	EKEGEWPEGEESELKELKHLLYKLLIEAYRELKPEDKSPDKEAPEDLEEAEKVLLKLLEKDEFDFELWEKVLFKALEKLKKIPRLYKLGLETFQKLFQELVNLFLNRLIAYEYKKKHPPSTPIPEIELDHKFDDEESAKKAAEEYAKIAEELTGDKEKLSKKIKEFIKKMYEFYKEFKKEYEERKKKNEELAKIPGKELE	2.8632824092728266	0.9001691898446651	83.64310455322266	0.7792412042617798	7.891964435577393	nan	inf
monomer-200-nr2-run1_result_14	76	SELGKYPPGENSPLKELEHKLYKLLIEAYKKLKPEDKSPDWEAPEDLFEAKATLEKLIKKDEFDKELWEKVIFEALEEFKKIPEIYELGLETFQKLLSEILNKFFNAYIAYEYKKKHPESTEIPKIELDFKLDNKESAEEAAEKIAKIAEEITGDKEKPSEYIKKFIKKIYEFYEEFKKEYEEYEKEVEELEKIEGYEKP	4.13662166423236	0.894948331180893	83.89103698730469	0.8073822259902954	7.837461471557617	nan	inf
monomer-200-nr2-run1_result_14	77	EEAGELPPGEPSPERELRHRLVRLMLEAYRRLRPEDTSPDREASPDLEEAEATLERLMEEDPFDVELWEQVMFEALRRFAEIPELYEVGLELWNKLLKELLNRYFNRYIRYEYLKKHPASTPVPEIKVDADLKDEESAKKYAEELAKIAAEITGDKEKPSKIIKELVKKFYEFWKEFKKEYEEREKKNKEKAEIPGYELE	4.566950511500149	0.811210918536481	72.79481506347656	0.6011511087417603	11.378331184387207	nan	inf
monomer-200-nr2-run1_result_14	78	SEEGEEIPGEESPEKKLKHKLYKLLIESYKELKPEIKSPLMEASEDYEKAKETLEKLIEEDEFDVELWWKVIKKALEKLKKIPELYEVGEETFQKLLTEIINEFFNAYIKALYKKKHPESTEFPEIKLDIKLEDEESAKKAAEEIAKIAAELTGDKEKPAATIRKIIEEIWAFWKKWKEEYEEYKKKNEEKEKIPGFEKE	4.177835562920307	0.7676722893436312	80.48001098632812	0.7540721893310547	8.981087684631348	nan	inf
monomer-200-nr2-run1_result_14	79	SEEGKFPPGEKSPMKELEHKLYTLLIEAYRKLKPEVKSPNMKASEDLEEAKKTWEKLMKEDPFDVELWLKVLKEAWEKLKKIPELYKYGLEVVNELLSKLLNEFFNYYIAYEYKKKHPESAEIPKIKIDAKLDNKESAEKAAEKIAEIAAKITGDKEKPSKIIKEIIKEFWKLLEEFKKEYEELKKLNEELAKIEGFEPI	4.686434687445933	0.8557634605242828	81.64750671386719	0.7657103538513184	8.571310997009277	nan	inf
monomer-200-nr2-run1_result_14	80	EEEGEYPPGEESEDVELEHKLYKLLLEAYRKLKPEIKSPLREAPEDLKEAKKTWEKLMEELPFDVELWKKVLKEALEKLKKIPELYKKGLEKWQELFQKLLNEFFNRYLKYLYKKKHPESTPFPEIKFDWKFEDEESAKKAADDIAKKAAELTGDEEEPAKIIHEIVKEFYEILKEFKEEYEKYEKENEERAKIEGEELK	3.838900744656575	0.8743499210997111	82.48149871826172	0.7431678771972656	8.421114921569824	nan	inf
monomer-200-nr2-run1_result_14	81	DESGEYPEGEESEEKKLEHLLYKLLIEAYRKLKPEIKSPNKEASPDLEEAKKTLEKLLEELPFDEELWWKVLKEALEKLKKIPELYKVGLEKFQKLLEKLLNKYFNYLIAYEYKKKHPESTPVPKIELNHKFENEESAKKAAEEIAEIAEELTGDKEKLSKIIKEKIKEFWQFYKEFKEEYEEYQKENEERAKIPGYELK	11.829298582002021	0.6680299417808564	65.87227630615234	0.6005722284317017	13.461454391479492	nan	inf
monomer-200-nr2-run1_result_14	82	SRAGERPPGEPSPEVELRHTLVRLMIEAYRELRPDIKSPDREAPPDLEEAERTLDRLLEEEPFDFELWKKVLEEALERLKEIPRLKEVGLETWEKLLQELLNRLFNYYIKHLYLQKHPPEAEFPEIEVDIKLKDKESAEKAAEKLAEIAAEITGDKEKPAKEIREWVKKVWEMYEKYRKELKAYEEEVARLASIPGFEKP	5.66901647997747	0.82296746207972	81.48456573486328	0.7470300197601318	8.510355949401855	nan	inf
monomer-200-nr2-run1_result_14	83	EKEGEYPEGEESEEEKLKHKLYKLLIEAYRKLRPDVKSPLREAPEDLKEAEKTLLKILEEEEFDEELWEKVFEEAFEKFKKIPEIKKYGLELTLKLLKELINLLINRLIAYEYKKKHPESAEVPELKFDWELKNKESAEKAAEDIAKAAEEITGDKEKLSKRIKEWIKKVYEMLEEYKKELEELKKKNEELASIPGFKLI	10.401896194596912	0.6088133865885219	64.00374603271484	0.5648300051689148	14.163504600524902	nan	inf
monomer-200-nr2-run1_result_14	84	SEKGEYPEGEESEEKKLEHKLYKLLIEAYNELKPEIKDPDKEAPEDLEEAKKVLEKLLEKDEFDEELWKEVLFKALEKLKKIPELYKKGLELFEKLFSKLLNLFFNYYIKYEYKKKHPESTPFPEIKVDFKFTNKESAKKAAEKLAEIAAELTGDTEEPAKKIKKIVEEFYKFWEEFKKEYEKYKEENEKLAKIPGKKLK	12.82390559054292	0.6876154807575066	65.46915435791016	0.6137194633483887	13.267916679382324	nan	inf
monomer-200-nr2-run1_result_14	85	SEEGLFPEGEESLEKKLLHKLYKLLIEAYKKLKPEIKSPLKEAPENLEEAKKVLEKLLEELPFDEELWEKVLFEALEKLKKIPELYEVGLELWQKLFSRLLNLYFNRYIAYLYRKKHPPSTPVPEIKLNHSFTDEESAKKAADEIAEIATKLTGDPEEPAASIRRTVQKFWEFLKEFKEEYEKYQKENEERAKIPGFKPK	3.1386200048627804	0.8901913181930553	81.7519302368164	0.7561029195785522	8.363991737365723	nan	inf
monomer-200-nr2-run1_result_14	86	SEEGEYPEGEESPEVELKHKLYKYLIEAYKELRPDIKSPLWEAPEDYFKAKETWEKLIKEEEFDFELWKKVIEKALEKLKEIPELYEVGLETWQKLLQELVNEFINAFIAHEYKKKHPESTEIPEIKLDWKFEDEESAEKAAKEIAEIAAKITGNEEELSKKIKEWVKEIWEFYKEFKKEYEEYEKKNKELAKIPGFELK	2.8932735885259495	0.8822419055752629	83.5625	0.7867920994758606	7.832193374633789	nan	inf
monomer-200-nr2-run1_result_14	87	SELGKYPPGEDSPRLKLEHRLYQLLIEAYRELVPEDESPLREAPENLFEAKEVWQQLIERSEFDFELWKKVLMKALEKLKEIPELYEYGLELWQELLQELINEFLNAYIAYEYRKKHPASTPVPEIKVDAKLENEEEAKKAAEEYAKIAAEITGDKETPAKKIKEFIKEIYEFWKEFKKEYEEREEKNKERAKIEGEELE	4.0046526113308625	0.8649085445029198	82.94429779052734	0.7678834199905396	7.9740824699401855	nan	inf
monomer-200-nr2-run1_result_14	88	SELGRYPPGEPSPRRALEHRLVRLMIEALRELRPDLKDPRWEAPPDLREAEAVLDHLLETLPFDEELWREVLRRALERLAEIPELWEVGLPLWQELLTRVLNRYFNRYIAYRYKKKHPKSTPIPEIEVDASLEDEAAAEAYADKLAEIAAEITGDSEEPSAAIRATVAEFWAWWRAFRAAYEAYQAAVAALAAVPGLAPP	4.87361868260122	0.7018173791568519	81.31513214111328	0.7296392917633057	8.04086685180664	nan	inf
monomer-200-nr2-run1_result_14	89	EEEGEYPEGEDSIEKELEHELYKLLIEAYKELKPEIKSPDWEASEDLEEAKATWKKLIEEDEFDVELWLKVLEKALEKFKKIPRLKELGLETFQKLFNKLLTEFFNAYIAYLYKKKHPESAEIPKIKVDWKFDDEESAKKAAEKLAEIAAEITGDKEEPSKTIREIVEKFWKMYKEYKKEYEKYKKKNEEKEKIPGFKKE	5.805067057025035	0.8117353954538422	80.5356674194336	0.7290740609169006	8.846623420715332	nan	inf
monomer-200-nr2-run1_result_14	90	EELGEEPEGENSPLKELKHKLYTLLIEAYKKLKPEVTSPLKEASPDLEEAEKTLKELIESEPFDVELWKKVIFEALEKLKKIPELYEVGLETWQKLLEELLNRFFNALIAAEYRKRHPASAEIPEIKLDIKLDNEESAEEAAEKIAEIAAELTGEEERLAEIIREFVKEIWKFWKEFKEEYEKYQKLNEYLASIPGFEKL	3.2677955802449685	0.8870664088318563	81.04142761230469	0.772720217704773	8.672200202941895	nan	inf
monomer-200-nr2-run1_result_14	91	SRAGLLPPGEPTPLLALRHRLVRLLLEAYRELRPEDTSPRREAPEDPLEAERVLEELIAADPFDAELWEQVLERALDRLREIPELREVGLETWLELVRELANRYLNARLAAAYRARHPASTPVPEVVLDDRLDDEASARAAAERWAAVAAELTGDEETLAREIREWMERLWRRLEEWRRELEAYERERAALAAIPGFEPP	3.6565664253912833	0.846475508174445	77.02012634277344	0.6853463649749756	9.20016860961914	nan	inf
monomer-200-nr2-run1_result_14	92	AEEGKYPEGEESKEKELEHKLYKLLIKAYKELKPEIKDPLWEAPEDLEEAKKVWEELLKKDPFDIELWEKVLEKALEELEKIPELKKVGFETFLKLFEDLLNEFFNAYIAYLYKKKHPPETEIPKIEFNFKFTDEESAEKAAEEIAKKAAELTGDTEEPSKIIKEIIKKYYERLKKYKEELEKYEKENEALKKIPGLEEK	3.8768681226880384	0.8806140797033882	83.50178527832031	0.7627476453781128	8.131823539733887	nan	inf
monomer-200-nr2-run1_result_14	93	SKEGEFPPGEESLKVKLRHKLYQLLLEAYRELKPEIKSPNREAPEDLKEAEKVLKEIMEETPFDHELWKKVLKEALEKLKKIPELKKVGLELWQELFEELLNLYFNYYIKYLYLKKHPKSAEFPEIKINAKLENEESAEKYAEELSKIAEKITGDKETPSKIIKETIKEFWEIYKEYKEELEKYEKENEERKKIPGFKPK	3.613793416543643	0.8661206844168953	73.67431640625	0.6774865388870239	10.546940803527832	nan	inf
monomer-200-nr2-run1_result_14	94	NEEGLYPEGEDSPYKKLEHLLYKYLIEAYRKLKPENKSPLNKPSEDLKEAKKILEEIMKNEEFDFELWKKVLKEALEKFKKIPEIYKYGLELFEKLLSKLVNLFLNYYIEYEYKKKHPASTPVPKIKLDWKFTNEESAEKAAEEAAKIAEELTGESEKLSKKIKEWIKEIWEYYKKFKEEYEEYKKENEELAKIEGYELK	12.111620014984696	0.7011827373687496	71.75685119628906	0.6655744314193726	10.85779094696045	nan	inf
monomer-200-nr2-run1_result_14	95	SSAGERPPGEPSPLAALRHRLVRLMIEALRELRPDLTTPDWEAPPDPAAAEATLDRLLEEEPFDEELWRRVLREALARLKEIPELYEVGLPTWQRLLREVLNRYYNRYIAARYRARHPASAEVPEIEVDWDFTDEESARAAADDLAAIAAELTGDTEAPAAAIRADVAEFWQWLQEFRAEYAERQALNAARAAIPGLEPL	4.913680154047811	0.8346454573713635	83.36222839355469	0.7441838979721069	7.530920028686523	nan	inf
monomer-200-nr2-run1_result_14	96	SEEGEEPPGEESEEKELKHLLYKLLIEAYRELRPEIKSPLKEAPENYEEAKKVLEELWEREPFDFELWKKVLFEALEKLKKIPRLYEKGLELWQKLLNELLNEFFNRYIKYLYKKKHPESAEFPEIKVDAKFENEESAKKAADKYAEIAEKLTGDKETPAKEIKEFIKEMWEFYEKFKKEYEEYKKENEELAKIEGYELK	4.192308552586851	0.8588116717872123	81.60114288330078	0.7763726711273193	8.44515323638916	nan	inf
monomer-200-nr2-run1_result_14	97	AEEGEFPPGEESPRRRLLHRLYQLMLEAYRKLRPEDTSPRREPSPDLREARATLEAVLESDPFDFELWRRVLFEALERLAEIPELWEVGEETWQELLRRLVTLLLNRLLAHEYRKKHPASTPVPVIERDWRFDDEASARAAADDAAATAAALTGDSETLAAQIRAFLSEVWARWQAWRAELERRRALAERLAAVPGFERP	2.8896231626108317	0.8721054495225502	80.88448333740234	0.7618771195411682	8.103582382202148	nan	inf
monomer-200-nr2-run1_result_14	98	EKEGEDIPGEETKEKKLRHELYRLMIEAYNELKPEIKSPLREAPEDLEEAKKTWEKLREELEFDVELWKKVLFEAWERFEKIPELHEVGLELVQKLLEEVLNEFFNDYIAYEFKKKHPESTEIPEIEVDDKFDNEESAEKAAEKYAKIAKELTGDEEKPSEIIKEIVKEFWERYQAYKERLKALEELNARLAAIPGLEPL	3.9964369809940927	0.8635021775165899	82.07290649414062	0.7549291849136353	8.076735496520996	nan	inf
monomer-200-nr2-run1_result_14	99	SKEGEFPEGEPSEEFELKHKLYKLLIEAYRELKPEIKDPNKEAPEDLFEAKKVLEELWEKDPFDEELWEKVLFIALEKLKKDPRLYEKGLELWQELLTELLNEFFNRYIAYLQKKKHPASTPITEIEIDAKLEDEESAKKAADEYAKIATELTGDSEKPSKTIREIMKKFWEFYKEFKEEYEEYKKENEELEKIPGFEKK	22.536529115449717	0.21512354684922194	47.11186981201172	0.31813889741897583	19.196945190429688	nan	inf
monomer-200-nr2-run1_result_15	0	SLEEKLSEPEKKKIEEEAKKLSPLWKEEYEKIKKDYESKKNKEYSKIKATIFLDLYEKLTNNDKNLDEYLEKKLEELKEKGYEELYEKFKEKYDELKKLAGGKEPKIENFPDKEKFEKIIKEIKEILLEYEMKKKLEELEKSEFYKDPEKKEAFEKIIEKALEEYKAGKEVSKEVGDIESGLGEKYKELALSIALYLGDK	1.4638379197446794	0.9494086115441838	81.9014663696289	0.7808294296264648	7.862431049346924	nan	inf
monomer-200-nr2-run1_result_15	1	ELEKLLSEPELTELEKKAKKLSPIAEKLFKEILENYKSNKNKEYYSIKATYYLDIFKLLTNNNNNLDKYLEEKLEELKKEGYEELYKKFKEKYDELKKLAGGKKPTPENFPDKEKFYKIIEEIIKILVEYEIKKKLEELKKSPFYKDPEKRKAFEEIVEKALEQYKKGEEVSKEVGDLDSGLGEEYKELAISYALYEGDK	1.381293380575978	0.9411150873885269	83.25374603271484	0.7855604290962219	7.205452919006348	nan	inf
monomer-200-nr2-run1_result_15	2	ELEEKLKPPKLEELEKKAEELSPIAKKLFEEIKKAYESNVVPSYMSIKAKHYLELFDLLTNDDDKLDEYLDSKLEELRKEGKEELAKEFEKVIEELKKLAGGKKPKVSNFPDKEKFFEIIEKLIDILVEYEMEKRRRAFEASPWAQDPAARAAFEAVVAAALAQKRAGQPVSPEVGAAAAGLGPEALELALAEALYLGDK	2.459004486985394	0.8702868181808319	85.5912094116211	0.7902238368988037	6.734322547912598	nan	inf
monomer-200-nr2-run1_result_15	3	ELDEKLKEPKLEELKEKAKKLSKLWEKEFEEILKSYKSNENKKYNSIKAKYFIELFELLTKDKDELEKFLEEKLEELKKEGYEELYEKFKEKYEKLKELAGGKPPKIENFPDKEKFDEIIKELIDILVEYEMLKLKKEFEKSPFFKDEEKRKQFEEIVEKALEQYKKGEKVSKSVGDIESGLGEEYIELAISFALYLGEK	3.280903145866078	0.7680200349028431	73.22625732421875	0.6592816710472107	11.99782943725586	nan	inf
monomer-200-nr2-run1_result_15	4	ELEKRLSPPELERLRERAEKESPLVKEEFEKILADYESKRNPEYTAIRATVFLDLYELLYDNNDDLDKYLDEKLKEIKEAGEEELAAKFEKVINKLKELAGGKPAKPENFPDKEKFWETVKELIDILVEYEMLKRRRAFEASPLWADPAARAAFEAVVAAALAQYQAGQPVSPEVGALAAGLGPEALALARAFALYEGEK	1.3587568776127312	0.947159807603604	86.11339569091797	0.8126120567321777	5.973864555358887	nan	inf
monomer-200-nr2-run1_result_15	5	SLKEKLSPPELEKLEKEAEKLSPEFKEAFEKIKKDYESNENELYSSIYATVFLDLFELLTENKDDLDKYLDSKLEELKKDGYEELAEKFQKIIDELKKLAGGKKATPENFPDKEKFWKTVNELIDILVEYEMKKLKEELEKSEFYKDPEKRKAYEEIVEKALEQYKKGEKVSKSVGDLDSGIGEKYKELAIAEALYKGEK	6.854924287430079	0.7182588079859573	66.55409240722656	0.6271559596061707	13.564617156982422	nan	inf
monomer-200-nr2-run1_result_15	6	DLDARLAPPRREELEARAARESPEARAAWEAIRAAHESRENPAYAAIRARVFLELWDLLTDDRDDLDAFLDARLEELRAEGEEELAAEFRRLVERLRELAGGRPARPENFPDPEAFWATLAELRDVLVDAEMRRRRRALEASPWWADPEARAAYERIVAAALAERRAGRPVSPSVGDLDAGLGPEVVELALAEALWEGDR	1.6110713222979078	0.9241315771925928	82.15161895751953	0.7795181274414062	7.526371479034424	nan	inf
monomer-200-nr2-run1_result_15	7	DLDERLAPPRLEEIEEKAKKESPLVEKAFEEIKAAYESKENPSYWRIKATVFLDLFELLYNDNDELDKYLEEKLEELKKDGYEELAKKFKEEYEKLKELAGGKKPKPENFPDKEKFWETVQKLIDILVEYEMQKRRDAWAASPWAADPAARAAYEAIVEAALAQRAAGEPVSPEVGALAAGLGPEVVDLALAEALYRGDK	1.295675923828903	0.949069110114685	88.2245101928711	0.8441650867462158	5.309281349182129	nan	inf
monomer-200-nr2-run1_result_15	8	KLDELLKPPKLEEYKELAEKLSPIWKKKFEEILKAYESNVNPRYSSIKASHFLELFELLTKDKDDLEKFLEEKLEELKEAGKEELAKEFQEEIDKLKELAGGKPAKIENFPDKEKFFETIEKLIDILVEFEIEKRREAFEASPWYKDPEARAAFEAVVKAALEQYKAGQPVSASVGDLASGLGPEVLDLAIEFALYEGKK	1.644206199717415	0.9228655244420361	82.86373901367188	0.7756689786911011	7.371349811553955	nan	inf
monomer-200-nr2-run1_result_15	9	ELEEKLSPPKLEEYEEKAKKESPIVKEEFEKIKKAYESNENKEYYSIYAKHFLELFDLLYKNNDNLEKYLEEKLKELKEAGYEELAKKFEEKIKKLKELAGGKKPKPENFPDKEEFWKTVKELIDILVEYEMKKKREAFEASPFYKDPEKRKAYEAIVEKALAEYKAGKKVSKSVGEIDSGLGEEYVELALSEALYLGEK	4.7334610489466105	0.7590552192643123	81.01992797851562	0.7567510008811951	8.263899803161621	nan	inf
monomer-200-nr2-run1_result_15	10	ELDELLSEPELKRIEERAKKLSEIAKEEFERIKKDYESNVNPEYTRIRATIFLELFEKLTDDDDNLEKFLEEKLKELKEAGYEELAKKFQELIDKLKELAGGKKPKVENFPNKEEFWKTVKELEDVLVEYEMLKRREAWEASPFAQDPAARAAYEAIVAAALAQYQAGEPVSPEVGALASGLGPEYLDLAIAEALYRGEK	6.649427603463145	0.7239945693402206	77.44625091552734	0.7285115122795105	10.038756370544434	nan	inf
monomer-200-nr2-run1_result_15	11	KLDELLKPPKLEEIEEKAEKESEIFKELFEKIKKDYESNKNYSYTKIYASIFLELYELLYNDKDDLDKFLEEKLQELKEDGYEELAEKFQKVIDELKKLAGGKKPKPENFPDKKKFWEIIKKLIDILVEYEMLKKRKALEASPFYQDPEKRAAYEKIVERALEQYKAGKEVSKEVGKLESGLGEEYLELAIAEALYLGEK	1.1669207727529718	0.9590213858853531	86.65080261230469	0.8327562808990479	5.9532928466796875	nan	inf
monomer-200-nr2-run1_result_15	12	ELEEKLKPPRLEEIEEEAEKLSPLAKEAFEKIKKAYESKENYEYSSIEASIFLDLFELLTKDKNDLDKYLEEKLEEIKEEGYEELAKEFQKKIDELKKLAGGKKPKVSNFPDKEKFWEIVKELIDLLVKYEMLKKLKELEASDFFKDPEKRAAFLEIVKKALEQYKAGKPVSPSVGDLDSGLGEKYKELAIALALYLGKE	1.0225346020054324	0.9656182862448449	82.31181335449219	0.7705953121185303	7.633800506591797	nan	inf
monomer-200-nr2-run1_result_15	13	ELEKKLKPPELEKYKEKAEKLSELAKKNFEKILKDYKSNTNKKYTSIKATVYLELFDLLTNNDDNLKKYLDEKAEELKKDGYEELYEEFKKLVDELEKLAGGKKPTIENFPDKEKFFETLEKLIDVLVEYEIKKLREEFEASEFFKDPEKRKQFEEIVKKALEEYKAGKKVSKSVGELESGLGEEVKELAITFALYEGEK	7.37032887490834	0.6801637035950151	79.90354919433594	0.7458852529525757	9.220479011535645	nan	inf
monomer-200-nr2-run1_result_15	14	SLEEKLSPPKLEELEKKAKELSPLWKKQFEEIKAAYESNENPEYTSLKASIFLELFELLTKDKDDLDKFLDEKLEELRREGYEELAERFQKVVDELRELAGGKKPKVSNFPDLEKFMKTVQELQDILLEYEMLRRREAFEASPLYADPEARAAYEAIVEAALAQYQAGEPVSADVGALASGLGPEAVALALAEALYRGEK	1.2775250925202202	0.9543237813107283	83.96025085449219	0.8031250834465027	6.998142719268799	nan	inf
monomer-200-nr2-run1_result_15	15	DLEARLSPPERERLLARAAELSPEVRAAMERILRDYEANVNPAYTAIEATHFLDLFDLLTDDDDALDAFLDARLEELRAAGREELAARFEAVVARLRELAGGRPPRPSTWPDPAAFWATVAELIRLLVEFEMERRREAFEASPWAQDPAARAAYQAIVEAALAAYKAGKPVSPSVGDLDSGLGEEVRELALAEALWRGER	1.4109317652260842	0.9430035600248879	84.47892761230469	0.80466628074646	6.334770202636719	nan	inf
monomer-200-nr2-run1_result_15	16	ELEEKLSPPKLEEIEEEAEKLSEIAKKKFEEIKKAYESKENYLYNSIKASVFLDLFELLTKDKNELDKYLDEKLQELKEAGYEELAAKFEKLIEELKKLAGGKPAKPENFPDKEKFWEIVEKLIDVLVEYEMLKLREELEASPWYQDPEKRKAFEKIVEKALEEKKAGKKVSKKVGDIESGLGEEIKELAIAFALYEGEK	1.9562404197450496	0.8975384814208838	82.16574096679688	0.7786985635757446	7.62680196762085	nan	inf
monomer-200-nr2-run1_result_15	17	KLDELLSEPELKELEEKAKKESEIFKKKFDEIKESYESNENKSYSSIYASIFLELFKLLTENKDNLDEYLNSKLEEIKKAGYEELAKKFQELIDKLKELAGGKKPTIENFPDKKKFYETIEEIIKVLVEYEILKKKEALEASPFYKDPEKRAAFEEIVEKALEEKKAGKKVSPKVGDIKSGLGEEYKELALELALYEGDK	9.478723065491007	0.5724135095419519	75.7506332397461	0.6498798131942749	12.562681198120117	nan	inf
monomer-200-nr2-run1_result_15	18	ELDEKLSPPRLEKLKEEAEKLSEIAKKKFEEILKAYESKQNPLYTRIKATHFLDLWDLLTEDKDDLKEYLDKKLEELKKAGYEELAKKFEELRKKLEELAGGKKPKIENFPDKEKFFEILEELIDVLVEYEMKKRREALEASPWYKDPEARAAFEKIVEAALAQYKAGEEVSPEVGDLESGLGEEVKELAIAFALYEGDK	1.643568855322159	0.925452338922891	85.3742446899414	0.8195858597755432	6.227392196655273	nan	inf
monomer-200-nr2-run1_result_15	19	ALDARLSPPALERLRARAAELSPLARRRFEELLAAHESRENPEWTSIRATVWLDLFELLTEDRDDLEAWLDAQLERLREAGEEELAARFEALRDRLRELAGGERPRPETFPDPEAFWETVEELERVLVEAEMRRRREAWEASPWAADPAARAAYEAIVERALAARRAGEPVSPEVGALAAGLGPEAVALALAEALWRGEA	1.4569998990679465	0.943894481192994	87.87593841552734	0.835747241973877	5.253230571746826	nan	inf
monomer-200-nr2-run1_result_15	20	ELDEKLSPPKLEELEKEAEKLSELFKEEFEKIKKAYESKENPLYSSIYAKIFLELFEKLTKDNDNLDEFLDNKLEEIKKDGYEEIAKKFEELINKLKELAGGKPAKPENFPDKEKFYEILKELIDVLVEYEMLKLREAFEASPFYQDPAARAAFEAIVEAALAQYKAGEKVSPAVGDLDSGLGPEYRELALALALYEGEK	1.3934001460306356	0.9453243115519915	78.41402435302734	0.7485691905021667	9.336385726928711	nan	inf
monomer-200-nr2-run1_result_15	21	ELEARLAPPRREELEERAARLSPRAKAAMDRILAAHESRENPRYWAIEASVFLDLFDLLTDDDDDLDAWLDARLAELRAAGEEELAARFQAVRDALRELAGGRPPRPSTFPDPERFWQLLEELRRLLVEAEMRRRREAFEASPFYADPEKRAAFEAIVEAALAAREAGEPVSPEVGAAASGLGPEAVELALAEALWRGDR	4.848121670713824	0.7325225598323396	81.0662612915039	0.785399317741394	7.404397487640381	nan	inf
monomer-200-nr2-run1_result_15	22	DLEARLAPPERERLEEEAARLSPEAREAFERIRAAYESKENPLYWSIEATIFLDLWDLLTKDRDDLEEYLDSKLEELREAGYEELAEEFEKLRKKLEELAGGEPPRPENFPDPEEFWKTLQKLREVLVRYEMLKLREEWEASPFAQDPAARAAFEAIVAAALAQRRAGEPVSPEVGALASGLGPEAVELALAFALYEGEK	1.2018063144004698	0.9594569395539179	87.62898254394531	0.83338862657547	5.422751426696777	nan	inf
monomer-200-nr2-run1_result_15	23	DLEKKLSEPYLEKLKEEAEKLSEIAKKNFEKILEDYKSNINPKYSSIYAKHFIDLFELLTEDKKDLDKYLEEKLKELKEEGYEELAKEFEKLYNELKELAGGKEPKIENFPDKEKFFEIIEKIIKVLVKYEMEKLKKEFEKSEFYKDPEKKAAFEKIVEKALAEYKAGKKVSKEVGKLESGLGEENIELAISFALYEGEE	1.3735990719644942	0.9428644155169573	80.80379486083984	0.7585729360580444	8.805658340454102	nan	inf
monomer-200-nr2-run1_result_15	24	SLEEKLSPPKLEEYKELAEKESEIVKEMMEKILADYESNVNPEYSAIRATIFLELFEKLTKNDDTLDQFLDDKLEEMKKDGYEELAKKFEEKINELKKLAGGKKPTPENFPDKEKFWEIVKELIDILVEYEMLKRREAWEASPWAQDPEARAAYERVVEAALAAYRAGEPVSPEVGALDAGLGPEVLALARAEALYRGDK	1.4403458480504758	0.9392299784291689	83.45378875732422	0.8107174038887024	6.729252815246582	nan	inf
monomer-200-nr2-run1_result_15	25	ELEELLSPPKREEYEEEAKKLSPIFEKRFEEILKAYESKRNPEYWAIKAKHFLELFELLTKDKDDLDKFLEEKLEELKKEGYEELAEKFKEKYEELKKLAGGKKPKWENFPDKKKAEEIIEELIDILVEYEMLRRREAFEASPFYADPAARAAYEAIVAAALAQYQAGEEVSPSVGDLAAGLGAEARDLAIAEALYEGEK	1.150722467929705	0.9612605801897008	86.4427261352539	0.8248301148414612	5.889138221740723	nan	inf
monomer-200-nr2-run1_result_15	26	DLEERLAPPRLERLREEAARLSPLWRRRFEEILADHESRRNPAYTAIRARHFLELHELLTEDRDDLEEFLERKLEEMREAGYEELAARFEEVYEELRRLAGGERPRPERFPDPERFWEIVERLIDILVEFEMRRRREAWEASPWAKDPAARAAYEAIVAAALAQYQAGEPVSPSVGDAASGLGPEVRELALAEALYRGEK	4.310409711006915	0.7787297785115641	84.16460418701172	0.80853670835495	6.636220932006836	nan	inf
monomer-200-nr2-run1_result_15	27	KLDELLSEPKLKEYKKEAEKESEIVKKKFEEILEAYKSNENKLYNSIKASIFLDLYEKLTKNKNDLDKYLDEKLKELKEKGYKELYEKFKKEYDKLKELAGGKEAKPENFPDKEKFWETVEKLIDILVEYKIKELEEELKKSEFYKDPEKKEAFEKIVEKALEQYKAGKPVSKKVGDLESGLGEKYKELAIAIALYKGDK	1.9442462261982152	0.8913111697682417	83.68789672851562	0.8068221807479858	6.938185691833496	nan	inf
monomer-200-nr2-run1_result_15	28	EIEKLLSEPELSKIKEKAEKLSEIYKKRFEKIEKDYKSKKNPLYTNIYAKEFLELFKLLTENNDELEKYLEEKLEELKKAGYEELAKKFKELYEELKKLAGGKKPTIENFPDKEKFFEIIEKIIEVLVEFEIKKKKEALEKSEFYKDPEKRKAFEEIVEKALEEYKAGKEVSPEVGKIDSGLGEEYLELALEFALYEGDK	2.5699136341059168	0.850217409598219	79.19482421875	0.7418127655982971	9.180415153503418	nan	inf
monomer-200-nr2-run1_result_15	29	ELDKKLSPPELERYEELAKKESEIVKKRFEEIKKAYESNENKEYNKIKASVFLELFEKLNFNDKKLEEYLEKKLEELKKAGYKELAEEFEKVIEELKKLAGGKEPKPENFPDKEKFYKILEKLEELLVEYKMLKKREELEKSEFYKDPEKRAAFEKIVEKALEEYKAGKKVSKKVGDIESGLGEKYLELAIAEALYKGEK	1.6058242809975043	0.9257404159773158	84.2190933227539	0.8084981441497803	6.677203178405762	nan	inf
monomer-200-nr2-run1_result_15	30	ELDELLSEPKLSEIEEKAKKLSPLVKERFEKIKKAYESKENPEYNRIKASVFLELFKLLTENEENLEKFLDEKLEELKKDGFEKLAEEFQKVIDELKELAGGKEPKIENFPDKEKFFEILEKLEEILVEYEMEKRRRAFEASPWYQDPEKRAAFEAIVRAALEQRRAGQPVSPEVGELESGLGEEVKELALAFALYEGEK	1.515900752631982	0.9298321229830105	86.3590087890625	0.8057934045791626	6.278794288635254	nan	inf
monomer-200-nr2-run1_result_15	31	DLEARLAPPELERLEAEAKELSPLARKAFEEILAAHRSRENPLYTAIRARHFLELWELLTEDEDELDEFLEEKLEEMREAGYEELAAEFQRLIDELKKLAGGKKPTVENFPDKEAFFETVQKLIDVLVRFEMLRLREAWEASPLAADPALRAAFEAVVERALAARRAGEPVSPEVGALAAGLGPEALELALAFALYEGDA	4.532515668239724	0.7433883444472178	85.1930923461914	0.8165795803070068	6.235792636871338	nan	inf
monomer-200-nr2-run1_result_15	32	ELDELLSEPKKKEIEEKAKKLSPIFEKEYKKIKEDYESNTNKEYSSIEAKVFLELFELLTEDKDDLDEYLEKKLEELKEAGYEELAAEFKKKIDELKELAGGKKPKPSNFPDKEKFYEILEELRKILVKYEMKKRREAWEASPFAQDPAARAAFEAVVAAALAEYKAGKPVSADVGALAAGLGPEALELARAFALYEGEK	1.3302757199001904	0.9449251566948105	83.03498077392578	0.7849463224411011	7.248873233795166	nan	inf
monomer-200-nr2-run1_result_15	33	ELEELLSPPRLERIEERAKKESPIVEKRFAEIKAAWESQENPEYWRIRASVFLELYELLHEDKDDLEEYLEEQLERLREAGEEELAERFEELIEELKKLAGGKPPKPENFPDKEKFWEIVEKLIDVLVEFEMRQRLRAWAASPEAADPAARAAFEAIVAAALAERAAGRPVSPAVGAAAAGLGPEVVALALALALYEGDR	1.437086167136722	0.9478193114722189	86.7684555053711	0.8312218189239502	5.840595722198486	nan	inf
monomer-200-nr2-run1_result_15	34	EIDELLSEPELTRIKEEAKKLSPIAKERFEKILKDYESNKNPSYSSIKAKYFLELFKLLTEDEDDLEKFLEEKLEELKEEGEEELAKEFEKKIEELKKLAGGEKPKVSKFPDKEKFWEIVEELIDILVKYEMEKKKKELEKSPFYKDPEKRKAFEEIVKRALEEYKAGKEVSKSVGDLESGLGEEYIEYAISLALYEGEK	1.7113560442942608	0.9199591262983353	82.72415924072266	0.766322135925293	7.48486852645874	nan	inf
monomer-200-nr2-run1_result_15	35	SLEKKLSEPELTKYEELANKLSEIAKEAFKKIKEDYESNTNKKYTSIYASVFLELFELLTENKNNLKEYLEKKLKELKEEGYEELAKKFEEVIKELEKLAGGKEPTVENFPDKEKFWETVKKLIDIIVEYEMKKKKEELEKSEFFKDPEKRKAFEEIVERALKEYKEGKPVSKSVGDIDSGLGEEYIELAISFALYEGEK	7.97266964715419	0.6080871495718061	76.21813201904297	0.6834076046943665	11.650113105773926	nan	inf
monomer-200-nr2-run1_result_15	36	ELDELLSEPKLKEIEEKAEKLSEIFKKRFEEIKKDYESNVNKEYSRIKAKYFLTLFKEITENNNKLDEFLDEKLEELKKEGYEELYKEFKKLYDELKELAGGKEPKYENFPDKEKFEEIIEKIIDVLVEYEMKKRREAFEASPWYQDPEKRAAYEAVVERALEQYKAGEPVSPEVGDVESGLGEEVLELARAEALYRGEK	1.1536643261159918	0.957049990128158	82.57179260253906	0.7886915802955627	7.276662349700928	nan	inf
monomer-200-nr2-run1_result_15	37	ELEKKLSPPELEKLEEEAEKISPIWKKKFKEIKEAYESNTNKEYWSIKASYFLDLYDLLTKNKNNLDKYLENELNKLKKEGYEELYKEFEEKYNKLKELAGGKEPKIENFPNKEEFEKIVEEIIKILVKYEMKKKLDALKASPFYKDPAARAAFEAVVAAALAQYQAGEKVSPEVGALASGLGPEYLELARAYALYLGEE	1.5656456093183115	0.9369565391084654	85.80542755126953	0.8028931617736816	6.130090236663818	nan	inf
monomer-200-nr2-run1_result_15	38	SLEERLSEPRRTEIEERAAKESPLVKEKWEEIKKSYESNENPLYSSIKATHFLDLFDLLYHNKDDLKKFLDSKLEEIKKDGEEELYKKFKELYDELEKLAGGKPPTPENFPDPEKFWEIVEKIIDVLVEYEILKLKKELEASPFYKDPEKRKAFEKIVEAALEQKKAGKPVSKSVGDLESGIGEEYKELALTYALYLGDK	2.680299056936729	0.8371799254544302	81.08743286132812	0.7821049094200134	7.459639072418213	nan	inf
monomer-200-nr2-run1_result_15	39	KLEELLSPPELEKLKKEAEKESPLVKEAFEKILKDYKSKKNPKYTAIYATHFLELYKLLTEDKEDLKEYLDEKLEEIKEAGEEELAEEFKKLVEKLEELAGGEYPKPENFPDKEKFWEIVEELIKVLVEYEILKLEKEFKASPFYKNPKLREQFEEIVEKALKEYKEGKEISKDVGKIESGLGEEYLELARTLALYRGEK	1.27554599058858	0.9484299799777344	82.22390747070312	0.7854626178741455	7.503443717956543	nan	inf
monomer-200-nr2-run1_result_15	40	ELEARLAPPERERLEARAKELSPEWQAAFERIRAAYESRENPRYSAIEARVFLELFDLLTDDEEDLDAFLDEKLEELREAGEEELAARFRELVDKLRELAGGKPPRVENFPDRDAFMATVAELRDVLVEYEMLRLRREFEASPLYQDPEARAAFERIVEAALAQRRAGEEVSPEVGALESGLGPEAVELALAFALYEGEK	1.4973444046121007	0.9326364529645528	86.52338409423828	0.8118916749954224	5.894613742828369	nan	inf
monomer-200-nr2-run1_result_15	41	SLEEKLSPPQREKIEEEAKKLSPIAKEEWEKIKKDYESKTNPLYSSIYATHFLELFELLTEDKDELDKFLEEKLEELKEEGFEELAEKFEEVIKKLKELAGGKKPKVENVPDKEKFWETVKELIDILVEYEMLKLLKEFEASEFYKDPEKRAAFQKIVEAALEQYKAGKPVSKSVGDLESGLGEKYKELALALALYLGDK	1.446235900724773	0.9523528576806395	87.11247253417969	0.829735517501831	5.8325347900390625	nan	inf
monomer-200-nr2-run1_result_15	42	ELDELLSPPKLERYKKEAEKLSPLAKEEFEKILADYESKTNRSYTSIYATHFLELFELLTEDEDKLDEFLEKKLKELKEAGYEELAAEFEKVVEELKKLAGGKPAKIENFPDKEKFFETLKKLIDILVEYEMLKRREALEASPWYQDPAARAAYEAIVEAALAQYQAGQPVSPSVGDLASGLGPEYVELALAEALYRGEK	1.258656712622116	0.950559784710105	86.36394500732422	0.8161619305610657	5.943568706512451	nan	inf
monomer-200-nr2-run1_result_15	43	ELEEKLSPPRLEKIKEEAEKLSPIAKELFEKILKDYESNRNPEYSRIRASIFLELFELLTDDKENLEEFLEEKLEEIKEDGYEELYKKFKEVYDELKKLAGGKPPKIENFPDKEEFFKTLQKLIDLLVEYEMLKRLEAFLASPWAKDPEARAAFLAVVERALAQYQAGEEVSPAVGDVASGLGPEVLELARALALYLGEK	1.576429286379495	0.9271095971965113	85.33489990234375	0.8134597539901733	6.247471332550049	nan	inf
monomer-200-nr2-run1_result_15	44	DLEEKLKPPYLEKIEKEAEKLSEIAKKKFEEIKEAYESNTNKKYWSIKAKHFLELFDLLTDNKDELDKYLEDKLEEIKKEGEEELYEKFKKAYEELKKLAGGKPPKISNFPDKEKFFEILEKIIELLVEYEMLKRRKALEASPAYQDPELRAQYEAVVEAALAEYQAGKPVSPSVGDLDSGLGPELLEEAIAEALYRGEK	8.402905694770343	0.6440724984700933	82.130859375	0.7541268467903137	8.722501754760742	nan	inf
monomer-200-nr2-run1_result_15	45	KLDELLSEPELEELEEKAKKLSPIVEKWFEKIKKDYESNKNKLYSKIRASHFLELFNLLTKDKDDLEKYLDEKLEELKKKGYKELYEKFKEKVDKLKELAGGKKPKPENFPDKEKFWQILEELIDILVEYEMKKLEEELKKSDFYKDPEKKKAFEKIVEEALKQYKAGKPVSPEVGELESGLGEEYKEKAIALALYKGEK	1.629641149968694	0.9250090760541866	84.84849548339844	0.8160033226013184	6.5139265060424805	nan	inf
monomer-200-nr2-run1_result_15	46	SLEEKLKPPYLEEYKEEAKKLSPIFEEKFEEILKDYKSNKVKSYWSIKATIFLDLFDLLTKNKKNLDEYLDKKLEEIKKAGYEEIAAKFQKIIDKLKELAGGKEPKPSNFPDKEEFWKTVEELIDVLVEFEMKKRREAFEASPWYADPAARAAYEAVVAAALAEYQAGKEVSAAVGAAASGLGPEVLELALAEALYLGDK	1.9385783302775	0.9116351556163967	89.47193145751953	0.8408775925636292	5.0840559005737305	nan	inf
monomer-200-nr2-run1_result_15	47	ELDEKLSPPKLEELKKKAEELSEIAKKKFEEILKSYESNENKKYSSIKASIFLDLFEKLTNNENNLEEYLENKLKELKEEGYEELYEKFKKLYDKLKELAGGKKPTISNFKDKEKFWEIIEEIEEVLLEYEIKKLEEKLKASEAYKDPEKRAAFEKIVEKALEEKKAGKKVSKSVGDIESGLGEELKEDAIAIALYKGDK	7.611702417491645	0.6682210446865748	80.3245620727539	0.7427093982696533	9.43844223022461	nan	inf
monomer-200-nr2-run1_result_15	48	ELDELLSEPKKKEIEELAEKLSPIAKKKYEEIKKAWESNENRSYWAIKAKHFLELLELLTKNDDSLDEYLESKLQEMKEAGYEELAKEFEEKINELKELSGGKPAKIENMPDKEKFWEIVEELIRILVEYEMLKAREAWAASPAAKDPAARAAYEAIVAAALAQYQAGEPVSADVGAAAAGLGPELVELALAEALYRGEK	1.7417571155342297	0.9167532761755376	84.01752471923828	0.7925801277160645	6.682394504547119	nan	inf
monomer-200-nr2-run1_result_15	49	ELDKLLSPPELEKIKEEAEKLSPIAKELFEEILKAYESKENPLYWRIKATIFLELWKKLTEDDDDLDKFLEEKLEEMKKAGYEELAKKFEEVYEKLKELAGGKPAKPENFPDKEKFWEIVKELIEILVEYEMKKLEEAFRASPFYQDPERRAAFERVVEAALAAYEAGEEVSREVGDLDSGLGEEALELALAFALYRGEK	1.3277128251545525	0.9494196667838452	85.58214569091797	0.8288507461547852	6.120348930358887	nan	inf
monomer-200-nr2-run1_result_15	50	ELEEKLKEPKLSELKKKAEELSEEVKKEFEEILKNYESNKNKEYYSIKASIFLELFELLTNDKDNLEEYLEKKLEELKEEGYEELYEEFKKLYDKLKELAGGKKPKIENFPDKEEFFKTLKELKEVLLKYEIQKLEDELKKSEWYKDPEKKKAFEEIVEKALKEYKEGKEVSPSVGDIESGLGEEIKKKAITIALYKGEK	1.6356858749958947	0.9230983090658242	88.24017333984375	0.834808349609375	5.462538242340088	nan	inf
monomer-200-nr2-run1_result_15	51	ALDERLAPPRREELEARAARESPLVRRRMEEILAAHESRENPLYNRIRASVFLELFELLTDDEDDLDAFLDEKAEEMKRDGYEELYAEFQKLRDRLRELAGGQPARPENFPDKERFWEIVEELERVLVEYEMRKLRDELEASPWWQDPAARAAFEAIVAAALEQRKAGQPVSPAVGDLASGLGPEYVELAIAFALYEGDK	1.15028154883692	0.9596927442259781	91.22235870361328	0.8677346706390381	4.322665214538574	nan	inf
monomer-200-nr2-run1_result_15	52	SLEEKLSEPKLKELEEEAEKLSPLAKKAFEEIKAAYESNENREYSRIKATVFLELFELLTKNKEDLEKFLEEKLEELKEAGYEELAKKFQELIDKLKELAGGKPPKPENFPDKEKFWETVQELIDVLVEYEMKKRLDAFEASPWAADPEARAAFEAIVAAALAARQAGQPVSPAVGDLAAGLGPEAVELALAYALWLGDK	1.5095286789059978	0.938752361823571	84.94599151611328	0.8085062503814697	6.452498912811279	nan	inf
monomer-200-nr2-run1_result_15	53	KLDELLKEPELSELKKEAEKLSPIFKEKFEEILKAYESNENPSYTRIRASVFLELFNLLTKNKNDLKDYLNKKLEELKKDGYEELAKKFQEVIDELEELAGGKEPKISNFPDKEKFFEILEKLEDILVEYEMKKRLDAFEASPWYQDPAARAAFEAIVDAALAQRQAGQPVSPDVGALASGLGPEAVELAIAFALYRGDK	1.5479325220983857	0.9294553809823871	84.70171356201172	0.7907028198242188	6.691229343414307	nan	inf
monomer-200-nr2-run1_result_15	54	ELDELLAPPRLERLRERAAELSPLWKKRFDEILEAHRSRRNPAYWRIRATVFLTLFELLTEDDDDLDAFLDEQLAEMRAAGEEELAARFRALRDRLRELAGGEPARIENVPDLEKFMEIVEELEDVLVEYEMRRRRDAFAASPLAADPAARAAYEAIVAAALAAHRAGEPVSPEVGAAAAGLGPEAVELALAEALWEGER	1.9295661700356095	0.9072716432349693	90.54214477539062	0.8581159114837646	4.6163649559021	nan	inf
monomer-200-nr2-run1_result_15	55	ELEKKLAPPRLEELKKKAEELSPIWKEKFDEILKAYESKENPEYWAIYATIFLDLFELLTEDKEELEKYLEEKLEELKKAGKKELYEKAKKVYDKLKELAGGKKPKVSNFPDKEKFDEIVEELIDILVEYEMEKRREAWAASPLAADPAARAAYEAVVAAALAAYEAGEPVSPEVGALAAGLGEEALALAIAEALHRGEK	1.1142855924734292	0.9646213295551042	84.88735961914062	0.7983981370925903	6.435850143432617	nan	inf
monomer-200-nr2-run1_result_15	56	ELDARLAPPRRERLEEAAARASPEVRAAFEAILAAHESAENPEYWRIRASVFLDLFERLTEDRDDLDDYLERRLEELREAGEEELAAEFERLIQRLKELAGGKPARPSTFPDPEAFWATVRELEDVLVDFEMARRRRAFEASPAAKDPAARAAYEAVVAAALEAYRAGEPVSPELGAAAAGLGPELLALARAEALWLGER	1.707293692380369	0.926651249493642	85.59561157226562	0.8275556564331055	5.986932754516602	nan	inf
monomer-200-nr2-run1_result_15	57	ELDKLLSPPELEKLKEKAEELSPIVKERFEKILKDYKENVNPEYSRIIASKFLELFKLLTEDEDKLDEYLDKKLEELKEAGYEELAEEFKKIIEELKKLAGGKKPKVENFPDKEKFFETVEKLIKILVEYEIKKKKEELEKSDFYKDPEKRKAFEKIVEKALEEYKAGKPVSKKVGDLESGLGEEYKEKAIELALYEGEK	2.538601254565832	0.8606869746052915	81.75704193115234	0.715865433216095	8.446798324584961	nan	inf
monomer-200-nr2-run1_result_15	58	DLEERLSPPRLERLEREAAELSPIARERFERIRRAWESRENPEYARIEASVFLDLWELLTEDKDNLKEYLDKKLKELEEAGEKELAEKFKELVEELEKLAGGEKPKIENFPDKEKFWEIVEELIKVLVEFEMEKRRRAFEASPFYADPAARAAFEAIVAAALAERKAGRPVSPEVGALDAGLGPEAVALALALALYEGDK	1.3877338771475856	0.9446477402179467	87.23780059814453	0.820721447467804	5.639392852783203	nan	inf
monomer-200-nr2-run1_result_15	59	DLEEKLKPPYLEKLEEEAEKLSPIAKKEFEKIKKAYESNENKKYYSIEATIFIELFELLTEDKKNLEEYLNSKLEEIKKAGYEEIAKEFKKKIDELKELAGGKEPKIENFKDKEKFWEIIEELRKILLEYEMKKLEEEFKASPFYQDPELRKQFEAIVEKALEQYKKGEKVSKSVGDIESGLGEEYKELAIALALYKGEK	1.0566818581140145	0.9663596580819929	85.88885498046875	0.8217301368713379	6.211471080780029	nan	inf
monomer-200-nr2-run1_result_15	60	SLEEKLSPPYLEKLKKEAEKSSPIVKKAFEEILENYKSKKNKKYYSIKATHFIDLWELLTEDKDNLEDFLDSKLEELKKEGYEELAEKFEKLYNELKELAGGKKPKPENFPDKEKFWKIVEELIDVLVEYEIKKRLDAFKASDFYKDPEKRAAFEAIVEKALEEYKAGKEVSKEVGKLLSGLGEEYIELAIEIALYEGEK	1.3206008174475379	0.9445176222723535	82.32939147949219	0.7924274802207947	7.417740345001221	nan	inf
monomer-200-nr2-run1_result_15	61	TLEERLAPPRLERLRARAAELSPLVRARFEEILAAHESRTNPRYWAIRATVFLDLFERLTEDEDDLRAFLDEELAKLREEGYEELAARFAELVARLEELAGGEPPRPERFPDPERFWEILAELEDVLVEAEMLRRRRAFEASPAWADPEKRAAFEAVVEAALAAYQAGEPVSPDVGALAAGLGPELLELALELALYRGEK	3.6777985883211883	0.7946349222723419	81.8688735961914	0.7714805603027344	7.390100479125977	nan	inf
monomer-200-nr2-run1_result_15	62	ELDKKLSEPELKKLEEEAKKLSPLFEKKFKEIKKAYESNENYKYSSIKATEFLELYDLLTNNKKDLEKYLENKLEEIKKAGYEEIAKEFEKLYNELKELAGGEEPKIENFPDKEKFFEIIDKIIDVLVEYKMKKLEEEFKKSEWYKDPEKRAAFEKIVEAALAEKKAGKPVSKSVGELESGLGEEVIDLALALALYKGDK	1.3915749508802575	0.9435864347933522	81.8896484375	0.7833391427993774	7.558577060699463	nan	inf
monomer-200-nr2-run1_result_15	63	ELEEKLKPPKLEEYEEEAKKLSPIVKEEFEKILKDYKSNYNPEYSKIYATVFLDLFEKLTKNNNDLDKYLENKLEELKKDGYEDLYEEFKKKYDELKELAGGKPPKIENFPDKEKFWKIVKELIDILVEYEMKKKEEEFKASPFYKDPEKRAAYEKIVEKALEQYKKGEKISKDVGKIESGLGKEYVDLALAEAAYRGDK	1.0208589570235795	0.9678027172926956	84.82427215576172	0.8132544159889221	6.5296854972839355	nan	inf
monomer-200-nr2-run1_result_15	64	SLDEKLSPPKLERIKELAEKLSEEAKKAFEEILKAYESNLNKSYYSIKATVFLDLFEKLTENNDDLDKFLEDKLEELKKKGYEELYKKFKELYDKLKELAGGKPPKVSNFPDKKKFWEILQEIIDVLVEYKMKEREEELEKSPFMKDPEKKKAYEEIVKKALEEYKAGKKVSKSVGDIESGLGEEYVELALAKALYEGEK	1.3992965087244071	0.9389969085627493	83.43032836914062	0.8034648895263672	6.985382080078125	nan	inf
monomer-200-nr2-run1_result_15	65	ELDKLLSEPELEKIEEEAKKLSPLFEKKFKEIKEAYESNVNPEYSRIRASVFLELFKLLTENKDNLEEFLDSKLKELEEAGYEELAKEFKKLIDELKKLAGGKPPKISNFPDKEKFFEIVEKLEDVLVEYEMLKRREALEASPWYADPAARAAYEAIVERALAAYQAGQPVSPEVGALAAGLGPEVVELALAEALYRGEK	1.9378012804107514	0.9077921189648107	86.48770141601562	0.8077565431594849	6.016085147857666	nan	inf
monomer-200-nr2-run1_result_15	66	KLDELLSPPKLEELKERAEKESPLVKKRFEEILAAYESNRNRSYWSIKASVFLELFDLLYNDDENLEKYLEEKLEELKEAGYEELAKKFKELVEKLKELAGGKKPKPSNFPDKEKFWEIVEELIDVLVEYEMLKRREALRASPWYQDPAARAAYERVVEAALAQYQAGQPVSPEVGALDAGLGPEVLEEAIAEALWRGDK	1.4598094168794986	0.9375527126930956	88.73556518554688	0.8437160849571228	5.144615650177002	nan	inf
monomer-200-nr2-run1_result_15	67	KLEERLSEPKLKELEKLAEKESPIVKKKFEEIKAAYESQENPRYWSIKATVFLDLYELLTKDKDDLEEYLDKKLEELREDGEEELAAEFEKIIEELKKLAGGKKPKPENFPDKEKFWETLEKLIEVLVRYEMLRERRAWEASPWAQDPAARAAYEAIVAAALAAREAGQPVSRSVGDLDSGLGPERVDLALAEALYRGDE	3.2742902334349835	0.7986333736390501	76.55094909667969	0.740383505821228	9.363837242126465	nan	inf
monomer-200-nr2-run1_result_15	68	DLEARLAPPALERWEARAAQASPEVRAWFEEARAAWESAFNPEYAAIRARVFLELFELLFDDEDDLEEFLDRELARLREAGEEELAAAFEAEVAALRELAGGERPRPERFPDPERAWAILRRLADLLVEAEMRERRAALEASPWYADPAARAAYEAIVEAALAERRAGRPISPAVGDLAAGLGPEVVALALAEAAWRGDR	1.7873112571866985	0.9204614389147028	88.21589660644531	0.8418295383453369	5.2298264503479	nan	inf
monomer-200-nr2-run1_result_15	69	KLEELLSPPKLEELEKEAKKLSPIYEKLFEQIKKDYESNVNPRYTSIKASHFLELHELLTKNKDNLDEYLEKKLEEMKKAGYEDLAKEFQKLYDELKKLAGGKKPKIENFPDKEKFFEILEKIIDILVEFEMKKLREAFEASPLWQDPEARAAYERIVDAALAEYQAGKPVSPSVGDLDSGLGPEAVELAIAEALYRGEK	1.4625280572991182	0.936649907788372	85.21739959716797	0.8126384615898132	6.378102779388428	nan	inf
monomer-200-nr2-run1_result_15	70	DLEEKLSPPRREEIEERAKKESPIVKKKWEEIKAAYESKENPEYTAIKATIFLELFDLLTDDKDDLEEFLESKLQELKEEGYEELAKEFQELYDKLKELAGGKKPKISNFPNKEEFWKTVEKLIEVLVEYEMRRRREAWEASPLAQDPEARAAFEAVVERALAARQAGEPVDPSVGDLESGLGEEALALARALALYEGDR	1.3981330778238514	0.9498550208423551	86.4565200805664	0.8193346261978149	5.988154411315918	nan	inf
monomer-200-nr2-run1_result_15	71	ELEELLSEPKLKRLEEEAEKLSEEAKEAFERIKKAYESKENPEYNAIYAKIYLELYELLTDDKDDLDEFLDKKAEELKKDGYEELYKKFKEVKEKLKELAGGKKAKPENFPNKEEFWKTVKELIDILVEYEMKKKREELEKSPFMKDPEKKAAYEEIVKKALEAYKKGEPVSESIGDIESGIGEKYKQLALAEALYLGEK	1.6879735125912567	0.9231525816699738	83.78778839111328	0.7996672987937927	6.978543758392334	nan	inf
monomer-200-nr2-run1_result_15	72	ELEEKLKPPKLEELEEEAKKLSPLAKEAFEKIKKAYESNENPLYTKIEATVWIDLFEKLTKDDEKLEEYLDKKLEELKKEGYEELAEKFEKLRDELKKLAGGKKPTVENFPDKEKFWEILEKIREVLVEYEMLKLRKALEASEWYKDPEKRAAYEAIVERALAAYKAGEKVSPEVGDIESGLGEEVKELALAEALYRGDK	2.4317400222521948	0.8932197589350214	80.27601623535156	0.7715572118759155	8.189165115356445	nan	inf
monomer-200-nr2-run1_result_15	73	ALEERLSPPRLEEYRERAAKTSPLFKERMERILEAHASRENPAYNAIRATVFLDLFDKLLNNDDSLDEYLERKLEEIKADGYEDLAAEFEAVYEELKKLAGGKKPTIENFPDKEAFFETLERLIDLLVEYEMLRRRRAWEASPWAQDPAARAAFEAVVAAALAARRAGEPVSPEVGALAPGLGPEALELALAEALWRGER	2.1504341472023327	0.8840264300191157	85.42005920410156	0.8041512370109558	6.088050842285156	nan	inf
monomer-200-nr2-run1_result_15	74	KLEELLSPPELERLKKRAAELSPLVKERMEQILADHESKTNPLYTKIRASIFLELFELLTDDKKNLEEFLEKKLEELKEEGYEELAEEFEKLVEKLKELAGGKEPKPSNFPDKEAFWETVEKIEEVLVKFEMKKRREELEKSEFYKDPEKRAAFEKIVEAALEAYKAGKPVSPEIGDLESGLGEEYKELALAEALYEGEK	1.2576428589505995	0.9517116993939365	88.69252014160156	0.8333021402359009	5.269044399261475	nan	inf
monomer-200-nr2-run1_result_15	75	ELEKLLKPPELEKIEEEAKKLSPIAEKKFKEIKKAYESNVNKKYWSIKAKVFLELFKKLTENDNKLDEFLDKKLEELKKAGYEELYKEFEKIYNKLKELAGGKEPKISNFKDKDKFFETLEELEKILVEYEIKKLKEEFEKSPWYKDPEKRKAFEKIVEEALKQYKEGKPVSPEVGDLESGLGEEVKELALAFALYEGEK	1.7625893533677328	0.921973539979032	83.818115234375	0.8000288605690002	6.98783016204834	nan	inf
monomer-200-nr2-run1_result_15	76	ELEEKLSEPNLEKYKEKAEKLSEIAKKKFEEILKNYKSNTNKEYYSIKATEYLKLFELLTENKNNLDEYLDEKLKEIKEEGEEELAKKFKEVYDELKKLAGGKKPTIENFPDKEKFWETVEKLIEILVEYEMLKRLKAFEASEFYKDPEKRAAFEAIVKRALEAYKAGKPVSPKVGDIESGLGEEVKKLAIAYALYLGEK	1.624898343285588	0.9255008115832378	84.53517150878906	0.7949244379997253	6.5322113037109375	nan	inf
monomer-200-nr2-run1_result_15	77	KLEELLSEPKLSEYKEEAEKISELYKKAFEKILEAYKSNENKEYYSIKATIFLELFELLTKDKDNLEEFLESKLEELREAGYEELAARFREIVEELKKLAGGEKISIENVPDKEKFLKTVEKLIDVLVEYEMLKRREALEASPFYKDPEKRAAYEKIVEAALAQYKAGEKVSKSVGDLDSGLGEEYKELAIAEALYLGEK	3.9256936807021434	0.8084732561592257	84.3976058959961	0.8017207384109497	6.799574851989746	nan	inf
monomer-200-nr2-run1_result_15	78	DLEERLSPPKLEELKKKAEEASPLVKEMFEKILKSYESNENPEYSRIYASVFLDLFEKLYNNDDNLDEYLDSKLEKLKEEGFEELAKKFQEEIDKLKKLAGGKKATPENFPNKEEFWETLKKLIDILVEYEMEKRRRALEASPFYQDPAARAAYEAIVEAALAAKEAGEPVSPEVGAAASGLGPEYVELALAEALYRGEK	1.0331821664752336	0.9653789263705328	83.84622192382812	0.8002743721008301	6.842777252197266	nan	inf
monomer-200-nr2-run1_result_15	79	KLDELLKPPKLEELKEEAEKLSEIAKKRFEEILKAYESKENPEYWSIKASVFLELFEKLTKDKNDLEKFLDEKLKELEEAGYEELAKKFKELIDKLKELAGGKKPKVSNFPDKEKFFEILEELIDVLVEYEMKKRREAFEASPWYKDPEKRAAYEAIVERALAEYQAGRPVSPSVGDLESGLGEEVLALARAEALYRGEK	2.400248111400003	0.8677452490119916	80.04732513427734	0.7213503122329712	9.310953140258789	nan	inf
monomer-200-nr2-run1_result_15	80	KLEELLSPPELERLEERAAKESPIVKEEFEKIKKDYESNVNPRYSSIYASVFLELYRLLTDDKDDLEEFLDKKLEELREAGEEDLYKKFQELYDKLKELAGGKKPKPENFPDKEKFWEILKELIDVLVEYEMLQRERALRASPWYQDPAARAAFEAVVERALEQYRRGEPVSPEVGALASGLGPERLEEAIALALYRGEK	1.632118536002932	0.924592082741371	84.88957214355469	0.8026953935623169	6.514946937561035	nan	inf
monomer-200-nr2-run1_result_15	81	ELDEKLKEPKLKELEKKAEEASPIFKEKFEEIKKAYESNENKKYTSIKAKIFLELFDLLYNNKNDLDKFLDDKLKELKEDGEEELAAKFEELINKLRELAGGKKPSPENFPDKEKFYEIVEELEKVLVEYEIKKLRRELEASPFYKDPEKRAAFEAIVKRALEAYKAGKPVSKSIGDIESGLGEEYLEIALTIALYEGEK	1.1510497738818233	0.9619675906971173	84.43666076660156	0.8049989342689514	6.699079513549805	nan	inf
monomer-200-nr2-run1_result_15	82	SLDEKLKPPELEKLKKKAEELSPIVKELFEKILKNYKSNKNKSYYSIYASIFLDLFELLTNDNKNLEKYLEEKLEELKKAGYEELAKEFEKVYNKLKELAGGKEPKPENFPDKEKFWETVKELIDILVEYEMKKKLEEFEKSPFYKDPEKRAAFEKIVKAALEQYQAGKPVSKSVGELDSGLGEEYIELAISLALYLGDK	1.0833324641901143	0.9663354107632215	84.54078674316406	0.8046801090240479	6.631350040435791	nan	inf
monomer-200-nr2-run1_result_15	83	ELEEKLKPPRLEEYKKEAEKLSPLVKKRFEQILKDYESNKNPEYWRIKASVFLELFDLLTKDKDDLEEFLDKKLEELKEAGYEELAEKFKKVIEKLKELAGGKKPKVSNFPDKEKFFETVEELIDILVEYEMLKRREAFEASPWAQDPELRAAYERIVEAALEEYKAGKPVSPAVGDLEAGLGPEVRELAIAEALYRGEK	3.8422989092870363	0.8060561408789849	78.80044555664062	0.7331861257553101	8.871299743652344	nan	inf
monomer-200-nr2-run1_result_15	84	ALEERLAPPERERIEEEAAKLSPIVKKRWEEIKAAYESRQNPRYWAIRATIFLDLFELLTNNKDDLDKWLEEQAERLREAGEEELYEEFQKKREELKKLAGGKPPKPENFPDKEKFWKIVEELIDILVRFEIRRRLEAWEASPAAADPALRAAFEAVVEAALAQYRAGEPVSPEVGALASGLGPELLDLALELALYRGEE	1.5189328696481559	0.934123573498823	87.92173767089844	0.8289027810096741	5.448522567749023	nan	inf
monomer-200-nr2-run1_result_15	85	SLEERLSPPELEKLEEKAKELSPIAKELFEKIKKDYESNRNPEYYKIRATIFLDLFDLLTENKDDLDKFLDEKLEELKKAGYEELAEKFEEKIKELKELAGGKKPTISNFPDKEKFFEIVKELIDILVEFEMLKRREAYEASPFAKDPAARAAYEAIVERALAQYQAGEEVSPSVGDLAAGLGPEAVALAIAEALYRGEK	1.3984016059441213	0.9437329644709598	80.75700378417969	0.7805271148681641	7.782615661621094	nan	inf
monomer-200-nr2-run1_result_15	86	ALDELLSPPALERLREEAAKLSPLWRQAFEEILAAHESRENPAYWRIRATHFLELHQLLTENKDDLEDFLEEKLEELREEGEEELAARFEELYERLKELAGGKPPKVENFPDLERFMEIVQELIEVLVEYEMERRRRALEASPWYKDPAARAAYEAIVERALAARQAGRPVDPSLGDLAAGLGPEVVELALAEALYRGDR	7.513805860014328	0.4980568663241752	78.3135986328125	0.6113770008087158	11.838569641113281	nan	inf
monomer-200-nr2-run1_result_15	87	SLEERLSPPELEKLEEEAEKLSPIAKKKFEEIKKAFESKENKSYWSIVATHFLDLFELLTKDEEKLEEFLDKKLEELKKDGYEELYEKFKKEVEKLKELAGGEKPKIENFPDKEKFFETLEKLIDILVEYEMKKRWDALKASPFYKDPEKKAAFEEIVKKALAEKKAGKKVSPEVGKIKSGLGEEYIELAIAFALYEGDK	1.0368930211346419	0.9673509755477089	87.092529296875	0.8213318586349487	5.83793830871582	nan	inf
monomer-200-nr2-run1_result_15	88	ELDEKLKPPRLEKYKKEAEELSELVKERFEKILKDYESNKNKDYSKIKASIFLELFELLTENKENLDEFLENKLEELKKEGKEELYKEFEKVYNKLKELAGGKYPSIKNFPDKKKFEEIIEELEKILLKYEIEKKKKEFEASEFYKDPEKRKAFEEIVEKALKEYKEGKEVSKEVGKIESGLGEEYLNLALSLALYEGEK	1.6237939889843769	0.9236492542019751	79.72195434570312	0.7322220802307129	7.995657444000244	nan	inf
monomer-200-nr2-run1_result_15	89	ELEEKLSEPKLKKLKELAEKESPIVKEAFKKIEENYKSNYNPEYYKIYASIFLDLFELLNEDKDNLDEYLNNKLEEIKKDGEEELYKKFKEKYDELKKLAGGKPPKPENFPDKEKFWKIVKEIIDILVEYEILKKKKEFEASEFYKDPEKKAAFEQIVKKALEQYKKGEKVSKSVGDINSGLGEKYIQLAIDLALYLGEK	1.5561372902053114	0.9372104156436677	79.9570083618164	0.7772679924964905	8.140114784240723	nan	inf
monomer-200-nr2-run1_result_15	90	SLEERLAPPELERLEERAKKESPIAEKLFEEIKEAYESQQNPLYWRIYATIYLDLYDLLNDNKDNLEEYLEKKLEEIKKAGYEELAEKFKKEIEKLKELAGGKKPKIENFPDKEKFWETLEKLIDILVEYEMLKLREAFEASPWAQDPEARAAYEAVVERALAAYRAGEPVSPAVGDLASGLGPEALELALAEALYLGER	1.3869479866786176	0.9479230937509123	84.0306625366211	0.7996383309364319	6.799616813659668	nan	inf
monomer-200-nr2-run1_result_15	91	KLDELLSEPNLSKLKERAEKESPIFKELFEKILKDYESNYNKSYSSIYASHFLDLYLLLYENKDELDKYLEEKLEELKKDGEEELAKKFEELIKKLKELAGGKPPTPENWPDKEKFYKILKELIDVLVEYEILKAVRALEASPWYQDPEARAAFEAIVERALEQYKAGEPISPEVGDLESGLGEEVLELALSLAAYLGDK	1.3247115775674458	0.9446074315523127	81.35370635986328	0.7880218029022217	7.2410359382629395	nan	inf
monomer-200-nr2-run1_result_15	92	SLDEKLKPPKLEELEKKAKELSPIWEKRFKEILENYESKKNPLYTRIKAEIFLDLFELLTKDNNNLDDYLNSKAEELKEAGYEELYEEFKKVYEELKKLAGGKEPKIENFPDKEKFAETVEKLIEILVEYEMKKLEEELKASPFYKDPEKKAAFEKIVEKALEQYKRGEEVSPEVGDLESGLGEEYLEKAIALALYRGEK	1.3261924312937454	0.9497441948063593	85.8878173828125	0.8204731345176697	6.119421482086182	nan	inf
monomer-200-nr2-run1_result_15	93	DLDEKLSPPKLEKIEEEAKKLSPIFKKRYEKIKKDYESNVNREYTSIRASIFLDLYEKLTEKSKDLEEFLEKKAEEIKKDGEEELYKKFKELIEELKKLAGGKEPSIENFPDKEKFFEVLEKLEDVLVEYEMLKRRRAWEASPWAQDPAARAAYEAIVEAALAEYRAGRPVSPDVGDLASGLGPEVRELALAEALYRGEK	1.299863791665174	0.9499405499621204	83.33623504638672	0.8047519326210022	6.88480281829834	nan	inf
monomer-200-nr2-run1_result_15	94	ELEEKLSPPRLEEIKKEAEKLSKEFKELFDEILENYKSNTNPRYYSIKASIFLELYELLTKNKEDLEKFLEEKLEELKEEGFEELAKEFEELYNELKKLAGGKPPSPENFPDKEKFWEIVKKLIDVLVKYEILKRLRELAASPWFQDPEKRAAFLAIVEKALEAYKRGEPVSKSVGDLASGLGEEVKELALEIALYLGDE	7.4771447792668795	0.6741142188340451	83.21485900878906	0.7110544443130493	10.12733268737793	nan	inf
monomer-200-nr2-run1_result_15	95	KLDELLSPPKLEEYEKKAEELSEEAKKRFEKIKKDYESNVNYEYSKIKATVFLDLFELLTKNNNDIEKYLEEKLKEIKEDGYEEIAEKFQEVIDKLKELAGGKEPKISNFPNKEEFFKTIEELIDILVEYEMLKKLDAFLASPAYKDPEKRAAFLEIVRAALEQYKAGQPVSPAVGDLAAGLGEELKTLAISLALYLGEK	1.4132384191634562	0.942563701667913	85.89702606201172	0.8032394051551819	6.126011371612549	nan	inf
monomer-200-nr2-run1_result_15	96	ELEERLSPPRLERLKEEAEKLSEIAKKRFEEILEKYKSKFNPLYSAIEATVFLDLFELLTENKDDLEEYLEKKLKELKEDGYEELYEKFQKLYDELKKLAGGKPARVENFPDKEKFFEILEEIEKVLVEYEMLKRREAFEASPLYADPEKRAAYEAIVERALAQYQAGEEVSPEVGDIESGLGEEAIELALAEALYRGEK	7.778336691733779	0.6481806435625569	82.65962982177734	0.7554563283920288	8.40950870513916	nan	inf
monomer-200-nr2-run1_result_15	97	ELDEKLAPPYLERYREEAEKLSPIAKEMFDEILAAYKSNENPLYNRIKATHFLDLFDKLTNNDDSLDKYLEEKLKELKEAGYEELYKKAKEVYDKLKELAGGKKPTPENFPDKEKFWETVKELIDILVEYEIKKLKEEFEKSPIYKDPEKRKAFEKIVEKALEQYKAGEKVSKDVGKLESGLGEEVKELALALALYKGDK	1.4381644156204425	0.935330321579292	85.99536895751953	0.8128087520599365	6.160078525543213	nan	inf
monomer-200-nr2-run1_result_15	98	ELEERLSPPKLEEYKKKAEELSPIAKEEFEKILADYESNTNPEYTAIRATVFLDLFERLTENDDDLDAFLEEKLAELREAGREELAARFERLYEELQRLAGGQPATPENFPDKERFWRIVKELIEVLVEAEMLRRREALAASPFYKDPKKRAAYEAIVEAALAEYQAGKPVSPSVGDLDSGLGEEYLTLALAEALYRGER	1.3326267962224716	0.9434104113650227	86.92742156982422	0.8221462965011597	5.784442901611328	nan	inf
monomer-200-nr2-run1_result_15	99	ELDELLSEPKLEEIKEKAAKESPIVKKLFEKILAAHESNENKEYNRIYASHFLELFELLTKNEDNLDEFLDKKLEELKEAGYEELAKKFKEVVEKLKELAGGEKPSIENFPDKEEFWKTVEELIDLLVEYEMLKRREALEASPWYQDPEARAAYEKIVEAALAEYKAGKPVSKSVGDLASGLGEEVLELARAEALYEGEK	1.1865497559442009	0.9596395374886666	78.8656997680664	0.7364637851715088	8.90588092803955	nan	inf
monomer-200-nr2-run1_result_16	0	MMNPKGELSEGLKEKIKELAANFYKKLYELFNTNEGGKPFDEEKAKEYAEKIIKTLEKLFKELNIKLENEEILKIGIKEEIISSKKEDIEKYKFEKEYFKGNEKLKIYYELLIIKNENYKIVLLGAIYAKLDENGKIIGEPRYTFHIIILNKENKIIKEETIPFNDPELAEELSKGLKPIVEELLEKLRKEGKLKDKGEG	2.5070587526382813	0.8862575492424637	66.41100311279297	0.6937211751937866	11.328178405761719	nan	inf
monomer-200-nr2-run1_result_16	1	MMPKDGSLSPGLKEKIKELAENIYKTLLEEFNTNKGGEKFDKKKAEEIAKKIIETLEKIFKEKNIKLENEKIIKIGKKEIIISNSPEDIKKFNFKKNFFKGNEKLKIIYEILIIYNDDYMLVLVGTVYAKLNEEGKIIGEPKYAFSLYILNKNREIIEEKVIPFNDKELAEELAKGLKPIVEKILEELEKKGILKWPGEG	2.62051870503503	0.8790850112413265	81.82115936279297	0.802525520324707	7.293810844421387	nan	inf
monomer-200-nr2-run1_result_16	2	MMPEDGSLSPGLREEIRRLAERIYRLRQEEFNTNPGGQPFDEKAAEEIAEKLIKTLEELFKELNIKLENPKILRVGIREITISSSEEDLEKFKFEKKYLEGKQKLKIRYELLIIYNDNYTIVLVGIVYALLDEEGKIIGEPRYTFAIYILNKNREIIAEKVIPINDPELAEELAKGIKPIVEEILEELRKKGILKWPGEG	1.8139243618345355	0.935716199945441	86.92143249511719	0.835084080696106	6.124413013458252	nan	inf
monomer-200-nr2-run1_result_16	3	MMPPDGSLSPGLRAAIRRLAADTHRRLRELFDTNPGGEAFDEAAADAIADELIATLEALFRELDIRLEDPELLEVGWRRLLLSSSPEDRERFRFERDFLEGDQRLELHYRLLIVRNADYTLVLLGVVYALLDAEGKVVGEPRYAFALLLLDRERKVLARRVIPVNDPELAEALARGLEPLVEELLEELEEAGVLDWPGRG	15.043536791572212	0.22367292548441495	57.942420959472656	0.5400854349136353	13.52048110961914	nan	inf
monomer-200-nr2-run1_result_16	4	MMNENGELSPGLKEEIRELARNLLKTLKEEFNTNKGGEPFDEEKAEKIAEELIKTLEKLFKELNIKFENPKIIKIGKKEITITSKPEDIKKFKFEKNFLEGDKKLKIIYELLIIYNDEYTLVLAGIVYQLLDENGKPIGEPKYAFAILILNKNEEIIAKEVIPVNDPELAEELAKGLEPIIKEELEKLRKEGILKWPGSG	14.539036391727935	0.22153432759951525	46.44995880126953	0.3379513621330261	18.480850219726562	nan	inf
monomer-200-nr2-run1_result_16	5	MMPKDGSLSPGLKEKIKELASNLYRKLQELFNTNKGGQPFDEKAAEEIAEKIIKKLEEIFKELNIKFENEEIIYIGPKELIISSKPEDLKKFKFKKERFKGDEKLKIIYEILIIRNENYTLFLVGIIYQKLDKEGKPIGEPKYAISIIILNKEKKIIKEEVIPFNDEELAKELAEGIKPIVFKEFEELKKKGKIKYKGEG	2.2982495806583585	0.9252978061617761	83.44998168945312	0.799900233745575	7.191948413848877	nan	inf
monomer-200-nr2-run1_result_16	6	MMNKEGKLSEGLIEEIKELARNMYKLLQEEFNTNKGGEPFDEEKAEEIAEKLIKTLEKIFKELKIKLENEKIIKIGIKELTISSKPEDLEKFKFEKKRLEGDKKLKIRYEITIIYNDNYTILLVGAVYALLDENGKIIGEPKYAFAIYILDKNKKIIKEEVIPINDEEEAKELAKGLKPLIEEELEKLIKEGKIKWKGKG	1.5463066177058746	0.9422657141760274	80.88216400146484	0.7632647752761841	7.4508466720581055	nan	inf
monomer-200-nr2-run1_result_16	7	MMNSDGSLSPGLKEKIRELARDVHKRTQELFNTNKGGEPFDEKAAEEIAEKLIKTLEEIFKELNIKLENPKIIEIGWEEITISSSEEDIKKFKFEKNYFEGDEKLKIYYKILIIYNDEYTLLLVGINYAKLDKEGKIIGEPKYAFAIYILNKERKIIAEKVIPFNDPELAEELAKGLKPIVEEKLKELEKKGILKWPGEG	8.06149340698794	0.5701647201020009	71.75640869140625	0.6591306924819946	11.488252639770508	nan	inf
monomer-200-nr2-run1_result_16	8	MMPPNGELSPGLKEVIKELAKRIYKLLKEKFNTNPGGEEFDEEKAEEYAKKLIEKLEKIMKEKNIKLENPEILKIGFKEITITSKPEDLEKFKFKKKFFEGDEKLKIIYEIVIIRNENYTIVLVGIIYQKLDKNGKPIGEPRYAFAIYILDKNRKIIAKEVIPFNDKELAEELAKGIEPIVKEILKKLEKEGKLKWKGKG	2.2145409319626435	0.930763022277659	85.86444091796875	0.817888617515564	6.628191947937012	nan	inf
monomer-200-nr2-run1_result_16	9	MMPPDGSLSPGLKEEIKKLAARVYKELLEEFNMNKGGEKFDEKKAEEIAEKLIKTLEDIMKEKNIKLENPKILKIGTKEITISNSKEDIEKFKFKKNFLEGDKKLKIRYELLIIYNENYTIVLSGINYAILDKEGKIIGEPRYVFHIIILNKNREIIEEKTIPINDKELAEEIAKGLKPIIEEELKKLEKEGKLKWPGSG	1.6933403771609183	0.9338589639293857	84.507080078125	0.8054665327072144	6.860600471496582	nan	inf
monomer-200-nr2-run1_result_16	10	MMPPDGSLSPGLRAEIERLAREIHRRRQEEFNMNKGGEPFDEEKAKEYAEKLIKTLEEIFKELNIKLENPEIIWVGWREIIISSKPEDIEKFKFKKKFLEGKKKLKILYKLLIIRNENYTLVLAGIVYQLLDEEGKPIGEPRYAFHIIILDKERKIIAEKVIPFNDKELAEELAKGLKPIIEEILEELEKKGILKWPGSG	1.7506140637639465	0.936115104583246	87.76365661621094	0.8384982347488403	5.82109260559082	nan	inf
monomer-200-nr2-run1_result_16	11	MLPEDGSLSPGLREKIKKLAEEVYKKLQELFNTNKGGEEFDKKKAEEIAEKLIKTLEKLFKEKNIKLENPEILEVGWKEIVITSKEEDLKKFKFEKEFFKGDEKLKIYYKILIIRNENYTLVLVGIIYAKLNKEGKIIGEPRYVFHIIILNKNREIIAEETIPINDKELAEELSKGIKPIVEKILDELEKEGKLKWEGEG	14.141917635330513	0.31454127875189003	67.90213012695312	0.6050540804862976	13.396949768066406	nan	inf
monomer-200-nr2-run1_result_16	12	MMPKDGSLSPGLKEKIKELARRMHEKLKELFNTNKGGEPFDEKKAEEIAEKLIKKLEEIMKELNIKFENEEIIKIGEIEEIISNKPEDIKKYNFKKKRFKGNEKLKIIYELLIIRNENYTLVLMGAIYALLNEEGKIIGEPKYAFHLLILNKERKIIKEEVLPINDKELAEELAKGLKKKVFEILEELEKKGELKWPGKG	16.580365781584593	0.33742066939118986	40.02867126464844	0.3567463755607605	19.195537567138672	nan	inf
monomer-200-nr2-run1_result_16	13	MMNEKGELSEGLKEEIRKLAREMHKLLKEEFNTNKGGEEFDEEEAEKIAKKLIEEIEKLMKELNIKFENEEIINIGFKEILISNKEEDIKKYKFKKEFFKGNEKLKIIYKLLIIRNENYTLVLSGIVYQKLNENGEPIGEAKYVFALYILNKNKEIIAKKVIPINDEELAKEIAKGMEPIIKKILEELEKKGILKWPGSG	8.347884274156717	0.5330991379879995	47.80772018432617	0.478752076625824	16.55729103088379	nan	inf
monomer-200-nr2-run1_result_16	14	MMNEDGSLSPGLKEKIEELAADILRRRDELFNTNKGGEPFDEEKAKEYAEKLIEKLEKIFKEKNIKFENEKIIEIGWKEITISSKPEDIKKFKFKKKYFEGNEKLKIHYKLLIIYNDEYTLVLSGVVYAKLDENGKIIGEPRYAFHILILNKERKIIVKEVIPFNDKELAEELAKGLEPIIFEELKKLEEKGIIDWPGKG	1.8162374424510346	0.9330492057826197	87.23651123046875	0.8378854990005493	5.74763822555542	nan	inf
monomer-200-nr2-run1_result_16	15	SMPPDGSLSPGLKEKIKELAENIYKKLQELFNTNKGGEKFDKKKAEEIAKKLIETLEKLMKELNIKFENPKIIYIGEKEIIISSKEEDLKKFKFKKEYLKGNQKLKIYYELLIIYNDDYTLVLVGIVYQLLDENGKPIGEARYTFAIYILNKNREIIAKEVIPINDPELAEELAEGILPIVKEELEKLEKEGILNWPGKG	8.522864375755516	0.5791806475454387	64.27156829833984	0.6623293161392212	12.32119083404541	nan	inf
monomer-200-nr2-run1_result_16	16	MMNSDGSLSPGLKEKIKKLAYDMYERLQKSFNMNKGGEKFDKKKAEEIAEKIIKTLEKLQKELNIKFENEKIIDIGIKEIIISNKPEDLEKFKFKKNFLEGDKKLKIEYKILIIYNDNYTLYLVGINYALLNENGEIIGEPRYTFAIYILDKNKKIIAEEVIPFNDEELSKELAEGLKIIVEEILKELEEKGILKYPGKG	1.680927230162452	0.9430522383142275	84.8749771118164	0.8152399063110352	6.626835823059082	nan	inf
monomer-200-nr2-run1_result_16	17	MMPPDGSLSPGLKEKIRELARDIQKKLQELFNTNPGGQEFDEKLAEEIAEKLIKTLEELFKKLNIKLENEKIIKIGWKEITITSKKEDLEKFKFEKEYFKGDEKLKIWYKILIIYNDNYTLYLVGIIYQKLDKNGKPIGEARYVFHIIILDKNKKIIAEEVIPINDPELAKEIAKGIKPIVEEIIEKLEKEGILKLPGKG	8.17731500199856	0.6160008468889533	68.00433349609375	0.603291392326355	11.662739753723145	nan	inf
monomer-200-nr2-run1_result_16	18	MMNPDGSLSPGLKKEIEELAARFYRLRKEKFNMNKGGEKFDEKKAKEIAKKLIETLEKIMKELNIKLENEKILKIGIKEITITNKPEDIEKFKFKKKRFKGKEKLKIEYEILLIYNDKYMLVLVGANYAKLNEEGKIVGEPKYAFHIYILNKEKKIIKEEVIPINDKEEAEELAKGLKPIVEEILKELEKEGKLKWPGKG	1.697128066930255	0.9303154039927949	82.02151489257812	0.7879496812820435	7.344699859619141	nan	inf
monomer-200-nr2-run1_result_16	19	MMPEDGSLSPGLKEKIRELASEIHRKLQELFNTNPGGKPFDEEAAKKIADKIIETLEKLMKELNIKFENPKILEIGWKEITISSKPEDLKKFKFKKEYLKGDQKLKIYYKILIIYNENYTLVLVGIIYQLLDENGKPIGEARYAFAIYILNKERKIIAEEVIPINDKELAEEIAKGIKPIVEEELEKLEKEGKLKWPGKG	7.968509476641589	0.5805260326036964	67.89334869384766	0.6253473162651062	10.625391960144043	nan	inf
monomer-200-nr2-run1_result_16	20	MMPEDGSLSPGLKEEIRELAAETHKKLRELFNTNKGGEPFDEEEAERIAEEIIKKLEELFKKLNIKLENEEILKIGWEEITISSKPEDIKKFKFKKEFFKGKQKLKLWYKITIIRNENYTLVLVGAIYQLLDENGKPIGEPKYVFAIYILDKNRKIIAFEVIPINDPELAKEIAEGLLPLVEEKLKELEKEGKLKWPGEG	10.633678270803722	0.39682075593697586	56.50337600708008	0.48407626152038574	15.037476539611816	nan	inf
monomer-200-nr2-run1_result_16	21	MMPPDGSLSPGLREEIRRLAARFLRKLYELFNTNPGGRPFDEEEAERIAEKLIKKLEELQKKLNIKFENEKIIRLGEKKITISNKEEDLKKFKFKKKRFKGDEKLEIVYEILIIYNDDYTLYLVGTVYAKKDKEGKIIGEPRYAFSIYILDKNKKIIAKEVIPFNDEELAKELAEGLEPIVEEEIEKLEKEGKIKWPGKG	1.8218630057703353	0.9259892431195094	82.14578247070312	0.7699623703956604	7.365440368652344	nan	inf
monomer-200-nr2-run1_result_16	22	MMPPDGSLSPGLKEKIRELAAETYKRLQEDFNTNKGGEPFDEKAAEEIAEKLINTLEELMKELNIKFENEKILKIGYKEITISSSEEDIKKFKFEKKYFEGDEKLKIRYSLLIIYNDKYTLVLLGANYAKLDKNGKIIGEPRYTFHLILLNEKKEIIAEKVIPINDEELAKEIAKGLKPIVEEILKELEEKGILKWPGSG	20.344777558473616	0.16184652519482612	48.49374771118164	0.40221521258354187	17.53156280517578	nan	inf
monomer-200-nr2-run1_result_16	23	MMPPDGSLSPGLKEKIRELAENILRRRKELFNTNKGGEEFDKEKAEEIAEKIIKTLEKLFKELNIKLENPKILKIGVQEKVISNKPEDIEKFEFKKDFFKGDEKLKIYYELVIIYNENYMLVLAGIIYAKLDENGKIIGEPKYAFAIYILNKNKEIIKEEVIPINDEELAKELAKGLKKEIEKILEKLEKEGKLDWPGKG	1.9710885219461147	0.922075040233873	82.16548919677734	0.7869909405708313	7.271573066711426	nan	inf
monomer-200-nr2-run1_result_16	24	MMPEDGSLSPGLKEEIRELASDIYRRLLEDFDMNKGGEEFDEEAAEKIAEELIKTLEELQKKLNIKFENEEILKVGWREIEITSKPEDIERFKFKKERFKGDEVLRIRYKLLIIRNENYTLVLLGAVYQLLDAEGKPIGEPRYAFAIWILNKNREIIAEKVIPVNDKELAEELARGLKPLVLELLEELEKKGELKLPGKG	16.964795057586247	0.24856711051147884	40.13142395019531	0.32700327038764954	19.305017471313477	nan	inf
monomer-200-nr2-run1_result_16	25	MMPPDGSLSPGLRKEIRELAADIHRETQEWFNMNPGGQEFDEEAAEKIAEKLIKTLEELMKKLNIKLENPEILKIGTQELTISSKPEDLKKFKFKKKYFEGDEKLKIRYKLLIIRNEDYTLVLVGINYAKLDAEGKIVGEPRSVFAIYILDKERKIIAKKVIPINDEELAKELADGIEPIVKEKLEELEKEGKLKWPGKG	8.259651382865858	0.5456391324353932	72.32411193847656	0.6503723859786987	11.922440528869629	nan	inf
monomer-200-nr2-run1_result_16	26	SMPPDGSLSPGLKERIRELARRIHRRTQELFNTNKGGEEFDEEKAEERAKKIIETLEKLMKELNIKLENEEILEIGEKEITITNKPEDIEKFNFKKKYFEGDEKLKIHYEILIIRNENYTLVLVGVNYAKLDKNGKIIGEPRSVVAIIILDKNRKIIAFEVIPFNDEELAQEIAEGLKKIVEEELKKLEKEGKLKWPGKG	2.513975510412427	0.9137637809566346	82.2540054321289	0.7880312204360962	7.630072593688965	nan	inf
monomer-200-nr2-run1_result_16	27	ELPPDGSLSPGLKEEIRELARRKLKRLLEDFNMNKGGEEFPEEKAEEIAEKLIKTLEKTFKELNIKFENYKIIKIGEKELTITSKPEDLKKFKFEKEFFKGKEKLKIIYELLIIYNDEYTLVLLGVNYAKLNEEGKIIGEPRTTFSLIFLNKNREIIKEETIPINDPELAEEISKGLKPIVEKILEELEKKGILNWPGKG	1.6080117494822714	0.935169487896025	80.68458557128906	0.7836589217185974	7.4621171951293945	nan	inf
monomer-200-nr2-run1_result_16	28	MMPKDGSLSPGLKKEIKELAERIHRLLQEKFNTNKGGEPFDEEAAEERAEKLIKTLEELFKELNIKFENEKILKVGEKEITISNKEEDIKKFKFKKKFLEGNQKLKIIYELLIIYNENYTLVLMGAVYALLDEEGKIIGEPRYAFSLYILNKEKKIIAEKTIPFNDKELAEELSKGLKPIVEKILKELLKEGKLNWPGKG	15.652157291313316	0.2678144475646283	44.685062408447266	0.3810797929763794	17.197511672973633	nan	inf
monomer-200-nr2-run1_result_16	29	MMNENGELSEGLKKEIKELASDILKKLKELFNTNKGGEPFDKEKAEEIAKKLIEELEKLFKEKKIEFKNEKIIKIGWIEKTISSKPEDLKKYKFKKKRLEGDKKLKIYYKLLIIYNDDYTLVLVGIVYALLDEEGKIIGEPKYTFAIILLDKNKKIIEKKVIPINDPELAEELADGIEIEVKKILEELKKKGIINYKGSG	8.313368880703017	0.5286209792252947	60.676151275634766	0.5113754868507385	13.002739906311035	nan	inf
monomer-200-nr2-run1_result_16	30	MMPPDGSLSPGLKEEIRELARRLHRRLLEEFNMDKGGQPFDEEAAERIADELIETLEKLQKELNIKFENPEIIRIGEKEIIITNKPEDIKKFNFKKKFFKGDEKLKIIYEILIIRNENYTLLLVGIIYAKLDKDGKIIGEPRYVFAIYILNKNKEIIKEEVIPVNDKELAEEIAKGILPIVKEILEKLEKEGILKWDGKG	2.154612493438537	0.9235026652706488	83.63630676269531	0.8056405782699585	7.068099021911621	nan	inf
monomer-200-nr2-run1_result_16	31	MMNEDGSLSEGLKEEIRELAENIYKRTYEEFNLNKGGEPFDKEKAEEIAKKIIETLEKLFKELNIKLENPKILKVGPKELIISSKPEDIKKFKFEKEFFKGNEKLKIVYEITIIYNENYTLYLVGINYQKLDENGKIIGEPKYVFHIIILNKNKEIIAEKTIPINDKELAEELAKGIKPIVEEIIEELEKEGKLKWPGEG	12.33711291298904	0.5190439844499383	51.50284957885742	0.4603956341743469	16.360605239868164	nan	inf
monomer-200-nr2-run1_result_16	32	MMNPKGKLSPGLIEKIKELASRIYKKTLEEFNTKKGGEEFDEEKAEEIAKKLIETLEKLMKELNIKLENEKILEIGEKEIIISNKKEDIEKFKFKKNYLEGNKKLKIIYEILIIYNDNYTIYLVGVNYAILNENGEIIGEPKYTFAIYILNKNREIIAEEVIPINDKELAEEIAKGLKPIVEEEIEKLEKEGKLDWPGEG	6.106468062405322	0.706483471953512	70.5628890991211	0.7156468629837036	10.385313987731934	nan	inf
monomer-200-nr2-run1_result_16	33	MMPEDGSLSPGLKEEIRALAADTYRRLQELFNTNKGGEPFDEEKAKEIAEKLIKTIEKLMKELNIKFENPEILRIGWKEITISNKPEDLKKFKFKKNRFKGKEKLKIYYKLLIIRNENYTLVLMGVIYQKLDENGKPIGEARYTFALLFLNKNREIIKKEVIPINDKELAEELADGLEPIVKEELEKLEKEGKLKWPGKG	2.405243828232244	0.9144954061377939	86.58113861083984	0.8220375776290894	6.306580543518066	nan	inf
monomer-200-nr2-run1_result_16	34	MMPEDGSLSPGLKEEIRRLAADIHRLLQEEFNTNPGGQPFDEAAAEKIAEKIIKKLEEIMKKLNIKLENEEILEIGWKEITITSKEEDLEKFKFKKKFLEGDQKLKIRYKLLIIRNENYTLILVGTVYQLLDKDGKPVGEARYAFSIYILNKERKIIYEEVIAFNDEELAKELAKGLKPIVEEILEELEKKGILKLPGKG	7.759827348022204	0.584917382100716	81.54573822021484	0.7537063360214233	7.965694904327393	nan	inf
monomer-200-nr2-run1_result_16	35	MMPEDGSLSPGLKEKIRELARNLYETLLKEFNMNKGGEEFNEEEAEKIAEKIIKKLEELMKELNIKLENEKIIKIGPKEITITNKPEDIEKFKFKKNFLEGNKKLKIIYEIVIIYNDNYTIYLVGIVYALLDENGNIIGEPRYVFAILILDKNNKIIKKEVIPINDKELAEEIADGIEPIVKEIIEELKKKGILKLKGKG	1.9618231466590945	0.9216725072276805	77.26734161376953	0.7296406626701355	8.58767032623291	nan	inf
monomer-200-nr2-run1_result_16	36	MMPPDGSLSPGLIEEIRKLAEDVHRKLKELFNTNKGGEEFDKEEAEKIADKLIETIEKLQKELNIKFENPEILDIGEKEIIISNKKEDIEKFKFEKEYFKGNEKLKIRYKLLIIRNENYTLVLAGVIYQKLNEEGKIIGEPRYAFHLIILNKEKKIIAEKVIPINDKELAEELAKGLKPIIEEILEKLRKEGKIKWPGEG	19.480912746186767	0.22676629687629618	53.94943618774414	0.4970266819000244	15.388102531433105	nan	inf
monomer-200-nr2-run1_result_16	37	MMNEDGSLSEGIKEKIKKLAKEIYKRLREEFNTNPGGEEFDEEAAEKIAEKIIETLEKMFKELNIKFENPKIIEIGWKEIIISNSPEDIKKFKFKKNYLKGDQKLKLLYKILIIYNENYTLFLIGIIYALLDSEGKIIGEPRYTFAFILLNKNKEIIAFKVIPINDPELSEEIAKGIIPIVFKEIEELKKKGILNLDGEG	2.1590834162624044	0.9317561557104536	84.1536636352539	0.8151282072067261	6.581303119659424	nan	inf
monomer-200-nr2-run1_result_16	38	MLPPDGSLSPGLKEKIKELASRIHKKLKEEFNTNKGGEPFDEKKAEEIAKKIIETLEKIQKELNIKFENEKILYIGEKEIIISNKPEDLEKFNFEKNRLEGDKKLKIRYEILIIYNDEYTLYLVGVNYALLDEEGKIIGEPKYAIAIYILDKEKKIIKKEVIPFNDKELAEEIAKGLEKIVKEIIEELEKKGILKWPGEG	2.0065678513152694	0.9204788714178685	79.57008361816406	0.7563655972480774	8.220311164855957	nan	inf
monomer-200-nr2-run1_result_16	39	MMPEDGSLSPGLREEIRRLAREIHRLLREKFNTNKGGEPFDEAAAEERAEKLIKKLEELQKKLNIKFENEKILEIGIKKITITNKPEDIEKFKFEKNFLKGNQKLEIYYQLLIIYNDEYTLVLVGAVYALLDEEGKIIGEPRYAFHILILNKNNEIIAKETIPFNDEELAEELAKGLEPIVKEELEKLREEGILKWEGEG	1.6632798913031883	0.937639404695177	83.7581787109375	0.8008174896240234	6.848175048828125	nan	inf
monomer-200-nr2-run1_result_16	40	MMNEKGELSEGTIEKIRELARRFYKKLQELFNTNKGGEPFDEKKAEEIAEKLIKKLEELFKKLNIKFENEKIIKVGEKEITISNKPEDLKKFKFKKNYLEGDKKLKIYYELLIIYNDEYTLVLVGAIYALLDKEGKIIGEPRYTFAIYILNKNREIIAKEVIPINDKELAEEIAEGLLPIVLEILEKLEKEGILKWPGEG	1.9954247173467416	0.9121647676823542	84.18003845214844	0.8092643022537231	6.6856608390808105	nan	inf
monomer-200-nr2-run1_result_16	41	MMNEDGSLSPGLKEKIRELARSVHERLLELFNQNKGGQPFDEEEAEKIAEKLIKTLEELMKKLNIKLENEEIIKIGWKEITISSKPEDIKKFKFEKDFFKGDEKLKIWYSLLIIRNENYTIVLMGAVYQKLDKNGKPIGEARYAFAIYILNKERKIIAFKVIPINDEELAEELAKGLLPIVEKELEKLEKEGKIKWPGKG	1.6124364422894308	0.9321406455973973	87.15859985351562	0.8388762474060059	5.781350135803223	nan	inf
monomer-200-nr2-run1_result_16	42	ELPPDGSLSPGLKEEIRELARETHRLLLELFNTNKGGEPFDEKAAEEIAEKLIKTLEKLMKEKNIVLENPEILRVGWKRLIITNKEEDLKKFKFEKEYFKGNEKLEIWYKLTIIRNENYTIVLTGVVYAKLDENGKIIGEPRYAFHIIILDKERKIIARETIPINDKELAEEIAKGLEPIVEEILKKLEEEGKLKWPGKG	14.284076233709172	0.5637664498895439	66.84564971923828	0.6087822914123535	12.927092552185059	nan	inf
monomer-200-nr2-run1_result_16	43	ELPPNGSLSPGLKEEIRKLAERIYKLLQEEFNTNKGGEPFDKEKAEEIAEKLIKKLEELFKELNIKLENPEILKIGIKEITISSSPEDIKKFKFEKNFFEGDEKLKIRYELLIIRNENYTLVLVGIVYAKLDKEGKIIGEPRYTFAIYILDKNRKIIKEEVIPINDPELAEELAKGIKPIVEEELEKLEKEGKLKWPGKG	10.9140175465729	0.5022230811217869	67.7697982788086	0.6787756681442261	11.328069686889648	nan	inf
monomer-200-nr2-run1_result_16	44	MMPPDGSLSPGLIEKIKELARNVYKRTLEEFNMNKGGEPFDEEAAEKIAEKIIETLEKIFKEENIVLENEKIIYVGTKEIIISNKPEDIKKFKFKKNFFKGKEKLKILYEILIIYNDNYTILLVGINYVKLNENGEIIGEPRYVFHIIILNKERKIIKEETIPINDEELAKELSEGIKPIVFEKLDELEEKGILKWNGKG	1.8213535404720622	0.9331505036962117	84.56838989257812	0.8168146014213562	6.720661640167236	nan	inf
monomer-200-nr2-run1_result_16	45	MMPKDGSLSPGLKKEIKELAENIYRRLQEKYNTNKGGQPFDKEKAEEIAEKLIKKLEEIFKEENIKLENEKIIKVGIKEEIISSKPEDIKKYKFEKKFLEGDKKLKIEYELLIIYNDNYTIILAGINYAILDENGKIIGEPRYTFAIYILNKNKEIIKEEVIPINDPELAEELAKGLKIKIEEILKELEEKGILNYPGEG	21.397100725632	0.154799709936015	60.9068603515625	0.4951326549053192	14.275652885437012	nan	inf
monomer-200-nr2-run1_result_16	46	MMPPDGSLSPGLREKIRELAREIHRKLQELFNTNKGGEPFDEAAAEAIAERLIATLEELFKELNIKFENPEILEIGWKEIIISNKPEDIEKFKFEKNFFEGDEKLKIYYKLLIIYNDKYTLVLAGIIYAKLDKNGKIIGEPRYAFAILIYDRERKIIARKVIPFNDPELAEELAKGLEPIIEEELKKLEKEGKLKWPGSG	11.501892197557199	0.28194509524913697	49.593963623046875	0.4266001880168915	16.96770477294922	nan	inf
monomer-200-nr2-run1_result_16	47	MMPPDGSLSPGLRERIRELARNMERRRRELFNTNKGGEEFDEERAEEIAEKLIATLEELMKELNIKLENPEFLRIGPKEITISSKPEDIEKFKFKKKFLEGNQKLKIVYELLIIRNDNYTLVLLGAIYALLDENGKIIGEPRYTFAIYILDRERKVIAFKVIPINDPELSEELAKGLLPIVEEILKELEEQGILDWPGKG	1.9924077436737633	0.9201939398845275	86.19573211669922	0.8172170519828796	6.114385604858398	nan	inf
monomer-200-nr2-run1_result_16	48	DMPPDGSLSPGLKEKIKELAKRIYKKTKEEFNTNKGGEKFDEKKAEEIAKKIIEKLEELQKELNIKFENPKILYIGEKEITISNKEEDLKKFEFKKKFFKGDEKLKITYEILIIYNDEYTLYLVGINYAKLNENGEIIGEPKYAFHFLILNKNEEIIKEEVIAFNDEELAKELAKGIKKIVEEIFKELREKGIIKWPGEG	1.7881723758185257	0.935074236104192	86.18915557861328	0.8246738910675049	6.275532245635986	nan	inf
monomer-200-nr2-run1_result_16	49	MMPPDGSLSPGLIEEIRELASRIYRATQELFNTNPGGKPFDEKAAEEIAQKLIETLEKLFKELNIKLENPEILRVGPQEITITSSEEDLKKFKFEKEYLKGKQKLKIVYELLIIRNENYTIVLVGINYQLLDENGKPIGEPRYTFAIYILNKNREIIAFEVIPINDKELSEELAKGILPIVEELLEKLRKEGKLPWPGEG	11.526045555430136	0.33964331581140317	63.96135711669922	0.6070657968521118	12.945817947387695	nan	inf
monomer-200-nr2-run1_result_16	50	MMNKNGELSEGLKEKIKELAERMYKTTKEKFNLNKGGEKFDKEKAEEIAEKLIKKLEEIFKEKNIVLENEEIIYIGEKELIISNKPEDLEKFKFKKNYFEGNEKLKIIYELLIIRNDKYTIVLVGANYQKLDENGKPIGEAKSVFAIYILDKNKKIIVEEVIPINDKELAEEIAKGLKPIVEEILEELRKKGILKWPGEG	2.8331856700652795	0.8701436271225191	79.80902862548828	0.7881453633308411	8.074600219726562	nan	inf
monomer-200-nr2-run1_result_16	51	MMPPDGSLSPGLIEEIRRLARETYERLRELFNTNKGGEPFDEAAAEAIADKIIETLEKLQKELNIKFENPEILEIGWQELTISNKPEDIEKFKFEKEYFKGDEKLKIHYKILIIRNEKYTLFLVGIIYQKLDANGKPIGEPRYAFALIILDRERKIIAREVIPINDEELAKELAKGIEPIVFEEFEKLLKEGKLKWPGEG	10.357624964723028	0.5155157758894561	68.43273162841797	0.6653534770011902	10.888898849487305	nan	inf
monomer-200-nr2-run1_result_16	52	MKNEDGSLSPGLKEKIRELAARIYKRLYEDFNTNPGGKPFDEEAAKAIADKLIETIEKLQKELNIVFDNEEILYIGEKEITITNKPEDIKKFKFKENFLEGDKKLKIIYEILIIRNDNYTLFLVGINYALLDKEGKIIGEPRYAFALYILDKNKKIIAEEVIPINDEKLAKELAEGIKPLVEKEFEELLKEGKLKWPGKG	2.0801357265038725	0.9201496713571592	81.92962646484375	0.79188072681427	7.224393367767334	nan	inf
monomer-200-nr2-run1_result_16	53	MMPEDGSLSPGLKEKIRKLASDTYKALRELFNTNKGGEPFDEKKAEEIAKKLIETLEKIMKELNIKFENPKILEVGWKEITITSKEEDLKKFKFEKKFLEGDQKLKIRYKILIIYNDNYTLFLVGINYALLDKDGKIIGEPRYAFAIYILDKNKKIIKEEVIPINDPELAEELAKGIKPIVEEEFKKLLKEGKLNWPGEG	1.6730136960802802	0.9392513154939428	82.74091339111328	0.7973020076751709	7.080201148986816	nan	inf
monomer-200-nr2-run1_result_16	54	SMPPDGSLSPGLKEEIRELAERLHRALLEEFNMNPGGEPFDEEAAEERAEKIIKTLEELFKKLNIKLENEEILRIGPRRILISNSPEDRKKFKFEKDYLKGDQKLLLTYEVLIIRNDEYTILLVGINYALLDAEGKIVGEPRSTVAIYVLNKNREIIAFKVIPFEDPELAEELAKGILPLVLKLLEELEKEGKLKWPGEG	15.389245505451832	0.2233169696729294	49.260467529296875	0.496412456035614	16.461400985717773	nan	inf
monomer-200-nr2-run1_result_16	55	MMPKDGSLSPGLKKEIKELAARLHRRLKEDFNTNKGGEPFDEEEAERIAEKIINTLEKLFKELNIKFENEEIIKVGFKEITITSKEEDLKKFEFEKKFLEGDKKLKIKYEIVIIRNENYTLFLVGINYALLDAEGKIIGEPRSVIHIIILNKNREIIKEETIPISDEELAKELAKGIKKIVFEEIEKLEKEGILKWDGKG	2.3319103209683716	0.9279359933592107	82.87259674072266	0.7926337122917175	7.222572326660156	nan	inf
monomer-200-nr2-run1_result_16	56	MMPPDGSLSPGLREKIRELAREIYKKLQELFNTNKGGEPFNEEEAERIAEKLIETLEKLFKELKIEFKDEEIIEVGWKEITISSKPEDLKKFKFEKEFFKGDEKLKIWYKLLIIRNENYTLVLAGIIYAKLDENGKIIGEPRYVFHILILNKERKIIKEETIPINDPELAKELAKGMKPIIEEILKELEEQGILNWPGKG	12.544158852225467	0.2879527223405033	46.23941421508789	0.40996426343917847	17.341337203979492	nan	inf
monomer-200-nr2-run1_result_16	57	MLPPDGSLSPGLREEIRALARRVHRALQEDFNTNPGGQPFDEAAAEAIAEKLIKTLEELMKKLNIKLENPEIIRIGERELTISSKPEDLEKFKFEKEFFKGDEKLKIRYEILLIRNENYMLVLVGINYAKLDKEGKIVGEPRYTFAILILNKKREIIAKKVIPVNDPELAEELAKGLEPIVKEELEKLEKEGIIKWPGKG	14.62639276228938	0.2810638982196773	59.296913146972656	0.571382999420166	13.839518547058105	nan	inf
monomer-200-nr2-run1_result_16	58	MMNKEGKLSEGLIEKIKELAENITKRLQEEFNTNPGGKEFDKELAEERAKKIIEKLEEIFKKLNIKLENPKIIKIGYKEIIISSKEEDLKKFEFKKKFLEGDQKLKIIYEILIIYNDEYTIFLVGINYQLLDANGKPIGEARSAVAIYILNKERKIIKKEVIPFNDKELAEELAKGIEKIVKEEFEKLLKEGKINWPGKG	1.4596289861121887	0.9478694596485744	86.44416046142578	0.8362361192703247	6.086925983428955	nan	inf
monomer-200-nr2-run1_result_16	59	MLPPDGSLSPGLKEKIKELAREIEERRRELFNTNKGGEEFDEEKAEEYAQKIIEKLEKLMKELNIKLENEEIIDIGWKEILITNKPEDIKKFKFEKDFFKGKQKLKIYYKLLIIRNENYTIVLVGAVYQLLDENGKPIGEARYVVAIYILDKNRKIIKEEVIPFNDKELAEEIAKGLKPIVEKILEELEKKGIIKWNGSG	1.5804184999953288	0.9515400060222532	88.78314208984375	0.851250171661377	5.584014892578125	nan	inf
monomer-200-nr2-run1_result_16	60	MMNPDGSLSPGLKKKIEELASEIHKRLQEEFNTNKGGEPFDEEKAKEIAEKLIKKLEELQKKLNIKFENEKIIEIGYKEITISSSEEDIKKFKFEKKYFEGDEKLKILYKLLIIYNDEYMLVLAGINYAKLDENGKIIGEPKYAFAIIILNKNREIIAKEVLPINDKELAEELAKGLEPIIKKELEELEKKGIINWPGKG	8.271207644352309	0.5150000871566153	42.71625900268555	0.4031626582145691	17.68019676208496	nan	inf
monomer-200-nr2-run1_result_16	61	MMPPDGSLSPGLKEKIKELAADMYKTLQKEFNTDEGGKEFDKEEAEKIAEKLINTIEELQKKLNIKFENEKIIYFGKQEIIISSKPEDIKKFKFKKEYFKGNEKLRLIYEILLIYNEKYTLVLVGIVYAKLDENGKIVGEPRYTFALIILDKNRKIIAFKVIPINDKELAEEIAKGILPIVEEKLKEAEKKGILKWPGKG	4.671616774726909	0.7952773615742643	59.98267364501953	0.6272746920585632	12.79691219329834	nan	inf
monomer-200-nr2-run1_result_16	62	MMPSDGSLSPGLKEKIRELAENILKTLKEEFNTNKGGEEFDEEKAKEIADKIIETLEKLMKELNIKFENEEILKIGKKEITISSKPEDLKKFKFEKEFLKGDQKLKIIYEILIIRNENYTLYLVGIVYQLLDENGKIIGEPRYAFHLIILDKNKKIIAEKVIPINDPELAKELAKGIKPIVEKEIEELEKKGILKWPGEG	2.7629515885004743	0.9146494813513779	80.46450805664062	0.7703428864479065	7.954540252685547	nan	inf
monomer-200-nr2-run1_result_16	63	SMPPDGSLSPGLKEKIRELAADILKRLQEEFNTNKGGEPFDEAKAEEYAEKLIKKLEELQKKLNIKFENEEILEIGWKEIIITNKEEDIKKFKFEKNYLEGKKKLKILYKLLIIRNENYTLVLVGAVYALLDENGKIIGEPRFAFHIIILNKNNEIIAEETIPFNDKELAEEIAKGLKPIVEEILKKLEKEGKLKLPGSG	1.7062708714419168	0.9355100512874576	83.96199798583984	0.8149579763412476	7.06524658203125	nan	inf
monomer-200-nr2-run1_result_16	64	MMPEDGSLSPGLKEEIRKLAREMLERLQKEFNTNKGGEPFNEEKAEEIAKKLIETLEKLMKELNIKLENPKIINVGFKEITITSSEEDLKKFNFKKKFFEGDQKLKIIYKVLIIYNENYTIVLVGINYALLDKNGKIIGEPRTTFAILILDKNEKIIKKEVIPINDEELANELAKGIEPIVKKLLEELRKKGILKWNGEG	1.6816089612814447	0.937706501331716	85.98011779785156	0.8204851746559143	6.398813247680664	nan	inf
monomer-200-nr2-run1_result_16	65	MMNEDGSLSPGLKEKIRELARETYKRLLEEFNMNKGGEPFDEKKAEEIAEKLIKKLEELQKKLNIEFKNEKIIEVGWKEITISSSKEDLEKFKFTKEYLKGKQKLKISYKLLIIYNENYMLVLVGINYQLLDENGKIIGEPRYTFALYILDKEKKIIAEEVIPINDKELAEELAKGIRPIVEKILEELLKKGVLNWPGKG	1.4589199662297787	0.9513873255068548	85.21229553222656	0.8324330449104309	6.380114555358887	nan	inf
monomer-200-nr2-run1_result_16	66	MMNPDGSLSPGLKKEIEKLARDLLKKTKEEFNTNKGGEEFDEKAAEERAKKIIETLEELQKKLNIKFENEKIIYIGEKEITISSSPEDLKKFKFEKEFLKGKQKLKIIYKILIIYNKNYTLYLLGANYQLLDENGKPIGEAKSTVAIIILNKNEEIIAKKVIPFNDEELSKEIAKGLEPIIKKEIEELKKKGIIKWEGEG	12.79256691759168	0.34583108196762113	47.28644561767578	0.36714184284210205	18.064594268798828	nan	inf
monomer-200-nr2-run1_result_16	67	MMPPDGSLSPGLKEKIRELASSIYRRLLEDFNMNKGGEPFDEEAAEKIAEKLIETIEKLQKELNIKFENPEILYIGRKEEIITSKPEDIEKYKFKKNYFEGDEKLKIIYELLIIRNEEYTLVLSGIVYAKLDKEGKIIGEPKYAFHLILLDKNRKIIAEEVIPFNDEELAKELAEGLKPIIEKELKELEEKGILKWPGKG	1.518841443924404	0.9500148329139647	78.85253143310547	0.7631602883338928	8.142393112182617	nan	inf
monomer-200-nr2-run1_result_16	68	MMPPDGSLSPGTKEVIRRLARDLHRRRQELYNENKGGEPFDEAAAEADAEKIIKTLEELMKELNIKFENEEILEVGWRRITISSKPEDLKKFQFEEKFLEGDQKLEIDYQLVIIRNEKYTLVLLGAVYRLLDANGEPIGEARYAVHLRILNKNREVIAEKTIAFNDEKLAEALAKGLAPLVEEILKELEKEGKLNWPGEG	2.078649833668971	0.9330651995838052	84.2383804321289	0.8062037825584412	6.7355732917785645	nan	inf
monomer-200-nr2-run1_result_16	69	MMPPDGSLSPGIKEEIKKLAENMHKKLKELFNTNKGGEEFDKEKAEEIAEKLIKTLEELMKEKNIKFENPEILRIGEKEILITSKEEDLEKFKFKKKFFKGDEKLKIVYEILIIRNENYTLYLVGINYAKLDKEGKIIGEPRYTFALYLLNKNREIIARKVIPINDPELSEELAEGILPLVEEIIEKLEKEGKLKWPGSG	5.138948829511816	0.6969872231432015	58.30644989013672	0.5908769369125366	13.586718559265137	nan	inf
monomer-200-nr2-run1_result_16	70	MMPPDGSLSPGLKEKIRDLAREIHKRLKELFNTNKGGEEFDEEKAEEIAEKLIKTLEKLMKELNIKLENEEIIEVGFKEITISSKPEDLKKFKFEKEYFKGKEKLKIRYTILIIRNENYTIVLVGAIYAKLDENGKIIGEPKYTFAILILNKERKIIKKEVIPFNDKELSEEIAKGLEPIVKEELKKLEEEGKLKWPGKG	2.049851101228385	0.9210205886481085	82.65865325927734	0.7914456129074097	7.428893566131592	nan	inf
monomer-200-nr2-run1_result_16	71	MMPEDGSLSPGLRKEIRELAERIHKLLLEDFNMNKGGEEFDKEKAEEIAEKLIKTIEETLKELNIKFENEEILKIGIKEITISNKPEDIKKFKFKKNYFEGNEKLKIKYELVIIRNDEYTLVLLGVVYAKLNENGEIIGEPKYTFALYFLDKNRKIIEKKVIPINDKELAEEIADGLLPIVEEILKELEEKGVLKWPGKG	12.596379874842654	0.35749172771028115	50.71273422241211	0.474580854177475	16.449663162231445	nan	inf
monomer-200-nr2-run1_result_16	72	MMNENGELSPGLIEEIRELARRIYRTLQEEFNMNKGGEPFDEEAAEKIAEKIIEKLEKLFKELNIKLENPKILRIGPKEIIISNSEEDIKKFNFKKERFKGDEKLKLIYEILIIYNDNYTIVLVGVVYQKLDENGKPVGEAKYTFAIYILNKERKIIAFEVIPINDKEEAEEIAKGLLKIVEEELEKLEKEGKLNWPGKG	1.5553088202429042	0.9444439783906333	86.75187683105469	0.8327760696411133	6.034825801849365	nan	inf
monomer-200-nr2-run1_result_16	73	MMPEDGSLSPGLKEKIRKLAEDTYKALKELFNTNKGGEEFDKEKAEEYAKKLIEKIEELQKKLNIKFENEKIIEIGPKTLTISNSPEDIEKFEFKKNFLKGNEKLKLNYSITIIYNDKYTLFLVGINYQLLDENGKPIGEPRFTFALLILNKEKKIIAKEVIPFNDKELAEEIAKGIEKIVKEEFEKLLKEGKIKWPGKG	1.5013823181994812	0.9462249345074468	81.8632583618164	0.7758187055587769	7.356515407562256	nan	inf
monomer-200-nr2-run1_result_16	74	MLPPDGSLSPGLRAEVRALASRFHRARRELFDTDPGGEPFDEAAAEAIADRLLETLEKLQKELNIVFEDPRLLRFGPRELVLTAAPEDLARWRLEERWFEGDQRLRLVYELLLVWNDDYALLLLGILYQLLDAAGRPIGEPRYAFALYLLDRERRVVAERVLPVNDPALAEALARGLLPLARELLAEALAQGRLPWPGAG	18.512346996973882	0.22238964895015895	39.556732177734375	0.31916293501853943	19.98480796813965	nan	inf
monomer-200-nr2-run1_result_16	75	SMNSDGSLSEGLKEEIKKLARNVYKKLQELFNTNKGGEPFDEKKAEEIAQKLIEKLEELMKKLNIKLENPKIIKIGTKKIEITNKKEDIEKFKFKKDYFKGDEKLVLYYEITIIYNDNYMIVLVGIIYAKKDKNGKIIGEPRYTFAIYILNKERKIIAKEVIPINDPELAKEIAEGILPIVEEILKKLEKEGILKWPGEG	3.3942402950749258	0.8666723213282332	87.28597259521484	0.8471369743347168	5.864531517028809	nan	inf
monomer-200-nr2-run1_result_16	76	MMPPDGSLSPGLKEEIKKLAAEMYRLTQEEFNMNKGGEPFDEEKAEEIAKKLIETLEKLFKELNIKFENEEIIEIGFEEIIISNKEEDLKKFKFEKNYFKGNEKLKIIYKLLIIRNENYTLVLSGINYAKLNEEGKIVGEPRTTFSIIILNKNNEIIAKEVIPINDEELAKELAKGLEPIINEKLEELRKKGIIKWPGEG	12.25257101908879	0.28099862080820626	52.50292205810547	0.5064401030540466	14.888562202453613	nan	inf
monomer-200-nr2-run1_result_16	77	MMPPDGSLSPGLRKKIEELAAELYKLRLEEFNMNKGGEPFDEEKAKEIAEKIIKTLEKLFKELNIKLENPEILEFGEKEITITSKEEDLKKFKFKKDFLEGDKKLKIRYKLLLIRNDEYEILLLGAVYALLDENGKIIGEPRYTIAIYILDKNRKIIKFEVIPFNDPELAKEIAEGLKPLVEQLLEEARKKGILKWPGEG	11.100555648649895	0.3231570966280495	77.49856567382812	0.6662373542785645	9.19096565246582	nan	inf
monomer-200-nr2-run1_result_16	78	MLPPDGSLSPGLKEQIRALAADTLRRLRELFDTNPGGEPFDEERAEEIAEKLIETLEELQKELNIKFENEEIIEVGWRELEVSSAPEDLARLQLEEDFFEGDERLRIWYKLLIIRNDEYTLVLVGVVYQRLDAEGRPVGEARYAFAIYILNKKKEIIAEKVIPFNDPELAEALAKGLRPIVEEILKELEKEGKIKWPGKG	1.778493847525407	0.9291198159528955	83.69661712646484	0.8066107630729675	6.921397686004639	nan	inf
monomer-200-nr2-run1_result_16	79	MMPPDGSLSPGLKAAIEKLASDMYKTLLEEFNMNKGGQPFDEKAAKEIAKKLIETLEELQKKLNIKFENPKIIYIGKKEIIISSKEEDIKKFNFEKERFKGDEKLKIIYKLLIIYNDDYTLYLLGINYQLLDKEGKVIGEPKYAFALIILNKNKEIIAKKVIPINDKELAEELAKGLEKIVKELIEELEKKGIIKYPGKG	18.03760229537762	0.28386068264259695	40.692344665527344	0.41399484872817993	18.462627410888672	nan	inf
monomer-200-nr2-run1_result_16	80	MLPPDGSLSPGLREKIRELARRYHRALQELFNTNPGGQPFDEAAAEEIAQRLIEKLEELQKELNIKFENEEILYVGEQEITISSKPEDLEKFKFEKERFKGNQKLRIVYSLLIIRNDNYTLVLVGAIYALLDENGKIVGEPRYAFALLILNKNREIIAREVIPFNDPELAEELAKGLEPIVEELLEKLREEGKLKWPGEG	17.228295300685947	0.1873850230532477	44.48975372314453	0.3350413143634796	18.333383560180664	nan	inf
monomer-200-nr2-run1_result_16	81	ELPPDGSLSPGLIKEIKELASNIYKRRQELFNMNKGGEPFDEKAAEEIAKKLIEKIEKLQKELNIKFENEEIIKIGVKEIEISSKKEDIEKFKFKKNFLKGKQKLKIYYEIKIIRNDKYTLVLVGINYQLLDENGKPIGEPRYAFALYILDKNKKIIKFEVIPINDKELAEELAKGILPIVEEILEELRKKGILKWPGEG	1.4995852640884564	0.9463914092034937	83.26724243164062	0.8021543025970459	6.8259687423706055	nan	inf
monomer-200-nr2-run1_result_16	82	ELPPDGSLSPGLKEEIRKLAEDTYKRLREEFNTNKGGEPFDKEAAEKYAEKLIETLEKLFKELNIKLENPKILRIGWKEIEISSKPEDLEKFKFEKEYFEGDEKLKILYKLLIIYNDKYTLVLVGIVYAKLDEEGKIIGEPKYAFAIYILDKERKVIKREVIPFNDKELAEELAKGIEPIVFEELEKLREEGVLDWPGEG	1.728513354495045	0.9375611790092975	85.63490295410156	0.8379225730895996	6.265194416046143	nan	inf
monomer-200-nr2-run1_result_16	83	MLPPDGSLSPGLRARIRELAAETQRRLREDFNTNKGGEPFDEAAAEAAAEKLIATLEELMKRLNIRLENEQILDVGWREVTITAKEEDMKRFKFEKEYFKGDEVLEIRYRLLLIWNDNYMLVLMGAVYAKKNANGEIIGEPRYAFALYILDRERRIIAREVIPMNDPELAEELARGLLPLVEEILDELLAQGVLDWPGAG	1.6074935944217066	0.9404599799316022	83.95172882080078	0.8024671077728271	6.366748332977295	nan	inf
monomer-200-nr2-run1_result_16	84	MMPEDGSLSPGIKKEIEELASDIYRRLLEDFNMNKGGEPFDEEKAKEIAEKIIKKLEELMKELNIKFENPKILKIGWKELTFSSKEEDKKKLKWEKDYFKGKEKLKIKYKLTIIYNEEYMLVLVGINYAKLNEEGKVIGEPKYAIHLILLNKKREIIAEEVIPFNDEELAKELAKGIKPIVEKILEELEKEGKLKWPGSG	1.6826505981546993	0.9295425903430733	79.19396209716797	0.7596930861473083	8.232416152954102	nan	inf
monomer-200-nr2-run1_result_16	85	MMPPDGSLSPGLIAAIRDLAARLHRMLQELFNTNPGGQPFDEAAAEAIAQKLIDKLEELFKKLNIKLENPKIIRVGTKKITISNKPEDIKKFKFKKNFLKGDQKLEIWYEVLIIYNENYTIVLVGIIYQLLDENGKPIGEPRYAFHILILDKNRKIIAEEVIPINDEELAKELAKGITPIVEELLEELKKKGILKWPGEG	1.9642396283860373	0.9443847738250982	83.89314270019531	0.8040680885314941	6.937523365020752	nan	inf
monomer-200-nr2-run1_result_16	86	MLPPDGSLSPGLREKIRELATNFHRQLQELFNTNPGGQPFDEAAAEAIAQKLIETIEKLQKELNIKFENEEILDIGPIELTITNKPEDLKKFKFEKERFQGDEKLKIVYQLLIIRNENYTLVLVGAIYQKLNADGKPVGEARYTFALYLLNKNNEIIAEKVIPINDPELAEELAKGLKPIVEKILEELRKEGKLKLPGEG	15.05433847969532	0.20596292875298644	47.234100341796875	0.4030337333679199	18.14771842956543	nan	inf
monomer-200-nr2-run1_result_16	87	MMPPDGSLSPGLKEEIERLARETYRRLYEDFNMNKGGQEFDEEKAKEIAEKLIKKLEELMKELNIKLENEEILEIGEKEITISSKPEDIEKFKFKKKFFKGDEKLKIKYKLLIIRNENYTLILAGINYAKLDKNGKIIGEPRYAFHIIILDKNRKIIAEEVIPINDKELAEELAKGLKPIIEEELEELEKEGKLKWPGKG	1.5595638614375376	0.9584514616997367	83.36830139160156	0.7885513305664062	7.1002702713012695	nan	inf
monomer-200-nr2-run1_result_16	88	MMNPDGSLSPGLKEEIRKLASRMYRRLQEKFNTNKGGEPFDEKKAEEIAEKLIKTLEELMKELNIKLENEEILRIGEKEITISSKEEDIKKFKFEKKRLEGDKKLKITYELLIIRNENYTLVLVGINYALLDENGKIIGEPRYAFAIYILNKNREIIAKKVIPINDPELAEELAKGIEPIVEEELKKLEEKGILKWPGKG	1.5585529079812837	0.9463271647301389	83.62479400634766	0.8049160242080688	7.038304328918457	nan	inf
monomer-200-nr2-run1_result_16	89	MMPEDGSLSPGLRKEIEKLARELERRRQELFDTNPGGEEFDEERAKEYAEKIIETLEKIMKEKNIKLENPKILWVGERELEITAAPEDLARFQFERRWLEGDRRLRVVYKLLIIYNDNYTIVLLGIVYALLDADGRVVGEPRYAVAIYVLDKNRKIILEEVIPFNDPELAEELAKGLLPLVLELLEKLEKEGKLDWPGKG	2.169677500279447	0.9050962654631189	83.32749938964844	0.7962121963500977	6.641128063201904	nan	inf
monomer-200-nr2-run1_result_16	90	DLPEDGSLSPGLREEIRKLARETYKKLKELFNTNKGGEPFDEEKAEEIAEKLIEKLEELQKELNIKFENYEIKWYGWEEIIITNSPEDIEKFKFKKNFFKGKEKLRIYYKILLIRNEKYTLYLVGIIYQKLNEEGKPVGEPRYAFAIIILDKERKIIKREVIPINDKELAEELAKGIEPIVREKLEEAEKKGELKLPGSG	2.191441218660395	0.9185369474108057	85.12274169921875	0.8180426359176636	6.4260430335998535	nan	inf
monomer-200-nr2-run1_result_16	91	MLPPDGSLSPGLRAEIRRLAAEVHRRLRELFNTNPGGEPFDEAAAEAIAERLIATLEELRRELDIRFENEEILWVGWRRLVISSKPEDMEKFKFKKEYLKGDQKLEIHYRLLIIRNEDYTLVLSGIVYALLDENGKVIGEPRYAFAILVLDKERQVIARRVIPVNDPELAEELAAGLEPLIREILDELEAEGVLDWPGEG	14.626069666219026	0.2595898689263786	51.67139434814453	0.452115535736084	15.374381065368652	nan	inf
monomer-200-nr2-run1_result_16	92	MMNKEGKLSEGLKKEIRKLAERVYKRTLEEFNMNKGGEEFDKEKAEEYAEKLIKTLEEMQKELNIKFENEKIIRVGVKELEISNSPEDLKKFKFKENFFEGDEKLRILYEILIIYNDDYTLVLVGVNYAKLDKEGKIIGEPKYTFHLLLLDKNKKIIAEKVIPFNDPKLAEELAKGLKPIVEEILEKLKKEGIIKWPGEG	2.244123540198761	0.9176129667017352	86.2880630493164	0.8367087841033936	6.104868412017822	nan	inf
monomer-200-nr2-run1_result_16	93	MMPKDGSLSPGLKEEIRKLARDLLESLQKDFNTSKGGEEFDEEKAEEYAEKIIKTLEKLQKELNIVFENEEILFIGPKRITISSKEEDLKKFKFKKNYFKGDQKLEILYEILIIRNENYTLVLVGVNYALLDENGKIIGEPRSAVHILILDKERKIIKEETIPFNDPELAEELAKGLKPIVEKELEELRKKGILKWPGEG	2.1647499899231426	0.9118704830124448	84.9405288696289	0.824781596660614	6.665323257446289	nan	inf
monomer-200-nr2-run1_result_16	94	SMPPDGSLSPGLKEKIEKLARELYESLLKDFNMNKGGEPFDEAKAKEYADKIIETLEKLFKELNIEFKNEKILEVGFEELTISSKEEDLEKFKFKEKILKGKEKLKLRYKLLIIWNENYTLVLVGINYALLDEEGKIIGEPKYTVAIYLLDKNRKVIAEEVIPFNDPKLAEMLAKGIKPIVEEKLEELEKKGILKWPGKG	2.7961214468961626	0.9225379460366804	82.43814086914062	0.8002736568450928	7.316108226776123	nan	inf
monomer-200-nr2-run1_result_16	95	MLPPDGSLSPGLKKEIEKLASEMYELLQKEFNTNKGGEPFDEEKAKEYAKKLLEKLEELFKELNIKLENEEILEVGIREIIISSKEEDLEKFKFEKKRFEGDEKLKILYRLLIIRNDEYTIVLVGAVYAKLDENGKIIGEPKYVFHILILNKNREIIKEETIPFNDEEEAKELSKGLKPIVEEELEKLEKEGKLDWPGEG	1.858767479191028	0.9317527066420012	85.24845886230469	0.8150745034217834	6.631860733032227	nan	inf
monomer-200-nr2-run1_result_16	96	MMPPNGELSPGLKEEIKKLAADTLKKLREEFNTNPGGEEFDEKKAEEIAEKLIKKLEELMKKLNIKFENEKILDIGYKEETITNKPEDIEKYKFEKNYLEGDEKLKITYKILIIYNDEYKLLLVGAVYAKLNENGKIIGEPRYTFALYILDKNEKIIAFEVIPINDPELSEEIAKGLLPKVLEILKELKKEGKLKLPGEG	2.3109187316736217	0.9223458138692271	84.74616241455078	0.8145647644996643	6.689697265625	nan	inf
monomer-200-nr2-run1_result_16	97	MLPPDGSLSPGLIEKIRELAYETYKRKLELFNTNPGGQKFDEKKAEEIAEKLINTLEKLQKELNIKFENEEILEIGWKEIIISNKEEDIKKFKFKKKFLEGDEKLKIYYKLLIIRNENYTLIIVGIIYAKLDENGKIIGEPRYVFAIYILDKNNKIIKKEVIPINDKELAEELADGIEPIVKEELEKLRKEGKINWPGEG	1.7328416736172851	0.9312631780571659	84.10198211669922	0.8233447074890137	6.745203018188477	nan	inf
monomer-200-nr2-run1_result_16	98	MMPEDGSLSPGLKAEIRRLAADTHRRLQELFNTNPGGQPFDEAAAEAIAERLIETLEELMKELNIELKNPKIIRVGWKTLTISSKPEDLEKFKFKKRFLEGDQKLELHYQLLIIRNDEYTLVLAGIVYKILDANGQPVGEPRYVFALYILNKNREIIAEKVIPINDPELAKALAEGLKPIIEEELKKLEKEGIIKWPGKG	1.6965505337509788	0.942212192473993	85.58175659179688	0.8244621753692627	6.317095756530762	nan	inf
monomer-200-nr2-run1_result_16	99	MMPPDGSLSPGLREEIRRLARRIYERLLRLFNTNKGGEPFDEERAERIAEELIERLEKLQKELNIEFKDEQILRIGEEKLIISSSEEDIKKFKFEKDYLKGDEKLELHYEILLIYNENYKLVLVGIVYKLLDKNGKPIGEARYAFHLILLNKNREVIAEEVIPVNDPELAEAIAKGIRPIVEERLKELEAKGELKWPGKG	15.370374592283682	0.3383575224183927	57.01703643798828	0.5991624593734741	13.818146705627441	nan	inf
monomer-200-nr2-run1_result_17	0	EELSEELLKKAAELTKKSDLVIEEIKTEDKTIIYIYVKVNDKPYVLILESINENEWKLTFTFPLPEELKDLEFIVDNNIQNLKIGEDNNLLIIKIKAKSPNSDKVEYYVLIILGGYIMIIKLPELKDDDKEVEATAYIYDGKGWKKEKMTIYGTKKGEKPLEIKSTKAPGGEGKLITIDYNGYDVTINVALVDGKIVLGK	2.1209783507056743	0.9072592163016349	84.02220153808594	0.8358086347579956	6.655898094177246	nan	inf
monomer-200-nr2-run1_result_17	1	AALTPELLARAAAALAEAPLAVEVEETPDRRVIRLYVRIHDRPHVLILESVDPETWRLLADFPLPPALADLEFEVVDRIDDLRLGPAPDLLLILLRARSPTSPEERDLLLVLMGGELALVELPEFRPDDTSRPARVWLYDGQGWREEPATLYGRRVGEPAPELTSTAAPGGPGLPVTVRYRGWDVTLVLALVDGRLVLGP	1.695318958199866	0.9310296207138345	75.44630432128906	0.7618060111999512	9.269146919250488	nan	inf
monomer-200-nr2-run1_result_17	2	MNLTPELLAKAKELTAKSPLVIEEIVTEDKKIIYIYVKVNDKPVVLILESVDENTYKLISTFPLPEELKDYEFLVNNDIKDLKIGEEDNLLVLKLEAKHPDSDKIETYLLLILGGEIMLVKIPEFKENDKEKEATAYIYDGKGWTKKKAKIYGVKKGEPFPKIKSTKVPGGEGLLIKFDVDGYDVYLNVALVDGKIQLGE	1.9303175995664397	0.9301431942635008	85.1297836303711	0.8282515406608582	6.317620277404785	nan	inf
monomer-200-nr2-run1_result_17	3	SDLTPELLAEAAKLTAEKPLVIKEIKTEDKVIRYIYVKVNDKAHVLILESVDEKTWKLTFSFPLPEELKDYEFIVIDNIQDLKLGEEDNLLIILIKAKSPKSDKEEYYALIILGGEILLIKLPEFNENDTEKEATAYIYDGKGWKKEKITIYGVKKGEPKPKIESTEAPGGEGILIEIEYNGYKVYINVALVDGKIVLGK	1.3179524578485482	0.9574215728109632	83.87435150146484	0.8311520218849182	6.687607765197754	nan	inf
monomer-200-nr2-run1_result_17	4	MNLTEEILKESEELTKKSDFVKKEIKTEDKTIILLYVKVNNKALTLILESINEEEYKLISTFELPEELKDYEFIVNNNINDLKLGENKNLLIIQISAKSPNSDKIEDLLLIIFGGYILIIKLPEIKDDDKEVESKAYIYDGKGWKEEKMKIYGVKEGEKKIEIKSTKAPGGEGILIEVKYNGYDLYINLALIDGKIVLGE	4.189847577261302	0.8065188882752019	77.52124786376953	0.7851967811584473	8.611774444580078	nan	inf
monomer-200-nr2-run1_result_17	5	DDMTPELLARAAALTAEAPLHLEVEVTPDRTIIYLYVRVHDRPHVLRLESIDERTWRLEASFPLPEELKDYEFLVDDQWQDLPLGPEPDLLVLRLRARHPDSDEVRDYLLVILGGEIALVELPEFDETATSRPATAYIYDGTGWRKEPVTIYGVREGQPPPAITSTAAPGGPGLLVTVPYRGWDVTLNLALVDGRLVLGP	6.1621429234075995	0.7081375248721119	77.81745910644531	0.7819915413856506	8.715668678283691	nan	inf
monomer-200-nr2-run1_result_17	6	SDLTPELLAKAAELTKKSPFVKEEIKTEDKTIIYLYVKVNDKPHVLILESIDENKYKLISSFPLPEELKDYEFIVNNNIQDLKIGEDDDLLIIKLEAKSPKSDEVKTYLLIILGGQIMIVEIPEFDDTATEKEATAYIYNGEGWEKKKAKLYGRKKGEPAPEIKSTDAPGGEGLPLTFDIDGWDVTLIVALVDGKIVLGK	1.3385328085621613	0.9576361964299683	83.17554473876953	0.8230499029159546	6.93288516998291	nan	inf
monomer-200-nr2-run1_result_17	7	HHMTPELLAEAAAATAEAPFVRRVEETEDQTIIYLYVRVNDRPVVLRLTSIDESRYKLEFSFPLPEELKDYEFIVNDNIQDLALGEDRDVLLILLEAKHPNSDKVEHYLLVIAGGQIALIKLPEFKDDDTEKEAKAYIYDGTGWREEKVTIYGVKKGQPAPEITSTAAPGGPGTILTFDYNGYDVHLILALVDGRLVLGP	1.5062359015696776	0.9366515357379959	82.96198272705078	0.8298356533050537	6.908505916595459	nan	inf
monomer-200-nr2-run1_result_17	8	SDFSPEILAEAAELTKKSPLYIKVIETEDKKIIYIYVKVNDKPYVLKLESINENTYKLTFSFPLPEELKDLEFLVNNNIQDLKLGEKPDLLVIQIDAKDPNSDKIEKYLLIIMGGEIMLVKIPEFTETDTEKQATAYIYDGKGWKKEEVTLYGVKEGEPPLPITSTAAPGGEGTVLTFKINGYDVSLIVALVDGKLVLGK	2.343077368770483	0.9088810399478343	81.09465026855469	0.8047658801078796	7.488304615020752	nan	inf
monomer-200-nr2-run1_result_17	9	SELSEKLLEEAKKLTEKSPFVIKEIITEDKKIIYLYVKVNDKPYVIILESIDEETWKLKFTFELPEELKDYEFLVDNNIQNLKIGEENNLLVILIKAKSPKSDKVEDYALIIFGGYIALIKLPEFKENDTEKEATAYIYDGKGWKKEKAKIYGYKEGEPKPEITSTKAPGGEGILIEIKYKGYTVTINLALVDGKIVLGE	3.881021443758216	0.8391542757246847	85.28910064697266	0.8428925275802612	6.136054992675781	nan	inf
monomer-200-nr2-run1_result_17	10	SDLTPEILAEAAKKTEKSPFVKEVIETEDKKIIYLYVKVNNKPVVLILESIDESTYKLTFTFPLPEELSDLEFLVDNDIQDLQIGENKNLLIIKIAAKSPSSDKIEYYLLIILGGEIMLIKLPEFDESSKSKKATAYIYDGKGWKKEETTIYGYKKGEPAPEIKSTEAPGGEGLLIEVDYEGYKVVINVALVDGKIVLGK	1.4166924173093143	0.9532941848372243	83.60978698730469	0.8326759934425354	6.767075061798096	nan	inf
monomer-200-nr2-run1_result_17	11	EELTPEILAEAAKLTEKSPFVIKTIKTEDKTIIYLYVKINDKPVVLILESINEDEYKLTFSFPLPEELKDYEFIVNNNIQNLNIGENPNLLVIQVEAKSPKSDEIKNYLLVIFGGQIAIIEIPKLTDTDTSVQSTAYIYNGKGWETKQATLYGKKKGEPAPNITSTAVPGGTGTILTFDVNGYDVSLILALVNGKIQLGS	2.0584694445129004	0.919693420668683	81.17076873779297	0.8292627334594727	7.2872090339660645	nan	inf
monomer-200-nr2-run1_result_17	12	EEFDESILKKAEELTKKSPLVIEEIKTEDKTIIYIYVKVNNKPYVLKLESINENEYKLYSSFPLPEELKNLEFIVDNNIQNKNLGENKNLLIIHLKAKDPNSDEIKDYLLIIFGGEIALIELPEFTEDDKEKKATAYIYNGKGWEKKEVKIYGTKIGEKPIKIKSTKVEGGEGILITVKYNGYDVTINIALVDGKIKLGK	3.1186822046743017	0.8896468216155031	85.65399169921875	0.8379013538360596	6.094394207000732	nan	inf
monomer-200-nr2-run1_result_17	13	EELTPELLEKAAEKTKESPLVIEEEITEDRTIIYLYVKINNKPHVLILESIDENTWKLTFTFPLPESLKDLEFKVIDNIQNLEIGENPNLLIIKIKAISPDSDEEKDYILIIFGGEILIIEIPKVNENDKEIEAKAYIYDGKGWKEEKIKIYGRKKGEKPIEIKSLEVEGGEGIAITIDYKGYDLTIIVALVDGKIKLGK	3.5210368807987567	0.8435834198916847	84.68744659423828	0.8351233005523682	6.3047027587890625	nan	inf
monomer-200-nr2-run1_result_17	14	ENFTPELLEEAAKLTEKSPLVIKEIITPEEKIILIYVKVNNKPVVLELRSINENEWLLKSSFPLPEELKDYEFIVNNNIQNLEIGEDKNLLVIQIAAKHPNSDEIENYLLLILGGQIMLVKLPEFDDSATSKQATAYIYDGKGWRKEQATLYGTKLGEPPLEIKSTAAPGGEGIPITVEYNGYQVTLIVALVDGEIVLGP	1.5463231684326142	0.947136756133692	86.35765075683594	0.8433552980422974	5.946375846862793	nan	inf
monomer-200-nr2-run1_result_17	15	EDLTPEVLARAAALTAEAPLVREVIETPEQKIIYLYVRVNDRPLVLRLESIDEETYKLIFSFPLPEELKDLEFYVIDNIDDLELGEDRDLLVILLKAKSPKSDEIKYYALIIAGGRIALIELPEFNENDTSKQATAYIYDGEGWRKVPATLYGYKIGEPKPEIKSTEAPGGEGLLIEIDYKGYKVVINLALVDGELVLGS	4.122142386595519	0.8027556660144722	86.76399993896484	0.8561484813690186	5.678341865539551	nan	inf
monomer-200-nr2-run1_result_17	16	SDMTPEKLKKAAELTKKSPFVIEVIKTEDQTIIYLYLKINDKPVLLTLESINENEWLLKFSFPLPEELKDLEFIVDNNIDNRELGEKKDLLVIKIAAKSPDSDEVKYYLLIYFGGQLLLVEIPEFKDDDTSKEATAYIYDGKGWKKEKVTLYGYKKGEPAPKITSTEVPGGKGIPLTFDYNGYKVTLIVAEVDGEIKLGK	1.7004627387529598	0.9470382872382397	83.82862854003906	0.8236027956008911	6.791357517242432	nan	inf
monomer-200-nr2-run1_result_17	17	ENLTPELLEKAKELTKKSDLVIEEIITEDKKIIYIYVKVNNKPHVLILESIDENNYELKFTFPLPEELKDYKFIVNNDIKNLEIGEDKNLLIIKIEAKSPDSDKIETYLLIIMGGEIALVKLPEFNETDTSKEATVYIYDGKGWKKVPATLYGVKIGEPKPKIESTKAPGGEGLLIEFEVDGYKVYLNLALVDGKLVIGE	1.7563123936405693	0.937116405418307	82.21418762207031	0.8153423070907593	7.315412521362305	nan	inf
monomer-200-nr2-run1_result_17	18	AELTPALLAEAAELTARAPRVIRTEVTPDRVIRYIYVRINDKPHVIILESVDPERWRLTFSFPLPEELSDLEFIVVDEIQDLRLGEDDDLLIILVEARSPHSDEVRHFLLVIMGGQLALIELPEFTDTDTSRQATAYIYDGEGWRREPVTLYGHKEGEPPPEITSTAAPGGEGLLIEVRYRGWTVTLNLALVDGELVLGP	1.2820053355724528	0.9533218734754715	87.69230651855469	0.8541585803031921	5.607021808624268	nan	inf
monomer-200-nr2-run1_result_17	19	SHMTPELLKKAEELTKKSDFVIEIEKTEDKTIIYLYVKVNNKPHVLILESIDENTWLLKFNFPLPEELKNLTFYVVNNIKNLKIGENNNLLIIEIKAKDPNSDEERYYFLIIFGGQILIIEIPEFTESDTSKKAKAYIYDGKGWKKEEATLYGVKKGEPKPKITSTKAPGGEGILIEVDYKGYKVYINLALVDGKIVLGE	1.5167309364845247	0.9345999898821661	84.39962768554688	0.834214448928833	6.5461883544921875	nan	inf
monomer-200-nr2-run1_result_17	20	EELTPELLEEAAKLTKESPLVIKEIKTEDKTIIKIYVKVNDKPVVITLESINEEEYKLIFSFPLPEKLSDLEFIVNNNIENLELGEEPNLLVLQLEAKSPKSDEIKKLLLIILGGQIALIELPKLNENDTSVQATAYIYDGKGWEEKPITIYGVKIGQPAPDITSTDAPGGPGTLIKVKVDGYDVYINVALVNGKLVLGP	2.3203770018430747	0.9049080668785737	81.32225036621094	0.8249721527099609	7.273396015167236	nan	inf
monomer-200-nr2-run1_result_17	21	SDLTPELLARAAELTAKAPLVLEVEKTEDKTIIRLYVKVNDKPVLLILESIDENTWKLIFSFPLPEELKDYEFLVDNQIQDLKLGEEPNLLVIKVRAKSPSSDKIEDYLLIILGGEILIVKLPKFTDTDTEKEATAYIYDGKGWEKKKAKLYGYKEGEPPPEIKSTKAPGGEGLLITVKYNGYDVTINVALVNGKIVLGS	3.823290064506368	0.8471820829459838	84.2337417602539	0.8440876007080078	6.63897180557251	nan	inf
monomer-200-nr2-run1_result_17	22	MNLSEELLKKAEELTKKSDLVIEEIKTEDETIIYLYVKINNKAHVLILKSINENTWKLIFNFPLPEELKNLEFLVNNNIQDLKIGENPNLLIIQLEAKDPNSDKIENYLLIILGGEILLIKLPEFKENDTEKESTAYIYNGKGWEKKKTKIYGVKKGEPKIEIKSLDAPGGKGLLIEVDYNGYKVYINIALVNGKIVLGK	2.3118496804181152	0.9095402886403502	85.27456665039062	0.8406267762184143	6.227028846740723	nan	inf
monomer-200-nr2-run1_result_17	23	SDMSKKLLEEAKKLTEESPLKIKEIKTEDKTIIYLYVKINNKPVVLKLESIDENEWKLKFSFDLPEELKDLEFIVDNDIKNLEIGENKNLLIIKVRAKSPNSDKIEDYLLIIFGGQIMIIKLPEFTDTDKEKKAKAYIYDGKGWKEEEITIYGYKKGEKPPEITSTKAPGGEGILIEVEYNGYKVVINIALVDGKIVLGE	1.976804579138874	0.9262014491095768	82.15839385986328	0.8210003972053528	7.255784034729004	nan	inf
monomer-200-nr2-run1_result_17	24	EEWTPELLARAAELTARAPLVEETVVTPDQTIRYLYARIHDVPHVLRLESVDETRWRLYASFPLPEALQDLEFIVDDDIQDLRLGADDDLLVIKLRAVDPNSDEVRDLLLILLGGELLLVELPELKEDDTEAKAKAYIYDGQGWEEREATIYGYKKGEPAPEITSTAAPGGEGLLIEVDYKGYVVTINVALVDGRIVLGP	3.322370602825812	0.7692726703193952	79.60885620117188	0.7576762437820435	7.690746784210205	nan	inf
monomer-200-nr2-run1_result_17	25	ADLSPALLAEAAAATAEAPLVLREERTPDRVLRLLYVRVNDVPRVLVLESVDPETWLLRATFPLPESLADYTFLVPPRIEDLRLGEEPDLLVILVEARHPDSDEVRTLALIILGGEILLVELPELREDDREAEATAYIYDGTGWREERMTIYGVREGEPEPEITSTAAPGGEGRLIRLRYRGWDVYLNVALVDGKIVLGS	2.3708169358692155	0.8914668195448269	84.81822204589844	0.8379634618759155	6.281247138977051	nan	inf
monomer-200-nr2-run1_result_17	26	EDLTPALLARAAEATARAPFVREERVTPDRRIILLYLRINDRPHVLRLESVDEERWKLIASFPLPEALQDLEFIVIPDWRDLDLGEEPDLLVLLLEAVSPHSPERQRLALLYLGGELLLVELPELDENATSKQATAYIYDGTGWRTEPITIYGVKKGEPAPAITSTEAPGGPGLLIRLDYEGWDVYINVALVDGRIVLGP	2.5728490235152472	0.8624531663288248	78.00444793701172	0.7774462699890137	8.061960220336914	nan	inf
monomer-200-nr2-run1_result_17	27	EDLSPELLEEAARLTAERPLVIEEEVTPDRKIIRIYVRVNDVPHVLILESIDEETWRLIATFPLPEELSDWEFLLPDRVDDLELGEEPDLLILLLEARHPRSDRVEHYLLVIAGGQIALIRLPEFDETATERPARAYIYDGQGWREEPVTLYGHRVGEPAPALTSTAVPGGPGLPITVEYRGYDVTLILALVDGELRLGP	11.816644202624133	0.5735491617921473	73.13066101074219	0.6764177680015564	12.200235366821289	nan	inf
monomer-200-nr2-run1_result_17	28	AEATPAVLAEAARLTAESPLVIETIETPDRTIRRIYARINDVPHVLTLESVDERTWRLEFSFPLPPELADLEFLVPDDIRDLRLGPDPDLLLILVEARSPESDEVRHYLLVLFGGELLLVELPEFTDDDREKQATAYIYDGRGWRTEPATLYGVKKGEPAPEITSTDAPGGPGLLVRVDYRGWDVYLNLALVDGRLVLGP	2.150358180045044	0.9099772049721825	86.50896453857422	0.8461623191833496	5.824991226196289	nan	inf
monomer-200-nr2-run1_result_17	29	EDFTPEILAEAAELTKKSPFVRKEIKTEDKTIIRLYLRVNDKPHVIILESIDEKTWKLYFTFPLPEELKDYEFLVNNNIKDLKLGENPDLLIILIEAKSPNSDEVKYYLLIYLGGYIMLVELPELKDDDTEVEATAYIYDGKGWKKEKVTLYGRKKGEPALPITSTAAPGGEGTPITVDYKGWDVTLIVALVDGKIVLGP	2.0471453736147285	0.9192493020656209	83.70915222167969	0.8292267322540283	6.778700828552246	nan	inf
monomer-200-nr2-run1_result_17	30	EELSEELLKRAAELTKESPLVIEKIETEDETIIYIYVRINDVPHVLILKSIDENTWKLTFTFPLPEELKDLEFLVIDQIQDLRLGEDDDVLVILLEARDPNSDEVRKLLLIIAGGEMLLVELPALDESAREARATAYIYDGQGWRREEATLYGRRAGEPPPAIESTAVPGGEGLLLEFEVDGWVVTLNLALVDGRLRLGR	1.5594229059204894	0.9461977603226562	82.91793823242188	0.8227425217628479	7.057878017425537	nan	inf
monomer-200-nr2-run1_result_17	31	EDLTPELLARAAELTKKSPFVEEVIETPDKKIIYLYLRINDKPVVLKLTSINENEWKLEFSFPLPEELKDLEFIVIDNINNLKLGENDDLLIIQVAAKSPKSDEVKYYLLVYMGGQLAIIELPEFTEDDKEKKATAYIYDGKGWTKKEATIYGVKEGEPLPEIKSTKVEGGEGTLIEVDYKGYKVYINLALVDGKIVLGE	1.6890650269525902	0.9394320628522054	84.56069946289062	0.8507905006408691	6.485974311828613	nan	inf
monomer-200-nr2-run1_result_17	32	SHMSPELLARAAELTARAPLVVEVIETPDRKLILLYVRVNDRPVVLVLESIDESTWRLRASFPLPEELKDLEFLVDDNIQNLQLGEEPDLLVILLAAKSPDSDEVRHYALIIAGGQIALIELPELKEDDKEKEATAYIYDGQGWTKKKAKIYGVKKGEKPLEIKSTKAPGGEGTLITLDYKGYDVTINLALVDGKLVLGE	3.433451687265936	0.8676048532882088	79.77757263183594	0.804925799369812	7.423015594482422	nan	inf
monomer-200-nr2-run1_result_17	33	DDLTPELLKKAEEKTKKSPLVKEVIETEDKKIILLYVKVNNVPHLLIFESINENEWKLISSFPLPEELKDYEFYVINNVKDLKLGENNDLLVILLEAKHPNSDKKEYYLLIILGGQILLVKLPEFDENAREKESKAYIYDGKGWKEEKAKIYGVKKGEPLPEIKSTKAPGGEGILIKIEYKGWDIYLNLALVDGKIVLGE	10.46338341366744	0.5026216634274738	67.15864562988281	0.6916581988334656	11.101054191589355	nan	inf
monomer-200-nr2-run1_result_17	34	EDFSEKLLEEAKKLTEKSDFVIKVIKTEDKTIIYLYVKINDKPHVLKLESINEEEYLLKSSFDLPEELKDYTFIVDNNIQNLKLGKNPNLLIIKLKAKSPKSDEIKDYILIILGGEILIIELPEFNENDTSKESTAYIYDGKGWKKEKATIYGYKKGEPAPDIKSTEAPGGKGTLITIDYKGYKLTINVALVNGKIVLGK	1.8133136885884384	0.932993303409632	83.80247497558594	0.8256456851959229	6.598761558532715	nan	inf
monomer-200-nr2-run1_result_17	35	EDLTPELLEKAAELTKKAPFVKETIVTPDRVIIYLYVRVNDKPVVLILESVDPETLRLTFSFPLPEALSDLEFLVDDDIQDLRLGDEPLLLVIKLRARAPDSDEVRTFLLIIAGGRILLVELPEFTPEDTSRQARAYIYDGTGWREEPVTLYGVREGQPAPAITSTAVPGGPGTLLTFRVDGWDVTLNLALVDGELRLGA	1.4303053703157644	0.954254847281146	82.48921966552734	0.8171822428703308	7.060962200164795	nan	inf
monomer-200-nr2-run1_result_17	36	SELSEELLKEAEELTKKSPLVIKEIITPDKKIIYIYVKINNKPHVLILESINENEWKLYFSFPLPEELKNKEFIVINNIQNLELGEDKNLLVIKIAAKDPNSDKIEYYLLIIAGGEILIIKLPELDDTATEKEAKAYIYDGNGWKEEKIKIYGVKKGQPAPKITSTDAPGGKGTLIKVDYDGWDVYINLALVDGKLVLGK	1.6780295203614677	0.9400270845866057	81.68283081054688	0.8209803104400635	7.166240215301514	nan	inf
monomer-200-nr2-run1_result_17	37	HHMTPELLAKAAEKTAKSPLVIEVEKTEDKTIIYIYARINNVPHVLILESIDEKNWKLTFSFPLPEELKNLEFIVNDNIQNLEIGEEPNLLILQLSAKSPDSDKIEDYLLIIAGGEMLLIKLPEFTDTDKSKKATAYIYDGKGWKKEEMTIYGTKKGEPPLKITSTEAPGGEGLLITVDYKGYDVTINLALVDGKLVLGK	1.6450884444803597	0.9407258601744299	81.7326431274414	0.8161457180976868	7.420304298400879	nan	inf
monomer-200-nr2-run1_result_17	38	ENLTEKLLEEAKEKTKKSDLYIEEIITEDKKIIYIYVKVNDKPHVIILESINENEYKLIFSFELPEELKDKEFIVINDIKNLNIGEEKNLLIIKLAAKDPNSDKIEDYILIILGGYILLIKIPEFKEDDKEKEAEAYIYDGKGWKKEKMKIYGVKEGEPLPDIKSTKVEGGEGILIPIKYKGYTVYINVALVDGEIKLGE	1.4448876278971186	0.9546956109247898	86.39346313476562	0.8357765674591064	5.982929229736328	nan	inf
monomer-200-nr2-run1_result_17	39	SEFSEELLEKAKELTKKSPLVIEEIKTEDRKIIYIYVKVNDKPVVIKLESIDEETWRLEFSFPLPEELKDLTFLVDKEIKNLELGEEKNLLVLKLRAKSPKSDEIRDFLLIILGGQIMLVELPELKEDDTEVEAKAYIYDGKGWKVEKTKIYGVKKGEPPPEITSTEAPGGEGILIKIEYNGYDVYLNVALIDGKIVLGE	1.6448210553935008	0.9349789266738961	80.14598083496094	0.8074977397918701	7.860818386077881	nan	inf
monomer-200-nr2-run1_result_17	40	EDFTPELLARAAELTKESPLVIEEIKTEDQTIIYIYVRVNDKPVVLRLTSINEEEYKLEFSFPLPEELKDLEFIVNNNIQNLELGEEPDLLLILIEAKSPKSDEIKTYLLVILGGRILLIELPEFDENDTEKDSKAYIYDGKGWRVEPMKLYGYKKGEPAPEITSTAAPGGPGLLITIDYKGYKVTVNLALVDGEIVLGS	3.787958762001993	0.8578089138679502	85.24126434326172	0.8460958003997803	6.334325790405273	nan	inf
monomer-200-nr2-run1_result_17	41	EELTPEILEEAAKATEKSPLVIKKIETPDKTIILIYAKINDKPHVLILESINENEYKLISTFPLPEELSDLEFIVVDNIQNLQLGENKDLLVIHLRAVSPDSDEVRDYLLILAGGYLMLVEIPKFTETDTEKEATAYIYDGKGWRKEPVKLYGVKIGEPKPEITSTDVPGGKGLLIEIEYEGYKVYLNLALVDGELKLGS	1.7830204386716075	0.9264317785475511	81.41603088378906	0.810303807258606	7.089578151702881	nan	inf
monomer-200-nr2-run1_result_17	42	SLLSPELLARAAELTKESPFVEEVIETPDRVIRLLYVRVNDKPVVLILESIDDNTWLLKFTFPLPEELSDYTFYVNNNIQDLQLGEDPLLKVILIEAKHPKSDEIIDYALIIMGGQIALIKLPELDENSKSAKATAYIYNGKGWEKKEATIYGVKIGEPPLKIESTDAPGGEGLLITLKYKGWDVTINLALVDGKLVLGP	3.783194848356307	0.83966119377649	81.95403289794922	0.8239836096763611	7.081338882446289	nan	inf
monomer-200-nr2-run1_result_17	43	SDFTPELLAKAAELTKKSPLVIEEIKTENQTIIYIYVKVNNKPYVIRLTSIDEKNWKLSFSFPLPEELSDYEFIVDDNIQNLKIGENPDLLIIKVKAKSPSSEEVKDYLLIIFGGQILIVELPEFDDNATSKEATAYIYDGKGWKKEKATIYGVKKGQPAPNITSTAAPGGEGLLITVDYNGYDVTLNLALVDGKLVLGP	4.018430687036157	0.8223426423688459	86.378662109375	0.8558030724525452	5.729925632476807	nan	inf
monomer-200-nr2-run1_result_17	44	SHMTPEILAEAAELTKESPFVIRVEETPDRTIIRLYLRINDVPHVITLESVDEERWRLRFSFPLPEALADLEFIVDDDIQWLELGEEPNLLVIRVRAVHPDSDEVRDLLLIYFGGQLLLVELPRFDETDREREATAYIYDGQGWRTEPATLYGVREGEPRPDITSTAAPGGPGLLIEVRYDGWTVYLNLALVDGELVLGP	1.4524355909017226	0.9660861881816345	85.34181213378906	0.8405978679656982	6.182166576385498	nan	inf
monomer-200-nr2-run1_result_17	45	SEMTPELLAEAAELTKEAPFVERTEVTPDRTIIRLYVRVNDKPHLLTLTSVDDRTWRLEFSFPLPEELADLEFLVDDRVERLELGDDPLLLVLHLRARHPESDEVRDLLLVLLGGEIAIVELPEFDATATSRQATAYIYDGEGWRREPVTLYGYRKGEPPPAIESTAAPGGPGTLLTFEVDGWDVTLNLALVDGKIVLGP	1.0910751997646941	0.9784376162602684	82.84548950195312	0.8291454315185547	6.919926166534424	nan	inf
monomer-200-nr2-run1_result_17	46	EELTPELLAKAAEKTKKSPLFIEEIITEDKKIIYIYVKVNDKPHVLILESIDEKNWKLISSFPLPEKYSDLEFIVDDDIKIEELGENPLLIVIKLKAKSPKSDEIKDFLLIIAGGEILLVELPEFTDTDTEKEATAYIYDGKGWKEEKATIYGVKKGEPPLEITSTEVPGGPGRLITVDYKGYDVTLNLALVDGKLRLGE	1.5785266888607556	0.9382283924539045	85.10829162597656	0.8344375491142273	6.278550624847412	nan	inf
monomer-200-nr2-run1_result_17	47	SELTPALLAEAAEKTAKAPLVIEVEETEDKKIIRLYVRVNDVPHVLILESIDEERYLLKFDFPLPEELSSLTFIVIDNIDNLEIGEEPDLLVIKIRAISPDSDEVKDLLLIILGGEIMIVELPEFKEDDTEKESTAYIYDGKGWTKKKTTLYGVKKGEPLPEITSTKAPGGEGLLIKVEYNGYDVYLNVALVDGKIVLGE	1.9378794275255158	0.9243705239106289	84.08429718017578	0.8373211622238159	6.84496545791626	nan	inf
monomer-200-nr2-run1_result_17	48	HHMTEELLKKAAEKTKKSDLVIEEIKTEDKTIIYLYVKINDKPVVLILESINEKEYKLKFSIPLPEELKDYEFIVNNNIQDLKIGKENNLLIIQISAKSPKSNEVKDYLLIILGGYIAIIEIPEIKEDDKEVEATAYIYDGKGWKKEKIKIYGVKEGEPFPEIKSTEAPGGPGLLIKVKYKGYDLYVNIALVNGKIVLGP	1.987071513495528	0.932883343865036	80.21256256103516	0.8093552589416504	8.010746955871582	nan	inf
monomer-200-nr2-run1_result_17	49	SEMTPEILEKAKKLTEKSDFVIEEIETEDKKIIYLYVKINDKPVVIKLESIDENTYKLEFSFPLPEELKDYEFLVDNNIQNLQLGENKNLLIIQIKAKSPTSDKEEYYLLIIFGGEILLIKLPEFTEDDREKEATAYIYDGKGWKKEKMKIYGVKEGEKPLEIKSTKAPGGEGILIKVKYKGYTVTVNLALVDGKLVLGE	1.5499874362597776	0.9547746687048563	86.36756896972656	0.8452852368354797	6.0885539054870605	nan	inf
monomer-200-nr2-run1_result_17	50	SDFTPELLAEAARLTAESPLVIKEEVTEDKKIIYIYARINDVPHVLRLESINEEEWKLYFSFPLPEELKDYEFIVIDNIEDLRLGEEPDLLIIKVAAKHPKSDEVKDYLLIFAGGQLAIVELPEFTDTDTEKKATAYIYDGQGWRKEEATLYGTKIGQPPLPLTSTEAPGGPGLPITVKYKGYDVTLILALVDGKLVLGP	1.8613760314437957	0.9261495142210137	85.90882873535156	0.8543917536735535	6.131521224975586	nan	inf
monomer-200-nr2-run1_result_17	51	EEFTEEILEKAKELTKKSPFVIEEIITEDKKIIYLYLLINNKPHVIKLESINEDTYKLKFSFPLPEELKDYEFLVNDNIQDLKIGKNNNLLVIQVAAKSPKSDKVEYYLLIFLGGYLLIIKLPEFTETDTEKEATAYIYDGKGWKKEKITIYGVKKGEPAIDIKSTEVEGGEGKIITIDYKGYDVSIIVALVDGEIKLGK	2.0147981586765678	0.9114107636476794	84.14116668701172	0.8466478586196899	6.643592834472656	nan	inf
monomer-200-nr2-run1_result_17	52	SELTPEILAKAAELTKESPLKIEVIKTEDKTIIRIYVRINDVPHVLTLESINENEYKLTFNFPLPESLSDLEFIVINNIQNLELGPDKNLLAILVKAKDPNSEEERYLLLIILGGRMLIVELPEFDDSATEKQSRAYIYDGKGWREEQATLYGVKKGEPAPEITSTAAPGGPGTLLKFDYKGWDVYLNVALVDGELVLGP	1.2654402923749741	0.9607331503774639	81.71918487548828	0.8166512250900269	7.22926139831543	nan	inf
monomer-200-nr2-run1_result_17	53	SDLTPALLAEAAALTAEAPLVVRVEETEDRRLILLYVRVNDKPHVLILESVDEETWRLEATFPLPEELADLEFLVPPAVQALPLGAEPDLLVIHLEARSPDSDRVEHYLLVIAGGEILLIKLPEFTETDTEKEATAYIYDGSGWRTEKAKIYGVKKGEPFPEITSTKAPGGEGLLIEVEYRGYVVRINLALVDGKLVLGP	3.893897526037747	0.8196671408217013	86.98505401611328	0.8374319076538086	5.588204860687256	nan	inf
monomer-200-nr2-run1_result_17	54	EELTPELLEEAAKATEKSPLVIKIEETEDKKIIRIYLRVNNKPLVLILESINENEYKLIFTFPLPESLKNLEFIVDNDIKNLELGEEPSLLVIKLRAKDPNSEEVKDLLLIYLGGYIAIVEIPEFKDDDTEVQAKAYIYDGEGWTEKPATIYGRKKGEPPLDIKSTDAPGGPGIPITVDYKGYDLTLILALVDGKIVLGP	1.836297150023761	0.9252571726794617	82.61468505859375	0.8310952186584473	7.107798099517822	nan	inf
monomer-200-nr2-run1_result_17	55	SNFTPELLAKAAELTSKSDFVEEVIETEDKKIIYLYLKINNKPVLIKLESIDENTYKLYFSFPLPEELKDLEFLVNNNIQNLEIGENKNLLIIQIEAKSPDSDKIEHYLLIYFGGQLALIKLPEFDESDTSKQATAYIYDGSGWTKKPATIYGVKKGQPAPDIKSTDAPGGKGLLITVDYKGWDVTVNLALVDGKIVLGE	1.4060254586456578	0.958736781093203	88.47515106201172	0.8648492693901062	5.310082912445068	nan	inf
monomer-200-nr2-run1_result_17	56	SDMTPALLAEAARLTAESPLVVREEVTPDRRIRYIYARINDVPHVLRLTSVDDDTWLLEASFPLPEELSDLTFRVVDDIQDLRLGADPDLLLIKLAAVSPQSDEVRDLLLVLFGGHLALFELPEFTDTDTEKETTAYIYDGEGWEKRKAKIYGVKKGQPAPAITSTDAPGGPGTLVKINYKGWDLYLNLALVDGRLVLGP	1.7098010457706008	0.9177642615400973	81.38250732421875	0.8087794780731201	7.234346866607666	nan	inf
monomer-200-nr2-run1_result_17	57	NELTEELLKKAAELTKKSPLVIEEIKTEDKTIIYIYVKVNDKPLVLILESINENTYKLTFSFPLPEEFSDLEFLVNNNIQNLELGENKNLLVIHIRAKDPNSEEVRDFLLIILGGEILLIELPEFTEEDKEKEATAYIYNGKGWEKKPAKIYGYKKGEPKPKIESTKVEGGEGIEIEVDYNGYKVVIIVALVDGKIKLGE	1.3689133838353607	0.9604891832967684	87.34477996826172	0.8492645025253296	5.626290798187256	nan	inf
monomer-200-nr2-run1_result_17	58	SDLTPAILEEAAKATKESPLVIKEIKTEDKTIIYIYVKVNDKPLVLILESINENEWKLISSFPLPEELKDYEFIVINDIKDIKIGENPDLLVILLAAKSPKSDEIKYYALIILGGEIMLIELPEFNDNDTSKKSTAYIYDGNGWKKEEITIYGVKEGQPFPKITSTKAPGGEGKLIKIKYKGYDVYINVALVDGKIVLGE	2.164396034030411	0.9194703549801136	83.91667938232422	0.8310269713401794	6.6244707107543945	nan	inf
monomer-200-nr2-run1_result_17	59	EEMTPEILKKAAELTKESPLKIETIKTEDKTIIYLYVKINDKPHVIKLESIDENTYKLTFSFPLPEELSDLEFLVDDSIELIEEGEEPSTLIIKVKAKSPNSDKVEDYLLIIKGGEMLIIKLPEFTETDTEKEATAYIYDGNGWKKEKAKIYGVKIGEPALEITSTKAPGGEGRLYTVKYKGYDVTINVALVDGKIVLGE	3.7096647027378413	0.8820885568174668	86.62208557128906	0.8472479581832886	5.821561813354492	nan	inf
monomer-200-nr2-run1_result_17	60	MDMTPELLEKAAELTKKSKFKIEKIETEDKTIIYLYVKVNNKPYVLKLESIDENTWKLKFSFPLPEELKDYEFIVNNNIQNLKIGENKDLLIIKIEAKSPNSDKIETYFLIILGGEILIIKLPKLNDNDTSAKATAYIYDGKGWKKEEATIYGVKKGEPKPEIKSTKAPGGEGKIIEIDYNGYDVYINLALVDGKIVLGE	2.0795331811443893	0.9178622306785157	85.24404907226562	0.8408522605895996	6.283878803253174	nan	inf
monomer-200-nr2-run1_result_17	61	AEDTPALLAEAAALTAEAPRVVRVVETPDQRIIYLYLRVNDRPVVLRLTSVDEETLLLEFSFPLPPELADLEFRVVDDIQDLPLGPEPDLLVILLQARSPTSDKVEYYALVYLGGQIALIKLPEFTEDDTEREATAYIYDGEGWEERPVKLYGVKKGEPPLEITSTDAPGGPGLLIRISYKGYDVYINLALVDGRLVLGP	4.087020382909342	0.8213218522530396	85.83866882324219	0.8473965525627136	5.981740474700928	nan	inf
monomer-200-nr2-run1_result_17	62	EDLTPALLEEAAELTKESPFVRREEVTPDRKIIYLYVRINDVPHVLILESIDEETWRLTFTFPLPEELADLEFLVVDDIEDLELGEEPNLLVIKVRAVSPDSDEVRDFLLFILGGQILIVELPELNDNDTEVKATAYIYDGKGWRKEEATIYGRKEGEPAPKITSLDAPGGPGLAITVKYKGYDVTIILALVDGEIVLGK	2.2089237823151606	0.9072775295918146	82.02933502197266	0.8157047629356384	7.377926349639893	nan	inf
monomer-200-nr2-run1_result_17	63	SNLTPEILEEAKELTKKSPLYIKEIKTEDKTIIYIYVKVNDKPYVLILESIDENTWKLTFTFELPEELKDYEFLVNNDIKNLKLGENPSLLVILIEAKSPKSDKIEYLALIILGGEILIIKLPELNENDTEKEATAYIYDGKGWKKEEIKIYGVKKGEPLPEIKSLEAPGGKGILIEIDYKGYKVYINVALVDGKIVLGS	2.180191954230464	0.9275755212700046	84.45149993896484	0.8400729298591614	6.35822057723999	nan	inf
monomer-200-nr2-run1_result_17	64	MDLTEELLKKAAELTKKSPFVEETIETPDKVIKYLYVKVNNKPVVLILESIDENTWKLTFSFPLPKELENLEFYVINDIKNLEIGENKNLLVIKIEAKDPNSDEIKTYFLIIFGGEILIIEIPEFDENDKEKKAKAYIYDGKGWEEKDTKIYGYKKGEPAPEIKSTKVPGGEGKLITLDYNGYDVTINVALVNGKIVLGE	1.7299107928917001	0.9457733346326954	82.6346435546875	0.8256704211235046	7.006479740142822	nan	inf
monomer-200-nr2-run1_result_17	65	EELTEELLKKAAELTKESPLKIEVIETEDQKIIYLYVKINDKPVVITIKSINENKYEVTFSFELPEKLKDLTFILNNNIKNLELGENKNLLVLELEAVDPNSDEKRYYLLIIKGGYLMIVELPEFKEDDTEKKSTAYIYDGKGWEEKEATLYGRKKGEKPLDIKSTDVPGGKGTLITVDYKGWDVTLNVALVDGKIQLGS	3.829438809010346	0.8312708231494886	85.42967224121094	0.844670295715332	6.279400825500488	nan	inf
monomer-200-nr2-run1_result_17	66	EDLTEEILEEAAELTKKSPFVEKEIKTEDETIRYLYVKVNDKPVVLILKSIDENTWKLYFTFPLPEELKDYEFLVNNNIQDLKIGENDNVLIIKISAKHPNSDEVKDYLLFIIGGEILLVEVPEFNENDTEKEVKAYIYNGEGWEEKKATAYGVKKGEPLPDIKSTEAPGGKGTLFKVEYNGYQLYFNIALVDGKIVLGK	1.3439068952738158	0.9458741041160101	83.26725769042969	0.8231863975524902	6.7734375	nan	inf
monomer-200-nr2-run1_result_17	67	ADLTPALLAEAAELTARAPLVLRTEVTPDRTIIRLYARINNVPHVLILESVDDRTWRLTFSFPLPEALSDLEFEVVDKIERLEVGEDRDLLVIHLRARSPDSDEVRDYLLILLGGELALVELPEFTETDTSKQARAYIYNGKGWEEKEVTLYGVKLGEPPPEITSTEAPGGEGLPVTFEHNGYQVTLIVALVDGKIVLGK	1.288763961302381	0.9596390736552128	86.27958679199219	0.8399115204811096	6.064176559448242	nan	inf
monomer-200-nr2-run1_result_17	68	EDLTEEILKKAAELTKKSPLVIEKIVTEDKTIIYLYVLINNKPVVLRLESIDESTYKLEFSFPLPEELKDYEFLVDNNIQNLNIGENPNLLVILIKAKSPKSDKVETYALIILGGQLLLVKLPKLTDTDTSVQATAYIYDGSGWKTEQATLYGYKIGEPAPDITSTEAPGGEGLLITIPYEGYDVTLNVALVDGKIVLGS	1.8632908105474943	0.9345651361973475	84.1382827758789	0.8339987993240356	6.522613048553467	nan	inf
monomer-200-nr2-run1_result_17	69	AAETPELLAEAAAATARAPLVERVERTEDRTIRLLYALVHDRPVVLRLESVDEETWLLRFSFPLPAALADLEFRVVPDEQRLPLGEDPLLLLLLLAARSPRSDRVEHLLLVLLGGELLLVRLPELDDTAREAEATAYIYDGEGWREEPVTLYGVKAGEPPLPITSTAAPGGPGLPVTVAYRGYDVTLVVALVDGRLVLGR	6.306500930580561	0.6851848987023361	60.21521759033203	0.6329243183135986	13.72275447845459	nan	inf
monomer-200-nr2-run1_result_17	70	EELTPALLEEAAELTKESPFVKKEIITPDKTIIYLYVKVNNKPVLLILESIDENTWKLISTFPLPEELKDYEFLVDDNIQDLQLGEEPLLLVIKIRAVHPNSDEVRDFLLVIFGGQIALIELPELKEDDREVKSKAYVYDGSGWKEEEVTLYGVKEGEPPLEIKSTAAPGGPGLLITVKYNGYDVTLNLALVDGKLVFGE	3.804711728060775	0.8383722663451126	81.79495239257812	0.8209409713745117	7.15786075592041	nan	inf
monomer-200-nr2-run1_result_17	71	SEMTPELLEKAAELTKKSPLVIEEIVTPEKKIIYIYVKINNVPHVIKLESIDDKTWKVTFSFPLPESLKDLEFLLDDNVENLEIGENPNLLILKLRAIDPNSEEVRDYLLIIFGGQLALIELPKVDENARSLKAKAYIYDGKGWREEEATIYGVKEGEPPLDIKSTDVPGGPGLLITIKHNGWDLTLNLALVDGEIKLGK	2.007592013126918	0.9197178075846146	84.54910278320312	0.831464409828186	6.561166286468506	nan	inf
monomer-200-nr2-run1_result_17	72	EELTEEILKEAAELTKKSPLVIKVEKTEKQEIIYIYVKVNNKPYVIKLEKIDENTWKLTFSFPLPEELKDLEFLVNNNIQNLEIGKEKNLLIILLEAKSPTSDEVKHYLLIILGGEIALVELPKLTATDTSAQATVYIYNGQGWEKRQATIYGVKKGQPAPAITSTKAPGGEGTLIKVDYNGYDVYLNVALVDGKIVLGE	1.4351051937545585	0.9505883686243027	81.7616958618164	0.8179737329483032	7.339369297027588	nan	inf
monomer-200-nr2-run1_result_17	73	EELTPELLERAAKLTEKSPLVVEEIKTEDKTIKYIYAKINDKPHVIILESIDEKTWKLTFTFPLPEELKDYEFLVNDNIEDLKIGEDDNLLIIQVEAKSPSSDEVEHYLLILFGGELLIIKLPKFNENDKSKQATAYIYNGSGWETKPITIYGVKKGEPFPKITSTSAPGGTGTLIKVDYNGYDVYINLALVDGKLVLGS	2.1943825749946253	0.9079624979701455	83.33576965332031	0.8244208097457886	6.967530250549316	nan	inf
monomer-200-nr2-run1_result_17	74	EDDSPEILEEAAELTKESPFKIVIEKTEDKIIIRLYVKVNDKPHVLTLESINENEWELKFSFPLPEELSNYKFIVIDNIDNRKLGEEDNLLIIQVEAVHPDSDEKKYYLLIIFGGQIAIVELPEFTDTDTEKQATAYIYDGKGWRKVPVTLYGRKIGEPPLPITSTEAPGGPGTLITIKYKGYDVTLNLALVDGELVLGS	1.8310168373951206	0.9358354171014284	82.63741302490234	0.8250396251678467	7.161515235900879	nan	inf
monomer-200-nr2-run1_result_17	75	SHMSEELLKKAEELTKKSPFVEEIIKTEDKTIRYLYLKINNKPHVLILESINENEWKLKFNFELPEELKDYEFIVVNDIKNLKLGENPNLLVIKIAAKHPNSDEIKYYLLIYFGGELAIVELPELNENDTSVKAKAYIYDGKGWRVEEVTLYGVKEGEPAPKITSTKAPGGEGILLTFKYNGYDVTLNLALVNGKLVLGS	4.1060585714958675	0.8193836424280183	87.39624786376953	0.8683269023895264	5.50775146484375	nan	inf
monomer-200-nr2-run1_result_17	76	EEFTPELLKKAEEKTKESDLVIEEIITEDKKIIYIYVKVNDKPVVLTLESIDENNYLLKFSFPLPEELSDYEFIVDNNIQNLEIGEDKNLLVILLKAKSPSSDEEIYYALIIFGGEIALIKLPEFKENDRSLKSTAYIYDGKGWKKEEITIYGVKKGEPKPEIKSTKAPGGEGILIEIDYKGYDVYINLALVDGKIVLGE	1.7920750070585978	0.9361796803175476	84.9796371459961	0.8426057696342468	6.473269462585449	nan	inf
monomer-200-nr2-run1_result_17	77	EELSEELLKKAEEKTKKSPLFLEEIETEDKKIIYLYVRVNDKPHVIILESIDEETWKLKFSFELPESLKDLEFLVINDIKDLKIGENNNLIVIKIAAKSPKSDKITYLALIIMGGEIMIIELPELTDTDTSKQAKAYIYDGKGWKEEDMTIYGVKKGQPALKITSTNAPGGPGTLITLDYKGWDVTFNVALVDGKLVLGE	2.217622491264117	0.9145661013305328	82.24767303466797	0.8178817629814148	7.257615566253662	nan	inf
monomer-200-nr2-run1_result_17	78	EDFSPEILAKAAEATKKSSFVVEKIETETQTIIRLYVKVNDKPVVITLESIDENTWLVKFSFPLPEELKDYEFLLDNNIQNLQLGEDKDLLVLQLKAKHPNSDKEEYYLLIIMGGQIAIIKLPEFNENDTSKEATAYIYDGKGWKKEKVTIYGYKKGEPPPEIKSTEAPGGEGLLIEVEYKGYVVTINLALVDGKLVLGK	1.8614680192594626	0.9330640337802276	84.78477478027344	0.8503559231758118	6.442110538482666	nan	inf
monomer-200-nr2-run1_result_17	79	SDLTPAILEEAARLTAESPFHRVVEKTPEQTIIRLYVRVNDVPHVLILKSIDEKTWLLTFSFPLPEALSDLTFEVVDDIEDRELGEDPLVLLLKLRAKDPNSDEVKDYLLVIAGGQIALIELPEFDDTATSKQAKAYIYDGKGWEEKDVTIYGVKKGQPPPEITSTAAPGGEGTLLTFSYNGWDVTINLALVDGKLVLGP	1.22798604931726	0.9667776949836865	83.87327575683594	0.8325424194335938	6.634431838989258	nan	inf
monomer-200-nr2-run1_result_17	80	EDLTPELLARAAAATAEAPLVVETVVTPERTIIYIYVRVNDVPLVLRLESIDEKTWRLQFSFPLPEELSDYEFLVIDNIQDLKLGEDDDLLIILIEAKHPNSDKKEYYALIIMGGRIALIKLPEVDENAREVEATAYIYDGKGWRTEKATIYGVKKGEPPLEIKSTEAPGGPGTLITIDYKGWDLTINLALVDGEIVLGK	3.7931813951169207	0.8249113453057597	79.73640441894531	0.8059717416763306	7.959405899047852	nan	inf
monomer-200-nr2-run1_result_17	81	SDFTPELLARAAELTARAPFVEEVIETPEETIRYLYVRVNDRPLVLRLRSIDEERWLLEFSFPLPEALADLTFIVNDNIQRLELGPDKNLLVIHLRAESPDSDEVRDLLLLILGGRILLIELPEFTDTDTSKQSTAYIYDGQGWRVEPATIYGVKKGEPAPEITSTEAPGGPGLPITVDYKGYDLTIIVAEVDGEIVLGS	1.3491044711054867	0.9477414123225798	85.69422912597656	0.8325241804122925	6.160521030426025	nan	inf
monomer-200-nr2-run1_result_17	82	EELTEEILEEAKKKTEKSKFYIKEIKTEDKTIIYLYVLINNKPHVIILESIDEKTYKLIFSFELPEELKDLEFYVVDDIKNLEIGEDKDLIVILVEAKDPNSDEIKYYALIIFGGEIAIIELPEFDENDKEKEAKAYIYDGKGWKEEKAKLYGYKKGEPPPEIKSLKAPGGEGLAITIEYKGYDVTIILALVDGKLVLGE	8.281945576555499	0.5633552814951539	70.58866119384766	0.7054527401924133	10.23888111114502	nan	inf
monomer-200-nr2-run1_result_17	83	SHMTPALLEEAAKLTAESPFVKKEIVTPDQKIILLYVKVNDKPVVLKLTSVDEKTYRLEFSFPLPEELADLEFLVDDQIQDLEIGEEKNLLVIKIRARSPESDEVRDYLLIILGGEIMLIELPKFNENDTEKEARAYIYNGEGWEERKAKIYGVKEGEPPLEITSTKVPGGEGLIITVKYEGYDVSIIVALVDGKIRLGE	3.881407909713316	0.8559571553199095	86.16790771484375	0.8470349311828613	5.961752414703369	nan	inf
monomer-200-nr2-run1_result_17	84	AELTPALLAEAAAATARAPFVEKTEVTPDRVRRLLYLRIHDRPHVLILESVDEDTWRLTFTFPLPEELADLEFLVNDNVELREVGPEPSLLIIQLAARSPDSPEVRHYLLIYFGGELLLVELPRLTPDMTSAPATAYIYDGQGWRREPATLYGVREGEPPPAITSTEAPGGPGLLITVRYEGWDVTLNLALVDGRLVLGS	3.9515594138199797	0.8510512791720423	88.47810363769531	0.872451663017273	5.143509387969971	nan	inf
monomer-200-nr2-run1_result_17	85	EEFTPELLEEAAELTKKSPLSIKKIETEDKTIIKIYVKVNNKPVVLTLESINEEEWRLYFSFPLPEELSDYEFIVVDDIQLINIGENPNVLIIKLRAKSPESDEVKDYLLIILGGYIMLIELPEFTDTDKSKEATAYIYDGKGWKKEKITIYGVKKGEKPIDIKSLDAPGGKGTLFKVDYNGYDVYINVALIDGKIVLGK	1.6892928043654587	0.920146637129267	82.52413940429688	0.8154729604721069	7.018195152282715	nan	inf
monomer-200-nr2-run1_result_17	86	EELSEEILEKAKKLTEKSPLHIEVIKTEDKTIIYIYVKVNNVPHVIILESINENEYKLTFTFELPEELKDYEFIVDNNIKNIKIGENPNLLIINLKAKHPKSDEIKDYVLIIFGGEIAIIELPKFNENDTSKKAKAYIYDGKGWKKEDATIYGYKKGEPAPDIKSTKAPGGEGLLITIDYNGYKVTINLALVDGKLVLGP	3.097010985548833	0.8700741840603428	83.45650482177734	0.8376244306564331	6.552492141723633	nan	inf
monomer-200-nr2-run1_result_17	87	DELTPELLKKAAEKTKESPFVKEVIETEDEKIIYLYVRVNEKPHVLILKSIDENRWLLTFSFPLPEELKNLEFIVNNNIQDLRLGEEDLLLVIQLEAKDPNSDEIEKYLLIIAGGYIALIKVPKLTDDDREVQATAYIYDGKGWRKEEVTLYGVKEGEPPLPIESTAVPGGEGLLLKFSVDGYDLYLNLALVDGELRLGP	1.7041606780416496	0.9199019229164261	81.11705017089844	0.8108988404273987	7.569920063018799	nan	inf
monomer-200-nr2-run1_result_17	88	EELSEELLKRAEELTKKSDLVIEEIETEDKKIIYIYVKVNDKPVVLILESIDENTWKLIFSFPLPEELKDYEFLVNNNIQNLELGEEKNLLIIHIEAKHPKSDKIEHYLLIIFGGQIMLVKLPELTDTDTSKQATAYIYDGKGWTKKQATIYGVKKGEPAPNITSTAAPGGTGTLITVSYNGWDVTLNVALVNGKIVLGT	4.0756053138215185	0.8447703002493341	85.19644165039062	0.8460005521774292	6.21911096572876	nan	inf
monomer-200-nr2-run1_result_17	89	SELTPALLARAAELTARAPLVREVEKTPDRTIIYLYVRVNDRPVVLILESINENEYKLIATFPLPERFSDYEFIVIDNIQDLRLGEEPDLLVILLAAKHPNSDEVKYYALVILGGEILLIELPEFDDNDTSKDALAYIYDGEGWREEPMTIYGYKKGEPAPEITSTEAPGGPGLLVTIDYKGYDVTINIALVDGRLVLGP	1.5036187404825156	0.9495680130442554	81.64344787597656	0.8023421168327332	7.000843524932861	nan	inf
monomer-200-nr2-run1_result_17	90	ENLTPELLKEAAEKTKKSPLVIEKIETEDKKIIKIYVKVNDKPHLIILESINENEWKLTFSFDLPEELKDYEFIVIDSIKNLKIGENPNLLIILVKAKSPKSDKVEYYLLIIFGGEIAIIKLPELNENDTEVEATAYIYDGKGWTKKKIKIYGYKKGEKPPEITSTDAPGGKGLLITVDYNGYDVVINLALVNGKLVLGS	2.3323907859334705	0.912815687418162	82.01070404052734	0.8318744897842407	7.096057415008545	nan	inf
monomer-200-nr2-run1_result_17	91	SELTPEILKEAEELTKKSDFVIKKIETEDRTIIYLYLKINNKPHVLILESIDEETWKLIFTFPLPEELKDYEFYVINDIQNLNIGENPNLLIIKVAAKHPDSDEVEYYLLIYLGGELMIVKLPKFTETDTSKEATAYIYDGKGWKKEKVTLYGVKKGEPAPKITSTKAPGGKGLLIKVDYDGYDVYLNVALVNGKIVLGE	3.997142447512003	0.8315912361148938	87.058349609375	0.8578236699104309	5.686270713806152	nan	inf
monomer-200-nr2-run1_result_17	92	SDMSPALLKEAAELTKKSPLVIKTIKTPDQTIIKIYVKVNNKPVVLTLTSIDEKNYLLKSSFPLPEELSDLEFIVDNNIQDLKIGENNDLLIIKIKAKSPTSDEVKDYVLIIFGGQIALIELPEFKPDDKSKKAKAYIYDGKGWTEKDITLYGVKEGEPAPEIKSTDAPGGKGILIKINYKGYTVTINLALVDGKLVLGS	1.7453529153421257	0.9387013925843751	82.4615249633789	0.8219221830368042	6.967860698699951	nan	inf
monomer-200-nr2-run1_result_17	93	EDLTPALLEAAAAATARAPLVVVVERTEDEVLIRLYVRVNDRPVLLTLRSIDEETWELRFSFPLPERYADLRFLVRPDIRRLELGEEPDLLLIHLEAVHPNSEERRDFLLVLLGGQIALIELPELRDDDREVPATAYIYDGEGWREEPATLYGVRRGEPPPEIRSTEAPGGPGLLVRVPYRGYDVYLILALVDGEIVLGP	2.4350723608342215	0.9174043458389528	84.57754516601562	0.8339564204216003	6.4757304191589355	nan	inf
monomer-200-nr2-run1_result_17	94	SEMTPEILKEAAELTKESPLHIKVEETEDQVIIYIYVRVNDKPVVIKLTSVDEETWLVEFSFPLPEELADLTFRLVDNVQNLQLGEDKNLLVLLLEAVHPDSDKVEKYALIIKGGQILLIKLPEFNENDREKEATAYIYDGKGWIKKKMTIYGVKKGEPAPEITSTDVPGGEGLLIKLDVDGYDVYINLAEVDGKLQLGK	12.368217455210948	0.32167548198333323	76.3128662109375	0.782339870929718	8.730985641479492	nan	inf
monomer-200-nr2-run1_result_17	95	EELTPEILKKAEELTKKSPLVIETIKTPDKTIIYLYVKVNNKPLVLKLTSIDEKTYKLEFSFELPEELKDYEFLVIDNIQNIELGENKDLLVILIKAKHPNSEEEKYYALIIAGGYIALIELPEFNENDREKKSKAYIYDGKGWKKEEMKIYGYKLGEPPPKITSTKVPGGEGTLIEIEYKGYKVTINLALVDGELKLGS	4.145136413232212	0.8538173340286559	86.39689636230469	0.8475615978240967	5.6547322273254395	nan	inf
monomer-200-nr2-run1_result_17	96	KLLTPELLEEAAKLTEKSPFHIKTIVTPTETIIYLYVKVNDKPLVLILRSIDETTWRLEFTFPLPESLSDLEFLVVDDIRDLRLGEEDDLLLIKLRARSPESDEVRDYLLVILGGQIALIELPKLRDDDREARARAYIYDGKGWREEEATLYGVKKGEPPLEITSTAAPGGPGLLITVDYDGWDVTLNLALVDGEIVLGE	1.4721210970038168	0.9470566308361064	85.24380493164062	0.8420537710189819	6.353748321533203	nan	inf
monomer-200-nr2-run1_result_17	97	DEFTPALLAEAAEKTAKSPLVIEEIKTENKTIIYIYVKVNDVAHVIKLESIDDETWKLYFSFPLPEELKDKEFLVNNNIQDLRLGEEDNVLIIHLQAKDPNSDKIEDYLLVIAGGQILLVKIPELKDDDTSVKATAYIYDGKGWRKEEATLYGVKKGEPAPAITSTAAPGGPGTLLEFDYKGYKVYLNLALVNGELVLGS	1.1598808984585889	0.9691433088638594	84.9233169555664	0.8250350952148438	6.294557571411133	nan	inf
monomer-200-nr2-run1_result_17	98	TNLSKELLEEAAKLTEKSDLVIKEEITEDKKIIYIYVKVNNVPHVLILESINENEYKLTFSFDLPESLKNYEFIVDNSIENKEIGDKKNLLIIKLKAKDPNSDEIKTYLLIIFGGQIAIVEIPEFDENSTEKKAKVYIYDGKGWTEKEAKIYGTKIGEPKLKIESTDVPGGKGIPITVKYNGYDLTLILAEVDGKLEIGK	1.5740308207619456	0.9402006712052428	82.5698013305664	0.8217453956604004	7.219757556915283	nan	inf
monomer-200-nr2-run1_result_17	99	SDFTPALLAEAAAATAEAPLVIKTEVTPDKVIIDIYARINDVPHVLRLVSVNEDTFELFFSFPLPEELSDYKFLVVPEIQDLRLGEDPSLLVILVEAKHPNSDEVEHYLLLLLGGQLALIKLPELKDDDKSVQATAYIYDGQGWRKEQVTLYGVKEGEPAPEITSTAAPGGPGLLIKVKYKGYDVYLNVAEVDGEIVLGP	1.779031124319867	0.9351789913281304	85.35630798339844	0.8422822952270508	6.2347493171691895	nan	inf
monomer-200-nr2-run1_result_18	0	MMKAERHYAESPDEPNTLTLTFDLPVPPDVEVEGGVLEYTLTFTFPKFPKELFERMADIIEIALGTLYESLDHSPEQLELLEEFAALLNKIANGEFTKEAQKNLTPEEQFLLAYRFALAVLAAFEALYRGMGLTEEEIAADPRLGAAREGLLRRLREYFERIREEEKIGIDPAELEALERGSWFEEFEAKYFPEFRKERA	3.365615639983899	0.815008325946048	84.64335632324219	0.8450181484222412	6.116126537322998	nan	inf
monomer-200-nr2-run1_result_18	1	MMEAKRHIAESPEEPNTLTLTFDLPVPPDVEVEGGVIKRTLTFTFPNFPKELFELVADIIEIALGTLYESMDHTPEELRELELFAELLNRFALGELQKIAQKNLSKEEIFEAAYLFALYVRAAFRALYRGRGLTEEEIAADPRLGAAERGLRERLRAWFEKKREEEKIGIDPEELEKLEEGDFFEEFEEKYFPEVRKELA	4.095234216733377	0.7763197702571251	78.35163116455078	0.7934647798538208	7.854187965393066	nan	inf
monomer-200-nr2-run1_result_18	2	MMRARRHLAESPEEPNTVTLEFDLPVPPDVEVEGGVLTRTLTITLPRVPRALFEDLADLVEIALGTLWESLDQTPEELALLERFAELVNAFLLGVVTEEAQKPLTPEERFLLAARAAEYLLAAFLALFRGEGLTEEEIRADPRLGAALAGLRERIRAWLEERRARERIGVDMEELEKRLEGEEFDAFAAEYFPAFEERRA	1.9901405521799003	0.9030878542756504	84.90894317626953	0.833629846572876	6.3560895919799805	nan	inf
monomer-200-nr2-run1_result_18	3	MMRAERHIAKSPEEPNTITLYFDLPLPPDVEVEGGVLTHSLTITLPNFPEELFNLVAELVEIALGTIYESMDHTPEQLKELEEFAELINKFANGELQKLAQKKPTKEEIFKIAYEFALYLLAAFRALYRGKGITDEEIEKDPKLGAAEKGLREKLKEFFKKKREEEKIGIDEKELEKKLEGDFFEEFEKKYFPEWLEKRK	3.2315470015036105	0.8452057074319298	82.10396575927734	0.8093007802963257	7.255141258239746	nan	inf
monomer-200-nr2-run1_result_18	4	MIKVERKIAKSPEETNTITITLDLEVPEDEEVEGGVIKKTYKIEMPKVPEELFKLLAELVEIAIGTLYESLDQSEEELEELELFVELTNKYIKGEITKEAQKNLSKEEIFLLAYKFALYLLADFLALYRGKGLSLEDIKKDPKLGKALEGLKEKLKKYFEKIRKEEKIGVDPKELEKLLEGNFFDEYFEKYYPEVLKKLK	1.2350634565833445	0.9520638293874524	81.47109985351562	0.8023239374160767	7.234842777252197	nan	inf
monomer-200-nr2-run1_result_18	5	MMKVERKYAESPEEPNTITITLDLPVPEDVEVEGGVIEKTFTLTLPKVPKELFEMIAEIAEIAIGTLYESMDQTPEELKLLEEFVELLNKFLQGEITKLAQKNLTKEEQFEVAYLTALYVLANFRALFRGKGITEEELKADPRLGRALEGLREKLREYFEEKRKELKIGIDPEELEKLLEGDFFEEYEEKYYPEWRKKRA	4.463710006088217	0.8061052959664514	82.10610961914062	0.818376898765564	7.4053192138671875	nan	inf
monomer-200-nr2-run1_result_18	6	MMKVEKKIAKKKEEPNTVTFTFDLKVPPDEEVEGGVIKKTYKIELPNVPEKLFNLLSEIAEIALGTLYESMDQSPEELKELEEFVELINKILKGEITKEAQKNLTDEEIFLLAYKAALYFLAAFRALYKGKGITEEEILANPKLGKALEGLKKKLSKFFEKKRKEEKIGIDPKELEKLLKGNFFEEFEKKYFPEFEKKRK	2.832165074283299	0.8876484130008917	80.52033233642578	0.7866913080215454	7.947135925292969	nan	inf
monomer-200-nr2-run1_result_18	7	MMKAERHIAESPEEPNTITLSFDLEVPEDVEVEGGKITHTLTITLPKFPKELFELVADLVEIALGTLYESLDQSPEELKELEEFAELINKIAQGELQKLAQKNLSEEEIFLLAARFALYLLAAFRALYKGKGLTEEDIKKDPKLGKALEGLKEKLKEYFEKIREEKKIGVDMKELEKLFEGNFFEEFEEKYFPEFLEKRK	2.9508765970647883	0.8238281133065583	75.15921783447266	0.7063521146774292	8.073962211608887	nan	inf
monomer-200-nr2-run1_result_18	8	MMRAERRLAASPEEPNTVTFTLDLPVPPDVEVEGGVLRHTLTLTLPRVPPELFEDLAALAEIALGTLAESLDWTPEELALLERFAAALDRIAQGEITARAQRPLTPEERFLLAAEFALYVLAAFRALFRGRGVTDAELEADPRLGAALRGLRERLSAYLEERRAREKIGVDPAELEALLEGDFFDEFEERWFPAERAEEA	7.870565372990851	0.40442663794763645	60.78269577026367	0.5238999128341675	13.5182466506958	nan	inf
monomer-200-nr2-run1_result_18	9	MMKAEKKIAKDPSETNTITLTFDLPVPPDEEVEGGVIKHTLTIELPKVPEELFNMLADIVEIAVGTLAESLDWSPEELAELEDFVARINAIAKGEITKLAQKNPTKEEKFLIAYRFALYVLAAFLALYRGKGITLEQILADPRLGAALRGLREKLREWFEKKRKEEKIGISMEELEKELEGDFFDEFEEKYFPAFEKERA	2.6458342448045373	0.8852080302419213	80.3377914428711	0.804679811000824	7.920344352722168	nan	inf
monomer-200-nr2-run1_result_18	10	MIKVEKHISKSPEEPNTITITLDLPIPEDVEVEGGVIKKTYTITMPRFPEELFELVADIAEIAIGTLYESLDHSPEELEFLEEFVELLNKIVNGEIQKKAQKNLSKEEIFLLAYEFALYVLAAFLALYEGRGLTLEEIRADPRLGAALEGLREKLKKYFEEIKEKEKIGVKMEELEKKLEGDFFAEFREKYFPDFEKKRR	2.226811233029576	0.9239346140218692	84.18751525878906	0.8240499496459961	6.810676574707031	nan	inf
monomer-200-nr2-run1_result_18	11	MMEVERKIAKSPEEPNTITIKLELPVPEDVEVEGGVIIKEYTITLPKVPEKLFELIADLVEIAIGTIYESLDHSPEELEFLEEFVERVNKFLNGVVTEKAQKNLSDEEIFLLAYETALYLLAAFLALYEGKGITLEELKENPKLGKALKGLYEKLKKYFEEIREKEKLGISMEELEKLLKGDWFEKFRKEYYPEFEKERK	2.7672462898542998	0.8820063057816973	78.93128967285156	0.7809028625488281	8.567532539367676	nan	inf
monomer-200-nr2-run1_result_18	12	MMRAERHIAESPEEPNTITLTFDLPVPPDVEVEGGVLEETLTIEMPRLPERLFELLADLAEIALGTVWESLDHSPEELEFLREFAERINKFVLGEITKEAQKDLTPEEEFLLAARFALYLLAAFRALYRGRGLTDEEIAADPRLGAAEEGLRRRIRAWLERLREEERIGVDPAELEALLEGDWFDEFEARYFPEERKRRA	2.2256199851824965	0.9207474133777389	84.83732604980469	0.8230673670768738	6.097423076629639	nan	inf
monomer-200-nr2-run1_result_18	13	MMRVEKHYAESPEETNYITISFDLPVPPDVEVEGGVLRRELRIELPKVPKELFDLLAEIAEIALGTLFESMDQTPEELALLEEFAELLNDIAKGKITELAQKNLTKEEIFLTAYLYALYVLAAFRALYRGRGLTDEDIRADPRLGAALEGLRRRLRAWFEEKREKEKIGVDPEELEALLEGSFFDRFAAEYFPEWERRRA	1.9375998310907043	0.9290324435255027	81.19493865966797	0.8030140399932861	7.357728004455566	nan	inf
monomer-200-nr2-run1_result_18	14	MMKVKKHIAESPDEPNTITIELDLEVPEDVEVEGGVLIKSFTITLPKVPKELFNLLAEIAEIAVGKIYESLDQSEEELEELEEFVKLLNDFALGEITKKAQKNLTKEEIFLLAYEYALHVLADFLALYRGKGLTEEQIKADPKLGKMLEGLKKELRKFFEEYRKKNKIGVSMEELEKKLEGDYFDKYFEKHYKDWLEKRK	2.1492852076464506	0.8966972842939646	81.36396026611328	0.806235671043396	7.4757232666015625	nan	inf
monomer-200-nr2-run1_result_18	15	MIKVEKNYAEDPSKPNTITITLDLEVPEDVEVEGGVIKKTYTITMPKIPKELFDLLSEIFEIAIGTLYESLDQSEEELELLKEFIERLNKYVNGVITKEAQKNLTKEEKFLLAYEAALYVLAAFLALYKGKGISLEELLKNPKLGKAYEGLLKKLKEYFEKIRKEENIGIKMEELEEKLKGSWFEEFYEKYFPEFEKKRK	5.479840019268291	0.7906072736584396	81.95365905761719	0.8013495206832886	7.2540106773376465	nan	inf
monomer-200-nr2-run1_result_18	16	MMRVERHLAESPEEPNYVTFSFDLPLPPDEEVEGGVRTRTLRLELPRVPERLFRLLADIAEIALGTLYESMDHSPEELALLEEFAELLNRIAQGEITKLAQQNPTPEEIFRIAYLFRLYVLAAFLALHEGRGVTLEELLADPRLGAALEGLRERLDAWFAERREKEKIGIDPAELKALEEGDFFARFSEEHFPEWRARRA	2.1485794920509242	0.9204221924547903	84.98529052734375	0.8338382244110107	6.588226318359375	nan	inf
monomer-200-nr2-run1_result_18	17	MMKVERHIAKSPEEPNTITIKLDLPVPPDEEVEGGKIIKEFTITLPKVPEELFNLLADISEIAIGTIYESLDHSEEELKFLEEFVELLNKILQGKITEEAQKNPTEEEIFEIAYNYALYVLAAFEALLKGKGITEEEIEKNPKLGKAKEGLIKKLKEYFEKIRKEKKIGIDPKELEKKFKGDFFEKFYKEYFPEFEKKRK	3.264170984209181	0.8589562170132353	81.06291198730469	0.8063213229179382	7.946957588195801	nan	inf
monomer-200-nr2-run1_result_18	18	MMRAERHIAKSPEEPNTLTLTLDLPVPPDVEVEGGVLERTWTITFPRFPERLFRLLADLVEIAVGTLAESLDHSPEELALLDEFVALVNRIAQGEFQKRAQKNLTDEEIFLLAAEFALYLEAALRALFRGRGLTEEEIEADPRLGAAFRGLRERTRAFLEEIRAEERIGVDPAELEARREGEEFEAFEERYFPEWEARRR	5.472951999450557	0.665979426085743	77.06219482421875	0.7435953617095947	9.988771438598633	nan	inf
monomer-200-nr2-run1_result_18	19	MMKVERKIAESEDEPNTVTFTFDLPVPEDVEVEGGVLKRTFTITFPKVPERLFELLADIAEIALGTLYESMDHSPEELKRLEEFVELLNKIANGEITKEAQKNLSDEEIFLLAYKFALYALAAFLALYEGEGLTLEDILKDPRLGRALKGLIEKLEKYFEEIREKEKIGIDPEELKKLFEGSFFEEFRKKYFPEFLEKRK	8.001710989929316	0.6898076617142851	78.51094818115234	0.763015866279602	8.158907890319824	nan	inf
monomer-200-nr2-run1_result_18	20	MMKVERHIAASPEEPNTVTLTFDLPVPEDVEVEGGVLERTRTITLPKVPEELFERIAALVEIAVGTLWESLDQTPEELAFLDEFVELINKILQGEVTKKAQQNLSPEEQFLLAWEVALYLLAAYRALYRGKGITDEELEADPRRGKALRGLRERIRAWLEREREERKIGVDMAELEARLEGDFFEKFEAKYFPDFEKKRA	2.358312449569436	0.9214559179981754	88.82785034179688	0.8499768972396851	5.43815279006958	nan	inf
monomer-200-nr2-run1_result_18	21	MMEVKRHYAESPEEPNTITFTLDLPVPEDVEVEGGVIERTFTLTLPRFPKELFDRVAEIAEIALGTLYESLDHSPEELKLLEEFVELLNKILQGEIQKLAQQDLSPEERFLVAALFALYVLAAFRALYRGKGITEEELEADPRLGAAERGLRERLRAWLEERRERERIGIDPAELEKLLEGDFFDEFFEKYFPEYLKERK	6.635554365938909	0.5128912778944354	69.81024932861328	0.620048999786377	10.02486801147461	nan	inf
monomer-200-nr2-run1_result_18	22	MMEVKRTYAESEEEDNTITLTFDLPLRPDEEVEGGVRRYTLTITLPKVPKELFELLSEIAEIALGTLYESMDHTPEELELLEEFAELINDIVLGEITKEAQKNLTKEEKFLLAYRFALYVLAAFRALYRGRGITDEEIEADPRLGAAERGLRERLSEYFEKIRKEEKIGIDPEELEKLEEGDFFEKFEEKYFPEWRKKRA	1.212568512872312	0.9632398732116049	86.86255645751953	0.843754768371582	5.757877826690674	nan	inf
monomer-200-nr2-run1_result_18	23	MMRVERHIAESPEEPNTITLHFDLPVPPDVEVEGGVITRTLTIELPRVPKRLFELLADLAEIALGTIYESLDHSPEELELLERFAELVNRILKGEITELAQKDPSEEEIFLIAYRAALYFLAAFRALYRGRGLTDEDIAADPRLGAMEAGLRERLRAYFRRIREERQIGVDEAELEKELEGDFFDEFEAKYFPDYLKELA	1.1664916559385605	0.9568146886077652	83.5013427734375	0.7904127836227417	6.178981304168701	nan	inf
monomer-200-nr2-run1_result_18	24	MMKAERHIAESPEEPNYIIFTFDLKVPEDEEVEGGVIKKTYKIELPKFPKELFELVSEIAEIALGTLFESLDQSPEQLKELEEFVELLNKIAQGEIQKEAQKNLSEEEIFLLAYKFRLYVLAAFLELYRGKGKTLEEILADPKLGKALKGLIEKLDKYFEEIREEKKIGIDPEELKKLLEGDFFDKFAEKYFPEFDKKRK	2.8778786972480295	0.8863027299571438	81.20964813232422	0.8033401966094971	7.611367702484131	nan	inf
monomer-200-nr2-run1_result_18	25	MMRAERHYPESPEEPATITLTFDLPVPPDVEVEGGVLRRTLTITLPRVPRELFELLADLVEIALGTAYESMDHSPEQLRLLDLFAEMINRHLLGVITEKAQKNPSPEEIFLIAAEAALYLLADFRALYRGFGITDAELEADPRLGAMERGLRERLDAYLERLRAERRLGVSPEELRARWEGEEFDRYFEEHYPELLERLR	1.3603444794544624	0.9474978723771628	82.33792114257812	0.8124253153800964	6.695682048797607	nan	inf
monomer-200-nr2-run1_result_18	26	MMRAERHIAEDPNEPNTITLHLDLPLPPDEEVEGGVRTRSLTITLPHFPERLFRLVADIVEIAIGTLYESMDHSPEELALLEEFVALLNDIANGVLQKLAQKNPTPEEIFLIAYLFALFVLAAFEALYEGRGVTAEEIAADPRLGAAREGLREKLRAYFEEIQKKEKIGVSMEELEALEEGDFFAAFRERYFPAWLERRR	3.1789475091873736	0.8425913295266192	80.52323913574219	0.8162875175476074	7.447751522064209	nan	inf
monomer-200-nr2-run1_result_18	27	MMRAERHLAASPEEPNTVTLTFDLPVPPDVEVEGGVLRRSLTITLPRVPERLFELLAEIVEIALGTVYESLDHSPEELAFLEEFAELLNRTLLGEITELAQKPLSEEEIFLLAYRAALYVLADFLELYRGRGITLEELLADPRRGAALEGLRARLDAYFARLREERKIGVDPAELAKLLEGDFFDAYAARHYPEFDARRR	2.3621452308448183	0.912902228021911	87.55179595947266	0.8521889448165894	5.78665828704834	nan	inf
monomer-200-nr2-run1_result_18	28	MMKVEKKYAESPDEPNTVTFTFDLEVPEDVEVEGGVIKKTLTITLPNFPKELFDMVADIFEIALGTLYESMDQSPEELKELEEFTELLNKIANGELKKKAEKNPTKEEKFLIAYEAALYVLAAFKALYEGKGITEEELEKDPKLGKALKGLREKLKKYFEEKRKKEKIGIDPKELEKKLEGDFFKEFREKYFPEFEKKRK	3.1566574273284265	0.8023270184676687	82.44532775878906	0.7911727428436279	6.710259437561035	nan	inf
monomer-200-nr2-run1_result_18	29	MMKVEKKIAESPDEPNTVTFTLDLPVPEDVEVEGGVLKYSLTLTLPKMPKELFDMVSDLAEIAIGTLFESLDQSPEELELLEEFVELVNKIANGEITKLAQKNPTPEEKFLIAYRFALYLLAAFLALYEGKGKTLEEILEDPRLGKALKGLREKLKEWFEKYRKEKKIGVDMEELEKLYEGDYFEEFRKKYFPEFEKKRK	2.6192262902384984	0.8459822791057252	72.28987121582031	0.6509072184562683	9.165207862854004	nan	inf
monomer-200-nr2-run1_result_18	30	MMTAERHLAASPEEPNTVTLSFDLPLPPDVEVEGGVLTRTRTFTLPRVPEELFELLAELVEIALGTLWESMDHSPEELALLDEFAALVNRILQGEITERAQRPLTPEERFLLAWEAARYLLAAFRHLYRGRGVTDAELEADPRLGAALRGLRERLDAYFARLREERRLGVDPAELAALWEGDWFDEFAARYFPEFDARRA	2.176249132049216	0.9310296495714556	86.99436950683594	0.8348730802536011	5.7226715087890625	nan	inf
monomer-200-nr2-run1_result_18	31	MIKVEKKISESPEEPNTITISLDLPIPPDVVVEGGVIKRTYTITLPNIPKELFELIADIFEIAVGTLYESLDQTPEELEELEEFVELLNKIVNGEITKEAQKNLSKEEIFELAYKTALYVLAAFLALYKGKGKTLEEILADPRLGKAFKGLKEKLDKYFEEIRKKEKIGIDPKELKKLFEGDFFEEFYEKYFKEYEKKRK	1.1050504772024725	0.9608781410021028	79.395263671875	0.7955600619316101	7.973206043243408	nan	inf
monomer-200-nr2-run1_result_18	32	MIKVEKKIAKSPEEPNTITIKLDLKVPEDVEVEGGVIIKEYTLTLPNFPEELFNLIAEIAEISIGVLYESMDQSEEELEELEKFIELLNKILNGEFQKLAQKNLSKEEIFLAAYLFRLFVLAAFRALYRGKGITEEELKANPKLGKAYKGLKEELDKYFEKKRKEENIGIDPEELKKLEEGSFFDEFEKKYFPDFLEKIK	1.3789309730851034	0.9451586618514094	78.6055908203125	0.7874423265457153	8.105008125305176	nan	inf
monomer-200-nr2-run1_result_18	33	MMRAERHYAESPDEPNYITLYFDLPVPPDEEVEGGVLTRTFRITMPKLPKELFELLADLVEIAVGTVWESLDHSPEELAFLEDFVELINRDILGEITEKAQKNLSEEEIFLLAWEAALRLYADFLALHRGRGVTLEELLADPRLGRALEGLRERTLAYLEKLREERKIGIDMEELLKRWEGDYFEEYFARHYPDWLARRA	1.8215932567560214	0.9277278674381373	84.01197814941406	0.8175736665725708	6.588500499725342	nan	inf
monomer-200-nr2-run1_result_18	34	MMEARRHLAESPDEPNTITLTFDLPVPADVEVEGGVLRRTLTITLPRVPAALFEDLAELAEIALGTLAESMDWSPEQLALLEEFAELLNRFLLGEITPLAQRDLTPEERFEVAALAALYLLADFLALHRGRGITLEELLADPRLGAALEGLLRRLLEWLRKRREREQIGWDLADFLARLRGDWFDEYFARHYPDFLKKRA	11.011372803389879	0.37085608559002137	57.11086654663086	0.48496532440185547	14.759474754333496	nan	inf
monomer-200-nr2-run1_result_18	35	MMEAERHYASSPEEPNYIVFKLDLPVPEDEEVEGGVITREYTITMPKVPKEVFELLADIAEIALGTIYESMDHTPEELEDLEEFVELINKIINGVLTKLAQQNLTPEQQFLLAYLAALYFLAAFLALYEGKGITLEEILKDPRLGKALKGLIEKLKKYFEELRKERKIGIDPKELEKLLEGDFFEKFRKEYFPEFEKKRK	2.7555179841986788	0.8120793149083246	62.906394958496094	0.5775836110115051	13.031538963317871	nan	inf
monomer-200-nr2-run1_result_18	36	MMKAERHIAESPEEPNTITLYLDLPVPEDVEVEGGKIIRSYTITLPRVPEELFNLLADIAEIAVGTLYESLDHTPEELELLDEFVERLNKFLQGEITKKAQKNLTPEEIFLLAYEAALYVLAAFLALYRGKGITLEQILEDPKLGKALEGLYKKLKEYFEEIREKEKIGIKMEELEKKLEGDFFDEFYEKYFPEFEKKRK	1.9320706554546574	0.9336925971864987	83.08892059326172	0.8139212131500244	7.2379841804504395	nan	inf
monomer-200-nr2-run1_result_18	37	MIKVEKKYSKKPEEPNTITITLDLKVPEDVEVEGGVIKKTYKIELPKVPKELFEMIADLVEIAIGKIYESMDQSPEELKELEEFIERINKIAKGEITKKAQKNLSEEEKFLLAYEFALYLLAAVRALYRGKGLTDEELEKDPRKGKMLKGLREELKKYFEKIKEEKKIGIDMEELEKLYEGNFFEEFYKKYFPEFEKERK	2.6091633570823456	0.8983093430416241	83.9241943359375	0.8179733753204346	7.17783260345459	nan	inf
monomer-200-nr2-run1_result_18	38	MMRAERHIAESPDEPNTITLTFDLPVPEDVEVEGGVIEHTLEITMPHFPEELFRLLADLVEIALGTLWESMDHTPEELALLEEFARLINKIVEGEFQKEAQKNLTPEERFLLAYRFALALLAAFRALYRGRGLTEEDIRADPRLGAAERGLRERLREYFREIREREKIGVDEAELEKLEEGDWFDEFEARYFPEERKRRA	1.7709261573289603	0.939516546604779	82.67544555664062	0.7909156084060669	6.871899604797363	nan	inf
monomer-200-nr2-run1_result_18	39	MMRAERHIAKSPDEPNTLTLSLDLPVPPDVEVEGGVITRTYTITFPKLPERLFRMVADLVEIAVGTLYESLDQTPEELAFLEEFVELVNRYINGEITKKAQKNLTPEEEFLLAWETALALLAAFRELYRGRGITEEEILADPRLGAALAGLRERLRAWFEEVRERENIGVDPEDLERLLEGEWFERYAERYYPEWLERRR	7.053347418951858	0.6979506425411265	84.10269165039062	0.8255099058151245	6.652927875518799	nan	inf
monomer-200-nr2-run1_result_18	40	MMKAERHIAESPEEPNTITLTFDLPVPPDVEVEGGVLEYSLTITLPNFPEKLFEYVAELVRIALGTVYESMDQTPEELKDLEEFAELINKYLQGVIQKEAQKNPTPEEIFLIAWKTALDLLAAFRALYRGKGITDEEIEANPKLGKMRKGLFEKLLEWFKKKKEEEKIGIKMEDLLKDFEGDYFDKFEEKYYPEWLKKRK	3.3079358186653276	0.7762861537231853	77.21143341064453	0.7584598064422607	8.915736198425293	nan	inf
monomer-200-nr2-run1_result_18	41	MMRVERHYAESPEEPNYVTFTFDLPVRPDEEVEGGVREYTLRIELPRVPRELFEMLAEIAEIALGTLFESLDHSPEELAFLEEFAELLNDFALGEITEEAQKPLTPEERFLLAWKFALYVLAAFLALYRGRGITEEELRADPRLGRALEGLRERLREWFRRRREEENIGIDMAELEKELEGDFFDRFFERHFPAWLERRK	1.5579787604285464	0.9333578102123076	86.00148010253906	0.849491536617279	5.9987688064575195	nan	inf
monomer-200-nr2-run1_result_18	42	MMRVERHIAESPEEPNYVVLRFDLPIPPDVVVEGGVLTRERRIELPRVPKEVFEALADLVEIAVGTLWESLDQSPEELALLDEFVQRVNDIFLGVITEEAQKDLTPEEQFLLAARAALYLLAAFLALFEGRGLTLEQLRADPRLGAALEGLRARLRAWLEERRRERKIGIDMADLEALLEGDWFARFRERYFPEWEKERA	3.0301360742110917	0.8476161470658431	74.62245178222656	0.7450606822967529	9.05771255493164	nan	inf
monomer-200-nr2-run1_result_18	43	MIKVEKKLSESPEEPNTVTFTLDLPVPEDVEVEGGVIKKTYKITLPNFPKELFDLLADIAEIAIGTIYESMDHTPEELKKLEEFVELINKYFQGELSKEAQKNLSKEEIFLLAAKAALDVLAAFRALYRGEGITDEEIEANPKLGAAEKGLFEKLLKYFEEIREKEKIGVKMEDLLKLFEGNYFDEFEKKYFPEWEKKRK	8.123444893406571	0.6847254026412675	78.4463882446289	0.7833268642425537	8.908272743225098	nan	inf
monomer-200-nr2-run1_result_18	44	MMRAIRHYAEKEDEPNYITLEFDLPVPPDEEVEGGVLTRTLTITLPKVPKELFELIADLVEIALGTLYESLDHSPEELALLEEFAELVNRILLGEITKEAQKNLTPEEIFLLAYRVALYLLAALRALYRGRGLTEEELRADPRRGAMLEGLRRRLSEYFEKLREERKYGISREELEALLEGDFFDEFEARYFPEFRERRA	2.388041999013491	0.9147389488805898	84.94230651855469	0.8270589709281921	6.473738193511963	nan	inf
monomer-200-nr2-run1_result_18	45	MMRVRRHYAESPDEPNYAVFEFDLPLRPDEEVEGGVRTHTLRLELPRVPRELFELLTDIAEIALGTLAESLDWTPEELALLEEFAALLNAFLLGEITAEAQKNLTPEEIFLLAYDAALAVLAAFRALYRGRGLTDAEIAADPRLGAAEAGLRERLDAWFERIREERRIGVDPAELRARLEGDWFERFEAEHFPAERARRA	4.532446631871575	0.6385062296098198	63.14675521850586	0.5663643479347229	12.178426742553711	nan	inf
monomer-200-nr2-run1_result_18	46	MMRAERHYAEDPDEPNTITLTFDLAVPPDVEVEGGVLERTLTIELPRFPKELFEMVAELVEIALGTLWESLDQSPEELAFLEEFAELVNRIFRGVLEKEAQKNLTEEEKFLLAYRAALYLLAAFLALHRGRGLTLEQILADPRLGAALQGLLDRTRAWLERRREEKKIGVDMADLEKLLEGDFFDRFEAEYFPEFRARRA	1.7475343868911195	0.9412293995238288	88.02252960205078	0.8385504484176636	5.236178874969482	nan	inf
monomer-200-nr2-run1_result_18	47	MMEARRHIAKSPEEPNTITLTLDLPVPPDEVVEGGVLRREYTITLPRFPERLFRLVADIFEIAVGTLYESMDHTPEELALLEEFVELLNRIALGVLQEIAQKPLSDEEIFLAAYLAALYVLAAFRALYEGRGITDAELEADPRLGAALRGLRERLRAYFRELREREKIGIDEADLEALEEGDLFDEFRARYFPEFEKRRA	5.3386446149439735	0.7757249579962163	85.4130859375	0.838453471660614	6.135808944702148	nan	inf
monomer-200-nr2-run1_result_18	48	MMKAEKKIAESEDETNTITLTFDLKVPPDVEVEGGVIKYTLTIEFPKVPKELFDMLADISEIALGTLFESLDQSPEQLELLERFAKLINKIINGEITKEAQKNLTKEEKFKLAYLYRLYVLAAFRELFRGMGITEEEILKDPKLGKALKGLKEKLKAWFKEKREKEKIGIKEEELEKLEKGDFFEEFEEKYFPEEREKLK	5.672610619005132	0.5398268963249723	55.553855895996094	0.4695337414741516	15.772461891174316	nan	inf
monomer-200-nr2-run1_result_18	49	MMKAEKKIASSPEEPNTITFSFDLPVPEDVEVEGGVITRTVTLTFPKVPEELFNLLADIAEIALGTLAESMDWSPEELELLDEFAELLNKYAQGVITEKAQKNLSKEEIFLLAYEYALYVLHAFLALFRGKGLTLEDIKADPRLGAALEGLREKLKKYFEEIREKEKIGVDLKDLEKKLEGEEFDEFFEKYYPDFLKKRK	1.5390342832633512	0.9360039171406638	81.88746643066406	0.815921425819397	7.425638675689697	nan	inf
monomer-200-nr2-run1_result_18	50	MMKAERHIAESPEETNYITLTLDLPVPEDVEVEGGVIEKTFTINMPKIPKELFELLADIAEITVGTLYESMDHTPEELEELEEFVELLNKIINGEITKEAQKNLSKEEIFLLAYKFALYALAAFEALYRGKGITEEQIEADPKLGKARKGLIEKLEKYFKEIREKEKIGIDPEELKKEFEGDFFDEFFEKYFPDFLKERE	2.8818405736613864	0.8652899114944862	77.0317153930664	0.773055911064148	8.274739265441895	nan	inf
monomer-200-nr2-run1_result_18	51	MMRAERHIAESEEEPNTITLTFDLPVPPDEEVEGGVRERSITIEMPKVPERLFELLAEIAEIALGTIFESLDHSPEQLAFLEEFAERLNKFIKGEITKLAQKNLTPEEIFEVAYLFALYVLAAFRAAYRGRGITEEQLEADPRAGAALRGLRERLRARFREIREKEKIGIKEEELEKLLEGDFFDEFEEKYYPEELKKRK	2.3605878148155295	0.910479081679273	83.65900421142578	0.8167622089385986	6.976620197296143	nan	inf
monomer-200-nr2-run1_result_18	52	MMEVKRHIAESEDEPNTVTFSLDLPVPEDVEVEGGVITRTFTLTFPKVPEELFLDLADIAEIAIGTLYESLDQTPEELALLEEFVELLNKVANGVITKEAQKDLTPEERFLLAYRYALYVLAAFRALFRGRGLTEEQLRADPRLGRALEGLRERLDAWFRERRERERLGIDEADLRALEEGDFFERFAEEYFPEWLERRR	1.5628847299380013	0.9358770786827069	86.74250030517578	0.8554374575614929	5.9518818855285645	nan	inf
monomer-200-nr2-run1_result_18	53	MMRAERHIAASPEEPNWVRLTFDLPVRPDEEVEGGVRRFELTLELPRVPERLFRLLADLAEIALGTLWESMDHTPEELELLREFAELLNRRLLGEITPLAQKEPTPEEIFEIAWRAALYFLADFLALYRGRGITLEEIEADPRLGAALRGLRERLLAWFRRVREEEKIGVDMAELEARLEGSFFEEYFEKYYPDFLKKRA	2.785990767990521	0.8683651011102033	85.669921875	0.8174058198928833	6.092912197113037	nan	inf
monomer-200-nr2-run1_result_18	54	MIRVEKKISEKPEEPNTITIYLDLPVPEDVEVEGGVLTHSLTLTFPKVPKELFELLAEIAEIAIGTLAESLDYSPEELELLERFVELLNKFANGEITKLAQKNPTKEEIFEIAYRYALFVLAAFLELFRGEGITEEQLRADPRLGAALEGLLEKLTAYFEEKREKEKIGIDPAELRALLEGEWFDEFAEKYYPEFDKERA	5.310649582560725	0.5785820206804341	77.06671905517578	0.7478501796722412	7.918431282043457	nan	inf
monomer-200-nr2-run1_result_18	55	MIKSEKYIAKKEEETNYIKLTFDLPVPEDEEVEGGVIKRELTFEFPRVPERLFNLLAELIEIALGTLYESMDHSEEELEELEEFAKLVNKFANGEITKKAQKNPSKEEIFLIAYEFALYLLAAFKALYKGKGITEEELLADPKLGKALEGLKEKLDKKFEEIREKEKIGIKKEELKKKEEGDFFEEFFEKYFPEELKKRE	2.1020754348043815	0.9313723369875345	80.59239959716797	0.793441891670227	8.036943435668945	nan	inf
monomer-200-nr2-run1_result_18	56	MMKVEKHIAESEEEDNYITLTLDLKVPEDVEVEGGVIKKTYKIIMPKVPKELFDLLSDIVEIAVGTLYESLDQTPEELKLLEEFIKLINDIIRGEITKEAQKNLSEEEIFLLAYKFALYVRAAFLHLFEGRGITEEEIEADPRLGAMRKGLEEKLDAYFEKIREEKKIGIDPEELKKLREGNFYEEFAKKYFPEYEKKRK	2.470724778980369	0.910518268917317	88.13601684570312	0.8595790863037109	5.65539026260376	nan	inf
monomer-200-nr2-run1_result_18	57	MMRAERHIAEDPDEPNYITLTLDLPVPEDEEVEGGVIERTFRITMPRMPRELFEDVADIVEIAVGTLFESLDHTPEELELLDEFVKLINDYINGVITKEAQKNLTPEERFLLAAEFALYVLAAFLALYRGRGLTLEDIKADPRLGAALEGLRRELKAWLERRRAERRIGVDPAELEARYEGDFFEEFYKKYFPEYEKKRK	10.8421479051578	0.5036760986781108	68.96574401855469	0.6612797975540161	11.712665557861328	nan	inf
monomer-200-nr2-run1_result_18	58	MMRAKRHIAKSPEETNTITLEFDLPLAPDEEVEGGVRVRSITIELPKVPEELFKLLADIVEIALGVLYESMDHSPEELELLEEFAELLNKYLKGVITEKAQKNLTPEEIFLTAYEFALYVEAAFLALYRGRGLTEEDIDADPRLGRARRGLREELKAYFEKVREERKIGVKMEDLEKLWEGDFFDKFYEEYFPEFEKERA	2.6132003629528517	0.8898743746708645	83.2914047241211	0.8281489610671997	7.237091064453125	nan	inf
monomer-200-nr2-run1_result_18	59	MIKVKKNIAESPEEPNTITIELDLPVPPDVEVEGGVITYSLTITLPKVPKELFDMLADAAEIAIGTVFESMDYSPEELEELKEFVELINKYAQGVITKEAQKNLTKEEKFLLAYKFRLYLIAAFLALYKGKGITLEELLKDPRLGKAYEGLKKKLDEWFEKKRKEEKIGINPEELKKLEEGNFFEEFFEKYYPEFLKKRK	4.049386451470603	0.6709772515101445	55.46487808227539	0.46004340052604675	15.140396118164062	nan	inf
monomer-200-nr2-run1_result_18	60	MMRAERHIAESPEEPNTVTLTLDLPVPPDVEVEGGVIERTLTLTLPNFPKRLFELLAEIAEIAVGTLYESLDHTPEELALLDEFVELLNRYAQGVWQKIAQKNLSDEEIFLAAYEFALDVLAAFRALYRGRGLTEEQIRADPRLGAALEGLRERLRKYFEEIREKEKIGVKMEDLEKKLEGDYFDEFEERYFPEWLERRA	2.7235785186248695	0.8389726749303534	77.43235778808594	0.7866487503051758	7.960546493530273	nan	inf
monomer-200-nr2-run1_result_18	61	MMRVEKHYAADPSEPNTITLHFDLPLPPDEEVEGGVRRHSLTLTLPRVPRELFDRIAAIAEIALGVLAESLDWTPEELALLEEFAALLNAFLQGEITKLAQQEPSEEEIFLIAYLTALAVLAAFRALYRGRGLTEEDILADPRLGAALEGLRRELRAYFERLRKERKIGIDPAELEALYTGDLFDAFEERFFPEWRRRRA	5.1005169657783505	0.5983723827331028	65.34871673583984	0.547624945640564	11.146381378173828	nan	inf
monomer-200-nr2-run1_result_18	62	MMRVERHIAESPDEVNYVTFSLDLPVRPDEVVEGGVRTHTLRIEFPRVPEELFELLAAIAEIALGVLWESLDQSPEELALLEEFAELLNRFVLGEITKKAQKNLTPEEIFLLAYEFALAVLADFRALYRGRGLSDEDIAADPRLGAAEEGLRERLREFFAKYREERKIGIDPEELEKLLEGEWFDEYFERHYPAFLEERR	3.7128950143545123	0.7365956410216987	85.58477020263672	0.8360558748245239	6.222139835357666	nan	inf
monomer-200-nr2-run1_result_18	63	MMKAERHYAESPDEPNTITFTFDLAVPPDVEVEGGVLEHSLTLTLPHFPKRLFELVADIAEIALGTLFESMDQTPEELALLEEFVARLNKFALGVLQEKAQKNLSDEEIFLAAYEFRLYVLAAFRALYRGKGLTDEQLKADPRLGAALEGLEKRLDEYFEKIRKEEKIGIDPEELKKLYEGNFFDEFYEKYYPEELKKRA	1.7749793037786836	0.928967463684599	79.39311218261719	0.7900263667106628	8.264778137207031	nan	inf
monomer-200-nr2-run1_result_18	64	MMEAKRHLAASPEETNYLELTLDLPVPPDVEVEGGVIKHSLRIELPRLPEELFRLVAELVEIAVGVLYESLDHSPEELELLEEFVKLVNDYLLGEITKLAQKPLSPEEIFLTAALTALFLYAAFLALYRGKGITEEQLRADPRLGAALEGLRERIDAWLARRREEEKIGVDPEELRKLWEGELFDEFFEKYFPEYLKKRK	1.9957346025968834	0.9134375366305677	79.53349304199219	0.7858296632766724	7.9763312339782715	nan	inf
monomer-200-nr2-run1_result_18	65	MMKAERYYAKSPEEPNYITLSFDLPLPPDVEVEGGVLIHTIKIEFPKVPKELFELLADIAEIALGTVFESLDQTPEELEFLEEFAERINKIALGEITKLAQKNLSKEEIFETAYLFALYVLAAFLAEYRGRGLTEEEILADPRLGAALKGLREKLKEYFEKIRKEEKIGIKMEELEKLLEGSYFDEFYEKYFPEFEKERA	2.3887487510316094	0.8930698210763879	82.15931701660156	0.8301218748092651	7.205462455749512	nan	inf
monomer-200-nr2-run1_result_18	66	MIKVEKYYAESPEETNYIKIELDLKVPEDVEVEGGVLKKTYTIELPKVPKELFELLSELVEIAIGTLYESLDQSEEELKLLEEFVELLNKYLLGEITKKAQKNLTPEEIFLLAYEAALAILAAFLALYKGKGKTLEEILADPKLGKALEGLIEKLKEYFEKYRKENKIGVDPKELEKKLEGDWFDEFYKKYFPEWEEKRK	4.1870670629745845	0.8297798387423466	77.64175415039062	0.7780143022537231	8.627663612365723	nan	inf
monomer-200-nr2-run1_result_18	67	MMRAERHIAESPEEPNYLTLTFDLPVPPDEEVEGGVLERTLRFTLPRVPERLFRLIADIVEIALGTLYESLDHTPEELARLERFAALLNHYAQGVITKEAQKNLTPEEEFLLAYQFALYVLAAFLALYRGEGKTLEDILADPRLGAALRGLLERLDAYFEKLRKEEKIGISPEELKKLLEGNWFDEFYEKYFPAFEKERA	3.178020347682044	0.8567239509901668	80.77729034423828	0.8124159574508667	7.940412521362305	nan	inf
monomer-200-nr2-run1_result_18	68	MMKAEKHIAKSPDEPNTITLSFEVKVPEDVEVEGGVLIKTLTITLPNFPEKLFNLVSDIVEIALGTLYESLDQTEEEWKLLEEFAELLNKYLLGEIQKEAQKNLTEEEIFLLAYKTALYVLAAFLALYKGKGITEEEIKKDPKLGKALKGLKEKLDEYFRKIREEKKIGIKEEELKKLYEGDYFDKFYEKYFKEWEEKRK	2.293403731175248	0.8960698542651373	81.9737777709961	0.8066641688346863	6.922240257263184	nan	inf
monomer-200-nr2-run1_result_18	69	MIKVEKHYSESPDEPNTVTFTLDLPVPPDVEVEGGVIKKTFTLTLPKLPKELFELISKIAEIAIGTLYESLDHSPEELKLLEEFVELLNKIANGEITKEAQKNPTKEETFLIAYKFALYVLAAFLALFRGKGKTLEEILADPKLGKALKGLREELKKFFEELRKKEKIGIDPKELEKLETGNFFDEFFEKYFPEWLEKKK	2.036798533401078	0.9392732576403167	82.16697692871094	0.8200843334197998	7.181087493896484	nan	inf
monomer-200-nr2-run1_result_18	70	MMKVERHIAKKKSEPNYITLTFDLPVPPDVEVEGGVLKKTYKITFPNVPEELFKLLAELVEIAVGTLYESMDHSPEELEKLERFVKLINKYAEGEITKLAQKNPTKEEIFLIAYQFRLALLAAFRALYRGEGISDEQLEADPRLGAALRGLREETEKYFEEIREKEKIGIDPEELRKLEEGSWFDEFFEKYYPDFLKELK	2.006923069741607	0.9061166542194583	83.65357208251953	0.8253662586212158	7.159885883331299	nan	inf
monomer-200-nr2-run1_result_18	71	MIKAERHYAEKEDEENYITLTLDLAVPPDVEVEGGVLERTLRIKLPKVPKELFELLAEIAEIAVGTLYESLDQSPEQLALLDEFVELLNKIAQGEFTKEAQKNLTPEEKFLLAYRFALYVEAAFLHLYRGRGLTLEEIEADPALGAALRGLRERLRAYFRKLREERKIGIKEEELEKEWEGEFFEEFSKKYFPEFDKKRA	3.302533340202227	0.8870588654299434	83.31520080566406	0.8230843544006348	6.990471839904785	nan	inf
monomer-200-nr2-run1_result_18	72	MMRAELHLAESPEEPNTLTLSFDLPVPPDVEVEGGVLTRTLTITLPHFPEELTRLVADLVRIAMGTLWESMDQSPEELELLEEFAELVNKFLLGVIQEKAQQNLSKEEIFLVAYETALYLLAAFRALYKGKGLTEEDIEADPRLGAAEKGLREKLRAYFKKVREEEKLGIDEEELEKLYKGDFFEEFYEKYYPDFLKKIK	2.352139330025528	0.8966515209024241	81.44292449951172	0.8239251375198364	7.3907670974731445	nan	inf
monomer-200-nr2-run1_result_18	73	MMEAERHLAESPEETNYIVLKLELPVPEDVEVEGGVLIREYKIELPQVPERLFELLADLVEIAVGTLYESMDHSPEELEKLEEFVELINKIAQGEITKLAQQNPTPEEIFLIAYRFALYLLAAFLALYRGEGKTLEEILADPRLGAALEGLRERIRAYFEEIRRKEKIGVKMEDLEALLKGSFFEEFEKKYFPEFEKKRK	2.29656783094317	0.9243179587181681	86.88195037841797	0.842449426651001	5.764613151550293	nan	inf
monomer-200-nr2-run1_result_18	74	MMEAKEHISKSPEETNTLTITLDLPVPPDVEVEGGVIKRTYTIELPKVPEELFRLLADIAKIAVGTLYESLDQSPEELELLEEFIELLNKIALGEFTKIAQKNLTKEEIFLAAYRFRLYVLAAFLELFRGRGLTLEEILADPRLGAALEGLLERLDKYFEEIREKEKIGIKREDLEKLLEGSFFEEFAEKYFPEFRKKRA	2.505673343464316	0.8855780869902672	87.00157928466797	0.8451706171035767	6.000180244445801	nan	inf
monomer-200-nr2-run1_result_18	75	MMRAERHYAESEEEPNTLTLTLDLPVPEDVEVEGGVLRRTLTLEFPKVPKELFDLLAEIAEIAIGTLYESLDHTPEELALLEEFVERLNRHAKGEITKLAQKNPTEEEIFEIAYLYALYVLADFLALYEGRGITLEELLADPRLGAALEGLRRRLREWFRKIREEKKIGIDEAELEALEEGDFFERYRAEYYPEFDKRRA	3.4651933341507255	0.8143460641898901	84.42961120605469	0.8222759962081909	6.812048435211182	nan	inf
monomer-200-nr2-run1_result_18	76	MMRAERHYAESEDETNYIKLILDLPVPPDVEVEGGVIREEFRIEMPKMPKELFELVAEAVEIAVGTVYESMDQSPEELERLREFVELINDIIKGEITKLAQKNLSEEEIFLTAYLFRLYLLAAFRALYRGEGITEEEIAADPRLGAAERGLRERLSAWFEERRRERKIGVDPAELEKLLEGDFFDAFEEKYFPEWRKKRA	14.862544496479225	0.3445834933907871	47.55606460571289	0.44878679513931274	17.303979873657227	nan	inf
monomer-200-nr2-run1_result_18	77	MMKAERHYSESPEEPNTITYTFDLPVPEDVEVEGGVIERTVTITLPKLPKKLFELVADISEIALGVLYESLDHSPEELELLDEFAELLNKHIQGVITKEAQKNPTPEEIFKIAYLYALYVLADFLALFKGRGITLEQLKEDPRLGRALEGLIKELSKYFEEIRKKEKIGIKEEDLKALFEGSFFEEYTEKYYPEWLKKRK	5.880122473030933	0.7630535537737515	78.27339172363281	0.7949428558349609	8.759095191955566	nan	inf
monomer-200-nr2-run1_result_18	78	MMRAERHIAESPEEPNTVTLHLELPLPPDEEVEGGVRIRSFTITLPRVPEELFRLLAELVEIAVGTLAESMDYSPEELELLELFVELVNDFLLGEITKRAQQNPTKEEIFLLAAEAALYLRAAFLALYRGFGLTDEELEADPRLGAALRGLDERLSAFLAERREREKIGIDPEELEKLRTGDWFDAFFERYYPAFLERLR	1.8364530732054967	0.9138127185395304	83.02671813964844	0.8125365972518921	6.7476630210876465	nan	inf
monomer-200-nr2-run1_result_18	79	MMKVEKHIPKSPEETNYIKITLDLPIPEDVEVEGGVIKKEYTIYLPNVPEELFNLIAKLVEIAVGVLYESMDHSEEQLKELEEFIELINKYLLGEITEEAKKNLTKEEIFLLAYKTALYLRAAFLALYKGKGLTEEEILKNPKLGAALKGLYEKLDEYFKEIKEKEKIGIDMEELKKLEEGNYFDEFYEKYFPEYEKKRK	2.176786133260647	0.914841090228935	81.46244812011719	0.8093631267547607	7.719732761383057	nan	inf
monomer-200-nr2-run1_result_18	80	MIKVEKHIAESPEETNYITITLDLPVPEDVEVEGGVIKRTLKIEMPKIPKETFELLADLVEIAVGTLYESMDQSPEELELLEEFVELINKYILGEITKEAQKNLSKEERFLLAYKFALDLLAAFRALYEGKGISEEEIKANPKLGAAEEGLREKLDAYFREIREKEKIGIDEAELKKLEEGEYFKEFREKYFKDFLEKRK	1.7339776507430376	0.9142045799698173	83.99700927734375	0.8213119506835938	6.924840450286865	nan	inf
monomer-200-nr2-run1_result_18	81	MMEAKRYYAEKPEETNYLTLSFSLAVPPDVEVEGGVLTRTLRFEFPKVPKELFELLADAVEIALGTLFESLDQSPEELALLEEFAERINRIALGEITKEAQKNLTPEEKFLLAARFALYLLAAFRALFRGRGLTEEQLRADPRLGRALEGLRERLREWLEKYKEENKIGISMEELEKLYEGDFFDEFEEKYFPEWEKERA	1.6813480139892503	0.9394919731549328	83.99909210205078	0.8298748731613159	6.3876729011535645	nan	inf
monomer-200-nr2-run1_result_18	82	MMKAERKISSSPEEPNTITLSFDLPVPPDEEVEGGVREYTLTIELPNMPEELFNLVADLVEIALGTLWESLDHSPEELELLEEFAELVNKFLKGKVTKEAQKNLTPEEIFLLAYEVALYLRAAFLELYRGRGLTLEQLEADPRLGAALRGLDERLDAYFERLREERKIGIDPADLRKLEEGERFEAFAAEYFPEWRKKRA	7.528839618202289	0.6756911550641844	84.5697250366211	0.8165628910064697	6.770518779754639	nan	inf
monomer-200-nr2-run1_result_18	83	SMRAVRHIAESPEEPNTITLELDLAVPPDVVVEGGVLTRSFTITLPRVPKRLFELLAEIAEIAIGTLWESLDQTPEELALLDEFVALLNDILNGEITELAQKDLTPEEIFLTAYLYRLYVLAAFRALYRGRGLTEEQIAADPRLGAAERGLREKLDAYFKEIREKEKIGIKEEDLKKLEEGDFFERFAAEHFPAWLEERA	1.4978724707544084	0.939682266980351	79.63835144042969	0.7980879545211792	7.9059247970581055	nan	inf
monomer-200-nr2-run1_result_18	84	MMRARRHLAASPEEPNTLVLEFDLPVPPDEEVEGGVRIRTVTLTFPRVPERLFRLLAEIAEIALGTLWESLDHTPEELAFLDEFAALLNAVAEGEITALAQREPTPEEEFLIAALFALYVLAAFRELYAGRGLTEAELEADPRLGAALRGLRERLSAWLEEVRERERLGIDPAELRKLEEGSFFAEFAERYFPAWRERRA	4.678633163206855	0.7736620415227818	82.34770202636719	0.8068142533302307	7.797720909118652	nan	inf
monomer-200-nr2-run1_result_18	85	MMKVERKIAKSPEEDNTITITFDLPVPPDEEVEGGVIKKTLTITMPKVPEKLFKLLAELVEIALGTVYESLDQSPEELELLERFTKLINDFINGEITKEAQKNLSDEEIFLLAYKAALYLLAVFLALYKGQGKTLEEIEEDPRLGKALKGLREELRKYFEEIRKKEKIGIKMEELEKLEEGDFFEKFYEKYFPEYEKKLK	4.638771531753876	0.6111813603433933	58.04468536376953	0.4878057837486267	13.760316848754883	nan	inf
monomer-200-nr2-run1_result_18	86	MMRVERHLPESPEEPNYVTLHLDLPVPPDVEVEGGVLERSFRIELPRVPEELFEMLADLVEIAVGTLAESMDWSPEELADLEEFVQLVNDFLLGEITELAQRDLTPEERFLLAYLAALYLLAAFLALYRGKGITLEEIRADPRLGAALEGLLERIRAWFERRREEENIGIDPEELEKLLEGDFFEEFAKKYFPEYLKKRK	1.5182029831419797	0.9369221603625983	86.5840835571289	0.8229339718818665	5.8271284103393555	nan	inf
monomer-200-nr2-run1_result_18	87	MMKVEKKYAEKEEEPNTITITLDLPVPPDVEVEGGVIKKTYTITFPKVPKELFEYLSELAEIAIGTLYESLDHSPEELKFLEEFVKRINDIFNGEITKLAQKNLTKEEIFLTAYKAALYLLAAFLDAYRGKGLTEEQIEADPRLGRALRGLREKLKEWFRKKREEEKIGIDEAELEKDLEGDFFDEFSEKYFPEYDKERK	2.76280716550963	0.8755887168345358	83.03974151611328	0.81653892993927	7.12210750579834	nan	inf
monomer-200-nr2-run1_result_18	88	MIKVERHYAESPEEPNTITIKLDLPVPPDVEVEGGVLIHELKITLPKVPKELFDLIADLVEIAIGTIYESLDHSPEQLEFLEEFVKLINKFLEGVITEKAQKNPSKEEIFLIAYETALYLLAAFEALLEGRGITEEEIEANPKLGAAKKGLIEKLKKYFEEIRKKEKIGIKMEELEKKLEGEWFEEFKKKYFPEFYEKLK	2.194438983787111	0.9174630760170378	87.1996841430664	0.8451254367828369	5.797346591949463	nan	inf
monomer-200-nr2-run1_result_18	89	MMKVETHIAESPEEPNYAVFSFDLPVPPDEEVEGGVRTRTLRITFPRVPEELFRMLVAISEIALGTIYESLDQTPEELAFLEEFVERLNRFILGEITKLAQQNPTPEQRFLIAYRYALAVLAAFLDLHRGRGLTLEQIEADPRLGRALRGLRERLTAYFEEVREKEKIGVKMEDLESLLTGDWFERFAAEYFPEERARRA	3.4195560338014492	0.8334453557446557	78.56558227539062	0.8066174983978271	8.339409828186035	nan	inf
monomer-200-nr2-run1_result_18	90	MMKVEKKKASSPEEPNTVKFTFELELKPDEEIEGGVRKYELTFTLPKVPERLFDLIADILEIALGVLFESLDQSEEELKLLEEFAELLNKFLQGEITKLAQKNLSPEEIFLTAYLTALYVLAAFLALYRGKGLTLEQIEADPKLGKALKGLLEKLKEYFEKIRKEENIGIDPKELESLLKGSFFDEYYEKYYKDFEKKRK	1.4872560775843955	0.9366341167022237	82.27046966552734	0.8212683200836182	7.251712322235107	nan	inf
monomer-200-nr2-run1_result_18	91	MMRAERHYAESPEEPNTLTLTFDLPVPPDVEVEGGVIEHTLTITLPKVPKELFEMLADIAEIALGTLWESMDHSPEELAQLEQFAQLLNRFAQGEITKEAQKNPTKEERFRIAYRFALYVLAAFEALYRGQGLTDEQIAADPRLGAARAGLRERLSAWFEKRREEEKIGVDPEELEALLTGDFFDRFFERHFPEFLEQLA	1.8555258123253806	0.9137142977617725	80.98323059082031	0.8071157336235046	7.195012092590332	nan	inf
monomer-200-nr2-run1_result_18	92	MMEAERHIAESPEEPNTITFKFELKVPPDVEVEGGVLIYELTLTLPRFPKELFELVAEIAEIALGTVFESMDQSPEELEELREFNELINRVALGVLQELAQKNLTPEEIFLLAYLFALYVLAAFLALYRGKGKTLEEIKADPRLGAALEGLRERLDEYFEKLREEKKYGIDPEELRKLLEGDFFEKFEEEYFPEFYKKRA	4.567635257540256	0.6795600151755531	66.69335174560547	0.644001305103302	10.37246036529541	nan	inf
monomer-200-nr2-run1_result_18	93	MMKVEKYYSEKPEEENYITITLDLPLREDEEVEGGVRKKTFKIKLPQFPKELFDMLAEISEIAIGTLYESMDHSEEELEKLERFVELLNDIALGELKKKAQKNLSKEEKFLLAYEYALYVLAAFRALYRGEGITDEQIEADPRLGRALRGLREELDAWFEKKREEEKIGIKMEDLRKKLEGDFFEEFEAKYFPKYRKERA	1.5519574744565556	0.9411517656688534	85.10530853271484	0.8327244520187378	6.644185543060303	nan	inf
monomer-200-nr2-run1_result_18	94	MIKVEKTIAEDPSEPNTIKISLDLPVPPDVEVEGGVIIKEFTITLPNFPKELFEMVSELAEIAIGTLYESMDHSPEELELLEEFVELINKFANGELKKLAQKNPTKEEKFLIAYLFALYLRAAFLALYRGKGITEEELKADPKLGKALEGLKERTDEYFKEKREKEKIGIDMEELKKLEEGNFFDKFYEKYFPEFEKERK	2.243504823286408	0.9399779616507025	85.25003814697266	0.8260204195976257	6.2882513999938965	nan	inf
monomer-200-nr2-run1_result_18	95	MMEAERHYAEDPSEPNYLVLTLDLPLPPDEEVEGGVRKRTYRIELPAFPKRLFDLVAELVEIAVGTLAESMDYTPEQLAELEEFVELVNKFAKGVLQKEAQKNPTPEEIFLIAWEFALYLEAALRALYRGKGLTDEQLAADPRLGAALRGLRERLRAYFERIRAEEKIGVDPAELESRLEGSFFDEFEQKYFPEWEKKRA	1.729256395424337	0.9105868769210577	70.67498016357422	0.6440759897232056	9.965595245361328	nan	inf
monomer-200-nr2-run1_result_18	96	MMKVKKHYAESPEEPNTVTFEFDLPIPEDEEIEGGVRIYKLTITMPNIPKELFEMLSEIAEIAIGTIFESMDYSPEELKDLEEFVKLLNDFIQGEITKKAQKNLTPEEQFLLAFEFALYVLAAFRALYRGKGITEEELLADPRLGKAFKGLLEKLLKWFLEKQKEKKIGVKMEDLLKLLKGDFFDKFEEKYFPEYEKKRK	2.5436485260084463	0.917622881325391	87.32554626464844	0.8569139838218689	6.094388008117676	nan	inf
monomer-200-nr2-run1_result_18	97	MMRVKKYYAENPEETNTITIELDLPVPEDEEVEGGVIKRTFTIEMPKVPKRLFELLADIAEIAVGTLYDSMDHSPEELEELEEFVELLNKYVKGVITKEAQKNPTPEEIFLIAYKFALYVLAAFRALYRGKGITDEQLEANPRLGAALKGLKEKLDAYFAEIREKEKIGIKPEELKALYEGDFFEKFFEKYYPEFLEKRK	1.932707457330231	0.9327481698564466	85.11404418945312	0.839299201965332	6.443144798278809	nan	inf
monomer-200-nr2-run1_result_18	98	SMRAERHIAESPEEPNTITITLDLPVPEDVEVEGGVIERTFTITLPRVPERLFKLLADIAEIALGTLYESMDHSPEELKELEEFVQLLNDIFLGEITKKAQKNLTPEEIFLLAYEARLYVLAAFLALYRGKGITLEELLADPRLGRALEGLRRRLREYFEKIREEEKIGISLEELEKLEEGEFFEEFEEKYFKEWRKKRA	1.2260857041546296	0.9562244381373165	84.41484069824219	0.820900022983551	6.511149883270264	nan	inf
monomer-200-nr2-run1_result_18	99	MIKVKRHYSKSPEEPNTITIELDLPVPEDVEVEGGVLIKTFTIKLPNFPKRLFELVADLAEIAIGTLYESLDHSEEELKLLEEFVERLNNFALGVLQKLAQTNPSKEEIFLIAYLYALAILADFLALYRGKGLTEEDIKKNPKLGKALEGLREKIKEYFEKLKEEEKIGISMEELEKLLEGNWFDEYFEKYYKDYLKKRK	3.309699732549084	0.7767937296583501	69.33866119384766	0.7003326416015625	10.211246490478516	nan	inf
monomer-200-nr2-run1_result_19	0	DAFERLGRAFRELDLAEASPEELAAFVAELEAFLEELSDEERLEAYLKENPTLGTLLSLVLDLLDLLLALQGLRYGDRDLLAEALERVKGIFERIKKYLKENFGEETYEKFMRFLADYLAYRLYQRRRAAGRLGEGPIADDPEYGLLRELFPEYGAYLDEALAYYEATDFDEDPAEYFTERFPEFGGELIRELMARHARL	2.0997349071733535	0.8986370202880335	85.43425750732422	0.8162881731987	5.598330974578857	nan	inf
monomer-200-nr2-run1_result_19	1	APFEELGRAFEELDWAAASPEERAAFVARLLEFLEELADPERLRARLEAEPTLGFLLRLVLDLLRLARALQGLRVGDLDLEALVSEVLAGVLEEIRRYLRERFGEEATERFWRFLADWLAAELYRRRRARGELGVGSLADDPEVGRLRALLPEYGEYLDAELERWLAEDVDEDLAARLAERYPEFGGELIRELVARHARA	1.6011463286950558	0.9270533925831868	88.27365112304688	0.8351752758026123	4.9626145362854	nan	inf
monomer-200-nr2-run1_result_19	2	DPFAELGRAFRELDLAAASPEELAAFVARLLEWLAELEDEARLDEELEANPTLGFLLDLVLDLLRLLRAAQGLRVGDLDLEALLRERVAGILARIRAWLREHFGEETYEEFMRFLAEYEAYLLYQRRRAEGRLGVGSIEDDPEYGRLRELFPEYGAVLAEALAEYEATDFDEDLAEYLTKRFPRFGGELIRRLVERHADE	6.296137816487751	0.5905902410394495	72.97354125976562	0.5738625526428223	14.197041511535645	nan	inf
monomer-200-nr2-run1_result_19	3	APFEELGRAFEELDLAAASPEELEEFVARLREFLAELSDPERLDARLAEHPTLGFLLDLELDLLRLQRYLRGVRVGDLDLEEEVSRVLAGILARLRAWLREHFGEEAAERYWRFLAEWEAYRLYERRRAEGKLGEGSLADDPEYGAFRRLFPEYGDELAAALAEYEARDLDEDLAARLAERFPELGGELIAALVERHARE	10.863283254780063	0.3077909251979347	82.3236312866211	0.655327320098877	11.554152488708496	nan	inf
monomer-200-nr2-run1_result_19	4	DDFARLGRAFRELDLAAASEEELAAFVAELLAFLARLEDPAALAARLAAEPTLGAALALVLDLLDLARALRGLRYGELDLEALFRERLAGLLAAVRAWLEAHHGPAATERFWAFLAEWEAYRIYRRRREEGRLGEGSLADDPEVGALRELFPEYGALLDAELARYLAEDLDEDLAARLAARFPEFGGELIAALVARHAAE	1.9849279598553944	0.8990445912244307	89.05288696289062	0.8450336456298828	4.807531833648682	nan	inf
monomer-200-nr2-run1_result_19	5	DDFERLGEAFRTLDWAKATPEEQEAFVRELDAFLERLSDEEYLRAYLEEHPTLGTVLELVLDLLDLLRATQGLKYGERDYEAELLKVFKGILERIREYVLEHFGEETAERFFEFLAEYEAYLLYQDRRRAGRVGVGSLADDPDVGRFKELFPEYGELFDRYLAEYLAEDVTEDLAERLTRRFPEFGGELIRRLMERHSRR	1.5909158868948814	0.9279101422347448	89.4764633178711	0.8509496450424194	4.698649883270264	nan	inf
monomer-200-nr2-run1_result_19	6	ADFERLGRAFRELDLAAASPEELEAFEAELRAFLARLADPALLDAYLEAHPTLGTLLDLALDLLDLLEHLRGLRLGERDWEAELSAVISGILARLRAWARERFGEEATERLWDFLAEYQAYRLYRRRRAEGRLGEGPLEEDPEYGRLRALFPEHGARLDAHLARFEKEDFDEDLAAYLTERFPEFGGELIAELVARHSRR	2.0160859690043726	0.900455957263728	87.6356430053711	0.8249614238739014	5.169565677642822	nan	inf
monomer-200-nr2-run1_result_19	7	ADFEELGRAFEELDLAAASEEELAAFVARLDAFLAELADPARLDAYLEAHPTLGTLLRLVLDLLRLLRHLQGLRYGERDYLAEALRVVRGILARLERYLRERFGEEAAEKFWEFLADYEAYRLYQRLKAEGKLGVGSIEDDPEYGLFLELFPKYGEHFKKAFEYYMKNDFDEDPAEYFTEKYPEFGGELIRELMERHARE	1.6308853393412845	0.9271682815268716	92.83293914794922	0.8741419315338135	3.8192362785339355	nan	inf
monomer-200-nr2-run1_result_19	8	AAFERLGRAFRELDLAAASPEELEAFVAELDAFLAELSDPERLDAYLREHPTLGEALRLVLDLLRLARALQGLRVGERDLEAEFEAVLAGILARVREWLLEQFGEETAQRFFEFLAYYEAYQIYKRRKEEGKLGEGSLEDDPEVGRFKRLFPEYGELFDKYLEEFEKRDLDEDLAELLTERFPELGGELIRELVERHARE	2.0102316375550497	0.899776808508034	89.05998992919922	0.8437018394470215	4.906667232513428	nan	inf
monomer-200-nr2-run1_result_19	9	DDFERLGRAFRELDLAAASPEELAAFVAELEAFLARLADPERLEALLAERPTLGFLLRLTLDLLELLRALAGLRWGDRDLEAEAEAVVAGILERLRRYLRERFGEETAERYMAFLAYYLAHRLWRRRRAAGRLGVGSLADDPEYGRLRRLLPEYGDLLDAALAELEARDLDEDLAEELTRRFPEFGGELIRELVARHARD	1.804510372777569	0.910749922715977	84.55904388427734	0.8009244203567505	5.957527160644531	nan	inf
monomer-200-nr2-run1_result_19	10	DWFDRLGDAFRSLDLAAASPEELAAFVAELREFLERLSDEEYLRAYLEEHPTLGTLLDLLLDLWRLLDAAEGLRVGDLDLEAELDARFAGILARVREYLLERFGEEAARRFFEFLAEYLALRLYRERRAAGRVGEGPIEEDPRYGRFLRLFPEYGELFREYLAEFEATDFDEDEAEYLTRRFPEFGGELIRRLMARHARD	1.4298447555553648	0.9380837553853739	88.0854263305664	0.854519248008728	4.923268795013428	nan	inf
monomer-200-nr2-run1_result_19	11	AAFAELGAAARELDWAAASPEERAEFVARLLAFLEEIADEERLDKLLEEHPTLGFVLALLLDLLALLDAAEGLRVGDLDLEAYLLEVVKGIIERLRKYVREHFGEETAQRLFDFLAEWEAYRIYRRRRAEGKLGEGPLAEDPRVGRFRELFPEHGELFDAHLARYLAEDVDEDLAARLAARFPEFGGELIAALVARHAAE	1.2831827373116356	0.949573757363721	87.62654876708984	0.8266007900238037	5.20725679397583	nan	inf
monomer-200-nr2-run1_result_19	12	DAFAELGRAFRELDWAAASPEERAAFVARLRAFLAELADPARLDAELAAHPTLGHLLDLVLDLLDLLEALEGLRYGDLDLEAEAERVVAGILARLDAWARERFGPERTEAFWRFLADYLALRLYRRRRAEGRLGEGPLEEDPWYGRLLRLLPRYGEHLRAALARYEAEDFDEDLAAYLAARYPEFGGELIAALMARHAAR	2.2227663745525064	0.8909167144972241	89.33193969726562	0.8219096660614014	4.598320960998535	nan	inf
monomer-200-nr2-run1_result_19	13	EDFERLGRKFRELDWEKASPEEREEFVKELKEFLEKISDEKNLKAELEKNPTLGFLLKLTLDLLRILFYTQGIRVGDLDLEEELLKVFKGIFEKIKKYLKEKFGEEKYKKFMEFLADYLAYLLYKERKKEGKLGEGSIEDDPRYGLLKELFPEYGELLDKYLEKYEKEDFTENLAEYLTKKYPEFGGELIKELVERHSDF	1.2655904711790085	0.9516927544062156	82.78166961669922	0.7938984632492065	6.371241092681885	nan	inf
monomer-200-nr2-run1_result_19	14	SYFKELGEAFKNLDLKKATEEELEEFVKKLEEFIEKLSDEKFLDEELKKNPTLGYLLKLVLSLLQLLRYTQGLKYGDINYEELLLEKFKGILERIKKYLLENFGEEKAKKFFEFIAYYEAYRIYERRRKEGKLGEGSLEDDPEVGRFKELFPEYGELFEKYLKEFLEKDYTENLAEELTKRFPEFGGELIKELVKEHSSL	1.071596341074901	0.9638746643609573	87.09005737304688	0.8429093360900879	5.478943824768066	nan	inf
monomer-200-nr2-run1_result_19	15	DDFARLGRAFRELDLAAASEEELRAFVAELDAFLARLADPEVLDAELAAHPTLGFLLDLVLDLLDLLDAAEGLRYGDRDYEAELRATVAGILARLRAWLEAHFGPEAAARFWDFLADWLAYRLYRERRAAGKLGEGPLAEDPRWGRLRELLPEHGARLDAHLERYLAEDLDEDLAARLAERYPELGGELIAELVARHARR	2.053426771955067	0.8890971246347803	85.98460388183594	0.8136470317840576	5.54870080947876	nan	inf
monomer-200-nr2-run1_result_19	16	EEFEELGKAFRELDLEKASEEELKKFVEKLLEFLKKISDEKYLNEELEKNPSLGFALKLVLDLLSLLYHLLGLKYGDLDFEKLFLEIIKGILKKIKEYLKKNFGEEKTKKFFEFLADYEAYRIYKRLKKEGKLGEGSLEDDPRVGLFKELFPEYGELFDKYLEYYKENDFDEDLSEYLTKKYPEFGGELIKELIERHSIE	1.4638206750255711	0.9391909219747769	86.65989685058594	0.8324352502822876	5.506203651428223	nan	inf
monomer-200-nr2-run1_result_19	17	ADFERLGRAFRELDLAAASPEELAAFVEELEAFLARLADPERLDAELEAHPTLGFLLDLVLDLLDLLRALQGLRVGEKDWEAELREVIAGILARLRAYLEERFGPEAAARFLDFLADYEAYRIWRRRRAEGKLGVGSLADDPEVGAFRELFPEHGARFDAALAEYEATDFDADPAAYFAARYPEFGGELIAALLARHAAD	2.074745039396299	0.8877960582649448	87.76863098144531	0.8389982581138611	5.057129383087158	nan	inf
monomer-200-nr2-run1_result_19	18	DAFARLGRAFRELDLAAASPEELAAFAAELRAFLAELADEERLRAYLEAHPTLGTLLDLVLDLLALLEALEGLRVGDTDWEAEFRAVVKGILERIREYLLERFGEETAQEFFDFLAYYLAYRLYKRRKAEGKLGEGSIEDDPWYGRLKELLPEYGELLDKYLAEFEKTDYDEDLAAELTERFPRFGGELIRELVERHAAE	2.088722486396827	0.8932809994633808	87.91740417480469	0.8369181156158447	5.110400676727295	nan	inf
monomer-200-nr2-run1_result_19	19	DWFEELGRRFRELDLAKASPEELAEFVAELRAFLAELADPARLDAYLAAHPTLGALLRLTLDLLRLLLDLLGLRVGDLDWEAEARKVIAGILARLRAWLREHFGEETARRFWEFLAYWFAARLYAELRAEGRLGVGSLAEDPRWGLFRELFPEYGALLDAHLAEYLAEDRDEDLAEELARRFPELGGELVRELLAEHARD	1.5130088078211577	0.9341818065978813	83.43450927734375	0.7948546409606934	6.299808502197266	nan	inf
monomer-200-nr2-run1_result_19	20	EDFEKLGKKFLELDWEKASEEEKKEFIEELLKFLEKISDPEYLEKYLEEHPTLGTLLKLVLNLFFLLLKLLGVKYGDLNLEEYFLKVFKGILERIKEYLEKHFGEEKTKEFFDFLADYYAYLLYQERKKEGKVGKGSIEDDKRYGLFKKLFPEYGEKFEEYYKYYLENDFDENLSEYLTKRYPSFGGELIKEIIKEHSIY	1.7624143439632138	0.9251423232210476	86.17543029785156	0.8241270780563354	5.440438270568848	nan	inf
monomer-200-nr2-run1_result_19	21	ADFEELGRAFRELDLAAASPEELAEFAARLDAFLARIADPERLEAELAAHPTLGFALELVLDLLDLLLALLGLRVGERDWLAEFLAVVKGILERIRAWLREHFGEETARRFFEFLAEWLALQLHRRRREAGRLGVGPLAEDPEYGLLRELLPEYGELLDAALARYEAEDLTEDEAELLARRFPELGGELIRQLMARHARR	2.230441230451648	0.9018039111989055	87.54193115234375	0.8449249267578125	5.341386795043945	nan	inf
monomer-200-nr2-run1_result_19	22	NEFEELGEKFKNLDWEKASEEEKKKFIEELLKFIEKLSDEEYLEKYLKENPTLGTLLDLILNLFSILEYTKGIKYGDLDLEKYLSEKFKGILERIKKYLKENFGEEKTQKFFEFLAFYLAYQLYKKRKEKGELGKGSIEDDPDYGRFLELFPEYGELFKKYYDYFLENDFDEDLAEYLTKKFPEFGGELIKKLVEKHSKD	1.2790117657611386	0.9496006836980121	88.60861206054688	0.8289153575897217	4.945666313171387	nan	inf
monomer-200-nr2-run1_result_19	23	ADFERLGEAFRELDLEAASPEELEAFVAELRAFVARLSDPAYLRALLEAHPSLGFLLDLVLDLLDLLRHAAGLRVGDLDLEAWLEERVSGILAAVRAYLRERFGEETERRFWEFLAEYEAYRLYRRRRAEGRLGEGPLEDDPEYGRFLRLFPEYGELFRRFLERYLAEDLDEDLAERLARRFPEFGGELIRELVARHSRR	1.241706557348041	0.9522177949304614	92.19699096679688	0.8757442235946655	3.944161891937256	nan	inf
monomer-200-nr2-run1_result_19	24	EDFEKLGNKFKNLDLKKASEEELKEFVKELEEFLKKLSDKEFLEEELKKNPTIGFLLKLILDLYNLLLYLQGLKYGEKDYEEEFLKIFKGILERIKKYLKENFGEEKAKKFFDFLAYYLAYQLYKRRKEEGKVGEGSLEDDPEYGLLKELLPEYGELLDKYLKEFEETDFSEDLTKELTEKFPELGGELIKELMERHSIL	1.9339749666778592	0.901502567788011	75.0331802368164	0.7305147647857666	8.91498851776123	nan	inf
monomer-200-nr2-run1_result_19	25	EAAERLGRAFRELDLAAASPEELAAFVAELLAYLAELADPAALDARLEAEPTLGFALRLALDLLALLRHLQGVRVGELDLEALAREVARGILARLRAWLRERFGEEAEQRFFEFLADYEAYRIYRRRRAAGRVGVGSLEDDPEVGRFLELFPEYGALFRRALEYYLATDFDEDLAAYFAERYPEFGGELIRELVARHARE	1.406951290654434	0.9431366624357953	89.03164672851562	0.8500411510467529	4.824986457824707	nan	inf
monomer-200-nr2-run1_result_19	26	EAFERLGRAFRELDLEKASEEELEEFVKELEEFMKELSNEENLEKRLKEHPTLGFVLDLVLDLLRLLRYLQGLKYGEKDYLEEFLKVVKGILERIREYVLENFGEETAKKFFDFLAEYEAYRLYERRKKEGKLGEGSIEDDPDYGLFKELFPEYGEKFDEYLKYFEENDFDEDLAEYLTKRYPEFGGELIKRLVERHSVD	5.893491600044388	0.5684303664875063	78.07307434082031	0.6784660816192627	10.591307640075684	nan	inf
monomer-200-nr2-run1_result_19	27	SEFKELGEAFRTLDLEKASEEELKEFVERLEKFLEKLSDEEYLDKYLKEHPTLGTLLFLVLDLIRLLFYLQGLKYGEKDYEKEFLEKIKGILERIKKYSLEHFGEEKTEKFWDFLAEYLAYQLYQERKKEGKLGEGSLEDDPRYGLLKELFPEYGEKLEKYLKEFEETDFDENLAEYFTKRFPEFGGELINELIERHSDF	1.2357843183862514	0.9512061032334003	87.37675476074219	0.8337597250938416	5.188493728637695	nan	inf
monomer-200-nr2-run1_result_19	28	EDFERLGRRFRELDLAAATPEELAAFVEELDKFLARLADEEYLRALLEAHPTLGFLLDLVLDLLRLARALEGLRYGDRDLEAEFAAVLAGILARLREYLRERFGEETAERFWRFLAEWEAYRLYRERRAAGRLGVGPLADDPAVGRFRALFPEYGAEFDAALARYEAEDLDEDLAARLAERFPEFGGELIRALVERHSDE	2.0416395398718614	0.8873820045213947	88.37641143798828	0.8389538526535034	5.0387043952941895	nan	inf
monomer-200-nr2-run1_result_19	29	DDFARLGEAFRTLDLAAASPEELAAFVAELLAFLERLADPARLEAELAARPTLGFLLDLVLDLLDLLRAVRGLRVGDLDLEALLSEVVAGILARIRAYAEERFGPEATEKFWDFLAEWLAYRLYQRRRAEGRVGVGSLADDPEYGRLRALLPEHGARLEAALAEFLATDFTEDPAEYFARRFPELGGELIRELLARHARE	1.5944687519485021	0.9282652886858748	85.04936218261719	0.8151922225952148	5.918133735656738	nan	inf
monomer-200-nr2-run1_result_19	30	AAAEELGRAFRELDLAEASPEELEAFVARLRAWLAELSDPARLRAYLAAHPTLGALLDLALDLLELLEAAEGLRVGDLDWEAELRRVVAGILAALREWLRAHFGEEAADRYWDFLADWLAYQLYQRRRAAGRLGEGSLADDPAYGRLRELLPEHGERLAAALARYLAEDVDEDLAARLTERYPELGGELVRELVARHARR	6.654242639621445	0.5744183149508126	69.6673355102539	0.5785799622535706	13.085094451904297	nan	inf
monomer-200-nr2-run1_result_19	31	EDAERLGRRFRELDWAAASEEERRAFVEELLAWLDRLADPARLRAELEAHPTLGFLLDLLLSLWALLEAAEGLRYGDLDLEELLDERFSGILAAVREWLLEHHGEAAAERFFRFLAEWAAYRIYRRRRREGRLGVGPLAEDPRVGRWLRLFPEYGAHFRAALAEFEARDLDEDLAALLTERFPEFGGELIRELVARFERE	1.5839226648796667	0.9274536077667017	88.41581726074219	0.8408030867576599	4.728637218475342	nan	inf
monomer-200-nr2-run1_result_19	32	ADFEELGEAFRELDLAAASPAELEEFVARLEAFIARISDEEYLDAFLREHPTLGTLLRLTLDLLALLDHTQGLRWGERDWEAELSEVFKGIFERLKEWLLENFGEETAEKFFEFLAEYYAYRLYQERKREGKLGEGSIEDDPRYGRFKELFPEYGELFDKYYEYYEKTDFDEDLAAYLTERFPEFGGELIAELVARHSRE	1.3498796604961516	0.9474411838015311	89.98860931396484	0.8508785963058472	4.524481296539307	nan	inf
monomer-200-nr2-run1_result_19	33	ADFEELGRAFRELDLAAASPEELEAFVARLRAFLDRLADPAYLDAYLEAHPTLGTLLELILDLLRLQRALRGLRVGDLDLEAEFRRRFAGILERLRAWAREHFGEEATDRLFDFIAFYEAYRLYERRKREGKLGEGSIEEDPEYGAFLELFPEYGERFREYYEYFLEHDVTEDLAEILTERFPEFGGELIKRLVERHSVE	1.889855648731486	0.9094217213602422	89.10638427734375	0.8599761724472046	4.822744846343994	nan	inf
monomer-200-nr2-run1_result_19	34	EADERLGRAFRELDWAAASPEERAAFVAELLAWLAERADPARLDAELAAHPTLGYLLRRVLALLRLLRHVRGLRWGDLDLEAYLLEVARGLLARLDAWLREHFGEEAHERYMAFLADYLAYRLYRRRRAEGRLGVGSLADDPEWGLLRELLPEYGALLDEALAEYEAEDVTEDLAARLAARYPEFGGELIAALVAEDAAE	2.5672583112899137	0.8388709083031209	86.68146514892578	0.8017852306365967	5.4316558837890625	nan	inf
monomer-200-nr2-run1_result_19	35	EAFEELGEAFRELDLAKASPEELAAFVARLEAFLAELADPERLRAELDAHPTLGFLLRLTLDLLDLLFALQGLKVGDRDWEAELLEVVRGILAAIDEYLRERFGEETHQRFMEFLAFYLAYRLYQRRRAAGKVGEGSIEDDPEYGLLKELLPEYGALLDEYLKYFEENDVDEDLAELLTERFPELGGELIRELVERHSRE	1.407806658884641	0.9421180061090666	86.06033325195312	0.8209590911865234	5.71550178527832	nan	inf
monomer-200-nr2-run1_result_19	36	DDFERLGRRFRELDLEKASPEELEAFVAELLAFVERLSDPEYLERYLEEHPTLGTLLDLVLDLLDLLDALEGLRVGELDLEAYFEERVSGILERIKRYLRERFGEETYEEFMEFLAEYEAYLIYQERRAAGKIGEGSIEDDPRYGRFKKLFPEYGELFDKYYEKYLKEDVTEDLAERLTERFPRFGGELIRRLVQRHSRR	1.5204962522920764	0.9339172118468596	89.21290588378906	0.8492476940155029	4.788514137268066	nan	inf
monomer-200-nr2-run1_result_19	37	DAFERLGEAFRELDWARASPAEREAFVAELLAFLAELSDPERLDAYLAAHPTLGALLRLALDLLALRRAVAGIRWGDLDLEALLDEVVAGLLARLDAWLRAHFGAEAADRFWDFLADWEAYRLYQELKAEGRLGVGSLADDPRYGAFLRLFPERGARFAEALARYLAEDVTEDPAERFARRYPEFGGELIRELMARHARE	1.3614161641670857	0.9456894713219978	89.4512710571289	0.8474034667015076	4.4993977546691895	nan	inf
monomer-200-nr2-run1_result_19	38	EEFERLGEKFRNLDLEKASEEELEEFVKELEEFMEKLSDEEYLKKLLEENPTLGFLLDLVLDLLDLLDYTEGLKYGEKDWEKELSEKIKGILEFIDEYLRERFGEETYEEFMRFLAWWEAYRLYRERREAGTLGVGSLEDDPRVGRFLELFPEYGDVFREALAEFEERDFDEDPAELFAERFPQFGGELIRELMERHASR	1.3860186124307536	0.9421391265790919	87.50457000732422	0.8193120956420898	5.216782569885254	nan	inf
monomer-200-nr2-run1_result_19	39	AAAERLGAAFRELDLAAATPEELAAFVAELEAWLAEREDPARLDAELAAHPTLGYALDLALDLLALARALRGLRFGDTDLEALFAERLAGILARLRAWLREHFGEEAAARFWDFLAYWLALRLYRERRAAGRLGVGPVEEDPEWGALRRLLPEHGARLEAYYAEFEAEDLTEDPAALLTERFPELGGELVRALMARHARE	2.2280536990517303	0.8761590640069897	87.04812622070312	0.8365140557289124	5.2502217292785645	nan	inf
monomer-200-nr2-run1_result_19	40	DAFARLGRAFRELDLAAASPEELAAFAAELREFLDWLSDPERLDALLAAHPSLGFALDLVLDLLRLLEAARGLRVGETDWEAVLEERVAGILARLRAWLLEHFGEETAQAFWDFLAFYLAYRLYRRRRAEGRLGEGPLEDDPEYGRLLRLLPEHGERLRAYLAYFEEHDLDEDLAALLTERFPQFGGELIQRLMERHSAE	1.8111094649618114	0.9066065739480348	89.73751831054688	0.8594411611557007	4.589874267578125	nan	inf
monomer-200-nr2-run1_result_19	41	DDFRELGEAFRSLDWEEASEEEREAFVRRLLEFLERLSDEEYLEKYLKENPTLGTLLDLVLDLLELLEHAEGLRFGELDLEEYLLKVIKGILERIDKYLKENFGEEEAEKYKRFLADYLAYQIYQRLRAEGRVGEGSLADDPRVGRFKELFPEYGEYFDEALAYYLEHDFTEDLAAYFTEKYPEFGGELIRELVARHSRR	1.8251509688807317	0.9043032587991874	77.42941284179688	0.725139319896698	7.896388053894043	nan	inf
monomer-200-nr2-run1_result_19	42	DDFRRLGERFRTLDLEEATPEELEEFVEELLEFLDRLSDEEYLDAELEANPTLGFLLDLVLDLFDLLFALQGLKYGELDFLALFLEKFKGILERIRKYLLEHFGEETAKKFFEFLAFYLAYQIYQKRKKEGKLGVGSLEDDPEVGLVKELLPEYGELFDEYLKYFEENDFTEDLAEYLTERFPEFGGELIRELIERHSSR	2.2437939402911864	0.87641079222661	83.49333190917969	0.8189975023269653	6.569914817810059	nan	inf
monomer-200-nr2-run1_result_19	43	APFERLGRAFRELDLAAASEAELAAFVAELLAFLAELADPERLRARLEAEPSLGFLLDLVLDLLDLARALRGLRWGDLDLEALFAEVLAGILAAVREYLRERFGEEAARRFFEFLAEWEALRLYQERRAAGRLGEGSWAEDPAVGAFLALFPEYGDLFRRHLAWFEAHDFTEDLAAYLTERFPEFGGELIRRLVARHARR	1.7764948357106762	0.9147271199343178	90.17890167236328	0.8523483276367188	4.474080562591553	nan	inf
monomer-200-nr2-run1_result_19	44	ADFEELGEAFRELDLAEASPEELEAFVARLRAFLAKLSDPERLDAELAAHPSLGYLLALTLDLLDLLFAAQGLRVGDLDLEEELLRVVRGILERLRAWLLEHFGEEAAQRYWAFLADWLAYRLYQRRRAAGRLGEGSLEDDPEYGLLLELLPEHGALLRAALERYLAEDDDEDLAERLAARYPELGGELVRELVARHARE	1.751429379892614	0.920086885286058	86.75116729736328	0.8184170126914978	5.518246173858643	nan	inf
monomer-200-nr2-run1_result_19	45	EDFEKLGKKFKELDLEKASEEELEEFVKELLEFLEKLSNEEYLNKLLKENPTLGFLLELVLNLFKLQEYLKGLKYGDLDLEKYFSEKFKGILQRIKEYLLKNFGEETAKKFFDFLADYLAYQLYKKRKKEGKLGVGSIKDDPDYGRFKELFPEYGERFEEYYEYYLKTDFDKDLAEYLTKKYPEFGGELIKKLIEKHKSE	1.4358380771904395	0.9391979006132445	87.06787872314453	0.8285735249519348	5.494853973388672	nan	inf
monomer-200-nr2-run1_result_19	46	DPFRRLGRRFRELDWAEASEEERRAFVEELLAFLAELADPERLAARLEAEPSPGFLLDLLLDLLDLQRALEGLRYGDLDLEALADEVFAGIFARLRAYAREHFGEEAYEEMMAFLADYEAYRIYEERRAAGELGVGSLEDDPRVGRFRRLFPEYGELFDAALAEYEATDYDEDLAAYLTERYPRFGGELIRALVARHAVR	1.2386220619470596	0.9548507564792252	88.2526626586914	0.8205071687698364	4.768887996673584	nan	inf
monomer-200-nr2-run1_result_19	47	EKFERLGRAFRELDLEKASEEELKAFVEELDEFIKEISDEKKLEEELKKNPTLGYVLDLILDLLRLLRYLQGLKYGEKDYEKEFLKVFKGILERIKKYVLENFGEETAKELFDFIAYYEAYRIYQRRRKEGKLGKGPLEEDPEVGRFKELFPEYGELFDKYLKEFEETDYDEDLAEELTKKFPQFGGELIKRLIERHSVE	1.6071720581846782	0.9329878860114466	81.64299011230469	0.7867439389228821	6.91343879699707	nan	inf
monomer-200-nr2-run1_result_19	48	EAFARLGRAFRELDLEKASPEELAEFAAELEAFLAELADPERLRARLEAEPSLGALLALVLDLLRLLFALQGLKVGDIDWLERALAVFRGILAAVREYLLERFGEEAARRFFEFLADWLAYRLYQRRREQGRLGVGPLEEDPEWGLLKELLPEYGALLDEALARYEAEDVTEDLAARLAERYPEFGGELIRALVARHAED	1.9238446363745163	0.9040983954038392	87.80219268798828	0.8283238410949707	5.04581880569458	nan	inf
monomer-200-nr2-run1_result_19	49	DAFARLGEAFRELDWAAASPEERAAFVEELLAFLAEISDPENLDAYLAEHPTLGTLLDLVLDLLDLQRALEGLRWGDLDLEALTSEVIAGILARIRRWLREHFGEETYAAFMAFLADYEAYRIYQRRRAAGRLGEGSLDDDPAVGRFLALFPEYGDLFRAALARYEAEDVDEDPAARFAERYPQFGGELIRALLARHARE	1.6017357347711179	0.9302046946896472	90.9002685546875	0.860081672668457	4.175781726837158	nan	inf
monomer-200-nr2-run1_result_19	50	ADFEELGEAFRTLDLEQASEAELEEFVKRLRAFLARLADPERLEAELRAHPTLGFLLDLVLDLLRLLDYLEGLRVGDLDLEAEALEVFSGILARVREYLREHFGEETEERFWDFLAEYYAYQLYQRRKAEGKLGVGSLADDPRVGRFKRLFPEYGARFDEYLKYFEEHDFTEDLAAYLTERYPEFGGELIRRLVERHSRD	2.103558109057909	0.882779571872847	88.02099609375	0.8411421775817871	5.226147651672363	nan	inf
monomer-200-nr2-run1_result_19	51	EPFARLGRRFRELDWAEASPEERAAFVAELEAFLAELSDPERLAALLEEHPSLGFLLRLVLDLLDLLRAVQGLRYGDLDWEARLREVVAGILAAVRAYLLRHFGEETAARFFDFLADYEAARLYRRRRAEGRVGVGPLADDPDYGRFLALFPEHGARFAAALAEYLAEDDDEDLAARLAARYPELGGELVAELVARHAAR	1.6403605332923437	0.9224890503639213	87.4403076171875	0.832390308380127	5.331656455993652	nan	inf
monomer-200-nr2-run1_result_19	52	DPFRRLGERFRELDLAAASPEELEEFVAELEAFLAELADPERLEAELEAHPTLGFLLALELDLWALLEHLLGVRYGELDLLARAREVFAGILARLRRWLRERFGEETARRYEDFLADWYAYRLYRRRRAEGRLGVGSIEEDPRYGLFLELFPEHGERFRAAYARYLAEDVDEDPVERFARRYPEFGGELLAELMRRHARE	1.4472187646855228	0.9413677363042475	84.44245910644531	0.8219029903411865	5.889034748077393	nan	inf
monomer-200-nr2-run1_result_19	53	DDFERLGRAFRELDLEAATPEELQAFVEELLAFLARLSDPAFLAAHLEAHPTLGHLLDLLLDLLDLLEALQGLRVGETDFEALFEEVVAGIVAALRAYLLERFGPEAAARFWDFLAEWEAARIYERRRAEGRLGVGSLADDPAVGRFRRLFPEHGARFDAALARYEARDRTEDLAAELTERFPEFGGELIRALVARHARR	11.242181456446522	0.4258893747017959	82.89564514160156	0.6988272070884705	9.106673240661621	nan	inf
monomer-200-nr2-run1_result_19	54	SDFEELGEAFRNLDLEKASEEELEEFFKRLEEFIERLSDEEYLEKLLEENPSLGFLLRLVLDLLDILRHLEGVKFGDVDWEKKLREVFSGILERIKKYLREHFGEEAYKRFMEFLAYYEAYRIYERLRAEGKLGVGSLEDDPRVGRFKELFPEYGELFEKYLAEFLAEDRTEDLAAELTERFPEFGGELIAELVARHSRE	1.5423603164133206	0.9372269902486434	86.62654113769531	0.8307929039001465	5.619254112243652	nan	inf
monomer-200-nr2-run1_result_19	55	ADFERLGEAFRELDLAEASPEELAAFVAELLAFLERLADEEYLERLLEENPTLGFLLRLVLDLFDLADALEGLRVGDLDLEAYFSKVLKGILERIRRYLLENFGEEATRKFFEFLAEYLAYQLYRERRAAGELGVGSLADDPRYGRLKALFPEYGALLDEYLAYFEQHDFDEDLAAYLTERFPEFGGELIRELVERHSRR	1.8707768523434445	0.9098685279896563	88.88284301757812	0.8401303887367249	4.728374481201172	nan	inf
monomer-200-nr2-run1_result_19	56	DDFERLGRAFRELDLEAASEEELEAFVAELEAFLERLSNPERLEAYLAAHPTLGTLLRLLLALLDLLRHTLGLRYGDTDYLARLLEVFRGIFARVRAYLLERFGEEAARRFFEFLAEYLAARLYERRRREGRVGEGPLEEDPEYGLFLELFPEYGELLRRHLEEFLATDFTEDLAAYFTERFPEFGGELIRELMAEFARE	2.152211769668744	0.8992290747835112	85.56073760986328	0.8292124271392822	5.755425453186035	nan	inf
monomer-200-nr2-run1_result_19	57	KEFEELGKAFLELDLEKASEEELEEFIKKLLEFLEKISDEKYLEEELKKNPSLGFLLKFILDLLFLLEKLEGLKYGELDLEKYALEKFKGILERVKKYLKENFGEETYKQFMEFIADYEAYRIYKELKKEGKVGKGSLEDDPRVGRFKELFPEYGELFDEYLKYYLENDFSENLAEYLSKKYPQFGGELIKELIERHSKE	1.3326040884846968	0.94830605288488	87.22350311279297	0.8390060067176819	5.448044300079346	nan	inf
monomer-200-nr2-run1_result_19	58	AWFRELGEAFETLDWAEASEEERRAFVERLREFMERLEDPEYLDRYLEEHPTLGELLRLVLALLRLLFHTQGLRYGDLDLEEELLKRVAGILERVREYLLERFGEETARRFWDFLADWLAYRVYRERRAAGRVGVGSLADDPRVGLLRRLFPEWGERFDAALARYLAEDLTEDLAERFTRRYPEFGGELIRELVEEFARE	10.806140687011863	0.4484514054302779	85.95899200439453	0.76202791929245	7.139454364776611	nan	inf
monomer-200-nr2-run1_result_19	59	DDFRRLGEKFRELDWEQASEEEREAFVRELEEFLDRLSDPEYLEALLAEHPTLGFALRLLLDLLRLLRYVQGLKFGETDWEAVLSERVAGILARVREWLERHFGPEAAARFWEFLAWYEAYRIYERRRAAGRLGEGSLADDPEVGRFLALFPEYGELFLRALAELEAEDVDEDLAERLTARFPELGGELIRALMAEHADE	2.0487734312987773	0.8911827468465466	88.80755615234375	0.8326324820518494	4.716909885406494	nan	inf
monomer-200-nr2-run1_result_19	60	EEFEKLGKAFRELDLEKASEEELEKFVKELKEFLEKISDEEFLKKKLEENPTLGFLLKLVLSLLEILYYLQGFKYGDIDWEKEALEKFKGILKRIREYLLKHFGEETAKIFFEFLAEYEAYLLYQELKKEGKIGEGSIEDNPRYGLFKELFPEYGELFDKYFKYYLENDFDENLAEYLTERFPQFGGELIKELIDYFKKI	6.841793057606009	0.4968444787587012	76.876953125	0.5583507418632507	12.933286666870117	nan	inf
monomer-200-nr2-run1_result_19	61	DDFERLGKAFRELDLEKASEEELEAFVAELDAFLAELADPERLRALLEERPTLGFLLDLVLDLLRLLRYLEGLRYGERDYLAETLEVVSGILARVREYLRERFGEETAQRFWEFIAAYEAYRIYQRRREAGTLGVGSLADDPRVGLFRRLFPEYGALFDEYLAYFESHDLDEDLTALFTERFPEFGGELIAELMARHSSE	2.075507657392549	0.888106848622686	88.84195709228516	0.8599649667739868	4.967499256134033	nan	inf
monomer-200-nr2-run1_result_19	62	EPFERLGRRFRELDLEKASEEELKEFIEELLEYLEEIADPENLEAYLAAHPTLGTALDLVLSLLQLLYYLRGLKYGELDLEEYARKVFKGILERIRAYLEEHFGPEATEAFFEFLADWEAYQLYQKRKKEGKVGEGSIEDDPEYGRFKELFPEYGELFDEYLKYYEETDFTEDPVEYFTKRFPQFGGELIRRLMERHSTL	2.0936766287677355	0.8932743320641535	88.12968444824219	0.8378270268440247	5.29023551940918	nan	inf
monomer-200-nr2-run1_result_19	63	ADFEELGEAFRELDLAAASPEELAAFAERLDAFLERLADEAVLKAELEANPTLGFLLELTLDLFDLLLATQGLRVGDVDWLAKLLEIVAGILARLRAYLLERFGEETARRYFDFLAYYLAYQLWQRRRAAGRVGVGSWADDPEVGLWKTLFPEHGATFDAYLAEFEATDETEDLAARLAARFPEFGGELIAALVARHSRR	1.6369276252298686	0.9253172207483553	88.61206817626953	0.8404530882835388	5.0344014167785645	nan	inf
monomer-200-nr2-run1_result_19	64	DDFAALGEAFRELDWAAATPEERAAFVARLLAFLERLSDPAYLEALLAEHPTLGFALELVLALLRLLFATRGLRHGDLDLEALLLERVRGILARIDQWLREHFGEEAHRRFLDFLAEYLAYRLYRRRRAAGRLGVGPLAEDPEYGLLLELLPEHGETLAAHLARFEAEDLDEDLAALLTARFPEFGGELIAALVARFARE	1.684080338541955	0.9212781880698566	90.01737213134766	0.8418362140655518	4.414666652679443	nan	inf
monomer-200-nr2-run1_result_19	65	EDFERLGRAFRELDLAKASEEELRAFVAELERFLAELEDPERLDRRLEEEPTLGFLLRLELSLYRLLRHAQGLRYGERDYEAELEARVAGILERLRAYLRERFGEETAERYYRFLAEYLAYQLYKERKEAGKLGEGSIEDDPRWGRIKRLYPEYGELIDEYYEKYLKEDVTEDPAARFTERFPELGGELIRELMAWDSTE	1.9308018298967984	0.9038119866820259	86.55323791503906	0.8275755047798157	5.403402805328369	nan	inf
monomer-200-nr2-run1_result_19	66	DDFERLGEKFRNLDLEKASEEELEEFVKELEEFIAKISNEEYLEAELKKNPTIGYLLDLTLNLLDILEATLGLKHGEKDWEKELLKVFKGIFERIRKYLKENFGEETYKKYMEFLAEYYAYRLYQRRKKEGKVGKGSLEDDPLVGLFKELFPEYGELFDKYLEYYLKTDFTEDLSKYFTERFPEFGGELIDELMKRHSRR	1.9244235836655788	0.9222096661048961	84.45628356933594	0.8085522651672363	6.345239639282227	nan	inf
monomer-200-nr2-run1_result_19	67	DDFERLGRAFEELDLAQASPEELAAFVAELLAFLARLEDPAALDAELAAHPTLGYLLRLTLDLLRLLFATQGLRWGDLDLEALLRERVAGILARIRAWLREHFGEEAAQRYWDFLADYLAWLLHQERRAAGRLGVGPLAEDPRYGLLRELLPEHGDLLDAHLAEYEATDDDEDLAARLARRYPEFGGELIAELMAAHARW	1.8388581527869603	0.9085949501369194	88.53844451904297	0.8499020338058472	4.794708251953125	nan	inf
monomer-200-nr2-run1_result_19	68	SEFEELGRAFRELDLEKASEEELKEFVEKLLEFLEKISDEEYLEKELKENPTIGYLLKLVLNLLRLLRYTEGLKVGELDLEKYLSEKISGILERIKKYLKENFGEEKSKKFWEFIAEYEAYRLYKRRKEEGKLGKGSIEEDPEYGRFKKLFPEYGELFDKYYKKYLEEDFDEDLAKYLTEKYPELGGELIKELVEEHEDE	1.2770479431014208	0.9508370504970642	87.4791259765625	0.8403828144073486	5.35917854309082	nan	inf
monomer-200-nr2-run1_result_19	69	APFEELGRAFRELDWAAASEEERAAFVARLLAFLAELADEERLRALLEAHPTLGFLLSLLLDLLRLLEALRGLRWGELDLEALAREVFAGIVERVRRYLLEHFGEEAAERFFEFLAEYWAYQLYRRLRAEGRVGVGPLAEDPRYGEFKELFPEYGELLDRFLAEYLATDEDEDLAERLARRFPEFGGELIRELIARHSTE	1.7693355937569601	0.9182591932069135	87.63079833984375	0.8264252543449402	5.226144790649414	nan	inf
monomer-200-nr2-run1_result_19	70	DAFERLGDAFRELDLAEASPEELEAFAAELEAFLAELADPAALDARLEAEPTLGFLLRLELDLLRLRRDLAGLRLGERDWEAEVSRVLAGVRERLRAWLRERFGEATAQAYWDFLADWEAARLYRELRAAGRLGVGSLADDPRYGAFRELYPEHGARFDEALARYLATPADADLAAELAARYPQLGGELVAELVAAHSRD	1.9189310765956804	0.900040107556664	86.1281509399414	0.8092238903045654	5.326709747314453	nan	inf
monomer-200-nr2-run1_result_19	71	APFERLGRRFRELDLAAATPEELEAFVAELEAFLAELSDPARLDALLAAHPSLGFALRLVLSLLALQEHVRGLRFGDRDWEAELAAVVSGILARVRAWLREHFGEEAAERFWRFLADWLAYRLYRRLRAEGRVGVGSLADDPRFGALRALFPEHGAHLEAALAEFLARDFDEDPAAYFTERYPEFGGELIRELLEETALE	1.7925915878506784	0.9103982832236216	87.5261001586914	0.8393356204032898	5.23030424118042	nan	inf
monomer-200-nr2-run1_result_19	72	DAFERLGRRFRELDLEKASEEELEEFVAELDEFLAELSDPERLEAELEANPTLGYLLKLVLDLLALLFHLQGLRYGERDYLEEALRVFKGILARVDAYLRRHFGAEAADRFWDFLADYLAYRLWRERRAAGRVGEGPLAEDPRYGLLRELFPERGERLDAALAEYEARDFTEDLAAYLTERYPEFGGELIRELVERHSRE	8.710107918643695	0.5422931991602964	86.75366973876953	0.7607011795043945	7.111278057098389	nan	inf
monomer-200-nr2-run1_result_19	73	ADFARLGEAFRTLDWEAASEEERRAFVEELLAFLAELADPERLDAELEARPTLGFLLALVLDLLDLARHLEGLKYGELDLEALFSEVLAGILARLRAFLLERFGQETADLFWDFLADYEAYRIYQRRRAEGRLGVGSLADDPEVGRFLALFPEYGERFLAALEYYRQHDFDEDPAEYFTRRYPQFGGELIRELMARHASL	1.0908963312482771	0.9623326701227666	90.22607421875	0.848940372467041	4.357973098754883	nan	inf
monomer-200-nr2-run1_result_19	74	EDFARLGEAFRELDWAKASEEERRAFVEELLAFLDRLADPEFLDAYLAANPTLGTLLALVLDLLDLLDALEGIRWGELDLEALAREVFAGILARIRAWLREHFGEETERLFWEFLAEYLAYQLYQERRAEGKLGEGSLEDDPRYGRLKELLPEYGELLERYLRYYEETDFTEDLAAYFSRRFPQFGGELIQELIARHSRR	1.5669044380668484	0.9296072763584192	90.25840759277344	0.8463943600654602	4.398171901702881	nan	inf
monomer-200-nr2-run1_result_19	75	ADFERLGRAFRELDLAAASPEELARFVAELEEFLARLADPARLEAELAANPSLGYLLRLLLDLFALLWATQGLRFGERDLLAELREVVAGILARVRAWLLEHFGEEATQRFFDFLADYLAYLLYRRRRAAGRVGVGPLADDPEVGLWRELFPEHGARFDAALAYYEAHDLDEDPAAYFSRRYPEFGGELIRELLERHARL	1.3354655931887391	0.9462926433352596	87.42598724365234	0.8439344167709351	5.052068710327148	nan	inf
monomer-200-nr2-run1_result_19	76	AAFERLGRAFRELDWARASPEERRAFVEELLAFLRRLADPAYLAAYLAAHPTLGTLLALTLDLLDLLFDALGLRYGDLDLEELLLEVVRGILARLEAYLRERFGEETAERFFDFLADYLAYRLYQERRRAGRLGEGPLEEDPRWGLLKELFPAHGERLDAALAEYEATDFDEDLAAYFAERFPEFGGELIAELLARHAAR	1.444003400041081	0.9366858604797179	88.72789001464844	0.853524386882782	4.604568004608154	nan	inf
monomer-200-nr2-run1_result_19	77	EDFERLGQAFRELDLEKASEEELEEFVKELLEFLERLSDEEYLERLLKEHPTLGFLLRLLLDLFRLLFYLRGLKVGELDLEKFALEKFKGILERVREYLLEHFGEETAREFFDFLAYYLAYRLYERRRRAGKLGEGPIEDDPEYGLLKELLPEYGERLEAYLKEFEERDLTEDLAALLTERFPRFGGELIRELMERFSVE	1.3287980095743908	0.9502462833584017	87.49150085449219	0.8416797518730164	5.281620025634766	nan	inf
monomer-200-nr2-run1_result_19	78	DWFRELGRAFRELDWAEATPEEREEFVARLREFLAELADPERLERLLEERPTLGFLLRLTLDLLRLLRHLQGLRVGDLDLEEEALRVVRGILERLRRYLLEHFGEETAQAFWDFLAEYLAYQLYKRRKAEGKLGEGSIEDDPEYGLFKELFPEYGELFDEYYKYFLENDFDEDLAAYLTQRYPQFGGELIQELVAEHSDE	1.7959461371697585	0.911235727639192	89.4148941040039	0.8467215299606323	4.815661430358887	nan	inf
monomer-200-nr2-run1_result_19	79	APFEELGRRFRELDLAAASPEELAAFVAELEAWLARLSDEERLRAELEAHPTLGFLLDLELDLWRLLLAAQGLRVGETDWLQRLLEAVRGILARLREYLRERFGEEAADRYLDFLAEWAAYRLYRRRRAAGRLGVGPIEDDPEYGLYLELFPERGARFREFLARYEETDFDEDLADYLTARFPEFGGELIAALVARHAAE	5.444707302298575	0.5741471576691055	77.54820251464844	0.7155047655105591	7.445496559143066	nan	inf
monomer-200-nr2-run1_result_19	80	SAFERLGRAFRELDLAKATPEELAAFVAELDAFLAELEDPERLEAELRAHPSLGYLLRLTLDLLRLRRAARGLRVGDRDLEAELRRRIAGILERLRAFLRREFGEEAEERFWRFLAEYLAYQIYRRRRAEGRLGVGPLEEDPEVGEFLELFPEYGETFREYLAWFEEHDVDEDLAELLTQRFPEFGGELIRELIERHAAE	2.913235698710803	0.808012893082291	80.13272094726562	0.7682592868804932	7.247145175933838	nan	inf
[truncated: 6,319 more rows]
