# Supplementary material for: AlphaDesign: a de novo protein design framework based on AlphaFold
Source: Mol Syst Biol. 2025 Jun 17;21(9):1166–89. doi: 10.1038/s44320-025-00119-z (PMC12405559; doi:10.1038/s44320-025-00119-z)
Supplement: Supplementary file 5 — Source data Fig. 3 [file 44320_2025_119_MOESM5_ESM.zip › Figure_3/3A/monomer-300-af2-scores.csv]

name	index	sequence	sc_rmsd	sc_tm	plddt	ptm	pae	ipae	mpae
monomer-300-nr2-4_result_0	0	IIAINYKTSKIIKDEEITEEIAEEADAIIIKDPNSEKYPVFVKINNKWVKIKEIDLTPEEVKKIVDEEIKKKSPEIYEAYEKAKNNPEKYKEEIRRYIFAKLAIFLNLLNLNVKFNPEPEDLEQYAELAEILAQVWYALPDKLIKILVHIFDLPESLTTKPENVNKAKIESLAYIFSYFPKEVIENSIIKKFAKPLKDEPFAKIIKKLAEILNEFEEIYLYYYDKETKSALFFAKTKNNKLYIIAVNRTSEETPDKLDFDISIYEVETFKIYNIDIKVTIIEPDEIKIEIVSSPLIPNKE	12.254464078538833	0.3935832501971914	70.30986785888672	0.6756741404533386	12.782902717590332	nan	inf
monomer-300-nr2-4_result_0	1	KIAINYKTSEIVKDDKITKEIEDKADAIIEVDPNSPKLKVKVKINDKWVEIKEIEETPEEVKKKVEEELKKKSPEIYEAYQKAKNNPEKYKEELRRYIFAKLAIFFNLLNLNVSFNPEENSLEQYAELASILMEVWYALPDKYHKILAHIFNLPESLTTKESNKNKMKIESLAYLLSYFPKEVIENSIIKKFAKDLEDIPEAKIIKKIAEIEKKFVEIKLIYYDKKTLSALFIAKDKKNRIYIIAVNKTSELTPNELDLDISIYEVETFKEYKLKYKVTIIPPDEIKIELVSSPLIPESE	4.702362129314415	0.867278425197426	71.43505859375	0.7436651587486267	11.535321235656738	nan	inf
monomer-300-nr2-4_result_0	2	KIAYNQQTSEIIKDDEITEEIAKKADAITTVDPDSPKLPVEVKINNEWKKIKEITKSPEEVKKEVEERIKKISPKIYEAYQKAKNKPEEYKEELRRYIFAALAVFLNLLSLDVPFDPNPDDLKQYAELAEILAQVWFALPDELIKILIHIFDLDPSLTEKESDINKAKLLSLAYLLSYFPKEVIENSIIKKFAKPLEDTPEAKIIKKLAEMLNSFEEIKLYYYDKETKSALYLAKTKDNKLWIIAISKVSEDTEDYLKFDISIREIETNKEYNIDIEAKIIKPDKIEIEIKSSKLIEEEE	17.621119016277117	0.20300634517091376	48.84809112548828	0.42401015758514404	21.260828018188477	nan	inf
monomer-300-nr2-4_result_0	3	MIAINIKTSKIIKDDKITEEIKDKADAITIVDPNSDKLEIYVKINNKWVKIKEINETPEEVKKKVEEELKKKSPEIYKEYEKAKNNPEKYKEELRRYIFAKLAIFFNLLNLNVKFNPEKNDLEQEAELASILMESWYALPDEYIKILNYLLDLPEELNIKESDIEKAKIETLAYILSYFPKEVIENSVIKKFAKDLKDEPFAKIPLKLAEMLKKFKEIKLIYYDKKTKAALLAAKDENNNLWIIAITKTSEETEDELDLKVSLYKVETNEKVDLDIHVKIIPPDEIIMEIKSSPLIPEEE	19.101524215680485	0.14763955554777686	42.83284378051758	0.33281707763671875	22.65873908996582	nan	inf
monomer-300-nr2-4_result_0	4	KIAYNAKTSEIIKDDKITEEIKDKADAIITIDPNSDELPVEVKIDNKWVKIKKITLSPEEVKKIVEEEIKKKSPEIYEAYQKAKNDPENYKEEIRRYIKAKLAIFFNLLNLNVPFNPEPEDLKQEAELAKILMEVWFALPPELYKILAHIFDLPESLTTKESDVDKMKIESLAYLLSYFSKKVIEESVIKKFAKPLEDEEFSKIIKKLAELLDEFEEIKLIYYDKKTKSALYAAKTKKDKLYIISMTLTSEETPDFLDFHISIYEIETNKKYELDIKVTIIPPDEIIIEFKSSPLIPDPE	11.08855182525283	0.5613707298092574	75.05472564697266	0.7523707151412964	11.614876747131348	nan	inf
monomer-300-nr2-4_result_0	5	IEAYNRKTSEVVKDEKVTPEIAAKADAITIIPEDSDELPVYVKINDKWVKIKPIKETPEEVKEKVEKIIKEKSPEIYEAYQKAKNKPKEYIEELRRYIFAKLAVFLNLLNLNVPFDPKPESLEQYKETAEILAQVYFALPPELIKILNYIFDLPESLNVSESDVNKAKIRSLAYIFSYFPKEVIKESIIKKFAEPLKDEEFAKIIKKFAEMTKKFKKIYLYYYDKETKSALYFAEDENNKLWIIAMTRVSEDTPDYLEFDIDIYEVETNKEYKIKLEVKIIPPDEIIIKIKSSPLIPEEE	6.316774006160143	0.7638618472605759	74.43030548095703	0.7559455633163452	11.231446266174316	nan	inf
monomer-300-nr2-4_result_0	6	KIAINYKTSEIIKDDKITEEIEAKADAIIEVDPNSPKLKVKVKINNKWVEIKEIEESAEEVKKKVDEELKKKAPKIYEAYEKAKNDPEKYIKEKRDYIFAKLAIFLNLLNLNVPFNPEPDDLKQYEELASILAEVWYALPDKYIKILVKLFDLPESLTTSESNINKAKILSLAYLLSYFPKEVIENAIIKKFAKDLKDEPWSKIIKKFAELSKEFVEIKLYYYDKETLSALYIAKTKKNKLFIIAVTLTSEKTPNHLKFDISIYEVETNKIYNLKLDVTIIPPDKIEIKLVSSPLPEDPE	17.167889036606404	0.23909304360836894	59.944679260253906	0.580297589302063	16.40904998779297	nan	inf
monomer-300-nr2-4_result_0	7	MVAINIKTSEIVKDEKITEEIKAKADAIITIDPNSKELKVEVKIDNKWVEIKKIEESPEEVKEKVDKIIKEKSPKIYEDYLKAKNNPEKYKEEIRRYIFAKLAVFFNLLNLNVPFNPEPENLEEYAYLASVLMQSWFALPDEYIKILIHIFDLPEELTVKESDINKAKIESLAYLLSYFPKEVIKNSIIKKFATPLKDEPENKIIKKLAEELNEFKKIYKIYYDKETLSALYAAETKNNKLWLIAINLTSEKTEDELEFDITLYEIETFKEYKLKIKVKIIPPDKIEMELVESPLPKDEK	17.815605852096525	0.1968326477770104	55.05659866333008	0.5403192043304443	17.614288330078125	nan	inf
monomer-300-nr2-4_result_0	8	IKAINRKTSKVVLDDKVTEEIAKEADAITILPEDSPEEPVYVKINDKWVKLAPITKSAEEVKKEVEEEIKKRSPEIYEAYQKAKNNPEKYKEELRRYIFAALAVFLNLLNLNVKFDPEPEDLEQYAELASILAEVWFALPDKYIKILNHIFDLPEELNTKPENVDYAKLYSLAKLISYFPKEVVENAIIKKFAEDLKDEPFAKIIKKFAEISNKFVEIKLIYYNKETYSALFAAKDKNNNLWIIAVSLTSEKTPNELDFDVSIYQIETFKEYNLKLKVKIIPPDKIEIELVSSPLIPEKE	4.425964524509357	0.8389604935487405	75.3071060180664	0.7388592958450317	11.39572525024414	nan	inf
monomer-300-nr2-4_result_0	9	KIAIDIKTSKIIKDDKITEEEAKKADAIITVDPNSPELKIEVKINNKWVKIKEIKESAEEVKKKVEEEIKKKSPKIYEEYEKAKNNPEKYKKERRRYIFAALAVFFNLLSLNVPFNPEEDDLEQWKELAKILAEVFFALPDKLYKILADIFDLPKELTEKESNIEKMKIEVLAKLLSYFPKEVIKESIIKEFAKPLEDEEFSKIIKKLAEELKIFKKIYLYYYDKKTKSALFFAEDKNNKLYIIAINKTSEETETELDFDISIYEVETFKEYNLDIKAKIIPPDKIELTLKNSNLIPESK	2.2432642349459586	0.9208999718448865	78.50569915771484	0.7769522070884705	9.221843719482422	nan	inf
monomer-300-nr2-4_result_0	10	IIAINYKTSEIIEDDKVTKEIADKADAIIYKDPNSKKDKVYVKINNKWVEIKEITMTPEEVKKKVEEEIKKLAPEIYEAYQAAKNDPENYIEERRRWTFAKLAVFLNLLNLNVPFNPEPEDLEQYKELAKILAEVWFALPDELYKILAHIFDLPEELTTKESDKDKMKILSFAKLLSYFPKEVIEEAIIKEFAKPLKDEPFSKIIKKFAEMSKSFKEIYLYYYNKKTKSAIYIAKTKDDKIWIIAVTRTSEETPTHLKFDISLYEVETEKEYDIKLDVTIIPPDEIKIEIVSSNLPEDLD	4.963421083411866	0.8618722310402663	81.53887939453125	0.8106049299240112	8.103280067443848	nan	inf
monomer-300-nr2-4_result_0	11	KIAYNKKTSKIYKDDKITKEIADKADAIITVDPNSDKLEIEVKINNKWVKIKEIEKTPEEVKKEVDEEIKKKSPKIYEAYQKAKNNPEKYKEELRRYIFAKLAVFFNLLNLNVPFNPEPENLEQEAELASILSEVFFALPPKYYKILAHIFDLPESLTIKESDIEKMKILTFAKLISYFRKEVVENSIIKKFAKPLKDEEFAKIIKKLAELLNIFEEIYLYYYDKKTKSSIYIAKDKNNKLYIIAITKTSEETPNHEKFDISIYEIETNKEYNLNFDVKIIPPDKIEIKLVSSNLIPKKE	2.5190085181151787	0.9087315587894356	77.81416320800781	0.7479745149612427	9.44345760345459	nan	inf
monomer-300-nr2-4_result_0	12	IVAYNKKTSKTYYDDKVTEEIKNESDAITYIDPNSKELKIEVKINNEWKEIKKIKLSPEEVKKKVDELIKEKSPEIYEAYEKAKNNPEKYKEEIRRYILAKLAIFLNLLNLNVPFDPNPNSLEQEKEILSILAEVFYALPPEYIKHLIYIFDLDESLTIKESDIDYAKNKAFAYLVSYFSKKVIEESLIKKFAKDLKDEEFAKIPKKLAEILNKFEEIKLIYYDKKTKSAILAAKDKNNKIYIISISKTSEETPDYLDLNVDIYEVETNKIYKLDIEVKIIKPDKYEIKLKSSPLIEEEE	4.8055192513376275	0.7293877053058181	60.76861572265625	0.5135723948478699	17.813228607177734	nan	inf
monomer-300-nr2-4_result_0	13	KIAINYKTSEIIKDDKITEEIANKADAIIIEDPNSDKLEVYVKINNEWKKIKEIKESPEEVKEKVEKRIKELSPEIYEAYEKAKNDPENYIEEERRYIFAALAVFFNLLNLNVPFNPEKDDLEQWKKLAEILAQVWYALPPELHKILVHIFNLPESLTVKESNINKMKTESFAYLLSYFPKEVVKEAVIKKFAKPLKDEDFAKIPKKIAELLNKFEKIYLYYYNKETKSAILIAEDKNKNLYIISINKTSEETPDHLELDISIYKIETNEFYNLKFDAKIIPPDEIIIKLVSSPLINEPS	4.1802412147404855	0.8510765654317722	73.1003189086914	0.7453580498695374	11.284957885742188	nan	inf
monomer-300-nr2-4_result_0	14	KVAIDYKTSKIIKDDKITKEEEDKADAIITIDPNSPNLEVKVKINNKWVKIKEIKESPEEVKAKVEKELKEKAPEIYEAYQKAKNNPEKYKEELRRYILAKLAIFFNLLNLNVKFNPEKEDLEQEAELAEILMQSWFALPPELHRHLAHIFDLPESLTTSPEDVEKMKIESLAYLLSYFSKEVIENSVIKKFAKDLKDEPFAKIIKKIAELLNIFEEIKLIYYNKETLSALFAAKDKNNNLYLIAVTRTSELTPDELDFDVSIYQIETFKKYELKYHVKIIPPDKIEIELKESNLIDEKE	15.566449032019404	0.2640371607722121	70.81751251220703	0.6762552261352539	13.925216674804688	nan	inf
monomer-300-nr2-4_result_0	15	KIAINIKTSEVIKDDKITKEIAEKSDAIIFIDPNSPKLEVYVKINNKWVKIAEIDKTPEEVKKIVEEELKKKSPKIYEDYKKALNDPEKYIKEKRRYIFAKLAIFFNLLNLNVKFSPEEDDLEEKKELAKILMEVWFALPDKLHKILAHIFDLPEELTVKPEDVDRMKIESLAFLLSYFPKEVIKEAVIKEFAEDIKDEPEAKIIKKFAELSKRFKKIKKIYYNKETKSALYAAEDKENRLWIISLNRTSEETEDELDFDLTIYEVETDKIYKLDIKVKIIKPDKIEIELVDSPLIPDPE	17.44604032911568	0.2457817658988255	56.8447380065918	0.5074576139450073	17.34310531616211	nan	inf
monomer-300-nr2-4_result_0	16	MIAINRKTSEIVKDDKITEEIKNKSDAIIIVDPNSDKLPVFVKINNEWKKIKEINMTPEEVKKKVEEIIKEKSPEIYEAYQKAKNNPEKYIEERRRYILAAIQVFLNLLNLNVKFDPKPEDLKIEAETAEILMQVWFALPPEYIKILNYIFDLPESLTIKESDINKSKITSLAKILSYFSKKVIEESVIKKFAEDLKDEDWAKIPKKIAEMLKIFKEIKLIYYDKETKNALLFAKDKNNNLYIIAISKKSEETEDYLELDVNIYQVETNKEYNLDIKVTIIEPDEIKIEIVSSPLIPEKE	17.601964801027222	0.20692989158871908	51.35080337524414	0.38012099266052246	20.4010066986084	nan	inf
monomer-300-nr2-4_result_0	17	KIAINRKTSEIVYDDKITEEIEEKADAIIYIDPNSKELKIEVKINDKWVKIKEIKESPEEVKKKVEEELKKKSPEIYEAYQKAKNDPENYKEELRRYIFAKAAIFFNLLNLNVKFDPKPEDLEQEKELAEIIAEVWFALPDEYHKIFAHIFDLPESLTVKESDVDKMKLLSFAYLISYFRKEVVEESIIKKFAEPLKDEPWAKPLKKLAELLKSFKEIYLYYYDKETLSALFFAKDKNNKLWIIAVSRTSELTPDHLDLDISIREVETFKEYKLNIDVKIIPPDEIIMTFKSSPLIEDKE	11.282350853654906	0.3998814395465291	69.73472595214844	0.5448731184005737	15.179012298583984	nan	inf
monomer-300-nr2-4_result_0	18	KVAINYKTSEIVKDDKITEEIAAKADAIITIDPNSPKYEIEVKINDKWVKIKEITKSPEEVKEEVDKLLKEKSPEVYEAYLKAKDKPEEYIEERRRYIFHKLAIFLNLLNLNVSFNPEPDSLEQEAELASILAQVWFALTDKEYKILAHIFDLDESLTTKESDIDKMKLESFAYLLSYFRKEVIENSIIKKFAKPLKDEPFAKIIKKLAEILNIFEEIYLIYYNKETLSALFAAKTKNNKLYIIAVSRTSELTPNHLKLDVKIYEVETEKEYNLKLDVTIIPPDEIIIKLVSSPLIPEEN	23.02324768931277	0.12162879346126905	41.559722900390625	0.27157828211784363	23.117969512939453	nan	inf
monomer-300-nr2-4_result_0	19	KVAYNRKTSKVIKDDKITEEIEKEADAITIVDPNSPKLEIYVKIDNKWVKIKPIEETPEEVKKKVEEIIKEKSPKIYEAYEKAKNNPEKYIEEERRWIFAKLAVFLNLLNLNVKFDPNEEDLEQEAELAKILAQVFYALPDELIKILVHIFDLDESLTTKPENVEKAKLLSLAYLLSYFSKEVIENSIIKEFAQDLKDEPFAKIIKKFAELSKEFEEIKLYYYDKETLSALFIAKTKNNKLYIIAVTRTSELTPDELEFDVSIYEVETNKFYDLDLKVTIKEPDEIIIELVSSNLPPEEE	17.0091953842894	0.30368266146386974	57.58706283569336	0.5433111786842346	17.593257904052734	nan	inf
monomer-300-nr2-4_result_0	20	KVAINRKTSKVIKDEEITEEIENKADALTIIDPNSDELEIYVKINNKWVKIKKIDMTPEEVKKEVEERIKKESPKIYEEYEKSKNDPEKYIEARRRWIFAALAVFFNLLNLNVKFNPEPEDLEQYAELASILMEVFFALPDEYYKILAHIFDLPEELTKSEKNKEKMKIESLAYLLSYFPKEVIEESVIKKFAEPLKNEDFAKIIKKFAEISNSFEEIYLIYYNKETKSALFAAKTKNNKLWIIAINKTSEETEDELKLEISLYEVETEKKYELNINVKIIKPDKIEIELVSSPLPEEKE	3.381807164899651	0.8540580842989209	79.583251953125	0.7907401323318481	9.102596282958984	nan	inf
monomer-300-nr2-4_result_0	21	MIAYNKKTSEVIKDDKITKEIADKADAITFIDPNSEELEIYVKINNKWVKIKEIKLTPEEVKKKVDEELKKKSPKIYEAYEKAKNDPEKYKEELRRYILAKLAIYLNLLNLNVPFNPEEEDLEQEKKIAEILAEVFFALSPKQYKDLAYIFDLDESLTTKESDIDKMKILTFAKLLSYFSKKVIEESIIKKFAKPLEDEPFSKIIKKFAELSNKFKEIKLYYYDKKTKSAIYIAKTKDDKIYIIALTKTSEDTPNKLSFNLSIYEVETFKEYNINIDVTIIPPDEYKIEIKSSNLIEDPD	6.974688617879682	0.7348449831556855	73.91693878173828	0.7421246767044067	11.576468467712402	nan	inf
monomer-300-nr2-4_result_0	22	IVAYDRKTSKTYYDESVTQEIADKADAITIVDPNSDKLEVYVKIDNEWKKIKEIDETPEEVKKKVEEIIKEKSPKIYEAYEKSKNNPEKYIEERRRYIFAKLAVFFNLLNLNVPFNPEEDDLEQWAELARTLAQVWYALPDKYIKILIHIFDLPKELTDKPENVNKAKILSLAYLLSYFPKKVIEEAIIKEFAQPLKDEPWAKIIKKLAEQLNEFEEIYLFYYDKKTKAALYIAKTKKNKLWIIAITLTSEETPTHLDFDVSLYEVETNKSVHLKLKVTIIPPDEIIIELVSSPLPPEPE	17.78554948624793	0.27238983038425707	70.89315795898438	0.6909230351448059	12.71875286102295	nan	inf
monomer-300-nr2-4_result_0	23	KVAIDYKTSKIYKDEKITEEIEKKADAITYIDPNSDKLEVYVKINDKWVKIKEINKSPEEVKKIVDEELKEKSPEIYEAYEKSKNDPEKYIEEKRRYIFAKTAIFLNLLNLNVPFNPEKEDLEQEKKLAEIVMEVWFALPDKLYEIFAHIYDLDKSLTISESSKDKMKLESLAYLLSYFRKEVIEESVIKKFAEDLKDEEENKIIKKFAEISKKFTEIKKIYYDKKTKSALYAAKDKNDKLWIIAVSRTSEETPDKLDFEVTLYEVETDKIYKLNLSVEIIPPDEIKITLKSSPLIPDPE	13.914750027818114	0.3254756320586029	48.95359420776367	0.3889002799987793	20.541017532348633	nan	inf
monomer-300-nr2-4_result_0	24	IVAIDYKSSKIIKDEEITEEIANKADAITIIDPNSDILEVYVKINNKWVKIKEINLTPEEVKKIVDEELKKKSPEIYEAYEKAKNDPEKYKEELRRYIFAKLAIFFNLLNLNVPFNPEPEDLEQEAELASILAQVWFALPDKLIKILIYIFDLPESLTNKESDINKAKIESLAYLLSYFRKEVIENSVIKKFAEDLKDEEWAKIIKKFAEITNKFEEIKLYYYDKETKSALFIAKDKNNKIYILSLNKVSEETEDYLEYDLSIYEVETNKEYKLKLKVKIIPPDEIIIELVSSPLINDLK	15.46730251604394	0.34833086870699936	62.546600341796875	0.5170798897743225	17.32822608947754	nan	inf
monomer-300-nr2-4_result_0	25	IVAINYKTSKKIYDDKITKEIADKADAITIINPDSDELPVYVKINNKWVKIKPIKMTPEEVKKEVEKRLKELSPKIYEEYQKAKNNPEKYKEAIRRYIFAKLAIFFNLLNLNVPFNPEEDDLEQEAELASILMEVFFALPDELIKILNYIFDLPKSLNEKESDINKAKILSLAKLLSYFSKEVIENSVIKKFAKPLKDEDFAKIIKKFAEESNKFEKIYLIYYDKETYSALYIAKDKNNKIYIIAVTLTSEKTPDELKFDISIYEVETFKEYNLDIDVKIIPPDEIIMELKSSKLIDDEE	5.110451365516454	0.8471602917911218	72.33343505859375	0.7308700084686279	11.852374076843262	nan	inf
monomer-300-nr2-4_result_0	26	IVAYNQKTSETIYDDKVTEEIAKESDAITFLDPNSPKKEVYVKIDDKWVKIKEIDLSPEEVKKIVDEEIKKKSPEIYEEYEKAKNNPEKYKEERRRYIFAKLAIFLNLLNLNVPFNPEKEDLEQWAKNAKILAQVWFALPDELIKILIHIFDLPESLTTKPSNVNKAKLESFAYLLSYYPKEVIENSVIKEFAKPLKDEEFAKIIKKIAEEKNIFEKIYLYYYDKKTKSAIYFAKTKNNKIYIISINRISEETPDHIKFDVKIYEVETFKEYNLKIDVKIIPPNKYEIKLVSSNEIPDKN	6.732682047889002	0.6378937137575891	59.67561721801758	0.5157163143157959	16.30540657043457	nan	inf
monomer-300-nr2-4_result_0	27	IIAINYQTSEIIKDDKVTEEIKAKADAIITLDPNSDEYKVEVKINNKWVKIKEIKESPEEVKKKVEEEIKKRSPEIYEAYKASQNNPEKYKEERRRYILAALAVFFNLLNLNVPFNPEKDDLKQEAELASILAEVFYALPPKLIKTLIHIFDLPESLTTKESDINKAKIESLAKLLSYFRKEVIEESIIKKFAKPLEDKPWAKIIKKFAEMLNNFEEIYLFYYDKETDSALFIAKTKNNKLYIIAVSETSEKTPDTKNFKVSIYEIETFKEYNINLNVKIIPPDKIEITIVSSPLIPEEE	15.305374073155042	0.35052190657816984	50.72394943237305	0.37917160987854004	21.217945098876953	nan	inf
monomer-300-nr2-4_result_0	28	KIAINIKTSEVIKDDKITEEIENQADALIIKDPNSDKDEIYVKINNKWIKIKEINLSPEEVKKIVDERIKKESPEIYEAYQKALNKPEEYIEERRRYIRAKLAVFLNLLNLNVPFDPKPENLEYEKKIAEILAEVFFALPDKLHKILTHIFDLPEELNVKESDVNKRKILTLAYLLRHFRKEVIEESIIKKFAKDLKDEPWAKIIKKLAELSKKFVEIKLYYYDKETKSALFIAKTKDDKLWIIAMVKTSEDTPDHEKFKVTLYEVETDKIVEIDIDVKIIPPDKIEIKIVSSPLPPEEE	19.80128833696777	0.1688350583532785	51.65913772583008	0.3873872756958008	21.26555061340332	nan	inf
monomer-300-nr2-4_result_0	29	MIAINRKTSKIVKDDEITEEIKEKSDAIIFIDPNSDELEIEVKINNKWVKIKPIKETPEEVKKKVEEEIKKKSPKIYEAYQKAKNDPEKYKKELRRYIFAALAVFLNLLNLNVPFNPEPEDLEQEAELASILMEVYFALPPEYHKILVHIFDLPESLTTKPEDENKRKILSLAYLLSYFSKEVIENSIIKKFAEPLKDEPFSKIIKKFAELSNKFEKIYKIYYDKETDSALYAAKTKNNKLYILALTRTSEKTPTHLDFDLSIYEVETFKKYNIDIDVDIIPPDEIIIKIKSSPLPTEEE	6.418847071085035	0.6598057167630184	65.78180694580078	0.629346489906311	14.269572257995605	nan	inf
monomer-300-nr2-4_result_0	30	KIAINIKTSEIIYDDKITEEIEKKADAIIYKDPNSDKLEVYVKINDKWVKIKEIKETPEEVKKKVDEIIKEKSPKIYEAYEKAKNNPEKYKKELRKYIFAKLAVFLNLLNLNVKFNPEDEDLEEYAELAEILMEVWYALPDEYIKILIHIFDLPEELTIKESDINKAKILSLAKLLSYFPKEVIENSVIKKFAEDLKDEDFAKIIKKFAEMTKEFKEIKLYYYDKKTKSALFFAKTKDNKLWIIAITKTSEETEDELDLDISIREIETFKEYNIKLHVKIIPPDKIEIEIKSSPLIPKEK	9.585877107526503	0.4625199638786025	57.381343841552734	0.4755011796951294	18.334959030151367	nan	inf
monomer-300-nr2-4_result_0	31	KVAINIKTSEVVKDEKITEEIAEKADAITIIDPNSDKKEVYVKINNEWKKIKPIEKTPEEVKKIVEEELKKKSPKIYEDYEKAKNDPEKYIKEIKRYIKAKLAIFFNLLNLNVPFNPEEEDLEQEAELAEILAEVWFALPDEYIKIFIYIFDLPEELTTSESNVNKAKIESLSYALSYFSKEVIENSVIKKFAKELKDEPFSKIPKKLAEILNSFEEIKLYYYDKETYSALLIAKDKNNNIYIISINLTSEKTPDELKFKVNIRQVETNKEYNLDLHVKIIPPDEIIIEIVDSNLIDNNE	18.709879732318957	0.2042504870473265	44.23672866821289	0.33335912227630615	22.483596801757812	nan	inf
monomer-300-nr2-5_result_0	0	IPKNSEIEKLKDTPYAEVAERFYKELEEKAKKFNLSEELVEKLKKLLEEYLKFLKSDQEEDEEEYEKAFNSFFPDYPLLAQYYKYYVEISFAYEAAKVAADKSVEARKKNEDALTEEEAEEFKKFAEEIYAAFLLLNNKIFLDEFKLLKKLYPEKKEIYEKEEELIKKEIEYLKEKYKDIEEKLYPNIYELISSIAKEEVTKLIESKDPKAKEAYEKALETINLMLDLIKADALKRILYRFTNPKEEYIPNTEDKIKEPNPKYTWLLEKLLELLKKRIEERKKKLPEEYKKKIEELEKKL	20.75550047249599	0.43251466732198235	66.3747787475586	0.601176381111145	15.540788650512695	nan	inf
monomer-300-nr2-5_result_0	1	VPENSKVVKLKNTDIALVAEEVYKKIEEEAKKFNLPEELVEKIKELLEDYIEFLLSEKEDSEEKYKEAYNKYFPDFPLIATYYKFYIESRFIEAAAKVAVDKSVEDRKKNEDALTEEEAEELKKFIEEVYAAFELLVNKIFLEEFKILKKLYPEKKEEYDKYEELLKKRIAYLKEKYKDIEEKLYPNLYEKIKSIAKEEVTKLIESNDPNAEKKYKEAFKTIEVILKLILLDAIDRILFKLTNPDEKYEPNKWDIIKKPNPKYTKLLEEYRERLKKEIEKEIKELDEEYKKKIEEVKKYL	5.484478122024817	0.7375180859602427	63.00172424316406	0.5940306186676025	14.88105583190918	nan	inf
monomer-300-nr2-5_result_0	2	IPENSLIRKLENTFYAEILKRVYEELEEKKKKFNLSEELLEKLIKLFEDFLKFLLSPQEEDEEELEKAFSSYFPDFPLIADYYKFYVLSTFVAAAAYVAADKSVEDAKKNKPALTKEEAEKLKEFIEKEHAAFLSLNNKIFLHLFKLEKKLYPEKKEIYDKYEELIKKELEYIKKKYKDIDEELYPNLYELIKSIAEEEVTKLIEEKDPNAEKKFEEARKTINVILELILLDAVKRILFALTNPDMKYEPNKWDQIKPPNPEYTWFLEKFRELLEKRIERRIKELPEEYQKIIDEIKKKL	1.3240490905035989	0.964202573478148	84.50337982177734	0.8633012771606445	6.544499397277832	nan	inf
monomer-300-nr2-5_result_0	3	VPENSEILKLKNTPLAEVAERVYKELQEEKEKFNLPEELFQKELELLEDYLKFLTSKQEDNEEEFEKAFKKYFPDFPIIADYYKYYIRSLFIEAAAKVAAERSVELAKENKPALTEEEAEKVKEEIEKIYAAFEMLRNEIFLHLFDIELKLFPEKKEEYEKYKKLLEKELEYLKEKYKDIYEELYPNLLELLKSIYEEEVNKAIEENDPKAKELFEKARKVINVALDLILLDAIKRILFRLANPDKEYKPDSWDEIKEPDPEVTSLLEKERELLEKEIEKKLKELDEEPKKYLEEIKEKL	1.7122317793777353	0.9430144404978459	80.59054565429688	0.8118578195571899	7.488122463226318	nan	inf
monomer-300-nr2-5_result_0	4	VPENSEIVKLKDTPLAKVAERVYKELEEEKKKFNLSDELFEKLLKLLEDYLKFLTSKQDESEEEYEEAWKKYFPDFPLIALYYKLYVESLFIEAAAHEAADKSVEDRKKNEDALTEEEAEKFKKFVDEIYAAFKSLVNKIFLHLFEIEKKLFPEKKEEYEKYEELIKKELEYIKEKYKDIYEKLYPNLYEKIKSIYEEEVTELIENNDPNAKKKFEEAKKTIEVALKLILLDAIKRILFKLANPDKEYKPDSWDEIKPPNPKYTWLLEQLRERLEKEIERRLEKLPEEPKKYLEEIKKSL	20.78154483978352	0.2815175930124788	53.67938232421875	0.4569513201713562	18.538532257080078	nan	inf
monomer-300-nr2-5_result_0	5	VPPNSRIEKLKNTFLAEVAERVYKKIEEKAKKFNLPKEKVEKLIKLLEDYLEFLESELDDDEKELEERFKKYYPDFPLIADYYKYKILSDLIEAAAHVAAERSVKDKKKNEDALTEEEAEKVKKFIDEVSAAFKYLNNKIFLYLFDIELKLFPEKKEIYEKEKELIEKELEEIKKKYKDIYEKLYPNLYEKIKSIAKEEVEKLIEEKNPKAKEAFEKARKVINVILDLILLDAVKKILFKLTNPDLEYKPNIWDVIKEPNPKYTWFLEKLRELLEKKIEEKLKKLDEEYKKIIEEIKEKL	20.340556472310592	0.4052499954502323	56.43644332885742	0.5226629972457886	17.71428108215332	nan	inf
monomer-300-nr2-5_result_0	6	IPENSRWKKLENTPLAEVMKLVYEEIEEEKKKFNLPEELVEKILKLYEKFVEFLESDLEDDEEKYEEAFSSFFPDFPIIAIYFKYYVEIRFVEAAAKVAAEKSVEDRKKNKDALTEEEAEKVKEFIDEIYAAFLYLNNLIFLELFELEKKLYPEKKEIYDKFEKLIKKILEYIKEKYENIYEKLYPNLYEILSSIYKEEVTKLIEEKDPNAKKAFEKALKTIEVALELILADAIKKILFKLANPEEEYKPDSWDKIKEPNPEYTSLLEKYLELKKKEIKKKKEKLDEEPQKYLKEIEEKL	20.080864403518635	0.4335529277594148	53.61902618408203	0.5040194988250732	17.766937255859375	nan	inf
monomer-300-nr2-5_result_0	7	LPENSEAVKLKNTFYAEVIERVYKKLEEEKKKYNLSEELYEKLIKLLEDYVKYLKSEKEEDEEELEKAFNKYYPDFPLIATYYKYYIKSLFIEAAAKVAAEKSVEDAKKNEDALTEEQAKEIKKFVEEINAAFHALNNKIFLYEFDLLEKLEPEKKEIYEKEKKLLEKILKDIKEKYKNIEEKLYPNLLEEIKSIAKKEVEKLIEEKDPKAKEKYEKARKTIEVALDLILADSIKKILFKLANPDKEYKKNSWDEIKEPNPKYTWLLKELLEEEKKRIEKKLKKLDEEPQKYLKKIEEKL	23.079727789488953	0.25874472037638596	53.831485748291016	0.443271666765213	19.728294372558594	nan	inf
monomer-300-nr2-5_result_0	8	IPPNSKIEKLKDTDLAKIAERAYEEIEEEAKKFNLPEELVEKIKKLLEKYLEYLESEQEEEEEKYEEAFKSFYPDFPLIADYYKYYIESLFAAEAAKVAAEKSVELAKKNKPALTEEEAEKVKKFIEEVYAAFELLNNKIYLHEFEILKKLEPEKAEEYDKYEELLKKRIKYLLEKYENIEEKLYPNLYDLIKSIAEEEVTKLIESKSPKAKEKYKEALEVKKVILDLILLESLKRILFKLANPDKEYKPNDWDEIKPPDPEITSILKELIERKEKKIEKRIKKLDEKYLKIIEEVKKKL	1.8708816127649528	0.9356663413525591	84.16039276123047	0.8391619324684143	6.350990295410156	nan	inf
monomer-300-nr2-5_result_0	9	VPKNSKIEKLKDTDIAEVMKEVYKILKEEKEKFNLEEELYKKLIELLEDYVDFLLSEQEEDEKKLEEAFNKYYPDFPLIARYYKYYIKSLFVKAAALVAADKSVEDRKKNEDALTEEEAKKFKEFVEEVYAAFEYLVNLIFLEEFDIYEKLYPEKKEELEKYKKLIEKKIEYIKKKYKDIYEKLYPNMLELIKSIAKEEVEKLIEEKDPKAKEKYEKALKAIDVILDLILKDAIKRILFKFTNPDVEYEPNKWDIIKPPNPKYTSLLKKLLELEEKRIKRKLEELDEEYKKKIEEIEKKL	25.931480788711475	0.10760052717581459	41.81945037841797	0.2668004631996155	22.364242553710938	nan	inf
monomer-300-nr2-5_result_0	10	VKKNSFIEKLKNTFLAEILERVKEEIEKEAKKYNLPEELVEKILELVEKFAEFLLSEQEEDEEELEKAFKEFYPDFPLIAEYFKYYVLSLFIYSAAIVAAEKSVEDRKKNKEALTEEEAEEIKKFAEEEYAAFLYLNNKIFLYLFELEKKLYPEKKEEYDKFEELIKKKIEDIKKKYKDIYEKLYPNLLEKILSIAKEEVTKLIEAKDPNAEKKFEEARKTISVILDLILLESIKRILFRLANPKEEYKPDTWDKIKPPDPKYTWLLEKLRELLEKRIEKRIKELDEEPLKKIEEIKEKL	4.3112585961626815	0.8990279128674149	85.56333923339844	0.8615063428878784	6.390736103057861	nan	inf
monomer-300-nr2-5_result_0	11	VPENSFVKKLENTPLAETMKLFYKELEEKAKKYNLPEEEVEKLKKLLEEFVKFLLSDQEEDEEELKKAFDSFYPDYPLIASYYKYYVLSEFIKATALVAADKSVEDRKKNKPALTEEEAEKFKKFVEEIHAAFLSLNNKIFLYEFELEKKLYPEKKEIYDKYEELIKKELEDIKKKYKDIDEKLYPNLYDLIKSIAKEEVTKLIENNDPKAKEKFEKAREVIEVALDLILLHAVDKILFKFANPDVEYIPNKEDIIKPIDPKYSSLLLKIKELLEKRIKKRKEKLDEEPKKYLEEIEKKL	1.4964944110034453	0.9571052448211566	73.3506088256836	0.7786369919776917	10.124192237854004	nan	inf
monomer-300-nr2-5_result_0	12	VPKNSKIEKLKDTDLAEIAEEVYKELEELKKKYNLSEELYEKLLKLLEKYIEFLESDLEKDEKKYEEAFNSFFPDFPILATYFKYYIESLFAKAAALVAAKKSVEDKKKNKPALTEEEAKKVKEFIEEVYAAFIALNNKIFLDLFEIEKKLYPEKKEEYDKFEELIKKILEDIKKKYKDIYEKLYPNLYEKLKSIAKEKVTKLIESNDPNAEKEFEKAYKTIEVALDLIFLDSLKKILFKLANPDKEYKPNSWDEIKPPNPEYTSILKKLIELKEKEIKKKLEKLDEEPKKILEEIKEYL	19.58651492441944	0.24210166395658358	46.81047821044922	0.4013298451900482	21.095897674560547	nan	inf
monomer-300-nr2-5_result_0	13	VEENSEVLKLKDTFYAQVLERVFEKLEEKQKKFNLPEELVEKLKKLFLDYLKYLLSKQDESEEEYEKAWNSYFPDYPLIADYFKYLVEIEFAEAAALVAAEKSVKDKKKNKDALTEEEAKKVKKYIEEIKAAFLYLNNKIYLDLFDIEEKLFPEKKEELEKYKKLIEKELEEIKKKYKNIYEKLYPNLYEIISSIAKEEVTKAIEAKDPNAKEKFEKAKKVINIILELIFLEALKRILFKLTNPDKKYEKNKWDEIKEPNKDYTWLLEKLIELKEKEIEKKIKKIDEEYKKIIDEIKKKL	5.250643518000675	0.8737843130356265	75.67072296142578	0.7372689247131348	10.078320503234863	nan	inf
monomer-300-nr2-5_result_0	14	VPPNSLWEKLKNTDVAEILERVYEEIQEKAKKFNLPEELVEKYLKLVEDYVKFLLSDKEDNEEELKKAFNSYYPDFPLIADYFYYEVKIRLVYAAALVAAKRSVEDAKKNEDALTEEEAKKIEKFTEEIYAAFKYLNYKIYLYLFELEKKLYPEKKEELEKYEKLIKKELEYIKEKYKDIYEKLYPNLLDLILSIYKEEVTKAIENKDPKAKELFEKARKTINVILDLILLDAIKRIEYKLTNPDKEYIPNTEDQIKPPNPKYIKLLKEYRELLEKEIEKKIKELDEEPKKIIEEIKKKL	1.3027032263911795	0.9651268124537244	83.41943359375	0.8397485017776489	6.812429428100586	nan	inf
monomer-300-nr2-5_result_0	15	VPKNSEIEKLKNTFLALVAEEVYKEIDKEAEELNLPEELVEKIKKLLEDYLKYLTSDKEENEEELENAFKKYYPDFPIIATYYKYYIESLVVYAAAKVAAELSVEKAKENKDALTKEEAEKLKEFAEKVYAAFMLLNDKIFLDLFELELKLYPEKKEIYEKEIELLKKRIEKILKKYKDIDEELYPNLYEKIKSIYKEEVTKLIEENSPKAKEKFEEAYKTIEVILDLILLEAIKRILFKFTNPDKEYKKDSWDEIKEPDPEFTSFLEKYRELLEKRIEKKIKELDEEPKKKIEEIKKYL	20.304596081228183	0.35096533495055715	69.6390380859375	0.5739377737045288	14.484919548034668	nan	inf
monomer-300-nr2-5_result_0	16	VPENSPIVKLKNTFLAEVAEKYYEDLMKEKEKFNLPDELVEKELQLLEDYLKFLTSPLEDDEEKLEEAYKKYFPDFPLIAEYFKFKVESDVIYNAALVAADKSVEDRKKNEDALTEEEAKEFKKFAEEVHAAFLLLNNEIFLYEFELEKKLFPEKKEIYDKYEELIKKKNEYIKEKYKNIYEKLYPNMLELLKSIAKEEVTKAIEEKNPKAKELYEKARKTISLALELILLDAAKKILYKLTNPDKEYIPNDYDEIKPPNPKYTSFLKEFIERLEKRIEKRRKELDEEPLKILDEIEEKL	3.940748065555277	0.8996828786456642	84.20687103271484	0.8536778688430786	6.522661209106445	nan	inf
monomer-300-nr2-5_result_0	17	VPENSEIVKLENTPYAKIAKRVYEELEKEKKKFNLEEELLKKLIELLEEYLKFLKSPKEDSEEEYEKAFNSFYPDYPLIADYFKFYIESKFIEAAALVAAEESVEDAKKNIPALTEEEAEKLKEETKKIYAAFEMLNNKIYLKLFELEKKLYPEKKEIYEKYEELLKKKLEYLKKKYKDIDEELYPNLYEKIKSIYEEEVTKLIEEKDPKAKEKFEKAKKVIEVALELILLDAIKRILFKLTNPDLEYKPNEWDKIKPPNPKYTSILEELRELKEKEIEKRLEKLDEEPKKKLEEIKKSL	1.7143513087254245	0.944318369832824	78.6313247680664	0.7886453866958618	8.31458854675293	nan	inf
monomer-300-nr2-5_result_0	18	IPKNSYIEKKKDTFLAEVAKRVYEELEKKKKKFNYSEELFEKLIKLLEKYLEFLESDLEKDDKKLEEAFNSFYPDNPILARYYKYYIKSLTIYAAALVAAERSVEDRKKNKPALTEEEAEKFKEFAEKEYAAFMSLVNKIYLHLFELEEKLYPEKKEELEKHKKLLEKELEYIKEKYKDIYEELYPDLLKKILSIAEEEVTKAIENNDPNAKELFEKALKTIDVILDLILSDAVKRILFKFANPDLPYKKDTWDVIKPPDPRYTSFLEKFLELLEKNIKKKLEELDEEYKEKIKEIEEKL	9.76556590412274	0.6047797613690402	66.5716552734375	0.6725960969924927	14.115845680236816	nan	inf
monomer-300-nr2-5_result_0	19	VPENSPVVKLENTFLAEVLKEVYKELKEKKKKFNLPEELFEKIFNLFLELAKFLTSEQEEDEEEYEKAFKSFFPDFPLIALYYKYYVESTFIEAAAKVAAKKSVEDAKKNKDALTEEQAEKFIEFTEKIHAAFKALNNEVFLYLFELEKKLYPEKKEEYDKYEELLKKELEYIKKKYEDIYEKLYPNLLELIKSIAKEEVTKLIEEKSPEAEKAFKKALETIEVILDLILLEATKKILFKLTNPDKEYEKNKWDEIKEPDPKYTSFLKEFAERLEKKIKERLEKLDEEPKKVIEEVKKKL	2.026177721012451	0.9303022018347126	82.0965805053711	0.8470860719680786	7.109816074371338	nan	inf
monomer-300-nr2-5_result_0	20	VPPNSKVVKLKNTFEAEVLERVYKDIEEKAKKYNLPEELVEKIKKLLEDYNEFLNSDLENDLEKLEKAFKKYYPDFPLLADYYKYYVKIEYVKAAALVAAEKSVEDAKKNEDALTEEQAKEFKKFVEEIYAAFLLLNNKIYLDLFDIELKLFPEKKEEYEKYKKLIEKEIEDILKKYKDIDEKLYPNLYELLKSIAKEKVNKLIESNDPKAKEEFEKARKTINVALDLILKDAIKRILFKFANPDMEYIPDKWDQIKEPNPKYTSLLERYLEYTEKLIKKRLEKLDEEYKKILEEIEKKL	22.434679204625997	0.31143133292174646	52.11320877075195	0.42030107975006104	19.766775131225586	nan	inf
monomer-300-nr2-5_result_0	21	VKKNSPIEKLKDTFEAEIAELVYEELKEKKKKFNYSEELLEKLIKLLEDYLKYLKSDKEEDEEELEKAFKSYYPDKPLIADYYKFYVESLIVEAAAKVAAEKSVEDRKKNKKALTEEEAEEFKKFVDEVHAAFKLLNNKIFLELFKIEKKLYPEKKEEYDKVEELIKKEIEEIKKKYEDIHEKLYPNLYEIISSIYKEEVTKAIEANDPNAEKKFKEARKTIEVILELILEDSIKKILFRFANPDKEYKPDEWDIIEEPDPEYTKYLKEYLELLKKRIEEKLKKLDEKPKKIIEKIKEKL	7.046571628418805	0.6968295825183667	56.699764251708984	0.5135189294815063	17.418855667114258	nan	inf
monomer-300-nr2-5_result_0	22	VPENSRIRKLKNTPLAETLERVYEEIEERAKKFNLPEELVEKLIQLVEDYAAFLESPLEDSLEKLEESFQKFFPDFPLIADYYRFYVRSLFIKATAHVAADKSVEDKKKNKDALTEEEAEKFKEFVDKVYAAFKMLNNKIFLYLFEIEKELFPEKKEEYDKYEELLKKELKYLKEKYKDIYKELYPDLLELILSIYKEEVTKAIKEKDPNAKELFEKARKTINVILLLIENDAIEKILFKFANPDMKYEPNKWDKIKPIDPEYSSLLKKELELLKKLIEKLIEELDEEPLKYIEEIKKKL	1.7324830724051774	0.9464106668191751	77.33443450927734	0.7794970273971558	8.744871139526367	nan	inf
monomer-300-nr2-5_result_0	23	VPKNSKIEKLKDTPLAKIAERFYKDLEEEKKKFNIEEEEFEKKKKLLEDYLDFLESEQEEDEEKYEEIFKKYYPDFPLIARLYKYEIEIDFIAAAAFVAAEESVKDRKKNKEALTEEEAEKIKKFIEEIKAAFLLLNYKIFLDLFKLEKKLYPEKKEIYDKYEELIKKKIEYIKEKYEDIYEKLYPNLYEKIKSIAKEEVEKLIKENDPKAKEKYEKALEVIDVILELILYEAVKRILYRLANPDKEFIPNSWDEIKPPDPKYTSLLKEYLERLKKRIEEKIKKLDEEYKKKIEEIKKYL	20.317357953218423	0.43000697035762947	64.53211975097656	0.5923681855201721	14.953105926513672	nan	inf
monomer-300-nr2-5_result_0	24	IPKNSKFEKLKDTPIAKVMELVYEEIEEEAKKFNLPKEEVEKLIKLLEDYVEFLLSDQEEDEEELEKIFNSYYPDNPILARYYKYYILSKFIYAAAKEAADKSVEDAKKNKKALTEEQAEKFKKFAEEIWAAFEMLNNKIFLDLFEIELKLYPEKKEEYEKEIEFIKKKLKYLEEKYKNIYEKLYPNLYELIKSIYKEEVTKLIESNDPKAKEKFEKALKTIDVMLDLILLDAVKRILYKFANPDKEYKKDDWDKIKPPDPKYTSLLEKFRELLEKRIEKKIKELDEEPLKYIEELKKKL	1.3908673606531612	0.9617968781555157	89.57839965820312	0.8898394107818604	4.976927757263184	nan	inf
monomer-300-nr2-5_result_0	25	VPENSEIRKLKNTPIAKVMERVYEILEEEKKKFNIEEEEFEKLLKLLEDYVKYLLSPQEDDEEKLEEAFNSYYPDFPLIAKYYKYYIESLFIYAAAIVAAEESVKDAKKNEKALTEEEAEKLKEYAEKIYAAFESLVNKIFLYEFEIEKKLYPEKKEEYDKYEELLKKKLKYIKEKYEDIDEKLYPNLYEKIKSIAKEKITKLIEENDPNAKKEYEKARETIDVMLELILLDAAKRIYFALANPDMEYIPNQWDQIKPPNEKYYSLLKKYIELLEKRIEKKIKKLDEEPLKKIEEIKKSL	1.7814450934018515	0.947902150860837	81.35651397705078	0.8333991169929504	7.461372375488281	nan	inf
monomer-300-nr2-5_result_0	26	VPKNSKIEKLKNTDYALIAERVYKEIEEEAKKFNLPEELVEKLIKLLEDYLDFLLSPKDDDLEKYESSFKSFFPDFPIIAKYYKYYIESLFIEAAAKVAADKSVEDKKKNKDALTEEEAEELKKFTEEVYAAFEMLVNKIFLHLFKIYKKLYPEKKEILEKYEELIKKKLEYLKEKYEDIDEKLYPDMLKLLLSIAEEEVNKLIEAKDPNAKEKFEKALKTIDVALKLILYDSIKKILFRFTNPKEEYKPNSWDKIKKPDPKYTSLLKEYLEYIKKLIEKEKKKLDEEPKKILKEIEEKL	2.447445360755306	0.90576348465219	81.38739013671875	0.8020303845405579	8.385993957519531	nan	inf
monomer-300-nr2-5_result_0	27	VPKNSLIEKLENTFIAEVAKRFYKELDEEAKKFNLPEELVEKLKQLLEEYVKFLLSDKEEDEEEYEKAFSSFYPDRPLIAAYYRYYIESEFIYAAAVVAAEKSVEDAKKNEKALTEEEAEKIKEYIEEVNAAFHYLVDKIFLHLFKLEKKLHPEKKEELDKVEKLIKKKLEYIKKKYKDIYEKLYPNMYELLKSIAEEEVTKLIESKDPKAEEKFEEAKKVIEVALDLILLDSIKRILYKLTNPDKEYKKDKWDEIKEPNEKYTWLLKKYRELLEKRIEKRIEKLDEEPLKILEEIKKKL	10.733268950886302	0.7001914751746121	65.88703155517578	0.6401941776275635	13.078377723693848	nan	inf
monomer-300-nr2-5_result_0	28	VEKNSKIEKMKDTFYAKIAEEVYKEIEEKAKKFNLSEELVEKLKKLLEDELEFLLSDQENDEKKYEERWKKYYPDFPLIAKYYKYYIRSLIIKAAAKVAAKESVEDRKKNKKALTEEEAEKIKEFIDKVYAAFMQLNNEIFLYLFEIEKKLYPEKKEEYDKYEELIKKELEYLKEKYKNIYEELYPNVLELLKSIYKEEVTKLIEENSPEAEKKFKEALEVIDVALDLILADSVKKILFKLTNPDLPYEPNKEDVIKEPDPKYTSFLKKYLELLKKKIEKRLEKLNEKPKKIIEKLKELL	3.9521562722381756	0.7819971997783808	55.273033142089844	0.4920545816421509	17.566831588745117	nan	inf
monomer-300-nr2-5_result_0	29	VPENSEILKLKDTPIAEVAERVYEEIEEEAKKFNLPEELVKKLKELLEKYIKFLESDLEEDEEKYEEAYNSFFPDFPIIATYFKFYVESLFVKAAALVAAEKSVEDRKKNKPALTEEEAKKVKEFIEEVYAAFLYLNNKIFLELFKIYKKLYPEKKEELDKFEELIKKKLEYIKEKYEDIYEKLYPNLYEIISSIYKEEVEEAIKNNDPNAKELFEKALKTIEVILELILNDAVKRILFKLANPDKEYIPNTWDEIKPEDPKYTSLLKKYHELLEKKIEKKIKELDEEPQKIIEKVKSLL	3.3695486067754374	0.9090301343889248	82.18048095703125	0.8367418050765991	7.3285346031188965	nan	inf
monomer-300-nr2-5_result_0	30	VKENSEIKKLKNTFYAKVAEEFIKELEEEAKKYNIPKEELEKKIELLEEYLKFLLSDKEEDEKKEEEAFKKFYPDHPIIATLFKYEVKINFVAAAAKVAADESVEDRKKNIDALTEEEAEKIKKFIDEVKAAFLYLKYKVFLHLFKLEKKLFPEKKEEYDKYEELLKKIIEDIKKKYKDIYEKLYPNLLEKILSIAEEEVTKAIENNDPNAKELFEKAYKAIEVILDLILLHAIKKILYKLANPDEEYIENKWDNIKPPNPKYTSLLKEIYELEEKKIKKKIEKLDEKYKKKIEEIEKSL	5.225982399821473	0.8675917652434608	75.2748031616211	0.7624551653862	9.901871681213379	nan	inf
monomer-300-nr2-5_result_0	31	VPENSKVLKLKDTPIAKVMERAYKIIDEKAEKFNLPEELVEKLKKLLEDLVEYLESDLDENEEELEKKFKKYYPDFPILATYFKFEVLSLFIYAAAIEAADEAVEDAKKNEDALTEEQAEKIKKFAEEIYAAFRYLNYEIFLYLFELYEKLYPEKKEEYEKFKKLIEKEIAYIKEKYKDIYEKLYPNLLDLIKSIAKEEVTKLIEEKNPEAEKKFEKALKTIEVILELVLYDATKRILFKFANPDLEYKPDIWDIIKPKNEKYTSLLEKFLELLKKRIEKKLKELPEEYKKIIEEVKKKL	18.62077124606442	0.4329819007119866	53.4609489440918	0.49202677607536316	17.54560089111328	nan	inf
monomer-300-nr2-5_result_1	0	MYTYSSSSDKSSDPYAELAENLNNKKIDATYRFSLTKTYPNSETITLTLAVNTKDWSPDLEKNDNIKIQLILLVLDKNNKLTPKSRLFELSTETVKKILKLLSEAAKKIWKKYVELSEIESEIKNPLPEEELDEILSAIAAARRDVELPESLKEIKPRLEAFLKELSVASDEALLFIMIYLLLESSLENPDNFDEKKINEFLENYSKLVAELIFLKDSFSRDADEEKIKKALKELEESLKKLEEIINEYLKKFDEKEKNDPLEIYKILKEFLEYLFEKRKEEIKKIVEETKKRLEEKEEK	4.485347927899121	0.7710796462109838	51.10760498046875	0.5026225447654724	18.042377471923828	nan	inf
monomer-300-nr2-5_result_1	1	MWTYSSSKDPSSNKYWEEAKNLKNKKIDADYYYSLTKEYENNETITLVLAVNTKNYSENLEENKDIKLKLILLVYDKNNKLTDKSKIIEFSTETVLKLLKLLSETAVKIWEKIIELLEIKSKIKNPLPEEELKNILSRIAAKITDVELPESYKEIKPILEKIFKDLSKYSDIFLLIAAIELLIESSLENPEKLDEEKMKEFSKYYSDLAAELIFLKLSKDRDADIEKIKKSLEILEESLKKLKEYFEEIIKKLEELEKNDPNNIYKILKEFLENIFNDLEKEIEKLKKETLERLKKKENL	2.986155687199129	0.864399881756598	63.6451530456543	0.5999665260314941	14.453916549682617	nan	inf
monomer-300-nr2-5_result_1	2	MWKKSSSSDPSSNPYWKDAENLNNKKIEADYVYSLTKEFPNSRTISLNLFVNTKNWSKDLNKNDNIKIKLVLLVYDKNNKLTPKSLLIELSTETAKKIIELLSKTAKKIYEKYLELSEWKSKIKNPLPKEELDYILSAIAAKITDVKLPESLKEVKEPLSFFLKKLSEFSSELLLFILIYLLIQSSLENPENFDEEFINKFLEVYADLAAEIIFLEDSFSRDADREKIEEALKKLEEALKELEEIINKLIEELDKLEPEDPLEIYKILKDFLKHIFEELKKKIEELKEKTLKRLKEEEEE	2.7951642970230144	0.8826240434853777	71.9203872680664	0.7358372211456299	10.351008415222168	nan	inf
monomer-300-nr2-5_result_1	3	MWTEASSKDKSKDKYADEVDNLKNKKIDADYRYTLTKEFENEETITLTLAVNTKNWSPDLEKNKDIKIKLVLIVKDKNNKVTEKSRIIELSEETVKKILKLLSEAAKEIMDRIFEKLEIKDKIKNPLPKEELDEILSRIAAAITDVELPESLKEMKEILEKILKDLQKFSDRALLLLLIYLILESSLENPNEFDEEKVNEFLKTYSKLAAEYIVLKLSKDKDFNEEKILESLKILEESLKKLKEIIEEWLKKFKEKEKNDPLNIYSILAEFLKHLFEKLEKEIKKIKEETLKRLKEKKKE	22.808488933404888	0.18789670841181028	49.00204086303711	0.4044513702392578	20.50606346130371	nan	inf
monomer-300-nr2-5_result_1	4	MFEYSSSSDPSKNPYWEDAKNLNNETIDADYVYSLTKYYPNDRVITLNLAINTKNWSPDLAKNKDIQLQLIFLVYDKNNKLTPESRLIKLSTETVLKLLKLASEMAKKIFEKYLEKSEWKKKIKNPLPKEELDLILSKIAAAIPDVKLPESLKEIKEKLTFFLKELQKFMDEFWLFALILLILESSVENPDKIDEKKLKEFAEHYATLAAEVIFLKESFDYEADLEKIKESLESLEESLKKLKEIIDEYIKKFEEKEKNDPTNLYKILKEFLEEIFKKREEEIEKLVKETKERIEKLKEL	9.550376756718261	0.60917657290249	66.8347396850586	0.6274089813232422	13.05999755859375	nan	inf
monomer-300-nr2-5_result_1	5	MFIESSSSDLSSNPYAEDALNLKNKKIDADYLYSLTKIYPNDRTITLVLAINTKNWSKDLEKNKDIKIKLILLVYDANNKLTPESRIIELSTETVKKLLKLASEMAVKIYEKYLKLTEWEKKIKNPLPEEELKEILSKIAAAITDVKLPESLKEIKEPLTSFLEDLYKFMSEFWLFALIYLILESSIENPEKFDEEKLKEFAEAYADLYAELIFLKESFSRDADIEKIKEALETLEKSLKKLEEIIEELIEKFDEKEKNDPSKLYSILKEFLEELFNKLKKEAEKLIKETEERLKESENL	19.85427868214259	0.4162592874955951	49.96904754638672	0.5023857355117798	19.261201858520508	nan	inf
monomer-300-nr2-5_result_1	6	MWKISESKDPSSNPYFDDVKNLNNEIIDADYIYSLTKEYPNKETITLSLLVNTKNWSPDLEKNKDIKLSLVLLVYDENNKLSDKSLLIKFSPETVKKLLKLNSEMAEKIFKKFLELSELKEKIKNPLPEEELKLILSSIAAARTDVKLPESLKEIKPILEKFLKKLSEFSSRFLLFAAILLILESSLENPEKFNEEKLKEFAESYAELAASLIFLEDSFDREASLENIEKALKELEEARKKLKEIIEEYLKKFEEKEKNDPLNIYSILKEFLEHLYEELEKKIDELVEKTKERIAEKEEP	10.103151923376938	0.5840763854743638	54.35587692260742	0.5029393434524536	17.23691749572754	nan	inf
monomer-300-nr2-5_result_1	7	MWKISESKDLSSNPYAEDALNLNNKKVDADYIYSLTKEYPNNETITLVLAVNTKNWSPDLEKNKDIKLSLILLVYDKNNKLTSKSKLVELSPETVKEILKLLSETAVEIFKRFLELSEIESKIKNPLPEEELKEILSAIAAARTDVELPESLKEIKPILSFFLKELSKASSELKLFILIYLLLESSLENPNSFNKEKIKEFSEAYAKFYASMIFLKYSFNINANKEKILEALKELEESLEKLEKIINEYLEKFKEKEKDDPYNWYKIFAEFLKYIFEKKKKEAEELIKKTKERLEKSKEL	2.5981387634544353	0.8906805451496611	75.56356048583984	0.7519900798797607	9.48204517364502	nan	inf
monomer-300-nr2-5_result_1	8	MWKISSSSDTSSDPYAEEVANLNNKKIDYDHRYTYTKEYPDDRTITFSLLVNTKNWSPDLAKNDDIKLSLVLLVTDKNNKVSPKSRLIELSTETVKKILELLSKAAIKIFEKFLELSEWKEKIKNPLPKEEMEEILRAIAAARTDVKLPESLKEIREKLEKFLEMLAKFSDELRLILLIYLILESSIENPDKISEEKVEEFIEAYSTLAAQYIFLKLSFDEDANLEKIKEALKELEEAEKKLNEIYEEWLKKFKEKEKDDPLEIYKYLAELLEEIRERREKEIKELVEKTKKRIKEKKEL	2.9071328411226816	0.8792760511381145	76.7717514038086	0.7703888416290283	9.166765213012695	nan	inf
monomer-300-nr2-5_result_1	9	EWKISSSKDPSNNPYWEDVKNLKNINIDADYSYSLTKTYPNNKTITLSLLVNTKNWSPDLEKNKDIKISLVLIVYDENNKVTPNSKIIELSTETTLKILKLLSEAAVKIFEKILEKSEIKDKIKNPLPEEELKLILSRIAAFITDEKLPESLKEIKPILEEIFKKLFEFSAITLLYILILLILESSIENPDKIDEKKLKEFLEVYSTLAAELIFLELSKSRDWDLKKIEESLKELEEARKKLDEIIKEYLEKFDEKEKNDPLNIYKILKEFLEHIHNELKKKIDKLVKETKERIESKEEL	7.424958369448574	0.6435846189207888	52.87775421142578	0.45283621549606323	18.324630737304688	nan	inf
monomer-300-nr2-5_result_1	10	MYTISSSSDESSDKYAEDIKNLNNKKIDYDYRYSLTKEYPNNRTITLSLLVNTKDYSDDLAKNDKIKLSLVLLVYDSNNKLTPNSRLIEFSTETVKKILKLLSEAAEKTWEIIIELLDIKDKIKNPLPEEELKNILRRIAAAIPDVKLPESLKEIKPLFEFILKKLFEYSSETLLILAIRLIIESSLENPDKLNEEKTKEYLEAYRELAAMEIFLEISFNYEADIEKIKEALEKLEKARKKLREIEEEWLEKFDELEPEDPTNIYKILKEFLKELFERREKRLEELVKKTKELLEKLEEE	6.98776743791948	0.8084573033372161	72.9177474975586	0.7231695652008057	10.905613899230957	nan	inf
monomer-300-nr2-5_result_1	11	MWKKSSSKDPKNNPYWEDAKNLNNKVIDADYTYTLTKEYPNSETITLTLAVNTKNWSKNLEENKDIKIKLIFLKYDKNNKLTPESRIFEFSTETVKKIIELLSKASIKIFEKYLELSEWEKKIKNPLPKEELEEILSKIAAAITDVELPSSLKEIKPKLTFFFEKLSEASAELLLYIAIYLLLESSFENPDKFDEKKINEFIENYSNLIASYIFLEDSFDRDYDLEKIEKAIKELKESLEKLKKYIDELIKKFEEKEPEDKSELYKTLKEFLEELFKELEEKIKELLEKTEKLIKEKEEP	22.490736286997684	0.16814484826791382	52.676353454589844	0.3793177008628845	19.545413970947266	nan	inf
monomer-300-nr2-5_result_1	12	MWKISKSKDTSSNPYWEDVKNLNNKKIDADYIYSLTKTYPNNRTITLSLTVNTKNWSPDLEKNKDIKLNLVLLVYDANNKLTPKSRLIEFSTETVKKILKLLAEAAKKIFEKYLELSEWKSKIKNPLPEEELDEILAAYAAARTDVELPESLKEIKPLLTKFLEDLSEFASIALLFIAIKLILESSLENPDEIDEEKLNEFLETYADLAAEVIFLKESKDYDWNEEKIKEALKRLEEARKKYKEIIEEYIKKFEEKEKNDPDEIYKILKEFLLEIYNRLEKEIDKLVEETEKRLKEKKEE	2.41149339388319	0.9130944035018274	78.45063018798828	0.7884118556976318	8.494466781616211	nan	inf
monomer-300-nr2-5_result_1	13	MWKESSSSDTSNDPYAEDAANLKNKKIDADYRYTLTKEYPNEKTITLTLAVNTKNWSPNLEENKDIKLQLILLVYDKNNKLTDKSKIFELSTETVQKLLELSSEMAVKIFDKFLELSELKEKIKNPLPEEEMREILSRIAAARTDVKLPESLKEIKPILEFFFKELQKYSDEFWLFSLIFLILESSLENPDSFDEKKLKEFAEAYADLAAQEIFLKYSKDEDFDLEKIKESLKILEESEKKLEEIIKEYIKKFEEKEKNDPTEIYKILKEFLEHLYEKRKKELDELVAETKKRIESLEEP	13.42880328801359	0.34449588777477996	54.883995056152344	0.46748679876327515	18.754589080810547	nan	inf
monomer-300-nr2-5_result_1	14	MWKISSSSDTSSNPYAAEAANLNNKTINADHQYSLTKEYENEETISLTLAVNTKNWSPDLEKNKDIKISLILLVYDKNNKLTDKSKLYELSTETVLKLLKLQKETAIRIYKKFVELSEIEKEIKNPLPEEELKEILAAIAAARDDVELPESLKEIKPLLEKFLKRLREASDEFLLYAMILLILESSLENPDKFDEEKLKEFAEAYADLYATLIFLEESFERDADRKKIEEALKISDEAMEKLEKMIKEDLEKFDELEKNDPDEIYSILKEFLEETFNRLKERYEQLKKETLERLKEEEEE	2.1973366102600127	0.9184259553920379	74.69751739501953	0.7541182041168213	10.07660961151123	nan	inf
monomer-300-nr2-5_result_1	15	MLTVSSSKDTSSNKYAEDFLNLNNEKVDADYIFSLTKEFENSETITLNLAVNTKNWSPDLEENKDIEISLILLVYDENNKLTPRSKLIKFSEETVKKILELLSKTAERIFEKFLELSELKEKIKNPLPEEELKEILRRIAAAITDVELPESLKEIKPILQFFLDKLQEYSDELLLIIAIRLIVESSLENPDKIDEKKMKEFADAYADLAAQEIFLEYSKDIDADLEKVKEALKELEEARKKLDEYYEELEKKLEELEPNDPDEIYKILKEFLKAIREERDKRIDKLVKETEERIAKKEEP	9.779015912392712	0.4277750623341601	46.673187255859375	0.3141474425792694	21.832660675048828	nan	inf
monomer-300-nr2-5_result_1	16	MWKYSSSSDPSSNPYYEDMKNLKNKKIDADYVYSLTKEYENYKTITLSLTVNTKNWSKDLEKNDNIKINLVLLVYDKNNKLTPESRLYEVSTETAKKILKLLSEAAEEIFEKFLELSELKSKIKNPLPEEELKEILSKIAAKITDVELPESLKEIKPILQFFLDKLSEFSDEALLIILIRLIIESSPENIDKIDEEETKKFLKAYSTLAAQVIFLELSFEKDANLENIKKALEELEKALKELEKIFKKWLEKFDKLKPKDPTKLYEILKEFLEELFNERKKKIDELVKKTKERIEKLKEK	21.79493289543285	0.18279173217207453	58.57631301879883	0.42080098390579224	18.327638626098633	nan	inf
monomer-300-nr2-5_result_1	17	MWKESSSTDTSSNPYAEDVANLNNKKVDYDYMYSLTKEYPNSETITLSLLINTKNWSPDLAENADIKLQLVLLVYDKNNKLSPRSRLIELSPETVKRLLELAARTARRIFRRFLRLSELEARLAAPLPEEELDEILARIAAAQTDVALPESLTEARPVLEAFLAELAEAMAEFWLRALIDLILESSLENPEELDWERLEAEAAAFADLEAERIFLRQSFSRDAPREAVLEALERLERARAELDEMYEERLKEFEEKEPEDPLNIYKILREALEHLRRRREEELERLRAETLRRLEEAEDL	10.944560796732068	0.6513059698202017	60.16337585449219	0.643085777759552	15.6541109085083	nan	inf
monomer-300-nr2-5_result_1	18	MFIESSSKDESKNPYWKDAKNLNNKKIEADYIYSLTKIIPNSEVITLNLAVNTKNWSPDLEKNDDIKIQLILLVYDKNNKLTEKSRLIELSTETVKKILKLLSESAKKAFEKILELLELKEKIKNPLPKEELDLILSQIAAARTDVKLPESLKEIKPILSYIFDKLSEFSDRFLLFILIYLILESSIENPESFNEKKMKEFSDVFTDLSASLIFLELSKDRDYNLENIEKSLKILEESLKKLEEIIKEIIEKFEEKEKEDPLNLYKILKEFLEYEFKSLKEEIEKIVKETKKRIESKKNL	24.16015096737862	0.1698757343625652	47.81243133544922	0.4512924551963806	20.164220809936523	nan	inf
monomer-300-nr2-5_result_1	19	MYSFASSKDPSKNKYFEDAKNLKNKKIDADYTYTITKEYENSKTITLTLAVNTKNWSPDLEKNKDIKISLVLLVYDKNNKLTDKSKLIEFSTETTKKILELLSETAKKIFDKILELSEWKEKIKNPLPKEELDEILSAIAAARTDVKLPESLKEVKPLLEKILKDLAEYADKFLLYAAIELIIESSLENPNEIDEKKMKEYAEAYAKRAAAVIFLKLSKDEDWDKEKIKEALKELKEALEKLEKINEEILKKLDELEPNDPDEIYKILKEFLEELFEEEKKEIDKLIEETLKRLKEEEEE	23.114118907593273	0.13772442458358278	52.30058288574219	0.34617727994918823	20.98287010192871	nan	inf
monomer-300-nr2-5_result_1	20	MWIYSSSKDTSKNPYWEEAKNLNNKKIDADYFYSLTKIKPNSETITLVLAVNTKNWSKDLEKNKDIKISLVLLKYNANNELTPKSRLFELSEETVKKLLELQSKIAKKIWERVMELLEWKSKIKNPLPKEELDYILSAIAAARPDVELPESLKEMKPKLEFFLKELQKASDRFLLYALIELLVESSFENPEKIDEEKLKKFAEYYAKRTAAIIFLKLSFDEDANEENIEKALKELKEAEEKLNEYYEELLKKFDELEPNDPDELYKILKEFLEHLRKEEEKEIKELVEKTKKRLEEKKEK	1.9961836882326824	0.9268887431778724	74.91999816894531	0.7572827935218811	9.715315818786621	nan	inf
monomer-300-nr2-5_result_1	21	MFKYASSSDKSKNPYWDLAENLNNKKVEADHIFSLTKTYPNDRTITLVLAINTKNWSPDLEKNDDIKIQLILLVLDKNNKLSDKSKLYEFSTETVKKILELLSKAAIEIWKKYIKLSELESKFKNPLPEEELELILSSIAAARTDVELPESLKEIKPILEFFLEKLSEFSNILLLIISIYLILESSEENPNSIDEEKMNEFIKHYSDLAAQVIFLEDSFSREANKENIEESLKILEESLKKLEKIFEELLKKFEEKEPEDENEIYKILKEFLEHIFNELKKEIEELVKKVKEKLEEEEEE	2.6870456825405746	0.8992765142350502	67.71781921386719	0.6592128276824951	11.981280326843262	nan	inf
monomer-300-nr2-5_result_1	22	MLKIYSSKDPSSNPYFEEIKNLNNKKIEADYVFSLTKEYPNNETITLSLLINTKNYSEDLEKNDNIKISLVILVKDKNNKLTDKSKLIELSTETVKKIIKLLSETAIKIFKKFLKLSELEKKIKNPLPEEELKLILSKIAIAITDVELPESLKEIKPILSSFLKELSKFSDIFKLIILIELILESSLENPDKIDEKKMKEFAEYFAELAASYIFLKSSFSRNANLENIKESLKELEESLKKLEEYFKELLKKFEEKEKEDPTEIFKILKDFLKEIYESLKKELEELKKKTLERIKKKKNL	21.98727886836396	0.2091459652084189	50.06275177001953	0.3907121419906616	19.130720138549805	nan	inf
monomer-300-nr2-5_result_1	23	EYIISESKDPSSNPYWEDVKNLKNKKIEADYVYSLTKIYPNSRTITLSLLVNTKNFSKDLEKNKDIKISLVLLVYDENNKLSDKSRLIELSEETTKKLLELLSKMAKKIFEEFLELSEIKSKIKNPLPKEEMDYILSSIAAARPDVELPESLKEIKPILEFFLKELRKFSSRFLLYALILLILESSIENPNSIDEKKLNKFSETYAKLASSYIFLKYSKNYDANLENIKKSLEKLEESLKELEKIIKEDLEKFDEKEPEDKDNIYKILKEFLEYEFESLKEEIEKLIKETKERIKKKKNL	1.778363956989673	0.9438671346844081	80.64974975585938	0.8200154304504395	7.818923473358154	nan	inf
monomer-300-nr2-5_result_1	24	MWKIYSSKDTSKNPYAEEVKNLKNKKIDYDHIYSLTKEYENDRTITLSLLVNTKNWSPDLEKNKDIKISLVLIVKDKNNKVTEKSLLIELSTETVKKLIELQKEMAIKIFEKYLELTEIKSKIKNPLPKEELEEILSAIATARTDVKLPESLKEIKEKLEFFFKELSEFSDIFLLFALIYLILESSLENPNKFDEEKLKEFAEVFADLSAEYIFLKDSKNEDADEEKIKESLKSLEESLEKLKKIIDEIIEKFDEKEKDDPLEIYKILKEFLLYIFNKLKEEIEKLKKETLERLEKKKKL	3.524949069282693	0.8237918433694932	71.33012390136719	0.7171245813369751	11.150798797607422	nan	inf
monomer-300-nr2-5_result_1	25	MYKISKSKDPSKNPYFEDIKNLNNKEIDYDYVYSLTKEFPNSKTITLSLLVNTKNWSSDLEKNKDIKISLVLIVYDSNNKITDKSRLIELSTETVKKILELLSKTAKEIWEKYLKLSELESKIKNPLPKEELDEILSKIAAFITDEKLPESLKEIKPIFEKFLKELYEASAEFLLIILILLILESSLENPEKFDEKKVKEFSEAYAKYVAAKIFLKDSFDRDWNEENIKKALEELKEAREKLDKFYEEILKKFDEKEPEDPYEIYKILKEFLEYIRKKREEEDEELVKKTEELLKKKKDE	10.18501446933979	0.5189892102994142	58.17803192138672	0.4867148995399475	17.642099380493164	nan	inf
monomer-300-nr2-5_result_1	26	MFKKASSKDESKNPYWEDAKNLKNEKIDADYVYSLTKEYPNSKTITLILAVNTKNWSPDLEKNKDIKLELILLVYDSENKLSPKSKLIKLSTETTLKILKLLKETAIKIYEKFIELTELESKFKNPLPKEELELILSQIAAAITDVELPESLKEMRPILSFFLEKLAEFSSEFLLFIMIYLILESSLENPDKFDEEKIKEFAETYSDLYASIIFLEYSKDRDADLEKIKKALEELKESLEKLEKYIEELLKKFEEKKPEDEDEWYSIFAEFLKELFESLKKKIEELVKETKKRIEEKKEL	21.53379489582029	0.19517768788854223	56.23786163330078	0.4408690333366394	18.556922912597656	nan	inf
monomer-300-nr2-5_result_1	27	MWKESSSSDTSSNPYWEDAKNLNNEKIDADYYYSLTKEIPNSKTITLILAVNTKNYSKDLEKNKNIELNLILLVYDSNNKLTEKSRLTKFSEETVLKLLKLSSEMAKKIFDKFLELSNLKSKIKNPLPKEELDEILSKIAAFIPDVELPESLKEIKPILEFFLKKLFKYSAEFLLIASIMLLLESSFENPDKFDEEKLNEFAETYADLSASEIFLEYSFSINADKENILKALKELEESLKKLEEIIKEYLEKFEEKEKDDESELYSILKEFLEHIFEKRKERLEKLIKETKERLENEKDL	1.6558060180976828	0.9508156847518975	81.9744644165039	0.8300575613975525	7.539039134979248	nan	inf
monomer-300-nr2-5_result_1	28	MWKVASSSDPSNNPYWEDFKNLKNKKIDADYVYSLTKEFENSETITLNLAINTKNWSPDLAKNTEIKLQLVLLVYDKNNKLTEKSRIIEFSTEYVLKILKLLSEMAVEIFKEYLKLSEWEKDFKNPLPEEELKLILSQIAAARTDVKLPESLKEMRPLLQFFLDKLQKFSDEFLLFISILSIIESSLENPDKIDEKKVKEFAKTYATLAAQYIFLEDSKERDASLEKIEEALKRLEESLEKLKKIIEEYLEKFEELEPNDPYEWYKILKEFLETLFKELEEKIKKLKEETEERIRKREEL	21.708890770778208	0.19283278485205627	38.0767822265625	0.2862479090690613	22.557958602905273	nan	inf
monomer-300-nr2-5_result_1	29	MWKISSSKDPSKNPYFDDVKNLKNKEIKYDYNYSLTKEFENSEVITLSLLVNTKNWSPDLEKNDDIKLSLVLLVYDSENKVSPKSRLIEFSTETVKKILKLLSETAEKIFERFIELSEIESKIKNPLPEEELKEILSAIAAARPDVELPESLKEMKPILEKFLKELQEASDEALLYIAIRLIIESSIENPEKFDEEKTKEFMEAFAKLEAAVIFLKLSFEREANLENIKKALKELEESLKKLEEMIKKELEKYDKLEPEDPLNIYKILKEFLEEIFERRKKEIEELVKKTKERIEKLEEP	5.699520562131257	0.8316769566357531	60.374755859375	0.5528196096420288	15.392499923706055	nan	inf
monomer-300-nr2-5_result_1	30	MWTKSSSSDPKYNKYFKDIENLNNKKIEADYVYSLTKEFENERTITLSLLVNTKNWSPKLEENKNIKIKLVILIYDKNNKITEKSKLIELSTETALKILKKLSEAAVNTWKKFIELTELESKIKNPLPEEELKEILAAIAAARTDVKLPESLKEIRPILQFFLDELFEASSIALLYLLIRLILESSLENPEKIDEEKTNKFLEAYSTLWAQVIFLKYSKYVKADKKKIEEALKELEEALKELEKIYEEDIKEFEKKEPNDPLEIYKILKEFYEHIFEELKKEIEKLVKETKKRLEEEEEK	2.5502286976316704	0.9065553101209991	81.74237823486328	0.8137268424034119	7.338442325592041	nan	inf
monomer-300-nr2-5_result_1	31	MWKESSSKDPSSNPYWEDIKNLNNEYIDADHVYTLTKEYPNNKTITLSLLVNTKNWSDDLEKNDDIEISLVLLVYDKNNKLTPKSKLIKFSTETVKKIIKLLSEASIELWKKVLKLLELEKEIKNPLPKEELELILRKIAAAITDVELPESLEEIKEILTFVLKELSKFSDRFLLYIAIRLILESSIENPNKFDEKKINEYRKNYTDLAASIIFLKLSFERDFNKENIKKALEELEKSLKKLKEIIEEDLKKFKEKEPNDPNNWYSIFAEFLEYEFEKLEKEIKELVEKTKERLEEEEEE	6.427255913588405	0.7652104786072996	67.0670166015625	0.6207283139228821	12.983403205871582	nan	inf
monomer-300-nr2-6_result_0	0	MEEEEKKKKLEKERELNEKLKEKIKKESIKINKLITEVTSKNKSILKAILYVIYSTDLIYEYTDKKNEPLEELAKKILEWAAKNDPNIPKEDAENSNIVKIINLYLKIKKLLENEDSDEKNELTPEERKKLAEQLLFHFLTTLFKQYVKEEKLPIEIYKAYLLSKLIELQEKNIIPLLLLENNELKEVPLLTEEEKKELEKAIDKINEEYSNDNPFTLIINAKYVKEREKLTKEEFLEYLKEQIKKYKALEDTEIPENANMEELLKLLYLSSLKNKKNNYPKIDPSLLNYKYLNDLIFKN	12.708998553050419	0.3916253098323193	62.320491790771484	0.5551657676696777	16.90334701538086	nan	inf
monomer-300-nr2-6_result_0	1	EEEEKKKKILEKQKEIIEKLKPKIQKESIEIRKLVTETTSKSEAVLRAVLYVIEATELIKKYTSKKDVPLEELAEEYIKWVAEKDKEIPEEAAKDSEIKKLVERYLEIEKLLENKESDEKNELTPEERYILAKILRFHFLSTLYKEYIKSKKLPIEWYKAYYLSELIELQDENIIYPLLLDDNTLKLIPLLTEEEKEELKKAIKKIIEEYSLKNPFMLILAMKYIERTEKLTKEEFLELLKELIKKYNAVKDKEIPENADMETLLKMLYEAELESDENTDKPIDPSLFNYKHLNDLIYNK	13.687326938164986	0.33663586205472606	57.59577941894531	0.5867666006088257	17.067224502563477	nan	inf
monomer-300-nr2-6_result_0	2	MKEEEEKKIEEKQKKIIEKLKDKIKEESIKLTKLISSATSKSEAILRAVYYVIKSTELIKKYSDKKNEPIEKIAEKVLEEVAKIDPNIPKEEAENNTIKELIKKYLEIKKLEENKDSDEKNKLTPEERLYLAKQLKFHFLTTLFKEYIKSKKLPIEIYKAYLLSKLIELQKENIIYPLLLENNELKLIPKLSEEEIEKLEKAIDEINEKYSNKNPFLLILNMEYIEKKKKLSKEEFLELLKELIKKYNTLKDTEIPENANIEQLLKLLYEAELESKENNDPEFDKSKLDYKYLNDIIFKN	9.015928672178374	0.6376842146899772	65.26044464111328	0.6432732343673706	14.798195838928223	nan	inf
monomer-300-nr2-6_result_0	3	MEEEEKKKKEEEMKELVEKLKDKIKEKQIEIRKLIEETTSKSKAILEAIYYVIYATELVYKYSDEKDKPLEELAEKILKEVAESNPEIPKEEAENSSIVKIINLYLEIKKLKENKESDEKNELTPEEAKYLAKQLEFHFLTTIFKEYVKSKKLPIELYKAYYLSKLIKLQEENIIYPLLLPNNELKLVKPLTKEEIEKLNKAIDYIRENANKSNPFTLIINMEYIKEKEKLTDEEFLERLKEEIKKNKTLLDIEIPENANIYELLKLLYEASKKNDKINDPKIDESLFNYKDLNDLIFKD	16.38589540613038	0.22792749935346662	45.50220489501953	0.3089599013328552	21.719524383544922	nan	inf
monomer-300-nr2-6_result_0	4	EEEEEKKKKAEKEKELNKKLAPLIKEKQIEIRKLIEETTSKNEAILRAILYVIYATELVKKYSKEKDKPLEELAKEFLEEAAKSNPEIPKEAAENSEIKKLIDLYLEIKKLKENKDSDNKNKLTPEERKILAEQLEFHFLTTLYKQYVKNRKLPIEWYKAYFLSKLIELQEKNITYLLLLPNNELVEVKPLTEEEKKKLDEAIKYIYEKAHLKNPFTLIVAMEYIERREKLTKEEFLERLKELIKKYKTVKDREIPENADIKTLLKMLYEAELENDKNDDPPIDESLFNYKDLNDLIYTE	3.1440802687425795	0.8838438830567346	77.53963470458984	0.8196224570274353	8.417391777038574	nan	inf
monomer-300-nr2-6_result_0	5	EKEEEEKKKLEENKKLIEKLKDEIKEKSIEINKLINEVTSKNEAILEAIYYVIKRADLVKEYSSKKDKPLKEIYDEILQEAAEENSKIPKEAAENSDIKKIINLYLEIKELLENKESDKKNKLTPEERELLAKILLFHFETTLFKNYVKAKKLPIEIYKAYFLSKLIELQKENIIYPLLLPNNEIKLIKPLSEEEIKKLKEAIEKISKEYSNKNPFTLIINAEYRKRTEKLSKEEFLEWLKEEIKKNNALKDIEIPENANIEELLKMLYKAELENKENNDKEFDKSLLDYKDLNDLIFNN	4.470644996536299	0.832510651793791	72.10883331298828	0.7299214601516724	10.185452461242676	nan	inf
monomer-300-nr2-6_result_0	6	EEEKKKKEIEEKELKINEKLKDIIQKESIEIRKLVESATSKSEAILRAVYYVVKTAELVKKYSSKKDEPLEKLAEKILKYVAETDKKIPKEEAENSTIKKLINKYLEIKKLEENKDSDEKNKLTPEERYILAKQLRFHFLTTLIKQYVKAKKLPIELYKAYFLSKLIELQEENINYLYLTDDNKLVLIPKLTEEEIEELKKAIKYISEKAHNKHPFTLILNAEIKERYEKLSKEEFLEWLKEEIKKNNAVLDKEIPENADIEELLKMLYEAELKDDKIDDPPIDPSLFNYKHLNDIIFNK	12.962015948290613	0.3468473954559889	50.79335403442383	0.45553308725357056	19.849803924560547	nan	inf
monomer-300-nr2-6_result_0	7	MEEEKKKKELEKQLKLAEKLKEKIQKESIKIRKLVEETTSKNKAILDAVLYVVFRSKYVKKYSDKKNIPLKEIIEEALKWAAENDKNIPKEAAENSEIKKLLELYLKIQELKENEKSDKKNKLTPEERKYLAEQLEFHYLTTLFKQYIKNKKYPIEIYKAYLLSKLINLQKKNIIYLLLTENNELIKIPLFTEEEIEKLKKAIEDIINNHSLNNPFLLIIAMEYIEETKNLSKEEFLELLKELIKKYKALDDIEIPENANIEELLKMLYEAEKKNDKNNDKPFDPSKLNYPYLNDIIFKN	6.3410158427227135	0.808837073425221	62.05268478393555	0.6878080368041992	13.516942024230957	nan	inf
monomer-300-nr2-6_result_0	8	MEKEEKEKKLKEQRELNEKLKEKIKEESIKIRKLIEETTSESEAILEAILYVIYRAEYVKKYSSKKDKPLKEIIDEILKEAAEKNPKIPKEDAENSRIKEILDLYLKIKELKENKESDKKNELTPEERKLLAEQLEFHFLTTLFKEYVKANKLPIEIYKAYYLTRLIELQDKNIIYLYLTDNEELVEIPLLSEEEKEKLKKAIKEIAEEYSKKNPFTLILWAEYIEKTEKLSKEEFLEKLKEWAKKYKALLDKEIPENADIETLLKMLYEAQLKSKKIDDKPFDPSKLDYKYLNDIIFKN	5.0197934161353635	0.8363781223342261	79.0916519165039	0.7996199131011963	9.245684623718262	nan	inf
monomer-300-nr2-6_result_0	9	MEKQEKEEKLKKMEELAEKLKEKIKEEQIKLRKLIEETTSKSEAITIAIYYVIKRVELVSKYSKEKDKPLKELAEETIKWVAEKNPEIPKEEAENSNIVKIVNKYLEIKELKLNKDSDKKNKLTPEEREYLAEQLEFHFLTTLFKEFIKNEKLPIEWYKAYFLSKLIELQKKNIPYLLLLPDEKLLKIEPLSEEEIEELKKAIDEIIEKHSLKHPFLVIEAMEYIEKTENLSKEEFLEKLKETLKKYKTLLDIEIPENADIKTLLEMMYEAYLKDKKIDDKPFDKSKLNYKKLNDLIFKN	17.713368647499667	0.1963547355993847	53.42732620239258	0.4751824736595154	18.02614974975586	nan	inf
monomer-300-nr2-6_result_0	10	EEEKKKEEILKKNKEIVEKLKPLIQEKSIEIDKLIKETMSKSKAVLRAVYYVVKTLELVKKYSDKKDIDPEELAKEIIEEVAKENKEIPEEAAKNSEIVKLVNLYLEIRKLREDEESDKENKLTPEERKYLAKFLEFHFLSTLIKEYVKAKKLPIEYYKAVYLSRLIELQKENIIYPLVLPDNSIKLIPLLTEEEIEKLKKAIKEIRDKYFNKNPFTLIDNMEIIEKEEKLTKEEFLELLKKEIKENKTLKDIEIPENANIYELLKLLYKAELESDEITDPEIDKSKFNYKYLNDLIYKN	12.943037928307694	0.4228784857368884	55.695594787597656	0.5301270484924316	18.85057258605957	nan	inf
monomer-300-nr2-6_result_0	11	EEEEEEKKKREKQLEINEKLKPLIQEKQIEITKLVTEVTSKNEALLDAILYVIYSSEYVQKYSDKKDKPLKELIDEYRKWAAEKNKDIPKEAAENSDIVKILNLYLEIKKLKENEDSDETNKLTPEERKILAEQLEFHLLTTLFKEYIKAKKLPIEWYKAYFLSKLIELQDKNIIYLHLLKNKELKEIPPLSEEEKKKLKEAIKEINEKYSLKHPFMLIISMEYIERTEKLSKEEFLEKLKELIKKYNALKDKEIPENANIEELLKMLYEAEKEDKEINDKPFPKDKLNYPYLNDLIYKD	14.365548836845285	0.4112207973151061	53.05074691772461	0.500286877155304	19.713844299316406	nan	inf
monomer-300-nr2-6_result_0	12	EEEKKKKEKLEKMKEITEKLKEKILEKSIEIRKLVEETLSKSEAINRAVYYAIKATELVSKYTDKKDKPLKELIEEIRKWIAETNPEIPEEDAKNSSIVKLLNLYLEIKELEENKESDKKNELTPEEAYYLAKQLRFHFLSTIYKQYIKNEKLPIEKYKAYYLSRLIELQEKNIIYPLVLDNNELKLIKPLTKEEKEKLKKAIKKINEEYSLSNPFELIDAMEIIEKEEKLSKEEFLELLKELIKKYKALLDTEIPENADIETLLKLLYEASLKSKKNNDPEIDKSLLNYKDLNDLIFKK	16.690384220196904	0.378523662335881	45.11210250854492	0.27752751111984253	21.935850143432617	nan	inf
monomer-300-nr2-6_result_0	13	EKEKEKEEKEKKMKELAKKLAPLIKEESIKIRKLIEEVTSKSKALLRAIYYVIKAAEYVRKYSSKKDVPLKELIDEIRKYVASTVPEIPKEDAENSNIVKVLNLYLEIKELKENKDSDKENKLTPEEREYLALQLEFHFLTTLFKEYIKSEKLPIEHYKAYLASKLIELQEKNYLYLLLLDNNELKLVKPFTKEEIEKLKKAIKEISEKYSKKNPFLLIVNMEIIERFEKLTKEEFLERLKEEIKKNNALQDTEIPENADIETLLKLLFEAELKNDKNDDPKFDPSKLNLKNLNDLIFNK	14.24439151403693	0.39095692253056913	57.9482536315918	0.5507808923721313	18.098020553588867	nan	inf
monomer-300-nr2-6_result_0	14	SKEEEEQKKLEKELEINEKLKPLIQKKSKELTELITSTTSKSKAILRAILYAIYSAEYIKKYSSKKNEPLKEILEKILEEAAKEDPEIPEEDAKDSAIKKLLEKYLEIKELEENEDSDKENKLTPEERKRLAKQLRFHFLTTLYKEYIKAENFPIEHYKAYLLSKLIELQEENIIYLLLLPDEKLVEIKPFSKEEIEKLEKAIKIINEEYSNKHPFLLLLNMEYIERRENLTKEEFLELLKERIKKYNALKDIEIPENADIETLIKLLYKAELEDKENNDKPIDPSLFNYNDLNDLIFKN	14.145086532897912	0.4549014689976643	57.13564682006836	0.5373666882514954	18.233022689819336	nan	inf
monomer-300-nr2-6_result_0	15	EEEKKKEEILEKQKKLIEKLKEEIKKKSIELRKLITETTSKSEAKLRAIYYVIKTAELVKKYSEEKDKPLEEIYKEILKEVAEKDSSISKEDAENSSIVKIIEKYLEIKKLEENKSSDKKNKLTPEEAKLLAKFLKFDFLSTLIKEYIKSEKLPIEWYKAYFLSKLIELQKENIIYPLLLDNNELVLIEPLSEEEIEKLKKAIKKIIEEYSLKNPFMLILAAEYIEKTEKLTKEEFLEKLKEWIKKYKALLDTEIPENANMKTLLEMLYEASLKSKKIEDKKIDESLLNYEKLNDLIFNK	16.336774848667975	0.27098430956688435	42.53782272338867	0.2569505572319031	22.30915069580078	nan	inf
monomer-300-nr2-6_result_0	16	MEEEEKKKKLEKNKEIIEKLKPIIQKEQIELRKLIEETTSKSKAILEAIYYVIESTELIKEYSSEKDIPLEELAEKILKEAAEINKDIPKEDAENSEIKKIIDKYLEIKKLEENKDSDNKNKLTPEEAKYLAAILKFHFLSTLYKEYVKANNLPIEHYKAFFLSELIELQDKDIIYPLLLDDNTIKLIPLLTEEEKKKLEKAIEEINEKYTNKNPFTLIDNMKYIKRTKNLSKEEFLELLKKLIKKYNALEDTEIPENADIKELLKLLYESALKNKENNDPEFDKSKLNYKYLNDIIFNN	20.8785593387645	0.1824561441247628	59.943397521972656	0.5535613894462585	17.75589370727539	nan	inf
monomer-300-nr2-6_result_0	17	SEEKKEKEELEKQRELAKKLAPLIKEKSIEIRKKVESATSKSKAILEAVLYVVYRAELVKKYTDKKDEPLKELIEKIIEEVAKENPEIPEEEAKDSTIVELTNLYLEIKELEENEESDKKNKLTPEEAKYLAKQLEFDFLTTLYKEYVKNKKLPIELYKAYLLSRLIELQEENIIPLLLLPNNELLEVPPLTEEEIEKLKEAIKILREKYNNKNPFTLIINAEIVEKYEKLTKEEFLEYLKEEIKKYNALEDTEIPENANIDELLKLLYLSEKKNPKNDDKPLDKSLFDWKYLNDLLFTE	19.540129679028333	0.270989682070477	42.642173767089844	0.27048027515411377	22.47891616821289	nan	inf
monomer-300-nr2-6_result_0	18	EKEKEEKKKKEEMLKITEKLKEEIQKKQIEIRELVTETTSKSKAILLAVLYAIYTAELVKEYSDKKNKPLEEILKEIRKYIAEKNPEIPKEEAENSSIVKLLNLYLEIKKLEENKDSDEKNKLTPEERYYLAKQLRFHFLSTLFKEYIKAENLPIEVYKAYFLSKLIELQEKNIIYPLLTKNNELILIPELTEEEIEELKKAIKIIAEEYSNKHPFLLIINAEIKKRYEKLTKEEFLEWLKEEIKKYKAVLDKEIPENADIETLLKMLYEAYLKSKEINDKPINKDLLNYKHLNDIIFNE	17.060545591891263	0.3196955727041103	54.58348846435547	0.4627685844898224	19.60377311706543	nan	inf
monomer-300-nr2-6_result_0	19	EEEKEKEEKREKMLKLIEKLKDEIQKKSIEIRKLVTSATSKSKAILIAIYYVIKSTELIKKYSSKKDKPLKEIIEEKLEYAAKNIPEIPEEEAKNSTIKKLLDLYLEIKELLENKDSDKKNKLTPEERELLAKQLLFDYETTLIKEFIKAENLPIEIYKAYFLNKLIKLQKENIIYALLLKNNELKLIPELTEEEIKKLKEAIKKINEEASNKHPFTLILNMEYIEETENLSKEEFLEKLKKLIKEYKALKDTEIPENADIEELLKLLFEEYLKSKEINIPKIDPSLFDYKYLNDLIYNE	20.353335453294743	0.14008072436770624	46.6069450378418	0.3168957233428955	21.39165687561035	nan	inf
monomer-300-nr2-6_result_0	20	MKEEEEKKKLEKQKELIEKLKEEIQKKSIEIDKLIKEVTSKNEAILRAIYYVIKTADLVEEYSDKKDKPLKEIYDEILKEVAESVPEIPKEAAENSEIKKILDLYLEIKELEKRKDSDNKNKLTPEERLLLAKQLEFHFLSTIFKEYIKSKKYPIEIYKAYFLSKLIELQKENIIYALLLPDNTLKLIPLLSEEEIEKLKKAIKEISEKYARKHPFLLIVNAEILKNEEKLTKEEFLEKLKEWIKEYNAVKDKEIPENADIYELLKMLFKAELEDDENTDKPFDPSKLDYKYLNDLIFNN	19.83336778370914	0.21894448761671617	48.93107986450195	0.4142398536205292	19.864181518554688	nan	inf
monomer-300-nr2-6_result_0	21	MEEEEKKKKLEEMKELIEKLKPLIQEKQIEIRKLITEVTSKNEAILRAIYYVIKATEYVYKYSDKKDIPLEELAKEYLKWVAENDPNIPKEAAENNEIVKLINLYLEIKKLEENKDSDEKNKLTPKERYILAKQLRFHFLSTLLKEYIKSKKLPIEIYKAYFLSELIKLQKENIIYSLLLDDNKLLLIPLLSEEEIEKLNKAIDEIAEKYSPKNPFLLLLHMEYIEKRENLSKEEFLEKLKERIKKYNTLQDIEIPENADIETLIKMLYEAELKNKENNDEPFDPSKLNYKYLNDLIFTN	4.076124035270053	0.7890436395427287	66.41558074951172	0.6977611780166626	12.375242233276367	nan	inf
monomer-300-nr2-6_result_0	22	MEEEEKKKKEEEQLELAKKLAPLIREEQIKLRKLITETTSKSKAILDAIYYVIKATDLVQKYSSKKNEPLEELAKKILEWAASKNKEIPKEDAENSSIKKLIEKYLEIKKLKENKESDKKNKLTPEERKYLAEQLEFHFLSTLFKEYVKARKLPIEWYKAYYLSRLKELQDKNIIPLLLLDNEELVEYPPFSEEEKKEFDKAIDKIIEEYSLSHPFMLIEAMEYIERKENLSKEEFLEKLKELIKKYKTVEDIEIPENADIETLLRMLYEAELKNDKITDKPFPEDLFNDKYLNDLLFNK	2.1880310720598426	0.9358921623551005	75.21443939208984	0.8005746006965637	9.256211280822754	nan	inf
monomer-300-nr2-6_result_0	23	EEEEKKKKELEKMKKLNEKLAPIIKEKQKEITKLVTETFSKSKAILRAVYYVIKRTKYVKEYTDKKDKPLKELIDETLEEVAKEDKEIPKEAAENNEIKKLLDLYLEIEELEENKDSDKENKLTPEERYLLAKQLRFHFLSTLYKEYVKAEKLPIEHYKAYFLSKYIKLQKENIPYLLLLKDNTLVEIPPLTEEEIEKLKKAIKEINEKYSNKNPFTLLDNMEYIKETENLTKEEFLEKLKELLKKYKALLDTEIPENADMDELIKLLYLAELKSDKNDDPPFPESLLDYKYINDLIFND	8.419221892683067	0.6411616590158764	71.00324249267578	0.708276629447937	12.911088943481445	nan	inf
monomer-300-nr2-6_result_0	24	EEEKEKKEKLEKELKRVEKLKDIIKEESIKLDKLINEVTSKSKAKLEAILYVIYTAELVKKYTSKKDEPLEEIYKKILKEVAEKNKKIDKEDAENSSIVKIINTYLEIKKLKENKDSDEKNKLTPEERYLLAEQLEFHYLSTLYKNYIKANKLPIEHYKAYFLSKLIELQEKNIIYALLLPNNELKLIPPLTEEEKEKLKKAIKKIAEEYSKKNPFLLIINMEIIEKYEKLSKEEFLKKLIEEIKENNTVLDIEIPENADIETLLNMLYESSLKSDENNDKPFDPSLLDYKYLNDLILKN	16.530149687999618	0.323560839586767	42.71253204345703	0.40625888109207153	21.169513702392578	nan	inf
monomer-300-nr2-6_result_0	25	EEEEEEKKKLEKEREINKKLAPKIQEKQIELRKLIEETTSKSEAILRAIYYVIKSTEYIKKYSDKKNEPLEKIIEEILEYVAKTDSKIKKEDAENSKIKELLNKYLEIKKLEENKESDEKNELTPEERKRLAKQLRFHFLTTLFKQYVKARKLPIEIYKAYFLSRLIELQEENIIYLYLTDDNELVEIPLLSEEEKEKLLKAIEEISEKYSLKNPFTLIEHMEIIERREKLSKEEFLERLKELIKKYNTLLDTEIPENADIETLLKLLYEAELKSKEITDPPFDPSKLNYKYLNDIIFNK	12.219876103095919	0.5143495523313918	63.434452056884766	0.6077834963798523	16.554492950439453	nan	inf
monomer-300-nr2-6_result_0	26	EEEEEKKKIYEENLKLIEKLKDDIKKESIKIKKKIKEVTSKSKAKLEAILYSIYSTEYISKYSSEKNKPLKEIIEEVRKIAAEKNKKIKKEDAENSEIKEILDLYLKIKELKNNKDSDKKNKYTPEERYLLAKQLEFHYLTELFKEYVKAKKLPIEIYKAYYLSRLIELQKENIIYALLLDNNELKLIPPLSEEEIEKLKKAIDEINKEYSLKNPFTLIISMEYIERTENLSKEEFLKKLKELIKKYNALLDIEIPENADIKTLLEMLYEAELKNDKIDDKPFDPSKLNYPYLNDLIYKN	11.489811783973527	0.5652675193430295	59.797821044921875	0.632781982421875	15.536733627319336	nan	inf
monomer-300-nr2-6_result_0	27	KEEEEKERKREEQLKLIEKLKPEIQEKQIKIRKLIESTTSKSEAKLEAILYVIYSTEYISEYSKEKNTPLRELAEKIIKEVAEKNKDIDEEDAKNSSIVEIINLYLEIKELLENKKSDKKNKLTPEEAYLLAKQLEFHFLSTLFKNYIKSKKLPIEWYKAYFLSRLIELQEENIIYALLLDNNELKLIPELTEEEKEKLLKAIREIVEKHSLKNPFMIIVAAEIKKRFEKLTKEEYLEWLKETIKKYNALSDTEIPENADIKTLLKLLYEESLKNKKINDKPFDPSKLDYKYLNDLIYKN	18.906121186354458	0.21384247721363972	49.56311798095703	0.40185102820396423	20.760225296020508	nan	inf
monomer-300-nr2-6_result_0	28	EEEKKEKEILEKQKELIEKLKDDIKKKSIEIRKLIESTTSKSEAITRAILYVVETVDRVYKYSDKKDKPLEELAKEVIKWAAEKDKKIPKEAAENSEIVKLVNLYLEIKKLEENKESDKENKYTPEEAKLLAKYLRFHFLTTLYKEYVKNKKLPIEIYKAYLLTRLLQLQDEKIIYPLVLDNNEIKLIPLFTEEEKEKLKKAIETINENYSLKNPFTLIIHMDYIEYTKKLSKEEFLEKFKELAKKYNALKDTEIPENANIEELLKLLYEAELEDDEINYPKIDPSLFNYKYLNDLIFPN	3.9414761675534495	0.8031500681551069	65.69977569580078	0.6768302917480469	14.38140869140625	nan	inf
monomer-300-nr2-6_result_0	29	MEEEEKKKILEKQKELIEKLKPKIQEKSIELRKKIESVTSKSEALLDAILYVIYTSEYVQKYSDKKNKPLKEIIEEIRKEAAEKNKEIPKEAAENSEIVELLNTYLEIKELLENKESDKKNELTPEEAYLLAKYLEFHFLTTLFKQYVKARKLPIEVYKAYYASRLIELQKENIIYPLLLPDNTLKLVKPFTEEEIEKLKKAIEKISEEYSKSNPFLLIVNAEIREKYENLSKEEFLEWLKEEIKKNKALEDTEIPENANIYELLKMLFEAELKNKKNNDPPFDPSLLDIKDLNDLIFPE	16.53831301542983	0.36366696566282464	54.06582260131836	0.5635300874710083	18.377531051635742	nan	inf
monomer-300-nr2-6_result_0	30	MKEEEEKKILKKQEELNEKLAPIIKEEQIKLRKLIEETTSKSEAILEAILYSIFRAEYVKKYSSKKNEPLKEIIDKIREEVAKENPKIPKEEAENSSIKKLLDKYLEIQELKERKDSDEENKLTPEERYILAEQLEFHFLTTLVKRYVEARKLPIEWYKAYFLSRLIELQEKKIIPLLLLPDNKLVKVPPLSEEEKEKLKKAIEKIAEEYSKSNPFTLILNAEIKERTEKLSKEEFLEWLKEEIKKNKALLDTEIPENADIEELLKLLYLAELKSKKNNDPPFPKSLFNYKHLNDLLFTE	9.234914864440823	0.6291916547725979	71.6807632446289	0.7154035568237305	13.025700569152832	nan	inf
monomer-300-nr2-6_result_0	31	SMMEEKEKKLEKMKELAEKLKEKIKKESIEIRKLVESVLSKSEAILRAVLYVIYTTELVKKYSSKKDKPLKEIVEEVRKWVAEKDKSIPKEAAEDSEIKKLLDKYLEIKELEENEESDKENKLTPEERKYLAKQLRFHFLTTLYKQYIKSKKLPIEIYKAYFLSKLIELQKENIIPLILLPNNELKEVPPLTEEEIEELKKAIKEIREKYSLKNPFELIINAIIIENEEKLSKEEFLEKLKEWIKKYKTVLDMEIPENADIETLLKMLYEAELKNDKNDNPPFDPSKFNYKHLNDILYKN	17.623786200438293	0.222521409124788	44.558860778808594	0.276197612285614	22.82578468322754	nan	inf
monomer-300-nr2-6_result_1	0	MNFMLFQLKNDLLIIYYSKTKSNVPLSSLPSLENAIEPISEEEIPKPKSPEEMKKIISKNPKYKEIYEKVIKPLFPDLDFAKFFYEFLKIIKKTLEEYEKKASKLSEDDDVLFEFIFVKLPFPEVIKKNIAEVFLIIVRTLNSPVKITKYYIYSTDPKAQEYLNKNIIKEEIIESKDNIIVITFKYSDKKKDTYYTVLVDLKNARSYFFKSSSSEKPKVIIKKVNDKEVAEVILSNNWKLYIRNIKNKPYNYIEIPIIAKPNNNQLIFIYNNEEFISPENKTQLEALNEFYKWYEEKYNK	16.219835100613675	0.25024377274059173	41.47165298461914	0.32023778557777405	21.88273048400879	nan	inf
monomer-300-nr2-6_result_1	1	MNYIIFQLKNDILIVYYAKTTEDIPLSKIPSLENSIEPIYEEEIPEAKSPEEMKEKISKDPKYQEIYEKVIKPLFPNLDFAKFFYELQKLIKEVLEEYEKKAKPLKPSEPVLFEFIFVKLPFPEIIEKNLSESFLIIARTLNSPVKIPKYFIYSTDEKALEILKKKIIPEKIIISEDNIIVITFKYDDEKKITLYTVIVDLNNSKSYFFKSDSLELPKVETKKINDKEVSIVNLSNNWKLYLLNNDNSPYNFNEYDIISKPNNNQYIFIINNEEYISKENKTLLESLKELEKYLNKKYSS	10.21390818567492	0.6190835285800395	68.5074462890625	0.7058287858963013	12.960023880004883	nan	inf
monomer-300-nr2-6_result_1	2	MNYMIFQLKNELLIVYYAKTKSNIPLSQIPSLENAIPPIPESEIPEPKTPEEMKKALSKDPKYQEIYEKVIKPLFPDIDFAKFAYEFLKWIKETLKLYEEKAKPLSEDEPVLFEFIFVLLPFKEIIEKNMAESFLIVSRTLNSPVKVITYKIYSTNPEAEKLLKENIIKEEIIYSEDNKIFITFVYDNKKEKTYYAVLIDLEEARSYFFKSKSDKKPKVEIKKINDKEVMNVYLEKDWKLYLLNNKNEKKNFIELDVIPKPDKNQLIFIYENKEYISPENKTQYEALKELDKLLDKIYSS	7.040913867648513	0.697762442247981	56.06462097167969	0.6157062649726868	16.204566955566406	nan	inf
monomer-300-nr2-6_result_1	3	MSFIIFQRRNDLLIVYYSKTKSNIPLSSIPSLENSIEPIPESEIPKPKSPEEAKEKLSKNEKYKEIYEKVIKPLFPNIDFAKFYYELQKLIKKALEEYEKKAKPLPESEDVLFEFIFSLFPFPEIIKKNIAKTYLIIVRTLNSDVKVIKYYFYSENEEAKEYLEKNIIPKKIIYSEDNIIVITFVYDDNKKKTYYTVIIDLNNARSYFLKSESNEEPKVIIKKINDKEVAEVLVSKNWKLYLLNNNNSEYNFKEYEIIPKDDNNQLIFIINNEEFISEKNKTQLESLKELDEYLNKKYSS	16.223041896086414	0.4015018642458374	45.67380142211914	0.42157676815986633	20.460538864135742	nan	inf
monomer-300-nr2-6_result_1	4	MDFIIFQLKNDLIIIYYVKTTSDVPLSQLPSLENAIEPIYKEEIPEAKTPEEMKKKIEKDPKYQEIYEKVIKPLFPDLDFAKFFYELQKIIKEYLEELEKKAKPLPPSQSVAIEFIIVRFPFEEVIEKKKADTYIIIARTLNSPVKVPKYYFWSSDEEVQKYLDKNIIKKKIIISKDKRIFITFVYNDNKKNTYYAVLVDLPEAKSYFFKSSSNEEPKVEIKKINDKEKMIVTLSNNWELYILNTKNKEYNFEKIPIIMKPNNNQAIFIYKNKEIISPENKTFYESLKEFIKLKEELENK	9.552760510457123	0.5991932638554651	63.51990509033203	0.6692809462547302	14.556669235229492	nan	inf
monomer-300-nr2-6_result_1	5	MSYMIFQRKNDLIIIYYVKTTSNVPLSSIPSLENAIEPIPESEIPKPKSPEEAKEKLSKDPKYQEIYDKVIKPLFPNIDFAKFYYELQKLIEEVLKEYEKKAKPLKPSEDVAIEFIIVKLPFPEVIAKNKAEVFLIIARTLNSPVDVTTYKIYSTDEEVQEYLDKKIKKKKIIVSEDNIIVITFEYDDEKKKTYYTVIIDLNNARSYFFKSSSSKEPKVITKKKDNKEITEVILENDWKLYILNTDNKPYNFIEIPVIRKPDKNQAIFIYENKEYISEKNKTFLESLKEFEDFYNKLYSS	6.56740795020987	0.7039165102316143	52.65220642089844	0.5497620105743408	17.282575607299805	nan	inf
monomer-300-nr2-6_result_1	6	MNFMIFQRRNDILIIYYSKSKSNIPLSSLPSLENSIEPIPESEIPKAKTPEEMKEAISKNPKYKEIEEKVIKPLFPDLDFAKFYYEFQKLKEKFLEKLEKKAKKLKESDDVLIEFIFVKIPFPEIIEKNKAETILIVSRTINSPVKVPDYYIYSSDPEAQKYLDKNIIKDEIIISKDNIIFISFIYDDNKKKTLYAIIIDLKNSKSYFFKSNSLEKPKVEIKKINDKEVAIVTLSNDWKLYLLNTDNSPYNFIEIPIIPLPNNNQAVFIYENEEYISPENKSFLESLKEFEKKYNEKYNK	8.338145957748267	0.6729195055018917	72.60697937011719	0.7495925426483154	11.50378131866455	nan	inf
monomer-300-nr2-6_result_1	7	MNRMIFQLKNDILIVYYVKTKENFPLSQLPSLENAIEPIPESEIPKAKTPEEMKKAISKNPKYQEIYEKVIKPLFPDLDVAEFFYELQKIIEKALAEYEKKAKPLKPSEDVAFEFIFVLFPFPEVIEKKKAKVFLIVVRTLNSPVKIPMYYFYSTDPEVQEYLDKRIKPKKIIISKDNIIVITFVYDDEKKKTYYTVIIDLNESISYFLRSSSSEEPKVEIKKVNDKEVAEVIVSNNWELYLLNNKNKEYNFIPIPLTRKPNNNQLVFLINNEEFISPPNKTFLESLKELREYLDKKYSK	6.255505388210789	0.7903568694712382	68.39718627929688	0.7274884581565857	11.669772148132324	nan	inf
monomer-300-nr2-6_result_1	8	MNFMIFQRRNEIIIIYYSKTKSNVSLSSLPSLENAIEPIPESEIPKPKTPEEAKKLISKDPKYQKIYNEVIKPLFPNLDFAKFYYEFLKLIEKYLKELEKKASPLKESDDVLIEFIFVKLPFEEIIKKNLAETYLIVARTLNSPVKVTTYYIYSSNKEAQEYLDKNIIKKEIIESKDNKIFISFEYNDNKKKTYYSVLIDLEKSRSYFFKSNSSKKPKVIIKKKDDKEIMEVILDNDWKLYILNNENEEYNFIELDIKSLPDNNQLVLTYKNKELISPKNKTQYEALIEFEEEYNKLYNS	6.191533054528023	0.8226142834905048	69.67778778076172	0.7386687994003296	11.61414909362793	nan	inf
monomer-300-nr2-6_result_1	9	MSFKIFQLKNDLIIVYSVKTKENVPLSSLPSLENAIKPIPESKIFKAKTPEEAKEALSKDPLYQEIYEKVIKPQFPDIDFAKFYYELQKIEKKALEEYEKKAKKLSPEDSVAFEFIFVLFPFPEIIKKNKAKVFLIVVRTINSPVKVPMYYFYSTDPEAQKYLDKNIIPEEIIISEDNRIVITFKYNDKKKTTYYTILIDLNESTSYFFKSDSDKKPKVITEKVNDKEVSNVLLEKDYKLYILNNKNKPYEFKEIEIIPLPNNNQLVFIYDNEEFISEPNKTQYEALKEFREKLNKKENE	9.012954810536216	0.6111122732540074	56.400726318359375	0.5957808494567871	16.276823043823242	nan	inf
monomer-300-nr2-6_result_1	10	MSFIIFQRRNEIIIIYYSRTKKNVSLKDIPSLENAIEPIPESEIPKPKTPEEAKEKIEKDPKYQEIRDKVIKPYFPNLDFAKFYYEFLKIIEEALKKYEEKASKLSPEEDVLFEFLIVRLPFPEVLEKNKADTFLIVVRTLNSPVKIPIFYIYSTDEEVQEYLKKNIKKEPIIISKDNRIFIQFTYDDNKKTYYYAVIIDLNKARYYFFRSTSSKKPKVIIEKKDDKEVMKVILDNDWTLYIPNYENSEYNFIEIPVIMKPNNNQAIFLYENKEYISEENKTFLESLDEFYEFYEKKYSK	2.050240566776897	0.9232504028082376	76.1752700805664	0.8113787770271301	9.11751937866211	nan	inf
monomer-300-nr2-6_result_1	11	MSYMIFQKKNELLIVYYVRTKSNVPLSSLPSLENSIKPIPEEKIPKPKTPEEAKEKLSKDPTYQEIYEKVIKPLFPDLDFAKFYYELQKIIKEFLKKYEEKASPLPESESVAIELIFTKLPFPEVIEKNEADTFLIVVRTLNSPVKVPDFYIYSTNENVQKYLDKNIIKKKIIISKDRRIFITFVYNDKKKNTYYAVLIDLNESTSYFFKSDSSKEPKVEIKKIDDKEVMNVYLENDWKLYILNNENKPYEFIEIDVIMKPNKNQAIFIYENKEFISPENKSFLESLKEFRKWYNEKYSK	12.05574418865773	0.5310582103737753	55.10147476196289	0.5464176535606384	16.922128677368164	nan	inf
monomer-300-nr2-6_result_1	12	MNFIIFQRKNDLLLIYYAKTKSNIPLSQLPSLENSIEPIPESKIPKPKTPEEMKELISKDPIYQKIKEEVIKPLFPNLDFAKFFYELLKLIEKYLKEYEEKAKKLSPDEDILIEFIIAKLPFEYVIEKNKAEVYLIVARTLNSPVKVPKYYIYSSDEEVQKYLNENIKKEEIIISKDNIIYISFVYNDKKKNTYYAVIIDLNNSKSYFFKSDSSKKPKVEIKKINDKEIAIPILENDWKLYLLNNENKPYNFKEYPIKRLPNNNQLVFLINNEEYISKPNKTQLESLKELEKYLKEKYSK	10.346585290660787	0.6013034545544913	46.99414825439453	0.39905303716659546	19.74854278564453	nan	inf
monomer-300-nr2-6_result_1	13	MNFMLFQLKNDLLIIYYSRTTSNVPLSSLPSLENSIEPILEEEIPKPKSPEEAKKLLSKNPKYQEIYEKVIKPLFPNLNFAEFYYELQKLIEKTLKEYEKLASPLKPSDDVLFEFIIVKLPFPEIIEKNIAETFLIISRTLNSPVKVTKYYIYSTDKKAEEYLKKNIIKKDIIISKDNKIVITFKYNNEKENYYYTVLIDLNESKSYFFKSSSDEKPKVITKKINDKEVTEVILSNNWKLYIPNFNNKENNFKEYDIKMEDDNNQAIFIYENEEYISEKNKTIYEALKEFDKLLNEKYSK	7.417908470270839	0.5937946393130501	53.17747116088867	0.5068923234939575	17.4572811126709	nan	inf
monomer-300-nr2-6_result_1	14	MSFMIFQLKNEIIIIYYSKTKSSVSLSQIPSLENAIEPIPESEIPKPKSPEEAKELISKDPKYQEIKEKVIKPQFPNLDFAKFYYELLKLIDEYLKLLEEKAKPLSPEDSVLIEFIIVKLPFPEVIKKNKADTYLIIARTLNSPVDVTTYYIYSTDPEVQEYLKKNIIKKKIIVSKDNIIVITFEYNDEKKNTYYAVIVDLNNSTYYFLKSESSEEPKVETKKIDDKEVTIVTISNNWTLYIPFNKNEKNNFIPIKVIMKPDKNQAIFIIDNEEYISPKDKTFLESIKELLEYLNKKYNK	8.682524785253412	0.6665169461425913	70.49383544921875	0.7322927117347717	11.565114974975586	nan	inf
monomer-300-nr2-6_result_1	15	MSFMIFQLKNNLLIVYYVRTTSNVSLSQLPSLENSIEPIPESEIPKPKTPEEAKKLLSKNPKYQEIYEKVIKPLFPDLDFAKFYYELLKIIEEFLKEYEEKASPLPPSESVAIELIFVRFPFPEVIKKNKADTILIIARTLNSPVKVTKYYFYSTDEEVQKYLDKNIIKKKIIESEDNIIFYTFEYNDNKKKTYYAVLVDLNKASAYFFKSSSSELPKVEIKKINDKEVMIVKLSNNWKLYLLNNKNSKYNFKEIPITPLPDNNQLVFEIDNEKFISEKNKTYLESLIELEKFLNKKYSS	17.56213589143498	0.17384592296653395	51.79164505004883	0.42879217863082886	19.671592712402344	nan	inf
monomer-300-nr2-6_result_1	16	MNFLIFQRRNELLLVYYARTTKNVPLSQIPSLENAIPPIPESEIPKPKTPEEAKEKLSKDPKYQEIYEKVIKPLFPDIDFAKFYYELLKIIEKFLKEYEKKAKPLTPEEDVLIELIFAEIPFPEVIAKNKAKTFLIVARTLNSPVKVPTFYFYSTDPEVQEYLNKRIIPLPIIISEDNIIFISFKYNDEKKDTYYTVIIDLPEATYYFFKSSSSELPKVITKKINDKEVSIPILSNNWKLYLLNSENSEKNFIEIPIKMLDDNNQAVFLYNNKEIISEPNKTFLESLKELRKFLDSLYSK	12.905230553737317	0.3666079104932937	47.327335357666016	0.4061851501464844	20.506879806518555	nan	inf
monomer-300-nr2-6_result_1	17	MSYLIFQRKNDLIIVYYAKTKSNVSLSSIPSLENSIKPIPESEIPEVKSPEEAKEKLSKDKKYQEIYEKVIKPLFPDIDFAKFYYELQKLIKEFLKELEKKAKPLKESDDVLIEFIFALLPFPYLIEKNIAKSILIVARTLNSPVKVPKFYIYSENEEAQKYLDKHIKKKEIIISKDNIIVITFEYNDEKKTYYYTVIIDLNNAKSYFLRSESPEKPKVEIKKINDKEKAEVYLSNNWKLYLLNNENKEYNFKEYDIIMKPDKNQAVFIIENEEYISEKNKSFLESLKELDKYLKEKYSK	7.019828609488439	0.617247655658038	48.8648681640625	0.4717935025691986	19.625551223754883	nan	inf
monomer-300-nr2-6_result_1	18	MSKIIFQLKNDILIIYYSKTKENVSLKDIPSLENAIEPIPESKIPKPKTPEEAKKLLSKDPIYQEIYEKVIKPLFPNIDFAKFYYELQKLIKEFLKEYEKKAKKLSEDEDILIEFIFVLFPFPEVIKKNKAETYLIVSRTLNSPVKVPKYYFYSTDEEVQKYLDENIIKKDIIISEDDIIFIHFIYDDKKKKTYYAIIIDLKNAKSYFLKSDSSEKPKVETKKINDEEKTIVYLSNNWKLYLLNSENKPKEFKEYDIIAENNKNQLIFIIDNEKYISEENKTQLEALKELDKFLKEKYSK	16.91842688377092	0.31346220032105604	47.579498291015625	0.44427528977394104	18.828290939331055	nan	inf
monomer-300-nr2-6_result_1	19	MSFLIFQRNNDLLRVYYSRTKKNFPLSKLPSLENAIKPILEKDIPKAKSPEEMKEKISKDPRYQEIYEKVIKPLFPNLDFAKFYYELQKLIEKFLKEYEKKASPLSEDEDVAIEFIFTKIPFEEVIKENKAEVILIVARTLNSPVKIPTYYFYSTDPEVQKYLDEKIKKLKIIISEDDIIVITFKYDDKKETTYYTVIIDLKNSKSYFLKSKSDKLPEVKTEKINDKEVTIVKLSNDWKLYILNNNNKKYEFIEIPIKVKPNDNQLIFIYKNEEIISEENETFLEAIKKFDELYNKKYNK	8.653499206075134	0.6323138833199209	61.74522018432617	0.646719753742218	14.596603393554688	nan	inf
monomer-300-nr2-6_result_1	20	MSFLIFQLRNDLIIIYYSKTKSSVPLSSLPSLENSIEPIYEKEIPEAKSPEEAKKKLSKDKKYQEIKEKVIKPQFPNLDFAKFYYELQKLIKEILKEIEKKSSKLSESESILIKLIITKLPFPEVIEKNKADVFLIVASTLNSPVKVTTYKIWSTDEEAQKYLDKNIKKKEIIESKDNIIFIYFEYNDNKKTTYYAVIIDLKNARSYFFKSSSSEKPKVEIKKINDKEVAEVYLSKNWKLYILNNENKPYNFIEIDVEPKNNNNQYIFTYKNKIIKSEENKSFLESLKEFDEFYNKLYSK	11.315443432297826	0.45289527401319846	42.09563446044922	0.43146610260009766	20.677547454833984	nan	inf
monomer-300-nr2-6_result_1	21	MSFMIFQRDNNIIKIYYAKTTSSFSLSQLPSLKNSIEPIPESEIPKAKTPEEMKEKISKDPKYKEIEEKVIKPLFPNLDVAKFFYELQKLIDEYLKELEKKSSPLSPSQSVAIEFIIVKIPFDEIIEKNISESYLIVAHTLNSPTKVTTYKIYSTNPEAQKILDEKIIPKDIIISKDNKIFITFEYNNNKEKTYYAILIDLKNATSYFFKSKSSKKPKVKIEKINDKEVMKIILENDWKLYILNDDNEKYNFIEIDVIKKPDDNQYIFIINNEEYISPKNKTLYESLLDLEKLLNKIYNS	6.301180770258431	0.8087653414802489	71.52627563476562	0.7255571484565735	11.246973037719727	nan	inf
monomer-300-nr2-6_result_1	22	MSFMIFSLRNEILEVIYARTKSNFPLSKIPSLENSIEPIPESEIPKPKSPEEAKELIEKDPKYQEIYDKVIKPLFPNIDFAKFYYELQKLIDEALAEYEKLAKPLSEDEDVALRFLFVPLAFPEVIEKNMAETFLIVVTTLNSPVKVPKYYIYSTDPEAQKLLDKRIKKKKIIISEDNKIVITFEYNDEKKTTYYTVLIDLKNSTFYQFKSESKKEPKVEIKKINDKEVAIVKLSNDWKLYILNSENSPKNWKEIKVISKPDDNQLIFIYDNEEFISKKNKTYYEALKEFEKLYKERNSK	10.88495015235977	0.5819091774820482	61.42777633666992	0.6294636130332947	14.456575393676758	nan	inf
monomer-300-nr2-6_result_1	23	MNFLLFQLNNEIIRIFYSKTKSNVSLSSLPSLENSIEPIEEKDIPKPKTPEEMKEKISKDPKYQEIYEKVIKPKFPNLDFAKFFYELLKWIEEALKKYEEKAKPLSPDESVLFEFIIVKLPFPEVIKENKAETFLVVIRTLNSDVKITTYKIWSSDKEVQEELEKRIKKKEIIESEDNRIVITFEYNDEKKNTYYTVIIDLNNSKYYFLKSESSELPKVEIKKINDKEIMEVLLSNNWTLYIPNSENKPNNFIPIPIKSLPDNNQLIFTYNNEEFISPKNKTQLESLEEFDKLYNKRYSK	6.262939463605071	0.7694262084356981	63.273109436035156	0.6908836364746094	13.99714469909668	nan	inf
monomer-300-nr2-6_result_1	24	MSFIIFQRNNSLLRIYYSRTTSNVPLSSLPSLENAIPPIPESEIPKPKSPEEAKKLLSKNPKYQEIYEKVIKPLFPDIDFAKFYYEFLKWIDEYLKELEKKAKPLSPSEPVLIEFIFTLLPFPEIIEKNLAKSFLIVARTLNNPVDVTTYKIWSTNEEAQKILDKQIKKLPIIVSKDERIFITFAYNDEKKTTYYTVLIDLKEAISYFFKSSSPELPKVETKKINDKEVSIITLSNNWKLYILNVENEEYNFIEYDITVKDNNNQLIFLYENKTYISPENKTFYESLKEFRKLYEKIYSS	18.954240568551832	0.2596081991541852	36.2783317565918	0.2976630926132202	22.771509170532227	nan	inf
monomer-300-nr2-6_result_1	25	MSFMLFQLKNDLIIIYYSKTKSNFPLSKLPSLENAIEPIPESEIPKPKTPEEAKKLLSKNPKYQEIYEKVIKPQFPNLDFAKFYYEFLKLIEEYLKEYEKKSKPLSPEESVAIEFIFVLLPFPEIIEKNKAETFLIVARTLNSPVKVTKYYIYSTDKEAQEYLDKRIIPKEIIISEDDIIVINFVYDNEKEKTYYTVIIDLKNSKSYFFKSSSPEKPKVETKKVNDKEVTTVTLSNNWKLYLLNNKNEKKNFKEYDVTVKPDNNQLIFKIDNEEFISKKNKTQLEAILELEKFLNEKYSK	6.007348781261995	0.833933380312291	66.07501983642578	0.7037322521209717	12.976139068603516	nan	inf
monomer-300-nr2-6_result_1	26	MNFIIFQLNNDIIRIYYAKTKENVPLSSLPSLENAIEPIKEEEIPKPKTPEEAKKYLEKNPKYQEIYEKVIKPQFPDLDFAEFYYKLLKIIEEALKEYEKKKSKPKESEDILLEFIIVKFPFPEILEKNKADTYLIIVRTLNSDVKVPKYYFWSSDPEAQKYLDENIIKKEIIISKDDIIFVTFEYNDKKKKTYYAVIIDLKNSTSYFLKSSSPEKPKVEIKKINDKEVMEVYLSNNWQLYLLNNKNEKYNFTPYNITVKDDKNQLIFEYKNEKYISPKNKSFLESIKELKKLLDEKYNK	8.197703770627909	0.6758948486459223	64.6690444946289	0.6253764629364014	14.355708122253418	nan	inf
monomer-300-nr2-6_result_1	27	MNHIIFQRKNNLLIIYYSRSTSSVSLDSLPSLENAIEPIPESEIPKAKSPEEAKEKLSKDPKYQEIKKKVIDPLFPNLDFAEFYYEFQKIIEEALKKYEKLASPLSPSESVLFEFIFVRIPFPYIIEKNISETFLIVVRTLNSPVKVPTYYIYSTNKEAQEYLDKHIIPKEIIISEDNKIFIHFEYNDEKKKTYYAILIDLNEAKSYFFKSESSKKPEVKTEKINDKEVMKVYLSNDWKLYLLNSENEPYNFKEYKIIAKPDKNQYIFIINNEIYESEKNKTFLESLKELDKLLNKKYSK	5.887754348081389	0.7685389141212183	80.0790786743164	0.7316973209381104	11.836782455444336	nan	inf
monomer-300-nr2-6_result_1	28	MSFMIFQLNNDILRIYYVKTKENVPLSSLPSLKNSIKPIPESEIPKAKTPEEAKEKLSKDPKYQEIYEKVIKPLFPNLDFAKFYYELQKLIEEYLKEYEKKASKLKESESVAIEFIFVKLPFPEVIEKNIAETYLIVSRTINSKVKVPSFKIWSTDPEAQKILDEKIKKEEIIISEDKIIVISFVYNNDKENTYYTVIIDLKNSKSYFLKSKSSEKPKVETKKIKNEKKTIVKLSKNWKLYLLNVKNKKYNFKEYDIIPKNNDNQLIFEINNEKYISEENKTYLESLKELDEYLNKKENE	9.426100313363362	0.5716439941525194	46.90403366088867	0.43260931968688965	18.912492752075195	nan	inf
monomer-300-nr2-6_result_1	29	MNFVIFQKNNDIIKIIYVKTKENVPLSSLPSLENSIKPIKEEEIPEAKTPEEMKEKISKDPRYQEIIEKVIKPYFPNLDYAEFFYELQKIIKEVLKKYEEKAKPLSENESIAIEFLIVKLPFEEVIKENKAEVFLIVARTLNSKVKIPTYYIYSTDKEVQEYLDKNIKKKKIIISKDNIIVITFEYNDNKKTTYYTVIIDLKESKSYFFKSNSKKLPKVETKKINDKEVSEVILDNDYYLYILNVENSKYNFKKIKITPKNDKNQLILEINNEKYISEKNKTYLEALKEFYKRYKEKNSK	9.24830303915295	0.6744831374491459	63.20191192626953	0.6753766536712646	14.690664291381836	nan	inf
monomer-300-nr2-6_result_1	30	MNYMIFQRKNNLILIYYVRTKENVSLDQIPSLENAIPPIYEEEIPKPKSPEEAKEKIEKDPKYQEIREKVIKPYFPNLDFAKFYYEFLKLIEEFLKEYEEKSSKLSENDSIAIEFIFVKFPFPYVIEKNLSDVFLIVSITLNSSTKVPKYYFYSTNEEAQKYLDKNIKKKEIKISKDNIIVITFEYNDKKKTTYYTIIIDLNRAESYFFKSDSPEKPKIIEKKINDKIVSEVILKNNYKLYILNSENEKYNYKEYNITSKDNNNQLIFEIDNEIYESEKNETQLESLKKLLDYLKKKYSS	5.954438251727793	0.8639224893669768	68.51986694335938	0.7155856490135193	11.954353332519531	nan	inf
monomer-300-nr2-6_result_1	31	MNFIIFQRKNDLIIIYYSKTKSNFPLSKLPSLENSIEPIPESEWFKAKTPEEAKKYYEKNPKYQEIYEKIIKPMFPNLDFAKFFYELQKLIEKYLKEYEKKSSKPSPEESIAIEFIFTKLAFPEVIEKNIADVFLIVARTLNSPVKVTTYYFYSTNPEAQKLIDEKIIPEKIIVSEDDIIVITFKYNDNKKITYYTVIIDLKNSKSYQLKSESDEKPKVETKKINNEEKTIVKLSNNYKLYLLNVDNKPYNFEEIPIISKPDNNQAIFIYKNEVLESEKNKSLLESLLELEKYLNEKYNK	8.537128115457802	0.6285833827795803	66.26470184326172	0.6655479669570923	13.519583702087402	nan	inf
monomer-300-nr2-6_result_2	0	NFWLTVEILYNWKYPNTYVIKIKTEKITEPIPDAPPYEVKIENPKEPVITKKNVKAYPIASDKTKITIKFLILDDVESELLPPVRVYLIDENNIPWVISVYYLYDREKNTVTLLILISRAEDAIEAENYFSKLFSKPDFKLPPENVENNDPKIKNAFSLLIYIKLKINPETAEIEEITELKTLLYASSEKKEEAKNKLVLSSAFPLKEIPNYPNKNEFLIKVVIVDKKKSKEEVEKDIETTNELAISQAPEKYKEYMKKLAEIFKKEAKKIYEEVVNNPNTPSFTKILENKMIFSVTVNK	3.0186786806596753	0.9094209817811854	73.3445053100586	0.8071985244750977	9.482765197753906	nan	inf
monomer-300-nr2-6_result_2	1	DFYLTIEILLNAKHPDVVAIRIKTEKITEPIPNDPPYEVKIENPAEPVTTEKNYKAYPIQSDEQHITIKFRILKDVPKEKPKPVRVYLVDENNNVTVIAVYYLYDKEKNEITVFILITRAKDAIEAVDYFSELFSKEDFELPPKNIKNDNPNIKNSFTLLIYVVLKIDPETAEIKEIKKLETLLFASSDLKEEAKKKLVLSYAYPLKNIPNYKDKNEVLIFVVLINKDDSEEEAEEKLKTAAELYIKHVPEELKPYAEKLAEKFLEEAKKIYKEVVNNPNVPSKSIKTEDNIIFSVHVNK	1.7235163678328242	0.9402540800095621	74.92308807373047	0.8039780855178833	9.055405616760254	nan	inf
monomer-300-nr2-6_result_2	2	DFWLTITIIYNAKYPNTYSILIKTEKITEPLPNAPPYEVKLENPAEPIITEKNYEAYPIKSDEQIIEIKFRILEDEEPKKYPPVKVYLIDENNIPTVISVYYLYDKEKKEVIIYIRISRAKDAIEADEEFSKLYSKPDFKLPPENVKLNNPKIKKAFTLLIHVKLKIDPETAEIKEITELKVLLYASEELKEEAKNKLVLASAYPLKNIPNYPNKNEFLINVVLINKNDSEEKVLEDLKTNAELFIKHAPEEYKKYMEKLAEKWIKEMKKIYKEVVNNPNVPSKSIKTEDNRIFYYHVNK	1.3122109468479317	0.9742590583778118	82.06624603271484	0.8443949222564697	6.872245788574219	nan	inf
monomer-300-nr2-6_result_2	3	DFILTITIIYNAKYPNTYSVLISTEKITEPIENEPEYKVELKNPKEPVTLEDNVEAYPIASDETVIKISFRILSDEEPKIPKPVRVYLVDENNIPTVISVYYLYDKEKNTITVYIFISRAKDAIKAADYFSELLSKPDFKLPPLDIKNNNPEIKDAFTLLLYIELKINPETAEIEEVTKLETLLYASEEKKEEAKNKLILSFAYPLKNIPNYPKKNEVLINVVIIDKTISEEEAEKLIKTTADLFIKQQPKELQKYFKELAEKFLKEAKKIYKEVVNNPETPSKSIKTEDNTIFSYYVNK	9.47610100435889	0.5199214224118528	51.838401794433594	0.42687541246414185	19.374242782592773	nan	inf
monomer-300-nr2-6_result_2	4	DFYLTVELLINNKYPNTYVIKISTKKLTEPIPDAPPYTVEIANPKPVVTTKDNVKAQPIASDETHITITFLIRDDVPAEKPKPVRVYLVDENNIPTVISVYYRYDKEKNTITITILIIRDKDAIEMANYFDELYSKEDFKLPPLDIKNNNPKIKNAFALLIYVELKVDPETAKIKEITKLEVLLYASEEKKEEAKNKLVLASAYPLKNIPNFEDDNEWLILVAIIDKSISEEEAEKILKTTAELFIKHAPEKYKEYFKKLAEKFLKEAKKIYKEVVNNPETPSKSIKTEDNIIFYYYVNK	11.748902833051776	0.5412969145879821	57.44321823120117	0.5676220059394836	16.451122283935547	nan	inf
monomer-300-nr2-6_result_2	5	NFKVTITIIIHSKYPDVYAILIETEKITEPIPNAKPYEVEIENPKEPKITEDNYEAYPIADDETIIKITFIVLDDVPSEKLPPVRVYLIDENNIPTVISVYYLYDKEKNKITIFILIIKEKDAIEMADEFSKIYSKEDFKLPPTDLKLNNPKIKKAKALLIYVELEIDPETAEIKEVTELKTLLYYSEELKEEAKNTLVLSAAYPLKNIPNYEKNNKVLILVVLIDKRDSEEEAKKKIKTAAELFIKHQPEKYKEYFKKLAEKFEKEFEKIYKEVVNNPNTPSKSIKTEDNTIFSYYVNK	5.137260515831269	0.8548263315176602	75.33240509033203	0.7915153503417969	9.36892318725586	nan	inf
monomer-300-nr2-6_result_2	6	DFILTVKILYNAKHPNVYVIEISTEKITEPIPDAPDYTVKIANPAEPVITKDNYIAQPITSDETEITISFRILDDVEPVKPKPVRVILVDENNIPTVIMVYYLYDKEKNEITINIFIIKDKDAIEAAEYFEELLSKEDVKLPLENVKLNNPKIKNSITLLINVTLKVNPETAKIEEITELKVLLYASSEKKEEAKDTLVLSFSYPMKNIPNYEKDNTWLIFVVLIKKSDSLEKAKEDIETAAELAIKHAPEKYQEAMKELAKKFLEESLKIYEEVVNNPNTPSKTIKSEDNIIFSIYVNK	11.1112358259952	0.6203411177148214	60.65457534790039	0.6494231820106506	13.691142082214355	nan	inf
monomer-300-nr2-6_result_2	7	NFYLKITILYNYKYPNVYAIIIETEKLTEPIPDFPPYEVKIENPKEVVTTKDNVKAQPIASDETKIEIKFLILDDEEPKRYKPVRVYLIDENNIPTVISVYYLYDKEKKEIKILILITKAKDAVKASEEFEKLLSKEDFKWPLENEKLDNPEIKNSFTLAIYVVLKINPETAEIEEVTELKTLLYASEELKEEAKKKLVLSSAYPLKNIPNYPKKNKVLILVVIIDKDISEEEAKEQIKTANELAIKHFPEEYKKYMEELAEKIEKEFLKIYKEVVNDPNTPSKTIKTEDNIIFSYYVNK	12.285858864397404	0.6333498046505787	49.07522964477539	0.5366525650024414	17.3695068359375	nan	inf
monomer-300-nr2-6_result_2	8	DFWLTVTILYNAKYPNAYAIRIKTEKITEPIPDAPPYEVKIENPKEKVITKENYEAYPIASDETKITIKFLILDDEESKIVPPVRVYLIDENNIPTVISVYYLYDKEKKTITIIIAITKAKDSIKAAEYFEELLSKPDFKLPPKDIKLDNPEIKNSFTLLIYVELKINPETAEIEEITKLEVLLYASEELKEEAKKKLVLASSYPLKNIPNYPDKNEFLILVAIIDKNDSDEEKKKILETTAQLFIKHEPEEFQEAMKKLAEKFLKESEKIIKEVVNNPNVPSFSIKTEDNTIFSVYVNK	1.4003375577674377	0.9611143994893253	84.88982391357422	0.8718979358673096	6.207586288452148	nan	inf
monomer-300-nr2-6_result_2	9	DFILTIEIIINNKYPDTYVIKISTKKITKPLPNLPEYTVEIENPAETKITKDNVEAQPIKSDKTIIKISFIIKKNEKSKFIEPVKVYLINENNIPKVIMVFYLYDNEKKKITIFILIIEEEDAIEMAKEFAKLFSKPDFKLPPEDIKLDNPKIKNAKALLIYVVLEYDPETAEIKKITELKILLYYSEKLKEEAKKKLVLASAYPLKNIPNYKDNNKVLIKVVIISLDDSEEEIKKKIETTAELFISEEPEELKESFKKLAEKFKEEALKIYKEVKNNPSVESKSIKTEDNTIFYYHVNK	10.61397416027698	0.7689946755424167	72.10075378417969	0.7662614583969116	10.287508010864258	nan	inf
monomer-300-nr2-6_result_2	10	DFYLTVTIIYDAKYPDTYVIKISTEKLTEPIPDAPPYEVKLEKPAEPVTLADNHTAQPIQSDTQVITIKFLIKDDEPPVLPPPVRVYLVDENNIPTVISVYYLYDKEKNEITLYILITKAKDAIKADDYFSKLFSQPDFKLPPENLDINDPNIKDSITLLVHAVLKIDPETAKIKELTELKTLLYASKEKEEEAKEKLVLSFAYPLKNIPNYPKDNEVLIFVVLISKKDSEEEIKKKIEKAAELAINQAPEEYKPYMEKLAEKFKEESLKIIKEVVNNPDTPSRSIETEDKIIFSVTVNK	6.274985630013824	0.823355386431501	66.27071380615234	0.748607873916626	11.991393089294434	nan	inf
monomer-300-nr2-6_result_2	11	DMYLTIKILYNAKYPNTYVIEIKTEKITEPLPNAPPYEVKIENPAEPVTLKDNTIAYPIKSDETVIEIKFIIKDDVESEKIPPVRVVLADENNVPIVIMVFYLYDKEKKEITINIFIIRAEDAIEMADELSKILMKPDVKLPLENIKLDNPKIKKAFTLHIHIKLKYNPETAEIEEITELKVLLYASEELKEEAKNKLVLSFAYPLKNIPNYEDKNKVLIKVVLIDKKISEEEALKEIETANELFISHAPEKYKEYFKKLAEEFKKEALKIYKEVVNDPNKESKTIKTENNIIFNVYINK	1.3919129220859359	0.9568066732339355	82.91992950439453	0.8574845194816589	6.773238182067871	nan	inf
monomer-300-nr2-6_result_2	12	DFWLKIKILYHAKYPDVYVIEISTEKITEPLPDAPPYEVKISNPKETVITEENYEAQPIASDEVEIEIKFLILKDEEAKFYKPVRVILVDENNIPTVIAVYYKYDKKENTITITILIIKSKDAIKAADYFSEILSKPDTPYPLDDIKNDNPEIKNAFILEIYAKLEIDPETAEIKELTELKVRLYASSELKEEAKKKLVLSSAYPLKNIPNYKDKNKFLILVVIVSKDDSEEEVKKKIETAANLYIKHQPEELQEAAKELAKKFLEEALKIYKEVVNDENVPSKSILTEDKTLFSYYVNK	19.645225428840334	0.18337788713018405	56.83340072631836	0.4627634286880493	18.100231170654297	nan	inf
monomer-300-nr2-6_result_2	13	NFKLTIEILYNAKHPNTYVIKISTEKITEPIPDAPPYTVEIENPAEPVILEDNHIAYPISSDEQYIKISFLILDDVPSEKLPPVRVYLVDEDNTPIVIAVYYLYDKEKKTVTVYIFIIKSKDAIKAAEYFEKLLSKPDFKFPPENIKDNNPDIKNAFMLLIHVVLKINPETAEIEEITELKTLLYASEELKEEAKKTLILSAAFPLKNIPNYENKNEVLIFVVKINKDDSEEKVKEDIKTTAELYIKHEPEKYKKAFEELAKKFEEEALKIYKEVVNNPDTPSRSIKTEDNIIFSVTVNK	2.6460866542457815	0.8857039835781605	71.7961196899414	0.7150946259498596	11.33414363861084	nan	inf
monomer-300-nr2-6_result_2	14	DFILTITIIYNAKYPDVFAIKISTEKITEPIPDAPPYTVEIENPKEKIILKDNTEAYPIADDKTVIKISFRILDDVPPVRLPPVRVVLADEDNIPIVISVFYLYYPEKEEVIVTILITRAKDSLKMADKFSELFSQPDFKLPPENVKLNDPKIKNAFSLLIYVKLKIDPETAEIKEITELKTLLYASSDLKEEAKNKLILSSAYPLKNIPNYPKNNEVLILVVIIDKKESEEEAEEKIKTAADLFIEEQPKEYQEYMKKLAEKFLKKFKEIYKEVVNDENVPSKTIKDEDNTIFSYHVNK	2.559930086529804	0.9371479705013198	83.32257080078125	0.8636321425437927	6.565155506134033	nan	inf
monomer-300-nr2-6_result_2	15	DFILKVKIIYNAKHPNTYSIIISTEKITEPLPNAPPYSVKLENPKEKVTLKDNHEAYPIASDEQVIEISFRILSDEPAKKYPAVRVYLVDENNIPTVISVYYLYDKEKETITLFILITYAKDAIKASEEFEKLFSKPDFKLPPTNLNINNPNIKNSFTILIYVKLKIDPETAEIKDITELKILLYASSDLKEEAKNKLILASAYLLKNIPNYPKKNEVLINVVLIDKRDSEEKALEDIKTANELAIKHAPEEFKKYMEELAKKNEEEFKKIYKEVVNDPNVPSRSIKTEDNTIFYVYVNK	12.353097954630472	0.4286288126842576	57.66259002685547	0.6068198084831238	15.653421401977539	nan	inf
monomer-300-nr2-6_result_2	16	NMWLTITILYNAKYPNTYVIKISTEKITEPLPNAPPYEVKIENPKEPVITEKNYKAYPIASDETKIEIKFIILDDVEAKKLPPVRVYLINENNEPIVISVYYLYDKEKNTIYVFILIISDKDAIEMAEEFDKIFSKPDFPLPPKNLKLDNPKIKKAKALLIYVELKIDPETAEIKEITKLEILLYASKELEEEAKNKLVLASAYPLKNIPNYPKKNEFLILVSIIDKNDSEEEALEKLKTTADLAISHAPKEFQPYFKELAEKFIKEAKKIYKEVVNNPNTPNKSIKTEDNMIFTYHVNK	10.910167387998808	0.678129608053558	68.85763549804688	0.7240563631057739	11.161140441894531	nan	inf
monomer-300-nr2-6_result_2	17	NMILTIKILYDHKYPNTYAILISTEKITEPLPNAPPYQVKLENPAEPIITKNNEVAYPIKSDKTVIEISFIILDDVPSEFLPPVRVILVDEDNIPTVISVYYLYDKEKETITVYILISKAKDAIEAAKEFEKLFSKPDFKLPPTDEKIDNPKIKNFISLLIYIEIKYDPETAEIKEITKLETLLFASSELEEEKKNTLVLSAAYPLKNIPNYPKKNEVLILVALINKNISEEEAEKILETTAKLFIEQAPEEYKPYFEKLAKKFLEEAKKIYKEVVNDPSTPSKTIKTEDNMIFSVHVNK	5.258664866023791	0.7232740390894346	61.79584503173828	0.6050881743431091	15.942248344421387	nan	inf
monomer-300-nr2-6_result_2	18	DFWVKIKIIYNAKHPDVYVIKISTEKITEPLPDAPPYEVKIENPAETKITKDNKEAQPIKSDETVIEIKFLVKSDEKPKLYPPVNVYLIDENNEPTVISVFYLYDPEKKTLTIIILIIKSKDAIEAAEYFSKLLSKPDFKLPPENIKNNNPKIKNAIALLVYIKLEIDPETAKIKKVTELKVLLYASEDLKEEKKNKLVLSSAYPLKNIPNYPKDNEVLIKVVIISKKDSEEKAKEKIKTANDLFIKHEPEEYKEYMKKLAEKFEEESLKIYKEVINDENVESKTIKTEDNIIFTVHVNK	2.1471712447156714	0.9421085007019837	82.10366821289062	0.8554843664169312	7.527722358703613	nan	inf
monomer-300-nr2-6_result_2	19	DFILTITILYDHKYPNVYAILIKTEKITEPLPDAPPYTVKLENPAEPVITEKNEIAYPIKSDETKITISFRILSDVPSERPKPVRVILVDEDNIPTVISVYYLYDKEKNTVTVLILITRSKDALEAAEKLSEILSKPDVELPLKNEKLNDPKIKDAETLLILVELKIDPETAEIKEITKLETLLYASEELKEKAKNTLVLSSAFPLKNIPNYPKDNEYLILVALIDKNISKEEALKILKTAADLFIKHAPKEYQEAFKKLAEKFIEESLKIYEEVVNDESVPSKTIKAEDKTIFSYHVNK	1.6556933898188733	0.9466002593776447	80.24520111083984	0.8340531587600708	7.726344585418701	nan	inf
monomer-300-nr2-6_result_2	20	DFYLTIEILYNAKYPNVYVIRIKTEKVTEPLPNAPPYEVEIENPKETVTLADNVEAQPIADDETHIKIKFLIKDDEKSKFLKPVRVVLVDENNIPTVISVYYLYDKEKKKITVIILISKSKDAIEAANYIDELLSKPDVKLPLENEKANNPKIKDAKTLMIYAELEIDPETAEIKEITELKVLLYASEELKEEAKDKLVLAAAFPMKNIPNYPNKNEVIIFVVIINKSDSEEEAEKKLQTAADLFIKHEPEEYQEYMKELAKKFLEEAKKIYAEVVKNPNTPSKTIKTEDNMIFSYYVNK	2.1854968113606006	0.9366614475988164	83.18131256103516	0.8664122223854065	7.007513999938965	nan	inf
monomer-300-nr2-6_result_2	21	DFILKIKIIYNAKYPDTYAIIISTEKITEPLPNAPDYEVKIENPKEPVILKDNHIAYPIADDETVIEISFIIKSNEKSKIPKPVRVYLVDENNVPTVISVYYLYDNEKKTITVIILIIKSKDAIKAAEKFEELFSKPDFKLPPEDIKLDDPEITDFFALLILVELKINPETAEIEEITKLETLLYASKEKKEEAKNKLVLSSAYLLKNIPNYPKKNEVLILVVLIDKSDSEEEAKKKLETAAELVIKHAPKEYQEAFKKLAEKFLKESLKIYKKVVNDPSLPSQTIKTEDNTIFSYHVNK	4.107424337333041	0.7792951327635393	63.48788833618164	0.6493045687675476	13.304611206054688	nan	inf
monomer-300-nr2-6_result_2	22	DMILTVTILYNSKYPDTYVIRIKSEKITEPLPNAPPYEVKIENPAEPIITEKNYIAYPIKSDETKITVKFRILSDEPPVRLPPVRVILVDENKEPIVISVFYLYYPEEKTIEIYILITKAKDAIEASEYFSELLSKPDFKLPPTDVKNDNPKITNSKTLLLYVKIKYDPETAEIKDIIELKTLLYASKDLEEENKNKLVLSSAYPLKEIPNYPYKNEFLIRVVIIDKNESEEKAEEKIQTTADLAIKHEPEKYKEYMKKLAEKFKKESLKIYKEVVNNPNTPSFSIKTEDKIIFSVTVNK	1.4294866083673838	0.9583780694954896	81.48542785644531	0.8560971617698669	7.316145896911621	nan	inf
monomer-300-nr2-6_result_2	23	DFILTVTIIYNAKHPDTWAIRVKTEKITEPLPNAPPYSVKIENPAETVTTEKNYEAQPIASDEQVITISFIIKEDEKSKKLPPVRVVLVDENNVPTVISVYYLYDNKEKTITLIILITKAKDALEAAEYFDELLSKDDVKLPLDDVKLDNPKIKDSFTLMIYIKLKIDPETAEIKEVTELKVRLFASEEKKEEAKNKLVLASAYPMKNIPNYKEKNEVLILVVLINKSDSEEEVKKKIQTAADLFIKHAPKEYQAAFKELAKKFEKEAMKIYKEVVANPDTPSRTIKTEDNTIFTVYVNK	3.0404670816972694	0.8821889024321001	68.05308532714844	0.755756139755249	11.27540397644043	nan	inf
monomer-300-nr2-6_result_2	24	DFKVTIKILIDSKYPNTYVIKISTEKITEPLPDAPPYTVEIANPAEPVITKDNVIAYPIQSDETEITISFIVKDDEKPKLPEPVRVVLVDKDNIPTVIEVYYLYDPEKKEITIIILIIKDKDAIKMAEKLSEIFSKPDFELPPENLKINDPNIKDAIALLIYVKLKIDPETAEIKEITELKVLLYASEEKKEEAKKKLVLSSAYPLKNIPNYPKKNEFLIKVVIIDKNDSPEEIEKKLKTTAELFIKKEPKEFQEAAEKLAEKFLEEAKKIIEEVVNNPDVESKTIKTEDNTIFSVYVNK	14.217370659398382	0.2668664821011851	50.84746551513672	0.3895595669746399	20.031145095825195	nan	inf
monomer-300-nr2-6_result_2	25	DFILKIKILYNAKYPNTYAIIISTEKITQPLPNAPPYTVKLKNPKKPVITEKNYIAYPINSDETEIEISFIIRSDVPSEKLPPVKVYLIDENNEPIVISVYYLYDKEENTIYIFILITKSKDAIEADEYFSKLFSKPDFKLPPENIKNDNPKIKNAKTLLIYAKLKINPETAEIEEITELKTLLYASSDLKEEAKKKLVLSSAFPLKNIPNYEEKNKVLILVSIINKDDSEEEAEEKLKTTADLVIKSAPEKYKEYFKKLAEKFLEEAKKIYKEVVNNPDTPSKSIKTEDNTIFSYYVNK	5.476504401352949	0.877910783336162	71.62618255615234	0.7779320478439331	10.238032341003418	nan	inf
monomer-300-nr2-6_result_2	26	DFYVKIEILYDSKYPDTYVIKISTEKITEPIPNAPPYTVEIENPAETIITKENYEAQPIKSDKTKITITFLVLSDKKSEFIPPVNVILVDENNIPTVISVYYLYDKETETITINILISKAKDSIKAAEYFSKLFSKPDFKWPPTNIKLDDENIKDAFSLLIHVKLKIDPETAEIKDITELKTLLYASKEKKEEAKKKLILSEAYPLKNIPNYPKKNEVLILVSIINKDDSEEEIEKKLKKTADLAIENAPEKYKEYFKKLAKEFLEEAKKIIKEVINNPDTPSKSIKTENNRIFSVYVNK	4.1128326760888605	0.838244631300385	67.05430603027344	0.737047553062439	11.623794555664062	nan	inf
monomer-300-nr2-6_result_2	27	DFILTITILYNSKYPNTYAIIIKSEKITKPIPNLPNYTVEIKNPKEPVITKENYIAYPINSDKTIIKISFLIKEDEESKNYKPVRVILVDENNEPIVIMVNYKYDKEKKTIYINIFIIKSKDALKMADYFEEILSKKDFKWPPENLNINNPNIKNAFALLIHVKLKYDPETAEIKEITELKILLYASEDKKEEAKDTLVLASAFPLKNIPNYENDNEFLILVVLIKKSISEEEAEKQIDTAAQLVIDEAPEKYKEYFKKLAEKFKEEFKKIYKEVVNDPSVPSKSIKTEDNIIFSYYVNK	5.308276369613479	0.8565941960008744	74.00421142578125	0.7772027850151062	9.75594711303711	nan	inf
monomer-300-nr2-6_result_2	28	DFWLKITILYNWKYPNVFVIKIETEKITEPLPDAPPYTVEIENPAEVKITKDNHKAYPIKNDETKITITFRILSDVPSEIPEPVRVYLLDENNIPTVISVYYRADLEKKEIHVTILISKAKDAIKFEEEIAKLLSKPDVKWPLDDVKLDNPKIKDAIALLIHATLKYDPETAKIKELTELKVKLYASSEKKEEAKKKLILSSAYLLKNIPNYPKDNEVLILVVIVSKDDSEEEVLKKIKTAADLFIKHEPEEYKEAFKKLAEKFEKEAKKIYKEVVNNPNTPSKTIKTEDNMIFSVYVNK	18.709834362923452	0.19721329034601381	42.313819885253906	0.3302924335002899	21.75718116760254	nan	inf
monomer-300-nr2-6_result_2	29	DFILTITIIYNSKHPNTLVVRIKSEKITEPIPDEPPYKVEIENPAEPIITKDNHIAYPIKSDVTVIKISFRILSDVPPVKVPPVRVILINENNIPIVIEVYYLYDPEKKTITVQILYIEAKDAIEMADKLSEIFSQPDFKLPPEDLELNDPKITDAFALLLHVKLEYDPETAEIKKITELKVLLYASKDKKEEAKKKLVLAAAYPLKNIPNYPKKNEVLILVVLIDLDISDEEAEKLIKTTADLYISQQPEEYKPYFEELAKKFLEEAKKIYKEVKNNPNVPSKTIKTEDNMIFTYYVNK	1.442171080097055	0.9560722026596431	83.45978546142578	0.8489242792129517	6.507654190063477	nan	inf
monomer-300-nr2-6_result_2	30	DFKLTIKIIYNKKYPNTYAIEISTEKITEPLPDAPDYEVKIDNPAEPIITEKNYEAYPIKSDETVITISFIIKEDEKPKFPEPVRVVLIDENNIPIVISVYYRYDKEKKTVEILILISKSKDALEAADYFSELLSKPDVKWPLTDVKLDNPKIKDSFTLAIYAKLKIDPETAEIKEITELKTLLYASSEKKEEAKNKLVLSSAFPLKNIPNYEKKNKVLILVVLIDKKDSPEEKEKKIKTAADLYIKKAPEKYQEAFKKLAEKFIKESKKIIEEVVNDPNTPSKSIKTEDNIIFSITVNK	2.333995505195343	0.9095134198579283	67.73448944091797	0.7383462190628052	11.815086364746094	nan	inf
monomer-300-nr2-6_result_2	31	NFKLTIKIIYNAKHPDTYVIEIKTEKITEPIPNAPLYSVKLENPAEPVITKDNYIAYPIKSDETIIEISFYIYDDEKSKFNKPVRVILVDENNEPIVIEVYYLYDKEKNTITVYILIIKSKDALKAADYFSELFSKEDFKLPPENIKNKDPKIKNSITLLIHIVLKIDPETAEIKEITELKTLLYASEELKEEAKNKLVLSSAFPLKNIPNYKDNNTFLIFVVLIDKSISKEEAEEKIDTAAELYIKHQPEEYKEYFEKLAEEFKKESLKIYEEVVNNPNVESKSIKTEKNIIFNVTVNK	4.57315889472573	0.7707492602335617	69.18489837646484	0.6727641820907593	12.723734855651855	nan	inf
monomer-300-nr2-6_result_3	0	MEEQIKFIEKWAKENNAPEILELFIPMLKELKKIIEELKKNNSELAEVLEKLFEELDLKKILSRSKDPRFAEALVEAAKKYEELKKKYNINEKTSLLKKLSIYLLVLADLLLAVAYHLLSSDPRFAPLVPKRPVSEIINPHDLNIEIDESIPEDSDEIPIKAPLNPKYQETKSLEKFVKELVKRNFPRKAAVEAFAHLAYAFQTAHPAIFEAIVDYIIEKLNEYEKLAKENKTDKSSLVKLYAWASKHSKEYPEFTTALLIFIVAKLAYDFVSEYMKKESPFVKENPLEEYLKPKVEKAL	1.2992052973105088	0.9642413681826796	82.17788696289062	0.8524999022483826	7.413344383239746	nan	inf
monomer-300-nr2-6_result_3	1	MEEQIKFIEEWAKKNNAPEILELFIPMLKELKEIIKKLKENNSELAKVLEKLFESLNLKEILSRSDDPRYAEAIVEAAKLWQKLKEEKKIDESTPIEEKLAIYLLVLAQLLLAVAYHLLSSIPELAPLVPERPVEEIIDPEDRNTKIDLSIPDDSDEYKIESDLNPKYQETNYLEKFVKHMEKLKFPREAAIEAFERFARAFQTASPELVKFFVDYIIEKFEEFEKLAKEKKTDVSPLVELFAWARENSEEKKELTTAILTFIVAYLTYELVSKLAEKKSPFEKESPYREKLKPLLEKSK	2.1453788402014022	0.9238764398606398	75.79730224609375	0.7996835112571716	9.513429641723633	nan	inf
monomer-300-nr2-6_result_3	2	MEKEIEFVKKWAEENNAPEILETFIPMLEELKEIIEKLKKENSEMAEILEELFESLNLEEILSRSKDPRYAEAIVAAAKKWEELKKKYKIDESTPIEKKLSIYLLVLADLLLAVAHHILSSIPELKDLVPERPVEEIIDPYDRNYEIDESIPPDSSYYPLNAPLNPKYLETNDLEKFVSKLTSLNFSRKAAIEAFAHLAYAFQDASPELFSAIIDYIIKKLEEYDKLAKEKKTDSSPLVKLFAYLREHNKEIEEFTTAALIFIVAYYAYEFVSELAKKESPFEKENPLLEELKPKLEKSK	1.8052543115109305	0.9403404126228808	81.85484313964844	0.8453660011291504	7.533273220062256	nan	inf
monomer-300-nr2-6_result_3	3	MDEQIKFVEEWAKKNNAPEILETLIPMLKELKEIIEKLKKENSELAKILEELFESLNLKEILSRDDDPRIAEALVEAAKLYEKLKKKYKINEKTSLLEKLSIYLLVLADLLLALAHHILSSIPEFAPLVPERPVSEIIDPHDLNIKIDTSIPPDSSEYPVDAPLNPAYQKTKDLEKFVSKLTSLKFPREAAIEAYTRFVRAFQTAHPELVSALVDYIIEKLEEYEKLAKENKTDVSPLTKLFAWARKNSEKYPEFTKSVLTFIVAKWVYDFVSELAKEESPDVPENPLREYLKPRLEKAL	5.448139744722673	0.8036263037783828	66.65721893310547	0.7085481882095337	12.47115707397461	nan	inf
monomer-300-nr2-6_result_3	4	MKKQIEFIEKWAKENNAPEILETFIPMLKELEKIIKELEEKNSELAKVLKELFESLNLEEILSRSKDPRYAEAIVEAAKLWERLKEKYKINEETSILDKLAITLLVLASLLLAVAYHILSSIPELAPLVPERPVSEIIDPEDIDRKIDLSIPPDSDEIPLDAPLNPKYLETNLLEKFVKLLVSLKFPREAAVEAFAHLAHAFQDASPELFEAIVEYIIEELEKFAKEAEEKKTDSSPLNKLFAWAREHSEEYPEFTKAVLIFIVASLTYKFVTELAKEDSPFKPSSPLRERLKPLLEKAK	3.6661794068799147	0.8814095085498059	79.02200317382812	0.8337273597717285	8.207745552062988	nan	inf
monomer-300-nr2-6_result_3	5	MEKQIEFIKKWAEENNAPEILELFIPMLEELKEIIEKLKKENSELAETLEKLFEELNLEEILSKSSNPEFAEAIVEAAKLWKKLKEKYNINEETSLLKKLSIYLLVLAQLLLAVAYHLLSSIPEFAPLVPKRKVEEIIDPEDLNIKIDESIPPDSSEYPVDAPLNKKYQETKLLEKFVSKLVSLKFPKKAAIEAFTHFVRAFQDAAPEIVEFFVDEIIKRLDKYDEEAKAKKTDSSALNRLFAWARENSEKYPEFTTSVLIFIVAKIVYEIVSELTKKDSPDKPENPLLEKLKPLVEKAK	3.540497373610068	0.8798778366617042	78.490234375	0.8226377367973328	8.229057312011719	nan	inf
monomer-300-nr2-6_result_3	6	MEEQIKFIEEWAKKNNAPEVLELFIPMLKELKKIIEELKKNNSKLAEILEKLFEELNLKEILSKSDDPRYAEAIVEAAKLWQKLKEKYNINEKTSLKEKLSIFLLVLASLLLAIAYHELSSIPEFAELVPERPVEEVIDPEDLNYKIDESIPDDSSEYPLDAPLNEAYKKTKSLEKFVSELEKLKFSRKAAIRAFARLARAFQTASPELFEFIVDEIIEKLKEYEKLAKANKTDVSSLTELFAYLRENNEKEPEFAEAALTYIVAKIAYEIISKLAKKESPFKKENPLKEKLKPLLEKAK	5.374587400081539	0.7301185942021458	61.365726470947266	0.5230214595794678	16.052095413208008	nan	inf
monomer-300-nr2-6_result_3	7	MEEQIKYIEEWAKKNNAPEILELFIPMLKEMKEIIEKLKEEKSELAEVLEKLFEELNLKEILSRSDDPRYAEAIVEAAKKWEELKKKYNINENSSIEEKLAIFLKVLADLLLAIAYHILSSIPEFAPLVPKRPVKEIIDPDDLNIKIDTSIPPDSDEYKIDAPLNPKYQETKALERFVKKLESLKFPRETALKAFASLARAFQDASPELFEAIIDYIIEKFDEYEKLAKENKTDVSSLVKLFAWARENSEKNPELTSAVLTFIVASLAYEFISELAKEESPFLPENPLREYLKPKIEKSL	20.279458357495688	0.23678621107279213	54.82649612426758	0.4841604232788086	18.273569107055664	nan	inf
monomer-300-nr2-6_result_3	8	MEEEIEFVKKWAEENNAPEILETFIPMLEEMKEIIEELKKNNSEMAEILEELFKSLNLKEILSRSPDPRYAEAIVEAAKKYEKLKKKYNINEETSLEKKIAIKLKVLADLLLAIAYHLLSSIPLFAPLVPERPVEEIIDKDDLNIKIDESIPDNSDYYPIDAPLNPEYQKTNLLEKFVKTLTEMNFSKKSAILAFARLVNAFQTAHPLIVETIVDYIIEKFKEFKKDAEAKKEDKSPLNKLFAWARKNSEKNEELTESILSFIVASLVYEFISELAKEDSPFEKENPLLEYLKPKVEKAL	1.5656771282632054	0.9559844820756332	78.90077209472656	0.8329273462295532	8.243950843811035	nan	inf
monomer-300-nr2-6_result_3	9	LEEQIEFIEKWAEENNAPEIKELFIPMLKELKEIIEKLKKENSKMAELLEKLFEELNLKEILSRSKDPRYAEAIIEAAKKYQELKKKYKINEETPIEEKLAIYLLVLADLLLAIAYHILSSIPEFAPLVPKLPVKEIIDPHDLNIEIDESIPPNSSYYPLKAPLNPKYQETKLLEKFVSTLVSMKFPRKAAIEAFAHLARAFQNASPELFEFIVDYIIEKLKEFEKLAKEKKTDVSPLVELFAYLREHSEEKPEFTTAALIFIVASIVYEIISELSKKESPFVPENPLKKKLEPLLEKSK	19.245405126682062	0.3880915531718019	52.4466438293457	0.5070507526397705	18.10979652404785	nan	inf
monomer-300-nr2-6_result_3	10	MEEEIEFLKEWAEKNNAPEIKELMIPLLEELKKIIEELKKNNSELAEILEKLLESLNLKEILSRSDDPRFAEALVAAAKKWQKLKEKYNINEETSLLKKLSIALEVLADLLLAVAYHILSDIPEFAPLVPKRPIEEIIDPHDLNIKIDESIPPDSKEYPLDAPLNPKYQETNLLEKFVEKMEALKFSRKAAIEAFAHLARAFQTASPEIFQFIVDEILEKLDEFEKLAEANKTDVSPLVALFDYLRKNNEKIPEFTTAALKFIVAKWAYEIVTELAKKDSPFKPENPLREKLKPLVEKSL	2.31854464487384	0.9211505021212122	78.13442993164062	0.8132063746452332	8.747391700744629	nan	inf
monomer-300-nr2-6_result_3	11	MDEEIEYIKEWAKKNNAPEILETFIPMLEEMKEIIEKLKKENSPLAEILENLFKELNLKEILSRSNDPRFAEAIVEAAKKWEKLKKKYNLNEKTSIKEKLSIFLLVLAELLLAIAYHLLSSDPRFAPLVPERPVEEVISPEDLNIKIDLSIPPDSKEYPIDAPLNPKYYETKDLEKFVSLMESLNFPREAALKAFAHLAHAFQDASPELFSFIVDYIIEKFKEYDKEAKANKTDSSSLNKLFAYARKNSEKEPEFTTSLLIFIVAKLVYDLISELMKKDSPYEPENPLLEELLPKVEKSL	3.323629304829105	0.8875673714435428	76.31119537353516	0.8087250590324402	9.65258502960205	nan	inf
monomer-300-nr2-6_result_3	12	MEKQIEFVKKWAKENNAPEIEKYFIPILEEIKEIIEKLKKENSELAKVLEKLFEELNLEEILSKSKDPRYAEAIVEAAKKWEKLKKEKKINEKTPIEEKLAITLLVLADLLLAVAYHILSSIPELAPLVPKRPVSEIINPHDLDIKIDESIPPDSDEYPLDAPLNPKYQKTNSLTKFVKTLESLKFPRKAALLAFADFVYAFQDASPELVEFFVDVIIEELKKFEKEAKANKTDSSSLNKLFAWARENSEKYPELTAAILTFIVAKIAYDIVSELAKKDSPYIKENPLREKLKPLLEKSY	1.9846341058862658	0.9393462212238081	80.61260223388672	0.8493130207061768	7.350459575653076	nan	inf
monomer-300-nr2-6_result_3	13	MEEQIKFVKEWAEKNNAPEILETFIPMLEELKEIIEKLKEENSELAEILEKLFEELNLKEILSESPDPRYAEAIVAAAKKWEELKKKEKINEETPIEKKLSIFLEVLADLLLAIAYHRLSSIPEFAPLVPKRPVEEVIDPHDLNIKIDESIPPDSSEYPLDAPLNPKYYETNYLEKFVSLMESLNFPRKTAIRAFAKLAYAFQDAHPEIFKAIVDYIIEKLKEFKKKAEENKTDESPLTKLFAWARKNSKEKPEFVESLMTFIVASWAYEFISELTKKESPFEPENPLRERLKPLVEKAK	2.1000057975216273	0.9259907807562138	84.10298156738281	0.8588926792144775	6.7740888595581055	nan	inf
monomer-300-nr2-6_result_3	14	MEEQIEFIKEWAKKNNAPEILELFIPMLEEMKEIIEKLEKENSELAEILKELFESLNLKELLSLDSNPRYAEAIVEAAKKWKKLKEKYNINEKTPIEKKISIFLIVLADLLLAVAYHILSSIPEFAPLVPERPVKEIIDPHDRNIKIDLSIPDDSDEIPLDAPLNPKYYETKLLEKFVKTLVKLKFPKEAAVRAFAHLAYAFQNAHPAIFEAIVDYIIEKLEEFAKLAEEKKTDVSPLVKLFAYLRENSEKIPEFTEAALIFIVASITYEFISELAKKESEEEEENPLRKRLEPLVNKAL	18.516201157333843	0.26647666782560414	51.28223419189453	0.4814613461494446	19.141298294067383	nan	inf
monomer-300-nr2-6_result_3	15	MEKQIEYIKKWAEKNNAPEILEYLIPMLEEIKEIIEYLEKNNNPMAEVLKELFEELNLEKILSRSPDPRFAEALVEAAKLWEKLKEKEKIDENTPIEKKIAIYLYVLAQLLLAVAYHLLSSDPRFAPLVPERPVSEIIDPADLDIKIDESIPDDSSEYPLDAPLNPKYQETKLLEKFVTKLESMNFPREAAIKAFAHFVHAFQTAHPEVVKFLVDEIIERFEEFEKLAKENKTDKSSLVKLFAYMRKNSEKIPELTEALLIFIVASIVYEIVSELMKKESPFVPENPLEERLRPLVEKAL	7.9817164497465605	0.6939039013458304	54.331905364990234	0.5516728162765503	16.432767868041992	nan	inf
monomer-300-nr2-6_result_3	16	MEEEIKFIEEWAKKNNAPEILEYFIPMLKELKEIIEKLKKENDPMAEVLEELFESLNFKEILSESSDPRYAEAIVEAAKKYKELKEKYKINEKTSIKEKLSIILLVLADLLLAIAYHRLSSIPEFAPLVPKRPVSEIINPHDLNIKIDESIPPDSSEIKVDAPLNPKYLETKDLEKFVKKLVSLKFPRKAAVEAFTHLAYAFQDASPELFSFFIDEIIKRFEEYAKLAEEKKEDVSPLVKLFAYARENSEKEPEFTTAVLIYIVAKIFYDIVSKLAKKESPDIPENPLRERLKPLVEKSL	1.5356447032610254	0.9506657397991425	83.68901824951172	0.8594146370887756	6.801479339599609	nan	inf
monomer-300-nr2-6_result_3	17	MEEQIKFIEEWAKKNNAPEILELFIPMLKEMEEIIKKLKEENSPLAETLEELFESLNLKEILSRSNDPRFAEALVEAAKRYKKLKEKYNINEETPLIKKLAIYLLVLADLLLAVAHHILSSIPEFAPLVPERPVEEIIDPHDLNIKIDESIPPDSDEIPLDAPLNEKYKKTKYLEKFVSKLTSLKFPREAAIRAFAHFAHALQDASPELVKFLVDYIIEKFEEYEKLAKEKKTDVSPLVKLFAWAREHSEEFPEFVTAVLIFIVASIVYEIVSELAKKESPFEPENPLRERLKPLLEKSK	4.124983118380388	0.8200480224489133	67.34490203857422	0.5739179253578186	14.629905700683594	nan	inf
monomer-300-nr2-6_result_3	18	MDEEIEFIKEWAKENNAEEILETFIPMLEELKKIIEELKKKNSELAKILEKLFEELNLKEILSESKDPRLAEAIIAAAKKYEKLKKKYKINEKSSILEKLAIYLDVLADLLLAVAYHRLSSIPEFASLVPKRPVEEVINPDDLNIKIDESIPPNSDKYPIDAPLNPEYQKTKLLEKFVKELESMNFSRKAALEAFAHLAYAFQDAHPLLFEFIVDKIIEEFKKYKKLAEAKKTDVSSLVELFAWASKNSEKYPEYVTAVLKFIVAYITYKIISELAKEESEEEEENPLRKKLEPLLKKAK	15.788493471205001	0.5574585274955373	56.45782470703125	0.49827665090560913	17.66722297668457	nan	inf
monomer-300-nr2-6_result_3	19	LDEQIEFVRKWAKENNAPEILETFIPMLEELKKIIEELKKNNSELAKVLEELLKELNLKEILSRSKDPVFAEAIVEAAKKWEKLKKEHKIDENTSILKKLSIYLDVLADLLLAVAYHILSSIPELAPLVPKQPVSEVINPHDLNIKIDESLPPDTSKYDIDAPLNPKYFETKDLERFVSHLEKHKFSRKAAALAFAHLAYAFQTAHPEIFSFLIDEIIERLDEFEKLSKEKKTDKSSLVKLFDYARKHSEEYPEFTASLLRFIVAKIVYEIVTELSKEDSPFEPENPLRKRLEPLVKKAL	5.195018803422817	0.8470149164172078	69.97478485107422	0.7574535608291626	10.80479907989502	nan	inf
monomer-300-nr2-6_result_3	20	MEEQIEFVKKWAEKNNAPEILELFIPMLEELKEIIEKLKKENSPLAETLEKLFESLNLKEILSREPDPRYAEAIVEAAKKWEKLKKKYNINEETSILKKLSIYLLVLADLLLAVAYHILSSIPELASLVPKQPVKEIISSHDLNIKIDESIPPDSKKYDIKAPLNPKYQETNYLEKFVSLMESLNFPRKAAILAFAHLVHAFQTASPELVKAIVDYIIEKLKEFNELAKEKKTDKSPLVELFAYLREHSEEIPEFTTAALIFIVAYWAYEFVTSLAKKDSPEKPENPLREYLEPLLEKSK	15.148823348873599	0.6248966172022502	61.587120056152344	0.6076651811599731	13.998915672302246	nan	inf
monomer-300-nr2-6_result_3	21	MEEQIEFVKEWAKKNNAPEILETFIPILEELKKIIKELKEKNSELAKVLEELFEELNLKEILSRSDDPRYAEAIVAAAKLWEKLKKEKKLDENSSILEKLAITLLVLAQLLLAVAYHILSSIPEFAPLVPERPVEEIINPEDLKIEIDESLPDDTDDYPVKAPLNPKYYETNDLKKFVTLLESLNFPKKAAIEAFTHLVHAFQTASPELVSFIIDVIIEKLKEFDKEAKAKKTDSSSLNKLFAWASKNSEKYPEFTTAILIFIVAKITYEIITELAKEESPFEPENPLREKLEPKLAKAK	2.1199809485751215	0.9332285913634462	80.19739532470703	0.844501256942749	7.999073505401611	nan	inf
monomer-300-nr2-6_result_3	22	MEEQIEFIKKWAEENNAPEILELFIPMLEELKEIIEKLKKENSPLADTLEELIEELDLEEILSRSKDPRFAEAIVEAAKKWEKLKKEHNINEESSLLEKLSIFLKVLADLLLALAYHILSSIPELAPLVPERPVSEIIDPDDLDIKFDESIPDDSDEIPLDAPLNPAYQETKLLERFVKELTSLKFSRKAAVEAFARFVRAFLDAHPELVEFLVDVIIEKFKEYAKLAEEKKEDVSALVRLFAYARKNNEKYPEFTTAVLTFIVARIVYETVTELAKEESPDIPENPLRERLKPLLEKAR	1.7692597318011185	0.9416292922753768	81.4091796875	0.8445277214050293	7.6739068031311035	nan	inf
monomer-300-nr2-6_result_3	23	MDEQIEYVRKWAEENNAPEILELFIPMLEEIKEIIEKLKEENSKLAEILEKLFSELDLKEILSRSNDPRYAEAIVAAAKLWEKLKKEKKINEKTPIEEKIAIILLVLAKLLLAIAYHLLSKDPRLAPLVPERPVEEIIDPEDLNIKIDESIPPDSDEYPIDAPLNPKYQETKALEKFVKKLESLKFPRKAALEAFASLAYAFQTASPELFEAIVDYIIEKFEEYEKLAEENKTDESSLVELFAWARENSEKNPELTTAILTFIVAKLAYEFVSKLMKKESPFEKENPLREYLEPKLEKSL	2.2268423383235088	0.9355408548404572	84.657470703125	0.871296763420105	6.580534934997559	nan	inf
monomer-300-nr2-6_result_3	24	MDEEIEFVKKWAEENNAPEILEYFIPMLEEIKEIIEKLKKENNPLAEVLEKLFKELNLKELLSRSPDPRFAEAIVEAAKLWEKLKKEHKINEETSLLDKLAIYLLVLADLLLAIAHHILSSIPEFAPLVPELPVSEIINPHDLNIEIDESIPPNSSEIPIKAPLNPEYQKTNSLEKFVSLLVSLKFSRKAAVEAFAHLAYAFQKASPEVFEFIIDEIIEKLKEYDKLAKEKKTDESSLVELFAYARENSEKYPEFTTALLIFIVAKWAYEIVTRLAKEESPFLPENPLRERLKPLYEKSL	4.851774866519535	0.867504014502812	66.19216918945312	0.6332374215126038	12.339966773986816	nan	inf
monomer-300-nr2-6_result_3	25	LDEQIEFIKEWAKKNNAPEILELFIPMLEEIKKIIEKLEKENSEMAEILKKLFEELNLKEILSESSNPEYAEAIVEAAKKWKELKEKYKINEESSILDKIAIYLLVLADLLLAIAYHRLSSIPLFAPLVPKRPVSEIINPHDLNIKIDTSIPEDSDYYPIDAPLNPKYQKSNLLEKFVKTLVEMNFPKEAAIEAFVHLAYAFQDASVEIFEAIVDYIIEKLKEFKKLAEENKTDVSPLVKLFAYAAKHSEENPEFTKAVLIFIVAKLVYEFISELSKKESPFLPSNPLLEKLLPKVEKAL	2.7362910694732814	0.9019305382410843	74.04589080810547	0.7598968744277954	10.911847114562988	nan	inf
monomer-300-nr2-6_result_3	26	MEEEIEFVEKWAKENNAPEILETFIPILKELKEIINYLKENNSKLAEIIEKLFEELNLKEILSREPDPRFAEAIVAAAKKYEELKKKYKINEKTPIIKKLAIIFLVLADLLLALAYHILSSIPEFAPLVPERPVEEIIDPHDINYEIDTSIPPNSDEIPLNAPLNPAYQKTNSLEKFVKLLESLNFPREAAVRAFAHLAYAFQTASPELFEAIVDYIIEKLKEYKKLAEEKKTDISPLVELFDYMRKHSKEYPEFTTAALIYIIAKWVYEFVSELAKEEDEEEEENPLRERLKPLLEKSL	1.6909674291198267	0.9492278549729841	80.64617156982422	0.8354116082191467	7.774165153503418	nan	inf
monomer-300-nr2-6_result_3	27	MEEEIEFVREWAKKNNAPEILETFIPMLEELKEIIEKLKKENSELAEVLEKLFEELKLKEILSRSPDPRFAEAIVAAAKKWEKLKKKEKINEETPIIKKLSIYLKVLADLLLAIAYHILSSIPELAPLVPERPVEEILDPDDLNIKIDLSIPDDSDEIPLDAPLNPAYLKTNLLEKFVKLLTSLNFSKESAVKAFARLVHAFQTASPALVEAIVDYIIEKLKEYAKLAKEKKEDVSPLTKLFAYLSKNNEKIKDYTTSALIFIVAKIAYEFVTELAKKESEEEPESPLREYLKPLLEKEK	1.7275336788139617	0.9433165702475022	79.99451446533203	0.8340065479278564	8.472509384155273	nan	inf
monomer-300-nr2-6_result_3	28	MEKQIEFVKEWAKKNNAPEILEYFIPMLEELKKIIEELKKNNSELAELLEKLFNELKLEEILSRSDDPRFAEAIIEAAKKYKKLKEKYKINENTSILKKLSIYLLVLADLLLAIAYHLLSSIPEFAPLVPLQPVEEIIDPEDLNIKIDLSIPDDSDEYPIDAPLNPKYQKTNLLEKFVKTLVENNFSKEAALKAFARLVYAFQTASPELVEAIVDYIIEKLEEYKKDAEANKTDKSSLNKLFAYIRKNNEKNKEFSSAVLTFIVAKLVYDFISELTKKESPFIKENPLREYIKPRIEKSK	2.44547674191144	0.9190769100223846	79.5646743774414	0.8334978818893433	8.314813613891602	nan	inf
monomer-300-nr2-6_result_3	29	MDEEIEFIKKWAEENNAPEILKYFIPMLEELKEIIKKLKEENSELAELLESLFKELKLKEILSRSNDPRYAEAIVEAAKKWEELKKKYNIDESTPILKKLSIILLVLADLLLAIAYHELSSIPELAPLVPELPTSEIINPDDLNIKIDLSIPPDSDEYPIDAPLNPKYQETNDLERFVKLLVSLKFSREAAILAFARFVHALQTASPELVSALVDYIIEKLKEFEKLAKEKKTDVSSLVKLFAYLRENSEKYPEFTTAALTFIVAKLVYEFVSKLAEKKSEFEPENPLREYLEPLLAKAR	9.35590114217119	0.5938234438929569	52.05160140991211	0.5337569117546082	17.821224212646484	nan	inf
monomer-300-nr2-6_result_3	30	MDKQIEFVKKWAKENNAPEIEELFIPMLEEMKEIIEKLKKENSEKAETLEKLFEELNLEEILSLDKDPRFAEAIVEAAKKWKKLKEKEKINEETPIEKKLAIYLDVLADLFLAIAYHILSSDPLLAPLVPKRPVSEIINPDDLNIKIDLSLPPDTKEIKIDAPLNKKYQETKYLEKFVTKLVEMNFPLESAVEAFAHLVHAFQDASPELVKFIVDEIIKKLDEYKKLAEANKTDVSSLVKLFDYLSKNSEKIKEFTSAALRFIVAKIAYEIVTKLAKKESPEEPENPLREKLLPLLEKSL	16.632432718072415	0.31758671245425274	52.98607635498047	0.4920022487640381	18.7654972076416	nan	inf
monomer-300-nr2-6_result_3	31	MEEQIEFIKKWAEENNAPEILETFIPILEEIKKIIEELKKNNDPLAELLEKLIEELNLKEILSRSSDPRYAEAIVEAAKLWEKLKKKYNINEKSSILEKISIFLKVLASLLLAVAYHLLSSDPRLAPLVPKRPVSEIIPPDDLNIKIDLSIPEDSDEYPLDAPLNPKYQETKDLEKFVKTLVSLNFPKESAVKAYAFLVYAFQDASPELVSFIIDEIIEKLKEYDKLAKEKKTDVSSLVALFDYLRKNSEKYKEFTTSALIFIVASITYEIVSELMKKESPDVPENPLREKLLPLLEKSL	1.2501950683417964	0.9667631143495538	79.2507095336914	0.8302814960479736	8.27072811126709	nan	inf
monomer-300-nr2-7_result_0	0	MTPKEKKIMEETIRRFYLKAKLLFPNEPSDEIINKAYNELKKLFEENKKTNSLTLEKFVEKAMEILPPELAAIFLYEYHIISEKPLNKELWEKFIKKYSEEVLKKLPPIFQLIKESLKKPLSEIYKENNSKPVKLPEDYEKLFEPIPENYKDDELIKKFLEWLKKNLEKLDIADSPNDYLTKESVLALYKELSKRLKKVFEKYFSDPKRKADPELQKFYKKIKEYFEKAMQPNFDFYSFPELDWDELEKILEKYPELRYLFWLIEELIEVQRILNSPLSEKEKEDKLSLWYKYFKYSMKN	6.037898751466329	0.7754203024715141	72.31027221679688	0.7252756357192993	10.710268020629883	nan	inf
monomer-300-nr2-7_result_0	1	MTEKEKYIMRRTILYTYLRALELFPDEPSKEEIDNAYEKLLKAYEENLKTNSLTLEKFAEFAIETMSPELAAIFLIEYHTLSEKPLDKELWKKFIEKYDESVLEKFPPYFQIIKKSLEVPLSEYYKKNNSKPVELPKDYEKLFEPIPKDYKDEELIKKYKEWKKEFLEKLNEISSPLDYLTPESVKALYEELSKRLKEVFDKYFSDPKRKSIPELQEFYKTLKEYFEKSSKPNTDFYSFPFIDEKKLLKVLEKYPELRYLFLEILDLIEYNRILNSNLSEEEKADALSLWYLRFREEEKK	20.551007443711647	0.1778583806208703	59.08716583251953	0.4359129071235657	18.972017288208008	nan	inf
monomer-300-nr2-7_result_0	2	MTEKEKYIMRMTIYYTYLYSKLLFPDEPSEEKINKEYEKLKKLFEENLKTNSLTLEKFFEKAAEIMSFELAMIFYYEFHILSQKPLNKELLKKLIEKYDESKLKEMPPFFQILVKSLEKPLSEYYKENNSEPFELPEDYEKLKEPLPEDYKDEELIEKYKEWKKKFLEKLDELDSPNVYLTPESVEKLHEILSKELKKVFDKYFSDEKRKSDPELQKFYKEIKEYFEKSSKPNTDFYSFPFINWEELLKVLEKYPELRYLFADILLLIDYNRIKNAPLSEEEKADALSLWYLYYREFEKR	19.214186254751727	0.1726710150437948	67.57987976074219	0.5501163005828857	14.352973937988281	nan	inf
monomer-300-nr2-7_result_0	3	MTPKEKYIIKNTILYFYLLSKELFPNEESDEKIENEYNKLKQLYEEDLKTNSLTLEKFVEKAIEIMSPELAFIFLYEYFRLSQKKLNKELLKKFIEKYNEEILKKLPPFFQLLIESLEKPLSEIYKEKNSKPVELPEDYESLFEPLPKDYKKDELIKKYKEWKLKNLEKLDEADSPLDYLTKKSVEALYKAESKYLKEVFERYFSDEERKSIPELQEFYKKIKEYFEKSSKENFDFYSYEELDWDKLLKVLEKYPELRYLFLDILLLIEYNRIKNSNLSEKEKEDALALWYLFYREYLKT	1.7496195056478037	0.9370878353913096	74.98394775390625	0.7536262273788452	9.105579376220703	nan	inf
monomer-300-nr2-7_result_0	4	MSEKELYIMEKTVRYFYLESKLLFPNEKSEEEINNAYEKLKKLLEENKKTNSLTLEKFAEKAIEIMSPELAAIFLYHYHRISEKKLNKELWKKFIEKYSESVMEKLPPFYQLIIKSLEKPLSEYFKEKKAKEVELPKDYEKLIEPLPSDYKKDELIKKFLEWLKKFLEKLDKDNSPLSYLTEESVEALVKELEKRLKEVFDKYFSDPEYSSIPELQEFYKELKEYFEKSSKENFDFYSYKKINWEKLEKILEKYPELRYLFALILWIIEYYRIKNSNLSEEEKKDALSLWYLRFKEFMKN	19.536975193608036	0.19369410415059857	61.06577682495117	0.5681237578392029	16.210491180419922	nan	inf
monomer-300-nr2-7_result_0	5	MSEKELYIMEMTIRNFYILAKLLFPDEPSEKEIDEAYKKLKEALEKNKKTNSFTLEKFVDFAIDTLKPELAAIFLYEYHILSQKPLNKELWKKFIEKYDESVLKKLPPFFQLIIKSLEKPLSEIYKENNSKPIELPKDIEKLKKPLPKDYKKDELIEKYLEWKKEFLKKLDKDNSINSYLTKESVEKLYEILEKDLKEVFEKYFSDPERKSDPELQEFYNEIKEYFEKSSKENFDFYSYPPLDWDKLLEVLDKYPELRYLFAEILLLERYNIIKNSNLSEKEKEDALSLWYIFFKEFEKN	1.319511014788809	0.9643790438357032	87.16368103027344	0.8659814596176147	5.225247859954834	nan	inf
monomer-300-nr2-7_result_0	6	MTPREKKIMRETILRFYLLAKYRFPDKPSKEEIENAYEKLKKAFEENLKTNSFTLEKFAEFAFENLSPELAAIFLWELHILSEKPLNKELWKKFIEKYSEEVLEKFPPYFKLIKESLEEPLSEIMKKRNSKPVELPKDYESLKKPLPEDKKKKELIEEYKKWKKEFLDKLDELDSPDSYLTPESVEALNEILEKELKKVFEKYFSDEERKSIPELQEFYETLKKYFDAVSKPNTDFYSFPEIDWDKLLKVLEKYPELRYLYLEILLLADYYRIKNSPLTEEEKADALSLWYLYYRELYKS	20.44949628968768	0.17383575405492244	65.9760971069336	0.505403995513916	16.464372634887695	nan	inf
monomer-300-nr2-7_result_0	7	MTEKEKYIIENTIYYTKIEAKLLFPDEPSDKKINEAYEKLKKAFEENLKTNSFTLEKFVDFAIENMEPELAAIFLDQYFRISEKPLNKELLKKFIEKYSEEYMKKLPPFWQLIIESLEKPLSEIYKERNSKPVELPKDYESLVEPLPEDYKKDELIEKYLEWRQKFLEKLDLDSSPDSYLTKESVEKLYEIEKERLKEVFERYFSDPERKADPELQEFYEEMKEYFDKSSQKNTDFYSFKKIDWDKLEKILEKYPELLYLFQEMLDLIEYERIKNSNLSEKEKEDALSLWYLRYREKMRR	2.472420235266574	0.8918916816680087	78.72924041748047	0.7916078567504883	8.115331649780273	nan	inf
monomer-300-nr2-7_result_0	8	MTKKELYIMEETVRNFYLKAKLLFPDVPSDEEINNAYEKLKKALEENKKTNSLTLEKFIDLAMETTKPELAFLFLEEYFIISEKPLNKEILKKFIEKYSEEVLKKLPPYYQLLIESLEKPLSEIFKEKNAKPIELPEDYEKLFKPIPEDYKDDELIKKFLEWLKENLEKLDILNDPLSYLTPKAVEKLYEELKKRLKKVFEKYFSDEKRKSDPELQEFYKKLKEYFDKSSKKNTDFYSFEELDWDKIEKILEKYPELRYLVWLILYLIEYERIKNSKLSEKEKADALSLLYLKFKEEMKS	2.231799295331921	0.9064462979372123	79.09567260742188	0.7825640439987183	7.779036045074463	nan	inf
monomer-300-nr2-7_result_0	9	MTEKEKKIMYETILRFYLLSKELFPDTPSDEEINSAYEKLLNLFKENLKTNSLTLEKFADYAIENMSPLLAAIFLYEYHIISQKPLNKELWEKFIKKYSEEEMKKLPPYFQLIIESLKEPLSEIYKKKNSKPVELPKDYKSLFKPLPEDKKKDELIEAYKKWRLENLEKLDELDSPNSYLTPESVEALYKIESEELKKVFDKYFSDEERKSIPELQEFYEKIKEYFEKSMKENFDYYSYPFLDWDKILKILEKYPKLRFLFLEILLLIEYNRIKNSPLSEQEKADALALHYLYYRELLKT	17.192269955963063	0.21882402177472518	57.40857696533203	0.5209725499153137	17.78828239440918	nan	inf
monomer-300-nr2-7_result_0	10	MTEKEKKIIKETIRLFYLYSKLLFPDVPSKEEIDKAYKKLKEAYEENLKTNSLTLEKFAELAMETTSFELAALFLYYYHILSQKPLDVELWKKFIEKYSEENLKKLPPFFQIIIEKLKESLKEYYKKKNSKPVELPEDYEKLFEPIPESYKKEELIKEFLKWLKETLEKLDKLDSPLDYLTKKSVEALYKELSKRLKEVFEKYFSDEELKSIPELQEFYKTLKEYFEKASKENTDFYSFKEIDWDKLEKVLEKYPELRFLFALIELLIFYNIIKNSNLSEEEKEDALSLWYLYFRYFLKT	16.35976849691707	0.20658744346629485	65.6941146850586	0.4662172496318817	17.075292587280273	nan	inf
monomer-300-nr2-7_result_0	11	MTPKEKYIMKMTIYYTYLEAKLLFPNEKSKKKIDEAYNKLKKLFEENLKNNSLTLEKFFEKAAEIMSFELAMIFYVQFYYLSEKPLNKELLKKLIEKYSEENIKKLPPFYQLLIKSLEEPLSEYYKKNNSKPKEFPKDAEKLFEPLPSSYKKKELIEKFLEWLKKNMEKLSEYNSPLDYLTKESVEKIYKILSEKLKEVFEKYFSDEEIKSIPELQEFYEELKKYFDEMSKENADFYSFKELNWDKILKILEKYPELRYLFAFIYYLTLYNRIKNSNLSEKEKEDALSLWYKYFKYFIEN	20.21172188156193	0.16356303041117864	65.06714630126953	0.6032127141952515	14.390365600585938	nan	inf
monomer-300-nr2-7_result_0	12	MTEKEKYIMRMTIFYTYLLAKELFPDEPSDEEIENAYNKLKEAFEENLKTNSFTLEKFVDLAIETMSPELAAIFLYVYHLLSQKPLDKELWKKFIEKYDESVMKKFPPFFQLIIESLEKPLSEIMKEKNSKPIELPKDYEKLFEPLPESYKDDELIKEYKKWLKKNLEKLDIDKDPNSYLTKESVEKLYEYLSKELKKVFEKYFSDEKRKSDPELQKFYKELKEYFEKASKENYDFYSYPFINYDELLEILEKYPELRYLFLNILLLISYNIIKNSNLSEEEKEDKLSLWYLYFKELMKK	8.956538238568067	0.46326345947768477	61.31450271606445	0.6154453158378601	14.431479454040527	nan	inf
monomer-300-nr2-7_result_0	13	MSKKELKIMEETIRLFYLLAKYLFPDKPSKEEIENAYKKLKEKLEENKKTNSLTLEKFAEFAMETTSPELAALFLYEYHILSQKKLNKELWKKFIEKYSEEWLKKLPPYFQLIKKSLEKPLSEIMKENNSEPFELPKDYEKLFEPLPKDYKKDELIEKFKEWLKKTLEKLDINSSPLSYPTKEAVEALYKALSEKLKEVFEKYFSDPERKSNPELQKFYKELKKYYEESSKENTDFYSFEEINWEELEKVLEKYPELRFLFLLIELFIYYNIIKNSNLSEEEKEDALALWYLFFKELLKS	7.537592679202213	0.6593906878495613	61.32069396972656	0.5048002600669861	17.221593856811523	nan	inf
monomer-300-nr2-7_result_0	14	MTEKEKYIMKMTIYYTYIESKVLYPDKPSKEEIDNAYNKLKKAFEENEKTNKYTLEEFADFAIENMSPELAAIFLRHLHILSEKPLNKELWKKFIEKYDESVLKKLPPYYQLLIKALDKPLKEYYKENNAEEWELPEDYEKLVEPIPESYKDDELIKKYREWKKKFLEKLSKNDSPLTYPTKESVEKLHEILSERLKKVFEKYFSDEKRKSIPELQKFYKEIKEYYEKSMKPNFDFYSFKPLNYDELLKILEKYPELLYLFLDILLHIEYNRIKNSNLSEEEKEDALALWYLYYRELEKR	21.79807274612239	0.18050351783556284	58.60230255126953	0.46467897295951843	19.727581024169922	nan	inf
monomer-300-nr2-7_result_0	15	MTEKEKYIMRMTIFRFYLFSKLLFPNVPSKEEIDNAYKKLKELFEENLKTNSYTLEDFYKKASEIMKPELAFLFYLEFHILSQKPLNKELLKELIEKYSEEVLKKLPPIYQLLIESLKKPLKKIYKEKNSEEIELPKDIESLIEPLPENYKKEELIEEFLKWLKKFMEKLDKYDSPLDYPTKESVEKIYEILSERLKKVFEKYFSDEERKSIPELQEFYEKIKEYFEKSSKKNFDFYSYPFLDYDKILKVLEKYPELRFLFTLILLLEEYNIIKNSNLSEEEKEDALSFWYLYFREFLKS	2.175117286310239	0.9110625676850171	75.60733795166016	0.7815744876861572	8.785623550415039	nan	inf
monomer-300-nr2-7_result_0	16	MTEKEKYIMRMTVLYTYLLAKILYPDVPSKEEIEKAYKKLLELLKKDEETNSLTLEKFFEKAAEIMSFELAMIFYYEFHLISQKPLDKELLKKLIEKYSEEKLKDLPPFFQLLVKSLEKPLSEIYKENNSKEIELPKDVEKLFKPIPENYKKDELIEEFLKWKKETLEKLDILNSPNDYLTKESVEKLYEILSKYLKKVFDKYFSDPERSSIPELQEFYKELKEYFEKSSQPNTDFYSFPFLDWEKLLKVLEKYPELRYLVTEIFLLERYNLILNSPLSEEEKKDALSFWYLFYREYLKT	20.838230085752805	0.35419417055716373	64.85643005371094	0.5768269300460815	13.620857238769531	nan	inf
monomer-300-nr2-7_result_0	17	MTEKEKYIMYMTIYYFYLESKIRFPDKPSPEEIENEYNKLKKLFEENLKTNSLTLDKFVDKAIETMSFELAAIFLVEFQILSEQPLNKEIWKKFIEKYSEENLKKLPPYFQLIIESLEKPLSEIMKENNSKPWELPSDYESLFKPIPSDYKKDELIKKFLEWLKEEFDKLDKDNSPLDYPTKESVEAIVKEFEKRLKEVFDKYFSDEERKSIPELQEFYKKLKEYFENSSKENYDFYSPKFINWDELEKILEKYPELRYLFWLIEEIIEYYRIKNSNLSEEEKEDALALWYLRFRELLKS	7.737431392338029	0.5961964003095533	58.85042190551758	0.5425398349761963	17.27392578125	nan	inf
monomer-300-nr2-7_result_0	18	MTPREKKIMRETIRYFYLLSKIRFPNEPSKEEIENAYNKLKEAFEENEKTNSYTLEKFVEFAIDTMSPELAFDFLYFYFILSQKKLDKELLKKFIEKYDESVLEKLPPFYKLIIESLKKPLSEIFKEKNSKEIELPEDYEKLFEPIPEDYKKDELIKKFLEWLKKNLEKLDELDSPNDYLTKESVLKLYEKLSKELKKVFDKYFSDPERKADPELQEFYNELKKYFETMSKPNADFYSFPELDWDKLEKVLEKYPELRYLVLLIYLLVMVEIILNSDLSEEEKKDALALWYLYFKELLKS	6.192053266446665	0.8036463385599606	76.21418762207031	0.7833176255226135	8.952154159545898	nan	inf
monomer-300-nr2-7_result_0	19	MTEKEKYIMRETIYRFYLESKYLFPDEPSEEKIENEYNKLKAAFEENLKTNSYTLEKFFDFAAENMSPESAFIFYDNYNLISQKPLDKELLKKLIEKYDESVFEKLPPYYQLIIESLDAPLSEIYKKKNSKPVDLPEDVESLFEPIPEDYKDDELIKKYKEWKKKTLEKLDELSSPLDYLTPKSVEKLYEILSKELKKVFDKYFSDEKRKSIPELQEFYEELKKYFDESMKPNTDFYSFPFLDYDKILKVLKKYPELRYLFLDILYLIDYNRIKNSNLSEKEKADALSLWYKRYREIELS	12.509514860143524	0.27254768124443474	63.96268081665039	0.48821529746055603	17.32915496826172	nan	inf
monomer-300-nr2-7_result_0	20	MTEKEKYIMRETIRRFKLLAEYLFPDEPSEEEINKAYEALKEKFEEDLKTNSLTLEKFVEFAMETTSPLLAAIFLYEYQILSEKKLDKELWKKFIEKYSEEEMEKLPPFFKLIIESLKKPLSEIYKEKKSKPIELPEDYEKLEKPLPEDKKKDELIEEYLKWRKEFLEKLDIANSPLDYLTPESVKKLVEILSKRLKKVFEKYFSDEEVKKDPELQKFYKKLKEYFEYYSKENADFYSTPFLDWDEIDKILEKYPKLRYLYLEIELLIEYYRILNSNLSEEEKKDALALWYLFYKELMKT	5.79430943617005	0.682172010180163	62.59231948852539	0.5941492319107056	14.1357421875	nan	inf
monomer-300-nr2-7_result_0	21	MTKKELYIMENTIFYFYLSAKLLYPNVKSKKEIDEAYNKLKELFEENKKTNSLTLEEFAKKAIEITSPELAANFLYYYHILSSKKLNKKLWEEFIKKYSEEVLKKLPPFYQILIESLKKPLSEYYKEKNSKEIDLPEDIEKLKEPIPEDYKKDELIKKYREWKKKFLDKLDISDSPLDYLTEKSVDALYEILSKELKKVFERYFSDPERSAIPELQEFYKKLKEYFEKSSKPNFDFYSFEPIDYDKLLKVLEKYPELRYLLYDMLLLIEYNLIKNSNLSEEEKKDALALWYLYYKYYYKN	18.790782365089086	0.22778878722100865	60.103397369384766	0.616694450378418	14.907308578491211	nan	inf
monomer-300-nr2-7_result_0	22	MTEKEKKIIYETIYYFYLRAKILFPDEKSKEIIDSAYKKLKEAFENNLKTNSLTLEKFVDFAIENTTPELAFIFLLEFFIISEEKLNKELLKKFIEKYSEEILKKLPPIFQLLIKMLEKSLSEYYKENNSKEIELPKDIEKLKEPIPEDYKDDELIKKYKEWKKKFLEKLDKYNSPNDYLTEESVEKLYKILSEETKKVFEKYFSDEKRKSIPELQKFYKEIKEYFEEAMKENTDFYSFPFIDWDKLLEILEKYPELRYLFLDILLLIEYERIKNSNLSEEEKKDMLSFWYLYYKYLEKN	9.265951984327659	0.505860732069731	54.60585021972656	0.5065245032310486	18.527997970581055	nan	inf
monomer-300-nr2-7_result_0	23	MTKKELKIMKETILYFYLESKYRFPNEPSKEKIENEYNKLKKLFEENLKTNSLTLEKFFDKAADITSFESAFIFYEHFHILSEKPLDKELLKKLIEKYDESKLKELPPYYQLLIESLEKPLSEIMKERNSKPFELPKDYEKLFKPLPSDYKKEELIKKFLEWLKETLEKLDELDSPDVYLTPESVEKLYEILSKELKKVFDKYFSDEERKSIPELQEFYKKLKEYFEKSSKPNTDFYSFEELDWDKLLKILEKYPELRYLFLLILYLIEYNRIKNSKLSEQEKADALSLHYLRFRELMKT	5.708114378939607	0.663198076290346	56.97686004638672	0.5274451971054077	16.32782554626465	nan	inf
monomer-300-nr2-7_result_0	24	MTEKEKYIMRETIRWYKLLSEILFPDTPSKEEIENEYKKLEEAFKENLKTNSLTLEKFADLAIDTMSFESAFIFLYVLHTISEKKLDKELLKKAIEKYSEEELKKLPPFYQLLIKSLEESLSDYYKKNNSKPFELPKDIESLKKPLPENYKKKELIEKYKEWKKEFLSKLDIEDDPLTYLTPESVETLYKILSEDFKKVFDKYFSDEEYSKDPELQEFYNKLKEYFDKAIKENFDFYSYPFLDWEKIDKILEKYPELKYLFLDMLLLIEYERIKNSSLSEEEKADALSLWYLYYKYLEKS	8.599090934092567	0.5099537436937667	59.33399963378906	0.45353055000305176	17.96305274963379	nan	inf
monomer-300-nr2-7_result_0	25	MTERELYIMEETVRRFYLRAKLLFPDEPSEKKINEEYNKLKELLEENKKTNSLTLEKFAEKAMEITSPELAAIFLYELFILSQKPLNKELLKKFIEKYSEEVLKKLPPFFQLIIKSLEKPLSEYYKENNSKPVELPEDYEKLFKPIPEKYKKKELIEKFLEWLKENLEKLDKINSINDYLTKESVLKLYEVFSKALKKVYDKYFSDEEIKSDPELQKFHKKLKEYFEKTSKPNTDFYSFERLDWDEILKVLEKYPELRYLFELILYLEEFNIILNSNLSEEEKEDALSLHYIYFKEFMKS	2.4220694040313626	0.8885825932727137	76.48719024658203	0.7889207005500793	8.455913543701172	nan	inf
monomer-300-nr2-7_result_0	26	MTEKEKYIMKKSIELFYLLSKILFPDKPSKEEIENAYNKLKKAFEENLKTNSYTLEEFFDLASDTLSFELAFIFYLVFYITSEKPLDKELLKKLIEKYSEENIEKLPEIYKILIEMLKEPLSEIYKKKNSKPVELPKDYEKLFEPLPENYKNDELIEEFKKWLKKTLEKLDKINSPNDYLTKESVEKLYEKLSEEFKKVFEKYFSDPERKSIPELQEFYKTLKEYFEKSSKPNFDHYSYPEIDWEKLEKILEKYPELRFLFLLMELLIEYNRIKNSNLSEEEKEDMLSFWYLYFRELMKK	9.449539566664651	0.4590059438822376	65.58219146728516	0.4911659359931946	17.362632751464844	nan	inf
monomer-300-nr2-7_result_0	27	MTPKELYIMELTIRYFYLLAKYLLPDKPSNEEIEKEYKKLKEALEENKKTNSFTLKKFADFAIENTSPLLAAIFLYVLHIISEKKLDKELWKKFIEKYSEEFLKKLPEFFKIIIESLKESLSEYYKKNNSKEKELPKDIENLFKPLPKNYKKKELIEEYKKWKLENLKKLDIDDSPLTYLTEESVEKIYEIESKRLKEVFEKYFSDPEIKSNPELQEFYETLKKYYEEASQENTDFYSFEEIDWEKLEKVLEKYPELRFLFLEILLLIEYNRIKNSNLSEEEKKDALSLWYLYYKELLKT	10.32645536346592	0.4235431984605059	59.794925689697266	0.582630455493927	14.906855583190918	nan	inf
monomer-300-nr2-7_result_0	28	MTEKEKKIIKETIYLFYLESLYLFPNEPSKEKINNEYDKLKKLFEENLKTNSLTLEKFAKKAMEITSPLLAAIFLENYFIISEKKLNKELWKEFIKKYDESVLKELPPYFQLLIESLEKPLSEIMKEKNSKPFELPEDYESLIKPLPKDYKKEELIKKYKEWKLEFLKKLDKIDSPNVYLTEKSVEALVKALEKINKEVFEKYFSDEERKSNPELQEFYKKIKEYFEKSSQPNFDFYSYEELDWDKILKILEKYPELRYLFLEIEYLIEYYRIKNSNLSEEEKKDALSLWYLRYRYLLKT	7.967236382344295	0.6380004390819939	71.46836853027344	0.7317851781845093	10.360115051269531	nan	inf
monomer-300-nr2-7_result_0	29	MTKKELYIMKETVRRFYLESLLLYPDEPSKEKIESEYEKLKKLLEENEKTNSLTLEKFAEKAIETTSPLLAFIFLEELFIISQKKLNKELLEKFIKKHDESFLEKLPEYYKILIEMLKKSLKDYYKEKNSKPIELPKDYEKLFKPLPEDYKKEELIKKFLEWLKENLDKLSISDSPLDYLTKESVLALYEELSKRLKEVFDKYFSDPERKSIPELQEFYNEIKKYYDASSKKNFDFYSYPELDWEKIDKVLEKYPELRYLFWLIEELVEVNIILNSNLSEEELEDALSYWYLRFREFMKS	11.942534584874455	0.33206419916	62.279579162597656	0.5320576429367065	16.542072296142578	nan	inf
monomer-300-nr2-7_result_0	30	MTEKELKIMEETVRYFYLLAKYLFPNEPSPEEIDNAYKKLKELLEENKKTNSLTLEKFFEKAVEITSPELAFIFYYVYHIISEKPLDKELLKKLIKKYSEEVFKKLPPIFQLLIEMLEKPLKEIYKEKNSKPIKLPEDYESLFEPIPEDYKDDELIEKFLEWLKKELEKLDKDDSPLSYLTKESVEKLFEVLEERLKKVFEKYFSDPKRSSDPELQEFYNELKKYFEASKKENTDFYSFPEIDWEKLLEVLEKYPELRYLFLLMLLLVEYYRIKNSKLSEEEKEDALSFHYLFFRELLKN	3.524876646632562	0.7984791277047529	77.5615234375	0.6365724205970764	11.563078880310059	nan	inf
monomer-300-nr2-7_result_0	31	MTPKEKYIMKNTIRRFYLTAKLLYPNEPSKETIENAYNKLKALYEENLKTNSLTLEKFAEKAFETTPPLLAAIFYYEFHILSEKPLDKELLKKFIKKYSEEVLKDLPPFFQLIIEMLEKPLSEIYKEKNSKPVELPKDYEKLFEPIPKDYKKDELIEKYKEWRKKTLEKLDIADDPDVYLTKESVEKLYEKLKEYLKEVFDKYFSDPERKADPELQEFYETIKEYFEKMSKKNADFYSFPEIDWDKLDEILEKYPELRYLLWDILELVDYERIKNSKLSEKEKEDMLSLWYLRFRELEKT	11.115060015426074	0.64817486251956	64.40292358398438	0.6602202653884888	13.50706958770752	nan	inf
monomer-300-nr2-7_result_1	0	MSLRERLKAALDRHFSPDTSIEEILERIDRALRELEERSTPEHRPADEPSLRAHVRKLLAEFAKTREFAALYALIQAIAELPIDDTPERLAAMAERVAEWLVPPADRARVDFMIALLLAFLEEHPDPEVILNLVRNLQELALLLPDIDPEEAAAFLQKLAASRASFASLPPEENPDVAFFLSLPSRLIIATLLLLLSLDEEEQKKYRAFLQEYLRTARAHEERLAAAPPLPPEDIPLLFYFFYSDKYLILYILDPERTRYIVYENKNLPKDIEPVIEAKSLSDLPDIPESIVKYRWEKPE	17.366687280237894	0.200791534173958	39.8558235168457	0.2786247134208679	22.441272735595703	nan	inf
monomer-300-nr2-7_result_1	1	MSLEERLKEALNKYYSKDTSYEEILKSIINKIKELEKKSTEKYKPKSDKSLKEHVKKLLEEFAKTTEFAALYALIQAIANLPIDDSEENLKEMAKLIAEYMVPPEDKAKIDFFIALLLAFLEKYKDKEAIKNLVENLQKLSLLLNDIDIEKSAEFLMKLAESKASFSKLSPEENPDVYFFLSLPSILIIYIILELLSLDEKEKEKYKEFLQKFRKIAKEKLKEYEKSPPLPKEDQILIFYFFYSDKKLILFILDTELSRFIVYKNENFPKNIEEKIEVKSLKDLPKISKENIIYEYIKEK	16.658968231859323	0.2738174393389275	39.31364059448242	0.281110018491745	21.800525665283203	nan	inf
monomer-300-nr2-7_result_1	2	MSLEERLREALAKHYSEDTSIEEIWDRLLAALREFEREARPEYRPASEPSLRAHVRALMARFAETTEFAALVALLQALAELPIDDSPENLRELAERVVDYVVPPPDRARVDFLIALLLAFLEKHPDPEVVLSLVRNLQELALLLPDLDPEEAAAWLRRLAASRASLASLPEDENPDVAFFLRLPSALLLFHLLFYLSLSPEEQKKYREFMQQFLRAARAHLEELRASPPLPESERRLLLYTFLSDKYVILFLLDEELTRYRVYKNENFPKDIEPLLEFPSLEHLPKIPKSIIVREWVREP	15.734852051532501	0.23832529787402754	37.75923538208008	0.30170825123786926	22.742504119873047	nan	inf
monomer-300-nr2-7_result_1	3	MSLEERLKEALKKYFSEDTSIEEIWNEILKALEDLEKRITEEYKPEDEPSLEAYARKLVAEFAKTREFAALVALIQAIANLPLDTSPERLAELAELVVEYLVPPEDRAKIDFFTALILAFLEKHKDKEVIKNFVKNLKELSLLLDDIDIEEAADFLLELAESKASFAKLSPEKNPDIAFFLSLPSALIISHILLYLSLSPEEKEKYKKFLLKYRKEVKKHLEELKKSPPLPKEEQTIKIYFFLSDKYLIIFINTPDLSLFIIYKNENFPKNIEDILEVKSLKDLPKIPESIILYKYEKKP	10.734270426755403	0.3836144207923153	44.478851318359375	0.27452927827835083	21.581811904907227	nan	inf
monomer-300-nr2-7_result_1	4	MSLKERLLEALKLHFSEDTSIEEILNRILSALERLEREITEENRPEDEPSLRAWARAKLAEFAETVEFAALVALIEALAELPIDTTPERLARLAELVVEYLVPPEDRARVDFFIALILAFLEEHPDPEVVRKFVENLQKLALLLDDIDIEEAAAYLMELAASRASFASLPPEKNPDIAFFLSLPSALIILHILLYLSLSEEEQEKYIKFMKEYLKEAKKHLEELKKSPPLPKEDIPIILYTFLSDKYVILFILDPELSRFIIYENKNFPKDIKPKITFKSYEDLPKISKENIILEYIKEP	21.251868215067983	0.22970870697773246	43.340240478515625	0.28528881072998047	21.956436157226562	nan	inf
monomer-300-nr2-7_result_1	5	MSLKERLIEALNKHYSENTSFDEIYNSIYNELKKLEEEVTEEKMPKSDPSLKAHAQKLLDEFAKTTEFKALVAIIEAIANLPIDDSDERLKEYAKIVVDYIVPPEDREKIDFFIALLLAFLKKHPDKEVVLNLVENLQKLALLLDDIDPKEAADFLLELAKSNASFKNLPPDKNPSVYFFLSLPSYLIIFFILLYLSLSEEEQEKFKKFMKEYLKAVLEHREEEKASPPKPEEERELRFYFFYSSKYLLLLIDDPDLSRYILYENKNFPKNIEPILTVKSLEDLPKIPKSIIKYEYIKKK	22.58409887832034	0.18296189919653902	38.57676696777344	0.28119391202926636	22.19008445739746	nan	inf
monomer-300-nr2-7_result_1	6	MSLKERLLEALKKYFSENTSLKEIYEEIYNELKKLEELATPENMPEDEPSLRAHVKKLLAEFAKTRVFKALYALIQAIANLPIDDSDENLKEMAERVAEYLVPPPDRARVDFFTALLLAFLEKHKDKEVILNLVKNLQELALLLDDIDIEKAAEFLQKLAESKASLASLPPEENPDVYFFLKLPSELKIFFILEYLSLDEEEQEKFKEFMKKYLKAYMEHLKELEASPPLPEEKRKLRLYIFKSKDKVILFLDDPEMSRYIIYKNKNFPNDIEDLIEFDSLKDLPKIDESIIEYKYEKKK	10.793754488712425	0.508111908277515	50.00895690917969	0.4435465931892395	19.249616622924805	nan	inf
monomer-300-nr2-7_result_1	7	MSLKERLKEALDKYYSKDTSIDEIWNSLLKALKELEEKSTEENKPEDMPSLKEWVKKLLAEFAKTTEFKALYALIQAIAELPLDTTDENLKKMAERVAEWLVPPPDRARIDFVIALILAFLEEHPDKEVILNFVKNLQELALLLDDIDIEKAAAFLQKLAASKASFASLSPDENPDVYFFLSLPSVLIIFFILFYLSLDEKEQEKFKEFMKKFLKTVKEHLKKLEASPPLPEEERELILHFFYSDKYVLEFLVDPDLSRFRLYENKNFPKDIKEEIKFKSEKDLPKIPESIILKEWIKEE	21.65827671388195	0.1560490381696037	39.214439392089844	0.2864784896373749	22.53388023376465	nan	inf
monomer-300-nr2-7_result_1	8	MSLKERLKEALKKFFSENTSIEEIYNKIYKEIEKLEEEITEEKKPEDEPSLYAWALKKLKEFAKTEVFAALVALIQALANLPIDTTPEKLEKLAEKVAKYLVPPEDRAKVDFFTALLLAFLEEHPDKEVVLNLVKNLQELALLLDDIDPEKAAEYLMKLAKSKASFATLSDEENPSVAFFLKLPSHLKIFILLELLSLDEEEQEKFKKFLKNYLKAVLEKRKEEKAAPPKPKEERTLSFYFFYSKDKVIIFIDDSDLSKYIVYENKNYPKDIKEKIEVKSLSDLPKIDKSIILYEYIKKP	16.048338480321448	0.2045397076685899	43.635963439941406	0.35251063108444214	21.523134231567383	nan	inf
monomer-300-nr2-7_result_1	9	MSLRERLKAALDRHYSKDTSLEEILNSLLSALRELEEKITEENMPEDEPSLRAHARRLMAEFAKTREFAALYALIQALANLPIDDSPERLAEMAELVVEYLVPPPDRARVDFVVALLLAFLEEHPDYETILSLVKNLQELALLLDDIDPEKAAKFLQELAKSKASLAKLSPDENPDVYFFLKLPSELILFFILEYLSLSEEEQEKYKKFMLEMRKKIKEHLEERKASPPLPESKRKLRFYYFLSKDKLILFIDDEDLSLYIVYKNINIPENIEKVIEVDSLKDLPKLPESIIEYKYEKKK	18.086209847974946	0.24832943651888886	42.494632720947266	0.33308058977127075	21.547880172729492	nan	inf
monomer-300-nr2-7_result_1	10	MSLLERLRAALDAQFSPDASIEEILKSILEALRELERRSTEEHRPEDEPSLRAHVRALLAEFAQTREFAALVALLQALAELPIDTSPERLAAMAERIAEYLVPPPDRERIDFFIALLLAFLEEHPDPAVVRRLVENLRELALLLDDIDVDEAAAFLRRLAASKASFKSLSPDENPDVYFFLRLPSSLLILHLLLYLSLSPEEQEKYRKFMQEYRKAALEHLKEYEASPPLPEEERKLLLYRFLSKDYLIEFLIDLDLSRYRVYENKNLPEDIEPLIEFKSYKDLPKIPESIIKLEYEREE	15.137787285574076	0.30978134611702796	45.00691604614258	0.39479222893714905	20.91502571105957	nan	inf
monomer-300-nr2-7_result_1	11	MSLFERLKEALDKFFSEDTSIEEIYERLLAELRRLEREATPERRPADEPSLRAHVRRLLAEFARTREFAALVALIQAIAELPIDTSPERLERMAELVAEWLVPPPDRARVDFWTALLLAFLEEHPDKEVILNLVKNLQELALLDDDIDIEKAAEFLMELAKSKASFAKLPPEKNPDVYFFLSLPSELKIFIILELLSLDEEEQEKFKKFLKEYRKAVKEHLEELKKSPPLPEEERKLIFFFFISKDKVILFIVDEELTRYIVYKNENFPKDIKSKLEVKSLEDLPKIPEENILYYYEREP	11.817284340194746	0.5138112893017983	44.23606491088867	0.3543134927749634	20.861019134521484	nan	inf
monomer-300-nr2-7_result_1	12	MSLEERLRAALNAHFSEDTSLDDIWNEISAALRELEERATPEHMPADMPSLRAHVRALLAEFAKSREFAALYALLQAIAELPLDTSPERLARMAELVAEWLVPPPDRARIDFFRALLLAFLEEHPDPEVVLNLVRNLQELALLLDDIDPERAAAFLQELAASRASFASLSPEANPDVYFFLSLPSELIIFIILELLSLDEEEKEKFKEFLLKWRRAVRKALAEEAAAPPLPESERKLRFYFFLSKDKLIIFIHDSKLTRYIVYKNENIPKDIEEELVVKSLKDLPKLSKKNIIKEYIKKE	18.233328609708714	0.2626222965114373	44.498085021972656	0.3627527356147766	21.19627571105957	nan	inf
monomer-300-nr2-7_result_1	13	MSLKERLLEALKKYYSENTSFEEILNEILKEIKKLEEESTEEKKPESDPSLKAHIEKLLEEFAKTKEFAALVALIQAIANLPIDDTPENLKKYAKLVAEYMNPPEDRAKVDFFNALLLAFLEEHPDKEVILNLVKNLQELALLLPDIDIEKAADFLMELAKSKASFKSLSPDKNPDVYFFLKLPSELIIFFILEYLSLSEEEQKKYKEFMIKYRKAVKEHLEEYKKSPPLPKEEIPLNFYFFISDKKVILFIDDPELSRFIVYENKNFPKNLSEKITVKSLKDLPKISKDIIKYEYIKKP	19.793450559526846	0.16544484457860714	40.415225982666016	0.3278188407421112	21.904695510864258	nan	inf
monomer-300-nr2-7_result_1	14	MSLEERLKEALEKYYSKDTSIEEILNSILKELKKLEEEITEEKKPEDDESLLEHAKKLLKEFAKTKEFKALVALIQAIAELPIDDSDENLEKYAELVAEYLVPPKDKAKISFVIALLLAFLEENKDKEAILKLVKNLKELALLLDDIDIEEAADFLLELAKSKASFAKISPDKNPDVYLFLSLPSELIILHILLLLSLNEEEKEKYKKFLQEYRKAYKEHLEELKKSPPLPESEQKLIFYFFYSDKYVIIFIVDPNLSRFIIYKNINYPKDIEKKIEVDSLEDLPKIDESIIIYKYEKEK	17.001595932549847	0.25840006615938155	42.89792251586914	0.3844851553440094	21.005281448364258	nan	inf
monomer-300-nr2-7_result_1	15	MSLRERLEEALKKYYSEDTSIEEIYNEIKKALEKLEKESTEENKPESDPSLEEHVKKLLEEFAKTREFRALLALIQAIANLPIDTSEERVKEMAELIAKYIVPPPDRAKVDFVTALLLAFLEENPDYEVVLNLVKNLQELALLLDDIDPEKAAEYLMKLAKSKASFATLPPEENPDVAFFLSLPSSLIIFKILFYLSLDEKEQEKYKEFMKKYLKAVKEHLEKLKKSPPLPKEERELLFYFFLSDKYVILFIVDEELTRYYVYKNKNYPKNIKEIIKSKSLEDLPKISEENILYKWEKEK	15.274396534430679	0.2831777374641735	41.4881591796875	0.2846154570579529	22.0461483001709	nan	inf
monomer-300-nr2-7_result_1	16	MSLRERLRRALEREFSPDTSIEEIWQRLLEALRRLEREATPAARPADEPSLLAHVRRLLAEFAETTEFRALVALIQALAELPLDTSPERLAEMAELVAEWLVPPPDRAPVDFWTALLLAFLERHPDPEVILRLVRNLQELALLLPDVDPEEAAAFLQELAASRASFASLSPDRNPDVYFFLSLPSAFLLFTLLFLLSLSEEEEEKFKKFLQEYLKEVKKHLEELKASPPKPEKDIEYLFYFFYTDKYLLLLIVDPKLSRFRVYENKNLPKDIKPVLKVKSLKDLPNIPESIIVFEYVREE	19.94899070074236	0.2007012411477873	41.751033782958984	0.39752474427223206	20.951812744140625	nan	inf
monomer-300-nr2-7_result_1	17	MSLKERLIKALNLHFSEDTSIEEIYNRIKKALEEFEEKAKEKYKPKDAPSLKEHIKELMAKFAKTVEFAALVALIEAIAELPIDTSPERLAEMAELVVEYINPPEDRAKIDFFNALLLAFLERHPDKEVVLKLVKNLQELALLLDDIDPEEAAEFLLKLAKSKASFAKLSPDENPDVYFFLSLPSELIIFHILFRLSLNEEEEKKYIEFMKEFLKTAKEHLEKYKKSPPLPKEEQKIIFYFFLSDKYLLLFINDPDLSLYIVYKNINFPKNIKKKIEVDSLKDLPKISEKYILIKYEKKK	17.29183157732667	0.19421670797041782	37.98197555541992	0.26462996006011963	22.99974250793457	nan	inf
monomer-300-nr2-7_result_1	18	MSLKERLKEALNKHFSKDASIEEIYNRIDSALREFEENSTEENKPESDPSLEAHIQKLLAEFAKTTEFAALVALIQAIANLPLDTTPENLQEIAERVAKWLNPPPDRAKVDFVIALLLAFLERHPDKEVVLNLVKNLKELALLLDDIDLEEAADFLLKLAKSRASFASLPPEENPDVYFFLSLPSSLIIFHLLSYLELNEEEQEKYKKFMQEYLKAYKEHLEKEKASPPKPPEERKLIFYFFYSDKKVIIFISDTDLSRYIVYENKNFPKNIKPKIEVDSLEDLPKISEENIIYKYEKKP	11.232842503307047	0.45702770114001107	48.55707931518555	0.4098573923110962	20.410572052001953	nan	inf
monomer-300-nr2-7_result_1	19	MSLRERLKEALDLQYSKDTSILEIINSILKKLKELEKNTTEEKKPADMPSLEAWVQAKLDEFAKTVEFAALVALIQAIAELPIDTSPENLAKLAKLVAKYIVPPEDRAKISFAIALLLAFVEEHPDPEVIRKLVKNLQELALLLPDQDIEETAKALQELAKSKASFSSLPPEKNKDLYFFLSLPSELIILHILLLLELDEEEEKKYKEFLIEYRKSVLKHLEELEKSPPLPEEDIPLRFYFFYSDKYVILFIDDPNLSRFIVYENKNFPKNISPELIVKSLEDLPKISEENIILEYIKEE	16.412239181801414	0.29350097441206313	45.96681594848633	0.28342440724372864	21.75580596923828	nan	inf
monomer-300-nr2-7_result_1	20	MSLEERLREALARHYDETTSLEEILKALLEELRRLEKESTEANRPADMPSLRAHVLELMRRHAETREFKALVALLQALAELPLDTSPERLAAMAERVVEYLVPPADRARIDFWTALLLAFLEEHPDREVVLNLVKNLQELALLLDDIDLERAADYLLELARSRASFATLPPDRNPDVAFFLSLPSELKILHLLLLLSLDEEEREKYKAFMQEYLRAVRAHLQELAAAPPLPPEEQKLLLFTFLSKKYVILFIVDAHLSRFIVYKNINFPKDLEPILEFDSLEDLPKIPESIIELKWEREP	20.775428036372528	0.2234498057257124	40.29048538208008	0.2871192693710327	22.197322845458984	nan	inf
monomer-300-nr2-7_result_1	21	MSLEERLKEALDKYYSKDTSIEEIYNELLSALERLERESTEENMPEDMPSLRAHVRKLMAEFAKTREFAALVALIEAIAKLPIDTTPENLAEMAELVVEYMVPPEDRAKVDFYTALLLAFLEKHPDKEAILSLVENLQKLALLLDDIDPEEAADFLRELAASKASLAKLPPEKNPDVWFFLQLPSHLIIFHILFYLSLSKEEKEKYIEFLKEFRKSVLEHLKELEESPPLPEKDRKLILYTFISDKYVLLLLVDENLSRYRLYKNINYPKDIKKKIEFDSLEDLPKIPESIILYEYEKKE	17.63159770208893	0.21901631633573496	40.72264099121094	0.3247903883457184	21.661174774169922	nan	inf
monomer-300-nr2-7_result_1	22	MSLLERLRKALEQYFSKDTSLDEIWDKIYKKLKEFEKNVTEENKPKEEPSLKAHAKKLMDEFAKTTEFAALVALIQALAKLPIDTSEENLKEMADLVVDYIVPDENRAKIDFFTALLLAFLEKHPDKEVVKSLVENLKELALLLDDIDIEEAADFLLELAKSKASFSSLPEDKNPDVAFFLKLPSYLLIFHLLEYLSLSEEEQEKYKKFMQNYLKEVRKKREERKAAPPKPEEEQLISLYFFLSKDKLILFIDNEDLSEFRVYKNINIPKNIKEVLRVKSLKDLPKIPKSIILKEYVKEK	11.551242832833456	0.43051270258386826	38.3799934387207	0.293535053730011	22.224628448486328	nan	inf
monomer-300-nr2-7_result_1	23	MSLLERLKEALKKFFSENTSIEEIYNSILSALRELEENSTEEKKPESYPSLKAYVKELLKKFAKTKEFAALVALIQAIANLPIDTSPENLEKMAEKVAEYIVPDKDRAKVDFFIALLLAFLEEHPDKEVILNLVKNLQELALLLDDIDIEEAADFLLELAKSKASLKSLSPDKNPDVYFFLSLPSELIIFHILFYLSLDEEEQKKYIEFLKNYLKEAKKRLEKLKASPPLPKEDIPINFYYFLSDKYVIIFIDTPDLSLFIVYENKNFPKNIKPIITADSLDDLPKIDESIIKYKYEKKE	14.446877956890518	0.2517316687289413	41.207210540771484	0.35474246740341187	21.887737274169922	nan	inf
monomer-300-nr2-7_result_1	24	MSLKERLLEALKRQFSEDTSIEEIYNKIYEALKKLETEATEEKKPESEPSLRAHVRKLLAEFAKTTEFAALVALLQAIARLPIDTSPERLAELAELVAEWLVPPEDRAKVDFFNALLLAFLEQHPDPEVIRSLVENLQELALLLDDIDIEEAAAFLRELAASRASFASLPSDRNPDVAFFLSLPSYLKIFYLLFLLSLDEEEQKKFIEFMKEYRKAVKKHKEELAAAPPKPESERKLLFFFFYSDKYVILFIDDPDLSRYIVYKNINFPKNIKPILEVKSLKDLPKFPKSNILYEYIKEK	17.108486489993354	0.21493928098088536	41.401432037353516	0.31901639699935913	22.106197357177734	nan	inf
monomer-300-nr2-7_result_1	25	MSLKERLKEALERYYSKDTSILEIKNAILSALRELEERATPEAVPADMPSLEAHVRALLAEFAKTREFKALYALIQALANLPIDDSDENLAEMAELVAKYLVPPPDRARIDFFTALLLAFLEKHPDKEVILNLVKNLKELALLLDDIDLEEAAEFLLKLAKSKASFASISPEENPDVYFFLSLPSELKILFLLLYLELNEEEQEKFKKFMLEFLKTAKEHLEKLKASPPKPESEIDLIIYTFISDDKVIIFILDPNLSRFIIYKNKNFPKNIKKKLIVKSLSDLPKISEDNIILKYEKKE	16.981855372465272	0.2900236195604292	44.80328369140625	0.3783232569694519	21.27307891845703	nan	inf
monomer-300-nr2-7_result_1	26	MSLEERLKEALKKYYSEDTSIEEIYNRIYKELEKLEKESTEENKPKDYPSLKAWIKEKMAEFAKTTEFKALYALIQAIAELPIDDSDEKLKEMAELVVEYMEPPEDRAKIDFFIALILAFLEKHPDKEVVLNFVKNLQELSLLLPDIDPEKAAEFLLKLAKSKASFSKLSPEENPDVYFFLSLPSKFIIFHILFYLSLDKEEQEKYKKFMTEYRKAVLEKLKEREAAPPLPPEKQKILLYTFISKKYVILLIDDEELSRYIVYKNENYPENIEPILEFDSLEDLPKIPESKIIYEYIKKE	13.897186920593038	0.2799158418808993	55.662986755371094	0.4747331738471985	17.681556701660156	nan	inf
monomer-300-nr2-7_result_1	27	MSLEERLKKALKESFSEDTSIEEIYNRIYNALKKLEKESTEEKKPEDEPSLKAHVQKLLDEYAKTVEFRALYALIQALAELPIDTSEENLKKMAKLVAEYIVPPEDKEKVDFFTALLLAFLEQHPDKEVILNLVKNLQKLALLLSDIDPEKSAEFLQKLAKSKASFKKLSPEENPDVYFFLKLPSYLIIAFILLYLSLDEEEKKKFIKFMQEFLKIAKEHLEELKKSPPKPESEKKLIFYFFYSDKYVILFIIDENLSRYIVYENKNFPKDIKKKIEVDSLEDLPKIPESIIIYEYVKEK	13.063772690354702	0.3852072371310454	40.57625961303711	0.3299671709537506	22.13242530822754	nan	inf
monomer-300-nr2-7_result_1	28	MSLLERLQKALNLMYSEDTSIEEIFNEIYSELKKLEKEITEENKPESDKSLYEHALKLLNEFAKTKEFKALVALIQAIANLPIDISEENLKKMAEKIAKYIVPPEDKAKISIFIAILLAFLEENPDKETVLNLVKNLKELALLLDDIDLEEAANFLLKLAKSKASFSKLSPEENPDVYFFLKLPSYLIIFFLLFYLSLSEEEQEEFKKFMLEFLKKVKEHLKKLEASPPLPESEIPLLLFTFLSSKYLILFLVDPELSRFYVYKNENFPDNLEPVIEFKSLEDLPKIPESIVLYKYEKEK	20.13644695393219	0.2595351495131703	38.138877868652344	0.29084351658821106	22.634119033813477	nan	inf
monomer-300-nr2-7_result_1	29	MSLRERLKKALDLEYDEDTSFEEIYKSIKEALEKLEELSKEEYKPEDEPSLKAYVKKLLEEFAKTREFRALVALIQAIAELPIDTSEERLKEIAELVAEYMVPPEDREKIDFVRALLLAFLELHPDKEVIKKLVENLQELALLLDDIDIEEAAEFLQKLAKSKASFKTISPDENPHVYFFLKLPSHLIIFHILELLSLDEEEQKKYKEFMKEYLKKVIERRKELEAAPPLPEEDIPLNFYFFLSKDKVILYVDDPDLSRYYVYKNENFPKNIKPVLTVKSLKDLPKISKEIIEIEYIKKK	18.8660386216186	0.18575001847148653	39.3272705078125	0.2426394820213318	22.515336990356445	nan	inf
monomer-300-nr2-7_result_1	30	MSLEERLRAALARHFSEDTSLEEIFNAIDAALKRFEREATEEARPAEEPSLRAHIARLMAEFARTREFAALYALIQAIAELPIDDTPERLAAMAERVVEYIEPPPDRARVDFWTALLLAFLEEHPDREAILNLVRNLQELALLLDDIDLERAADFLARLAASRASFASLPPDENPDVAFFLSLPSRLIIYHLLFYLSLDEEEQEKYRKFMQKYRKAVREHLAELEAAPPLPESEIPLRFFFFYSDKYVLLFINDPELTRFIIYKNINFPKDIEEVIEASSLEDLPKISKENIIYEWVREP	16.423131437294376	0.2611463790960182	44.70258712768555	0.28736817836761475	21.813505172729492	nan	inf
monomer-300-nr2-7_result_1	31	MSLKERLKKALDLSYSKNTSIEEILNSILNELKKLEEESKEEYKPESDPSLKAHIEKLLEEFAKTTEFKALVSLIEALANLPINSTEERLKEIAKLVAEYLNPPEDQAKIDFFTALLLAFLEEHKDKEAIINLVKNLQELSLLLDDIDIEKAAEYLQKLAESKASFASLPPEENPDVAFFLSLPSELIIFHLLFYLSLDEEEQEKYKEFMKKYLKTAKEHLEKLKASPPLPKEDQTLIFYFFYSKKYVLLLILDENLSRYILYKNKNYPENIEEKLEVKSLKDLPKISPDIILYEYIKKE	14.844771468696637	0.416750940190626	43.89720916748047	0.3628314137458801	21.189294815063477	nan	inf
monomer-300-nr2-7_result_2	0	MIEEAVKKMILSLLKSKNITDFSNLNLEINIEEELNYEIKAEKVLSLSNKNKPFDNEENMPETLKKLVEKYKSLNKEEEAKKLREDLNIASKNNISFAFTKISVKTKDNKIITFYFAFVYIDLKENNWSYFISLVYSEETNFTHLSYKSYNPEKDSLDFFYEVSKEAIKAMIDFLKNKYKKNNPKEEPKPKNETDDPEYYVEKLNLLFQTAFYYYKLLKENKDPNIPLTEELMKEFKEKYSAEIKLEKLDENTYKIKAYYSENNKKELVAEIILYDKPDYEELFVATAAAFAAMIKKYES	19.909773628463324	0.22355620247573646	48.38422775268555	0.45371362566947937	19.12322235107422	nan	inf
monomer-300-nr2-7_result_2	1	TIIEAMKELILALLKANNITDFSNLNFNINIKKNLNLKFKAEEVLSLYRKNEPFSSKENMPPVLRKLVDKYEARNEPEKAKKLREDLNIASKHNISFAFTKISVITKDNKKITFYFAFVYIDLKENNYKYFISLVFSINKNFTHLSYKSFNPKTDDLSFFKEVSEEAINAIIDFLENKYKKSNDKPEPKELNENDDPELYVEKLSLLMQTALYKYYLLKNNKDPNIPITEELMKEFKEKYNAEIKLEKKDENHYVIKAYYSENNKPELVAEYEFYEKPDLYELFVLVAAAFAKMIKKFEE	9.87059946321027	0.6478612215757198	55.52389144897461	0.5306109189987183	17.439393997192383	nan	inf
monomer-300-nr2-7_result_2	2	EIEKAIKEMILSLLKAMNITDFSNLNLNINIEEELNYEFKASKVLSLYRKNKPFDSEENMPEVLKKLVKYYKELNREDEAKELREALNILSKNNIAFAHTEISVIKENNEKITFYFSAVYINIPDVNYSHFIFQVYSLNKNFYHLSYKTFNPEKDSLDFFYEVSKEAIKAMIDFLKNKYKKNNNKPEPKPKNETEDPEYIVENLSKLFQVALYYYYLLKNKEDPNIPITEELMKEFKEKYNIKIELKKINENTYEIKAYYSKNNKPELVAKFILYRKPTPEELFVLVAAAFAKMVEKYEK	12.707710765715929	0.45380904567989394	46.50607681274414	0.37590593099594116	20.00995635986328	nan	inf
monomer-300-nr2-7_result_2	3	MIEEAVKEMILALLKAKDITDFSNMNFNFEIEEELNYEEKASDVLSLYRKDKPFDSRENMPPTLRRLVDRYEARNEPEEAERLRKLLDVLSKHNIAFASTKISVKTENNEIITFYFSAILIDYPENDYSYFLVLVYSDNSNFTHLSYKSFNPKTDDLSFFYEVFKDAIKAMYDFLRNKYKKSDNEPEAKPKNENDDPEKYVKNLSLLFQYALYYYYLLKNKLDPNIPLTEELKKEFLKKYSFEIKLEKVDENTYRILAYYSENNKKELVEELTLYRKPDLEELFVLTAAAAAAMIEKMEK	19.333946399329417	0.21886696413648626	60.33306884765625	0.5797556638717651	14.92347240447998	nan	inf
monomer-300-nr2-7_result_2	4	MIIDAVKEMILSLLKAKNITDFSNLNFNFNIEEELNYEFKANEVLSLYKQNEPFSNDENLPPVLKKLVEEYRKLNKEDEAEKLRKRLNILSKNNVAFAFVEISVKTEDNKIIRFYIAAVHISLKDNDYEYFLALVYSENSNFLHFSSKAFNPKKDDLSFFKEVFMDVIKAMYDFLKNKYKKNNDEEEAEEKDENDDPEKLVKALSYLFQIALYKYYLLKNNKDPNIPITEEKLKEFKKKYSAEITLEKVDENTYVIKAYYSENNKKELVEEITLYKKPTPEELFVAVAAAFAAMLEKFEK	19.603423864775614	0.1741429417348701	64.49414825439453	0.49190133810043335	16.709030151367188	nan	inf
monomer-300-nr2-7_result_2	5	TLEEALMKMIKALLEAKDIKDFSNWNFKLNIEEPLNLEFEASEVLHLYRKNEPFDNDENLPKVLKKIVDRYNSLNQEDKAKQLREDLNIISKENIAFASTKLSVITEDNKKITFYFAFIYIDLKNNNWSYFISMVYSENKNFLHISYKSFNPEKDDLSFFFEVAEKNAKAVIDFLRNKYKKSNDEPEAEEKNENDSPEKIVKYLSTLLQIAFYYIYLLKNNKDPNIEITKELMEEFKKKYSFEIELKKIDENTYELKAYYSKNSKKELVAKYIFYDKPNFDELFVLSVAAFAKAIKKYNE	21.511732090844866	0.18798716815564945	51.91236877441406	0.5294613838195801	17.17165184020996	nan	inf
monomer-300-nr2-7_result_2	6	TIEEAVEKLVKSLLKSMNITDFSNWNFNINIKEDLNLEWKAEPVLSLYRKDKPFDSDENRPPVLRRLHDEYRARNREDEAKRLDELLDVLSKHNIAFASTKISVIKEDNTKETFYLSSVVIDLKDNNWVTFISQVYSENSNFFHLSYKTFNPKTDSLDFFKEVYSENINAIIKYLRNEYKKNNNEPPPIPKNETEDPEERVKNLSKLFQVALYKYYLLKEKKDPNIPITEELMKEFLEKYYAKITLEKVDENTYRIKAYYSKNNKPKLVAELTFYRKPTFEELFVLTAAAFAAMVEEMEK	14.872735245980886	0.262001772913568	57.40167236328125	0.43737906217575073	19.538768768310547	nan	inf
monomer-300-nr2-7_result_2	7	TLEEALKKMIESLLKAANITDFSNMNFNLNIEEPLNLEEKASPVLTIARKNEPFDKDENMPPVLRRLVADYEARNRKDEAEKLRRDLNVLSKNNIYFAMTELSVKLPDNKIERFILAFVLIDDKKNDWVTFIALAYSLNSNFLHLSYKTFNPKTDDLSFFYEVSKDVAKAIIDYLRNKYKKNNDEEEPKPSDETDNPEEIVKALNYLLIVSLYKYIKLKNNEDPNIPITEELLKEFKKKYNAEIKLEKLDENTYRIKAYYSENNKPELVAEYIYYRKPTVEELFVLSVAAFAKMIEKYEK	24.2058433186366	0.11963207454232623	40.341209411621094	0.2942184805870056	21.91368865966797	nan	inf
monomer-300-nr2-7_result_2	8	MIEEAVKEIALALLKAMNVTDFSNLNFNFNIEEELNLEIKAEKTLLLYRKDKPFDKKENMPEVLKKLVDEYEARNEEEKAEKLKELLNVASKKNIAFAFTKISVITENNEIITFYIAAIYIDLKENDWKYFIALAFSLNSNFKHLSYKAFNPKTDSLDFVKEVFKDVINAIIDFLRNKYKKNDDEEEPEEKDENDDPEEIVKNLSLLFKTALYYYLLLENNEDPNIPITKELMKEFEKKYYAKIELKKVDENTYEILAYYSKNNKPKLVAKIRLYRKPDPYELFVATAAAFAAMIEEYEK	22.09481986475484	0.1384226228566369	42.0522575378418	0.35586386919021606	21.82320785522461	nan	inf
monomer-300-nr2-7_result_2	9	MIIEAVKKAIKALLEAKNITDFSDWNFEYNEEEPLNLEWKASETLLLYRKDKPFDNEENMPPTLRKLVARYKARNEPEKAEELRRRLNIMSKNNIAVAFTELSVKTENDEIIRFYFLFIYIDKKDNNYSYFISSVYSLNSNFFHISYKSFNPKTDSLSFFYEVSKEAIKAIYDFLRNKYKKNNNIPEPIPRNENESPEEIVYYLSKAFEIALLKLYILDNKEDPNIEITEELLEEFKKKYNIKITLEKVDEDTYVLKAYYSENNKPELVAEFRYYEKPDVEALVVLAAAAAAAMIEKYLK	10.059309229237158	0.5204271098140083	55.02995300292969	0.46838733553886414	17.455955505371094	nan	inf
monomer-300-nr2-7_result_2	10	KIEEALMEMIKSLLESANITDFSNWNFNFNIEEELNYEIEAEEVLLLSRKNEPFSSKENMPPVLKKLVERYEKQNKEEEAKRLRELLNVLSKNNISLAHTKISVIDENNEKITFYFSFVLIDLKDNNWKHFIAMVYSENKNFFHLSYKSFNPKTDDLSFFFEVSYEAVKAMIDFLKNKYKKSNNEKEAKPKNENEDPEEIVKNLSKLMRTALLKYYKLKNNEDPNIPITEELMKEFEKKYYAKIELEKVDENTYVIKAYYSENNKPELVEEIVLYRKPDEYELFVATAAAFAAMIKKYEE	21.480261216486404	0.12758519698885645	55.21843338012695	0.4254035949707031	19.85268783569336	nan	inf
monomer-300-nr2-7_result_2	11	TIEKAITELILALLKASNITDFSNLNFNINIEEELNYKFEASEVLLLSKNNEPFDNEENMPKVLKKLVKEYKERNEEEEAKELRERLNILSKNNISFAFTKISVIKENNKKETFYFAFVLINDKKNNWNHFISLVYSLNSNFRHLSEKSFNPEKDDLSFFYEVSKEVIKAIIDYLRNKYKKSNNKKEPKEKDENDDPEEIVENLSYLFEVALLKYYRLKNNEDPNIPITEELMKEFKEKYFAKITLEKVDENTYVIKAYYSKNNKPKLVAELKKYKKPDDYELFVLVAAAFAAMVEEMEK	10.10074209179969	0.3732784220132973	55.45440673828125	0.4782240688800812	18.02521324157715	nan	inf
monomer-300-nr2-7_result_2	12	ELEKALMEIIKALLKAMNITDFSNWNFNLNIEEELNLKIEASEVLLLYKNNEPFDNDENMPPVLKKLVKKYRERNKEEEAEKLRKLLNVLSKNNIAFAYTEISVITEDNKKITFYIAAVYIDIKDNNWKHFIALAYSENSNFLHLAEKSFNPKTDDLSFFYEVFKEVAEAIIKFLRNEYKKNNPEEEPEEKDENESPEEIVKNLNLLFQVAFYKIYLLKEKKDPNIEITEELMKEFLKKYSAKIELEKLDENTYRIKAYYSKNNKKELVEELILYDKPTKEELFVLTAAAFAAMIEKFDK	4.958319551071799	0.7541477054151464	69.280029296875	0.5891257524490356	14.368611335754395	nan	inf
monomer-300-nr2-7_result_2	13	MIEEAVKKMIEALLKANNITDFSNMNLNINIEEDLNYEFKAEKVLLLSRKDKPFDSDENLPEVLRKLVAKYRAQNKEEEAKRLRELLNVASENNISFAITKISVITKDNKKITFYFAFVYIDLKDVNYKHFISLVFSEETNFLHLSYKSFNPNTDDLSFFYEVSKENINALIDYLKNKYKKNNDEPEPKPKNENDDPEFYVKNLSYLLQVAFYKIYLLKKKLDPNIPITPELMEKFKKEYNAEIKLEKKDENHYEIKAYYSENNKPELVEKIELFEKPDFYELFVATVAAFAAMIKKFNE	20.359862265986326	0.18785432223040885	44.467140197753906	0.3845095634460449	19.907642364501953	nan	inf
monomer-300-nr2-7_result_2	14	EIVKAIEEMIKSLLTAKDITDFSNWNFKLEIKEELNYKIKAEPVLTLYRKDKPFDSEENMPPVLKELVKRYKELNKEEEAKRLRELLNVLSKENIAFAATKVSVITEDNKKITFYFAFVLIDLPENNWVTFISLVYSEESNFTHLSYKTFNPEKDDLSYFYEVSKENIEAVIKFLRNEYKKSNNKPEPIPHNENDSPEDYVEKLSLLLQTALLKYIILKENKDPNIPITEELMEEFKKKYYAKIELKKLDEETYEIRAYYSENSKPEEVARIILYRKPTFYELFVATAAAFAAMIKKYNE	20.980606982834846	0.1353175376754338	54.46200180053711	0.4285740554332733	19.556346893310547	nan	inf
monomer-300-nr2-7_result_2	15	ELIEALKKLAEALLKSKNITDFSDWNFNLDIPEPLNLKIKSEEVLLLSKKNEPFDNDENMPPELKKLVKEYESLNKKEEAEKLRKDLNILSKNNISFAFTKLSVITEDNKEITFYIAAVYIDLKENDWSTFIVLAYSLNSNFVSLSYKTFNPKTDSLSFVKEVFTKVAKAIIDFLRNKYKKNNPEEEPKEKNENDDPEYIVKNLSLLFQVAFYKYVLLKEKKDPNIPITPELLEEFKKKYSFEIKLEKLDENTYKIIAYYSKNNKKKKVAEYIYYKKPNEYELFVLTAAAFAKAIEEYEK	20.672795936418755	0.20658308458962674	54.57108688354492	0.4882555603981018	18.34077262878418	nan	inf
monomer-300-nr2-7_result_2	16	EIEEAVKKMILSLLKSKNITDFSNFNLNINIEEDLNLKFKAEEVYHLYRNNKPFDNDENMPPVLKELVKRYRERNEEEKAKELRELLNVASKKNIAFSFTKISAIKEDNKEITFYFAFVYIDDKNTNWSHFISLVYSENSNFLHFSSKSFNPKKDSLDFFYEVSKEAIKAIIDFLKNKYKKNNNIPPAVPKDKTEDPEEIVKNLSLLFQIAFYKYILLKEKKDPNIPITEEKLKEFLEKYNIKIELKKINEKEYEIKAYYSENNKPELVAELRYYDKPDEAALFLLTAAAFAAMLEKYEK	20.645673172099414	0.14155464201260815	56.773773193359375	0.39373958110809326	20.108373641967773	nan	inf
monomer-300-nr2-7_result_2	17	TLKEALLEMMKALLEAMNITDFSNWNFNLNIPEELNYKMEASKVLHLYRKNKPFDSDENLPEVLRKLVERYRKLNREDEAKKLRELLNVASKENIAFAATKLSVITEDNKKITFYFAAVVINDKNNNWVTLIVQVYSENTNFNHIAYKTFNPKTDSLDFFYEVFKEAANAVIDFLRNKYKKSNNEKEPKPKNENDSPEEYVKNLNKLLEIALLKLYMLRNNEDPNTPITEELMEEFRKKYNAKIELKKIDENTYEILAYYSENNKPELVAKFRLYRKPTFEELFVLTVAAFAAMIKKMKE	18.870746155826502	0.19949723117986412	47.25181198120117	0.4621679186820984	19.853567123413086	nan	inf
monomer-300-nr2-7_result_2	18	MIEEAVLELIKALLTAANITDFSNMNFNINIEENLNLNFKAEKVLLLSRSNEPFDNDENLPEVLKELVKRYRSLNQEEKAEQLRKDLNVLSKNNISLASTKISVIKEDNKIITFYISAVLINKPDNNYVYFIVQVYSENSNFFHLSYKSFNPEKDSLDFFKEVFSDAIKAIIDYLKNKYKKNNPEPEPKPKNENDDPEYYVKNLSKLLETAFFYLYLLDEKKDPNIPITDELMKEFRKKYNFKIELKKVDENTYEIIAYYSKNNEPKEVAKIILYDKPNFDQLFVATAAAFAKIVEEYEK	19.51962408024326	0.16962432838389466	61.09818649291992	0.40442460775375366	19.074199676513672	nan	inf
monomer-300-nr2-7_result_2	19	MMKEAVEKMIKSLLKSQNITDFSNFNLNINIEEELNLEEKASEVISLYRNNKPFDNKENMPPVLKKLVEKYEKRNEKEKAEELRKLLNIASKKNIAFAFTKLSVKKENNEEITFYLAFVVINNKKNNYVTFIAQVFSENSNFNHLSYKTFNPNKDDLSFFYEVSKDVINAIIDFLRNKYKKNNNEKEAKPKNETEDPEKIVKNLSYLFQVALLKYYLLENNKDPNIPITEELMKEFKKKYNAEITLEKKDENHYLIKAYYSENNKPELVAEIEIYEKPTPEELFVATAAAFAAMLEKFEK	22.281713417454966	0.17298230393431105	46.900047302246094	0.39450007677078247	20.603519439697266	nan	inf
monomer-300-nr2-7_result_2	20	TIEEALLKMIKSLLESANITDFSNFNFNFEIEEELNYEIKASEVLTLSKKNKPFDSMENMPPVLKKLVKEYLERNEEEKAKQLKEDLNILSKNNISVSFTKISVITEDNKIITFYFLSILINNKENNWVTFISHVYSEESNFNHFSYKTFNPEKDDLSFFYEVSKDAFKAMYDFLKNKYKKNNNKKEPIPKNENDSPEEIVENLNEAFIIALYKFILLDEKKDPNIEITEELLKEFKKKYNAEIKLEKVDENTYVIKAYYSKNNKPELVAEIRLYRKPTPEELFVATAAAFAKMVEKYLK	23.317723157440025	0.13792247168617786	43.02510070800781	0.39389729499816895	21.150039672851562	nan	inf
monomer-300-nr2-7_result_2	21	TLEEALKKMIDSLLKAANITDFSNWNFNLNIEEPLNLEEKAEKVLSLYRKDKPFDSKENMPEVLKKIVDEYESRNEKEKAEELKKALNIASKNNIAFAFTKLSVITEDNKEITFYFAFVLINLKENNWVYFIAMAYSLNSNFLHLAYKSFNPEKDSLDFFYEVAKEVANAVIDFLKNKYKKSNDKKEAKPKNENDDPEEIVKALSYLFQVALLKLYLLKNKKDPNIEITEELMEEFKKKYSAKIELKKVDENTYEIKAYYSENNKPELVAEFRFYRKPDEEELFVLVAAAFAKMIEKMNE	13.895271811039448	0.36405816007917496	50.08729934692383	0.41490358114242554	20.58591079711914	nan	inf
monomer-300-nr2-7_result_2	22	MIEEALKEMILALLKAKNITDFSNFNFNFNIKEKLNLEIKAEEVLSLFKKNKPFDSDENMPEVLKKLVKRYRERNEEEKAKELRELLNVLSKHNIAFAFTKISVIKEDNEKITFYFAFVLIDLKDNNYVHFIALAYSENSNFLHFAYKTFNPKKDSLDFFYDVSKEVYKAIYDYLKNKYKKNNDEPEAKPKNENENPEEIVKALNYLFQIALYKYYLLKNNEDPNIEITEEKMKEFLEKYYAKIELEKIDENTYRILAYYSKNNKPELVAELELYEKPTPEELFVLTAAAFAAMVKKYDE	19.77731205695799	0.283329647084701	47.338768005371094	0.42574551701545715	18.351911544799805	nan	inf
monomer-300-nr2-7_result_2	23	MIIDAVKEMILALLKSKNITDFSNMNINYNEEEELNLEFKASETLLLSRKNEPFDNEENMPPVLKKLVAEYKSLNKEEEAKKLREDLNIASKKNISFAFTEISVITENNEIIRFYFAFIYIDNKNNNYSYFISMIFSENSNFTHISYESFNPKKDSLDFFKKVSLKAIKAMYDYLKNKYKKNNNEPPAKPYNENERPEYIVKNLSLLFEIAFYKFILLSENKDPNIEITEELLKEFKKKYNFEIKLKKVDENTYEILAYYSKNSEKKLVAKFILYKKPDKYELFVLTAAAFAKAIKEYLK	20.354783528461752	0.19180811890849203	51.778114318847656	0.524622917175293	17.59453582763672	nan	inf
monomer-300-nr2-7_result_2	24	MIEEALLEMIKALLKSKNIKDFSNINFNFNIEEDLNLKFKASKVLHLYRNNTPFDSKENMPEVLQKLVDRYEAQNKEEEAKKLRELLNIASKKNISFAFTKISVITEDNKIITFYFAFVHISIPDVNTEYFIAMVFSLEHNFFHLSYKSFNPKTDSLDFYYEVAKEVVNAMIDFLKNKYKKNNNEPPPIPRDETDSPEYIVKNLSTLFQTAFLKYYLAKNKKDPNIPITEELMKEFKEKYNFEITLEKVDENTYVIKAYYSENNKPELVAEITLYDKPTFEELFVATAAAFAAALKKFEE	19.469615628129798	0.23676422479494463	65.89297485351562	0.4136335253715515	18.854095458984375	nan	inf
monomer-300-nr2-7_result_2	25	MIEEAIKEMIEALLKAKDITDFSNWNFNFNIEEDLNYEFKAEKVLLLYRKDKPFDSDENLPPELKKIVARYRSLNREDEAEKLREDLNILSENNIAFAHTIISVKDSNNKIHRFYFSMVYISLPDVDWEYFISHVYSENSNFNFLSYKSFNPKTDDLSYFYEVSKEAIKALYDYLKNKYKKTDDTPPPEPYNEKDRPEKLVKNLSLLFQTALYYYILLKEKKDPNIPLTKELMEEFKKKYSIEIELKKLDENTYEIKAYYSKNNKKELVAKLIFYDKPDKYQLFVFVAAAAAKMIKKYNE	22.00067972609416	0.1721562438728639	46.24018859863281	0.45989012718200684	18.80160903930664	nan	inf
monomer-300-nr2-7_result_2	26	MLEEALKEMIKALLEAKDITDFSDFNFNLNIEEDLNYEFKANEVLLLYRKDEPFSSDENLPPVLKKLVERYKKRNEEEKAKELRELLNEASKLNIAFALTEISVKTKDNKIIRFYFAFVLIDNPKNNWVTFISLAFSENSNFTSLSYETFNPEKDDLSFFYKVSKKVAEAVIDFLKNKYKKNNNESEAEEKDETDDPEYYVKNLSLLLETAFYKYYLLENNLDPNIPITEESMKEFKKKYSAEIKLKKVDENTYEILAYYSKNNKKELVAKITLYRKPNLYELFVATVAAFAAMLKKYKE	9.544529003469245	0.6773514961924318	59.87004852294922	0.5214911699295044	16.45278549194336	nan	inf
monomer-300-nr2-7_result_2	27	MIEEALKEMILSLLKAKNITDFSNMNFNFNIEEELNYEFKAEKVLSLYKKNKPFDNDENMPEVLKKLVEEYEKLNKKEEAEKLRELLNIASENNIAFAATKISVKTENDEIITFYFAFVYIDLKDNDWVTFISLVFSENSNFRHLSYKTFNPKTDSLDFFKEVSKENVKAMIDFLKNKYKKNDNKPPPKPKNEKDDPEYYVENLSLLLRTAFYYIYLYKENKDPNIPLTKEKMEEFLKKYSFEIKLEKLDENRYKIIAYYSKNNKKEVVAEFEYYKKPDFYELFVLTVAAFAAAIKKYNK	16.547753382662332	0.25901580433833776	48.55051040649414	0.4094926118850708	19.236780166625977	nan	inf
monomer-300-nr2-7_result_2	28	TLEEALLEAILSLLKSANITDFSNINFNLNIEEPLNYEEKAEPVLSLSRNNKPFDNLENMPPTLKKLVEEYKERNEEEEAEKLRKLLNIASENNISFAATKLSVITEDNKKITFYFAFVLIDLKNNNWSHFIALAYSEEKNFLHLSHKSFNPKTDDLSFFYEVSKEVAKAIIDFLRNKYKKNNDEPEPIPKNETEDPEYYVKVLSYLLQVALYKYILLKEKKDPNIPITEELMKEFKEKYSAEITLEKLDENTYKIIAKYSKNNKPEVVAEYILYRKPTFEELFVLTVAAFAAMIKKYNE	21.621604843520547	0.15629577723962726	48.51388931274414	0.536155641078949	17.668453216552734	nan	inf
monomer-300-nr2-7_result_2	29	TIEEAVMKMIKALLEAANITDFSNWNFNYNKEEDLNLEFKAEPVLLLYRKDKPFDSDENMPPVLKKLVKKYRSLNREDEAKKLREDLNIASKHNIAFAFTKISVIKEDNTKITFYFAFILIDNKKNNWRHFISHAFSLNSNFNHTSYKSFNPKKDDLSYFYEVSKKNIKAIDDFLRNKYKKNDNKPEPIPKDENEDPEEIVENLSKLFQIALLKYILLNENKDPNIPITEELMKEFKKKYYAEITLEKIDENTYRIKAYYSKNSKPELVAELIYYDKPDEYELFVLTAAAFAAMIKKYEE	22.142186447897217	0.22073999559816743	46.274715423583984	0.40488341450691223	20.53889274597168	nan	inf
monomer-300-nr2-7_result_2	30	MIEEAMMELIKSLLKAQDITDFSNMNFNFNIEEDLNLKFKADEVLSLYRKNEPFDSDENMPPVLRELVARYEARNEEEKAEELRKRLNIASKKNISFAATKISVITENNEIITFYFVAIYINDKKTNWNHLIVQVFSENSNFNHISYKSFNPKTDDLSFFYEVFKDAIKAIYDYLRNKYKKSDNEEEPKPRDENESPEYYVKNLSLLFQIAFYKYYRLKNNEDPNIPITEELLKEFKKKYNVEIKLEKLDENRYRIKAYYSKNNKPKLVAELELYEKPNFYQLFVATAAAFAAILEEYDK	20.97772796221739	0.14998671834982455	60.46650695800781	0.4172772467136383	20.019472122192383	nan	inf
monomer-300-nr2-7_result_2	31	TLIEALKKAIESLLKSANITDFSNMNFNLDIEEDLNLKFKASEVITLSKKNKPFDSKENMPPVLKKLVDRYEKQNKEEEAKKLLELLNIASKNNISFAMVKLSAITSDNKIITFYFAFVLIDLKDNNWKTFIAMAYSENSNFLHISYKTFNPNKDSLDFFYEVSKDVAKAVIDFLRNKYKKTNPKPEPKPKNENDDPEYYVEALSKLLQIALYKYYLLKNKKDPNIPITEELMKEFKEKYTIEIKLEKVDENTYRILAYYSKNNEKKLVEEIILYRKPTLEELFVATVAAFAAMIEEYEK	23.171636369373644	0.1020758214342185	61.33994674682617	0.3799040913581848	20.04168128967285	nan	inf
monomer-300-nr2-7_result_3	0	MAEEKLEKLLKEIEEKSIEKAIQEALDKLEEQLKNPSVLDLDALIFSSAAFLYYAEKVLNNEDYKLSKELYEKIQKLFPLSDSDDVQSSKEFILLSALTMIFFNVLLMLKKLAETPENDVETYKKLLEAAKILSYILLKLLELDKSFSEELKKLFKKEYDKIANQPELPDEKLKLKTLELLLLNLAFLFYLLSKINKDKDPNFLDKLLKLPLKLDIEPPKKEPPKYNPETKEWSQSLTFKLKDYTLTISYTYTEEVDPETKEKKITKKTYTVTLEIKPLKLTLTYTLNEDYKLEIKKEFK	1.413115178720829	0.958037304089756	85.05570220947266	0.8685480356216431	6.644040584564209	nan	inf
monomer-300-nr2-7_result_3	1	KEKEELEKLLKEIEEKSIEKALEEALEKFEEILKNPENLNLESLKFLAAAAYYYYKLVMENKNTPLSPELYKKIQKLFPLTDSPDVQSDPRFILIAALSLIFFSALLALYKLAKTPKNNAEEYKKLLDFAKFLSYIFLEMLNLDPSFSEELKKKFKEEFEKIANQPELPDSELYKKTLELISLLIAFLFYALSLANKDEDKSFLDKFLKLPLNFDIEPPKKKEPEFNPETKKYSESLEFKFEDYIVKISYEYTEETDPKTNKKIIKKKTYTFEVIDKKEKLTIKYTLDENFNLKKEIIKE	15.776917156534711	0.46158194864778146	72.64704132080078	0.7365792989730835	11.442647933959961	nan	inf
monomer-300-nr2-7_result_3	2	EAKEKLEKLLKEIEKESIENALNKALDLLKKQIENPENFDLDAYLFAAAAALYYAKKVLNNENYTLSPELYKKLQELFPLTDSDKEQSSKKFILKSSITLILYIALRALKYLSKIPENDAEKYKELLELAKNLTYILLELMKLDKSFSKELIELFEKEANKILNQPPLPDEKLKEQTTELILLNIAFLFYLLAKIEEDKDKDFLKKLLKLPDKEDITPPEIKEPEYNEETKEYSQSLTYKFNDYTLTISYTYTEEKDPETNEIKIKKKTYTVELIDEKKNLILKYTLDENLNLKKEKIKK	1.6620029884938106	0.9481128773319523	84.09148406982422	0.8749062418937683	6.807928085327148	nan	inf
monomer-300-nr2-7_result_3	3	KEEEKLKKLLEEIEKKSPEKALNEALDRLEKMEKNPENLDLEALEFLSAAAYYYYKLVMENKDYTLSPELYEKIQKLFPLTDSPEVRSDKKYIKLASLTLIFYNLLRALEELAKIPKNDVEKYKELLELAKFLSYILLKFMELDKEYSEELKNLFKKEYEEISNKPPLPDEELYYQTLELITLNIAFTLYLLFLTEKEEDPNFLDKFLKLPDNREWEPPKIVPEVYDEKTNEYSKELTYKIKNYTIKISYKYTKEIDPETNEEKIKKLTLTFEVIDEEDNLTLKYTLDLDYNLKKEKIIK	17.668395059132056	0.5437439642673147	74.68986511230469	0.7624943852424622	10.658537864685059	nan	inf
monomer-300-nr2-7_result_3	4	DEEARLAALLAEVEAESIEAALARALAAREAQLKDPSVLDLDADLFAAAAALYYYKKVMENEDTPLSPELDAALQALFPLTDSPEVRSDPRYILLAALTLMYDIALRMLRHLVNTPRNDAETYRRLLEAARTLSRMLLELMNLDPSFSEELKEKFKKEYDAIANRPPLPDSELYWQTLELILFNIAMLFYLIARVNKDEDPSFLDRFLKLPLKEDVEPPEIVPPVYNPETKEWSQKLTFKFNKATLIISYTYTEEVDPETKEKVIKKKTYTVTLILEDENKILTYTLDENFNLEKKIEEL	1.7199855930505874	0.9402714822921966	83.37544250488281	0.8654700517654419	6.7621259689331055	nan	inf
monomer-300-nr2-7_result_3	5	EAKEELEKRLEEIEKKSIEKALEEALDKYEEMLKNPENLDLDALLFLSAAALYHYKKVMNNEDYPLSEELYKKIQELLPITDSPEKKSDKKFILLSSLLLIYRTVLLMLRELAKTPKNDVEKYKKLLKAAKIISYILLEMMKLDKRFSKELIEKVKKEYEKISNKPELPDSQLYEQTKELLSFNAAVLFYLIFLTEEDKDDTILDKLLKLPDELEIEPPEIKEPVYDPETKVWSKELTYKIKNYIIKISYEYKEEVDPKTKKKIIKEKKLIFELIDKEEKKILKYELDLNYNLKKEIIEL	14.953563050330935	0.5312163626235915	66.87026977539062	0.7009912133216858	13.8220796585083	nan	inf
monomer-300-nr2-7_result_3	6	EAKEIIKKLLKEIEKKSIEKALEEALDKLEEQLKNPENLDLESLIFAAAAALYYYLKVMNNENVPLSPELYEKFMKLFPLTDTPEVRNDKRFIRILSLTLIFFNVLRALYHLAKTPENNVEEYKKLFKLAKILAEILLEFLESDPNVSKKLKELFKEEYEKIANQPPLPDSKLYEQTRELLLFILANLFYLLYKENKENDKNFLDKLLKLPLNWEIEPPKIKPPVYDKETNEWSQELTFKFNDYILKISYTYKEEIDPETKKKIIKEITYTVELIDKKKKLTLKYTLNENYELKIEKIYE	9.02453500100387	0.6850953368476096	68.42159271240234	0.727631688117981	12.231608390808105	nan	inf
monomer-300-nr2-7_result_3	7	ESEKLLKKLIEEIEKKSIEKALQEALDKLEEILKNPENLDLEALLFAAAAAYYYYKKVMENEDYTLSPELYEKIQKLFPLSDSPSVRSSKKFIKISSLTLILFNVLLALKELAKTPENNAEKYKELLELAKNLSYILLKMMELDKSYSKELIELFKKEYEKISNQPPLPDSQLYYQTLELLSFIAAFLFYLLFLENEENDFSFLDKLLKLPLNLDIEPPKIVPPKYDPETNEYSQELEFKFEDFILKISYTYTLKKNPKTNKWEITSITYTFELIDKKKNLTLKYTLDLNYNLKKEIIYK	4.019261701871668	0.883161335359612	77.0987319946289	0.744873046875	10.741011619567871	nan	inf
monomer-300-nr2-7_result_3	8	ESKEKLEKLLEEIEKKSVEKALNEALDKLKEILENPENLNLESLLFAAAAAYYYYKLVMNNENYPLSEELYKKLQELFPLTDSPEVRSDPRFIKLSSLTLIFFNALLALKELANIPENDVEKYKELLKLAKDLSYIFLEMMNLDKEYSEEFKELFKKEFNKISNKPELPDSQLKEQTLELLLLLIAFLFYAISRTNKNEDDTFLDKFLKLPLKLDIPPPKIKKPVFNKETKEYKEELTFKFNDYILKIYYTYTYEKNPETNEKVITKKTYTVELIDKKKNLTLKYELDENNNLKIEKIIK	1.766479699781778	0.9382936504129297	78.31607818603516	0.7939597368240356	9.415473937988281	nan	inf
monomer-300-nr2-7_result_3	9	KAEEIIEKLKEEVEKKSIEKALEEALEKQKKYLENPNNFNLEDAIFLAVAMYYAYEKVMNNENYTLSPELYKKLQELFPLSDSPDVQSDKKTIKLYALTSIFYNVLRAIYELAKIPKNDAEKYKKLLEYAKILSEIILKLFELDPSFSKKFIELFKEEYEKISNQPELPDSELYYKTLELLSLNAAFLFYAIFKIEEDKDENILEKFLKLKDKLDIKPPKIKEPVFNPETKEYSKELTYKFNNYTLTISYKYTEEVDPETKEKIIKKRTYTFELIDEEDNLIIKYELDDNYNLKIEKIKK	17.13151436048456	0.4324771272359428	59.969879150390625	0.4537975490093231	15.920432090759277	nan	inf
monomer-300-nr2-7_result_3	10	MEEEKIKELEKKVEEESLEKALTKALDAYKELLKNPDKLDLDSLIFLSVAAYEYYKKVMNNENYTLSKELYDKLQEIFPITDSDKVRSDKNFIAISSILLMLFSALRALEHLAKTPRNNAEEYKKLLEFAKILSEIILKFLELDKSFSEKLKKLFKEEYEKIANQPELPDEKLYDKTLELISFNIAFLFYILFKLNKDKDKNFMDKLLKLPLKDEIEPPKIEEPVYNKETKKWSKKLTYKIKDMTITISYEYTEEIDPETKKKIIKKKTYTFEVEIKDKNLTIKYTLDDDYNLKIEKIKK	1.5670669426779384	0.9523887516533466	84.46004486083984	0.872771143913269	6.6356916427612305	nan	inf
monomer-300-nr2-7_result_3	11	MEEEKLKKLLEEIEKKSYEEALKEALDRLEEILKNPDVLDLDALEFAAAAAYAIYKKVMENEDYTLSKELYDRLQKLFPLSDSDDVRSDKEFILLSSLTLIYFNVLLALKHLAKLPENNAEEYKKLLELAKTLSYILLKMLELDPNFSEELKELFKKEYEKISSKPELPPSQLKEQTLELLLLNLAFLFYAISLVEKDKDPNFLKKFLKLPLNLEIEPPKLEPPKYDEKTNEYSQSLTYTLNDFILTISYTYTVEKNPETNEEIIKKKTYTVTLIDKKKKKILTYTLNENFELKKEVIEL	1.8122353960771713	0.9438809910750524	87.97100830078125	0.8905031085014343	5.571578025817871	nan	inf
monomer-300-nr2-7_result_3	12	SEKKKLEELIKKVEEESIEKALQKALDDYKKMLENPENFDIDAALFLAAAAYYYAKKVYNNEDYPLSDELYKKFQELFPLTDSDKEKSSKEFILLYSLTLIYDVVLRALYELAKTPENDVEKYKKLLELAKNLSYILLELMKLDKSYSEELKELFKKEYDKLSNQPDLPDSKLKDKTLELLSLNAAFLFYLIYRTEKDKDDTFLDKLLKLKDKREIEPPKIVPEKFNKETNEYSKELTYKFNDFILKISYKYTKERNPETNEEIITKKTLTFELIDKKKNLTIKYELDENYNLKIEKIKK	8.131968441386233	0.700490804135577	67.48380279541016	0.7261841297149658	13.005146026611328	nan	inf
monomer-300-nr2-7_result_3	13	KEEEILEKLKEEIEKESLEKALKKALDALKEQRKNPENLNLDDYIFAAAAAYYLAEKVLNNEDYTLSPELYKKLQELFPLTDSDDVRSKKEFILLASLTLMYYIALRALKHLAKTPENNAEEYKKLLEFAKILSYILLKLMELNPNYSKELKELFKKEYEKISNQPELPDEKLYDQTLDLILLNIAFLYYLISLENKDKDKSFMDKFLKLDDKDESEPPKIKEPKFDEKTKVYSKELTYKFNNYTLKISYEYTEEEDPETKKKIIKKKTYKVELIDEKKNLIRKYELDENYNLKIEKIYK	1.527469143133239	0.9597308435406027	83.8155288696289	0.8746161460876465	7.1177659034729	nan	inf
monomer-300-nr2-7_result_3	14	EEEKIIEELLEKIEKESVEKALEKALDKYEEILKNPDNINLDDLIFLSAASLYYAKLVLNNENVTLSDELYDKFQKLLPISDSKDVKSDKKFILINSILLMLLAALLALKKLAEIPKNNVEEYKELLKFAKILSKIILELMKLDKSFSEKLIELFKKEYEKIANQPELPDSELYYKTLELISFNIAFLLYLYFKLLEDKDENKLDKLLNLPLNWDITPPEIKEPEFDPETKKYKKELTFKFNNVTVKIYYEYTEEKDPETNKKIITKKTYKFEVIIDDDNLTITYELDDDYNLKKTITYK	17.42401364922867	0.5234197850586141	73.40496826171875	0.7631487846374512	11.10886287689209	nan	inf
monomer-300-nr2-7_result_3	15	SAKERLEKLVKEIEEKSPEAALKEALDRLEEMLKNPDVLDLDAMLFAAAAAYYIYSKVMNNEDYPLSEELYKRLQKLFPLTDSPDVRSDKNYIKLASLTLIFFLALRALRHLAKTPKNDAETYKKLLEFAKDLSYILLEMMNLDKEYSKELKELAKKKYDELANQPPLPDSELYYQTKKLLLFNIAMLFYLILRTAKDEDENILDKFLKLPLNWEIKPPKIKEPEYNKETKEWSKELTFEFSDYILKISYTYTVEEDPKTKKKIIKKRTYTVELIDKKENLTLKYTLDDDYNLKIEEIYK	2.349189349699062	0.8978776959951248	81.62887573242188	0.8310524225234985	7.846688747406006	nan	inf
monomer-300-nr2-7_result_3	16	EPEKKLEELLKKIEKESVEKALQKALDKFEEILKNPENLNLEDLLFLSAAAYYYSKLVFENKNYPLSKELYDKLMKILPLTDSDKERNSKKFILLSSLSLIFFSVLLALKHLAKLPDNNVEEYKKLLEFARNTSYILLKLMELDKSFSKELIELVKKEYDKISNQPPLPDEKLKEQTLELLSFNAAILLYLIFKTEEENDDNILDKLLKLPLNFEIKPPEKKEPIYNKETKEYSKELTYQFNDYTLIISYTYTKEKDPETKEEKIVKKTYTFTLIDKKKNKILTYTLDDNLNLKIEKKIL	1.4576721952849194	0.9589123685706136	80.72074127197266	0.8307317495346069	8.250450134277344	nan	inf
monomer-300-nr2-7_result_3	17	EEEEKLKELLKEIEKKSLEKALQEALDRFEEMLKNPENLNLEDLEFLAAAALAIALKVNNNENYTLSDELYKKIQEIFPISDSDEVKSDKKFILLSSLLLIFFAVLLALYHLAKLPENNAEEYKKLLNFAKLISKILLELLNSDKSYSKELKELFKKEYEKIANQPELPDSELKDKTLELLLFNLAMLFYLIFLTEEDKDPNFLEKLLKLPLNLEIPPPKIVPPVYNPETNEFSQSLTYKFNNFTLTISYTYTTKKNPETNKIEIVKKTLTVTLEDKNKKKILTYTLNEDYELKIEKIEL	11.039961818513154	0.47995420400175137	73.98779296875	0.6697155237197876	14.066425323486328	nan	inf
monomer-300-nr2-7_result_3	18	KEEEILKELEKEIEKKSLEKALNEALERLKKELENPENLNLDDYIFAAAAAYEYAKKVYNNENFTLSKELYEKIMELFPITDSEKERSSKKFILLSSLLLIYFIALRALYHLAKTPENDSEKYKKLLELAKILSKILLELMNLDKSFSKELKEKVKEEYDKIANQPELPDSKLYEKTKELILFNIAILFYLISLVNEDKDENFLDKLLKLPLNLDIEPPEIKEPVFDKKTNKYSKELTFKFNNYILKISYEYTVKEDPETKEKIIEKKTYTVELIDKNKNLILKYTLNEDYEIKKEKIYK	6.3707481915963635	0.7302178393415302	63.99601364135742	0.5660282969474792	16.080204010009766	nan	inf
monomer-300-nr2-7_result_3	19	EAEKKLEELLEKIEKESLEKALEKALENYKKQLENPENLNLEDLIFLAAAALKYAEKVFNNENFTLSEELYKKLQELFPLSDSSDVRSDKKYILLYSLTLIYDAALRMLRYLAKLPENNVEEYKKLFEAAKILSYILEKLLELDKSFSKEFIELFKKEFNKIANQPELPDEKLYEQTLELISLLIAFLLYAIFKVNEENDENILDKLLKLPYKDEIEPPKIKEPVFDKETNEYSKELTYTFENYKIKISYKYTVEKDPETNEKKIVKKEYTFEVIDEKKNLTITYKLNDEYKLEIKKEYK	16.110463692319154	0.4848960681444645	77.88775634765625	0.7897061109542847	9.652592658996582	nan	inf
monomer-300-nr2-7_result_3	20	EAEKRLEELLEEIEEESVEEALRRALDAFEAQLARPDELDLDAYLFLAAAAYYYAKLVLNNEDTPLSPELYARLQRLLPLTDSDDVRSSKEFILKASIALMFLAALLALRHLARLPEDDAEAYRRLLEFAKNLAEIALKLMELDKSFSPEEIALFKKKYEEIANQPELPDSQLYEQTRRLLLFLLAQLFWRLFRLEKDEDPTWLDRLLKLPLDLDIPPPERPPPVFDPETKTFRQELTFRLADHTLTLSYEETREQDPETKELKIVKRTLTLELRDERRRLIRRYTLDEDYKLEVREELL	3.4942870895581395	0.8261509492940892	75.67797088623047	0.7849211692810059	9.232789039611816	nan	inf
monomer-300-nr2-7_result_3	21	EAEKIIEELKKEIEEKSIEKALEEALDRFEKLLENPEVLNLEDLIFLSAAALYYAEKVMNNEDYTLSEELYKKLMKIFPLSDSPEKRSDKKFILLASLTLMLFTSLLALKHLAKTPENDAEKYKELLKFAKIQSYILLKLMELIPEFSEKLKELFKKEFDKISNQPPLPDSQLYEQTLKLISLNIAFLFYLIFLIEKEESFDILDKLLKLPLKLDIEPPEKKEPEFNPETNEYSQELTFKFNDMIIKIYYKYTLEKDPETNELKIKKITYVFEVIIESKKKILKYELDEDYNLKIEEIIL	10.166383419153917	0.6579320082025224	66.8905258178711	0.7048560380935669	13.418718338012695	nan	inf
monomer-300-nr2-7_result_3	22	EEEKKLEELLKEIEKESIEKALEKALEKLEEQLKNPDVLDLDALLFASAAAYYYYKKVMNNENYTLSKELYDRLQKLFPISDSDNIRSSKKYIKLSAFLLMFFNALLALKHLAKTPENDVETYKKLLEFAKTLSYIILKALELDKEFSKELKELFKKEYEKIANQPELPDEQLYDKTKELILFNIAFLFYVLAKIEKDKDPNFLDKLLKLPLSLDVEPPKIVEPKYNKETKEYSQELKYKFDDFELIISYKYTKEKDPETNKEIITKRTYTVTLIDKKKNLILTYTLNDDYKLEIKKEYK	1.5258354679408375	0.9573970699610234	86.3270492553711	0.8983578085899353	6.062927722930908	nan	inf
monomer-300-nr2-7_result_3	23	EAEEKLEKLLKEIEEKSPEKALEEALDRYEKMLENPDELDLEALEFLAAAAYYVYKLVMNNEDFTLSEELYEKIQKLFPLTDSKDVRSDPKFIKLAALTLIFFAALRALKKLAELPENNVEAYEKLFELAKILSYILLKMFELDKSYSKEFIELFKKKYDEIANQPPLPPEKLYEKTLKLILFLIAFLFYAIYKTEEDKDDNFLEKFLKLPLKDEIEKPKIKEPKYDKETKKYSKELEYKFNDFILKISYTETYEVDPKTKEKKIKERTLTVELIDKKKNLILKYTLDDKYNLKIEEIKK	16.171102783907468	0.3640770413114122	78.84915161132812	0.7669638991355896	9.94180679321289	nan	inf
monomer-300-nr2-7_result_3	24	EEEKKLKELLKKIEEKSIEKALQEALDAFKKLLEDPSVLNLDDLLFLSAAALYYAKKVLNNEDVTLSPELYKKLQEILPLYDSDDVRSDKRYILLASLSLIFLANLLALRYLAKTPENDAETYKKLFEFAKYSSYILLELMDLIPSFSKEEKELFKKKYDEIANQPPLPDSKLKEKTTELILFNIAFLFYAIFRLEKDEDPSILDKFLKLPLKWEIKPPKKVEPEFNPETKVWSQKLEYEFNDYTLIISYEYTTEVDPETKEVKIVKRKYTVELIDKKKNLTLTYTLDENYNLEIKKIKK	1.8265098681105554	0.9343586774707245	79.40245819091797	0.8180961608886719	8.241406440734863	nan	inf
monomer-300-nr2-7_result_3	25	SAKAKIAELLAQVEAESLEAALQRALDALEEQLADPSKLDLEALEFAAAAALAVYKKVMNNEPYPLSPELYERLQALFPLFDSPEVRSDPRFIRLAAFTLIFYNALRALKHLAKTPENDAETYKKLLEFAKILSEILLEALKLDPEYSPELVEKVKEEYDKIANQPELPDSKLKDKTLELISFNIAMLFYIIARTEKNEDENFLDKFLKLPLKEEIEPPEIKEPEFDEKTKKYKKELTFKFENYILKIYYEYTVKKNPETNKLEIEKKTYYFELIIKDKKLTIKYELDDNLNLKKEIKKE	9.876633023352735	0.6424579555250147	64.88811492919922	0.6764218211174011	14.075355529785156	nan	inf
monomer-300-nr2-7_result_3	26	EAKEEIEKLLKEVEEKSPEKALEEALDAYEKQLENPENLDLDALIKLSVAALYIAKLVYNNENYTLSEELYEKLQKLFPISDSPEERSDKRFILLSSLLLILDALLRALRHLANTPENNVEEYKELLRFAKISSEILLELMKLDKSFSEKLVKLFEEKYNEISNQPELPPSKLKEQTLKLILFNIAMLYYLISLTEKEEDDSFLDKLLKLPWKWDIEPPKKKPPVYNKETKEYSEELEFKLNDYILKISYKYTKEKDPETNEEKITKKTYTVTLIDKKKNLIRTYTLDENYNLKEEEIKL	1.4078070845579829	0.9578176520406692	85.47898864746094	0.8633145093917847	6.271256923675537	nan	inf
monomer-300-nr2-7_result_3	27	EAEKRIEELLKKIEEKSLEEAIKEALERYKKMLENPENLNLDDLIFLAAAMYYYAKKVLNNEDVPLSEELYKKIQEILPLTDSPEVRSDKKFILIASVTLILLSALLAFYHLAKIPENNAEEYRKLYELAKILSEILLKLLELDKSFSKELIELVKKEYDKIANQPELPDSKLHYKTLELLSFNIAILFYIYFKLNKDEDPTVLEKFLKLPLKLDIEPPELVPPVYDKETKEYSQKLTYKFNDFELTISYTYTEEKDPETNEIKIVKRTYTFTVKDKKKNLTITYTLDDNLNLKIKKEYK	16.71770094043026	0.4809454173267598	72.14308166503906	0.7237107753753662	11.371695518493652	nan	inf
monomer-300-nr2-7_result_3	28	EAEKKVEELLKEIEKESIEKAIEKALEKFKEILENPSKLDLEALEFLSAAMLYYAKKVYNNEDTPLSPELYKKIQELFPLFDTEDVRSDKKFILLSALTFMLFNALLALKHLAETPRNNAEEYEKLLEFAKIQSYILLKLLDLDKSFSEELKKKFKEEFDEIANKPKLPDSQLYEQTLELITFNIAFLFYAIALVEEDEDPNFLDKFLKLPLKLEIEPPKIEPPVYDPETNEYTRKLTFKFNNFELKIYYTETIETDPKTKKKVIKKRTYTVEVIDKERKLTLKYTLTDDYKIEKEKIYE	10.854194253549984	0.6283564410020801	73.83966064453125	0.8521484136581421	7.580667972564697	nan	inf
monomer-300-nr2-7_result_3	29	SAKEKLEKLLKEIEKKSVEEALKEALDNFEEMLKNPNNLNLDDLLFLSAAALYYYKLVMNNENYPLSEEIYERLMKIFPLTDSKDVRSDKNFIKLSSLLLIFFSVLLALKELANTPENDVEKYKKLLELAENLSYILLEFLKLDKNYSKELIDLFKKEFDKISNKPPLPDSQLYDQTLELLLFLLAFLFYLIFLESKFDDDNILDKLLKLPLNLDIEKPKIKEPEYNKETNEYSKSLEFKFNNYILTISYTYTEEIDPETKEKKITSLTLTVKLEDKKKNLIIEYKLNLNYELEKKIIKK	5.856223235645535	0.8703902546062794	80.71707916259766	0.8280322551727295	8.478397369384766	nan	inf
monomer-300-nr2-7_result_3	30	EAEEKLEKLKKEIEEKSLEEALKEALDALEEMEKNPDNLDLEALLKLAAAAYYYYEKVMNNEDYPLSPELYKKIQKLFPISDSDSVRSSKEFILLASLLLIFYVVLRALKHLAKLPKNDVESYKKLLELAKNLSYILLKLLELDKSFSEELINKIKEEYDKISNQPELPDEQLYLQTLKLLAFISAMLLYALYRIEKDKDPNFFDKLLKLKETDDIEPPEIKPREYDPETKEYSYELTYKFDNYTIKISYKYTEEIDPETKKKIIKKKTITFKVIDDKENLILEYELDENYNLKIKEIKK	1.6240895233246722	0.9458718311205518	82.00379943847656	0.8244010806083679	7.3692522048950195	nan	inf
monomer-300-nr2-7_result_3	31	EEEKRLEELLAKIEEESYEKALTKALDELKKQLEDPSNLNLDALEFAAAAAYAYYKKVKNNEDFPLSEELYKKINELFPFSDSEDVRSSKETILLASLLLIFFNVLRAIKYLSKLPENNVEEYKKLLDLAKFLSYVLLKLMEEDKSISKELKELFKKEFEKISNKPPLPDSELKLQTLELLLFILANLFFLIFKTEKNEDENILDKLLKLPLKEEIEPPEIKEPEYNKETNVYSKELTYKFEDSILKISYEYTEEIDPKTKKKIITKKTYTVELIIKSKNLILKYTLNENYELKIEKIIK	1.759885710762968	0.940042651199346	80.43798828125	0.8186661005020142	7.89127254486084	nan	inf
monomer-300-nr2-7_result_4	0	MKLYLVERIDKNNNKTLILILANSEYAEKIVENIPEEKEEPEIEISDIDLLAISKLIIPKDEKTPTYPDITTIFLYNYLILIRKVPSKDSDEPALLVIEFYKAKNPKDLEKILENKEDPNSFKRIIFLPLPNKVKDKPVTKEDIAYAYEKIYKKKVPEIIDSKNRIIKLEIKNNKVKWIDLEKEEPEIYKALKKAIEEYMKLEEEMKKAPEPLSEEYIKAYINKKTLLIAIATALLLYLYAKERKDEKTEKEILKFLEKLLSDEFLSSENRFEEFKKIWDEFKKTPEAKKLLKELKEEAK	12.769724354930489	0.2939732097561405	57.64194869995117	0.4048463702201843	19.51030731201172	nan	inf
monomer-300-nr2-7_result_4	1	MKLYLLKRKSKDNNDELILIRADSEFAEKLVENPPEEEEEPELEYSDLPLIAITREIIPKDVKTPIYPDVTTIFFYNYLIKIRKVPSKDSDEPALLVIEIYKAKNPEDLKKILEYKEDPNSPKYIIFIPLPNKVKNKPVTKEDIAYAYEKLFKKPVPEIPDSPDQIIMIEEKNNKIKYINLSKEYPHIYEKLKKVAEKYEELEKKIKAAPKPYSPEYLKAYINRHTLLIAFALVLLLYLYAKERKDKKVEKAVLKVLDEIVSDEFLNSENIEEEADKIFKKFEASPEAKKLLKELKEEAK	2.2408291504229685	0.9240362085780884	78.00101470947266	0.8123697638511658	8.770639419555664	nan	inf
monomer-300-nr2-7_result_4	2	MKIHIVLRKSENDDLELVIVIAETEYADKIVENLPKEEEEEDLELSDIPLLAIHTRILREDEPVPVYPDETVIKLYNYLIKIRLFPSKDSKEPALLVIEIIKAKNPEDLEKALKKEEDPDSKKYIIFIPLPNSVKNRPPTLEDFAHAYKRLYKEEVPELPESPDRILKLEIKNNEKKWIILSKEEPEIYEALKKVAEEIEKLREQIAAAPEKLSPEYLQAYLNRVVLLVAVAVLLTLYLYAKEKKDEEVEKKILEALKKIVSEEALSSPDLFKVVKEIFEEFEASPEAKKLLEELKEEAK	17.794696539861697	0.2460086780638782	50.279640197753906	0.3978229761123657	21.07986068725586	nan	inf
monomer-300-nr2-7_result_4	3	MKLYLKETISENNDKTLWLIVSETEKAEEIVKNLPKEDEEPRLELSDLPLLAIHKLILPSNENKPIYPDVTTIRYYNYLIKLIKFPSKDSDLPSLLIIYFSKAKNPEDLEKILKNEENPNSPIHIILIPIPNSVPNKPPTKEDYAYALEKLLKKPVPELPDSKNRILKAVIKNDEVKWINLEEEEPEIYKAIKKIMEKYVEYEKKMEAAPEKLSEEFIKAYINKHILLIAFALALLLYLEAKERKEPEIEKKILEWLEKIVSDEFLSSENLFEEYKKIKKEFEATPEAKKLLKKLKEEAK	17.284152980014408	0.3241128269167808	59.271507263183594	0.6247351169586182	15.175264358520508	nan	inf
monomer-300-nr2-7_result_4	4	MKLYILKRTSENNDEELVLIKSYSDYIDELVKNLPKEEKEKLNDIYDKDLISIHRLIIRKDEDTPIAPDITTIFYYNYLIKIKKVPSKDSDIPALLVIEIYYSKNPEDLEKALKNNEDDNSFKIYIFIPIPDSVKNKPVTKEDIAYAYKKIYKKEVPEIPESEDRIIMLYIENNKIEWINLSKEYPKLYKAIKKVMEKYVEYRKKMEAAPEPFSEEYIKAYVNRVTLLETFALLLLLYLYAKKKNDEETMKEIEKVLDEAVSDEFLNSEDIEKKAEEILEKYKKSPEAKKLIEELKNEAK	11.309714760874385	0.6893687447462249	59.27904510498047	0.6345641613006592	14.321113586425781	nan	inf
monomer-300-nr2-7_result_4	5	MKLFLVERISENNDKELVLIISETEKAEEIVKNLPKEKEEPLTDLSDIPLLAISRLIISENEDKPIFPDITKIFLYNYLIIIKLFPSKNSDEPSLLIIEFIKAKNPKDLEKALKKEEDPNSIKYIIFIPIPNSVKNKPPTKEDFAYAYKKLYKKEVPELIDSKDRIIMIKEENNKIEQINLSEEYPELYEALKKVMEEYVKLEKKIKEAPEPLSEEYLKNYINKKVLLIAIAITILLYLYAKEKKDKEIEKEILKVLKEITSDEFLSSENLFEEFEKIFKKFEETPEAKKLLEELKNEAK	3.2944477121428553	0.8641246809939255	76.1739273071289	0.7985233068466187	9.545415878295898	nan	inf
monomer-300-nr2-7_result_4	6	MKLYIVKKKDENNNETLYLILSNSEKAEEIVKNLPKDEKEKKEDLFDIDLIAIHKEIISKNEKTPIYPDITKIFFYNYLIEIIKYPSKDSDLPSLLIIKIIYSKNPKDLEKALKFNENPNSPIYIILIPIPNSVPNKLPTKEDFAHALKELLKKPVPELPDSKDRILMLEIENDKVTWIDLEKEYPELYEALKKIMEKYVELEEKMKKAPKPFSEEYLKAYTNKWILLISFALSLLFYLYAKRKKKKEIEKEILKMLKEIVSDEFLNSDDLFEKAKEIFEKYEESEEAKKLIKELKEEAK	13.954656326057256	0.3580865014115377	49.85186004638672	0.5142012238502502	17.8283634185791	nan	inf
monomer-300-nr2-7_result_4	7	MKLYIKKEIDKNNNETLILILSETEYADKIVENIPEEEEDPDLEISDIPLLAISKEIISKNDDKPIYPNITKIFFYNYLIKIILFPSKNSKEPALLIIDFSYAKNPEDLKKIEKSEKDPNSYKIIIFIPLPNMVKDKPVTKEDIAYAYEKLYKKKVPEIPDSEDRIIKLEIKNNEIKWIDLSKEEPKIYEKLKIVSKKYMELEEKIKKSEKPLSEEYLKNYINKNILLIAIALALLLYEYAKRNNDKKTEEEINKFLDKIVSDEFLNSEDRFKEFEKIFEEFKKTPEAKKLIKKLKEEAK	1.8130158327765205	0.9495094679161108	78.20515441894531	0.8166648149490356	8.567172050476074	nan	inf
monomer-300-nr2-7_result_4	8	MKKYILKRTSENNNEELILIISESEYTDEIVKNPPKEDEEEELENSDLPLFAISRLILPEDDDTPTYPFITEIRYYNYLILIRLVPSKDSKLPALLVIEYYYAKNPKDLEKLLKKEEDPNSWKRIIFIPLPNSVPNKPVTKEDIAYAYEKIYKKPVPEIPDSPNRIVKLEIENNEIKWINLEKEEPEIYEALKKAMEKYMELEEKMKKAPKKYSPEYLKAYENKVVLLIAIALLLLFYDYAKRKKKEKIEKEILKALKEVLSEEFLNSENLFEKFKEIWDKFKSTPEAKELIKELKEEAK	19.43089789118602	0.19249916029076522	59.4166374206543	0.4973583221435547	17.88707733154297	nan	inf
monomer-300-nr2-7_result_4	9	MKLYIKEIIDENNNKTLVLVISYSEYADKIVENLPKEEEDPELELSDIPLIAIHRKIISEKEKEPIFPNKTTIFFYNYLIEIIEFPSKNSKEPALLIIKFIKALNPEDLEKAKKDDKDPNSEKYYIFIPIPNSVKNKKPTKEDFEYAYKKLYKKPVPKLIDSKDSIIMLKIKNNKIEFINLEKEEPEIYKAIKKVMEKYVELEKEIEKAPKPLSEEYLKAYKNRVVLLVAFALTLLLYLYAKEKKKEEIQKEILKLLEKIVSDEFLNSEDLFEEFKKLLEEYEKTPEAKKLIKELKEEAK	15.417972557893139	0.424605291107605	50.101402282714844	0.5386388301849365	17.883949279785156	nan	inf
monomer-300-nr2-7_result_4	10	MKLYIKEETDENNNKTLILIISDSEKIDEIVENIPKEEEEPKLKLSDEPLLAIHRHILPDDDPVPIYPDVLKIFYYNYLIEIILFPSKNSKLPALLIIKYSKSKNPEDLEKALKNEEDSNSPEYIIFIPLPNTVPNKPPTKEDMAYAYKKLTKKEVPELIDSKDRIIMIKIKNNKVEYINLSEEYPKIYEALKTVAKKFMELEKKMEAAPEKLSPEYLKAFVNKWTLLFSIAVSLLLYLYAKEKKDEEVEEAILKMLEELVSEEFLSSENLFEEAKKIFKKYEASPEAKKLLKDLKEEAK	12.244622063591038	0.6300000622002593	55.494651794433594	0.5709723830223083	16.055564880371094	nan	inf
monomer-300-nr2-7_result_4	11	MKLYLVERIDENNDKELILILSESEKTEEIVKNIPEEEEEEEIELSDEPLLAIHRLILREDDPVPTKPDITKIFYYNYLIEIRLFPSKDSDLPALLVINYYKAKNPKDLEKILKNEEDPESPKYILFIPIPNSVPNKPVTKEDIAYAYEKLTKKKVPELIDSPDRIILIKEENNKIEQINLSKEEPELYKAIKKVVEKYVELEKKIAAAPKPLSPEYLQAYINKHTLLIAFALLLLLYLYAKEKKDEETQKKILEVLEKVVSDEYLSSEDLFKKFKEIFEEFKATPEAKKLIKELKEEAK	1.8143813217809817	0.9392312411236744	76.85848999023438	0.8206837177276611	8.524574279785156	nan	inf
monomer-300-nr2-7_result_4	12	MKLYLIKRKDENNNETLVLVLSDSEFAEKLVENLPKKEEEPELEISDLPLIAISEKIIPKDVDEPIFPDETTIFLYNYLIKLKLIPSKNSKLPSLLVIEIYKAKNPEDLEKLLKNNENPNSPKYIIFIPLPNSVPNKPVTKEDIAYAYKKLYKKEVPEIPDSEDRIVMLEEKNNEIKWINLSKEYPKLHEYLKKVMEKYMELEEEIKKAPKPLSPEYLQAYINKYTLLIAFAVSLLLYLYAKEKKKEKIMKKIEELMEKIVSDEFLSSKDLFKKFNEIFKEFEETEEAKELLEELKNEAK	10.624760763462215	0.6179278604204129	60.704891204833984	0.6589787006378174	14.116806983947754	nan	inf
monomer-300-nr2-7_result_4	13	MKLYVLIRKSENNDTELILILSDSEKTEEIVKNPPKEEEEPLEELSDIPLLAIAKEIISENDPVETKPKKITIYFYNYLIEILLIPSKDSDEPALLVIKFYKAKNPKDLEKLKKNDKNPNSKKYIIFIPLPNRVKNKPVTKEDMAYAYEKLTKRKVPELPESKNRIIMIYEENDKIEYINLEEEYPHIYKALKKAVEKYEELEKEIKKAEKPLSEEYIKAYINKWILLISIALTLLFYLYAKEKKDKEIEKEILKVLDKLISDEYLNSENLYEKAKEIFEEYEKTPEAKKLIKELKEEAK	2.333423511543479	0.9259545297679012	80.9134750366211	0.8485817909240723	7.69317626953125	nan	inf
monomer-300-nr2-7_result_4	14	MKFYLLKRIDENNNETLILILSDSEKTEEIVENPPEEEEELELDLSDIDLIAIHKHIISKNDPVPIYPDITTIFLYNYLIKIKKFPSKDSKLPALLIIEIIKSKDPKNLEKALKNNENDDSPKYIIFIPLPNMVPNKPVTKEDIAYAYEKLYKKPVPEIPESPDRIVMAYIKNDKVEWKILSKEEPELYEAIKKIVEYYMELEKKMKAAPKPLSEEYIKAYINKHVTLISFAILLFLYLYAKERKDEKAMKEIKKALEKVVSDEYLNSENKLEEAKKIFDEFKKTPEAKKLLKELKEEAK	5.802481347058667	0.7187871846951591	51.4122428894043	0.5425724387168884	17.84697914123535	nan	inf
monomer-300-nr2-7_result_4	15	MKLYLKEEIDKNNDKTLILILSDSEKTEEIVKNIPEEDEEERSELSDIPLLAIARLVLPENEDVPVYPDVIEIRFYNYLILIRKIPSKDSKEPALLVIEIKKTKNPKDLEKALKNEEDSDSPEYIIFAPLPNKKKNEPVTKEDIAYAYEKIYKKKVPEIIDSPDRIVMFKEKNNKIEQINLKEEYPELYEAIKKIIEKYMELEEKMKAAPEKLSEEYLKNFINRNILLISFALTLLLYLYAKERKDKEIEEKILELLKKIVSDEFLNSEDLFKKAEEIFNEYKSTPEAKKLLKELKEEAK	3.52096288651544	0.8274264226337871	72.54005432128906	0.78654944896698	10.19825267791748	nan	inf
monomer-300-nr2-7_result_4	16	MKLFIKEEISENNDKTLIIILAEDEYAEEIVKNIPKEEEEEELEDSNKKLLAISKIIISENDKVPTKPDVTTIKFYNYLIKIIKYPSKNSKEPALLIIEIFKAKNPKDLEKILKNNEDPNSKKYYIFLPLPNSVKDKPPTKEDFENAYKDIFKKEVPELIDSKDRIIMLEIKNNKIKNIDLSKEYPEIYEILKKVIEKYMELEEKIKKSPKPLSEEYIKYTINRYILLIAISLSLLLYLYAKEKKNKKAEEEILKMMKEIVSDEYLNSENLYEKYKEILEKYEKTPEAKELLEELKKEAE	15.234316836048151	0.2530807711363247	50.890663146972656	0.45650243759155273	20.73946762084961	nan	inf
monomer-300-nr2-7_result_4	17	MKLYIKKKKDKNNNDTLILILSYDDYTEKIVENLPEELEDPNLKNFDKELLAISKLIIKKNENVPIYPDTTKIFLYNYLIIIKKFNSKNSKLPALLIIEIYKAKNPEDLEKLLKNDKDPNSEKIIIFIPLPNSVPNKPVTKEDIAYAYEELYKEKVPELIDSKNQIIKLEIKNNKIKQINLEEEEPKLYEKLKKVMEKYMELDEKIKKSEKPYSEEYLKNYINKKTLLIAFAISILLYEYAKEKKNEEAEKEIEKLLDEIVSDEFLNSDNLFEEFEKIFEKFKKSEVAKKLLEELKNEAK	7.669768709343712	0.807647676683654	55.07459259033203	0.5011259317398071	18.21969985961914	nan	inf
monomer-300-nr2-7_result_4	18	MKFYIKKEIDENNNETLILILSDTEYTEEIVKNIPKEEEEEKIDIFDKPLLAIHKLIIPKDDKTPIYPDKTTIFYYNYLIEIIKFPSKDSKEPALLIIRFYKAKNPKDLKKILKNEEDPDSYKYYIFLPLPNSVKNKPVTKEDIAYAYEKLTKKKVPEIPDSPDRIIMLKEKNNKIEWIDLSKEEPEIYEYLKKVMEKYEELRKEMEKAPEPFSEEYLKALKNRYVLLIAVALALLLYLYAKERKNEKAQKAILKFLKEIVSDEFLSSEDLLKKFKEIFDKYKASPEAKELFEDLKNEAK	1.8556264526825617	0.9410412605834129	75.20809173583984	0.8009545803070068	9.287601470947266	nan	inf
monomer-300-nr2-7_result_4	19	MKLFLKETIDENNNKTLHLIIADDEFAEEIVKNLPKDLEEPLDKYFDKKLLAITKHIISEKEDVPIFPNITKIFFYNYLILIRLFNSKDSKEPALLIIEIFKAKNPEDLKKILENKEDPNSKKYILFIPLPNMKKNEPVTKEDIAYAYEKLYKKKVPEIPDSKDRIILAEEKNNEVKWIDLSKEEPELYEAAKKVSEKYMELQKKMEASEKPLSEEYLQNYINRNTLLITFALLLLLYLEAKERKDEKTMKAIQEALKKAISDEFLSSKDLFEEAKKIFKEFEETPEAKKLLEELKKEAK	14.185304742855056	0.4326777197630384	43.12445068359375	0.4316900372505188	20.449954986572266	nan	inf
monomer-300-nr2-7_result_4	20	MKLYIKIRTSEDNNKELILILADSEEAEKIVENLPKEKEEPEKELSDIPLLAISREILPENEDKPIYPRVTTIRLYNYLIEIKLFNSKDSDEPALLIIKIYYAKNPEDLEKLLKDEEDPDSWKIYIFLPIPNSVKNKPVTKEDIAYAFEKIYKKPVPEIPDSPDQIVMLEIENDKIKWKILSKEEPELYEAAKKIMEEYMKLEEKMKAAPKKLSPEYLQAYTNKWILLISFAVSLLLYLYAKRKKNEKAMEAIKKYLKEIVSDEFLSSENLYEKYKEIYEKFKASPEAKELLKELKEEAK	3.9461934964316523	0.8471244214294276	66.68265533447266	0.6913669109344482	12.972228050231934	nan	inf
monomer-300-nr2-7_result_4	21	MKLYIVKRKDENNNETLILILSYSEYADEIVKNIPKEEEEELEELSDIPLLAISKKIISKNEKTPIYPDKTTIKLYNYLIEIILFPSKDSDEPALLIIKIYYAKNPKDLEKIKKFDEDPNSPIYIIFLPLPNKVKDKPPTKEDYAYALKKLLKKEVPELPDSPDRILMLKIKNNKYEWIDLSKEEPELYKAAKKVIEKYMELEEKIKKSPKPYSEEYLKNYINKYILLIAFAIVIALYLYAKEKKDEKIEKAILKLLKEIVSDEFLNSEDLFKEFEKLFKKFKESPEAKKLLEELKNEAK	21.49531407293739	0.16219815598600448	50.9004020690918	0.5071112513542175	17.610166549682617	nan	inf
monomer-300-nr2-7_result_4	22	MKLYIVKRKSEDNNEELIIIISESEYAEELVKNIPKEKEEKESNISDLKPIAIFRFIISKDEDTPIKPNILTIFHYNALIKIILFPSKNSDIPSLLIIDYSYAKNPEDLEKILEKKEDPNSPKYIIFLPLPNMKKNEPVTKEDIAYAYKKLYKKEVPEIPDSPDQIIMLYEKNNKIEWINLSKEYPEIHEYLKKVMEKYMEYEEKIKKAPEPFSEEYIKNFINKVTLLYAFALALFYYLYAKEKKKKEIEEKILKWLKKIVSEEFLNSENLFEEYEKIYKEYLESEEAKKLEKELKEEAK	4.315405668749382	0.819465938100155	58.30134963989258	0.6621859073638916	14.288329124450684	nan	inf
monomer-300-nr2-7_result_4	23	MKLYIKEEIDENNNKTLYLILSETEEAEEIVKNLPKEEEEKKSELSNLPLLAISRLILPEDDDTPIYPDITEIFLYNTLIEIKLIPSKDSDEPSLLVINIVYAKNPEDLEKAKKKEEDPNSPIYIIFLPIPNSVKNRKPTKEDFAYAYKKLYKKEVPEIPESEDSIVLLKIENDKIEWIDLSKEYPEIYKKAKKVLEEYVKLEEEMKKAPKKLSEEYIKAYVNKHILLISFAIALFLYLYAKENKDKKTEESILKMLDKLVSDEFLNSKDRFKEAKKIFDEYLATPEAKKLIEKLKKEAE	2.613455889240186	0.8785231197067777	75.80594635009766	0.7969543933868408	9.495065689086914	nan	inf
monomer-300-nr2-7_result_4	24	MKLYLIKKKDKNNNDTLYLVLSETEYTEKIVENLPEELDEEESELSDIPLLAIYKHIISKNDPEPIYPDKLTIFLYNYLIEIKLIPSKDSKKPALLVIKISKASNPEDLKKILENKENPNSKEYIIFLPLPNSVENKPVTKEDIAYAYEKLYKKPVPEIPESEDRIVMAEIENNEIKWINLSKEYPEIHKILKKVIEEYMKLEEEMKKAPKPYSEEYIKAFINKVTLLTAIAIALLFYLEAKENKDKETEEKILEYLKKLVSEEYLNSEDLFKKYKEIFDEFKATPEAKKLLEKLKSEAK	3.0483494667953823	0.861079700097129	71.7510757446289	0.7627562880516052	10.510698318481445	nan	inf
monomer-300-nr2-7_result_4	25	MKLYLLKRIDENNNEVLILIVSDDEYTDKIVENPPKEENEKESEISDKELLAIATKVIDKNNKTPTLPNKITIYFYNYLIEIIEFPSKDSDEPALLIIKIYKAKNPKDLEKLKKNKEDPNSPKYILFIPLPNRVKDKPPTKEDFAYAYKKLENKEVPELPDSEDRIILIKEENNKIEYIDISKEEPFLHEKIKKIMKYYEELRKKIAKSPKPYSEEYLKNFINLYITLIAFALSLLLYLYAKEKKKEEEIKKIKELLDKIVSDEFLSSENRFEEFKKIYEEYKSTPEAKKLLEELKEEAK	6.411949798668722	0.7880668610704913	73.25894165039062	0.7763272523880005	10.823165893554688	nan	inf
monomer-300-nr2-7_result_4	26	MKLYLIERISENNDKELILVRSDSEKAEEIVKNIPKEDEEPEKELSDIPPLSISRYIIPENEKEPIFPDETTIFLYNYLIKLKLVPSKDSKKPALLVIDISYAKNPEDLEKILKSEEDPDSFKIIIFIPIPNSVKDRPVTKEDIAYAYKKLYKKEVPEIPDAPNRIVMAIIENDKIEWKILEKEEPELYEALKKAMEEYVKLREKIAKSEKPLSEEYIKAFINRKTLLIAVATLILLYLYAKRKNNKKAQKEILKALKEVLSDETLSSENLPEKVKEIFEKFEKTPEAKELLKDLKEEAK	3.0096958078436944	0.8558050605159652	63.180179595947266	0.5644954442977905	14.842944145202637	nan	inf
monomer-300-nr2-7_result_4	27	MKLHLKEEIDENNNKTLILILADSEYADEIVKNIPKEEKEPRTLYSDLPLLAIHKLIISENDDTPIYPDITTIRFYNYLIKIIKFPSKDSKEPALLVIYIVKSKDPSDLEKALKNDKDDNSPKTIIFLPLPNKVKNRPVTKEDIEYAYKKLYKKEVPKIIESEDRIIKLEIKNDEIKFINLSKEEPKIYEALKKVMEEYMKLEEKIKKSPKPLSEEYIKNYINKWTLLIAIALTLLLYLYAKEKKKEEIEKKILELLEKIVSDEFLNSENRFEEYKKILEEYEKTPEAKELLEELKEEAK	19.57283876980879	0.21711902931834032	54.716957092285156	0.43681982159614563	19.683616638183594	nan	inf
monomer-300-nr2-7_result_4	28	MKLYLLIRKDENNDTVLILILSESEYAEELVKNPPKNEEEELEEISDLPLIAISELVIREDEDVPTKPNVTTIFLYNSLIIIKLFPSKDSKEPALLIIYYYYAKNPKDLKKYLKNDEYPNSPEYIIFIPLPNSVPNKPVTIEDIKYAYEKLLKKPVPEIPESPDRIIMLKIENNKIEWKILSKEEPFIYEAIKKVMEKYMELQEKIKAAPKPLSEEYLQNYINKWTLLITFAVLLYLYLYAKEKKKEKIIEKIKEALEKVVSDEFLSSKDLFKEAKKIFEEYEKSPEAKELLKELKEEAK	9.516705577095765	0.7360053982439622	54.76311492919922	0.6222552061080933	15.323004722595215	nan	inf
monomer-300-nr2-7_result_4	29	MKLYIKFEKDENNNDTIILILSETEFTEEIVKNPPKELNEEKDDIFDKPLLAIHTYIISKDEKVPTKPNITKIFLYNYLIILKLFPSKDSKLPSLLIIYYSYAKNPKDLKKILESNSDPNSYKIIIFLPLPNKKPNEPPSKEDFAYAYEKLTKKKVPEIPDSPDRIVKLVEENNKKKWIVLSKEEPEIHEALKKAMEKYEELEKKIEKAPEPKSEEYLKNFVNKVTLLIAIAVTLALLDYAKRRKDKETEKKILELLKKIISDEFLSSDDLFKEFEKLFKEFEASPEAKKLLKELKEEAK	13.50512965303807	0.35771459114307536	47.99003219604492	0.45334839820861816	19.62457275390625	nan	inf
monomer-300-nr2-7_result_4	30	MKLILKKETSENNNETLILIISNSEKIEEIYKNPPKEKDEPLDNLSDIDFIAITREIIPSDDDVPTYPNITTIFFYNWLIKIILFPSKDSKLPALLIIDFIYSKNPKDLKKAEKFDKNSNSPRYIIFIPLPNSVPNKPVTKEDIAYAYEKLYKKKVPEIPDSKDRIVMLEEENDKITWINLSEKEPFLHEKLKKVVEEYMKLEKKMKSAPKPYSEEYLKAYINRNTLLIAIALAILLYLYAKRNNDKEAQKAIEEYLDKIVSDEYLSSDDLFKKYNEIKKEFEATPEAKKLLEKLKKEAK	14.541468717435313	0.5890934121687912	51.076820373535156	0.5399629473686218	17.13302230834961	nan	inf
monomer-300-nr2-7_result_4	31	MKKYLLKRKSKDNNEELVLIISETEKAEEIVKNLPEEEEEERIELSDEPLLAIHRLIIPKDEDVPIYPDVTTIFYYNYLIKIRKFPSKDSKEPALLVIEYFKAKNPEDLKKILKKEEDPNSTEYFIFLPIPNSKKNEPVTKEDIAHAYEKIYKKPVPELPDSKDRIIMIKIENNKIEYINLEKEYPELYAKLKKVMEKYMEYEKEIKKAPKPLSEEYLKAYENKVTLLVAMALAILLYLYAKEKKNEKAEKAILEYMDKIVSDEYLNSEDRFKEYEKIKKEYEETEEAKELIKELKEEAK	5.243558516316524	0.7743139008653078	65.51717376708984	0.6774941086769104	13.270305633544922	nan	inf
monomer-300-nr2-8_result_0	0	MENKVEIEAEYNEDNTIKKYTIKLKINDFEKTITTAAPKFAIEKFIESLKETSEKYKDYKLVAIIETILNEEEVYMFIAIFYNEKNEFLIKITFVDPKKKESKTFEIKPVSIEELLKNDFVETLAKEAKTSNFKLIISEEDKNSNNKLALELTLYIAKEIYKAYKELFKDDVEATAYVIDNSVLLVLKKDDNLYFYDLVFLDPNNLIEKIKNPNKNYNIKFPSDETLDKIVEIIKEKIKETKVKKVYIFPIDLNLDKPFSDKKKVDEYYEKLEKKLKELAEELKPNADIYLYKDYKFIKI	1.8468740102518766	0.9327160823406333	80.5957260131836	0.7989717721939087	7.491280555725098	nan	inf
monomer-300-nr2-8_result_0	1	MEEKVEIKKELNEDNTVKKYTIKLNIRDFNKEITTSAPEFAIEQAIKALKETAKKYPDYKFLFYSESLANFDEVYQFIYLFYNKNDEYLIVITYVDPKKKESKTFYKKPISLEELKENDPRETLAKESKTTNFKLKISDKDWESNDKDALLLTLYIAKLEYESYKELFKDKAETTAYVIDNSILSVTIKDDEIIFKDMVFLNPNELKEKIENPNKNLNINLPSDEVLDKIVEIIKEVAKKTKKSKIYIIPMNLNLDKSLSDKEIVDKYYKKLTEKLKKLAEELKPNAKIYLLIDNELKEI	1.8266917510295657	0.9405856986709169	73.89541625976562	0.7105545997619629	10.050864219665527	nan	inf
monomer-300-nr2-8_result_0	2	MENKVEIKEEKNEDNTVKEYTINLKIKDFEKTIKTSAPKFAIEQFIKKLKEASEKYPNAKLVLISEIILNPNNVYMFIAIFIDDKDNFYIYITFVDPKNKESKTFEIEPKSLKELLENDPVKTLEKESKTSNFKLKISEEDLNSNNKLALYFTIYLAKEIYKAYKELFKDKKEITAHLIDNSIVMIIKENDNLYFYDFTLIDPEKLKEKIKNPNKPYNINFPSKETIDKIVELIKEEIKKTKVKNVYIFPNNLNIDEDFKDEKKVNEYYNYLTEKLKKLAEELKPDAKIYLYINNKFIEI	18.389578519628365	0.2018468642586286	72.09931945800781	0.6131954193115234	12.792555809020996	nan	inf
monomer-300-nr2-8_result_0	3	MEEKFEIKEEKNEDNTIKKYTIKVQLRDYEREIVTAAPKFAIEKALESLKETYEKYPNYKLVAIIEFIADKNNVYAFLYIFIDENDNFLFVITFVDPEKKESKTFYFEPVSLKELKENDPIEKYKKLAKTENIKLIISKEDYESNNKDALLLTLEIAYKLEKALKELYKDKYKTTIYVIDDTIVIVRIKDDELFIYDLPFLDPNNLIESIKNPNKKLNINFPSEEVIDKIVELIKEEIKKTKVKKVYIIPVETNLEEDFKDEKKVNEYYEYLKEKLKELAKELQPDAKIYLYINNKFEEI	6.816401035748366	0.5994093848111324	61.024879455566406	0.469806045293808	17.682649612426758	nan	inf
monomer-300-nr2-8_result_0	4	MKESVEIKEELNEDKTVKEYTIKLNIKDYNKTIKTAAPKFAIEAFIESLKKTSEKYPDYKLLFISESLANFDNVYMFLALFYNENNNFLFVITFVDPKKKESKTFYFEEVSLEELLKNDPVEKYAKEAKTTNFKLNISEEDKNSNNKLALLLTLEIAKKIYEALKEYFKDDIEATAYVIDNTVLLILKKDDEIIFYDFVFLDPNELLEKIKNPNKPYNINFPSKETIDKIVEIIKETAKKTKAKKIFINPMDLNLEESFSDKKKVDEYYEYLTEKLKKLAEELKPDAKIYLLKNNKLIEI	2.061843208904357	0.9276411089087452	80.52423858642578	0.8259339332580566	7.227718830108643	nan	inf
monomer-300-nr2-8_result_0	5	MEEKVEIKKELNEDNSIKKYTINIKLKDFEKKIVTSAPEFAIKSSIKSLKETYEKYPNYKFVASIEFIANPNNVYMFLYLFIDENDNYLLVITLVDPEKKESKTFYKKIVSKEELKKNNPVEKYKKLEKTENIKLIISEEDYNSNNKDALLLTLYIAYELAKTLKEYFKDDYEITIYVIDNSVLMVIKKDNLLIFYDLTYLDPKELKEKIENPNKPYNINIPSDSVLDKIVEIIEKEAKKTKVKEIFINPIDLNLDEPWSNKEIKDKYYKKLTEKLKKLAKKLQPNAKIYLYIDNKFIEI	1.543993878450581	0.9518149745145458	79.6795425415039	0.8076686263084412	7.654808521270752	nan	inf
monomer-300-nr2-8_result_0	6	MEESVEIKETKNEDNSIKERTINLKLRDFEKKIVTSAPKFAIEAAIKALKEEFEKYPNAKFVAYIEFIANSDNVYAFIFLFIDENNNFILVIVFVDPKKKISKKFLFKPKSLKELLENDPVKTYKELEKTSNFKLIISEEDKNSNNKKALYLTIYIAYEFYKAKKELFKDNIESTLYVIDNTLLLIEKKDDEIYFYDMVLLDPDELKESIKNPNKKLNINFPSEEVLDKIVEIIKKEFKKTKAKKIYIFPIELNLNKDFEDKEKVNNFYEYLEKKLEKLAKELKPDAEIYLYKDYKLIKI	8.587899319222466	0.7702875282044456	68.6968994140625	0.6598939895629883	12.159131050109863	nan	inf
monomer-300-nr2-8_result_0	7	MENSVEIKEKKNEDNSIKEYEIKLNINDFNKNIKTSAPKFAIEKAIEALKKAAEKYPDYKFLAYIEFILNENEVYAFIYLFYNENNIFHFLITFVDPKNKKAITYEFEPKSLKELIENDPVKTYKELEKTTNFKLIISKKDYESNNKNALLLTLEIVYKLYEAYKKLFKDNVESYAYVIDNSILLIMIKDDKIYFYDYTFIDPEELLNKIKNPNKSLNINIPSKETIDKIVEIIKEVFKKTKAKKIFINPINQNLSDPFSNEKIKNEYYNYLTEKLKELAKELKPDAEIYLYINNKFIKI	2.077217082522872	0.9240316577841948	74.40118408203125	0.7147541046142578	9.66028881072998	nan	inf
monomer-300-nr2-8_result_0	8	KENKVEIEEEKNEDNTIKEYKIKIKLNDFEKEIKTAAPKFAIEEFIKKLKETSEKYPDYKLLAIIEFIANPDNVYVFIAIFYDKNDNFLFVITFVDPKKKESKTYYFKKVSLEELKKNDPVKTYAEKAKTTNFKLKISEEDYKSNNKDALLLTIKLAELLFEAYKELFKDDIESTLYVIDNSVVLITKKDDELIFYDLVFLDPNELIESIKNPNKNLNIKLPSEETIEKIIKLIEKEIKETKVKKVYIIPVNLNLDEPWKNKEIKDKYYEKLKKKLEKLAEKLKPNAEIYLYIDYKFEKI	1.5747185608621963	0.9549640420176579	82.96368408203125	0.8261547088623047	6.555830001831055	nan	inf
monomer-300-nr2-8_result_0	9	MEEKVEIKEKKNKDNSIKEYTIKLKLRDFEKTIKTAAPKFAIEQAIKALKEAYEKYPNATLLAYIEFIANEDNVYAFIYLFKDENDKYYLLITFVDPKKKEAKTFEIKPVTLKELKEDNPVEKYKELEKTSNFKLIISEEDYKSNNENALLLTLHIAYEIYKAYKELYKDKVETTAYVIDNTILMIRKEDDLLIFYDFVFLDPEELEEKVKNPNKKLNIKFPSKETIDKIVEIIKKEIKKTKVKKVLIIPVDLSLEEDFSDKEKVNNYYEYLKEKLKKLAEELKPDATIYLYINYKLEEI	2.9074243430029356	0.8502907448238924	73.218017578125	0.7494754791259766	10.277047157287598	nan	inf
monomer-300-nr2-8_result_0	10	MENKVEIKEKKNKDNTVKEYEINLNLNDFNKKIKTAAPKFAIEASIKSLKEISEKYPNYKFLAYIEFIIDKNNVYAFIYIYYDDNNNFLIKITFVDPKKKESKTFEIKPVSLEELEKTNFVEKFKELEKTSNFKLIISKEDYESNNKKALLFTLYLAYELYKAYKKYFKDEYETTAHVIDDHVLLITIKDDEIYFYDFPFLDPNNLIEKIKNPNKNYNINIPSKETYDKLVEIIKETAKKTKKKKIFIIPVETNLENSFSNEELKNNIYNYLTEKLKKLAKELKPDAKIYLYINNKFIEI	1.670997637171335	0.9407602882223057	78.37246704101562	0.7882360816001892	8.203789710998535	nan	inf
monomer-300-nr2-8_result_0	11	MENSVKIEKEYNPDNTIKSYKIELKIKDFNKTITTSAPEFAIEKAIKALKEIAEKLPNAKFLAYIETILDPDNVYMYIFIFYDENDNFHIYILLVDPKKKEAKLFEIKPVSLKELLENNPVETYKKLSKTENFELKITKEDYESNNKNALLLTLYIVYEIYKAYKKYKKDNVKATAYVIDDSVLLILIENDKIIFYNLVFLDPEELLNYIKNPNKKLNIKFPSKETIDKIVEIIEKVVKETKVKEIYIFPVDLNLEEDFKNKEKVDKYYEYLKEKLKELAEKLKPDAKIYLYINNKFEEI	18.317393680834755	0.21729665789727703	68.02536010742188	0.6171925663948059	13.199761390686035	nan	inf
monomer-300-nr2-8_result_0	12	MEESVEIKKTLNEDNTVKEYTINLKIKDFEKKITTAAPEFAINKAIESLKEIAKKYPDYKFLAYIESIINPDNVYVFIYLFMDKNDKFLLVITFVDPKKKKSETFIFKPVTLEELKKNDPVEKYAKLAKTSNLKLVISKEDRESNNKDALLLTLEIARKLYEAYKKLFKEDYEATIYVIDDSIVMVIKKDDELIFYDLVFLDPNELKKKIENPNEPYNIKLPSKETIDKIVELIKKEIKETKVKKVYIFPIDLNLDEPWSDEKKKKEYYDYLTEKLKKLAEELKPDAEIYLYINNEFKKI	1.4103713703641094	0.9586166672189416	81.26111602783203	0.7999391555786133	7.351787090301514	nan	inf
monomer-300-nr2-8_result_0	13	KENKVEIEEEKNEDNTIKKYKIKLKINDFEKEIITSAPKFAIEAAIKALKELAEKYPNAKFLAYSEFLANLDNVYAFIFLFYDENNKYHIYILFVDPKKKKSKLFEYKPVSLEELKKNDPRKKYAEEAKTSNFKLEITEEDYKKNNKNALLLTLEIVKKIFEALKEYYSDNIEATAKVIDDHILLILKKDDLLIFYDFPFLDPNNLLEKIKNPNKDLNINFPSKETLDKIVKTIEEEFKKTKVKKILINPVNLNLDKSFSNEEIINNYYNELKEKLKELAEKYKPNAKIYLLIDNELIEI	17.62439844577317	0.35775460585736735	64.71820068359375	0.5543937683105469	16.619291305541992	nan	inf
monomer-300-nr2-8_result_0	14	MEEKVEISKELNEDNTVKSYTINLRIRDFERKITTSAPEFAIKAFIESLKETAEKYPDAKLLAIIEFIANPNETYVFIALFYDKNNNYLLVITFVDPKKKESKTFYIKPVSLEELKKNNPIETYKKEEKTSNFKLIISKEDYESNNKNALLLTLYIVKELYKAEKKLYKDDYETTAYVIDNSVLLIKIKDDEIIFYNFTYLDPEELLNKIENPNKNLNINLPSKEVIDKIVEIIKETIKKTKKKKVYIIPVDLNLDEPWSDKKKIDEYYEYLTKKLKELAKELKPDAKIYLYINNKFIEI	2.6722170660021174	0.903989766569768	71.14717864990234	0.6522781848907471	11.858444213867188	nan	inf
monomer-300-nr2-8_result_0	15	MEESVKIEEEKNEDNTIKKYTIKIKLKDFEKEIVTSAPKFAIEAAIEALKETYKKYPDYKFLAYSEILLNPDETYMFIFLFYNPNNEYLLVITLVDPKKKESKTYYIKPVTLKELKEEDPVKKLAKESKTTNFKLIASEEDIKSNNKDALLLTIYIAYEIYKAYKEYYKDDYEATLYVIDDTLLLIIKKDDEIIFYDMVFLDPENLLEKIENPNKPLNIKFPSEETIDKIVEIIEKTIKETKVKKVYIFPVDLNLDEDFKDEEKVNNYYNYLTEKLKKLAEKLKPDAKIYLYINNKLIEI	1.993836729866827	0.9404066229418329	77.74825286865234	0.7737216353416443	8.507526397705078	nan	inf
monomer-300-nr2-8_result_0	16	MKNEVKIEVTYNEDKTVKEYKITLNINDFKREIVTAAPKFAIDKFIEALKETAKKYPNYKLVLISETILDPENTYVFIAIFIDENNNYLIVITFVNPEKKESKTYYFKPISLEELKKENFVEKLKKEEKTSNFKLKISKEDLESNNENALRFTLYLAKLLYEAYKKLKKENYKTTAYVIDNTILLITIKDDLIIFYDYTFIDPDELKEYIKNPNKKLNIKIPSESVLEKIVEIIEKVAEETKVKKIFINPVELNFEEDWSNKEIKKKYYEKLTKKLKELAEKLKPNAKIYLYIDNKFIEI	18.658294930142993	0.18685536974535008	57.2879524230957	0.47956329584121704	18.274072647094727	nan	inf
monomer-300-nr2-8_result_0	17	MEEKVEIKEEKNEDNSVKEYKINLNIKDFNKNITTSASKFAIEKFIEALKEISKKYPNAKIIAIIEFILDPNNVEVFVLILYDENNKFYIYITFVDPKKKEAKTYEFEPVTLKELKENDFVKTLKEKEKTSNLKLIISEEDKNNNNKDALDFTLYLAYKLYEAYKKLFKDEYETKIYVIDNTVLMVTIKDDLIIFHDLVFLDPKNLINSIKNPNKPLNINLPSEETLDKIVEIIKKEFEKTKKKTIFINPINLNLNNDLNDENIINKYYEKLKEKLKELAKELKPDAKIYLYIKNKFEEI	2.1100423221627493	0.9197583504339972	79.26634979248047	0.8160788416862488	7.89493465423584	nan	inf
monomer-300-nr2-8_result_0	18	MEESVEIKEKLNEDKTVKEYEIKLKLKDFEKKIKTSAPKFAIEAFIEALKEFSKKYPNAKLLAIIETIINPNNVYMFIAIYYDENNNYYIFITLVDPKKKESKTYEFEKVSLEELKKDNPVEKLKELSKTENFELKISKKDYESNNEDALRLSIYIAYKIYKAYKEYFKDKVKSTLYVIDNTLVLVLKKDDLLIFYDMVFLDPNNLKEKIENPNKKLNINFPSKEVIDKLVKLIEEEIKKTKVSKVFINPIDLNLDEPFSDEKLKKKYYEYLKEKLKKLAEKLKPNAKIYLYIDNKFIEI	8.742356833980871	0.7152142579374059	76.80439758300781	0.779726505279541	9.653909683227539	nan	inf
monomer-300-nr2-8_result_0	19	MENSIEIKKKLNKDKTIKEYEIKVKINDFEKNIKTAAPEFAIKKALESLKEISEKYPDYKFLLYSELIIDEDNTYMFIFLFYNENNEYLIKITFVNPKKKEAKTFEFEPVTLEELKKLDFREYLKKLEKTSNIKLVISEEDYKNNNEDALRLTIYIAYKIAEAYKELYKDKYKITIHVIDNSILMIIKKDDLLIFHDFVLIDPKELLNYIKNPNKILNIKFPSKSVIDKLVEIIEKEIKKSKVSKVLINPNYLNWNKSFENKKKIDEYYNYLTEKLKKLAEKLKPNAKIYLVINYKIEEI	8.532989771452742	0.714988059176942	75.96580505371094	0.753716230392456	9.634724617004395	nan	inf
monomer-300-nr2-8_result_0	20	MEEKVEIEEELNEDKTIKKRKIKIKLRDFEKEIITSAPKFAVEAAIKALKEEYEKLPDAKLLFYSETIINKDEVYAFLFLFYDENNNFHLYITFVDPKKKEAKTFKFEPVSLEELKKTDWVEKYKELSKTTNFKLIITEEDRNKNNKDALLLTLHIAYNLYKAYKELYKDKYEATAYVIDNSVLMIIKKDDEIIFYDMVFLDPNELLEKIKNPNKPYNLNLPSKETIDKIIEIIEKEFEKTKAKKIFINPVNLNLDESLKDKEIKNNYYNYLIEKLKELAKKLKPNAEIYLYIDNKFIKI	2.9675298138519146	0.8495414484874869	78.04070281982422	0.7855462431907654	8.102928161621094	nan	inf
monomer-300-nr2-8_result_0	21	MENSVEIKEEYNEDKTIKKYTINLNLNDFKKKIITSAPKFAIEAAIKSLKEFYEKYPDAKLLFISESIIDPNNVYMFTFLFYDKNNNFYLFITLVDPKNKKSKTYEIEPVSLKELEEKNFIEYLKEKEKTSNLKLIISEEDYNKNDKLALNLTIYIAEKLYEVYKEYFKDKYETYIYVIDDTILMVTIKDDLIIFKDMVLINPNELIEKIKNPNKKYNIKLPSEETIDKIVEIIEKTIKETKVKKVFINPIELNIEEDFKDKKIKNKYYEYLTEKLKELAEKLKPDAEIYLYIDNKFIKI	2.640875998629992	0.8726567046481584	76.09324645996094	0.7666885852813721	8.886819839477539	nan	inf
monomer-300-nr2-8_result_0	22	MENSVKIEEKKNENNEIKEYTINLKINDYNKKIVTSAPKFAIEAFIKELKKISEKYPNYKLLYISEILINKNEVYMFIAIYYDENNNFLINILFVDPKNKKSKLFEFEPVSLEELFKNDPRKTYAELAKTTNFKLIISEEDYNSNNKKALLLTLYIAYKLYEAYKELFKDNIKATAYVIDDSVLLILIKDDEIYFYNFVYLDPEELINKIKNPNKNLNINLPSEETIDKIVEIIEKTIKETKVKTVFIFPNYLNLENDLSDEKIINNYYEYLTKKLKELAKKLKPDAKIYLYINNKLIEI	2.1990644891639373	0.9173727124398471	83.176025390625	0.8484786748886108	6.7079362869262695	nan	inf
monomer-300-nr2-8_result_0	23	MKESVEIKEELNEDNTVKEYTINLKIKDFNKKIKTAAPKFAIEAFIKSLKKFSEEYPNAKLLFISETVINSNNVYAFISIFYDENNNFYINITFVDPKNKKSKTFKFKPISLEELKENDPIKKYKELEKTTNLKLIISKEDYEKNNKDALLFTIHIAYLLYEAYKKLFKDDYETTIYVIDDSILMVTIKDDEIYFYDLTFLDPNELLEKIKNPNKKFNIKLPKESTIDKIVEIIKEEIKKTKVKKVYIFPINLNLDEDLKDEKIKNEYYEYLKEKLEELAKELKPDAEIYLYINNKFEKI	9.094744077095186	0.7543521814002352	77.49790954589844	0.7713000774383545	9.010375022888184	nan	inf
monomer-300-nr2-8_result_0	24	MEEKVEIKEEKNEDNTIKSYTINLKIKDFEKKIITSFPKFAIEAFIKELKKISKEYPNYKLVYISETIINPENVYMFISLFIDENNNFLLNVTFVNPKKKESKTFKFKPVSLEELKKNDPVKTLKEKEKTTNFKLKISEEDYNNNNKDALLLTLYIAYKLYEAYKKLFSDKTETTAYVIDNIIVMISVEDDLLIFNYFVFLDPNELKNKIKNPNKNYNINFPKEEEIDKLVELIKKEAKKTKVKKIFINPIELNIDKDFSDKEKVDKYYKYLTEKLKELAKELQPNAKIYLYINNKFIEI	18.11845948035227	0.4976278402372202	65.66632080078125	0.6510048508644104	13.553816795349121	nan	inf
monomer-300-nr2-8_result_0	25	MKNSVEIKKKLNPDNSIKEYTININLNDFNKKITTSAPEFAIEKAIESLKEEFEKYKNYKFVAYSESIANLDNTYMFIYIFIDENDNIKIIIVFVDPKKKKAEKYEFEIVSLKELKENDPVEKYKKLEKTTNFKLKISKKDYESNDKDALLLTLYIAYKIYEALKKYYKDDYKTTIYVIDNSIVMITEKDDLIIFNDLVFLNINNLKEKIKNPNKSYNINKPSKETIDKLIEIIKETIKKTKASKIFINPMDLNLDNDFSDKKFVDEYYNYLKEKLEKLAKELKPNAEIYLYYNNKLIKI	2.2608560071703203	0.9030657300382385	71.07957458496094	0.752422571182251	10.015199661254883	nan	inf
monomer-300-nr2-8_result_0	26	MKEEVKIEETLNEDKTVKEYKIKLKLRNFEKEIITSAPKFAIEAAIKSLKEYYEKYPDAEFVAYIEFIIDPNEVYAFIFIFIDKNDNFYIFITFVDPKNKESKTFEFKPISLEELEKLDFVKYFNEKSKSSNFKLIISEEDYNSNNKKALLLTLYIAYLLYEAYKKLFKDNVETTAYVIDDHILMVSIKDDLIIFYDLPFLDPEELKNKIKNPNKKLNINFPSKEVIDKIVEIIKEVFKKTKKKTIYIFPIETNLEEDFKDEKKVNEYYDYLTEKLKEFAEELKPDAKIYLYKNNKFIEI	8.995348832369837	0.7495914567759918	78.92251586914062	0.8049866557121277	9.108951568603516	nan	inf
monomer-300-nr2-8_result_0	27	MEEKVEIEAKYNEDNTIKEYTINLRIKDFEKKIITSASKFAIEAAIKELKKFAEKYPDAKFVASISSIINENNIEMFIYIFIDENDKIYIKITFVDPKKKESKTYEFEPVTLKELKENDPVEKLKEEEKTSNLKLEISEKDKNSNNKDALLLTLYIAKKIAEALKKLLKDDYEITIKVIDNTVVMIIIKDDKIIFHDMVFLNYNELLDSIKNPNKKFNINFPSKEVIDKLVEIIKETIKKTKVKKVYINPINLNIDEDFSNEKIINDYYNYLTEKLKKLAEELKPDAEIYLYINNKFIKI	8.542122399723361	0.8550742428352854	73.61727905273438	0.7689135670661926	9.76601791381836	nan	inf
monomer-300-nr2-8_result_0	28	MENKVEIKEEKNEDNSVKSYTVNLKLNDFEKTIKTSAPKFAIEAAIKSLKEFHEKYPNAKFVLYIEFVINPNNVYAFLFLFIDENDRFYLFITLVDPKNKESKTYEIKPVTLEELKENNPVEKFKELSKTENFKLIATEEDIKSNNKDALLLTLYIAYELYKAYKEYFKDKYETTAYVIDNSILLITKKDDELIFYDLVFIDPENLKKYLEDKNYSLNINIPSKEEIDKMIEIIKEKYKETKVKKIYIFPVNLNLSNDFSNEEIINNYYNYLTEKLKELAEELKPDAKIYLYINNKFIEI	2.654818516610871	0.8818275252500223	80.95646667480469	0.8099514245986938	7.383791923522949	nan	inf
monomer-300-nr2-8_result_0	29	MENKVEIKKELNEDNTVKKYTIKIKINDFEKEIVTSAPEFAIKAAIKSLKEFAEKYPDAKFLLYSEILLNKNEVYVFIFLFYDKNNNFYIVITFVDPKKKESKTYEFKPISLEELKEKDFVEYLKEKEKTSNLKLIISEEDRNSNNKDALLLTLYIAYLLYEAYKELYKDDAKATIYVIDNTILMVIIKDDEIYFYDMPFIDPKNLLNYIKNPNKKLNINFPSKETLDKIVKIIEKVIKETKVSEVFIFPFDISAEEDFKNEEKVNEYYNYLKEKLKELAEKLKPNAKIYLYINNKLIEI	1.981724804171724	0.9222905215917747	81.25310516357422	0.7891854047775269	7.201025009155273	nan	inf
monomer-300-nr2-8_result_0	30	MEEKVEIEEKLNEDNTVKEYTIKLKLKDFEKKIITSAPKFAIEKAIKDLKEFYKKYPNAKLVLYSEMILNLDNVYMFIYLFIDENDNYYLKITFVDPKKKKSITYEFKPVSLEELKKNNWVKKLKELSKTENLELKISEEDYKNNNENALNLTIYIAYEIYKAYKKLKKDNIKTTIYVIDNTILIISKENDLLIFYDIPFIDPNDLIEKIKNPNKKLNINKPSESVLDKIVEIIEEEIKKTKVKKVFINPFNLNAEESFSDKEYVDKYYEKLKEKLEKLAEKLKPDAEIYLYINNKLEKI	3.2582311566012465	0.8447885360774748	62.991600036621094	0.6437900066375732	13.895683288574219	nan	inf
monomer-300-nr2-8_result_0	31	MENKIEIKEEKNEDNTVKEYTVKIKLNDYEKTIKTSAPKYAIEAALKALKEIYKELPNAKLLFIIEFILNENNVYAFIFLFYDENNNFYFYILFVDPEKKESKLFKFKPVSLEELKKNNWVEKLKELAKTSNLKLIISKEDYESNNENALNLTIYIAYKLVEAEKELFKDKFETTIYVIDDIIVIIKKEDDKLYIYDYVFLDPEELLEKIKNPDKPLNIKFPSEEQIDKLVKIIKEEIKKTKVKKIFINPINQNLEKDWEDKEKVKKYYEYLKEKLKKLAEELKPDAKIYLYIDNKFEEV	2.3997075088819724	0.9097745094646325	75.8279800415039	0.7425362467765808	9.369743347167969	nan	inf
monomer-300-nr2-run1_result_0	0	EEEKKKEELEWLKYEYKNILIPLKKKIEKKPDPEEEIEIPPEDIIKFAKRLNLEATEEDAEAFKPIFIYYLIYKEEFLALYYKYKNPDIKNAYEIALNNIEEYEKMLKDLNENNPLLTIEEIEKLLKYYSKPENMSNFLAKYLYDKLKIYLEYMKALKKVMDKKIWESKDEEKRKKVREEIIENLEKVYEYVKEIVEKYKDKFDPEKLEPKLEKLEKLKEFAIEVLKEEKPRSIQVLALHLFFLYAEQLITEVYEIEAKLKEAPYIEEKDVEYLKKYNKFLEEYNEEVLKELEKILKNEP	3.3395410574444986	0.8429899014397296	70.48792266845703	0.7359764575958252	11.900628089904785	nan	inf
monomer-300-nr2-run1_result_0	1	EEKKKKEDLEWLKRFHKEIWIPLKKLIEKEKDEKEELEIKPEDIIEFAKRLELEATEEDAEAFKPFFIYYLFYREIFLAYYYKYKNPDIKNAFEIALNNPEKYEEMLKALEKSNPLLTIEEIKKLLEKYSKPENMSTTLAQYLYDRLKIYLEMLEILKIVFDKKIWESKDEEKKKEAREKIIDKLDEVYEEVKEIVEKYKEYFPKEELEPELEELEKLREKAKEILKKEYPRKLEFLAIFLFFLYAERLITKVYYILAKLNEAPDLEEKDIERLEKIDEFLKEFVKEVEEEYEKILKNEP	10.078638693894812	0.5350750095180467	66.30333709716797	0.6674832105636597	14.413651466369629	nan	inf
monomer-300-nr2-run1_result_0	2	EEEKKKEDLEWLKKAYEEIYLPLKELFEKEEPPEEEIEIKPEDIIEFAKRLNIEATEEDAEAFKPYFIYYLFFREIFLALYYHYKHPEEKNAFKKALENPEKFDEMLKALKENNTLTTIEEIKKLLEEYKKPENQSNFLSKLLAELLEIYLKEMEILKIIFNKEIWDSKDEEERKKVREKIIEELDKVYEKVKEIVEKYKDSFPKEELEPALKKLEELRELAKKILKEELPRKYQFLATFLFFLYARRLILKVFYQLAKEKKAPYLEEEMIEFLKKLYEFYEKYSEKVLEEYKKLLENKP	7.656290656630237	0.7459108076546904	70.84650421142578	0.7616366744041443	11.290979385375977	nan	inf
monomer-300-nr2-run1_result_0	3	EEEEKKKDLEKTLYYYKEIIIPLLELLEKEEPEEEELEIKPEDIIDFAKRLELKATEEDAEAFKPLFIYYLFFKRFFLALYYKYENPEEENAFEKALNNPEEFKKMLEALKENNDLNKIEEIEKLLKEFSKPEKMSTFLAKLLKDLLEIYLKKLKILKIIMNEENWNNPDEKKRKEIREEIIKELEEVYEKVKEIVKKYEDKFPKEELPKKLEELEKLLENAKKVLKEEEPRSIQLLEVHLFFLKAEQLILEVYYIAAKEKTAPDLEEKDIERLKKLNEFLEKFVKEVEKELEKIKKNKP	6.632435139793514	0.6659140091541053	64.04385375976562	0.6707150936126709	14.370561599731445	nan	inf
monomer-300-nr2-run1_result_0	4	EEEKKKKELEKLKYWEEKIYIPLLKLIEKEESEKEELEIPKEEVIEFAKLLELKATEEDAEAFKPFFIYYLFYRRIFLALYYKYKNPEEKNAFEKALNNPEEFEKMLKDLKENNYLTKIEEIEKLLEEYSKPENMSTTLAKYLYDKLKIRLELYKTLKKIMNEEIWNNPDEKKRKEAREEIIEEIDKVYEYVKEIVEKYAKYFNPEELPKKLEELEKLRERTKETLKKEYPRKIMFLETFRFFLYAEELITEVYYKELELNIAKDFEEKDIEYFKKLSEFLKEFNKKVEEELKKLLENKP	18.864378649162454	0.43752273864945324	61.05939865112305	0.6143554449081421	16.360815048217773	nan	inf
monomer-300-nr2-run1_result_0	5	MEKEKKEKKEWLLKKFKEILIPLLELIEKEEPEEEELEIPPEEVIEFAKRLEIKATEEDAEAFKPLFIYYLFFTRDFLALYYKYKNPNIKNAYKKALENPEEWEKMLEDLEENNYLMKEEEIKKLLEEFSKPENQSNLLAKFLYDLLYIYYKRLKILKKIMDEEIWNNPDEEEREKAREEIIKEIDEVYEYVLKIVEEVADLFPKEELEPRIEELKKLREETKKALKERYPREIQVLYVFLFFLRAEELILEVYYILAKQKKAKDIEPEDVEYLKKLSEFLRKFNEKVKEYLEKLLNNEP	1.5909000024933888	0.9492540690733847	83.45584869384766	0.8709225654602051	6.544992923736572	nan	inf
monomer-300-nr2-run1_result_0	6	EEEKKKEEREWLLKEFREKILPLLELIKKEKPEEEELEIKPEDIIRFAKRLEIEATEEDAEAFKPLYEYYLFRRLFFLALHYKYENPEEKNAFEKALTQPEEFEKMLEANKEDNYLLKEEEIEKLLKEYSKPENMSTTIAQYLYDLLYLYLEKLKILKEIFDEKIWNDPDEEKRKAAREKIIERLDKVYEYVKEKVKEYESYFDPEELKPELEKLEKLREEAKETLKKEKPRKYQFLAVFKFFLYAERLITKVYYVKAEKKEAPDFEPEDVKRLKELYEFLEKYVEEVEEYMEKLEKNEP	8.659143256357288	0.7540920410592853	67.64787292480469	0.7196279764175415	12.949455261230469	nan	inf
monomer-300-nr2-run1_result_0	7	EEEEKKERLEWLKEIFNNIYIPLKEKFEKEEDEEEEIEIPVEDIIRFAKYLELEATEEDAEAFKPFFIYYIFFWKDFLALYYYYKNPEEKNAYEKALNNPEEFEKMLKDLEENNYLLREEEIKKLLEKYSKPENLSTTLAKLLNDLLWLYLEQLKALKKVFDKKIWENPDEEKRKAARQEIIDELERVHEKVKEIVEKYADKFDPETLPERLAKLEELLERAKKALEEEYPREIQFLELFLFFNYARALILEVYYVIFKEKEAKDVPEELVEYFKKKYEFLLKYNEKVLEELEKILKNEP	1.7202110058229185	0.9483539104791461	75.94841766357422	0.8021278977394104	9.14566421508789	nan	inf
monomer-300-nr2-run1_result_0	8	MEEEKEKKKKWLLELYKNIYIPLKKLLEKEPSPEEEIEIKPEDIIKFAKYLELKATEKDAEAFKPIFIYYILFIREFLALHYKYENPDIKNAYKIALENEEEFEKMLEDLKENNPLFTIEEIEKLLNFYSEPEKLSTTLAKLLYDLLKIYLEKLKILKKINDEKIWNSKDEEKLEKAYEEIIKKLDEVYEEVKEIVEKYAKYFNPEELPKKLEELEKLREEAKEALKKRYPREIQILYTFRFFLYAESLIIEVYYVEAKLNIAKDLEPYEVEYLEKLNKFLKKYNEEVKKYLEKLLNNEP	16.604191331508	0.5055530151738057	50.8775634765625	0.48323488235473633	17.77750587463379	nan	inf
monomer-300-nr2-run1_result_0	9	EEEEKQKDLELLKKWYYEIYLPLKKLLEKEESPEEELEIPKEWIIEFAKRLNIKATEEDAEAFKPEFIYYLFFRVEFLALYYHYKNKEIENAFEKALNNPELFEEMLKDLKENNPLLKIEEIEKLLEEFSKPENMSTTLAKYLRDLLWLYLEKLKILEIIFNEEFWNSPDEKKRKEAREEIIERLEEVYEKVKEIVEKYAEHFDPEELEPRLKRLEELRERAIKAIKEEPPRELQYLEVFLFFNYAEALITEVYYVIAKLNEAPDLEPEMVEYLEKLNKFLLEFNEKVEKELEKILNNEP	3.438550481689018	0.857826337109397	70.92549896240234	0.7246026396751404	12.35646915435791	nan	inf
monomer-300-nr2-run1_result_0	10	EEEKKKKELEWLKEAYEKLYLPLKEKLEKEEDPEEELEIPKSDVIEFAKRLELEATEEDAEALKPLFIYYLIFRVEFLALYYAYKNPEIKNAYEKALNNPEEFEKMLEALKENNPLLTEEEIEELLKYFSKPENMSTFRAQYLYDLLKIYLEELKIYKIIMNKEVWDSPDKEKREAVREEIIERLDRVYEEVKALVEKYADKFDPEELPERLERLRELRERAKRTLREEPPRDLQLLETHLFFLYVRALITEVYYIKAKLKEAKDIEESEVEYLKKLYEFQLKYVEKVEEELERIEKNEF	4.385785645374844	0.7669835158353042	74.13081359863281	0.7776750326156616	10.180062294006348	nan	inf
monomer-300-nr2-run1_result_0	11	EEEEKKKKKEWLIRMYKEIYIPLKELLEKEEDEEEELEIPKEDIIEFAKRLNIKATEEDAEAFKPLFIDYLIRFRELSALYYKYENPEIKNAYEIALNNPEMFEKMLEALKENNYFTTEEEIKKLLEFYSKPENMSNFLARYLYDRLKLYLKYLKILKKIMDEKIWNSPDEKERKKVREEIIKEIDEVYEYVKKIVEEYKEYFDPEELEPELEELEKLKEEAKEALKKEYPRSIQVLYIHLFFTYAEALITKVYYVEAKLKRAPYLEEKDVEYLKKLYEFLLKYVKKVKEELEKILNNEP	3.953868751951967	0.8163690266653573	67.70762634277344	0.6844629049301147	13.973250389099121	nan	inf
monomer-300-nr2-run1_result_0	12	EEEEKKKKKEKLIYYYKNIWLPLKKLLEKEESPEEELEIPPEEVIEFAKYLDIKATEEDAEAFRPLFIYYLFRIKILLALYYKYKNPEIKNAFENALNNEELFEDMLKANEKNNYFLTEEEIKKLLEKYSKPENMSNFLAQYLYDRLKLYLEFLKTLKKINDEEYWNDPDEEKRKEKREEIIEELEKVYEEVKEKVEKVADKFDPEKLKPRLEKLEKLKEEAIEILKEERPRKYQILAVFSFYLYAEQLILEVYYVKAKEKEADDFEEKDVEFFKKENEFLEKFNEEVLEYYKKLLENKP	8.9233312172885	0.7020947989559729	61.48481369018555	0.6659436225891113	15.26781940460205	nan	inf
monomer-300-nr2-run1_result_0	13	EEEEKKKNLEELKEYFKNIYIPLKELREKKPSKKEELEIPVEDIIDFAKRLEIKATEEDAEAFKPLFEYHLYFIRDFLALEYYYKHPDEKNAYEKALNNPELFDEMLKANEKNNYFYKIEEIEKKLKYYSKPENMSNFLAKYLYDMLKIYLEELKILKKIMDEEIWNNPDKEEREKVREEIIEELNKVYEEVKEIVEKYKDKFDPKELEPELERLEKLREETIKALKEEYPREIQVLHVFLFFNYARALILRVYYVEAKEKKAPYLPESFVEYLKKEYEYLLEYNEEVEKRLEKILKKEP	7.804859274252156	0.745711511461566	79.19386291503906	0.8300944566726685	8.203143119812012	nan	inf
monomer-300-nr2-run1_result_0	14	MEEEKKKEKELLIEFFKNIWIPLKKLIENEEPEEEEIEIKKEDIIKFAKLLEIEATEEDAEAFKPLFIYYLFYIKNFLALNYYYKNPEEKNAFEKALNNIEEFEKMLKDNEENNYFFKIEEIKKKLEYYSKPENMSNTLAKYLYDSLKLYLEELEILKIINDKKIWENPDEEKRKEAREKIIEKLEKVYEYVKEKVEKVKDKFPKEELEPDLEELKKLLEEAKEVLKEEKPRKIQILYVFKFFTYARALLLKVYYIEAKEKKAPYLPESLIDYLKKEYEFLKKFNEKVLKELKKIEENKP	1.8950711745175437	0.9404333325371587	84.49703979492188	0.876086950302124	6.200170993804932	nan	inf
monomer-300-nr2-run1_result_0	15	EEEEKKKRLEKLKYYMKNIYLPLKKLIEKEKSPKEEIEIKKEDIIEFAKWMEIEATEEDAEYFKPIFIYYLFFIKEFLALHYHYENPDIKNAYEIALNNIEEFEKMLKDLKENNYLLKIEEIEKLLKEYSEPEKLSSFLARYLYDMLKLYLKEMKILKIINDKEFWNSKDEEERKKKREEIIKELEEVYEEVKKIVEKYAKYFDPKELPKKLAELKKLLELTKKILKEELPKAYEILAVFLFFLKARQLLTEVYYVEAKLNIAKDVEPEMVEYLKKLNEYLEKYAKEVEEYFKKLLENKP	3.7382913316968622	0.8321081087459322	70.634521484375	0.7562685012817383	11.650043487548828	nan	inf
monomer-300-nr2-run1_result_0	16	EEEKKKEDKEWLLKAIKEIYIPLKKLLEKEPPEEEELEIKPEDVIRFAKRLEIEATEEDAEAFKPYFIYYLIFFVEFSALHYAYKNPEIKNAFKIALNNIETWEKMLKDLEENNYLSKIEEIEKLLKKYSKPENMSTLRAQLLYDLLKIRLKELKVLKKIFDKEFWESKDEKEREEKRKEIIEELDEVEEEVKKIVEEYKDYFDPEELEPKLEELRKLREEAKEALEKELPRKYQFLYVHLFFTYAEQLILEVYYVKAKLNIAPDVEPEEVDYLKKLYEFLKKYNEEVKEYLEKLLNNTP	4.495516243091085	0.7792235600520628	63.87803268432617	0.6839408278465271	14.07661247253418	nan	inf
monomer-300-nr2-run1_result_0	17	EEEKEKEDLEWLKRAYYEIWIPLKELLEKKKDPEKELEIPVEDIIKFAKRLEIEATEEDAEAFRPLFIYHLFRRREFLALYYHYEHPDIPNAYERALNNPEEFEKMLKALKENPPLLTIEEIEKLLEEYSKPENMSNFLARLLYDLLYLYLRQMKILKKIFNKENWNNPDKKKREEIRQEIIEELDEVYEYVKEIVEKYAKYFPPEELKPRLERLEKLREEAKETLREERPREIEFLRVFKFFLYAEQLILEVYYVEAKLKRAPYLPEEFVKYLEEKNKFLEEFVEEVEEYLKKLEENKP	2.1002013139430886	0.9217124419106665	81.75533294677734	0.8369094729423523	7.282805442810059	nan	inf
monomer-300-nr2-run1_result_0	18	EEEEKKELKEKWLYYFKEIYIPLKELLEKEEPEEEELEIKPEDIIEFAKWLNIEATEEDAESFKPIFIYYLIYKRDFLALYYKYKNKDIPNAFEKMLNNEELIEKALKDLKENNFLLKIEELEKLKEYFSKPENMKTFLAKYLYDELDIYLKEKKILEKINNKEIWNSKDKKKREEARQEIIDELDEVYEKVKKIVEEKKDKFNPEELEPKLKKLEELRKEAKEALKKEYPRSIQILYTYLFFLYARQLILEVYYIEAKEKKAPDLEEKDIEYLEKKNKFLEKYNEKVKKELEKILKNEP	8.39858761485433	0.6394030748430369	65.01558685302734	0.6416047811508179	16.025251388549805	nan	inf
monomer-300-nr2-run1_result_0	19	EEKKKKEEKEWLLEALKNIYVPLEKLREKEPDPKEELEIKPEDIIKFAKYLNIEATEEDAESFKPIFIYYLYYIKEFLALYYKYKNPDIPNAREIMLNNIEEWEKALEALKENNYLLKIEEIEKLLKEYSKPENMSTTLSKLLYDLLKIYLEKMKILQKITDKKFWNNPDEEERKKIREEIIEALDKVYEYVKKKVEEVADLFDPEELPKELKELEELREETKKALKEERPRSIQILYVFLFFSYAEALILKVYYVLAKEKKAPDLEEEDIEYLKKLYEEKVEYNKKVKEELEKILNNEP	2.5136864213494015	0.8858639110781208	69.71746826171875	0.6770238876342773	13.554835319519043	nan	inf
monomer-300-nr2-run1_result_0	20	EEEKKKEEKEWLKKAHEEIWIPLKELLEKEKPEEEELEIKPEDVIKFAERLELKATEEDAEAFKPIFIYYLIYIERFMALYYHYKNKDIKNAFKIALENPEEFDKMLEALKENSYFFKIEEIKKLLEEFSKPENMSSFLAQYLYDELEIYLKELEVLKIITNEEIWNNPDEEKRKEAREKIIKILDEVYDKVKKIVEEYADKFDPEELKPRLEELEKLREKAKKALEEEPPRKIQVLETFRFFLYARQLILEVYYIKAKLKEAPDIEEELIEYLEKENEFLKEFNKEVEEELEKILNNEP	17.547223267206146	0.5450263258229083	74.60747528076172	0.7608689665794373	10.640225410461426	nan	inf
monomer-300-nr2-run1_result_0	21	EEEEKEEKKKWLLEIHEKLLIPLKKLIEKEESEKEEIEIPKEDVIKFAKYLEIKATEEDAEAFKPIFIYYLFYREYFLALLYKYKHPDIENAFYKALNNPELFKEMLEANKENNFLTKIEEIKKLLEEYSKPENLSTTLAKYLYDHLKIYLEEMEILKIIFDEEFWNDPDPEKREAKREEIIQRIDKVYEEVKKIMEEYADKFNPEELPEKLARLEKLREKTKQALREEYPRSIQVLYTHLFFLYARALITEVYYVIAKLKEAKDFEEKDIELLKKINEFLYKYAEEVEKELEKILANRP	17.661401261696813	0.5611083255191295	62.0605583190918	0.6273305416107178	15.431126594543457	nan	inf
monomer-300-nr2-run1_result_0	22	EEKKKEEEKKWLKEAHEKILIPLKKLKEKEPSPKEELEIPVEEIIRFAKLLNLKATEEDAEAFKPLFIYYLFYWREFLALHYHYKNPEIKNAYERMLNNPELFEDALKDLKDSSYLTTIEEIEKLLKEYSKPENLSNFLARYLYDQLKIYLKEMKILQKIMDEEIWNSPDEEKRKKVREEIIKELEEVYEEVKKKLEEVKDKFDPEILPELIKKLEEDLEEAKEALKKELPRSLQVLYVFRFFLRARELILLVYYVEAKENKAPYLEPEHVEYLKKRYEFLREFNEEVEEELKKILSKEP	4.623443816819018	0.7881207566828698	70.46340942382812	0.734142005443573	12.12813949584961	nan	inf
monomer-300-nr2-run1_result_0	23	EEEEKKKRKEKLLEWFEKIYIPLKEKFEKEESPEEELEIPKSDIIEFAKLLNIKATEEDAEAFKPLFIYYLFFRVIFLALYYKYKNPEEKNAFEKMLNNPELFKKALEALEEDNYLTKIEEVKKLLEKYSKPENMSNFLAKLLYDLLKIYLEKLKILEKIMDEEYWNSKDEEKRKKAREEIIKELEKVEKYVKEIVEKVKDKFDPEELEPRLERLKKLLEEAKKVLKEEKPRDIEFLAVFKFFLYAESLILEVYYIEAKEKKAKYLEEKDIEFLKELKEFLEKFNEKVEEEMKKILENKP	17.21919689904969	0.563224875683339	65.1327896118164	0.7011293172836304	13.245002746582031	nan	inf
monomer-300-nr2-run1_result_0	24	EEEKKKEEKEWLLKTFKEIWEPLEELRKKEESPEEEIEIKPEDIIKFAKRLNIKATEEDAEAFKPYFIYFLYFWRTFLALYYHYKHPDIPNAFKRALENIEEIEKMLEALEENNPLLKIEEIEELLKKFSQPENLSTTLAKYLYDLLDIYLKELKALKKIMDEKIWNDPDEEKRKKAREEIIKEIDEVKKKVLELVEKYADKFNPEELEPRIKELEKLAEEAKKTLKEEKPRSYQVLYLFRFFLYSRSLITEVYYVIAKENKAKDLEPELVDYLKEEHEYLLKYNEKVLEELKKLEENKP	2.172331972269911	0.9162534665732028	80.79984283447266	0.8511391878128052	7.30454158782959	nan	inf
monomer-300-nr2-run1_result_0	25	EEEEKKERREWLERYYREILIPLLEKFEKEPPEEEEIEIPVEDVIRFAKYLNLEATEEDAEAFRPIFIYYLFYWREFLALHYAYKHPDIPNAYERAMNDPELFKEALEALEESSPLLTEEEIEELLKKYSKPENMSTFLAKYLYDHLKLYLEKLKILKIINDEKFWNSKDKKVREEKRKEIIERLKKVYEEVKKKVEEVADKFNPEELEPKLKELEKLLERAIKTLEEEKPRSIQILEVFLFFSYAEALLTEVYYVEAKENKAKDLEPEMVERLKKIYEFQLEFNKKVEEELEKIENNEP	4.311378166691486	0.7955475062539816	74.48126220703125	0.755922794342041	10.827323913574219	nan	inf
monomer-300-nr2-run1_result_0	26	EEKEKEEKRKWLKKEFEEIYIPLKKLLEKEKPKEEEIEIKKEDIIKFAKYLNIKATEEDAEAFKPIYIYYLFFRRELLALYYHYKNKEIKNAYEIALNNIEEFEKMLEALNKDNFLLTIEELEKLLEEYSKPENLSTTLAKFLYDLLYIRLKFYKNLQIIMDEKIWNDPDEKKLEEAREKIIKEIEEVYEYVKELVEKYKDKFPKEELEPKLKELEELKEETIKALKERKPKKIQVLYLFLFYLYAEQVILEVYYKIAELKEAKDLPEEMVEYLKKLNEFLKEFNKEVKEYLKKIENNEP	2.34659963434107	0.9038574168225908	75.41022491455078	0.8114734888076782	9.208036422729492	nan	inf
monomer-300-nr2-run1_result_0	27	EEEEKKKKIEWLKYEYKNILLPLLKLLENEPSEEEELEIPKEDVIKFAKLLNIKATEEDAEAFKPLYIFYLIFRRIFLAIYYHYKNPNEENAFEKALNNEETFDDMLKALENNNYLLTEEEIKKLLEFYSEPEKMSTFLAKFLYDLLKIYLEFLKVLKIITDEKIWNSKDKKKLEEERKKIIEELEKVYEEVKKIVEKYKDYFDPEKLEPKLKELEELLEKTKETLEKEEDRSTQILYTFLFFLKAIELITEVYYIEAKLKKAPYVPESFVDYLKKLNEFLEKFNKQVEEELEKRKNNTP	3.3489924294900137	0.8330537343665596	76.93807220458984	0.8029885292053223	8.87195873260498	nan	inf
monomer-300-nr2-run1_result_0	28	EEEEKKEKKEWWLYIYKNIYIPLKKLIEKEKPKEEDIEIPKEEIIKFAKYLNIEATEEDAEAFKPIFIYYIFYKIFFLALYYHYKNKDIPNAFDEALNNPEKIEDMLKALNKDNYLSTIEEIEKLLKEFSKPENLSTTLAQLLKDLLEIYLKFMKNLQKIADKKIWESKDEEEKKKVREEIIKEIDEVYEKVKKIVEKYKEYFPKEELEPELKELEELRKLTKEILEKEYPRKIQILALFLFYSYAEELILKVYYIKAKLNEAKDLEPEMVEKLKEIYEFLKKYNKEVLEELEKILKNKK	3.91413744271277	0.8040090799593825	72.14433288574219	0.7812830209732056	10.576297760009766	nan	inf
monomer-300-nr2-run1_result_0	29	EEKEKEEKKKWLLKLLKEIYEPLKKLLEKEKPEEKELEIKPEDVIKFAKYLNLEATEEDAEAFKPLFIYYLLFFVEFSALYYKYEHPDIKNAYEKALNNPEEREKMLKALKEDNYLTEIEEIKKLLEYYSQPEKLKTTLAKYLYELLDIYLKFLKDLKIIMNKEIWNNPDEEKLKKAYEEIKKSIDEVLEKVKKIVEEYKDYFPEEELEPLLKKLEELAELTKKVLEERYPRSIQVLALFLFYNYAIALIELVFYQEAKLNIAPDLEEEDVEYLEKKYKFLLEFNEEVEELLKKILENKP	4.362799101341515	0.7989969513869145	62.51572799682617	0.6427569389343262	15.546500205993652	nan	inf
monomer-300-nr2-run1_result_0	30	EEEEKKKEKEWLKKYFKEIYLKLKELLEKEEPEDEEPEIPVEDVIEFAKRLELDATEEDAEAFRPLFIYHLLYIVEFLALYYHYKNPKEKNAYEKALNNPEKFEEMLKDLKENNYLLKEEEIKKLLEYFSKPENMSTTLAKYLKDQLELYLKELKILKKIFDKKFWESKDEKKRKEAREEIIKELEEVYNKVKEIVEKYADKFNPEELPERLKRLEKLLEDAKKALKEELPRRIQALYVFLFFNYARALILEVYYVIAKLKEAPDLPEEFVEYLKKRYEYLLKFNEEVEKELERILKKKK	2.445934155878341	0.9050307110933365	76.51513671875	0.8236165046691895	8.891875267028809	nan	inf
monomer-300-nr2-run1_result_0	31	EEEEKKKNKELLKYYFNNILVPLKKLIEKEKDPEEELEIKPEDVIEFAKRLNLEATEEDAEALKPLFIFHLFFIREFLALYYKYENLEEKNAYEKALNNPEKFDDMLKALKENNYLFTIEEVKKLLEEFSQPEKLSTTLARYLYDLLDLYLKFLEDLKIIFDKKIWESKDEEKRKKVREELIKRLDEVYERVLKLVKEYAEKFPKEELEPMLAKLQELRDFAKKTLEEELPRSYQLLATFLFYLYALALVTKVYYVEAKLKEAPYLEEEDIKYLEELFKFLVKFAEEVEEYYKKLLENRP	2.69920444311364	0.9001498593126701	71.44624328613281	0.7653062343597412	10.973804473876953	nan	inf
monomer-300-nr2-run1_result_1	0	DEEEEEFLEKAYKEVKELLEKMKAIESEKSALKYKFEPNVSKIKALLEKLETYFEIAKKALKILSEIYKYFLEKYKPIVEKIDYKLTEEEKKDYEEIKKRSQPLDEESLELAYKLAKYIYDKLPIENNKYVIKYKNKKYILKSNSPENKKNFYIAFVSMFSFLDAILKDETEEAILENAVAWVERAEETKAYEDVLKFFDNFEWPEEPLPDNPFDRLIPFLEAVTNSPEIHPAVKLFVIMLVLYLIAYEAFRKTIEIALVELPKAWAEYPEEAPEEPPELVKFIIDRHPEYQKVLAEIRA	2.4595185713599976	0.9225083656897283	80.36680603027344	0.8212060928344727	8.097003936767578	nan	inf
monomer-300-nr2-run1_result_1	1	EEEEEKRLEEYKEKVKELLEKLKALLSKKSASKYKDEPNNNPIERLLYEMEEYWEIAKEAIEILKELYKYFKEKYEPIVAKKDYKINEEEKKIYEEIKKMSKPLNDEEMEKAYKLAKYIYEKLPIENDKYVVKYKNKKYILKSNSPENIKNFYILFVSTYSFMDLILKDDTEEAIEENAIEWVKLAKETKAYENMEKFFDNFEIPEEKLPDNPVDKLIPLFEAFTNSPELHKAFKEFVIMSFLFYIAYLAISETIKLATKEYPETIKKYPEEAPKEPPELVKKILDKNPEYQKKLKEILE	1.9854250851614634	0.9471329881743634	75.25431823730469	0.7857332229614258	9.425867080688477	nan	inf
monomer-300-nr2-run1_result_1	2	NEEEKKLLENAYKEVKKLLDELTAVESEKSKLKYKDEKNNNPIKYLEEKLNYYLELALKAAKLLSELYKYFLEKYKPIVEKINYEINEEEKKIYEEIKKMSKPLNDEEMELAYKIAKYIYNKMPIENDKYVVKYKDKKYILKSNSKENIKNFYIAIVSMFTFLNAILKKNTEEAFKENAFEWVKNAEETNAYENVLKFFDYWEWPEEPLPDNFTSKLKPFLDAFYNSKDLHEAVKLAIIMLVSYLILYESIKKAIEIATEEYPKTIKEYPEYAPEEPSEDIKFILDRDPEKKKIYEEIKK	22.523798733978424	0.1983286838403769	56.15277099609375	0.53519207239151	16.601356506347656	nan	inf
monomer-300-nr2-run1_result_1	3	EEEKEERLKKAYEEVKKLLDKMIALESKKSASKYKFSKNNNPIEAVLEELNTYWEIAKEAAKLLSELYKEMLKEYEPIVKKIDYKINEEEKKIFEEIKKMSQPLDEEKLELAYKLAKYIYNKLPIKNNKIVVKYNDKEYILKSLSPENKKLFYIAVVATITFMDLLLKDNTEEAIKENAVKAVRLFEETKAYENIEKFFDTWEWPEEPLPDTPFSKLKPFLEAVTNSKELPEIVKETVIMLVAFKILYEAVKKAIELAKEVYPKVIKEYPEYAPKEPPELIQFILDQDPEKQKVLEEILK	2.5112418533994862	0.9238309198297884	76.2770767211914	0.8060446381568909	9.181441307067871	nan	inf
monomer-300-nr2-run1_result_1	4	DEEKEEFIKKLYEKTKELLDKMIAMESNKSAFPYKDAPNVNPVEAVLEKAETYWEIAKEALEYLKELYKKMKEELDPIVDKIDYKINEEEKKIYEEIKKMAQPLSDEEFERAWKRAKYIYDKLPIENDKYVVEYNNKKYILKSNSPENIKNFYIAYVSLENFLYLIEKKDTEEAMKKEAFAWVKRAEETNAEKAVDEFFDSWEFPEEPLPDTYFAKLKPLLDAFINSPKLHEAAKLFIIALFLYKIAYYAIKKTRELYLKELPKVWAKYPEYAPAEPPELAKFVLDQYPEYQKVYAEIKA	8.864245792257254	0.5196070370934415	69.64321899414062	0.7099243998527527	12.548251152038574	nan	inf
monomer-300-nr2-run1_result_1	5	NEEEEEFLKKMYEKTKELLDKLEKLEKKKEASKYKFSPNVNPVEAVLEEMEEYYEIALEAAKALLELYKYFKKKYEPIVKKINYELNEEEKKDYEEIKKISEPLDDKSLELAYKIAKYIYEKLPIENDKYVIKYKNKTYTLKSNSKENKLNFYIAIVSTYNFLDLLEKDNTEEAIKKNAIEQVKRAKETKAYEKMEEFYNTFEFPEEPLPDNKIAKLKPLLDAAVNSKDLPEEVKLAIIMLFLYYIFYLAVERTIYLATEVYPKVVKEYPEYAPAEPPELVQFILDQNPEIQKVYAEIMA	2.179298709775255	0.9393785235306448	85.10155487060547	0.8700674772262573	6.303533554077148	nan	inf
monomer-300-nr2-run1_result_1	6	SEEKEKFLEEAYKKVKELLDELIAIESEKSALKYKFDENNNPIEALLEKMEYYYEIAKKAAELLKEIYKKFLKEYKPIVEKLNIEINEEEQEIYEEIKKKSIPLNEEKMKLAYKLAKYIYNKLPIKDNKYVIEYNNKKYILKSNSKENIKNFYIAFVSTFNFLDLITKDDTEEAFKEKAFEWVELAEKTNAYKEVIKFFDNFEWPEEPLPDNPFARLKPLLDAIYNSKSIPEIAKEFMIMLVAYYIAYEALKKTREIALKEYPETIKKYPEEAPEEPPELIKFILDKHPEYQKILKEILS	9.795500347098605	0.46560167096562516	51.741676330566406	0.3898569941520691	19.225967407226562	nan	inf
monomer-300-nr2-run1_result_1	7	EEEEKEFLEKLYEKTKELLDKLEAIESNKSALKYKDDENNNPIKAILEKMEYYFELAKEAAEALKELYKRMKKKYDPIVSKKKIEITEEEQEIFEEIKKQSKPLPDEELEKAYKEAKYIYEKLPIENDKYVIKYKDKKYILKSKSKENIKLFYIAYVSMRNFMYLLEKDNTEEAFKEKAIEWVENAKKTKAWENVEAFFDTFEWPEEPLPDTPTSKLKPFLDIVYNSKELHEAVKEFIIALVLYKIAYLALSKTIELALKVYPETVKKYPEYAPEEPPELVQFILDRHPEYQEVYKKIRE	2.5806904132932957	0.9300367462161997	75.67538452148438	0.7618697881698608	9.917698860168457	nan	inf
monomer-300-nr2-run1_result_1	8	EEEEEEFLKKLYEEVKKLLEELKAILENKSLLKTKDAPNVNPIEATLEKMEYYWNLALKAVKKLKEAYLYFLKKYEPIVKKIDYKINEEEKKIFEEIKKKTQPLNDEELELAYKLAKYIYDKLPVKNNKYVIKYKDKEYILKSNSKENKKYFYIAFVSMYTFLNEIIKDDTEEAIKEKSIEMVERFIETKAYEEVLKFLDTFEFPEEPLPDTPIDKYIPLLEAFVNSKELPEEAKLFFIMLFLFLIAFEATKLTIELALKEYPEIAKKYPEYAPEEPPELVKFILDRHPEYQKIYEEIRK	1.5573421881403655	0.9604804396098765	83.57275390625	0.8536754250526428	7.103448867797852	nan	inf
monomer-300-nr2-run1_result_1	9	EEEEEKFLENMYKKAKELLDKLEKLLSKKSYSKYKFEKDVNPIEAVLEEANLYWELALEALKYLKELYKKFLEKYKPIVEKINYEINEEEKKIYEEIKKMSKPLNDEEMELAWKLAKYIYEKLPIKNDKYVIEYKNKEYILKSNSKENIKNFYIAFVSTFNFLYQIEKDNTEEAFKKNAIEQTKLFEETNAYKNIEKFYDNFEFPEEPLPDNPVSKLKPLLDIIINSENIPEAVKLFTIMLVLYYIAYLAIKETINLATKVYPEVAKKYPEQAPEEPPELIAFILSQNPEIQKVWAEIRA	2.375265711680229	0.9347911595416701	79.20320892333984	0.818745493888855	8.218873023986816	nan	inf
monomer-300-nr2-run1_result_1	10	EEEEEKFLKEALEKTRKLLDELAAVESRKSALPYSYAPNVNPIEAVLAELEYYYQLALEAAKLLKELYLRRKEKYKPIVDKIDYKLNEEEKKIFEKIKKISQPLDDEELEYSYKLAKYIYNKLPIKNNKYVIEYKNKKYILKSNSPENKENFYIAIVAMDTFMYELIKDDSEEAFKENAFAMTRRFKETKAYENVMKFFDSFEFPEEPLPDNEVARLKPLLEAITNSPELHEAVKETFIMLFTFKIFFLAVERTMHLALEVYPKVVAEYPEQAPEEPPELIQFILDQHPEYQKVLAEIRA	5.468167092120405	0.8223573351470446	71.1475601196289	0.7373474836349487	11.00688362121582	nan	inf
monomer-300-nr2-run1_result_1	11	SEEEKEFLENMKKKVEELLDKLEKAESEKEALKYKFAPDVNPVEAVIEKANYYYELALEAIKHLKELYEYLLKKYEPIVKKIDYKLNEEEQKIYKEIKEQTKPLNDEELELAYKLAKYIYNNLPIENDKIVIEYKNKKYILKDNSKENIKYFYITFVATFSFLNEIIKDDSEEAIKKNAFAWVKNAEKTKAYENIKKFYDTWEFPEEKLPDTPVAKLKPLFEAFVNSEKLSEIAKLFIIMSFLFYIAYLAFKKTMDLALNVLPEVMKKYPEYAPEELPELFQFILDNNPEYQKVYAAIRA	2.436778192596377	0.9082760662263117	75.68455505371094	0.8022501468658447	9.01609992980957	nan	inf
monomer-300-nr2-run1_result_1	12	MEEEKKLIEELYEKAKELLDKMIAIEKNKSYLKYKDDENVNPIERLLEKMNTYWELAKEAIKHLLKLYKYMLEKLKPIVEKLNIEINEEEQKIYDEAKERSKPLDEESFELAYKMALYIYNKLPIENNKYVIKYNNKKYILKSNSKENIKNFIIAFVSTISFLELISKDNTEEAILENAVKWTELAEETKAYEDVKEFFDNFEWPEEPLPDNFFDKLKPFLEIAVNSESLPEEVKLFIIALVLFLIAYEAIKKTIHLATEEYPKVWKEYPEYAPEEPPELVQFILDRYPEYQKVYAEIRA	2.362175331233183	0.9306218487693644	82.1731185913086	0.8424464464187622	7.335511207580566	nan	inf
monomer-300-nr2-run1_result_1	13	KEEEKKLLEELYKKTKELLDKLKAMESNKSYFKYKDDENNNPIEALLEKMNSYWELAKEAAKYLIELHKYMKEKLEPIVKKINYKLTEKEKKIYEKIKKMSKPLPDEELEEAIKRAKYIYEKLPIKNNKYVIKYKDKEYILKSNSEENIENFYIAYVATDTFLYEIEKKNTEEAFKENAVKMVENFEKTNAYKKIEEFFDNFEWPEEKLPDNEVDKLIPLLEAIVNSKDIHEDVKLFIIKLILFKIFYLAVKKTIELALEEYPKVVKEYPEYAPEEPPELVKFILDRHPEYQKVYEEIRK	2.2704738366921897	0.9367599553116218	81.69175720214844	0.8460448384284973	7.677148818969727	nan	inf
monomer-300-nr2-run1_result_1	14	NEEEEKLLKELEKKTKELLDKLEAIESKKSALKYPFSENVNPIEALIEEANYYWELALEAAKHLKVLYKYMLKKYKPIVEKINYEINEEEKKIFEEIKKKSKPLPDEELELAYKLAKYIYNNLPIENDKYVITYKNKKYILKSNSKENIKNFLIAFVSMFSFMYLIEKDNTEEAIKEKAIEWVKLAKKTKAYEDMKKFFDTWEWPEEPLPDNETAKLKPFLEAATNSKSLPKIAKEAIIALVLFYIFYLSVDKTIEIATKKFPETWKKYPEYAPEEPPELIKFILDNDPEMQKVYKKIKE	2.850842683543505	0.8684766789016988	82.60466766357422	0.8482801914215088	7.128385543823242	nan	inf
monomer-300-nr2-run1_result_1	15	NEEEEKRLKEAYEKVKELLDEMKALESEKEASPYKFEENVNPIEALLYDMERYWNLALKAAKELKKLYKYFLEKYKPIVEKLKIEINEEEKKIYEEIKKRSYPLDDESMELAYKLAKYIYNKLPIKDNKIVIEYKNKKYILKSNSKENYKLFMIAFVSTFNFLHLIEKDNTEEAFKKNAVEWVKNAEKTKAYEDIKKFYDTFEWPEEPLPDNEFDKIKPLLDIVVNSPNIHEAVKEFEIMLTLYLLLYEAVKKTIELALKEYPEIAKKYPEYAPKEPPELVKFILDNYPEYQKKYKEIME	1.6762582118868703	0.9530791601105024	84.6581039428711	0.8561515212059021	6.540681838989258	nan	inf
monomer-300-nr2-run1_result_1	16	DEEEKEFLKKLYEKVKELLDKMIKIESNKSYLKTKDAPNVSKIKAILEKLETYWNIAKEAAKYLIELYKYFLKKYKPIVEKINYEITEEEQKIYDEIKKMSQPLDDEKLDLAFKIAKYIYDKLPIENDKYVIEYKNKKYILKSNSKENIKNFYIAYVSLYTFLDLIIEENTEEALKENAIKWVELAKETKAYENVEKFFDYFEFPEEPLPNTPFSKLKPLLDIFTNSEKLHEAFKLFVIMLFLFYILYEAVDKTIKLALEEYPKVAKEYPEEAPEEPPELVKFILDRYPEYQKVWEEIRS	11.775506873103595	0.39968397893972546	47.97365951538086	0.3843795657157898	19.50844383239746	nan	inf
monomer-300-nr2-run1_result_1	17	EEEEKKFLEEAYKKVKKLLDKLEALESEKSASKYKNAPNNNPIEYLIEKANEYYELAKEAAEELKKLYNYFLEKYEPIVKKINYKITEEEQKIYEEIKKRTQPLDEETFELAFKIAKYIYEKLPIENDKYVITYNNKKYILKSNSKENIKYFYIAVASLINFMHLITKDDSEEAFLENSIEWVKLAEKTKAYEDVVKFFDTWEWPEEPLPDTETAKLKPWLDIVVNSKDLPEIAKLFTIMLVLFYLAYLALKKTIELALEEYPKVIKEYPEYAPKEPPELFKFIIDRNPEYQKVLEEILK	2.085916294062166	0.9517707960123116	84.25399780273438	0.848318338394165	6.66202974319458	nan	inf
monomer-300-nr2-run1_result_1	18	EEEEEKLLKEAYEKVKELLDKMIAIEKEKEALPYKFEENVNPIKALEEKMEYYWKLALEAAKILSELYKYMKEKLEPIVKKKNIELNEEEQEIYKEVKEMAKPLKEEELELAYKIAKYIYEKLPIKDNKYVIEYNNKKYILKSNSKENIKNFYIAYVSTFSFLDEILKNNTEEAVKENAIEWVKRAEETKAYEKMKEFYDNFEFPEEPLPENEFDKLKPLLEAITNSKSLPKEVKLFTIMFFLFYIFYEAVKKTIELALKEYPKLAKEYPEYAPEKPSELIKFILDKYPEYQKIYEEIMK	23.583172457233896	0.16635060844994964	57.699554443359375	0.4103342890739441	19.07111358642578	nan	inf
monomer-300-nr2-run1_result_1	19	NEEEKELLESAYKEVKKLLEKLRKVESEKDYLKYKFEKNNNPIKALEEKIEYYWNLALEAAKLLEKLYKYFLEKYKPIVEKIKYEINEKEKKIFEEIKEKAKPLNDEEMELAFKLAKYIYEKLPIENNKYVIKYKNKKLILKSNSEENKKLFYITFVATFNFLNRLLKDNTEEAYKKNAIEQVKLFEETEAYKDMKKFYDTFEWPEEPLPSNETDKLIPLLEAIYNSPEIHEAVKLFNIMSVAFYIFYLSIKKTIELALEKFPETWKKYPEEAPEEPSELIKFILDNNEEYKKIYEEIKK	13.31524731541469	0.3554927856825701	48.467559814453125	0.46170780062675476	20.7136173248291	nan	inf
monomer-300-nr2-run1_result_1	20	MEEEKKLLEEAYKETKKLLDKMIAIESEKEALKYKFDENNNPVEAVLEKLNTYLELAKEAAELLKKLYEYAKEKLEPIVSKINYEITEEEKEDFEEIKKLSQPLTDEELEKAYKIAKYIYNKLPIENDKYVVKYKNKKYILKSNSKENILNFYIAYVSIYTFMDALTKDNTEEAFLENAIKLTKLFEETKAYEKILEFYDNWEFPEEPLPDNYYSKLKPLLEAFYNSKDLSEEVKLFIIMSFTFLIAYEAISKAIELAEEVLPEVWKKYPEEAPEEPPEEVAFILSRNPEKQKVYAEIKA	2.140883457754293	0.9453592282319695	86.7588882446289	0.874261200428009	6.143062591552734	nan	inf
monomer-300-nr2-run1_result_1	21	SEEEKELLESAYKEVKELLDKLEALESKKSASKYKNEKNVNPVKYLLYEAEEYWELAKKAFELLSKLYKYFLEKYKPIVDKKDIKLNEEEQKIFEEIKEMTKPLNEEELLLAYKLAKYIYEKLPIENNKIVVEYKNKKYILKSNSEENKKYFYITFVSLFSFMNLILKENSEEAFKENAIEWTKLAEETKAYENVKKFYDTWEFPEEKLPDNFTAKLKPLLEAITNSKSLHEAVKLFTIMSFAYLIAYEAIKKTIELATKEYPEIIKKYPEEAPEEPPELIKFIINRDPEIQKKLKEILS	6.161435750050357	0.818906712437109	76.29296112060547	0.7972095012664795	9.90087890625	nan	inf
monomer-300-nr2-run1_result_1	22	NEEEKKLLEEAYKKVKELLEKLKAVESKKSALPYKDAPDVNPIERLLEEANYYWELAKEALEILKELYEYFLKKYKPIVSKKKIELDEEEKEIYEEVKKMTKPLNEEEMKLAFDLAKYIYEKLPIENDKYVIKYKDKKYILKSNSKENILNFYIAFASLFNFMHLITKDNTEEAFLENAIAWVENAKKTKAYEKVKEFYDSFEFPEEPLPDNEIDKLIPLLDAITNSESIHEAVKLFTIMSFLYYIAFLAVSETIRLALEEYPKVIREHPEYAPEEPPELVKFILERHPEYQKVLAEILA	2.156407447527858	0.9352986617542169	79.59727478027344	0.7985395193099976	8.301506042480469	nan	inf
monomer-300-nr2-run1_result_1	23	EEEEEEFLKNAYEKVKELLDKMEAVESKESALKYKFAPDVNPIEALLEEMNYYYEIALEAAKILLELYKYFKEKYEPIVKKKDYKLNEKEKKVYEEIKKRSIPLDDESLELAYKLAKYIYEKLPIENNKYVVEYKNKKYILKSNSFEAKKNFYIAFVSTYNFLDLIDKDNTEKAILENSIEYVKLAKETKAYEDVIKFFDYFEFPEEPLPDNPFSKLKPLLDAFVNSESLHEAVKLFIIMLFLYYIFYEAVNKTIELALEKYPELVKKYPEQAPAEPPELVQFILDKNPEYQKIYAEIKA	16.98598599516062	0.2650225485958324	46.003944396972656	0.3702573776245117	20.66402244567871	nan	inf
monomer-300-nr2-run1_result_1	24	MEEEEKFLKELYEKAKKLLDKAIALESKKSASPYSYSENVNPIKALLYDIEFYYELAKEAIEALKVLYKKMLEELKPIVEKIKYEITEEEQKIYNEIKEKTQPLNDEKLELAYKIAKYIYEKLPIENNKYVVEYKNKKYILKDNSPENKKLFYIAVVSMFNFLDLILEEDTEEAILENAVKWVKLAKEKKAYEDVKKFFDTWEWPEEPLPDNPFAKLKPFLDAVTNSKSIHKAVKLFIIALVLYYIAFYAFDKTIKLATEEYPEIIKKYPEEAPEEPPELIKFILDRNPEYQKKLEEILA	4.489520474708258	0.8552486012723292	68.4029769897461	0.7303166389465332	11.711676597595215	nan	inf
monomer-300-nr2-run1_result_1	25	KEEEEELLKKAYEKVKELLDKLKAIESEESALKYKFEENVNPVEAVLEELETYWNLAKEAYELLKELYNYFLEKYKPIVEKKNIVINEEEKKIYEEIKEQSKPLNDEELELAYKLAKYIYEKLPIKDNKIVIEYKNKKYILKSLSKENKKLFYIAFVSTFNFLYALSKDNTDEAFLENAVELVKLAEETKAYENVKKFFDTFEFPEEPLPDTPFAKLEPLLEAIYNSKEIPEIVKLAVIMLFTYEILYEAVSRAIHLAEEVFPKVWKEYPEYAPAEPPELIAFILSRNPEKQKVYAEIKA	2.1863433323273003	0.9335309274431325	82.80965423583984	0.8531011939048767	7.171631336212158	nan	inf
monomer-300-nr2-run1_result_1	26	EEEEEELLKKAYEKVKELLKKLSAVESNKSALKYKDDENTNPIEAILYKLQYYWDLAKEAAEVLKELYLYFLEKYEPIVKKKNIEINEEEKEIYEEIKEMSKPLDEESLELAYKLAKYIYEKLPIENNKYVVTYKNKKYILKSNSKENIKNFYIAFVATFNFMDLLIKDDTEEAFLKNAVEWVKNAKKTKAYENIEKFFENWEFPEEPLPDTKTSRLIPLLDAFVNSKDLHEAVKLFIIMLFLYYVLFLAVEKAINLALNEYPETIKKYPEYAPEKPPELVQFIIDQNEEYKKKLEEILS	1.6917891057196504	0.9479970741918424	82.5391845703125	0.8255184888839722	7.277419567108154	nan	inf
monomer-300-nr2-run1_result_1	27	NEEKEKFLKELYEKTMELLKKLEAAEKNDSILKYKFSENVNPIEALLEKANYYYELALEAAKHLSILYKKFLEEYKPIVEKIDYKINEEEQKIYEEIKKRTQPLDDETLELAIKLAKYIYNKLPIENDKIVVKYKDKKYILKSNSKENYKNFLIAYAAMVNFMDLLLKDNSEKAFLENAVAWVKRAKETKAYEDVKKFYDSFEFPEEPLPDNETSKLIPLLEAFTNSPELPEEFKLFVIALTLYYILYLAMDKTIKIYTEELPKAWEKYPEYAPEKPPELAQFIIDQNPEIQKVVKKILE	1.8638979385452055	0.9480865573681153	79.8738784790039	0.8311209678649902	7.966398239135742	nan	inf
monomer-300-nr2-run1_result_1	28	SEEEKKLLKEAYEEVKKLLDKMEKIESEEEALPYKFEENVNPVQALLYKAEYYYELALEAAKILKKLYLYFKKKIKPIVEKINYEINEEEEKVYKEIKEMTQPLDEKSLEEAYKEAKYIYNKLPIKNNKYVIKYKNKEYILKSNSFESKKNFYITYVALKNFMDALIKDNTEEAFLENAIELTKKFDETKAFENFEKFFDNFEFPEEPLPDTPTAKLKPFLEIAVNSKDLHEEFKLFVIMSVLFYILYLAVKRTIELATKEYPKIVEKYPEEAPEEPPELVKKILDKDPEIKEVYEKIRK	1.6706159465280621	0.9453094329896669	76.2720947265625	0.784796953201294	9.304583549499512	nan	inf
monomer-300-nr2-run1_result_1	29	EEEEKKLLENAYKEVKKLLDELKALLSNKSASKYKDDKDNNPIEALIEKIEYYWNLAKKAAEILKKLYKYFLEKYEPIVKKKKIEINEEEQKIYEEIKEQTKPLPDELLELAYKIAKYIYEKLPIENDKIVIKYKDKTYTLKSNSLENKKLFYIAIASTFNFLYEITKDDTEEALKENSIKMTKLAIETKAYENIEEFYNTWEFPEEPLPDNEVDRLIPLLDAITNSKDIHEAVKLFTIMLFLYKIHFLAVKKTIELALEEYPKIAKEYPEYAPEEPPELIKFILSRNPEYQKIWEEIKK	3.545058441726779	0.8610555647464827	76.43584442138672	0.7904900908470154	9.29399299621582	nan	inf
monomer-300-nr2-run1_result_1	30	EEEEEELLEKAYKEAKKILDKLKALESKKSASKYSFSENVNPIEATLHDINEYFEIAKEAAEILKKLYKYFKKKYKPIVEKIDYKLNEEEKKIYEEIKKMSQPLNEEELELAIKLAKYIYEKLPIENDKYVVEYKNKKYILKSNSLENKKNFYIAFVSMYKFMYEIEKDNTEEAFKEKAIELTIEFEKTKAYENVKKFFDNWEWPEEPLPETEFDKLIPFLDAFYNSKSLHKAVKLFIIMLVLYYALYYAISKTIELATKVYPELAKKYPEQAPEEPPELIKFILERNPEYQKIWEEIKK	2.1493384450693642	0.9416452178414348	82.0157470703125	0.8327450752258301	7.594461917877197	nan	inf
monomer-300-nr2-run1_result_1	31	MEEEKEFLEKMEKKVRELLDKLEAIEKDDSYLKYKDEPNVNPVEYILEKAETYYNLALEAVKKLKELYEYFLKKYKPIVEKKNYVINEEEKKIYEEVKKMTQPLPDELLELAYKLAKYIYEKLPIENDKYVITYKNEKYILKDNSKENYKRFIIAFVSLFNFLHLLSKDNTEEAVLKNAVEWTERALETKAYEEVVKFYDTFEFPKEPLPDTPTAKLKPLLEAITNSESIHEAVKLFTIMSFLYYLAFLAFERTIHLALVEYPEVIKKYPEYAPEEPPELIKFIIDRHPEYQKVLAEIRA	4.903356350040012	0.8213314276033549	68.50879669189453	0.7250618934631348	11.656461715698242	nan	inf
monomer-300-nr2-run1_result_2	0	SEEEELKKKALELAKKAKEVLLKLLELKPPHPDLEKVAEEIMEKVLELADDLMKLRPDAKDSDFAKVYNAVKELIEAEKKKKFENITKETFKKYLKNEIKNPPEAIKLILKTLETLKEFLSKALEEAFKKLNAKKSLNEKLEVLKDPNVEIPLETLLELAEVEFAKVFILYIIFKYDLSDLIDLFEELPFLKDSIEFETLKKSKEKRFQILVLEAILFVSALIAYAIAVAYDNLEHAKEIFRASLEYSDVLLELIYNDAPLNTEEPPSEEAKKLQEELEKKKEEFLKKLESVLNPSEEPP	7.238982029674473	0.5635151981584505	52.4890022277832	0.5476018190383911	17.740938186645508	nan	inf
monomer-300-nr2-run1_result_2	1	MEEEKKKEKYKKLAEEAKEVLDFLLSLKPPYENLEKLAEEIMDRVLKLAEMLMELEPDSENSDFAKVYNAVKKLVEAEKENKFKNITKELFEKVKKKEIKNPPEAIKLIEETIKTILEFLSKANEESFKELNAKKSLKERIKALLDPNVKIPLKTFKELAEEEFALVFLYYIIFKYELYDLIEEYEKLPFLKDSPIFETLKQSKEKRFEILVNEAMAFVASLFAYALAEYLNNLEAAQEVYRAALKYLEAREKYIYNNAKLNSENPESEEHKKLQKEIEEKKKEFKEALDKYLNPSEEEP	8.451870300530592	0.5910916826258902	71.41073608398438	0.742190957069397	11.418460845947266	nan	inf
monomer-300-nr2-run1_result_2	2	MEEEELKKKAIEVAKKLKEYIKYLLSKKPPIENLEKEAEEILKKVLEAAEMMMELEPDSENSDFAKVYNAFKELIKAEEENKFKNLTLESFKKVLEKKDSNPPEAIKLIFKTIETILEFLSKELKEAFEKLNAKDSLKKKIEALKDPNVKIPLETLKELAEYEFALVFLYYIIFKYELYDLIDEYEKLPFLKDSKIFETLKKSKENRFQILVLEALAFFSSLFAYTLAVAYDDLEAAQEIYRAALKFLDVYEEYIYNNAPLNSENPPSEEHAELKKKLEETKKEFLEKMEKYLNPSEEPE	5.620936659675403	0.7249424523154837	69.4933853149414	0.7322745323181152	12.024962425231934	nan	inf
monomer-300-nr2-run1_result_2	3	EEEEELKKKAKEVAEKTKKYIEELLKLKPPYENLEKVAEEIMEKVVEAMKDLMELYPDSKESDFAKVYNAFEKLLKAEKENKFKNLTSESFKEVLENKTKNPSEAIKLIFETLDTIMKYLSKALKESFKKLKAEKSLNDRLEKLLDENVKIPLETLLELAEEEAALVFLYYIIFKYNLSDLIDLFSKLPFLKDSKTFETLKKSKEKRFLILVNEALAFFAALFAYTVAIYYNDLESAQKIFRAALKYLKALEEYIYNDYPLNSPEPPSEEAKELQEKIEKLKEEFLKELNKILNPSEEKP	21.559221433392516	0.15237889499347815	49.92985534667969	0.3213968873023987	22.055927276611328	nan	inf
monomer-300-nr2-run1_result_2	4	MEEEELKKKALELAKKAKEFFLELLKLKPPVENLEEEAEKIMEKVLELAEMMMELEPDAENSDFAKVYNAFKEFLEAEKKNEFKDITPELIKKVLKKEIKNPPKAIKLLFKTIDTIMDFLSKALKEAFEKLNAKDSYKAKLDALLDPNTKIPLETLKELAEVEFALTFLYYIIYKYDLADLIDLYSKLPFLQDSPIFETLKKSKEQRFLILVNEALAFVASLYAYALAVYLDNLEAAQEIYRAALKYLKVLEEYIYKDAPLNSPEPPSEEAAELQKKLEEKKKEFLEKMEKYLNPSEEPE	12.782033931289204	0.2803266193194062	48.08768844604492	0.3496308922767639	21.108705520629883	nan	inf
monomer-300-nr2-run1_result_2	5	EEEEELKKKALEVAKKAKEDIDYLLSLKPPYPNLEEEAEKIMERVLKMADALLELEPDAENSDFAKVYNAVKKLIEAEKEKKFENITKETFEKVLKNEDKNPPEAIKLILETIEVILKFLSKRLKKAFEELNAKKSLSERLKALLDPNVKIPLETFKELAEYEFALTFLYYIIFKYELYDLIKEYEKLPDLKDSIEFDTLKKSKENAFLILVNEALAFLASLLAYTIAIYYDNLEAAQEIFRAALKYLEVYREYVYNDAPLNTKNPKTEEAKKLQEELEEKRKEFLEKLDSVLEPSEEEP	10.691660886681143	0.34656219351904144	47.88712692260742	0.3676764965057373	21.137283325195312	nan	inf
monomer-300-nr2-run1_result_2	6	EEEKELKEKAKKLIEKALEVLDWLLSLKPPYPNLEKVAEEILKKVLELAEMLMELDPEAEDSPFAKVYKAFKEYIEAEEKNLFKDITEELIKKVLEKKIDNPPEAIKLLFKTLDTIFEFLSTALKEAFEALNAKASLEARLEALLDPNTKIPLEALKELAEEELALVFLYYIIYKYNLASLIPLIEKLPFLQDSKELETLKKSKEARFQILVLEALAFVSFLIAYAIAVYYDDLEHAQEVLRAALKFLKVYLEYIAKEAPLNSPEPPSEEAKELQKKLEELKKEFLEKLRSKVDPSPELP	17.424222931167595	0.16903293111699866	48.82827377319336	0.3756098747253418	20.962120056152344	nan	inf
monomer-300-nr2-run1_result_2	7	SMEEELKEKAKKLAEKALEFIEELLKLKLPSENLEEEAEKILEKVLELADMYMELYPDAKDSDFAKVYNAFKKLIEAEKKNKFKNITLETFKKYLENKIKNPPEAVKLIFETIDTILKFLEKYLKKSFEKLNAKESLEKKLEALLDPNVKIPLETLKEFAEYEFALVFLFYIIFKYNLYDLIDLFEKLPFLKDSKIFETLKKSKEKRFQILVIEALAFTAALLAYAIAIYYDDLEKAQEIFRAALKYLKALEEYVYNDAELNSEKPKTEKAKELKEEIEKSKKEFLEKVKSVLNPSEEEP	14.310278719121769	0.26245287321170785	45.97958755493164	0.35296720266342163	21.521223068237305	nan	inf
monomer-300-nr2-run1_result_2	8	EEEEKLKKLAKELAEKTKKYIEYLLKLKPPIENLEEEAEKIMEMVLEAAEDLLKLYPDDENSPFAKVYNAVKKYIEAEKKKMFENLTKESFEKVLKKEDKNPPEAIKLIFELEKTILEFLSTALKESFKELNAKDSFEEKLKTLLDPNVKIPLKTLKELAEEEFALVFLYYIIFKYELYDLIDLYEKLPWIKDSKAFETLKKSKEARFQILVNEALAFLAALFAYALAIYYDDLEAAKEIFRAFLKFLKAYEEYIYNNAELNSKNPKSEEAAKLQKEIEEKKEEALKAIDKYLNPSPELP	17.357360264878892	0.25474678189437144	47.47047805786133	0.3711855411529541	19.54640769958496	nan	inf
monomer-300-nr2-run1_result_2	9	SKEEELKKKLKKLAEKTKKFIEWLLKLKPPYPDLDKVADEIMEKVLELAEMLMELYPDAKDSDFAKVYNAVKKYIEAIKKNKDKDITPETFKKYLEKKTDNPPEIIKLYFETVDTILKFLSKYLKKAFEKLNAKSSYEDRLKALKDPNVKIPLETFLELAEYEFALVFLYYIIYKYELYDLIDLFSKLPFLQNSPEFETLKKSKENRFLILVNEALLFAASLFAYAVAKYYNDLEAAQKIYRAFLKYSEVLTKLIHNNAPLNTENPPSEEAAKLYKELEKKKEEALKEMDKILKKSEELP	10.975975291069012	0.3098288992656496	53.26121139526367	0.40237143635749817	19.916364669799805	nan	inf
monomer-300-nr2-run1_result_2	10	SEEEEKKKKAKELIEYAKEVFEYLLKLKPPYPNLEEVAEEILKKSLELAEKLMELYPDSKESDFAKVYNAVKKLIKAEEENKFKDITPETFKKVLKNEIKDPPEAIKLIFETLKTIKEFLSKALEKAFKELNAKESFEKRLEALLDPNVKIPLETLLELAMYYFALVFLYYIIYKYKLYDLISLFEELPFLKDSKEFETLKKSEEKRFQILVLKAMAFVAALIAYAIAIEKNDLEKAKEIFRAALKFLKVYEEYIYNDAPLNTENPPSEEAKKLKEELEKKKKEFLEALNSVLNPSEEPP	3.488873189631141	0.8441746761277897	69.36621856689453	0.6798015832901001	11.37089729309082	nan	inf
monomer-300-nr2-run1_result_2	11	SEEEELKKKYIELAKIAKEDLKYLLSLKPPYPNLEEEAEKILEKVLKLADLFMELYPDSENSDFAKVYNKVKELIEAEKKNLFKDITKELFEKVLKNEIKNPPEAIKLIFETLETIEKFLEKALKKSFEELKATSSLEKKLEALLDPSVEIPLETLKELAEYEFALVFLYYIIFKYELYDLIDLFEKLPFLQDSIEFETLKKSKEKRFQILVLEAIAFVAFLIAYAIAKAYNNLEAAKEILRAFLKYLKVLREYIYKDYPLNTENPPSEEAKKLKKELEEKKKEALEKLDSVLNESEELP	17.192286244370603	0.2438690249237765	48.90485382080078	0.36903446912765503	20.707069396972656	nan	inf
monomer-300-nr2-run1_result_2	12	SEEEELKKKAKKVSEYAKEVIKKLLSKKLPYPDLEKEAEKIMEDVLKLAELMMELEPDSENSDFAKVYNAVKKLVEAEKENKFKDITPELFEKYKKNEIKNPPEALKLIEETIDTILKFLSKALKESFEKLNAKKSYKEKLKILKDPKTKIPLETFKELAEYEFARVFLYYIIFKYELYDDIDYYEKLPFLKDSPEFKTLKKSKEQRFQILVLEALAFAAALFAYTVAVAYDNLEAAQEIYRAALEYLDLLREYIYNNYPLNTENPPSEEAAELKKKIEEAKKKFLEALEKVLNPSEELP	2.580296362941528	0.9299944440782538	80.67411041259766	0.8480886220932007	7.895013332366943	nan	inf
monomer-300-nr2-run1_result_2	13	SEEEKLKEKAKEVTLKAKEVLDWLLSLKPPYPDLEKVAEEILKKVLELAEMMMELEPDSENSPFAKVYNAIKKLIEAEKEKKFENITSETFKKYLKNEIKNPPESLKLIFETIETILKFLSTRNKEAFKKLNAKSSLAAREAALLDPNVKIPLETLKELAEEEFALVFLYYIIFKYDLADLIPLFEELPEFQDSPVFETLKKSKEQRFQILVNEALAFVAYLIAYTIAVYKDDLEKAQKIARAFLKLLKVRTERIAADAPLNDPNPKSAKAAELQAAEAAAEKEALEELESVLEESEEEP	18.317461068670646	0.26709792229501206	52.946754455566406	0.37757837772369385	20.744178771972656	nan	inf
monomer-300-nr2-run1_result_2	14	SKEEELKKKAEEVAKKTKENIEFLLSLKPPVENLEELANKILDMVLEEAEMFLELHPDDKESDFAKVYNAVKKLIEAEKKNKFKNITEELFKKYLKNEIKNPPEALKLIEETIKTIMEFLSKALKKAFEKLNAKDSLEKKIEALLDPNTKIPLETLKELAEEEFALTFLYYIIYKYELFSLIDLFSKLPFLQNSKEFETLKKSKEKAFQILVLEALAFFSALFAYTLAVAKNNLEAAQEVFRAALKYLKILLEYIYNDAELNSENPKSEEAKKLKEELEKAKKEFLEKLEKYLNPSEEPP	9.223474943311313	0.5328164242999592	49.99474334716797	0.4007077217102051	19.789413452148438	nan	inf
monomer-300-nr2-run1_result_2	15	EEEEELKKKAKELAKYAKKVIEELLKLKPPYEDLEKKAEEILEKVLELAEKFLELEPDAKNSDFAKVYEAFKKYIEAEKENKFKDITKETIEKVLKNEDKNPPEAIKLLFETLETFFKFLSKALEKAFKELKAKDSLSAKLAALKDPNVKIPLETFKELAEYEFALVFIYYIIYKYELYDLIDLFEKLPFLQDSPIFETLKKSPEKRFQILVLEALAFASALYAYAVAVYYDNLEAAQEIFRASLEFLDVYEKYIYNDAPLNSEKPPSEEAAKLKKELEEKKKEYLEKLDSILEESEEKP	5.578495430130936	0.7090933181821542	67.13223266601562	0.687136709690094	12.663700103759766	nan	inf
monomer-300-nr2-run1_result_2	16	EEEEELKEKAKKLMEKTKEFIEELLKLKPPYEDLEKVAKEIMEKALELMEMLMELYPDAEDSDFAKVYNAFKKFLEAEKENKFKDITPETIKKVLEKKTSDPPEAIKLLFETLDTILEFLSKANAKAFAELNATDSEAARLAALLDPNTVIPLETLLELAMEEAALVFLYYIIFKYKLYDEIFLFEKLPWMKDSPRFETLKQSEEKRFLILVNEALAFAAYLFAYALAVAYDDLEAAQEVLRAALKFLKAYEEYIYNNYPLNSENPPSEEAKKLKEEIEKLKEEFLKALEKYLNPSPEPP	2.6739536035037896	0.923185408364052	78.23867797851562	0.8109701871871948	8.403732299804688	nan	inf
monomer-300-nr2-run1_result_2	17	EKEEELKKKAKKLAEKAKEYLLELLELKLPYENLEEEAEKIMEKVVELAEMMLELNPDAKESDFAKVYNAVKKYLEAEKKNEFKDITKESFEKVLKKETKNPSKAIKLIFETIDTILEFLSKALKESFKKLNAKDSYEERLKALKDPNVKIPLETFKELAEEEFALTFLYYIIFKYELFDLIDLFEKLPFLKDSKYFETLKKSKENAFLILVNEAIAFVSSLFAYAIAVAENNLEAAQEIYRAALKYLEYLDEYIYNNAPLNSENPPSEEAKELQEKIEKAKKEFLEKLDSVLNPSEEEP	14.680257150773292	0.2350816066251342	52.6674690246582	0.4694592356681824	18.081104278564453	nan	inf
monomer-300-nr2-run1_result_2	18	EEEEELKEKAKKVAEKTKKFIDELLSLKPPYENLEEEAEKIMKKVLELAEDLLELEPDAKDSDFAKVYNAVKKLIEAIEKNEDKDITKELFKEVLEKKIDNPPEIIKLIFETLDVIKEYLSKANQKAFEELNAKSSLKARLDALLDPNVKIPLEAFKELAEEEFAHVFMLYIIYKYDLYDLIDLFEELPFLKDSITFETLKKSKEKRFLILVNEALAFAAYLFAYTLAVAYDNLEAAQEVARAALKYLKVREEYIYNDYPLNTENPPSEEAKKLKEELEKTKKEFLEKLDSLLNPSPEPE	22.137036618015596	0.19319867850069708	52.43436050415039	0.3523256480693817	21.273494720458984	nan	inf
monomer-300-nr2-run1_result_2	19	EKEKEEKEKYKKLAEYAFKVFKELLSLKPPEPDLEKKAEEIMDKVLKLAEMYLELNPDAKDSDFAKVYNAIKEFIEAEKNNEFKDLTPEKIKKVLEKKDKNPSPAIKLLFKTIDTILEFLSKALEESFKKLNAKDSYEARLKKLKDPNVKIPLETLEELAEEEFALVFLLYIIFKYELYDLIDLFEKLPFFKDSKLFETLKKSKEQRFQVLVLEALNFVAALFAYALAKYLNNLEAAQELFRAFLKYSDALLEYIYNNFPLNDPNPKSEEAKKLQEKIKKLKEEALKKAEKYLNPSPEKP	11.131424910310477	0.31464683614817535	46.94938278198242	0.3523225784301758	21.498292922973633	nan	inf
monomer-300-nr2-run1_result_2	20	SEEEELKKKAKEVAEKAKEFLEYLLSLKPPYENLEEVAEEIMEKVLELAELYMELYPDSKDSDFAKVYNAVKKYLEAEKKNEFKDITPELFKKYLKNEIKDPPKALKLIFETIETILKFLSKELEEAFKKLKAEKSREARLEALLDPNVKIPLETFREIAEEEFAHVFLYYIIYKYKLYDLIPLYEKLPFLKDSPEFETLKKSEEQAFQILVLEAIAFVAALFAYTVAVYTDNLEAAQEIFRAALKFLKVYLEYIYKNYPLNTENPPSEEAKKLQEELEKKKKEFLEALDKVLNPSEELP	15.363556733299513	0.21625150999771284	46.28499221801758	0.344418466091156	21.688486099243164	nan	inf
monomer-300-nr2-run1_result_2	21	SEEEALKEKAKKVALKAKEVFEKLLKIKPPYEDLEKLAEEILDEVLKLAEDLMELEPDSESSPFAKVYNAIKKLIEAEKKKLDKDITEELFKKVLKKEIKNPPEFIKLVFETLDTIMEFLSTALKESFKKLNATSSLQDKLDALLDENTEIPLETLKELAEEELALVFLYYIIFKYELFSLIDLFEKLPFLQDSPEFETLKKSKEQALQILVNEALAFVSALIAYTLAVYYDDLEFAKELFRAFLKYLKALREYIYNNAKLNSENPETEKAKELQEKIKKLKEEALKKLEEKLEESEEKE	9.094731272712208	0.5860431134733443	55.73347473144531	0.4809785485267639	15.704598426818848	nan	inf
monomer-300-nr2-run1_result_2	22	EEEEELKKKAKEVALEAEKFIDELLKLKPPVEDLEKEAEKIMEKVLKLAEMLMELRPDSKDSDFAKVYNAVKELIKAEKENKFKDITKETFEKYLKKEIKNPPEALKLIEKTLKTIMEFLEKFAEESFKKLNAKESLKKKIEALKDPNVKIPLETLLELAEYEFALTFLYYIIYKYELYDLIDLFSKLPFLKDSIEFETLKQSKEKRFQILVLEALAFASFLLAYTIAIYKDNLEHAQEILRAALKLLELRREYIAKNAPLNDPNPPTEEAKELQEKIKEAEKEFKEKLKSILEESPEKE	13.119094198988112	0.2661944995664047	49.300655364990234	0.3508155941963196	21.820154190063477	nan	inf
monomer-300-nr2-run1_result_2	23	KEEEELKKKAKEVAEKAKEFLEKLEKLVPPYENLEEVAEEIMKQVLELAELYMELHPDSKESDFAKVYNAVKELIEAEEKNEFKDLTEEKFKKVLKNEDKNPSKAIKLIFKTIDVIKEFLSKALKKAFEKLNAKDSLPAKLAALKDPNTEIPLETLKELAEYEFALVFLYYIIFKYNLYSLIDLYDELPFLKDSKIFETLKKSKEQRFQILVNEAMAFVAALLAYTLAVYYDNLEAAQKIYRAYLRYLEIREEYVAKDAPLNDPNPPSEEAKKLQEKLEEARKEAEKLLNSVLNPSEEEP	6.956493415691918	0.7357983896425089	69.51734161376953	0.720380961894989	11.327980995178223	nan	inf
monomer-300-nr2-run1_result_2	24	EEEKKLKEKALEVAKKAKEYIEELLKLKLPYEDLEKEAEKIMEKVLEMAELLMELEPDSKESDFAKVYNAFKELLEAEKEKKFENITKETFKEYLEKKTDNPPEAIKLIFKTLDTIFEFLSKALEKSFKKLNAKESLKERIEKLLDPNTKIPLETLKEIAEEEFALVFLYYIIYKYDLADLIDLFEKLPFLKDSITFETLKKSKEQRFQILVIEALAFFSALLAYTIAVAYNDLEHAQKIFRAALEYLKYLEEYVAKNFPLNTKNPPSEEAKELQKKIEEAKKKFLEELNSVLDPSPEEP	16.11980777000692	0.30882660590824856	43.93787384033203	0.36815014481544495	21.783599853515625	nan	inf
monomer-300-nr2-run1_result_2	25	EKEEELKKKAIEAAKKLKEYIDWALKLKPPYEDLEKVAEELMEKVMEAAEMYMELHPDDKDSDFAKVYNAVKKLLEAEKKKEFENITSETFKKVLEKKDKNPPEAIKLIFETIDTIFEFLSKALEESFKKLKAEKSFEDKKKALLDPNVKIPLETLEELAMEEFAHVFLLYIIFKYDLADLIDIYEKLPFLKDSKTFETLKQSKEKRFLILVNEALAFFAALLAYTIAKAYDNLEAAQEIFRAALKYLDALEEYIYNNAPLNTENPPTEEAKKLQEKIEKLKKEFLEKLEKVLNPSEEPP	11.626618044123173	0.35826695868516767	42.23493957519531	0.28386402130126953	21.65877342224121	nan	inf
monomer-300-nr2-run1_result_2	26	SEEEELKKKAIELMKFTKEFIKKLKKLKPPVEDLEKVAEEIMDEVLELAERFLELEPDAKDSPFAKVYEAVKKLIEAERENKFKDITLETFKEVLENKTKNPPEAIKLIFETINTILEFLSTALKKAFEELNAKDSFKAKLKALLDPNVKIPLETFKELAEVEFALVFLYYIIFKYELFDLIKLFEKLPFLKDSPAFETLKKSKEHRFLILVNEALAFAAALFAYALAVAYDDLEAAKEVFRAFLKYLEARDEYIHNDAPLNSPEPKTEEAKELQKKIEELEKEAEKLMEKYLNPSEEEE	7.7014893897243555	0.5724940930219701	50.11698913574219	0.4220189154148102	18.053194046020508	nan	inf
monomer-300-nr2-run1_result_2	27	EEEKELKEKALKVAQKAKKVIEELLKIKPPYPDLEKEAEKIMKKVVELAEMMMELEPDAKESPFAKVYNAVKEFLEAEKKNEFKDITSETFKEYLKNKTKNPPKALKLIFKVLDTINEFLSTRNKEAFKKLKATSSLKARIAALKDPNVEIPLETFKELAEEEFAHVFEYYIIYKYELYDLIDLYEKDPLLKDSPEFETLKKSKEQRFLILVNEALAFVSYLFAYTLAVAYDNLEAAKEIFRAALNYLDVYLEYVSKDAPLNTENPPTEEAKKLKEKLEKEKKAFLEKLDKYLNPSEEEP	20.195545268718398	0.1881946760236757	55.88212585449219	0.3938020169734955	19.867361068725586	nan	inf
monomer-300-nr2-run1_result_2	28	SKEEELKKKAKELAEKAKEFIEKLLKITPPYENLEKEAEKIMEEVMELAEMMMELEPDAENSDFAKVYNAVKKYLEAEKKKEFENLTKEEIEKVLNNEDKNPPKAIKLLFETIETIEKFLSKYLKESFEKLNAKSSLEERLKALLDENTKIPLETFKELAEYEFALVFLYYIIFKYELYDLISLYEKLPFLKDSKEFETLKKSKENAFEILVLEALAFAAALFAYALAVYKNDLEAAQKIFRAALKYLEARLEYVYKDYPLNTENPPSEEAAKLKKKIEELEKKFLEELNSVLNSSEEPE	8.968584918859237	0.4836936859768634	44.138423919677734	0.3963162899017334	20.271120071411133	nan	inf
monomer-300-nr2-run1_result_2	29	SEEEELKEKAKETLEFAVEVYKYLLSLTPPVPDLEKEAEKIMEKVLELAERLMELDPEAKESPFAKVYNAVKKFIKAEKEKKFEDITKEDIKKVLEKKDDNPSEAIKLLFETIKTILEYLSTALKEAFEKLKAKDSLKARLAALKDPNVEIPLEAFKELAEEEFALVFLYYIIFKYELYDEIDLFEKLPFLQDDDSFKTLKKSKENRFLILVNEALAFVAALIAYTLAVYYNNLEAAKEVFRAFLEYLDAREKYISKNAPLNTENPPTEEHKKLKEEIEEKKKKAEELLNKYLNPSEEEE	14.391031085370718	0.4027201096168703	44.06830596923828	0.3826480507850647	20.997915267944336	nan	inf
monomer-300-nr2-run1_result_2	30	MEEEELKKKAEEVAKFTKEFIEYLLKQKPPYENLEEEAEKIMEKVLELAEKMLELDPDAKDSDFAKVYNAVKKLLEAEKKNLFKDITPETFKKYLKKETTNPPEALKLIFETIDTILEFLSKSLKESFEKLNAKDSLEKKLEALLDENTKIPLETFKELAEEEFALVFLYYIIFKYDLYDLIYLYENLPFLKDSKEFETLKKSKEKRFQILVLEALAFASSLFAYTIAVKYDDLEAAQKIYRAALKYLKALREYIYNDYPLNTENPPSEEAKKAQEEIKKNKEEFLKELNKVLNPSPEKP	13.731658116460958	0.22967350330055708	55.87443161010742	0.47810202836990356	18.92561149597168	nan	inf
monomer-300-nr2-run1_result_2	31	EEEEKLKEKAIELAKKSKEFIEELLKITLPYENLEKKAEEIMEKVLELADMLMELYPDSENSDFAKVYNAFKELKEAEDKNEFKDITKEKFKKVLEKKDKNPSKAIKLIFKTIDTILEFLSKANKKAFEKLNAKKSLKERIKALLDPNTVIPLETLLELAMEEFARVVLLYIIYKYDLSDLIDLFEKLPFLKDSPTFETLKKSKEKRFQILVLEALAFAAFLFAYALAVAYNNLEAAQEVLRAALKYLEVYEEYIYKNYPLNTKNPPSEEAKKLQEELEKKKAEFLKALDAVLEPSPEPE	4.195466532403384	0.8006717841141993	76.04804992675781	0.7868876457214355	9.018717765808105	nan	inf
monomer-300-nr2-run1_result_3	0	EEEELVEEFRRRAAELWAADPRPDPRLEALWREEAERALALAEFVAEAFDADRREVARRYLFLVYAHYLARRAVLSRDLFALNAADFVLRHLLPWLLVAPPEFREEIEKLALEILEAANAREREKAEEARKKAAEFIEEHKKTIPPPEDPEWYRRLLLPFSDTTTESAFKWPESLEDWPDLEAEAARLREDAARVVELAAERFDELHALFLRHYLELHALHFADLARLRAALAAARAAAAADAPPYIAPDRRVVSREERALAEYFAARREALEAAFARAREELEALRARLEADPEELLEE	25.654093750644204	0.11432828525181866	53.29450988769531	0.2899724245071411	22.400415420532227	nan	inf
monomer-300-nr2-run1_result_3	1	ERERFVEELRQRAEALWAALPEPDPALRELYEREFERALELAEYVAEKFDEDYERVARRYLSLVFAHYLARIAVDSRDLEAIRAAEIVMRYLLPWLLVAPPEVEERILELAFAILEAAVARDYARRDALIREAAAFIEEERKKIPPEEDPEEAKKLLLPFSDLTAEKAFDWPESLRDLPDLDELNKRFEEDAERVVELRAKKENEFEALFLRHYLRLLNLHRRALAERLRALLAADEAEANDAPPLIAPDRRVVSRREAARREYYERYEAALDEVFAEIRAELDAFAEELEAHHHHHHHH	20.15001688941524	0.19572060534622554	57.14939880371094	0.5481196641921997	17.101852416992188	nan	inf
monomer-300-nr2-run1_result_3	2	KKEEFIKNIEEKAEKIEKSLPEPDKRLAELYKEEFKRAKELAELLKEKFNLNYEEIAKYLLSLEYITYLARIAIKSRNLEQIHAARIVLFYLLPWLFVSDEEFREKILELALKILEAAVANKEEEMKKAIKEAAEFIEEEKKKIPSEENPEEDEKLLLPFSDLTTEKAFERPESLKDLPDLEKLVKELKESAEKVVELIKKKYDEFTALFYKIYFDLLIAHIESLYEELKRDLAAEEAEKNNAPLYVAEDKKIISRREKAREEYYEKYRKKLEEIFEKAKEEFEKFYKKLKENPEEKLEE	15.258892093532415	0.37253618492880675	64.12477111816406	0.48122379183769226	18.199623107910156	nan	inf
monomer-300-nr2-run1_result_3	3	EEEEFVKNIKEKAEKIFKELEKPNEKLKKLYEKAFEKALELSKYIKEKFNYNFYEFSFYLLSLVYFFYLALYAVLSKDLNAINAARFVMFYVLPWLFVSDEEFKKKIFELAEKILEAAIKKKEEEMKEAIKEAAKFIEEEKKKIPSPENPEEDKKLLLPFSDLTAEKAFKWPEKLEDLPDLDKEVEELKENAKKVAELIAKKKNEFEALFFKIYADLYNLFIEQWYKLYKALLEAEKAEEENAPPYISPDNKVISRREKVLDEFFEEFEKELDENFEKAKKELDEYYEKLKENPEEEEEE	4.5524369447480035	0.7722165220573419	57.95924377441406	0.534721851348877	16.03144645690918	nan	inf
monomer-300-nr2-run1_result_3	4	EEEEFIERIRERAEEIWKKLPNPDELLRELYEEMFEKALELAKLLEKKFNLDYKEVSFYLLFLVFAHYLVMIAIESMDLEALKAAHFVAFHLLPWLFVSDKEFREKISELALKILEAAVENKREEMEKAMREAAEFIEEEKKKIPPEENPEEYEKLLLPYSDVTTEEAFKWPESIKDFPDLEKEVELLRKSAEKVVELIAKKYNEFEALLFKILADLYITLVELWYKYLKRRLEAEEAEKNNAPPYIAPDKTVVSRLEKLKEEFYKEAREELEKVFEKAKEEIDKFYEELKENPEEELEE	4.8379077434887945	0.7614056322479605	67.20783996582031	0.5709402561187744	13.591702461242676	nan	inf
monomer-300-nr2-run1_result_3	5	SEEEFIENIKKEAEKIWEELPEPDERLRELFEYEFEKALKFAEKVKEKFNYDYEKIASRLLSLVYFDYLSRILILSKDLYALKAAHIVSYHILPWLFIADEEFKKKILELAKKILLAAVQKKKEEMEKYIKEAAEYIEEEMKKIPSEEDPEEDKKLLLPFSNLTTEEAFKWPESIKDFPDLKKKNEELKESAEKAAKLIKEKKNEFEALLFKVEADLLNTLIEDNYELLEALLAAEEAEKNNAPPYISEDNKVVSIREKVLEEYYEKRRKKLDEVFEKAEKLFEEYYKEKLENPEEEEEE	1.7892066076949005	0.9351918204132562	80.47016906738281	0.7927206754684448	8.105749130249023	nan	inf
monomer-300-nr2-run1_result_3	6	EEEEFIENIKKEVEEDWEKDENPNEKLYELYKELFEKALKLSEKVKEKFNYDFSKISFRYLSLVYYYYLAMKAILSRDLEQIHAAEVVMFYLIPWLLISDEEFEKKIYELAKKILKAANEKKYEEMEKTLKEAAEFIEENLKKIPSPENPEEDKKLLLPYSDLTTEKAFERPKSLKDLPDLKEEVKKLKEKAEEVVKLYKEKYNEFEALLLKHYLELYIANIEDLYELLEELLKADEAEKNNAPLYISENNEIISIKEKALKEYFEKAKKRYDEIFEKFEKELEEYYEKKKENPEEEEEE	1.5506779318468429	0.956337184889259	84.46517944335938	0.8511680364608765	6.954698085784912	nan	inf
monomer-300-nr2-run1_result_3	7	MKEEFIENIKKEAEEIWEALPEPDERLRELYKYMYEKALEFAEKVKELFNYDYEEVAERFLSLVHFYYLAMIAVESKDLYQIHAARFVMFYVLPWLNIADKEFREKILELAKEILLAAVKKEREKAEEAMREAAKFIEEEKKKIPPPENPEEYEKLLLPFSDLTEEKAFDWPKSLKDLPDLDKEIEKFRKDAEEVVKLIKEKYNEFEALFYEIYYKLLTTLIELWAEYYKKILEAEEAEKNNAPLYIAEDKKIISRLEKAKEEFYEKAKEKLDEVFEEAEKKLEEYYKEKKENPEEEEEE	2.2035350447638304	0.9176961553510102	79.68096923828125	0.8193436861038208	8.63090991973877	nan	inf
monomer-300-nr2-run1_result_3	8	SKEEFIENIKKEAEEIEKKLEKPDERIKELYNYEFEKALELSEYIKEKFNADYEEYSFYFLLLVYFDYLARYAILSRDLYALNAADFVMKYLLPWLFVSDKEFKKKISELAKKILKDAIENKKEEAEKTMKKAAEFIEEEKKKIAPPEDKEYYEKLLLPYSDLTTEKAFEWPKSIKDYPDLEKENKLLKESAKKAAELIKEKFDEKTALFFKIYADLYNLHIELLDKLLKRLLAAEEAKANNAPPYISPDNRVVSLEEKVLEEYYKEAREAIDKNFEKAKEELEKLEKELEENPEEEEEE	1.7303946249456659	0.9435439538685729	79.21516418457031	0.808944046497345	8.361495971679688	nan	inf
monomer-300-nr2-run1_result_3	9	EKEKFVENIEKEAEEIEKKLPNPNERLRELYKYAFEKAKELAKYIEKKFNENYEEWSFYYLSLVYFHYLSLYAILSKDLFAIHAAEIVMKYLLPWLFVADEEFRKKISELAKKILKAAIENKREEAEEAIREAAKFIEEEKKKIPPEEDKEFYEKLLPPFSDLTEEEAFKWPESIYDLPDLKKEAELLKENYEKIAKLIAEKYNEFEALKFKHLADLYNLLFEQWAKLLERLLEAEEAEAANAPPYIAPDKRVVSRKEKALEEFFEEFRKKLDEVFEKIKKDLEEYEKKLKENPEEELEE	3.0152006334534796	0.9110891193606628	81.494384765625	0.8255183696746826	7.793341636657715	nan	inf
monomer-300-nr2-run1_result_3	10	DDEEFIENIKKEAEKIDEALPNPNEKLRELYEYEFEKALELSKLIKEKLNKDYSEYSEYLLSLVYFDYLARIAIESRDLKAIQAAEFVMRYALPWLFVSDKEFRKKILELAKKILEAAVAKKYEEMEKTRREAAEFIEEELKKIPSPEDPEFDKKLLPPFSDLTTEKAFEWPKSLKDLPDLKEENKKLKESSEKIVELIKEKYNEETALFFKYYSDLYNLYIELWYERLEALLKAEEAKKNNAPLYVAPDKRIVTLEEKAEEEFYKKAKEKLDENFEKFKEDLEKYYEEKKKNPKEEDKE	4.493465439126723	0.7317797324027014	56.58277893066406	0.4335768222808838	19.215497970581055	nan	inf
monomer-300-nr2-run1_result_3	11	EKEKFIEEIKKRAEEIWKSLPNPDERLKKLYEKAFEKALELAKFVEKEFNYNFYEYSFYLLFIEYVFYLARIAIESENLFQIHAARFVLFYLLPWLFVADEEFVKKISELALKILEAAVENKEEEMKEAMKEAAEFIEEEKKKIPSPEDPELWEKLLLPYSDVTAEKAFDWPESLEDLPDLEKEVKKFKESAEKVVELIKEKFNEFEALFYKHLFKLLNLNIELLYKYYKRRLAARRAEAENAPPYIAPDKRVVSREEKAKEEFYKEAEEELDKVYEEIRKELEEFKKELEKNPEEEEEE	2.9210650299117114	0.9122689602375601	77.74009704589844	0.780881404876709	8.852340698242188	nan	inf
monomer-300-nr2-run1_result_3	12	EKEEFVKNIEEEAKEIWEKLENPDEEIKELYEYDYKKALELSEFVKEKFNYDYEEVSKRFLSLVYFDYLIRIAIESKDLKALNAAHFVAFHLLPWLLVSDKEFYEKILELAKKILLNAVEKKEEEMEKTRKEAAKFIEENKKKIPPEENPEEYEKLLPPYSDVTEEKAFDWPESIKDFPDLKKEVKKLKESYEKIAKLIKEKYDELTALFFKHYAELYNLFIENNYKYLERLLKAEEEEKNNAPPYIAEDNKIVSRKEKAKKEYYEEYRKDLDEVFEKIKKELEELYEKLKKNPEELEEE	17.468529347771963	0.3909916168092248	62.869686126708984	0.5404212474822998	16.308448791503906	nan	inf
monomer-300-nr2-run1_result_3	13	NKEEFIKNIKNLAEEIYKSLENPDKDIEELYKYEFEKALELSKYIKEKFNYNYYEYSKYYLSLVLFYYLSMYAIESKDLKQIHAAYIVMFHLLPWLFVSDEEFKEKIFELALKILLNAINKKEKEMEETIKKAAEYIEEEKKKIPPEEDPEEYKKLLPIFSDLTKEKAFEWPEKIEDLPDLDEEVKKLKESFEKIVKEIEKKYNKFEALIYKNIFTLYNTYVELWAKYLKLLLEAEKEEKENKPLYISEDKKIISIKEKKKKEYLEEAKKKLDEVFEEIKKDFEKFEEELKKNPEKELEK	2.673708100283811	0.896150696138504	75.09593200683594	0.7797961831092834	9.815154075622559	nan	inf
monomer-300-nr2-run1_result_3	14	KKEEFIEDIRRRAEEIDAALEEPDERIRELYEYMFEKALELSEKIKKLFNEDYYEYSFYFLSLVYFYYLALIAVESRDLFQLRAADFVMRHVLPWLFVADKEFRERIFELARRILEAAVARRREEAEAARREAAELIEEEKKKIPPPENPEEYKKLLPPYSDTTVESAFAWPESLRDFPDLEAEAKEMEESYEKIAELIKEKFDEFTALFFRHYARLHNTLFADWARYLRELLAAEEAEAANAPPYVAPDERVVSLRELRRRRYFEETRRRLDEVFKEIEEELEKFYEELKKNPEELEEE	18.253977173981898	0.3413049319865209	55.82588195800781	0.5194586515426636	16.787002563476562	nan	inf
monomer-300-nr2-run1_result_3	15	KKEEFVENIRKKAKELWEALENPNEKIKKLYEKLFEKALKLAEKIKKLFNYDYEEFAKYILSLVYFHYLSLIAIESRDLFAIKMADFVMRYVLPWLFVADKEFQEKILKLAEEILLAAVEKKREEAEKARREAAEFIEEERKRIAPPEDPELYKKLLLPYSDLTVEKAFEWPESLKDLPDLKEEAKKLREDAEKRVELIKEKYNEFEALLYKHYFDLYNTLFESWAEYYERLLAAEEAEKNNAPPYVAEDNKIVSIREKLEEEYYKEFEKKMEEVFKKIEEDIEKFYEEKKKNPEEELEE	3.596225011310464	0.8605833721473467	68.02750396728516	0.6838546395301819	11.768122673034668	nan	inf
monomer-300-nr2-run1_result_3	16	KEEELIKSIKEEAEKIFKELENPDKLLEENYKYEFEKALKLAKLIEEKLNSNFLEYAKYLLSIVYFSYLARIAIESKNLKQLNAAHFVMFYLLPWLFVADEEFYDKILELAKKILLNAVKNKEKEMEETRRKAAEFIEENKKKIPSEENPEEDKKLLPPFSDLTTEKAFEWPKSIKDFPDLDKKIKELKEDFEKRAELIKKKYNELEALKFKFYSRLYNAHVEDWYKYLKRLLEAEEAKKNKAPPYIAPDKKIVSREEKLKEEYYKEYRERMDKIFKEFEEELKKLVKKLKENPEEELEE	17.13151304860951	0.2694235320194236	52.22426986694336	0.39525407552719116	20.5418701171875	nan	inf
monomer-300-nr2-run1_result_3	17	KKKEFIENIKKEAEEIYKSLPNPNEKVEELFKEEFEKALELAKFVEKKFKEDFYKVAKYYLSIVYFDYLARYLILSKDLFAIHAAYIVMFYILPWLLVSDEEFKEKILELAKKILLAAVENKKEEAEEAIKEAAKFIEEEKKKIPPEEDPEKYEKLLLPYSDLTEEKAFDWPKSIYDLPDLKKEIEKLKESAEKIVELKKEIFNEFEALFLKHYLELLNTRIESLYELLESLLKEEEAEANNAPPYIAEDKKIVSRKEKALEEWFKKHKEELDKVFEKIKKDLEELYKKLKENPEELLEE	8.383325212130325	0.549116691822176	61.77668380737305	0.6197623014450073	15.843581199645996	nan	inf
monomer-300-nr2-run1_result_3	18	MEEERIKFYREKAEEIYKSLPNPDEKIRKLFEKEFEKALELSKFVKEKFNYDYEEFSFYLLFLVFVNYLARYLIKSRNLRAIHAAHVVMFHLLPWLLVSDKEFKEKISELALKILEAAVAEKYEEMEKAIKEAAKYIEEEKKKIPSEENPEEDKKLLLPFSDLTEEEAFKWPEKLEDLPDLEKKVEELKKSAEKVVELKAKKYNEKEALFLKIYLKLYNTYIELWYKYYKRLLEAKKAKENNAPPYIAEDNKIVSREEKAEEEFYKEAEEELDKVFEEARKELEELKEELEKNKEEELEE	2.694138107277342	0.9137912278041451	80.23611450195312	0.8156751394271851	8.254449844360352	nan	inf
monomer-300-nr2-run1_result_3	19	DLEEFVKNIEKEAEEIEKKLEKPNEEIKELYKYMYEKALELSEEIEKRFNYNYYEYSFYILLLVHFFYLSLIAIESRDLEALNAAHIVMFHLLPWLFVADEEFIKKISELAKKILLAAVEKKYEERDKTIKEAAEFIEEEKKKIPPPENKEEYEKLLLPFSDLTTENAFKFPKSLKDFPDLDKLIEEFEKKAKEVVEKIKEKYDEFTALLYKHYFTLLNTLRKLWAEYLKRLLAEEEAEENNAPPYIAPDKKIVSRKEKAKKEFFEEAKKELDKVFEKIKEDLKKFYEELKKNPEEELEK	3.8892956283590436	0.8366934012571134	62.30144119262695	0.6234034299850464	13.94355583190918	nan	inf
monomer-300-nr2-run1_result_3	20	EEEEIPEKFRKRAEEIFKSLKNPNPEIEALFKEEFERAEKFAEKVKELFDYDYREVYLRLSSLVLLYYMARIAIESKNLKQLNAARFVMYYVLPWLEVADEEFREKILELALKIMEAAIEEKEEEMEKARKEAAKFIEEEKKKIPSPEDPELDKKLLLPYSDLTEEKAFEWPKSIKDFPDLEKENKEFKENAEKRAKLLKEKKNELEALFFRVYAELLNTYRELLSKYLKALLEAEEAEKAKAPPYIAPDKKVISRREKLKEEFYEEARKELEKVFEKAEKEFEELHEKLKANPEEELEE	24.583768216845215	0.12157560418465593	61.346649169921875	0.3425957262516022	21.251829147338867	nan	inf
monomer-300-nr2-run1_result_3	21	EEEEFIKKIKEKAEEIYKKLENPDEDIYELFKYEFEKALELAELVKEKFNYDYYEVAKYFLLLEYYYYLARILIESKDLFAIHAAEIVMRYLLPWLLVADKEFQEKISELAEKILKYAVEKKKEEAEETIKKAAEFIEEQKKKIPPPEDPELYKKLLLPYSDLTTENAFKWPKKLEDLPDLKKEVKKLKEDAKKVVELTKEKFDEKTALFLKIYLDYLNAHIELLYKYYEKLLEAEKAEKEKAPPYIAEDKKIVSNKEKAKKEFYEEARETLDKIFEEAKKELEKYYEELKKNPEKEEEK	3.0212221446590695	0.8542989283669271	64.97695922851562	0.6203729510307312	13.096802711486816	nan	inf
monomer-300-nr2-run1_result_3	22	ESKEFIENIKKKAEEIWEKLPNPNERIKELYEYLYEKALKLSEKIKEKFNANYEEWSFYFLSLVFIFYLSLIAIESKNLYQIHAARIVLFYLIPWLLVSDEEFRKKILELILKILEDAINNKKEEAEKTIKEAAKFIEEEKKKIPSEENPEEDKKLLLPFSDLTEEKAFEWPKSIKDLPDLEKLVKELKESAEKVVELKAKKYNEKEALFYKIFLDLYITLIELWYKYLEAKLKAEEEKKNNAPEYIAPDKKIVSIEEKKEEEFFEEAKKKLDEIFEKAEKELEEFKEKLEKEKEEEEEE	3.113767408922433	0.8968620419975594	80.5454330444336	0.8301464319229126	8.249860763549805	nan	inf
monomer-300-nr2-run1_result_3	23	KEEEFIENIKKEAEKIYESLPNPDEKLYELFKYEFEKALELSEYVKEKFNYNFSEVSFYFLSLVYFNYLARIAILSRNLFQIHAADIVMFYLLPWLEVADKEFREKIFELALKILKAAVENKEEEAKKAIEEAAKFIEENKKKIPSPENPEEDKKLLSIYSDLSREKAFEWPEKLEDLPDLKEEVEKLKEDAEKRAKLIKEKYDEFTALFFEAYSKLYILHIESLYKLYERLLEADEAEKNNAPPYIAEDNTVVSRREKLLEEYYKEYKEKIDKVFEEIKKKLEEFEKKLKEDKSEKFEK	5.149244819122596	0.8159158685629863	79.14851379394531	0.8219938278198242	8.863272666931152	nan	inf
monomer-300-nr2-run1_result_3	24	EEEELIEKIKEKAEKIFESLPNPDKKIEELYKKLFEKAEKLAKKVKEMFNEDYLEVASRYLLLVYYYYLAMIAIESEDLEKIHAAYFVMFHLLPWLEIADEEFRKKISELAEKILENAVANKKEEAEKTIREAAEFIEEELKKIPPPEDPELYKKLLLPFSDVTTESAFKWPEKLEDLPDLDKVNKEFKEKAKEVAELKAEKYSKFEALKFKHYAELYNLLREQWSKYLKRKLEAKEAEKNNAPPYIAEDNKIVSIEEKLKEEFYKEFEEEMEKVFKKIEEDLEKYYKELKENPEAELEE	4.108307622667177	0.8239412875615053	66.91712951660156	0.642606794834137	11.754796981811523	nan	inf
monomer-300-nr2-run1_result_3	25	SKEEFINNIKQEAAAIAAADPNPDKRLEELYQFEFEKALEFAKEVSERFNENFEEVASYFLTLVYFTYLARRAIESRDLEAINAAEFVMKHILPWLFISDEEFRKKITELARKILEAANAKKYEEAEKARREAAEFIEKEMKKIPSEEDPELDKKLLLPFSDTTTEKAFEWPEKIEDLPDLEKEVKKLRESAEKVVELIKEKYDEFTALFFKIYAELLILHIEMLYKYLKLLLEAEKAKEENAPEYIAPDKKVVSIEEKKKEEFYEEYRKEIEKVFEKAREELKKYYEELKKNPEDKLEE	6.524879214723939	0.5904946277758666	69.06192016601562	0.5575700998306274	15.318147659301758	nan	inf
monomer-300-nr2-run1_result_3	26	NEEELIEKIKKEAEEIFKKLKNPNKEIEELYKYLFEKALELSEYVEKKFNYNKKEFSEKLLSLVYFYYLSLIAIESKDLFKIKAAEIVMFNLLPWLEIADEEFREKILELAKKILKAAVENKKEEMEKAIKEAAKFIEEELKKIPPESDPEEYKKLLLPFSNLTTEEAFKWPEKIEDLPDLKKLVKEYEENAKKVVELKKKKFNEFEALLFKIYSELHNTLIKDWYEYLEALLAAEKAEKENAPPYIAEDNRIISRKEKAKKEFFEKARKRLDEVFEKAKKELEEYEKELKENPEEELEE	2.0230450026347024	0.9239558109030213	80.88690948486328	0.8211749792098999	8.064663887023926	nan	inf
monomer-300-nr2-run1_result_3	27	EEEEFINNIKKEAEEIRKKLKNPNEKIDKLFDKAFEKALKLAEKVKEKLNENYEKVASYYLLLVYTHYLAMYLIESMDLEALNAAHFVMFHLLPHLFYSDEEFFKKISELALKILKAAVEKKEEEMKEAIREAAKFIEEEKKKIAPPENPEEYEKLLLPFSDLTEEKAFDWPKSIYDFPNLDELNELFEKSAEKVVELIKKKYNEKEALFYKHYFELLNLYIKQWSEYLKLLLEAKEAEKNNAPLYIAEDKKVVTREEKAKEEFFKKFEEDLDKVFKKIEEELEEYYKKLKENPEEEEEE	2.9446633216428477	0.866741923652294	75.40145874023438	0.7702462673187256	9.310606002807617	nan	inf
monomer-300-nr2-run1_result_3	28	KKEEYIEKIKKEIEEIEKELPNPNKEIYELFKYLFDKALELSKYVKEKFNYDYSEVSEILLSTVYFYYLIMIAVESKDLKAINAADIVMRHILPWLLVSDKEFREKILELAKKILLAAVKKKEEEMEKAIEEAAEYIEEEKKKIPSKEDPEYDKKLLLPYSDLTKEKAKEWPKSIKDLPDLKKESEELKKSAEKITELKKEKYNEFEALFFKIYLELYNLYFESYAKYLEKLLEAEEAKKNNAPEYISEDNKVISLEEKAKKEFYKEFKKKSDEVFEKAKKELEELEKKLKENPEEELLE	2.21876482170932	0.9260561831639217	79.74192810058594	0.8115566968917847	8.0548734664917	nan	inf
monomer-300-nr2-run1_result_3	29	EEEEFIENIKKRAEEIYEALPNPDEKIKELFEYEFEKALELSKYVEEKFNYDKYKFSFYFLLLVYVHYLALYAIESRDLYAIHAAEFVMRYLLPWLEIADEEFVKKISELALKILEAAIRNEREKMEEARREAARFIEEELKKIPPPENPELYKKLLLPFSDLTEEKAFEWPEKLSDLPDLDELNKLFKESAEKVVKLRKELYNEFEALFFKIYADLHNTYLELLSKYLKLLIEAEEAEKNNAPPYIAEDNKVISIEEKKKEEFFEEARKKLDEVFENAKKELEELEKKLKENPEEELEK	24.63330029172775	0.1346301958081636	59.08356475830078	0.407273530960083	19.589614868164062	nan	inf
monomer-300-nr2-run1_result_3	30	KSEEFIKNIKERAEEIWKSLKEPDEKLKELYEYMYKKALELSEFIKEKFNEDFEEWSFYLLSLVFFHYLAMIALRSKDLEAIKAADFVMKYLLPWLFVSDKEFKEKIFELALKILEAAVAKKYEEAKEAMKKAAEFIEEEKKKIPPEDNPEEYKKLLLPYSDLTTEKAFEWPEKLEDLPDLEKEVELFKEDAKKRVELIKEKYDEKTALFYEVLFELHNTLIEDWYEFYKRRLEAEKAEANNAPVYISEDNKEVSRLEKAEDEFYEKTKKRLDEVFEKAKKKFEELYKKLKENPEEELEE	1.897707880635311	0.9451451668171	82.62340545654297	0.8383042812347412	7.583697319030762	nan	inf
monomer-300-nr2-run1_result_3	31	ESEKFVNEIKERAEKIWKSLKNPDKKLYELWKKEYEEALKLSKLLKELFNLNYEEISRRFLSLSFIYYLARIAIESKDLYQIHAAEIVLFYLLPWLDVADEEFEKEILELILKILEAAVENKKEEMEKTIKEAAEFIEKRKKEIPPPENPEEYEKLLLPYSDLTTEEAFKWPKKLEDLPDLKKEVEKLRKAAEERVKLIKEKFDEFTALLEKIYYDYYILNIEQLYKYLEAIKKAEEAEANNAPLYIAEDKTIKSRLEVEKEKFYEEYEKAMKENFEKAEEEIKKYYEEKLKNPEEELEE	22.180845163212826	0.11749571391067498	52.96876525878906	0.3198205828666687	22.159406661987305	nan	inf
monomer-300-nr2-run1_result_4	0	SPEVLERLRREAPELYAAIEDALAVLDAIEKAADDFYKRVEEILNADEEKLEKLLEEAEKRLPELIKRSKLDPELFEKLYKKLKSKEQKVLYIEMLEYYVDVHEALAAYARKHDLPVPEADLDFSAYLRTDNLDDKSDWSLKPDENPFTVYAQKALRAIIENKILEALYYAYLTFLEARRRALEFIVDALERYLPEASVPPRSNAFNMTPEDFRKAVELLDKYLASKKWEKIPVEEFAKMPIEEFEKDPLFAEFKKLAEKHPLLKRIYDAIVKAHEKLRELAKKLEEKEKAEKKKEEEEK	1.553793633851062	0.959587222052952	84.49150085449219	0.8483797907829285	7.09268045425415	nan	inf
monomer-300-nr2-run1_result_4	1	SEEEKEKLKKESPELYEALEDAKKTLEKIKEAAKEFYDKVKKILEANEEEIKELLKKAEERIPELIKKSKIDKELFEKLYKSLKSDRRKILFVEAFEYFVKVHEALNEFAKKWNLDVPEEDLDFSSHLRLDNLDDPTDWTPKPNENLFIIEAQKALRAIIENNFLEALYHLYMTFIIATRKALEFIVKALEKYLPKASKPPSSIYNNITLEDYKKAVELLQEFIDSKKYYEIPVEEFAEMPWEEFLKDPRIKELKELAEKNPFLKEIFEALKEEHERLRELAKLLKEKEKEEEKKKELEK	1.736821345796036	0.9452165215997199	86.0875015258789	0.8583244681358337	6.402109146118164	nan	inf
monomer-300-nr2-run1_result_4	2	SPETLEKLKKTSPKLYNALQDAEEVIEKIEEAYKKFMENVEKILNANEEELEELLEKAEKELPELIKRAKLDKALVDKLIASIKSKKNYVLYIEMLKYYVDVHEALAAYAKKHNLPVPEEELDPSAHLRLDNLDDFSDWSIKPNENPFIVYAQQALRAIIQNNILEALVYAYKTFLVALLKALEFKVAAYEKYLPEANKPPNSNAFNETLEDFKEAVKLLQEYLDSKEFDKIPPEEYAKMPIEDLLSNPLFKKLKELADKNPFLKKIYDAIIEAHKRLQELAKKLEEIEEKKKKLEELLK	1.7847574704832618	0.9425397337912087	86.61693572998047	0.8702924847602844	6.238007068634033	nan	inf
monomer-300-nr2-run1_result_4	3	SPEVEARLRREAPRLYEALRDAEAVLDAINAAFDAYMAEVEKILNADEKEIEELLKEAEKELPELIKRSKLDPELFEELYNKLKSDKQKILFVRQLKYAVDVHEALAAYAKKHNLPVPEADLDFSSHLRLDKLDDFSDLSLKPDENPFIHYAQKALLAIIQNKILEALYYSYLLYVEARRRALEFIVDAFERYLPEADVPPRLDAFDVTPEDWRKAVRLLQEYLDSKEWEKVPVEEFAKMPVEDFLSDPRFAELKALADKHPELQRVFDALVDAHEKFRKLAKLLEEKEKKEEELKKLLK	11.931881273760363	0.32732259955229137	65.33546447753906	0.5747208595275879	15.169041633605957	nan	inf
monomer-300-nr2-run1_result_4	4	SEEELKKFKELSPELYEAIQDALEVIDRIIAAAEEYFERVRRILEADEAELAELLKEAEERLPELVERSKLDKELFDKLYAQLKSDRARVLFIEAFEYYVRIHEALADYAKKHNLPVPEADLDFSAHLRLDNLDDFSDLTLKPNENPFLHYAYLSLLAIIRERFREALFYAYLTFVEALRIALEFIIDAFEKYLPKANKPPYSNYNNITLEDFKKAYELLKEFLDSKEWLKVPVEEFLAMPEEDLLSDPRIAELKELAKKNPLLQRIYDALLEAHRRARELAALLDEREAAEEERERRER	4.658471294452779	0.6957807613175451	79.09099578857422	0.8136493563652039	8.766419410705566	nan	inf
monomer-300-nr2-run1_result_4	5	TKEEIERLKREAPELYEALKDALKVIDDIIKAAKEYYEKIKEILNADEEELKKLKKEAEERLPELIKKSKIDPELFKKLIASLKSDEQYVFFIYAFEYFVKIHEALNDFAKKHNLDVPEADLDFSSHLRKDNLDDFSDWTLKPNENPFIWYAQEALRAIIRNKFKEAIYYSFKTFVIALLEALKFIVDALKKYLPKASKPPVSNAFNMSLEDFEKAVELLKKYIDSKEFDKIPVEEFLKMKIEDLEKNPLFKELKELAEKHPLLKKIYDALIEEHKRAREIAKELEKKEKEKKELEEKLK	1.994336804023544	0.9347338753695043	84.7286148071289	0.8607233762741089	6.910055637359619	nan	inf
monomer-300-nr2-run1_result_4	6	SKEELEKFKKEAPELYEAIKDALKTIEDIEKAAKKYFEEMEKILNADEEEIKKLLKEAEEKLPELIKASKLDEELVKKRYERLKTDKQKIMFIYMFQYAVDVHKALADFAKKHNLDVPEKDLDFSAHLRLDNEDDFSDDSLKPDENPIIHYAQKALRAIERNDFLTALYYAYKLFLEALRKALEFIVDAFEKYLPKANKPPYSNAFNETLEDYKKAVELLKEYLDSKEWDKIPVEEFAKMPWEEFEKDPRIKKLKELAKKNPELEKIYNAIKEAHERLRKLAEKLKEKEEKEKKLEELLK	1.7100339204841857	0.9483638315711822	86.35101318359375	0.8677053451538086	6.628154754638672	nan	inf
monomer-300-nr2-run1_result_4	7	SEEEEKKLKETSPKLYEALKDAEKVIDDIYKAHKEFMEKFKKILEANEEELKKLLEEAEKKLPELIEKSKFDKELFDKLYNKLKSDKQKVLFIYTFEYFVKVHEALADFAKKHNLDVPESDLDFSAYIPKDNFDNFNDWSIKPNENPLIIYFYKALFAIIRNNLKESLYYSYLAFLEALNIALKFKVEAFKKYLPEASVPPRPIYNNVTLEDYEKAVKLLQEFLDSKEILKIPVEEFLKMPIEELESNPLIAELKKLADKNPELQKIYNMIVEAHKELRELYKLLEEKEKKEKEKKELEK	1.4966090138564379	0.9613623898867784	85.55205535888672	0.8677818775177002	6.713879108428955	nan	inf
monomer-300-nr2-run1_result_4	8	SEEEKKELKEKAPELYEAIEDALKTIEDIDKAYENYFNKIKEILNADEEELEKLLEEAEKKLPELIKKSKLDKKYFEERYNKLTSKKEKILYIESLKYFVDVHNALANYAKKHNLPVNPKDLDFSAHIRKDNDDDPSDWTLKPDENPFIWYSQQALRAIEEKNFLEALYYAYLTYLEALRIALEFIVDAFEKYLPKASKPPAPIADNITLEDYKKAVKLLKEFLDSKEFEKIPVEEFAKMPVEDLLSNPLIKELKELAEKNPLLKKIFDSIIKAHKDLRELAKLLEEKEEKEKKEKEKLK	3.923475708286866	0.8852750337399163	86.01387786865234	0.8656681776046753	6.867151260375977	nan	inf
monomer-300-nr2-run1_result_4	9	SPEELKKFKETSPKLYEALEDAEKVIDDIIEAYKEFMEKVEKILNADEEELKELLKEAEKRIPELIKESKIDKKLFEELYNKLKSDRQKILFIETFEYYVKVHKALNDFAKKWNLDVPEEDLDFSAHLRTDNLDDFTDDSLKPNENPLIWYAQQALRAIIQNKFLEALYYAYKTFLVALLKALEFIVKAFEKYLPEASVPPRSIYDNVTLEDYKKAVKLLKEYIDSKEWDKIPVEEYAEMPIEELLKDPLIKELKELADKNPFLKKIFDAIIEAHEDLRKLAKKLKEIEEKKKKEEELKK	2.046984515249335	0.9409161634113942	85.28787231445312	0.8674733638763428	6.797815322875977	nan	inf
monomer-300-nr2-run1_result_4	10	SEETLKKFKETAPELYNAIKDALEVLDKIDKAADKFFDEVEKILNANEEELKKLLEEAEKKIPELIKKSKLDKKLFEELYAKLKSDKAKVLFVKNFEYFVDIHEALAEYAKKHNLDYPEEDLDFSSHLRLDNLEDFSNWEPKPNENLFIHYAYKSLLAIIRNKFKEALYYAYKTYLIAKREALKFIVDAFKKYLPKADKPPNLDYNNIKLEDFEKAVKLLDEIIDSKKWEKIPVDEFLKMKLEDWEKDPRIKELKELAEKNPLLKKIYESLKKAHEKLRKLAKLLEEKEKKEKEKEELEK	1.6345955215440933	0.9514862414559957	85.51548767089844	0.8654711246490479	6.6475443840026855	nan	inf
monomer-300-nr2-run1_result_4	11	SKEELERLKKLAPKLYEAIQDALKVIDDIEKAAKDYFDKVKEILEADEEKLKKLLEEAEKKKPELIKKSKIDEKLFNELYNKLKSDKQKVLFIYQYEYSVKVHEALNKFAKKHNLPVPEKELDFSSHLRLDRLDDFSDWTIKPNENRIIYYAQQALLAIINNNFLEALVYAYYLFIEALREALKFIIDAFEKYLPEANKPPYPNAFNITLEDFKKAYELLKEFLDSKEWEKIPAEEFAKMSIEDLESDPLIKELKELAEKHPLLQRIYNALIDAHKRLRELAELLEEKEKKKREEEEKAK	3.6570493161530884	0.8964462075176928	83.304443359375	0.8403066396713257	7.655858516693115	nan	inf
monomer-300-nr2-run1_result_4	12	SEEEEEKLKKLAPKLYEALKDALEVIKKIKKAFKDYMKEIEKILNANEEELEELLKEAEEELPELIKKAKIDEELFKKEYESLETKKEKILFIKQFKYFVEIHEALAEFAKKHNLPTPEEELDFESHIRKDNLDDKSDWTIKPNENEYIWYAQKALRAIREKKFLEALVYAFYTFVIALRKAIEFIVDAFEKYLPEASKPPAPNYNNISLEDFKKALELLQKLIDSKELYKIPAEEFAKMKIEDFESIPEFKELKELAEKNPLLKEIYDSLVEAHEELRKLAEKLEEKEKKEEEEEKEEK	4.180918907197944	0.864255376730909	77.94283294677734	0.7985587120056152	9.373848915100098	nan	inf
monomer-300-nr2-run1_result_4	13	SEEEEKKLKELAPELYEALSDAKEVIKKIEEAAKKYFEKFEEILNANEKELEELLKEAEKKLPELIKRAKIDEELFKKLLKKIKSKEQYVLFIYTLEYFVDIHEALADFAKKHNLPTPPEDLDFSSHIRTDNLDDPTDWTPKPNENLFILYAQKALRSIIENNILESLYYVFMTFIIALREALKFIIYAFEKYLPKADKPPYPNFNNITLEDFKKAYELLEKYIESKKYYKIPVEEYAKMKIEDFESDPLFKELKELAEKHPELKKIYDTIIEIHEKMRELAEKLEEKKKKEEEKKKKEK	1.5170076074461674	0.958431627184951	83.51383972167969	0.8529437780380249	7.486202239990234	nan	inf
monomer-300-nr2-run1_result_4	14	SKEEEEKLKKLAPKLYEALKDAEKTIEEIKKASDKYFEKFEEILNADEEKLKKLLKEAEEKLPELIERSKLDKELFEKLYNKLKSDKAKVLFIYTLEYAVDVHEALAKYAKKHNLNTPEEDLDFSSHLRLDNLDDKSDWTLKPNENPFIHYAQKAIFAIIENKYKEALYYVFLTTLVALNKALEFIVEAFEKYLPEASVPPKPIYDNVTLEDYKKAVELLKEILDDKSLEKIPVDEFLKMKIEDFLSIPRFKKLKELAKKNPKLKEIYDYIIKTFEKARKLAEKLEEKEKKEEEKKKKEK	4.09403493194817	0.8778115213764102	83.80787658691406	0.8419367074966431	7.672368049621582	nan	inf
monomer-300-nr2-run1_result_4	15	SKEELEKLKKEAPELYEALKDAEEVIEKIEKASKEFFEKVKEILNADEEELKKLLEEAEKKLPKLIKESKLDEKLFNELYEKLKSDKNKVLFIYLFEYFNKIHKALADFAKKHNLPVPEADLDPSSHLRLDNLDDFSDWSIKPNENRFIYYAQQALLAIIRNKIKEALYYAYLTFLVALREALKFKVEAFKKYLPKAAVPPALIADNVTLEDYEKAVKLLDELLDSKELEKIPVEEFLKMKIEDFESNPLFKELKELAEKNPELKKIYDAIVEAHERLRELAKLIDEKEKKEEEKKKEEK	12.620980688234834	0.3032424592717523	55.37974166870117	0.42890268564224243	20.387554168701172	nan	inf
monomer-300-nr2-run1_result_4	16	SKEKEEELKKLAPELYEALKDAEEVIDKIEEAAKKFFENWKKILEADEEELKKLLEEAKKKIPELIKKAKIDEELFKKLLAEIESDKDYILFVEAFEYFVDIHEALADFAKKHNLNVPPEDLDPSAHIRTDNFDDFSDFTPKPNENLLILEAQLALRAIIRKKYKEALYHALKTFIIARRKALEFKVEAFKKYLPKASVPPKPIADNVTLEDYEKAVKLLNEYIDSKEWEKIPVEEYLKMPLEEIEKNPLFKELKELAEKNPELKKIYEALEEAHKRARELAELLDEKEEEEEEEEEEEE	18.23637109003601	0.23635769132046158	54.96381759643555	0.42814719676971436	20.71139144897461	nan	inf
monomer-300-nr2-run1_result_4	17	SEEEEEKFKKNSPKLYEALKDAEKVIEKIKEAAKKFYENVKKILNANEEELKKLKKEAEEKLPELIERAKLDKELVDKLISQLKSDEKYVLFIEAFQYAVDVHEALAEFAKKHNLNVPESELDFSSHLRLDNLDDFSDDTPKPNENLLIIYFEKALRAIIQDKIKEALYYFYKAFLIALREALKFKVDAFEKYLPESSKPPYSNYKNITLEDYKKAVDLLTKYIDSKEWDKIPVEEFLKMPIEELESNPLFKELKELAEKNEELKEIYEAIIEAHEKLRELAELLEEKEKKKEEEEKKAK	1.7762725492448683	0.9539215422052149	83.31292724609375	0.8455730676651001	7.4329609870910645	nan	inf
monomer-300-nr2-run1_result_4	18	SEEELEKFKKESPELYEALQDALKTLEEIEKAAKEYYDKFNEILNADEEKIKKLKEEAEKKLPKLIKESKLDEELVKELIDKLKSDKDYILYIYNLDYAVKVHNALAAYAKKHNLNVPEKDLDFSAHIRKDNLDDFSDWTIKPNENPFIHYAQQALLAIIQNKYLEALYYAYKTYIEALRIAIEFIIDAFEKYLPKANVPPNSNYNNITYEDFKKAYELLKEYLDSKEWDKIPVEEYAKMKIEDFLSDPRIKELKELAEKNPLLQKIFNALIEAHERTRELAEKLEKKKEEEKKKKELEK	1.7265276364026536	0.9516105203743624	85.7452392578125	0.8602167367935181	6.500781536102295	nan	inf
monomer-300-nr2-run1_result_4	19	SEEELKKLKELAPELYEALKDAEEVIDKIIEASNEYYENFKKILNANEEELEKLLEEAEKELPELIERAKWDKEFMEELYNKLKSKEAKILFIYQLKYYVDVFEALNEFAKKHNLDVPEEELDPNAHIRKDNWDDFSDWTLKPDENRLSWYAQQALRAIIQNNYKEALYYAYLTFLEALRIALKFIVEAFKKYLPKANKPPISNYDNITLEDFEKAVKLLDEFLDSKELEKIPVDEFLKMKVEDLLKNPLFKELKELADKHPYLKKIFDAIIEAHEKARELAEELDKKEEEEKKKKEKEK	1.7439805871296505	0.9474147811160298	86.42005157470703	0.8736916780471802	6.524981498718262	nan	inf
monomer-300-nr2-run1_result_4	20	SEEELKRFKELSPKLYEAIEDAKKTIKEIKEANEKFFEEFEKILNADEKELEELKKEAEKELPELIKRAKLDEKLVNKLIAKLKSDKQYVLFIKLFKYFVDIHEALAKYAKKHNLPVKEEDLDFSSHLRLDKLDDFSDFSLKPNENRFIHYAQKALLAIIKNNYKEALYYAYKTFVVALLEALKFIVDAYEKYLPEASKPPYSNYDNVTLEDYKKAVKLLEEYLDDKSWEKIPVDEFLKMPISEFLSDPRFKELKELAEKNEELKEIYDALIKAHEKLRKLAEKLDKKEEEEKKKEEEEK	1.5234667791871481	0.9592096806988316	85.25251770019531	0.8606045842170715	7.0263166427612305	nan	inf
monomer-300-nr2-run1_result_4	21	SEEELKRLKELAPELYNAIKDALEVIDKINEAYDKFMEKFEEILNADEEKLKELLKKAEEELPKLIKEAKLDEKLVNELYAKLKSDKAKVLFIETLKFFIDVHKALADYAKKHNLPTPESELDPSADLRLDNLDDPSDWSLKPNENPFIHYAQLALRAIIEENFLEALYYLYLAYIEALRKAIEFIIDAFEKYLPKADKPPVLEYDNVSLEDYKKAYELLKKLLDSKELLKIPPEKFAEMPIEELLSIPEFKELKELAEKNEELKKIFDAIIKAHEKLRKLAKLLKEKKKKEEEKKKKEK	1.8102747419606446	0.9408217297508668	82.95204162597656	0.8426992297172546	7.733136177062988	nan	inf
monomer-300-nr2-run1_result_4	22	SEEEEKKLKELAPELYEALKDAEKVIDEIIEAHKEFMKKVEKILEADEEELEKLLKEAEEKLPELIEKSKLDKELFEKLYEKLKSKKKKVLFIYLLEYFVKVHEALANYAKKHNLPTPEKWLDFSADIRTDNFDDFSDDSLKPNENPLIHYAQQALRAIIRDEILEALYYAYLTFIEALRIALEFKVDALKKYLPKANKPPYPNYNNATLEDYEKAVKLLQELLDSKELLKIPPEEFAKMPIEEFESIPRFKELKELAEKNPFLKKIYDALIEAHEDFRKLAKKLEEKKKKEEEEKKLAK	1.6132017517381967	0.9495914534397664	84.51331329345703	0.8601479530334473	7.515737533569336	nan	inf
monomer-300-nr2-run1_result_4	23	SEEEKKKLKEKAPKLYEALSDAEKVIEDIIKANDEFYENFEKILNANEEELEELLKEAEEKLPELIKRSKLDPELFKKLYEKLKTKKNKIFFVKLFEYYVDVHEALAKYAKKHNLPVKEEDLDFSAHLRLDKLEDFSDWSLKPNENPIIYYAQKALLAVINNNLKEALYYAYLTFIEALREAVKFIVDAFEKYLPEADKPPNLIASNITLEDFKKFYELLDKFLKDKSIEKIPVDEFLKMKVEDLLKNPIFKEMKELAEKNPFLKKLFDSIINAFEKTRKLAKLLEEKEKKKKEEEEKKK	1.8199893529322795	0.9456577941039768	84.20204162597656	0.8597191572189331	7.0954484939575195	nan	inf
monomer-300-nr2-run1_result_4	24	SKEEEEKLKKTSPKLYEALKDAEKTIEKIEEAAKKFYENVEKILKANEKELEELLKKAEKELPELIKRSKLDEKLFNELYNKLKSKKQKVLFIEMFKYAVDVHEALADFAKKHNLDTPEEELDFSSDLRTDNLDDPSDWSLKPNENPLKWYFQQALRAIIENKFKEALYYAHMAFVEALREALKFKVKALEKYLPEANKPPNSNYDNVSLKDYEEAVKLLEELLKSQEFYKVPVDEFLKAPIEWFESNPLWAKLKELAAKNPELQKIYNALVEEHERLRKLAEELEKIEEEKKKKEEEEK	1.7687317028361593	0.9484283915987157	84.39171600341797	0.8519141674041748	7.352612495422363	nan	inf
monomer-300-nr2-run1_result_4	25	SEETLKKLKEKSPKLYEAIKDALKTLEKIEEAAKKFYDEVEKILNADEKKLEELLKKAEEEIPELIERSKIDKKLFEEMYNKLKSKKARVLYIYAFKYAVDIHEALSEYAKKHNLNVPEEDLDFTSHLRLDNLDNPEDDSLKPNENPFIYYAQKALRAIIDEKYLEALYYFFLTYLEATRIAIKFIIDAFEKYLPEASVPPYSDAFNISLEDFKKAYDLLTKILDSKEILKIPVEEFAKMKLEDFYKNPLFAELRKLAEKNPLLKKILKSIEEAHERLRELAKKLEEKEKEEKKKEEEEK	1.7085001832972027	0.9498561959694056	84.81989288330078	0.8662353754043579	6.931457042694092	nan	inf
monomer-300-nr2-run1_result_4	26	SKEEEEKFKKTAPELYEAIKDAEKVIDEIIKASNEFYENVKKILNADEKELKELLEKAEKEIPELIEKSKIDKELFEKLYKSLKTDEQKILFIETFKYFVKIHEALANFAKKHNLDVKEEDLDPMAYFRLDNLDDFSDWTLKPDENPLHFYAWQALRAIIRNNILESLYYLYLTFVVALNEAIKYIILAYEKYLPKASKPPNINYNNITLEDFKKLHKLLTEFLDSKEILKIPVEEFAKMPIEELESDPRFKEIKELAEKNPYLKKIYDALVESHKKLRELAKLLEEKKKKEEEKKKLEK	1.9223700305603635	0.9386773348726526	86.68400573730469	0.8716177940368652	6.1696014404296875	nan	inf
monomer-300-nr2-run1_result_4	27	SKEEEERLKKESPELYEALKDAEEVIEKIKKASKEFYEKVKKILNADEEELKELLKEAEKELPELIKRAKLDPKLVKELYEKLKTDKQKILYIEQLKYYVDIHEALAEFAKKHNFNVPEEELDFSSHIRLDKLDDKSDWSIKENENRIIVYAQKALFAIIENKFLEALYYSYLLFLEALRKAIEFKILAFEKYLPKANVPPRHNYNNITLEDYKEAYNILKEILDSKEWEKIPVEEFAKMKIEDLLSDPRFAKLKELADKNEELKKIFDSIIEEHEKMRELAKLLEEKKEKEKKKEEEEK	1.3802318906391264	0.9682414739662325	84.74369049072266	0.8597632646560669	7.082630634307861	nan	inf
monomer-300-nr2-run1_result_4	28	SPEEEKRFKELTPELYEAIKDALETIKKIEEAFKKFMEKVEKILNADEEELKELKKEAEKRLPELIKKSKLDPELVEKLIASIESDRDYVLFIYALEYFIEVHEALSDFAKKWNLPVPEEDLDFQSHLRLDNLDDFSDWSIKPNENRIIVYAQKALLAIKRKNFKEALFYAYLFYVEALREAIKFIIEAFERYYPKANKPPYPNANNITYEDFKKAYELLKEFIDDKSILKIPVDEYLKMPIEDFLSDPRFKKLKELAEKNPLLKKIYDSLIEAHERLRKLAEKLDKIEEEKKKKEEEEK	1.9519242963025265	0.9455126987884577	84.14322662353516	0.865061342716217	7.234543323516846	nan	inf
monomer-300-nr2-run1_result_4	29	SPEKIAKLKESAPKLYEAIQDALKVIRDIREAFEKFMEKFEKILNADEEELKELKKKAEEELPELIERSKWDEELMKKLIEKLTSDKDYVLFIELLKYFVDVHEALAAYAKKHNLPVPEADLDPTAHLRLDNLDDFSDLSLKPDENPFIHYAQLALLAIIRKNYKEALFYAYLTYVEALRRALEFIVAAFEKYLPEASVPPSINAFDMTLEDIKRAVKLLQELLDSEEILKIPVDEFLKMPLEEFEADPRWAELKALAAKHPLLQEVYDSLVEAHERMRKLAKLLDEKEEKEKKEKEKAK	3.814233821188225	0.8920712851901904	82.59363555908203	0.8399932384490967	7.909121036529541	nan	inf
monomer-300-nr2-run1_result_4	30	SPEEEERLKRLAPKLYEALQDAQATIDAINAAAKAFYDEFEKILNADEAELAELLAEAEQRLPELIERSRIDPALFERWYEQLQSDRQRVLFVRAFEYFVDVHEALAAFAKKHNFPTPEADLDPQAHLRLDNLDDFSDDTLRPDENPLIHYFHQALRAIIRNDLKEALYYAYLAFLEALREAVEYIILALEKYLPEASVPPYSDADNVTYEDYKKFYELLKKYLDSKEFEKIPVDEFLKMKVEDLLANPLFKELEELAKKNPELQKIFDAIIDAHERARELAKKLDEKEEEEKKKEEEEK	3.9043977846145856	0.8928107330647257	83.52399444580078	0.8504002094268799	7.678699970245361	nan	inf
monomer-300-nr2-run1_result_4	31	SKENEEKLKKLAPELYEALKDAEETLEKINKAFKEFMENFEKILNANEEELKELLEKAEKEIPELIEKSKIDKEFFDKLYASLKSKEKKILFIYTFKYFVDIHEALAEFAKKHNFDTPEKDLDFESYIRKENFDDKTNWELKENENPLIVYAQKALFAIKENNIEEALYYAYKTFLIAKREAIKYKILALEKYLPKANKPPNINYNNITYEDYKKFYELLKKYIESKEFEKIPVEKFLEMPIEEFLSNPLFKEIKELADKNEELKKIFNDIIEAHEKLRELYKKLKEKKKKEEEKKKLEK	1.2502950336090006	0.9706323628796112	84.9241714477539	0.8608397841453552	7.103107929229736	nan	inf
monomer-300-nr2-run1_result_5	0	MKKEEIEKKINDEEINEEELVKLIRDYILNNSNKEFKIKDLINLIFDIYKLLNKNKPIPYDLNTFEAKLEVIKDFFNWAIDNNHFEILFMLAYYSNEELKKFVEEFYKKHFNEKKSLEEALDYIFKHLDDFLNYKKSDFSEEDIKKFSEVFSSSLFLTIFDILFQIFLDYVKEKYKDKPVETILKEFLSENSELHPLLDKVVDTFVEILEKYLNKIPNKEETLKYFIKKILEKYKDYLSATLEEALEILKKKHKINNKEYDALKYLVKALFALKFYIELKKELPELEIPEKLKELYPNIF	14.639564351953652	0.4385832017201699	65.54751586914062	0.6036043167114258	14.132612228393555	nan	inf
monomer-300-nr2-run1_result_5	1	MKKEEIEKIIDDEELDEEKFVKLIVEYILNNQDKEIKIKDIIDLIIDLYKLLNKNEKLKYDLNTFEAKLKIIEDFFNYAIDKNHFEILFALAYYSNKELKEFVEKFAKKHFNEEKSLEYALDYLFEHLEDFLNRELKDFTEEEIEEFLKYFSSALFDTIFNIYFQILLDYIKEKYKNKPVSVILEEYLSDNSELNKKIEEVAKKFLEIYNKYLEKIPDKEKAKEYAYKSFLEKYKDYSKATLEELKEISKKEIEIDNKKYNAEEYIIKAKIDLLLYIELKKKLPEIEIPEKLKEKYPNFF	12.120899462639343	0.6866302151345318	73.51505279541016	0.7740459442138672	10.514694213867188	nan	inf
monomer-300-nr2-run1_result_5	2	MKLEEIKKIINNEEINEEELVKTIRNYLLNNQNKEFKIKDLIELIIELYKILNKNEPLKYDLNTFDAKLEIIKDFFNWAINNKHFEILFMLAYYSNEEFKKFVEEFAKKHFNNKKSLEYALDYLFKNLDAFLNRELKDFTEEEIEKFSKYFYSSIFNTLFEIYFQIFLDYIKEKYKNKPVSYIIEEFLSENSELHPLLDKVVKLFVEILNKLLEKIPNKEEALKYFIEYVLEKYKDYLKATLEEAMEILKKEHEIDNKKYSALEYFVKALFYLKLYIEFKKKNPSFEIPEKLKEKYPNFF	19.02949388924056	0.2881473481358014	57.03102493286133	0.5029439330101013	17.35641098022461	nan	inf
monomer-300-nr2-run1_result_5	3	MSEEEIKSIINDKEINEKLLEKLIRDYILNNSNKEIKIKDIIDLIIDLYKLLNKNKPIEYDLNTFEAKLKVLEDFFNYAIDNKFFNILFSLAYYSSEEFKKFVEEFAKKHFNSKKSLKEALDYLFENLEDFLNRKKKDFSEEDIKKFLKYFSSSFFETIEEIYFQIFLDYVLEKYKDKPISVIYEEFLSENSELHEKLEKVVDSFVEIYNKFLEKIPEKEEALKYYYEKFLEKYKDYSKATLEELEEIAKKEHEINNKKYDALKYIVLAKFYLKFYIYFKEKLPELEIPEKLKKLFPNFF	10.924987248388266	0.7103618347729099	71.8290786743164	0.7549923658370972	10.724396705627441	nan	inf
monomer-300-nr2-run1_result_5	4	LPKEEIEKIIDDKEIDEKKLVKLIRKYILNNQNKKIKIEDIIDLILDLYKLLHKNEKNPYDLSTFEARLKVLEDFFNWAIDNNYFEILFSLAYYSNEEMKKFVEEFYKKHFNEKKSLEEALDYIFDNLDSFLNYEKKDFTEEEIKEFHKVFSSSFFDTLFNIYFQIFLDYIKEKYKDKPISYIIEEYLSKDSELHEKLDLVVKKFVEIYNKYLEKIPNKEEAIDYFIKKFLEKYKDYISATLEEAKEILKKEHEIDNKKYSALEYLIKAMFDLKLWIEFKKKNPNLEIPEELKKKHPNFF	10.985136481815168	0.737240993576945	74.14512634277344	0.7747873663902283	10.004308700561523	nan	inf
monomer-300-nr2-run1_result_5	5	MSEEEIKKIITDEEEDKEKLVKLIRQYLLNNTNKEIKIKDIINLIIDLYLLLNKNKKPEYDLNTFEAKLKILEDFFNYAIDNNNYEILFALAYYSSKEMKDFIKKFAKKHFNNDKSLEYALDYIYKNLDAFLKNEKKDFSEEDIKEFQKYFYSSLFKTIFEIYFQIFYDYVKEKFKDEPVEKILEEYLSDDSELKELKEKVVKSFVNILNKILKKIPNKEEALKYFFEEFLEEYKDELKATLEELLEALKKKHKIDNKEYSALEYIILALFDLKFWIEIKKKLPELEIPEKLKKRFPNFF	16.894121117754622	0.32451077719619414	53.22444534301758	0.500980019569397	17.83930778503418	nan	inf
monomer-300-nr2-run1_result_5	6	MKPEEIEKKITPEEENKEELVKLIVDYLLNNTNKPFKIKDLIDLIIDIYKLLNKNKPIPYDLSTFEARLEVIKDFFNYAIENNWFEILFAIAYYSNEEFKKFVEEFAEKHFNKDKSLKYALEYLYKNLDAFLNREKKDFTEEEIEKFEKYFSSSFFDTLFNILFEIFYDYILEKYKDKPVSYILEELLSEDSELWPLLDKVVKTFVEIYNKYLEKIPNKEEAKKYFYERFIEKYKDYISATLEDLEEISKKEHEINNKKYSAEEYIIKAKFLLELYIKLKEKMPEIEIPEKLKKLFPKFF	10.774093904738319	0.7095891525297326	75.33309173583984	0.7927623987197876	9.650321960449219	nan	inf
monomer-300-nr2-run1_result_5	7	MKKEEIEKIINDKEIDEEKLVKLIRKYILNNQNKPIKIEDVIDLILDIYKLLNKNKPNPYDLSTFEAKLAVLEDFFNWAIDNNWYEILFSLAYYTSEELKKWIEEFYKKHFNEKKSLEYALDYIYKNLDNFLNEKLSDFSKEDIDNFLKYFSSSLFSTIFDIYFQIFLDYINEKYKNKSVETIWKEYLSKNSELHKLKEKVVKKFVEILEKYLKKIPNKEKVLKYFIEKFLEKYKDYISATLEEALEILKKKHKIDNKEYSPLEYLVLALFDLKFYIELKKKNPNLEIPEELKKKYPNIF	2.708801722550797	0.8834090360524023	65.740478515625	0.6886073350906372	13.22549057006836	nan	inf
monomer-300-nr2-run1_result_5	8	LKKEEIEEKIKDEKENKEELEKLIIKYLLNNTNKEFKIKDIIDLIIDLYKLLHKNEKPPYDLSTFEAKLEILKDFFNYAIDNKHYSILFALAYYSNKEMKEFLEKFHEKHFNKEKSLEFSLDYLIKNLDSFLNREKKDFTEEEIDEFHKYFYSSLFLTIFNIYFQIFLDYINEKYKDKPVSEIWEEFLSEESELKPLLEKVVDTFVEILNKILDKIPDKEKALEYFYKKILEEYKDYLKATLEELKEASKKEHEIDNKKYDALKYIVLALFDLKIYIYLKEKNPELEIPKKLKEKYPNFF	18.659243665382377	0.2071175989964005	62.72161102294922	0.6019061803817749	13.925392150878906	nan	inf
monomer-300-nr2-run1_result_5	9	LKKEEIEKIIDNEKENKELLIKIIRKYLLNNQNKEIKIKDIIDIIIDLYKLLNKNKPIPYDLNTFEAKLEIIKNFFNKAIDNNNYEILFSLAYYSNEELKKFVEEFAEKHFDKKKTLEYALDYLFDHLDDFLNNKKSDFSEEDIEKFHKYFYSSLFDTLFKILFQIFLDYIEEKYKNKSVEEILKEYLSDKSELNELKEKVVNTFVEIYNKILEKIPNKEKAKEYALKYFIEKYKDYIKATLEEAKEILKKEHEIDNKKYSAEKYLVSALFDLEIYIELKKKLPEIEIPEKLKEKYPNIF	12.753643315436516	0.6412807820704106	74.21830749511719	0.7690173387527466	10.27110481262207	nan	inf
monomer-300-nr2-run1_result_5	10	LPEEEIKKKLKPDKENKEELVKLIRKYILNNQNKEIKIKDVIDLIIDLYKLLHKNEPLKYDLNTFEAKLKIVEDFFKWAIENNYYEILFSLAYYTNEEVKKFVEEFYKKHFNSKKSKEYALDYLYENLDAFLNNELKDFSEEDIENFLKYFSSSIFSTIFDIYFQIFLDYIKEKYKNKPVEEILEELLSEESEFWEKLDIVVDKFVEILNLLLDKIPNKEKALDYFLEKVIEEYKDYLSATLEKAKEYLKKEHEINNKKYNALKYIVKALFVLKLWIELKKENPNLEIPEKFKELYPDFF	16.911008953464666	0.29453767336154113	68.81898498535156	0.5707860589027405	14.022344589233398	nan	inf
monomer-300-nr2-run1_result_5	11	MKKEEIEEIINDDEINEKELVKLIRKYILNNQNKPIKIEDIINLIIDIYKLLNKNKKLPYDLNTFEAKLEIIKDFFNYAIDNKHFEILLSLAYYSNEEFKKFIEEFAKKHFNEKKSLEYALDYIFENLDAFLNKEKKDFSEEDIENFEKVFSSSFFDTLFNILYNIFKEYVEEKYKNKPISYIYEEFLSDNSELHELLDKVVETFVEILNKFLDKIPNKEKVLKYFLEKFIEKYKDYISITLEDALEILKKEHEINNKKYNALEYIIKAFFYLKFYIDLKKKNPNLEIPEKLKKLFPKFF	1.8043609130213316	0.9347581818445582	82.38619232177734	0.8463419675827026	7.292718887329102	nan	inf
monomer-300-nr2-run1_result_5	12	KKEEEIKKEIDDKEIDEEKLVKLIVEYLLNNQNKEIKIKDVIDLILDLYKLLNKNKPIPYDLSTFEAKLKVLEDFFNYAIDNKHFEILFALSYYTNKEFKEFLEKFAEKHFNKEKSLEYAIDYLFKHLEDFLNRKLKDFSQEDIDNFLKYFSSSFFNTLFDIYFEIFLDYIEEKYKDKDIETIWKEFLSKDSELWPLLDKVVKTFVEILNKYLEKIPNKEEALEYFYKSFIEENKDYLKATLEKLKEISKKKHIIDDKEYDALEYLVKAFFVLKLFIKFKEKNPELEIPEEIKKLFPDIF	17.664858203147368	0.3124274752391462	64.59261322021484	0.5863021612167358	13.3190336227417	nan	inf
monomer-300-nr2-run1_result_5	13	MKKEEIESIIDDEEENKELLTKLIVDYLLNRQDKPFKIKDVIDLIIDLYLLLHKNEPPPYDLSTFEARLSILESFFNYAIDNNHYEILFALAYYTNEEMKKFVEKFYEKHFNKEKSLEEALNYIFKNLDAFLNNELKDFSKEEIEEFHKYFSSSLFNTIFNIYFEIFLEYVEEKFKNKPVEYILEEFLSEESELHELKEKVVKSFVKIYNKFLEKIPNKEKAIKYFIEYVLEKYKDYLKATLEEALEILKKEHEINNKKYSALEYLVSALFDLEFYIELKKKNPNLEIPEELKKKHPNIF	2.2659575686854008	0.9059352048386075	78.16515350341797	0.8045194745063782	8.817058563232422	nan	inf
monomer-300-nr2-run1_result_5	14	MKEEEIKKILDDEEIDEEKLVKLIRDYLLNNQTKPFKIKDLINLIIDLYKLLNKNEPIPYDLNTFEAKLKIIKDFFDYAINNNYYEILFAIAYYSSEEFKKFVEEFAKKHFNSDKSLKYALDYLYKHLEDFLNRKLKDFTEEEIKEFEKVFSSSLFSTLFDILFEIFLEYIKEKYKDKPWEVILEELLSEESELWEKLDEVVKTFVEIWNKYLEKIPNKEEAIKYAIEKFLEENKEYSSMTLEEALEILKKEHEINNKKYSALEYLIKAKFLLKLWIEIKKKLPEIEIPEKLKKLFPNFF	20.135634336460654	0.19040902525214473	52.87520980834961	0.4072096347808838	19.481752395629883	nan	inf
monomer-300-nr2-run1_result_5	15	MKLEEIKEKITSEEINEKELVKLIVDYLLSNEDKPFKIKDLIDLIIELYKLLNKDKPLEYDLNTFEARLKILEDFFNWAIDNNHYEILFALAYYSHKEFKEFVEKFHKKHFNDEKSLKETLDYLFEHLEDFLNNKKKDFTEEEIKEFHKVFSSSLFDTLFNILFQIFWDYIKEKYKNKDVETIEKEFLDPNSELWPLLDKVVETFVSLLEKYLEKIPNKEEALDYAIEKFLKENKDYSKMTLEEAKEILKKKYKINNKEYNALEYYVKAKFALKIYIELKKKNPNREIPEELKKLFPNFF	3.0784017040382117	0.8636283345866654	81.3464584350586	0.8330347537994385	7.734682083129883	nan	inf
monomer-300-nr2-run1_result_5	16	MKKEEIEKIITDEEEDKEKLVKLIRKYLLNNKNKKFNIKDIIKLIIDLYLLLNKNKKPEYDLNTFEAKLKIIKDFFNYAIDNNHYEILLMLAYYSNEEFKKFIEEFAKKYFNDKKSLEYALDYLFKHLDDFLNNKLNDFSEEDIEKFQEVFSSSLFLTLFNILFQIFKDYIDEKYKNKDIEYILKEYLSENSELHKLLEKVVKTFVELYNKYLDKIPNKEKATDYFIKAFLEKYKDYSKMTLEEAKEILKKEIEIDNKKYNALEYFILAAFDLKFYIDIKKKLPNIEIPEKLKKKYPNFF	4.03819456790972	0.8414922487789496	71.01688385009766	0.7244216203689575	10.987378120422363	nan	inf
monomer-300-nr2-run1_result_5	17	KKKEEIEKEIDDEDIDEEKLVKLIVDYLLNNQKKPFKIEDLIDLIIDLYKLLNKNKKEPYDLNTFEAKLEIIKNFFNWAIDNNYFEILFAIAYYTNEELKKFVEEFYKKHFNSKKSFEEALKYLFEHLEDFLNRKLKDFTKEEIDKFLKYFSSSLIDTIYKIYFKIFLDYIKEKYKNKPVEEILKELLSDNSEFHELLDKVVKTFVEILNKILEKIPSKEEVLDYFFEKKIEKYKDYLKATLEDLKEMLKKEYEINNKKYDALEYIVKAFFWLELYIELKKKMPEIEIPEKLKKLYPNIF	11.162831402569195	0.7393243902440493	73.55815124511719	0.7882435917854309	10.223651885986328	nan	inf
monomer-300-nr2-run1_result_5	18	KPKEEIEKEIDDEEEDEEKLVKTIVDYLLNNRNKEIKIKDIIELIIDLYLLLNKNKKPEYDLNTFEAKLKIIKDFFNTAIDKNWYEILFALAYYSNKELQDFLKEFAKKHFNEKKSLEEAIKYIYDNLDAFLNNELKDFTKEEIEKFQKYFSSSFFSTLFDILFEIFLEYIKEKYKDKPVEEIEKELLSENSEFHKLLDKVVDTFVELYNKYLEKIPNKEKAIKYFLEKFLEENKDYSKMTLEEALEILKKEHEINNKKYDALKYLIKAFFWLKLYIELKKKNPNLEIPEKLKELFPNVF	13.871491974331356	0.4254935380305841	62.99599838256836	0.5994157791137695	15.605478286743164	nan	inf
monomer-300-nr2-run1_result_5	19	MPKEEIEKIIDDEEENKEELVKLLRKYILNNQNKEFKIEDLINLIIDIYKLLHKNEKIPYDLNTFEAKLKIIEDFFNYAIDNNYYEILFMISYYTNEEMKKFIEEFYEKHFNKKKSLEEALDYIFKNLDAFLNNELKDFTEEEIKKFQKYFSSSFFDTLFNILFEIFLNYIKEKYKDKPVSEILKEFLSEKSELHELLDKVVNTFVKIYNKYLKKIPNKEEAKEYFYKYFIEKYKDYINATLEKLKEISKKEHEINNKKYSAEEYIVKAFFYLELFIELKKKNPNIEIPEKLKKLFPDIF	20.84592696655207	0.162791285656013	54.139774322509766	0.42032384872436523	18.494150161743164	nan	inf
monomer-300-nr2-run1_result_5	20	MKEEEIKKIINDKEENNELLENIIIKYLLNNENKEFKIEDIINLIIDLYKILNKNIPPPYDLNTFEARLEILKNFFNNAIDNNKYSILLALAYYSNKEFKEWLKEFYKKHFNEKKSFEEALEYLKKNLDAFLNKELKDFSEEDIKKFLKVFSSSLFLTLYNIYFQIFLEYIEEKYKDKPISVIIEEYLSDNSELHPLLDKVVDSFVEIYNKYLSKIPNKEEAIKYFLKSYIEKYKDYISMTLEKALEILKKEHEIDNKKYDALKYLVKAFFDLELWIHFKKKNPELEIPEKLKKLHPDVF	3.8516739419237784	0.8569708973178649	68.49303436279297	0.7147743701934814	12.184906005859375	nan	inf
monomer-300-nr2-run1_result_5	21	MKKEEIEEIIDDEEEDKEKLVKLIRDYLLNNQNKEFKIEDVIKLIIDLYKLLNKNKKIPYDLNTFEARLEIIKNFFNYAINNNYYEILFSLAYYTNKELKEWVEKFYKKHFNNEKSLDYALDYLYKNIDAFLNRELKDFTQEDIDEFQKVFYSSIFDTLYKILFEVFWKYVEEKYKNKPISYILEEFLSPNSELHKLLDKVVKTFVELLNKLLDKIPNKEEALKYALEYFLKKYKDYLSMTLEDALEILKKEHEINNKKYSALEYLIKALFYLEFFIKIKEKNPEIEIPEELKKLFPNVF	19.004484376766925	0.31825947884062156	62.18062210083008	0.5825380086898804	15.147536277770996	nan	inf
monomer-300-nr2-run1_result_5	22	LPKEEIEKKINDKEINEKELVKLIRDYLLNNSNKEFKIKDLIDLIIELYKLLHKNEPPKYDLNTFEAKLEIMVDFFNYAINNNHFEILFSIAYYSNEELKKFVEEFAKKHFDEKKSLEYALDYLFDNLDAFLNNEKKDFSEEDIEKFHKYFSSSLFSTIEDLYFEIFWNYIEEKYKDKDVDYIWKELLSKDSEFWEKLELVVKKFVEIFEKYLKKIPNPEKAIKYYLKKFLEENKEYSSMTLEEALEILKKEHEIDNKKYSALEYLVKAKFDLKLYIKLKKKKPDLEIPEELKKKYPNFF	2.9817660429599733	0.9196959050405258	82.07749938964844	0.8329007029533386	7.484808444976807	nan	inf
monomer-300-nr2-run1_result_5	23	LPEEEIEKIIDDEEEDKEKLVKIIRKYLLNKQNKPFKIKDIIDLIFDLYKLLNKNKPLPYNLNTFEAKLEIIKNFFKWAIENNYFEILFALAYYSNEELKKFVEEFAKKHFDEKKSLEYALEYLFKNLEAFLNRELKDFSEEDIKEFLKYFSSSFFSTLFNILFEIFLEYIEEKFKNKPVSYIWEELLSENSELWEKLDEVVKTFVELLNLYLDKIPSKEEALDYFYEKFLEEYKDYLKATLEELKEILKKEHEINNKKYNALEYAVKALFLLKLYIKLKEKNPELEIPEKLKELFPKFF	10.844353120156432	0.7180850452333348	73.1764907836914	0.7741178274154663	10.470122337341309	nan	inf
monomer-300-nr2-run1_result_5	24	MKKEEIEEILTDKEENKELLVKLIRKYILENEKKEIKIKDIIDLIIDLYKLLHRNEPIPYDLNTFEAKLKIFEDFFNYAIDNDYYEILFALAYYSNKEFKEFVEEFHKKYFNSKKSLEYSLEYLFKNLKNFLNREKADFSEEDIEKFLKYFSSSLFSTIFDILFEIFKEYIEEKYKDKPYEEILKEFLSDESELWPLLEKVVKTFVNIYKKILDKIPSKEEAIKYFIEKFIEEYKDYIKMTLEEALEILKKKHIINNKEYDALEYLIKSFFILKFFIDLKKKLPEIEIPEKIKKLFPNVF	16.906473444257415	0.2972714199769536	60.45404815673828	0.5329998731613159	16.334564208984375	nan	inf
monomer-300-nr2-run1_result_5	25	LPKEEIEKIINNEKFDKEKIVKLIVKYLKNNSNKPFKIKDIINLIIDLYNLLNKNKKNPYDLNTFEAKLKILEDFFNFAIDNNYYEILFSLAYYSNKEMKEWLEEFAKKHFNNKKSLDYAIDYIYKNLDAFLNEELKDFSKEDIEKFHEVFYSSLFKTIFDIYFQIFYDYVKKKYKDKPISVILEEFLSENSELHKLLDKVVKSFVKILNKILDKIPNKEKALEYFIKKFLEEYKDYSKMTLEKAKEILKKEHEIDNKKYSALEYLVKALFDLKFFIEIKKENPNIEIPEKLKEKYPDVF	2.4197508938997	0.8996180084588667	82.32215881347656	0.8523011803627014	7.371796607971191	nan	inf
monomer-300-nr2-run1_result_5	26	LPEEEIEKILDDEEENEEELTKLIVKYLLNHQDKEIKIKDIIDLIIDLYKLLHKNEKLPYDLSTFEAKLEVLKDFFLWAINNNHYEILFALAYYSSEDLKKFIEEFHKKHFNEKKSLEYSLDYLFEHLDDFLNKKKKDFTEEEIEKFLKYFSSSLIKTIFDIYFEIFKDYVLEKYKNKDVETILEEFLSENSELHELLDKVVDTFVEILNEILKKIPNKEEVLKYFIEKFLEEYKDYIKMTLEEALEILKKEHEINNKKYDALKYLVKALFYLKFYIEIKKEKPEIEIPEKLKELYPNIF	11.002169131320082	0.7043739649901245	76.16161346435547	0.8008882999420166	9.480000495910645	nan	inf
monomer-300-nr2-run1_result_5	27	MKEEEIKKIINNDEINKEKLIKLIREYLLNKENKEFKIEDIIKLIIDLYKLLNKNEKPKYDLSTFEAKLKILEDFFNNAINNNNFEILFALAYYSNKELKEFVEKFYKKHFNSKKSLEEALDYIFKHLEDFLNNKKKDFTEEEIEEFHKVFYSSLFSTIFDIYFEVFKEYIEEKYKDKPIEEIWKELLDPNSEFHELLEKVVKTFVKIWNKILEKIPDKEKALEYAYKKIIEEYKDYLKATLEELKEIAKKEHEIDNKKYSAEEYIIKALFWLKLYIYLKEKKPELEIPEELKEKYPNIF	11.278433858943602	0.6963040310397433	72.70613098144531	0.7648611068725586	10.865774154663086	nan	inf
monomer-300-nr2-run1_result_5	28	MKEEEIKKIINDKEINKEKLEKLIIKYLLNNQNKPIKIKDVINLIIDLYKILNKNIPSPYDLNTFEAKLEIIENFFKWAINNKYYSILMALAYYTNEEFKKFFEEFAKKHFNSEKSEEYALDYLIENLDSFLNRELKDFEEEDIEKFHKYFSSSLFSTIFDILFEIFLEYIKEKYKDKPVEEILKELLSEDSELHELLDKVVKTYNKLYELYLKQIPNPELAKEYYYKKFIEENKDYIKATLEDLKEISKKKIKINNKEYNAEEYIIKAKFYLKLYKEIKKKNPNIEIPKKLKELYPNFF	5.314128198957159	0.8250319618664876	55.776756286621094	0.569928765296936	16.650854110717773	nan	inf
monomer-300-nr2-run1_result_5	29	MEEKEIKEKIKDDEENKEELIKLIRKYLLNRQNKEIKIKDVIDLIIELYKLLNKNKPIPYNLNTFEAKLEIIKDFFNYAIDNNNYEILFALAYYTNKKMKDFIEEFYKKHFNEKKSLEEALDYIFKNLESFLNRELKDFTKEEIDKFLKYFSSSFFSTLFDILFEIFYDYIEEKYKNKPIEEIIKEFLSKDSELWPLLDKVVNTFVEIYNKYLEKIPFKEEALEYAYEDFINKYKDYIKATLEELKEISKKKIKIDNKEYSAEEYIVKAYFALKLYIKFKEKKPELEIPKELKEKFPNIF	12.26226578825223	0.5930565126345014	72.03704071044922	0.769191563129425	10.641033172607422	nan	inf
monomer-300-nr2-run1_result_5	30	MSKEEIEKIINNEEINEELLKKLIVKYILNNQNKEIKIEDVINLIIDIYKLLNKNKPSEYDLNTFEAKLKIIKDFFNNAIDKNYYEILFALAYYTSKELKEFLEEFYKKHFNNKESFEKALDYIFKNLDDFLNNKLKDFTEEEIKKFHKYFSSSFFSTLENILYEIFWNYIEEKFKNKDWKTILEEFLSDESELWPLLDKVVKTFVEIFNKYLEKIPNKEEAIEYYYKKFLEENKEYSKATLEELKEAYKKKHKINNKEYDALEYIVKAKFALKFFIKLKEKLPELEIPEKLKELFPNFF	16.43710432657805	0.3872913489127722	65.6609115600586	0.6329007148742676	15.060340881347656	nan	inf
monomer-300-nr2-run1_result_5	31	LPESEIKKIIKNEKENKEELVKLIRTYILNRSNKEFKIKDVIDLIIELYKLLNKDKPIPYDLSSFEAKLEILKNFFNTAIENKNFEILFALAYYTNEELKKFVEEFYEKHFNKEKSLEEALDYIYKNLESFLNNELKDFSKEDIEKFLKYFSSAFFETLFEILFEIFYDYIEEKFKNKPVEEKLKEFLSENSELHELLDKVVKTFVEIYNKYLEQIPNKEEVKKYFIEKILEKYKDELSMTLEEALEILKKEHEIDNKKYSAEEYLIKALFDLKLWIKFKKELPELEIPEKLKEKYPNFF	14.68236797145069	0.40293651751804344	54.57752990722656	0.5016694068908691	17.6866397857666	nan	inf
monomer-300-nr2-run1_result_6	0	NNQLTIKSISHKEPVINEETKEKILELTFDISNFNNTKKLTLKLKFVYKADEEKYLEIIYSPSSEEDSITLKIYESELDLESKKASKKVNKELKEFIEKNKDKYDFLIKDIEFYSDSLDNLLIAFFFDEENFIFIYILKIKNIPNIEFNNENPLSSINVPPYYPLANIKQFYDYIFFYFSLTNPKITSYHAFKAFYEALKKYDELIESLKKNETFEKAAKKLFPPSKQWAAKALYELFNFLKPNFAESKDEKEIEEFKEKYWKPLLTMLEKLYKELKERIKEKDYEKVYKESENKSAKPL	14.038822212816132	0.28285956049771577	45.0180778503418	0.38714295625686646	21.237882614135742	nan	inf
monomer-300-nr2-run1_result_6	1	SNQMTIKSIKHKEPVIDEKTKLYKKEFTLEIENFNKEKKLTIKLIIEKNADKEKSIIIKLSPDSEENTLEITIKESDLNLESKKASKKANEELEKFKEKNKDKYDFLIKKIEFYSDSIDNLLIIFYFDEKNFISIYIYKIDNIPDLNLSNEDIESNINIPKYYPKPVIKYFDDYIFFYLQLTNPKITSYAAFDAFYEALKKWPEIIKMLKENETFEKAAEKLFPPSRVWAAKALYAFFDFLYPNIWKTKDEKKLKEFEESIIKPLLKQLDIAYKELKKRVKEVDTDKIYKESENKSPEPE	10.137513317163387	0.46327645444094223	59.241085052490234	0.4303433299064636	18.80416488647461	nan	inf
monomer-300-nr2-run1_result_6	2	NNQLTIKSIKHEKPIIDEETKKYIKTFTIEIENFDNKKKLTLKLILEYNADKEKKIIIKLSVSSEEDTLEITIKESDLNLESQKASKIANEQLEKFKEEHKDKYDFLIKEIKFYSESIDNLLIIFYFDDENFVFIYIYKIKNIPNLNKKPEEPLKDIEVPPNWPKYNIKYFDDYIFLYASLTNPNIDSYAAFKDFYEALKAYDKIIEMLKENKTFEEAAKELFPPSKVPAAKALYAFLDFLYPNFDKTKDEKFIEKIKEEIIKPLLKQLELAYKELEKKVKKKDTDAIYKASPNKSAKPE	18.83776942374323	0.21479913185566407	55.039390563964844	0.4061651825904846	20.153919219970703	nan	inf
monomer-300-nr2-run1_result_6	3	NNQLRIESIEYKEPIINKETKLKIYEFTFNISNFDKSKKLKLKLILVYNADKEKKLIIKLSPDSEENSLEITIKESDLDLNSKKASKIANEQLKAYIEKNKDKFDFPIKEIEFYSDSLDNLLIIFYFDDENFIFIYFLKIKNIPNLNFSPEEPLSSIEPIPYYPLYKLLRFYDYYFFYLSLTNPKITSYHAFKYFYNALKKYDKIIELLKKNKTFEEAAKELFPPSEVPAAKALYAFFNSLLPNFAETKDEKLIEKIKEEIYKPLLEQLEKAYKELKERIKEKDAEKIWKESEFKSPEPE	21.466526788725247	0.20310014523552836	51.5094108581543	0.3895342946052551	20.951791763305664	nan	inf
monomer-300-nr2-run1_result_6	4	NNQYRIESISYEEPVIDEETKLYKLTFTFNISNFNKEKKLTLKLIFEKNADKEKKIIIKLSPSSEEDTLEIEIKESDLDLNSKKASEIANKQLEKYKEEHKDKYDFPIKKIEFYSDSLDNLLITFYFDDKNFITIYLLKIKNIPNLELPEDLPESSIEVPPYYPKYNLLHFHDYLFLYASLTNPEITSYHAFKAFYEALKAFPKIREMLLENKTFEEAAKELFPPSKVPAAKALYAFFDFLEPDFFKTKDKEKLEKYEKEIWKPLLEQFTKAYEELKKRVKEVDYEKVYKSSPNKSDEEE	9.182073847900142	0.46210569131505885	66.52873229980469	0.5132483243942261	17.987573623657227	nan	inf
monomer-300-nr2-run1_result_6	5	SNQLTIESISHTEPVIDEETKLKKETFTLLISNFDKSKKLKLTLIFIEKADKEKELIIKLSPNSEEDSLELTIKESELNLETKEATKKANEELEKYKEEHKDKYDFPIKKIDFYADSLDDLLITFWFDDENFISIYILKINNIPNLNFSNENINSNINPIPNSPLYNIKKFNNYIFFYSKLTNPKIDSYAAFDAFYKALEKYDEIIELLKKNETFEEAAKKLFDPSYVPAAKALYALFNFLYPNFDKTKDEEKIEEFKKNIYEKLLKQFKKAYEELEKRIKKKDTSKIYKSSENKSSIPE	19.055828857646983	0.22539625525500787	52.713706970214844	0.49666517972946167	17.462759017944336	nan	inf
monomer-300-nr2-run1_result_6	6	NNQLTIKSISHTEPIINEETKEKIYTFTIEISNFDNSKKLKLTLKFVYKADEEKKIIITYSPNSEKDKLEITIYEKDLDLNSKKATKKANEELEKYIEKNKDKYDFPIKKIEFYSDSLDNLLIIFYFDDENFITIYIYKIKDIPNINKNNKNINSDINVPKNYPKYNIIFYDDYLFLYFSLTNPEISSYAAFKAFYEALKKFPEIRKKLLENKTFEEAAKELFPPWKVPAAKALYAFFNFLEPNFDKTKDKEKLEKYEEEIYKPLLEMYEKAMKELEKIIKKKDIEKIYKSSENKEDEEE	23.03833583164914	0.18034768055219397	42.433189392089844	0.3523116707801819	21.987194061279297	nan	inf
monomer-300-nr2-run1_result_6	7	NNQMRIESIEHEEPIIDEETKKYIQKFTLHLSNFDKSKKLTITLIFEDNADKEKKIIIKISPSSEEDTLEITIYEKELDLESKKASEIANKQLEEYKEKNKDKYDFLIEKIDFYAESLDNLLIIFYFDEKNFVFIYFYKLTNLPNLNLSNENISSSINPPKNYPLAKILQFDDYFFLYFQLTNPKITSYHAFKAFYEAVKKFDEILELLKENKTFEEAAKKLFPPSKVWAAKAVYAFFNSIYPNFDKTKDEKKLEEFKKNIYEPLKKMLEKAYKELKERVKEEDYEEIYKSSELKSPEEE	16.096623412023327	0.36398306089500104	48.27220916748047	0.4924200773239136	19.003297805786133	nan	inf
monomer-300-nr2-run1_result_6	8	NNQLTITSISYKEPIINEETKEYILELTFDIENFDKTIKLKLTLIFKKNADKEKELIIKISPKSEEDTLEITIKESDLDLESQKASKIANEKLKEYIEKHKDKYNFPIKDIKFYSDSLDNLLIVFYFDEENFIFIHIYKIKNIPNINFNNNNINENINIPPYYPKYNIIKVYDYIFFYPSLTNPEITSYHAFKDFYEALKAWDKYIELLKENKTFEEAAKEIFEPSKVVAAKALYAFFNFLYPNFDKTKDEEFIKKIKEEIYKPLLKQYEIAYKELKKRIKEKDTLAIYKSSKNKSDKPE	15.972801986298936	0.2577244752122877	62.284175872802734	0.48395222425460815	17.6019287109375	nan	inf
monomer-300-nr2-run1_result_6	9	NNELRIESISHEEPKINEKTKEKIYTFTFEISNFDKTKKLTLTLKFIYNADKEKKIEIIYSPDSEENKLTITIYEKDLDLESLKATEIANKKLKEYKEKNKDKYDFPIKDIKFYSDSLDNLLIIFYFDEKNFIFIYIYKIKSLPNIEKKNENIDKDINVPPYYPKYNIKYFYDYIFFYAQLTNPKIPSYAAFTAFYNAVEKWPEIRELLLKNETVEKAAKKLFPPSEVPAALAVAAFFDFLEPNFFKTKDEKKLKEYEETIYKPLLEQLKKAKKELTERVKEIDYEKIYKESENKDDKPE	18.013017713597357	0.2085066935765787	46.203365325927734	0.3944477438926697	21.575786590576172	nan	inf
monomer-300-nr2-run1_result_6	10	NNQLTLESISHEEPVIDEKEKLKKYTFTLNISNFDKTKKLTITLIIEKKADKEKKIIIKLSPDSEENSLEITIKEKDLDLKSKKASKIANEKLEEYKKKHKDKYDFPIKKIEFYSDSIDNLIITFYFDEENFITIYIYKIKNIPNLEFKEEPPLSEINVPPNWPLFKLLQFYDYLFLYFQLTNPKITPYDAFKAFYEALKKYDKIIELLQKNKTFEKAAEELFPPSKVPAAKALKAFLDFLYPNFFETKDKKFIEKIKETIIKPLLEQFELLYKELEKRVKKKDTEKIWKESEFKSPEPK	18.735440613150164	0.17717292594805628	58.983436584472656	0.4562199115753174	18.644771575927734	nan	inf
monomer-300-nr2-run1_result_6	11	NNQLRIESISHEEPIINEETKEKIYTFTFEISNFDKSKKLTLTLKFIYNADKEKKIVIKLSPDSEENTLEITIYEKDLNLESNKASKIANEKLKEYKEKNKDKYDFPIKDIKFYSDSIDNLLIIFYFNEKNFIFIYIYKITDIPDLKFEPEDIESSIDVPPYLPKWNIKRFDDYLFLYPQLTNPEITSYHAFKRFYKAVEAFDKIIKLLKENKTFEEAAKEIFPPSEVSAAKALYAFFDFLYPNFFKTKDEKKIKEFKEKIYIPLLKQLKIAYEELKKRVKEEDYEKVVKSSPFKSAKPE	16.501124565263204	0.30799745689049207	54.996559143066406	0.39750292897224426	19.600130081176758	nan	inf
monomer-300-nr2-run1_result_6	12	NNQYRIESITHEEPIIDEEKKLYIEKFTFNISNFDKSKKLTLTLTFIKEADKEKKIIITISPDSEENKLEIEIKESDLDLESKKASKKANKQLEEWKEKNKDKYDFPIENIDFYADSLDNLLIVFWFDKENFIFIHIYKIENIPSLEKPPEEPELSINIPPNSPLYKIKYFNDYIFLYSQLTNPEITSYAAFKDLYEALKKYDEIIELLKKNKTFEEAAKKLFNPSKVPAAIALYKFFEFLYPDFWKTKDEKKLKEFKEKYYKPLLKMYTKAYEELKKRVKEKDVEKIYKSSKNKSAEPL	22.380736982482183	0.16648351230963732	60.422203063964844	0.3836318850517273	19.71698760986328	nan	inf
monomer-300-nr2-run1_result_6	13	NNQLRITSISHTEPVIDEKTKKYTKTFTLDIENFDKSKKLKITLTFIKNADKEKEIVIKLSPSSEEDSLEITIKESDLDLESKKASKIANKKLEEYKKKHKDKYDFLIKKIEFYSESLDNLLIIFYFDDENFIFIYFYEIKNIPNINKNNENINSSINVPPYYPLAKILYFDDYIFFYFQLTNEKITSYHAFKYFYEAVKKYPEIRELLLKDKTFEEAAKELFPWYKVPAAKALYKFLDFLLPNFDKTKDKKLIDYIEENIIKPLLKQLEIAYKELEKIIKKKDTEKIYKESELKSPEPE	9.435779054789888	0.6380354925266278	56.955570220947266	0.566025972366333	17.65882110595703	nan	inf
monomer-300-nr2-run1_result_6	14	NNQLRIESINYTEPKINKETKEYIKTFTFDISNFNKTKKLTLTLKIIKNADKEKKIEIILSPSSEEDSLTLTIYEKDLDLDSKKASEKVNKQLKEYKEKNKDKYDFLIKDIDFYSDSIDNLLIIFYFDEENFIFIYIYKLENIPNIEFSNEDLDLKVNPIPNQPLPILKRFDDYYFLYFQLTNPKISSYHAFKDFYEALKEYDKLIEMLKENKTFEEAAKELFPPSKVIAAKALYKFFDSLYPNFFKTKDEEFIEKFKKEIYEPLLKMYEKAYEELKKRIKEKDTEKIWKESPNKSSKPE	8.129323591623093	0.7194274715801595	71.77600860595703	0.710853636264801	11.38265609741211	nan	inf
monomer-300-nr2-run1_result_6	15	NNQLTIKDISHKEPVIDEEKKLYEQTFTLEITNFDNSIKLTLTLTFIKRADEEEKLEIKLSPSSEEDSLTITIYEKDLDLESQKASKIANEKLAEYKKKHANDYNFPIKDIKFYSDSLSNLLIIFFFDEENFVFIYIYKLENIPDLPFPSEDPEDEIEVPPNYPKPLIKQFDDYYFFYFSLTNPKITSYHAFKAFYNAVKKFPEIRELLLKNETFDKAAEKLFPPEEVVAAKALYAFFDKLYPNIWETKDKEFLKEFEETIWKPLLEQLTKAYEELKKRIKEKDYIAVYKSSENKSPEPE	21.97962853147019	0.1937598123139386	57.32509994506836	0.40341436862945557	19.069917678833008	nan	inf
monomer-300-nr2-run1_result_6	16	KNEMRLKSIKHTEPKIDEKTKEKTYTFTLELSNFNNEKKLTITLTFIYKADKEKKLVIKLSPSSEEDSLEITIYESELDLKSKKASKKANEQLKEYKEKHKDKYDFPIENIEFYSDSLDNLLITFYFNEEDFVTIYIYKITNIPNLELSPEEIESDINVPPNYPKAVIKRFDDYIFFYLELTNPEINSYAAFKAFYEALEKYDEIIKKLKENKTFEKAAEELFEPSKVYAAKALYAFFDFLYPNFFKTKDEKFIEEIKNNIYKPLLEQFKIAYEELKKRVKEKDYEKIYKESKNKSDKPE	19.83938650729793	0.15602362029810193	67.42821502685547	0.4876323342323303	18.315998077392578	nan	inf
monomer-300-nr2-run1_result_6	17	NNELFIESISHKEPVINEETKEYIKEFTLEISNFNKEKKLKITLKFVYKADEEKYLIITLSPDSEENKIELKIYESELDLNSFKATEKVNKELEEYKEKNKDKYDFLIKDIRFYSDSLDNLLIIFFFDDENFISIHIYKLTNIPNLEFSPEDLDSSINVPPNAPLYMLKRFDDYYFLYAKRTNPKIDSYAEFENFYEALKKWPEIKKLLLENKTFEEAAKQLFPPWKVPAAKALYAFLNSLLPNFSEIKDEKLIKEIEENIIKPLLKQYTIAYEELKKRIKEKDTEKIWKESENKSAEPE	12.217397037749713	0.3358159074622469	62.756195068359375	0.44789254665374756	17.90514373779297	nan	inf
monomer-300-nr2-run1_result_6	18	NDQLTIESISSTEPIIDKETKKYIQTFTFDISNFNKTKKLKITLIFEKNADKEKKIIIKISPDSEENTIEITIYEKDLNLESKKASKKANEELEKYKEKHKDKFDFLIKDIEFYSDSLDNLLITFYFDEKNFITIYIYKLENIPNLEFSKENVDSLVEPPKNAPLPVLKKFDDYYFFYFQLTNPEITSYNAFDWFYEAVKKYKEIKEMLLKNETFEKAAEKLFPPSKVVAAKALYKFLNSLLPNFDKIKDKEKLKEIEENIIKPLLKQLELAKKELEKKVKKVDSEKIYKSSKNKSPEKE	20.9740963384377	0.22391763356439975	50.768611907958984	0.4697481393814087	20.686670303344727	nan	inf
monomer-300-nr2-run1_result_6	19	NNQLTIESISHTEPVIDPETKLYKKTFTFNITNFNKEKKLNIKLVFIKKADKEKYIEIILSPDSEENKLTIKIKESELNLESKKASEKANKELEEYKEKNKDKFDFPIKKIEFYSDSLDNLLIVFYFDDENFIFIYILKIENIPNIEFPDEPVLSLLDPIPYQPLPLLLQFDDYLFFTFKLTNPKITSYAAFKAFVDAVKKWPEIRKLLLENKTFEEAAKELFPPSKQIAAKALYAFFDFLYPNIWETKDEKKLEEFEKNYIEPLLKQLTLAEKELEKRVKKKDYEKIYKSSEFKDDEPK	10.234978158692325	0.5393911515144418	64.08914184570312	0.5583961606025696	15.761738777160645	nan	inf
monomer-300-nr2-run1_result_6	20	NNQLRITSINSEEPKINKETKEYIQTFTIDISNFDNSKKLTLTLKFVKKADKEKYLEIKYSPDSEENTLTLKIYEKELNLETKEATKKVNKELEKYKEKNKDKYDFLIKKIEFYSDSLDNLLITFYFDEKNFVTIHILKIKNIPNLNFSEKNINSELDVKPNDYKPNIIFKNDYIFFYFSLTNEKINSYAAFKAFYEALKKWPEIKKMLKKKETFEKAAEKLFPPSYVIAAKALHALFDFLYPNYFDTTDEKKIKEFEESLYKPLLKQYTLAYEELKKRIKEIDAEKIYKESENKSDEEE	19.600333878427364	0.27184118363231136	57.51393508911133	0.4034014344215393	19.62618064880371	nan	inf
monomer-300-nr2-run1_result_6	21	NNQFTLKDISYTKPIINEKTKEYIKTFTLNFSNFDNSKKLTITLKFVYKADKEKYIIIKLSPKSEEDTLEIKIYEKDLDLNSKKASKIANEKLKKYIEEHKDDYDFLIKNIDFYSESLDNLLIVFWFDEENFVSIYIYKINNIPNINKSNENPELDIEVPKNWPKYNIKFFDDYIFLYSSLTNPEITSYAAFKRFYNALEKWPEIKKLLLEKKTFEEAAKKLFPPSEVPAAKALYAFLDFLKPNFFDTEDKEEIEKIEKEIIKPLLEMYKKAYEEIKKRVKEKDVEKIIKESEFKEAEEE	20.218347626209855	0.22011606737758915	40.86509704589844	0.3888288736343384	21.691972732543945	nan	inf
monomer-300-nr2-run1_result_6	22	NNEYRIESISYEEPKIDKEKKLYELTVTLEISNFDKSKKLTLTLIFRKYADKEKELIIKLSPDSEENTLEITIKESELDLESKKATEKANKQLEEYKEKNKDKFDFPIKRIDFYSDSLDNLLIVFWFDDKNFVFIYIYKINNIPNLERPPEDPLAEINPIPYMPLWVLKYIDDYLFLYAQLTNPEISSYAAFKAFYEALKKFDEIVELLKKKETFDEAAKKLFPPSYVPAAKALAAFFDFLYPNFWDTTDEKKIEEFKKNIYEPLLKYFEKAYEELKKRVKEVDTEKIYKSSKFKSPEPK	19.33706167589242	0.19015146071932507	59.48891067504883	0.45434820652008057	18.943880081176758	nan	inf
monomer-300-nr2-run1_result_6	23	NNQMRIESISHTEPIINEETKEKIYTFTFLFSNFDKSKTLTLTLTITYKADKEKSIKIKLSPKSEEDSLEITIKESELDLESKKASEKANKQLKEYKEKHKDKYDFLIEDIDFYSDSIDNLLIVFWFDEKNFVFIYIYKLKNIPNLEHEPEPLESLVEPPPYQPLPKILQFDDYYFLYFQLTNPEISSYHAFKNFTEAVKKYDEIIELLKKNETFDKAAEKLFPPSQVVAAKALYAFFNSLEPNFDKTKDEEKIEKYKKTIYEPLLKQLEIAEKEIKKRVKEQDTEAVYKASPLKSPEPE	8.29250971348815	0.7253258598578308	78.1473159790039	0.7952438592910767	9.399262428283691	nan	inf
monomer-300-nr2-run1_result_6	24	NNQLRIESISYTEPIIDKETKKYEKTFTFEISNFDKSKKLTITLKIIENADKEKKIEIILSPSSEEDSLTITIYEKDLNLESDEASKKANEQLKAYKEKNKDKYDFLIKEIKFFSDSIDNLLIVFFFDENNFIFIYILKIKSIPSLNKKDKPIESLINVPKNYPKPNIKFFDDYIFFYLSLTNEKINSYAAFKNFYNALKKYDEIIELLKKNETFEKAAEKLFPPSEVVAAKALYALFNFLEPNFAESKDEKKIKEYKEKIIKPLLEQFEKAYKELKEKIKEIDTEKIYKESENKSAEPE	22.028313180425297	0.17826631411275684	47.196189880371094	0.4228178858757019	20.640613555908203	nan	inf
monomer-300-nr2-run1_result_6	25	NNQLTITSISHTEPVIDKETKEYTKTFTLNISNFNNTTKLTLTLKFIKKADKEKKLEIILNPDSPEKSITLTIKESELNLETKKASKIVNEQLEKYKKEHKDDFNFPIKEIEFYSESLDNLLIIFYFDEKNFIFIYIYKLNNIPNKDFSNEDVDSSIDVPPNWPKYNLKYFDDYFFLYAQLTNPKISSYHAFKDFYEALEKYPEIVKLLQQNKTFEEAAKELFPPSKVPAAKALYAFFNFLEPNFFETKDEKKIEEYLKNYYEPLLKQFKLAYEELKKRIKEVDTEAVYKSSENKSPDPK	20.49264389771613	0.21547936738599266	55.304969787597656	0.37804579734802246	20.355424880981445	nan	inf
monomer-300-nr2-run1_result_6	26	NNQYTITSINHEKPIIDKETKKYTLTLTFNISNFDKSKTLTITLKFIKNADKEKEIEIILKPSSEEDSLTLTIKESDLDLESEKASEIANKKLEEYKEKHKDKYDFPIKEIRFYSDSLDNLLIAFFFNEENFVWIYIYKINNIPNLNFNNENINSDINIPKNYPKYNITFIDDYILLYAQLTNPKITSYASFKNFHNALKKWPEIRELLLKNETFEEAAKKLFKPWEVPAAIALYKFLNFLLPNIDKIKDKEILEKIEKEIIEPLKKYSDKLYKELEKRIKEVDTEKIYKESEFKSPEPK	22.628650892225924	0.12699166986671523	42.690162658691406	0.360181987285614	22.45507049560547	nan	inf
monomer-300-nr2-run1_result_6	27	NNQLTIEDISYEEPIIDKESKKYIQTFTLKISNFDKTKELTLKLIFVKNADKEKEIIIELSPDSPENSLKLTIKESELDLDSDKASKKANEELEKYKEKNKDKYNFLIKDIKFYSDSLDNLLITFYFDDENFISIYFYKIKNIPNIEKKNENIDSDIDVPPNYPKYVIKQFDDYIFFYFQLTNPEISSYAAFKKFYDAVKDFDKIIKLLKENKTFDEAAKEIFDPSKVPAAKALYAFFNFLYPNFFKTKDEKFIEDFKKNIYEPLKKMLEKAYKELKKIVKEKDVDKIWKSSKNKSAEPK	5.330850408768347	0.7968177425033474	69.94212341308594	0.6925299763679504	11.4716157913208	nan	inf
monomer-300-nr2-run1_result_6	28	NNQMRIESISHEEPFIDEETKLYKETFTIKISNFNKEKELTIKLEFIYNADKEKEIIITLSPSSEEDSLKLTIKESELDLESKKATEKANKQLEEYKEKNKDKYDFPIKKIDFYSDSLDNLLIIFYFDDENFVFIYILKIKDIPNLPKPNNNLNSSISPPPYWPLYNIKYFNDYLFLYASLTNPKITSYAAFDDLYEAYKNFDKYIELLLKNETFEEAAKKLFPPSKVPAAKAIYDFFNFLEPNIWETKDKEKLEEFKENIWKPTLTMLEKAYEELKKIIKEKDTDAIYKSSEFKSAEPK	8.761818562194067	0.5681313145836607	66.1839828491211	0.5245069861412048	16.697797775268555	nan	inf
monomer-300-nr2-run1_result_6	29	NNQLTIKSINHTEPIIDKEKKLYIKTFTLTIENFNKEKILKITLIFVKKADKEKEIIIKLSPDSEENSLEITIKESDLDLDSNKATKKANEELKKYKEKNKDKYDFLIKDIKFYSESLDNLLIVFYFDDENFIFIYFYKIENIPNINKSNENPNLSIEVPPYYPLAQIKYFDDYIFFYFQLTNPKITSYHAFEWFYEALKKWPEIKKLLAENKTFEEAAKELFDPSKVPAAKALYAFIEYLYPNFSKTKDKEFIKKIEEEYIEPLKKQLEKAYKELKKRVKEVDSTAIYKSSPLSSPEPK	18.802593565025028	0.24555193708602982	47.504878997802734	0.38712841272354126	21.289838790893555	nan	inf
monomer-300-nr2-run1_result_6	30	KNQMRIVSIEHTEPIIDEKSKKEILTLTFLFENFDKSKKLTITLIFIKNADKNKKIIIKLSPDSEENTLEIEIDEKDLDLNSKKATEKANKQLEEYKKKNKDKYDFLIEKIEFYSDSIDNLLIVFYFDEENFVFIYIYKIENIPNLNFNEENLELDVEVPPNAPKYNIKYVKDYLFLYASLTNPEISSYHAFKYFYDAVKKWPEIKKLLLQNKTFEKAAEQLFPPSQVIAAKALYKFFEFLYPNFDKTKDKKFIEEIEKNYYKPLLEQLTKAYKELKERVKEKDADAVYKSSKNKSAEPS	16.17222011549506	0.21190143790336718	65.86089324951172	0.5137288570404053	17.159313201904297	nan	inf
monomer-300-nr2-run1_result_6	31	SNEYYIESIEHTEPIINEETKEKIYTFTFNISNFDKTKKLTLTLILVYKADKEKKIIIKYSPNSEEDTIEITIYEKDLDLNSKKASKIANKKLKEYIEKHKDKYDFPIKKIEFYSNSIDNLLITFYFNEENFIFIYIYKINNIPNINFSNENLDKDINIPKYAYKFNIKYFYDYIFFYASRTNPKISSYHAFEYFYKALEKWDEIRKLLLENKTFDEAAKKLFNPSQVSAAKALHAFFDFLLPNYDKTKDEKLLKEIEENIIKPLKEMFEKAKKELEKIVKKKDSDKIWKSSPNKSAKPE	16.057084035551945	0.25676076837126893	62.70043182373047	0.46892520785331726	18.248502731323242	nan	inf
monomer-300-nr2-run2_result_0	0	MKLEIELIETEDKKFVKFILKTPEKTYVKEITFEEFLEMLKESFSSPDPVEAIEILSKKLEELYVKIKLEEKIKKKELPEDELDNIEPVPFSIVMILTAQFIRALMEFLSDPELTEIFAKEFPNFTKLAKEKYQNEEYPSLALSLLEMLFDAFDKYFIEKMAEYFEKNKNIPKEKIKELLSKLAEIARNMSKLENIIKEAKDPSKKASLTNTNSKENKNEMKSAFDVYKKLKELKFDDDPEFEEIFKEYLLLAAKYYYLRYKLYRKELNLNLYDSEEYAEQRYQEEIDLIENDIFTKEKE	4.349306065509594	0.8597102273020791	76.06129455566406	0.7990449070930481	9.871471405029297	nan	inf
monomer-300-nr2-run2_result_0	1	MKLEIKLIKTEDKEYVKFILETEERKIEKEISLEEFLERLKPAFEQPDPVEAVRILSEQLEEWYREIQLKLAKENNTLNPEELDNFEPVPLAIKLILTSSFLSALMEFLSNPELTKLFAEKFPQFTKRALERYQNEENPSLALALMEELFDAWSEYYIEVMAEYAEKELNIPKEEIKEVLSKLAEIIRNMTSLENIKKEAADPSKKASLKNTNSEENKNEMKSVFDVYEKLLELKFDNDPEFKEVFKAILEFAIKYKELRIKLYRKELNLNLYDSDEYAKKIREEELKLIEEEIFEKKKK	3.4970591671672127	0.845285458314334	75.7793197631836	0.7547285556793213	10.722862243652344	nan	inf
monomer-300-nr2-run2_result_0	2	MKIKIELIETEDEEKVKFIIETPEETYEIEESLEEFLERLKPSFSEPDPVKAIEILSKQLEELLTKIRLERLLRENKLNPDELDNIEPIPLSIVLIATSSFISALMKFLSNPKYTELFAKRFPNFTKRALEKYQNEENPSLALALLEELLDAWFEYYIEKMAEYAEKNLNIPKEKIKEVLSKLAEIIKNSTSLKNILEEAKDPSKSSSLKNSNSEKNKNEAKSVFDVYEKLKKLKFENDPDFEEVFKSILELAIEYKYLRMKLYNKELNLNIKDSDKWAEEVKKKELEEIENDIFKSKKK	19.72155813675607	0.2293429811063321	51.50933837890625	0.39795100688934326	20.320816040039062	nan	inf
monomer-300-nr2-run2_result_0	3	MKLEIKLIKTEDKEYVKFIIKTEEKTYEIKISLEEFLELLKPAFEEDDPVKAIEIIQEQLEKLYYEIKLKYLIENNKLKPEELDKKEPLPLAVSLILLSQFIKALMKFLSNPELTKLFAEKFPKFTEIALKKYQNEENPSLALALLEELFDAYNKFFIDKMADYAEKNLNIPKEKIKELLSKAAEAVKNASKLENLIKYAKDPSKSSSLENTNSEKNKNKMKSLFDIYNELKKLKFDKFEEFKEVFKSYLELAIEYKYLRYKLYLKELNLNLSDSEKDAEKFKQKELEKLENSIFTKEKE	4.5663491806863945	0.8230351461642679	75.0701904296875	0.7877119779586792	10.555438995361328	nan	inf
monomer-300-nr2-run2_result_0	4	MEIKIKLEKTEEEEKVVFTIKTELKTYEREISYEEFLELLKPAFSDPDPVKAIKILAEILTKMLVDIILELLKELKLLNPEELDDIPPLPLAKVLIATASFISALMEFISNEELTKKFAEEFPQFTERALKKYYNEENPSLALALIEELLDAFHKFLEEELAEYAEKNLNIPKEEIKEILKKAAEAVKNMIKLDNIIEEAKDPKKKASLLNTLSEENKNEAKSLFDIYKKLKELKFDKYPEFDEVFKAYLLLAVKYKYLRMLLYNKELNLNIKDSEEYAKKVKEEEINIIENNIFTSEKE	6.694853383874402	0.5660090260786466	49.629295349121094	0.4471815824508667	18.321300506591797	nan	inf
monomer-300-nr2-run2_result_0	5	MELKIELIKTEDEEYVKFIIKTEEETIEKIISYEEFLEMLKPAFEDPDPVKAIKIINEKLVEMYREIRLERLKRKNELDPEEEDKFEPVPLATSLILTAKFISALIDFLSNPEYTKKFAEAFPEFTKRAKEKYQNEENPSLALALIEELFDAFNEYFIDVMADYAEEKLNIPKEEIKKILSKAAKAAKNMTKLENIIKEAKDPSKKASLRNTNSEENKNEAKSLFDIYEELKKLKFENDPEFDEVFKEYLLFVAHVKYKRMLLYNKELNLNLKDSEKWAQEKYEEEIKEIEEDIFKKEKE	4.084154066075273	0.8689631220660893	76.81060791015625	0.7889560461044312	9.825998306274414	nan	inf
monomer-300-nr2-run2_result_0	6	MELKIELIETEDKEYVKFIIKTEEKTYEKVISLEEFLELLKEAFSEPDPVKAIEILSKKLEEMYTEIVLEEKKKEKKLPEEELDNIEPIPLAIVLILTADAISAIMKFLSDEKYNKLFIEKFPQAAEQAKKKYQNEEFPSDQLAMLELLFDAFNEYYINKMADYAEKNLNIPKEKIKEILSKASEAARNMIKRENLIKEAKDPEKSSSLENTLSENVKNKSKSLFDIYEELKKLKFDKYEEFKEVFKAYLKLAVEAKYLRLKLYKKELNLNLFDSDEYAEKIKQKELELIENNIFKKNLK	4.776041941128886	0.8030130110220987	76.44427490234375	0.7920422554016113	9.410265922546387	nan	inf
monomer-300-nr2-run2_result_0	7	MKLKIELIKTEDEEYVKFILETPKKTYEKEITLEEFLEKLKPSFSEPDPVKAIEILQKQLEEFYVEIRLEELKEENLLNPDEEDNIEPVPWATSLILTAQALKALMKFISDPEYTERFAKEFPEFTKRALERYQNEENPSLALALLEELFDAFNKFYIEKMAEYAEENLNIPPEKIKELLTKAAEIAKNMSSLKNIIEEAKDPSKKASITNMNSEENKDKAKSLFDVYKELKKLKFDKYPEFEEVWKAYLEFAVEYKYLRIKLYKKELNLNLFDSDEWAEKIKQEELELIENDLFKSEEK	4.683911283925632	0.831236642145767	68.88555908203125	0.7446783781051636	11.741466522216797	nan	inf
monomer-300-nr2-run2_result_0	8	MKLEIRLVRTEDREEVVFTLTTEEETITRTISLEEFLERLKPAFSSPDPVEAVRIIREQLEEEYREIRLERLRRENRLPEDEEDDWEPVPLATSLILTAQFLSALMEFLADPEYNKRFVEAFPEFAKRAKEKYQNEENPSDALALIEALFDAFNEYFIEEMAEYAEEKLNIPKEKIKELLSKLAEMTRNMVKLSNIKEEAENPEKSASLSNTNSEDVKNKAKSAFDVYNELKKLKFSDDPEFDEVFKAYLEFAIEVKYLKIKLYNKELNLNLYDSEEYAEKIKKKELEEIENDIFESEKE	3.301027613063535	0.8873484679505798	74.14799499511719	0.7864953279495239	10.36570930480957	nan	inf
monomer-300-nr2-run2_result_0	9	MKLKIELVETEDEKKIKFILETPEKTYVKEISLDEFFEKLKPSFEDPDPVKAIKILAEQLEEFYREIRLEKLLEENKLPESELDKIEPVPWSTVLILTSQAISALMKLLSNPEYNKLFVERFPQLAKRAKEKYQNEENPSDALALLEELFDAFSKYFEETMAEYAEKNLNIPKEKIKEVLSKLSEAIKNMTSLENIKKYAADPSKSASLLNTNSEENKNEMKSVFDIYKKLKELKFENYPEFKEVFKSYLLLAVEYAYLKYKLYNEELNLNLSDSEEDAEKYKKKEIELIENDIFKKEEE	2.0079794380496416	0.9416377952274768	78.66071319580078	0.8208067417144775	8.355669021606445	nan	inf
monomer-300-nr2-run2_result_0	10	MKLKIELIKTEDKEYVKFILETEERRYEREITFEEFLERLKPVFSSPDPVEAIKILQKQLEEMYVEIRLELKLERNELPEDELDDIEPVPLAISLILTAQSLKALMKLISNPELNEKFVKAFPEFAKIAKEKYQNEEYPSDALALMEALFDAFNEFFKEEMAKYAEENLNIPKEEIKEILSKMAEAAKNMTKRSNIIEEAANPEKKASILNTLSEENKDEAKSLFDIYKKLKELKFENDEDFEEVFKAYLEFAVEYKYLRIKEYMKEENLNLKDSEEWAEKVKEEELKIIEEEIFTKEKE	7.118504576096756	0.7729833071887949	73.9796371459961	0.7799278497695923	10.473953247070312	nan	inf
monomer-300-nr2-run2_result_0	11	MKLKIELIKTEDKEYVKFIIETEEETYEIEISLEEFLEKLEPAFSSPNPVEAIKILEEQLVELYTKIRLEKLKKENKLDPEEEDEIEPVPLAVSLILTAQAISALMKFLSNPEYTKLFAERFPQFTELAKKKYQNEENPSLQLSLLEMLFDAFNEYFIEKMAEWAEKNKNIPKEKIKELLKKMAEIARNASSLENIIEYAKNPEKKASLLNSNSPENKNEMKSIFDVLEKLKEEKFDDDEDFYEVMKAYLELSIEYKYLRLKLYLKELNLNLFDSEEYAEKFKEEELELIENDIFKKEEE	3.3602288650741987	0.8871045889078977	73.29753112792969	0.7708605527877808	11.238136291503906	nan	inf
monomer-300-nr2-run2_result_0	12	MKLEIKLIETEDKKYVKFIIKTPKKTYEKEITFEEFLEKLKKSFESPDPVEAIKILSEELEELYTEIELEYKLENNEIDPSELNNIEPIPLSIVLILTFSAVSALMDFISNPEYTKIFEEAFPAFTERAKKKYQNEENPSTALALLEELFDALDEYFIEKMAEWAEKNLNIPKEEIKELLSKAAEAARNMRKLENIIEEAKDPSKKASIENTLSEDNKNEAKSLFDIYEKLKKKKFDKYEEFKEVFKAYLELAINYKYLRMKLYNKELNLNLWDSEEWAEKVKQEELELIENSIFESEKE	4.181932578310878	0.8062112109474333	71.00238800048828	0.7104272842407227	11.35610294342041	nan	inf
monomer-300-nr2-run2_result_0	13	MKLTIKLEKTEDEEYVVFTLETEEETFVRKISLEEFLERLEPSFSDPDPVKAIEILAKQLEEMYREIRLERLLRRNELPEDQLDDFEPVPLADVLILTAQAISAIMDFLSNEEYNKLFVERFPQFAERAKKKYQNEENPSDALALLEELFDAFSEFFIEKMAEYAEKNLNIPKEKIKEILKKMSEAMRNMSKLENIIEEAKNPNKSASLLNTNSDNVKNEMKSIFDIYEKLKELKFDKYPEFDKVFKEYLLLAAKYKKLRYLLYRKELNLNLKDSEEYAQQIYDKEINLIENDIFKKEEK	4.3868223144117335	0.8350968777518002	75.67412567138672	0.780177652835846	9.765563011169434	nan	inf
monomer-300-nr2-run2_result_0	14	MELKIELIKTEDEEKIKFIIKTEEEEYEIEVSFEEFLEMLKPAFSSPDPVEAIEIIAEQLEKLYREIKLKKLIKEKKLNPEELDDFEPVPFATVLILTSQFISALMKMLSNPELTEKFIKAFPQFAELAKKKYKNEEYPSDALALIEMLFDAWNEYFIKKMAEWAEKNLNIPKEKIEEILSKLAEAMKNMSSLKNIIEEAKDPSKSASLENTLSEEVKDEAKSVFDVIKKLEELKFDKYPEFKEIMKSYLELAVEVKYLKMKLYNKELNLNLKDSEKWAEEVKNKELELIENDIFTSKLK	4.160221804954901	0.8539318566884969	74.61653900146484	0.7927666902542114	10.119034767150879	nan	inf
monomer-300-nr2-run2_result_0	15	MKLEIKLIETEDKKYVKFILKTEERTYEIEISLEEFLEFLKPAFSEKDPVKAIEIIAEKLTELYTKIELEYKLENNTLNPEDLDNIEPVPLSKTLILTSSFLSALMDFLSNPEYTKLFAEKFPEFTKQALEKYQNEENPSLALALLEMLFDAFNEYYIEKMAEWAEKNLNIPKEKIKEILSKAAEAARNMTSLDNIIEEAKDPSKSASLLNTNSEENKEEDKSLFDIYKRLKKLNFDKYPEFDEVFKSYLEFAVNYKYLKMKLYNELLNLNIKDSEKWAEEVKEKELKLIENDIFTSEKE	3.1212605297125977	0.8983777944158718	73.29523468017578	0.766602635383606	11.359380722045898	nan	inf
monomer-300-nr2-run2_result_0	16	MELEIELIRTPDEEYIKYIIKTPKKTYEIRETLEEFLERLRPSFSQPDPVEAIRILAEQLEELYREIILEELKELNLLDPNEEDNFVPVPFATVMILTASAIKALMKLLADPEYTKRFAEAFPEFTAQAKEKYQNEEYPSLALSLLEALKDAFHEFFIEEMAKWAEKNLNIPKEEIKEILSKYAEISKNMSKLENIKEEAKNPEKSASLTNNNSEKNKNEMKSLFDVYKKLKELKFDNYPEFDEVFKALAELDIEYKYLRYLLYNKELNLNLKDSEEWAKEIKEKELELLENEIFKKEEK	7.581531996091302	0.7841392722873318	71.59597778320312	0.7701853513717651	10.855661392211914	nan	inf
monomer-300-nr2-run2_result_0	17	MELKIELIETEDKKYIKFILKTEEKTYEKEVTYEEFLEMLKPSFSSPDPVEAIKILQKQLEEFYIEIRLEEAKEKNELPEDKLDEIEPLPFSVSLILTAEAISALMKFLSNPEYNEIFIKEFPKMAEIAKKKYQNKENPSDALAMMELLLDAFDKFFIEEMAEYAEKNLNIPKEKIKEVLEKASKIIRNMTSLENIKKEAEDPSKSASLLNNNSEKEKNKDKSVFDVYNTLKKLKFDNDPDFEKVFKSYLKLAVEYKYLKLLLYRKELNLNLYDSEEYAEEVKKKELEIIENDIFKKDKK	2.3570861095988356	0.9101591994962672	81.36468505859375	0.8424383401870728	7.813083648681641	nan	inf
monomer-300-nr2-run2_result_0	18	MKLEIELIKTEDEEKVKFILETEEKKYVKEISFEEFLEFLKPAFDQENPVEAIKILNEKLVEFYQEIILEEKIENNELDPNELDNIEPVPLAVSLILTAQFLSALMKFLSDPELTEKFVKAFPNFAKRAKEKYQNEEFPSTAIALLMELFDAFSEYFIEEMAKWAEENLNIPPEKIKEVLTKLAEIMKNMIKKKNIIEEAKNPNNPSSLKNTNSSENKNEMKSAFDVYKKLKELKFENFPEFDEVFKSILEFAVELKYLMYKLYLKEENLNLYDSEKYAEEKKEEELKLIEEDIFKKDLE	3.7722759956157823	0.8616253978828047	81.97929382324219	0.8368741273880005	7.892840385437012	nan	inf
monomer-300-nr2-run2_result_0	19	MELKIELIKTEDKEYVKFIIKTPEETYEKEITLEEFLEFLEESFSDPDLVKAIEIINKKLEELYTEIILEKLKKENKLKEDELDNIEPIPLAISLILLSSFLSALMEFLSNPEYTKLFIERFPQFTEQAKKKYQNEEYPSDRLALIMALFDAYNKYFIDKMAEWAEKNLNIPKEKIKEILSNIAKAAKNMIKLENIIKEAKDPKKKASLENTNSEKNKNKNKSIFDSYNELKKLKFENDELFDEVFKSYLLFAAKVKKLMILEYLKELNLNLKDSEKWAEEIYNNEINKIENDIFTKDKE	9.99970995729475	0.3978445092654347	49.38246536254883	0.3806382119655609	20.984975814819336	nan	inf
monomer-300-nr2-run2_result_0	20	MKLEIKLIETEDKEYVKFIIKTPEEEYVIEISLEEFLEKLKPAFDQEDPVEAIKILNEYLVELYREIELKKLLENNELKEDELDNFPEVPLAISLILTSSFISALADFLSNPKYTKIFAEKFPNFTKRAKEKYQNEKYPSLQTALIMELFDAWSEYFKEKMAEYFEKNYNIPKEKIKEILSKASEAARNAISLDNIIKEAKDPSKSSSLTNSNSENNKNESKSLFDIYEKLKKLKFENDEDFKEIFKSYLELVAKYKYLMYLLYNKELNLNLKDSEEYAKEIYNKEIELIENNIFKSKEK	1.8031905038851213	0.9555875902885992	81.92932891845703	0.8376222252845764	7.662539482116699	nan	inf
monomer-300-nr2-run2_result_0	21	MKLKIELIKTEEEEYVKFIIETPERTYERVISLEEFLEFLKPAFDQDDLVEAVRIIAEKLEELYREIRLEEKLERNELDPEELDDFEPVPWATVLILTASFLKALLKFISDEEYAKLFIERFPNFAEIAKKKFQNEENPSDQLALMEALAEAFHEYFIEEMAEYAEKHLNIPKEVIKEKLKKLAETVKNMISLENIIEEAKNPEKSSSLLNTNSESNKNEAKSAFDIYEELKKLKFDKYPEFDEVFKAYLEFAIELKYLKMKLYKKELNLNIKDSDEWAKEVKEKELELIENDIFTKEKE	5.8346256534970244	0.8159208042908862	69.78658294677734	0.7495282888412476	11.530318260192871	nan	inf
monomer-300-nr2-run2_result_0	22	MELRIRLVRTPDEEYVEFILETEERTIVRRISLDEFLARLRPVFDQPDPVEAVRLLQKMLEEEYVEIRLEERLERNELKPEELDDIEPVPFATSLILLASALSALMRWLADPELNARFVAAFPAFAERAKAKYQNEEVPSDALALLEELADAFDQYFIEKMAEWAEKNLNIPKEKIKELLSKLAEAVRNMRSRKAILEEAKNPEKKASLLNTNSEDVKDKYKSAFDVYKALKELNFDKYPEFDEVFKAYLLYAVDLKYLRIQLLRKEENLNIWDSEEWAEEVKEEEIKLIEEKIFTKDKE	5.049376335762104	0.7821347017672203	71.98715209960938	0.7327210307121277	10.735326766967773	nan	inf
monomer-300-nr2-run2_result_0	23	MEIKIELIETEDEEKVKFIIKTPEKTYEIEISLEEFLEKLKPAFSSPDPVEAIEIIAKQLEELLIEIKLKEKKEKKELNPNDLDNIEPLPIAKVLIATAYFISALMEFLSNPKYTELFAQKFPQFTELAKKKYQNEENPSLALALLEMLFDAFDKYFEEKMAEWAEKNKNIPPEKVKELLSKAAEIAKNMRSLKNIIEEAKDPSKSASLENTNSEDNKDEMKSLFDVYEELKKLKFDDDPEFTEVWKAYLKLAAKYKYLRMKLYNKELNLNLFDSEEWAKEVYEKELKLIENSIFTSKLK	5.632453832930333	0.765494499345201	73.10169219970703	0.7907272577285767	10.917322158813477	nan	inf
monomer-300-nr2-run2_result_0	24	MKIKIELIETEDEEKIKFIIETEERVFVKEISLEEFLERLKPSFSQDDLVEAIKILNKQIEELLTEIRLELKKERNELDPSELDKIEPIPIAISLIALAEFISAIMKFLSNKKYTELFAKEFPNFTEQAKKKYQNEENPSLALSLIEALFDAFSEYFKEEMAKYAEKNLNIPKEKIKEVLSKASEAAKNMTSLENIIKEAKDPSKSASLKNTLSEENKNEMKSLFDIYNKLKELNFKNDEDFEKVFKSYLLLSIEYKYLKMKLYNEELNLNIFDSEEYAEKKKKEEIELIENDIFKSELK	5.106979691559943	0.7674255954955786	67.24237823486328	0.7281503677368164	12.213669776916504	nan	inf
monomer-300-nr2-run2_result_0	25	MELKIEFIETEDKKYVKFILKTEERTYEKIVTYEEFLEMLKPAFSQKDLVEAVKIIQEQLIKMYTEIKLERLKEENKLPEDEEDKIEPVPLSVSLILTAKFIEALMDKLSDPKYTEEFVKAFPEFAKQAKEKYQNEEYPSDALALIEALKDAFDKFFIEEMANYFEKNKNIPKEKIKELLSKLAEIVKNMVKRENIIEEAKDPSKKASLENSNSEKNKDKMKSAFDVIKELYKLNFEDDEEFKEVLKAYLELAIKAKYLRRKLYLKELNLNLYDSDEYAEKIYKEELEKIENNIFKKDEE	3.3982642740143385	0.8786597305475455	77.75927734375	0.8108665347099304	9.412851333618164	nan	inf
monomer-300-nr2-run2_result_0	26	MELKIELIKTEDKEYVKFILKTEEETIEKEITLEEFLERLKPVFSDDDPVKAIKILAEQLEELLQKIILERLIKKKLLDPNELDNIIPVPFSTVMKLTSEFIKALMKFLSIPELTELFAKEFPKFTEIAKKKYQNEEYPSTALALLEALMDAWFEFFKEEFAEYAEKTKNIPKEEIKKILSEIADAIRNMSSLENIIEEAKNPEKPASLRNTNSEKNKNEAKSVFDAIEKLKELKFDDDEDFEEVFKSLLELAIEYKELRIKLYLKELNLNLYDSDKWAKEIKEKELKEIENDIFKKKEE	13.058698228721147	0.4725733151852509	54.0291748046875	0.5324755907058716	16.854778289794922	nan	inf
monomer-300-nr2-run2_result_0	27	MKLEIELIETEDKKYVKFILKTEEETIEITITFEEFLEKLKPSFDSDDLVKAIETLSKILTEMYIEIELKRKIEKKELNPDELDKIEPVPFHISLILTSEFLSALMKFLSNPELTEIFAKEFPKFTEKAKKKYQNEENPSTALSLIEALADAFHKFFIEKMAEWAEKNLNIPKEKIKEILNKAAEAVKNMTSLENIIKEAKDPSKSASLKNTNSEKNKNEMKSLFDIYEKLKELKFDNIPEFKEVFKSYLKFAVEIKYLKYKLYNEELNLNLSDSEEDAEKIKEKELKEIENDIFEKDKK	3.8219650418705524	0.8731725074827036	75.3360366821289	0.7678569555282593	10.176196098327637	nan	inf
monomer-300-nr2-run2_result_0	28	MELKIELIKTEDEEKVKFIIKTEEKTFVKEISLEEFFEMLEPAFSQEDPVEAIKTIAKQLEKMLTEIIKKEKKEKNLLSPDDEDNIEPLPLATVLIATAQFLKALMRFLSNPEYNKLFIERFPNIAKLAKEKYQNEENPSDALALLELLKDAFDKYYIETMAEYFEKNYNIPKEKIKEILSKAAEASRNASKLSNLKKEAADPSKSASLKNTNSEENKNKAKSLFDIYEELKKLKFDKDPDFKEVFKAYLEFSVEYKYLRLLLYRKELNLNLWDSEEYAKEFKEKELKEIEEEIFKKEEK	3.6728521006889956	0.8704274679413981	76.78593444824219	0.7957450151443481	10.034727096557617	nan	inf
monomer-300-nr2-run2_result_0	29	MKIEIKLIETEDEEYVEFIIKTEEETIVKKITLEEFLERLKPAFSQPNPVEALKILNEQITEMLVEIRLERKLKENELDPEELDKIEPVPLATSLIALSSFVSALMRFLADPEYTERFAKEFPQFTEQALKKYQNEEVPSLALALLETLFDAFHEYFIEELAKWAEENLNIPKEEIKEILSKIAEMAKNMVSRKNLEEYAKNPEKSPSIENTNSEENKDEMKSIFDAIKKLKELKFDKFPEFEEVIKSYLLLISEYARLRMLLYRKELNLNLFDSEEFANEFYEKQIKLIENDIFTSEKK	3.0035694544769305	0.8646216801995773	78.88318634033203	0.8250271081924438	8.849037170410156	nan	inf
monomer-300-nr2-run2_result_0	30	MELEIELIETEEEEKVKFILKTPEKTYEIEISLEEFFEKLKPSFDSPDPVEAIKILAEQLEEMYTEIKLKEKLENNELNPDELDNIEPIPLATVLILTAQALSALMKFLSDEKYAKLFAERFPNFTKLAKEKYQNEEYPSLRISLIMALFDAFNKYYIETMADYAEKNKNIPKEKIKEILTKMAEAAKNMISRENLIKEAKNPKEKASLENTNSKENKNEMKSLFDILDKLKELKFEDDPDFYEVFKAYLLFAIEVKYLMYKLYNEELNLNLKDSEKYAEEIKKKEIELIENKIFKEKEK	3.1959324809590575	0.8958963480211605	82.16824340820312	0.8452646732330322	7.7858195304870605	nan	inf
monomer-300-nr2-run2_result_0	31	MKLEIKLIKTEDEEYVKFIIETPLAKFEKEVTFEEFLEMLKPAFSDPDPVKAVKIINEQLEELYREIILNLLKKLNLLPEDQLDNFVPVPLAVSLILTNSFISALMKFLSNPELAERFAKAFPEFTKLAKEKFQNEENPSLRLALIEMLFEANSEYLKETLAEWAEKNKKIPKEKIIELLSKFSEIARNMTKLKNIEKEAKDPSKSASLENSNSDKVKDKYKSFFDVYKELKKLKFDDDEDFKELFKSIMELAVEVYYLKYKLYKEELNLNLSDSDEDAEKLKEKELEKIENDIFESEKE	4.199623211898992	0.8636928835738136	71.71040344238281	0.7396984100341797	11.590248107910156	nan	inf
monomer-300-nr2-run2_result_1	0	EEKEKEIKEKIEEAKKLYEEFKKKLDEALSSENSASLEELIKEFKEFLEKDFPLEASEYKLEAVKYFFEKAKKLYEEYLELYKSLPPELKKILPLPSWEEIAKYLLEVFELVYKALVDLIIKYRQALEYLEQEEKLKQALEEHEKLKKENRPDELESLEEILAKYKAKYDKYNQSPYDNEESKEFYKEMEKFLEIAYKAFKENDKSDNLEEAIKKVKEEFKKLPWVKKYKDEKLEEVLFYLTVALAIAKYAYEKTLKESKSSDELTPEHEKLFKLAIELLEKALEKFEEWYKEVKKKIFS	1.4944267524832082	0.9564252565367318	85.25389099121094	0.8291128873825073	7.755804061889648	nan	inf
monomer-300-nr2-run2_result_1	1	EEKKKEIEKKIEEAKKLYEEFKKWFEEALSSPNSASLEELIEKFKEFAKKDFPLEALEYKLEAVKFFFEEVEKLYKEWLEKYKSLTPEERKSLDLPPFTEIAKFLLKAMEIIRETLFDITIKLLQAEEYLEAKEKYEKELKEYEELKKENRPDKLKSLEEIEEENKAKFDKYNQSPYDNPWSKKLKEELEELEKEAYELFKKYEDSDDLEKALKEFEEKFKEREWVKKYKDKELEEILFKLIAALAIAKYAYELTEKKSKSSDEPTEEIIELFEKALELAREALEKFEEWYKKKKKKIFS	1.5743326344242345	0.955110655923692	87.11984252929688	0.8391501903533936	7.288589000701904	nan	inf
monomer-300-nr2-run2_result_1	2	AKKEEELKKQIEEAKKEYEEFKEWFEKALTSPNAASLEELIERFREFLKKDFPLEALEYKLEAAKFFFEKAKELYEEYLALYKSLPPEERKSLPLPPWTEIAKFLLEVFELIEEEIINIIIRILQAKEALEQEKKLKEELEKYEKLKKEKREDELKSLEEILKELKIKYNKYDQDPFDNEWSKEFKKEMEKLKEIAIKIFEENKDSDNLEEALKKFKEEFEKSEFVKKYKDKELNEVLFKLISALAIAKVAYKKTLEESKSSDELTPEQVELFELALKELEEALELFEELFKKWKKEIES	2.0561850333880045	0.9261247897526247	86.73238372802734	0.8416926264762878	7.4469523429870605	nan	inf
monomer-300-nr2-run2_result_1	3	EEEKKKREKKIEEAKKLYEEFKKWLEKALSEENSASYEELIKKFKEFSNKDFPLEALEYELEAAKFFFEKAKKLYEEYKELYESLPPELRKHLPLPSWKEIAKFALDVFEIITETILKIIIKIEQAKIYLETKKEYEKALEEYEKLKKEKKEDKLPSLEEIKEKYKAPFDPYSQSPFDNEYSKKLKEEFDKLLETAYKLFKENEDSDNLEEALEKFKEEFKKQPWVKENKDEEKEEVLFLLIAALAIAKVAYEKVEEESKSSDEPTPEWIELFDRAFELLEEALEKFEEWFKKEKEYITS	8.895327351835261	0.5101658315673739	64.32963562011719	0.4547398090362549	19.167560577392578	nan	inf
monomer-300-nr2-run2_result_1	4	EKEEEERKKKIEEAKKEYEEFKKWLDEALNKENSASLEEIIKKTKEFLKRDFPLEALEYKLEAAKYFFEKVEELYKEYLKKYEELKPEELKSEDLPSPLEIAKFLLDSFKLIYEEIVDILIKLRQAEEYLESEKELEEALKKYEELLKANRPDELPSLEEILEKYKPKYDKYNQSPFDSPEPKKFKEEIDKLLEIAYKLFKENDDSDDLEKALEEFKKEFEKLEWVKEYKNEKENEVLFKLIAAYAIAKYAYEKTEEESKSSDKLTPEHKELFEKALELLKEALEKFEEYFKEKKKKIFS	1.7658950586121194	0.9403847709287193	84.81031036376953	0.8164324760437012	8.496369361877441	nan	inf
monomer-300-nr2-run2_result_1	5	KKFEEELEKKIKEAEKKYKEWKKWFEEALTSPNSASLEELIEKFKEFSNIDFPLEALDYKLEAVKYFFEKVKKLYEEYLKKYKSLPPEKLKSEDLPSWEELAKFLLEAMEIIFNTLVDIILKLLQAKEYLEAKEKYEEALRKHEELKAENRPDELLSEEEIEEKYKAKYNKYNQSPFDNPESREWYEEIKKLLEKAYEIFKKYENEEEFEKALEEFKEEFEKTPFVKKYKDKELDKVLFLLIAALAVAKYAYEKTKEESKSSDELTEEHEELFRKAIELAEKALEEFEKLYKKWKKEIFS	1.7204834006676077	0.944321086269052	87.04478454589844	0.8472260236740112	7.1453166007995605	nan	inf
monomer-300-nr2-run2_result_1	6	SEEEKKREEAIKKAKEEYEKWKKEFDEALSSPNSASLEELIKKFKEFANREYPLEASEYKLEAVKYFFEKAEELYKKWLKLYESLPPELLKELDFPKPEEIAKFLLDVFEIIYNTLLELTIKYLQAKIYKETEKKYKEALEKHEKLLKEKREDEIKSLEEIKEEYKAPFNKYDQSPFDNEWSKEFYEEMQKLLEEAIKLFKENKDSDNLEEAIKKAKEKFEENPWVKEYKDPELNEVLFLLILALAVAKVAYELTLEEMKSSDEVTPKIKELFDLAIKLAKEALEKYEELYKKWKKEIFS	1.7585127088686103	0.9498128642389224	86.33966064453125	0.8344122171401978	7.4983320236206055	nan	inf
monomer-300-nr2-run2_result_1	7	MEKEKKIKEAIEEAKKKYEEFKKWLDKALSEENAASLEEIIEKFEEFSKIDFPLEALDYKIEAVKYFFEKAKELYEKWLERYESLSPEELKTEDLPSPVEIAEFLLKVFEIVRDTIIDIIIRLRQALEYLEAEKARAEALARREALEAANRPDEIPSREEIEAAYKAKYDPYSQSPYDNEESKKFKEEIEKAIKKAIELFEKYKDEDELEKALEEFKKYFEELEWVKEYKDEKLNEILFLLIAAYAIAEVAYKKTKEESKSTDEVTPEIKELFDKAIELLEEALKKFEEYYKEQKKKILA	2.535224201047835	0.898638437176916	85.62490844726562	0.8156962990760803	8.590789794921875	nan	inf
monomer-300-nr2-run2_result_1	8	EEKKKEIEEKIKEAEEEYKKWKEEFDKALSTPNSASWEELIEKTREFMKKDFPLEALKYKIEAVEYFFEKVKEEYLKYLELYKSLPEEEKKNIDLPSPLEIAKFLLESFKIIFETLVDIILKLLNALETQAAEEALAAALAAHAALAAANRPDRLPSLAEILAAHKAKYNKYDQSPFDNEESKKRYEEIKKLLEIAKELFKKNKNSNNLKKAIEEFKKKFEESEWVKEHKDEELNEVLFYLIVALAIAEYAYELTKEKMKESDELTPEIEKLFELALEYLEKALKLFKEYFEKEYKKITA	1.6205449622162515	0.9598503240547936	83.24398040771484	0.8037757277488708	9.015340805053711	nan	inf
monomer-300-nr2-run2_result_1	9	EEKKKELEKKIEEAKKEYEEFKKWLDEALSKPNSASLEEIIEKFKEFLNKDFPIEALEYKLEAVKYFFKKAKELYEKYLELRKSLKPEELKSLDLPPWTEIAEFLLKVFELIFDALIDITIKLLNALIAKKAEEKYKEALKKHEELKKANRPDELESEEEIKEKYKSPVNIYNQSPYDNEFSKKIKKEFEKLLEEAIKLFKEYRDEDELEKALEEFKKIFEKTELVKEYKDPELNEVLFLLIAAYAIAKVAYEKTLEESKSSDELTEEQEKLFKLALEYAEKALEKFEKLYKKYKKEIFS	1.2785231548997376	0.9677093791200562	87.83329010009766	0.8336098790168762	7.058345317840576	nan	inf
monomer-300-nr2-run2_result_1	10	EKEKEELEKKIKEAKELYEKFKKEFEEALSSPNAASYKELIEKFKKFMETDFPLEASDLKLEAAKFFFEKAEEEYKKWLELYKSLTEEEKKKLPLPSAEEIAEYLYNVADIVYNTLTELILRMLQALEYLETEKKLKEALEKHEKLKKEKREDELKSEEEILEEYKAPFDAYSQSPFDNEWSKEFREELEKLLEKAIELFKENKDSDDLEKALKEFKEIFEKQEWVKKYKDEELKKVLFYLIAAKAIAEVALEKVKEESKSSDEITPEHEKLFELSLELLKKALELFEELYEKWKEKIFS	1.7355388683635877	0.9439579756462727	87.10590362548828	0.8509362936019897	7.054879188537598	nan	inf
monomer-300-nr2-run2_result_1	11	EEEAAARAAAVAEARAAYEEYRAWLERALTEPDAASLEEIIARAREFLERDVPLEASDLLLEAVRELFAAAKALYEEWLALRESLTPEERRTLPLPPPTELARFLNAVMELVFDALVRLLIRYRNALRYLEAQEAYEAALKRHEELKAAKREDELPSLEEIEAKYKAPVNAYDQDPFDNEWSREFEKTIKELLEKAYKLFKENEDSDNLEEAIKEFEKIFKENPLVKERQDPEEEEILFLFITARAIARYALEKTEKESKSTDELTPEQVELFRLALEYAEKALEKFEEWHKKVKERIFA	1.6616771391818184	0.9547067631088991	89.41632080078125	0.8579434156417847	6.138733863830566	nan	inf
monomer-300-nr2-run2_result_1	12	AEREKRLAEQIAEAEREYEEFKKEFEEALSSPNAASYEELIERFREFAARDYPLEALEYKLEAVKFFFEAAKKLYEEWLARYKSLKPEELETEDFPPPTEIAEFLLQVFEIVSETLLDLLIRLRQAREYLETQKKYEEALAEHRRLLEEKREDKLLSLEEIKEKYKAPYDAYNQSPFDNPESVEWKKIYEELIEKAYELFKENKNSDNLEEAIEKFKKIFEETPWVKKYKDPKRDEILFYLIVALAIAKYAYDLTKEKSKSTDELTPEIEELFKLALEYLEKALELFEEYFKEEKKKILA	2.161501844264958	0.9124327457689763	88.84290313720703	0.8641555905342102	6.30124044418335	nan	inf
monomer-300-nr2-run2_result_1	13	EEKEEEIKKKIEEAKKLYEEFKKELEEALTKENSATWEEIIEKTKEFMEKDFPLEALDYKLEAAKFFFEKVKKEYKEYLELYKSLPPEEKKNIDLPSWEEIAKYLLEAAEIIYNTLTDLILKLRNAEIYLKKKKEYEKALKEHEELKKEKREDKLLSLEEIEEKYKAPFNPYDQSPYDNEYSKKFKKELEELEEIAYKIFKEYDDSDELEKALEELKKKFEELESVKKYNDPEENEVLFLLIAALAIAKYAYDKTKEESKSSDELTPEIEKLFEESLKLLEEALEKFEEYFKKKKKEIFS	1.3796768619244513	0.9605407404534478	84.63377380371094	0.8300334215164185	8.150744438171387	nan	inf
monomer-300-nr2-run2_result_1	14	MEKEEEIKKKIKEAEEKYNEWKKWFDEALSKPNSASLEELIEKFEEFAKIDFPLEAAEYKLEAAKYFFEKAKKLYEEYLKKYEELEPEELKEEDFPKPTEIAKFLLKVFEIIYKTLVELILKYLQALIAKKAEEELAEALAEHARLLAERRPDELKSLEEILAEHEIPFNPYDQSPFDNEFSKKFEKEIEELLEKAYKLLKENSDSEDLEKAKEEFEEEFKKNELVKKFKDEELNEILFHLIYALAVAKVAYEKTLKESKFSDELTEEQKKLFELAIEEAEKALKLFEEWFKKVKKEIES	1.7643174754567716	0.9438288679963425	81.27811431884766	0.778749406337738	9.828988075256348	nan	inf
monomer-300-nr2-run2_result_1	15	MAAEAARAEAIAAAEKEYKAFKEWFDKALTTPNAASLEELIEKFREFAARDFPLEALEYRLEAAEYFFEKAKKLYEEWLEKYKSLKPEELKTENFPSPEEIAEFLLKVFEIIFDTLVDDDLRIRQALEALEAAAARAAALAAHAAALAADRPDVLPSLAEIEAAHAAPYDPWSQDPYDNPEARAYKKEIEELIEKAYELFKENDNSDSLEEALEKFKKIFEENPWVKEHPDPERNEVLFYLIAALAVAKYAYEKTLEESKSSDEITPEHVELFDLAIELAEKALKLYRERYEKWKERIFA	1.6493641485059187	0.9431745431854165	86.24160766601562	0.8320753574371338	7.274780750274658	nan	inf
monomer-300-nr2-run2_result_1	16	AEKEAKLKKQIEEAKKEYEEFKKWFEEALTSENSASLEELIEKFKEFSERDFPLEALEYELEAAKFFFEKVKELYEKYLELYKSLKPEELKNINLPSWKEIAKFLLESFKIIFKTLTKLTIRILQALETLEAEEALAAALARHEELRAANRPDELPSLEEILAEHVAPYDKYSQDPFDNEWSREFEKTLEELLKKAIELFKKNENSDSLEKAIEEFKKIFNEQEWVKKYKDEKLNEVLFLLILALAIAEVAYEKTEEESKSTDELTEKHVELFEKALEYLEKALEKFEELYKEWKKKIEA	1.8360628437682287	0.9515623906395618	84.57726287841797	0.8243066072463989	8.343986511230469	nan	inf
monomer-300-nr2-run2_result_1	17	EKEEEERKKKIEEAKKEYEKFKEEMLKARNEENSASYEELIEKFQEFAEKDFPLEASEYKLEAAEFFFKLVEEELEEYLKLYESLPEEELKNIDLPSFLEYAKFLYKAMEIIFNTLVDLDLRIRQALEYLKAEEERKKALEEYEKLKKEKREDKLPSLEEIEEKYKAKYNKYNQSPFDNEESKEYYKEIQKLIEEAIKLFEENKDKDELKEAEEKFLEKFKENPLVKKYKDEKRDEILFYLISALAIAKVALKKAEEESKSSKEISEEIKKLFKLAIEKAKKALEKFKEYYKEEKEKIFS	1.9484408737696817	0.9304273445134744	83.68920135498047	0.8058712482452393	8.259035110473633	nan	inf
monomer-300-nr2-run2_result_1	18	AAAAAARAAAIAAARAAWEAFKAEFDAALSAPNAASLDELIARAREFLQQDFPLEALDLKLEAVKYLFKAFKELYEKYLELRKSLKPEEKKNINLPSPVELAEALYKVFELVFDALLDITLRLLQAEEYLEAEERREEALAEHERLKAENRPDELLSLEEIEKRLVAPVRADDQSPYDNERSRELRKIFEKAIETAIKIFKENENSDKLEEAIKKFKEEFEKLPWVKEHKDEELEKVLFLLITAYAIAKVALEKTKEKSKSSDELTPEIEELFKKAFEYLEKALEEFEKYYKKRKERIFA	1.9634247775892424	0.9322041535955763	86.25252532958984	0.8245007395744324	7.280852794647217	nan	inf
monomer-300-nr2-run2_result_1	19	EEFEKKLEEEKKKAKEEYEKFKEWLDKALSSENAASLKELIEEFKKFAEKKYPLEALEYKLEAAEYFFEKAEKLYKEYLEKYKKLKPEEKKSLNLPSWEEIAEFLYEVFKIIADTLIDITLRVLQAEETLEAEKKLKEALEEHERLREENRPDELKSLEEILEEYKAPFNKYDQSPYDNEWSKEFKKEIEKLIEKAYELLKENDDKENLEEAEKKFKEEFEKTEWVKKYKDPELDEVLFLTIYALAIAKYALEKTKEVSKSTDEITPEIIKLFEEAIKKAKEALEKFKKWFEKQKKKIFS	1.9088750668602545	0.9271228555051232	85.6418685913086	0.8203359842300415	7.744275093078613	nan	inf
monomer-300-nr2-run2_result_1	20	KKKEEEEEKKIKEAEKEYEEFKKWFKEALSKENSASYEELIKKFEEFAKKDYPLEALEYKLEAVEFFFEEVEKLYEEYLEKYKKLKPEELKNEDLPSWTEIAKFLLDAFKIIYDTLLDLLIKIENALIYLEKEKELKEALEKHEKLKKENRPDELKSLEEILAEHKAPVNKYDQSPYDNEYSKEIKKNAEELLEIAYEIYKKNENKDNLEEAEKEFEEEFKKNPYVKKYKDEKKEEVLFYFISALAIAKYAYDKTLKESKSSDIPTEEIIKLFKLAIEKAKKALKLFKEWFKKEKEKIFK	2.249716511984412	0.9203720812043796	84.35002899169922	0.8180423974990845	8.362500190734863	nan	inf
monomer-300-nr2-run2_result_1	21	SEEEEKRKKKIEEAKKEFEEFKEWLEKALNEPNSASLEEIIEKFKEFAERDFPLEALEYLLEAVEYLFEKAEELYKEWLEKYKSLKPEELEEEDLPSFLEIAEFLLKVAEIIEKAILKIIIKLLQAEEYLEAQKKLEEELAEHEKLRAENRPDELKSLEEILEENKAPFNAYDQSPFDNPWSREFEKKFEELKKIAKKLFKENENSDNLEEALKKFEEEFKKNEWVKKYKDPKLEEILFLLIAALAIAEYAYEKAKELSKSSDEITPEIIELFELSLKYLKEALEKFKEWYKEQKKRIFS	1.7899225519371038	0.935787010465707	86.64698791503906	0.8318251371383667	7.4556498527526855	nan	inf
monomer-300-nr2-run2_result_1	22	SEEEEKREKAIEEARKRYEEFKKWLEEALTSPNAASYEEIIERYREFAKEDFPLEALEYKLEAAKFFFEKVKELYEKYLKLYKELKPEELKDIDLPSWEEIAKFLLEAFKIIFDTVIDIILRLLQALEYKRTQEKLAEALAEHEKLKKEKRPDKLKSLEEILAEYKAPFKADDQSPYDNPWSRKRRKEFEEALKKAKELFKKNKNSNNLEEALKEFKKYFEELPWVKENPDPELNEVLFLLIAALAIAEYAYEKTKEESKYTDEITPEIIKLFEKAIELLEKALEKFEEYYKKVKKEIEA	1.1899639026099078	0.9716334723587985	86.72834014892578	0.8273336887359619	7.725491046905518	nan	inf
monomer-300-nr2-run2_result_1	23	EKEEEERKKKIEEAKKEYEEFKKWLDEALSKENSASYEEIIEKTKEFLEKDVPLEASEYKLEAVKYFFKKVKEKIEEYFKLYESLTPEEKKSLNLPSWEEIAKFLLDAMELIADAIIDLTLKLLQAKIYLEAQKELEKALEEYEKLKKEKREDELPSLEEILKEHVAPYDIYNQSPFDNPFSKKLKEEFEKLEEEAYKLFKENKDSDNLEEALEKFKKKFEENPFYKEYKDEKLYEVLFLTIAALAIAKYAYDLTLEKSKETDEITEEIKELIKKAIELAEKALEKFEELYKEWKKEIFA	1.6740658830317057	0.9534441817269177	84.6036148071289	0.8151763677597046	8.166460990905762	nan	inf
monomer-300-nr2-run2_result_1	24	MEEEEKRKKKIEEAKKLFEEFKKEFDEALSSKNAKSFEELIEKFKEFMKKDFPLEAIDYKLEAVEYFFKKAKELYRKYLEKYEKLKPEELKKENFPKWTEIANFLLKVFEIIFETLADIIIRLRNAEIYLEKKKEYEKALKEHEELKKEKKEDKLKSLEEIEKEYKAPVDMYSQSPYDNEKSKEWKKELEKLLEIAYEIFKKYENEDNLEKALEEFEKKFKESPWVKEYKDEEEEKVIFYLIAALAIAKYAKEKVEKESKESDELTEEHKKLFEKAIELLEKALKLFKEYYKKKKEKIFS	2.010587894801497	0.9296610521878749	86.51175689697266	0.8395153284072876	7.280069351196289	nan	inf
monomer-300-nr2-run2_result_1	25	EEEEKERKEAIKKAKEEYEKFKKWFEEALSKPNSASYEELIEKFKEFAKKDYPLEAIEYKIEAAEFFFKKAKELYEKYLKLYESLKEEEKKSLDLPSPEEIAEFLLKVADIIFETIADIILKLKQALEYLEAQKKYEEALKEREELKKAKRPDKIKSEEEIKEEYKAKYDPYKQSPYDNEESKKFMEELKKLLEEAYKIFKENDDSENLEKALEEFKKKFEENPWVKKHKDPELDEVLFLLIAAKAIARYAYEKTKEESKESDELTPKHKELFEKAIELLEEALKKFKELYEKWKKEIES	1.5966258504788866	0.9521504401886122	84.62109375	0.822861909866333	8.310091972351074	nan	inf
monomer-300-nr2-run2_result_1	26	MEEEKERKKKIEEAKKEYEAFKEEFEKALTSENSASLEELIKKFKEFAEKDFPLEALEYKLEAAKFFFEKVKKLYKEYKEKYKSLKPEELKSINLKPWTEIAKFLLEAAKIIFDTIIDIILKVENALLYLKKEKEKEKALKEHEELKKEKREDKLKSLEEIEKEYEAPVDKYSQSPYDNELSKKRKEIFEKLLEEAIKLFEEYEDSEELEKALEEFKKIFKEEEWVKENKDEKLEEILFLLIAALAIAIYAYKKTLEESKTSDELSEEIEKLFDLSLELLSEALKKFEEWFKEKKKEIEA	1.6365481003916935	0.9484324904983106	81.1547622680664	0.7851717472076416	9.89023208618164	nan	inf
monomer-300-nr2-run2_result_1	27	KEEKEKLEKQIEEAKKKYEEFKKELEEALSKPNSASLEELIEKFKEFMNEDFPIEALEYKLEAVEYFFKKAKKLYEEYLEKYKSLTEEEKKTENLPSWLEIAEFLLKVFEIVSDAVLDIILKILNALKALEAEEARAAALAAHAAALAAKRPDVLKSLEQIEAEYVAPVNKYDQSPYDNEENKKRKKEFDELKEEAIKLFKENEDSDELEKAIEEFKEKFKKTPWVKENKDEELEEVLFLLITALAIAEVAYEKTKKEMKSTDELTPEIEKLFKLALEYLEKALKKFKELYEKYKKKIEA	3.242188667557171	0.8835269808635606	82.59850311279297	0.7919892072677612	9.228158950805664	nan	inf
monomer-300-nr2-run2_result_1	28	EEEKEKLEKKKKEAEEEYNEFKKWLEESLSKENAASYEELIEKFEEFANKDYPLEALEYKLEAVEFFFEKVKKLYEEWLEKYKSKTPEELKEEDIPKWTEIAKFILKAFEIIFKTVVETILRLLQALEYLEAQEARAAAEARYAALKAANRPDELPSPAELEAAHVAPFDPYSQSPFDNEWSREFEKEIKKLIEEAYKLFKENSNSDNLEKALEEFKEKFKKSEFVKKYKDEELNEVLFLFIAALAIAKYAYELTEKESKSSDEPTEKIIELFEKALELAEKALEKFKELFKKWKKRIFA	2.7084272881844855	0.9140383613993256	83.63941192626953	0.8190569877624512	8.534662246704102	nan	inf
monomer-300-nr2-run2_result_1	29	AEEEEKRKKAIEEAKKEYEKFKEEFEKALTSENAASLEELIEKFREFLEKDFPLEALDYRLEAVKYFFEKVKKLYEEYKEKYKKLKPEELKNEDLPKWEEIAEFLLNAFKLVFDALVDIIIRLLQAEDALEAEEALAAALAEWEALRAANRPDRLPSLEEILAAHKAPFDKYSQSPYDNPESRAFRKEVEELLEKAKKLFKENEDSDDLEEAIKKFEEYFKKQPWVKERKDEELDEILFLFITALAIAEVAYEKTKKESKSTDEPTPEIEKLFDLALEYLEKALELFEKYYKKRKERIFS	1.6475910565301624	0.9543677229187684	86.3426284790039	0.8252394199371338	7.716103553771973	nan	inf
monomer-300-nr2-run2_result_1	30	EEEEEKLKKQIEEAKKEFEKFKKEFEEALSKENSASLEELIEKFKEFAEKDYPLEALEYKLEAARFFFEKVKELYEEYLKKYESLKPEELKYENLPPWTEIARFLLETMKIIRDTLLDILLRLEQALKAKKAEEEKKEALKKHEELKKKNRPDELDSLEEIEEKYKAPYDKYNQSPYDNEESRRRRAEFEEFLEEAVRLFRENRDSDDLEKAIAEARELFKKRPWVKEEKDPEREEVLFLLTLATAVAEVAYERTEEESKETDEITPEIKELFELALELAEKALEKFEELFKKWKEEIEK	1.3948336175651084	0.96259612964865	88.663330078125	0.8574042320251465	6.569258213043213	nan	inf
monomer-300-nr2-run2_result_1	31	EEKEKELKEKVEEAKKLYEEFKKWFKEAVTKENAATYEELIEKFKEFVNKDFPLEASKYLLDSVKFFFELVKKEYEKYLEKYKSLKPEELKSEDLPSWVEYAKFLYDSFKIVFDALVDLDIRIRQAREYLDAEEERKKKLEEHEKLVKEKRPDEIKSLEEIEKETKAKYDPYSQSPYDNEESKKYKEIIEELLKKAYELFKNNEDSDDLEEAIKKFKEEFKKQEWVKEYKDEKREEVLFYLILAYAIAKYALEKTEKLSKESDEITPEIVKLFDLAIEYLEKALELYEEYYKEEEKYIFS	2.627326615360701	0.89524176142697	76.37776947021484	0.7423973679542542	10.512985229492188	nan	inf
monomer-300-nr2-run2_result_2	0	LEKDLFSKNPEDLLFAVELLNDEEMEKALKLLLSDDSEEPDKENNPWYKPFISKLVKVYITYKILKRLYEKTKSEKYKIPSFKELEPELTEEEIELLKKFKEFEDFLESLKDITAKEFVDMLVKAAESKEPPDSELHKLAKTLIKYFYWAYESKIPYFLTLVSLSFIKWFVSKSKFYKELIENFKKFIKAFKAMFEKADDIPENKPKYYIAAKILAEIAIVFIKYLAKKTIEDYDFSEEEKKEIEELAKKSIEEIKKTAYVEPKNEEEAKEVYEKTVETILKNLDEWEKYLKEKNILSKY	11.10560672406368	0.6893801064888055	71.49726867675781	0.7215566635131836	13.145706176757812	nan	inf
monomer-300-nr2-run2_result_2	1	LEEKLFSPDPKELLRSVLSLNDEELEEALKLLLSDDEEEPDEENNPFLKPHYSNLVKVYITYYILDKLYKKKKSEKYKIPSIKEMNPNLTEEEIELMKKFIEFKEFLESLKDITAEEFVEKLEKAAESKEPPEDKLHDLAKKLIKYFYEALKSKIPYWLDFVALEFIKFFVSRAKFAKELIELFKRFVKAFPAMFKKADEIKEDEPKEAIAAQILAVLAIEFIKYLADKTIESHDWSEEKKKEIKKLAEDFIKEIKETAFVKPKNEEEAKEVLKKTIETILKKLDELEEYLKKENILSKF	2.858371545073061	0.8721708650852994	78.594970703125	0.7447371482849121	9.44067668914795	nan	inf
monomer-300-nr2-run2_result_2	2	LEEKIFSKDPLKLLQAVRSLNDEELEKLLEMLLDNDEEEEDEENNPFKKPHISNLVRVYITYYILKRLKKKYKSEKYKIPSIKEMEPNLTEEEIELMKKFIEFEEFLESLKDITAKEFVEKLVKAAESTEPPTDNSTELAKKLIKYFYEALKSKIPYFLDLVALEFIDFFVSRAKFAKELIDLFKEFIKAFPAIFKKADEIEEDEPLEAIAAQILATIAKTFISYIADRFIESHDLSEEEKKEIKELAEKHIKKIEETAFKKPKNEEEAKEVLENTIKTILESLEEIEKYLEKKNYLSKY	14.6905596998736	0.2607294375267371	73.14228057861328	0.5449895262718201	14.13965892791748	nan	inf
monomer-300-nr2-run2_result_2	3	LEEDLFSPDPEELLFSVLLLNDEELEKAYKLLFKDNEDEEDKENNPWYKPHISKLVKVYITYYILKRLKKKYKSEKYKIPSIKEIEPELSEEEIELLKKLIEFSDYLESLEDISAEEFIKKLKEAAESKKPPTDNLHELAKKLIKYFYFALESKIPYFLELVSLEFIKFFFKKSKFYKEAINNFKEFIKSFKAMFEKADDIKNDKPKYYIAAKILAELAKTFIRYIARKTIESNDFSEEEKKEIKKLAEESIKKIEETAYKEPKNEEEAKEVYENTVKTILEELDKWEKYLKEKNLLSKY	3.267088439868845	0.871475030301638	75.26776885986328	0.7916240692138672	10.206339836120605	nan	inf
monomer-300-nr2-run2_result_2	4	LEKDLFDPDPKKLLSAVYSLSLEEQEKALELLEDEDEEEPDKENNPWYKPHISPLVRAYITYYIRDRLLKATNDPKYALPSFKEIVPELTEEEIKLLEKYKEFKKFLESLKDITAEEFVEELKKAAESTEPTDNNLHELAKKLIKYFYFALESKEPYFLYFVALEFMKFFFDKSEFAKKLIENFKKFVKYFPAMFKKAKDFKDDKPPEQIAAKILATLAKVFIERLAKRTIESNDFSEEKKKEIKEFAEEAIKEIEKTAFVEAKNEEEAKEVLQKAIETILKLLDKFEEYLKKNKLLEKY	9.388883642132233	0.48808121260674153	69.27371978759766	0.4958856403827667	17.272483825683594	nan	inf
monomer-300-nr2-run2_result_2	5	LEKDLFSKDPRELLRAVRKLTLEELEEALKLLESDFEEEPDKENNPWYKPHISKLVRAYIIYYIRSRLYEATKDERYKIPSIKEIEPELTEEEIKLLEKWIEFRNFLKSKKDVTLKEFVDEMVKAAESKEPPEDEVHKLAKKLIKYLYEALKSKIPYFDYFVALDLIDFLVSRAKPAKELIDNFKRLVKAFPAIFKKASDIPEDVPKEQIAAKILAILAIEFIRRLADDFIESHDLSEEEKEEIRELAEKAIEKIKETAFVEAKNEEEAKEVYEKAVKTILETLDEWEKYLKEKNYLSKV	3.1208645561090727	0.8795559215378076	75.86162567138672	0.7323060631752014	10.005606651306152	nan	inf
monomer-300-nr2-run2_result_2	6	LEEKIFSKDPKKLLQAVLSLSDEEQKKLLELLESEDEEEPDKENNPFYSPHISDLVKVFISYYIRKRLYEKTKSEKYKIKSIKELNPNLTEEEIELMKKLIEFDEYLNSLKDMTAEEFVNELVKAAESTKPTTDNTHDLAKKLIKYFYEAYKSKIPYFLEFVALLFIKYFVERAKPAKELIELFKKFIESFPAVFKKANDLESDEPKEAIAAHILAVLAKTFFEYLANRYIESHDFSEEKKKKVRELNEKAIKKIEETAFKKPKNEEEAKQILKDTIKTILEELDEWEKFLKEEKILEKY	1.8980303384303265	0.9417838495759047	83.01055908203125	0.8308301568031311	7.732269763946533	nan	inf
monomer-300-nr2-run2_result_2	7	LEEDLFSKDPEKLLQAVLLLNDEELEKAYKLLFSDDKEEENKENNPFYKPFISPLVRVFIEYYIRKRLYEKTKSEKYKIKSIKEMNPELTEEEIEILKKVIEFDDFLDSLKDVTAKEFVEKLKKAAESTEPPDDDLHELAKKLLSYFYWALKSKIPYLLEIVSLLFMKWFFSKSPFYKESIDLFEEFVKSFPAIFKKADDFESDVPKEYVAAKILAEIAKTFIEYLARETIKSNDFSEEKKKEIQEFAEKAIKKIEETAFVKPKNEAEAKEVLENTIKTILEELKKFKEYLEKENLLSKY	1.7992311160378116	0.9421618810542365	84.98623657226562	0.8361080884933472	6.961602687835693	nan	inf
monomer-300-nr2-run2_result_2	8	LEEDIFSPNPLELLLAVLRLSDEEREELLKLLLSDFEEEPEEEENPFYKPHISKLVRVFITYYILKRLYEKYKSEKYKIPSIKEIEPELTEEEIEIMEKIIEFENFLNSLKDMTAEEFVAKMEQAAEDKEPPTDNLHDLAKKLIKYFYWALKSKIPYVLDIVSLLFMEWFFSRAEFAEKLIDLFERFIKAFPAVFKKADDIEDDEPKEAIAAQILATIAKTFFRYLARRTIEEHDWSEEEKKEIEELEKKFVEDIDKTALVKPKNDEEAKAVLENTIKTILENLKEWRKYLKERNILSRY	11.067332108073389	0.462568546688193	58.231571197509766	0.5304398536682129	17.919355392456055	nan	inf
monomer-300-nr2-run2_result_2	9	LEKDIFSKDPKKLLSAVLKLNDEEREELLKKLLSDDEEEEDEENNPWLKPHYSKLVRVFITYYILKRLKEKYNSEKYKIPSIKEIEPELTEEEIKLMEKLIEFEDFLNSLKDISAQEFVDQLVAAAKSTAPPDDNLHDLAKKLIKYFYWAYKSKIPHLLDLVSLLFMKWFFSRAKFDKELIDLFKKFIEAFPAMFKKADDLEEDEPKEAIAAHILATLAKTFIEYLADRFIKDHDLSEEEKKEIKEWAEKAIKEIEKTAFVKPKNEEEAKKVLEKTIETILKLLDEFEKYLKEKKILEKS	2.756881561663973	0.8906631913920173	79.73082733154297	0.7777199745178223	9.493913650512695	nan	inf
monomer-300-nr2-run2_result_2	10	LEEKIFSKDPKELLLAVRQLSLEEQEKVLELLLDDDEEEPEEEDNPWYKPYISPLVRVYIIYRILKRLKEAKKSEKYAIPSIKEMEPSLTEEEIKLLEKWIEFENWLDSLKDISAKEFVDKFVAAAESTKPPTDKLHDFAKKLIKYLYEAYKSKIPYWLYFVALSFIDFFVSKAKFAKELIDLFEKFVKAFPAAFKKADDIEDDEPKEQIAAQILATLAIVFIEYLARRFIESHDYSEEEKKEIEEFAKEAIKKIKETAYKKAKNEEEAKKVLQETIETILKELKKFKEFLEKKDYLKKF	2.5373275609202213	0.910926277831216	83.30213928222656	0.8223352432250977	7.653800010681152	nan	inf
monomer-300-nr2-run2_result_2	11	LEKDLFDPDPRKLLLAVRQLSLEELEKALELLRSDEEEEPEEEENPWLAPHYSPLVLVYIEYYIRSRLYKATKSEKYKLKSFKEINPELTEEEIELLKKWKEFRDFLESLSDMTAEEFVAELKKAAESTEPPDNNLHELARKLIKYFYWALKSKKPYFLYLVALDFMDFFFSRAKFYKEAIDLFKEFVKYFPAMFKKADDLPEDVPKEYIAAQILAVLAIVFIEYLARRFIESHDLSEEEKEEIEKLAKEHIEKIKKTAFVKPKNEEEAKEVYENAVKTILESLDEWEKYLKEKNILSKY	2.481161511379388	0.9277641960005651	81.30296325683594	0.8200379610061646	7.9668097496032715	nan	inf
monomer-300-nr2-run2_result_2	12	LEKDIFSKDPRKLLRAVRKLSLEEQEKLLKLLLSDESEEEDKENNPWNKPHYSKLVKVYIIYEILSRLYKEKKSEKYKIPSIKEINPELTDEEIELMKKYIDFKKFLESLEDITAKEFVDELVKAAEDKKPPTDNTHELAKKLIKYFYEAYESKIPYWLTLVALEFIDFFVKRAKFAKELIDLFKKFVEAFEAIFKKADDIPNDKPKEQIAAKILAEIAIEFIEYLADRFIESHDFSEEEKKEIKELAEKAIEDIKKTALKEAKNEEEAKKILEETKKTILENLDEWKKFLEEKNILSKS	2.300676285751388	0.9205079858626604	81.10133361816406	0.8083324432373047	8.044650077819824	nan	inf
monomer-300-nr2-run2_result_2	13	LEKDIFSPDPKELLLAVRRLNLEELEEVLKLLRSDFSEEPIKENNPFYSPSISKLVLVYIDYYIRKRLYEETKDEKYKIPSIKEINPELTEEEIEIMKKFIEFEEWLESLKDITAKEFVEKLEAAAKSTSPPTDKSHDLAKKLIKYFYFALESKIPYFEYIVALEFIDWFVSRSKFAEELIENFKKFIKAFPAIFKKADDLKEDKPKEAIAAKILAVLAKVFFEYLARETIESNDFSEEEKKEIEELNKKAIEEIEKTAFVEPKNEEEAKEILKKTIETILKNLDEWEKYLKEKNILSKS	17.6551547336759	0.23562169722255474	65.36865997314453	0.5295631885528564	17.19849395751953	nan	inf
monomer-300-nr2-run2_result_2	14	LEKDIFSPDPFELLLAVTRLSLEEQEKFLEMLLSDDSEEPNKENNPFYSPHYSKFVIVYIEYYVRDRLYKATKDPKYALKSIKEYNPELTEEEIELMEKFIEFRNFLESLKDITAKEFVDKLVAAAESTKPPTDNLHDLAKKLIKYFYWALKSKIPYFIYFVALEFMNFFVSKAKFAKELLELFKRFVKAFPAIFKKADDIEEDEPKEQIAAQILAVLAIVLFRYLARRTIEEHDFSEEEKKEIEELNKKAVEEIKKTALVKAKNEEEAKKVLEKTIETILKKLDEWEEYLKEKNILSKF	6.664468634539506	0.781864316096052	70.06718444824219	0.7274450063705444	12.594518661499023	nan	inf
monomer-300-nr2-run2_result_2	15	IEEDIFSKDPEELLFAIYLLNDEELEKVLKMLESDDEEEEEEEDNPWLKPHISNLVKVYIIYYIRKRLKKKYKSEKYKIPSIKEINPELTDEEIELMKKIIEFDNFLESLENISAEEFVKKLEEAAKSKEPPTDNKHELAKKIIKYFYWALKSKKPYVLYIVALEFIKFFMEKAKFDKEAIDLFKKFIKSFPAVFKKADDLEDNEPKEAIAAKILATLAKVFIKYLARETIKKHDFSEEQKKEIEKKAEEAIKKIDETANVKPKNEEEAKKVLENTIKTILEELDKWEKWLEENNLLSKS	2.411593249105624	0.938499994329969	85.17674255371094	0.8555454015731812	6.978845119476318	nan	inf
monomer-300-nr2-run2_result_2	16	LEEDLFSPDPRELLLAVRQLSDEEQEKALKLLEEEDEEEPEEEENPFYAPHISPLVRVYILYYIRSRLKKKTKSEKYEIPSFKEMEPSLSEEEIELLEKWKEFREWLESLKDITAEEFVKKLEEAAESTEPTDNKLHDLAKKLISYLYFALESKIPYFLEFVALDLIDFFVSRAKFAKELMDLFERFVKAFPKIFEKADDIKDNKPKYYIAAQILAEIAKVFFRYLARRTIESHDFSEEEKKEIEELNEKAIKEIDETAFVKPKNEEEAKKVYENTVKTILKNLEEWKEYLEKKKILEKY	2.2882156957256536	0.9288071117420945	84.33848571777344	0.8515348434448242	7.229344367980957	nan	inf
monomer-300-nr2-run2_result_2	17	LEKDIFDKDPEKLLLAVLKLDLENQEKVLKLLEEDDEEEEDEENNPWNAPHYSKLVKAYIIYYIRKRLYEEKKSEKYKIPSIKEIEPNLSEEEIELLEKFIEFRDFLESLKDITAKEFVDKLVKAAESKEPPDDKVHDLAKKLIKYFVWAYESKIPYFLTLVALEFMDFFIKKSKFAKELIENFKKFVKSFPAVFKKADEIPEEEPKEAIAAHILAEIAIIFIKYLADEFIKKHDLSEEEKKEIKEKAEKFIEEIKKTALKKPKNEKEAKEVLENTIKTILKNLDEWEKFLKEKNYLKKF	10.395552225010508	0.4595452412781767	55.11893081665039	0.45896339416503906	18.864038467407227	nan	inf
monomer-300-nr2-run2_result_2	18	LEKDLFSKNPEELLFSVLLLNDEEMEEALKLLESDFEEKPDKENNPFYKPHISNLVKVFIYYYIRDRLYKKTKDERYKIPSIKEINPELSEEEIEIWKKIIEFKNFLESLEDISAEEFVEKLVAAAESTEPPTSKLHDLAKKLIKYFVWALESKIPHVLNIVALLFIDFFVKRSKFDKELIENFKKFVKAFPAIFEKADDIKKDEPKEQIAAQILAQIAITFIKYLARKTIEKYDFSEEEKEEIRKWAEEAIEKIKETALVKAKNEEEAKKVYDETIKTILEELDKFEEYLKKRNILSKS	1.8335282130474515	0.9453316435747645	84.51397705078125	0.8599457740783691	6.917930603027344	nan	inf
monomer-300-nr2-run2_result_2	19	LEEKLFSKDPEELLFAVYKLNDEEREEALKLLESDNSEEPEEEENPFLAPHISKLVRVYITYNIRSRLYEKYKSEKYKIKSIKEIEPELTEEEIELMKKFIEFKEFLDSLKDMTAEEFVKKMEEAAESTEPPDDDLHDLAKKLISYFYFALKSKIPYFLTLVALEFMKWFFSKAKFAKEAIDLFKRFVKSFPAVFKKADDFEDDEPPEAVAAQILATLAIVFIRYLADEFIESHDLSEEEKKEIKELADEAIKKIKETALKKPKNEEEAKEILENTIKTILEELDKFEKFLEEKDFLKKF	2.31579549076491	0.9374067718271447	80.95834350585938	0.8121461272239685	8.565064430236816	nan	inf
monomer-300-nr2-run2_result_2	20	LEKDLFSKDPRKLISAVLSLNLEEKEKALKLLLSDNSEEPDKENNPFYKPHYSNLVKVYITYHILSTLKKETKSKKYEIPSFKELNPELTEEEIKLLEKLKEFKNFLESLKDITAKEFVDKLVEAANSTKPTDDKKHDLAKKLLKYFYEALESKIPYFDYFVASEFIKFFVSKAKFANELIDLFKKFVEAFPAMFKKADDFKDDKPKEAIAAKILAIIAIEFINYLANEFIKSHDFSEKEKEEIKKFAEEAVKKIKETALVEPKNEEEAKEVLEKTIKTILEELEKFKKYLEEKNILKKS	1.7283107188834836	0.9520344780453517	83.70099639892578	0.8373229503631592	7.404962539672852	nan	inf
monomer-300-nr2-run2_result_2	21	LEEDLFSKNPKELLLAVYLLNDEELEEALKLLESDDDDEEDKENNPFYKPYISNLVKVYIIYYIRDRLKKKTKSEKYKIPSIKEINPELSEEEIELLKKFIEFREFLESLKDLTAKEFVEKLKEAAESTEDTSDNKHELATKLINYFYEALKSKKEYFLELVSLEFIKFFVSRAKFAKELIDLFKEFVEYFPKVFEKADNLKENEPKYQIAAEILAEIAITFISYLARRFIEEHDFSEEKKKEVEEWAKKAIDEIKKTALVKAKNEEEAKEVYENAIKTILEKLDEFEEYLEKNNILEKY	2.757924350837635	0.8967932894434222	76.71562957763672	0.7458974123001099	10.14237117767334	nan	inf
monomer-300-nr2-run2_result_2	22	LEEKIFSKNPEELLQAITKLNLEELEKVLKLLFDDDEDEPNKENNPFYKPYISKLVLVYIYYYIRDKLYKATKSEKYKIPSIKEINPELTDEEIELMKKFIEFKEFLESLKDITAKEFVDKLVEAAESKEPPTDNKHELAKKLIKYFYWAYESKKPYFLDFVSLEFINFFFSKAKFAKELIENFKKFIKAFPAMFKKADDIENDKPKEQIAAHILAQIAKTFIKRLADETIESNDFSEEEKKKIEELAKESIEKIEKTAFVEAKNEEEAKQVLQNAIKTILENLDKWEKYLKENNLLSKV	5.737024534252407	0.6670382290171384	79.8798599243164	0.7581632733345032	10.435548782348633	nan	inf
monomer-300-nr2-run2_result_2	23	LEKDLFDKDPKKLLEAVRRLNLEELEEALKLLESDFDEEPEEEDNPWLAPHYSKLVRVYILYYIRKRLKEATKSEKYAIPSIKEMEPELTEEEIELLEKLIEFEEFLESLKDITAKELVDKFKEAAESKEPTDNDLHELAKKIISYFIFALKSKIPYFLDFVALEFIDFFVKKSKFAKELIELFKEFVEYFEAIFEKADDIEEDEPKYAIAARILAELAKTFISELARRIIESHDFSEKEKEEIKKLNEEFIKKIDETAFVKPKNEEEAKEVLKKTKETILENLDKLEEYLKEKNLLSKV	3.2113422801085	0.8754226094697206	78.68597412109375	0.7740254402160645	9.14073371887207	nan	inf
monomer-300-nr2-run2_result_2	24	LEEDLFDPDPRKLLLAVTRLSDEEKEKALKLLLSDEEEEPDEENNPWYKPHISPLVRVYIAYRIRKSLKEKYKSEKYAIPSIKELEPSLTDEEIELMKKHIEFEEFLESLKDITFEEFVNQMKEAAESTEPPEDKKHDLAKKIIKYLYWAYESKIPYFLDLVTLDLMDFLIKNSKFYKELINNFKELVKYFPKIFEKAKEIKEDKPKYAIAAHILAHLAITFIEYLARDFIESHDFSEELKKKVKELAEKFIEEIKKTALVKPKNEEEAKKVLENTIKTILKNLEEWEKFLEENNILSKY	4.199525615578892	0.8836251201804657	82.71150970458984	0.8284087181091309	7.6288862228393555	nan	inf
monomer-300-nr2-run2_result_2	25	LEEDLFSKDPKELLLSVLSLNDEELEEFLKLLTSDFSENPNKENNPFYSPFISKIVRYFMIYYALKRLKEKTKSEKYAIPSIKEIVPELTEEEIEILEKIIEFEEFLKSLKDITAEEFIEKLVKAAESKEPTDNKLHDLAKKLISYFYWAYESKIPYVLYIVSLLFMKFFVEKAKFAKELIDLFKKFIEAFPAMFKKADNIPSDKPKEYIAAHILAEIAIVFIEYLARRTIESHDWSEEKKEEIRKRAEKAIKEIKETAFVEPKNEEEAKKVLEKTIETILKNLEEWKKWLEENNILSKY	3.4174822191041034	0.8647172358899693	79.16275024414062	0.7825186848640442	9.346358299255371	nan	inf
monomer-300-nr2-run2_result_2	26	LEEKLFSPNPLELLRAVRQLTDEEKEKALELLLDNDEEEPNKENNPWYKPHISNLVKAYIIYYILDDLYKKTKSEKYKIPSFKEINPELSEEDIKLLEKIKEFKEYLESLKDVTAKEFVDKMVAAAEDTEPPTDNKHDLAKKIIKYFRWALESKKPYVLEIVALEFIDWFFSRAKFAKEAIDLFKKFVKAFPAVFKKADDFKDDKPKEAIAAKILATLAKQFIAYLADRLIESHDFSEEEKEEIRALAEKHIKEIEETAYVEPKNEEEAKQVLKNTIETILKNLDEWEEYLESKNILKES	2.417398245602894	0.9322793876201864	84.24967193603516	0.8458609580993652	7.263555526733398	nan	inf
monomer-300-nr2-run2_result_2	27	MEKDLFSKDPEELLEAVLSYNDEELEKALELLESDDEEEEDKENNPFYSPHYSKLVKVFITYYIRKKLYEKTKSEKYKIPSIKEINPELTEKEIELMKKLIEFENFLNSLKDISAKEFVEKFVEAAEDKEPPTSNKHELAKKIIKYFYEALKSKEKYFLTLVALLFIDWFFKKAKFDKEAIELFKKFVKAFPKVFEKADDLEENEPKEYIAAQILAELAKVFIRYLARKTIESHNFSEEEKEEIEKLAKEAIERIEKTADKKPKNEEEAKKILEETIKTILEELEEWEKYLKERKLLEKS	21.32313815600552	0.2200383987981948	58.0898551940918	0.3933204412460327	19.749019622802734	nan	inf
monomer-300-nr2-run2_result_2	28	LEEALFSPDPRELLRAVRRLTDEEREKALEKLLSKDEEEPKEEDNPWYKPHYSPIVITYITYYLLKRLKEKYKSEKYKIPSIKEINPELTEEEIKLLEKIIEFEEFLESLKDISAQEFVDKLVAAAESKEPTDNNLHELAKKLIKYFYWALKSKIPYVLDIVALLFIDFFVKRSKFAKELIDNFKRFIKAFPKIFKKANDIEKDEPKEQIAAQILAVLAKEFISYLAEETIESHDFSEEEKKEIKEWAEKAIKEIEKTAFVKAKNEEEAKEVLENTIKTILEKLDEFEEYLKKKNILSKY	2.9078732510929926	0.8619949159083182	67.49645233154297	0.5496129989624023	14.761212348937988	nan	inf
monomer-300-nr2-run2_result_2	29	LEKDIFSKDPVELLFSVLKLSLEEQEKLLKLLYSDFSEKPKKENNPFYKPYISKLVRAYIYYYILSRLKKATKSKKYEIPSIKEIEPELTEEEIELLKKLIEFDKFLESLKDISAKEFVDKLEAAAKSTEPPTSKLHDLAKKLIKYFYFAYESKIPYFLELVALSFIEWFMKNSKFYKESISLFKKFVKSFPAIFKKADELKKDEPKEAIAAQILAVIAKTFIRYLADEFIKSHDFSEEEKKEIRELAEKFIKEIDKTAFVKPKNEEEAKEVLKKTIETILKNLEEWEKYLKEKKILDKY	18.879168823343313	0.2288113715203419	61.02387237548828	0.4492327570915222	18.317026138305664	nan	inf
monomer-300-nr2-run2_result_2	30	LEEKLFDKNPFKLLLAVYKLNLEEQEKALKLLLSDNSEKPDKENNPWYKPHYNNLVKVYITYYILSRLYKEKKSEKYKIPSIKEMNPELTEEEIELLKKFIEFREFLESLKDITAEEFIKKLVEAAESKEPTTDKKHDLAKKLIKYFYEALKSKVPYFLYFVALEFMDFFVKKAKFAKELIELFKKFVESFPKIFEKADEIKDDKPKEAIAAEILATLAIVFISYLADETIESNDFSEEEKKEIKEFAEKAIEEIKKTALKKPKNEEEAKKVLEETKETILKTLDEWEKYLEEKNILSKY	2.543296560413716	0.8900059480751376	80.47041320800781	0.807548999786377	8.314556121826172	nan	inf
monomer-300-nr2-run2_result_2	31	LEKDLFSPDPKELLEAVRRLSLEEKEEVLKRLMSDFDEKPDKENNPWYQPHYDKLVRVYIKYRILKDLKEATNSEKYKIPSIKELEPELTDEEIELLEKWIEFSEFLESLKDVTAQEFVDKLVEAAESKEPPTDELHELAKKLISYLYWALKSKIPHFLYLVALDLMDWFVERSPFALPLIENFERFVKSFPAVFEKADELPSKEPKEAIAAEILATLAIVFIRTLARRTIEENDFSEEEKEEIRELAEKAIKEIEKTALVKPKNEEEAKEVLEKTIETILKNLKEWRKYLEERNLLSRS	4.162598690628568	0.8252861650524967	80.07452392578125	0.7854917049407959	9.094805717468262	nan	inf
monomer-300-nr2-run2_result_3	0	SFLEEFKKSNPFYKKYEEWKKKHKDDPIWQDFAKAFDTFYDIIAEELKENKDKYEKDPEKMWEEFLNDPENHEKVMKKLKEAFTVPDSPLAKALIKLFQDKEKAEEALKKIYEWNEKELFQKYFVPLLIDAFEQYAKEHDDALETLFKVAKFVLEYIDKYPDRPLFTKEDIERLKKVLEKAYEIWKKRFEEKSKEEDEEKLKEKWNTFIKYAELKMYFTQRIAEPDKNYATSDEPNFSEEAIKTFLEELDKFDAPIPPATEESIKTLEKLIASVEALPETPERKEILARLKALLEAAKTK	8.672554831830718	0.544569748421061	70.50408172607422	0.6101422905921936	14.186614036560059	nan	inf
monomer-300-nr2-run2_result_3	1	AFLEEFRARTPAFAAYRAWQAEHADDPLWQRLAAAFDAFFELIAEELRERLDEYEEDPERVWEEFLNDPEAQARLQARLDAAFTQPNSPLRQALIELFLDPEAAEAFLTRLADWDLLELFRQYFVPLVIKAFEQYAEEEEDALERLFKFARWALEYWDRHPDRPLFTLEQLKELKEVLEKAWEIWKKRFEEKSKEEDEKYLQEEWNTFIKYAELIMYFEERLANPDKNYATSDEPNLSKEALDVFFEELKKYKAPIPPASEESIKILEKVLASLKALPETEELKKKIKEIEELLKAAKEK	2.7738345563388536	0.8716106935469067	83.3209228515625	0.794181227684021	7.589208602905273	nan	inf
monomer-300-nr2-run2_result_3	2	DFLEEFKKSTPAFAEFEKWAEEHKDDPLWQDFVKAFETFFNIIAEEFKENKDKYEKDPEEAWKKFLESPEFQKKVTEKLKEAFTKPNSPLAKALIDLFLDKEKAEEVLSKIYDWNLEELFRKYFIPLVIDAFKEYAKREKDALDKLFKFAEWVLEYIDKHPDRPLFTLEQIKKLKEVLDEAYEYWKKRFEEESKEDDEKYDQEYWNTFIKYAELRTYFTERIENPDKNYATSDEPNFSEKALDTFFEELDKYDRPIPPASEEAIKFLERVKASLEALPKTPEREERLKKIKELLEAAKTK	7.148052932063491	0.6697443817531883	74.68970489501953	0.7581620216369629	10.410837173461914	nan	inf
monomer-300-nr2-run2_result_3	3	EEKKAFKEANPFYKKYEEWKKEHKDDPIYQDFYKAFDKFFDIIYEELKERKEEYEEDPEEMLKKALEDPEFQKKVQEKLDEAFTKPNSPYAKALIDLFLDEEKAEEVVTKIADWNQLELFRKFFVPLIINAFKEYAKENEDALEKLFKVAKWALEYIDKHPDRPLFTLEDLKRLKKVLEEAYEIYLKRFEEKSKEESEEYDIELWNTHIKYAELKTYFTERLENPDKNFATSKEPNLSEKALETFEKEISKFKKPIPPASEESIKFLQKVIDSIKAQPKTEEKEKKLAFYEKLLEEAKTK	3.2905507380389536	0.8345070783156777	80.4021224975586	0.7532421350479126	9.8335599899292	nan	inf
monomer-300-nr2-run2_result_3	4	SFKKEMKEKLPFWKAFEAYWEEHKDDPIWQKLKAAFEAFFDIIIDQFKENKDKYEKDFEEALKKFLNDPENQKKVQAALDAAFTQPNSPLAQALIDAFLDEKLAEEFIDFIIDSNQKELFTQYFIPLLLKAFEQYAKENDDALEVLFKVAEWLLKYIDKHPDKPYVTKEQIKKALEVLEKAYKIWKERYEKKSKEKDEEYDQKYYNTFIKYAKLKMYFVERLANPEKNYATSKEPNFSEEALETFEKEISKYKKPIPPASKESIEFLEKVIASLEALPKTPEKEKKLAKYKELLEAAKTK	3.442340226601539	0.7984699794261402	83.66646575927734	0.7948865294456482	7.3150224685668945	nan	inf
monomer-300-nr2-run2_result_3	5	AAKEAFRAANPAYAAYDAWKAEHADDPLWQAAAAAFDAFFDIIYEEFQARKDQYEPDPAQMWEAFLNDPEAQAAVLAKLKEAFTKPDSPLAQALIDLFLDEEKAREFLDKLYDWNQSELVRQFLIPLILAAAREYAKRHDDALETLLKITNFILKYRDEHPDRPLFTIEQIKEAKKVLDEAYEIWKERYEKESKKEDEKYLQEYYNLFIKYAETKMYFTERIENPEKNFATSDEPNFSEEAIETFKEELKKYKAPIPKASEESIKILEKVIASIKAQEPTEEKEKLLKEFEELLEAAKTK	1.4740127709062694	0.9640786045419194	85.99761962890625	0.8304242491722107	6.304518699645996	nan	inf
monomer-300-nr2-run2_result_3	6	DFEKEFKESNPFWKAYEAYKEKHKDDPLWQKAYAAMDEFYKLFIEELKENIDKYEKDKEKMLEEFLNDPENHEKLTKKLDEAFTQPDSPLQQALIDLFLDREKAEEFIDFIADSNELELFRKYFVPLVIAAFREEAKRNDDALDRLLVFADWALRYIDRHPDKPYFTPEQIAELKKALEEAYEIWKKRYEEKKKEESEKYDQEYWNTHIKVAETLTKFTERLANPDRNVATSDAPNLSQEAIDTFLKELAKYKKPVPPASEEAIAFLEKVLASLEALPPTPELEERIARIRELLEKARTL	14.255576147417873	0.38308800710599833	71.8105239868164	0.5615458488464355	16.684974670410156	nan	inf
monomer-300-nr2-run2_result_3	7	SFREEFRESRPFMKAFEKWAEEHKDDPIWQAAVKAFKTFLDIIIEEYEKRKDKYEEDKEEAWKKFLNDPEFQEEVQKKLDEAFTTKDSPLAKALIDLFLDKEKAEEFLSFIADSNELELFRKYFVPLLIKAAEQYAKEHKDALEKLLKIVKFMLEYIDKHPDRPLFTLEQLAEAKKVLEKAYEYWKKRYEEESKEDDEEYDIEYWNTFIKVAEALMQLTQRLAEPDKVYATSDEPNWSEEAIDTFLKKLDEYDRPIPPASEESIKILEKVKASIEAQEPTPEKEERLKRIEKLLEEAKTK	1.5636639545934865	0.961231024231889	85.39289855957031	0.8192169666290283	6.875600814819336	nan	inf
monomer-300-nr2-run2_result_3	8	SLKELLREKNPFWKAYEKWWEEHKDDPLWQALKKALDTFFDIIIEEFIENIDKYELDFEEALKKFLNSPENQKKVREKLKEAFTVPDSPLAQALIDLFLDREKAEEFLSFIADSNQLELFRQYFVPLVLDAFEQHAKEYKDALEDLFKVVRFMLEYRDRHPERPLFTLEDLKKALEVLDKAYEYWKKRFEEESKEEDESYLQEYWNTFIRYAELKMMLVERLANPDANVATSDAPNFSQEALDAFFEELSKYKAPIPPASEESIKILEKVKASLEALPKTPELEKRLAEIRELLEKAKTL	8.983471776579867	0.5230660297324597	74.79908752441406	0.6921344995498657	12.423747062683105	nan	inf
monomer-300-nr2-run2_result_3	9	EFKKEFREKLPFMKKWEEWWKEHKDDPIYQDFDKAFKTFFDIIIEELKKRIDKYEKDYEKMLEDALNDPKFQKEVMEKLKEAFTKPNSPLAKALIDLFLDEEKAEEVLTFIYDSDLSELFRKYFVPLVLAAFEQDAKENEDALEKLFKVVRWMLEYLDRHPDRPLFTKEQIEEALKVLEKAYEIWKKRFEEKSKEKDEEYLKKEWNTFIKYAELKTYFVERLANPDKNVATSKEPNLSEEALEVFWEELKKFKKPIPPASKEAIEFLERVKKSIEALPKTEEKEKRLEEIEELLEKAKTK	1.9614955210659908	0.925066007653122	86.08306884765625	0.7820863723754883	6.576486110687256	nan	inf
monomer-300-nr2-run2_result_3	10	DFLKEFKESNPFMKKFEEYWEKHKDDPIWQKAYAAFETFFNIIAEEIKKRIDKYEKDPEEMLKKFLNDPESQKAVTAKLKEAFTKPNSPLAQALIDLFLDKEKAEEFLTKIDEWNQKELFRKFFIPLLLDAFEVYAEQYDDALEKLFVVAKWMLEYIDRHPDRPLFTKEDLKRALEVLEKAYEIWKKRFEEKSKKEDEKYLEKEWNTHIKYAELKMYFVERLANPEKNVATSDEPNFSEEALDEFFKTLSEYKKPIPPASEESIKILEKVKASLEALPKTPEKEERLAEIEKLLEEAKTK	11.219682433945653	0.49959291133441314	77.93038940429688	0.7207689881324768	11.24482536315918	nan	inf
monomer-300-nr2-run2_result_3	11	SSKEEFKEKNPFYKKFEEYYEKHKDDPLWQKFYEAFEAFMDIVYEEFKKREDKYEKDYEKALEEFLNDPEFQKELMEKLKKAFTTPNSPLAQALIDLFLDKEKAEEAISFIIETNQEELFRKFFVPLVLEAFRQYAKENKDALKVLLKVTRFMLEYRDKHPDRPYFTLEQLKEAKEVLEEAWKIWEERYKEESKEEDEKYDEEYWNLHIEYAEEIMYFTERLENPDKNVATSDEPNFSEKAIDTFLKELSKFKKEIPPASEESIKILEKMIASLEALPKTEEKEKKLAYLKELLEKAKTK	11.948730928021813	0.3971252332051406	73.31771850585938	0.637923002243042	14.742369651794434	nan	inf
monomer-300-nr2-run2_result_3	12	SFLEEFRESNPFYKAFEEYAEEHKDDPIWQAFFAAFDAFFDIVAELLKERLDKYEKDPEKILEEFLNDPEAQAELRARLKEAFTQPDSPLAQALIDLFLDEEKAEEALTFLAESNQLELFRQYFVPLVLDAFREYAKRHDDALDVLFKVAQWMLEYIDRHPDLPLFTPEQIEEAKKVLDEAYEIYKKRFEEKSKEESEEYLEKYYNTHIRYAELKMYFTERLENPDRNFATSDAPNFTEAALETFEKELDKYDAPIPKASEESIAFLEKVIASLEALPPTPEREERLARYKKLLEAAKTK	9.139233646162712	0.5875815584428492	77.67939758300781	0.7310174703598022	9.796773910522461	nan	inf
monomer-300-nr2-run2_result_3	13	DEKKEFKEKNPFYKKYEKWAEEHKDDPIWQKAKAAFDTFFDIIYEELKKNKDKYKDDEKEKLEKFLNDPEFQKKVQEKLDEAFTKKDSPLAKALIDLFLDEEKAKEFLTKVAEWNVLELFRKFFVPLLIKAAKQEAKENKDALEKLFKIAEWALKYIDEHPDLPLFTKEQIKELLEVLKEAWEYWEKRFKKESKKNSKEYDQIFWNTHIKYAELEMYFVERLENPDKKVATSKEPIFSEKAIDAFFETLKTYKKPIPPASEESIEFLERVLASLEALPKTEEKEKRIAEIKALLEAAKTK	2.105883147539935	0.912265132880536	85.70777130126953	0.8281673789024353	7.116211891174316	nan	inf
monomer-300-nr2-run2_result_3	14	KFKEEFREKNPFYKKWEEWAKEHKDDPIWQKFDKAFKTFMDLVIEELEERKDKYEKDEKEMLEKFLNDPESQKKLQEKLDEAFTQPNSELAEALIELFLDEEKAEEVLKFIAETNQLELFKKYFIPLVINAFKQYAKENKDALEKLLKFTKWMLEFHDKHPDLPLFTLEDIKKAKEVLEEAYKYWKERYEKESKNESEEYLRKEWNLHIKVAELLMYFTERLANPERNVATSDEPNFSEEALDEFEKELAKFKAPIPPASEESIKFLEKVIASIKALPPTPEREERLAKYEKLLEAAKTK	9.252472355743738	0.43493617688519826	60.481014251708984	0.4727204442024231	17.56880760192871	nan	inf
monomer-300-nr2-run2_result_3	15	SWKEEFRKNNPAFAEFEKWKEEHKDDPLWQKLAAALEAFFDIIEEELKKNKDKYEKDPEKMLEEFLNDPEFQKKVMEKLDEAFTKPNSPLAEALIEVFLNKELAEEFLKKIHEWNLSELFKQFFVPLVLKAFEKYAEEEDDALDKLFKVVKLMLELIDKYPDRPFFTKEQIEEALKVLEKAYKIWKERYEKESKEEDEEYDKEYWNTHIKYAELKMYFVERLENPDKNYATSKEPNFSEEALKKFEEELDKYKKPIPPASEESIKFLEKVIASLEALPKTKELEERLAKYKKLLEAAKTK	1.686162289457413	0.9440929681472588	82.3162612915039	0.7839292883872986	7.87362003326416	nan	inf
monomer-300-nr2-run2_result_3	16	EKKKEFEESNPFMKKYKEWKEEHKDDPIYKDFFAAFDKFFDIIYELFVEKEDKYEKDPEKMWKDFLNDPESQKELMEKLDEAFNKKDSPYAKAIIDLFLDEEKAEEVLKKIAEWNELELFRKFFIPLVINAFKEYAKNHKDALEKLFKFVEWMLKYRDKHPDLPLFTLEDIKRAKEVLEEAYKIYLERFKKESEEEDESKLQELWNTHIKYAKLLTYMEERIENPDKNYATSKEPNFSEEAIKKFLETLKTFKAPIPKASEESIETLEKYIASLEALPKTPELEKKLAELKELLEKAKTL	2.8104943278571644	0.8654397546730567	81.22332763671875	0.77320396900177	9.498257637023926	nan	inf
monomer-300-nr2-run2_result_3	17	SFLKEFREKNPFFKKYDAWAEEHKDDPIWQKFKAAFDTFFDIFAEELKKREDEYEDDFEEKLEKALNDPEFQKEVQEKLDKAFTQPNSPLAQALIDLFLDKEKAEEAIDFIIETNQAELFRQFFIPLVINAFRQDAKEHDDALEKLLKFVEWMLEYLDRHPDKPAFTLEDIKRAREVLEEAYEIWKKRYEEKSKEEDEEKDIEYWNTFIRYAEAKMFLVERLENPDKNFATSDEPNFSQAALDEFEKELAKYKRPIPPASEESIKILEKVIASLKALPPTPELEERLKKYEKLLEAAKTL	16.985749741153377	0.2791956215200358	56.230987548828125	0.34339872002601624	20.23175811767578	nan	inf
monomer-300-nr2-run2_result_3	18	SFKEEFRKSLPAMKKFEEWWEEHKDDPIYQAFKEAFEKFFDIIIEELKKNIDKYKKDKKEILEKFLNDPEYQKKVQEKLDEAFTKPNSPLAKAIIDLFLDEEKAKEVLKKIAEWNLLELFQKYFIPLVLNAFKEYAKQNEDALEKLLKVTDLMLKYKDENPELPLFTIEQIKEALKVLDEAYEYYLKEFEKKSKEESEEDLQKLYNTHIKVAERKMYFVEYIENPDKNYATSKEPNFSEKAIDEFLKTLEKYKFPIPKASEESIEILEKMIASIKALPKTEEREKRLKYLEKLLEEAKTK	13.440626455424503	0.5308825699347122	65.46333312988281	0.6206860542297363	15.561701774597168	nan	inf
monomer-300-nr2-run2_result_3	19	KFKEEFRKKNPFYKKYEEWKKEHEDDPIWQKFAEAFDTFMDLFIEEFEKNKDKYDEDFEEALKKFLNDPEFQKKLQEKLDEAFTKPNSPLAQALIDLFLDEEKAEEVISFIYDSNQSELFKKFFIPLIIKAFEKYAEENDDALEKLLKFTEWMLKYLDKHPDRPYFTKEQIKEALEVLKKAYEIWKKRFEEESKEEDEKYLQEYWNLHIKVAKHIMYFVERLENPDKNYATSDEPNFSEEALETFFKELEKYKAPIPPASEESIKILEKVLKSLEALPETEELKKRKEKIKKLLEEAKTK	9.69282418069501	0.44899393846168817	67.66148376464844	0.5540392398834229	15.8523530960083	nan	inf
monomer-300-nr2-run2_result_3	20	SFLEELKESIPFMKKFEEYKEKHKDDPIWQAFFEAFEKFFEIFAEVLKERIEKYEKDKEEILKKALNDPEFQKELQKKLDEAFTKPNSPYAKALIDLFLDEKKAKEVVDFIYESNLKELFRKFFVPLVINAFKQDAKENDDALDKLLKVVDWALKYLDEHPEKPYFTLEDLKKLKEVLEEAYEIWKKRYEEKSKEESEEYLEIEWNTFIKYAEAIMKLTERLNNPEKNFATSKEPNLSEEAIDTFFKELDKFKAPIPPASEESIKFLEKVKASLEALPKTKEREERLAKIEKLLEAAKTK	1.910034427603817	0.931216136104488	83.90757751464844	0.8027074337005615	7.631634712219238	nan	inf
monomer-300-nr2-run2_result_3	21	SFLEEFKKANPAFKKYEEWKEEHKDDPIWQKAAEAFDAFFELIAEELKKREDKYEKDPEEMLKKFLNDPENQKALMAKLDEAFNVPDSPLAEALIELFLDEEKAEEFISKIFDWNQEELFRKYFVPLLINALEQYAKEHKDALEVLLKVARWALEYLDRHPDRPYFTLEDIERLKKALEKAYEYWKERFEKESEEESEEWLREYWNLHVEYARLKMYLVQRLEEPEKNYATSPEANFSEKALDAFDEELAKFDAPIPPATPEAIATLERVIASLEALPPTPEREARLARYQALLEAARTR	9.333318360458465	0.5375186997365944	69.62727355957031	0.5836064219474792	15.655759811401367	nan	inf
monomer-300-nr2-run2_result_3	22	SFKEEFRKKNPFYKAYEKWKKEHKDDPIWQKFAEAFDAFYDIIIEELEENKEKYKKDEEEMWKKFLNDPENQKKVQEKLDEAFTQPDSPLAKAIIELFLDKEKAEEALDFIADSNELELFKQFFIPLVIKAFEEYAKRYKDALDKLFKFAKWALEYLDKHPDKPLFTLEQLEELKKVLDEAYEIWKKRFEEESKEENEEKLKELYNTHIKYAELSMYFTERLENPDKNFATSKEANFSEEALKEFEKKLDEFKAPIPPASEESIATLEKVIASLKALPPTKEREERLARYQKLLEAAKTK	11.806140363419722	0.544964311226234	76.0177001953125	0.6474200487136841	14.141060829162598	nan	inf
monomer-300-nr2-run2_result_3	23	SFEEEFKKNNPFYKKWEAWKKEHKDDPIWQDFAKAFDKFMKIIIEEFKKNSDKYEKDEKKAWEEFLNDPENKKKVQKKLDKAFVVPNSPEAKALIDLFLDEKKAEEAVSFIHESNQTELFRKFFVPLIINAFKEKAKLEDNALKDLLKFTDWMLKYLDKHPDKPLFTKEDLKEALKALDEAYEIYKKRFEEKSKEESEEKLKEYWNLFIQYAERKMFFTQRLEEPDKNFATSDEANFSEKALKTFFEELDKFDFPIPPASEESIKILEKVLASLKALPKTKEKEERIKRIEKLLEAAKTL	15.770829615162477	0.46329590537099724	72.48172760009766	0.6295220851898193	15.02428913116455	nan	inf
monomer-300-nr2-run2_result_3	24	EEKEEFRKKLPAWKKYEEYWKEHEDDPIWQKLKEAFDAFFDIIYEEFKENIDKYEKDFEEALKKFLNDPEFKEKVQKKLDEKFTKPNSPLAKAIIELFLDKEKAEEFLSKVYDWNLSELFREYFIPLVIKAFEKYAEENKDALDVLLKFADWMLEYLDKHPDRPLFTKEQIEEAKKVLEKAYEIYLERFKKESKKSSKEYQQELWNTFIKYAKTIMYFTERLANPNKNVATSKEPNFSEEALDTFEKELSKFKAEIPPASEESIEILEKAIASLKALPKTEEREKRLKKLEELLEKAKTL	16.50229338646538	0.24207392496074362	63.51419448852539	0.47920849919319153	19.85294532775879	nan	inf
monomer-300-nr2-run2_result_3	25	DFREEMREKFPFYKEWEEWAKEHADDPLWQKFVKAFDTFFDIIIEELEKNKEKYEEDFEKKLEKFLNDPENAKKVQEKLDKAFTKPNSPLAKALIELFLDPEKAEEVLSRIADANQLELFRKYFIPLVLDAFKEEAKREKDALEKLFKVIKWMLEYRDKHPDRPLFTLEDIKRALEVLDEAYEEWKKRFEEESKEEDEKYLEKLWNTHIKYAALKMYAVQRIEEPDKNYATSDAPNFSEKALDEFFKELDTFKAPIPKATEESIKILQKVIDSIKALPPTKEKEERLAKMEKLLEAAKTK	15.31959971798171	0.5097321495694571	77.16836547851562	0.7268545031547546	11.287102699279785	nan	inf
monomer-300-nr2-run2_result_3	26	SFKEEFRKSNPFMKEYEKWKEENKDDEIWKKAAEAFDKFYDIIIEEFEKRKDEYEDDPEKALEEFLNDPESQKIVTEKLKEAFTKPNSPYAKALIELFLDKEKAKKFLKKIAESNELELFRKYFVPLVIDAFKQYAKENEDALEKLFKVVKFMLEYRDEYPDLPLFTDEDIKRALEALEEAYEYWKKRFAEKSKEESEEYLTKEWNTHVRYAALKTYFVQRLEEPDKNFATSDAPNFSEAALEEFRRTLATFDAPIPPASPEAIAILEKYIASLRALPPTPERAARLAELEELLEAARTR	8.845952362351362	0.6037715903376306	75.58661651611328	0.6362950205802917	14.306841850280762	nan	inf
monomer-300-nr2-run2_result_3	27	SFKKAFKESNPFYKAFEKYWEEKKDDPIWQKAKEAFETFFDIIAEELKKRLDKYEKDPKKAFEKFLNDPENQAEVRKKLKEAFTKPNSPLAEALIELALDEEKFKEFIKFIAESNQLELFKQYFPKLLLDAFEQYAKEHKDALDKLFIVAERILKFIDEHPDLPLFTKETIKEAEKVLKKAYEYWKKRFEEESKEKDEKYLQEYYNTFIRYARLKMYFKQRLEEPEKNYATSKEPNFSREALEVFFKELDKYKFPIPPASEESIEFLERVRASLKALPPTPELEKRLAKIEELLEKAKTL	8.085082345094014	0.6196977982633494	68.13478088378906	0.5119688510894775	15.958280563354492	nan	inf
monomer-300-nr2-run2_result_3	28	SSKEAFKKANPFYKAYEEYKEKVKDDPIDQAFFAAFDTFMDIIYEELLERIDEYEKDPEEMLKKALNDPEFQKEVTERLKEAFTKPNSPLAKALIDLFLDPEKAERWVNFLVDSNQSELFRKFFVPLVIDAFKEDAKENDKAIEDLLVFVNWMLEYLDRHPDRPVFTLEDIERAREVLEEAYEIWEKRYEEKSKEEDEKYEQERWNLHVKYAEAIMQLEERIANPDRNFATSDAPNFSREALKVFKEELDKYKAPIPPASEESIAFLEKVIASLKALPPTEELAKELKKYEELLEAAKTK	1.7246422237417314	0.9469830772159563	85.01770782470703	0.8329615592956543	7.236237525939941	nan	inf
monomer-300-nr2-run2_result_3	29	DFEKEFKEKFPFFKEWEAWAKEHADDPIWQAFNQAFETFFKIVIEELKEHEEDYEDDFEEKLKKFLNDPKFQAEVQARLDKAFTQPNSPLAQALIDLFLDEKKAEEVISFIDDANVRELFRQYFIPLILAAARQYAKEHDDALERLFTIADFILRYRDRHPDRPVFTPEQIAEAKKVLEEAYAYWKARFAEESKESSPEALQREWNTHIRYARLLMYFEERLAEPEKNYATSDAPDFSEAALRRFRETLATFDAPVPPASPESIAFLERVAASIEALPPTPERAAWLAEVRALLEAARTR	1.6091273861613684	0.9506690289214165	85.94983673095703	0.8335319757461548	6.644157886505127	nan	inf
monomer-300-nr2-run2_result_3	30	EFEKELKEKNPFWKAFEKYWEEKKDDPIWQKAKEAFDTFMKIIIEEFEKRKDKYEEDFEKMWEDFLNDPEAQKAVQERLDEAFTQPNSPLAQALIDLFLDREKAEEFLTFIADSDQTELFRKYFIPLLIRAFEREAEESEDALARLLAFVRWLLEYRDRHPDRPLVTPEQIAEARRVLERAYALWQERFAERSKESDAAALQERWNTHLEYAEADMYLVERLEEPDRNYATSPEPNFSEAALDAFEAALDTFDAPVPPASEASIAFLERVIASLEALPPTPELEARLARYRELLEAARTL	6.290481800531431	0.6657878004350993	69.14019012451172	0.553260087966919	16.10331916809082	nan	inf
monomer-300-nr2-run2_result_3	31	KEREEFRKSNPAWAEFEKWWEEHKDDPIYQKLYEAMETFFDIFYEEFKERADEYEEDPEEMLKKFLEDPEFQKRVQERLDKAFTVPNSPLAQALIDFFLDKEKAKEFLSKLHDWNLTELFKQYFIPLILNAFRQDAKENDDALDKLFKVMEFMLEYIDEHPDKPLFTKEQLEEAKKVLDEAYAYWKKKYAEKSKEKDEKYLQEEWNTFIKYARLKMYFTERLANPDKNVATSKEPNFSQEALDEFEKALKEYKAPIPPASEESIEFLERVIASLKAQPPTPELEKRLAEYEKLLEAAKTL	11.051868655507635	0.4356654984935826	76.65338134765625	0.6771825551986694	11.85045337677002	nan	inf
monomer-300-nr2-run2_result_4	0	MKIEEIVRLVKKIKEELKEIKELAKKFFELSDDEELKKEFEKEFEEIEKELEEASKLVEEVYELYKKNKYKEMKKKLLPVYKAMKKVAKKIIEFSIKLYEKLKPYQKEDNELQKAAKELSFKLILLIYRSIYLILNLSELIYETYFEDKKSNENDLLTELIPVEEFKETIDFIAEVLKFFNAEELYEEIKNYPWDESLNDPEKRLEIIKYLKKKIPKYIFKYLKEKFKEEFLEKLEKFAEERYKKWKEAKVELPVRPLEELKTEEERELYLLREYEYLVSALEPEPVPDPELLEELEEEP	5.090348429114785	0.8766738853740325	84.08788299560547	0.8234243392944336	8.587985038757324	nan	inf
monomer-300-nr2-run2_result_4	1	KLIEEIVKLMEKIKELLEEIKKKAEEFFELSDDEELKEEFEKEIKELEKEFEEVYKLVKEVYKLYKEKKYKEMDEKLLELYEKSYEFAKKLIEFSIKLYEKLEPYQKKDNELQKKAKELSFLLIELIYSAINLILLLEKLIYERYKKDKESNKNDHLTPLIPVEKFKESINFIAEVLKYFKAEELYEEIKNLPWDEKLNDPEYRLKIIEKLIKKIPKYIFEYLKEKFKEEFIKKLEEIAEEIYKKWKEKKIELPAFSLETLETEEEREYLLLKVFEYYISALEPEPELEEEEEEELEEEE	3.314844114045989	0.9056458775028314	83.92935180664062	0.8239458203315735	8.326655387878418	nan	inf
monomer-300-nr2-run2_result_4	2	KKIEEIELLVKKIEERLEEIEKLAEEFFKLSDDEELKKEFKEDFKKIKEKFKEAKKLVEKVKKLYEEKKYEEMRKLLLPLYKKMNEVAKEIIKFSIKLLEKLEPYKKLDNELQKAAKKLSFELIKLIYLSINLILLLAELILETYEEDKKSNENDNLTPLIPVEEFKETILFIAEVLKYLEAEELYEEIKNLPWDERLEDPEYRKEIIEFLRKKIPYYVYKYLKKKYKEEFINFLKKKAEEIYEKIKKENIESKTLPLSKLKTKEEEELLLLKIYEYYISNLPFEPIDDPEELELEELEP	3.046758069843818	0.9050725966203007	82.64190673828125	0.8187283277511597	8.577932357788086	nan	inf
monomer-300-nr2-run2_result_4	3	KLIEEIVLLVEKIEELLKEIEKKAEEFFELSDDEELKEKFKKEIEEIKKKYEEAKKLVLKLYELYKEKKYKEARKLILEVYEKMYEVSKKIIEFSIELYEKLKPYQKKDNELQEKAKELSKLLILLIYSSIYLILLLEKYILDTYEEDKKSNENNLLTPLIPVEKFKEIINFIAEVLEYFKAKELYEKIKNLPWDEKLNDPEYRKKIIDFLIEKIPLYFYKYLKEEFKEEFIKELEEIAEKIYEKIKKEKIELDVLPLSKLKTEEEREYVLLLIFEYYLSAKPFEPLPEPELLEKKELKE	2.0429794822317984	0.942878436725077	83.20439910888672	0.8342962265014648	8.045466423034668	nan	inf
monomer-300-nr2-run2_result_4	4	MKIEEIKLLVENIEKLLEEIEKKAEEFFKLSDDEELKKEFEKDYKEIKEEFEKAKKLVEEVYKLYKEKKYEEMKKKLLPLYKAMYEVSKKIIEKSIKYYEKLKPYMKKDNELQEKAKELSFLLILLIYNSINLILLLSELIYETYEEDKKSNKNDLITELPPVELFIEEIKFIAEVLKYFEAEELYKEIENLPWDESLNNPEYRKKIIEKLKKKIPKYIFNYLKKEFKEEFEEFLKKKAEEIYEKIKKEKIESKVLPLEKLETEEEKEYLLLKIFEYYLSNKPFEPELEEEEEEEEEEEP	3.9647134162014384	0.8928876497890366	82.09064483642578	0.815039873123169	8.861425399780273	nan	inf
monomer-300-nr2-run2_result_4	5	KLIEELVILSKNIEKLLEELEKIAEEFFKLSDDEELKEKFEKEIAKIKKELKEANKLLEEVYELYKEKKYEEMRKKLLELYKAYYKVSEEIIKFLKEFYEKLLPYQKKDNELQEKAKKLSFLSILLIYNSIYKILLLAELIYKTYEEDKKSNKNDLLTPLIPVEEFIKIINFIAETLEFFEAEELAEKIKNLPFDERLNNPEYRLEIINFLKKEIPKYFFKYLKKKFKDEFINLLKKKKEEIYKEIKEKNIESKVDSLENFKTKEEEELALLKTFLYLSSALPPEPEDDPEEEEELLDEE	9.742001732403143	0.7398763739736132	76.8401107788086	0.7630072832107544	10.683722496032715	nan	inf
monomer-300-nr2-run2_result_4	6	EKIEEIKKMVENLEKKLKEIEKVAEEFFKLSDDEELKKKFKKDFEEIKKKFEEAKKLVEKIYELYKKNEYEEMRKLLLEAYKKMKEVSKEIIEKLIELDEALKPYQKEDNELQEAAKKLSKLSIETIYLSINLILKYAELIYDTYEEDKKSNDNDLLTPLIPVEEFKEDILFISKVLEYLEAKELAEKIKNLPWDERLNDPEYRKKIIEYLKKEIPKYIFNYLKKKFKDEFLEELKKFQEEIYKKYKEKNVKLDVLPLEKLKTEEEKEYVLLKTYEYKISNKEPEPVLEEEELKESLLEP	19.96875255356656	0.23506298210124982	72.43681335449219	0.6090383529663086	16.087566375732422	nan	inf
monomer-300-nr2-run2_result_4	7	MKIEEIKRLVEKLEELLEELEKKAEEFFKLSDDEELKKEFEKEFEEIKKEFEEAKKLVEKVYELYKEKKYEEMEKLLLELYKKMSEVAKKIIKELIKFDKKLEPYKKLDNELQKAAKELSFLSLEIIYLSILLILKLEELIYEKYKESKESNENELLPELIPVEEFIEDIKFIAEVLKYFNAEELYEEIKNLPWDESLKDPEKRLEIVKYLKEKIPKIFFNYLKKEFKDEFIKKLEKYAEEIYKEIKEKNIKSKTFSLKDLKTEEEKEYYLLKVYEYYISNKKFEPELDEEELEEPKLEK	2.479182784029793	0.9252895711095099	84.96304321289062	0.8448891639709473	7.8128228187561035	nan	inf
monomer-300-nr2-run2_result_4	8	EKIEKLKIIAENIEKKLEEIKEIAEKFFEKSDDEELKEKFEKDFKEIEEKFKEAKKLLEEVYKLYKEKKYEEMNKKLLELYEKMSEVAKKIIKVSIYYYEKLKPYQKKDNELQKLAKELSFKLLELIYLMINLILELELLILDTYEKDKKSNKKKNLTPLIPVEKFIENINFIAEVLKYLNAEELYEYIKNLPFDESLNNPEYRKKIVEFLKKKIPIYFFKYLKKEYKEEFIEKLEKIAKEIAEKYKKLNIPLPVLPLEKLKTEEEKELVLLKVLEYYLSDLPPVPLLDPELLDLKELKE	12.95927365107874	0.36559183214847946	64.70268249511719	0.5910195708274841	16.828067779541016	nan	inf
monomer-300-nr2-run2_result_4	9	KKIEEIKLLVKKIEEDLKEIEEKAEEFFKLSDDEELKEEFKKEIEEIKKKFKEAKKLVDKIYELYKKNKYKEMEKLLLPAYEKLYEVSKEIIKKLIKLHEKLKPYQKENNELQEKAKELSKKLILLIARSINLILLLEKLILDKYEESKKSNKNDNIVELIPNELFIESIKFIAEVLKYFEAEELYEEIKNLPWDESINNPEYRKKIIDYLIKKLPIYLFNYLKKKFKEEFIKELEKIAEEIEKEYKEKKIELESLPLSKLKTEEEKELVLLKIFQYYLSSKPPEPEPEEEELEELELEE	2.2111809226332424	0.9219958404985386	84.81454467773438	0.8340068459510803	7.787413120269775	nan	inf
monomer-300-nr2-run2_result_4	10	MKIEEIKLLVDNIEKQLEELEKLAEEFFALSDDEEAKAEWEKAFAKIKEAYKEAKKLVEKIYKLYKEKKYKEMDELLLEAYLKMYKVAKEIIEELLKFYERLKPYQKQNNELQKAARKLSKKSLLLIYSMILLILKLEELILERYEKSKKSNKSDHIVELIPVEEFKEIINFIAEVLKFFNAEELYEEIKNLPWDEKLEDPEYRKKIVEYLLKKIPLYFYKYLKEEFKEEFIKELEKYAEEIYKKIKEENIESDFLPLSKLKTEEEKEYVLLLVFEYKISSKPFEPLKEPDLLEEIKLEP	2.3712822609872437	0.9322383205301867	83.91197204589844	0.8360235691070557	7.657266139984131	nan	inf
monomer-300-nr2-run2_result_4	11	MKIEELVLMMEKLEEKLEEIEKKAEEFFKLSDDEELKKEFEEEFEKIKKKFKEAKKLLEEVYKLYKENKLEEYKKKLLPLFLKLYEVSKEIIEFSIKLYEKLKPYREKDNELQKAANELSFLLLETIYLSINIILKLAELIYDTYEEDKKSNKNDNLTELIPVEVFKEIIKFIAEVLKFFNAEELYEEIENLPWDERLNDPEYRKKIVEYLKKKIPKYFYKYLKEEFEEEFLERLEKFVEERYARWKAADVPLPVLPLEELETEEERELLLLKEYEYRISALPPEPLLDPELLEELEEEE	5.579924981998232	0.8791696187759842	80.49262237548828	0.8100396394729614	9.143939018249512	nan	inf
monomer-300-nr2-run2_result_4	12	DLIEEIVKLVDKIEELLEEIEKKAEEFFKLSDDKELEEKFKKDIAKIKEEFKKAKELVEEVYKLYKEKKYKEMDEKLLEVYKAMSKVAKEIIKTLIYYDEKLEPYTKKNDKLQEAAKELKFLFILLIYNMIKLILLLEKLIYERYFESKKKNKNDHLVKLIPVEEFKENILFIAEVLKYFKAEELYEKIKNLPWDESLKNPEYRLKIIEELIKTIPIYFYNYLKEEFKEEFEEKIKKYIEEVYEKYKKENIELKVFSLKDLKTEEEKKYLELKAFEYLISNLPPEPELDEEEEELEELEP	9.448561605834636	0.7928275835029908	82.46805572509766	0.8147481679916382	9.283815383911133	nan	inf
monomer-300-nr2-run2_result_4	13	SMIEELVIMSKKREELLDKIEEKAKKFFELSDDKELEEKFKKKIDEIKKELKEANKLLEEVYKLYKENKYKEMSEKLLELYKKYYEVSKKTIEFLIELYKALKPYQKKDNELQEAAKELSKLSLELIYLEIETVLKLAKLIYETYEKDKKNNKNNHLTPLIPVEEFKEIIKFIAEVAKFLEAEEFAKEIENLPWDKSLEDPENRKKIIEKIEKKFPEYFYKYLLKEFEEEFLEELEKFAKERYERFKKAKIPLPVFSLEELKTEEEKKLLLLKELKYRLSALEPVPLLDPELLEEEELEP	7.422465471753706	0.8089162472348868	78.22437286376953	0.7442895770072937	11.64056396484375	nan	inf
monomer-300-nr2-run2_result_4	14	KKIEDLVLLVKKQKELLEEIEKKFKEFMELSDDEELEKEFKEKIKEIKKEFEEASKLVEKVYELYKNKKYKEMRKLLLPLYLKMNKVEKKLIEFLIELYKKLEPYTKLDNELQEKAKELKFLSLLLIYNSINTILLLAELIYETYFEDKKSNKNDNLTPLIPVEEFIETIKYIAEVLKFLNAEELYEKIKNLPWDEKLNDPEYRLEIIKFLKKEIPKYFYNYLKKEFKDEFIKKLEKIAEEIYEKYKKENIDLKVFPLSNFKTEEEKEYYLLKVLEYYISNKPFEPEEDEEELEEEEEEE	3.984105527546309	0.9240406272917816	85.90528106689453	0.8361016511917114	7.898552894592285	nan	inf
monomer-300-nr2-run2_result_4	15	SMIEEIVKLVEKIEELLEEIEKVAEEFFKLSDDEELKKEFEKDIKEIKEEFEEAKKLVEEVYKLYKENKYEEMKKKLLPLYKKMKKVSEKIIKVLIKYNEKLEPYKKKDNELKEKALKLSKLFIELIEASIYLILKLEKLIYEKYKEDKESNEEDNLTELIPVEEFIETINFIAEVLKYFEAEELYEKIKNLPFDESLKDPEFREKIVNFLEKKIPEYFYEYMKKKYKEEFEKELEEYAEEIYKKYKEKNIELKVYSLKDLKTEEEKKLFLLKVYLYKLSALEPEPEEDEEEEKLEELEE	1.718791238721173	0.9513295130928069	83.27093505859375	0.8356018662452698	8.298513412475586	nan	inf
monomer-300-nr2-run2_result_4	16	NLIEEIKKLVEKIEELLKKIEEKAEEFFELSDDEELEKEFKEDIKKIKEKFEEAKKLVEKIYELYKENKYEEMKKLLLPAYKKMYEVAKEIIENSLKYYEKLQPYRKKDDELQEKAKELSFLLLLLIYNMIKLILLLAKLIYETYEKDKKSNKNDNLTELIPVEEFKEIINFIAKVAEFFNAKELAKEIKELPWDERFNDPEYRLKIINFLEKKLPEIFYKYLKEEFEEEFIKKLEEFVEKEYEKWKKEKIELKTLPLEKLKTEEEKKYVLLKAFEYYISNKEPEPELEEEALEELLDEE	5.301593008790229	0.8683277080364354	75.31649780273438	0.7327244281768799	12.743021011352539	nan	inf
monomer-300-nr2-run2_result_4	17	DKIEEIKLLMKKIKELLEEIEKKAEEFFKLSDDEELKEEFKKELEEIKKEYEEAYKLVEKLYELYKKNKYKEARKLLLEVYKKTRKVAKKTIEFLIKFYEKLKPYQKKDNELQEKAKELSFLSILLIANSINLILLLEELILDEYFKDKESSKNDNLTPLPPVELFKEDILFIAKVLEFLNAKELAEEIKNLPWDERLNNPEYRREIIEYLKKKFPIYLYKYLKEEFKEEFIKKLEEYAKKIYEEIKKKKIESKVLSLEDLKTEEEKEYVLLKIFEYYLSNKPFEPEDEEDLLKEIELEP	3.1077467123346585	0.9095854628921881	82.11286163330078	0.8380011320114136	8.25760269165039	nan	inf
monomer-300-nr2-run2_result_4	18	KLIEEIKILVEKIKEMLEEIEKLAEEFFKLSDDEELKKEFEKEIKEIKEEFEEASKLVEEVYELYKKNKYKEMRLKLLPLYKKMKEVAKKIIEFLKKLYEKLLPYQKKDNELQEAAKKLSLKLIELIYASIYLILLLLKLIYDTYEEDKKSNKNDLITPLPPVEEFKETIKFIAETLKFFNAKELAEEIENLPWDESFNNPEYRKKIVDFLLKKIPIYIYKYLKEKYKDEFIKYLEEIAKKEYEKWKKEKVPLKTYSLETLKTEKEKEYYLLKTYLYYITALEPEPELDPEDEEEDELLE	3.7538546483307598	0.8668274303954115	62.4843864440918	0.5341958403587341	16.08357048034668	nan	inf
monomer-300-nr2-run2_result_4	19	KKIEDIVLLVKNIEKRLEEIEKLAKKFFELSDDEELKEKFEKEFAKIKKEFKEASKLVEKVYELYKEKKYEEMRKLLLELYEKMYKVAKKIIDFSIELYEKLLPYTKLDNELQEAAEELRFQLLLLIYAMINLVLKLAKLIYETYEEDKKSNKNNNLTPLIPVELFKEIIEYIAKVLEFFDAKELAEKIKNLPWDERLNDPKYRKEIIEFLEKEIPKYFYKFLKKEFKEKFIELLEKYAKEEYEKWKKKKINLNYRSLENLKTEEEKEYLLLKIFEYYVSSKEPEPILDPNDYEEIELEE	2.6056620210534254	0.9266848243166824	80.01921844482422	0.8047865033149719	9.416105270385742	nan	inf
monomer-300-nr2-run2_result_4	20	MKIEKIKLLVDKIEEDLKEIEKIAEEFFELSDDEELKKEFKESFEKIKKKFEEAKKLIDKIYELYKNKKYEEYKKLLLEAYLKMKEVAKEIIKESIKFLEKLKPYQKKDDELQEKAKKLSFKLLELIYRSILLILELAELIYEEYKEDKEKNKNDLLTPLIPVEEFKETIKFIAEVLKFFEADELYEEIKNLPWDERFEDPEFRLEVVKYLKKKIPYYFFDYLKKKFKDEFIKKLEKIAEEIYKKIKEAKVELDVFDLSKLKTEEEKKLYLLKVYEYYISNLPFEPLLDPKLEELEELEP	3.6087284991736452	0.8919595095995114	79.78919982910156	0.7787153124809265	10.70549201965332	nan	inf
monomer-300-nr2-run2_result_4	21	DKIEEIKLLVDKIEEDLDEIEKLAEEFFSLSDDEELKKWFEEEFKKIREKFEEAKKLVEEVYKLYKENKYEEMKKKLLEVYLKMNEVAKEIIKASRKLYEKLLPYEKEDNELQEAARKLRKKLLELRYKMINLILLLEKLIYDTYEEDKKSNKNKNLTPLIPVEEFLETINFIAEELEFYNAKELAEEIKNLPKDESFNNPEFRKKVVDYLIKKIPKYFYKYMKKEFKEEFEKELEEEAEKIEKEIKEKNIKSENLPLSKLKTEEEKELFLLKVYEYKISNLPYEPEEDEEELEELEDEE	3.087805209374775	0.8948787497890222	83.41609954833984	0.8264336585998535	8.214043617248535	nan	inf
monomer-300-nr2-run2_result_4	22	MKIEEIVLLVDKIKEDLEEIEKLAEEFFKLSDDEELKKEFEKSFKKIKEKLEKASELVKKIYELYKENKYEEASKLLLPAYKKMYEVAKEIIKELIKFDEKLEPYKKKDNELQKAAKKLSLKSLLLIARSIQLILKLAELIYETYEKDKKSNKNDHLTELIPNELFLEIINFIAEVLEYLNAKELYEKIKNLPWDERINDPKYRKEIIEFLKKEFPKYLYKYLKEKFKEEFEEKLEEYIKKKYEEWKKKNIELKTFSIENFKTEEEKEYYKLKALEYLLSNKPFEPELDPEDLKELKLEK	2.7143105468780337	0.9021975833598488	75.64447784423828	0.7647696733474731	10.253548622131348	nan	inf
monomer-300-nr2-run2_result_4	23	SLIEEIKILVDNIKKKLEEIEKKFKEFMELSDDKELEEWFKKKFEEIKKELEKASELVKKVYKLYKEKKYKEMDELLLELYKELKKVAKKIIEKSIELYEKLKPYQKLDNELQKKAKELAFLLIELIYSMIKLILLLEKLILERYEKSKESNENEHLVKLIPVEEFIETINFIAEVLKFFNAEELYEEIKNLPFDERLNDPEYRKKIIDKLIKKIPLYIYEYLKKEYKEEFLKKLEKEAEKIYKKIKEKNIESKTYSLKELKTEEEKEYYLLKVYEYLISSLPFEPEIDEEELLEPKLEE	2.7587197577115465	0.9148755070989516	84.73797607421875	0.8287526369094849	7.591022491455078	nan	inf
monomer-300-nr2-run2_result_4	24	SKIENLVRRAKKIEEKLEELEKKAEEFFKLSDDEELKEEFEKKIKEIKEEFKEAKKLLEEVYKLYKENKYEEFRKKLLPLYLAMKKVMKKIIEFLIELYEKLKPYEKKDDELQKAAKELKKLSLELIALSIYTILDLIELIYDTYEEDKKSNKNDLITPLIPVEEFKEDINFIAKVLKFLNAEELAEKIENLPWDERLEDPEYRKKIVEFLKKNLPKYLYKYLKKEFKKEFEEYLEKKAEEIYKEYKEKKIELKVLSLEELKTEEEKEYVLLKIYEYYLSNEKPEPELEEEEELEKEDLP	3.7237379001525284	0.9030640510428858	81.36524200439453	0.8024219274520874	9.2149019241333	nan	inf
monomer-300-nr2-run2_result_4	25	MKIEKLKKLSEKIEEKLKELKKLFEEFMKLSDDEELKEEFEKEFKEIEEEYKEAKKLLEKVYELYKEKKYEEMRKLLLPLYKKMNKVAKKIIESLIKLDEKLEPYKKLDNELQEKANELSFKSKELIYASIYLILELLELIYDTYFEDKESNDNDLLTELPPVEEFKETIEFIAKVLEYFDAKELYEKIKNLPWDESLKDPEKRKEIVEFLKKNIPIYFYKYMKKEFKDEFIKKLEKFAEEIYEKYKKEKIELKTLSLKDLKTEEEKEYVLLKIYEYYITNEEPKPDLDEEELELPELEP	25.70279529410142	0.10351385131506097	58.371578216552734	0.3794437646865845	20.762588500976562	nan	inf
monomer-300-nr2-run2_result_4	26	MKIEELVILAENIEEKLKKLEEKFEEFMKLSDDEELKEEFKKNFEEIKKKFEEAKKLLEEVYKLYKENKYEEMRKKLLPLYLAYNKVAKDIIKFLIKLDEKLKPYQKKDNELQEAAKELSKLSLELIYSALNLILKLEKLILEKYEEDKKSNKNDLLTPLIPVEEFIETINFIAEVAKYFKAEELYEEIKNLPFDERLNNPEYRKKIVEYLEKKLPYYFYKYLKEKFKDEFDKELEKYIEEEYEKYKKEKIELKVYSLKDLKTEEEREYLKLKAYLYKISNLPPKPELDEEDLEELELEE	1.7437830101394245	0.9473834287981968	81.67231750488281	0.8119058609008789	8.91341495513916	nan	inf
monomer-300-nr2-run2_result_4	27	SLIEEIVLLVKKIEELLEELEKKFEEFMKLSDDEELKEKFEKDIKEIKEKLKEAKELVEELYKLYKENKLKEASELLLEVYKKMKEVSKKIIEKLIELYKALLPYQKKDDELQKAAKELSKLSLELIYASIKLILLLLKLIYETYEKDKKSNKNDHLTPLPPVEEFKETINFIAEVLEFLNAKELYEKIKNLPWDERLNDPKYRLEIVEFLEKKIPKYFYEYMKKEFKEEFIKELEEYAEKIYEEIKKKKIKSEEFPLSKLKTEEEKEYYLLKVYEYKISNKPFEPELDPEDLELAEDLP	17.599810584905388	0.25940160070506896	68.06143951416016	0.6172487735748291	16.322237014770508	nan	inf
monomer-300-nr2-run2_result_4	28	DKIENIVKKVNKIEEELKKIEELFEEFMKLSDDEKLKEEFKKKIEEIKKKFEEAKKLVEEVYELYKKKKYEEMKKKLLELYKKMYEVSKKIIEELIKLIKKLEPYQKKDNELQEAAKKLTKESYKLIYLSINLVLDLAELIYETYEKDKKSNKNKNLTPLIPVELFKEIINFIAEVLKFIDAEELAEEIKNLPWDEKLNDPKFRKEIIEKLKKEIPKYFFKYMKKKFKEEFIKELEKFHEEVYEKWKKEKIESKVDPLSKLKTEEEKEYVLLKTYEYLISNKEPEPELEEEELKELKLEE	2.2288870723380727	0.9375755145485704	82.37345886230469	0.821452260017395	8.707239151000977	nan	inf
monomer-300-nr2-run2_result_4	29	NLIEEIVKLVEAIEKRLEEIEKIAEEFFELSDDEELKKEFKESFEKIKKEFEEAKKLVEEVYELYKNKEYKKMREKLLEVYKKMRKVAKKIIEKSIYFDEKLEPYKKKDNELQEKAKKLSKELKLLIYLMILLILKLAELIYKTYEEDKKSNKEDHLTPLIPVEEFKEDILFIAEVAKYFNAEELYKEIKNLPFDESLENPEFRKKIVQFLLDKLPEIFYEYLKKEFKEEFIEELRKFVEERYKKYKEKKIELPVYPLSELKTEEEEKYVLLKEFLYKISALEPEPELDPEELLKPKLEP	9.218612936961518	0.8105103010680361	77.34292602539062	0.7561501264572144	11.678159713745117	nan	inf
monomer-300-nr2-run2_result_4	30	MKIEEIVRLVEKIEELLKEIEKLADEFFKLSDDEELKKEFEKKIEEIRKEFEEAKKLVLKVYELYKKNKYEEMKKLLLELYEKMFEVSKKIIKFSIELLEKLEPYKKLDNELKEKANELSFKLIELIYTSIELILLLAELIYDEYEKDKKSNKNDNLTPLIPVEKFLEMIDFIAEVLKYLKAEELYEKIKNLPKDESFNDPKYRKEVIDFLKKKIPKYFFKYLKEEYEEKFLERLEKFAEERYEEWKKKKVELPVDSLEDLETEEEKEAFLLKEYQYLLSNKEPEPELDPEEELEAEDEP	2.279250117041531	0.9304622818948921	82.61934661865234	0.8115092515945435	9.137189865112305	nan	inf
monomer-300-nr2-run2_result_4	31	KLIEEIKKLVDKIEKDLEEIEKKAEEFFKLSDDEELKKEFEKEFKEIKEEFKEAKKIIDKIYELYKEKKYKEMDKLLLEAYLKMYKVAKKIIETAIKFKEKLEPYKKKDNELQEAAKELSFKLDLLIYRMIELILTLAKLIYEKYKESKKSNKNDFIPELIPVEIFIEIINFIAEVLKYFNAEELYEEIKNLPFDEKLNDPEYRLKIIEKLEKEIPIYFFKYLKEKYKDEFIEFLEKYVEKKYEEYKKKNIELKVFSLEDLKTEEEKEYLLLKAYKDYISSLEPKPELEEEAELELELEP	3.792915468499932	0.8947783795974825	77.83960723876953	0.7507123947143555	11.69164752960205	nan	inf
monomer-300-nr2-run2_result_5	0	EELKELFEKYPEFKEYAKKVLKAPDEEIIKAYEEAMKTYEESKLEEEKNFLEEELKKYPWLPKSIIKLIKLAKAFKLLAEKYLKEKPEEKEKFIAYSKLADKAIELAKEELKKLPKPKTEEEKKERKPFEEFFEFESFDIRYESAEKIVDLIFEEVEKENPEPNVNKKELVFEKILELSKEFSKEFSKYLLYAFVLKLKKEKYTNEEIAEIIYKVLTKKLKSYDEVDEEILKKLAEAISLIPKELDKEELSKDNPEKRKELLENLEKFAKAFEEVEEEIKKKAKEYEEKKKLEKKLEELK	12.89607588503772	0.372748839531012	71.33135223388672	0.5379554629325867	17.682281494140625	nan	inf
monomer-300-nr2-run2_result_5	1	DILKELFEKYPELKEELKKIFKAPDEEIEKNIKEALETYEKSKNKELDELLEKLQKEHPWIPKEIILLIKLAKAFYLKAKKSYEEEPEKKDEFIAYSKAAAKAMELAKELLAKLPKPATKEEEEERKPFKELLERLSFEILYESAKLIVEMIEEEVKKENKEPNKNLKELVFEKILELSKDFSEEYSKYLIYAYVAKLKEENYTPEEIAKIIYNVLTKKLKSYDEVDEEILKKLAKAIELIPKKIDEKELSWDNPEKIKELIKKIEEFSKAFKEVEKEIEEAAKKYEEEKKKKEEEEKKK	4.418776914480866	0.7565703428150633	77.5895004272461	0.7104102373123169	11.862388610839844	nan	inf
monomer-300-nr2-run2_result_5	2	SILEKLFSKYPEFKEYAKKVLKAPDEKIIEAVKEALKTYEESKNEELEKFLKEQQEKYPWIPEDIILLLKLAEAFKLLAEKYYKEKPEKVEDFIAYYKLAEKAIELAKELLAKLPKPKTEEEAKERAPFLAFVEDKSFDILFESAEKLVDIIEEEVEKENPEPNKNKKELVFEKILELSKEFSEEAKKYLLYAYVLKLKKENYTDEEIAEIIYNVLTKKLKSYDEIDEEILKELAEAIKLIPKKLDKEELSPDNPEKRKELREKLDKFAKAFEEVEKKIKEKAEKYKKEKEKKEEEEKKK	5.9198750392506705	0.8384756392812671	79.91014862060547	0.7723801136016846	9.706145286560059	nan	inf
monomer-300-nr2-run2_result_5	3	ERLEELFSRYPELKEKLKEIFKAPDEEIIKNIEEALKTYEESKLEEERAALEAALAAHPWIPPEIVLLLELARAFLLAALKSYKEKPEEVDKFFAYSRAAETAIELAKELLAELPPPATPEEAEERAPFEAWFRREAFNILYTSAEKAVEIIEEKVKKENKDKNKDLREEVMKEVLEYSKSLSEEAQKYLLYAYVLKLKKENYTNEEIAEIYYKVLTEKLKVYDEIDEEILKKLAEAISLIPKELSKEELSPENPAKFEELLAKIDAFAAKLKEVEKEIEEKAKEYKEKKEKEKEEEEKK	1.2085995488336423	0.9686521448690791	89.34230041503906	0.8685310482978821	5.877391815185547	nan	inf
monomer-300-nr2-run2_result_5	4	EELEELLSKYPELKEKMKEIFNAPDEEIEKYIQEALKTYEESKNEELDKKLAEWLAKHPWIPKEVIMLLKLAEAFLLLAKKKLKEEPEKVDEFLKYSKAAAIALDLAKELLAQLPAPKTPEEAEERKPFLEFVERKSYEILYTSAEITVDIIYEEVEKEIKEENVDLREVVMEKILELSKSYSPEYQKYLLYAYVRKLKAEKYTPEEIAKILYKVLTKKLKVYDEVDEEILKKLAEAIELIPEKLDKEELSPENPEKFKELLENLEKFAEALEKVKKEIEEAAEKYKEEKEKKEKEEKEK	1.191974621024322	0.9676281831179858	87.92240905761719	0.8304851055145264	6.579586982727051	nan	inf
monomer-300-nr2-run2_result_5	5	SRLEELFARYPELKEFAKKVLKAPDEEIEKAIREALETYEEAKLEELDRFLEEALAAHPWIPEEIVLLLKLARAFLLAAEKALKEEPEKVDKFIAYSKLAAEALDLAEELLAQLPEPATEEEREERRPFEEFLRRERFDILFTAAMKLVEIIEEKVKKENKEPNVDLRKLVYKEILELSKEFSPRFQSYLHFAFVLKLKEENFTNEEIAEIIYEVETEKLKSYDEVDEEILKKLAEAISLIPKKLDEEELSPDNPERREELLERIEKFAEAMKKVEKEIKEKAEKYKKEKEEKKKEEELK	1.4382880718808777	0.9609413437961507	87.25164031982422	0.8295091390609741	6.706369400024414	nan	inf
monomer-300-nr2-run2_result_5	6	EILKELFEKYPELVEDAKKIFKAPEEEIIKNIEEAMKTYEESKLKELDEKLEKLEKEYPWIPKSIILLIKLARAALLLAKKYYKEKPEEIEKFIAYSKLADKAMDFAKEELAKLPKPKTKEEAEKRKPFEEFLERESFKIRFEAAEEIVKIIEEEVEKENKEKNINKDELVMEKILELSEEFSEEFKAYLLYAYVLKLKKENKTNEEIAEIYYKVLTKKLKVYDEVDEEILKKLAEAISLIPKELSEEELSEENPEKIKELIAKIEAFAKALKEVEKEIEKKAKEYEEEKKKKEEEEKKK	1.5472502898281246	0.9525624235969086	84.61434173583984	0.8174504637718201	7.432422161102295	nan	inf
monomer-300-nr2-run2_result_5	7	SRLERLFSRYPEFKEFAKEVLKAPEEEIVKKIEEALKTYEESKNKELTEYLEEQLKKHPWIPEEIIELLKLAEAFRLLAEKYYKEEPEKIDDFYAYSKLAAKALELAKELWAQLPEPKTEEERKERKPFEEFLERKSFNILKSSAEKIVEIIWEEVKKEIKEKNVDLREEVMKKVLEYSKELSEEYQKYLLYAYVQKLKAENLTDKEIAEILYKVLTKKLKSYDEVDEEILEKLAEAISLIPKVLDEAAISEDNPEAFKKLLENIEKFAKAYEEVKKEIEEKAKEYEKEKEEKKKKEEEK	1.734985866901835	0.9461490778909842	82.39576721191406	0.7739872932434082	8.846707344055176	nan	inf
monomer-300-nr2-run2_result_5	8	EELKRLFEKYPELKEYMKEVLKKPDEEIEKTVKEAMETYEESKFEEEEKELEELLKKHPWIPEDIVLLLKLAEAFRLKALKALEEEPEKKDEFLAYNRLAAKALELAEELWKKLPEPKTEEEKKERKPFEEWLERKRFEILYTSAKKTVELIWEEVKKENPEPNVDLREEVFKKILELSKTYSPEFKKYLLYAYVQKLKEEKYTNKEIAEIIYKVLTEKLKEYDEIDEEILEKLAEAISLIPKKLDEEEISEDNPEKIKELIENIEKFAEKFEEVEKEIKEKAEKYKKEKEEKEKKEKEK	10.815526612420827	0.5209868415124462	75.62311553955078	0.7013983726501465	12.263099670410156	nan	inf
monomer-300-nr2-run2_result_5	9	SELEKLLSKYPEFKEYAKKVLKAPDEEIIKAIEEAMKTYEESKDEELVKYLEEEKKKHPWIPEDIILLLKLAKAFKLLAEKYLKEKPEEKDLFFAYYKLAEKALELAKELWEKLPEPKTEEERKERKPFEEFLEYERFKILFESALTAVDIIEEEVKKENKEKNVNLREKVFEKILEYSKNLSEEAKEYYLYAYVLKLKKEKYTDKEIAEIIYNVLTKKLKSYDEIDEEILNELAKAISLVPKELDEEKLSDDNPEERKKLIEKLKKFAEAMKKVEEKIKEKAEKYKKEKEKEKEEKEKK	1.2310795702730974	0.9652397731206067	85.38617706298828	0.8160960674285889	7.357460021972656	nan	inf
monomer-300-nr2-run2_result_5	10	SLLEELFSKYPELKEAMKEILKAPEEEIIKNIEEALKTYEESKNEELDKFLDELEKKYPWIPKEIINLLKLAEAFLLKAKNYYKNEPEKKDKFFAYSKLAEKALELAEKELEKLPKPKTEEEEKEREPFKEFFERKKYEILYESAEITVEIIYEEVKKENKEPNKNLKELVFEKILEYSESLSEEAKKYLLYAFVKKLKEENYTDEEIAEIIYKVLTKKLKSYDEIDEEILKKLAEAIKLIPKKLNKEELSEKNPEKIKELIKNLEEFAKKFEEVKKEIEEKAKEKKKKEEEEKKKEEEK	1.2261148713666228	0.9665929415452986	85.62963104248047	0.8236513137817383	7.2618513107299805	nan	inf
monomer-300-nr2-run2_result_5	11	SELEELFSKYPEFVEKAKEILKKPDEEIIKAVEEAMKTYEESKDEELEKKLEELQKKHPWIPKEIILLLKLAKAFLLLAEKKYKEEPEKKEEFFAYAKLAAYALELAEELWKKLPKPKTEEEAKERKPFEEMLRFESFEILYKAALKIVEIIEEEVKKENKEPNVDLREVVLDKVLEYSKSMSPKFQEYLLYALVLKLKEEKYTPEEIAEIYYKVLTKKLKSYDEIDEEILKELAKAIELVPEVLSEEELSPENPEKREELLKKLKAFAEAMKKVEEKIKEKAKEYEKKKEEEEKKKKEK	1.1252039147474955	0.9711839062351909	88.73186492919922	0.8465607762336731	6.061893939971924	nan	inf
monomer-300-nr2-run2_result_5	12	DKLKFLFEKYPEFKEFAKKVFKAPDEEIEKIIEEALKTYEESKKKEEVEFLEKALKENPWIPEEILLLIKLAEAFLLLAEKYYKEKPEEIDKFYAYSKLAFKAMELAKELLKKLPEPKTEKEKEERKPFEEWLEDKFFEIYFKSAKKIVEIIEEEVEKENKDPNKNKRELVMEKILEYSKELSEEAKSYLLFAYVLKLKKENFTNEEIAEIYYKVLTKKLKVYDKVDEEILKKLAEAISLIPKVLDEKELSPENPEKRKELREKLEKFSEALKKVEEEIKKAAEEYEKKKKEEEAKEKAK	1.8022297563926608	0.9350194947743832	77.19147491455078	0.7677799463272095	10.23842716217041	nan	inf
monomer-300-nr2-run2_result_5	13	DKLEKLFKNYPELKEFLKKVFKKPDEEIVKIIKEALETYEKAKLEEEKEKLEEWLKKYPWIPELIIELIKLAKAFLLKAEKSLKEQPEKIDDFIAYSKAAAKAMELAKEELAKLPKPKTKEEEEERKPFLEWLEFEIFDILYTSAEKIVEIIWEEVKKENPEPNVNLKEEVYKRILELSKEFSPEFSAYLLYAFVLKLKEENYTPEEIAEIIYNVETKKLKVYDEIDEEILKKLAEAIKLIPKKLDKKELSKENPEKRKELLKKLKEFDKAYKEVKKEIEEKAKKYEEEKKKKKEKEKKK	1.397085216120703	0.9590403090238645	84.50768280029297	0.8058611750602722	7.756847381591797	nan	inf
monomer-300-nr2-run2_result_5	14	SELEELFSRYPEFKEFAKKVLKAPDEKIVELVKKALETYEESKNEEKREKLEKWLKEHPWIPEEIIKLLKLAEAFRLLAEKSLKEEPEKKDLFIASYKLAFKALELAEKLLKELPEPKTEEEKEEWKPFKEFFEREAFRIRYTSAKELVKLIREEVEKEIPEPNVNLREEVFRRVLKLSKEFSEEAKKYLLYALVQELKEENYTNEEIAEIIYNVLTKELESYDEVDEEILKKLAEAISLIPEKLDEEELSEDNPEAFKELLERLEKFAKEFEKVEKEIKEKAEKYEKEKKEKEEEEKKK	1.6273912758345013	0.9526876279190397	87.35138702392578	0.8251323103904724	6.581148147583008	nan	inf
monomer-300-nr2-run2_result_5	15	EELEELFSKYPELKEELKKIFKVPDEKIVELIEEALETYEEAKLEEEEKFWEKLLKEHPWIPKEIILLLKLAKAFLLKAKKAYEEEPEKKDLFLAYSKAADKALELAKELWKKLPKPKTEEEEKERKPFEEYLEREIFKIRYESAKKIVEIFEEEVEKEIKEPNVDLRKEVYKKVKEYSKSLSEEAKKYLYYAYVQKLKEENYTNEEIAKIIYEVETEELKVYDEVDEEILKELAEAISLIPKKLDEKELSEENPEKIKELIENIEKFAKAYEEVKKKIEEKAKEYEKKKEEEKKKKEEE	1.481762306321427	0.9664027626089419	88.71363830566406	0.854428768157959	6.1360626220703125	nan	inf
monomer-300-nr2-run2_result_5	16	SRLEKLFSKYPELKEKAKEIFKEPDEEIIKNVEEALKTYEESKLEEEERRWKEWLEKHPEIPEEIILLLKLARAFLLLALKYYKEEPEKVDKFFAYAKLAFEALEIARELWAQLPPPATPEEEEEWKPFREWLEDEIDRILLKAAEEIVKIIEEKVKKENKEKNVDLRKEVMKEILKYSKSLSPEAQEYLLYAYVLKLKKENYTPEEIAEILYEVLKEELKVYDEIDEEILKKLAEAIELIPKELDEEKLSPDNPEARKELRKKRKEFAKKYKEVKEEIEKKAKEYEEKKKEEEKKKKEE	2.5198164042794318	0.883540096329804	85.30277252197266	0.8126485347747803	7.342377662658691	nan	inf
monomer-300-nr2-run2_result_5	17	SILEELFSKYPEFKEYAKEVLKVPDEEIVKAVKEALETYEKSKKEEEKKKWEKLLKEHPWIPKEIILLLKLAEAFKLLAKKYLEEKPEEKEKFYAYSKLAFKALELAKELWEKLPEPKSEEEKKERKPFEEELERKIFDILFESAEIIVEIIKEEVEKENKEKNKDLRELVYEKILEYSKSLSEEAKKYLLFAYVLKLKEEKLTPKEIAEIIYKVKTKKLKSYDEIDEEILKKLEEAIKLIPEKLDKEELSEENPEKRKELIEKIEKFSKAYEEVEKEIEEKAKKYEEEKKKKEEEEKKK	1.946185002440313	0.9544574943887976	85.17562103271484	0.817537784576416	7.354466915130615	nan	inf
monomer-300-nr2-run2_result_5	18	SLLEELFSKYPEFVEYAKKVLKAPDEEIVKAIKEALKTYEESKDEELRARLEAALAAHPWIPREIINLIKLAKAFLLLAEKYLKEKPEEIDKFYAYSALADKAIELAEELLAQLPAPATPEEAEARAPFREFLERESFDILKTSAEIAVEIIEEEVKKEIKEENVDLRKEVFKKILEYSKNLSEKAQSYYLYAFVQKLKEENYTNEEIAEIIYKVLTEKLKKYDEVDEEILKKLAEAISLIPKKVDKEKLSEDNPEAREEFLKKLEEFAKKFKEVEKEIKEKAEEKEKKEKEEKEKEELK	1.861232089874176	0.9392249764091338	87.57197570800781	0.8295972347259521	6.667104244232178	nan	inf
monomer-300-nr2-run2_result_5	19	EKLEKLKEKYPELIEAMKKILKAPEEEIEKTIEEALKTYEESKKEKEKKFLEEELKKNPWLPEEIIELIKLAEAFLLLAKKKYEEEPEKVDEFIAYAKLAALAMELAEKLLKKLPKPKSKEEAEKRKPFEDYFKRKRYEILSEAAELIVEIIEEKVEKENKEKNKDLREEVFKEILKLSKDFSEEFKKYLLYAYVRKLKEENYTNEEIAEIIYKVLTEELKVYDEVDEEILEKLAEAISLIPKKLDKEEISEDNPEKFKELEENLDKFAEAFEKVEKEIKEKAEKYKEEKEKKKKEEEEK	6.747993274234529	0.7874263187698716	79.6996841430664	0.7507504820823669	10.749072074890137	nan	inf
monomer-300-nr2-run2_result_5	20	SILEELFSKYPELVEFMKEVFKVPEEEIEKLVKEALEEYEKAKLKEEDEFYEALLKKNPEIPKEIILYIKLAKAALLLAKKYYEEEPEKKDLFFAYSKFAAKAMEIAKELWKKLPEPKTEEEKEKRKPFEELLEREIFEILSTSAELIVEIIEEEVKKEIKDENVDLREEVLKRVLEYSKEMSEEYKKYLLYAFVLKLKEENFTPEEIAEILYKVLTEELEKYDEVDEEILKKLAEAVELIPKKLDKEKLSKENPEAFKELLKKLNEFAEALEKVEKEIKEAAEKYEEEKKKKEEEEKKK	1.4182287126574342	0.9562731119051	86.30976867675781	0.8258092403411865	7.06171178817749	nan	inf
monomer-300-nr2-run2_result_5	21	SELEKLFSKYPELKEAAKEIFKEPDEEIIKNIEEALEEYEKSKLEEREKFLEEAKAAHPWLPEEILLLLKLARAFKLKAEKYYKEKPEEKEKFIQYAKLAHKAMELAKKLWEELPEPETEEEEKERQPFREFLEREIFNIRYESAKKIVEIIEEEVKKEIKEENVDLREEVMKRILELSKSFSEEAKSYLLYAYVQKLKEEKYSNEEIAKIIYKVLTEELKSYDEVDEEILEKLAEAISLIPKKLDEKELSPENPEKFKELLEKIKKFDEAYKEVKKEIEEAAKKKEEEEKKKKKEEEEK	1.3641300195560577	0.958977590498079	86.68333435058594	0.8260921835899353	6.8655242919921875	nan	inf
monomer-300-nr2-run2_result_5	22	DRLKRLFEKYPELIEKLKEIFKVPEEEIVKLVEEALKTYEEAKLEEEEKLLAELLAAHPWIPEEIVELLKLAKAFLLLAEKSYKENPEEKDLFYAYAKAAALAIELAKKLLAELPEPKTEEEAEERKPFLELLESESFDILKKAAEKIVEIIKEEVEKEIKEKNVNIEKEVFKKILEYSKEMSEEFQKYLLYAYVQKLLEEKKTPEEIAEIIYEVLTEKLKVYDEVDEKILEKLAEAIKLIPKKLDKEELSKSNPEKRKELLEKLEEFAKKYKEVEKEIEEKAKEYEKKKKEKEEEEEKA	8.04682214739229	0.6057946488094201	69.11278533935547	0.6072754859924316	15.13865852355957	nan	inf
monomer-300-nr2-run2_result_5	23	SILEELFSKYPEFKEKLKEYAKAPEEEIKKLVEEALKTYEESKDKELDELLEKLQKEHPWIPKEIILLIKLAKAFLLLAKKYLKEEPDKVDLFFTAAKAADFAIELAKKLLEKLPKPKSKEEEEERKPFLELLERLSFEILYEAAEEIVKIFRKEVEEEIKEENVDLDEEVYKKILEYSKSLSKEFQAYLLYAYVRKLKEEKKTNEEIAEIIYKVKTKELEVYDEVDEEILKELAEAISLIPEKVDEEALSPENPEAQKEFREKLEKFAKAYEEVEKKIEEKAEEYKKEKEEKEKEEKEK	1.7393605798635499	0.9382958997798062	87.23017883300781	0.8379798531532288	6.5441765785217285	nan	inf
monomer-300-nr2-run2_result_5	24	EELEKLFSRYPELKEKLKEIFKKPDEEIVKIIEEAMETYEKSKLEEEDERLEKLLKEYPEIPEEIVLLLKLAKAFLLLAEKYLKEKPEKVDDFLAYSKAAAIALELAKKLLAQLPKPATPEEEERWKPFKEWLEREIYEILYKSAKEIVDIFYEKAKKEIKEENVNLKEKVMEEILEYSKDLSEEAQSYLLYAFVLKLKEEKFTDEEIAEILYKVYTKKLKVYDEVDEEILKKLAEAIKLIPKELDEEKLSPDNPEAFKELLEKIKEFDKKYKEVKEEIEKKAKEYEEEKKKKEKEEKEK	1.9185984892436023	0.925067136064393	88.05843353271484	0.8480119705200195	6.293920040130615	nan	inf
monomer-300-nr2-run2_result_5	25	DELKELFEKYPELIEFLKEVFKAPDEEIEKYIKEALETYEEAKLEEEREKLEKWLKEHPWIPKEIILLIKLAEAFLLLALKYLKEKPEKKEDFIAYSKAAEKMMELAEELLKKLPEPKTEEEKKEREPFLRWLRRKRFKILFTSAKEIVNLIEEEVEKENPEPNVDKRELVMEKILELSKDFSKEAQAYLLYAYVLKLKEEKFTPEEIAEIYYKVLTKKLKSYDEIDEEILEKLAEAISLIPEKLDLEELSEDDPERVEELLERLKKFAEEMEKVEKEIEEAAKKYEEEKKEKEEKEKKK	1.3521046993332662	0.9698244365888342	87.69658660888672	0.8373174071311951	6.536109924316406	nan	inf
monomer-300-nr2-run2_result_5	26	SELEELFEKYPELKEEMKKISKLPDEEIEELVREALKTYEESKDEERRRFLEEALAAHPWIPKEIIRLLELAEAFLLLAKKYYKEKPEEVDKFFTASKLAEKAIELAKELLASLPEPETEEERAEREPFERWFERKAFKIRFESAELAVKIIEEEVKKEYPEENINLREEVFKKVLEYSKELSPEAQKYYLYALVLKLKKEKYTNEEIAEIIYKVLTEELKEYDEVDEEILKKLAEAISLIPEELDEEELSEDNPEKFEELLKKLEEFAKAFKEVEEEIKKAAEEYKKKKEEEKKEEEKK	1.528611763375517	0.954602749411643	86.12313079833984	0.8347632884979248	6.978218078613281	nan	inf
monomer-300-nr2-run2_result_5	27	DELKFLKEKYPKLIEDLKKIFKAPEEEIDKLIEEALKTYEESKLKELEEELEKLQKEFPEIPKEIILLLKLARAFKLLAEKYLKEEPEKKDLFLAYSKAAAKAMELALELWKKLPEPKSEEEKEKWEPFKEFLEREIFEILKESAEITVDLIEEEVEKENKEKNVDLRELVFEKILEYSKSQSEEFQKYLLYAYVLKLKEENYSNKEIAEIIYKVLTKKLKSYDEIDEEILEELEKAISLIPEKLDKEELSRDNPEKIKELLEKVDEFAKKFEEVKKKIEEKAKEYEEKKKKEEEEKKKK	1.8006772841743435	0.9328200500377998	85.48259735107422	0.7743179798126221	7.9350457191467285	nan	inf
monomer-300-nr2-run2_result_5	28	STLEHLFSKYPEFKEFAKKVFKAPDEKIEEIIKEALKTYEESKLEEEEEEWRKWLEEHPWIPEDIVLLIKLAKAFLLLAKKKLKEEPEKIDEFFAYSKLAAKAMELAKKLLEKLPPPASEEEKKEWEPFLEKLERESFDILYEAAKEIVKIIYEEVKKENKEKNKNLKEIVFEKILELSKDFSPEFQAYLLFAYVQQLKEENYTNKEIAEIIYNVLTKKLKEYNEVNEEILEKLAKAISLIPKKLDEEELSDDNPEKRKELLEKIEAFAKAYNEVKKEIEEAAKKYKEKKEEEKKKKEKE	1.1450050015812068	0.9699117854140366	87.02637481689453	0.8259037733078003	6.883894443511963	nan	inf
monomer-300-nr2-run2_result_5	29	MELEELFEKYPELIEEAKKIFKAPEEKIKELIEEAMKTYEESKDEERRERLEKELAAHPWIPKEIIRLLELAKAALLLAKKKLEEEPEKEDLFFAYSKLAAKALELAEELLAKLPPPKTKEEAEKRKPFLEWFEREKFDILYESAMLAVEIIKEKVEKEIKDENVNINEKVFEEVLEKSKEFSEEYQAYLLYALVLKLKEEKYSNEEIAEIIYKVLTKKLKVYDEVDEEILKKLAEAVSLIPEKLDEEELSEENPEKRKEFLEKLEKFAKAYKEVKKEIEEKAKKYLEEKKKKEKEEKEK	1.2670743037276078	0.9655726810763845	86.75003814697266	0.7919604778289795	7.214730739593506	nan	inf
monomer-300-nr2-run2_result_5	30	SILEELFSKYPEFLEYAKEVLKAPDEEIEKAIKEALEEYEKAKLEEEDELLEKWLEEYPEIPKEIVLLLKLAKAFLLLAKKYLKEKPEKVDEFYAYSRLAAKATELAKELLAKLPKPKSKEEEEKWAPFREYVERSIYDILFESAEIIVEVIEEKVKKEIKEKNVDLREKVFEKILEYSKKLSKEAQKYLLYAFVRKLKKENYSNEEIAKIIYKVLTKKLKVYDEVDEEILKKLAEAISLIPKELSKEELSPDNPEKRKELLKKIEEFAKAYEEVKKEIEKKAEEYKKKKEEEKEKEEKE	1.3920623526134897	0.9568059723627304	84.14900970458984	0.7762211561203003	8.39897346496582	nan	inf
monomer-300-nr2-run2_result_5	31	EELKELFEKYPELKEYLKKVFKKPDEEIIETVKKALETYKESKDEELEEKLKKLLEANPWIPKEIILLLKLAKAFLLLAEKYLKEKPEKVDDFIAYAKAAAKMMEIAKELWEKLPEPKTEEEKEKRKPFEEFLEYEIFKILYKAAEITVKIIEEKVEKEIKEPNVNKREKVFEEILELSKEFSEEFKSYLLYAYVLKLKEENYTPEEIAKIIYNVLTKKLKVYNEIDEEILNELAKAIELVPKKLDEEELSEDNPEKRKELLKKLEAFSKAMKEVEEKIKEAAKKYEEEKKEKEKKEKEK	1.2618741125928952	0.9639146480972852	87.21604919433594	0.8391865491867065	6.596709251403809	nan	inf
monomer-300-nr2-run2_result_6	0	SKYKFKLKKLEVELIEDKKDKILKLKIEYDMYKENSDEIFYRFAIEIELSFEALTNNDENKKIKVYFLLIDKNNNILYKEEIKDFLEFFEYFFIYKSYSYYIEYIMKKNPELFPDFDVNDKSFLSPEEAKEKNEKEFKEKFKKAFKAELPDESIDIDPENPEESKKLNKMRKLALRIVAEFASEKYKEELEEENKEIEAKLYLSLIFLLYYLSKKLKPEELKKKIYPLFEELFEKWKNKEIPIKAALLKLFAKALEVWLEEEKDFLYKHLSKEQAENFIKKVEELIEKLKEEAERIEKES	14.235879035281977	0.5690624059612873	55.508514404296875	0.4577406048774719	19.650634765625	nan	inf
monomer-300-nr2-run2_result_6	1	SKYKTKLSKFEVKLEENENDKILVISIEYDVYEENSNEIKYRFRIKIELNPEALINNDPNKKVKAIFELINKNNKILHKIEIPDILELFKYIFIYKSPEYYFREIAKKNPELFPDFDVNDKSWLSPEEAEEKYEKKFKEEFKKTVKAELPSLEIDIDPENPEESKKMNEIEYLALRIIIELASKKYEEELEENNLEIKIFLYLSLVFLLYYLSLKLSPEELAEKIYPLFKELYEKAKNNEIPIETALLKLYAKALKVYLEEMEEYYKKHLSEEAAERLKKLIEELIKELEKKAEKIEKES	19.200091395393304	0.21035680636773635	51.825172424316406	0.5094440579414368	19.027816772460938	nan	inf
monomer-300-nr2-run2_result_6	2	SKYKTKLEKLEVELIEDEKDKILKLSALYNIYKENSDEIFYRYEIEIEYSPEALINKDPNKSVKAIFKLINKDNKIEKEIEIPDLFELFKYIFIAKSPEYYFRYIAKKNPEWFPDFDVNNKDWLSPEELEKKNEKEFKEKFKKTFKAEFPSLEIDIDPNNPEESKKLNEKRYLALRILADLASNEYKEEEEENNLEIELYLYLSLIFLLDYLSEILEPEEFAEKVYPLFLELYEKAKNKEIPIKTALLKLFAKALEVFLEEEKPYLEKHLSKEAAEIFIEKIEELIEKLKKEAEKIEKES	21.37558562169711	0.17118914663702112	51.650360107421875	0.5547775030136108	18.19065284729004	nan	inf
monomer-300-nr2-run2_result_6	3	SKYKTKIEKLEVKLEKKENKDILKLELELNIYKENSDEIFYKVKFVVELSFESLINNDPNNSIKVYFELIDKNNNIKHKIEIKNFLELFEYIFLYESPEYYIREIMKKHPELFPDFDVNDPSWPSPEEAKEKNEKKFKEEFEKTFEAPLPSREIDIDPENPEESEKMQKMLYLAIRIVNKFASSKYKEKLKENNIEIKFELYLALFFLLYYLSKILSPEELKEKIYPKFKELFEKAYNKEITIETALLKLFATALEVFLEKMKDYFRKHWSEEAAKKWEEAVKKLIEELYKKAEELEKKS	1.4733054206437939	0.9585106924526849	85.09379577636719	0.8598908185958862	6.161907196044922	nan	inf
monomer-300-nr2-run2_result_6	4	SKYKMKLEKLELKIEEKEDELIYVLKATYNIYKENSDKIFYKVEVEVELSFEALINKDPNKAVKVIFKKINLENKILHEFEIKDFDKFFEYFFIAKSPEYFIREIMKKYPELFPDFDVNDKSFLSPEELKKKNEEEFKKKFKEAFKAEYPDRSIDIDPENPEESEKLQKRRDLALRIVAELASEKYKEELEKNPKEIKLKLYLALFYLLDYLSEILEPEELKKAIYDKAVELYKKAKNKEIPIETAFLYLFAEALKVWLEEEKEYFEKHLPKEAAERLKEAIEKLIEELKKKAEEIEKES	20.782316406115978	0.274933960634662	55.257530212402344	0.46705079078674316	19.551450729370117	nan	inf
monomer-300-nr2-run2_result_6	5	SKYKAKLEKLELELIEKEDDIILKLKIKYNIYKENSKEIFYRVEFEIELSPKALVNNDPNKKIKAYFKLIDKNNKVLHKIEIPDLEIFFEYFFIAKSYEYFFREIARKYPELFPDFDVNDKDWPSFEEMKEKYEKEFKKKFKEAFKAELPSKEIDIDPSNPEESKKLNEKRYLAERILAEFAAEKEKEEKEEEDLELKARKYLAFIYLLYYLSEKLEPEELKKKIIPLFEELYEKWKNKEIPIEVAFLKLFAEAIKVYLEEEEEYYKKHLSEEAAERWKKLIEELIEKYLKEAEKLEKES	20.679170372383748	0.266967031142639	63.41454315185547	0.40563327074050903	19.6094913482666	nan	inf
monomer-300-nr2-run2_result_6	6	SKYKFKLSELKVEIKEEKNDKIIVLSLKYDVYEENSDEIKYRFEIKVELSFEALINNDPNKSIKVYFNLINKDNKILYKKEIKDFVKFIKYYFIYESPEYFIREEFKKNPELFPDFDINDPSWLSPEEAEKKNLEKEKKKFEEAFEAKFPSLTIDIDPNNPEESKKLNELRYLAFLIIAKFASEKDEEEEKENNLELKARLYLSLFFLLYYLSKKLPPEKLKEKIYPLFKELYEKAKNKEIPIEAALLELYAKALEVWLEEEKDYLYKHLPEESAKRIIEKIKKLIEELKEKAKKIKEES	14.856559553055844	0.20945956749158764	64.85686492919922	0.3864402174949646	20.585817337036133	nan	inf
monomer-300-nr2-run2_result_6	7	SKYKFKLEKFELKIEKKDNDLILKLSIEYNVYKENSDEIFYKFKVVIELSFEALINNDPNKSIKVKFELINKNNEIEKTIEIKDFLEFFESFFIYKSPEYYFRELARKYPEWFPDFDTSDKDWLSPEEAKEKYEKEFDKKFEEAFKAKFPPESIDIDPSNPEESKKLNKERRLALRILAEFAAEEEEEEKEKEDKEFLIKLYLAFFFLLYYLSKKLEPEKLKEAIYDEFKELFEKAYNKEIPIETAFLKLFAKALEVYLKEEEEYLRKHLSEEQAERWIEAIKKLIERLRKEAEELEKKS	4.433619560509333	0.83218784420935	76.43705749511719	0.7656332850456238	9.763617515563965	nan	inf
monomer-300-nr2-run2_result_6	8	SKLKTKIEKFEVELVLDKNKKIIKINIEYNIYKENSDKIFYRFQIEIELSFEALINKNENDKIKVKFKKINENNEIEYEFEIKDFLKFFKYFFDYESIEYYIREIMKKYPELFPDYDFNDKDWLSPEEALEKNEKKFKEDFKKAFKAELPSKEINIDPNNPEKSKELNEKLYYALKVVAKLASSENKEEEKEENLKKKIELYLSLVYLLYYLSEILEPEEFKKKIYPLFEELFEKAYNNEIPIETALLKLYAKALEVFLEEIKDFLYKNLSKESAEIFIKKIENLIKKLEEKAEKIEKES	15.907884136080586	0.5963644947817653	61.98880386352539	0.5253618955612183	16.232341766357422	nan	inf
monomer-300-nr2-run2_result_6	9	SKYKTKLSKLEVKLEENEDDKSLILKLTYDIYKENSDEIFYRFEIEVILSPKALTNNDPNKYVKTYFNLIDKNNNIKHKIEIPDFIELFEYIFISKSPAYFIREIMKKNPELFPDFDINDKDYPSFEERKKKYEEEFKKEFKETFKAELPSLEIDIDPNNPEESKKLNKRRYLALRIIAKFASKEYEEELEEENKEIEAELILSLFFLLYYLSEKLPPEELAKKIYPLFEELFEKAKNKEIPIKTALLKLYAKALEVWLEENKEFYEKHLEPEQAKRIIEEIEKLIKKLEEEAEKILKES	15.062940462528763	0.336614476251373	61.220115661621094	0.5447124242782593	17.05554962158203	nan	inf
monomer-300-nr2-run2_result_6	10	SKLKTVLKELKVELVEDKDDFILVLKAVYDIYKENSDKVFYRFEVVVELSFKALINNDPNKSVKVEFKLLDENNKVLKTFEIKDFLKFYEYYFDYDSLEYFFRELAKKHPEWFPDFDISDKDWLSPEEAKEKNEKKFKEEFKKAFKAEYPSEDIDIDPNNPEESKKLRKEEALAFRTIAKLASEKEEEEEEEEDKELKLRLYLSLFFLLYYLSKKLSPEELAEKIYPLFLEEYEKAKNKEITIETALLRIFAKALEVYRELMEEYYKKHLSEEAAERIIKLIEELIEKLKKKAEELEKKS	23.034681114055793	0.1449913278138058	52.706512451171875	0.46159645915031433	19.691547393798828	nan	inf
monomer-300-nr2-run2_result_6	11	SKYKSKISKYELELIEEKDKKILKLKITIDIYKENSDEVFYRVEFEVEYSIEALVNNDPNKAIKVYFKLINKNNEILKEIEIKDFLEFFKYFFIHESLKYYIEYIMRKNPEDFPDFDVSDKSWLSPEEAEAINKEREDRRFEEAFEAPRPSPEIDIDPENPEESKKLNEMRDLALRILARFAAEEEEEEEEEEDPKLKIELALAMIFLLDYLSKILEPKELAEKVVPLFNELFEKAKNKEIPIETAFLKLFAKAVEVFLEEEEPYLRKHLPPEAAARWIEAIRRLIERLRKEAERIEKES	17.195171746925716	0.4424586770812057	59.14201736450195	0.46412187814712524	18.785879135131836	nan	inf
monomer-300-nr2-run2_result_6	12	SKYKLKIKKFELKLIEDKDKKILKLIIEYDLYKENSDEIFYRFAIEIELSPEALINKNPNDSIKVYFKLINKNNEIEKEIEIKNIVEFFKYFFIAKSPKYYIEYIMKKNPEDFPDYDVSDKSIPSPEEIEKKYEKEFEEKFKKTFKADYPSKSIDIDPKNPEKSKELNELRYLADYIIAEFASEKYKELKEEENIEIKIKYYLALIFLLYYLSKKLEPEELKKKIYPLFEELYEKAKNKEIPIESAVLKLFAKALKVYLELEKDYYLKHWSEEAAKIWIEKVEELIKKLEKEAEEIEKKS	1.5352704762905325	0.9507881978824447	81.57594299316406	0.8346132040023804	7.420851707458496	nan	inf
monomer-300-nr2-run2_result_6	13	SDYEYKLSKLEVELIEDEEDKILKLIAEYDIYKKDSKEIFYRFAVEIELSFKALTNKDPEKSVKVYFKLINKDNKIEHEIEIKDLIEFIEYFFISKSLKYYAEYIMKKNPELFPDYDINNKDILSFEEAKKKYEEEFKKKFKETFKAEYPSEEIDIDPNNPEESKKMNKMRSLALRILAEFASEKYEEELEEEDLEIKLKLYLSLIFLLYYLSKKLDPETLAEKIVPLFNELFDKAKNKEIPIEVALLKLYAKAIEVFLEEEREYLEKHWTPEQAQIWIDKIEELIERLRKEAEKLEKES	22.3135315332466	0.19512374780937408	50.899009704589844	0.45017093420028687	19.439449310302734	nan	inf
monomer-300-nr2-run2_result_6	14	SKYKFKLKELKVELIKDKDKLILKLSIEYEVYKENSDEVFYRFKFEIELSPEALINKDPNKAIKVYFLKIDKNNKILKKIEIKDFLKFAEYFFIYKSPEYYIREIMRKNPEWFPDFDINDPSWPSPEEAKKKYEKEFDKLYEKTFKAKYPSEEIDIDPNNPEESKKLNKLERLADRIVTELASEEDEEEEEEEDKELKLKKYLSLFLLLYYLSEKLEPEELAKKVYEKFKELFEKAYNKEIPIEAALLELYATALEVYLELKKDYYLKHWSEEQAKIFIEKVEKLIEKYREKAKKIKEES	14.212566844802065	0.26749425869534216	66.61469268798828	0.6071847677230835	13.7373685836792	nan	inf
monomer-300-nr2-run2_result_6	15	SNYKEKLSKLELEAILEEDKKILKLIIEYDIYKENSNEIFYRYQVEIELSFEALVNNDPNKAVKVYFKLINKNNEILKEFHIPDLFKFIEYYFIAESPEYFFREIAKKYPELFPDFDINDKNYLSFEERKEINEKKFKEKFKETFKAERPSREIDIDPENPEESKKLNEKRDLAERIVAELASEKKEEEDEEEDKEFWARLYLSFIFLLYYLSEILEPEELKKKIFPLFDEEFEKWYNKEITIKTAFLRLFAKALEVYREEMKPYYEKHLSKEQAEILFEKIEELIEELKKKAEELEKKS	23.19353460777284	0.16461769325294795	46.24482727050781	0.36740317940711975	20.960285186767578	nan	inf
monomer-300-nr2-run2_result_6	16	SDYEFKLEELKIELKDNKNSKSLILKIKYNVYKKNSKEVFYSFEIEIELSFEALVNKDENKSVKVTFKKINKNNEVLYEEEIKDFFEFAKYYFIYDSYEYYIREIMKKNPELFPDYDINDKSWLTPEEAEKKKEKEDKEAFKKAFKAELPSLEIDIDPNNPEESKKLNELEYLALRIVSKFASEKYEEEEKEKDPELLSKIYLSLFFLLYYLSKKLEPEELKEKIYPLFEELYEKYKNKEIPIETALLKLFAKALEVWLEEKKEWLKKHLPEESAKRWEEKVKELIEKFKKKAEKLEKES	16.48596075171719	0.3834903790968961	65.91828155517578	0.49221670627593994	18.994808197021484	nan	inf
monomer-300-nr2-run2_result_6	17	SKYKFKLEKFEVKLIKKEDDLIIKIIIEYNVYKENSDKVFYKFAVEIELSPEALVNKDPEKSIKVYFKLINEKNKILKTIEIKDFVEFFEYFFIAESLEYYFREIAKKNPEDFPDFDINDKSFLSFEELKEKNLKKFEKEFEETFKAPFPSPEIDIDPENPEESEKLNKLRELAFRILAKLASKKKKEEKEKNDKEYEIFLYLALVFLLYYLSKKLEPEELAKAIVPEFKELFEKWYNKEIPIKTALLRLFAKAVRVWLEEEKEYLLKHLSEESAQIIIEKIEELIKKLEEEAEKIEEES	19.112683184615	0.24119679050847476	49.26137161254883	0.34319910407066345	21.606870651245117	nan	inf
monomer-300-nr2-run2_result_6	18	SKYKFKLEKLEVKLVEDKDDKILVLKITYNMYKENSDEVFLRTEIEVEYSPEALINNDPNKAIKVYFKVIDKNNNILHEFEIKDFYEFFKSFFISESPEYYIEEIIRKNPELFPDYDVSNKDFLSPKEREEKYEKEFKKKFKEAFKADYPSKEIDIDPNNPEESKKLNEREYLADYIVAKFASEKYKEKLKEENKEIKAKLYLALFFLLEYLSEKLSPEELKKKIYDKFVELYEKWKNKELPIETSLLKLFATALEVYLEEKKDYYYKNLSKESADILIEKIEELIKKLKEEAEKIEKES	15.813743933874369	0.530187316283709	63.545902252197266	0.5228080749511719	16.82553482055664	nan	inf
monomer-300-nr2-run2_result_6	19	SKYKTELKELKVELVENKNEKSFVLSIKYDIYKENSKEIFYRFEVKIILSPEALINNDPNKAIKVYFKLIDKNNKIVKEFEIKDFLLFFEYFFIAKSYSYFIEYIMKKYPELFPDYDVNDKNILSYEEMKKKYEEEFRKRFEEAFEAPLPPRTIDIDPENPEESKKLNEMRYLALRIVAELAAEEFEEEEEEEDKELEAFLYLSLFFLLYYLSKVLSPEEFAEKVYPKFEELFEKYKNKEIPIKVALLKLFATALEVWLEEERPYLRRHLPPEAAARIEAAIRALIERLRKEAEKLEKES	13.033157211366074	0.3768593479327181	63.235595703125	0.48429587483406067	18.16423988342285	nan	inf
monomer-300-nr2-run2_result_6	20	SNYKMKIKNFKIELKEEKNDLKLIISIEYDIYKENSDEIFYRYEVKIELSPEALVNKDPNKSIKVYFKLIDKNNKILHEELIEDLLEFIKYFFISESLEYYFRELAKKNPELFPDFDTSDPSFLSPEEAEKKYEEKFKKKFKEAAKAELPSLEIDIDPENPEESKKMNEIRYLAERIVMTLASEKFKEKEEENNIEIKIFLALSLVFLLYYLSKKLEPEEFKEKIYPLFKKLYEEWKNKKIPIEAAFLKLFAKALEVWLEEEKDYYYKHLSPESAERIIKLIEELIEKLKKKAEEIEKKS	19.687052906488955	0.2747524801804873	54.287925720214844	0.41628071665763855	19.363969802856445	nan	inf
monomer-300-nr2-run2_result_6	21	SKLETKLEELKVELIEDKDKEILKLKAKYNIYEENSDKIKYKVEIVIELSPEALINNDPNDAIKVYFKLIDKNNKILKEFKIEDLFEVFKYIFIYKSPAYYIREIMKKNPELFPDFDINDPNWLSPEEAEKKYNEEFKKRFKEAFKADMPSETIDIDPNNPEESKKLNELRLLAERILARFAAEKYKEELKENNKEIELELYLSLIFLLYYLSKILEPEELKEKIYPLWKELFEKAKNKEIPIKTALLKLFAKALEVYLEEMKDYYYKHLSPEAAKRIEELIKELIKKLEKEAEKIEKES	15.36789107204626	0.40515346783020967	59.355289459228516	0.46756190061569214	18.693464279174805	nan	inf
monomer-300-nr2-run2_result_6	22	SDYKAKLEELKIELKEEKDKKIIVLKIKYNIYKKNSKEIFYRFEIVIELSIEALINNDPNDAVKVYFKLIDKNNKIIKEIEIKDLVEFIEYYFEAKSPKYYIEYIMKKNPEWFPDFDISNKDIKSPEELKKENEKKFKEEFKKAFKADLPSREIDIDPENPEESKKMNKLRYLALRILAEFAASKEEEELEEEDKEYLEKLYLALIFLLYYLSKKLPPEKLAEKIAKKFYELFEKAKNKEIPIETALLYLFAEALKVWLEEEKDYYDKHLSPESAKIIKEKIEELIEKLRERAEKIEKES	23.545748616896773	0.16942789463111965	46.797752380371094	0.4439186155796051	20.639280319213867	nan	inf
monomer-300-nr2-run2_result_6	23	SKYKTKLEKLEVELIEKENDLILKLSAKYNIYEENSNEVKYSFEIVVELSFEALINNDPNKKIKVTFKLINKNNEVLKEIKIEDFEEVFEYIFEYESPEYYIREIFKKNPEWFPDFDINDKSWLSPEEAKKINEKKFKKKFKEAFKAELPSEEIDIDPENPEESKKLNKKRYLALKIVAKFASEKYKEKLEENNPEIWLEIYLSLIYLLYYLSEKLEPEELEKKIYPLFKELFEKWKNKELPIEVAILKLFAKALEVWLEEEKDYYYKHLSKESAEILIKKIEELIKYLEEKAEELEKKS	22.53546336567007	0.11895052761270802	70.24565887451172	0.45609867572784424	17.47637176513672	nan	inf
monomer-300-nr2-run2_result_6	24	SKYKFKLEKLEVKIEEKDDNKTLILSAKYSIYEENSDEIKYRFEIKIELSPEALVNNDPNKKIKVYFKKINKDNKILYEELIEDFLELFEYIFIADSPAYYIEEIMRKHPELFPDYDVNDKSWLTPEELKEKRLKEFKERFEKAFKAPLPPESIDIDPSNPEESKKLNKERRLALLVLAKFAAEEEEEEEEEEDLELKLRLYLALFFLLYYLSKKLSPEELAEKVVPLFNELFEKAKNKEIPIETALLRLLAEAIEVWLEEEREYFRKHLPEEAAERLEEAIRRLIERLRRRAEELEKKS	15.642376444591466	0.3215149372638451	57.6094970703125	0.47369906306266785	19.12364959716797	nan	inf
monomer-300-nr2-run2_result_6	25	SPYKFKIKKFELKIEKKDDDLILKLSIEVDIYKENSDEVFLRAQIEIELSFEALVNNDPNKSIKVYFKLIDKNNNIIKEIEIKDFNEFFKYFFDAESIEYYIRYLIKKNPEWFPDFDVNDKSFLSEEELKKKNEEKFKKEFKKAFKAELPSKEIDIDPENPEESKKLNEDRYLAFKILAKFASNEYKKKLEEDDIKIKIELYLSLFYLLYYLSKKLDPKTLEKKIVPEAKKLFEKAINKEIPIEVAVLKLFAKALKVWLEEMKEWLKKHLPEEAAENIIKKFEELIKKLEEKAKELEKKS	1.5966797369597006	0.9472557893853104	80.44075012207031	0.7934556603431702	7.930453777313232	nan	inf
monomer-300-nr2-run2_result_6	26	SKYKFKLEKLEIELVENEKDKIFVLKARYDVYKENSDEVFYRFEIVIELNPTALINNDPNKAVKVTFKLIDKNDKILKEIEIKDFLKLFEYFFIHESPEYFVREEMKKNPKDFPDFDISDPSWLSPEEAKEKNEKKFKEEFKKAFKAEWPSEEIDIDPKNPEESKKLNKERALADRVIARLAASKEEEEEEEEDKEFKLFLYLSLFFLLYYLSKKLKPEELKKAIFPLFDELFNKWKEKKLPIEAALLKLFAKALKVYLELEKPYYEKHLSKEQAEILIEKIEELIKYLEKKAEEIEKKS	19.714158311362038	0.4480179134647119	66.5505599975586	0.4258221387863159	19.787437438964844	nan	inf
monomer-300-nr2-run2_result_6	27	SKLKTKLEKLEVKLERKENDYILKLSAKYNVYKENSDEIFYSYELVIEYSPEALVNNDPNKSIKVTFKLINKNNKILYEKEIKDFLEFFKYFFIHKSPEYYFRYLAKKNPELFPDFDISDKDWPSDKEAEEKYEKEFKEEFKKAFKAEYPSESIDIDPNNPEESKKMNEMRSLAERIVAELASKEYKEELEKENKEIKLFLYLSLIFLLYYLSKKLSPEELKEKIYPKFKELFDKAYNKEITIETALLKLFATALEVWLEEEKDYYYKHLKKEQADILIEKVKELIEKLKKKAEELEKKS	2.7121737582531664	0.8949666393501843	71.01728057861328	0.6814492344856262	12.547505378723145	nan	inf
monomer-300-nr2-run2_result_6	28	SKYKFKLKKLEVELIEENEKKIYKLILEYDIYKENSDEVFYRVEFEIELSFEALINNDPNKKIKVKFKLIDKNNKILAEFEIKDFFEFFEYYFIAKSPEYYFEEIAKKNPELFPDYDVNDPSIPSFEERKKKYEEEFKKEFKKAFKAELPDRSIDIDPSNPEKSEELNKRRYLALKIVATLASKKKEEKEEEEDKEFLAFLYLSLFYLLYYLSLKLPPEELKKKIYPELEKLFELWKEKKIPIETALLKAFAKALRVWLEEEKEWLYEKLPKESAEIFIKKVEELIKYLEEKAEEIEKKS	18.411379866823847	0.1894852512807315	65.8744888305664	0.4815911650657654	17.701261520385742	nan	inf
monomer-300-nr2-run2_result_6	29	SKYKFKIEKFELKLVKDKNKNILVLKIEYNVYEENSDEIKYKFSIEIELSFEALVNNDPNKSVKVIFKLLDKNNNILKEIEIKDFLEFFEYYFLAESYEYYFRYIAKKNPEWFPDFDVNDKDIPSFEELKEKNLKKFKEKFKKAFKAEYPSLEIDIDPDNPEESKKLNRLRYLADYVVAKFASEEYEEEEEEENKEIKIDLYLSLIFLLYYLSKILEPEELKKKIYDEFKELFEKAYNKKIPIEAAFLRLFAKALEVYLEVEKEYYYKHLSKEQAERIEKLIKELIEKLKKKAEEIEKKS	16.9805484966639	0.360505526880899	51.41701126098633	0.45156705379486084	19.416297912597656	nan	inf
monomer-300-nr2-run2_result_6	30	SKYKTELKKLELKLKIEEDKYIYVLEIEYDIYKENSDEIFLRVKIVIEYSPEALINNDPNDKIKVYFKKIDKNNKIIKEIEIKDFEKVAEYIFDYESYEYLIREIMKKNPEDFPDFDFSDKSWLTPEEARAKNEEEFKKRFEEAAKAPLPSPEIEIDPDNPEESKKLNKLEYLALRILMRFAAENDEEEEEEEDLKLKAELYLSLIFLLYYLSKKLSPEELKEKIYPEFKKLFEKAYNKEIPIEAAFLKLLAEAIKVWLELEKEKFEKLLSPESAERIKKLIEELIEKLKEKAEKIEKES	6.082405454703605	0.7253435629535844	68.20404815673828	0.6673334836959839	12.696097373962402	nan	inf
monomer-300-nr2-run2_result_6	31	SKYKTILKKLEVKLEKKENDRILVLKAEYDIYKENSDEIFLRVMFEVKYSPEALINNDPNKAVKAIFKKIDKNNNILYEFEIPDLETLFEYFFIHESPEYFIREIMKKYPELFPDFDINEKDWLTPEEARERREKEDRALFERTFRAAPPSREIDIDPSNPEESERLNRLRWLAERILARLASEEDEEEEEEEDLELKLRLYLSLVFLLYYLSKELPPEELKKKIYPKFKELFEKAEKKEITIETALLKLFADALEVYLELRRDYYRRHWPAEAAERWEEKIRELIERLYKRAEELEKKS	11.266308850272067	0.5234563036783529	52.38134002685547	0.5441991686820984	18.020721435546875	nan	inf
monomer-300-nr2-run2_result_7	0	VIHETPNAFFKIKKIIEEYKEELKKNPNLKDKIEEYRKKLEEALLEAKVPEEVLKEAVMDIPIPKYKNEEEYWPIADKYLEKMLKAMKELSKKNYAEAAAIIFRFRFEELLRLISNKNIIPESILKIILNFFELMVLSNSVDPEDIELAYELYKNIYYLKKYSNDLKIPEYKKYTEDKILELTKKFLEIFAEKFIEAYKKITAPIKPFSEEELKNLTEEEKKELEKERKELEEERKKKLELLKEIAKTFIESKLDLKDILSEEKLKELNKYQEEAIERILEAIKPLDPETYEELKKIKES	3.2245672908740284	0.8436431133437401	74.9045181274414	0.7267282009124756	11.564014434814453	nan	inf
monomer-300-nr2-run2_result_7	1	VLSKTPNAFFELLKIYEEYKEKRKKDPNSYEEIEKAEEKLKEALLKANVPEEVLKEAELDIPIPKTKDEEEEYPILDEYLEKMLKNFEKLAKKDYAAEAAFIFLFRFDLLIYLRSKNNIIPPNILKIINDFFILMILSDNVDPKKIRLAYELYKNIYYLKKYSNDKKEPEYKKYTQEKVLEQLKEFLELFAETAIEAYKKITAPIKEFSEEELKNLTEEEKEELEKERKELEEERKKKLELIKEIIENFIKSKIDLSDILSEEYLKEINKYYEEAIEKILEAIKPLDEKIYEELKEIKEK	2.1761389521966423	0.9267595569273082	86.50221252441406	0.8755275011062622	6.485572814941406	nan	inf
monomer-300-nr2-run2_result_7	2	MIHETKNAFEKILEIYEKYKEELKKNPDLEEEREKALEKLKEALKEAKVPEEVLKEAKLDIPIPKYKDEEEFWPIAEKYLEEMLENMKKLAEKNYASAAALLFMFRFDELLRIRSKENIIPPSILKRIKNFFILMVLSDRVDPEKIENAYKLYKNIYILKKYSNDYKKPEYKEYTEEKVLELYKKFLEDFAEVVIEAYEKIYAPIPEPSEEELKNLTEEEIEELEKERKEKEEEREKRKELIKEIIKTFIESKLDLKDILSEEYYKELLKYQEEAIKRILEAIKPLDEERYKELKEIYEK	2.302294655009102	0.9056095879287288	77.97216033935547	0.778587818145752	9.315170288085938	nan	inf
monomer-300-nr2-run2_result_7	3	VISKTPNAYEKIKKIREEYKKEKKKNPNLEDKIEKYLEELKKALLEANVPESVLKEANMDVPIPKYKNDEEFWPIADKYLEEMLENMKKLSEKNYAAAAAILFNDRFELLIELHSDKNLIPESFLKNLSNFFDLMVLSDSVNPEDIELAYELYKNIRKLKLYSNDKKEPEYEKYTEEKVVELYKKFLEIFAEKFIEAYKKLTAPIPKPTEEELKNLTEEEIEELEKKIKEEKEEREKKLKELEEIIKEFIESEPDLKDILSEEYYKKILEYHKEAIEKILEAIKPLDPERYKKLKEIYEK	1.8707608682631953	0.9357264720352737	80.01459503173828	0.8095507621765137	8.407485961914062	nan	inf
monomer-300-nr2-run2_result_7	4	MIHETPNAFEKILEIREEYKKEREKNPNLEEKREEYLEKLKEALKEAKVPEEVLKEAVLDIPLPKYKDEEEFWPIADEYLEKMLESMKKLAEKNYAAEATILFEYRFEEIIEIISDKNIIPPSILKRITNLFRLMVLSNQVDPEVVELAYELYKNIYYLKKYSNDYKEPEFKKYTEEKVVELYKKFEEIFAEIAIKTYKELTAPIKKPSEEELKNLTEEEIKELEEKIKKEEEEREKKLELLKEIIKDYIKDKPDLKDILSEEKLKEIEEAHEKAIKKILEAIKPLNPEMYEELKKIYEE	2.7695070668013804	0.8767990800536221	75.61682891845703	0.721522331237793	10.931462287902832	nan	inf
monomer-300-nr2-run2_result_7	5	VIHETPNAYFKIREIRERYEKELEKNPDLEEEIEKYRKELKKALLEAKVPEEVLKEAEEDIPIPKTKDKEEFWPIYDKYLDKMLENMTKLSEKNYAAATTILFEDRFLELLRLHDDENIIPPSLIERISNFLRLMVLSDQVNPEDVKLIYELLKNIRILKRYSNDKKEPEYEKYTEEKVLELYKEFEERFAKIFNEAYKKITAPIPEPTPEELKDLTEEEKEELEEKRKELEEERKKKLEELEEILKSWIKNEPDLSDILSEETLKKIKEIHEKAIDEILEAIKPLDEERYKRLLEIKKK	1.8702255230040608	0.9343847147738032	73.88236999511719	0.7421202063560486	10.93027400970459	nan	inf
monomer-300-nr2-run2_result_7	6	VLSETPNAFKKVEEIYEKYKEEKKKNPDLEEKDEEAKKEIEKALLEANVPESFLKEAEMDIPFPDFKDEEEFWPIADEYLEKALENFEKLSKKKYAAAAAYLFLYRFEELLRKISDKNIIPESILKNISNFFKLMILSDSVNPEHIKLAYELLKNIIKLKKYSNDKKEPEYEKYTEDKVLELYKQFLDIFAETFINAYKKLTAPIPEFSEEELKNLTEEEKKELEKKREEEEKERKEKLEKLKEIAKEFIENEPNLKDILSPEKYKELQKYHDEAVERILEAIKPLDPEMYKELEEIRKS	2.0112820109272604	0.9220270687188542	74.42565155029297	0.7031983733177185	11.136361122131348	nan	inf
monomer-300-nr2-run2_result_7	7	VIHEVKDAYFKYKKVYDEFKKELEKNPNLKDKYEEAEKKLKEVLLEAKVPEEVLKEAVLDIPLPKFKDEESFWPEADKYLDEMLEKMTELAKKKYAAEAALIFKFRFELINDIINNKNLIPKSFLNNILNFFDLMVLSDKVDPEKIKNAYELYKTYLTLKKYSNDYKEPEFSKYTEDKFLELYKQFLEDFAEITIEAYEKITAPIPEPTEEELKDLTEEEIEELEEEREEEEERRKKELEEIEKIIEEFIKSKADFKDVLSEEKYKKLLEYQEEAIERILEAIKPLDPERYEKLKKIKEE	9.400959609673954	0.5938144362818557	71.84224700927734	0.6713289618492126	14.169302940368652	nan	inf
monomer-300-nr2-run2_result_7	8	VLHETPNAFFEALEIYNKYKEELKKNPNLKDKREKALKELKEALLKAKVPEEFLKKATLDIPLPNYKNKEEFYPKIDEYLEKMLENMEKLSKENYAAEAAFLFLFRFSEILEIIKDDNIIPESLIKNIENFFILMILSDQVNPEHIKLAYELLKNIITLKKYSNNFDKPEYKKYTEEKILELYKKFLEIFADIAIEAYKKLTAPIKPPSPEELKNLTEEEKEELEKERKELEEERKKKLELLKEIIENFIKSKPDLSDILSKEYLEKLNKYYEEAINRILEAIKPLDPETYEELKKIKEE	2.485362766199234	0.9123249818373728	86.51239013671875	0.8598560094833374	6.319200038909912	nan	inf
monomer-300-nr2-run2_result_7	9	VIHETPDAYEEIKKILEEYKEERKKDPNNLEKIEKAEEKLKEALLKAKVPEEVLKEAELDIPLPKYKDFEEFLPIYDEYMDKMLENMEKLSKKKYADATAIIFMFRLEEILRLIDKYNIIPESLLKRILDFFELMVLSNKVDPKNIRNAYELLKNIITLKLYSNDKKEPEYEKYTEEKVVELYKEFLENFAKIAIETYKELTKPIKPFSEEELKNLTEEEKKELEEERKRKEEEREKKLEKLKEILKNFIKSEIDLSDILSPEYLEKIKKYHDEAIKRILEAIKPLDPERYKELEKIYKE	3.2655581801076403	0.8459757979058783	81.7707748413086	0.7714470028877258	9.115318298339844	nan	inf
monomer-300-nr2-run2_result_7	10	MIHEVPNAFEKIKEIIDKYEEEKKKDPNLKEKDEEYLEEIKKALLEAKVPEEVLKEAVEDIPFPNYKNEEEFYPIIDKYLEEALENMEKLAKKKYAAAAAILFRIRLNLILDKINDKNIIPKSIIDIINDFFELMVISNKVNPENIKLAYELLKNIITLKRYSNDYDKPEYKKYTQEKVVELLKKFYEIFAEIVIETLKEITAPIPEPSEEELKDLTEEEKEELEKKIKELEEEREKKLELIKEIIKNFIKNEINLKDILKPEYVEIIKKYQEEAIERILEAIKPLRPEWYEELLKIKKE	3.288463498044436	0.8611710569596627	79.0263442993164	0.7546222805976868	9.76140308380127	nan	inf
monomer-300-nr2-run2_result_7	11	MIHETPNAFEKILEVIEEFEEKLKKNPDLEEEIKKAEEKLKKALLEAKVPESVLKEAEMDIPYPKVKDKKERWPILDEYLEKMLENMEKLSKKNYAAETAILFRFRFSIYLKLISDENIIPESILNIINDFFILQVLSDSVNPEDIKNAYELLKNIRIIKLYSNNYNKPEYSKYTEEKVVELYKKFLENFAKVVIEAYKKLTAPIPEFSEEELKNLTKEEIEELEKKRKEEEEEREKKLELLKEIIKNFIESKFDLKDILSKEYQEKINKYQEEAIKKILEAIKPLDPKRYEELKKIYEK	2.0173679538226517	0.9239310606288158	84.91095733642578	0.8427462577819824	6.7625651359558105	nan	inf
monomer-300-nr2-run2_result_7	12	VLHKTPNAFEKVLKIYEEFKKELKENPNLYEKIEEAKKKIEKALLEANVPESVLKEATLDIPIPNYKDEEEFYPIADEYLDKMLENFEKLSKKNYASETAFLFLFELDLILYLISDKNLIPESILKNIKNFFILMILSNNVKPEDVKLVYELLKNIRTLARYSNDLKEPEYEKYTEDKVLELYKKFLEKFAETAIEAYKKLTAPIKPPSPEELKNLTEEEKEKLEEELKKKEEEREKKLELLKEIIKEFITSEPDLSKILSKEKLEKLKEYHKEAIDRILEAIKPLDPERYKELEEIRKS	2.724631416571992	0.8776669624744168	73.69647979736328	0.7366099953651428	11.828560829162598	nan	inf
monomer-300-nr2-run2_result_7	13	VISKTKNAFFKIRKIIDEYKENKKKNPDSEEEIEKALEKLKKALLEANVPEEVLKKASLDIPFPKIEDFEKALPILDEYLDKMLKNFEELSKKDYAAAAAILFEFKLSEILERLKKYNIIPESILKRILDFFELMVLSDSVNPEDIRLAYELLKNIITLKLYSKDYKKPEYKKYTEEKVLELYKKFEEIFADKTIEALKKITAPIPEPSEEELKNLTPEEIEELEKERKELEEERKKKLDLIEEIIENYIKSKPDLKDILSKEYQEKINKIHEEAIKRILEAIKPLDPERYERLKKIYEK	14.039442728959079	0.44035071969627837	76.44844818115234	0.613818347454071	15.619193077087402	nan	inf
monomer-300-nr2-run2_result_7	14	MIHETPNAFFKLKEIYEKYKEEKKKNPNSLDKIKKAEEELKQALLDANVPEEVLKEAVWDKPLPKAKDEKEFYPIYDKYLDEALEAMAKLAEKNYAEAAAFLFLFRFDLINELISNKNIIPKSILKIISDFFELMILSNRVDPEDIKLAYELYKNIYYLAKYKNDYKEPEFEKYTEEKVLEQFKKFLEKFAEIFNEAYKEITKPIEPFSEEELENLTEEEKKELEEKRKKEEEEREKKLELLKEIFKNFIESEIDLSKILSKENLEKLKEYQKKAIEKILEAIKPLDPKTYEELKKIYEK	2.4864838463622565	0.8989841819910964	78.0062255859375	0.7952514886856079	9.235993385314941	nan	inf
monomer-300-nr2-run2_result_7	15	MIHEVPNAYERIKEILDKYKEERKKNPNNEEEIEKAEKEIKKALLDAKVPEEVLKEAVMDIPLPKYKDEEEFWPIADEYLEKMLKKMKELAKKNYAAETAILFEFRFEELLRRISKYNLIPPSILKRISNFFRLMVLSNRVDPEDIELAYELLKNIEKLKRYSNDLKIPEYEKYTEEKVVKLYKEFLKRFAEIATEAYKKLTAPIPEPSEEELKDLTEEEKEELEREREELEERRERELEELEEIIKSFIEDKPDLSDILSEEYQKEIQKAHDEAIERILEAIKPLDPERYERLKAIREA	2.512807624914477	0.8942119504676573	76.64689636230469	0.7513073682785034	10.966081619262695	nan	inf
monomer-300-nr2-run2_result_7	16	MIHETKNAYYEIKKILKEFEEELKKDPNLEEKIKEAEEKLKEALLKANVPEEVLKEAKMDIPLPKYKNKEEFWPIADKYLDEMLEKMEELSKKKYAAEAAIIFRYRFETLLRLHKEYNIIPESLIKRFLNLFELMVLSDKVDPKIIKKVYELFKNIYTLKTYSNDKKEPEYEKYTEEKVLELFKEIMEDFAKIAIEAYEKITAPIKEFSEEELKNLTEEEKKELEKEREELEKERKKKLEELKEIIKDFIKSEPNLEDILSKEYVEKIKKYYKEMIDRILEAIKPLDPEMYKELEKIRKE	3.2237174080643913	0.8431483637923666	78.5003890991211	0.7494221925735474	9.62435245513916	nan	inf
monomer-300-nr2-run2_result_7	17	VLHETPNAYKEVREIYEKYKEELEKNPDSKEEIEKAEKEIKEALLKAKVPEEVLKEAQMDVPIPKYKDKESFWPEADKYMEKMLEAAEKLAEKKYAAATAFLFMYRFEELLRLISDENIIPPEIIKNLINFFELMILSDTVNPEDIRLAYELLKNIYYLKKYSNDLKIPEYKKYTEDKVVKLYKQFLEKFAETAIKAYEKITAPIPEFSEEELENLTEEEIEELEKEREELEKERQEKLDLIEKLIEDFIKSKPNLKDILSEEKQKEIEKAHKEAVEKILEAIKPLDPERYEKLKKIYEE	2.531188315935697	0.9054817055283507	79.15452575683594	0.8040118217468262	8.942582130432129	nan	inf
monomer-300-nr2-run2_result_7	18	VIHETPNAFEKILEIREKYKKELEENPNSKENREKALEEIKKALLEANVPEEVLKEAVTDIPFPNYKDEESFWPIIDEYLDKMLDAMAELSKKKYAAATALLFRYRLEEILRDISKDNIIPESILNFINDFFILQVLSDKVNPEDIRLAYELLKNIRTLKRYSNDKKEPEYSKYTEEKVLEQYKKFLEIFAETVIEAYKKIYAPIPEPSEEELENLTEEEKKKLEEEIEEEKKEREKKKELIEEIIENFIKSKPDLKDILSEKYYKELLKYHKEAIERILEAIKPLDEERYKRLKEIYES	8.095067754302836	0.5501358047924744	71.45650482177734	0.6504977941513062	14.429014205932617	nan	inf
monomer-300-nr2-run2_result_7	19	VLHETPDAFKEVLEIYEKYKKELEKNPNSEEEEEKALKKIKEALKKAKVPEEVLKKATLDIPLPKTKNFEEFLPIMDKYLDEMLENMEKLSKENYAEATAFLFLFRLDTILKKIDNLNIIPEEIKKMISDFFILMILSNSVNPEDIKLAYELLKNIIYLKLYSKDKKEPEFEKYTEEKVLELSEKFLKIFAETVKKAYEKITAPIKPPTEEELKNLTPEEIEELEKERKELEERRKEELELLKEIIKNFILSKPNLKDILSPEYQEKLEKAWEKAIDEILEAIKPLDPETYAELKKIREA	1.998787595164393	0.9267270748722806	82.97000122070312	0.8310589790344238	7.7404375076293945	nan	inf
monomer-300-nr2-run2_result_7	20	VIHETPNAYEKIEKIREEYKEELKKNPNLEDKYEEARKKIEEALLEAKVPEEVLKKAVMDIPFPKFKDDESFWPVAEKYMEKALEAMEKLAKEKYAAATAILFEFRLEEILDRISDKNIIPPEILKRISNFFELMVLSDEVDPEHIRLAYELLKNIIKLKKYSNDKKEPEYEKYTEDKVLELYKKFEEKFAEVFINAYKKITAPIKEPTEEELKNLTEEEKEKLEKELEEERKRREEKLKKLKELFKSWIESEPNLKDILSPEKYKELQKIHEEAIKKILEAIKPLDEETYKELKEIYEK	8.794000104578192	0.6158795809343638	77.00765228271484	0.6873735189437866	12.291808128356934	nan	inf
monomer-300-nr2-run2_result_7	21	VLSETKNAYKKVEEIYNKYKEERKKNPNSYDKIEEAEEKLKEALLEANVPESFLKEAVMDKPLPKFKDEKEFWPEADKLLDEMLEAFTKLSEKKYAAAAAYLFKFRLETILYLNSNKNLIPESILKKILNFFELMILSNKVNPEDVKLAYELLKNIYYLKRYKNDLKIPEFKKYTEEKVVELYKQFLEIFAEKFIEAYKELTAPIPEPSEEELKDLTEEEKEELKKEIEELKKEREEKLEKLKELLKEFIKSKPDLKDILSEEYQKIIEEEHEKAIDKILEAIKPLDPERYAELEKIKKE	2.7622411591907627	0.88703096747366	81.1207275390625	0.7997971773147583	8.333113670349121	nan	inf
monomer-300-nr2-run2_result_7	22	VIHKTKNAFEKILKIYEEYKEEKKKNPDLEEEEEKALEKIKKALLEANVPEEVLKEAVLDKPFPKTENEEEAYPILKKYLEEMLKKMKELSKKDYAAATAFIFLYRLELYLEKRSKENIIPPSILKRISDFFILQVLSDKVNPEDIELAYKLLETIYILKKYSNDKKEPEYKEYTEDKLVELYKKFLEIFAEVAIEAYKKITAPIKEFSEEELKNLSEEEKKELEEKRKEEEEEREKKLELIDKIIENFIKDKLDLSDILSPEKLKELQKAQDEAIKRILEAIKPLDPERYKKLKEIYES	7.451454626761219	0.6069290511019979	74.24955749511719	0.6588186621665955	14.305614471435547	nan	inf
monomer-300-nr2-run2_result_7	23	VLSKTKNAFFKALKIYEEYKENRKKNPNSLEEIKKAEEELKKALLEANVPESVLKEASLDIPLPDFKDEESFWPEVDKYLDEMLENMEKLAEKDYAEAAAFIFMFRLDLILELIDNKNLIPESIKNNILNFFILMILSNKVDPEDIKLAYELLKNIYYLKRYSNNLNKPEFKKYTEEKVLELYKEFLEKFAEIVIETIKEITAPIPEFSEEELKNLTPEEIKKLEEERKELEEERKKKLELIKKIIENFIKSEPNLEDILSPEYLEKLKKYHDEAIKKILEAIKPLDPEMYKELKEIYEK	1.234700968191604	0.969568387547054	86.71784210205078	0.8658010959625244	6.355556964874268	nan	inf
monomer-300-nr2-run2_result_7	24	VLHETPDAYFRYREIYEKYKEERKKNPDSEEEDEKALKELEKALKEAKVPESVLKEAVLDIPFPKTKDYEEYWPIIDEYLDEMLKKMEELSKKNYAAATAAIFMYRLDEILYRISDRNIIPESLLKRILNFFELMILSNKVNPEDIRLAYELLKNIIILKRYSSDFKEPEYEKYTEEKIVEQYKKFLEIFAETAIEAYKKLTAPIPEPTEEELENLTEEEIAELEKERKRLEEERKRKLELLKKIIEDFIKSELDLKDILSEEKYEELKKAQKEAIDKILEAIKPLDPETYKELLEIKKK	8.777540211043657	0.5595948674307963	76.07964324951172	0.7059029340744019	12.705127716064453	nan	inf
monomer-300-nr2-run2_result_7	25	VLHKTKNAFEKILKIEKKYEEEYKKNPNLKDKDEKALEEIKKALLEANVPEEVLKKAVEDIPFPKYKDEEEFWPIMDEYMDKALKAFKELSKENYAAATAYLFRFRFSLYLRKRSNENLIPEEFIKRINNFFILMVLSDRVNPEDVELAYELYKNILTLKKYSNNKKDEKYKKYTEDKVVELYKKFEEIFAETVIEAYKKLTAPIKPPSEEELKNLSEEEKKKLEEEIKEKEEERKKKLELLKKIIEDYIKSKPNLEDILSPEKLEKIKKIHKEAIEKILEAIKPLDEEMYKELKKIYEE	16.633301233791048	0.236267263918426	68.70166778564453	0.45963990688323975	15.907686233520508	nan	inf
monomer-300-nr2-run2_result_7	26	MLHEVPNAFEKALKILEEFKEEYKKNPNSLDKIKEAEEKLKKALKEAKVPEEVLKEAKMDVPIPNFKDEEEFWPIADKYLDEMLENMAKLSKKNYAAETALLFRFRFELLERLISDKNLIPESFLKIINNFFILMVLSNKVNPEDIRNAYELYKTYLTLKRYSNDKKEPEYEKYTEDKFVKLYKEFLEKFAKIVEEALKEIYAPIPEPTEEELKNLTPEEIEELKKKIEEEEAERKKKKELIKELIKTFIESKPDFSDILSPEKQKEILKYHEEAIDRILAAIKPLDPETYKELLEIKKK	3.121138040270122	0.8481753208948696	75.83012390136719	0.7469663619995117	10.334848403930664	nan	inf
monomer-300-nr2-run2_result_7	27	VLSKTPNAWKEALKIYNEYKEEKKKNPNIKDKYEEYLKKLEEALLKANVPKEVLKEAVMDIPLPKFKDEKEFYPIADEYLEKALEAMTELSKKDYAAATAFLFMYRLDLILEIISKDNIIPESILKRILNFFELMILSDSVNPEHIKLAYELLKNIITLKKYSNDKKEEKYKKYTEEKILELYKKFLEIFAEVAIKTYEKLTAPIPKPTEEELKNLTPEEKAEIEKEIEEKKKEREERLELLDEIIKSFIESEIDLSDILSPEYLKKLKEYHKKAIEKILEAIKPLDPERYKKLKEIYEK	2.6033039207932656	0.9051201043871987	74.2248764038086	0.728326141834259	11.324907302856445	nan	inf
monomer-300-nr2-run2_result_7	28	VLHEVKDAFEKADKIYKEYKKELKKNPNLKEEIEKAKKKLEEALIEAKVPKEVLKEAKMDIPLPKYKDESSFWPIMDKYLNEMLKAMKELSKKKYAEATAFLFRFRFDEILYLNKKYNIIPESILKRINNFFELMILSDKVNPEDIELAYELLKNIITLKRYSNNKKEPEYKKYTEDKVVELYKKYLEIFAEVVIETYKKLTAPIPEPTEEELKNLTEEEIKELEEERKRLEEEREKKLKKLEEIIEEFIKSEIDLSDILSPEKLKELKEAQDEALERILEAIKPLDEERYKRLEEIRKK	8.221773551728491	0.5902766535388154	74.44207000732422	0.6874674558639526	12.888811111450195	nan	inf
monomer-300-nr2-run2_result_7	29	MIHETKNAFKEILEIYEKYKEELKKNPNLEDKDEEAEKKLEEALKKANVPESVLKEAVMDIPFPKVKDEEEYWPIIDEYLDKMLEAMEKLSKKNYAEAAAFIFMYRLDLILRKRSNLNIIPKSILKNIINFFILMVLSNKVNPEDIRLIYELLKNIYLLKRYKNDLKIPEFEKYTEEKVVELYKKFLENFAKIFIEAYKEITKPIPEFSEEELKNLTEEEIKKLEEERKELEKERKEKLELMKKIIEDFIKSEPDLKDILSKENLEKIKKAHEEAIKKILEAIKPLDEETYKELEKIYKE	2.8965982397131445	0.8630862479356393	74.28926849365234	0.7493139505386353	10.947649002075195	nan	inf
monomer-300-nr2-run2_result_7	30	MLSKVPNAFEKALEIRKKYKEKKKKNPDLLEEIEKAEEELKKALLEAKVPEEVLKEAVLDIPIPKFKDFEEFLPIADEYLELMLKKMEELSKKDYAAETAFLFLFRLETLLDLISDKNLIPKSFLERISNFFELMILSDSVNPEDVKLAYELLKTYLYLKLYSSNKKDPEFKKYTEEKFLELFKKFEEIFAKTFKEAYKKITAPIPEPTEEELKDLTEEEIEELKKEIKEKEEERKKKLEKMKKILESYIKSEADFKDVVSEELQKEIKKIQEKAIEEILEAIKPLDPEIYKELKEIREK	1.566636876125183	0.9527131563019632	80.01668548583984	0.7903966903686523	8.584209442138672	nan	inf
monomer-300-nr2-run2_result_7	31	VLHDTPNAYKKVDEILEKYKEEKKKNPNNEEKEEEALKEIKKALLEAKVPEEVLKEAVLDIPFPEIKDEEEAWPILDEYLEKALKAFKELSKKKYAAAAAYLFRFRLERYLERLDKYNIIPKSLLDRILNFFDVMILSNDVDPEKIELAYELLKNIITLKRYSNDKKEPEYEKYTEEKVVELYEKFNKLFAETFEKAYKDIYKPIPEPSEEELKDLSEEEKEELEKEREELEKEREEKKEKLDEILEEYIKSKPDLSDILSEEYQKKIEKSHEEMIKRILEAIKPLDEERYKKLKEIYES	2.0319406605698527	0.9220606833454542	81.24249267578125	0.7845605611801147	8.573012351989746	nan	inf
monomer-300-nr2-run2_result_8	0	EEKKKLFLSDEELEKFLKEAEEAYKNNKPNLAFYKYLALSLKHLRENFDIFNSKELKELADTLLKEPEKFKDTDLEELINKIYELIKKENEPKENEEELPEEFIKALEFALEKSKEIYEELKKELESEPNELLKNLFLVLTADANLRNIAYIYKYMKELLEKKEEEEEEPPPEMSLEHYIKYLYIKTSLETYYEYLSRLKKYLLENPEIENREELLEQISKYAWLYFAIIAKEVAKEEETEELIELLKEYYKKIKKEFNINIPEEEIKELFKEAKELLPELFSDPVFFPEEEPKEEEEEE	3.9830648584640347	0.9142588409222717	80.58198547363281	0.810938835144043	8.332058906555176	nan	inf
monomer-300-nr2-run2_result_8	1	SEKEKSLLPKEVIEEFLKLAKESYKNKKKKYAYYKYLAISLKHLRKTSPLFNIPELEELAEKLLKEPESFKDTPLEELINKIFETIKEHNAPKPNEEEKSKEFIEALEFAFEKSKEIYEKIKKELEKEEDELFKNLILSLTFDASLRVIASIYEEMKKLEEKKEEEEEEPPENMSLKDYIRLKYIKTLLDIYYNYLSILKKYLEENPELPNREELLKRLSRYAYLILSIIAEEVAKEENTEELNKLILEYYKKIKKEFDIDIPEEEIKELFKEAKEKNPELFSDPVFFPEEEEEEEEEEE	6.326378554905609	0.7552319839598554	72.16812133789062	0.7343595623970032	11.923664093017578	nan	inf
monomer-300-nr2-run2_result_8	2	ERKEKRFLPKETIIEFLELAEKSYKNNKPKYAAYYYLAKLLEHLRKNYPIFDLEELKELAETMLKEPEKFKDEDLEKIIEKIFKLIREHNKPKPNEEEKSKEYIEALELAFDLSEKIYKKMSELLKSEKNELWKDIFLVITFSANLRVIADTYEYMKELEEKKEEEEPEPPKDTPLKTEIRRFIIETLLETYYEYLSMLKEYLEEHPDIPNREELLERLSRYAWQMFAIIAELVAEEEDTEELDKLLLEYYEKIRKEFDINIPREELEELFAEAKKKRPELFSSPVFFPEEEEEEEEEEE	12.472678077339147	0.6141331846114705	75.60879516601562	0.7651471495628357	10.059365272521973	nan	inf
monomer-300-nr2-run2_result_8	3	KEKEESLLSKETLEEALKLAKESYEKNEKNYAAYYLLAISLEHLRKNYEIFNSKELEELAKTLLEKPEEFKDTDLEKLIDKIFELIEKENAPKPNEKPLSKEFIEALEFAINTSKEILEKRREIRKSLPNEFWKNLFLVLDFIISLNAIANVYKYMKKLEEKKEKEEEEPPEKMSLKDYIKLFYIKTLLELYYEYYSRLKEYLLENPELENREEALKLLSKEAWRDFAIIAELVAKYENTEELNKILLEYYKKVKKEFDIDIPKEEIEELFKKAKELNPELFKSEIFFPKEEEEEEEEEE	2.75110741210931	0.9322774241962266	77.25669860839844	0.7885955572128296	9.360247611999512	nan	inf
monomer-300-nr2-run2_result_8	4	KEKEEALLSEEKYIEFLKLAEESYKANKPKYAAYKYLAEVLLHLREKYKIFDSEKLEELAKTMLEEPEKFKDTPLEEIIDEIFKLIEEENAPKPDEEELPEEYIKALKFALERSKNHLEKLKEKLKSLKNELLRDIFLVDEAYAALVVIAETYKEMEKLLEKKEEEKEEPPPDVSLEDYMRLKYIETWLNIHYERLSRYKKYLKENPEIENREELLKELSKYAYTILAIVAEEVAEYENTEELDKLIEEYYKKIRKEFNIDIPEEEIRELFKKAKEKRPELFSSPVFFPEDEEEEEEEEE	10.738511195709107	0.6339339038891035	76.5915756225586	0.7675949335098267	10.230001449584961	nan	inf
monomer-300-nr2-run2_result_8	5	EEEKLSHLSEEEWKEFLEEAKKSYEAKKPRIAAYKYLAKVLLHLRENYEIFNIPELKELAETLLTEPEKFKDTPLEELINKIYETIKKANAPKPNEKELPEWFIKALEFAFEKSKKIYEKLSKKLKSLKDEFLKDLFLVLTASINLRVIATIYKKAKELEEKKEEEDEEPEKDMSLEDYFKLLYYETLLNEYYYELSLLKKYLEENPELENREELLKKISEYAFTMFAIIAELAAEEENTEKLNELLKEYYKKVKEKFDIDIPEEKIKELFKEAKKKNPELFKDPVFFPEEEEKEEKEEK	5.0260879042979045	0.8772046754338665	84.61516571044922	0.8469916582107544	7.14630126953125	nan	inf
monomer-300-nr2-run2_result_8	6	EREERAFLPDETLIEALKLAKESYEAKKKNLAFYKLLAIALKHLRENYPIFDIPELEELAEKLLTEPESFKDTPLEELIEKIFETIKKHNAPKPNEEEKPEWFIEALEFAFEESKKILEKIKEKIKNEKNEFWKNLILSLEFIASLVVIATVYEKALEIEKKKEEEEEEPPPNMPYKDYMRKLYIETLLNVRLEYYKRLYDYLLENPDLPNREELLKRLSREAWINLAIIAELVAEYENTEELNEIIKEYYKKVKELFDIDIPEEEIKKLFEEAKKKNPELFSDPVFFPEEEPEEEKEEE	4.751896855769506	0.8935998492978752	80.57553100585938	0.8060743808746338	8.277569770812988	nan	inf
monomer-300-nr2-run2_result_8	7	EEKEKSLLPDETYIEALKLAEESYKNNKPNYAAYYYLAIALKHLRENYPIFNSEELEKLANELLENPEKFKDTDLDELIEKIFELIEKENSPKENEKEKSEEYQKALKFAFERSKKIYEKLKEKLKSLKDELLKNWFLVDTAYANLVVIAEIYKYMKKLEEKKEEEKEEYKENMSLEDYIKLKYIETLLDIYYERLSRLKKYLEENPELPNREELLLKLSEYAFEYLAIIAELVAEEENTKELDKLILEYYKKFKKEFDINIPKEKIEELFKEAKEKRPELFSSPIFFPKEEPEEEEEEE	4.208134996552905	0.9047915081303995	78.32240295410156	0.7888489961624146	8.911225318908691	nan	inf
monomer-300-nr2-run2_result_8	8	EEEKLSLLPEETIKKALEEAKEAYEKNEPSLAFYKYIAEVLLHLRKNYPIFNSKELEELANTLLKEPEKFKDTDLEELFEKIFNLIYEKNKKDPNKEKKSEEYYEALEFAFKESKKHLEKLKEKLKSLKNEFWKNWFLVIEFHISLVVIAAVYEYMEKLEKKEEEEDEEPPPDMPLEDEIRLFYLKTYLEQHYLYYSRLYNYLLENPDLPNREELLQLLSEYAWLNLAIAAEEVAEYENTEELNKLILEYYKKVRKKFDINIPREKIEELFKKAKEKNPELFSSPVFFPEEEEEEEEEEE	3.1684842532184976	0.8707020722196757	76.52881622314453	0.8007531762123108	9.724309921264648	nan	inf
monomer-300-nr2-run2_result_8	9	EEKEKNLLPKETLIEFLKLAKESYENNKPKLAHYKYLAIVLKHLRENYPLFNSEKLKELADTMLKEPEKFKDTPLEEIIDEIFELIKEENAPKPNEKPLSKEYIEALEFAFNESKKIYEKLKEKYKSLKDELWKNLFLSLTFDANLRVIASIYKFMEKLEEKKEEEEPEPPEEMSLEEYIRLKYIEILLETYYEYLKRLKEYLLENPELEDREKLLKLLSEYAFEFLAIVAELVAEYEETEKLIELIKEYYKKIKKEFDIDIPEEKIKELFKEAKEKLPELFSDPIFFPEEEEEEEEEEE	4.907612758126559	0.8920401786006713	78.99014282226562	0.7930353283882141	8.880708694458008	nan	inf
monomer-300-nr2-run2_result_8	10	EKKKKRLLPKEDIINFIEEAKKSYEENKPKIAFYKLLALSLKHLRENSKLFNSEKLKELADTMLEEPEKFKDEDLEKIIEEIFELIKEENAPNPNIKEKSPEYIKALEFALEESKKFLEKLKEALKSEKNEFWKNLFLVLNFIISLNTIAEIYEYMEELEKKEEEEEEEPEEEMSLEDYIKYLYLKTKLDLIYEYLSLLKEYLLENPELENREELLKKLSRYAYLNFAILAEIVAEYENTEKLNELMKEYYKKVRKEFDIDIPEEEIKELFAEAKEKNPELFSDPVFFPEEEPEEEEEEK	4.636360456939739	0.8772642608924642	75.60342407226562	0.747971773147583	9.684410095214844	nan	inf
monomer-300-nr2-run2_result_8	11	ERFERALLPEETLKRWLELAKESYEKNKPKYAAYVFLAEALLHLRERYPIFDSPELEELAKTMLEKPEEFKDTDLKEIIDKIYDLIEKENAPKEDEEEKSPEFIEALKFALERAKERYERLSKVLESEPDEFWRDLFLVLTAYADLVVIAETYAFMEELEKKEEEEEEEPPPDMSLRDYVRLFYQRTRLDVYYALLSRLRRYLEENPELPNREELLLRLSRYAFTEFAIEAELVAEEEDTEELDALMREYWQRVRREFDIDIPEEEIRELFAEAREKRPELFADPVFFPEEEEEEEEEEE	7.439537963152631	0.7417799000679527	77.87162780761719	0.8125708103179932	9.178508758544922	nan	inf
monomer-300-nr2-run2_result_8	12	ERKEKRLLPKETLIEALELAKKSYEANKPSYAAYWLLAVALKHLRENYSIFNSEKLKELADTLLKEPEKFKDTPLEELIDEIFDLIKEENAPKPNEKEKPEWYQKALDFAFEEAKEFLKKRREYYKSNPNLFWRELILVLDTIAALRVIAAVYEYMEELEKKKEEEEELPKENMSLEFEIKKFYVKEFLDTRYEYYKRLKEYLDENPELPNREELLKMLAEDAYLSFAILAEMVAKYEETEELNKIMKEYYKKIKKEFDIDIPKEKIEELFKEAKEKNPELFSDPVFFPEEEEEEEEEEE	2.967242298499083	0.9136710687674324	77.27454376220703	0.8047203421592712	9.092891693115234	nan	inf
monomer-300-nr2-run2_result_8	13	EEKEKSILPKETIEKALKEAEEAYKAKKKSIAAYKFLAESLKHLRENYEIFNSEELKELADKMLEKPEEFEDTDLNKIIEEIFELIKKNNAPNPNIFPLPEEFIKALDFALEKSKEFLKKLTEKLKSLKDELLREWFLVISAHISLVVIAETYKYMKELLEKKEEEEEEPPPDMSLEDYMKLKYMETFLEQYYTYLSILKEYLEKNPDIPKREELLKKLSEYAFTVFAIAAELVAKEKETEKLIKVLKEYYKKIREEFNIDIPEEKIKELFKEAKEKLPELFSDPVFFPEEEPEEEKEEE	13.929913798751425	0.43443084178898306	50.497840881347656	0.37699776887893677	20.23533058166504	nan	inf
monomer-300-nr2-run2_result_8	14	EEKEKRILSRETIIEAIELAKKSYAENKPNIAAYKLLAIILKHLRENYSIFNSEELKELADTMLKEPEKFKDTDLDEIIDKIFETIEKKNAPDPNKEKKSEYFIYAFNYALKVSKEIYEKMKEILKSEKNELLKNFFKVFLFDISLRVIASIYEYVKKLEENKEEEEEEPPENMSLEEYIKYLYIKILLEEFYEYLSLLKEYLLENPDLPNREELLKKISEFAYKFLAIVAEIVAKYKETEKLDKLIKEYYKKIRKEFNIDIPEEKIKELFKKAKEKKPELFSDPVFFPKEEEEEEEEEE	8.066048555355405	0.7255440088940525	73.77893829345703	0.763154923915863	10.836258888244629	nan	inf
monomer-300-nr2-run2_result_8	15	EKEEKAFLPKETYIEFLKLAKESYKANKPKIASYYYLALALKHLRENSPYFDIPELKELADTMLEKPESFKDTPLEEIIDKIFKLIEEHNAPKENEKEKSKEYIEAFELALKISKKILEKMIEKIKSLENEFLKNIFLVDLAYASLVVIASTLEYMDELEKKKEEEEEEPEEEKSLKKEVIYFYYKTLLETYYRILSRYYEYLLENPELPNREELLLTLSKFAFEFLAIIAEEVAEEEETEELIELIKEYYKKIKEKFNINIPEEEIKKLFEKAKKKLPELFSDPVFFPEKEPEEEEEEE	4.276081065132107	0.8964258607580203	81.0309066772461	0.8037390112876892	8.21562385559082	nan	inf
monomer-300-nr2-run2_result_8	16	ERRKRSFLPEEELKESRELAEESYKAKKPKYAAYYRLALALRHLRETSPLFDSPELKELADTLLKEPEKFKDTDLWELIDKIFDLIKKENEKKPDEEEKPEEFYYALDFAIERAKEYLERLKKLLESEENELLKERFLVDEAITALNVIADIYEYVKEKLEKKEEEDEEPEKDKSFEYEMELLYYKTYLETVYERLSREKKYLEENPDIENREELLEELSRYAWQRFAIIAEMVAEEEETEELDKLLKEFYKKVREKFDINIPEEEIKELFKEAREKRPELFSDPVFFPEEEEEEEEEEE	7.320993893856709	0.710439729432834	74.96000671386719	0.7731075882911682	10.699695587158203	nan	inf
[truncated: 15 more rows]
