# Supplementary material for: AlphaDesign: a de novo protein design framework based on AlphaFold
Source: Mol Syst Biol. 2025 Jun 17;21(9):1166–89. doi: 10.1038/s44320-025-00119-z (PMC12405559; doi:10.1038/s44320-025-00119-z)
Supplement: Supplementary file 5 — Source data Fig. 3 [file 44320_2025_119_MOESM5_ESM.zip › Figure_3/3A/monomer-50-af2-scores.csv]

name	index	sequence	sc_rmsd	sc_tm	plddt	ptm	pae	ipae	mpae
monomer-50-nr2-run1_result_0	0	AAAAAAAAAAAAAAAAAGLAAGALADPAAAAAAAAAAAAAGTGAAPWAAP	8.665513482563773	0.15903353226029615	69.27606964111328	0.4423234462738037	9.760828971862793	nan	inf
monomer-50-nr2-run1_result_0	1	AAAAAAAAAAAAAAAAAGLAAGALADPAARAALVAAAAAAGSGAVPWAVP	10.535603755152644	0.09650952077427104	62.66115188598633	0.37784692645072937	12.077791213989258	nan	inf
monomer-50-nr2-run1_result_0	2	AAAAAAAAAAAAAADAAGAAAGALADPAAAAAALAAAAAAGTGALASAAP	7.8001715777226375	0.200374040527576	72.56059265136719	0.4646531939506531	7.536557674407959	nan	inf
monomer-50-nr2-run1_result_0	3	AAAEAARAAAAAAAAAAGAASGALADPAAAAAAAAAAAAAGSGVLPWAAA	8.247845532457891	0.223071345723861	66.2706527709961	0.4431600570678711	10.030762672424316	nan	inf
monomer-50-nr2-run1_result_0	4	AAAQAARDALAAALDAAGAASGALADPAKRAALAAFADAIGSGRTPSDVP	7.205909007903695	0.2210400592907785	71.52310180664062	0.4529079794883728	8.624285697937012	nan	inf
monomer-50-nr2-run1_result_0	5	AAAAAAARALADALAALGRALGLLDDPALRAALVALAEAIGAGEVPWARP	9.010443002242575	0.16361061918214403	71.68219757080078	0.4446733593940735	8.492576599121094	nan	inf
monomer-50-nr2-run1_result_0	6	AAAAAARAAAAAAAAAAGAAAGALADPAAAAALRAAAEAIGTGRVPLFAP	11.005162639462663	0.09969773744342314	65.18589782714844	0.37902557849884033	11.778064727783203	nan	inf
monomer-50-nr2-run1_result_0	7	AAAAAARDALAAALDALGRALGLLADPALAAAFRALAEAIGSGRLPSFVP	7.570436779379034	0.1927534798306039	70.49864196777344	0.4392608106136322	9.249395370483398	nan	inf
monomer-50-nr2-run1_result_0	8	AAAAAARAALAAALDALGRALGLLADPALAAAFRALAEAIGSGRLPSAVP	6.651874290793241	0.23528806906653646	68.70085144042969	0.43205124139785767	9.145907402038574	nan	inf
monomer-50-nr2-run1_result_0	9	AAAAAAARALADALAAAGLAAGLLADPALAAALEALAAAIGSGRTPWSVP	8.743548838020214	0.18200392733687606	68.2291030883789	0.41381940245628357	9.26835823059082	nan	inf
monomer-50-nr2-run1_result_0	10	AAEEAARAAAAAAAAAAGLASGALADPAAAAAAKAAADAIGTGVVPWALP	8.635200436972609	0.19421783852150132	63.323123931884766	0.37205660343170166	11.685836791992188	nan	inf
monomer-50-nr2-run1_result_0	11	SAAAAAAAAAAAAAAAAGLAAGALADPAAAAAALAAAAAAGTGALPWAAA	8.058196413371656	0.19569207519445586	67.19487762451172	0.43386751413345337	9.400704383850098	nan	inf
monomer-50-nr2-run1_result_0	12	AAAEAARRAAAAARAAAGLASGALADPAAAAAEVAWAEAIGAGEVPWAAA	7.995027484721167	0.20267243376846145	68.40027618408203	0.4248987138271332	10.08700942993164	nan	inf
monomer-50-nr2-run1_result_0	13	AAAAAAAQAAAAAAAAAGAAAGALADPAARAAMAAAAAAIGTGAVPAFAA	13.921270055065403	0.0631910410772322	58.44172668457031	0.3903062045574188	12.27004337310791	nan	inf
monomer-50-nr2-run1_result_0	14	AAAAAARRALADALDALGRALGLLADPAVRAAMVAFAEAIGSGRLPSAEP	8.364216739906496	0.1760565845666279	71.27186584472656	0.4255073070526123	9.598793983459473	nan	inf
monomer-50-nr2-run1_result_0	15	AAAAAARRAAAAAAAAAGLAAGRLADPAAAAAALAAAEAAGSGEVPWARP	8.308129702445378	0.21586862664363007	61.929847717285156	0.4018877446651459	11.285752296447754	nan	inf
monomer-50-nr2-run1_result_0	16	AAAAAAAAALAAALDAAGRAAGLLADPALAAALRAFADAIGTGRLPSAVP	7.328645835592237	0.2248900138399204	67.59465026855469	0.4173116087913513	9.178657531738281	nan	inf
monomer-50-nr2-run1_result_0	17	AAAEAARRALAAALDAAGRAAGLLADPALREALRALAEAIGAGLLPSFVP	8.480612368206828	0.18111311206721928	74.25045013427734	0.44185346364974976	8.517424583435059	nan	inf
monomer-50-nr2-run1_result_0	18	AAAAAARDALAAALAAAGAAAGLLADPALAAAARAFADAIGSGRLPLFEP	9.344777741690013	0.15328184041854453	66.46487426757812	0.4222297668457031	10.031954765319824	nan	inf
monomer-50-nr2-run1_result_0	19	AAAAAAAAAAAAAAAAAGLASGALADPAAAAALRAAAEAIGSGRVPWSAP	8.879995875120798	0.20002067269820675	64.10091400146484	0.38763701915740967	11.205160140991211	nan	inf
monomer-50-nr2-run1_result_0	20	AAAAAAAAAAAAALAAAGLASGALADPAAAAALRAYAEAIGSGRVPWAEP	8.6221746335901	0.26432367623806086	63.463504791259766	0.38432222604751587	11.234177589416504	nan	inf
monomer-50-nr2-run1_result_0	21	AAAAAARAALAAALAALGAALGLLADPAVAAALRALAEAIGTGRVPAFEA	6.9968056950057225	0.20770334889149972	64.76253509521484	0.3909146189689636	10.108476638793945	nan	inf
monomer-50-nr2-run1_result_0	22	AAAAAAAAALAAALDAAGRAAGLLDDPAVAAALRAFADAIGSGDLPSFRP	8.834404556473418	0.17643651506110733	73.50334167480469	0.46836933493614197	7.719974994659424	nan	inf
monomer-50-nr2-run1_result_0	23	AAAAAARQALADALAALGRALGLLDDPALAAALRAFAEAIGTGRVPWDRP	8.667313194804644	0.17977085168227394	71.65746307373047	0.440947949886322	9.246936798095703	nan	inf
monomer-50-nr2-run1_result_0	24	AALAEALRALADALAAAGAASGALADPAARAALVALAEALGTGRVPWAEP	8.510970276229504	0.20526075953696515	77.13023376464844	0.4987703859806061	7.313018798828125	nan	inf
monomer-50-nr2-run1_result_0	25	AAAAAARRAAADALAAAGAAAGALADPAARAALAAAAAAIGTGRVPLLVP	8.252760304277741	0.1808911059719903	66.42536163330078	0.4154761731624603	11.674805641174316	nan	inf
monomer-50-nr2-run1_result_0	26	AAEAAARQALADALDAAGKAAGLLANPAIAAALRAFAEAIGTGRLPSFEA	7.766701558208351	0.21617023191658688	74.3741226196289	0.4578946828842163	8.493281364440918	nan	inf
monomer-50-nr2-run1_result_0	27	AAAAAAAAALAAALDALGRALGLAANPALRAALAALAAAIGTGRLPSDAP	8.733111961343194	0.17878465804439383	64.12123107910156	0.4004267454147339	10.17158317565918	nan	inf
monomer-50-nr2-run1_result_0	28	AAAAAAALAAAIAADAAGAAAGALADPAARAAAAAAAEAIGAGVLPSDLP	19.14122644517887	0.07015485110510654	80.35595703125	0.48168399930000305	9.072002410888672	nan	inf
monomer-50-nr2-run1_result_0	29	AAAAAARAALAAALAAEGLAAGRLADPAAAAALLALAEAIGSGRAPWAVP	7.774029995052858	0.17333414853278906	66.70154571533203	0.4237579107284546	8.77203369140625	nan	inf
monomer-50-nr2-run1_result_0	30	AAAAAAARALADALDALGRALGLAADPAVRAALAALAAAIGSGRLPSDEP	9.158817079384715	0.15388699844598303	71.28433227539062	0.45069295167922974	8.719651222229004	nan	inf
monomer-50-nr2-run1_result_0	31	AAAALAKALAAAAAAAAGLASGALADPAARAALAAAAAAIGSGVVPAFLP	7.745648384217002	0.21521954942602914	63.30927658081055	0.36289268732070923	10.869596481323242	nan	inf
monomer-50-nr2-run1_result_0	32	AAAAAARQALADALAAAGLASGALADPAVAAALVAYAEAIGTGRVPWAVP	8.837599640718556	0.1855940095738329	67.76818084716797	0.4155692458152771	10.392823219299316	nan	inf
monomer-50-nr2-run1_result_0	33	AAAAAARLAAAVAADAAGRAAGALADPAARAALAAAAAAIGAGLLPSDLP	9.72271837715205	0.10329796937813346	68.77741241455078	0.4011465311050415	12.05757999420166	nan	inf
monomer-50-nr2-run1_result_0	34	AAEAAARAALAAALDALGRALGLLADPALAAAMRAFAEAIGAGLTPSSVP	8.633287094176918	0.19419789495540207	72.78688049316406	0.44113731384277344	9.232312202453613	nan	inf
monomer-50-nr2-run1_result_0	35	AAAAAAAAALAAALDALGRALGLLANPALRAALAAYAEAIGSGRLPSAEP	8.440938068780383	0.1741758519735216	66.82029724121094	0.3835526704788208	10.259848594665527	nan	inf
monomer-50-nr2-run1_result_0	36	AAAAAAAAAAAAAAAAAGLAAGALADPALRAAAVAAAAAAGTGAVPWAAA	9.240268127260897	0.12078036449118208	62.51549530029297	0.3924071490764618	11.821853637695312	nan	inf
monomer-50-nr2-run1_result_0	37	AAAAEAARAAAAARAAEGLAAGRLADPAEAAALRAEAEAIGTGEVPAFRP	6.736885468427026	0.2463002891777808	73.55609130859375	0.4335496425628662	9.393535614013672	nan	inf
monomer-50-nr2-run1_result_0	38	AAAAAAAQALADALAAAGAAAGLLADPALAAALVAFADAIGSGAVPWAAP	8.87543192780118	0.18490214357337295	70.58427429199219	0.4268144965171814	8.943428993225098	nan	inf
monomer-50-nr2-run1_result_0	39	AAAAAARRALADALDALGRALGLLDDPALAEAARALAEAIGSGRLPSAEP	8.293559413396808	0.17347309720992893	73.97441864013672	0.45665109157562256	8.494359016418457	nan	inf
monomer-50-nr2-run1_result_0	40	AAAAAARAALAAALAAAGAAAGALADPAARAALEALAAAIGSGAVPYAAA	9.609771180579923	0.13964316545763852	62.80839157104492	0.3978075385093689	11.433939933776855	nan	inf
monomer-50-nr2-run1_result_0	41	AALAAARAALAAALDALGKALGLLKNPALAAAMKAFADAIGTGVMPSAVA	8.117319240780967	0.20488824296312874	64.55757904052734	0.34386804699897766	10.758233070373535	nan	inf
monomer-50-nr2-run1_result_0	42	AAAAALRAALAAALDALGRALGLLADPALAAAARAFAEAIGTGRLPSFEA	7.953394536891565	0.18516212532318954	69.17086029052734	0.4179985821247101	9.92947769165039	nan	inf
monomer-50-nr2-run1_result_0	43	AAAAAARAALAAALDAAGEAAGLLADPAARAALRALADAIGTGRLPSDAP	7.804461971475344	0.1999650387089454	71.2355728149414	0.4574362635612488	8.329785346984863	nan	inf
monomer-50-nr2-run1_result_0	44	AAAAAAARAAAAALAAEGLASGALADPAARAALEALAAAAGSGRVPWAAP	3.3019441554606797	0.4382131318987386	65.56306457519531	0.42330047488212585	9.311323165893555	nan	inf
monomer-50-nr2-run1_result_0	45	AAAAAARRALAAALDAAGRAAGLLADPARRAALAAFAEAIGAGELPSFAP	8.828035321494125	0.1939817143987933	74.69170379638672	0.4690663516521454	7.793935775756836	nan	inf
monomer-50-nr2-run1_result_0	46	AALAAALAALAAALAAAGLAAGLLADPALAAALEALAAALGTGAAPWAAP	8.381060733728331	0.19812303683690888	64.18669128417969	0.39123591780662537	10.852710723876953	nan	inf
monomer-50-nr2-run1_result_0	47	AAAAAARQAAAQALAAAGLAAGLLANPALAAAAAAYAAAIGSGVLPWALP	12.495177369602784	0.0834087155505624	61.85772705078125	0.3305518627166748	13.077546119689941	nan	inf
monomer-50-nr2-run1_result_0	48	AEAAEARRALAAELDAAGKAAGLLADPAVAAAARAFAEAIGSGRLPSFVP	7.756774481439686	0.24024195936240797	72.91104125976562	0.4169253706932068	9.78983211517334	nan	inf
monomer-50-nr2-run1_result_0	49	AAAAAARAALAAALDAAGEAAGLRADPAVRAALAAFADAIGTGALPSDAP	9.267144061099652	0.17882768577691371	75.4710693359375	0.4752121865749359	7.4336466789245605	nan	inf
monomer-50-nr2-run1_result_0	50	AAAAAARAALAAALAAAGLAAGLLADPAARAALLALAEALGSGAVPWAAP	12.457826869129281	0.08630884995552478	65.20846557617188	0.3969014883041382	11.126203536987305	nan	inf
monomer-50-nr2-run1_result_0	51	AAAAAAAAAAAAAAAAAGLASGALADPAAAAAAVAAAEAIGSGVVPWAAP	7.7577375371663955	0.20921931224150012	62.62143325805664	0.39915722608566284	10.590903282165527	nan	inf
monomer-50-nr2-run1_result_0	52	AAAAAARDALADALADAGLAAGLLADPAIAAALEALAAAIGSGRVPWAAP	8.770729360371119	0.2239369279343097	72.28084564208984	0.46239131689071655	8.01204776763916	nan	inf
monomer-50-nr2-run1_result_0	53	AAAAAARAAAAAAAAAAGLAAGALADPAAAAAAVAEAEAIGTGAVPWAAA	7.844562002077134	0.1520591244712912	65.93291473388672	0.41156405210494995	10.563226699829102	nan	inf
monomer-50-nr2-run1_result_0	54	AAEAAAKQALAQALAAAGLASGALADPALAAALKAFADAIGSGEVPWAAP	8.639441462640885	0.23597262023596677	67.38932800292969	0.4087986350059509	9.154757499694824	nan	inf
monomer-50-nr2-run1_result_0	55	AAAAAARAAAAAAAAAAGLAAGALADPAARAAAVAAAEAAGSGAPPWAAP	11.462678951998022	0.12668959019042847	66.57302856445312	0.39474600553512573	12.009931564331055	nan	inf
monomer-50-nr2-run1_result_0	56	AEAARARAAAAVAAALAGAAAGLLADPALRAALAAAAAAIGTGFTPLDVP	12.366809279573664	0.09681848476304915	74.8589859008789	0.45294493436813354	10.055654525756836	nan	inf
monomer-50-nr2-run1_result_0	57	AAEAAARQAAAAALAAAGAASGALADPAARAALRAYADAIGAGLTPYDVP	12.716633639089308	0.0718776813541574	70.6833267211914	0.37250983715057373	12.35307502746582	nan	inf
monomer-50-nr2-run1_result_0	58	AAAEAAKRALADALAAAGAALGLLDNPALRAALAAFADAIGTGYVPYFAP	7.968664617621909	0.19758825828592513	69.87372589111328	0.4267064929008484	9.187527656555176	nan	inf
monomer-50-nr2-run1_result_0	59	AAAAAARDALAAALDALGAALGLLADPALAAALRAFAEAIGSGRLPHFEP	8.851665543385764	0.16388736352951427	72.15044403076172	0.43846946954727173	9.217977523803711	nan	inf
monomer-50-nr2-run1_result_0	60	AAAAAAAAAAAAAADAAGRAAGLLADPALAAAARAAAAAIGTGLLPSFVP	11.007493126508088	0.08089463315825976	60.602874755859375	0.39011725783348083	12.523585319519043	nan	inf
monomer-50-nr2-run1_result_0	61	AAAAAARAALAAALDAAGRAAGLLADPAVRAALRAFAEAIGTGRLPSAAP	6.644836249071957	0.24651275508014447	73.74059295654297	0.4667397737503052	7.684361457824707	nan	inf
monomer-50-nr2-run1_result_0	62	AAAAAAARAAADAAAAAGLAAGELADPAKAAAALAAAEAIGSGRLPWAAP	7.895936404552585	0.23486365732901407	63.95752716064453	0.400449275970459	11.807209968566895	nan	inf
monomer-50-nr2-run1_result_0	63	AAAAEAARALAAALDALGAALGLLADPAVAAALLALAAAIGSGRLPSAEP	8.733087493459625	0.18039021991811852	69.97026824951172	0.4239480495452881	9.641098976135254	nan	inf
monomer-50-nr2-run1_result_0	64	AAAALARQAEAAARAAAGLAAGELADPAARAALVAYAEAIGSGRVPWAEA	7.736350137747436	0.22336134620603587	68.71086883544922	0.42906591296195984	9.65262508392334	nan	inf
monomer-50-nr2-run1_result_0	65	AAEEAARRAAAAAAAAAGAASGALADPAAAAALKAAAEAIGSGYVPAFAA	9.077557088894105	0.14857400491458156	62.90894317626953	0.36457395553588867	12.328411102294922	nan	inf
monomer-50-nr2-run1_result_0	66	AAAAAAAAAAAAAAAAEGAAAGRLADPEAAAALLAEAEARGSGRVPYFEP	12.310737293671117	0.07348195620348323	73.88209533691406	0.4000914692878723	10.211224555969238	nan	inf
monomer-50-nr2-run1_result_0	67	MAAEAARRAAAIAMAEAGLASGALADPAAAAAMKALAEAIGSGFVPWDEP	8.238674992395836	0.2878194703523791	68.6390380859375	0.4052840769290924	10.232624053955078	nan	inf
monomer-50-nr2-run1_result_0	68	AAAAAAAAAAAAALDAAGKASGALADPAAAAAVRAYADAIGAGVVPSFVP	8.34122190905695	0.24458467237618586	63.1319580078125	0.3795526325702667	11.00631046295166	nan	inf
monomer-50-nr2-run1_result_0	69	AAAAAARRALAAALAAAGAAAGLLADPAVRAALRALADAIGAGEVPLFAP	9.003346258258818	0.17017837702041036	69.91072082519531	0.46251392364501953	8.65997314453125	nan	inf
monomer-50-nr2-run1_result_0	70	AAAAAARQALADALAALGAALGLLADPAVAAAARALADAIGSGRLPLFEP	9.627078664254594	0.1305651012784122	70.76651000976562	0.4228646159172058	9.328441619873047	nan	inf
monomer-50-nr2-run1_result_0	71	AAAAAAAAAAAAAAAAAGAASGALADPAAAAAAAAAAAAAGTGAVPLFAA	8.055735280963255	0.20841835613747675	64.22956848144531	0.4231377840042114	10.303854942321777	nan	inf
monomer-50-nr2-run1_result_0	72	AAAAAARRALAAALDAAGRAAGLLADPALAAAMRALAEAIGTGETPWSAP	8.769193885150443	0.1653417173812056	67.53002166748047	0.40721583366394043	10.297445297241211	nan	inf
monomer-50-nr2-run1_result_0	73	AAAAAAARALAAALDALGRALGLLADPAVAAAARALAAAIGAGRLPSAVP	8.22607732707919	0.20201436726007505	61.912353515625	0.38485315442085266	11.011785507202148	nan	inf
monomer-50-nr2-run1_result_0	74	AAAEAARRAAAAAAAAEGLAAGRLADPAARAAMRAAAEAIGSGFLPFSAP	13.245366132940635	0.07180600047965666	68.43125915527344	0.3638169467449188	13.08305549621582	nan	inf
monomer-50-nr2-run1_result_0	75	AAAAAARAAAAAAAAAAGLAAGELADPAAAAAMVAYAEAIGSGRVPWAAP	8.161761550078369	0.20634113747565735	65.406982421875	0.3791012763977051	10.620011329650879	nan	inf
monomer-50-nr2-run1_result_0	76	EEEEKAKREEAIKKAEEGLASGELADPEKAAAMKKWAEEIGSGYVPYFEP	7.846285307022999	0.22573569616878725	66.25121307373047	0.31889545917510986	12.546504020690918	nan	inf
monomer-50-nr2-run1_result_0	77	AAEAAARAALAAALDALGAALGLRDDPALAAALEAFAKAIGTGATPSAAP	8.326183510301172	0.195416326135466	72.08893585205078	0.44190478324890137	9.092989921569824	nan	inf
monomer-50-nr2-run1_result_0	78	AAAAAAAAAAAAAAAAAGLAAGALADPAAAAAALAAAEAAGSGYAAWAAP	8.297277587827073	0.16343621547105303	71.80471801757812	0.4379650354385376	9.303617477416992	nan	inf
monomer-50-nr2-run1_result_0	79	AAAAAAAAALAAALDALGEALGLLADPAVRAALLALARAIGSGLMPSAVP	7.550599562824644	0.2214147718870214	68.0245361328125	0.40381985902786255	10.296661376953125	nan	inf
monomer-50-nr2-run1_result_0	80	AAAAAARAALAAALAAAGLASGALADPALAAALEAYAAAIGSGAVPWAAP	8.732463169445486	0.21043443360454003	66.23223114013672	0.4028180241584778	10.064787864685059	nan	inf
monomer-50-nr2-run1_result_0	81	AAEAAARRALAAALDALGRALGLLADPALAAALRALADAIGSGLVPSDVP	9.573060755173588	0.17092603334053702	72.37393951416016	0.45103830099105835	9.141450881958008	nan	inf
monomer-50-nr2-run1_result_0	82	AAAAAARQAAADALAAEGAAAGELADPARAAAMRAYAEAIGSGRVPLFEP	17.340226369870056	0.04660238277689954	80.31827545166016	0.43552732467651367	9.948128700256348	nan	inf
monomer-50-nr2-run1_result_0	83	AAEAAAKAALAAALAAAGLASGALADPALAAALLAFAEAIGTGAAPWAAP	7.247045719099915	0.2373549720908546	66.54728698730469	0.42085781693458557	9.264739990234375	nan	inf
monomer-50-nr2-run1_result_0	84	AAAAAAAAALADALAAAGAAAGLLADPAAAAALLALAEAIGSGRVPAFEP	7.726049047915947	0.21566856370773788	68.87882995605469	0.4168820381164551	9.145943641662598	nan	inf
monomer-50-nr2-run1_result_0	85	AAAAAAARAAADAAAAAGLASGALADPAAAAAALAAAEAAGTGRAPWAAP	6.0336162449170505	0.28224036771455835	65.15277099609375	0.4400181472301483	10.793272972106934	nan	inf
monomer-50-nr2-run1_result_0	86	AAAAEARRALAQALAAAGAAAGLLADPEAAAAMLAFAEAIGSGRVPLFEP	8.894783578231156	0.18251418521701124	73.93770599365234	0.43244463205337524	9.295112609863281	nan	inf
monomer-50-nr2-run1_result_0	87	AAAAAARAALAAALAALGAALGLLDDPALAAALVALAEALGTGVVPWALP	8.946226689971251	0.1591135491535898	62.72273254394531	0.38133615255355835	10.713081359863281	nan	inf
monomer-50-nr2-run1_result_0	88	DAAAAAARAAAAAADAEGRAAGRLADPAEAAALRARAEAIGSGRVPSFAP	13.997708230508612	0.0664421925933304	82.65501403808594	0.47165441513061523	8.01292610168457	nan	inf
monomer-50-nr2-run1_result_0	89	SAAEALRKALADALAELGRALGLTDNPEIRAALVAFAEAIGSGKLPFAEP	8.448119239455398	0.1829563999421885	75.93827056884766	0.463151216506958	7.719200611114502	nan	inf
monomer-50-nr2-run1_result_0	90	AAAAAEKRAAAAAAAAAGLAAGELADPAARAAMVAAAEAIGSGEVPWAAP	8.962976014783731	0.16693860587209514	67.86085510253906	0.39090508222579956	11.929588317871094	nan	inf
monomer-50-nr2-run1_result_0	91	DALAALRRAVADALDAIGAALGLLDNPAIAAAMKAFAEAIGTGYTPHFEP	9.08226509322254	0.14803678837289436	72.67298889160156	0.44078484177589417	9.310770988464355	nan	inf
monomer-50-nr2-run1_result_0	92	AAAEAARRALAAALAAEGAAAGRLADPAAAAAMKAFAEAIGAGEVPYFRP	10.834560081459308	0.11244162523429646	71.37654876708984	0.36227092146873474	12.253487586975098	nan	inf
monomer-50-nr2-run1_result_0	93	AEAEAARRALADALAAAGAAAGLLADPEAAAALRAFAEAIGSGRVPLAEP	7.8526723533683445	0.22787930036310158	76.2457275390625	0.49356716871261597	7.046516418457031	nan	inf
monomer-50-nr2-run1_result_0	94	AAAAAARLAAAHAAAAAGAAAGALADPAARAALRAEAAARGTGLVPYDVP	12.163328229953203	0.08770381196907275	73.94310760498047	0.4050748348236084	10.370067596435547	nan	inf
monomer-50-nr2-run1_result_0	95	AAAEAARRALAAALDAAGRALGLLADPALAAALRALADAIGSGEVPSFRP	7.971555818519869	0.18571678580860027	72.320556640625	0.4395241141319275	9.02164077758789	nan	inf
monomer-50-nr2-run1_result_0	96	AAAAAAAAALAAALAAAGLAAGLLADPAIRAAMVALAEAIGSGRVPWAAP	14.147139600588332	0.06856706958091303	68.1102294921875	0.44035542011260986	10.844876289367676	nan	inf
monomer-50-nr2-run1_result_0	97	AAAAEAARALAAALAAEGAAAGLLADPALRAALRALAEALGSGEVPYFAP	7.1223610610964885	0.2391651439093982	76.01515197753906	0.47512513399124146	7.198624610900879	nan	inf
monomer-50-nr2-run1_result_0	98	AAAAEAAAAAAAALAAEGAASGALADPAAAAALKAYAESIGSGKVPYFEP	9.921950690523778	0.11497934406987154	65.47527313232422	0.35133010149002075	12.955704689025879	nan	inf
monomer-50-nr2-run1_result_0	99	EEEAAARRALAEAIDAAGKAAGLLANPALAAAVKAFAEAIGAGHVASFEP	7.981915382935192	0.22650373409500227	72.82122039794922	0.4538971781730652	8.675735473632812	nan	inf
monomer-50-nr2-run1_result_1	0	EEEEEEEEGEEEEEEEEEEEEEEEEEEEEEEEEEEEEEEEEEEEEEEEEE	0.575800648147143	0.9410796067438136	91.74515533447266	0.6662604212760925	2.5147979259490967	nan	inf
monomer-50-nr2-run1_result_1	1	SEEEEEEEGEEEEEEEEEEEEEEEEEEEEEEEEEEEEEEEEEEEEEEEEK	0.6430416338395041	0.9299388497249272	92.08001708984375	0.6795582175254822	2.7057297229766846	nan	inf
monomer-50-nr2-run1_result_1	2	SEEEEEEEGEEEEEEEEEEEEEEEEEEEEEEEEEEEEEEEEEEEEEEEEE	0.6187320233108871	0.9329766025634594	89.99624633789062	0.6531760096549988	2.8053674697875977	nan	inf
monomer-50-nr2-run1_result_1	3	SEEEEELEGELEEEEEEEEEEEEEEEEEEEEEEEEREEEEEEEEEEEEEE	0.5924594505745705	0.9377747628610706	94.66194152832031	0.6490288972854614	2.888298273086548	nan	inf
monomer-50-nr2-run1_result_1	4	SEEEEELEGLEEEEEEEEEEEEKEEEEEEEKEEEEEEEEEEEEEKEEEEE	0.48693034736715163	0.9570376573692689	92.9383544921875	0.6626421213150024	2.822173833847046	nan	inf
monomer-50-nr2-run1_result_1	5	EEEEEEEEGEEEEEKEEEEEEEEEEEEEEEEEEEEEEEEEEEEEEEEEEE	0.680085402287461	0.9209737786279127	92.01458740234375	0.6765432357788086	2.506303548812866	nan	inf
monomer-50-nr2-run1_result_1	6	EEEEEEEEGEEEEEEEEEEEEEEEEEEEEEEEEEEEEEEEEEKEEEEEEE	0.6538990016558852	0.9262845942315985	92.59661865234375	0.6845089197158813	2.4554953575134277	nan	inf
monomer-50-nr2-run1_result_1	7	EEEEEEEEGLEEEEEEEEEEEEEEEEEEEEEEEEEEEEEEEEEEEEEEEE	0.6919689708472061	0.9188378984248726	93.19093322753906	0.6582390069961548	2.7275753021240234	nan	inf
monomer-50-nr2-run1_result_1	8	SEEEEEEEGEEEEEEEEEEEEEEEEEEREEEEEEEEEEEEEEEEEEEEEE	0.745359096698193	0.9071455364444053	91.53179168701172	0.6542344689369202	2.7728424072265625	nan	inf
monomer-50-nr2-run1_result_1	9	EEEEEEEEGEEEEEEEEEEEEEEEEEEEEEEEEEEEEEEEEEEEEEEEEE	0.575800648147143	0.9410796067438136	91.74515533447266	0.6662604212760925	2.5147979259490967	nan	inf
monomer-50-nr2-run1_result_1	10	SEEEELEEGEEELEKEEEEEEEEEEEEEEEEEEEEEEEEEEEEEEEEEEE	0.5361595028732837	0.9485591796855766	93.28520965576172	0.6589402556419373	2.7874722480773926	nan	inf
monomer-50-nr2-run1_result_1	11	SEEEEEEEGEEELEEEEEEEEEEEEEEEEEEEEEEEEEEEEEEEEEEEEE	0.6337763440189342	0.9303987244405989	91.64812469482422	0.6402524709701538	3.023113489151001	nan	inf
monomer-50-nr2-run1_result_1	12	SEEEELEEGEEKLEEEEEEEEEEKEEEEEEEEEEEEEEEEEEEEEEEEEE	0.6886727774334553	0.9229542222715408	92.83538818359375	0.6684311628341675	2.757843017578125	nan	inf
monomer-50-nr2-run1_result_1	13	SEEEEEEEGEEEEEEEEERREEEEEREEEEEEEEEEEEEEEEEEEEEEEE	0.6966319395440389	0.9228041334603199	92.74112701416016	0.6500095129013062	2.8083558082580566	nan	inf
monomer-50-nr2-run1_result_1	14	SEEEEELKGLEEEEEEEEEEEEEEEEEEEEEEEEEEEEEEEEEEEEEEEK	0.7273159057995136	0.9116347740198748	93.64977264404297	0.6660422086715698	2.9189445972442627	nan	inf
monomer-50-nr2-run1_result_1	15	EEEEEEEEGEEEKEEEEEEEEEEEEEEEEEEEEKEEEEEEEKEEEEEEEK	0.5038758327596912	0.9550789117638213	91.83047485351562	0.6827595233917236	2.528836250305176	nan	inf
monomer-50-nr2-run1_result_1	16	SEEEEEEEGEEEEEEEEEEEEEEEEEEEEEEEEEEEEEEEEEEEEEEEEE	0.6187320233108871	0.9329766025634594	89.99624633789062	0.6531760096549988	2.8053674697875977	nan	inf
monomer-50-nr2-run1_result_1	17	SEEEEEEEGEEEEEEEEEEEEEEEEEEEEEEEEEEEEEEEEEEEEEEEEE	0.6187320233108871	0.9329766025634594	89.99624633789062	0.6531760096549988	2.8053674697875977	nan	inf
monomer-50-nr2-run1_result_1	18	SEEEEEEEGEEEEEEEEEEEEEEEEEEEEEEEEEEEREEEEEEEEEEEEE	0.5406856389328798	0.9481291264959288	91.70103454589844	0.649738609790802	2.779679298400879	nan	inf
monomer-50-nr2-run1_result_1	19	SELEELLEGLEEELEELEEEEEEEEEEEEEEEEEEEEEEEEEEEEEEEEE	1.0410736143617338	0.8458653128318906	95.03121185302734	0.6553062200546265	2.806034564971924	nan	inf
monomer-50-nr2-run1_result_1	20	SEEEELEEGEEEEEEEEEEEEEEEEEEEEEEEEEKEEEEEEEEKEEEEEE	0.5121184189079443	0.952719069323912	92.66242218017578	0.65982985496521	2.800386667251587	nan	inf
monomer-50-nr2-run1_result_1	21	EEEEEEEEGLEEEEEEEEEEEREEEEEEEEEEEEKEEEEEEEEEEEEEEE	0.464976759563517	0.9604767349181312	94.76895904541016	0.6769888401031494	2.5166261196136475	nan	inf
monomer-50-nr2-run1_result_1	22	SEEEEEEEGEEEEEEEEEEEEEEEEEEEEEEEEEEEEEEEEEEEKEEEEK	0.638938435972002	0.9304901629492044	90.9394302368164	0.6793451905250549	2.7453269958496094	nan	inf
monomer-50-nr2-run1_result_1	23	EEEEEEEEGEEEEEEEEEEEEEEEEEEEEEEEEEEEEEEEEEEEEEEEEE	0.575800648147143	0.9410796067438136	91.74515533447266	0.6662604212760925	2.5147979259490967	nan	inf
monomer-50-nr2-run1_result_1	24	EEEEEEEEGEEEEEEEEEEEEEEEEEEEEEEEEEEEEKEEKEEEEEEEKK	0.44791334971904095	0.9629443162847984	91.62296295166016	0.6826627254486084	2.554427146911621	nan	inf
monomer-50-nr2-run1_result_1	25	SEEEEEEEGEEEEEEEEEEEEEEEEEEEEEEEEEEEEEEEEKEEEEEEKE	0.6197760195907458	0.9343780963960459	91.12271118164062	0.6756649017333984	2.7535240650177	nan	inf
monomer-50-nr2-run1_result_1	26	SLEEELEEGEEELEEEEEELEEEEEEEEEEEEEEEEEEEEEEEEEEEEEE	0.9616589388656129	0.8674256814242451	94.6395263671875	0.6583296060562134	2.6671712398529053	nan	inf
monomer-50-nr2-run1_result_1	27	SELEEELEGLEEELEEEEEEEEEEEEEEEEEEEEKEKEEEEKEEKEEEEE	0.8376298448823563	0.8886599008445273	94.54545593261719	0.648575484752655	2.967900037765503	nan	inf
monomer-50-nr2-run1_result_1	28	SEEEEEEEDEEEEEEEEEEEEEEEEEEEEEEEEEEEEEEEEEEEEEEEEE	0.6463425903366029	0.9283295399545544	89.06803131103516	0.6480658650398254	2.797168493270874	nan	inf
monomer-50-nr2-run1_result_1	29	SEEEEEEEGEEEEEEEEEEEEEEEEEEEEEEEEEEEEEKEEEEKKEEEEK	0.6271395331201481	0.9329921750890449	90.4303207397461	0.6728110909461975	2.871800422668457	nan	inf
monomer-50-nr2-run1_result_1	30	EEEEEEEEGEEEEEEEEEEKEEEEEEEEEEEEEEEEEKEEEEEEEKEEEE	0.5916632340019545	0.9394876630555875	91.7959976196289	0.6783467531204224	2.5048837661743164	nan	inf
monomer-50-nr2-run1_result_1	31	SEEEEEEEGEEEEEEKEEEEEEEEEEEEEEEEEEKEEKEEEEEEEEEKEK	0.6212071693454293	0.9362262454644504	91.30957794189453	0.6724618077278137	2.764260768890381	nan	inf
monomer-50-nr2-run1_result_1	32	SEEEEKLEGEEEEEKEEEEKKEEEEEEKEEKEEEEKEEEEEEEEEEEEEE	0.6137587568659681	0.9349690800764145	92.44507598876953	0.6462374925613403	2.8034205436706543	nan	inf
monomer-50-nr2-run1_result_1	33	SELEEELEGELEEEEKELEEEEEEEKKEEEEEEEEEEEEKKEEEEEEEKK	0.5085550248455293	0.9528540107299649	94.70267486572266	0.6471496820449829	3.0239956378936768	nan	inf
monomer-50-nr2-run1_result_1	34	EEEEEEEEGEEEEEEEEEEEEEEEEEEEEEEEEEEEEEEEEEEEEEEEEK	0.5956569111438199	0.938103084662123	93.0311508178711	0.6900720596313477	2.4223897457122803	nan	inf
monomer-50-nr2-run1_result_1	35	SEEEEELEGEEEEEEEEEEEEEEEEEEKEEKEEEEEEEKEEEEEEEEEEK	0.6378412219104669	0.9308746838472198	92.87602233886719	0.6601424217224121	2.811757802963257	nan	inf
monomer-50-nr2-run1_result_1	36	SEEEEEEEGLEEEEEKEEEEEEEEEEEEEEEEEEEEEKEEEEKEEEEEEE	0.5332464983815733	0.9504409154754105	91.94061279296875	0.6622151732444763	2.7488930225372314	nan	inf
monomer-50-nr2-run1_result_1	37	SEEEEELEGEEEEEKEEEEEEEEEEEKEEEEEEKEEEEEEEEEEEEEEEE	0.475684728050678	0.9586573991805409	92.28731536865234	0.6681311130523682	2.6867048740386963	nan	inf
monomer-50-nr2-run1_result_1	38	SEEEEELEGEEEEEEEEEEEEEEEEEEEEEEEEEEEELEELEEELEELEE	0.7382703773088025	0.9102324841769236	93.76472473144531	0.6391076445579529	3.3425726890563965	nan	inf
monomer-50-nr2-run1_result_1	39	EEEEEEEEGEEEEEEEEEEEEEEEEEEEEEEEEEEEEKEEEEEEEEEEEE	0.47635639599401153	0.9586454357053884	91.46648406982422	0.6774096488952637	2.4349076747894287	nan	inf
monomer-50-nr2-run1_result_1	40	SEEEELEEGEEEEEEEEEEEEEEEEEEEKEEEEEEEEEKEEEEEEEEEEE	0.48882844637527045	0.9567119378785148	92.43279266357422	0.6616098284721375	2.734978437423706	nan	inf
monomer-50-nr2-run1_result_1	41	SEEEEEEEGLKKLEEEEEEEEEEEEEKEEEEEEKEEEEEEEEEEEEEEEE	0.46343260126295566	0.961077453476381	92.9161148071289	0.6607921719551086	2.8974642753601074	nan	inf
monomer-50-nr2-run1_result_1	42	SEEELEELGEELEEEEEELEEEEEEEEEEEEEEKEKEEEEEEEEEEEAEE	0.43586763806538265	0.9651450016947889	95.14128875732422	0.6661704778671265	2.8691179752349854	nan	inf
monomer-50-nr2-run1_result_1	43	EEEEEEEEGEEEEEEEEEEEEEEEEEEEEKEEEEEEEEEEEEEEEEEEEK	0.5244840241171429	0.951052611812926	92.15675354003906	0.684904932975769	2.409754753112793	nan	inf
monomer-50-nr2-run1_result_1	44	SEEEEELEGLEEELEEEERKEEEEEREEEEEEEEEEKEEEEEEEEEEEEE	0.6495823765397014	0.9290883909658109	95.4140396118164	0.6703663468360901	2.7937703132629395	nan	inf
monomer-50-nr2-run1_result_1	45	SEEEELEEGLEELEEEEEEEEEELEKEEEEEKEKEEKEEEEEEEEEEEEE	0.5094354154156667	0.9539236683365272	94.69895935058594	0.649192214012146	2.8374478816986084	nan	inf
monomer-50-nr2-run1_result_1	46	SEEEELLEGLEEEEEEEEEEEEEEEEEEEEEEEEEEEKEEEEEEEEEEEE	0.7222166426943027	0.9136632563809993	93.32261657714844	0.6591835021972656	2.8242905139923096	nan	inf
monomer-50-nr2-run1_result_1	47	SEEEEEEEGEAEEEEEEEEEEEEEEEEEEEEEEEEEEEEEEEEEEEEKEK	0.7073664441192345	0.9173238067481227	91.32388305664062	0.6672607660293579	2.9003288745880127	nan	inf
monomer-50-nr2-run1_result_1	48	SEEEEEEEGEEEEEEEEEEEEEKEEEEEEEEKEEEEEEEEEEEEEEKEEE	0.5059120403146945	0.954372817056145	89.53658294677734	0.6724556684494019	2.6874327659606934	nan	inf
monomer-50-nr2-run1_result_1	49	SELEELLEGLKKLEEELKEEEEELKEEEEEEEKEEEEKKEEEEKKEEEEK	1.223690736001138	0.8090423816105823	96.07293701171875	0.653888463973999	3.1610324382781982	nan	inf
monomer-50-nr2-run1_result_1	50	SEEEELEEGLEELEEELEELEEELEEEEEEEREEEEEEEEEEEEEEEEEE	1.191178658957145	0.8157001570562543	96.4941177368164	0.6718915700912476	2.6419336795806885	nan	inf
monomer-50-nr2-run1_result_1	51	SEEEEKLEGELEEEKEEEEEEEEEEKEEEEEEEKEEEEEEKEEEEEEEKK	0.43370184597822786	0.9648166411723923	94.15005493164062	0.6595872044563293	2.839089870452881	nan	inf
monomer-50-nr2-run1_result_1	52	SEEEEEEEDEEEEEEEEEEEEEKEEEEEEEEEEEEEKEEEEEEEEEAEEE	0.5330041383436048	0.9496610988296665	90.05178833007812	0.669991135597229	2.665360450744629	nan	inf
monomer-50-nr2-run1_result_1	53	SEEEEEEEGELEEEEKEEEEEEEEEEEEEEEEEEEEEEEEEEEEEEEEKK	0.5477035171134339	0.9458423257690804	92.74899291992188	0.6698532104492188	2.799729585647583	nan	inf
monomer-50-nr2-run1_result_1	54	SEEEEELEGLEELEEEREEEEEEEEREEEEEEEEEEEEEEEEEEEEEEEE	0.6257603131919681	0.9323322229163175	95.10384368896484	0.6624563932418823	2.835660934448242	nan	inf
monomer-50-nr2-run1_result_1	55	SEEEEEEEGEEEEEEEKEEEEEEEEEEEEEEEEEEEEREEEEEEEEEELE	0.7743889675762726	0.9043161157311524	92.71676635742188	0.6615731120109558	2.824674367904663	nan	inf
monomer-50-nr2-run1_result_1	56	SEEELEELGKLLEEEKEEEEEEEEEEEEEEEEEEEKEEEEEEEEKEEEEE	0.49722639800000923	0.9549193668019283	94.58336639404297	0.6614201068878174	2.921872854232788	nan	inf
monomer-50-nr2-run1_result_1	57	SELEEELEGLEEELEEEEEELEEEEEEEEEEEEEEAEEEEEEAEEEAAEK	0.8855844215417643	0.8772220524205518	96.10013580322266	0.6704106330871582	2.895994186401367	nan	inf
monomer-50-nr2-run1_result_1	58	SELEEELEGLEEEEEEEEEEREREEEEEEEREEEEEEEEEEEEEEEEEEE	1.0801580775587685	0.8338873236640362	96.20054626464844	0.6836888194084167	2.6035103797912598	nan	inf
monomer-50-nr2-run1_result_1	59	SLEEELEEGLEEKEEEEEEEEEEEEEEEEEEEEEEEEEEEEEKEEEEEEK	0.826039460056819	0.893581227369186	92.97295379638672	0.6662004590034485	2.81902813911438	nan	inf
monomer-50-nr2-run1_result_1	60	SEEEELEEGEEEEKEEEEEEEEEKEEEEEEKEEEEEELEEELEELEEELE	1.1345160245946784	0.8254806203103354	94.70281219482422	0.6512342691421509	2.9988510608673096	nan	inf
monomer-50-nr2-run1_result_1	61	SELEELLEGEEELLEELEEEEEEEEEEEEEKEEEEEEEEERKEEEEEEEE	0.8937401331798978	0.8780318570333874	95.86460876464844	0.6568801999092102	2.891026735305786	nan	inf
monomer-50-nr2-run1_result_1	62	SEEEEEEEDEEEEEEEEEEEEEEEEEEEEEEEEEEEEEEEEEELEEELLE	0.651838247460738	0.9262935383694451	91.60914611816406	0.6387749910354614	3.241828203201294	nan	inf
monomer-50-nr2-run1_result_1	63	SEEEELKEGEEEEEEEEEEEEEEEEEEEEEEEEEEEEEEEAEEEEEEEEE	0.6454183162578144	0.9283770474433581	92.64020538330078	0.6478420495986938	2.981593370437622	nan	inf
monomer-50-nr2-run1_result_1	64	EEEEEEEKGEEEEEEEEEEEEEEEEEEEEEEELEEEEEELEEELEEEEEE	0.5226818924808425	0.9502259898708565	93.70780181884766	0.6685515642166138	2.8976597785949707	nan	inf
monomer-50-nr2-run1_result_1	65	EEEEEEEEGEEEEEEEEEEEEEEEEEEEEEEEAEEEEEEEEEEEKEEEEE	0.5484086505222482	0.9468414801958731	91.61870574951172	0.6695797443389893	2.5358216762542725	nan	inf
monomer-50-nr2-run1_result_1	66	SEEEEELEGEEEKLEEEEEEEEEEEEEEEEEEKEEEEEEEEEEEEEEEEE	0.6641227756883876	0.9247325459709604	93.3168716430664	0.6600073575973511	2.7791190147399902	nan	inf
monomer-50-nr2-run1_result_1	67	SEEEEEEEGRRREEEEREREEEERRREEEEEREEEERREEEEREEEEKEE	0.7399596499606353	0.9108183178534976	96.95630645751953	0.6932294964790344	2.548396110534668	nan	inf
monomer-50-nr2-run1_result_1	68	SEEEEELEGEEEELEEKLEEEEEEEEEEEEEEEEEEKEKEEEEEEEEEEE	0.7527388666393325	0.9064432414209926	93.92781066894531	0.6490815877914429	2.893444061279297	nan	inf
monomer-50-nr2-run1_result_1	69	SEEEELEEGEEEEREKEEEEEEEEEEEEEEEEEEEEEEEEEEEEEAEEEE	0.6051034545482087	0.9367658087810704	93.51515197753906	0.6506298184394836	2.9223039150238037	nan	inf
monomer-50-nr2-run1_result_1	70	SELEEILEGLKEKLEEEEKEEEEEEEEEEEEEEEKEEEEEEEEEEEEEEK	0.7673492581459435	0.9045362390444874	94.17878723144531	0.6596953272819519	2.937286615371704	nan	inf
monomer-50-nr2-run1_result_1	71	SLEEEEREGEEEEEEEEEEEEEEEEEEEEEEEEEEEEEEEEEEEEEEEEE	0.7621211079244109	0.9062643915776996	93.47188568115234	0.6463601589202881	2.991395950317383	nan	inf
monomer-50-nr2-run1_result_1	72	EEEEELEEGEEEEEEEEEEEEEEKEEEEEEEEEEEEEEEEEEEEKAAEEE	0.5096817380726538	0.9535735393085991	92.48212432861328	0.6715023517608643	2.8202974796295166	nan	inf
monomer-50-nr2-run1_result_1	73	SLLEEIEEGLEEEEEELEEEEEEEEEEEEKEEEEEEEKEEEEEEEEEEEE	0.8179541149186037	0.8962199465404587	94.17634582519531	0.6578846573829651	2.8552472591400146	nan	inf
monomer-50-nr2-run1_result_1	74	EEEEEEREGEEEEEEEEEEEEEEEEEEEEEEEEELEELEEELEEEEEEEE	0.9681850981526037	0.8585987868723645	94.60013580322266	0.6415829658508301	2.9257891178131104	nan	inf
monomer-50-nr2-run1_result_1	75	EEELEEELGELEEELKEEEEEEEEEEEEEEEEEEEEEEEEEEERKEEEEE	0.5011013181909099	0.9541025773587343	95.55360412597656	0.6619534492492676	2.6572344303131104	nan	inf
monomer-50-nr2-run1_result_1	76	SEEELEEEGEELEEELEELEEELEELEEELKKEEEEEEEELEEELEELEE	1.1691014268108335	0.8185015892688788	96.28788757324219	0.6589179039001465	3.1047332286834717	nan	inf
monomer-50-nr2-run1_result_1	77	SLEEEIEEGEEELEEEEEEEEEEEEEEEEEEEEEKEEEEEEKEEEEEEEE	0.5872340283641033	0.9403915787286046	93.44859313964844	0.658223032951355	2.7812676429748535	nan	inf
monomer-50-nr2-run1_result_1	78	SELEEELEGELEELEEELEEEEEEEEEEQEEEEEEEEEEEEEEKEEEEKE	0.7069429196220975	0.9152876358096271	95.43851470947266	0.6633442640304565	2.899146318435669	nan	inf
monomer-50-nr2-run1_result_1	79	SELEKELEGLEEKLEEEEEEEEEEEEEEEEEEEEEEEEEEEEKEEEEEEK	1.0198653734781449	0.8517722330402775	94.01384735107422	0.6640698909759521	2.86446213722229	nan	inf
monomer-50-nr2-run1_result_1	80	SEEEEEEEGELEELEKELEEEEEELEEEEEEEEEEEEEKEKEEEEEEEKK	0.7618238439273177	0.9035760534217917	95.0487060546875	0.6615155935287476	3.0610198974609375	nan	inf
monomer-50-nr2-run1_result_1	81	SLEEELEEGEEELEEELEEEEEEEEREKEEEEEEEEEEEEEEEEEEEEEE	0.7782143649728072	0.9047090400413224	95.56266021728516	0.6730600595474243	2.5806779861450195	nan	inf
monomer-50-nr2-run1_result_1	82	SAADELAAGAAAAAEAAAAAAAAAAAAAAAAAAAAAAAAAAAAEAAAAAA	1.15968142740628	0.8187255532854052	96.55999755859375	0.6917150020599365	2.550534725189209	nan	inf
monomer-50-nr2-run1_result_1	83	SEEEEEEEGKEEEEEEKEEEEEKEEEEKEKEEEEEEKEEEEEEEKEEEEK	0.49042364436130753	0.9589338432830538	90.5740966796875	0.6595169901847839	2.831347942352295	nan	inf
monomer-50-nr2-run1_result_1	84	SEEEELEEGEEELEKEEEEEEEEREREEELERLEEELEEELEEEEEELEE	0.706116853256263	0.9164917787998017	96.88958740234375	0.6754395961761475	2.9104952812194824	nan	inf
monomer-50-nr2-run1_result_1	85	SMLEELERGLEEEREEEEEEEREREEEEEEREEEEEEEEEEEEEEAEEEE	0.7380020091106501	0.9098238240772472	96.35281372070312	0.6875401735305786	2.718398094177246	nan	inf
monomer-50-nr2-run1_result_1	86	SELEELEEGLKEEEEEEEEEEEEEEEEEEEEEEEEEEEEEEEEEEEEEEK	0.7484755134457783	0.9088537085061965	93.49407958984375	0.6664975881576538	2.8810431957244873	nan	inf
monomer-50-nr2-run1_result_1	87	SEEEEEEEGKEEEEEEEEEEEEEEEEKEEEEKKEEELEEELEKLKEELEK	0.45158082439305935	0.9638001179586198	90.62786102294922	0.6412601470947266	3.3924787044525146	nan	inf
monomer-50-nr2-run1_result_1	88	SEEEEEEEGLKEEEEEEEEEEEEEEEEEEEEEKEEEEEEEEEEEEEEEEK	0.6104344835593052	0.9359274644818073	92.8490982055664	0.6710171699523926	2.8154873847961426	nan	inf
monomer-50-nr2-run1_result_1	89	SEEEEEEEGEEEEEEKEEEEKEEEEEEEEEEEEEEEKEEEEEEEKEEEEK	0.5165532799460272	0.9525942646306887	91.21932220458984	0.6728250980377197	2.7722952365875244	nan	inf
monomer-50-nr2-run1_result_1	90	SEEEELEEGEEKEEEEEEEEEEEEELEEELEEEEEELEEELEKLEEELEK	0.7477302093552957	0.9078499094837653	94.54293060302734	0.6550348997116089	3.411862373352051	nan	inf
monomer-50-nr2-run1_result_1	91	SKEEEELEGEEEEEEEEEEEEEEEEEEEERKEEEEEEEEEEEEEEEEEKE	0.591860677623421	0.9390984330633448	94.16246032714844	0.6745799779891968	2.9041244983673096	nan	inf
monomer-50-nr2-run1_result_1	92	SEEEEELEGELEELEKELEEEEEKEEEEKEEKEEEEELEELEKEKEELEK	0.8053919450486006	0.8943001785121487	95.65921783447266	0.6430680751800537	3.169325113296509	nan	inf
monomer-50-nr2-run1_result_1	93	EEEEELKEGEEEEEEEEEEELEEELEELEEELEELEEEEEEEEEEKEELE	1.1521961328943309	0.8173598025305001	95.27232360839844	0.66263347864151	3.1082394123077393	nan	inf
monomer-50-nr2-run1_result_1	94	SEEEEKLKGELEEELEELEKELEELEEELEELEEELKKLEEELEEKEEEL	1.3948187241277403	0.7682225724761619	96.4341812133789	0.6736146211624146	3.2089264392852783	nan	inf
monomer-50-nr2-run1_result_1	95	SEEEELLAGLEELRREEEEEEREREEEEEREEEEEEEEEEEEEELAEKLA	0.6777303547743899	0.9230573044602294	96.9705810546875	0.6699593663215637	2.9978408813476562	nan	inf
monomer-50-nr2-run1_result_1	96	SELEEKLEGLKKELEKELEEKKKKEEEEKKKEEEEKKKKEEEKKKAEAEK	0.7612172066014643	0.9058892460330277	94.73709106445312	0.5822190046310425	4.030385971069336	nan	inf
monomer-50-nr2-run1_result_1	97	SEEELRRLGEELREREEEERRRREEEERRRRLEEEERRRREEEEREERER	0.4510611270498513	0.9631326187979004	97.24481964111328	0.6215238571166992	3.3971385955810547	nan	inf
monomer-50-nr2-run1_result_1	98	EEEEEELEGELEEEEEEEEEEEEEEEEEREEEEELEELEEEEEELREELE	0.929939417573667	0.8708695586808493	95.75872802734375	0.6641868352890015	2.7538723945617676	nan	inf
monomer-50-nr2-run1_result_1	99	EEEEEEEEGEEEEEEEEEEEEEEEELREEEERRREEEEEEEEAEEEEEEE	0.5470647777807847	0.9468749613881826	95.245361328125	0.6614539623260498	2.772251605987549	nan	inf
monomer-50-nr2-run1_result_10	0	EEEEEKEEEEEEEEEEEEEEEEEEEEEEEEEEEEEEEEEEEEEEEEEEEE	0.7026937149807657	0.9172897483819458	91.99903869628906	0.6896753311157227	2.2809996604919434	nan	inf
monomer-50-nr2-run1_result_10	1	MEEEEEEEEEEEEEEEEEEEEEEEEEEEEEEEEEEEEEEEEEEEEEEEEE	0.8924603008974169	0.8743131537959961	90.65962982177734	0.6524585485458374	2.677239418029785	nan	inf
monomer-50-nr2-run1_result_10	2	EEEEEEEEEEEEEEEEEEEEEEEEEEEEEEEEEEEEEEEEEEEELEEELE	0.8430267034105724	0.8875035764758589	93.88092803955078	0.6712695360183716	2.412522554397583	nan	inf
monomer-50-nr2-run1_result_10	3	EEEEEEEEEEEEEEEEEEEEEEEEEEEEERREEEEEEEEEEEEEEEEEEE	0.912012046847744	0.8718782651043603	93.49214935302734	0.6827276349067688	2.3433640003204346	nan	inf
monomer-50-nr2-run1_result_10	4	EEEEEEEREEEEEEEEEEEEEEEEEEEEEEEEEEEEEEEEEEEEEEEEEE	0.8032819147033984	0.8963589175682357	93.86675262451172	0.6763640642166138	2.3250229358673096	nan	inf
monomer-50-nr2-run1_result_10	5	MEEEEEKEEEEEEEEKEEEEEEEEEEEEEEEEEEEEEEEEEEEEEEEEEE	0.7807535987654338	0.9009212466257918	91.29612731933594	0.6762821078300476	2.5608537197113037	nan	inf
monomer-50-nr2-run1_result_10	6	EEEEEEKEEEEEEEEEEEEEEEEEEEEEEEEEEEEEKEEEEEEEEEEEEE	0.563395653335221	0.9443407250577671	90.9075927734375	0.6837775707244873	2.2910068035125732	nan	inf
monomer-50-nr2-run1_result_10	7	EEEEELEEELEEEEEEEEEEEEEEEEEEEEEEEEEEEEEEEEEEEEEEEE	0.8230744273120364	0.8910760679439131	93.81095123291016	0.6632648706436157	2.4801924228668213	nan	inf
monomer-50-nr2-run1_result_10	8	EEEEEEEEEKEEEEEEEEEEKEEEEEEEEEEEEEEEEEEEEEEEEKKEEE	0.653732724167051	0.9267868085853017	91.59636688232422	0.6828827857971191	2.414306879043579	nan	inf
monomer-50-nr2-run1_result_10	9	EEEEEEEEEEEEEEEEEEEEEEEEEEEEEEEEEEEEEEEEEEEEEEELEE	0.738027419342965	0.9106495906623124	93.05169677734375	0.6687965393066406	2.384270668029785	nan	inf
monomer-50-nr2-run1_result_10	10	EEEEEEEEEEKEEEEEKEKEEEEEEEEEEEEEEEEEEEEEEEEEEEEEEE	0.6619156579053763	0.9259345991270483	90.15570831298828	0.6755002737045288	2.3000078201293945	nan	inf
monomer-50-nr2-run1_result_10	11	MEEEEKELEEEEKEEEEKEEEEEEEEEEEEEEEEEEEEEEEEEEEEEELS	0.6823612013925814	0.9206736966632397	92.37773132324219	0.6653711795806885	2.8410537242889404	nan	inf
monomer-50-nr2-run1_result_10	12	EEEEEEELEELEEELEEEEEEEEEEEEEEEEEEEEEEEEEEEEEEKEEEE	0.5264524650028473	0.9519848992016452	93.87873077392578	0.6650978326797485	2.5679707527160645	nan	inf
monomer-50-nr2-run1_result_10	13	EEEEEEEEEEEEEEEKEEEEEEEELEEEEEELEELEEELEEEEEELEKEE	0.4865272657270741	0.9581510358594225	95.00475311279297	0.6818118095397949	2.6254351139068604	nan	inf
monomer-50-nr2-run1_result_10	14	EEEEEEEEEEEEEEEEEEEEEEEEEEEEEEEEEEEEEEEEEEEEEEEEEE	1.4100337976338333	0.7579526563153093	92.67469787597656	0.6756888628005981	2.2574594020843506	nan	inf
monomer-50-nr2-run1_result_10	15	EEEEEEEKEEEEEEEEEEEEEEEEEEEKEEEEEEEEEEEEEEEEEEEEEE	0.5310791088480681	0.9507239461123941	90.87586975097656	0.6823387145996094	2.2476015090942383	nan	inf
monomer-50-nr2-run1_result_10	16	EEEEEEEEEEEEEEEEKEEEEEEEEEEEEEEEEEEEEEEEEEEEEEEEEE	0.6640290579880879	0.9252020318591251	91.46308135986328	0.6825792789459229	2.2235124111175537	nan	inf
monomer-50-nr2-run1_result_10	17	EEEEKEEEEEEEEEEEEEEEEEEEEEEEEEEEEEEEELEEELEELEEELE	0.9303821606578359	0.8673895372630568	94.43852996826172	0.6767606139183044	2.497680187225342	nan	inf
monomer-50-nr2-run1_result_10	18	EEEEEEEKEEEEEEEEEEEEKEEEEEEEKKEEEEEEEKEEEEEEEEEEEE	0.660535546662686	0.9259274839950108	91.07777404785156	0.6708135604858398	2.329495429992676	nan	inf
monomer-50-nr2-run1_result_10	19	EEEEEELEEEEEEEEEEEEEEEEEEEEEEREEEEEEEEEEEEEEEEEEEE	0.8092672096521156	0.8950933015046426	94.3897933959961	0.677869439125061	2.3916828632354736	nan	inf
monomer-50-nr2-run1_result_10	20	EEEEEEEEEEEAEEEEEEEEEEEEEEEEEEEEEEEEEEEEEEEEEEELES	0.6859256153659302	0.9208131269992406	93.54388427734375	0.6523503065109253	2.745522975921631	nan	inf
monomer-50-nr2-run1_result_10	21	MELEEELEKLEEELEEEEEEEEEEEEEEEEEEEEEEEEEEEEEEKEEEEE	0.7680686018682664	0.9024477487974494	93.22290802001953	0.6698324084281921	2.8492424488067627	nan	inf
monomer-50-nr2-run1_result_10	22	EEEEEEEEEEEKEEEEEEEEEEEEEEELEELEEELEELEEELEEEEEEEE	0.899563435863952	0.8746407883370452	94.86566162109375	0.6711485981941223	2.5772812366485596	nan	inf
monomer-50-nr2-run1_result_10	23	EEEEEEEKEEEEEEEEEEEEEEEEEEEEEEEEEEEEEEEEEEEEEEKKEE	0.6399555905129278	0.9303304211944802	91.68573760986328	0.6867684721946716	2.4365971088409424	nan	inf
monomer-50-nr2-run1_result_10	24	EEEEEEEEEEEEKREEEEEEEEEEEEEEEEEEEEEEEEEEEEEEEEEEEE	0.5330473705057136	0.9497684091769203	93.70000457763672	0.6750017404556274	2.3743395805358887	nan	inf
monomer-50-nr2-run1_result_10	25	MEEEEEEEEEEEEEEEEEEEEEEEEEEEEEEEEELEKEEEEEEEEEKELE	0.7466764850828048	0.9076478914810121	93.57413482666016	0.6705008745193481	2.6163828372955322	nan	inf
monomer-50-nr2-run1_result_10	26	MEEEEEEEERREEEEEEEEEEEEEEEEEEEEEEEEEEEEEEEEEEEEEEE	0.6502426729576312	0.9273215710600238	93.42987060546875	0.659824013710022	2.6528375148773193	nan	inf
monomer-50-nr2-run1_result_10	27	EEEEEEEEEEEEEEEEEEEEEEEEEEEEEEEEEEEEEEEEEEEEEEEEEE	1.4100337976338333	0.7579526563153093	92.67469787597656	0.6756888628005981	2.2574594020843506	nan	inf
monomer-50-nr2-run1_result_10	28	MEEEEEKEEEEEEEEEEEEEEEEEEEEEEEEEEEEEEEEEEEEEEEEEEE	0.7230977280717182	0.9124649645668497	91.52899932861328	0.6757186651229858	2.5935773849487305	nan	inf
monomer-50-nr2-run1_result_10	29	MEEEEEEEEEKEKKEEEEEEEEEEEEEEEEEEEEEEEEEEEEEEEEEEES	0.7523170778175142	0.905126771087485	89.92410278320312	0.6620615720748901	2.803906202316284	nan	inf
monomer-50-nr2-run1_result_10	30	EEEEEEEKEEEEEKEEEEEEEEEEEEEEEEEEEEEEEEEEEEEEEEEEEE	0.5430163367097183	0.9481159922887143	90.84952545166016	0.6831893920898438	2.283440589904785	nan	inf
monomer-50-nr2-run1_result_10	31	EEEEKKEEEELEKELEEEKKEEEEEEEEEEEEEEEEEEKEEEEEEEEEEE	0.7455312919152565	0.9091369689405931	92.57617950439453	0.6635810136795044	2.5975308418273926	nan	inf
monomer-50-nr2-run1_result_10	32	EEEEEEEEREEEEEEEEEEEEEEEEEEEEEEEEEEEEEEKEEEEEEEEEE	0.6065746240940442	0.9356664192715931	94.25990295410156	0.6905246376991272	2.238619804382324	nan	inf
monomer-50-nr2-run1_result_10	33	EEEEEEEREEEEEEEEEEEEEEEREEEEEEEEEEREEEEEEEEEEEEEEE	0.559662804111108	0.94622774695012	94.27711486816406	0.6941794753074646	2.255652904510498	nan	inf
monomer-50-nr2-run1_result_10	34	MEEEEEELEEEEKEEEEEEEEEEEEEEEEEEEEEEEEEEEEEEEEEELEE	0.7585315945223039	0.9060499385251625	93.62581634521484	0.6697918772697449	2.598846912384033	nan	inf
monomer-50-nr2-run1_result_10	35	EEEEEEEEEEEEEEEEEEEEEEEEEEEEEEEEEKEEEEEEEEEEEEEEES	0.8043457789666998	0.8958934988912669	90.82730102539062	0.6852129697799683	2.36533522605896	nan	inf
monomer-50-nr2-run1_result_10	36	EEEEEEEEEEEEEEEEEEEEEEEEEEEEEEEEEEEEEEEELEKELEELEE	0.8075517942861027	0.8953425683702253	94.3909912109375	0.6784659624099731	2.415717601776123	nan	inf
monomer-50-nr2-run1_result_10	37	SEEEEEEEEEEEEEEEEEEEEEEEEEEEEEEEEEEEEEEELEELEEELEE	0.8178726486237642	0.8923418341118392	93.19935607910156	0.6560441255569458	2.7766308784484863	nan	inf
monomer-50-nr2-run1_result_10	38	SEEEEEEEEEEEEEEEEEEEEEEEEEEEEEEEEKEEEEEEEEEEKEEEEK	0.7793185616746163	0.9016218517540969	89.24169921875	0.676129937171936	2.533055543899536	nan	inf
monomer-50-nr2-run1_result_10	39	EEEEEEEEKEEEEEEEEEEEEEEEEEEEEEEEEEEEEEEKKEEELEEELE	0.831727148382691	0.8887151051124927	93.37156677246094	0.6789401769638062	2.4470129013061523	nan	inf
monomer-50-nr2-run1_result_10	40	EEEEEELEEELEEEEEELEEEEEEEEEEEEEEEEEEEEEEEEEEEEEEES	0.39872013980865273	0.9712183473769387	92.74530029296875	0.6480748057365417	2.7674033641815186	nan	inf
monomer-50-nr2-run1_result_10	41	SEEEKKKKEEEEKKKKEEEEKKKKEEEEKKEEEKKKKEEEEKKKKEEEES	0.5117259959121065	0.9534528007481697	94.58089447021484	0.6099341511726379	3.34297776222229	nan	inf
monomer-50-nr2-run1_result_10	42	EEEEEEEEEEEKLEEEKEEEEEEEEEEEEEEEKEEEEEEEEEEEEEEEEE	0.790956830932371	0.8981356837048519	92.82573699951172	0.6733695268630981	2.3854517936706543	nan	inf
monomer-50-nr2-run1_result_10	43	MEEEEEEEEEEEKEEEEEEEEEEEEEEEEEEEREEEEEEEEEEEEEEKEE	0.7538251517060053	0.905267616826232	93.85259246826172	0.6895254254341125	2.440967559814453	nan	inf
monomer-50-nr2-run1_result_10	44	MEEEELEEELEEEREEEEEEEEEEEEEEEEEEEEEEEEEEEEEEEEEELE	0.6633221894114549	0.9244859889159025	95.04619598388672	0.6544321775436401	2.881446361541748	nan	inf
monomer-50-nr2-run1_result_10	45	EEEEEELEEELEELEEELEEEEEEEEEEEEEEEEEEEEEEEEEKEKEEEE	0.32232496727979576	0.9804031049942088	94.23487091064453	0.6678270101547241	2.6201465129852295	nan	inf
monomer-50-nr2-run1_result_10	46	MEEEEEEEEEEEKKEEEEEEEEEEKEEEEEEEEKEEEEEEEEEEKEEEEE	0.6208689630118428	0.9334469121006446	91.6905746459961	0.6771519184112549	2.5603604316711426	nan	inf
monomer-50-nr2-run1_result_10	47	EEEEEELEKLEEEEEEEEEEEEEEEEEEEEEEEEREEEEEEEEEEEEEEE	0.8130049173678299	0.8953514714573119	95.39170837402344	0.6814901232719421	2.383873462677002	nan	inf
monomer-50-nr2-run1_result_10	48	EEEEEEEEEEEEEEEKEEEEKEEEEEEEEEEEKEEKEEEEEEEEEEEEEE	0.6173213363741057	0.9341636297196907	90.04679107666016	0.6733949780464172	2.3202342987060547	nan	inf
monomer-50-nr2-run1_result_10	49	EEEEEEEEEEEEEEEEEEEEEEEEREEEEEEEEEEEEEEEEEEEEEEEEE	0.568669743282946	0.9433397150125755	93.5299301147461	0.6755741834640503	2.3120553493499756	nan	inf
monomer-50-nr2-run1_result_10	50	MEELEEELKEEEEEKKEEEEEEEEEEEEEEEEEEEKEEEEEEEEEEEEES	0.667519346177335	0.9239921210420807	91.01231384277344	0.6611337661743164	2.8523199558258057	nan	inf
monomer-50-nr2-run1_result_10	51	MEEEEEEEEEEEEEEEEEEEEEEEEEEEEEEEEEEEEEEEEEEEEEEELE	0.8345249985699799	0.8876531374384057	92.0042724609375	0.6544277667999268	2.6881260871887207	nan	inf
monomer-50-nr2-run1_result_10	52	MEEEEEELEEEEEEEEEELEEEREEEEEEEEEEEEEEEEEEEEEREEEEE	0.956778807940132	0.863718687534518	95.77162170410156	0.6692633628845215	2.5764355659484863	nan	inf
monomer-50-nr2-run1_result_10	53	ELEEELEELEEELEELEEEEEEEEEEEEEEEEEEEEKEEEEEEEEEEEEE	1.2020343271368101	0.8046599830604005	94.50425720214844	0.6719886660575867	2.4754319190979004	nan	inf
monomer-50-nr2-run1_result_10	54	MEEEEEEEEEEEEEEEEEEEEEEEREEEEEEEEEEEELEEEEEELEELEE	0.7114516499130369	0.9154537770588764	95.43601989746094	0.6678286790847778	2.679964303970337	nan	inf
monomer-50-nr2-run1_result_10	55	MEEEEEEEEKEEEEEEEEEEKEEKEEEEEEEEEEEEEEEEEEEEEEEEES	0.7224022130464676	0.9117496833051243	89.65092468261719	0.6743292808532715	2.6534934043884277	nan	inf
monomer-50-nr2-run1_result_10	56	EEEEEEEEKEEEEEEEEEEEEEEEEEEEKEKEEEEEEEEKEEEEEEEEES	0.5831937873397615	0.9404729787687516	90.72824096679688	0.6805241703987122	2.438978672027588	nan	inf
monomer-50-nr2-run1_result_10	57	SEEEEEEKEKEEEEEEEEEEEEEREEEEEEEEREEEEEEEEEEEEEELEE	0.6837882050545296	0.9208488867916077	94.80545043945312	0.6898547410964966	2.5122039318084717	nan	inf
monomer-50-nr2-run1_result_10	58	EEEEEEEKEEEEEEEKEEEEREEEEEEEKEEEELEEEEEELEEELEKLLK	0.9635535448056756	0.8630769422400648	94.4649429321289	0.6825234293937683	2.6008126735687256	nan	inf
monomer-50-nr2-run1_result_10	59	MEEEEEEERRREEEEEEEEEEEEEKEEEEEEEEEEEEEEEEEEEEEEEES	0.49068400940509066	0.956346292830976	93.6650161743164	0.6803821921348572	2.6760542392730713	nan	inf
monomer-50-nr2-run1_result_10	60	MEEELEEELEEEEEREREEEEEEEEEEEEEEEEEREREEEEEEEEEEEES	0.7197637806889934	0.9142861623703372	96.33800506591797	0.6736887097358704	2.693476438522339	nan	inf
monomer-50-nr2-run1_result_10	61	EEEEKELEEELEELEEEEEEEEEEEEEEEEEEEEEEEEEEEEEELEELES	0.46969075177540254	0.9599862384643736	94.3976058959961	0.6565495729446411	2.859727382659912	nan	inf
monomer-50-nr2-run1_result_10	62	EELEEELEELLEELEEELEEEEEELEKEEEEEEEELEEELEELEKELEEE	0.5346584097805113	0.9520441077939067	96.32691192626953	0.6676999926567078	2.894359588623047	nan	inf
monomer-50-nr2-run1_result_10	63	MEEEEEKKKEEEEKEKEEEEKKEKEEEEEEEEEKEKEEEEEKEKKEELEE	0.6145059151608029	0.933951192757658	94.36705017089844	0.6481935977935791	2.959470272064209	nan	inf
monomer-50-nr2-run1_result_10	64	EEEEEEEEEEEEEEEEEEEEEEEEEEEEREEEEEEEEEEEEEEKEEEELE	0.7549677758999939	0.906207953372503	95.09716796875	0.6960632801055908	2.242654323577881	nan	inf
monomer-50-nr2-run1_result_10	65	EEEEEERKREEEEEEEEREEEEEEEEEEEEEEEEEEEEEEEEEKEEEEEE	0.4989772066382226	0.9554875500182324	94.65164947509766	0.6896929740905762	2.3084776401519775	nan	inf
monomer-50-nr2-run1_result_10	66	EEEEEEEEKEEEEEEEEEKEKEEEEEEEEEEEEEEEEEEEEEEEEKEEEE	0.8581309651369748	0.8822992478852528	92.28167724609375	0.6825922727584839	2.3737239837646484	nan	inf
monomer-50-nr2-run1_result_10	67	EEEEEEEEELEEELEEELEEEEEEEEEEEEEEEEEEEEEEEEEEEEEEEE	0.5742543890087285	0.9425011153965464	93.8578109741211	0.6580511331558228	2.5086140632629395	nan	inf
monomer-50-nr2-run1_result_10	68	MEELEEEEEEEEEEEEEEEEEEEEEEEEEEEEEEKEEEEEEEEEEEEEEE	0.7915130619916528	0.8985372789027158	92.0447998046875	0.6696125864982605	2.5414438247680664	nan	inf
monomer-50-nr2-run1_result_10	69	EEEEEELKELLEELEEEEEELEEELEEEEEEEEEEEELEELEEELEELEK	0.6373065295800739	0.9294887501620701	96.039306640625	0.6606323719024658	2.957202672958374	nan	inf
monomer-50-nr2-run1_result_10	70	EEEEEAEEEEEEEEEEEEEEEEEEEEEEEEEEEEEEEEEEEEEEKEEEEE	0.7280299633598261	0.9116303501684371	92.95621490478516	0.6799742579460144	2.4320850372314453	nan	inf
monomer-50-nr2-run1_result_10	71	EEEEEEEKREEEEEEREEEEEEEEEEEEEEKEEEEEEEKEEEEEEEEKEE	0.9218305008588797	0.8690875965543122	94.10443115234375	0.6872100830078125	2.316059112548828	nan	inf
monomer-50-nr2-run1_result_10	72	MEEEEEKKKKEEEEEEEEEEKEEEEELEEELKELEEELEELEEELEELLS	1.2729488578018362	0.7864661728146025	96.3372802734375	0.6666015386581421	2.998587131500244	nan	inf
monomer-50-nr2-run1_result_10	73	ELEEELEKLEEELEEEEEEEEEEEEEEEEEEEEKEEKELEELEEELEELE	1.1965468390576657	0.8103560784857448	94.97919464111328	0.6447198390960693	2.8699238300323486	nan	inf
monomer-50-nr2-run1_result_10	74	MEEEEEKREEEEEEEEELEELEKEREELEELEEELEELEEELEELEEELE	0.9441292154491105	0.8677027856630549	96.8817367553711	0.6683903932571411	2.8030502796173096	nan	inf
monomer-50-nr2-run1_result_10	75	MEEEEEEEKEEEEREEEEEEEEEEEEEKEEEEEEEELEEELEELEEELEE	0.6921914833422992	0.9191075536398592	96.36151885986328	0.6756778955459595	2.58518123626709	nan	inf
monomer-50-nr2-run1_result_10	76	MEEEEEELEREEEEEEEEEEEEEEEEELEELEEELEEAEEELEELEELLS	0.8406069894113921	0.8887133244930715	96.87071990966797	0.6566501259803772	2.81976056098938	nan	inf
monomer-50-nr2-run1_result_10	77	EEEEEEEEEEEEEEEEEEEEEEEEEEELEEEEEELEEEEEELKELEEELS	0.7707558758071146	0.9036013221299526	94.91947174072266	0.6769336462020874	2.609467029571533	nan	inf
monomer-50-nr2-run1_result_10	78	EEEEEREEREEEEEEAEEEEEEEEEEEEEEEREEEEEEEEEEEEREEEEE	0.5131760168597588	0.9526356168183604	95.4781723022461	0.6777234673500061	2.423079252243042	nan	inf
monomer-50-nr2-run1_result_10	79	MEELEKELEELEEEEEEEEEKKEEEEEEEEEEEEEEEEEEEEEEEEEEEE	0.32710374422111926	0.9799520997524499	92.87347412109375	0.6727851629257202	2.585127592086792	nan	inf
monomer-50-nr2-run1_result_10	80	EEEEEEEEERLEELEEELKKLEEELEEEEEEEEKEEEEEEEEEEEEEEEE	0.36865192587616724	0.9745679925145351	94.91613006591797	0.6673785448074341	2.68453311920166	nan	inf
monomer-50-nr2-run1_result_10	81	EEEEEEEEELEEEEEEEREEEEEREEEEEELEEEREEEEEEEEEEKELEE	0.6919974518180818	0.9191107659493166	96.2431411743164	0.6914687752723694	2.390671491622925	nan	inf
monomer-50-nr2-run1_result_10	82	MEEEEEKLKKEKEEKEEEEKEEEELEEEEEELEELEEELEKLREEKEELE	0.39943679522730446	0.9710354676162808	96.00614929199219	0.6522899866104126	3.1377744674682617	nan	inf
monomer-50-nr2-run1_result_10	83	EEEEELEELEEEEEEELEEEEEEEEEEEEEEEEEELKEEEEEEEEEEEEE	0.806170907985745	0.8946714822963533	94.27392578125	0.6571499109268188	2.6211678981781006	nan	inf
monomer-50-nr2-run1_result_10	84	EEEEEEEEEEEEEEEEEEEEEEEEEEEEEEEEEEEQEEEEEEEEEEKEES	0.6922432321590348	0.9196346865375173	92.3866195678711	0.6861498355865479	2.4838132858276367	nan	inf
monomer-50-nr2-run1_result_10	85	EEEEELEREREEEEEEEEEEEEEEEEEEEEEEEEREEEEEEREEEEEEEE	0.6137639463069455	0.9353675776908588	95.81761169433594	0.6849406957626343	2.401508092880249	nan	inf
monomer-50-nr2-run1_result_10	86	SLEEELEEEEEEEEEEEEEEEEEEREEEEERREEEEELREELEELEEELE	0.735654879124442	0.910484086253723	96.79753875732422	0.6842262148857117	2.6228530406951904	nan	inf
monomer-50-nr2-run1_result_10	87	EELEEKLEEEEEELEKEEEELEEELEELEEEEEEEEEEKEEEEEEEEEEE	0.5734710092858065	0.9417464004412075	95.08779907226562	0.6811791062355042	2.567234516143799	nan	inf
monomer-50-nr2-run1_result_10	88	MEELEEEEEEEEEEEKEEEEEEEEEEEEEEEEKLLEELEEELEELEKLLE	1.0913345725998205	0.8303947801710921	94.47740173339844	0.6464083790779114	2.8854873180389404	nan	inf
monomer-50-nr2-run1_result_10	89	MEEEEELEELEEEEEEEEEEEEKEEEEEEELEEEEEEEEKEEEEEEKEES	0.8406971097999744	0.886460729935121	92.57007598876953	0.6637551784515381	3.0993735790252686	nan	inf
monomer-50-nr2-run1_result_10	90	SEEEEEEEELEEEEEEEEEEEKEEEEEEEEEEEEEEEKEEEEEEEEKEEE	0.6288146715828049	0.9319984022117838	91.92864990234375	0.6748879551887512	2.6286089420318604	nan	inf
monomer-50-nr2-run1_result_10	91	EEEEKEEEEKEKEEEEEKEKEEEEKEKQEEEEKEEEEEEELEELLEELEK	0.6934784155481148	0.9192627175406569	95.4990234375	0.6643384099006653	2.7156944274902344	nan	inf
monomer-50-nr2-run1_result_10	92	EEEEEEEEEEEEEEEEEEEREEEERKEEEEEEEEEEEEEEEEEEEEEEEE	0.6362019042364914	0.9306931050560879	94.1683349609375	0.690507173538208	2.319760799407959	nan	inf
monomer-50-nr2-run1_result_10	93	EEEEEEREELEEEEEEEEEEEEEEEEEEEEEREEEEEREEEEEEEEEEEE	0.49565191410897885	0.9560387914162023	95.7822265625	0.6874551773071289	2.354525327682495	nan	inf
monomer-50-nr2-run1_result_10	94	MEEEEKKKKEEEEKEKEEKEKKEEEEEKKKLEEEKKELEKKLKELEEKLK	1.3406228116343464	0.7741745047021625	94.13421630859375	0.5937153100967407	3.8197379112243652	nan	inf
monomer-50-nr2-run1_result_10	95	EEEEEKLEELKEEEEEEQEEEEEEEEEEKKKEEELKKELEEELKKLEEEL	0.6959210714527688	0.9176453236588376	94.56038665771484	0.6345332264900208	3.18090558052063	nan	inf
monomer-50-nr2-run1_result_10	96	MEEEEEEEAEEAEEEEEEEEEEEEEEEEEEEEELEEEEEEEEEELEELEE	0.6834151403834641	0.9196759156076866	93.97845458984375	0.6344996690750122	3.0235133171081543	nan	inf
monomer-50-nr2-run1_result_10	97	EEEELEEEREEEELEEEEEELEEEEEEEEEELEELEKELEELEEELEELL	0.6033896082599354	0.9391654181766621	96.50447845458984	0.6704232692718506	2.773560047149658	nan	inf
monomer-50-nr2-run1_result_10	98	MEEEKKLKEKLEEEKKKLEKEKKEKEEKEKEEEKKKEEEEEKEEEKKEKE	0.531230788809406	0.9507620784448021	94.63726043701172	0.5958849787712097	3.684842109680176	nan	inf
monomer-50-nr2-run1_result_10	99	EEEEKKKEEKKKKEEEEKKKKEEEEKAKEELEKKLEELKKEIEELEKKLS	1.1841659464171568	0.8108746025040188	94.25695037841797	0.5837529897689819	3.817058801651001	nan	inf
monomer-50-nr2-run1_result_100	0	PETKVEVEVKVVTEGELEEKFEVEFLDDGGVKITYAKDNTETTILLKFTE	5.790024952359233	0.24121136772624235	78.20822143554688	0.5166537761688232	7.736112117767334	nan	inf
monomer-50-nr2-run1_result_100	1	AETKVDVTVTVTTSGDLADAFTVELADDGGLTLTYAANNTKTTVTLKFTA	5.3641621287670995	0.2531243366101306	64.4110336303711	0.4099943935871124	9.50202751159668	nan	inf
monomer-50-nr2-run1_result_100	2	AATKVDVTVTVTTSGETAPSFSVELHDDGGLTLTYSANNTTVTVDLKFTA	4.706014495504438	0.26057787368945784	70.3355484008789	0.4094833731651306	8.079693794250488	nan	inf
monomer-50-nr2-run1_result_100	3	AATKVDVTVTVTTEGELAPAATLELLDDGGVKLTLAANNTTVTVLLKFTP	4.987689322544941	0.2779133573124698	66.12921905517578	0.41794025897979736	9.314894676208496	nan	inf
monomer-50-nr2-run1_result_100	4	METKVEVKVTVKTEGELEESFSVELKDDGGLTITYKANNTEVTVDLKFTP	5.325678534012459	0.2606402145639223	79.022216796875	0.5091222524642944	7.456684112548828	nan	inf
monomer-50-nr2-run1_result_100	5	METKVEVEVEVKTEGELEPSFTVEILPDGGVVLTLAVDNTEITVTLKFTE	5.108735228529961	0.26166075295046104	77.9115219116211	0.49004220962524414	7.284937381744385	nan	inf
monomer-50-nr2-run1_result_100	6	AETKVEVTVKKVTEGELEPSFSVELLPDGGLVLTYKKDNTETTVTLKFTP	5.893564347808157	0.2071157913936515	75.18106842041016	0.5011714696884155	8.42545223236084	nan	inf
monomer-50-nr2-run1_result_100	7	METKVEVEVKVVTEGELEEKFEVKFLDDGGIEITYRKDNTETTILLKFTE	6.2630509470729905	0.21973537155519632	77.73931884765625	0.48172527551651	8.252645492553711	nan	inf
monomer-50-nr2-run1_result_100	8	AETKVDVTVTVETSGTLEESFTVELKDDGGLTLTYAYNNTKITVDLKFTA	5.742455306958208	0.26195423237964927	74.07107543945312	0.5023996829986572	7.738605976104736	nan	inf
monomer-50-nr2-run1_result_100	9	AETKIDVTVTVTTSGDLEPSVTLTIHDDGGLTLTVKLNNTEVTVDLKFTP	5.204690271545224	0.2520789771623786	73.10281372070312	0.47531482577323914	7.722026348114014	nan	inf
monomer-50-nr2-run1_result_100	10	AETKVEVTVEVKTEGELEPSLSLELHPDGGVTLTLALNDTEVTVTAKFTP	4.749324044214245	0.24511657145888294	69.900390625	0.39344310760498047	8.331326484680176	nan	inf
monomer-50-nr2-run1_result_100	11	AETKVEVEVTVKTEGELEPEFTVEIDPDGGVTLTLKLNNTEVTVKLKFTP	4.478273047614937	0.25620730069210945	73.2869644165039	0.39106425642967224	7.624016284942627	nan	inf
monomer-50-nr2-run1_result_100	12	PATEVTVTVTVTTSGELEPALTAELRPDGGLTLTYAADNTEVTVDLKFTP	5.14768232404544	0.23518724405048505	68.5027084350586	0.3965342938899994	9.020184516906738	nan	inf
monomer-50-nr2-run1_result_100	13	AETKVEVKVTVETSGKLEPSFSVEFHPDGGVTLTLALNDTKTTVDLKFTP	4.76743143499338	0.25831238684682595	71.5960693359375	0.41729074716567993	8.291117668151855	nan	inf
monomer-50-nr2-run1_result_100	14	APTTVTVTVSTTTSGALADSFSVTFLPDGGVVLTVAKNNTKTTVTLTFTP	4.830361222063679	0.23533446879159908	66.80119323730469	0.4220484793186188	8.589097023010254	nan	inf
monomer-50-nr2-run1_result_100	15	AETKVDASLEVTTEGELEPSLTVEFKDDGGVTLTLSLNNTKVTLDLKFTP	5.045982556200626	0.2583528646844422	69.0949935913086	0.4089418649673462	8.759161949157715	nan	inf
monomer-50-nr2-run1_result_100	16	AATKIDVTVTVTTSGELAPSASLTIHDDGGLTLTLKLNNTEITIDLKFTP	5.404188549657891	0.23786993888248545	74.49471282958984	0.5042687058448792	7.601035118103027	nan	inf
monomer-50-nr2-run1_result_100	17	AETKIEVKVEVKTEGELEPSFSVEFHDDGGVTLTLKLNNTEITVTLKFTP	4.915788427671611	0.2490910803810779	74.66888427734375	0.4845656156539917	7.646888732910156	nan	inf
monomer-50-nr2-run1_result_100	18	AETKVEVKVEVITEGELEEKFEVKLHPDGGVTLTYAKNNTKVTVDLKFTP	5.660371698157244	0.2603047036980528	76.30186462402344	0.5005171895027161	7.702266216278076	nan	inf
monomer-50-nr2-run1_result_100	19	AETKVEVTLTVTTSGDLEPSFSVEILPDGGLKLTLALNNTEITLLLKFTP	4.960198273568823	0.26399332947241905	81.6298599243164	0.5717369318008423	5.972935199737549	nan	inf
monomer-50-nr2-run1_result_100	20	PETKVEVEVEVKTEGELEPSFEVELLPDGGLILTAKIDNTEITVTLRFHP	5.150530890451665	0.2616525607390995	79.41384887695312	0.5138766765594482	7.0886664390563965	nan	inf
monomer-50-nr2-run1_result_100	21	METKIDVEVKVITKGELEPKFEVEFLDDGGIKITLALDNTEITVTLKFTP	5.0198617444915605	0.2692504934358121	79.07743835449219	0.5074838399887085	7.27638578414917	nan	inf
monomer-50-nr2-run1_result_100	22	PETKIEVTVEVVTEGELEPSVSVELLPDGGVKLTVAADNTKTTVLAKFTP	5.019456558306349	0.22428049047264484	70.62599182128906	0.4293806552886963	8.387678146362305	nan	inf
monomer-50-nr2-run1_result_100	23	PETKVEVKVEVITEGELEPKLEVIFHDDGGVTLTLAKDNTKVTVTLKFTP	5.165333913991329	0.2613792518786615	76.00363159179688	0.5079070329666138	7.712440490722656	nan	inf
monomer-50-nr2-run1_result_100	24	APVKIDASLTVTTSGDLAPSFSVTLKPDGGLTLTLALNNTEITLDLKFTP	4.873809866241679	0.28312595337924096	73.02256774902344	0.48597899079322815	7.397534370422363	nan	inf
monomer-50-nr2-run1_result_100	25	AATKVEVTVTVKTEGELEPAFEVKFDADGGVTLTYKADNTETTVTLKFTA	4.910495718914445	0.2753869377748562	76.55550384521484	0.5224600434303284	7.127281188964844	nan	inf
monomer-50-nr2-run1_result_100	26	METKVEVKVEKITEGKLEPSKSITFLDDGGVKIVEAKDNTKTTTLLKFTE	8.04517786008981	0.14701103878879848	71.16693115234375	0.4397377371788025	11.110845565795898	nan	inf
monomer-50-nr2-run1_result_100	27	METKVEVEVKVVTEGELEPKFEVELLPDGGLLLTYAKDNTETTVLLKFTP	5.904994100654083	0.2277015228722977	76.80763244628906	0.4767661690711975	8.059896469116211	nan	inf
monomer-50-nr2-run1_result_100	28	PETKVTVTVTTVTSGNKEPSFSATLLPDGGLLLTYSANNTTTTVLLKFTP	5.101398896466284	0.25064620727574566	75.16783142089844	0.5198880434036255	7.877468585968018	nan	inf
monomer-50-nr2-run1_result_100	29	PKTVVLTATLKVTAGELAPRKETIELPDGGVLELEAKDNTLTATLKLYLP	2.268563635284378	0.5934399507726144	76.87339782714844	0.5231941342353821	6.725196838378906	nan	inf
monomer-50-nr2-run1_result_100	30	METKVEVEVEVKTEGELEPSFEVEVLPDGGIVLTLKLNNTEITVTLKFTP	5.044541723890759	0.2572343980628082	76.15260314941406	0.4696321189403534	7.630475044250488	nan	inf
monomer-50-nr2-run1_result_100	31	AETKVEVTTLTVTEGELAPSLSVTLLPDGGVLVTRAEDNTLTVTLLRFTP	4.388762287078097	0.39126786719980367	52.39927673339844	0.3059689700603485	11.735532760620117	nan	inf
monomer-50-nr2-run1_result_100	32	AETKVDVDVTVKTEGELEESFTVEFHDDGGLTITYAKDNTEITLDLKFTP	5.089924919873745	0.3035101970675219	76.04441833496094	0.5138465166091919	8.227081298828125	nan	inf
monomer-50-nr2-run1_result_100	33	METKIEVKVEVKTEGELEEKLEVKIHPDGGITITYAKDNTEITIDLKFTP	5.535642950186913	0.23567423701282117	74.05187225341797	0.4558172821998596	9.090925216674805	nan	inf
monomer-50-nr2-run1_result_100	34	PETKVEVEVTVETSGYLEPSLSVEILPDGGVVLTLAANNTKTTITAKFTP	4.64964769292755	0.2581243850588209	75.56023406982422	0.4426785707473755	7.412105083465576	nan	inf
monomer-50-nr2-run1_result_100	35	AETKVTVEVTVETKGELEPSLSLELLPDGGLKLTLALNNTKVTVLAKFEA	1.2249771515911014	0.812611708698393	89.90218353271484	0.6514163017272949	4.49306583404541	nan	inf
monomer-50-nr2-run1_result_100	36	AATRVDVDVTVTTSGALAPAASLELLPDGGLVLTLAANNTTVTVTARFTP	4.766452588350222	0.2541821860302352	75.6991958618164	0.4733703136444092	7.121714115142822	nan	inf
monomer-50-nr2-run1_result_100	37	SETKIEVEVKVETKGKLEPKFEVTLFDDGGVLLVVAKDNTKTTVTLKFTP	4.802659779655724	0.249009111495399	68.05485534667969	0.40460875630378723	8.69430923461914	nan	inf
monomer-50-nr2-run1_result_100	38	AETKVEVTVEVKTEGKLEPSLTVEINDDGGLTITVKKDNTETTITLKFTA	5.77685960425936	0.1949719803007723	78.42523193359375	0.5360574722290039	7.477573871612549	nan	inf
monomer-50-nr2-run1_result_100	39	AETKVEVTVTTVTSGELAPSFSVEFLPDGGVVLTAAADNTQTTVTLKFTP	4.5892236235326385	0.2593564661400616	74.27510833740234	0.43645530939102173	7.574263095855713	nan	inf
monomer-50-nr2-run1_result_100	40	PETTVTVTVTTTTSGTLEPSASATLNDDGGLTLTLKLNNTETTVTLTFTP	5.230128669359655	0.18667468776057627	70.73140716552734	0.4144905209541321	7.575062274932861	nan	inf
monomer-50-nr2-run1_result_100	41	AETKVDATLDVKTEGEVAPSFSVTINSDGGVTLTASVNNTTITLTLKFTP	4.91271397594027	0.25282563774340444	74.24315643310547	0.430483341217041	7.3627824783325195	nan	inf
monomer-50-nr2-run1_result_100	42	METKVEVTVEVKTSGKLEPSFSVELLPDGGLVLTYRANDTETTVTLKFTP	5.401102782120701	0.2396186533540446	78.47972106933594	0.5175435543060303	7.353540420532227	nan	inf
monomer-50-nr2-run1_result_100	43	PKTKVITLTLTVTSGDLEDSKAVYKFPFGGELTIEAKDNTLTVTLKLYIP	1.1163434965534398	0.8383094369240267	91.72877502441406	0.6816160082817078	4.032829761505127	nan	inf
monomer-50-nr2-run1_result_100	44	AKTEVTVTVTVETSGALEDSFSVELHDDGGVTVTLAKDNTKTTVTAKFKA	5.203465174508676	0.2851951306273881	75.4220199584961	0.527549147605896	7.180020809173584	nan	inf
monomer-50-nr2-run1_result_100	45	PETVVEVEVTVETEGELEPAVEVELLDDGGVVVTVAANNTRVTVLLRFTP	4.476471596582282	0.2596533651925874	81.81452941894531	0.49614208936691284	6.067170143127441	nan	inf
monomer-50-nr2-run1_result_100	46	AETKVDVTVTVTTSGEKEPSFSVTLNSDGGLTLTAALNNTEITVDLKFTA	5.014570169056815	0.2191297936586836	63.66028594970703	0.3521948456764221	9.641063690185547	nan	inf
monomer-50-nr2-run1_result_100	47	AKTKIDVTVTVETSGNLEESFSVEFHDDGGITITYAKNNTKVTVTLKFTP	1.3697973965249783	0.7871520243572249	92.19303131103516	0.6975748538970947	3.7743358612060547	nan	inf
monomer-50-nr2-run1_result_100	48	PETVVEVSLTVTTSGNLAPSFSVTFLSDGGIQITLALNNTQITLLLKFTP	4.975787611607239	0.25926361806589515	79.71661376953125	0.5673989057540894	6.405144691467285	nan	inf
monomer-50-nr2-run1_result_100	49	AETKVEVKVTVTTEGELKPSVSLELKPDGGITLTVKKDNTETVVDLKFTP	5.505138155253024	0.23958755929034176	83.55476379394531	0.5669213533401489	5.960866928100586	nan	inf
monomer-50-nr2-run1_result_100	50	METKVEVEVKKVTEGELEESFSVEVLPDGGVVLTYKKDNTETTVTLRFTP	6.273125573185977	0.21813369829915757	74.48273468017578	0.46865060925483704	9.108865737915039	nan	inf
monomer-50-nr2-run1_result_100	51	AETKIEVSVEEVTEGELEPSFSVELLPDGGVRITIKKDNTETIIDLKFTP	7.437607975810184	0.13718624342475758	74.4776382446289	0.4867362976074219	9.844433784484863	nan	inf
monomer-50-nr2-run1_result_100	52	AETVVDVTVTVTTSGKLEPSLSLTLKDDGGLTLTYKLNDTEITVDAKFTA	5.236449974825162	0.23645587257000297	79.08284759521484	0.5348025560379028	6.758792877197266	nan	inf
monomer-50-nr2-run1_result_100	53	AATKVDVTVTTTTSGDLADSFTVTLHDDGGLTLTYKANNTETTVDLKFTA	5.423857100707896	0.25563771708296856	73.35418701171875	0.49880993366241455	7.737120151519775	nan	inf
monomer-50-nr2-run1_result_100	54	PETKIEVKVEKVTEGKLEPKFEVKIHPDGGVTITVAENNTKTTIDLKFTP	6.351557121219034	0.16958547852816647	73.30825805664062	0.4884827136993408	9.41843318939209	nan	inf
monomer-50-nr2-run1_result_100	55	AATKVEVTVTTKTEGELEPKFEVKVNDDGGLTLTYAQDNTLTTVDLKFTP	5.266026774600223	0.25082705523548554	76.42964935302734	0.5221102237701416	7.413365364074707	nan	inf
monomer-50-nr2-run1_result_100	56	PATKVEVKVTVTTEGEVAPSASLTLHPDGGLTLTLAANNTTVTVDAKFTP	4.946623692289749	0.24836825390765685	81.23414611816406	0.49867209792137146	6.451415538787842	nan	inf
monomer-50-nr2-run1_result_100	57	PETKIDVKVEVVTEGELEESFEVELLPDGGLLLVYEKNNTRTTVLLKFTP	6.430874838828363	0.20827671870995626	77.43560028076172	0.5064761638641357	7.842663764953613	nan	inf
monomer-50-nr2-run1_result_100	58	APTKVDVSVTVTTSGKLAPSFSATLKDDGGLTLTLAANDTEVTVDLKFTA	5.0166170407173345	0.24001931631061207	66.40049743652344	0.3699580729007721	9.163351058959961	nan	inf
monomer-50-nr2-run1_result_100	59	METKVEVKVEVVTEGDVEPSFSVEFHDDGGVTITAAVDNTTITIDLKFTP	4.96975467817477	0.258387141101006	83.97663116455078	0.5761806964874268	5.5865068435668945	nan	inf
monomer-50-nr2-run1_result_100	60	PTTKVDVTVTVTTSGDLAESFTVTLNSDGGLTITYKKNNTETTIDLKFTA	5.814739347730188	0.23003662815114242	78.11292266845703	0.5356554388999939	6.959005355834961	nan	inf
monomer-50-nr2-run1_result_100	61	AATKVDVTVTVTTSGNLAPSFSVTFNSDGGITLTYAANNTEVTVDLKFTA	5.116045006280692	0.2349153363757312	61.97739028930664	0.3722185492515564	10.058921813964844	nan	inf
monomer-50-nr2-run1_result_100	62	APTEVTVTVTVTTSGKLEDSFTVTVNSDGGLTLTYAANDTKVTVDLKFTP	5.119630217587636	0.24347768829527916	62.70166015625	0.3577926754951477	9.898529052734375	nan	inf
monomer-50-nr2-run1_result_100	63	AETKIEVTVTATTSGNTAPAFTVTFHDDGGVTLTYTANNTTLTVDLKFVP	5.230919267703506	0.2399271334989026	75.40861511230469	0.5383282899856567	7.094280242919922	nan	inf
monomer-50-nr2-run1_result_100	64	SETKVEVEVKVKTEGELEESLSLKILDDGGIELVYKKDNTETTVLLKFTP	6.251883301282189	0.1973824181601444	78.09130859375	0.5266684293746948	7.645012378692627	nan	inf
monomer-50-nr2-run1_result_100	65	METKVEVEVKVETKGELEESLTLEIHEDGGLTLTYAKDNTKTTVTLKFTE	5.52292980749707	0.26004590082798784	75.53939056396484	0.4881247282028198	8.364951133728027	nan	inf
monomer-50-nr2-run1_result_100	66	AATTVTVKVEVTTSGKVAPSATVTFNSDGGVTLTLAANDTTVTVTLTFTP	5.2332695535759655	0.21669719625387385	61.59746551513672	0.35995230078697205	9.583948135375977	nan	inf
monomer-50-nr2-run1_result_100	67	PETVVEVELEVKTEGELEESFEVELLPDGGVVVTYREDNTEVTLTLRFTP	5.590112629983322	0.2646920164587156	75.03152465820312	0.4921998679637909	8.165406227111816	nan	inf
monomer-50-nr2-run1_result_100	68	AETKVDVTVTVTTSGKLEESFSVTLHPDGGLTLTYKYNDTEITIDLKFTP	5.719063286748668	0.25310864963610785	77.58783721923828	0.5287123918533325	7.238265514373779	nan	inf
monomer-50-nr2-run1_result_100	69	AATKITAELTVTTEGEKAPSFSVTLNDDGGVTITAALNNTTVTLNLKFEA	4.803305649489936	0.25004522422213804	74.27118682861328	0.4109063446521759	7.354501247406006	nan	inf
monomer-50-nr2-run1_result_100	70	AETKVDVEVTVETSGEVEESLSLEIHDDGGVTLTYSKDNTTVTVTAKFTA	1.4939560822406557	0.7765071590892147	91.08170318603516	0.678400456905365	4.296435356140137	nan	inf
monomer-50-nr2-run1_result_100	71	AETTITVSVSITTSGNTANSFSLTINSDGGITLTYSYNNTTITINLTFTP	5.52622706681328	0.23321512504256778	55.343894958496094	0.3342939019203186	10.266998291015625	nan	inf
monomer-50-nr2-run1_result_100	72	PETKIEVEVKVETKGELEPKFEVKIHDDGGIEITLELDNTKITVKLKFTP	5.2773743620179046	0.2463193429826798	77.54134368896484	0.4894751012325287	7.6812262535095215	nan	inf
monomer-50-nr2-run1_result_100	73	PQTQVNVTVTVTTSGAKADSFSVEFLPDGGVVATYAANNTETTVTAQFVP	4.598951236003542	0.30328916364252445	65.16569519042969	0.42549043893814087	9.121906280517578	nan	inf
monomer-50-nr2-run1_result_100	74	APTKVEVEVTVKTEGEVEPSFSVTFNDDGGVTITLSLNNTTITVTLKFTE	4.813390471253014	0.2468676672260028	68.41851043701172	0.4172164797782898	8.438759803771973	nan	inf
monomer-50-nr2-run1_result_100	75	AETKIEVDVKVETEGELEESFSVEFKDDGGLTITYAKDNTKVTVDLKFTE	5.437599372320953	0.2963023026630462	75.48039245605469	0.4963422417640686	8.057260513305664	nan	inf
monomer-50-nr2-run1_result_100	76	APTKVEVTVSVTTSGNVEPSFTVELKPDGGVTLTAALNNTTITVDLKFTP	4.780561125799882	0.24977077977360967	70.06961059570312	0.3878151774406433	7.886556148529053	nan	inf
monomer-50-nr2-run1_result_100	77	AETKIEVKVEVKTEGELEESFEIELKDDGGLVLTYAKDNTKVTLTLKFTP	5.482053794768447	0.26153058488393427	74.44792175292969	0.4883556365966797	8.265762329101562	nan	inf
monomer-50-nr2-run1_result_100	78	PATEVAADLTVVTSGEKAPAFSVEFLDDGGVVLTAALNNTETTLTLRFTP	5.017907574241781	0.27254175564887695	67.88867950439453	0.45547860860824585	8.888378143310547	nan	inf
monomer-50-nr2-run1_result_100	79	METKVEVEVKVETKGELEPKLEVEILPDGGVKLTLSVNNTTITVTAKFTE	5.404586051609742	0.23227422253265032	78.59519958496094	0.5000763535499573	7.483052730560303	nan	inf
monomer-50-nr2-run1_result_100	80	AETEVKVEVKEVREGELEPSFSVELHDDGGLTLTLKLNDTEITVTLTFTP	5.617427554767045	0.18457156765405128	74.9591064453125	0.47400081157684326	8.126823425292969	nan	inf
monomer-50-nr2-run1_result_100	81	PETKVEVTVTVTTEGNKEDSFSVTINPDGGITLTYSKNNTTVTVDLKFTP	6.292845534412441	0.1949040083455639	76.94710540771484	0.529192328453064	7.7270402908325195	nan	inf
monomer-50-nr2-run1_result_100	82	APTEIKADLTVTTSGNVAPSFSVTFHPDGGVTLTLALNNTTVTLDLTFTP	5.013486620484561	0.23201780940464306	65.415283203125	0.3814644515514374	8.369585990905762	nan	inf
monomer-50-nr2-run1_result_100	83	AETKVTVTVTVTTEGAKEPSLSVELRDDGGVTLTAAADNTTVTVDLDFTA	4.960294114911837	0.24544341636825723	82.43429565429688	0.487550288438797	6.27484655380249	nan	inf
monomer-50-nr2-run1_result_100	84	APVTVDVEVTVETSGNLEPSFSVEIHSDGGITITYAANNTKTTVTLKFTP	4.726315057203857	0.3036307685587123	74.87942504882812	0.5272629857063293	7.506484031677246	nan	inf
monomer-50-nr2-run1_result_100	85	PETKVEVTVEVKTEGELEESFSVELLDDGGVVLTYKKNNTQTTVTLKFTP	5.500998921050719	0.2518176475740614	77.24406433105469	0.5130379796028137	7.7095465660095215	nan	inf
monomer-50-nr2-run1_result_100	86	AATKVDVTVTVTTSGDVAESFSVEFKPDGGVTLTYAKDNTTTTVDLKFTP	5.261034063289873	0.2816991904621798	77.5529556274414	0.5425019860267639	6.970909118652344	nan	inf
monomer-50-nr2-run1_result_100	87	PETKVEVTVTVTTEGDLEPSFSVEIHDDGGVTLTLAANNTKVTVDLKFTP	4.856823762919849	0.2644084324469429	80.51741790771484	0.4710047245025635	6.816148281097412	nan	inf
monomer-50-nr2-run1_result_100	88	PTVQVDVTVEVKTEGEVEPSFEVELLDDGGLVLTAAANNTTVTVTLRFTP	4.783036717688118	0.25247197997236737	80.48371887207031	0.5058066844940186	6.22652006149292	nan	inf
monomer-50-nr2-run1_result_100	89	AATKVDVTVTVKTEGELEPSLSVEFHDDGGLTITAKANNTEVTVDLKFTP	4.685272702076426	0.28510734957779604	79.82518005371094	0.565401017665863	6.45905065536499	nan	inf
monomer-50-nr2-run1_result_100	90	AETVVTVTVTVKTEGDLAPSFTVTVNPDGGLTLTAAVNNTETTVNLTFTP	5.140299954584773	0.21955900777609902	64.14588165283203	0.3862072229385376	9.194938659667969	nan	inf
monomer-50-nr2-run1_result_100	91	PETKVEVSVSVKTEGEVEPSFEVILHDDGGLELVLSLNNTTITVLLKFTP	5.094568582082697	0.2504441668635973	77.7975082397461	0.5227143168449402	6.7136311531066895	nan	inf
monomer-50-nr2-run1_result_100	92	AETKIDAELKVTTEGEKEPSFSVKFYDDGGVEITYAANNTTTTLLLKFTP	4.36408511397241	0.3147457378622	78.76620483398438	0.5493565797805786	6.634796142578125	nan	inf
monomer-50-nr2-run1_result_100	93	AETKVDVTVDVTTSGELEPSFSVEFKPDGGVVLTLAKDNTKITVTLKFTP	4.737896299982013	0.28123147709412544	68.52566528320312	0.43031203746795654	8.785173416137695	nan	inf
monomer-50-nr2-run1_result_100	94	PVTEVTVSVTVTTSGKLEDSFSVQLLPNGGLLLTYAKNNTKTTVLLLFKP	5.911398803685638	0.22603193037601307	77.892333984375	0.5468593239784241	7.1387224197387695	nan	inf
monomer-50-nr2-run1_result_100	95	APTEVTVTVTVETEGELEPSLTVELHPDGGLTLTVAANNTKTTVDLKFTP	4.556124780296526	0.26886321012064995	81.63542938232422	0.49239349365234375	6.268165588378906	nan	inf
monomer-50-nr2-run1_result_100	96	APTTVTVTVSVTTSGKLEPSLTVEFLDDGGVVLTAKLNDTEITVTAKFTP	4.958631419457206	0.22531736493800225	76.20252227783203	0.5082284212112427	6.671663761138916	nan	inf
monomer-50-nr2-run1_result_100	97	AETKITVEVKVTTEGELEPAATVEIHDDGGVTITLAANNTKTTIDLKFEK	5.434513558025974	0.22002112229238055	65.62295532226562	0.3928992748260498	9.821086883544922	nan	inf
monomer-50-nr2-run1_result_100	98	PETKIEATLEVTTEGDTAPSFSVELLPDGGVKLTLSLNNTTVTLLLKFTP	4.878142808239565	0.27428202341210833	77.49560546875	0.5380724668502808	6.854693412780762	nan	inf
monomer-50-nr2-run1_result_100	99	PETKVEVKVEVKTEGKVEPSLSVEFLPDGGVKVVLSLDNTTITVTLKFTP	5.025982113206762	0.24846621063870725	77.1301040649414	0.491000771522522	7.049231052398682	nan	inf
monomer-50-nr2-run1_result_101	0	EEEEEEEEEEEEEEEEEEEEEEEEEEEEEEEEEEEEEEEEEEEEEEEEEE	1.155445278074948	0.816914966208275	92.67469787597656	0.6756888628005981	2.2574594020843506	nan	inf
monomer-50-nr2-run1_result_101	1	EEEEEEEEEEEEKEEEEEEEEEEEEEEEEEEEEEEEEEEEEEEEEEEEEK	0.605137967913731	0.9366347212643149	91.88788604736328	0.6896160840988159	2.3091728687286377	nan	inf
monomer-50-nr2-run1_result_101	2	EEEEEEEEEEEEEEEEEEEEEEEEEEEEEEEEEEEEEEEEEEEEEEEEEE	1.155445278074948	0.816914966208275	92.67469787597656	0.6756888628005981	2.2574594020843506	nan	inf
monomer-50-nr2-run1_result_101	3	EEEEEEEEEEEEEEEEEEEEEEEEEEEEEEEEEEEEEEEEEEEEEEEEEE	1.155445278074948	0.816914966208275	92.67469787597656	0.6756888628005981	2.2574594020843506	nan	inf
monomer-50-nr2-run1_result_101	4	EEEEEEEEREEEEEEEEEEEEEEEEEEEEEEEEEEEEEEEEEEEEEEEEE	0.6373765576580472	0.9305670326732723	93.83084869384766	0.6769759654998779	2.3225226402282715	nan	inf
monomer-50-nr2-run1_result_101	5	EEEEEEEEEEEEEEEEEEEEEEEEEEEEEEEEEEEEEEEEEEEEEEEEEE	1.155445278074948	0.816914966208275	92.67469787597656	0.6756888628005981	2.2574594020843506	nan	inf
monomer-50-nr2-run1_result_101	6	EEEEEEEEEEEEEEEEEEEEEEEEEEEEEEEEEEEEEEEEEEEEEEEEEE	1.155445278074948	0.816914966208275	92.67469787597656	0.6756888628005981	2.2574594020843506	nan	inf
monomer-50-nr2-run1_result_101	7	EEEEEEEEEEEEEEEEEEEEEEEEEEEEEEEEEEEEEEEEEEEKEEEEKK	0.6074379535719424	0.9357417437950066	91.45166015625	0.6871505975723267	2.3489277362823486	nan	inf
monomer-50-nr2-run1_result_101	8	EEEEEEEEEEEEEEEEKEEEEEEEEEEEEEEEEEEEEEEEEEEEEEEEEE	0.5250562909056424	0.951836935135766	91.46308135986328	0.6825792789459229	2.2235124111175537	nan	inf
monomer-50-nr2-run1_result_101	9	EEEEEEEEEEEEEEEEEEEEEEEEEEEEEEEEEEEEEKEEEEEEEEEEEE	0.47728778861756715	0.9589019810916912	91.70272064208984	0.6817145347595215	2.2631750106811523	nan	inf
monomer-50-nr2-run1_result_101	10	EEEEEEEEEEEEEEEEEEEEEEEEEEEEEEEEEEEEEEEEEEEEEEEEEE	1.155445278074948	0.816914966208275	92.67469787597656	0.6756888628005981	2.2574594020843506	nan	inf
monomer-50-nr2-run1_result_101	11	EEEEEEEKEEEEEEEEEEEEEEEEEEEEEEEEEEEEEEEEEEEEEEEEEK	0.9510485527184986	0.8661909762725263	90.70282745361328	0.6905568838119507	2.3252036571502686	nan	inf
monomer-50-nr2-run1_result_101	12	EEEEEEEEEEEEEEEEEEEEEEEEEEEEEEEEEEEEEEEEEEEEEEEEEE	1.155445278074948	0.816914966208275	92.67469787597656	0.6756888628005981	2.2574594020843506	nan	inf
monomer-50-nr2-run1_result_101	13	EEEEEEEEEEEKEEEEKEEEEEEEEEEEEEEEEEEKEEEEEEEKEEEEEE	0.5444483311255998	0.9475971295457404	90.16767120361328	0.6752632260322571	2.342437267303467	nan	inf
monomer-50-nr2-run1_result_101	14	MEEEEEEEEEEEEEEEEEEEEEEEEEEEEEEEEEEEEEEEEEEEEEEEEE	0.6834869062702478	0.9197935136298616	90.65962982177734	0.6524585485458374	2.677239418029785	nan	inf
monomer-50-nr2-run1_result_101	15	SMEEEEEEEEEEEEEEEEEEEEEEEEEEEEEEEEEEEKEEEEEEEEEEEE	0.7001909851232629	0.9179831595726473	90.5666275024414	0.6650902032852173	2.779000759124756	nan	inf
monomer-50-nr2-run1_result_101	16	MEEEEEEEEREEEEEEEEEEEEEEEEEEEEEEEEEEEEEEKEEEEEEEKE	0.4432233539200254	0.9636653964181883	93.7247314453125	0.6797921657562256	2.5083560943603516	nan	inf
monomer-50-nr2-run1_result_101	17	EEEEEEEEEEEEEEEEEEEEEEEEEEEEEEEEEEEEEEEEEEKEEEEEEE	0.5270023599327627	0.9505535688807507	92.25425720214844	0.6846780180931091	2.275688648223877	nan	inf
monomer-50-nr2-run1_result_101	18	EEEEEREEEEEEEEEEEEEEEEEEEEEEEEEEEEEEEEEEEEEEEEEEEE	0.5525282015278199	0.9463247698244462	93.87760162353516	0.6765159368515015	2.342477560043335	nan	inf
monomer-50-nr2-run1_result_101	19	EEEEEEEREEEEEEEEEEEEEEEEEEEEEEEEEEEEEEEEEEEEEEEEEE	0.6121126394345888	0.9345609435970381	93.86675262451172	0.6763640642166138	2.3250229358673096	nan	inf
monomer-50-nr2-run1_result_101	20	EEEEEEEEKLEEELEELEEELEEEEEEEEEEEEEEEEEEEKEEEEEEEEE	0.6225880121530409	0.9358615338153442	94.12039184570312	0.680820107460022	2.586528778076172	nan	inf
monomer-50-nr2-run1_result_101	21	SEEEEEEEEKEEEEEEEEEEEEEEEEEEKEEEEEEEEEEEEEEEEEEEEE	0.42841853408056074	0.9660274240233484	90.09821319580078	0.6800192594528198	2.3980562686920166	nan	inf
monomer-50-nr2-run1_result_101	22	MEEEEEEEEEEKEEEEEEEEEEEEEEEEEEEEEEEEEEEEEEEEEEEEEE	0.6310497780250376	0.9308161683479704	91.68675231933594	0.6747838258743286	2.5348575115203857	nan	inf
monomer-50-nr2-run1_result_101	23	EEEEEEEEEEEEEEEEEEEEEEEEEEEEEEEEEEEEEEEEEEEEEEEEEE	1.155445278074948	0.816914966208275	92.67469787597656	0.6756888628005981	2.2574594020843506	nan	inf
monomer-50-nr2-run1_result_101	24	MEEEEEELEEEEEEEEEEEEEEEEEEEEEEEEEEEEEEEEEEEEEEEEEE	0.4831790273261836	0.9574746235616476	92.4123306274414	0.6525121927261353	2.653308629989624	nan	inf
monomer-50-nr2-run1_result_101	25	EEEEEEEEEEEEEEEEEEEEEEEEEEEEEEEEEEEEEEEEEELEKELEEE	0.4664839523468017	0.9603546470774805	94.06716918945312	0.6754102110862732	2.490586280822754	nan	inf
monomer-50-nr2-run1_result_101	26	EEEEEEEEEEEEEEEEEEKEEEEEEEEEEEEEEEEEEEEEEEEEEELEEE	0.5776045093984634	0.9413338830191117	91.92768096923828	0.678172767162323	2.372965097427368	nan	inf
monomer-50-nr2-run1_result_101	27	EEEEEEEEEEEEEEEEEEEEEEEEEEEEEEEKEEEEEEEEEEEEEEEEEK	0.5166394915434585	0.952695018499938	91.90579986572266	0.6877501010894775	2.270024061203003	nan	inf
monomer-50-nr2-run1_result_101	28	EEEEEEEEEEEEEEEEEEEEEEEEEEEEEEEEEEEEEEEEEEEEEEEEAK	0.5094351092988498	0.9533412686377355	92.32618713378906	0.6706607341766357	2.481208086013794	nan	inf
monomer-50-nr2-run1_result_101	29	SEEEEEEEEEEEEEEEEEEEEEEEEEEEEKEEEEEEEEEEEEEEEEEEEK	0.5774482482894935	0.9414321841012555	89.39691162109375	0.6808043122291565	2.446295738220215	nan	inf
monomer-50-nr2-run1_result_101	30	EEEEEEEEEEEEEEEEEEEEEEEEEEEEEEEEEEEEEEEEEEEEEEEEEK	0.5887538617206762	0.939562289915672	92.73683166503906	0.6920933127403259	2.254204511642456	nan	inf
monomer-50-nr2-run1_result_101	31	EEEEEEEEEEEEEEEEEEEEEEEEEEEKKEEEEEEEEEEEEEEEEEEEKK	0.5166898825140614	0.9528404227559422	91.80410766601562	0.6795642375946045	2.3243496417999268	nan	inf
monomer-50-nr2-run1_result_101	32	MEEEEEEEEEEEEEEEEEEEEEREEEEEEEEEEEEEEEEEEEEEEEEEEE	0.7432144325874896	0.9085192359862959	93.0252914428711	0.6653062105178833	2.5542187690734863	nan	inf
monomer-50-nr2-run1_result_101	33	EEEEEEERREEEEEEEEEEEEEEEEEEEEEEEEEEEEEEEEEEEEEEEEK	0.6473328497371277	0.928170850301989	94.5645523071289	0.6936610341072083	2.261016845703125	nan	inf
monomer-50-nr2-run1_result_101	34	EEEEEEEEEEEKEEEEEEEEEEEEEEEEEEKEEEEEEEEEEEEEEEEEEE	0.5053211354048315	0.9542697629993013	90.48863220214844	0.6825482845306396	2.2516965866088867	nan	inf
monomer-50-nr2-run1_result_101	35	EEEEEEEEEEREEEEEEEEEEEEKEEEEEEEEEEEEEEKEEEEEEEEEEE	0.42165728002319147	0.9676805648214426	93.5882339477539	0.6917904019355774	2.2370264530181885	nan	inf
monomer-50-nr2-run1_result_101	36	EEEEEEEEEEEEEEEEEEKEEEEEEEEEEEEEEEEELEEELEKLEEELEE	0.6395985857592963	0.9288968407166286	94.36126708984375	0.6734806895256042	2.452942132949829	nan	inf
monomer-50-nr2-run1_result_101	37	EEEEEEEEEEEEEREEEEEEEEEEEEEEREEEEEEEEEEEEEEEEEEEEK	0.4439606373332867	0.9636648747991342	94.67591857910156	0.7061527967453003	2.170144557952881	nan	inf
monomer-50-nr2-run1_result_101	38	MEEEEEEEEEEEEEEEEEEEEEEEEEEEEEEEEEEEEEEEEEEEEEEEEE	0.6834869062702478	0.9197935136298616	90.65962982177734	0.6524585485458374	2.677239418029785	nan	inf
monomer-50-nr2-run1_result_101	39	EEEEEEEEEEEEEEEEEEEEEEEEEEEEEEEELEEEEEELEELEEELEEE	0.5113122173043442	0.9520760137919864	94.6727294921875	0.6646741628646851	2.5067832469940186	nan	inf
monomer-50-nr2-run1_result_101	40	MEEEEKEEEEEEEEEEEEEEEEEEEKEELEELEKEEEELEEELEEEEEEK	0.4448006251504273	0.9640224664859631	95.01714324951172	0.6655377149581909	2.8614695072174072	nan	inf
monomer-50-nr2-run1_result_101	41	ELEEELKKLEEELEKEEEEEKEEEEEEEKEEEEEEEEEEEEEKKEEEEEK	0.7218856127733236	0.91608785355663	94.32597351074219	0.6711082458496094	2.6794793605804443	nan	inf
monomer-50-nr2-run1_result_101	42	EEEEEEEEEEEEEEEEEEEEEEEEEEEEEEEEKEEEEEEEEEEEEEKEEE	0.4943684630634157	0.9560720866984347	91.42544555664062	0.6858113408088684	2.3035168647766113	nan	inf
monomer-50-nr2-run1_result_101	43	EEEEKEEEEEEEEEEEEEEEEEEEEKKEEEEEEEEEEEEEEEEEKEEEEK	0.6149049938154074	0.9341914754252472	92.09658813476562	0.6775485277175903	2.379608392715454	nan	inf
monomer-50-nr2-run1_result_101	44	EEEEEKEEEEEEEEEEEEEEEEEEEEEEEEEEEEEEEEEEEEKEEEEEEE	0.5235438587114278	0.9520485312851862	90.79436492919922	0.6855313777923584	2.3326234817504883	nan	inf
monomer-50-nr2-run1_result_101	45	SEEEEEEEEEEEEEEEEEEEREEEEEEEEEEEEEEEEEEEEEEEEEEEEE	0.39687412578566744	0.9720186947130237	92.2096176147461	0.6662577986717224	2.4823546409606934	nan	inf
monomer-50-nr2-run1_result_101	46	EEEEEEEEEEEEEEEEEEEEEEEEEEEEEEEEEEEEEEEEEEEEEEEEEE	1.155445278074948	0.816914966208275	92.67469787597656	0.6756888628005981	2.2574594020843506	nan	inf
monomer-50-nr2-run1_result_101	47	EEEEEEEEEEEEEEEEEEEEEEEEEEEEEEEKEEEEEEEEEEEEEEEEAK	0.49788954403926466	0.956032954875475	92.0545654296875	0.678533673286438	2.372958183288574	nan	inf
monomer-50-nr2-run1_result_101	48	EEEEELEEEEEEEEEEEEEEEEEEEEEEEEEEEEEEEEEEEKEEEEEEEE	0.6281653158934869	0.9320341525482384	93.40203094482422	0.6842260360717773	2.375098943710327	nan	inf
monomer-50-nr2-run1_result_101	49	EEEEEEEEEEEEEEEEEEEEREEEEEEEEEEREEEEEEEEEEEEEEEEEE	0.41462121220369175	0.9700101612790836	93.91226959228516	0.6813057661056519	2.250152587890625	nan	inf
monomer-50-nr2-run1_result_101	50	EELEELEKKLEELKEEEEEEEEEEEEEEEEEEEEEEEEEEEKEEEEEEEE	0.7759577587870008	0.902947640411131	93.83677673339844	0.6726115942001343	2.636913537979126	nan	inf
monomer-50-nr2-run1_result_101	51	MEEEEEEKKLEEEEEKKEKEEEEEEEEEEEEEEEEEEEEEEEEEEEEEAE	0.7186004862488152	0.9145600152161412	91.80427551269531	0.6571336388587952	2.8012237548828125	nan	inf
monomer-50-nr2-run1_result_101	52	EEEEELEEELEELEEEEEEEREEEEEEEEEEEEEEEEEEEEEEEEEEEKK	0.6215017148317754	0.9359389043723706	95.6104736328125	0.6814689636230469	2.4745545387268066	nan	inf
monomer-50-nr2-run1_result_101	53	EEEEEEEEEEEEEEEEEEEEEEEEEEEEEEEKEEEEEEEEEKEEEEEEEK	0.5792181431878457	0.9425932415676783	91.54972076416016	0.6862524151802063	2.31107759475708	nan	inf
monomer-50-nr2-run1_result_101	54	EEEEEEEKEEEEEEEEKEEEEEEKEEEEKEEEEEEKEEEEEKKKEEEEEK	0.6761448795691533	0.927164414238967	92.67984008789062	0.6718955636024475	2.4741108417510986	nan	inf
monomer-50-nr2-run1_result_101	55	EEEEEEEEEREEEEEEEEEEEEEEEEEEEEEEEEEEEEEEEEEEEEEEEE	0.47198205835864215	0.9600913946844807	93.72048950195312	0.6769312620162964	2.3275229930877686	nan	inf
monomer-50-nr2-run1_result_101	56	EEEEEEEEEEEEKEEEEEEEKEEEEEEEEEEEEEEEEEEEEEEEKEEEEE	0.6225796497652673	0.9342227842285642	91.42543029785156	0.6857037544250488	2.328221321105957	nan	inf
monomer-50-nr2-run1_result_101	57	MEEEEEEEEEEEEEEEEEEEEEEEEEEEEEEEEEEEEEEEEEELKEELEE	0.5164056392366096	0.951352242407998	93.23249816894531	0.6635283827781677	2.7284023761749268	nan	inf
monomer-50-nr2-run1_result_101	58	EELEEELEELEEELEEEEEEEEEEEEEEEEEEEEEEEEKEEEEEEEEEEK	0.5603450849711358	0.947770630056818	94.28972625732422	0.671999454498291	2.518618583679199	nan	inf
monomer-50-nr2-run1_result_101	59	EEEEEEEEELEEEREEEEEEEEEEEEEEEEEEEEKEEEEEEEEEEEEEEK	0.5235774108270228	0.9527420213880546	94.70185089111328	0.6853854656219482	2.336059808731079	nan	inf
monomer-50-nr2-run1_result_101	60	EEEEEEEEEEEEEEKEEEEKKEEEEEEEEEEEEEEEEEKEEEEKEEEEKE	0.5693249408080285	0.9431771650784967	91.78147888183594	0.6753164529800415	2.418179988861084	nan	inf
monomer-50-nr2-run1_result_101	61	MEEEELEEEEEEEEEEEEEEEEEEEEEEEEEEEEEEEEEEEEELEELEKK	0.5844852431264658	0.9410265982539455	93.59027099609375	0.6595190167427063	2.9164090156555176	nan	inf
monomer-50-nr2-run1_result_101	62	MEEEEEEEREEEEEEEEREEEEEEEEEELEEELEELEEELEELEEEEEEK	0.6192652680659041	0.9315537869492176	96.82352447509766	0.6842005252838135	2.7059006690979004	nan	inf
monomer-50-nr2-run1_result_101	63	EEEKEEEEELEEEEEELEEEEEEEEEEEEEEELEEELEEEEEEEEEEEEK	0.5776844844468771	0.9413235421944157	94.62494659423828	0.6705431938171387	2.660219430923462	nan	inf
monomer-50-nr2-run1_result_101	64	EEEEELEEEEEEEEEELEEEEEEEEEEEEEEEEEEEEEEEEKEEEEEEEE	0.5849184142765088	0.9411091939508356	93.73993682861328	0.6719936728477478	2.439575433731079	nan	inf
monomer-50-nr2-run1_result_101	65	ELEEELEEELEELEEELEELEEEEEELEEEEEEEEEEEEEEEEEEEEEEE	1.3179093050115223	0.7814571396517609	95.42384338378906	0.6926480531692505	2.488370180130005	nan	inf
monomer-50-nr2-run1_result_101	66	MEEEEEEEEEEEEEEEEEEEEEEELEEEEEELEEEEEEEEEELEKEEEEK	0.4372303152487385	0.9649225918380396	94.40665435791016	0.6762109994888306	2.7291674613952637	nan	inf
monomer-50-nr2-run1_result_101	67	EEEKKKEEEEKKKEEEEEEKKKEEEEEEEEEEEEEEEEEEEEEEEEEEEE	0.5698139693730735	0.9423129184648321	91.01911163330078	0.665418267250061	2.566889762878418	nan	inf
monomer-50-nr2-run1_result_101	68	MEEEEEELEEELRELEEEEEEEEEEEEEEREEEEEEEEEEEEEEAEEAAE	0.6403192489984969	0.9300999675874819	96.72727966308594	0.6682604551315308	2.552874803543091	nan	inf
monomer-50-nr2-run1_result_101	69	EEEEEEEEEEEEEEEEKEEEERERREEEEEEEEEEEEEEEREEEEEEEEE	0.5015122247624714	0.9549706135756227	94.39964294433594	0.687478244304657	2.274940013885498	nan	inf
monomer-50-nr2-run1_result_101	70	EEEEEEEEEEEEEEEEEEEKEEEEEEEEEEEEEEEEEEEEEEEEEEEEAE	0.5448796508544352	0.9472709878294349	92.02275848388672	0.6798696517944336	2.322899580001831	nan	inf
monomer-50-nr2-run1_result_101	71	AEEEELEEEEEEEEEEEEEKEEEEEEEEEEEEEEEEEEEEEEEEEEEEEE	0.6846136427109959	0.9204982985814784	93.22343444824219	0.6744890213012695	2.473409652709961	nan	inf
monomer-50-nr2-run1_result_101	72	EEEEEEKEEREEEEEEEEEKEEEEKEEKEEEEKEEEEEEKKKEEEEEKKK	0.6104679953935489	0.939112606577702	94.47634887695312	0.6763638854026794	2.463977575302124	nan	inf
monomer-50-nr2-run1_result_101	73	MEEEEELEELEEEEEEEEEEEEEEEEEEEEEEEEEEEEEEEEKKKEEEEE	0.6146536658441837	0.9342674396938733	92.0872802734375	0.6523603200912476	2.9876341819763184	nan	inf
monomer-50-nr2-run1_result_101	74	EEELEKLEEELEEEEEELEEELEELEEEEEELEEELEEEEEEKEEEEEEE	0.9046896629495725	0.8745647031729307	95.89523315429688	0.6908707618713379	2.616694688796997	nan	inf
monomer-50-nr2-run1_result_101	75	EEEEKKEEEEEEEKEKEEEEEEEEEEEKEEEEKEEEEKKEEEEEEEKEEE	0.6719224759953504	0.9252629221698554	92.57736206054688	0.6669514179229736	2.526353359222412	nan	inf
monomer-50-nr2-run1_result_101	76	EEEEEEEEEEEEEEEEEEEEEEEKEEEEEKEEEEEEEEEEEEEEEEEEEE	0.4580365330419859	0.9620435409566086	90.43771362304688	0.6790683269500732	2.244781255722046	nan	inf
monomer-50-nr2-run1_result_101	77	EEEEELEKEEEEEEEKEEEEEEEEEEEEEEEEEEEKEEEEEKKEEEAEEK	0.7180301476005634	0.9160834691507808	91.78617095947266	0.6673025488853455	2.716442584991455	nan	inf
monomer-50-nr2-run1_result_101	78	MEELEEELKEEEEEEEEEEEEEEEEEEEEKEEEEEEKEEEEEEEEEEEEK	0.4957909266641767	0.9552086211628299	92.33378601074219	0.6733163595199585	2.6409244537353516	nan	inf
monomer-50-nr2-run1_result_101	79	ELEEELEELEEELKKLEEEEEEEEEEEEEEEEEEEEEEKEEKEEEEKEAK	0.9428934089830089	0.8674133809582741	94.21198272705078	0.6563367247581482	2.966081142425537	nan	inf
monomer-50-nr2-run1_result_101	80	EEEEEELEEEREEEEEEEEEEEEEEEEEEEEEEEEEEEEEEEEEEEEEEE	0.43183192634813955	0.9661793089406637	94.86583709716797	0.6703299283981323	2.4030263423919678	nan	inf
monomer-50-nr2-run1_result_101	81	EEEEEEEEELEEEEEEEEEEEEEEEEEEKEEEEEEEEEEEEEEEEEEKEK	0.4802978955212161	0.9596775252359347	93.16706848144531	0.684424638748169	2.367586135864258	nan	inf
monomer-50-nr2-run1_result_101	82	EEEEEEEEEREEEEEEEEEEEEEEELEELEEEEEELEEELEEEEEEEEAE	0.6798653199268538	0.9204231802774505	95.95431518554688	0.6489810943603516	2.596370220184326	nan	inf
monomer-50-nr2-run1_result_101	83	EEEEKELEELEEEEEEEEEELEEEEEEEEEEEKEEEEEEEEEEEEEEEEE	0.5580739150544761	0.9457702830700928	93.91218566894531	0.6740506291389465	2.4808905124664307	nan	inf
monomer-50-nr2-run1_result_101	84	EEEEEEEEEEEEKEEEEAEEEEEEEEEELEEELEEEEEELEEELEEEEEE	0.6782645901207612	0.9213659646127086	94.96781158447266	0.6641937494277954	2.6283822059631348	nan	inf
monomer-50-nr2-run1_result_101	85	EEEEEEEEEEEEEEEEKEEEEEEKEEEEEEEEEEEEEEEEEEEEKKEEEE	0.62274392330602	0.934686616672719	91.52345275878906	0.6771277189254761	2.4069361686706543	nan	inf
monomer-50-nr2-run1_result_101	86	EEEEEEELEREEEEEEREEEEEEEEEEEEEEELEEELEELEEELEELEEE	0.4613588366377308	0.9607901034578387	96.82157897949219	0.6766215562820435	2.5065207481384277	nan	inf
monomer-50-nr2-run1_result_101	87	EEEEEKKEEEEEKEEEEEEEEEEEEEEEEKEEEELKELEEEIEELKKLLE	0.9166426769344522	0.8800202263189034	93.44464874267578	0.6596211194992065	2.856963634490967	nan	inf
monomer-50-nr2-run1_result_101	88	EEEEEEEEEEEEEEEEELEEELEEEEEELEELEEELEELEEELEEEEEEL	1.0212091608714542	0.8456507672706884	95.26466369628906	0.6768591403961182	2.587968349456787	nan	inf
monomer-50-nr2-run1_result_101	89	MEEEEELLEELEEEEEELEEEEEEKEEEEEEEEEEEEEEEEEEEEEEEEE	0.47313411023452456	0.9593749899136306	93.69486236572266	0.6657580733299255	2.742389678955078	nan	inf
monomer-50-nr2-run1_result_101	90	SELEEKLKELEEEKKKEEEEEEEEEEEEEKEEEEEEKKEEEEEEEEEEEE	0.48592028672021	0.958074392411194	93.42223358154297	0.6598585247993469	2.8446953296661377	nan	inf
monomer-50-nr2-run1_result_101	91	MEEELEELEEELEELEKEKEEEEEEEEEEKEEEEREEEEEEEEEEEEEEE	0.6478148954471363	0.929701091365137	95.4940414428711	0.6747575402259827	2.6003615856170654	nan	inf
monomer-50-nr2-run1_result_101	92	EEEEEEEEELEEEEEEEKEEEEEEEEEEEEEEEEEEEEEEEEEEKEEKEE	0.4102197036332408	0.9707786560797422	92.3529052734375	0.6777037382125854	2.518040418624878	nan	inf
monomer-50-nr2-run1_result_101	93	EEEEEERREEEEEEEAAEEEEEEEEEEEEEEEEEEEEEEEEEEKEEEEKE	0.3359464320102364	0.9788572930904198	95.39289093017578	0.6685976386070251	2.3813977241516113	nan	inf
monomer-50-nr2-run1_result_101	94	EEEEEELEEEREEEEEEEEEEEEEEEEEEEEEEEEEEEEEEAEEEEEEEL	0.44434250908568745	0.9637031691492856	95.04390716552734	0.6532821655273438	2.5997402667999268	nan	inf
monomer-50-nr2-run1_result_101	95	SEEEEEEEEELEEELEELKEEEEEEEEEEEEEEEEEEEKEEKEEEEERAE	0.7259662743942028	0.9145379910695923	95.1351318359375	0.6521212458610535	2.988724946975708	nan	inf
monomer-50-nr2-run1_result_101	96	MEEEEEEEEEEEEEEEEREEEERRRREEEEERLEEEREEEEEEEEAEEEE	0.6494459349232715	0.9260882216724876	96.60345458984375	0.6706107258796692	2.6867313385009766	nan	inf
monomer-50-nr2-run1_result_101	97	SMEEELEREREEEEEEEEEEEEERRREEEEERREEEEEEEEEEEEREEAE	0.5444696081999054	0.9465022874643968	96.9176025390625	0.6780103445053101	2.6389975547790527	nan	inf
monomer-50-nr2-run1_result_101	98	EEEEEEEEEEEEEEREEEEEEEREEEEEEEEEEEEEEREQEEEEEEEEEE	0.8877321143045142	0.8806168895196999	95.20024108886719	0.6988281011581421	2.2463207244873047	nan	inf
monomer-50-nr2-run1_result_101	99	ELEEEREEEEEEEEEEEEREEEERRREEEEEEEREEEEELEEEEEELEEE	0.5455256226220201	0.9473258057728131	96.94017028808594	0.7013628482818604	2.465310573577881	nan	inf
monomer-50-nr2-run1_result_102	0	DPALEAAARALAAAYRALLPLFPGLPDRREFVVETADGPVTIDARRYPAE	0.7621027757740301	0.9082971835178055	84.95951843261719	0.6005308628082275	4.396224021911621	nan	inf
monomer-50-nr2-run1_result_102	1	DPALEAAARALAAAYRALLPLLPGLPDRQVFTVELPDGPVEIDFRRYPAT	5.054694149222254	0.3336063849185606	78.68089294433594	0.4453604519367218	7.295450687408447	nan	inf
monomer-50-nr2-run1_result_102	2	DPALDAAARALAAAYRALLPLFPGLPDVQVLRVETADGVVEIDLRRYPAT	4.143406338659387	0.4318375668886781	77.70167541503906	0.5031488537788391	6.430278778076172	nan	inf
monomer-50-nr2-run1_result_102	3	DPALEAAARALAAAYRALLPLFPGLPDRRLFTVATPAGEVTIDADRYPAD	1.0406368966862647	0.8456305574879059	85.58220672607422	0.6129599809646606	4.381477355957031	nan	inf
monomer-50-nr2-run1_result_102	4	DPALDEAARALAAAYRALLPLLPGLPDVQTLTVATADGEVTIDLRAYPAD	5.235779856862757	0.30396112106026457	73.2833251953125	0.44069695472717285	8.369039535522461	nan	inf
monomer-50-nr2-run1_result_102	5	DPALDAAARALAAAYRALLPLFPGLPDRRTFTVATPDGEVTIDADRYPAD	1.141419628435635	0.829841566429787	83.05689239501953	0.5793466567993164	4.896617889404297	nan	inf
monomer-50-nr2-run1_result_102	6	DPALDALARALAALYRALLPLFPGLPDVRTLTVRLPDGEVTIDLDAYPAE	1.231701304632772	0.8311277035628433	85.32402038574219	0.5617544651031494	4.884128570556641	nan	inf
monomer-50-nr2-run1_result_102	7	DPALEAAARALAAAYRALLPLLPGLPDVQTLTVRTPDGEVTIDLRAYPAT	4.891620666748724	0.3598085068099697	75.02254486083984	0.4898361563682556	7.257931232452393	nan	inf
monomer-50-nr2-run1_result_102	8	DPALEAAARALAAAYRALLPLFPGLPDRRTFTVETADGPVTIDADRYPAD	1.2099334517242395	0.8141454778045965	84.55323791503906	0.5962133407592773	4.52071475982666	nan	inf
monomer-50-nr2-run1_result_102	9	DPALEAAARALAAAYRALLPLFPGLPDVQVLRVELPDGVVEIDLRRYPAD	4.4719437572687255	0.3770093268833631	81.52582550048828	0.5650578737258911	5.327048301696777	nan	inf
monomer-50-nr2-run1_result_102	10	DPALDAAARALAAAYRALLPLLPGLPDVDEFTVATPDGLVTIDARRYPAD	1.2949736581954623	0.781353378412806	80.2015380859375	0.5197347402572632	5.707596302032471	nan	inf
monomer-50-nr2-run1_result_102	11	DPALEAAARALAAAYRALLPLFPGLPDRRVFEVETPDGVVRIDARRYPAD	1.6491063765400833	0.7381809123308334	89.08740234375	0.6395872831344604	3.5838749408721924	nan	inf
monomer-50-nr2-run1_result_102	12	DPALEAAARALAAAYRALLPLFPGLPDRRVFTVRLPDGEVEIDADRYPDD	1.1149760848740737	0.8348302713751997	85.59784698486328	0.6002974510192871	4.448035717010498	nan	inf
monomer-50-nr2-run1_result_102	13	DPALEAAARALAAAYRALLPLFPGLPDRRVFTVATPDGEVDIDATKYPAD	1.5152143043046475	0.7542387457237113	89.6900405883789	0.6463298797607422	3.4450490474700928	nan	inf
monomer-50-nr2-run1_result_102	14	DPALDAAARALAAAYRALLPLFPGLPDVQTLEVETPDGVVTIDLRRYPAT	4.018304326873862	0.3549896795846219	79.44821166992188	0.48255741596221924	6.6071600914001465	nan	inf
monomer-50-nr2-run1_result_102	15	DPALEAAARALAAAYRALLPLFPGLPDVQELTVETPDGPVTIDFRRYPAT	1.250701496004059	0.8200025651696072	87.80636596679688	0.6024246215820312	3.971468210220337	nan	inf
monomer-50-nr2-run1_result_102	16	DPALERAARALAAAYRALRPLFPGLPDRRVFTVRTADGEVDIDADKYPAT	1.356401523890318	0.7792042793301441	86.94607543945312	0.6117045879364014	4.130988121032715	nan	inf
monomer-50-nr2-run1_result_102	17	DPALDELARLLAALYRALLPLFPGLPDVRRLTLRTPDGEVEIDFDRYPAD	1.2217252908332663	0.8320192049589921	87.76728057861328	0.6146013736724854	4.189500331878662	nan	inf
monomer-50-nr2-run1_result_102	18	DPALDAAARALAAAYRALLPLLPGLPDRRTFTVALPDGEVTIDADRYPAT	2.2453725774284177	0.5544486678359236	73.27374267578125	0.4302166998386383	8.71148681640625	nan	inf
monomer-50-nr2-run1_result_102	19	NPALDAAARALAAAYRALLPLFPGLPDRQTFTVATPLGEVTIDARRYPAT	3.2644593636262593	0.5255908155512863	75.40208435058594	0.4716452658176422	7.21136999130249	nan	inf
monomer-50-nr2-run1_result_102	20	DPALEAAARALAAAYRALLPLLPGLPDRRTFTVATADGEVTIDARRYPAD	4.018796241310145	0.440374914516321	77.08441162109375	0.5050709247589111	6.49239444732666	nan	inf
monomer-50-nr2-run1_result_102	21	DPALEAAARALAAAYRALLPLFPGLPDVRTLTVETADGPVTIDLTRYPAT	1.2880730188822598	0.8091208601442655	84.81645202636719	0.5672312378883362	4.655636787414551	nan	inf
monomer-50-nr2-run1_result_102	22	DPALEAAARALAAAYRALLPLFPGLPDVQTFTVETPDGPVTIDARRYPAT	3.78843530889509	0.46936994066771687	77.67989349365234	0.5042110681533813	6.247162342071533	nan	inf
monomer-50-nr2-run1_result_102	23	DPALRAAARALAAAYRALLPLVPGLPDVRRFTVETPDGPVLIDADEYPDT	1.621933377597759	0.7599804330675927	77.24104309082031	0.5051699280738831	6.365763187408447	nan	inf
monomer-50-nr2-run1_result_102	24	DPALDAAARLLAALYRALLPLFPGLPDVQVLTVETPAGPVDIDLRRYPPE	2.1926513016475178	0.7182221367442523	81.6584243774414	0.5367639660835266	5.517738342285156	nan	inf
monomer-50-nr2-run1_result_102	25	DPALDALARALAAAYRALLPLFPGLPDVQVLTIATPAGEVDIDLRLYPDT	9.679744419043171	0.19113239078797226	67.76921081542969	0.4267158806324005	9.807502746582031	nan	inf
monomer-50-nr2-run1_result_102	26	DPALEALARALAAAYRALLPLFPGLPDKRVLTVALPDGEVDIDFSKYPAT	1.5049721022058427	0.777077715562536	79.93437957763672	0.5193756818771362	5.982422351837158	nan	inf
monomer-50-nr2-run1_result_102	27	DPALEAAARALAAAYRALLPLFPGLPDRQVFTVELPDGPVDIDARRYPAE	3.2784873780101127	0.569465542021103	88.18185424804688	0.6227223873138428	4.078767776489258	nan	inf
monomer-50-nr2-run1_result_102	28	DPALDAFARALAAAYRALLPLLPGLPDRRVFTVATPDGEVEIDFDRYPDE	1.5857899681447771	0.7247566373308242	79.85405731201172	0.5276010036468506	5.994348049163818	nan	inf
monomer-50-nr2-run1_result_102	29	DPALEAAARALAAAYRALLPLLPGLPDRRVLRVETPDGVVEIDLRRYPAE	4.2989080775699815	0.3922059658199444	81.587646484375	0.5486524105072021	5.467774868011475	nan	inf
monomer-50-nr2-run1_result_102	30	DPALEAAARALAAAYRALRPLLPGLPDVQVFEVELPDGVVAIDARRYPAD	9.273545981243466	0.14627160324651015	67.3070297241211	0.431831955909729	10.122079849243164	nan	inf
monomer-50-nr2-run1_result_102	31	DPALEAAARALAALYRALLPLFPGLPDVQEFTVALPDGEVTIDARRYPPL	2.946766582623567	0.6389663533351257	74.47704315185547	0.4723263084888458	7.602831840515137	nan	inf
monomer-50-nr2-run1_result_102	32	DPALDAAARLLAALYRALLPLLPGLPDRQTFTVETPAGPVTIDARRYPAT	4.383186938603643	0.35344713960164464	76.33431243896484	0.4039250910282135	9.315601348876953	nan	inf
monomer-50-nr2-run1_result_102	33	DPALEAAARALAAAYRALLPLFPGLPDRRVFRVETPDGVVEIDARRYPAD	1.6522653112317884	0.7356956221271426	89.34233856201172	0.6410671472549438	3.537846803665161	nan	inf
monomer-50-nr2-run1_result_102	34	DPALEAAARALAALYRALLPLFPGLPDRRVFTVATPRGEVEIDADRYPAD	1.1673192472224376	0.8117991152503877	84.70185089111328	0.5874579548835754	4.544699192047119	nan	inf
monomer-50-nr2-run1_result_102	35	DPALEAAARALAAAYRALLPLFPGLPDRTVFTVETPDGEVEIDARKYPAE	3.328185690298102	0.5682549148809432	90.19580078125	0.6446005702018738	3.589172124862671	nan	inf
monomer-50-nr2-run1_result_102	36	DPELERFARALAAAYRALLPLLPGLPDRTVFRVELPDGVVEIDARRYPAD	4.515197872138557	0.3843555415874865	76.36214447021484	0.48028844594955444	6.85219669342041	nan	inf
monomer-50-nr2-run1_result_102	37	DPALDAAARALAAAYRALLPLFPGLPDVQELEVETADGVVTIDARRYPAT	6.605890318671506	0.23761607891205172	77.07469177246094	0.5104528665542603	6.619807720184326	nan	inf
monomer-50-nr2-run1_result_102	38	DPELEAAARALAALYRALLPLFPGLPDVQVLEVETPDGVVRIDLRRYPAT	3.1701565700492296	0.494926081058756	79.71482849121094	0.5519267320632935	5.946524620056152	nan	inf
monomer-50-nr2-run1_result_102	39	DPALEAAARALAALYRALLPLFPGLPDRRVFEVETPDGTVAIDADRYPAE	1.3680941842611516	0.7738021727074839	86.0787353515625	0.6104285717010498	4.231669902801514	nan	inf
monomer-50-nr2-run1_result_102	40	NPALDALARALAALYRALLPLFPGLPDVREFTIRTPFGEVTIDARRYPAE	1.2554564274179985	0.8089598954502465	76.66297912597656	0.4490407705307007	7.2354230880737305	nan	inf
monomer-50-nr2-run1_result_102	41	DPALEAAARALAAAYRALLPLFPGLPDVRTLTVETADGPVTIDLSKYPAT	1.3330034986184003	0.7861125778678552	84.89160919189453	0.5618401765823364	4.616528034210205	nan	inf
monomer-50-nr2-run1_result_102	42	DPALEAAARALAAAYRALLPLLPGLPDVRVLTVETADGPVDIDLDAYPAT	1.1337388201056453	0.8257895474964907	85.04468536376953	0.5813943147659302	4.646701335906982	nan	inf
monomer-50-nr2-run1_result_102	43	DPALEAAARALAALYRALLPLLPGLPDVRVLTVALPDGEVEIDFRRYPPT	7.479679177876591	0.181986249486405	75.0038833618164	0.4743434488773346	7.381129264831543	nan	inf
monomer-50-nr2-run1_result_102	44	DPALEEAARALAAAYRALLPLFPGLPDKRVFTVETADGPVDIDATRYPAT	4.799143539640589	0.36397714965283856	87.20854949951172	0.6408821940422058	4.272838115692139	nan	inf
monomer-50-nr2-run1_result_102	45	DPALERAARLLAALYRALLPLFPGLPDKQVFTVELPDGRVDIDARKYPAE	1.5725404100655125	0.7534292431076437	87.73606872558594	0.6180306673049927	4.105273246765137	nan	inf
monomer-50-nr2-run1_result_102	46	DPELEAAARALAALYRALLPLFPGLPDRRVFTVETPDGLVEIDADAYPAT	1.307105017860143	0.7845131791033515	86.56108856201172	0.6208356022834778	4.12062406539917	nan	inf
monomer-50-nr2-run1_result_102	47	DPELERAARALAAAYRALLPLFPGLPDVRVLTVETPEGPVDIDFDRYPAE	1.1449157828733203	0.825208510544224	89.7142333984375	0.6410369873046875	3.4956979751586914	nan	inf
monomer-50-nr2-run1_result_102	48	DPALEAAARALAALYRALRPLLPGLPDVDEFVVETPDGPVTIDARRYPAD	1.0558032178448222	0.8589413483767805	85.09855651855469	0.5781357288360596	4.394309043884277	nan	inf
monomer-50-nr2-run1_result_102	49	DPALEAFARALAAAYRALLPLFPGLPDRQEFTVETPAGEVTIDARKYPAE	3.3296991104269646	0.5602490273187741	89.29621124267578	0.6324037909507751	3.781067132949829	nan	inf
monomer-50-nr2-run1_result_102	50	NPALDAFARALAALYRALRPLFPGLPDVDVFEVETPFGRVRIDARRYPAD	1.0723095539914416	0.8552958837206489	80.90460968017578	0.5083624720573425	5.684268474578857	nan	inf
monomer-50-nr2-run1_result_102	51	DPALDAAARALAAAYRALLPLFPGLPDRRVFTVATADGLVDIDARRYPAD	3.389609474732406	0.5485877952214729	81.71051788330078	0.5522657632827759	5.280410289764404	nan	inf
monomer-50-nr2-run1_result_102	52	DPALEAAARALAAAYRALLPLLPGLPDVRVLLVETPDGVVAIDLRRYPAE	7.427118018436511	0.19684881168781376	80.45833587646484	0.5371559858322144	5.895432472229004	nan	inf
monomer-50-nr2-run1_result_102	53	DPALEAFARALAALYRALLPLFPGLPDRQVFTVKLPDGEVEIDMRKYPPE	4.0204386650212385	0.4598962298377765	81.73717498779297	0.5232443809509277	5.785727024078369	nan	inf
monomer-50-nr2-run1_result_102	54	DPALEAAARALAALYRALLPLFPGLPDVQELTVALPDGEVTIDFRRYPPE	2.009633374116059	0.73784468316815	79.43770599365234	0.506740927696228	5.973799228668213	nan	inf
monomer-50-nr2-run1_result_102	55	DPALDAAARALAAAYRALLPLFPGLPDVRTFTVETADGPVTIDASKYPAT	0.9786432741379105	0.8586957958963596	81.59479522705078	0.5299773812294006	5.239429950714111	nan	inf
monomer-50-nr2-run1_result_102	56	DPALEAAARALAAAYRALLPLFPGLPDVQVLTVRTADGEVEIDFRKYPAT	6.08401563550012	0.26708981476846133	78.60930633544922	0.5189895629882812	6.217352390289307	nan	inf
monomer-50-nr2-run1_result_102	57	DPALEAFARALAAAYRALLPLFPGLPDVQEFTVETPFGEVTIDAREYPAE	0.7541395433607024	0.9172153410906978	88.619140625	0.6177905797958374	3.768247604370117	nan	inf
monomer-50-nr2-run1_result_102	58	DPALDAAARALAALYRALLPLLPGLPDRDVFTVETPDGPVDIDAREYPAD	11.539072646126046	0.10250494051147083	81.53724670410156	0.4057791531085968	10.50552749633789	nan	inf
monomer-50-nr2-run1_result_102	59	DPALEAAARALAAAYRALLPLVPGLPDVRTFEVETADGVVTIDADKYPAD	0.8096975960686305	0.899731691414358	87.61650085449219	0.6181521415710449	3.90106463432312	nan	inf
monomer-50-nr2-run1_result_102	60	DPALEAAARALAALYRALLPLFPGLPDVQELTVETPFGPVTIDLRKYPAE	1.0601231087548777	0.8610835954476903	86.22730255126953	0.572124183177948	4.523263931274414	nan	inf
monomer-50-nr2-run1_result_102	61	DPALEAAARALAAAYRALLPLFPGLPDVQTLTVATARGEVTIDFRRYPAT	4.3136716730198374	0.4182973612895888	73.49948120117188	0.46540260314941406	7.980635166168213	nan	inf
monomer-50-nr2-run1_result_102	62	DPALDAAARALAAAYRALLPLLPGLPDVREFTVALPDGLVTIDARRYPAT	2.042804178408127	0.5985523926134507	73.8795394897461	0.45604151487350464	7.883631229400635	nan	inf
monomer-50-nr2-run1_result_102	63	DPALDAAARALAAAYRALLPLLPGLPDKRVFTVETPAGRVDIDARRYPAD	3.66586403033959	0.4915014964314502	79.33549499511719	0.514984130859375	6.016722679138184	nan	inf
monomer-50-nr2-run1_result_102	64	DPELDAAARALAAAYRALLPLFPGLPDRDVFTVELPDGEVEIDASRYPPE	1.8033155503234086	0.8136972227901244	79.01934051513672	0.5201525688171387	6.118161201477051	nan	inf
monomer-50-nr2-run1_result_102	65	DPALDAAARALAAAYRALLPLFPGLPDRRTFTVATPDGEVDIDADRYPDE	0.9377852035266422	0.8681156450784921	81.79654693603516	0.5626672506332397	5.153137683868408	nan	inf
monomer-50-nr2-run1_result_102	66	DPALERAARLLAALYRALLPLVPGLPDRRVFTVELPDGEVEIDADRYPPD	2.478172642779444	0.674548281560986	82.73182678222656	0.572439968585968	5.008637428283691	nan	inf
monomer-50-nr2-run1_result_102	67	DPALELAARALAALYRALLPLFPGLPDRQVLTVRTADGEVDIDLRRYPPE	3.9408609785672453	0.46669483141470103	84.01093292236328	0.5664470791816711	5.024125099182129	nan	inf
monomer-50-nr2-run1_result_102	68	DPALEAAARALAAAYRALLPLLPGLPDVRTFTVATADGEVTIDADKYPAT	1.02461709962986	0.8515190198515876	80.07778930664062	0.525875449180603	5.697531223297119	nan	inf
monomer-50-nr2-run1_result_102	69	DPALDALARALAALYRALLPLFPGLPDVRTFTIALPDGEVTIDADQYPAD	1.1008627256175259	0.8352323369138575	83.99571990966797	0.5564650893211365	4.98798942565918	nan	inf
monomer-50-nr2-run1_result_102	70	DPALDAFARALAALYRALLPLFPGLPDRQTFTVETADGPVTIDARAYPAT	3.058075556557048	0.5701855985450727	80.09932708740234	0.5255404710769653	5.830753803253174	nan	inf
monomer-50-nr2-run1_result_102	71	DPALEELARKLAALYRALLPLLPGLPDVQVLVVRLPDGEVEIDLRKYPAD	7.2000035313384725	0.1930822640136821	82.42686462402344	0.5453602075576782	5.665828227996826	nan	inf
monomer-50-nr2-run1_result_102	72	DPELEKAARALAAAYRALLPLFPGLPDVQTFEVETPDGVVTIDARKYPAT	4.823273744974159	0.37377567131843653	87.54134368896484	0.6252084374427795	4.190287113189697	nan	inf
monomer-50-nr2-run1_result_102	73	DPALEAAARALAAAYRALLPLFPGLPDRRVFEVETPDGVVAIDARRYPAT	1.5402064041215537	0.7551102577345234	88.82769012451172	0.6365393400192261	3.6129369735717773	nan	inf
monomer-50-nr2-run1_result_102	74	DPALDAFARALAAAYRALLPLLPGLPDRQVFTVELPDGEVEIDARRYPAD	3.8591152609788044	0.46890928929261677	78.7742919921875	0.50867760181427	6.183285713195801	nan	inf
monomer-50-nr2-run1_result_102	75	DPALEAFARAFAKAYRALLPLNPGLPDKRVFTVETPNGKVEIDATKYPPT	1.73180186579365	0.7020192676669984	83.4516372680664	0.5590159893035889	4.922430515289307	nan	inf
monomer-50-nr2-run1_result_102	76	DPALDALARALAAAYRALLPLVPGLPDVDTFTIALPDGEVTIDASKYPAT	1.4904656314976077	0.78401057025423	84.8632583618164	0.5595449209213257	4.800341606140137	nan	inf
monomer-50-nr2-run1_result_102	77	DPALEAAARALAAAYRALLPLLPGLPDVREFTVATPRGEVTIDADRYPAE	0.711016467458217	0.9200249778249048	82.40349578857422	0.5455752611160278	5.165689945220947	nan	inf
monomer-50-nr2-run1_result_102	78	DPALEAAARELAALYRALLPLNPGLPDRQTFEVETEDGVVTIDARKYPAT	3.3855269103508636	0.5511386786251081	87.52495574951172	0.6071828603744507	4.132052898406982	nan	inf
monomer-50-nr2-run1_result_102	79	DPALEAAARALAAAYRALLPLFPGLPDRRVFTVETPNGEVEIDADKYPPT	1.0718941604289116	0.8365438722072366	83.79994201660156	0.5788419246673584	4.782283306121826	nan	inf
monomer-50-nr2-run1_result_102	80	DPALEAAARALAAAYRALLPLLPGLPDRRTFTVETPDGPVTIDASKYPPL	10.476582078455104	0.11203293109093546	76.089111328125	0.37028825283050537	12.067781448364258	nan	inf
monomer-50-nr2-run1_result_102	81	DPALEAAARALAAAYRALLPLFPGLPDVQTFVVATPDGEVEIDARRYPAD	6.386166841649148	0.22513499101892376	77.81632995605469	0.4997164309024811	6.934358596801758	nan	inf
monomer-50-nr2-run1_result_102	82	DPALEAFARALAAAYRALRPLYPGLPDRQVFTVETPDGPVEIDARKYPAT	1.5336002679132479	0.7602801106740473	90.67218780517578	0.6547184586524963	3.31247878074646	nan	inf
monomer-50-nr2-run1_result_102	83	DPALDAAARALAAAYRALLPLLPGLPDRRTFTVALPDGEVTIDADAYPAD	1.8860414141430957	0.65048389700652	76.43890380859375	0.47103285789489746	7.26301383972168	nan	inf
monomer-50-nr2-run1_result_102	84	DEALDLAARLLAAIYRALLPLFPGLPDKQVFTVETPFGEVEIDARKYPAD	1.4730192109591782	0.7705022732715149	87.94155883789062	0.6224316358566284	3.927560329437256	nan	inf
monomer-50-nr2-run1_result_102	85	DPALDAAARALAAAYRALLPLFPGLPNRTVFSVETADGVVEIDATKYPAT	1.4645957353930272	0.7635458491159052	85.32521057128906	0.5799412727355957	4.378353595733643	nan	inf
monomer-50-nr2-run1_result_102	86	DPELEAAARALAALYRALLPLYPGLPDRRVFTVETEDGEIEIDADKYPAD	1.257998849843964	0.8000869784375146	82.65190887451172	0.5814745426177979	4.851414680480957	nan	inf
monomer-50-nr2-run1_result_102	87	DPALEAAARALAALYRALRPLFPGLPDVDELTVALPDGEVTIDFRKYPPD	1.4544110474538186	0.8051172981826612	87.28530883789062	0.5946183204650879	4.306051731109619	nan	inf
monomer-50-nr2-run1_result_102	88	DPALDAFARALAALYRALLPLFPGLPDVTVLTVELPDGEVEIDMRRYPPE	4.098128603334981	0.472727642909491	74.26639556884766	0.46891865134239197	7.653113842010498	nan	inf
monomer-50-nr2-run1_result_102	89	DPALDAAARALAAAYRALLPLLPGLPNRQVFTVETADGPVDIDATKYPAD	11.332772389667102	0.07808147863616159	74.31694030761719	0.3885419964790344	12.113017082214355	nan	inf
monomer-50-nr2-run1_result_102	90	DPELEAAARALAAAYRALLPLFPGLPDKQVFTVETEDGEVEIDARKYPPT	1.6181342031780312	0.7409886534203083	88.42945098876953	0.6321971416473389	3.7190842628479004	nan	inf
monomer-50-nr2-run1_result_102	91	DPALEAFARALAAIYRALRPLFPGLPDVDVFTVKLPDGEVTIDARKYPPT	0.8889846973231638	0.9008973827314183	85.80958557128906	0.5813195109367371	4.512507438659668	nan	inf
monomer-50-nr2-run1_result_102	92	DPALDAAARALAAAYRALLPLLPGLPDRTEFTVETADGPVTIDARRYPDT	4.735137215168156	0.36095254479548494	75.1867446899414	0.4390197992324829	8.538421630859375	nan	inf
monomer-50-nr2-run1_result_102	93	DPALDAFARALAAAYRALLPLFPGLPDKTTFTVETPDGAVTIDARKYPPT	3.328832175937176	0.5641509636135459	81.8483657836914	0.5362201929092407	5.484542369842529	nan	inf
monomer-50-nr2-run1_result_102	94	DPALEAAARALAAAYRALLPLIPGLPDRRVFTVKTPDGEVDIDARKYPAT	1.5508583355698027	0.7575191780172097	87.66423797607422	0.6137957572937012	3.923327684402466	nan	inf
monomer-50-nr2-run1_result_102	95	DPALEAAARALAAAYRALLPLVPGLPDVQTLTVETPDGPVTIDLSRYPAT	1.2673243423567289	0.81960344173414	88.4028091430664	0.6130968332290649	3.954615592956543	nan	inf
monomer-50-nr2-run1_result_102	96	DPALDAAARALAAAYRALLPLFPGLPDVDVLTVKTPDGEVEIDLSKYPAT	1.4059815920365653	0.786759084612843	88.01714324951172	0.6101124882698059	4.003470420837402	nan	inf
monomer-50-nr2-run1_result_102	97	DPALEAAARALAAAYRALLPLFPGLPDRQVFTVATEDGEVEIDASKYPAT	1.5234606216194855	0.7500720979573572	90.31132507324219	0.6533774137496948	3.375537395477295	nan	inf
monomer-50-nr2-run1_result_102	98	DPALEAFARALAAAYRALLPLLPGLPDRQEFVVELEDGEVTIDARKYPAE	7.455593722742218	0.1761842125192997	76.4251480102539	0.4649356007575989	7.6651530265808105	nan	inf
monomer-50-nr2-run1_result_102	99	DPALDALARALAAAYRALLPLFPGLPDKRTFTIKLPDGEVDIDASKYPAT	1.4174598856654372	0.7719851416007348	81.97918701171875	0.5244373679161072	5.410778045654297	nan	inf
monomer-50-nr2-run1_result_103	0	SMPILTAKLPNNKEVQIPYTGKVFKDGKVDKEREAELQAQKILEENPELR	19.063796389514998	0.030287435751867466	62.39321517944336	0.22187590599060059	17.681001663208008	nan	inf
monomer-50-nr2-run1_result_103	1	SEPIAEAELPNNKVVKIPLTGSVFKDGKVDPEAEAKAQAEKILEENPELR	15.255071485370598	0.09610682802333165	70.96184539794922	0.29446911811828613	16.656339645385742	nan	inf
monomer-50-nr2-run1_result_103	2	EKPILKAELPNNKVVEIPLEGKVFENGKLNPEKERELKAEEILKKNPELR	17.744187160312194	0.04920674087823737	72.49010467529297	0.32434794306755066	15.368583679199219	nan	inf
monomer-50-nr2-run1_result_103	3	EKKIAKAELPNNKVVEIELEGKVYKDGKVDYEREAKLKAEEILKENPELR	2.0870383852977454	0.7753632198282392	82.69505310058594	0.48958858847618103	6.153777599334717	nan	inf
monomer-50-nr2-run1_result_103	4	EKPIAKAELPNNKVVEIPLTGKVYRDGKVDPELEAELKAEEILEKHPELR	12.8041289595647	0.07950926838595643	71.02305603027344	0.3579176068305969	11.526154518127441	nan	inf
monomer-50-nr2-run1_result_103	5	SKPILKAKFPKNKVAEIPYTGSVKKDGKVDPELEAKIQAEKILKENPELK	17.353452839180346	0.06422227142325906	72.82586669921875	0.2973148822784424	15.549437522888184	nan	inf
monomer-50-nr2-run1_result_103	6	SLPVLKAEFPKDEVAEILYTGSVFENGKVNPEKERELKAQKILEENPELR	15.000333486834359	0.04589758688557835	64.67047882080078	0.2431027889251709	17.276643753051758	nan	inf
monomer-50-nr2-run1_result_103	7	EKPIATAKLPNDKEVEIPLTGKVYKDGKVDWEKEAEIKAKEILEKNPELR	14.538710095096016	0.050165871815186315	66.55448150634766	0.3244134783744812	14.214962005615234	nan	inf
monomer-50-nr2-run1_result_103	8	EKPILEAKLPNNKVVKIPYTGSVYKDGKIDKEAEAEKKAKEILEKNPELR	1.4163941655616659	0.7892968594654611	83.9473648071289	0.479055255651474	5.9104905128479	nan	inf
monomer-50-nr2-run1_result_103	9	SEPILTAELPNNKTVEIPLTGSVFKDGKLDPEAERKKKAEEILAKNPELR	10.123942458933078	0.11774580401098651	70.18827819824219	0.2723073661327362	12.79584789276123	nan	inf
monomer-50-nr2-run1_result_103	10	SEPILTAKLPNNKEVKIKLTGKVYKDGKLDPEREAELQAEKILKENPELR	13.716477491054155	0.07386881045078093	80.02076721191406	0.32490289211273193	10.577119827270508	nan	inf
monomer-50-nr2-run1_result_103	11	MEPIATAKLPNNKEVKIKLTGKVYENGKINPEKEAEIQAEKILEENPELR	15.965511310702501	0.059088327986536085	68.84111785888672	0.31576991081237793	15.057171821594238	nan	inf
monomer-50-nr2-run1_result_103	12	SLPVLTAELPNNKTVEILATGSVFKDGKVDLEAEAAAKAAEILAAHPEWR	13.78474591841787	0.07342960726623732	58.484657287597656	0.23380181193351746	17.64629554748535	nan	inf
monomer-50-nr2-run1_result_103	13	MKKILTAKLPNDKELEIEYTGKVFENGKEDKEKEAELQAEKALEENPELR	2.6620105997663788	0.6363713219735099	66.47157287597656	0.3316975235939026	10.549338340759277	nan	inf
monomer-50-nr2-run1_result_103	14	AKPVATAELPNNETVEFPLTGSVYKDGKVDAAREAELKAAAYLEAHPEAR	18.827027442710655	0.04670299958850582	65.46920776367188	0.27084091305732727	17.369953155517578	nan	inf
monomer-50-nr2-run1_result_103	15	EKKIAVAELPNNKKVEIELTGSVYENGKVNYEKEAELKAEEILKKNPELR	1.162070088331977	0.88956058775603	86.79352569580078	0.5642052292823792	5.065536975860596	nan	inf
monomer-50-nr2-run1_result_103	16	EKPILVAKLPNNKEVEIEWTGKVFENGKPDPEKERELKAEEILKEHPELR	11.701173455462525	0.07710916306616583	78.92119598388672	0.4363192319869995	8.188039779663086	nan	inf
monomer-50-nr2-run1_result_103	17	SKPIATAKLPNNKEVEIPLTGKVYENGKVNAEKEAKEQAEKILKENPELR	19.529726550759023	0.03559932873199892	69.14605712890625	0.2920231819152832	17.53426742553711	nan	inf
monomer-50-nr2-run1_result_103	18	SMPILTAEFPNKKTAEIPFTGSVFKDGKVDPEREAELKAEELLEKNPEWR	16.257093146556482	0.046515527017380084	64.98857116699219	0.19111336767673492	18.352933883666992	nan	inf
monomer-50-nr2-run1_result_103	19	SKPIAVAKLPNNKEVEIPLEGTVYENGKLNPEKEAKIKAEEILKENPELR	12.292386784358522	0.0871761287633286	72.37384033203125	0.32979077100753784	13.995031356811523	nan	inf
monomer-50-nr2-run1_result_103	20	MEKIAKAELPNNEVVEIPLTGSVFRDGEVDWELERELQAEKILEENPELR	17.079154317107008	0.03504654783734199	67.45301818847656	0.32130470871925354	15.589205741882324	nan	inf
monomer-50-nr2-run1_result_103	21	SMPILRAELPKNEVVEIPFTGSVYKDGKVDPEAEAKRKAEEILEENPELR	18.323798185888954	0.02647089643972966	65.61949920654297	0.1495794653892517	18.95005226135254	nan	inf
monomer-50-nr2-run1_result_103	22	MEPIAKAELPNNKVVEIPLEGTVFKDGKVDYELEAEIKAKEILEKHPELR	15.477110466843644	0.05243722332369833	70.12335968017578	0.307400107383728	14.825864791870117	nan	inf
monomer-50-nr2-run1_result_103	23	EKPIAKAELPKNEVVEIPLTGKVFKDGKLDAEREAKLKAEEILKEHPELR	15.348893111740537	0.04868726871991917	69.95207977294922	0.28632253408432007	16.034225463867188	nan	inf
monomer-50-nr2-run1_result_103	24	SAPVLTARLPNDVEVDIPWTGAVFRDGEVDAAAEAEAQAAAILAEHPELR	15.791006071351935	0.02927701390941599	62.27383804321289	0.31071341037750244	16.908052444458008	nan	inf
monomer-50-nr2-run1_result_103	25	EKPIATVELPNNKTVQIPLTGKVYKDGKVDAEREAELQAQKILEEHPEWR	1.9041332440132412	0.7330318658687147	79.29803466796875	0.4637448191642761	7.23040771484375	nan	inf
monomer-50-nr2-run1_result_103	26	EKPILKAKLPNDKTVEIEFTGSVKKDGKVDKKAEAEKKAKEILEKNPELR	4.5548976823274	0.38039808996774904	74.86005401611328	0.3674625754356384	8.236624717712402	nan	inf
monomer-50-nr2-run1_result_103	27	SKPIATAKLPNNKEVEIPLTGKVYKNGKVDAEKEAEIQAAEILKENPELR	14.504814136573764	0.05320639488199739	65.8212661743164	0.27073240280151367	15.40556812286377	nan	inf
monomer-50-nr2-run1_result_103	28	SEPVLTAQLPNNQTVQIPYKGTVFENGKVNPEKERELQAQKILEENPELR	1.0784622395137107	0.8825714630181003	88.25091552734375	0.5772074460983276	4.584084987640381	nan	inf
monomer-50-nr2-run1_result_103	29	SAPVLTAQLPNNKTVQIPYTGAVTRDGKVDAAAEAAAQAAAILAANPALR	3.7108194067926314	0.3823125907631956	80.1661376953125	0.4856654405593872	6.392660140991211	nan	inf
monomer-50-nr2-run1_result_103	30	SEPILKAEFPNNKVAEIPYEGTVFKDGKVDPEREAELKAKEILEKNPELR	14.091439114899316	0.058950284839374846	68.54066467285156	0.3022773861885071	14.887374877929688	nan	inf
monomer-50-nr2-run1_result_103	31	KEKILTAKLPNNKEVEIKATGKVYKDGKVDLEREAKLQAEKILEENPELK	1.903117024290333	0.793591758029671	82.48657989501953	0.48756980895996094	6.376809120178223	nan	inf
monomer-50-nr2-run1_result_103	32	HMHIATAKLPNNKEVKIPLTGSVYKNGKIDPELEAKIKAEEILKENPELR	9.647918783999856	0.14870314965277176	67.7956314086914	0.3357621431350708	14.55016803741455	nan	inf
monomer-50-nr2-run1_result_103	33	SLPIATAKLPNNKTVEILLTGSVYENGKVDREREAELKAQEILEKNPELR	17.800722762036653	0.03048242559280984	61.72187423706055	0.2485770732164383	17.84298324584961	nan	inf
monomer-50-nr2-run1_result_103	34	MEPILTAKLPNDVEVEVPLTGSVFRDGEVDAERERELQAARILEEHPELR	16.826146628427544	0.0345473536556119	60.09577941894531	0.26591646671295166	17.496524810791016	nan	inf
monomer-50-nr2-run1_result_103	35	SLPILKAELPKNQVVEILATGKVFKDGKVDFERERELQAEKILEQHPELR	13.116889858994153	0.10512616033537679	57.7602424621582	0.27943742275238037	15.442479133605957	nan	inf
monomer-50-nr2-run1_result_103	36	SKPILTAEFPNNKTLEILYTGSVYKDGKVDPEREREIKAEEYLKEHPELR	14.677335451912445	0.04278041267172648	62.38159942626953	0.31831273436546326	14.986790657043457	nan	inf
monomer-50-nr2-run1_result_103	37	MKPILKAEFPNKKVAEIPYTGKVYENGKVNPEKEREIKAKEILEKNPELK	14.861908320672706	0.039214847776875235	71.09444427490234	0.32447442412376404	14.339548110961914	nan	inf
monomer-50-nr2-run1_result_103	38	MEPVATAKLPNNKEVEIPLTGKVFKDGKFDPEREREEKAAEILAENPELR	16.420423540617623	0.04389077113412437	65.0931396484375	0.2912774682044983	15.267579078674316	nan	inf
monomer-50-nr2-run1_result_103	39	SKKVLTAKLPNNKEVKIEYTGSVFENGKEDKEKEAELKAEEILKKNPELR	2.778812833378135	0.6698863767605868	72.57649230957031	0.39970454573631287	8.59640121459961	nan	inf
monomer-50-nr2-run1_result_103	40	MEPIAEAELPNKEVVKIPLTGEVYENGKFNPEKEAELKAQEILEENPELR	14.987296253937377	0.04013748907722166	72.607666015625	0.3230297565460205	14.924493789672852	nan	inf
monomer-50-nr2-run1_result_103	41	MKPIAVAKLPNDKEVEIELTGEVFKDGKRDDALEAEKKAKEILEKHPELR	8.405112057113639	0.12007330504231482	63.67109680175781	0.27707749605178833	16.78257179260254	nan	inf
monomer-50-nr2-run1_result_103	42	SMPVATARFPNDETLEIPLTGAVFRDGKVDAAAEAELQAAAYLAEHPELR	16.216620653563062	0.03270571493930607	56.63003921508789	0.2642526626586914	16.9639892578125	nan	inf
monomer-50-nr2-run1_result_103	43	EKPILTAKFPKNEEAEIPYTGKVFKDGKPDPELEAKLQAEKILKENPELR	14.783978798294212	0.06632735461522275	71.07244110107422	0.3218115270137787	14.578262329101562	nan	inf
monomer-50-nr2-run1_result_103	44	SKPILTAKLPNNKEVKIPYTGKVYKDGKIDKEKEAEIQAKKILEKNPELR	1.2090966553402696	0.8475536490450181	84.35435485839844	0.5018796920776367	5.816926956176758	nan	inf
monomer-50-nr2-run1_result_103	45	SMPIAKAEFPNKKVAEIPLTGKVFKDGKVDPEAEAKLQAEKILEEKPELR	19.500820749714453	0.02818403601110822	64.2158203125	0.21349720656871796	18.188737869262695	nan	inf
monomer-50-nr2-run1_result_103	46	EKPIATAKLPNNKTVEIPLKGTVFENGKLNPEKEAELQAEKILKENPELR	14.16134024300482	0.1116535719642231	74.15095520019531	0.34393107891082764	13.823162078857422	nan	inf
monomer-50-nr2-run1_result_103	47	SEPVAKAELPNNKVVEIKLTGKVFENGKFNAEKEAELQAEKILKENPELR	15.540633278320199	0.06117514497112054	68.27251434326172	0.3164258897304535	15.147015571594238	nan	inf
monomer-50-nr2-run1_result_103	48	SLPIAKAKLPNDETVEFLLTGEVFKDGKLDPEREAELKAQAYLEAHPEYR	13.861816995615628	0.0793352517839788	60.46543502807617	0.2793247699737549	16.485065460205078	nan	inf
monomer-50-nr2-run1_result_103	49	SMPIATAKLPNDKEVEIPLTGSVFKDGKVDAEREAELQAEKILEENPELR	17.9142630979283	0.03447637991360565	60.24771499633789	0.2392435222864151	17.858186721801758	nan	inf
monomer-50-nr2-run1_result_103	50	SMPIATAKLPNNKTVEIPLTGKVFKDGKFDPELEAEIQAKKILEEHPELR	13.92601866278783	0.05415967711080347	62.98090744018555	0.2338566780090332	15.270087242126465	nan	inf
monomer-50-nr2-run1_result_103	51	SLPIATAKLPNNKTVEVLLTGKVFKDGKVDPEREAELKAEEILKKNPELR	13.769991589020275	0.05566480178455111	61.094017028808594	0.19688190519809723	15.669839859008789	nan	inf
monomer-50-nr2-run1_result_103	52	MKKIAKAKLPNNVTVEIPLTGKVFKDGKVDYEREAEIKAEEILKKNPELR	1.0579258881717502	0.8823629941100983	83.81045532226562	0.5015020966529846	5.946623802185059	nan	inf
monomer-50-nr2-run1_result_103	53	SKPILEAELPNNKVVKIPFTGKVFKDGKVDKEAEAKLQAEKILEEHPELR	14.77660128640195	0.0364534397611323	71.81978607177734	0.32610416412353516	12.930374145507812	nan	inf
monomer-50-nr2-run1_result_103	54	SMPILTAQLPNNKTVQIPYTGKVFRNGKVDAAAEAAAQAAKILAEHPEWR	1.1913360848019254	0.8504078940549394	80.28659057617188	0.45913833379745483	6.599551200866699	nan	inf
monomer-50-nr2-run1_result_103	55	SAPVATAQLPNNETVEIPLTGSVFRDGKVDAAAEAAAKAAAILAENPELR	14.71406783937262	0.044140855647492885	71.44586181640625	0.3182341754436493	12.417377471923828	nan	inf
monomer-50-nr2-run1_result_103	56	SKPILTAKLPNNKEVKVLYTGSTYKNGKVDPEAEAKKQAEKILKENPELR	2.851603427783449	0.6256497866225758	72.22563934326172	0.3938016891479492	8.87260627746582	nan	inf
monomer-50-nr2-run1_result_103	57	SKPVLKAQLPNNKVVEILNTGSVFKDGKVDPEAEAAAQAAKILAENPELA	13.224091867887203	0.04432981759035384	64.0019302368164	0.2744174599647522	15.842445373535156	nan	inf
monomer-50-nr2-run1_result_103	58	EKPILTAELPNNEKVEIELTGKVYKDGKVDPEREAKIKAEEYLKKHPEYR	13.927898744356964	0.06955903519632223	68.0220718383789	0.29451578855514526	12.720033645629883	nan	inf
monomer-50-nr2-run1_result_103	59	MEKVATVELPNNKKVEIPLTGKVFKDGKVDYEKEAEIKAKEILEENPELR	1.3341052189510756	0.8368180769751143	86.56230163574219	0.5343866944313049	5.21441650390625	nan	inf
monomer-50-nr2-run1_result_103	60	SMPVATAKLPNDVEVTIPLTGKVFKDGKVDAAKEAELKAAEILKEHPELR	11.130602033525738	0.05117774727641678	62.669227600097656	0.25074246525764465	15.468894958496094	nan	inf
monomer-50-nr2-run1_result_103	61	SEPILTAKLPKDEEVEIPFTGSVYKDGKVDPEREAKIKAEEILKEHPELR	16.42611270193663	0.04299191955613597	67.41613006591797	0.28136396408081055	16.118127822875977	nan	inf
monomer-50-nr2-run1_result_103	62	SKKIATAKLPNNEEVEIPLTGKVYKNGKVDEEAEAKLQAEKILEENPELR	14.067005292196363	0.11146697057244426	67.51911926269531	0.30651944875717163	14.047073364257812	nan	inf
monomer-50-nr2-run1_result_103	63	SMPIATAKLPNNKEVKIPLTGKVYKDGKVDAAAEAAAAAAAILEKNPELR	15.030658566963483	0.04639483589608274	57.958953857421875	0.18953564763069153	16.912338256835938	nan	inf
monomer-50-nr2-run1_result_103	64	SMRVLRAELPNDEVVELPATGSVYRDGEVDLEREARLQAEAVLAAHPELR	14.052205047009513	0.06206438089125939	61.69832992553711	0.3418999910354614	16.007253646850586	nan	inf
monomer-50-nr2-run1_result_103	65	MEPIATAKFPKDKEAKIPLTGKVYKDGKLDKEKEAELQAQKILEENPELR	19.152460793621945	0.048707901199007	69.40320587158203	0.2768079340457916	17.445362091064453	nan	inf
monomer-50-nr2-run1_result_103	66	ELPILTAELPNNERVEILNTGKVFKDGKLDPEREAKLKAEEILKEHPELR	15.061412723140675	0.050211426332680824	61.98744583129883	0.2364749312400818	15.98990249633789	nan	inf
monomer-50-nr2-run1_result_103	67	MEPIAKVELPNDKVEEILLTGEVFKDGKFDPEREAELKAEEILEEHPELR	11.888825692421028	0.07908946323927067	69.03424835205078	0.31083935499191284	13.53044319152832	nan	inf
monomer-50-nr2-run1_result_103	68	SEPVLTAKLPNNKTVKIPLTGKVYKDGKLDAAAEAAAAAAAILAANPELA	11.128890583207015	0.10528896337786639	65.10275268554688	0.30096757411956787	11.626555442810059	nan	inf
monomer-50-nr2-run1_result_103	69	SMPIAKAELPNNKVVEIPLTGKVYKDGKFDPEREAKLQAEKILEEHPEWR	11.583029744859761	0.13581715413902276	62.74288558959961	0.2521119713783264	15.441380500793457	nan	inf
monomer-50-nr2-run1_result_103	70	MEPIATAKLPNNKEVKIPLTGEVFENGKFNPEKEAELQAEKILKENPELR	17.291688192206454	0.053856952470431	71.3785400390625	0.34073227643966675	14.655974388122559	nan	inf
monomer-50-nr2-run1_result_103	71	SKPIAKAELPNKKVVEIPLTGSVFENGKVNAEKERELKAKEILEKHPELR	20.43243054460968	0.049641862169938496	72.8993911743164	0.2959555387496948	17.341825485229492	nan	inf
monomer-50-nr2-run1_result_103	72	SAPVATAQLPNNQTVQIPLTGSVFRDGKVDAAAEAALQAAKILEENPELR	1.8916749224423532	0.7500192015901201	68.25995635986328	0.3719658851623535	9.711297988891602	nan	inf
monomer-50-nr2-run1_result_103	73	EKPILKAELPNNKVVEIPYTGSVKKNGKVDKELEAKLKAEEILKENPELR	15.899745213776173	0.05530315635747847	69.96603393554688	0.27676087617874146	16.106521606445312	nan	inf
monomer-50-nr2-run1_result_103	74	EKPIAKVKLPKNKVVEIELTGEVKEDGKIDPEKEAKIKAEEILKKHPELR	1.937111832444054	0.7440734663875151	79.98171997070312	0.4686637818813324	6.81190299987793	nan	inf
monomer-50-nr2-run1_result_103	75	SKPVLVAKLPNNKEVEIPYTGSVFKDGKVDPEREAELQAEKILEEHPELR	15.767631424708195	0.04767117855871977	67.0780029296875	0.2949483394622803	15.669599533081055	nan	inf
monomer-50-nr2-run1_result_103	76	SAPILTAKLPNDKTVQIPYTGKVYENGKVNKEKEAEIQAEKILKEHPELR	1.2539163928398123	0.8452082892552717	87.81047821044922	0.5761768817901611	4.6821465492248535	nan	inf
monomer-50-nr2-run1_result_103	77	MKKIKTAKLPNNKTVEIPLTGKVKKNGKVDYELEAKIKAEEILEKNPELK	10.037427686381236	0.13065481855895522	63.860965728759766	0.2728610634803772	14.436951637268066	nan	inf
monomer-50-nr2-run1_result_103	78	SMPVLRAALPNDAVVEIPWSGTVFRDGRPDPAAEAAAAAAAILAEHPELR	15.117441838680914	0.03443348639862285	66.27595520019531	0.36410969495773315	12.53522777557373	nan	inf
monomer-50-nr2-run1_result_103	79	SMPIATAKLPNNKEVEVLLTGKVYKNGKVDPEREAEIQAEKILKENPELR	15.735888142520016	0.033535724707270106	62.03171920776367	0.2329552173614502	15.896282196044922	nan	inf
monomer-50-nr2-run1_result_103	80	MEKILTAKLPNNKEVKIKYTGKVKKDGKIDPELEREIKAEEILKKNPELR	7.31495754246848	0.18075338683508627	70.46435546875	0.2711476683616638	12.263435363769531	nan	inf
monomer-50-nr2-run1_result_103	81	SLPIAKAKLPNNKVVEILLTGKVFKDGKVDAAREAELQAAKILEENPELR	12.837418421395391	0.06618467884930074	61.11028289794922	0.2622051239013672	16.200027465820312	nan	inf
monomer-50-nr2-run1_result_103	82	SKKIATAKLPNNKTVEIELTGEVYENGKINYEKEAELKAEEILKKNPELK	1.0212288794870592	0.8965644532832028	86.45109558105469	0.5514589548110962	5.138941287994385	nan	inf
monomer-50-nr2-run1_result_103	83	MEPIATAKLPNNKEVKIPLTGKVLKNGKVDPEREAKIKAEEILKKNPELR	14.39858593594927	0.06645014015584205	68.56819152832031	0.3127548396587372	14.9908447265625	nan	inf
monomer-50-nr2-run1_result_103	84	EKPIAKVELPNNETVEVELTGEVFRDGKVDPEREAEIKAEEILKENPELR	1.420579192516665	0.8175309505915499	86.85836029052734	0.5344910621643066	5.133729457855225	nan	inf
monomer-50-nr2-run1_result_103	85	SMKILKAKFPKNFVAEIPFTGKVFKDGKVDKEKEREIKAKEILEKHPELR	13.436130058322552	0.09222748866806868	68.59100341796875	0.32023319602012634	12.378656387329102	nan	inf
monomer-50-nr2-run1_result_103	86	SMKIATAKLPNNKEVKIPLTGKVYKDGKVDYKREAEIKAEEILEKNPELR	15.228995233172656	0.07347171531802296	72.16401672363281	0.35442954301834106	12.401268005371094	nan	inf
monomer-50-nr2-run1_result_103	87	MAPVLRAELPNDTTVELPWRGTVFRDGRVDPAAEAALQAAAVLEAHPELR	13.899377461565258	0.05861865060032689	60.42863082885742	0.3541502356529236	13.748534202575684	nan	inf
monomer-50-nr2-run1_result_103	88	EKKILKAELPNNKVVEIEATGKVYKNGKIDYEKERELQAKKILEEHPELK	13.104894158162466	0.06452305918782442	71.65473175048828	0.37011635303497314	11.372825622558594	nan	inf
monomer-50-nr2-run1_result_103	89	MKKVLTAKLPNDKEVEIEFTGKVFKDGKVDKEREAELQAEKILEENPELR	2.2085470641290423	0.7176034862224467	70.8983154296875	0.3727165162563324	9.18356704711914	nan	inf
monomer-50-nr2-run1_result_103	90	SEKIAKAKLPNNKVVEIPLTGSVFKDGKVDYEREAEIKAKEILEKNPELR	1.087413330802526	0.8898128736424974	85.1836929321289	0.5294481515884399	5.4448418617248535	nan	inf
monomer-50-nr2-run1_result_103	91	AAPTLTAQFPNNTTLTIPATGSVFKDGKVDLAAEAAAAAAAALAANPALA	9.761519150181735	0.13180870422912336	66.56519317626953	0.32598093152046204	11.609253883361816	nan	inf
monomer-50-nr2-run1_result_103	92	SKPIAKAKLPKDKVVEIPLTGKVFEDGKVNPEKEAEIQAEKILKEHPELR	13.239163558687007	0.09432517852517548	76.6078872680664	0.36285972595214844	10.562777519226074	nan	inf
monomer-50-nr2-run1_result_103	93	SAPVLEAELPNDATVRLPYTGEVFRDGEVDPEREAELQAARVLAEHPELR	18.590912371457204	0.07341361065316948	68.13762664794922	0.31765031814575195	17.186992645263672	nan	inf
monomer-50-nr2-run1_result_103	94	SAPIATAQLPNNTTVQVPLTGSVFRDGKVDPEREAALQAAAILAANPELR	4.945488920258924	0.3876830661006388	64.96023559570312	0.3145880401134491	11.259822845458984	nan	inf
monomer-50-nr2-run1_result_103	95	SMPIAEAKLPNDKTVKIPLTGSVFKDGKVDAEAEAAKQAAAILEANPELR	17.19347682511336	0.03736477293240475	57.56480407714844	0.1976955384016037	18.334367752075195	nan	inf
monomer-50-nr2-run1_result_103	96	SKPILTAELPNNKKVEIPYTGSVKENGKIDKEKEREIKAEEILKEHPELR	16.822857358161407	0.044096098093198074	72.86095428466797	0.26873594522476196	17.333511352539062	nan	inf
monomer-50-nr2-run1_result_103	97	SKPIATAKLPNDKEVEIPLTGSVFKDGKVDYEREAKLKAEEILKEHPELR	16.863841372813024	0.03890891613722476	68.91901397705078	0.30632829666137695	15.674149513244629	nan	inf
monomer-50-nr2-run1_result_103	98	SEPIATAKFPNNKTAQIPLTGKVVKDGKVDAEAEAKAQADAILKANPELK	15.630929134589703	0.06001946070211921	67.33328247070312	0.2846871018409729	15.680615425109863	nan	inf
monomer-50-nr2-run1_result_103	99	SLPILTAQLPNNKTVQILLKGTVFENGKLNPAREAELQAQKILDENPELR	5.808857744604244	0.19252708829431742	73.51332092285156	0.36572834849357605	11.82213306427002	nan	inf
monomer-50-nr2-run1_result_104	0	SPLAYEDPEALAAELRAELAKDPAPSAEAVAALDALAAALAALAAALRAA	2.812890913644124	0.6912787003330371	79.44309997558594	0.5535956025123596	6.515307426452637	nan	inf
monomer-50-nr2-run1_result_104	1	SPLAYPDPADLAAELRALLDTLPAPSAAARAALDALAAALAALAAALRAA	3.490206861957311	0.6678649707333125	76.61572265625	0.5030275583267212	6.997517108917236	nan	inf
monomer-50-nr2-run1_result_104	2	SPLAFADPRELAALLRALLDRDPAPSAAARAALEALAAALEALAAALRAA	2.9956499272674053	0.630621960458581	76.31875610351562	0.5231015682220459	7.322071075439453	nan	inf
monomer-50-nr2-run1_result_104	3	SPLDAADPAELAAALRALLAADPAPSAAAEAALEALAAALAALAAALRAA	2.7033398073328114	0.6008185756102642	72.3389892578125	0.48437491059303284	8.397902488708496	nan	inf
monomer-50-nr2-run1_result_104	4	SIEDYENPEDYAKEKKEELEKKENPSEEELKKLEEEAEKLKKEYEEKKAK	1.3149778762985642	0.780612473007711	80.74578094482422	0.5085479021072388	6.031742095947266	nan	inf
monomer-50-nr2-run1_result_104	5	SPLAYPDPDDLAAELRALLDADPEPSAEARAALDALAAALRALAAALRAA	3.4873337429756166	0.5754193917726188	76.75106048583984	0.5023003220558167	7.526056289672852	nan	inf
monomer-50-nr2-run1_result_104	6	SPLAAADPDALAAALRELLARDPNPSAAALAALDELAAALRALAAALAAA	2.4981969960695833	0.761300744315912	76.37681579589844	0.5162761211395264	6.648471832275391	nan	inf
monomer-50-nr2-run1_result_104	7	SPLAFPDPAALAAALRALLDLDPAPSAAARAALDALAAALAALAAARRAA	3.4371370915348978	0.5941067348312938	71.12577819824219	0.4838370084762573	8.230545043945312	nan	inf
monomer-50-nr2-run1_result_104	8	SEEEYEDPEEYYEEKREELEEKPEPTEEELEELEKEEEELEEEFEERREE	9.03563056150942	0.14876327087970562	88.34507751464844	0.48685675859451294	7.261366844177246	nan	inf
monomer-50-nr2-run1_result_104	9	SPLDYEDPEELYEELREELEKDEEPSEEEIKELEELAKKLKELYEKLKKE	2.4701724999706283	0.6971651772639262	74.60816192626953	0.41287413239479065	9.541939735412598	nan	inf
monomer-50-nr2-run1_result_104	10	SPLDYPDPADLAAELRAELEKDPEPSEEELEALEELAAALEELYRALRAA	3.0365989668545086	0.687674943196989	78.45113372802734	0.49936842918395996	7.206066131591797	nan	inf
monomer-50-nr2-run1_result_104	11	SILDYPDPKEYYEELKKELEKLENPTEEEIKKLEELKKLLEELYKKLKEK	3.4539453680711882	0.4437199540701671	76.2918472290039	0.3949018716812134	9.540816307067871	nan	inf
monomer-50-nr2-run1_result_104	12	SPLDYPDPADLAAELRELLDLVPEPSPEARAALEALAAALAALYERLRAA	3.4117107339434503	0.6136336848092142	79.69625091552734	0.5393403172492981	6.056102752685547	nan	inf
monomer-50-nr2-run1_result_104	13	SVLDYEDPREFAEELREELEKKPDPTEEEEEELEELAELLEELYERLRAA	2.1679992016260003	0.590126437919975	76.0345687866211	0.45378828048706055	7.520810604095459	nan	inf
monomer-50-nr2-run1_result_104	14	SPLDFPDPADLAAALAALLAADPAPSAAALAALAALAAALAALAAARRAA	3.5983376422359075	0.5848705699578121	72.73392486572266	0.45231595635414124	8.351410865783691	nan	inf
monomer-50-nr2-run1_result_104	15	SPLAAPDPDELAAALRAELERRPDPTPEEREALERLAAALRALAAALRAA	3.1534396997265723	0.710567599147697	81.34396362304688	0.5523852109909058	5.867640018463135	nan	inf
monomer-50-nr2-run1_result_104	16	SPLAYPDAAALAAELAALLARLPAPSAALLAALAALAALLAALQEALRAA	4.409662784239027	0.3864329373323844	70.66427612304688	0.4327382445335388	9.782740592956543	nan	inf
monomer-50-nr2-run1_result_104	17	SPLDFADPADLAALLQALLDEDPDPSAEARAALAALAAALAALAAALRAA	3.6765078577095274	0.6133380873565948	77.26206970214844	0.4962030053138733	6.719334125518799	nan	inf
monomer-50-nr2-run1_result_104	18	SPLDYEDPDELAAELEAELAKKPEPTEEELAALRELAAALRALYERLRAA	1.9486845976079958	0.7636954403345128	76.08656311035156	0.5078684091567993	7.331360816955566	nan	inf
monomer-50-nr2-run1_result_104	19	SILDAPDPDDVYAALRALLDRDPNPSAAARAALDALKAALEAAAAARRAA	3.290016398501085	0.6188766069850704	79.587646484375	0.5395908355712891	6.311127185821533	nan	inf
monomer-50-nr2-run1_result_104	20	SPLDYADPAELAAALREELARDPAPSPEALAALEELAALLAALAAALRAA	2.475704662647693	0.7396466405085914	77.55455017089844	0.5117806196212769	7.077610969543457	nan	inf
monomer-50-nr2-run1_result_104	21	SPLAYEDPADLAAELRAELDRRPEPTPEELAALDALAAALAALAAELRAA	2.9117046635796	0.7530804435781817	79.10530090332031	0.5458926558494568	6.4694695472717285	nan	inf
monomer-50-nr2-run1_result_104	22	SPLAYEDPADLAAELRALLDTLPAPSPELRAALDEAAAALEALFAELRAA	1.672761550750475	0.8352767818992827	81.46234130859375	0.5601916909217834	5.759260654449463	nan	inf
monomer-50-nr2-run1_result_104	23	SPLDYENPEDYVEELRKELEKDPNPSEEKIKALEELAEELKKLYEELRKA	0.8755711129896461	0.8959465600563715	83.31472778320312	0.5170289874076843	5.337722301483154	nan	inf
monomer-50-nr2-run1_result_104	24	SPLAYPDPRELAAELRERLAEKPEPSAEELAALERLAALLEELAARRRAA	2.981643043989089	0.6969822605785577	79.32428741455078	0.5086405873298645	6.6360859870910645	nan	inf
monomer-50-nr2-run1_result_104	25	SPEDYEDPEDYYAELLEELEKLPEPSEEELEELERLREELLREFERRRAA	9.189214834721595	0.11453009957508524	91.503662109375	0.48374712467193604	6.552728176116943	nan	inf
monomer-50-nr2-run1_result_104	26	SPLAFPDPDELAALLRALLDLLPEPSEAARAALERLAALLRALYAALRAA	3.2040276361920506	0.6267632524138632	77.97200775146484	0.5246654748916626	6.595217227935791	nan	inf
monomer-50-nr2-run1_result_104	27	SPLDYADPDDLAAELRALLDLLPEPSEAARAALDALAAALRALAEALRAA	3.3637874054208137	0.6470169738345843	77.007568359375	0.509433925151825	7.594161510467529	nan	inf
monomer-50-nr2-run1_result_104	28	SIWDYPDPEEYAEELEEEIEELEEPSEELLEELEELKKELLEEYEKRKAA	16.544995369925836	0.05124408741300537	86.67912292480469	0.4570314288139343	8.12578296661377	nan	inf
monomer-50-nr2-run1_result_104	29	SIKEYEDPEEYYEELEEELKKDPNPSEEEIEELEKLKEELLKEYEEEKKK	2.3316936330163327	0.689396384598663	82.44908142089844	0.517166018486023	6.418025970458984	nan	inf
monomer-50-nr2-run1_result_104	30	SIWDYEDPREYAEELRKELEKKEEPSEEELEELEKLAEELEKEFEKRKAE	2.0773266594442634	0.642434064346569	75.28829956054688	0.44226527214050293	8.427726745605469	nan	inf
monomer-50-nr2-run1_result_104	31	SVEEYEDPDEVYAEERAELERDPNPSPEALAALEERARRLREEFARRRAA	3.052364243450859	0.7592872693947758	86.8216552734375	0.5967079401016235	4.706516742706299	nan	inf
monomer-50-nr2-run1_result_104	32	SPLSYEDPDDLAAELRARLEERPAPTPEELAALDALAEALRALAEALRAA	2.6556593029158004	0.723693262953423	81.10338592529297	0.5525519847869873	6.2757978439331055	nan	inf
monomer-50-nr2-run1_result_104	33	SPLDYPDPRELAAELRALLEKLPAPSEALRAALDALAAALEALYAALKAA	3.111818170361146	0.682199582158012	78.73371124267578	0.5209764242172241	6.806833267211914	nan	inf
monomer-50-nr2-run1_result_104	34	SILSYPDAADAAAALRALVDLLPAPSAALLAALDELAAALAAAQAARRAA	3.693985100878626	0.628374933007292	75.88941955566406	0.4930805563926697	7.462000370025635	nan	inf
monomer-50-nr2-run1_result_104	35	DPEEYESPEDYAEELREELEKKEEPSEEEEEELERLAEELEEEYRERREA	4.212381456078019	0.35446981875079886	80.57561492919922	0.49339020252227783	6.398158073425293	nan	inf
monomer-50-nr2-run1_result_104	36	SILDYPNPEDYYEELLKELEKKEEPTEEEREELEKLKEELLKLYERLKKE	1.1878698178990197	0.8214525946491567	74.42938995361328	0.406955361366272	8.76127815246582	nan	inf
monomer-50-nr2-run1_result_104	37	SIADAADPEAVAAALRALLDRDPDPSAEARAALEALAAALAAAAAAARAA	2.012238583151511	0.7585024543545255	73.89382934570312	0.49926674365997314	7.027952194213867	nan	inf
monomer-50-nr2-run1_result_104	38	SPLEYENPEDYAKELEEELKKKPNPTEEELEELEKLKEELEKLYKELKEK	1.6369082898230627	0.7820400481517972	80.95682525634766	0.4926406145095825	6.580975532531738	nan	inf
monomer-50-nr2-run1_result_104	39	SPLDYPDPRDLAAELAEELAKLPEPSEEQLAALERLAAALEELARLLRAA	3.472762870335324	0.5109943572268633	83.607421875	0.5254299640655518	6.490872383117676	nan	inf
monomer-50-nr2-run1_result_104	40	SPLDYADPDDYAAELRAELAKKPAPSAEELAALDALAEALRALAAALRAA	3.3841771509169347	0.6229555529894251	78.78304290771484	0.5151934623718262	6.881619453430176	nan	inf
monomer-50-nr2-run1_result_104	41	SPLDYENPEDLAAELRAELEKKPNPTAAEIEELEKLAALLKELYEKRKAA	1.2163784259553876	0.8527160015887325	79.35649108886719	0.5173262357711792	6.329043388366699	nan	inf
monomer-50-nr2-run1_result_104	42	SPLDYEDPDELVAELRELLEEDPEPSEEELEELEELAEALRALAERLRAA	2.718287469374604	0.5251267711412798	76.7709732055664	0.4582740068435669	8.646515846252441	nan	inf
monomer-50-nr2-run1_result_104	43	SILDYENPEDYAEELRKELEKLPEPSEEEIKELEELAKKLKELYEKLKAA	3.2948906671222153	0.4016402672071619	80.85936737060547	0.43020594120025635	8.348050117492676	nan	inf
monomer-50-nr2-run1_result_104	44	SPLDYEDPEDLAAELRALLDEKPEPTEEERRALEELAEALRALYEALRAA	1.5313013043721286	0.7936347708344093	78.52477264404297	0.5282167792320251	6.567759990692139	nan	inf
monomer-50-nr2-run1_result_104	45	SPLEYEDPRDLAEEIREEIEKLEEPSEELLEEFEKLEEELRKLFEELREA	17.28044726823579	0.047789891406937214	82.00025177001953	0.41890138387680054	11.255906105041504	nan	inf
monomer-50-nr2-run1_result_104	46	SKWEYEKAEDYYEEKLEELKKKPNPTEEELEELEKEKKELLEEQEKREAA	3.2005212658895554	0.60829908576309	84.57978057861328	0.5167754888534546	5.315960884094238	nan	inf
monomer-50-nr2-run1_result_104	47	SPFEYEDPEELAEELRELLEEDPEPSEEAEEALERLAEELRRLYRELRER	5.234757974350357	0.23734234916516198	87.09901428222656	0.6259088516235352	5.134463787078857	nan	inf
monomer-50-nr2-run1_result_104	48	SILSYPKPEDFAEELRKLLEKLPNPSKEQLEALDKLAELLKKLYEALKAA	3.1991884414910428	0.6603244999819452	76.8866958618164	0.4591231942176819	7.569621562957764	nan	inf
monomer-50-nr2-run1_result_104	49	SPEDYEDPRDYAEELREELDELPEPSEEEREELEKLAEELEEEYREREEE	2.077499028148026	0.5921705149638854	78.67988586425781	0.457635760307312	6.996882438659668	nan	inf
monomer-50-nr2-run1_result_104	50	SPLEYEDPDELAEELRALLDRLPAPSPELLAALDRLAALLRALAEARRAA	2.2261875656111374	0.6583942579892407	78.37269592285156	0.5023748874664307	7.122228145599365	nan	inf
monomer-50-nr2-run1_result_104	51	SVLEYEDPADYAAELREELAKNPNPSPEEIAALEALEAALRELFERRRAA	1.35515352132682	0.8477334443356936	81.42389678955078	0.5526525974273682	5.782754421234131	nan	inf
monomer-50-nr2-run1_result_104	52	SIFDAPDPREVAAALRALLDRLPAPTPAQLAALDRLAALLEELAARRRAA	2.7413500331168152	0.6705111942093442	81.4598388671875	0.5288483500480652	6.374192714691162	nan	inf
monomer-50-nr2-run1_result_104	53	SPLDYADPADYAAELRAELDKKPDPTPEERAALEALAAALEAAAARRRAA	2.387649563362736	0.7067543906341998	75.95813751220703	0.4913438558578491	7.2741780281066895	nan	inf
monomer-50-nr2-run1_result_104	54	SVEEYENPEDYYKELEELLKKKENPSEEEIKELEKLKEELIKKYKEEKEK	1.022168189287109	0.8618391726441803	83.68217468261719	0.5206223726272583	5.393331050872803	nan	inf
monomer-50-nr2-run1_result_104	55	SPLDYEDPEELYEELRKELEKKPEPTEEEIEELEELKEELLELKEKLEKE	3.4766894244303246	0.4632805330941709	78.200927734375	0.409860759973526	9.690681457519531	nan	inf
monomer-50-nr2-run1_result_104	56	SILDYENPEDYAEELRKELEKLENPTEEQLKALEKLAEELKKLYEELKKK	0.9083159602208959	0.8747161745934487	79.23351287841797	0.48234790563583374	6.752959251403809	nan	inf
monomer-50-nr2-run1_result_104	57	SPLSYPDPRDLAAELAALLALNPAPTAAEIAALEELAAALEALYAALRAA	3.780990817919692	0.4878877489456434	77.81909942626953	0.5117154121398926	7.581484317779541	nan	inf
monomer-50-nr2-run1_result_104	58	SPLEFEDPDELAALLEELLKEDPEPSEEERRALEELARLLRELYERLRAA	1.6837327168352236	0.8110768120024291	76.88898468017578	0.5011350512504578	7.1667633056640625	nan	inf
monomer-50-nr2-run1_result_104	59	SILAFPDADEVAALLRALLDLLPDPSEALRAALEELAAALRELQRRLRAA	2.9276189327560744	0.717167185226658	79.96903228759766	0.5271334648132324	6.598985195159912	nan	inf
monomer-50-nr2-run1_result_104	60	SMEEYPDPREYAEELREELEEDPDPSEEEREELEELARRLEEEYRRRREA	3.428024394162684	0.5440069099235633	78.12454223632812	0.47236913442611694	7.264800548553467	nan	inf
monomer-50-nr2-run1_result_104	61	SIYEYEDPEEYYEELLEELKKNPEPSEEELEELEKLKEELEKLFEEREKA	2.533537145203674	0.5499435174604324	74.6308364868164	0.3973040282726288	9.995715141296387	nan	inf
monomer-50-nr2-run1_result_104	62	SPLSYPRPEDLYAELRAELEKKPDPTPEELAALEALKAALEALYAELRAA	2.8600186690082414	0.7588236499156205	81.29517364501953	0.5457844138145447	6.1738505363464355	nan	inf
monomer-50-nr2-run1_result_104	63	SPLSYADPEDYAAELRAELEKDPDPSEEEREELERLAAALRELYKALRAA	2.259410140801713	0.7279125906430862	75.62643432617188	0.4880080223083496	7.575081825256348	nan	inf
monomer-50-nr2-run1_result_104	64	SPLEYENPEDYAEELRKELEKKEEPTEEELKELEELEEELKKLYEERKKA	1.6791435904158412	0.7056660743709344	79.12128448486328	0.46757927536964417	6.91030740737915	nan	inf
monomer-50-nr2-run1_result_104	65	SPLAYPDPDALAAELAARLAEDPEPTAAALAELEELAAALRALAEALRAA	6.164532850945746	0.19444540013232076	85.32652282714844	0.5201956033706665	6.628180980682373	nan	inf
monomer-50-nr2-run1_result_104	66	SIWDYEDPEEYAEELRKELEKKENPSEEEIEELEKLAEELKKEYEERKAA	1.5432596328406252	0.7799574083508846	75.94807434082031	0.4481649696826935	7.998057842254639	nan	inf
monomer-50-nr2-run1_result_104	67	SILDYEDPDDVAAELRALLATKPAPTAAEEAALDALAAALRAAAAARRAA	1.6884001305123186	0.840257018372145	81.58692169189453	0.580394446849823	5.7843708992004395	nan	inf
monomer-50-nr2-run1_result_104	68	SILDYPDPREVAAELEEVLKKNPNPTAEQLEALAKLAAALEELYAKLRAA	3.043652732721829	0.5872902376321122	76.57842254638672	0.4504779577255249	7.685446739196777	nan	inf
monomer-50-nr2-run1_result_104	69	SPLAYADPADLAAELRELLDRLPNPTAELRAALDALAAALAAAAAARAAA	2.2377085439712805	0.7215671528858211	78.36981201171875	0.533586859703064	6.357832431793213	nan	inf
monomer-50-nr2-run1_result_104	70	SILSFEDPEEYAELLRKLLEEKPEPSEEELEELEELEEELKKLYKELKEK	1.9798065951403043	0.7880902908752535	78.09127807617188	0.4759576618671417	7.452050685882568	nan	inf
monomer-50-nr2-run1_result_104	71	SPLDYPDPEALAAELEELLKKDPAPSAEAIAALEALAAALKALYAALKAA	4.357295270508659	0.3364602154977882	74.17426300048828	0.4659523367881775	7.9938201904296875	nan	inf
monomer-50-nr2-run1_result_104	72	SIWDYEDPRDYYEELKKELEKKEEPTEEEIKELEKLKEELEKEYEKRKKE	3.1157450578052006	0.47019358890457497	77.42345428466797	0.43893712759017944	7.938385963439941	nan	inf
monomer-50-nr2-run1_result_104	73	SPLAYADPRELAAELRAELDKDPNPSAEARAALEALAAALEKLYEALRAA	2.090848592852127	0.7166200758862931	81.0806655883789	0.5615154504776001	5.779147624969482	nan	inf
monomer-50-nr2-run1_result_104	74	SVWDFPDPDEFAALVRALLDLLPAPSPALLAAHDALAARLRAEFERRRAA	2.50466937947336	0.7298986801185656	78.62516784667969	0.5267376899719238	6.810410976409912	nan	inf
monomer-50-nr2-run1_result_104	75	SPLAYPDPAALAAELRELLDLLPAPSAALRAALDELAAALAALAARLRAA	3.3710056455026907	0.7083199962799227	80.6182861328125	0.5400817394256592	6.102020740509033	nan	inf
monomer-50-nr2-run1_result_104	76	SPLAFADPADLAAALQALLDTLPAPTAAQRAALAALAALLAALAAAARAA	3.032534769804796	0.6710821527487352	72.97427368164062	0.46997174620628357	7.598323822021484	nan	inf
monomer-50-nr2-run1_result_104	77	SPLEYEDPEDYAAELREELEKKEEPTEEELEALEKLEEALRALYEELEAA	1.4066953502059576	0.8395794799528017	79.96674346923828	0.5223022699356079	6.373152256011963	nan	inf
monomer-50-nr2-run1_result_104	78	SVLDYPDPADYAAELRAELEKNPDPSEEEIAALEKLKEALEALYAALKAA	2.8797386112017347	0.7192619683519103	75.52323150634766	0.45305415987968445	7.689960956573486	nan	inf
monomer-50-nr2-run1_result_104	79	SIFDAEDPRDVAAALRALLDLDPEPSEEERAALDALAALLEALYEARRAA	1.8262430712656903	0.7473705409281921	77.65354919433594	0.5283353328704834	6.340727806091309	nan	inf
monomer-50-nr2-run1_result_104	80	SPADYPDADALAAELRALLDTLPAPTPAQLEALEALAAALRAAQAAAAAA	3.1335642325955746	0.6341413934984863	80.73409271240234	0.5514770746231079	5.902371883392334	nan	inf
monomer-50-nr2-run1_result_104	81	SPLEYKDADELAEEIKELLEKLPEPSEELLEAWEKLKELLKKLQEELEKA	3.610579165559632	0.4324057346269107	78.8653564453125	0.43480443954467773	8.636757850646973	nan	inf
monomer-50-nr2-run1_result_104	82	SPLDYPDPRELAAELRALLDRLPEPSEEARAALERLAAALEALYRELRAR	3.097303089489223	0.6396470385126064	78.08134460449219	0.5245058536529541	6.8683037757873535	nan	inf
monomer-50-nr2-run1_result_104	83	SPLDYEDAEDLAAELRKLLEEKPEPSEEELRRLEELAELLKRLQAELRAA	3.582427655217055	0.5991004338030883	75.49403381347656	0.4862161874771118	7.952930927276611	nan	inf
monomer-50-nr2-run1_result_104	84	SPLDYPDPDDLAAELAAELAKKPAPSAAELAALERLAALLRALYDALRAA	3.1842815302905687	0.6992956589141825	79.9877700805664	0.5336503982543945	6.2903151512146	nan	inf
monomer-50-nr2-run1_result_104	85	SVLDAPDPRDVAAELRALLDEDPEPSEEARRALEELAAALEAAYAARRAA	3.1361095495765237	0.6485600340048299	78.55308532714844	0.5316025018692017	6.6949944496154785	nan	inf
monomer-50-nr2-run1_result_104	86	SPLEYEDPDDLAAELRALLDELPEPSAELRAALEALAEALRAAYERRRAA	1.4136470024816161	0.8580443968385073	81.48445129394531	0.5664577484130859	5.5308451652526855	nan	inf
monomer-50-nr2-run1_result_104	87	SPSEYESPADYVAEKREELEKKPEPTEEELRALEEEAERLEEEYRRRRAA	1.6057817496930178	0.7604770113937377	83.50900268554688	0.546433687210083	5.347021579742432	nan	inf
monomer-50-nr2-run1_result_104	88	SIEDYEDPRDYAEELEEELEEDPEPSEEEREELEKLAEELEKAFKEREEK	8.534326951515942	0.1574653475515061	81.18315124511719	0.4128040075302124	11.169175148010254	nan	inf
monomer-50-nr2-run1_result_104	89	SPLAYPSPEDLAAELREELDKLPNPSDEQRAALEALAAALKAAYEAARAA	3.002522189287627	0.7370022689562141	81.51880645751953	0.5590627789497375	5.648849010467529	nan	inf
monomer-50-nr2-run1_result_104	90	SPADYPDAADYAAELAAELAKKPNPTAAELAALEALAAALAAEQEARRAA	2.863714157409106	0.7138534185282437	78.14610290527344	0.5246506929397583	6.678207874298096	nan	inf
monomer-50-nr2-run1_result_104	91	SPLDYPDPRDLAAELEAELARKPDPTPAERAALAELAAALEEAARRRRAA	2.835678806234039	0.7359817733686826	77.3224868774414	0.48089104890823364	7.328176498413086	nan	inf
monomer-50-nr2-run1_result_104	92	SILEYEDPKEFAEELKEELEKLENPTEEQIEELEKLKKLLEELYEKLKAA	3.0623337929967884	0.4305515522758274	74.7535629272461	0.4404028654098511	8.330007553100586	nan	inf
monomer-50-nr2-run1_result_104	93	SIFDYEKAEDFAEELRKELEKDPNPSEEKLKKLEELAELLKKLQEEIEKK	3.7996398907053837	0.5327506111436334	81.9375	0.4908704161643982	6.571377277374268	nan	inf
monomer-50-nr2-run1_result_104	94	SVLDFPDPEEYVEELRKELEKKEEPSEEELKALEELAKRLRELYEKLKAA	2.9572466589950452	0.7620844595967468	80.8658218383789	0.47628214955329895	6.823235988616943	nan	inf
monomer-50-nr2-run1_result_104	95	SPLEYEDPRDYAAELEKELAEKPDPSPEERAALERLAAALEEAYARRRAA	1.5557511343477195	0.7628826334580208	77.89400482177734	0.4980214238166809	6.584129333496094	nan	inf
monomer-50-nr2-run1_result_104	96	SILSYPNPEDFAEELRKELEKLEEPSEEQLEELKKLEEKLKELYEKLKKA	1.8163697344821137	0.7368107430677304	75.53047180175781	0.44114863872528076	8.294363021850586	nan	inf
monomer-50-nr2-run1_result_104	97	SPADFADPADLAAALRAVLDTLPEPSPELRAALAALEAALRAAYAAARAA	2.209702474323162	0.721651742161624	78.40267181396484	0.5454578399658203	6.009951591491699	nan	inf
monomer-50-nr2-run1_result_104	98	SVWDYADPRDYAAELRARLDEDPDPSPEEIAALDALAAALEALAKARRAA	3.9900816738036182	0.4307858269785416	81.96829223632812	0.5464044809341431	5.768226623535156	nan	inf
monomer-50-nr2-run1_result_104	99	SPLSYKSPEDYAKELKEKLEKDENPSEEKLKELEELAKKLKELYEKLKKA	3.210980575903435	0.5598779404415273	78.22010803222656	0.4233132004737854	8.25439167022705	nan	inf
monomer-50-nr2-run1_result_105	0	DWKEEYEKEMKKFEEELKKEGLTEELKKKLEEVKKKYEEALKKEKEEKLK	1.0763122884098284	0.8335790744107611	87.19252014160156	0.5144702196121216	5.2580366134643555	nan	inf
monomer-50-nr2-run1_result_105	1	AAAAAAAAAAAAFAAAAAAAGLTPELAAAAAAVAAALAAALAAAAAAAAA	4.454550881794232	0.24811107294524182	72.20381927490234	0.5226622819900513	6.12573766708374	nan	inf
monomer-50-nr2-run1_result_105	2	DPAAAAAAAAAAFAAAAAALGATPALEAERAAAAAAAAAAAAAAAAAAAA	6.369382757610654	0.14240803015281378	67.104248046875	0.4641881585121155	8.772350311279297	nan	inf
monomer-50-nr2-run1_result_105	3	DAEEEYKKKMEEFEKKLKEEGLTEELKKELEEVKKKYEEAKKKKEEEEKK	1.3903637085814575	0.7553881633147749	83.96488189697266	0.4978780150413513	5.878539085388184	nan	inf
monomer-50-nr2-run1_result_105	4	DPFEEYKKAMEEFEKKIEEEGLTEELEKERKEVEEKYEEALKKLEEELKK	0.9205662932442372	0.8705909668499084	88.66626739501953	0.5665388107299805	4.435001373291016	nan	inf
monomer-50-nr2-run1_result_105	5	DAAAAAAAALAELAARLAAEGLTPELAAEAAAVAAAYAAAAAAAAAAAAA	4.2215665020888595	0.27357094828331574	77.28860473632812	0.5402946472167969	5.5447187423706055	nan	inf
monomer-50-nr2-run1_result_105	6	DAEEEYEEKMKEFEEKEKKEGLTKELEEERKKVEEKYEEAEEEEEEEEEE	17.23433330314083	0.04371929009409767	85.38146209716797	0.4769442081451416	7.611924171447754	nan	inf
monomer-50-nr2-run1_result_105	7	DWKEEYEKKMKEYEEKKKKEGLTEELEKELEEWKKKYEEALKEEEEEKKK	1.1749062074367482	0.8151472708925729	87.03754425048828	0.5132445096969604	5.030309200286865	nan	inf
monomer-50-nr2-run1_result_105	8	DARAAFAAAMERFAERAAREGLTPELLAELAAVLEAYAAALAAELAAALA	0.8408577962823347	0.8905600514177199	96.46590423583984	0.7116277813911438	2.2743029594421387	nan	inf
monomer-50-nr2-run1_result_105	9	DAEKEYEEKLKKYKEKLEKEGLTEELEEERKKWEEKYEEAKKKKEEEEKK	2.616675617912112	0.5302970440975759	83.69866943359375	0.44230595231056213	7.4419264793396	nan	inf
monomer-50-nr2-run1_result_105	10	DAKEKYEKEMKKFEEELKKKGLTPELKEKLEKVLEEYEKAKKEEEEKKKK	2.3633263119464702	0.5741183592099046	81.43988037109375	0.4406668245792389	7.815410614013672	nan	inf
monomer-50-nr2-run1_result_105	11	DAEKKYEEEKKEFEKKEEEEGLTEELEKKRAEVEKEYEEALKKKEEELKK	17.23508127273707	0.0430927307386961	94.62026977539062	0.5223455429077148	5.170300483703613	nan	inf
monomer-50-nr2-run1_result_105	12	DAAARYAEAMAAFARELAERGLTPELEERLAAVEAEYRAALEAAAAAAAA	1.4927921852355526	0.7314135426097159	82.0633773803711	0.564496636390686	5.2436203956604	nan	inf
monomer-50-nr2-run1_result_105	13	DPAEAAAAALAAFAAALAAEGLTAELAAALAAVLAAAAAALAAAAAAAAA	4.5326412802590985	0.2413284616289798	76.42659759521484	0.5244293808937073	5.5308966636657715	nan	inf
monomer-50-nr2-run1_result_105	14	DAKEEYEKKMKEFEEKIKKEGLTEELEEERKKVEEKYEKALKEEEEKKKK	0.9841699209366708	0.8639512146936111	88.94144439697266	0.5663259029388428	4.424845218658447	nan	inf
monomer-50-nr2-run1_result_105	15	DAEKKYEEKKKEFEKKLKEEGETEELKKEREKWEKEYEKALKEKEEEKKK	1.1154835880599676	0.8251942762465434	88.7093505859375	0.5376509428024292	4.388278007507324	nan	inf
monomer-50-nr2-run1_result_105	16	DAKEKYEKEMKKFEEELKEKGLTEELKEKREKVEKEYEEAKKKEEEEKKK	2.0214145444841214	0.6243758223932274	80.63410186767578	0.4513787627220154	7.8081560134887695	nan	inf
monomer-50-nr2-run1_result_105	17	DAEKKYEEEMEKFKKELAEKGLTEELKKKLEKVEEEYKKALEEKEKKEKE	2.8762448552827085	0.44597393266249274	83.68379974365234	0.4801819324493408	6.07266092300415	nan	inf
monomer-50-nr2-run1_result_105	18	DPEEKYEEEMKKFEEKLEKEGLTEELEEELEEVEEEYEEALEKEEEEERE	10.441972941682032	0.09973811687639934	87.85369110107422	0.4736016094684601	7.702808380126953	nan	inf
monomer-50-nr2-run1_result_105	19	DAEEEYEKEKKKFEELKKELGETEELKKKEEEVKKKYEEALKKKEEEEKK	17.11657051172445	0.04102910280216239	94.03897857666016	0.5070740580558777	5.4649505615234375	nan	inf
monomer-50-nr2-run1_result_105	20	DAKKKFEEEMKKFEEELKEKGLTEELKEKLAKVLEEYEKALKEELEKKLK	0.8328227536583731	0.8907278189269531	88.04212951660156	0.541574239730835	4.7032694816589355	nan	inf
monomer-50-nr2-run1_result_105	21	DAEEEYEKAMKEFKEKIEKEGLTEELKEKLEEVEKKYKEALEKKEEEEKK	2.6922410062946045	0.469761485544454	88.44200134277344	0.5611594319343567	4.529233932495117	nan	inf
monomer-50-nr2-run1_result_105	22	DPAAALARALAEAAARIAAEGLTPELLAELAAVLAAYAAAQAAAAAAARA	2.8878211283930835	0.4645130896447075	77.15104675292969	0.5207257270812988	6.213580131530762	nan	inf
monomer-50-nr2-run1_result_105	23	DPEEEFRRELERFRRELEERGLTPELAERLAEVLARYEAALAERREAERR	1.5169446167034948	0.7338607337607344	83.11178588867188	0.5182895660400391	5.790714740753174	nan	inf
monomer-50-nr2-run1_result_105	24	DAEKEFEEKMEEFEKELKEKGLTEELKKKLEEVLKKYKEALEEKEKKEKE	3.1313034628651732	0.43671470362534137	82.83943939208984	0.46874338388442993	6.611818790435791	nan	inf
monomer-50-nr2-run1_result_105	25	DADARFAAAAARFAAELAARGLTPELLAEAAAVLAEYAAARAAREAAARA	3.872187758569441	0.3248407692361923	81.96346282958984	0.5362186431884766	5.407110214233398	nan	inf
monomer-50-nr2-run1_result_105	26	DPEEEYEEELERFEERLEEEGLTEELEEELEEVERRYEEAEREEEEEEER	11.745653919500821	0.08117001441606096	93.0799331665039	0.5292383432388306	5.437334060668945	nan	inf
monomer-50-nr2-run1_result_105	27	DAAAAFAEELARFRAELAARGLTPELAARLAAVLAAYAAALAAAAEAARA	4.106946869148563	0.31520450025982444	80.5417251586914	0.5429316163063049	5.297702789306641	nan	inf
monomer-50-nr2-run1_result_105	28	DAEEAYRAAMAEAERLIAEEGLTPELLARLAEVEAAYAAAQEARRAAAAA	0.580288016835166	0.9412834920883217	96.46638488769531	0.7159437537193298	2.2658379077911377	nan	inf
monomer-50-nr2-run1_result_105	29	DPREEFERALEEFRRLLEEEGLTPELLERLREVLERYERALREEEERRRR	3.178976811771016	0.3999408501758054	83.7940673828125	0.48812752962112427	5.761886119842529	nan	inf
monomer-50-nr2-run1_result_105	30	DAAERFAAALEEFERRLAEEGLTPELLAERAAVLAEYAAALAEAARAAAA	0.4012923234203958	0.9699368137295746	96.8412857055664	0.7184159755706787	2.1675920486450195	nan	inf
monomer-50-nr2-run1_result_105	31	DAKKKYEEEMKKFEEELKEKGLTEELKEKLEKVKKEYEEAKKKEEEEAKA	2.5489096832306974	0.4992246054057229	83.08147430419922	0.48692595958709717	6.12700891494751	nan	inf
monomer-50-nr2-run1_result_105	32	DAREEFERELEEFEKRLEEEGLTEELLEELEEVIERYEEALEEELEELEE	0.6833071623783911	0.9206259756896513	90.9154052734375	0.5915692448616028	3.6563799381256104	nan	inf
monomer-50-nr2-run1_result_105	33	DAAAAYEAAMAAFRERLAREGLTPELLAELAAVLAEYAAALEAAAAAAAA	0.7028967836314711	0.9169209047256617	94.73222351074219	0.6869319677352905	2.4634451866149902	nan	inf
monomer-50-nr2-run1_result_105	34	DAEAAYAEALARFAERVAREGLTPELLAELAAVEAAYAAAQAARAAAAAA	0.8719779543067334	0.8834334482231405	96.97844696044922	0.7318846583366394	2.1055123805999756	nan	inf
monomer-50-nr2-run1_result_105	35	DAAAEYAAAAARFEEELARRGLTPELAAERAAVLAAYAAALAAAAAAAAA	2.483482671671284	0.53310217830536	78.26348114013672	0.5295435190200806	5.979775428771973	nan	inf
monomer-50-nr2-run1_result_105	36	DAEEEYEEEMEKFRERLEKEGLTEELEKELEEVEEEYEEALEEREEEEEE	8.574097269033786	0.13033047411210988	84.97801208496094	0.46060147881507874	8.054798126220703	nan	inf
monomer-50-nr2-run1_result_105	37	DPEEEYRRALEEFRRRLEREGLTPELLEEMREVEERYAAALAAREAAAKA	0.773397666774235	0.9076139807701439	93.50196838378906	0.6394556760787964	3.1360220909118652	nan	inf
monomer-50-nr2-run1_result_105	38	DPEEEYEEKKKEFEKLKKELGLTPELEKERKEWEERYEKALEEREKAEKE	1.7222072654944804	0.6871000267317744	84.15060424804688	0.4895987808704376	5.822877883911133	nan	inf
monomer-50-nr2-run1_result_105	39	DAEEEYERAMEEFERRIAEEGLTPELEAERAEVEKAYEEALEREEEEEEE	0.9318282759391151	0.8766612568824692	94.02392578125	0.673161506652832	2.909656286239624	nan	inf
monomer-50-nr2-run1_result_105	40	DAEEEYEKKLKEFKEKLEKEGLTEELLKEREEWEEKYKKAKEEKEKKEKE	0.9911510809742053	0.8592380654605204	88.24903869628906	0.5275214910507202	4.590930938720703	nan	inf
monomer-50-nr2-run1_result_105	41	DPEAEYAAALARLRERLAREGLTPELAAWAAEVEARYEAARAAREAAARR	2.149141647405851	0.5761456180629461	83.6981430053711	0.5541571974754333	5.350510597229004	nan	inf
monomer-50-nr2-run1_result_105	42	DAEEEYEKKMKEFEKKIKEEGVTPELIEEREEVEKKYKEALEKKEKEEKE	0.6711695430681602	0.9267739651891724	90.42054748535156	0.5913456678390503	3.817821741104126	nan	inf
monomer-50-nr2-run1_result_105	43	DPEEEYRRALARFERELAERGLTPELLAERARVEERYRRAREERERRERE	0.5427685427289213	0.9485124660743394	92.12925720214844	0.6202621459960938	3.6600286960601807	nan	inf
monomer-50-nr2-run1_result_105	44	DAKEEYEKKKKEFEEKLEKEGLTEELEEERKEWEEKYKKALEEEEKAKEE	1.5273241940925142	0.738847393337107	87.96868133544922	0.5409327745437622	4.3257246017456055	nan	inf
monomer-50-nr2-run1_result_105	45	DAEAAYAAAQAAFAAERAARGLTPELEARRAAVEAAYAAAQAAAAAAAAA	7.297017132295484	0.20102406565470826	77.07371520996094	0.4757140874862671	10.066414833068848	nan	inf
monomer-50-nr2-run1_result_105	46	DPEEEFEEKMKEFEKKIKEEGLTPELLEELKKVIEKYEEALKKKKEELLK	4.234815644982327	0.3343958705652298	87.66546630859375	0.4804896116256714	5.581113815307617	nan	inf
monomer-50-nr2-run1_result_105	47	DPAEEYARARRRFEERLAREGLTPELEAERAEAEARLAAAEAAAAAAAAA	0.755183430811534	0.9074903231770385	87.57294464111328	0.5990582704544067	4.048635959625244	nan	inf
monomer-50-nr2-run1_result_105	48	DAEKEYEEAMKKFEEKLEKEGLTEELEKERKEVEEKYEKAKKEEEEKKLK	1.032830940416185	0.8523903620754493	91.00604248046875	0.6011342406272888	3.8888940811157227	nan	inf
monomer-50-nr2-run1_result_105	49	DAEERFEEELEEFEEELEEEGLTPELLERLREVVEEYLRAEEEELEAELE	5.870635176584735	0.24582878232024313	84.28063201904297	0.4444308876991272	7.837007522583008	nan	inf
monomer-50-nr2-run1_result_105	50	DAKKEYEEEMEKFKEKIEEEGLTEELEKKLKEVKEKYEKALKEEEEKAKK	2.938728928878419	0.4586355301480565	85.20140075683594	0.5178213715553284	5.471200466156006	nan	inf
monomer-50-nr2-run1_result_105	51	DPREEYERAQREFEEREEREGLTEELRREREEVERRYREALERERREAEA	1.1059066863898617	0.8446138148002779	92.61148071289062	0.6365838050842285	3.331800699234009	nan	inf
monomer-50-nr2-run1_result_105	52	DAEEEFKKKMEEFEKKIKEEGLTEELKKELEEVLEEYEKAKEEEEEKEKA	0.9380457186471017	0.8702915371518746	90.5809097290039	0.591651201248169	3.773059606552124	nan	inf
monomer-50-nr2-run1_result_105	53	DPEERYREAEARFAERLAREGLTPELEAERARVEAEWREARERRERERRA	0.5973073606420248	0.9385926754336871	90.4163818359375	0.6072643995285034	4.159234523773193	nan	inf
monomer-50-nr2-run1_result_105	54	DALAEFAAAAAEFARRVAEEGLTPELVAELAEVLARLAAALAAAAAAAAA	3.7731792696725783	0.316084419979987	80.57789611816406	0.54046231508255	5.255617141723633	nan	inf
monomer-50-nr2-run1_result_105	55	DPAERYAEAQALFAELEARLGATPALAAARAAVEAAYAAAQAEAEARARA	1.0632120686954647	0.8410433947036856	97.2237319946289	0.7451393008232117	2.1097333431243896	nan	inf
monomer-50-nr2-run1_result_105	56	DPLAEYERALAEFAERIAREGLTPELLAELAAVREALAAALAAAAEAARA	0.917087483324613	0.8777666770181941	92.01673889160156	0.6274745464324951	3.069216012954712	nan	inf
monomer-50-nr2-run1_result_105	57	DAEERYRREMERFERELEEEGLTEELEERRERVEEEYEEALREREEEERR	0.4738981122296452	0.9608087053213932	93.7205581665039	0.6372218728065491	3.09680438041687	nan	inf
monomer-50-nr2-run1_result_105	58	DAAAEFAAAEAEFAARIAREGLTPELLEERAAVLARYAAALAAAAAAARA	0.7337909312981332	0.9115756704558828	96.79025268554688	0.7387369871139526	2.1388604640960693	nan	inf
monomer-50-nr2-run1_result_105	59	DAEEEYARAQERFARRLAEEGLTPELRAERAEVEARYAAALAEREAAARA	0.5738863853343675	0.9430095532484579	95.60372924804688	0.7006881237030029	2.5432634353637695	nan	inf
monomer-50-nr2-run1_result_105	60	DARERYEEAERRFAEERARRGETPELEAERAEVEAEYEAARRAEEEARRR	1.1721913718003085	0.8101580626619408	87.58790588378906	0.5975812673568726	4.614048480987549	nan	inf
monomer-50-nr2-run1_result_105	61	DAKEEYEKEMKKFEEKLKEEGLTEELEKEREEVEKKYEEALKKEEEEKEK	1.1996552033620156	0.8114643958417773	87.69377136230469	0.5753653049468994	4.6166205406188965	nan	inf
monomer-50-nr2-run1_result_105	62	DARERFEEELERFRERLEEEGLTEELLRELEEVLEEYERARREEEERRRR	1.0786809378320676	0.8376443494712998	91.90447235107422	0.6134465932846069	3.5680878162384033	nan	inf
monomer-50-nr2-run1_result_105	63	DPLEEFAAAAARFAEELAARGLTPELLARAAEALARLAAALAAAAEAARA	4.370400664945799	0.2675366138391613	82.81242370605469	0.5531331300735474	4.990448474884033	nan	inf
monomer-50-nr2-run1_result_105	64	DPREEYERALREFEEREREEGLTEELREERAEVERRYAEALAREERAARE	1.08398793904388	0.8435070687235879	92.49685668945312	0.6492432355880737	3.352410078048706	nan	inf
monomer-50-nr2-run1_result_105	65	DPEKEFEEEMEKFKERIEKEGVTEELLKELEEVLERYEEALEERRREALA	0.9732374396230373	0.8676584969013272	89.38849639892578	0.5554103851318359	4.403346538543701	nan	inf
monomer-50-nr2-run1_result_105	66	DPREEFARELARFAEEAAREGLTPELLERLAEAVRRYLEALRRELEAALR	0.6180572836023027	0.9366845817866181	96.97960662841797	0.7255865335464478	2.3635034561157227	nan	inf
monomer-50-nr2-run1_result_105	67	SAEEEYARAEALFAELEARLGLTPELEAARAAVRERYAAARAAAAAEALA	0.8394190086825571	0.8919073721917188	96.60916137695312	0.7282253503799438	2.270228862762451	nan	inf
monomer-50-nr2-run1_result_105	68	DAEEEYEEKMEEFEERIEKEGLTPELEEERKEVEEKYEEALKKKKEEEEK	0.8684502652089469	0.8874221436252395	89.53300476074219	0.574619710445404	3.943587303161621	nan	inf
monomer-50-nr2-run1_result_105	69	DARKKYEEEMELFEKLKEEKGLTPELEELRKKVEEEYEKALEEEREEALK	0.9722993109126202	0.8600839917338466	89.98448944091797	0.561389148235321	4.261072635650635	nan	inf
monomer-50-nr2-run1_result_105	70	DAEEKYKEEEERFKELEKKEGLTPELEEERKKVEEEYEKALEEKEKKEKE	0.7265023060660734	0.916784273414679	90.16788482666016	0.593484103679657	4.028486728668213	nan	inf
monomer-50-nr2-run1_result_105	71	DAEEEYERAMEEFERKEEEEGLTPELEEEREEVLEEYEEALEEEEEEEEE	6.463718373395309	0.26813467230701593	84.01398468017578	0.4531238079071045	8.94413948059082	nan	inf
monomer-50-nr2-run1_result_105	72	DPEEEYRRALAEARERLAREGLTPELVAELAEVEARYAAARAEREAAARA	0.7211422671549446	0.9143201828535098	94.08006286621094	0.6727590560913086	2.7875256538391113	nan	inf
monomer-50-nr2-run1_result_105	73	DAREEYEKKMKEFEKKIKEEGLTEELEEERKEVEERYEEALEEEEKERLE	0.6310260766115933	0.9314859938579828	88.60589599609375	0.5541626811027527	4.441000461578369	nan	inf
monomer-50-nr2-run1_result_105	74	DAEAAYAAAEARFAEREAREGLTEALAAERAAVEAAYAAARAAAAAAALA	17.303363331139767	0.045847158332528774	92.0536880493164	0.5797706842422485	4.836795806884766	nan	inf
monomer-50-nr2-run1_result_105	75	DPEEEYARALEEARREIEERGLTPELEARLAEVRARYAAALAEREAAERA	0.6212604309884244	0.9343124217779457	94.13732147216797	0.6790363788604736	2.867615222930908	nan	inf
monomer-50-nr2-run1_result_105	76	DAAARAAAAAAEAAAAAARDGLTPELAAAAAAAAEAAAAALAEAAAAALA	4.6728252412660805	0.2354999153321355	72.63655853271484	0.5251705646514893	6.466736316680908	nan	inf
monomer-50-nr2-run1_result_105	77	DAEEEYAREMERYERELKEEGLTEELEEELEEVEERYEEAEEEEEEEEEE	17.148752952638247	0.04349173826862665	89.16433715820312	0.4988352358341217	6.795963764190674	nan	inf
monomer-50-nr2-run1_result_105	78	DAEERYRREMERFRRELAERGLTPELLERLARVEEEYERARREEEEERRR	3.6299057073769796	0.37798287021244337	88.2948226928711	0.5415421724319458	4.868229866027832	nan	inf
monomer-50-nr2-run1_result_105	79	DAEAEYARARAEFEKRLAEEGLTPELLARRAEVEAAYRAALAARAEAARA	0.5406155127095609	0.9478739890516225	95.67948913574219	0.6983453035354614	2.602076530456543	nan	inf
monomer-50-nr2-run1_result_105	80	DPRERFERAMEEFRRRIEREGVTPELLAELARVLEEYLAALREELRRELE	0.6352429688553726	0.9334221423426128	95.4228286743164	0.6666812300682068	2.7971134185791016	nan	inf
monomer-50-nr2-run1_result_105	81	DPRAAFAAALARFAERAAAEGLTPELVAELAAVLAAYAAALAAALAAALA	4.857791111325976	0.27478337509024126	85.53353118896484	0.5632902979850769	4.431264400482178	nan	inf
monomer-50-nr2-run1_result_105	82	DAEEEFEKAMEEFKKKLEEEGLTEELEEEYKKVLEKYEEAKKEKEEEEKK	2.4612263245844246	0.5077576673996786	84.46147918701172	0.5114966630935669	5.766161918640137	nan	inf
monomer-50-nr2-run1_result_105	83	DAEKKYEEALEKFKKEIEEKGVTEELIEELKKVKEEYEKALKEKEEEEKK	0.6607780790999198	0.9248358154365839	87.34638214111328	0.5338914394378662	4.7582106590271	nan	inf
monomer-50-nr2-run1_result_105	84	DAEEEYKKKMEEFKKELEEKGLTPELEKKLKEWEEEYKKALEEKKKKELE	3.0382828396305124	0.4384545379652108	85.33677673339844	0.49342644214630127	5.645492076873779	nan	inf
monomer-50-nr2-run1_result_105	85	DPEAEFAAALAEFAEKAAAEGLTPELLAELAAVLARYEAAQAARAAAARA	2.193796570391771	0.6040122781598565	82.44009399414062	0.527848482131958	5.379055976867676	nan	inf
monomer-50-nr2-run1_result_105	86	DAEKEYEEEMKRFEEKLKEEGLTEELKRELEEVLKRYEEAKKKEEEEKLK	0.9155953310164633	0.8718615855956515	88.7780532836914	0.5476318597793579	4.779351234436035	nan	inf
monomer-50-nr2-run1_result_105	87	DPREEFEAELERFRREIAERGVTPELLAELAAVLARYEEALRREEEERRR	0.7266921816196261	0.9178790738067317	95.59058380126953	0.6844143867492676	2.7404072284698486	nan	inf
monomer-50-nr2-run1_result_105	88	DAREEYARREAEFERRLAEEGLTPALLEERAEAERRYLAALAAEAEAARA	0.7681493680156749	0.9058866857198546	97.07917022705078	0.7272020578384399	2.2375478744506836	nan	inf
monomer-50-nr2-run1_result_105	89	DAEERYRRAMEEFERRLREEGLTPELEAERAAVEAEYAAALAAAREAARR	0.5764983196048352	0.943684585399905	95.52898406982422	0.7082078456878662	2.6134612560272217	nan	inf
monomer-50-nr2-run1_result_105	90	DPEEEYEEAKEEFEEKEEEEGETEELKREREEVEKRYEEALEKRLEEELE	2.6087962159228857	0.49847326866428254	81.1186752319336	0.47500622272491455	7.7861199378967285	nan	inf
monomer-50-nr2-run1_result_105	91	DPEEEYRRALEEFARRAREEGLTPELLEELRRVLERYEAAKRAREEAERE	0.7716975898838934	0.9043537354541615	93.79398345947266	0.6247066259384155	3.1319007873535156	nan	inf
monomer-50-nr2-run1_result_105	92	DPREEYEAALERFAEREAREGLTEELRRERAEVEARYAEALAAREEAERR	0.8767303737592927	0.8862975072503448	94.7220687866211	0.6910220980644226	2.8323771953582764	nan	inf
monomer-50-nr2-run1_result_105	93	DPEKEYEEAMKKFEEKIEKEGLTEELEKERKEVEKKYEEAKEEEEEEEEE	1.2357262445014252	0.8192268252316777	92.48677825927734	0.6753658056259155	2.9530417919158936	nan	inf
monomer-50-nr2-run1_result_105	94	DPEEEYERAMEEFRERIEREGLTPELLRELEEVEERYEEALRRAEEEARR	2.7706625566312426	0.4872701392091415	91.4126968383789	0.6047535538673401	3.685274839401245	nan	inf
monomer-50-nr2-run1_result_105	95	DAEKEYEEEMKKFEEKIEKEGLTEELEKEREEVEKRYKEALEAKEKAKKK	1.062509771186987	0.8451985238930224	89.19169616699219	0.58632493019104	4.356387138366699	nan	inf
monomer-50-nr2-run1_result_105	96	DPREEYERAMREFEEELAREGLTPELEARLAEVERRYREALEERERRLRE	0.7825407345056274	0.902508168622576	89.29837799072266	0.5729520320892334	4.4568610191345215	nan	inf
monomer-50-nr2-run1_result_105	97	DPEEEYRREMARFREELAREGLTPELEARRAEVEARYAAALAAAERARRE	0.8013657891390964	0.9013066563681701	92.47796630859375	0.6473628282546997	3.488569498062134	nan	inf
monomer-50-nr2-run1_result_105	98	DAREEYERELARFEEEVKKRGLTPELEARLAEVEARYEAALRAEREAEAA	0.7424414188658537	0.916058953590731	91.8207778930664	0.6292530298233032	3.7535042762756348	nan	inf
monomer-50-nr2-run1_result_105	99	DPEEEFEREMERFEERIEEEGLTEELIAELKEVLERYEEALREREEEARA	0.7585759768854227	0.9125872235827063	91.4576187133789	0.6046268939971924	3.590024948120117	nan	inf
monomer-50-nr2-run1_result_106	0	DAAAAAAAARAAAAAALRAALGADAPAAELAAALAAEAAPALAAAAAAAA	4.08509934523189	0.3745044761969269	69.7047119140625	0.46144962310791016	7.6064910888671875	nan	inf
monomer-50-nr2-run1_result_106	1	DAEERLREEEERARAEIREELGEDAPEEELEAAFRERAEPRLERIREEAE	0.40336210557923585	0.9701704770818391	93.48455047607422	0.6708101034164429	2.8536980152130127	nan	inf
monomer-50-nr2-run1_result_106	2	DAAAAAAAAEAAARAAIRAELGEDAPEAELEAAFAERAEPELAAIAAAAA	0.8776729229769529	0.885418737649506	84.33761596679688	0.6305676698684692	3.9518256187438965	nan	inf
monomer-50-nr2-run1_result_106	3	DAAAAAAAAEAAARAAIEAELGADAPEAEKAAAFAERAEPALAEIRAAAA	2.9758948486659857	0.44047250721704595	73.74431610107422	0.45539745688438416	8.502012252807617	nan	inf
monomer-50-nr2-run1_result_106	4	DAAAEIAAAEARYRAEIRAELGEDAPEAELEAAFRERAEPELAALRAAAA	0.5016894709381681	0.9552283653269147	95.01988983154297	0.7140367031097412	2.4320101737976074	nan	inf
monomer-50-nr2-run1_result_106	5	DAAAALAAARAAAQAEIDAELGADAPAAERAAAFAARAEPELAAIAAAAA	0.6252908072707282	0.9339691915753063	83.43182373046875	0.6249212622642517	4.1450395584106445	nan	inf
monomer-50-nr2-run1_result_106	6	DAAARIAEAAAEARARIRERLGEDAPEEELERAFREEALPELERLAAEAA	0.4401405283744411	0.96478264008038	96.0351333618164	0.7393739223480225	2.2853665351867676	nan	inf
monomer-50-nr2-run1_result_106	7	DAEEELERAREEFEREIRERLGEDAPEEELERAFREEAEPRLEEIREEAE	0.5433105407186232	0.9473901380348718	93.11284637451172	0.6595238447189331	2.944878339767456	nan	inf
monomer-50-nr2-run1_result_106	8	DAAAALAAAEAAARARLRAELGPDAPAAELAAAFRAEAEPELAAIRAAAA	0.412246822700403	0.9689384810525129	92.65670776367188	0.6906147003173828	2.728559970855713	nan	inf
monomer-50-nr2-run1_result_106	9	DAAAAAAAALAAALAALRAELGADAPPEALAAALAARAAPALAAIAAAAA	2.157855753953333	0.5932074166301047	71.86363983154297	0.49810904264450073	6.146373271942139	nan	inf
monomer-50-nr2-run1_result_106	10	DAAAEAAALEAAYRAELRAELGEDAPPAELEAAFRERAEPALAAVAAAAA	0.3729379081293092	0.9740250687141851	92.51638793945312	0.6837234497070312	2.662250518798828	nan	inf
monomer-50-nr2-run1_result_106	11	DAAEEAARLEAEYRARIRAELGEDAPEEELAAAFREEAEPALAEVRARAA	0.32570315813374745	0.9799827919212496	94.56021118164062	0.6927294731140137	2.6055614948272705	nan	inf
monomer-50-nr2-run1_result_106	12	DAEEEAARYEAEARAEIRAELGEDAPEEEREAAFEERARPALEEIRARAE	0.38675668487619486	0.9719902661300948	93.84870147705078	0.702700138092041	2.7600345611572266	nan	inf
monomer-50-nr2-run1_result_106	13	DAAARLAEAEAAARARIEEELGPDAPEEEREAAFRERAEPELARIRAEAA	0.41651961904764717	0.9685070892698922	94.97663879394531	0.712190568447113	2.4759011268615723	nan	inf
monomer-50-nr2-run1_result_106	14	DAEEELARARAEAEARIRAELGEDAPEEELRAAFEREAEPRLEEIRARAE	0.44300864386722544	0.9642675353672573	94.07157897949219	0.6794102787971497	2.789191722869873	nan	inf
monomer-50-nr2-run1_result_106	15	DAAARAAAAEAEARARITAELGEDAPEAEKAAAFAEEAEPELARIAAEAA	5.201263311419419	0.25129028673449894	76.9561538696289	0.4079757332801819	10.473358154296875	nan	inf
monomer-50-nr2-run1_result_106	16	DAAAAAAAARAAAEAAIRAELGADAPPEELAAAFRARAEPELAAIRAAAA	0.4071113223441577	0.969690161444095	86.06192016601562	0.6308984756469727	3.672874927520752	nan	inf
monomer-50-nr2-run1_result_106	17	DAAAAAAEALARARAEIRAELGEDAPEEELEAALRERAEPELAAIAAAAA	0.956093477155891	0.873687026928898	82.84320831298828	0.6116836667060852	4.5421576499938965	nan	inf
monomer-50-nr2-run1_result_106	18	DAEEEAERARAEFEAEIRAELGEDAPEEELEAAFRERAEPELERIRERAA	0.4528600105877475	0.9622465011542688	92.03083801269531	0.6579986214637756	3.0830023288726807	nan	inf
monomer-50-nr2-run1_result_106	19	DAEEEIERREAELRAEIIERLGEDAPEEELEAAFREEAEPELERLREEAE	0.47405858844847837	0.9586484120345296	94.46125793457031	0.6832448244094849	2.736757755279541	nan	inf
monomer-50-nr2-run1_result_106	20	DAAARIAEAEARARAEIEAELGPDAPEAEKEAAFRERAEPELERIRREAE	0.3945923476269406	0.9710860443186696	94.12947845458984	0.6838949918746948	2.7078421115875244	nan	inf
monomer-50-nr2-run1_result_106	21	DAEERLRELEEEARRRIREELGEDAPEEELEEAFRERAEPALERVREEAA	0.5917111750902802	0.9436296457830509	93.69631958007812	0.6836730241775513	2.788008689880371	nan	inf
monomer-50-nr2-run1_result_106	22	DAEAELAAERARAEAEITARLGPDAPAAEKAAALAAEAEPRLAAIRAAAA	15.744252489438034	0.05511997492528328	84.82437133789062	0.4114888906478882	9.83276081085205	nan	inf
monomer-50-nr2-run1_result_106	23	DAAAELAAEEARARAEIRERLGEDAPEEELEAAFRAEAEPRLAEIRARAA	0.3230883539100412	0.9807269963881082	95.55753326416016	0.7188051342964172	2.4515373706817627	nan	inf
monomer-50-nr2-run1_result_106	24	DAAEELERARAEARARIREELGPDAPEAELEAAFRREAEPRLAEIRAAAA	0.36875331207951134	0.9749460829606319	94.74297332763672	0.7066421508789062	2.508843183517456	nan	inf
monomer-50-nr2-run1_result_106	25	DAAAAAAELEARLRAEIRARLGPDAPPAELEAAFREEAEPALAAVRAAAA	0.3839120571667657	0.9723827698146134	91.90103149414062	0.6936900615692139	2.7931952476501465	nan	inf
monomer-50-nr2-run1_result_106	26	DAAARAAAAEAAARAAIDARLGADAPAAEKAAALAREAAPELARIAAEAA	4.801026502879776	0.27625791418532414	67.8470458984375	0.4470786154270172	8.33853530883789	nan	inf
monomer-50-nr2-run1_result_106	27	DAEEELERRREELRAEIREELGEDAPEEELEAEFRRRAEPELEEIRRRAE	0.39780142866770285	0.9706290806478307	92.35586547851562	0.6357138156890869	3.131181001663208	nan	inf
monomer-50-nr2-run1_result_106	28	DAAAEAAAAEAAARAEITAELGPDAPPEELAAAFAERAEPRLAEIAAAAA	0.420967012570066	0.967963991442977	94.56481170654297	0.71417236328125	2.3914246559143066	nan	inf
monomer-50-nr2-run1_result_106	29	DAAAELAAARAAAEAEIRAELGPDAPPAELAAAFRERAEPALAEIRARAA	0.41020022255410027	0.9693604558304445	94.41100311279297	0.7122587561607361	2.563241958618164	nan	inf
monomer-50-nr2-run1_result_106	30	DAERELEEERARALAEIRERLGEDAPPEELAAAFEREAEPRLEEIRRRAE	0.35415337078413917	0.9763913939629458	94.09908294677734	0.6761565804481506	2.8696672916412354	nan	inf
monomer-50-nr2-run1_result_106	31	DAAAAAAAAAARARAEIDAELGPDAPPEEKAAAFAARALPELAAIAAAAA	0.4969833483896456	0.9577219252198378	92.02388763427734	0.705594539642334	2.5997748374938965	nan	inf
monomer-50-nr2-run1_result_106	32	DAEAELAEYEARARAEIRARLGPDAPPEELEAAFRAEAEPALAEIRARAA	0.3740810397287586	0.974138678678566	94.46296691894531	0.7077219486236572	2.62225341796875	nan	inf
monomer-50-nr2-run1_result_106	33	DAEERAARLEAEARAEIRRELGEDAPEAELEAAFRERAEPALARVRAEAA	0.44491426483872526	0.9647819816891449	93.95993041992188	0.6963684558868408	2.7416906356811523	nan	inf
monomer-50-nr2-run1_result_106	34	DAAAAAAAHEAAARAEIDARLGPDAPPAVKEAAFAAEAEPALAAIRAAAA	0.5240821962266868	0.9538367038830238	94.49810028076172	0.7368347644805908	2.3648643493652344	nan	inf
monomer-50-nr2-run1_result_106	35	DAAEERARLEAELRAEIREELGEDAPEEELERAFRERAEPRLAEVEREAE	0.48154804680858826	0.9588317863501539	92.25199127197266	0.6492284536361694	3.173069953918457	nan	inf
monomer-50-nr2-run1_result_106	36	DAAAAAAAAAAAARAALRARLGADAPAAELEAAFRAEAEPALAAIAEAAA	0.5731285161162832	0.9427945917041307	81.4670181274414	0.5787064433097839	4.307714939117432	nan	inf
monomer-50-nr2-run1_result_106	37	DAAAALAEEEARARAEIRRELGADAPPAELERAFRERAEPRLAAIRAAAA	0.35217883919761833	0.9768094881544377	94.8617935180664	0.7238516807556152	2.446162462234497	nan	inf
monomer-50-nr2-run1_result_106	38	DAAEELARAEAEARARIEAELGADAPEAEREAAFRERAEPELERIRAAAA	0.4432817237732224	0.9639540171377591	95.38626098632812	0.7282969951629639	2.3990118503570557	nan	inf
monomer-50-nr2-run1_result_106	39	DAAAAIAAYEAAARAEIDEELGADAPPAEKAAAFAERAEPAIAALRAAAA	0.4772208433239991	0.9592702573997248	95.57642364501953	0.7419978380203247	2.2703590393066406	nan	inf
monomer-50-nr2-run1_result_106	40	DAEARAAEEEAAARARIERELGADAPEEEKEAAFRAEAEPRLEAIRAEAA	0.4617500376185168	0.9611490162844716	94.34749603271484	0.7092176079750061	2.588726758956909	nan	inf
monomer-50-nr2-run1_result_106	41	DAEAAAAAAEAAARAALRARLGEDAPEAELAAAFAAEAEPALAAIRAAAA	0.3571394399855088	0.9760699892721709	89.17131805419922	0.6592815518379211	3.0525460243225098	nan	inf
monomer-50-nr2-run1_result_106	42	DPAARAAAAAAAARAEITARLGPDAPAEEKAAAFEREALPELARIAAEAA	0.32130751130204566	0.9803461445838263	94.56441497802734	0.7371947765350342	2.3765532970428467	nan	inf
monomer-50-nr2-run1_result_106	43	DAEEAIARARAEARARIRAELGDDAPPEELEAAFRERAEPELARLRAEAA	0.530225750556345	0.9508765077368407	95.41357421875	0.7102971076965332	2.3777291774749756	nan	inf
monomer-50-nr2-run1_result_106	44	DAEEELARARAEAEARIREELGPDAPPELLQAAFEREAEPELAAIREAAA	0.40028074117892887	0.9702298324819949	93.5013656616211	0.6762413382530212	2.831263303756714	nan	inf
monomer-50-nr2-run1_result_106	45	DAAAELERARREAEAEIRRELGPDAPEEELERAFRERAEPRLAEIRERAA	0.44910411502107067	0.9629977628272937	94.47454833984375	0.6992864012718201	2.657758951187134	nan	inf
monomer-50-nr2-run1_result_106	46	DAEERARRLEEEYRAEIEEELGPDAPEEEKEAAFRERAEPELERVREEAE	0.43257985238417346	0.9657450242649135	93.20476531982422	0.6777152419090271	2.8757987022399902	nan	inf
monomer-50-nr2-run1_result_106	47	DAAAEAAAARAAAAAAIDAELGADAPAAERAAAFAAEAAPALAAIAAAAA	4.264668273178366	0.32430274606348386	75.12557220458984	0.44950541853904724	8.463379859924316	nan	inf
monomer-50-nr2-run1_result_106	48	DAEEELKEEEEEAREKIREELGEDAPEEELEEKFEEEAEPKLEEIREEAE	0.5440654530122265	0.9479623170148439	89.8270492553711	0.6117722392082214	3.4649853706359863	nan	inf
monomer-50-nr2-run1_result_106	49	DAERRLEEARAAAEARIREELGEDAPEEELEAAFREEAEPELARIRAEAE	0.4752294117660026	0.9593717378690461	93.80338287353516	0.6747422218322754	2.793854236602783	nan	inf
monomer-50-nr2-run1_result_106	50	DAEEELRREEARARARIREELGEDAPEEELEAAFREEAEPRLAEIRERAE	0.46103356735595125	0.961839158712706	94.09056091308594	0.6748360395431519	2.8332085609436035	nan	inf
monomer-50-nr2-run1_result_106	51	DAEEERKKAEEEARKEIREKLGEDAPEEELEEAFKKEAEPKLEEIEEKAK	0.5631534601987948	0.9433134610753738	89.40145111083984	0.596621036529541	3.658830404281616	nan	inf
monomer-50-nr2-run1_result_106	52	DAEAEARRLEAEYRARIREELGEDAPEEELERAFREEAEPALAEVRARAA	0.3990942352027541	0.9703824336433651	94.28627014160156	0.6939122080802917	2.692308187484741	nan	inf
monomer-50-nr2-run1_result_106	53	DAEARLAEAEARARAEIRRRLGDDAPEEELERAFREEAEPELERIRAEAA	0.39415481646988304	0.972046514337046	94.95045471191406	0.7049787044525146	2.570044755935669	nan	inf
monomer-50-nr2-run1_result_106	54	DAAAALAAAAAAARAAITAALGADAPAAALAAAFAAEAEAALAALRAAAA	4.101514088693684	0.31342099394713374	70.90413665771484	0.4849705696105957	7.3093085289001465	nan	inf
monomer-50-nr2-run1_result_106	55	DAEEKFEKAKEEYEKKIKEELGEDAPEEEKEKAFKERAEPELEKIRKEAE	0.5009716432418597	0.954316377325105	91.12564849853516	0.634716272354126	3.241154909133911	nan	inf
monomer-50-nr2-run1_result_106	56	DAAARLAEYEAAARAAIRAELGEDAPEEELERAFRERAEPALAEIRAEAA	0.4155540124648308	0.9688778705129236	94.67030334472656	0.7127282023429871	2.5322964191436768	nan	inf
monomer-50-nr2-run1_result_106	57	DAAAELERARAEAEAEIRAELGPDAPEEERAAAFRERAEPRLAAIAAEAA	0.5301349412979992	0.9492980102002548	95.2345199584961	0.7245182991027832	2.3856518268585205	nan	inf
monomer-50-nr2-run1_result_106	58	DAEAEIARAEAEARARIRAELGPDAPPEELERAFRERAEPELARLRERAA	0.4904391302865146	0.9573518664940421	94.02272033691406	0.6909133791923523	2.7339560985565186	nan	inf
monomer-50-nr2-run1_result_106	59	DAAAAAEAARAAAEAEIRAELGPDAPEEELAAALEERAAPELEAIRAAAA	0.4881395943245135	0.9569824781661	87.56464385986328	0.6350305080413818	3.650606632232666	nan	inf
monomer-50-nr2-run1_result_106	60	DPEEELERERERLRAEIREELGEDAPEEEKEAAFRERAEPRLEEIRAEAE	0.3787437093646042	0.9741112652920839	93.0459976196289	0.653596818447113	2.9370031356811523	nan	inf
monomer-50-nr2-run1_result_106	61	DAEEEIRRYEEEARRRIREELGEDAPEEELEERFEEEAEPEIERIREEAE	0.44163328561046944	0.9636711678940664	92.31372833251953	0.6431186199188232	3.0093276500701904	nan	inf
monomer-50-nr2-run1_result_106	62	DAEEAAEAEEAAARAEIRAELGEDAPEEELERAFKERAEPRLARIREEAA	0.4169411514146083	0.9680094200462647	94.81373596191406	0.7067526578903198	2.569059371948242	nan	inf
monomer-50-nr2-run1_result_106	63	DAEERIAAAEAAARAEIEKELGADAPPAERAAAFRERAEPELARLRAEAA	0.5312795158718162	0.9500036907831412	94.43228149414062	0.6990990042686462	2.547767400741577	nan	inf
monomer-50-nr2-run1_result_106	64	DAEEEARRREAEARARIRAELGADAPPEELAAAFRERAEPELAAIRAAAE	0.565810376818751	0.9442927670453277	90.40103149414062	0.6377076506614685	3.3903539180755615	nan	inf
monomer-50-nr2-run1_result_106	65	DAEKKIEEEEEKARKEIEEELGEDAPEEEKEAAFKERAEPKLEKIRKEAE	0.5845772591721025	0.9396614745399385	92.19281005859375	0.6328933835029602	3.0442543029785156	nan	inf
monomer-50-nr2-run1_result_106	66	DAAEELARARAAARAAILARLGPDAPEAELAAAFAAEAEPALAALRAAAA	0.5177324321903999	0.9532748053981726	94.73458862304688	0.7219845056533813	2.457076072692871	nan	inf
monomer-50-nr2-run1_result_106	67	DAEERIAEAEAEFRRRITEELGEDAPEEEKEAAFEREALPELERLRAEAE	0.42861645019699085	0.9657984607106953	94.58029174804688	0.6940281391143799	2.652144432067871	nan	inf
monomer-50-nr2-run1_result_106	68	DAEEELERAREEFRRRIREELGEDAPEEEREEAFRREAEPALEEIRRAAE	0.4470439379823554	0.9628090043378391	93.4267578125	0.675848126411438	2.7955987453460693	nan	inf
monomer-50-nr2-run1_result_106	69	DAAEALAAEAAAALARILAELGADAPLAELLAAFLREALPRLRRIAEAAA	4.603493385368652	0.25445264542162094	80.1156997680664	0.48441216349601746	5.955132961273193	nan	inf
monomer-50-nr2-run1_result_106	70	DAEEEIRRAEAEARARIREELGPDAPEEELEAAFRERAEPELEELRRRAA	0.49920424540259845	0.9556889611060625	93.71633911132812	0.6719231605529785	2.7873482704162598	nan	inf
monomer-50-nr2-run1_result_106	71	DAAAEAAEARARALARIREELGEDAPEAELEAAFRAEAEPELARIAAAAA	0.46931855784867726	0.9603488256847049	94.37730407714844	0.7033281326293945	2.508638381958008	nan	inf
monomer-50-nr2-run1_result_106	72	DAAAELARARAEAEARIRAELGPDAPPEELAAAFRERAEPELARIRAAAA	0.47494419109300956	0.9588259242703472	93.68384552001953	0.6971267461776733	2.7182815074920654	nan	inf
monomer-50-nr2-run1_result_106	73	DAEERLRRARAEARARIEEELGADAPPEEKEAAFRREAEPELERIREEAR	0.4993280549361701	0.9562835102635647	93.21072387695312	0.6785305142402649	2.8952078819274902	nan	inf
monomer-50-nr2-run1_result_106	74	DAEERIKRAEEEARRRIIEELGEDAPEEELEAAFEEEAEPELERLREEAE	0.5766969686960493	0.9412507362103824	93.2948226928711	0.650478720664978	2.9115257263183594	nan	inf
monomer-50-nr2-run1_result_106	75	DAAAAAAEEAARALAEIVEELGPDAPAAELAAAFRERAEPRLAEIAAAAA	0.34011212744884317	0.9781822546956621	92.5947036743164	0.7039426565170288	2.5774078369140625	nan	inf
monomer-50-nr2-run1_result_106	76	DAEERIKEAREEFEEEIREELGEDAPEEELEEAFEEEAEPELERLREEAE	0.5438978433972114	0.9475154185470868	92.13589477539062	0.6468001008033752	2.9908971786499023	nan	inf
monomer-50-nr2-run1_result_106	77	DAEAELAAYRAEARARLRAELGPDAPEEALAAAFAAEAEPAAAEIRARAR	0.7204166408922374	0.9156752725987782	90.39701080322266	0.6570425629615784	3.104177713394165	nan	inf
monomer-50-nr2-run1_result_106	78	DAEERLRRAEAAARARIIEELGADAPEEELEAAFRERAEPELERIRAEAA	0.45571056803945087	0.9621213850427978	94.70157623291016	0.6870218515396118	2.6209933757781982	nan	inf
monomer-50-nr2-run1_result_106	79	DAAAEAARAEAAARAEIRAELGPDAPAEELEAAFRERAEPELARIRAAAA	0.3354493869365558	0.9785957027400378	92.71507263183594	0.6930149793624878	2.764939069747925	nan	inf
monomer-50-nr2-run1_result_106	80	DAAAALAAAEAAARAAIRAELGPDAPEAELEAAFAARAEPELAAIRAAAA	0.4833183229934033	0.9577158231670712	92.794677734375	0.6957212686538696	2.6366233825683594	nan	inf
monomer-50-nr2-run1_result_106	81	DAEAELAAARERARAELRAELGPDAPPEELEAAFAERAEPELAAIRAAAA	0.38919864566087464	0.9719435242511988	93.63550567626953	0.6894738078117371	2.649749994277954	nan	inf
monomer-50-nr2-run1_result_106	82	DAEEELARALAEARARIREELGEDAPEEELEAALREEAEPRLAEIRARAA	0.6148047973361831	0.9359037496486797	88.12229919433594	0.6075465679168701	3.859302520751953	nan	inf
monomer-50-nr2-run1_result_106	83	DAAAAAAAAAAAARARLRAELGADAPAEELAAAFAAEAEPELARIAAAAA	1.4280167228215392	0.7517326147549379	73.26441192626953	0.5072726011276245	6.238679885864258	nan	inf
monomer-50-nr2-run1_result_106	84	DAEEEAAEYEARARERIREELGEDAPEEELERAFREEAEPALEEIRARAE	0.3833008554673943	0.9724222265446337	93.79182434082031	0.6832519769668579	2.807892322540283	nan	inf
monomer-50-nr2-run1_result_106	85	DAEEEIEEEEERLREEIEEELGEDAPEEELEEAFEEEAEPRLEELREEAE	0.3463667095431375	0.9774149591392223	91.61296844482422	0.637364387512207	3.0775976181030273	nan	inf
monomer-50-nr2-run1_result_106	86	DAEERLEEERERARERIREELGEDAPEEELEKAFKEEAEPRLARIREEAA	0.4119218244716131	0.9691134379750663	93.23126983642578	0.6557163000106812	2.869347095489502	nan	inf
monomer-50-nr2-run1_result_106	87	DAAEEAAAAEERARAAIRAELGADAPEAELEAAFRERAEPELAEIRARAA	0.3549303473472618	0.9765615304200084	93.60025787353516	0.7050274610519409	2.6391756534576416	nan	inf
monomer-50-nr2-run1_result_106	88	DAERRLQEERARARARIREELGADAPPAELEAAFEREAEPRLEAIRAEAA	0.44502322070518674	0.9657804501673624	94.1278305053711	0.686922550201416	2.6254372596740723	nan	inf
monomer-50-nr2-run1_result_106	89	DAAEALAAAEAAARAAIDARLGPDAPAAEREAAFRAEAEPALAAIRAAAA	0.48195153905676863	0.9593585803405954	94.61935424804688	0.7346531748771667	2.330768585205078	nan	inf
monomer-50-nr2-run1_result_106	90	DAEEEIARAEAEARAEIEERLGPDAPEEEKEAAFEAEAEPRLAELRAAAA	0.49311526115454146	0.9565998412004578	95.43560028076172	0.7220456600189209	2.3724780082702637	nan	inf
monomer-50-nr2-run1_result_106	91	DAAAAIEEARAAARAAIRAELGDDAPEAELEAAFRARAEPELAALAAAAA	0.5537218690711287	0.9468684459655857	95.09076690673828	0.7283391952514648	2.307888984680176	nan	inf
monomer-50-nr2-run1_result_106	92	DAEARAAAARAAARAAIEARLGPDAPAAERAAAFEAEAAPALAAIAAAAA	0.7087057983819934	0.9206201434720995	86.17024993896484	0.6439228057861328	3.5464096069335938	nan	inf
monomer-50-nr2-run1_result_106	93	DAAEELAREEARARAEIDAELGADAPPEEKEAAFRERAEPRLAEIRERAA	0.417156820142278	0.9686651805732771	94.84662628173828	0.7169691324234009	2.5540504455566406	nan	inf
monomer-50-nr2-run1_result_106	94	DAEEEAERAREEAEEEIREELGEEAPEEELEKAFEERAEPELEEIEEEAE	0.3845791858320836	0.9723574798272401	90.87812042236328	0.6317039132118225	3.188358783721924	nan	inf
monomer-50-nr2-run1_result_106	95	DAEERLEEYREEAEREIRERLGEDAPEEEKEEAFEEEAEPELEKIREEAE	0.3761942273145139	0.973440310230079	92.65060424804688	0.6650300025939941	2.991637945175171	nan	inf
monomer-50-nr2-run1_result_106	96	DAAEAIAAYEAAARAAIEARLGADAPAAEREAAFRAEAEPAIAALAAAAA	0.45692146634527797	0.962003215367196	95.4364013671875	0.7490847110748291	2.2725508213043213	nan	inf
monomer-50-nr2-run1_result_106	97	DAAAEIEAARARFRARITEELGADAPEAEKEAAFRAEAEPELARLAAAAA	0.40834933997961304	0.9690968497848202	94.97088623046875	0.7135898470878601	2.3414502143859863	nan	inf
monomer-50-nr2-run1_result_106	98	DAEEEKKKAEEEARKEIIKELGEDAPEEELEEAFKEKAEPKLKEIEEKAK	0.6527032211357846	0.9270414534300473	90.8275146484375	0.6139692068099976	3.3446171283721924	nan	inf
monomer-50-nr2-run1_result_106	99	DAEEEKKKAEEEARKKIEEELGEDAPEEEKEEAFKEKAEPKLKEIEEKAK	0.5406893633499166	0.9482065048175871	90.95265197753906	0.6373393535614014	3.137805700302124	nan	inf
monomer-50-nr2-run1_result_107	0	AAAFAAAAAALAGLAAAAAAAPAAEAAAAAAALAAAAAELAAAFAAAAAA	2.6459922513374674	0.5188725533203042	75.08845520019531	0.557188868522644	5.485043048858643	nan	inf
monomer-50-nr2-run1_result_107	1	AEALAAVAAELAGAAAAVAAAPAAARAAAAAALAAAQAALAAAFAAAAAA	20.148194904591428	0.02743298058793554	94.40044403076172	0.6063318848609924	3.6887686252593994	nan	inf
monomer-50-nr2-run1_result_107	2	EEKFKEVEEKIEGLKKEVEEAPEEEKEEKKKELEEELEKLKEEYKKAEEE	1.903813635080253	0.6452199036599744	86.46165466308594	0.549758791923523	4.277541160583496	nan	inf
monomer-50-nr2-run1_result_107	3	AAAFAAALAAVAGALAAVAAAAAAARAAAAAALAAALAELAAAFAAALEA	20.23683229339644	0.028077794842295868	94.40496826171875	0.649185299873352	2.985870599746704	nan	inf
monomer-50-nr2-run1_result_107	4	AAALEAVLARLAGLAAEAAAAPAAERAAAAAALAAALEALAAAFAEALAA	2.876420476705842	0.5425492874533502	88.6170654296875	0.6398733854293823	3.1755199432373047	nan	inf
monomer-50-nr2-run1_result_107	5	AEALAAALAALAGALAAALAAPPEERAAALAALAAALAALAAAFEAAAAA	3.0185198135058346	0.5073645266659769	87.3880844116211	0.6364458203315735	3.2292072772979736	nan	inf
monomer-50-nr2-run1_result_107	6	EEEFEEVLEEVEGLLEEAEEAPEEEREEKLEELEEELEELEEEFEEAEEE	3.256746063420428	0.47132896469282526	86.14845275878906	0.5293409824371338	4.911545753479004	nan	inf
monomer-50-nr2-run1_result_107	7	EEAFKEVEEEVEGLKKEVEEAPEEEREEAEKKLEEKLEELEEKFEEAEEE	2.15984253660253	0.5902141769835272	90.32693481445312	0.6253032684326172	3.3167264461517334	nan	inf
monomer-50-nr2-run1_result_107	8	MKAFEEVLKEVKGLLEKVEAAPEEKKEEALEELKKKLEELKKKFEEAEKK	2.156353291676012	0.6009180130331117	90.02340698242188	0.5786433219909668	4.01993989944458	nan	inf
monomer-50-nr2-run1_result_107	9	AAALAEVLAELAGALAEVEAAPAAERAAALAALAARLEELAAAFAAAAEA	2.527762025604324	0.5797701220238132	93.53010559082031	0.6837630867958069	2.5549983978271484	nan	inf
monomer-50-nr2-run1_result_107	10	AAAFAAVLARVAGLEAEVAAAPPEERAAAAAALAAALEELRADFAAALAA	2.6874672211584936	0.5790930200248554	91.32781219482422	0.6502081155776978	2.781742811203003	nan	inf
monomer-50-nr2-run1_result_107	11	EEALKKVLEEIKGLKEEVEAAPEEEKEKKKEEFEKKLEELKKKLEEALKE	1.3642160792577551	0.7800376417148689	89.28327941894531	0.5838751792907715	3.681368350982666	nan	inf
monomer-50-nr2-run1_result_107	12	AAAFAAVAAELAGAAAAVAAAPAAERAAALAEFLERAAALLAAFAAALAA	1.8340809782542613	0.714988288217908	92.51375579833984	0.6891831159591675	2.4571337699890137	nan	inf
monomer-50-nr2-run1_result_107	13	EEAFAEVLAKVLGLLEEVLAAPEEEREEALEELEEELEELKEDFEEAEEE	2.0529403091845073	0.6423889319255934	91.2353286743164	0.6365069150924683	3.5042502880096436	nan	inf
monomer-50-nr2-run1_result_107	14	AAAVAAALAAAAGALAAALAAPAAERAAALAAAAAAAAALAAAFAAAAAA	3.1368395566241687	0.4374885873103384	65.77261352539062	0.5031961798667908	6.916969299316406	nan	inf
monomer-50-nr2-run1_result_107	15	KEKFEKVLKELEGLKKKVEEAPEEKKEEAQKELEKKKKELKKKFEEAEKE	2.0891534020075655	0.6086112959874843	87.57904052734375	0.5518064498901367	4.218259811401367	nan	inf
monomer-50-nr2-run1_result_107	16	EEEFEEVLEEIEGRLEEVEAAPEEEREAALAEFEEELEELEEEFKEAEEE	3.8618989145988634	0.418106440720449	88.74759674072266	0.5380115509033203	4.665661334991455	nan	inf
monomer-50-nr2-run1_result_107	17	AEALAAALAAIAGALAAVAAAPEAEAAAALAAAAAALAAAAADLAAALAA	2.8235875400951445	0.4655945881247283	73.16646575927734	0.5459460616111755	5.52100133895874	nan	inf
monomer-50-nr2-run1_result_107	18	EEAFEEVEEELEGLEEEVEEAPEEEREAAREELEEREEELEEAFAEAEEA	9.80229603542119	0.1649024545728089	91.51025390625	0.5089235305786133	5.213530540466309	nan	inf
monomer-50-nr2-run1_result_107	19	AAAFAAVLAEIAGLAAAAAAAPEAEKEAAAAALAAALAALAAKFAAAAAA	2.3549856707050476	0.608401570051356	80.48384857177734	0.5513914823532104	4.62052059173584	nan	inf
monomer-50-nr2-run1_result_107	20	EEAFEEVEAEEEGLREEVEEAPEEEREAAEERLEEELERLEEEYEEAEEE	8.888351513165928	0.18776087687752419	93.42951202392578	0.5590379238128662	4.273950576782227	nan	inf
monomer-50-nr2-run1_result_107	21	AEAFAAALARLAGRLAAVLAAPAAERAAALAALLAALAELQAEFAAALAA	2.918131247017167	0.5382883185460142	89.23313903808594	0.6149045825004578	3.4337148666381836	nan	inf
monomer-50-nr2-run1_result_107	22	EELFEEVEEELEGREEEVEAAPEEEREEAEEELEEEEEELEEEFKEAEEE	9.386958132424231	0.17455760976257825	90.54022979736328	0.5236346125602722	5.268448352813721	nan	inf
monomer-50-nr2-run1_result_107	23	SELFEEALEELEGRLKEVEEAPEEEKEEAREELEEFEEELKEEFEEAEEE	2.0366693592065754	0.6345244888387599	90.13201904296875	0.6397311687469482	3.529146432876587	nan	inf
monomer-50-nr2-run1_result_107	24	AAALAAVLAERAGLEAEVAAAPPEEQAAARAALEARLAELEAAFAAAAAA	2.1510407056009058	0.6338762037999486	91.27994537353516	0.6603012084960938	2.805542230606079	nan	inf
monomer-50-nr2-run1_result_107	25	AEKFEEVEEEEEGLREEVEEAPEEEKEEAREEYEEALKELEEKYEEAEEE	2.2206937388471197	0.6017727665531006	81.88809204101562	0.4847300052642822	6.184455871582031	nan	inf
monomer-50-nr2-run1_result_107	26	AAAAAAVAAQLAGLAAAVAAAPAAERAAAQAALAAALEALAAAAAAAAEA	2.5754927457825496	0.5742540644005876	83.7584457397461	0.6262975931167603	3.716949939727783	nan	inf
monomer-50-nr2-run1_result_107	27	EKAFEEVKKEIEGLKKEVEEAPEEEKEKKLEEYKKKLEELKKKFEEAEKK	1.5690766118311301	0.7208114023612986	87.19762420654297	0.5412241220474243	4.394602298736572	nan	inf
monomer-50-nr2-run1_result_107	28	AAALAAVAAEVAGLRAAVEAAPEAEREAARAALEAALAALAAAFAAAAAA	2.346091399678098	0.6110583788373846	90.3228530883789	0.6587302684783936	2.855830192565918	nan	inf
monomer-50-nr2-run1_result_107	29	KKKLEEVLEKIEGKKKEVEEAPEEEKEKAKEEYEKFLEEAKKDLEEAEKE	1.273573117770436	0.7850492313643036	89.20337677001953	0.5990832448005676	3.6446006298065186	nan	inf
monomer-50-nr2-run1_result_107	30	KKAFEEVEKEIKGLKEKVEKAPEEEKEKAEEELKKKLEELKKKYEEAKKK	2.689892388199874	0.4798467321051755	86.51260375976562	0.5253484845161438	4.765050411224365	nan	inf
monomer-50-nr2-run1_result_107	31	EEKFKEVLEKILGKLKEVLAAPEEEQEKALEEFKKFLEEAKEDIKKALEE	0.9274949118183883	0.8717274696788485	93.43247985839844	0.67235267162323	2.9107234477996826	nan	inf
monomer-50-nr2-run1_result_107	32	EEKFEEVEEKVEGLRKEVEEAPEEEKEEAEEEFEKELEELEEEFEEAEEE	1.8790364531376553	0.6717448737711303	89.11003875732422	0.6365755200386047	3.5198826789855957	nan	inf
monomer-50-nr2-run1_result_107	33	AEAFAEVAARVAGLQAEVEAAPAEERAAAQAALAAALEELKAAVAAALAA	2.167551419736981	0.6453574064499041	90.04817962646484	0.6396741271018982	3.0675060749053955	nan	inf
monomer-50-nr2-run1_result_107	34	EEKLKKALEELLGRLEEVEAAPEEEREEALEELEKFLEELKKKFEEAEEE	2.0070299701940426	0.6465918731407683	90.78843688964844	0.6116085648536682	3.7172679901123047	nan	inf
monomer-50-nr2-run1_result_107	35	EAAFAAVAARIEGLRAEVAAAPAEEQAAAAAALAEALRALLADLAAALAA	3.0996295654523323	0.5206937578236243	92.95478057861328	0.6592323780059814	2.767376661300659	nan	inf
monomer-50-nr2-run1_result_107	36	AEAFAAVLAKIAGALQAVLAAPAAERPAALAEFLAQLEELAADVAAALAE	2.5788444004091824	0.6135458525429879	94.2649917602539	0.7066505551338196	2.649073362350464	nan	inf
monomer-50-nr2-run1_result_107	37	EEAFKEVLEKVLGKLKEVLEAPEEEREEALEELLKELEELKKEFEKAEEE	2.1440376681531967	0.6309388477949017	92.21240997314453	0.6332951784133911	3.439436674118042	nan	inf
monomer-50-nr2-run1_result_107	38	EEKFEEVEEKIKGLLEEVKKAPKEEQEKALKKFEEELKKLEEEYKKAEEE	1.7446422835519506	0.7149520986325376	88.60208129882812	0.605099618434906	4.18821907043457	nan	inf
monomer-50-nr2-run1_result_107	39	AAALAAAAAAAAGALAAAAAAPAAERAAAAAALAAALAALAAAFAAAAAA	18.97833713997348	0.030769457245274672	70.2252426147461	0.4828593134880066	9.606429100036621	nan	inf
monomer-50-nr2-run1_result_107	40	AEKFEEVEEEVEGLKEEVEAAPEEEREAKKAELEKKLEELEEKYEEAEEE	2.3272668125446723	0.5423134006090297	87.18799591064453	0.5864928960800171	4.10943603515625	nan	inf
monomer-50-nr2-run1_result_107	41	MEAFEEVLEKVRGLLEEVLAAPEEEQEKKLEEFLKKLEELKKEFEAAEKA	1.2822322961645336	0.8206197966568725	93.07804107666016	0.6944568157196045	3.043728828430176	nan	inf
monomer-50-nr2-run1_result_107	42	EELYKEVEELEKGKKEEVEAAPEEEQEKAKKEYEEFLKENEKLRKEAEEK	1.470467853719186	0.7581058856711642	87.89478302001953	0.5893896818161011	3.989896774291992	nan	inf
monomer-50-nr2-run1_result_107	43	MEALEEVLREILGLLEEVLAAPEEEREAALEEFERRLEELEEELRRALEE	1.66377016546108	0.7437539749430726	92.37950897216797	0.6639825105667114	3.334116220474243	nan	inf
monomer-50-nr2-run1_result_107	44	KEAFEEALKELEGLEKEVEAAPEEEKEKKKKELEEKKKELEEKFKKAEEE	2.3470552551361172	0.5507281500826534	90.17072296142578	0.6073864102363586	3.4941272735595703	nan	inf
monomer-50-nr2-run1_result_107	45	AEAFAAALAKVAGALAAVLAAPAEERAAALAELLARLAELQAEFEAAEAA	2.1869671963579838	0.6188796578903929	93.62651824951172	0.6788879632949829	2.501307249069214	nan	inf
monomer-50-nr2-run1_result_107	46	EEKFKEVEEKIEGLKKEVEEAPEEEKEEAKKKYEEELEKLKEDYEKALKE	1.4477083368729555	0.7658179038878048	89.53716278076172	0.5863996744155884	3.6633877754211426	nan	inf
monomer-50-nr2-run1_result_107	47	EEAFKEVLAKIKGLLEEVLAAPEEEKEKALEEFLKKLEELKKDVEEALKK	1.4774385457584485	0.7774384987618983	93.1537857055664	0.6779046058654785	3.188077211380005	nan	inf
monomer-50-nr2-run1_result_107	48	AAALAAALAAVAGRLAAVAAAPEAERAAALAALLADLRALAAAFAAALRA	2.63227142105148	0.5514037194815227	88.68638610839844	0.6465595960617065	3.4188671112060547	nan	inf
monomer-50-nr2-run1_result_107	49	AAAFAEALARLAGRLAAVLAAPPEEREAALAELLAALRELLADFAAALAA	2.297604843042971	0.586878640149378	93.43910217285156	0.6662187576293945	2.5918080806732178	nan	inf
monomer-50-nr2-run1_result_107	50	AAAFAAVLAAALGDLAAVLAAPAAERAAALAAFAARLAELAAAVAAALAA	2.642097305410479	0.5669054648553837	82.53681182861328	0.5970587730407715	4.102491855621338	nan	inf
monomer-50-nr2-run1_result_107	51	EEEFEEVLEEVEGLEKKVEEAPEEEKEKAEEELEEALEELEEEFEEALEE	2.4423808535447034	0.5468456306985807	88.54148864746094	0.6045187711715698	3.7851929664611816	nan	inf
monomer-50-nr2-run1_result_107	52	KEALEKVLAEIAGELAKVLAAPAEEQAAALAEFEKKLEELKKKLEEALEA	1.1835779372158086	0.8311958198596094	91.34396362304688	0.6657754182815552	3.1670796871185303	nan	inf
monomer-50-nr2-run1_result_107	53	MEKFEEVLKKILGKLEEVLEAPEEEREKKLEEFLEELEKLLEDLKKALEE	2.364257329707186	0.6298997937229407	92.78829956054688	0.6602917909622192	3.4927890300750732	nan	inf
monomer-50-nr2-run1_result_107	54	MEAFKEVLEKEKGLLEEVEAAPEEEKEEALKEYEEKLEELKKEYEEAEKK	1.3050703546885463	0.7905171223363223	87.43280029296875	0.5552729368209839	4.272219657897949	nan	inf
monomer-50-nr2-run1_result_107	55	EEAFEEVEEKEKGLEEKVEAAPEEEKEEALKKLEEEKEELKEEYEEAEEE	1.4614145358588488	0.7495944236033536	86.37470245361328	0.5558633804321289	3.981955051422119	nan	inf
monomer-50-nr2-run1_result_107	56	MAALAAVLAEVLGLLERVLAAPPEERAAALAELLAALERLLERLAAALRA	2.0321326738088095	0.666607755406198	90.39240264892578	0.6139295101165771	3.5592284202575684	nan	inf
monomer-50-nr2-run1_result_107	57	AAAFAAAAAAAAGALAAVLAAPAAERAAAAAALAAALEALAAAFAAAAAA	2.666861975530797	0.5300765845731066	74.30821228027344	0.5637732744216919	5.092625617980957	nan	inf
monomer-50-nr2-run1_result_107	58	AAAFAAAAAEAAGAAAAAAAAPPEERAAALARLAEALAELAAAVAAALAA	2.213901508431133	0.6014607424625078	83.80447387695312	0.589951753616333	3.4959030151367188	nan	inf
monomer-50-nr2-run1_result_107	59	EEAFKKVLEKIEGLKKKVEEAPEEEQEKAQKELEEKLEELLKDLEEALKE	1.4177873632149056	0.7810454575403917	90.16373443603516	0.5916967391967773	3.427781581878662	nan	inf
monomer-50-nr2-run1_result_107	60	AAAFAEVAAKIAGRAAEVEAAPAEERAAAQAEFEAALAELAADVAAALAA	2.3521572722498383	0.6392462305709654	92.62326049804688	0.6948504447937012	2.6098363399505615	nan	inf
monomer-50-nr2-run1_result_107	61	AEKFKEVLEEVLGKLEEVLKAPEEEKEKKLEEFEKFLEELKKKFEEALEA	1.7784525288567268	0.7187536800144494	91.65654754638672	0.6577534079551697	3.5057523250579834	nan	inf
monomer-50-nr2-run1_result_107	62	EEAFEEVLEKIKGLKEEVEKAPEEEKEEAQKKFEEEMEKLLEDIKKALEE	1.5660118612456742	0.7596191025768446	89.11489868164062	0.6081379652023315	3.6850316524505615	nan	inf
monomer-50-nr2-run1_result_107	63	AAAFAEVEAEEEGLRAEVEAAPEEEREAAERELAARREELAAAYAAAEAA	1.4198264292516307	0.7635411109080265	89.38973236083984	0.646480143070221	2.9838461875915527	nan	inf
monomer-50-nr2-run1_result_107	64	AEALARALAKALGRLREVLAAPESERAKALEEFLAFLKELEAEFAAAAAA	1.8958205415426843	0.6835558447248729	94.99810028076172	0.7153542041778564	2.3560450077056885	nan	inf
monomer-50-nr2-run1_result_107	65	AAAFAAAAAELAGAAAAVAAAPAAAAAAAAAAAAAAAAAAAAAFAAAAAA	20.366606459733635	0.027144782382584613	94.45681762695312	0.6251799464225769	3.2636380195617676	nan	inf
monomer-50-nr2-run1_result_107	66	AAAFAEALAALAGAAAAAAAAPAEARAAALAELAAALAAAAEDFAAALAA	2.421858090343473	0.5893004066647953	83.98738861083984	0.615118145942688	3.4238648414611816	nan	inf
monomer-50-nr2-run1_result_107	67	EEAFAEVLAEIKGKLEEVEAAPEEEREEALEEFLEELEELKEKLAKALEE	1.3280637170503338	0.807130121885762	90.235595703125	0.6581478118896484	3.4989428520202637	nan	inf
monomer-50-nr2-run1_result_107	68	EEAFEEVEEKREGLEEEVEAAPEEEREEAREELEEEEEELEEEEEEAEEA	9.626499723867035	0.165199434442538	92.31421661376953	0.5456669330596924	4.223079681396484	nan	inf
monomer-50-nr2-run1_result_107	69	EEALAAALAELAGRLEEVAAAPAEERPAALAALRAALEELAAAFAEAAAA	2.433038421021757	0.5715925614482544	93.62357330322266	0.6740267872810364	2.5161781311035156	nan	inf
monomer-50-nr2-run1_result_107	70	EEAFRRVLERVRGRLEEVLAAPEEERPAALAELLRDLEELEEEFREAEEE	2.2152752083169287	0.6366249680603501	93.6597671508789	0.6673319339752197	3.1570980548858643	nan	inf
monomer-50-nr2-run1_result_107	71	EEAFEEVLARVEGLREEVEAAPEEEREEARARLEEELEELRRDFEEALEE	1.7404982451426059	0.721530990264659	89.78976440429688	0.5990726947784424	3.7304952144622803	nan	inf
monomer-50-nr2-run1_result_107	72	AAAAAAALAAAAGALAEALAAPPAAREAALAAFAAAAAAAAEALAAAAAA	3.3414362169175873	0.3605217943059473	87.79019165039062	0.6820653676986694	2.874265670776367	nan	inf
monomer-50-nr2-run1_result_107	73	AAALAEVLAQAAGLLAAALAAPAAERAAALAALAAAAAELAAAFAAAAAA	3.1587824882396323	0.4567415228567376	77.8905029296875	0.5683275461196899	4.810020446777344	nan	inf
monomer-50-nr2-run1_result_107	74	SKKFEEVLKEILGKLEEVLKAPEEEQEKALKELEEFLEKLKEKLKEALEE	2.288636144713076	0.6247001592655669	92.52710723876953	0.6555240154266357	3.5090503692626953	nan	inf
monomer-50-nr2-run1_result_107	75	EELFKEVEEKVKGLKEEVEAAPEEEKEEALKKFEEEMEKLKEEFEKALEE	1.5226722937081092	0.7536162222411639	91.31888580322266	0.636441707611084	3.192542314529419	nan	inf
monomer-50-nr2-run1_result_107	76	DEEFEEVEAEIEGAREEVEAAPEEEREAAEAEYERLLEELEEEFEEAEEE	7.415328223419603	0.2513020531077267	92.4159164428711	0.5379226207733154	4.853796005249023	nan	inf
monomer-50-nr2-run1_result_107	77	AAAFAEVLARVAGRLAAVAAAPAAEQAAALAELLAELKALLEEFERALRA	2.383950657191795	0.5999073299496928	94.19660186767578	0.6687973737716675	2.6051018238067627	nan	inf
monomer-50-nr2-run1_result_107	78	EEAFKEAEEKLKGKLEEVEKAPEEEKEKKLKELEEFKKELEKEFEEAEEK	1.654700914247993	0.7034018541764708	91.08343505859375	0.6200770139694214	3.4333605766296387	nan	inf
monomer-50-nr2-run1_result_107	79	EEKLKEVLEKIKGLKEEVEAAPEEEKEEALKKFEEELKKLEEDFKKALEE	1.5341337433636886	0.747270286853623	89.63851165771484	0.5906304121017456	3.6639113426208496	nan	inf
monomer-50-nr2-run1_result_107	80	EAALEAALAALLGRLAEVLAAPPEERAAALEELLAFLDELAAAFAAAEAA	3.0803603571268217	0.5387178993002409	95.03640747070312	0.6657522916793823	2.5823144912719727	nan	inf
monomer-50-nr2-run1_result_107	81	MEKLKEVLEKILGKLKEVLAAPKEEQEAALKKFLEELKKLLKDLEKALEE	1.7498200003282243	0.7317061142356315	92.02574920654297	0.6535413265228271	3.3105525970458984	nan	inf
monomer-50-nr2-run1_result_107	82	EEKFEEAEKIEEGFKKKVEEAPEEEKEEAEKELEKFKEELKELYKEAEEE	2.014500379268472	0.6032049106971683	87.80744171142578	0.5893595218658447	3.9403951168060303	nan	inf
monomer-50-nr2-run1_result_107	83	SAAFAAALAALAGALAAAAAAPEAERAAALAELEALLAELAAAFAAALAA	2.577598648943902	0.5721697796721338	91.5736312866211	0.6586719751358032	2.8663816452026367	nan	inf
monomer-50-nr2-run1_result_107	84	AAAAAAALARLAGLAAAVAAAPPEERAAAQAELDAALAALQAEFAAAAAA	2.1738572652392585	0.6161442748748182	94.2084732055664	0.7161533832550049	2.291335105895996	nan	inf
monomer-50-nr2-run1_result_107	85	EEALKEVLEKIKGLLEEVLAAPEEERAAALKEFLEKLKELKEEFKKAEEE	1.5624369264909743	0.7597379363392353	89.14644622802734	0.6149528622627258	3.9978463649749756	nan	inf
monomer-50-nr2-run1_result_107	86	EEAFEEVLEKLEGLLEEVEEAPEEEREKALAELEEKLKELQEEFEKALEE	2.2528639655625957	0.5943123708706151	88.73235321044922	0.5656160712242126	3.9498400688171387	nan	inf
monomer-50-nr2-run1_result_107	87	DAALAEVLAQEAGLRAEVEAAPEEEREAARAEYEAALAELAAAYAAAAAA	1.5774922298101892	0.7527359910341248	89.01825714111328	0.6496896743774414	3.1400065422058105	nan	inf
monomer-50-nr2-run1_result_107	88	AAAFAEVAAEVAGLAAEVAAAPEAERAAALAEFQAKLEELQKKVAEALEA	1.4049684155817062	0.7861002821358758	91.30738067626953	0.667876124382019	2.887327194213867	nan	inf
monomer-50-nr2-run1_result_107	89	EEALEEVLAEIAGRLEEVLAAPPEEQAEALAEFEEELEELEEEFEEAEEE	2.450008112783441	0.6196004005728099	94.09563446044922	0.697681725025177	2.916696310043335	nan	inf
monomer-50-nr2-run1_result_107	90	EELFEEVERIREGARREVEAAPEEERAAAEEELERLEEELEELYREAEEA	2.354512451617062	0.6172613472403569	95.68875122070312	0.7134740352630615	2.6292355060577393	nan	inf
monomer-50-nr2-run1_result_107	91	AEAFRAVLERIAGLRAEVEAAPEEEREAARARLEEELERLRAEFEEALRA	1.8762495444330767	0.6860160988478831	92.22268676757812	0.6248490214347839	2.983598470687866	nan	inf
monomer-50-nr2-run1_result_107	92	AEALAAVLARVAGLLQEALAAPAEEQAAALAELAARLAELAADFAAAAAA	2.7443684237861627	0.5580832664223485	94.13761138916016	0.6838817596435547	2.4939355850219727	nan	inf
monomer-50-nr2-run1_result_107	93	MAAFREVLAEVLGALEEVLAAPPEEREAALAALLARLEELRAAFEEALRR	2.4861799025316684	0.6004809612483869	93.85501098632812	0.668403685092926	3.1995606422424316	nan	inf
monomer-50-nr2-run1_result_107	94	AAALAAVLAEIAGRLEAVAAAPEEAQAAARAELEAALAALAEAFAAAAAA	2.9824445190053126	0.4906862134066879	90.4417495727539	0.6527763605117798	2.7870032787323	nan	inf
monomer-50-nr2-run1_result_107	95	EEAFEAVEARLAGLEAEVEAAPEEERAAARAALEAEKERLKAAFEEAERA	2.0054526771871477	0.6626007119232479	93.85396575927734	0.6726467609405518	2.80070424079895	nan	inf
monomer-50-nr2-run1_result_107	96	AAAFAEVLARIAGRLQEVLAAPPEEQAAALEAFLAELERLREDFAAALAA	2.4303410227139297	0.6318763453349205	95.1581802368164	0.7147253751754761	2.38590145111084	nan	inf
monomer-50-nr2-run1_result_107	97	AAALAEAAAAVAGLAAAVAAAPAAERPAALAALRAALAELQAAFEAAARA	2.064977291638167	0.6505432361760757	91.60142517089844	0.6760613918304443	2.6893982887268066	nan	inf
monomer-50-nr2-run1_result_107	98	SAAFAAVLAEALGLLERVLAAPPEERAAALEEFAARLRELAAAFAAALAA	1.699422782891252	0.7314513125655329	92.1274185180664	0.6740198135375977	2.726210594177246	nan	inf
monomer-50-nr2-run1_result_107	99	MEAFEEVLEKVKGLLEEVEAAPEEEREAAQKKLEEELKELLKEFEEALKA	1.2585394085309343	0.8165382919601446	89.79265594482422	0.5847753882408142	3.6174771785736084	nan	inf
monomer-50-nr2-run1_result_108	0	MDKSIEEAEYGKILKEIEEELGLDSEEKRKEAEKKAKERYEEAKKKFEEE	4.656839766176362	0.40312997930052097	84.69012451171875	0.5632107853889465	5.816558837890625	nan	inf
monomer-50-nr2-run1_result_108	1	HHHSLEDAEYGKILEEIEEELGLESEEKREEAERLAEERYAEALAKFREE	5.8118267957087975	0.3189057172790522	82.51921844482422	0.5881008505821228	6.571853160858154	nan	inf
monomer-50-nr2-run1_result_108	2	DDAAPEDADFGRILAEIAAERGLDTPERVAAALAEAAARYAAARARFAAE	9.996256706067713	0.12100921574381132	82.61408233642578	0.5217560529708862	7.385448455810547	nan	inf
monomer-50-nr2-run1_result_108	3	IDESEEEAEYGKILEEIYKELGLETEEKIEEAEKLAKEKYEEAVKKFEEE	4.536298932557101	0.41144534920393533	83.748046875	0.5629425048828125	5.889614105224609	nan	inf
monomer-50-nr2-run1_result_108	4	MESSIEEAEYGKILEEIEEELGLDSEEKREEAEKLARERYEKAVEYFEKN	5.222274748896359	0.35067704312985964	81.89693450927734	0.5722548961639404	6.389890193939209	nan	inf
monomer-50-nr2-run1_result_108	5	MERSPADAEFGRILEEIAAERGLDSPERIAEALREAAERYAEAVARFRAN	9.384441277261466	0.12932287979757084	88.75792694091797	0.5764147043228149	5.2170844078063965	nan	inf
monomer-50-nr2-run1_result_108	6	MDSSPEDAEFGKILEEVEEELGLDSEEKREEALRRARELYEEAVRKFEEN	5.543510718263036	0.3532163279837997	86.58890533447266	0.5987874865531921	5.702775955200195	nan	inf
monomer-50-nr2-run1_result_108	7	FDASPEDADPGRIREEIAARLGLDSEERRAEAEALAEEAYREAVARFERE	15.443503798593866	0.06055942202134562	80.90601348876953	0.4312162399291992	10.990619659423828	nan	inf
monomer-50-nr2-run1_result_108	8	MDKSPEDAEFGKILEKIAEELGLETEEKIEEALRKAEEEYKKAVEYFEKN	10.562287247659828	0.11394617937591761	83.35079193115234	0.44837087392807007	8.556909561157227	nan	inf
monomer-50-nr2-run1_result_108	9	IEESPEEAEFGKILEEVEKEKGLETEEKIAEAKKEAEELYEKAKEKFEKE	4.918451157473627	0.4342048869837797	75.90443420410156	0.4098639488220215	8.995338439941406	nan	inf
monomer-50-nr2-run1_result_108	10	MEESEEDAEFGKILEEIYKEKGLDSEEKIKEAEEEAEKKYKEAVEKFKKE	6.697271477469655	0.22264874400868398	77.04582214355469	0.37970152497291565	9.597372055053711	nan	inf
monomer-50-nr2-run1_result_108	11	IEESPEDAEYGKIKKEIEEKLGLDSEEKREKAEKEAKEKYEEAKKYFEEN	5.293217527126038	0.3968478766130503	84.45220184326172	0.570275068283081	5.7301926612854	nan	inf
monomer-50-nr2-run1_result_108	12	IDKSPEEAEFGKIKEEIYEELGLDSEEKRKEAEELAEKRYKEAKKKFEEE	5.1326627112818075	0.3754298747393834	83.78738403320312	0.552525520324707	5.997645378112793	nan	inf
monomer-50-nr2-run1_result_108	13	IDESIEDAEYGKIKKKIEEELGLETEEKKEEAEKKAKEEYEKAVEKFKKE	4.99233150306484	0.3484376129159543	81.56857299804688	0.5163938999176025	6.386834144592285	nan	inf
monomer-50-nr2-run1_result_108	14	MEESPEDAEYGKILERIEEELGLETEEKRKEAEELAKEEYERAVKEFEEN	5.43026837924685	0.35355607692388735	88.02015686035156	0.616194486618042	5.095890522003174	nan	inf
monomer-50-nr2-run1_result_108	15	IDKSIEDAEYGKILEEVAKKYGLDSEEKIKKAEEEAEKLYEQALKYFEEN	8.641102693812151	0.1480018021513814	76.89028930664062	0.4156436324119568	11.43333625793457	nan	inf
monomer-50-nr2-run1_result_108	16	IDKSPEDAEYGKILEEVKKELGLDSEEKIKEAEEKAKKLYEEAVKKFKEE	5.657005714306354	0.335916458162248	82.72901916503906	0.5474675893783569	6.627810955047607	nan	inf
monomer-50-nr2-run1_result_108	17	MEESPEDAEFGKILKEIEEKYGLETEERKKKAREEAEKKYEEAKKKFEEE	5.06404834000215	0.4006187161229814	80.87230682373047	0.5038845539093018	6.805754661560059	nan	inf
monomer-50-nr2-run1_result_108	18	IKSSPEEAKYGEILKKVKEEMGLETEEKIAEAEKKAKELYEEAKAYFEKN	5.511873655052153	0.33475269264134755	82.0143814086914	0.5535324811935425	6.382997512817383	nan	inf
monomer-50-nr2-run1_result_108	19	IDKSEEEAEFGKILKEILEKYGLDSEEKIKKALEEAKKRYEEALKKFKEE	11.292560057805794	0.10388344496314883	89.04558563232422	0.4943716526031494	6.601491451263428	nan	inf
monomer-50-nr2-run1_result_108	20	MKSSIEDAEYGKILEKIKEELGLDTEEKIKKAEELAKEEYEKAVKYFKEN	5.315184546559923	0.3491802329592848	82.62020111083984	0.5449583530426025	6.371399879455566	nan	inf
monomer-50-nr2-run1_result_108	21	MEESEEDAEYGKILKEIEEELGLDSEEKIEEAKKKAEEKYEEAKKKFEEE	5.311887373160098	0.36184696895661117	84.23113250732422	0.5418280959129333	5.9510626792907715	nan	inf
monomer-50-nr2-run1_result_108	22	MDKSEEDAEYGKILKELEEKYGLDSEEKKKKVKEEAEKRYKEAKEKFKKE	5.620774146408464	0.3463070903437012	81.20832061767578	0.5259908437728882	7.066615581512451	nan	inf
monomer-50-nr2-run1_result_108	23	MDSSPEEAEYGKILEEIEEELGLDSEERRERAEELARERYAEAVAKFEKN	5.429490803354805	0.3376669960128072	84.4186782836914	0.5979689359664917	5.846523284912109	nan	inf
monomer-50-nr2-run1_result_108	24	MDSSIEDAEFGKILEEIYKELGLETEEKIKEAEKKAKEEYEKAVAKFLKE	7.095279712573259	0.20697550185732916	74.35659790039062	0.3555951714515686	11.461723327636719	nan	inf
monomer-50-nr2-run1_result_108	25	MDNSIEDAEFGKILEEIAKELGLETEEKIEEALKKAEEKYKEALKKFEEE	8.325712102055876	0.16496369178855755	77.7979507446289	0.4078090190887451	9.564577102661133	nan	inf
monomer-50-nr2-run1_result_108	26	IDKSEEDAEYGKILKEIEEELGLETEEKIEEAKKKAKEEYEKAKKKFEEE	4.838112344586476	0.4118174900239093	79.58636474609375	0.4788215458393097	7.171892166137695	nan	inf
monomer-50-nr2-run1_result_108	27	IEESEEDAEFGKILEEILKEYGLDSEERIKKALEEAEKRYKEAVEKFKKE	9.528408366649836	0.1330081989172713	80.4693374633789	0.4060823321342468	9.092269897460938	nan	inf
monomer-50-nr2-run1_result_108	28	IEHSPEEADYGKILERIEEELGLDSEERREEARRLAEEEYERAVRYFEEN	1.3121031360917292	0.8907561362401647	84.02912139892578	0.6350163817405701	5.555587291717529	nan	inf
monomer-50-nr2-run1_result_108	29	MEESEEEAEYGKILEEIKKKLGLDSEEKRKEAEKLAKEEYEKAKKKFEEE	4.774391399126785	0.41226130856250653	83.90483856201172	0.5581874251365662	6.162618160247803	nan	inf
monomer-50-nr2-run1_result_108	30	IDSSPEEADYGKILEEIAKERGLDSEEKIKEALEEAEKRYREAVKKFEEE	7.907474167097505	0.16292151268053115	75.79193878173828	0.40607979893684387	9.956177711486816	nan	inf
monomer-50-nr2-run1_result_108	31	IKSSIEDAEYGKILEEIKKELGLETEEKIKEAEKKAEEKYKEAKEYFEKN	5.407798968291999	0.34132628672294707	83.8480453491211	0.5714783668518066	6.0794453620910645	nan	inf
monomer-50-nr2-run1_result_108	32	IDSSEEDADFGKILEKIAEELGLDSEEKIKEALEKAEKEYKKAVEKFKKN	8.25887621025575	0.15784603520593832	78.12138366699219	0.4235866069793701	9.111709594726562	nan	inf
monomer-50-nr2-run1_result_108	33	IKESLEDAEFGKILEKIKEELGLDSEEKIKEAEELAEKKYKEALEYFEKN	5.4022988394109674	0.3240685779000802	82.18706512451172	0.5451650619506836	6.44684362411499	nan	inf
monomer-50-nr2-run1_result_108	34	IEESPEDAEFGKILEELEEEYGLDSEEKREKVREEAEKRYKEAVEKFKKE	5.253322845731759	0.3721576901417666	82.15422821044922	0.5460131764411926	6.513389587402344	nan	inf
monomer-50-nr2-run1_result_108	35	MHHSPEEAEYGRILEEIEEELGLDSEERRAEARRLAEERYRAAVERFRRE	5.318853840089583	0.3676617991796431	87.72650146484375	0.6363347768783569	5.197017192840576	nan	inf
monomer-50-nr2-run1_result_108	36	LDSSPEEAEFGRILERVLEERGLDSPERIREALEEAERLYREALERFRRE	5.325946647702841	0.37852303483950567	88.3887939453125	0.6324961185455322	4.698022365570068	nan	inf
monomer-50-nr2-run1_result_108	37	MESSKEEAEYGKILEEIEKELGLDSEEKRKKAEEEAKKRYEEAKKKFEEE	4.8835476666216495	0.39320484181832716	84.76768493652344	0.5810129642486572	5.823413848876953	nan	inf
monomer-50-nr2-run1_result_108	38	YDESPEEAEFGKILEEIEAELGLDSEERREEARRLAEERYREARRRFEEE	5.218691893298591	0.3698157580937185	86.96236419677734	0.5966283679008484	5.295555591583252	nan	inf
monomer-50-nr2-run1_result_108	39	MHHSPEEAERGRILAEIAAELGLTTPERIAEAEALAEERYAEAVRRFEEE	8.161596162575583	0.15638493300977474	84.54081726074219	0.5117155313491821	6.263248443603516	nan	inf
monomer-50-nr2-run1_result_108	40	IDSSIEDAEFGKILKKIEEELGLDSEEKIEEALKKAEEEYKKAKEYFEKN	9.178248984092411	0.14545754818790466	76.435791015625	0.41102534532546997	10.774737358093262	nan	inf
monomer-50-nr2-run1_result_108	41	IDSSPEDAEYGKILKKIEEELGLETEEKKEEARKEAEKAYEEAKKKFEEE	5.360053048901257	0.36254712846838666	84.03711700439453	0.552324116230011	6.151057243347168	nan	inf
monomer-50-nr2-run1_result_108	42	MHHSMEEAEYGKILEEIKKELGLDSEEKIKKAEEEAKKRYEEAKEYFEKN	5.328838729999212	0.3703635159183359	83.84166717529297	0.5681959390640259	6.185051918029785	nan	inf
monomer-50-nr2-run1_result_108	43	IKNSKEDAEYGKIKKKIEEELGLDSEEKKEEAEKEAEKRYEEAKKYFEEN	5.6959991336423945	0.32241682332475613	80.65863037109375	0.5375925898551941	6.552210330963135	nan	inf
monomer-50-nr2-run1_result_108	44	IEKSIEDAEFGKILEEILKEKGLDSEEKIKEALKEAEERYKEAKKYFEEN	8.504611999595518	0.15439039260275556	76.03473663330078	0.42098864912986755	9.451725959777832	nan	inf
monomer-50-nr2-run1_result_108	45	IDSSLEDAEFGKILEEVEKELGLETEEKIKEAKEKAEKLYEEALKKFKEE	7.461317269726012	0.2106559016933728	77.67167663574219	0.4023556113243103	10.125479698181152	nan	inf
monomer-50-nr2-run1_result_108	46	MESSPEEAEYGKILKEVAEELGLDSEEKKKEAEEKAKKLYEEAKKKFEEN	5.222743578365441	0.37094143340537983	84.33956146240234	0.5634554028511047	5.922486782073975	nan	inf
monomer-50-nr2-run1_result_108	47	IDESEEDAEFGKILEEIEEELGLDSEEKIEKALEEARKRYEEAKKYFEEN	9.545049514988746	0.15420099952687574	76.02505493164062	0.3960701525211334	11.342110633850098	nan	inf
monomer-50-nr2-run1_result_108	48	IDESLEDADFGKIKEKIEEELGLDSEEKRREAEEKAEKAYKEALKKFEEE	13.599301543431915	0.07831184162592777	76.7826156616211	0.37003156542778015	12.603351593017578	nan	inf
monomer-50-nr2-run1_result_108	49	MESSIEDAEFGKILEKIEAELGLDTPEKREEALAKAKKEYEAAVKKFEEE	10.140342126771351	0.12398803858754201	78.78108215332031	0.37533608078956604	9.62447452545166	nan	inf
monomer-50-nr2-run1_result_108	50	MEKSEEDAEYGKILEEIKEKLGLDTEEKIKKAEEEAEKKYKEAKEKFKKE	5.276483805032791	0.36852427131423005	81.11580657958984	0.5262218117713928	6.742465496063232	nan	inf
monomer-50-nr2-run1_result_108	51	IDESPEDAEFGKILEKIEKELGLETEEKKEEARKRAEEEYEKAVAKFKEE	5.436569161668271	0.34792921001503435	83.52232360839844	0.5606495141983032	6.369560241699219	nan	inf
monomer-50-nr2-run1_result_108	52	MDSSPEDAEFGKIYEKIAEEKGLETEEKKKEAEEEAEKKYKEAKEKFEKN	12.277468045772283	0.08800421189493286	76.5132827758789	0.33851057291030884	12.854439735412598	nan	inf
monomer-50-nr2-run1_result_108	53	IDKSPEDAEYGKILKELEEKYGLDSEERKEKVREEAERKYKEAVEYFEKN	5.483730472862989	0.3694282425448746	84.08382415771484	0.5800516605377197	5.997898101806641	nan	inf
monomer-50-nr2-run1_result_108	54	MDESEEDAEFGKILEEIEEELGLETEEKREEAEELARERYEEAKRRFEEE	5.167820497278805	0.3349895156445814	82.48535919189453	0.5334765911102295	6.312407493591309	nan	inf
monomer-50-nr2-run1_result_108	55	MEESPEEAEYGKILEELREEYGEDSEERRRRIEEEAERRYREAVKRFEEE	5.007702089993566	0.40289966133707183	84.73650360107422	0.5736894607543945	5.638330936431885	nan	inf
monomer-50-nr2-run1_result_108	56	IENSEEEAEFGKILEEIEKELGLETEEKKEKAKEEAEKKYKEAKKKFEEK	4.897863535816335	0.4071240528242269	84.5399169921875	0.5576609969139099	5.732071399688721	nan	inf
monomer-50-nr2-run1_result_108	57	IDKSPEDAEFGKILEEIKKKKGLETEEKIKEAEKEAEKKYKEAKAKFEKE	5.621864814033302	0.33921819870362496	82.51820373535156	0.5384377241134644	6.634181022644043	nan	inf
monomer-50-nr2-run1_result_108	58	IDESIEDAEFGKILEKILEEKGLDSEEKIEEALKEAEKKYKEAVEKFKKE	9.958410118314195	0.11319260728901058	81.01215362548828	0.4421517252922058	8.828269004821777	nan	inf
monomer-50-nr2-run1_result_108	59	IDNSPEDAEYGKILEKILEELGPETEEKIEEAEKKAKEEYEKAVEYFKKN	5.7714101073341215	0.31009374784679705	86.86067962646484	0.6002508401870728	5.303703784942627	nan	inf
monomer-50-nr2-run1_result_108	60	IDKSEEDAEYGKILEEIEKELGLDSEEKIKEAKELAEKKYKEAKEKFEKE	5.368380965837749	0.36638497154439326	85.839599609375	0.5786097049713135	5.80320930480957	nan	inf
monomer-50-nr2-run1_result_108	61	IEKSKEEAELGKIKKKIEEELGLDSEEKKEEAEKLAEEEYEKAKKYFEEN	5.308435988206848	0.31570970688333366	83.22576141357422	0.5438501834869385	5.925256729125977	nan	inf
monomer-50-nr2-run1_result_108	62	ISSSPEDAEFGKILEKVEKELGLETEEKKKEALEKAEKLYKEAKEYFEKN	9.6612633425179	0.13799606974110243	82.3208999633789	0.44092637300491333	8.26956844329834	nan	inf
monomer-50-nr2-run1_result_108	63	IDNSIEDAEFGKILEEIFEELGLDSEEKIEKALEEAEKKYEEALKKFEEE	10.022331347435735	0.12320441876041519	78.57816314697266	0.43548384308815	9.484658241271973	nan	inf
monomer-50-nr2-run1_result_108	64	IDNSIEDADFGKILEEIEKEKGLDSEEKKEEAKKEAEKRYKEALEKFRKE	3.694253225920681	0.5536667335473374	79.74549865722656	0.5259412527084351	7.499421119689941	nan	inf
monomer-50-nr2-run1_result_108	65	IESSEEEAEYGKIKEEIEKELGLDTEEKKKKAEELAKKKYEEAKEKFKKE	4.919933626947002	0.38783130598242593	84.49700927734375	0.5674706697463989	5.987366199493408	nan	inf
monomer-50-nr2-run1_result_108	66	MEKSKEDAEYGKILKEIEEELGLDTEEKKKEAEKLAKEKYEEAKKKFEEE	5.002324532224628	0.3771967845195458	84.75373077392578	0.5670857429504395	5.993988990783691	nan	inf
monomer-50-nr2-run1_result_108	67	IENSIEDAEYGKILEEIEKELGLDTEEKREEAEKLAEERYKEALKRFEEE	5.567202849803467	0.3520878358559854	84.71700286865234	0.5909032821655273	6.088543891906738	nan	inf
monomer-50-nr2-run1_result_108	68	IEESEEEAEFGKILEEIEKELGLETEEKIKEAEEKAKKEYEEAKKKFEEE	20.079935341203914	0.0272926194886332	86.6943359375	0.4538663923740387	8.26406478881836	nan	inf
monomer-50-nr2-run1_result_108	69	IEESEEDAEFGKILKEIEEELGLETEEKKKEAKELAEKKYEEAKKYFREN	4.833155289002332	0.40599534841317253	84.4937515258789	0.5718059539794922	6.054899215698242	nan	inf
monomer-50-nr2-run1_result_108	70	IDSSEEDAEFGKILEKILEELGLDTEEKIKEALKKAEEAYEEAKKKFEEE	7.907222789355423	0.18460170302579965	78.53849792480469	0.4055529832839966	10.07703971862793	nan	inf
monomer-50-nr2-run1_result_108	71	ISSSKEEAEFGKILEKIEEELGLETEEKKKEAEEKAKEEYEKAKEKFKKN	8.865471556769773	0.17281709321587646	79.81993865966797	0.38365331292152405	11.081340789794922	nan	inf
monomer-50-nr2-run1_result_108	72	IDSSIEDAEYGKILKEIEEELGLDSEEKKKEAEKKAEERYAEAKKKFEEN	5.2863086652978835	0.3548011465022924	83.17411041259766	0.5640109777450562	6.390019416809082	nan	inf
monomer-50-nr2-run1_result_108	73	IDSSPEDAEYGKILEKIKEELGLETEEKRKEAEKLAEEKYKAAVEKFKKN	5.519687342183006	0.3520914798194501	83.66175842285156	0.5573635101318359	6.393794536590576	nan	inf
monomer-50-nr2-run1_result_108	74	IEESEEEAEFGKILEKIEEELGLDSEEKRKEALEKAEKLYKEAVERFKKE	8.076125554512608	0.19412365138189344	81.74038696289062	0.4232756495475769	8.412782669067383	nan	inf
monomer-50-nr2-run1_result_108	75	FSSSPEEAEYGKILEEVRKELGLETEEKIKKAEEEAKKRYEEAKKKFEEE	4.785044738252515	0.4356418005310936	74.38772583007812	0.3901491165161133	9.158790588378906	nan	inf
monomer-50-nr2-run1_result_108	76	ISSSPEEADYGKILEEIYEELGLDTEERRAEAERLAEERYKAAVAYFEEN	2.8171907054269636	0.619237467163029	77.06012725830078	0.569648027420044	7.371724605560303	nan	inf
monomer-50-nr2-run1_result_108	77	IDESPEEAEYGKILEEIEEELGLETEEKREEAEKLAKERYEQAKKKFEET	5.156628034986778	0.3653150256560803	86.21358489990234	0.5891096591949463	5.370907783508301	nan	inf
monomer-50-nr2-run1_result_108	78	IENSIEDAEYGKIKEEVEKELGLETEEKRKEAEEKAEELYKKAVEKFKKE	5.128156864059081	0.3946782280946334	84.41669464111328	0.559330940246582	6.143067836761475	nan	inf
monomer-50-nr2-run1_result_108	79	MESSIEDAEYGKILKEIEEELGLDSEEKKKEAEEKAEKEYKKAVEYFEKN	5.381479873604581	0.3558707799116535	82.89164733886719	0.55885910987854	6.3667755126953125	nan	inf
monomer-50-nr2-run1_result_108	80	MDKSPEDAEYGKILEEIKEELGLDSEERREEAEREAERRYKEAVEKFEKE	11.731415875882785	0.10334144841147562	79.66163635253906	0.3603714406490326	13.027562141418457	nan	inf
monomer-50-nr2-run1_result_108	81	IDHSLEEAEFGKIYEEIAAELGLDTEERRAKAEELAEKRYREALKKFEEE	6.398748261780713	0.2302742883184828	74.8116683959961	0.37502521276474	11.0231351852417	nan	inf
monomer-50-nr2-run1_result_108	82	IENSEEEAEFGKILKEIEEELGLDSEEKKKEAREKAEKKYKEAVEKFKKN	5.0645327464485055	0.3908657310065666	84.7793960571289	0.5781195163726807	5.753578186035156	nan	inf
monomer-50-nr2-run1_result_108	83	IESSEEDAEFGKILEKIEEELGLETEEKIEEALKKAKEEYEKAKKKFKEE	9.042079116294353	0.15334817007319435	78.1944808959961	0.3990989327430725	10.3237886428833	nan	inf
monomer-50-nr2-run1_result_108	84	MDKSIEDAEFGKILKEIEEELGLETEEKRKKARELAEKRYKEALKKFEEN	5.189091599306969	0.38221887193817605	82.49333953857422	0.5298973321914673	6.752213001251221	nan	inf
monomer-50-nr2-run1_result_108	85	IEESEEDAEYGKILKKIEEELGLDSEEKIEEAKEKAKKEYEKAVKKFKEE	5.098892916040419	0.3986634519666795	75.9491195678711	0.42236366868019104	8.636040687561035	nan	inf
monomer-50-nr2-run1_result_108	86	IDSSIEDAEYGKILEEIKKKKGLDTEEKIKEAEKEAKKKYEEALEKFKKN	5.607267248329653	0.3357601433075476	80.90559387207031	0.5395572185516357	6.941838264465332	nan	inf
monomer-50-nr2-run1_result_108	87	YENSIEDAEYGKILEKIKEELGLDSEEKIKEAEKKAEEEYKKAVKKFEEN	5.476825088075278	0.34936516969122233	80.56977081298828	0.5305852890014648	6.944423198699951	nan	inf
monomer-50-nr2-run1_result_108	88	INKSIEDAEYGKILEEIYKELGLETEEKKKEAEKLAEEKYKEAVEKFKKN	5.262602774623791	0.37618834759370323	83.61437225341797	0.5773485898971558	6.276946544647217	nan	inf
monomer-50-nr2-run1_result_108	89	MDKSLEDAEFGKILEKILEELGLDTEEKIKEALEKAKEEYEKALAKFKKE	8.749164649391703	0.14903375613394415	79.73817443847656	0.41769006848335266	9.240680694580078	nan	inf
monomer-50-nr2-run1_result_108	90	LEESEEDAEYGKILEKIAEELGLDSEEKIAEAEKLAEEEYEKAKKYFEEN	12.5786392792875	0.08600561009729082	82.36778259277344	0.4113771617412567	10.17983627319336	nan	inf
monomer-50-nr2-run1_result_108	91	IDSSIEDAKYGDILKKIEEELGLDSEEKIEEAKKKAEEEYKKAKKRFEEE	8.25624177485685	0.17182606472488213	76.07939147949219	0.3755272924900055	11.31816577911377	nan	inf
monomer-50-nr2-run1_result_108	92	MEKSPEDAEYGKIKKEIEEKLGLDTEEKIEEAEKLAEEEYKKAKEKFEKE	5.299423860227646	0.3649065039420835	84.09602355957031	0.5471110343933105	6.062345027923584	nan	inf
monomer-50-nr2-run1_result_108	93	MKSSISEADYGKIYEKIAEELGLDTEEKIKEAEEKAEEEYKKAKEYFEKN	3.6047760206790507	0.5541640111058154	86.23857116699219	0.5825014114379883	5.297300815582275	nan	inf
monomer-50-nr2-run1_result_108	94	LTRSPEEADPGRIRERIEEELGLETEERREEAERRAREEYERAVRRIEEE	18.705083083913433	0.033946675599274265	81.86766815185547	0.42015552520751953	10.753515243530273	nan	inf
monomer-50-nr2-run1_result_108	95	IDSSEEDADYGKILKEIEAELGLDSEEKRKKAEELARKRYEEAKKKFEEE	6.614518687266113	0.2927974788012485	81.12982177734375	0.5281554460525513	7.2458062171936035	nan	inf
monomer-50-nr2-run1_result_108	96	IEESEEDAEFGKILEEIEEELGLETEEKREEAEELARKKYEEAVEKFKKE	5.733324185262027	0.31565578448092063	83.2493896484375	0.5562551021575928	6.34645938873291	nan	inf
monomer-50-nr2-run1_result_108	97	IEKSKEDAKYGEIKEKIEKELGLETEEKKEEAEKKAEEEYKKAVEYFEKN	5.583587715306319	0.3158508192792311	77.13905334472656	0.3687089681625366	11.733450889587402	nan	inf
monomer-50-nr2-run1_result_108	98	LDSSIEDADFGKILKEIEEKLGLDSEEKKKKALEEAKKKYEEAKAKFEKE	7.557421420704025	0.19736933776197244	75.8814697265625	0.3840653896331787	10.38966178894043	nan	inf
monomer-50-nr2-run1_result_108	99	IDKSIEDAEYGKIKEEIEKELGLDSEEKKKEAEEKAKKEYEKAVEKFKKE	4.82764153431933	0.37679024073166656	85.29019165039062	0.5622320175170898	5.637118816375732	nan	inf
monomer-50-nr2-run1_result_109	0	AKKIVLSDEEVEIELPDGKTVTVRVVTTESDLATDPEYKVETTLYVDGVE	8.897516174196902	0.16905415164965515	64.17244720458984	0.3233220875263214	12.300759315490723	nan	inf
monomer-50-nr2-run1_result_109	1	AKWILLSDEEVEIKLPNGKTVTLRVVTEQTDLATDPKLEVKTTVYIDGVE	0.5926962780776157	0.9378232025060719	93.98997497558594	0.6589444279670715	3.8034608364105225	nan	inf
monomer-50-nr2-run1_result_109	2	AKLILVKDEEVEVELPDGKVVTVRVVTYKTDLETDPKEEVKTVLYIDGEE	3.72915315789455	0.42112835617895145	72.1207275390625	0.40819528698921204	10.201776504516602	nan	inf
monomer-50-nr2-run1_result_109	3	AKKIVLSNEEKEIQLPDGKTVTVRVVTTETDLATDPEKKVTTELYVDGVK	1.363399368153903	0.8364281138224977	85.07941436767578	0.5452389717102051	6.527968406677246	nan	inf
monomer-50-nr2-run1_result_109	4	AKWILLKDEEKEIELPDGKVVTLRIVTYETDLETDPKKEIKTEVYIDGEK	1.733552047642847	0.7506146361144271	87.73606872558594	0.5631951093673706	5.938405990600586	nan	inf
monomer-50-nr2-run1_result_109	5	AKKILVKDEEKEIKLPNGKTVKLRVVTYKSDLETDPEYKEETEIYVDGEK	3.2945125837945417	0.4200819568705672	86.51271057128906	0.5238352417945862	6.230395317077637	nan	inf
monomer-50-nr2-run1_result_109	6	AKLITVADLTVDIQLPDGKTVTLRVVTTVTDLATDPTYKVTTTLYVDGVE	3.518684286520469	0.6431771458232147	85.66932678222656	0.5853283405303955	5.881743431091309	nan	inf
monomer-50-nr2-run1_result_109	7	AEWITLSDEERDIQLPNGETVTLRVVTEVTDLATDPRYEVRTTVYVDGVP	0.7135921491545929	0.9154784826830499	91.37217712402344	0.6291030049324036	4.422169208526611	nan	inf
monomer-50-nr2-run1_result_109	8	AKLILVSDEEVEIELPDGKVRTLRVVTTRTDLATDPEEKVTTKLYIDGEE	1.7425668106728829	0.7475489521202501	85.34697723388672	0.5605083703994751	6.519540786743164	nan	inf
monomer-50-nr2-run1_result_109	9	AKKILLKKEEKEVELPDGKVRKIIVETYETDLATDPEHKVETKVYVDGEE	1.854243856055668	0.705039253453454	86.70812225341797	0.5408905744552612	6.103107452392578	nan	inf
monomer-50-nr2-run1_result_109	10	AKKILLSDEEVEIQLPNGKTVTVRVVTTRYDPATDPEEKVETKLYVDGVE	2.8572839801381513	0.7817733036852712	86.46206665039062	0.5758881568908691	6.032566547393799	nan	inf
monomer-50-nr2-run1_result_109	11	AKWILVADIEVEVELPNGKTVTLRLVVRVTDPETDPRIEIKAELYVDGVK	3.036203652506258	0.4440277158388966	93.75115966796875	0.6450890302658081	3.7605299949645996	nan	inf
monomer-50-nr2-run1_result_109	12	AKLILLSDEEKLIEMPDGKVRKLRVVTTKTDLKTDPEEKIITEIYVDGEK	1.8277821575302182	0.732395335289902	84.96411895751953	0.549415647983551	6.738953590393066	nan	inf
monomer-50-nr2-run1_result_109	13	AKWILLANVEVDVQLPDGKTVTVRVVTRETDLATDPRREIKTEIYVDGVK	0.5531475746467538	0.945220489365292	94.53439331054688	0.6622815132141113	3.5246264934539795	nan	inf
monomer-50-nr2-run1_result_109	14	AKEILVSDEERLVELPDGRTVTVRVVTTVTDLETDPEYRVTTTLYVDGVP	2.3411024409597503	0.6230371798021822	89.02819061279297	0.6134509444236755	5.301169395446777	nan	inf
monomer-50-nr2-run1_result_109	15	AKLILLKDEEVEVQLPDGKTVTVRVVTYKTDLKTDPVEKVITEVYVDGVK	3.5457688772745093	0.40755670304471325	83.9747085571289	0.533045768737793	6.704570293426514	nan	inf
monomer-50-nr2-run1_result_109	16	AKLILVSDEEREIELPDGKVRTLRVLTYETDLATDPEHRVITLVYVDGEL	1.7917978438085556	0.6914924185129645	93.13575744628906	0.6531918048858643	4.005738735198975	nan	inf
monomer-50-nr2-run1_result_109	17	AKLITVANIEVEVELPNGKTVTVRVVTTVTDLATDPELKVTTTLYVDGVE	3.5251174196932364	0.6718002072601905	84.6063232421875	0.5634877681732178	6.101659774780273	nan	inf
monomer-50-nr2-run1_result_109	18	AKWILLKDEEVEIELPDGRTVTLRVVTRETDLETDPEYEVKTEVYVDGVK	3.2408647854122665	0.44128400116160243	92.17977142333984	0.5965038537979126	4.426337718963623	nan	inf
monomer-50-nr2-run1_result_109	19	AKLITLSDKEVKIEMPDGKVRTLRVVTTKTDLKTDPKLEIKTEIYLDGVK	1.3375300514657529	0.8533672486260108	86.18531036376953	0.5675836205482483	6.417169094085693	nan	inf
monomer-50-nr2-run1_result_109	20	AKWITVSDEEKKIEMPDGKVRTLRIVTKITDPETDPKIEIKTTVYIDGEE	1.1515736558440384	0.8434334578056227	92.07106018066406	0.6231815814971924	4.286021709442139	nan	inf
monomer-50-nr2-run1_result_109	21	AKKILLEDKEVEIELPNGKKVTLRIKTYEYDLETDPEYKVETKVYIDGEE	3.2554273171974026	0.43412705944145996	90.47311401367188	0.5799968242645264	4.972770690917969	nan	inf
monomer-50-nr2-run1_result_109	22	AEWITLKDETVDVQLPDGTTRTVRVVTKVTDLATDPNYEVKTTLYIDGVE	1.226949402725541	0.8057565026926735	91.54761505126953	0.6479438543319702	4.176023960113525	nan	inf
monomer-50-nr2-run1_result_109	23	MKKILLKEEEKEIELPNGKVVKLKIKTYMSDLETDKELKIKTEIYIDGEK	3.3391035466422405	0.41936939232392945	86.2538833618164	0.5412318706512451	6.343349933624268	nan	inf
monomer-50-nr2-run1_result_109	24	AKEILLKDEEKEIQLPNGETRTLRIVTTESDLETDPKYEVKTTVYIDGVE	1.3753595199189537	0.7865926668050162	91.92682647705078	0.6279464960098267	4.439524173736572	nan	inf
monomer-50-nr2-run1_result_109	25	AKWILVANIEVDIQLPNGKTVKLRVETYVTDIETDPNYEIKTKVYVDGVE	3.0883213578427506	0.7972387772837652	88.25157928466797	0.6230366230010986	5.051926612854004	nan	inf
monomer-50-nr2-run1_result_109	26	AKWIKLADVEVEIELPNGKTVTLRVVTTRSDLETDPREEIKTEVYVDGVK	0.6647339137029429	0.9254843939684091	92.60700988769531	0.6420817971229553	4.202722549438477	nan	inf
monomer-50-nr2-run1_result_109	27	AKKILLSKEEKDIQLPDGKTVKVIVETYEYDLATDPEKKVETRLYIDGVP	1.250712383818549	0.8227957015369795	82.9447250366211	0.5263363122940063	7.1618266105651855	nan	inf
monomer-50-nr2-run1_result_109	28	AKKILVKNEEKKIEMPDGTVRTLRIVTYETDLATDPKYEVITETYLDGEK	4.034362131184858	0.3521934364975576	68.83553314208984	0.3729951083660126	11.834104537963867	nan	inf
monomer-50-nr2-run1_result_109	29	AKLILISDEEKEIKMPDGKTRTLRVVTYKTDLETDPEEKIITETYIDGEK	1.9889566878725093	0.709546092396327	87.30735778808594	0.574838399887085	6.040830612182617	nan	inf
monomer-50-nr2-run1_result_109	30	AKWIKVSDEEVEIQLPNGKTVTLRVVTEVTDLETDPKLEIKTTVYVDGVE	2.493745170311731	0.8128298477049414	86.76461029052734	0.5574038624763489	5.931991100311279	nan	inf
monomer-50-nr2-run1_result_109	31	AKWILLSDVTVDVQLPNGKTVTVRLVTEESDLATDPEYKVKSTLYVDGVE	2.735076484664701	0.7549285571266294	91.43653106689453	0.6494133472442627	4.343090534210205	nan	inf
monomer-50-nr2-run1_result_109	32	AKLILVKNEEKEIQLPDGKTVTLKVVTYKTDLKTDPKEEIITEIYVDGEK	3.259982358223336	0.43156239571929	87.7027359008789	0.5596842169761658	5.763499736785889	nan	inf
monomer-50-nr2-run1_result_109	33	AKWILLKNEEKDIQLPDGKTVKLRVVTTETDLETDPKKEVKTEIYVDGVK	1.4747097220722558	0.800813153425854	87.307373046875	0.576636791229248	6.0525617599487305	nan	inf
monomer-50-nr2-run1_result_109	34	AKLITVSDEEREIEMPDGTVRTLRVVTTVTDPATDPRYEVITKTYIDGEE	1.3036589448807134	0.8011316881736635	89.20427703857422	0.6002501249313354	5.0230488777160645	nan	inf
monomer-50-nr2-run1_result_109	35	AKLITLKDEEVEIQLPDGRTVTLRIVTTVTDLETDPELKIKTEVYVDGVP	3.1855144363321566	0.4350205019681897	88.29606628417969	0.5515613555908203	5.686445236206055	nan	inf
monomer-50-nr2-run1_result_109	36	AKWILLEDKEVDIELPNGKVVKVRVVTRETDLETDPEYKVETELYIDGVK	0.8099473926663757	0.8969399249330459	91.96945190429688	0.6133230924606323	4.477735996246338	nan	inf
monomer-50-nr2-run1_result_109	37	AKLILIKEEEKEIQLPNGKTVKLKVVTYKTDLETDPKEEVITEIYIDGEK	2.161351217637218	0.6756613248328404	86.03750610351562	0.5617420673370361	6.305797100067139	nan	inf
monomer-50-nr2-run1_result_109	38	AEWITVSEEEKEIQLPNGETVTLKIVTEETDLATDPEYIVKTTIYVDGVE	8.093002799051698	0.2696284051413181	63.774105072021484	0.33904922008514404	11.723543167114258	nan	inf
monomer-50-nr2-run1_result_109	39	AKLILLKDEEKEIQLPDGKTVTLRVVTEKTDLETDPELKIITKIYVDGVE	2.7687613510664604	0.6717681698543155	78.24066162109375	0.46698373556137085	8.227396965026855	nan	inf
monomer-50-nr2-run1_result_109	40	AKLIKISDIEVEIEMPDGTVRTLRVVTTVTDLKTDPELKITTEIYIDGEK	1.4929216080252503	0.839263534964814	85.12043762207031	0.5500909090042114	6.316667556762695	nan	inf
monomer-50-nr2-run1_result_109	41	AKWIKLADLEVDIDMPDGTTRTLRLVVEKTDLATDPKEEVKATLYVDGVE	0.6012050871317998	0.9377772552932523	92.95867919921875	0.6520447731018066	4.040275573730469	nan	inf
monomer-50-nr2-run1_result_109	42	AKKITLADLTVEINLPNGETVTVRLVTTVTDLATDPELKVETTLYVNGVE	1.8118439923904535	0.7373130402595155	88.84634399414062	0.5945277214050293	5.117985725402832	nan	inf
monomer-50-nr2-run1_result_109	43	AKWITVSDLEVDIELPDGRTATLRVVTERTDLATDPRLEVRTRLFLDGVE	2.8552048661245495	0.47000092990106074	87.52580261230469	0.5884377360343933	5.401749610900879	nan	inf
monomer-50-nr2-run1_result_109	44	AKLILVSDEEVEIQLPDGTTATLRVVTYRTDLATDPREEIITELYLNGVP	3.6328089527394503	0.39531721462238134	85.193115234375	0.5693060755729675	5.947227954864502	nan	inf
monomer-50-nr2-run1_result_109	45	AKWILLEDKEVEIELPNGKTVTLRVKTYVSDLATDPKLEIKTEIYIDGVK	2.8006655297388923	0.7534831197115897	88.70249938964844	0.6034063100814819	5.093591213226318	nan	inf
monomer-50-nr2-run1_result_109	46	AKLILVEDKEEEIELPNGEKVKLKIVTYKTDLETDPEEKIITEIYIDGEK	1.5606717222294737	0.7629723625979904	86.94451141357422	0.562813401222229	6.018800258636475	nan	inf
monomer-50-nr2-run1_result_109	47	AKKILLADIEVDIQLPNGKTVKLRLKVYKTDLATDPELKVTAELYIDGVK	3.232393756706812	0.43616540833695916	89.02387237548828	0.5874942541122437	5.160432815551758	nan	inf
monomer-50-nr2-run1_result_109	48	AKWILVSDEEVEVELPDGRTVTVRVVTTETDLATDPEYKVKTELYVDGVK	0.9106623259681272	0.8746455042033048	91.46184539794922	0.6170907616615295	4.631062984466553	nan	inf
monomer-50-nr2-run1_result_109	49	AKWILLEDKEVEIQLPNGKTVTLRIVTRETDLETDPEKIIKTEVYIDGVK	0.7183508953882906	0.9180174938802251	91.95040893554688	0.6263225078582764	4.487951278686523	nan	inf
monomer-50-nr2-run1_result_109	50	AKEILLADIEVDIQLPDGTTVTVRLVVTRTDLATDPEDVIKAELYINGEK	1.4304905879301857	0.8272703596558546	88.35517120361328	0.6197015643119812	5.526134490966797	nan	inf
monomer-50-nr2-run1_result_109	51	AKLIELANIEVKVELPNGKTVTVRVVTTVTDIATDPELKIETKLYIDGVE	3.3209490893130824	0.6794662270572362	77.7645263671875	0.48154306411743164	7.826123237609863	nan	inf
monomer-50-nr2-run1_result_109	52	AKLILLENKEVEVQLPNGRTVTVRVVTYRTDLATDPKEEIITELYVDGVP	2.0965439929951364	0.6763874307344367	86.09487915039062	0.5779707431793213	6.173208236694336	nan	inf
monomer-50-nr2-run1_result_109	53	MKKILLKDEEKEIKLPNGEVVKLRIKTYVSDLETDDKLEIKTEIYINGEK	1.98662531514813	0.7486042725807651	89.14385223388672	0.5731372833251953	5.534571170806885	nan	inf
monomer-50-nr2-run1_result_109	54	AKLILLKDEEEEIELPDGRVRTLRVKTYVTDPETDPRLEVKTVTYIDGEE	4.370692576091226	0.39099472144637554	78.8172607421875	0.4918774962425232	8.065681457519531	nan	inf
monomer-50-nr2-run1_result_109	55	AKRILLSDETVDIELPDGRTVTLRVVTYETDLATDPKYEVKTEVYVDGVK	3.2901844805166247	0.4356901846130715	90.71988677978516	0.6122236251831055	4.814154148101807	nan	inf
monomer-50-nr2-run1_result_109	56	AKKILVEDKEVDIQLPNGETVTLRVVTTKTDLETDPEEKIETEIYINGIP	1.3298445610609848	0.8521673625997507	88.38446807861328	0.5891923904418945	5.6297807693481445	nan	inf
monomer-50-nr2-run1_result_109	57	AKWILVEDKEVKIELPDGKTVTLRVKTYKTDLKTDPREEIKTELYIDGEP	3.172515924721045	0.4393264871929204	90.56536865234375	0.5837165117263794	5.03878116607666	nan	inf
monomer-50-nr2-run1_result_109	58	AKLITLSEEEKEIELPNGKKVTLKVVTTETDLETDPEYKVTTEIYIDGVK	1.0877997800240595	0.8383858582928508	88.66532897949219	0.5766234397888184	5.4639739990234375	nan	inf
monomer-50-nr2-run1_result_109	59	AKWIKVADIEVEIELPDGKVRTLRVITRESDLETDPEKKVKTEIYIDGVK	0.7038563080891131	0.9180924139445337	90.01309967041016	0.5916483402252197	5.042999267578125	nan	inf
monomer-50-nr2-run1_result_109	60	AKKIVLSEEEKEIELPDGRTVTLKVVTTEYDLETDPNYKVETEIYVDGEK	3.217964478637559	0.43559091427893415	87.52317810058594	0.5381314754486084	5.797762393951416	nan	inf
monomer-50-nr2-run1_result_109	61	AEWITLSDVEVDVELPDGRTVTVRVVTRVSDLATDPRLEIRTTLYVDGVE	2.5869333612741747	0.807388331090248	90.68843841552734	0.628678560256958	4.630141258239746	nan	inf
monomer-50-nr2-run1_result_109	62	AKKILISDEEEEIELPDGTVRTLRVVTTEYDLETDPEYKIETEIYIDGEK	2.087591807615361	0.6658630773384402	86.09516143798828	0.5440754890441895	6.238720893859863	nan	inf
monomer-50-nr2-run1_result_109	63	AKKILLSDEEVEIELPDGRVVTLRVKTYMSDLATDPELEIKTEVYVDGEK	3.100163987051972	0.4569773443762148	89.1988296508789	0.5813440084457397	5.301814556121826	nan	inf
monomer-50-nr2-run1_result_109	64	AKLILVSDEEVEIQLPNGETVTLRVETYRTDPETDPREEVITRVYVDGEE	1.380525333821132	0.7760913550214622	89.5365982055664	0.5938876867294312	5.0005598068237305	nan	inf
monomer-50-nr2-run1_result_109	65	AKKILISDEEVEIKLPNGKTVTLRIKTYRYDLETDPEEKIETVLYVDGVP	3.411108343218629	0.47216005793931826	73.56134796142578	0.4358581304550171	8.911686897277832	nan	inf
monomer-50-nr2-run1_result_109	66	AKKILVSNETVDIQLPNGRTVTLRVVTTETDLATDPEYKLTTEVYVDGVK	3.7687433262589067	0.36080538006655893	73.781494140625	0.46918660402297974	8.44483470916748	nan	inf
monomer-50-nr2-run1_result_109	67	AKWILLSNEEREVHLPDGTVRTVRVVTRETDLATDPEHVVETVTFVDGVA	4.592315791161973	0.41223713789932886	69.0457534790039	0.3841366767883301	11.496152877807617	nan	inf
monomer-50-nr2-run1_result_109	68	AKKILLKNEEKKIEMPDGKTVTLRIETYKYDLKTDPEEKIETKLYIDGEE	3.103035162743675	0.44019771848817646	88.72001647949219	0.5431331396102905	5.6910834312438965	nan	inf
monomer-50-nr2-run1_result_109	69	AKEIVVSDEEVDIELPDGKVSKLRVKTTVTDLATDPEYKVKTEVYVDGVK	0.6864193427242546	0.9210352221648117	87.10132598876953	0.5676904320716858	5.636565685272217	nan	inf
monomer-50-nr2-run1_result_109	70	AKWIKLADIEVEVELPNGEVVTVRVVTEVSDLATDPEFEVRTTLYINGVP	0.5174020842303186	0.9522609348852439	93.3545913696289	0.6611721515655518	3.7327752113342285	nan	inf
monomer-50-nr2-run1_result_109	71	AKKILLSDEEREIQLPNGETVTLRVETYESDLATDPERRIETRVYVDGVE	2.7900508376580526	0.7584128465445558	84.86795043945312	0.5488831996917725	6.473870754241943	nan	inf
monomer-50-nr2-run1_result_109	72	AKWILVSDEEREVELPDGKVVTVRVVTRVTDPATDPRLEIRTELYVDGER	2.976319626388028	0.4544753006312098	94.41111755371094	0.6700603365898132	3.546110153198242	nan	inf
monomer-50-nr2-run1_result_109	73	AEWILLSNEEKLIEMPDGTVRKLRVVTYKTDLKTDPKLEIKTLTFIDGEL	4.384250754082525	0.4299666790782065	69.89665222167969	0.4221821129322052	10.568608283996582	nan	inf
monomer-50-nr2-run1_result_109	74	AKLILVSDETELVELPDGRVREVRTVTYRTDLATDPREETITRLYIDGEE	3.104618263548131	0.45390999276148286	88.10857391357422	0.5853452682495117	5.5143280029296875	nan	inf
monomer-50-nr2-run1_result_109	75	AKWIKLKDEEVEIENPDGTVTTLRVVTEETDLETDPEKIVKTEIYVDGEK	8.386076438265887	0.3014056236887557	73.68244934082031	0.4007704257965088	9.58205509185791	nan	inf
monomer-50-nr2-run1_result_109	76	AKLILLSDNEVDLQLPDGKTVTLRVETYETDLATDPRHEVITRVYVDGVP	8.32656552652309	0.2817844266686241	76.1822509765625	0.47251445055007935	8.119478225708008	nan	inf
monomer-50-nr2-run1_result_109	77	MKLIKLKDEEVEIELPNGEVVKLRIVTYVTDLKTDPEFKVITKLYINGVE	0.5558057900194282	0.9455707941731124	93.1250991821289	0.6434489488601685	3.87093186378479	nan	inf
monomer-50-nr2-run1_result_109	78	AKLILVKNETKLVELPDGKVVEVRVVTYETDIETDPKYEVKTELYIDGEK	2.7985541018680267	0.5584644853282914	74.7481918334961	0.43306195735931396	8.799701690673828	nan	inf
monomer-50-nr2-run1_result_109	79	AKWITVSVETKEIQLPDGKTVTVTTVTKVTDLATDPRYEVVTTTYVDGVP	3.4376678452250027	0.41161729002977687	89.9775161743164	0.6151955127716064	4.838318824768066	nan	inf
monomer-50-nr2-run1_result_109	80	AKLILVSNEEVEIQLPDGKTVTLRIVTYKTDLETDPKEEIITEIYIDGVK	1.4287667279889769	0.8249346396102191	85.2311782836914	0.5637243986129761	6.369464874267578	nan	inf
monomer-50-nr2-run1_result_109	81	AKLELVSNVEVEVQLPNGKTVTVRVVTYKTDLKTDPKEEIITELYIDGEK	3.0981173864680973	0.44747228755864527	87.7679443359375	0.5876231789588928	5.569868564605713	nan	inf
monomer-50-nr2-run1_result_109	82	AKKILISDEEVEIQLPNGETRTLRIVTTKTDLATDPKEVVETTVYVDGVE	1.8809719242894953	0.7240562881005361	87.94828033447266	0.5905351638793945	5.612751483917236	nan	inf
monomer-50-nr2-run1_result_109	83	AKLIELSNEEVKIELPNGKVVTLRIVTTETDLATDPKKEIKTEVYIDGVK	2.9736736297267594	0.45845160728683765	82.99275207519531	0.504081130027771	7.044618606567383	nan	inf
monomer-50-nr2-run1_result_109	84	AKKILLADITVEIELPDGTVRTLRVRTYVTDLATDPEFRVETEVYVDGVK	1.4321128283771758	0.8315070304775765	89.5843734741211	0.623953104019165	5.001858234405518	nan	inf
monomer-50-nr2-run1_result_109	85	AKKIVLKDEEKKIEMEDGKVRTVRVVTTKYDTKTDPTEKIETKIYIDGKE	2.823764854958722	0.477092378079405	85.46885681152344	0.5504035353660583	6.5348687171936035	nan	inf
monomer-50-nr2-run1_result_109	86	AKLILLKNETKEIKEPDGKVTTLTIKTYETDLETDPNKKIITETYIDGKK	1.2425995744801344	0.875275442906646	88.23200225830078	0.5991636514663696	5.618285655975342	nan	inf
monomer-50-nr2-run1_result_109	87	AKEIVVSNETKEIQLPDGKTRTLRVVTTVTDLATDPKYEVKTKTYIDGEE	2.041463746229691	0.7039881803968115	89.65388488769531	0.6237698793411255	5.149684906005859	nan	inf
monomer-50-nr2-run1_result_109	88	AKEIVLKEEEKEIEMPDGTVRTLKVVTTITDPATDPRVEVKTEVYIDGEP	0.9527492186186656	0.8733642276054927	90.71296691894531	0.5960447788238525	4.694373607635498	nan	inf
monomer-50-nr2-run1_result_109	89	AKKILVSDEEKEIQMPDGKTVTLRVVTYKTDLATDPNEEVITEVYIDGKK	1.7592970382811852	0.7717097168964603	83.9838638305664	0.5542536973953247	6.774545192718506	nan	inf
monomer-50-nr2-run1_result_109	90	AKLIKVSDEEKEVQLPDGKTVTVRTVTYRTDLATDPEDKTITETYVDGVK	0.819597061676115	0.8949648557671519	90.04808044433594	0.5878583192825317	5.04911994934082	nan	inf
monomer-50-nr2-run1_result_109	91	AKKILVSDEEKKIELPDGKTVTVRVKTYVSDIKTDPELKIETVLLVDGEE	4.545305824556158	0.3427657383247166	71.83235931396484	0.40300506353378296	10.09376335144043	nan	inf
monomer-50-nr2-run1_result_109	92	AKKILVSDEEVEIELPNGKTVTLRVVTTKSDLATDPEEKVITEVYVDGVK	3.1528772340271667	0.43405953410524156	84.74935150146484	0.5300956964492798	6.719768524169922	nan	inf
monomer-50-nr2-run1_result_109	93	AKWILVSKEEVEIQLPDGTTRTLIIETYETDLATDPRHEVKTLTYIDGEE	2.6495178116947646	0.6512497602735564	76.07735443115234	0.46727126836776733	8.881063461303711	nan	inf
monomer-50-nr2-run1_result_109	94	AKWILVSDEEVEVELPNGETVTVRVVTYETDLATDPEYRVKTELYVNGEL	1.225032449330276	0.8047761575559342	94.51730346679688	0.668743371963501	3.5800702571868896	nan	inf
monomer-50-nr2-run1_result_109	95	AKLILLENRERLVELPNGEVVTVRVRTYRTDLATDPELREITELFVNGER	2.0455897761407105	0.700979662766802	86.02159118652344	0.5805200338363647	6.225403785705566	nan	inf
monomer-50-nr2-run1_result_109	96	AEKILLSDEEKLIEEENGKVSTLRIVTYKTDPKTDPKEEITTETYLDGEK	0.8078759014775021	0.9036228394204872	92.8599624633789	0.6319591999053955	4.081733703613281	nan	inf
monomer-50-nr2-run1_result_109	97	AKKILVADEEVEIELPNGETVTVRLVTTVSDPETDPELRIETELYVNGVP	2.986469366742626	0.444840202292806	88.04710388183594	0.5643310546875	5.4817585945129395	nan	inf
monomer-50-nr2-run1_result_109	98	MKEIVLSEEEVEIKLPNGKVVTLKVKTTKTDLKTNPKEEIKTELYVDGEK	3.2769253281249022	0.43277757784928594	86.80978393554688	0.5262242555618286	6.370763778686523	nan	inf
monomer-50-nr2-run1_result_109	99	MKWILVKDEEKTIELPDGKKVTLRVETRETDLETYPEKIVETKIYVDGVE	2.9595808848921887	0.7569423130053208	85.95033264160156	0.5213017463684082	6.480053901672363	nan	inf
monomer-50-nr2-run1_result_11	0	EEEEEEEEEEEEEEEEEEEEEEEEEEEEEEEEEEEEEEEEEEEEEEEEEE	1.0206017363287068	0.8555136199350525	92.67469787597656	0.6756888628005981	2.2574594020843506	nan	inf
monomer-50-nr2-run1_result_11	1	EEEEEEEEEEEEEEEEEEEEEEEEEEEEEEEEEEEEEEEEEEEEEEEEEE	1.0206017363287068	0.8555136199350525	92.67469787597656	0.6756888628005981	2.2574594020843506	nan	inf
monomer-50-nr2-run1_result_11	2	EEEEEEEEEEEEEEEEEEEEEEEEEEEEEEEEEEEEEEEEEEEEEEEEEE	1.0206017363287068	0.8555136199350525	92.67469787597656	0.6756888628005981	2.2574594020843506	nan	inf
monomer-50-nr2-run1_result_11	3	MEEEEEEEEEEEEEEEEEEEEEEEEEEEEEEEEEEEEEEEEEEEEEEEEE	0.7229148457471256	0.916879680042523	90.65962982177734	0.6524585485458374	2.677239418029785	nan	inf
monomer-50-nr2-run1_result_11	4	EEEEEEEEEEEEEEEEEEEEEEEEEEEEEEEEEEEEEEEEEEEEEEEEEE	1.0206017363287068	0.8555136199350525	92.67469787597656	0.6756888628005981	2.2574594020843506	nan	inf
monomer-50-nr2-run1_result_11	5	EEEEEEEEEEEEEEEEEEEEEEEEEEEEEEEEEEEEEEEEEEEEEEEEEK	0.677862857391838	0.9263550273747125	92.73683166503906	0.6920933127403259	2.254204511642456	nan	inf
monomer-50-nr2-run1_result_11	6	EEEEEEEEEEEEEEEEEEEEEEEEEEEEEEEEEEEEEEEEEEEEEEEEEE	1.0206017363287068	0.8555136199350525	92.67469787597656	0.6756888628005981	2.2574594020843506	nan	inf
monomer-50-nr2-run1_result_11	7	EEEEEEEEEEEEEEEEEEEEEEEEEEEEEEEEEEEEEEEEEEEEEEEEEE	1.0206017363287068	0.8555136199350525	92.67469787597656	0.6756888628005981	2.2574594020843506	nan	inf
monomer-50-nr2-run1_result_11	8	EEEEEEEEEEEEEEEEEEEEEEEEEEEEEEEEEEEEEEEEEEEEEAEEEE	0.710144440951354	0.9246181015970787	92.1543960571289	0.6615411043167114	2.4617183208465576	nan	inf
monomer-50-nr2-run1_result_11	9	EEEEEEEEEEEEEEEEEEEEEEEEEEEEEEEEEEEEEEEEEEKEEEEEEE	0.5406317505497759	0.9512396931007738	92.25425720214844	0.6846780180931091	2.275688648223877	nan	inf
monomer-50-nr2-run1_result_11	10	EEEEEEEEEEEEEEEEEEEEEEEEEEEEEEEEEEEEEEEEEEEEEEEEEE	1.0206017363287068	0.8555136199350525	92.67469787597656	0.6756888628005981	2.2574594020843506	nan	inf
monomer-50-nr2-run1_result_11	11	EEEEEEEEEEEEEEEEEEEEEEEEEEEEEEEEEEEEEEEEEEEEEEEKEK	0.6967169623413395	0.9226873782625785	91.832275390625	0.6871013641357422	2.315230369567871	nan	inf
monomer-50-nr2-run1_result_11	12	EEEEEEEEEEEKEEEEEEEEEEEEEEEEEEEEEEEEEEEEEEEEEEEEEE	0.6206284908573371	0.9387206783269599	91.61597442626953	0.6874403953552246	2.2414631843566895	nan	inf
monomer-50-nr2-run1_result_11	13	EEEEEEEEEEEEEEEEEEEEEEEEEEEEEEEEEEEEEELEEELEELEEEL	0.6705878905631392	0.9266738146561824	94.52239990234375	0.6722558736801147	2.402804136276245	nan	inf
monomer-50-nr2-run1_result_11	14	EEEEEEKKEEEEEEEEEEEEEEEEEEEEEEEEEEEEEEEEEEEEEEEEEE	0.6292926132415149	0.935627652470937	91.6029281616211	0.6783812642097473	2.3654308319091797	nan	inf
monomer-50-nr2-run1_result_11	15	EEEEEEEEEEEEEEEEEEEEEEEEEEEEEEEEEEEEEEEEEEEEEEEEEE	1.0206017363287068	0.8555136199350525	92.67469787597656	0.6756888628005981	2.2574594020843506	nan	inf
monomer-50-nr2-run1_result_11	16	SEEEEEEEEEEKEEEEEEEEEEEEEEEEEEEEEEEEEEEKEEEEEEEEEE	0.591740647796421	0.9434455970411291	89.88839721679688	0.6792842149734497	2.450819253921509	nan	inf
monomer-50-nr2-run1_result_11	17	MEEEEEEEEEKEEEEEEEEEEEEEEEEEEEEEEEEEEEEEEEEEEEEEEE	0.6801782493292862	0.9261883270917888	91.72935485839844	0.6745880842208862	2.5376858711242676	nan	inf
monomer-50-nr2-run1_result_11	18	SEEEEEEEEEEEEEEEEEEEEEEEEEEEEEEEEEEEEEEEEEEEEEEEEE	0.7272990805158299	0.9177453161564629	90.42230224609375	0.663033664226532	2.4907705783843994	nan	inf
monomer-50-nr2-run1_result_11	19	EEEEEEEEEEEEEEEERREEEEEEREEREEEEEEEEEEEEEEEEEEEEEE	0.8991323191292985	0.8834746317986799	93.95445251464844	0.6649988889694214	2.392559766769409	nan	inf
monomer-50-nr2-run1_result_11	20	EEEEEEKEEEEEEEEEEEEEEEEEEEEEEEEEEEEEEEEEEEEEEEEEES	0.6861877929502191	0.9261583040143175	91.04222106933594	0.6852877736091614	2.440770149230957	nan	inf
monomer-50-nr2-run1_result_11	21	MEEEEEEEEEEEEEEEEEEEEEEEEEKEEEEEEEEEEEEEEEEEEEEEES	0.6411706457024874	0.933246962902214	89.85623931884766	0.6699913144111633	2.6338140964508057	nan	inf
monomer-50-nr2-run1_result_11	22	EEEEEEEEEEEEEEEEEEEEEEEEEEEEEEEEEEEEEEEEEEEEEEKEES	0.6358263693589282	0.9330745584017239	91.04399871826172	0.6832031011581421	2.49967622756958	nan	inf
monomer-50-nr2-run1_result_11	23	EEEEEEEEEEEEEEEEEEEEEEEEEEEEEEEEEEEEEEEEEEEEEEEEES	0.7101138868016603	0.9194647252472751	90.07402801513672	0.6686480045318604	2.475332021713257	nan	inf
monomer-50-nr2-run1_result_11	24	MEEEEEEEEREEEEEEEEEEREEEEEEEEEEEEEEEEEEEEEEEEEEEEE	0.6146950588676809	0.9385699370911692	93.98951721191406	0.6738693714141846	2.4863953590393066	nan	inf
monomer-50-nr2-run1_result_11	25	EEEEEEEEEEEEEEEEEEEEEEEEEEEEEEEEEEEEEEEEEEEEEEEEEE	1.0206017363287068	0.8555136199350525	92.67469787597656	0.6756888628005981	2.2574594020843506	nan	inf
monomer-50-nr2-run1_result_11	26	EEEKKKEEEEKKKEEEEKKEKEEEEEKKKEEEEEKEKEEKEKKEKEEKEK	0.5065597007510992	0.9566754582518834	94.3646240234375	0.6403276920318604	2.8890912532806396	nan	inf
monomer-50-nr2-run1_result_11	27	EEEEEEEEEEEEEEEEEEEEEEEEEEKKEEEEEEEEEEEEEEEEEEEEEE	0.4698204193035919	0.9622864653105736	90.88357543945312	0.6637596487998962	2.3087973594665527	nan	inf
monomer-50-nr2-run1_result_11	28	EEEEEKEEEEEEEEEEEEEEEEEEEEEEEEEEEEEEEEEEEEEEEAEEEA	0.5593189236536492	0.9477317992724993	92.65960693359375	0.6801197528839111	2.438192367553711	nan	inf
monomer-50-nr2-run1_result_11	29	EEEEEREREEEEEEEEEEEEEEEEEEEEEEEEEEEEEEEEEEEEEEEEEE	0.5897877457156848	0.9419758843713538	93.9126968383789	0.6815468668937683	2.3998682498931885	nan	inf
monomer-50-nr2-run1_result_11	30	EEEERRRREEEERREEEEREEEEEEEEREEEEELEEEEEEEEEEEEELEE	0.5885887856330786	0.9409153281544753	97.01264190673828	0.6802566647529602	2.4536330699920654	nan	inf
monomer-50-nr2-run1_result_11	31	SEEEEEEEEEEEEEEEEEEEEEEEEEEEEEEEEREEEEEEEEEEEEEEEE	0.5570921050224594	0.9478242669117769	92.2787094116211	0.6619744300842285	2.467438220977783	nan	inf
monomer-50-nr2-run1_result_11	32	EEEEEEKEEKEEEEEEEKEEEEEEEEEEEEKEEEEEEEEKEEEEKEEKES	0.4339241287857544	0.9659152305928219	91.31269073486328	0.672380805015564	2.6509828567504883	nan	inf
monomer-50-nr2-run1_result_11	33	MEEEEEEEEEEEEEEEEEEEEEEEEEEEEEEEEEEEEEEEEEEEEEEEEE	0.7229148457471256	0.916879680042523	90.65962982177734	0.6524585485458374	2.677239418029785	nan	inf
monomer-50-nr2-run1_result_11	34	MEEEEAEEEEEEEEEEEEEEEEEEEEEEEEEEEEEEEEEEEEEEEEEEEE	0.6222911921757589	0.93508332252131	90.69699096679688	0.6388586759567261	2.952310562133789	nan	inf
monomer-50-nr2-run1_result_11	35	MEEELEEELEEEEKEEEEEEEEEEEEEEEEEEEEEEEEEEEEEEEEEEEE	0.7444481878518505	0.9154342898023724	92.48482513427734	0.6722664833068848	2.638012409210205	nan	inf
monomer-50-nr2-run1_result_11	36	MEEEEEEEEEEEEEEKEEEEEEEEEEEEEEEEEEEEEEEEEEEEKEEEEE	0.6369164251290033	0.9342519252093574	91.30972290039062	0.6783732771873474	2.5154523849487305	nan	inf
monomer-50-nr2-run1_result_11	37	EEEEEEEEKEEEEEEEEEEEEEEEEEEEEEEEEEEEEEEEEEKEEEEEEE	0.4062472696797921	0.9710125970403212	90.68556213378906	0.6836066246032715	2.3184642791748047	nan	inf
monomer-50-nr2-run1_result_11	38	EEEEELEELEKEEEKEEEEEEEEEEEEEEEEEEEEEEEEEEEEEEEEEES	0.7510596523825023	0.9144086557082706	91.83271026611328	0.6680103540420532	2.69348406791687	nan	inf
monomer-50-nr2-run1_result_11	39	EEEEEEEEEEEEEEEREEEEEEEREEEEEEEEEEEEEEEEEEEEEEEEEE	0.49511935861799433	0.9563307819289721	93.98291015625	0.6870429515838623	2.274160146713257	nan	inf
monomer-50-nr2-run1_result_11	40	EKEEEEEKEEEEEEEEEEEEEEEEEEEKEEEEEEEEEEEEEEEEEEEEEE	0.5815829065070947	0.9443552975964147	90.74634552001953	0.6819260120391846	2.3388025760650635	nan	inf
monomer-50-nr2-run1_result_11	41	EEEEEEEEEEEEEREEEEEEEREEEEEEEEEEEEEEEEEEEREEEEEEEE	0.6732816501478526	0.9295678398421926	94.26546478271484	0.6898435354232788	2.236867666244507	nan	inf
monomer-50-nr2-run1_result_11	42	SELEELEEELEELEEELEELEEELKELEEELEELEKELEELEKKLEEELK	1.4778220142728906	0.7446667995146509	96.8150863647461	0.6788128614425659	3.076082706451416	nan	inf
monomer-50-nr2-run1_result_11	43	EEEEEEEEEEEEEEEEEEEEEEEEEEEEEREEKEEEEEEEEEEEEEEEEE	0.642101920591237	0.9349726233806108	92.90790557861328	0.6774357557296753	2.3062126636505127	nan	inf
monomer-50-nr2-run1_result_11	44	EEEEEEEEEEEEEEEEEEEEEEEEEEEEEEEEEEEEEKEEEEEEEEEEEE	0.500422597640708	0.9576728388389847	91.70272064208984	0.6817145347595215	2.2631750106811523	nan	inf
monomer-50-nr2-run1_result_11	45	EEEEEEEEEKEKEEEEEKEEEEEEEEEEEEEEEEEEEEEEEEEEEEELEE	0.576976886754443	0.9445884373566836	91.77835083007812	0.6728456020355225	2.41300892829895	nan	inf
monomer-50-nr2-run1_result_11	46	MEEEEEEEKEEEEEEEEEEKEKEEEEEKKEEEEEEEEEEEEEEEEEEEEE	0.5739761241247733	0.9458207168095182	91.33562469482422	0.6632598638534546	2.543625593185425	nan	inf
monomer-50-nr2-run1_result_11	47	EEEEEEEKEEEEEEEKEEEEEREEEEEEEEEELEEEEEELEEEEEEEEEE	0.9904661215751768	0.8669016706874593	95.31122589111328	0.6746888160705566	2.4249846935272217	nan	inf
monomer-50-nr2-run1_result_11	48	EEEEEKEEEEAEEEEEEEEEEEEEEEEEEEEEEEEEEEEEEEKEEEEKEE	0.548098192423245	0.9479152951020201	92.35450744628906	0.681720495223999	2.4808273315429688	nan	inf
monomer-50-nr2-run1_result_11	49	MEEEEEEEEEEEEEEEEEEERKEEEEEEEEEEEEEELEKELEELEEKLEE	0.7809098906701764	0.9088170958154652	96.07443237304688	0.6800594329833984	2.686565637588501	nan	inf
monomer-50-nr2-run1_result_11	50	EEEEEEEREEEEEEEEEEEEEEEEEEEEEEEEEEEEEEEEEEEEEEEEEE	0.7025880969737236	0.9226484306570799	93.86675262451172	0.6763640642166138	2.3250229358673096	nan	inf
monomer-50-nr2-run1_result_11	51	SEEEEEEEEEKKEEEEEEREEEEEEEREEEEEEEEEEEREEEEEEEEEEE	0.5940839005502622	0.9436314438401087	93.7845458984375	0.682986855506897	2.5149731636047363	nan	inf
monomer-50-nr2-run1_result_11	52	SEEEEKEEEEEEEEEEEEEEEEEEEEEEEEEEEEEEEEKEEEEELEEEEE	0.6096529784073048	0.9367089200897541	91.55302429199219	0.6734390258789062	2.596848726272583	nan	inf
monomer-50-nr2-run1_result_11	53	EEEEEEKKELEELEKELEEEEEEEEEEEEEEEEEEEEEKEEEEEEKEEEE	0.4631841404507819	0.9614591364796549	93.62615203857422	0.6632967591285706	2.665315866470337	nan	inf
monomer-50-nr2-run1_result_11	54	EEEEEEEEEEEEEEEREEEEEEEEEEEEEEEEEELEEELEELEEELEEEE	0.625547422995192	0.9334917785949431	95.89546966552734	0.6664494276046753	2.5364856719970703	nan	inf
monomer-50-nr2-run1_result_11	55	MEEEEEEEKKEEEEEEEEEEEKKEEEEEEEEEEEEEEEEEEEEEEEEEEE	0.6065821501560398	0.9400730430589357	91.28923797607422	0.6724154949188232	2.6146838665008545	nan	inf
monomer-50-nr2-run1_result_11	56	EEEEEEEEEEEEEEEEEEEEEEEEEEEEEEEEEEEEEEEEEREEKEKLEK	0.6675516201165559	0.9276852836492244	93.8896255493164	0.6835207939147949	2.4125428199768066	nan	inf
monomer-50-nr2-run1_result_11	57	MEEEEEKEEEEEEEEEEEEEEEEEEEEEEEEEEEEEEEEEEEEKEKEEEE	0.7011636123625815	0.9230316203699916	91.38261413574219	0.6817463636398315	2.623455286026001	nan	inf
monomer-50-nr2-run1_result_11	58	EEEEEEEEEEEEEKEEEEEEEEEEEEEEEEEEELEEELEEELEELEKLLE	0.6244696082624784	0.9354964498666812	92.9731216430664	0.6751996278762817	2.5793395042419434	nan	inf
monomer-50-nr2-run1_result_11	59	MEEEEEEKKEEEEEEEEEEEEEEEEEEEEEEEEEEEEEKEKEEEEEEEEE	0.6352968866484026	0.934437132271481	91.64503479003906	0.6757081151008606	2.632817029953003	nan	inf
monomer-50-nr2-run1_result_11	60	EEEEEEEEEEEEREEEEEEEEEEEEEEEEEREEEEEEEEEEEEKEEEEEE	0.48014654294278564	0.9595216869572664	94.4382095336914	0.7026635408401489	2.191145420074463	nan	inf
monomer-50-nr2-run1_result_11	61	EEEEEEEEEEEELEEEEEEEEEEEEEEEEEEEEEEEEEEEEEEEEEEEEE	0.6308871734967774	0.9335978921048597	93.3870849609375	0.663079559803009	2.451807737350464	nan	inf
monomer-50-nr2-run1_result_11	62	MEEEEEEEEEEKEEEEEEEEEEREEEEEEEEKEEEEEEEEEEEEEEEEEE	0.5503720701624293	0.9497893525784127	93.41254425048828	0.6892005205154419	2.4015557765960693	nan	inf
monomer-50-nr2-run1_result_11	63	EEEEEEEEKLEEEEEEEEEEEEEEEEEEEEEEEEKEEEEEEREEEEEEEE	0.4735560013416662	0.9604190279404098	94.52952575683594	0.6803478002548218	2.330686569213867	nan	inf
monomer-50-nr2-run1_result_11	64	MEEELEEELEELEEEEKEEEEEEEEEREEEEEEEEEEEEEEEEEEEEEEE	0.49373580387595933	0.9574046147767228	95.16278839111328	0.6835625767707825	2.6058108806610107	nan	inf
monomer-50-nr2-run1_result_11	65	EEEEKEEEEEEEEEEKEEEEKEKEEEEEKEEEEEEKEKEEEEEEEKEEEE	0.5182754323004931	0.955292423061672	92.6854019165039	0.669430673122406	2.4452931880950928	nan	inf
monomer-50-nr2-run1_result_11	66	EEEEEEKKKEEEEEEKKEEEEEEEEEKEEEEEEEEEEEEEEEEEEEEEEE	0.5051595983929181	0.9570399143882274	91.27351379394531	0.6736380457878113	2.413742780685425	nan	inf
monomer-50-nr2-run1_result_11	67	EEEEEKEEEEEEEKEKEEEEEEKEEKEKEEKEEEEEEEEEEKEEEEKEEE	0.4343011534316443	0.9670656765845286	92.6490249633789	0.6635336875915527	2.4760260581970215	nan	inf
monomer-50-nr2-run1_result_11	68	EEEEKKKEEEEEKKKEEEEEEKEKEEEEEEEEEEEEEKKEKEEKEKEEKE	0.4123878408912117	0.9694873838582696	93.80744171142578	0.655697226524353	2.7191812992095947	nan	inf
monomer-50-nr2-run1_result_11	69	EEKEEEEEEEKEEEEKEEEEEEEEEEEKEEEEELEKELEELEEELEEELE	0.638521594960801	0.9335166126777262	93.23403930664062	0.6773292422294617	2.680020332336426	nan	inf
monomer-50-nr2-run1_result_11	70	EEEEELEEELKELEEEEEEEEEELEEEEEELEEELEELEELEEELEELLE	0.9922926730984415	0.8573998289184597	96.42101287841797	0.6826907396316528	2.6801815032958984	nan	inf
monomer-50-nr2-run1_result_11	71	KEEEEKEKKEEEEEEEKKEEEEEEKKEEEEEEEEEEEEEEEEKEEEEEEE	0.5113724170945422	0.9560382686156256	91.5391616821289	0.6692907214164734	2.549461603164673	nan	inf
monomer-50-nr2-run1_result_11	72	EEEEEEEEEEEEEEEEEEEEEEEEEEEEEELEEEEEELEEEEEELEEEEE	0.6623082661587147	0.9264277760239978	94.19780731201172	0.6644417643547058	2.5028862953186035	nan	inf
monomer-50-nr2-run1_result_11	73	EEEEEEEEEEEEEEKEEEEEEEEEEEKKELEEELKKEEEELEEELKELLE	1.0188925608600117	0.8557522109214877	92.5240249633789	0.6605054140090942	2.728203058242798	nan	inf
monomer-50-nr2-run1_result_11	74	EEEEEEEEREEEEEEEEEEEEEEEEEEEEEEEEEEEEEREEEEEEEEEEE	0.5802249992509609	0.94353561412335	94.18435668945312	0.6869968175888062	2.2789201736450195	nan	inf
monomer-50-nr2-run1_result_11	75	MEEEELKKKLEELKKEEEEEKKKEEEEKKKKEEEEKKEKEKKEEEEKKKK	0.33795169125098956	0.9786003138509338	94.46446228027344	0.579160213470459	3.8263041973114014	nan	inf
monomer-50-nr2-run1_result_11	76	MEEELEKELEEEEEEEEEEEEEEEEEEEEEEEEEEEEEEEKEEKEEEEEE	0.7204772820421137	0.9200303475465463	92.61698150634766	0.6681365966796875	2.781994104385376	nan	inf
monomer-50-nr2-run1_result_11	77	EEEEEEEEEEKEEEEEEEEKEEEEEEEKEKEEELEEEEEEEEEEEEELEE	0.5007660772620934	0.9573223266075044	94.00580596923828	0.6709815263748169	2.4048960208892822	nan	inf
monomer-50-nr2-run1_result_11	78	EEKEELEELLEELEEEEEELEEEEEELEEELEEEEEEEEEEEEEEEEEES	1.12101881127113	0.8261190178289715	94.8843765258789	0.6883748769760132	2.9651269912719727	nan	inf
monomer-50-nr2-run1_result_11	79	ELEKELEEEEEEEEEEEEEEEEEEEEEEEEEEEEEEEEEEEEEEEEEEER	0.6609729976160436	0.9309578882805757	95.07395935058594	0.6919097900390625	2.341357469558716	nan	inf
monomer-50-nr2-run1_result_11	80	EEEEEEEEEEEEEEEEEEEEEEEEEEEEREEEEEEEEEEEEEKEEEEEEE	0.6763335028351952	0.9293026061935049	93.78306579589844	0.6921260356903076	2.221097946166992	nan	inf
monomer-50-nr2-run1_result_11	81	AEEEEEREEEEEEEKEEEEEEEEEEEEEEEEEEEAEEEAEEAEEEAEEAA	0.797909058827286	0.9051000204409135	95.73548889160156	0.6733158826828003	2.2462944984436035	nan	inf
monomer-50-nr2-run1_result_11	82	MEEELKKLLEELKKKLEEEKKEKEEKEEEEKKKLEEELEELKKKLEELLK	10.77849125169041	0.07991178988250898	77.74237823486328	0.38867297768592834	9.11660099029541	nan	inf
monomer-50-nr2-run1_result_11	83	SEEEEEREKEEEEEEEEEEEEKEEEEEEEEKEEEEEKEEEEEEEEEEEES	0.5697053619276559	0.947439581504228	91.93754577636719	0.6860095858573914	2.5720908641815186	nan	inf
monomer-50-nr2-run1_result_11	84	EEEEEEEKEEEEKEEEEEEEEKEEEEEEEEEEEEEEEEEEEEEEEEEENE	0.6439912295540339	0.934153390514729	92.66360473632812	0.6896954774856567	2.3398690223693848	nan	inf
monomer-50-nr2-run1_result_11	85	MEEEEEEELQEEEEEEEEEEEEEEEELEEEEEEEEEEEEEEEEEEEEEEE	0.6181813974190511	0.9369838020185657	94.08647155761719	0.66627037525177	2.692758560180664	nan	inf
monomer-50-nr2-run1_result_11	86	EEEEELEKKLKELEEKLEELEEELKELKEELEEELKKLKEELEEKLEKLK	1.4255366412783712	0.7587667762567762	96.11697387695312	0.6324089765548706	3.513868570327759	nan	inf
monomer-50-nr2-run1_result_11	87	MEEEEEEERKKEEEEKKKEEEEEEEEEEEEEEEEEEEEEKKKEEEEEKEK	0.4090424023175711	0.9696585333815481	93.12576293945312	0.6584125757217407	2.9053757190704346	nan	inf
monomer-50-nr2-run1_result_11	88	EEEEEEEEEEEEEEEEEEKEEEEEREEEEEEKELEEELEAEEEKEEEEEE	0.46641087376961493	0.9624706560887378	94.57435607910156	0.6658143997192383	2.5365726947784424	nan	inf
monomer-50-nr2-run1_result_11	89	EEEEEKKEEEEKKEEEEKKKKEEEEKKKKEELEKLEEELKKLKEELEKKL	0.8089892248745092	0.8990268871645231	94.02375030517578	0.6059733033180237	3.57865571975708	nan	inf
monomer-50-nr2-run1_result_11	90	EEEEEERLEREREEREEEEEEEREEEEEEEEEEEEEEEEEEEEEKEEEEE	0.7128890357642188	0.9215074075131566	95.84009552001953	0.6887499094009399	2.3899645805358887	nan	inf
monomer-50-nr2-run1_result_11	91	MEEEEEKEEEEEEEKEEEEEEREEEEQEEEEEEEEEEEEEEEEEEEEEAE	0.773878952117562	0.9095003240310996	94.21163940429688	0.6866929531097412	2.4487273693084717	nan	inf
monomer-50-nr2-run1_result_11	92	EEEEEEKREKELEELEEEEKEEEEELEELEEELEELEEELEEEEEEEEEE	1.2552127807384197	0.8051219061877057	95.96302795410156	0.666229784488678	2.777709722518921	nan	inf
monomer-50-nr2-run1_result_11	93	EEKEEEEEEKKLEEKKKEEEEEKEEEEEEEEKEEEEEEEEEEELKEELES	0.6233861884123486	0.935931593286783	93.98388671875	0.6420407295227051	3.0771865844726562	nan	inf
monomer-50-nr2-run1_result_11	94	EEEEEEEEEEKEKEKEEEEKEEEEEEEEEEEEEEEEEEEKEKEEEEEEES	0.542584315124381	0.9514827196192513	90.9913101196289	0.6758803725242615	2.531935214996338	nan	inf
monomer-50-nr2-run1_result_11	95	EEEEKRREEEEEEKEEEEELEEELEEEEEELEELEKELEEELEELEEELE	0.7813023374282878	0.9026133875475846	95.97325134277344	0.6704096794128418	2.9414641857147217	nan	inf
monomer-50-nr2-run1_result_11	96	MEEEEKKKEEEEEKEEEEEELEEEEEELEEELKELEEELEEEEEKEKEEE	0.9962938502766603	0.8520207744082182	95.76409912109375	0.6667303442955017	3.0687642097473145	nan	inf
monomer-50-nr2-run1_result_11	97	EEEEEEEEEEEEEKEEEEEEEEEEEKEEEEEEEEELEEEKEEKEKEEKEE	0.5314973603398516	0.9513278957693209	92.9412841796875	0.6735329627990723	2.602616786956787	nan	inf
monomer-50-nr2-run1_result_11	98	EEEEELEEELEALEEALEELEEKLEEAEEELEEELEEEEEEEEEKLEKEE	1.1577134485764526	0.8171932645835921	96.11991882324219	0.6708174347877502	2.977524518966675	nan	inf
monomer-50-nr2-run1_result_11	99	SELEEEEKELEKEEEEKEKEEEEEEEEKEEEEEELEEELKELEEELEKEE	0.726032910686146	0.9139590781818455	94.74449157714844	0.6536917686462402	3.1736416816711426	nan	inf
monomer-50-nr2-run1_result_110	0	DEEEEEREEIEEEARGRAEAEAETEEEAEEIYEKLLEEAEEEEEEEEELE	0.6130469000122486	0.9361663590759862	90.74202728271484	0.6355410814285278	3.617710828781128	nan	inf
monomer-50-nr2-run1_result_110	1	DAAAAAAAAVEAAAAGLAAALAATAEEAAALFAALLAAAAAAAAAAAALA	3.6084425883838707	0.4066352406871744	71.9164810180664	0.46389108896255493	7.494374752044678	nan	inf
monomer-50-nr2-run1_result_110	2	DAAAAAAAAAAAAAAGEAAARAATPAEAAALAAEAAAAAAAAAAAAAALA	3.4634812737764915	0.45179510371977044	75.98894500732422	0.5514936447143555	4.938599109649658	nan	inf
monomer-50-nr2-run1_result_110	3	SPALAALLETLAAALGAALAEADTPEEAAALFAERLAAAAAAAAAAAERL	1.4048895527926577	0.7741991993225779	87.63140106201172	0.6141588687896729	3.609959602355957	nan	inf
monomer-50-nr2-run1_result_110	4	DELEELKKKIEEEAEGEAKKKAETEEEYKKIYEELLKKAEEELKELEELL	1.4483869554810245	0.7947504623259566	90.5357894897461	0.6060451865196228	3.59909987449646	nan	inf
monomer-50-nr2-run1_result_110	5	DELEELLEKIEEEARGKAKAEAETEEEEEELYKELMEEAEEELEEELEEE	0.7232325699152224	0.9159319176543965	90.69989776611328	0.6416376829147339	3.404297113418579	nan	inf
monomer-50-nr2-run1_result_110	6	SALAALLAEIEAEAAGRAAAEAATPEEAAALYAERLAAAAAALAALAARL	0.6345098800809812	0.9341545450298172	90.28347778320312	0.6511605978012085	3.060835123062134	nan	inf
monomer-50-nr2-run1_result_110	7	DPLEELLREIEERARGLAEALAETPEEAERIYRELLEEAERLLRELLERL	0.703491672695315	0.921371647420168	95.24256896972656	0.6876990795135498	2.86014986038208	nan	inf
monomer-50-nr2-run1_result_110	8	DALAALLAAILAEAEGRAAAAAATPEEAAALLAELLAAAAAALAEAARLL	1.1441469540548344	0.82464174820763	81.73729705810547	0.5589531064033508	4.599100589752197	nan	inf
monomer-50-nr2-run1_result_110	9	DAAAALAAAIEAAAAGLADALAETPEEAAELRAALLAAAAAALAAAAALA	3.7776298491498013	0.4025738700563335	74.92603302001953	0.5108722448348999	5.883737564086914	nan	inf
monomer-50-nr2-run1_result_110	10	DPAAAALAATLAEALGEAAARAATPEEAAALFAELLAAAAAAAAAEAALA	2.586434169367725	0.5646461867284994	83.78285217285156	0.574755072593689	4.248654365539551	nan	inf
monomer-50-nr2-run1_result_110	11	DPLAAALAEVLAAAAGEAAAAAATPEEAAALFAERLAEAAAAAAEALARA	0.9465375724256135	0.8706280649669386	85.85474395751953	0.6052967309951782	3.4688827991485596	nan	inf
monomer-50-nr2-run1_result_110	12	DPAAAALAALLAEALGAALAQAATPAEAAELFAQRLAEAAAALAAAAAAL	2.4677062176953504	0.5869501845985496	79.61692810058594	0.5444450974464417	4.931017875671387	nan	inf
monomer-50-nr2-run1_result_110	13	DPLEELLKEIEEEARGEAEEEAETEEEAEELYEERLEEARRALEELEKLL	1.5979570239908254	0.7786774384687902	94.95689392089844	0.6919522285461426	2.545640230178833	nan	inf
monomer-50-nr2-run1_result_110	14	DPAAAALEETLAAALGEALARAATPAEAAELFARLLAEAAAAAAAAAARA	1.9677053494329555	0.663358139931621	85.02152252197266	0.5767797231674194	3.8847670555114746	nan	inf
monomer-50-nr2-run1_result_110	15	DLLKELEEKIKKEAEGEAKKKAKTEEEYKKIYEELMEKAKKELEELLKKL	1.0025662127029704	0.8651184588634051	92.42236328125	0.6317559480667114	3.275799036026001	nan	inf
monomer-50-nr2-run1_result_110	16	SELEKLLEEIKKKAEGEAKKKAKTEEEYEELYKKLLEEAEKLLKELEEKL	1.0661291004432136	0.8557920420439414	91.5970458984375	0.6206839680671692	3.484459400177002	nan	inf
monomer-50-nr2-run1_result_110	17	DAAAAAAAAVEAAAAGAAAAAAETPEEAAALYAALLAAAAAAAAAAAALL	3.6796682663054807	0.42299454803539904	73.95451354980469	0.49576207995414734	5.978641986846924	nan	inf
monomer-50-nr2-run1_result_110	18	DPLKELLEKILKEAEGKAKKEAKTEEEYKELFEKYLEEALEKLKEELERL	0.7015577485275493	0.9165068872447112	95.13227081298828	0.7113553285598755	2.7890372276306152	nan	inf
monomer-50-nr2-run1_result_110	19	DPAAEALAALLAEALGEAAARAATPAEFAELFAERMAAAAAALAEAAARA	2.2326452634178056	0.6153078061785151	85.83587646484375	0.6011189818382263	3.6248741149902344	nan	inf
monomer-50-nr2-run1_result_110	20	DPLAAAAAAIEAAAAGAAAAAAATEAEAAALREALLAAAAAAAAAAAAAL	18.92893274010953	0.023211143095034897	96.89212799072266	0.6750790476799011	2.7900454998016357	nan	inf
monomer-50-nr2-run1_result_110	21	NELEELLKKIEEEAKGKAEEEAETEEEAEELYKKYLEEAKAKLEELLKEL	0.7553590545770277	0.9119262679527648	94.72734069824219	0.6960967779159546	2.612208604812622	nan	inf
monomer-50-nr2-run1_result_110	22	DEEEEEREEEEEEAKGKAEKEAETEEEAEKIYEELLEEAEEEEEEEEEEL	19.05472015509888	0.023099680584656928	95.8123779296875	0.6040349006652832	3.5903797149658203	nan	inf
monomer-50-nr2-run1_result_110	23	NELEKLLEEIEKEAEGKAAEEAETEEEKEELYKKYLEEAKKKLEEELEKL	0.7809929030139825	0.9047912336967622	95.1714859008789	0.7043657302856445	2.5801358222961426	nan	inf
monomer-50-nr2-run1_result_110	24	SALEEALAAVLAEAAGEAAARAETPEEAAELFAELLAAAAAAAAEAAAAA	0.4119015178930043	0.9687222572810518	95.58306121826172	0.7268787622451782	2.286607027053833	nan	inf
monomer-50-nr2-run1_result_110	25	DPEEEEREEIEEEAEGEAEEEAETEEEEEELYEELLEEEEEEEEEEEELE	19.173896009405052	0.022670221450793792	96.24403381347656	0.6075491905212402	3.2593369483947754	nan	inf
monomer-50-nr2-run1_result_110	26	DPLAELLAALRARAEGEAAARAATEAEAEALYAELMAEAEAALAELAERL	18.899522807858162	0.023305997187427444	97.88347625732422	0.6698668599128723	3.21639084815979	nan	inf
monomer-50-nr2-run1_result_110	27	DELEELLEEIEEEARGEAREEAETEEEEEELYEELLEEAEEELEELEEKL	18.782236710698143	0.023686732127058102	93.77751922607422	0.5197734832763672	5.348142623901367	nan	inf
monomer-50-nr2-run1_result_110	28	DPAAALAAAIEAAAAGAAAAAAATPAEAEELFAARLAEAAAALAAAAARL	4.7620324240055565	0.28986457779341346	79.69779968261719	0.5501358509063721	4.6273512840271	nan	inf
monomer-50-nr2-run1_result_110	29	DEEEEERRRIEEEAEGRAKEEAETEEEYERLYEELLAEEEEEREEEAEEE	19.125545104107147	0.022948605570043714	97.05274963378906	0.6270572543144226	3.185218572616577	nan	inf
monomer-50-nr2-run1_result_110	30	DPLAELLARVRAAAEGLAAALAETPEEAEALRAELLAAAAAALAEALARL	0.47064677681839795	0.9603739311179197	96.7989273071289	0.7295078635215759	2.2372217178344727	nan	inf
monomer-50-nr2-run1_result_110	31	NEEEELLKKILEKAEGEAKEKAKTEEEYKELFEKLLEEALKKLEEELKKK	0.8865715054794614	0.8784164617779335	93.49718475341797	0.6936287879943848	3.1540539264678955	nan	inf
monomer-50-nr2-run1_result_110	32	SPLAAALAAVLAAAEGEAAARAATPAEREALLAELLAEAAAAAAAAAALA	1.0330586266258555	0.8565896739481381	88.44035339355469	0.637650191783905	3.360569477081299	nan	inf
monomer-50-nr2-run1_result_110	33	DELEELLEKIKKEAEGKAKELAKTEEEYEKIYEELLEEAEEELEELEELL	1.3480090360113168	0.8100690708318212	89.93641662597656	0.6194509863853455	3.649575710296631	nan	inf
monomer-50-nr2-run1_result_110	34	DPAAALAAAIEAAAEGLAAALAATEAEAAALREALLAAAAAELAAAAARA	18.85788253404347	0.023530744555967435	97.96892547607422	0.686543345451355	2.7161049842834473	nan	inf
monomer-50-nr2-run1_result_110	35	MELEELLEKIKKEAEGKAKEEAETEEEYEELYKKYMEEAEKELKEELEKL	1.1125465317458016	0.8461385782372745	89.85363006591797	0.612005352973938	3.7851390838623047	nan	inf
monomer-50-nr2-run1_result_110	36	SAAAALLAAIVAAAAGEAAAAAATPAEAAALFAALLAAAAAALAAAAERL	2.0464724530964618	0.6387344300957044	75.37018585205078	0.5326666831970215	5.9853410720825195	nan	inf
monomer-50-nr2-run1_result_110	37	DEELEELLEEIEEALGEAEERAETEEEAEEIFEELLEEARREREEREEEE	2.444073951091746	0.5561460153495861	82.79991912841797	0.4654831290245056	6.521746635437012	nan	inf
monomer-50-nr2-run1_result_110	38	DPLEELLRRIEEEARGEAEARAATPEEAEALYRELLAEAAEELAALAERL	0.4595507549926091	0.9624972302564458	97.65108489990234	0.7439674139022827	2.1343319416046143	nan	inf
monomer-50-nr2-run1_result_110	39	DPAAEALEATLAEAEGRARAAAETEEEAEALLAELLAEAARAAAEAAARA	1.9144908858663512	0.6781761276123841	86.29457092285156	0.59940505027771	3.510528802871704	nan	inf
monomer-50-nr2-run1_result_110	40	DELEKLLKEIEEKAKGEAEEKAETEEEAEEIYEKLMEEALEELKEELEKL	0.8896136708194142	0.8872525935659342	95.19600677490234	0.6975978016853333	2.470404624938965	nan	inf
monomer-50-nr2-run1_result_110	41	DPLAELLAEIEERARGEAEARAATEEEAEALYAELLAAAAAELEAALARL	18.598376294398815	0.024290865946158875	96.45005798339844	0.5903029441833496	4.402792930603027	nan	inf
monomer-50-nr2-run1_result_110	42	DPLEELLKEIEEKAEGEAKAEAETEEEAEELYKKRLEEAKKELEELLKKL	0.9244481638503409	0.8809074437770704	92.04460906982422	0.6265279054641724	3.1842002868652344	nan	inf
monomer-50-nr2-run1_result_110	43	DEEEEEEKEIEEEAEGEAKKKAKTEEEFEEIYKELLEEAEEEREEEEELE	18.897045460373118	0.023527129198374328	94.17379760742188	0.5856781005859375	4.1743903160095215	nan	inf
monomer-50-nr2-run1_result_110	44	DEEEELEEELEEEAEGEAKEKAETEEEEEEIYKELMEEKEEELEELEEEL	18.760631410907877	0.02363624345366393	94.51409149169922	0.5824912786483765	3.8716886043548584	nan	inf
monomer-50-nr2-run1_result_110	45	DPLEELLRRILEEAEGRAREEAETEEEYRELFEERLREALRRLRELLERL	0.6105932900986174	0.9352813924746647	96.38685607910156	0.7408769130706787	2.5613551139831543	nan	inf
monomer-50-nr2-run1_result_110	46	DAAAAAAAAIAAAAAGAAAAAAATAAEAAALLAEALAAAAAAAAAAAARA	18.892737758625945	0.023370181556823084	95.64722442626953	0.6724413633346558	2.7792818546295166	nan	inf
monomer-50-nr2-run1_result_110	47	DPLKKKLEEILEKAEGEAKKKAKTEEEYKELFEKLLKEEAEKLKEEAKKK	1.1065437942762002	0.8389831856838877	91.15489196777344	0.6298181414604187	3.7334678173065186	nan	inf
monomer-50-nr2-run1_result_110	48	SPAAALLAAVEAAAAGLAAALAATPEAAAALRAALLAAAAAAAAALAALA	4.080330662898712	0.32780096702202965	74.7054214477539	0.49483805894851685	6.231123447418213	nan	inf
monomer-50-nr2-run1_result_110	49	DAAAAALAAAAAAAAGAAAAAAATAAAAQALYAAALAAAAAAAAAAAAAA	18.88255093371974	0.023517867997378778	94.60581970214844	0.6631760597229004	2.900641918182373	nan	inf
monomer-50-nr2-run1_result_110	50	DELERLLEEIEEEARGEAEERAETEEEAEEIYEELLEEARRELEELAELL	1.2089987472891475	0.8328872279361091	93.58078002929688	0.6635778546333313	2.858299970626831	nan	inf
monomer-50-nr2-run1_result_110	51	DEEKKLEEEILKEALGEAKKEAKTEEEEKELFEKRLKEKEEELEEAEEEE	18.73215606333066	0.02404790172886023	89.31881713867188	0.482560932636261	7.211309909820557	nan	inf
monomer-50-nr2-run1_result_110	52	DAAAEARAALEAEARGAAEAEAATPEEAAALYAERMAAAEAAAAAAAARA	4.543171063309579	0.32574180141321385	80.91262817382812	0.5494130849838257	4.941363334655762	nan	inf
monomer-50-nr2-run1_result_110	53	DPLRRLLEEIEAEARGRAEAEAETPEEAEELYERLLREAAERLARLLEEL	0.6244544503795619	0.9360175798124543	97.18755340576172	0.7325482368469238	2.3652286529541016	nan	inf
monomer-50-nr2-run1_result_110	54	DPLEELIKKILEEAKGEAKEKAETEEEEEEIFKELLEKALEELKEELEKL	0.7524016439742848	0.9115482130156568	93.13874053955078	0.6632283329963684	3.0289642810821533	nan	inf
monomer-50-nr2-run1_result_110	55	SEKEELEKEIEEKAKGEAEKKAETEEEAEELYKELLEEAKKELEELEELK	1.1998181226358344	0.8399471813573658	93.97028350830078	0.6817981004714966	2.7997562885284424	nan	inf
monomer-50-nr2-run1_result_110	56	DPLEELLEEIEEEAKGKAEELAETEEEAEKLYKELMEKAAEELKKLLEEL	0.7278108217634617	0.9175744082830934	93.91142272949219	0.6480997800827026	2.8743278980255127	nan	inf
monomer-50-nr2-run1_result_110	57	DPLAALLAEIEARARGEAEAEAATPAEAEALYAERLAEAAAALAAALEKL	0.49297083215603965	0.9569341316864162	96.85299682617188	0.7212010025978088	2.199826955795288	nan	inf
monomer-50-nr2-run1_result_110	58	SELEELLKKIEKEAEGEAKKKAKTEEEYKELYKKLMEEAKKKLKELAEKL	0.8913137521596806	0.8850554407836685	92.07640075683594	0.6333172917366028	3.4436194896698	nan	inf
monomer-50-nr2-run1_result_110	59	DELKRRLEEIEAEARGEAEARAETEEEAEELYRKLMEEALERLKEELEEL	1.1759259671938587	0.8368361878533963	95.81188201904297	0.7194774150848389	2.422844886779785	nan	inf
monomer-50-nr2-run1_result_110	60	DEKEKLEKEIKEKAEGEAKEKAETEEEYEELYKELLEEAEKELKEKEEEE	0.9256154947621125	0.8784603969117282	92.79141998291016	0.6684304475784302	2.9726860523223877	nan	inf
monomer-50-nr2-run1_result_110	61	DELEELLEKIEEEAEGEAKKKAKTEEEYEKLYKELLEKAKKELEELLEEL	0.911266064229352	0.8787016997936672	94.7337875366211	0.6820032596588135	2.733891248703003	nan	inf
monomer-50-nr2-run1_result_110	62	DPAEEARRRIEAAARGEAEARAATPEEAEAIYAELLAAAAAAAAAAAARA	4.981045936487072	0.2815978503738434	87.97360229492188	0.6398055553436279	3.41009521484375	nan	inf
monomer-50-nr2-run1_result_110	63	DPLEELLEELREEAEGEARELAETEEEYEEIYEELLEEAERELEELLERL	0.5871611341690911	0.9418417523016894	92.63511657714844	0.6578342914581299	3.2239596843719482	nan	inf
monomer-50-nr2-run1_result_110	64	DPLAALLAEILARAEGEARARARTPEEYERLLAELLAEAARELAAAAERR	0.6236846287963325	0.932910369568583	96.20729064941406	0.7323765158653259	2.3718016147613525	nan	inf
monomer-50-nr2-run1_result_110	65	DPLKELLEKIEKEAKGEAEAKAETEEEAKEIYEELLKKAKEELEKKLEEL	1.0224169482795915	0.8694467164678744	91.79226684570312	0.627081573009491	3.24471378326416	nan	inf
monomer-50-nr2-run1_result_110	66	DPLAELLARILEEARGEAEARARTPAEAAELFAERLARAAEALAALARLL	1.3071139344086296	0.7852168507149726	95.74295043945312	0.7029677629470825	2.7098515033721924	nan	inf
monomer-50-nr2-run1_result_110	67	DPLEELLKKIEEEAKGEAEEEAETEEEYEELYKERMEKARKELEEELEEL	1.0313596331361894	0.85472692159138	93.74137115478516	0.6683180332183838	2.805697202682495	nan	inf
monomer-50-nr2-run1_result_110	68	DAAAAAAEALEAEARGRAAAQAATPEEAAALYAELMAAAAEAAAAAAERL	0.8114863264758333	0.9039170061156215	88.39704132080078	0.6593470573425293	2.930361747741699	nan	inf
monomer-50-nr2-run1_result_110	69	DAAAAALAAVLAAAAGEAAAQAATPEEAAALLARLLAEAAAEAAAAAAAL	1.7583460023638426	0.7026435531818862	82.92644500732422	0.584420919418335	4.1263885498046875	nan	inf
monomer-50-nr2-run1_result_110	70	SEALEELKKKIEEAKGEAEKEAETEEEAEELFKERMEKAEKEEKEELEKK	1.4698930126956686	0.7568940393230981	89.82939910888672	0.5904003381729126	4.308748245239258	nan	inf
monomer-50-nr2-run1_result_110	71	DPLEELLARIEAEARGEAEARAATPEEAEALYEERLAEARAALEALLERL	0.771536772732968	0.9108198645061506	95.98646545410156	0.7023839950561523	2.546560764312744	nan	inf
monomer-50-nr2-run1_result_110	72	DELEEELEEIEEEAKGEAEEKADTEEEAEKIYEELMKKAEEEREEELEEE	1.1164544120702378	0.815442179312047	88.6739273071289	0.5992443561553955	3.8923115730285645	nan	inf
monomer-50-nr2-run1_result_110	73	SALAELLAEIEAQAAGEAAARAATPEEAAALYAQLLAEAAAALAAALARA	0.5077439578952029	0.9550411950366667	96.51011657714844	0.7377645969390869	2.168529510498047	nan	inf
monomer-50-nr2-run1_result_110	74	SPLEELLEEIEAEAEGEARARAETPEEEEEIFEELLEEAREELEELAELL	0.6127078070082906	0.9384886423162696	95.62662506103516	0.7196469306945801	2.5948660373687744	nan	inf
monomer-50-nr2-run1_result_110	75	DPLAALLAELLAEAAGEAAARAATLEEALALFRELMAERLAALRAALERL	18.76490070118018	0.023440378272792176	97.20439147949219	0.6067239046096802	4.045137405395508	nan	inf
monomer-50-nr2-run1_result_110	76	NEEEEELEKIEEEAEGKAEEEAETEEEAEELYEELLEEAEEKRKEEEEEL	0.6425245131955053	0.9299750549122909	91.73849487304688	0.6716039776802063	3.1036291122436523	nan	inf
monomer-50-nr2-run1_result_110	77	DEEEEEEKKIREEAEGEAKKKAKTEEEYEEIFKKLMKEAEEKKKEEEEKE	0.5243895072159055	0.9502691100400509	90.38603210449219	0.6411380767822266	3.6718850135803223	nan	inf
monomer-50-nr2-run1_result_110	78	DPLEELLEEIEEEAEGEAEAKAETEEEEEEIFEKLLEEAEEELEELEEEL	18.414038252017072	0.02480600869643528	92.44602966308594	0.5193750262260437	6.236066818237305	nan	inf
monomer-50-nr2-run1_result_110	79	SALEELLRRIREEAEGEARRRAETPEEYERLYAELLAEAAAALAAAAARL	0.6001528004683866	0.9380727598023637	97.39614868164062	0.7444231510162354	2.06428599357605	nan	inf
monomer-50-nr2-run1_result_110	80	DPLAELLAAIRAEAEGEARARAKTEAEYEELYAELLAEAAAALKAAAERL	18.61847594974012	0.024392130097991536	89.71498107910156	0.4737338423728943	6.903212547302246	nan	inf
monomer-50-nr2-run1_result_110	81	DPLKELLEKIEAEAKGLAKALAKTPEEEEKIYAELMEEAKKALEEALKRL	0.740707633421314	0.9165284399281006	92.66180419921875	0.633674144744873	3.3356425762176514	nan	inf
monomer-50-nr2-run1_result_110	82	DPLEEKLKEIEEEAEGKAKEEAKTEEEYEEIYKELMEEAEKALEEELEEL	1.2988481894749508	0.8041220017882492	92.53682708740234	0.6615800857543945	3.0052623748779297	nan	inf
monomer-50-nr2-run1_result_110	83	DALEELRARIEALADGLAEALARTPAEAEELRARLLAAAERLLEELLERL	3.9001252222451077	0.3776333303294818	85.58499145507812	0.5441720485687256	5.0459980964660645	nan	inf
monomer-50-nr2-run1_result_110	84	DPLAELLAEIEAEARGEAEARAETPEEAEELYRELLERAAAELAELARLL	0.4366038881921312	0.9660296842767512	97.20173645019531	0.7361518144607544	2.2210683822631836	nan	inf
monomer-50-nr2-run1_result_110	85	DPLAEALAAIRAAAEGEAAARAATEAEAAALLAELLAAAAAAAAAAAALA	18.897557946327726	0.02340379064687422	96.6585922241211	0.6608327627182007	3.145401954650879	nan	inf
monomer-50-nr2-run1_result_110	86	SPLEELLRRLEEEARGEAEAQAATPEEAARLYEELLARAEEALRRAAERA	0.71841126708084	0.9210503010103964	95.6183090209961	0.7043129205703735	2.426135540008545	nan	inf
monomer-50-nr2-run1_result_110	87	SELEELLREIEEEAEGEAKAEAKTPEEEARLFEERLERARRELEELLERL	0.8290421515803265	0.8975904036099195	94.32865142822266	0.6888669729232788	2.960623264312744	nan	inf
monomer-50-nr2-run1_result_110	88	DELEELREEILEEALGEALERADTLEEALELLEERLEEAEEELRELEELL	18.337401194388764	0.024645738785833534	96.9588851928711	0.5858092308044434	4.218914031982422	nan	inf
monomer-50-nr2-run1_result_110	89	SPLEELLEEIEKEAEGEAKAKAKTEEEAKKLYEELLEEAKKLLEELEKLL	1.672673791447636	0.7620902104252538	91.0263442993164	0.6233385801315308	3.3783881664276123	nan	inf
monomer-50-nr2-run1_result_110	90	SALERLLEEILAEAEGEARRRARTEEEYRELFERLLAEAREALRAALERL	0.7710343749128203	0.9067669734833034	96.55484008789062	0.7302509546279907	2.426457643508911	nan	inf
monomer-50-nr2-run1_result_110	91	DPLEELLRRIEEEARGEAEAEAETEEEAEELYKERLEEARRLLEELEELL	1.6134871144484706	0.773022987909942	95.86396026611328	0.6951278448104858	2.4486896991729736	nan	inf
monomer-50-nr2-run1_result_110	92	DEEEERRKEIEEKAKGEAKKKAKTKEEEEEIYKKLLEEAEKEEKELEEKL	0.5778217797132886	0.9432964107565435	91.95197296142578	0.6444336175918579	3.433372974395752	nan	inf
monomer-50-nr2-run1_result_110	93	DPLEELLEEIEEEARGEAERRAKTEEEAEEIFEELLEEAERELEELAELE	18.75688583484635	0.02381461614349845	96.81068420410156	0.6068726778030396	4.09811544418335	nan	inf
monomer-50-nr2-run1_result_110	94	DPLEELRERIEEEAEGLAEELAETEEEEEEILEELLEEAEELLRELAERL	18.52466787187994	0.02431024480925556	97.39273071289062	0.6085973381996155	3.7911388874053955	nan	inf
monomer-50-nr2-run1_result_110	95	DPLEELKKEIEEKAEGEAKKKAKTEEEYKKLYKELLEKAEKELKEKLEEL	1.0787107546574062	0.8496349883754571	92.03214263916016	0.6214659214019775	3.3908894062042236	nan	inf
monomer-50-nr2-run1_result_110	96	DPLEELLEEIEEAAEGLAEALASTPEEAEEIYRRLLEEAAEALRELLERL	3.3300239279701183	0.44611805580124847	79.49687194824219	0.4693823754787445	6.535094738006592	nan	inf
monomer-50-nr2-run1_result_110	97	SPLEALLEEIRAEAEGEARAKAATEEEAAELFAERLAEAAERLARLLEEL	0.6121815618138728	0.9370513234697725	95.82134246826172	0.7173910140991211	2.4842705726623535	nan	inf
monomer-50-nr2-run1_result_110	98	NELEELLKKVEEEAEGKAKKLAETEEEAKEIYEKLMKEAKEELEKELEKL	18.435445400303568	0.024608468514377913	89.71258544921875	0.5044498443603516	5.918069839477539	nan	inf
monomer-50-nr2-run1_result_110	99	DLLAELRARLDALAEGLAAALAATEEEAAALYAELRALAEAALRELLERL	4.147346874997647	0.3452758143622734	81.1112289428711	0.533445417881012	5.292701244354248	nan	inf
monomer-50-nr2-run1_result_111	0	AAAAAAAAAAAAAAAAAAAAAAGAAAAAAAAAAAAAAAAAAAAAAAIAAA	15.417721472256952	0.06374914611257848	91.9512710571289	0.6312315464019775	3.3476767539978027	nan	inf
monomer-50-nr2-run1_result_111	1	AAAAAEAAAAAAAAARAAALAAAAAWLAAHADDPDAAARYAAALAEIAAA	1.5402538226524083	0.7779587103885226	81.84339141845703	0.5691176652908325	5.219095706939697	nan	inf
monomer-50-nr2-run1_result_111	2	AAAAAAAAAAAAAAAAAAAAAAAAAAAAAAADLPDAAAAAAAAAAAIAAA	15.493478754005205	0.05604839985174092	92.02338409423828	0.6098208427429199	4.399980545043945	nan	inf
monomer-50-nr2-run1_result_111	3	AAAAAAAAAAAAAAARAAALAAGAAAYAATKDAADAAAAAAAALAAIAAA	15.39368163923362	0.0677496838486778	92.0540542602539	0.5904604196548462	4.2657084465026855	nan	inf
monomer-50-nr2-run1_result_111	4	AAAAAAAAAAAAAALRAALEAAGAALAAAIAALPTAAAAAAAAAALIAAL	6.312058818185708	0.15966113507046975	71.2216567993164	0.5300140380859375	9.463160514831543	nan	inf
monomer-50-nr2-run1_result_111	5	AAAAAAAAAAAAAAAAAALRAAAEAAAAAAAALPDAAAAAAAAAAAIAAA	15.313935207905121	0.057095330911083965	93.15119171142578	0.6551134586334229	3.427731990814209	nan	inf
monomer-50-nr2-run1_result_111	6	AEAAAAAAAEAAAAAAAAALAAGAALYAAIADLPAADALYAAALAAIAAA	4.887624180408213	0.24167155190891404	72.73656463623047	0.5040267705917358	8.763612747192383	nan	inf
monomer-50-nr2-run1_result_111	7	AAAAAAAAAAAAAALAAALAAAAAAAAAATADLPTAAAAAAAAAAAIAAL	1.2901682060270094	0.8234761438744792	70.9427261352539	0.5061987638473511	8.047560691833496	nan	inf
monomer-50-nr2-run1_result_111	8	AAAAAAAAAAEAAAAAAALAALGAALYAATADLPDAAAAAAAAQAAIAAL	1.1396781885378913	0.8464938285210255	67.92427825927734	0.5062494277954102	8.149185180664062	nan	inf
monomer-50-nr2-run1_result_111	9	AAAAAAAAAAAAAAAAAAAAAAGAAAYAAERDAADAAARYAAALAAAAAA	15.58114807427319	0.061975496653237414	93.3489761352539	0.6251802444458008	3.525059700012207	nan	inf
monomer-50-nr2-run1_result_111	10	AAAAAAAAAAAAAALRAALEAAGAALAAALADRPDAAALAAALAALIAAL	1.0542040784317182	0.8376672510658648	70.08720397949219	0.5336220264434814	7.494609355926514	nan	inf
monomer-50-nr2-run1_result_111	11	AAAALAAAAEAAAAAAAALEAAGAAAAAAVAALPAAAALAAAAAAAIAAL	15.174487450543143	0.05856492676399357	92.84542846679688	0.6257461309432983	4.051021099090576	nan	inf
monomer-50-nr2-run1_result_111	12	AAEAAAEAARALAELLEALRAAGEALYAATADAPDAAAAYAAAQAAIDAL	0.8043406955838124	0.9015374746353557	77.97166442871094	0.5405087471008301	6.2132954597473145	nan	inf
monomer-50-nr2-run1_result_111	13	AAAAAAAAAAAAAAAAAAALEAGAAAYEATADAADAAAVAAAAAAAIAAA	15.394603940852425	0.06412700108351205	95.84455871582031	0.6343989372253418	3.2306816577911377	nan	inf
monomer-50-nr2-run1_result_111	14	AAAAEAAAAAAAAAAAAAAEAAGAALAAAIAALPAAAALAAAAAALIAAA	15.053126985055952	0.05919426027563161	88.48780822753906	0.5822651386260986	5.186096668243408	nan	inf
monomer-50-nr2-run1_result_111	15	AAAAAAAAAAAAAAAAAAAAAAGAAAYAAIADLAAAAAVAAAAAAAIAAA	15.445730453970352	0.06680171334762283	92.583251953125	0.6060782670974731	3.709317922592163	nan	inf
monomer-50-nr2-run1_result_111	16	AAAAAAAAAAAAAAAAAAALAAGDALYEAIRDLPAADALYAAALAAIAAL	6.370493685156325	0.1823415568436868	70.64321899414062	0.49475565552711487	9.115966796875	nan	inf
monomer-50-nr2-run1_result_111	17	AAAAAAAAEAAAAAAAAAARAAGAAAAAAAAALPAAAALAAAADAAAAAL	15.384456972740558	0.05690024652206399	94.17729949951172	0.6473082900047302	3.437417984008789	nan	inf
monomer-50-nr2-run1_result_111	18	MEEELKKLKEELEKLKKELEEKGEKLYEEIKDLPFAEELYKKLKELIEKL	0.6853958656840129	0.9190555875555835	92.70423889160156	0.5719835758209229	3.8121232986450195	nan	inf
monomer-50-nr2-run1_result_111	19	MEALLEALEAALAELREALRAAGAEAAAAAADLPDAAAAAAAAEALIAAL	3.4730687069392165	0.3776189614668642	82.74581909179688	0.5678579807281494	5.534017086029053	nan	inf
monomer-50-nr2-run1_result_111	20	AEAAAAAAAEALAALRAALRAAGEALYAAIADRPDADAVRAALDALIDAL	3.08979196081852	0.41080905160940984	78.56961059570312	0.5496079325675964	6.1624908447265625	nan	inf
monomer-50-nr2-run1_result_111	21	AAAAAAAAAAAAAAAYEAAAAAGAALYAAIADLPTAAAAAAAAAAAAAAA	15.055831214325622	0.10202450456704526	92.80744171142578	0.6007121801376343	4.644581317901611	nan	inf
monomer-50-nr2-run1_result_111	22	AAEAAAAAAAAAAAAAAALAAAGAALYEALADAPWADALAAAAEALIAAL	3.309123695650305	0.4023034474531947	70.54045867919922	0.5346442461013794	7.35778284072876	nan	inf
monomer-50-nr2-run1_result_111	23	AAAAAAAAAAAAAAAAEAALAAGEAWYEAHKDDPDAAAAYAARLAEIAAL	1.0807567740012547	0.8322581316818289	86.67217254638672	0.6228882074356079	3.8110530376434326	nan	inf
monomer-50-nr2-run1_result_111	24	AAAAAAAAAAAAAAARAAAEAAGAAWYEANKDRPDAAAAYAALQAAIAAA	0.7217293093263755	0.9128061307471946	88.78777313232422	0.6422192454338074	3.584334373474121	nan	inf
monomer-50-nr2-run1_result_111	25	AAAAAAEAAAAAAAAAAAALAAGAAWYAANADRPDAAAAYAAALAAIAAA	1.1515760402487265	0.8276325204264837	76.86601257324219	0.5365324020385742	6.083385467529297	nan	inf
monomer-50-nr2-run1_result_111	26	AAAAAEAAAAAAAAARAAALAAGAAAYAATKDLPDAAARYAAALAAIEAA	3.465371433046829	0.3323534587672307	73.4776840209961	0.5201114416122437	7.665153503417969	nan	inf
monomer-50-nr2-run1_result_111	27	AAEAARAQAAAAAAAAAAALAAGLAAYAAEADAPDAAARFAAALEAIAAA	3.2468659264711297	0.36780440603683506	74.26567840576172	0.5246115922927856	7.048634052276611	nan	inf
monomer-50-nr2-run1_result_111	28	AAAAAAAAAAAAAALAAALEAAAAALYAALADAPWADALAAAARAAIAAA	2.871613540883992	0.42748121274935696	67.65753936767578	0.50725257396698	8.224964141845703	nan	inf
monomer-50-nr2-run1_result_111	29	AAAAAEEARRAAAALRAALLAAGAALAAAAADLPWAAAVAAALAAAVAAL	1.2490704611214147	0.7883599036932495	71.1368637084961	0.525979220867157	7.571350574493408	nan	inf
monomer-50-nr2-run1_result_111	30	EEEEEEEEEEEKKEEYEEELKKGEELYEKIKDRPDAEEKYKKFLKEVEEK	0.6621349473537417	0.9289097327941228	88.63011169433594	0.6008844375610352	4.238775730133057	nan	inf
monomer-50-nr2-run1_result_111	31	AEAAAEAAAAAAAAAAAAALAAGAAAAAATAALPAAAAVAAAAAAAVAAA	14.833480237491825	0.060689277100802415	85.40007781982422	0.5440475940704346	6.315082550048828	nan	inf
monomer-50-nr2-run1_result_111	32	AAAAAALAAEAAAAARAEAEAAGAAWAAAHKDAPDAAAAAAAAAAAIAAA	2.0524992308556493	0.6157200492587389	75.73698425292969	0.5104928016662598	8.959285736083984	nan	inf
monomer-50-nr2-run1_result_111	33	AAAAAAAAAAAAAALREALRAAGEALAAAIKDRPDAAALAAALRALIEAL	1.9455764511600262	0.6206030458202988	72.22834014892578	0.4985305666923523	7.687106609344482	nan	inf
monomer-50-nr2-run1_result_111	34	AAAAEAAAAAAAAAARQALLEAAAAAYAAEADRPDAAARYAAALAAIAAA	0.8254487973425156	0.8989226089979951	84.52198791503906	0.6031814813613892	4.4454779624938965	nan	inf
monomer-50-nr2-run1_result_111	35	ELEKLLEELKEKKEEYEKKLKEGEELYEKIKDLPEAEELYKAALEKIEKE	0.7384680262944738	0.9149232174074339	88.41048431396484	0.5036133527755737	5.145635604858398	nan	inf
monomer-50-nr2-run1_result_111	36	MEEELKKLEKELEELKKKLEKLGEEIYEKIKDLPFAEELYEKAKELIEKL	0.5919519161045355	0.9373457692802478	92.64298248291016	0.5826539993286133	3.7609193325042725	nan	inf
monomer-50-nr2-run1_result_111	37	AAAAAAAAAAAAAAAAAAARAAAAAAAAAAADLPAAAAVAAAAAAAIDAL	15.25029544763867	0.058066177444767414	92.16429138183594	0.6378834843635559	3.955972671508789	nan	inf
monomer-50-nr2-run1_result_111	38	MEEELKKLEEELEELKKKLEELGEELYEKIKDLPFADEVYALLKELIEKL	0.49792882111821474	0.9546826119374875	91.63923645019531	0.568229079246521	4.043806552886963	nan	inf
monomer-50-nr2-run1_result_111	39	EAALARAAAAAAAALRAALEAAGAELAAAIADLPAAAALAAAAAAAVAAL	14.962474605466419	0.05977008679910702	89.4095458984375	0.5886929035186768	5.400101661682129	nan	inf
monomer-50-nr2-run1_result_111	40	AAAAEEAAAAAAAAARAAAEAAGAAWYEAHKDLPDADALAAAAKAAIAAL	1.038886316018659	0.8404580878024764	76.78952026367188	0.5143750905990601	7.78632926940918	nan	inf
monomer-50-nr2-run1_result_111	41	AAEAAAAAAAAAAAAAAALAAAGEAAAAAIRDLPLAAALAAAAAALAAAL	2.92014456284377	0.49696694698906013	66.12200164794922	0.5037009119987488	8.499293327331543	nan	inf
monomer-50-nr2-run1_result_111	42	MEKEKEELEKLLEELKKKLEKEGEEWYEKHKDLPDAEEKYEERKKEIEAL	0.683457510890739	0.917886076357905	94.24240112304688	0.627666711807251	3.1280875205993652	nan	inf
monomer-50-nr2-run1_result_111	43	AEAAAAAAAAAAAAAKAALEAAGAKVYELIKDLPFADALYAAAKAAIEAA	0.8385424667887813	0.8837672775199706	75.794921875	0.44591283798217773	7.083474636077881	nan	inf
monomer-50-nr2-run1_result_111	44	AAEAAAALAAALAALRAALEAAGEALYAAIADLPTADALAAAAKAAIAAL	3.9218961327196373	0.30875096693701315	77.00052642822266	0.530742883682251	7.449721813201904	nan	inf
monomer-50-nr2-run1_result_111	45	AEAAAAARAAAAAAARAALRALGDALYAALADLPAADALRAAAEALIAAL	3.0341053197897168	0.41347773410675537	74.28064727783203	0.5138169527053833	7.505834102630615	nan	inf
monomer-50-nr2-run1_result_111	46	AAAAAAAAAAAAAALAAALRAAGEALYAAVKDAPWADALYAAAQAAIEAA	3.450710929510315	0.3538951132331749	74.04427337646484	0.5176304578781128	7.9239654541015625	nan	inf
monomer-50-nr2-run1_result_111	47	MEELEKKLEELKEELRKLLEELGEKLYELIKDRPDAEELYKKAKELIEKL	0.44104892901698306	0.9639379470420554	94.04478454589844	0.6149348616600037	3.355600595474243	nan	inf
monomer-50-nr2-run1_result_111	48	AAAAAAAAAAAAAAARAALEALGDALYAATADLPWADAVHAALRALIAAL	1.0026670411729068	0.8441781641118855	71.33036041259766	0.5160545706748962	7.405885696411133	nan	inf
monomer-50-nr2-run1_result_111	49	AAAAAAARAAEAAELLARLRAAGAAWAAAHADLPDAAARAAALEAAIAAL	0.6688909065960882	0.9235942443036486	86.00395965576172	0.6040141582489014	4.341005325317383	nan	inf
monomer-50-nr2-run1_result_111	50	EEELKKKLEEELEELKEELEELGEKIYEEIKDLPFAEELYKKIKELIEKL	0.559374887734747	0.9437082278964458	92.1185302734375	0.5787628889083862	3.800062417984009	nan	inf
monomer-50-nr2-run1_result_111	51	SAAAEEAAAAAAAALRAALLAAGAAAYAATRDRPDAAARYAAALAAIAAA	1.7155091563975524	0.7229716416600764	74.35637664794922	0.5501183271408081	6.777867794036865	nan	inf
monomer-50-nr2-run1_result_111	52	AAEAAAAAELEAAAARAAALAAGEAWLAAHADRPDAAARYAAALAEIAAA	1.7635436000990574	0.7178861277715869	86.0430908203125	0.6199082136154175	3.8384132385253906	nan	inf
monomer-50-nr2-run1_result_111	53	MEEEKKLLEEELEKLKEELRKEGEEWYEEHKDDPDAEKKYKERKEEIEKL	0.7508528671544298	0.90413221622319	93.35537719726562	0.6205787062644958	3.400850296020508	nan	inf
monomer-50-nr2-run1_result_111	54	DAAAAKAAEEAAAAAYAAALAAGAAAYEKIKDRADAAALYAAALAAIAAA	2.109930292626785	0.6280919834224449	73.91055297851562	0.4911358952522278	7.6442060470581055	nan	inf
monomer-50-nr2-run1_result_111	55	SALAAALAALAQALARAAAAAAAEAAAAATAAAPDAAAAAAAARAAAAAA	15.416280092908128	0.057168171280680885	94.22577667236328	0.6456944942474365	3.621870279312134	nan	inf
monomer-50-nr2-run1_result_111	56	AAAAAAAAAAALAALREALRALGDAVYAAIRDLPFADALYAAAQAAIDAL	2.41763531593957	0.5387010025451636	73.71660614013672	0.5026628971099854	7.541494369506836	nan	inf
monomer-50-nr2-run1_result_111	57	AAAAEAAAAAAAAALRAALRAAGDAFYDAVRDAPWAAAVRAALDELIDAL	4.209533033552015	0.28368513183627025	78.50407409667969	0.5441397428512573	6.510052680969238	nan	inf
monomer-50-nr2-run1_result_111	58	MEEEQKELEKKLEELKKELEEEGKKWYEAHKDRPDAEEEYAKRKKEIEEL	0.7531882622258252	0.9028518595514725	92.4056396484375	0.601747453212738	3.636924982070923	nan	inf
monomer-50-nr2-run1_result_111	59	AAAEAEAARKALEELRAALREAGKALYEAIKDLPFADAVAAAAEKAIEAL	1.3464878589199922	0.7639387638701263	85.45938110351562	0.5520817041397095	5.130818843841553	nan	inf
monomer-50-nr2-run1_result_111	60	AAEAARAAAAAQAAATAAALALGDALYEAVKDLPWADAVYAAARAAIAAA	0.5900449834937703	0.9386470999689044	85.27974700927734	0.598331093788147	4.25761079788208	nan	inf
monomer-50-nr2-run1_result_111	61	EEEEKKLKEEKEKKEKEERLKAGEERYEKIKDLPDAEEEYKKALEEIEKL	0.9488181314104677	0.8613210785768285	88.91948699951172	0.538165807723999	4.701253890991211	nan	inf
monomer-50-nr2-run1_result_111	62	AEEAAKRAAAAAAALRAALRAAGDALYAAIADRPDADALYAALQELIDAL	0.6859770124917056	0.9196508582675348	82.60604095458984	0.5703347325325012	5.173410892486572	nan	inf
monomer-50-nr2-run1_result_111	63	MEEEEKKKKEEELEEKEKKLKEGLEWYEKNKDKEDAKEKFEERLKKIEEE	0.9370497961732932	0.8650303919119828	89.21053314208984	0.5636373162269592	4.622466564178467	nan	inf
monomer-50-nr2-run1_result_111	64	AAALAAAAAAAAAALRAALAAAGAAAAAAHAARPDAAAAAAAAAAAIAAL	15.356538360751125	0.05577809421939161	80.494384765625	0.5630007386207581	7.2095441818237305	nan	inf
monomer-50-nr2-run1_result_111	65	AEEELEKKKKELEELKKELEELGEKLYELIKDLPFAEELYKKIKELIEKL	0.6091053567040379	0.93559507732475	91.98809051513672	0.5879702568054199	3.8955533504486084	nan	inf
monomer-50-nr2-run1_result_111	66	AAAALAALAEELAALRAALAAAGEAAYAATADRPDAAARYAAARAALAAL	0.9246496245343991	0.8757167676928964	84.15071868896484	0.5857687592506409	4.899697303771973	nan	inf
monomer-50-nr2-run1_result_111	67	MEEELEELKKKLEELYKELLKAGEELYEKIKDLPWADELYAALKKLIEEL	0.6625474501356515	0.925033189529271	92.28307342529297	0.5669960975646973	3.9651288986206055	nan	inf
monomer-50-nr2-run1_result_111	68	SEEERRREEEERERERERLREEGEEWWEEHKDEPDAEEEYARLEEEIEER	0.8189948874213979	0.8885960610816339	88.92427825927734	0.5665278434753418	4.224183082580566	nan	inf
monomer-50-nr2-run1_result_111	69	MEELKEELEKKKKELYEKLKKLGEEIYEAIKDLPDAEEIYEKAKELIEKL	0.6561498464894229	0.9252506021680691	89.29552459716797	0.5334397554397583	4.581274032592773	nan	inf
monomer-50-nr2-run1_result_111	70	AAEEAARAAEEAARAYAEALAEGLAWYEEHKDEPDAEERFAARLAEIAAR	0.511505628644739	0.9548116383511035	95.32719421386719	0.6894272565841675	2.483315944671631	nan	inf
monomer-50-nr2-run1_result_111	71	AEAARAAAAAAAKALREALLAAGAAWYEANKDAPDAAAKYAAALAAIDAL	0.643364761508196	0.9279272213327892	93.172607421875	0.657241702079773	3.064089298248291	nan	inf
monomer-50-nr2-run1_result_111	72	MEEEEKKLKEELEKLKKELEELGKKLYEEIKDLPFAEKLYELAKKLIEEL	0.6912715601528509	0.9165449521041876	89.78648376464844	0.5379144549369812	4.600033283233643	nan	inf
monomer-50-nr2-run1_result_111	73	MEELEEKLKKELEELKKKLEEAGEKLWEKIKHLPFAKELYEKAKKLIEEL	1.2782625690410294	0.8103279704024675	88.2002944946289	0.4923088550567627	5.495221138000488	nan	inf
monomer-50-nr2-run1_result_111	74	AAAALAAAEAAAAALREELRAAGEAVYEAVKDLPTAEAARAAAEAAIDAL	4.841088557347908	0.23289877984116636	88.54631042480469	0.5834472179412842	4.1506547927856445	nan	inf
monomer-50-nr2-run1_result_111	75	AAELERLLAEAQAALRAALEAAGEALWEAIKDAPWADELYAALKALIEAL	0.9414230373054296	0.8597304033177682	88.96302795410156	0.5993910431861877	4.120828151702881	nan	inf
monomer-50-nr2-run1_result_111	76	AAELERALAEARAALRAALEAAGDALYEAIKDLPFADALAAAARELIAAL	0.7658133827864263	0.9019420783579419	85.73696899414062	0.5910804271697998	4.866994380950928	nan	inf
monomer-50-nr2-run1_result_111	77	AAEEAAAAAAEAAAARAAALAAGAEWLAAHKDRPDAAAAAAAALAAIEAA	3.6686931426704925	0.29777648692912434	76.80266571044922	0.5423141121864319	6.710763931274414	nan	inf
monomer-50-nr2-run1_result_111	78	AAAERAAAEAAAAELRQRLLALGDELYERVKDLPDADAAYAAALAAIAAL	0.4067935659131123	0.9696128778549893	89.44445037841797	0.611691951751709	3.795220136642456	nan	inf
monomer-50-nr2-run1_result_111	79	AAAEALARALEAAAAAAAARAAGAALRAAIADLPAAEALAAALEALIAAL	2.247939219757432	0.574030583196813	74.1219253540039	0.512789249420166	8.43335247039795	nan	inf
monomer-50-nr2-run1_result_111	80	MKELEEELKKKLEELKEELLKLGEEIYEKIKDLPFAKELYEKLLKLIEEL	0.4584227159318919	0.9608401704720291	93.5269775390625	0.6079910397529602	3.5393600463867188	nan	inf
monomer-50-nr2-run1_result_111	81	MLEELLKKLEEELEEYKKRLEEGEKWYEENKDLPWAEEEYKRRLEEIEKE	0.860474273389566	0.884805020633022	87.20811462402344	0.4774990379810333	5.79533052444458	nan	inf
monomer-50-nr2-run1_result_111	82	MEALLEELAAAAEALRAALRALGEAVYAAIADLPTADALAAAAAALIDAL	3.82278885132362	0.3268817217247818	77.98695373535156	0.5300121307373047	7.212588787078857	nan	inf
monomer-50-nr2-run1_result_111	83	EEEKKEEELKKKEEEKEKLEKLGEELYEKIKDLPFAEELYEEIKKKIEEK	0.5528927638885278	0.9444534374683607	89.04519653320312	0.5512186288833618	4.903870105743408	nan	inf
monomer-50-nr2-run1_result_111	84	MEEALKKAKEEAEKERKKLLEEGEKWYEENKDLPDAEEKYKERKKKIEEL	0.9414146514822779	0.8582778559600004	88.10130310058594	0.5183053016662598	5.026894569396973	nan	inf
monomer-50-nr2-run1_result_111	85	EAEKLKALEAELAALKAALEELGDKLYDLVKDAPWADAAYAAAKALIDAL	1.2376525690857312	0.7870573193391066	84.74317932128906	0.5396790504455566	5.312416076660156	nan	inf
monomer-50-nr2-run1_result_111	86	AAAAAKAAAAAAAALKQALLAAGDALYAAIKDLPAADAIYAAARAAIEAL	2.7686838309166935	0.4458852685346364	71.97589874267578	0.4773308038711548	7.952049732208252	nan	inf
monomer-50-nr2-run1_result_111	87	MEKLLKELKKKLEELKKKLEELGEEVYEKIKDLPDAEKLYEEAKKLIEEL	0.7150368545702588	0.9125860569211944	91.94318389892578	0.5681964159011841	3.866633176803589	nan	inf
monomer-50-nr2-run1_result_111	88	AAAAARAAAAAAAALREELRALGDEVYERIRDLPFADALYEAAQAAIDAL	0.4069078794411251	0.969121225748497	91.50468444824219	0.6326425075531006	3.290015459060669	nan	inf
monomer-50-nr2-run1_result_111	89	EEEELEELEEELEELREELEKLGEEIYEKIKDLPNAEEIYEKIKKEIEEL	0.4409419675713222	0.9639749952364915	91.44088745117188	0.5969150066375732	3.772388219833374	nan	inf
monomer-50-nr2-run1_result_111	90	MEEEEEKLREELERLREELEKLGEEFYEKIKDRPDAEEIYEEAKKLIEEL	0.5719731388316981	0.9404476943026446	92.9645767211914	0.6085402369499207	3.660402297973633	nan	inf
monomer-50-nr2-run1_result_111	91	SALKEKLAAEAKALLTAALRALGDEIYEKIKDLPFAEALYAAAKAAIDAL	0.5007769893081814	0.9540879416409017	94.94432067871094	0.6675711274147034	2.966946840286255	nan	inf
monomer-50-nr2-run1_result_111	92	MEALLEQLEALAAALKEALEAAGAALYEAVKDAPWADAAYAAAQALIASL	0.5985016434551472	0.9372526943657532	87.01312255859375	0.5742615461349487	4.505939483642578	nan	inf
monomer-50-nr2-run1_result_111	93	DLEALLQALQEALAEYQRRLAEGAAWYEEHRDEPDAAARYAAALAEIAAA	0.5643760362530407	0.9443540425177507	95.72368621826172	0.6844091415405273	2.6656100749969482	nan	inf
monomer-50-nr2-run1_result_111	94	SEEEEKELEEELEKLKEELLEEGEKWYEENKDLPDAEEEYEAALKEIEEL	0.9414304124739178	0.859068114762827	94.7289810180664	0.6489934325218201	2.868926763534546	nan	inf
monomer-50-nr2-run1_result_111	95	EEEEEEKLEKELEELKKKLKELGEKLYEAIKDLPFAEELYEAIQKAIEEL	0.5608841664547155	0.942880626613421	92.62205505371094	0.6100956201553345	3.5463197231292725	nan	inf
monomer-50-nr2-run1_result_111	96	EKERLEELRRALEELRERLRRLGEELYERIKDLPFADELQAALDRLIDEL	0.46738500099085584	0.9603576163044869	94.51255798339844	0.632540762424469	3.3907787799835205	nan	inf
monomer-50-nr2-run1_result_111	97	AAAEEEAARAAAEALRAALEALGDALYAAIRDAPWADALYAALRALIDAL	0.6156862654535395	0.9336306109781743	88.81568145751953	0.6191295385360718	3.772421360015869	nan	inf
monomer-50-nr2-run1_result_111	98	MEEEEERRREELERLYEELRRLGEELWERIKDLPFAPAIYEAIKALIDAL	2.08885060731062	0.6182709854201783	91.72176361083984	0.5632649660110474	4.4827046394348145	nan	inf
monomer-50-nr2-run1_result_111	99	MDELRKALEELLAALRAQLRAAGEAAYEAVKDLPFAEELRAAAEALIDAL	0.7021943648678988	0.9171949336373142	93.71240234375	0.642583966255188	3.3334572315216064	nan	inf
monomer-50-nr2-run1_result_112	0	MSDEFIYRVAAAHVGPERAPRTPEERAAWLAEHAAAVLADPAAQAIAREL	0.5757549428224293	0.9436834699592782	86.87789154052734	0.6525030136108398	3.5977940559387207	nan	inf
monomer-50-nr2-run1_result_112	1	MTPEERYAVAAAHVGPERAPRTPEERAAWLAEHEEAVAADPAAQAIAAAL	2.7564054159289157	0.5591042173930574	83.41395568847656	0.5980913639068604	4.182594299316406	nan	inf
monomer-50-nr2-run1_result_112	2	MTPEEILAVAAAHYGPERAPATPEAAAAWLAEHAAAALADPAARALAAAL	5.809573387870333	0.20328999572936277	81.00255584716797	0.5403095483779907	6.205552101135254	nan	inf
monomer-50-nr2-run1_result_112	3	MTDEEKYRVAAAYYGEEKAPKTEEEKKAWLEKHEAEAMADPEAQKIAKEL	0.7757765364891503	0.9006782967675102	86.44048309326172	0.6157299280166626	4.008623123168945	nan	inf
monomer-50-nr2-run1_result_112	4	MTPEEQYAVAAAHWGPELAPRTPEERAAWLAEHLAAAMADPAAQALAAEL	6.061541938285643	0.22604341424324212	75.15135955810547	0.43414342403411865	8.68082046508789	nan	inf
monomer-50-nr2-run1_result_112	5	MSDEEKYKVAAAYVGEEKAPKTEEEKEKWLAEHEAEVMADPKAQEIAKKL	0.7109740774650674	0.9780548228474089	85.57257843017578	0.6170129179954529	4.129858016967773	nan	inf
monomer-50-nr2-run1_result_112	6	MTPEELYAVAAAHWGPERAPRTPEERAAWLAEHAAAALADPAAQALAAEL	4.610821519851207	0.3207614970924009	72.72053527832031	0.4128586947917938	8.391165733337402	nan	inf
monomer-50-nr2-run1_result_112	7	MSPEEIYAVAAAHEGPERAPRTPAERAAWLARHAAAALADPEAQAIAARL	6.224679682922696	0.22789857827101148	74.81156158447266	0.4442533850669861	8.472054481506348	nan	inf
monomer-50-nr2-run1_result_112	8	LSEEELLAVAAAHYGPERAPRTPEARREWLAEHAAAALADPAAQALLREL	1.0014708924606839	0.8573557592617514	85.40741729736328	0.6027318835258484	3.8638498783111572	nan	inf
monomer-50-nr2-run1_result_112	9	MSKEFKYKVAAAYYGEEKAPKTEEEKEEWLAKHEKEAMADPEAQKIAEEL	0.7693179572212709	0.9021567483937436	88.24312591552734	0.6408190727233887	3.6326088905334473	nan	inf
monomer-50-nr2-run1_result_112	10	LSDEELYRVAAAHVGPERAPRTPEARAAWLAEHAAAVLADPAAQAILERL	0.8134454002118598	0.8966376797710714	87.230712890625	0.6245810985565186	3.641071081161499	nan	inf
monomer-50-nr2-run1_result_112	11	MTDEELYRVAAAHYGPERAPETEEARRAWLAEHAAEAMADPRAQAIAREL	0.6402404866148709	0.9299717825973822	86.5059814453125	0.6361032724380493	3.5689690113067627	nan	inf
monomer-50-nr2-run1_result_112	12	LTDEELYAVAAAHYGPERAPTTEEARRAWLAEHLAAAMADPAAQALAAAL	4.872600641110439	0.28451252868510174	82.2044677734375	0.5487226247787476	5.773708343505859	nan	inf
monomer-50-nr2-run1_result_112	13	MTDEEIYAVAAAHWGPERAPRTPEERAAWLAEHAAAAMADPRAQAIAREL	1.2888786167119881	0.8008415756956146	87.88774108886719	0.6702793836593628	3.379143714904785	nan	inf
monomer-50-nr2-run1_result_112	14	MTDEEIYKVAAAYYGEEKAPKTEEEKKKWLEEHAEEAMADPEAQEIAKKL	0.7863477533023091	0.9626477154272178	88.52767181396484	0.6418868899345398	3.6258480548858643	nan	inf
monomer-50-nr2-run1_result_112	15	MSDEERYAVAAAHYGPALAPRTPEARAAWLAEHAAAAAADPAAQALAAAL	3.8624144420168167	0.3555768466490331	76.33252716064453	0.47628054022789	7.033624649047852	nan	inf
monomer-50-nr2-run1_result_112	16	MTPEEILAVAAAHYGPALAPRTPEAAAAWLARHAAAALADPAARALAAEL	6.150964878725855	0.21370666821947434	84.17890167236328	0.535883903503418	5.334885597229004	nan	inf
monomer-50-nr2-run1_result_112	17	MTEEEIYAVAAAHYGPELAPRTPEERAAWLAEHAAAALADPEAQAIAAAL	0.8712263487542233	0.877240529932696	70.23553466796875	0.4334790110588074	7.03446626663208	nan	inf
monomer-50-nr2-run1_result_112	18	MTKEEKYKVAAAYYGEEKAPKTEEEKEKWLKEHEEEAMADPKAQEIAKKL	0.800107434267971	0.9594069570413004	88.83995056152344	0.6542477607727051	3.4934744834899902	nan	inf
monomer-50-nr2-run1_result_112	19	MSAEEALAVAAAHWGPAAAPATEEARAAWLAAHLAAALADPAARALAERL	4.402797203365821	0.3192748116025231	70.53423309326172	0.43458157777786255	9.048905372619629	nan	inf
monomer-50-nr2-run1_result_112	20	MTDEERYRVAAAHYGEEKAPKTEEEKKKWLAEHEEEAMADPRAQEIAKKL	1.1572952606305782	0.8214808731130583	85.21183776855469	0.5895334482192993	4.3488359451293945	nan	inf
monomer-50-nr2-run1_result_112	21	LSPEQQYAVAAAHYGPELAPRTPEERAAWLAEHLAAAMADPAAQALAREL	1.0084049074295731	0.8546348901036727	82.61300659179688	0.5896398425102234	4.366317272186279	nan	inf
monomer-50-nr2-run1_result_112	22	MTDEERYRVAAAHYGEALAPRTPEERAAWLAAHLAAAEADPAAQALAAEL	6.364542878603819	0.21107257844264782	73.23892974853516	0.44056421518325806	9.2997407913208	nan	inf
monomer-50-nr2-run1_result_112	23	MSPEELLAVAAAHFGPELAPRTPEAAAAWLAEHAAAALADPEAQALAERL	5.8871778210895975	0.2119974686932722	85.9678726196289	0.5677076578140259	5.108129024505615	nan	inf
monomer-50-nr2-run1_result_112	24	MTEEEIYAVAAAHYGPELAPETPEARAAWLAEHAAAALADPEAQRIAEEL	0.6234830572029837	0.93265437716058	85.95560455322266	0.6393389701843262	3.688056468963623	nan	inf
monomer-50-nr2-run1_result_112	25	MTDEEIYAVAAAHEGPERAPATPEERAAWLAAHAAAALADPAAQALAAAL	5.622746835971402	0.24642005440373851	73.6979751586914	0.4437698721885681	8.69888687133789	nan	inf
monomer-50-nr2-run1_result_112	26	MSAEQKYAVAAAYYGADKAPKTAEEKAAWLAKHEAEAMADPAAQAIAKQL	0.7578398716946247	0.9048546680064194	82.61165618896484	0.5752792358398438	4.734989166259766	nan	inf
monomer-50-nr2-run1_result_112	27	MTPAEQLAVAAAHVGAARAPATPEAAAAWLAAHLAAVAADPAAQAIARAL	7.392161705470471	0.21049524654423238	75.86497497558594	0.47296130657196045	7.681416988372803	nan	inf
monomer-50-nr2-run1_result_112	28	LTDEQIYEAAAKHYGEEKAPKTEEEKEAWLKEHAEEALADPETQEILKEL	0.765764949411168	0.9425293441912562	85.14707946777344	0.5907644033432007	4.268970966339111	nan	inf
monomer-50-nr2-run1_result_112	29	LTDEEIYKVAAAYYGEEKAPKTEEEKKAWLAEHAEEAMADPRAQEIAEKL	0.8483188385688845	0.8831153497855039	86.96320343017578	0.628675103187561	3.7944531440734863	nan	inf
monomer-50-nr2-run1_result_112	30	MTPEEIYAVAAAHYGPERAPETPEARAAWLAEHAAAALADPAAQALAREL	0.6770178252687654	0.9213400106144413	79.99285125732422	0.5634065866470337	4.761467456817627	nan	inf
monomer-50-nr2-run1_result_112	31	MTKEEKYKVAAAYYGEEKAPKTEEEKEKWLAEHEEEAMADPEAQKIAEEL	0.8073880275335678	0.892554835102078	89.14509582519531	0.658061683177948	3.284189462661743	nan	inf
monomer-50-nr2-run1_result_112	32	MTPEELLAVAAAHEGAARAPRTPAARAAWLAAHLAAAMADPAAQALAAAL	8.242965342074726	0.18043554337454698	73.88764190673828	0.4362504482269287	9.065485000610352	nan	inf
monomer-50-nr2-run1_result_112	33	LTKEEQYAIAAAHYGPEKAPKTEEEKEKWYAENAAAAMADPEAQAIAKKL	0.8236202622195548	0.8884643652754843	75.73296356201172	0.48656514286994934	6.0672607421875	nan	inf
monomer-50-nr2-run1_result_112	34	MSEAEIYAVAAAHVGPERAPTTPEARAAWLAEHAAAALADPAARALAAEL	0.9833803036503891	0.8677656706443286	85.85956573486328	0.6478133797645569	3.6826319694519043	nan	inf
monomer-50-nr2-run1_result_112	35	LSPEQQYAVAAAHYGEARAPRTPEARAAWLAEHLAAAMADPAAQALAAEL	1.0687302242664016	0.8369006850009402	80.70735931396484	0.5751718282699585	4.650489807128906	nan	inf
monomer-50-nr2-run1_result_112	36	MTDAELYAVAAAHYGAEKAPTTPAARAAWLAAHAAAAMADPAAQALAAEL	5.161022861471802	0.2874502133512954	76.02735900878906	0.48798757791519165	7.266731262207031	nan	inf
monomer-50-nr2-run1_result_112	37	MTDEEIYEVAAAYYGEEKAPKTEEEKKKWLAEHKEEAMADPKAQEIAKKL	0.7955559595840929	0.9603197553943714	87.48650360107422	0.6278856992721558	3.8587522506713867	nan	inf
monomer-50-nr2-run1_result_112	38	LTDEEIYRIAAAHWGEEKAPKTEEEKAAWLAEHAEAALADPEAQRIAEEL	1.1238640301132292	0.8297278370771834	80.05121612548828	0.5424911379814148	5.208992004394531	nan	inf
monomer-50-nr2-run1_result_112	39	MSDEERYAVAAAHWGPARAPATPEERAAWLAEHEAAAAADPEAQALAERL	4.5207303955350175	0.3122167000856166	76.18974304199219	0.4673058092594147	7.186805248260498	nan	inf
monomer-50-nr2-run1_result_112	40	LTPEQIYAVAAAHYGPALAPTTPEARAAWLAAHAAAALADPAAQALAAEL	1.6354065299653435	0.6894069586506779	77.67498779296875	0.5382867455482483	5.220747470855713	nan	inf
monomer-50-nr2-run1_result_112	41	MTPEEILAVAAAHYGPERAPRTPEAAAAWLAEHAAEALADPRAQEIARRL	2.8919362639340123	0.49940436205324873	78.08086395263672	0.555107593536377	5.829542636871338	nan	inf
monomer-50-nr2-run1_result_112	42	MTPAEQLAAAAAHYGPAAAPATPEAAAAWLAAHAAAAAADPAYQALAAAL	8.648898080059295	0.20559570581484835	74.32405090332031	0.4427587389945984	9.043339729309082	nan	inf
monomer-50-nr2-run1_result_112	43	MSAAEQLAAAAAHLGPERAPATPAEAAAWLAEHAAAAAADPAFQALAAAL	6.244738982126037	0.21859603499912825	76.37849426269531	0.4527125358581543	7.622982501983643	nan	inf
monomer-50-nr2-run1_result_112	44	LTDEEKYRIAAAYYGEEKAPKTEEERKKWLAEHEEEAMADPEAQKIAKEL	0.7667025915110929	0.9016354867602068	87.9124984741211	0.630159318447113	3.770519495010376	nan	inf
monomer-50-nr2-run1_result_112	45	LSEEEIYAIAAAHVGAERAPKTPEARARWLAEHAAEVLADPAAQELARRL	1.5311748874754023	0.7380682314557752	77.44801330566406	0.49279332160949707	5.586216449737549	nan	inf
monomer-50-nr2-run1_result_112	46	MTPEERYAVAAAHVGPARAPTTPAARAAWLAAHEAAVMADPAAQALAAEL	5.215536875630868	0.3021582893164084	82.95921325683594	0.5705002546310425	5.473691940307617	nan	inf
monomer-50-nr2-run1_result_112	47	MTDEERYRVAAAHYGEERAPKTEEERRAWLAEHEAEAMADPAAQAIAKEL	1.3869067386084317	0.7825896104705463	88.09312438964844	0.6714330911636353	3.545139789581299	nan	inf
monomer-50-nr2-run1_result_112	48	LSDEELYRAAAAHYGPERAPRTPAAREEWLAKHAAEALADPETQAILREL	0.7056764028487742	0.9178439607931285	88.1260757446289	0.6480074524879456	3.5170233249664307	nan	inf
monomer-50-nr2-run1_result_112	49	MSKEEIYKVAAAYYGEEKAPKTEEEKEKWLKEHAEEAMADPEAQKIAKEL	0.7363543244563678	0.9103555989289057	87.3390884399414	0.626960813999176	3.8492050170898438	nan	inf
monomer-50-nr2-run1_result_112	50	MTDEEIYRVAAAHYGPERAPTTPEAKAAWLAEHAAAALADPAAQAIAERL	0.6809097583107753	0.9226771037657852	86.43339538574219	0.635806679725647	3.7269287109375	nan	inf
monomer-50-nr2-run1_result_112	51	LSDAEKYAVAAAHYGAARAPTTEAARAAWLAEHEAAAMADPATQAIAAAL	7.313238180752748	0.2013467017405295	70.4159164428711	0.41032925248146057	9.463668823242188	nan	inf
monomer-50-nr2-run1_result_112	52	MSPEERYAVAAAYYGPELAPRTPEERAAWLAEHEAAAAADPAAQELAARL	4.683668154694371	0.35576482988571656	77.04103088378906	0.4507618546485901	7.153379440307617	nan	inf
monomer-50-nr2-run1_result_112	53	MTPEELYRVAAAHYGEERAPRTPEERAAWLAEHLEAAMADPEAQALAREL	1.1884966652681648	0.8004175058433894	75.47893524169922	0.48825567960739136	6.019221782684326	nan	inf
monomer-50-nr2-run1_result_112	54	LTDEEIYAVAAAHYGPERAPATPEERAAWLAEHAEAALADPRAQAIAREL	0.7703968002922903	0.904676199670442	84.54792785644531	0.603882908821106	3.9757421016693115	nan	inf
monomer-50-nr2-run1_result_112	55	MTDEEIYAVAAAYYGPERAPATEEARAAWLAEHAAAALADPAAQALAAEL	0.6564208508819511	0.9272948979592565	84.93437957763672	0.6195189952850342	3.8292694091796875	nan	inf
monomer-50-nr2-run1_result_112	56	LSDEELYRVAAAHYGEEKAPKTEEERAAWLAEHRDAALADPEAQRILREL	1.2160327662152377	0.8095140992481492	82.42243194580078	0.5695600509643555	4.722076416015625	nan	inf
monomer-50-nr2-run1_result_112	57	MTPEEQYAVAAAHYGPERAPETEEARAAWLAEHLAEAMADPAAQAIAAEL	5.040741273869796	0.33337604146044525	82.41173553466797	0.5221163034439087	5.821585655212402	nan	inf
monomer-50-nr2-run1_result_112	58	LTDEQLYAVAAAHYGPERAPRTEEEKKAWLAEHRDAALADPRAQAILREL	1.1824462536420297	0.8202495230171414	86.25995635986328	0.6213812828063965	3.858147144317627	nan	inf
monomer-50-nr2-run1_result_112	59	MTDEEKYKVAAAYVGEEKAPKTEEEKKEWLAKHEEEVMADPKAQEIAKKL	0.742817914022923	0.9706229055682442	86.20654296875	0.6214774250984192	4.044776916503906	nan	inf
monomer-50-nr2-run1_result_112	60	LSDEELYAVAAAHYGPERAPRTPEERAAWLAEHAAAALADPEAQALLARL	0.9063535158898524	0.8800974208672419	85.67643737792969	0.616330623626709	3.872581958770752	nan	inf
monomer-50-nr2-run1_result_112	61	MTDEEKFAVAAAHYGPEKAPKTEEEKKAWLAEHAEAAMADPRAQEIAKKL	0.7872124785318423	0.961679215360381	85.31098175048828	0.6155164837837219	4.1638054847717285	nan	inf
monomer-50-nr2-run1_result_112	62	MSREERYRVAAAHYGPERAPKTPEEREAWLAEHEAAAMADPEAQRIAEEL	1.7812793874673096	0.6588127162854017	73.70213317871094	0.4649903178215027	7.103009223937988	nan	inf
monomer-50-nr2-run1_result_112	63	MTDEEIYRVAAAHYGEALAPKTPEERAAWLAAHAEAALADPEAQRLAEEL	0.918338728758259	0.8687849598203131	71.7435531616211	0.44177329540252686	6.866082668304443	nan	inf
monomer-50-nr2-run1_result_112	64	MTPEEKLAVAAAHYGPERAPTTPEAAAAWLAEHEAEAMADPEAQAIAAEL	5.535150211184655	0.2920631781164303	79.52671813964844	0.4930727183818817	6.796857833862305	nan	inf
monomer-50-nr2-run1_result_112	65	LSDEEIYAIAAAHVGPERAPRTEEERRAWLAEHADAVLADPAAQELARRL	1.030088559217958	0.8510643064183586	80.48188018798828	0.5437292456626892	4.872574329376221	nan	inf
monomer-50-nr2-run1_result_112	66	MSDEEKYRVAAAHYGEEKAPKTEEEREKWLAEHEAEAMADPEAQKIAKEL	0.8937691137195032	0.8757977220918347	83.98124694824219	0.574184775352478	4.4456586837768555	nan	inf
monomer-50-nr2-run1_result_112	67	LTDEQIYEVAAAHYGEEKAPKTEEEKKEWLAKHAEAALADPEAQALLEKL	1.1640377924233745	0.8155700362798288	79.35842895507812	0.5076580047607422	5.5219407081604	nan	inf
monomer-50-nr2-run1_result_112	68	MSDEEKYAVAAAHVGEDKAPKTEEARAAWLAEHEAEVMADPEAQAIAEEL	0.7622986729377562	0.9027843833471664	83.65982055664062	0.5908468961715698	4.206424236297607	nan	inf
monomer-50-nr2-run1_result_112	69	MSDEELYRVAAAYYGEDKAPKTEEERQAWLAEHAAEAMADPEAQRIAEEL	0.7406566095955075	0.9092848869667688	85.74169921875	0.6249878406524658	3.842299461364746	nan	inf
monomer-50-nr2-run1_result_112	70	MSAEEQYAVAAAHVGPARAPTTEAARAAWLAEHLAAVAADPAAQALAAAL	3.2680479336298816	0.3945760869250456	81.15365600585938	0.5392372608184814	5.6017327308654785	nan	inf
monomer-50-nr2-run1_result_112	71	LSDAEKYAIAAAHYGEAAAPKTAAARKAWLAAHEAAAMADPAAQAIAAAL	7.1655088592027765	0.25627506632960906	65.74178314208984	0.3775513172149658	10.464131355285645	nan	inf
monomer-50-nr2-run1_result_112	72	MTPEERYAVAAAHYGAARAPRTPEAREAWLAEHEAAAAADPAAQALAREL	3.528523312264187	0.38142351091240284	79.25701904296875	0.5490798950195312	5.800901412963867	nan	inf
monomer-50-nr2-run1_result_112	73	MTDEEIYAVAAAHYGPERAPTTPEARAAWLAAHAAAALADPAAQALAAEL	6.097292545607814	0.24380713505665125	77.67464447021484	0.4727746248245239	7.352634906768799	nan	inf
monomer-50-nr2-run1_result_112	74	MTPEEIYRVAAAHLGPAAAPATPEERAAWLAAHAAAALADPAAQALAAAL	5.697546010252499	0.24568955195973932	72.49592590332031	0.4153175950050354	9.180475234985352	nan	inf
monomer-50-nr2-run1_result_112	75	MTDEQRYAVAAAYYGADKAPKTAAARAAWLAAHEEAAMADPAAQALAAAL	1.1794114142544152	0.8197252582227341	70.89105224609375	0.4538789689540863	7.165144920349121	nan	inf
monomer-50-nr2-run1_result_112	76	LTDEEVYRIAAAHYGEALAPRTPEERAAWLAEHAAAALADPRAQEIAREL	0.9907749399099305	0.863789733483529	79.94898223876953	0.5678963661193848	4.913435935974121	nan	inf
monomer-50-nr2-run1_result_112	77	MTDEEIYRVAAAYYGPEKAPKTPEERAAWLAEHAAAAMADPRAQAIAEEL	6.626951194540698	0.20205580234172502	89.06603240966797	0.5810026526451111	4.675174713134766	nan	inf
monomer-50-nr2-run1_result_112	78	MSDEEIYRVAAAYVGEDKAPKTEEERKEWLAEHADAVMADPEAQKIAEEL	0.6405676141705595	0.9292533413392394	85.28103637695312	0.6040405035018921	4.059090614318848	nan	inf
monomer-50-nr2-run1_result_112	79	MTDAEIYAVAAAHVGAAAAPTTAEARAAWLAANAAAVMADPAAQAIAAEL	7.678874695461856	0.20343728459859262	76.33216857910156	0.48746559023857117	7.841010093688965	nan	inf
monomer-50-nr2-run1_result_112	80	MTPEERYAVAAAHYGPERAPRTPEEREAWLAEHEAAAMADPAAQAIAAEL	4.7003993238629524	0.3256414331156482	80.17501068115234	0.5144087076187134	6.159368991851807	nan	inf
monomer-50-nr2-run1_result_112	81	LSDEEILRVAAAHYGPERAPRTEEEKRAWLAEHAADALADPEAQRIAREL	2.444961959712088	0.5419601047554864	73.77606201171875	0.45802295207977295	6.966609001159668	nan	inf
monomer-50-nr2-run1_result_112	82	MTEEEIYAVAAAHWGEALAPRTEEERREWLAAHAEAAMADPEAQAIAERL	0.9901538316291763	0.8645091866186121	74.05435180664062	0.4721545875072479	6.040528774261475	nan	inf
monomer-50-nr2-run1_result_112	83	LTEEEIYRVAAAHYGEELAPRTEEERRAWLAEHAAAAMADPEAQRIAEEL	1.0081956068215758	0.8428224013967482	68.52922821044922	0.41643548011779785	8.05650806427002	nan	inf
monomer-50-nr2-run1_result_112	84	LSDEQIYAVAAAHYGPARAPRTPAERAAWLAAHAAAAMADPAAQALAREL	6.459418954496039	0.20295954054732118	83.68077850341797	0.5442551970481873	5.6713690757751465	nan	inf
monomer-50-nr2-run1_result_112	85	MTDEEKYKVAAAYFGEEKAPKTEEEKKKWLAEHEEEAMADPKAQEIAKKL	0.8007072317056834	0.9579847129855443	88.8438949584961	0.6538726091384888	3.5291824340820312	nan	inf
monomer-50-nr2-run1_result_112	86	LSDEQKYAVAAAYWGAAKAPTTPEARAAWLAANADAAMADPAAQAIAAAL	7.569656910223222	0.23974344736276354	67.53287506103516	0.40783068537712097	9.194199562072754	nan	inf
monomer-50-nr2-run1_result_112	87	LTDEEKYRIAAAYWGEEKAPKTEEERKAWLAKHEAEAMADPEAQKIAKEL	0.7103036850794612	0.9135315556203522	85.4927749633789	0.5945035219192505	4.23811674118042	nan	inf
monomer-50-nr2-run1_result_112	88	MTAEEKYAVAAAYYGAAKAPTTAAAKAAWLAANEAAAMADPAAQAIAEQL	8.12807962893851	0.20023616095728358	64.35784149169922	0.3766930401325226	10.933819770812988	nan	inf
monomer-50-nr2-run1_result_112	89	MTDEEIYRVAAAYYGEEKAPKTEEERKAWLAEHAEAAMADPEAQRIAEEL	0.7089937729547902	0.9152179848506552	85.69161224365234	0.6199369430541992	3.916374444961548	nan	inf
monomer-50-nr2-run1_result_112	90	MTPEEKYAVAAAHYGEEKAPKTEEEKKAWLAEHEKEAMADPEAQKIAKEL	1.3510349578540963	0.7720935909683584	84.7162857055664	0.5843389630317688	4.2478485107421875	nan	inf
monomer-50-nr2-run1_result_112	91	MSEEEIYAVAAAYYGPERAPRTPEERAAWLAEHAEAALADPAAQALAREL	0.6600493578498151	0.9264909903806823	80.79277801513672	0.564080536365509	4.719820976257324	nan	inf
monomer-50-nr2-run1_result_112	92	LTDEEQYRVAAAHYGEEKAPKTEEERAAWLAEHRDAAMADPEAQKIAKEL	0.9360086918579801	0.8668259117197298	86.78802490234375	0.6161805391311646	3.82295298576355	nan	inf
monomer-50-nr2-run1_result_112	93	MTDEEIYKVAAAYFGEEKAPKTEEEKKKWLEENAEKAMADPEAQKIAKEL	0.7203841735112424	0.9127098281123118	88.10282897949219	0.6352115869522095	3.6944491863250732	nan	inf
monomer-50-nr2-run1_result_112	94	MTDEERYAVAAAYYGEDKAPKTEAAKAAWLAEHEAAAMADPAAQAIAREL	0.7870005832153744	0.898777077960035	83.02735900878906	0.586432158946991	4.333281993865967	nan	inf
monomer-50-nr2-run1_result_112	95	MTDEEKWAVAAAHYGEALAPRTPEEKAAWLAAHEAAAMADPAAQALAAEL	4.752899137089114	0.3004802488072964	71.51818084716797	0.4478394389152527	8.462141036987305	nan	inf
monomer-50-nr2-run1_result_112	96	LTEEQLYAIAAAHYGPERAPKTEEARREWLAEHLEAAMADPEAQRIAREL	1.0468657437385616	0.8495414950787137	82.5203628540039	0.5782116651535034	4.471984386444092	nan	inf
monomer-50-nr2-run1_result_112	97	LTDEQIYAVAAAHYGEEKAPKTEEERKAWLAEHAAAAMADPEAQKIAEEL	1.6618154547053638	0.7046283561078716	82.09521484375	0.5756581425666809	4.617751121520996	nan	inf
monomer-50-nr2-run1_result_112	98	MSEEELYRVAAAHYGPELAPETPEERAAWLAEHAEAALADPRAQAIAREL	0.6102698727615034	0.9355556851083939	87.87962341308594	0.6510002613067627	3.4420745372772217	nan	inf
monomer-50-nr2-run1_result_112	99	MTEEEIYEVAAKYYGEEKAPKTEEEKKAWLKEHAEEAMADPEAQKIAEEL	0.7973153016817539	0.8948657067891849	87.98800659179688	0.6391316652297974	3.6181576251983643	nan	inf
monomer-50-nr2-run1_result_113	0	GAEEEEEEEEEEEEEKEEEEEEEEEEEEEEEEEEEEEEEEEEEEEEEEEE	0.6168523082446269	0.9364705112617121	93.14280700683594	0.6738603115081787	2.603957176208496	nan	inf
monomer-50-nr2-run1_result_113	1	GAEEEEEEEEEEEEEEEEEEEEEEEEEEEEEEEEEEEEEEEEEEEEEEEE	0.7441139933311984	0.9121154151968593	92.8207778930664	0.6618050336837769	2.749446392059326	nan	inf
monomer-50-nr2-run1_result_113	2	GSEEEEEEEEEEEEEEEEEEEEEEEEEEEEEEEEEEEEEEEEEEEEEEEE	0.9144499000365303	0.8770158420092493	91.16252899169922	0.653093695640564	2.8769776821136475	nan	inf
monomer-50-nr2-run1_result_113	3	GGEEEEEEEEEEEEEEEEEEEEEEEEEEEEEEEEEEEEEEEEEEKEEEEE	0.6787577529925068	0.9231211366505749	93.4044189453125	0.6828015446662903	2.849743604660034	nan	inf
monomer-50-nr2-run1_result_113	4	GAEEEEEEERREEEEEEEEEEEEEEEEEEEEEEEEEEEEEEEEEEEEEEE	0.6982414188523588	0.9212393090343344	93.30455780029297	0.6577712297439575	2.892331123352051	nan	inf
monomer-50-nr2-run1_result_113	5	AAEEEEEEEEEEEEEEEEEEEEEEKEEEEEEEEEEEEEEEEEEEEEEEEE	0.857142941016594	0.8895749816204092	92.50562286376953	0.6786815524101257	2.4399776458740234	nan	inf
monomer-50-nr2-run1_result_113	6	GGEEEEEEEEEEEEEEEEEEEEEEEEEEEEEEEEEEEEEEEEEEEEEEEE	0.7450665257918888	0.911580243403749	92.68348693847656	0.6642084121704102	2.9589176177978516	nan	inf
monomer-50-nr2-run1_result_113	7	GGEEEEREEEEEEEEEEEEEEEEEEEEEEEEEEEEEEEEEEEEEEEEEEE	0.7715538545026289	0.9054977778903556	93.68624877929688	0.6575416922569275	2.9045610427856445	nan	inf
monomer-50-nr2-run1_result_113	8	GGEEEEEEEEEEEEEEEEEEEEEEEEEEEEEEEEEEEEEEEEEEEEEEEE	0.7450665257918888	0.911580243403749	92.68348693847656	0.6642084121704102	2.9589176177978516	nan	inf
monomer-50-nr2-run1_result_113	9	GAEEEEKEEEEEEKEEEEEEEEEEEEEEEEEEEEEEEEEEEEEEEEEEEE	0.8149743190382778	0.8958321350095239	92.73001861572266	0.6736968755722046	2.677346706390381	nan	inf
monomer-50-nr2-run1_result_113	10	DAEEKEEKEEEEEEEEEEEEEEEEEEEEEEEEEEEEEEEEEEEEEEEEEE	0.765843258029791	0.9071328785179894	91.9671859741211	0.6720260381698608	2.6827428340911865	nan	inf
monomer-50-nr2-run1_result_113	11	DAEEEKEEEEEEEEEEEEEEKEEEEEEEEEEEEEEEEEEEEEEEEKEEEE	0.7243768401416218	0.9145815019816728	92.3802261352539	0.6874948143959045	2.554340362548828	nan	inf
monomer-50-nr2-run1_result_113	12	GDEEEEEREEEEEEEEEEEEEEEEEEEEEEEEEEEEEEEEEEEEEEEEEE	0.7143607264354136	0.9182545741954721	94.14292907714844	0.6586191058158875	2.8831517696380615	nan	inf
monomer-50-nr2-run1_result_113	13	AAEEKEEEEEEKEEEEEKEEEEEEKKEEEEEKEEEEEEEEEEEEEEEEEE	0.8330761352439622	0.8925605003226807	90.77350616455078	0.6639360189437866	2.643803358078003	nan	inf
monomer-50-nr2-run1_result_113	14	GGEEEEEEEEEKEEEEEEEEEEEEEEEEEEEEEEEEEEEEEEEEEEEEEE	0.710448543373991	0.9178065428535931	93.01564025878906	0.6740109920501709	2.915022134780884	nan	inf
monomer-50-nr2-run1_result_113	15	GGEEEEEEEEEEKEEEEEEEEEEEEEEEEEEEELEEEEEEEEEEEEELEE	0.6265840563641863	0.9334104172808321	94.02954864501953	0.6693160533905029	3.065211534500122	nan	inf
monomer-50-nr2-run1_result_113	16	GAEEEEEEEEEEEEEEEEEEEEEEEEEEEEEEEEEEEEEEEEEEEEEEEE	0.7441139933311984	0.9121154151968593	92.8207778930664	0.6618050336837769	2.749446392059326	nan	inf
monomer-50-nr2-run1_result_113	17	GAEEEEEEEKEEEEEEEEEEEEEEEEEEEEEEEEEEEEEEEEEEKEEEEE	0.657319625019164	0.9268293479256353	93.03179168701172	0.6807327270507812	2.6065120697021484	nan	inf
monomer-50-nr2-run1_result_113	18	GAEEEKEREEEEEEEEEEEEEEEEEEEEEEEEEEEEEEEEEEEEEEEEEE	0.7099228369671365	0.9182122112092164	94.51445770263672	0.6735989451408386	2.5970752239227295	nan	inf
monomer-50-nr2-run1_result_113	19	GGEEEEEEEEEEEEEKKEEEEEEEEEEEEEEEEEEEEEEKEEEEEEKEEK	0.7181441638318246	0.9143714007023652	92.51909637451172	0.6723798513412476	3.013697862625122	nan	inf
monomer-50-nr2-run1_result_113	20	GDEEEKEEKEEEEEEEEEEEEEEEEEEEEEEEEEEEEEEEEEEEEEEEEE	0.7215651733723238	0.9167147294016424	93.11743927001953	0.6691142320632935	2.794262647628784	nan	inf
monomer-50-nr2-run1_result_113	21	SAEEEKEKEEEEEEEEEEEEEEEKKKEEEEEEEEEEEEEEEEEEKEEEEE	0.7229752597994866	0.9156522300574905	91.33159637451172	0.6629589796066284	2.748192548751831	nan	inf
monomer-50-nr2-run1_result_113	22	GDEEEEEEEEEKEEEEEEEEEEEEEEEEEEEEEEEKKEEEEEEEEEEEEK	0.6834515257881097	0.9226964180059529	92.76077270507812	0.6720626950263977	2.846773147583008	nan	inf
monomer-50-nr2-run1_result_113	23	GGEEEEKEEEEEEEEEEEEEEEEEEEEEEEEEEEEEEEEEEEEEEEEEEE	0.8862091405117651	0.881279818188807	92.93067932128906	0.6748058199882507	2.9086740016937256	nan	inf
monomer-50-nr2-run1_result_113	24	DGEEEEEEEEEEEEEEEEEEEEEEEEEEEEEEEEEEEEEEEEEEEEEEEE	0.8164215141473024	0.8983106294146641	92.83747863769531	0.6646743416786194	2.8503830432891846	nan	inf
monomer-50-nr2-run1_result_113	25	GGEEEEEEEEEEEEEEEEEEEEEEEEEEEEEEELEKLEEELEEEKEEEEE	0.5692068734458464	0.9442248201895745	94.13835906982422	0.6652852892875671	3.2598936557769775	nan	inf
monomer-50-nr2-run1_result_113	26	GAEEEEEEEKEEEEEEEEEEEEEEEEEEEEEEEEEEEEEEEEEEEEEEES	0.6624004929470164	0.9259206730996651	91.75370788574219	0.676617443561554	2.732377767562866	nan	inf
monomer-50-nr2-run1_result_113	27	GDEEEEEEEKEEEEEEEEEEEEEEEEEEEEEEEREKEEEEEEEEEEEEEE	0.5779798250987417	0.9424986671788688	94.1442642211914	0.679726779460907	2.734473705291748	nan	inf
monomer-50-nr2-run1_result_113	28	DDEEEEEEEKKEEEEEEEEEEEEEEEEEEEEEEEEEEEEEEEEEKEEEEE	0.7218482803458718	0.9151180789791904	91.5447769165039	0.6666457653045654	2.838496446609497	nan	inf
monomer-50-nr2-run1_result_113	29	GGEEEEEEEEEEEEEEEEEEEEEEEEEEEEEEEEEEEREEEEEEEEEEEE	0.7487112124930183	0.9096823915184774	93.78837585449219	0.6692012548446655	2.864779233932495	nan	inf
monomer-50-nr2-run1_result_113	30	GGEEEEEEEKEEEEEEEEEEEEEEEEEEEEEEEEEEEEEEEEEEEEEEEE	0.8863366307096212	0.8811728845614053	93.06710815429688	0.6739493012428284	2.9094722270965576	nan	inf
monomer-50-nr2-run1_result_113	31	SAEEEEEEEEEEEEEEEEEEEEEEKEEEEEEEEEKEEEEEEEEEKEELEK	0.6879186498751128	0.9208484093419251	92.63455200195312	0.6816555261611938	2.7027299404144287	nan	inf
monomer-50-nr2-run1_result_113	32	DGEEEEEEEEEEEEEEEEEEEEEEEEEEEEEEEEEEEEEEEEKEEEEEES	0.7276371488159804	0.913400603617355	92.3100357055664	0.6736189126968384	2.8919436931610107	nan	inf
monomer-50-nr2-run1_result_113	33	GAEEEEEEEEEEEEEEKEEEEEEEEEEEEEEEEEEELEEEEEELEEELEE	0.6290998024162993	0.9327189516484065	94.86767578125	0.6598292589187622	2.803255319595337	nan	inf
monomer-50-nr2-run1_result_113	34	DAEEEEEEEEEEEEEEEEEEEEEEEEEEEEEEEEEEEEEKEEEEEEEEEE	0.7663053115235203	0.9067215869068529	93.1300048828125	0.677675187587738	2.503896474838257	nan	inf
monomer-50-nr2-run1_result_113	35	ADEEEERRREEEEEEREEEEEEEEEEEEEEEEEEEEEEEEEEEEEEEEEE	0.7521527531552669	0.9109838576642457	94.46705627441406	0.6709839105606079	2.803727388381958	nan	inf
monomer-50-nr2-run1_result_113	36	GGEEEEEEEEEEEEEEEEEEEEEEEEEEEEEEEEEEEEEEEEKEKEEEES	0.6590418821681887	0.9265988316155039	92.1368179321289	0.6775499582290649	3.005535364151001	nan	inf
monomer-50-nr2-run1_result_113	37	GAEEEEEEEEEEEEEEEEEREEEEEREEEEEEEEEEEEEEEEEEEEEEEE	0.5476536952300646	0.9485003944655748	94.6421890258789	0.6811227202415466	2.5574746131896973	nan	inf
monomer-50-nr2-run1_result_113	38	GGEEEEEEEEEEEEEEEEEEEEEEEEEEEEEEELEELLEELEKEEEELEE	0.5097133826646296	0.954699707657237	94.3077163696289	0.6618526577949524	3.3082127571105957	nan	inf
monomer-50-nr2-run1_result_113	39	GDEEEEKKEEEEEEEEEEEEEEEEEEEEEEEEEEEEEEEEEEEEEEEEEK	0.6505418030508644	0.9287180704098692	92.6954116821289	0.6741935014724731	2.9115264415740967	nan	inf
monomer-50-nr2-run1_result_113	40	GGEEEEEEEKKEEEEEEEEKEEEEEEEEEEEEEEEEEEEEEKEEEEEEEE	0.8273979117821314	0.8933186532595179	92.45598602294922	0.6708983182907104	2.9559292793273926	nan	inf
monomer-50-nr2-run1_result_113	41	GAEEEEEEEEEEEEEEEEEEEEEEEEEEELEELEEEEEKEEEEEEEEEEE	0.5404919825463939	0.9506330644627674	94.19065856933594	0.6637495756149292	2.870901584625244	nan	inf
monomer-50-nr2-run1_result_113	42	DAEEKEEEEEEEKEEEEEEEEEKEEEEEEEEEEEEEEEEEEEEEEEEEEE	0.6287114362705085	0.9338579526976589	92.29975128173828	0.6806639432907104	2.5167431831359863	nan	inf
monomer-50-nr2-run1_result_113	43	GGEEEEREEEEEEEEEEEREEEEEEEEEEEEEEEEEEEEEEEEEEEEEEE	0.6284135036516851	0.9332524929022131	94.23726654052734	0.6678856611251831	2.779935359954834	nan	inf
monomer-50-nr2-run1_result_113	44	GAEEEERREEEEEEEEEEEEEEREEEEEEEEEREEEEEEEEEEEEEEEEE	0.46250496733420593	0.9627019491872758	95.00968170166016	0.6851027011871338	2.5366928577423096	nan	inf
monomer-50-nr2-run1_result_113	45	DAEEEEEEREEEEEEEEEEEEEEEEEEEEEEEEEEELEEELEELEEELEE	0.5861133831472294	0.9412557834383319	96.44058227539062	0.6631467342376709	2.7071502208709717	nan	inf
monomer-50-nr2-run1_result_113	46	DAEEEEEEEEEEEKEEEEEKEEEEEEEEEEEEEEEELEEEEEELKEELEE	0.6103356078236986	0.9355549137156057	94.80884552001953	0.6696000099182129	2.708624839782715	nan	inf
monomer-50-nr2-run1_result_113	47	GAEEEEEEEKEKEEEEKEEEEEEEEEEEEEEEEEEEEEEELEEEEEELES	0.4971734092868311	0.9559090537990376	94.1200180053711	0.6576286554336548	2.9343323707580566	nan	inf
monomer-50-nr2-run1_result_113	48	AAEEEEEEKEEEEEEEKEEEEEEEEEEEEEEEEEEEEEEEEEKEEEERES	0.63136551726944	0.9312610805943035	93.35335540771484	0.6803847551345825	2.5086920261383057	nan	inf
monomer-50-nr2-run1_result_113	49	DAEEEEKEREEEEEEEEEEEEEEEEEEEEEEEEEEEEEEEEEEEEEEKAE	0.7237138667058668	0.9151794175286703	94.5927505493164	0.6890259981155396	2.452392578125	nan	inf
monomer-50-nr2-run1_result_113	50	DAEEEEREEEEEEEEEEEEEEEEEEEREEEEEKEEEEEEEEEEEEEEEEE	0.7777425634292874	0.9043006582414249	94.76265716552734	0.6919804215431213	2.4258105754852295	nan	inf
monomer-50-nr2-run1_result_113	51	GAEEEEEEEEEEEEEEEEEEEEEEEELEEELEELEEELEEEEEELEEELE	0.7619115601427715	0.9067362647932334	95.00304412841797	0.6700767278671265	2.908743381500244	nan	inf
monomer-50-nr2-run1_result_113	52	DGEEEEREREEEEEEEEEEEREEEEEEEEEEEEEEEEEEEEEEEEEEAES	0.9622324793014739	0.865529145609562	94.2969741821289	0.6672012805938721	2.7959611415863037	nan	inf
monomer-50-nr2-run1_result_113	53	GAEEEEEEKKEEEEEEEEEEEEEEEEEEEEEEEEEEEEEEEEEEEEEEEE	0.6936645919637863	0.9207501787505045	92.58174896240234	0.6652716398239136	2.819066286087036	nan	inf
monomer-50-nr2-run1_result_113	54	GGEEEEEEEEEEEEEEEEEEEEEEEREEEEEEEEEEEEEEEEEEEKKEEE	0.5358625513462004	0.9502862342826659	94.36517333984375	0.6852378845214844	2.7923429012298584	nan	inf
monomer-50-nr2-run1_result_113	55	GDEEEEEEEEEEEEEEEEEEEEEEEEEEEEKEEEEEEEEEEEEEEEEEEE	0.6326117492872192	0.9333164334826509	93.13114929199219	0.6753579378128052	2.778944969177246	nan	inf
monomer-50-nr2-run1_result_113	56	GGEEEEEEEEEEEEEEEEEEEEEREEEEEEEEKEEEEEEEEEEEKKELEE	0.7437580635805264	0.9092785250889679	94.88593292236328	0.6830124855041504	2.9192802906036377	nan	inf
monomer-50-nr2-run1_result_113	57	GDEEEEEKEEEEEEEEEEEEEEEEEEEEEEEEEEEEEEEEEEEEEEEEES	0.6798671929246609	0.9239123701095674	91.94496154785156	0.6706515550613403	2.992079496383667	nan	inf
monomer-50-nr2-run1_result_113	58	GGEEEEEEEKEEEEEEEEEEEKKEEEEKEKEEEEEEEEEEKKKEEEEKEK	0.800208164694572	0.8970460757086743	93.49527740478516	0.6623023152351379	3.0188727378845215	nan	inf
monomer-50-nr2-run1_result_113	59	GAEEERREEEERRREEEEERRREEEEERRREEEERREEEEEEEEEEEEEE	0.8419911830124712	0.8902564880442161	97.18830108642578	0.6746978759765625	2.5248425006866455	nan	inf
monomer-50-nr2-run1_result_113	60	GGEEEEEEEEEEEEEEEEEEEEEEEEEEEEEEEKEEEEEEEEEEEEEEAE	0.5976505457942312	0.9387096184090058	92.80699157714844	0.672465443611145	2.9254322052001953	nan	inf
monomer-50-nr2-run1_result_113	61	AAEEEEEEEEEEEKEEEEEKEEEEEEEEEEEEEEEEEEEEEEEEEEKEEE	0.69252210594629	0.921072676867261	91.9245376586914	0.6783268451690674	2.521322250366211	nan	inf
monomer-50-nr2-run1_result_113	62	GGEEEEEEEEEEEKEEEEEEEEEEEEEEEEEEEEEEEEEEEEEEEEEEEE	0.9822039993385151	0.8607249184160126	93.00724029541016	0.6740285158157349	2.8754589557647705	nan	inf
monomer-50-nr2-run1_result_113	63	GAEEEEEERREEEEEEEEEEEEEEEEEEELEEELEELEKELEELEEELEK	0.4234052262521637	0.9674067724204686	96.04036712646484	0.678680419921875	3.0493814945220947	nan	inf
monomer-50-nr2-run1_result_113	64	GAEEEEEEEKEEEEEEELEEEEEEEEEEEEEKEEEEEEEEEEKEEEEEES	0.6654283562350153	0.925599438221303	93.38355255126953	0.6692988276481628	2.813645124435425	nan	inf
monomer-50-nr2-run1_result_113	65	GGEEEEEERKEEEEEEEEEEEEEEEEEEEEEEEEEEEEEELEELEEELES	0.6921697140619535	0.9212683913006168	95.11454010009766	0.6520536541938782	3.236027956008911	nan	inf
monomer-50-nr2-run1_result_113	66	GAEEEEKEEEEEAEEEEEEEEEEEEEEEEEEEEEEEKEEEEEEELEKELE	0.637813326577085	0.931641294859476	94.38041687011719	0.6651962995529175	2.771138906478882	nan	inf
monomer-50-nr2-run1_result_113	67	GGEEEERERREEEEEEEEEEEEEEEEEEEEEEEEEEEEKEEKEEEEEEEE	0.7448113195040768	0.910542043417864	94.79618835449219	0.6695737838745117	2.8225646018981934	nan	inf
monomer-50-nr2-run1_result_113	68	GAEEREEEEREEREEEEEEEEEEEEEEEREEEEEEEEEEEEEEEREEEEE	0.7286059665940116	0.9177704109843104	95.68573760986328	0.6863225698471069	2.5739221572875977	nan	inf
monomer-50-nr2-run1_result_113	69	GGEEEEEEEEEEEEEEEEEEEEEEEEEEEEEEEEEEEEEEEEEEEEEEEA	0.7126211844881826	0.9163105073297144	92.52114868164062	0.6591497659683228	3.0538547039031982	nan	inf
monomer-50-nr2-run1_result_113	70	GAEEEEEEEEEEEEEEEEEEEEEEEEEEEEEEELEEEEEELEEELEEELE	0.43877671287187864	0.9650901377626409	94.71107482910156	0.6594750881195068	2.8851983547210693	nan	inf
monomer-50-nr2-run1_result_113	71	GGEEKEKEEKEKEEEEEEEEEEEEEEEEEEEEKEEKEEEEKELEEEEEEE	0.828127831885848	0.8925185103713857	93.73805236816406	0.6577503085136414	3.1553468704223633	nan	inf
monomer-50-nr2-run1_result_113	72	DAEEEEEEEEEEEEEREEEEEEEEEEEEEEEEEEEEEEEEEEEERKEEEE	0.6500681189566144	0.9295100562172326	94.62570190429688	0.6722650527954102	2.5456228256225586	nan	inf
monomer-50-nr2-run1_result_113	73	GDEEEEEEEKEKEEEEEEEEEEEKEEEEEEEEEEEEEKEEEEEEEEEEEE	0.6878545521834035	0.9219483764773504	92.87378692626953	0.6795796155929565	2.8295693397521973	nan	inf
monomer-50-nr2-run1_result_113	74	GGEEEEEEEEEEEKKKEEEEEEEEEEEEEEEEEEEEEEEEEEEEEEEEEE	0.7378608653399676	0.9139976944911635	91.77515411376953	0.6550974249839783	3.0279600620269775	nan	inf
monomer-50-nr2-run1_result_113	75	GGEEEEEEEEREEEEEEEEEEEEEEEEEEEEEEEEEEEEEEEEEEEEEEE	0.7270278178228937	0.9144760949514853	93.72293853759766	0.6609472036361694	2.8692855834960938	nan	inf
monomer-50-nr2-run1_result_113	76	GGEEEEEEEEEEEEEEEEEEEEEEEEEEEKEEEEEEEEEEKEEEKKEEEE	0.6356021657520172	0.9312018342263257	92.25894927978516	0.6723098754882812	2.9980363845825195	nan	inf
monomer-50-nr2-run1_result_113	77	AGEEEEEEEEEEEEEEEEEEEEEEEEREEEEEEEKEEEEELEELEEELEE	0.8170330110620628	0.8949992313023586	95.28669738769531	0.6723800897598267	2.922523260116577	nan	inf
monomer-50-nr2-run1_result_113	78	DDEEEEREEEEEEEEEEEEEEEEEEEEEREEEEEEEEEEEEEEEEKKEEE	0.8425110321846876	0.892145436816769	93.72245025634766	0.6800141930580139	2.6904048919677734	nan	inf
monomer-50-nr2-run1_result_113	79	GGEEEEEEKEKEEEEEEEEEEEEEEEEEEEEEEKEEEEEEEEEEKEEEEE	0.6697943005141246	0.925065834735797	92.74418640136719	0.6737914085388184	2.948866605758667	nan	inf
monomer-50-nr2-run1_result_113	80	DDEEEEEEKEEEEELEEEEEEEEEEEEEEEEEEEEEEEEEEEEEEEEEEE	0.7265846824074434	0.9166802464438344	93.33963775634766	0.6628624200820923	2.852285146713257	nan	inf
monomer-50-nr2-run1_result_113	81	GGEEEEEEEEEREEEEEEEEEEEEEEEEEEEEREEEEEEEEEEEEEEEEE	0.6023692090585488	0.9388793130137847	94.31378936767578	0.6746982336044312	2.7877004146575928	nan	inf
monomer-50-nr2-run1_result_113	82	GAEEERKREEEEEREREEEEEEEEEEEEEEEEEEEELEEEEEELEEEEEE	0.8078936525117594	0.9039978539261598	96.41094207763672	0.6613361835479736	2.6781070232391357	nan	inf
monomer-50-nr2-run1_result_113	83	GGEEEKKEEEEEEEEEEEEEEEEEEEEEELEEEEEEELEEELEELEEELE	0.6006230212315629	0.9384663147967971	94.82682037353516	0.6539038419723511	3.2243571281433105	nan	inf
monomer-50-nr2-run1_result_113	84	GAEEEEREEKELEEEEEREEEEEEELEEELEELEEELEEEEEEEEEEEEE	0.7439937714460512	0.9119814329167107	96.38062286376953	0.6725549697875977	2.9078047275543213	nan	inf
monomer-50-nr2-run1_result_113	85	GDEEEEEEEEEEEEEEEEEEEEEKEEEEEEEERREEEEEEEEEEEEKEEE	0.45867616703854647	0.9622037955604719	95.10726165771484	0.6871103048324585	2.72733736038208	nan	inf
monomer-50-nr2-run1_result_113	86	GGEEEEKEKEEEEEEEEEEEEEEEEEEEEEEEEEEEEEEEEEEEEELEEE	0.8756325273060241	0.8832422187031973	93.3841781616211	0.6674175262451172	3.087705612182617	nan	inf
monomer-50-nr2-run1_result_113	87	AAEEEEEEEEEKKEEEEEEKEEEEEEKEELEELEEELEEEEEELEEEEEE	0.44840497968854337	0.9653600068359289	94.96385192871094	0.6604934930801392	2.8490355014801025	nan	inf
monomer-50-nr2-run1_result_113	88	GGEEEEELEEEEEREEEEEEEEEREEEEEEEEEEEEEEEEEKEEEEEEEE	0.8285749995874127	0.8922623250555618	95.31369018554688	0.6781561374664307	2.8378496170043945	nan	inf
monomer-50-nr2-run1_result_113	89	GSEEEELEEELEEEEEEEEEEEEEEEEEREEEEEEEEEEEEEEEEEKAEE	0.7656970706763133	0.9047749550115458	95.19673919677734	0.6680203676223755	3.07558536529541	nan	inf
monomer-50-nr2-run1_result_113	90	GDEEEEEEKEEEEEEEEEEEKEEEEEEKEEEEELEEELEKELEELEEELA	0.5504210181469157	0.9466902308823237	95.80419921875	0.6688423156738281	3.081184148788452	nan	inf
monomer-50-nr2-run1_result_113	91	GAEEEEEEEEEEEEEEEEEEEEEEEEEEEEEEEEEKEEEEEEEEEEEKEE	0.6940501278826461	0.9201375702668024	92.87090301513672	0.680682897567749	2.59049129486084	nan	inf
monomer-50-nr2-run1_result_113	92	GGEEEEEKEEEEEEEEEEQEEEEEEEEEEEEEEEEEEEEEEEEEEEEEEE	0.7227601954279339	0.9147182028395712	93.61245727539062	0.6793011426925659	2.8768820762634277	nan	inf
monomer-50-nr2-run1_result_113	93	GGEEEEKEEKEEKEKEEEEEKEKEEEEKEEEEKEEKEEEEEEEEEEKEKE	0.798829993766318	0.8984828928333987	94.20340728759766	0.6650741100311279	2.986166000366211	nan	inf
monomer-50-nr2-run1_result_113	94	GGEEEEEEEEEEEEEEEEEEEELEKELEEELEELKEELEKEEEEEEEKEK	0.8056619417496265	0.8973815709070666	94.31752014160156	0.673395037651062	3.496305465698242	nan	inf
monomer-50-nr2-run1_result_113	95	GAEEEEKKRKEEEEELEKELEELEEELEELKKELEEEEKELEEEKEKLEK	0.734849253520177	0.9118870954875038	96.92823791503906	0.6560065746307373	3.1488351821899414	nan	inf
monomer-50-nr2-run1_result_113	96	GGEEEREEKEEEEKREEEEEEEEEEEELEEEEEELEEELEEEEKELEEAA	1.1494815158968676	0.8231366499011198	96.51315307617188	0.6681748032569885	2.963761329650879	nan	inf
monomer-50-nr2-run1_result_113	97	GAEELEKLKKELEKKKEELKKKLEELEKKLKELKEKLEEKKKELEELEKK	1.6064270609573874	0.7177140393416569	95.7643051147461	0.5973613262176514	3.9978768825531006	nan	inf
monomer-50-nr2-run1_result_113	98	GGEEEKEKEEKKKEEEEKKKEEEEEEKKELEEELEEEKKELEKKLEELEA	0.48181792417073843	0.9582177095668579	94.44053649902344	0.624782383441925	3.6112749576568604	nan	inf
monomer-50-nr2-run1_result_113	99	GGEEEKKKEEEEEEEEKEEEEEEEEEEEKEEEEEEEEEEEEEEKEEEEEE	0.9052814701004801	0.8748777423602221	93.02863311767578	0.6681181192398071	2.9416840076446533	nan	inf
monomer-50-nr2-run1_result_114	0	EEEGEEEEEEEEEEEEEEEEEEEEEEEEEEEEEEEEEEEEEEEEEEEEEE	0.6206472560366592	0.933952371367498	91.26554107666016	0.6640059351921082	3.020252227783203	nan	inf
monomer-50-nr2-run1_result_114	1	EEEGEEEEEEEEEEEEEEEEEEEEEEEEEEEEEEEEEEEEEEEEEEEEEE	0.6206472560366592	0.933952371367498	91.26554107666016	0.6640059351921082	3.020252227783203	nan	inf
monomer-50-nr2-run1_result_114	2	EEEDEEEEEEEEEEEEEEEEEEEEEEEEEEEEEEEEEEEEEEEEEEEEEE	0.5471674420631898	0.9464209111088625	91.65354919433594	0.6636202931404114	2.6727116107940674	nan	inf
monomer-50-nr2-run1_result_114	3	EEEGEEEEEEEEEEEEEEEEEEEEEEEEEEEEEEEEEEEEEEEEEEEEEE	0.6206472560366592	0.933952371367498	91.26554107666016	0.6640059351921082	3.020252227783203	nan	inf
monomer-50-nr2-run1_result_114	4	EEEDEEEEEEEEEEEEEEEEEEEEEEEEEEEEEEEEEEEEEKEEEEEEEE	0.4778342114982031	0.9583321642034851	92.4003677368164	0.6795996427536011	2.4835760593414307	nan	inf
monomer-50-nr2-run1_result_114	5	MEEGEEEEEEEEEEEEEEEEEEEEEEEEEEEEEEEEEEEEEEEEEEEEEE	0.6096282136047566	0.9368333108105905	90.90306091308594	0.6438004970550537	3.197876453399658	nan	inf
monomer-50-nr2-run1_result_114	6	EEEGEEEEEEEEEEEEEEEEEEEEEEEEEEEEEEEEEEEEEEEEEEEEEE	0.6206472560366592	0.933952371367498	91.26554107666016	0.6640059351921082	3.020252227783203	nan	inf
monomer-50-nr2-run1_result_114	7	MEEGEEEEEEEEEEEEEEEEEEEEEEEEEEEEEEEEEEEEEEEEEEEEEK	0.6066471583267022	0.9373914900589623	91.87958526611328	0.6696264147758484	3.01662278175354	nan	inf
monomer-50-nr2-run1_result_114	8	EEEGEEEEEEEEEEEEEEEEEEEEEEEEEEEEEEEEEEEEEEEEEEEEEE	0.6206472560366592	0.933952371367498	91.26554107666016	0.6640059351921082	3.020252227783203	nan	inf
monomer-50-nr2-run1_result_114	9	EEEDELEELEEEEEEEEEEEEEEEEEEEEEEEEEEEEEEEEEEEEEEEEE	0.595262472801933	0.9380865330560896	92.88201141357422	0.6564882397651672	2.8508388996124268	nan	inf
monomer-50-nr2-run1_result_114	10	MEEDEEEEEEEEEEEEEEEEEEEEEEEEEEEEEEEEEEEEEEEEEEEEKE	0.5129004865906576	0.9522021418593388	91.10658264160156	0.6651089191436768	2.8191237449645996	nan	inf
monomer-50-nr2-run1_result_114	11	EEEDELEEEEEELEEEEEEEEEEEEEEEEEEEEEEEEEEEEKEEEEEKEK	0.42924892192163955	0.9656932136025812	93.07269287109375	0.664196252822876	2.7878589630126953	nan	inf
monomer-50-nr2-run1_result_114	12	EEEDEEEEEEEEEEEEEEEEEEEEEEEEEEEEEEEEEEEEEEEEEEEEEE	0.5471674420631898	0.9464209111088625	91.65354919433594	0.6636202931404114	2.6727116107940674	nan	inf
monomer-50-nr2-run1_result_114	13	EEEGEEEEEEEEEEKEEEEEEEEEEEEEEEEEEEEEEEEEEEKEEEEEEK	0.4200078078835365	0.9675467197135714	91.3309326171875	0.6788496971130371	2.858027219772339	nan	inf
monomer-50-nr2-run1_result_114	14	MEEGEEEEEEEEEEEEEEEEEEEEEEEEEEEEEEEEEEEEEEEEEEEEEE	0.6096282136047566	0.9368333108105905	90.90306091308594	0.6438004970550537	3.197876453399658	nan	inf
monomer-50-nr2-run1_result_114	15	EEEDEEEEEEEEEEEEEEEEEEEEEEEEEEEEEEEEEEEEEEEEEEELEE	0.6234706920606506	0.9322171241550792	93.07794952392578	0.6606345772743225	2.8074734210968018	nan	inf
monomer-50-nr2-run1_result_114	16	EEEGEEEEEEEEEEEEEEEEEEEEEEEEKEEEEEEEEEEEEEEEEEEEEE	0.6346217181905124	0.9310723329101976	91.63018035888672	0.6726725697517395	2.782475233078003	nan	inf
monomer-50-nr2-run1_result_114	17	EEEGEEEEEEEEEEEEEEEEEEEEEEEEEEEEEEEEEEEEEEEEEKEEEE	0.560395424424394	0.9448262330564006	92.18618774414062	0.684187650680542	2.791271924972534	nan	inf
monomer-50-nr2-run1_result_114	18	EEEGEEEEEEEEEEEEEEEEEEEEEEEEEEEEEEEEEKEEEEKKEEEEEA	0.49796323752090366	0.9554677374799466	90.70509338378906	0.6726654767990112	2.995699882507324	nan	inf
monomer-50-nr2-run1_result_114	19	EEEGEEEEEEEEEEEEEEEEEEEEEEEEEEEEEEEEEEEEEEEEEEEEEE	0.6206472560366592	0.933952371367498	91.26554107666016	0.6640059351921082	3.020252227783203	nan	inf
monomer-50-nr2-run1_result_114	20	EEEDEEEEEEEEEEEEEEEEEKEEEEEEEEEEEEEEEKEEEEKEEEEEEK	0.5691524408271055	0.9426532225370754	91.38565826416016	0.6810128092765808	2.520205020904541	nan	inf
monomer-50-nr2-run1_result_114	21	EEEGEEEEEKEEEEEEEEEEEEEEEEEEEEEEEEEEEEEEEEEEEEEEEE	0.5509124075482867	0.9462755611180458	92.0304183959961	0.6778292655944824	2.86643648147583	nan	inf
monomer-50-nr2-run1_result_114	22	EEEGEEEEEEEEEEEEEEEEEEEEEEEEEEEEEEEEEEEEEKEEEEELEK	0.5541974711210149	0.9459028875066002	92.3876953125	0.6836963891983032	3.001415967941284	nan	inf
monomer-50-nr2-run1_result_114	23	EEEGEEEEEEEEEEEEEEEKEEEEEEEEEEEEEEEEEEEEEEEEEEEEEE	0.5159707145730071	0.9527198178104935	91.69304656982422	0.6739657521247864	2.8124842643737793	nan	inf
monomer-50-nr2-run1_result_114	24	ELEGELEEEEEELEEEEEEEEEEEEEEEEEEEEEEEEEEEEEEEEEEEEE	0.45665924409454905	0.9616578454266994	94.03673553466797	0.6613432168960571	2.7914905548095703	nan	inf
monomer-50-nr2-run1_result_114	25	EEEGEEEEKEEEEEEEEEEEEEEEEEEEEEEEEEEEEEEEEEEEKEEEEE	0.5830841301804919	0.9403764227149339	91.99942016601562	0.686008095741272	2.7796292304992676	nan	inf
monomer-50-nr2-run1_result_114	26	MEEGEEEEEEEEKEEEEEEEEEEEEEEEEEEEEEEKEEEEEEEEKEEEEE	0.5422541422449166	0.9480825309130977	91.47077941894531	0.6698648929595947	3.001525402069092	nan	inf
monomer-50-nr2-run1_result_114	27	EEEGEEEEEEEEEEEEEEEEEEEEEEEEEEEEEEEEEEEEEEKEEEEEEE	0.5757963347848618	0.9421203101731593	92.15345764160156	0.6827676296234131	2.7707502841949463	nan	inf
monomer-50-nr2-run1_result_114	28	EEEGEEEEEEEEEEEEEEEEEEEEEEEEEEEEEEEEEEKEEEEEEEELEE	0.5735587763319382	0.9422748269720421	92.55894470214844	0.6783871650695801	2.9970126152038574	nan	inf
monomer-50-nr2-run1_result_114	29	EEEGELEEEEEKEEEEEEEEEEEEEEEEEEEEEEEEEEEEEEEEKEEEEE	0.6170090416518839	0.9343874134485637	92.7899398803711	0.6791338920593262	2.8487441539764404	nan	inf
monomer-50-nr2-run1_result_114	30	EEEGEKEEEEEEEEEEEEEEEEEEEEEEEEEKKEEEEEKEEEEEEKEEEE	0.41957165912780775	0.967367315960699	91.42928314208984	0.6724445223808289	3.0183486938476562	nan	inf
monomer-50-nr2-run1_result_114	31	MEEDEEEEEEEEEEEEEEEEEEEEEEEEEEEKEEEEEEEKEEEEEEEEEA	0.4300075418501201	0.9656923732536942	90.80247497558594	0.6601706743240356	2.9532620906829834	nan	inf
monomer-50-nr2-run1_result_114	32	MEEGLKEEEEELEEEEEEEEEEEEEEEEEEEEEEEEEEEEEEEEEEEEEK	0.7397400633345744	0.9096524689601576	92.68534851074219	0.6664010286331177	3.0651986598968506	nan	inf
monomer-50-nr2-run1_result_114	33	EEEGEEEEEEEEEEEEEEEEEEEEEEEEEEEEEEEEEEEEEEEEEEEEEE	0.6206472560366592	0.933952371367498	91.26554107666016	0.6640059351921082	3.020252227783203	nan	inf
monomer-50-nr2-run1_result_114	34	MEEGEEEEEEEEEEEEREEEEEEEEEEEEEEEEEEEEEEEEEEEEEEELE	0.5901627650095114	0.9416518838353882	93.46373748779297	0.6448153257369995	3.275848865509033	nan	inf
monomer-50-nr2-run1_result_114	35	EEEGEEELEELEEELEEEEEELEEEEEEEEEEEEEEEEEEEEEEEEEEEK	1.0973412484837681	0.8335254138527669	94.3592529296875	0.6670401096343994	2.9581499099731445	nan	inf
monomer-50-nr2-run1_result_114	36	MKEGEEEEREEEEEEEEREEEEEEEEEEEEEEEEEEEEEEEEEEEEEEEE	0.7975627595913856	0.9038804654549569	94.0282974243164	0.6656147241592407	3.060335397720337	nan	inf
monomer-50-nr2-run1_result_114	37	MEEGEEEEEEEEEEEEEEEEEEEEEEEEEEEEEEEEEEEEEEEEEEEEEE	0.6096282136047566	0.9368333108105905	90.90306091308594	0.6438004970550537	3.197876453399658	nan	inf
monomer-50-nr2-run1_result_114	38	EEEGEEEEEEEEEEEEEEEEREEEERREEEEEEEREEEEEEEEEEEEEEE	0.4293695971502435	0.9665792131799295	93.36021423339844	0.6839365363121033	2.933234214782715	nan	inf
monomer-50-nr2-run1_result_114	39	EEEGEKEELEEEEEELEEEEEEEEEEEEEEEEEEEEEEEEEEEEEEEEEE	0.6531299835218326	0.9265880038800751	93.34773254394531	0.6626209616661072	3.13639235496521	nan	inf
monomer-50-nr2-run1_result_114	40	EEEGEEEEEEEEEEEEEEEEEEEEEEEEEEEEEEEEEEEEEEEEEEEKEE	0.6055346642573858	0.93631855822847	92.24264526367188	0.6875104904174805	2.777285575866699	nan	inf
monomer-50-nr2-run1_result_114	41	EEEGEEEKEEEEEEEEEEEEEEEEEEEEEEEEEEEEEEEEEEEEEEEEEE	0.5928781188433522	0.9387228108565878	91.42920684814453	0.6744521856307983	3.0762345790863037	nan	inf
monomer-50-nr2-run1_result_114	42	EEEGEEEREEEEEEEEEEEEEEEEEEEEEEEEEEEEKEEEEEEEEEEEEE	0.5785212827995068	0.9413269813342664	92.98258209228516	0.6744654178619385	2.827127456665039	nan	inf
monomer-50-nr2-run1_result_114	43	EEEGEEKLEEEEEEEEEEEEEEEEEEEEEEEEEEEEEEEEEEEEEEEEEE	0.6740773876157369	0.9239421239458473	92.62857055664062	0.6653726100921631	3.239562511444092	nan	inf
monomer-50-nr2-run1_result_114	44	EEEDEEEEEEEKEEEEEEEEEEEEEEEEEEEEEEEEEEEEEEEEEEEKEE	0.6071323744994173	0.9356234348870813	91.55984497070312	0.6828053593635559	2.5283026695251465	nan	inf
monomer-50-nr2-run1_result_114	45	EEEGEEEEEEEEEREEEEEEEEEEEEEEEEEEEEEEEEKEEEEKEEEEEE	0.5413038222748074	0.9483278530452762	93.11055755615234	0.6790930032730103	2.710357666015625	nan	inf
monomer-50-nr2-run1_result_114	46	EEEGEEEEEEEEEEEEEEEEEEEEEEELEELEEELEEEEEELEEEEEELE	0.6763876764132639	0.9256040461417001	92.2017593383789	0.6544719934463501	3.578997850418091	nan	inf
monomer-50-nr2-run1_result_114	47	MEEGEKEKEEEEEEKEEEEEEEEEEEEEEEEEEEEEEEEKEEEEEEEEEK	0.6034550803461692	0.9366364658529993	91.08026885986328	0.6661784648895264	3.2309906482696533	nan	inf
monomer-50-nr2-run1_result_114	48	EEEGELEELEEEEEEEEEEEEEEEEEEEEEEEEEEELEEEEEELEEELEE	0.8583413565913167	0.8854858198322417	94.22091674804688	0.6508182287216187	3.217007875442505	nan	inf
monomer-50-nr2-run1_result_114	49	EEEDEEEEEEEEEREEEEEEEEEEEEEEEEEEEEEEEEEEEEEEEEEEEE	0.600223903175127	0.9373532203903447	92.57955169677734	0.6605695486068726	2.6085662841796875	nan	inf
monomer-50-nr2-run1_result_114	50	MEEGEEEEEEEEEEEEEEEEEEEEEEREEEEEEEEEEEEELEEELEELEE	0.5428178661882925	0.9489550455208525	94.43195343017578	0.6549277305603027	3.2912397384643555	nan	inf
monomer-50-nr2-run1_result_114	51	ELEGLEEELEELEEELKEEEEEEEEEEEEKKEEEEKEEEEEEEEEEEEEE	0.7893808320474723	0.9007922654986448	94.52948760986328	0.6630586385726929	2.7402682304382324	nan	inf
monomer-50-nr2-run1_result_114	52	EEEGEEKKEEEEEEEEEEEEEKEEEEEEEEEEEEEEEKEEEEKKKEEEEE	0.6375804834744897	0.929916524562788	91.0526351928711	0.6660561561584473	3.2584049701690674	nan	inf
monomer-50-nr2-run1_result_114	53	EEEGEEEEEEEEEEEEEEEEEEEEEEEEEEEEEEEEEEEEKEEEEEKEKE	0.5620280946186385	0.9444721846974856	91.2786636352539	0.6842976808547974	2.845139980316162	nan	inf
monomer-50-nr2-run1_result_114	54	MEEGEKEEEEKEEEEEEEEEEEEEEEEEEEEEEREEEEEEEEEEEEEEEK	0.5661727908227329	0.9444428431808615	93.11573028564453	0.6795921921730042	3.0531675815582275	nan	inf
monomer-50-nr2-run1_result_114	55	EEEGERKEEEEEEEEREEEEEEEEEEEEEEEEEEEEEEEEEEEEEEEEEE	0.6390985049771156	0.9309174210887935	92.22235870361328	0.6622412800788879	3.2037417888641357	nan	inf
monomer-50-nr2-run1_result_114	56	MEEGEKEEEEEEEKEEEEEEEEEEEEEEEEEEEEEEEEEEEELEEEEEEE	0.601019442040034	0.937997789175937	92.04674530029297	0.6611888408660889	3.324373245239258	nan	inf
monomer-50-nr2-run1_result_114	57	EEEGEEEEEEEEEAEEEEEEEEEEEEEEEEEEEEEEEEEEEEEEEEEEEE	0.6534176221037792	0.9292370506451912	90.36750030517578	0.6458699703216553	3.3427796363830566	nan	inf
monomer-50-nr2-run1_result_114	58	EEEGEEEEEEEEEEEEEKEEEEEEEEEEEEEEEEEEEEEEEEEEEEEEEA	0.49049520511243433	0.956917197880121	91.2627944946289	0.6710447072982788	2.893575429916382	nan	inf
monomer-50-nr2-run1_result_114	59	MEEGEEKEKEEEEEKKKEEEEEKEKEEEEEEEEKEEEEEEEKKKKEEEEK	0.6992934758394364	0.9192708579998429	93.28004455566406	0.641442596912384	3.3429105281829834	nan	inf
monomer-50-nr2-run1_result_114	60	MEEGEEEEEEEEEEEEEEEEEEEEEEEEEEEEEEEEKEEEEELEEEEEEA	0.5015313664141072	0.9552968426842127	92.33979034423828	0.6536228060722351	3.2159695625305176	nan	inf
monomer-50-nr2-run1_result_114	61	MEEGEEEEREEEEEEEEREEEEEEEERREEEEEEEEEEEEEEEEEEEEEE	0.5994812652893657	0.9376244218699992	94.51785278320312	0.6714622378349304	2.8720662593841553	nan	inf
monomer-50-nr2-run1_result_114	62	MEEGEEEEEEEEEEEEEEEEEEEEEEEEEEEEEEEEEEEEEEEEEEEKEA	0.6045788582879134	0.9372717690792471	90.24361419677734	0.6610885262489319	3.1407604217529297	nan	inf
monomer-50-nr2-run1_result_114	63	EEEGEEEEEEEEKEEEEEEEEEEEEEEEEEEEKEEEEEEEKEEEEEEEKA	0.5017672781999771	0.9545968129893481	91.23120880126953	0.6773022413253784	2.913313150405884	nan	inf
monomer-50-nr2-run1_result_114	64	ELEGLEEELEELLEELEEELEKEEEELEEEEEEEEEEEEEEEEEEEEEEE	0.8854950615922011	0.8796124947794319	95.30929565429688	0.6774849891662598	2.745004177093506	nan	inf
monomer-50-nr2-run1_result_114	65	ELEGELEELEEELEEEEEEEEEELEEEEEEEEEEEEEKKKEEEEEKKELE	0.49918566790717517	0.9544702902698862	95.38819885253906	0.6561810970306396	2.9630045890808105	nan	inf
monomer-50-nr2-run1_result_114	66	MEEGEKELEEEEEEEEEEEEEEEEEEEEEEEEEEEEEEEEEEEEEEELEK	0.6569806123063315	0.926918725461259	93.63028717041016	0.6680572032928467	3.1579837799072266	nan	inf
monomer-50-nr2-run1_result_114	67	MEEGEKKELEEEEKKLEEELEEEEEEEEEEEEEEEEEEKEKEEEEKKEKA	0.5984345528873308	0.9371456842416053	92.3521499633789	0.6314672231674194	4.029339790344238	nan	inf
monomer-50-nr2-run1_result_114	68	MEEGEEKEEEEEKEEEEEEEEEEEEKEEEEEKEEEEEEEEEEEEEEEEEE	0.38449097719532693	0.972594477186918	90.8525390625	0.6685287356376648	3.0966858863830566	nan	inf
monomer-50-nr2-run1_result_114	69	EEEDEEEEEEEEEEEEEEEEEEEEEEEEEEEEEEEEEEEEEEREEEEEEE	0.6854056818694448	0.9207546525536168	92.68626403808594	0.6636165380477905	2.591970682144165	nan	inf
monomer-50-nr2-run1_result_114	70	ELEGELEEELEELKEEEEEEEEEEEEEEEEEEEEKEEEEEEKEEEEKKKE	0.3049997633532077	0.9822616380573828	93.82786560058594	0.6462855339050293	3.174832344055176	nan	inf
monomer-50-nr2-run1_result_114	71	EEEGEKEELEEEEEEEEEKEEEEEEEEEKKEEEEEKKEEEEEEKEEEEKK	0.7013914146350139	0.916213597315878	92.79264068603516	0.6553553342819214	3.0850062370300293	nan	inf
monomer-50-nr2-run1_result_114	72	EEEGEEEEEEEEEEEEEEEEEREEEEEEEEEEEEEEEKKEKEEEEKEKKE	0.7352846875768055	0.9109051052223074	92.86018371582031	0.6862258911132812	2.991133451461792	nan	inf
monomer-50-nr2-run1_result_114	73	EEEAKKEEEEEEEEEEEEEEEEEEEKEKEEEEEEEEEEEEEEKEEEEEEE	0.5535856866227571	0.9454247115636292	92.0867919921875	0.673629105091095	2.5540878772735596	nan	inf
monomer-50-nr2-run1_result_114	74	EEEGEEKEEEEEEEEEEEEEEEEEEEEEEEEEEREREEEEEEEEEEEEEA	0.4425841200759944	0.9642994646749316	93.2026138305664	0.6794716715812683	2.926722526550293	nan	inf
monomer-50-nr2-run1_result_114	75	EEEGEEEEEEEEEEEEEEEEEEEEEEEEEEEEEEEEEEEEEKEEEEEELE	0.49638600610384803	0.9558061975061359	92.53792572021484	0.681281328201294	2.9475600719451904	nan	inf
monomer-50-nr2-run1_result_114	76	EEEGEEEEEEEEEEEEEEEEEEEEEEERREEEEEEEEEEEELEELEEKLE	0.6621570981113502	0.9265147841543246	92.69974517822266	0.6827720403671265	3.3878440856933594	nan	inf
monomer-50-nr2-run1_result_114	77	MEEGEEEEKEEEEEEEEEEEEEEEEEEEKEEEEKEEEEEEEEEEEKEEEE	0.6116482548973499	0.9353846003663945	91.44705963134766	0.6712859869003296	2.979036331176758	nan	inf
monomer-50-nr2-run1_result_114	78	ELEDELEELEEELEQEEEEEEEEEEEEEEEEEEEEKEEEEEEEKEEEEEE	0.4942557505020299	0.9556596917569107	94.1801528930664	0.6692380905151367	2.6818346977233887	nan	inf
monomer-50-nr2-run1_result_114	79	EEEGEEEEEEEEEEEEEEEEEEEEEKEEEEEEEEEEEEEEEEKKEEEEEK	0.42088008817798006	0.9674939567701475	91.00224304199219	0.6752815246582031	2.8862006664276123	nan	inf
monomer-50-nr2-run1_result_114	80	MEEGLEELEEELEELKEELEEEEEEEEEEEEEEKEEEEEEEEEEEEEEKA	1.222834561615665	0.8074449350580275	93.43367004394531	0.6539899110794067	3.142929792404175	nan	inf
monomer-50-nr2-run1_result_114	81	EEEGEEEELEEEEEEEREEEEEEEKEEEEEEKEEEEEEEEEEEEEEKEEE	0.324179985859261	0.9800843714086005	93.288330078125	0.674667477607727	2.812448263168335	nan	inf
monomer-50-nr2-run1_result_114	82	EEEAKEKEEEEKEEAEEEEEEEEEEEEEEEEEEEEEEEEEEEEEEEEEEK	0.4538571064573204	0.9620623685114795	92.55249786376953	0.6754530668258667	2.56274676322937	nan	inf
monomer-50-nr2-run1_result_114	83	MEEGEEEEEEEEELEEEEEEEEEEEEEEEEEEEEEEEEEEEEEEEEEEEK	0.600978841031823	0.9392018059098617	92.35550689697266	0.6603366136550903	3.245952606201172	nan	inf
monomer-50-nr2-run1_result_114	84	MEEGEEEEEEEEEEEEEEEEEEEEEEREEEEEEEEEEEEEEELKEELEEL	0.39708123052117095	0.9713451863842196	94.53103637695312	0.6696758270263672	3.3018276691436768	nan	inf
monomer-50-nr2-run1_result_114	85	EEEGLEKEEEEEEEEKEEEEEEEEEEEEKEEEEEEEEEEEEEEEEEEEEK	0.6043156949532535	0.9368871124695581	92.64447784423828	0.6733868718147278	2.8217320442199707	nan	inf
monomer-50-nr2-run1_result_114	86	EEEGEEEEEEEEEEEEEEEEEEEEEEEEEEEEEEEEEEEKEEKEEEEKEK	0.38911936544676234	0.9718905537521301	90.81941986083984	0.67924565076828	2.959890842437744	nan	inf
monomer-50-nr2-run1_result_114	87	EEEGEEERREEEERREEEEEEEEEEERREEEEEEEEEEEEEEEEEEEEEE	0.5015703822204168	0.9544640459897711	94.41050720214844	0.6721246242523193	2.7649967670440674	nan	inf
monomer-50-nr2-run1_result_114	88	SLEGELEELEKEEEEEEEEEEEEEEEEEEEEEEEEEEEEKELEKELEELE	0.6562354837928598	0.9267851443390641	94.12239837646484	0.6578058004379272	3.1136057376861572	nan	inf
monomer-50-nr2-run1_result_114	89	EEEGEEEREEEEEEEEEEEEEEEREEEEEEEEEEEEEEEEEEEEEELEEE	0.477676184756777	0.9583860695425572	93.62601470947266	0.6629953384399414	3.164980888366699	nan	inf
monomer-50-nr2-run1_result_114	90	EEEGEKEEEEEEEEEEEEEEAEEEEEEEEEEEEEEEEEEEEEEEEEEERE	0.5948019820398368	0.9382472258535524	92.74864959716797	0.669353723526001	2.908421516418457	nan	inf
monomer-50-nr2-run1_result_114	91	EEEGEEEEEKEEEEEEEEEEEEEEKEEEEEEEAEEEEEEEEEEEEEEEEE	0.4762691239998731	0.9590699989699928	91.51918029785156	0.6742123365402222	2.777390241622925	nan	inf
monomer-50-nr2-run1_result_114	92	EEEGEEKEEEEEEEEEEEEEEEEEEEEEEEEEEEEEEEEEEEEELEEEEE	0.631502463392673	0.9316842408919156	91.78672790527344	0.6643974781036377	3.417268753051758	nan	inf
monomer-50-nr2-run1_result_114	93	MEEGKKKLEEELKELEEELEEEEKEEEEEEEEEEKELEEELEELEEELEK	0.9544022897238185	0.8654614026694363	96.1048812866211	0.6379192471504211	3.326296091079712	nan	inf
monomer-50-nr2-run1_result_114	94	EEEGEEEEEKKEEEEEEEEEEEKLEEEEEEEEEEEEEEEKEAKEEEEKEK	0.4338219068925754	0.9655355489143814	92.06599426269531	0.6622807383537292	3.363093614578247	nan	inf
monomer-50-nr2-run1_result_114	95	MEEGEREREEEEEEEREEEEEEEEEEREREEEEEEEEEERREEEEEERRE	0.5675759463025529	0.9431240839945909	95.76325988769531	0.6801952719688416	2.887378454208374	nan	inf
monomer-50-nr2-run1_result_114	96	EEEGELEEEEEELKKKEEELEEEEKEEEEEEKEEEEEEKEEEEEEEEEKK	0.3816892861700792	0.9727589810636746	93.8267593383789	0.648492693901062	3.221834421157837	nan	inf
monomer-50-nr2-run1_result_114	97	EEEGEELEELEEELEEEEEEEEEEEEEEEEREEEEEEEEEEEKEEEEEEE	0.31487631067298244	0.9813777145770639	95.0650863647461	0.6698838472366333	2.9157943725585938	nan	inf
monomer-50-nr2-run1_result_114	98	ELEGLLEELEEEKKKLEEELEEEEKKLEEELEEKEREEEEEKEEEEEKEE	0.8908522784508288	0.8779208760043125	96.3768539428711	0.6654319167137146	2.9949238300323486	nan	inf
monomer-50-nr2-run1_result_114	99	MLEAELRRLEEELERARREREEEERREEEEEEEEEEEEEEEEEEEREEEE	0.6698470829074169	0.9231829060997705	96.98103332519531	0.6874433755874634	2.732349157333374	nan	inf
monomer-50-nr2-run1_result_115	0	DEELEEIEEELEEEFEELKEEMEEEGKSEEEIKELEEEIEEELEELEEEL	1.4200415694604727	0.7421095136959814	85.66222381591797	0.4998711347579956	5.557546138763428	nan	inf
monomer-50-nr2-run1_result_115	1	DEEEEERRERLEEELEERIERMEEEGKSEEEIEEERERIEEELEEEEEEE	0.8322240552906024	0.8837073025398564	89.0872802734375	0.5741536617279053	3.7875256538391113	nan	inf
monomer-50-nr2-run1_result_115	2	DPELEELEKELEEKFEEKKKEMEKEGKSEEEIKELKEEIEKELEEIKEEK	0.7284593313130227	0.9175435574744981	90.68557739257812	0.5973263382911682	3.441403865814209	nan	inf
monomer-50-nr2-run1_result_115	3	EEELEKIKEELEEKFEEEKEELEEEGKSEEEIEELEEEYEEELEELEEEL	1.205110808913463	0.8015395175098918	91.0027847290039	0.6209254860877991	3.2233660221099854	nan	inf
monomer-50-nr2-run1_result_115	4	DEELEKLEEELEEELEEKKEELKKEGKSEEEIEELEKEIEEELEEYKEEK	0.6916044242337764	0.9170271359147582	87.99235534667969	0.5467661619186401	4.136289119720459	nan	inf
monomer-50-nr2-run1_result_115	5	DPEVEKLKEELKKELEKKIEEMKKEGKSEEEIEKLKEEIEEKLKKYLEEK	0.5824089453861838	0.9441197595251407	89.0116958618164	0.5361064672470093	4.049922466278076	nan	inf
monomer-50-nr2-run1_result_115	6	DPLLEELREELEEELEEEIERMEEEGKSEEEIEELREEVEEEFEEIEEEL	0.7431556859356067	0.9085324745566102	87.97953033447266	0.551263689994812	4.341275691986084	nan	inf
monomer-50-nr2-run1_result_115	7	DEELKKIEEELKKKFEEEKEKMKKEGKSEEEIEELKKKYEEELKKYKEEK	0.8452260511405665	0.8858223266221921	88.99679565429688	0.549024760723114	4.138105392456055	nan	inf
monomer-50-nr2-run1_result_115	8	DEELKKLEEELKEELEKKKEELKKEGKSEEEIKKLEEEYKKKLEEIKKEK	0.7668586909122767	0.9039539584035968	89.35489654541016	0.5616275072097778	4.012258529663086	nan	inf
monomer-50-nr2-run1_result_115	9	MEELEELKEELEKELEEEIEKLKKEGKSEEEIEKLREEYEKKFEEIKKEL	0.7268132328164607	0.9148297929447147	90.66316986083984	0.5947586297988892	3.6537420749664307	nan	inf
monomer-50-nr2-run1_result_115	10	EEELEELREELEEEFEEEKEELEEEGEEEEEIEELKEEYEKELEEYEEEK	19.620088350409514	0.02591256394707772	87.3753662109375	0.4370679259300232	7.867812156677246	nan	inf
monomer-50-nr2-run1_result_115	11	DPELEKLKKELEEKLEKEIEKLKKEGKSEEEIEELKKKYEEELEKIKEEK	0.9344359801651934	0.8692416285127397	90.13652038574219	0.5726875066757202	3.9006471633911133	nan	inf
monomer-50-nr2-run1_result_115	12	DEEIEKLKKELEEKFEEEVEKLKEEGKSEEEIEELKKKYEEELKKILEEK	0.8352814791136776	0.8879529365092662	89.7496109008789	0.5620285272598267	3.8727452754974365	nan	inf
monomer-50-nr2-run1_result_115	13	DPELEELEKELEEELEEEIEEMEEEGKSEEEIEELREEIEEELEEIEEEL	7.894663387637629	0.19808381514069748	87.74254608154297	0.39907801151275635	10.624834060668945	nan	inf
monomer-50-nr2-run1_result_115	14	SPEVEELKKKLEEEFEKLKEEMKKEGKSEEEIEEEKKKIEEELEKKLKEL	0.751371886841678	0.9084503805315168	87.87431335449219	0.5380474328994751	4.175501346588135	nan	inf
monomer-50-nr2-run1_result_115	15	DEEEEERREELEERLEEEEEELEEEGKSEEEIEELREEIEEELEKEEAEE	0.7641602337619154	0.9037917691521075	85.20745849609375	0.5159651041030884	4.912289142608643	nan	inf
monomer-50-nr2-run1_result_115	16	DPREEERERELREELEEEIEEMKEEGKSEEEIEELREEYEEELEEEREER	1.2175730025195137	0.8021903083725741	89.87650299072266	0.6074028611183167	3.702270269393921	nan	inf
monomer-50-nr2-run1_result_115	17	EEEEEEIREELEEELEEEEEEEEEEGEEEEEIEEEREEIEEELKEYEEEE	19.98859115581989	0.025058609297912565	94.84690856933594	0.5801432132720947	3.4989545345306396	nan	inf
monomer-50-nr2-run1_result_115	18	DPEIEELKKKLEEELEKKIEEMKKEGKSEEEIEELKKEIEKKLEEILKKK	0.6005208931266844	0.9429724228017199	89.29936981201172	0.5489981174468994	4.01795768737793	nan	inf
monomer-50-nr2-run1_result_115	19	DPELERIREELEEELEEEEEELEEEGKSEEEIEELREEYEEEFEELEEEL	1.1984212817639186	0.7906816790337398	84.51338958740234	0.4220223128795624	8.305245399475098	nan	inf
monomer-50-nr2-run1_result_115	20	MEELEELKKELEEEFEEEKEKMEEEGKSEEEIEELKEEIEEELEKIEEEL	0.8888640029570812	0.8752918314889563	85.95895385742188	0.5204513669013977	4.711797714233398	nan	inf
monomer-50-nr2-run1_result_115	21	MEELEKIKKELEEKLEELEEEMKKEGKSEEEIEELKKEIEEELEKLEEEL	0.84807162486045	0.884956405319867	85.8797607421875	0.522607684135437	4.766594409942627	nan	inf
monomer-50-nr2-run1_result_115	22	DPEMEKLEKELEEEFEKKKEEMEKEGKSEEEIEELKKEYEEKLEEIKEKK	0.6625221073525641	0.9302929569367823	90.40066528320312	0.5982781648635864	3.4967870712280273	nan	inf
monomer-50-nr2-run1_result_115	23	DPEIEKLKKELEEEFEKEKEEMKKEGKSEEEIEEKKEEIEKKLKEYLEKE	0.7428250233777196	0.916724603939233	88.58985900878906	0.5493395328521729	4.086324691772461	nan	inf
monomer-50-nr2-run1_result_115	24	SPELEELEEELEEELEEEIEELKEKGASEEEIEELEEEYEEELEEIKEEL	0.8550602413647563	0.8819424325150544	89.22245788574219	0.5907003879547119	3.6580312252044678	nan	inf
monomer-50-nr2-run1_result_115	25	DPELEKIEEEIKEELEKKKEELEKEGKSEEEIEELEKEAEEELEKLKEEL	0.7588965089420571	0.9105363760612621	90.09637451171875	0.5820193290710449	3.5810470581054688	nan	inf
monomer-50-nr2-run1_result_115	26	DPEIEKLKKELEEEFEKKKEELEKEGKSEEEIEELKKEYEEKLEKYLKEK	0.7732734778528897	0.9050225262610376	90.10989379882812	0.5800787210464478	3.813237428665161	nan	inf
monomer-50-nr2-run1_result_115	27	DEELEELREELEEEFEEEEEELEEEGESEEEIEELREEIEEELEEIEEER	13.181351167552323	0.07520365428956731	83.34954833984375	0.4001390039920807	9.804675102233887	nan	inf
monomer-50-nr2-run1_result_115	28	MEELEKIEKEKEEELEKKIEEMKKEGKSEEEIEELKKEYEKELEEYKKEK	0.8437612548384812	0.884178040366434	89.5279769897461	0.5773825645446777	3.957667589187622	nan	inf
monomer-50-nr2-run1_result_115	29	SPLLAAIRAALDALRDALAEALRAAGAPEAAIAALDAALDAALAALEAAL	0.4755431592258934	0.9581617588272787	92.56057739257812	0.6477936506271362	2.9009010791778564	nan	inf
monomer-50-nr2-run1_result_115	30	DEEEEELEEELEEELEEKEEEMEKEGKSEEEIEELREEIEEELEKIKEER	0.5882688081546905	0.9381497440866865	85.54942321777344	0.5216514468193054	4.753565311431885	nan	inf
monomer-50-nr2-run1_result_115	31	DEEEEEIEEELEEELEKEEEEMEEEGESEEEEEELEEEYEEELEEYLEEK	19.881735666336215	0.025127663974569125	92.03925323486328	0.5026922225952148	5.520053386688232	nan	inf
monomer-50-nr2-run1_result_115	32	DPELEELEKELEEEFEKKKEEMEKEGKSEEEIEEYKKEIEEELEKIKEEK	0.6789798553368942	0.929149309453698	91.21804809570312	0.6169264912605286	3.289342164993286	nan	inf
monomer-50-nr2-run1_result_115	33	MEELKELEEKLKEELEEKIEEMKKEGKSEEEIEELEKEIEEELEKYKEEK	0.6820719466565951	0.9220041051207102	86.93130493164062	0.5314249992370605	4.544933319091797	nan	inf
monomer-50-nr2-run1_result_115	34	DEELEKLKKELEEEFEKKKEEMEKEGKSEEEIEKYKEEIEKKFEEYKKEK	0.6131047586013757	0.9367022359154107	91.73284912109375	0.636032223701477	3.3239054679870605	nan	inf
monomer-50-nr2-run1_result_115	35	DPEEEELREEIEEEVEREIEELEEEGESEEEIEELEEEAEEELEEIEAER	1.4509876619949995	0.7623735686909806	92.80075073242188	0.6443893909454346	3.0649783611297607	nan	inf
monomer-50-nr2-run1_result_115	36	DEELEKIEEELEEKLEELEEELKEEGASEEEIEKLRKEIEEELEKIKAEK	0.6425029187365655	0.9277744220616949	87.75901794433594	0.5364229679107666	4.25181245803833	nan	inf
monomer-50-nr2-run1_result_115	37	EEELEELREELEEELEKKKEEMEKEGKSEEEFEELEEEIEEELEEIEEEL	0.8143722511371707	0.8885879927222105	85.8167724609375	0.531028151512146	4.691007614135742	nan	inf
monomer-50-nr2-run1_result_115	38	DEELEELRKELEEEFEEKEEEMEKEGESEEEIEEEREEIEEEFEEIEEEL	1.556471905356236	0.702706045956134	80.13609313964844	0.44631651043891907	7.225352764129639	nan	inf
monomer-50-nr2-run1_result_115	39	DPEVEERKEELEEELEEEIEKMKKEGKSEEEIEELREEIEEELEEFLEEE	1.0465998821141913	0.8523946099969981	87.90593719482422	0.5584141612052917	4.196401596069336	nan	inf
monomer-50-nr2-run1_result_115	40	EEELEEIEEELEEELEEKIEEMEEEGESEEEIEELEEEYEEEFEELKEEL	1.2359683044618908	0.7833891259345119	87.10627746582031	0.5526576042175293	4.142745018005371	nan	inf
monomer-50-nr2-run1_result_115	41	DPELKELEEKLKKELEEKKEELKKKGESEEKIKELEEEYKKKLEKIKEEK	0.8080871318687458	0.8989340702194444	90.13801574707031	0.5672765970230103	3.7692384719848633	nan	inf
monomer-50-nr2-run1_result_115	42	EEEEEKLKEELEKELEEEIEKMKEEGKSEEEIEELKKEYEEKLKKILEEK	0.7883539755146995	0.8967590197338332	90.49689483642578	0.5936636924743652	3.553622245788574	nan	inf
monomer-50-nr2-run1_result_115	43	SELVEEIKKELEEEFEKKEEELKEEGKSEEEIEKLKEEYEEKLKELLEEL	0.6688385500552517	0.922993326880451	87.3089599609375	0.5240927934646606	4.433827877044678	nan	inf
monomer-50-nr2-run1_result_115	44	DEELEELKEELEKKLEEEKEKMKEEGKSEEEIKELEKKYEEELEKYIEEK	0.5653155795278545	0.9435700911961777	89.40789031982422	0.5764414668083191	3.815207004547119	nan	inf
monomer-50-nr2-run1_result_115	45	SEELEEIKEELEKEFEEKKEEMEKEGKSEEEIEELKKEIEEELEKLEKEL	0.7365659194551735	0.9109911114220219	88.42220306396484	0.5529848337173462	4.029145240783691	nan	inf
monomer-50-nr2-run1_result_115	46	DPELEKLKKELEEEFEKIKEEMEEKGESEEEIEEKKEEIEKKLEEIEKEK	0.8973834468089441	0.8762669466952859	87.46212768554688	0.534519374370575	4.222884178161621	nan	inf
monomer-50-nr2-run1_result_115	47	EEELEEIREELEEEFEEEEERMEEEGKSEEEIEELREEYEEEFERLEEEL	2.0448589730669564	0.6011049329602242	81.19445037841797	0.43717843294143677	7.364941120147705	nan	inf
monomer-50-nr2-run1_result_115	48	DPELEELREELEEELEEEEEEMREEGEEEEEIEELREEYEEEFERYEEEL	20.172625115562568	0.024149037555609088	95.93087768554688	0.5657995939254761	3.9873836040496826	nan	inf
monomer-50-nr2-run1_result_115	49	SEELEEIREELEEELEEKEEELEKEGKSEEEIEELREEIEEELEKLEEEL	1.2853525323763981	0.765816811897986	84.02931213378906	0.4600532054901123	6.46932315826416	nan	inf
monomer-50-nr2-run1_result_115	50	DEEEEEREKKLEEEFEKEKEELEKEGKSEEEIEELKEKYEEELEEEKEKR	1.1235178786993196	0.8191291711061076	89.58820343017578	0.5979446172714233	3.756598711013794	nan	inf
monomer-50-nr2-run1_result_115	51	SEELEKIKEELEKELEEKIEEMKEEGKSEEEIEKLKEEIEKKLEELEEEL	0.8814839779869512	0.878519012189853	88.78651428222656	0.5572774410247803	3.8901283740997314	nan	inf
monomer-50-nr2-run1_result_115	52	DEELEELKEELEEEFEEKKEEMEKEGKSEEEIEELEEEIEEEFEEIEEEK	0.868913179582771	0.8790388945870585	87.32613372802734	0.5617790222167969	4.007869243621826	nan	inf
monomer-50-nr2-run1_result_115	53	DEELEEIKKELEEEFEEEKEKLEEEGKSEEEIEELEEEYEKKLKEIEEEK	1.1505202854877028	0.8129516830574205	92.24474334716797	0.6413068175315857	3.1242408752441406	nan	inf
monomer-50-nr2-run1_result_115	54	SEEVEELKEELEEEFEEEVEKMREEGKSEEEIEELREKYEKELEEILEEL	0.8244379091736072	0.8901371819682808	89.61322021484375	0.5833613276481628	3.6518354415893555	nan	inf
monomer-50-nr2-run1_result_115	55	DEELEELRKELEEEFEKEKEEMEKEGKSEEEIEELKEEYEEKLEEIEEER	0.7147394415684133	0.9155695554778734	90.04509735107422	0.5949723720550537	3.647858142852783	nan	inf
monomer-50-nr2-run1_result_115	56	DPEIEELKKEIEEEFEEEKEELEEEGKSEEEIEELEEEYEEELEEKLEEL	0.9194049608437689	0.8712867626976246	91.08061981201172	0.60782790184021	3.1588144302368164	nan	inf
monomer-50-nr2-run1_result_115	57	DEEEEELRKELEEKLEEEIEKMKEEGKSEEEIEELKEEYEEELEKILEEK	0.7133058794045611	0.9131624671549303	91.1089859008789	0.6080676317214966	3.4441800117492676	nan	inf
monomer-50-nr2-run1_result_115	58	DEELEELEEELEERYEELKEKMEEEGKSEEEIEELREEIEEELEEIEEEK	1.1721744544905768	0.8002196772828867	82.23140716552734	0.4616921544075012	6.597634315490723	nan	inf
monomer-50-nr2-run1_result_115	59	DEEEEELEEELEEELEEEEEELEEEGESEEEIEELEEEYEEELEEEEEEK	20.098619288851413	0.024924002257965473	94.46552276611328	0.5606865882873535	3.890795946121216	nan	inf
monomer-50-nr2-run1_result_115	60	DEEIEELEKELEEEFEKKKKEMEEEGKSEEEIEELKEEIEEEFEEILEEL	0.7843825525123617	0.896386723427994	84.44933319091797	0.49255290627479553	5.374650478363037	nan	inf
monomer-50-nr2-run1_result_115	61	DEEMERLREELEEELEELEEELEEEGASEEEIEELREEIERELERIEEER	2.7300425600584655	0.5077720689770309	86.2848892211914	0.43382206559181213	7.964395046234131	nan	inf
monomer-50-nr2-run1_result_115	62	SKELEELKKELEKKFEEEKKKMEEEGKSEEEIEELKEEIEKELKEIIEKK	0.46696508030567635	0.9609238830955497	89.86800384521484	0.5725183486938477	3.7436132431030273	nan	inf
monomer-50-nr2-run1_result_115	63	SEEEEELKKELEEEFEKLEEEMKEEGKSEEEIEKLRKEIEEELEKILKEK	0.8371353261065647	0.8875706254304043	87.16829681396484	0.5165455341339111	4.695301055908203	nan	inf
monomer-50-nr2-run1_result_115	64	DEEEEEEEKEEEEELEEEIEELEEEGKSEEEIEELEEEYEEELEEYEEEE	7.400622826096629	0.22342763732442347	83.61231994628906	0.4428398907184601	8.421004295349121	nan	inf
monomer-50-nr2-run1_result_115	65	DEEIEKYKEEKEKEFEEKKKEMEKEGKSEEEIEELKKEIEEEIKKFEEEK	0.7368101833891731	0.914511660725195	92.0693359375	0.6369704604148865	3.1158652305603027	nan	inf
monomer-50-nr2-run1_result_115	66	DPAEEELRRRLEAELAEREARMREEGKSPAEIAALRAEVERRLAEWRAAH	0.7000365714218373	0.9201743104184601	92.17680358886719	0.6354910731315613	3.3086771965026855	nan	inf
monomer-50-nr2-run1_result_115	67	DPELEKLKEELEEEFERKEEEMEKEGKSEEEIEEEREKIEEELEKIEEER	1.4843072609101702	0.7220944105887283	84.87806701660156	0.5069364905357361	5.002186298370361	nan	inf
monomer-50-nr2-run1_result_115	68	SEELKKIEEELKKEFEEKKKEMEKEGKSEEEIEKLEEEYKEKLEKLKKEL	0.9322740248117679	0.8636394284420277	90.23779296875	0.572487473487854	3.756472110748291	nan	inf
monomer-50-nr2-run1_result_115	69	DPELEKYKEELEKKLEEEIEKMKEEGKSEEEIEELREEYEEELEEYEKEK	0.7630884431957046	0.9063775035022194	91.77226257324219	0.6093311309814453	3.2636771202087402	nan	inf
monomer-50-nr2-run1_result_115	70	DPEIEKYKEELEKKFEEEKKKLEEEGKSEEEIEELKKEYEEEFEEYLKEK	0.6165074648279507	0.9355759655351795	92.42765045166016	0.6442810297012329	3.093442440032959	nan	inf
monomer-50-nr2-run1_result_115	71	MEELEKLKEELEKELEEKIEELKKEGKSEEEIEELKKEVEEKFKKIEEEL	0.751737671010255	0.9084078429103551	89.01441192626953	0.5547682046890259	4.132778644561768	nan	inf
monomer-50-nr2-run1_result_115	72	SEEIEKLKEELEEELEKKKEEMEKEGKSEEEIKELEEEIKKEFEEYLKEK	0.5907265189671002	0.9390917991486191	89.48917388916016	0.5680433511734009	3.8706703186035156	nan	inf
monomer-50-nr2-run1_result_115	73	DPELEEIREELEEELEEKKKELEKEGKSEEEIEELEEEFEEKLEELEEEL	0.8359642295320286	0.8918263208466	89.55809020996094	0.5766053199768066	3.7720224857330322	nan	inf
monomer-50-nr2-run1_result_115	74	DPELEEIKKELEEELEKKIEEMKKEGKSEEEIEELKKEYEEKLKKLEEEL	0.9018859642728163	0.8751149560147431	91.13575744628906	0.5959062576293945	3.5223233699798584	nan	inf
monomer-50-nr2-run1_result_115	75	DEEIKKLEEELKEELEKKKEEMKKEGKSEEEIKKLEEEIEKKLEEILEEK	0.5606694899566245	0.9454122463819702	89.07376861572266	0.5545185208320618	3.9501867294311523	nan	inf
monomer-50-nr2-run1_result_115	76	DEEEEKLEKELEEKFEKEKEELEEEGKSEEEIEELKEEYEKELEEYKEKK	0.8585773674223509	0.884171429637197	90.01329803466797	0.5948144197463989	3.561721086502075	nan	inf
monomer-50-nr2-run1_result_115	77	SKEEEELEKKLKEELEEKKKKMEEEGKSEEEIKKLEEEIKKKLEEIKKKR	0.7298354129094865	0.9131609076874513	86.8138198852539	0.5252996683120728	4.702753067016602	nan	inf
monomer-50-nr2-run1_result_115	78	DPELEELREELEERLEEEEERLREEGASEEEIEELREEAEEELEEYEAER	0.7100121808144884	0.9166002702973889	92.26177215576172	0.6310638189315796	3.041937828063965	nan	inf
monomer-50-nr2-run1_result_115	79	MEELEEIEKELEEEFEEKKEELEKEGKSEEEIEELKEEFEKELEELKEKL	0.8471499794942214	0.8854221243971498	86.89839935302734	0.5368753671646118	4.4943389892578125	nan	inf
monomer-50-nr2-run1_result_115	80	DPELEELRKELEEEFEKEKEKMEEEGKSEEEIEKLKEEYEKKLEEIEEEL	0.8106500992430997	0.8979013025215355	91.35523986816406	0.6063119173049927	3.381492853164673	nan	inf
monomer-50-nr2-run1_result_115	81	SEELEELEEELEEEFEEIAEEMKKEGKSEEEIEEKKEEIEEELEKYKEEK	0.723875352523605	0.9130458396900045	86.4423599243164	0.5360557436943054	4.5041704177856445	nan	inf
monomer-50-nr2-run1_result_115	82	EEELEKIEEELEEEFEEEKEEMEKEGESEEEIEEEKEEIEEELEEYKEEE	1.9551384801752738	0.6248924382348029	80.18587493896484	0.4446260929107666	7.531981945037842	nan	inf
monomer-50-nr2-run1_result_115	83	EPELEELEKELEEELEEEEEEMEEEGESEEEIEEEREEIEEELEEIKAEL	15.789888466996514	0.05063767694470365	85.6219482421875	0.40829625725746155	10.045574188232422	nan	inf
monomer-50-nr2-run1_result_115	84	DELLEEIREELEEEFEKLEEEMEKEGKSEEEIEELREEIEEELEELEEEL	1.3313575601902758	0.7555745029851424	82.41873168945312	0.45729124546051025	6.588608264923096	nan	inf
monomer-50-nr2-run1_result_115	85	DEEVEKLKEELEEEFEKEEEEMKEKGKSEEEIEELKKEYEEELEKILEEK	0.7123475266865911	0.9140555433376305	86.84646606445312	0.5284961462020874	4.453031539916992	nan	inf
monomer-50-nr2-run1_result_115	86	EEELEELEEALEEEFEEEKEEMEEEGKEEEEIEELEEEYEEELEKYIEEE	1.972731983946481	0.615878124830614	80.30074310302734	0.43839696049690247	8.441179275512695	nan	inf
monomer-50-nr2-run1_result_115	87	DPEEERVEEEVRERLEEEKARLEEEGASEEEFEELEREAEEELERWRAAR	0.7441156059287558	0.9090619131749876	92.85924530029297	0.6345344185829163	2.926260232925415	nan	inf
monomer-50-nr2-run1_result_115	88	DPELEEIEKELEEEFEEEKERMEEEGKSEEEIEELKEEYEEELEKYKEEK	0.6892423237837831	0.9218698712195392	89.37023162841797	0.5759836435317993	3.7034573554992676	nan	inf
monomer-50-nr2-run1_result_115	89	MEEIEEKREELEEELEELKEEMEKEGKSEEEIKELEEEIQEEFEEELEEL	0.7855973081967887	0.8984405600035992	84.52354431152344	0.5124180316925049	4.930129528045654	nan	inf
monomer-50-nr2-run1_result_115	90	DPRVEELEKEIEEEVEEEEEELEKEGASEEEIEELREEAEEELEEILEEL	0.5457856747569794	0.9494723986450588	92.92483520507812	0.638430118560791	2.9802446365356445	nan	inf
monomer-50-nr2-run1_result_115	91	MEELEKIKKEIEEKFEKEKKELEKEGKSEEEIEKLKKEYEEELKKIEEEL	0.9929725728532263	0.8538026536477646	89.5706787109375	0.5660990476608276	4.097055435180664	nan	inf
monomer-50-nr2-run1_result_115	92	SEELEKIREEAEKKFEEKKEEMEEEGKSEEEIEELRKEIEEELRKYEEEL	0.8619657164209513	0.884900602194789	91.03253936767578	0.6160189509391785	3.5214693546295166	nan	inf
monomer-50-nr2-run1_result_115	93	DPELEEIRARLEAELERREAEMRERGASEEEIERLREEVERELAELEAEL	0.6410450487964412	0.9327211829257829	93.66473388671875	0.6453918218612671	3.0658769607543945	nan	inf
monomer-50-nr2-run1_result_115	94	MEEVEELKRELEEELEEKIEEMEEEGKSEEEKEELRKEIEEELEKKLEEL	1.0799325679607403	0.8280682841689928	86.87322998046875	0.5338298678398132	4.469878673553467	nan	inf
monomer-50-nr2-run1_result_115	95	DPREEELREELERELEEREERLREEGASEEEIEELRREVEERLERIREER	0.788432257236166	0.9018206653263177	91.60670471191406	0.618261456489563	3.5535898208618164	nan	inf
monomer-50-nr2-run1_result_115	96	DPEIEELKEELEEKFEELAEELEEEGKSEEEIEELREEIEEELEERLEAL	0.6912503909713131	0.9214696429084184	85.46928405761719	0.5117954611778259	4.753195285797119	nan	inf
monomer-50-nr2-run1_result_115	97	MEEVEKLKEELEAEFEKEKEELEKEGKSEEEIEELKKKYEEEFEKYLEEK	0.6247094842456091	0.9346207403509805	90.02511596679688	0.6062369346618652	3.7514808177948	nan	inf
monomer-50-nr2-run1_result_115	98	SPEEEERREELEKEFEEKKAEMEEEGKSEEEIEELKEEIQEEEEEEEEEE	0.8165182225812367	0.8949000247626507	88.20445251464844	0.593070387840271	3.7226905822753906	nan	inf
[truncated: 101,668 more rows]
