# Supplementary material for: AlphaDesign: a de novo protein design framework based on AlphaFold
Source: Mol Syst Biol. 2025 Jun 17;21(9):1166–89. doi: 10.1038/s44320-025-00119-z (PMC12405559; doi:10.1038/s44320-025-00119-z)
Supplement: Supplementary file 5 — Source data Fig. 3 [file 44320_2025_119_MOESM5_ESM.zip › Figure_3/3B/novelty.csv]

name	pdb_tm
monomer-50-nr2-run1_result_654	0.91
monomer-50-nr2-run2_result_103	0.68
monomer-50-nr2-run2_result_256	0.72
monomer-50-nr2-run2_result_416	0.77
monomer-50-nr2-run2_result_524	0.68
monomer-50-nr2-run2_result_635	0.75
monomer-50-nr2-run2_result_687	0.74
monomer-50-nr2-run2_result_95	0.78
monomer-100-nr2-run1_result_11	0.62
monomer-100-nr2-run1_result_26	0.59
monomer-50-nr2-run2_result_448	0.78
monomer-50-nr2-run2_result_242	0.83
monomer-50-nr2-run2_result_439	0.75
monomer-50-nr2-run2_result_495	0.88
monomer-100-nr2-run1_result_57	0.71
monomer-50-nr2-run2_result_486	0.66
monomer-50-nr2-run2_result_701	0.72
monomer-100-nr2-run1_result_266	0.67
monomer-200-nr2-run2_result_14	0.50
monomer-50-nr2-run1_result_509	0.81
monomer-50-nr2-run2_result_741	0.53
monomer-100-nr2-run1_result_116	0.73
monomer-100-nr2-run2_result_266	0.61
monomer-50-nr2-run1_result_256	0.71
monomer-50-nr2-run1_result_307	0.74
monomer-50-nr2-run1_result_69	0.79
monomer-50-nr2-run2_result_167	0.72
monomer-100-nr2-run1_result_273	0.67
monomer-100-nr2-run2_result_297	0.58
monomer-100-nr2-run2_result_195	0.75
monomer-50-nr2-run1_result_872	0.84
monomer-50-nr2-run1_result_190	0.56
monomer-50-nr2-run1_result_232	0.83
monomer-50-nr2-run1_result_282	0.84
monomer-50-nr2-run1_result_473	0.82
monomer-50-nr2-run2_result_394	0.76
monomer-50-nr2-run2_result_446	0.68
monomer-50-nr2-run2_result_50	0.67
monomer-50-nr2-run2_result_553	0.68
monomer-50-nr2-run2_result_613	0.63
monomer-50-nr2-run2_result_24	0.70
monomer-50-nr2-run2_result_381	0.75
monomer-100-nr2-run1_result_63	0.54
monomer-100-nr2-run2_result_105	0.57
monomer-100-nr2-run2_result_142	0.71
monomer-50-nr2-run1_result_422	0.74
monomer-50-nr2-run1_result_46	0.77
monomer-50-nr2-run1_result_573	0.66
monomer-50-nr2-run1_result_616	0.78
monomer-50-nr2-run1_result_676	0.81
monomer-50-nr2-run1_result_121	0.89
monomer-50-nr2-run1_result_149	0.77
monomer-50-nr2-run1_result_182	0.81
monomer-50-nr2-run1_result_827	0.73
monomer-50-nr2-run1_result_86	0.84
monomer-50-nr2-run1_result_775	0.82
monomer-50-nr2-run1_result_912	0.81
monomer-50-nr2-run2_result_152	0.59
monomer-50-nr2-run2_result_275	0.72
monomer-100-nr2-run1_result_131	0.63
monomer-200-nr2-run2_result_26	0.49
monomer-50-nr2-run1_result_821	0.71
monomer-50-nr2-run1_result_880	0.79
monomer-50-nr2-run1_result_930	0.91
monomer-50-nr2-run2_result_182	0.80
monomer-50-nr2-run2_result_226	0.81
monomer-50-nr2-run1_result_660	0.62
monomer-50-nr2-run2_result_365	0.87
monomer-50-nr2-run2_result_575	0.81
monomer-100-nr2-run2_result_81	0.70
monomer-50-nr2-run2_result_69	0.88
monomer-100-nr2-run1_result_148	0.58
monomer-50-nr2-run1_result_816	0.76
monomer-50-nr2-run1_result_300	0.81
monomer-100-nr2-run2_result_69	0.72
monomer-50-nr2-run2_result_280	0.69
monomer-50-nr2-run2_result_512	0.80
monomer-100-nr2-run1_result_118	0.65
monomer-50-nr2-run1_result_525	0.80
monomer-50-nr2-run1_result_794	0.73
monomer-50-nr2-run2_result_218	0.82
monomer-200-nr2-run2_result_19	0.53
monomer-100-nr2-run1_result_276	0.70
monomer-200-nr2-run1_result_7	0.56
monomer-50-nr2-run1_result_631	0.73
monomer-100-nr2-run1_result_136	0.68
monomer-50-nr2-run1_result_401	0.78
monomer-50-nr2-run1_result_407	0.75
monomer-50-nr2-run1_result_55	0.72
monomer-50-nr2-run1_result_607	0.92
monomer-100-nr2-run1_result_176	0.67
monomer-50-nr2-run1_result_753	0.76
monomer-50-nr2-run1_result_938	0.83
monomer-100-nr2-run1_result_10	0.73
monomer-50-nr2-run2_result_692	0.76
monomer-100-nr2-run1_result_139	0.69
monomer-100-nr2-run1_result_277	0.73
monomer-50-nr2-run2_result_677	0.87
monomer-100-nr2-run2_result_186	0.81
monomer-100-nr2-run2_result_28	0.61
monomer-50-nr2-run1_result_507	0.69
monomer-50-nr2-run2_result_298	0.78
monomer-300-nr2-run2_result_4	0.59
monomer-100-nr2-run2_result_51	0.58
monomer-200-nr2-run2_result_29	0.54
monomer-50-nr2-run2_result_727	0.76
monomer-50-nr2-run1_result_629	0.86
monomer-50-nr2-run2_result_466	0.80
monomer-50-nr2-run2_result_706	0.70
monomer-100-nr2-run2_result_158	0.53
monomer-100-nr2-run2_result_38	0.60
monomer-50-nr2-run1_result_217	0.80
monomer-50-nr2-run1_result_302	0.69
monomer-50-nr2-run1_result_367	0.73
monomer-50-nr2-run1_result_556	0.83
monomer-50-nr2-run2_result_261	0.87
monomer-50-nr2-run2_result_579	0.59
monomer-50-nr2-run2_result_743	0.72
monomer-100-nr2-run2_result_286	0.69
monomer-100-nr2-run1_result_257	0.63
monomer-50-nr2-run2_result_644	0.64
monomer-50-nr2-run2_result_736	0.78
monomer-100-nr2-run1_result_159	0.62
monomer-100-nr2-run1_result_240	0.71
monomer-100-nr2-run2_result_236	0.67
monomer-100-nr2-run2_result_72	0.46
monomer-200-nr2-run1_result_25	0.58
monomer-100-nr2-run2_result_191	0.51
monomer-100-nr2-run2_result_65	0.69
monomer-50-nr2-run1_result_920	0.46
monomer-50-nr2-run1_result_251	0.56
monomer-50-nr2-run1_result_306	0.63
monomer-50-nr2-run1_result_432	0.77
monomer-50-nr2-run1_result_470	0.68
monomer-50-nr2-run1_result_699	0.76
monomer-50-nr2-run1_result_76	0.72
monomer-50-nr2-run2_result_71	0.68
monomer-100-nr2-run1_result_193	0.62
monomer-100-nr2-run2_result_127	0.57
monomer-50-nr2-run1_result_825	0.71
monomer-50-nr2-run2_result_45	0.60
monomer-100-nr2-run1_result_25	0.72
monomer-200-nr2-run1_result_4	0.66
monomer-50-nr2-run1_result_745	0.92
monomer-50-nr2-run2_result_0	0.83
monomer-50-nr2-run2_result_16	0.69
monomer-50-nr2-run2_result_54	0.89
monomer-50-nr2-run2_result_691	0.78
monomer-100-nr2-run2_result_172	0.77
monomer-50-nr2-run1_result_209	0.71
monomer-50-nr2-run2_result_245	0.77
monomer-50-nr2-run1_result_192	0.54
monomer-50-nr2-run1_result_239	0.84
monomer-100-nr2-run1_result_215	0.56
monomer-100-nr2-run1_result_132	0.67
monomer-50-nr2-run2_result_215	0.83
monomer-50-nr2-run2_result_368	0.88
monomer-50-nr2-run2_result_422	0.85
monomer-200-nr2-run2_result_30	0.55
monomer-100-nr2-run2_result_13	0.73
monomer-100-nr2-run2_result_0	0.54
monomer-50-nr2-run1_result_134	0.80
monomer-50-nr2-run1_result_266	0.73
monomer-50-nr2-run1_result_403	0.75
monomer-100-nr2-run2_result_37	0.71
monomer-50-nr2-run2_result_502	0.87
monomer-100-nr2-run1_result_210	0.59
monomer-50-nr2-run1_result_646	0.68
monomer-50-nr2-run1_result_779	0.82
monomer-50-nr2-run1_result_830	0.76
monomer-100-nr2-run1_result_295	0.61
monomer-50-nr2-run1_result_240	0.87
monomer-50-nr2-run1_result_288	0.76
monomer-100-nr2-run2_result_14	0.67
monomer-100-nr2-run2_result_41	0.66
monomer-100-nr2-run2_result_71	0.64
monomer-100-nr2-run2_result_178	0.61
monomer-50-nr2-run1_result_82	0.85
monomer-50-nr2-run2_result_145	0.63
monomer-50-nr2-run2_result_202	0.76
monomer-50-nr2-run1_result_584	0.81
monomer-50-nr2-run1_result_730	0.76
monomer-50-nr2-run1_result_893	0.74
monomer-100-nr2-run1_result_55	0.78
monomer-50-nr2-run1_result_833	0.70
monomer-50-nr2-run1_result_896	0.86
monomer-50-nr2-run2_result_243	0.88
monomer-50-nr2-run2_result_477	0.79
monomer-50-nr2-run2_result_518	0.82
monomer-100-nr2-run1_result_247	0.76
monomer-50-nr2-run2_result_633	0.89
monomer-100-nr2-run1_result_9	0.54
monomer-50-nr2-run1_result_321	0.80
monomer-50-nr2-run1_result_636	0.85
monomer-100-nr2-run2_result_208	0.65
monomer-50-nr2-run1_result_578	0.73
monomer-50-nr2-run1_result_619	0.60
monomer-50-nr2-run1_result_665	0.82
monomer-100-nr2-run1_result_170	0.79
monomer-100-nr2-run2_result_12	0.68
monomer-100-nr2-run1_result_267	0.74
monomer-200-nr2-run1_result_29	0.44
monomer-100-nr2-run2_result_15	0.67
monomer-100-nr2-run1_result_96	0.61
monomer-50-nr2-run1_result_416	0.79
monomer-100-nr2-run2_result_218	0.45
monomer-100-nr2-run2_result_42	0.66
monomer-100-nr2-run2_result_157	0.61
monomer-100-nr2-run2_result_3	0.64
monomer-50-nr2-run1_result_711	0.87
monomer-50-nr2-run2_result_238	0.90
monomer-50-nr2-run2_result_284	0.63
monomer-50-nr2-run2_result_345	0.77
monomer-50-nr2-run2_result_412	0.74
monomer-50-nr2-run2_result_604	0.63
monomer-50-nr2-run2_result_717	0.81
monomer-50-nr2-run2_result_8	0.80
monomer-100-nr2-run2_result_225	0.58
monomer-100-nr2-run2_result_264	0.70
monomer-100-nr2-run1_result_220	0.72
monomer-100-nr2-run1_result_300	0.69
monomer-100-nr2-run1_result_265	0.55
monomer-200-nr2-run1_result_34	0.55
monomer-50-nr2-run2_result_30	0.64
monomer-50-nr2-run2_result_350	0.85
monomer-100-nr2-run2_result_252	0.59
monomer-50-nr2-run2_result_307	0.59
monomer-50-nr2-run2_result_482	0.83
monomer-50-nr2-run1_result_87	0.89
monomer-100-nr2-run2_result_189	0.65
monomer-200-nr2-run1_result_2	0.55
monomer-100-nr2-run2_result_257	0.83
monomer-100-nr2-run1_result_38	0.75
monomer-50-nr2-run1_result_609	0.78
monomer-50-nr2-run1_result_844	0.63
monomer-50-nr2-run2_result_205	0.81
monomer-100-nr2-run1_result_91	0.65
monomer-50-nr2-run2_result_462	0.89
monomer-100-nr2-run1_result_129	0.63
monomer-100-nr2-run2_result_247	0.59
monomer-100-nr2-run2_result_109	0.67
monomer-100-nr2-run1_result_41	0.70
monomer-100-nr2-run2_result_271	0.78
monomer-50-nr2-run1_result_535	0.79
monomer-50-nr2-run2_result_397	0.82
monomer-50-nr2-run2_result_90	0.72
monomer-100-nr2-run1_result_152	0.61
monomer-100-nr2-run1_result_225	0.67
monomer-100-nr2-run1_result_211	0.76
monomer-100-nr2-run2_result_82	0.63
monomer-100-nr2-run2_result_204	0.62
monomer-50-nr2-run1_result_667	0.80
monomer-50-nr2-run2_result_150	0.76
monomer-50-nr2-run2_result_746	0.79
monomer-100-nr2-run1_result_142	0.72
monomer-50-nr2-run1_result_24	0.88
monomer-50-nr2-run1_result_339	0.82
monomer-50-nr2-run1_result_506	0.70
monomer-50-nr2-run2_result_608	0.78
monomer-50-nr2-run1_result_798	0.73
monomer-50-nr2-run1_result_393	0.74
monomer-100-nr2-run2_result_98	0.75
monomer-50-nr2-run1_result_106	0.64
monomer-50-nr2-run1_result_130	0.74
monomer-100-nr2-run1_result_151	0.62
monomer-100-nr2-run2_result_174	0.56
monomer-100-nr2-run2_result_220	0.69
monomer-100-nr2-run2_result_243	0.66
monomer-100-nr2-run1_result_158	0.57
monomer-50-nr2-run1_result_641	0.42
monomer-100-nr2-run1_result_235	0.65
monomer-100-nr2-run2_result_175	0.77
monomer-100-nr2-run1_result_7	0.64
monomer-100-nr2-run2_result_168	0.64
monomer-100-nr2-run2_result_292	0.68
monomer-50-nr2-run1_result_241	0.84
monomer-50-nr2-run1_result_558	0.64
monomer-50-nr2-run1_result_653	0.59
monomer-50-nr2-run1_result_755	0.93
monomer-50-nr2-run2_result_194	0.69
monomer-50-nr2-run1_result_299	0.83
monomer-50-nr2-run1_result_357	0.81
monomer-50-nr2-run1_result_682	0.63
monomer-50-nr2-run1_result_726	0.73
monomer-50-nr2-run2_result_327	0.61
monomer-50-nr2-run2_result_704	0.82
monomer-100-nr2-run1_result_274	0.53
monomer-200-nr2-run1_result_11	0.72
monomer-50-nr2-run2_result_220	0.72
monomer-50-nr2-run2_result_593	0.69
monomer-100-nr2-run1_result_187	0.61
monomer-50-nr2-run2_result_395	0.79
monomer-50-nr2-run1_result_940	0.69
monomer-50-nr2-run2_result_283	0.57
monomer-50-nr2-run2_result_58	0.63
monomer-50-nr2-run2_result_649	0.95
monomer-100-nr2-run2_result_293	0.79
monomer-50-nr2-run1_result_52	0.87
monomer-50-nr2-run1_result_841	0.87
monomer-50-nr2-run1_result_92	0.55
monomer-300-nr2-run2_result_3	0.57
monomer-100-nr2-run1_result_227	0.63
monomer-50-nr2-run2_result_707	0.67
monomer-100-nr2-run1_result_122	0.61
monomer-100-nr2-run2_result_129	0.72
monomer-100-nr2-run2_result_107	0.62
monomer-100-nr2-run1_result_296	0.65
monomer-100-nr2-run1_result_43	0.74
monomer-100-nr2-run2_result_248	0.64
monomer-50-nr2-run2_result_590	0.72
monomer-100-nr2-run2_result_149	0.73
monomer-100-nr2-run1_result_270	0.59
monomer-100-nr2-run2_result_194	0.56
monomer-100-nr2-run2_result_235	0.66
monomer-50-nr2-run2_result_13	0.89
monomer-50-nr2-run2_result_188	0.71
monomer-100-nr2-run2_result_249	0.73
monomer-50-nr2-run2_result_751	0.75
monomer-100-nr2-run1_result_117	0.66
monomer-100-nr2-run1_result_302	0.81
monomer-100-nr2-run1_result_255	0.60
monomer-100-nr2-run2_result_20	0.59
monomer-100-nr2-run2_result_239	0.57
monomer-50-nr2-run1_result_305	0.84
monomer-50-nr2-run1_result_373	0.87
monomer-50-nr2-run1_result_515	0.71
monomer-50-nr2-run1_result_617	0.71
monomer-50-nr2-run1_result_678	0.79
monomer-300-nr2-run2_result_7	0.52
monomer-50-nr2-run2_result_25	0.82
monomer-50-nr2-run1_result_954	0.77
monomer-200-nr2-run2_result_6	0.53
monomer-50-nr2-run1_result_399	0.73
monomer-50-nr2-run1_result_135	0.74
monomer-50-nr2-run1_result_733	0.76
monomer-100-nr2-run1_result_155	0.68
monomer-300-nr2-6_result_0	0.49
monomer-50-nr2-run2_result_148	0.62
monomer-50-nr2-run2_result_417	0.83
monomer-50-nr2-run2_result_479	0.86
monomer-50-nr2-run1_result_189	0.68
monomer-50-nr2-run1_result_225	0.76
monomer-50-nr2-run1_result_32	0.66
monomer-50-nr2-run1_result_424	0.65
monomer-50-nr2-run1_result_565	0.84
monomer-50-nr2-run1_result_606	0.85
monomer-50-nr2-run1_result_661	0.75
monomer-50-nr2-run1_result_712	0.87
monomer-50-nr2-run1_result_77	0.84
monomer-100-nr2-run2_result_59	0.80
monomer-100-nr2-run1_result_83	0.52
monomer-100-nr2-run2_result_126	0.65
monomer-100-nr2-run2_result_48	0.77
monomer-200-nr2-run2_result_23	0.50
monomer-200-nr2-run1_result_21	0.62
monomer-200-nr2-run2_result_0	0.53
monomer-100-nr2-run1_result_293	0.64
monomer-100-nr2-run2_result_106	0.60
monomer-50-nr2-run1_result_786	0.66
monomer-50-nr2-run1_result_859	0.86
monomer-100-nr2-run1_result_242	0.65
monomer-100-nr2-run2_result_281	0.57
monomer-50-nr2-run2_result_287	0.83
monomer-50-nr2-run2_result_433	0.90
monomer-50-nr2-run2_result_529	0.64
monomer-50-nr2-run2_result_583	0.84
monomer-50-nr2-run1_result_395	0.65
monomer-100-nr2-run2_result_10	0.71
monomer-100-nr2-run2_result_153	0.75
monomer-100-nr2-run2_result_298	0.65
monomer-100-nr2-run2_result_118	0.67
monomer-50-nr2-run1_result_743	0.78
monomer-50-nr2-run2_result_100	0.85
monomer-50-nr2-run2_result_719	0.65
monomer-100-nr2-run1_result_115	0.58
monomer-300-nr2-5_result_0	0.55
monomer-100-nr2-run2_result_163	0.73
monomer-50-nr2-run1_result_198	0.77
monomer-50-nr2-run1_result_233	0.66
monomer-50-nr2-run1_result_291	0.81
monomer-50-nr2-run2_result_639	0.62
monomer-50-nr2-run2_result_690	0.76
monomer-50-nr2-run2_result_585	0.67
monomer-100-nr2-run1_result_186	0.81
monomer-50-nr2-run1_result_193	0.79
monomer-100-nr2-run2_result_242	0.70
monomer-50-nr2-run2_result_22	0.82
monomer-50-nr2-run1_result_8	0.79
monomer-50-nr2-run2_result_578	0.82
monomer-100-nr2-run1_result_201	0.74
monomer-50-nr2-run2_result_111	0.77
monomer-50-nr2-run2_result_149	0.71
monomer-50-nr2-run2_result_401	0.74
monomer-50-nr2-run2_result_526	0.69
monomer-100-nr2-run2_result_267	0.63
monomer-50-nr2-run1_result_492	0.80
monomer-50-nr2-run1_result_598	0.69
monomer-50-nr2-run1_result_766	0.80
monomer-50-nr2-run1_result_97	0.79
monomer-50-nr2-run2_result_234	0.74
monomer-50-nr2-run2_result_285	0.86
monomer-50-nr2-run2_result_496	0.63
monomer-50-nr2-run2_result_722	0.66
monomer-100-nr2-run2_result_279	0.70
monomer-50-nr2-run2_result_289	0.79
monomer-50-nr2-run2_result_627	0.80
monomer-50-nr2-run1_result_146	0.69
monomer-50-nr2-run1_result_181	0.66
monomer-50-nr2-run1_result_22	0.81
monomer-50-nr2-run1_result_229	0.95
monomer-200-nr2-run2_result_1	0.56
monomer-100-nr2-run2_result_18	0.72
monomer-100-nr2-run2_result_296	0.52
monomer-200-nr2-run2_result_38	0.59
monomer-100-nr2-run1_result_2	0.72
monomer-50-nr2-run1_result_112	0.45
monomer-50-nr2-run1_result_138	0.81
monomer-50-nr2-run1_result_244	0.77
monomer-50-nr2-run1_result_347	0.83
monomer-50-nr2-run1_result_4	0.77
monomer-50-nr2-run1_result_427	0.81
monomer-50-nr2-run1_result_483	0.79
monomer-200-nr2-run2_result_36	0.55
monomer-50-nr2-run1_result_627	0.88
monomer-50-nr2-run1_result_883	0.63
monomer-50-nr2-run1_result_946	0.86
monomer-100-nr2-run1_result_113	0.73
monomer-50-nr2-run1_result_620	0.74
monomer-100-nr2-run2_result_289	0.69
monomer-100-nr2-run1_result_253	0.74
monomer-100-nr2-run2_result_123	0.49
monomer-100-nr2-run2_result_211	0.53
monomer-100-nr2-run2_result_86	0.72
monomer-100-nr2-run2_result_202	0.66
monomer-50-nr2-run2_result_252	0.80
monomer-100-nr2-run1_result_212	0.67
monomer-100-nr2-run2_result_217	0.68
monomer-50-nr2-run1_result_877	0.70
monomer-50-nr2-run2_result_235	0.74
monomer-200-nr2-run1_result_23	0.52
monomer-50-nr2-run2_result_403	0.82
monomer-50-nr2-run1_result_402	0.52
monomer-50-nr2-run1_result_546	0.92
monomer-50-nr2-run2_result_190	0.83
monomer-50-nr2-run1_result_514	0.72
monomer-50-nr2-run1_result_839	0.83
monomer-50-nr2-run2_result_192	0.87
monomer-50-nr2-run2_result_686	0.63
monomer-100-nr2-run1_result_269	0.64
monomer-200-nr2-run1_result_33	0.54
monomer-50-nr2-run2_result_49	0.95
monomer-100-nr2-run1_result_200	0.83
monomer-50-nr2-run2_result_31	0.77
monomer-50-nr2-run2_result_47	0.77
monomer-100-nr2-run2_result_44	0.51
monomer-100-nr2-run2_result_92	0.71
monomer-50-nr2-run1_result_615	0.61
monomer-50-nr2-run1_result_701	0.79
monomer-50-nr2-run2_result_623	0.94
monomer-50-nr2-run2_result_678	0.75
monomer-50-nr2-run1_result_436	0.85
monomer-50-nr2-run1_result_517	0.84
monomer-100-nr2-run1_result_174	0.59
monomer-50-nr2-run1_result_530	0.84
monomer-100-nr2-run2_result_50	0.70
monomer-50-nr2-run2_result_599	0.76
monomer-50-nr2-run2_result_760	0.47
monomer-100-nr2-run1_result_12	0.63
monomer-100-nr2-run2_result_128	0.54
monomer-200-nr2-run1_result_31	0.55
monomer-50-nr2-run2_result_197	0.77
monomer-50-nr2-run2_result_324	0.73
monomer-100-nr2-run2_result_93	0.64
monomer-100-nr2-run1_result_194	0.68
monomer-100-nr2-run2_result_159	0.70
monomer-100-nr2-run2_result_197	0.60
monomer-100-nr2-run2_result_300	0.70
monomer-50-nr2-run2_result_141	0.76
monomer-50-nr2-run2_result_193	0.86
monomer-50-nr2-run2_result_514	0.83
monomer-50-nr2-run1_result_848	0.72
monomer-50-nr2-run2_result_258	0.84
monomer-100-nr2-run1_result_259	0.79
monomer-100-nr2-run2_result_238	0.69
monomer-50-nr2-run1_result_108	0.74
monomer-50-nr2-run1_result_165	0.79
monomer-50-nr2-run1_result_21	0.69
monomer-50-nr2-run1_result_252	0.74
monomer-50-nr2-run1_result_56	0.82
monomer-100-nr2-run2_result_121	0.62
monomer-50-nr2-run2_result_273	0.93
monomer-50-nr2-run2_result_326	0.76
monomer-100-nr2-run1_result_284	0.50
monomer-100-nr2-run2_result_116	0.72
monomer-50-nr2-run1_result_500	0.86
monomer-100-nr2-run2_result_302	0.79
monomer-50-nr2-run1_result_324	0.91
monomer-50-nr2-run1_result_899	0.88
monomer-50-nr2-run1_result_720	0.65
monomer-50-nr2-run1_result_579	0.83
monomer-100-nr2-run1_result_192	0.69
monomer-50-nr2-run1_result_287	0.85
monomer-50-nr2-run1_result_158	0.79
monomer-100-nr2-run2_result_291	0.66
monomer-100-nr2-run2_result_193	0.69
monomer-50-nr2-run1_result_104	0.66
monomer-50-nr2-run1_result_12	0.63
monomer-50-nr2-run1_result_174	0.84
monomer-50-nr2-run2_result_175	0.72
monomer-50-nr2-run2_result_228	0.72
monomer-50-nr2-run2_result_532	0.83
monomer-100-nr2-run1_result_190	0.59
monomer-100-nr2-run1_result_74	0.64
monomer-50-nr2-run2_result_436	0.91
monomer-100-nr2-run1_result_216	0.62
monomer-50-nr2-run1_result_696	0.77
monomer-50-nr2-run1_result_817	0.73
monomer-50-nr2-run1_result_881	0.82
monomer-50-nr2-run2_result_257	0.74
monomer-50-nr2-run2_result_314	0.45
monomer-50-nr2-run1_result_397	0.83
monomer-300-nr2-run2_result_6	0.48
monomer-50-nr2-run1_result_6	0.74
monomer-50-nr2-run1_result_374	0.77
monomer-50-nr2-run1_result_666	0.81
monomer-50-nr2-run2_result_429	0.75
monomer-50-nr2-run2_result_478	0.73
monomer-50-nr2-run2_result_723	0.68
monomer-50-nr2-run2_result_96	0.78
monomer-100-nr2-run2_result_160	0.63
monomer-50-nr2-run2_result_262	0.79
monomer-50-nr2-run2_result_288	0.80
monomer-50-nr2-run1_result_100	0.85
monomer-50-nr2-run1_result_180	0.83
monomer-50-nr2-run1_result_365	0.83
monomer-50-nr2-run1_result_151	0.77
monomer-50-nr2-run1_result_187	0.67
monomer-50-nr2-run1_result_583	0.93
monomer-50-nr2-run1_result_71	0.79
monomer-50-nr2-run2_result_391	0.91
monomer-50-nr2-run1_result_26	0.78
monomer-50-nr2-run1_result_319	0.87
monomer-100-nr2-run1_result_114	0.67
monomer-50-nr2-run1_result_731	0.82
monomer-100-nr2-run2_result_183	0.60
monomer-100-nr2-run1_result_18	0.77
monomer-50-nr2-run2_result_660	0.75
monomer-50-nr2-run2_result_492	0.81
monomer-100-nr2-run1_result_164	0.79
monomer-100-nr2-run2_result_32	0.63
monomer-300-nr2-7_result_0	0.47
monomer-50-nr2-run1_result_850	0.71
monomer-50-nr2-run2_result_596	0.81
monomer-100-nr2-run1_result_156	0.60
monomer-50-nr2-run2_result_377	0.67
monomer-50-nr2-run2_result_431	0.74
monomer-50-nr2-run2_result_484	0.83
monomer-50-nr2-run2_result_549	0.73
monomer-100-nr2-run1_result_32	0.65
monomer-50-nr2-run1_result_858	0.61
monomer-50-nr2-run1_result_309	0.83
monomer-50-nr2-run2_result_259	0.61
monomer-50-nr2-run2_result_311	0.86
monomer-50-nr2-run1_result_262	0.61
monomer-50-nr2-run1_result_338	0.82
monomer-200-nr2-run2_result_8	0.59
monomer-100-nr2-run1_result_30	0.74
monomer-100-nr2-run2_result_89	0.52
monomer-50-nr2-run1_result_464	0.77
monomer-50-nr2-run1_result_574	0.73
monomer-50-nr2-run2_result_528	0.80
monomer-100-nr2-run1_result_21	0.62
monomer-100-nr2-run1_result_48	0.68
monomer-100-nr2-run2_result_2	0.65
monomer-50-nr2-run1_result_25	0.74
monomer-50-nr2-run1_result_304	0.51
monomer-50-nr2-run1_result_360	0.70
monomer-50-nr2-run1_result_415	0.80
monomer-50-nr2-run1_result_477	0.71
monomer-50-nr2-run1_result_673	0.83
monomer-100-nr2-run2_result_283	0.62
monomer-50-nr2-run1_result_109	0.80
monomer-50-nr2-run1_result_878	0.63
monomer-50-nr2-run1_result_802	0.88
monomer-50-nr2-run1_result_107	0.74
monomer-50-nr2-run1_result_411	0.88
monomer-50-nr2-run2_result_341	0.51
monomer-50-nr2-run2_result_402	0.87
monomer-50-nr2-run2_result_82	0.86
monomer-100-nr2-run1_result_61	0.80
monomer-100-nr2-run2_result_99	0.73
monomer-100-nr2-run2_result_130	0.64
monomer-100-nr2-run1_result_100	0.59
monomer-100-nr2-run2_result_166	0.60
monomer-100-nr2-run2_result_215	0.66
monomer-50-nr2-run2_result_445	0.91
monomer-50-nr2-run2_result_582	0.87
monomer-50-nr2-run2_result_729	0.80
monomer-100-nr2-run1_result_205	0.90
monomer-100-nr2-run1_result_236	0.64
monomer-100-nr2-run2_result_209	0.57
monomer-100-nr2-run2_result_25	0.67
monomer-100-nr2-run2_result_77	0.62
monomer-50-nr2-run1_result_528	0.55
monomer-50-nr2-run1_result_58	0.83
monomer-50-nr2-run2_result_130	0.72
monomer-100-nr2-run1_result_149	0.77
monomer-50-nr2-run2_result_183	0.91
monomer-50-nr2-run2_result_232	0.84
monomer-50-nr2-run2_result_465	0.81
monomer-200-nr2-run2_result_33	0.57
monomer-300-nr2-run2_result_8	0.47
monomer-100-nr2-run1_result_244	0.66
monomer-50-nr2-run1_result_219	0.82
monomer-50-nr2-run2_result_572	0.55
monomer-50-nr2-run2_result_634	0.76
monomer-50-nr2-run1_result_772	0.93
monomer-50-nr2-run2_result_246	0.77
monomer-50-nr2-run1_result_655	0.67
monomer-100-nr2-run1_result_287	0.67
monomer-100-nr2-run2_result_133	0.60
monomer-200-nr2-run1_result_24	0.59
monomer-50-nr2-run2_result_517	0.64
monomer-100-nr2-run2_result_138	0.51
monomer-50-nr2-run1_result_31	0.81
monomer-50-nr2-run1_result_364	0.83
monomer-50-nr2-run1_result_447	0.95
monomer-50-nr2-run1_result_50	0.78
monomer-50-nr2-run1_result_59	0.74
monomer-50-nr2-run2_result_657	0.87
monomer-50-nr2-run2_result_685	0.84
monomer-100-nr2-run1_result_143	0.80
monomer-100-nr2-run2_result_305	0.63
monomer-100-nr2-run2_result_284	0.80
monomer-100-nr2-run1_result_169	0.62
monomer-100-nr2-run1_result_58	0.58
monomer-100-nr2-run1_result_68	0.60
monomer-100-nr2-run2_result_181	0.71
monomer-200-nr2-run2_result_13	0.60
monomer-200-nr2-run1_result_15	0.53
monomer-50-nr2-run1_result_355	0.64
monomer-50-nr2-run1_result_527	0.94
monomer-200-nr2-run2_result_5	0.57
monomer-50-nr2-run2_result_147	0.64
monomer-50-nr2-run2_result_432	0.69
monomer-50-nr2-run2_result_569	0.89
monomer-50-nr2-run2_result_624	0.82
monomer-100-nr2-run2_result_63	0.67
monomer-200-nr2-run1_result_27	0.52
monomer-200-nr2-run2_result_32	0.55
monomer-100-nr2-run1_result_221	0.60
monomer-50-nr2-run1_result_404	0.66
monomer-100-nr2-run2_result_146	0.64
monomer-50-nr2-run1_result_286	0.58
monomer-50-nr2-run1_result_352	0.70
monomer-50-nr2-run1_result_444	0.87
monomer-50-nr2-run1_result_626	0.77
monomer-100-nr2-run2_result_30	0.72
monomer-50-nr2-run2_result_79	0.86
monomer-100-nr2-run2_result_230	0.66
monomer-50-nr2-run1_result_280	0.78
monomer-100-nr2-run1_result_189	0.67
monomer-100-nr2-run2_result_100	0.65
monomer-50-nr2-run2_result_73	0.89
monomer-100-nr2-run1_result_171	0.76
monomer-100-nr2-run1_result_271	0.45
monomer-100-nr2-run1_result_46	0.62
monomer-100-nr2-run2_result_43	0.62
monomer-50-nr2-run2_result_407	0.76
monomer-100-nr2-run2_result_234	0.60
monomer-200-nr2-run2_result_12	0.53
monomer-50-nr2-run1_result_549	0.61
monomer-100-nr2-run2_result_258	0.55
monomer-100-nr2-run2_result_304	0.61
monomer-50-nr2-run1_result_88	0.74
monomer-100-nr2-run1_result_78	0.65
monomer-100-nr2-run2_result_179	0.61
monomer-100-nr2-run2_result_250	0.71
monomer-100-nr2-run2_result_75	0.74
monomer-50-nr2-run2_result_154	0.70
monomer-200-nr2-run2_result_37	0.54
monomer-50-nr2-run1_result_955	0.65
monomer-100-nr2-run2_result_176	0.57
monomer-100-nr2-run2_result_228	0.70
monomer-300-nr2-run2_result_0	0.47
monomer-100-nr2-run2_result_151	0.60
monomer-200-nr2-run2_result_18	0.54
monomer-100-nr2-run1_result_123	0.72
monomer-100-nr2-run1_result_162	0.76
monomer-100-nr2-run2_result_200	0.66
monomer-100-nr2-run1_result_88	0.60
monomer-50-nr2-run1_result_127	0.67
monomer-100-nr2-run1_result_179	0.62
monomer-100-nr2-run2_result_17	0.63
monomer-100-nr2-run2_result_90	0.61
monomer-50-nr2-run2_result_41	0.75
monomer-100-nr2-run2_result_222	0.66
monomer-100-nr2-run1_result_146	0.58
monomer-100-nr2-run1_result_219	0.46
monomer-100-nr2-run1_result_27	0.68
monomer-50-nr2-run1_result_472	0.79
monomer-50-nr2-run1_result_560	0.77
monomer-100-nr2-run1_result_165	0.60
monomer-50-nr2-run1_result_879	0.75
monomer-50-nr2-run2_result_124	0.63
monomer-50-nr2-run2_result_173	0.70
monomer-50-nr2-run2_result_221	0.95
monomer-50-nr2-run2_result_270	0.86
monomer-50-nr2-run2_result_362	0.75
monomer-50-nr2-run2_result_404	0.82
monomer-50-nr2-run2_result_454	0.83
monomer-50-nr2-run2_result_507	0.74
monomer-100-nr2-run2_result_263	0.65
monomer-50-nr2-run1_result_176	0.84
monomer-50-nr2-run1_result_218	0.75
monomer-100-nr2-run1_result_51	0.62
monomer-100-nr2-run1_result_98	0.74
monomer-100-nr2-run1_result_175	0.64
monomer-100-nr2-run2_result_131	0.61
monomer-50-nr2-run1_result_224	0.72
monomer-50-nr2-run2_result_121	0.76
monomer-50-nr2-run2_result_185	0.84
monomer-50-nr2-run1_result_214	0.71
monomer-50-nr2-run1_result_260	0.60
monomer-50-nr2-run1_result_329	0.90
monomer-50-nr2-run1_result_388	0.80
monomer-50-nr2-run1_result_441	0.76
monomer-50-nr2-run2_result_453	0.73
monomer-50-nr2-run2_result_51	0.85
monomer-50-nr2-run2_result_728	0.66
monomer-100-nr2-run1_result_154	0.53
monomer-100-nr2-run2_result_119	0.67
monomer-50-nr2-run2_result_303	0.76
monomer-50-nr2-run2_result_734	0.78
monomer-100-nr2-run1_result_232	0.63
monomer-200-nr2-run2_result_27	0.52
monomer-200-nr2-run2_result_16	0.60
monomer-50-nr2-run1_result_196	0.60
monomer-50-nr2-run1_result_236	0.52
monomer-50-nr2-run1_result_283	0.73
monomer-50-nr2-run1_result_387	0.79
monomer-50-nr2-run1_result_443	0.89
monomer-100-nr2-run2_result_19	0.58
monomer-100-nr2-run2_result_285	0.60
monomer-300-nr2-run1_result_0	0.54
monomer-50-nr2-run1_result_710	0.78
monomer-50-nr2-run1_result_647	0.74
monomer-50-nr2-run1_result_769	0.83
monomer-100-nr2-run1_result_5	0.77
monomer-100-nr2-run2_result_147	0.57
monomer-50-nr2-run2_result_715	0.83
monomer-100-nr2-run1_result_256	0.59
monomer-50-nr2-run2_result_359	0.75
monomer-50-nr2-run2_result_460	0.76
monomer-100-nr2-run2_result_140	0.74
monomer-50-nr2-run1_result_797	0.82
monomer-50-nr2-run1_result_870	0.78
monomer-100-nr2-run1_result_89	0.79
monomer-100-nr2-run2_result_8	0.63
monomer-50-nr2-run2_result_9	0.81
monomer-100-nr2-run1_result_85	0.75
monomer-100-nr2-run2_result_56	0.63
monomer-100-nr2-run2_result_4	0.62
monomer-50-nr2-run1_result_901	0.80
monomer-50-nr2-run2_result_123	0.78
monomer-50-nr2-run2_result_334	0.68
monomer-50-nr2-run2_result_389	0.81
monomer-50-nr2-run2_result_658	0.92
monomer-50-nr2-run2_result_711	0.82
monomer-100-nr2-run1_result_105	0.64
monomer-50-nr2-run1_result_474	0.91
monomer-50-nr2-run2_result_187	0.83
monomer-50-nr2-run1_result_179	0.57
monomer-50-nr2-run1_result_264	0.85
monomer-50-nr2-run1_result_318	0.75
monomer-50-nr2-run1_result_455	0.65
monomer-50-nr2-run1_result_536	0.85
monomer-50-nr2-run1_result_740	0.93
monomer-50-nr2-run1_result_873	0.62
monomer-50-nr2-run1_result_93	0.84
monomer-100-nr2-run2_result_288	0.66
monomer-100-nr2-run1_result_8	0.78
monomer-50-nr2-run1_result_795	0.66
monomer-50-nr2-run2_result_125	0.90
monomer-50-nr2-run2_result_18	0.86
monomer-50-nr2-run2_result_233	0.79
monomer-50-nr2-run1_result_270	0.72
monomer-50-nr2-run1_result_322	0.73
monomer-50-nr2-run1_result_524	0.66
monomer-50-nr2-run1_result_585	0.84
monomer-50-nr2-run1_result_677	0.77
monomer-50-nr2-run1_result_732	0.83
monomer-100-nr2-run1_result_33	0.66
monomer-100-nr2-run2_result_88	0.69
monomer-100-nr2-run1_result_44	0.73
monomer-200-nr2-run2_result_17	0.48
monomer-50-nr2-run1_result_669	0.54
monomer-50-nr2-run1_result_717	0.82
monomer-50-nr2-run1_result_845	0.74
monomer-50-nr2-run2_result_132	0.81
monomer-100-nr2-run2_result_231	0.71
monomer-100-nr2-run2_result_251	0.60
monomer-50-nr2-run2_result_560	0.72
monomer-100-nr2-run1_result_150	0.60
monomer-100-nr2-run1_result_153	0.60
monomer-50-nr2-run2_result_435	0.78
monomer-50-nr2-run1_result_334	0.73
monomer-50-nr2-run1_result_475	0.62
monomer-50-nr2-run1_result_537	0.85
monomer-50-nr2-run1_result_417	0.65
monomer-50-nr2-run1_result_555	0.81
monomer-50-nr2-run1_result_652	0.86
monomer-50-nr2-run1_result_220	0.87
monomer-50-nr2-run1_result_325	0.82
monomer-100-nr2-run2_result_212	0.58
monomer-100-nr2-run1_result_101	0.64
monomer-50-nr2-run1_result_552	0.80
monomer-50-nr2-run1_result_592	0.80
monomer-50-nr2-run1_result_66	0.75
monomer-50-nr2-run1_result_853	0.91
monomer-50-nr2-run2_result_102	0.89
monomer-50-nr2-run2_result_224	0.82
monomer-50-nr2-run1_result_761	0.80
monomer-100-nr2-run2_result_273	0.72
monomer-50-nr2-run1_result_622	0.78
monomer-100-nr2-run2_result_85	0.73
monomer-200-nr2-run1_result_1	0.47
monomer-100-nr2-run1_result_214	0.81
monomer-100-nr2-run1_result_64	0.66
monomer-50-nr2-run2_result_98	0.74
monomer-200-nr2-run2_result_22	0.54
monomer-50-nr2-run2_result_540	0.77
monomer-50-nr2-run2_result_84	0.85
monomer-100-nr2-run1_result_173	0.56
monomer-100-nr2-run1_result_278	0.58
monomer-50-nr2-run1_result_326	0.53
monomer-50-nr2-run1_result_381	0.90
monomer-50-nr2-run1_result_479	0.90
monomer-50-nr2-run1_result_911	0.75
monomer-100-nr2-run1_result_183	0.55
monomer-100-nr2-run1_result_202	0.66
monomer-50-nr2-run1_result_265	0.76
monomer-100-nr2-run2_result_62	0.60
monomer-50-nr2-run1_result_603	0.74
monomer-50-nr2-run1_result_672	0.69
monomer-100-nr2-run1_result_144	0.75
monomer-50-nr2-run1_result_115	0.88
monomer-50-nr2-run1_result_173	0.95
monomer-50-nr2-run1_result_382	0.75
monomer-100-nr2-run1_result_166	0.80
monomer-50-nr2-run2_result_189	0.70
monomer-100-nr2-run1_result_66	0.46
monomer-50-nr2-run1_result_644	0.69
monomer-50-nr2-run1_result_705	0.75
monomer-50-nr2-run1_result_835	0.75
monomer-50-nr2-run2_result_164	0.81
monomer-100-nr2-run2_result_84	0.58
monomer-100-nr2-run2_result_272	0.60
monomer-50-nr2-run1_result_27	0.73
monomer-50-nr2-run1_result_410	0.91
monomer-50-nr2-run1_result_788	0.61
monomer-50-nr2-run2_result_268	0.78
monomer-100-nr2-run2_result_120	0.68
monomer-50-nr2-run1_result_862	0.68
monomer-50-nr2-run1_result_925	0.79
monomer-50-nr2-run2_result_390	0.78
monomer-50-nr2-run2_result_491	0.79
monomer-100-nr2-run1_result_285	0.66
monomer-100-nr2-run2_result_198	0.72
monomer-50-nr2-run1_result_197	0.76
monomer-50-nr2-run2_result_325	0.78
monomer-50-nr2-run1_result_544	0.82
monomer-50-nr2-run1_result_837	0.75
monomer-100-nr2-run1_result_36	0.70
monomer-50-nr2-run1_result_698	0.84
monomer-50-nr2-run2_result_169	0.62
monomer-50-nr2-run2_result_611	0.81
monomer-50-nr2-run2_result_708	0.73
monomer-50-nr2-run1_result_814	0.87
monomer-100-nr2-run1_result_239	0.71
monomer-200-nr2-run1_result_17	0.56
monomer-100-nr2-run1_result_106	0.71
monomer-50-nr2-run1_result_767	0.81
monomer-100-nr2-run2_result_169	0.69
monomer-200-nr2-run1_result_16	0.51
monomer-50-nr2-run2_result_281	0.51
monomer-50-nr2-run2_result_618	0.82
monomer-50-nr2-run2_result_679	0.73
monomer-50-nr2-run2_result_87	0.88
monomer-100-nr2-run2_result_261	0.68
monomer-100-nr2-run2_result_150	0.72
monomer-50-nr2-run1_result_349	0.71
monomer-50-nr2-run2_result_625	0.88
monomer-100-nr2-run1_result_229	0.64
monomer-100-nr2-run1_result_60	0.60
monomer-100-nr2-run2_result_114	0.65
monomer-200-nr2-run2_result_9	0.50
monomer-50-nr2-run2_result_67	0.87
monomer-100-nr2-run2_result_91	0.64
monomer-100-nr2-run2_result_190	0.70
monomer-100-nr2-run1_result_95	0.60
monomer-50-nr2-run1_result_562	0.80
monomer-100-nr2-run1_result_20	0.65
monomer-50-nr2-run1_result_659	0.87
monomer-100-nr2-run1_result_140	0.66
monomer-200-nr2-run2_result_15	0.63
monomer-50-nr2-run2_result_279	0.72
monomer-100-nr2-run2_result_87	0.60
monomer-50-nr2-run1_result_223	0.76
monomer-50-nr2-run1_result_350	0.71
monomer-50-nr2-run1_result_396	0.88
monomer-50-nr2-run1_result_454	0.79
monomer-50-nr2-run2_result_653	0.82
monomer-50-nr2-run2_result_710	0.69
monomer-50-nr2-run2_result_85	0.71
monomer-100-nr2-run1_result_80	0.82
monomer-50-nr2-run1_result_523	0.86
monomer-50-nr2-run2_result_652	0.84
monomer-50-nr2-run2_result_700	0.70
monomer-100-nr2-run2_result_161	0.67
monomer-100-nr2-run2_result_60	0.65
monomer-200-nr2-run1_result_14	0.51
monomer-50-nr2-run1_result_348	0.78
monomer-50-nr2-run1_result_164	0.77
monomer-50-nr2-run1_result_212	0.84
monomer-100-nr2-run1_result_289	0.68
monomer-100-nr2-run2_result_101	0.69
monomer-100-nr2-run2_result_184	0.57
monomer-50-nr2-run1_result_533	0.89
monomer-50-nr2-run1_result_597	0.94
monomer-100-nr2-run1_result_258	0.71
monomer-100-nr2-run1_result_47	0.55
monomer-50-nr2-run1_result_61	0.76
monomer-50-nr2-run1_result_67	0.65
monomer-50-nr2-run2_result_271	0.55
monomer-50-nr2-run2_result_333	0.68
monomer-50-nr2-run2_result_488	0.75
monomer-50-nr2-run2_result_636	0.80
monomer-100-nr2-run1_result_209	0.67
monomer-100-nr2-run1_result_82	0.60
monomer-100-nr2-run1_result_79	0.56
monomer-100-nr2-run1_result_17	0.62
monomer-50-nr2-run2_result_204	0.58
monomer-50-nr2-run2_result_272	0.81
monomer-100-nr2-run1_result_81	0.65
monomer-100-nr2-run1_result_292	0.62
monomer-100-nr2-run2_result_277	0.69
monomer-50-nr2-run1_result_235	0.65
monomer-50-nr2-run1_result_345	0.79
monomer-50-nr2-run1_result_487	0.69
monomer-50-nr2-run1_result_550	0.78
monomer-100-nr2-run1_result_31	0.65
monomer-100-nr2-run2_result_117	0.60
monomer-100-nr2-run2_result_165	0.69
monomer-100-nr2-run2_result_145	0.64
monomer-50-nr2-run1_result_950	0.88
monomer-50-nr2-run2_result_27	0.72
monomer-50-nr2-run2_result_330	0.75
monomer-100-nr2-run1_result_56	0.77
monomer-200-nr2-run2_result_4	0.57
monomer-100-nr2-run1_result_198	0.52
monomer-50-nr2-run2_result_754	0.82
monomer-50-nr2-run1_result_548	0.60
monomer-50-nr2-run1_result_596	0.65
monomer-50-nr2-run1_result_658	0.65
monomer-50-nr2-run1_result_713	0.71
monomer-300-nr2-6_result_3	0.51
monomer-100-nr2-run2_result_80	0.67
monomer-200-nr2-run1_result_32	0.65
monomer-100-nr2-run2_result_224	0.54
monomer-50-nr2-run1_result_278	0.86
monomer-50-nr2-run1_result_421	0.76
monomer-50-nr2-run1_result_888	0.76
monomer-50-nr2-run2_result_244	0.70
monomer-50-nr2-run2_result_296	0.65
monomer-50-nr2-run2_result_35	0.88
monomer-50-nr2-run2_result_409	0.79
monomer-100-nr2-run1_result_260	0.66
monomer-200-nr2-run2_result_20	0.48
monomer-50-nr2-run2_result_554	0.86
monomer-50-nr2-run2_result_230	0.81
monomer-100-nr2-run2_result_162	0.61
monomer-100-nr2-run1_result_246	0.72
monomer-50-nr2-run1_result_486	0.58
monomer-50-nr2-run1_result_649	0.76
monomer-50-nr2-run1_result_748	0.55
monomer-50-nr2-run1_result_856	0.84
monomer-100-nr2-run2_result_216	0.64
monomer-50-nr2-run2_result_222	0.74
monomer-100-nr2-run1_result_52	0.60
monomer-100-nr2-run2_result_111	0.70
monomer-100-nr2-run2_result_95	0.60
monomer-50-nr2-run1_result_366	0.79
monomer-50-nr2-run1_result_420	0.72
monomer-50-nr2-run1_result_460	0.78
monomer-50-nr2-run1_result_53	0.72
monomer-50-nr2-run1_result_778	0.94
monomer-50-nr2-run1_result_831	0.68
monomer-50-nr2-run2_result_118	0.67
monomer-100-nr2-run1_result_195	0.69
monomer-100-nr2-run2_result_154	0.61
monomer-200-nr2-run1_result_35	0.47
monomer-100-nr2-run1_result_102	0.63
monomer-50-nr2-run1_result_542	0.67
monomer-50-nr2-run1_result_590	0.40
monomer-50-nr2-run1_result_633	0.64
monomer-100-nr2-run1_result_94	0.61
monomer-100-nr2-run2_result_254	0.79
monomer-50-nr2-run2_result_297	0.76
monomer-50-nr2-run1_result_437	0.85
monomer-50-nr2-run2_result_199	0.84
monomer-50-nr2-run2_result_388	0.85
monomer-50-nr2-run1_result_692	0.72
monomer-50-nr2-run2_result_610	0.78
monomer-50-nr2-run1_result_194	0.60
monomer-50-nr2-run1_result_336	0.78
monomer-50-nr2-run1_result_405	0.84
monomer-50-nr2-run1_result_580	0.78
monomer-100-nr2-run2_result_282	0.68
monomer-100-nr2-run1_result_177	0.73
monomer-100-nr2-run1_result_218	0.74
monomer-200-nr2-run1_result_28	0.55
monomer-50-nr2-run2_result_134	0.74
monomer-50-nr2-run1_result_129	0.71
monomer-100-nr2-run1_result_37	0.69
monomer-100-nr2-run2_result_253	0.68
monomer-100-nr2-run2_result_45	0.66
monomer-50-nr2-run1_result_656	0.84
monomer-50-nr2-run2_result_317	0.80
monomer-50-nr2-run2_result_511	0.79
monomer-50-nr2-run2_result_83	0.84
monomer-100-nr2-run1_result_147	0.73
monomer-50-nr2-run2_result_458	0.78
monomer-50-nr2-run2_result_506	0.59
monomer-50-nr2-run2_result_558	0.87
monomer-50-nr2-run2_result_739	0.65
monomer-100-nr2-run1_result_120	0.69
monomer-100-nr2-run2_result_47	0.68
monomer-100-nr2-run2_result_256	0.82
monomer-100-nr2-run2_result_125	0.75
monomer-50-nr2-run1_result_489	0.83
monomer-50-nr2-run1_result_589	0.70
monomer-50-nr2-run1_result_125	0.67
monomer-50-nr2-run1_result_451	0.71
monomer-50-nr2-run1_result_497	0.57
monomer-50-nr2-run1_result_638	0.76
monomer-50-nr2-run1_result_96	0.83
monomer-50-nr2-run2_result_146	0.76
monomer-200-nr2-run1_result_5	0.62
monomer-100-nr2-run2_result_11	0.59
monomer-300-nr2-run1_result_6	0.46
monomer-100-nr2-run1_result_90	0.83
monomer-50-nr2-run1_result_317	0.86
monomer-50-nr2-run1_result_681	0.81
monomer-50-nr2-run1_result_747	0.76
monomer-50-nr2-run1_result_897	0.71
monomer-50-nr2-run2_result_375	0.85
monomer-50-nr2-run2_result_520	0.73
monomer-50-nr2-run2_result_594	0.79
monomer-50-nr2-run2_result_645	0.88
monomer-50-nr2-run2_result_752	0.71
monomer-100-nr2-run1_result_126	0.67
monomer-50-nr2-run1_result_668	0.82
monomer-100-nr2-run1_result_263	0.85
monomer-100-nr2-run1_result_111	0.51
monomer-100-nr2-run1_result_167	0.57
monomer-100-nr2-run1_result_286	0.67
monomer-100-nr2-run1_result_294	0.50
monomer-100-nr2-run2_result_141	0.67
monomer-300-nr2-run1_result_2	0.62
monomer-100-nr2-run2_result_210	0.75
monomer-100-nr2-run2_result_213	0.61
monomer-50-nr2-run1_result_211	0.84
monomer-100-nr2-run1_result_196	0.67
monomer-50-nr2-run1_result_185	0.80
monomer-50-nr2-run1_result_261	0.67
monomer-50-nr2-run1_result_320	0.90
monomer-50-nr2-run1_result_39	0.65
monomer-200-nr2-run1_result_6	0.58
monomer-50-nr2-run1_result_572	0.52
monomer-50-nr2-run1_result_719	0.85
monomer-50-nr2-run1_result_922	0.61
monomer-50-nr2-run2_result_487	0.74
monomer-50-nr2-run2_result_538	0.78
monomer-100-nr2-run1_result_161	0.64
monomer-100-nr2-run1_result_222	0.62
monomer-100-nr2-run1_result_23	0.71
monomer-100-nr2-run1_result_299	0.73
monomer-100-nr2-run1_result_72	0.72
monomer-100-nr2-run2_result_170	0.69
monomer-100-nr2-run1_result_241	0.64
monomer-100-nr2-run2_result_40	0.68
monomer-50-nr2-run2_result_344	0.84
monomer-50-nr2-run2_result_533	0.74
monomer-50-nr2-run2_result_364	0.71
monomer-50-nr2-run2_result_443	0.83
monomer-50-nr2-run2_result_561	0.79
monomer-100-nr2-run1_result_261	0.72
monomer-50-nr2-run1_result_161	0.69
monomer-50-nr2-run1_result_20	0.79
monomer-50-nr2-run1_result_257	0.85
monomer-50-nr2-run1_result_361	0.49
monomer-50-nr2-run1_result_791	0.68
monomer-50-nr2-run1_result_738	0.86
monomer-50-nr2-run1_result_804	0.84
monomer-100-nr2-run2_result_33	0.77
monomer-100-nr2-run2_result_232	0.62
monomer-100-nr2-run1_result_53	0.64
monomer-100-nr2-run2_result_102	0.81
monomer-50-nr2-run1_result_566	0.80
monomer-100-nr2-run1_result_16	0.78
monomer-100-nr2-run1_result_128	0.62
monomer-100-nr2-run1_result_251	0.75
monomer-200-nr2-run2_result_10	0.46
monomer-50-nr2-run2_result_6	0.62
monomer-50-nr2-run2_result_659	0.93
monomer-50-nr2-run2_result_76	0.78
monomer-100-nr2-run1_result_127	0.79
monomer-100-nr2-run1_result_226	0.73
monomer-50-nr2-run2_result_160	0.74
monomer-50-nr2-run1_result_296	0.85
monomer-50-nr2-run2_result_577	0.75
monomer-50-nr2-run1_result_102	0.68
monomer-100-nr2-run2_result_155	0.68
monomer-100-nr2-run2_result_246	0.63
monomer-100-nr2-run2_result_207	0.73
monomer-50-nr2-run1_result_735	0.75
monomer-50-nr2-run1_result_782	0.73
monomer-50-nr2-run1_result_869	0.76
monomer-50-nr2-run2_result_684	0.77
monomer-100-nr2-run2_result_67	0.70
monomer-50-nr2-run1_result_255	0.86
monomer-50-nr2-run2_result_712	0.75
monomer-50-nr2-run1_result_246	0.71
monomer-50-nr2-run1_result_335	0.95
monomer-50-nr2-run1_result_768	0.85
monomer-50-nr2-run1_result_874	0.95
monomer-50-nr2-run2_result_332	0.80
monomer-50-nr2-run2_result_455	0.64
monomer-50-nr2-run2_result_503	0.71
monomer-50-nr2-run2_result_550	0.70
monomer-50-nr2-run2_result_602	0.79
monomer-50-nr2-run2_result_113	0.70
monomer-50-nr2-run2_result_494	0.85
monomer-50-nr2-run2_result_664	0.92
monomer-100-nr2-run1_result_197	0.63
monomer-50-nr2-run1_result_541	0.78
monomer-100-nr2-run2_result_173	0.63
monomer-100-nr2-run2_result_301	0.70
monomer-100-nr2-run2_result_237	0.57
monomer-300-nr2-4_result_0	0.47
monomer-50-nr2-run2_result_358	0.76
monomer-300-nr2-7_result_2	0.44
monomer-50-nr2-run2_result_490	0.91
monomer-100-nr2-run2_result_110	0.87
monomer-100-nr2-run2_result_104	0.65
monomer-100-nr2-run1_result_97	0.58
monomer-50-nr2-run1_result_531	0.75
monomer-50-nr2-run1_result_582	0.81
monomer-50-nr2-run1_result_650	0.76
monomer-50-nr2-run1_result_708	0.86
monomer-100-nr2-run1_result_182	0.66
monomer-100-nr2-run2_result_112	0.68
monomer-50-nr2-run1_result_195	0.80
monomer-50-nr2-run1_result_362	0.66
monomer-50-nr2-run1_result_431	0.81
monomer-50-nr2-run1_result_490	0.75
monomer-50-nr2-run1_result_545	0.76
monomer-50-nr2-run1_result_895	0.60
monomer-50-nr2-run2_result_219	0.81
monomer-200-nr2-run1_result_19	0.57
monomer-100-nr2-run2_result_308	0.64
monomer-50-nr2-run2_result_423	0.93
monomer-50-nr2-run2_result_480	0.90
monomer-50-nr2-run2_result_674	0.78
monomer-50-nr2-run1_result_539	0.91
monomer-50-nr2-run1_result_591	0.89
monomer-50-nr2-run1_result_891	0.87
monomer-50-nr2-run1_result_718	0.72
monomer-50-nr2-run2_result_66	0.64
monomer-100-nr2-run1_result_168	0.65
monomer-50-nr2-run2_result_122	0.80
monomer-200-nr2-run2_result_28	0.52
monomer-100-nr2-run2_result_276	0.70
monomer-200-nr2-run1_result_30	0.56
monomer-50-nr2-run1_result_937	0.86
monomer-50-nr2-run1_result_310	0.80
monomer-50-nr2-run1_result_567	0.89
monomer-50-nr2-run1_result_664	0.65
monomer-50-nr2-run2_result_1	0.66
monomer-50-nr2-run2_result_158	0.61
monomer-50-nr2-run2_result_210	0.74
monomer-200-nr2-run2_result_34	0.46
monomer-100-nr2-run1_result_39	0.68
monomer-100-nr2-run1_result_172	0.66
monomer-50-nr2-run1_result_206	0.71
monomer-50-nr2-run1_result_253	0.88
monomer-50-nr2-run1_result_763	0.78
monomer-50-nr2-run1_result_871	0.87
monomer-100-nr2-run1_result_272	0.66
monomer-100-nr2-run2_result_113	0.67
monomer-100-nr2-run1_result_28	0.63
monomer-50-nr2-run1_result_394	0.82
monomer-50-nr2-run2_result_493	0.73
monomer-50-nr2-run2_result_537	0.81
monomer-50-nr2-run2_result_656	0.80
monomer-100-nr2-run1_result_133	0.59
monomer-100-nr2-run1_result_288	0.60
monomer-100-nr2-run1_result_65	0.71
monomer-100-nr2-run2_result_227	0.59
monomer-50-nr2-run1_result_847	0.93
monomer-50-nr2-run2_result_135	0.82
monomer-100-nr2-run1_result_180	0.62
monomer-50-nr2-run2_result_342	0.74
monomer-50-nr2-run2_result_452	0.68
monomer-50-nr2-run2_result_555	0.82
monomer-50-nr2-run2_result_72	0.82
monomer-100-nr2-run1_result_160	0.65
monomer-50-nr2-run1_result_917	0.70
monomer-50-nr2-run2_result_468	0.72
monomer-50-nr2-run2_result_565	0.73
monomer-50-nr2-run2_result_693	0.82
monomer-50-nr2-run2_result_541	0.78
monomer-50-nr2-run1_result_177	0.73
monomer-50-nr2-run1_result_267	0.87
monomer-100-nr2-run1_result_135	0.61
monomer-100-nr2-run2_result_94	0.67
monomer-100-nr2-run2_result_26	0.76
monomer-50-nr2-run1_result_389	0.83
monomer-200-nr2-run1_result_22	0.51
monomer-100-nr2-run2_result_29	0.61
monomer-50-nr2-run2_result_181	0.84
monomer-100-nr2-run1_result_283	0.61
monomer-100-nr2-run2_result_180	0.81
monomer-100-nr2-run1_result_77	0.74
monomer-100-nr2-run2_result_306	0.65
monomer-100-nr2-run2_result_139	0.77
monomer-200-nr2-run1_result_20	0.57
monomer-50-nr2-run1_result_137	0.83
monomer-50-nr2-run1_result_342	0.90
monomer-50-nr2-run1_result_392	0.81
monomer-50-nr2-run1_result_445	0.82
monomer-100-nr2-run2_result_39	0.84
monomer-100-nr2-run1_result_0	0.59
monomer-50-nr2-run1_result_400	0.74
monomer-50-nr2-run1_result_505	0.57
monomer-50-nr2-run1_result_760	0.75
monomer-50-nr2-run1_result_813	0.70
monomer-50-nr2-run1_result_867	0.80
monomer-50-nr2-run1_result_916	0.79
monomer-50-nr2-run2_result_114	0.90
monomer-50-nr2-run2_result_547	0.83
monomer-100-nr2-run1_result_279	0.77
monomer-100-nr2-run2_result_270	0.74
monomer-100-nr2-run1_result_134	0.61
monomer-200-nr2-run2_result_21	0.51
monomer-50-nr2-run1_result_534	0.80
monomer-50-nr2-run1_result_543	0.83
monomer-50-nr2-run1_result_703	0.80
monomer-50-nr2-run2_result_335	0.82
monomer-100-nr2-run1_result_92	0.65
monomer-100-nr2-run2_result_68	0.68
monomer-50-nr2-run2_result_184	0.88
monomer-50-nr2-run2_result_702	0.73
monomer-100-nr2-run1_result_59	0.70
monomer-50-nr2-run2_result_156	0.58
monomer-50-nr2-run2_result_302	0.74
monomer-50-nr2-run2_result_347	0.80
monomer-100-nr2-run1_result_87	0.65
monomer-50-nr2-run1_result_111	0.79
monomer-50-nr2-run1_result_141	0.75
monomer-50-nr2-run1_result_2	0.77
monomer-100-nr2-run2_result_290	0.55
monomer-50-nr2-run1_result_268	0.86
monomer-50-nr2-run1_result_551	0.80
monomer-50-nr2-run2_result_638	0.72
monomer-300-nr2-run2_result_5	0.48
monomer-50-nr2-run1_result_765	0.74
monomer-50-nr2-run1_result_95	0.78
monomer-100-nr2-run2_result_35	0.68
monomer-100-nr2-run2_result_49	0.71
monomer-100-nr2-run2_result_203	0.73
monomer-100-nr2-run2_result_66	0.63
monomer-200-nr2-run1_result_13	0.59
monomer-300-nr2-run1_result_5	0.48
monomer-100-nr2-run2_result_132	0.70
monomer-50-nr2-run1_result_467	0.80
monomer-50-nr2-run1_result_571	0.93
monomer-50-nr2-run2_result_191	0.83
monomer-50-nr2-run1_result_408	0.59
monomer-50-nr2-run1_result_47	0.46
monomer-50-nr2-run1_result_518	0.78
monomer-100-nr2-run1_result_75	0.67
monomer-50-nr2-run1_result_297	0.77
monomer-50-nr2-run1_result_354	0.76
monomer-100-nr2-run2_result_135	0.65
monomer-100-nr2-run2_result_278	0.64
monomer-50-nr2-run2_result_265	0.70
monomer-50-nr2-run2_result_39	0.73
monomer-50-nr2-run1_result_632	0.67
monomer-50-nr2-run2_result_300	0.78
monomer-100-nr2-run1_result_245	0.73
monomer-100-nr2-run1_result_248	0.60
monomer-100-nr2-run2_result_70	0.75
monomer-50-nr2-run2_result_142	0.69
monomer-50-nr2-run2_result_208	0.87
monomer-100-nr2-run1_result_35	0.63
monomer-100-nr2-run2_result_185	0.57
monomer-100-nr2-run1_result_178	0.69
monomer-50-nr2-run2_result_94	0.84
monomer-100-nr2-run1_result_199	0.67
monomer-100-nr2-run2_result_124	0.67
monomer-100-nr2-run2_result_143	0.75
monomer-50-nr2-run1_result_423	0.81
monomer-50-nr2-run1_result_759	0.58
monomer-50-nr2-run1_result_906	0.67
monomer-100-nr2-run1_result_230	0.66
monomer-200-nr2-run1_result_26	0.42
monomer-100-nr2-run1_result_45	0.61
monomer-100-nr2-run2_result_134	0.70
monomer-100-nr2-run2_result_136	0.65
monomer-100-nr2-run2_result_240	0.89
monomer-50-nr2-run2_result_612	0.72
monomer-100-nr2-run1_result_71	0.56
monomer-300-nr2-8_result_0	0.51
monomer-100-nr2-run2_result_9	0.74
monomer-100-nr2-run1_result_207	0.64
monomer-50-nr2-run2_result_299	0.68
monomer-50-nr2-run2_result_543	0.86
monomer-50-nr2-run2_result_648	0.73
monomer-100-nr2-run1_result_138	0.70
monomer-50-nr2-run2_result_521	0.75
monomer-100-nr2-run1_result_280	0.68
monomer-50-nr2-run1_result_170	0.79
monomer-100-nr2-run2_result_152	0.66
monomer-50-nr2-run1_result_855	0.68
monomer-50-nr2-run1_result_900	0.85
monomer-50-nr2-run2_result_501	0.77
monomer-50-nr2-run1_result_637	0.56
monomer-50-nr2-run1_result_737	0.70
monomer-100-nr2-run2_result_21	0.60
monomer-100-nr2-run2_result_27	0.56
monomer-50-nr2-run1_result_409	0.67
monomer-100-nr2-run1_result_29	0.55
monomer-200-nr2-run2_result_35	0.56
monomer-100-nr2-run2_result_206	0.58
monomer-100-nr2-run1_result_233	0.61
monomer-50-nr2-run2_result_172	0.81
monomer-100-nr2-run2_result_96	0.64
monomer-50-nr2-run1_result_200	0.54
monomer-50-nr2-run1_result_273	0.78
monomer-50-nr2-run1_result_33	0.86
monomer-50-nr2-run1_result_819	0.73
monomer-50-nr2-run1_result_909	0.73
monomer-50-nr2-run1_result_953	0.74
monomer-50-nr2-run2_result_467	0.85
monomer-50-nr2-run2_result_689	0.87
monomer-100-nr2-run1_result_107	0.65
monomer-50-nr2-run2_result_372	0.77
monomer-50-nr2-run2_result_434	0.70
monomer-200-nr2-run2_result_3	0.65
monomer-50-nr2-run1_result_724	0.88
monomer-50-nr2-run2_result_133	0.70
monomer-50-nr2-run2_result_180	0.65
monomer-50-nr2-run2_result_481	0.88
monomer-100-nr2-run2_result_23	0.65
monomer-50-nr2-run1_result_110	0.83
monomer-50-nr2-run1_result_143	0.47
monomer-50-nr2-run1_result_201	0.73
monomer-50-nr2-run1_result_29	0.48
monomer-50-nr2-run1_result_429	0.76
monomer-50-nr2-run1_result_481	0.88
monomer-50-nr2-run1_result_540	0.72
monomer-300-nr2-7_result_3	0.50
monomer-50-nr2-run1_result_663	0.79
monomer-50-nr2-run2_result_305	0.80
monomer-100-nr2-run2_result_269	0.54
monomer-100-nr2-run2_result_255	0.70
monomer-50-nr2-run2_result_59	0.68
monomer-50-nr2-run2_result_755	0.77
monomer-100-nr2-run1_result_14	0.66
monomer-100-nr2-run2_result_205	0.73
monomer-300-nr2-run2_result_1	0.50
monomer-50-nr2-run2_result_354	0.59
monomer-50-nr2-run2_result_419	0.63
monomer-50-nr2-run2_result_497	0.78
monomer-50-nr2-run2_result_542	0.73
monomer-50-nr2-run2_result_737	0.87
monomer-50-nr2-run1_result_625	0.64
monomer-50-nr2-run1_result_686	0.79
monomer-50-nr2-run1_result_412	0.76
monomer-300-nr2-5_result_1	0.49
monomer-50-nr2-run1_result_593	0.68
monomer-100-nr2-run2_result_219	0.65
monomer-50-nr2-run1_result_684	0.85
monomer-100-nr2-run1_result_254	0.64
monomer-50-nr2-run1_result_249	0.69
monomer-50-nr2-run1_result_958	0.64
monomer-50-nr2-run2_result_237	0.88
monomer-200-nr2-run2_result_24	0.49
monomer-50-nr2-run1_result_885	0.70
monomer-100-nr2-run2_result_115	0.62
monomer-100-nr2-run1_result_76	0.69
monomer-100-nr2-run2_result_122	0.58
monomer-50-nr2-run2_result_601	0.74
monomer-50-nr2-run2_result_361	0.76
monomer-50-nr2-run2_result_457	0.84
monomer-50-nr2-run2_result_515	0.71
monomer-50-nr2-run2_result_651	0.80
monomer-50-nr2-run2_result_2	0.74
monomer-100-nr2-run1_result_3	0.70
monomer-100-nr2-run2_result_164	0.65
monomer-50-nr2-run2_result_384	0.42
monomer-50-nr2-run2_result_44	0.81
monomer-50-nr2-run2_result_718	0.70
monomer-50-nr2-run1_result_456	0.78
monomer-50-nr2-run2_result_725	0.73
monomer-50-nr2-run2_result_88	0.68
monomer-100-nr2-run1_result_130	0.72
monomer-100-nr2-run1_result_231	0.79
monomer-50-nr2-run1_result_131	0.86
monomer-50-nr2-run1_result_166	0.90
monomer-100-nr2-run2_result_78	0.63
monomer-100-nr2-run1_result_42	0.64
monomer-200-nr2-run1_result_10	0.54
monomer-100-nr2-run1_result_298	0.74
monomer-100-nr2-run1_result_70	0.58
monomer-50-nr2-run1_result_0	0.70
monomer-50-nr2-run1_result_118	0.89
monomer-50-nr2-run1_result_139	0.86
monomer-100-nr2-run2_result_245	0.64
monomer-50-nr2-run1_result_128	0.57
monomer-50-nr2-run2_result_253	0.74
monomer-100-nr2-run1_result_121	0.71
monomer-100-nr2-run1_result_22	0.67
monomer-100-nr2-run2_result_55	0.65
monomer-50-nr2-run1_result_457	0.73
monomer-50-nr2-run1_result_516	0.68
monomer-50-nr2-run1_result_570	0.81
monomer-50-nr2-run2_result_544	0.82
monomer-50-nr2-run2_result_60	0.84
monomer-100-nr2-run1_result_224	0.77
monomer-100-nr2-run2_result_167	0.78
monomer-100-nr2-run2_result_259	0.65
monomer-50-nr2-run1_result_333	0.72
monomer-50-nr2-run1_result_800	0.89
monomer-50-nr2-run2_result_681	0.78
monomer-100-nr2-run1_result_119	0.63
monomer-50-nr2-run1_result_908	0.72
monomer-100-nr2-run1_result_252	0.61
monomer-50-nr2-run2_result_757	0.80
monomer-100-nr2-run1_result_124	0.65
monomer-100-nr2-run2_result_7	0.57
monomer-50-nr2-run1_result_243	0.78
monomer-50-nr2-run1_result_98	0.64
monomer-50-nr2-run2_result_249	0.67
monomer-50-nr2-run2_result_400	0.77
monomer-50-nr2-run2_result_464	0.79
monomer-50-nr2-run2_result_620	0.66
monomer-100-nr2-run1_result_19	0.53
monomer-100-nr2-run2_result_229	0.61
monomer-50-nr2-run1_result_378	0.83
monomer-100-nr2-run2_result_76	0.55
monomer-200-nr2-run1_result_3	0.48
monomer-100-nr2-run2_result_171	0.77
monomer-100-nr2-run2_result_6	0.67
monomer-100-nr2-run2_result_214	0.60
monomer-100-nr2-run1_result_181	0.74
monomer-50-nr2-run2_result_383	0.75
monomer-100-nr2-run1_result_234	0.63
monomer-100-nr2-run2_result_46	0.71
monomer-100-nr2-run1_result_4	0.65
monomer-100-nr2-run2_result_5	0.70
monomer-200-nr2-run1_result_9	0.52
monomer-100-nr2-run1_result_49	0.70
monomer-50-nr2-run2_result_231	0.76
monomer-100-nr2-run2_result_58	0.76
monomer-200-nr2-run1_result_0	0.52
monomer-200-nr2-run2_result_25	0.64
monomer-100-nr2-run1_result_73	0.64
monomer-100-nr2-run2_result_280	0.66
monomer-100-nr2-run2_result_74	0.72
monomer-50-nr2-run1_result_188	0.79
monomer-200-nr2-run2_result_7	0.62
monomer-100-nr2-run2_result_148	0.77
monomer-300-nr2-7_result_1	0.49
monomer-100-nr2-run1_result_109	0.62
monomer-50-nr2-run1_result_762	0.69
monomer-50-nr2-run2_result_129	0.75
monomer-100-nr2-run1_result_264	0.74
monomer-50-nr2-run2_result_267	0.89
monomer-50-nr2-run2_result_628	0.71
monomer-50-nr2-run1_result_453	0.63
monomer-100-nr2-run2_result_31	0.62
monomer-50-nr2-run1_result_199	0.69
monomer-50-nr2-run1_result_37	0.76
monomer-50-nr2-run1_result_757	0.81
monomer-100-nr2-run2_result_265	0.78
monomer-50-nr2-run1_result_23	0.84
monomer-50-nr2-run1_result_42	0.82
monomer-50-nr2-run1_result_385	0.65
monomer-50-nr2-run1_result_491	0.82
monomer-100-nr2-run2_result_103	0.77
monomer-100-nr2-run2_result_64	0.65
monomer-100-nr2-run2_result_188	0.60
monomer-100-nr2-run1_result_237	0.66
monomer-100-nr2-run1_result_62	0.62
monomer-50-nr2-run2_result_109	0.67
monomer-50-nr2-run2_result_749	0.76
monomer-100-nr2-run1_result_206	0.68
monomer-50-nr2-run1_result_72	0.54
monomer-50-nr2-run1_result_773	0.66
monomer-50-nr2-run1_result_564	0.78
monomer-50-nr2-run1_result_926	0.80
monomer-50-nr2-run2_result_264	0.71
monomer-50-nr2-run2_result_316	0.70
monomer-50-nr2-run2_result_37	0.86
monomer-50-nr2-run2_result_64	0.74
monomer-100-nr2-run1_result_15	0.73
monomer-100-nr2-run1_result_290	0.67
monomer-200-nr2-run1_result_8	0.49
monomer-100-nr2-run1_result_84	0.58
monomer-100-nr2-run2_result_36	0.63
monomer-100-nr2-run2_result_79	0.63
monomer-50-nr2-run2_result_546	0.77
monomer-50-nr2-run2_result_716	0.68
monomer-50-nr2-run2_result_91	0.71
monomer-300-nr2-run1_result_1	0.47
monomer-100-nr2-run2_result_97	0.71
monomer-100-nr2-run2_result_108	0.57
monomer-100-nr2-run2_result_223	0.50
monomer-100-nr2-run2_result_52	0.66
monomer-50-nr2-run2_result_730	0.66
monomer-100-nr2-run1_result_93	0.67
monomer-50-nr2-run1_result_426	0.76
monomer-50-nr2-run2_result_241	0.84
monomer-50-nr2-run1_result_28	0.77
monomer-50-nr2-run1_result_34	0.86
monomer-50-nr2-run1_result_504	0.78
monomer-50-nr2-run1_result_919	0.74
monomer-50-nr2-run2_result_105	0.84
monomer-100-nr2-run1_result_13	0.75
monomer-50-nr2-run1_result_154	0.86
monomer-100-nr2-run2_result_268	0.64
monomer-200-nr2-run2_result_31	0.54
monomer-50-nr2-run2_result_548	0.72
monomer-50-nr2-run2_result_380	0.67
monomer-50-nr2-run2_result_527	0.69
monomer-50-nr2-run2_result_581	0.92
monomer-50-nr2-run2_result_637	0.85
monomer-100-nr2-run1_result_250	0.82
monomer-100-nr2-run2_result_1	0.61
monomer-50-nr2-run2_result_178	0.69
monomer-50-nr2-run2_result_227	0.83
monomer-100-nr2-run2_result_137	0.66
monomer-100-nr2-run1_result_238	0.70
monomer-100-nr2-run2_result_241	0.57
monomer-50-nr2-run2_result_456	0.92
monomer-100-nr2-run1_result_125	0.56
monomer-100-nr2-run2_result_182	0.70
monomer-100-nr2-run1_result_103	0.66
monomer-200-nr2-run2_result_11	0.51
monomer-50-nr2-run2_result_366	0.78
monomer-50-nr2-run2_result_421	0.67
monomer-50-nr2-run2_result_622	0.74
monomer-50-nr2-run1_result_9	0.68
monomer-50-nr2-run1_result_948	0.83
monomer-50-nr2-run2_result_240	0.58
monomer-50-nr2-run2_result_290	0.84
monomer-50-nr2-run2_result_393	0.85
monomer-50-nr2-run2_result_600	0.82
monomer-50-nr2-run2_result_666	0.66
monomer-100-nr2-run1_result_282	0.68
monomer-50-nr2-run1_result_414	0.59
monomer-50-nr2-run1_result_469	0.76
monomer-50-nr2-run1_result_68	0.88
monomer-50-nr2-run1_result_941	0.68
monomer-50-nr2-run2_result_138	0.73
monomer-50-nr2-run2_result_339	0.83
monomer-50-nr2-run2_result_450	0.74
monomer-50-nr2-run2_result_629	0.58
monomer-50-nr2-run2_result_683	0.89
monomer-50-nr2-run1_result_842	0.74
monomer-50-nr2-run1_result_939	0.78
monomer-50-nr2-run2_result_263	0.82
monomer-50-nr2-run2_result_703	0.89
monomer-100-nr2-run1_result_249	0.71
monomer-100-nr2-run2_result_260	0.54
monomer-100-nr2-run2_result_295	0.56
monomer-100-nr2-run2_result_61	0.70
monomer-50-nr2-run1_result_15	0.78
monomer-50-nr2-run1_result_19	0.72
monomer-50-nr2-run2_result_159	0.82
monomer-100-nr2-run1_result_185	0.76
monomer-50-nr2-run2_result_10	0.80
monomer-100-nr2-run2_result_275	0.60
monomer-300-nr2-run1_result_3	0.56
monomer-100-nr2-run2_result_303	0.66
monomer-50-nr2-run1_result_642	0.84
monomer-50-nr2-run2_result_282	0.73
monomer-100-nr2-run1_result_108	0.68
monomer-100-nr2-run1_result_281	0.73
monomer-100-nr2-run2_result_244	0.69
monomer-100-nr2-run1_result_191	0.60
monomer-100-nr2-run2_result_53	0.60
monomer-100-nr2-run1_result_223	0.83
monomer-100-nr2-run2_result_287	0.71
monomer-50-nr2-run2_result_120	0.69
monomer-50-nr2-run2_result_223	0.66
monomer-50-nr2-run2_result_291	0.77
monomer-100-nr2-run1_result_291	0.62
monomer-100-nr2-run1_result_69	0.68
monomer-50-nr2-run1_result_379	0.81
monomer-50-nr2-run1_result_425	0.64
monomer-50-nr2-run1_result_461	0.90
monomer-50-nr2-run1_result_65	0.68
monomer-50-nr2-run1_result_754	0.69
monomer-50-nr2-run1_result_811	0.81
monomer-50-nr2-run1_result_770	0.75
monomer-50-nr2-run2_result_104	0.69
monomer-50-nr2-run2_result_312	0.70
monomer-50-nr2-run2_result_376	0.81
monomer-50-nr2-run2_result_321	0.82
monomer-50-nr2-run1_result_750	0.73
monomer-50-nr2-run1_result_860	0.77
monomer-50-nr2-run1_result_910	0.90
monomer-50-nr2-run2_result_28	0.76
monomer-50-nr2-run1_result_846	0.76
monomer-100-nr2-run1_result_275	0.71
monomer-100-nr2-run2_result_73	0.66
monomer-50-nr2-run2_result_539	0.92
monomer-100-nr2-run1_result_203	0.65
monomer-50-nr2-run1_result_308	0.69
monomer-50-nr2-run1_result_372	0.96
monomer-50-nr2-run1_result_914	0.84
monomer-100-nr2-run2_result_192	0.69
monomer-50-nr2-run1_result_568	0.76
monomer-50-nr2-run1_result_741	0.85
monomer-50-nr2-run1_result_99	0.87
monomer-100-nr2-run1_result_297	0.67
monomer-50-nr2-run1_result_581	0.95
monomer-50-nr2-run1_result_91	0.85
monomer-100-nr2-run2_result_196	0.70
monomer-50-nr2-run1_result_785	0.82
monomer-50-nr2-run1_result_886	0.74
monomer-50-nr2-run1_result_934	0.60
monomer-50-nr2-run2_result_179	0.88
monomer-50-nr2-run2_result_293	0.74
monomer-50-nr2-run2_result_355	0.83
monomer-50-nr2-run2_result_557	0.82
monomer-50-nr2-run2_result_654	0.61
monomer-50-nr2-run2_result_742	0.88
monomer-50-nr2-run1_result_343	0.84
monomer-100-nr2-run2_result_274	0.62
monomer-50-nr2-run2_result_440	0.77
monomer-50-nr2-run1_result_163	0.76
monomer-100-nr2-run1_result_184	0.71
monomer-100-nr2-run2_result_144	0.65
monomer-100-nr2-run2_result_294	0.68
monomer-100-nr2-run2_result_226	0.54
monomer-300-nr2-run2_result_2	0.51
monomer-100-nr2-run1_result_262	0.67
monomer-100-nr2-run1_result_99	0.67
monomer-100-nr2-run1_result_137	0.67
monomer-100-nr2-run2_result_57	0.64
monomer-300-nr2-7_result_4	0.47
monomer-100-nr2-run2_result_199	0.65
monomer-100-nr2-run1_result_213	0.65
monomer-100-nr2-run1_result_24	0.73
monomer-300-nr2-6_result_2	0.46
monomer-100-nr2-run1_result_163	0.62
monomer-100-nr2-run2_result_156	0.73
monomer-100-nr2-run2_result_233	0.60
monomer-100-nr2-run2_result_54	0.69
monomer-50-nr2-run1_result_569	0.76
monomer-100-nr2-run2_result_83	0.69
monomer-50-nr2-run2_result_276	0.69
monomer-50-nr2-run2_result_426	0.77
monomer-100-nr2-run1_result_145	0.57
monomer-100-nr2-run1_result_217	0.62
monomer-100-nr2-run2_result_177	0.75
monomer-100-nr2-run2_result_24	0.53
monomer-200-nr2-run2_result_2	0.50
monomer-50-nr2-run2_result_504	0.81
monomer-50-nr2-run2_result_573	0.81
monomer-50-nr2-run1_result_57	0.81
monomer-50-nr2-run1_result_834	0.68
monomer-50-nr2-run2_result_203	0.77
monomer-50-nr2-run1_result_398	0.87
monomer-50-nr2-run1_result_103	0.57
monomer-50-nr2-run1_result_503	0.77
monomer-100-nr2-run1_result_86	0.67
monomer-50-nr2-run1_result_645	0.53
monomer-50-nr2-run1_result_706	0.85
monomer-50-nr2-run1_result_150	0.69
monomer-50-nr2-run1_result_183	0.84
monomer-50-nr2-run1_result_269	0.71
monomer-50-nr2-run2_result_461	0.84
monomer-50-nr2-run2_result_55	0.78
monomer-50-nr2-run2_result_607	0.82
monomer-50-nr2-run2_result_655	0.77
monomer-50-nr2-run2_result_570	0.91
monomer-50-nr2-run2_result_294	0.71
monomer-100-nr2-run1_result_112	0.67
monomer-100-nr2-run2_result_262	0.70
monomer-100-nr2-run2_result_307	0.62
monomer-100-nr2-run1_result_6	0.68
monomer-50-nr2-run2_result_229	0.84
monomer-100-nr2-run2_result_299	0.61
monomer-50-nr2-run1_result_799	0.55
monomer-50-nr2-run2_result_196	0.88
monomer-50-nr2-run1_result_105	0.90
monomer-50-nr2-run1_result_144	0.65
monomer-50-nr2-run1_result_213	0.76
monomer-50-nr2-run1_result_446	0.76
monomer-50-nr2-run1_result_671	0.76
monomer-50-nr2-run2_result_667	0.84
monomer-50-nr2-run2_result_724	0.75
monomer-100-nr2-run1_result_104	0.64
monomer-100-nr2-run2_result_201	0.72
monomer-50-nr2-run1_result_275	0.81
monomer-50-nr2-run1_result_369	0.84
monomer-50-nr2-run1_result_907	0.79
monomer-50-nr2-run2_result_107	0.87
monomer-50-nr2-run2_result_171	0.62
monomer-50-nr2-run2_result_250	0.74
monomer-50-nr2-run2_result_444	0.78
monomer-100-nr2-run1_result_208	0.86
monomer-50-nr2-run1_result_371	0.78
monomer-50-nr2-run1_result_512	0.67
monomer-50-nr2-run1_result_577	0.69
monomer-50-nr2-run1_result_624	0.78
monomer-200-nr2-run1_result_12	0.49
monomer-50-nr2-run2_result_32	0.86
monomer-50-nr2-run2_result_374	0.67
monomer-50-nr2-run2_result_617	0.93
monomer-50-nr2-run2_result_68	0.82
monomer-50-nr2-run1_result_74	0.73
monomer-50-nr2-run1_result_801	0.89
monomer-50-nr2-run1_result_433	0.75
monomer-100-nr2-run1_result_1	0.80
monomer-50-nr2-run1_result_203	0.78
monomer-50-nr2-run1_result_73	0.77
monomer-50-nr2-run2_result_505	0.77
monomer-50-nr2-run2_result_643	0.63
monomer-100-nr2-run2_result_187	0.50
monomer-300-nr2-run1_result_4	0.50
monomer-200-nr2-run1_result_18	0.66
monomer-100-nr2-run1_result_110	0.81
monomer-50-nr2-run2_result_463	0.84
monomer-50-nr2-run2_result_508	0.44
monomer-50-nr2-run2_result_56	0.86
monomer-300-nr2-6_result_1	0.47
monomer-50-nr2-run2_result_3	0.69
monomer-100-nr2-run1_result_54	0.60
monomer-100-nr2-run2_result_221	0.63
monomer-50-nr2-run1_result_63	0.86
monomer-50-nr2-run1_result_691	0.72
monomer-50-nr2-run1_result_758	0.73
monomer-50-nr2-run1_result_898	0.69
monomer-50-nr2-run1_result_952	0.64
monomer-50-nr2-run2_result_19	0.69
monomer-50-nr2-run2_result_696	0.88
monomer-100-nr2-run1_result_188	0.66
monomer-100-nr2-run2_result_22	0.65
monomer-50-nr2-run2_result_616	0.69
monomer-100-nr2-run1_result_268	0.59
monomer-100-nr2-run1_result_34	0.69
monomer-50-nr2-run1_result_478	0.74
monomer-50-nr2-run1_result_41	0.76
monomer-50-nr2-run1_result_510	0.83
monomer-50-nr2-run2_result_318	0.74
monomer-100-nr2-run1_result_301	0.60
monomer-50-nr2-run1_result_449	0.71
monomer-50-nr2-run1_result_547	0.78
monomer-50-nr2-run2_result_352	0.72
monomer-100-nr2-run1_result_243	0.71
monomer-50-nr2-run1_result_315	0.85
monomer-50-nr2-run1_result_380	0.71
monomer-50-nr2-run2_result_301	0.88
monomer-50-nr2-run2_result_682	0.75
monomer-50-nr2-run1_result_327	0.89
monomer-100-nr2-run1_result_50	0.60
monomer-50-nr2-run1_result_359	0.69
monomer-50-nr2-run1_result_413	0.80
monomer-50-nr2-run1_result_519	0.85
monomer-50-nr2-run2_result_163	0.83
monomer-100-nr2-run1_result_228	0.68
monomer-100-nr2-run1_result_67	0.67
monomer-50-nr2-run1_result_752	0.93
monomer-50-nr2-run2_result_673	0.69
monomer-100-nr2-run1_result_204	0.66
monomer-50-nr2-run1_result_734	0.83
monomer-50-nr2-run1_result_608	0.84
monomer-50-nr2-run1_result_440	0.82
monomer-100-nr2-run1_result_40	0.86
monomer-50-nr2-run2_result_430	0.86
monomer-50-nr2-run2_result_48	0.86
monomer-100-nr2-run2_result_16	0.65
monomer-100-nr2-run2_result_34	0.73
monomer-100-nr2-run1_result_141	0.56
monomer-100-nr2-run1_result_157	0.68
