# Supplementary material for: AlphaDesign: a de novo protein design framework based on AlphaFold
Source: Mol Syst Biol. 2025 Jun 17;21(9):1166–89. doi: 10.1038/s44320-025-00119-z (PMC12405559; doi:10.1038/s44320-025-00119-z)
Supplement: Supplementary file 5 — Source data Fig. 3 [file 44320_2025_119_MOESM5_ESM.zip › Figure_3/3C/diversity.csv]

name	self_tm
monomer-100-nr2-run1_result_0	0.42
monomer-100-nr2-run1_result_100	0.63
monomer-100-nr2-run1_result_101	0.48
monomer-100-nr2-run1_result_102	0.51
monomer-100-nr2-run1_result_103	0.51
monomer-100-nr2-run1_result_104	0.53
monomer-100-nr2-run1_result_105	0.56
monomer-100-nr2-run1_result_106	0.51
monomer-100-nr2-run1_result_107	0.46
monomer-100-nr2-run1_result_108	0.49
monomer-100-nr2-run1_result_109	0.46
monomer-100-nr2-run1_result_10	0.48
monomer-100-nr2-run1_result_110	0.49
monomer-100-nr2-run1_result_111	0.54
monomer-100-nr2-run1_result_112	0.55
monomer-100-nr2-run1_result_113	0.47
monomer-100-nr2-run1_result_114	0.53
monomer-100-nr2-run1_result_115	0.55
monomer-100-nr2-run1_result_116	0.60
monomer-100-nr2-run1_result_117	0.47
monomer-100-nr2-run1_result_118	0.56
monomer-100-nr2-run1_result_119	0.71
monomer-100-nr2-run1_result_11	0.55
monomer-100-nr2-run1_result_120	0.53
monomer-100-nr2-run1_result_121	0.52
monomer-100-nr2-run1_result_122	0.44
monomer-100-nr2-run1_result_123	0.60
monomer-100-nr2-run1_result_124	0.50
monomer-100-nr2-run1_result_125	0.52
monomer-100-nr2-run1_result_126	0.55
monomer-100-nr2-run1_result_127	0.46
monomer-100-nr2-run1_result_128	0.47
monomer-100-nr2-run1_result_129	0.63
monomer-100-nr2-run1_result_12	0.50
monomer-100-nr2-run1_result_130	0.49
monomer-100-nr2-run1_result_131	0.50
monomer-100-nr2-run1_result_132	0.63
monomer-100-nr2-run1_result_133	0.50
monomer-100-nr2-run1_result_134	0.54
monomer-100-nr2-run1_result_135	0.45
monomer-100-nr2-run1_result_136	0.52
monomer-100-nr2-run1_result_137	0.47
monomer-100-nr2-run1_result_138	0.46
monomer-100-nr2-run1_result_139	0.51
monomer-100-nr2-run1_result_13	0.51
monomer-100-nr2-run1_result_140	0.49
monomer-100-nr2-run1_result_141	0.53
monomer-100-nr2-run1_result_142	0.50
monomer-100-nr2-run1_result_143	0.55
monomer-100-nr2-run1_result_144	0.50
monomer-100-nr2-run1_result_145	0.62
monomer-100-nr2-run1_result_146	0.59
monomer-100-nr2-run1_result_147	0.44
monomer-100-nr2-run1_result_148	0.55
monomer-100-nr2-run1_result_149	0.57
monomer-100-nr2-run1_result_14	0.44
monomer-100-nr2-run1_result_150	0.63
monomer-100-nr2-run1_result_151	0.55
monomer-100-nr2-run1_result_152	0.47
monomer-100-nr2-run1_result_153	0.50
monomer-100-nr2-run1_result_154	0.53
monomer-100-nr2-run1_result_155	0.46
monomer-100-nr2-run1_result_156	0.46
monomer-100-nr2-run1_result_157	0.59
monomer-100-nr2-run1_result_158	0.42
monomer-100-nr2-run1_result_159	0.48
monomer-100-nr2-run1_result_15	0.43
monomer-100-nr2-run1_result_160	0.49
monomer-100-nr2-run1_result_161	0.62
monomer-100-nr2-run1_result_162	0.51
monomer-100-nr2-run1_result_163	0.49
monomer-100-nr2-run1_result_164	0.58
monomer-100-nr2-run1_result_165	0.47
monomer-100-nr2-run1_result_166	0.64
monomer-100-nr2-run1_result_167	0.50
monomer-100-nr2-run1_result_168	0.52
monomer-100-nr2-run1_result_169	0.48
monomer-100-nr2-run1_result_16	0.52
monomer-100-nr2-run1_result_170	0.45
monomer-100-nr2-run1_result_171	0.47
monomer-100-nr2-run1_result_172	0.50
monomer-100-nr2-run1_result_173	0.58
monomer-100-nr2-run1_result_174	0.56
monomer-100-nr2-run1_result_175	0.54
monomer-100-nr2-run1_result_176	0.52
monomer-100-nr2-run1_result_177	0.52
monomer-100-nr2-run1_result_178	0.48
monomer-100-nr2-run1_result_179	0.71
monomer-100-nr2-run1_result_17	0.44
monomer-100-nr2-run1_result_180	0.46
monomer-100-nr2-run1_result_181	0.51
monomer-100-nr2-run1_result_182	0.50
monomer-100-nr2-run1_result_183	0.49
monomer-100-nr2-run1_result_184	0.52
monomer-100-nr2-run1_result_185	0.44
monomer-100-nr2-run1_result_186	0.57
monomer-100-nr2-run1_result_187	0.57
monomer-100-nr2-run1_result_188	0.60
monomer-100-nr2-run1_result_189	0.45
monomer-100-nr2-run1_result_18	0.53
monomer-100-nr2-run1_result_190	0.54
monomer-100-nr2-run1_result_191	0.43
monomer-100-nr2-run1_result_192	0.57
monomer-100-nr2-run1_result_193	0.55
monomer-100-nr2-run1_result_194	0.50
monomer-100-nr2-run1_result_195	0.53
monomer-100-nr2-run1_result_196	0.50
monomer-100-nr2-run1_result_197	0.53
monomer-100-nr2-run1_result_198	0.58
monomer-100-nr2-run1_result_199	0.49
monomer-100-nr2-run1_result_19	0.57
monomer-100-nr2-run1_result_1	0.50
monomer-100-nr2-run1_result_200	0.56
monomer-100-nr2-run1_result_201	0.51
monomer-100-nr2-run1_result_202	0.62
monomer-100-nr2-run1_result_203	0.55
monomer-100-nr2-run1_result_204	0.47
monomer-100-nr2-run1_result_205	0.53
monomer-100-nr2-run1_result_206	0.50
monomer-100-nr2-run1_result_207	0.69
monomer-100-nr2-run1_result_208	0.48
monomer-100-nr2-run1_result_209	0.50
monomer-100-nr2-run1_result_20	0.59
monomer-100-nr2-run1_result_210	0.54
monomer-100-nr2-run1_result_211	0.50
monomer-100-nr2-run1_result_212	0.47
monomer-100-nr2-run1_result_213	0.60
monomer-100-nr2-run1_result_214	0.47
monomer-100-nr2-run1_result_215	0.53
monomer-100-nr2-run1_result_216	0.55
monomer-100-nr2-run1_result_217	0.43
monomer-100-nr2-run1_result_218	0.51
monomer-100-nr2-run1_result_219	0.48
monomer-100-nr2-run1_result_21	0.54
monomer-100-nr2-run1_result_220	0.48
monomer-100-nr2-run1_result_221	0.53
monomer-100-nr2-run1_result_222	0.58
monomer-100-nr2-run1_result_223	0.49
monomer-100-nr2-run1_result_224	0.52
monomer-100-nr2-run1_result_225	0.66
monomer-100-nr2-run1_result_226	0.53
monomer-100-nr2-run1_result_227	0.51
monomer-100-nr2-run1_result_228	0.56
monomer-100-nr2-run1_result_229	0.51
monomer-100-nr2-run1_result_22	0.65
monomer-100-nr2-run1_result_230	0.57
monomer-100-nr2-run1_result_231	0.49
monomer-100-nr2-run1_result_232	0.52
monomer-100-nr2-run1_result_233	0.62
monomer-100-nr2-run1_result_234	0.49
monomer-100-nr2-run1_result_235	0.48
monomer-100-nr2-run1_result_236	0.52
monomer-100-nr2-run1_result_237	0.50
monomer-100-nr2-run1_result_238	0.53
monomer-100-nr2-run1_result_239	0.48
monomer-100-nr2-run1_result_23	0.50
monomer-100-nr2-run1_result_240	0.54
monomer-100-nr2-run1_result_241	0.50
monomer-100-nr2-run1_result_242	0.49
monomer-100-nr2-run1_result_243	0.52
monomer-100-nr2-run1_result_244	0.49
monomer-100-nr2-run1_result_245	0.51
monomer-100-nr2-run1_result_246	0.52
monomer-100-nr2-run1_result_247	0.57
monomer-100-nr2-run1_result_248	0.51
monomer-100-nr2-run1_result_249	0.58
monomer-100-nr2-run1_result_24	0.43
monomer-100-nr2-run1_result_250	0.58
monomer-100-nr2-run1_result_251	0.58
monomer-100-nr2-run1_result_252	0.61
monomer-100-nr2-run1_result_253	0.61
monomer-100-nr2-run1_result_254	0.53
monomer-100-nr2-run1_result_255	0.59
monomer-100-nr2-run1_result_256	0.44
monomer-100-nr2-run1_result_257	0.52
monomer-100-nr2-run1_result_258	0.48
monomer-100-nr2-run1_result_259	0.57
monomer-100-nr2-run1_result_25	0.49
monomer-100-nr2-run1_result_260	0.55
monomer-100-nr2-run1_result_261	0.44
monomer-100-nr2-run1_result_262	0.51
monomer-100-nr2-run1_result_263	0.59
monomer-100-nr2-run1_result_264	0.52
monomer-100-nr2-run1_result_265	0.67
monomer-100-nr2-run1_result_266	0.54
monomer-100-nr2-run1_result_267	0.46
monomer-100-nr2-run1_result_268	0.54
monomer-100-nr2-run1_result_269	0.65
monomer-100-nr2-run1_result_26	0.59
monomer-100-nr2-run1_result_270	0.54
monomer-100-nr2-run1_result_271	0.58
monomer-100-nr2-run1_result_272	0.50
monomer-100-nr2-run1_result_273	0.60
monomer-100-nr2-run1_result_274	0.57
monomer-100-nr2-run1_result_275	0.48
monomer-100-nr2-run1_result_276	0.45
monomer-100-nr2-run1_result_277	0.61
monomer-100-nr2-run1_result_278	0.59
monomer-100-nr2-run1_result_279	0.54
monomer-100-nr2-run1_result_27	0.48
monomer-100-nr2-run1_result_280	0.56
monomer-100-nr2-run1_result_281	0.50
monomer-100-nr2-run1_result_282	0.48
monomer-100-nr2-run1_result_283	0.67
monomer-100-nr2-run1_result_284	0.51
monomer-100-nr2-run1_result_285	0.46
monomer-100-nr2-run1_result_286	0.44
monomer-100-nr2-run1_result_287	0.48
monomer-100-nr2-run1_result_288	0.49
monomer-100-nr2-run1_result_289	0.52
monomer-100-nr2-run1_result_28	0.54
monomer-100-nr2-run1_result_290	0.52
monomer-100-nr2-run1_result_291	0.43
monomer-100-nr2-run1_result_292	0.48
monomer-100-nr2-run1_result_293	0.46
monomer-100-nr2-run1_result_294	0.48
monomer-100-nr2-run1_result_295	0.54
monomer-100-nr2-run1_result_296	0.53
monomer-100-nr2-run1_result_297	0.43
monomer-100-nr2-run1_result_298	0.56
monomer-100-nr2-run1_result_299	0.49
monomer-100-nr2-run1_result_29	0.64
monomer-100-nr2-run1_result_2	0.62
monomer-100-nr2-run1_result_300	0.50
monomer-100-nr2-run1_result_301	0.57
monomer-100-nr2-run1_result_302	0.47
monomer-100-nr2-run1_result_30	0.43
monomer-100-nr2-run1_result_31	0.56
monomer-100-nr2-run1_result_32	0.46
monomer-100-nr2-run1_result_33	0.50
monomer-100-nr2-run1_result_34	0.54
monomer-100-nr2-run1_result_35	0.49
monomer-100-nr2-run1_result_36	0.56
monomer-100-nr2-run1_result_37	0.55
monomer-100-nr2-run1_result_38	0.51
monomer-100-nr2-run1_result_39	0.55
monomer-100-nr2-run1_result_3	0.51
monomer-100-nr2-run1_result_40	0.46
monomer-100-nr2-run1_result_41	0.70
monomer-100-nr2-run1_result_42	0.63
monomer-100-nr2-run1_result_43	0.51
monomer-100-nr2-run1_result_44	0.51
monomer-100-nr2-run1_result_45	0.53
monomer-100-nr2-run1_result_46	0.58
monomer-100-nr2-run1_result_47	0.49
monomer-100-nr2-run1_result_48	0.46
monomer-100-nr2-run1_result_49	0.48
monomer-100-nr2-run1_result_4	0.58
monomer-100-nr2-run1_result_50	0.63
monomer-100-nr2-run1_result_51	0.43
monomer-100-nr2-run1_result_52	0.48
monomer-100-nr2-run1_result_53	0.46
monomer-100-nr2-run1_result_54	0.49
monomer-100-nr2-run1_result_55	0.44
monomer-100-nr2-run1_result_56	0.56
monomer-100-nr2-run1_result_57	0.51
monomer-100-nr2-run1_result_58	0.53
monomer-100-nr2-run1_result_59	0.45
monomer-100-nr2-run1_result_5	0.54
monomer-100-nr2-run1_result_60	0.60
monomer-100-nr2-run1_result_61	0.53
monomer-100-nr2-run1_result_62	0.69
monomer-100-nr2-run1_result_63	0.44
monomer-100-nr2-run1_result_64	0.50
monomer-100-nr2-run1_result_65	0.52
monomer-100-nr2-run1_result_66	0.60
monomer-100-nr2-run1_result_67	0.54
monomer-100-nr2-run1_result_68	0.59
monomer-100-nr2-run1_result_69	0.53
monomer-100-nr2-run1_result_6	0.52
monomer-100-nr2-run1_result_70	0.59
monomer-100-nr2-run1_result_71	0.47
monomer-100-nr2-run1_result_72	0.52
monomer-100-nr2-run1_result_73	0.54
monomer-100-nr2-run1_result_74	0.50
monomer-100-nr2-run1_result_75	0.49
monomer-100-nr2-run1_result_76	0.57
monomer-100-nr2-run1_result_77	0.66
monomer-100-nr2-run1_result_78	0.63
monomer-100-nr2-run1_result_79	0.45
monomer-100-nr2-run1_result_7	0.44
monomer-100-nr2-run1_result_80	0.62
monomer-100-nr2-run1_result_81	0.54
monomer-100-nr2-run1_result_82	0.54
monomer-100-nr2-run1_result_83	0.43
monomer-100-nr2-run1_result_84	0.42
monomer-100-nr2-run1_result_85	0.62
monomer-100-nr2-run1_result_86	0.57
monomer-100-nr2-run1_result_87	0.46
monomer-100-nr2-run1_result_88	0.57
monomer-100-nr2-run1_result_89	0.46
monomer-100-nr2-run1_result_8	0.65
monomer-100-nr2-run1_result_90	0.43
monomer-100-nr2-run1_result_91	0.64
monomer-100-nr2-run1_result_92	0.47
monomer-100-nr2-run1_result_93	0.52
monomer-100-nr2-run1_result_94	0.53
monomer-100-nr2-run1_result_95	0.59
monomer-100-nr2-run1_result_96	0.46
monomer-100-nr2-run1_result_97	0.51
monomer-100-nr2-run1_result_98	0.44
monomer-100-nr2-run1_result_99	0.55
monomer-100-nr2-run1_result_9	0.51
monomer-100-nr2-run2_result_0	0.46
monomer-100-nr2-run2_result_100	0.43
monomer-100-nr2-run2_result_101	0.58
monomer-100-nr2-run2_result_102	0.46
monomer-100-nr2-run2_result_103	0.55
monomer-100-nr2-run2_result_104	0.65
monomer-100-nr2-run2_result_105	0.70
monomer-100-nr2-run2_result_106	0.49
monomer-100-nr2-run2_result_107	0.47
monomer-100-nr2-run2_result_108	0.51
monomer-100-nr2-run2_result_109	0.49
monomer-100-nr2-run2_result_10	0.46
monomer-100-nr2-run2_result_110	0.50
monomer-100-nr2-run2_result_111	0.50
monomer-100-nr2-run2_result_112	0.71
monomer-100-nr2-run2_result_113	0.56
monomer-100-nr2-run2_result_114	0.59
monomer-100-nr2-run2_result_115	0.48
monomer-100-nr2-run2_result_116	0.48
monomer-100-nr2-run2_result_117	0.53
monomer-100-nr2-run2_result_118	0.56
monomer-100-nr2-run2_result_119	0.53
monomer-100-nr2-run2_result_11	0.62
monomer-100-nr2-run2_result_120	0.51
monomer-100-nr2-run2_result_121	0.49
monomer-100-nr2-run2_result_122	0.50
monomer-100-nr2-run2_result_123	0.45
monomer-100-nr2-run2_result_124	0.46
monomer-100-nr2-run2_result_125	0.45
monomer-100-nr2-run2_result_126	0.58
monomer-100-nr2-run2_result_127	0.49
monomer-100-nr2-run2_result_128	0.45
monomer-100-nr2-run2_result_129	0.48
monomer-100-nr2-run2_result_12	0.47
monomer-100-nr2-run2_result_130	0.53
monomer-100-nr2-run2_result_131	0.52
monomer-100-nr2-run2_result_132	0.55
monomer-100-nr2-run2_result_133	0.51
monomer-100-nr2-run2_result_134	0.47
monomer-100-nr2-run2_result_135	0.50
monomer-100-nr2-run2_result_136	0.59
monomer-100-nr2-run2_result_137	0.47
monomer-100-nr2-run2_result_138	0.52
monomer-100-nr2-run2_result_139	0.51
monomer-100-nr2-run2_result_13	0.43
monomer-100-nr2-run2_result_140	0.61
monomer-100-nr2-run2_result_141	0.51
monomer-100-nr2-run2_result_142	0.57
monomer-100-nr2-run2_result_143	0.49
monomer-100-nr2-run2_result_144	0.58
monomer-100-nr2-run2_result_145	0.52
monomer-100-nr2-run2_result_146	0.52
monomer-100-nr2-run2_result_147	0.54
monomer-100-nr2-run2_result_148	0.50
monomer-100-nr2-run2_result_149	0.45
monomer-100-nr2-run2_result_14	0.61
monomer-100-nr2-run2_result_150	0.58
monomer-100-nr2-run2_result_151	0.48
monomer-100-nr2-run2_result_152	0.60
monomer-100-nr2-run2_result_153	0.58
monomer-100-nr2-run2_result_154	0.50
monomer-100-nr2-run2_result_155	0.66
monomer-100-nr2-run2_result_156	0.47
monomer-100-nr2-run2_result_157	0.57
monomer-100-nr2-run2_result_158	0.55
monomer-100-nr2-run2_result_159	0.57
monomer-100-nr2-run2_result_15	0.53
monomer-100-nr2-run2_result_160	0.60
monomer-100-nr2-run2_result_161	0.56
monomer-100-nr2-run2_result_162	0.47
monomer-100-nr2-run2_result_163	0.55
monomer-100-nr2-run2_result_164	0.46
monomer-100-nr2-run2_result_165	0.71
monomer-100-nr2-run2_result_166	0.53
monomer-100-nr2-run2_result_167	0.59
monomer-100-nr2-run2_result_168	0.47
monomer-100-nr2-run2_result_169	0.59
monomer-100-nr2-run2_result_16	0.59
monomer-100-nr2-run2_result_170	0.70
monomer-100-nr2-run2_result_171	0.48
monomer-100-nr2-run2_result_172	0.52
monomer-100-nr2-run2_result_173	0.64
monomer-100-nr2-run2_result_174	0.56
monomer-100-nr2-run2_result_175	0.51
monomer-100-nr2-run2_result_176	0.52
monomer-100-nr2-run2_result_177	0.51
monomer-100-nr2-run2_result_178	0.47
monomer-100-nr2-run2_result_179	0.56
monomer-100-nr2-run2_result_17	0.47
monomer-100-nr2-run2_result_180	0.43
monomer-100-nr2-run2_result_181	0.58
monomer-100-nr2-run2_result_182	0.65
monomer-100-nr2-run2_result_183	0.46
monomer-100-nr2-run2_result_184	0.47
monomer-100-nr2-run2_result_185	0.43
monomer-100-nr2-run2_result_186	0.48
monomer-100-nr2-run2_result_187	0.42
monomer-100-nr2-run2_result_188	0.71
monomer-100-nr2-run2_result_189	0.44
monomer-100-nr2-run2_result_18	0.42
monomer-100-nr2-run2_result_190	0.52
monomer-100-nr2-run2_result_191	0.43
monomer-100-nr2-run2_result_192	0.61
monomer-100-nr2-run2_result_193	0.43
monomer-100-nr2-run2_result_194	0.58
monomer-100-nr2-run2_result_195	0.46
monomer-100-nr2-run2_result_196	0.53
monomer-100-nr2-run2_result_197	0.51
monomer-100-nr2-run2_result_198	0.48
monomer-100-nr2-run2_result_199	0.53
monomer-100-nr2-run2_result_19	0.56
monomer-100-nr2-run2_result_1	0.48
monomer-100-nr2-run2_result_200	0.49
monomer-100-nr2-run2_result_201	0.58
monomer-100-nr2-run2_result_202	0.55
monomer-100-nr2-run2_result_203	0.60
monomer-100-nr2-run2_result_204	0.51
monomer-100-nr2-run2_result_205	0.57
monomer-100-nr2-run2_result_206	0.49
monomer-100-nr2-run2_result_207	0.54
monomer-100-nr2-run2_result_208	0.41
monomer-100-nr2-run2_result_209	0.50
monomer-100-nr2-run2_result_20	0.54
monomer-100-nr2-run2_result_210	0.50
monomer-100-nr2-run2_result_211	0.42
monomer-100-nr2-run2_result_212	0.62
monomer-100-nr2-run2_result_213	0.48
monomer-100-nr2-run2_result_214	0.41
monomer-100-nr2-run2_result_215	0.50
monomer-100-nr2-run2_result_216	0.44
monomer-100-nr2-run2_result_217	0.47
monomer-100-nr2-run2_result_218	0.48
monomer-100-nr2-run2_result_219	0.51
monomer-100-nr2-run2_result_21	0.41
monomer-100-nr2-run2_result_220	0.50
monomer-100-nr2-run2_result_221	0.53
monomer-100-nr2-run2_result_222	0.54
monomer-100-nr2-run2_result_223	0.51
monomer-100-nr2-run2_result_224	0.52
monomer-100-nr2-run2_result_225	0.43
monomer-100-nr2-run2_result_226	0.44
monomer-100-nr2-run2_result_227	0.65
monomer-100-nr2-run2_result_228	0.39
monomer-100-nr2-run2_result_229	0.48
monomer-100-nr2-run2_result_22	0.58
monomer-100-nr2-run2_result_230	0.45
monomer-100-nr2-run2_result_231	0.47
monomer-100-nr2-run2_result_232	0.51
monomer-100-nr2-run2_result_233	0.50
monomer-100-nr2-run2_result_234	0.47
monomer-100-nr2-run2_result_235	0.46
monomer-100-nr2-run2_result_236	0.49
monomer-100-nr2-run2_result_237	0.53
monomer-100-nr2-run2_result_238	0.54
monomer-100-nr2-run2_result_239	0.48
monomer-100-nr2-run2_result_23	0.51
monomer-100-nr2-run2_result_240	0.42
monomer-100-nr2-run2_result_241	0.53
monomer-100-nr2-run2_result_242	0.67
monomer-100-nr2-run2_result_243	0.47
monomer-100-nr2-run2_result_244	0.57
monomer-100-nr2-run2_result_245	0.53
monomer-100-nr2-run2_result_246	0.53
monomer-100-nr2-run2_result_247	0.51
monomer-100-nr2-run2_result_248	0.55
monomer-100-nr2-run2_result_249	0.52
monomer-100-nr2-run2_result_24	0.52
monomer-100-nr2-run2_result_250	0.51
monomer-100-nr2-run2_result_251	0.54
monomer-100-nr2-run2_result_252	0.51
monomer-100-nr2-run2_result_253	0.52
monomer-100-nr2-run2_result_254	0.45
monomer-100-nr2-run2_result_255	0.56
monomer-100-nr2-run2_result_256	0.55
monomer-100-nr2-run2_result_257	0.57
monomer-100-nr2-run2_result_258	0.61
monomer-100-nr2-run2_result_259	0.55
monomer-100-nr2-run2_result_25	0.47
monomer-100-nr2-run2_result_260	0.51
monomer-100-nr2-run2_result_261	0.60
monomer-100-nr2-run2_result_262	0.44
monomer-100-nr2-run2_result_263	0.49
monomer-100-nr2-run2_result_264	0.65
monomer-100-nr2-run2_result_265	0.45
monomer-100-nr2-run2_result_266	0.58
monomer-100-nr2-run2_result_267	0.65
monomer-100-nr2-run2_result_268	0.46
monomer-100-nr2-run2_result_269	0.53
monomer-100-nr2-run2_result_26	0.57
monomer-100-nr2-run2_result_270	0.42
monomer-100-nr2-run2_result_271	0.44
monomer-100-nr2-run2_result_272	0.57
monomer-100-nr2-run2_result_273	0.52
monomer-100-nr2-run2_result_274	0.50
monomer-100-nr2-run2_result_275	0.62
monomer-100-nr2-run2_result_276	0.49
monomer-100-nr2-run2_result_277	0.53
monomer-100-nr2-run2_result_278	0.61
monomer-100-nr2-run2_result_279	0.44
monomer-100-nr2-run2_result_27	0.46
monomer-100-nr2-run2_result_280	0.48
monomer-100-nr2-run2_result_281	0.52
monomer-100-nr2-run2_result_282	0.51
monomer-100-nr2-run2_result_283	0.45
monomer-100-nr2-run2_result_284	0.48
monomer-100-nr2-run2_result_285	0.54
monomer-100-nr2-run2_result_286	0.45
monomer-100-nr2-run2_result_287	0.52
monomer-100-nr2-run2_result_288	0.51
monomer-100-nr2-run2_result_289	0.58
monomer-100-nr2-run2_result_28	0.55
monomer-100-nr2-run2_result_290	0.52
monomer-100-nr2-run2_result_291	0.46
monomer-100-nr2-run2_result_292	0.49
monomer-100-nr2-run2_result_293	0.53
monomer-100-nr2-run2_result_294	0.50
monomer-100-nr2-run2_result_295	0.69
monomer-100-nr2-run2_result_296	0.45
monomer-100-nr2-run2_result_297	0.54
monomer-100-nr2-run2_result_298	0.41
monomer-100-nr2-run2_result_299	0.47
monomer-100-nr2-run2_result_29	0.52
monomer-100-nr2-run2_result_2	0.42
monomer-100-nr2-run2_result_300	0.47
monomer-100-nr2-run2_result_301	0.55
monomer-100-nr2-run2_result_302	0.49
monomer-100-nr2-run2_result_303	0.50
monomer-100-nr2-run2_result_304	0.63
monomer-100-nr2-run2_result_305	0.53
monomer-100-nr2-run2_result_306	0.47
monomer-100-nr2-run2_result_307	0.56
monomer-100-nr2-run2_result_308	0.56
monomer-100-nr2-run2_result_30	0.52
monomer-100-nr2-run2_result_31	0.53
monomer-100-nr2-run2_result_32	0.45
monomer-100-nr2-run2_result_33	0.50
monomer-100-nr2-run2_result_34	0.59
monomer-100-nr2-run2_result_35	0.56
monomer-100-nr2-run2_result_36	0.47
monomer-100-nr2-run2_result_37	0.61
monomer-100-nr2-run2_result_38	0.65
monomer-100-nr2-run2_result_39	0.48
monomer-100-nr2-run2_result_3	0.63
monomer-100-nr2-run2_result_40	0.49
monomer-100-nr2-run2_result_41	0.53
monomer-100-nr2-run2_result_42	0.47
monomer-100-nr2-run2_result_43	0.56
monomer-100-nr2-run2_result_44	0.46
monomer-100-nr2-run2_result_45	0.46
monomer-100-nr2-run2_result_46	0.53
monomer-100-nr2-run2_result_47	0.54
monomer-100-nr2-run2_result_48	0.51
monomer-100-nr2-run2_result_49	0.56
monomer-100-nr2-run2_result_4	0.47
monomer-100-nr2-run2_result_50	0.66
monomer-100-nr2-run2_result_51	0.47
monomer-100-nr2-run2_result_52	0.48
monomer-100-nr2-run2_result_53	0.52
monomer-100-nr2-run2_result_54	0.46
monomer-100-nr2-run2_result_55	0.51
monomer-100-nr2-run2_result_56	0.44
monomer-100-nr2-run2_result_57	0.50
monomer-100-nr2-run2_result_58	0.56
monomer-100-nr2-run2_result_59	0.72
monomer-100-nr2-run2_result_5	0.57
monomer-100-nr2-run2_result_60	0.50
monomer-100-nr2-run2_result_61	0.56
monomer-100-nr2-run2_result_62	0.56
monomer-100-nr2-run2_result_63	0.46
monomer-100-nr2-run2_result_64	0.47
monomer-100-nr2-run2_result_65	0.54
monomer-100-nr2-run2_result_66	0.59
monomer-100-nr2-run2_result_67	0.55
monomer-100-nr2-run2_result_68	0.53
monomer-100-nr2-run2_result_69	0.44
monomer-100-nr2-run2_result_6	0.53
monomer-100-nr2-run2_result_70	0.54
monomer-100-nr2-run2_result_71	0.56
monomer-100-nr2-run2_result_72	0.49
monomer-100-nr2-run2_result_73	0.58
monomer-100-nr2-run2_result_74	0.53
monomer-100-nr2-run2_result_75	0.54
monomer-100-nr2-run2_result_76	0.53
monomer-100-nr2-run2_result_77	0.48
monomer-100-nr2-run2_result_78	0.50
monomer-100-nr2-run2_result_79	0.53
monomer-100-nr2-run2_result_7	0.49
monomer-100-nr2-run2_result_80	0.50
monomer-100-nr2-run2_result_81	0.59
monomer-100-nr2-run2_result_82	0.49
monomer-100-nr2-run2_result_83	0.48
monomer-100-nr2-run2_result_84	0.48
monomer-100-nr2-run2_result_85	0.43
monomer-100-nr2-run2_result_86	0.55
monomer-100-nr2-run2_result_87	0.60
monomer-100-nr2-run2_result_88	0.55
monomer-100-nr2-run2_result_89	0.54
monomer-100-nr2-run2_result_8	0.43
monomer-100-nr2-run2_result_90	0.63
monomer-100-nr2-run2_result_91	0.55
monomer-100-nr2-run2_result_92	0.49
monomer-100-nr2-run2_result_93	0.49
monomer-100-nr2-run2_result_94	0.48
monomer-100-nr2-run2_result_95	0.47
monomer-100-nr2-run2_result_96	0.44
monomer-100-nr2-run2_result_97	0.52
monomer-100-nr2-run2_result_98	0.46
monomer-100-nr2-run2_result_99	0.47
monomer-100-nr2-run2_result_9	0.52
monomer-200-nr2-run1_result_0	0.43
monomer-200-nr2-run1_result_10	0.40
monomer-200-nr2-run1_result_11	0.42
monomer-200-nr2-run1_result_12	0.47
monomer-200-nr2-run1_result_13	0.42
monomer-200-nr2-run1_result_14	0.42
monomer-200-nr2-run1_result_15	0.43
monomer-200-nr2-run1_result_16	0.39
monomer-200-nr2-run1_result_17	0.41
monomer-200-nr2-run1_result_18	0.41
monomer-200-nr2-run1_result_19	0.48
monomer-200-nr2-run1_result_1	0.44
monomer-200-nr2-run1_result_20	0.42
monomer-200-nr2-run1_result_21	0.46
monomer-200-nr2-run1_result_22	0.47
monomer-200-nr2-run1_result_23	0.40
monomer-200-nr2-run1_result_24	0.42
monomer-200-nr2-run1_result_25	0.40
monomer-200-nr2-run1_result_26	0.49
monomer-200-nr2-run1_result_27	0.40
monomer-200-nr2-run1_result_28	0.44
monomer-200-nr2-run1_result_29	0.42
monomer-200-nr2-run1_result_2	0.38
monomer-200-nr2-run1_result_30	0.44
monomer-200-nr2-run1_result_31	0.46
monomer-200-nr2-run1_result_32	0.40
monomer-200-nr2-run1_result_33	0.47
monomer-200-nr2-run1_result_34	0.44
monomer-200-nr2-run1_result_35	0.45
monomer-200-nr2-run1_result_3	0.40
monomer-200-nr2-run1_result_4	0.45
monomer-200-nr2-run1_result_5	0.44
monomer-200-nr2-run1_result_6	0.48
monomer-200-nr2-run1_result_7	0.41
monomer-200-nr2-run1_result_8	0.42
monomer-200-nr2-run1_result_9	0.42
monomer-200-nr2-run2_result_0	0.45
monomer-200-nr2-run2_result_10	0.49
monomer-200-nr2-run2_result_11	0.39
monomer-200-nr2-run2_result_12	0.43
monomer-200-nr2-run2_result_13	0.44
monomer-200-nr2-run2_result_14	0.46
monomer-200-nr2-run2_result_15	0.48
monomer-200-nr2-run2_result_16	0.47
monomer-200-nr2-run2_result_17	0.47
monomer-200-nr2-run2_result_18	0.39
monomer-200-nr2-run2_result_19	0.46
monomer-200-nr2-run2_result_1	0.45
monomer-200-nr2-run2_result_20	0.40
monomer-200-nr2-run2_result_21	0.41
monomer-200-nr2-run2_result_22	0.41
monomer-200-nr2-run2_result_23	0.45
monomer-200-nr2-run2_result_24	0.40
monomer-200-nr2-run2_result_25	0.39
monomer-200-nr2-run2_result_26	0.50
monomer-200-nr2-run2_result_27	0.44
monomer-200-nr2-run2_result_28	0.39
monomer-200-nr2-run2_result_29	0.41
monomer-200-nr2-run2_result_2	0.40
monomer-200-nr2-run2_result_30	0.45
monomer-200-nr2-run2_result_31	0.40
monomer-200-nr2-run2_result_32	0.43
monomer-200-nr2-run2_result_33	0.46
monomer-200-nr2-run2_result_34	0.49
monomer-200-nr2-run2_result_35	0.38
monomer-200-nr2-run2_result_36	0.42
monomer-200-nr2-run2_result_37	0.49
monomer-200-nr2-run2_result_38	0.42
monomer-200-nr2-run2_result_3	0.46
monomer-200-nr2-run2_result_4	0.43
monomer-200-nr2-run2_result_5	0.45
monomer-200-nr2-run2_result_6	0.42
monomer-200-nr2-run2_result_7	0.50
monomer-200-nr2-run2_result_8	0.43
monomer-200-nr2-run2_result_9	0.45
monomer-300-nr2-run1_result_0	0.44
monomer-300-nr2-run1_result_1	0.36
monomer-300-nr2-run1_result_2	0.41
monomer-300-nr2-run1_result_3	0.42
monomer-300-nr2-run1_result_4	0.44
monomer-300-nr2-run1_result_5	0.39
monomer-300-nr2-run1_result_6	0.35
monomer-300-nr2-run2_result_0	0.42
monomer-300-nr2-run2_result_1	0.43
monomer-300-nr2-run2_result_2	0.42
monomer-300-nr2-run2_result_3	0.39
monomer-300-nr2-run2_result_4	0.41
monomer-300-nr2-run2_result_5	0.39
monomer-300-nr2-run2_result_6	0.37
monomer-300-nr2-run2_result_7	0.40
monomer-300-nr2-run2_result_8	0.38
