# Supplementary material for: AlphaDesign: a de novo protein design framework based on AlphaFold
Source: Mol Syst Biol. 2025 Jun 17;21(9):1166–89. doi: 10.1038/s44320-025-00119-z (PMC12405559; doi:10.1038/s44320-025-00119-z)
Supplement: Supplementary file 5 — Source data Fig. 3 [file 44320_2025_119_MOESM5_ESM.zip › Figure_3/3D/rf-monomer-100-af2-scores.csv]

name	index	sequence	sc_rmsd	sc_tm	plddt	ptm	pae	ipae	mpae
design_0	0	EELKELEEKVLKLIEELLKLAEELIKKGYTWAEKYAKILKEWLKAKADKSVPKEELVKTTKEALEAAKEFLEILYEELGLISEEEYEERIELLEEKEELL	0.5612987847055736	0.9773202840427916	0.9338833689689636	0.7915644645690918	3.491852283477783	nan	inf
design_0	1	EELEKLEKEVLELIEELLKLAEELIKKGIKEAEKYAKKLKEYLEALKDKSVPLEELKKVKKETLKAAKEFIEELYEKYKLISKEEAEKRKKLLEEAEKLI	0.6179175382991396	0.9731443080698071	0.912195086479187	0.7461416125297546	4.03366231918335	nan	inf
design_0	2	SELEKLLEETEKLIEELKKLAEELIKEGIEEAKPYLEKLKEYLAARADPSLSPEELKKITLETLELAEEFIKKLYEEYKLISKEEAEKRLKLLEEVRKLL	1.1363447212693454	0.9182907755624137	0.8849477171897888	0.7204083204269409	4.3389410972595215	nan	inf
design_0	3	MELEELKEKYLELVEKLKELAEELIKEGKKEAEPYLEILERFLEVLKDKSVPEEERRKVELEAADAMIEFIDILEKEYGLISKEEAEEMKKLLKEVKELL	0.677844004965272	0.9706357552182269	0.9067569375038147	0.7598206996917725	4.180516242980957	nan	inf
design_0	4	SSLEELEEEVEELIEELKELAKELVEEGHEWAEEYLELLERYLEAREDKSVPEEELIAIEKEALEAAKEFIKYLQEELGLISEEEAEERLALLEEAEERL	0.9708543743429086	0.9609935835068337	0.9482564926147461	0.8388776779174805	2.9482195377349854	nan	inf
design_0	5	AELAELLEQTRALVEELAALAKALVAEGHEWAKPYLDTLEAYLAALADASVPADELRATTLAALDAAADFVRYLEEELGLISPEEAAERLALLERVRALL	0.673606770243973	0.9677931007677383	0.9397242665290833	0.8203912973403931	2.9890501499176025	nan	inf
design_0	6	AELEELEEEVLELVEELRELARELVEEGHEWARPYLETLERWLEALEDESVPEEELKAVTLAALDAAREFVERLREELGLISEEEAERWLALLERRAALL	1.203277472772896	0.9089463449329869	0.9262759685516357	0.8000731468200684	3.411090850830078	nan	inf
design_0	7	EELEKLEEEVLKLVRELAALAKELVAKGHKEAEPYLATLERYLAALADPSLAPEELTAISKEAADAAIEFLKKLYEEYGLISKEEYEERVKLLKEYRERL	0.7172777761488922	0.9645918322276265	0.938160240650177	0.8022829294204712	3.1847431659698486	nan	inf
design_0	8	AERAALEAAVLQLVQELAKLAAELVAQGVEWAKPYLDTLQAYLAARADPSLPAAERVAIAKEALDAAIAFVERLETELGLITPEEAAARKALLAEHRALL	0.6226215266845224	0.9725689771176387	0.9478719830513	0.8372420072555542	2.824424982070923	nan	inf
design_0	9	EELEKLEEEVLKLIEELKKLAKELIEKGYEEAKEYLETLERYLAALEDESLPEEERERIEKEALDKAIEFIKILYEKYKLISKEEAEKRIALLEERRKLL	0.6207385980797971	0.9727207844507493	0.9244606494903564	0.7786761522293091	3.6684350967407227	nan	inf
design_0	10	AELEELLAKTEELVKELAKLAEELVKKGIKEAEPYLKTLKEWLAAQADPSVPEEKLKEITLKALDKAIEFIEILYKEYGLISEEEAEERIELLKKVKELL	0.8470472457830558	0.9522491317371565	0.9346360564231873	0.8057104349136353	3.1506760120391846	nan	inf
design_0	11	AALAALEAAALALFEELAKLAKELVKEGIKEAEPYLKTLEEWLATRADPSVPAEERKAVTLAALDAAADFVERLYTEYGLITPEEAEARLALLAEVRARL	0.6155442806513323	0.9731503179333697	0.937985360622406	0.8164544105529785	2.945950984954834	nan	inf
design_0	12	SELEKLEKEFLELIKELKKLAKELVKKGHEEAKPYLELLEKLLKALADKSLPEEELKKITLEAADAAKEFILILEKEYKLISPEEAKKKLALLDEVEKLV	0.4944945488591895	0.9825745468074842	0.9274448752403259	0.7970123291015625	3.3318209648132324	nan	inf
design_0	13	AERAALLAEARALAEELLALARELIKEGYEWARPYAELLEAYLAALADPSLAPEELRAVTRAALDAAEAFLDRLRDELGLVSPERAAERRALLARVRALL	0.7576183446415334	0.9609585401561571	0.913073718547821	0.787531852722168	3.50242018699646	nan	inf
design_0	14	SELEELEEEVLKLVEELKKLAEELVKEGHEWAKPYLDTLTEYLAVRADPSTPEEERRRVELEALDAAIDFIEKLYEELGLISEEEAERRIELLERRRELL	0.677511341837371	0.9673233271296153	0.9602444171905518	0.8533934354782104	2.6381945610046387	nan	inf
design_0	15	EEEEELERRALELVRELAELAEELVEEGEEWAEPYLETLKRYLATLADPSVPEEERVAVTKEALEAAEEFVRYLEEELGLLSEEEAEERLALLEEVRERL	0.6903091617561528	0.966035393280714	0.9332510232925415	0.8004562854766846	3.2752273082733154	nan	inf
design_0	16	SELEELKEKVKKLVKELKELAKKLVKEGVEEAKPYLELLERYLEALEDESLPEEEKKRIAKEALDAAIEFIEKLEKEYGLISKEKAEEMKKLLEEYKELL	0.7384443697073388	0.9648642437350935	0.9406558871269226	0.8035000562667847	3.080467700958252	nan	inf
design_0	17	SELEKLEKEEIELMEELKKLAEELIKKGYEWAKPYLETLEKYLETLKDKSVPLEEKIKIRKEALEAAIEFIDILEKELGLISKEEAEKRKKLLEEVKKKL	0.6226171440710239	0.9732301041879674	0.9443314671516418	0.8220119476318359	3.0982840061187744	nan	inf
design_0	18	KELEELEKKYLELVKELAKLAEELVKKGIKEAEEYLKTLKEYLEAKEDESLPEEELKKIEKEAAEKAIEFIKKLYEELGLISEEEAKERIELLKKRKELL	0.565967508858089	0.9770083644373089	0.9242653250694275	0.7709113359451294	3.637939691543579	nan	inf
design_0	19	SSLEELKKKTIELVKELKELAEKLIKEGYEEAKEYLEILEKYLKALADKSVPEEELKRVTKEALEAAKDFIEKLYEEYGLISKEKAEEMKKLLDEVEKLL	0.9082426196204398	0.963869740490698	0.90509033203125	0.7468217611312866	4.02393102645874	nan	inf
design_0	20	AALAALEARVRALMEELLALAKKLVAEGHKEAEPYAKTLEAWLAALADPSLPEEELVAITKEALAAAREFIEKLREEYGLISEEEAEERLALLEEREALL	0.5724329629715665	0.9766997361505938	0.9428527355194092	0.8176743984222412	2.905992031097412	nan	inf
design_0	21	SELEELEEKVIKLIEELKKLAEELIKEGVEWAKPYLEKLKEYLEALKDESVPEEELKKISKETLEAAKEFIEKLREELGLISEEEAEERLKLLEEHEKLL	0.7500007936645974	0.9608589240864337	0.9066399335861206	0.7505887746810913	4.004993915557861	nan	inf
design_0	22	AALAALEAAVRALVKELLELAKKLIKEGHEFAKPYAKTLEEWLATLADPSVPQEERTKVSLEALAAAKDFITYLRDELGLISPEEAEARLALLDEYAERL	0.6238512069679278	0.9730782897912769	0.9334460496902466	0.8055566549301147	3.1081721782684326	nan	inf
design_0	23	AALAALEAAFLALVEELAKLAKELVKEGYKWAEPYLKTLERYLAALADPSLPEEERRAIAREAAAAAREFVEILHEELGLITAEEAEARLALLAEVEALL	0.7778292435242977	0.9587127388623586	0.9353471398353577	0.8123766183853149	3.0682764053344727	nan	inf
design_0	24	AALAALQQQVLALMKELLELAKKLIKEGVEEAKPYAETLEEYLKTLADPSTPADERRAVAKAALAAAKDFIKTLYEKYKLISKEKADQMLALLDQYEALL	0.5940169522233055	0.9749472426755981	0.926435649394989	0.7960185408592224	3.29927659034729	nan	inf
design_0	25	KEEEELEKKTLELVEELKELAKELIKEGVKEAEPYLKLLEEWLAVKKDESVPEEERKKVTKEALKAAKEFVKYLYEEKGLISEEEAKERLELLEEVEKRI	0.6287836302840449	0.9720098141808249	0.9182183742523193	0.7672985196113586	3.753472089767456	nan	inf
design_0	26	EELKKLEEEYLKLVKELLKLAEKLIKEGYKFAEKYAKILKEFLETQKDKSVPEEEKKKVTKEALKAAKEFIDILEKELKLISPEEAEKMKKLLEEVEKIL	1.0663251777550544	0.9271033180381226	0.8690093159675598	0.6729421019554138	5.190889835357666	nan	inf
design_0	27	KELEELEKKTLELVKELLKLAKELIAKGEEWAKPYAEKLEAWLKAKADPSLPAEELRAITLETLDAAKDFIKKLETELKLISPEEAKERLALLEEVAKLL	3.7834035983604384	0.6019317136758039	0.845367431640625	0.6605883836746216	6.080063343048096	nan	inf
design_0	28	SELKELEEEVLELFKELKELAEKLVKEGYEWAKPYLETLKKFLEAKKDKSLPKEELVKISKEALDKAKEFIEKLYKELKLISKEEAEKYKKLLEKYEELL	0.5991934146216291	0.9747828243344301	0.9290213584899902	0.78946453332901	3.462601900100708	nan	inf
design_0	29	SELEKLEKEVLELVEELKELAEKLIKEGYEWAKPYLEKLKKYLEAKKDKTIKKEELVKISKEALEAAIEFIEKLEKELKLISKEEAEEKKKLLKEYKEIL	0.5847836046184713	0.9756760569818003	0.9402502775192261	0.807055652141571	3.1885058879852295	nan	inf
design_0	30	SELEELEEEVIKLVEELAKLAEELVKKGHEWAKPYLETLKRYLEALKDESLPLEELKEIKLEALDKAIDFIERLREELGLISEEEAEERIALLEEAKELL	0.6444076136140519	0.9704939980039485	0.9465212821960449	0.8291933536529541	3.057399034500122	nan	inf
design_0	31	SELKELEEKTLELVEELKKLAKELIKEGKEEAKEYLEILEEWLKVKEDESVPEEEKKKVTKKALDAAIEFVKILHEEYGLISEEEAEERIKLLEEVRERI	0.6623178107107185	0.9692235149952979	0.9304298162460327	0.7997524738311768	3.3751611709594727	nan	inf
design_1	0	AAAEAEAALREKRLALLKELAEKSENKEEFEKLVEKYEAGTITPEEAKKMMEIALEVLKKEGAPESLIEAVERAIAAVDEGMEAFEEELEEILELVEEEE	0.8818139028840395	0.9518761163440174	0.9160892367362976	0.7653020620346069	3.53271484375	nan	inf
design_1	1	ALKEEEEELKKRILELLEKLAEKSKNKEEMNKLIEKIKAGTATPEELEKLAEEMLKVLKEEGASEALIKAMEKMKEAVKEGKEAFLEKLKEFVELVEEEE	0.7185491889994209	0.9646293582241438	0.8877153396606445	0.7114198207855225	4.513054370880127	nan	inf
design_1	2	DLEELEKKLKEEKFKFLEELAEKSENKERFKELVEKIKKGEITLEELKELMEEMLKVLKKEGAPEKLIKAMEEAIKAVDEGKEKFEEKLKEILKLIKEEK	3.5738431460569737	0.7476063692573447	0.8136851787567139	0.6500200033187866	6.99751615524292	nan	inf
design_1	3	EEEKKKEEEEKEKLEFMEELAEKSENKEEVKKLIEKYKKGEITKEELKKLMEEFKKVLEKEGAPKELIEAMEKAIEAVDKGIEEFEEKLKEFLELVKKEK	4.144871412077197	0.5239786784183841	0.7654369473457336	0.576346218585968	9.130057334899902	nan	inf
design_1	4	AAAAAEAAEKAKRLALWEELAEKSENKEEMNKLIEKIKAGTITAEELKELYKEMLEVLKKEGAPEELIKAMEKIIKAVDEGKEAAEKAEKEYLELVEKLK	1.121794130352745	0.9237900040717499	0.8938608169555664	0.7278339862823486	4.141313552856445	nan	inf
design_1	5	AAAAEEAALKEEKLKLLEELAEKSENKEEMNRLIEKYKAGTITPEELKELGTMMLEVLKKEGAPEELIAAMEAIIKAVDEGKEAAEKEFEKFLKLVKELK	0.6794681639849532	0.9681855430099242	0.8900074362754822	0.7146928906440735	4.379595756530762	nan	inf
design_1	6	SSALEEEKLKEKILKLLEELAEKSENKEKVLKLIEKYKEGKITPEELKELGEEMLEVLKKLGAPEELIKAVEEMIKAVDKGKEAFEKELKKFLELVEKEK	1.2914312396285075	0.9189499803084451	0.8894492983818054	0.705660343170166	4.706756114959717	nan	inf
design_1	7	AAAAAAAAAAAAAAAFLDALAARAPDAAKAAALIAKLRAGTITPAEAKELFAMFLEVLEREGAPASLLAAVRAAIAAVDAGKAAAAAALAAILALLAAEA	1.6639014006789277	0.8694504585547561	0.7452531456947327	0.6353498101234436	7.300737380981445	nan	inf
design_1	8	MEAEKEEKLKKKRLELLEELAKKSENKERFEELVKKYRAGEITAEELKEMGEMMLEVLKKEGAPEELIKAMEKVIKAVDEGKEAAEKEFEKFLELVEKEE	1.7717700331914705	0.8392693843754269	0.8672218322753906	0.6816571354866028	5.58903694152832	nan	inf
design_1	9	AAAAAEAAEKAAITALLDELAALAENKDEVAALIAKLKAGTITAAELKALAATFLAVLKKQGAPAALQAAVAAAIAAVDKGKAAYKEALKAYLALVKAEA	1.0530562161454378	0.9302553090286712	0.8221365213394165	0.641907811164856	5.73955774307251	nan	inf
design_1	10	ALAEELARLKAERLAFLRELAERAEDKEEFAALVAKLEAGTITPEEARALWERALAVLRAEGAPAELLAAMEAAIAAVDEGMEAFLAELEALLALRREAA	12.575781633192772	0.28109212033728415	0.8648177981376648	0.664691150188446	7.424543380737305	nan	inf
design_1	11	SLEKKEEELKKKKLEFLKELAEKSENKEKVKKLIEKIEKGEATMEELKELGKEMEKVFKKEGAPEEIIAAIKKAIKAADEGKEAYEKELEKLLKLIEEEK	0.882104741500783	0.9476098473003818	0.877460777759552	0.6909915208816528	5.013326644897461	nan	inf
design_1	12	AAAEKEKEKKERKLAFLKELAEKSENKEEVNELIEKIEAGTATMEELKKLAKEFLEVFKKEGAPEEIIEAMKKAIEAVDKGKEEFEEKLEELLKLIEEEE	1.0256897704877506	0.9330154145851232	0.8821983337402344	0.6886225938796997	4.589337348937988	nan	inf
design_1	13	SHHHEEEELKKKKLELLEKLAEKSKNKEKMKKLIEKIKKGEITKEEAKELAEEILKVLKEEGAPEELIEAVEKIIKAVDEGMEKFEEKLKEFLELVEKEE	1.0783160284657083	0.9282826851624862	0.8781962394714355	0.7120521068572998	5.083621501922607	nan	inf
design_1	14	SLLEELEKLRKEILKLLEELAEKSENKEEVKELVKKIVAGEATPEELKKLAEEILEVLKKEGAPKELIEAVEKMIEAVDKGKEEFLKELKKFVELVKKEK	1.2639059679074054	0.9085861145949129	0.8486171364784241	0.6593987345695496	5.879641056060791	nan	inf
design_1	15	AAAAEAAALKAKILALLEELAEKSKNKEEMNKLIEKLKAGTITKEEAKKLFEEMLKVLKEEGAPEELIKAVEKAIKAVDKGMEEFEKELKKLVELVEKEE	1.3139488951428233	0.9060059555797235	0.8756771683692932	0.6904072165489197	4.711520671844482	nan	inf
design_1	16	SMAKEEEELRKEELEFLEELVEKSENKERMAELVKKIKEGKATPEELKELFEEILKVLKKEGAPEELIEAVERAIEAVDKGIEEFRKELRKLLELIKEEE	0.7982903376965098	0.957003112995859	0.880107581615448	0.7017746567726135	4.877732753753662	nan	inf
design_1	17	SLEELLKKLEEEKFKLLEELAKKSKNKEEMEKLIKKIKEGTATAEELKKLGEEILKVLKEEGAPEELIEAVEEAIKAADEGKEAYEKALERLIKLVKEEK	1.0025963381353942	0.936155517177587	0.8341050744056702	0.64470374584198	6.4707512855529785	nan	inf
design_1	18	SLLAEKAELEERRLAFLEELAEKSENKERVLELIEKYKAGTITPEEARELGEEFLEVLKREGAPEALIAAMERVIAAVDEGMEAAEEALEEFLELVEEEE	10.131339080504242	0.2582328923723491	0.7347785830497742	0.5749680399894714	10.545226097106934	nan	inf
design_1	19	GMAEELEKLKEKRLKFLEELAEKSENKEEMQELIDKYKKGTITPEELKKLYEEMLKVLKKEGASEELIKAMEKAIEAVDKGKEEFLKEEEKILELIEKEE	0.9597950428290147	0.9404532107271848	0.8970845341682434	0.7366984486579895	4.359867095947266	nan	inf
design_1	20	AAAEEEEALRAARRALLRELAEKSANKAEVEELIAKIEAGTITPEELKRLFEEFLAVLEEEGAPEALKAAVREVIAAVDEGLEKAEEALRRLLELVAAEA	0.935030319786957	0.9419997657467823	0.7993400692939758	0.6359837055206299	7.620856285095215	nan	inf
design_1	21	MEEEEEEELRERKLKYLKELAEKSEDKEEVEKLIKLYEEGKITPEEARRLGEIFLEVLKKEGAPEKIIAAVERAIEAVDEGKEAYEEALEELLELLEEEA	1.1015967205634871	0.9249112289275376	0.8662900924682617	0.6791778802871704	5.7100701332092285	nan	inf
design_1	22	SMAEEEAKKKAKKLAFLEELAEKSENKEEVNALIEKYKAGTITPEELKKLGEEILKVLKKLGAPEKLIEAVEKVIKAVDKGKEEAEKELEKLLKLVEEEK	0.6522626253449176	0.9707487826472483	0.8757860660552979	0.6856057643890381	5.073520183563232	nan	inf
design_1	23	SLEELLERLRERRLRLLEELAEKSENKEEALELIEKIKAGTATPEELKKLAEMMLEVLKKEGAPEELIEAMERVIEAVDEGKEAAEEEFEEFLELVEEEE	1.4353708884181773	0.8890829924347369	0.8063268661499023	0.6317746043205261	7.382395267486572	nan	inf
design_1	24	AAAAAAAAARAARLAALRALAARAADAAAVEALVAKLEAGTITAAERRALWAAILAVLEAEGAPAALRAAVAAAAAAVDAGAAADAEALAALLALRAAAA	1.6985381278055167	0.8527286041250822	0.6844477653503418	0.5856351256370544	9.921789169311523	nan	inf
design_1	25	ALAALEAARRARRLALLEELAALAEDRERVAALIEKYRAGTITPEEARELWERFEEVLKREGASPALIEAMRRAREAVEEGREKFEEEFERFLELREKEA	1.6820325231719766	0.8540611680948278	0.8055877685546875	0.626798152923584	6.690871715545654	nan	inf
design_1	26	AKEAAEKAKKEAKLKFLEELAEKSENKERVKELIEKYKKGEITLEELKELLEEFLKVLKKEGASEELIKAMEKAIKAVDKGKEEFEKELEKILELLKKEK	0.9566352580897923	0.9395486385827744	0.8663450479507446	0.6804931163787842	5.373485088348389	nan	inf
design_1	27	GAAAEAAARRERRMAILEELAEKSEEKERVEELIEKLRAGTITPEEARELVKMMEEVLKKEGAPEELIEAMKRIREAVDEGMEAAEEEWERFLELREALE	0.8166403899063434	0.9551775984292482	0.9244105219841003	0.7938868403434753	3.4309608936309814	nan	inf
design_1	28	SLEEEEEEERKERFEFLEELAEKSENKERFKKLVEKIKKGTATPEELKELMEEIKKVLEKEGAPEELIEAVERAIEAVDKGKEEYEEELRKILELVKKLE	0.8014958181657247	0.9553776153706349	0.8901618123054504	0.7239344120025635	4.767769813537598	nan	inf
design_1	29	MAKEEEEKLKKEKLELLEELAEKSENKEEMKKLIEKYKKGEITPAEAKELGQMMLEVLKKEGAPEKLIEAIQKMIEAVDKGMEEFEKKLKEFLELVKKEK	0.8292222175440547	0.9554461629233042	0.8731153607368469	0.66465824842453	5.325379371643066	nan	inf
design_1	30	ALAAEEAAEEAARFAFLEELAEKSENKEEFEKLVEKIKAGTITPEELAKLAEEILKVLKKEGAPAELIKAVEKVIEAVKKGKEEAEKEFRELLELVKKEA	1.1015289199354694	0.9232156939822932	0.8338819146156311	0.6564573049545288	6.202089786529541	nan	inf
design_1	31	AAAAEEEELRARRLALLRALAERSANKERVAALVAKLEAGTITPEEAKALGEEFLAVLREAGAPAELIEAMEAVIAAVDEGMEAAEEEWERFLELVEELA	0.8234402730194985	0.9556193806187946	0.8977929353713989	0.7558737993240356	4.18751859664917	nan	inf
design_10	0	MKKRVYLADDDPETKAAVEELKDLPLEEFKKALEARGFKVLVFPKTKEEDFPKVLEEVRKMMEEVGYSPEKIKKLLERFEKTLKEARKKGVDYVVVVFKK	0.9173145550008018	0.9459481899312324	0.8824948072433472	0.7209631204605103	4.736217975616455	nan	inf
design_10	1	MKKVVYLASPDPEVKAAVEELKDLPIEEFKEALEAAGFLVKVFEKIEPEEEPAVLAEVEALLREAGYPAEERAALLARFREVLEKARKEGVDYIVFVVKR	0.5665264721485839	0.9780553612403756	0.8973953723907471	0.7422972321510315	4.068817615509033	nan	inf
design_10	2	MEKVVVLASPDPAARALAAELADLPVEAFAAAAAAAGFRVLVFPKVSEADFPAVLAEVDAALAEAGVPAEERAALLARLAAALAAARAAGVDRVIVLLRR	1.1935838693935277	0.9073177667899742	0.8024398684501648	0.6331175565719604	6.212084770202637	nan	inf
design_10	3	MKKRVIIADPSEEVKKLAEELKDLPIEEFEKKAKEKGFEVLVFEKVSEEDFEKVLAEVDKLLEEVGYSPEEREKLLEEVRKTLEEARKEGVDTIIFLAKK	0.7648675598516099	0.9604514910868498	0.890035092830658	0.7163750529289246	4.44745397567749	nan	inf
design_10	4	MKKVKIITSPDPEAKKKAEELKDLPIEEFEKKLKEAGFKVLVFEKIKEEEFEEVLEKVREALKEVGYSEEEIKKILEEIEKILKEAKKEGVDYIIVVFKK	0.6872745556269537	0.9681963515976082	0.8741294741630554	0.6950097680091858	4.901484966278076	nan	inf
design_10	5	MEKRVYLASDDPDVKKLMEELKDLPIEEFKKKAAAAGYKVLVFKKSKEEEFPEILKEIEELLKEAGYSEEERKKLLERVKEELEKARKEGVDYFVFLVKK	0.7220666010687348	0.9641151477967163	0.8733295202255249	0.7014935612678528	4.9849629402160645	nan	inf
design_10	6	MEKRVYLASPDPEARAAVEALRDLPLEEFEAALKAAGFDVLVFPRVAPEEVPAVLARVDALLAAAGVAPAERAALLARVRETLARAAAEGADHLVVVLRR	1.1027698435189852	0.9218016838992007	0.8214413523674011	0.6255826950073242	6.015316486358643	nan	inf
design_10	7	MKKIKYIASPDPETKKLMEELKDLPIEEFKKKAEERGFKVLVFEKISEEEFEKVLEEVRELLKEVGVSEEEEEKLLKEIEEELKKAKEEGVDYVVVVLKK	0.9513485635393331	0.9414317150323577	0.8730736970901489	0.7085675597190857	4.897633075714111	nan	inf
design_10	8	MEKVVYLADPDPATRALVAELRDLPLEAFEAAAAARGFRVLRFEKIKEEELPAVLAEVGALLEEAGYPEEERAALLKRVKALLEEARKEGVDHFVVVFRR	0.7737857772126027	0.9585207646174492	0.8682647347450256	0.6913819313049316	5.003036022186279	nan	inf
design_10	9	MKKTVYLASSDPEAKELMEKLKDLPIEEFKKKAEEEGFKVLVFEKISEEELPKVLEEVRKLLEEVGYSPEEIEKILKEIEKALKEARERGVDTFVVLFKK	0.7933760058142604	0.956369996887918	0.8686932921409607	0.6775177121162415	5.2872395515441895	nan	inf
design_10	10	MKKRVYLADEDEETKKLMEELKDLPIEEFKKKLEEKGFLVKVFEKFSEEELPKILEEVRKLLEEVGYSEEEIEKLLKRIKEELEKARKEGYDYFVVVFKK	1.6189435468271367	0.8785790392891232	0.8834010362625122	0.7140549421310425	4.8253254890441895	nan	inf
design_10	11	MEKRVFLASPEPEARAAVERLRDLPLEEFEKALREAGFRVLVFPRAKPEDFPAILEQVRALLEEAGYPPEEIARLLARFEETLRRAAAEGVDHVVFVAPR	0.9374370916480562	0.9442542536026284	0.8997454643249512	0.7488232254981995	3.97088885307312	nan	inf
design_10	12	MKKIKIITSPDEEAKKLAKELKDLPIEEFKKKLEEKGFKVLVFEKFKEEEKEKILEEIEKMLKEVGYSEEERKELLERFKKIIEEAEKEGYDYIIVIFKK	0.9434207385777283	0.9413333636970911	0.8675649762153625	0.6780248880386353	5.1939921379089355	nan	inf
design_10	13	MEKRVYLASDDPAVKELMEKLKSLPIEEFEKAAKEAGFKVLVFPKIEEEEVPEVLEEVARLLEEAGVPPEERERLLRRIEETLEEAREEGVDYLVVLFPR	0.9815663975573985	0.9386090226148776	0.8339359760284424	0.6325714588165283	5.736049652099609	nan	inf
design_10	14	MEKRLFLASPDPEVKELVEKLKDLPIEEFKKEAEKAGFKVLVFEKSKEEEFPEILKKVEEMLKEVGYSEEERKKLLEKIEKELKKAKEEGVDYFIVVFKK	0.742568277241018	0.9625650316217172	0.8554818630218506	0.672645092010498	5.526152610778809	nan	inf
design_10	15	MKKVLYIADEDEETKKLVEKLKNLPIEEFEKELKKEGFKVLVFEKIEEEEFEEKLEELRKMLKEVGYSEEEIEKLLKKFEEKLKEARKKGYDYIVVVFKK	0.9511176808570756	0.9400967515000539	0.8704493045806885	0.6897851824760437	5.193551540374756	nan	inf
design_10	16	AAREVVLADPDPATRAAAAALAGLPLAERAAALAAAGFLVAVFPRIEPAAVPAALAEVAALLEAAGVAPAARAALLARVAATLAEAAAAGVDALTVVVRR	2.0686527935750982	0.8074392785088615	0.7605454921722412	0.6554330587387085	7.268279552459717	nan	inf
design_10	17	MKKIVYLASPDPEAKKKVEELKDLPIEEFEKKLKEAGFKVLVFEKSKEEEFPEILEKVRKELEEVGYSEEEIKKLLEEIKKTLEKARKEGVDYVVVVFKK	0.8160344949617258	0.95517438155863	0.8587793707847595	0.6816114187240601	5.438185691833496	nan	inf
design_10	18	MKKRVYLASPDPEARELVERLRDLPIDEFVAAAEAAGFDVLVFPKFKEEELPEILKEVAELLEKAGVSEEEREKLLKEFEETLKKALEEGVDYVVFVLKR	1.0312273507540004	0.9307389588146795	0.892586350440979	0.7329725623130798	4.446588039398193	nan	inf
design_10	19	AEKVVVLTSDDPAAKARAAELAPLPIEEFKAELEKAGFRVLVFPRVEEAELPAVLAEVREALAAAGVAPAEAEAELARVRAALAEARAAGADHFIVIFPR	1.3331727646994214	0.8982058584897373	0.8242321014404297	0.6794613599777222	5.507415294647217	nan	inf
design_10	20	MEKVVYLASPDPEAKKALEELKDLPIEEFEKALKERGFEVLVFPKIKEEELPEVLEKVREKLKEVGYSEEEIEKLLEEIKKTLEKARKEGADYVVVVFKR	0.9848414978616068	0.9360980290158952	0.862443745136261	0.6735690832138062	5.184286117553711	nan	inf
design_10	21	MKKVVVLASPDPEARAAAAELADLPIEEREAALAEAGFVVLVFEKAKEEEFPAILEEVRAALEEVGYSPEERERLLARVEETLKKAAKEGVDYVEVVFKR	3.647649411842117	0.718758241530425	0.8184476494789124	0.6616033911705017	6.0826592445373535	nan	inf
design_10	22	AERRVFLASPDPAARALVERLRGLPLEEFAAAAAAAGFRVLVFERAEPADLPALLAELAALLEEAGVSPEERARLLARFRATLEAAREAGADTVVVVLRR	1.6444005306771967	0.8495775770428025	0.8471656441688538	0.6773360967636108	5.739286422729492	nan	inf
design_10	23	MKKVVYLADDDPETKELVEKLKDLPIEEFKKKLEEAGFKVLVFEKFEEEEVPEILEEVEKLLKEAGYSEEERERLLKRIEEELEKARKEGYDYFVVVVKK	1.6205264892667723	0.8817980792423664	0.8980166912078857	0.745133638381958	4.294003486633301	nan	inf
design_10	24	MKKRLYLADPDPEARALVERLRDLPTEEFRAAAAEAGFRVLVFERIEEEEVEEALEEVRRLLEEAGYAPEERERLLERFREELERAREEGVDEIIFVVRR	0.6624544064961786	0.969899917085766	0.9125626087188721	0.7781157493591309	3.671666383743286	nan	inf
design_10	25	MKKVVILADEDEETKKKVEELKDLPIEEFKKKLEEEGFKVLVFEKIKKEEFPEVLKKVRELLKEVGYSEEEIEKILKEIEEELEKAYKEGYDYFIYVAKK	1.5595772836551036	0.8908429433550008	0.8869994282722473	0.6911376714706421	4.607588291168213	nan	inf
design_10	26	MKKTLIFTDSDPEAQELAEKLKDLPIEEFIKELEKAGFKVLVFEKIKPEEVPKVLEEVRKLLEEAGYSPEEIERLLKEFEKLLEEARKKGVDTIIYVVKK	0.8958051208709901	0.9459283343877306	0.8800643682479858	0.6955780982971191	4.904164791107178	nan	inf
design_10	27	MEKRVFLASPDPEAKELVKELESLPIEEFKKRAEEAGFLVLVFERIEEEDFEKALEEVDKALKEAGYPEEERERLLARFRETLRRAREEGVDTIVFVAKK	0.7204188025771051	0.9640559892822944	0.9066833853721619	0.7620459794998169	3.9722819328308105	nan	inf
design_10	28	AKRRLYLASPDPEARALVEELKDLPLEEFEKAAKEAGFKVLVVERVAPEEVPAVLAEAEALLKEAGVPAEERAALLARLRAALAAARAAGVDEVVLVLKR	0.9076895232274469	0.9492310655831504	0.857528805732727	0.6856945753097534	5.261260032653809	nan	inf
design_10	29	MKKRVYLADDDPETRAAVERLRDLPIEEFKRELEKAGFVVLVFEKVEEEEFPEVLARVARAMEEAGLPAEERERLLRRVRETLERARREGADELVVVLRR	0.9596196154152071	0.9411195882419424	0.9029879570007324	0.7683056592941284	3.9396159648895264	nan	inf
design_10	30	MEKRVYLASPDPEARKLVEELKDLPIEEFIEEAKRRGFEVLVFERIAPEEEPAALAEVRELLRRVGYPEEEIAALLARVRAELARAREEGVDTFVVVFKR	0.7607562202159065	0.9602011719596064	0.896088182926178	0.7560536861419678	4.142824172973633	nan	inf
design_10	31	MEKVIYLASPDPEVKEFVEKLKDLPIEEFKKEAEKAGFRVLVFPKIKEEEFPEALAELEAMLKEAGVSPEERAKLLEEFKKTLEEAHKKGYDYVIVVLKK	1.0115410775526124	0.9331682827012178	0.8884065747261047	0.7097554206848145	4.556607723236084	nan	inf
design_11	0	KKYIVLVSVTNNKELYEKAKKLLEEFKKKIPNAEYIVTLHKTTEEAKAALKAKEKELREKYPDAIIKSFLYDKDSKNPTKEEDFLKELEKELEELEKESK	0.6729222514854465	0.9681984033858718	0.9033848643302917	0.7655879855155945	4.216281890869141	nan	inf
design_11	1	KKYIVLVSVTNNEEAAEKAKKLLEEFVKEYPNATYIVTLHETDEEARKALEEKTKKIKEENPDAVIRSYLLSTSSEKPTKTEDFIEKLKKDLEELLKEAK	6.638541685945417	0.3784943537625582	0.8103779554367065	0.6472201943397522	6.209691047668457	nan	inf
design_11	2	KKYIVLVSVENNKELYEEAKKLLEEFKEKLPNAEYYVYLAETSEEAKKKLKELEEKIKKEYPDAIIKSFLHDKSSKNPTKNEDFLKELKKELEELEKESK	1.5109651301862177	0.9184713391060809	0.8644320964813232	0.7153424024581909	5.39660120010376	nan	inf
design_11	3	RKYHVLVAVTADEELAAAAAELLAAFRARVPEARATVTLAATDAAARAALAAAEAALRAAEPDARVVGFLHSRSGARPTPREEFLAALRERLAALEAEAA	7.9076585756823405	0.30286542352836193	0.5258902311325073	0.38937705755233765	14.026363372802734	nan	inf
design_11	4	KKYIFLVSVTSNEKLYEKAKELLEEFKKKVPNAIYYVKLHKTSEEAKEELKKLEEEIKKKYPDAKIYSFLYDKDSKKPTKEEEFLEELKKKLEEAEEEYK	0.7538780823617278	0.9619151453206867	0.8756336569786072	0.7252483367919922	5.009589672088623	nan	inf
design_11	5	KKYIVLVGVTNNKELYEEAKKLLEEFKKRVPNAEYYVTLNETDEETKKTLEELEEKVKKEYPDAVIHSFLYSKSGKNPVEKEEFLAELKKKLEELEKEAK	1.8834663870227168	0.896558228545144	0.8892820477485657	0.763272762298584	4.624536037445068	nan	inf
design_11	6	KKYIVIVGFTNNEKLAEEAKKLLEEFKKKVPNAIYIVTLAETSEAARAAIKETEAALKKKYPDAVIHSYLYDVSSENPTKEEDFLEKLKKDLEELEKESK	0.7782446000168013	0.9614889149281801	0.8796765208244324	0.7412467002868652	4.884201526641846	nan	inf
design_11	7	MKYIVIVGVESNEKLAEEAKKLLEEFVKKVPNAEAIVKLAETSEEMRKWIEETEKELKEKYPDAKISTFLHDKSSENPTKDEEFLKELKKELEKLEKESE	12.99348792958243	0.1998360837184857	0.7406924366950989	0.5499391555786133	8.932832717895508	nan	inf
design_11	8	KKYIVIVGVTKNEKLYEESKKLLEEFKKKVPNAIYEAFLAETTEEAEKKLKELEEEYKKKYPDAIIKSFLYDKDSENPTKEEEFLEELKKELEELEKESK	9.707654249773165	0.3969786975033401	0.587902307510376	0.4404250383377075	11.843867301940918	nan	inf
design_11	9	KKYIVIVSVENNKEAYEEAKKLLEEFKKKVPNARYIVTLHETSEAARKALAETIAKLKAEEPDAVIKGFLLDKSSEKPTKDEDFLKELKERLKELEEEAK	1.797429462195998	0.8603186319248742	0.8340399265289307	0.6876472234725952	6.38754415512085	nan	inf
design_11	10	MKYIFLVAVTKNEKLYEEAKKLLEEFKKEVPNAEYYVKLAETTEEARKWLEEKEKELKKKYPDAKIYSFLHDVDSKNPTKDEDFLKKLKEELKKAKEEAK	10.881462658272532	0.41701442211671474	0.5558146238327026	0.43493515253067017	12.017985343933105	nan	inf
design_11	11	KKIYVLVSVTNDEELYKEAKKLLEEFKKKVPNANYIVTLSKTNEEAEKELKKKEEEIKKKNPDAIIRSWLYDKDSEDPTEREEFLEKLKKDLEELEKEYK	1.7299913153281132	0.9055148626529065	0.8972939252853394	0.7567545175552368	4.34109354019165	nan	inf
design_11	12	KKYIVLVVVTNDKKLAEEAKKLLDKFKKRVPNAEAYVTLEETNEKAIKNLKELEEKLKKEYPDAIIKSFLYLKDSKKPTKREDFLKELKKELEKLEKEAK	1.3843803744867584	0.9081331005555409	0.8806090950965881	0.739741325378418	4.920345306396484	nan	inf
design_11	13	KKYVVLVAVTNNKEAAEEAKKLLEEFEKEVPNAISIVVLAETDEEAEKKLKELEEKIKKELPDAIIKSFLLSVNSENPTKNEEFLAELKKKLEELKKEAE	2.4313411456026794	0.8037918284059548	0.836953341960907	0.6784787178039551	5.6874680519104	nan	inf
design_11	14	KKYIVIVGVTKNKKLAEEAKKLLEEFKKRVPNARAIVTLAETTEEMRKAIEETEKRIRKEEPDAIIKSFLYDKDSENPTPEEEFIKELKKELEELEKEAK	0.7390814386318766	0.9623042961004425	0.8970626592636108	0.7369282245635986	4.245464324951172	nan	inf
design_11	15	RRHHVLVGVEADEELARAAAALLAALVAELPAARARVTLAATSAELRAALAAEEARLRAAEPDAAVHSFLWDRSGARPTPREAALAALRAALAAARAAAA	16.992700768697276	0.10219413266842263	0.5395668148994446	0.37842223048210144	15.065805435180664	nan	inf
design_11	16	KKYFVLVGVTNDEELAKESKELLEEFVKEVPNAKAIVTLAETTEEAREALKKKEEELKKKYPDAIIRSFLHDKDSENPTPREEFIEQLKKDLEELKKESE	1.3870554116953	0.9045063575566931	0.8940027952194214	0.6913008689880371	4.243751049041748	nan	inf
design_11	17	RRYFVLVAVEADEEAAAAARELLEAFRARVPTARALVRLAATAAAARAWLAAAEAALRAAEPDARIEGFLLDTSGARATPREAFLAELRARLEALEAEAA	16.34745294414503	0.07656359848702063	0.6187916994094849	0.47902601957321167	14.802130699157715	nan	inf
design_11	18	KKYIVIVAATADEELVEEAKKLLEEFEKRVPNARSIVHLAETTEEAEAWLAETTARLRAEYPDAVIRSFLWDRDSEDPTPREEFLEELKKELERLEKEAK	0.48609877261310597	0.9831949390781712	0.9275832772254944	0.7953911423683167	3.498443365097046	nan	inf
design_11	19	KKYIVIVSVTRNKELYEKAKKLLEEFKKKVPNAEYIVHLAETTEEAKKWLEEKEKELKKKYPDAVIKTFLHDKDSEKPTKEEDFLKKLKEDLEKLEKEYE	0.5520658462898541	0.9985610287408516	0.8880081176757812	0.7371897101402283	4.698764801025391	nan	inf
design_11	20	KKYIVLVGVESDEELYREAKELLEKFVKEVPNAEYVVTLAETSEEARKALEELEKKYKEEYPDAIIKTFLHDRSSANPTPREEFLAELKKELEKLKKESK	0.7300055813542923	0.9854510731464483	0.9005451798439026	0.7652153968811035	4.35236120223999	nan	inf
design_11	21	KKYIVLVAVENDKELYEEAKKLLEEFKKKVPNAEYYAHLAKTSEEAKKILEEKEKKLKEKYPDAVIKSFLHDKSSENPTKREEFLKELKKKLEELEKEYK	1.7433690321889321	0.9114817237513775	0.8611641526222229	0.7209992408752441	5.316257476806641	nan	inf
design_11	22	TRYIVLVGVESDEELAREARALLEEFAAAVPTARAYVFLAETTEEARERLARLEAELRARYPDAVIRSFLHDVSSENPTPREEFLAALRAALAELRAEAA	0.7153868165761262	0.9677050929948224	0.9129699468612671	0.7913697957992554	3.7711851596832275	nan	inf
design_11	23	KKYIVIVGFENNKEAAEKAKKLLEEFKKKVPNAKYIVTLAETDEELEKKIKELEEKLKKEYPDAIIETFLYKKSSENPDEEEEFLEKLKKKLEELEKEAK	1.7921442819184472	0.9001719790689289	0.8887849450111389	0.7484546899795532	4.68740701675415	nan	inf
design_11	24	KKYFVLVGVTADEELAEEAKKLLEEFEEKLPNARSIVTLAPTTEAARAALAAAEAELRAKYPDAVIRSFLWDRDSAEPTPREEFLEELKKELEELLKEAE	0.7023386847431321	0.9655985464356508	0.9051644802093506	0.7604503631591797	4.12777042388916	nan	inf
design_11	25	KKYIVLVGVTKNEELAEEAKKLLEEFKKRVPNAEYYVYLAETDEEAKAKLAALEAELKAKYPDATIKSFLHSRDSENPTPNEEFLEELKKELEELEKEAK	1.73202078983779	0.9080457358508336	0.8675881624221802	0.7178279757499695	5.372413635253906	nan	inf
design_11	26	KKYIVIVTVESNEELYKKSKELLEEFEKKVKNAKSIVKLHKTSEEAKKTLKKIEEEIKKKYPDAIIKSYLYDKSSKNPTKDEEFLKKLKEDLKKLEEESK	11.435475921076783	0.451308618737393	0.5653376579284668	0.42349791526794434	12.270816802978516	nan	inf
design_11	27	KRYHVLVGVENDEELARRAEELLAEFVARVPEARAYVVLAETSEEARATLAALTAELRKREPDAVIRTWLHDRSSAEPTPREEFLARLEEDLAELEEEAA	6.285098819930683	0.38006372142112205	0.6427603960037231	0.49647843837738037	10.007308006286621	nan	inf
design_11	28	RRYFVLVAVEADEELYEAAKELLDEFEARVPNARSFVTLAETTEEARAALARLTAELRARYPDATIHSWLHDRSSERPTPREEFLAALRADLAALEAEAA	13.702056743403341	0.17653514294869538	0.5669779777526855	0.45062166452407837	13.061917304992676	nan	inf
design_11	29	KKYIVIVGFENDEEAYEEAKKLLEEFKKRVPNAEYYVYLAETSEEMRKKIEELKEKYKKEYPDAIIKTFLYDKSSKNPTKREEFLEELKKELEELEKEAK	0.7204003678405927	0.9667086516792412	0.899523138999939	0.7678043842315674	4.355340957641602	nan	inf
design_11	30	KKYFVIVVVENNEELYKKAKKKLEEFEKKVPNAKSIVKLAKTSEEAKKTLEKLTEELKKKYPDAIIKSFLYDKSSANPDEEEEFLKELEKKLEELEKEAK	2.2404378469095336	0.879320172096309	0.8818916082382202	0.7436871528625488	4.614191055297852	nan	inf
design_11	31	RRYIVIVAVEADRALAEEAAALLAAFVARVPNAEAHVHLAETSEAARAWAAETEARLRAEHPDAVIRTFLHDRSGAAPTPRAAFLAELRAALAALEAEAA	0.6409119412661156	0.9932926445391592	0.9387038946151733	0.8347546458244324	3.1878373622894287	nan	inf
design_12	0	KEKELEEELEKLFEETIKRIEEETGRTLSEEEIELLREAAEKFLKAADLPEEEREKVLEELLEELREHFEDKSEEELEVIEEGFRELAEKILELVRKYKE	0.71730282263066	0.9656599601301794	0.9176999926567078	0.7640540599822998	3.7716264724731445	nan	inf
design_12	1	SAEELERKLEELIEEAIEKIEEETGRELSPEEKELLREAIEKFVEAADLPEEEQKKLLEELLKELREEFEDWSEEVKEVVEREFRELAEKAKELLKEAKA	1.7562425286025312	0.827297469338731	0.9107555747032166	0.7564992904663086	3.7151851654052734	nan	inf
design_12	2	KEEELQKELEKLFEEAIKEIEEETGKELSEEEKKLLREAAEEFLKAIDLPEEERKKLKEKLKEELLKHFKDWSEEEKAVIIEKFEELLEKIEELVKKAKE	0.6819846143520529	0.9680831559168028	0.9073140025138855	0.7375693321228027	3.915771007537842	nan	inf
design_12	3	AEAALAAELAALEAATLAAIEAATGRTLTPAERAALAAAAAAYLAAAGLPAAAREALLAALRAALAALFADLPAEDQEVIAAGFAALAAAVAALVAAAAA	2.6189067886017616	0.6960818503467394	0.5968901515007019	0.42298364639282227	11.417613983154297	nan	inf
design_12	4	KEEELKKKLEKLFEEAIKEIEEKTGEKLSEEEKKLLREAAEKFKKAFDKPKEEREKLLEELKKKLLEKFKDKSEEVKKVIVEEFEKLMEEIEKILEEAEK	0.9482071366642909	0.9418866289722919	0.8858243227005005	0.6992582082748413	4.407739639282227	nan	inf
design_12	5	KEEKLKEEKEKLFEETIKEIEEETGKKLSEEEKEKLREALEKFEEAFDLPEEEQEKLLEELLKELEEFFKDKSEEEKEVIKKHFKKAAEKLKELLKEAEE	0.7277625866245752	0.9638882643374188	0.918543815612793	0.7618359327316284	3.645495891571045	nan	inf
design_12	6	AAEALEAELQALFDAAIAALEAETGKTLSPEEKEALRRAAEKFREAAGLPEEEKEKLLEELKEELRKLFADWSEEVKAALLAALEALMEEIEKLIKKAEA	1.1171040722134167	0.919534932029553	0.8270778656005859	0.6134153604507446	5.538975715637207	nan	inf
design_12	7	SLEELEREKEELFEEALREIEEETGKELSPEERELLREAAERFLEAAGLPEEERERLLEELLEEVRKAFSEWSPEVKEVIERRLRELFERLRELVERHLS	0.5507072191190404	0.9782835750251315	0.9025274515151978	0.7474335432052612	3.8222970962524414	nan	inf
design_12	8	SSEEFEREKEELLERTFAEIEAETGVKLTPEERALLREAAERFLEAAGLPPEEQAAVLAEELAALRAFFASKTPEVQAVIEAGFLKLAEELLELQKKKEE	0.5999870329986781	0.9751549985758876	0.9308521151542664	0.8018840551376343	3.2487783432006836	nan	inf
design_12	9	SKEKLEKEREKLFEETIERIEKKTGKKLSEEEKELLKKKAEEFIKAADLPEEEQEKVLKELKKELREFFKDKSEEEKKVIEEELEKLMKELLELIKKYKK	0.5930145736767122	0.9753160254649912	0.8873501420021057	0.7026569843292236	4.434879779815674	nan	inf
design_12	10	SEEELKKKIEELIEETIKEIEEETGKKLSEEEKKLIKEKLEKFKEASDKPEEEREKLKKELIEELRKFFKDKSEEFKKVLEKKLNEAMEKILKLIEEYEK	0.7309527705094369	0.9628997567240338	0.9298813939094543	0.7750003933906555	3.328216314315796	nan	inf
design_12	11	MEEELEEEREELFEEAIEEIEEETGVELSPEERELLREALEKFIEAADKPEEEQEELLEELLEELREAFEEWSEEVKEVLEEKFREAAEKLLELIKEAKE	0.8172784024624995	0.9553168548706253	0.8788115382194519	0.7110277414321899	4.489083290100098	nan	inf
design_12	12	SAKELEEKLQKLFEEAIKRIEKKTGKKLSEEEKKLLKEAAEEYRKAADLPEEEQKKKLEELKEELRKFFKEKSEEELKVIEEELEKLMEEIKKLLKEAKA	0.752631679942111	0.9610101099680429	0.8638066053390503	0.6564764976501465	4.960835933685303	nan	inf
design_12	13	REEELEEKLEELFEEAIERIEKETGEKLSEEEIELLREQVEKFLKASDLPEEEQEKLLEELLEELRKFFKDKSEEVKKVIEEQFRELAEEVLELVKEAKE	0.8947704662968903	0.9506034767988822	0.9026866555213928	0.7109111547470093	3.9699671268463135	nan	inf
design_12	14	REEELERRKEELFEEAIEEIEEETGRELSEEEKELLREAAERFIEAAELPEEERERLLEELEEEILEFFKDKSEEEKEVIVEKLRELMERLLELLREAEE	0.8939986378747042	0.9467411983997741	0.892270028591156	0.7072538137435913	4.241057872772217	nan	inf
design_12	15	AAAELEARRAALFDAALAAIEAETGLTLSPEARALLRAAAARFLEAAGLPPEAQAALLAELEAELAAAFADWSEEAKAVLAAAFRALAAALAALQAEAEA	0.8055464965067303	0.9557959014921709	0.7725934982299805	0.611852765083313	6.139183521270752	nan	inf
design_12	16	SSKKLEEEIEKLIEETIEEIEKETGEKLSEEEKKLIREKAEKFKEASDLPKEEQEKLKEELLKELEEFFSSKSEEVKKVIKEKLEELMEKILELIEKYKS	0.9229936234161793	0.9451579374469197	0.8995353579521179	0.7371706366539001	4.112580299377441	nan	inf
design_12	17	REEELEKRLEELFEEAIARIEKETGRTLTPEERAALREAAEKFLEAAGLPEEEQEALRAELLAEIDALLADWPEEVKEVVRRELLELMEKILEIVKEEEE	0.7884168178760466	0.960656372855425	0.9041668772697449	0.7357574105262756	3.972144365310669	nan	inf
design_12	18	AAAELEAKLEALFEETIRRIEERTGRELSEEEKKLLREALERFREAAGLPEEERRRLLEEELERLREEFEDWSEEEKEVLEEEFREAAERIAALLAEAEA	0.7501236271648154	0.9609334767406412	0.9336537718772888	0.791537880897522	2.973369836807251	nan	inf
design_12	19	EEEEFEEELEELFEETIERIEEETGVELSEETKEKLREALEKFLKAAGKPPEEQEKLLKELEEELLKFVEDWSEEVKEVLLREFRKAAEEIRKLKEEREA	0.6781363605532531	0.9682368804047096	0.9186717867851257	0.777420163154602	3.674901008605957	nan	inf
design_12	20	REEELEEEKEELFEKALEEIEEETGRELSPEEKELLREAAEEFLEAADLPEEEQERLLEELLEELREFFADKSEEEKRVIEEKFRELAEELLELEKEYEE	0.5369255428113442	0.9795934094835702	0.91855788230896	0.766331672668457	3.569972515106201	nan	inf
design_12	21	SLEELEKKKEELFEESIKRIEEETGIELSEEEKEKLKEAAEEFIKAVDKPEEEREKLLEEKLKELEEFFEDYSEEVKEVLKKEFRKLAEELLKLQKEEKE	0.7113899797645274	0.9645108972958529	0.908982515335083	0.7192875146865845	3.7707901000976562	nan	inf
design_12	22	SEEELEKELEELFEETLKRIEEETGVTLSEEEKQLLREKVEEFREAVDLPEEEQERLLEELLEELREFFADKPAEVKAVIEREFRRLAEEVRELLEEAEE	0.5709679068160917	0.9771517499766064	0.9296514391899109	0.7822564840316772	3.22239089012146	nan	inf
design_12	23	AAAALEAELAALFEAAIAAFEKETGLTLSPEEKALLREALEEYRKAAGLPAEEREALLEELLARLREAFKDRSPEVQKVLERTFRAAAAEVAALLAAAEA	0.5566477162162059	0.9776597972195834	0.9085688591003418	0.7637414932250977	3.4758594036102295	nan	inf
design_12	24	REEELEEEKEKLLEEAIKRIEEETGKKLSEEEKELIRKAAEEFIEAADLPEEEREKLLEELLKKLREFFKDKSEEVKEVLEKELRKLMEELKELLEEYEE	0.889313710859918	0.9479293024014399	0.882716953754425	0.6806950569152832	4.631277084350586	nan	inf
design_12	25	AAAELEARLEALFEEALEEIEKETGRKLSEEERELLREALREFVAAAGLPPEEQEALLEELLAELRERFADLSEEEKEVLERHFRRAAEEAAALLKEAEA	2.0089119954722374	0.7918817487343187	0.9112828373908997	0.7722551822662354	3.5932304859161377	nan	inf
design_12	26	KEEEFEKEVEELFEKAIEEIEEETGKELSEEEKEALRKAAEKFLEAADLPEEEREKLLEELLKELRELFSDKSEEVKEVIERQFRKLAEELLKLYEERKK	0.7083450262862302	0.9650311191693676	0.9181121587753296	0.7743383646011353	3.7258241176605225	nan	inf
design_12	27	KEEELEKKLEELEKEAIEKIEKKTGKKLSEEEKKLLREALKKFREAYKLPKEEQEKKLKELKEELEKFFKDKSEEEKKVIKEEFEEAAKKILEILKEEEE	1.4989566248557886	0.8733965791479286	0.8856146335601807	0.6849198341369629	4.630093574523926	nan	inf
design_12	28	AEEEFKKEKEELFNEAIKEIEKKTGKKLSEEEKKLLKEALEKFLKAYKLPEEEQEKLLKELIKELKEKFKSWSEEVKKVLEEEFKKAMKKLKELYKKKEK	2.1118987258897643	0.7681733920878738	0.8666573166847229	0.6697764992713928	5.31416654586792	nan	inf
design_12	29	KEEELKKKIEELFEKSIKEIEKETGKKLSKEEIEKLKQFAEEFIKASDLPEEEQKKVLEKLLKELKEFFKSKSEEELEVIEKEFLKLAEEYKKLIKEYKS	0.7011925710509819	0.9661076760028535	0.9109990000724792	0.7399400472640991	3.903456926345825	nan	inf
design_12	30	SKEELEKELEKLFEETIKEIEKETGKKLSEEEKKLLKEKAEKFIEAADLPEEEKEKLLKELLEELKKEFEKYSEEVKKVIEEKFKELFKKYEEILKKKEA	1.401445108666896	0.9014983486229159	0.8680673241615295	0.6731487512588501	4.810954570770264	nan	inf
design_12	31	REEELEERLEKLIEEAIKEFEKETGLELSEEEKELIREALERFREAAGLPPEEQEKVLEELLAELEEFFKDKSEEVKEKLREVFRKAAKEILEILKQAEA	0.7301792525376055	0.9625356348727493	0.9253903031349182	0.770211398601532	3.525095224380493	nan	inf
design_13	0	AEAEREREERLRAMREAIAEDTPEAKRRLAELILELFPPEDQPAVAALIAELEADASRTLLELLEAFLALARELGNEELAELLEELIELARRLEEERAAA	0.8150462947803986	0.9551447752842281	0.8771554231643677	0.720483660697937	4.641304969787598	nan	inf
design_13	1	AAAAAARAAARAKMVAAIKENTPEARDELLALLLSLAPAAAKPAFEALAAALKADSSVTLEEALEAALALAEALGDAELAALLKELLELAKKLEKERAEA	0.8935058164408295	0.9478813163769311	0.8413110971450806	0.6587632894515991	5.332479000091553	nan	inf
design_13	2	AAAAAAREAALAAMRAAIEEDTPEAKDKLLELLLSLAPPEHQPAFEALFAALRADASTTLEEALEAALALARELGDEELAALLEELLELARELRARRAAA	0.6611049057544532	0.9704893847883842	0.8565489053726196	0.7070561647415161	4.757832050323486	nan	inf
design_13	3	EEEEKEREKRLKEMKKEIEKNTPEALEKLLELLIELAPEEDQPAFRALAEEIKADKSTTLLEALKRLLELAEELGNEELAKLLKELIELAEKIEAEKAAA	0.8800942426839603	0.9488128106149948	0.885953962802887	0.703109860420227	4.765455722808838	nan	inf
design_13	4	AEAAAAAAARRAEMEAAIRENTPEARARLADLLLALAPPEDQPAYAALRAQLLADASTTLEQALEAFLALARELGNEALAALLEELLALARAIAAERAAA	0.7970667757578658	0.9566307985863005	0.9025941491127014	0.7610280513763428	3.681412696838379	nan	inf
design_13	5	SMAEKEKEEKLKEMKEAIKKNTPEAKDKLLDLLIEMAPEEHKPKFEALFEEIKKDKSLTLLEALEKVKKLAEELGLEELAKIIEELIKYAKELEKERKEK	0.7020563938061414	0.9657260374701602	0.8869951367378235	0.6979259252548218	4.831925868988037	nan	inf
design_13	6	AAAAAARAARLAALRAAIAEDTPEARVRLLELLLELAPPEDQPAFAALHAELLANPELTLEQALEAALALARELGRAELAALLEGLLALARALRAERAAA	1.7634957561158227	0.8623110003604925	0.8551580905914307	0.7050687670707703	4.968985557556152	nan	inf
design_13	7	SMEEEEKEKRLKEIKEAIKKNTPEAKKKLMDLLIELFPEEHQPEFEKLKKEIEADSSLTLLEILEAFAKLAKKLGLEELEKLLEELIKLAKELEAKRKAA	1.5145648867364094	0.941426132060038	0.887589156627655	0.7271984219551086	4.931224822998047	nan	inf
design_13	8	AAAAREREERLRAMRAAIEENTPEAKRRLAALLIELFPPEHQPAARALAEALEADSSRTLLEALEAFLALARELGLEELAALVEELIAYAEELERERALA	1.734944482786836	0.8474181201690691	0.8306253552436829	0.6948275566101074	5.619688510894775	nan	inf
design_13	9	SAAAAEREATLEAMREAIEENTPEARERLLALLLALAPPEHQPAWEALAAEIRADSSLTLEEALERVRELAEELGDEELAALVEELLELRRELLERRERE	0.8148456888673402	0.9555528214882291	0.9053385853767395	0.7530965209007263	3.9789466857910156	nan	inf
design_13	10	MEEEKEKEEILEKMREAIKKNTPEAKDKLLDLIISLFSEEDKPKAEKLKEEIKKDKSLTLLEALEKFKELAKELGNEELAKLLEEFIKFAKEEEKKRKEK	0.8750305467156236	0.9505631471776727	0.8846343755722046	0.6756114959716797	5.100035190582275	nan	inf
design_13	11	GAAALRREALRAEMLAAIEENTPEARERLAALLIELAPPEHQPAWEALAAELRADSSTTLEEALERFRELAEELGNEELAALLEELLEHRRRLLAERAAA	1.5836913528316072	0.8725334956057449	0.8947402834892273	0.7621332406997681	4.19149112701416	nan	inf
design_13	12	AAAEAERAARLEEMRAAIAEDTPAARDALADLLIALAPPEDQPAFRALAAELRADASTTLEEALERFRELAEELGREELAELLEELLEEARRLRAERAAA	0.5958996521780734	0.9750391571865725	0.9169187545776367	0.7878773808479309	3.4134397506713867	nan	inf
design_13	13	SAAEEEREARLEAMRAAIEEDTPEARDRLLDLLIELYPPEHQPAARALAAELRADSSTTLEEALEAWKELARELGLEELAELLEELLALARELQARRAAA	0.6842888082076418	0.9688758401180789	0.9362449645996094	0.7963234186172485	3.176119565963745	nan	inf
design_13	14	GAAAKEREEKLKKMKEAIKKNTPEAKKKLMEILIELAPEEHKPKFRALFEEIEKDESLTLEEILERFKELYEELGLEELAELVKELLELAKELKKKKELE	0.6628073415158954	0.9697550135301125	0.9013226628303528	0.7324759364128113	4.344425678253174	nan	inf
design_13	15	MAAEEELEKRLEAMEKAIEKDTPEAKNKLMDLLISLFPPEHQPKFLALKEEILKDKSLTLEEALERFKELAEELGLEELAKLLERLLKKAKELKKKREEE	0.876911583887697	0.9478492487413859	0.8025475740432739	0.5618396997451782	7.60366678237915	nan	inf
design_13	16	AEAEEEREERLEEMKAAIAENTPEARDRLLDLLIELYPEEHKPAFEALAAELRARPETTLLEALEAALELARELGLEELAELLEELIELAKELEEERAAA	0.5822981849644174	0.9760274985167444	0.9022718667984009	0.7603626251220703	4.078562259674072	nan	inf
design_13	17	AAAAAARAAALAAMRAAIAEDTPEAKDALLRELIALAPPEHQPAWEALFAALRADPAATLEEALRAVEALARELGLEELAALVRELLALARALRAERAAA	0.899615846101792	0.9484169063361602	0.8675617575645447	0.723790168762207	4.538773536682129	nan	inf
design_13	18	GAAAAARAARRAAMKAAIAADTPAARTALADLILERAAPEHRPAWAALAAALRADSATTLEQALEAFLALARALGDEELAAELEALLARARALAAARAAA	3.806367225355794	0.5606822319185817	0.7542455792427063	0.5404937267303467	8.173261642456055	nan	inf
design_13	19	AAAAAERAARLAAMRAAIAEATPEAKRKLAALLLELAPPEHRPLFEALIAELEADPATTLEQALEAFRALAEELGLAELAALLAELLAEARALAAARAAA	0.9620699542104195	0.9415604954087504	0.8507905602455139	0.6951706409454346	4.807403564453125	nan	inf
design_13	20	AAAAAQAAARRAAMRAALAADTPEARRALLAELIALAPPEHQPAWRALAAELEADASRTLAEALAAARELAEALGDAELAALLAELAAQAAALAAARAAA	1.4034635717739636	0.8816766354740634	0.8551247119903564	0.7016063928604126	4.588727951049805	nan	inf
design_13	21	SAAEAERKERLAQMRAAIAENTPAARVALLDLLIALAPAEHQPAWEALRAALLADASTTLLEALAAAAELAAALGDEELRALVEELRALAERLAKERAEA	4.369613381170791	0.5136875989663188	0.744476318359375	0.6000100374221802	7.193408489227295	nan	inf
design_13	22	AAAAAARAARLAEMRAAIAENTPAARRALLALLGELAPPELQPAWAALAAALEADASKTLLEALAAARALAEAAGDAELAALLAELEALALALAAARAAA	3.7022102572271014	0.5947576457462065	0.766120433807373	0.6183691024780273	6.788496017456055	nan	inf
design_13	23	MEEEEEEEEREEEMREAIAEDTPEARRRLAELLIEEAPEEHQPAWEALYAEALADESLTLEEVLERFLELAEELGLEELAERLRELLELARELRAERAAA	0.8505289084233498	0.9550432006501575	0.9019465446472168	0.7537670135498047	4.089317321777344	nan	inf
design_13	24	SAAAAARAARLAAMRAAIEANTPAAKERLADLLIELWPPEHQPAFQALRAELAADPSTTLEELLERFAALARELGEEELAALLEELLAYARALAAARAAA	0.94484203817757	0.9466428600998955	0.9203314185142517	0.7883180379867554	3.2436163425445557	nan	inf
design_13	25	AAAAAARAATLAAMREAIEKNTPEAKKKLLELLISLAPPEHQPLFRKLYEELLANKETTLLEALERARELARELGLEELAELLEELIEFAKKLEEERKKK	0.956798867795552	0.9395205629537652	0.8601729273796082	0.6614291071891785	5.3277692794799805	nan	inf
design_13	26	AAAEAERAARLAAMRAAIEEDTPEAKEKLMDLIISLFPPEHQPEFEKLKEELKKDKSLTLEEILEKFLKLAEKLGLKELAALLKEFLAHAKKLAAERAAA	0.9984961213376912	0.9390155549954534	0.8691818118095398	0.6801749467849731	5.083052158355713	nan	inf
design_13	27	DAAREERERRLREMREAIAEDTPEARARLADLLIELAPEEHRPAFEALRAELAADASRTLLEALEAFRALAEELGLEELAALLAELLELARELEARRAAA	0.731748311910415	0.9634794154623753	0.9275216460227966	0.7922165989875793	3.4118640422821045	nan	inf
design_13	28	AAAAAAREATLAAMRAAIAADTPEARERLARLLLSLWPPEHQPAMAALFAEARARPELTLLELLEAALALARELGDEELAALLAELRALAEALAAERAAA	1.1469124161342092	0.9169991208957278	0.8750134706497192	0.7320483326911926	4.204762935638428	nan	inf
design_13	29	AAAAEARAARLAAMRAAIEAATPAARAALGRLLIALLPPEAQPAAEALFAALAADPSTTLREALEAWLALARELGLEELAALLEELLAFAAEAEAARAAA	1.2251401837631306	0.9083166548480497	0.9018226265907288	0.7647024393081665	3.51271390914917	nan	inf
design_13	30	ALAELERQARLAAMRAAIAADTPAARARLLELLLELAPEEDRPAFAALAAELAADPSVTLGEALERALALAEELGNEELAALLAELLALARALEAARAAA	1.1936960136670973	0.9133559384037993	0.8907197117805481	0.758762776851654	4.0151047706604	nan	inf
design_13	31	GAAAAALAAARAEMRAAIAEDTPEAHRRLLDLLLSLAPPEHRPAFAALFAELEADSSLTLLEALERLRALAEELGDEELAALLAELLELARALAAARAAA	0.7572602546425962	0.9603061869608325	0.8650521636009216	0.714300274848938	4.441272735595703	nan	inf
design_14	0	MDLLAEEKEKLNKALDLLKERVDDPRVQKALEKILERLKPLLSKETIEELKKLSPEEQIEKLKEIAEKNDDVEFVKKVIEIIKKVVKEEGLEDILEEIEK	0.7879294095715557	0.9592963877632976	0.8925986886024475	0.708213210105896	4.460343837738037	nan	inf
design_14	1	MDLVEEEKKKLEHILELLRERVEDERVQKALDEILERLKPLLSEETVEELEKLSPLERIEKLEELARKNKDVEKIKKFNEIIIEVLKEEGLEEIVEEIEK	0.5720362845310445	0.9768919979650683	0.9026839733123779	0.7295804023742676	4.146564960479736	nan	inf
design_14	2	MDLRAEALKKLEKALELLKKRVDEEKVKKALEKILEKLKPLLSPETIEKLKKLSPLEQIDALSELGKKNKDVEFLEKIFEIIKEVLKEEGLEEIVKEIEE	13.374028366331283	0.12665728558348088	0.6556404829025269	0.4598577916622162	10.634526252746582	nan	inf
design_14	3	MNKREEALKKLNKALEELKKRVSDPRVQALLERILERLKPLLSEETIEKLKKLSPLEQLDALSELAKKNKDVEFLETVINIIIEEAKREGLTDIVNAIEK	0.7341388431432528	0.9640100444688073	0.9092428088188171	0.770077109336853	3.852017879486084	nan	inf
design_14	4	KDLVAEAKARLNAALALLRERVADPRVQRALDRILERLRPLLSPETVEELEKLSPPERLDALAALGEENDDVAFLETVLDIILEVLREEGLEDLVAAAEA	0.7036343467087632	0.9679511586844769	0.9126023650169373	0.7822917699813843	3.4960689544677734	nan	inf
design_14	5	MDLVAEAKEKLKKALDVLKKRVDEPRVQEALDEILEKLEPLLDEETIEELRKLSPLERIEALEEIGEKNDDVEFLEKILKIIIEVLKKEGLEEEVKEIEK	1.2681409114198592	0.9160006428671307	0.9103024005889893	0.7467997670173645	3.9109902381896973	nan	inf
design_14	6	MDERAAALKELKKILDVLKKRVEEEKVQKALKKILEKLKPLLSKEKVEELKKLSPLEQIEALEEWAEKNKDVEIIKKMIEIIKKVLEEEGLEEEVKEIKA	1.5311253376011318	0.8972688772586754	0.8523191809654236	0.6705018281936646	5.542171955108643	nan	inf
design_14	7	KDLRKEALEKLKKALELLKKRVDDEKVQEALERILEKLKPLLSEETIEKLKKLSPLERIDALEELAEKNDDVEFIEKVLEIIIEVVEEEGLEEILEEIKK	0.6508191176241516	0.9725640936560755	0.9168441295623779	0.7676247954368591	3.7672810554504395	nan	inf
design_14	8	ADALAAARARLDAALDLLAERADDPRVQRALERILEALEPLLSPETVEELRKLSPQERIDALRALAAENDDVAFLERVLDIIRAVLEEEGLEDLVAALAA	0.8514970141365154	0.9638140652047064	0.9336080551147461	0.8095433115959167	2.96351957321167	nan	inf
design_14	9	ADLLAAALERLEALLDLLAARADDPRVQAALDRILERLEPLLSPETVAALRALSPAERLAALRALARANPDVATVERFIAIIRAVLEEEGLADLVAAADA	1.054686112220293	0.9420687470924676	0.9291779398918152	0.8195980787277222	3.0513861179351807	nan	inf
design_14	10	PDARAAALARLDHALALLEKRVDDPRVQKALDRVLDALAPLLSPETVAALRKLSPRERIAALRAWGAANPDVATLERVLAIIEAALREEGLEELVEAIAA	0.9655153850382967	0.9463353732965507	0.9271613955497742	0.8132782578468323	3.1866097450256348	nan	inf
design_14	11	ADVRAAALARLEAALALLRKRVDEPRVQEALDRILARLRPLLPAETVAALEKLSPEERLAALAEWARKNDDVETLERALAIIEAVLREAGLADLVAALAA	0.9501758544665799	0.9509759359362115	0.9136094450950623	0.7931226491928101	3.3691418170928955	nan	inf
design_14	12	MDKVAEALAKLQKALELLKKRVDEEKVQKALEKILERLKPLLDEETIEKLRKLSPLEQIDALAELAEKNKDVETLEKWYEIIVEVVEEEGLEDILEAIKK	0.9529217418428779	0.9534226266468575	0.90241539478302	0.754993736743927	4.144437313079834	nan	inf
design_14	13	ADERAAALARLLAALDVLRERADDPRVQEALERILERLRPLLPEETVEALRRLSPLERIDALAELALANDDVAFLRRVLEIIEEVLEEEGLEEEVARIRA	0.7838074419309418	0.9621718723067219	0.9429288506507874	0.8410148620605469	2.8238236904144287	nan	inf
design_14	14	ADLVAEARARLARALALLAERVDDPRVQRALERILERLEPLLSPETVEALRKLSPAERIAALAALGAENDDLEFLERVLEIIREVLREEGLDELVAALEA	0.7404444691788914	0.9704399574477255	0.9354403614997864	0.8163543343544006	3.0092291831970215	nan	inf
design_14	15	PDVRAALLAELRHALDLLAERLDDPRVQKALDEILARLEPLLDAETVEALRKLSPAERIAALAALAEANPDPATLRTWLDIIRAVLREEGLTELVAALDA	0.5927640302121758	0.9757672322466675	0.9430782794952393	0.8271976709365845	2.8472065925598145	nan	inf
design_14	16	MNVVAEKKEKLDKALELLKKRVSDPKVQKALDKILEKLEPLLSPETIERLRKLSPEERIDELRELAKKNKDAETIEKWIEIIKEVLKEEGLEDIVEEIEK	0.699895439206369	0.9675057648000994	0.9114057421684265	0.7555896043777466	3.819378137588501	nan	inf
design_14	17	MDKVAEAKEKLNKALDLLAKRVDDPKVQKALKEILEKLKPLLPEETIEELSKLSPLEQIKALKEWAEKNDDVEFIEKVIKIIEEVVKKEGLEEIVKAIEE	1.0172953654488122	0.9404227989792556	0.8993804454803467	0.7415739297866821	4.106914043426514	nan	inf
design_14	18	ADLRAAALARLRKALDLLRERADDPRVAAALDRVLARLAPLLPPERLAELRRLSPLERLDALAAWAEENDDVATLETALAIIEAVLREEGLEELVAALEA	0.762241607632955	0.9748201452560561	0.93528813123703	0.8261169195175171	2.9022066593170166	nan	inf
design_14	19	KDEVKEALEKLEKALDLLKERVDDERVQKVLDEILEELKPLLSKETIEELEKLSPEERIEKLKEIAKENKDVETIKTFIEIIEKALKKEGLTEIVEEIEK	1.3724615306456553	0.912655091998175	0.9063723683357239	0.7497235536575317	3.868248224258423	nan	inf
design_14	20	EDLRAAALAELKAALALLAKRVDDPRVQRALDRILERLAPLLPEETIEALRKLSPRERLAALAALAEANPDVATLRRWLAIIRDVLEEEGLADLVAALEA	0.7232985832182326	0.9733910420221445	0.9165382385253906	0.7898595333099365	3.4367897510528564	nan	inf
design_14	21	MDEVEEEKKKLLKILELLKKRVDDPRVQEALKKILEKLKPLLSEETIEALKKLSPLEQINALAELGKKNKDVEFIKTVNEIIIEVLKEEGLEDIVEEAEK	1.017105038168989	0.9408276047783586	0.9030108451843262	0.7408155798912048	4.082376956939697	nan	inf
design_14	22	MNLREEALKKLEKALDLLKERKDEERVQKLLDRILEKLKPLLSEETIEELKKLSPEERIEKLKELAKKNKDVETIEKWLEIIIEEVKEEGLDDILEEIEK	1.1992580497671628	0.9232748138427188	0.9026501178741455	0.7456923723220825	4.167377471923828	nan	inf
design_14	23	MDLRAAALARLRRALDLLRERADDPRVQRALDRILERLRPLLDEATVAELRRLSPLERIDALAALAEANDDVATLERWLEIIRAVLREEGLEELVAALEA	0.5455268176104611	0.9792029808045127	0.9370368719100952	0.819125771522522	3.004878282546997	nan	inf
design_14	24	MDVVGELKKKLEKALELLRKRVEEEKVQKALEKILEKLKPLLSEETIEELKKLSPLEQIDKLSEIGKENDDAEFIEKVLEIIKKVAKEEGLEEIVKEIEK	1.1516232351893736	0.9313999207151543	0.9035775065422058	0.7344006299972534	4.169595241546631	nan	inf
design_14	25	MDLVAEAKEKLNKLLDLMRERVDDPRVQRALDRILKRLRPLLSPETVEELEKLSPEERIERLRELADKNDDVETLNTWYEIILEVLKEEGLEELVKAAEE	0.7037570232652459	0.9686483573624443	0.916599690914154	0.7761440873146057	3.596294403076172	nan	inf
design_14	26	MNKLEEAKKKLNKALDLLKKRVEDEKVQKALEKILEELKPILSEEKVEKLKKLSPLEQIDELRKWGEENKDVEVLEKVYEIIYKVLKEEGLEEIVEELEK	0.6537571622904772	0.9712301364126915	0.9275802969932556	0.7922618985176086	3.4174091815948486	nan	inf
design_14	27	MDVVAEAKARLLEALELLRERVDDPRVQRALEKILERLEPLLSPETIEKLRKLSPEEQIDALAELAEKNDDVETLETWIEIIREVVKEEGLEEILERLEE	0.5646445139010121	0.977842132637508	0.9131664633750916	0.7642085552215576	3.7892327308654785	nan	inf
design_14	28	RDVRAEALARLRAALDLLRARAADPRVARALERILERLEPLLSPETVAALRRLSPEERLAALAEWAEKNPDVAVLERALEIIREVLREEGLEDLVAALEA	0.6928234411004789	0.9677771133332379	0.914161205291748	0.7996946573257446	3.4584853649139404	nan	inf
design_14	29	ADLRAAALARLAAALDLLRERVDDPRVQEVLERVLERLEPLLSPETVEALRRLSPAERLAALEALAAANDDVATLERWLDIIREALREAGLEDLVAALEA	0.9007095727859286	0.9571954943551058	0.9424865245819092	0.8320146799087524	2.8236732482910156	nan	inf
design_14	30	MDKRAEALARLNKALDELRERVDDPKVQKVLESILEKLKPLLSEETVEKLKKLSPEEQIEELASLAEKNDDVETLEKWLEIIREEVKKAGLTDIVEALDA	0.6055692915368195	0.974050263171339	0.9077543616294861	0.7498878240585327	3.8200953006744385	nan	inf
design_14	31	MDELEKALKELEKALDLLEERVEEERVQEALDRILEELEPLLSKETIEELRKLSPRERIEALREIGRKNKDVEFLEKVIEIIRKVLKEEGLEEIVKELEK	1.970234937652058	0.8202490949376507	0.8968650698661804	0.7252682447433472	4.338156223297119	nan	inf
design_15	0	MEAELAARLAAIAARLAEALALIAEDREAAIELLAELQAELAAAEKAIAAGDTEAATRIAAALRAAIAELEAALGERLPEEELRARYEARREEERKRLAE	5.457150512849927	0.41766414103964417	0.8658280968666077	0.653386652469635	9.456999778747559	nan	inf
design_15	1	MEEELEKELKEIEEELKEGKELIKKNKEEAIEKIAELYAKLQEAKKLIEEGDVEKNSIIAEKLEEAIKELEKELGEKLDEEELKKRYEERKKKEEELKKK	4.25154748412143	0.5395739169684289	0.8427430391311646	0.6011861562728882	8.519177436828613	nan	inf
design_15	2	SMEELEEKLKEIEEKKEEGLELIKEDKEAAIKLLAELYEEKKKAEKLIEEGDVEKNSILAEAIEEAIEELEEALGEKLDEEELEKLYEERKKKEEEELKK	4.13466951449393	0.5923590782686914	0.8871195316314697	0.7048973441123962	6.913291931152344	nan	inf
design_15	3	MKEELEKKLKEIEEEKKEALKLIKEDEEKAIEKLAEFYAKLEKLKKKIEEGDVETASILAKKYEEAIKEIEKALGKKLEEEELKKLYEERKKEELEKKLK	3.882436111946495	0.5650481726752398	0.8504948019981384	0.6207404136657715	8.322760581970215	nan	inf
design_15	4	SSKELEEKLKEIEEELKKGLEVIKKNKEEAKKMLAEFYKKLQEAKKKIEEGDKETNEILAKALEEAIKKLEKELGEKYEEEELEKLYKERLEKEKKEALE	4.51949824538222	0.5209250810300162	0.659605860710144	0.43001940846443176	10.754335403442383	nan	inf
design_15	5	SMEEIEKKLKEIEEELKKAKELAKKDKEKAIEKIAELYARLKYYKKKIEEGDVETASILAEAIEKAIKELEELLGEKLDEEELEKLYKKKKEEEKKKELE	1.1765005822847387	0.9136182255784014	0.914690375328064	0.7428725361824036	4.559022426605225	nan	inf
design_15	6	MKEELEKKLKEIEEKLKEALEEIKKDEEKAIEILAELYAELQKAKKKIEEGDVEKNSIIAEALEKAMEEIEKELGKKYDEKELEELYKKRKAEEKAKALA	3.309533641244496	0.606735009807835	0.7732108235359192	0.5650584101676941	8.814188957214355	nan	inf
design_15	7	KEEELEKKLKEIEKKLEEGLKLIEEDKEKAIEKLAELYAELQKAKKLIKEGEVETATKIAKALEKAIKELEKKLGEKLDEKELKELYEKRKEKKKKEELE	4.137537227790196	0.5842699492340679	0.8653005957603455	0.6581720113754272	7.186258316040039	nan	inf
design_15	8	SAEELEKKLKEIKKRLEEGLKIIEEDKEKAKRLLAELYAELKAAEKAIKAGDVETNTKLAEALKAAIKELEEKLGEKYKEEELEKLYKEEKEKKKKLEEE	3.0109671040629427	0.668130657748849	0.8020585179328918	0.588640570640564	7.913476467132568	nan	inf
design_15	9	SEEKLKKKIEEIKKEEKEALEIIKKDKEKAIEKLAELQARLEKLKKKIKEGEVEENSILAKEYEKAIKKIEKELGEKLDKEELKKLYEERKEKKKKEELE	3.6460896023219207	0.6247552384041473	0.8502396941184998	0.6477631330490112	7.389726161956787	nan	inf
design_15	10	AEAELKEALAKIEKKLKEGKKLIKEDKEKAIELIAELYAELEAAKKLIEAGDVEKASILAEAIEKAIKELEKLLGEELKEEELKKLYKEQKAAAAAAAAA	5.196071483677663	0.552981825561704	0.8391839265823364	0.677469789981842	6.498159885406494	nan	inf
design_15	11	SEEELKKELEEIEKELEEGKKLIEEDKEKAKEKIAELYARLEKAKKKIEAGDVEKNSIIAEKLEEAIKELEKLLGEELDEKELKARYKARKAAEAAAAAA	4.223068215007796	0.5207409476286046	0.7686088681221008	0.5743103623390198	9.227914810180664	nan	inf
design_15	12	SEEELEKELEEIEERLEEALELIEEDEEEAEEELAELYDELEEAKEEIEEGDTERNTIIAEALEAAIEEIEEKLGEEYDEEELEEEYEEEEEEEEEEEEA	12.27775994395238	0.15444555017961037	0.7050424814224243	0.44562828540802	13.132468223571777	nan	inf
design_15	13	SEEKLKKELEKIEKKLKEALELVKKDKEKAIEKLAELQAELEKYKKKIEEGEVEESSILAKAVEKAIKELEKALGEKLDEAELKALYKAKKAAAAAAAAA	4.848336844748402	0.5057410568920765	0.7853857278823853	0.577850341796875	7.536452293395996	nan	inf
design_15	14	MEEELEKKLEEIEEKLKKALEVIKKNREEAKKILAELYAELQEAKKRIEEGDVEPASKIAKALEEAMKTIEKELGEKYPEEELEALYKERKKKEEEEKLK	1.0107017687051028	0.9319972856799769	0.8855514526367188	0.6818891167640686	5.905033588409424	nan	inf
design_15	15	SMAEIEAKLKEIEKKKEEALKKIEEDKEEAKKILAKLYAELEKAKKLIEEGDVEEASILAKALEKAMEEIEKALGEKLDKEELKALYKAAQAAKAAAAAA	10.56623668833625	0.21181265335391042	0.7970742583274841	0.6513895988464355	6.432656288146973	nan	inf
design_15	16	SMEELEAQLKEIEERLKRAKELIKKDKEKAIEELAELYAELKKAKKLIEEGEVETATIIAEAIEKAIKEIEKLLGKKYEEKELEELYKKKKKEEEELKKL	1.3589918003442778	0.8882891531639804	0.8857097625732422	0.6844805479049683	5.990805149078369	nan	inf
design_15	17	AAAALAAELAAIAAELAEALALAEEDEEAAIERLAELQARRDKALALIAAGDTATAGIIAAALDAAIAELEARLGRELPEAELRALYAARKAAAAAAAAA	6.920733300375336	0.37562400033783805	0.6961798071861267	0.5733963251113892	9.858640670776367	nan	inf
design_15	18	SLEEIKKKLEELKKKEEEIKKIIKENKEEAIEKIAELYEELKELEKKIKEGDVEENSILAKAVEEVIKEAEKELGEELDEEELEKRYEEREKEEEEEEKK	2.2252710531306685	0.7857187057261528	0.8635812401771545	0.674694299697876	7.829365253448486	nan	inf
design_15	19	SEKRLEEKLKEIEERLKEALETIKKDKEKAIEMLAELYAELEKAKELIKKGEVEEASKLAEAIEKAIKEIEKELGEKYDEEELKKLYEKRKKEEEEKRKA	3.6557556341503523	0.6418782539379073	0.8826161026954651	0.6993598341941833	5.908965587615967	nan	inf
design_15	20	MEEELEKKLKEIEKRLEEGLEKIKEDEEEAIEQLAELYAEKKKAEKLIEEGDVETNTIILKAIEEAMKTLEKELGKKYDEEFLEELYKKRKAEEEAEKLA	4.304494655601773	0.5682757206662944	0.8442514538764954	0.6697306036949158	7.336872577667236	nan	inf
design_15	21	MEEELEKELKEIKKELEEALKLIKEDKEKAIEKLAEFYAKLQKAKKLIEEGDVEKNTKIAKALQAAIEEIEKALGEKLDKKYLEELYKKKKEEEEKKKKE	4.136668659127409	0.5141524351647088	0.7578474879264832	0.5036494731903076	9.506561279296875	nan	inf
design_15	22	SEARLAAELARIEEELKEIEELAKENEEEAIERIAELYARLQKAKAAIAAGDVEENTRIAEALQKAIEEAEKLLGRKLPEEELRERYEERKAREAEKAAA	0.8981439936128982	0.9444548130478223	0.9471885561943054	0.8204190135002136	3.29646635055542	nan	inf
design_15	23	SAAELEARLAAIAAELERGLALIEEDEEEAVRLLARLHAQLLAAQAAIAAGDVETASALAAALEAAIARLEAALGRRLAPEELRALHEEALAAEAAAAAA	3.7553646155736193	0.6500002346315769	0.9416757225990295	0.8198659420013428	2.934664487838745	nan	inf
design_15	24	SSEELEKKLKEIEEELKKALKVIKENKEEAKKILAKLYKKLEEYKEKIEKGDVEKNSILAEAVEKAIKEIEKALGEKFDKEELKKLYEEEEKEKKKKELE	3.766191802431222	0.5597621325866295	0.8311029672622681	0.6209633946418762	7.300329685211182	nan	inf
design_15	25	MEKELEEELEKIEKELEEILKLIKENKEEAIEKLAELYAKLEKYKKLIEEGDIEKSTILAKAVEEAIKTVEKELGKKYDEKELKALYEKKKEEEKKKEEE	3.760662916024157	0.6326457538271747	0.8765395283699036	0.6881765127182007	5.863883972167969	nan	inf
design_15	26	SEEELKKKLEEIRKELEEGLKLVKEDKEKAKELLAELYAKLKEAKKKIEEGDVEKNSVLAKEIEKAIKELEKELGEKYPEEELEERYKKLKKEKEEAEKK	3.26718835483605	0.6482187948519536	0.8553330898284912	0.6402769088745117	6.0552496910095215	nan	inf
design_15	27	SEEELKKELEEIEEELEEGKEIAKEDREEAIEMLAELYHRLLEAEKEIEEGDVETASILAEAIEEAIEELEELLGEEYPEEELERLYRERLERERREELE	3.0744170201526018	0.7371046033222509	0.8629338145256042	0.7023257613182068	7.3332672119140625	nan	inf
design_15	28	MEEELEKQLKEIEKLLEEAKKVIKEDKEKAIEILAELYERLKKAEEKIEKGDVETATKLAEALKKAIEEIEKELGEKLDEKELEALYKAKKEAEKKAALE	5.3068927966639015	0.5370805184144571	0.8638595342636108	0.6836997270584106	6.664373397827148	nan	inf
design_15	29	SEEELEKKLKEIEEKLKEAKKVIKEDKEKAIEILAELYDEKKKYEKKIKEGEKEKAEKLAEAVEKAIKEIEKELGEKLDEKYLKELYEKRKKEEEEKKKK	4.665821243061079	0.5125696880318484	0.8719174265861511	0.6510035991668701	7.959978103637695	nan	inf
design_15	30	KLEELEKKLKEIEEEKKKGLEVIKEDKEKAIEMIAELYHRLEKAKKEIEKGNKETNEIIAKKIEEAIKELEKALGEKLEEEELKKRYEERKEKEKLEKEK	13.126992589885143	0.15402079357475734	0.8838820457458496	0.6478185057640076	8.609875679016113	nan	inf
design_15	31	AEAALKAKLAAIEKKKEEIKKTIKENKEEAIKKIAELYAELKKAEKAIKAGDTETAGKIAKAIKAAIEEAEKLLGEKLEEKELEELYEKEKLEKKLEELK	11.40240869451193	0.17931631471052611	0.7028128504753113	0.43071815371513367	12.316387176513672	nan	inf
design_16	0	AAEAEALRAALARFAAALAALRAAAAAGDAAAARALLAALLADLAATAALSPELAALLAEERAALAAAAAAGLTPARQAALIARVAAAAARLAARLEALA	2.2521753360794836	0.7638597029783756	0.8333778381347656	0.7189338207244873	4.621197700500488	nan	inf
design_16	1	AAARESLKALRALLAAAAAELAAAAAAGDVAAARALVAALLAALDATTALTPWEAQLLAALRAELRAALAAGLTPEAAAALAAALEAAAAELAARLAALE	0.9671019785990107	0.9440483481446047	0.9007090330123901	0.776862621307373	3.584810733795166	nan	inf
design_16	2	EAALASLKKLNEQIKAATKALKAAAAAGDTAAARALLQKLLAWLDAFEAKTAEEKELIDALKATLKAALAAGLTPAALAAVIATLEAAGKKVEAMIKELE	0.5134087034850072	0.9809835520364996	0.9074918031692505	0.7390213012695312	3.6157093048095703	nan	inf
design_16	3	AAERAALAALGARLAAAGAALRAALAAGDTAAARALLEELRAWLAAFAAPSPELAALLAELRAALDAALAAGLTPERAAEVIAAVEAAAARVDARLAALA	1.0702672424157846	0.9284138267947556	0.8746316432952881	0.7542305588722229	3.8201920986175537	nan	inf
design_16	4	AAELAALEALHARLAAALAALRAALAAGDTAAARALIEALLAWLAAFTAPTPWLAALLDELRAALAAALAAGLSPAVQEALAARLAAAAEEVEARIAALR	0.7890990487107277	0.9569090504274453	0.9139599204063416	0.7673314213752747	3.055367946624756	nan	inf
design_16	5	AAALAALQALAAQLAAALAALQAAIAAGDRAAAEALIRALLAWLDATTALTAEEAALLAALRAQLRAALAAGLSPARQAALAAALAAAQARLQAALAAAR	1.9198475229410357	0.8143843860073755	0.747787594795227	0.6055439114570618	7.291921138763428	nan	inf
design_16	6	EEKLKSLKELKEKIKKFYKELEKAIKAGDLEKAKKLIEELLKYLDSFEAKTEEEKELIEKLKAALKEALKAGLTPERQKELLKLLKEFGKELEKMIKELE	0.9924473636388096	0.9340556654611397	0.9093843102455139	0.7143435478210449	3.949152946472168	nan	inf
design_16	7	AAALATLRALAARIAAAAAALRAALEAGDVEAARALIQQLLAALAATTALTPWEAALLDALRAALRAALAAGLTPERAEALLAQLEAAGAELAARVEALE	0.8360588303696086	0.9543103375299706	0.9021233916282654	0.7629002332687378	3.491591215133667	nan	inf
design_16	8	SATLAALRALAALLAAAGAALRAAAAAGDAAAAAATLAALRAALAATTALTPEQKALLDELLAALDAAAAAGLTPERLAAVIERLAAARARLEAMAAALA	1.2086163265982701	0.9128518766439911	0.8928505778312683	0.7646312117576599	3.551255464553833	nan	inf
design_16	9	DAEIATLKELGEALKKAAKELEKAAKAGDVAKAKAIIAKLLAYLDATKALTEEEKALLEKLKAQLKAAQAAGLTPATLAALIAALKEAAKEVEAMLKALE	0.9448563755239847	0.9431906162686274	0.9096781611442566	0.7582520246505737	3.6136858463287354	nan	inf
design_16	10	AAARAALAALHARLAAAAAALAAAAAAGDVAAARALLAALRAWLASTTALTPEEAALLAALAAALAAAAAAGLTPEAQAALLAALAAAAARVAARLEELE	1.5540043062208309	0.8676237076880472	0.701921820640564	0.596117377281189	7.800728797912598	nan	inf
design_16	11	AATLATLEALLARLEEAAARLAAAIAAGDVAAARALLAELLAWLDATKALTPEEKALLDALRAQLRAALAAGLTPAVQAALLAALEAAAAALAERVAALK	0.8599564996442569	0.9534510896692966	0.8660449981689453	0.7238577008247375	4.487448215484619	nan	inf
design_16	12	SAAAAAWAAAAARLKAAAAALKAAIAAGDRERARALIRELLAWLDATEALTPELAALLARLRAALRAALAAGLSPEVLEALLAELEAAAAELEARLAEAA	0.5765492250523243	0.9767079444829909	0.9227664470672607	0.8086081743240356	3.1640946865081787	nan	inf
design_16	13	SETLKTLEELNKKLEEAAKKLKAAAKAGDKAAAEATIKELLAYLDKTKALTEEEKKLLEELKKELEKALKEGLTPERLKELIKKIEEAAKKVKEMIEKLK	0.9769350572946133	0.9388189762238263	0.923542320728302	0.7838099002838135	3.4603753089904785	nan	inf
design_16	14	SAEKEALKALAKLIKEAAKKLEAADKAGDVAAAEKILAELAAALDKFTAPSAWLAELIAKLKAAIAKAKAEGLTPAVRKALIKQLKAAYKELKKKLEELE	0.5557736347317972	0.9777830154459616	0.9277330040931702	0.7705052495002747	3.264993190765381	nan	inf
design_16	15	SAELERLEELLEKLREWAERLEEALEAGDVERQRALIEELLAYLDSTEALTEEEAELLEELKAALEEALAAGLTPERQEELIELIREWAERVEERLEELK	0.8473154569243668	0.9519669878498551	0.9036259055137634	0.7632842063903809	3.7501349449157715	nan	inf
design_16	16	EEARATLKRLAALIKDYTARLEAAAAAGDVAAARALLAELLAALEATEALTEEEAALIEELRAALRAALAAGLTPAAVAAVIARLKEYGARLEARLAELE	0.6998906833206324	0.9659439020762174	0.8945068717002869	0.7476258277893066	3.8944218158721924	nan	inf
design_16	17	AAAAAALAALLAALAAAAAALAAAIAAGDVAAARALVAALAAALAATAALTAELKAALAALAAALAAAAAAGLTPAAQAALAAALAAAAAALAARLAALA	18.915130858438214	0.06185086755772891	0.7443916201591492	0.5584728121757507	8.49884033203125	nan	inf
design_16	18	SEELEELKELAEKIAEAKKRLEAAAKAGDTAAARAIIEELLAYLDAFEAKTEELKELIEALKERLRAALAAGLTPEVQAALIKELAKAEEKLKKMIEELE	1.8048711088626843	0.8393999357098911	0.9253987073898315	0.799159586429596	3.1797292232513428	nan	inf
design_16	19	AAALAALQALAALLDDALAALRAAIAAGDTAAARALLAALRAALAATTALTPEEAALRAALLAALDAAAAAGLSPAALAALAAALAEAAAAVQAAIDALL	0.827874633618839	0.9541521493515839	0.8244694471359253	0.6946839094161987	4.958390712738037	nan	inf
design_16	20	AAALAALRALAALLGAATAALEAALAAGDTAAAEALLRALRAALDATEALTPELAALLAALRAQLDAALAAGLTPARRAALIAALRAAAAALAARIAALE	1.6619148476095975	0.8507987559262769	0.7329285740852356	0.617946982383728	7.331931114196777	nan	inf
design_16	21	SEKLETLKKLAEKLEKYGKELKEAYKKGDVEKAKKIIEELLKYLEETEAKSEWEKKLIEELKKFLEKALKEGLTPEIIKEIIEKIEKYYEEVKKKIEELE	0.5944765310940309	0.9746785122121723	0.9225984215736389	0.7544538974761963	3.5321288108825684	nan	inf
design_16	22	EAALATLRALAAQLAAATEELKKAAAAGDTEAAKALIEALLAWLDSTTALTPEEAALLDELRAALRAALEAGLTPEVLAELIELLAAAHERVVARIRALE	0.5858991318675759	0.9755839181835217	0.9104580283164978	0.7559135556221008	3.583463191986084	nan	inf
design_16	23	SATLESLKALLKLIEEAAKKLKKAAEAGDVKAQEAILKELLKALDATKALTEEEKKLLDELKKKLEAALAAGLTPEVVEEIIKALEEAAEKLKKRVEKLE	0.9696153853241365	0.9398649354037508	0.9066606760025024	0.7611566781997681	3.88106632232666	nan	inf
design_16	24	AATLAALRALRDRLAAALAALQAALEAGDVAAARALVEELLAWLAATTALTPEEAALLAALRAALEAALAAGLTPAVQAALAAQLAAAEAQLAAAVAALE	2.876110438220091	0.6536540904273167	0.713752269744873	0.5710603594779968	8.529840469360352	nan	inf
design_16	25	SETIETLKKLAEELEAAAKELKAAIKAGDVKKAREIIEKLLEFLEKTEAKTEEEKKLLEELKKKLEKALKEGLTPEVQKEILKELEKAAKEVKKRLEELE	0.791736525557805	0.9564239502119369	0.9119897484779358	0.7494585514068604	3.733501434326172	nan	inf
design_16	26	SETEKALEELAKQIAKAAKALKAAAKAGDTAKAKAIVDKLLAWLDSFKAKTEEEKALLDKLKAALQAAKAAGLTPEVVKELIKLLAEAEKWVKEKLKKLK	0.9095266884311677	0.9439810144794778	0.9045628309249878	0.7290419340133667	3.8611068725585938	nan	inf
design_16	27	EEEKKEIEELAKKIKEYTKKLEEAYKKGDLKKAEEIIKELIKYLKETKAKTEELKKLIEETLKKLEEALKEGLTPEKLKELIKFLKEKEKELKKMLEKLK	0.6046407831944028	0.974061430421049	0.9198980331420898	0.7486532926559448	3.641402244567871	nan	inf
design_16	28	SATLETLEALAARLKAAAAALAAAIAAGDKAAAEAIIKDLIAWLRSTEAKTPEEKELIEELLAELEEALKAGLTPERLKELLARLKEAEAEVKKMIEELK	0.4958017915484806	0.9821829157985676	0.9243865609169006	0.7790594100952148	3.4999444484710693	nan	inf
design_16	29	EEELKELEELLKKIKEWKEKLEKALEAGDKEAAEKILKELLAYLDSFKAKTEWLKEKIEELKKFLEEALKAGLTEEKQKEIIKKLKEWAEELEKKIKELK	0.6760757397363532	0.9678070472273069	0.9221951961517334	0.7383362054824829	3.479365825653076	nan	inf
design_16	30	SETLKALKELAKKFKEYAKELEEAIKKGDVEKAKKIIKELLEYLDKFKAKTEEEKKLLDEVKKFLEEALKEGLTPEKQKEILKKLKEYAKKLEKMIKALE	0.6820100583407126	0.9675085761298294	0.9083663821220398	0.7127880454063416	3.848090410232544	nan	inf
design_16	31	EEEREALEELLARLEAAAKALAAAIEAGDTAAARALIADLLAWLDSFEAKSEWLQELLDELRARLRAALAAGLTPAVQEELLKALEAAAEELAARLAELR	0.5215843044138315	0.9802839448453052	0.9377322196960449	0.8041500449180603	2.9324889183044434	nan	inf
design_17	0	AAAAAAAAEKARLEAKRDELFGKIIDEVIEAVEKEGIEKVIELVKKAFEEEKKKAPPEEKPLIEKVEKEILKELEEWKDLPKEELLKKLEERKKRIEAKK	3.025574788840002	0.669649597460719	0.845487117767334	0.6157006621360779	6.033293724060059	nan	inf
design_17	1	GAAAAAAEEEARFQKRYNELFLKISDELIETIKTKGIEAAIKLLEEKFEEEKAKAPPEEKPLIDKVKEELLAALEKAKNLPKEELLKALEELRKKVEAEK	3.8322223666387103	0.576931119280545	0.8708242774009705	0.693127453327179	5.075092315673828	nan	inf
design_17	2	EEERRREEEERRYREALNEFLLKIYDELIEKLKTEGIEAVIELVKKAFEEEKKKAPEEEKPLIEKVEKKILAELEKAKNLPKEELLARLEKLREEVLKEK	5.5864971804177666	0.46557909830588484	0.8514251708984375	0.6362005472183228	6.157772541046143	nan	inf
design_17	3	AAAAAAAAEAARLEAAERELFAAISDALIEAVETEGIEAVMELVREAFAARAAEAPPEERPLIARVEERILARLEAMKDLPKEEILALLRAERARVAAAA	2.2752960678854843	0.7635755005276331	0.8330032229423523	0.6510345935821533	5.775454521179199	nan	inf
design_17	4	AAAAARAAEAARLEEARDRLFLEISDEVIKTVKEKGIEEAKKLVEERFEERKAEAPPEERPLIERVREEVLEELEKMENKPKEEILAYLEEKRKRVLARA	3.436278941146518	0.627178846937578	0.8782596588134766	0.6911906003952026	4.833203315734863	nan	inf
design_17	5	MKKKLEEEEKKKLEEKRDELFYKIIDELIEAVKTKGIEAVIELVKKAFEEEKEKAPEEEKPLIDKVEKEILEELEKMKDKPKEELLKELEEKKEEVEKKK	3.9755885321626527	0.5789924950513599	0.8519608378410339	0.6144696474075317	6.190489768981934	nan	inf
design_17	6	ALAKKLAEEKAKLEKKYNELLLEIIDELIEKVEKEGIEAVKKLVEEAFEKRIKEAPEEEKPLYEKVLKKILEELEKMKDKPKEEILAYLKKLKEEVEKKK	4.074222869929406	0.5211265967896563	0.8195931911468506	0.6064220666885376	7.054014682769775	nan	inf
design_17	7	SLEELEKEKEEKLERKRNELFEEIIDKLIETVKTEGIEAAKKLVKEEFEKKKKEAPPEEKPLIKEVEKEILEELEKMKDKPKEEILAELEKKKEEVEKKK	3.418700270287652	0.628055925959125	0.9007006883621216	0.6908748149871826	4.539515495300293	nan	inf
design_17	8	AAAAAAAARAARLAAARDELFAALADALLAALRTEGLEAVRALLREAYAERRAAAPPEERPLIEEVEAAELARLEALADAPREELLALLEAERARVAARA	4.380749688919021	0.5285681424183688	0.8066968321800232	0.6231492161750793	6.371581077575684	nan	inf
design_17	9	MELLEKKKREEKLEKKENELFKKISDGMIKLLETEGIEAVKKYVKEAFAEEKAKAPEEEKPLIKEVEKKILEELEKMKDLPKEELLEYFKKKKEEVEKKE	1.180754095798392	0.9131547477784995	0.8484841585159302	0.6160019636154175	6.73100471496582	nan	inf
design_17	10	MEEEEEEEEEEELEELRDELLLEIYDEMIEAVEKEGIEAVKELVRERFEEKKEEAPEEEKELIEEVEEEILEELEEMKDKPKEEILEYLEELREEILEKE	4.0647965298668165	0.5564190518764084	0.85837322473526	0.6475618481636047	5.4811906814575195	nan	inf
design_17	11	MLEELLKKKEEELEKTFNELFLEIHDELIEKIKNEGIEAAKELVKEKFKEKKKEAPEEKKPLIEEVEEKILKILEEMKDKPKEELLEFLEKLKEEVEKKK	1.402878365795989	0.8848779146733144	0.8550455570220947	0.6130036115646362	6.49798583984375	nan	inf
design_17	12	SLLEELKKEEEEFEETRDELFLEIHDGLIEALKTKGIEAVIELAKEAFEKRLKEAPPEKKPLIEKVKEEVMKELEEKKDWPKEELLKELEEEKKEVEERK	1.0514796102022288	0.9300539090487041	0.880346417427063	0.6659073829650879	5.329669952392578	nan	inf
design_17	13	AAAAAAAAEAAKRAAARNALFAKISDELLEKVRTEGLDAARALVRAAFAAEKAKAPAAEKPLIDAVEAEFLAWLEAAADLPTEEILAELEARRAEVAAAA	0.6220331965378355	0.9723365116831444	0.8863484263420105	0.7246747016906738	4.131754398345947	nan	inf
design_17	14	AALAALKEEKAKLLKKYNELFLEISDELIESLETEGIEAVIELAKKKFDEKIKKAPEEEKPLLKKVEEIFLKELEEMKDLPKEELLKLFEEKREEVLKSA	0.9268917894388283	0.9443409999219172	0.8603119254112244	0.6379109621047974	5.952041149139404	nan	inf
design_17	15	EEEKKKKEEEKKFEEKKDELFLENIDELIEAVKNEGIEKVKELWKKKFEEKKKKAPEEEKPLIKKVEKEILEELEKMKNLPKEELLKKLEEKREEVLKKK	3.78393212503593	0.5668480699767305	0.8846404552459717	0.6707263588905334	5.3560662269592285	nan	inf
design_17	16	AAAAAAAAEAARLQRRRDEILAEIIDELIKAVETEGIEAAIELVKKRFEELKAKAPAEEKPLIDKVEKEILAKLEKWKDKPKEEILAELKALGKEVAAKA	3.3128354023013347	0.6303970851215344	0.8743014931678772	0.6876747608184814	4.82228422164917	nan	inf
design_17	17	ALAAAAAAARARLRAERDRLFAEIADALIAALRTKGLDAVRALVRAAFAARRAAAPPEERPLIAEVEEEILAELDAARDLPKEELLARLEAERARVEARA	3.893806104621176	0.5771566222529321	0.7611913681030273	0.5570288896560669	8.047858238220215	nan	inf
design_17	18	MKEKLEKEEEEKLEKAENELFLKIIDDMIKAVEEKGIEEVKKLVEEKFEEEKKKAPEEEKPLIEKVKKKILEELEKMKDKPKEEILKYLEKKKEEVEKKK	3.4153229020705176	0.6182864235166644	0.8680570721626282	0.6359502077102661	5.701958656311035	nan	inf
design_17	19	AAAAAAAEAEARRRAAYDALFAEIADALIEAVRTEGIDAVKALAAAAFDARIAAAPPEERPLLAAVRDEILAELDAMADAPTEAILAHLEALRAEVAARA	0.8836257730457708	0.9461134936491353	0.8589957356452942	0.6863055229187012	4.712887763977051	nan	inf
design_17	20	LLAELLEAELERFRRRRDELFARIADGLLETVRTEGLEAARALVTEAFDEAIAEAPPEEKPLLERVRAEVLAELEAWEDLPREELLALLEERRARVEARA	4.314291863881632	0.5287114946272564	0.8841583132743835	0.7240659594535828	4.88914680480957	nan	inf
design_17	21	MAKKEEEEREKKLEEKYNEIFSEIIDGLIEKIKTEGIEAAKKFVEEKFEELIKKAPEEEKPLYEEVKKKILEELEKMKNLPKEEIIEKLLKKKEEVEKKK	3.9183293724453043	0.5853944599738732	0.8515354990959167	0.6221941709518433	6.34620475769043	nan	inf
design_17	22	MLAKLKAEEEAKLEETRNRLFYEIHDELIEAVKTEGIEAAIALVDEAFDAERAKAPPEEKPLIDKVREEILAELKAMKNLPKEEILKILEEKRKEVEEKL	1.1681872679839438	0.9148074339270112	0.8357225060462952	0.6114671230316162	6.731635093688965	nan	inf
design_17	23	AAAAAAAARAAARAAARDELFLAIADGLEELLRTEGLEAVREFAREAFEERKAAAPPERRPLIDEVEAEVLAELEAMADLPREELLARLRALRAEVLARA	2.5871418627639278	0.7359952858900152	0.8377079367637634	0.6331475973129272	5.756894588470459	nan	inf
design_17	24	ALAALAAAEAARLRRARDELLAEIIDELIEAVRTEGIEAAIALAREAFARRLAEAPPEERPLLRRVEAEILAEFEAWKDLPKEELLAKLEALRARIEARA	3.8291129283374516	0.585020102759912	0.8048057556152344	0.5996575355529785	6.787090301513672	nan	inf
design_17	25	SLEKLLAEREERLRRRRDELFLAHADALLEALRTEGLDAVRALWDAAFEAEKAKAPPEERPLIDEVRAEILAELDAMRDLPREELLALLEERRARVLARK	1.0131097878617947	0.9331885316963671	0.8868526816368103	0.7051497101783752	4.738506317138672	nan	inf
design_17	26	GLKKLKEEEEKKFEEARDELFLEISDELIEAVETKGIEAVKELVDERFEERIKEAPEEEKPLLEKVREEILEELEEAKDLPKEEILADLKKKREEVLKKK	0.9780245379862414	0.9387205483846078	0.854411780834198	0.6489962935447693	5.941937446594238	nan	inf
design_17	27	GLAELLAARAAELAARRDALFAAIADELAAAVETEGIEAAIALVDAAFAEALAAAPPAERPLLEEVRARVLAALRAAAGLPREELLARLAAERARVAARA	3.835486239743123	0.5835586723424838	0.8771959543228149	0.7133855819702148	4.712263107299805	nan	inf
design_17	28	SLLAKLKELLARIKEEFDRLFLEIYDEMIEAVETKGIEAVKKLVDERFEKRRKEAPEEEKPLIDLVRKIILEELEKMKDKPKEEILEMLEKKKKEVEERK	1.2429073568153342	0.9063375599335246	0.859166145324707	0.6506178379058838	5.651383876800537	nan	inf
design_17	29	MLAKLKAEREAKLQKKEDEFFLEIIDELIETVKTKGIEAAKELVKKKFEELKKKAPPEEKPLIDEVEKKILKELDEWKDKPKEEILKKLEEKKKEILERA	3.1053519678965285	0.6515048974003897	0.8159850835800171	0.5737983584403992	7.808252334594727	nan	inf
design_17	30	MAAALAAARAARLEAARRALFAELADELLETLRTEGLEATIARVREAFAARKAAAPPEERPLIEEVEAEVLAELEAARDLPTEELLARLEARREEVAAAA	2.3791852083550955	0.7513066454022411	0.7630264163017273	0.575963020324707	7.946840286254883	nan	inf
design_17	31	AAAAAAAAEAARLAAARDELLLEIIDELIEAVETEGIEAAKALAREAFAARKAKAPPEERPLIDRVEAEILAELDAAADLPKEELLARLRELRARVLARR	3.5882259655925273	0.6064789799960322	0.8872196674346924	0.7205503582954407	4.134035587310791	nan	inf
design_18	0	MRVIRLPTIASQREEAEKLAALLSELTGARVELEIVPDTPENQEAAVAAWLALLRELLPELTPEQLEEVLAALAELVKKLSPELQEKAEKALAELLAEAK	2.2675577621032814	0.8289982395273031	0.8666520714759827	0.7086677551269531	4.621119976043701	nan	inf
design_18	1	MRVLRLRTVASRRAEAERLARALEELTGARVELELVPDTPEAQAAAVDEWLALLRELLPELSPEQLEEVLALAAELFAGLPADLQARARAALAELRAEAA	0.5436320029341306	0.9787767938765216	0.925256609916687	0.7852503061294556	3.0243849754333496	nan	inf
design_18	2	MKTIVLKTVASQLEEAEKLAKYLSEKTGYKVELEIVPDTPENQRAAADEWLELLEELLPELSEEDLEEVLELLRELFKGLSPEIQAYVDEKLEELLEEKE	0.8469981184087075	0.9504409512198925	0.9134124517440796	0.7678389549255371	3.713327646255493	nan	inf
design_18	3	QTTLTLPTVASVRAAAEELAARLSALTGARVELRVVPESPENQRAAVAAWLALLRELLPRLTPAQLREVLALLRRWAAALPADLQAEVDAALDALLAEAA	2.9188318950167713	0.7711718020010855	0.7309344410896301	0.5940777063369751	8.161336898803711	nan	inf
design_18	4	MKTITLKTTSSILEEAKELAKYLEEKTGYKINLEIVDDSPENQKKAVEEWLKLLEEILPELSKEDLEEVLELAKKLFSKLSKDLQEYANKKLEELLKKKE	0.8894050932483332	0.9458802337933616	0.9006739854812622	0.7196829319000244	4.20936393737793	nan	inf
design_18	5	MRVVTLRTTASRAAEAAALAALLSELTGWEVRLEVVPDSPAARAAAAAEWLALLAELLPELSPADLAAVLAAARALFAGWSPALRAQADAALAALAAAAA	0.6980232481190999	0.965795066323439	0.9103649854660034	0.7812962532043457	3.30938982963562	nan	inf
design_18	6	METVTLSTPASARAAAERLAAALSAATGAEVRLRLVPDTPEARRAAVDEWLALLREILPRLSPAQLEELLALFRALAAGLAPDLQARADAALAALLAEKA	8.775667705928138	0.5339428916559791	0.7066578269004822	0.5521060228347778	8.807916641235352	nan	inf
design_18	7	MRRVTLRTVASRLPEAKALAALLSELTGIEVELEVVPDSPANQRAAAAEWLALLEELLPELSPEDLARVLDALARLAAGLSPDIRAEVNARLAALRAAAE	0.7074194877733067	0.96475629436466	0.9341519474983215	0.8094135522842407	2.977651596069336	nan	inf
design_18	8	METVTLSTVASRRAEAEALAELLSALTGARVELREVPDSPEAQRAAVAEWLALLARLAPRLTPAQLRAVLAAFARLVAGLSPELRAEAEAALAALAAAAA	12.663503796634693	0.3352167149691757	0.6933746337890625	0.5012476444244385	10.524907112121582	nan	inf
design_18	9	MKVITLKTVASVKEEAEALAAKLSELTGAKVELEIVDDSPENQAAAVAQWLALLAELAPELSPADLAEVLALAARLFAKLSPELQARAAAALAALLAAAA	0.5652424175962658	0.9769254998212072	0.8847428560256958	0.7244057655334473	4.021284103393555	nan	inf
design_18	10	MRVVTLPTVASVRAEAERLAALLSELTGAEVRLEVVPDTPEAQAAAVEAWLELLRELLPELSPEQLREVLEALARLAALLPPELQARVREALAALLAEAE	2.39275797954472	0.8122870883885405	0.8154395818710327	0.6695190072059631	5.473330974578857	nan	inf
design_18	11	MRVVTLRTIPSAREAAERLAALLSELTGWEVRLELVPESPEAQRAAADEWLELLEEILPRLTPEQLREVLALARELFAGLSPEIQARVDARLAELLARAE	2.9426402497825017	0.7395777702534398	0.7711678743362427	0.6232082843780518	7.014020919799805	nan	inf
design_18	12	METITLKTIESRREAAERLAALLSELTGAEVRLEIVPDTPEAQAAAVEEWLALLRRILPRLSREDLLAVLAAARELFAGLSPELQARADAALDELEAEAA	8.72909147442394	0.5141163651724954	0.8044396638870239	0.6670255661010742	7.172688961029053	nan	inf
design_18	13	MEVITLPTVESRREEAAELAALLSELTGAEVRLELVDDSPENQAAAAEAWLALLRELLPRLSPEDLARVLDAAARLFEGWAPELRARARAALEALRAEAA	0.6599311990565685	0.9691246660283553	0.8972344994544983	0.7522966861724854	3.7338521480560303	nan	inf
design_18	14	MRVVTLPTIESAREAAERLAALLSELTGAEVRLEVVPESPEAQAAAVDAWLALLEELLPELSPEQLDEVLAALAELAAGLAPELQARVAAALEALRARAA	3.4595603533401316	0.7717111962555516	0.753826379776001	0.6241416931152344	7.707440376281738	nan	inf
design_18	15	MRVVTLPTVASVRAEAEALAAFLSRRTGAEVRLEVVPDTPEAQRAAVDAWLALLEELLPELSPEDLAAVLALLRRWAARLAPDLRARVDARLAALAAAAA	0.9341669738397678	0.9412006131456174	0.85103440284729	0.6980264782905579	4.498295307159424	nan	inf
design_18	16	MERVTLSTVASQRAAAEELAALLSELTGAEVVLELVPDTPENQRAAVAEWLALLEALRPRLTPAQLEEVLAALARLAAGLAPELRAEVEARLAALLAAKA	8.287335703283532	0.5245774367764257	0.7569056749343872	0.5997743010520935	7.988528728485107	nan	inf
design_18	17	MRVVTLRTVASTLEEAQRLAARLSELTGAEVRLEVVDDSPANQEAAVDQWLALLEELLPELSPEELEEVLALLAEWAAKLSPALQARVAARLAQLRAAAA	0.5637307496478711	0.9769954276029389	0.9231879711151123	0.7950134873390198	3.1778135299682617	nan	inf
design_18	18	MRRVRLPTVASVRAEAEALAAFLSERTGWEVELEVVPDTPENQRAAVEAWLALLEELLPELTPAQLREALALAARLFAALAPELRARARAALARLLAAAA	0.6972796491758997	0.9660037668918231	0.9154290556907654	0.8039313554763794	3.171248197555542	nan	inf
design_18	19	MRVITLPTVESVREEAEKLAKLLSELTGAKVELEVVPDTPENQEAAAEAWLELLEELKPELSLEDLKKVLEALRELAKGLSPEIRARVEERLEELLEEAE	2.355721715470782	0.8369605761049084	0.9230214953422546	0.7582451105117798	3.3457210063934326	nan	inf
design_18	20	MEVITLKTVKSVLEEAEKLAKLLSELTGKEVKLEVVDDSPENQRAAVEQWLELLEEILPELSEEDLEKVLEAFRELVKKLSEELQKYAEEKLEELLEEKK	8.139893013973587	0.542396699665222	0.8127750754356384	0.6216676235198975	7.2139973640441895	nan	inf
design_18	21	MRVVTLRTVASQLAAARRLAAALSALTGAEVRLEVVPDSPEAQRAAVEEWLALLRELLPELTPEQLDEVLALLEELFAGLSPELQARARAALAELRAAAA	2.4328112511965356	0.8310159895083271	0.7576290965080261	0.6345347166061401	7.35869026184082	nan	inf
design_18	22	MKVITLKTIESQLEEAKKLAELLSKKTGWEVKLEVVPESPENQRKAVEEWLELLEEIKPLLSLEDLKEVLDAAAELFKGLSEDLRKYAEEKLKELLEEAE	0.6005287637137778	0.9742257219688812	0.8996453881263733	0.7069625854492188	4.0229268074035645	nan	inf
design_18	23	MRVVTLSTIESVKEEAAELAALLSELTGARVELRLVPETPENQAAAVDEWLALLAELRPELTPEQLRAVAAALAKLVARLSPELRARAEAALDELLAAAA	2.64335976586986	0.8766738213705064	0.7636193633079529	0.6366069316864014	7.26039981842041	nan	inf
design_18	24	MRVITLSTVESAREEAAALAEALERLTGAEVRLRLVPDTPEAQRAAAEEWLALLEELLPELSPEDLERLLALARRLFARLPPEIQARADAALDELLARAR	2.4898412569532633	0.8270507788568241	0.798839807510376	0.6732159852981567	6.188589096069336	nan	inf
design_18	25	MKTITLPTVASVRAEAERLAALLSELTGYEVRLEVVPDTPEAQAAAADAWLALLRELRPELSPEDLEAVLAAAAELFAALSPELQARAAAALAELLAEAA	0.6003297162972369	0.9743654352561388	0.9223747253417969	0.8083006143569946	3.171173334121704	nan	inf
design_18	26	MKKITLKTIKSIKEEAEKLAKLLSELTGYEVELEIVPDTPENQKAAVEEWLATLEELLPELSPEELEEVLKAAEELFKKLSPELQAKAKARLAALRAEKA	0.5875440326943252	0.9755707487212918	0.9002619981765747	0.7255996465682983	4.004334449768066	nan	inf
design_18	27	MEVITLPTVESVRAAAERLAALLERLTGARVELVVVPDTPEAQAAAVDAWLDLLRALLPKLSPADLRAVLAALRELVAALSPELQAKADAALDELLAAAA	2.4329063169968586	0.8329194141499278	0.8458411693572998	0.7095804214477539	5.059088706970215	nan	inf
design_18	28	QRVVTLSTVPSVRAAAERLAARLEALTGARVELRLVPESPAAQRAAADEWLALLRELLPELTPAQLAEVLALAAALFAALAPDLQARAAAALAALAAEAA	2.300023851865963	0.8469289593370568	0.8070118427276611	0.6919736862182617	5.529791355133057	nan	inf
design_18	29	MRVVTLSTTASRLPEAERLAALLSELTGAKVELRVVPDTPENQAAAAEEWLALLRELRPELTPEQLAAVLAAAAELFAGWSPELQARAAAALAELAAEAA	0.5911085846270827	0.9750660828761313	0.9158045649528503	0.7871829271316528	3.322903871536255	nan	inf
design_18	30	MKVIKLKTIESIKEEAEKLAKFLEEKTGYKVELEVVPETPENQKAAVEEWLKTLEELLPELSPEDLEEVLKLLEELVKKLSEELYKYALEKLKELLEEKK	5.332084739576541	0.6175903546839782	0.786464512348175	0.5993145108222961	7.9574809074401855	nan	inf
design_18	31	MKVVKLPVTESQLAAAERLAAKLSELTGWKVELEIVPDTPEARAAAAEAWLALLEEILPELSPEDLREVLALARELFAGYPPELRARADAALERLLAEAE	2.2325361449717853	0.8278356820400781	0.8585834503173828	0.7075852155685425	4.482057094573975	nan	inf
design_19	0	MSNSEKLIEAIKKLMEEMGKTIEEIIKDIEEQAKKDKESKKYYEELANLMKEELKKYGDKEKILEALEKLLKEKEKDPIFKKLVEKLYKKYEAELAKAKA	0.5401415657875386	0.9789810460459567	0.9049490094184875	0.7387266159057617	4.1101274490356445	nan	inf
design_19	1	MTPEEKMIAAMRRLHEELGLSVEEHIAMIREQAKADAASKAYYDKLAALLEQELAASGDVDAIFAAALALLQSLASDPVFQAMVEKLYARYQAILDAAAA	2.974523419867789	0.7245470265848236	0.7138660550117493	0.5498830080032349	9.299137115478516	nan	inf
design_19	2	MTPEEKFIELIRELIEKLGLSIEEIIEFIREVAKEEPEAKEFAESLAELMEKELKESGDVEKILEALLKHLKKLAPDPTFQKLVELLTEKFEKLLEEAEA	0.5740805925786171	0.9761274777650877	0.9156211018562317	0.765311598777771	3.622039318084717	nan	inf
design_19	3	MSVAERLIEAIRRLMEELGLSVEEIIELIRELAEREPEAKEHALGLAELLEEELEESGDEEEILEALLERLRELEPDPVARRLFELLYERFEELLAEAEA	0.5399017690153044	0.9791634197500129	0.9296593070030212	0.8041696548461914	3.1744778156280518	nan	inf
design_19	4	MSVAERLIEAIRRAIEELGLTVEEIIEEIRAAAEEYPEAKEHLERLADLLEEELEESGDVDEILAALLELTEELEPDPVFREALERLRDRWEERLAAAAA	0.7436903776260997	0.9610151708946824	0.9104238152503967	0.7636973857879639	3.530949831008911	nan	inf
design_19	5	MSISEKTIEAIKKLIEELGLSIEEIIERIKEFAKEYEEAKEYLEKLAELIEEELEKSGNVEEILKALSELMKELEKDPIAQEALEILYEEYEKILEEAEK	2.1621485344176787	0.847843053137668	0.6366496682167053	0.47635239362716675	11.164192199707031	nan	inf
design_19	6	MSVAERFIELLRRLHEELGLSVEEHIEFIEEFAERYPEAKEHALELAELLREALEESGDVEEIFKRLLELLKEKEPDPVFQKLAELLAEEFEELLEAAEE	0.8159616520216404	0.95394063228639	0.8889979124069214	0.7301172018051147	4.2173943519592285	nan	inf
design_19	7	ASPADRFVAAVRRLMEELGKTVEEIIELILELAEEHPEAREHALALAALLREELARSGDDAAILAALRAHLRARAPDPVFAALVARLAARLEAELAEAAA	0.5839799862047383	0.9755851133530067	0.9211082458496094	0.791634202003479	3.2137389183044434	nan	inf
design_19	8	AAPEARAVALARRLHEELGLSVEEHIELIRAFAAEDPAAAAHAAALAALLEAELARSGDTDAIFAALAAHLAARAADPAFQALVRRLAARYAARLAAAEA	1.9535499901631281	0.8623873138202143	0.820323646068573	0.683882474899292	5.3560943603515625	nan	inf
design_19	9	ATPEERLVAAIRRLIEERGLTVDEIIAEIRAFAEEHPEAKAHLDALAELLEAEAAASGDVDAILAALLALLRARAPDPTFRAAVEALRARFEALLAEAEA	0.6146000080088142	0.9729106349066009	0.914395809173584	0.7818523049354553	3.3081367015838623	nan	inf
design_19	10	MSVEEKTIEAIKKLIEEMGYSIEEIIEIIKEFAKEYEEAKEYLEELAELIEEELKKSGNVEEILKKLLELMKKKYSDEIFKKMLEKLYKKFEELLKEYEK	2.1428507492094195	0.7932711074687658	0.8284501433372498	0.6638538837432861	5.773707389831543	nan	inf
design_19	11	MTPEEKTVEAIKKLIEEMGKTIEEIIALIREFAKEHPESKAHLDGLAELLEKQLAESGNTEEILKALQEYLKSKAADPVFQKAVEALRDYLEAELEKARA	0.7872824200879629	0.9582379951469129	0.9107129573822021	0.7532780170440674	3.7581779956817627	nan	inf
design_19	12	MSIEEKTIELIKKLIEEMGKSIEEIIEFIKKQAEKDEKGKEYYEELAELMEKSLKEKGDVDEILEELLKYMKEKLKDPIFKEGLKKLAEEFEKLLKEYKK	0.7047336596087104	0.9648576779945496	0.9131051301956177	0.7590940594673157	3.8992130756378174	nan	inf
design_19	13	MSVSEKLIELIRKLMKELGMSIEEIIELILETAEEYPEAREHALSLAELLRKELEESGDEDEILAALLEHLKSIEPDPVAQKLLEILAEKFEEILKKAKE	0.5485350811708896	0.9784739508023441	0.9185501933097839	0.7671481370925903	3.6354334354400635	nan	inf
design_19	14	MSVEDKLIEAIRELIEKLGMTIEEIIELIREFAEEDEESKEYALKLAELLEESLKKYGDIDKILEELRKLLKELSKDPIAQKLFEKLREKFEAILKKAEA	0.7021674754998166	0.9651415876839846	0.9126132130622864	0.7482280135154724	3.8061513900756836	nan	inf
design_19	15	MSVEERLIAAIRAAMERLGVSIEEIIELIEEFAERRPEAREHLLRIAALLREELARSGDTEAILAALRELLASLAPDPTVRKALEALEAELAARLAAAAA	0.6566315831277258	0.9692448026130868	0.9013429284095764	0.7636834383010864	3.7106873989105225	nan	inf
design_19	16	MSPEDRFVALLRRLHEELGLTVEQHIERIRAAAAEYPEAKAHAEALAALLEAQLAESGDLDEIFAALRAHLRARAPDPTFRALVERLAAEAEALLAEAAA	0.5567323891209908	0.9776070468651972	0.9202145338058472	0.7734742760658264	3.239694833755493	nan	inf
design_19	17	MTVEEKTIELMKKLHEELGKTIDEHIELIREFAEEHEEGKEYFEELAELMEKAKEEYGNLEEIFEKLLEKLKSLLPDPVAREGMELLAQRYEEILKKAEE	8.805223802889785	0.40818674823438045	0.740777313709259	0.5577551126480103	9.505324363708496	nan	inf
design_19	18	MSPADRLVEAIRRLIEELGMTVEEIIELVREEAEEIPEARAHAEALAALMEEALAASGDVDEILAALRAWLREHEPDPVFQALVERLRERFEAILEEAEA	0.7785267664353486	0.9590887144927096	0.9365361332893372	0.8093767762184143	3.0518534183502197	nan	inf
design_19	19	MSIADKTIEAIKKLIEELGKTIEEIIELIKEKAKEDEEGKEYYLELAELLEEELKKSGDVEEILEALEKWLKEKEKDPTFKKGLEKLKEEFEEILKEAEE	0.7173431072676986	0.9636439209603993	0.9087304472923279	0.7401615381240845	3.8743748664855957	nan	inf
design_19	20	MSIEEKFIEAIKKLIEELGKTIEEIIKEIKEFAKKYKESKKYLEELAKLLEESLKKYGDIDKILELLLEKTKELSSDPIFKKLLEKLYKKFEEILEKAKK	14.771375275587328	0.08931539770966182	0.5608303546905518	0.4021201729774475	13.044421195983887	nan	inf
design_19	21	MSVAEKTIEAIRRLIEELGLTIEEIIERIREFAEEDPEAREYYEELAELLEEELEESGDVDEILEALLELMKEKESDPVFREGLERLREYFEKLLEEAKK	0.6439858072787035	0.9707142639511747	0.9262467622756958	0.781924843788147	3.3997998237609863	nan	inf
design_19	22	MSVEEKFIEAIKKLIEELGISIEEIIKRIEEFAKKYPEAKEYAEGIANLMRESLKKSGNVEEILKKLLEYLKSLSSDPIFQKLAELLYEEFEKIIEEAKK	0.6139402823912548	0.9728805227321105	0.9112533926963806	0.7639317512512207	3.7553374767303467	nan	inf
design_19	23	MSTAERLVEAIRQLHEELGLTVEEIIARIREFAERYPEAAEYLNRLADLLEAAQAESGDVDEILARLRALLEELAPDPVAQEAFELLRDYFEALLEAARA	0.8384120489180635	0.9509795495632347	0.9215342998504639	0.8046855926513672	3.2361066341400146	nan	inf
design_19	24	MTPEDRLVEAIRRLIEEEGLTIEEIIEIIEEFAERYPEAREHALALAELLRKQLAESGDVDEILAALRAFLAERAGDPTFRALVEALRDHAEARLAEAEA	0.41801332127438695	0.9872033585216129	0.9196199774742126	0.7795617580413818	3.447603702545166	nan	inf
design_19	25	MSPADRFIELLRRLHEELGLTVEEHIALIEAEAEARPEARAHALRLAALLRESLARSGDVEEIFARLRELLEELAPDPVFRRLVEALAARLEAILAAAAA	0.5867062231959812	0.9752018223856621	0.9031187295913696	0.7526136636734009	3.545874834060669	nan	inf
design_19	26	MSPEDRFVEAVRRLIEELGMTVEEIIELIREAAEEYPEAKEHALELAELLEEALEESGDVEEILARLREWLKERAGDPVFQALVERLTERFEAILAEAKA	0.5794666192909178	0.9757492527766328	0.9369421005249023	0.8057653903961182	3.108088970184326	nan	inf
design_19	27	MTTEEKFVEAVRRLMEELGKTVEEIIEDIEEFAEEDPEAKEIYEKIAELLREELEKSGDKEEILKALQELLESLAPDPTAQKALERLREKYEEILEEAEK	0.5663819344345573	0.9768410000808863	0.916032075881958	0.7629419565200806	3.5613107681274414	nan	inf
design_19	28	MSPEDQAIEAIRRAIEELGWSIEEIIELIREKAEEDPEAKEHYLALAELLEEELEESGDVEEILERLREFLRENASDPVFQRLVERLREELEERLEEAEE	0.558428114363607	0.9774412360685197	0.9172800779342651	0.7656347751617432	3.5794076919555664	nan	inf
design_19	29	MSIEEKLIENIKRLIEELGMSIEEIIELIKKFAEEYPESKEYALGIAELLEESLEEYGDTEIILEKLLEYLKEKSKDPIFKKLAEILTKHFEKILEEAKA	0.6743745753977575	0.9677319845700293	0.9090173244476318	0.763378381729126	3.7006795406341553	nan	inf
design_19	30	MKIEEKTIEAIKKLIEELGMSIEEIIELIRKLAEEYEEAKEYLLKIADLLEESLKKYGDTEEILKKLLELFKELYKDPIVKEALEILYEKFEKILEEAKK	3.116324268869608	0.7597514914246247	0.7226601839065552	0.5411302447319031	9.745256423950195	nan	inf
design_19	31	MSPEEKLIEAIKKLIEKLGLTIEEIIEMIREEAEEIEEAKEYALELAELLEEELKKSGDVEEILKALLEFLKSKMSDPIFQKLVERLYERFKKILEEAEK	0.5682429943959258	0.9769350785776467	0.9256324768066406	0.7777044773101807	3.5459136962890625	nan	inf
design_2	0	MKEKEEKLKKELIEELLKFGEELKELPEEERVKEIVKKILYYSKEYGFSITELVILAIEEFGLKLEDLLKALKEEGVSEEELKKIKEEIEKKLKEKEKLK	1.3609005538339425	0.891760397700017	0.8455126285552979	0.6791529059410095	6.542385578155518	nan	inf
design_2	1	SLLEELLRRRRLVEELRRFLEELASLPREERVAAAVKRILELSREEGVDLTDLVLLAIEEAGLALEDLLEALKKAGVPEEELEAIAEAVRAAQAARAAAA	0.789411392872473	0.9587756719969224	0.863074779510498	0.7031292915344238	5.743740558624268	nan	inf
design_2	2	MEEEEEERREELIEEFLELGEELKPLPEEERVRRLVERILRLSKEEGLSLTELVLLAIEEFGLELEALLAALREAGVPEEELEAIREEVEAARAAAAAAA	0.5427248326324643	0.9788091397381156	0.9031227827072144	0.7493436932563782	4.386361598968506	nan	inf
design_2	3	GAAAAAARREALIAEFLAFGRELAPLPAAERVEAVVRLILRLSREEGLDLTELVALAIEEFGLALADLLAALARAGVPAEELAAIAAALAARQAAAAAAA	0.8694061458735856	0.9519923858693871	0.8705129027366638	0.7398685812950134	5.066292762756348	nan	inf
design_2	4	SMEEEEERKKELYEEFLKFGEELKDLPEEERVEEVVKRILELSKEEGLDITELVKLAIEKFGLKEEDLLEALKKAGVPEEELEKIKEEIEKWKKEKKELE	0.7625169315848872	0.9618879714856664	0.896694004535675	0.7357934713363647	4.955373287200928	nan	inf
design_2	5	SMLEELLEKEKLREEFLEFGEELKDLPYEERVEAVVKKILELSEEKGLDITELVILAIEEFGLKLEDLIEALKKAGVPEEELERIRAAVEARQAAKAAAA	0.5424562309437737	0.9789776278121718	0.8556040525436401	0.6901713609695435	6.273719787597656	nan	inf
design_2	6	MEEELEERKKELLEELIKRGEELKPLPEEERVKEIVKIILELSKKEGFSLTELVILAIEEFGLKLEDLLKELKKEGVPEEELKKIEEEIKKELERKKKLA	1.4100518039602692	0.9017391897813651	0.8435261249542236	0.6638664603233337	6.668432712554932	nan	inf
design_2	7	SLLAELERRRRLREELLALLESLAPLPPEERVAAVVARILALAKEEGLPLTDLVALAVEHAGLPLEALLAALRAAGVPEAELERIAEALRRRAAAAAAAA	0.8393057556131923	0.9528633534825187	0.8260521292686462	0.6357589364051819	6.791046619415283	nan	inf
design_2	8	SLLEELEKKEKLIEEFIELGEELKDLPYEERVKKLVEKILELSKKEGLSITELVKLAIEEFGLKLEDLIEELKKAGLPEEELEEIKEELLEYKEEKEKLK	0.8428718701896095	0.9532768562683502	0.8793237805366516	0.6846225261688232	5.628615379333496	nan	inf
design_2	9	SMEEKLKKREELLKEFREFGEALKPLPPAERVAAVVKRILELSKEYGLSLTDLVALAIEEFGLALDDLLAALAAEGVPAKELAAIRAALKARAAAAAAAA	0.8315644414672692	0.9528373002909685	0.8562862873077393	0.6917707920074463	5.987382888793945	nan	inf
design_2	10	SAEEKAKEREELIEELIKFGEELKSLPYEERVKEIVKRILELSKEKGVSITELVLLAIEEFGLKAEDLLKALKEAGVSEEELEKIREEIEKREKEKEKLK	0.9538512922385093	0.9415450175927359	0.8779315948486328	0.7160865664482117	5.4370551109313965	nan	inf
design_2	11	SELLKKKKKEELYEEFLEKGEELKPLPEEERVKELAKYILKLSKEEGLSITDLVILAIEKFGVKLEDLLKELKKLGVSEEELKKIEEEVLKRKKEKEELK	0.7543730477635883	0.9601314992711317	0.874663233757019	0.7127008438110352	5.839304447174072	nan	inf
design_2	12	SALEAARRRAALRAELLAELRALAGLPPEARVAAVAARLLALEREEGLDLTDLVALAVEEAGLALDDLLAALAALGVPAARLAAIAAALAARAAAAAALA	2.0662301131130967	0.8200039921808425	0.8634282350540161	0.7130333185195923	5.7748613357543945	nan	inf
design_2	13	SMEELLKKKEELLKEFREFGEELRDLPEEERVEAVVKRILELSKEEGLSLTELVLLAIREFGLPLEALLAALAKAGVPEKTLAEIRAAVEKRLAEEAAKA	0.5657381854417871	0.977458407659895	0.8941552639007568	0.7445291876792908	4.92137336730957	nan	inf
design_2	14	MEEEEKKRREELIKEFLEFGEELKELPEEERVKAVVERILKLSKEEGLDITELVILAIKEFGLKLEDLLKALKEAGVPEEELEKIREEVEEELEREKELA	0.7538962806540052	0.9644340907503373	0.9020445346832275	0.74424809217453	4.871222972869873	nan	inf
design_2	15	MEEEEKKKKEELKKEFLEFMESLKSLPKEEQVEAVVKKILELSKKEGFSITELVLLAIEEAGLSLEDLLAALKKAGVSEEELKKIAKEIKAAQKAKAAAA	1.516280372518227	0.9000343388405091	0.8760547637939453	0.723369836807251	5.339660167694092	nan	inf
design_2	16	SSLLEEEKKKKLYEEFLKFGEELKDLPLEERVKAVVKLILKYHKEEGLDITDLVLLAIEEFGLPLELLLEELRKEGVSEEELEEIERRIREAEEERRRRA	1.6036873666354323	0.9018019309778896	0.833748459815979	0.6770150661468506	6.8712358474731445	nan	inf
design_2	17	ELEELLRRREELRRELLEEGEELAPLPREERVRRLVERILRLAREEGLSLTDLVALAIEEFGVALEDLLAALREAGVPDEELEAIAEALEARRAAAAAAA	1.9980640887907706	0.8295582962904685	0.8396710157394409	0.6510409116744995	8.077207565307617	nan	inf
design_2	18	MEEEERRRREELLRELREFGESLKSLPREERVKALVEKILKLSKEEGLDITELVYEAIKEFGVSLEDLLEELKKAGVPEEELEKIRAAIEERLKREALEA	0.9117196789465701	0.9488242438262546	0.8800946474075317	0.7048894166946411	5.641700267791748	nan	inf
design_2	19	SSLLEEKEKKELKEEFLKFGKELESLPEEERVKEIVKYILKLSKEKGLSITDLVLLAIEEFGIKLEDLLKELKEAGVSEEELKKIEEELKKYFEEKEKKK	3.5435095805117522	0.8030111172045832	0.8681216239929199	0.7229620814323425	5.52286958694458	nan	inf
design_2	20	GLAARLERRERLLAELRAELEEWAPLPPEERVERAVRRILRLAREEGLSLTELVLLAIREAGLALEDLLAALRRAGVPEAELERIRAALRRAQAEEAALA	0.7048139184136011	0.9652387583747312	0.8987744450569153	0.7640357613563538	4.592914581298828	nan	inf
design_2	21	AAAEAAAKRAALLAEFRAFGKELAPLPREERVEAAVKRILRLSKEEGLSITELVALAIEEFGLRLEDLLEALRKAGVPEEELERIRAELERRAAARAAAA	0.6865149260069687	0.9678855548336059	0.8692477345466614	0.7234019637107849	5.165371417999268	nan	inf
design_2	22	SLLEELLKREELLAELRELGEELKPLPEEERVRAMVERILELSRKYGLPLTDLVALAMREFGLPLEALLAALAEAGVPEEELEAIRAALEARRAAEAAAA	1.179948006035171	0.918157616140897	0.8381861448287964	0.6668515205383301	6.908571720123291	nan	inf
design_2	23	MKEEEEKRRKELLEELLEFGESLKDLPYEERVEAIVKKILELSKEEGFSLTELVLLAIKEFGLKLEDLLAALKKAGVPEEELKKIREKVEKEEKEEELLK	0.9671120761273942	0.9484441400874453	0.8774394989013672	0.7128968238830566	5.623568534851074	nan	inf
design_2	24	EEKEKEERRKRLIEELLEELREWAPLPREERVEKAVERILRLSKEEGLSITELVLLAIREAGLALEDLLAALKKAGVPEEELEKIREELEKAREEEEKLK	0.8142146503151767	0.9556527696732645	0.888248860836029	0.7081838250160217	5.454399108886719	nan	inf
design_2	25	MEELREKRREELIEEFIEFGEELKPLPREERVERVVELILRLSEEEGVDLTELVKLAIEEFGLSLEELLEALAEAGVPEEELEEIEEELEEEEEEEELEE	0.7442251584527714	0.9619179088636284	0.85926353931427	0.6980547904968262	5.995956897735596	nan	inf
design_2	26	AAALAAARRAALVAELREELEAWKPLPEAERVRRAVERFLALAREEGLPLAELVRLAIREAGLKLEDLLAALREAGVPEEELERIRREVEEAEREERERA	1.1167006800397417	0.9287813893949597	0.8590180277824402	0.6699115037918091	5.801661014556885	nan	inf
design_2	27	AAAARAARRAALRREVRERLAAWASLPAERRVEEAVRLFLELERREGLSLTELVALAIEEAGLKLEDLLAALRRAGVPEERLAAIAAALEARRAARAAAA	0.9590974984554886	0.94132941072498	0.8628368973731995	0.699341893196106	5.342219352722168	nan	inf
design_2	28	MEKEKEEKKKKLIEEFIEFGKKLESLPEEERVKELVKKILELSKKYGFSITELVSLAIKEFGVKLEDLLKELKKAGVPEEELKEIERKLLEEEEEEELLE	0.5195185176372081	0.980513515798312	0.8811466097831726	0.6928569078445435	5.693184852600098	nan	inf
design_2	29	MKEEEEKRKEELYKEFIEFGEELKDLPEEERVKAVVERILRLSREEGLSLTDLVLLAIREFGLKLEDLLAALAEAGVPAEELAAIRAAVLAAEAEAAAAA	0.6119873350643336	0.9748026542229488	0.9103822708129883	0.771685004234314	4.273655891418457	nan	inf
design_2	30	AEEEERARREALLAELRAFLAALAPLPRAERVAAAVARILRLSREEGLDLAELVLLAVEEAGLAVDDLLAALAAAGLPAAELARIRRRLAEEAARRAAAA	0.6248465841931591	0.9724545148891341	0.8968485593795776	0.7428596615791321	4.358170032501221	nan	inf
design_2	31	GAAARAAAREAARRAFLAELEALAPLPPAERVAAAVARILALSREEGLSLTELVLLAIREAGLALDDLLAALAAAGVPAETLAAIRAAVEAAREAAAAAA	0.7884482177284476	0.9583097201789118	0.8760174512863159	0.7298154830932617	4.8839874267578125	nan	inf
design_20	0	SEVQALVDALLEALARLRADPANAAEWEARAVELIRQLAAAPEEELMAALRARGFSEEEAARLLALLRELVAAAAPATAAEQRALLDELAALVAAHRAAA	1.0399573975666634	0.9484749505576998	0.8880164623260498	0.7741111516952515	3.872243642807007	nan	inf
design_20	1	MELEELVREFLAALRALAADPENRAELEARAVELIKRLLEYPEEELRKALRKFGFSEEEVEEILALLKQLGAAASPENRAEQEQLLAELQARIAAHEAAK	0.7260344588190834	0.9633049628303739	0.8963996767997742	0.7452331781387329	4.063939094543457	nan	inf
design_20	2	DAVRADFQAFLDALAKYKADKANKEEYRAKAVELIEKLAEYPEEELRKVLAEFGFSEEEIKEILALMKKLVALKTPENKEEQDKLLDELADFIEAHRAAK	0.8333133792959633	0.9537242129120375	0.9026975631713867	0.7453183531761169	3.921987295150757	nan	inf
design_20	3	MELEELIDEFLELLEEYLEDEENKEELREEAIEKIKEISEFPEEEILEALKKRGFSEEEAEEIIALIKELVALESPENKEEQEEVLDELAELIEEHEEKK	0.943894202918224	0.9412948236557486	0.9090461730957031	0.7628545761108398	3.892183542251587	nan	inf
design_20	4	ARLEELVDALLEALRLLREDPAGAAAYFARALELIAELLAFPEAELRAALAARGWSEAEAAELLALLREIGALAAPATAAAQRALLDRLAALVEEHEAAK	0.9956413728872472	0.9485578724909164	0.890137791633606	0.7701860070228577	4.098757266998291	nan	inf
design_20	5	EELRALFEEFLEALEEYLEDEENREELFARALELLERLLEFPEEEIRAVLAEFGFSPEEQDELLALMRAAGAARSPENAERQRALLDEIAELIEEHREAK	0.7218736305251182	0.9630362002217516	0.9220734238624573	0.7844530344009399	3.5349996089935303	nan	inf
design_20	6	SELSEKIDKFIELLKEYKENEENREELFEKAVEVAKEISKYPEEEIKEELKKKGFSEEEAEEIIKLLKELVEKESEENREEQEELLDEIAELIEEHEKKK	1.1586652303362337	0.9341098184756153	0.9206341505050659	0.7786455154418945	3.493957042694092	nan	inf
design_20	7	MELEKEVKEFIELLKKYEEDEENREEYEEKAIEKIEKLLKFPKEEIKKALKSFGFSEEESEKLIKLMEELGKLKSEENKEEQKKKLEEIAKFIKEHEEKK	1.1092394685018623	0.9374844612137015	0.8946862816810608	0.7245198488235474	4.278487205505371	nan	inf
design_20	8	SAVEELVDELIELLKEYREDEENREEYFEEALEAIERLLEFPREELLAALKKRGFSEEEAEEILKLLEEIGASKSPENREEQEKLLDELAKLIAEHEEKK	0.6846571789265574	0.9670349984440871	0.9202185869216919	0.7695289850234985	3.7180447578430176	nan	inf
design_20	9	SELEKLVDEFLEALKKYEEDEENRDEYFEKALEIIKKILEYPEEEIIKALKKKGFSEEESKKILELMKEIGELSSPENREKTKEKLDELAKLIKEHEKKK	0.7651867893418061	0.9593929059597995	0.9092385172843933	0.7377841472625732	3.9192662239074707	nan	inf
design_20	10	SELKEKVEKLIEALKKLLEDEENKEEYEEKALELIEEILKYPEEEIKKVLKEFGFSEEEAEELIKLMKKIGELKSEENKEEQKKLLEELAKLIKEHEEKK	0.7895721801648464	0.9573380188918005	0.9144002199172974	0.7542136907577515	3.8638601303100586	nan	inf
design_20	11	MELEKEVEEFFELLKKYEEDEENKEEYIKKAVEAIEKISKYPKEEIKKALKKKGFSEEEVEKIIKLIEEIVKKKSEENKEEQIKLLEELAKFIKKHEKEK	1.0896118826274588	0.9467136938561513	0.8875799179077148	0.7208118438720703	4.514693737030029	nan	inf
design_20	12	SRLEAVVDRFLELLERYAADPARREEYEAAAVAAARELLAFPEEELRAALRARGFSEEEAEALLALLRELGALAAPENREAQRARLDELRALVAAHRAAK	0.7811281416200055	0.9586126912670424	0.926818311214447	0.8140168190002441	3.2016265392303467	nan	inf
design_20	13	SELKKLVNEFIELLLEYEENEEKREEYFEKALETIKKIMEYPEEEIKKALKELGFSEEESEELLKLMKEIVKTESEENKEKQEELLDELIEKIKEHLKKK	1.0310652669423808	0.9487929463190912	0.9139637351036072	0.7505056262016296	3.7425804138183594	nan	inf
design_20	14	SELQALVDELLAALAARRADPANRAALEARAVELIKKLMEFPEEELRAALKARGFSDEEAEEVLRLLKELVALASPENRAEQEALLDELAAFVAAHEAAL	0.5607345890043586	0.9773947425976394	0.9249267578125	0.787989616394043	3.2392311096191406	nan	inf
design_20	15	SEVRELVEGLLEALKKYEEDPANRAEYFARALELIKELSKYPEEELKKALKEFGFSEEEVEEILALIKEIVAKASPENRAEQEALLDELAKLVKEHEKKK	0.7692679951025114	0.9592394419920918	0.9136077761650085	0.762513279914856	3.757737398147583	nan	inf
design_20	16	SEIEELVNQFIEALKKLLEDEENKEEYEEKALELAKKLLEYPEEELKKALKKLGFSEEEAEEILKLLKELGEKESEENKEEQEKILEEIAKLIEEHLKKK	1.2186114180309466	0.9234224204101005	0.9029514789581299	0.749705970287323	4.138248443603516	nan	inf
design_20	17	SELRELVEKFLELLEEYEEDEENKEELYEKALKVIEEISEFPEEEILEVLKEFGFSEEEAEEILELIKEIVEKKSEENKEEQKELLDELAELVKKHKKEK	1.2658194952049704	0.9217704114584204	0.9176903367042542	0.7583001852035522	3.6451125144958496	nan	inf
design_20	18	SELNELVEEFLKALKEYKEDEENKEELFEEALKLIEEIMKYPREEIVAALKSLGFSEEEAEKILKLMEEIVKLKSKENKEEQEKKLDELAELIEEHEKKK	1.03633418017096	0.9487479770533948	0.9203909039497375	0.7650769948959351	3.5956499576568604	nan	inf
design_20	19	SELKELVDELLELLEEYLEDEENEEEYFEKALEVIKKILEYPEEEIEKALKERGFSEEEVKEIIELLKKIGELSSEENEEEQEELLDELAELVEEHLKKK	0.9540839744637009	0.9402224696907411	0.9201438426971436	0.7803844213485718	3.6752655506134033	nan	inf
design_20	20	DRVRELVRAFLAALRELEEDPENREELEAEAVRLAEELAKFPREELLAALREEGFSEEEAEELLELLEELVKARSPENREEQRALLAEIAALIAAHEAAR	0.7246234931321338	0.9629999304622568	0.9308919310569763	0.8048349022865295	3.212278366088867	nan	inf
design_20	21	SELEKLMEEFIELLKKYKEDPENRAEYFAKAVEVAKQIMKYPEEEIRKVLKKFGFSEEEAEELIALLKELVAAASPENKAEQEALLDEIAELIEEHLKKK	0.6748350892907194	0.9683804634128405	0.915044367313385	0.7778899073600769	3.745279550552368	nan	inf
design_20	22	SELEKLVNELLELLKKYKEDEENKEEYFEKALEVIKKILEYPREKIIEALKKLGFSEEESEEILELLKEIGELESEENKEEQEEKLDELAELVEKHEKEK	0.7899207082137506	0.9568342533717015	0.9162868857383728	0.7734127640724182	3.704334259033203	nan	inf
design_20	23	MELEKLMKEFIELLKKYKEDEENKEEYFEKAVEVIEKIMEYPKEEIKKELKKFGFSEEEAEKIIKLMEEIVKKKSEENKEEQKKLLEELAELIEKHEKEK	1.0419995971790583	0.9491216469891516	0.9118647575378418	0.7615259885787964	3.8295531272888184	nan	inf
design_20	24	MELEELVEEFLELLEEYLEDPENREELFAEAVEVAERILEFPEEEIREALRERGFSEEEAEELLELMRRLGALRSPENAEEQRALLDELAELIEEHKEEK	1.0968621399366207	0.944086482427875	0.9170994162559509	0.7860603332519531	3.7290725708007812	nan	inf
design_20	25	MELRELVEEFLELLKKYLEDPENREEYFEKAVEVIKKILEYPEEEIRKVLKEFGFSEEESEEIIELLKKIGELESPENREEQEALLDELAELVEKHEKAK	0.8863473801063089	0.9479633484530576	0.9143742918968201	0.7625970840454102	3.8093061447143555	nan	inf
design_20	26	SELEELVDEFIEALKELEEDEENREELFEKAVELAKKIAEYPREEILKALKKRGFSEEEAEEIIKLIEELVKKSSEENKEEQKKLLEKLAELIKEHEKKK	1.1715333225166054	0.9350765577591968	0.9174157977104187	0.7662580013275146	3.7498233318328857	nan	inf
design_20	27	MELEELVNKFIEALEEYLEDEENKEEYFEKAVELIKEILKYPEEEIRKALKELGFSEEEADEIIKLMKEIGKLSSEENKEEREKKLDELAEKIQKHKKEK	0.7556246351217516	0.9606474007042414	0.9007716774940491	0.7252897024154663	4.288822650909424	nan	inf
design_20	28	DELRALVQAFLDALRQYLEDEENREELFEQALALIEQLLAFPREELLAALRELGFSEEEAERILALLEEIGAKKSPENKEEQEKLLDELAELVAEHEARL	0.7519216779368502	0.9605336931447944	0.9324410557746887	0.8013390898704529	3.2480673789978027	nan	inf
design_20	29	MELEKEINEFIELLEKYEKDEENKEEYFAKALEKIKKISEYPEEEIKEALKKLGFSEEESEEILKLIKEIVELESEENKEKTKEKIEELAKLIKEHKEKK	0.8038135657388886	0.9557300938624411	0.8956405520439148	0.7246174216270447	4.260655403137207	nan	inf
design_20	30	SALAEKVAAFLAALAAYREDAANKEAYRAEAVALIEEILAYPEEEIRAALAAEGWSAAQADELLALMREIGAAKSPENKEKQDELLDELAAAVAAHAAAR	0.9141193460923369	0.9450037399289105	0.9028780460357666	0.7779719829559326	3.525848388671875	nan	inf
design_20	31	SEVQALVDALLAALAAYRADPARAAELRAQAVALARALAAAPEEALRAALAARGWSPEEAAALLARLRALVALASPENAAAQAALLDELAAAVAAHQAAA	0.983568830181284	0.9377045888225983	0.9175494313240051	0.7829896211624146	3.1224114894866943	nan	inf
design_21	0	AEYEYEYEAKVKLDESVPEELKEELEKLVKEKVEEANKKGLSKEEFIKELEELVKKFMEEKKELAGKTIEIEIKFKTKNKETGEEKEEKKKLTIERKVVL	1.6840395743243153	0.8557449606815201	0.8355909585952759	0.6159108877182007	7.009974956512451	nan	inf
design_21	1	AEYKYEYKVKVEVDESVPEELKEELEKKLKELEEKMNKEGVKPEEFKKKLKEAVKKFLKETKELAGKTIKVTIEITITNKETKEVTKETEEITIERKYYP	3.2668051910213594	0.6372116508329978	0.8027504682540894	0.5716908574104309	7.643152713775635	nan	inf
design_21	2	ATYTYAYEVEVETDPAVPAAARAALRARVAALVAAANAAGLSPAEFVAALEAAVRAFMAATPELAGRTVRLTIRVTRTDAATGATTEETRTLTIERVRVA	0.7732760667868869	0.9606378277701605	0.869515061378479	0.7410457134246826	5.178745746612549	nan	inf
design_21	3	AKIKYKAEAKVETDESVSKKLKEELEKLIKELVEEANKKGLSKEEFIKLLKEKVEEFLKKHKELEGKTIKIEIKFTEENEETKEKTEKEEEIEIKRVKVK	1.8947076213934955	0.8332102735020348	0.8337274193763733	0.6150129437446594	7.013375759124756	nan	inf
design_21	4	MELEYEYEAEVELDPSVSEELREELEELVEELVEEANEEGLSPEEFIERLREAVEEFMARHPELAGKTITVTITFTTRNVETGEVEEETRTLTIERVEVP	0.9943524532516651	0.9354152670296252	0.8811985850334167	0.6942782402038574	5.0861029624938965	nan	inf
design_21	5	MKYRYEYKAKVELDESVSEELKEKLEKLVEELVEEANEEGVSPEEFIERLKEAVKKFMEEEKELAGKTVKVTIEIKEENEETGEVRERTVELTIERVEIP	1.0652020429057794	0.9312344542240062	0.8607801795005798	0.6569445133209229	5.933177471160889	nan	inf
design_21	6	ATLTYSYTAEVELDESVSEELKEELKKLVKEVVEELNKKGASPEEFKKTLKKAIEKFLEEHEELGGHTVKVTIKATTTNEETKETTESTETLTIERVVLP	1.1158933680696692	0.9246510832565774	0.8053637742996216	0.5575683116912842	7.923557758331299	nan	inf
design_21	7	MEYEYEYEAEVETDESVSPEVREALEKLVAEKVKEANEKGVSKEEFIKLLEETVREFMEATPELAGKTVKVKIKATITNKKTKKTEEEEIELTIERVVLP	1.3541494294336949	0.8912275496541665	0.8344688415527344	0.6013284921646118	6.852754592895508	nan	inf
design_21	8	AEYTYEATVEVETDESVPAELKAELEKELAALVEKANKEGKSEEDFIKALEEAVKAFMDAHPELAGKTIKVTIKFTKTNKETKEVTESTKELTIERKVVP	1.6896367619303543	0.8534615976482371	0.8589817881584167	0.6771213412284851	5.8710036277771	nan	inf
design_21	9	ATLTYTLTATVTTDASVPAALRAALEAQVAALVAALNAAGASPAAATAALTAAVKAFLAATPALAGKTVTVTLTWTTTNAATGETTTSTTTLTVERVATA	1.1088026234542752	0.9374291863004003	0.8696005344390869	0.7317748069763184	4.955871105194092	nan	inf
design_21	10	AELEYEAEAEVEVDPSVPEELRKELEELLKELVEEANKEGLSPEEFIERLKKAVEEFMEKHPELAGKTVKIKLKFTIKNKETGEVEEREEEITIERKVVP	1.155205433777016	0.9174374036151725	0.8768278956413269	0.6731148958206177	5.32603645324707	nan	inf
design_21	11	AEKTYSYTAEVITDPSVSPELRAALEALVAELVAAANAAGLSPEEFIAQLKAAVEAFLAETPELAGKTITVVVNITETNKETGETTERTITLTVERVVVP	0.9180825988691264	0.9453792113043796	0.8778062462806702	0.7095668315887451	5.218480110168457	nan	inf
design_21	12	MELKYEYKAEVETDPSVKEEDKEELKKLVEEKVKELNEKGASPEEFKKELKKLVEEFMKKTKSLAGKTIKVTIKATITNKETGETTEETEELTIKREEVK	1.210244212548675	0.9152286097976026	0.8704240322113037	0.681587815284729	5.54223108291626	nan	inf
design_21	13	AKVRYEATAELETDPSVPPELAAALRARLAALVAEENAAGASEEETIARLRAALEAFLAEEPALAGHTVTLTLTFRETNEETGEVRERTRTLTVRRVRVP	0.9100767815840048	0.9463131511742172	0.8544434905052185	0.6826319694519043	5.8994035720825195	nan	inf
design_21	14	ATLKYEYSAKVETDESVSPELKKKLEEAVAKLVAELNKEGATPEEFKKKLEELVKKLLEKTKELAGKTITLTINITITNVETKETTKETETLTIERKEVL	3.27699631970991	0.6500261239231868	0.829291582107544	0.6326135396957397	6.818521499633789	nan	inf
design_21	15	AKYEYEYEAEVELDESVSEEVKEELKELVKKLVEEANKEGLSPEEFIKRLEEAVKEFLKKTEELGGKTVTLTIKIKIKNEETGEVKEETVTITIKREVVE	1.0410349183570538	0.9317783846814018	0.8570709824562073	0.6685152649879456	5.917224407196045	nan	inf
design_21	16	MKLKYSYEAEVELDESVSEELKEELKKRVKELVEEANKEGLSPEEFIKRLKEEIEEFMKEHEELEGKTVTVKVKITIENEETKEVKEEEVTLTIKREKVE	1.1888005996266562	0.9144404218657026	0.8706181049346924	0.662002444267273	5.64608097076416	nan	inf
design_21	17	AELEYSATATVETDPSVAPADRAALEAAVAALVAEANAAGASPEAFLAALEAAVRAFLAATPALAGKTITVTVRFTTRNKETGEVEERTVTLTVERVVTP	0.8898930553656447	0.9502827063859972	0.8583358526229858	0.692766547203064	5.56270170211792	nan	inf
design_21	18	MKLKYKAEAKVETDESVSEEEKKKLEELIKKKVEEMNKEGKSKEETIKEIEKLVKEFLEKTKSLAGKTITITLKFTTENEKTKKVEKEEKTITIERKEIK	1.5980641494115977	0.8638877735572323	0.8266909122467041	0.6177538633346558	7.238070011138916	nan	inf
design_21	19	MKYTYSYKATVELDESVAAADKEALKALVKEEVEKANKEGLSKEEFIKRLKEMVEAFMKETPALAGHTVTLTIEVTEENEETGEVTKETITETIERVEVP	0.8104903071879489	0.9556723400612551	0.8614048361778259	0.6720364093780518	5.7209343910217285	nan	inf
design_21	20	AELRYEARAEVEVDESVSEELKEELRRLVEELVEELNEEGASPEEFLERLERAVREFLEEHPELAGKTVRLTVTFRTTNVETGEVREETRELTVERVELP	0.9741573904886078	0.9405169372453878	0.8809750080108643	0.6765802502632141	5.42413330078125	nan	inf
design_21	21	AELTYEYKVEVKTDESVKEEIKEKLKKLVKELVEELNKKGASPEEFIKKLKEKVEEFMKETKELGGKTIKLTITATITNKETKETTKETKELTIERVVIE	3.649310564308155	0.6485677385030222	0.7473557591438293	0.5730472803115845	8.3250732421875	nan	inf
design_21	22	ATKEYKYEAEVELDPSVAPEDAAALRALVAALVARLNAAGASPEAALAELEAAVREFLAATPRLAGHTVRLTVRITETDAATKKTTERTEELTIERRRVA	1.1024427030515915	0.9403059645867755	0.8430862426757812	0.687296986579895	6.449857711791992	nan	inf
design_21	23	AKLTYEYKAEVEVDPSVPEELKEKLKKLVKEKVEEANAAGKSKEEFIKDLKELLEKFMKETPELGGKTIKVKITATITNEETKETTTETTEITIERKVIP	1.2878499079096375	0.9101819120755621	0.8731406927108765	0.6852999329566956	5.473887920379639	nan	inf
design_21	24	MKIIYEYKVELEFDESVPEEVKKEAEELLKKLVEEMNKKGVSKEEFIEKLKKKLEEFMEKTEELEGKTFKVKIEIKEKNVETKEEKEETIELTIERVKLE	1.2624617563069553	0.9046653602606958	0.8564214706420898	0.6490097045898438	6.095673084259033	nan	inf
design_21	25	AEYEYKYEAEVELDESVSEEIKEKLKEKVKELVEEMNKEGVSPEEFIKKLKELVEKFMEETKELEGKTVKITIKITIKNKETGEVKEEEIELEIKRVKIP	1.0700789660074672	0.9326306387554115	0.8812524080276489	0.6945227384567261	5.225533485412598	nan	inf
design_21	26	AKLEYSYEAKVELDESVDEELKKELEEEVQKLVEELNKEGASPEEFIKKLKELVEKFLKEKKSLAGKTVKITIEITTKNVETGEVKKEKKELEIKRVEVE	1.1183502352399926	0.9239121782555658	0.8669068813323975	0.6674368381500244	5.816232204437256	nan	inf
design_21	27	AEYEYSATVEVELDPAVSPALAEELRALLAALTAEANAAGLSPEEFVARVEAAVRAFLAAHPELAGHTVRLRLRFRRRDRETGEEEEETRELTVERVALP	1.1212006166073387	0.9370530243154884	0.8625600934028625	0.6920638084411621	5.984442234039307	nan	inf
design_21	28	MEYEYEYEAEVELDESVSEELKEKLKKKVEELVKEMNEKGVSKEEFIKKLKELIEEFMKKEKELEGKTVKVKIKATTKNKETKEIEEEEIELEIKRVKIK	1.8069719684324466	0.8332690914751626	0.837623119354248	0.6062124967575073	6.948606967926025	nan	inf
design_21	29	MEYEYEYSAEVELDESVSEELKKELKERVKKLVEEANKEGLSKEEFIKKLKEEIEKFLKEKKELAGKTIKVKITAKKTNKETGETEEEEIEIEIERKEVE	1.8969607374256479	0.822936022850987	0.8396217226982117	0.617500901222229	6.680541038513184	nan	inf
design_21	30	MELKYEAEVKVKVDPSVSEELKEELEEKLKKLVEEANKKGLSKEEFLKELEEEVKKFMEEHKELEGKTIEVEVKFTTTNKETKEVTEETVKKTIKRVKKK	1.815074743530779	0.840659854419747	0.8419616222381592	0.6197662353515625	6.630775451660156	nan	inf
design_21	31	AELVYEAEAELETDASVPAELRAALEALVAALVAEANAAGLPPEEFLARLRAALEAFLAAAPALAGHTLRLTVRFRTRDVETGEVREETRELTVRRVAVP	1.0796788915769635	0.9294192723907357	0.8772372007369995	0.7341270446777344	5.181081295013428	nan	inf
design_22	0	AAAAAALQARLQALLADTLAAAKERAEKEGLSLEELAALIKAELTARLAADPALTGTFTVTVEIDRETGSITVTVTYTSPDGSTTVTATATATFPLEVLE	1.8442198014883644	0.9117245333093372	0.8677524924278259	0.7280219793319702	5.099371910095215	nan	inf
design_22	1	MEEEEEIREYLEELVREVLEEIKKLAEEEGLSLEELAELIKKRILERLKKDERLKGKVEVKVEIDLETGSIKVTVTYTSPDGSFTVEVEEEVTFPLEVEL	1.7464934473846174	0.9131048908618388	0.8579047918319702	0.6872508525848389	6.197955131530762	nan	inf
design_22	2	AAEREAIRARLQAILEEALAEARELAEREGLSLEELAELIRERILARLAADPRLTGTVEVEVELDRETGSIRVRVRYTSPDGSWTVEAEAELTLPLEVLE	1.9396346999745322	0.9135617216649156	0.9098061919212341	0.769197940826416	4.0808305740356445	nan	inf
design_22	3	EEELERIRKLLEEILEEVLEEAEKLAKEKGLSLEEIAKWIKERITARLKALPELKGEIEVEVEIDLETGTITVTVRYTSPDGSYTVEATRTLTLPLEVLL	1.9563976519091295	0.9067432946235755	0.8771171569824219	0.7092283964157104	5.314241886138916	nan	inf
design_22	4	AAEKEAIKARLQAIIEEALEEAKELAEKEGLSLEELAELIKERILARIAADPALKGKVEVEVEIDKETGSITVKVTYTSPDGSFTVEAEATLTVDLEVLE	2.154498496975567	0.8980399871048256	0.8848457336425781	0.7277635335922241	4.954424858093262	nan	inf
design_22	5	SAELEEIKKRLQEIVEEELEEAKKLQEEEGLSIEELAELIKKRILERLKKDKRLKGKVEVEVTIDLETGSITVKVTYTSPDGSEKVEVEKTLTLPLPVLE	2.5620926046237744	0.8652838191479368	0.8470029830932617	0.6684591770172119	6.433736801147461	nan	inf
design_22	6	SAKLEAIRARLQALVEEVLAEARELAEREGLSLEELAELIRERLTERLAADEELTGEFEVEVALDRETGSITVTVTYTSPDGSFTVTVEATLTIPLPVLE	2.652145203173714	0.866810461893499	0.866906464099884	0.7153832912445068	5.793384075164795	nan	inf
design_22	7	AAALEAVKKKLEEIVKEALEEAKRRAEEEGLSLEEIAKWIKERIMERLKADPSLKGKFEVEVELDRETGSITVKVTYTSPDGSFTVEVEETLTLPLEIEE	1.8432212696249175	0.8957102705112899	0.8674162030220032	0.7024330496788025	5.652872085571289	nan	inf
design_22	8	MEEIKEIKEHLEKLLEEVLKEAKELVEKEGLSIEEVAELIKERILKRLKEDPRLKGTVKVEVEIDRETGSIKVKVTYTSPDGSYTVEAEKELTLPLEVLE	1.6369662374664034	0.9269987480312986	0.8773568272590637	0.6986314058303833	5.212739944458008	nan	inf
design_22	9	EEALAATRERLRALVREVLEEARELVKKEGLSIEEVAELIRERLLARLAADPSLTGSVEVEVEIDEETGSITVRVTYTSPDGSYTVEVEETLKLPLKRLK	1.7943271684652338	0.9155828200945235	0.8469346165657043	0.6815791726112366	6.384746551513672	nan	inf
design_22	10	AAALEALRRRLEAIVEEALEEAKKLVEEEGLSLEEVAKLIKERIEARLAAEPEFTGEFEVEVEIDEETGSIKVTVRYTSPDGRFTVEVEAELTLPLPILK	2.259634359858653	0.8715076538904485	0.8549105525016785	0.693146824836731	6.252390384674072	nan	inf
design_22	11	MKEVEEIKKKLKEILEEVLKEAEKLAKEKGLSLEELAKLIKKEIEERLKKEKEFKGKFEVKVEINKETGSIKVTVKYTSPDGKYEVKVEKEATFPLEIKE	1.2044920277913527	0.9318740869195401	0.8568336367607117	0.6869997978210449	6.115075588226318	nan	inf
design_22	12	SAELAAIEEHLRALLEEVLAEAREEVEREGLSLEEVAERIRERLLARLAADPRLTGAVEVRVEIDLETGSITVTVTYTSPDGRYTVTATATLTLPLPVLL	3.133491558363607	0.837103729334426	0.871468722820282	0.7330230474472046	5.632040977478027	nan	inf
design_22	13	DAARAALRAALEALLEAVLAEAAALAEREGLSLEELAELIRAELLARLAADPRFTGTVEVAVELDRETGSITVTVTYTSPDGSYTVTAEATLTIPLPVLE	2.0405159957377776	0.8912735476865885	0.8774240016937256	0.7430340051651001	5.352706432342529	nan	inf
design_22	14	SEELEAIKAHLQELVEAALKEAKELAKEKGLSLEEIAKLIKERITARIAADPRLTGTFTVEVKINRETGSITVTVTYTSPDGSATVTVEATLTLPLEVLE	1.9266998675001368	0.9117631546627029	0.882556676864624	0.7328013181686401	4.904996871948242	nan	inf
design_22	15	DAEKEAIKAKLQSIVKEALKEAEEEVKEKGLSIEEVAEWLKKRITERLKALPELKGTFKVEVEIDEETGSITVKVTYTSPDGSFTVEVEETLTLPLEVLK	1.8629535140983418	0.9133852050954903	0.8830387592315674	0.7246182560920715	4.883396148681641	nan	inf
design_22	16	EEELEEIRERLKELVEEVLEEAKELAEKEGLSLEELAELIKERLLKRIKEDPRLKGKVEVEVEIDRETGSIKVKVKYTSPDGSYTVEVEATVTFPLEVLE	1.888751181969562	0.91302491666781	0.8861063718795776	0.7072021961212158	4.824301242828369	nan	inf
design_22	17	AAEEAEIAAHLAALIAEVLEEARRLAEEEGLSLEELAALIRERLLARIAADPRLKGTAEVRVEIDRATGTITVTLTYTSPDGSHTVTATATLTVPLPVEL	2.4909435176741552	0.8751941252969427	0.8640576601028442	0.7092386484146118	5.783573627471924	nan	inf
design_22	18	AAELEAIRARLQALLEETLAEARALQAEEGLSLEELAALIRERLTARLAADPALTGTVEVEVTLDRATGSITVRVRYTSPDGSHTVEAEATLTLPLPVLE	2.953858981018064	0.8540083067836348	0.8637900948524475	0.7078223824501038	5.872717380523682	nan	inf
design_22	19	AAEQAAIQAHLQALIAETLEEARRLHEERGLSLEELAALIKERLTARLAADPRLKGTVTVEVAIDRETGSITVTVTYTSPDGSFTVTATATLTLPLEVLE	1.745215734165847	0.9101546234863123	0.8877097964286804	0.742526113986969	4.910902500152588	nan	inf
design_22	20	EEELKKIKEKLKKILKEALEEAKKLVKEKGLSLEEVAKLIKEEILARLKKDKSLKGKVEVEIEIDKETGSIKVKVTYTSPDGKYTVEVEEELKLPLEILE	1.6232587023440153	0.9290474668308305	0.8602871298789978	0.6813960075378418	5.8022141456604	nan	inf
design_22	21	AAAEAALKARLQALLEAALEKAKKLAEEKGLSLEELAELIKAEITAALKADPSLKGTFEVEVTIDRETGSITVKVTYTSPDGSTTVTAEATLTFPLEVLE	1.9933532036613884	0.9054718738214997	0.8642889261245728	0.7074344158172607	5.354714870452881	nan	inf
design_22	22	SAALAATQARLEELLKAVLEEAKKLAEEEGLSLEELAKLIKERLTARLAALPELTGTFEVKVEIDRETGSITVTVTYTSPDGSHTVTATATLTIPLEVEE	2.112948712894979	0.8921580163883652	0.84425950050354	0.6914188861846924	6.215569972991943	nan	inf
design_22	23	MERLEEIRKLLEEIVKEVLKEAKERYKKEGLSLEEIAELIKEEITERIEKEERLKGEFEVEVEIDLETGSIKVKVTYTSPDGSETVEVEEELTLPLEILE	1.9800916899517516	0.8979085197028506	0.8583528995513916	0.6806812286376953	6.187772274017334	nan	inf
design_22	24	EARLAAVRERLEALVREVLEEARRRVEEEGLSLEEVAEWIRERLLARLAADPELTGRVEVEVELDRETGSIRVRVRYTSPDGSETVEVEAELTLPLPVLE	1.7891105879935725	0.9139535183308322	0.874428927898407	0.7246332168579102	5.435488700866699	nan	inf
design_22	25	MAAIEELKKKLEELLKSVLEEAKELAKKEGLSLEELAELIKKRLEERIKKDKSLKGKFEVKIEIDEETGSIKVTVTYTSPDGSFTVKVEEEVTFPLEIVK	2.1157165307778905	0.9080627601319209	0.8365421295166016	0.6480900645256042	6.698037147521973	nan	inf
design_22	26	SMEKEEIKKRLEKIVEEVLKEAEELYKKEGLSLEELAEWIKERIMERLKKDKSLKGKFEVEVEIDLETGSITVKVTYTSPDGSETVTVEKTLKIPLKVEL	1.664752087461482	0.9197155102660145	0.859310507774353	0.6816170811653137	6.2384867668151855	nan	inf
design_22	27	AAELAAVRARLEALVAEVLEEARRRVAEEGLSLEEVAALIEAELRARIAADPALTGTVRVDVAIDRETGSITVTVTWTSPDGSATVRVEATLTLPLETLL	2.0863895364793255	0.8941256105912986	0.8880525231361389	0.7592640519142151	4.827734470367432	nan	inf
design_22	28	SAELEATRARLEALLAAVLAEAREEAERRGLSLEELAERIRARLTARLAADPALTGTFTVTVELDLETGSITVTVTYTSPDGSHTVTATATLTLPLPVVL	2.9669333573327905	0.8464678968064024	0.844064474105835	0.6845786571502686	6.492978572845459	nan	inf
design_22	29	DAELAAIRARLEALVAEVLAEAAARQKEEGLSLEELAKWIEEELTARLAADPRLTGTVRVEVEIDKETGSITVTVTYTSPDGSATVEVTAEATFPLEVVE	1.7214320147349587	0.9198312763818319	0.8771755695343018	0.73305344581604	5.320478439331055	nan	inf
design_22	30	AAEEAALRAHLQALLEATLAEAAALAAEEGLSLEELAALIKERLLARLAADPRLTGTVAVDVAIDRETGSITVTVTYTSPDGSRTVTATATLTVPLAIEE	2.112519519281921	0.8906337436302278	0.865703284740448	0.7313539981842041	5.5268235206604	nan	inf
design_22	31	AEELEAIRKHLQALLEEVLAEALELQKEKGLSLEELAELIKARLTARIAADPRLTGTFTVEVTLDRETGSITVTVTYTSPDGSFTVTAEATLTIPLEVLE	2.1985415413458655	0.8976411864906936	0.8854758739471436	0.7258155941963196	4.931212425231934	nan	inf
design_23	0	KLDEILKEIEEEILKRLEEEGLPEEEKKKLEERVKKLIEELKKLKDDEKAQEYIVEKAKELGIDVEKITESLESPEVRKEVAEKILKIVKKEYELEKEAE	3.4676702959008474	0.693515184418911	0.7720018625259399	0.6088730692863464	8.157109260559082	nan	inf
design_23	1	EFEEILEEIEERILKRLDEMGLPEEKKEEAKKRVRELIEELKELGDDKKAVEYVVEKLKELGIEVEPLEESLSKEEVREKFAEQILLLVEKELELEEEKK	1.6770908204658437	0.9053994785825065	0.8947392702102661	0.7485564947128296	4.397543907165527	nan	inf
design_23	2	ELEEILKEIEERILKKIDEEGYPEEEKKKLKEKVKELIEELKKLGDWEKAQEYIVEKAKELGIDVEKIEESLSSEEVREKFAEKLYLIVLKEYEIEKEKE	0.7230498708018436	0.9649046659042595	0.9103603959083557	0.7670396566390991	3.9178874492645264	nan	inf
design_23	3	MLEEILDEIKERILKRIEEEGLPEEEKKKMEERIEKLIEELKELKDNDKAVEYIVKKLKELGINVEKIEEDLSKEEVREKFAEYIYLLVKKELELEKKKE	0.9360539562981313	0.953493628158776	0.9114716053009033	0.777305006980896	4.031835556030273	nan	inf
design_23	4	KLEEILEEILERIKERIEEEGFPEEVREKLKERAEELIEELKKLGDWDKAVEYVVERAKELGIDVEKIEESLEKPENREKFAEMIYEIILKEYEKEKEEE	1.1139534451786743	0.940101283149686	0.8792382478713989	0.7446812987327576	4.763631820678711	nan	inf
design_23	5	EFDEILDKIEKRILERLEEEGLPEEELEKLKKRVKELIEELKKLGSDEAAQEYIVNKAKELGIDVEKLKESWKKEEVQEEFAEQILKIVKKEYEKEKEEK	1.192229179734844	0.9279262818880685	0.8923338055610657	0.738767147064209	4.439788818359375	nan	inf
design_23	6	KLEEILKKIEEEIIERIEKEGLPKETAEKMKKKIKELIEKLKKLKNDEKAQEYVVEELKKLGINEEKLKESLEKEENRKKFAEQILLLVKKELELEEEAK	4.292868277601211	0.659419504444383	0.7521880269050598	0.5735340714454651	8.49728775024414	nan	inf
design_23	7	SLEEILEKIKKKIIKKLEEEGLPEEELKKAKERIEKLIEELKKLKDDEKAQEYVVEKAKELGIDVEKITESLKSEEVQDKFAEQILTIVKKELEKEKAKE	4.123092841337196	0.6388489061910937	0.7799569368362427	0.5799773335456848	7.806705474853516	nan	inf
design_23	8	DFEEILEEIEERILKRIDEEGLPPEERAEMKARVKELIEELKKLGDWEKAVEYVVERAKELGIDVEPIKESLKSEEAREKFAEQIYLIVKTELAKEKAAK	1.2598728729249336	0.9247147669359981	0.8980231285095215	0.777977705001831	4.161935806274414	nan	inf
design_23	9	ELEEILKEIEEEILKKLDEEGLPEEEKKELKEEIKKLIEELKKLGDDDKAVEYVVEKLKELGINVEKIEESLKKEEVRKKFAEYIYKYVLKKYEIKKEKE	4.3692636755189	0.6217336439774728	0.8288714289665222	0.6430474519729614	6.438493728637695	nan	inf
design_23	10	ELEEILEKIEKRIKERIEKEGLPEEEKEKMKKRVEELIKELKKLKDWDKAVEEVVNRLKELGIDVEKITESLKKEEVQEKFAEQIYLLVKKELEKEKKEE	1.368099193121678	0.9047734634301463	0.8440955281257629	0.6792230606079102	5.648875713348389	nan	inf
design_23	11	ELDEILDEIEERIKERIEEEGLPEERAEKMKKRVEELIEELRKLGDNKKAQEYVVEKAKELGIDVEMIEEDLSKPEVRERFAEQIYLIVKKELELEEKEK	0.6734961024249007	0.9711945208069976	0.914088249206543	0.7858321666717529	3.8650994300842285	nan	inf
design_23	12	KFDEILEEIKEEILKRLDEEGLPEEEREELEEEVEELIEELRKLGNWSKAVDYIVEKAKELGINVEKIEESLSSPEARKKFAEQIYEIVLKKYEKKKEEE	1.051141051374227	0.9421390331728232	0.9034563899040222	0.7637883424758911	4.108850479125977	nan	inf
design_23	13	ELDEILDEIEEKIFKRFEEEGLPEEEKEELKKRAKELIEELKKLKDDEKAVEYIVEKAKELGIDVEKIKESLSSKEVREEVAEKIYKIILEEYKKEKEEK	2.9600356683805424	0.7308538008660654	0.7650731205940247	0.621700644493103	8.057666778564453	nan	inf
design_23	14	ELEEILDEIKERILKKIDEEGYPEEEKEELKKKAEELIEELKKLKDWDKAVDYVVEKAKELGIDVEKITESLKKEEVKEKFAEQIYLIIKKEYKIEKEKE	1.9112164882494074	0.8851728555215693	0.8687582015991211	0.7231533527374268	5.017729759216309	nan	inf
design_23	15	SLDKILDEILKEIFARIDEKGYPEEVRKKLKERAEKLIAELRKLKSDKKAQKYVVERAKELGIDVKEIKRSLSSPEVRKEFAEQILLIIEKEYEEEKEKE	3.67644122956583	0.7045270024289407	0.7544581294059753	0.6041499376296997	8.795445442199707	nan	inf
design_23	16	SFEKILEEIEERILARLEEMGLDEETLEEAKERVRKLIEELKKLKDDEKAQEYVVKRLKELGINVEKIKESLSSKEVREEFADKILKLVLAELEKEKEEE	3.3731324277211545	0.7180513248175483	0.793757438659668	0.6408365964889526	7.539107799530029	nan	inf
design_23	17	DLDEILEEIEELIKKRLEEEGLPAEEKAEAEKRIDELIEELKKLGSWEAAVKYVVERAKELGIDVEPIKESLSSPEAREEFAEKILRIVKAELEKEKAAA	0.7732865679577532	0.9600803280322281	0.9069942235946655	0.7809309363365173	3.7992265224456787	nan	inf
design_23	18	MLKEILDEIEEKILKELDEKGYPEEEREKLKKRVKELIEELKKLGDWEKAVEYVVEKLKELGIDAEKIKESLSKEEVREEFAEQILLLVLKEYEIEKKKK	1.7119850037776287	0.9067158603427992	0.8894941806793213	0.7393840551376343	4.767698764801025	nan	inf
design_23	19	EFDEILDEIEKRILERLEKEGLPAEEKAKLKKLVKELIEELKKLKDDKKAVDYIVEKAKELGIDVERIEESLSKEEVREKVAEQIYLIVKKEYELEKKKE	1.5868602838979733	0.9129964151989283	0.8847190141677856	0.7402288913726807	4.825797080993652	nan	inf
design_23	20	MLEEILEEIKERIFERFEEEGLPEEELEKAKKRAEELIEELKKLGDDEKAVEYVVEKAKELGIEVEKIEESLSKEEVREEFAEKIYKIILKELEIEKELE	3.7601272755552495	0.7644289049115648	0.8875198364257812	0.7415419220924377	4.689386367797852	nan	inf
design_23	21	ELDKILDEIKELILERIDKEGLPEEEKEKAKELVEELIEELKKLKDDEKAKQYVVEKAKELGINIEEIKESLKSKEVRKEFAEQIYLIVKKELEKEKKEE	3.5632405778121035	0.7027946398941769	0.7938961386680603	0.6209169030189514	7.439134120941162	nan	inf
design_23	22	ELEKILEEIEERIKKRIKEEGLPEEEAAEMKKRVKELIEELKKLKDDKKVVEYVVEKAKELGIDVEEIKESLKSEKVREELAEKIYTIVKKEYEKEKAAK	1.833680671945109	0.8725049713883375	0.8324711322784424	0.6471792459487915	5.806638717651367	nan	inf
design_23	23	MLDEILDEIEEKIIKRIKEEGLPEEERKELEEKVRELIEELKELGDDEAAVEEIVERAKELGIDVEKIEESLSKEEVRDEVAEQIYLIVKKEYEEEKKKK	3.404517378531408	0.7143180136477082	0.7889611721038818	0.6372272372245789	7.592034339904785	nan	inf
design_23	24	MLEEILKKIEEEILKEIEKKGYPEEEKATLEKMVKELIEELKKLKNDEKAVEYIVEKAKELGIDVEKIKESLEKEEVRKEIAKKILLIVEKKYKEEKAAK	2.9740424825808556	0.7227825728788236	0.812515377998352	0.651931881904602	6.630131244659424	nan	inf
design_23	25	MFDEILDEIEEKILKKLDEMGLDEETKKKLKEKVKKLIEELKKLKNDDKASEYIVEKAKELGIDIEKIKESWSKPEVRDKFAEQILKIVLKEYEKEKEKE	3.3384578998384007	0.716997292950717	0.7943164706230164	0.6281853318214417	7.420466899871826	nan	inf
design_23	26	SFDEILDEIEARILARLDERGLPAEERARAKARVRELIAELKELGDDEAAQEYVVARAKELGIDVEKLTESLSSPEVRERFAEQILTIVETELAQEKAAA	0.5745453484809611	0.9769547934665179	0.9348782896995544	0.8293346166610718	3.1064088344573975	nan	inf
design_23	27	DLDEILEKIEKRILERFKEEGYPEEEKEELEKLVKELIEELKKLKNWDKAVEYVVEKAKELGIDVEKIKKSLKEEEVQEEFAEKIYKIVLKKLEKKKKEE	1.6608087453722038	0.9053569216939346	0.890971839427948	0.7395485639572144	4.647217273712158	nan	inf
design_23	28	DLEKILDEIEKEILKEIEEKGYDEETAKKMKERVKKLIEELKKLKNWDKAQKYVVERAKKLGIDVEEIKESLKSPEVRKKFAEQILKIVEKELEKEEKEK	1.444112002953151	0.9046653949650298	0.8832283020019531	0.7235661745071411	4.645505428314209	nan	inf
design_23	29	MLDEILDEILERIKKRIEEEGLPEEEKEKFKKKAEELIEELKKLKDDKKAVDYVVEKLKELGIDEEKITESLEKEEVREEFAEKIYLYIEKELEKEKKEK	3.1536149908811923	0.7348199757360746	0.7866988182067871	0.6148903965950012	7.569681644439697	nan	inf
design_23	30	SLDKILDEIEEEILKRIDEEGLPEEEREILKERVKELIEELKKLKNDEKAVEYVVEKAKELGIDVEKIKESLSKKEVREKFAEKIYLIVKKEYEKEKKEK	3.6044573715914052	0.7021991229790556	0.7808233499526978	0.627877414226532	7.853476524353027	nan	inf
design_23	31	MLDEILEEIEERIKERIEEEGWPEELAEEAKRLVEELIEELRKLGSDEAAQQYVVDRAKELGIDVERIERSLEEEEVREEMAEKIYRIVEAELERRRAAE	3.392956649942499	0.6128336546693121	0.8361063003540039	0.6843197345733643	5.876526355743408	nan	inf
design_24	0	EKEKKIKLLKELIEELKKIEKYYKEELKNEETAKFFKELKEKAEEALKLLKKGDYEEAEKLIEEIKEKVEKFKKENPELFKELLKKPEVKKALELLEEIL	0.5312706272581786	0.9797936002497152	0.9159791469573975	0.7522885799407959	3.781996726989746	nan	inf
design_24	1	ELEEKLKLLEELGKELEKIKEYYEKELKDEEAAKFFKELLEKVKKAIKLLKEGKLEEAEKLLKEIAEEVEKWKKENPEKFKELLKLPEFKKALELLEKLL	0.52268444331064	0.9803875699754049	0.9141219854354858	0.7425727844238281	3.7597763538360596	nan	inf
design_24	2	EKEEKIKLLKELIEKLAALQKYAEEELKDEETAEFFKRLKEKAEEALKKLKEGKEKEAEEILKEIKEEVEEFEKRHPEKAAELLKLPEYQEALKLLKELL	0.7074855175110986	0.9658288804987926	0.9229009747505188	0.7626558542251587	3.4659955501556396	nan	inf
design_24	3	EKEEKLKLLKKLIEQLKKLAKYFEEKLKNKETAEFFKELAKKAEEALKLLKEGKLEEAKELLKEIKKEIEKFKKENPELFKELLKLPAFKEALKLLEELL	0.6865543987831173	0.9666187808614756	0.9161401391029358	0.7390520572662354	3.894789695739746	nan	inf
design_24	4	EKEKKLELLKKLIEELKKIEKIEKEKYKNEKTAAFFEELKKLAEEALKKLKEGKEEEAKKIIEEIEKKVEEYKKENPEYYKELSKLPEFKKAEELLKKIK	0.564141285341341	0.9771195102409019	0.9111912846565247	0.7416658997535706	3.877342939376831	nan	inf
design_24	5	ELEEKLKLLEELLKELEKLAEYAETELKDEETAKFFKELAKKVKEAIKLLKEGKLEEAEKLLKEIKKKVEEFKKEHPELAKELLKKPEFKKALELLEKLL	0.6542464354389911	0.9703480447743233	0.9152039885520935	0.7421361207962036	3.7802529335021973	nan	inf
design_24	6	STEEKLELLEQLLEKLKKIAEYLKTEKKDEEAAEFFERLAKLVEEAIKLLKEGKEEEAKKLLEEIAKEVEEWKKKHPELYKELLKLPEVQEAEELLKKLL	0.4707195224188229	0.9838929647307352	0.9278461933135986	0.7927393913269043	3.301091432571411	nan	inf
design_24	7	STEEKIKKLKELIKELEEIAKILETEYKNEEAAAFFKELAKLAKEALELLKEGKEEEAKELLKKIAELVEKFKKENPEFAKELEKNPAYKKALELLKELL	0.5533690809119716	0.977909083053609	0.9402400851249695	0.810689389705658	2.9141695499420166	nan	inf
design_24	8	KTEEKLKKLKKLKEKLKKLEKYAKEELKDEETAEFFKELKKKVEEAIKLLEEGKEEEAEKLLKEIKKEVEKFKKEHPEKFKKLLELPEFKEALKLLEELL	0.7264927841565609	0.9635872771669873	0.9196593165397644	0.7606662511825562	3.572582721710205	nan	inf
design_24	9	EREKKLKLLREAIEEAKKIEKYLLEELGDEEAAAFFRELAEQLKEAEKLLKAGKEEEAAKLLKKIAAAVAAWQAAHPERAAELLKLPAFARFLELLAELL	0.5682761708067496	0.9770574890645226	0.9421424865722656	0.8086457252502441	2.8757259845733643	nan	inf
design_24	10	KREEKLELLEEALKEAKELEKYEKEEKKNEETAKFFQELAKKLEEAIKLLKEGKEEEAKKLLEEIKKEVEEFLKKNPELAKELLKLPAFKKFLELLEKLL	0.5533445987976628	0.9781580063997215	0.9193592667579651	0.7497529983520508	3.647181987762451	nan	inf
design_24	11	ETEKKIKLLEEAIKEVKKIKEYLLKEKKDKEGAEFFEKLGKKLKEALKLLKEGKEEEAKKLLKEIAKEVEKFEKEHPEYFAELKKLPEYKKFLKLLKELL	0.7355260524711349	0.9631313382813296	0.9048609733581543	0.7264239192008972	4.104457855224609	nan	inf
design_24	12	SREEKIKLLEEAIKEAKKIKKIAKEEYKNEEVAKFFEEIEKKLKEALKLLKEGKEEEAKKLLEEIKKELEKFKKENPELAEELEKNEEYKKFEELIKKLL	0.7524673868611165	0.9614844007821531	0.9231520891189575	0.7823942303657532	3.3620800971984863	nan	inf
design_24	13	ETEERIALLEAAIKEVARLAAVLREERGDAEGAAFFEELGKKLKEALKLLKAGKFEEAEKLLKEIAKKVAEWEAAHPALAAELAKLPAYAAFLELLKKLL	0.5715666545004697	0.9768933159402217	0.9166070222854614	0.770918607711792	3.6223080158233643	nan	inf
design_24	14	ETEEKIKLLEELIKQVKKIKEILKKEYKDEETAKFFEELEKKLKEALKLLKEGKEEEAKKLLKEIKKEVEKFLKEHPELAKELLKLPAFKEALKLLEKLE	0.7731738960439513	0.9595947827274416	0.8944578170776367	0.7006266117095947	4.438628196716309	nan	inf
design_24	15	KTEEKIKKLEEAIKEAEKIEKILKEEYKNEEAAKFFKEIKKKLEEALKLLKEGKFEEAKKKIKEIKEAVEKFKKENPELFKELLKKEEFKKFLKLLKEIE	0.6540398550091567	0.9705236832377743	0.9217167496681213	0.7621214389801025	3.4829678535461426	nan	inf
design_24	16	EKEEKLKLLEEAIEEAKKIEKYLLEELKNEEAAKFFKRLKEKLKEALKLLKEGKEEEAEKLLKEIKKEVEKWKKENPELFKELLKKPEVKKFLELLEKIL	0.525164370573471	0.9802044039799231	0.9181652069091797	0.7372391223907471	3.7026264667510986	nan	inf
design_24	17	ELEEKIKLLEELEKKLEEIEEIMKKEYKNEETAKFFEELKKKVKEALKLLKQGKLEEAEKLLKEIEKKFKEWEKENPELAKELKKLPEYKKAKELLEKLK	0.5482497099620142	0.9787434198366313	0.9123630523681641	0.731033444404602	3.8382697105407715	nan	inf
design_24	18	SLEEKLELLKKAIEKAAKIKEYLLTELKNEEAAKFFEELEEKLKEALKLLEEGKLEEARELLEEIKKKLEEWLKKNPELAKELLKLPEFQEFLELLKELL	0.6716824968569612	0.9685005414664366	0.9462167024612427	0.8172615170478821	2.7947285175323486	nan	inf
design_24	19	EREERLKLLEALRAQLAALAAYLETERGDAEAAAFFRDLQAKVEEAIKLLKEGKEEEAEKLLEEIAKAWAEWKAAHPELAAELAKLPAFAAAEALLAALL	0.44080508114768563	0.9858081634013067	0.9456327557563782	0.8176385164260864	2.859869956970215	nan	inf
design_24	20	SKEKLIEKLKELKKELAKIAEIEKTEYKNEETAAFFEELKKKVEEALKLVKEGKLEEAEKLLKEIAKKIEEYKKKNPELAKELLKLPEYKKALELLKELL	0.6349498356504064	0.9714529119763361	0.9258735179901123	0.7770804166793823	3.3799569606781006	nan	inf
design_24	21	EKEKKLEKLKKLLEKLKEIAKYEKEELKDEETEKFFEKLAKKVEEAIKLLKEGDLEEAKKKLKEIKKEVEKYKKEKPEKFKELLKKPEVKEALKLLKELE	0.5756263197225182	0.9763745855984814	0.8885796666145325	0.7027859091758728	4.582048416137695	nan	inf
design_24	22	KKEEKIKLLEEAIKEAKKIKEILKTKYKNEEAAKFFERIKEKLEEALKLLKEGKEEEAEKILKEIKKEVEKFKKENPELFKELLKLPEVQKFLKLLKELE	0.5900776660178596	0.9753879236063397	0.9170971512794495	0.7547658681869507	3.6092472076416016	nan	inf
design_24	23	DTEKKLKLLKQLKEELEKLEKIAKEELKDEETAKFFEELKKKVEEAIKLLKAGKEEEAEKLLKEIAKKVKEFEKKHPELHKKLLELPEYKKALELLKELL	0.5701475242229397	0.9772984169900529	0.922622799873352	0.7633405923843384	3.496340036392212	nan	inf
design_24	24	STEEKLKLLEELLKQLEKIKEYFKTELKDEETAKFFEELAKKVKEAIKLLKEGKLEEAEKLIKEIKEEVEKFKKENPELFKELLKLPEVKKALELLEKIE	0.4758186062900615	0.9842138295771696	0.925287663936615	0.7796510457992554	3.3851091861724854	nan	inf
design_24	25	KTEELKKLLKEAIEQAKKIAEYEKTELKNEETAKFFEELEEKLKEALKKLEEGKFEEAKKIIEEIKKKFEEFKKKHPELFAELLKKPEVKKFVELLKKIL	0.6270276191229026	0.9724327999994757	0.9033219814300537	0.7243624329566956	4.059464454650879	nan	inf
design_24	26	KIEELKKKLEKLLEKLEKIKEYLKTELKNEEAAKFFEELAKKVKEALELVEKGKLEEAEKKIKEIKKEFEEFKKKNPELFKELLKKPEVKEAVKLLEEIL	0.6676008943443945	0.9686120553193703	0.9054692387580872	0.7438801527023315	3.8904757499694824	nan	inf
design_24	27	EKEEKIKKLEELLKELKKIEKILKEEYKDEEAAEFFKELAKLVKEALKLLKKGDEEEAKKILEEIKEKFEEFKKKHPEYSKELLKLPEYKEAVKLLEELL	2.5062092587013183	0.7403661103609898	0.8859663009643555	0.7081661820411682	4.72818660736084	nan	inf
design_24	28	KTEEKLEKIKKLIEKLKKLEEYAKTELKDEETAKFFKELKKKLEEAYKLLKEGKFEEAEELLKEIEEKFKKYKKENPELAAELAKKPEFKEAEKLLKELL	0.7455759775344462	0.9624762265799073	0.9144219756126404	0.7288427352905273	3.697467565536499	nan	inf
design_24	29	ETEKKIKLLEELIEQLKKIAKIFKEEYKNEEAAKFFEELEKKAKEALKLLKEGKFEEAKKLIKEIKKEVEKWKKENPELYKELLKLPEFKEAEKLLKELE	0.7170809467551688	0.9641992514903712	0.9129800200462341	0.7406114339828491	3.797337293624878	nan	inf
design_24	30	EKEEKLKKLEELKKYLKKIRDYYKNELKDEETAKFFEELEKKVEEAIKKLKEGKLEEAEKILKEIKKELEEFKKKNPEKFKELLKLPEVKKALELLKELL	0.699389508273953	0.9664497568618239	0.9077848792076111	0.7396232485771179	3.9204354286193848	nan	inf
design_24	31	EKEKKLKLLEELLKKVKELEKIAKEELKDEETAKFFEELAKLIEEAIKLLKEGKEKEAEELLKKIKELVEEFLKKNPELAKELLKLPEFQEALKLLEELL	2.977574283243806	0.6843180978336205	0.8786057829856873	0.6930062174797058	5.001858234405518	nan	inf
design_25	0	MEKIEELLEEFREFLLELIEEGASVEEILEKAKEKLTELLLEAAKELSEEDVEELKEEVRELLLELREKNPILSQITEEEIEELLEEAEEEVEKELEEEE	0.7909598880860141	0.9565815295252836	0.9245763421058655	0.7834323644638062	3.5303585529327393	nan	inf
design_25	1	MELIEELVEEFKELLEELVKEGKPVEEILKELREKLKELILEAREELSEEEVEELVERLKELLKEEKKKNPLLSKITDEEIEELIEEALEEVEEEIEEEE	0.7809598659605366	0.9578108428254504	0.8971467614173889	0.7166019678115845	4.231801986694336	nan	inf
design_25	2	MEEIEELVERFRELALELIEEGLPVEEILERLREELTELLLEAAERLDEESVEELIERLRELLLELREENELLSSITEEQIEELIEEALRRVEEELRRRA	0.6858173435329747	0.9665013521669902	0.9332377314567566	0.8000612258911133	3.329490900039673	nan	inf
design_25	3	MELIEELLEEIREKLEEMVEKGLPLEEILEELRKLITEKILRAREELSEEDVEELVERIRELLKEMRKKNERLSQITDEQIEELLEEALEEVEEILEEEA	0.7237436696160093	0.9634755814828657	0.9235456585884094	0.7866162657737732	3.758617401123047	nan	inf
design_25	4	MEFIEEKLEEFKEKIEKLVKEGKSVEEILKELTKKLKELILEAAKELSEEDVEELIERLRELLKKKRKENPVLSKITDEEIDEMIKKALEEVKEELEKEA	0.8548721087342541	0.9510622127859572	0.9034169316291809	0.7037067413330078	4.209039688110352	nan	inf
design_25	5	MELIEKLLKEFREFVEELIKEGKSKEEILKEITEKITELLLEAAKKLTPEQVEELKKRIRELLLELRKENPILSEITDEEIEELLEEAERRVEEELRREE	0.9118210774191344	0.9453264803761193	0.9003002643585205	0.7348441481590271	4.457097053527832	nan	inf
design_25	6	MEFIEKLLEKLKKLLEELEKEGKSVEEILKELKKELTKLLLEAAEKLSEEDVEKLLEEAKKLLKEKQKESPILSKITEEEIEKLIKEAKEEVEKILKEKE	0.9921548237396435	0.9567278876885164	0.9012538194656372	0.7115352153778076	4.32621955871582	nan	inf
design_25	7	MELIEELLEEFREFVLELIEEGKPLEEILAEMRRKLTELLLRAAEELSEEEVEELVERVRELLLELQKENPVLAAITPEQIEALIEEALAEVAAERAARA	0.7417026601408491	0.9614764416337087	0.9352741837501526	0.8147507905960083	3.172276496887207	nan	inf
design_25	8	DELIKKKIEEFEKLAKELVEKGYSVEEILKELKEKLTEIILEAKKELDEESVEELIKELEKLLKELVKKEPILSKITDEEIEELIEEALEEVEEELEEEE	0.7872971968970918	0.9574834463526382	0.9092822074890137	0.7378484010696411	3.951054573059082	nan	inf
design_25	9	SEKIEELLEEFKEFLKEMIEKGLSKEEILEETQKKLTELLLKAREELSEEEVEELKERIRELLKELREENELLSEITDEEIEELLKKAEEEVEKKLKEEE	0.8534211982880654	0.9499958703951971	0.9034133553504944	0.7246881723403931	4.256631374359131	nan	inf
design_25	10	DALLDALLEEFRAHLEALLAAGAPRAEILAALTARLTALLLRAAEQLSDADVAALVARARALLLELRARNPLLAAVTDAEIDALIAAALAAAAAARAAAA	1.0620838448027796	0.9253570247247915	0.8315770626068115	0.6730129718780518	5.086377143859863	nan	inf
design_25	11	SALIEELLAELEALVEALVAEGAPLEEILARLREKLTELLLRAREELDEESVEEFLERARALLRARRAENPRLAAVTDEELEALLEEAEEEVEEELEEEE	0.746012887132464	0.9611301271242705	0.9124308824539185	0.7776684761047363	3.8189125061035156	nan	inf
design_25	12	MEFIEKLLKELREFVLKLVEEGKPLEEILEEIRKKITELLLEAREKLSEEDVELLVERIRELLLELQKENPLLSQITDEQIEELIEEALEEVEEILAEKE	0.6804024061035456	0.9674586637762448	0.9239344000816345	0.782828688621521	3.7065234184265137	nan	inf
design_25	13	MEKIEELLKEFEEFLDKLIKEGKSLEEILEATKKKLAELLLKARKELSEEEVEELVKRARELLKEKRKENEILSEITDEEIDELIKEALEEVEKKLKEEA	0.7888905366663604	0.9568948605711811	0.9173882007598877	0.7437451481819153	3.888742446899414	nan	inf
design_25	14	DERIEALLEEFREFLLQLIEEGLSLEEILERAREKLTELLLEARRELDEESVERLIEELRELWRQLQKENPLLSQITDEELEELIEEALAEVEEELAREA	0.994769289314042	0.9344291435694805	0.9363042712211609	0.796112060546875	3.225287437438965	nan	inf
design_25	15	DELLAQLVAEFRAHLEALVAAGAPVEEILAALREKLTALLLEAAARLSPEDVERLVAQLRELLRAARAENPRLAAITDEQLEALIAAALAEVEARLAAEA	0.6276911102549441	0.9718736346742364	0.9323565363883972	0.7942427396774292	3.0510900020599365	nan	inf
design_25	16	SSLIEELLKRFEKTLKELEKKGLSKEEILEKLKEELTKLILEAKEKLSEEDVEKFIEEVEKLLKERRKESKILSEITDEEIKKLIEEALEEVEKILKEKE	1.0530079977454343	0.9370197862497771	0.8946207761764526	0.7270385026931763	4.709492206573486	nan	inf
design_25	17	MELIEELLEEFRREVEELVERGLPVEEILARLTERLRELLLRAAEELSEEEVEELVERLRRELRELREENERLAEITDEQIEAMIREALEAVERELEEAR	0.8248744638263276	0.9529304275173257	0.931420087814331	0.7828226685523987	3.269209384918213	nan	inf
design_25	18	MELIEELLERFRELLERMVEEGLPVEEILERLREELERLLLEAREELSEEEVEELVERLRELLLEARRRNPVLSAITEEQIEELLEEALRRVEEELEERE	0.8638598561760205	0.9485739116452366	0.9122276902198792	0.7612354755401611	3.9441990852355957	nan	inf
design_25	19	MEEVEALLARFRARVEELVEAGADRDTILAELTAALTALLLEAAARLSPEEVEELIARLRELLRERRKENPRLSAITDAELEAMLAAARAAVAAALAAAA	0.833221412067156	0.9530188427295079	0.8984190225601196	0.762046217918396	3.638279914855957	nan	inf
design_25	20	SAFLEELLERFERLLLELLAEGAPREEILARATEALTELLLEAREHLSEEEVEELVERAEALLRELQARNPRLAAVTDAELAALIAEALARVEAALAAAA	0.6739222112254142	0.9680953332704247	0.9491480588912964	0.8233745694160461	2.703394889831543	nan	inf
design_25	21	MEKLEKLLKEFEELIEKLIKEGVSKEEMLEKIKKKLKELLLEAKKELSEEEVEKLLEEIEELLKKKKKEYENLSVITDEEIEKLIKEAKEEVKKELEKEK	1.5398590219622996	0.8735639074127759	0.8842805027961731	0.7077754735946655	4.784578800201416	nan	inf
design_25	22	DELLERLLAEFRELALRLEEEGLPLEAMLAELRRRYTELLLRAAAELSPEDVARLRERLRELLLQLQAESPRLAAVTPEQLAALLAEAEAEVAARLAAAA	0.7018028007793234	0.9652811769913042	0.8953313827514648	0.7483634352684021	3.761599063873291	nan	inf
design_25	23	MELIEKKLKEFEEFLKKLVEEGKSKEEILKELKKEYTKILLEAKKELSEEDVEKLKKKIEELLKEFRKKNPILSEITDEEIEKLLKEAEEEVKKELEKEK	0.9087828248695159	0.9441078157373974	0.8929563760757446	0.7113207578659058	4.576589584350586	nan	inf
design_25	24	MELIEELLKEFEEFLKELVEKGYPLEEILKKLREKLTELILEAKKKLDEESVKELVERAEELLKEAVEKNPVLSKVTPEQIKELIEEALKEVEEKLKKEK	0.788860863254504	0.9571210784155751	0.9041541814804077	0.7284411191940308	4.3157477378845215	nan	inf
design_25	25	MEFIEEKLEEFRELLEELVAAGLPLEEILERLREKLRELLLEAAKKLSEEEVEELRKRVRELLREARARNPVLSAVTDEEIEALLEEAEREVEEELKKEA	0.8089292307084656	0.9551262446604847	0.9119778871536255	0.7318784594535828	3.9305882453918457	nan	inf
design_25	26	DEFIEKLIEEFKKKVLELIEKGKSLEEILEELEEELEKLILEAKEELSEEEVEKLIEEIRKLLLELREENELLSEITEEEIEELIERALERVEEELEEKE	0.7895197235014495	0.9570947504702696	0.9204181432723999	0.7475847005844116	3.7465431690216064	nan	inf
design_25	27	SEKIEELLEEFKELLEELIEEGLPKEEILERLKEEFTELLLEAREELDEESVEELVKKLKELLLEKRKENERLKEITEEEIEELIEEALEEVEKKLKEEE	0.873521012642256	0.9477557148068217	0.9012781977653503	0.7120359539985657	4.142114162445068	nan	inf
design_25	28	SELIEELLAEFRAFAEELVAAGASREEILAALTEKLEELLLEAREELSEEDVERLVEEARALLRELRKRNPLLAQVTDEEIEALIAEALERVAARLAAAA	0.7469205160572436	0.961645147091237	0.909025251865387	0.7689872980117798	3.686107635498047	nan	inf
design_25	29	MEFIEKLLEEFKELVLKLIEEGKSKEEILKKITEKLKELLLKASEELSEEDVELLKKKLRELLKKLRKENEILSEITDEEIEKMFEEAEKEVEKELKEKE	0.8030557774123102	0.9562472256906152	0.9075579047203064	0.7057054042816162	4.219302177429199	nan	inf
design_25	30	MELIEKLLEEFRKLLEKLIKEGKSVEEILKELKKKLKELILKAKKELNEEDVKELIEKVRELLLKLRKENKILSKITEEEIEKLIEEALKEVEEELEKEK	0.7656678363332188	0.9590125895869531	0.8996866941452026	0.6950807571411133	4.542963981628418	nan	inf
design_25	31	MELIEELLREFEEFALRLIEEGAPREEILAELRRRLTELLLEAAERLSEEDVELLVERLRELLKRLREENERLSAITDEEIEALIREALEEVERILRERA	0.6608176837027092	0.9689982443762871	0.9228723049163818	0.7881979942321777	3.6606011390686035	nan	inf
design_26	0	AAALEARLAALQAEVEALTTDPELVEEILALIREHVTVEAETEEERALAEAEIRLRAVRLANEIRERGDGDERALLERLIAELEAEFRARGLRVEVRPLE	0.7694613368792477	0.9594308833920118	0.8990719318389893	0.7778915762901306	4.410221099853516	nan	inf
design_26	1	MEELERKLKELEAEIEELTKDPELVERIMEIIEEHMTIEAETEEDRELAEAELKLRAVKLANEILESKEGNEKELIQKLIEEIKEEFEKRGFKVTVKPLK	0.8099237300999885	0.9550781645075738	0.8849607706069946	0.71140056848526	5.077994346618652	nan	inf
design_26	2	MEELERRLEELERRIEELTEDEELFERILAIIKEHVTIEAESEEDRLLAEAELKLAAVELARKIRESGDGNERELLEELIKELKERYEKRGLKVTVKPLK	1.7073339943215904	0.8430188425775123	0.8347541093826294	0.6484682559967041	7.545929431915283	nan	inf
design_26	3	SSAFEKELKKLKEEIEKLTKNKELFEKLKKIFEKHVTVEAKDEKEKERIEAEIDLKLVKLANEIQEKKDGSEKELIEKLIKEFEEELKKKGFKVKVKPLE	0.9409787952586316	0.9544901273934012	0.8590878844261169	0.6790757775306702	5.857119560241699	nan	inf
design_26	4	MEELEKELEEKKKEIEELTKNEELYNEIMKLIKEKVTVEAETEEKRLRIEAEIDLEAVKLANKILEDGSGNEKEYIKEFIEKLKKKLEKEGFKVKVKPLK	2.0498999465364114	0.8005073062204862	0.8448456525802612	0.6199718713760376	6.4618730545043945	nan	inf
design_26	5	MEELEKELKELEKKIEELTKNKEKFEEIMKIIKEKVTVEFENEEDKKLAEAEIKLRAVELANEIEEKKDGSEKELIEKLIKELKEELEKRGAKVTVKELK	0.8123095825402417	0.9558712544995055	0.8899264335632324	0.7184084057807922	4.921078205108643	nan	inf
design_26	6	AAALAAELAARKARAAALTTDPALVARLLALVEEHVTVKSDDEAAAARAAAEIRLRVVELANQIAADGSGNEKALIAELIEALKAELEARGETVEVKPLE	1.6279450036147853	0.8514824505218163	0.7210336327552795	0.5392033457756042	9.884961128234863	nan	inf
design_26	7	SAALEAELAKKEAEIKALIKDKELFEKIMAIIKKHVTITAETEEDKALAEAELKLKAAKLANEILESGEGKEKELLEKFIEEIKEEYEKKGFKVEVKPLE	0.8474735070354882	0.9590200543323888	0.8989587426185608	0.7305219769477844	4.38348913192749	nan	inf
design_26	8	MAAFEAELKALKAEIEKLTKDKELVDKLLELVKKHMTVEAEKEEDKALAEAELELEVVKLANEIKESKKGNEKELIKKLIEELEKKYKERGFKVEVKPLE	0.7169275904343375	0.9638935879752691	0.8163788318634033	0.6064845323562622	7.2763872146606445	nan	inf
design_26	9	MEELEEELEELEEEIEELTEDEELYEEIKELIDKHVTVEAENEEDRLLVEKEIDLEAVKLANEIKEKKDGKEKELIEKFIKELEKKLKEKGFKVTVKPLE	1.662269010597748	0.8520056454107986	0.8239250779151917	0.595026969909668	7.169517993927002	nan	inf
design_26	10	MKELEEELKKLKEEIEELTKDEELYKRILAKIKEKVTIEAENEEDRLLAEAEVELEAVKLANEILEKKDGSEDELIEKLIKELEERYKEKGFKVKVKPLK	2.4013659784085624	0.7361474175777672	0.8351168036460876	0.6341880559921265	6.211909770965576	nan	inf
design_26	11	MEELEKKLKELEKKIEELTKNKELVEEILKLVEEKVTVEAETEEEKKLIEAEIKLKAVELANKIEESKSGNEKELIEKLIKELKEEFEKRGLKVEVKPLE	1.165557051961438	0.9210506875219859	0.8893923759460449	0.7208229303359985	4.850156784057617	nan	inf
design_26	12	MAALEEELEALEAEIEALTKDPELFERLLEIVKEHMTVEFEDEEARRLAEAEIRLRLAELANEILESGSGKERELIERLIEEIKAELEARGAKVTVKPLE	0.6313981149854238	0.971729873192184	0.8715798854827881	0.6951607465744019	5.309507369995117	nan	inf
design_26	13	AAELEARLAALEAEAAALTRDPALVARILALLEEHVTVEAEDEADARLIAAEIRLRAVRLALEIEESGDGSERELVQRLIAELAEELAARGATVTVRPLE	0.7502154496135534	0.9679392354488674	0.8966895341873169	0.7703211307525635	4.368618965148926	nan	inf
design_26	14	MEELERRLEELEKEIEKLTKNPELVERILARIEELVTVEADDEEERRLAEALIRLRAVKLANEIEESGSGDEEELLRELIEELTEELKARGLKVTVKPLE	1.152188478980265	0.9219325599469986	0.8517827987670898	0.6813747882843018	6.841607570648193	nan	inf
design_26	15	MKELEEKLKKLEEEIKKLTKNPELFKELLELLKKHVTVEFEDEKERELAEAEIKLKAVKLANEIEKSKKGDKKKLIEKLIKELEEEFKKRGAKVTVKPLE	0.9293376720118295	0.945969860038188	0.8737744092941284	0.6933476328849792	5.584941387176514	nan	inf
design_26	16	AAALEAELAALKARIEELTKDPELVEELRKLFEEHVTITAPDEETAALAKAEVDLRLVELANEIKKSGKGNEKELIEKLIEELEAEFKARGLKVEVKPLK	0.8888675611891613	0.9479664943281105	0.8865360617637634	0.7404931783676147	4.7588934898376465	nan	inf
design_26	17	DAALEAELEALAARVEELTKDPELVARILARVEAAVTVEAADPRTAALWRARLRLRAVELANEIAESGDGREEELLAALIAELAAEARAEGLRVTVRPLE	0.7582813337695782	0.9628737961353256	0.8920356035232544	0.7466451525688171	4.521551609039307	nan	inf
design_26	18	MKELEEKLKKLEEEIKEKIKDPELFKEILEIVKKHMTVESEDEEDRKLAEAELKLRAAELANEILESKSGNEKELLEKLIEELKEEYEKKGFKVTVKPLK	2.1783178430537373	0.7640974711541788	0.8136869668960571	0.5815824270248413	6.715281963348389	nan	inf
design_26	19	DAALEEELEALEKRIEELTKDPELVERILATIREHVTVEAPDEATRRLWEAEIRLRAVELANEIEESGSGRERELLAALIAELKAEAEARGLKVTVKPLE	0.7869056116061431	0.9654117695515463	0.9073225855827332	0.7678739428520203	4.264853000640869	nan	inf
design_26	20	SAALEARLAALEAEVEALTRDPELFERVLERVEELVTVRAADEEDARLAEAEIRLRAVRLANEILEDGDDDEEELLRELIEALRAELEARGLEVEVRPLE	2.0103654909854973	0.7873593493645318	0.7317766547203064	0.574460506439209	8.033428192138672	nan	inf
design_26	21	MEELKEELEKLEKEIEKLTKDKELYEKILKLIEKHVTIEAEDEEDKKLIEAEIKLKAVKLANEIIKSKKGNEKELIEKLIKEIKERLEKKGFKVTVKPLK	0.8944638399615088	0.9473603029654921	0.8590244054794312	0.6634236574172974	6.063877105712891	nan	inf
design_26	22	SAALEEELKALEAEIEELTKDKELYERILKTIKEHVTVEFETEEDRLRAEAEIKLRAVKLANEILESGEGNEKEKLKELIQELKEELEKRGAKVTVKPLE	1.4131342132357354	0.8902408886946175	0.8804072141647339	0.7215269804000854	5.2209930419921875	nan	inf
design_26	23	DEELEKKLEELKEEIKKLTKNEKLYNEIKKLVKEKVEVEAENERDKKLIEAEIDLKAVKLANEIEKDKKGNEKEYIEKLIKELTEEYKKRGFKVKVKPLK	0.9677382226013709	0.9380430826534627	0.8871634006500244	0.7301449179649353	4.959347724914551	nan	inf
design_26	24	MEEFEEELEEKEEEIEELIEDEELFERIMELIKKHVKVEFEDERERKLAEAEIKLRAAELANEILESKSGKEKELIEKLIKELKEELEKRGAKVEVKELE	0.6472467646102805	0.9707539019054693	0.8769813179969788	0.6994922161102295	5.350510597229004	nan	inf
design_26	25	MAALEAELAALEAEVEELTKDPELVKKIMELIEKHMTVEAEDEEDARLAEALIRLEAVELANEIEESGDGSEKEKLEELIERLKKRFEALGFKVTVKPLE	2.8115487839514928	0.7193367550212458	0.8119895458221436	0.6099449992179871	7.978321552276611	nan	inf
design_26	26	MEEFEKELKEMEEEIEKLTKNEELYEKILKKFKELVTVEAENEEDKERVEAEIKLRAVKLANEIEEKGDGSEEELLEKLIEEVKKELEKRGFKVTVKPIK	1.087386066599435	0.9309389910015178	0.8750500082969666	0.6920433640480042	5.249238014221191	nan	inf
design_26	27	DAAFEEELAALAARAEALTRDQALVDRLLALVKEHVKVEAKDERDRELFEAELRLRVVELANEILESGDGSERELLERLIEELKEEAEKKGFKVEVKPLE	11.335340455563351	0.2539898241695328	0.7897040247917175	0.5280422568321228	8.719809532165527	nan	inf
design_26	28	SAALEAELAALEAEIEALTKDPALFERIMAIIEEHVTVEAPTAEDAALAEARIKLRAVKLANEIAESGSGKEKELIEKLIEELKAELEAEGLKVTVKPLK	0.8896423809726753	0.9469963155865955	0.8949623107910156	0.7578223943710327	4.430448532104492	nan	inf
design_26	29	DAAFEEELKALEKEIEELTKDKELYERLLKLLKEHMTVEAEDERDRRLFEAELRLRAVKLANKIIEDKSGNEKELIEELIKEIEEEAKKRGLKVEVKPLE	0.5738910965989635	0.9764986209567285	0.9045675992965698	0.7501246929168701	4.306293487548828	nan	inf
design_26	30	MEELEKKLKEMEEEIEKLTEDEELFNKILETIKKHVTIESETEEERKLIEAEVKLEAAKLANKIKESKDGKEKELLEELIKELEEKYKKRGLKVKVKPLE	1.093594624839818	0.9216692676398235	0.8854934573173523	0.7180590629577637	5.037528038024902	nan	inf
design_26	31	MEELEKKLEELEKEIEELTKNPELFERLMERFREHVTIKAEDEETRLLAEAEIRLRLVKLANEIEESGDGREEELFERFIREVEEEFKERGLEVEVKPLE	2.1129577257024006	0.7979619114354196	0.8827499151229858	0.7148107886314392	5.225893020629883	nan	inf
design_27	0	EEKKKKEEEEKKKIKELKEEALKYIKEGSEKYKEILKELEELYKKNPENKKYYLEALKEIYEELAKKDKENKAEYEKKIKELEKEIEKLKKEEKKKKEEE	1.386696691911945	0.8944405931481602	0.8894830346107483	0.6965925693511963	5.173913478851318	nan	inf
design_27	1	KEEEEEEAKFKAEIAELKAKALKAIKEGSKEYKELLKELEKLLKEDPKNRKYVLEALKEIYEALKKKDKANKAEYDAKIKEYEELIKKEEEKEKKEKEEE	0.6891234347034765	0.9668653334465473	0.8929804563522339	0.7261269688606262	5.047407627105713	nan	inf
design_27	2	AAAAAARAEAEKRVKELTEKALKAIKAGSPEYKALLQELKDALAADPANAGVWLEALAKLYKELAKKDKANKAEYDAKIAELEAQIAAVKAAEAAAAAAA	0.9468248532559715	0.943773994978413	0.8970841765403748	0.7288147211074829	4.047003746032715	nan	inf
design_27	3	EEEKKKEEEEKKKIKELEEKGKKAIKEGSEEYKEILKELEELYKENEENKEYWLKALKELYKELKKKDKENKEEYEKKIKELEKKIKELEEEKKKKKEAE	2.345906115877951	0.7464456012467093	0.8358473181724548	0.6210782527923584	6.927114009857178	nan	inf
design_27	4	EEKKKKEEEKKAEIKKLKEEALKEIKEGSKKVEELIKKLKEKLKEDPENKYYWLEALKEIYKELKKKDKENKEEYEKKIKELEEKIEEEKKKKEEEKKLK	0.8389943281204372	0.9527815622838842	0.8966732621192932	0.7279123663902283	5.144281387329102	nan	inf
design_27	5	KKKEEELKKEKEEIKKLTEEALKALKEGKPEVEKLLQKLKDLYKEKPETQEYILKALKEIYKALAKKDKENKEEYEKKIEELEKEIEKLKKEKEEKAKKE	0.9832419130356369	0.936815644424671	0.9032737612724304	0.7303210496902466	4.843706130981445	nan	inf
design_27	6	EELKKKLEERKKKIEELEKEALEEIKKGSPRVEELIKELEELAKKDPLTRKYVLKALKKIYEELKKKDPKNKEEYEKKIKELEKEIEKEEKKEKEKKELA	2.4303419944994893	0.7207080080870708	0.8759453296661377	0.6643692255020142	6.182368278503418	nan	inf
design_27	7	SLAEEKKKKEKEEIKKLEEEALKAIKAGSPKYEELIKKLKEKLKENEEMKKYYLEALKNILKALAKKDKENKEKYEKEIEKYEKEIEEKKKEEEEKKKAK	1.0661775159947788	0.9304651648229587	0.8979818820953369	0.7222840785980225	4.997490406036377	nan	inf
design_27	8	SMKEEEKKKRKEEIEKLKKEALEAIKKGSEEYKELLKKLEELKKEDEENKEYVLEALKEIYEELAKKDKENKEEYEAKIKELEEEIKEERKKKEEKKKKE	1.462712191706905	0.9235071195853353	0.9010599851608276	0.7391442656517029	4.888119220733643	nan	inf
design_27	9	SEREKEREEREKEIEELEEKALEKIEEGSEEVEELIEELEERKEEDEENRLYWLKALRRIYEALAEKDPENKEEYEAKIEELEEEIEEEEKRRKEEEEAK	0.8790401040116307	0.9478084805734796	0.9396910667419434	0.8175426721572876	3.4089198112487793	nan	inf
design_27	10	EEEEKEREKREKEIKELEEEALKAIKEGSEKYNEIIEKLKKLYKEDPKYKKYYAEALKKIYKELAKKDKKNKEKYEKEIKELEEEIKKLEEEEKEKKKKE	0.7797571558464276	0.9598973178051152	0.907731294631958	0.730901837348938	4.76611328125	nan	inf
design_27	11	AAAAAERAARRAEIAKLKAEALAAIKAGDPKVEALLAELKAKAEADPANRADYYEALKAIYEALRKKDAANKAQYDAEIAKLEAEIAALKAERAAAAAAA	0.5799133931072118	0.976262489697239	0.8860461115837097	0.7339011430740356	4.548168659210205	nan	inf
design_27	12	AAAAEERAKREAKIEELTKKALAAIKAGDPKYEELLKELEELYKADPANQKTVAKALATIYKELKKKDKENKEEYDAKIKELEAEIAALEAAEAAALAAA	0.7683910003409514	0.9596303603544762	0.8958471417427063	0.7329351305961609	4.5316643714904785	nan	inf
design_27	13	AELEEKLKKEEEEIKKLKEEALAAIKAGSPEYEKLLKELEKKKKENPETKKYWLEALKEIYKALKAKDKANKAEYEAKIAELEKEIKEEEEKEEKKKKEE	0.7057134271039648	0.9655291224767126	0.8940710425376892	0.724997878074646	4.986605167388916	nan	inf
design_27	14	AAAAAAAAARRAEIAALKAAALAAIKAGSPEYKALLAQLQKRYQEDPENREDWLTALKEIKEALAKADPANKAALDAEAAKLDAEIAAERAKREEAAAAE	0.847924229745711	0.9509403760577788	0.8653398156166077	0.6941816806793213	5.212306976318359	nan	inf
design_27	15	KKKEEEEKKRKEEIKELKEKALKAIEEGKEEYKEIIKELEELKKEDEENRYYYLEALKEIYKKLKEKDKENKEEYEKKIKELEKEIEEEKKKREEEKKKK	1.0261661891008842	0.9340991268459778	0.9107377529144287	0.7540099620819092	4.590256214141846	nan	inf
design_27	16	AEAEKRREKRKKEIEELKKKALEAIKKGDERYKELLKELKELYEKDPETRGDWLKALKEIYEELKKKDKENKEEYDAKIKELEKEIKEIEEERKKREEEA	3.752214997396922	0.5341179402274586	0.8641063570976257	0.6741042733192444	6.017672538757324	nan	inf
design_27	17	EEEEKKKEEKKKKIEKLKEEALKKIKEGSKEYEELLKELEKLYEEDPENRLYWLKALKEIYKELLKKDKENKEKYEKKIKELEEEIKKEEEKLKKEKEEK	1.3425262681583323	0.8968201215408094	0.8932682871818542	0.7130966186523438	5.157771587371826	nan	inf
design_27	18	SEEEARREARKARIAALTAAALAAIAAGSPEVEALVAELEALAEEDEENREDVLRALAAIARALRAKDPARAAEYDARIAALEKAIAEKRKEREERKKKE	3.713914868183659	0.5790494024164343	0.8891311287879944	0.6995115280151367	5.3566107749938965	nan	inf
design_27	19	SMKKEEEEKKKKEIEELKEKALKAIKEGSEEVKELIKKLEEKKKEDPENKKYYLKALAEIYEELKKKDPENKEEYEKKIEELKKEIEELEKEEEKKKAEE	0.9178174937116708	0.9456249747729369	0.9106866121292114	0.7593088150024414	4.570684909820557	nan	inf
design_27	20	AAAEAERRARREEIEALTAAAKAALAAGSPEAEELLAELEERAEADPATRADWLEALAALYKERRAKDPANKAAYDAEIAALEAAIAAARAAAAAAAAAA	2.7020682939740546	0.6979282274996915	0.8463690876960754	0.6337963938713074	6.0605292320251465	nan	inf
design_27	21	SAKEKEREKKKKEIEELLKEGLKEIKEGSPKYEEILKKLKEKYKEDEETREYWLEALKKLYEELKKKDKKNKKEYEEKIKELEKEIEEEKKKKKLEEELK	1.009715307568297	0.936312850535002	0.8992146253585815	0.7244306802749634	5.052587509155273	nan	inf
design_27	22	SEAEKRREEREKEIEKLKEEALKAIKEGSKEYEKLIKKLEELAKEDPEMRGLYLKALKEIYKELLKKDKKNKEEYEAKIKELEAEIAAVEAKELAEAAAA	0.829960235578019	0.9525261247783067	0.9250984191894531	0.7818622589111328	3.8609097003936768	nan	inf
design_27	23	AAAAAAAAARRAQIAALTAEALKAIKAGSPEYKALLKELQEQAAADPANKGDWYKALATIYKALKAKDPANKAEYDAQIAKLEAEIAAVEAARAAAAAAA	0.5226373192527951	0.9804462145401114	0.8869501352310181	0.7366187572479248	4.395814895629883	nan	inf
design_27	24	AAAAAARAARLARIAELKARALAAIKAGSPEVEELLAELEALAKEDPETRLDVYEALAEIYKALKKKDPANKEEYDKKIAELEKEAEAERAARAARAAAA	0.7259047146675653	0.9637134107765253	0.8934536576271057	0.7550536394119263	4.455523490905762	nan	inf
design_27	25	AEAAKKKAEKKAEIKKLKEEALKAIKEGSEEYKKLLEELKKKYEEDPENRKYYLEALKEIYKELAKKDKKNKEEYEKKIKELEEKIKELEEKEKKAKELA	1.0647656227003446	0.9318433988558295	0.8975831270217896	0.7105825543403625	5.101558685302734	nan	inf
design_27	26	KKEEEERKKKEKEIEELKAKALEKIKAGSPEYKELIEKLKKKYKEDEENKKYWAKALKEIYKALAKKDPKNKKKYKEEIEKLEKEIKELEKKEKEEEKKK	1.1659864304220056	0.9171472253035247	0.8895531892776489	0.703606367111206	5.185118675231934	nan	inf
design_27	27	SALLKKLEEKRAEIEELKAKGLKALEAGSPEYEKILKELEELYKEDEETREYVLEALRELYEKRKEKDPANKEEYEKKIEELEKKIEEEKKKKEEELKKK	2.8551753053046904	0.6745000109752118	0.886785089969635	0.693357527256012	5.590407848358154	nan	inf
design_27	28	AALEAERAARRAEIEALEAEALAAIAAGDPRYEALLAELEARLAEDPENAGDWLRALAKVYKALAAKDPANAAKYAARIAALEAEIAAVEAARAAAAAAA	0.916020155428843	0.9508479092028631	0.9086536169052124	0.7659720182418823	3.9402823448181152	nan	inf
design_27	29	AEEEERREKQLKEIEELKAKALAAIAAGSPEYKKILEELKQKAKEDPENRLYWLEALKTIYKALKAKDPENKAKYDAEIAKLEAEIAAERAKEAAEAAAA	0.9833560633051417	0.9389432920216579	0.9047043919563293	0.7454081177711487	4.4722418785095215	nan	inf
design_27	30	AEAEKEKEKRKKEIEELKKEALKAIKEGSPEYEKLIEELKKLYKEDPENRKYVLEALKEIYEELKKKDPKNAEEYEKKIKELEEEIKKLEAEEAAKAAAA	2.4239489398008263	0.722955545705753	0.882161557674408	0.6953178644180298	5.318422317504883	nan	inf
design_27	31	KKKEEEEKKRKAEIEKLKAEALKAIKAGKKEYEKLLKELEEKLKEDKENRKYYLEALKEIYKELKKKDKENKEEYEKKIEELEKEIKKEEEKEKKKKEEE	2.6185719969921233	0.7149195646943661	0.8857594132423401	0.6880766749382019	5.4716572761535645	nan	inf
design_28	0	MLKEELEKKIEKLPEDVKELILKLRELFLELLKDEEIATKLTMKVVDAIEENKDKPLEEQKKIILEIVKEFLEEIGKEKLEEIVKKTEELLNEYIEKKLK	0.5869717692267624	0.9789793883947714	0.9216158986091614	0.7965014576911926	3.6607322692871094	nan	inf
design_28	1	MMEEELEKKIASLPEEVRKLILELRKLLEELLGDKEKTTEITMLLVDLIIENKDKPLEEIKKLLLEAVREKLKEIGEEKLEEIVEGTEKLLEAYEEELKK	0.6681596014516809	0.9716987103836553	0.8976550698280334	0.7423214316368103	4.14202880859375	nan	inf
design_28	2	SLEEELEARLAALPEADRALMLRARELLLELLGDRELAVELLLALVETLEETKDLPPAERRARLLETARALLEERGPEHLEEVVARLAELLAEHEAELAA	0.6138581607556596	0.9731394614899233	0.9379553198814392	0.8213757276535034	2.9680471420288086	nan	inf
design_28	3	SLEAALAARIAALPAAEQALVEALRATFLALLGDRELAVRLTARVVDLLEEHADAPPAERRAALLAAIREFLEEAGPEHLEELVAAAAELLDAHDAALAA	0.7251402585316469	0.9693729356105496	0.9228060841560364	0.8214306831359863	3.074376106262207	nan	inf
design_28	4	SLAEELEKRIASLPADVQALMLELRELLLELLGDEEIATRLLMRLVELWEENRDLPLEEQRALLLEAVREFLEEIGPEHLEEIVAGVEELLDAYEARLLA	0.728975010608466	0.9676722089002046	0.9231823682785034	0.7925500869750977	3.349684953689575	nan	inf
design_28	5	ALAAELEARIAALPPAVRALLERLRAVLLELLGDEELATELLARLVDTLEETADLPPAERRARLLATLRAALAEAGPEHLEALVARAAALLDEHAAAAAA	0.7915772784669386	0.9565934198424954	0.850048303604126	0.7174472212791443	4.780226707458496	nan	inf
design_28	6	SLKEELEEKIESLPPAVRELILEMRELFLELLGDEELATELTMLLVDTIEENRDLPLAELRARLLEVVREKLEEYGPEHLEEVVAGLEELLERYEARLAA	0.5465052262284245	0.9786865169854541	0.9258022904396057	0.800620436668396	3.3075146675109863	nan	inf
design_28	7	ALRAELEARIASLPPAERALLLRARELLLELLGDEEVADALLLRLVETLERHRDLPLPERRALLLATAREFLAAVGPEHEEEIVARLEALLAEHEAELAA	0.6075880807134051	0.9797678797932636	0.9298574328422546	0.8068202137947083	3.0717337131500244	nan	inf
design_28	8	SLAEELEARLASLPPAERALVLRLRELFLALLGDEEKALELTLAVVRLLEEHKDLPAEERRALLLAAVRALLEALGPEHLEAIVAAVAALLAAHEAELAA	1.695803772211518	0.8364877523134311	0.8078495860099792	0.6883447766304016	6.1963210105896	nan	inf
design_28	9	SLKEELEKKIKSLPEDEKKLIEELYKLLLELLKNEEEAIKITMLIVETLLKNKDKPLEEQKKIILEVLREKLKEIGEEKLEEIVKKTEELLDKYIEEKLK	0.6216207211934067	0.9765342267966399	0.9358817934989929	0.8112012147903442	3.1316614151000977	nan	inf
design_28	10	SLEEEVEERLEELPEAERELLERARELLLELLGDEEIATELLMLLIETLEETEDLPLEEIKERLLEVVREFLERIGPEHLEEVVERLEELLDEYEERLLA	0.4416482613040824	0.9858593570348028	0.9229143261909485	0.7942496538162231	3.484053134918213	nan	inf
design_28	11	SLKEELEKKIEELPPAERELILRLYELLLELTGDEEIANEITMKIVDTIIESKDLPLEERKALILETVREKLEEIGTEHLEEVVARTAELLDEYIAEVLA	0.66323823857241	0.9723575913604752	0.9098196029663086	0.7905595302581787	3.575016736984253	nan	inf
design_28	12	AEEEELEALIASLPAADRALMLEARALLLELLGDREKATRLLLGLVRLLLESRDLPDAERKALLLARVRELLEELGPEHLEAIVAGLAALLDAYAAAKAA	1.0645936562847036	0.9267198957574189	0.7741619944572449	0.6022768020629883	7.726566791534424	nan	inf
design_28	13	ALEEEVEAAIASLPPDVQALMRELRALLLELLKDRALATELLKRLIDLYRETRDLPPEEIRERLLEALREFLLEVGEEHLEELVARARELLEAHAARRAA	0.7038722313798927	0.9680639316154296	0.8522710800170898	0.7221174240112305	5.306790351867676	nan	inf
design_28	14	SLEEELEAKIAELPPAERALILELREVLLRLLGDREHAVELTMALVDTLLENRDLPLAERRALLLETLRAKLEEIGTEHLEELVAEADRLLAAYEARLAA	0.6917284163798078	0.9707501615808525	0.9474137425422668	0.8327274918556213	2.6242566108703613	nan	inf
design_28	15	SLRAELEERIAKLPPAERALLLELRELLLEKLGDEEKADELLMLLVKTLEENKDLPLEEIRKILLETLRKKLEELGKEKLEEVVKGAEELLDRYEAELAA	0.6236023707394676	0.9749915412026692	0.9135609269142151	0.7739715576171875	3.574631929397583	nan	inf
design_28	16	SLEAELEARIAALPPAVRALLERLRETLLRLLGDEEHATELLLALVEAIEEHRDLPAEERKRILLETLRELLEEIGTEHLEEIVAEFEELLDEYIEEEAA	0.8479884601521698	0.954691036542648	0.9307641386985779	0.7952361702919006	2.9763550758361816	nan	inf
design_28	17	SLEEELEERIEKLPEEERELIERLREIFLELLGDEEKAIKLTMLLVETLEENKDLPLEERRELLLETVREFLKEIGEEHLEEIVEKTEELLEEYEEELEE	0.5990340065799513	0.9778595318303102	0.9246547222137451	0.7994632720947266	3.424877166748047	nan	inf
design_28	18	SLRAELEARIASLPAATRALLLALEATFRELLGDEEKATELLLLVVETLERLAAAPPAERRAAILAAVAEALAALGPEHRDAVVARVAELLAAHDAAAAA	0.5470511721959905	0.979433138982268	0.9095194935798645	0.8012520670890808	3.3002984523773193	nan	inf
design_28	19	MLEEEVEERIEELPEAERELFLEARELLLKLLKDEEHAILLLDKLIKLYEENKDLPPEEIKKLLLETVRELLEEIGTEHLEEIVKGLRELLEKHEAKLAA	1.140612861953513	0.9387163368240898	0.8973515033721924	0.7546988129615784	3.9809858798980713	nan	inf
design_28	20	ALKEELEEKIKELPEEVRKLILEIRKLLEELLGDEEITTKLTMLLVDTIIENKDLPLEEIKKILLETVRKFLKEVGEEKLEEIVKGVEELLEKYIKEKEK	0.7147452114929571	0.9677632051281891	0.9151748418807983	0.7577177882194519	3.799830436706543	nan	inf
design_28	21	GLEEELEKRIEELPPDVRALMLRLRELLLELLGDEEVATRLLMLLVDRWEELRDAPPEEQRAALLATLRAALEEIGPEHLEEIVAGAGELLDAYDAAVAA	0.6636155317140947	0.9689026059277502	0.8596633672714233	0.7386227250099182	4.901081085205078	nan	inf
design_28	22	SLEEELEARVAELPAAERELVLELRELFLELLGDEEVATRLLLRLVELLERLRDAPLEERRAALLAAVREFLEEIGTEKLEEVVARTAELLDRYAERLAA	0.6198398160292782	0.975724033512033	0.9534725546836853	0.842036247253418	2.5120084285736084	nan	inf
design_28	23	SLKEKVKKLIESLPPEVKELMLEIEKLLKELLKDEEITIELLYLLIEKYIESKDLPLEEQKKLLLETAKEFLKKKGEEKLEEIVKKLEELLDKYIEEKAK	0.5927998331682374	0.9788800163587933	0.9389888048171997	0.8143281936645508	3.0655972957611084	nan	inf
design_28	24	SLKEEVEKKIEELPPEVKELLEKLEKLLKELLKDEEKTIKILKELIDLIEENKDLPLEEQKKLLLEKVKELLEKIGKEKLEEIVKKTKELLEEYIKKKKA	15.939127051925466	0.15482766162454628	0.8901562094688416	0.64591383934021	6.492090225219727	nan	inf
design_28	25	ALRARLEALIAALPPATRALMRRLEALFLELLGDEALATELLLLLVETWLELRDAPPEEQRARLLETVRAFLEARGPEHLEEVVAGVAELLAAHEAERAA	0.4188180479872246	0.987180964172493	0.9397380352020264	0.8215770721435547	2.888155937194824	nan	inf
design_28	26	SLKEEVEKLIESLPPAVRKLILELRKLFEELLGDEEITTKLTKLVIETILENKDLPPEEQKKLILETVRKFLKEIGEEKLEEVVKRTEELLDAYIAEVAA	0.49038770028256146	0.9861627918144913	0.9389013648033142	0.822945773601532	2.9661288261413574	nan	inf
design_28	27	SLREELERKLESLPPETRELLLRLRELLLELLGDEEKATEALLLLVDTILETRDLPLEEQREILLATLREFLEEVGTEHLEEAVAGADELLAEYEARLLA	0.7295613788884184	0.967569946969552	0.9215758442878723	0.7879507541656494	3.2486350536346436	nan	inf
design_28	28	SMKEELEERIEKLDPATRKLLLRLGELFKKLLGDEEKAIELLMLIVDTIEENRDLPPEELRERILEVVREYLEEIGKEKLEEIVKGTRELLEEHEEELAA	0.6162819336860986	0.9757541810288934	0.9283137321472168	0.8264277577400208	3.3116343021392822	nan	inf
design_28	29	SLAAEVAARIAALDPATRALLERLRATLLALLGDEALATRALALLVATLEATADLPAAEQRARLLATLRAFLEAIGPEHLDELVAAADALLAAHEAERAA	1.1123389419342233	0.9183457610622539	0.805993914604187	0.6872586011886597	5.945891380310059	nan	inf
design_28	30	SLKEELLEKIEKLPEDERELIERIYKILLEKLKNEEEAIKLTMEIVELIEETKDLPLEERKEKILEKVRELLEKIGEEKLEEIVEELEKLLDEYEEKKAE	0.8076693007381425	0.9596186350540159	0.9068392515182495	0.756706714630127	3.985358476638794	nan	inf
design_28	31	GLEEELEARIAALPPAERALVEELRELLLEKLGDREKTTELTMRLVELLEETRDLPLPEIREKLLEALREKLEELGKEHLEEVVEGAAELLERHEAELAA	0.8113457665837935	0.9616590616921518	0.8963580131530762	0.7640602588653564	3.879080295562744	nan	inf
design_29	0	KEGEKIKKELLEQLKEILKLLKELLKDKEENAEEILKEILEKTKELEELVEKAKKLGLLSEELIKLLDELLEKLKKLEELNEEEIKEVIKLTEEVIKELE	0.7469043881010318	0.9623343359354718	0.9308616518974304	0.818135142326355	3.6452560424804688	nan	inf
design_29	1	EEKKKILEELKKEVKEIEKLLKELLKNSKENSEKLKKEILAKTKKFEELFKKAVELGLLSEETIKLAKEVLEKLKKLESLNEEEIKELLKLVEELLKKLE	0.6797763990661055	0.9674121198101174	0.9098784923553467	0.759971022605896	4.27646017074585	nan	inf
design_29	2	EEGKKLLEELKKLLKEILELLKKYLENKKENKEELIKEIKELTKKLKEKVEEAKKLGLLSEELLELLDELLEKLEKIEELNEEEIEEVIELVEKVIKELE	0.9660389740814042	0.9396187499010432	0.92127925157547	0.7797551155090332	3.9181506633758545	nan	inf
design_29	3	SEGEEIKKELLELVKEIKELLEELLENKEENAEEIKKEILEKGKELKKKVEEAKELGLLSEELKKKLEEMLEKLEKLEELDEEEIEELLELVEEVLKLLE	0.6832265934236673	0.9676128532125058	0.9359205365180969	0.8327218294143677	3.392683506011963	nan	inf
design_29	4	EEGEKLLKELKELLKEIKELLKKLLENEEEDSEEIIKELKEKTKKLKEKFKEAEKKGLLSEELKKLLEEVLKKLEKIEELNKEEIKELLELVEKTIKELE	0.9210510728022456	0.9429808940914719	0.9165933132171631	0.7715027928352356	4.029353141784668	nan	inf
design_29	5	EEGEKLKEELKEQVKKILELLEKLLEDKIENSEELIKEIKKQAEKLKELVEKAKKLGLLSEEEKKLLDELLKKLEKLENLNLEEIEELKKLAKEVLKALE	0.8225271310991384	0.9548414958504149	0.9079633951187134	0.7647000551223755	4.307405948638916	nan	inf
design_29	6	AEGEEIKEELLEKVEEIKELLEKYLENKEEEKEEIVEEILEKTEELEELFEEAEEMGLLSEELQELLEEVLEKLEELEELDEEEVKELLELVEEVLEALR	0.785198794176573	0.959982328103271	0.9350417852401733	0.8276214599609375	3.3664064407348633	nan	inf
design_29	7	MEGEELKKEFLKKLKEIKKLLEELLKNKKENAEEIKKKILEKTKELKKLFEELEKKGLLSEETKKLAKEVLEKLEKLEELNEEEIEELLKLVEKLIKELE	0.8096360974860412	0.9549054441604753	0.9063361287117004	0.7560709118843079	4.318801403045654	nan	inf
design_29	8	MEGEKLLKELKKKVKEILKLLEEYIKNKESNKEKIIEEIKKQVEELEKLFEEAVKKGLLSEETIKKMKELIEKLKKIEELNEEEIKELKKLVEELLKLLE	0.8802036074018831	0.9471757699119492	0.9129012823104858	0.7598825097084045	4.105001449584961	nan	inf
design_29	9	SHAQEVLEKLKELLKEILELLEKLLKDKEENAEELLKEIKELAKKLKEAVEEAKKLGLLSPELLKKLDELLKKLEKLEELNEEEIKELLKLAKEVLKLLE	0.7853435751704295	0.9571567051690636	0.9052435159683228	0.7671235799789429	4.303628444671631	nan	inf
design_29	10	SEGEEILKKLKELLEKILKLLKELLKNKEENAEEIKKQILEAAKELKKAVEEAKKLGLLSEELQKKLDELLKKLEKLEELNEEEIEELVKLAEEVLKLLK	0.6927320180636349	0.9661969544688523	0.9307851791381836	0.8107787370681763	3.5827624797821045	nan	inf
design_29	11	SEAEELLKRLKEKLKEIEKLLEELLKDKTSNAEEILKELLEKTKELKELVEEAKELGLLSPELLALLEKLLEKLEKLEELNEEEIKELLKLTKEVLKELE	0.753424925892876	0.9629174854614103	0.9298931956291199	0.8187320232391357	3.589111328125	nan	inf
design_29	12	EEGKELKEKLLEKLKQIKELLEELLKNKEENAEEILKKIKEQAKELKKLFEEAVKKGLLSEEEIKLLKELLEKLEKLEELNEKEVEELLKLTEEVIKRLE	1.0229803323084425	0.9486026622522798	0.9117476940155029	0.7681542634963989	4.24017858505249	nan	inf
design_29	13	EEGKKLLEELKKELKEIKELLKKLLENKEENAEEIKEEILKKAEELKKLFEKAVKLGLLSPELQALLKELLEKLEKLEELNEEEIKELLELVEKVIKALE	0.7984332352936251	0.9560626147340902	0.9136010408401489	0.7630408406257629	4.079659461975098	nan	inf
design_29	14	SHAKEILEKLKEKVKEILELLEKLLENKEENAEEIKEEILKQAEELEKLFKEAVKLGLLSEELKKKLEELLEKLKKLKELNEEEIKELLKLAKEVLKLLE	0.6744487890210747	0.9682566848930618	0.9234861731529236	0.7823695540428162	3.796830415725708	nan	inf
design_29	15	SHAEELKEKLLEQLKKILALLKELLKNKEENAEEILKKIKEQSKKLKELFEKAKELGILSEEEKELLEELLKMLEKLEDLNEEEIKELVEKVEEVIKKLE	0.7246574027807632	0.9642229583047067	0.9234387278556824	0.8082621097564697	3.6876959800720215	nan	inf
design_29	16	AEGEEVREELLRLLREIRELLEELLEREEEDAAELLEELLERAEELKEAVERAVELGLLSPELVELLEELLERLERLEELDEAEVEELLELAEEVLERLE	1.1497799149718542	0.9330522404452641	0.9274603128433228	0.8156729340553284	3.8852429389953613	nan	inf
design_29	17	SHGKELQEKLKEKLKEILELLEELLENKEENAEEIIEEIKEKAEELKELVEEAKKLGLLSEELQELLEEVLEMLEKLEELNEEEIKELKKKVKEVIKKLE	0.9116799198224076	0.944350937103352	0.9264947175979614	0.8133487701416016	3.6523945331573486	nan	inf
design_29	18	SEGEELRKELLELVEEILKLLKELLENKEEEAEEIKKEILEKAKKLKEAFEKAVKLGLLSPELRKKLEEMLEKLEKLEELDEEEIEELLALVEEVLKLLK	0.683772270233926	0.9685982132035672	0.9323900938034058	0.8193088173866272	3.486422538757324	nan	inf
design_29	19	GEAEELKKKLKELLKEILELLEQLLEDEEENAEELLKEIQEKVKELEKAFKEAVKLGLLSEELKKLLEEMLKKLKKLEELNREEIEEVLKLVKEVLEKLE	0.7634527296643924	0.9610126919534675	0.9238728880882263	0.8027535080909729	3.785658597946167	nan	inf
design_29	20	SHGEKVKKELIEQVKKILELLEKYLENKEENKEELVKEILKQTEELEKLFEEAVKLGLLSPELQKLLKELLEMLKKLEELNEEEVKELLELAKKVLKELE	0.7466042403952196	0.9617048678875447	0.9308381676673889	0.8021482825279236	3.6102256774902344	nan	inf
design_29	21	KEAEELKEELKKKVEEILKLLEELIKNKEENAEEILEEIKKQAKELKELFEKAVELGLLSEEEKEKLKELLEMLEKLDELNWEEVEELKKKVKEVLELLK	0.5483868492099573	0.9782218769663231	0.9207154512405396	0.7914122939109802	3.7582521438598633	nan	inf
design_29	22	SEGEKLLKELKEKVKEIKELLEQLLKDKTSNAEELKKKILEQAKELEKLFKEAKKLGLLSPELQKLLEELLKKLKELESLNEEEIKELLKLAKEVLKELE	0.811844890453557	0.9583993302731629	0.9359602332115173	0.823253870010376	3.429319143295288	nan	inf
design_29	23	AEGAKLQAELKAQVEKILALLEKLLEDSEENAEALLAEIKAQAKVLAALFAKAKELGLLSPELQAKLEELLAMLAKLETLNEEEIEELKEKVKEVLELLK	0.5967855891865731	0.9745501744268491	0.9188930988311768	0.8017377257347107	3.785975694656372	nan	inf
design_29	24	SEGEELKKKLIEKVKKILELLKQLIEDKEENKEELLKKIKEETEELKKLVEKAKKAGLLTPEEQKLLEEMLEKLEKLEELNEEEIEELVKLVEEVLKLLE	0.7633260260924727	0.9613808058447709	0.9270666241645813	0.8153479099273682	3.600614070892334	nan	inf
design_29	25	SEGEEILKELKEEVKEILELLKKLLEDKEENAEELLKKLKEKAEELKELVEKAKELGLLSEELQEKLDEMLEMLEELEELDEEEIEELVALVEEVLKLLE	0.6876985323458289	0.9676707256071089	0.9289947152137756	0.821972131729126	3.590630054473877	nan	inf
design_29	26	MEGEELLKELKEKLEKILELLKQLLENKEENAEEIKKKILEEAKKLEELVEKAKKLGLLSEETLKLLDEVLEKLKKLEELNEEEIKELLKLVEEAIKLLK	0.8536181626490735	0.9511201372238066	0.9046628475189209	0.7542623281478882	4.458011150360107	nan	inf
design_29	27	SHGEQLREELLKLVEEIKELLEKLLENKEEDAEEIKKELLEKVEELKKLVEEAKKLGLLSPELQAKLDEMLAKLEELEELDEEEIEELLELVEAVLEELR	0.7983219583035418	0.9562065721722323	0.9160678386688232	0.7965507507324219	3.97390079498291	nan	inf
design_29	28	EEGKKILEELKKKLEEIKKLLKELLENKEENAEEILKELLEKSKELKKLFEKAKKLGLLSPELQKLLEELLEKLERLEELNEEEIEEVLELAEKVIKALE	0.846604003385057	0.9507665510849495	0.912628710269928	0.7579960823059082	4.083308696746826	nan	inf
design_29	29	EEAEKLKEELKKQLKKILELLKKLLEDKEKNSEKLIKEILKQTKVLEKLFEEAVKKGLLSEELKKLLEELLEKLKKLEKLNEEEIKELLKLTEEVIKELE	0.9134496847437718	0.9447355765950983	0.909869372844696	0.7602490186691284	4.282141208648682	nan	inf
design_29	30	SEGEKLLKELKETVKEILKLLEQLLKDKEENAEEIKKEILEKAEEMKELFEKAVEKGLLTEELKKLMEEVLEKLEKLESLNEEEIKELVKLVKELLKKLE	0.644296904625906	0.972151955719563	0.9355829954147339	0.8255889415740967	3.4368975162506104	nan	inf
design_29	31	SEGEKLLKELKELLEKIKELLEKLLENEEENKEEILKKILELSKELKEKVEKAKKLGLLSEELIKKLDEVLKKLEKLEELNKEEIEELLKLVKEVLKMLE	0.9449290144092574	0.9461217336171339	0.934339702129364	0.8257483243942261	3.4654929637908936	nan	inf
design_3	0	STEEEVEELLEEFRETLKQALKEKDDETILAVLEEELERLFEFLKTLPLEEKKEVLERLRELFEEFIEEAAKKSKELAEKVAKIVEEALERFEEYLEEES	0.5953517812808233	0.9745076508724588	0.910476803779602	0.7624713182449341	3.864323377609253	nan	inf
design_3	1	SMKEEKEKLLKEFKEKMEEALKTKNDEEILKLLEEELEKLYEFAKTLSLEEQKEFLKELKKLFEEFIEKAKKISEELAKKLKEIVEKFLKKLEEEIKKRS	0.7537664669538305	0.9691839514614682	0.915136992931366	0.7345697283744812	3.8705286979675293	nan	inf
design_3	2	STKEELDALLEEFKKSLEEALKTKNDEEILKLLKEELEKLRKFAKTLPLEEAKEFLKRLEELFKEFIEEVKKKSEELAKKVKEIVEEALEELRKELEERS	0.8149579850712712	0.959418966436104	0.890252411365509	0.6957863569259644	4.4611992835998535	nan	inf
design_3	3	STKEEKEKLLKEYEKEMKEALENKDEEEILEKLKELNEKLKEFAKKLSLEEAKEFIKELKKLNEEFIKKAKEKSEELAEKVKEIVEKFLKELEEELKKRE	0.8246346809357646	0.9594569431281399	0.8985462784767151	0.7046673893928528	4.197661399841309	nan	inf
design_3	4	MSKEEAEKLFKEFKEEMEKALKELNDEEILKLLKEKLEKLFEFMKELSIEEAKEVLKKLKELFEEFIEEAKKISEELAKKVEEIVKEFLERLEKWLKERE	1.016300018208133	0.9531554854660775	0.8970254063606262	0.708448052406311	4.3481364250183105	nan	inf
design_3	5	MREEEVEKLFEEFKKKMEEALKTKNDEEILKLLKEELEKIFEFIKTLPLEEAEEVLERLEELFKELIKKAKEISEELAKKVKKIVEEALEKFKKFLKERK	0.7412311065083249	0.9702431647782448	0.9035494923591614	0.7041155099868774	4.244746208190918	nan	inf
design_3	6	STKEEIEKLLKEIEKSLEEALKTKNDEEILKLLKEKLEEAFEFAKKLSIEEQKEFLKKLKELFEKFIEKAKEKSKELAEKVKKIVEEFLKKLEKYLEERE	0.8097322125465579	0.96173740262353	0.9169262647628784	0.7367740869522095	3.803579568862915	nan	inf
design_3	7	STEAAADALFADFRARLAEALKTKDDAEILALAKEQLAELKAFMKTLSIEDAKKFLKRLEALLKEFIAEAAKISAELAAKLKAIFDAFLAEARAELAARE	0.837939173832425	0.9583267217972512	0.9032726883888245	0.7109813690185547	3.847738265991211	nan	inf
design_3	8	MTEEEIEKLLKEFEKNLEEALKTKNEEEILKLLKEELEKLFEFIKTLSIEEKKKVIERIKKLFEKFIKKVEEKSKELAEKVKKIVEEFLKKLEEFLKEEE	1.059495802875127	0.9427577218257889	0.8923254013061523	0.6797690391540527	4.537893295288086	nan	inf
design_3	9	STEEEVEKLFEEFERRMEEALATLSPEEILALAREELEKVFEFIKKLPIEKAKEVLKRLEELMERFLARAAEISPELAERLRELFEEFRKKAEEFLKERE	0.6248865313306852	0.9721312960155944	0.9294734001159668	0.7752730846405029	3.3796236515045166	nan	inf
design_3	10	MTEEEIKKLLEEFKKELEEALKTKDDEEILKLLKEQLEKIKKFIKTLSLEEQKKVIEELEKLMKEFIEEAKKKSEELAKKVKEITEEFLKELKEELEKRE	1.006238574883124	0.9409165356524283	0.8931065201759338	0.6891541481018066	4.596088886260986	nan	inf
design_3	11	SKEEEVEKLFEEFKKRLEEALKEKDDEEILALAKEELEKLFEFIKTLSLEEAKKVLKKIKELFEEIIKKAKEISEELAKKLKKIFEEFIKKFEEELKKRE	0.9703633733403308	0.9430287094563171	0.90192711353302	0.7169599533081055	4.125237941741943	nan	inf
design_3	12	MMEEEIKKLLEEFEKKLKEALKEKSEEEILKLLKEESEKLFEFLKKLPIEKKKEFIEKLKELFKKLIEEAKKISEELYEKIKKIVEEFLKKAEEELKKEE	0.8139480721203969	0.9552603723540245	0.898556113243103	0.6884649991989136	4.490891456604004	nan	inf
design_3	13	STEEEKKKLLEEIKKKLKEALETKDDEEILKLLKEELEKFEEFFKKLSLEDAKKFLKELKELFKELIEEAKKKSEELAKKIKEIVEEFIEKLEKLLKERE	0.7675210369965967	0.9588984479914642	0.9009068012237549	0.6979017853736877	4.314766883850098	nan	inf
design_3	14	SMEEEEKKLFEEFKKKMEEALKTKDDEEILKLLKEELEKIEKFLKELDIEKAKEVLEKLKKLLKEFIEKAKEISEELAKKVKKIAEEALKRFEEELEKRE	0.6965387948893738	0.9743729819969351	0.9210209250450134	0.7393344640731812	3.6969492435455322	nan	inf
design_3	15	ETEKEVKELLEEFKKKMEEALKTKSDEEILKLVEELNEKIFEFMKKLPIEEQKKVLKEVKKLNKEFIKKAKEKSKELAEKLTKIFEEFIKKAEKFLKERE	0.692189721592934	0.9661822781379142	0.8915996551513672	0.6945016384124756	4.46207857131958	nan	inf
design_3	16	STKEEIEKLFKEFKEKMEEALKNKNEEEILKLLKEELEKIEELIKKLSLEEAKEVLKKLKKLFEEFIKKAKEISKELAEKIEKIVKEALKRIEELLKERE	1.2665795197922212	0.9156501802442166	0.9142573475837708	0.7152754068374634	3.7699179649353027	nan	inf
design_3	17	STEEEVEKLLEEFKKEMEKALETKNDEEILELAKKLNEKLFEFIKKLSLEEAKKVLEKLKKLFEELLKKAKEKSEELYEKLKKIFEEFIKKIEKFLEEKE	0.7200894177494995	0.9633096099125155	0.925219714641571	0.7504997253417969	3.5947518348693848	nan	inf
design_3	18	STEEEVKKLLEKFKKEMEEALKTKNDEEILKLLKEQNEKLFEFMKKLSLEEKKKVLKEIKKLNKEFIEKAAKKSKKLAEKIKKIVEEFNKKMEEEIKKEE	0.8503453080133975	0.958322514878794	0.8948070406913757	0.7110757231712341	4.219467639923096	nan	inf
design_3	19	ARAAELEAALAEARARLAEALATAGPEEVLALLRELNARLAALLKTLPLEEARAALARWRALAAELLAAAAARGAELAARAAALAAAALAELEAALAARA	0.9231354504312422	0.9431154497127288	0.8413851857185364	0.6806371212005615	4.622715473175049	nan	inf
design_3	20	SMEKEVEALLKEYEKKYKEALKNKDDEEILKLIKEENKKIKEFIKKLSIEEAEKVLKKIKELNKKLIEEVKKKSEELAKKVKEIFEEFLKEIEEELKKRK	0.8885774922199925	0.9526363976364111	0.8884438872337341	0.6861423254013062	4.430261611938477	nan	inf
design_3	21	SIEEEVEKLLEEFKKEFEEALKTKSDEEILALLKKLLEKIKEFIKKLPIEEAKKVIERIKELFKELIEKAKEISEELYKKVKEIVEKFLKELEKELKERE	0.6861300453736656	0.9671651257851823	0.9092710614204407	0.7133256196975708	3.952697277069092	nan	inf
design_3	22	STEEEVKKLLEEFKEKLEKALENEDDETILKITEEELKKLEEFIKTLSIEEQKKVIKEIEKLLKEFIEKAKEKSEELAKKLEEIFNKFLEKIKKELEERS	0.6835160597241055	0.9668467148130424	0.9076711535453796	0.736545979976654	3.8247721195220947	nan	inf
design_3	23	STEEEVEELLERFEERLKEALETKSDEEILALLKEELEEIFEFIKELSLEEQKKVLERLKELLKKFIEEAKKKSEELAKKIKEIAEEFLERLEKFIKERE	0.7986620862168681	0.9564951945006831	0.9224157333374023	0.7425029277801514	3.6838951110839844	nan	inf
design_3	24	AMEAEIEALLKRFKEEMEEALKNKDDEEILKLLEKQLEELFEFLKTLPLEEAKKVLERVKKLFEEFIKEAEKKSEELAKKVKKIVEEFLEKAEKWLKERE	0.6789720960078293	0.9675843290409119	0.9035322666168213	0.7000043988227844	4.186281681060791	nan	inf
design_3	25	MTEEEVKKLLEDFKKKMKEALATKNDEEILALLKEQLKKILEFMKKLSIEEKKKVLEELKKLFEELIKEAEKKSKELAAAVKKIVDAFIKEAEKELKEKE	1.0567111763443815	0.9476520873056917	0.885421633720398	0.6735750436782837	4.822768688201904	nan	inf
design_3	26	MIEEEKKKLLEEYKKKLEEALKTKNDEEILKLLKELNKKIKEFIKKLSLEEAEKVLKEIEKLNKEFIKEAAKKSKELEEKIKKIVEEFIKELKKEIEKRK	0.9601688758531939	0.9448795537402873	0.8768272995948792	0.664376974105835	4.956783294677734	nan	inf
design_3	27	STAAALAALLARFRARLAEALAAADDAAILALLRAELEEAFAFALTLPLEEQRAFLARLRALLAELVAAAAARSAALAARVAAIAAAFLARLEEALAARE	0.8110706873384697	0.9594022283348512	0.8622761368751526	0.7366891503334045	4.381552696228027	nan	inf
design_3	28	SREEEIDELLEEFEEEMEEALETKDDESILELLKEKLEEFKELAKTLPLEEQKEFLERLKELFEEFIEEAKKKSEELAEKVEEIVEEFLEELEEEIEERE	0.8126628740883798	0.9552137036381562	0.9223015904426575	0.7522435784339905	3.469364643096924	nan	inf
design_3	29	STEEEVEKLLKEFEERLKEALENLNDEEILKLLKEELEKLFKFMKKLPIEKQKEVLKRIKELFKEFIEEAKKKSEKLAEKIKKIVEEFLEKAEKELKERE	0.716085113450146	0.9637225266612345	0.8999165296554565	0.7068726420402527	4.213530540466309	nan	inf
design_3	30	ATEAEREALLEDFRERMEEALETKDREEILALLREENERLAEFLRELPLEEARRVLEELRELFEELIERAKEISEELAEEVEEIVEEFLERLEEELEERE	0.9833112201954317	0.9591394907523523	0.9350922703742981	0.7808634638786316	3.2814900875091553	nan	inf
design_3	31	STEEEVEKLLEEFKKKMEEALKNKDDEEILKLLKELQEKLFEFMKTLSLEEQKKFLEKLKELNEEFIKEAKKKSEELYKKIKEIVEEFLKKAEEYLEKKE	0.7957134967065038	0.9639539469551082	0.9029513597488403	0.7186700701713562	4.112120151519775	nan	inf
design_30	0	AAAEAALAAELAELEEELKKLREELKELKERIKAAADADPETKAALREELRALRERLEALRKRVEELLARGDIDAERAAKRLAELEKLLKEVEELEKELA	0.9149776257788784	0.9444148463279872	0.902006983757019	0.7189875841140747	4.365213394165039	nan	inf
design_30	1	GAEEEERKALLEELKAELEELEEELKELKEEIEKSKESSEETKEELKKKLEELLERLEELEKKVKELLKEGLIEEEEAEALLKRIEELKEEVEKLIEELE	1.577465512544404	0.8723951613857491	0.9349058270454407	0.7816908955574036	3.7435038089752197	nan	inf
design_30	2	EAEEKEIEEELKELEEELEELERRLEELKRRVEEAKEASPEVKEALREEAEELLERLEELRERVLRLLEEGLISEEEAEELLKRIEELIKEVEELIKELE	1.1947656440084757	0.9156255949219918	0.9330430626869202	0.7762121558189392	3.99853515625	nan	inf
design_30	3	AALAKKIEEKKKELKKRIEELKKELKRLKEEKEKNKDGKEEEKEALLKKVEELEKELEELRKEVEKLKKEGLIEEEEYEKLLKELEELLKEAKKLREELK	4.6096697623791965	0.4265557940641163	0.9027067422866821	0.7178890705108643	4.66351318359375	nan	inf
design_30	4	MKEEEEIEKELKEIEEKLKKLEKELEKLKKEKEELKNSSEEEKEKLLKEVEKLLKELEKLEKKVKELLEKGKIEEEYAKELLKKIKELKKEAEALKKELK	0.8568475580546564	0.9515245844289119	0.910019040107727	0.744728684425354	4.543202877044678	nan	inf
design_30	5	AAAAAALAAELAALEAELAALEAELAALKAEIEKSKDGPQEEKEALKARLKALAARLEALRARVRELLARGDIDPARAAALLARLDALLAEVEALLKELE	1.0742823768723484	0.9264602032033606	0.9096647500991821	0.7378445863723755	4.247159481048584	nan	inf
design_30	6	SMLEEEIKKRLEELEKKLEKLEKELKELKKEIEKSKNSSEEEKKKLLEKIEKLLKELEELRKEVKELLEEGLIEEEEAEERLKKIEELIKEAEKLKEELK	0.8135302415378635	0.9561182517146493	0.9078110456466675	0.7331573963165283	4.568024635314941	nan	inf
design_30	7	GMEEEEIKKELEELKKEIEELKKELEELKREIEESKDSSEEEKEELKERVEELLKRLEELKKKVEKLLKEGKIEKEEAEKLLKELEELKKEAEEMLEELE	0.9957136920588703	0.9375695979954286	0.9238671660423279	0.7580595016479492	4.0089430809021	nan	inf
design_30	8	AAAAAARAAALAALDAELAALRARLAALEARIAAAADGPAAVKAALRAELEALLAALDALAARVRALAAAGAIDPETAAARLAELDALRARVEALLAALG	1.9223460257952603	0.8218503993979709	0.9221465587615967	0.7828319072723389	3.580599069595337	nan	inf
design_30	9	GKEEEEIKKKKEELLKKIKELKKKLKELKKKIEKNKNGPKELKEKLKEEIKKLIEELEKIRKEVKKLLKEGKIEKEEAEKLLKEIDKLIKEAKKLLKELE	0.9198925793368733	0.9454793887740839	0.9084594249725342	0.7299196124076843	4.639233589172363	nan	inf
design_30	10	SMLKKEIEEKLKKLEKELEKLKKELKELKKEIKESKNSSEEEKKKLLKKVEELLKKLEELEKEVKELLKKGLIDEEYAKKRLKEIEKLKKEAEELKKELK	0.7592171780999691	0.9618002258873294	0.894508421421051	0.6951474547386169	5.157700538635254	nan	inf
design_30	11	AAKEAEIAAELAKLEKEIKELKKELEELKKEIKESKDSSEEEKEKLKKKLEELLKKIEELIKKVKELLKRGDIEEERAKKILKELEKLKKEVEKLIKELE	1.677586740154354	0.8676074674756553	0.8946276903152466	0.7256679534912109	4.974330902099609	nan	inf
design_30	12	MEEEEKIEEKKEELEEELEELEEELEELKEEKEESEDEDEEEKEELKEEVEELIEEVEELEEEVEELLEEGKIEEEEAKKLKEELEELKEELEELKEELE	0.9355674873457085	0.942735916181855	0.9024984836578369	0.7559926509857178	4.1895318031311035	nan	inf
design_30	13	SAKEEAIKKKLEELEKKLEELEKKLKELKKEIEKSKDGPQEEKEKLLKKLEELKKELEELRKEVKKLLERGEIEEEYAKERLKKIEELLKEVEKLIEELK	0.9393159367540124	0.9436299852257083	0.920868992805481	0.748725950717926	4.077899932861328	nan	inf
design_30	14	SMLEEEIKKKLEELKKKIEKLEKELEKLKKEIKESQNSSQEVKEKLKEKVKKLLKEVEELLKEVKELLEKGLIEEEEAEKIKKRLEKIKKELEALLKELE	0.9021574623793507	0.9475225741122479	0.9077531099319458	0.7389618158340454	4.578255653381348	nan	inf
design_30	15	MEEEEEIKEKKEKLEEELEKLEEELKKLKEEIKESKDSDEETKEKLKKKLEKLLEKLEKLEEEVEKLLKEGKIEEEEAKKLKERIEKLKKEAEELLKELE	1.2291320091297082	0.9129813225772174	0.9103442430496216	0.7277793884277344	4.413912773132324	nan	inf
design_30	16	SSMREEIERRLRELRERRERLKKELEELKKRIEENKNSSPEVKKKLLEEIERLIEEVEELREEVLELLEEGLIDEEEAEKLLEELEKLKKELEALKKELE	0.8115615265092149	0.9622258964863731	0.8935078382492065	0.7126493453979492	5.2363200187683105	nan	inf
design_30	17	GSLKEKIQQELEELKKELQELKKELKKLKEEIEKSKDSSKEEKEKLKAKIEELIKKVEELKKKVEELLKEGLIEKEEAEKLLKELEKLLKELKKLLEELK	0.8732067775551997	0.9544699965910075	0.9079999327659607	0.7287256717681885	4.603394508361816	nan	inf
design_30	18	SELEKKIEEELKEIEEKIKKLEKELKKLEEEIKKNKNGSKEKKEELLKKAEELLKELEEIEKKLKELYEKGLIEEEKYKKLEKKIKKLKKEVEKLIKELK	0.8797425479903329	0.9505801820785347	0.9166688323020935	0.7446575164794922	4.348424911499023	nan	inf
design_30	19	MEEEEEIEEEKEELEEELEELEKELEELEKEIKENKDSSEEVKKKLKKKVEELLEKLEELEEEVEEMLEEGLIEEEEAEELKKRIEELKKKAEKLLKELE	1.3070716427351443	0.9040030056910815	0.9062744975090027	0.7404112219810486	4.333887100219727	nan	inf
design_30	20	GMLEKEIKELKEEIEKKLEELEKRLKKLKERKKKLKNSKPEEKKALLKELEALLKELEALRKKVKELLERGDIEEEEAEKLLKRIEKLEKEVKKLIEELK	0.9813465559333058	0.9402263016452272	0.8845627903938293	0.6898546814918518	5.570489406585693	nan	inf
design_30	21	SMLKEKIEKEKEELKKKLEELEKKLKELKKEKKKNKNGSKEEIEKLKKEVEKLLKEAEKLKEKVEELYKKGLIEEEEYEKLKKKIEKLEKELKKLKKELE	0.7970699211612304	0.9563596584886814	0.8958666324615479	0.6934030652046204	4.947046756744385	nan	inf
design_30	22	SMAEEEVAKEKAEIKKKIEELKKELKELKEEIKKSKDSDQETKEELKKKIEEKIKEVEELKKKVKELKEKGLIDKEEAEKLLKELDELKKELEELKKKLE	0.8652468734407798	0.950103317903546	0.8929839730262756	0.7343929409980774	4.853382587432861	nan	inf
design_30	23	AARAAELEARLAELEERLEELEEELEELEEEKEELEDGEEEEIEELRERVEELLEEVEELLEEVEELLERGDISEEEARERRERLEELRERLEELLEELK	4.531092463341873	0.4364471206497894	0.8956241607666016	0.7404615879058838	4.839251518249512	nan	inf
design_30	24	GAMKKEIEKLKKEIEKKLKELKKELKKLKKKIKESKNSSEEEKKKLLEEVKKLIEEVKKLKKKVEELLKKGLIEKEEAEKLLKELEKLEKELEKLKKELE	0.9888464974021673	0.938791077462012	0.8991051912307739	0.7240855097770691	4.929389953613281	nan	inf
design_30	25	AEEKKEIEKKLKELEKKLKELEKKLKELEKEIKESKNGSEEEKEKLKKKIEELLKELKELKKEVKELLKKGKIEKEYAEKRLKKIEELEKKAKELLKKLK	0.8958850468868778	0.9471430810492596	0.9075973033905029	0.7231490612030029	4.574916839599609	nan	inf
design_30	26	KELEEEIERKLKELEEKIEELEKELKELKKEKEKNKNSDKETKEKLLKQVEELLKKIEELIKEVKKLLEEGLISEEEAKERLKKLEELKKEAEKLKKELK	0.8993191954737123	0.9470685310571392	0.9070370197296143	0.7354044914245605	4.748667240142822	nan	inf
design_30	27	SMEEKEIKEEIEELEKEIEELEKELKELKKEIEESKNGKEEEKEKLKKKLEELIKKLKELKKKVEELLKEGKIDEETAKEILERLEKLLKEAEKLLKELK	1.108992532868961	0.9247133015661229	0.915768563747406	0.7328063249588013	4.363296985626221	nan	inf
design_30	28	MKEKEEIEKKLKELEEKIKKLEKKLKELKKKIKENKNSKEEEKKKLKKELEKLLKEVEKLLKELEELYKKGYISKEYYEEKKKKLEKLKKEIEKLIKELE	0.646186455023075	0.970938100339894	0.8918017148971558	0.6969908475875854	5.289556980133057	nan	inf
design_30	29	MEEEKKIKEKLKKLEEEIKELKEELKKLKKEIKENKNSSQEVKEELKKKLEELLKKIEEKIKEVKELLERGEIDEEYAEKRLKELEKLKKEVEKLLKELK	0.7467942744633331	0.9623765792181012	0.9048710465431213	0.7174865007400513	4.811565399169922	nan	inf
design_30	30	MKEKEEIEKEKEELKKEIEELKKKLEELEKKIKENKKGKPEEKEKLKEELKKLIEEVEKLIEKVKELKERGEIEEEEAEELLKELKELKEKLEKLLKELE	8.671295320423306	0.3323874077292757	0.8827329874038696	0.6822127103805542	5.187234878540039	nan	inf
design_30	31	SSLKKEIEKEKKEIEKELKELKKELKELKKEKEESKNSSPEVKEKLKKKVEELKKKLEELKKKVEELLKKGYIKKEEAEKLKKELEELLKEAEKLLKELE	0.7630175440709593	0.959714885278356	0.8883861303329468	0.6882545948028564	5.049736022949219	nan	inf
design_31	0	SEEEKKKLLEELIEAILKDDEKFEELFRKLLELGITKEEIEEIVRAIYELEKDEEKRKRLIELMKKEAKKYSEEIYKILEEIIEKVEEEEEAERKAELEA	1.215889673280718	0.9197672026345124	0.9133386611938477	0.7599891424179077	4.345020771026611	nan	inf
design_31	1	MEEEKEALLKELIEEILKDDEKFKELFKKLLEKGITEEEIKEIVEAIYEKLEDEEEKKERIELMKEEAEEYSEEILEILEKIIEEKEKKEKEEEEEKKLK	0.8343781131126051	0.9536047681306986	0.8987607359886169	0.7217321395874023	4.642282962799072	nan	inf
design_31	2	SMAEREALKKALLESILKDEEKFKELFRQLLKLGITREEIEEIVRAIYEKVEDEEKRERLLELMREEAKKHSEEIYEILEEIIEEEEEEEEEEEEEEELE	0.48647846466725564	0.9830039683672506	0.9105873703956604	0.767924427986145	4.129378318786621	nan	inf
design_31	3	SEAEREELLEKLLESILEDLEEFKELFRKLLELGVTEEELREIVEAIYEEVEDEEEREELLEAMREEAKKYSEELYKKLEKIIEEIEKEEEEEKLKEELE	0.707183118692742	0.9650478567906784	0.9042396545410156	0.7447487711906433	4.5441460609436035	nan	inf
design_31	4	SEERKKELLEKLKEAILEDEEEFRELFRELLELGITEEEVREIVEAIYELVEDEERQEELLELMREEAEKYSEELLEILEEIIEEAEEEREEEEEEEEEE	0.6472730473971879	0.9907201319578613	0.9212366938591003	0.7867467999458313	3.7373199462890625	nan	inf
design_31	5	SEAEKKALLEELKESILEDKEKFKELFKELLKKGITKEEIKEIVKEIYEKVKDEEKKKELIEIMKEEAKKYSEEIYKILEEIIEEEEKKEKEKKEKEELK	0.6441224353871453	0.9708907870774135	0.9128260612487793	0.761048436164856	4.295175552368164	nan	inf
design_31	6	MEEKKKKLLEELKKAIKEDLEKFKELFKELLKLGITEEEIKEIVDEIYETLEDEEEKEKRLKAMREEAKEYSEELYKILEKIIEEKEKEEEKKKKEELLK	0.645436921974183	0.9717647066727426	0.9052721858024597	0.7353780269622803	4.788503170013428	nan	inf
design_31	7	SSALKEKLKKQLIESILKDKEKFKELFRKLLELGITKEDIEEIVNSIYEKVKDKEKREELIKLMLEEAKKYSEEIYKILKEILEKKEKEEKEKEKKKKEE	0.7534454458464476	0.9609364765712496	0.8699585795402527	0.6833890080451965	5.843383312225342	nan	inf
design_31	8	MEEEREELLEELKEAILEDDEEAIELFRELLELGVTEEELREIVRAIYELLEDEEEREERLELMREEAARHSEEVLEILEEIIEEEEEEEELEELLEELE	0.5840956376167923	0.9759392274510869	0.8961708545684814	0.7137787342071533	4.811452865600586	nan	inf
design_31	9	MEEEKEKLLEELKESILKDLEEFEKLFKKLLELGITEEDIEEIVKEIYEKVKDEEEKKKLIAAMLKEAKEYSEELYEILEKILEKKEKEEKLKKKLEELA	0.5296281814792964	0.9798515435998496	0.856633722782135	0.6141135692596436	6.625974655151367	nan	inf
design_31	10	SEEKKKELLEKLKEAILEDEEEFKKLFKELLKLGITEEEIEEIVKAIYEKVKDEEKKEELLKLMLEEAKEYSEELYEILKKVIEKEEKEEEEEKKKKELE	0.6771733152510175	0.9677342224466434	0.9077526926994324	0.7360367774963379	4.519331932067871	nan	inf
design_31	11	SEEEREELLEKLIEAILEDDEEFVELFRELLELGITEEEIREIVEAIYEKLKDEEEREERLELMREEAEKHSEEILEILEEVIEEVEEEEEEEELEELLK	20.984492736809024	0.05792613789885381	0.7319964170455933	0.39589059352874756	15.700766563415527	nan	inf
design_31	12	MEEEKKKLLEELKESILKDEEKFKELFEKLLELGITKEELKEIVEYIYESLEDEEKKEEVIEIMLEEAKKHSEEIYKILEEIIEEKEKEKKLEELLKKLK	0.45915687920827347	0.9847060974121075	0.8758305311203003	0.6955969333648682	5.885186672210693	nan	inf
design_31	13	MEKEKEELLKKLIESILKDKEEFKEYFKKLLELGITEEELKEIVKAIYEKLEDEEEKEEYIKLMLEEAKKYSEEIYEKLEKIIEEEEEEEEEEEKELELA	0.6627232679372939	0.9697890381927472	0.8969454169273376	0.7295252084732056	4.844474792480469	nan	inf
design_31	14	SEEEREKLLEKLFEAILKDLEEAEKLFKELLELGVTEEELEKIVKKIYELLKDEEEKKKWIEAFLKEAKKHSEELEEILKKIIEKEEKKKKLEEELKKLK	2.8491523202035904	0.6836521693731007	0.827250599861145	0.5720747113227844	7.386265277862549	nan	inf
design_31	15	MKKKKEELIKKLIESILKDLEEFKEYMKKLFELGITEEEIEKIVKAIYEKLKDEEEKKKVIEEMLEIAKEYSEEKYEILKKVIEKKEKEEKEEKLKKELE	0.6816644199589618	0.9679220751266837	0.8871939778327942	0.6967006325721741	5.289968490600586	nan	inf
design_31	16	SEEEREELLERLIEAITKDLEEFIRLFRELLELGLTPEELREIVRAIYEKLEDEEEREKVLEAMREEAAEHSEEVLETLERIIEEIEEEEEERRLEELEA	0.8704583985544069	0.9489507233182242	0.9189022779464722	0.7653558254241943	4.145035743713379	nan	inf
design_31	17	MEEEKEELLEKLKESILKDEEKFVELFKELLELGITEEEIEEIVEEIYKKEKDEEKRERLLKLMKEEAKKYSEEILKILEKVIKKKEEEIKKEKEEKEKK	0.5056727242126993	0.9815170511038402	0.9027835726737976	0.7177000641822815	4.777331352233887	nan	inf
design_31	18	MEEKREKLIKELLESILKDEEEFVKLFRELLELGVTEEEIEEIIKEIYEKLEDEEEREKVIKLMLEEAKKHSEELYKIFLKVLEKVEKEEEEKKLEEELK	1.2954561875971342	0.9046386499287772	0.8951498866081238	0.7211222052574158	5.0167975425720215	nan	inf
design_31	19	MEEERKKLLEKLKEYITKDKEKFIEYFKKLLELGITKEEIKEIVEYIYEVLEDEEEKKERIKLMLEEAKKHSEELYKILEEIIEEIEKEEEEERKKEEEA	2.5177188593461683	0.7263940693121136	0.8295009136199951	0.6418558955192566	6.580859184265137	nan	inf
design_31	20	SEEEKEELLEELKEAILEDEEEFEELFKELLELGITEEEIREIVEEIYEELEDEEEREEKIEIMLEEAEEYSEEIEEILEEEIEEEEEEEEEERKEEEEE	15.886919207289544	0.13187173675386907	0.8146785497665405	0.41353824734687805	13.71522331237793	nan	inf
design_31	21	SEAEKKKLLEELKEAILKDKEKFKELFKKLLELGITEEDLEEIVKYIYEKVKDEEEKKELIELMLEEAKKYSEELEEKLKKIIEKKEEEEKLKEKLEKLK	0.7540619015543938	0.9629797322989271	0.8895789384841919	0.6986469030380249	5.44468879699707	nan	inf
design_31	22	SEKEKKELIEKLKESILKNKEEFKKLFKKLLELGITEEEIEEIVEYIYEKLENEEEREERIKLMLEEAKEYSEEIYKILEKVIEEKEKKRKEEEAKKLAE	0.5011902876428861	0.9820193515335406	0.9068312048912048	0.7406639456748962	4.578237533569336	nan	inf
design_31	23	SEEEREKLLKELIESILKDLEEFKKLFKELLEKGITREELEEIVRAIYELVKDEEEREKLIEVMLEEAKEHSEELYEILLEIIEKAEAERAAEKAAAAAA	0.7521419483794762	0.9612700928481841	0.9332485198974609	0.804018497467041	3.353531837463379	nan	inf
design_31	24	SEAERQALLQALKEAILKDKATFRELFRQLLELGITEEEIEEIVDAIYEKVKDKEEREELLALMREEAAEHSEELLETLERVIKKREEEEKRKEEEEKKK	0.786346519195718	0.9585573997106346	0.9168382287025452	0.7629406452178955	4.265461444854736	nan	inf
design_31	25	SEEEREKLLKELKESILKDLEEFKKLFRELLELGITEEEIEEIVKEIYEKLKDEEKQKEVLEAMKEEAKKHSEEILEILEKVIEKIEKERKEKKEKEEKA	0.6592770389228808	0.9691944691230819	0.9128758311271667	0.7547825574874878	4.381942272186279	nan	inf
design_31	26	MEKKKKELLEKLKESILENEEEFKKYFKELLKLGITEEEIKEIVEYIYEKVENEEEKEKLIKLMEEEAKKYSEEIYKILKKIIEEKKEEEEKKKKEEEEK	0.47276188510976164	0.9839670594571305	0.8990119695663452	0.7268252372741699	4.666141986846924	nan	inf
design_31	27	SEEEREELLEKLKAAILEDLEEFKKLFKELLKLGITEEEIKEIVDYIYEKEKDEEKRKELLKAMREEAEKYSEELKEILDKVIEEKEKEEEEKKKLEELK	0.8074291421547449	0.9575057123856078	0.9045448899269104	0.7408574223518372	4.733902931213379	nan	inf
design_31	28	SSEERERLLEALIEAILEDEEEFRRLFRRLLELGITPEEIRRIVEAIYRLVKDPEERERLLALMREEAAAHSAEVLATLEAVLAELEAREAAEEAARAAA	0.7315760775323553	0.962979990712351	0.9276478886604309	0.7826684713363647	3.537931203842163	nan	inf
design_31	29	SEERREELLKKLIESILKDLEEFVELFKKLLEEGITEEDIRKIVEAIYEKLKDEEEREERLEAMKEEAEEYSEEILEILEEIIEEIEKKEEEEKKKELLE	13.846505846007364	0.19650377613182704	0.6758267879486084	0.3341117799282074	15.610968589782715	nan	inf
design_31	30	AAAERAALLAALKEAILTDEEEFRALFRELLALGITPEEIEDIVDAIFELVEDEEERERLIELMLEAAREHSEELAEILEEVIAEKEAEEEAEELEEELE	0.4580668671680049	0.9847109192227809	0.9078808426856995	0.7380162477493286	4.037417411804199	nan	inf
design_31	31	MEAEKEKLLKELKESILKDLEKFKELFKKLLELGITEEEIKEIVEAIYELVEDEEKKKELLEAMREEAKKYSEEIEEILEKIIEEKEKEEEEERRKEEEA	0.475166770779077	0.9836360309991582	0.8923242092132568	0.6894993782043457	4.882227420806885	nan	inf
design_32	0	STLERLRRAAAELVRRLLERAGVPEELIEEIVERILAGDIEGARALVERIRSLLSPELYERLLALLDRLAEALERPETAEEVLEELEEELEELRREEEAE	0.6596695398154009	0.9691393727616	0.9513710737228394	0.8262407779693604	2.9187612533569336	nan	inf
design_32	1	ATLAALRQAAARLVRLLLEEAGVPEAVIEALVAAILAGDLDGARALVAEIAPLLPAEVRERLLALLARLEAAEAHPETAPARLAELEAEIAELERRRAAR	0.528632548610446	0.9799001533104418	0.9324327707290649	0.8011767864227295	3.1376144886016846	nan	inf
design_32	2	DTLAALRAAAARLVRLLLERAGAPEELIARLVEAIEAGDLDAARALVEEARPLLPEELYEELLSLLDRLREAVANPETAPELLAELEARIAALEAEAAAA	0.680072477270263	0.9673925487184231	0.9575681686401367	0.8371595144271851	2.5445146560668945	nan	inf
design_32	3	STIEALREAAARLVRLLLEEAGVPEELIERLVAAILAGDLEGARALLEEARPLLPEELYRRLLELLDRLAEALARPETAPALLEELRRELEELERRRRER	0.7093699142286788	0.9650579749763624	0.9510310292243958	0.8248293399810791	2.911529541015625	nan	inf
design_32	4	STLEALREAAAELVALLLEEAGVPEELRERLVERIRAGDLEGAEELVREIAPLLSPELRAELLELLARLRAAEEDPSTAPAVLAELERRLEELRRKREEE	0.6702628131839893	0.968322213030473	0.9417895078659058	0.8059313297271729	3.136929512023926	nan	inf
design_32	5	STIEELLKAAAELARLILEREGVDEETIKELVELILKGDIEGAEKLIEKIKPELSEETYKELLKLLEEVKAALKNPETAEEKLKELKKRIEELKKKEEAE	0.6597600111512473	0.9689378987035734	0.9260319471359253	0.779617190361023	3.6223702430725098	nan	inf
design_32	6	STLERLRRAAARLVELLLRRAGVPEELIARIVAAILAGDLAAARALLAEIAPLLPPELLERLLALLARLEEVLANPETAEEALEELEEELEELEREEEEE	0.6843082109226429	0.9673996389712457	0.9279974102973938	0.797783613204956	3.517810106277466	nan	inf
design_32	7	STLEELRRAAAELARLLLEEAGVPEEVIEEIVSLILAGDLEGAREKVEEIKPELSEELYERLLELLDRLEATVANPETAPATLAELREELARLRAERAAA	0.5830218298319177	0.9758465658477536	0.9501131176948547	0.8279547691345215	2.7503297328948975	nan	inf
design_32	8	ATLEALRAAAAELVRALLAEAGVPAAVTERLVAAIRAGDLEGARALVAEEAPLLPPELRAELLALLARLAEAEKNPETAPEVLAELEAELAARREAEAAA	0.8182798778405406	0.9664059850356853	0.9319851398468018	0.8118894100189209	3.1773698329925537	nan	inf
design_32	9	STIEELRRAAAELVRRLLERAGVPQELIDRLVEALLAGDLDAAEALLDEAAPLLSPELLARLRELLARLRAALAHPETAEEELRRLEEELEELEKREEEE	0.6916217240407865	0.9669071562793207	0.9382292032241821	0.8021984100341797	3.3038644790649414	nan	inf
design_32	10	STIERLLAAAAELVRLILEEAGAPAEVIDALVALIRAGDLDGARALLEEIRPLLPEEVYERLMALLERVREALEHPETAEEVLEELEREIAELRARRAAK	0.5166332139627137	0.9807025640972649	0.9559945464134216	0.8413484692573547	2.6807663440704346	nan	inf
design_32	11	STRAELLAAAAELVRRLLEREGVPEELRDRLVALIEAGDLDGARALLEEHRPLLSPELYAELLALLDRLAAALADPATAPALLAELRERLEELEREEEEE	0.6421772467537187	0.9712490327172124	0.9419300556182861	0.816033124923706	3.170461654663086	nan	inf
design_32	12	STLERLREAAAELVRLLLEREGAPQEVIDAIVAAIRAGDLDGAEALLEEIKPLLSPEVYAELLELLERLREVEENPETAEEALEELEEEIERLRAEEAAE	0.7837381655353642	0.9576311809649383	0.9496378898620605	0.830033004283905	2.832850217819214	nan	inf
design_32	13	SDLERARRAAAELVRLLLERAGVPQELIDALVAAILAGDLEGAEALLEEARELLPEELYERLRELLERLREAVERPETVPELLEELEEELERLRREAEEE	0.7790258733983411	0.9587331373401757	0.9498105645179749	0.8246269822120667	2.98773193359375	nan	inf
design_32	14	DTLAQLRAAAAELARLLLEQAGAPADLIAALVAALEAGDLDAARALLDAAAGQLAPELLARLRALLDRVAAAVANPSTAPAVLAELEAEIAALRAARAAA	0.5055261980539579	0.9814432617768444	0.9564948678016663	0.8367829322814941	2.573463201522827	nan	inf
design_32	15	ATLEALRAAAAELVRLILKREGVPEEVIAALVAAIRAGDLDAAEALLAEIAPLLSPEVLARLLALLARLRAAEEDPATAPAVLEELEAEIAELLAEEAAA	0.5958663796549145	0.9745526364303505	0.9495975971221924	0.8329818248748779	2.7387773990631104	nan	inf
design_32	16	STVQALLEAAAELVRRLLERAGVPEEIIERIVEAILAGNLDEAEKLIEEIKPLLSEELYAELLALLAEVKAVLADPAQAPAALARLRARLAALAAEEAAE	0.607384552087559	0.9739112583165012	0.9469611048698425	0.8214722871780396	2.8442223072052	nan	inf
design_32	17	DTLAQLRAAAAELVRRLLQRAGAPQALIDALVAAILAGDLAAARALLEEHRSLLPPELYAELLELLDRLAAAEANPATAPAVLAELEARLAALRAAEAAA	0.46585533404261004	0.9842052565670714	0.9501217603683472	0.8293291330337524	2.6862542629241943	nan	inf
design_32	18	DTLEEVRRAAAELVARLLRRAGVPEETIERLVAAILAGDLEGAEALLEEIRPLLPEETYERLLALLARLKEVEANPERAPEALAELREELARLRAEEEAA	0.6296891642726302	0.9721634407405	0.9533234238624573	0.8334273099899292	2.695791244506836	nan	inf
design_32	19	ATLAALRAAAAALVRALLERAGAPAELIAALVARLEAGDLAGAEALVAEAAPLLPPELYAELRALLARVRAALADPATAPAALAELRARLAALEAAAAAA	0.49308103396152775	0.9822512388103769	0.9338594079017639	0.8060818910598755	2.8672666549682617	nan	inf
design_32	20	STLAALRAAAARLVRRLLERAGAPAELRDALVALIEAGDLDGARALLEEHRPLLPEELYAELLALLDRLRAALADPSTAPAALAELEAELAALEAEEKAA	0.414455213994651	0.9875206058789662	0.9499433636665344	0.8331187963485718	2.7270703315734863	nan	inf
design_32	21	ATLAALREAAAELARLLLERAGAPAEVRDALVALLLAGDLAGARALLDEHRAALPPELYAELRALLARLEAALADPSTAPAVLAELEARLAALKAAAAAE	0.5582777776587428	0.9779238211713782	0.929551362991333	0.8001105785369873	3.1210556030273438	nan	inf
design_32	22	STLEELRRAAAELARRLLRRAGVPEELAARLEALILAGDLEGARALLEEARPLLPEELYARLLRLLDRLAATLANPETAPAALAELRAELERLRAEEAAA	0.40263730610903536	0.9881010719865305	0.956974983215332	0.8398593664169312	2.5408904552459717	nan	inf
design_32	23	ATLAALRAAAAALVRALLEAAGVPAEVTERLVALLEAGDLEGARALLEEIKPLLSPELYEELLALLDAVAAAVEDPSTAPAALAALQARLAALAAARAAA	0.696495176473248	0.965844826352618	0.8704371452331543	0.7099113464355469	4.525518417358398	nan	inf
design_32	24	STLQELRAAAARLVRLLLEEAGVPEEVIEKLVALIEAGDLDGARALVEEIRPLLSEELYAELLALLARLEATVADPATAPAELARLRAELAALEAARAAA	0.5251011360686185	0.9800621336469877	0.9460883736610413	0.8094251751899719	2.847407817840576	nan	inf
design_32	25	ATLAALRAAAAALVARLLRRAGAPEELIAALTAAIEAGDLAGARALVEEAKPLLSPELYEELLALLAELEAVVANPAQAPAALARLRARLAALDAEEAAA	0.5194415170206063	0.9803526236385878	0.9353603720664978	0.8047439455986023	2.9849565029144287	nan	inf
design_32	26	STLAALRAAAAELVRLLLEAEGAPAELIAELVALIEAGDLAGARALIEKHKPLLSPELYAELLALLDEVAAVEEDPATAPAALAALQARLAALRAARAAA	0.5135235173146656	0.9809000293715616	0.9312538504600525	0.8033930063247681	3.1096484661102295	nan	inf
design_32	27	DVLARVRAAAAELVRLLLEEAGVPAELTAALVAAILAGDLDGARALLDEIRPLLSPELYAELRELLAALAETEAHPETAPERLAELEERLAERRAKRLAA	0.5004225496160193	0.9819180796916703	0.9524149894714355	0.8324357271194458	2.7438971996307373	nan	inf
design_32	28	ATLAAARAAAAELVRLLLEEAGAPEAVRAALVEAIRAGDLDAARALVEEHAPALSPELRAELLALLAELAAAVAAPEAAPALLARLQARLAALRAARAAA	0.7455936988980367	0.9623977148373968	0.9434025287628174	0.8287259340286255	2.8224220275878906	nan	inf
design_32	29	AALAALRAAAAALVRALLEEAGVPAEEAAALVAAIRAGDLAAARALLERWRARLPAALYAELLALLDRLAAAVADPSTVPAALAELQAQLAARAAAAAAA	0.6453052597882638	0.970911526429503	0.9117451310157776	0.7922357320785522	3.3096578121185303	nan	inf
design_32	30	STRAALLAAAAALARALLEAEGVPQETIDALVAAILAGDLDAARALVEAIRPQLSPETHARLLALLDRVRAALAHPETAPAALAELEAELAALAAAAAAA	0.6325312267192291	0.9714054989131056	0.9299922585487366	0.8016369342803955	3.07108736038208	nan	inf
design_32	31	STLAALRAAAAELVRLLLKEEGVPEAVIEAIVAAILAGDLDAARALVDEIKPLLSPEVYAELLALLDRLAAAEADPATAPAALAELQAQLAARRAAAAAE	0.7362674060417633	0.9620131826508189	0.9415278434753418	0.8057569265365601	2.933964490890503	nan	inf
design_33	0	MLEELEAAEAARLAALEAVRPRAEEILKLPDEEQLRLAPELSETELLELAILAREAGREELEEAILELLAERTGLSLEEVRARIEELAARRRRLEEEAAA	0.8932447781317275	0.9484226590836535	0.8940086364746094	0.7593474388122559	4.643402099609375	nan	inf
design_33	1	MLAALAAAEAARLAAVLAARPRAEELLKLPDEELRARAPELDETELLVLAILLREEGREELYEYVVKLLAERTGKSVEEVLEEIEALRAALAAREAAEAE	0.7973028524108879	0.9591367392071726	0.8583360910415649	0.7152761220932007	5.593877792358398	nan	inf
design_33	2	AAAAAEAAEEARLAELRAAEPRAREILKLPDEEIKKLVPTLSETELLVLAIELKREGREELYEYVIEELAKKTGKSKEEVEKEIEELEERLEREEEERRR	0.8731852174341143	0.9500352095755933	0.9098930358886719	0.7765411734580994	4.104290008544922	nan	inf
design_33	3	GAAARAAREAAELAAIEALRPKAEEILKLPDEEQRKLFPTLSETELLVLAIEYRRAGREELAEYVERLLAEKTGLPLETVRERIERLAARLAAREAAAAA	0.6978094108901822	0.9657090371370556	0.9015034437179565	0.7757580876350403	4.1267266273498535	nan	inf
design_33	4	MLAALRAAEEALLAAIRAARPRAEEILKLPEEEQRALIPSLSPVELLVLAILAREAGREELYEYIVDELARKTGLSREEVLALIDALAERLRKEEEEAAA	0.8230160416746529	0.9539739356561177	0.8991524577140808	0.7628520727157593	4.477223873138428	nan	inf
design_33	5	GAAALEAAREAELAELEALEPKAEEILKLPEEEQKKLIPTLSEKELLVLAIKYEEEGREELAEFVKEELAKRTGKSLEEVEEEIERLREERAKRRAELAA	0.9911504616599737	0.9400494088357774	0.8939838409423828	0.7544617056846619	4.623335838317871	nan	inf
design_33	6	AAAAARAAAEAAAAALEAAEPAAAALLELPDAELLARLPTLSETELLVLAIRLREAGRRELEARALELLAARTGRSLAEVRAEIAAAAAARAARRAAAAA	0.5763842097698485	0.9764853296679118	0.847908616065979	0.7368009686470032	4.8930230140686035	nan	inf
design_33	7	SLLEELEEELEKLEALLAALPKAEEILKLPEEEIKKLIPTLSETELLVLAMLLREEGREELEEYVIEELAERTGKSVEEVKEEIEKYREKLEKLEKELEE	1.0942466755679887	0.9244268321238153	0.8974689841270447	0.7338017225265503	4.811894416809082	nan	inf
design_33	8	MLEEKLKEEEEKLKELKEAKPKAEKILELPDEEIRKLIPSLSETELLVLAIELEEKGREELREFVLEELSKRTGKSLEEVREEVEKYRERLKKEEAEKAA	1.133177237368681	0.918887015792068	0.873541533946991	0.7056325674057007	5.718064308166504	nan	inf
design_33	9	MLEKLKEEEEKKLEELEEKKPFGEEILKLPDEEQKELVPSLSETELLVLAILYKEEGKEEMYKYVIEELAKKTGKSVEEVEKEIEKYRKELKEREEEEEK	1.029820431526434	0.932253398102134	0.9008272886276245	0.7381588220596313	4.70851469039917	nan	inf
design_33	10	ALAARLAAELARLARLLALRPRAAALLELPDEEIRARVPELSEDELLVLAIELRRAGREELADYVIDVLAERTGRSRETVLAEIDRAAALLAAREAALAA	0.6494673512605149	0.9702411897134122	0.8887530565261841	0.7542726993560791	4.703207492828369	nan	inf
design_33	11	ALAALAAALAAELAALLAARPRAAELLKLPDEEILARLPSLSETELLVLAIELREAGREELEEATIQLLAQRTGRSVEEVRARIERARALLAALEAAAAA	0.7843334627245391	0.9585239304626104	0.8864973187446594	0.7531415224075317	4.249484539031982	nan	inf
design_33	12	AAAAAAAARAALLARLEALEPRARAILELPEEEQLALLPGLSEDELLVLAILQREAGREELFERTVALLAERTGRSREEVLAEIERLARELAARRARAAA	0.9959589224245251	0.9400740561259517	0.9310502409934998	0.8151649236679077	3.1476807594299316	nan	inf
design_33	13	SLEEELARRREKLERIEALRPRARALLELPDEEIKARVPELSEDELLVLAIELREAGREELEEYVIERLAEKTGKSVEEVREEIERLREELEEREREEEE	0.85136764490576	0.9516732975991181	0.9217320084571838	0.7758266925811768	4.104904651641846	nan	inf
design_33	14	MAAKLAAEEEAKLAKLEALKPKAEEILKLPDEEIKKLAPELSEDELLVLAIKAKEEGKEELEEYIIKLLAEKTGKSVEEVKKEIEAYREKLKKREELEKK	1.2514397952259895	0.9064984539755615	0.8158543705940247	0.618341863155365	7.5432209968566895	nan	inf
design_33	15	SLLEELEEEEEELEEIEALEPKAEEILKLPDEEIKKLVPELSEKELLVLAIKLKEEGREELYEYVIERLAEKTGKSVEEVEEEIEEIEEELEEREEEEEE	1.06533491636305	0.9303653721054392	0.8667120933532715	0.6835660934448242	5.603811740875244	nan	inf
design_33	16	MEEEEEREEEEELERLLALRPKAAELLKLPDEEQKELFPTLSEDELLVLAIEYRKEGKEELAEYVIDLLAERTGKSREEVEEEIERYREILEEREREERE	0.892920295893527	0.9485328278641403	0.8958163261413574	0.7481702566146851	4.601538181304932	nan	inf
design_33	17	MEELERKKEEEELEKILAARPEAAEILKLPEEEQLKLFPTLDETQLLVLAIELKKAGRKELYEAVVKLLAEKTGKSVEEVEKEIEEIAERLEKEEKEEEE	0.7524693639778377	0.9617184719721155	0.8746529817581177	0.6979391574859619	5.480654716491699	nan	inf
design_33	18	MLEEKLKEKEKKLKEVLKELPKAKEILKLPDEEQKKLFPSLSETELLVLAIEYKKEGKEELYKYVLKLLAEKTGKSLEEVEKEVEEIEELLKKLEEEKKK	1.2479726563033238	0.9115323842337069	0.8913116455078125	0.7194960713386536	5.0504679679870605	nan	inf
design_33	19	MLEELLAKEEEELAELEALRPKAEEIMKLPEEEQKKLAPTLSEPELLVLAILAEEEGREELAEFIIKLLAEKTGKSVEEVRKEIERHRERLERREAEEAA	0.7776742270794308	0.9588062830621281	0.8658166527748108	0.7142621278762817	5.754515647888184	nan	inf
design_33	20	GLEEELKKKEELLEKILALLPKAEEILKLPEEEQKKLIPTLSEEELLVLAILYEEEGKEEMYEYVVKELAEKTGKSVEEVEEEIEKLRKELKKREKELAE	1.264272574772058	0.9103294056783178	0.907343864440918	0.7475169897079468	4.424497604370117	nan	inf
design_33	21	MKAKREEEEKKKLEELLKLEEKAKAILKLPDEEIRALVPSLSEKELLVLAIKLEEEGREELRKYVIEELAKKTGKSVEEVEKEIKEYREKLKKLEKEKKE	3.1977891063189117	0.6897814573924667	0.87898850440979	0.7041086554527283	5.694640636444092	nan	inf
design_33	22	MEELEKEKEEKELEEIKKNREKAKEILKLPDEEQLKLFPTLSETELLVLAIEYRKAGKEELAEAVIKLLAEKTGKSVEEVKKRIEEIEERLEKEEKEKKE	1.2046816315060231	0.9137435446763775	0.8850653171539307	0.7065532207489014	5.207499027252197	nan	inf
design_33	23	MEEKKKKEEEEKLKALKEKLPKAKEILKLPEEEQKKLIPTLSETELLVLAIEYKKEGKEEMYEYTVKYLAEKTGKSIEEVEKEIEEYEKKLEEEEKKEKE	1.0790761792946912	0.9279910517602332	0.8998888731002808	0.7423048615455627	4.651896953582764	nan	inf
design_33	24	MLEELLKRLKAELEKVEKLKPKAKELMKKSDEEIKKEIPKLSETELLVLAIELKKAGKEELYEYVVKELSKKTGKSEEEVLEEIERLKKLLEEREKKKEE	1.0515561252273782	0.9288353752156062	0.8312762379646301	0.6424931287765503	6.870882511138916	nan	inf
design_33	25	ALLLALAAALAREAELEAARPRAEAILKLPDEEIRALAPTLSETELLELAALLEEAGREELAEFVIELLAERTGKSVEEVRAEIEEARALRALRAALAEA	1.277024052064182	0.9120675670307286	0.9159507751464844	0.7862406373023987	3.7897748947143555	nan	inf
design_33	26	ALLEELEREEAELEEFEALRPKAEEILKLPDEEIKKLLPTLSEAELLVLAILAKEEGREELYEYTLKLLSEKTGKSLEEVEKRVEELRERLEKRRLEEER	1.0508602562280767	0.9343191887058505	0.8372400999069214	0.6798989772796631	6.462274551391602	nan	inf
design_33	27	GLSLLEEKKRKLLEELKKLRPKAEEILKLPDEEIKKLVPTLSENELLVLAILLREAGRKELEEFVIKELAEKTGKSVEEVKKEIEELAEILKKEEEEKEK	1.4849040560608604	0.8976897041655576	0.8536583781242371	0.6809988021850586	6.177666187286377	nan	inf
design_33	28	MLEEEEEKREKKLEEIEKLRPKAKKILKLPDEEIKKLIPSLSENELLVLAIELRKEGKKELEEYVIKELSKKTGKSEEEVKKEIEELEEELEEREEEEEE	1.0016287685483076	0.9351497157516384	0.8852831125259399	0.719752311706543	5.027670383453369	nan	inf
design_33	29	SLAKLLEEEEKKKKEIKELREKAKEILKLPDEEIKELIPTLSENELLVLAIEAKEEGKEELYEYIIEELSKKTGKSKEEVEKEIEEIRKKLKEEEEKKKK	3.7745582015271273	0.7813113723783952	0.8688223361968994	0.7323808073997498	5.287355899810791	nan	inf
design_33	30	ALAELAAAAAAAAAALAAARPRAEAILKLPEEEQLALIPGLSETELLELAILYREAGREELEEAVIEELARRTGKSVEEVRAEIAARAAARAARAAAAAA	1.0932935983614993	0.9236150631123035	0.8735576272010803	0.7463461756706238	4.592458724975586	nan	inf
design_33	31	ALALLAALAAALAEALAAAEPLAAAILELPEEEQLALLPGLSETELLVLAILYREAGREALAAAAVELLAERTGRSREEVLAEIEALRAARAAAAAAAAA	2.5983818560237713	0.8063848125837194	0.8365567326545715	0.7097168564796448	5.437921047210693	nan	inf
design_34	0	AEEEKKKKLWEELKKAHEKLIKKLEEINPELAAELKKMLKKAEERLKKGESLVKVLEELRKELEKLKEKKIKEGKLTEEEIKAIDEYIKFIEELIKEAKE	0.5543439157046678	0.9781817586061378	0.9157330393791199	0.7464833855628967	3.869400978088379	nan	inf
design_34	1	EEEAKEKELWAKFDEAVDKLIAKLEEINKELAKKIKEMKEKAEKKLKEGKSLVEVLEEFLKELKKLLKEKEEKGELTEEEKKALEEFMKFVKELIEEAKK	0.6581198769883638	0.9707708118424462	0.9236709475517273	0.7690452337265015	3.529174566268921	nan	inf
design_34	2	AEAAREAALLAEWEAAVKKAIAELEKINPELAKELRAWAAEAAARLAAGAPLGEVIREFIERLKKLKEELKKEGKLTPEEEKIIDELIEKLEALLKEAEA	0.6283419711204031	0.9719957561615936	0.9231312274932861	0.7697665691375732	3.482167959213257	nan	inf
design_34	3	AAAAREAALRERLRAAVAAAIARLAELNPELAAELRALREEAEAALAAGAPLSEVIRAFIARLRELKARYEAEGRLTPEERAALDELIAELEALLAEAEA	0.5259052048766599	0.9799358892141015	0.939753532409668	0.811851441860199	2.772089719772339	nan	inf
design_34	4	ERRRREEELLRRLEELIKKAIEELKKINEELAKELEKLRAEALKRLEEGESLGEVIKEMIEEIKKLKEKLEAEGRLTPEEKAILDKLIKELEELLKEAEE	0.49744243867200455	0.9821495932069015	0.9172549843788147	0.7394275069236755	4.016064167022705	nan	inf
design_34	5	EAAAREARLLAEWREAHERLIAHLEALDPALAAELRALAEAAEARLAAGAPLLEALAEVAAAVRALRAERAAAGTLTPEEAAALDAYLARLEALAAEARA	0.5066517963423965	0.9814218544701396	0.946775496006012	0.8147776126861572	2.6468522548675537	nan	inf
design_34	6	KEEEKKKELWKKLEEISEKLIKKLKEINEELAKELEEILEKAKKKLEEGESLEKVLEDILKEIKKLKKEKKEKGELTPEEEKALDEFIKEIEKLIKEAKA	0.7296803103319421	0.9641333642001902	0.9157764911651611	0.7600166201591492	3.744249105453491	nan	inf
design_34	7	EKAEREEKLWKRYQELWDEAIAAFEEEDPALAAELRALRAEMEKRLAAGASLADVLEEAIARLEALRARYAAAGRLTPRQAAVLDDLIEELRRLLKEAKE	0.43363263575033895	0.9864730746047415	0.9213367104530334	0.7867140769958496	3.60453200340271	nan	inf
design_34	8	AEAERLERLWKRLKEAVEKAIKELEKINPELAKELKELLEEAEKRLEAGEPLGEVIEELIERIKELKERYKKEGKLTEEEEEILDELIEFLKELLKELRE	0.6175773909940302	0.9737815585373315	0.9439572095870972	0.804909348487854	3.1036572456359863	nan	inf
design_34	9	AAAAREAELWARLDEEWEKLIKELEKLNPEAAKKLKEMREKAKKRLAAGAALADVIKEMIEELKKMKEELEKKGELTPEMKKAIDEFIEKLEELLEEAEA	0.8736412591423187	0.9524951066211212	0.9233018159866333	0.7730846405029297	3.2567672729492188	nan	inf
design_34	10	AAAAREAALLARLDAMVAEAIAELEKLDPALAEELRAMRARAKARLAAGAPLAEVIAEMIAELKALKARKEAEGSLTPEEKAILDRLIAELEALLAEARA	0.42879374534954473	0.9865656972443836	0.936054527759552	0.805202841758728	2.950984477996826	nan	inf
design_34	11	AEAAREAALLAEFKAAVDEAIKKLKEINEELAKELKEMREEMEKRLAAGESLVAVLERFVEKLKELKERKEKEGKLTEEEKKILDELIEKLEELIAKARA	0.49522587662208123	0.9821410223460404	0.9251691699028015	0.7751028537750244	3.364565849304199	nan	inf
design_34	12	AAAEKEEEIWERLEEMIEEAIEELKKLNEELAEELEEMKEEAEERLEEGESLGEVIKEMIEELKKLKEKYKKEGKLTEEEEKIINELIKELEELLKEIEK	0.5599017675374077	0.9784211733887994	0.9388191103935242	0.8048361539840698	3.020343780517578	nan	inf
design_34	13	EKAAKEKELWERYKALTDKTIAALEKLNPALAAELKALRDAAEKALAAGESLETVLQKVVADVKALLAKYEAAGKLTPEEKAILNAYIAELEALIKEAKA	0.6045573925850228	0.9746628023688768	0.9131324291229248	0.7589089274406433	3.7601592540740967	nan	inf
design_34	14	AAAKKEEKLLKEMEEAHEKLIKTLEKINPELAKELKELREKALKKLKEGESLEKVIEEMIKELKKLKEKYKKEGKLTPEEEAALDAYIKKLEALLKKAKA	0.4539674128268006	0.9849442866662684	0.8987192511558533	0.7243524789810181	4.18731689453125	nan	inf
design_34	15	SAKEREEKLWKRLKEKVKKLIEKLKKINPELAKEVEKILKEAEKRYKEGKSLVEVIEEIKEELKKLKEEKKKEGKLTPEEEKALDEFIKELEELIEEAKE	1.078103025588366	0.9285107281368481	0.8933233618736267	0.7152185440063477	4.315341949462891	nan	inf
design_34	16	EEEAKKEKLWKEYKELVEKLIKKLEKLNKELAKKVKEILKKAEEKLKKGESLEEVLEEVIKELKKLKEELEKEGKLTEEMKKAIDEFIKKLEELLKKAKE	0.718858169372425	0.9640310103377537	0.8951064944267273	0.7014929056167603	4.45903205871582	nan	inf
design_34	17	AAAAREAALRAEADALWAAAAAALAAADPALAAQLRALAAEARAALAAGAPLGAVLAAVIAAVRALRAAARAAGTLTPEEEAVLDAFIAALEALLARAAA	0.5359002559662038	0.9792296813455184	0.9318282604217529	0.8147317171096802	2.7553248405456543	nan	inf
design_34	18	AAAAREAALLAELDALTAALIAELAKLNPALAAEVAALAAAARAALAAGASLLEVIRARIAALEALRARLEKEGRLTPEERAALDAHIAALRALAARAAA	0.6305625774734795	0.9715153298569684	0.9083358645439148	0.7590585947036743	3.529144048690796	nan	inf
design_34	19	AAAAREAALRAEYDKAVDKLIKELKKEDEELAKEVEKMREEMEKRLAAGEPLVEVLRRFIEELKKLKKEKEKEGKLTEEQKKALDEFIKFLEELVKKAEE	0.4715724333288412	0.983936225119612	0.909297525882721	0.7459479570388794	3.760629653930664	nan	inf
design_34	20	AEAAKKEALLKEFKELVEKAIKELEKINKELAKELKELRKKAEERLKKGESLVEVIEEFIKELKKLKEEYEKEGRLTPEEKKIIDELIKKLEELKKKAEA	0.5404665852371027	0.9788469343668745	0.9143661260604858	0.7536365389823914	3.8276307582855225	nan	inf
design_34	21	AEAEREEELLEELEEALEEAIEELKKINEELAEELEELREEAEERLAEGEPLEEVIEELIERIKELLEKKRKEGELTEEEEEILEELIEFLEELREEAEE	0.5408769089673864	0.9790577796009181	0.9520357251167297	0.8279699683189392	2.7295966148376465	nan	inf
design_34	22	KEKEKEEELLKRYEEMVEETIKKLEKLNPELAKKLKEMRKEALERLKKGEKLEEVLKEFIKKLKELKKEEEEKGKLTEEEKKIIDELIKELEKLLEEAKK	0.6231489468921367	0.9727549579835844	0.914854109287262	0.7476255297660828	3.889371871948242	nan	inf
design_34	23	AAAAREAALWARLAAAVAAAEAALAAINPALAARLRALAAEAAAALAAGAALGDVIRALIAALRALRAELEAAGELTPEERAALDALIAQLEALLAEAAA	0.6840110754867665	0.9667912957479305	0.9283463954925537	0.8030139207839966	2.892843008041382	nan	inf
design_34	24	AAAAREAELLARLEAAWAELVAQLAALNPALAARLEALRAAAKAALAAGAPLVEVIDALIAELRALRAELEAAGELTPEERAALDAFLAELEALREEALA	0.47080433185018916	0.9837719349978908	0.9340710043907166	0.8056597113609314	2.8861920833587646	nan	inf
design_34	25	AAAAAEAALWAELRAAVAAAEARLAALDPAAAARLRALAAAAEAARAAGEGLAAVLAALLAALRALRAELAAAGRLTPEAAAALDALEAHLEALLARARA	0.529704975621812	0.9800254857501703	0.9371019005775452	0.8061501979827881	2.659245252609253	nan	inf
design_34	26	AEKAKEEKLWAEFKEAVEKLIKELEKIDKKLAEEVKKLKKEAEKALKEGKSLEEVLEEFLKKLKELKEEKKKKGELTEEEEKAIDEFIKKVEELIKEAKE	0.6390156765504226	0.9715700405111611	0.9135822653770447	0.7535954713821411	3.7846312522888184	nan	inf
design_34	27	AAAAREAALWAEYDAAHAALVAELKKLNPELAAELEARAEAARARLAAGAALADVLAEDIAWLEKLKAEQEAAGRLTPEEKAAIDKYIAQLKALLAQAAA	0.5871810595887814	0.9752591014988483	0.9217649698257446	0.789414644241333	3.0966033935546875	nan	inf
design_34	28	AAAEREAALLARLEELSEKTIEKLKKINPELAEELEKLLEEARERLAAGESLSEVIERLIEELEKMKKEYKAEGKLTPEAEKAIDEFIKALKELLEEARA	0.6443626334444564	0.9704593658672741	0.9257551431655884	0.7786940336227417	3.346892833709717	nan	inf
design_34	29	AAAAREAELRARLRALWDAAVAALAAINPELAERLRALRAAAEAALAAGRPLLEVIEDFRAALEALRAELEAAGRLTPEERAVLDAFLAALAELAAEARA	0.6589241933822186	0.9690795681650941	0.9458871483802795	0.8116940855979919	2.654078483581543	nan	inf
design_34	30	EEEKKKKELLEKYEELIKKAIEELEKINKKLAEELKKLYEKAKEKLKEGKSLEEVIEEFIKELKKLKKEYEEKGELTEEEKKILDKLIEELEKLLKEAKK	0.6049411596942686	0.9736287103873306	0.9157458543777466	0.7356923818588257	3.946449041366577	nan	inf
design_34	31	EEEKKEEELWKKFEELVKKTIEELKKLNKELAKEIEELYKEAKKKYEEGESLEEVIEEFIKKLKELKEKYEKEGKLTEEEKKILEETIEKLEELLKEAKK	0.617672834928504	0.9727543156920737	0.9276747107505798	0.7853717803955078	3.4464550018310547	nan	inf
design_35	0	SAALAAKRAAAAARRAELLAKLPPEEVAERLAFLERLKKEGPKTEEEKELLEKLEELEEALAAALPTLDLAALLALVDKVFAEELELWEEYKKKKEEEEK	1.25886854328021	0.9033813332611335	0.8358879089355469	0.6267487406730652	6.142378807067871	nan	inf
design_35	1	SKELEEKKKAVEEVLEKLLAEIPKEELEERLKYIEELKKNKPKTEEEKEFLEKLEELEKELEESLETLSLEELIELAKKYFEESKKLFEELKKKKEEKEK	1.5154685280679503	0.8737950999348107	0.8856493234634399	0.6466579437255859	5.090349197387695	nan	inf
design_35	2	SAELAAKRAAVAAVFAAEWAALPAEERAEFEAYLERLKKEGPKTEEEKEFLEKVEALRAALEAALPTLTLDELVALAREVFAELLALWKELKEKEKKKAA	1.2778979354131905	0.8972070435697941	0.9016994833946228	0.7180502414703369	4.411846160888672	nan	inf
design_35	3	MAELEAKRAAVRARIAALLAALPKELVEEKLAYIKRLKEEGPKTEEEKEFLEKLEKLEKELEEALPTISLEEALALADKVFAESLELWEELLKKKKEKEA	1.007581453893785	0.9333367514542771	0.88236403465271	0.6574058532714844	5.318967342376709	nan	inf
design_35	4	AAELAAKRAAAAAERAALLAALPPAARAAREAYLAALRAAGPATPEDAALLARLEALEAALAAALPTLDLAALLAAVRARFAEELALWEARAAAAAAAAA	4.8318057993751315	0.4786934434518216	0.6126790046691895	0.35997673869132996	13.926687240600586	nan	inf
design_35	5	EAELAEKRAAVAAERAALLAAIDPEELAERRAYLEDIKKNGPKTEEEKEFLERLEALEAELAAALPTISLDEALALERQHMAEERALWEELKAKKEKEKA	0.9794655887419396	0.9365325289845046	0.8657715916633606	0.6416540741920471	5.246912956237793	nan	inf
design_35	6	SAELAAKRAAAAAERAALEAALPAEELAARRAFLQRLKAEGPKTEEEKAFLDKLEALEAALEASLETLSLDEVLALVRAVMAEAEALWAALAAQRAAAAA	5.366452469680351	0.4310300359234428	0.6669120788574219	0.4099540114402771	12.580789566040039	nan	inf
design_35	7	MAELKEKKEAVEKLFKELLEKLPPELVKEIKEFIERLKKEGPKTEEEKEFLEELEKLKEELEKALPEISLEEALKLAKEVFEKSLKLWEELKKKKEEKEK	1.0870056696610353	0.9239079139054894	0.8799276351928711	0.6193244457244873	5.535469055175781	nan	inf
design_35	8	SAELEEKKAAVEEKLKALLEKLPKEEREEFLKFLEELKKNPPKTEEEKEFLEKVEKLKKELEEKLETISKEEALKLTEKVFEELLKLWEELKKKKEEKKA	1.6755759271897017	0.8393656601088226	0.8866150975227356	0.6672919988632202	4.926249027252197	nan	inf
design_35	9	MAELEEKLAAAKAKLAEQLAKLPKEEVEEIKAYLERLKKEGPKTEEEKEFLEKLEKLDEELEKAMETISKEELLALVDKVFEEKLKLYEELKKKEEEKKA	1.038878025924155	0.929875563371966	0.8584922552108765	0.6211243867874146	5.910478115081787	nan	inf
design_35	10	AAELAAKRAAVAAVVAALLAALPAAELAERLAFLERLRREGPATPEEAAFLERLAALLADLAAALPTLSLEELLARARAVLAEARALWAELRELRARRAA	1.3053388528592782	0.8960358765098226	0.7157993912696838	0.5442258715629578	9.717804908752441	nan	inf
design_35	11	AAELEEKRAAVAAAVAAELAALPPETLAAMLARLERLRAAGPATPEEAAFLARLEALEAALEASLATLDLEAALALARAVFAEALALWAELAAAEAAAAA	0.90280794924431	0.9475953836532838	0.8574371933937073	0.6896011233329773	4.773656368255615	nan	inf
design_35	12	SKELEEKKKKAKEVAKKLLEEIPKEELEERLKFLEDLKKNPPKTEEEKEFLEKVEKLKKELEESLEKLSLEELIKKTKEVMEELKKLWEEYKKKKAEKEA	0.7251605338296228	0.9633573128257217	0.8871220946311951	0.6795818209648132	5.08114767074585	nan	inf
design_35	13	AAELEAKRAAVAAELAALRAALPAEELAAREAFLARLKAEGPRTPEEAEFLKELEELRAALEAALPTLDLEAALALAREVFARERALWAELRARRAAEAA	0.8903074347050438	0.9474553491083221	0.9086642265319824	0.7415165901184082	3.900830030441284	nan	inf
design_35	14	MAELAAKKAAAAAVAAALLAALPAEEVARRLAYLARLRAEGPATPEEAAFLAEVERLAAELEAALPTLSLEEVLALVREVAARLEALWAALEARRRAAAA	1.0709583951203292	0.9262673619486624	0.795805811882019	0.6470295190811157	7.352163791656494	nan	inf
design_35	15	MKELEEKKKAVKEVLEAQYAALPAEERAARAAFLARLKAEGPATPEEKAFLDRLEALEKELEEKLETISLEEALELAKEVFAESLALWDALLARKAAAAA	1.247683770216779	0.9038687209592396	0.8971590399742126	0.7159353494644165	4.45131254196167	nan	inf
design_35	16	AAELAARRAAVAAVGAALLAALPAEERAEFLAFLERLKKEGPKTEEEREFLERVEALRAALAAALPTLDLAAAVALARAVFAALLEGWRALRERKAKEAA	1.2597015355980707	0.9008667298766398	0.8819303512573242	0.6996166706085205	4.501925468444824	nan	inf
design_35	17	AAELAAKRAAVAAVFAALLAALPPEERAARAAHLARLRAEPPATAEEAALLAALEAREAALAEALPTLTPEEALALARAAFAEALAAWAALEAARAAAAA	8.116171051786287	0.29946351046585556	0.6294494271278381	0.4671890139579773	11.190314292907715	nan	inf
design_35	18	AAELAAKRAAAAARAAALLAALPAEEVAERLEFLERLKKNPPKTEEEKEFLDRLEALAAALAAALPTLSLEELLALTKAVFAEARALWAKLKEKKAKKEK	4.5500665034310055	0.4513224692267171	0.6038345098495483	0.38853567838668823	12.667354583740234	nan	inf
design_35	19	SAELAAKKAAVEAVLAAELAALPPEKVKEFLEYLEELKKNGPKTEEEKEFLEEVEKLLKELEAALPTISLEEALALAKEVFKKLLELWEKLKEKKKKEEE	1.311604606297809	0.8995972146526835	0.8834288120269775	0.6543610095977783	5.044600009918213	nan	inf
design_35	20	AAELAARRAALAAAGAALLAALPPEERAARAAFLARLRAEGPRTPEEAALLAALEAAAAELAAALGTLDLAAALAAARAAAAAALAAWAALAAARAAAAA	2.1108111910403777	0.7880010840489057	0.6878997087478638	0.4988084137439728	10.55603313446045	nan	inf
design_35	21	SAELAAKRAAAAALAEALWAALPAEERAAFLAYLARLKANPPATEEEKAFLERVEALAAALEAALPELDLAALLARERAVFAELRALWEELLAKKAEKAA	3.3154451220746166	0.5962670843893622	0.6781725883483887	0.3844589293003082	13.464479446411133	nan	inf
design_35	22	SAELAAKRAAVAAVRAAALAALPPEELAEMLAYLARLRAEGPATPEEAAFLARVEALEAALAAALPTVDLAAALALEREVLAELLALWAELRALRAAKAA	1.4772903766249452	0.8850329444535567	0.7659763693809509	0.6364321708679199	7.997316837310791	nan	inf
design_35	23	AAELEAKRAAAAARRAAALAALPAEELAERRALLARLREEPPATPEEAELLARLEALREALAAALPTLGLEELLALVDAVLAEELALWAALRARRAARAA	7.219729323347436	0.38402084381071133	0.6028961539268494	0.3881816864013672	13.103114128112793	nan	inf
design_35	24	MKELEEKKKAVEEVKAKLLAELPPEERAERAAFLERLKKNPPKTEEEKEFLEKLEELKEELEKSLETISLEEAIELTKKVFEEELKLWEELKKKKAEEAA	1.1631328459853585	0.9123802999141074	0.8785738348960876	0.6454845070838928	5.118031978607178	nan	inf
design_35	25	SAELKKKKEAAKKLREELLKKIPKEEREEREEYLKRLKEEPPETEEEKEVLEKLEELEKELEEALEKLSLEELLKKVKEVLEEEKKLWEELKKKKKEKEE	2.5236676356189003	0.726420031366542	0.7791328430175781	0.5098559856414795	7.802061557769775	nan	inf
design_35	26	AAALAAKRAAAAAERAALLAALPAEEVAARRAFLERLKAEPPATPEEAAFLARVEALEAALAAALPTLSLDELLAATRAYLAELRELWAALRARKAAAAA	6.086937892125761	0.3463392647467953	0.6920815110206604	0.44932883977890015	11.649911880493164	nan	inf
design_35	27	AAELAARRAAVAAEVAAALAALPAAEVAARAAFLARLAAEGPATPEEAALLAEARALAAALEAALPTVSLEEALALAREVLARLRELWAAYLAARAERAA	3.049490403344766	0.6272193866977488	0.629004955291748	0.4463869035243988	12.187810897827148	nan	inf
design_35	28	AADLAAKRAAVAAEFAALLAALPPEERAERLAYLARLAAEGPATPEEAELLARLAALAKALAAALPTVTLDEALALARAVFAEGLALWARLKAARAARAA	12.121492908966541	0.15689250925296605	0.5825273990631104	0.38443177938461304	13.547673225402832	nan	inf
design_35	29	AAELAEKRAAVAKELAELLAALPPEEVAERLAYLARLRAEPPATPEEAALLARLEALVAALEAALPTVSLPEALALAKAVFAEALALWAELAARRAAAAA	2.1731807883756136	0.7748034856618553	0.7324140667915344	0.5529353022575378	8.664640426635742	nan	inf
design_35	30	AAELEAKRAAVAAELAARLAALPAEELAERAAFLARLKAEGPATPEEREFLEEVEALRAALEAALPTLDLAALLALARAVFDRLLALWAALKERRAARAA	1.3946319180437374	0.8933928509734094	0.8119308948516846	0.6220095753669739	6.509549140930176	nan	inf
design_35	31	AAELAAKRAAVAAVLAALRAKLPPEELARRLAYLARLKEEGPETEEERAFLEELERLRAELEEALPTLDLEAALALAEEAFARALALWAELERRREEEEA	0.8603074352236888	0.95072113939397	0.9220172166824341	0.7544106245040894	3.6673476696014404	nan	inf
design_36	0	AEKEKLIEELLEAAKELREAPEEKRPELEKKIEELKEKLLEEGEEVVEEAIERLLELGFEEEAEELLRLLGKKKGLSEEEIERRIEELREEERRRREEAA	2.279842424577359	0.7631372491830984	0.911381185054779	0.7299648523330688	4.4552226066589355	nan	inf
design_36	1	MEEEKLIEELLEAAERLKEAPEEEKPALEEKIEELEEKLLELGEEVVEKAIERLEEKGFIEEAERLLRKLGEKRGLSEEEIEKIIEERLAKLEAEREAAA	1.1309137738811887	0.9182121418099188	0.9376859664916992	0.7877128720283508	3.5269765853881836	nan	inf
design_36	2	MKKEELIEKLLEAVEKLKEAPEEKKPELEKKIEELIKEILKEGKEVAEEAIERLLEKGFIEEAEKLLRELLKKEGKSEEEAKKIIEEILKKYKEEKEKKK	1.579451479436168	0.8537877733847193	0.8834942579269409	0.6809033155441284	5.702512264251709	nan	inf
design_36	3	MEAEKLIEEYLETAREYKEAPEEEKPELEKRMEELRKKILELGEEVAEKAIERLEEEGFEEEAEELLRELGKKKGLSEEEIEELIKKRREELRERREEEE	1.4575935844909982	0.876506329328565	0.9096471667289734	0.7223911285400391	4.504917621612549	nan	inf
design_36	4	AETEELIEELLEAVEQLEEAPEEERPELEEEIEELEEALLEEGEEAVLEAIERLLEAGHLEEAERLLRALGKRLGLSEAEIAALIAALRAAHAAEREAAA	1.0097372483914404	0.9357531820456803	0.950729250907898	0.8246355056762695	3.054861307144165	nan	inf
design_36	5	SAAEQLIEELLRAVEELRRAPEEERPALQARIDELREQLLEEGEEVVEEAIRRLEELGAEEEAEKLLRALGERRGLSEEEIEREIEERREKLRRERELRA	0.899919431203759	0.9465999327454513	0.9475136995315552	0.8080135583877563	3.313876152038574	nan	inf
design_36	6	SEAEELIEKLLEAAEKLREAPEEKKPELEKKIEELEEKILELGEEVAEEAIERLEEAGFLEEAERLLRKLLEKRGVSEEEAEAVIEARRAALAAARAAAA	0.8989155184101267	0.947746988404825	0.9453099370002747	0.8099650144577026	3.2132909297943115	nan	inf
design_36	7	SEAEELIEKLLEAVRKLKEAPEEEKPELEKEIEKLIEKLLELGEEVVEKAIERLLEEGFLEEAERLLRKLLEKRGYSEEEIEEIIERILEEYRRKKEEEE	1.5634494715539322	0.8698567715378493	0.9158547520637512	0.7271036505699158	4.329927921295166	nan	inf
design_36	8	SHAEELIERLLEKAREYRKAPPEERPELEEEIEELEEELLELGEEVVEEAIERLEEEGFEEEAERLLRRLGRKLGKSEEEIEAEIERRRRRREEERRRAA	1.3500697780320408	0.8902944692570323	0.9504708051681519	0.816002607345581	3.139996290206909	nan	inf
design_36	9	SHAQELIDELLKAVEELKEAPEEEKPELEEEIDKLIEELLKEGEEVVLEAIERLEELGHIEEAEKLLRKLLKKKGVSEEEAEKIIKERLERLEEERRAAE	1.0285053751961932	0.9313893367214079	0.9104780554771423	0.7326489686965942	4.499712944030762	nan	inf
design_36	10	MEAEELIEELLEAAKRLKEAPEEEQPELLEEIEELRERLLELGEEEVEEAIERLEELGFIEEAEELLRRLGKQKGLSEEEIEKIIKERLEKLEKEKKEKE	1.7567223172056057	0.8395516154219134	0.8938167095184326	0.665614128112793	5.080318450927734	nan	inf
design_36	11	SEAEALIQQLLEAVAQLRQAPPEQKPALEAEIAALEERLLELGEEVVEEAIERLLAAGHLEEAKRLLRALGRKRGKSEEEIEEEIEERLKKYEEERKRAA	1.4740116925259599	0.8828586519543827	0.9357345104217529	0.7870922088623047	3.5623726844787598	nan	inf
design_36	12	SEAERLIEELLAAVEALRRAPPEERPALEARIEELEERLLELGEEVVERAIERLLAAGFLEEAERLLRRLLERRGASEEEAEAEIERLRAAHAAERAAAA	1.2844153131426266	0.9035222255120655	0.9619328379631042	0.8398142457008362	2.6465659141540527	nan	inf
design_36	13	SAAEALIKALLAAAKQLKEAPEEEKPALEKEIDALRKQLLKLGKETVEEAIKRLEEEGFEEEAEKLLRELLKKEGKSEEEIEKEIKKRKEEREKKKKEEE	1.1339659346642288	0.9184036875847142	0.9021204113960266	0.7088327407836914	4.776376247406006	nan	inf
design_36	14	SEAEELIEALLEAAAALEEAPPEEQPALEARIEELEERLLEEGEEVVLRAIERLEEAGHDREAERLLRRLGRRRGLSEEEIEELIRARREAAAAARAAAA	1.7359593216698452	0.8539785685621014	0.9576955437660217	0.8365743160247803	2.6432642936706543	nan	inf
design_36	15	MEKEELIEELLKAAEELKKAPEEEKPELEKKIEELIEKLLELGKEVVEEAIERLLKAGHLEEAKKLLRKLGKKEGKSEEEIEKEIEELFAKYEKERKEAA	1.7591357027533538	0.8355117516126249	0.90599125623703	0.7088553309440613	4.605270862579346	nan	inf
design_36	16	SAAEQLIEELLEAAAQLAEAPPEERPALEARIDELIERLLELGEETVLEAIERLEELGHLELAERLLRALLKKLGYSEEEAERIIAERRAALEAQRAAAA	0.6827870353433831	0.9670516896276911	0.9524943232536316	0.8213437795639038	2.965146064758301	nan	inf
design_36	17	MKAEQLIERLLELVEQLKKAPEEEKPELEKEIEELREELLKLGEETVLEAIERLEELGHIEEAERLLRELLKQKGYSEEEAEAIIAARRAALAAERAAAA	0.8271007433608877	0.9538283519790446	0.927172064781189	0.7824414372444153	3.7884390354156494	nan	inf
design_36	18	MREEELIEKLLEASKKLKEAPEEEKPKLEAEIEKLIEELLKLGEETVLKAIEKAEELGFEEIAKKLLRKLGEKKGLSEEEIKELIEKRFKELEEKKKKEE	1.484049997904722	0.8745705700327262	0.8949515223503113	0.6908022165298462	5.1466522216796875	nan	inf
design_36	19	SEAEELIERLLEAAERLREAPEEEKPELEEEIEELREQLLELGEEVVLEAIARLLEAGHLEEAEELLRALLKKLGVSEEEAERIIEETLAAYRAAQEAAA	1.0829673330679668	0.9300620187784276	0.9549711346626282	0.8256309032440186	2.8899991512298584	nan	inf
design_36	20	MEAEELIEELLRAAEELREAPEEEKPELRERIEELKEALLELGEEVVEEAIERLLERGFEEEAVELLRALGEKRGLSEEETEKRIEELLEEERRRRELER	1.5391160894608555	0.8659753192217245	0.9331111907958984	0.779320240020752	3.76735782623291	nan	inf
design_36	21	MEAEELIERLLEAAEQLREAPEEEKPELEEEIEKLIEEIMKLGRETAERAIERLEEAGHLELAERLLRLLGKKEGKSEEEIEAEIAARLAALAAARAAAA	1.2471992324402457	0.9062204717565723	0.9341151118278503	0.7979186177253723	3.506239652633667	nan	inf
design_36	22	SKAEELIKKLLEAVKKLKEAKEEEKPEIEKKIEELIKEILELGEEVAEKAIEELEKEGFIEEAKKLMKELGKKKGKSEEEIEKEIKERIEKLKEEKEKKK	1.6656682579228437	0.8504046936874606	0.8974790573120117	0.689918041229248	5.04412841796875	nan	inf
design_36	23	AETEALIAALLATVAALRRAPEAERPALRAEIEALRERLLELGEEAVLRAIERLLELGALEEAERLLRALGRRRGLSEEEIERRIRELLEKHRREREEAA	1.670680131719053	0.851849747090116	0.9320349097251892	0.7729616165161133	3.774698257446289	nan	inf
design_36	24	SEAEALIEALLAAVAELRRAPPERRPALEARIAELEERLLELGEEEVERAIAALEAAGALEEAERLRRALGERRGLSPEEIEREIAARRAALEAARAAAA	0.8222258689676202	0.955044750722755	0.9562689065933228	0.8153119683265686	2.83510684967041	nan	inf
design_36	25	SHAEELIEELLETAEELEEAPEEEKPELEKEIDELIEELLELGEEVVEEAIERLIELGFIEEAERLLRKLGEKRGKSPEEIEEEIKKLLEEYKKKEEELK	1.8847834142488615	0.8142488254219558	0.9163767695426941	0.7415339946746826	4.298439025878906	nan	inf
design_36	26	SHAEELIKRYLEAAEKFKEAPEEEKPELEKEMEELRKEILELGEEVALKAIEKLEELGHIEEAEKLLRELGKKLGLSEEEIEKIIEERLKKLKEEREKKK	1.442944301234025	0.876235363419527	0.8976409435272217	0.6942925453186035	5.1005167961120605	nan	inf
design_36	27	SEAERLIEELLATAAALRAAPPEERPALEARIEELEERLLELGEEVVERAIERLEAAGFEEEAERLLRRLGEKRGLSPEEIEALIAARRAARAAARAAAA	1.4870683750340283	0.8804710557932353	0.9494374394416809	0.8117969036102295	2.964233160018921	nan	inf
design_36	28	SEAEKLIEELLKAARELKEAPEEEKPKLEKKIDELIEKLLELGEEEVLKAIERLEEEGFLEEAEKLLRKLGKKKGLSEEEIEKIIKERRAKLEAARKAAA	1.6835260576184963	0.848619246485967	0.9164521098136902	0.7439128160476685	4.150581359863281	nan	inf
design_36	29	SEAERLIEELLEAVEELEKAPEEEKPELEKRIEELEEKLLELGREVVLEAIERLEELGHLEEAERLLRKLGEQEGKSPEEIEREIAERRAALAAARAAAA	1.276610255775586	0.9033602262959046	0.9510678052902222	0.8170886039733887	2.9817323684692383	nan	inf
design_36	30	SEAERLIEELLEAAEELEEAPEEEKPELEKRIEELEERLLELGEEVVEEAIERLEELGHLEEAERLLRRLGERRGLSPEEIEAIIRERLERLRREREERE	1.010057361769945	0.9325468591348354	0.9516496062278748	0.8131132125854492	3.1452887058258057	nan	inf
design_36	31	MEAEELIEELLEAARRLREAPPEERPELEERIDELEERLLELGEETVERAIELLEEEGFIEEAERLLRRLGKKLGLSEEEIERLIRERLERLRREREEAA	1.1466234616286661	0.9169902976849622	0.9497394561767578	0.8154894709587097	3.312689781188965	nan	inf
design_37	0	KRKEFIEKVLKTFKEIVLEILKKKDPEAELTEEGKVTGPMAKRPKITEEEINEIYEKIVEEIKELPEEDKESLKKLLKELKDKSWEEFIKAVMEWFEKKA	0.9356262321290859	0.942453786194228	0.8591378331184387	0.7041957378387451	5.1544976234436035	nan	inf
design_37	1	SLLEFIEELLKTFMKIILEILKKKDPNATIEEDGTVKGPMAKRKSITLEEIEEIYNRLIKERKDIPEEVKEKIKKLMLESKDLPWEEFIKKMKEFFESLA	0.8265015911260097	0.96025765928193	0.8931785225868225	0.786453366279602	4.264276504516602	nan	inf
design_37	2	SHHEFIERLLKTFREIVLKLLKEKDPNAELNEDGTVTGPMRDRKSVSEEDIEKILNELKKRRKDLPEELLEKIEKLLEESKDLSWEEFVKKVIKFFEEEA	0.7915602840854727	0.9591157147561116	0.8921956419944763	0.767805814743042	4.200575351715088	nan	inf
design_37	3	SMKEFIEELLKTFKEIVLKILKEKYPDAKLTEDGTITGKAAERKSISQEEIDKIYNEIIEKIKELPEELKKKLKELMEESKDLPWEEFIKKVKEFLESLS	0.6841151878679502	0.9675270711922316	0.895436704158783	0.7764831781387329	4.121187686920166	nan	inf
design_37	4	EKEKFIERILKTFKEIVLEILKKKYPDAELTEDGKVTGKAAEEPSVSEEDIEEILEKLKEEVKDLPEEVWEKIEELAKENKDLSWEEFIKKMKEFFESLS	0.9507326466787869	0.94627768506953	0.8879811763763428	0.7424734830856323	4.415964126586914	nan	inf
design_37	5	ELEKFIERVLETFKKIVLKILKEKYPDAELTEDGKVTGKAAKRKSITKEEIEKIYNELVKEVKELPEELKEKIKKLMEEEKNKNWEDFIKAMKEFFEKEK	0.5286879809630199	0.9801890017710124	0.8848315477371216	0.7419682741165161	4.554412841796875	nan	inf
design_37	6	DRAAFLERLLATFLEIVLAILREKYPDATLSEDGTVEGPAAAEPAVTQADLDRIADQIRARVPDLPEELWAALRALLEELADAPWEEVIRAVRAFLAEQA	0.7609694557717112	0.9642090425363652	0.9282338619232178	0.8334341645240784	3.303298234939575	nan	inf
design_37	7	EKEKFIEELLKTFLEIIEKILKEKYPEAEITEDGTVTGPAAKRKSVTQEEIDKILEEIKKRRKDIPEELWEKIKKLLLESQNLPWEEVIKKVMKFLKEEA	1.061214698492859	0.9441866448344572	0.9027581810951233	0.7532662153244019	4.036828994750977	nan	inf
design_37	8	SYEEFIKELKKTFLEIVLEILKEEYPEAEIKEDGTVTGPAAKRPKISEEEIEKIYNELKKKRKDIPEELLEKIKKLMEESKDLPWEEFIKKMLEFFDEEK	0.6997072097462055	0.9659851578149059	0.9209805130958557	0.822594940662384	3.4502296447753906	nan	inf
design_37	9	SHAAFIERLEKEFREIVLEILKKKYPDAEIKEDGTITGPAAEEPSISLEDIEEILEALKKRITDMPEEVWAGLEALMRESQGLSWEEFIKKVLAWLKALA	0.8049865695275237	0.9608429284847766	0.9158596396446228	0.813341498374939	3.6129300594329834	nan	inf
design_37	10	SEAEFIEELLETFKEIVLEILKEKDPEAELTEDGEITGPMAEEPSVSREDIDRILEALRKRRTDMPEELWAELAALGEELADKPWEEFVKAVKAWLAERE	1.1758639888857094	0.9389025098924665	0.8931476473808289	0.7696160078048706	4.38365364074707	nan	inf
design_37	11	KKKEFIEKLLKTFKEIILEILKKKDKNAEISEDGTVTGPMAKRPSVTQEEIDEIYNKIKEKIKELPEELKEKIKKLLEESKDLSWEEFIKKLKEFLEEEA	0.6476537871411465	0.9704781339893671	0.853422224521637	0.6929444074630737	5.255947113037109	nan	inf
design_37	12	SHLEFIERLLKTFKEIVLEILKKKDKNAEISEEGKVTGNMKNRKSISIEDIEEILNKLKEKIKELPEELWEAIEKLGKEKKDLSWEEFIKEMKAFFEEQA	4.861986977521398	0.5220703634809803	0.7043207883834839	0.5235252976417542	10.344701766967773	nan	inf
design_37	13	SKKEFIEKLLKTFKEIILEILKKEYPDAEITEDGTVTGEAAKRKSISQEEIDEIYNKLKKEIKDLPEELKEKIKKLMLESKNLSWEEFIKKMKEFLEKES	0.6697261091350988	0.96847138219186	0.9119604229927063	0.8045948147773743	3.5840017795562744	nan	inf
design_37	14	ARRAFIERLLATFLEIALELLREEDPSAEIAPDGTVTGPAAARPAVTPAELERLLARLRERVPDLPEELLAALAALLRALQDKPWEEVIRAVRAFLAALA	0.5937770471082547	0.9747406876747285	0.9185798168182373	0.8057553768157959	3.294503927230835	nan	inf
design_37	15	SLEKFIEEIEKEFMEIIEKILKEEYPDAKISEDGTVTGKAAERKSITEEEIEKIYNELKAKRKDLPKELEEEIKKLLLESKDLSWEEFIKKVKEFLEEKK	0.49387508475933595	0.9825321991420017	0.912872314453125	0.7844038009643555	3.6046392917633057	nan	inf
design_37	16	SREEFIERVIETFMEIVLELLKEKDPDAEIEEDGTVTGRMAERKSVSEEEIKRILEELKKRVKELPEEEWEEIEKLMKELKGKSWEEFIKAMKEFFESLK	1.060129157565395	0.9401003532415351	0.921981692314148	0.799189567565918	3.6318111419677734	nan	inf
design_37	17	SLLDFIERLEKTFREIILEILKKKDPEAELKEDGTVTGPMAKEPSISQEDIDEILEELKKRIKDLPEELWKKIEELLKKLKDKPWEEFIKEMLAFLKSLA	0.5994792457465719	0.97443477400463	0.8905627131462097	0.7589767575263977	4.279323101043701	nan	inf
design_37	18	AKAEFIKRLLETFLEIIEKILKKKDKNAKINEDGTVTGNMKNEKKISKEDIEEILKELKEKIKELPKELLEKIEKLLNELKDKSWEEVIKAIKEFLDKEK	0.844109806749566	0.9510279076278272	0.8854754567146301	0.740278959274292	4.772362232208252	nan	inf
design_37	19	DLAAFIAALEETFLAIVSEILKAKFPDAEITPDGTVTGPAAEEPAVTPEDLAEILARLREERPDLPPELWEEIAALLEASAGLPWGEVIKRLKAFLAARA	0.7856638263058648	0.9624489097162386	0.9083024263381958	0.8064110279083252	3.5526459217071533	nan	inf
design_37	20	SLKEFIERILKKFLEIVEEILKKKDPDAEIKEDGTITGKMAKRKSITEEEIEEILKKLKEEVKDLPEELWKKLEELFEESKDLSWEEFIKKVKEFLESLS	0.9321856576206872	0.9537318304638308	0.8878768682479858	0.7553123235702515	4.519909381866455	nan	inf
design_37	21	SLEEFIKDLLKEFMEIVLEILKEKDPTAELKEDGTVTGPMAERPSVSQEEIDKILKALKERRKDLPEEVWEKIEELMKKSKDLSWEEFIKKVKEFLESLS	0.5072601854953456	0.9812636441215399	0.8958727717399597	0.7669910192489624	4.09328031539917	nan	inf
design_37	22	SLAAFIARLEATFMEIVLEILKKKDPNATISDDGTISGNMAKKKSVSQEDIDAILAALKERVPELPAEVWEKIEALLKESASLSWEEFIKKVKAFFDSLA	0.9118767551358384	0.9478790201881923	0.8801614046096802	0.7730766534805298	4.39845609664917	nan	inf
design_37	23	SLAAFIEELLATFLEIVLELLKARDPEAEITEDGTVTGREAERPSVSPEDIEEILERLKERRTDLPEELWEGIAALLEELRDLPWEEFIKAVKAFFAEQA	0.9425528713594055	0.943782303824549	0.915526270866394	0.8113885521888733	3.610569477081299	nan	inf
design_37	24	SLEEFIERLLETFLKIVLEILKEKYPDAEIEEDGTVTGKAAERPSITEEEIEKILKRLKEERKDIPEELWKEIEELMKESKDLPWEEFIKKVKEWFEEKK	0.6623754319985895	0.9691328066626839	0.9092869162559509	0.8016922473907471	3.7071640491485596	nan	inf
design_37	25	ELEEFIERLLKTFKEIVLEILKKKDPEAELSEDGTVTGKMASEPSISQEDIDEILEELKKKIKDLPEEVWEQIESLMKSLQDKSWPEFIKAVKAFFESLS	0.7853796930555423	0.9600732711099486	0.8846685886383057	0.7588585019111633	4.573307037353516	nan	inf
design_37	26	SMKEFIEKLEKEIKEIILKILKEKYPEAELKEDGTVTGPAAKRPSISPEDIEKILKELKEKIKELPEELWEKIEKLAKESKDLSYEEFIKKIKEFLEELA	0.8721519456551104	0.9476650573298963	0.8687376379966736	0.7217279076576233	4.840641498565674	nan	inf
design_37	27	SLEEFIKRLLEEFLKIVEEILKEKYPDAKINEDGTITGKAAKRPSITEEEINKILEELKKRIKEIPEELWEELEKLLKESKNLSWEEFIKKVKKFLEEKA	0.845233551083088	0.9564363480088497	0.9045738577842712	0.7903082370758057	4.021572113037109	nan	inf
design_37	28	SLEEFIKEIEETFMKIIEEILKEEDKEAKISESGEVTGNMKKRKSISPEEIEKIYERLKEERKDIPEELLEKIRKLMEELKDKSWEEFIKAVKKFLEEEA	0.6255582304589973	0.9722878278334697	0.9014643430709839	0.7590570449829102	4.141513347625732	nan	inf
design_37	29	EEEEFIEELKETFLEIVLEILKEKDPEAEIEEDGTVTGKMAERPSITEEEIERILEELKKRKKDLPEELWEELEELLEESKDLSWEEFIKKVLEFLEEKE	1.0716409116849752	0.9488420168415519	0.8858636021614075	0.7645694017410278	4.637262344360352	nan	inf
design_37	30	SNLEFIKKLLKEFKEIVLKILKEKDKEAELKEDGTITGKMKSRKSISKEDIEKIYNELVKKVKEMPQEVKDKIKKLLEELKDKSWEEFIKEVKKFFESLA	7.226035163992329	0.5356893345623113	0.801889955997467	0.6301347017288208	8.818761825561523	nan	inf
design_37	31	SLEEFIERILKTFMEIVEKILKEKYPDATIEEDGTVKGKAAERPSISKEEIDKILKELKEKVKDLPEELWEKIKKLLEESQNLPWEEFIKKVKEFFKSEA	0.7733834835964792	0.9654187861182609	0.9036384224891663	0.7763568162918091	3.9646427631378174	nan	inf
design_38	0	VNVEIEAEYSDKKGMRITIEIEAETLENVKELTEKILKKLKELGSELIKEPVFEDNKAKLEFLSKKKVKEVIEALEKIVEEFAKETKINIKLKVKVEEVK	5.273658464615549	0.5229890453890839	0.7590029835700989	0.6027278900146484	7.788951396942139	nan	inf
design_38	1	VRVEIEAEYSEERGMILTIELEAETLEDARELTERLLELLRELGARLLEPPVFEGNRVRLVALTEQPVSVVVEALEEEVRRFAEETGRTVRLRVRVERRE	1.704111147512061	0.8958985992708146	0.8951749205589294	0.7870693206787109	4.472850322723389	nan	inf
design_38	2	VNVEIEAERSKEKGERITIELEADTKEDAKKLTEKILKKLKELGAEVLEEVVFSDNKVELVVRSKIEVTTLVDEIEKIVKEFAKETGINIKLKIKVEKVE	0.6799584582634682	0.9707590496325174	0.8869736194610596	0.7199985384941101	4.751018047332764	nan	inf
design_38	3	VKVEIDAEYSDEKGKRVTIKLEAETLENLKELVEEILKLLEELGAELLEPVKFENNKATMVVLSKIEVTKLVNALEEKVKEFAKKTGINVTLKVKVESVP	5.246076837661575	0.5385632443075472	0.8133798241615295	0.6556801795959473	6.243730545043945	nan	inf
design_38	4	VNVKIKAEYSDKKGKIITIKIKTETEEDAKELVEKILKLLKELGSELLKPVKFENGKAELVFKSKIKVNEVVEKIEELVKKFAKETGKNVELEIKVEESE	1.8062446876015352	0.8856843625120558	0.8647512793540955	0.7093245983123779	5.432597637176514	nan	inf
design_38	5	VKLEIEAEYSDEEGKILTIEIEAETLEDVKELTEKILKLLKELGAKLIEPVVFEDNKAKLKVLTKEKVSTVVKKLEELAKEFAKEKGINIKIKISVEENK	5.252858328176187	0.5553422611849775	0.8332056999206543	0.6772996187210083	6.046775817871094	nan	inf
design_38	6	VKVRIRAERSDKEGEIVTIRLRAERREDLERLVERLLKLLKELGAEQLEPVVFRDGEAELVFLSKIKVSELVEKLEELVREFAEETGIEIELEITVEESP	4.084905747527331	0.7192939828001228	0.8725654482841492	0.7321822643280029	5.185585021972656	nan	inf
design_38	7	VRVEIEAERSDEEGQIVTIRLRAETEEALRALVERLLALLRELGAELLEPVVFTDNEAELRVRTKRPVTEVVAALEAEVRAFAAETGATVELRVTVEADP	1.8848517130165814	0.8782871410170467	0.8846687078475952	0.7686458826065063	4.820184707641602	nan	inf
design_38	8	VNVEIEAEYSDKKGVRITIEIEADTMENVKELVEKILKLLKELGAELIKPIVFENNKAKLEVLSKIENNVLVEKLEEIVKEFAKEKNINVKLRVKVEEVE	0.6768111047486748	0.9691651012637784	0.8924084305763245	0.745781421661377	4.5312819480896	nan	inf
design_38	9	VNVEIKAEYSDKEGNRITIKLTAESMEDLKELVEKLVKKLKELGAEIIKPIKFENNEAELEILSKIKNSTLVKELEKIVKEFAKEKNINIKLEVKVEEVK	7.155882170054604	0.6250221221872401	0.7418578267097473	0.5958311557769775	8.739395141601562	nan	inf
design_38	10	VNVEIEAEYSDEEGNIIKIEIEAESLENVKKLVEKLLKKLKELGAELIKEIKFEDNKAELEVLSKIKNSELVEELEKIVREFAKETGVNVKLKIKVEKNP	4.621501696754559	0.6382428389609772	0.7737472653388977	0.6447713375091553	6.924370288848877	nan	inf
design_38	11	VKVEIDAEYSDRKGDIITIELKAETKEAAEELVDRILAKLEELGAELLEPVVFEDNEAKLTFLSKIENNTLVDALEEIVKEFAKETGINVKLKVKVEKNP	0.684214622644673	0.9680191835463391	0.8884791135787964	0.738344132900238	4.607763767242432	nan	inf
design_38	12	VNVKINAEYSDEKGYKITIKIKTEKLENVKELVEEILKELKKLGAELLEPVKFEDNEATLKVLSKIKVNTVIKKLEEIVKKFAEKTNINVELEVKVEKVE	12.258912967066172	0.23798046971483258	0.7140536308288574	0.5519291758537292	9.530467987060547	nan	inf
design_38	13	VKVKIRAERSDKRGMRVTIRLRAETREDLEALVARLLALLAELGAELTEPVEFRDGEARLTVLSRIKVSELVAALEALVREFAEETGIEVELEVEVEEVE	2.1087776311742554	0.83947542370028	0.8730611801147461	0.7442930936813354	5.267895221710205	nan	inf
design_38	14	VNVEIEAEYSDKEGYIITIEIEAETEENLKKLVEKILKKLKELGSEQLEPIEFEGNKAKMVFLSKIKVTEVIEKLEEIVKEFAKETGINVKLKVTVEEVP	0.4803663677183512	0.9832525683792191	0.9039767384529114	0.7710105180740356	3.9898858070373535	nan	inf
design_38	15	VNVKIEAEYSDKEGKIVTIELEAETEEDLKELTEKILELLKELGAEVIKEPVFEGNKATLEVLSKIPVTELVKKIEEIVKEFAKETNKNITLKITVEENP	0.7047419548769284	0.970843118848481	0.9097877144813538	0.7796035408973694	3.980574607849121	nan	inf
design_38	16	VKVEIEAEYSDEEGKKITIELKAETMEDAKKLTEEILKLLKELGAEQTEPIEFKDNEVKMVFLSKIKVKEVVDKIIELVKEFAKKTGKNIKLKIKVEETP	0.6748236115185523	0.9724705043118312	0.8965083360671997	0.7489535808563232	4.409162998199463	nan	inf
design_38	17	VKLEIEAEYSDEKGKIITLEIEAETEEDAKELTAKVLELLKELGAELLEPPVFEGNKVKLVFRSKKKVNEVVKALEELAREFAKETGKNIKIKVKVEEDP	0.9020389136248924	0.9585262527200119	0.8888053894042969	0.7288646697998047	4.713706016540527	nan	inf
design_38	18	VKVEIEAEYSDEEGMLITITLEAETLEDLKELVERILKLLEELGAELTEPIVFEGNKATLKVLSKIKNKEVVEAIEEEVKKFAKETGISIKLKIEVEKVE	0.5298369523614906	0.9800140622913486	0.8899580240249634	0.7443125247955322	4.628973484039307	nan	inf
design_38	19	VEVEIEVERSDREGEILTIELEAETLEDVRALVERILELLKELGSELLEPVVFEGGRARLVFRTKKKVTEVVEKIEELVREFAEETGIRVRLRVKVEESP	0.6907201879061321	0.9912822967971916	0.8845391869544983	0.7562245726585388	4.83635950088501	nan	inf
design_38	20	VRVEIDAELSDKKGQRITLELEADTEEAARALTAAILATLKALGAKQLEPVVFEGGRVRLVFLSTIPVNTVVAALEALVRAFAAATGITVRLRVTVEDVP	1.7754225134108006	0.9195459285596699	0.8750327825546265	0.7690247297286987	4.43075704574585	nan	inf
design_38	21	VKVKIDAEYSDEKGMRITITLKAETLENLKKLTELILKELEKLGSKVTKPIKFTDNTAEMEVLSKEEVKKVVEKLEKIVKEFAKETNINVELKIKVEKVP	4.418126819198213	0.6073026276684251	0.8273043632507324	0.6635438799858093	6.031894207000732	nan	inf
design_38	22	VKVEINAEYSDKKGEKITIELEAETMEDAKELTAKILEKLKELGAELIEEVEFEDNKVKMKILSKEEVNKIVEEIEKIVEEFAKEKGINVKLNVKVEEVK	2.8063602198701227	0.7544005661025763	0.8042083382606506	0.647965133190155	6.5368523597717285	nan	inf
design_38	23	VKVNIEAEYSDEKGYILTIELEAETMEDLKELTEKILKKLKELGAEQIEEPVFEDNKATLKFLSKEEVTKVVNALIEIVKEFAKETGKNFTMKIKVEKVE	3.2579784029866934	0.6342083374391234	0.8060203194618225	0.6820023059844971	6.486647605895996	nan	inf
design_38	24	VKVEIKAERSDEKGVTVTIELEAETMADAKELTARILALLAELGATQTTPVVFTDNKVTLTVLSTIENKTLVAALEALVKEFAKETGINVKLTIKVAATP	1.8123599890406967	0.8821967159700677	0.8266727924346924	0.7058776617050171	6.127204418182373	nan	inf
design_38	25	VNVKIEAEYSDEKGKKITIELKADTKENLEKLVEKLLKLLEELGAELLEPIVFENNKAKLVVLSKIKVKELVEKLIELVKEFAKETNINIELKIKVEEVE	4.529567958933074	0.6556742993447477	0.7850468158721924	0.6280834674835205	6.615386486053467	nan	inf
design_38	26	VNVKIKAERSDEKGMRIRIKLKAETEEAAKELTERLLKKLAELGAEQLEPVKFEEGEVEMEFLSKKPVTEVVEALEKLVKEFAKEKGINIELEVTVEKVP	2.2040222257580067	0.8317899356310744	0.8584902286529541	0.694398820400238	5.517746925354004	nan	inf
design_38	27	VKVEIEVEYSDEKGKRITIELEAETKEDLEELVKKILAKLKELGAELTEPVKFEENKATLTVLSKIKVNEVMEKLEEIVKAFAKETKKNLKLKVKVEEVE	4.669644710000472	0.6712872292749783	0.8448136448860168	0.665644645690918	5.635457515716553	nan	inf
design_38	28	VNVEIEAEYSDEEGVRLTIEIEAESLEDLKKLTEEILKLLEELGSKLLKPVKFEDNKAKLEVLSKIKNSEVVAALEKLVEKFAKETKKNIKVKVTVEKVP	4.876471623350076	0.5821732025575518	0.7933525443077087	0.6490365266799927	6.7931365966796875	nan	inf
design_38	29	VNVTINAEYSDRRGERLTITLTADTKEDVEALTAELLALLAELGAELLEPVVFTDNTATLVALLRQPATTVVAALEATVEAFAKATGKNVTLTVTVEAVP	4.480297803964586	0.6524737893475997	0.7920387387275696	0.6759253740310669	6.045262813568115	nan	inf
design_38	30	VNVEINAEYSDEKGQRLTLTLEAETEEDLKELVERLLEKLKELGAEQTEPVVFTGNKAELTFLTKKKVSEVVEALEEIVKEFAEETGKNIKLNITVEKVE	0.5574756832685772	0.9777053006980846	0.9009982943534851	0.7501714825630188	4.275543689727783	nan	inf
design_38	31	VNVKINAEYSDEEGKILTIELKAETLEDLKELVEEILKKLKELGAKLLEPVEFENNKAKLVVETKIKVSVVVEELEKIVKEFAKKKNINIELEVSVEENK	6.390196768964776	0.3972247398927071	0.7058639526367188	0.5640295147895813	10.333340644836426	nan	inf
design_39	0	AAAAAAARAAELEARLEEAMKKLEEIAEEEWSEEEQEKVEELKKKLEEGDLEEALELLKELIEEGFVREELIEAYRILMLKLGVSEEEAEKEIEELLKKV	0.5535602070326286	0.9786059087510638	0.9132071733474731	0.7636308670043945	3.740712881088257	nan	inf
design_39	1	SAAAAAAREAELDARLKEAMEKLKKEAEENYSEEFKKKVKELEKALKAGDLEKALEIAKELIKAGYVTPELVEAYRLLGLKLGKSEEEIEKEIEELLKEV	0.6958555755718863	0.9663861481910496	0.9315438866615295	0.8025292158126831	3.4753308296203613	nan	inf
design_39	2	AAAAAAAERAALEARLAAALAALREEAEATWDEATRARVAELEAALEAGRLPEALALLEALIRDGYVTPELLEAYRLVGLQLGRSPEEVEEEIAALLAEV	0.7700665213432973	0.9597087121805974	0.898848831653595	0.7733014822006226	4.055452823638916	nan	inf
design_39	3	ALEEELEEERELEERLKKSLEKLKKYAEENESEEFQKKVEELEKAIEEGDYEKALEIAKELIKEGLVREELIELYRILMKKLGYSEEEIEKEIEEILEEV	0.8412752907026904	0.95799071881792	0.8896321058273315	0.723052978515625	4.8170013427734375	nan	inf
design_39	4	AEEERRAREEALAAELKAALAALEAWAAAEADAAFRARVAELRAALAAGRLEEALKLLEELIRAGYVRPELVQAYRLLALQLGYSPEEVEARIEELLAAV	0.7071555403714931	0.9702943980589457	0.9191230535507202	0.7802990674972534	3.8116073608398438	nan	inf
design_39	5	MEAEKEAKEKALNEELEKKMEELEKWAKEEASEEFQEKVKELKKALEEGDLEKALELLEELIREGYVRPELIEAYRIVGLKLGKSEEEVEKEIEELLKEV	0.6096875542901299	0.973420498471788	0.911798357963562	0.7500032782554626	4.264035224914551	nan	inf
design_39	6	AAAAAAAAAAALAAEEAAALAALEARAAKEATPEFQAAVAELRAALAAGDLAGALALAEALIEAGYITPELLTLAALLGRRLGLAEEEIEERIAELLEAV	1.1096668502726579	0.9286487775739442	0.9098997116088867	0.7580437064170837	3.8101797103881836	nan	inf
design_39	7	AAAAAAAAAAARAAARAAALAALRAEAEATADEAFRARVEALEAALAAGDLEAALALAEELIRAGYIRPELVELYALLGRQLGLPDEEIEARIAALRAEA	1.6869012022927705	0.8530056519885869	0.8741543292999268	0.719889760017395	4.642477035522461	nan	inf
design_39	8	AAAEAAARRAALEARLRRALEELEEEAEKEASEEFRKKVEELREALERGDLERAAELLEELIREGYIRPELVEALRLVLLQLGYPEEEAEERIAKLKAEV	1.08925370857409	0.9316203257513597	0.9030814170837402	0.7608901262283325	4.19950008392334	nan	inf
design_39	9	SLAELLEEELELDEEIEEALEKLTELAEKEGSEEFREKVKQLKEALEAGDLEGALKLAEELIRAGYVTPELLELYALLGRKLGESEEEIEERIERLLEEV	7.065162768199135	0.45484968984294466	0.8593420386314392	0.7068531513214111	6.871817111968994	nan	inf
design_39	10	AAAAEEEEEEELEERLEEALERLEEEAEEEWSEEVREKVKEFKEKVEEGKLEEALELAKELIKEGYITEELVEAYRLLGKKLGYSEEEIEKEIEELKEEV	1.2398602622233075	0.905651367475558	0.9107795357704163	0.7535653114318848	3.865100622177124	nan	inf
design_39	11	SMLAEEAEEAALDAELEEAMEELREIVEEEASEEVQERVEELEEKLEAGELEEALELAEELIREGFVRPELLEAYALLMRKLGYPEEEIEERIEELLEEV	0.7325599956982449	0.9628865167517126	0.9218592643737793	0.7884311676025391	3.8320209980010986	nan	inf
design_39	12	AAAEKAAREEALRAALEAALAALEEYAEEEESEEFRELVAELREALEAGRLEEALEIAEEMIRRGLVRPELLELYRLLRLQLGYPEEEAERRLAELLAEV	0.7606716243950209	0.9651412013673744	0.935133159160614	0.8146035671234131	3.419940948486328	nan	inf
design_39	13	SAAAAAARQAALDARLEESLEKLREEAEKEWSEERKEKVEELEEALEEGRLEEALELLRELIEEGYVTPELIEAYRLVMLKLGYSEEEAEKEIEELLKSV	0.8239481696166178	0.9548311257082892	0.9321166276931763	0.8172079920768738	3.3405847549438477	nan	inf
design_39	14	SLLEELEEEKELEERIKEALKKLKEIAEKEASEEFKKKVEELEKKLEEGKYEEALELAEELIEAGYVLPELEELYRLLMKKLGYSEEEIEKRLKEIKEKV	1.0422462323595392	0.9299307871972741	0.8892501592636108	0.7150998115539551	5.173638343811035	nan	inf
design_39	15	AAAAAAAKEAALQAKLKAALKKLEEEAKKTASEEFQKKVEELKKALEAGDLEKAAELAEELIKDGYIREELIELLKILLLQLGVSEEEAEKRIEELIKEV	0.8056442714062041	0.960409940890946	0.9022969007492065	0.7385029792785645	4.13554573059082	nan	inf
design_39	16	MLEEEEEEEEELEEELEEQMKKLKEYAEKYASKEFQEEVKKLEELLKEGDLEGAAKLAEELIKKGFVRPELVKAYRLLLLKLGVSEEEAEKRIKKLLEEV	0.4197499251444508	0.987077372293313	0.9042330980300903	0.7636163234710693	4.503673553466797	nan	inf
design_39	17	AAAEREARERELEERLRRALERLEEYVEEEEDEETQEKVAELRAAIEEGDLEKALEIAEELIREGVVRPELIELYRILMEKLGYSEEEIEERIEELLEEV	0.837629073391656	0.9595814408364075	0.9454408288002014	0.8211331963539124	3.1113839149475098	nan	inf
design_39	18	AAAAKAAEEAKLDKELKEALEKLKKYAEEHASEEFKKKVEELEKALKEGNLEKALELAKELIKEGYILPELIKLYKILGKKLGKSEEEIEKEIKELIEEV	1.0814168726624782	0.9316463599155774	0.8944209218025208	0.7381957769393921	4.426608562469482	nan	inf
design_39	19	MERRKKEEEEKLEKEIEKQLEKLKKYAEKYESEEFKKKVEELEKKLEEGNYEEALELLEELIEDGYVREELIELYRLLMLKLGYSEEEAEKRIEELLKKV	0.9566138084285266	0.944593578009486	0.8833300471305847	0.7277183532714844	5.278802871704102	nan	inf
design_39	20	MLEELLKEEQELEEELEEQLEKLKERAEEEGDEEFKEMVKELEEALEAGKLEEALELLEELIRKGYVLPELVEAYRLVMLKLGYSEEEAEKRIEELLKEV	0.7477820814556551	0.9646066796622788	0.9055259227752686	0.7317960262298584	4.645987510681152	nan	inf
design_39	21	SAALEKKEKEELEKEIEEALKKLKEIVEKEGSEEIKKKVEELEKKLKEGNYKEALELAEELIKKGYIIPELIKLYELLGKKLGYSEEEIEKRIEKLIKEV	1.0554173101375786	0.9267716559338883	0.9120830297470093	0.7579648494720459	4.357203006744385	nan	inf
design_39	22	AAAARAAEEEALDAELAEQMAKLKKYAEKEASPEFQKKVKELEAALKAGDYEKALEILKELIKEGYIRPELIAAYRILGLKLGYSEEEIEKEIEKLIKEV	0.6909879385120608	0.9713135021599267	0.8928463459014893	0.7229862809181213	4.512556076049805	nan	inf
design_39	23	MEEEEEEKEEELEKELEEKLKKLEEIAEKEESEEFKELVEKLKKAIEEGNYEEALKLLKELIKKGYVREELLEAYRLLMLKLGKSEEEAEKEIEELLKEV	0.7783472431290163	0.9624684415246503	0.9036737680435181	0.7336673736572266	4.393980026245117	nan	inf
design_39	24	SMAEEEKRKKELEEKLKKNLEKLKKEAEENGSEEFQEKVKELEEALEKGDYEKALKILKELIKSGYVKPELIEMYKLLMLKLGYSEEEAEKEIKKLLEEV	0.747904058503618	0.9612142784808014	0.9122759699821472	0.7643091082572937	4.116361141204834	nan	inf
design_39	25	AAAAAAAEQAALDAALEEALAALREEAEKTASEEFRKKVAELEAALKAGDLEKALEITKELIKEGYVLPELIELYRLLGRKLGMSEEEIEKEIEELLKEV	0.8542773113991735	0.9540551110717453	0.9124127626419067	0.7541386485099792	3.860886573791504	nan	inf
design_39	26	MKKEEEEEKKKLEEELKKNMEKLKKYVEKEASEEIKKKVKELEEKLKKGEYKEALELTEELIKEGYIKPELINLYKLLMKKLGYSDEEIEKRIKELIEKV	0.9158266591346643	0.9451896907117484	0.9142928123474121	0.7642527222633362	4.261300086975098	nan	inf
design_39	27	SLAELLEQLEQLDKEIKEQLEKLKEIAEKEESEEFRKKVKELEELLEKGDLEGAKELAEELIRQGYVREELLELLRLLMLKLGLSEEEADERIEELLEEV	0.7732788370260429	0.9638964269273516	0.9325834512710571	0.8012473583221436	3.6038706302642822	nan	inf
design_39	28	MAALEEAEEEELEERLEESLKKLKEEAEKEASEEFKEKVKELIAAVEAGDLEKAYELAKELIKEGYVRPELLEAYRLLGLKLGKSEEEIEKEIEELLEEV	0.9553332842824629	0.9399561578457337	0.838282585144043	0.6226309537887573	6.669751167297363	nan	inf
design_39	29	SMEELEKEEEELEKKLEEAMKKLEEIAKKYASEEFQKKVEELKKALEEGNLEKAKELAKELIKEGYILPELIELLKLLMLKLGVSPEEAEKEIEELIKEV	0.49971574340011804	0.9818566198014789	0.9271500706672668	0.7897107601165771	3.7182812690734863	nan	inf
design_39	30	MAELREEEEEELEERIEEALEKLKEKAEKEASEEFKKKVEELEEKLEEGDLEAARELLEKLIKEGYITPELIELYRLVGKKLGLSEEEIEKRIKELIEEV	1.3694515549946265	0.8923519472735357	0.8828442096710205	0.6902403831481934	5.308349132537842	nan	inf
design_39	31	SLAAALAERAALEAALAAALAALRAWAEETASPEFQARVAALEAALEAGDLATALELAEELIRAGEVRPELLEAYRLLGRQLGYPEEEIEARIAALLEAV	0.7329830567607452	0.9633375740551051	0.9021053910255432	0.7551660537719727	4.2381486892700195	nan	inf
design_4	0	SSLLEEKKRLLEEKKEKELLEELVEKLIKELGLEEEFEEWKKLSELDRELKILKKILDYLEKESGKKVEIEVKNKEDEIEALKKAVLELLEEKEKEKLEK	8.060801959669256	0.2603029528807058	0.8013807535171509	0.5207491517066956	11.448874473571777	nan	inf
design_4	1	SLLKLLEELKKKEEEKKKLLEELIKELIEKEGIEEELEEWKKLSEKERKLKILKRILEELEKKTGKKVEIKKTNLEDEIEELEKAILELLEELKKKEKEE	7.000108071319752	0.5421544797390687	0.7232697010040283	0.5100871324539185	11.813023567199707	nan	inf
design_4	2	GLLKLLLEKLKEEKEEKKELEELIEKLIKELGLQEEFEEWEKLSPEERELKLLKKILEYLEKLTGKKTEIKKTSLEDEIKEIKKKNKELLKELKEAEKAA	7.5723877434944935	0.533615729692233	0.7480148673057556	0.5698493719100952	9.635331153869629	nan	inf
design_4	3	SLLEELLEEEEEEEEEEELLEELVEKLIEELGTEELIEEWKELSPEERKLKLLRLILEYLEEESGKEIEIEKTSLEDEIEALEKAVLELLEEKEEEEEAE	6.020076708214308	0.6050519336840112	0.700363039970398	0.515878438949585	11.282093048095703	nan	inf
design_4	4	SLLELLKELEEEEEEEEKLLEELIKKLIEEENLEELFEEFKKLSPLDRKLKILRIILEHLEKITGVKTEIKKTSKEDEIEAIKKKVLELLEKLEKAKKEA	6.489728073464	0.5907193869036739	0.7956791520118713	0.6349611282348633	7.569480895996094	nan	inf
design_4	5	ALLAALLAALAAAAARAAALAAAIAALIAEEGTEPLFAELAKLPPEERRLAELELILARREKESGRTTEIEETDLAGRIEALAAANAALAAAAAAAAAAA	12.962200856238839	0.185994322740097	0.5795724391937256	0.35705649852752686	15.365646362304688	nan	inf
design_4	6	SLLKELLEKKKEEEEEKKELEESIKKLIEEKGIEELIEEFKKKSPLERELEIEKLILEELEKKTGKKTTIKVTSKEDEIEAVRKANRELRKELKEKEKKA	22.072353602880252	0.10405917061629202	0.7525753378868103	0.300208181142807	17.545087814331055	nan	inf
design_4	7	MLAELKKLEEEEKKKEEKELKEAIEKLIKEEGLEEEFEEWKKLSEGERKLKIETKILEKLEKKTGETVTVTKTSLEDEIKAIKKANKELRKKIEEEEKKK	11.065832399712926	0.22475472524833318	0.6963275671005249	0.31127873063087463	16.50232696533203	nan	inf
design_4	8	MEEEEEEEEEEEEEEEEEEFEELVEELIKEDGLEEEFEEWKELPEEERKLKLLRRILERLEEETGEEVEIEKTSLEDEIEAIEEAVLELLEELEEEELAE	4.851829174428603	0.4733653108527771	0.8306365609169006	0.5957190990447998	8.540229797363281	nan	inf
design_4	9	LLLLELLLELLEKLLNELLLKKLIEKLIKEYGWEEEFEEWKKLSPEERKLKILTKILEVLEKESGETIEIKETSLEDKIEAIEKAVRELILKQLKEKLLA	4.387374285108284	0.611516699614522	0.6715518832206726	0.4940038323402405	10.69813346862793	nan	inf
design_4	10	SLEELLEELELEREEKERLFKEALEKLIKEEGLEEEFKEWEKLSPEERRLRKLELILKKLEKESGKKTEIKETSLEDKIAEIEKAVLELLKEKEKKEKEE	7.716492595428352	0.27637990095873666	0.8231117725372314	0.5070533752441406	10.457548141479492	nan	inf
design_4	11	EELLEELEEAEEEKEEKERLEEAIKKLIEEEGLEEEFEEWEKLPEEERKLKVLTRILEKLEKESGEKTTIEVTNLEDEIEAILKKVKELLEKKEKKKKEE	6.778940618226402	0.6228743954013498	0.8502363562583923	0.6746907234191895	5.758201599121094	nan	inf
design_4	12	ALLAELRAELERRREREERLKRLIEELIEEDGIEEEIEEWKKLSPGERRLKILERILKKLEEESGLTVTIEETNLEGKIEAIEEAVEELLERKERREEEA	2.1131246220748223	0.7720212802096511	0.6534674167633057	0.38193750381469727	13.331618309020996	nan	inf
design_4	13	SLAALLAALEKEKEEEEKLLEELIKELIEKEGIEEKLEEWKKLPKEERELKILELILKRLEKITGKKVEIKEKSLEDKIEAIKKKVLELLKELEEKKKKE	6.598702589175809	0.6239623638777692	0.7682040333747864	0.5794332027435303	8.464827537536621	nan	inf
design_4	14	SLEEELEEEEEEEEEREEELEEQIEELIEEEGLEEEIERLEELPELERRLALLRRILDRLEEETGVETEIEVENLEDEIEALEEANEELLEELEKEEAEE	21.263297923149047	0.06289582826836917	0.7449453473091125	0.34970343112945557	16.51392364501953	nan	inf
design_4	15	SLKKKLEEKKKKEEEEKELLEKAIKELIEKDGLEPLFEEWKKLSKEDRELKLLKTILEKLEKESGKKIEIKKTNKKDEIEEIKKANLELKEEFKKKKEEE	5.045411813356781	0.4395932974553121	0.8037564158439636	0.4928312301635742	10.6246976852417	nan	inf
design_4	16	GLEELLRRREEEREEEEERLRRLEEELRRRYGTEEEFAAWEELPPEERELARLRRILAVLEERTGETVEVERTSLEDEIAALRRAVRELLERLEREERER	2.0109609246522466	0.8056391847146375	0.8194379806518555	0.5931204557418823	9.010490417480469	nan	inf
design_4	17	ALLEELLEELAEKLEEEEELEEAIKELIEKEGLEEEFEEWEKLSPLERKLEILRRILEELEKETGKKVEIKKTSLEDEIEALLEANRELREELEKKKLEE	8.051841958315947	0.508356394456639	0.7266578674316406	0.527023434638977	9.414559364318848	nan	inf
design_4	18	SLAEELAEEEEEEEEEEKLLEELIEKLIKEEGLEEKFKEWEKLSPLERELKILKLILEKLEKESGKKVEIEKTSLEDEIEKIKEAVKELLEEKKKKEEES	2.073915616068476	0.7959976862373465	0.78407883644104	0.5561895966529846	9.274868965148926	nan	inf
design_4	19	SEEEEEKEEEEEEEEEEEELEELIEELIEEEGLEEEFEEWKELSEEERELLILKKILERLEKKSGEKTEIEKTSLEDEIEKIKEKVEELLEKEEEEEKEK	14.152236759482212	0.1917096266702198	0.6085938215255737	0.37590309977531433	14.149453163146973	nan	inf
design_4	20	AALLAAALAALAAAAEAALEAALVAELIEKDGLEAEVEEWAALPPGERELALRRRILEKLEEETGETVTIERTDLEGEIAALRAANLELLARLAERELLA	10.117824729087243	0.27480227402990914	0.6815664768218994	0.36063235998153687	14.304986000061035	nan	inf
design_4	21	MLLALLLALLAARLARAAALAAAEAALVAEDGLEPEVEAWAALPPLERRLELLTRILAKLEAESGRTVEIEETSPEGRVAAVEAAVEALLAARAAAAAAA	3.3731540516002423	0.6741264168788905	0.6336806416511536	0.3585740923881531	14.59086799621582	nan	inf
design_4	22	SLKEELEKLEREKEEREERLEELLEELIEELGIEEEFEEWAKLPPAERRLKELRLILEYLEEKTGEKVEIEVESLEDEIAALEEAVEELLEKLEKEEKEE	7.766136508062257	0.2682666564324159	0.8702496290206909	0.570026159286499	8.936358451843262	nan	inf
design_4	23	MLEELLKEKEEEEEEEKKILEELIEKLIKEEGIEEEIEEWKKLSPLEREKKLLTLILEKLEKESGKKTEIEVTSLEDEIAAIKKKVLELLKEKEEKKKKE	1.8258723569637652	0.8262840810717791	0.7377777099609375	0.5075197219848633	10.157917022705078	nan	inf
design_4	24	LLLELLRLLELEREEEELLREELLEELIEEEGIEEEFEAWKKLPELERRKAELSLILERLEKITGKKTEVTETSLEDEIEALEEKVLELLEELEEEEEEK	7.470761002882148	0.4704060040007909	0.6170197129249573	0.4227684438228607	12.555521965026855	nan	inf
design_4	25	MEEEEEERRRREREEEKRLLEEEIEKLIKEEGLEEEFKEWEKLSPLDRELKLLTKILERLEKITGEKVEIKKTSKEDEIRAIKEKVKELRKKLEKKKEEE	1.5100454807906984	0.8784126941682818	0.8232795000076294	0.5690323114395142	8.68687629699707	nan	inf
design_4	26	SLLEKKLKEEEEKKKEKELLEKLIEELIKEEGLEELFEELKKLPELERKLALLTIILEKLEKESGKKVEIEKKNLEDEIEEIEKAVKELLEEKKKEEEEK	2.5645033183787875	0.7256654707760538	0.7988402247428894	0.5351481437683105	9.927568435668945	nan	inf
design_4	27	LLLLLLLLKLLQEILEKLLLELQIKKLIEELGIEEEIEEWKKLSPGERELKILQLILDYLEKLTGKTITIKETSLEDKIKALKKANLELISEILKKLLES	6.319910770795522	0.3977696939123289	0.63194739818573	0.3332013189792633	14.992926597595215	nan	inf
design_4	28	ALAAALAAAAAAAAAEAALLEALKAALIAELGLEEEFEAWKELSPLERELKELRLILEHLEKITGRTVEIERTSLEDEIAAVREAVLALLAELAAAAAAA	1.0118095966931826	0.9362127563345211	0.7889603972434998	0.5991275310516357	7.842060089111328	nan	inf
design_4	29	LPLLLLLEELEEEEEEEELLEELIEELIEEEGLEEEFEEWEKLPEEERELKILRRILERLEEESGEETEIEVENLEDEIEAIKEAVLELLEEKEEEEEEE	6.823315242207335	0.6291726189986554	0.7142770290374756	0.5618048906326294	9.43905258178711	nan	inf
design_4	30	SLEELLKEEEEEEEEEEEIFEELIEELIKEEGLEPEVEEWKKLSKEERELKLLKTILEKLEKESGKKVEIKKESLEDEIKAIKEAVLELLEEKEKKKEEE	4.3152602667078925	0.5220634008505946	0.7529631853103638	0.5242368578910828	10.799515724182129	nan	inf
design_4	31	MEEEEEEEEEEEEEEEEEELEEEIEKLIKEEGLEEEFKEWEKLSPLERELKKLQTILDYLEKKTGKKVEIKETSLEDKIEALKKKVKELKKEIEEKEKKA	3.0350804080258396	0.6902574446481008	0.824062168598175	0.6109720468521118	7.487548828125	nan	inf
design_40	0	LAAALAALAALLAALAAAVAAAAAALVAATTGDAALRAALTVLLLGLALLALSPALAAALAALAAALAALPAVAAALAAAAAALAAALAAAAAAAAAAAA	26.481511066529663	0.04047516913181352	0.6766873598098755	0.37866413593292236	15.203527450561523	nan	inf
design_40	1	AAAALAALLAFLARLAAEVTKEVTKIVSATTGDAALAIALAVYLLVERLRALSPALAAALAALALALSVLPAVAALLAAALALLAAYRAALAAAAAAAAA	9.233567915196897	0.22167852227441615	0.6402838230133057	0.3902496099472046	13.383793830871582	nan	inf
design_40	2	AAAAAAATAARLAALLAAAAAEVAALVAATTGNPALARALLVARVLLALAAEDPALAAALAAALAAAAADPAVAAALAELAALLAAFAAALAALAAALAA	11.481216834912372	0.1763952021706863	0.616019606590271	0.3688153028488159	13.060932159423828	nan	inf
design_40	3	MEEALKEELAYLAALAAEVLAETTAIVSATTGNPLLALALAVAAFLARLWAESPKLAAKLLATALALASLPAVRLALLLVLLLLAAFAAYLAALAAELAA	11.469346462054236	0.21202083225918705	0.6772312521934509	0.4990905225276947	10.097298622131348	nan	inf
design_40	4	AAAALAALAALLLALAAAVAALTAALVAATTGDAALALALGVLLLLLALAALSPALAAALLAALLALASLPAAAAALAALAAALAAALAAAAEAAAAAAA	17.827534424093102	0.1522984734002303	0.6021382808685303	0.40065819025039673	13.11732292175293	nan	inf
design_40	5	AAAALAALLAGLAALAAAVTAAATALVDATTGNPLLRAALTVALLLAATAALSPALAAALLALALALAALPAAAAALAAVLALLAAAAAAAAEALAALLA	16.39584110235313	0.08732094744323377	0.6208420991897583	0.3499496579170227	14.910120010375977	nan	inf
design_40	6	LAAALAALAALLAAIAAAAAAAATAAVTATTGNPLLAVALTVAAILAALAAASPALAAALLAALAAAAALPAAAAALAVAAALLAAAVAAAAALAAAAAA	17.95093671753858	0.08910034122492083	0.6462227702140808	0.37636512517929077	14.576955795288086	nan	inf
design_40	7	AAAAAAAALAALAALAAAVTAAATAVVTAATGDAALRDAATVAAILAALAAASPAAAAALLALAAALAKDPAVAAALAAAAAALAAFLAAAAAAAAALAA	15.559956072965578	0.11957761679205602	0.5707558393478394	0.3728680908679962	14.06692886352539	nan	inf
design_40	8	AAAAAAAAAAALAALAAAALALTTAIVTATTGNPLLALALFVVLLALALLAASPALAAAVAAALLAAAGDPAVAAALAAVAALIAAFLALALALLALLLA	7.716629637861962	0.2943197961807424	0.6549271941184998	0.3924466073513031	12.046353340148926	nan	inf
design_40	9	LLLLLLALLLLLALLGLLVAAAAAALVAALTGDPLLALALTVALFALLVFLLSPALFLALLGLALLLASDPAAAAALAAVLALLAAAAAALAALAAAAAA	15.717203409177904	0.11866851722871832	0.6998978853225708	0.40837162733078003	11.595820426940918	nan	inf
design_40	10	MEKELEELLKKLKEIAEEVYAETTAEVTATTGNEALRRARFVARFLERLYKESPELFEKLLALAAELASDPEVAAALAEVAALLAAYLAAKAAAAAAAAA	3.1698307533002055	0.6684594114288275	0.7039108276367188	0.5126663446426392	11.16136646270752	nan	inf
design_40	11	AAAAAAAVAAALAALAAAVDAAAAALVDATTGNAELRDALTILAFLLALAAASPALAAALLEAALALYSDPEAKKALEETLKKLAAAAALLAALAAAAAA	13.752401446394217	0.16615599113932192	0.6237853169441223	0.4053642153739929	11.68471908569336	nan	inf
design_40	12	LEELIKKLLEFLLEIDKKVYEKTRKIVTKTTKNKELEIMLHVYLVLEELYKLNKKLFLLLLKLLLLLSSDPEVKKLLEEIKELLKKYKEYLKKLKEELEK	5.774803259013339	0.41029352877264996	0.6210455894470215	0.3880344033241272	12.998955726623535	nan	inf
design_40	13	LAALLAAVLALLAAIAAIAFKITFALVSALTGNLLLFIALFIALVLVLLYLLSPTLFLALLLLALLLLVDPLVALLLLLVVLLLLGFLLLLLLLLLLLLS	17.70040050536764	0.09320835059156864	0.6646668910980225	0.36951082944869995	14.283363342285156	nan	inf
design_40	14	LLLALLALLLGLLLLALIAALLTLAVVSALTGNPLLALALTIVLIAVLTLLLSPSLALALALLALLLSVDPLVALLLALALALAAFALLLALLALLLALA	16.918763079234584	0.1526636222136475	0.7599076628684998	0.5410136580467224	7.510784149169922	nan	inf
design_40	15	LAAALAALLARLAAIAAAVRAEADAAVAATTGNAALRDALEVAALLARLAAESPALAAALLALAAALAADPAAAAALARVAALLAAFAAAAAAALAAAAA	10.240940576102496	0.18846423732073775	0.5988379716873169	0.34451112151145935	15.270390510559082	nan	inf
design_40	16	AAAAAAALAAALAAILAAVAAATAAVVAAATGNPALAAAALVAAVLAALAAADPALAAALAALAAALAVLPAVAAALAAVAALLAAFAAAAAAALAAALA	11.325934262680171	0.17789971484253253	0.6175320148468018	0.3784514367580414	14.168740272521973	nan	inf
design_40	17	AEAAAAALAARLAELAARVAAATAAAVAATTGDPLLALAAAVAAFLAALAAEDPELAAALLAAAAAAAADPAAAAALAAAAALLAAALAALAAALAAALA	16.967322183777807	0.13273139244455298	0.5950143337249756	0.3806968033313751	13.338106155395508	nan	inf
design_40	18	MLALLLAVLLYLLLILLKVLAIGLAIVTATTGNVALLIALTVLLILLVLAAESPLLFLALLALAAALLVDPAAAAAAAAVAALVAAAIATLAALLAALAA	17.965412564560566	0.10041748501405857	0.621397078037262	0.3556976616382599	14.370159149169922	nan	inf
design_40	19	LAALLAALLARLAALAAEVRARATALVSATTGNEALREALFVAELLRELYKRSPLLFLALLLLALLLAKLPAVAALLARTAALLAAFEALAAEAAAAAAA	13.077837398379684	0.15537533344277538	0.6447997093200684	0.32246795296669006	15.860663414001465	nan	inf
design_40	20	AAAALAALAALLAALAAAVDAAATALVAATTGDEALRRRLAVAALAAATAALSPALAAALAAAAAAAAADPAVAAALAEVAAAAAAFAAALAALAAAAAA	8.868694220204523	0.250172783873248	0.6213741302490234	0.47605642676353455	10.400728225708008	nan	inf
design_40	21	LLALLAAVLALLAAIAAAVAAATAALVSATTGNAALAVALAVYAFLVTLYALSPLLALAILALALLLASLPEVAALLAEVLARLAAFVAALLAAAAAALA	10.919160591600553	0.17225091377979138	0.642193615436554	0.3845665752887726	12.812638282775879	nan	inf
design_40	22	LLLLLLLVLLLLLLLALAVLLATALLVAATTGDPLLAVALAVALFFVALWLLSPLLALALLLLALALAVLPAAAAALAATAALLAAFAALLAALAAAAAA	25.86460281213616	0.04655434668001036	0.8268117904663086	0.5197821855545044	9.188037872314453	nan	inf
design_40	23	MLLLLLLVLLLLALIGAVVLAIGTAIVTATTGNLLLLIALTVYLFFLVLYLLSPLLFLAILALALLLSVLPAVRLLLILVVLLLLLFLLILLLVLLLLLA	10.290335278546328	0.168107224796434	0.6577285528182983	0.4498404860496521	11.165692329406738	nan	inf
design_40	24	SMEELEKIIKYLLEILKKVEEKSDKIVSATTGNEKLKIALTVYLVLKELKKESKELFEKILKLAKELSKLPEVKKLLEEVKKLLEYYEEYLKKLKEEKEK	3.92835673358537	0.5215071873373337	0.6130999326705933	0.3694855570793152	13.521140098571777	nan	inf
design_40	25	AAAAAAATAAALAALAAAVAAAAAALVAALTGDAALRAALAVLALLLALLAASPALAAALLAAAAAAAADPAVAAALAAVAALLAAALATLAALAALAAA	14.420830431590304	0.13980147729001124	0.5915215611457825	0.3986389636993408	13.596096992492676	nan	inf
design_40	26	AAALLAAVAAFLAAVLAAVTAISLFVVTKFTGNLLLFIAATIVLIAVVLYAISPALAAALLAAAAALAVLPAAAAALALAAALAAAFILLAILALLLALL	17.100912912196847	0.1068953663772694	0.593758761882782	0.35216644406318665	14.21364974975586	nan	inf
design_40	27	LAALLAALLAALAALLAAVAALTTAIVSATTGDPALAVALTIALVLLATLAASPALAAALAALALALAPLPAVAALLAAVAAALAAFLAALAAALAALLA	14.997077920627314	0.13268310314557605	0.6308109760284424	0.375247061252594	13.5328369140625	nan	inf
design_40	28	LLALLAAVLARLAEILAAVRAAATALVDATTGDAALRRRLTVAAVLATLLAESPLLALALAALLLLLAADPAVAAALAELLARLAAFLAAAAAAAAAAAA	10.36691733471	0.21529302694926492	0.6455010175704956	0.3595588207244873	14.553112030029297	nan	inf
design_40	29	LAAALAATLALLAAVGLAVLTLTLLVVTRLTGNLLLALALAVVLFLVVLYLLSPALFAALLEAALALASLPLARALLLLVLLLVLAFLLGLALLLLLLLS	15.865655661510921	0.14072565719129337	0.6777698993682861	0.4055076241493225	13.437209129333496	nan	inf
design_40	30	AAAALAALLALLAAVLAAALALTLALVTATTGNLALAVALTVALVALALLALSPALAAALLALALALAVLPLVRAALALVLALLAAFLAALAALAALAAA	23.51409778083974	0.06990919866590838	0.6626244783401489	0.4160168766975403	12.45497989654541	nan	inf
design_40	31	MEAELAELAAKLAAIAAEVTALATALVTATTGNEALRVALTVALVLERLRAESPELFERLRALLEELRADPAVAALVEELEARLAAFRALLLAALAAALA	10.34492103515666	0.2235955353739295	0.6639865040779114	0.3793622553348541	13.96368408203125	nan	inf
design_41	0	MEEEKKKLFLIYLTKKFYEVYKEMKKDKSVTEEELIKKLEEVEKELEENREEVLAYAEKNKEKLLEYIEKNKKEIIETLEEIYKKTKKEIYKELLELAKK	0.9688874760844548	0.9381147548633656	0.9198580980300903	0.8023498058319092	3.5317022800445557	nan	inf
design_41	1	MAEEEELLFLKYLTLEIYKVVKEAEKDKSMTEEELIEKIEKKVEELEKNREEVLKYARENEEEINKYLEENKEEFIKVMEELYKKTKKEIFKKLLELLKK	0.5294420920778091	0.9797316651240443	0.9137791395187378	0.7757368087768555	3.8502886295318604	nan	inf
design_41	2	MEEEEKLLFLKYLTKKLYEVVKEMKADKSVTEEELIKKIEETIKEIEENKEEVLEYAKENKEEILEYLEKNKEEFIKVMKELYEKTGKEIYKELLELLEK	4.128092062015343	0.7223444754474024	0.8651379346847534	0.7402117848396301	4.7314043045043945	nan	inf
design_41	3	SAEEEEQLFLMYKTYEIYKVVKEAKKDKSVTEEELIEAIKKTEEELEKNKEEVLEYAKKNLEEIKKYIEENKEEIIKTLKELYKKTKKEIYKKLLEMAEK	13.896077521526975	0.157430509869875	0.9279484152793884	0.6239418983459473	6.872617721557617	nan	inf
design_41	4	MKEEEEELFLKYLTKALYEVVEEAEADPSVTEEELIERVEEKIEELKENKEEVLEYAKKNKEEIEKYLKENKEKIEKVMKELLEKTGKEIYAKLLEMIKK	4.168823354986012	0.7209236550466654	0.8794676661491394	0.7505359053611755	4.556341171264648	nan	inf
design_41	5	MEEEKKKLYLLYLTKKIYEVVKEAKKDKSITEEELIKRIEETIKEIEENKEEYLEYAEENLEEILEYIEKNKEEIIKILEELYKKTGKEIFKELLKLAKE	0.6736501046192602	0.9680370085441357	0.927172064781189	0.81263267993927	3.4249279499053955	nan	inf
design_41	6	MEKEEEELFLKYKTLKLYEKYKEAKADPSVTKEELIAALLKLLEEIEKNREEVLEEAKKNEKEINEYLEKNKEEIEKVLEEIYEETGLEIYKKLLEMIKK	0.7593327656447664	0.9601717517806077	0.9113264083862305	0.7716845273971558	3.834688663482666	nan	inf
design_41	7	SEKEEEELFLLILTKKIYETVKEMKKDKSVTEEEKIKKVKELIEELKKNKEEYLKYAKENKEEILKYLEENKEEVEKTLEELYKKTGEELFKKLLELIKK	0.6088679372350537	0.9735317970668698	0.9365009665489197	0.8256384134292603	3.1711339950561523	nan	inf
design_41	8	MEEEEKKLFLLYLTKKIYEKVKEAEKDKSITEEEKIKLLKELIEEIKKNKEEVLKEAKKNKEEIEKYIEENKEEIIKVLKEIYEKTGLEIYKELLELAEK	0.9246505532108181	0.9677021998234605	0.9178287982940674	0.7979690432548523	3.6790287494659424	nan	inf
design_41	9	SEAEEKELFLLYKTYEIYKVVQEAKKDASVTEEELLKAVKEKLEELEKNREEVLKYAKENLEEILSYIEKNREEIKKVLKELAEKTGLPIYKELLELVEK	0.6508798560598327	0.9702999015921699	0.949846088886261	0.8439898490905762	2.778346300125122	nan	inf
design_41	10	SAKEEELLYLKILTKKLYEVYKEMKKDKSVTEEEKIEKLKETIEELEKNREEYLEYGKKNEEEINEYIEKNKEDIKEIMKEIYEKTGLEIYKELLELIEK	0.5522276123768044	0.9779052539489902	0.9165802001953125	0.8002676963806152	3.5333251953125	nan	inf
design_41	11	MEEEEEKLFLLYLTKKLYEVYKEMKKDKSVTEEELIKKIKETVEELEKNREEVLEYAKKNKEEILSYLEKNKEDIIKVMEELYEKTKEELFKKLLELMKK	0.5490548184810302	0.9783970431981335	0.9377784729003906	0.8249017596244812	3.2488365173339844	nan	inf
design_41	12	SSEEEKELFLEYLTLKIHEVVKEAKADKSVTEEELIKRVEETVEEIEKNKEEVLKYAKKNKEEIEKYIEENKEEIIKTLKELAEKTGKEIFKELLKLAEK	0.8510152937570309	0.9652724242366453	0.9250592589378357	0.8088963031768799	3.4031991958618164	nan	inf
design_41	13	SAEKEKKLFLLYKTYELYKLYKEAEKDKSVTEEELIEALKKKLEELEKNKEEVLEYTKKNLEEILKYIEKNKEEIIKVLKEIYEKTKLEIYKELLELAES	8.559980754526896	0.43690964332458493	0.8907197117805481	0.6972144842147827	5.46697473526001	nan	inf
design_41	14	MKEEEEKLYLIYLTVKIYEEVKKAEKDKSITEEELIKRLEELIKEIEKNKEEVLEYTKKNKEELLKYIEENKEEIIKILEEIYKKTKKEIYLKLLKLVKE	1.1232048883762376	0.9491305014843973	0.9375946521759033	0.8336931467056274	3.3656158447265625	nan	inf
design_41	15	AAAEEKELFLLYLTYELYEVYKEAEKDKSMTEEELIKKLKEKIEELEKNKEEVLEYTKKNLEEIKAYIEKNKEEIEKVLKEIYEKTGLEIYKELLELIKK	0.732319065266264	0.9627337197767403	0.9315761923789978	0.8159549236297607	3.2297451496124268	nan	inf
design_41	16	MKEEEEKLLLLYKTYKIHEVVKKYKKDKSVTEEELIKAIKETLEEIEKNREEVLEYAKKNLEEILSYLKENKEDIIKDLEELYEKTKLPILAKMLELMKE	0.5770116471662605	0.9760201172801647	0.9259377717971802	0.8147896528244019	3.5027554035186768	nan	inf
design_41	17	SMEEEEKLYLLYLLKKIYEKYKEMKKDKSVTEEELIKALEELIKEIEENREEVLKYAKENKEEILEYIEKNKEEYIEIMEEIYKKTKLEIYKKLLELLKK	1.4773296162021847	0.9465701690389272	0.949565589427948	0.8422571420669556	2.882211685180664	nan	inf
design_41	18	MEEKKRELYLLYLLKKLYEVYKKYKEDKSVTEEELIKAIEKTIEEIEKNREEVLKYTEKNLEEIKEYIEKNKEEIIKILKELYEKTKREIYKELLELAEK	0.9394878953699023	0.9410338122452476	0.9027897715568542	0.778552770614624	4.051288604736328	nan	inf
design_41	19	SSEEEKQLYLEYLTYEIYKVYEEMKKDKSVTEEQLIKKIEEKIKEIEKNKEEVLEYAKKNREEIKKYIEENREKIKEVMEELYKKTKKEIYKELLEMIEK	0.8599391529415809	0.9642052500607199	0.938391387462616	0.8308709859848022	3.2034735679626465	nan	inf
design_41	20	MEEEEEKLYLLYLTKKLYEVVQEGKADKSTTEEELIARVLETIKELEENREEVLEEAKKNLEEIKEYLEKNREEIIKTLEELYEKTKLEIYLKLLELMKE	14.415874929578802	0.1586458104174064	0.9048118591308594	0.5749382972717285	7.945540428161621	nan	inf
design_41	21	SAAEDRLLFLKYTTYELYKVVKEAEEDESVTEEELIERVKKTLEELEKNREEVLEYARKNKEELDAYIEKNKEEIEKVLKELYEKTKLEIYKELLELVKK	0.5489662715579814	0.9784820425905546	0.937737762928009	0.8211753368377686	3.062469482421875	nan	inf
design_41	22	SSEEEEKLLLLYKIYELYKVKKEMEKDKSVTEEELIEKIKKTLEEIEKNKEEYLKYAKENLEEILKYIEKNKEEIEKIMEELYKKTKLEIYKKLLELIKK	0.8320116796393232	0.9524784737976476	0.9098896384239197	0.7909479141235352	3.770495891571045	nan	inf
design_41	23	MEEEEEELYLLYLTYELHKVVEEMKKDKSVTKEELIKKIEETIKELEENREEVLEYAKKNKEEILEYLEKNKEEIIEDMEELYEETGKEIYKKLLELLKK	0.6369175446696003	0.9713735623325741	0.9328717589378357	0.8155368566513062	3.2795326709747314	nan	inf
design_41	24	SEEEEKKLFLKYKTYKLYEVYKEMEKDKSVTKEELIEKLKETLKELEENKEEVLEEAKKNKEEIEKYIKENKEEIEKIMEEIYKETKLEIYKELLELIKK	0.792499698191675	0.956734765798372	0.928587794303894	0.809910237789154	3.3303511142730713	nan	inf
design_41	25	SSKEEEELFLLYLIKKIYEKYKEAKKDKSMTEEEKLKLLEELEEEMEKNKEEVLEYAKENKEEILKYIEENKEEIIKTLEEIYKKTGKEIYKKLLELIKK	0.8761429134978076	0.964107177450279	0.9416414499282837	0.8386048674583435	3.075106143951416	nan	inf
design_41	26	MEKEKEELYLLYLAKELHLIVKEAKEDKSVTEEELIKKIKEKIEELEENKEEVLKYTKENLEEIKEYIEKNKEDIIKDLEELYKKTGLEIYKKLLELMKK	0.6123729377239778	0.9731619402048977	0.9271931052207947	0.8017563223838806	3.3923182487487793	nan	inf
design_41	27	MEEEEKELFLLYLTYEIYKVVKEAEADESVTEEELIERILKKVEELEKNKEEVLKYAKENKEEILAYIEKNKEEFIEVMERLYKKTGLPIFKELLELLKK	0.97163558567091	0.9625006771802785	0.9179871678352356	0.7805633544921875	3.5225419998168945	nan	inf
design_41	28	SAAEEEYLYLLYLAKKLHEVVQKGKADKSMTEEELLAELEATVEEIEENREEVLEEAKENLEEILEYLEKNKEEIIKDLEEIYKKTGKEIYKKLLELAKS	0.5530493501444439	0.9778875318812226	0.9485090970993042	0.8338179588317871	2.751204252243042	nan	inf
design_41	29	MEEEEELLYLKYLTLKLYETYQKGKADPSVTEEELEAALLELIEEIEENREEVLEEAKENEEEINKYLEENKEEIIKVMEEIYKKLGLEIYKKLLDLLKK	4.237536458208202	0.7012891036799449	0.8664815425872803	0.7466675043106079	6.071284770965576	nan	inf
design_41	30	EEAERELLFLEYVTKKIYETVKEAEADPSVTEEELIERIKETLEWLEENREEVLAYAKENREEIRAYLEENREDIIATMERLYQKTGLPIYAKLLALAKA	0.4506884488209358	0.9851499946903053	0.9351073503494263	0.8193826675415039	3.031477212905884	nan	inf
design_41	31	MEEEKKELLLKYKTYKLYKVVKEGREDESMTEEELIEKLLETLEEIEKNEEEVLEYAKKNEEEIEKYLEENKEEIIETMEEIYKKTGLEIYKELLEMLKK	0.5820509085599134	0.9756867552437744	0.9389330148696899	0.8237560391426086	3.113046884536743	nan	inf
design_42	0	SAAAAARRERYAAVLARLDAVIAELKEENNPDKALIERWEALRAELEAARAELEALLAAGAPAEAIAAAEARLEALLAEAEALIAAYEARKAEEALKKLA	1.0420169556151067	0.9390871257611567	0.9057798385620117	0.7363867163658142	4.392636299133301	nan	inf
design_42	1	EEEEEEEEEEIEEVIERLEEVIEELKEEGEPDEERLEELEKKLEELKELREELEELLEEGAEEEEIEEAEEELEEKKEELEEIIEEYEEEKRRREEELER	1.3085118909232398	0.9073554776811623	0.8608350157737732	0.6825871467590332	5.344074249267578	nan	inf
design_42	2	AAAAAAEAAALAAVEAALAAVIAELRAAGEPDAALLAAREALLAALRAARARLAALRAAGAPAAEIAAARAELAALRAEARALIAAHEAARAARAAELAA	0.5984397242643967	0.9750634339839839	0.8940644860267639	0.7451483607292175	4.168122291564941	nan	inf
design_42	3	MEAWEKFEKEVEEVLKELKEMIERLKKEKNPDKERIEKLEELLKELEEAYKELKKLLEEGAPKEEIEKTLKKLEELMKEAKKIIEEYKKEELEKKLKELE	0.9308887002891092	0.9497420890874779	0.8925536870956421	0.6493642926216125	5.8077239990234375	nan	inf
design_42	4	AAAEEAEEKRYEEVLKRLKEVIKELKEEGDPDKERIEALEKLRAEIEKTRAELKALRAAGAPAEEIAAAKAKLEALMKEAEEEIKKYEEEKKKREEELLK	1.1502033160374758	0.9252510513327108	0.8958361744880676	0.7183737754821777	4.82181453704834	nan	inf
design_42	5	AAEAEAFEKEVEQVLKRLEEVIKELKEEGEPDKERLEELEKLKEELKKAREELKKLLKAGAPKEEIEAARKKLEELMEKAKEKIKEYEEEKKKREEEKLK	1.3671914196484918	0.902883949653498	0.8945087790489197	0.7030432224273682	4.924362659454346	nan	inf
design_42	6	MEEEKEEEKEIEKVLKELEEVIKELEEEGEPDKEKIEEYKKLREELKKKREELKRLLEEGAPEEEIEKAKAELEELKKKAKELIEKYKKEKEEKELEKKK	1.4269268463730402	0.8986655368741754	0.8882868885993958	0.6810111999511719	5.102118492126465	nan	inf
design_42	7	AAAEEARRARVAAVRARLEEVIKELREEGDPDEERLKELEELLARLDELVARLEALRAAGAPAEEIAAARAEVDAAMAEAEARIEEYEREREERERRLLE	1.1968527677880583	0.9179954214243737	0.9229174852371216	0.7715923190116882	4.134582996368408	nan	inf
design_42	8	MEEIEKEEEEIEKVLEELKEMIEELKEEGEPDEELIKEREKLLEEIKRLREELKRLIEEGAPEEEIEKAKEELEKKVEEAKKIIEEYKERKRREEEELRR	2.8087875319826057	0.7063924806834793	0.8441946506500244	0.6218134760856628	6.401253700256348	nan	inf
design_42	9	AAAAEARERRVEEVRERLEKMIKELEEEKEEDKEKIEELKELLERLREAEARLRALLAAGAPAAEIAAAAAELERLLEEAEERIKEYEEEKEKKELEKKL	1.3188172915944916	0.900415313054205	0.9034626483917236	0.7211329936981201	4.726128578186035	nan	inf
design_42	10	AAAAEEREKEIEEVKKRLKETIEELKEEGEENEEKIKELEKLLKELEELEKELKKLIAEGAPKEEIEKTLKKLEEKKEKAKKEIEEYEKEKEEKKKKELE	1.8329555853638628	0.8590332747486938	0.8956325054168701	0.699156641960144	4.763411045074463	nan	inf
design_42	11	SAAEEAEEKEYKEILEKLEKVIEELKKEKEPDKKYIEELEQLKKEIKKAREELKKLKEEKAKKEEIEKAKKKLEELKKKAKEEIKKYEEKKEKEKKKLEE	1.0675542684799246	0.9362474615494634	0.8977876305580139	0.7018764019012451	4.992360591888428	nan	inf
design_42	12	MEEEKEKEEEYEEVLERLEEVIEELEEEGEEDEERIEEYKELLEELKEAREKLKELKEKGAKKEEIEKAEEKLEELIEEAKELIEEYEEEKEEREEELLE	0.8593550967630229	0.9511409230506958	0.8952135443687439	0.7081387042999268	4.913299083709717	nan	inf
design_42	13	SMEEEKEEERYEKVLKELKEVIKELKEEKEKDEKKIKELEELKKELEELYKKLKKLKKEGAPKEEIEKAKKELDEKMKKAEEEIEKYKERKKKKEEEKLA	1.0412430256004013	0.9362978890468413	0.8788893222808838	0.657829999923706	5.800943374633789	nan	inf
design_42	14	KEEEEKKEKKIKEVEEKLKKMIEELEKEGEPDKEKIEEYKELLEELEELRKKLKELKKKGAKKEEIEAAEKKLEELMEKAEEIIEEYEKEKKEKEKEKLS	1.050704788287033	0.934719335312937	0.8950015902519226	0.6906226277351379	5.044656276702881	nan	inf
design_42	15	AAARAAREAATAAVLAALEAVIAELEAEGDPDAALLARLRQLRAELRALRAELRRLLEEGAAPEAIAAAEAALAAAEAEARALIAAYREERERRRREELE	1.0634207185990925	0.9343415293964388	0.9182772636413574	0.7802554965019226	4.043184280395508	nan	inf
design_42	16	MEELEKEEKEYEEVKKELKKVIEELKKKGEKDKERIKKLEKKLKELEEARKKLKKLLEEGAPEEEIKKQKEELKKLMEEAKKLIEEYKKEKEEELKKLLE	1.06067170688396	0.9316722025535913	0.8752267360687256	0.6447506546974182	6.049936294555664	nan	inf
design_42	17	AAAAAARREEVAAVEAALEATIAELEAEGEPDKARLEALRALLAELRAARARLEELLAAGAAPAEIAAARARLEALMAEARAIIAEEAARRAARAAAAAA	0.7886816405352511	0.9628146128497052	0.9053709506988525	0.7688409090042114	4.089371681213379	nan	inf
design_42	18	AAAAAAAAAATAATEARLEAVIAALEAEGDPDAAALEAWRALLAELRAAAAELAALLAAGAPAAAIAAAAARLAALRAEADARIAAYEARRRAAEAARAA	1.1152720139594834	0.9255746989999467	0.9110046029090881	0.7952505350112915	3.6371350288391113	nan	inf
design_42	19	MEKEEEEKKRIEEIKKRLEEMIKELEEEGEPDKELIEELKKLLEELEKLEKELEEAKEKGAEEEEIEKLKEELEKKMKELEEKIKEYEKRKEERKRKELE	1.4321494146323914	0.894367074147248	0.8728498816490173	0.6459701657295227	5.722598075866699	nan	inf
design_42	20	MKELEEKEERIEKVKEELKKVIKELEEEKEPNKEKIKELKELLKELEKLEKELKKLLEEGAKPEEIEKKEKELEEKIKKAEEEIKKYEEEKKKKELEKLK	1.4008072745339417	0.9012631391521374	0.8944109678268433	0.6854884624481201	5.0595879554748535	nan	inf
design_42	21	AAAAAAREERVREVIERLREVIEELEEREEPDEERLERLRRLLEELERARAELKELLARGAPAEEIAAAEARLEALVEEAERVIEEIEEEEEEEEELLEE	1.047026949908361	0.9369053429234638	0.9356446862220764	0.7876254320144653	3.616682767868042	nan	inf
design_42	22	MEEREKREKEIEEVIKRLKEMIKELKEEGEPDEERIKELEALLKELEEKRKKLKELLKKGAPKEEIEKASKELEELMKKAKEIIKEYEEERERREKEEEE	1.0634437923548061	0.9313487698084988	0.8759363889694214	0.6470229625701904	5.839810848236084	nan	inf
design_42	23	AAAAAAAEEEVKKVIEELEKMIEELKKRKEKNKEKIEKYEKLLEELKKAAAELKKLLKEGAPAEEIAKAKKKLDELKKEAKKLIEEYKKEKKEEELKKLE	1.428918265133009	0.8989846234867851	0.8735276460647583	0.6699987649917603	5.712333679199219	nan	inf
design_42	24	AAAAAAAAARYEAVLARLDAAIKELKEEGEPDKERIEELEKLRAALEAARAALKALRAAGAAPAAIAAALAELKALMAEAEAIIAEIEAEKRARELALLA	1.6632082713518106	0.8573489109177814	0.8260418772697449	0.6242238283157349	6.704192161560059	nan	inf
design_42	25	MEEEKKKEEEYEKVIKELEEVIEELKEEGEENEEYIEELEELLKEIKELRKKLKELKKKGAPKEEIEKAEKELEKKIKEAKEKIEEYKKRKKEKEEEELK	1.0738240632235552	0.9276135145987919	0.9014399647712708	0.7144363522529602	4.891927242279053	nan	inf
design_42	26	SMAEEEFEKEVEKVEKELKEVIEELKKKGEPDKEKLEKLEKLLEELKKKREELKKLLKEGAPKEEIEKAKAELEKLLKEAKKIIEEYKKEKEEEKKKKLE	1.432863962287794	0.8938225250885842	0.8642188310623169	0.6426538228988647	6.302519798278809	nan	inf
design_42	27	MAAEEERRRRYEEVLEELREVIEELKEREEPDEERLEELEEERRELEELREELERLLEEGAPPEEIERARRELEEKMEEVEERIEEYEEEELEEELEEEE	1.3054824325725076	0.9041127954296566	0.867253303527832	0.6845826506614685	5.6491570472717285	nan	inf
design_42	28	AAAAKAEEEEVEEVIKKLEEMIKELKERGEPDKEKLKELEKLLKELKEARKELKKLLASGAAPEEIAAAKEKLKELMKKAKEIIKEYEEEKKKEEEEKLK	1.4482134319130429	0.8937675855209544	0.8820087909698486	0.6946431398391724	5.265936851501465	nan	inf
design_42	29	MEEEEKFKKEVEEVEKELEEVIKELKEEKEKDKEKIEELEKLLKELKETRKKLEELKKKKAKKEEIEKELKKLEELKKKAKEKIEEYKKEKEKKKLEEKL	1.4199316334394807	0.8901766131909068	0.86662358045578	0.6474165916442871	6.183549880981445	nan	inf
design_42	30	EEEEKKEKEEYEKVLEELEKIIEELEEEEEEDEEYIEELKKLKEELKKKREELEKLKKEKAEKEEIEKAKEELKKLMEEAKKKIEEYKEEKEEEELEELE	0.8314000393681866	0.9550736720715944	0.8736960887908936	0.6651607751846313	5.503028869628906	nan	inf
design_42	31	MEEEEEKEKRIEEVIERLEEVIEELKEEGEEDKEKIEELEKLLKELKELRKKLKELKKKGAKKEEIEKAEKELEEKMKKAEEKIEEYEEEKEEREKELLE	1.2301503087871317	0.9095546665386581	0.8906733393669128	0.6778386831283569	5.129837512969971	nan	inf
design_43	0	AAAAALAAAAAAAAAAAAAAAEAAAAVAAALAARQARQTASAAEAAALLARALAAADAGAPFAALAAELEAELVALGARAADALAARRALAAHHAARAAA	16.604434971133383	0.07132727146892856	0.7478771209716797	0.4738813638687134	11.302617073059082	nan	inf
design_43	1	ALAALLEALRAAEAAAAAARAARLAAVRAELAARQEVQRASREEAEALLEEMLALADEGAPYEELRARLWERMVALGVRAEDALEARERLEAYYEERRAA	18.02986736387971	0.10420984852060429	0.956317663192749	0.7006990909576416	4.457187175750732	nan	inf
design_43	2	AAALAAAAAAAAAEAAAAALAAALAAVAAELAAAQATFRASAAEAEALLARMRAALDKGAPFEAALAELRAAAIAAGLRPEDFLAAERALRAYHAARAAA	8.147229963341378	0.2487204101728193	0.749062180519104	0.5823636651039124	8.009892463684082	nan	inf
design_43	3	ALEALLEALRKLEEEKKKEEEEKLKKVKEELEKKQKEFTASEEEAEKLLEKMKKKLDEGMPYEEAKEELKKEMIKKGMKPEHTLKALEELKKYYEEKKKK	16.316734935261042	0.11405505230150569	0.856665849685669	0.5318920612335205	10.797327995300293	nan	inf
design_43	4	ALEELLRRLAEEKRREEEERKKRLEEVEKFLKKKQKKFTASKEEAEKLVKEMKELLDKGEPFEKAKKKLLEEMVKKGMFPEHTLEALEELEEYYKKKEEE	11.308147906408086	0.20899957669548183	0.6506249904632568	0.4148702621459961	12.730624198913574	nan	inf
design_43	5	AAALAAAAAALLAALAAAAAAAALAAVKAELEAAQAEFTASREEVEALLEEAKARADEGEPFEALLARLKEALIEAGAKPEDTLAALRELEAYHAARAAA	17.557299318645107	0.0811572486089786	0.8414745926856995	0.5890300273895264	8.391860961914062	nan	inf
design_43	6	AAAALAALAAAAAAAAAAAEEAALKAVEARLAAAQAEQRASREEAEELLEEILARADEGTPFEELKAELERRMVELGARPEDTLEALRRLEEYHRRREAE	17.844263443295137	0.0795642258050603	0.9121869206428528	0.6310415267944336	5.801334857940674	nan	inf
design_43	7	SLARLLELLAALAAEAAAARAARLAAVAAELAARQKEQRASAAEAEALLAEMLAALDAGEPFDAALARLEARMVALGVRAEDALRARRALEAHHAALAAA	17.44258295889427	0.0835957788313658	0.837126612663269	0.4866853356361389	10.122110366821289	nan	inf
design_43	8	SLLLLKKLLEEEKLKKAEEEEKRLKEVKEFLEKKQKVQSASREEAEKLVEEMKEKLKEGKPFEEAKEELEKKMVELGVKAEDFLEAMEELEKYHKELEEK	6.329697297080016	0.37314046612757495	0.7470793128013611	0.4332028329372406	13.466774940490723	nan	inf
design_43	9	LAALLAALAAARAAEEAAAREKRLAAVRAELDAAQERQTASRAEAEALLAEAKAAADAGTPFEELMAALRARAVALGLRAEDTLEAEEALEAYHAEREAA	17.399001089271152	0.08316500679752088	0.8873010873794556	0.5991705656051636	7.055298805236816	nan	inf
design_43	10	SLEKLLEELKEELERKEKEEKERLEKVEKELKAKQKEFKASEEEAEKLVEEMKKKLDEGEPFEKVKKELKERLVKLGAKPEDTLKALREIEEYYEKKEKE	16.629079091899044	0.07952647594136414	0.8567637205123901	0.5136346817016602	10.894975662231445	nan	inf
design_43	11	AAAAAAAAAAAAAAAAAAEEAARLAAVRARLDAAQAVQSASREEAERLLEEIKERLDEGTPLEELKEELWARLVELGARAEDTLAAERALEEYAEEREAE	16.01081983432917	0.07714794412303863	0.8232498168945312	0.49763625860214233	8.87663459777832	nan	inf
design_43	12	AALAALLAAAAAAAAEAAAKAARLAAVKAELDKKQKTFSASEEEVEKLVKEMKEKLDKGEDYETVVKELKQKLVEIGAKPEHTLKALEEVKAYYEKLKAE	5.975501781798554	0.37351208635729416	0.7462852597236633	0.46228498220443726	13.3400297164917	nan	inf
design_43	13	ALAALAAALAAAAAAAAAERAARLAEVEEWLRAHQEEQSASREEVERLLAEMKARLDAGTPLDELLAELRARLVELGARPEDTLEALRALEAHHAARAAA	6.540230788003539	0.34883696573958317	0.6471536159515381	0.39586853981018066	13.701313972473145	nan	inf
design_43	14	SLLELLLEKAKKAAEEAAKEEEELKKVKEELDKKVKEFKASEEEAEKLLEEILKLADKGMPFEELKKLLKERMIELGVKPEHYLKALKKLEEYYKKKEEE	16.061178698726177	0.0819175858798499	0.7889102697372437	0.44065234065055847	14.252424240112305	nan	inf
design_43	15	AAALAEALAAAAAAAAAAAEEARLAAVRARLAARQARFHASAAEAEALLARIKARLDEGLPFEEAIAELEEALVALGARPEDALAALEALAAYHAAKAAA	6.246219273966568	0.3455810812603366	0.7385202646255493	0.5055461525917053	12.043529510498047	nan	inf
design_43	16	LLALLLEQLAAQAAAEAAARAARLAAVKAELDAEQEEQSASEEEAEKLVEEMLKKLDEGEPYEEVLKELKKKMIELGVKAEHALKAIERIEEYYKKKKKE	17.099105653458576	0.09381773413735245	0.7878745794296265	0.42912328243255615	12.797040939331055	nan	inf
design_43	17	LLELLRELAALEAEREARERAERLERVRRELEERQEEFRASREEAERLLERMLERADEGVPYEELLRELEEEMVRLGVRPEDALEARERLEEHYERRRRA	17.35091100492044	0.0885885842518154	0.9213734269142151	0.6178261041641235	6.561757564544678	nan	inf
design_43	18	SEELLEEELEELEEEEEEEEEEALEEVEEELEEKQEEQSASEEEAEKLLKEMKEKLDEGTPFEELKKELEERAIELGMKPEHFLKARKELEKYHKELEKK	15.485897321137113	0.09959079135032001	0.8614367246627808	0.5190320014953613	10.37014102935791	nan	inf
design_43	19	ELEELLRRRLAEERERAEERERRLREVEERLKAKQKEQRASREEAEKLVEEILKELDKGTPFEEAKEKLEEELIKIGARAEDALEALERLEEYYEEKKRK	17.67083311115407	0.08118902949329523	0.8693131804466248	0.4983605146408081	9.905009269714355	nan	inf
design_43	20	ALAALAALAAAAAEAAAAARAERLARVREELEARQREFRASREEVERLLAEAKAELDAGAPLEEVLARLRERLVELGAKPEHALEALEALEAYAAEREAA	17.48990909981046	0.08199411000244496	0.9336370825767517	0.6806990504264832	5.527490615844727	nan	inf
design_43	21	LAALAELLAALAAALAAAEEAKRLAEVEKYLKEKQKKQTASESEAEKLLKEIKEKLDKGTPFEEAKKELLEKMIELGLKAEDTLKALKELEEYHKKKEEA	16.114100046921887	0.09179752811193075	0.7995732426643372	0.4426906704902649	12.615575790405273	nan	inf
design_43	22	MEELEKELEELKKKEEEEKEEEELKEVEKELKEKQKKFSASREEVEKIVEEMKELLDKGEKYEEVKKKLWEELVKIGAFPEHAYEALKELEEYYEKKKKE	7.767685821174691	0.24368884023851828	0.8375656008720398	0.5289723873138428	12.433873176574707	nan	inf
design_43	23	AALAALLAAAALAAARAAEEAAALAAVEAELRARQAVQRASREEAEALLERMKARADEGEAPEALRARLREEAVRLGLRAEDVLEALRALEAYLAALAAA	17.885331642017	0.10679746587104517	0.9342449903488159	0.6771345138549805	5.373293399810791	nan	inf
design_43	24	ALAAAAAAAAAAAAAAAAAEAARLAEVRERLEKHQEVQSASREEAERLLEEIKELADKGMPFEELKEELWRRLVELGAKPEHALEALEELEEYHKEREEK	17.08254077674395	0.08001243614339025	0.79123455286026	0.48869627714157104	12.757715225219727	nan	inf
design_43	25	AAALAAALAAALAAAAAAAKAAKLAAVKKELDAKQKKQSASKEEAEKLLKEKIEKLKKGEPYEKALKELKEEMVKLGVKAEDYLEAKEKLEEYYKKLKKE	9.558782837683896	0.17642926416021557	0.737627387046814	0.45679521560668945	13.843096733093262	nan	inf
design_43	26	MEELEEELEEKEREEEEKEEEERLKEVKEFLEEKQEVQSASEEEAKKLLEEMKKKLDKGTPYEELLEELKKKMIEIGAKAEHFLKAVEELEEYYKKLKEK	5.886692090247266	0.40911585322016214	0.8248479962348938	0.5736173987388611	8.455592155456543	nan	inf
design_43	27	AAALAAALAAAAAAERAAEEAARLAAVEAELRAAQREQRASREEAERLLEEILELADKGLPREELLALLRRRLIELGARAEDALEALERLEEYFREREAA	18.40152261182556	0.08113104246458284	0.8742660284042358	0.5305062532424927	8.05762004852295	nan	inf
design_43	28	SLLLLLLLLLLLLLLALLKELAELLAVKKELEAKQKVQSASEEEVEELLKEMKEKLDEGKPFEEVKKELRERMVKIGAKAEHTLKALKELKEYHEEKEKK	17.026737365469412	0.08386294805810669	0.809014081954956	0.43682771921157837	13.681234359741211	nan	inf
design_43	29	SLLAAALAAAAAAAARAAEEAERLAEVAARLAAHQAEQRASRAEADALLEEALARARAGAPRDALLAELWARLIALGARPEDALEALARLEAYAAALAAA	18.874174395538518	0.08202798031598924	0.8071243166923523	0.5209495425224304	11.166465759277344	nan	inf
design_43	30	MELLLQKLKELLEKLKREEEEKRLEEVKKELEEKQKEQKASREEVEKLLEEMKELLDKGTPFEEVKEKLWKRLVEIGAKAEHTLEALKRLEEYHEELEKE	16.030554141498694	0.08657564995543565	0.7121950387954712	0.31477656960487366	15.020748138427734	nan	inf
design_43	31	SLLALLLALLAAAAAKEAERRRRLAEVREELEARQEVQRASEEEVERLLEEMKRKLDEGRPFEEVLRELWERLVALGARAEHALRAREELERYHKEREAA	16.964618993598044	0.06685609505403461	0.8971577882766724	0.5187244415283203	8.719229698181152	nan	inf
design_44	0	MDEEKIEKKKEEMLKKVEKVNPELVPLAKEILDLTIKLMKEEGLSVEEILKKLDELTELFLKLAPTKSKEEIIKELFEYIKKKLPSKKEEIEKKLKEVFE	0.8667261192968124	0.9496958767727892	0.8857141137123108	0.699141263961792	4.567407131195068	nan	inf
design_44	1	SAEEELEEEKERLLEEVRKVDPSLVPLAEKVLDLLIELMREQGLSTEEIIEEMEELKELFLKMAPVLSPEEILRALFEWIKERLPESAARIDAALAEWLA	0.39836347988098214	0.9883648735214347	0.9381402134895325	0.8097631931304932	2.866142511367798	nan	inf
design_44	2	MEEEKIKKKKEELLKKVEEKDKSLVPIAKELIDLTIELMKKLGKSVEEIIKELEELLELFLELAETKSKEEIIEELYEYIKKKYPESKEEIEEELKKRLA	1.4061777591785223	0.9142310432522881	0.8609791398048401	0.6900683641433716	5.14898681640625	nan	inf
design_44	3	GEEEELEKKKEELLKEVEKVDPSLVPLAERILDLLIELMKKEGKSVEEILKKMEELHDLFLEMAPTKSKEEIIEELFEWIKEELPSSKEEIDKELEKIFS	0.5218777828458677	0.9806518182891614	0.9268391728401184	0.790115237236023	3.263392686843872	nan	inf
design_44	4	SAEEELERLLEEILEEVRKKDPSMVPLVERILNLLIELAKELGLSTEEIIELAKKLHELFLEHLEKLSPEEILRLLFDWLKEELPEKAAAIDAALEEWMA	2.3201529438095787	0.7389511707077563	0.8788171410560608	0.6960452795028687	4.15733528137207	nan	inf
design_44	5	SSEELIEKKKEELLKEVEKVDPSLVPLAKEILDLTIKIMKELGLSTEEILKTLEELNELFLKMAKTLSKEEIIEELYKWIKEKFPEKKEEIDKELEKVFK	0.7453650037684002	0.9629743370234801	0.9113454818725586	0.7732675075531006	3.6872310638427734	nan	inf
design_44	6	ADDARLAAALAAALAEVEAVDPSLVPLAARLLELLVELMREEGAPVEEILAALRELTALFLELAPTKSPEEILLALYAWIKERLPASAARIDAALEEELA	0.6101450677514582	0.9734240000981512	0.9309118390083313	0.8024500608444214	2.9150843620300293	nan	inf
design_44	7	SDDARLAAALAALLAEVAAADPALVPLAAELLELLVALMRRQGLPTEEILAALRELAALFLALAPTESPAAIRERLLAWIRERLPAAAAEVDARAAALAA	0.3448527482445148	0.9912859506461611	0.920515239238739	0.7852245569229126	3.026884078979492	nan	inf
design_44	8	EEQKKIEETLEKLLKEVEKVDPSLVPLAEKIFNLTIELMKEEGKSVEEIIKTLEELHKLFLEMAPTKSPEEILKALFEWIKEKYPSKKEEIEAALKEELA	0.7580639858645611	0.9605753045131241	0.9036674499511719	0.7458986043930054	3.9683310985565186	nan	inf
design_44	9	GDEERLRERLEEFLERVREVDPSLVPLAEEILRLLIELMREQGLSVEEILERMEELLELFLKMAPTKSPEEILEALYEWIIEELPEAAARIEAERARRFA	0.8429837429703148	0.9554423536619078	0.922861635684967	0.7749426960945129	3.28473162651062	nan	inf
design_44	10	MEEEKIKKKLEELLKKVEELDKSLVPLAKKVFELLIKLMKKQGKSTEEILKELEELEELFLKMAPTKSKEEILKALFEWIKEKLPESAAEIEAALKEELA	1.390841036701398	0.8939225100409465	0.8684790134429932	0.6912603378295898	4.786084175109863	nan	inf
design_44	11	MDEEKLEKEKKELLEKVKKVDESLVPLAEKVLNLTIEIMKKLGKSTEEIIEELKELTELFLKLAPTKSKEEILEELFEYIKEKYPEEKEIIDEEKEKLFS	1.0101688694181827	0.9497436258056439	0.9117336869239807	0.7697053551673889	3.7896440029144287	nan	inf
design_44	12	SSSARLAAVKARQLAEVAAVDPSLVPLARELLDLLIRLMQKQGKSTEEIIAAMEELTALFLAMAPTLSPEEILLALFEWIKERLPESAEEVDAALEERLA	0.37225318142919145	0.9898538518582941	0.9388459324836731	0.8224722146987915	2.8711609840393066	nan	inf
design_44	13	SAEKEIEEKKEELLEEVEEKDPSLVPLAEKIFDLTIELMKELGKSTEEILKTLEELKELLLEMMETKSKKEILEELFKWIKEKLPEKAEEIDKALKELLA	0.7282304161771912	0.9639050799039414	0.9295259118080139	0.799767017364502	3.296128749847412	nan	inf
design_44	14	MDEEKIKKTIEELLKEVAEKNPEMVPLAKEILELAVELMKKLGLSTEEIIKILKELNELFLKLLPKLSPEEILKELYDYLKKKFPEEKEEIEKALEKRLK	1.1238410612378305	0.9438624219843555	0.8799847364425659	0.705802321434021	4.818604469299316	nan	inf
design_44	15	MAEEELEKKKKELLEEVKKKDPSMVPLAARVLDLLIELMKELGKSTEEIIEEMEELNELFLELLDTKSPEEILLELYEWIKEKYPESAERIDAELERLLA	0.5274697541539427	0.9801050313158747	0.9111073017120361	0.7552682161331177	3.844452142715454	nan	inf
design_44	16	SDEERLEALLEKLLKRVEEVDPSLVPLARELFELAIRLAKKLGLSTEEIEKLLEKLLELFLKLAPTESKEEILKKLYEFLKEELPESAEEIEKELERRLA	0.45552271873887384	0.9848491291835723	0.9444419145584106	0.8219698667526245	2.821424961090088	nan	inf
design_44	17	SSEERLAAKREERLARVEEVDPSLVPLAARLFDLLIEIMKELGDSTEQILADLDELEELLLKMAPTLSPEEILLALYNWMKEKYPESKERIDAALAEELA	0.505900445594658	0.9816198062171563	0.930252194404602	0.8101263046264648	2.9681851863861084	nan	inf
design_44	18	MDEKKLEEKKEEMLKKVEEADPSLVPLAEKILNLLIELMKKLGYSTEEIIKKMEELTELFLKLAPTKSKEEILKELFEWIKKELPESKEEIDAELKKLLA	0.660462894662884	0.9700630127049359	0.9025846123695374	0.7260656356811523	4.124633312225342	nan	inf
design_44	19	AAAARLAAARAALLAEVAAVDPALVPLAAEVLDLLIALMQEAGAPVEEILAAMRELAALLLELAPTLSPEEILEALLEWLRERLPEAAARIAARREALLA	0.5550572055193086	0.9791160969518513	0.8719366788864136	0.7403579950332642	4.617645740509033	nan	inf
design_44	20	MAEEKLEEKKEELLEKVEEVDPSLVPLAEEVFDLAIEIMKELGESVEKILEDLDELLELLLKLAPTKSPEEILRALFEWLKEKYPEKAAEIDAALAERLA	0.5222738021875731	0.9803559756563116	0.9002381563186646	0.718854546546936	4.102436542510986	nan	inf
design_44	21	MDEEKIEKEKKEMLEEVEKVDKSMVPLAKEILDLAIELMKEEGKSVEEIIKELKELTELFLKMAPTLSPEEILEELYKYLMEKYPEKKEEIEKALKKRKA	1.2915345154030835	0.9135376202957757	0.8680015206336975	0.6956660747528076	5.089692115783691	nan	inf
design_44	22	GAEEKLEKKKKELLKEVEAVNPELVPIAEEILDLLIEIMKEEGKSTEEIIKEMNELAELFLKLAPTKSKEEIIKELYDYIKKKYPSSKEKIDKKLEEVFK	0.8741498366819347	0.9501119925358985	0.9148897528648376	0.7713239192962646	3.471893310546875	nan	inf
design_44	23	MAEEKLKKKKEELLKKVEEVDPSMVPLAEEVFDLLIKLAKELGLSTEEILKLLDELGELLLKLMKTKSPEEILKELFEWIKEKLPEKKEKIEKALKEKLA	0.6405381290811	0.9710077426919868	0.8872100114822388	0.6964535713195801	4.748775482177734	nan	inf
design_44	24	SDEEKLEKEIKEMLEKVKKADPSMVPLAEEVLKLTVEIMKKQGESVEKIIKDLKELTELLLKLIPTLSKEEILQTLIDYIKEKYPESKEEIDKWEEERFK	0.5949276476141776	0.9754939689725077	0.9369962215423584	0.8033841848373413	3.0804736614227295	nan	inf
design_44	25	MDEEKLKKKIEELLKKVEEVNPELVPLAEEILNLLVELMKELGKSVEEIIKEMEELTELFLELAETESKEEILEKLYEYIKEKLPEKKEEIDAELAKRLA	0.7813356453557727	0.9750763916289629	0.9158470630645752	0.7549479007720947	3.824340581893921	nan	inf
design_44	26	MDEEKLQAKKEELLKEIAEKDPSLVPLAEKLFDLTIKIMKELGKSTEEIIKELEELHKLILEKAPVLSKEEILKLAFDYIKEKYPEKKEEIEAELAKLFA	1.0064428640364667	0.9514272676817523	0.8969147205352783	0.7398335933685303	4.278992176055908	nan	inf
design_44	27	MDEERIEKKKKEMLEKVKEKNPEFVPLAKEILDLLIELMKELGKSVEEIIKKMEELTELFLELLDTKSKEEILKELYDWIKEELPESKEKIDEKLEEKFS	1.1952983809591862	0.9412972362207885	0.8964735865592957	0.7405790686607361	4.348193645477295	nan	inf
design_44	28	SDEEKLKKLKEEILKKVEEVDPSLVPLVKKLLELLIKLAKEKGYSTEEIEKLMKELLELFLKLAPKKSKEEILKELYDWIKKQLPESKEKIDKALEEELK	0.8277001236555728	0.9532655332451825	0.9224225282669067	0.7728407382965088	3.4498562812805176	nan	inf
design_44	29	SDEEKLEKKKEELLKKVEEKDKSLVPLLEEVLDLLIKLMKEEGKSVEEIIKEMEELTELFLEMADTKSEEEILKELFEWIKEKLPEKAAEIDAKLKEWLA	0.48894950276676974	0.9825629145576784	0.9409095644950867	0.8124574422836304	2.988224983215332	nan	inf
design_44	30	AAEARLAAARAALLARVAAADPALVPLAAEVLDLTIAIMRELGEPVEAILAALEELADLFLAAAPTLSPEEILAKLYDWIAEKYPEKKAEIDEAREKRFA	0.5082856675313151	0.981430078442255	0.9157139658927917	0.799045979976654	3.2394847869873047	nan	inf
design_44	31	MDEEKLKKKKEEMLKKVEEVDKSLVPLAKELLDLLIKLMKEEGKSVEEILKEMEELTELFLALAKTKSKEEILKELFEYIKKKLPSKKEEIDKKLKELLS	0.7256026616223433	0.964039583144724	0.9066824316978455	0.7236740589141846	4.07488489151001	nan	inf
design_45	0	ALAALLALARALAAAARAALLEAIRAEIETSSLEALLERLRAEARADGASEEQIERLLALVERLRAAGKLEELAELLARYRLDPSVTWEEVIAELEALNA	1.6809894522381224	0.8385529505176902	0.7126424908638	0.49617117643356323	10.834207534790039	nan	inf
design_45	1	GAAAAAAAARRAAEAARAAELAETLEWIRTHSLEELLAELRAWAEADGASPELIERLEELVRKLLEAGKEEELAELLVEYRLDPSVTLEEVVERLEEINE	1.0564650418688122	0.927225475010097	0.9159133434295654	0.7451422810554504	3.9404428005218506	nan	inf
design_45	2	SLLEELLRRLLEEERRRAEELAATLAEIETSSPEELLARLREEMRKEGASEEEIERLLELVRALLAAGKTRELAELLVRYRLDPSVTWEEVIEELAALNA	0.9994984498076334	0.9338102626521132	0.8275730609893799	0.5884158611297607	7.318171501159668	nan	inf
design_45	3	GAAAAAAAAAAAAAAARAAALAATLAELETSSPEELLARLRAELEALGASPELIDRLLALTERLLAAGLTAELAELLTEFRLDPSVTPEQLVARLEALVA	1.277976546443741	0.9030996149094358	0.869347333908081	0.6825708746910095	4.748050689697266	nan	inf
design_45	4	SALLEELLEKLKREKEEKELLEKVLEFIKTSSLEELLEYLRKLMEEDGASEELIEELLELVRELRKKGKEEELAELLVEYLLDESVTWEEVVEKLREINE	1.1663960591959865	0.9142835842050079	0.7858020067214966	0.5467936992645264	8.824202537536621	nan	inf
design_45	5	SLLELLEELLRKLEEERKKLLEEIRKFIETSSLEEILEYLRKLAKEEGESEELIERLLELVKKLYEQGKLEELAELLARYLLDPSRTWEELVEELEEINE	1.1112643997821638	0.922655029878567	0.8742121458053589	0.6265863180160522	6.098448753356934	nan	inf
design_45	6	ALLAALLAAAAAARAEREKLLAETREFLETSPLEEILAALREFLKALGASEELIERLLALVRELRAQGLLEELAELLVELLLDPSVTVEEVVARLAALVA	1.0447650859130293	0.9322980198271812	0.8016796708106995	0.5660473704338074	7.726195812225342	nan	inf
design_45	7	SLLEELLRRLEEERRRREELLREIREFLETSSLEEILEKLRELMEKEGASEELIEEFLKLVEELYKKGLIEELAELLARYLLDPSVTWEEVIEELRKLVE	0.8281374437415862	0.954139486988126	0.8921800851821899	0.6824042797088623	5.638108253479004	nan	inf
design_45	8	AAEAARALAEALAAAAREALRRAILETLLTSSREELLAALRELAEADGASEEEIERLLELVERLLEAGLIEELAELLTRYLLDPSYTWEELIEELEELVA	1.3880960700964156	0.8907068404190938	0.8811498880386353	0.6846503019332886	5.108255863189697	nan	inf
design_45	9	MLEELLKKLEEEEKKKREKLLKEILEFLKTSSLEEILEYLRELMKKEGASEEQIERFIELVKKLYEAGKIEELAELLAEYLLDPSVTWEEVIERLEALNE	1.4680098270898325	0.8929105706682208	0.844491183757782	0.5894253253936768	7.418078899383545	nan	inf
design_45	10	MEEEEEEEEEEREEEEREELLEEILEWLETNSLEEILEELREEAEEEGASEEEIERLIELVERLLEEGKIEELAELLARYRLDPSVTWEEVIEELEEINE	1.2754840871202195	0.9044075445654383	0.9216650128364563	0.7304497361183167	3.9696638584136963	nan	inf
design_45	11	SLLEELKKALEEAKKRREELLEEVLKEIEESSLEELLEELREELKKDGASEELIERFLELVEKLYEKGKKEELAELLVEYREDPSVTWEEVVERLEEINK	1.9815748881231008	0.8173087417558876	0.820932149887085	0.5939188003540039	7.839811325073242	nan	inf
design_45	12	MALLAALAAALAAAAARAALREAILAWIRTSSEEELLAALRELARADGASEAQIDELLALVRALRAAGREEELAALLAEYLEDPSVTWEELIARLRALVA	8.437661251617703	0.2764539275714283	0.8172259330749512	0.6355431079864502	6.556962490081787	nan	inf
design_45	13	SLLAALAAAAAAAAAERAALLAAILAWLRTSPLEELLAALRALLEAEGASPELIAALLEAVRALLAAGLTEALAELLAEYLLDPSVTPEQLLERLRALVA	1.2922463669164022	0.8981615327925276	0.8358834385871887	0.6301279067993164	6.440217018127441	nan	inf
design_45	14	AAAALAAALAAEEARERAELLERIRAFLETSSLEEVLAALRELLREEGASEELIERVLELVRRLYEAGKLDELAELLAEYLLDPSLTWEELAERLAALNE	1.1521113089890902	0.9200601557109459	0.8515212535858154	0.6105149388313293	6.214654445648193	nan	inf
design_45	15	GAAAAAAAAREAEEAARAALLAETLAFIDTSSPEELLAALRALAEAEGASEADIERLLALVEALLAAGKREELARLLTEYLLDPSLTWAQLIARLEAINA	0.5870883648740288	0.9754272880388402	0.9181269407272339	0.7365045547485352	3.8252060413360596	nan	inf
design_45	16	AALAAALAAAAAAAAARAAALEAELARLRTSPLEEVLAALRAEAEAAGASPELIERLLALVEALRAAGRLEALAELLVRLREDPSVTWEEVIAELEALNA	1.2249105188997778	0.9081604093933521	0.7908462882041931	0.5934659838676453	7.050295829772949	nan	inf
design_45	17	SLLKKLLEELEEKKKKEEELLKKILEWLKTSSLEEILEELRELAEEEGASEEEIERLLELVRKLLEAGKIEELAKLLHEYLSDESVTLEELIERLEALNA	1.417394759669868	0.9032372468882661	0.8332381844520569	0.634255051612854	7.6718339920043945	nan	inf
design_45	18	SALLEELLRRLEEEAEKRRLLEEILEFLLTSSDEEILAAIRELLRADGASEELIERVLALIAQLRAAGRIEELARLLAEYLLDPSVTWEEVAERLAAINA	0.7412631238908752	0.9624633476574488	0.8721647262573242	0.6517126560211182	5.927192211151123	nan	inf
design_45	19	SLAELLARAAEEEARRRRAELEAVLAWIRTSSLEELEAALREEARADGASEEEIERLLALVRQLREQGRDEELARLLVRYRLDPSYTWAQLIEELEALNA	1.0637022059670331	0.927597956478705	0.8905602693557739	0.6877355575561523	5.210599899291992	nan	inf
design_45	20	AALAAAALAAAAAAAARAALLAEIRAELETSSLEELLASLREELEEEGASEELIEEVLEAVRKLLEKGLTEELARLLAEYRLDPSVTWEEVLRRLKELNE	1.2081394352970682	0.9100977415742875	0.7676762342453003	0.5297605991363525	8.634937286376953	nan	inf
design_45	21	GALLAALLAALAAEEARRKLLEEIKKLLETSSLEEILKKLEELMKKEGASEEQIKEFLELVEKLYEKGKIEELAELLAEYLLDPSVTWEEVIKKLKEINE	1.5768392862044143	0.8744303272612192	0.7713914513587952	0.542742908000946	9.230113983154297	nan	inf
design_45	22	AAAALAAAAAAAAAAARAALLAAVLALIRTSSLAELLARLAALARALGASEEEIARLLALVEALVAAGRLEELARLLTEFLLDPSLTPAELIARLEALNA	1.3118807402673724	0.8909666792730718	0.698086142539978	0.5176606178283691	10.954632759094238	nan	inf
design_45	23	GLALLAELLAALAAAAREALLAAIRAWLETSSLEEILAALAALARADGASEELIARLLALVRELYEQGKLDELARLLAEYLADPSLTWEELVARLEALNA	6.949729037239102	0.34169500908365985	0.7414785623550415	0.5733091235160828	9.628445625305176	nan	inf
design_45	24	AAALAAALAAAAAAAAAEALLAAIRAFLETSPLEELLAALEALARAAGASPELIERLLALVRRLREAGLTEELARLLARYLADPAYTLEQLVEELEALVA	8.32777440949607	0.2739735003028971	0.8468482494354248	0.679955005645752	5.360479354858398	nan	inf
design_45	25	SLLEEEKRRKEEEEKKRKELLEEILKLIETSSLEELEERLRKMMEEDGASEEMIDELIELVRRLREAGKLEELAELLTEYLLDPSVTWEEVIERLREINE	0.9477538497046191	0.9387689638571822	0.902414858341217	0.6966624855995178	5.143652439117432	nan	inf
design_45	26	SLLRELLERLRREKEERERLLKEILEWLETSSLEEILAALRERAKADGASEELIERLLEAVRKLYEAGKIEELAKLLARYELDPSVTWEEVLEELEKINE	0.7463349360388563	0.9631368107989177	0.8438012599945068	0.5986714363098145	7.355463027954102	nan	inf
design_45	27	ALAALAAAAAAAAAAARAAERAATLAWLETHPLEEILAALRAEARADGASEEEIERLLALVEALLAAGRTEELAALLTRYRLDPSRTWEELIAELEEVVA	1.0353158669447624	0.9322664770388763	0.8681082129478455	0.6870012283325195	4.990638256072998	nan	inf
design_45	28	GALLAALAEAAAAAAAREALLAEIRALIRESPLEELLARLRELLRAEGASEELIERLLALVRELLARGLEEELAELLAEYLADPSLTPEELVARLEELVA	1.1966933521453886	0.9104837493782801	0.8292890787124634	0.632979154586792	6.8413591384887695	nan	inf
design_45	29	AAAAAAALAAAAAAAARAAALAATLAFLETSPLEEILAALRKEMKADGASEELIERVLRLVRELYERGLIPELAALLTRYRLDPSYTWEQLAEELEKLVK	0.7466243184047938	0.9625313058366218	0.8199816942214966	0.6091164946556091	6.8850250244140625	nan	inf
design_45	30	MLAELAERARREEEEARARLLREVLERLRTADEDALLADLRARLKAEGASEELIERLLALVRALLAAGLTEELAALLVRYELDPSLTWEEVAAELEALVA	1.1493219062997158	0.9142370094822625	0.8791050314903259	0.6614617705345154	5.8923211097717285	nan	inf
design_45	31	SLEELLERLRKLEEEEREELLEEELEKLEESSLEELLEEIREEAKEEGASEEEIEELLELIEKLIEEGKTEELAELLVEYKLDPSITWEEVIKRLKEINE	2.654777061061487	0.6901026109519066	0.7130132913589478	0.4368644058704376	12.340250015258789	nan	inf
design_46	0	MVTVEVEFEIENPEKETKEVLKELKELAKELAKLGAEVEIEVEQISEDKSLIKITIKAEPKVLPAVIKLLRERIKEASPLVAKILEKIAEALEKAQAELA	0.8255413893573993	0.9544862711716767	0.8839378356933594	0.6917411088943481	4.726639270782471	nan	inf
design_46	1	MVTVTVEFTIKNPEKDTKELLEELKKLAKELAKLGAKVEIKVEEITPDTSKITITITAEKEKLPAIIKLIKEEKAKSSPLVAEVLTKIAEALEAAKAALE	1.0196536090028319	0.9496849587628755	0.8886545896530151	0.7167345285415649	4.498203754425049	nan	inf
design_46	2	MITVEVEFEVEDVEKDTEELLKELEKIKKELEKLGAKVEIKVEKITPDKAKITITIEAEKEKVPEIIKLIEEEIEKSSPLTAEVLKKIAEALKEALKKEE	1.8828251804618548	0.8541963628897389	0.890389084815979	0.7037811875343323	4.422513008117676	nan	inf
design_46	3	MITVEVTFEVKDPEKDTAALLKELAKLEKELKKLGAKVEIKVEQVSPDTAKITITIEAELEKVPEIIELIEKEIAKASPLTAEVLKKIAEELRKALEEAK	0.725886852832609	0.9636415570069665	0.898780345916748	0.7173596620559692	4.197360992431641	nan	inf
design_46	4	TLTVTVTHEVADPEAATAALRAALAEVAKELAALGATVTLATEELDPDTARVTVTITLAPEAAPAVIALLRARQAEADPLTAAVLAAIAAALEAALAAAA	0.6673797565360098	0.9686782862554977	0.8863513469696045	0.7389527559280396	4.192363262176514	nan	inf
design_46	5	MITVEVEFIVENPEEDTKKLLEELEKVAKELEKLGAKVEIEVEKIDENTVKITIKITLEPEKAPAVIKLLKERQEEADELTAEVLKKIAEALEKAVKELA	0.8427165977759684	0.9531654594701513	0.8962313532829285	0.7205772399902344	4.2594733238220215	nan	inf
design_46	6	MIKVEVEFEIKNPEKDTKEVLEELEKIKKELEKLGAKVKIEVEQIDENTSKIKITIEAELSVLPKIIELLKKEIEKSSPLVKKILEKIAKALEKALKEAA	0.8118773302579337	0.9566916545513802	0.8959615230560303	0.7260611057281494	4.374631881713867	nan	inf
design_46	7	MVTVEVTFTVKDPEKETEELLKELKEVAKELEKLGAKVKIETKQLTPDTVEIKITIEAEPEKLPKIIKLLEEKQKKASPLVAKVLKAIAKKLKEAQKKLE	0.8920920146629584	0.9475961000889115	0.8860518336296082	0.7037702798843384	4.63665246963501	nan	inf
design_46	8	MVTVEVEHLVENVEEDTAEVLAELEKLAEELKELGAKVEIETEEITPDTALITITIEAEPEKLPKIIELIEERIEESSPLTAEILKKIAEKLKEKLEELE	0.9140266543323483	0.9466721272357691	0.8976491093635559	0.7234184145927429	4.21360969543457	nan	inf
design_46	9	MLTVTVEHEIEDPEADVAAVRAELAAVAEELAKLGAEVEIEVEQVDPDTARVTVTITFEREKAPAIIELLRERAPRASPLTAEILRAMAEALEEKLREAE	0.5417867976043013	0.9790827837628912	0.924315333366394	0.7781716585159302	3.486992120742798	nan	inf
design_46	10	MVKVEVEFEVKDVEKETKELLEELKKLAEELKKLGAKVEIKVEEVSPDTAKITITIEAEPEKLPEIIELIRERAEKASPLTKEILEKIAEALEKAKEELE	1.2895349654362493	0.9201040324476075	0.8815838694572449	0.702234148979187	4.719752788543701	nan	inf
design_46	11	MVTVEVEFIVENPEEDTKKLLEELEKLAKELKKLGAEVKIEVEQITPDKSKIKITIKAEPAKLPAIIKLIKKEQEKADPLTAEVLKEIAKKLEEAQAKLA	0.8446756426960312	0.9533937147527004	0.8904504179954529	0.7085880637168884	4.459959030151367	nan	inf
design_46	12	MIEVTVEFEIENVEKETAELLKELKEIAEELKKLGAKVEIETEVLTPDKALIKITIKFELETAPKILKLLKERQKKASPLTAEVLKKIAKAIEEKIEEAE	0.8787114434103696	0.949744144086411	0.8856616020202637	0.7059563994407654	4.571871280670166	nan	inf
design_46	13	MLTVTVTFEIEDVEEDTEEVLEELEKVAEKLAELGARVEIETEVLTPDKARITITIELAPEVAPAVIALLREEQAKASPLVAAILQAIAAALEAALAAAA	0.8389354476364594	0.9548317762384102	0.8997650146484375	0.7534346580505371	4.111863136291504	nan	inf
design_46	14	MVTVTVTHVVEDPEAQVAEALAALAELAAELAKLGARVTIEVEQLTPTTARITITIEAAPEDLPAIIALLRERQAEASPLVAAILAAIAAALEAAQAALA	0.6243636325386707	0.9732155326892182	0.9085168838500977	0.7620232701301575	3.7416632175445557	nan	inf
design_46	15	TVTVTVEHLVKDVETDVAAALAELEKVAEELAKLGAEVEIETEVVDPDTARITITITADPAVLPAVIALLRERQPKASPLTAAILADIAAALEAAAAALA	0.7879446277817992	0.9584069870857891	0.9070925712585449	0.7664490938186646	3.766817092895508	nan	inf
design_46	16	MLTVTVEHYLKDPEKDVAKAKAELEKVAKELAKLGAKVKIETEQVTPDTAKITITITLELEKAPAVIKLLKERQKKADPLTAKILRAIADALERKLAEAA	0.559337843265026	0.9778484870065856	0.8982635140419006	0.7334862947463989	4.2054548263549805	nan	inf
design_46	17	MVTVTVEHVIKDPEADTAEVLAALAKVAKELAKLGAKVKIETEQLTPDTARITITIEAAPEVLPAIIALLEKRQAEASPLTAAILAAIAAALRAAAAALA	0.5954455976148597	0.9751154738986864	0.8873215317726135	0.7359720468521118	4.335318088531494	nan	inf
design_46	18	MIEVEVEFEIENVEEDTAKLLEELEKVKEELKELGAEVEIEVEELTPDKALIKVKIKLEKEKAPEVIKLLKERQKEADPLTAEILKKIAEELEKALKEAE	0.8296992271090344	0.9538713037263798	0.8985595703125	0.7255251407623291	4.1880903244018555	nan	inf
design_46	19	MVEVTVEHVVDDPEEDTAALLEELAEVAEELAELGAEVEIEVEQLTPDRARITIRIRAAPEVVPAIIALLEERQAEASPLAAEILSAIAAALRQAAAELE	0.7042407602099046	0.9656289431611728	0.9242319464683533	0.7913550138473511	3.5370912551879883	nan	inf
design_46	20	MVTVTVTHTIENVETDTAALLAELKKLAAKLAALGATVTIETRVLTPNTAEITITITAAPAVLPAIIELIKAEQAKASPLTAEVLKKIAAALEEAQKALE	0.7466205747519253	0.9632610983030411	0.8754638433456421	0.7133079767227173	4.840647220611572	nan	inf
design_46	21	MITVEVEFEVEDPEEETEELLKELKEIAKKLAKLGAKVKIEVEQIDPDTALIKVTIEYEPEKAPAIIKLLEEEAAKASPLTKEILKKIAAALRAAMEAAA	0.6448295375279095	0.9709467004695556	0.8941249847412109	0.731189489364624	4.158696174621582	nan	inf
design_46	22	MLTVTVTHTVADPEAETAALLAELAKLAKELAKLGAKVEIEVRQITPDTAEITITIEYELEKAPAIIALVRKRQKKASPGTAAVLAAIAEALEAALKAAA	0.6530305191607423	0.9706751027128142	0.8840785026550293	0.7447440028190613	4.38969612121582	nan	inf
design_46	23	MVTVTVEHEIKDPEKETAELLKELEELAKELEELGAKVKIEVEQLTPDTSKITITIEADPEILPKIIELIKERQKEASPLTAEILAKIREALEKALEELK	0.7466109895213257	0.9622578310527311	0.9005825519561768	0.7273179888725281	4.250759601593018	nan	inf
design_46	24	MVTVEVEFTVEDVEKETKELLKELKKVAKKLAKLGAKVKIEVEKITPDTAKIKITIEAKPEVLPAIIKLLEEEQKKASPLFAKVLKAIAKALKKAQKELA	2.1283471740308872	0.8318473777620957	0.8864438533782959	0.6955932378768921	4.584866523742676	nan	inf
design_46	25	MIKVEVEHYVENPEEDVKELLEELKKVAKELEKLGAKVKIEVEKIDPNTALIKITIEFEPEKAPEILKLIEERIEKSSPLTAEVLEKIAKAIKEAIEKLK	0.6213085618565523	0.9730399642513635	0.9112598896026611	0.7486530542373657	3.910569429397583	nan	inf
design_46	26	MITVTVTFEVENVEEETAALLKELAEVAKELAELGAEVKIEVEQLTPTKARITITIKAELEKVPAIIELLKERQAKASPLTAAILAAIAAALEAALAAAA	0.882121760803128	0.9500164388922231	0.8835702538490295	0.732312798500061	4.410943508148193	nan	inf
design_46	27	MVKVEVTFEVEDPEEDTKELLEELEKLKKELEKLGAKVKIEVRELTPTTAEIKITIEAKPEDLPKIIKLIKERQKESSPLVAEVLKKIAEALEQALKELA	0.8219315317530357	0.9559067774516907	0.8768014907836914	0.6851489543914795	4.931375503540039	nan	inf
design_46	28	MVKVEVEFEVENVEEDVKEVLEELKKLAEELAKLGAKVEIEVEEITPDKALIKITIEAEPEKLPEIIKLIEERKEKASPLTAEILEKIAEALRKAEEELK	1.1675294721669558	0.9328515332481712	0.9019463658332825	0.7291951179504395	4.116456985473633	nan	inf
design_46	29	MIEVVVEHLVEDPEEQTAELLAELEEVAEELAELGAEVEIETRQVTPDTALIRITIKAELEKVPEIIELLGERIAEASPLTAEVLEAIREKLEEALEEAE	0.581459004160241	0.9758616726051073	0.9191299080848694	0.7657950520515442	3.615567207336426	nan	inf
design_46	30	MVEVEVEFRIKNPEKDTEEVLKELKELEKELKKLGAEVKIETEQITPTESLIKITIKAEPEKLPEIIELIEKRIEKSSPLVSEILKKIAEKLREKLEELE	0.815218088796193	0.9562532234512124	0.888923168182373	0.6930548548698425	4.662613391876221	nan	inf
design_46	31	MVEVEVEFEVEDPEKDTEELLKELKKIAEELKKLGAKVEIKTEKLDPKTSKITIKITAEPEVLPDIIALLKKRIEKASPLTAEVLKKIAEALEKKLKELK	0.8285456820017623	0.9547303693729239	0.8876423239707947	0.7000044584274292	4.64700174331665	nan	inf
design_47	0	MEKVEETKALVDQMIDAGQEALEKLKAILKEILEELKEEPEETRKEVSAKIEETIKLIDEGAPKEEIKAKFDEMIDLLWANEKLRPLLDKLLEKLKAALA	0.6646221077879461	0.9702510022198725	0.9158955216407776	0.769648015499115	3.493183135986328	nan	inf
design_47	1	SELRERTLALVDALIAAGPASRAALREILRALLAELAAEPAALAAPASALAEATIALIEAGAPAAEIRASAAELIDLLWADPALRPLLERLLERLEAAAA	0.9708309016386667	0.9527113397305835	0.943150520324707	0.8382115364074707	2.6008951663970947	nan	inf
design_47	2	EALRERTLALVREALAAGEESRARLREALRAILERLKELPPELAAPVSALVEQTIQLLEEGAPDAEVLAQAEQLIDALWANPALRPLLEELLARLEEAAA	0.5332984514235232	0.9798218405851779	0.9325284957885742	0.7986474633216858	2.861891031265259	nan	inf
design_47	3	DELVEETKELVRRMIAEGEESLEKLREILKEILERLKAYPPELAAPASALVEETIRLIDEGAPKEEILASFDRLVDLLAADPALRPLLEELLKRLKEAEK	0.48156625276136805	0.9835364529467338	0.9379050731658936	0.8033309578895569	2.9944300651550293	nan	inf
design_47	4	SSLLKETLELGKKLIDEGEESLEKLKEILKELLEELKKEPEELRKEVSELIEETIELIEKGAPKEEIKEKFEELAKKLYANEKLRPLLEKLHKRLKEALK	0.6891250195662253	0.9673550858660706	0.9164657592773438	0.7622687816619873	3.7632503509521484	nan	inf
design_47	5	DALVEETLALVRRLIAEGEEARERLREILEEILEELKKYPPELAEPVSALIEETIELIDEGAPDEEILAQFEEAVRALAANPALRPLLERLLARLREALA	0.6086097386917875	0.9740769126268178	0.9494540095329285	0.8358613848686218	2.5680928230285645	nan	inf
design_47	6	SALVAETRALVDEFLDAGEESREKLKEILEALLERLKELPEELAAEASALVEETIELIDAGAPKEEIKAKADELIDLLAANPALRPLLEELLAALRAAKA	0.4910623036683693	0.9828408823565882	0.9505856037139893	0.8365649580955505	2.6397159099578857	nan	inf
design_47	7	MALVEETLALVAALVAAGAASRAALAAILQEILAELAEQPAELAAEASALVQQTLQLIAAGAPAAEILAQARQAIELLYANPALRPLLERLLARLRAAAA	0.6197917556595186	0.9730345539572709	0.9177565574645996	0.7981785535812378	3.091599464416504	nan	inf
design_47	8	SELLEETKELVDKLIDEGEESVKKLKEILRELLEELKAYPADLAAPVSAAIERTIALIDAGAPKEEIKASFDETLDLLWANPALRPLLEELLERLKEVLE	0.4725660617402795	0.9839190726965009	0.941756546497345	0.813320517539978	2.8285295963287354	nan	inf
design_47	9	MELVERTKELVRKLLDAGEESRQKLKEILKEIAEELKKYPEELAKEVIALVNKTIALIEAGAPKEEILAQAEKMIEALYARPELRPLLEKLLKRLEEALK	0.5821385605485686	0.9759377311810903	0.9267628788948059	0.7754360437393188	3.300236225128174	nan	inf
design_47	10	MELKKETIELVKEFIEEGEESLKKLKEILEEIKKRLEEKPEEIREEVSKKIEETIKLIKEGKEKEEIKKKFEEMIELLYEDEELRPLLEELLKKLKEAKK	0.7343899182929525	0.9646641118539125	0.9023538827896118	0.7397722005844116	4.207653999328613	nan	inf
design_47	11	MELLEETKALVEKLLDAGEESRKKLKEILEKILEKLKTKPEELAKEASALVEETIKLIDEGAPKEEIKAQFKKLLELLWETPELRPLLEELLELLKKALA	0.7554062695774075	0.9645739441516561	0.9029926657676697	0.7447279691696167	4.019933700561523	nan	inf
design_47	12	MELVEETKKLVKEFIDEGEESVEKLREILEELLERLAEEPADLAAEVSALVRETIALIDAGAPKEEILATFDELVDALAANPALQPLLEELHKRLKEAKE	0.4288780859954728	0.9867536990872178	0.9224454760551453	0.7826566696166992	3.3963472843170166	nan	inf
design_47	13	GALVEETLALVAAAVAAGEASLAALRAALEELLRRLEELPADVRAPAAALARRTIALIDAGAPAEAILASFRALVDLLAANPALRPLLEELRARLRAAAA	0.43422809296514114	0.9863980096978098	0.9438278675079346	0.8301289081573486	2.584064483642578	nan	inf
design_47	14	SALLAETRALVATLIAAGQAARDTLRAILEALLARLAERPAELAAPARALVERTIQLIAAGAPDAAILAQADALLDLLWADPALRPLLAELLARLRAALA	0.45915922037998536	0.9849040617847257	0.9369863867759705	0.8207327127456665	2.7393243312835693	nan	inf
design_47	15	SSLVEETKELVAKLIDEGEESVEKLKEILEEILEELKKEPAETAAPVSALIEETIKLIKEGAPKEAIKAQFEKMVDALWANPKLRPLLEKLLKRLKEVLK	0.6151921376540552	0.9756516486008993	0.9110644459724426	0.7657807469367981	3.659395933151245	nan	inf
design_47	16	SALVEETIALVREALAAGEAARAALREILEELLEELKKEPAELAAPVSARIEETIALIDAGAPVEEILAAFEETVRLLAADPRLRPLLERLLARLRAAAA	0.6000339076176443	0.9742904440581454	0.9307573437690735	0.8206909894943237	2.8415486812591553	nan	inf
design_47	17	DALVAETRALVAAFVAAGAESRAKLQAILEAILARLKAEPADVAAEASALIEQTIALIRAGAPDAEILAQFDAAVALLAANPRLRPLLAELLAALKAAAA	0.5056306823716831	0.981846592918035	0.9452561140060425	0.8360787630081177	2.57535457611084	nan	inf
design_47	18	EALLARTLELVRRMVAEGEESREKLREILRALLERLAAQPPELAAPVAALAERTIALIEAGAPDEEILASFEALARALWANPALRPLLEELLERLEEAEA	0.4341563265123879	0.9864759603337971	0.9479337334632874	0.831599235534668	2.6323959827423096	nan	inf
design_47	19	MELVEETKELVEELIEEGEESLEKLKEILEEILEKLEEYPEELAKEAKELIEKTIKLIEEGAPKEEIKESFEEAVELLAENEELRPLLEELLEKLKEVKE	1.0855522310987493	0.9378137007255322	0.9287985563278198	0.7883716821670532	3.2683374881744385	nan	inf
design_47	20	MELLERTKKLVEKMVEEGEESLEKLKEILEEILEKLKEKPEEVREEASKLAEETIRLIKEGAPKEEILKKFEELLELLWANPELRPLLEELLKKLEEAEK	0.6845286685420993	0.9689022525327975	0.9211622476577759	0.7671926617622375	3.5434205532073975	nan	inf
design_47	21	EALRAETLALVDELVDAGEESLAALREILEELLAELEEEPEELRAEASALVRETIALIDAGAPREEIRARFAELVDLLWADPRLRPLLERLLARLRAARA	0.46845944060777556	0.9842813667070587	0.9412645697593689	0.8231016397476196	2.833526372909546	nan	inf
design_47	22	DALVAETLALVDELLDAGEESRAALRAALRELLAELEKQPAELAAPVAALVERTIALIDAGAPREEIRASFRETVEALAANPALRPLLADLLARLRAILA	0.5635185649296208	0.9777426783215464	0.9500219225883484	0.8403646349906921	2.4708077907562256	nan	inf
design_47	23	SALKEETIALVEKMIDAGQESVDKLKEILEALLKELEKEPAEVAKEASKLVKETIKLIDEGAPKEEIKKQFKKLVDLLAANPKLQPLLEKLLKALKAAEK	0.8591998336535019	0.9598698308169564	0.918779730796814	0.7778555154800415	3.4317686557769775	nan	inf
design_47	24	SALREETLALVREMLAAGPEAREALRAILRELLAELEAEPAERAAPARALVEETIAAIDAGAPIEEILALFERLVDLLWADPALRPLLERLLARLREAAA	0.9380412643523421	0.9424838337821032	0.9512575268745422	0.845813512802124	2.5059001445770264	nan	inf
design_47	25	MELVEETKKLVEELIDKGKESLEKLVKILKEILKKLEEKPEETAKEAKKLIEKTIELIEKGAKKEEIKKQFEELVELLYKNPELRPLLEELLKKLKEAKK	0.8156468313625317	0.9624246249435005	0.9019248485565186	0.7242715954780579	4.154829025268555	nan	inf
design_47	26	MELKEETLKLVDELLDEGEESVEKLREILEEILEELKEYPEELRKEVSELIEETIKLIDEGAPKEEIRESFEKMVEKLWELPELRPLLEKLLKRLKEVKK	0.5779572093195082	0.9762660804760729	0.9188091158866882	0.7627515196800232	3.6031343936920166	nan	inf
design_47	27	SEKVEETKKLVEKMLDEGEESREKLKEILKEILEKLKKYPEETAKEVSAEIEKTIKLIDEGAPKEEIKAQAEKMIDLLAANPELRPLLDELLEKLKKALE	0.6310812736971606	0.972362361838128	0.9284996390342712	0.798668622970581	3.2827467918395996	nan	inf
design_47	28	SELVEETKALVDEFLDAGEESVAQLKAILEALLEELAAQPAELAAPARALAEQTIALIDAGAPKEEIKAQFDELVDLLAADPALRPLLEALKARLEAAKA	0.483395308977124	0.9832537952853481	0.9481844902038574	0.8296668529510498	2.637195110321045	nan	inf
design_47	29	MELLEETKKLVEEMIDEGQESVDKLKEILEEILEELKEYPEEEAAEASALIEKTIKLIDEGAPKEEIKASFKETLDLLYENEKLKPLLEKLLKRLKKAKK	0.8736301276256985	0.9587449340345376	0.9102270007133484	0.7565964460372925	3.692775011062622	nan	inf
design_47	30	SSLLEETIALVKELVDAGEESREKLKKILEELLKELEKEPEELAKEAKKLAEETIKLIDEGAPKEEILKQFEKLLKLLWEDPRLRPLLEKLLKRLKAAKA	1.0538686182926404	0.9488158923373148	0.9058214426040649	0.7558624148368835	3.864269495010376	nan	inf
design_47	31	AALVEEARALVAALVAAGAAARAALRAILRELRARLAAQPPEVAAPATALIDETIALIDAGAADAAILAAFDAALDLLAADPRLRPLLEWLLERLRAAAA	0.6391212646422952	0.9714098536578182	0.9409939646720886	0.8257670402526855	2.48787260055542	nan	inf
design_48	0	LEEILEEMRELIEELREKAKAGELTVEELEEYREKILKLLEKLAPLFPKEELEKIKKEIEELFEKAIKALKAGDEEEFKKTVEEIVELLEEVVEKAEELL	0.4870115614772603	0.982840290087999	0.9329426884651184	0.7993721961975098	3.2110607624053955	nan	inf
design_48	1	IEEVIEELEKLIEELEKLVKEGKLTEEKLKEYKEKILELLEKLKPFFSEEELEKIKKEITELFEEAIKALKEGKKEEFEKKIEELIKLLKKIKEEIKKKL	0.45273300843436415	0.9852616693706066	0.9291746020317078	0.7685916423797607	3.3177757263183594	nan	inf
design_48	2	MKEILEEMKKLIEELKEKVKKGELTVEEVEEYLEKLLELLEKAKPFFPEEKFKKIKEEIKELAKKAIEALKKGDKEEFEKYMKELIELLEEIRKELEEKL	0.514534934141777	0.9807602187357031	0.913262128829956	0.739629864692688	3.7789530754089355	nan	inf
design_48	3	IEEILEELKELAKELRELVKKGTLTVEKVKEYEEKILELLEQLKPFLPEEEFEKLKKEIKELFEKIIEALKKGDKEEAKKYAEELIELIEEVREKIEEKI	1.4456989351075549	0.8743932376543343	0.9308710098266602	0.782210648059845	3.2542057037353516	nan	inf
design_48	4	LEEVIKELEKLIKELKEKAKAGELTVEELEEFLEKVLELLEELEPLFPEEELEELKEKVKELAEEAKKALKAGDEEEFKKKVEELIKLLEEKREEVKEKL	0.518378872831102	0.980658396255641	0.9160971641540527	0.7444224953651428	3.534863233566284	nan	inf
design_48	5	VEEIIKKMKELAEEIRKKAEKGELTVEEVEKYKKEILELLDKLKEYFSEEELEKIKKKINELFEKTKKALEKGDKEKAKETVEELIKLIEEIIKKIEEKI	0.6696405604606567	0.9681801792746344	0.941128671169281	0.7912132143974304	2.926945209503174	nan	inf
design_48	6	VEETLKELEELIEELKKLVKAGKLTVEKLKEYEKKILELIKELAPLFKPEELEKIKKEIKKLFEEIIKALKAGKKEEAKKKAEKLIKLLEELREEVKKKL	0.5288945063474442	0.9798322666003763	0.9144013524055481	0.7385927438735962	3.7376554012298584	nan	inf
design_48	7	AEEILNELEELIEELKEKVKAGTLTVEELEEFRKRVLELLEKAAPFLPPEELEALKARVTALFDKAIAALKAGDKETFKAYVEELAALLEEVRRRLKELL	0.6540503280101578	0.9703883890158561	0.9189886450767517	0.740471363067627	3.5629584789276123	nan	inf
design_48	8	MEEVLEELRELAEELREKVEEGTLTVEELEEYLERVLELLEEAEEFLPEEELEELKEQIEELAEEAIEALEEGDEEEFRAKIEELIELLEEVREELEELL	0.6403043952334007	0.971134283530051	0.9360401630401611	0.7954126000404358	3.0771830081939697	nan	inf
design_48	9	LEEVLERLAELAEELREKMKEGELTVEELEEFLKELLALLDEAAPLLPAEELEALKAKLRELFEKAIKALKEGKEEELKKYVEEILELVEEVRRRLEELA	0.7215353646647371	0.9642265029871975	0.9223645329475403	0.7630194425582886	3.5950279235839844	nan	inf
design_48	10	VEETLEELEELIEELRKLVKAGELTEEKVKEYLEKFLELLEKLKPLFPEEKLKETKEKLKELFEKAIKALKAGDKEKFKALMEEAIALLEQIREEVKKLL	0.671952245796177	0.9686392445866895	0.9287472367286682	0.7804298996925354	3.3023312091827393	nan	inf
design_48	11	VEEKLKELKELIEELKEKAKAGKLTEEELKEIEEKVLKLLEELKPFFKEEELEKIKKEIKELFEKAIKALKAGKKEEFEKLVEERIKLLEEIRKKVEELI	0.46514251642088655	0.9843922375374291	0.9136407971382141	0.7342847585678101	3.6090304851531982	nan	inf
design_48	12	VEEVIKELKELIKELKELVKKGELTVEKVKEYKEKALKLLEKLKPFFSEEEFEKIKKELEELFEKLIKALKKGEKEEAKKYAEKIIELLEKIREEIEKKL	0.5100758200349288	0.9810784649151456	0.9292500615119934	0.7912189364433289	3.3004069328308105	nan	inf
design_48	13	VEEILEELEKLIKEIEKLVKEGKLTVEKVKEYLKKILKLLEKLKPFFEEEELEKIKKEIKKLSEEIIKALKEGDKEEAEAKVKELIKLLKEIREKLKKLL	0.5987324999122159	0.9746619392678536	0.9098564982414246	0.7398023009300232	3.7838034629821777	nan	inf
design_48	14	AEEVLEELRALVAELAALVKAGELTVEQLEAALARALELLERLAPFFPPEELAALLAELRALAAALAKALKAGDKAAAEAAAARLLALLEGVIERARALL	0.591635844474646	0.9748322033804573	0.9242507219314575	0.7635387182235718	3.170039653778076	nan	inf
design_48	15	VEETLEELEELVKELREKVKAGTLTVEELKEYRDKVLELLEKAAPFFSPEELEALKARINALFDAAIAALKAGDTEAFRATIEEIIALLEEVRERLKELL	0.6058251429921624	0.9743175513854674	0.9282625913619995	0.7798427939414978	3.351177215576172	nan	inf
design_48	16	IEEILEEMEKLVEELKKLAEKGELTVEKVKEYKKKVLELLEKVKEFFPEEELEKIKEEIEKLFEKIIEALEKGDKEEAKKYVEELTKLIEEIIEKLKKKI	0.5586108136727873	0.9777956449653236	0.9255609512329102	0.7662951946258545	3.2982912063598633	nan	inf
design_48	17	LEEVLEELRELIEELRELVERGELTPEKLKEFRQRALELLDKLAPLFPEEELEALKERLEELFEGAIKALERGDEEEFKRLMEEIAELLEELREKAEELL	0.5558445337388389	0.9779013555929059	0.9409196972846985	0.8085966110229492	3.0450279712677	nan	inf
design_48	18	IEEILKELEKLIKELEEKVKAGELTVEELKEFLKKVLELLEKVKPYLSEEELEKLKKEIEKLAKEAIKALKAGDKEKAKELVEKLIKLLKKVREELKKKL	0.6031593507003091	0.9740717726482511	0.9138544797897339	0.7260944843292236	3.794095277786255	nan	inf
design_48	19	VEEILEELEKLIKELKEKVEAGTLTVEEVKKYKEKVLELIEKLKPFLEEEEYEELKEEIEKLFEEIIKALEAGDKEKAKEKAQKLIEKLEELREKIKELL	0.5596797196969867	0.977520835255786	0.9325678944587708	0.7774279117584229	3.116184949874878	nan	inf
design_48	20	LEDTLEELKELIKELKELVEKGELTVEKLKEYEKKVLELLDKVAPLLPPEELEKLKAEIKALFEAAIKALEKGDKEKFEATIKEIIALLEEVRDRLEKLL	0.5547937342340827	0.9780163262133731	0.9147696495056152	0.756980299949646	3.7017111778259277	nan	inf
design_48	21	VEATLAELRELVAELRALVAAGELTPARLDELQARVLALLDRLAPYFPAEELEALKAEVAALFAEARAALAAGDRAAFRAAVDRLAALLEAVRERLEALA	0.8378606563405556	0.9528801871489441	0.9038888216018677	0.7773162126541138	3.6478586196899414	nan	inf
design_48	22	AEELLEEMRELAEELKKKVKEGTLTVEELKEYREKLLELLEKAAPFLPEEELEALKAEIEELFEKAIKALKEGKEEEFKKNMEELIELVEEVRERLERLL	0.5436353247851793	0.9787204819737156	0.9204028844833374	0.7492749691009521	3.5595123767852783	nan	inf
design_48	23	LEATLAALRELVAELAALAAAGELTAEQVAAYQARALALLAAAAPYLPAAELAALRAQLAALAAAIAAALAAGDRAAAAAAVAALAALLEATAARLAALA	0.788216470749267	0.9572983704746924	0.8964537382125854	0.7585980892181396	3.370656967163086	nan	inf
design_48	24	VEEIIEEMRSLAEELRELVEKGELTPELLKEYREKLLELIEKLKPFLSEEEYEKLKKEIEELFDEAIKALEKGKEEEFKKLVEELIELVEKLIEKIEKLV	0.4416921255028272	0.9857970930322932	0.9367658495903015	0.7710361480712891	3.0861241817474365	nan	inf
design_48	25	PKEGLEELKELIEELKKLVEKGELTVEKLEEFEKKALELLEKFKPFLPEEELEKLKEEITRLFKEAKEALEKGDEEKFKETVEKLIELLEEVRKKLEELL	0.5301208623772216	0.9797246443620261	0.913608968257904	0.7375304698944092	3.782658815383911	nan	inf
design_48	26	LEETLEELGRLSEELRRKAEEGTLTVEEVEKYREKVLELLEKLAPLFPEEELEEIKERIERLFEEIIRALEEGDRERAKRLVEELIRLLEEIRERAEELL	0.4987841700112024	0.9822114193020558	0.9502761363983154	0.8192726373672485	2.7369415760040283	nan	inf
design_48	27	VEETLKKLEELAKEFEKLVKEGKLTPELVKKYRKEILELLDKLKPFFSEEELKKTKETITKLFDEIIKALKEGDKEAAKKAAEELIKLIREIVKKLKELL	0.5006895035440868	0.9818005150825033	0.9227200150489807	0.753150224685669	3.4523119926452637	nan	inf
design_48	28	VEETLEELRELIEELRRLVEEGRLTPEEVREYRERVLALIERLAPFLPEEEVEALKREVTELFEGIIEALEEGDREEAERLARELAELLERLRERLEELL	0.4926633627087086	0.9824065182718336	0.9421844482421875	0.8053368330001831	2.886859893798828	nan	inf
design_48	29	LEEVLEELEELIEELREEVEEGELTVEEVEEYLERLLELLEKVKPFLPEERLEKLKEELTRLGEEIKRALEEGDEERARELAEELLELVEELREELEELL	0.6665999991677839	0.9689918571243691	0.9457327127456665	0.7919110059738159	2.9120469093322754	nan	inf
design_48	30	IEETLKELKKLVEELRKKMEEGELTVEELEEYEEKILKLIEKLKPFFPEEKVEEIKKKIKELFEKAKKALEEGKEEEFKKTIEELIKLLEELREELEKLK	0.561978587062678	0.9777078454628929	0.9156094789505005	0.7405533790588379	3.686509370803833	nan	inf
design_48	31	VEEILEEMEKLAKEIKKLVKAGTLTVEKVEEYEKKFLELLDKAKPFLPEEEYEKIKKKLKELFDGIIAALKAGNKAEAKALADEAIKLIEELIEKLKEKL	0.6166141644430322	0.9732592713729489	0.9208189249038696	0.756634533405304	3.4039523601531982	nan	inf
design_49	0	AAALAAEAEALLERLAALLEEAATDPSVVPAALATFEALFALIAQDAENREAWIERLVAVLAEAAGGDAEFVARFAAALRAGDLEAALALLREFLERKLA	0.7292610795790424	0.9635319917732607	0.9109774827957153	0.7894757986068726	3.3842787742614746	nan	inf
design_49	1	MEKLIAETEELLKELAALLREARTDPSVKPAVLETLEKLFELIKKLKEKQAEFKEKLVAVFAEASGGDAAFVAAFTAAVKAGDLEGLLALLGAFLDRLQA	17.721729477689586	0.07916675264271757	0.9150152206420898	0.6307887434959412	6.073659420013428	nan	inf
design_49	2	MEELIEEFKKKLEELEKLLAEAATDPAVRPAVLKTLKEAFELMKKLKEKQEEFKKELVAVLAKQADGDKAFVAAFTKALKAGDLAALLALLDAFLAAKQA	17.331651274768486	0.08129230239083655	0.9098989367485046	0.6155287623405457	6.163984775543213	nan	inf
design_49	3	SEELREEIEKALEELEKLLKEAATDASKVPEALATLRKLFELIEKDEENREEWIARLAAVFAKQAGGDAALVAAFKAALEAGDLEAALALLEAFLKAKQA	0.7586806706400921	0.9609978164714648	0.9363129734992981	0.7999458312988281	3.009500741958618	nan	inf
design_49	4	SEELREKIEEKLEELEELLKKVEEDPSYKEEALEELEELFELIEKDEENREEFIEKLVEVLKKQAGGDEEFVKKFKEALEEGDLEKLLELLEEFLKKKLA	0.6153061692254278	0.9730795869113791	0.8896400332450867	0.7286512851715088	4.372361660003662	nan	inf
design_49	5	AEALRAAAEEALARLAALLARAAEDPAVRPAVLATLRELFALIERLEAEREEFRARLAAVFAEQAGGDAELVAAFRAALEAGDLARLLALLEAFLARRQA	18.907615698651053	0.07765233817394479	0.9199742674827576	0.6618882417678833	5.656678199768066	nan	inf
design_49	6	SAALRAAIEAALARFKALLEQAKTDPSVKPAALATLREIMALIAQDEEHREEFIAALVAVFAEQADGDEAFVAAFREALEAGDLEGALALLAAFLEKKQA	0.7561825379398981	0.9601097059127963	0.8834156394004822	0.7481786012649536	4.104879379272461	nan	inf
design_49	7	MEELIKEIEEKLKEFEELLKKVKTDPSEKEKALETLKKLFELIKKAKEKQEEFIEKLAEVFAKQAEGDEEFVKKFREALKKGDLEKALELLQEFLDKKLA	0.638198928387726	0.9712272922151456	0.8978915214538574	0.7299832701683044	4.259267807006836	nan	inf
design_49	8	MEELDEEIEKAIEELERLLEEVRTDPSKVPEALKTLEEIFDLIEKDEENREEWKARLVEVLAKHFGGDEAAVAAFRAAVEAGDLERLLALLEAHLARLQA	0.7190264620983587	0.9649189652338389	0.88136887550354	0.7524633407592773	4.591064929962158	nan	inf
design_49	9	KEALREQLEAAIAEFAALLAALRTDASTRPALLATFREIFALIQQDEENREEWIARLAAVFAAQAGGDEAFVAAFRAALAAGDLAAALALLAAFADRLLA	0.792887961037543	0.9573333111261487	0.896391749382019	0.7758313417434692	3.859360933303833	nan	inf
design_49	10	SEELKKEFEEELKKLKELLEKVKEDPSYKPKALETLKKLFELMKKDKENQEEFKKKLVEVFKEQADGDEELVEKFKKAVEEGDLEKLLEILQEFLDKKQA	0.6364736320833594	0.9725263061728303	0.9046767950057983	0.7438935041427612	4.013708591461182	nan	inf
design_49	11	SAALDAEIEATLARLAELLAQAATDPAVVPAVLAALEELFALIARDEANREAWIARLVAVFAEAADGDEALVARFRAALEAGDLAALVALLREFLERKQA	1.2796070486867703	0.8995190769767537	0.9171754121780396	0.7887958288192749	3.324230670928955	nan	inf
design_49	12	SAALRERTERLLEELARLLEAARTDPSVAPAVLATLRELFALIEQDAENREAWRARLAAVLAEAADGDAALVAAFRAALEAGDLEGLLALLRAFLARKAA	0.9601108846456049	0.9378441668479729	0.8615778088569641	0.7352207899093628	4.722220420837402	nan	inf
design_49	13	SEELDKKIEEKIKEFEELLKQAETDKSVVPKVLETTKEIFKLIEKDKENKEKWKEKLVEVFAKQAGGDKEFVEKVKKALEKGDEEELLKLIKEFLEKKQK	0.7407021531534347	0.9623830781993462	0.9066683053970337	0.7512996196746826	3.913858413696289	nan	inf
design_49	14	KEALIEEIERLLERLAELLAQARADPSVVPAALATLRELFAAIKEAEERREEFIARLVAVLAEAAGGDEALVAAVAAALRAGDEAGLLALLRAFLARLQA	0.7319298448790631	0.9628567643789897	0.8988873958587646	0.7703285217285156	3.8582029342651367	nan	inf
design_49	15	SAALDAELAALLARIAELWARLATDPSTRPALLEATRAAFALIEKDEARRAEWIAELVAVFAEQAGGDAAFVAAVRAALEAGDLDRLLALVAEAADRRLA	1.9025801516995804	0.8094101279614384	0.8937023878097534	0.7781926393508911	3.8142077922821045	nan	inf
design_49	16	SAALKEEIEAKLAELAALLEQARTDPSTVPAVLETLRALFELIEKDKENRAEFIARLAAVFAAAAGGDEAFVARFKAALEAGDLAGAEALLREFLARQQA	1.038749607855078	0.9280980837205377	0.8843662738800049	0.7528676390647888	4.0567169189453125	nan	inf
design_49	17	SSALREEIEKLLEELKELLEQAREDPSVKPKVLETLKQLMELIKKDKENREEFIKKLYEVFKEQADGDEEFVEKFKKALEKGDLEEALKLLEEFLKKKQA	0.5473200403627309	0.9785424052191475	0.8824425339698792	0.7388062477111816	4.618643760681152	nan	inf
design_49	18	SEELRKEIRALLEELARLLAEARADPSVAPAALATLRALFELIAKDEENREEFIAELAAVFAEAADGDEALVAAFRAALEAGDLAALLALLEAFLARRQA	0.8497702391711609	0.9513073344435605	0.8719539642333984	0.7311347723007202	4.392637729644775	nan	inf
design_49	19	SLELREEILRLIEEFRRLLEEVRTDASKKPAVLETLKKIFELIEEDEENREEFIARLAAVFAELADGDEALVAAFRAALEAGDLDGLLALVEAFLDRRLA	0.6094342264924607	0.9740711669112748	0.9304823875427246	0.8135374784469604	3.2473275661468506	nan	inf
design_49	20	SSELDEEIEKLLEEFAKLLEQAKTDPSMKPKVLETFKKIFELIEKDEENKEEWKKKLVEVFAKQAGGDEATVKAFKEAVEAGDLEKALAILEEFLEKKQA	0.7789269141229431	0.9723307230643138	0.9220176339149475	0.8047434091567993	3.539851427078247	nan	inf
design_49	21	SEELDEEIEETLEELRELLEEVATDPSKVPEALETLKRLMELIEKDEENREEWIARLAEVLAELSDGDEEFVAAFREALEAGDLERALALLKEFLERKLA	0.7292354215023014	0.9632236630125135	0.9223936200141907	0.7905069589614868	3.3985044956207275	nan	inf
design_49	22	SEKLEEEIEKNIEKFKELLEQAKTDKSVVPEVIETLKKIFELIKKDKENQEEFKKKLVEVFKEQAEGDEELVKKFKEALEAGDLEKLVKILKEFLDKKQK	0.8789974013075057	0.948826325923767	0.9035431742668152	0.7520849704742432	4.120249271392822	nan	inf
design_49	23	EEELIKEAEEKLKRLKELLEKVRTDPSYKPEALETLKELFELIEKLEERREEFIDRLVAVFAEQAGGDEALVAAVRAALEAGDLEKLLALLEAFLDRLLA	0.8039892606224789	0.956580103240759	0.8971667289733887	0.7389159202575684	4.119805335998535	nan	inf
design_49	24	MEELVRELEELLERLRELLERSREDPAVEPEVLETLRRIFELIEELEERREEFIRRLVEVFAEAAGGDEELVARVRAALEAGDLEELEALLREFLARLQA	17.922377708891492	0.07990451115149062	0.9169797301292419	0.6798686981201172	5.597568988800049	nan	inf
design_49	25	MEELIEEYEKLLKELEELLKKAEEDPSEVPKVLETFRKLMELIEKLEERREEAIERLVEVLKKQAGGDEEFVERFRKALEAGDLEEALKLLEEFLKKKQA	17.09513610709637	0.0877644893000199	0.9284690618515015	0.6527876257896423	5.910124778747559	nan	inf
design_49	26	SEELKKEIEEAIKKFKELLEKVREDPSKKPEALETLKKIFELIEKDKENKEKWKEELVKVFAEQADGDEELIKKFKEAVEAGNLEEALKILEEFLEKKQK	0.5042142721081	0.9817679201212104	0.9158987998962402	0.7780917286872864	3.7592556476593018	nan	inf
design_49	27	KEELKKEIEKTLKELEKLLKEVKEDPSKKPEALKTLKKLLELIKKDKENKEEFKEKLVKVFEKEAEGNEELVKKFKEAVKKGDLEKALKLLEEFLKEKQK	7.429955396070993	0.44242263082050665	0.8300473093986511	0.6400524377822876	6.237803936004639	nan	inf
design_49	28	SAELAAAIRAALAELARLLRAAATDPAARPAALATLERLMALIAQDEANREQWIAELVAVLAEAAGGDAAFVAAFAAALRAGDLAAAVALLDAFLAAAQA	0.8626181550722799	0.9517412518826783	0.9428849816322327	0.8192045092582703	2.665532350540161	nan	inf
design_49	29	SEALAARAEALLAEFRRLLEAARTDPATAPALLATARELLALIAEDEENREAWIARFVAVFAEQAGGDEALVAAVRAALEAGDEEALLALLRAFVARLQA	0.8799063895322714	0.947221764225656	0.9170015454292297	0.7895441055297852	3.164714813232422	nan	inf
design_49	30	SSALDEELEELIEEFEELLEEAEEDPSVKEEVLETFEEIFELIEQDKENREEWIARLVEVFAKLADGDEAFVAEFRAALEAGDLERALALLERFLDEKQA	0.847296363397891	0.9666839777863767	0.9229691624641418	0.8178053498268127	3.464075803756714	nan	inf
design_49	31	SAALRAAIEAALARLAELLAQARTDPSVRPAALATLTEVFALIQQDAANRAAFIDALVAVLAEQADGDAAFVARFRAALEAGDLAAALALLDEFLAAKAA	0.7400183815703044	0.9622034911874118	0.9129678010940552	0.788662314414978	3.26810622215271	nan	inf
design_5	0	EEEEEEEELEEDLEEIKRVRKEKSFEEFIKLVKEKVRRLLEEGKLRQAVRLVAEVLESLENEEEREKVLEAVRETLKELLGLEISPEELLEMIKEFLEEL	0.8807397308656506	0.9494747826881742	0.901760995388031	0.7621557712554932	4.392507553100586	nan	inf
design_5	1	SSMEEEEELKKLLEELKKIRKEKSFEEFIKALSEKVRELLEEGKFRLAYRLVYETLKYLKDEEEKKKVLEAVAKTFKETLGLEISPEELLELIEKKLAEE	0.7007301689624068	0.9681579775589683	0.908257782459259	0.7700718641281128	4.268007755279541	nan	inf
design_5	2	AAAEAEARLAADLARLAEVRRTRTFEEFLALLGELVRELLEAGELERAVRLVLAVLESLEDEEERRAALELVAEVLRETLGLDITPEELEALLKAAAAAA	1.1152173706252593	0.9327367155346075	0.9364804029464722	0.8119099736213684	3.0372836589813232	nan	inf
design_5	3	AAAEDEALLAAHLAALRRTRAEGTFEEFLALAARLVRELLEAGRRELAVRLALETLAALEDEAEREALLAALAETLRETLGLEITPEELLELIEREAAEL	0.7624044491561573	0.9598207023385915	0.9406401515007019	0.8287211656570435	3.0442817211151123	nan	inf
design_5	4	SAAEAEAELEELLAEIKETRKTKTFEEYLKLVGEKVRELLEEGRLELAVRLVLEVLESLESEEERRKLLELVAKVLKETLGLDISPEEVEELVRRLAAAL	0.5864528920422227	0.995915668876703	0.9383776783943176	0.8159860372543335	3.129657745361328	nan	inf
design_5	5	SEAEREEELEEDLERVREVRETKTFEEFVRLVAELIRRRLEEGRLELAVRLVRRVLEELEDEEERERLLEAVAAVLRETLGLDITPEEVRALIEARLAAL	0.873189422720594	0.9556720500567253	0.9217881560325623	0.8072752952575684	3.670137405395508	nan	inf
design_5	6	AAAEAAALLAALLAELAAIRETGDFAAYLAAAAERVRALLEAGRWAEAVRLAAAVLAALEDPAERAALLAALAATLRETLGLDITPEELLAAIAAALAAA	1.0023394302522652	0.9415788313075049	0.8174248933792114	0.7028205394744873	5.865492343902588	nan	inf
design_5	7	AAAAAEAELAALLAELRAVRATGSFEAFLAALAAAVRELLRAGKLALAARLVARVLEDLEDPAERAAALEAVAATLREELGLEVTPEETLELVESFLAAL	1.7858135280858356	0.8417879247563924	0.8602905869483948	0.744888186454773	5.652534008026123	nan	inf
design_5	8	SAAAAAARLAALLARLREIRATGTFAEFIAAAAEAVRELLRAGERALAVRLAAEVLAALEDPAEREALLAALAEVVKEELGLDITPEELLALLEAELAAL	0.5553591112432716	0.9777448419008852	0.9586160182952881	0.8508898615837097	2.4752814769744873	nan	inf
design_5	9	AEAEDEALLEALLAELERIRAEGTFEEFIAALAAAVRALLEEGRLALAVRLVARVLEALKDPAEREAVLAAVAAVVREVLGVDITPEELAAAIAARLAAL	0.7988380734112193	0.9587233985122545	0.9277725219726562	0.807137131690979	3.453557252883911	nan	inf
design_5	10	AEAEDEALLEALLEEARRTRETGTFEEYVALVAEQIRRLLEEGRLELAARLVARVLEDLEDEEERRRLLEAVTAVLRETLGVDITPEETLELIRRFLAEL	0.43434127841806963	0.986234979125082	0.9514065980911255	0.8383574485778809	2.950138807296753	nan	inf
design_5	11	KEEERKARLEELLKEIEKIKKEKSFEEKIKAVAEYVRELLEEGKFEEAVELALKVLKSEKNEEEKEKILKALAEVVKETLGLDITPEELLKLIEEKAKEL	0.6385094230940537	0.9715404771886759	0.9106879234313965	0.7592484951019287	4.078742027282715	nan	inf
design_5	12	AEAEEAALLAAHLAAARETLATGGFAEYVALVGELVRELLAAGRLRLAVRLVAEVLAALPDPEQREAVLAAVAAVLRETLGLEVTPEEVRALIAEALAAA	0.6491196621411375	0.9708642235572715	0.9309914708137512	0.8231348991394043	3.236069917678833	nan	inf
design_5	13	EEEEEEERLEEDLEELERVREEGTFEEYLELLGRLVRERLEEGRVREAVRLVARALEALEDEEERRRLLELVREVLRETLGLEISPEETLELVERLLEEL	1.3211281502881649	0.9174361825072113	0.8717279434204102	0.7491099238395691	5.343328952789307	nan	inf
design_5	14	SSAAAEAELEALLAELRATRETKSFEDYLALAGEHIAALLRAGKFEQAVRLVAETLAALEDEEERRALLELVAEVLREELGLEITPEEVEALIAAALAEL	0.8394143822615929	0.9641058754314042	0.9450454711914062	0.8331261873245239	2.9914119243621826	nan	inf
design_5	15	EEEEREKLLRELLEELKEIRETKTLEEYIKAVGERVRELLRAGRREEAVRLVAEVLESLESEEDRRRLLEAVARTLREELGLEVTPEEVLARIRAELAAL	0.5735500934522685	0.9764165301648547	0.916416585445404	0.7761003971099854	3.9161627292633057	nan	inf
design_5	16	AAAEAEAELERLLAELEETLRTGSFEEFIELLGKKVRELLEEGKLELAVRLVARVLESLEDEAERAAALEAVTATLREVLGLDISPEETLALIREALARL	0.42078736981803	0.9870243110856463	0.947375476360321	0.826122522354126	2.904465436935425	nan	inf
design_5	17	SEAARRAQLEADLAALAETRATGSFEDYLALAAELVRRRLAAGDWALAVELVLRVLEALADPAERAALLEAVAATLRETLGLDITPEELLARIRRFAAEL	0.7748805172410684	0.9606373521362744	0.9402302503585815	0.8281994462013245	2.9726881980895996	nan	inf
design_5	18	EEAERRERLERLLAELRETRETKTFEEFVALLAERVRELLREGRLEEAVELVAEVLASLEDEAERAAVLEAVAATLRELLGVDISPEETLALIRERLAAL	0.6507655977579684	0.9712205086107732	0.9243645071983337	0.7960817813873291	3.653517007827759	nan	inf
design_5	19	SEAEEEEELERLLREAEETRRTKTFEEFVALVAERVRRLLEEGKLRQAVRLVARVLEALEDEEERAAVLEAVAATLREVLGLEVTPEEVRALIEEALAAL	0.6091142061289786	0.9734862229567137	0.9165063500404358	0.7914215922355652	3.8932011127471924	nan	inf
design_5	20	SEEEAERRLEEDLAAIRAARAEGTFEEALALVGELVRRRLEEGELELAARLVARTLEALEDEAERRALLEAVAATLREVLGVDITPEEVEAAIRAFLAAL	0.5933218749699403	0.9751999657920071	0.95200115442276	0.842121958732605	2.6926989555358887	nan	inf
design_5	21	EEEEKEKELEELLKEIKETLKTKSFEDFVKLVSEKVRELLKEGKLELAARLVKEVLESLKDEEEKEKILEAVAETIKELLGLEITPEELKELIEKFLKEL	0.5648497650178574	0.9772827825892577	0.9101917743682861	0.745637059211731	4.245645999908447	nan	inf
design_5	22	EEAAERAELEALLAEIEETRRTGSFEEFLELVGEKVAELLKAGRLRLAARLVLRVLESLEDEEEREALLELVAEVVRELLGLEISPEELLALIREFAAAE	0.8469363650751439	0.9552093753824082	0.9283862113952637	0.8077234029769897	3.5583038330078125	nan	inf
design_5	23	SEKEEEEELEKLLKELEKIRKEKTFEEFLKALAEKVRELLKEGKFRQAALLVKRVLESLEDEEEREKALEAVAETLKEELGLEISPEELLEMIERFLKEL	0.5707569921845795	0.9768566414423073	0.9271222352981567	0.796914279460907	3.6481480598449707	nan	inf
design_5	24	MEEEDEEELEELLEELEEIRKTKTFEEYIKALGEKIRELLKEGKFELAVRLVLEVLESLKDEEEKEKALEAVTKVLKEELGLNITPEETLELFKELAEKL	0.6927921946028842	0.9698182424846642	0.9117391705513	0.7650309801101685	4.138274669647217	nan	inf
design_5	25	EEAEREAALEADLAALRRTREEGTFEEYLALAAELVARYLREGREELAVRLVAAALEALEDPEERERLLEAVAEVVRRELGLEITPEELLALVRERLAAL	0.778121970361728	0.9595716686615345	0.9359353184700012	0.8173266649246216	3.2704811096191406	nan	inf
design_5	26	MEEEEEKKLEELLKEIEEIRKEKSFEEFVKMVGEKIRELLKEGKFRLAVKLIKRVLESLEDEEEKEKVLEMVAEVFREELGLDITPEELKEMIEKFLKEE	0.7043737203872209	0.9658973078449052	0.8990492224693298	0.7490533590316772	4.600168704986572	nan	inf
design_5	27	EEEEEEELLEELLEELEEIKKEKTFEEFIKKLAEKVRELIEEGRLKLAARLVKRVLESLESEEEREKVLKAIAEVLKETLGLEISPEEVEKMIEEFLAKE	0.5926809242894578	0.9752127912621377	0.9163724780082703	0.7720496654510498	3.9666361808776855	nan	inf
design_5	28	AEEEEERELEELLEEAERIREEGSFEEYVAYVAERVAELLRAGRLRLAVRLALAVLEREEDEEEREAILAALAETVKELLGVDITPEELLALLRERAAAE	0.623567938150155	0.972689988657178	0.9489349126815796	0.831594705581665	2.98323655128479	nan	inf
design_5	29	SAAERDALLERLLAELEETRETGSFEEYLALAAERVRELLEAGELELAVRLVAETLARLKDEAEREALLAAVAEVLRETLGLDITPEELLALIEAALAAL	0.5390920366742313	0.9795638346616954	0.9570336937904358	0.8438964486122131	2.6471540927886963	nan	inf
design_5	30	SAAEDEEELEKLLERLEETRKTKTFEEYIKLLGEEVERLLKEGKLELAVRLVLETLEKLKDEEEKEKLLEKVAEVVKKELGVEITPEELLKLIKEKAAAL	0.5281240912925528	0.9800919417720264	0.9112522602081299	0.7630303502082825	3.9725124835968018	nan	inf
design_5	31	EEEEAEKELAALLEALAATRETKTFAEYLAAAGAAVRALLEAGRVEQAVRLVARTLEALADEAERQALLEAVAAVLRETLGLDITPEELLALIRERLAAL	0.7547117553321432	0.9623538178616226	0.9253728985786438	0.797901451587677	3.4442460536956787	nan	inf
design_50	0	EEERKKLLEEIIEKLKKKLEEAKKAGDIEKAKEYLEKLYFLLRYPEFAEKEIELIKKGASEEEREAARKKLVEELRKKMSEEEKKELEAEKEKLEKEMEE	0.6112962634537968	0.9733789507686917	0.9149200916290283	0.7385823130607605	3.926447629928589	nan	inf
design_50	1	SAARAAARAAILAELAAAEEAARAAGDVAAAEEALRLRWFLEADPAFADLAIALREAGASPAARAAALRAAAEALAATLSPAEKAALAARLAALRAAAAA	2.219398857601818	0.7778849304714748	0.8613317608833313	0.6891063451766968	6.028348922729492	nan	inf
design_50	2	MEERERLYAEILAELEARLAAALAAGDIEAAEEYLEMRYFIERYPEFRELAIRLRKEGASPEEREKALREKVEELRKKLSPEEKAELEAEKAALRAAMEA	0.5870087919149557	0.9753009408097231	0.9335982203483582	0.8047677874565125	3.29740309715271	nan	inf
design_50	3	AAEDEALAAAIEAELRARLAAALAAGDVEAALATLRRLWFFRRYPEFRAAAIALRRAGASPAEREAALAALVAALEATLSPEEKAALEAEKAALVKAMEA	0.6715896162348888	0.9680283493436089	0.9407276511192322	0.8162847757339478	2.921156167984009	nan	inf
design_50	4	SEEREKLEKEIIEELEEEIEEAIEEGDIDKAKELLRKLYFIKKYKEFLDKEIELLKEGASKEEREKAMEELTEELEKKMSEEEKEELEKLEEELEKEMKE	0.6410110236222951	0.9714660318504221	0.9220834374427795	0.7606347799301147	3.6668198108673096	nan	inf
design_50	5	SKEKEELEKKIIEELKKKIEKAKKEGDIEKALEYLKILYFFEKYPEFKELAIELRKKGASEEEIEKELKEKVKELEKKMSEEEKEELEKKKEELKKEMEE	0.8406478581863003	0.9532148851526117	0.9253976941108704	0.7897273302078247	3.5342612266540527	nan	inf
design_50	6	SSEEEELFKEILEELKEKIEKAIKEGDIEKAIEYLKLRYYILKYPEAREKAIELIKKGASEEEREKELRELAEKLEKELSEEEKKELEEIEEKLREEMEK	0.6290723427979859	0.9718661237893288	0.9345366358757019	0.7966700196266174	3.3154382705688477	nan	inf
design_50	7	SEEKEKLYKEILEKLEKKQEEALKEGNVEEAEKYLKLKYYIEKYEDFLELYIKLLKEGASEEEIEKELEEKAKELEKKMSEEEKAELEAKLAALRAAFEA	0.8527161755671093	0.9496853998782389	0.9389621019363403	0.8088652491569519	3.0604870319366455	nan	inf
design_50	8	MEEKKKLEEEIIEELEKKIEEAIKAGDVEKAIEYLEKLYFIKKYPEALEKAIELKKEGKSEEEIEKELNELVKKLKEKMSPEEKEELEKEKEELKKKMEE	0.812464818057814	0.9559643321419381	0.9093437790870667	0.7293453216552734	4.07501220703125	nan	inf
design_50	9	SMEEEELYKEIIEELEEKLEEAIKEGNIEEAKEYLRKKYYLEKYPEFREKMIKMRKEGKSEEEIEKEMNKLVEELEKKMSEEEKKELEEKEEELEKEMEE	0.8652003221464242	0.9491158149777845	0.9204592704772949	0.7581597566604614	3.5947046279907227	nan	inf
design_50	10	MKEEEELRKKIIEELEKKLEEAKKEGNIEEAIKYLELLYFFKTYPEFAEKAIELIKKGASEEEREEAMLKLAEELKKKLSEEEKKKLEKEKEALKKEMEK	0.6487086555000304	0.9703500023427436	0.9195228219032288	0.7608867287635803	3.806330442428589	nan	inf
design_50	11	SEEEEKLYKEIIEELEKKLEEAKKAGDIEKAIKYLKLLYFIKKYPEFREEVIKLRKEGASEEEIEKKMLELSEELEKKLSEEEKEELEKEKEKLIKEMKE	0.7357573675086814	0.9623869032187602	0.9295417070388794	0.7790248394012451	3.4648284912109375	nan	inf
design_50	12	MEEKKKLREEIIKELKKKIEEAIKKGDIEKAEEYLEILYFIKKYPKVLEKAIELRKKGASEEEFEKALKKLVEEEKKKLSEEEKKKLEEEKKKLREKMKK	1.0252684698429848	0.9359928557466908	0.8901792764663696	0.7172313332557678	4.874324798583984	nan	inf
design_50	13	AAEEEALYAAIRAELEARRAEAIAAGNEEEAEKYLEKLYFLDRYPEFRAAAIALRRAGASEAEREAAMDAQVEALKKKMSPEEKKELEEEKEALRKEMAE	0.6581788089325246	0.9702753163239224	0.9330892562866211	0.7971314191818237	3.188495635986328	nan	inf
design_50	14	MERREKLAKEILEELEEKIEEAIEEGNIEKAEEYLEWKYFFEKYPEFLEEAIKLREEGASEEEREKKRKELVEELKKKMSPEEKEELEKLKEELRKEMEE	0.9183641668979379	0.9464852639945116	0.8995383977890015	0.7132104635238647	4.449349880218506	nan	inf
design_50	15	AAEREALYAAILAELDAEYAAALAAGDLAAAEEALALRWALERYPEFREREIALIREGASPEERAAARRALLEELRKKLSPEERAALEAEREALRAEMAA	0.9460685265855616	0.9417872209285518	0.8944718837738037	0.7383213043212891	4.588995456695557	nan	inf
design_50	16	MKKREELAKEIEKELEEKMKKAIEEGNIEEAEKYLKKLYFFKNYPEFLEKAIKLKEEGASEEEREKALEELVEELEKKLSEEEKKKLEEEKEKLKKEMEE	0.6657724401180655	0.9688274223825326	0.9108777642250061	0.7397925853729248	4.106310844421387	nan	inf
design_50	17	MEEREKLAEEILKELEEKYEKAVKEGNVEEAEKYLKWKYYFKKYPEFLEEAIKLIKEGASEEEREKKMEELVKELEKKLSEEEKKELEKIKEELRKKMKE	0.8241482057881537	0.9542066384478693	0.8889222741127014	0.6702752113342285	4.8442702293396	nan	inf
design_50	18	AERRARLRAEILAELDAKLAAALAAGDLEAAERYLELRRLLETHPEFADRAIALREAGASPAEIEAALEAEAAALREKLSPEELEELEEEKERLREEFAA	2.827313926257168	0.7108983961864405	0.8549415469169617	0.6414690613746643	7.728342056274414	nan	inf
design_50	19	AAERAALDAAILAELEAALEAALKAGNIEEAEKLLRERHFFRTHPAFRDAAIALRRAGASPEERAAARAALVAELEATLSEEEREALEKEKEELRKKFLA	0.9240307797376391	0.9443102573813958	0.8808069229125977	0.7216116786003113	4.692771911621094	nan	inf
design_50	20	EEERKALEEEIVAELEAKYAEALAAGDLEKAVKYLKKLRFFLRYPEFRELAIELRKEGKSEEEREKIMEEKVEELEKKLSPEEKAELAAEEAALRAEFAA	0.6931094292195995	0.9656572393396894	0.9098902940750122	0.7451783418655396	4.0288591384887695	nan	inf
design_50	21	EEERKALEEAILKRLDAEIEKAIKEGNIEKAEEYLKERYYLKKYPEFLEAEIALLKAGASEEEREKARRELVKELEKKMSEEEKKELEEKIEELRKKMEE	0.9704417529171292	0.9387866270040355	0.9029846787452698	0.7153586149215698	4.368347644805908	nan	inf
design_50	22	SSEYEKLKKEILEELEKEYEEAIKEGNIEKAIEYLKLKYYIKKYPEFLEEMIKLRKEGKSKEEIEKKMKELAKELEKKMSEEEKKELEKEKEELKKEMEK	0.8304174092871339	0.9539654043780226	0.90336674451828	0.7069255709648132	4.275201797485352	nan	inf
design_50	23	SMKREELKEKILKKLEEKIEKAIKEGDIEKAEEYLKMKYFFKKYPEFAELYIELLEKGASEEEIEKAMKAKVEELEKKMSEEEKEELEKEIEKLREKMKA	1.2809277582353928	0.9271184800151978	0.916336178779602	0.7676264047622681	3.9361937046051025	nan	inf
design_50	24	MEEYEKLKKKIEEELEKKIEEAKKKGDIEKAEKYLKWLYYFKKYPEFLEKAIELIKKGASEEEREKAMEELVKELEKEMSEEEKKELEEKIEKLRKEMAA	0.6773104462714755	0.967410344129469	0.916614830493927	0.7538347244262695	3.9056620597839355	nan	inf
design_50	25	AAEREALRAEILEELDEKIEKAIKEGDIEKAKEYLRLRYLFERYPEFLEAAIALRRAGASEEERERAMRELAERLWEELSPEEKEELEEEIEALEEEMEA	0.7529641603347407	0.9602130690355445	0.9065631031990051	0.7595575451850891	3.8690643310546875	nan	inf
design_50	26	EEERKKLREEIIEELKKKIEEALKAGDLEKAEEYLKLLYYFEKYEEFADEAIKLKREGASEEEIEKKLRELAKELEKKLSPEEKAELEAKKAALRAKFAA	1.02876790986929	0.9351970358186042	0.8961753845214844	0.7153420448303223	4.479132652282715	nan	inf
design_50	27	MKEEEELAKEILEELEKKLEKAIEEGNIEEAEEYLELKYFFKKYPEFRKAVIELKKKGASEEEIEKERRELLKELKKKLSEEEKKELEKKKEELRKKMEE	0.8434908569898797	0.9533619743378519	0.908482551574707	0.7314167022705078	4.154531955718994	nan	inf
design_50	28	EEEREKLEKEIEKELEEKMKKAIAEGNIEKAEEYYKKLYFFKKYPEFKELSIQLIKEGKSEEEREKAMDEKVKELEKKMSKEEKEELEKKLEALKKEMEA	0.6412810840898018	0.9706746978737191	0.9203030467033386	0.7604675889015198	3.7602248191833496	nan	inf
design_50	29	SAEREELRAEILAELDEKRAAAIAAGNLAEAEEYLELRWFFERYPEFLEAEIELRRAGASPEEREAARRALAAELRARLSPEELAALEAEKAALRAEFAA	0.9831312422098744	0.9374335183320724	0.9498284459114075	0.8334376811981201	2.67805814743042	nan	inf
design_50	30	MAEREALYKAIIEELEKKIEEAIKEGNIEEAEKYLKKLYYLKKYPEFREKMIELKKAGASEEEREKAMEKLTEELEKKMSEEEKKALEEEIKKLREEMEK	0.8733612740228544	0.9505110185990229	0.9060773849487305	0.7341298460960388	4.179352760314941	nan	inf
design_50	31	MEERERLAEEIEEELEERYEKALEEGDIEKAKEYLKLLYFFKHYPEFLEAAIELRRAGASEEEIEKKMRELAEELEKEMSEEEKEELEKKIEELEKEMKE	0.6113510281257064	0.9730186944629693	0.9213681817054749	0.7666722536087036	3.7919600009918213	nan	inf
design_51	0	SEEERLEKLREAVEELIELLLKKIEEEDEEKAKEWREKYEKEGETLEALKALLKEIFKEEFTEEEYEKAKELLEKLEEDLEKAKEELKKFIEEQWKKRKK	15.395022248793513	0.16437713097946013	0.6630644798278809	0.3541218936443329	14.156017303466797	nan	inf
design_51	1	SAAAAEAAKRAAVLELIELVLEYIEEEDPEKAERWRRELEERGATLEALRAILREIFEEEFSEEEAAELNELLDAMDEDLERATAAAREFIRRLHEERRA	0.8492230826756814	0.9534681663297881	0.9467417597770691	0.8468638062477112	2.80711030960083	nan	inf
design_51	2	MEEEREKKLKELVEEIIDHVLEKIEEEDPELAKKFRERLEKEGKTLEELREILKEIFREVFSPESAEKAFALLDELEENPEEAKAALLAFIDEEWAKKKA	0.6816895138355118	0.9680523415916957	0.8991929292678833	0.7340503334999084	4.348571300506592	nan	inf
design_51	3	MKEKELEKLKKLVLELIELVLEKIEEIDPELAEEWRERLEEEGETLEALIELLKELFKEVFSEEEYEKLKELIEEMLKNPEKSYKKLKEKIEELFEKKKK	0.9487987482096418	0.9627876370177073	0.9180943369865417	0.7819563150405884	3.9871444702148438	nan	inf
design_51	4	SAAAREAALTARVDALIELLLKQIEKIDKEKAEEWRKRYEEEGATLEAKRKILIEILEEIFSEEETKKAKELLEALLEDPEPAAAKLRALLEEIFKKKEK	0.7265389149437415	0.9635951563460297	0.892684280872345	0.7395621538162231	4.269561767578125	nan	inf
design_51	5	SSMEREEKLKKLVLEIIDLVLSYIEKEDKEKAKKYREKLEKEGKTLESLIKILEEIFKDVFSEEDYEKLKKLLKELLENPEESYKKLKEKIEELFEEKEK	14.521834450738497	0.2440046263078392	0.8479113578796387	0.6623209714889526	6.427286624908447	nan	inf
design_51	6	SMAEREEKLKRLVKELIEHLLEKIEKIDPEKAKRWREELEREGETLEALKELLLRIFKEVFSEEDYEELEELLEELEEEPEEAYEELKELIDEIFERKLE	0.6725013264275247	0.9683306113838108	0.925454318523407	0.8195717334747314	3.56864595413208	nan	inf
design_51	7	MEEEKLKKLKELVEELIELVLEYIKEEDEEKAKKYKEKLKKEGKTLEALKEYLLEIFKDEFSEEDYKKAEELLEELLEDPEKSFKKLKEFIKELYEKKKK	0.7568837370023143	0.9613021660538742	0.8995975255966187	0.7381950616836548	4.3888258934021	nan	inf
design_51	8	AAAAREAKLRALVEELIELVLEKIEEEDPELAEEFRKRLEEEGATLEALIALLKEIFKEVFSEEEYKELEELLEELLEDPEAAAEKLKEKIEELFEKKKK	0.7017382774747006	0.9663001033158802	0.923015296459198	0.7853831052780151	3.4961984157562256	nan	inf
design_51	9	EEEKKKEELKKRVEELIDLLLEYIEEEDKEKAEKWRKRYEKEGKTLEALRKILKEIFKEEFSEEDYKELEKLLEELEKDPEKAFKKLKEKIEELYKKKKK	3.1575620076976523	0.6914499888729173	0.8739466667175293	0.6886404752731323	5.080615520477295	nan	inf
design_51	10	MEAAREEALMKAVDELIEYVLKLIEEEDKEKAKKWKEKYKKEGKTLEEKRELLKELFKEEFSKEDYEKLEKLLEEMEKNLEEAKKKFKEKIKELYEKKKK	0.8116130040913391	0.9567378824718044	0.8937743902206421	0.7188174724578857	4.547702789306641	nan	inf
design_51	11	SMAEREQKLTKAVKELIELLLELIEEEDEEKAEEFRKKYEEEGSTLEKLIKLLKEIFKEVFSEEEYEELKKLLEELLKDLEKASKELKKLILELWEKRKA	0.7814112396997622	0.9596079994675095	0.9211280345916748	0.7984120845794678	3.766903877258301	nan	inf
design_51	12	SALEELKKKKELVEELIELLLEKIEEEDKEKAEKYRKKLEEEGKDLESLKKLLKEIFKDEFSEEDAKKLEKLLEELDKNPEEASKKLKELIEELYKKRKE	0.925242515381477	0.9450757572556715	0.8994584679603577	0.7254558205604553	4.329853534698486	nan	inf
design_51	13	SAAAREAKLRALVERLIELVLSYLEEEDPELAARWRERLAREGATLEALRALLLRIFEEVFSPEEAAKLRELLEALLEDPETAAKALEALIRELHARRLA	0.5497444976471999	0.9787465174077761	0.9385753273963928	0.8124746680259705	3.0129528045654297	nan	inf
design_51	14	AAAAREAALRARYLAILDHVLAQIEKLDPAKAAAWRARREAEGATLAAVRALLRELFEEEFSPEEAAELRALLDALDADPEAAAAALLAAIDELFAKRLA	0.8218319927260527	0.9590561541534387	0.9119645953178406	0.7909050583839417	3.531966209411621	nan	inf
design_51	15	AAAAREAALRAAVLDLIELVLEYIEEEDPELAEEWRKRLEEEGADLAALIALLKEIFKEIYSEEEYEELEKLLEEMLTNLEPATKKLKEKIKEIHEKKKK	0.7929659870560403	0.9580207326950132	0.9092394709587097	0.7674918174743652	3.907003879547119	nan	inf
design_51	16	SMAERLEKLKKAVKEAIELVLEYIEEIDPEKAEEWRKILKEKGKTLEELKELLLEIFKEEFSEEEYEKLKKLLEKMLEDLEKSFKELKKEIEEIYKKLLE	13.620757298690878	0.13177570204935965	0.6701489090919495	0.4042813777923584	12.596057891845703	nan	inf
design_51	17	AAAAREAALRARVERLIARLLAKIEEEDPELAARWRARLAAEGADLAALRALLRRILAEVFSPEEAAALAALLDALLEAPEPATAAAEALLDALWAARRA	1.3713514433932315	0.8997408401810202	0.8466062545776367	0.7208775281906128	4.9021077156066895	nan	inf
design_51	18	SMAERLEKLKKLVERLIELLLEKIEEEDKEKAEKWRKKYEEEGKTLEEKIKILKEIFKEVFSEEEYEELEKLLEELLKNPEEASKKLEEKIEELYKKRKK	0.7970441614915006	0.958664666099412	0.9031909108161926	0.7375377416610718	4.24845552444458	nan	inf
design_51	19	SMLEKLEKLKKLVEEIIDLVLKKIEEIDKEKAEKWKAKYEKEGKTLEALIKILKEIFKEEFDEESYEKAKKLLEELLKDPEKSSKKLKEFIEKEFEKLKK	1.8028013954041135	0.8481459804226129	0.8740261793136597	0.7134196758270264	4.854555130004883	nan	inf
design_51	20	ARAAREAKLTALVKELIELLLEYIEEIDPEKAEEWRKKLEEEGKTLEALIAILKEIFRDVFSEEDYKELEALLEALLENPEEAAAKLKAFIKEKYEELLK	0.6956701420845307	0.966375104846883	0.9024773240089417	0.7591772079467773	3.9819858074188232	nan	inf
design_51	21	SAAAREAALRARVEALIEHLLAMIEEEDPERAAEWRARLAAEGADLAALKALLREILREVFSEEEAAELEELLAAMDEDPEAATAALEARLEALWAARRA	1.1413550995434212	0.9193921013559637	0.9256124496459961	0.8122886419296265	3.175872564315796	nan	inf
design_51	22	SMAEKEEKLKKLVEEIIKHVLEKIEEEDKEKAKKWREKYEKEGKTLEEKKKLLKEIFKETFSEEEYKELEKLLEELDKDPEKAYKKLLEKIDELYEKRKK	0.6795564364389391	0.9691569566302636	0.9063814878463745	0.7435213327407837	4.131531715393066	nan	inf
design_51	23	SHLEEEKKLKELVEELIELVLEYIEEEDEEKAKKWRKELEEKGKTLEELIELLKKIFKEIFSEEEYKEAEELLEELLENPEEAFKKLKEFIKKEYEKRKK	13.418585258953241	0.1538606755265847	0.7134906053543091	0.5483150482177734	9.591177940368652	nan	inf
design_51	24	AAAAREAALRAAVLALIDLVLAQVAREDPARAAAYRARLAAEGATLEALRALLRRIFADLFSPEEAAALDALLDAMEADLAPATAALRAAIAEWAARRAA	2.3659957375387806	0.7654465801372661	0.8204424977302551	0.6713399887084961	6.004360198974609	nan	inf
design_51	25	AEAEREQKLLEAVKELIELVLEYIEEEDPERAERWRERWEKEAETLEAAKALLREIFREEFSEEEAEELFELLDRMEENLEEATEELKEKIEELFEKRKK	0.6729411634710557	0.9689245910466745	0.9292137622833252	0.8061507940292358	3.4180757999420166	nan	inf
design_51	26	SMKEKEEKLKKLVKEIIELVLKKIEEFDKEKAEKWKEKLEKEGETLEKLKELLKEIFKELFDEEDYEEAKKLLEEMLKDPEKSSKKLKEFIEEKYKEKKK	0.7631344327191062	0.9608985540229996	0.8995937705039978	0.7547918558120728	4.239971160888672	nan	inf
design_51	27	SMAEREEKLLEAVEEIIDLILEKIEEEDPEKAEEWRKRYEEEGSTLEAKRKILKEIFKEEFSEEEYKEAEELLEALLEDLEEASEKLKAFIEEVFEKKKK	0.6508722122382683	0.970205846724781	0.914883553981781	0.770751953125	3.764920234680176	nan	inf
design_51	28	AEAARQAALRARVERLIALVLELIEEEDPELAAAWRARLEAEGATLEALRALLKEIFREVFSEEEAAELEALLDALLADPAAASAALEAAILELHERRRA	0.8473739661885833	0.9553189487787352	0.8846885561943054	0.7436209917068481	4.185826301574707	nan	inf
design_51	29	AAAAREAALRAAVLALIDLLLAHIEEEDPARAAAWRAELAAEGSTLEALLALLRRLFAEVFSPEEAERLAALLDALLEDLEAASAALRAAIEELFARRRK	14.716981076193024	0.183654113677942	0.8836036324501038	0.7242175340652466	5.934726715087891	nan	inf
design_51	30	MEKEKEEKLMKAVKELIEKVLELIEEEDEEKAKKYRELYEKEGKTLEALIKLLKKIFKDEFSEEEYKELEKLLEKLLENLEESFKELKKKIEELYEKRKK	16.18085491137463	0.12405509135169435	0.8223781585693359	0.5343377590179443	8.558082580566406	nan	inf
design_51	31	AAAAREAALTAAVDELIALLLEKIEEEDPEKAEAWRAEYEEKGATLEAKRALLLKIFRDEFSEESYKELEELIARMEEDLEEATAELKELIEEEWKKRKE	0.8053760798421596	0.956017103530444	0.9066653251647949	0.7768046855926514	3.8538007736206055	nan	inf
design_52	0	ALAAALAALGAALAAALATLATAADAAVAAALAALRAALAAAIAALDAAGDPDAALRAALRAVAAAAARALAEGVAATRAELRATLEAAGAAVAAALAAL	19.794290862092947	0.06091282953266302	0.6910724639892578	0.49768394231796265	10.141515731811523	nan	inf
design_52	1	KKKELLEELKKELEALLKVLKEASPEEATKELEKAAKKLEEAVKKMKEAGDPDEETIKALEELIKKIKKAIKEGLEKTKKELEKTIKKAIELLEKRIKEL	10.200844891802525	0.2615150334742798	0.7541684508323669	0.5342466235160828	7.40537166595459	nan	inf
design_52	2	ALKALLEELLAAARALLEVLETADDATATAALKAAREALRKAVAELRAAGSPDEATIAALEEAIAALDRAIAEGLAATRDEVRATLRALIALLQARLAAL	0.631439308965051	0.9720747285183482	0.887649655342102	0.7518525123596191	3.877718925476074	nan	inf
design_52	3	KLKEILERQLKKAQELLEILETKSNEEAEKALVEFRKELKKTIEELEKLGVKDEETKKALKELVKKLEEAIEKGLEETKEEVKKKLEELIKLLKEKIEKL	0.60829372646776	0.9739915251658935	0.9269995093345642	0.7840722799301147	3.2186059951782227	nan	inf
design_52	4	DLKELLERLLEKAEELLKVLETASPEEAEKRLKEFAKELEKAVKELKKKGYPDEETIKALEKAIKVAKKAIEKGVEETKEELKKTLKELIKLLKKRIEEL	0.8586206361955959	0.9498604438078365	0.9273301362991333	0.7800300717353821	3.2877941131591797	nan	inf
design_52	5	EKKELYEKLLEELQKLKKVLETESNEEIKKKLKEFKEKLREAIKELEERGDPDEELKEKLKEVVEVIEKAIEKGVEETKEELKEKLEEAIKLLKERIKEL	0.7805620016569862	0.958151882236103	0.9091596603393555	0.7568501234054565	3.878683567047119	nan	inf
design_52	6	ELKEIYEKLKKELKALKKVLEEASDEEIKKELVKAKAKVEKVIKKLKELGVKDEETIKALEELKKVMEKAIKEGVEKTKEELKKKIEEAIKLLEKKIKEL	0.8222409512111395	0.953833946388868	0.9237017631530762	0.774103581905365	3.284487009048462	nan	inf
design_52	7	ELRALLERLLALVDELIALLKTASDAEVAAALKEAAAEVAAAIAALEAAGVPDEETIEALKRLRAELEKALAEGVAATKDAVLATLEEARALLEARIAEL	0.6734793927834021	0.9683442686340831	0.8956631422042847	0.758463978767395	3.755330801010132	nan	inf
design_52	8	EEKELLEEIKKKVEELLKVLETASPEEATKELKKFLEFVKKAIKELKEKGSKNEELIEALEELAEVIKEAIEKGLEATKEKLKEKLKELKKLIEKKIKEL	0.5750677188252855	0.9763567852637688	0.9155677556991577	0.762490451335907	3.7234768867492676	nan	inf
design_52	9	ELKKLLEELLKKAEELLKILETKSDEEATKKLKEFEKYLKEKIKKLKEAGYKDEETIKALKEVVKVLKEAIEKGLKATKEEVKKKLKKFIKLLKERIKKL	0.6654980293373911	0.9703167630017883	0.9018958210945129	0.7283508777618408	4.126840114593506	nan	inf
design_52	10	ELKEILEEVKEKLEKLLKVLETADDETATKELKEAKKYIEEVIKKLKELGYPDKETIETLEKVRKKLEKAIEEGLEKTKEEVKEELKKAIELLEKKIKEL	0.6374909387091718	0.9717805705953485	0.9348390102386475	0.7866295576095581	3.009727954864502	nan	inf
design_52	11	DLLELLKEVRKKAEELLKVLDTASPEEATKRLVEFRKFLEETIKKLEELGYPDEETKEALKKLVEALAKAIKEGLEATKEEVRETLKELIKLLEKKIKEL	0.626886179755409	0.9727381538959211	0.9169148802757263	0.7654770016670227	3.5527050495147705	nan	inf
design_52	12	ELKELLEEILKDVEELLEVLDTASPEEVTKRLVEFRKRLEEAIKKLKEAGSPDEEVIKALEETRKALERAIEEGVEATLEEVRKQLEKLKELLKKRIEEL	0.6762056252995557	0.9691252199542852	0.9137490391731262	0.7763682007789612	3.704958200454712	nan	inf
design_52	13	KLKEILEKNLKAAEALLKKLETASNEEVTKALKELKKEIEKTIKELKKLGYPDEETIKALEKLAKTIEKAIKEGVEKTKEELKKELKALIALLKKRIAKL	0.769588302553178	0.9593001632509928	0.912021815776825	0.7404501438140869	3.687160015106201	nan	inf
design_52	14	ERLALLRELLAAVDALAATLATADDATVTAALVAARARLEAALAALAEAGDPDAETRAALEALAAALGAAIEQGVAATKAAVAAQLAALRALLEARIAAL	1.3831471024009583	0.8903843934952271	0.7510740756988525	0.616362988948822	6.751114845275879	nan	inf
design_52	15	ELKDLLEELKKEFEKLLKILKEKSNEEVTKELKEFAKKLEEAIKKLKEAGYPDEDTIKALEEVVKVIKKSIKEGVEKTKEELIKKLEEAIKLLKEKIEKL	0.8276054337851391	0.9552633858523443	0.9171148538589478	0.7709701061248779	3.5907022953033447	nan	inf
design_52	16	RLLELLREVLERARALLETLATASDEEATAALVEAAEELEAVIAELREAGVPDEELIAALEELRAALRRAVEEGLAATKEELRATLERLIALVEERIAAL	0.493336457480598	0.9823612137255072	0.9267985820770264	0.7941418886184692	3.110879898071289	nan	inf
design_52	17	ELKEILEKQLKALKALLKKLEEASNEEVKKALVKAAKELEKTIKKLKKLGSPDEETIKELEEVVKKLKEAIEKGVEETKEEVKKQLKKAIKLLEERIKKL	0.7529176314128648	0.9677930590863373	0.8963120579719543	0.7466486692428589	4.155192852020264	nan	inf
design_52	18	EYLELLKEQLKLLEELLKKLETASNEEITKALVEAKKELEKYIKKMEELGYPDKETLEMLKKLSETLAKSIKEGVEATKEELKEELQKAIKLLKERIKKL	0.6532469391785745	0.9698968064225991	0.9258581399917603	0.7771936655044556	3.2818491458892822	nan	inf
design_52	19	DRRALVAALLARVRALLATLATAAPAAVTAALAEAAAAVAAAIAALAAAGDPDAALIAALEALRATLAAALAAGVEATRAALRATLEALAALLAARLAAL	1.6418225172479177	0.8522842410313552	0.6083180904388428	0.4815557599067688	10.203840255737305	nan	inf
design_52	20	KLKEIYEEIKKKLEKLLKILETKSNEEIKKELEKAKKYLEKVIKELKKLGVPDEETIKKLEEVVKKLKEAIEKGVEKTKEEVKKELEKAIKLLEEKIKKL	0.5441620699909048	0.978905029429383	0.8783097863197327	0.6825449466705322	4.7686944007873535	nan	inf
design_52	21	DLKKILEELLKKAEELLKILETADDETAKKELEKFAKYVEETIKKLEELGYPDEELKQALKELRAVIKEAIEKGIEETKEELKKKLEEFIALLKEKIEEL	0.6690599103263526	0.9684752454001623	0.9323624968528748	0.8036090731620789	3.0692827701568604	nan	inf
design_52	22	RLRELVARLLARARELLEVLATADDEEAARRLAEAAEEVEAALAELDAAGDPDEELRAALRELRAALERALREGVEATREELRATLEALIALLEARLAAL	0.4889672058358206	0.982774170934525	0.9426998496055603	0.8175592422485352	2.774010419845581	nan	inf
design_52	23	ELLETLKKVLEKVEELIKILKEASDEEATKALKEFAKYLKETIKALKKAGSPYKEVIEALEKLVAKLKEAIEKGLKETKEELIKTLKELKELLEKKIKEL	0.5320331888455434	0.9797713977041168	0.9075166583061218	0.7544184327125549	3.8469202518463135	nan	inf
design_52	24	ELKELVEKVKKELEELLEKLETASNEEIEKELKKFAKELEKVIKKLDEAGYKNEELKKKLKEVVKIIKKSIKEGVEKTKEELKKQLKEAIELLEKELKEL	0.7688429977087766	0.9597313347389256	0.907031774520874	0.7325251698493958	3.803638219833374	nan	inf
design_52	25	ELLELLKKLKESKKALLEKLETASDEEVTKELEKALEEVKKAIKALKKAGSKDEETIKALEELEKVLKEAIEKGLEATKEELKKKLEEAIKLLEKRIKEL	1.6594595572662838	0.8476152382578923	0.8435637950897217	0.683857262134552	5.4158172607421875	nan	inf
design_52	26	ELKEILEKTLKLLEELLKVLEEKSDEEATKELKKAKKELEEIIKELEEKGYKDEETIEKLKELKEVLEKAIKEGLEKTKEELIEKIEEAIKLLKKRIEEL	0.6718760543335178	0.9685507476159949	0.9326788187026978	0.7984253168106079	3.1985039710998535	nan	inf
design_52	27	ELKKIVEEVKKRLKALLKTLETASPEEVTKALVELEKFLEKVIKELEEKGVPDEELIEALKKVREVIKKAIKEGIEATKEELKEELKKAIKLLEERLKKL	0.4792076297999391	0.9834243239635854	0.8992316126823425	0.7286344170570374	4.091095447540283	nan	inf
design_52	28	ELKELLEKLKKELEALLKVLETEDNETIKEELKKAAEKLEKYVKELEERGSPDEELIKELKEVIKVLKKAIKEGVEKTKEELKKKLKKAIKLLKKKIKEL	10.127238525823246	0.3898608186079984	0.8497298359870911	0.6488361954689026	5.463557720184326	nan	inf
design_52	29	ELKKLYEELLKEAEKLLKIVEEASDEEVEKELEKFAKKVEEYIKKLKELGDPDEETIEALEKLREVLKKSIEEGVEKTKEELKEELKKLIKLLKEKIKEL	0.8328536668686981	0.9583966787226567	0.9122299551963806	0.7528756856918335	3.7429070472717285	nan	inf
design_52	30	ELEKILKELLKKAKELLEKLETASDEEVTKELVEFKKYIKEVIKKLKEKGYPDKETIEALEKLAKTLEKAIKEGVKKTKEELKEKLKELIKLLEKRIKEL	0.7008712523498356	0.9663347137817617	0.9205328226089478	0.7672864198684692	3.5096898078918457	nan	inf
design_52	31	KLKEMVKRLKEMLEELLKVLEEASDEEATKRLVEAREEIEEAIKELKELGEPDEELIEKLERVRDVIERAIEEGLEKTKEELKEQLKEAIKLLKERLKEL	0.8406247940659741	0.9548298388628141	0.9071787595748901	0.7609787583351135	3.9878666400909424	nan	inf
design_53	0	SLLKLLEELLEKKRRLEEIKESVTEELKEKVKENKERALKLYAFVKKYFSEEELEEFLEFFEEWKEELLKELSEEELEKLAEEFEKELEELKKKKKEEEA	16.227117939313704	0.09923023069225201	0.6925103664398193	0.3188480734825134	15.372093200683594	nan	inf
design_53	1	AAEELAKLAEEKKKKLEKIKKSITEEFQEKVKEDKEKTLKLYYYVKLNFSKEEEEKFLEKFEEWKEELLKEKSEEEIKKYAEEFEKELEKEEEEKEKKEK	15.09193878744742	0.09966144788724085	0.6851144433021545	0.33731430768966675	15.517642974853516	nan	inf
design_53	2	MELLLEKKKELEKAEKEELLKSITDEFKEKVKKDKEKTKKLYAYVKLNFNKEELEKFLKFFEKWKEELLKEMSKEEIEKLAKEFAEELKKEKKKKEEEKK	14.777229219784513	0.09599622011835414	0.5820222496986389	0.2802784740924835	17.110544204711914	nan	inf
design_53	3	SSLLEKLLEEKKKKELEELIKEITDELQEEVKKDKEKTLDLYAFVKLYMDEETLEAFLEKFAEWKEELLEEMSLEELKKRAEKFAKYVKELKKKKEEEEK	15.684475073587517	0.11891367359910167	0.5715935230255127	0.307131290435791	16.059221267700195	nan	inf
design_53	4	GLAELAELAAKEKEELERLLKSVTEELQEKVKKNKELTLKLYAFVKVYFSEEELEKFLEKFKEWKEELLKERSEEELEKLAKEFAEEVKKLEEEEKKKEE	16.893186048362505	0.08897535982236006	0.6846297979354858	0.361689031124115	14.908702850341797	nan	inf
design_53	5	AAAAAAAAAAAAAAALAALKSAVTDELQEEVLKDKERALELYAFVKLHFSEEELEAVLKKFEKWKEELLKERSPEELAALAARFAAELKARAAAEEAAAA	13.4904764677985	0.15995354009971374	0.5592837929725647	0.3315543532371521	14.046318054199219	nan	inf
design_53	6	MLEELLKLLKEKEEEEKEIKKRITDELIEEVKKDKELTLKLYAYVKLNFSKEELEKILKKFSKIKKELLKKMSKEEIEKLAEEMKKYIKELEKKKKEEEK	15.078683065864213	0.1435139975575131	0.528921902179718	0.30496034026145935	16.075634002685547	nan	inf
design_53	7	MLEKLKEEEEREKEELERLKELVTEELKEEVKKDKEKTLKLYAFVKLYFNEEELKEFLEKFEEWKEELLKEMSEEELKKLAEEFAEELKELEKKKKEEEK	11.641512114210249	0.13742514988033075	0.6365299224853516	0.3528842329978943	13.506767272949219	nan	inf
design_53	8	SLLEELEEEEEEEEEEKEIKEAITDELIEEVKSDKERTLKLYAYVKVYFSEEELEKFLEKFEEWKEELLKEMSEEELEKLAEEFKEEVKKLKEKKEKELK	10.814783840119505	0.20562354433162588	0.6252421736717224	0.31812363862991333	15.888187408447266	nan	inf
design_53	9	MLEELKELLERKKKELEELKKAITEKLQESVKKDKELTLKLYAYVKVYFSEEELEKFLELFEEWKEELLKERSPEELKALAEEFAKYVKELRKKEEEEKK	12.659329549573618	0.2839121875954161	0.6286318302154541	0.324527770280838	16.075136184692383	nan	inf
design_53	10	AAAAAAAAAAAAAAELAHLKSLVTDELQEEVKENKERTLDLYDYVKLHFSEEELEKFLEKFEKWKEELLKERSLEEIQERADRFAAEVKEREKKKAEEEK	15.751823717948445	0.10010011072700938	0.6249248385429382	0.31726348400115967	16.504261016845703	nan	inf
design_53	11	MLEELLRKLEEEEERLEELKEAVTDELREEVLEDRERALRLYAFVKKYFDEETLEEFLELFEEWREELLKELSEEELEERAEEFAEELEEEREREEKEEE	15.029909939167933	0.08842477507817115	0.661673903465271	0.3097340762615204	16.673734664916992	nan	inf
design_53	12	GLEELLKKLKEEEERLKRLKELVTDELREEVKKDKEKTEKLYAFARVHFSEEEVEKLLKFFSKWKEELLKERSPEELQKLAEKFEEEIEKLEEKKKKEEE	17.55667924047126	0.0977162869466059	0.6473534107208252	0.30530476570129395	16.331899642944336	nan	inf
design_53	13	EEEKKKKEEEEKKKELEEIKKSITKELREEVKKDPELTLKLYAYVKLYFSEEELEEFLELFEELKEELLKKRSLEELKKLAEEFEKYVKEKKKKEEEKKK	13.16923877842074	0.1541538878379451	0.5793166756629944	0.3289065957069397	14.961143493652344	nan	inf
design_53	14	SLLEKLKELLEKKRKLEEIKKSITDEFIEKVKEDKELTIKLYAYVKLYFSEEELEKILKKFEEIKEELKKELSKEELEKLAKEMEEIIEKEKEEEKKKKE	15.054930873953083	0.11526053327602474	0.5554850101470947	0.33490756154060364	14.613120079040527	nan	inf
design_53	15	ALAALAAAALAAAAELAALKAAITEELKEEVLKDKELTLKLYAYVKLHFDKETLEEVLKLFEEWKEELLKERSPEEIKKLAEEFAAYVKELQAKKAAEEA	12.977049297024127	0.19210972295728085	0.5788782238960266	0.37045717239379883	13.833512306213379	nan	inf
design_53	16	AAALLAALAAAAEAELARLRSLITDELIEEVLSDKELALDLYAFVRLHFDEETVEKVLERFEEWREELLQELSPEELAARAARFAERVRAREKEREEKLK	7.285867470066109	0.3001270085908464	0.5521875619888306	0.36062222719192505	14.11558723449707	nan	inf
design_53	17	AAAAAAAAAAAAEAELAELKAAVTDELIEKVKENKELALKLYAYAKLHFSEEEVEKLLKKFEKWKEELLKEMSEEELKKLAEEFAEYVRKLKEKEAKEAA	12.830663029016206	0.18271178367793986	0.5832638144493103	0.33769920468330383	13.830984115600586	nan	inf
design_53	18	MLEELEKLKEEEEKRLKEIKERITDELQEEVLEDPERALRLYAYVKVYFDEETLEKVLEKFEELREELLKEMSEEELKALAEEFEKEVEELEKKKEEEAK	11.58162714158332	0.15812242869593246	0.6886723041534424	0.39737141132354736	12.787812232971191	nan	inf
design_53	19	MELLKKLLEEKEKEKLKKYIESITEELREKVKKDKEKALKLYAFAKLYLDEETVEKILEFFSEWKEELKKKMSEEEIKKYAEEFKKELEELEKKKEEEEK	5.217187359978757	0.5592044234469031	0.7775853276252747	0.607001781463623	7.994838714599609	nan	inf
design_53	20	SAAAAALAAAAAAAALAAAKAAVTDAFVEEVLADKELALDLYAFARLHFDQAEVDALLEKFAEWKEELLAELSPEELAARAERMRAYLAERAAAEAAAAA	12.034008086936574	0.19887929950172503	0.631164014339447	0.43142178654670715	11.89570426940918	nan	inf
design_53	21	MEELLQKLLEEEKRRLEEIKAEITEELQEEVLSDKEKTLKLYYYVKLHFDEETLEKVLEKFSKWKEELLKERSLEEIQKLAEEMEAYIEELKKKEEEAKK	14.080696006554032	0.15587761568598352	0.6091343760490417	0.2967792749404907	16.83586883544922	nan	inf
design_53	22	SELKKKLEEEKKKEELEEIIEEITDEFKEKVKEDKEETLDLYAFVKLYLSEEELEKFLEFFEEWKEELKKEMSLEEIKKRAEKMKEKIKEEKKKKEEEEK	16.983276418516816	0.10185075384275571	0.5842115879058838	0.32647186517715454	15.592674255371094	nan	inf
design_53	23	AAAKLAAEKAAEEAELQALLESITDELKEKVKENKELALDLYAFVKLYGSEEELEKFLEFFSKWKEELLKEMSEEEIAERAKKFAEYLKKLEEKKKKELE	11.899529473707682	0.25854285130821897	0.5944699048995972	0.3589172959327698	14.241559028625488	nan	inf
design_53	24	MLEELEKLLKEEEEELKELKEEITEEFQKSVLSDKEKALKLYAFVKLYFDEETLEKVLKLFSKWKEELLKEMSEEELKKLAKEMAEEIKKLKEEKKKKEE	13.397312300411505	0.14890890527939935	0.6036028265953064	0.3154708743095398	15.785320281982422	nan	inf
design_53	25	ASALLAALAAAKAAELAALKAAITDELQEEVLEDKEKTLKLYAYVKLHFSKEELEAFLEKAEKWKEELLKERSPEELAKLAEEFAAELKERAAAAEAAAA	14.195235083055271	0.12332472056638107	0.5405694246292114	0.35631370544433594	14.623647689819336	nan	inf
design_53	26	GALEALRKEEEEKARLEELKELVTEELKEEVKKDKELTFKLYAFVRLHFSEEELEEVLEYFSEWKEELLKELSPEELKELAEEFAEYVEERKKKEEEEKK	11.823505900436595	0.25746185768160545	0.5438188910484314	0.3090680241584778	15.527231216430664	nan	inf
design_53	27	SLLEELLKKEEEKKRKEEIIKRITEELREKVKKDKELTLDLYAYVKVYLDEESLNEFLEFFKEWKEELLKEMSPEELEERAKRFEEYVEELEKKEKEKKE	3.525515581693853	0.5790008671449992	0.7575921416282654	0.5619226098060608	9.467100143432617	nan	inf
design_53	28	MAALLAALEAEKKAELERLKKLITDELQEKVLKDKELALKLAAFVKVYFDEETYEKVLKKFEKWKEELLKEMSEEELEKRAEEMAKYIKELEEKKKKEEE	11.638085293673265	0.22482964236515393	0.5294745564460754	0.27789151668548584	16.66841697692871	nan	inf
design_53	29	GALLEELKKKEEEAKLKELKESITEELKEEVKKDKEKTLKLYAFVKLYFSKEELEKFLKYFEKWKEELLKKMSKEELKKLAEEFAKYLEEKKKKEEEEKK	10.645828302176952	0.23907248980782694	0.5590468645095825	0.30463239550590515	16.149234771728516	nan	inf
design_53	30	AEAEEAARRAAAEARLQKLRAAVTPALRAEVLADPEAALDLYAYVRLHFDEETLAAVLELFAEYAEELKREMSLEELKERAERFAARVEERAAAAAAAAA	4.388550181307843	0.5342827812721862	0.7575793266296387	0.6103549003601074	7.979548931121826	nan	inf
design_53	31	GALLERLLEEEERRELEELKESVTDELIEKVKKDKERALKLYAFVRLHFSEEELEKVLEKFKEWKEEFLKEMSEEELKKLAEEFAEEVKEEKKKKEEEKA	12.295203144420793	0.16043964878118577	0.5759000182151794	0.30232009291648865	16.895212173461914	nan	inf
design_54	0	MEELEKEKLELAKEMWSEKLDELAKEYPEYKPLFEEAKEKLKEAKTLEEIKEILEELLERLKEAGLPEEKLEEIEEEIEEKEEEIEKKIEELEKKYKEEE	0.7241949080580656	0.9630228058304493	0.9123992919921875	0.7236965894699097	3.992185354232788	nan	inf
design_54	1	EKELEEEILKLTKEKWIKYLKELAKKYPKYKEIFEKAEEKLKKAKTKEEIKAILKEMIEELKKAGLPEKELEEIEKEIKELEKEIEKEEEEIKKEYEKKK	0.9487169975560733	0.9380752792105828	0.9071203470230103	0.6973589062690735	4.330348491668701	nan	inf
design_54	2	MEELEKELLELAKEMFIEKLEELAKKYPEYKPIFEEAKEKLKKAKTYEEILEILKELLEKLKKAGTDEETLEKIEEEFEKMLKEIEKKREEIIKEAKEKE	1.3975470074046257	0.8793185361119186	0.9014164805412292	0.7015447616577148	4.517169952392578	nan	inf
design_54	3	EEELEKEKLELEKEKYSKFLEELAKEYPEYKPLFEKAKEKIKKAKTFEEIDKILKELLEELKKAGTKEEKLKEIEKKIEKVKEEIEKERKKLEEEYKKLK	0.6711281368880524	0.9681249977097153	0.9138689041137695	0.7165000438690186	4.214526653289795	nan	inf
design_54	4	EEELEKKKLELAKEKYIKFLKELAKKYPEYKPLFEEAEKELKKAKTLEEIDKILEELLKRLKEAGVDEETLKKIEEEIKKKKEEIEKEIKEIEEEYEKKK	0.8144283124609938	0.954792032329042	0.9139500856399536	0.7160166501998901	4.106210231781006	nan	inf
design_54	5	MEELEKKELELAKKMVIEHLEKLAKKYPEYKPLFEEAKEKVKEAKTLEEIKEILKELLERLKEAGVPEEKLKEIEKEIAELLEKIEKEIEELRKEYEEKK	0.6683634411289949	0.9679290031200358	0.9148465394973755	0.7341852188110352	4.145913600921631	nan	inf
design_54	6	EKELEEEKLELTKKKFIEYLEKLAKKYPEYKPLFEKAKEEIKKAKTEEEILKILEKLLEELKKAGAPEETLKKIEEEIKKMKEEIKKEKEKIEKKYKEEK	0.7867608519966044	0.9567372010510978	0.902215838432312	0.6879770755767822	4.47917366027832	nan	inf
design_54	7	AEALAQAELELAKEMVIKHLEELAKKYPKYKPLFEKAKERVKEAKTLEEIKAILEELLEELKKAGLPEEELEEIEEEIEKMLEEIEKAKAALRAAAAAAA	0.6277631569483566	0.9717648333906271	0.9022800922393799	0.7235599756240845	4.088222026824951	nan	inf
design_54	8	EEELEKKILELYKKKFIEFLEKLAKEYPEYKEIFEEAKEELKKAKTKEEILKILKELLERLKEKGLPEEKLKEIEKKFEETLKKIEEEAKKIKEEYEKEK	0.9398765188211419	0.9397189567026468	0.9068005084991455	0.6952033042907715	4.366420745849609	nan	inf
design_54	9	SAELEKKELELAKKMVSKKLKELAKKYPEYKPIFEEAEKKVKEAKTLEEIKAILKEMLKKLKEAGLPKEKLEEIEKEIEKMLKEIEKEQKKLREEAKAAA	0.8386274734285162	0.9506392771528205	0.9092811346054077	0.7242488861083984	4.1145782470703125	nan	inf
design_54	10	EKELEEEKLELAKKMVSEKLDELAKKYPEYKPIFEEAKEEVKKAKTLEEIDEILKKTLERLKEAGLPEEKLKEIEKEFEEMKKEIEKKMKELKEEYEKKK	0.8101771845396287	0.9540879398830622	0.9073400497436523	0.7105504274368286	4.2712554931640625	nan	inf
design_54	11	MEELEKKELELAKEKYIAFLEELAKEYPEYKPLFEKAKKELEKAKTKEEIEAILKELIEELKKAGVPEEKLEEIKKKIEEKKEEIEKEIEELKKKAEKEA	0.6297107425617494	0.9716622273666213	0.9020238518714905	0.7046294212341309	4.377625465393066	nan	inf
design_54	12	EEELKKKILELSKKMWIEKLEKLSKKYPEYKPLFEKAKEELKKAKTEEEIKEILKKLLEELKKAGLPEEKLKEIEKEIEETEKKIEEEKKKIREKAEKEK	0.7623964003471201	0.9594230533125586	0.9057310819625854	0.6906719207763672	4.401618957519531	nan	inf
design_54	13	EKELEEKILKLRKEKALAWLKEQAKKHPEYKPLFEAAAKKLKKAKTKEEILKILEELLAQLKKAGAPAALLAEIEASLAEMLKEIKEEEEKIKKEYEKKK	0.6026147481720577	0.9739510986518721	0.9070562720298767	0.7311497330665588	4.384925842285156	nan	inf
design_54	14	MKELEEEILELYKKKVIEFLEKKAEEYPELKPLFEKAKEEVKKAKTKEEIDAILEELLKRLKEAGTPEEKLEEIEKEIKELLEEIKKEEEKIKKKAEEKK	0.8697575175558585	0.9477431311839973	0.9077035784721375	0.7334098815917969	4.24324893951416	nan	inf
design_54	15	KKELEEKILELYKEMVIKKLEELAKKYPEYKPLFEEAKEEVKKAKTKEEIDKIIEKLLKRLKEAGLPKEKLEEIEKEFKKMKEEIKKKEEEIKKEFKEKE	0.9942001883098662	0.9328640937633504	0.8979732990264893	0.7141737937927246	4.643216133117676	nan	inf
design_54	16	EKALEEEILELYKKMVIEYLKKLAEKYPKYKPLFEEAAERIKKAKTKEEIDAILKELLERLKKAGTPKEELEKIEKEIEKMKEKIKKEEEEIKKKKAEEA	0.6377113017799273	0.9710020542580068	0.901987612247467	0.7005579471588135	4.410906791687012	nan	inf
design_54	17	EEELEKKILELAKKKWIEYLDELAEEYPEYAPIFNEAKERLKKAKTLEEIKEILEEMLKRLEEAGTPAEKLEEIKKRIEAKEKEIEEEMKKIREEAEKEK	0.558063938429699	0.9774467504049292	0.9122046232223511	0.7292482852935791	4.024694919586182	nan	inf
design_54	18	EEELERRELELEKARVLAHLAALAAEHPAYRPLFEAAAAEVEKAETAEEIRAILEALLAALRAAGVPEAELAAIEARIAAMLEEIEAERERLRREAEEAR	0.9870968335299986	0.9367552817089277	0.9230892658233643	0.779971718788147	3.740830421447754	nan	inf
design_54	19	MEELEKEILELIKKKWIEHLKKLAEKYPEYKPLFEEAAKKLKEAKTEEEIKKIKEELLKKLKEAGADEETLKEIEKEIEETEKEIEKEKEKIREEFEKKK	0.750794868194767	0.9601930520736802	0.9056321382522583	0.6928496360778809	4.273194313049316	nan	inf
design_54	20	MEALKEKKLELAKKKYIELLEKLAKKYPEYKPLFLEAKERLKEAKTLEEIEKILEELLKKLKEAGVPEELLEEIEEEIEEMREEIEEEREEIEKEAEEEE	0.779651460203978	0.9572264156926145	0.9059004187583923	0.7232215404510498	4.257434368133545	nan	inf
design_54	21	EEKLKEEILELAKKKYIEYLEELAKKYPEYKPIFEKAKEKLKKAKTLEEIEKILKEMLEELKKAGVEEEKLKEIEEEIKKKEKEIKEEAEKIKKEAEKKK	1.2211703414703894	0.9029069809874777	0.9052734375	0.7122133374214172	4.378109931945801	nan	inf
design_54	22	EEELKEEILELAKKKWIEFLERQAERRPEYAPLFEEARERLKEAKTLEEIKAILEELLERLKEAGLPEEELEEIRKEIEEVEKEIEEEMKEIEEKAKKEK	0.9563699262422746	0.9380749871424683	0.9149743318557739	0.7313739061355591	4.0473151206970215	nan	inf
design_54	23	SAELEQKELELAKEMWIEKLDELAKEYPEYKPLFEKAKEELKKAKTLEEIKKILKKLLEELKKAGAPEELLKEIEEKIKEMEEEIEKEIEKIRKEAEKEK	1.211340495964506	0.9069466359859106	0.8936980962753296	0.6990529298782349	4.625885963439941	nan	inf
design_54	24	SSELEKKILELAKKKYIEYLKELAKKYPEYKEIFEEAAEELKKAKTLEEIDKILEEMIERLKEAGVDEETLKKIEEEIKKLKEEIEKEMKKIKEEAEKEK	1.4380629441759152	0.889903610175871	0.9092015027999878	0.7289261817932129	4.365206241607666	nan	inf
design_54	25	DKKLEEEILEEAKKMYIKKLEELAEKYPEYKPLFEKAKEEIKKAKTLEEIKEILKKLLEELKKAGLPEEKLKEIEKEIEKMNKEIEKKKEEIKKKYKEKK	1.3011872274167846	0.8925024706757566	0.8910129070281982	0.6753811836242676	5.03643798828125	nan	inf
design_54	26	EEKLEQEILELYKKKVIEFLDELAKKYPKYKPLFEEAKEEVKKAKTIEEIKKILEKLIERLKEAGVPEEELKKIKAEIEKKLKEIEEEAEKIKKEAEKKK	0.7288601673961846	0.9628720344794621	0.9063822627067566	0.7267665863037109	4.325632095336914	nan	inf
design_54	27	SKKLEEEKLKLTKEKITEFLEKLAEEYPEYKELFEKAKEEVKKAKTEEEIKKILEELIKRLKEAGVPEELLKKIEKKIEETLKEIEKEKEEIEKKAKEEE	0.5779094131607655	0.9758859589463463	0.9136767983436584	0.7414671778678894	4.00617790222168	nan	inf
design_54	28	MEELEKKILELTKEKVSKWLEELAKKYPEYKPIFEKAKEKIKKAKTIEEIKKILKEMLEELKEAGAPEELLKEIEEEIEKLLEEIEKEREKLKKKAEEEE	1.5746743623073058	0.8516223826152499	0.8917229771614075	0.6751400232315063	4.8258957862854	nan	inf
design_54	29	SAALEAEKLQLAKERVLARLAALAARYPRYRPLFEAAAERIRQAQTLEEIRAILAELLERLRAAGMPEEELAEIEAEIAATLAAIEAERAALEAEAEAAA	0.8602098263006869	0.9493596250942741	0.9514541625976562	0.8223370313644409	2.743612766265869	nan	inf
design_54	30	EEKLKKEILELTKKKFIELLKKLAEKYPEYKPIFEEAAEKLKKAKTEEEIYKILDEMIKKLKEAGVPEEKLAEIEKEIKEAKKEIEKEKKEIEEEFKKKK	0.8464985739169941	0.9505853163871312	0.9083806276321411	0.7147241830825806	4.207852840423584	nan	inf
design_54	31	EEELKKEQLELAKEKVKKFLEELAEKYPEYKPLFEKAKKEIEKAKTLEEIKKILKKLLEELKKAGTPEEKLKEIEEEIEKMLKEIEEEIKKLKEEAKKKR	0.9809108204234696	0.9347130633858305	0.8903852701187134	0.6869046092033386	4.901121139526367	nan	inf
design_55	0	MVLLPTPEDIEELYAEVKKLIEELEDAEEMKKNLDAVVKALAPDPEALYKFLEYVLQLLKEGKYEEASKFLKEAKELAEEDLEALKKKLNALKLVKKVLL	2.2907425033274285	0.8420346544667993	0.8203109502792358	0.6500344276428223	7.240259170532227	nan	inf
design_55	1	GIVHMTPEDIEALKARVRALIKTLPDAEEMLAALDAVLEALADDPEAEEKFLLKVLQLLEEGRYEEASEFLKEAEKLAKEDLEALKKKLRSLKLVEVERL	2.273233015820056	0.8990695551125333	0.8529304265975952	0.7176810503005981	6.096665859222412	nan	inf
design_55	2	GVVHMTQADIDALRAEVRALIAGLPDAAANLANLDAVVAALAPDPETLAKFLRKVLQLLREGRYAEASAFLAAAAARAAADLAALKAELRAEKLVEVELL	13.349526164007173	0.218521959314149	0.8204960227012634	0.6492230892181396	8.091473579406738	nan	inf
design_55	3	GTILLTPADIAALRAEVRALIAKLPEAAEATALLDAVEAALAPDPEALARFLRRVLALLREGRHAEALAYLREAAALAAADLEALRARLRAEELVEVLEP	3.902567955720256	0.733426718633648	0.8389692306518555	0.7116242051124573	6.582248210906982	nan	inf
design_55	4	SVELMTDEDIEEIREENLELIKELPDAEEMTEALNAVVKALEPDKEALYKFLLKVLQLLKEGKYEEAREYLKRAEELAKEDLEKLKKELKAEKLVFEIKL	4.003702581789905	0.7099736696001817	0.844328761100769	0.7250920534133911	6.374764442443848	nan	inf
design_55	5	GVVLLTPADIEAMLAEVRALIKTLPDAEEMLANLDAVVAALAPDPEALAKFLRYLLLLLKEGKTEEASAWLARAREQAAADLEALKAELNALELVEVEEL	14.061611805909278	0.2256364849890358	0.809812605381012	0.641709566116333	8.767707824707031	nan	inf
design_55	6	GVKLPTQEDIDKLTAEVKELIKTQPDAETMTANLDAVLKALADDPETKYKFVLKVLQLLKEGKTEEASEYLAKAKEQAEKDLEKLKEELKKEKLVEVKKL	12.5516286052286	0.24804760046908783	0.8494688272476196	0.6553869247436523	7.970865249633789	nan	inf
design_55	7	SLKLLTQEDIEKIYKEVKELIKKLEDAEEYLENLDKVVEALKPDPEALAKFLLKILQLLKEGKYEEAKKFLKEAKEKAEEDLEALKEELNALELVEVVKE	2.426092059222724	0.8890682871619383	0.8416664004325867	0.6895427703857422	6.268359184265137	nan	inf
design_55	8	SMKLLTPADIEELKAKVRELIKKQPNAEEMLANLDAVVAALADDPEALAKFLKKVLQLLEEGKWEEAAKFLKEAKEQAAADLEKLKAELAALKLVEVLLP	12.427115450150652	0.25009887052254537	0.7810053825378418	0.5340888500213623	10.280367851257324	nan	inf
design_55	9	SVLLPTPADIEALRAEVLALIAGQPDAEEMTAALAAVVEALAADPEALEKFLRYVLQLLREGRYEEAREFLKRAEERAEEDLEALIEELHALELVEVELL	1.9256239140941858	0.8799394857242077	0.8582717776298523	0.7435914278030396	5.867618560791016	nan	inf
design_55	10	MIILPTQEDIEKIYEEIKKLIKKLPDAEEMLKYLDAVKEALKDNPEALYKFLKKVLLLLKKGKYEEAKKFLKEAKELAEEDLEKLIEELNSEVLVEEVEE	2.535342888466841	0.8206693564771507	0.8425295948982239	0.7012148499488831	6.411642074584961	nan	inf
design_55	11	SVRLPTPADIAALRAEVLALIATLPEAEEARAALDAVLAALADDPEAEALFLREVLQLLREGRHEEALALLRADEARAAADLAALRAELRARRLVERELL	13.155713265394295	0.2213865694291829	0.7954733371734619	0.6315166354179382	9.587471008300781	nan	inf
design_55	12	PVLLPTPADIAALRAEVRALIATLPDAEEARARLDAVVAALAPDPEALAKFLRRVLQLLREGRVEEARAYLAEAEALAAEDLAALRARLAAEELVEVVEA	3.2863966585987856	0.7812903971578841	0.827630877494812	0.7055397033691406	6.747734069824219	nan	inf
design_55	13	HIKLLTDEDIEKLEKEVLELIDKQPDAEEMKKYLKEVLEKLKPDKEAKAKFLKKVLMLLKEGKFEEAKKYLKEAKELAEKDLEKLIEELKKEKLIEVLKL	10.593109955552912	0.23568588799275922	0.5888491868972778	0.39550548791885376	14.043843269348145	nan	inf
design_55	14	MIKLPTEEDIEKIYEEIKELIKELEDAEEMLESLDKVVELLKDDPEALYKFLLLILQLLKEGKYEEAKKKLKEYEELAKKDLEKLKKELRSLKLIEKIKK	11.74090238448437	0.2706937357944532	0.8316883444786072	0.6456173062324524	8.90340805053711	nan	inf
design_55	15	MLILPTDEDIEELYEEVKELIEEQENAEEMKELLDKVLEKLKDDKEAKYKFLKKVLQLLKEGKYEEAEKFLKEAEEKAEKDLEALKKELYELELVEKVLE	2.9245734261349603	0.7938288646452075	0.8593142628669739	0.705437421798706	5.97007417678833	nan	inf
design_55	16	ALVLPTPEDLAALRERVRALIATLPEAEEALALLDAVEAALADDPEALHRFLRRVLLLLEEGRHEEALEELRRAAALAAEDLAALRAELAAERLVVRLKL	11.964282824259422	0.24122543114560788	0.7714416980743408	0.627204179763794	9.941693305969238	nan	inf
design_55	17	MEELLTQADIDELVAEVRELIKTLPNAEEFLANLDAVLEALADDPEARAKFVLLVLQLLKEGRYEEALEFLEEAKELAEEDLEALKAELRALELVEEEEL	2.336392363656546	0.8788165343574197	0.8574061989784241	0.7331093549728394	6.057699203491211	nan	inf
design_55	18	AVVLPTEADIAALRERVRALIAGRPDAEELAALLDEVEAALAPDPEALHKFLLLVLQLLEAGRVEEAAALLAAAAAAARADLEALRAELHALELEEVELP	14.043630276940418	0.19752695217133567	0.8752534985542297	0.7155507802963257	6.610063076019287	nan	inf
design_55	19	SMKLPTQADIDALIAEVRALIAKLPWAEEALAALDAVVAALADDPEALEKFVRLVLLLLREGRHEEALALLRRARELAAADLEALKEELRALKLVEVVLP	1.7534021609516879	0.8934925658989448	0.8599139451980591	0.7549051642417908	5.996793270111084	nan	inf
design_55	20	SLVLPTPEDIEKLLAEVRELIKTLPEAEEALAALDAVVEALADDPEALHKFLLLVLQLLKEGKYEEALAFLRRAEELAASDLEALRAELHALELVEVEEL	2.065803995372942	0.8813323907229854	0.855499804019928	0.7400951981544495	5.995444297790527	nan	inf
design_55	21	MEILPTEEDIEKMYEEIKKKIKTLKDAEENLKNLEEIKKYLESDKESLYKFLKYVLQLLEEGKYEEASKFLKKAKELAKKDLKKLKEELNKLELVEVEKL	22.662849514809135	0.059692275271848734	0.7669560313224792	0.4433363676071167	12.80014419555664	nan	inf
design_55	22	HIILPTQEDIEKIYKEVKELIKKQKDAEEMLKNLDEVVKKLKDDPEALYKFLKRVLQLLKEGKYEEASKYLKEAKEKAEKDLEKLKEEIYKEKLVEKVKL	3.1606460619834413	0.7686889645587922	0.8586280345916748	0.7135100364685059	6.4205498695373535	nan	inf
design_55	23	GVILPTPEDIEELKAKVLEKIKTLPDAEENIAALNAVVEALKDDPEALYKFLKRVLMLLDAGETEEASAFLKEAEELAKEDLEALKEKLNALKLVEVELL	2.565052265711835	0.817244582797906	0.8497086763381958	0.7122544050216675	6.143276214599609	nan	inf
design_55	24	SVKHMTQEDIEKLYKKVKELIKKLPNAEEMLANLDAVVKALKPDPEALAKFLELVLQLLEEGKYEEAAEFLKEAEKLAKEDLEKLIKLLNEIKLKKVVKL	2.566726799761613	0.8332277131970524	0.8582720756530762	0.7219108939170837	5.926309108734131	nan	inf
design_55	25	SVRLLTPEDIAALRAEVRARIATQPDAEAMLAALDAVVAALAPDPEALAKFLRRVLLLLRAGRTEEAAALLAADAALAAADLAALRARLRAEVLVEVELL	13.987368004361995	0.19817365666510414	0.8379058837890625	0.6839767694473267	7.406692981719971	nan	inf
design_55	26	SIKLPTQEDIEEIYKEVVELIKKQPDAEEMLANLEAVVKALADDPEALYKFLLYVLQLLKEGRWEEAKEFLKKAKELAEKDLEALKKYLKELKLVEVELE	2.5707274484581184	0.8651469067355402	0.867286741733551	0.7645832300186157	5.466012477874756	nan	inf
design_55	27	SMKLPTPEDIEKIYEEIKELIKKLPDAEEMLENLDKVKEKLKDDPETLYKFLLKVLQLLKEGKYEEASEFLKKAKELAEKDLEKLKELLNKEKLVEKELE	2.8953476002458	0.815674176745652	0.8516303896903992	0.7166422605514526	6.445043563842773	nan	inf
design_55	28	PVRLLTPADLAALRAAVRARIAALPDAEAATAALDAVEAALAPDPAALGTFLRRVLLLLEEGRTEEAAAFLAAARARAAADLAALRAELAALVLVERRRL	13.737954249979637	0.20454186762978466	0.8827032446861267	0.7194877862930298	5.941515922546387	nan	inf
design_55	29	SMILPTQEDIEKIYEEVKELIKKLPDAEEMLANLDAVLEALKDDPEAKYKFLKKVLQLLKEGKYEEAKEYLKRAKKLAEEDLEKLKEELNKEKLVEVEEL	2.5416520058833187	0.8450875662354942	0.8407784104347229	0.7046914100646973	6.621992588043213	nan	inf
design_55	30	SLLLPTEEDIAALRERVKELIKKQPDAEEMLANLDAVVEALADDPEALEKFLKKVLLLLEEGRFEEARAFLARARDLAAEDLEALRAELAALELVEVLKL	1.5986850410705167	0.896895281551533	0.860239565372467	0.7396999001502991	6.079473495483398	nan	inf
design_55	31	GIKHMTPEDIEKLRAEVRELIKKLPDAAEMLARLDAVVAALAPDPEALAKFLKKVLQLLKEGKYAEASAYLAAAEALAAADLAALRAALAAEKLVEKLKL	11.454439899270403	0.2674792733794149	0.7804176211357117	0.6099132895469666	9.677517890930176	nan	inf
design_56	0	AAAAAAAALAALAAENEKLIKELKEALEKDETVSEEERKEIEALVAELEALVAELADPAFAAASPAAQAAARARLAALREKLKKKLEELKKRLEEKEKKE	1.0098224353177652	0.9343646352414998	0.8532650470733643	0.6454736590385437	5.69514274597168	nan	inf
design_56	1	SAAARAAALRERLAALRALLARLEELVALDDSLSPEEREAIAALAARARALAEALLSPAFRALPAAERAALLAEYERLRAELEARAARLEARLAARAAAA	0.8628323107803663	0.9518424813726406	0.9271584749221802	0.7713959813117981	3.3425769805908203	nan	inf
design_56	2	SLAEREEELQERLEEAEELVEELKEAVEEDESLSEEEREEIEELAEELLELQERLLSPEFLSLPEEEREELEEELEELLEKLEEKLEELKKRLEERKKKE	1.419441165509389	0.8788176857416317	0.9058994650840759	0.7201286554336548	4.192770004272461	nan	inf
design_56	3	AEAERERRLAERRARLEELVEELRELIARDESISEEERRRIEELMRRLRELAERLASPEFRALPPEEQEALEREAERLEEELERRRREVRERLARREAER	0.9063603778027839	0.9432400756022689	0.8937721252441406	0.7033970355987549	4.3609209060668945	nan	inf
design_56	4	SLEELLKELKKRKEENEKLIKELKELIEKDKSISEEERKKIEELIKELEELNEKLLSPEFLEKSEEEQKKLLEELEKKEKELKKIKKEVKERLEKEEKEK	1.1121997085942708	0.9211556585034024	0.882790744304657	0.6591877937316895	5.163928031921387	nan	inf
design_56	5	AAAAAAARLAAERAALDALAAELRALVARDKTLSEEERARIEALIAAARDLAARLADPAALALPAAEQEALRAELARLRAELEAELARLRARLAAAAAAA	1.1403294496783405	0.9170449643837111	0.8691859841346741	0.7228019833564758	4.73365592956543	nan	inf
design_56	6	ELEERKKKLEERKKKSEELIKELEELMEKEESLSEEEKEKYKKLIEELKKLKEKLLSEEFLELSEEEKEKLEKELEEKEKELKKKKEELKKKLKEREEKE	1.5251933178488326	0.8610678728065182	0.8624263405799866	0.6396192312240601	5.703280448913574	nan	inf
design_56	7	AAAARRKALEARLAALRALLAELEALVAKDPALSPEERAAIAALAARARALAERLASPAAEELPPEELAALEAELARLEAELEARRAALAARLAAAEAAA	0.8185727675512765	0.9537718418660361	0.885570764541626	0.7197208404541016	4.326000690460205	nan	inf
design_56	8	SLEEREKRLKELKKEAEELIKELKELLKKDKSVSEEEKKEIEKLIEELKELVEKLMSEEFLSLSEEEQEKLEEELKKKREELEKKKKELEKRLKEKEEKE	1.2465680087489333	0.9011002630885074	0.8854052424430847	0.6712099313735962	5.013021945953369	nan	inf
design_56	9	MEEEEEEELEEREEEAEKLIEELEKLIEEDESISEEEREEIRELIEELREKLEELKEEEFEELSEEEKEELEEEAEELKEKVEEKKEEVEERLEEREELE	1.8077141962759578	0.8214682572587205	0.7841694355010986	0.5781301259994507	7.661382675170898	nan	inf
design_56	10	EKAKREEELKKRKEEAEKLIKELKELMAKNEELSEEEREELEKLMKELKELQEKLLSPEFEELSPEEQKKLLEELEKLKKKLEEEKKRLEERLKEREKEK	1.042029153224234	0.9289842474584227	0.8730635046958923	0.6530166864395142	5.513625621795654	nan	inf
design_56	11	SAAERKAELKKLKEENEKLIKELKELMKKNKSLSEEEKKEIEKLMKKLKELTEKLLSPEFEALPAEKQEELLKELEKEKKKLKEYKEKLEKELKKKKEEE	0.885174388101736	0.9476331027070358	0.8893277049064636	0.6874739527702332	4.784182548522949	nan	inf
design_56	12	MKEKLEKELKERKEENKKLIEELKKLMEKDKSLSEEEKKKYKELIEKLEKLEEFLLSPEFEKLSPEEQEKLLKELEKLRKEVEKKLKELKERLEAEEKEK	1.2029851651279104	0.9119558110267798	0.8854231238365173	0.6747424006462097	5.1305012702941895	nan	inf
design_56	13	SHEKEEKEIKERIEENKKLIKELKELIKKNKDLSEEEKKEIEKLMKELEKLNKELASPEFDSLSPEEKEKLKKKAEELEKKVKEKLKELKKKLEEKEKAK	1.6846297317912913	0.8372016763061176	0.8942191004753113	0.6970936059951782	4.727389812469482	nan	inf
design_56	14	SAAARAAALAALAAALAALIAELEAALARDPAVTPEERAALAALAAEARALAAELASPAFDALAPEEQAALRARLAAARAELEARLAALRARLAARAAAA	1.5738632675689457	0.8641473946213264	0.8454697728157043	0.6997029781341553	4.948437213897705	nan	inf
design_56	15	SSEEEEAEIKERLEESKKLIEELKKLLEKNESVSEEEREEIEKLMEELLELQKKLASPEFKELSPEEQKKLLEEAEKKEKEVKEKLKELKKELEEKEKLE	2.0877114189817414	0.7859047124784669	0.8908827304840088	0.7119547128677368	4.815440654754639	nan	inf
design_56	16	EEEKEEKEIKERLEKSKELIKELKEAIKKDKTISEEEKKEIEELIKKLKELAEKLASPSFKSLSEEEKKALEEEYEKLLKKVEEELKRIKKRLEEKEKEK	1.113778220413881	0.9193786852213879	0.9011962413787842	0.6892056465148926	4.533638000488281	nan	inf
design_56	17	MEEEREKELEEKAKENEKLIEELKKLLEKDKTVSEEEKEEIEKLIKELKKLTEELKSPEFKELSEEEQKKLEEEAEKLKKKLEEKKKELKERLEKKEKEK	1.3461031184477983	0.8871017952028636	0.9028112888336182	0.7076725959777832	4.5299882888793945	nan	inf
design_56	18	AAAAEAAALAAAAAEAAALIAELEEALARDASVSEEERAALAALAAELRALLARLASPAFKELSPAEQAALRARAAALRARLKAELERLRARLAAREAAA	0.7921140572823243	0.9561214230191675	0.9044990539550781	0.7379578351974487	3.7120556831359863	nan	inf
design_56	19	SEEELEKKLKELKEELEELIKELKELMEKDESLSEEERKEIEKLIEEAKKLAEKLLSPEFRKLSEEEKKKLFEELEEKKKELEEKKKELEERLEKKEKAK	0.9425964568821845	0.9397885380854721	0.8987021446228027	0.701663076877594	4.585832118988037	nan	inf
design_56	20	AAEAEAAALAAERAANAALIAELKELMKKDKSLSEEERAEIDALIARLEALAARLADPAFRALPPEERAALRAELAELRAQLEAKLAELKARLEAREAAA	1.0543291990785104	0.9273446110060755	0.8764439225196838	0.6933437585830688	4.887857913970947	nan	inf
design_56	21	ALAARRAALARRRAEAERLIEELRRLMERNESLSEEERERIERLAEELRRLADRLASPEFDALPAEEQAALEARYEELLAELREEKERLKAELEERERLE	0.9004872554936233	0.9458290332161683	0.8989955186843872	0.7423372864723206	4.534424781799316	nan	inf
design_56	22	SLKKLKEELEKKLKEAEKLIKRLKELMKKDKSLSPEEKKEIEKLIKELKKLLEKLKSPEFLKLPKEEQEKLREELEKKEKELKKKVEELEKRLKEKEEKE	1.5502953355193996	0.8568267079106078	0.874092698097229	0.6310468912124634	5.611663341522217	nan	inf
design_56	23	ALEEREARLAEEIEENEKLIEELEKLIKENEDISEEEREEIKELIEELRRLAEELADESFLSLSPEEQEELEEEYEELKEKLEKIKKEVEKKLEERKKKK	1.2462751182107066	0.9031130743006321	0.8394708633422852	0.6185851097106934	6.328731536865234	nan	inf
design_56	24	AAAALAAELAARRAAAEALIAELEALMAKDKTLSEAERAALAALAARLRALLDALAAPAALALPAAERAALRAELAALEAELEARKKELQARLEEREKAA	1.2409077369425439	0.9026960584618868	0.856347382068634	0.6809852123260498	5.201310157775879	nan	inf
design_56	25	SAAAREAELRKRREETEKLIKELKELIEKDKSLSEEERKEIEKLMEELRELVERLLSPEFRELSPEEQEALLAEAEEKRKKLEEKKKELKERLEKKEKEK	1.0989338778225357	0.920803482754326	0.8879398107528687	0.6854773163795471	4.874209403991699	nan	inf
design_56	26	SHAEEEAEIKKRLEESKKLIEELKEALEKDESVSPEEREEIEKLMEELLELEEELASPEFEELPEEEQEKLRERLEKLREELEKKLKELKERLEKKERER	0.7215148977268885	0.9638250089583427	0.903123140335083	0.7175358533859253	4.466671943664551	nan	inf
design_56	27	SLEELEKKLKERREKNKKLIKELKELVKKNKSLSEEEKKEIEKLIKELEELEEKLLSPEFLKKSLEEQEKLEKELEKLEEKLEKKKKELKEKLEKEKKEK	1.67269997661676	0.8490274708567439	0.857659101486206	0.6326308250427246	5.914832592010498	nan	inf
design_56	28	MEEEEEKELEELYKEIKELVKELKELIEKDESLSEEEREEIEELIEELLKLAEKLKSPEFKKLSPEEQEELKKKLEEKKKELEERLKEVKERLEKREKEE	0.8487422861713408	0.9501043952297882	0.8780621290206909	0.6489827632904053	5.2173967361450195	nan	inf
design_56	29	EEEERERELRERLEELRRLVAELEELLARDPTVSPEERAEIAELLAELRELAERLLSPAFRELPPEEQEELLRRLEELRERAERRLAELKARLAAREAAA	1.0706328763410828	0.9251234552070803	0.89336758852005	0.7001926302909851	4.58935022354126	nan	inf
design_56	30	SAAEREKRLKEKYEKLKELIEELKKAMEKNKSLSEEEREEIEKLMKEAEELAEKLLSPAFDKLSPEEQEALEKELEELEKKLEEKLKELKKELEEEEKKK	1.161760386701845	0.9148075369638683	0.8986402750015259	0.7096012830734253	4.4792656898498535	nan	inf
design_56	31	SEEEEEEELRERLEEAEELIKELKELVEKEESISEEERKKIEELVERLKELLEELLSPEFRELSEEEQEELEEEAERLEEELKEKKKELKERLKKKEEAK	9.41638451183336	0.32235030117897834	0.7770475745201111	0.5101405382156372	9.671902656555176	nan	inf
design_57	0	EEEREELIEKAEELLEELEELVEELIAREDLPPELREELRELLEEMREKLEVFKETGDEEALEELLELAEELAELLAPLDPETHAVAEELIAVLKEIKEL	0.8846935104536297	0.9539368873247068	0.948179304599762	0.8186345100402832	3.0571463108062744	nan	inf
design_57	1	SEKKKELLEKLEKLLKEVKKKAKELIKKKNLPKEEQEYIEKKLKEMEELLKKMKETGDKKALEELLKLAKELLKFFEPIDKELAKLLKELIKTAEEILKL	0.6750015576498354	0.9679401008405654	0.934083104133606	0.790401816368103	3.293060064315796	nan	inf
design_57	2	EEEIKELKKKLEELLKKIKEKIEKLIKEENLPEEEKEELEKKLKKMEELLKKMLETGDKKALEELLKLLKELAKKMKEIDEELYKLLEEAIKVVEELLKL	0.6009300253810727	0.974619281441249	0.9190099239349365	0.7718583345413208	3.764570951461792	nan	inf
design_57	3	EAERAALLARVEELLAEVEARVAALIAERGLPPEEAARLRALLAEMRALLAEMLATGDRAALEALLALARELAEWAKPLDPELHALLEELIEAVEELLAL	0.6904083084210176	0.9669334628612397	0.9464805126190186	0.8295861482620239	2.975625991821289	nan	inf
design_57	4	EEEREALLEELRRKIEELEKRIKELIEEKNLPEELREKLEKLLEEIRRLLEEFEETGDREALEELLRKLKELREILEPIDEEVAEIAERAIELAERLLEL	0.45982505626946896	0.9845410442845067	0.9521138072013855	0.8248969316482544	2.91812801361084	nan	inf
design_57	5	SSELEKLKKKAKELLEEVKEKIEELIEKKNLPEEEKERIKKLLEEMEEKLKEFEETGSLEALKELLELAKELLKIFEPIDEEVAKLLKELIKVIEEIEKL	0.5577019757400664	0.9778745576935717	0.9293159246444702	0.7881946563720703	3.477295160293579	nan	inf
design_57	6	EEKKKELIEKAEEKLKEVKKLSKELIKKENFPEEEKKKIEELLKEIEELLKKFKETGDKEALKKLLEKVKELKEIFKEKNEELEKKLEELEKLIEEIEKL	0.8119796630372783	0.9552139718117526	0.9192250370979309	0.7648895382881165	3.618034601211548	nan	inf
design_57	7	EEELEKLLKEAERLLEEVEELIEKLIKEKNLPEELQKKLKELLKEMREKLKEMLETGSREALEELLELAEELKELMKEIDEELEEKLEELIELIKKILEL	0.5198002610415914	0.9804088849921573	0.9346100687980652	0.7934428453445435	3.290438175201416	nan	inf
design_57	8	SSEIEELEKKAQELLEELEKKIKKLIEEKNLPEEKKKELEELLKKMRELLKKYLETKDKESLEELLKLLKELLEILKPIDEESAKIAEELIKTVEKLLEL	0.5993863665074431	0.9743725713281809	0.9401703476905823	0.8085736632347107	3.2087132930755615	nan	inf
design_57	9	MEEIEEKEKEAEELLEEVKELIEKLIKEKNLPKEEAEELKKKLEEIEKELEKYKKTKDKKALEKLLKLAKELLKFFKEKDKELAEKLEELIKVLEEIKKL	0.7816024253330732	0.9639955792722715	0.9025123119354248	0.7315073013305664	4.351527214050293	nan	inf
design_57	10	SKEKEELIKKIEEKLEELEKKIKELIKEKNFPEEEKEKLEKLLEEIKELLKKFKETGDKEALEKLLEKVKELLKILKEKDEESAKIAEELEKLIEELLKL	1.7563102230428451	0.8276177182864153	0.8857009410858154	0.7066918611526489	4.536553859710693	nan	inf
design_57	11	EEEIKKLEKEIEELLKELKKKIEELIKEKNFPEEEKEKLKKLLEEIEELLKIYKETKSKEALEELLELAKELKKFLKPIDKESAEIAEKLIEKIEELKKL	0.7553034999829779	0.9600220829138337	0.9198052287101746	0.7618701457977295	3.6731369495391846	nan	inf
design_57	12	SEEKEKLLKELEKLIKELKEKIEKLIKEKNLPEEEKKKLEELLKEIEELLKKMKETGDEEALKKLLELLKELLKILKEIDEELAKIAEEAIKVAEELLKL	0.675833328490796	0.9680463958650783	0.9394515752792358	0.8054935932159424	3.170897960662842	nan	inf
design_57	13	EEKIEKLEEEAEELLEELEERIRRLIEEKGFPEELREELEELLEKIEELLEEYEENGDEEALEELLELLEKLREIFKPIDEETAELIEELIETVKEILEE	0.5585587406769655	0.9773422817055715	0.9343485832214355	0.8013920783996582	3.3131468296051025	nan	inf
design_57	14	KEEIEKLKKELKKLLKEIKEKIEKLIKEENLPEEEQKKLKELLKEIEELLKEFEEKGSKEALERLLELLKELAKFMKEKNEELYKLLEEAIKVAEELLKL	0.4898367366387365	0.9826824183202265	0.9232802987098694	0.7833144068717957	3.7582662105560303	nan	inf
design_57	15	MEEIEKLMKEAEKLLKEVKKLIEELIKKENLPKEEQEELKKLLEEMEKLLKEAKETGSKEALEKLIKLAKKLAEIMKPKNEELYKKLKKLIETLEKLKKL	0.6198770301441854	0.9724921379846131	0.9165873527526855	0.761352002620697	3.8294472694396973	nan	inf
design_57	16	EEELKELKKKAEEKLKKVKEKAEKIIKEKNLPEELKKEIKELLKEMEELLKKALETGDKEALEKLLEKAEELLKIFEPIDKELAKEIEELIKTIKKILEL	0.6934203010766521	0.9665366485082377	0.9305132031440735	0.7758221626281738	3.2642035484313965	nan	inf
design_57	17	EKEIEELKKKLEELLEELKELIEKLIKEKNLPEEEKKKLKELLEKMEELLEKFKKTGDKKALEELLKLLEELKKILKPIDEEAAKVAEEAIKAVKELKKL	0.631298867407435	0.9718296313560164	0.923438549041748	0.7530698776245117	3.579880475997925	nan	inf
design_57	18	EKEKEELLKQIKEKLKEVKEKIKELIKEKNLPEEEKKRLEELLKKIEELLKKMEKEGDEEALKKLLELVKELAEFMKPIDEELYKLLEELEKLIKELLKL	0.6322470280774716	0.9720208322348569	0.9137150645256042	0.7484470009803772	3.960871458053589	nan	inf
design_57	19	EEEKEELLKKIEELLKKLKELIKKLIEEKNLPEEEKKKLEELLKEMEKLLKEMKETGSKEALEKLLKLAKELLKILKPIDKELAKVAEELIKLIEELLKL	0.7651203645740506	0.959321457936518	0.9255458116531372	0.7773869037628174	3.5545401573181152	nan	inf
design_57	20	SEKKKELIEKIKELLEELEKKIKELIEEKNLPEEKKKELEELLKEMKELLEIMVKTGDEEALKKLKELMEKLLEILEDIDEESAELAEELIELIEELEKL	0.7206542398615511	0.963701613289351	0.9365925192832947	0.7909919619560242	3.17063570022583	nan	inf
design_57	21	SEEIEKLKKEAEELLKKLEELIKKLIEEENFPEEEREELEKLLEEIKKKLEEYKKTGSKEALEELLKLVKKLKEIFKEKDEETAKVLEELEEVLEKLKKL	0.8186857565098123	0.9612990022602568	0.9125007390975952	0.7571088075637817	3.902203321456909	nan	inf
design_57	22	EEEIKKLKEEIEKKLKEIKELIKKLIEEKNLPEEEKEKLEKLLKEMEELLKKMLEKGDKEALEKLLKKAKELYKIMKEIDKELAEKLKELIKLIEELLKL	0.5290461889500901	0.9797507771109102	0.9283475875854492	0.7814459204673767	3.415825605392456	nan	inf
design_57	23	SEKIEELKKKIEEKLKEVKKLIEKLIKEKNLSEEDAEKLKKLLKEMEELLEIFLKTKSKEALEKLLEKAKELLKFMKDIDKEIAEKLEELIKLIEELLKL	0.6965782617708819	0.9729045414708574	0.9280239939689636	0.7917953729629517	3.579271078109741	nan	inf
design_57	24	EEEREKLLRKVQELLEKLKELIEKLIKEENLPEELKEKLEKLLAEMEELLKVAVETGDEEALKELLELVKELLEILKPINEEAAKVAEELAKAIEELLAL	0.5263656153622747	0.980275360898966	0.938310980796814	0.7981899976730347	3.2807109355926514	nan	inf
design_57	25	SEEIEKLKKKLEELLKEIKKKAKELIKKLNLPPELAKKIEELLKKIEELLKEYLETGSKEALEKLLKLLEELKKIFEPIDKELAELIEKAIKTAKELLKL	0.4692526671120484	0.9839316518216169	0.9275608658790588	0.7698676586151123	3.543076515197754	nan	inf
design_57	26	EEELKKLMEEARKLLEEIKEKIEKLIKEKNFPKELKEELKKKLEEAEKLLKEAEETGDKKALEELLKLLKEMAKIMKDIDKELYELLEKAIKVVEEILKL	0.6239004787614447	0.9724827889366463	0.9263058304786682	0.7895596027374268	3.537754535675049	nan	inf
design_57	27	EEELKKLLEEAKKKLEEVEKLAEKLIKEENFPEEEKKEIEELLKEMKELLKKMEEEGSKEALKELLKKAKELAKIFKEKNKELYEKLEELIELIEKIEEL	0.7667751138330395	0.9595417576182221	0.9188233017921448	0.7656759023666382	3.6583573818206787	nan	inf
design_57	28	EEEIEELEEEIEELLKEVKELIEKLIEEKDLPEEEKERLEELLEEMEELLEEYEEEGSEEALEELLELVRELREFMEPIDEELAEKLEELEEAIEELEEL	0.46361736302161266	0.9843652155487276	0.9339566826820374	0.8050729036331177	3.2486162185668945	nan	inf
design_57	29	KEKIKELEKKIEEKLKEVKELIEKLIKEKNLPPEEKKKLKEKLKEIEELLKKYLETKDKKALEELLKKVEELKKFYKEIDEEVAKKLEELEKLIKELLKL	0.48262229208188223	0.9831982035537505	0.9064481854438782	0.732142448425293	4.110114574432373	nan	inf
design_57	30	MEEIEKLKEEIEKKLEEVKKKIEELIKEKNFPEEEKEKLEKLLKEIEELLKKFLEEGDKEALKELLKKVEELLKIMEPIDEETAKLLQELKELIKKLLEL	0.44170795883266945	0.9857161683728414	0.9188836216926575	0.7689942121505737	3.696643590927124	nan	inf
design_57	31	EEERERLLEEAERLLEELEKKIKELIEKKNLPEEEKKELEELLKEMRELFEIMKETGDEEALKELLKLAKELLEKLKEIDEEAAKIAKELIEKIEEILEL	0.6003636504231531	0.9745179390449149	0.9422780275344849	0.8017942905426025	3.1057960987091064	nan	inf
design_58	0	SLEEKKKEIKKFIEEKTKKLVSEEEAKEAEENLTPELKKEIEKRIEEFKKKVEKLAKELGFSEEEIKELKEKVAEAIRLIRDPKKQEEFKKELEKKFESL	0.9346877717915847	0.9424305732923238	0.8900458812713623	0.7372310757637024	4.422572135925293	nan	inf
design_58	1	SEKKKKEEIIKFIEELVEKLVSPEEKEEAKKNLTEELKEEIEKRKEEFSKEFEKLAKKLGFSEEEIKEIIEKVNEAIEIITDEEKRKKFKEALIAKIKEL	8.284210043344622	0.4470873664976931	0.6872555613517761	0.4963061213493347	9.890279769897461	nan	inf
design_58	2	EKEKEAEEIIKFIEEKVEEMVSEEEKEEAKENLTEELKKEIEKVAEEFSKIIRELAKEKGFSEELTEEIIEKVKEAIEIIRDPEKREEFLKELKEKFKEL	1.5811460661540073	0.8544840676488633	0.8579037189483643	0.6956740617752075	5.17280387878418	nan	inf
design_58	3	ENQKKAEEIKKFIEEKLKELVSEEEIKEAEENLTPELKKEIEKVIEEFNEIIEKKAKELGFSEEQIQELKEKVAEAIKKIRDPEKRKKFLEKLEEKIKEL	1.269266996350304	0.9015566209246709	0.8810622692108154	0.6886186599731445	4.518716812133789	nan	inf
design_58	4	SLKEKAEKIIKFIEEKVKELVSEEEKEEAEKNLTPELKKEIEKRIEEFNKKIKELTKKLGFSEELTKKIIEKVNKAIRLIRDEEKREKFLKELEKEIESL	1.193897188446532	0.9135162827523267	0.8779937028884888	0.7009927034378052	4.745489120483398	nan	inf
design_58	5	ARAALAAELVAFIEARVAELVTPEEREAALATLTPELKAAIAKEAAAAEARVRALAAALGLDEAQTAELVARVREAIRLLRDPAKRAEFRAALEARFAAL	0.7698782762789407	0.9597643564517158	0.8916122913360596	0.7709231972694397	3.879368305206299	nan	inf
design_58	6	DLEKKAKEIIKFIKAKVEELVTPEEKEKAKKELTPELKKEIEKRKEEFAKEFEKLAKKLGLSEEQTAEIIKEVNEAIELITDEKKREEFLKEVKAFIESL	1.1285996047265232	0.9208858085501666	0.8925005793571472	0.7230510711669922	4.241366386413574	nan	inf
design_58	7	EKEEIAERIIEFIRKKLEEMVTEEEKKKAEEELTEELKKEIEKWQEEFEKEIRELAEKLGLSEEQIERIIEEVREAIRIIRDKEKREEFLEELKKEIEEL	1.0398353249376506	0.9334131276336641	0.8942335247993469	0.7287171483039856	4.365025997161865	nan	inf
design_58	8	ELEEKAEKILKFIREKLEEMVSEEEKEKAKKELTEELKKKIEEVQKEFNKEFEKLLKELGFSKEQQEKILKEVNEAIRYIRDPEKQKEFKEEVKKKLEEL	13.062790940994512	0.15979167331817679	0.6570946574211121	0.4115253686904907	13.470250129699707	nan	inf
design_58	9	SQQEIAEQIIKFIEEKLEEMVSEEEKKEVEENLTPELKEEIEKRIEEFRKEVEELAKKLGLSEEQTEQLIEKVEEAIKYITDEEKREEFRKELEEKIKAL	8.127764911431012	0.4556704982664073	0.8068172931671143	0.6298899054527283	6.322596549987793	nan	inf
design_58	10	SLKEKAEAILEFIREKLEELVSEEEKKEAEENLTPELKKELEERIKEFKAEIEELAKKLGLSEEQIKALLEEVAKAIRYITDKEKQEEFREELKEKIESL	8.883762958904656	0.381615305120922	0.7060555815696716	0.5319395661354065	9.939311027526855	nan	inf
design_58	11	SLEEIAEKIIEFIREKLKEMVSEEEAEEAEKNLTEELKKEIEKWIEEASKRIRELAEEKGLSEEQIEKLIEEVKEAIRKILDEEKRKEFLEEVEEKFKSL	10.6733795629982	0.1913422448301837	0.7220352292060852	0.5181370973587036	10.396049499511719	nan	inf
design_58	12	SQEEKAKELIEHIEKLVKELVSEEERKEAKENLTEEKKKELEKVKKEFEAWFEELAKKLGFSEEQTKEIIEKVREAIELITDPEKREKFKEEVEKFIESL	0.9409608981173812	0.9439513304700097	0.9059745669364929	0.7519769072532654	3.8004021644592285	nan	inf
design_58	13	KKKEIAKEIIKFIKEKVKEMVTPEEAKEAKENLTEELKKEIEEKKKEFNKIVEEKAKELGLSEELTKEIIEEVNEAIELIRDEEKREEFLKELLKKIEEI	7.772125634989193	0.4649179720090644	0.7243660688400269	0.54039466381073	8.535837173461914	nan	inf
design_58	14	SEKEKAEELIEFIRELVEEMVTPEERAEALASLTPELEEEIEEVQEEFEEEFRKLAKEKGFSEELIEEIIEEVREAIRLIRDPEKREEFREEVKKKFEEL	1.0913338202950864	0.9227174806245209	0.9079663157463074	0.7606222033500671	3.668163299560547	nan	inf
design_58	15	SLEEEAEKIKKFIRELLEELVSEEEIKEAEENLTPEKEKELEEVKKEFNEEIEKLAKEKGFSEELIEKLKEEVNEAIRKITDKEKREKFKKKVKEKFEEL	0.8588675763211341	0.950801861863933	0.9139443635940552	0.7649865746498108	3.586062431335449	nan	inf
design_58	16	SKEKIAKEIIKFIEEKLEEMVTEEEKEEAKKNLTEELKEEIEKRIEEFNAEIEELAKKLGLSEEQIKELIEKVSEAIKYIRDPKKRKEFFEALKKKFEEL	8.051209901112932	0.44140942376614417	0.755045473575592	0.574211597442627	7.868379592895508	nan	inf
design_58	17	ELEEIAEKLKEFIEEKTEEMVTEEEKKEAEETLTPELKEELEKVIEEFKEEIRELAEELGLSEEQIEKLKEKVAEAIRLIRDPEKREEFKEEVKEFIESL	8.369524092318317	0.40703003816168876	0.5749728083610535	0.38118547201156616	13.390305519104004	nan	inf
design_58	18	EKEKIAEKIIKFIEEKLKKLVSEEEKKEVEENLTEEKKKEIEKRKKEFKEIIEKLAKELGLSEELIEKIIKKVEEAIEYITDEEKRKKFKEELEKKIEEL	0.8498877833747881	0.9518176814612995	0.885852038860321	0.6889128684997559	4.500625133514404	nan	inf
design_58	19	KKEEKAKKLIEFIRKKVEEMVSEEEKKEAEETLTKELKEEIEKRKKEFEKEFEKLAKEKGFSEEQIKEIIKEVRKAIEIIRDEEKRKKFKEEVKKFFEEL	0.7819291596988117	0.9586805947957151	0.8881301879882812	0.7178208827972412	4.5715155601501465	nan	inf
design_58	20	EKEKKAEEIIKFIREKVKEMVSEEEKEEAKKNLTEELKKEIEERIKKFSKIFEELAKKLGFSEEQIEEIIKEVEEAIKLITDEEKREEFEKELKEKIEKL	1.6870637006170894	0.8482508746075801	0.5908827781677246	0.38869309425354004	12.442071914672852	nan	inf
design_58	21	SLEEKAKEIIEFIEEKLKEMVSPEEIEEAKKNLTEELKKEIEKVKKEFEERVRELAEKLGLSEEQIKEIIEKVREAIEYITDPEKREEFREELEEFFEEL	14.12068132002328	0.13622007301046613	0.7604008316993713	0.4629925787448883	10.77841567993164	nan	inf
design_58	22	SLEKIAEEIIKFIEEKLKELVSEEEKKEAEENLTEELKKKIEEVSKEFSKKIEEEAKKLGLSKELTEKLIKKVEEAIKIITDEEKRKEFLKELEEKIKSL	2.9157165101498457	0.6857406629702278	0.6262065172195435	0.40682074427604675	11.681839942932129	nan	inf
design_58	23	SLDAIAEQIIKHIEALLAELVSPEERAEAAASLTPELAAEIAARAAEAAARFRALAAALGLTEEQTAQLIARVRAALRALRDPARRAAFLAAVEALFASL	7.232204772565054	0.38968803058725676	0.5599735975265503	0.39764779806137085	13.414036750793457	nan	inf
design_58	24	KLEEIAKEIKKFIEELVKKLVSEEEKEEAKKNLTEELKKEIEEWQKEFEEKIRELAEKLGLSEEQIKELKEKVREAIKIITDPEKREEFLKAVEEKIESL	8.679995550514107	0.3031024039227351	0.7069057822227478	0.5073474645614624	9.63360595703125	nan	inf
design_58	25	SLEEKVEKIKEFIEEKLKELVSEEEKEEAKKSLTEEKEKEIEEVIEEFNEEIEELAKEKGFSEEEIEKLKEKVAEAIKIIQDEEKREEFKEELEEKIEEL	9.054500847018154	0.3076721131984	0.6110864281654358	0.4346725642681122	12.155582427978516	nan	inf
design_58	26	ELEEKAKKIIEFIEKKLKELVSEEEIKEAKENLTPELKEKIEKWIKEFEKEVKKLTEELGFNEEQTKKIIEEVRKAIEIITDEKKRKEFKEELKKKFKEI	9.24386626047305	0.40667000063449693	0.7023283243179321	0.5183152556419373	9.983410835266113	nan	inf
design_58	27	SLAAAAERLVAFIRARVEEMVSPEERERAERELTPELREEIERVAERAAARMRALAEALGFSPEQTERLVAAVREAIRLIRDPEKREEFWAAVEAFVAAL	0.72167993593816	0.9635003726792429	0.9210192561149597	0.802295982837677	3.2452993392944336	nan	inf
design_58	28	KKEEIAEKIKEFIKKKLEEMVSEEEKEEAKASLTPELREEIEKWIKEFNEEIEKLAKELGLSEELIERIKEEVSEAIKIITDPEKRKKFKEELKKKIKEI	1.2243418953552423	0.9061117815267977	0.8669442534446716	0.6831809878349304	4.947837829589844	nan	inf
design_58	29	SLEEKTEKIIKFIEEKVEKLVSEEEKKEAEENLTPELKKEIEKVKKEFEEEFEKLLKELGFNEEQIKKIIEKVRKAIELIRDPEKREKFKKEVKEFIESL	8.581149054358734	0.38535546648240826	0.8285359144210815	0.6476138830184937	6.219506740570068	nan	inf
design_58	30	KLEEIAEKIIEFIRELLERLVTEEEKKEAEENLTEELKKEIEKVKEEFREEIEELAEELGLSEELIEKLIEEVDEAIEKIRDKEKREKFREEVREKIEEL	10.197789022025118	0.25284199905694854	0.5831756591796875	0.35671693086624146	14.157376289367676	nan	inf
design_58	31	EKEKKAEELIKFIREKVEELVSEEEKKEAEENLTEELKEEIEKRIKEFEEEFRKLLKELGFSEEQIEEIIKEVREAIRLITDKEKQEEFKKEIKKKIESL	9.250970726696147	0.40012098398131946	0.6697660684585571	0.4509599208831787	12.056129455566406	nan	inf
design_59	0	LSPEEREELERRERKIKIAEELLKKLEEGEEEAIKFVEENIDLPEMFEVIRELFKRMGKPELSPDSSPEEIIKRIKELIEEGKEKFKKALEEIREELKKE	0.5948607329365967	0.974830143044215	0.9046931266784668	0.7456083297729492	4.335904598236084	nan	inf
design_59	1	LSPEERRARERRARQIALVAAMIEALRAGEEAFLAYAAEHADEPEMLEVLRRLLERMGEPPLSPDASPEERLARLRALIARGREALLAALEEIRAELEAE	0.5868122762788006	0.9771967345635256	0.9369526505470276	0.8138538599014282	3.242648124694824	nan	inf
design_59	2	LSPEEREEEERRKRKIEIARAMEAALEEGEEAFLAYLAEHAGEPEVRELLRELLERLGRPPLSDDASPEEWLAAAREALAEGRERVLEALREIREELEEE	0.7469583748196837	0.9614389277235275	0.9346691966056824	0.7995733618736267	3.3094701766967773	nan	inf
design_59	3	LSPEERAALARRRARIELLAALLEALERGEEAFLALAREHADRPEFLEVLRALLRRLGLPPLSPDASPEERLARLAAALAAGRERLAAALRELRAELEAA	0.7964900327364675	0.961609055838868	0.9310739040374756	0.790432333946228	3.2794060707092285	nan	inf
design_59	4	LSAEERAAAARRQARIALVAALLAALERGEAEFLALLREHADLPETAEVLRRLLERLGLPPLPPEASPEERLARARAALAAGRARVRAALAALRAELEAA	6.128462498242159	0.4308111298822697	0.6980347037315369	0.48122286796569824	10.79379940032959	nan	inf
design_59	5	LSPEELAEEERRRREIELAEALLAALREGEEAALAYVEAHADDPELRALLRRLLERLGRPPLPDDASREEWLARLAEALAEGRERLAEALEEIREELLAE	0.6599613430660932	0.9696509492038093	0.9180426001548767	0.7837867736816406	3.7028791904449463	nan	inf
design_59	6	LSPEELAALAERAARIALVAALLAALAAGPAEFLALVAEHASRPELAEVLRALLARLGLPALSPDASAAERLARLAAALAAGPAAVAAALAALRAELEAE	10.787276703904242	0.20434251572510523	0.6676886677742004	0.42482632398605347	13.573448181152344	nan	inf
design_59	7	MSEEEIAEEEERKEKIEIAEKLKEKLKKGEEEALKYIEKNISKPEMFWVLNELLKRLGKPPLSESSSKEERIKKFKEALEEGKEKVLKALEEIIEELKEE	0.5019846894468071	0.9819457278480708	0.909800112247467	0.7755008935928345	4.165663719177246	nan	inf
design_59	8	LSPEEKKELEKRKKKIETAEEMYKKLEEGEEEFLKYLKENIDKPETFELLNELLKELGKEPLKESTSKEERLERAKEMIKEGKEKVKEAIKKIIEELKKE	0.6300669838715315	0.9717360476137212	0.906264066696167	0.7318170070648193	4.281403064727783	nan	inf
design_59	9	LSPEERAERERRERRIRIAGELLAKLEEGEEAALAFVREHIDEPELLEVLRELLARLGLPPLSPDASAEERLARLAAAIAEGKERVAAALRELREELERE	0.5691896014218212	0.9789116320426057	0.9364336729049683	0.8102419376373291	3.2596349716186523	nan	inf
design_59	10	LSPEERAALERRQRLIRLAEELLEKLDKGKEEALAFVREHIDEPEMLELVRRLLERLGLPPVSPDASPEEIIARLEEAIERGAEEFRKALEEIAEELREE	0.637464807345142	0.9718935719122992	0.9227755665779114	0.7756752967834473	3.737053871154785	nan	inf
design_59	11	MSPEEREEEERRRRRIEIAEELLEKLREGEEAFLAFVEEHIDDPEMFEVVNELLERLGLPPLSPDASKEEVLARLREAIERGRERLAEALEEIREELLRE	0.7211858380347254	0.9636355290997883	0.9354246258735657	0.802277684211731	3.4876861572265625	nan	inf
design_59	12	MSEEEREAEEERRKKIERVEELIEKLEEGEEEFLKYLEEHIDEPEVFEVIRELLKRMGKPELPESASKEEILERVRELIKEGKEKFKKALEEIRKELLEE	0.7592400510704247	0.9602318679814477	0.8994607329368591	0.7151426672935486	4.665778636932373	nan	inf
design_59	13	LSEEERRELERRRKRIEIAEELLAKLEEGEEEFLAFLREHIDEPEVFEVLNELLERLGRPPLSPDASKEERLARAREMLAEGRERVRRALEEIREELKEE	0.46599621536555297	0.984258106482705	0.9279101490974426	0.794033944606781	3.6649093627929688	nan	inf
design_59	14	LSPEEREELERRRRKIEIVRALAAKLDEGEEAALAYLEEHIDLPEVREVLRELFKRLGLPELPETASPEEWLARWREALAAGAERVREALREIAEELERE	0.5408709648690943	0.979620823859126	0.9346668720245361	0.7968985438346863	3.380793333053589	nan	inf
design_59	15	LSEEERKELAEREKKIKIVKELLEKLKKGEEEFLAYLKEHIDDPAVFEVLNELLERLGEPKLSEDASPEERLKRAEEAIKKGKEKVAEALEEIRKELEEE	1.0792453587177313	0.9276857937301166	0.8989034295082092	0.7269622087478638	4.55229377746582	nan	inf
design_59	16	ASPEERAAAARRERLIELAEALLEALAEGEAAALALLAARAADPALRELLRRLLARLGLPPLAPDASPEAWLARWAAALAAGRAAVAAALAAIRAELRAA	1.3231183037646306	0.9103052620778267	0.7905295491218567	0.6832131743431091	6.298013687133789	nan	inf
design_59	17	MSEEEKKEKERREKKIKIVEELIAKLEEGKEEFLKFVEEKIDEEEMFEVLNELFKKLGLPPLSKDASKEEIIARLEEAIEKGAEKVKKVLEEIKEELKKE	0.6588109734977119	0.9691600873684847	0.9027137756347656	0.7422966957092285	4.419673919677734	nan	inf
design_59	18	MTAEERAAAAERARKIAVVEALLAKLAEGEEEFLAYLAEHIDDPAVFAVLNELLERLGLPPLSPDASPEERLARAKAAIAEGKEKVAAALAEIGAELRAE	0.8193830927056822	0.9548253287174363	0.8989760279655457	0.7623599767684937	4.178341865539551	nan	inf
design_59	19	PSPEERAAEAERARKIAIVEELAARLEEGEEAALEFVREHIDDPAMFEVLRELLARLGRPELSPDASPEERLAALREALAEGRERVLAALRELGAELRAE	0.5156937852127711	0.9809899955735232	0.9434908628463745	0.8236852884292603	3.0404069423675537	nan	inf
design_59	20	LSPEERAAAARRARLLAIARELLARLAEGEEAALAFLREHAAEPEMFELLRRLLERLGLPPLSPDASPEERLARFRAALAAGREAVAAALAEIAAELEAE	0.7788684119970565	0.9599852867237587	0.9515125155448914	0.8186096549034119	2.8272695541381836	nan	inf
design_59	21	LSPAERAAAARRAARIALAAALLAALEEGEAAFLALLAAHASRPELLEVLRALLERLGLPPLPPSASPAERLARAAEALARGRAAVAEALAALRAELEAA	0.6966093432544394	0.9682597823596606	0.9061708450317383	0.7801992893218994	3.6547374725341797	nan	inf
design_59	22	LSPEERAELERRQKKIEIAEELLEKLEEGKEEFLAFVREHIDDPEMFEVLNELLERLGKPPLSPDASAEERIAALREAIEEGAERLKEALEEIREELLAE	0.9352475266650693	0.944413164921623	0.9086410403251648	0.7662495970726013	4.012877464294434	nan	inf
design_59	23	LTPEERAELAEREKRIAIARALIEALDRGEEEFLALVREHIDDPAMFELVRRLLAALGEPELSPDASKEEILARLRAALARGREAVRAALRAIRAELEAE	0.8556537359552389	0.9502794272479268	0.9260891675949097	0.7778315544128418	3.6120593547821045	nan	inf
design_59	24	LSPAERAAAAARAAKIATADELLAKLDEGEEAFLAFVREHIDRPELFELLNALLERLGLPPLAPSASPEERLARLREALAAGREALRAALAALRDELLAE	1.2575281501385744	0.9108751822760685	0.9006768465042114	0.7541115283966064	3.9797463417053223	nan	inf
design_59	25	MSPEERAAEERRKKRIALAEELLEKLDEGEEAFLAFVREHIAEPEMRELVRELLRRLGLPPLPDDASPEEVLARLRAALAAGRERLRAALEAIREELLAE	0.6704103837088977	0.9690557920623647	0.9225009083747864	0.7798467874526978	3.7781147956848145	nan	inf
design_59	26	LSPEEIAEKERRERKIEIVERMLEKLEEGEEEFLEYLEENIDLPEVFEVINELLERMGKPPLSPDASKEEVLKRMKELIEEGKEEVKEALEEIKEELKKE	0.658547779271385	0.9696994338106484	0.9189794659614563	0.764109194278717	3.8642444610595703	nan	inf
design_59	27	LSPEEREELERRERRIELVEELLARLDEGEEAALAFAAEHLDEPEMFEVLNALLERLGLPPLAPDATPEERLARLRAALAEGAEEVREALEELREELKEE	0.5868950208058038	0.9765910856206753	0.9396490454673767	0.8027135133743286	3.2168796062469482	nan	inf
design_59	28	PTPEELAAAAERERRIAIARALLAKLAEGEEAFLAFVREHIALPELRAVVRALLARLGRPPLSPDASPEEVLARLAAALAEGREAFAAALQELAAELEAE	0.6494283776129012	0.970657970674954	0.915200412273407	0.7745885252952576	3.667926549911499	nan	inf
design_59	29	LSPEERKKLERRKKKIELAEELLEKLKEGEEEFLAFVREHLAEPELFELLNELLTRLGRPPLSPDASPEERLAALEAAIAEGKERLAKALEEIREELEKE	0.5330146708180549	0.9797956345657934	0.9050154089927673	0.7420123815536499	4.281460762023926	nan	inf
design_59	30	ASPAEKEAAARRAARLALAAALAAALDAGPAAFLALLREHIARPETRAVLRALLAALGRPPLPADASPEAWLAAAAAALAAGAAAVRAALAALAAALRAA	0.7737544195272782	0.9589285573882289	0.8879332542419434	0.7562900185585022	3.796330451965332	nan	inf
design_59	31	LSPEERAERERRERRIRIVRELEEKLEEGEEEALAFAEEHADDPEFFEVLRELLERLGRPPLSPDASKEERLARLREAIEEGKERVREALRELREELERE	0.5014633249776471	0.9818897630938378	0.9387120008468628	0.8088263273239136	3.2472405433654785	nan	inf
design_6	0	AAAAERAADEALMAAVDEAAAELAASGVDLATLIARVLAAFKEDPDRAVVRVAAIELTSADAAEVDAIRAALLAAAADPAALAARIDATVARVRALRAAR	0.7758640990405781	0.9581637863477597	0.8768765330314636	0.7501680850982666	4.2768754959106445	nan	inf
design_6	1	AREAQEAADRALLEAAEEAEEEIEERDVDLEELIARILALFKEDPEKAVVYMATIRLTEEDEERVEAIEAALAAEAEDPEALRARIDATVARLRELRARR	0.7441377416008317	0.9624881931258791	0.9158570766448975	0.8024007678031921	3.6901605129241943	nan	inf
design_6	2	ALAAELAADAALAAAAEEAAAAIKEAGVSLEALIARILELAARDREAALVTVAVIRLTEADAARVAAIEDAFLAAQADPAAARAEIDALVARLRALRAAA	1.4214685005506356	0.8805073264441324	0.6635898947715759	0.4517745077610016	11.975454330444336	nan	inf
design_6	3	AAAEAEEADERLMAAVERAEAELAAAGVSLDELIARVLALFREDEEEALVWVAAIRLTETDAAAVARVEAALAAEAADPAAFRARVDALVERIRELRKAR	12.341722889882906	0.18301789352447695	0.5729760527610779	0.36632800102233887	14.894737243652344	nan	inf
design_6	4	SEAAARAEEEALLRAVEEARREIEERGVSLEELIADILALFAEDPEAAEVRVAAIRLEEEDEERVARIEAALLAAAEDPEALRARIEALVARIRRLRAAE	12.928435232291895	0.1519404359101266	0.5372877717018127	0.3368907570838928	16.63948631286621	nan	inf
design_6	5	SLEEEKKKEEELMKKVEKAKKEIEKNNVSLEELIKKVLELYEKNKEEALIYVATIKLEEKDKENVEKILEALLKKAENPEEVKKKIEEIVEKIKELRKKK	0.7928857656194873	0.9572258514773816	0.8872923851013184	0.7512148022651672	4.801509857177734	nan	inf
design_6	6	AEKEEEEERKRLLAAAEEALEEIKKKNMSLEELKEYILELFKKDKEKAKIYMATIKLEEKDEEEVKKLLDALLKEAEDPEKFKKEIEEIVKKLKELREEE	0.8757921710245563	0.9491094667665553	0.8790069222450256	0.7352378368377686	5.09037971496582	nan	inf
design_6	7	AELEEEEEDEELLERAEEWREWIEENDVDLDTLIAELLALYAEDREEAIVALATIRLEWEDAAAVAALEAALAAAAEDPAALRAEVDETVERLREIREEE	0.7737452574869438	0.9581518165442857	0.9082151651382446	0.8033721446990967	4.048943519592285	nan	inf
design_6	8	AAAAAEAADAALMEAADRWAEWIEAANVDLETLIARLLALYAEDPEEAVVAMATIRLREEDQERVDALEAALAAAAADPAALRARIDATVERLRRLRAAR	0.7136458439293025	0.9644832685938638	0.9128775000572205	0.8059667348861694	3.5121986865997314	nan	inf
design_6	9	SMEEKEKEDKELMEKVEEKKKEIEENKVSLEELIEKILEEYDKNEDDAIVTMATIKLYEKNKENVDKLLEALLAKSEDPEKTKKKIEEKVEKIKKLEKEK	1.5586343235190288	0.8774439061083541	0.9057868719100952	0.7730119824409485	4.120295524597168	nan	inf
design_6	10	AAAAAAAADAALVAAAEKAKAEIEKNNVSLEELKEKILEKFEEDEEEAIVYVATIKLENKDKEEVEEILEALKEKAEDPEALEKKIEALVARLKALRAAA	0.7697190556252402	0.9586111733529391	0.8457870483398438	0.7149415016174316	5.267230987548828	nan	inf
design_6	11	EKKKKEEEDKKLKEKAEEAEKEIKENNVSLEELIKKILELYEENEEEAKVRVAVIKLTNKDEEEVKKILEALAAKAEDPEKFKKEVDEIVERLKELEKEE	7.6721066440648675	0.28161740454249595	0.6268949508666992	0.3958336114883423	12.43299388885498	nan	inf
design_6	12	SMAEEEEEREELMEAVEEAREEIEKEGVSLDELIARILELLKEDEEEAIVRLAAIRLTEEDEARVEALLAAAAAAAEDPEAFRARVEEVVEEIEELREEE	1.0836611420513347	0.9270340283853031	0.8554500937461853	0.7325006723403931	5.750669956207275	nan	inf
design_6	13	EEEKEKEEKKKLLEEAEKAKKEIEKNNVSLEELIEEILELYEKDKKEAIVRVAVIILTEKDEERVKKIKEALLAKSEDPEKTQKEIDETVKELKKLLKEL	0.823464175755339	0.9527232474679578	0.8924847841262817	0.7488157749176025	4.6685357093811035	nan	inf
design_6	14	MEEAEEEEEEELMEAVEEAKEWIEKNNVSLEELKEKILELYKEDKEKALIVVATIILENENEEEVKTILEALLAASEDPEKTKAEIEEIVKKVKKLREEK	1.0116691998074563	0.9389632347886276	0.8909838199615479	0.7653542757034302	4.638369560241699	nan	inf
design_6	15	MKEEEEKENKELMEKVEKAEEEIKKNNVSLEELKKKILEKFKKNEEEAIVYLATIKLTEKNEENVKELLEAALKAAEDPEKFKKKVEELVEKIKKLKKEK	0.8638735127312629	0.9492399831886381	0.8447190523147583	0.6730754375457764	5.801112174987793	nan	inf
design_6	16	SLLKELEEKKELKEKAEEAKKEIEENKVSLEELKKKLLAKFKEDEEEAKVALATIKLTEKDEKNVKELEDALAAAAEDPEKFKAEVEEIVKKLEELKKEE	11.415595725483085	0.241417368429597	0.6303712725639343	0.36291569471359253	13.275153160095215	nan	inf
design_6	17	SLEEEEEEDEELLEAAEEAKEEIEKNKVSLEELIKKILEDFKKDKKKAKVRVATIILTNKDKAEVEAIVKALAAAAEDPEAFLKEVEELVKRLKELREEE	1.0643753829513358	0.9256189545846095	0.8596221804618835	0.7151685953140259	5.27577543258667	nan	inf
design_6	18	MREEEEEEDEELMERVEEAEEEIKRENVSLEELIERILELFKEDEEEALVRMAAIRLTSEDEEEVERIEEALLAEAEDPEAAREKIEEIVEKVKELREEE	0.7462207234995786	0.9611740457684012	0.8855853080749512	0.7327463626861572	4.717275619506836	nan	inf
design_6	19	SLAKELEEKKKLLEAFEKQKEFIEKNKVSLEELIKYIIELFKENKEEALILMATIKLTEKDKENVEKLLNAFLKESEDPEKAKKEIEEKVKKLKELLKER	0.9358918609930983	0.9405729041737917	0.8518573045730591	0.6781681776046753	5.676685810089111	nan	inf
design_6	20	MEAEKLAEEKRLLEKAEKSLKEIKENNLSLEELIEKILEKYEKDEEEAIVIVATIILTNKNEEEKKKILEALLSKAADPEKFKKKIEEKVEKLKELLKKK	2.194541639185731	0.7558269544509955	0.8413790464401245	0.6672868132591248	6.148849010467529	nan	inf
design_6	21	ALAEELKEKEELMEKAEKAKKEIEEKNMSLEELIEYILELYEKDEEEAIVRVATIILTNKDEEEKKKILEALEKKAEDPEKFKKKVEDKVEELKKLEKEK	1.3692877598097875	0.8846978977470552	0.8689529299736023	0.7140742540359497	5.187204360961914	nan	inf
design_6	22	SMEEEEKEKEKLMKEFEEAKEEIEKNNVSLEELIEEILELYEKDKEKAIVRVATIILTEKNKENVEKILEALLSKSENPEETKKKIEEKVKKIKELLKEK	0.6321164152503254	0.9717462545973238	0.9084855914115906	0.7770034074783325	4.2463836669921875	nan	inf
design_6	23	ALEEEKKALEELMKAVEEAKKEIEENNVSLEELIADILALFEEDEEKAIVRVATIILTEKNEEEVKRILEALAAAAEDPEKFRKRVEELVKKIKEAEKKK	1.2195841554015037	0.9045810947445613	0.845055341720581	0.6656978130340576	5.890621662139893	nan	inf
design_6	24	AAAEEEAAAAALAAAAEAARAALEESNVSLEELIADILATFDADEEAAIVRVATIILTEKDEARVKAILDALAARAADPEALRARIEATVERLRALRAAE	0.8386246530405622	0.9512085055599303	0.8322054743766785	0.69865882396698	6.254093170166016	nan	inf
design_6	25	SMEEEEEEDEELMESFEEAKKEIEENKKSLEELKEELLRLFEEDEEKALVYMATIKLTEKNEEEVEELEEALAEAAEDPEAFREEVEELVERIKELLEEK	17.30364208009484	0.09584062643684937	0.65965336561203	0.3548513948917389	16.018150329589844	nan	inf
design_6	26	SAAAAEERRRALLEAVEAARAALEAAGVSLPELAARLLAAFKEDEEAALVELAAVRLTARDAAEVDALEAALAAAAADPAAFAARVAALVAEVRALRAAR	11.467590200707434	0.1718663747284861	0.5544503927230835	0.3469480872154236	14.78685474395752	nan	inf
design_6	27	SAEEEEKEKKELLEKVEKKLKEIKENNISLEELIKLILELFEKDEEEAIVYLATIILNEKDKENVEKILKALLAKAKDPEKLKKKIEELVKKIKEIEKEK	2.7034966719822626	0.6770483876995073	0.861711859703064	0.6713460087776184	5.357782363891602	nan	inf
design_6	28	AAAAAAARDEALMAAVEAAIKEIKENNVSLEELIKEILELFKKDEEEAKIRVAAIRLTEEDEEEVNRILEALKAAAKDPEKLEKEIEEIVERVRRLRAAR	11.699473007872447	0.2744342013320681	0.5936901569366455	0.3583694100379944	13.805560111999512	nan	inf
design_6	29	SMEEEKKKEEELYKKFEEKKEEIKKENVSLEELKKKILELFKENEEEAIVYMATIILTEKNKEEVKELLDALLSEAEDPEKVKKKIEELVEKLKKIEKEK	0.834611647234365	0.9536601998452366	0.8898756504058838	0.7458922863006592	4.772866249084473	nan	inf
design_6	30	SLEEEKKKLEELMKKAEEAEKEIKENNMSLEELIEYILELLEEDEEKAIVYLATIKLTEKDEENVKKLLEAAAAAAEDPEAFKKKVEEVVEILKEEEKKK	0.7517811413239291	0.9611788629987368	0.8960261344909668	0.7543038129806519	4.441187381744385	nan	inf
design_6	31	MEEEEEKEKEELMKKFEEAKEEIEKEKVSLEELIEKILKKYEEDEEEAIVYVATIKLTEKDEEEVKKILEALAEKAEDPEEFKEEVEEKVEKIKKLLKEE	0.8732340745121177	0.9474078696957078	0.8691185712814331	0.7258061170578003	5.068017959594727	nan	inf
design_60	0	SEEVKKKLEEILEKIKESDDKETLLEELEKILEDLELAEELAEKAEKEGKEEIAAKLKKLVEAMKAGKEAEAKALAEEIKKLFLEEFEKEKAEKAAKAAA	1.9640312216337805	0.8060597479681222	0.8712090849876404	0.6682854890823364	5.183941841125488	nan	inf
design_60	1	MEEVEKELEERLEKIKKSKKLETLKEEIEKILENLELTKEYAKRLKEEGKKELAELAKKLAEAMEEGKEEEAEKLKKELIELEVKRFKEEKKKEEEEKKA	11.940361403168925	0.29884968353077374	0.6786916255950928	0.4462909698486328	13.718396186828613	nan	inf
design_60	2	SEEVKKKLEEKLEEIEKSNKLEDLKKKIEEILKDLELLKELAKYFKEKGLEEEAELAKKIAEAKEEGNEEEAKKLEEELLELVEKRFLKEKEEKEKKLLE	14.913625286639935	0.1223939368585149	0.8308338522911072	0.5559571981430054	10.938671112060547	nan	inf
design_60	3	SMEVEKELEELLEKIKKSNKLETLEKEIEKILEDLELAKEYERRLKEEGKKEEAEIAKKYVEAKEKGDKEKAEKLKKELIELEKKRFLEEKKKKLEEELK	10.849467730301912	0.2569119077716287	0.7462162375450134	0.39502155780792236	15.020094871520996	nan	inf
design_60	4	DEAVAAELDARLERIAAAGDLATLEAELERILADLALARALAAREAAEGRTEAAALLAALVAAREAGDAAAAAALAAELLALARERFEAARAAEAAAAAA	13.601509260088356	0.1560693133678698	0.7805114388465881	0.5691401958465576	10.580461502075195	nan	inf
design_60	5	REEVRAELEERLAEIAEANDLETLVAALREILADLALLEELRELLEERGEAEAAALAAAAAEARRAGDEAEAAALAAELLALAVARFEAKRAAAAAAAAA	16.55460420337606	0.05736068443615475	0.8048107028007507	0.5372604131698608	10.316535949707031	nan	inf
design_60	6	AAAVEAELAARLAAVKASGDLATLVAALDEILADRALAAALAARAAEEGEAELAALLAAYVAAQAAGDAATAAALAAEIRALAVARFEKARAAAAAELAA	0.6577697191953613	0.9699749326115734	0.9248518347740173	0.7977051734924316	3.394542932510376	nan	inf
design_60	7	MEEVKKKLEELLEEIKKSNKLETLKKIIKEILKNLELAEEYKKYYEKLGYKELAKLVEELIKAKKEGDKEKAKKLEEEIIKLEEERFLKKKAEEEKKKLA	0.9530972221919263	0.9409746891027219	0.8878111243247986	0.6787420511245728	5.604071140289307	nan	inf
design_60	8	SEEVKEKLEKYLKEIEESNEEEELKKIIEEILKDLELLEELAELYKERGLEELAELAEKLVEAKKAGDEEEAKKLAEKLIEKELELFREKKKKEEEEKKK	1.259539809312611	0.90927710669087	0.9054219126701355	0.700649619102478	4.567171573638916	nan	inf
design_60	9	MEEVEARLEALLAEVEESGDLAALREAVERVLADLELAEALARRYEAEGLAELAALAAALVEAMRAGREAEAAALAARLLALVEERFLAERARREAEAAA	0.7562056340855292	0.9604212536791725	0.9308502674102783	0.784080982208252	3.4174773693084717	nan	inf
design_60	10	SAAVRAELEARLARIAEAGDLEVLVAEIEEILKDLALLEEYAERLKEEGRTEEAKLAEELAKAKREGKEEEAEKLAEELIALEVERFEKERAAAEEAARA	13.549006548719365	0.1505277648509757	0.8385830521583557	0.6210036873817444	9.463552474975586	nan	inf
design_60	11	AAAVRARLAAILARIRAAGDEEVLRAELAAILADPALAREYAELERAAGNEELAALLAAYAAAVEAGREAEAAALAAEILALALERFRARRAAEAAAAAA	0.7438667711651927	0.961810106563864	0.9247716069221497	0.7962101101875305	3.250786304473877	nan	inf
design_60	12	MEEVKKKLEEIEKKIKESDELETLIKEIEKILEDLELAKELAEKYKKEGKKELAELVEKYVKAKEEGDEEEAKKLKEEIIKLEVEEFLKEKKKKEEEKEA	12.699717729789096	0.16819688800333826	0.8041733503341675	0.533726692199707	11.074743270874023	nan	inf
design_60	13	SAEVEARLAALLAEIAASGDLATLRAAMEEVLEDPALLEALARRYAAAGEAELAALLRALAAARAAGDAATAAALAAEALALEEARFRAAKAAEAAAAAA	0.734074382269253	0.9621091080772999	0.9048693776130676	0.7328882813453674	4.225865364074707	nan	inf
[truncated: 1,362 more rows]
