# Supplementary material for: AlphaDesign: a de novo protein design framework based on AlphaFold
Source: Mol Syst Biol. 2025 Jun 17;21(9):1166–89. doi: 10.1038/s44320-025-00119-z (PMC12405559; doi:10.1038/s44320-025-00119-z)
Supplement: Supplementary file 5 — Source data Fig. 3 [file 44320_2025_119_MOESM5_ESM.zip › Figure_3/3D/rf-monomer-200-af2-scores.csv]

name	index	sequence	sc_rmsd	sc_tm	plddt	ptm	pae	ipae	mpae
design_0	0	MVEKKIKTFLVSPIRYKLRTDKSKESKEEYKKYLEELKKALDEAAKNGNTTIILSASKAEDALEELKFIYEYLKKNRKGKKLTLHIGVIVEKVEDARKLLEEAERISKELGVKVHVIIFTPDEKYDEIKAVADEKLAASDSELEIEVLTYEELEKYFEKNAELKKEYEEAKAAGDKLKVIELIEKAIADIILEKIKKKEA	1.8352624185557478	0.9116902568645835	0.8259387016296387	0.7867169380187988	7.249680995941162	nan	inf
design_0	1	SVERKVKTFLVSPVRYRLRTDKSPEAKAEYEAYLAELEAALKEAAENGKTEILLSAVTAEDALEEVERIYKYIKKNLKGKKLKLHLIVIVEEVEDARELLEKADELSKEEGVEVHVTIITPEEKLEEIEKLAKERLAASKGPLKIEVLSYKVLEEYFEKHPERKKKLEEYKKAGDVLGVIEIIEEALAELLLERIEEEEA	1.2444852163885294	0.9817551862827248	0.923700213432312	0.8602149486541748	4.003425121307373	nan	inf
design_0	2	MVERKIHEFLVSPIRYRLKTDKSEEEKKKFEEYKKELEEALKEAAENGNDEILLSSVSAEDALEELEYIYEYLKKNLKGKKLKIHVIVIVEKVEEAEKLLKKADELSKELGVEVYVTLITPEEKLEEIEALAEKRLKASKSELEIKVLPYSVLEKYLEENKELKEKLEAAKKAGDVLTVIEILEEALLEILKKRIAEERA	1.256362649738804	0.963849120230316	0.8496423363685608	0.8065521121025085	6.415231704711914	nan	inf
design_0	3	MKEKKIKEFLVSPIRYRLEKDKSPEEKEKYKKYKEELKEALKEAGEDGNTIILISSVTAEDALEELEFIEKYIKENLKGKKLKLGVIVKVETVEEAEELLEKAEELAEENGVEVHLIIITPEEKYEEIKELAEEFEEESESEVEVEVLTEKVLEEYLEKNKEKKEELEKYKKEGDELGVIKIYEEALLEILKEKLEKEEK	1.6837215880617584	0.9345923516198208	0.7967135310173035	0.7287323474884033	8.036818504333496	nan	inf
design_0	4	AVEKKVYEFLVGPVRYRLRTDKSPEAAKAYEAYKAELDAALAEAAATGNATILISATTAKDAIEELNYIYELLKAEHAGKKLKLGVIVKVEKVEDAKELLEVAKKLSEEQGVEVTVILIVPEEKKEEIEKLAKEFLEENKGPVKVKVLTESVLEEYLKENPARKEALEAAKAAGDELTVREILEQALLELLKKLLEEEEA	7.619044371873323	0.7739589775895539	0.7474482655525208	0.6700881719589233	10.935585975646973	nan	inf
design_0	5	PVKKVIKTFLVSPVEYRLRTDKSPEAAKAYAAYKAELEKALAEAAKNGNTTIIVSAVSAEDALKELEYIEEYLEKNEKGKKLKLHLIVIVEKVEEARELLEKAERLSKENGVEVKVILIVPEEKLEEIEKLAEEFKEKSDSKLEIEVLPYSVIEEYLKKNPELKKKLEEYKKAGDVLGVIEIYEKVLLDIALERLEEKEA	1.2317405582623702	0.9742706657387912	0.802165150642395	0.7838098406791687	7.925540447235107	nan	inf
design_0	6	MKEKKIYTFLVSPIQYRLRTDKSPEAKEEYEKYLKELEEKLKEAGEDGNTIILLAAVRAEDAIEEIKRIYEILKKNLKGKKLTLGVIVRVRRVEEAEELIKELEELSKELGVKVYLVIITPEEKYEEIKELAKKAEKESKSELKIEVLTDDVLEEYLEKNPELKEKLEKYKEAGDELGVIEIEEEALLEILLELLKEKEA	3.538174841742922	0.7624290763471923	0.6644859313964844	0.6470963954925537	11.377708435058594	nan	inf
design_0	7	AKKKKIYTYKVSPVKYKLKTDKSEESKEEYKKYKEKLKKDLDEAAKTGNATILISSVTAEDAIEELEFIYKYLKKNRKGKKLTIHIIVEVRKVEDAKKLLEKAEKLSEEEGVEVYITIITPEEKLEEIKKLAEEFLKKSKSKVKVEVLTEEVLEKYLEKNKELKEKLEKYKKEGDKLGVIEIKEEALLEILKERIEEEEA	1.1389313452525405	0.9658527755514248	0.8924615383148193	0.8140311241149902	5.23834228515625	nan	inf
design_0	8	MVKRKYYEFLVSPIRYRLETDKSPEAKAEYEAYLKELKEALKKAGEDGNSTILLSAVRAEDAIKELKFIKEYLKKELKGKKLKLHVIVRVEKVEDAKKLLEEAKELSEEEGVEVTLILIVPEEEYEEIKKVAEEFLKESKTKLKVEVLTEEELEEWLEKNPERKKALEAAKAAGDELKVIEILAEALLELLKEKLKEEEE	0.8027085370237018	0.9797701281480254	0.915184736251831	0.8556114435195923	4.494811058044434	nan	inf
design_0	9	ARARVVREYLVSPVRLRLRTDKSEEAKAAYEAYLAALRADLAAAAEDGQTTLLLSSVTAEDALEELERIEALLAREAAGRRLRLALAVRVEKVEEARRLLEAAERLARERGVEVHVVLFVPRERLEEIRELAEERLAASRGPLRIRVLTEDVLEAALERRPELRAEIEARRAAGDLLGVTELYERLLLDILRELLAAEEA	1.0008360207112368	0.9696319828905869	0.9060828685760498	0.8670588135719299	4.634559154510498	nan	inf
design_0	10	MVEKVVKEYLISPIRYKLKTDKSKESKEEYEKYKKELEEDLKKAAEDGNTTLILSSVTAEDALEELEYIYKLLKEELAGKKLKLHLIVRVEEVEDARRLLERADRLSREQGVSVHLTIITPEEKLEEIRALAEERLAASDTDLEIEVLPESVLEEYLEKNAEKKEKLEAAKAAGDKLTAIEILEEALLDLLKERLAEREA	1.7093469848099	0.9600534606039245	0.805274486541748	0.7766884565353394	7.765904426574707	nan	inf
design_0	11	MVKRIIKKYLVSPVYYRLKTDKSEESKKEYEKYLEEIKKDLEEAAKNGNTELLLSAATAEDAIEELEKIEKYLKENLKGKKLKIHLIVKVRKVEDAEKLLKKAEKLSEELGVEVHVTLIVPEEELEKIKELAEKFEKESKSKLKITVLSEEVLEKKLEENPELKKELEEYKEKGDKLGAIEIIEKVLLDILEEEIEKEEA	2.4565345258384554	0.8474288358228358	0.7099667191505432	0.6438710689544678	11.853939056396484	nan	inf
design_0	12	MVERKVKEFLVGPIRYRLKTDKSPEEKEKYEKYKKEVEEALAEAAETGNVTILVSATTAEDALEELKFIEKLLEKNFKGKKLKLHVAVIVETVEEAEELLKEAERLAEEQGVEVHVTIFTPEEKYEEIKEVAEKFLKESKSSVKVEVLTYEVLEKYLEENPELKKELEAAKAAGDVLKAIEIIEEALLDILRKRIEEEEA	1.7696208727992448	0.9152223264695357	0.7838701605796814	0.7462642192840576	9.009604454040527	nan	inf
design_0	13	MKEKKIKEYLVSPVYYRLETDKSEESRKAYEEYLKKLEEDLKEAAENGNTIIVISAVRAEDAIRELRYIYEILKKELKGKKLKLALAVIVREVEEARELLEEAVRLSEEEGVEVTVILFVPEEKYEEIKELAEKVSKESKGPLKIEVRTEEELEKYLEKNPELKEKLEAYKAAGDRLGAIEILEKALLELTLERLEKEEA	2.282549430474069	0.8776848538829285	0.8146916031837463	0.774494469165802	7.429756164550781	nan	inf
design_0	14	PVEERVRTFLVSPVRYRLRTDPSPEARAEYAAYLAELRAALDEAGADGATRLVLSAVRAEDALEALREIDAYLRAHLAGRRLRLDVAVIVEKVEEARELLDAADRLARERGVEVDVTLIVPEERLAEIEALAAERAAASTGPLRIEVLTTAVLEAYLERNPELKAQLEAYKAAGDELGVIELLEQALLDILLERRAAREA	19.32372331207658	0.10507699908049226	0.6185972690582275	0.3266112506389618	19.628719329833984	nan	inf
design_0	15	AVERTVRTFLVSPVRYRLRTDPSPEARAAWEAYLAELRAALAEAAEDGATRLLLSAVRAEDALEALREIDALLAEEHAGKRLRLDVAVIVEEVEEAEELLREADRLSREQGVEVHVTIIVPKEKLEEIEEVAKRFEAESTGPLRITVLDYSVLEELLEERPELKKELEAAKAAGDRLRVIEILEEALAELLLRRRAEEEA	1.0246539990266625	0.9808389222101406	0.9345940351486206	0.8667207360267639	3.8103902339935303	nan	inf
design_0	16	AKEKKIYEFLVSPVRYRLETDKSEEAKKEYEEYLKKLEKVLKEAAEDGNSIIILSSVRAEDALEELKRIKEILKKELKGKKLKLAVIAIVEKVEEAEELLKEAEELSEEEGVEVKVILIVPEEKLEEIEELAKKFLEKSKGPVEVKVRSYEELEALLAERPEWAAALAAAKAAGDRLAVIEILERALLELLKRYLEEEEK	0.7991481190441223	0.9802869115909527	0.9276247024536133	0.8680744171142578	4.032193660736084	nan	inf
design_0	17	MEEKVIKEYLVSPVKYRLRTDKSPEAKEEYKKYKEKLEKDLKEAAENGKTILLLSAVRAEDAIEELKYIEEYLKKNEKGKKLKIHVIVIVERVEDARKLLEVAEELSKEEGVEVHLTIITPDEKLEEIKALAEEFLKRSKSKLKVEVLPYAVLEAYLERHPELAAELAAARAAGDRLREIEILEEALLEILKERIEEEEA	3.027799460656532	0.8760348255667324	0.8212617039680481	0.7811095714569092	7.298292636871338	nan	inf
design_0	18	SVEKVIKEFLVSPVRYRLRTDRSPEARAEWAAYKAELKAALAEAAENGNTIILISSVTAEDALEELEFIYAWLKEHEKGKKLKIHLIVIVESVEDAKRLLEKADKLSKELGVEVHVTLIVPEEKLEEIKALAEKFKKENKGPVKITVLPYSVIEEYLEKNPELKKKIEEAKKAGDRLKVIEIYEEVLLELLKEKLKEEEA	1.8709827996433939	0.9397315605750899	0.8077282309532166	0.7720687985420227	7.248003005981445	nan	inf
design_0	19	MMEKKIEEFLISPVYYRLETDKSPESKKEYEEYLKKLEEALKKAAEDGKTIILLSAVRAEDALKELERIYKYLKKNLKGKKLKLGVIVIVRKVEEAKKLLEKAEELSKEMGVEVKLIIVTPEEKKEEIEKLAEEKLKASKGPLEIEVLTEEVIEEKLAKNPELKKKLEAAKAAGDKLKVIEILEEVLLEILKERLKEKEA	2.2789772800317905	0.8877521319917926	0.8291714191436768	0.778148889541626	7.101243019104004	nan	inf
design_0	20	MVEKKIHEFLVGPIEYRLKTDKSEEAKKEYEEYLEELKKALKEAAENGNDTIILSATTAEVALKELKRIYEIIKKELKGKKLKIHVIVIVEKVEEAKKLLEEAEKLSKEEGVEIHLIIVTPESKLEEIEKLAKEFEEKSKSKVKIKVLSYEVIEEKLEKNPELKEELEKAKAAGDELKVIEILEKVLLEILKELIKKEEE	0.6901556700395124	0.9834784698523364	0.9183957576751709	0.8562420010566711	4.388670444488525	nan	inf
design_0	21	SVKKEVKTYKVSPVEYRLKTDKSPESKEAYKAYLEKVEEDLKKAAEDGNTTIFVSAVRAEDAIKFVKYIKEYIKKHLKGKKLKLHLIVKVERVEDAEKLLKEAEELSEEQGVEVYVILIVPEEKKEEIEKLAKEVLKKSKSKLKIKVLTEEVLEKYFEKNEEKKKEYEAAKAAGDKLKVIEIEEEALLEILLEEAKEEEA	5.63757555346936	0.6714194581613426	0.6788747906684875	0.6577696800231934	11.65206241607666	nan	inf
design_0	22	AVERRVRTYLVSPVYYRLRTDRSPESRAAFEAYRAQLKADLAEAAATGTTTLVLAAVTAEDALEEVRYIKAYLAETQAGKRLTLHVIVRVDRVEDAAELIAELEALSEEQGVTVHLTLITPAEVLEEIEALAAAALAASTGPLRITVLSEDVLEAYLAERPELAERLAAYRAAGDRLGAIRIEEEALLDILLRRLEEEEA	2.6550663343248226	0.8686060824486939	0.744362473487854	0.7529840469360352	9.285065650939941	nan	inf
design_0	23	MVEKKIFEYLVSPILYRLRTDKSPESKKEFEEYKEKLEKDLKLAAETGNAIIIISAVSAEDAIETLRYIYEYIKKNLAGKKLTLHVIVIVRRVEEARRLLEEAVRLSEEEGVKVHVIIIVPEEEKEAIERLAEEVRAASKGPLEIRVLTYDVIEEYLEKNPELKEKLEEAKKEGNRLEAIEILEKVLLEIAKELLEEEEA	0.9838932310098831	0.9744630541479747	0.9402949213981628	0.8817038536071777	3.6368331909179688	nan	inf
design_0	24	PVKREIKTYLVGPIQYRLETDKSAEAKAEYAAYLAKLKEDLDEAGKNGNTTIIIAATKAEYALKEVERIAEYLKKNLKGKKLKIHLIVKVETVEEAEKLLKKAAELSKEEGVEVHVILIVPEEVKEEIEKLAEKFLKENKGPLVVEVLTESVLEELLEKRPERKKELEAAKKAGDVLTAIKILEEALLEIALERLEKREA	1.135546301069941	0.9675548699725843	0.9051576256752014	0.8497744798660278	4.663274765014648	nan	inf
design_0	25	AVERRVRTFRVSPVRLRLRLDRSPEARAEYAAYLAELEAALREAAADGNTLIVLSAVTAEDALEELRRIGALLAAELAGRRLRLAVAVRVRRVEDAAALLAEAERLAREQGVEVTVLIIVPEEELAAVEALAAERLAASSGPLEIEVLPESVVEERLAANPERKAALEAAKAAGDLLKVTEILEETLLEILLERLAEREA	1.9941099291210926	0.9342488852071423	0.8723524808883667	0.8405472040176392	5.5085368156433105	nan	inf
design_0	26	PVEKKVYEFLVGPVEYRLRTDPSPEAKAEYAAYLAELEAALAEAAETGNATLLLASTTAEDALRELRRIEAWLAAHAAGRKLTLHVIVRVRRVEDARALLDEAEALARRQGVAVTLTLIVPEERLEEVRALAEERAAASTGPLRIEVLPESVLEKKLEELPEKKKELEAAKAAGDRLKAIEIYEELLLELLRERLAAEEA	0.912675935780174	0.974964193426944	0.9355952143669128	0.8867298364639282	3.6727683544158936	nan	inf
design_0	27	MVEKKIKEFLVSPVRYRLRTDGSPEARAEYEAYKKELEKALKEAAEDGNTTIIIAAVRAEDALEELRYIYKYLKANLKGKKLKLALAVIVRRREEARRLLEEADRLAREEGVEVKVFLIVPEEELEEIEELAREVERRSKTKLEIEVLPEEVLRAWLAEHPERAARLAALRAAGDRLGVIEILEEALLEILRRRLEEEEA	2.7338514377024734	0.8983795527784014	0.8065020442008972	0.7386668920516968	8.361374855041504	nan	inf
design_0	28	MKEKKVKTFLVSPIEYRLRTDKSEEAKEEYEKYLKEVEEALKEAAEDGNTTIVVSSTTAEDALRFVERVGEYLRENLKGKKLKLVVIVEVRRVEDARRLLERLDELSREEGVEVRLILVVPEEVLEEIEALARERLARSRGPLRITVLTYEVIEERLEKNPELKKKLEEAKKKGDRLKEIEIREEVLLDIALELLEKEEA	0.6935002074828323	0.9837024294284522	0.9294132590293884	0.8763518333435059	4.020945072174072	nan	inf
design_0	29	PVEKKIYEFLVSPVRYRLRTDKSEEVKKEYEEYLKEIEEALKEAGETGNATIIISAASAADALEELKRIYEFLKKNLAGKKLKIAVAVIVRSAADAAALLAEADRLAKEEGVEVTVILIVPDERLAEIEALAAATAAASTTPLRIEVLPYSVLEKRLEENPEKKKELEKYIAAGDKLGVLKIIEETLLEILKERLEEEEA	0.7732333115688169	0.9801672749298744	0.9223405122756958	0.8585625886917114	4.046994209289551	nan	inf
design_0	30	AVERTVKEYLVSPVRYRLRTDKSPEAREAYEAYLAQLEADLARAAENGKDTILLAATSAEDAIEELKRIKELIEKKLKGKKLTLHVIVKVREKEEAEELLEVAEELSEKEGVKVHVILIVPEEKKEEIEELAKERLAKSTSELEIEVLTEKVLEEYYEKHPELKKKREEYIAEGNRLGVIEIDEEALLDILREKIEEKEA	2.801939951621532	0.8670957842494311	0.6832022070884705	0.6677122116088867	11.398407936096191	nan	inf
design_0	31	HMKRIIKEYLVSPVYYKLKTDKSPEAKEEYKKYKEELKKDLKEAAENGNTIIIISAASAEVALEKLKEIKEIIEKELKGKKLKIHLGVIVREVEEARELLEEAEELSEKEGVEVRVTLIVPEEKKEEIEELAREFLERSKSKLEVEVLTEEELEELFEKKPERKKKLEEAKKAGDLLTVIEIIEEAILELLKERIEEREK	2.7376441580541675	0.8339605964337795	0.8083442449569702	0.7479743957519531	7.747099876403809	nan	inf
design_1	0	MVKVKALISVSVVSGELPEEERDKLTLELTLKALDEAEKWILEEIEKWKKEGKGVTLKDYTEEALAALKGAAPPLSPEHLEKLKKKIEEMLAKLKKAAEGKKDVVLVVIFALADDDTPLEEVLKFIKEKLEKIFEENKDKDLILSLILSVTVRGQSPLEVAKEILEEIEKHIKELAEKHGFELEIKKTLLLPERLLEAEA	1.5251932677712767	0.9402981389392019	0.8475656509399414	0.8243435621261597	5.989798069000244	nan	inf
design_1	1	MVKVRAHVSVVVVDAEWPPEERDETLAELLLEALDKAEAWAEAEIAALRAEGRGVRLRDYTEEALARTRGPAPLLSPENLEKIRAKLREVRERLAALAAGGADAVLALVVAIADDDLPLEELLALLKEIFRRIIEENRDRDLTLLLVVAYRVRGEDPREVAERLAREIREHIEELAKEAGFELELEETLLLPERALEAAA	1.6905124755715282	0.9254106933338556	0.7413177490234375	0.7345932722091675	8.355781555175781	nan	inf
design_1	2	MVKVYAHISVSVVDAEWPKEKRDEITTKLILESLKKAEKENEAWIAKWKKEGKGVTLEDYTEEALKAAKGSAPFLSPENLEKINKEIEKTLKKLKELAKGKKDVVLNVINVIADDDMSLEEMLELIKKTIKEIFEKNKDKDLYLSINISYSVKGENPVKVAKDLAEEIEKFIKEIAEKYGFELKITTTLLLPEEALKKAA	1.2518535182123787	0.9655812668256116	0.8753398060798645	0.8399138450622559	5.060444355010986	nan	inf
design_1	3	MVKIKAFISVSVVSLELPEEERDRLAAELLLKQLDEIEEKAVKEIKEWKEKGKGVKLEDRTEEMLAALAGPAPPLSPERQAEIDKKIEEILKKLKELAKDKDDVVLSFILAIADDDTPLEELLALLKETIEEIIEKNKDKDLILNLVVSVPVRGEDPLAVAERLAAEIKKTLEEYAKKAGFELEIEETLHLPPLLREAAA	1.5824142970987898	0.9382586271491894	0.7877423763275146	0.749372661113739	7.549174785614014	nan	inf
design_1	4	MVKVKAHISVSVVSGELPEERRDRLLTELTLEQLDKALKWNKEEIEKWKKEGKGVTLEDHTEEMLAATKGPAPFPSPENLALIKKRIEENLKELKKLTAGKKDVVLAVIVAIADDTLSTEELLALIKKTIKEIFEKYKDKDLILSLIISKVVRGRNPVEAAEEMAKEITEFVKEEAKKLGFELNIETTLLLPEELLAAAA	18.751263448821454	0.12384824397381702	0.4330899715423584	0.3304125666618347	21.194438934326172	nan	inf
design_1	5	MVKVRAHLAVAVVDGEWPEEERDALTTELLLRALAAAEAAAEAELAAWAAEGKGVRLRDLTAELLAAAAGAAPPLSPANRARLDAALAAARARLAALAAGGADRDLVLLVALADDDLPLEALLALLEERLEAVLEEARDRDLTLHLVVAVTVRGRSPRAVAEELAARLRARLEELAARHGFELELTETLLLPERALAAEA	1.3744026214635583	0.9470420015821195	0.8189581036567688	0.7868914604187012	6.475273609161377	nan	inf
design_1	6	MVRVHAHLSVVAVPAEWPAEERDALARELLLEALDAARAAALAAIAAWRAAGRGVRLRDRTDEALAAARGPAPFLSPEALAELEARLAAVRAELAAAAAGGDDAVLELLVVLADDDLSLDELLALIEAQLRAIIEENAGRDLLLLLVLAVAVAGRDPLAVARETAARLTAALQALAAEAGAELSLTTTLLLPERALEAAA	14.04369581895029	0.20619880220264386	0.47054579854011536	0.2966388463973999	19.774633407592773	nan	inf
design_1	7	MVRIRAHLSVSVVDGELPPEERDRLARELLLKALDEAEARARAALAEWAAEGRGVVLEDRTAEALAAARGAAPPLSPENLEELNARIEAVLAALRALAAGGADRVLAVLVALADDDLSLDELLALLEAQLEAIIAAHRDRDLLLELVVSVVVRGRDPREVAEELAARIRAHLEALAAAAGFELEIEETLLLPERLLEAAA	17.30725750995086	0.16053828562384892	0.4864782691001892	0.3106836676597595	20.207275390625	nan	inf
design_1	8	AVRVRAHLAVAVVDASLPRERRDRLLLELLLEALDAAEEWALAELAAWAAEGRGVVLRDRTAEALAAARGPAPPLSPERVAELEARRAEVLARLREAAAGGADRVLAVLLAVADDDLSTEELLALLRAQLEAILAEARDRDLLLSLIVAKAVEGEDPLAAARRLAEALAAHLRALAAAAGAELELRVTLLLPEELLAAAA	19.2795657647304	0.14735388828215196	0.47823333740234375	0.2679519057273865	21.144346237182617	nan	inf
design_1	9	SVHVRALISVSVVDGELPPERRDALARDLLLEALDKAEAWAEAWIAEARAAGRGVRLRDRTAEALAAAAGPAPALSPEALAELDAHLAAVRARLAALAAGGDDEDLVFILVRAGADMTPEELLKLIKELIAEVLEETRDRDLLLVLIVSYTVRGRDPIEAARELSAEIEAHLREQAAAQGFSLTVERTLLVPEELLAAAA	1.8972931550350414	0.9272740398359383	0.8637158870697021	0.8327878713607788	5.09874963760376	nan	inf
design_1	10	MVKVKAFLSVSVVDLELPREERDALTRELMLKQLELLLKKAKEEIKKLKAEGKGAKLEDYTEKVLAATKGSAPFLSPEHLAELEAALEKMKKELEELAKGKDDVVIAFIVALADEDLSLEELLKLLKETIEEIIEKYKDKDLILYISVSVAVRGESPLEAARRLMKELKEHIEKLAKEAGFELELEEELLLPESLLEREA	16.88121226547603	0.2520658226349055	0.4323161840438843	0.2829158306121826	20.85606575012207	nan	inf
design_1	11	MVKIRAFLSVAVVDLSLPQERRDKLATELLLEALDRMLERIKKEIEELKAEGKGARLRDYTEEALAATRGSAPFLSPENLAKIEKKLKEMLEEIKKLAADKDDVVIAVVVVIADDDLSLEDLLALIRETLARIIAEERDRDLILSLVVLKPVAGESPVEAARRLAAAIRAHIRALAAAEGAELEIEEELLLPEELLEREA	1.7032783623218837	0.939509266257725	0.8591369986534119	0.8181194067001343	5.586432456970215	nan	inf
design_1	12	MVRVDAHLSVTVVDLELPEERRNRLLAELLLRQLAEARAWALARIAEWRAAGRGVRLEDRTAEALEAARGSAPLLSPEELARLQAARDAALAELRAAAAGGDDAVLAVIVVIADDDLTEEELLALIAAQLRAILEAHRDRDLVLSLILARPVKGRNPIEVAEELAARITAELRALAAEAGAELRLRVTLHLPEELIERAA	5.226534713673656	0.6355562322140353	0.5975791811943054	0.555338978767395	12.788368225097656	nan	inf
design_1	13	MVKIKAFLSVSVVDLSLPRERRDAIARDLRLKQLEDLEDKILKEIEELKKEGKGVVFKDYTDEALAATRGSAPLLSPERLAEINAAREAMKEKIEKEAKDKKDVVVVLIDFIADEDLSLEELLELIKKTIKEVIEENKDKDLILGISVSYPVRGRNPVKVAEELMKKLKEFIKEEAKEAGFELEIEEKLYLPEELLEAAK	0.9597179660456894	0.9722721960474116	0.9130780100822449	0.8695672750473022	4.160065650939941	nan	inf
design_1	14	MVRLRAHLAVAVVDAEWPAERRDRLATELMLEMLDQAAAWARAQIAEWAAAGKGVRLRDHTAAMLAATKGSAPGLSPEDMARLEAKIAAVLAELAALAAGGDDVVLAVVVAIADADLSDDELLALLEATIRAIIAEHADRDLVLSLIVAKPVAGEDPRAAAEALAARLRATLEALAAEAGFELELEETLLLPEEALEAAA	2.7990303824072393	0.8326465117951994	0.6315411329269409	0.6292089223861694	10.907210350036621	nan	inf
design_1	15	MVKIKAHISVSVVDLSLPEEKRNKIAKELLLKQLKEMKEKAVKWIKEKKAEGKGVVLEDYTEEALKATKGSAPFLSPENLKEIEKAIEEMLKELKELAADKEDVVLSVIVSIADKDMSIEELLKLIKETIKKILEKNKDKDLYLSIVISVAVEGKSPKEVAEEIMEEIKKAIKEFAKEHGFELEIEETLYLPEELIEAEK	1.122957839526495	0.9755618925305162	0.8658151626586914	0.8399103879928589	5.313655853271484	nan	inf
design_1	16	MVKIEAHISVSVVDAELPEEERDRLRTELTLEQLKQAEEWNLAQIKRWKEEGKGVELEDYTKEMLAALKGPAPFLSPENLAKINEAIEKALKRLEEETKDGKDVVLVVIVAIADDDTPLEELLALLKETMEKVIKKHKDKDLILSLVVSVAVRGEDPRAVAERLAAELTAHLKELAAKEGFELTVHTTLSLPPRLLERAA	1.1860114427827675	0.9590145607999456	0.8417655825614929	0.816165566444397	6.224945068359375	nan	inf
design_1	17	MVRIRAHLSVAVVDLELPEEKRDALTTRLLLEALDQAEAWAEAWIAEWAAEGRGVVLRDYTAEALAAARGPAPPLSPAHLAELEAKRAAVLARLAALAAGGADAVLAVVVALADRDLPLAELEALLEATFAEIIEANAGRDLLLLLVVAVPVAGESPVEVARRLAARLAAHIRELAAAAGAELSLTETLLLPEEILAAEA	7.649800632069064	0.5816539803895463	0.49564313888549805	0.46065235137939453	15.470877647399902	nan	inf
design_1	18	MVNIDALLHVAVVDLEWPRERRDAAATELLLRALAEALAAARAALAAWAAAGRGVVLRDRTAELLAAARGPAPPLSPAALARLEAALAAARAELAALAAGGPDAVLAVLVALADEDLPLEELLALLEAAIDEIIAENAGRDLVLSLVLSVAVRGRSPRAVAEELLARLRAHIREAAAAAGFALRLRETLLLPPEALEAEA	21.599922942323982	0.139410469051795	0.4458070695400238	0.25785374641418457	21.51657485961914	nan	inf
design_1	19	MVKIDAYLSVSVVDLEWPKEERDKILTELALEQLDAAEAWLLARIAAWRAEGKGVVLRDYTEEALKKTKGSAPFLSPENLARLEARLAAVLARLRAAAAGGADRVVAVINFIADEDMSIEELLKLIKELIEEIIEENKDRDLTLSINISVPVKGENPIEVAKKISEEIEKHLKELAKKAGFELNIKTQLSLPERIIEAAA	17.0895895447696	0.19510681609083355	0.49637290835380554	0.46925222873687744	17.594202041625977	nan	inf
design_1	20	MVKIKAHISVAVVPAELPEEERDRLAEELMLKMLDEMEEWIEAEIAKLKAEGKGVKLEDYIEEALEALRGPAPPLSPENLERLNRRIEEMLARLKALAADKDDVVISVVVAIADDDTPLEEMLELIKKIIKEIIEKNKDKDLILSLVVSYAVRGRSPKEVAEELMEEIKKHIKELAKEAGFELEITETLLLPERVLEAEA	9.365083584616455	0.38553918745376203	0.4978175163269043	0.41996803879737854	16.476219177246094	nan	inf
design_1	21	MVRVRAHLSVAVVSAELPEEERDRRTTELLLRMLDQARAAAEAALAEWAAEGRGVRLEDRTAEALAALRGPAPFLSPENLATLQARLEEMRARLAALAAGGADRVLAVVVAIADDDVTLEELLAHLRATLEAIIARHRDRDLLLSLVVSVAVRGRDPLEVARELAAALEAHLRALAAAAGAELELERTLLLPEEDLERAA	2.368195422312255	0.8981215173709547	0.6478184461593628	0.6486706733703613	10.701414108276367	nan	inf
design_1	22	MVRLDALLLVSVVPLEWPEERRDALARDLLLEQLDRAREWARAWIARLKAEGRGVRLVDRTAEMLEALRGSAPLLSPEALAELQARLAAVLAELAALAAGGDDAVLAVLVALADRDTSLEELLALLEATLRAILEEAADRDLLLSLIVSKAVAGEDPVEAARALAERLAAALRALAAERGFELRLEETLLLPEEVLAAAA	18.455745192109184	0.14949262650891584	0.4973257780075073	0.310085654258728	19.801576614379883	nan	inf
design_1	23	MVKIEFHLSVSVVDLELPKEERDKIEKELLLKMLDESLKWIKEEIEKLKKEGKGVEFKDYTEEALAAAAGPAPPLSPENQAEIDARIAEVKKEIRELAKGKKDVVIVFILVRADDDMTLEELEKLIFEKLEKIIKENKDKDTIISIIVSKRVKGKNPLEVAKELSEKIEEHIKKLAAEAGFELSIKKTLYLPEELIEKEK	1.588452075677308	0.937785178722041	0.8154580593109131	0.7913775444030762	6.912922382354736	nan	inf
design_1	24	MVKVKAHLSVSVVPAEWPRERRDATRAALLLEALDQAEKWALEWIKEWKKEGKGVELRDYTEEALAAARGPAAPLSPEAAARLAARRAEVLKRLEEETKGGKDVVLVFILVVADDDLTLEELVALIEETIERVFKEHKDRDLLLILVVSVAVAGRDPIAVAEELAERLERFIREVAEREGAELELERTLLLPAEALEAAA	1.1304714365228519	0.9586871341275256	0.8719715476036072	0.8423953056335449	5.003749847412109	nan	inf
design_1	25	MVKIKAFISVAVVPLELPEEKRDQLTTELTLKALDKMLEKIKKEIKELKKEGKGVELKDYTKEMLAATKGPAPFLSPENLEKINKKIEEMLKEIKELAKDKKDVVIAVIVALADEDMSLEELLALIKKTIKEIIEENKDKDLILSIIISYPVRGENPVEVAEKLLEEIKKTLEEFAKEAGFELEIEETLLLPEEILKESA	1.329641081731374	0.9537665513963185	0.8314021825790405	0.8120458126068115	6.406033039093018	nan	inf
design_1	26	AVRLEAHLSVVVVDAELPREKRDALLKELLLKALADAEAWAEERIAAWAAAGRGVVLEDHTEEALAAARGPAPFLSPENLAELEAARAAARARLAALAAGGADRRLAVVLVIADDDLPLEELEALIFATLDAILAAARDRDLTLLLVVSVRVRGRNPREVAEELMARIAAHVRALAARAGFELTLHERLYLPEEILEREA	4.861875724677424	0.6913585119971846	0.6331644654273987	0.5842795372009277	11.616021156311035	nan	inf
design_1	27	MVKIKAHISVAVVDGSWPPEERDRTTRDLTLEMLDKNLEWAKKRIAELKKEGKGVELKDYTEEMLAALRGSAPFLSPEQLAEIEKRLKEMLEELKKLTKGKKDVVLAFIFALADDDTSLEELLALLEKTIEKIIEENKDKDLILLINVSYTVEGEDPVAVAEELMRRIEEHLKELAEKAGFELEIEKTLLLPERALAAAA	1.5437492202893575	0.9529740230415976	0.888302206993103	0.8505020141601562	4.7831711769104	nan	inf
design_1	28	MVKVKAFLSVAVVDAELPREERDRLAAELLLEALEEALEWAKKEIEKLKKEGKGVEFEDYTDEVLAATRGPAPLLSPERLAEIRERVEKVKEELKKLTEGKKDVVLAFILAIADDDMTEEELLALLEKTIDEIFKKNKDKDLILVIVVSRAVRGENPLEAARRLMERLKEHIEKVAKEEGAELELEERLLLPERLLEAAA	1.0123447666486642	0.9695882632262689	0.8697137236595154	0.8454312682151794	5.318636417388916	nan	inf
design_1	29	MVKVKAFISVSVVNLEWPQEKRDAVTAELALRALDELEARFEAEIAAWHAEGKGVRLRDRTAEALEALKGPAPLLSPENLARLEARRAAVLARLEALAAGGDDVVLDVIDAIADDDVSLEELLALIKEQLKEIIKENKDRDLVIGLSVSVAVKGRNPKEVAEELAEEIEKALKEFAKEEGFELEIEKTLLLPEEDLEELA	2.61007387055302	0.9307435955180692	0.8507767915725708	0.799765408039093	5.710199356079102	nan	inf
design_1	30	MVRVRAHIAVAVVDGAWPEEERDRTLAELMLAMLARAEAAAEAALAAWAAEGRGARLHDLTDAALAAARGSAPGLSPAEAARLAAALAAMRARLAALAAGGADVDLVTIVVLADRDTPLEELLAQIREALAAVVARNKDRDLHLSLIVAKVVEGRNPVEVARELAAAITAALRELAAAAGAELEVEVHLLLPEEALEAAA	12.260322490007278	0.315214721261533	0.5489071011543274	0.49934905767440796	15.271240234375	nan	inf
design_1	31	MVKVKALISVAVVDLALPRAERDRLLAELLLEALDRALAAAEAWIAEQRAAGRGVRLRDLTEEALAAMRGPAPFLSPEALAAIRARLAEARARLAALAAGGPDAVLVVIVVIADEDTPLEELLKLIYEKIKEVIEENKDRDLLLVLVVAVPVAGEDPVAVAERLAEEIEKKIKEEAEKAGFELEIERTLLLPARDLEAAA	20.050528410318655	0.1838740534973095	0.6040169596672058	0.5349335670471191	13.74830436706543	nan	inf
design_10	0	MEIKVAVDVWRLGRLEVSEELEEFLEDPELRERYERLFAEARELARRLAEETGAEDVTVAGIVIKSEDRTILAVVVLLQTPTEWYAVIRRLIETKDGSRLEVLVVVTSDTPRGRALADELIARVLAENAGNRVRVEEEEIDGFYVRIVVVALTPKVTEEEIEEELELARRLARLLVELRDAPPEEILAALKEFLIEEAKA	0.9813444631800404	0.9781929276755039	0.8956899642944336	0.8625490069389343	4.665823936462402	nan	inf
design_10	1	GELRVAEDLERLGRRERSPELEEFLKDPELRARYEELRAEALALARELSARTGAPDVVVATFVVKTPDLTILAVLVLLQTPDRWLAILRILRERADGSRLYALLVVASNTPEWRALAEELIAEELERHAGNRTVVEEEEIDGFYVRIVVVALTPEVTEEELEEELAFLRELAELLVAMRDEPPEAIIAALKEFLVAYAKA	6.579285339075198	0.8379286105480827	0.8275054693222046	0.8025802373886108	6.7665114402771	nan	inf
design_10	2	GTIRVARAVATLGEERVSPEMEEFLKDPELRARIEEMRAEALALARELSERTGAPDVTVVTIVIESPERTVVSVLVLLQTPDRWFAVLRTLVERADGSRIESLLVVASNSPEGRELIRRLVEEVRKRYADHRIVEEEEEIDGFAVRIVVVALTPEVTEEELEEELAFERELARLLVAARDLPPEEIVALVEEFLRARLAA	0.7515419123905634	0.9805764674264283	0.9025399684906006	0.8625637888908386	4.280092716217041	nan	inf
design_10	3	GTIKVATDLAYLGKHEISPETEEFLKDPELKELYDKKFNEALEEAKKLSEKTGNKNVAVKGIVVKSPDRTVVAVLVLMQTEDEWYALIDIIIKRKDGSEIDILVVVASNTEEGKKYIEEKIEKKIKENKDNKIVVEEEEIDGFKVRIVVVALTDKVTDEELEEELEFARELARLLVEMKDEPPEKIFKAVEEFLIERVKK	8.47781240515139	0.7729802562124516	0.8640507459640503	0.8345966935157776	6.0837178230285645	nan	inf
design_10	4	GEIRVARGVARLGEEEISPELEEFLKDPELREEIERLRERALALAEELSERTGAEGVLVVTIVVESEDETIVAVLVLLQTPDRWLYVLELLIRTKDGAELRVLVVVASDTPEDRALAEALIEEELEENADNRVVVEEERIDGFHVRIVVVALTDKVTDEEIEEALEFARELARLLVALRDAPPEEVVAAVEEFLIERLKA	0.8618347900786993	0.9748726824420899	0.9092086553573608	0.8655120134353638	4.179713249206543	nan	inf
design_10	5	MKIKVAEDIATLGKEEISKEMEEFLKDPELKAEIDELRSEALALAKELSEKYGAKNVTVMTIVIETEDKTIIAVVVYLQTEKEKYYLVDILIKKKDGSKLHILIAVASDTEEGKKLIDELIEKKIKENKNNKIVVEEEEIDGFRVRIVVVALTDKVTDEEIEEALEFARELARLLVELKDEDPETVFKALKEFLIEHAKK	1.005783937600274	0.9675033662617643	0.8790537714958191	0.8432803153991699	4.937538146972656	nan	inf
design_10	6	GKIKVAKAIERLGEKEWSKELEEFLKDPELKEEIERMREKALRLARELSERTGAEDVTVVTIVIKTEDKTIIAVLVLLQTPDRRFFVVDILIKTKNGAKLKGLLVVGSNTPEDRALIERLVEEVLEENKDNKTVVEEEEIDGFYVRIVVVALTDKVTDEMIEEELAFLRELARLLVELRDAPAEEIVEALEEFLIEKAKK	0.8090812269903831	0.977901059860349	0.907163143157959	0.865235447883606	4.34126615524292	nan	inf
design_10	7	GKLKVAVDISRLGKTEISKEVEEFLKDEELKKEYEEMKKEALELAKELSERYGAENVTVVSIIIKTEDRTILAVVVILQTPDEWIFIVRILIKRKDGSELEILLVVASDTPEGRALIERLVAEELERSSGHRVVVEEERIDGFYVRIVVVARTEKVTEEEMEEALEFARELARLIVEMRDKPIEEIVKAIIEFLKEKAKK	0.9763043134691173	0.9688313291852317	0.8688589334487915	0.8397682905197144	5.685750484466553	nan	inf
design_10	8	MEIKVAVDKETLGKKEISPETEEFLKDPELREIYEEMLEEARKLAEELSKKTGAKDVAVLTIIIESEDRLIIAVVVYMQTPTETFVVVRILIRRKDGSEIESLLVVASNTPEGRELVERLVEEFIERNSENRILVEELEVDGFYIRIVVAALTDKVTEEEMEEVLEFMRELALLLVEMKDLPIEEIFKALIEFLIKYIKE	0.7495007461788604	0.9813103777359067	0.8912760615348816	0.854644775390625	4.63136625289917	nan	inf
design_10	9	MEIKVARAVARLGEEEISPEMEEFLKDEELKKIVEEMFEEALELARELSEKTGAEDVEVVLIVIKSEDKTIIAVLVLLQTPDERFYHLDIYIKKKNGAKIKITVVVGSNTPEWKKLIKEIIEKVIKENKNNKIKVEEYEIDDFYVRIVVVALTEKVTEEEMEEELKFAKEIAELLVELRDKPPEEIVEALIKKFEEYLKK	0.9710159223195529	0.9690840372072071	0.8840270638465881	0.862403154373169	4.989900588989258	nan	inf
design_10	10	GEIKVAVGISKLGEEKWSEELEEFLKDPELKKIIEEMKEEALKLAKELSEKYGNKNVTVVTIVIESEDKKIISVLVYMKTEKEEIYILRRLIETKDGAKIRSLLVVASNTPEGKKLIKELIEKEIEENKENRIIVEEEEIDGFYIRIVVVALTDKVTEEELEEELEFERDIARLLVEMKDKSPEEIFEALKNYLIEYMKK	0.8259720151021092	0.9769290069408452	0.893212080001831	0.8564190864562988	4.613370418548584	nan	inf
design_10	11	GKIEVAEAVETLGREEVSPEMEEFLKDPELREEVERLRAEARALAAALAERTGAEGVRVVTIVIKSEDKTIVAVLVLLQTPDHWLAVLDILIKTKDGAEIRALLVVTDASPEGRALAEALVARVLAEAAENRVVVEEEEIDGFYVRIVVVALTPKVTDEQLEEVLAFLREAARLLVEMRDAPPEEIAAALKEFLIEKVKK	0.8404200644601553	0.9758745841055918	0.9219889640808105	0.8844590187072754	3.891721725463867	nan	inf
design_10	12	GKLKVAEDVATLGKEEVSPELEEFLKDPELKKEIEEMRERALALARELSERTGNPNVAVLTIVIETEDKTIVAVVVYMQTPDEWVVVIDILIRTKDGSEIRILVVVTSDTPEGRALAAELIAAEIAENAENRIVVEEEEIDGFYVRIVVSALTEKVTDEELEEALAFARELARLVVEMKDKPIEEIFEALKEFLIEKALK	0.7642228392917115	0.9799431353124871	0.9178511500358582	0.877935528755188	4.035756587982178	nan	inf
design_10	13	SEVRVAEDLVELGKEEVSPETEAFLADPELRAQYDELRARAKKLMEELSKKTGNKNVRVLTILVESADRRVLAVLVYVQTPKDKFWVLELLIERKDGSRLHILLVVGSDTPEWRELADRLIAEELERNAENRVVVEEREIDGFYVRIVVVALTPKVTPEDIEEELAFAWELAELIVEMRDKPPEEIFAALRAYLEARVRA	0.7870218236365255	0.9787978524983267	0.9292320013046265	0.886609673500061	3.632460355758667	nan	inf
design_10	14	GTIRVAEDVWRLGEEEVSPETEEFLKDPELRKKVEEMFARARALAEELSRRTGAPDVRVLTIIIESPDRRLIAVVVLLQTPDSWLVIVERLLETKDGARLHALVVVGSNTPEWRALAERLVAAFLAEHAGHRVRVREEEIDGFYVRIVVAALTPEVTDEEVEEALAEEEALARLLVALRDAPADEIFAALRAFLVAKLAA	6.920221875631535	0.8648192579797765	0.791076123714447	0.7976783514022827	7.593565464019775	nan	inf
design_10	15	MEIKVAVGVATTGKLEISPELEEFLKDPELKKKIEEMLSEALALAKELSERYGAKDVTVVTIVIKTDEKTIVAVLVLLQTPDRWIAVIKILIETKDGSKIYSYLVVASDDPEGRALIDELVQEVLEKNKENKVRVEEEDIDGFRVAIVVVALTEKVTEEDMEEELERMRELARLLVEMRDAPAEEIVEALKEFLIEYAKK	0.8415204140353196	0.9760798049178276	0.9095170497894287	0.8699297904968262	4.204070091247559	nan	inf
design_10	16	GKIKVAEAVFRLGEEEVSPEMEEFLKDPELKKLVDELKSEALALAERLSKETGAEDVAVRVIVIESEEKTVIAVLVHLQTPDRRLWIVRIVIKTKDGSKIEVLLVVGDDTPEWRALIEELVARELERHAGNRVVVEEEDIDGFAVRIVVVALTPKVTDEELEEELAFARELARLLVAMRDAPAEAVFEAVKEFLIEKIKK	0.9574467077045785	0.9696023357187706	0.9168903231620789	0.8715410232543945	4.028816223144531	nan	inf
design_10	17	GTLRVAVDITTLGKHEVSPEMEEFLKDPELKAIVDEMREEALKLMEELSKKYGAKNVTVVTIVVRTEDRTIVAVLVILQTPDKKFYVVKILIRTKDGAELEGLLVVASNDEEGKELIEKLVEEFLKKNKDNRVIVEEEEIDGFYVRIVVSALTDKVTEEEMEAELAFLKELARLIVELRDAPIEEIVAAVEAFLRARAAA	0.8452408719029281	0.9755640224007684	0.9043681025505066	0.8567299246788025	4.350009918212891	nan	inf
design_10	18	GSIKVAIDISKLGKEEISEEMKEFLKDPELKKIIEEMREEALKIAKELSEKYGAKNVTVVTIVIKTEDKTIISVLVLLKTPKRWIAILKRYVKTKDGAEIKSLTVVTSNDEEGRRLARELVEEFLKENENNRVVVEEEEIDGFYVRIVVAALTPKVTPEELAEELAFERALARLLVEMRDKPIEEIVEALKQFLIDKAKA	0.8387640360815454	0.975985990258538	0.9228407144546509	0.8842731714248657	3.8634421825408936	nan	inf
design_10	19	MEIKVAIDIYTLGKEEISEETKEFLKDPELKKLYDEMFEEAKKLAEELSKKYGAKNVTVASIIIESEDKTILAVVVIMQTPDKWFVRIDILIRTKNGAEIKVLIVVGSNTPEMRELIEKLIEEELKKNKNNKVLVEEEEIDGFYVRIVVVALTDKVTEEEMKEVLEFARELARLLVEMKDEPIEKIIEKIKEFLIKYMKE	0.8800660315253728	0.9749523497429855	0.9193330407142639	0.8876510858535767	4.009185791015625	nan	inf
design_10	20	MKIKVAENVATLGKIEISKEMEEFLKDEELKKIIEEMFERALKLAEELSKKYGAKNVTVVTIVIESEEETIIAVVVYLQTPDRRIYVVRIYIKKKDGSEIEITLVVASDTPEGRALAEELVEEVLKENKNNRTREEEEEIDGFYVRIVVVALTEKVTEEEMEEALEFARELARLIVEMKDKPAEEIFEAIKEFLIEYVKK	1.3536554550351243	0.9449148759394987	0.8326866030693054	0.7951298356056213	6.152344703674316	nan	inf
design_10	21	GELKVATDIRTLGKEEISEEVEEFLKDPELKKKYEEMYEEAKELAEELSKRTGAKNVAVKSIIIETPEKKVLVVVVALQTPDRSYYRVDILIETKDGAKLHVLVLVGSNTPEDRALIEELVEEALKRYEGNRKVVREEEIDGFYVRIVVVALTEKVTPEEIEEELEFALELARLLVEMRDKPLEEQFKAIEEFLKEKALK	0.8327790664680724	0.9775557503175861	0.8625045418739319	0.8415415287017822	5.745336055755615	nan	inf
design_10	22	GKIKVAVNVARRGREEISPEMEEFLKDPELKAKVDEMTARARALAAELAERYGAEDVAVKTIVIKSEDRTIIAVVVLLQTPDRWLAVIDILIETKNGAKLRILVVVASDTPEGRALADALVAAVLAENKDNRVRVEEREIDGFYVRIVVVALTPEVTEEEIEEELEFARELAELLVAMRDKPPEEIFAALEEFLIEHLKA	0.8674785696168023	0.9744217286071959	0.9056971073150635	0.8733896017074585	4.478456974029541	nan	inf
design_10	23	MEIKVAEDISTLGKEEISKEVEEFLKDEELKKIYDEMKAEALAIAAELSERTGAEDVTVLSIIIKTEDKTIISVLVLLQTPDDFFALVRIYIETKDGSKIYSLLVVASDTPEWRERAERLVKEVLERNKDNRVVVEEEEIDGFYVRIVVVALTPKVTDEEIEEVLEFMRELAKLLVEMRDEPPEEIFKAVKEFLIEEAKK	0.8258718179267279	0.978223706396592	0.9135525822639465	0.8828356266021729	4.22877311706543	nan	inf
design_10	24	GTLKVARDIAERGRLEVSPETEEFLKDPELRERYERLFSEALALAERLSAETGAEGVRVVGIIIETEDRTILAVLVLLQTPDDWIAIVDILIRTKDGAELRGLLVVASDTPEWRELAKRLVEEVLAENAGNRTVVEEEEVDGFYIRIVVVALTPKVTPEEIEEALAFLRELARLLVEMRDAPPEAIEDAVEEFLRAYALA	0.9180223803682522	0.9724760331376985	0.9121527075767517	0.8769658207893372	4.099414825439453	nan	inf
design_10	25	GKIKVAENIETLGKREVSPEMEEFLKDPELKEKVEKMTERARKLAEELSKKYGAKDVRVLTIIIKSEDKTVIAVVVYLQTPEKFIVVIRILIETKDGSKLEILIVVTSNTEEGKELAKKLIEEVIKENKENKIVVEEEEIDGFYVRIVVVALTDKVTDEQIEEELAFARELARLVVEMKNESPEKIFEAIKEFLEERVRA	0.7568259350254103	0.980200637097796	0.9148974418640137	0.8830710649490356	4.114471912384033	nan	inf
design_10	26	MEIKVAVDIHRLGKHEISEEMKEFLKDPELKKKIEEMSKEALELAKALSAETGAKDVTVVTIVIESEEKTIIAVLVLLQTPDEWLAILRILIEKKDGSKIEVLLAVGSDTPRARALIAALVAAEIARNKNNRIVEEEEEIDGFTVRIVVVALTDKVTDEELEEELAFARELARLLVELKDAPLEEVIAALEEFLIEKLKA	6.242412663292147	0.6087876429277016	0.5709354877471924	0.46952468156814575	15.40695571899414	nan	inf
design_10	27	GEIKVAKDIAKLGKEEISKEVEEFLKDPELKKEYEKLKKEALELAKRISEETGAEDVTVATIIIKSEKETILSVLVIMKTPDETLYILDTLIEKEDGSKLKVLLVVGSDSPRWRRLIEELVEKVLKENSKNKVVVEEERIDGFYVRIVVVALTDKVTDEEIKEALEFAKEAARLLVEMRDKPTEEIIEAYEKFLIEKLKK	0.8482891719107538	0.9759272008035497	0.8891291618347168	0.8458069562911987	4.88086462020874	nan	inf
design_10	28	MEIRVARDLFTLGKEEISKETEEFLKDPELKERYERMKKRALEIAKKLSEETGAKNVTVASIVIETEDRTILAVLVLLKTPEDWLAILEILIERKDGSRLRILVVVGSDTPKWRAFIDALVAEVLAENAGNRQVVEREDIDGFTVAIVVVALTPKVTPEEIAEELAFARALARLLVEMRDAPPEEIIAAIEAFLIERAKA	0.9163142708434022	0.9718234884269734	0.9270393252372742	0.8896592855453491	3.712559223175049	nan	inf
design_10	29	MEIKVAVDIETLGKKEISKETEEFLKDPELKKEYEEMLKEARELAKELSEKTGAKNVRVVTIIIETEDLKILSVVVLLQTPDRWFAKVRILIKTKDGAELEILLVVGSDTPEDKKLIDELIEEKIKRNKDNRIVVEEEDIDGFRVAIVVVALTPKVTPEEIEEALAFARDLARLLVAMRDEPPEKIFEALKKYLIEYAKK	0.696246232575434	0.9835017938685181	0.9216042757034302	0.8852733373641968	3.921052932739258	nan	inf
design_10	30	GEIKVAVDKITLGKEEISEETKEFLKDPELKKEYEELKKEAIELMERLSKETGAKDVTVVSIIIETEDKKILLVVVYLQTPDRVFFYVRILIKKKDGSKIEITVVVASNTPEDRALAKEIIAEVLARNKDNRTIVEEEEIDGFYVRIVVVALTEKVTEEEMEEELEFAKDLARLLVEMRDLPAEDIFAAVVEFLIEYAKK	0.7867857306889923	0.9789642740890184	0.9136456847190857	0.87548828125	3.990865468978882	nan	inf
design_10	31	GKLKVAVDIARKGKIEISKETEEFLKDPELKKLYEEMFERMLALAEELSARTGAEDVTVMSIIIETEDLTILAVVVYLQTPDRTLVVVRILIETKDGARLEVLVVVASDTPEDRALARELVEEVIAEHENARVVVEEREIDGFYVRVVVVALTDKVTDEQIAEALARALALADLLVAMRDAPAEEIFEAIVEFLKEWALA	1.050442725889125	0.9655966207436264	0.8941081166267395	0.8674459457397461	4.681855201721191	nan	inf
design_11	0	EEEERKKYLEELAETLKRYLELDQRLAAGLLALVEEGRARLARLAAEQAASGSRSLAEVVAELLAKLKAFLDEIVEELIETILKLLDLTTPEEGKPYLDKILEIIASLSPIDQALLLRLLFETLLIKETYEGKSRLEVLKEFLEKWTKLKKEGKLEEFVRLLVALLLRLLLTLPPEVRAALLAERRELFQERIEKVEKEI	2.3834835178679348	0.8637894398356266	0.6443122625350952	0.5737228989601135	12.621260643005371	nan	inf
design_11	1	SMEEKKKYLKELAAVLKEYQALLRELEEGLLALEAEAAARLAALAAEQARDGSRTLEAVLAELAARARAFLDARVEEEIATIEQLLDLELPPESKPYLDEILAILAELPPHARMLALRDFVLDLLIKEKYEGKKRIDVVKEKLAEWKALKEAGALPAAVAAAIAARIAALRALPPAEREALLAELEELLKEKIEEIEKKI	3.0793656553690587	0.7802135393880224	0.6952041387557983	0.5539677143096924	13.976024627685547	nan	inf
design_11	2	AAAAEKARLERLAALLEELRALLAELVAGGLALLAEARALLAELAAALAADGSRSLAAVLAELAARVAAFLAAIEDRLIALIEELLELSLPPESKPYLEAILAIAASLSPAARALLLLGLVLTLLERTTYEGVSPLEVLREILERWTALAEAGTLPAAVAALLAALAAALATLPAEERAALIAALEALLAARIAEVRAAR	14.979475653619097	0.2793385219998582	0.5966876149177551	0.47147220373153687	16.68528938293457	nan	inf
design_11	3	ARAAREAYLRRLAEVLERYRALLAEALEGLAALAERARARLAALAAALASSGAVTLAEVLAEIAAAAEEFAAAIEDELIALTLELLRLLLPEEARPYLDEILAILAALPAHARAAALTGLVLGLLIAVAEEGVAPLEVLRAALAEWRALAAAGTLPAAAAAAAAALVAALLALPPAERAALRARLAALFDERIAAVRAAI	10.588319968440224	0.4343133769945655	0.6031842827796936	0.4312552213668823	15.981532096862793	nan	inf
design_11	4	SEKEKKEYLEKLAELSEKLLKKLEELLEGLRKLVEEAKKKFEELKEELKKEKKKTLEEVIKEIKEKLKKFLDEIVEELIELILEYLKLRLPPESQPYLDEILAILASLSPIDQALLLLSLVLSLLKAEKYLGIKREEVLREALERLRALAAAGTLPAAVKKLKKSLLKELFESSPEEREKKEEELKKLFEEEIEEIKKKI	2.561618639257031	0.8314874756019246	0.8613706827163696	0.7663958668708801	6.71012020111084	nan	inf
design_11	5	EEAERRARLRELAALLEEYREALAEAVAGLGALAAAAAALAAALAEAAAAAGAVSLADVLAAVAAAAAAAAAARVERLLALTRRLLELRLPESARPLLDEILAILAALPPAAQAFALTGLVLGLLIAERFLGVSREAVLAEQLERWRALAAAGALPAAVAAALAALAAALAAAPAEVREAAVAALKELLDEEIEEVREEI	16.170287166155838	0.21409786815241016	0.6592764258384705	0.46235281229019165	16.08932876586914	nan	inf
design_11	6	MEEEEKEYLKEKAETLKKYLELEEELVKGLIELAKKAKELLKKYKELQAKSGEVKLEDVLKEIAAELKEFLDKIADERIKLIKKLLDLIVPEEAKPYLDRILAILASLPKRAQMAALSGLVDDLLIKTTYEGRSIVDVLKEALARWEALAAAGALPAAVAAAAKALAKWLATSPEEEREKVIEERKELYEEKIEEIEEKI	2.0319522364454783	0.8897938224069049	0.8034687638282776	0.6882297992706299	8.679155349731445	nan	inf
design_11	7	MEEEKKEYYKKLAETLKKYLELSKELAEGARELAKYAEEKFKELEELQKKSGTVSLEEVKKEIKERAKEFADKIVEEMIKTTKELLNLYLPEEAKPYLEEILKILEELSPRAQMLLLRLIVDYLFIAEKYLKKKRIEVVKEILEKWKKLKEEGKLPEYVKALARKAVEELRSLPEEERKKLEEEKEELWKEEIEEIEKKI	2.302898348079017	0.8620006284569669	0.8823155164718628	0.8057836294174194	6.005533695220947	nan	inf
design_11	8	SSAEEKERLKKKAELLREFRALLREALAGLLALAAAAAAALAALAEAAAADGSIALEDVLAALAAALAAFADAIADRALALTRELLELTLPEESKPYLAEILAILAALPRAAQMLALTLLVLVLLIAETYLGVSRLEVVKAILAALRALAAAGTLPAAAAALAAAAAAALATLPPEVREAILAALDALLQKRIEEIEKKI	1.8651570362373466	0.8990489310086693	0.6441491842269897	0.521770179271698	12.747658729553223	nan	inf
design_11	9	AAAAERARLAEQAALLRELRALLARLGAELLALAAEARALAAALAAALAADGSVTLADVLAAVAARAAAAAAALADALIATIEALLELTLPPEARPLLAEILAILAALPRAARAVALLGLVLGLLVAVTLEGRERRAVLAEALERWRALAAAGTLPAAVAALGAAALAALAALPPAVAAALAAALAALLDARIAEIEARA	4.6531832056394755	0.6221112489989692	0.568435788154602	0.3774428963661194	16.718050003051758	nan	inf
design_11	10	AEEARKARLAELAALRERYLALAEQAGAAALALAAAAAAAAAAAAAAAAAAGAVSLAAVLAAIAAAAAAAAAAITAELLATTRALLRATAPPEARPALDEILAILAALPATAQAAALAALVDRLLRAETYEGRPRLEVLAEELARWRALAAAGTLPAAVAALAAAAVAALATSPPEAVAAAAAARRALWEAEIARVRAAI	5.194148452164845	0.5773651310132016	0.633786141872406	0.5008258819580078	15.48697280883789	nan	inf
design_11	11	AAAAAAARLQELAATLRELLELDRELRAAARALAAEAAAALAAAAALQAAAGAVTAAEVAAALAAAAAARAAAIVDRLLALTRRLLELILPEEARPALAAILAILAALPPHAQAAALRALVADLLYRERFEGVPRLEVLRAAEARWAALAAAGALPAAVAAAAAAAAAAAAAAPPAAREAAAAAREALWEERIAEVEAKL	5.338317785982572	0.5413023638328732	0.6942644119262695	0.5197179913520813	13.767312049865723	nan	inf
design_11	12	EEEARRERLERLARVLEEYLALSEEAAAGLLALAKEAEEAFARLAELQAKSGELTREEVLAALKARAAAFAAAIVDRAIELTRELLALRTPEEAKPYLEKILAILASLSPAAQMALLSSLVLEILRRVRYEGRSILEVLQEFLELWEKLAEEGTLEAYVKELAKKAAAALREAPAEEREAALAELRRLLQEEIEEVREKI	19.380799617655708	0.14679935174817788	0.4986701011657715	0.33828532695770264	19.604320526123047	nan	inf
design_11	13	AAAAAAARAARLAATLRAYAALAARLDEALLALAERARALLAALAAAAAADGSIALADVLAEIAAAAAAALAAIVDEALALIRELLRLTLPPEARPALDAILAILASLSPHDQMAALRDLVEELLVAEAEEGRPRAAVLAERLAEWRALAAAGTLPAAVAARRAAAAAWLAASPAAARAAARAARAARLAAAIARVEAAR	12.617521479657476	0.4097726345350962	0.7496136426925659	0.5887092351913452	12.631743431091309	nan	inf
design_11	14	AEEAEKKRLKELAETLKRFLELLKKALDGLAALAEEAKELLARLAAEQAAAGSRTLEEVLAEIAARLAAFAAEIVEEAIELTRRLLRLRLPPEARPYLDAILAILAALSPAAQMAALTALVIGLLIATKFLGVSRLEVLRAALAEAEALAAAGALAAAAAAAAAAAAAALAALPPEVRAKLRELLEKLFEEEIEEIEKKI	16.217651084176964	0.22764939996902903	0.5708067417144775	0.3931978940963745	17.462127685546875	nan	inf
design_11	15	KEKEKKEYLKELAETLEKLLELLEKREKGLLELAEEAKKRLKELKELQAKSGLVKLEEVLEEIKKKVEEFEEKIVDEEIELILKTLDLLLPEESKPYLDAILAIIASLSKRDQMLLLRELFLEILRKVKYEGKSMLDVVKEKLAELTALAEAGTLPAHVKALREARLKKLFESPEEEREKERKELKELFNEKIEEIKKKI	1.4039279105215063	0.9364052651390066	0.8821215629577637	0.7892588376998901	6.29972505569458	nan	inf
design_11	16	EEEKRKEYLKKLAEVLREYRRLLAELLAGGAELAAEGAALLALLAALRAAAGAVSLADVLALLAARVAALLAARAARAIELARELLELSLPEESKPYLEEILAILASLSPAAQMAALTALVLRLLIRTRYEGVEKLEVLREELERWRALKAAGALPAAMAAAAAALAALLRALPPEVRAAIAEELERLLEEEIEEIEEEI	4.350591059362595	0.6355836362431286	0.5684682130813599	0.4572054147720337	17.18989372253418	nan	inf
design_11	17	SEEEEKKYLKELAETLEEYKKLLEELVAGLLELVERGERLLAELAAAQAADGSRTLEEVLAELEAEAKAFLDKIEEKGIKLIKKLLELSIPEEGKPYLEEILKILESLSPHDQMLMLTGIVLTLLIKTKYEKKKKIEVLKEILKELKELKEKGKLKAAVEAARAALLAALRTLPPEVRAALIEELKKLLEEEIEEIKKKI	4.40306478275242	0.6858296154189403	0.8258476257324219	0.6968867182731628	9.101614952087402	nan	inf
design_11	18	SLEKKKEYLKKLAELLEEYLELLRRLRAALRALVEEAKALFAELAALQAKDGSVSLEDVLAEIKARAKAVLDAIVDERIKTIKELLELSIPEESKPYLDEILEILSSLSPHDQMFLLENLVLELLKKVKYEGVKKIEVLKEKLELLKELKEKGKLKEYVKELRKALLKALLEAPEAEREAALEELEELLEEEIEEIKEKI	3.195499054410154	0.7729651047662385	0.7596491575241089	0.6455070972442627	10.10002613067627	nan	inf
design_11	19	MEEEKKKYLKKLKETLEKLLKLDKELAAGLLALTKRAAERLAALAAAQAAAGTVTLEEVLAELAAEAAEFLAKVVAELTATILELLKLTLPEESRPYLEEILAILAALSPAAQAAALLALVDELFEKVTYEGVERLEVLREQLALWRALAAAGTLPAAAAAAVAALLARLRTAPAAEIEAELKEKEELWKERIKEVEEKI	2.656914009577557	0.8680484125201352	0.5780175924301147	0.507865309715271	14.526083946228027	nan	inf
design_11	20	AEAARRARLAELARLLEEFTRLLREALAGAAALAAEGAALLAELAAAAAADGSVSLADVAARLAARAAAFAAAIEERLIALTKALLEASLPEEARPYLDAILEILASLSPAAQALLLTGLVLDLLIRTRFDGVSRLEVVKEALAELTALAEAGTLKAAVDALAAAGAALLAALPPAAAAALAAALEALLEAEIAEVRAEI	16.66487117214619	0.24212178433179565	0.5397061109542847	0.38346609473228455	17.95726776123047	nan	inf
design_11	21	AAAAERARLAELAETLERFAALLARALAGAEELAALARELFAALARRQAESGEVTLEEVLAELKARAAEFADAIVEELIATTRRLLELTLPPEARPYLDAILAIIAQLSPHAQAALLTGLVLALLAAETYLGVARLDVLRAALALWTALAKAGALPAYVKALAAAAVAALLTLPPEARAALRARLEALLAARIEAVRAAI	1.8345402586023676	0.9430632744204501	0.8395712971687317	0.7733128070831299	6.7002153396606445	nan	inf
design_11	22	MEKEKKEYLKKLAETLKEFTKLLEAAVAAALALAARAAAALAALAAAQAAAGTRTAADVAAELAARAAAAAAAAVAEGIALAEELLELRLPEEAKPYLDEILAILAALSPAARAAALTGLVLDLLIKEKYEGVERLTVVKEALERWRALAAAGALPAAVAAAAAALAAALATLPPAVRAALVEELKKLLEEEIKEVEKKI	10.54787564473003	0.318622398694727	0.5434239506721497	0.38718774914741516	17.23611831665039	nan	inf
design_11	23	EAAARAARLRRLAALLERYLALLRAAGAAAAALAAGARAALAALAAAAAAAGAVALADVLAALAARAAAAAAAAAAALLATTRELLDASSPEAAKPLLDRILAILAALPAAARAAALTGLVLLILLAETLLGVPREEVLAAILAAWEALAAAGALPAAVAAAAAAALAALATAPAAARAAAAAALEALLEARIAAVRAAI	12.577926383598836	0.29253325493288806	0.5852876305580139	0.4488825798034668	16.239397048950195	nan	inf
design_11	24	KEEEEKKYLEELAETLKKFKELLKKFLEGLEKLIKEGKERLARLKAELAASGSVTLEEVLKELAEKLKKFLEEIEEEAIELIKKLLKLSIPPEAKPYLEKILEILSELSPHDQMLLLTRLVLDIIKKVKYEGVKIIDVLKEHLEHWEALRAAGKLPEYVAALRKALLERLLTAPEEVREAERKELEKLLEEKIEEIKKKI	1.4164224473976061	0.9343904805351135	0.8618199229240417	0.7408953309059143	6.935932636260986	nan	inf
design_11	25	EEEERKERLKRLAETLERYTELLERLEAGLLALAERARARLAALEADQAASGSRTLEEVLAELAAEAAAFLDEIVDEEIELILELLDLLTPPESRPHLERILAILASLSPRARMFELRRLVETLLIRTTEEGVSMLEVLQEALARWEALAAAGALPAAVAAALAAHAAALATAPAAERAAARARRRELFARRIEEVKEKI	2.1542682538571465	0.8723356692475929	0.8851356506347656	0.7846972942352295	5.664834976196289	nan	inf
design_11	26	AEAERRARLERLAATLRAYQALLAELAAGLGALAAAARARLAALAEAAAADGSVTLAEVAAAIAAEAAALAAAIAERGIALTLELLRLRLPPEAQPALDAILAILAALPPAARMAALTGLVLRLLIREREEGVPRLAVVEEELARWRALAEAGRLPAAVAAAAAAALAALATAPAAARAAAAERLAALLQAEIAEVEAAI	15.3712088454711	0.25687731233300637	0.7547962069511414	0.5640349388122559	13.410696983337402	nan	inf
design_11	27	AEEERKERLKEIAETLERLLALDRELREGELALAKREEELLARLAEEIARAGRRTLAEVLAEIAAEDAAFLDRIVAEALETARRLLELILPEEAKPYLEAILAILAALPPRDQMLLVRELVEELLIRTKYEGVSPLEVVREQLARWTALAAAGTLPAAVAALKAARRERIRTLPAEELERERREREELWREVIEEVREKI	2.1181445503216447	0.8770442033710059	0.8430580496788025	0.7299928069114685	7.435429573059082	nan	inf
design_11	28	EEAARLERLRELAATLEALRAALDEAAAGAAALAAAAAAAGAALAAAAAAAGAVAAADVAAALAAAAAAFADARRAELLALARRLLALLTPPASRPALDAILAILAALPPAAQAAALTGLVLGLLRATTYLGLPVAAVLEAALALWRALAAAGTLPAAVAAAAAAAAAQLLAAPAAARAAEREALRALFDAAIAAIREKA	9.198766954199668	0.36573408702213683	0.5522240996360779	0.3334910273551941	19.20211410522461	nan	inf
design_11	29	MEEERKERLKKLAEVLREYKELRAERRAGELALVARGRAALAALAAEQAASGARTLADVLAELAAERKAFEDAIVEREIALTKELLELTVPEEGKPYLDAILAILAELSPRDQMLLLRDLVDEIFREETYLGKSRLDVLKEKLAELTALRAAGTLPAYVAALRAARLARLLAAPLAVIEAEIAEEEELWEKKIEEVEKKI	1.2821927328977785	0.9548128926708442	0.8861771821975708	0.8132041692733765	5.411679744720459	nan	inf
design_11	30	EEERRRERLRRLAETWRRLRELAQALAAGLRALAALGRELWAALKEAQAKDGSVSAAAVLAELAARARALLAARVDELEATILELLELSLPEAARPALAAILAILAALPAAARAAALLALVEELLRKVKFEGVPALEVLEAQRARWEALAAAGALPAAVAAALAAALAALRTAAPAAAAAALEAQRALWDERIKEIEEKI	3.3170667291589555	0.7704583570816714	0.6681696772575378	0.5737079977989197	12.740224838256836	nan	inf
design_11	31	SAAARAARLRELAATLERFARLLQAALAALAALAAAAAAALAALAALAAASGALALADVLAAAAAAAAAAAAAVVAELLATARRLLRLALPEEARPYLDRILEILASLSPAAQALALTSLVLRLLLRTRLEGRPRLEVLREELERWEALAAAGTLAAAVAAAAAALLAAAAAAPPAARAAAAEALRALLDAEIAAVRAAV	16.139701480026755	0.15945897355566752	0.5905711054801941	0.48891642689704895	14.286571502685547	nan	inf
design_12	0	MLKINVKIKTPEKEEEREKVIDSSREALEEAFDELDLELIELAIASGKPTLVVTNTTYNYSSEEKRLERAAELRAEAEEKIAKGEIVEEESEREYPDGTVLRTKSVSRYFKLPDGTVVKLIYRETVLERDGKIWGVLSLRLETVTPDGTISSTSVSFLFPIEDASLLGDPEKIKEFLEKLKELLKNEKVEVLNVDITISS	7.138096851450207	0.7529994985763285	0.7021318078041077	0.6416343450546265	11.408435821533203	nan	inf
design_12	1	MLTINVKIETPDKTTEETETIDDSAEALEAYEERLDLKLIELAIASGKPTKINTNTTLKESSPAARQALAAKKRAEMEALIAAGKTVTKEKERKYPDGTVVKTKETSKYSKNADGTWVETKTIEKVLSKDGKIWLTRIEETTTVTPSGEINSKSTSYVFPIEKEELLGKPEEKKKFEEEIKKLEKEEKIETMNVDITISS	10.35771879736828	0.5889532308639935	0.7108227610588074	0.6141711473464966	12.677855491638184	nan	inf
design_12	2	MIRIKITIETPESSEERELEISDSLEALEEAREEIELELMELAIASGKPTLIEVRVTYRFADPAERAARAAALTAEMKAKLAKGEVEKKEKEIEYPDGTKLKTLSVSTYEELPDGTVVKKTEIQRVLSKDGKIWGFLERRVTTVTPAGDISEESVSFLFPIEDESLLGDPEALKKFKEKLEELFKNEKVEVLKVDVVLET	1.7578908755422673	0.9120910606436265	0.7545964121818542	0.6822649240493774	9.74012279510498	nan	inf
design_12	3	MLTIKTTIKTPEKTETKTEEIAPTAAALAAAALKLTLELIDLAIASGKPTLIKTNTTYNFADPEEQAATAAALTAAAKAAIAAGKTLTNESSVEYPDGTKLYTLSKSTYSELADGTVVKNEYRLIVKEENGKVWLVGEVKKTTVTPDGTISSNSISFVFPIEKVEVLGDPEQEKKFLEKFKELLKNEKIETMNVDVTIST	7.237847151241631	0.6871596680087313	0.7263737320899963	0.6899042129516602	10.029999732971191	nan	inf
design_12	4	MLKIKVKIKTPEKEEEKEIEIDDSEEELKNVFDELTLELIKKAIASGKPTKIETEVEYKFSSPEEQKATAERLTAEAREKIAKGETIEKESEKEYEDGTKLKTKETSTYSELPDGTVVKTITKEIILSENGKIWGVLSEEKETVTPDGTISKTSVSYVFPVEDESVLGDPEAIEKFKKELKELEEKEKIETLKVKITIES	1.6733399959614441	0.9170201947817561	0.8609589338302612	0.7432375550270081	6.607868671417236	nan	inf
design_12	5	MVKVNVKIETPEETEEEEREISAAPEDLEAYELELELRLMELAIASGKPTKIVTNVTYHHADPAARAAAAAALAAEAREALAAGATLREERTVEYPDGTVLRSLEVSRYRELPDGTVVREVERRRVLERDGRVWGFLERRVVTVRPDGTISEVSESYVFPVESVELLGDPAALEEFEKEYEKLLKEKKIETLNVDVTIST	2.6213377590848603	0.8558836785374708	0.7601809501647949	0.6950502991676331	9.283234596252441	nan	inf
design_12	6	MLRIRTRLKTPDSEREETREIPATPEALEAAALELELDLILLARASGKPVKVVTRTTLREADPAARAALAAALAAAARAAIAAGAVEEAEREVRYPDGTVLRTRTRSTYSENADGTVVRTEEREIVLEQDGEIWAVRERRRTTVRPDGTITAESESYLFPVEKVELLGDPEFRKKFEEELKKLEKEEKIETLRVDVVVES	1.2831365374506227	0.9481355252007257	0.8164529204368591	0.6884211897850037	7.919406890869141	nan	inf
design_12	7	TITINTKIKTPESEEEETKTISPSKEELEAAERELDLRLIERAIASGKPTLIKTNTTYKYSDPAKAKAAADKLTAAAKKAVAEGKTEKKEAEVRYPDGTVLRTLTTSTYSTKADGTVVKKETRLTLLERDGRVWAVLETRTTTVKPDGTIKSESTSFLLPVEDPALLGDPAFIKRFLEKIKELFKNEKVEVMNVDITYED	7.784013687885507	0.6590466724623283	0.7545011639595032	0.6987717151641846	9.257133483886719	nan	inf
design_12	8	TLTINTTVKTPDSESTSTETIDDSPEALEASNRRLTLSLIETAIASGKPTLIVTNTTYHYADPAVRAATAAALRAEAAEAIAAGETLEEEETIEYPDGTRLLTRSVSRYLSLPDGTVVRVVRREIVLEKDGKVWYVLELEVETVRPDGTISRTSVSFVFPVEDVSLLGDPERLKWFLEKLKELLKKEKVEVMNVDVTISS	6.968390560345159	0.7092621539705966	0.807746171951294	0.722047746181488	8.594459533691406	nan	inf
design_12	9	MLTIKTTIKTPEKEETREREISADPEELKAYEEELDLELIERAIASGKPTLVVTTKTLHFADPAARAATAAALTAAARAAIAAGKTEEKEEEIEYPDGTKVKTKTVSTYSERADGTVVETKLRFTVLSKDGKIWGVLSVEVTTVRPDGTITSTSVSYVYPIEKEEVLGDPEALKKFLEKIKEDFKTKKIEVMKVDVDIST	5.134131687502811	0.7977209173690437	0.7817977070808411	0.7115688323974609	8.800359725952148	nan	inf
design_12	10	MLTINTKTKTPDSETEKTEEIDDSEEALEAAELRLTLEQIETAIASGKPTLINTNVTYNFSDPAKQAAYAAELTAEAKAKIAAGEVVTERAEHRFPDGTVLRTLSTSTYLELPDGTVVKLELQTTVLERDGEVWLTLSVKTTTVKPDGTISSSSVSFTFPVEDVALLGDPAALAAFLAAIAERFATEKVETLNVDVTISE	4.422500511080765	0.7646085188733214	0.8328091502189636	0.7523699998855591	7.84701681137085	nan	inf
design_12	11	MLTINTTTKTPTSTSSATEEIDDSPEALEAAALRLALDQMRAARASGKPTRIVTTTTLTQSDPAERAALAAALRAAAEAAIAAGRTETAEAEHEFPDGTRLRTLTRSTYERLPDGTVVRVEERETVLEEDGEIWGFLERRVTTVTPEGEISAESESYLFPIEDAALLGDPEFKKWFEEKIKELEENEKVETRNVDVTISS	4.339184319719696	0.8166202966394377	0.8028079867362976	0.7088064551353455	7.896910667419434	nan	inf
design_12	12	MLKITVTTKTPESTATKEETISDSPEDLEKAFLKLDLENMEAAIASGKPTLIETTVTYTWADPADQAAAAAALTAEAKAKIAAGKTVKEEKEVEYEDGTKLKTKKTSTYSSNADGTVVETITEEKVLSKDGKIYYFLKTKTKTVNPDGSISETSTSYVFPIEDESLLGDPETIKKLLEKYKELLENEKVETRKVDITISS	6.109839093161808	0.7481162048626547	0.8090930581092834	0.707495927810669	8.54403305053711	nan	inf
design_12	13	ALTLETTLKTPEATRERTRELDASPEALEAARLELDLELMKLAIASGKPTLVVTRVDYHWADPAARAAAAAARAAEARALLAAGRTVRREREVEYPDGTVLKSLEVSRVLELPDGTVVRLSVRQKVLSENGKIYLEGSVRVTVVRPDGSISEVSVSYLFPIEKEELLGDPEEIKKFLEKLKELFKNKKIEVLEVDVTVRS	2.36740783390703	0.8628836719656199	0.749790608882904	0.6580668687820435	10.102126121520996	nan	inf
design_12	14	TLTINTKTTTPESSTEETRTISADAAALEAAALDLTLKQIELLIASGKPTLLVTNTTYNFADPAAAAAAAAALTAEAEAKIAAGEVVEREREVRLPDGTVLKSRSTSRYSRNADGTVVKTETRQIVLEKDGKVWLVLELRTTTVTPDGTISSTSVSYLLPVEDVSVLGKPEELKRALEEIKRLFEEEEVEVLNVDVTISS	10.128132398524677	0.6205646098145853	0.8465849757194519	0.7618629336357117	6.616893768310547	nan	inf
design_12	15	MLTINVTTKTPESEETKTKTISDKAEDLEKASLELELEQIEKAIASGKPTLIKTNTTLKFSDPAKQAALAAAKRAEALAKIAAGETVEEEEEVEYEDGTKLYKKKTSTYSALPDGTVVKTVEEEIVLEKDGKIYAVLKTETETVTPDGTITKKAESFVFPIEKVEELGDEELRKKLKEKYEELLKNEKVEVMNVDITISE	2.812540253592456	0.8392208078736485	0.8137739300727844	0.7056902647018433	8.3942232131958	nan	inf
design_12	16	MLRVKVEIKTPDSEEREEREIDDTPEALEEVEFELELRLIELAIASGKPTLIVTVTRYHFADPAAQAARAAELTAEARAKLAAGEVVKKEEERELPDGTVVRTLTVSRYFELADGTVVKLSVRQTVLEKDGKIWGVLSLEVETVTPAGDIFKVSVSFVFPIESVDLLGKPEEFKKFLKKLKEELKNKKVEVLKVLVTIES	4.122213952878292	0.7915988038653375	0.7286834716796875	0.663845419883728	11.40256404876709	nan	inf
design_12	17	MLTINITIKTPDKEETRTEEIDASPEALKEAENKLELELIERAIASGKPTLVVTRTTYHFADPAEQAALAAALRAAAEAALAAGQTLVAEEEIEYPDGTVIKTLSVSRYFALPDGTVVRLVVRQTVLEKDGKVWGVLSLEVEVVRPDGTITKVSVSFLFPIADVADLGKPETLAAFLAALADLLANEKVEVLNVDVDISS	2.013331208946361	0.8907615631661818	0.7875379920005798	0.6764647960662842	8.611602783203125	nan	inf
design_12	18	ALTIDTTVRTPEATETATRELDASPAALAAAARELELALIRRAIASGRPTLVRTHTTYEWADPAARAAAAAARRAEARAAIAAGEVLESESEEELPDGTRLLTRETSTYEEQPDGTVVRRIERETVLVHDGEVWAVLERRTETVKPDGTISAESESYVFPVEDEALLGDPEFRKWLKEKYKELLENEKVEVMDVDVVIRS	1.9390469183307528	0.896973481205523	0.8507699370384216	0.7789067029953003	6.495834827423096	nan	inf
design_12	19	TVTVKVNLKTPESSESEERTISADPEELEAFREELRLRLIELAIASGKPTLIVTNTTYHHADPAAQAATAAALTAAAKAAIAAGQTLTREKTIEYEDGTVVRTKSTSTYAVNADGTVTRTTTEQIVREKDGEVWGTLSVRTTTVTPDGTISETSVSFVFPIEDVSLLGDPEALKEFLEKLKELFEKEKIETIKVDITLST	2.0759980523282584	0.8841799038780819	0.8401369452476501	0.7424449324607849	7.426162242889404	nan	inf
design_12	20	ALTVEVRTETADESERRTVTLPATPEALRAAALELDLALIERAIASGELTLVKTTTTLEFADPAERAAFAAERRAEAEAKIAAGETVEEEESISFPDGTELRRKSTSTYSKNADGTVVKTIEEEIVLSKDGQVWLVGKRETETVTPDGTIASEAESYVYPIDSVEVLGDPEQKKWFKEQLEKDKKEKEIKVLNVDVVVRS	2.4572788173467	0.8534315132328507	0.7451422214508057	0.6312315464019775	10.139570236206055	nan	inf
design_12	21	TLTINRTTKTPESTSTETRTIDSSPEALEAALDEITLRDMQELIASGKPTLLVRNVTLHFADPAEQAALAERLTAEGRALLERGEVVERESEREYPDGTVLRTRERSRVRELPDGTVVREREVLRVLEQDGQVWAFLERERETVRPDGTISSTSVSFVFPVEDVSLLGDPEFLEWFKEKLKELLKNKKVETRNVNIDISS	1.349975166402701	0.943970415691457	0.8494724035263062	0.71638023853302	6.638612270355225	nan	inf
design_12	22	MLTINVTLQTPDSTETRTIEISDSEEDLEETFNELRLEQLERMIASGKPTLLVTTTTYNFSDPAKQKELAKKLTDEAKKKIAEGKTVKEEKKISYPDGTELYTLKTSTYSEKADGTVVKTTTREIVLEKDGKVWYALELETTTVKPDGSINSVSVSFLFPVDDVSLLGDPEKRAEFLARIAELLANEPVEVMTRNVTISS	1.1467695222232368	0.9577221004128826	0.8645147681236267	0.7739703059196472	5.906375885009766	nan	inf
design_12	23	MLTIRTRIKTPDEEREETREIDASPEALEAARAELDLRLMELAIASGKPTLVVTRVRYEWADPEERAATAAALRAEAEKAIAAGETLTEESEREYPDGTVVRTLTTSKYSRLPDGTVVRLEYRLTVLEKDGKVWAFLELRVTTVRPDGTISEVAVSYVFPIESPELLGKPEMIKELLEKLKELFKNEKIETMEVDITISS	6.392644851439701	0.7268951784689637	0.7703356742858887	0.7258046269416809	8.63280963897705	nan	inf
design_12	24	MVTIKIKIITKDKEEEEEVVIDDSEEALREKEDEIELRLMELAIASGKPTLIKTTTKYEFADPEKQQEYAAKKRAEAKAKIAAGEVVKRESRREYPDGTVLRKLSTSTYSENPDGTVVKKEERRIVLEKDGKVYLFLERRTTTITPDGTINEESEMYLFPVEKVEVLGDPEEIKKAKEELEKLKKEEKIEEMKVEITYST	7.729316522976992	0.6905832933097813	0.7948300242424011	0.7064270973205566	10.223457336425781	nan	inf
design_12	25	MITVNTTKKTPESSSSSTRTITPDAESLEREKLELDLSLIEEAIASGKLTMIKTNTTLNFADPAEAAAAAAAQRAAAKAAIAAGKTETEEREVRYPDGTVLRTLTTSTYSENADGTVVKNEVTQKVLERDGQIWGVLEVKTTTVTPAGTISSNSVSYVYPIESPELLGDPAAIKKFLEQIKNDLKNNKVETMNVDITYSS	2.29378184533615	0.875204202588908	0.7875643968582153	0.6941341757774353	8.86933422088623	nan	inf
design_12	26	MLTINVTIKTPEKEETRTKTISDSEEDLEKAELELELELIELAIKSGKPTLIVTKTNYHFASPEEQAAYAAELRAKGRELIAQGKTLTEEKYVEYEDGTKLYTKSVSRYLELPDGTLVQLTYREIVLEKDGKVWYVLSLEVTTVTPAGEINSVSVSFLFPIESVELLGKPEEKKRFLAKIKELFKNEKIEVLNVDVDISS	1.5337221552418232	0.9337158507441262	0.8093151450157166	0.7247929573059082	7.947558403015137	nan	inf
design_12	27	MLKIKVTIKTPDKEETEEKEISDKKEELEKERLELDLRLIERLAASGKPTRLLVNTTYEFSDPEKQKETAAKLTAEMNAKIAAGKTVEKESEVEYPDGTRLRIKETSTYSKNADGTVVKKVRREKVLERDGRVLGVLEERTITVTPDGTISEKSESYLFPIEDVSLLGDPEALKKFEEKLKELEEKEKIETLKVDIKISS	7.813348496636106	0.7224078525480724	0.7353837490081787	0.6641778945922852	10.703940391540527	nan	inf
design_12	28	MLTINIRTRTPEEERSETREISDSPEELAAAAREIELRQLRLAIASGRPTLIVTNTTVHFADPERRAALAAALRAEARAAIARGETLRAESEAEYPDGTRLRTLTVSRYSELPDGTVVRLSLEQTVLEQDGRVWLSLRLRVTTVTPDGSISSLSVSYVFPIDDVALLGDPAQLAAALARLARLLAEEEVEVLNVDITISS	1.6260256309032386	0.9316331494881552	0.8599480986595154	0.7705070376396179	6.649173259735107	nan	inf
design_12	29	MLKIKVKIKTPEKEEERELEISAKPEDLKAAQQELTLELIELAIKSGKLTEVEVTVTLHFADPAARAAHAAALTAKARAAIAAGKTETKEEEIEYEDGTVLLTKSTSTYSELADGTVVKTTREEIVLEKDGKIYLFLKEKTTTVTPDGTISSKSTMYVYPIEDKSVLGDPEQLEKFKKKLEEDKKNEKIEVLKVEVTIES	1.5576487884145882	0.9309905495985334	0.8259850740432739	0.717766523361206	7.609090328216553	nan	inf
design_12	30	TLTINTTTKTPTSTTSATRTIPATPEALAAEADALLLDQILAAIASGKPTLVNTTTTVRFSDPAAQAAAAAALTAAARAAIAAGQTLKSERTIEYPDGTKLRTLSVSTYAELPDGTVVELKARLIVLEKDGKVWAVLELETTTVRPDGTITSTSTSYLFPIEDVSLLGDPEFIAKFLKEIKKLLKEKKVETRNVDVTISS	7.6110228554628385	0.6814140806443173	0.765194833278656	0.697437047958374	8.88580322265625	nan	inf
design_12	31	MLRINVTTKTPEKEEKREEEIDDSPEALEAANDALTLELIERAIASGKPTLVVTTTTVHFADPAARAAAAAALRAAALAAIAAGETLRKEAEKEYPDGTVLRTLTVSRYAALPDGTVVRVEVRWIVLEKDGKVWGVLSVRVTTVRPDGSISSVSVSYVFPVEKVEVLGDPEAIKKFLEELKKLLKEEKVEVLNVDVDISS	2.29056297541863	0.8627486735596882	0.7815540432929993	0.6813017129898071	8.942309379577637	nan	inf
design_13	0	MEKIEKVKIKFKSSKEEREEELEGPVEELVEKVFKKIKEFLKESKGEKNPVIKVESSLAFGEALVQKLEEEGVPIIKIKIEVTLPDGTKRNYTIWLSEIYDKETGKKISIRIYGDENTGKFTLEVSVGKKLEELLEETVEFIVKLAEKGDVKIEIEASKEEKENALKLAEKIVKANKNKVKVEKEEIDPEKFKIKIEITK	0.8990888710358631	0.9880591462097897	0.8854231834411621	0.8051761388778687	5.833841323852539	nan	inf
design_13	1	MEKIVKVEVEIKTEKEEEKKEIEAPVEEAVEEIFKLIEEFLEKYKGEKNVVIKVKSTLEVGDKLVEKLREEGVPLIEIEITVTLPDGTVKKYRIVISEIYDEKTGKKISIVIEGDENTGEFKLEISVGKKLEEVLEEIVKKIVELAEEGDVEIRIIARASSREEALELAELIVEKVKNEVEVEERELSPDLYEIRIKITK	2.00556353242855	0.9108490690674137	0.7490307688713074	0.6533233523368835	9.380382537841797	nan	inf
design_13	2	EVKIVKVEIKIKTEKEEKELTIEGPVDEVVEKIFEIIKEVLKEYKGEKNVVIEVKGPIEVGEALVKKLKEEGVNIIEISVTVTKEDGKVEKYDIVLSKIYDKETGKEISIVIKSNKNTGEFEMEVRVGKTWEEVIDELVKELVELAEKGDVEIEIIAKKESKEDARKLAKKIVEKVKKKVEVEEEEINPDTYKIKIKITK	3.067816660386759	0.8630645655955631	0.8474764227867126	0.7676725387573242	6.77859354019165	nan	inf
design_13	3	MEKIVKVKITMETSREKREEEIEDEVEEVVEKIFERIREFLRETAGEPNPVVKVESDTEVFEAVLERLKEEGVPIIKISVEVTLPSGKKEEYDIALSMVYDEETGKELAIRLKSNKNTGKFTMEVRVGKTMDELLDEVVDEIVKLAEKGDVKITIEASKESKEDAKKLAEKIVKKVKHKVKVKESELDPDKYKIEIEIEK	13.13730983858858	0.34409215446794433	0.5786436200141907	0.5403066277503967	13.781742095947266	nan	inf
design_13	4	MVKIEKVKVKFKTPDEEEEKELEGPVEELVKKIFELIKEYIKKYEGKENPVIKVEGSTEVGKALIEELEKKGINIIKIKIKVTKKDGKVEEYEIVLSEIYDEETGKKLSIRIKINKNTGKFELTVEEGKTLEEVLEELVEEIVELSEEGDVEITITSKKSEKENAKKLAELIVKKVKNKVEVEEKTIDENTYEIKIKITK	14.789931677047537	0.27199073015696873	0.5190476775169373	0.44232988357543945	16.492815017700195	nan	inf
design_13	5	SMELLEVKIKIETEDEKKEETLVGPAEELVEKIFKLIKEFLKENKGKENVVITVESDIKVGELLVERLREEGVPLIEIEVEVTRPDGTVERYRIVLSEVYDKETGKKLAIRIRMDENTGKFTLEVSVGKELEELLEETVEELVELAKEGDVRITLTARASERETLLRLAELLVEALEKEVEVEEEELDPETYRVRIEVTQ	0.7800984632896765	0.9792202305917773	0.866615891456604	0.8003270626068115	6.156720161437988	nan	inf
design_13	6	MTKIVKVEITKKTSEKEEKKTIEAPVEEAVEKIFELIKEFIKETKGEKNPVIEVRSEIEVGERIVERLREEGVDLIEIRVTFTDASGEKHNYRYVLSEIYDEETGKKYSILIEMDENTGEFKLTVRQGKSMDELLDEIVDKLVKLAEKGDVEIEIEARASSREKALRLAEKIVEKVKNKVEVEEEELSPDLYRIKIKITK	1.766672568882939	0.928156861102047	0.8501124978065491	0.8052209615707397	6.711363792419434	nan	inf
design_13	7	MTEIRRVEIEFETAERREEREIEDPVEEVVERIFELLREFVRESAGEPAPVLRVRSDGRVFDALVRRLREEGVPLIEIEVTVTLPDGTVRRYRYVLSEVELEETGRRLALRLRYDEETDEFELEVREGLTFEELLDELVAEIVELAAKGDVTIRIRAPASEREKARLLAEKIVEANPNKVEVRERTLSPDEYEIEIVITK	8.860296735145614	0.828392500809332	0.826932430267334	0.7819452881813049	8.026679992675781	nan	inf
design_13	8	MKKIVKAKIKIKTEKKTEEKEIEGPVEEVVKEILEIIKKFLKEYKGEKNPVVEVTSDTEVGEKLVEELKKKGVPIIEIEVTVTKEDGTVEKYKIVLSEIYDKETGLKISVTIKINENTKKAKITFKVGKKYEEVLEELVKELVELAEKGDVEIEIIAPKSEKEKAKRLAEKLVKAVKHKVEVEEETLDPETYRIKIKITK	16.59225285944139	0.16149345657526118	0.6053736209869385	0.4153493642807007	17.29563331604004	nan	inf
design_13	9	MTKLVEVKITKKTEEEEEEETIVAPVEEAAEKIFERIEEYIKENEGKENPVITVEGPNELGDALVERLEEEGVPLIRIEVTVTNADGTVEKYKIVISRVYLEETGKELAIVLKQNENTGKFTLTVSVGKKMEEVLEEIVEELVELAKKGDVKITITARASERATARKLAEKIVEKNKNKVEVKEETLDPETYRIEITITK	0.8205056391185518	0.9775538925615033	0.9046983122825623	0.8351985216140747	5.006133556365967	nan	inf
design_13	10	AVTIEEVKIKIKTEEKEEELTIKGPVEEVVEKILEIIKKSLKENKGKKNVVITVTSSSKVGDALVEKLKKEGIPLIEIEVKVTLPDGTEKKYKYVISNIYDKETGKNISIVIEVDENTGKFTMTVSVGKSMEEVIEELVEKLVELSEKGDVEIKIRARKSEKENAKKLAELIKEKVKHKVEVKEKTIDEDTYEIEIKITK	1.1194232631402377	0.964593745176786	0.8756283521652222	0.785110592842102	5.976810932159424	nan	inf
design_13	11	MTEIKKVKIKIETPEKTEEKEIEAPVKEVVDEIFKIIEESIKENKGKKNVVITVESDGSVGDELVKRLKEEGVPLIEIEVTVTKPDGTVERYRYVLSEVYDEKTGLNLSIKLRLNENSGKFTLEVRVGESLEEVLEELVEELVKMAEEGDVEVVLTASRESREELLRLAELLVERNKNKVEVSESELSPETYRVEIKITK	1.9474561604606218	0.8978802647453134	0.7953603863716125	0.6569324731826782	8.75775146484375	nan	inf
design_13	12	MVKILEAEIEIETEEEKEKRTLRDPVEELAEKIFELIEEYLERNKGKKNVKIKVTSESELGDKLVERLKKEGVPIIEIEVKVTWEDGKEEKYKIWLSKIYDEKTGKEISIRITVNENSGKFEMVFEVGKKLEELLEELVKELVELSEKGDVEITIEAKKESKEDARKLAELIEEKVKHKVEREEEEIDPETYKIKLKITK	15.189352734117083	0.26255377546402586	0.5498009920120239	0.5070416927337646	15.307793617248535	nan	inf
design_13	13	MEKLVKVNIKEKTEKEEKEKTITDSVKNAAEKIFEYIKEKIKKYKGEKNVVIEVTGTSELAEEIIKKLKEEGVPIIEIEVEYTDESGKENKYKIWLSEIYDEETGKNLSVKIEVDVNSGKATITIEEGKKMEELLDETVDELVKLADKGDVKITIKAKKSEREKALELAEKLIKKNKKKVKVEEKEISPELYEIKIEITK	13.557180416852466	0.311155483059003	0.5411906242370605	0.5107879638671875	15.794636726379395	nan	inf
design_13	14	MEEIVEVKIKVKTEDEEEEKTIRDSVKNVVEKIFKYIEDTLKKNKGKKNVVIEVESDTKVAEEIVKRLKEEGVPLIEIEITIKKKDGKIEKYKIVLSDIYNEETGLEISIRIKSNENTGKSTLTVRVGMKYEELLEELVEEIVKLAEEGDVKITITAPASEKEKALELAKKLVEKVKHKVKVKEETIDENTYRIEIEIEK	13.477752590340584	0.2367330923123351	0.48247426748275757	0.397067129611969	19.326663970947266	nan	inf
design_13	15	MEKLIKVTIEFKTEKESKKEEIEDSVEKAVEKFFEKIEEFLKKSKGEKNPVIKVTSTNEFGEEVIKKLKEEGVPIIEIDIKVTLPDGTVENYHIVLSQIYDEKTGKNLSIKIEMNENTGEFTMVVRQGMKMEEVLDDVVDFIVKLAEKGDVEITIRAKKSERENLRRLAELLVKKNKNKVEVEEEEIDEETYVIRIKITK	9.043125826923472	0.7841265061774854	0.7580186128616333	0.7094734907150269	9.79417610168457	nan	inf
design_13	16	MEEIVKVHIKKKTEKEEKEETIEAPVEEAVEKVFERIEEFLKETKGEKNPVIEVKSDAKFGEKIVERLKEEGVPLIEIEIKVTDASGKETKKKIVLSKIYNEETGLEISIKIEVNENTGETTITVSVGKKMEEVLEELVEEIVKLAEKGDVKITITAEKSSKEEAKKLAELIVEKVKHKVEVKESEIDENTYRIEIVITK	15.754519948832893	0.1632767802776867	0.6081851720809937	0.43605947494506836	16.89270782470703	nan	inf
design_13	17	SMKIVEVKITIKTPKEEKELTIKDSVEEAVKKIFELIEEFLEENKGLENVVVEVEGTIELGDALEAKLKAEGVPLINIDVTYKDESGKTNKYRIVISEIYDEKTGKKISIILEQNLNTGKFKLIVREGKSLEEVLDEIVKKLVELSEKGDVTITLTAPASERENLLRLAEKIVKAVKKKVEVEEETLDPDTYKVTIKITK	1.0141832962404482	0.9695311693570494	0.877821683883667	0.8128516674041748	5.79832649230957	nan	inf
design_13	18	MVKIVKVKIKIETEEKKEEKEIEAPVEEAVEKIFEIIKEALKKSKGLKNVKITIEGDNELADALVKRLKELGVDIIEIEVTVTLPDGTVKRYRIWLSSIYDEETGQYLSIKIEVNEETGEAKIIIEVGKKLEEVLEETVEKLVALADRGDVRITLTARRSSREDLRRLVELLVERLRHRVEVRESELDPETYRAEIVVTQ	7.822090851548973	0.7283856684525909	0.7879391312599182	0.7519900798797607	8.710482597351074	nan	inf
design_13	19	MVEIVRAEVRFRTAREEREEVIEAPVEEVARRIFELIEEFLRETAGEEGPEVVVRGPLVLGDALEARLRAEGVDLIEIDVEYTDASGEVHRYRYVLSEVFDEETGRRLALLLEGDEDTGEFRLTVREGRRLEELLEELVEKLVELAEKGDVRITITARASAREEARRLAELLVERVPHAVRREEETLDPDTYRIRIEITK	0.6419663943766857	0.9959855593011885	0.9050489664077759	0.8360912799835205	5.024311065673828	nan	inf
design_13	20	MVELVEVDIEVKTSKKSEKKTIKDPVEKVVEKIFKYIKETLKENKGEKNVKITVKSKISVGEKIVEKLKEEGVPLIEIEITYKDESGEEKKYKIVLSEIYDEETGLNISIKIKMNENTGETTITIEVGKKREELLDETVEEIVKLAEKGDVKITITASREEKEWLEELVKKLVEKLKHKVKVEFEELDEETYRAKITIEK	14.883736085897233	0.29541897677515855	0.4599400460720062	0.425443172454834	18.607982635498047	nan	inf
design_13	21	MVKILKVKITIKTSKEEKELEIEGPGEEVVEKIFEIIKEFLKEYKGEPNVVIKVESDIEVGELIVKRLKEEGVPLIEIEVTVTNEDGKVEKYKYVLSEIYDEETGERYSVLLKMNYNTGKFELIIEKGKKMEELLDELVKEIVELAEKGNVKIEITAPASEREKAEKLAKKIVKANKNKVEVEEEEIDPETYKIKITITK	0.9145305964545701	0.9717458197168648	0.9025881886482239	0.829192042350769	5.146768569946289	nan	inf
design_13	22	MVKILKVRIRFRTPEREEEEEIEGPVEEVVAEIFARIREFLAETAGAPDPVVEVRGPLEVGDALVARLRAEGVPLISVEVRVTWPDGTVRRRRVVLSEVFDPETGRRLAIRIVGDEETGEFRLEVRVGRSLDELLDELVAELVALAERGDVEVTLTARASAREELRRLAERLVAALPHAVEVRESELSPELYRVEIRITR	0.8510217928574821	0.990727624739855	0.9092189073562622	0.8563655018806458	4.793900489807129	nan	inf
design_13	23	MEKILKVKIKEKTPDEEEEKEIEAPVEEAVDKFFELIEEFLKKNKGKKNVVIEVTGDVEFAKEVVKRLEEEGVDIIKIKVKVKWKDGKIEEYEYVISEIYDEKTGKKLSIKIKVNKNTGKAEITIEEGKELEEVLEELVEELVKLSEEGDVEITITAKKSSKEKAKKLAELIVKKEKKKVEVEEKEIDEDTYEIKIKITK	7.80044336598636	0.5241519217849526	0.5717930793762207	0.5043277740478516	15.99316692352295	nan	inf
design_13	24	MVEIIKVTIEFKTEKEERKEEIEAPVEEAVEKFFELLEKFLKESKGEKNPVITVKSNNKFGEEVKKKLEEEGVPIISIKITYTDKDGKKNNYNYWISEIYDKETGQKLSIIIKQNENTGETTIEVRVGKKMEEVIDELVKEIVELAEKGDVEITITSKKEEKEKAKELAEKIVKAVKHKVEREEREIDENTYEIKLKITK	15.257152421986994	0.26994810879010056	0.6282032132148743	0.5928868055343628	12.88031005859375	nan	inf
design_13	25	MEKIEKVKIKFETPEKEEEEEIEDSVKKAVEKIFERIEEFLKESEGLPNPVITVESSTEVGKELVEKLKEEGVPIIEIEITVKNKDGTVEKYEYWLSHIYNEETGKEISILIKINKNTGKTTIEFRVGKKFEEVLEELVEEIVELADKGDVEIKITAKKSEREKAKKLAELIVKKVKKKVEVEESELDEDTYEIKIKITQ	14.639963909416894	0.27185522177139004	0.5540751218795776	0.5287349820137024	15.543047904968262	nan	inf
design_13	26	MTKIVKVEIEKKTEEREEKEEIEAPVEEAAKKIFELIEEFIKESEGEKDPVIKVKGDIELGEKIVEKLREEGVDIIEIEITYTDKDGTVKKYKIVLSKIYDEKTGKELAIRIYSDENSGKFEMEISQGKSLEELLEEEVEFIVKLAEKGDVKITLRARASSREDLLKLAELIVKKVKKKVKVEEEELSPELYKIKIEITK	1.6940291583623812	0.9350283553609211	0.8263863921165466	0.7675924301147461	7.705349922180176	nan	inf
design_13	27	ATKIVKVEITVKTEKKEEKKEIEAPVEEAVKKILEYIREYLKKYKGEKNVEIEVKGDNALADALVKKLKEEGVPIIEIKVTVKLPDGTEEKYKYVISEIYDKETGKKYSIIIESNENTGEFTLKVKEGKKMEEVLEELVKKLVELAEKGDVEIEITASESEKENAKKLAELLVEKIKKKVELEESELDPKTYKIKIKVTQ	14.348905837016506	0.2683468409225164	0.5864007472991943	0.41050857305526733	17.012887954711914	nan	inf
design_13	28	MIKLLEVEITKKTEKKEEKETLIGPGEELVEKIFEIIKKFLKEYEGEKNVVIEVESDIEVGELIVKKLKEEGIPIIEIEVEVTKKDGTVEKYKIVISKIYDEETGKEYVIRIEMNENTGKTKITIEVGKKLEELLDEIVEELVELSDEGDVKITIEAEKKSKEEAKKLAEKIVKKVKKKVEVKEEEIDENKYKIEIKITK	7.392400309755906	0.7729587010079538	0.7607574462890625	0.7049704790115356	9.554426193237305	nan	inf
design_13	29	STTLLTANITIKTPKEEESKTITAPVAELAAQILATIKEAVKKYAGEKNLVITVTSDGALGDALVAELEAAGVPLIRIEVKVTLPDGKVKKYRIVISRVYDEETGKELAIVLEIDEETGKFTLTVREGKSLEEVLEEVVEKLVELAEKGDVEIRITARRSERENALRLAKLLVERVKHKVEVRERTVDPDTYEIEIKITQ	0.8398082520496623	0.9759911491991506	0.8863751292228699	0.7986518740653992	5.7471089363098145	nan	inf
design_13	30	MTKIEKVKITIETPEETEEETIEGPVEKVVEEIFKRIEEFLKRNKGKPNVVVTVESSLAVGEELYKKLEEEGVDIIKIEVKVTLPSGEEKRYEYWLSEIYREETGLNISIILEGNYNTGKFKLTVRVGTKWEEVIDELVDKLVELAEEGDVEITIEAKKSSKEKALELAEKLVERVEKEVEVEEEEIDEETYRIKIKIKK	1.083106595002946	0.9784543786253281	0.8859755992889404	0.8073277473449707	5.507179260253906	nan	inf
design_13	31	MEEILEAEIEFKTEDEEKKEKLKGPVEELVEEIFKRIKEFLKESKGKKNPVITVKSDIKLGEALIKKLKEEGVNIIEIEVKVTKEDGTIEEYKIVLSEIYDKETGLKISIKITMNKNTKEFVLEIKVGKSLEELLEETVEELVELAEKGDVEITIISKKEEKENALKLAELIVEKVKHKVEVEEEELDEDTYKIKIKITK	13.573441264223039	0.23300689125972504	0.4839939773082733	0.38415566086769104	18.810508728027344	nan	inf
design_14	0	MEEILKVLEELVRHFEALATSPEDVEYHLELPGVEVSLWKLADGTVVVVIATPDKIIIAIRLPDGTFVVIKVKRNEDGTLEVEVHTLTPQVKSVKVETEKTTAKVEVEFADGTKVTVEVKYHPSGVIEVRITIELPDGTVKELFAVFASPENKEERDKIIEERKKKLKEEKPVVENKLTLSPEDLAKLRELVEKLLELEK	1.1036809963652916	0.9660873343159164	0.8768231272697449	0.8466647863388062	5.65348482131958	nan	inf
design_14	1	REEELELLAELADHLASLLTSPGDVRVDLELPGVQASFFRLPDGTLVVVIATPDEVIIAIRLPDGTRVVIRVRFREDGSLEVEVHFLTDLVRSSRVSTGKTRARVEIEFEDGTRVEVEIERHESGVISVRIRIELPDGRVHELFEVFGSPENEEEVEKIRKEILEKRKKEKEVVENVAELSPEDRAAVEALLRALLAARA	15.489189135314748	0.4111019699835687	0.7872341871261597	0.7004551887512207	10.56015396118164	nan	inf
design_14	2	MEEILELLEELVDLVEEAMTSEEAKRLRLELPGVQVSFYKLPDGTVIVVISTPDKIIIAIKLPSGAFVIIEVKVNEDGSLEVKVYTRTPLVKSVKVETGKDEAKVEIEFEDGTKIKVNVKVLPSGVKIVEIEITLPDGTVHKIIDVFALPEHAAEKEKIEEEILKELKEKEKVEENVFEPSPELRAELEELIEALLEAME	0.934588852932067	0.9718697446203166	0.852656900882721	0.8291918039321899	6.454482078552246	nan	inf
design_14	3	KEEIIEALIELAEHLEKLTTSKEAVEITLELPGVQVTFFKLPDGTVVVIISTPDKIIIVIKLPSGTVVIIFVEKEEDGELKVEVYTVTDLVKSVEVETEKDKATVKIELEDGTKITVTVEWKPSGVKIVRIKIELPDGTVHELVSVHALPENAEEAEKIVKEIKEKRKKEEKVEENKFELSEEDRKKIEELIKKILELLE	1.4092584104975807	0.9476690346419053	0.8455056548118591	0.8184861540794373	6.8750996589660645	nan	inf
design_14	4	KEEVIKKLIELADKFKELATSPEAVSYSLELPGVQVHFYKLPDGTVIVVISTPDRVIIVIELPDGTVVIIEVKRKEDGSLEVEVYFVTDKVKSAEVETGKDTAKVKIEFEDGTKVEIKIKWTPSGVIIVEITITLPDGTVHKITVVTASEENKEEAEKIREKIKEERKAKEPVVENVLTLSEEDVKKIEELIKELLELLK	1.1417573601114115	0.9651943890314121	0.8790698647499084	0.8464552164077759	5.554634094238281	nan	inf
design_14	5	MEKAKELLIKLADHFEKLATSKEDVRTRLELPGVQVAMFKLPDGTVVVVIATPDRVIIVIKLPSGAIIIIEARWREDGSLEVKVYSITDLVKEIKVETKKDEAKVEIELEDGTKVKVTIRRHPSGVIEVEIEIELPDGKKYKITEVFAAPENAAEAAAIEAEILAKRKAEEEVVENVLELSPESRAEVEALVLELLAALA	1.1463317993377355	0.9649087118904973	0.8720510005950928	0.848603367805481	5.679590702056885	nan	inf
design_14	6	KEEILELLNELVDFFSEEATSSEDVSYNLELPGVQVSIFKFSDGTVVVVIATPDKIIIAIKLPSGARIVIKVERKEDGELEVEVYHLTDLVKRSEVETEKTEAKVEIELEDGTKIKIKVKRHESGVWEVEITIELPDGTVKKLYVVFASPENKETRDAIEKEILEKRKAEEEVVENVLELSEESKKKLEELINKLLEAEE	1.1237968282880522	0.9653639741490834	0.8088212609291077	0.789178729057312	7.68854284286499	nan	inf
design_14	7	MEEIYEILSELVRLLKKKLTSPEARTITLELPGVEATFVSLPDGTVVVVISTPDRVIIAIELPDGTKVIIEVKRNEDGELEIEVHFLTDLVKKVEVKTEKDKAKVKIEFENGTKVEIEIKYEESGVIIVKIRIELPDGTVHEITVVHASEENKEERDKIEAEILKERKAKEPVVENVATLSPEDVKEIEKLLKELLEKLK	1.4026934106073607	0.9421759188770017	0.798249363899231	0.776053249835968	8.313681602478027	nan	inf
design_14	8	EEEALEKLAELVDYFKELAKEKDDVTYELELPGVKVKFVKLPDGTVIVVISTPDRIIIAIELPNGTRVVIEVERNEDGSLRVRVHTLTPLVKRVRVETEKTRARVEIELEDGTRIRVEIEWHESGVKVVRIEIELPDGTVHRITLVFGEPEVEEVVKEIEEKIREEEEKKEPVKENVFELSEEDEEKLKKLIEELLRLLE	1.6721226129604345	0.9210756773818167	0.835922122001648	0.8041443228721619	7.720515251159668	nan	inf
design_14	9	REAALAALRELVDFFDEKATSEDDVTADIELPGVQVRIKKLADGTVVVVIATPDRVIIAIRLPSGAFVVIEVTWNPDGSLEVEVHFLTDQVKSVKVETGKDTAKVEVEFEDGTKVTVTVTREPSGVVVVEIEIELPDGTKHKLTFVFGSPEVAADVEALEAARKAALAAAEPVVENVYEFSEEDLERIRELVERLLELLA	3.696519132993264	0.8100731373635702	0.8117069602012634	0.7650747299194336	9.340456008911133	nan	inf
design_14	10	MEEELKLLKELVDLFEKKATSKEAVETEIELPGVQVKLFKFPNGTVIVVIATPDEVIIAIKLPDGTFIVIRVKRNEDGELEVEVYSLTDLVKSVEVETGKDEATVKVELENGTTITVKVKREPSGVIIVTITIKLPDGTEIEYVAVFGSPEVAEDVAAIREKIKAELAAKKPVKENVLELSEEDLEEVKKLIEKLLEARK	1.335326960622206	0.9498090848930137	0.8610450625419617	0.831580400466919	6.06587553024292	nan	inf
design_14	11	EEEAIELLEELLEYFKKEMKSKEAKKAYIELPGVQVFIYKLPDGTVIVIISTPDRLIIVIGLPDGTIVVIEVRRRPDGSLEVRVYFKTDLVKESEVETGRDRARVRIETEDGTKIEVEVRVHPSGVKEVRVTIELPDGTKHEIYAVFGSPEVEEEVERIEKERLERLKAEEEVVENVYELSEESLEKVKELIEELLEVLE	1.3330385708113954	0.9738040825629953	0.8208027482032776	0.7993733882904053	7.371942043304443	nan	inf
design_14	12	TEEILKILSELSELLKELLTSKEDKEVEIKLPGVEVDIFKLPDGTVIVIISTPDKVIISISLPSGAKIVIEVERLPDGSLKVKVHTLTPQVKSVKVKTEKDKAEVEVELEDGTRIRIRIEWHPSGVKVVEIEIELPDGTRHEIVSVHALPENEEEREKILEEIRKKREEEEEVVENKFELSEEDLKKVEELVEKLLEALE	3.1004450143131606	0.8318166052641839	0.7216988801956177	0.6407328844070435	12.504707336425781	nan	inf
design_14	13	REAILAALRALVDHLAALMTSPGARTLTLDLPGVQVTFVSLPDGTVIVVISTPDRLIIAIRLPDGTFIVIEVERLPDGSLRVRVHTLTPLVKSVEVETGPTRATVRVELEDGTRIEVEVEVLPSGVVVVRVTITLPDGTVHELTFVHAAPENAAEAEAIRAAILEAEAAARPVTTSVATLSPEDRAAVEALVRELLALLA	0.8612704161980198	0.9749678830344728	0.8364065289497375	0.8074362277984619	6.708024978637695	nan	inf
design_14	14	MEEAKKALVELVDLFAELATSPGAVRYSLDLPGVQVEIFRLPDGTVVVIIATPDRVVIAIRLPNGTVVIIEVERLPDGSLRVTVHTLTDLVKSVRVETGRTTARVEVELEDGTRVEVRVEWHPSGVITVEIRIRLPDGTVHELTAVFAAPENAADAEAIRAAIAAKRAAEEPVVESVLTLSPEDRAKIEELVLKYLEIRE	1.3450196204738787	0.9435915663836107	0.8217871785163879	0.8078161478042603	7.306234359741211	nan	inf
design_14	15	KEAEIETLLALADHLRALATSPERRTLRLDLPGVQVEFVSLPSGTLVVVIATPDEVTIVIELPSGARVVIKAKRKPDGSLELEVYTVTDLVKKVEVETKKDEAKVKIEFEDGTKVEVKIKVEPSGVIKVEITIKLPDGTEYKLYFVFAPPENAAERDAIEEEILAKLKEEEEVEENVLELSPADRAEVEALIRRYLELKE	1.140798095237399	0.9600535495866497	0.8495337963104248	0.8328721523284912	6.280961036682129	nan	inf
design_14	16	MEEALKKLEELVELLKELMKSEEDKELYLELPGVQVKAYKLPDGTVVVVISTPDKVIIAISLPDGTKIVIKVERKEDGSLEVEVYFLTDKVKEVEVETGETKATVKVKLEDGTEIEITVEYHPSGVIEVRINIKLPDGTEYKLYFVFGSPEVKAVVEAIEAEIKAKLEAEEEVEENVFELSPEDRAKLEELVEELLELLE	3.3820382405758522	0.8121718010123439	0.769925057888031	0.7169724702835083	10.763261795043945	nan	inf
design_14	17	MAAALALLEALAAHFAALATSPGAVSATLELPGVQLHLHRLPDGTLIVVLSTPDEVTIAIRLPSGASVVIHVRRRPDGSLEVEVHALTPLVESVEVETGKDRARVRVRFADGTEVEVEIERHPSGVTVVRITIRRPDGTVHELYVVTGPPAVAADVAAIVAERLAAEAAARPVTVSVLTLSPADEAAVRALIEAYLRTRA	6.096790812947281	0.5987385891309661	0.7423050999641418	0.7222635746002197	10.27186393737793	nan	inf
design_14	18	KEEILALLAELVDAFKAAATSPEDVTYTLELPGVQVHLKKLPDGTVVVVISTPDRVIIAIELPSGARVIIEVEREPDGSLRVEVHTLTPLVERVEVETGRTRARVRIRFRDGTEVEVEVEVHPSGVTVIRVRIRLPDGTEHELTFVTASPENAADADAIRAEIAARRAAERPVTERVLTLSPEQRAEFEALVEELLEALE	1.0153088297377644	0.9668924716207448	0.8881577253341675	0.8485746383666992	5.165740489959717	nan	inf
design_14	19	RQAAIEKLLELVEFLKEEMKSPEAKTLRIDLPGVQVEAFKLPDGTVIVVISTPDRLIIAISLPSGANVIIEVERLPDGSLRVEVHFTTPLVKSVEVETERTRARVRITFEDGTEVEIEVERHPSGVIEVEITITLPDGTKHRLYAVFALPEHAADAEAIRAARLAELKAAEPVVENEYELSEESLKKVKELVEELLALLA	1.216046685491099	0.9618787026194443	0.8810279369354248	0.8443207740783691	5.108722686767578	nan	inf
design_14	20	REAELAQLAALADLLDEALKSPDRKTLRIELPGVQATFVKLPDGTLVVVIATPDEIIIAIKLPSGTQVIIRVRRRPDGSLEVEVHFLTDQVKSVEVRTGKDRAEVEIELEDGTKIKVEIEWKPSGVKIVKITIELPDGTKHEIFVVFGKPEVKAEVEKIKKEILEKRKKEKPVEINEATLSPETLAEVRALLEALLALRA	5.5840633878875305	0.7728189996348679	0.7529835104942322	0.7403466701507568	10.020963668823242	nan	inf
design_14	21	KEKAIELLLELADLFRAAATSPGARRARLELPGAQLDLFALPDGTVIVILTTPDRVVIVIELPSGTVIIIEVRRRPDGSLEVEVYSVTDQVKSIEVETGRDEARVKVTLEDGTEIEVRVRWLPDGTVVVEVEIKLPDGTVHRLTSVHAAPENAATAEAIRAAILAERAAREPVEENELTLSPATRARLEELVRAYLEALE	1.3317531826371487	0.9471962375047797	0.8557834625244141	0.8368290662765503	6.095058917999268	nan	inf
design_14	22	KEEAIKLLSELVEKFKEIATSKEDVTFELELPGVKVTFVKLADGTVVVVISTPDRIIIAIELPDGTKVIIEVKVKEDGSLEVEVHFLTDLVKSSEVKTGKTKATVKIEFEDGTKVTIKVEVKESGVKIVEITIELPDGTKKEITIVTASEENEEDAEKIREEILKKRKAKEEVKENVFVPSEEDLEEIEELIEKLLEALK	4.3106473436037325	0.7634870711948538	0.7996397018432617	0.741523802280426	9.593826293945312	nan	inf
design_14	23	EEEVLEKLEKLVELFEKKTKSKEAVKYELKLPGVEVTFYKLPDGTVVVVIATPDRVIIAIKLPSGAVVVIEVERQPDGSLTIKVHTLTDLVKKVEVKTGKTEAEVEIEFEDGTKVKIKVEYHPSGVIVIRIEIELPDGTKHEIVVVHAPEENAEEREAILKKILEEEKKKKEVKINIYELSEEDKKEIEELVEELLELLE	2.3032497164473416	0.8847574967703171	0.8094013929367065	0.7706862688064575	7.762088775634766	nan	inf
design_14	24	EAEALAALERLADALAAAMTSPERRELELELPGVRVRAVRLPDGTLIVVIATPDRLIILIRLPDGTRIVVEVRRRPDGELEVRVHSLTPLVTSVAVETGKDEATVTVTLADGTTVTIRVRWLPSGVLVVRITIRRPDGTVDEVTVVFASPEHEADARALREAILAERRAARPVVESRATLSPETRAELEALVEELLALLA	1.4276342944291733	0.9403876284390458	0.8382437229156494	0.8163660764694214	7.238492012023926	nan	inf
design_14	25	KQEALELLSALVDAFKAAATSPEDVTLDITLPGVQVSFHKLADGTVIVVIATPDRVIIAISLPSGAEVVIEVKRNEDGELEVEVHFLTPLVKSVEVETEKDEATVKVEFEDGTKVTVKVKVHPSGVIEIEIEIELPDGTKKKLYYVFGPPEVEADVKAIVEKRLAELKAKEPVEENVFTPSAETLAQLEALIQALLAARE	1.247382252443661	0.9514750925193003	0.7482284307479858	0.715147852897644	10.301870346069336	nan	inf
design_14	26	MEEALEILEELVNFLKEKMKSKKAVKVNIELPGVKVSFFKFPDGTVIVVIATPDKLIIAISLPDGTFVVIEVERLPDGTLEVKVYSLTDLVKSVKVETEKTKAKVEVEFEDGTKVTIEVERHPSGVWKVTITIELPDGTVIKEVVVFGKPEVAADVEAIRAAIEAELAAKEKVEENVLELSPEDREKVEELIEELLKVLE	3.388101960078218	0.7900202297188055	0.7370753288269043	0.6782761216163635	10.259415626525879	nan	inf
design_14	27	KEEILALLSQLVDLFRAAATSPGARTARLELPGVQVSLHSWPDGTVVVVIATPDEIDIAISLPSGAEVFIKVKRNEDGSLEVEVYFLTDLVKEVEVKTGKDEAEVKIKFEDGTEVRVKVKWLPSGVKIVEIEIKLPDGTVHRLLEVFAPPEKAADRAAIEAAARAARAAAEPVTESVLTFSPETRAQLEALVLEYLAAKA	1.1081095075325011	0.9613713792829977	0.8626892566680908	0.8443692922592163	5.978732109069824	nan	inf
design_14	28	MEAALALLEELVAAFAAAATSPGPVRARLELPGVQLELWRLPDGTVIAVLATPDRLLIAIRLPDGTVVVVRVRVNADGSLEVEVHSLTPLVRRVEVETGATRATVRVEFEDGTRVTIEVRRHPSGVVEVRVTIELPDGTVHELHAVFAAPENAAEADAIVAERRAREAAERPVEEHELELSPAERARLEALVRALLAALA	0.92268280975735	0.9725332128626379	0.8788812160491943	0.8306912779808044	5.323065757751465	nan	inf
design_14	29	EEEVLETLVELAELFARLLTSPEARRLRLELPGVQAEFFKLPDGTVIVILATPKRIIIVIKLPDGTVIIIEVEVEEDGELKVKVHFLTDQVESVKVETGKTKAKVEVTLKDGTKITITVEVLPSGVKVVKIEIKLPDGTEHKIFSVFASPENAAVAEAIREKILAERREKEEVVENEFELSEEDRAELEELIERLLELLE	1.26850151242496	0.9610259147069857	0.8572589159011841	0.8338415622711182	6.212484359741211	nan	inf
design_14	30	RAEVLALLAELADHLAAAATSPGAATLHLELPGVQVHFHRLPDGTLVVVISTPDEVWILIRLPDGTEVFIEVRRLPDGSLEVEVHALTPLVESVKVETGKDTAKVEVTFKDGTKVTVTVRWHPSGVIEVDIEIELPDGTVHKLHVVTAPPAQAADAAAIRAARLAARAAAEPVTASELTLSPEDRARVEALVRALLAARA	6.053486626842196	0.6540396567642256	0.7751109004020691	0.7571169137954712	9.460986137390137	nan	inf
design_14	31	SEAADATLLALAEHFKELATSSGDVSTRIDLPGVQVSLHKFSDGTVVVVIATPDRLIIAITLPDGTRIIIRVERQPDGSLVVEVKSLTPLVKSIEVETGATEAKVRVELENGTKIEVTVRRHPSGVIEVRIKITLPDGTVHEIYDVFGPPEVAAEVEAIREEILEKRKAEKEVVESELTLSPEDLAALEALVEELLALLA	18.630671293698455	0.3491810727926449	0.8053176403045654	0.6945962309837341	12.318460464477539	nan	inf
design_15	0	ASELDKVRALAIIGAILFLAELIAELRRRGLKVHPALEATFAEEAAAIAAKLAAGEPITVETRKWEATGVTLEVKPVTIQATPLPESERLRGDLVVKPGDTVILITTALVDAASGVATVLSVAFVESKLSPEEIEAIKAAMLAAKTAEELRALGRELHERYPFVWVALRRYRLPGYAAAPPVLVTMRFNVSSGKIELEVE	0.8345577251940006	1.002339878196166	0.9246280193328857	0.88950514793396	3.6611440181732178	nan	inf
design_15	1	TSQLDKARAIALIEAILTINELIEELEKRGVKVNPALRATFKELAAEIEAKLAAGEPITVKTRHFEATGHTLEVPEVTLQLTPLPEGRVIEGDMVVREGDTVIVITVVLVDAETGTVTVLSVAFVESRLSPEELEAIKAALLAARTAEELEALAEEISERYPFVRVRIRRYAVPGLEAAPPVLVVVRFNVSSGEIEVEVE	9.78209643135995	0.5804243862565648	0.69095379114151	0.7025367021560669	10.839507102966309	nan	inf
design_15	2	TSQEDVAQAIALIAGILFANDLIKRLEAKGLKVNPALAKTFARLAAEIEAKLAAGEPITVKTLHFPETGHTLEVPEVTIQLTPLPSSEELEGDMEVKEGDRVRVITVVLIDAETGRALVGSVAYVESKLSPEEAAAIRAALLAQQTFEALRAALRELHARYPFVRVRLREYAVPGLSAAPPVLLEMVFNVSSGEIEVRRL	0.8657936070864761	0.9849776571266926	0.8719205260276794	0.8464690446853638	5.090248107910156	nan	inf
design_15	3	ASQLERAQAIALIGAILFAAELIAALRAEGLEVHPGLVATFERLAAEIAAKLAAGEPITVETRSFPELGFTLEAPKVTIQLTPLPDGEELRGGLRVRPGDTVVVITAVLIDAETGRALVLSVAFVAAELTPEEREAIVAELLAARTFDELRALARRLAARYPFVWVRVRRYALPGYEAAPVVLVLMTFNVDSGEVELEVL	13.990204159021335	0.20167042646030978	0.8124780058860779	0.5599201321601868	12.8194580078125	nan	inf
design_15	4	TTTLEKAQAIALIELILTLNELIEELKKEGVKVNEALEKTFAELAAEIQAKLAAGEPITVETRHFEALGVTLNVPKVTIQLTPLPDSEEIRGNMVVKEGDEVIVITSVLIDGATGEATVLSIAFVKSKMSEEEIEEIIERMLAAKTAEEMRALGKELAEKYPFVYVRIRRYAVPGYAAAPPVIVIATFNVSSGELKVETL	7.991605806398823	0.727283494736703	0.7468571066856384	0.7540817856788635	8.295869827270508	nan	inf
design_15	5	TTQLDKARAIALIASILFLDELIAELEARGVKVNPALAAWTKERAAAIRAKLAAGEPITVETETFEATGTTLEVPKVTIQLTPLPDSELLRGDMVVKEGDTVIVITVVLVDAETGLVTVLSVAFVESKITPEQLEEIKARMLAAQTAEELRALARELHEEYPFFWVRIERYRAPGYEATPPVLVIMRFNVTSGKIEVESL	0.9922634092990393	0.9682659515815419	0.865288496017456	0.8244777917861938	5.366587162017822	nan	inf
design_15	6	ASQEDVARAIALIAAVQFLADLIARLAARGLEVHPALAAYTAARAAAIAAALAAGAPVTVATETIPATGTTIEVAPVTVQLTALPGSERIEGDMVVRPGDEVIVVTSVLLDAATGEATVGSVAFVRSKLSDEELEAIQAAMLAAATPEALAALLREIAARYPFVEVALRRYAVPGLAAAPRVLVIMRFNVTSGRLEVRTL	15.299480769345637	0.189871918546158	0.7063968777656555	0.4674495756626129	14.925924301147461	nan	inf
design_15	7	TTQEDIARAIALIASILFARELMAELAARGVKLHPALVATFDALAAEIEAKLEAGEPITVETLKLEATGTTIEVKPVTIQLERLPEDEVLEGDMVVRPGDTVVIITSVLIDEETGTVAVGSIAFVESLLTPEELAAIKEALLAAKTFEELRALLKEIAARYPFVRVRLRRYRAPGYKAHPVVLVIMTFNTSSGKVEFESL	6.421741658890857	0.6953710727010762	0.6584595441818237	0.6114276647567749	11.470906257629395	nan	inf
design_15	8	VSQLDVAQALGIIAAFLTLNDLIEELEKEGLKVHPGLREFFEETAAEIEAKLKAGEPITVKTRHNPKLGETIEVPEVTIQAKPLPESIKLKGNLKVNPGDTVIVITTVLIDEKTGIATVGSIVAVKSKLSEEELKEIKERLLAKKTPEEMKELMKELNKKYPFVEVRIRQYALPGYKAAPPVLVTMTFNVSSGKLELEVE	1.4395566034944045	0.9569713956569299	0.8196796774864197	0.8116487264633179	6.73000431060791	nan	inf
design_15	9	TTQEDIARAIGLIAAILAAARLIARLAAEGVTVHPGLVAYFAARAAEIEAKLAAGEPITVATETSPALGVTIEVKEVTIQLTPLPGSVELRGNMVVKPGDKVIIVTTVLIDEATGEATVGSVAFVESKISPEELEAIIAAMLAQQTAEALEALLEEINAKYPFVHVELRRYAVPGYRAAPPRTVIMRFDVSSGEVTIERL	11.825576032742465	0.30703791539872705	0.5458438992500305	0.41617777943611145	18.028507232666016	nan	inf
design_15	10	ATQEDVARAIALIAAILAIDRLIKELAARGVVVNPALAEVFAARAAEIEAKLAAGEPITVATERFEATGTTLEAPEVTVQLTPLPEGEELVGDLVVEPGDTVVVLTTVLIDEATGTVTVLSVIFVESRISEEELEEIKARMLAAQTAEELEALARELAERYPFFRVEVRRYAAPGLRAAPPVLVEVTFNVSSGEVTVRVE	0.9428300552655583	0.9966258820437048	0.913834810256958	0.8743364810943604	4.03887939453125	nan	inf
design_15	11	TTQEEKAQAIALIELILSANELIEYLKKKGVKVNEALEKYFSERAAEIAAKLAAGEPITVKTETSEALGVTIEVPEVTIQLTPLPESKELRGNMEVKEGDEIILITAVLIDGETGEALVVSIAFVESKMSEEEINEIIERLKAAKTFEEMEKLAEEINKKYPFVWVRIRRYALPGYESHPVVIVKMRFNVSSGKVEIEVE	0.794527023244686	0.9787915561909556	0.926774263381958	0.8881345391273499	3.6349310874938965	nan	inf
design_15	12	VTEEEKAQAIAIIASILFADELIKELKERGVKVNPALEAYFTEKAAEIQAKLEAGEPITVATEHFEATGFTLEVKPVTIQLTPLPESERLRGNMVVKEGDTVVIITTVLIDEATGEATVGSIAFVESKLSPEELEEIKAALLAAKTAEELRALMREIHERYPFVEVRVRRYALPGYKSTPPRLVIMTFNVSSGKVEVEVE	18.844793118618576	0.2202021017069199	0.5405962467193604	0.38197219371795654	19.270965576171875	nan	inf
design_15	13	TTQEEVAQAIALIASILFLADLIDELEARGLVVNPALAAYFRERAAEIAAKLAAGEPITVETEYSEALGFTLEAPKVTIQLTPLPGSEEIVGDMVVEPGDTVVVITSVLIDEATGRATVGSIAFVERKITPEELAAIRAALLAQQTAEALRALLREIAARYPFVRVAIREYALPGYKAHPRVLVVMRFNVSSGELEVEVE	8.825860991172084	0.6162375058822325	0.700888454914093	0.5940872430801392	13.527018547058105	nan	inf
design_15	14	ATELEKAQALALLAAILFVNDLIAELAARGVQLHPALVAETAEAAAAIEAALAAGAPVTVATRHFPALGVTLEAPEVTLTLTRLPDAERLVGDMVVQPGDEVIVLTSVLLDAATGEALVLSVAFVRSKISEEELEKIEEDMLAAQTFEEMRALARRLHERYPFVRVEVRRYAVPGYAAAPPVLVRMVFNTTSGRVEVEVR	7.779879761330524	0.6823713022301422	0.7453421354293823	0.7706481218338013	8.706119537353516	nan	inf
design_15	15	TSQLDVARAIALIEAVLFAADLLADLAARGLQVNPALAATFAERAAAIEAALAAGAPITVATEEWAATGTTLEVPEVTVQLTPLPDSERLEGDMQVQPGDEVVILTAVLIDEETGEALTLSVAYVASKLSPEEEEAIKKAILAQKTFEEMEELARELAAKYPFVRVRIRRYAVPGYRATPPVLTTVRFNVSSGEVTVETE	1.1911033976163896	0.9710296884977813	0.8979756236076355	0.8748891353607178	4.520295143127441	nan	inf
design_15	16	VKQEDIARAIALIAAILFAADLIAALAARGVVVNPALAATFAALAAEIQAKLAAGEPITVETRESAALGFRLEVPKVTIQLTPLPGSETLEGDLVVRPGDTIIIITAVLIDEETGEATVLSIAFVKSKMSEEEIEAIIKRLLAAKTAEEMRALARELHERYPFVWVRIRRYALPGYKAHPVVIVIMEMNVSSGKVEVKVL	0.8702458924008915	0.9851339536755956	0.9028052091598511	0.8743253946304321	4.395467281341553	nan	inf
design_15	17	ARQEDRARALGLIGLILTLNELIERLEARGVKVNPALRATTRELAAEILARLEAGEPITVATREFPATGFTLEVPEVTLQATRLPGGEVLEGDMEVKEGDWVIVLTSVLVDGETGRALVLSVAFVKSKLTEEEFEAIKAAMLAKQTFEEMRALARELNAKYPFFRVVVREYALPGYEAAPPVLVVMEFHVTSGEIKIEVE	2.0528514359481607	0.9284176617847623	0.7931596040725708	0.7873556613922119	7.055954456329346	nan	inf
design_15	18	TRQEDVARAIALLGLILFAAELIERLEARGVVLHPALVATFRAEAAAIQARLEAGEPVTVATREFPATGFTLEVPEVTVQLTPLPEGEELEGDMVVRPGDTIVLLTSVLIDAATGLVTVGSIAFVASKVTPEQLEEIEERMLAAQTEEEMRALMRELAARYPFFRVRIRRYRAPGLEAHPRVLVRMTFNVDSGEVEVERL	15.689775547630381	0.14815283770236337	0.862015962600708	0.5839017033576965	12.23330020904541	nan	inf
design_15	19	ATQLDVARAIALIGAILFLRDLIEELRARGLEVHPALAETVAELAAEIEAKLAAGEPITVKTRRFEATGFTLEVPEVTIQLTPLPGSRELRGDMVVRPGDTVILITSVLIDEETGKATVLSVAFVESKLSPEEIEAIKERMLAAKTAEEMKALAEELVEEYPFVRVRIREYAVPGYKAAPPVLVVVRFHVSSGEVEVESE	0.7643441254036538	0.9801690301347458	0.9044086933135986	0.874421238899231	4.345055103302002	nan	inf
design_15	20	ASQEDKARAIALIAAILFANELIERLKEEGVKVHPALAATFAELAAEIEAKLAAGEPITVETRYFPATGFTLEVPKVTLQLTPLPDGEELRGNMEVKEGDTVVIITTVLVDAETGVATVGSIAFVKSKISEEELEEIKARLLAAQTAAELRALLREINKKYPFVYVRLRRYALPGYEAAPPVLLVMEFNVSSGEVKFEVE	0.7531147372528485	0.9810500562677262	0.9225886464118958	0.8866227865219116	3.7950892448425293	nan	inf
design_15	21	ATQEDRARAIALVAATLFLADLLARLAERGLEVHPALVAETAALAAEIEAALAAGAPITVATRTFPATGHTLEVAPVTIQLTPLPEAEELEGDLVVEPGDTVVLVTVVLIDGKTGVATVVSIAFVASKLSEEELEAIKERLLAQKTAEELRALAREIHAEHPFVAVRVRRYAVPGFESHPPVLVVVTFNVSTGEVTVERL	2.27039603373466	0.8975387603156789	0.8727529644966125	0.8370504379272461	4.995180606842041	nan	inf
design_15	22	AKQEDVAQAIAIVGALLFVNELIKALAAEGVKVHPALAAETEAVAAEIEAKLAAGEPITVATRRFEATGFTLEAPEVTIQATPLPSSELLRGDMKVEPGDKVVVITSVLIDEATGKATVVSIAFVLSKMSPEELEEIKARLLAAKTAEEMRALAREIHERYPFVWVRVRELALPGYKAAPVVLVTMTFNVTSGEVELEVE	0.7156644500151105	0.9976292780310557	0.9162142872810364	0.8756026029586792	3.880887508392334	nan	inf
design_15	23	TSQLDKARAIALIAAILALADLIEALAARGLKVHPALAATTAAEAAEIAAKLAAGEPITVATRTWAATGHTLTAPEVTIQLTPLPESETLEGDLKVEEGDEVILITSVLIDEKTGIATVGSVIAVKKKLSEEELEEIIARMLAAKTEEELRALLREIHEEYPFVRVRLRRYKLPGYKAHPVVTVVMEFNVSSGKLTVRSL	0.8895842869696732	0.9836822722187023	0.8482627868652344	0.8245117664337158	5.767817497253418	nan	inf
design_15	24	VSQREKAQAIALIAAELFLADLIARLAARGVVVNPALAAWAAERAAAIEAKLAAGEPITVETEHWEATGFTLEAPKVTIQLTPLPGSELLEGDMVVEPGDTIIVITVVLIDGETGRVTVGSVAFVKSKISEEELEEIKARMLAQKTAEELRALMKELNERYPFVWVRIREYAVPGYESYPPVLVVVEFDVTSGKLTVERE	2.165712698434563	0.8804557703695949	0.6974009275436401	0.7269842624664307	9.18442440032959	nan	inf
design_15	25	TTQEDRARAIGLIAAIQFVAELMADLAARGVVLHPALVATFAARAAAIDAALAAGAPITVATETWPATGHTLEVPEVTIQLTRLPEARRLRGDLVVAPGDTVVVVTAVLLDEATGTATVLSLAFVERRLSPEERAAIIAALRAQQTAAALEALADELVARYPFVEAAVRRYAVPGYESTPVRLVRMTFHVSSGEVTVEVE	7.983506453880109	0.6996966595548831	0.6175512671470642	0.5566928386688232	13.527836799621582	nan	inf
design_15	26	TSERAKARAIALIAGLLFANELIERLEARGLRVHPALAATFREVAAEILAKLDAGEPITVETRRFEATGFTLEVEPVTIQLTRLPEDEELEGDMVVRPGDTVILITVVLVDEATGEALVLSVAAVESLITPEELEAIKAALLAQKTFEELRALARELAARYPHFWVRIRRYALPGYRSHPPVLLIMRFNVDSGEVEVETL	17.27023669797942	0.3540137291550042	0.5193272233009338	0.48252496123313904	16.809078216552734	nan	inf
design_15	27	ASQRDVAQAIALIAAILFLARLIARLQARGLQLNPALVATFAARAAAIEAALAAGAPITVATERWEATGFTLEAPPVTITLTPLPGSEELEGGMEVRPGDTILLITTVLIDEKTGLATVLSVAFVKSKLSPEEIAAIKERLLAQKTAEELRATARELAARYPFVWVAIREYAVPGLSSAPPVLVEMEFNVTSGEIRVRVW	0.8391384116157196	0.9862600321468078	0.9232528209686279	0.8868260979652405	3.6870453357696533	nan	inf
design_15	28	ASQEDVARAIALLAAILALNDLIKELEKRGVKVHPGLRETTEELAAEIEAKLAAGEPITFETRKFEKLGVTLEVPKVTVQLTPLPDGEVLEGDMVVKEGDTVVLLTAVLIDEATGLVTVGSVAFVKSRISEEELAAIRARLRAAETAEALRALLRELHERYPFVRVELRRYAAPGYRSAPVRLVLVEFNVSSGKVTFRAE	0.7742516101625344	0.9997603597745581	0.8964579701423645	0.8584843873977661	4.416899681091309	nan	inf
design_15	29	ATQEARARALALVASILFLDRLIAALAAEGVEVHPALAAETAAAAAEIEAALAAGAPITVATRHWPATGHTLEVEPVTIQATRLPGDRELRGGMEVAPGDTVLVITTVLIDAETGEAAVLSVAFVESKMSPEEIEAIEARLLAQKTFEELRALAEELVARYPFVWAALRRLALPGYEAHPPVLVRMRFHVSSGELEVEVE	15.667492000523035	0.20760850592906954	0.7530408501625061	0.5110442042350769	13.578938484191895	nan	inf
design_15	30	TAQLDVARAIALIAAELFAAELIAELAAEGVEVNPALAATFAARAAEIEAALAAGAPITVATREDAATGFTLEAPEVTIQLTPLPESEELRGGMVVEPGDEVVIITAVLVDAATGRVTVASIAFVASKLSEEELAEIKARLLAQQTAEAMRALAREIAERYPFVRVRIREYAAPGLESAPVVLVVMRLNVSSGEVEVETL	2.4256888738848903	0.9165308185578895	0.8497691750526428	0.8208407759666443	6.071564197540283	nan	inf
design_15	31	ARQEDIARAIARIAAILALDDLIARLEARGVKLHPALVAEFRARAAEIEAKLAAGEPITVETYHSEALGVTFEAKPVTIQLTRLPEDRVLEGDLVVEEGDEVILITSVLIDAATGLVLVLSVIFVKSKISEEELEAIKERMLAAQTFAEMEALAEEIAEEYPFVTVRIRRYAAPGYAAAPRVLVTVTFNTTSGKVEFASE	17.311056904163937	0.190883322805636	0.734089732170105	0.6211379766464233	12.01229476928711	nan	inf
design_16	0	MKVKEETIEIEVNGRKVTIKFTTVEGDEEANKKAAYEDIKELLKLLRELEKRGEEDLKAFVEALDDPETIRKIFEKIKLAEEYAKKKGTTEEMDKLIDELVELFLKYSKKKHLWFTELLRITGRVPDLSLLSKEDVFKALVDLEDLTPEELIELIKRAVEVLGASKEEVLELLEELRKKRKVTKEVEELEKELLEYVEKR	1.143897645721066	0.9584191939005677	0.8866965174674988	0.7981488704681396	5.949845790863037	nan	inf
design_16	1	MEIEEEVIKIKVNGREVELTFRTAKGDEEKDKELAWEDLKELNEKLEELEKIGEEDLKEFVEALSSPETIKKIMETIKKAKEYMEKEGKTEEGKELIEKLLEKFLKYSSNKHLWVTEVLEITGLVLDPSLITPEDWFKAIVSLTSLSMEKLIELIKLGVEVLGITEEEVLELLEELKKKRKVTPEFEKLVKELLEYVKKR	1.6503883899412997	0.920355638320267	0.8632605075836182	0.7591020464897156	6.898019313812256	nan	inf
design_16	2	MKIKEKTIKIKVGGKEVTVKFRTAEGDEEKNKKLAWEDAEALLKLLKELEKEGEEELKAFVEALETPELIKLIMETLKLAKEYAEKEGKTEEAEALINEILSLFFKYSSKKHLWWTSVLEIMGLVPDLSLLSPEDFMKALVDLTSLSMEKLIELILEGVKVLGMSKEQVLKLIEALKKKRKVTPEVEALIAALLKEVEER	0.7432386360759057	0.9808891880687349	0.9079383611679077	0.817866325378418	5.410252094268799	nan	inf
design_16	3	MKIKEKVIKIEANGREYEVKFRTAEGDEEKNKKLAYEDIKELLKLLEELKEIGEEELKKFVEALEDEETLRLLAEKIKLAREYAEKEGKTEEMEKLINKLNEYFLKYSSKRHLWAATIIEITGLKLDLSLLTPEDWKKAIVSLTSLSPEELIELILEGVEVLGMTKEEVEELLEELKKKRKVTEEFEKLVEELLEEVEER	1.092854921990752	0.9605223889379664	0.927110493183136	0.8454413414001465	4.434566020965576	nan	inf
design_16	4	MKVKTEVIEVEVNGRKVTLTFTTVEGDEEANKEAAYKDVKNLLELLRELLKRGEEDLRAFVEALETPELVEKIMNKIKLAKEYAKEKGITEEMEKLIEELTRLFLEYGSKKHLWVTTLLEITGEVPDLSLLSKEDWFKALVALDSLSMEELIDLILEGVEVLGASKEEVLELVEKLKEKREVTPEVKELIEKLLKKVEER	1.2780058364373743	0.9498587450288716	0.8993549942970276	0.7819187045097351	5.5439605712890625	nan	inf
design_16	5	MKVETKTITITSNGKTYTITFTTVEGDEEADKAAAWKDVQDLLKLLEELEKIGEDDLKEFVQALETPENVRLLAEKIKKAREYAKAQGKTAEGDALIDTLLKKFLKYGSNRHLWAKTVLEITGRVLDLSLLSKEDVFKALVELTSLSMEELIELIKRAVDVLNVSKEEVLELLEALKKKRKVTPEVKKLIEELLEYVEKK	1.9964615292800454	0.8910279496352344	0.8840934634208679	0.7715172171592712	5.978411674499512	nan	inf
design_16	6	MKVETETIEIEVNGKKVTVTFRRVEGDEEKNLELAWKDVESLLKLFKELEKIGKEELKAFVEALSTPELVKKLAENIKLALEYAKKEGKTEEAEKLIEELNRILIEYSSNRHLWAATILEVTGRVLDLSLLSPEDFFEALVALETLSWAELIELIRRGVEVLGISPEQVAALLAALRKRRPVTPEREALEAALRAEVAAR	1.5683870753992095	0.9249149863765236	0.9116042256355286	0.8033733367919922	4.775278091430664	nan	inf
design_16	7	MKVETKTIEIEVNGLKVTVTFTTVEGDEEANKKAAWNDLKALLATLKELEKKGEEELEEFVEALSSPETIKLIAETLKLAREYAESQGTTEEAEKLIQEVLDLFLKYSKNRHLWVTTILEVTGLIVDPKLISKEDWIKAIVALKSLSMEELIELIKLGVKELGMSKEEVLELIEKIKKKRKVTPEIEKLIEELLKEVEKL	0.8041281306152344	0.9778903786863298	0.9230914115905762	0.8442628383636475	4.593282699584961	nan	inf
design_16	8	MEIEEETIEIEVNGKKVTVKFRTAKGDEEKNLALAYEDAKELLKLLEELEKEGEESLKAFVEALSSPEKIKLLAETLKKAREYAEKKGTTEEADKLINEILKKFLKYSSKKHLWVTTVLEVMGLKVDLSLLSVEDWFKALVALTSLSPEELIALIREAVEVLGASREQVLALLAALRARRPVTPEVEALEAALLAAVDAR	1.7869773023033146	0.904985651936575	0.8451604843139648	0.770175576210022	7.337197303771973	nan	inf
design_16	9	MKVKTKTITINVGGKTVTITFTTVEGDETANQKAAYDDAKNLNKLLDELEKEGEAELKAFVQALETPENLKLLAETLKKAREYAKSQGTTAEADKLIDDIEAKFLKYSSKRHLWARTVLEVTGRVLDLSLLTPEDWMRALVALKTLSMAELIALIRRGVEVLGMTPEQVLELLAALRAVRPVTPEVEALIAALLAEVAAR	7.053162922839587	0.5242234598107074	0.8218771815299988	0.6926516890525818	9.132743835449219	nan	inf
design_16	10	IEIEEKTIKIKVNGIEVTITFRTAKGDEELNKELAYEDLKNLLETFEKLEKIGEESLKEFVNSLESEENVKLIMNTIKLAEEYAKEKGETEEMDELIDKVLKLFIKYSSKKHLWATTVLEITGRVLDLSLLSKEDWFKALIELKSLSMEKLIELIRKGVEVLGVSKEEVLELLEKLRKKRKVTPEVEKLIEELLKYVEEL	1.2296068308312862	0.9521565547136125	0.8598251342773438	0.7708472013473511	6.545821189880371	nan	inf
design_16	11	VKIEKETIEIEVNGLKVTVEFTTAEGDEELNKELAWKDIKNLLELLKKLEEIGEDSLKAFVEALETPELLKKIAEKLKLAEEYAKKKGITEEADKLIEELIEYFLKYSKKKHLWAKTILEITGRVVDLSLLTPDDWIEALVALTSLSMEELIALLEEGVKVLGMTKEQVLAALEALRKKRPVTPETEELEAALLAAVDAR	3.3611301093855888	0.9147030840639527	0.8333984017372131	0.6993030309677124	7.872634410858154	nan	inf
design_16	12	LETETETITIEVEGKTVTVTFTTVKGDDEANKEAAWKDVKALLKTLEELEKEGEKALKKFVEALSTPETIKRLAEKLKLAAEYAEAKGTTEEGKALIDKVLKKFLKYSKERHLWATTVLEITGRVLDPSLLSPEDWFRALVALKSLSWEELIALIREGVEVLGVSREQVLALLEALRARRPVTPEFEALEAELLAWVDAR	1.203361374583776	0.9519806950584087	0.8950513005256653	0.7810716032981873	5.6531782150268555	nan	inf
design_16	13	MKVKEKTITIEVNGLKVEVVFRSVEGDEKENKRLAWEDVEALLKLLKELEEIGEEELKAFVEALSTPETIRLIAETIKLAREYAEEEGKTEEGEKLIDELESLFIKYSSKKHLWAKTILEITGRVLDLSLLSKEDWKKAIIELDSLSMEELIELILEGIKVLGMSKEEVLELLEELKKKRKVTPENEKLIEKLLEEVEKL	9.820006018357955	0.48813512774112977	0.6958128213882446	0.5457212924957275	15.645136833190918	nan	inf
design_16	14	MKIETKEIKIKANGKEYTITFTTAEGDEEKNKKLAWEDVKNLLKLLKELEKEGEDDLKKFVESLETPENIKLLMENIKKAKEYAEKKGTTEEANKIIEELLKLFLKYSSKKHLWFTAVLEITGLVPDLSLLSKEDFFEALVALKSLSMEKLIELIKKGIDVLNISKEEVLELLEKLKEKRPVTPEFEKLVAELLEYVEKK	1.0237824046736952	0.9649723979580955	0.8986179232597351	0.7974147200584412	5.284421920776367	nan	inf
design_16	15	MKIETTTIKIEVNGREVTLTFRRAEGDEEKNKALAYEDVKSLLKLLEELEKLGEEELKAFVEALSTPEKVELIFENIKLAEEYGKSQGKTEEIKKLIDALIEKFLKYGSKKHLWVTTLLEITGRKPDPSLLSKEDWFKALIALKSLSMEELIDLILEGVEVLGASKEEVKKLIEALKKKRKVTPEFEKLIKELLEKVDKL	8.986431598988862	0.4164214854792652	0.7331704497337341	0.6012769937515259	12.714180946350098	nan	inf
design_16	16	MKVITKTIKIEVNGREVTVTFRSVEGDEEKNKKLAYEDIKNLLKLLEELEKLGEEELKAFVQALSDEETIKLIAENIKLAEEYGKEEGTTEEMKKLIDEIEKKFLKYGKNKHLWVTTILEITGRVPDLSLLSKEDWIKALISLKSLSMEELIELIKRGVEELGMSKEEVEKLLEELKKKREVTPEFEKLIAELKKYVEER	1.0326523732320467	0.964397553897638	0.9210934042930603	0.8494608402252197	4.577495098114014	nan	inf
design_16	17	MKEKTETITITVGGRTVTVTFRTVEGDEEKNEALAWEDVEALLALLKELQAIGEADLTAFVEALSTPELVTRLANRIKLAEKYAKKQGTTAEAKALIDELEALFLKHGSQKHLWWTTVLEVTGRRLDLSLLSPEDVFKALVALKSLSDEELIELIKEAVEVLNVSPEQVKELLEKLKEKRPVTPESEKLFEELLEYVEKK	0.9169471020114487	0.9715574135781945	0.9061669707298279	0.8182127475738525	4.9635844230651855	nan	inf
design_16	18	VELEEKTIEIEVNGRKVTLTFRTAKGDEELNKKLAWEDVKALLKKLEELEKIGEEDLKAFVEALSDDETIKLLMERIKLAREYAESKGITAEGDALIDAVLRKFLEYGKEKHKWVKEVLEITGRKVDLSLLSPEDWFKALVALKSLSMEELIELIREGVEVLGISKEEVLELLKKLREKRPVTPEVEELEEELLEEVEKR	1.518840882680481	0.9289414885523555	0.897784411907196	0.7638951539993286	5.7366414070129395	nan	inf
design_16	19	MKIKTKTITIEVNGLTVTVTFKTAEGDEEKNKELAYEDVESLLKLLKELEKIGEESLKAFVEALSTPENIKLIAEKLKLAKEYAEEKGITEEMEKLIDELEKLFLKYGSNKHLWVTTILEITGRKPDFSLISKEDWFKAIINLKSLSMEELIELIKEGVDVLNISKEEVEKLLEELKKKRKVTPEVEKLIKELLEYVEKK	1.9145769879889485	0.8946818552882637	0.9225909113883972	0.8334687948226929	4.470539569854736	nan	inf
design_16	20	MKVTTTTITIEVGGKTYTITFTKVEGDEEANKEAAYKDAKALLKLFDELEKIGEEELKAFVEALSSDETLKLIAETLKLAEEYAKKKGITEEAKKLIDEIIKKFLKYSSEKHKWVATILEVTGRVVDLSLISPEDWMKALVALKTLSPEELIALILEGVEVLGMSPEQVEALLAALRKKRPVTPELEALEAELLAAVARR	1.323594043259961	0.9446280480192647	0.8685793876647949	0.7588874101638794	7.34444522857666	nan	inf
design_16	21	MKIIEEEIEIEVNGRKVTIKFRTAEGDEEKNEELAYEDVKELLKLLKELEKEGEEDLKAFVEALEDDETLKKLAETIKKAKEYAEKKGITEEMEKLINELLELFLKYSSNKHKIVTTVLEITGRVLDFSLLTPEEVFEALIALESLSMEELIELIKRAIDVLNVTKEEVLELLEKLKEKRPVTPEFEKLIEELLKYVEEK	3.0805410982826	0.8045112316574243	0.8434220552444458	0.7141945362091064	8.07687759399414	nan	inf
design_16	22	MKTVTKTIEIEVNGRKVTVTFTTVEGDEEKNKEAAWKDAEALLKKLEELEKKGEEELKAFVEALESEENIRLLAETLKLAEEYAKSQGTTAKAEELIDKIIEKLLKYSSNKHKWVKTILEITGRVPDLSLISKEDWMKAIIELETLSMEELIELIKEAVDVLNMSKEEVLELLKALEKKRKVTPESKKLIKELLEYVDKL	1.0454154551525194	0.9630151010298875	0.9043881893157959	0.8070166707038879	5.307345867156982	nan	inf
design_16	23	IKIEEKVIEIEVDGIKVTLTFRKAEGDEELNKKLAWEDVKNLLKLLKELLKIGEEKLKKFVQALDTPENIKLIAETIKLAEEYAKSKGETEEGDALIDELLKLFVKYSKNKHLWATTVLEITGRVLDPKLLSKEDWIEALVALDSLSMEELIELIKLGVEELGMSKEEVLELIEKLKEKREVTPEVEKLIEELLKYVEER	0.7200542333166206	0.9819744226235042	0.9297549724578857	0.8501830101013184	4.442935943603516	nan	inf
design_16	24	MKIKTKTITIEVNGLKVEVTFKSVEGNEELNKKLAWEDIKSLLETFKELEKKGEDDLKAFVEALSDDETLKLLAEKIKLAREYAKEKGKTEEADKLIKELLELLLKYSKERHKIVTTILEVTGLVPDLSLISVEDWFKALIALKSLSMEELIELILRGVEVLGATKEQVLALVEALKKKRKVTPEVEKLIAELLAKVDAL	0.9723866602038251	0.9680979992275829	0.8784263134002686	0.7705984115600586	6.297616958618164	nan	inf
design_16	25	MKVEKETIEIEVGGLKVTVTFTKVEGDEKKNKEAAYNDLKALLETLKKLEEIGEEYLKAFVEALESEENLKKLAETIKLAKEYGEEKGETEEMEKLINELIEKFLKYSSKKHLWVKTILEITGMVVDLSLISKEDWFKAIISLKSLSMEELIELIKKGVEVLNISKEEVLELLEELKKKREVTEEVKKLIEELLKEVEER	2.094401685381339	0.8724099335541712	0.8633007407188416	0.7303462624549866	6.57822322845459	nan	inf
design_16	26	MKVEERTIRITVNGREVTVTFRTVEGDEEANLAAAWEDVRALLATLEALEKRGEDDLKAFVEALESPETIRLIAERLRLAREYAERRGETAEADALLDRLLRLFLRYSSKRHLWVREVLEITGRVPDLSLLSKEDVIEALVALKSLSMERLIELIKEAVDVLGMSKEEVLELLEKLEEKFEVTEERKKLIEELLKYVDEK	1.4679142956478017	0.9311762849830231	0.8659998774528503	0.7436618804931641	7.274340629577637	nan	inf
design_16	27	MKIEEEVITIEVGGLTVTVTFRRAEGDEEKNKELAYEDVKELLKTLEELEKKGEELLKAFVEALSTPEKVKLLAERIKLAREYAEEKGITEEAEKLINELIKKFLKYGSKKHLWATTILEVTGMVPDLSLLSPEDWAQALIALTSLSWERLIALIREGVEVLGMSREQVLALLEALRAKRPVTPEVEALEARLLEYVDRR	0.7646121013618639	0.9797555875442086	0.9143186807632446	0.7817566990852356	5.026098728179932	nan	inf
design_16	28	MKEETETIEIEVGGRRVTVTFRRVEGDEEKNKALAWEDVEALLALLRELEAEGEELLRAFVEALETPETVRLIAERIKLALEYAKSKGKTEEGKKLVDELLALFLRYSSRRHLWYRTVLEITGLVPDLSLLSPEEVKRALVALETLSWEELIELIRRAVEVLGMSEEEVLELLEELRKKREVTPEREALEEELLAEVKAR	1.9090050667824388	0.8926744457379742	0.886440098285675	0.7315500974655151	7.585326194763184	nan	inf
design_16	29	MKIEEEEIEVEVNGKKVTVKFRKAEGDEKKNKELAYKDAKELLKLMEELEKIGEEELKAFVEALETPEKIKLLAETLKLAEEYAKEKGETEEMDALIDEINKKFLKYSKNKHLWAATILEITGRRLDPSLLSPEDWFKALISLTSLSWEELIELILEGVEVLGVSKEQVLELIEELRKKLPVTPEREKLEKELLEKVEKR	1.7713642486226056	0.9148576573156271	0.878785252571106	0.8118343949317932	5.875436782836914	nan	inf
design_16	30	IKIEEKTIKIEVNGREVEITFRTAEGDEKLNKELAWEDVKNLLKLLKELEKIGEEELKAFVEALESEENVKLIAEKLKLAEEYAKEKGTTEEQEKIIDEILEYFLKYSSKKHLWVTTVLEITGRVLDPKLISKEDWFEALVALKTLSWKELIELIKLGVEELGASKEEVLKLLEALRKKLPVTPEREELEKELLEEVEKR	14.511391740601665	0.2716544820547778	0.5129989385604858	0.34778112173080444	19.098512649536133	nan	inf
design_16	31	MKVNTKTITVEANGKTYTVTFTTVEGDEEANKEAAWKDVKNLLELLDKLEEEGEEDLKAFVQSLESDETIKLLANKIKLAEEYAKSKGKTEEADKLINKLNEKFIKYSKNKSKWATTILEITGKVLDPSLLSPEDWFEAIVNLKTLSMEELIELIKLGVDVLGISEEEVLELLEKLKKKRKVTPEVEKLIKELLEYVKKR	0.9226879533567575	0.9714233940315828	0.8542230725288391	0.7454430460929871	6.994751453399658	nan	inf
design_17	0	KIEEIEKKLKEELKGVKIEIEVEEKEIKDEKTGEKWKVININITITVSGAADGATYNINLNIDVDGKNTIININVLIYDTSSGTRTWNVNVNVNIKNGTVYLNVVSVAVGKGAVTLNTNITVNKSEGSKFYIAEENAKEAIAALVKHAAELGFATVTYTLNTSSESDIIENTPYIDELIKKETEKRVKEIKAKIEALKAA	6.688471244432433	0.5464901593283655	0.49684157967567444	0.46281445026397705	17.41545867919922	nan	inf
design_17	1	SLEEQLERLKAELKGVKIEVEVEESRETLPETGEEWRVIRVNITLTASGLPDGATININLNFEFEGENVILEVSVLIYNTSPGKQTYNVNVNVKVKNGRVVVYVLANAFGKGEVNLNLNINVEKSEGATVTIAEEVAKKAAEELIKFAKELGYAEVNYTLNVSQPSDVIPETPALLARIAKRAEELVEEIKKKIKELKAA	1.9583844354102073	0.936535869584302	0.8760803937911987	0.8250685334205627	6.3501129150390625	nan	inf
design_17	2	SLEEQIEKLKKELKGVTVEVEYEEEKITLEETGEEIKVIKINITLTITGAADGATYNINLEINVEGENTLIIINVLVLNTSAGTITINVNVNVNVKNGTVYLYVVAVAASKGPTTLNLNINVNKSEGSKVYIAEEVAKEAIDKLVAFAKELGYAEVTYTITTSQESDILPYTPYLDEYVKKLAEEEVEKIKKLLKERKAA	1.1257603395945825	0.9773663208573052	0.8525265455245972	0.8165057897567749	5.864865779876709	nan	inf
design_17	3	SLEEQLEKLKKELKGVKVKVEYKESTETDPATGEEINVIEIDIFVEIKGAKDGAKYNIELNFNVDGKNTEIIINVTVYIESDGEITVNVTVNVNVKNGRVYVLSIAVAASKGKANLNLNINVNKSEGSKVTLAEEIAREAMKELEEFAKELGFAEVNFNLNTSQPSDVLPDTPALLARARKRAEEIVEKIKAKLKELKEK	4.069975978385871	0.7601278486809575	0.7577792406082153	0.7204707860946655	8.648734092712402	nan	inf
design_17	4	SIEEQYEKLKKELKGLEINVEVEESTIKLEETGEEIKKIKIKIEVLAKGLKDGSTININLNFNVEGENTYIIISVLVYIESDGTVTVNVTVNVNVKNGKVYVLSIAFAAGKGKVTLNLNINVNKSEGSKVTIFEKIAKKAMERLKKFAAELGFAEVTFTLTTSQESDILPETPYLEKLAEEEAEKIVEEIKAKLKKLKAE	8.999313056352758	0.51496259214281	0.8020408153533936	0.7617660760879517	8.995495796203613	nan	inf
design_17	5	SLKEQLERLKAELKGVTVEVKVKESEETIKETGKKWKVIEIDITVTVSGAADGATYNIEININVDGENTKIIINVLVYDTSAGTATFNVNVNVNVKKGEVVVLVIAFAAGKGAVTLNLNITVNKSEGSKVTIAEDVAKAAIAELTAHAAALGYAAVTSNITTSEKSDIIPETPALLKWITEKAKKKVEEIKAKLEALKAA	1.6395481408745225	0.9329808312933181	0.8116886615753174	0.7618440389633179	7.494330883026123	nan	inf
design_17	6	SLEEQVARLKAELKGVKIEVEVEESTETLPETGEEWKVIEIRIKLEVKGAADGTTLNINLEKNFEGENTILIIDVLIYDESPGTKTYNVNVTVNVDKGNVVVNAIAFAAGKGPITLNLNISVNKSEGSKVYLATEIAEEAMKKLKEYAAKLGYAEQTFTLTTSEPSDILPNTPYLDEYLKKKTEERVEEIKKELEKLKAE	1.4933475373537837	0.9333623079724567	0.8715928196907043	0.8210053443908691	5.429477691650391	nan	inf
design_17	7	SYAAQLAALKASLTGVTINLKVEEKKILLEETGEEVKVINIKITLTVSGAADGATYNITLNHEVKGENTIINITVLVYNTSSGTATVNVNINVKIEKGKVVLNAIAFAVSKGPLTLNLNINVEKSEGSTFYINEENAKKAIEKLKAFAKELGYAEVTSTINVSQESDIIPETPYLDKLMEKETEKIVEEIKKEIKALKAA	4.656515055883623	0.8372402274125909	0.8102614879608154	0.7813858389854431	7.973211288452148	nan	inf
design_17	8	SIEEQVKRLKEELKGVKIEVEVEESEEVHPETGEKVKVIRVKIRLLAEGLKDGATININLNFSVKGENTWIYLEVLVYITSDGKVTVNVNVNVNVEKGRVVLLAVAVVASKGPATLNLNVNVNKSPGSKVYLAEEVAKAAIARLEAFAAELGFAEVTTNINYSEPSDIFPDTPALDARVAKRAEEAVAELEAWLRELKAA	0.9730309470617291	0.9682683064747104	0.8649867177009583	0.8025772571563721	5.5722503662109375	nan	inf
design_17	9	DIEKQIKELKEKLKGVKVTVEVEESTITDEKTGKEWNVIKIKITLEATGLADGTTIDINLNFNVDGKNTIIIVNVLLYDKSPGAVTWNVTINVNVDKGTVYLLAISVAVGKGPVTLNLTINVNKSEGSKVYIAEEVAKATMARLAKFAAELGFAEQTFTLNVTQESDILPDTPYLDEYLTKKAEEIEKETMERIKKLKAA	1.3679171205944183	0.9519458328880623	0.8574584126472473	0.8213961124420166	5.772347450256348	nan	inf
design_17	10	SLEAQLAALRARLAGVEVELEVAESTETHPATGEKWRVVEVRLRLRAAGLADGATLDITLDFTFEGENTVLIVNVLVFITSPGAATVNVTVNVNVDKGRVVVLVISVAVARGPATLTTNITVTKSPGSTVYIAEATAAAARAALVAHAAALGYAEVTTTLTVSEPSDVIPDTPALDAWLAARAAAAVAATKAEIAALRAA	5.762482866736621	0.7910685205964287	0.8481383323669434	0.8026196360588074	6.40748405456543	nan	inf
design_17	11	SLEEQLKKLKEKLKGVTINLEYKESKIIDPETGEEIKVIKITLTLDVDGEKDGTTINIELNFEFDGENTILIITVLVNVTSDGKVTVNVNVNVKVKKGKVYVLVISVVVSKGPATLNLNINVEKSEGSKITLAIEISKKSIEELKAFAKELGYAEVNFNLNTNEESDIIEETPYLLKLLEEEAKKIVEEIKAKIKALKAA	2.7266474324369203	0.8566530769457746	0.6264030933380127	0.6240352988243103	12.642715454101562	nan	inf
design_17	12	ALAAQVARLKAALKGVTVEVEVAESTERDPATGEEWRVLEIRVRLTIDGAADGATYNINIDITVEGENTVIELTVTVYITSPGTQTVNVTVNVNVKNGRVVLLAVAFAASQGALTLNLTVTVNKSPGSTVTLAEATARATAARLAAAAAALGFAAVTTTTTTTSASDVVPDTPALEARLAARAAAAEAATLAELKALKAA	1.664330520537566	0.9415789273527214	0.8287055492401123	0.7797604203224182	6.646276473999023	nan	inf
design_17	13	SMEETVEKLKKELKGVTVEVEVAESKETLPETGEEWRVLDVDVTLTVEGAADGTTINITLNFEVEGENTIIRVNVLVYVTSPGAQTVNVTVNVKVEKGRVVVNVVAVAASKGALTLNTTVNVEKSEGSTVYIAEATAKATAADLAAFAAALGYAAVTTTYTVTEESDIIPETPYLDARIAAAAEADAARLKARLAALKAA	2.0957518859022533	0.9088277273207581	0.7885661721229553	0.7585819363594055	7.455398082733154	nan	inf
design_17	14	SLEEQLERLKKELKGVEIEVEVEEEEITDEKTGEKWKVINIDIKLKAEGLKDGSKININLTINVDGENTIIIINVLVYITSDGKVTVNVNVNVNVDKGTVYVLAVAFVASKGEATLNLTITVNKSEGSKVYLATEISLKAIEELVAFAKELGYAEVTYNLTTTEESDIIENTPYLDAYLAEKAEELVEETKEELKKLKAE	1.084303969972987	0.9662189369545899	0.8674061298370361	0.8372912406921387	5.644192218780518	nan	inf
design_17	15	SLEEQLKKLKEELKGLKIEVKVEESRETDPATGREWRVTRIDIKIIAEGLKDGATININISKEFDGEDTWLEINVLVYITSDGKVTINVTVNVKIEKGRVVLLVVSVAVSKGPATLNTNVNVEKSPGSTFTLLEETALETIKRLVEFAKELGFAEVTATYTVSEPSDRTPETPALEARARERAKEMEEEIKKEIKELKEK	10.75437234460311	0.3519096462016941	0.6497113108634949	0.5412073135375977	14.729867935180664	nan	inf
design_17	16	SIEEQIKELKEKLKGVKIEVNIEESKEIDPVTGKEWKVIDIDITLTADGLADGATLNINININVEGENTFIFINVLVFVTSPGTVTVNVNINVNVDKGTVYLLAIAVGASKGPLTLNLTINTTKSPGSKVKLFTDIAKATMAELAAFAAELGFAPVTYTLTTSQPSDTLPETPYWDAKAAAKAKEKLAEIKAKLKELKAA	5.137539183109621	0.8407280483243886	0.9021711349487305	0.8392911553382874	5.288785934448242	nan	inf
design_17	17	SLEEQIKELKEKLKGIEIEVEVEESERVRPATGRRVRVIRINIRLTATGLADGTTINIELNIEVDGEDTWLIVNVLVYITSDGAVTVNVTLNVKVKRGRVVVLAIAVAVSKGPTTLNLNINVEKSEGSTVTLATKVAEEAIKRLVAFAAELGYAAVTANINVSEPSDETPDTPEDEAEIAREAEELVEEIKEEIRALKAA	5.741853508468026	0.7934676328794922	0.8440313339233398	0.7757154703140259	7.483129501342773	nan	inf
design_17	18	SFEKQLEELKKKLKGLKITLEVKESEITLKETGKTWKVTEINLYIEAKGLKDGATININININVDGKNTIIIINVLVVITSPGAVTVNVNVNVNVKNGTVAVLVISVAAGKGPVTLNTNVTANKSEGSKIYFAEETAKETIARLVKHAAELGYAAVTYNLTYSVPSDVLPETPYLDKYIKEKAEEIEEEIKKRLEKLKAA	4.585272645820677	0.8718254623359496	0.9086309671401978	0.8447898030281067	5.441299915313721	nan	inf
design_17	19	SLEAQLEALRAALKGVTVEVELEESEITLEETGEKWKVIRLRIRLDAEGLADGATLNINLDFEVDGENTILIVSVLVVVRSPGTVTVNVTINVKVKEGNVYILAIAVAASRGPVTLNLNINVEKSEGSKVYIAKDIALETMKRLVEFARELGFAEVTFNLTTSEESDIVENTPYLDELLRKIAEELEREIKEELRRLKAA	1.1653720181754337	0.9584019070408992	0.8723324537277222	0.8300486207008362	5.623829364776611	nan	inf
design_17	20	DLEKQIEELKKKLKGLKIEVEYEESEIIDEKTGEKWKVIKIKIKIYAEGLADGATINITLNFKVEGENTIIIVNVLVIIKSDGTVTVNVNINVKVEKGKVYILAIAFAASKGKTTLNLNVNVEKSEGSKVYIAEEIAKEAMEKLIAYAKSLGYADVTFTYTTSEESDIIENTPYLDKLLKEEAEKEVEEIKKYLKEEKEK	3.5518581688657114	0.8762444123693303	0.8802653551101685	0.8217852711677551	6.454972267150879	nan	inf
design_17	21	SFEEQLKELKERLKGVKIKLEVEESKETLPVTGKEIRVLRIDLYLEAEGLPDGAVLNINITIEVEGENTIIIVNVVVYDTSPGTKTVNVTLTVKVKEGTVYVLAIAVGASKGPLTVNLTINTEKSEGSKITIFEEIAKEAMAELKAFAAELGFADTTFTLTTSKPSDILPETPYLEERMREEARKIVEEIKERLRALKAA	6.757211707153939	0.6585071454578781	0.8442481756210327	0.7854343056678772	6.90491247177124	nan	inf
design_17	22	SFEEQLKELKEKLKGYEIKLEVKESEETNPVTGKKWKVIEVEITVLIDGAADGATVNINLNFDFEGENTWLFVDVLVVDTSPGTATVNVTINVNVKEGTVYITAVAVAAGKGPLTLNLNINVTKSEGSKVYINEEIAREAMARLAAHAAALGYAAVTTTINVSEESDILPETPYLDAKAAERAAERVAEIEARLEALKAA	4.937119930622813	0.8468076077535034	0.8692839741706848	0.8017059564590454	6.269936561584473	nan	inf
design_17	23	STAATLAALKAALAGVTIEVEVEEETITNPVTGEKWNVIKVKIRLLVDGAADGATLNITLNYNFDGENTILIVTVLVYITSPGTVTVNVTLNVNVKNGKVVVYALAFVASKGPATLTLNINTNKSSGSTVTIAEEVAKESMEKLIAFAKELGYAEVTFNLTTSSASDTIPETPYLNEYIKKKAEEEVEKIKKELKELKAA	1.3371156221514278	0.9516355128059434	0.8646066188812256	0.8347907662391663	6.080596923828125	nan	inf
design_17	24	SLEKQLEELKARLKGKEIELEYEESEELDPATGEKWKVLEIDLTVLVDGEADGATYNINLTFEVEGENTIIIINVLVYITSDGTVTVNVTVNVNVKEGRVVLSVVAFAASKGPVTLNLTITTTKSAGSTVSIATANAEKAMAELAAHAAALGYAEVTYTLTTSSASDTIPETPALDARLAARIEEQVAKTKARLDALKAA	1.076498590660483	0.9638384403953074	0.8527283072471619	0.8173225522041321	6.199078559875488	nan	inf
design_17	25	SFEETLKRLKEELKGVKVELKVEESEIINPKTGEKIKVIKVEITLTIEGAPDGATINIELNFEVEEENTLLIVNVLIYDTSPGKITVNITVNVKVKKGNVYILAIGVAAGKGPVTLNLNINVEKSEGSKVTIAEDIAKEAIEELIKFAKELGYAEVTANINISKESDIIEESPYLEEYLRKLAKELVEEIKEKLKKLKEE	1.550784650696811	0.9347511230361808	0.853973388671875	0.8081504106521606	6.599844932556152	nan	inf
design_17	26	SLAEQEAKLKAELKGLKVKIEYKESTITLEATGKEWKVIEINIKIEADGLADGATINISITQTVDGENTIIIINVLVYITSDGTVTVNVNVTVNVDKGNVVLYVLSFAASKGPVTLTTNVNVTKSEGSKVYLAKEVAEESMAELVKFAKELGYADVTYTLTYSQESDVIEETPVLEELIRKRAEEIVKEIKEELKKLKAA	2.9005100594844704	0.9074574290093302	0.9141857624053955	0.85161292552948	5.314924240112305	nan	inf
design_17	27	SFEEQLKKLKEELKGVKVELKVEESEEKLEKTGEKIKVIEVELRLLAEGLADGATININLDFNFEGENTILIVSVLVYITSPGTATVNVNVNVNVDKGRVVLLVVSFAAGKGPVTLNTNVNVNKSPGSTFTLAEDVALEAAAELVAHAAALGFAAVTVNYSVSEPSDVIEETPELEEWIRKRAAELVARLKEELDALKAA	1.0822097138713784	0.9658159001001272	0.8766177892684937	0.8403575420379639	5.480803966522217	nan	inf
design_17	28	SLEEQIERLKKELKGIEIEVEVEEEERVLPETGERVRVLRIRITLKAKGLKDGSKININIEIRVDGENTEIILSVLVIIESDGKVTVNVNVNVHVDKGRVVVLVISVAVSKGEVTLNTNVNVHKSPGATVYVAEEIALEAMEELKKFAKELGYAEVTYTYTLSEPSDVIPETPALDARLREEAERLVEEIKKEIEKWKKE	1.237085335218022	0.9567143472676105	0.8645272850990295	0.8110594749450684	6.27247428894043	nan	inf
design_17	29	KLEEQVKELKEKLKGVEIEVEVEESKEIDEKTGEEWNVIRIDIFLRADGLADGTTININLNFDFDGENTILIVNVLVYITSPGSVTVNVNVNVNVKNGRVVVNVVAFAAGQGPVTLNLNITVNKSEGSTVTLAEEVAKKAMERLIEFAKSLGYAEVTYTLNTSKESDIIEETPEILKKIEEETEKLVEEIEKRLRELKAA	1.4236862955014273	0.9494496593138	0.8649316430091858	0.8130655288696289	6.074765682220459	nan	inf
design_17	30	SLKEQLEKLKSSLKGVTIELNYKESKETLETTGKEIKVIEVDLTITVSGAKNGATYNINLNFEVDGENTLIILNVLVYITSAGTVTVNVNVNVKVKEGTVYILSIAVVVSKGAATLNLNVNVEKSEGSKVRLAKAVSEAAIAALNAYAASLGYAAVTSTLTYSEESDILPDTPALDAWIATRAAARVADIKAKIAALKAA	1.3955096075680191	0.9405187317936499	0.8593807816505432	0.8261184692382812	5.897287368774414	nan	inf
design_17	31	SLAAQEAAWRARLAGLRVEVEVEESERVDPATGKKIKVRRIRVRVLAEGLADGATLDLTLTFDVDGENTKLIVDVLVYDTSAGARTVNVTVTVNVKNGTVYVLVVSVAVSKGAATLNTTVTVNKSEGSKVTLAEEVARATMARLTAYAASLGYAAVTTTLTVTKESDILPETPALLAELAAEAAELEAERQAWIAALKAA	6.324201067667372	0.7230190133652127	0.698106050491333	0.6695256233215332	10.840066909790039	nan	inf
design_18	0	MSPQEAAWLAKLKALLELAPLIAEVIKHNLDLHPDVATVVVLVLATNPDLTPEQKAELAALVDKLAELLGEYLAKDPGVKVKLTRVAYDAVTGEVTAEPGAEPYVPLVRELAERYGAAYAFARFLEREGGTRTLYFVITITFSPDGSVAVRLSFLVRNNETGEEREVGSWPPELRARLTAAMAAAGITLSLEERPAELVE	3.1484772420326053	0.8516204204243049	0.807905912399292	0.7666919231414795	6.864072322845459	nan	inf
design_18	1	MDPLTKKRLEKLKKLLELTPLIAKAFKHNIDIHKDIARLVVVVASTNPDITPEEREIMEEFVRKLGELLGEYLKKDPSAKVELSRVRVDAVTGEVEAEPSAEDLVPLLRELQEELGAAYAVAVFLTREGGTHTLVFVITISFSEDGSVTVTLDFYLINLKTGEKRKVGYWEPEIREELEKAFKEAGITLNLVETSPEIKE	2.6132021056558323	0.8693082449820657	0.7895693778991699	0.7983970642089844	7.0831217765808105	nan	inf
design_18	2	MDALTETRLAKLQALVELTPLVAEAFKHNLDLHPDVATVVVVVLVTNPDITEEQKALVREFARKLAELLGAHLAARPDARVELAEVEVDAVTGEVEAEPRAEWLVPLLKELQERFGAAYAVARALTVAGGRRTLVFAITLSFSEDGSMTVRLSFLLRDLETGEVREVGSWLPAIRAKLEAAFAAAGITLELEERPDEVLR	4.723344582656398	0.7179697132838919	0.7199776768684387	0.7382047772407532	8.790178298950195	nan	inf
design_18	3	MDPLTAARLAALRRLGELAPLFAAAILHQLALHPDVAEVAVIVASTNPDLTPEQRAELRRIAERLAELVGAALAADPRARVELTALEADAVTGEVRAEPGAERHVPDLQALQAELGAAYAVARFLRRAGGTRRLYAVLLLDFAPDGAMRVRLSFRLENLATGERRRVGAWPPEIRAALEAAMAAAGITLELEEADPTVEE	17.67847065117703	0.20637704818984692	0.4452330768108368	0.30630356073379517	19.110815048217773	nan	inf
design_18	4	MSPLEKTRLEKLKELLKLAPLVAEVFKHNLDLHPDVARVTVIVLSTNDDITPEEKEVMKEFARKLGELLGAYLAARPDARVELSFVEYDAKTGEVKAEPSAEHLVPELKEIAERYGASYAVAVSLTVPGGRHDLYFVITLSFAEDGSMRVRLSFELRNRETGERREVGSVRPELRARLEAAFAAAGIELELEERPPEVLE	3.185938924555622	0.7979789116599575	0.8483442664146423	0.8430663347244263	5.883901596069336	nan	inf
design_18	5	MDPLTQRRLAALERLVELAPLVAEAFRHNLDLHPDVAEVAVVVASTNPDITPEEKEALERFAEELARLLGEYLAADPDVRVELRRVEADAKTGEVRAEPGAERRVPLVRELQAELGAQYVVARFLTREGGTHILVFVLTITFAPDGAVRVELSVWLINKETGERQRVGSWRPEIRARLEAAFAAAGITLTLEETPSEIKE	2.8245351919173083	0.8379337647686289	0.790268063545227	0.7741585969924927	7.171203136444092	nan	inf
design_18	6	MSALEKKRIEKLKQLVELTPLFAEAIKHNIDLFKDVAEVIVVVLSTNPDITEEQKEIMREFAEKLGKLIGEYLAKDPDVEVELSFVEYDAVTGEVEAEPSAEEKVPLVKEIAEEEGAAYAVAVFLKRKGGTNILVFVATISFSEDGSVTVKLSVKVINKKTGKKQEVGSWLPEIRAALEAAMAAAGITLTLKETSPELEE	15.056708921816623	0.5358505493361023	0.5957537889480591	0.6026992201805115	13.586915016174316	nan	inf
design_18	7	MSELEKKRLELLKKILELAPIIAELIKHNIDIHPDVARLIVVVLSTNPDITEEQKEVMKELVKKIGELLGEYLSKDPDVKVELRYVEYDKKTGEVKAEPGAEDLVPLVKELADKYGAEYAVAVSLDREGGTHELVAVILISFSEDGSVTVDLDFELRNLKTGEWREVGSWPEELKKKLKEAFEKIGIKLNLKETDSSIEY	1.499722197240059	0.9567286707452243	0.8830093145370483	0.8620064854621887	5.237806797027588	nan	inf
design_18	8	MDALTARRLAALRALLELAPLIAKAMKHNLDLHPDVAEVVVVVLATNPDLTPEELAVLRELAARLAELLGEYLAKDPRVKVELHEVEYDRVTGEVRAEPGAEWRVPELRRLAERYGAAHAVARFLTREGGTHRLYFVLLIEFSEDGSVTVTLSVLLKNLATGEERRVGSWEPEIKAALEAAFAAAGITLNLEETDSTVKE	1.8222260061866973	0.9485776013685749	0.8928698301315308	0.8661773204803467	4.921454429626465	nan	inf
design_18	9	MDPLTARRRALLEALLELAPLFAELILENIDLLPDVAEVVVVVLSTNPDLTEEEKAILEAFVRELGELVGEYLAKRPDAKVELSFVRYDAVTGEVEAEPSAARRVPLLREIAAEEGAAYAAAVFLTVEGGTHILIALITLSFAEDGSLTVRLSFLVINKETGERRKVGHWSPELRARLEAALAAAGITLELEELPPELLK	2.9811093282675034	0.8644330085182582	0.8113783001899719	0.8099625110626221	6.573635101318359	nan	inf
design_18	10	MDPLEATWLAKLRKLVELAPLFAELFKHNLDLFPDVATVIVVVMATNPDITEEQKEELRKFAEKLGKLLGEYLAKDPDVEVELSFVEVDAKTGKVEAEPSAEKYVPLVKELQKRYGAAYAVAVVLTRKGGTHTLVFVALIDFAEDGSVTVTLSVLLRNKETGEVREVGSWPPDLRARLTAAMAAAGITLNLVETPPELLK	2.4577459815486002	0.874951523998168	0.7981014847755432	0.7849041223526001	6.520992279052734	nan	inf
design_18	11	MPALEQTRLAKLEALLELTPLFAEAIKHNIDLHPDIATLNVIVLSTNPDITPAEKAVMREFVRKLAELLGEYLSKRPDAEVELREVEYDRVTGEVRAEPGAEPFVPLLKEIAEEEGAAYAVARFLTVKGGKHTLTFIITVTFAPDGSVTVRLRVLLRNHETGEVREVGSWPAEIRARLEAALAAAGITLELVERPAEVEE	3.15511792064898	0.8420247612420855	0.7888306975364685	0.775659441947937	7.3198137283325195	nan	inf
design_18	12	MDPLTQKRLEKLKKLVELTPLIAEAMRHNLDLLPDVARLVVVVLSTNPDITPEEKEVMKEFVRKLGELLGEYLAADPAVRVELRFVEYDAVTGEVKAEPGAEEEVPLLKEIAAREGAAYAVAVFLTRPGGTHTLVFIITITFAEDGSMTVRLSFRVRNLATGEERVVGSWPADIRAKLEKAFAAEGITLNLEEAPAELVE	3.26890231520979	0.7990666182137538	0.8864582777023315	0.8653887510299683	4.94510555267334	nan	inf
design_18	13	MSPLEQKRLEKLKKLLELTPLIAEAIKYNIDLHKDVATLIVIVASTNPDITEEQKEVLKEFVESLAELLGKYLAKDPKAKIVLRSVSYDAVTGEVEAEPGAERYVPRVKEIAERLGAAYVFARVLEREGGKHELYFVITISFEEDGSVKVSLSVLLRNLETGEEREIGAWKPEIKEKLKKAFEEEGITLNITEKPAEIKE	4.74329941459537	0.7573723529744829	0.7180846333503723	0.6948505640029907	9.284934997558594	nan	inf
design_18	14	MSPLEQRWLAQLRALLELAPLLARALRHNLDLHPDVATVAVVVASTNPDLTPEQRALLAELAERLAALLAEHLAADPGARVRLERVEYDAATGEVRAEPGAAPRVPALRALAAELGAAYAVARFLEREGGTHDLYFVLTLTFAPDGSMTVTLSVRLRDHATGEEREVGYWRPEDRAALEAAFAAAGITLELREAPAEIEE	2.5582373712353346	0.8633810228461382	0.7881523966789246	0.7858698964118958	7.0585808753967285	nan	inf
design_18	15	MSELEKKRLEKLKKLRELAPLVAELIKENIDIWPDVAEVIVVVASTNPDITPEQKEELEAFAEELAKLIGEYLAKDPNVEVELRKLRYDAVTGEVEAEPGAEPYVPLLKELAAELGAAYAVARVLTRKGGTHILIFVLTIDFSEDGSVTVRLSFLLRNLKTGEVRRVGYWSPELRARLEAAFAAAGITLELEERPPEIKY	5.539400249280945	0.6015871461086094	0.6141983866691589	0.5685808658599854	13.20602798461914	nan	inf
design_18	16	MSPLEKTRLEKLKKLVELAPLFAEAFKHNLDLHPDVAEVIVVVLSTNKDITEEQKKEMEKFAEKLAELIGEYLAKDPSVKVKLSFVEYDAVTGEVKAEPGAERYVPLLKELQEREGAAYAVARFLEREGGTHTLIFSITITTSEDGSVKVKLSVLVRNKETGEVREVGSWPADIREKLEKAMAEAGITLELTETPSELEK	2.6294028526728357	0.9378010447548866	0.8906878232955933	0.8682959675788879	4.926048278808594	nan	inf
design_18	17	MSPLEQRRLAKLQALVELAPLIAEAFRHNIALHPDVAELVVVVAHTNPDITPEQKAALREFARKLGELLAAHLAADPAVRVELEEAEYDAGTGEVRAEPGAERRVPLLRELAEELGAAYAVAVFLTREGGTHTLVFVITIDFAEDGSMTVRLSFLLINKETGERRRVGSWPADIRARLEAAFAAAGITLELEEAPAEVKA	2.7818292112379286	0.8517103620214966	0.8215229511260986	0.8101792335510254	6.183921813964844	nan	inf
design_18	18	MSPLEKKRLEKLKKLVELAPLFAELIKHNIDLHKDVATLIVAVLSTNSDITEEQKEIMKEFALELGKLLGEYLAKDPSVKVELSFIEYNAKTGEVKAEPSAEPYVPLLKELQEEYGAEYGVAVVLTREGGTHTLTFVILLEFAEDGSMRVRLSVILRNNKTGKKVKTGSWSPELRARLEAALAEAGIELELEETPSEIEE	2.8215562742818583	0.8511347451821959	0.761774480342865	0.7725722789764404	7.833276271820068	nan	inf
design_18	19	MSALEKTRLEKLRALLELAPLFAELFRHQLDLHPDVATVVVLVLATNPDLTEEEREILREFARELAELLGAHLAARPDARVELREVEADAKTGEVRAEPGAAWLVPLVRELQEEFGAAYAVAAFLTRPGGTHTLVAVITLDFAEDGSLTVTLSFLLRNLATGERQAVGSWPADLRARLEAALAAAGITLRLEERDPTLVR	3.3142405959208343	0.7895333350073522	0.8477518558502197	0.8309788107872009	5.875121116638184	nan	inf
design_18	20	MDALEATRLAKLRALVELAPLFAAAFRHQLDLHPDVATVIVAVLSTNPDITEEQKEILREFARRLGELLAEHLAARPDARVRLSFVEVNAVTGEVRAEPEAEPYIPLVKELQEEYGAAFAVAVVLTVPGGTHTLIAALTLTFAPDGSMTLRLSFLVKNNETGEVRKVGSWPADIRAALEAAAAAAGITLELEELPAELEE	2.862966890969001	0.8456031513006832	0.8006274104118347	0.7944626808166504	6.574078559875488	nan	inf
design_18	21	MDPLTKKRLEKLKKLVELTPLIAEAIRHQIDLHPDLAELLVVVLSTNPDITPEEKAELERFAEELARLLGAHLAADPGARVELRRLAYDAVTGEVEAEPGAERYVPLLRELAAEYGAAYAVARVLTREGGTRTLIAVITIDFAPDGSVTVRMSFLVRDLATGERRRVGSWLPELRAKLEAAFAEAGITLELEERPAELEE	18.165973958623802	0.31568988294265127	0.501004159450531	0.47379130125045776	16.887510299682617	nan	inf
design_18	22	MSELEKKRIEKLKKLLELAPLFAEAFKHNIELHPDVAEVVVAVLSTNPDITEEQKEIMKEFVEKLGEILGEYLAKDPRVRVELTRVEVDAVTGEVRAEPGGRDRVPLLRELVAREGAAYGVAVFLRREGGRHRLVFVITIEFKEDGSMKVKLSALVEDLETGEVRERGSWKPEIKEKLEAAMKEIGIELELEERPDELEL	9.48500981357515	0.3818978400717514	0.6746429204940796	0.6449725031852722	12.367307662963867	nan	inf
design_18	23	MSELEKRRLEKLKKLLELAPLIAELFKYNIDIHKDIADVAVIVLSTNKDITPEEKKVMEEFVEKLAELLGEYLKKDPNVEVKLEKVEYDAVTGEVIAEPGAEKYIPEVKEIQEEYGAAYAVARFLTRKGGTHDLYFIILIDFSEDGSVTVRLSVILKNKKTGKKKKTGSWPPELKAKLTAAFAAAGITLELEELPADIEY	1.8408732596128374	0.9452929678081591	0.8528414964675903	0.8466940522193909	5.911779403686523	nan	inf
design_18	24	MPALEQLRLEKLRQLLELAPLIAEAFLYNLDLHPDVATVAVIVASTNPDITPEQKAILEEFALRLGELIGAALAADPGARVELSRVEYDAVTGEVRAEPAAEPRVPALKELQEELGAAYAVAVFLTRPGGTRELYFVITIDISPDGSVTLTLDVYLRNLETGEKQKVGAWKPEIRARLEAAMAEAGITLNLVETDSTIDY	2.816836408269361	0.8530479200232318	0.8057868480682373	0.8042800426483154	6.769810676574707	nan	inf
design_18	25	MDPLEAARLAKLRALLELAPLIAAAFKHNIDLIPDAATVVVIVLATNPDLTPEQREILREFARRLGELLGAYLAADPAARVELTEVEVDAVTGAVEAEPGAEEYVPLLKELQAEEGAAYAVAVVLRREGGRRRLYFLILLSFSPDGSLTVRLSVLLEDLETGERRRVGSWRPEIRAALEAAFAAAGITLELEERDPTIER	2.8657474161766596	0.8363471251119847	0.8226912021636963	0.8279018998146057	6.521588325500488	nan	inf
design_18	26	MDALTAKRLALLEKLLELAPLIAAAIRHNLDLHPDVARLVVVVAATNPDITPEQKEVLRRLARELGRLLGEYLAADPRVRVELAEVEVDAGTGEVRAEPAAEPYVPLLKELQAELGAHYAVAVVLTRPGGTHELVFVLTISFSEDGAMTVALSVRLRNLETGEVREVGSWPAELRAALTAAFAAAGITLTLTETPSEVVR	2.6330130920073724	0.8553830183507879	0.8132725358009338	0.8026740550994873	6.643238067626953	nan	inf
design_18	27	MDALTKKRIAKLEELVTLAPLVAAAFKHNLDLFPDVAEVVVAVGSTNPDLTEEQKKILEEFARRLGELLGEYLAADPRARVELTFVEADAKTGEVKAEPGAERYVPLVKELQAEEGASYVVAVFLTREGGRHTLYFLILIDFADDGSVTVRLSVKVRNKETGEVVKRGAWPPELRAALEAAFAAAGITLELEETSPELEE	2.611167190568711	0.862877517973897	0.8154090642929077	0.8155156373977661	6.711320877075195	nan	inf
design_18	28	MDPLTRARLEKLRALGELAPLFAAAFRHNLDLHPDVAEVVVVVASTNPDITPEEREALAELARRLGELLGEYLAADPDVRVELSELAYDAVTGEVEAEPSAEHLVPLLKELAAELGAAYAVAVSLTRPGGTRRLYAVLTITFAPDGSVRVRLSFLVENLATGERQEVGSFLPEIRAALEAAMAAAGITLELTERPSELVE	9.227905372849468	0.4695693379872081	0.5331448912620544	0.5201319456100464	14.878329277038574	nan	inf
design_18	29	MSELEKKWIEKLKKLLELTPLIAKLIKHNLDLHPDAAEVVVAVASTNPDITEEQKEILEEFVEKLAELIGAYLAADPRARVELRRVKADAVTGEVEAEPGAEPLVPLVKELQERLGAAYVVARFLTREGGTHRVYFVITISFSEDGSVTVNLSVLVKNLKTGEVREVGSWLPEHKAELEKAFAEAGITLNLEEKPAELEE	1.307817608545676	0.9585003500446604	0.8598852157592773	0.8325183987617493	5.766408920288086	nan	inf
design_18	30	MSPLEKKRLEKLKKILELTPLIAEAIKHNIDLHPDLARLHVIVLSTNPDITEEEKEIMKEFVRKLAELVAEYLAADPDVRVELREVFYDRKTGEVIAEPGAEDDIPLLKEIAEKYGAEYAFMRSLTRPGGTHELYFVITISFSEDGSVKVSLDFLLRNLETGEEREVGSWPEDILKKLKEAFAKAGIELEVKETDPTVEL	1.5317623985939524	0.9601596406820192	0.8831556439399719	0.8573815226554871	5.0926432609558105	nan	inf
design_18	31	MSPLEARRLEKLRALLELAPLFAELFKHNIDLHKDIAELIVVVLSTNPDITPAEKAELEAFVDKLAELLGEYLSKDPDVKVELSRVRYDAVTGEVEAEPSALPYVPLLKELAEEEGAAYAVARVLTREGGKNTLVFVATISFSEDGSVTVRLSVRVRNLETGEVRRTGSWLPELRARLEAALAAAGITLELEERPDELKY	6.622912706004076	0.557813526933355	0.5582785606384277	0.51922607421875	14.73891830444336	nan	inf
design_19	0	RRRVLIIGLFVDDVSAAEAAAIEAFVLDFIERARAELGVERVEVFVSATSEVGRALVARLAKRLPTTAELTPEALTARILELLDAGHDVVVVFIAPLRNPEAVARMVDTVEAVIAAVLARVPDVAVAADVLVHSARDAARAAAVEAEVAARLAAAENAVPPEVAAELQAELDRWKALVEESLARHPDLSLLVIIVVLRRL	3.3025394426567267	0.7846419751381412	0.7174203395843506	0.7194933891296387	8.432576179504395	nan	inf
design_19	1	KKKALIIVIFAHGISAADAEKLLAFVEDFVEKAKEKLGIEKVTVFVDATDATGRALVARLAAKYPTTETATAESITEEILKLLEEGYEVILVALAPLSDEAAVERMVDLVIEVVEKVQKAKKNVLVKLDVLVHTATDAARAEALKKRVSERLAKAENKVPKEEEERLDKELEEVVALIKEAAEKEPDLDLLAIVAVIRLS	1.561193389951564	0.9317657529830001	0.8518156409263611	0.846459686756134	5.502874851226807	nan	inf
design_19	2	KKKALIIVVYAKNLSEEEVEQLYNFIIDLVELFKKELGIEEVKIFVNYDSEEGKKMYEKLKKEYPAEEEASAEKITEEILKLLEKGYDVILISIASLRNEEAVKELLETTKEVIKKVQEAEPNVLTKSDVLVHTATDKERAEKLKKEVEEELKKTENKVSEEDRKELEAELKKVKELVKKAAEKYKNLDLLVIITVIRKK	0.6658923211551531	0.9848088071452645	0.9312551617622375	0.8914893865585327	3.560978889465332	nan	inf
design_19	3	KKKVLIITIIVENLSEEEVEKIYEFVLELVERFKKELGIEEVKIFINYTSEEGEKLYEKLKKEYPTKKELSAESLTEEILEYLEKGYEVILISIAPLRNEAAVERMVEITIEVIRRVKEEKPNVAVRADVLVHSATDAARAAALEARVAARLAAAENEVSPEVRAELQAELDRVKELVEEALKKHPTLDLLVIIVVIRLE	0.6098492475971848	0.9872327571002733	0.9442806839942932	0.902949869632721	3.1869447231292725	nan	inf
design_19	4	RKKALIIVVYAYNLSKEAVEKLYKVIKDLIERFKKELGIEKVEVFVDADSEEALELYKKLAKEYPTTLEATAEKLTERIIELLEEGYDVIVVGIAPLENEEAVDKLVDLMISVIRAVLERIPNAAVRVDALVHTAKDKEKAEKLLKEVSERLAKAENEVPADVAAELDAELAEVKALIEKALAKEKDLSLLVIIAVIRVS	7.238547889772155	0.46238125898295124	0.6224987506866455	0.5741113424301147	14.209080696105957	nan	inf
design_19	5	KKKVLIIGVILENLSEKEVEKIYNFIKDLVEKMKKELGIEEVKIFVDYTSEEAEKLYERLAKDYPTEKELTAEKLTAEIVAYLEAGYEVILIFIAPLSNEKAVERMVELVIATIKAVQAKLPNVQTLADVLVHTAKDKEKAEKLLKEVKERLAKAENEVDPETRARLQEELDKVKELVEESLEKEKELSLLVIIVVLRKS	2.3056857250894414	0.8837004058040531	0.8610304594039917	0.8246099352836609	5.085668563842773	nan	inf
design_19	6	KKKALIIGLYLEDLSEEEVEAIERFVLDLIERMKKELGIEEVKIFVNYTSEEGEELYKRLAEKYPTEKELTPEKLTKEIIELLEKGYDVILISLAPLRNEEAVERMVEDVIEVIKKVLEAIPNAAVKVDVLVHSAEDEERAEKVKEEVKERLKKAENKVSEEVEEELEEELDEVVELAEEALAKEPGLSLLVIVVVIRKS	0.5964775373174827	0.9877539812819447	0.9201993942260742	0.8809020519256592	3.9156413078308105	nan	inf
design_19	7	KKKVLIIGILVENMSEEEVEKILKFILDLIEKLKKELGIEEVVIMVDYTSEEGEKLYEELKKKYKAEKELTPESLTALILEYLAKGYEVIVIFIAPLKNEAAVERMLDITISVIEAVLAALPNAKVYVDVLVHSAEDKERAEALLKEVKERLKKAENKVSEEDRKELKEELEKVKKLIEESLKKYPDLSLLVIIAVIKLS	2.8890606143196895	0.8143115879782034	0.8612067103385925	0.8426589965820312	5.17394495010376	nan	inf
design_19	8	KKKALIIILYVENASEEEVEKIYEFVLELVKKLKEKLGIEKVYIFINYTSEEGKKLYEKLKKEYPTEEELKSEKLTEKIIELLEEGYEVIVIGIALLRNEEAVEKLVETMIEVTKKVKEKLKNVKVKLDVLVHSATDEEYAKELLEKVEKLLKEAENEVSEEDKEELDKKLEEVKKLVEEALKKYPDLSLLVIIAVFELS	0.8259709712624281	0.977193703828533	0.8668410778045654	0.8500353097915649	5.285470962524414	nan	inf
design_19	9	KKKALIIGVIAENLSEEEVEKIYKFIKEFVEKAKKELGIEKVYIFVSATSEEAKKLVERLKKDYPTEEELTAESLTEKIIELLEEGYEVIVIGIAALSNEEAVQRMVDIMLEVVRRVLEELPNAAVKLDVLVHSATDKERAEKLLAEVSERLKKAENELPEEVRKELQEELDEVKKLVKEALEKEKNLDLLVIIAVIRLS	0.9543389273488714	0.971594400264755	0.8692603707313538	0.8437021374702454	5.1313605308532715	nan	inf
design_19	10	KKKALIIGLIVNDASKEEVEKIYKFVLDLIERFKKELGIEEVEIFVSYTSEEGEELYKRLAKEYPAKKELTAESVTELILKKLEEGYDVILIGIALLRNEEDVERMVDIVEEVIRRVQAEVPNVATRSDVLVHSATDEARARELEERVAARLAEADNELPADVRAELDAELDRVKALVAESLAKEPDLDLLVIIVVIRKL	0.5669574967344894	0.9888265328080469	0.9516268968582153	0.9052280187606812	2.9821577072143555	nan	inf
design_19	11	KKKALIIGLIVKNLSEEEVEKIERVVERLVEKFKEELGIEKVEIFVNADSEEGKKLVERLAKKYPTKEELSSEKLTERIIELLEEGYDVILVFIAPLSNKEAVEEMVEIMEEVIKKVLEKIKNAKVKVDVLVHSAKDKARAEKLLKEVKEKLKKVENKVSKEEEEELEKELEEVKKLIKEALEEEPSLSLLVIIAVIRKS	0.5903611874068819	0.9879561058458418	0.904272735118866	0.8679393529891968	4.383271217346191	nan	inf
design_19	12	KKKVLIIGLFLHSVSKEEAEKIYKFVVDLIEKLKKELGIEKVKIYVNYDSEEGKEFYERLKKDYPTESELSSEKLTKEIIEYLKEGYEVIVIFIAPLSNEEDVKEMVDTIIEVIKNVQKEIPNVNVKLDVLVHSAKDKEKAEALEKEVKKRLKKAENKVSPEVKAELDAELEEVKKLVKESLEKEPDLSLLVIIAVIKKS	2.802283565351246	0.8497778889606245	0.739427924156189	0.74733567237854	8.219888687133789	nan	inf
design_19	13	KKKALIITLFVHGLSEEEVAALEAFVESFIARAKAELGIEEVEIFIDATSPEGEKLYERLAARYPTRREASAEKITERILEKLKEGYDVILVSIAPLRNPEAVEKAVELTIEVIKAVLEKEPNAAVRADVLVHTARDAARAAALEAEVAARLAAAENEVPAEVRAELQAELDEVKALAAAALAEQPGLSVLVIIVVIRKL	1.0827268537112207	0.9633624953550801	0.818736732006073	0.8120285868644714	6.689257621765137	nan	inf
design_19	14	RKRALIIGLYLENLSEEEVEKIVGFVEDLVERFKRELGIEEVHIFVDATSEEAKKAYERLKERYPAEEKLTPEALTARILELLAQGYEVILVGIAPLRNEAAVDRLVDDMLATIAAVLAALPNAAVKVDVLVHTATDAERAEALRARVAARLAAAENALPPEVEAELQAELDEVVALIEEALAKYPDLDLLVIVAVIRLL	2.6052288486691317	0.850234425885079	0.838692307472229	0.8338184356689453	5.871374130249023	nan	inf
design_19	15	RKKALIIGILVHNASEEEVEQILDFVLDLIKKMKEKLGIEEVYIFVSYTDENGKKLYEKLKKEYPTEEELSSEKLTEKVLELLDKGYDVIIIGIALLSNEEDVEKMVEIMKETIKNVLKEKKNANVKVDALVHSAKDKERAEKLLKEVKEELKKVENKVSEEVEKELQAELDKVKALVEESLKKYPNLSLLVIIAVIKLS	0.5483687861115907	0.9894211897370044	0.9322885870933533	0.8917297124862671	3.499817132949829	nan	inf
design_19	16	AKKALIIVLFLENLSEEEVERIERVVLRLIERAKEELGIEEVKIFVSGTSEEAEKMYKRLKEEYPTEREATSEKLTEEILRLLEEGYEVILIGIAPLRNAAAVEKLVDLFLAVIAAVLERAPNAAVRSDVLVHSATDAARAAALRDEVAARLAKADNEVDPATRARLDAELAEVKALVEAALAEEPDLDLLVIIVVIRLS	0.668825037866848	0.984664680482408	0.9345060586929321	0.8985574245452881	3.4043705463409424	nan	inf
design_19	17	SKRALIIGVIVEDLSEEEVEKIYGFIKDLIARAKEELGIEEVHIFVDYTSEEGKKLYERLKKDYPTEKELTAEKITELIIELLKKGYDVILVFIAPLRNEEAVERMVEIVIKVTEEVLKEIPNVAVKLDVLVHSATDPERAARLREEVEARLREAENEVPEEVRKRLQEELDEVKALIEESLAKYPDLDLLVIIAVFRVS	0.5788163436649371	0.9884311475747581	0.9400760531425476	0.896302342414856	3.2340917587280273	nan	inf
design_19	18	RKKALIIGIIAENISEEENEKILKFVLDLIEKMKKELGIEEVKIFVDGDSEEAEKLYEKLKEKYETEKELSAEKLTEEILELMEKGYDVILIGIAPLRNPKAVERLVEITIEVIKKVLEKKPNAAVKVDVLVHSAEDKERADALLEEVKERLEEVENEVSEEVEEELEKELDEVKELVKESLEKEKDLSLLVIIAVIRLS	0.6425831003577164	0.9858269964726486	0.9036159515380859	0.8683505058288574	4.385599136352539	nan	inf
design_19	19	RKKALIIGLFLSGLSPEEVARVERVVLRFVERAREELGIERVEVFVSADSPAGLALAERLAAALPTHLELTAEAITARIIALLEEGYDVVLVFLAPLSNAADVARMVDITLATIAAVQAAIPNVAVRTDALVHTARDAARGEALLAAVSARLRAAENEVDPETRAELSAELERVSALVREALAEEPDLDLLVIIVVIRKL	0.6112870916436182	0.9871326237384934	0.9501523375511169	0.9104148745536804	2.980672597885132	nan	inf
design_19	20	RKKVLIIGLIVKNLSEEEVEKIYDFVEDLVERFKKELGIEEVKIYVDYDSENGEKLYERLKKKYPTKKELTAEKLTEEIIEYLEKGYDVILIFIAPLSNEEAVEKMVELVIEVIKKVKEKIKNVAVKSDVIVHTATDKERAEKLLEEVSKKLKKAENKVSPEVEKELKEELEKVKKLVEEALEKYPDLDLLVIIVVIRKL	2.0986023749177383	0.9065772912901732	0.8658080697059631	0.8304736018180847	5.096652507781982	nan	inf
design_19	21	KKKALIIGVILKNLSEEEVEKVLAFIEDLVERFKKELGIEKVEIFVSYDSEEGKKAYERLAKKYPTTEELTAEALAARILALLDEGYEVILVFIAPLKNEEAVEEMVDITLEVIAAVQAALPNVAVRTDVLVHSATDKEKAEALLKEVSARLKEAENEVSPEVREELQKKLEEVKELVKKSLEKYKDLDLLVIIVVIEKL	0.6336357706369954	0.9862019877820107	0.9406653642654419	0.9000188708305359	3.227553129196167	nan	inf
design_19	22	SKKALIIGVFAENLSEEEVEKIYDFILDLIKKAKERLGIEEVHVFVDYTSEEGEKLYERLKKELPTEKELSAEKLTARILELLDQGYEVVLVFIAPLRNAAAVERMVATVEAVIAAVLAAAPNALVRSDVLVHTATDAARAAALLAAVAARLAAADNEAPAEDRARLEAELAEWVALIEEALAKYPDLDLLVIVVVIRRS	0.6418867683385511	0.9858439097727952	0.9363375902175903	0.9023603200912476	3.4043216705322266	nan	inf
design_19	23	KKKALIIGIILENVSEEEAEKIYKFIKELVERFKKELGIEKVYIFVDYTSEVGKKLLEKLKKDYETEGELKSEKLTEKIIKLLEEGYEVILIGIAMTENEESVKKLVEIVEEVIEKVKKKIKNVKVDVDVIVHTATDKEKAEELKKEVEEKLKKKENKVSKKDQEELDKKLDEVKKLIEKALEKEKNLDLLVIIAVFEKS	0.5622937751250076	0.999186123992186	0.9099065065383911	0.8678871989250183	4.32788610458374	nan	inf
design_19	24	RKKALIIGLYLEGVSEEEAERIVRVVEDLVARAREELGIERVEIFVDATSEVGRRAVERLAARYPTRAELTAEALTARILALLDKGYEVILVALAPLRDPAAVARMVDTVEEVIRAVLARAPNAAVRSDVLVHTATDAARAAALRAEVEARLAAADNELPPEVAAELEAELDRVVALIAEALAREPELDLLAIVTVIRLL	16.949565922495314	0.21698056445650843	0.44321486353874207	0.32047581672668457	18.704830169677734	nan	inf
design_19	25	KKKALIIGLYLSNVSEEEAEKIYKFVLGLVEKMKKELGIEEVEIFINGNSETAKKVYEKLKKEYPTEYKLESEKLTKLILEKLKKGYEVILVGIAPLSNEEDVKRMVETTIEVIKKVQEEAKNVATRADVLVHSATDKERAEALLKEVKAKLAKAENEVPEEVRKRLKEKLEEVKKLAEEELEKEPELDLLVIIVVIELL	14.022601452254627	0.5370846693067114	0.6730069518089294	0.6813677549362183	11.63820743560791	nan	inf
design_19	26	SKKALIIGIILENVSEEEAEKIYAFIKDLVERMKKELGIEKVKVFVSATSPVAEKLVEKLKKDYPTEKELSSEKITEEIIKLLNEGYEVILIGIAPLENAAAVDRLVDIVEETIKKVLKEIPNALVKVDVLVHTATDAARAAALEAAVSARLAKAENEVPADERAELSAELERVKALAAEAAAKQPDLSLLVIIAVIRKS	14.524495740969364	0.30083852342494394	0.8035346865653992	0.6642434000968933	11.86702823638916	nan	inf
design_19	27	RKKALIITIYAENVSKEEAENILGFVEDLVEKFKKELGIEEVEIFVNYTSEVAKELYKRLKEKYPTKKEAKSESITEYILKKLKEGYDVILVGIAPLENEEAVEKLVEDMIEVIKNVLKEEPNIAVKTDVIVHSATDKEKAEKLLKEVKEKLKKAENEVSPEVEKELQEELDKVSELIKESLEKYKNLSLLVIIAVFRKL	1.6870290975108375	0.9442324714121202	0.8453263640403748	0.8383463025093079	5.845377445220947	nan	inf
design_19	28	KKKALIIGVLVENLSEEEVKKIYDFIKDLIEKFKKELGIEKVYIFVNATSEEGKKLVEKLKKDYETEEELTSEKLTEKVLKLLEEGYEVIIVGIAPLKNEKAVEELVDIVEEVIKNVLAAKPNALVRSDVLVHSATDKERAEELKKKVEERLKKAENEVPEEERKELEEELEKVKKLIEESAKKYKDLDLLVIVVVIKLS	0.6704104159344773	0.9946432536900142	0.9207724332809448	0.8835137486457825	3.8168177604675293	nan	inf
design_19	29	KKKALIIGIYLENVSEEEAEKILDFVLDLVEKFKEELGIEEVYIFVNATSEEGLKVYEKLKKKYPTEKELSAEKLTEKILELLEKGYEVIVVFIAPLRNEKAVERMVETVIEVVKEVLEREPNAAVKLDAIVHSAEDKERAEKLLEEVEKRLKEAENEVPEEVREELEEELEEVKELIEESLKKYKDLSLLVIIAVIKKL	0.6380071735518329	0.9861800658316071	0.9246906042098999	0.8877760171890259	3.746645927429199	nan	inf
design_19	30	KKKALIIGIYAFNLSEEEVEQIEEFILELIERMKKELGIEKVYIFVNYDSENGKKLYEKLKEKYETESELSAEKLTEKVLELLEEGYEVIIVFIAPLSNEEAVEKMVETMEKVVKEVKEKKKNVAVKLDVLVHTATDKERAEKLLKEVKERLKKEENKVSEEVEKELDEELEEVKELAEKAAAKHKNLDLLVIIAVIRLE	2.548124133245995	0.864837665632161	0.8064480423927307	0.7970162630081177	6.424703121185303	nan	inf
design_19	31	KKKALIIVLYLYNVSKEEAEQIYNFVLDFIKKAKEKLGIEEVKIFVNYDSEEGEEFYKRLKEEYPAEKEASSEKLTEEIIKLLKEGYEVIVIGIALLSNEEAVEKLVETMEEVIKKVLEELPNAAVRTDVLVHSATDEEKAEKLLKEVKERLEKTENEVSEEVRERLEKELEEVKKLVEEALKKYKNLSLLVIITVIRLE	13.005325034992408	0.37750861754108883	0.6979818344116211	0.6852762699127197	11.904791831970215	nan	inf
design_2	0	ATYSISIPEPVSEEEKALFREFVAELKANPDELAAITLETPSPALVLMALVKRAHAQENPAYAAALQAAQESGEFIRATFRRADGTLVEDPVLVYERFGVKEEDLPAVIAEEKEKLAKLSGPALAYLVTEKQEADPNVYTLSVTLVRKTSPDDIEVLHAPPVTYTKTDTLETFLKLVNLALESGGSATIVDGKVTLTKKE	10.715370768644117	0.5912688376228901	0.6064724326133728	0.5977239608764648	12.984370231628418	nan	inf
design_2	1	KTYSISIPEKISEEEKEKFYQLLRELEARPDELAAITLETPSPMLVLSVLLKLKRAEENPAYAAALAAAQEAGRWIRATFLQEDGTLVEDPRLVRELFGVAEADLPAVVAAVEAELRALPGPALAYIVTLKQAADPNVYTLSVTLVRRTSPERLEVLTAPDVTYTKTDTYEDFVRLIKKAVEVGGDAIIENGKETLIVRE	19.21387890943923	0.1515560797710257	0.4715723395347595	0.4098421335220337	17.443923950195312	nan	inf
design_2	2	MKYEISIEEPISEEEKELFEQFLRNLELFPDELQAITLKTPSPMINLMALALMARAEENPVMKKKLDERIEKGEYIKATFVTESGELVELPIKVRIRYGVKKEDLPKVIEEEVERLKKLDEEGLSYIVTIEKEEDPNKYVLSVTRVLQTSKDNIEISESPPVTYTKADTLETFMELVRLAVESGGSAVIENGKVTTIVKK	15.71876048671938	0.24409223651096534	0.4983237683773041	0.41610732674598694	16.70635414123535	nan	inf
design_2	3	AKYSIEIPEKISEEEKEKFKQLKKELEKNKDELAAINLKSPSPMTVLMVLLLLERAKENPAYKAKLEEQQAAGTFVQTTIIKEDGTEVTEPVLTRLRVGVAREDLPAAVAEEIERLKALPGEALAYLVSLERAEDPNEYTLSVTLVRQTDPDTIEVAEAPPVRYTKTDTYEDFVELVEKAVEVGGSAVKENGKWTTEVKE	20.00227812018133	0.12382885035633055	0.46760690212249756	0.35103774070739746	20.510244369506836	nan	inf
design_2	4	MRYYIEIPEKVSEEEKELFYQFLRELELNKDELAAITLETPSPMAALMALALLKFAEENPKFKEKLEKAQKAGEFHKAVFTTESGEKVEDPRLVYIRFGVEEEDLPAVIAEEVEKLRKLPEKALAYIVSLEQGEDPNEYTLRVTRVLKTDPDTIEVLEAPPVRFTRTETLETFIYLIKKALESGGSAELENGKETLTVKE	12.804946929379282	0.34662551181109547	0.49236196279525757	0.4865180552005768	16.086950302124023	nan	inf
design_2	5	MTYYIEIPEKITEEEKEKFYRFLRELQANPTELAAITLETPSPMLVLMALAKMLFAKENPEFAAKLKAAQESGEYVPATFLTESGELVEDPVLVRELFGVKKEDLPAVVAEEVERLRKLPGPALSYIVSIEKKEDPNEYVLSVTLVRKTSPDTIEVLEAPPVRYTKTETLEDAIELIKKAVEVGGSVRIENGKLTTEVRL	18.441603645578756	0.1294375411268596	0.43782201409339905	0.3471713960170746	19.907405853271484	nan	inf
design_2	6	ATREIAIPEAISEEEKELFYQLKAELEKNPDKLAAITLETPSPALALMALLLLRHAEENPAYAAALAAQQAAGAWVKATFTTEDGTEVEDPVLVQTRFGVARADLPAAVAAAEAALRALPGPALAYLVTREQAADPNVYTLSVTLVRRTSPETLEVAEAPPVTYTRAATYEDFVRLVEKALEVGGSVREEDGVVTTTVRK	14.590280710005864	0.26390725853015407	0.5051679611206055	0.45639288425445557	17.730859756469727	nan	inf
design_2	7	MTYSISIPEKISEEEKRKFEQLVRNLLLNKDELAAINIETPSPMVALAALVLMAFAEENPAMKAKLEEAQKAGTYIKATFVDENGNEIEDPVLVRIRFGVKEEDLEKVIEEEIERLKKLPEKAISYLVTVKQAEDPNVYTLSVTIVRKTSPENIEVLHAPPVTYTKTDTLETFLKLVRLAVESGGSVEIVDGKVTTTVKE	9.262418538838151	0.4760195299388208	0.5352009534835815	0.5362575650215149	14.875017166137695	nan	inf
design_2	8	ATYSISIPEPISPEERELYRRLLRNLEANPDEVQAITLETPSPMLVLSALLVLAKAKENPAFAAKLKEQQENGDYIPATFLTESGEEVQDPVLVRTLFGVKEEDLEAVIAEEKEKLAKLPGPALSYIVSLKQGADPNVFTLSVTLVRKTSPDTIEVLRAPPVTYTKTDTYEDFVRLVELAVEVGGDVVITDGVVTTVKRL	9.568238457472214	0.4505798034823086	0.5246012210845947	0.529532253742218	15.660343170166016	nan	inf
design_2	9	KTYYIEIPEKISEEEKALFRRLKRELELNPTELAAITLETPSPMLSLQALLLLKAAEENPERAAKLAAAQAAGEWVRATFTTPDGTEVEDPVLVRIRFGVAEEDLEAVIAEEVERLKALPGPALAYLVTLEQKEDPNEYILSVTLVRRTSPDTIEVLHAPPVRFTKTDTYETFVDLIEKAVESGGSVKLEDGKLTTTVKL	13.849947691967676	0.3768850701188506	0.523100733757019	0.5254767537117004	16.094615936279297	nan	inf
design_2	10	MTYYISIPEKISEEDKEKFYELLKELEKNPDELAAINIESPSPMIVLSALYIMLKAEENPKFKEKLEKAQAAGEWVSRVTTTEDGKEVKDPVLVRIEYGVARADLPARVAAERARLAALPGPALAYLVTKEKAADPNEYTLSVTLVRRTSPDDLEVAEAPPVKYSKTETYEDAIELIKKAVESGGSAKKENGKWTLTKRE	10.805447430743852	0.5530553972767044	0.596721887588501	0.5899834632873535	13.409109115600586	nan	inf
design_2	11	MTYEIRIPEPITEEEKERFERLLRELELNPTELAAINETTPSPMLTLMALLLLAHAEENPEFAAKLKEAQEKGEFVPATFTTESGEEVEDPVLVRIRVGVKREDLPAVVEEVKAELAKLPGPALAYLVTLEQAEDPNVYTLSVTLVRRTSPDKIEVLEAPPVTFTRTETYEEFVRLIRLAVEVGGSVRLENGEVTTEVRL	17.99084712864393	0.1728385681547534	0.41733527183532715	0.3556625247001648	19.72774887084961	nan	inf
design_2	12	MKLYISIPEKVSEEEKKLFEELVRELELNPDELAAIFLETPSPAIVLSALTLLEAARENPARAAKLAAAQAAGTFIRRTVTTESGERVELPVLVRTRFGVAAADREAVIAAEKARLAKLPEKGIAYIVTEERAADPNVWTLSVTLVIKTSPDKIEVLEAPPVTYSKAPTREDFLKLVKLALEVGGDVLIEDGKVTTFVKE	15.575707696876956	0.24389108356778472	0.5517696142196655	0.5296182632446289	15.665162086486816	nan	inf
design_2	13	MTYSISIPEKISEEEKKLFYEFLRNLELNPNELQAIFLKTPSVMVGLMALALLAKAEENPEFKKKLKEQQEKGEYVKVKILTENGEWKELPVLVRIKIGVKEEDLEKVIKEEVEKLKKLKEEGISYIVNIKQEEDPNVYILSVTIVRKTSKDTIEIMHAKPIKYTKTETYEDFKKLIILAVESGGDAEIKNGKVTLTVKK	17.58405764213502	0.22396721998480673	0.38242584466934204	0.265177845954895	19.685874938964844	nan	inf
design_2	14	MTYFIEIPEKISEEEKALFYQIKRELEKHPDELIAVNLETPSPMVALMVLYILEKAKENPKFAEKLKKAQEAGEYHRAVFTKEDGTEVEDPVLVRIRIGVKEEDLEAVIAEEKERLAKLPGKALSYIVTLEQEEDPNVYVLRVTLVRKTSPETIEVLEAPPVRFSKTETYEDFKRLIELAVESGGSARIENGKVTLEVKE	6.5924072375999465	0.5902015581029193	0.536632776260376	0.5478756427764893	15.026505470275879	nan	inf
design_2	15	MKYFIEIPEKISEEEKELFYKLLKELELNPDEVAAINLETPSPAVVLMALYLLEKAKENPAMAAKLAAQQAAGEWIKATFTTEDGTEIEDPVLVRIRFGVKEEDLEAVIAEEVERLKKLPGKALAYIVTIKQEEDPNIYTLSVTIVRKTSPDDIEVLHAPPVRFSKTETYEEFKELLIKALEVGGSVVLENGKLTTFVKE	11.359108657894863	0.3971570704428187	0.5446906089782715	0.5710092186927795	14.135265350341797	nan	inf
design_2	16	ATYYISIPEKISEEEKELFYQLLAELERNPDRLAAINIETPSPMIALSALLLLERAKENPALAAALAAAQAAGAFVPAVFTDEDGNEVEDPVLVRLRVGVAEEDLEAAVAEAVEELRKLPVKALVYLVTVEQKEDPNVYTLRVTLVRKTSPDDIEVLEAPPVTYTKTDTYETFVELIKKAVEVGGDVKIEDGKVTTTVKL	13.039363690205121	0.32189992015416785	0.49773305654525757	0.46433907747268677	16.494455337524414	nan	inf
design_2	17	MKRRIEIPEAISEEEKALFERFLRELARHPDRLAALTLTTPSPMLALQVLALLAHAEAHPAFAARLAAAQASGAYVRAVFEREDGTLVEDPVLVRLRLGVAEADLPAVVAAETARLRALPGPALAYLVSRKQKADPNEYVLSVTLVRRTSPDDIEVAEAPPVTYTKAETLEEFLELIRRAVEVGGSVEEVDGEVKTYKKL	9.399081706508948	0.4517381691239135	0.5274488925933838	0.5211608409881592	16.57036781311035	nan	inf
design_2	18	ATYEIRIPEEISEEEKELFYRLLRELEKNPNELAAITIETPSPMVVLSALLLMAHAKENPARAAKLAAAQAAGEWHQATFITESGEEVTDPVLVRMLFGVAREDLPAVIAALEAELRALPGRGIAYVVSVERAEDPNEYTLSVTLVRRTSPDDLRVLEAPPVRYTRADTYEDFVELVRLAVEVGGDARRENGEVTLTKRV	19.044426405227167	0.2017891177179813	0.4756719172000885	0.37711337208747864	18.441587448120117	nan	inf
design_2	19	MTYYIEIEEEISEEEKEKFYELLKELKLNKNELAGIYIETPSPMVNLQVLALLAFAEENPERKKKLKEAQEKGEWIKVTITKEDGTKVELPVLVKILFGVKEEDLEEVIEKAKEELKKLEVPGIAYIVNLKQEEDPNVYTLSVTIVRKKSKEDIEVMKSPPVTYTKTDTLETFIELIKLAVESGGSALRENGKITLEKKE	19.4265113660934	0.16959130908628958	0.4391448199748993	0.37303051352500916	19.06448745727539	nan	inf
design_2	20	KKYKIEIPEPISEEEKKLFKELKKELEANEDELIAINIETPSPMIALSVLLLLEKAKKNPKFAAKLAEAQAAGRFVRRTTLTEEGKLVEDPVLVRIRLDVAAADRPAVVAAAVEELRALPGPAIAYIVTREQEADPNVYVLSVTLVRRTDPDTIEVLEAPPVKYTKTDTYETFKELVEKAVEVGGSVELENGKLTLKRKL	8.916376768256995	0.5190512012889053	0.56538987159729	0.5564577579498291	14.400875091552734	nan	inf
design_2	21	MKYRIEIPEEISEEEKELFYQLLREIEANPDELAAITIETPSPMVALAALALLAAAEENPARAAKLAAAQAAGEWHRAVFLTEEGKLVEDPVLVRLQFGVAEADLPAAVAAAAERLRALPGPALAYLVTREQLEDPNEFVLRVTLVRRTDPDTLEVLEAPPVRYTKTETLETFIELVKKAVESGGSAELEDGKWTLTKRE	11.710047393269402	0.3909184988139182	0.518408477306366	0.5061051249504089	16.080684661865234	nan	inf
design_2	22	MKYEISIPEKISEEEKEEFNALLRELELHPDELAAINIRTPSPMAALAALLLLKKAEENPAFKAKLEAAQKAGEWVRRTVTLEDGTEVEDPVLVRHLFGVKEEDLEKVIAEEKEKLAKLPGPAIAYIVNIEQEEDPNVYILSVTIVRKTSPEDIEVLKTPPVKYTKTETYEDFVKLVKLAVEVGGSVVIENGEVTTEVRE	18.6171366974178	0.13645914150715935	0.4214576482772827	0.3171543478965759	20.627222061157227	nan	inf
design_2	23	KTYEIEIPEPISEEEKEKFYELLRELEARPDELIAITLETPSPMLVLSVLLLLAHAEKNPKFKAKLEERIASGEWIKATFLTEDGTLVEDPVLVRILLGVKEEDLEKVIAEVKEELKKLPGKGLAYIVSFEQEEDPDVYILRVTLVLKTSPENIEVKEAPPVRYTKTDTYETFVKLVKLAVEVGGSARIENGKVTTEKRL	19.129329922227242	0.19062265199325992	0.44143545627593994	0.3543814420700073	18.521686553955078	nan	inf
design_2	24	ATYYISIPEKISPEEREKFEQLLRELKARPTELIAITEETPSPMIALQALLLLAYAEEHPERKAKLAERQAAGEWIRATFLTEDGTEVEDPVLVRIRFDVKEEDLPAVIAEEEARLRKLPEPGLAYLVSREQGEDPNVFTLRVTLVRRRSPDEIEVLEAPPVTYTKADTLETLVELIQLAVESGGDALIEDGKVTTFVRE	10.872237190475271	0.5141188792180307	0.6338961720466614	0.6496567130088806	11.626657485961914	nan	inf
design_2	25	MTYFISIPEKISEEEKELFERFLRELEARPDELIAINLETPSPMLVLMALALLRRAEERPAFAAKLAEAEAAGTFIPARFLTEDGEWVEDPVLVRIRTGVARADLPAAVAEERARLAALPGPALAYLVTRERAADPNVFTLSVTLVRRTSPDDIEVLEAPPVTYSRTETYETFVELLKKAVESGGSALLENGKLTLFKKE	2.987586879447167	0.8645042858076528	0.8867068290710449	0.8327821493148804	4.918321132659912	nan	inf
design_2	26	MKYFIEIPEKISEEEKEKFKELKKELELNEDELISITIKTPSPMLALAALLLLEKAKKNPALKEKLEKAQAAGEYHKAVRYNEDGTKEELPVLVRIRVGVAEADLPAVIAEEKARLAALDDEGISYLVTLKQAADPNVYTLSVTLVRRTSKDDIEVLEAPPVTYTKTDTYETFVKLIELAVESGGSVEIENGKVTTTVRE	14.982374086552989	0.3009761835920705	0.4402758777141571	0.33679822087287903	18.658267974853516	nan	inf
design_2	27	MKYYIEIPEKISEEEKELLKQLKRELELNPDELIAISIETPSPALALAALLLLARAEENPALAAKLAAAQAAGEYVQTRLRTESGEWVELPVLVRTRWGVAAADLPAAVAAEVERLRALPGPGLAYLVSRERAADPNEYTLSVTLVRRTSPERIEVAAAPPVRYTKTETYETFVELIEKAAEVGGSVELEDGELTTTVKE	8.760660371587722	0.4295787235654645	0.44168341159820557	0.3450149893760681	19.328155517578125	nan	inf
design_2	28	MTYSISIPEPITEEEKEKFYQLVNELKKNPKELIGINIETASPAVALAALVLLEYAKENPEMKKKLEEAIKEGKYYKTTTIQEDGTLVEDPVLVKEKFGVKKEDLEKVIKEEIEKLKKLKEKAIAYIVNIEQGEDPNVYTLSVTIVKKTSKDDIEVLEAPPVTYTKTDTLEDFLRLVKKALESGGSATISNGKETLTVKE	19.160151442160753	0.1328763374023976	0.45527300238609314	0.32897326350212097	19.889944076538086	nan	inf
design_2	29	ATYSISIPEKISEEEKEKFKEFKKELEKNPKELISINLETPSPMIGLMALLLLKRAEENPEFKKKLDEAIKKGEFHRTTTIKEDGKEVEDPTLVRIRFDVKKEDLPEVIEEEKERLKKLPEKGLAYIVTREQAADPNVYTLSVTLVRKTDKDTIEVLEAPPITYTKTDTYETFVELIELAAESGGDATITDGKVTLTVKE	5.53555715207647	0.7218101844917826	0.6088570356369019	0.6192058324813843	12.955166816711426	nan	inf
design_2	30	KTYFISIPEKVSEEEKELFYQFLRELEKNPTKLQAINLETPSPATALMALALMKKAEENPEFKAKLDEAIAKGEYVQRTWTTEEGKEVKDPVLVRIRYGVKKEDLPEVIAEEVERLKKLPVKAISYIVNKEQGEDPNVYTLSVTIVRKTSPETIEVLEAPPITYSKTDTYEDFVDLIKKALDVGGDVRIENGKVTTKVRE	18.336986707717866	0.20051506729510585	0.43080195784568787	0.31104910373687744	19.795337677001953	nan	inf
design_2	31	MTYEISIPEKISEKEKEEFETLLRELKLNPDELHSINLTTPSPMIALQALVLLKFAEENPKMKEKLEEAQKKGEFHKTTRTLPDGTLVEDPVKTYIRYDVKEEDLEKEIKEIEEKLKKLDGPALAYLVTREQSDDPNVYTLKVTLVRKTSKDDIEVLEAPPVTYTKTDTLEDFLELVKKAVEVGGSVRIENGKVTTEVKE	19.457817307023262	0.12966705001067227	0.45577025413513184	0.3131513297557831	20.267675399780273	nan	inf
design_20	0	DKLKEEIIEKEIKEAIEEFKKLGLEMVLLFEDGTVETLTPEELEAKVPEIVKKLIEEGKVVVLVEKKKAEEMIKEILELLKKLKKTKEDIKKFMEEVKKKAIELGTTAKIFYYNKETGFFLGVEVIITPESKKIKKVEIEGNKLKKEEYNEKSKEKKIIEEEFEEGKRKIKKKKIKKIDEKTEIKEEEEKEEEIDLSKLE	3.6687236545811253	0.8055271281788307	0.7751937508583069	0.7048055529594421	10.834257125854492	nan	inf
design_20	1	DLLRDKLIAEIVRETMDRFRELGLEMVVLFEDGTVRRVTPEELAKIVPEIIKKLIEEGKVVVLVDVAKADEFLAEARALLKKLKPTKESMLAMMEELEAIARRLGVNAAVFIYNRETGTFLGKVVLITPEDEVVERVLIEGNKLKKERENKKSKEKKVEEITFEPGKKKIKKKEIKKLDETTVEEKEEESEEEIDLSKLL	2.4604862126943603	0.8782933682663642	0.7588581442832947	0.6903971433639526	10.488602638244629	nan	inf
design_20	2	DLLRKKLISEIVEEKIKRFAELGLRMVVLFEDGEERVVTPEELEKIAPEIIKKLIEEGKVVVLIDEKYWEELSKFVKEELKKLKPTPESMKKFIENVKKKAIELGATAFVAIYNNETGYALFKEVLITPEEKKIIEVEIEGNKVTKKEINEKSKEIKIKEIEYLPGKKKIKEKNIKKLDENTIEVEEKEEEEEIDLSKLK	1.4428733660644022	0.9375931715853415	0.8774506449699402	0.8069539070129395	5.81283712387085	nan	inf
design_20	3	DLLREEEIRRIVQEDIDELAALGRSMVLVTEDGTERRLTPEELRAAAPEIVRLLIEEGKVVLLVDVAHAEELVARFRELLKRLTPTRESIEAFVEEVEAAALELGATAVLYVYNRETGYFLRRRVINTPENKVIKRVRIEGNKIVEEEYNEKTKEKKVKEIKYEEGKKKIKKKEIKKLDENTVEEKEEEEEEEIDLSKLL	1.653778791285445	0.9250467079280408	0.8704058527946472	0.8072859048843384	7.1696929931640625	nan	inf
design_20	4	DLLRDEEIRETVRRVFERFKELGLEMVLLDSSGERRELSPEELEEAVPEVVRRLIENGEVVVLVEKEKAEEMVKFILEELKKLTPTEESHKAFMEKVAKKAEELGTTAFVAIYNRETGFFLAREVIITPENTEKIKVEIKGNEIKEEKENEKSKEKEVVKTKYEEGKKEIVKEKEKKLDETTLVKEKEEKEEEIDLSKLL	20.055469523462847	0.16630303073516925	0.45278987288475037	0.3315117657184601	20.832395553588867	nan	inf
design_20	5	DLLRDKTIEDLVTEAVELFAKLGLRMVLLTEDGEVRSLTPEELAAAVPEIVKLLVEEGKTVVLVEEEKAEEFLEFAKELLKKLKPTPESIKKFIEEFKEKAKELGANAAVFHYNRETGYFAGYIVINTEEDKKEIKVEIEGNKLKKEEYNEKTKEKKIIETEYKPGKKIIKEKEIKKIDENTIIEEEKEEEEEIDLSKLL	0.9948080704293701	0.9670041353064572	0.8794552683830261	0.7978208661079407	6.112011432647705	nan	inf
design_20	6	DLLREATIAEIVEETVARFAELGLRMVLLTEDGEVRELTPEELAARVPEIVRLLVEESKAVLLVDVEKKEELVEFALEKLKKLKPTKEDIEKMMEELEEKAKELGANMAFFYYNKKTGYFLYVEVIITPEDKRLIRVKIEGNKLKREEYNEKSKLTKIEEVTYLPGKKKKVLKEIKKLDPTTVEVKVKSEEEEIDLSVLE	8.634160600549013	0.7658308094906902	0.7752525210380554	0.7334218621253967	10.6041259765625	nan	inf
design_20	7	DLLRDEEIARIVRETAALFADLGLEMVLLTEDGTRRRLTPAEIAARVPEVVDLLIEEGKVVALVDVAKADELVEKIEELLAKLKPTYESMEAFIEEVEKAAKELGANVAVFIYNRETGYFLHRVVLQTPEDNIIIRVEIRGNELKKEKENEKTKEKEIKKVKYLPGKRIIEEEKEKKIDENTVEKEKKKSEEEIDLSLLL	14.0428106814304	0.4952580934167742	0.7801083326339722	0.7069352269172668	10.836136817932129	nan	inf
design_20	8	NLLREKTIEEIVNEDIKEFSELGLEMVLLFEDGEVRKLTPEELEKIAPEIIKKLIEEGKVVVLMDVEKAEELKKFALEELKKLKPTKEDMKAFVEAMAEKAKKLGANMFVAIYNPETGYFLRRKVIITPEDKVEKKVEIEGNKLEEKKENEKTKEKEIIKKEYKPGKLEIEKEKEKKLDENTVEKEKEKKEEEIDLSKLL	22.117212637293324	0.14454332774674405	0.7488782405853271	0.6083245277404785	16.120119094848633	nan	inf
design_20	9	ELLREREITRIVEETIARFAELGLEMVLLTEDGTRRRLTPEELAAIVPEIVELLVKEGKVVVLVDVEKAEELVAKAEELLAKLTPTPESMRAFVEELEKAAREAGANAFVAIYRRETGVFLAREVIITPEDKVIRRVEIEGNELKKEVKNEKSKEEEIEEIKYEPGKRKIKRRRKKKLDETTVEEEEKEEEEEIDLSKLE	2.370550720180603	0.8801125128253976	0.8904953002929688	0.8152779340744019	6.33000373840332	nan	inf
design_20	10	DLLKEEEIAKEIEEFIARLAELGRRMVLLTENGEVRELTPEELAAAAPEIIKLVIEESKTVLLVDVEKAEEFLKFAKELLKKLKPTKESILKFVEEVAKKAEELGATAIVIIYNKKTGFAVIREVIITPEDREKIEVIIEGNKKKKRIENEKSKKVEIEEIEYLEGKKKIKKKKEKKLDETTIEKEEEEKEEEIDLSKLE	21.314725623452414	0.1828605111237165	0.7184330821037292	0.5635087490081787	15.998708724975586	nan	inf
design_20	11	DLLRKEEIRKKIEEIIKEFAELGLKMVLLTEDGKIEELTPEELEAKVPEIVELIINEGKTVVLVEVEKKEEFVKFAKELLKKLKPTKESIKKFAEELKKKAKELGITAFVAIYNPETGYFLAVKVLITPEDEKVIEIEIEGNKVKEKKENKKSKKKEVKETEYYEGKKKIEKKTIVKKDENTIEEKEEKSEEEIDLSKLL	2.938250133062679	0.81834769289398	0.7276772260665894	0.6249889135360718	11.359567642211914	nan	inf
design_20	12	SLLKELLIKKYVERSVARFAELGLRMVLLTEDGEVRELTPEELAAVVPEIVKLLVEEGKTVVLVEVRKAEELIEKILELLKKLKPTPESMKKFVEELAKLAEELGANMAVFIYNKETGYFLGREVIITPEDTKKIKVEIEGNKVKEEEENEKTKEKKKVETEFLEGKVKTKKEKEKEIDENTLEKEKEEKEEEIDLSKLL	17.67180471007399	0.2644361963586392	0.7225570678710938	0.5775536298751831	16.462656021118164	nan	inf
design_20	13	NLLKEKIISEVVAEVIAEFAELGLRMVLLFEDGEQRELTPEELAAAAPEIVKRLIEEGKAVLLVEVEKAEELVEFALELLKKLTKDKESLKKLAEELAKKARELGANAYFSIYNKETGYYLSVKVLITPEDTVEIRVEIDGNKVKKKEKNEKTKEEIEEETVFEPGKKKTKKKKIKKLDPETVEEEEEESEEEIDLSKLE	20.109667772230782	0.13228268875976845	0.5276623368263245	0.38777631521224976	18.79156494140625	nan	inf
design_20	14	DLLREKEIAEFVRRSIARLAELGLTMVLLFEDGTRRTLTPEELAAAAPEIIRRLVEEGKTVVLVDVAKAEEMVAKILELLAKRTPTKESMKAFIEELTALAIELGTTMIVFIYNRETGYFLGREVIITPEDKVLIEVEIDGNKIVEKEINEKTKKIEIKITEYKPGEKETIEIEIKKLDEDTIEIKVEKKKEKIDLSKLL	1.1238983266494256	0.9629440711911963	0.8864855170249939	0.798782229423523	6.010902404785156	nan	inf
design_20	15	DLLKEETIKETIKEIMERFKELGLKMVLLDEDGNIREVTPEEIEAIVPEIVDLVINESKTVVLIDVEKAEELVKFAKELLKELTPDEESIKAFIEKLAEKAEELGATMFVAIYNKETGYFLARLVIITPENKEKIDVEIKGNNVTKKKENEKTKETEIIEEKYEEGKKKTKKKKKKKLDETTIEEEEEESEEEIDLSKLL	17.287198163862854	0.40446824973154744	0.5364154577255249	0.43566465377807617	18.465665817260742	nan	inf
design_20	16	DLLKEKLIAEEVARAFARLAELGLRMVLLDEDGNRRTLTPAELAAAVPAVVKKLIEEGKTVALVQEEKADELIEFILEELKKLKPTKESIKEFMEKVKEKAKELGATAIVFHYNKETGFFLGSEVIITPENKKTINVEIEGNKVKKEEYNEKSKEKKIIEIEYLPGKLKIKKKEIKKIDENTIEEKEEEEEKEIDLSKLE	3.2507567451612465	0.7973818893661622	0.6204836368560791	0.545265793800354	13.989723205566406	nan	inf
design_20	17	DLLREKIIEETIKEFIEEFSKLGLKMVLLDEDGNEKILTPEELMEKVPEIVKLLIEESKVVVLVDVEKWEELSKKIKELIKKLKPTKESIKKFAEEVKELAKELGANVFVAIYSKKTGFFLAVKVLITPENTKIIEVEIEGNKVKKKEENEKSKKKKIVEEEYLEGKKKIEKKEEKIIDENTKIKKEEKKEEEINLEELE	12.597530815275451	0.41667785022278964	0.7705003023147583	0.6840052008628845	11.931868553161621	nan	inf
design_20	18	DALRRAEIAAAVAEAVARLAALGLTMVLLDEAGEQRRLTPAELAAATPAIVARLVDEGKTVLLVEERHAEELVAFALELLKKMTPTPESIEAMVEELAKKAKELGATAILFHYSPETGYFAMREVIITPENTEVIELEIRGNKVVRKRENEKSKEKEIEEVEYLPGKRRVKKKKIKKIDENTIEEKEEEKEEEIDLAALA	3.1109092155188507	0.8312023210661629	0.8542341589927673	0.7602858543395996	6.794724941253662	nan	inf
design_20	19	DLLREEEIRRKIAEAVARFAALGLRMVLLTEDGTERELTPEELAAIVPEIVRLVIEEGKAVLLVDVAKAEELVARARELLAKLEPTKESIRATAEELAALARELGATAFFAYYNKETGFFLAREVLITPEDTVEREVEIEGNKVKEKEYNEKSKKLKVKEITYEEGKKKTKTIEIEKLDENTVKVKEEEKTESIDLSKLL	1.3472834054880745	0.9430653206689646	0.9061076045036316	0.846721887588501	5.326302528381348	nan	inf
design_20	20	DLLRKEEIEKLVTERVARLAELGLRMVLLTEDGEERELTPEELAAAVPEIVELLVKKGKTVLLVEVEKKEELVKFAKELLKKLKPTPEDMEKFMEEFEKKALELGATAILAIYNPETGVALLVEVLITPEDKRIIRVKIEGNKIEKEEKNEKTKETKIEKTEYKPGKKKIEKEKKKKKDENTEEEEKEESEEEIDLSKLL	12.59916998467101	0.5827336349475548	0.7168045043945312	0.6148351430892944	14.973932266235352	nan	inf
design_20	21	DLLRDKIIEEEVKAAIEEFAALGLRMVLLDEDGNQRELTPEELAAAAPEIVKKLIEEGKTVLLVEVEKAEEMVKEALELLKKMKDTPESIKKMAEELAKKAKELGVTMYFSYYNRKTGYYLSVKVLITPENKVVKRTEIKGNEVLKEEYNEKTKKLVIKKEKYYPGKKIIEKIEIEKLDENTVKVKKEKSEEEIDLSKLK	18.029118260974823	0.2505074874734251	0.6081185936927795	0.4734412431716919	16.69095802307129	nan	inf
design_20	22	ELLRDRLIAERVARAVAEFAELGLEMVLLDENGEVRRLTPAELAAAEPEIVALLVEEGKTVVLVDVAKEEEMLKFIKEELKKLKPTPESIRKFMEKLEEKAKELGVNAFVAYYNRETGVALFRRVIITPEDKVIERVEIEGNKVKEERYNEKSKETKVREIEYEPGKRKVKEERRKVLDEETVEEEREEREEEIDLSALL	2.9300681742076873	0.8290827539279466	0.8808310031890869	0.7925430536270142	6.158937931060791	nan	inf
design_20	23	DLLREERIARLIDEAIAEFAAAGRTMVLLDEDGTERTLTPAELAAIAPEIVRRLIEEGKTVLLVDAATAPEFLAFARELLAERTPDPESMEAMVDALAERARALGATALLAIYNRETGVFLLRKVIVTPEDTRTIRVKIEGNEVEKEVENEKSKEKEVVKEKLLPGKKEIEKEKIKKLDETTVEKEKEKSTEEIDLSELL	2.71841199063852	0.8548176602947499	0.8185708522796631	0.7375465631484985	9.028083801269531	nan	inf
design_20	24	NLLKEKLIEEKVTEFIDEFAALGLEMVLLDESGKVEKLTPEELKKKTPEIIKKLIEESKTVVLVDVSKAEEMIKEILELLKKLTKTPESIKEFMEKIKELAKKLGVNAAVFYYNKETGVFYGVKVIITPEDKKIIEVKIEGNKLTEKEYNEKSKEEKIIEKEFYEGKKIIKEKKIKKLDENTIIEEEKESEEEIDLSKLE	14.022325169538895	0.3726685198471928	0.6554175615310669	0.58342444896698	15.225934028625488	nan	inf
design_20	25	SLLREKEIKEIVEETVARFAALGLRMVLLTEDGAVRALTPEELAAAVPEIVRLLIEEGKTVLLVDAATAPELLAEARALLAALEPTPASHEALADALAARARALGTNAFLAIYNPETGYFLAREVLVTPEDTVTRRVTIEGNKVTREEENEKTKKKTKVKTEYLPGKRITEKETEVKLDPTTVEKEKEKEEEEIDLSKLE	2.8631228355662253	0.8407504572376396	0.8802099227905273	0.8207213282585144	6.251301288604736	nan	inf
design_20	26	DLLREKEIEEIIRRSVERLSELGLEVVLLDEDGNVRRLTPEELAERVPEIVRLIIEEGKAVALVEVEKAEELKKFILELLKKLTPDEESILKMAEEFAKKARELGATAIFFYYNPKTGFAVGREILITPEDTREIEVIIKGNELKEKEKNEKSKETKIIEKKFEPGKKKIKEKKIKKLDETTVEEKEEEKEEEIDLSKLE	16.35759941921098	0.6194038703512347	0.7640597224235535	0.7046562433242798	10.987077713012695	nan	inf
design_20	27	DLLREKLITETVKKAIKELSELGLEMVLLTEDGERRRLTPEELEEAAPEIIELLVNKSKAVLLIDVKYEDELVEYAKELLKKLKPTPEDIEKMIEEFEKKAIELGVTAVVFYYNKETGVFYGKKVIITPEDKRIIRVKIEGNKVEEEEKNEKTKEEKKVEIEYLPGKKKIKKKKKKKLDENTIEEEEEEKEEEIDLSKLL	3.2317504892357873	0.7857416829390729	0.5587962865829468	0.41881459951400757	16.001388549804688	nan	inf
design_20	28	SLLREKEIEKIVTESIKRLADLGLKMVLLTEDGEVRELTPEELAAAVPEIINLLIKEGKIVVLVDVKKAEEILKIIKELIKKLKPSRESMKEFVEQVKKKLEELGATGIVFIYNKETGFALYREVIITPENKRIIEVEIEGNKIKKKEINEKTKEEKIEEIEYLPGKKKIKKKEKKKLDPETIEEKEEEEEEEIDLSKLK	2.19687022984291	0.900892535943586	0.86060631275177	0.7739753723144531	7.158022403717041	nan	inf
design_20	29	DLLRDKLIAETVEEFMERFRELGLEMVLLTEDGEVRELTPEELAAAVPEVVRLLIEEGKTVVLVEREKAEELLAEARALLAELEPTPESIEAFVEALAKKALELGTTAFVAIYNRETGTFLAREVIITPENKELIEVKIEGNKVTKKEENEKTKEKKIVEIEYEEGKKKIKKKKEKKIDENTLEEEEEEKEEEIDLSKLL	11.035012929083594	0.48552578519479966	0.5072364807128906	0.41824233531951904	17.35362434387207	nan	inf
design_20	30	DLLKEKEIAEIIERSIRRLAELGLRMVLLDEDGKERELTPEELAKAVPEIVKKIIEEGKTVVLVEVEHAEEMVEKIKELLAKLKPTPESIEAFMEELAELAEELGATAIVFYYNKETGYFLYREVLITPEDRVRIKVEIKGNELKEEEENEKSKRRRIIEKKYEEGKLKIRKKEIVKLDEETVIEKEEEEEKEINLEELL	1.4732393148909633	0.9358438363176537	0.8756356835365295	0.7865477800369263	6.365962982177734	nan	inf
design_20	31	DLLRDLLIRENIERTIARFAALGLEMVLIFEDGTERKLTPAELAAAVPEIVDRVVNEGKTVALVDVSKAEEFKKFFLELLKKLTPTKESMKKFVEEVEEKAKKLGINAFVSIYNPETGFFLSKEVIITPENKITIRIEIEGNKVKEEEYNEKSKEKIIIEKEYLPGKVKIKKKKIKKIDENTVEEEEEEKEEEIDLSKLL	3.0984150052088175	0.828354921545233	0.9031578898429871	0.8334596157073975	5.530847549438477	nan	inf
design_21	0	KSEEREKKLKEFEEELKEKIKGKNVIKVTLSGLSDEETIAIIEITVKIAEEAGVKYLVIKIEGNVTPELVRAIGEILKKAKFKVHLSLVITSATSPEEAEAITEELIRIMRETGATLSVRLETDPETERRMVERLVAAAAETGQRLLIATSSEEVARAAASPHVTTVLLEDADEVEEKWIEEEIKKLVPNPKVLEIEIKA	1.0349783382894269	0.9691994516476015	0.9281461834907532	0.8678652048110962	3.909836530685425	nan	inf
design_21	1	SEEEREKRLKAFEEELEKKAPGKNALILTLEGLSDEESKAYIEIAIEIANKYGLKYLHIKILGNVTPELVKYIGELILKSKFKVHLSLVIDSSATAEEVEAITEELIRLMEEAGVTLSIRLLTDEATERAAVARLVEAAEANGVELLIATRHQSIADAAKSPHVTTVLLEDAEEVEEKWLKEKILKLIKEPKVLEIEIRA	3.049921322087047	0.8284279961048321	0.8309506177902222	0.7893707752227783	7.355959892272949	nan	inf
design_21	2	SEEERKKRLEEFEKRLKEEIKGKTHLHIKLENLSDEEAKEIIEIAVKIAEEYGLKYLHIEIEGNITPELVKHILEILKKASFKVHLSLKIKSSTTREEVEAITEELIRLMRETGVTLHIELETDEETAREFVERIVAAAKETGQKVTLSTKSEKIAEEAKSEHVTTVLLKDAKEVIEKEIEEEIKSLVKNPKVLKLEVKA	11.61580559836783	0.4405034057404994	0.8689777851104736	0.7369968891143799	8.57323169708252	nan	inf
design_21	3	EAEEREKRLEEFKKELEEKIKGKNVLIVTLENLSTEETIAVIEITVKIANKYGLKYLVIRLEGNVTPELVKAILELLKKSKFKVLLSLTISSSTTAAEAEAITAGLIELMRETGATLIVRLETDEETTRAMAERLVAAAAATGQKLLLAVRHEAVREAVASPHVTAVLLEDADEVEEAWIEEEILKLVKEPKILKIELKA	0.7272283933940046	0.9822607609718738	0.9324160814285278	0.8634361028671265	3.6946005821228027	nan	inf
design_21	4	SAEARKKRLEEFKKYLEEKIPGKTHLRITLRNLSDDETKAIIEIAVEIAEEAGLKTLVIRIEGNVTPDLVKHLLEIFKKASFKVRLSLRISASTSAAEAAAITDELVALMKEVGVDLEVWLETDPATERAMVARLVAAAAATGQRLLIATRHADIAEAAASPGVTTVLLEDAEAVSAALEEEWIREEVEEPVVLEIEIEA	0.7289943054114028	0.9921987279421127	0.9414834380149841	0.8706804513931274	3.408574104309082	nan	inf
design_21	5	SAAARAARLAAFRAELRARVPGKNVLRLTLANLSDEETKALVAEVIDIANEAGLKYLVIRIEGNITPELVRALLEQFKKAKFRVRLSLTIKSSTTEEEAEAITEELERLMRETGVDLAVRIETEKEIAEKMAERLVKSAEETGQRLLLALKHKEIVERIKTPHVTTVLLEDWEEVSAAEEEALIRELVADPRVLELRVEA	6.937272484147507	0.738744841046944	0.6336745023727417	0.6259160041809082	12.728276252746582	nan	inf
design_21	6	AAEARAARLAAFRERLEKEIPGKNVLRLTLSGLSDEESIALIAITIEIANKYGLKVVVIELEAHVTPELVAALGEQILKAKFKVILSLRLTAAATAEEVAAVTAELERLMREAGVDLAVRLETAEDVTRAFVARLEAAAAETGQRLLVATAHAAVAAEAASPHVTTVLLADADAVLAAWIEERIKELVPEPKILEITVEA	1.1351195908811593	0.9584272984972787	0.8512742519378662	0.8329211473464966	5.836863994598389	nan	inf
design_21	7	AAAAREARLAAFEAELREKIPGKNVVRLTLVDLDDETAAAVVKILIEIANEAGVKAVIIRIRGNVTPELVKTLGEIIKKAKFKVILSLKIDSSTTEEEAEAITKELEKIMKETGATVIVEIETDEETAEKFVERLVKSAEETGQKLLIATKNEEIAEKHKSPKVTTVLLEDYEKVSSELEEEEIKKLVENPEILEFELRA	1.009126864869659	0.9671858932826279	0.9182848930358887	0.8622773885726929	4.032646179199219	nan	inf
design_21	8	ASAEEEAELEEFRKRLKEEIPGKNVLKLTLENLSTEKTIAYIEIAIEIANEAGLKYLSIIIEGNVTPELVEAILEILKKAKFKVHLSLTISSETTEEEAERIAEGLARIMEETGATLSVRLETEEEIARRFAERLVAVAEATGQRLLLALRHREIVEAVRRPHVTAVLLEDAKAVEEAWLKEEILSLVKEPVILEITLKA	6.606662677811118	0.8019484777914511	0.822865903377533	0.7613357305526733	7.589053153991699	nan	inf
design_21	9	SSLEREKKLEKFEKELKEKIPGKNALKLTLENLSDEEAKEIIEITIKIADEAGLKYVEIKIKGNVTPELVKYIGEIIKKSKSKVRLSLTITSSTTPEEVEAITDGLIDLMRENGITLEVLLKTEPEIERAFVERLVAAAEETGQELLIATKHEEVAEAAKSPHVTTVLVEDYEEVSEKLEKERIKKLIKNPKILEFKIEK	8.934567880807647	0.6041459578514323	0.6852392554283142	0.6595890522003174	12.584249496459961	nan	inf
design_21	10	SAEEREKRLKEFEEELKKKAEGKTHLKLTLSDLDDEETIAYIEIAVKIANEKGLKYLSIRIEGNVTPELVKAMLKIFKEAKFKVHLSLTISADTTEEEAEAITEELGELMKEVGVTLSVRIETDPETARRMVARLVKVAEETGQKLLIATRHADIAEEAKSPHVTTVLLEDYEEVSEKLEEEEIKELVKNPEVLELELRA	6.751121190681832	0.8181141530370023	0.8569062352180481	0.7876609563827515	6.987037181854248	nan	inf
design_21	11	SAEEREKRLKEFEKELKEKIPGKTHLKLTLKNLSDEESIAAIEITFEIADEAGLKHVVIRIEGNVTPELVRALGEIIKKSSAAVHLELTISASTTAAEAEAITAELERLMRETGVTLSVRLETDRETAAAMVARLTAAAAETGQELLVATRDAAVAEAARAPHVRTVLLEDADAVSAAWIEERIRALVKEPKVLEITLEA	9.479761773590122	0.4812193007662856	0.7312210202217102	0.6872888803482056	12.168448448181152	nan	inf
design_21	12	KEEEKKKRLEEFEERLRKEVPGKNVLELTLSNLSDEETKAAIEIVFKIAEEAGLKAVVIRIRGNVTPELVKALGEIIKKASFKVILSLTIDASTTAEEAEAITAELVELMEEAGVTLAVRLRTAPEVARAFAARLVAAAARTGQRLLLALADEEVAAAVAAPHVTAVLLADADEVEAAWVAEEIRALVPEPRVLRIELEA	0.7212894178016926	0.9921215287739008	0.9403120279312134	0.8810265064239502	3.452765464782715	nan	inf
design_21	13	SAAARAARLAEFRARLEREVPGKNVIKVTLSGLSDEEASAVARIVVEVAEKAGVKYLVIRLTGNVTPELVRDLGELISKASFKVHLEVTITSETSREEARAITEELIRLMEENGVTLKVKLETEEDITLEMVEKLVKAAEKNGQKLLIAVKNEKVAEKAKSPNVTTVLLEDYEKVSEEEIEKIIKELVKNPKVLEFTLEA	1.3996757089090532	0.9492505996867635	0.8433213829994202	0.786058783531189	6.754955291748047	nan	inf
design_21	14	KEEEEEKRLKELKEELEKKIKGKNVIKLTLKNLSTELAKKIIKITIEIANKYGVKYLHIKIEGNVTPELVKYLGEEIKKAKFKVSLSVVIKASTTAEEAAAITAELGKLMKETGVTLHVALETAPDIERAFVARLTATAAATGQRVLVATSSAAIAAEAAAPHVTTVLLADRDAVLEKEEEEEIKKLVKEPKILEIVVEA	0.888882234642563	0.9730520464476325	0.8902420401573181	0.8236138820648193	5.080770969390869	nan	inf
design_21	15	SEEERKKRLEEFRKRLEKELPGKTHLKVTLENLSDEETKEIIKIVIEEANKKGLKYLSIRIEGNVTPELVKYIAEEIKKAKLKVHLSLTITSSTTAAEAEAITEELARLMRENGVDLSVRLETDEAITTAMVDRLVAVAAEEGVPLLLAVRHAAVAERAASPGVRTVLLADAEEVEEAWLEERIKELVKEPKVLELEIRA	2.4378215941515156	0.8880749966369561	0.76686692237854	0.7292602062225342	8.826583862304688	nan	inf
design_21	16	AEAERQARLAAFKEELEKKIKGKTHVKVTLSGLDDEETKAIVKITIEKVNEAGVKTLTIIIEGNVTPELVKFLLEEIKKLKNKVILELVITSSTSREEAREITEGLIELMKETGVDLIIAIETDPETAREMAERLVEAAKETGQELLLALASEEIVEEVKSPTVTTVLLEDYEKVSKEWIEEKIKELVKEPKVLEFKLEA	8.498572587666496	0.572967013080223	0.5670909285545349	0.5981205105781555	14.105052947998047	nan	inf
design_21	17	SAKEREERLKEFKERLEKEIPGKTHLKVTLSNLSDEETKAIIKITIEEANKAGLKTLTIEIKGNVTPELVRALKEEISKAKFKVILSVRIDSSTTEEEAEAITEELIKLMKENGVTLAVLLETEREITTRFVERLVAAAKETGQKLLIAVENEEVAEAAKSPVVTTVLTSEYEEVLNKWIEEEIKKEVKNPKVLEISIEA	0.9032601865814607	0.9832479092224083	0.9213793873786926	0.8733358979225159	3.863100290298462	nan	inf
design_21	18	SAAEEEARLEAFRAELKEKAEGKTHLKVTLENLSTELAKRIIEITIEIAEEKGLKYLSIKLKGNVTPELVEYFLEQIKKAKFKVHLSIYISSSTTAEEVEAITEELERLMEETKVTLSVKLETDEETTRKFVKRLVEKAKKTGVKLLIATKSEKIAEEAKSEHVTTVLLEDYEKVEEEILEKEIKELVKNPKVLEITLKA	1.1457723000172848	0.9600104749988521	0.8984246850013733	0.8237152099609375	4.71478271484375	nan	inf
design_21	19	AAAARAARLAAFRARLEAEIPGKTHVEVTLAGLSDEETAAIIKIVIEEAEKAGVKHLVIRIEGNVTPALVKALAEEIKKASFKVTLSLTITASTTAEEAAAIADELARLMKEAGVTLAVRLETDPATAAAFVARLAATAAETGQRLLVATRHADIAEAARAPHVTTVLTADADAVLAAWVEAEIRALVPNPEVLRFEVRA	1.2790276408650572	0.96260587962698	0.8845762610435486	0.8353776931762695	5.047717094421387	nan	inf
design_21	20	RKKEREERLKKFEAELKEKIKGKNVIIVTLENLSTEETKALLKITFEIAEKAGVKLLVIRLEGNVTPELVKYLLEIIKKSKLKVILELTISSETTAEEVEAITDGLIEIMKETKATIIVRLETEPEITRKFVERLVKAAEETGQPLLIASKHQEIVEEAKSPNVTTVLLEDYEEVSEKWIKEEIKKLVKNPKILEFEVRA	0.8285245631534858	0.9768823975755921	0.9276167750358582	0.8757227659225464	3.8518292903900146	nan	inf
design_21	21	EEEEREKELKQFEEELKKEIPGKNHLKLTLENLSDEETIAYIKIAVDIANEAGLKTLVIEIKGNVTPELVKALLEIIKKSKFKVILGVVISSSTSAEEAEAITEELIRLMEEAGVDLAIRLETDEEITRRMVARLVEAAERYGVKLLIASRHQSIVEEARSPNVTTVLLEDYEKVYEEWVEKKIKELVKNPKVLEKEIKA	5.557786315938638	0.8471515885086197	0.9022113680839539	0.8340343236923218	4.58571720123291	nan	inf
design_21	22	SAEEREKRLKEFKEELEKKAPGKNVIKVTLENLSDEESIAIIEIVFEIANKKGLKYVHIKIKGNVTPELVKAIGEIIKKSKSKVHLSITISSSTTEEEVEKITKELGEIMKETKANLSVKLKTKKEIEEKFVEELVKIAKETGVKLLIASKHKDIVEKHKSPNVTTVLLEDAEEVEEKWLEEEIKELVKNPKVLELEIKA	0.8579966532999312	0.9860857406028952	0.9122421145439148	0.8505309820175171	4.149547576904297	nan	inf
design_21	23	AEAERAERLAAFDAELAERIPGKTHVRVVLEDLSDEERRAIIEIVIEKANEAGVKTLTIEIRGNVTPELVEYLGELIKKAKFKVILSLTIKSSTSAEEVEAITEQLGKLMRETKVTLAIRLETDKETERAFVERLVKIAEEEGVKLLIATKHEDVAEEAKTPNVTTVLLEEYDEVLSAWVEEEIKKLVPEPKVLELEVRA	0.8964374415150983	0.9726648653201818	0.929115891456604	0.8685998916625977	3.6661834716796875	nan	inf
design_21	24	AEKERQERLEKFKERLEKEIPGKTHLEVTLRNLSDEETRAIIEIVIEKANEAGLKYLVIRLEGNVTPELVRFLLEKLKKAKFKVHLSVTITSETTPEEVRAITDELIRLMKEVKVTLSVRLETDEETAREAAERLVAAAEAEGVELLLAVANEAIAEAVRSPHVTAVLLEEAEEVEERWIEERIKELVKNPKVLKIELEA	0.8311423186480561	0.9762886468172114	0.8995791673660278	0.8403773307800293	4.809592247009277	nan	inf
design_21	25	KEKERKERLEKFKKELKEKIKGKNVIKLTLKNLSTEETIAIIKIVIEEANEAGVKVVVIKIEGNVTPELVKALLEEIKKAKFKVILDLVITSKTTKEEAEAITKELEEIMRETGADIAVRLSTEKEIEREMVKRLVKSAEETGQKLLIATKHEEIAKEAKSPNVTTVMLKDYEEVLNKWIEEEIKKLVKEPKILEIKIEA	1.2580299772301453	0.9628374251426045	0.8603683114051819	0.8174068927764893	5.754070281982422	nan	inf
design_21	26	SAAAAAARLEAFRARLEAEIPGATHLKVTLSGLSDEETAAIVEIVIEIADEKGVKSIHIELEGNVTPELVKKLLEQFKKSKAKIHLSLKISSSTTREEAEAITEELEKIMKEVGADISVLLETDEETTLEFVERLVKVAKETGQKLLISVKNEKIAEKAKSENVTTVLTKDYKEVKEKLFKEKLLELVKEPKVVEFTLEA	1.0078791867347967	0.9770239541756862	0.8793363571166992	0.8335751891136169	5.420734882354736	nan	inf
design_21	27	AAAAAAARLAAFRAELRAGIPGKTHLELTLSGLSDAESAAAIETAIEIANEAGLKTLTIRLEGNVTPALVRHLLEQIKKSSFEVILDVKISSSASEEEVEAITEELERLMREAGVTLSVLLETDEETELKFAERLVAVAEEEGVELLLATRNEAIREKIASPHVRTVLTSEYEAVREAWVRERILALVPEPVVLRLELRA	1.0152930446592328	0.9674066808878098	0.9213749766349792	0.8666683435440063	3.7586190700531006	nan	inf
design_21	28	AAAARAARLAAFRAELEARIPGKTHVRLILEDLSDEEAIAYIKILFEEAEKAGVKLVTIEIEGNVTPELVKAILEEIKKAKFKVILSLTIKSSTTEEEAEAITEELEKIMKETGATIIIRLETDEETERKMVERLVKTAEETGQKLLIASKHQKVVDEAKSPNVTTVLLKDYEEVSKKYIEELIKELIENPEVLELRVRA	6.082148342264094	0.7787946042907308	0.7901270985603333	0.7458338737487793	8.541007995605469	nan	inf
design_21	29	SSEERKKKLEEFEKKLKEEIKGKNAIKLTLSNLSDEETIAYIEILINIANENGVKMVVIEIEGNITPELVKALGKIIKKAKFKVIISLRITSSTTAEEVAAITKELIKIMKENGATIIVELETDEETEDAFVSELVKSAKENGVKLLIATKHKKIAEKHKSPVVTTVLLEDYKEVSEKFIEEEIKKLIPNPKILEIKIEA	1.0281498759967447	0.9651687390888527	0.8605780601501465	0.8136348724365234	5.588132858276367	nan	inf
design_21	30	SMEENEKRLEEFKEELEKKIPGKTHLKLILENLSDELSIAYIKIAIEIAEKAGLKYLEIIIKGNVTPELVKAFGELFKKAKLKVLLHLKITSETTAEEAEAITEELERIMEETGATLIVELETDEEIERAFVERLVATAERTGQKLLIATKHESIAEAAKSPHVTTVLLEDAEKVSEEWIEKEIKELVKNPKVLEIEIRA	6.351250842601215	0.6702815987071213	0.6132463812828064	0.5977939367294312	13.308062553405762	nan	inf
design_21	31	KEKEREERLKEFEEELEKKIPGKNVIKVTLSGLSDEETIAIVEITIRQAEKAGVKMLVIEIRGNVTPELVKALGEQIKKAKLKVILSLTIDSSTTSEEVEAITEELAELMRENGVTLEVLLRTKEEDALKFAKRLVEVAKENGVKLLIATENEKIANEIKSENVTTVLTKDYEKVSKKWIEEEIKELVKNPKVLEIEIKA	8.459939547019538	0.6482761647634456	0.708556592464447	0.6805287599563599	11.409568786621094	nan	inf
design_22	0	SAAELAARQARARAAERAALARGLLAAAALARAFPDLDLTVALLRSAAYARVLAGEPAPYEDGLRLVIATAGDEATLAAIRALLAERGVTGLEVTGSLDAAALKARFGAAEVELVLLRAATGRLEGLSEEEVLAALLALMTEVIKTGSLEEAVATYREILEFMRLLGLSPEAIERFEAEVLATLKALKSPEEVEKFLALL	4.993726666915099	0.6217038385007384	0.6463403105735779	0.47881412506103516	15.612483978271484	nan	inf
design_22	1	SAAELAARQAQARALLRAALAELLLAAAEVAEAFPDLDITARLLLPAALLAVLAGEPAPLEPGLRRVLAVDGDAETVAAIKALLAERGWTGITVTASLDEAELRARFGAAAVRSVRLSAKTGKVEGLSEEEILEALLALMERVIKTGTLEELVRTYKEAKRFMDRLGLSEEKKKEWEERVEELLEELLDEETVEEIKKAL	12.234703690518934	0.2687718750237452	0.6500322818756104	0.4315608739852905	17.88309097290039	nan	inf
design_22	2	SAAELAAKQARAREKLKAALAELLLAAYKLAKEFPDIDLTVRILLSKEYVEVLAGKPAPLVDDLKLVIAVDGDEETLEKIKKKLEELGYKGIEVTGSLDEEELKKKYGKEKVISYKYNAKTGKIEGLSNEEIIEALLALFKETLETKDLETIVETWKEIKEFAKEVGLSEEDIKELEERMEKLAEELLSPEEVEELKKLL	0.9885708673745485	0.9685988359934373	0.9383909106254578	0.8663973212242126	3.746983051300049	nan	inf
design_22	3	SAAELAAKQAEARALALAELAELLLAAYKLAKKFPDLDFTVVLLTSQAFVDVLAGKPAPLVRDLKRVIAVDGDEETVEAIKKELKEMGVEGIEVTQSLDEEELKARYGKAEAFVVRLNAKTGKLEGLTEEEVIEALLALFERVIKTGSLEEIVETYKEILEFMDFLGLSEEKKKELLERMEKTMKELLSEEEVKELKEKL	2.494097557732283	0.8598350509974279	0.8247116804122925	0.7976498603820801	6.695638656616211	nan	inf
design_22	4	SAAELAARQARAEREINAALAELLLAADKLAKKFPDLDITAVILMSQALVDVLRGKPAPYVPDLKRILAVDGDEATVAAIKAALAEEGYEGIEVTQSLDKEELKKRFGAAEAFSVKLSAKTGKVEGLSEEEIIEALLALFEEVLKTKDLETLVKTYKEILEFMKRLGLSEESIKELLERMLELLKELKSEEEVKELLEKL	17.98243374650827	0.1399419843527145	0.6154158115386963	0.42727309465408325	16.780961990356445	nan	inf
design_22	5	SEEELREKQERAERLKKAALAELLLAAYELAKRFPDLDLTVILLMSEELVKVLRGEPAPFVPDLKKIIAVDGDEATLAAIRAALAEEGVTGIEVTGSLDEEELKKKYGKAEAESYKLSAKTGKIEGLSNEEIIEALLALFEEVLKTGDLETLVETYKRIMEFMKRLGMSEEDIEKLEKEMEEILKKEKSEEEVEKIKKLL	1.3624204288659074	0.9440260599006645	0.8130481243133545	0.7705192565917969	7.467094421386719	nan	inf
design_22	6	SAAELAARQAEARRAELAALAELLLAAYKLAKEFPDLDLTALLLRSAAHLAVLAGEPAPLVDDLRRVIAVDGDEETLEKIRALLREMGVEGVEVTGSLDEAELRARFGAAAAEAVLLNAKTGKLEGLSEEEVIEALLALFEKTLREGDLDTIVATWKEIEEFADFLGLSQEKKDELKARMEAIVKETLSPEEAAELKAKL	18.52482190162681	0.1295028811540772	0.6697996258735657	0.47191131114959717	16.443849563598633	nan	inf
design_22	7	SAAELAERQAKAKKLLLAKLAELLLAAYELAKEFPDLNFTVVILMSKELVDVLKGKPAPYKDDIKLVIAVDGDEETVEKIKKRLKELGYEGIEVTQSLDEEELKKKYGKEEVISYTYNAKTGKIEGLSPEEIIEALLALFEEKVKNSNIDEIVETYKRIKEFAKELGLSEEDIKKLEEEVLKILKELKSEEEVEEILKKL	0.820105080069981	0.9768335850925205	0.9398183226585388	0.8650897741317749	3.703026056289673	nan	inf
design_22	8	SMEELERRQERARRELLAALAELLLAAAALAEAFPDLDLTVVILMSEEYVRVLRGEPAPYKPDLKRIIAVDGDEATLAAIRAALAAAGVTGIEVTGSLDLEELKKKYGAAEAISVLLRAATGRLEGLSEEELLEALLALFEEVLRTGDIETLVATWKAIRALAERLGLSPEAIEELERRMLEILKELKSPEEVEKILKLL	17.387627534115943	0.16058646524929268	0.8521255850791931	0.6309515237808228	8.309497833251953	nan	inf
design_22	9	SPAELAARQAEAEEERRAALAELLLAAAALAREFPDLDLTAVLLLSEAYVQVLEGKPAPLVRDLVLVIGVDGDEATLAAIRAALAARGVTGIEVTGSLDREELLARHGKARAESYRLSAATGRLEGLSEEEVIEALLALMKKTIKTGDLETIVATYKEILEFMKFLGLSEEKIKEFEEKVLKTLKELLSEEEVEKFLKAL	14.932333633594576	0.19853979372949396	0.655728280544281	0.4365789294242859	17.481571197509766	nan	inf
design_22	10	SAAELAARQARAREELRAALAEGLLAAIKVAKAFPDIDITVRILLSQALVDVLAGKPAPYEPGLRLVLAVDGDEETVEKIKERLKELGYEGIEVTQSLDEEELKRRFGAAEAFSVKLSAKTGKVEGLSEEELLEAFLALFRRVLRTGDLETAVRTYREILEAAKTLGLSPEAIAELLARMRALVAELLSPEEAARLLAAL	4.076292286882656	0.7681375777624584	0.6387437582015991	0.6256211996078491	12.704351425170898	nan	inf
design_22	11	SAAELAEKQEKAKELLLSKLAEGLLAAYEVAKEFPDIDITVRILISKELKDVLAGEPAPLVEDLKLVLAVDGDEETVEKIKKFLKEKGYEGIEVTQSLDEEELKKKYGKEEVISYKYSAKTGKLEGLSEEEIIEALLALLKETIKTKTLEEIVKKYKEIKEFMKELGLSEEKIKELEEKFLKTLKELKSEEEVEELLAKL	1.1890944434871156	0.9535119789027857	0.9141603112220764	0.8337226510047913	4.55601692199707	nan	inf
design_22	12	SAEELRARQERARRLLRAALAELLLAAHEIAQEFPDLNITAAILLSAALVAVLAGEPAPFVPDLVRILAVDGDEATVEAIRALLKERGVEGIEVTQSLDEAELLARYGKARVETYLYNAKTGKIEGLSEEEILEALLALFEETLKTKSLEELVKLYKEIKEFMKTLGLSEESIKEWEKKVLEILKKLKSEEEVEEFLKKL	14.649437244322142	0.18131124410253593	0.7052626013755798	0.416797399520874	16.701404571533203	nan	inf
design_22	13	SMEELAKKQAEAEEELKALLAEGLLAAYALARAFPDLDLTVRILMSEEYVKVLEGEPAELKKDYVLVIATAGDAATLAAIRAALAAAGVTGITVTGSLDEAELKARFGKAKALSYTLRAATGRLEGLSPEEIIEALLALFKKVIKTKDDETIVKTLKEILEFMDFLGLSEEQKKEFLEKVEKILKEEKSEEEVEEIKKKL	2.445550288506749	0.8505114597634895	0.8053960204124451	0.7288365364074707	7.694665431976318	nan	inf
design_22	14	SAAELEARRARAERERRAALARLLLAALRAARAFPDLDLTAVLLTTAAYERVLAGEPAPYEPGLKLVIAVDGDEATLAAIRALLAEAGVTGLEVTGSLDEAALRARFGAAAAFAVRLSAATGRLEGLSEEEVLAAFLALFEEALRTKSLPEVVALWREIRAAAEALGLSEEARARLEEAMEELARRLLSPEEVAELRAAL	19.77413731123216	0.12403962415980363	0.6562288403511047	0.465315580368042	17.130111694335938	nan	inf
design_22	15	SMEELKKKQEEAKELLKAKLAELLLAAYKVAKKFPDLDITAAILISKEFLEVLKGEPAELKEDLVGILAVDGDEETLEKIREFLKEEGVEGIEVTGSLDEEELKKKFGKEEVFMVKYNAKTGKLEGLSEEEIIEALLALFKKTIKTKNIEEIVKLYKEIMEFMKELGLSEESIKKFKEEVEKELEKLKSKEEVEKIKKLL	3.025528475419106	0.8302102860775941	0.7818424701690674	0.7661340236663818	8.262038230895996	nan	inf
design_22	16	SEEELKKKQEKAKEEFRAKLAEGLLAAYKLAKKFPDLDFTVRLLMSEEYVKVLEGEPAEYVSDLKLVIAVDGDEETLEAIRKELKERGVEGIEVTGSLDDEELKERYGKAKVFSVKLNAKTGKIEGLSEEEIIEALLALFEEKIKTSSLEEIVKLYKEIEEFMKFLGLSEEKIKEWKERKLEILKKELSPEEVEKLLKAL	0.9624300192317048	0.9699731946204092	0.9122115969657898	0.8604959845542908	4.614716053009033	nan	inf
design_22	17	SAEELARRQERARRLLRAALARGLLAADALAAEFPDLDLTVLLLLSEALVRVLRGEPAPLEEDLVLVIAVAGDAARAAAIRAALAARGWTGLEVTTSLDPAELAARFGKAEVFSVTLDAATGRLAGLSEEELLEALLALYEEVLRTGSLEEAVETLKAILAFAERLGLSPEAREELLERLEALARELLSPEEVEKLRAAL	11.65285340496992	0.36362634646883607	0.6076176762580872	0.48495838046073914	16.131343841552734	nan	inf
design_22	18	SEEELRERQERARREFLAALAYGLLAAYKVAKKFPDIDITVRLLMSEEYVRVLRGEPAPYVPDLKLILAVDGDEETIEKIKELLKEMGYEGIEVTGSLDEEELKKRFGKAEAFSVKLNAKTGKVEGLSEEEIIEALLALFEKVLREKSLEELVKTYKEILEFMKRLGLSEESIKRFEEEVLEIMEELLSPEEVEELLKKL	1.292477520352619	0.9646164265590689	0.8974007964134216	0.8515788912773132	4.9596638679504395	nan	inf
design_22	19	SAAELAARQARARRLLKAALAEGLLAAAELAEEFPDLDFTVVILLSEALVKVLEGEPAEFVPDIKLVIAVDGDEETLEAIRKALKERGYEGIEVTGSLDEEELKKRFGKAKAISYKLSAKTGKIEGLSEEEIIEALLALYEEVIRTGDNDELVETYKRILRFMDRLGLSEEQKEKFEKAVLETLKKLKSPEEVKEILEKL	1.3102770156282957	0.9454584386073265	0.9023400545120239	0.847243070602417	4.746504783630371	nan	inf
design_22	20	SAAELEEKQATARRALRAALAELLLAAARLAAAFPDLDLTAVILLSEELVRVLEGEPAPLRFDLKRVIAVAGDEATVAAIRAALAEAGVTGVEVTASLDEEELKARFGAARAFSVTLSAATGRLAGLSPAEVLEALLALFEETVKTGTLEEAVATYREIRALMDRLGLSAADRAAWEARVLEILRKELSPEKVAEFLAAL	18.09933154619231	0.13338781328010169	0.6231713891029358	0.47562384605407715	16.397319793701172	nan	inf
design_22	21	SAAELAARQAAARRRIRAALAELLLAAYEIAKEFPDLDVTAAILLSEALVRVLRGEPAPLVDDLRLVIAVDGDEATLEAIRALLAERGWTGIEVTGSLDEAELRARFGAAEVRLVKLSAKTGKVEGLSEEEIIEALLALMEETIRTKSLEEIVKLYKEIEEFMDFLGLSEESKKEWKERVLATLKELLSPEEVEKFLKLL	3.2825340544717068	0.7941732982870718	0.8231827616691589	0.7899245023727417	6.684540271759033	nan	inf
design_22	22	SMEELKEKQEKAKKLYLAKLAEGLLAAYELAKEFPDLDITVVLLMSEEYLKVLKGEPVPLKEDLKLVLAVDGDEETLEKIRKLLKERGVEGIEVTGSLDEEELKKRFGKAEAFSVTLNAKTGKIEGLSEEEILEALLALFEEVVKNGSIEELVKTYKEILEFAKFLGLSEESIKELLERLKEILKKLKSEEEVKEILEKL	0.8287191504367996	0.9764509940516112	0.8866563439369202	0.8139360547065735	5.388697624206543	nan	inf
design_22	23	TPEELEEKRKEAEEEKKAALAELLLAAYRLAREFPDLDITAVLLMSEKYVKVLEGEPAPLEKDLVLVLAVDGDEETLAAIREALAKAGVEGIEVTGSLDEEELKERFGKAKAESYTLNAKTGKLEGLSEEEIIEALLALFKKVIKTKDIDTIVETYKEILEFMDFLGLSEESKERFKKEVLEILRELKSEEEVEEILAKL	0.9436104856788042	0.9711737624568616	0.9305052757263184	0.8671482801437378	3.906682014465332	nan	inf
design_22	24	SAAELEAKQAKARELIRAELAKGLLAAYKLAKKFPDLDFTVRILMSEALLKVLAGEPAEFVPDIKLIIAVDGDEETVEKIKKLLKELGYEGIEVTQSLDEEELKKRFGKASVESYKLNAKTGKIEGLSEEEIIEALLALFKEVIKTKDDETLVKTYKEIKEFMKFLGLSEESIKKWEEEKLQILKELKSEEKVEEILKKL	2.334517816521301	0.8795006567536402	0.8251264691352844	0.8005000352859497	6.708652973175049	nan	inf
design_22	25	SAAELAARQARARRARLAALARLLLAAAALARRFPDLDLTAVLLRSAAYADVLAGRPAPLVDDLVLVIAVDGDEATVAAIREALAEAGWEGIEVTQSLDEAELKARFGKAEAEAVTLSAKTGKLEGLSEEEIIEALLALFEEVVKTKTNEELVETWKEIEEFMDFLGLSEESKKKLKEEMEKILKELKSEEEVKEIKEKL	4.792977137264517	0.7537010990708407	0.6650015115737915	0.5398731231689453	13.336581230163574	nan	inf
design_22	26	SAAELAERRARAERALKAALAEGLLAAYEVAKEFPDIDITVRILIPEELKKVLAGEPAPYKEGIKLILAVDGDEETLKKIKELLKKRGYEGIEVTGSLDEEELKKKYGAAEVFSVKLNAKTGKIEGLSEDEIIEALLALFEEVLKTGTLEELVATYKEILEFMKFLGLSEEAIEEFLARADAILEELKSPEEVERIKELL	1.1616547906502668	0.956872725630989	0.9238955974578857	0.869685173034668	4.174837589263916	nan	inf
design_22	27	SAAELAARQARARRLEKAALARLLLAAYRLARAFPDLDFTARLLRSEAFVKVLRGEPAPFVDDLKLVIAVDGDEETLAAIRARLAELGVTGIEVTGSLDEEELKKRYGAAEVFSVLLRAATGRLEGLSEEEVLEALLALFEETLLTGDDAELVALYREILEFMDWLGLSEEQKARLLEAMLARLRELKSPEEVEAILAAL	1.9940101277355908	0.9123604850438127	0.8433457016944885	0.8017237186431885	6.2123870849609375	nan	inf
design_22	28	SEEELQERQERARRLKRALLARGLLAAYEVAKEFPDLDITVRLLLPEELVRVLEGEPAPFVPGLRLVLAIDGDEETLEAIRKLLAERGWEGIEVTGSLDEEELKKRFGAARVESVTLNAKTGKIEGLSEEEIIEALLALFEEVIKTKNIDEIVETYKRLLEFMKFLGLSEEDIKKFEEEVLKILKEEKSPETVEEILKKL	0.9172828390026182	0.9729903087245251	0.9312002062797546	0.8683223724365234	3.9589881896972656	nan	inf
design_22	29	SAEELKEKQKKAEELKKAKLAELLLAAYKIAKEFPDLDITVRILMSEEFVKVLKGEPAEYKDDLKLVLSIDGDEETVEKIKKLLKELGYEGIEVTQSLDDEELKKKFGKAEVESVKYNAKTGKIEGLSEEEILEALLALFKKVIKEKSLEEIVKTYKDILEFMKELGLSEESIKKFEEEVLKIIKELLSEEEVEELLKKL	0.9466240677140414	0.9700421160086223	0.9326537847518921	0.8666974306106567	3.9368350505828857	nan	inf
design_22	30	SAAELKAKQERARRELLAALAELLLAAYRLAKAFPDLDFTAVILMSKEYVEVLKGKPAPYKPDLKRVIAVDGDAATVAAIRAALAAAGVTGIEVTQSLDEEELKKRFGKEEALSVRLNAATGRIEGLSEEEIIEALLALFEKVLKEGSIEELVKTFKEILEFMKFLGLSEEAIKKLLEEMEKILKELKSEEKVKEILEKI	2.7699291604907605	0.8296907691567565	0.8009949922561646	0.7751352787017822	7.55575704574585	nan	inf
design_22	31	SAAALAARQAAARAALRAALAELLLAAYKVAQAFPDLDLTVWLLLSAALAAVLAGEPAPLRDDLRRVIGVDGDEETLAAIRAYLAEQGYEGIEVTGSLDADELRARFGAAEALSVTLNAKTGKIEGLSEEEILEALLALFARVLRTGTLPEAVATYKDILAFMKALGLSKEAIEEFEKRVLEILAETKSPEEVEAFLAAL	4.637854179856137	0.72298368236684	0.6820076107978821	0.6607252359390259	11.224467277526855	nan	inf
design_23	0	KIKKVNITIILDITPEMRDLEPLIIDFIGEILKHLLELLKDADIVNVKVIADDKELTEKLVKKVSEVLEELKEKVGFKEVNLEGIVNHPKLVSIVNEIAEKVGGAVIVIVVKTETKEEAEELAEKLEEYIKELAEKIEKEKGLKVKVYSLVSEDGYVGFLVVIRRKDTTWSLSDEELLEILKKILELVIEEEKEEEELLK	1.001745020790702	0.9786453701639864	0.8797863721847534	0.8392584323883057	5.202437400817871	nan	inf
design_23	1	SIKKARITIIVDITPEMEDLLPLVIDFVAEVLAHLLELLKDADEVEVTVIADKEELAEKLYEKIKKVLEELKEKVGFKKVNLKKIVNHPKLSSIVNEIAERTGGAVIVIVVKLETREEAEKVAEALTAHIRELAARLSAEHGLEVRVLSAVSEEGYLGIMVLIRRADREWSLSEEELEARLKEILELVIEEEEEEEEELE	1.023203672361016	0.9773062126307246	0.9143933057785034	0.8783960938453674	4.2110724449157715	nan	inf
design_23	2	MIKVAKITIIIDITEEMKEYEDLVIDFVAEIMRHLLKLLKDYDIVEVTVIADDKELNEKLVKKLKEVLEEEKEKVGFKEVKLEGIVNEPELSSIVNEIAEKEGGIVIFIVVKLETLEEAKKINEELTKYIEELAKEIEEKYGLEVKVFSTVSEDGYVGILVLIRKKDTKWKLTDEEIQEYLEKILEIVKKKLEEEEELEK	0.736845982426709	0.9819363212197323	0.9345077276229858	0.8844248652458191	3.5627951622009277	nan	inf
design_23	3	MVKVVKIIIIVDITEKMKHLLPLIIDFVAKILEHIIELLKDADILRVTVIADDEELNEKLVEKIKEVLEKLKEKVGFKEVELEGIVKDERLISIVDEIAEKEGGAVIVISIKTETLEEAKKIGKELYEYILKLAKEIEEKYGLKVIVKKLVSESGLLTILVIIRHKDTTLKLSEEELEEILKEISELIEEELEEEEELEE	3.6311797338193057	0.7634452922879776	0.7142393589019775	0.7189563512802124	9.428508758544922	nan	inf
design_23	4	MIKKAEITIILDITPSMKHLLPLYIKFISEILSHTLELLKDVDIVNITVMADDEELAKKLYEEIKKVLEELKEKVGFKEVNLTAIVNDPELISIVSEIAKKEGGIVIVIIIKLESLEEAKKLAEELEKYIKELAEKIEKEYGLKVKVFSKVSENGYVGILVLIRPASVKWKLSDEELEEKLEKILELVIKRREKEELEKL	1.2809901818190772	0.9536198462567309	0.856676459312439	0.8282811641693115	5.635538101196289	nan	inf
design_23	5	MIKVAKITIILDITESMKDLAPLAIEFISEVLEEILKLLKDADIVKITVIADDEELNEKLVKEIEKVVEKLKKEVGFKEVELKGIVKEEELVSIVDEIAEKEGGIVIVIVIKLETLEKAKKLNKELTEFIKKKAEEIEKEKGLKVKIYSIVSENGYVGILVIIRRKDVKSELSDEELEEILKEILEKVIKREEEEEKLLE	18.725626335207508	0.1806810060427018	0.6511633396148682	0.6138985753059387	11.533268928527832	nan	inf
design_23	6	SVKKANITIILDITESMKDLLPLVIDFVAELLAHLLKLLKDVDEVNITVMADDEELAEKLVAKIKEVLEKLKEEVGFKKVNLKKIVNDEKLISIVDEIAEKTGGAVIVIVVKLESKEEAERIAKELTKFIEELAKKIEKEKGLKVIVKSLVSESGYVGILVIITRKDTKLELSDEELEEYLKKILEIVEKEEEEEELEAL	0.9699145815974203	0.976660143646815	0.8819334506988525	0.8340291976928711	5.262046813964844	nan	inf
design_23	7	AVRTARVTIILDITPSMRDLLPLVIDFIAEVLAELVRLLRDADRLRVTVIADDEEVNRQLVAAVEAVLAELAAEVGFEEVELEGIVADPELVSIVDEIAEKEGGAVIVILVQLPTREEAEALAAALRAFIEERAARISAEKGLEVEVLSLVTEDGFVGFLVVIRRASTTPSLSPEELEAALAEIVALARARLAAEDALAA	1.0553380364601133	0.9786692228257419	0.9080401659011841	0.8829703330993652	4.260786533355713	nan	inf
design_23	8	EIKTANITIILDITPSMREYAPLIIEFIAKILEEIVKLLKDYDILNVTVMADDEDLNKKLVEAVKKVLEENKEKAGFKKVNLKGIVNHPKLMSIVNAIAEREGGAVVVIVIELETYEEAKELAEKLTKYIKELAAKIEAEYGLRVRVLSYVSEEGYVGILVVIRPASVTPRLSDEELEAALKEILDIVIEERKEEEKLKA	0.6201878599959506	0.9866306689818777	0.9403755068778992	0.8950550556182861	3.493558406829834	nan	inf
design_23	9	MVKTAKIIISLDITESMEHLLPLAIDFVAELLAHIVELLKDADILEVTVMADRKDTMELLVKKIKEVLEELKEKVGFKEVNLEGIVNDPEIISLVNEIAKKEGGIVIVIHIKLETLEEAKELAEKLEKFAKELAKELEKKYGLEVKIYSLVTENGFVGIMIIIRHKDVKPKLSDEELLEKLKEIIELVEERLKKEEALAA	0.9700293672936621	0.9720763540816799	0.8615595102310181	0.8242239952087402	5.399991989135742	nan	inf
design_23	10	KVKVARITIAVDITPAMEDLLPLVIAFVAELLAHILELLKDKDIVEITVMASRADLNERLVAAVEKVVAELKEKVGFKEVELRGVVNDPRIMSIVNKIAEKTGGAVIVISIKLESKEEAEKLNEELTKFALELAAEIEAREGLKVTVLSYVSEDGSVTILVLIRRADVKWSLSEEELEEILKEINEIIIEEWEEEEELEK	1.2294137818988133	0.958430996709248	0.8953778147697449	0.8621289134025574	4.708378791809082	nan	inf
design_23	11	MIKEARIIIIYDITESMKELEPLYIEFIAEILKKLIELLKDYDKLNITVIADDEELGKKLYDKIKKVLEENKEKVGFKEVNLKLIVNHPKISSIVNEIAKKEGGAVIVIVVKLESKEEAEKISKELTKFIEELAKKIEKEKGLKVTVLSKVFDNGLSVHLVIIRKKEVKSELSEEELEKYLEEIGELVEKELEEEEKKKA	0.7483507532449699	1.0016531477120922	0.9229456186294556	0.8741472959518433	3.943697214126587	nan	inf
design_23	12	SIKTANITIILDITESMAHLAPLVIDFVAKLLEHLLELLKDVDIVNVTVIADRKDLNDALVAKVKEVLEKTKEKVGFKEVNLEGVVDHPELVSIVDEIAKKEGGAVIVIVVKLESKEEAEKVAKELKEFAEKLAKEIEEKYGLKVTILSLVSENGYVGIMVIIRPKEVKPSLSEEELKEYLKKILELVIKEDEEKEELLK	0.9759223135307269	0.9696116964337881	0.9038587808609009	0.8787693977355957	4.5435051918029785	nan	inf
design_23	13	MIKEAKITIILDIHESMKHLAPLYIELISEILRELVKLLKDVDKLNVTVIADDEELAKQLYEAVKEVLEELKEEVGFKEVNLERVVNHEKLNSIVDEISKKEGGIVIVIVVKLPTKEEAEELAEKLEKFILELAKKIEKEYGLKVKVYSLVSEKGYVGILIIIRRKDVKSSLSDEEIKAILEKILEIVIEEEEEREKLEA	0.9533466518280771	0.9767186554064036	0.9024801254272461	0.8644238710403442	4.494253635406494	nan	inf
design_23	14	MIKTATIIIILDIHESMKHLLPLVIDFISEILAKLLELLKDKDIVNITIMADNKETAELLYKKVKEVVEKLKKKVGFKKVNIKKIVNEKELISIVNEISKKTGGIVIVINVKLETKEEAEEVNKKLKEFILELAKKIEKEKGLKVKVYSYVTDNGLVTILVLIRHKDTKWSLSDEELLEKLKEIAKKIEEKLKKEEKEKE	0.8286522093611342	0.9783124564282849	0.9150092601776123	0.8733150959014893	4.1971211433410645	nan	inf
design_23	15	AVKTAKITIILDITPAMRDLAPLAIELIAEILAHLLKLLKDKDKVEVRVMADDEDLNKRLVEKIKKVLEELKEKVGFKEVKLEGIVNHPKLISLVSELAEKEGGIVIVIVVKLESLEEAKKLNEELTAFIEELAARLEKEHGLKVRVYSLVTEKGYVGHLIIIRRADVRSSLSDEEILEILKEIVELVIEEDEEEEEEEE	0.9752048008418932	0.974110884174998	0.894620418548584	0.8688262701034546	4.8662896156311035	nan	inf
design_23	16	MVKKAEITIILDITPEMKDLAPLYIDFIAELLRHLLELLKDYDIVNVTVIADDEELNKELVEKIKKVLEEVKEKVGFKEVNLKGIVKHEKLSSIVNELAEKVGGAVIVIVVKVETREEAEKLNKELLEFAKELAEEIERKYGLKVIIKSKVSESGYVGILIIIRRKDTKLELSDEELEKILEEILEIVEEEEEEEEEREK	0.9257018264276656	0.9741297929935616	0.8963122963905334	0.8618395924568176	4.73624849319458	nan	inf
design_23	17	MIKKAIIIIILDITPEMEDLKPLAIEFIAEVLSHLLKLLKDMDIVNIIVMAEDEELNKKLVEEIKKVLEELKEEVGFKEVNLEGIVNEEKLISIVDEIAKKEGGIVIVIVVKLPTLEEAKKVAEELKKFIEELAKKIEKEKGLKVEVFSLVTEDGLLTILVIIRRKDKKSKLSDEEKLEILKEIAKIVEEQLKEEEEKKA	18.21345495191686	0.2819695967269096	0.6518162488937378	0.5288722515106201	12.315404891967773	nan	inf
design_23	18	MVKEATIIIIVDITESMRELKPLIIEFVAEIVRHIVELLKDYDILNITVMADDEELANELYEKIKKVLEELKDKVGFKKVNLKKIVNEPELISIVNEISKKTGGAVIVIIIKLPSLEEAKKLEKELTKYIEELAKKIEAEKGLKVKVLSYVSEDGFVGILVLIRKADTKWSLTEEELEEYLKKILELVKEKLEKEKEEKL	0.8218349946305328	0.9780285656565902	0.865189254283905	0.832828164100647	5.502711296081543	nan	inf
design_23	19	MVKKVEITIILDITESMKELEPLYIDFIAEILEHILKLLKDADEINIKVIADDEELADKLYEKIKKVLEKEKEKVGFKKVNLEKIVNHKELNSLVDELAKKEGGIVIFIIIKTETLEEAKKLNEELTKYIKELAEKIEKEYGLEVRVYSIVSENGYVGILVIIRHKDVEWKLSDEEIEEILKKILEINIKELEEKEKKEK	0.7561340921721874	0.9807201912792378	0.9019302725791931	0.8590835332870483	4.408524036407471	nan	inf
design_23	20	MIKVVKITIILDITESMRHLLPLVLDFVAEILSEIIELLKDADILEVTVIADDEELAKALYEKVKKVLEEKKEEVGFKEVELKAIVNEPELSSIVDELAEKEGGAVIVIVIKTETYEEAKEIEEKLKEFIEEKAEEIEKEYGLKVKVYSLVSEEGYVGILVIIRPEDREWSLSDEEIKEILEKILKLTIEKDEKEEKEKA	0.7332025126392774	0.9817867588557861	0.9184194207191467	0.8745174407958984	4.190821170806885	nan	inf
design_23	21	ATRVVRITIILDVTPAMRDLLPLVLDFAAEILAHILELLRDADVVRVTVIADDAELAERLYERVREVLEELKERVGFKEVELERVVAEPELVALVDEIAEREGGAVLVIVVELPTREDAERLAEALTAHIEKLAAELEKEHGLEVRVLSLVTEDGFVGFLVLIRRADTRWALSDEELEEALRKIVELVRKRLEREELEEL	1.0452293657997573	0.9655865690420362	0.9198154807090759	0.8844720721244812	4.13943338394165	nan	inf
design_23	22	MVKEARITIILDITPAMRHLAPLYLEFIAEILAELLKLLKKYDKVKITVIADDKDLLEELVKKIKEVLEKLKEEVGFKEVELEGIVDHPRLVSIVDAIARAEGGAVIVINIKLESREEAEEIAKKLEAFILELARKLEEEHGLRVTVLSLVTESGLLTHLVVIRPADRRAALSREELEAALARIAELVEAELEEEEELEE	1.059112652941018	0.9658931032489917	0.9041451811790466	0.8674313426017761	4.507519245147705	nan	inf
design_23	23	MIKTAIITIIIDITEKMKDLLPLVIKFVGEVLSKILELLKDYDIVNITVIADDKDLADKLYEEVKKVLEELKKKVGFKEVNLKKIVNEKELVSIVDEIAKKEGGIVIVINVKLESLEEAKELAEKLEEFIKELAEKIEKEYGLEVRVLSYVTEDGLVTFMVIIRRKDVKWELSEEELEEYLKEIAKITKEKLEKEEKELK	1.238555553047461	0.95673918190097	0.8974125385284424	0.8639806509017944	4.564650058746338	nan	inf
design_23	24	EIKIANITIILDITPKMEHLAPLAIDFIAKILEHILELLKDYDIVNITVIADREDLANELYEKVKEVLEKLKEKVGFKEVNLEKIVNEPELISIVSRIAQKTGGIVIVIVIETESLEEAKELAEETKKFIEELAKEIEKKYGLKVRVFSIVSESGYVGILVIIIPKETKLSLSDEELDEILKEILKIVEEKRKKEEELKK	0.8009893510050435	0.9786031025238333	0.922280490398407	0.8865927457809448	4.010758876800537	nan	inf
design_23	25	MKKVAKITIIIDITPEMRELAPLIIEFTAKILAHILELLKDYDEVEVTVMADDKALNDALVAAIQAVLDALKEKVGFKKVTLKGIVDDEKLISIVDEIAKKEGGAVIVILIKLETKEEAEKLAKELTEYIKKLAEELEKKYGLKVKIYSIVTEKGYVGILVLIRHKDREWELSDEELEEYLKKIIEIYIEEEEEEEELEE	0.9719949820024136	0.9712442134723145	0.9095182418823242	0.8799688816070557	4.398360729217529	nan	inf
design_23	26	SIKTVTVTIILDITPSMRDLEPLVIEFIAKILEHLVKLLKDADVLNVTVIADDEELNKKLVAAVKKVLEKLKEEVGFKEVNLKGIVNHPRLNSIVDELAEKEGGAVIVIVVKTESLEEAKELAEKLTEYIEKLAKEIEKKYGLKVRIYSLVFEDGTVVILVIIRRKDTTPKLSDEEIEAILARIAELYREELAAAAAAAA	0.7335629130577296	0.981846211742189	0.9107980728149414	0.8718820810317993	4.165560245513916	nan	inf
design_23	27	MIKKVNITIILDITPEMRDLEPLYIDFIAKILRHLVELLKDADILNVTVIADDEELAEKLYKKIKEVLEELKEKVGLKEVNLKKIVNEPELNSIVDEIARKEGGAVIVIIVKTESLEEAKEINEKLTEFIKELAEEIEKKHGLKVRVFSLVSEEGYVGIMVIIRRKDTTPKLTDEELEEYLKKILEISIKKEKEEEELKE	0.6667659198264816	0.9849896474652141	0.9203205108642578	0.8828718662261963	4.063480854034424	nan	inf
design_23	28	MIKVANIIIILDITEKMKHLLPLVIDFISEVLEEILKLLKDADIVNVTVMADNKEDMELLVKKIKEVLEKTKEKVGFKEVNLKGIVKDEKTISIVNEIAKKEGGIVIVIVIKLESLEEAKKLAKELKEFIEKLAKKIEKEYGLEVRVYSLVTESGLVTFMVLIRHKDTKWKLTDEELLEYLKKIAEIVEEELKEKEKEKE	17.234134226581695	0.31392523776297176	0.578665554523468	0.5554302930831909	13.145485877990723	nan	inf
design_23	29	MIKEAKIIIILDITEEMKDLLPLVIDFIAKILEELLKLLKDYDVVNVTVIADDEDLLEELVKKVKEVLEKLKEKVGFKEVNLEGIVKDEKLNSIVDKIAKEEGGIVIVIIVKLETLEEAKKIAEKLEKYIKELAKELEKEYGLEVKVKSIVTENGYLGILVLIRRKDTKWKLSDEELEEILKEIVEIVIEELEEEEEEEE	0.8769175857022485	0.9744730413062394	0.8823104500770569	0.8400001525878906	5.263014793395996	nan	inf
design_23	30	KIKKANITIILDIHPSMKDKLPLIIDFISEVLSHLVELLKDADELNVTVIADDEEVAEKLYEAIKKVLEELKEKVGFKKVNLKKIVNHPEIISIVNEISEKVGGAVIVIVIKLESLEDAKKVNEKLTKFINEKAEKIEKEYGLKVKVFSYVSEDGYVGILVIIVHKDVKLELSDEELEEYLKEILEIVIKEDKEKEELEE	1.1563242506017244	0.9700294920520649	0.9054806232452393	0.8740408420562744	4.360103607177734	nan	inf
design_23	31	MVKKVRITIILDITEEMRDLAPLVIDFISKVLAHILELLKDADEVEVTVIADDADLNEELVAKVKEVLEKLKEKVGFKKVNLKGIVNHPELNSIVDEIAKKEGGIVVVIIIKTETLEEAKELGEKLTKFIEELAAEIEKKYGLEVKIYSIITEDGYLGILIIIRRKDVKWKLSDEELEEYLKEILEIVKKEWKEEEEKKK	0.9722620661842006	0.9707579010807632	0.8894736170768738	0.8630192875862122	4.818601131439209	nan	inf
design_24	0	AAAALAAAALAAELAGRELVILIVAGPGVTLETIIAAIHAAIDEAVALSPGRTITVLLYNPALTPEQAAAIADAARAHAIERGITLILVISTPDEVIAEAVAVRDGEVIEVRLTQALSDPDTILREEVTNDSPETEALRARTRTFLAIFTRAILATRARLEASGNTSLETAAALLEAEIRALLAREGLTDVVVRTIVLKA	1.268889337758553	0.9570462601011798	0.8958414793014526	0.8618662357330322	4.686816215515137	nan	inf
design_24	1	SMLEEERERLEEELKGRTPLILIVAGDGVSLETIIAAIKEAIDEAIELNPGRTITIFVYRDSLTPEEAEALIAAVREYAIEKGIKLILVVSTPDEVRALAVKVIDGRVLEVEAVQALADPDTILRLEVTEESEETEELLEETRLMLRIFVRALRRTRAELEAAGDTSLERRAALLEEHIRELLAEEGREDVVVFSRVLKA	1.0395148683759914	0.9663192890294381	0.917186439037323	0.8677202463150024	4.702810764312744	nan	inf
design_24	2	AAAAAAAAARAAALAGRTPLHVFVAGAGVTLEAVKAAILAAIDAAEALAPGRPIAVFYYNPTLTDAQAAELEAAARAHAVARGIELILGVSTPDRVRVLAVRVEDGEVIEVYAVQALARPDEILEERVTRNSPLTEELRARTLTMLAIFTRSILATRKRMEEAGNTSLEDRLEILTAEIRRLLAEEGLTDVEVFGTALKA	5.947076984849358	0.6927762638031468	0.6420769095420837	0.5920931100845337	13.90093994140625	nan	inf
design_24	3	AAALAAAAARRAELAGRTPLVLIVAGEGVSLETIKATILAEIDDLIALNPGRRITIFLYRPTLTEEEAKAIIETVKAYAIEKGIELTIVVSTPDEVIAVSVKVENGEVLEVELVRALSKPDEILKEKVTNNSPSMKEMLADARLMLEIAVKAINATRAKMEAAGDKSLETRLKVLTEEIRALLAEAGRTDVVVFGVVLKP	4.528692460023921	0.6579157208825238	0.716349720954895	0.6962242126464844	10.216797828674316	nan	inf
design_24	4	AAAAAAAAALAAALAGRTPLILVVAGEGVSLETIKAALLAAIDAAEALTPGRTITIALYRPSLTEEEAAAIAETLEAHAIARGIELILVLSTADRVLAVAVKVIDGEIIRVRLEQALARPDEILREEVELESPETEELLERARRFLAIFVRAVRATDAELAAAGDTSLEARLRILEEHVRALLAEEGLTDVVVLGRVLTA	17.560211909719072	0.1284419059649538	0.6976071000099182	0.5028425455093384	15.630887031555176	nan	inf
design_24	5	MEEEEEEERLKEELKGRRPIILVVAGDGVTLEEIIKTIKELIDEQIKLNPGKTISVLLYRDSLTEEEAEKIEKEVEEYAKEKGIEVIFTVSTPDEVRTLAVKVIDGKVIRVYLRRSLADPDTILEERVEENSPETEKLREEARRLLRISVAAINATRAEMAAAGNTSLDDRAAVLEAHVRALLAAEGLTDYVILTKVLKA	0.9899853512769784	0.9694353724322393	0.9174680709838867	0.8653295040130615	4.727142810821533	nan	inf
design_24	6	SLAAALAAARAALLAGRTPVILVVAGEGVSLEEIIAAIKAAIDEAIALNPGRPITVLLYRPSLTEEEAEALAAAAEAHAIEKGITLIFVVTTPDKVYAKAVRVENGEVLRVYAERDLSKPDEILELRVENNSPLMEELKERTLEMLDIAVRAVNATEAAMAAAGNTSLEARLALLEAELRRLLAERGRTDVVLFGRVLKP	3.563841153184566	0.8508764212155847	0.7870972156524658	0.782633900642395	7.526143550872803	nan	inf
design_24	7	MLEELEEEELKEELEGREILILIVAGKGVKIETIIKTIKEAIDEAIELNPGKTITIMLYNRKLTDEEAEKIEEEMEKYAIEKGIELILTVTTKDKVRTVAVKVEDGEVIKVYVEQSLKDPDTILREEVTKNSEETEELKKKAEEILKIAVKAINETDKKMKESGDKSLETKAKILEEEIKKLLKEEGREDVFIKSIVLKA	1.40367245103165	0.9576704720684913	0.8813632130622864	0.8365157842636108	5.790933609008789	nan	inf
design_24	8	SMAELAAKELAERVKGRTILHVVVAGKGVSLEEIKKTIFELIDEAIALSPGKRITIALYNDSLTQEEADEIAKAMKERAVEKGITLTLVISTKDEVTAISVKVENGEVIEVYATRSRADPDTILEEKVTKNSALTEELKEDTLTMLRIFVRAINATDAKMAAAGNKSLETRAAVLTAEIEELLKEEGRTDVVIITKVLKA	1.087183351738175	0.9628578239375571	0.8780412077903748	0.8283109664916992	5.480016231536865	nan	inf
design_24	9	SLLEELERRLKEELEGRRLLILIVAGPGVSIEEIIKAILEEIEEAVRLSPGKTITVLLYNPTLTDEEAEEIIKTVEEKAIELGIKLILVVSTKDKVIAVAVEVRDGEVLKVYLEQLLKDPNKIVKKEVENKSEETEELEKETEETLQIFVRAVNKTRKEMKEKGNTSLEDFAKILEKEIRELLKEAGRTDVVIRSRVLKS	3.6574893093229277	0.8401563457666344	0.8756069540977478	0.8198159337043762	6.782057762145996	nan	inf
design_24	10	SMAELAAAQRRAELAGRTLLIVVVAGPGVSLETLIAEILARIDEAIALSPGKTITVFVYRPTLTPEEAEALIAAAEAHAREKGITLILVVSTPDEVIARAVRVEDGEVLVVRLRQARARPDEILEEEVENESPLTEKLLEEARTMLQIATRAIAATEAALAAAGDTSLDTRLALLIAELRALLAEEGRTDVVIEGVVLKA	1.2664894696296387	0.9572988712778752	0.901262640953064	0.855602502822876	5.054168224334717	nan	inf
design_24	11	AEAEEAEERLRAELEGRTLVILVVASPGVKLETIIKEIKALVDEAIALNPGKVITVLLYRPDLTDEEAEEIFKALEEYAKEKGISLILVVSTKDKVYALSVKVINGEVIKVYAKQLLSKPDEILEEKVENNSEETKEMKEETLLMLKIFVKARNATEAKMKAAGNKSLETRLAVLTAEVRALLAEEGRTDVVLLGRVLKA	0.9939262150015009	0.9685785436733315	0.9087043404579163	0.8702884316444397	4.74222993850708	nan	inf
design_24	12	MEELEKLKKLKEELKGRRLIILIVAGKGVTLEEIKETMIKEIDKAIELNPGKTISIFYYNPSLTEEEAAELEEALREYAIEKGITLIFVVSTPTEVRAVAVAVIDGEVLVVELRRALSKPDEILEERVERRGPETEELLEEAREMLAIFVEAINATEKKMKESGNKSLEDKLKILKEEIEKLLAERGYTDYVIKGIVLKA	1.097696014923631	0.9622697294552441	0.881518542766571	0.8249543309211731	5.8584160804748535	nan	inf
design_24	13	MLELEELEKKKKELEGKKLLIIIVADDGVTLEEIIATIKAAIDEAIKLNPGKTIIVLYFRESLTPEEAAKLIEAVEAYAKEKGISLIFVVTTADEVIAVAVKVVDGEVLKVYVKQRLSDPDTILEEKVENNSPETEEMKKEALEMLEIAVKAINATRAKMAAAGNTSVEDRLKTLTEEVKKLLKEKGYEDYVVEGIALKS	1.0752774346461482	0.9662531101861205	0.8802826404571533	0.833209216594696	5.444056034088135	nan	inf
design_24	14	AAAAEALAALRAELAGRTIVHLIVAGPGVSLADIIAAILALLDEAVALNPGAPITILLYRPDLTDAEAAAIAAAVRAYARERGIEVHLVISTPDRVTAVAVRVVDGEVLEVRLEQNKATPDEILREEVTRRSAEMEELLERTRRMLRIAVRAERATDAAMAAAGDTSLATRAAVLEAEVRALLAEEGLTDVVIRTRVLTA	3.853530110690639	0.8265179483273637	0.794199526309967	0.7440268993377686	8.686205863952637	nan	inf
design_24	15	SHMEEELQKLKEELKGNKLIIIIVAGPGVSLEEIIETMKKAIDEAIKLNPGKTITVILHRDSLTPEEAQKIIEAMKEYAIEKKIKLILVVSTPDEFIAVAVLVENGEVIEVELVQLKSKPDEILKRKVTNNSEITKEMLEEAELMLRIARRADLATRAEMAAAGDTSLERRAELLEAHVRALLAAEGRTDYVLKSIVLKA	1.2864715025860634	0.9531554731428353	0.8551937937736511	0.8182464838027954	6.995856285095215	nan	inf
design_24	16	AAAAAAAAARAAELAGRTPLHLVVAGDGVTLEELIATILALLDEEIALNPGRPISVLVYRASLTDEEADAIIAAVEAHAVERGITVYLSVSTPDRVRTVAVAVRDGEVLRVRLEQSKADPDTILAEEVEGNSPETAEMLARARLLLAIFTAADAATEAELRAAGDRSLARRAEILEAHLRALLAEAGLDDVVLRSTVLTA	0.9322995891828694	0.9715416995662298	0.9017882943153381	0.8503199815750122	5.077462196350098	nan	inf
design_24	17	GAAAAAAAARAAAVAGRTILHVIVADDGVTLEEIKAAMLAAIDRALALNPGAPITILLYRPSLTDEEAAALEAALEEHARARGITLHLVVSTPDRVRAVAVAVEDGEVLRVRLEQALADPDTILREEVERDSPLTAELRARARTLLAIATRAILATEAALKASGNTSLETAAALLTAEVRELLAEEGLTDVVIETTVLKA	1.1854589448135993	0.9582341083622208	0.8620418906211853	0.8288125395774841	6.007996082305908	nan	inf
design_24	18	AEALAALLERRARLAGRTPLVLIVAGPGVSLEEIQAAALAAVDELVALSPGRTITIAIARPTLTDEEAAALAATLEAFAVERGIELILVVSTPDRVLALAVAVRDGEVIRVRLEQALARPDEILAEEVERNSEETEELRERTRLMLRLFTRALLAARARMAAAGNRSLADFAAVLEAELRRLLAEAGLTDVELETIVLEP	1.5145820729028168	0.9411069278302816	0.8272729516029358	0.8100432753562927	7.149437427520752	nan	inf
design_24	19	AAAAAAAAALAAELAGRTPLILVVAGDGVSLDTIIAAILAAIDEAVALNPGGPITVLLYRPSLTDEEADAIIAAVEAHARERGIELHLVVSTPDRVRAVSVRVVDGEVLRVRAVRALADPDTILEEEVERDGPETEELRRRTLLLLDIATRAILATDARMAAAGDTSLEARAAVLEAEVRALLAEAGLDDVVVRTRVLRA	1.0281241058762884	0.9683896261153921	0.9180048704147339	0.8691743612289429	4.231783866882324	nan	inf
design_24	20	ALAALAEAARRAALAGRTPLVLIVAGPGVSLEEIIAAILAALDRLEALSPGRPITIAVYRRDLTDEEAAALAAAVRAHAIARGITVFLSISTPDRVHTVAVRVEDGEVIEVRLVRARSRPDEILEEEVTNNSPLTEELLERARLMLDIFVRALNATDARMAAAGNTSLEDRARVLEEELRRLLAEAGLTDVEIETIVLKA	17.471903126499566	0.13833962841410824	0.7804968357086182	0.526272177696228	16.044845581054688	nan	inf
design_24	21	MELLEKLEKLKEEVKGRTILILIVAGKGVSLEKIKKTIKEAIDKAIELNPGKTISIFLYNPSLTEEQAEEIEKDVAEYAKEKGIELILVVTTKDKVRARSIKVENGKVIEVYAERALSKPDEILRLEVTENSPLTKELLERTLTLLEIAVRAINETRKKLKESGNKSLETAAKILEEELKKLLAERGLTDTVIYSIVLKP	2.341722886854626	0.9218379088660058	0.8167436122894287	0.7768034338951111	7.110578536987305	nan	inf
design_24	22	SLAELKEKALKAELEGRTLLILVVAGPGVSLETIIKTIKELIDKAIALNPGKTITILLYRPTLTEEEAKEILEAARKYAIEKGIKLILVVSTPDKVIAEAVAVIDGEVIRVYVEQNLEKPDEILKEEVTEEREETKELLEEAKLMLKIFVKAINATRKKMKEAGNKSLDDAAKILKEEIEKLLKEEGRTDVVIETVVLKA	2.2425233453135522	0.9224530818907017	0.8180763721466064	0.7954927682876587	7.054225444793701	nan	inf
design_24	23	AAAALAAERLRAELAGRTPLHLVVADEGVSLEEIIATIKALLDEAIALNPGKTITILLYRPTLTDEEAQEIIDAVKKYAIEKGIEVILVVTTPDEVIAVAVKVENGEVLEVYVKQALADPDTVLEEKVTKNSELMKELKERTLTLLRIARRATLATDARMAAAGNTSLEARAAVLEAEVRRLLAEEGLTDVVIRTTVLKA	1.2238244235474451	0.9595225361627655	0.8801347017288208	0.8338751792907715	5.664785861968994	nan	inf
design_24	24	MEEEEERERLKEELKGRTPLILIVAGPGVKLETIIKTMKEAIDEAIKLNPGKTITVFFYRETLTDEEAEAIIEELKKYAIEKGIELILVISTPDTVKAVAVKVINGEVLEVYVEQAKSDPDTILKEKVKNNSEETEELKKRTETMLKIFVKAINETEAEMKASGNTSLETKAKILKEKIEKLLKEEGLTDTVIKTIVLKA	1.4815379133395217	0.9444749376588986	0.9113272428512573	0.8661459684371948	4.892119884490967	nan	inf
design_24	25	GAAAAAAAALAAELAGRRLLHLIVADDGVTLEEIIATMKEAIDEAVALAPGRTITVFLYNPKLTDEQAAAIAAALRAYAIERGIELILVISTPDKVIAVAVRVIDGEVIEVRLVREKSRPDEILEEEVTLNRPETEELLARTREMLDIAVRAINETEARMAKEGNKSLEDRARILEEELRRLLAERGLDDVVIRTTVLKA	1.151685965180666	0.9604870391424647	0.9072437882423401	0.8607381582260132	4.800371170043945	nan	inf
design_24	26	MLEELLEELKRELVKGRRIVKLVVAGEGVSLEEIIETIKELLDEAIELNPGSVISVFLYRPSLTEEEAEEIIKAVKEYAIEKGISVILSVSTPDKVITVAVEVVDGKILEVRLEQALADPDRILRKEVTENSERTKELEELARTFLEIFVRALRRTEAALAAAGNTSLEERLRLLEEELRELLEERGLTDVVLEGKVLKA	1.606538102642599	0.9367011635250847	0.8572292327880859	0.8062992691993713	6.882624626159668	nan	inf
design_24	27	SLAELEEALLRARLAGRTPLVLVVADEGVTLEEITAAILALLDELIALNPGATVTVLLYRPTLTEAEAAAIAEAVRARARERGVTVILVVSTPDRVRAVAVRVVDGEVIEVRLERALADPDTVLREEVTRDTPETAALRAAARETLAIATRAILATDARMAAAGDTSLATRAAVLEAEVRRLLAEAGRTDTVVLSRVLEA	2.0207612238663546	0.9331053106006357	0.8973071575164795	0.8521957993507385	5.001251220703125	nan	inf
design_24	28	SLAELLEELLRKELEGRRPLVVIVAGEGVSLEDIIAAIKEAIDEEIALNPGKTITVLLYRPSLTDEEAEAIIAAAKAYAKEKGISLILVVSTPDKVIAVAVKVENGKVIEVELEQALSEPDKILKEKVTENSPLTEELKEETRTILRIATRAILRTDARMAAAGDTSLEAFAAELEEEVRRLLEEEGRTDVVIRVRVLKA	4.046454697436609	0.8010135190741466	0.8205084204673767	0.7825466990470886	8.05444622039795	nan	inf
design_24	29	SLAALAAAALRAEVAGRTILHLIVAGEGVSLETIKATMLALVDEAIALNPGAPITVFLYNPKLTEEEAKEIIEAMKKYAIEKGIELILVVTTKDKVIAVAVKVIDGEIIEVRLEQALSKPDEILREEVTLNSEETEEMKERTREMLAIFVKAVNATRKEMEEAGNTSLETRAEILEKEIRKLLEEAGRTDVVVFTTVLKA	0.9224295117621195	0.9719668076655992	0.8993434906005859	0.8611118793487549	4.893826484680176	nan	inf
design_24	30	ASALAAEAALRAELAGRTLLVVIVAGDGVSLETITAAMLAALDEAAALRPGATVTVLLYRRSLTDAEADALEAALAAHARERGIELILAVSTPDRVRVRAVRVLDGEVLEVRLEQALADPDTVLREEVTREGPETEALRARARTVLRIFVRALNATDARLEAAGNTSLEDALALLTEEVRALLAEEGLTDVVVRGIALRP	0.961730021713624	0.9694899840059362	0.9032722115516663	0.8574388027191162	5.063254356384277	nan	inf
design_24	31	SAAAAAAAALAAELAGRELLHLVVAGPGVTLEAVIAALLAAVDEALALSPGRTITVLLDRPTLTDEEAAAIAEALRAHAVERGATLLLVVSTPDRVEALAVRVEGGRVLEVRLVQALADPDTVLEEEVTENSAETEELRARARTLLRIFVRALRATRAELAAAGDTSLERRLELLERHVRALLAEEGLTDVVVRGTVLRA	7.701332769344797	0.5794042048995441	0.6599048972129822	0.5424978733062744	13.562512397766113	nan	inf
design_25	0	PTVTIEELRAVSGSAAEQRALYAALNREMAEKVRELAKEVGAASTVIASIEDPESKAEPYPVTLLLIRDGKEVRAEVQGSTEELLATFKAMAAEVGLELTVKTEKITVDGKELTITVLATVDGPQVVLVVFKSTLTTVEVAEKVTEMVTELIKPNAVKVFVNAVVATREAAEKIIEIFRERLTTEVHIRILITSEESFLA	5.693666387300219	0.6605410886997438	0.6722058057785034	0.6623324155807495	10.390613555908203	nan	inf
design_25	1	TTLTVRRLEAVSGPEAELRARYAALNRESAAEALELAKETGAVTTTIAAVTDPSSTAKPFPVTLVLYKNGKLVEREVQGDVETLEAVYKEMAAEVGLELTVKRKKYTLNGKELEITVLSSVVGPQVVLVNFASLLETVELARLVTEMVTELIKPNVVHVRVNVVVATRESAEAILEILRERLTAPVEVNALITDEESFLA	2.411124399411148	0.8884148776300228	0.8613442778587341	0.8482592105865479	5.464489459991455	nan	inf
design_25	2	SKLEILEEEAVDGPEEELRARYAEINKELTEKALKKAEEVGIATTTIAAVEDPESPEKPYPVTLYFYLNGKKVIKEVEGSVEEIEKVYKEMAKEVGAELKVKRREVEVDGKTLTVTVLSSQVGKQVVLLQFKSLLRTVELARVVTEMAAELIKDNTVELYVAAVVATRESAEAILEILRERLKTPVYVSLLITDRESFEE	5.006017454719317	0.7495314718150919	0.6525564193725586	0.6708090901374817	10.649641990661621	nan	inf
design_25	3	SKLEILELIAADGPEEELRALYAALNAEMAAEVLADAEEVGRATTAVAHVEDPASPERPYPVTLLLVRDGRRVEETVEGDAAELEARFRAMAAEVGLELEVREEEVEVDGRTLRITVLASRVGPQVVLLTFASLLRTVELAERVTELALELLRDDVVRLYANFVAATLEAVERILELLRERLSAPVHVRGIITDRASFLA	21.629097719110764	0.10966144487827093	0.5594883561134338	0.43751662969589233	17.86296272277832	nan	inf
design_25	4	MKLTIEELIAVDGDEETLKKLYAELVEKAAEKALALAEEVGVVTTSIVSIEDPESKEKPFPVLLLFRRDGKLVREWVQGDTETLLAKYKAMAAEVGLELTVKEEELEVDGKKKKITVLSSVVGPQVVLLVFKSLLKTVEEAKKATLMAAELLKDNVVKLIVVAVVKTLESFEAIKEILKEKLKTDVEVRGIITDKESFLE	6.7792298888702165	0.6824733963278726	0.49450644850730896	0.4364761412143707	15.315462112426758	nan	inf
design_25	5	SRLEVRELVAEAGDEATLRARYAALNAAAAAEAAALAEEVGRATTAVVSVEDPASPAAPFPVTLLLERDGKRVEETVQGDTATLLARYRAMAAKVGLELTVRERELEVDGRRLRITALASVDGPQVVLALFRSLLRTVELARAATEMLLELLAPDTVALLVVAVVATLESARAIEELLRERLTAPVRLRLLVTDAKSLAA	10.64205742742212	0.4192749943729643	0.515143096446991	0.39397597312927246	17.950719833374023	nan	inf
design_25	6	PTLTVLRLEALAGDEAALRAAYAAAVEALAAEAEALAAEVGRLTTTVAVVEDPSSTAALFPVTLLFRLDGKLVRARVQGSAAELLATFRAMAAEVGLELTVRERELTVDGKTLKVTVLSSVVGPQVTLAVFASLLRTVELARAVTELVLDLVAPDTVELYLAAVVATREAAEAILALLRERLTAPVHVTLLISDLESYLA	22.783346423470668	0.1251938495025811	0.5157926082611084	0.3664727210998535	17.89696502685547	nan	inf
design_25	7	STLTVERLEAVSGDEETLRARYAALNEEAAARAEELAAEYGRATTTIVYVENPESKRKPFPVTLLLIRDGKRVRERVQGSVEEIKKKFEEMAKEVGLELEIKEKEIEVNGKKLKITVLSVMDGPQVVLLQFASLLETVELAKEATEMALELIRPGVRRLIVNVVVKTLESYEAILELLRERLTAPVEVRGLITDEESFLA	2.3655467570372593	0.8469012538593114	0.7516512870788574	0.7405972480773926	8.890092849731445	nan	inf
design_25	8	PTLTVKRLEAVSGSEEEQRALYARLNEEAAEELLALAEEVGRATTSVVSVEDPESKEKPFPVTLVLYRDGKLVRERVEGDTDTLLAKYKAMAAEVGLELTVKEKEVEVDGKKLKITVLASVDGPQAVLLVFRSLLKTVELAKVVTEMATELLRPATVHLIVVASVETLEEAEAIKEILRERLTTPVEVYFLISNEESFLA	2.9689534544394878	0.8102863278531391	0.6095879077911377	0.6149761080741882	11.373656272888184	nan	inf
design_25	9	PTLTVLELVAVSGSEAERRALYAARVEELTEEVLELSKEYGRATTAVVSVEDPSSPEALFPVDLYLRHNGKEVRRRVQGSVEELEAVFREMAAEVGLELTVRERRVTVDGRELTVTALATVEGPQVVLLVFASLLRTVELARVVTEMAAELLAPNVVKVYVAFVVATREAFEAILAILRERLTADVYVRGLITDEESFKA	0.8091330935098229	0.9801191792254609	0.9212331175804138	0.885050892829895	3.7307443618774414	nan	inf
design_25	10	PTLTVLELRAVSGSEEELRKLYAELNKELLEEVRELAKEVGRATTSIVAVEDPESKEKPYPVTLYFYKNGKEVVEEVEGDVETIKEKYKKMAKEVGLELKVVEEEIEVDGKKKKITVLASVEGPQVVLLQFASTLKTVEEAKAATRMALELLRDNVVRLFVSAVVETLESAEAIKELLREELTAPVEVRFLITDEESFLA	5.269501455999232	0.6616077481488891	0.5139979124069214	0.47222766280174255	14.556014060974121	nan	inf
design_25	11	PELTVLEEIAVDGPEEELRALYARLNRELLEEARRDAEEVGRATTSVAVVEDPESPERLFPVTLYFRLDGKEVVAEVQGSPEELLATFKAMAAEVGLELTVEERELEVDGRRLRITVLSSRVGPQVVLLQFASLLRTVELARAVAEMALALLEPDVVKLYVSAVVRTRESAEAILELLRARLSTPVHVRILITDRESYLA	2.9879170623483535	0.924839320567063	0.8725935220718384	0.8486201763153076	5.30056095123291	nan	inf
design_25	12	SNVTILSLEALSGDEKTLKERYAKINEELAEKALEDAKKYGKVTTTIAIIEDPSSDRELFPVTLVFYKNGKLVRETVQGDAETIKEKFEKMAKEVGLELKIKEKKITVDGKELTITVLSSIEGEQVVLLTFASLLETVEVAKTVTEMALELIKDNVKKLYVSAVVKTLESAKAIIDLLKEKLKTDVEVSILITDLESYLK	3.939091026295643	0.7391924514559487	0.6315754652023315	0.6430618762969971	10.94132137298584	nan	inf
design_25	13	SKVEILKLIASSGDEETLRKLYEEINEELLEEAKKKAEEYGRLTTSIVSIYDPESKKKFFPVWLYLYLDGKEVREKVQGSPEELEAVFRKMAAEVGAELTVKRKKITVNGREKEIIVLSSVVGPQVVLLQFASLIETVELAEVSTEMATDLLKPNTKELYVNAVVKTLESAKKIVEILKERLKTPVKISLIITDEKSFEA	19.84237885449525	0.15079323447120999	0.4475739300251007	0.3751797080039978	18.869680404663086	nan	inf
design_25	14	PTLTVLSLEAVSGSEEELRARYAELNAALADEAEALAAEVGRATTAVVSVVNPASSAAPFPVTLLFIRDGRRVRRTVQASPEALRAEMREMAAAVGLELTERTQQLTVNGQTLTIVALASRDGPQVVLLTFQSLLTTVELARAATEMALDLLAPDTVKLFVAAVVRTLAEAEAIRAMLAARLTAPVDIRLLITDLESYLA	8.100631721604568	0.5653028721033071	0.4876636266708374	0.48605892062187195	16.07059097290039	nan	inf
design_25	15	PTLTVLSLRAIDGPEAEQRALYAALNEELTDKALEDAKTYGRATTTVVSIEDPESDAEPYPVTLYFYRDGKEVRETVQGDTATLLARMKAMAAEVGLELTVVEKEIEVDGRKLKVTVLSSVDGPQVQLLQFRSLLETVEVARVATEMATDLLQPDVVKVYVNAVFRDLASAEALLAILRERLTAPVEVNLLITDLESYLA	5.674809459611399	0.5679751829837627	0.6915000677108765	0.6622328758239746	9.427607536315918	nan	inf
design_25	16	TKLTVLELVAEDGPPEALRALYAERVRRMAEEAREDAKEVGRATTVVAAIERPASPEERYPVTLLFIKDGKEVRREVQADVATLRAVFAEMAAEVGLELEVRERELEVDGERLTITVLASVDGPQVVLVVFASLLRTVEEARAVTEMVADLVRPNVVKVYVAAVVATLEAAEAILRILRERLKAEVYVSLLITDRASFEA	16.27996349335041	0.31079006755698396	0.6219685077667236	0.5885640978813171	12.83760929107666	nan	inf
design_25	17	TKLTVRRLIASSGDAATQRELYAKLNAESAKEVRELAKEVGRATTTVATITDPSSDEELYPVTLYLYLNGKEVEETVQGDAETLLKKFKEMAKKVGLELTVKEKKITVDGKELTITVLSSSVGPQVVLVNFASTLETLEVAKAVTEMVTELVKDNVVKVIVNAVVDTLEVAQAILEILKKTLTAEVEVNLIITDEESFLA	2.598305664649422	0.8411013233368826	0.6883065700531006	0.6797677278518677	9.29737377166748	nan	inf
design_25	18	PTLNVKELVAVSGDEATLRALYAERNEELAEEARKLAEEVGRLTTSVAHVEDPSSTAQPFPVTLVLIKNGKEVEEKVQGSVEELEKKFKEMAEKVGLELTVKEKEIEVDGRKLKITVLSSVEGPQVVLSLFASLLRTVELARAVAEMVLELIEPDAVRVFIAAVVATLEAAEAILELARERLTAPVDVVLLITSEESFLA	11.5251919818243	0.3923117295221272	0.4546108841896057	0.3784048855304718	18.44843864440918	nan	inf
design_25	19	PRLEVLELVAVSGDEATQRALYAERVEALTAEVRALAAEVGAATTVIAVVEDPSSKAKLYPVTLYLYRDGKEVRETVQGDAATLLARYKAMAAEVGLELTVKEKEIEIDGKKVKITVLASRVGPQVVLLVFASTLTTVELAREVTEMATELIRDDVVEVYVAVVVATREAAEAILEILRERLTAPVRVSVLITDEASFLA	5.952260062732392	0.5712787017917239	0.6625233292579651	0.6535900235176086	11.212644577026367	nan	inf
design_25	20	TKLTILRLEAVSGSEEELRALYARLNRELTERAKEDAKKTGLATTVIASIENPKSSEKPFPVELYLYKNGKEVREWVQGDVDTLKEKFKEMAEKVGLKLTVKEKEVTVDGETLKVTVLASVEGKQVVLVTFQSLLRTVEVAKLVTEMVTELIKPNVVKVYLNAVVATLEAAELIKEILKKELKAEVEVRILITDLESFLK	3.873684730545719	0.7758794867564093	0.6956368684768677	0.6871556043624878	8.992104530334473	nan	inf
design_25	21	AKLTVRELVAVDGPEEELRALYAALNEEAAAEALALAEETGRATTSIAHIEDPSSKEKPFPVTLYLRLDGREVRATVQGSVEELKATFAAMAAEVGAELTVKEEEIEVDGKKKKITVLSTQVGPQVVLLQFSSLIKTVEEAKKVTEMATDLLEPNVVRLIVNAVVDTLEAFEAIKKILAERLKTEVEVRGLISNAASFAA	9.611913041641404	0.4405147563405318	0.5525669455528259	0.527815043926239	15.704819679260254	nan	inf
design_25	22	PTLTVERLEAVSGSEEELRKRYAELNERLAERALERAAEVGRLTTSVVAIEDPSSKEKPYPVTLVLVRDGRLVRETVQGSVAELKATYEAMAAKVGLPLTVKEETITVDGKELKITVLSSRDGPQVVLLTFASTLETVEVAEKAAEMALELLAPDVVELYLAAVVKTREAAEKILELLRERLSAPVRVALLITDEESFLA	4.15584997210618	0.7213416508242613	0.7051481604576111	0.6989249587059021	9.12517261505127	nan	inf
design_25	23	SKLTVEELIASSGSEEELRALYAKLNEEMAKKALEDAKETGKATTTVASVENPKSTEKPFPVTLLLYLNGKLVRETVQGSTEELKAVFKKMAAEVGAELTVKEEEIEIDGEKLKITVLSSVVGPQVVLLVFQSLLKTVELAEKVTEMALSLIKPNTVKLYLVAVVETLESAKKIEELVRERLTTEVHLRLIITDEESFLK	5.931864968082767	0.6148869008800822	0.5980790257453918	0.5775765180587769	13.105809211730957	nan	inf
design_25	24	PTLTVLSLIAESGSEEELKKLYEEIVEELAEEVLKDAERVGRATTSVAVVEDPESKKEPFPVWLVLRRDGKLVRRRVQGSAEELLAVFREMAAEVGLELEVREKEVEVDGRKLKITVLAAVDGPQVQLLVFRSLLETVEVARVVTEMAAELLAPETVKLYLAAVVKDLASWEAIEAILRERLTTEVHIRGIITDEESFLA	3.6438282624784972	0.723055889327338	0.6997033357620239	0.6543440222740173	9.134379386901855	nan	inf
design_25	25	TKVTILELVAEDGSEEELRALYAERNRRLAERVRELAKEVGRATTTIASVEDPESKAKPYPVTLLLIRDGKEVVREVQGSPEELEAVFREMAAEVGLELEVRREEITVDGKKKTITVLSTQDGPQVVLLTFQSTLETVELARRVTEMATELIKPNTVKLFVNVVVKDLASFEAIIEILKARLTTEVEVVGIITDKASFEA	2.442723788056064	0.8520608611886518	0.6731219291687012	0.6355254650115967	9.736519813537598	nan	inf
design_25	26	PEVTVLSEIAVDGDEATLRALYAALNEEAAARALELAAEVGRVATSIVVVEDPESKEKLFPVTLVLYRDGRLVRETVQGSPEELLARYRRMAAEVGLELTVKEETFVEDGKELKITVLASVDGPQVHLVQFASLLKTVELARKATLMATELLEPDTVRVLVNAVVATREAAEEIIAILRERLSAPVEVRLIISSRESFLA	1.4736651299098904	0.9736008906463415	0.8261318206787109	0.8242470026016235	5.861949920654297	nan	inf
design_25	27	TTLTVLEELALSGPEEERRARYAELNAALADEVAARAAEVGAATTAVAIVEDPESTAKPFPVTLLLRRDGREVRATVQGSAEELEATMRAMAAEVGLELTVRRKEVVVDGKTLKITVLASRVGPQVVLAVFASLLRTVELAREVTEMVLELLRPDVVELYVNVVVATREAAEAIKALLRERLTAPVHIRVLITDEESFLA	1.7153522845752507	0.9504712760633226	0.8116134405136108	0.7956888675689697	6.326905250549316	nan	inf
design_25	28	AKLTVLRLEAVSGDEETLRARYAALVEELAARALERAKEVGALTTSIAVIEDPSSKEKLFPVTLVLIRDGKLVRERVQGSPAELLARFKAMAAEVGLELTVKEKEIEVNGKKKTITVLSSVVGPQVVLVVFASLLKTVEEAKVVTKMVTELIKDNVVEVYVAAVVKTKEGYDAILEIFKEELTAPVHFVGLITDEESFKA	6.193510891480346	0.5766681264157948	0.6940632462501526	0.6246384978294373	10.473006248474121	nan	inf
design_25	29	STLTVLALEAVSGPEAELRARYAAAVEELAAEARALAKEVGRATTVVAAVEDPESDAEPFPVTLYLHLDGKEVRRTVQGSVEELRAAFREMAAEVGLELTERTRELEVDGRTLTITVLASVVGPQVVLAVFASLLETVELARAVTEMVLELVRPDVVELYVAAVVRTREAAEAIRELLAARLTTPVHLRLFITDEASFLA	3.9542309859186484	0.7519604170459693	0.6871635317802429	0.6901931762695312	9.449810981750488	nan	inf
design_25	30	SKLTILSLKAVSGDEETQRALYAEINEELAEKARERAKEVGRLTTAVAHVEDPESPEKPFPVTLVFIRDGKEVRARVQGPAAELLATMRAMAAEVGLELTVRERTLVVDGKELKITVLASVDGPQVVLAVFASLLKTVEEARAVTEMLLELLEPNVVELYVAAVVKTLESFETILELLRERLKTEVYFAGLITDEESFLK	5.9243677534254	0.6188553292184017	0.542411208152771	0.5137114524841309	13.842669486999512	nan	inf
design_25	31	PTLTVRRLEAVAGPEAELRARYAALNAAAAERALALAAEVGRVATAVAAVEDPASKEAPFPVTLVLYRDGRLVRETVQGDVATLEAVFRAMAAAVGLELTVREREVEVDGRRLRITVLATVAGPQVVLLVFASLLRTVELAREVTELALELLAPDVVRLLVVAAVATLEAAEEIRRLLAERLTAPVELDLLISDEASFAA	17.714947550152814	0.2864719987178641	0.5515029430389404	0.48661601543426514	16.342397689819336	nan	inf
design_26	0	MVKFLAFIGLSTPSPAEEALRLLAEVLKRAEEEAKKLGLEELAKLLEELRKLAEEAAELVREGREEEALARLKEAFAKAKKEAAALGVYFSAVLHIARPEESEEEELERALKELDEALKEIEANLPKAKAVYLIVSINGRLSVNLEILKKVLEFVAEKGGEVVVLATEEELYKAAKELAEEIKEKYKEKSDFKVTLELLE	11.566229530771608	0.6463306165152034	0.6592304706573486	0.591392457485199	12.586222648620605	nan	inf
design_26	1	MRHLRVFIGLTTYSPPETFFELAARVLERARAWAEELGLAEAAALLAELAALMREAAERVKEGRVEEALREVREAWARARERLRAEGVFLSGLIFLAEPSESEEEELARALEALDAALAEMEAALPEARAVYLIVLVNARLSVNIEITEKVLKWAAEKGADVVILTTEEELYKAVKEVVEKILEETKEKSKITVTVELVE	2.3832607640852337	0.8703586828071341	0.7764213681221008	0.7563636302947998	7.309352874755859	nan	inf
design_26	2	MVKILAVIGLSTLSPPETLLALYARAYERARAWAEEQGWAATAALLAELAALAREAAARVKEGRVEEAFAELEAAAAAARERLAAEGVLFEELLFYAKPEMSEEEELARALEALDAALARMDAALPDASLVILLVAINARLSVALEITRKVLEWIAEKGGELVVLVTEEELLEAVKKIVEEIKEKYKEKSDFTVTVELVE	6.788622533857286	0.4704413215752247	0.6401968002319336	0.5104454755783081	14.899236679077148	nan	inf
design_26	3	MVDFLAFIGLTTMSPPEVFFRLQARVVERAREKAEELGYKEVAELLDRLRDLYLEAAERVKEGRVEEALEEVRAAEKEFEEELKKLGVFYESLLYYARPDESEEEALKRALEELDKALKKIEENLKDAKLVILLVGINAHLSVNLEITRKVIEFIAEKGGKLVILATEEELYEAVKKLVEEIKKKYEKKSKFEVEVELVE	13.14061228400802	0.26649545147065107	0.5225113034248352	0.4584529399871826	18.73590087890625	nan	inf
design_26	4	MRHLRVFIGLSTPSSPEEFLRLAARVVERAREWARELGYEETAALLDELRDLYLAAAEAVKEGRVAEALARLRAAEAATRARLAALGVHYESVLFLAAPSESEEAARARALAALAAALAAVRAALPEADLVILLAAVNAALSVNLEVTGRLLEFAAEEGGEVTILATEEDLYEAAKKLAEEILERLKERSKVKVTLELVE	9.542991412179031	0.45250957676959835	0.5806258916854858	0.5007798671722412	17.416200637817383	nan	inf
design_26	5	MVDFLLGIGLTTNSPMETFLRLAARVTAAIAAEARKLGYAETAALLEELRALYEEAAARVREGRVEEALAEIEAAEAAVEEALRAQGVFYSSLLFYRRPEESTEEALKRALELLDEKLKRIEEELPKAKLVILSVNINADLEVNLTITEKVLLFFAEKGGEVKIFVTDEELFRAVEELAKKILEKMKEKSKVKVTLELLE	11.77614104968057	0.5652125261634927	0.6728826761245728	0.6862647533416748	11.1492280960083	nan	inf
design_26	6	MRKILVFVGLSTPAPAEEFLRLLARVLERAAERAKELGYEKAAALLERLRALAEKAAEAVKKGRVEEALAELEAAHAATRAELAELGILFESLIFIAEPSESEEAALAAALAKLDEVLARVEAALPEADLVIVIVGVNAALSVNTTVLEKVLKWAAEKGGEVVVLATDEDLYKAAKEIAEKIKAEMAEKSDFKLELELLE	2.2107426243615977	0.9121075872406619	0.7921836972236633	0.739165186882019	6.995000839233398	nan	inf
design_26	7	MKHFRVFIGAATRSPLERFLELQARVVERAAAWAEELGYAELAALLRELAALYRRAAERAREGREEEALAEIEAAERAVEARAAALGVFYSSVLLYARPEESTEELLARGLARLDAALAAIEARLPEAKLVVLLIGINADLEVVVELARKALEFAAEKGAEVTVLATDEDLYEELKKVAEEILEKLKEKSKMTVTLELLE	12.186968748848752	0.555575641828869	0.7683883309364319	0.7019964456558228	8.730037689208984	nan	inf
design_26	8	ERKFLAFIGASTPSDASTFLALQARVVELAAAEARKLGATPLAALLDKLAALYRAAAEAVKAGRVAEALAAIRAAEAAAAAEAAALGVLVEAVLFLAEPGESEEEALARAEEALAAALARIEAALPEAKLVILLVGVNARLSVNVAIARRVLEFVAEKGGTVHILATEEALFEALKALVEEIRARLAERSDFTVTLELLA	8.865753892055375	0.6961713357107004	0.6512895226478577	0.5592705011367798	13.673280715942383	nan	inf
design_26	9	MKKFLAFIGLSTPSPAEEFLRLAARVLERAREWALELGEEELAALLARLAALYREAAEAVKAGREEEALARLEAAEEAAREEAAALGVLLESVTFIARPEEKEEEELERARKLLEEALKRIEEAEPEARLVVLIVNINARLSVNLEITEEVLLYVAEKGGKVVVLATDEELYKAVKELVEKIKKEKKEESKFEVEVELVE	12.106248769493313	0.5259803010143016	0.6188265681266785	0.6163244247436523	13.11782169342041	nan	inf
design_26	10	MKHFHAFISLSTLSSPETLFRLRARAVARARARARELGLAELAALLDELEALYKEAAERVKKGEVAAALAELRAAEAAAAAAAAALGVFVASVLFYAEPEESTEEELARAKALLDAALAAIDAALPAARAVYLLVSINARLEVNLEITRKVLEWVAEKGGEVTILATEKDLYEAVKKLVEEIEKKLKEKSKFKVTVELVE	18.539241721115253	0.1443258710252297	0.5398207902908325	0.45809030532836914	18.379451751708984	nan	inf
design_26	11	MVKILAFIGLSTPSPPETFLALQAALVERAKKELEKLGEKEAAKLMAELAAQYKAAAEAVKAGKVEEALAKIEAANKAAEKALKEKGIFFSNLLFLAEPSESVEEELARAKEKLDKALEKIEKELEKAKLVILNVGINASLEVNLEIARKVLKFIAEKGGKAVVLVTEEELYEAVKALAEEIEKEYKEKSKFELELELLE	20.607990934953033	0.10320993776413191	0.5222979187965393	0.31290778517723083	20.1983585357666	nan	inf
design_26	12	MVEFRVFIGLSTPSPPEVALRLRARLVERAREEARKLGLEELAELLERLAELYRRAAEAVREGRVAEALAELAAAEREAAERAKELGVYLSSVTFLAEPSEAEADALARARAALDAALAAIDAELPKAKAVYLLVSVNAALAVNLDVAEKLLLYAAEKGGKVTILVTEEDLYEAVKALVEKIKAELEKKSKFEVEVELVE	1.3303880784408872	0.9586745163937831	0.9186992645263672	0.8708025217056274	4.026788234710693	nan	inf
design_26	13	MKHFLAFISLSTRSPMEEFLKLRAKAVERAQKRAEELGETELAALLKELAKLYKEAAKKVKEGKVEEALKEIEEAEAKVEKELAALGHFYSALLHYAKPEESVEDELARARAALDERLAAIEAALPEAKTVLLLVSVNAEKEVNLEVLRRVLEFVAEKGGKVVVLVTEEELYEGAKKIIEEIKEEKKEESDFEVELELLE	2.9538679329905966	0.804245836471499	0.7251383662223816	0.6252782940864563	10.118619918823242	nan	inf
design_26	14	MKEFLAFIGLSTRSPAEEFLRLAARVYKLAAEEAKELGYEETAAILEELAALYEAAAERVKEGRVAEALAEIRAAEAAAAERLKALGVYLSSLLLLAEPGESTEELLARATAELDAVLDDIEAALPDAKLVILIVNINADLEVNLAILRKVLEFAMEKGAKVTVLATEEDLFAAAKELAEELKKKYEEKSKFELRLELVE	15.349339740854358	0.25571454404172334	0.6420744061470032	0.43633878231048584	17.98925018310547	nan	inf
design_26	15	MKIFKSYIGLSTLSPLEEFLRLLARVLEKAAEDAKKEGLEKAAKIFEELRKLALEAAERAKEGREEEALEELKKAFEKAEKELEKEGIYFSALLHYARPEESEEEELARALAALDKALEKINEKLKEAKAVYLVVALNARLSVNLAVTKKVLEFNAKLGGKVTILVTEEELYKAVKELVEEIKKKYEEKSKFTVEIELVE	14.48761126633816	0.3640848665684139	0.526679277420044	0.4570029377937317	18.86339569091797	nan	inf
design_26	16	MKDFLVFIGLATPAPAATTFALAARVYEAAAAWAKELGYEEAAALLEELAALYKAAAERVKAGEVEAALAEVEAAFKETKEKLKELGIFFSAVLHIARPEESVEAVLARALAALDKALAEIEENLEKADLVILIVNVNAHLEVALEVARRILLFAAEKGAKVVVFATDEELYRAAKALIEEIKAELSDKSSFTAELHLLA	3.9217326945390325	0.8150673242395134	0.7030598521232605	0.6766365766525269	10.062353134155273	nan	inf
design_26	17	STHVLLFIGLSTNSPPETFFELAARVYEEAAAEARELGETDLAALLDELAALYREAAELVKKGETEEALARIRAAHAAAAAAAAAAGHAVEVLLFLRKPEESTEAALARARAALAAALAALAAREAAAKTLVLIALVNADLEVNLEITRELLEWMAEKGGKVTVLVTDEELYKAVKELVEEIKEKLKEKSKFEVNVKLVK	2.8142197242119256	0.8267024907298908	0.7540547251701355	0.7334284782409668	7.873852729797363	nan	inf
design_26	18	MRLFRVFIGLSTPAPPEVFLRLAAEVYKAAAAWAREEGLAELAALLEELAALYEEAAEAVRKGEVEAALARIRAAEEAAAARAAALGVLYEALLHLARPEEAPEEAAARAAAALDAALARAEAAAPEARAVLLLVALNAALEVNLAVLRKVLEWAAKKGAKVTVFATEEELYEAAKKLIEEIKEKYKEESKFEVELHLLE	18.5060272364438	0.1810920252977362	0.6468388438224792	0.5433149933815002	15.217949867248535	nan	inf
design_26	19	ARTVRVFIGLSTPAPVSAFLRLAARVYEAAAAEARRLGLAEAAALLEARAALLREAAALAEKGEVEAALAALAAAAEAAAAALAARGEFFAELTFVARPEESEAEAAARARAALAAALAAADAALPAARAVYLIINVNAALSVALEVARAALEWAADLGASVTVLATDEELFEAVKALAEEIRARLAEKSAFTVTLELVE	16.477427731412234	0.2456633679878014	0.6730534434318542	0.45689547061920166	16.492639541625977	nan	inf
design_26	20	MVHFHVVIGLSTRSPAEVFLELAAAAVARAAAWARELGLEELAALLEELEALYRAAAAAVKEGRVEEAFAAIEAAHEAARARAAALGVFLEVVLHYARPEESVEEERERALKKLEEALERIEKALPEARAVFLLVFVNADLEVNIEVAEKVLEFAAEKGASVTILATEEELYEAAKKLVEEIKEKYKEKSKFEVTLELLA	17.8879709228586	0.29561577343019535	0.5280054807662964	0.48820894956588745	16.699434280395508	nan	inf
design_26	21	MKKFLAFIGLSTYSSPEELLKLAARLYEAAAARAKELGEAETAALLEKLAALYKEAAEKVKEGRVEEAFAELAAAEAAAEAALKAKGVFFSSLRFYAKPEESVEEELERALKLLEEKLEAIEKALPDAKLVILSVSINASLEVNLEITEKVLEFVAEKGGEVVILATEEELYKKVKELVEKIKKKYEKKSKFEVKVELVE	1.087643290843713	0.982843863547005	0.93751460313797	0.8783109188079834	3.469719409942627	nan	inf
design_26	22	MKEILIFIGLSTPSPVAEFLRLLERVLERAREWALEQGLEETAAILAELAAAARAAAARAEEGRVEEALAELRAAWAAAEERLRAQGVYLAALVFIAEPEESEEDALARANALLDEVLARARAELPTAKTVIIIAGINAALSVNLEIARKLLEFAAEEGGKVVVLATDEELFEAVKKLVEEIEKKYKEKSKFTVELELVE	0.9722228226049501	0.9785550116796499	0.9318138957023621	0.8624440431594849	3.6794650554656982	nan	inf
design_26	23	SREIAAFIGLSTPSPYETFLALAARVYAAAAAWAAEQGWTALAAALAARAAAYDAAAAAAKEGRVAEARAALAAADAALAAAAAAQGVFVSVLRHYQEPGESTEASLARALAALDAALAAIEAAAPAASLVLLIVNINAELEVNLTVLKKVLEFIAEKGGKLTVFATDEELYEGAKKIIEEIKEKYKEKSDFTVEVHLVE	18.34512570535742	0.22557253901622773	0.6978326439857483	0.4936331510543823	14.634024620056152	nan	inf
design_26	24	MVHVNVFIGASTRSPVETTLRLRAELLRRAREEAEELGLEEAAALLARLEELARAAAERVRRGEVEAALAELRAAEEAARKELAALGVFYSSLLHVARPEESEEEELARALEALDAALAAMDAELPKAKAVYLIVSVNARLEVVLTVARRVLEWAAARGGRVVVLATEEELFRALEALAAEIRAARAAASDFTVELELLE	9.691787479532236	0.4845800200179397	0.5642316341400146	0.5103093385696411	16.90447425842285	nan	inf
design_26	25	MREFLAGIGLSTPAPLEEFLRLARRVYELVAARLRELGYDEAAALMERLAALYEAAAERARAGEEEAALAEIAAAHAATAAELAALGVFYSSLVHYARPEEAEEEELARARAELAAALAAIDAALADADLVILIVLVNARLSVNLEITERVLLWVARHGGEVVILVTEEELYKAVKELVEEIKEKYKEESEFTVEVHLLE	8.761111790043417	0.7245470884917027	0.7348554134368896	0.7191243767738342	9.8463716506958	nan	inf
design_26	26	MKKFLTFIGLSTYSPPEVTFRLAAKLYERAAKKAEELGYKETAEILKKLAKLYKEAAERVREGEVEAALAEVKAAEKKAEEELKKLGVYYSTLLFIAEPEESTEEELKKAEELLEEKLKKIEEEKEKAKLIILNAIINSRLEVNISITKKLLEFNAKEGGEVTVLVTDEELYEKVKELVEEIKKKYSKKSKFNVEVELLE	5.224797238584043	0.7699967976703485	0.6855394840240479	0.6411445140838623	11.093371391296387	nan	inf
design_26	27	SVEIATFIGLSTRSPAAEFLRLAARLVERAREWARELGYAEVAALLDELAALYEAAAERVREGREEEALAEIEAAHAAAAAAAAALGVLLEALVHLARPEESEEASLARAQAALDAALARADAALPDADLVILLAFVNAELSVNVEIAEKLLLWNAEHGGRVVILVTDEELYEKVKEIVEKIKEEKKEESKFEVELELVE	19.017737872036417	0.2107715598350756	0.7039523124694824	0.46639323234558105	14.587933540344238	nan	inf
design_26	28	MVKFLAFIALSTPSPVEEFLRLFAAALRRAAEWARELGWTEVAALLEERAALAEEAAARAREGRVEEALAEIEAAAAATRERLKALGVLYEEVLFIARPEESEEEELKRALELLEKALKRIEEALPEAKLVILVVGINARLSVALEITRKVLEFMAKKGGKVVILVTEEDLYEEVKKLVEEIKEKYKEESDFEVEVELLE	2.7061930245184005	0.876319603561059	0.7983531951904297	0.7552682161331177	7.0669684410095215	nan	inf
design_26	29	MRHLLAFIGASTMSPPEVFLRLAARVLERAAARARALGLEELAALLERLAALAREAAERVKRGEVEAALAELRAAAEAARAEAAALGVFLSEVTFLQKPEESTEAALARARELLDAALAELDARLPEARTAILIVNINADLEVVVEIARRVLEWVAEKGGDVTILATEEELFEKLKEIAEEIKAKYAEKSDFNVTLELVE	8.605202715031199	0.6116638910295955	0.6853078603744507	0.6092898845672607	12.36430549621582	nan	inf
design_26	30	MKEILAFIGLSTPSDAATALRLAARVLARAREEAEKLGLKELAALLKELEALYEEAAEAVRRGETAAALARLEEAEKAAEERLKKLGVYYSSVNFLAEPEESVEEQLKRALEKLEKALKKIKEELPKAKAVLLNVNVNADLEVNLEILEKVLLFIAELGGKLVILATDEELYKAAKELVEKIEEKYKEKSKFEVELELVE	17.644889964783754	0.2541397500004952	0.5377750396728516	0.4472706913948059	18.745237350463867	nan	inf
design_26	31	MRHFLVFIGASTPSPPEVFLRLAARLLERAAARAEELGYEELAELLREQAALYEKAAERVKEGEVEEALEEIKKAEKEAEEKAKELGVLVESVIYIARPEESEEEELERALKLLDEALEKMEKAKEKAKLVILNVSINARLSVVVEVARKVLEWAAEHGAEVTILATEEDLYEALKKLAEEIREKLKEKSKFTVTLELVE	2.414803548643461	0.8735228147686139	0.6399208903312683	0.5589447021484375	13.019367218017578	nan	inf
design_27	0	MERKEELLKRLEEAEEEAKKKDHMTMILVAIAVSREEEQPLADELFDFAYEYLSKKSPVAVAETTDAETGLPVRLLLKFISGPKDKEAEKYQKILIEAIEKGVKVELETVEVPAEEVEAVLAAAKEEMRAKSSEDAIRILVLRAEGRVTTLFLFSSAEEGVFIEAEGEEPLEELERLERREREEGRVSVAVRLLDVSVER	2.926638771711385	0.793242132866877	0.7050721049308777	0.6718224883079529	9.892892837524414	nan	inf
design_27	1	SELLEEVFKRLEEAEEEAKKKDGMTLIMVLIAVSSPEKQPEADELFEAIKEYLSKKRPVAAATVTDEQTGLEVRVLLQFISGPKDKEALEYQELIIEMLEKGVKLELRTVEVPAEEAEAVRQAAIEEMRARRDEDAMLLLVIRTEGRVTYLLLVSSAESGVFIRGEGEIPRSVLDELVRKMLEEGEVSVLVLLLDVTVER	2.977732877062885	0.8132389437255605	0.6155252456665039	0.648802638053894	12.336565017700195	nan	inf
design_27	2	DAALAELEARLAAALAEAAARSGMTALLIAIAVSSEAERPLAERLFAAAVARLSAEGPVAVAEVTNSQTGLKVRLLLRFLAGPNDSDALALQEQLIAALEKGVKVEYETVVVPREDVQAVINEAKEEVRAKKDEDYMKILVLLSEGEVTIVFLFSSAETGTLITAEGTLPLSELEALVRRTLEEGKVSVAVVLLDVTVEK	14.951758562552278	0.2841555140501516	0.47951385378837585	0.4052617847919464	18.336261749267578	nan	inf
design_27	3	DALLEAALARLDAAEAEAAARPGMTLLLVLIAHSSPAEAPRAEALFAALEARLAARAPVAAAEVTDARTGLRVRVLLRFLAGPADAEAAELQALLIAMLEAGVALTWETVEVPAEDRDAVLEAARAAMRAAAARDALRLLTVLTPGEVTFLLLASSAASGRLVRAEGTVPRAELDALVRRMLEDGEVAVAVLLLDVEVER	12.567457010111138	0.4307253615314802	0.5152480006217957	0.4450540542602539	16.73045539855957	nan	inf
design_27	4	DALLAKARAALAEALAEAAKREGMTALLVSISVSREEERPLAERLFAALRAELEAQSPVAAAEVTDEETGLRVRVLLQFISGPKDKEAEELQKMVIEMIEKGVELRLRTVEVPEEEVEAVLEAAIEEARARKDEDYMELLVLRAPGRVRVLLLVSSAEKGIFVRALGERPLAELEKLVRLELEEGKVSVDVLLLDVEVER	3.7887335501129145	0.7837502185306837	0.5805880427360535	0.5462532639503479	13.13691234588623	nan	inf
design_27	5	DAALEALDKELEAAREEAKKREGMTAILVEIAVSSPAAEPEAERLFAHIEARLSAERPVAVAETTDAETGLRVRVLIEFISGPKDKEAEAYQREVIAMLEAGVELERETVEVPAAEAEAVLAAAREEMRARSAEDAMRLLVIRTEGRVIHALLVSSAATGTFIEARGEEPLERLEALERRVLEEGEVAVRVTLLDVEVEK	3.153633091172599	0.7972677991185609	0.5869013071060181	0.5150378942489624	13.09652042388916	nan	inf
design_27	6	DKLKEEVKERLEKALEEAKKKEGMTMILVIIAVSKEEEQPLADELFEFIESYLSKESEVATATVTNEKTGVELRVLIQFVSGPKDKEAEEYQKLVIEMLKKGVKLKYRTIEVPEEEREAVIEKAKEEIRAKKDENYMELLEIRSEGKVTFVFLVSDAESGLIITAEGEEPLSELEELERKMFEEGKVAVRVLVLDVEVEK	0.9084947028712929	0.9726860536589618	0.9004867076873779	0.8520503044128418	4.456376552581787	nan	inf
design_27	7	MELKEEIEKQLKEALEKAKKSDGMKMILISIAVSKEEEKPLAEELFNYIKEKLSKEAPVASATVTNSETGLEVKILIKFVSGEKDKEAEELQQELIAALKAGVKVELETVEVPAEKAEEVIAAAKEEMRAKAAETRMRILIVRTPGKVHIVFLFSSAKSGTFIEAEGEIPLEVLEELVRKMLEEGKVSVLVVVLDVKVER	1.9767377871944642	0.9115683332897556	0.743264377117157	0.6500239372253418	9.508244514465332	nan	inf
design_27	8	DELKEEIKKKLEEAEKKAKEKENMTLILVSISVSSEEEKPLAEELFNFIKEYLSKKSPVATAKVVDEETGLEKLVLIKFISGPKDKDAKELQEILIEMLKEGVKLKLKTIEVPAEEAEKVIEKFKEEIKKQKDKNVIELLIVKTEGKVHVVLLVSDAKSGIIVIGEGEIPLSEYEELVKKEFEEGKVSVRVILLDVEVER	10.120199658483005	0.6769072684612635	0.6757657527923584	0.625426173210144	10.793582916259766	nan	inf
design_27	9	KELLEELEKRIAEALEEAAKRPGMTLLLIAIAVSREEERPLAEELFAHIEELLSARAPVAVATATDRETGLEVRLLLQFIAGPADTRAPELQARVIAMIEKGVKLELETIEVPAEEADAVAAAARAEMRARAAENAMRLLVIRSEGEVRVLLLVSDAETGTLIEAEGTLPAEEVEALVRRVLEEGKVSVSVTLLDVRVEE	12.891657486444412	0.4782894465311176	0.6662592887878418	0.5660629272460938	12.650205612182617	nan	inf
design_27	10	DALRAEIAARLAAARAEAAARAGLTALLVAISVSTEEARPLADALLDDVRARLSAEAPVAVARVTDEETGREVAVLLRFLAGPADTDAAALQAALIAMIEAGVAVRLRTVEVPAEEAEAVLAAARAAARAAAAEDRIEILVIRTEGRVRVALFATDAATGTAVFAEGELPLEELERLERREFEEGEVSVLVVLLDVTVER	5.612319638492517	0.7326274662211769	0.7281770706176758	0.6815090179443359	10.650940895080566	nan	inf
design_27	11	DELLAEIEARLDEALAEAAKKDGMTLIEVSIAVSSEAERPLADRLFDAIYARLSAQSPVAAAEVTDAETGLPVRVLIQFVSGPKDKDAPALQAEMIAMIEAGVKLEWRTVDVPAAEADAVLEAAIARARARAAEDYMERLTIRSPGRVTHLLLVSSAKTGTFVRATGEEPAAELDALVARVVEEGKVAVRVTLLDVEVER	1.2763851209579542	0.9483801739615353	0.8466975688934326	0.7870979905128479	5.911264419555664	nan	inf
design_27	12	EELKKELLERIEEAREEAKKSEGMKMILISISVSREEEKPLADKLFEFAESYLSAQSPVAVATVTNSETGLEVRVLIEFISGEKDKEAKELQEELIAMLEAGVKVEYETVRVPAEEAEAVAAAARAEARARAAEDYIRILEILTEGKARLIILATSAKSGTFIVAEGEVPLSEVEELRRKELEEGKVSVDVRLLDVEVER	20.325866352545756	0.1420290376300586	0.4007301926612854	0.26259949803352356	20.02581024169922	nan	inf
design_27	13	DELKEEVAKRLDEALAEAAKSSGMKLILVLIAVSSEEEKPLADELFAFIEERLSAQAPVAVADVTDAQTGLPIRVLLQFVSGPNDSEAAALQAELIAMLEKGVKLELETVEVPAEDAEAVLAAAEEAARARAAEDYARLLIIRTEGRVTYLLLVSSAETGTFVRARGEEPLSILEELVRKMIEEGKVSVRVIVLDVTVER	8.726777354678578	0.49028014415063215	0.5747197866439819	0.5329418182373047	15.421943664550781	nan	inf
design_27	14	EELKKEILEEIEKAREEAKKKKGMTMILISIAVSSEEKKPEAEELFEFIYSYLSKKSLVAVAEVTDAETGLKIKLLIEFVSGPEDKEAEELQKRLIKMLEKGVKVELETVRVPAEEVDAVIAAARAAMRARAAEDAMRILVVLAPGRARFVFLASDAESGVFVEAEGEMPLAELEALVRKMLEEGEVSVLVRLLDVRVER	16.73846376460226	0.23470175835708668	0.45305532217025757	0.35854214429855347	18.57240867614746	nan	inf
design_27	15	SELKKRILEEIEKALEEAKKSDGMKALLIEIAVTSPEKQPEADELFAFVEEYLSAKAPVAAATVTNEQTGLEIRILIQFIGGKKDKKAEEYMKIIIEMLKKGVKVEYETIEVEEEEAEKVKKEAIEEMKAKKSEDKMKILEIKTEGKVIYLLLVSSAKKGIFIKAEGEVPLEEVEELERRMLEEGEVSVRVILLDVKVEE	1.162625459377438	0.9584677348387137	0.8490610122680664	0.7931159734725952	5.725220203399658	nan	inf
design_27	16	MELKEELKKKLEEAEKEAKAKDGMTLILVEIAVSSPEKQPEADELFKYAEELLSKESLVAVAETVDRETGLPIRLLIKFISGPKDKRAAELQEELIRMLEAGVELELETREVPAEEAEAVLAAARAEMRAASSENRMRLLVIRTPGRVTVLLLVSDAESGRFVVGRGEVPLSEYDALEERTLKEGKVSVRVLLLDVEVEE	1.9093275238286365	0.8989590676517384	0.8173483610153198	0.7717273235321045	6.726870059967041	nan	inf
design_27	17	SSLIEEVEKELEEAEEEAEKSEGMKAILVLISVSSEEEQPLAEELFKHVYERLSKRRPVAVATVTNERTGLKIRVLIEFISGPKDKEAEELQRTLIEMLEKGVELRYETVDVPAEEAEAVREAALEEMRAARGEDRIRLLEIRTPGEVRVLLLVSSAETGTFVVAEGTIPLSELDALVRKTLEEGKVSVRVILLDVTVER	1.4516356956480476	0.9454878978079161	0.8653079271316528	0.8351712822914124	5.626398086547852	nan	inf
design_27	18	AERLEALAAAVDAALAEAAKRDGMTALLISISVSREAERPLADALFAALEARLSAQAPVASATTVNAETGLEERLLLQFIGGPKDKEAEELQKRVIEMLEKGVKLELETVEVPAEEAEAVLAAAVEAARARRDEDYMRLLVIRTPGRVTVLLLVSDAESGVFVRARGEIPRSVLDALVRREVEDGEVSVLVLLLDVEVEE	12.60694760755145	0.48574811089633935	0.7031389474868774	0.5900079607963562	11.139665603637695	nan	inf
design_27	19	DELKKKLEEELDKAEAEAAKSDGMKLILIIIGVSSEEEQPLADELFDYAKKRLSAKAPVAVATTVNEETGLELKVLIKFVSGPKDKEAPELQKILIAMLEKGVKLEYRTVRVPAEEAEAVEAAARAEARARRGEDYIRLLRILTPGRVRHLLLVSSAESGIFVTARGEIPLSELEALARKMFEEKKVSVLVLLLDVEVER	13.200014111190411	0.5272085092044967	0.676661491394043	0.6385828256607056	11.60309886932373	nan	inf
design_27	20	EELKKEIKKKLEEALEKAKKKEGMTMILVSIAVSKEEEQPLADELFEYIKEELSKKTLVAEAKTTDKETGLEKRILIQLVSGKNDKEAEEIMKEIIEMLKEGVKVEFETVEVPAEEAEAVRQAAIDEMRAKKKEDAMKILVIKTEGKVTVLLLVSSAKTGKFIIAEGEIPLEELEELERRVFEEGKVSVRVILLDVKVER	2.5744798593740614	0.8580168374305096	0.8304160237312317	0.771500825881958	6.578657627105713	nan	inf
design_27	21	SALKEELLKRLEEAEEEAKKREGMTLILVELLVTSEEQRPLRDELFDFAYSYLSAKRPVAAATTTEAETGQEVRVLLEFISGPKDKEAEALQKELIAMLEKGVKLTWRRVRVPAAEADAVEEAARAAAAARAAEDYIELLEIETEGRVRFLLLVTSAESGITVEARGEVPLAELDALERRAFEEGKVAVRVVLLDVEVTR	15.417609172009428	0.2360725551310452	0.5509087443351746	0.4392768442630768	15.628510475158691	nan	inf
design_27	22	DALKAEVLAQLEKAEAEAAKKENMTAILVSIAVSKEEEEPLAEELFAFIEARLSAKSDVAVADVTNEKTGLKVRVLIRFISGPKDKEAPEYQKRLIALIEEGVKVELETIEVPLEEAEKVKEKFKEEIKKKKEENYIKILIIKTEGKVIVVLLYSDAKSGTIIIAEGEIPLSELEELVKKVIEEGKVAVNVILLDVEVIK	3.1352071932480277	0.8382473477179806	0.5889716744422913	0.5466333627700806	12.963969230651855	nan	inf
design_27	23	SALKEEVLAELDAKLAEAAKREGMSLILVLIAVSSPEKQPEADELFEFIYSRLSAQSPVASATTVDSKTGLPIKVLLQLISGPKDKEAPELQAIIIEMIEKGVKLELETVEVPAAEAPAVLAAARAALRAAAAEDRMRLLVILSEGKATFLLLVSSAESGLLLEAEGEIPLSELEALVDKTFKEGKVSVLVLLLDVTVER	17.40380245615374	0.19959610965686422	0.44613441824913025	0.3387230634689331	19.139751434326172	nan	inf
design_27	24	DELKEEVLKQLEEKEEEAKKKENMTLILVLIAVSKPEQQPLADALFDFIVDYLSKKSLVAVADVVDSQTGQRIRVVIKFISGKNDKEAEKYQKILIKALEKGVKLEYETVETPAEEAEAVIEAAKAEARAKRDEDYIKLLLVKTEGKVHYLFLFVSAEEGIFITGEAEIPRSELDELVRRMFEEGEVSVLVLLLDVTVEK	11.090984108674604	0.6299289235295761	0.4968005120754242	0.46647655963897705	15.384509086608887	nan	inf
design_27	25	SSLLEELEERLKEAEEEAEKRDGMTAILVSIASSTEEEQPLADELFNWAKERLSKKRPVATATVTDSETGLEVRVLIEFIGGPKDKEAEKLMKEMIAMIEAGVKLELRTVEVPAEEAAAVAAAAKAAMRAKAAEDHMELLVIRTPGRVTVLLLVSSAKSGTFVSATGELPRSELDALAAKTFEEGKVSVLVVLLDVEVEK	1.0895659131467084	0.9659871897295406	0.8336825370788574	0.7674493789672852	6.243908405303955	nan	inf
design_27	26	SSLKEEIKKRLEKAEEEAKKKSIMTAIVVEIAYSKESEQPLADELFKYIYDYLSKKRPVAVAETVNSKTGLKIRVLIEFISGKNDKEAEEYQKELIAMIEKGVKLEYEEVEVPEEEAEKVKEEAIKEVREKKDEDYMKKLVIKTEGKVTYLLLVSSAESGKLIIAEGEIPLSELEELEKKMLEEGKVSVRVILLDVKVEK	17.821534833598946	0.16850442161305154	0.36581775546073914	0.23362761735916138	20.5446720123291	nan	inf
design_27	27	MELKEELLKEIEKALEEAKKKKEMTAILISIAYSTEEKKPLAEELFKFIKEYLSAKTKVAVAETTDSETGLKVKVILMFVSGKEDKEAEKYQEIIIELIKKGVKWELETIEVPEEEAEKVIEEARKEAKEKKSEDYMKTLIIKTPGKVHIVILVNSAETGTFIEAEGEIPLEILEELVRRMLEEGEVSVLVVLLDVKVEK	2.015891029576173	0.8977859272681056	0.8323012590408325	0.7485342621803284	6.493722915649414	nan	inf
design_27	28	MELLKELEKKLEEALEKAKKKSGMTAILVEIAVSSEEEKPLADELFEYIKEKLSKESEVATAKVTDSETGLEVRVLIKFISGKNDKDAEKLQKILIELIKKGVKLELETVEVPEEKAEEVKEKAIEEARKKKDEDYIKLLIIKSPGKVTIVLIVVSSKEGILIIAEGEIPREEYDRLVRLMLEEGKVSVRVTLLDVKVEK	1.2876003147153685	0.957796410087189	0.8715419769287109	0.8131668567657471	5.539923191070557	nan	inf
design_27	29	DALLAEIAAALAAAEAEAAAKPGMTLLLISIAVSSPEKQPEADRLFAAVTARLSARAPVAVAETVNSETGLKVRLVLRFLSGPADAEAPALQAELIAMIEKGVKVELETREVPAEEVEAVLAAAEAEARARRDQDYIRILIVRAEGRVTILVLAVLAESGTFIRGRGEIPLEVLEALVRRMIEEGEVSVLVVLLDVTVER	0.9513512795464599	0.9699912528024075	0.8850106596946716	0.8297761678695679	4.794606685638428	nan	inf
design_27	30	DALLAELAAELEAALAEAAAREGMTLILVIISVSTPEEEPLADRLFDAALARLSARSPVAAADTVDAETGLRHRVLLEFVAGPADAEAAELQARVRALLEAGVELELRTVRVPAAEAEAVLEAARAEARARAAEDRMELLVLRTEGEVTVLLLVSDAAAGVFVEARGREPLSELEALERREREEGKVAVRVLLLDVEVER	13.456123472324645	0.31825414212187375	0.42738935351371765	0.3575951159000397	18.419326782226562	nan	inf
design_27	31	DALRAALEAELDAAEAEAAKRDGMTLILVSIAVSRPEEQPLADALFDHALARLSARRPVAAATTVDARTGLPVRLLLQLIGGPNDKEAAELQELIIAMIEAGVALERETVEVPAEEAAAVREAARAALRAARAEDRMRLLTILSEGKVTILLLVSSAASGILVTAEGEEPRERLDALVRRMFEEGKVAVAVRLLDVEVER	13.82259085685196	0.4397612520010479	0.5218386650085449	0.5034363865852356	15.50193977355957	nan	inf
design_28	0	REEELRRRAEEVRERVLRLVEEGTKEATIEVEDEELPAVLEAVVEIMVKYPGAKVKVENTPEETVITLELPSGQKITIILRGGGRVLSIEKKDPDTLKAALEIRFPDVEIKIEIEVDRKTGKTKVEVDIYNYDTGKETKIKVEEEESDGKKKVKVEYESSDEPGTKKKYEVEEDASGKIKKKYELEKDGKKEVLEEEEEK	3.918236163331837	0.7055574955526904	0.827139139175415	0.5949931144714355	11.033897399902344	nan	inf
design_28	1	ALAELLARQQAVRDQILQAYAEGTKEKTIEISDAELPAAMDAIMEIMVKDKGAKVEVENTPEETIITVTLPSGQKITIINRGGGRVIEIKKENEDNFYMSIEIKFPDTTIKIEKEVNLKTGTTVVVIKIYNHKTGETYVLKIVVVVYNGIVTLVVVYANSKLPGTVVVVIVTAFASGNITIVVIIYVGGKVIVVVLNFSL	7.864569776700462	0.5652563758417483	0.8187527060508728	0.7307459115982056	7.3907575607299805	nan	inf
design_28	2	SLAELLARAEAVREEILKAWKEGTKKKTFEVEDYELPAVMEAIFEIMVEDSSTTVEVENTPEETIITIRRANGQEITIINRGNGRVIEIKKEDENKIYMSIEIKFPDTEIKIEIYYDKSTGELKKKIKIKNKKTGEEVKIEIEYKKENGKEILKIKYENSKLPGSVLKLKIEKNESGEIKIEFYYYYNGKEIKLNFEYKL	7.630855305594071	0.5690143833762	0.7943782806396484	0.7242574095726013	9.042969703674316	nan	inf
design_28	3	KEEELKKRAEAKREEILKAVEDGTKEKTIKVKPEEAEAVMDAIFEIMKKYPSAKVEIENTPEKTIITLTLENGSKITIEIEGSAKVIEIKKENKDEIYIKLKIEFPDETKLIEKKYNSKTGTEEKEEKIYNHKTKEEKKKKEKEKEEKDTKEKEKTEENSKEKGTVKKEKEKKKADGKIEKEKEIKEEGKEKKEKEEEKK	20.647882019779715	0.1920511894800135	0.78877192735672	0.5862631797790527	15.17525577545166	nan	inf
design_28	4	DLAALLARQQAVRDAILEAVAAGTPELTIEIEPEEVPAAMEAIFEIMRKYPGAKVEIENTPDKTIVTVTLPSGQKLTIVIKGGAEVLSIEQKNPDTIEMELKIKFPDTEIEIKITYDKKTGTLKVEVKIYNYKTGKETKLKIEYKESDGTKTVTVVYSNSDLPGTVVKLLVTETASGKISVVLIVYTKGKLLVLEAELEE	8.452552971440099	0.5446613200851688	0.7653184533119202	0.6794792413711548	9.297497749328613	nan	inf
design_28	5	AAAEKAAKAQAVAEKILKAWAEGKKEVTIEITDEQLPAAMEAIFKIMVEDPSAKVKKENTPEKDIITLERADGSKITIINKGNGKVIEIKKENPDTLYIEIEIEFPDTTIKIEIYYNRKTKSLKIKIKIYNKKTGTEAELEVEVEFKDGKVTLTVVYRNSKLPGTVVVVTVTFDASGNIKLVVVVYVDGVVVVVVAEFKL	4.436703836694937	0.655586447133778	0.8436009287834167	0.6161174774169922	9.83511734008789	nan	inf
design_28	6	AAAELEAEKEAVRDEILELFAAKTKEATIEVKDEQVPAVMLAVMEIMVADPSAKVKVENTPEKTIITVTLADGSVLTIIIKGKGKIIKIEQENKDKHYIELEIEFPDTKILIGIYTNKETGTTVIFTYIYNKKTGNSTVIVIVYETKDGTKTLTVIYSNSSLPGTVVVLTVTTTADGTVTVTLTIYSNGKTITLTATFKA	3.334749302615963	0.7549441573305071	0.8473659157752991	0.6212308406829834	9.3650484085083	nan	inf
design_28	7	KLEELKKRQEEVRKKILELVKEGTKEATIEIKPEEVPAAMEAIMEIMIEDPSAKVEVENTPDKTIITITLADGSKITIIIKGGGKVNEIKQFNPDEIYASLSIEFPDTKINIERYYNRKTGTLVEVVNIYNYKTGTSTTVVVVYYQKDGTKTLVVVYANSDLPGAVLVAVVTQTESGNIKLLLVYYYDGIVVVLEAELQL	1.89180845585008	0.9060420407526573	0.8971875309944153	0.7794045209884644	5.9412078857421875	nan	inf
design_28	8	AAAEREARAEAVRAEVLAAFAEGAPEVTLEVEPEQVPAVMDAVLEIAVADPGTRVEVRNTPEETVLTVTRPDGTRLTIVVRGGARIVRFERPDPNTIIAELEIEFPDKEIKIKIEVDKKTGTKKKEIKIKNKKTGEETKIKEKEKEDKGKKTKEIEYENSKEEGTVLKKKETEDASGKKKIKEKKYVKGKIEEKEEEKKE	2.569216947061661	0.8491980973735894	0.7901543974876404	0.5936591625213623	11.00810432434082	nan	inf
design_28	9	KKEEEEKRKRAVREEILELYRKGEKEVTIEVEPEEVEAVMEAILEIMVEDPSAEVEVENTEEETIVTVKFKDGSKITIIIKGKGRIIEIKKEDENTIYLKVEIEFEDEKIKIEIEVDKKTGKKKKKIEIYNYKTGTESKLEEEEEEEDGKKKKKVKYENSKLPGTVLEKEEEQTKSGKKKKTFKLKKKGKELVKEEESEE	2.9844331511377904	0.822893210895555	0.8222438097000122	0.6252573728561401	10.002152442932129	nan	inf
design_28	10	SLAELLAKAQAVREAILEAFAAGTPELTVEITDEQLPAAMEAILEIMVKDPGATVEVENTPERTVITVTLPSGQKLTIVLRGGGRVLRIEKKDPDTIEMEIEIEFPDLTILIYKKYNKKTGELYVYIYIYNHKTGKSSSLKIYYKYENGKLTLVVVYSNSSLPGTVLVLGVTFTASGKITIVFVLYYKGKLLVKVEEYQL	8.168094858392676	0.5390425441077697	0.7378432154655457	0.6066731214523315	10.673148155212402	nan	inf
design_28	11	AAAAAAARAQAVAERLLAAYAAGEPEVTLEVAPEELPAVMEAIFEIMVKDPSVEVAVENTPEETRVTLTSADGTRITIVIRGGGRVLEIKKENPDNIYMSLSITFPDTTVLISIYYNKKDGTLVVVVVIYNYKTGTTVVVVVVYKKKDGKEKVTVVVASSKLPGTVVVLEVEKDKSGKIKVKLIVYVGGKVIVVEKEEKK	4.1084225444304545	0.7782781626188306	0.6546462774276733	0.5234524011611938	15.140202522277832	nan	inf
design_28	12	ALAELKARAEAVRDAILAAVAAGTPALTIEITPEEVPAAMEAILEIMIKDPGAKVEVKNTPDETIVTVTLPSGQTLTVIIRGGGRILEIKKENENEIYIELEIEFPDTKILIKIKYNKATGTLEKEIKIENKKTGIKVEIKIEVKYENGTLKVKVKVSISSLPGTVIEVEVEIKKDGTITVKVKVYVNGKLEEKEFTFKL	2.3053003207929508	0.8612023259863235	0.8126698136329651	0.6317793130874634	9.936336517333984	nan	inf
design_28	13	ALAALKAEAQAVRDEILRLVKEGTPEATIEVTDEQLPAVMEAILEIMVEDPSATVEKENTPDKTTITVTLASGQKITIVIKGGGKVLNIEKENKDKWKIELEIKFPDTEVKIEIEYNKETGEKKIKIKIYNKKTGEETEIEIKIKEKDGEKEVEVKYSNSSLPGTTIKVKVKIDKSGEIEVEVKIYSNGKEKEIKAKFKL	8.558761268788887	0.5265120208999339	0.7506428360939026	0.5733807682991028	11.642012596130371	nan	inf
design_28	14	AAAEEQARAQAVAEALRAAFAAGTPELTIEVEPAEVPAVMDAIFDIMVEDPSTEVEVENTPDETVITLTRADGSKITVVVRGGARVIEIKKENKDNIYMSLEIEFPDKTVKIEKYYNKKTGTIKKKEEIYNKKTGETTKKEIEEKEEDGTKTKKEKYSNSSLPGTTLELEETETKDGNKKIKLKLNVNGKTVELEKEIKK	1.8659498706835076	0.8971615109633414	0.8772523403167725	0.7361825704574585	6.8669586181640625	nan	inf
design_28	15	AEEERKARAEAVRDDILAAVAAGTPERTIEITPEEAEAALEAIVEIMVEDPGARVEVRNTPDETVVTLTLPSGQRLTIIIRGGARVLEIRKEDENNIYAELEIEFPDTKIKIEIYVDKKTGTKKKKKEIYNYKTKEKSKLEIEEKKSKGTEKKKVKYENSKLPGAVLKLEVEKDKSGKIKVKLEYYYNGKLVKVEAEFEL	2.9789249719220208	0.7980884596583929	0.7375494241714478	0.5687563419342041	12.461864471435547	nan	inf
design_28	16	AAAAELAAQQAVAQAILDAFAAGTPRLTVEIEPAQAPAAMEAIMKIMVEDPSTEVEVEETPDETIITVTRADGSVLTIVIRGGARVVEIEKEDENTFKMKLRIEFPDTEVEIEIKVDKKTGKLELKVKIYNKKTGEEVELELKYEEKDGTKKLILKYRNSKLPGTVLILKYEETKSGKKKLKFILIYNGIKIILELELKE	7.5903528780218705	0.564314418279986	0.7659490704536438	0.5495753288269043	12.5592622756958	nan	inf
design_28	17	AAAAAAAAAAAVAAEIRAAWAAGTPSKTIEITPAQAPAAMGAIFDIMVADPSAKVEVENTPEETRITVTRASGQKLTIIIRGGARVVRIEKKDKDTFYMELHIEFPDTSVDISILANKKLGLLVVVVNVYNHKTGLSVVVVVVTLYYDGVVVLVVVVAASSLPGTVVVVVVIATKSGYIVVVLVVYYNGVLVVLVAELKL	2.0161225788784396	0.8900449362579513	0.8572649955749512	0.7302518486976624	7.393440246582031	nan	inf
design_28	18	SMEELLRRQEAVREEILALWEAGTPEATIEVRPEEVPAVMEAIFEIMVEDPGATVEVENTPEETIVTLTLPSGQKLTVVIRGGARVLSIKKENEDTIEIELEIEFPDTKVKLEIKYDKKTGTLKVKVKIYNYKTGTESKVEVETKKSKGKTKVKVKYENSDLPGTVLEVEVEKDASGKIKVKVKLEIDGKEIEVEAEFEL	8.289703883303053	0.544773474313963	0.7564461827278137	0.6307066082954407	10.41063404083252	nan	inf
design_28	19	SLAELLARQQAVRDEILAAFAAGTKEKTITIKPEEAPAAMLAIMEIMVKDPGTKVTVENTPDKTIVTIERPSGQKLTIIIEGNARVLEIKQENPDTWKMSLEIEFPDTTIKINIEVNKKTGTVKVTVEIYNKKTGETTKLTALYLYYDGTAVLVVVYANSKLPGTVVVLVAIAFESGTVVLVLVVVSGGKVLVAVATYKL	6.960021289701963	0.510702277082008	0.7092801332473755	0.6801912784576416	10.861724853515625	nan	inf
design_28	20	AMAELEARRQAVRDEILKLWADGTKEKTIHIKPEEAPAAMDAIMEIMVKDPGTEVEIENTPDKTIVKLSRPDGSVLTIIIEGGAKVLRIKKENEDEIEMELEIEFPDETVLIRKRVDKKTGKKLREVVKENKKTGTTTTLEVEEEEDDGKKKLRVTYRNSSLPGTTLTEEEEEDEDGTIKKRLVEKRDGETEEEEEEEKE	12.0546362855012	0.3034162970501765	0.6227759718894958	0.48403796553611755	17.142492294311523	nan	inf
design_28	21	AAAELEARAQAKRDEILALVAAGTPEAEIEVEPEEVEAVMEAIVEIMVEDPSAEVEVENRPDETIVTLTLADGSKLTVRVRGGARVLEIKKEDEDTIYASLEIEFPDTRKKIEIEVDKKTGTKKKKTEIENKKTGEKEKKEEETEKKDGTTKKKKKYENSKLPGTVLKVEVTKDASGNIKIKVEIHYKGKTIVIEKELKL	2.4005038204647327	0.8571485259168693	0.854836106300354	0.6853804588317871	8.293813705444336	nan	inf
design_28	22	AEAELEERAREVRERILELVAAGTPEATVEVEPYQVPAAMAAILEILVADPSARVEVEETPERTVVTLTLASGQRLTVVIRGGARVVRIERPDPDTVYLELEIRFPDTEVRLEVRVNRSTGSLEVRVTIRNHATGTTSELALKVQVKDGTVKVTAVYANSALPGTVLVATAEFNADGTVKLTLVLYYQGLTLVAEAEYKL	7.666104910713523	0.58245353316894	0.8183432817459106	0.7565839886665344	7.683323383331299	nan	inf
design_28	23	SLAERLARAEAVREAILKAVEEGKKEVTIEIEPEEVPAAMEAVMEIMVKYPGAKVEVENTPDRTVVTLTLENGQKITLVIRGGGRIVRIEKANEDEIEMEMRIEFPDTEIEIRRYVNKETGEEEKKVKIYNKKTGEEVELEEKKIKKDGKEIKEVKYKNSKLKGTVIEYKEIKLKDGTKIKVLKIKEDGKEEIKEEKYKE	10.285616647243094	0.33289664554220044	0.6766365170478821	0.5924685001373291	13.095911979675293	nan	inf
design_28	24	EEEEEKRRAEEVRREILEAFAAGTPEVEIEVEPYEVPAVMEAVLEIMVKDPGTKVEVENTPEETIITVTRPNGQKLTIRIRGGARVLKIEKEDEDNVYMELEIKFPDTEIKIEKYYNRKIGFLKEKTEIYNKKTGTKVKIEVEYLKIKGITVIIVKVSFSDWPGTVIKVLVIKTSSGLIVVIVIVYVKGKLIVLVGVFKL	2.185067462987124	0.87953068312914	0.8233642578125	0.633359432220459	9.766584396362305	nan	inf
design_28	25	SLAELLARAAAVAAAIKAAFAAGTPEVTVEIRDEELPAAMEAIMEIAVADPGVEVEIENTPEETIVTVTSPDGSKLTIINRGGGKVLEFKKEDEDNIYLSLKIEFPDVEIEIEIYVNKKTGTLKKEIYIYNKKTKTSKKYKFLYKKSKGTKTYIAVYSNSDLPGTIKVFIYIEKKDGTKTYIYILYENGKLKIEKKEEKK	9.645672488970787	0.3623734283469577	0.6371669769287109	0.5045666694641113	14.546567916870117	nan	inf
design_28	26	AAAALAARAQAARDEILAAVAAGTPAATFEVEPAEVPAVMDAIFEIMVADPGATVTVENTPDETIITLTLPNGSTLTIVIRGGARVVEIKKENPDTIYISVRIEFPDTEIELEKKYNKKTGTTEEKKKIYNKKTGKETEEKKKKEKKDGKETEEEEYRDSSLPGTTEKKKEEKEKDGTIKKEKILKKNGEEKIEKEEEKK	1.5859510189682864	0.9245119046602981	0.8750450015068054	0.7306681871414185	7.194393634796143	nan	inf
design_28	27	ELEELKKRQEEVREEILELFEKGEKEKTIEIKDEELPAAMEAILEIMVKDESTKVEVENTPEETIITVTRKDGSKLTIINRGNGKVIKIEKKDKDKIEMELKIEFPDKEIEIKIEYDKKTGTKKKEEKIYNKKTGEEEKKEEEEKEEDGKKKKKKKKSNSKEPGTVEEKEEEEDASGKIKKKEKLKKDGKEEVKEEEEKK	15.651443725756664	0.31025339454044193	0.7984609603881836	0.6146828532218933	14.171133995056152	nan	inf
design_28	28	SLKELLEKAEKVRKEILEAFKKGTKEKTIEIEPEQAPAAMKAIMEIMVEDPGAKVEVENTPEETVITVTLPSGQKLTIVIKGGAKVVEIKKEDPNTIKMSLEIKFPDLEVKLEKEVNKKDGTTKEKKEIYNKKTGKETKLEKTEKKEDGTETKTEKYADSSLPGTEIKLEVTKKADGTINIKLTIYTNGKTITLEAKLKL	1.6070455196349633	0.9229800274513541	0.8371773958206177	0.6155418157577515	9.22689151763916	nan	inf
design_28	29	SAAAAAARAQAVRDAILAAVAAGTKALTVTIEDEQLPAAMDAIMEIMVADPGAKVTVENTPTETIITLTLPSGNTITIVLKGNGKVTEIKQADPDTVSISIEIEFPDTTIKREKTVNKATGTTKETVTIENKKTGTKETLEYLTQKDDGTETEVVTYSNSDLPGTVVTVAVTKTASGLITVVVVVVVDGVVLVLVATLQL	2.5374749854304115	0.8385255839665844	0.8337838649749756	0.6516243815422058	8.57701587677002	nan	inf
design_28	30	AAAAAKAKAEAVRKKILEAFAKGEKEVTIEVKPEEVPAAMEAIMEIMIKDPGTKVEVENTPDKTIVTVTRPDGSKLTIIIRGKGRVIRIEKFDPNHVYMEYEIEFPDTEVRIEIYAYRDLGVLVVVVYIYNKKTGTESVLVVVYLRLGGVSVLVVVYANSDLPGTVVVVVVIFTESGRVVVVVVVVVDGKVEIEVAELKL	8.862564399850474	0.42781854160356503	0.6556137204170227	0.4720514714717865	14.969254493713379	nan	inf
design_28	31	AAAERAARAQAVRDEILAAVAAGEKERTVEVTDEELPAVMEAIMEIMVKDPGAKVEVENEPDRTVITLTLPSGQKLTVVIRGGGEVLFIEQKDPDTIEMGIRIRFPDTEVLIYIYYNKKTGTLLVVVYIYNHKTGTETLLVVKVIYKNGTLTLIAVYANSDLPPTVVVLAVTYKKDGTVNVLLVVYYRGKLIVLEATFKL	7.697996668755273	0.5729180314887466	0.7820515036582947	0.6920263767242432	9.87957763671875	nan	inf
design_29	0	MKIKITNNLVTLKPDGSVETETFTLETEAETPEIGLVVVVALSEDGTLSLFIAIFVNDESFKKNLERIVAQLKKLKAKGPIKVAVIYNATLSPEQREELLKALSAVAPIEKVIELPDKLTLDNLNKTWEFELELGGKKIVVVIVTLPGKVIAVVVEHPDLELAKKIARERMEKLVKGEEKPEAIIEDDTVVLVAEATYEI	0.7200380960372361	0.9830006644446574	0.9211723208427429	0.8887889385223389	3.8459866046905518	nan	inf
design_29	1	MKLKIKNNIVTLRPDGTVERREHEFETEAETPEISVVAVVALSEDGTLTLYIAVSVNEEEFEKNLEIIVAEVRELAAQGPVSLAVIVNATLSEEQEEKLLEALRAVAPVDKVVRLPEKLHLDNLNQEWEFELELAGEKLVVVLRTLPGRVIAVVVRHPDLERARALARERMAALVSGREEPRAVREDDAVILVAEATIEE	1.0245012948925625	0.9682183215989076	0.8838454484939575	0.8546198606491089	4.733099937438965	nan	inf
design_29	2	MKVKVTNNIRTLKPDGSVEEETHTLEAEMETPEVKLVVVLALSEDGTITLAVFVSVNDEEFEENLKILVEELKKLKAKAPVKIAVVYNATLSEEELKKLLEALEKVAPIEKVIRLPEKLHYDDLGKEWDFELTLGGKNFVLRVVTLPGRVIAVLVEHPDLALARALAERRAAELVAGAAAPEARREDGVRILVAEATIEE	1.6536728467543116	0.9222379260811303	0.6896329522132874	0.6583176851272583	10.290066719055176	nan	inf
design_29	3	MELRITNELRLLRPDGSVETRRFELTTRAETPELGLVAVVALTADGTLALAIFVVASPEAFEAVLARLVAALRELAARAPVTVAVILNASLTPEQEARLLAALAAVAPIARVVRLPEVLTLDALNATWEVELELAGRRLVVVVATRPGRVLAVVVEHPDPARARAAARERMAALLAGEAAPEAEREGGLRTLVAEARIER	0.8369972099553911	0.9790660258985306	0.9188157320022583	0.880649209022522	4.08353328704834	nan	inf
design_29	4	MKVKITDETVTLRPDGTVETKTHTYEAEMKDPNIKVVVIVALSEDGTITLTIRVNVNEESFEKSLAEIVAEVKELAAKAPVQIAVIYNATLSDEELAKLLAALSAVAPIAKVIRLPEKITLENQNHRWREELELGGKRFVVVIVTLPGKVIAVVVEHPDPEEARRRAEERAAALVSGEAAPEARIEGDIRILVATATIEL	9.94863063006506	0.37284696805161577	0.502046525478363	0.46211448311805725	17.622201919555664	nan	inf
design_29	5	MTVTVTNETRILRPDGSVETRTHTLTAEATTPEVGVVVVVALSADGTVALHVAVYVNDEEFARILKEIVEELRKLAAEAPVSVAVVLNATLSEEQRKELLAAIEAVAPVEKVFVLPEKLTLDNLNKEWEFEFELAGQKVVLRIVTLPGKVIAVLVIAPDLERAREEARRTMELLVSGEAEPEARIEGDIRTLVAVATISL	2.836506340771955	0.8232199307766972	0.8433683514595032	0.8183013200759888	5.74035120010376	nan	inf
design_29	6	MKVKITDNIRTLRPDGSVEEETYEYEAEMKTPEVGLVAVVALGEDGTLTLAIFVYVNEEEFEKRLEILVKRLKELKERGPVAVAVIVNATISEEQLEELLAAIEEVAPVSHLVRLPDKLTLDNLNKRWEEVLELAGRKLVVVIVTLPGKVIAVVVEHPDEEEARARARERAEALVSGKAEPRAELEDGVRTLVAEATIEE	4.254475244472916	0.749066338201742	0.5522010922431946	0.48518645763397217	15.459990501403809	nan	inf
design_29	7	MKLKITNEVVVLRPDGTVERERFEYETEAKTPELGVVVVLALTEDGTLALAVFVTANEEEFKKALERLVKFLRELAARAPVRVAVIVNATLTPEQEAELLAALEAVAPVERLIRLPEKITLENQNQRWEAELELGGQRFVVVLVTLPGRVIAVVVQHPDLALARAVARERAEAIVAGEAALEARREDGVRVLAAEATIEE	7.413122055704779	0.66712636629689	0.5422758460044861	0.5203008651733398	14.566179275512695	nan	inf
design_29	8	MKVKIRNEIRLLRPDGSVERREHELEAEMETPEIGVVVVVALTEDGTLALAVFVYVNEEEFERNLAILVAEVRALAAEAPVALAVILNATLSPEQREKLLAALEAVAPVAAVVELPTKIHFDNQNHTWEFELELAGRRLVVVVATLPGKVIAVVVEHPDLERARAVARARMAALVSGEEAPEARLEDGVRTLVAEATIEE	1.1778415076027349	0.9628205355439221	0.8765093684196472	0.848655104637146	5.148197174072266	nan	inf
design_29	9	MKLTIKNNIVTLKPDGTVETREYTLETEAETPEISLVAVVALSEDGTITLAIFLNVNDEAFKESLARIVAEVRELAARGPVALAVILNATLSEAQRAELLAALAAVAPVAAVEVLPEKLTLDNLNQEWTFELELAGRKFVVRIVTLPGKAIAVVVEAPDLELARRIAEERMAALVSGEAKPEARREGGVRTLVAEATIEE	0.749715352644605	0.9817520607710221	0.9172469973564148	0.8780809640884399	3.9218053817749023	nan	inf
design_29	10	TTVTITNEITTLRPDGSVERETHTQTATMTDPTISVVAVVALTADGTLTLAISVSVNDASFAANLARLVATLRRLAAEAPVAVAVILNATLSPAQEAALLAAVAAVAPVAAVVRLPEVITLDNMNKTWEFELELAGRKLVVVIKTLPGKVIAVVVEAEDLEEARKIALERMEKLVSGEEKPEAEIRDGVRVLVSVATITE	17.690265168325027	0.31822048351243754	0.7998102307319641	0.7000043392181396	10.927565574645996	nan	inf
design_29	11	MKITITNEIVTLRPDGTVETRTFTLESEATNPDIGLVVIVALTEDGTLTLYVSINVNEEEFEKNLEIIVEILKELKAKAPVKVAVIVNATITEEQKEKLLKAIEEVAPVEKVIELPTKLTLDNLNQEWEAELELGGRRLVVVIVTLPGKVIAVVVEHPDPERARAIARERAAALVAGEAEPVARREGDTRVLVATATYTI	2.322205508003054	0.8742509930266261	0.7581194639205933	0.7576566338539124	7.446170330047607	nan	inf
design_29	12	TTVTITNELRTLRPDGTVETRTTTTTTTASTPEVRVVAVVALTEDGTLSLYISVSFSDAEFDANLATLVAAVRELAARAPVRLAVIVNATLSEAQRARLLAALAAVAPVAAVVELPERLTLSNLNQEWEFELELGGRRLVVRLVTQPGRVIAVVVEHPDPALARALARERAAALVAGTAEPRAELRDGVRTLVATATYTV	12.259408776765042	0.4557439575273733	0.5701000094413757	0.5470107793807983	15.598834037780762	nan	inf
design_29	13	MEVRIRNNFVLLRPDGTVERREFESVAEAETPEIGVVVLVALTEDGTLALYVSIFVNDEEFERNLARIVALLRELAARAPVQVAVVYNATLTPEQRAELLAALAAVAPIARVIELPDVITLDNQNKEWEFELELGGRRLVLRIVTEPGRVLAVLVEHPDLERARAIARERAAALRAGREEPVARLEGDTRTLVAEATYEI	2.41652907582648	0.8735764701220177	0.7162269353866577	0.7282785773277283	9.266935348510742	nan	inf
design_29	14	MEVTVTNELVVLRPDGSVERREHTLRSEMENPDIGVVVVVALTADGTLALYVAVVVNEAEFDAVLARIVAALRELAAEAPVSVAVILNATLSPEQRARLLAALAAVAPVAAVEELPEKITLENQNHRWELELELAGRRLVVVVVTRPGRVLAVVVEHEDPERARAVALATAAALEAGEAAPEARLEGGTRVLVAEARIEL	1.1221166664324052	0.9643907535424213	0.9045803546905518	0.8751491904258728	4.460649013519287	nan	inf
design_29	15	MEITITNETVTLAPDGSVARETHTLTTTATTPDVGLVVLVALGADGTLTLTVALVFSEAEFAAVLARIVATVRALAARGPVRLAVVLNATLTPAQREALLAALAAVAPVDRVIELPDKLTLDALGKEWEFEFELGGRKLVLRIVTLPGRVIAVVVEHPDEALAREVARAEAERLVAGEAAPEARLEGGVRVLVATATYTE	0.9908701915632006	0.969800312101637	0.9162063598632812	0.8905595541000366	4.125413417816162	nan	inf
design_29	16	MKVKITNETVLVRPDGSVERRTHTLETEAKTPEVGVVVVVALSEDGTLALYVAIVFNDEEFEKVLAEIVALLRELAARGPVTVAVILNATLTPEQRARLLAAVEAVAPVAAVHELPEKITLENQNQRWSFELELAGRKLVVEIVTLPGKVIAVVVEHPDLEKAREIAEEYMEKLVSGEAEPEARREGDTLVLVAVATYEV	0.8529178513381752	0.9762004961615522	0.9203805327415466	0.8826899528503418	3.8583216667175293	nan	inf
design_29	17	MTVTITNELVVLRPDGTVERRTFTFTTEMTNPNISVVAVVALTEDGTLALYIGISFNEEEFDKLLELLVAELRELKAEAPVRVAVIYNNTLSDEQFERLLAALEAVAPVDAVFRLPEKITLENQNKEWEVELELGGRRLVVRIVTLPGKVIAVVVEHPDPERARALARARAEALVAGEEAPEARREDGARTLVAVATYTK	1.02540218816825	0.9683043974891524	0.9210001230239868	0.8888430595397949	3.950246810913086	nan	inf
design_29	18	MTVTITNELTVLRPDGTVERRTFTTTATATTPTVSVIVVVALSEDGTLALFVAVAVNDATFETILKEIVAELKELAARAPVRVAVYYNASLSDAQLETLLKAISAVAPVEKVFRSSTVLTLDNLNTTEFFELELGGQRLAVRVVTLPGKVIAVVVSHPDPERARRLAEETMERLVAGEASPEARLEDGARTLVATATITT	0.8522703814179567	0.9781751448682536	0.8956428170204163	0.8697695732116699	4.641241550445557	nan	inf
design_29	19	TEVTITNEIRLLTPDGSVERRELTLTTTMTTPEIGVVVVVALTEDGTLALAVFVYVNDEEFEKNLAALVAHLRELAAKAPIAVAVILNATLSEEQEARLLAALEAVAPIAAVLRSEEKLTLDNLNKTWEFELELAGRRLVVVVVTLPGKVIAVVVEAPDLARARAVARETAAALVAGSAAPEARREDGIRTLVAVATITI	2.2866089515528527	0.87563352008731	0.752024233341217	0.7776341438293457	8.476579666137695	nan	inf
design_29	20	MKVKITNNWVLLRPDGTVETETYTLETEATTPEVGLVVIVALTEDGTLALGVFIYFNEEEFEKGLEIAVARVRELAAEAPVAIAVILNATLSPEQRARLLAALEAVAPVAEVVELPAVLKLDNLNQRWSFELELAGRKLVVEVATLPGKVIAVVVEGEDLERAKAIAEERMDAIVAGEASPEARLEDGIRVLVATATYTE	0.8491260028100485	0.9754761457457437	0.9075549840927124	0.8898113965988159	4.297727108001709	nan	inf
design_29	21	MTITITNEIVTLRPDGSVETRTFTTTATSTNPYIGLVAVVALSEDGTLTLAVFVYVNDEEFKKNLEILVAELKELAARGPISVAVIVNATLTPEQKAELLAAISAVAPVEKVIELPDKITLANQNKEWEFELELAGRKVVVRIVTLPGKVIAVVVEHPDLEEARRIAEERMKELVSGKAEPVARLEGDTRTLVAVATYTE	2.1527273676387346	0.895702947484963	0.77298903465271	0.7795703411102295	7.057969570159912	nan	inf
design_29	22	MKVKITNETVTLKPDGSVERKTYTLETEMKTPEVKIVVVLSLSEDGTLSLSVYISFNEESFKKNLEELVKNLEELKKKSKISVAIVYNATISEEELKELLEAIEKVAKVEKVIKLPEKLTLDNLNKTWEFELELAGKHFVLVVVTLPGEVLAVLVQHPDPALARARARERAAALVAGEAAPEAEREDDVVTLVARATYEI	0.9539035387438463	0.9735603218340475	0.8928394317626953	0.8703588247299194	4.843179702758789	nan	inf
design_29	23	TKLTITDETRLLRPDGTVETRTHTTTAEQTTPDIGVVVVLALTEDGTLALAVYVVVNDAEFARFLARLVAELRRLAAEAPVTVAVVLNATLTPEQEAALLEALAAVAPVAAVVRLPEKLTLDNLNKRWEVELELAGRRFVLVVETLPGKVIAVLVEAPDLELAKARARETMERLVAGEAAPEARLEGGIRTLVAVATITE	18.56387333914543	0.3071580071734181	0.876676619052887	0.7700372338294983	9.148154258728027	nan	inf
design_29	24	MEVTITNEVRLLAPDGSVRTETFTTTTEMETPEIRVVAVVVLTEDGTLAAAVFVSVNDEEFDENLARLVAFLRELAARAPVSVAVIVNATLSEEQRARLLAAISAVAPVARVIELPEKIHYDNMNQRWEAELELAGRKLVVVLVTLPGKVILVVVEAPDPERARAIAEERAAALVAGEAAPEARREGDVRTLVAEATIEE	1.6731312655603083	0.9260062853273493	0.8407618403434753	0.8148528337478638	5.699347496032715	nan	inf
design_29	25	MRVRITNEIRLLRPDGTVETRTLELETEAETPLVSVVAVVALTEDGTLAVALFVAVNEEAFERLLAALVAELRALAARAPVTLAVIVNATLSPEQEARLLAALSAVAPIAALLRLPERLHLEDLRQEWEAELELAGQRLVVVLVTEPGRFTLVVVEAPDLERARALARERAAALRSGEAEPEARLEDGVRILVAVARLEL	2.197581227983684	0.8802015190042414	0.6688878536224365	0.6684603691101074	10.240283966064453	nan	inf
design_29	26	MEVTITNELRVLRPDGSVETRRHELTTEAETPEVGLVALVALTADGTLALYIAVFVNEEEFEKVLEEIVAFLRELAARAPVSVALVVNATLSPAQRARLVAAVSAVAPVAHLFELPDRLTLDDMNREWEFEFELAGQRFVLVIVTLPGRVIAVLVQHPDPARARALARERAAALVAGEAEPRAELRDGARTLVAEARIEV	2.382215886923977	0.8733083824186042	0.7723681330680847	0.7709664106369019	7.351804733276367	nan	inf
design_29	27	MKLKITNEIRTLRPDGSVETRTFTLEAEAENDEIGIIAIVALSEDGTLTLYIAIVVNEEEFEKVLEEIVAILKELKARAPIAVAVVYNATLSEEQKEKLLKAIESVAPIEKVIELPDKITLDNMNKTWEFELELAGRRLVLVIVTLPGKVIAVVVEHPDPELARAAARERAAKLVSGEEAPEARLEGGLRTLVAVATIEK	1.1467872714917942	0.963900273048274	0.9046491980552673	0.8639155030250549	4.429627895355225	nan	inf
design_29	28	MKLTITNETVTLAPDGSVETATTTLTTEATTPELGLVVVVALTEDGTLTLSVAVVANEEAFAKVLAELVARLRALAAKAPVSVAVIVNATLSPEQRAALLAALEAVAPVARVIELPERLTLDNLTQTWEVELELAGRRFVVVVVTLPGKVIAVVVEAPDPELARARARERMAALVAGEAEPEARLEGDVRTLVAVATITE	0.6457087575882515	0.9855821090670271	0.9270673990249634	0.8954164981842041	3.7852609157562256	nan	inf
design_29	29	MKLTITNELVLLRPDGSVERRTFTLTTEATNPDIGVVAVLALTEDGTLALYVSVFASDAEFAANLAELVAFLRELAARAPVRVAVILNATLTPAQREELLAALAAVAPVDAVVELPEKLTLDNLNKRHVYELTLGGENFVVVLVTLPGRVIAVVVRAPDPALARATAEARADALVAGEAAPEARREGGIETLVAVATITE	2.6212104373220035	0.8523250108041214	0.8088027834892273	0.7968983054161072	6.261377811431885	nan	inf
design_29	30	MKVKITNEITTVKPDGSVERRVFETETEMTTPEVSLVAIVALSEDGTLTLYISLSFNEEEFEKNLEIIVKILKELKAKAPIKVAVILNATLSEEQRERLLKALSAVAPIEKVIVLPTRLTLDNLNQTWTFELELGGKKIVVRIVTRPGRVIAVVVEGEDEAEARAVAEERAAALVAGEAAPEARREDGITTLVSVATYEV	3.5857355855478503	0.7441699210566654	0.662473738193512	0.6107631921768188	10.707386016845703	nan	inf
design_29	31	MKVKITNEVVLLKPDGTVERRTYELETEMTDPYVGVVVVVALTEDGTLALAVFVVFNEEEFKKVLEILVAELRALKARAPVSLAVIYNATLSEEQREELLAALEAVAPVTHVERSPEKLTLENLNQRWEFELELAGQRFVVVVVTLPGKVIAVVVQAPDLELARKTALETAEKLVSGKEEPEARLEDGVRVLVAVATYEE	2.1178466718712206	0.9037893400711369	0.785490870475769	0.803375244140625	6.904898166656494	nan	inf
design_3	0	MTIKELEEVEIEKKSEEFNIKAKIKGTQLGENKFRIEIKIETDDTVKIEVVITIDLETKEVKIEIKTEIKESATPKELLLVRMVVEMAKTIAEVFSKIKEWKTELTIEGMEPRGELTPEEKEKLEKIKLLTEAYMYSLLVIEGYKEMEKYLEETLKKLSEEEKKKIEEFIKKLKKQKTFFERLLLMIKELMKEILETIMK	1.7265732541644756	0.9581572216596907	0.8479693531990051	0.8022719621658325	6.243520259857178	nan	inf
design_3	1	MEIKELERIEIRAEGPDFRIEATVRGTQLGPDTFVIEIEIKTSDRLEIRVTITLNLKTKTVTIKVRVELRPGATPRDLLLMRLVLAAAETIAEVFAKIKEFTTNLTVEGLPPLGPLTPEERAALERVVRLTRAYWYALLVKAGYEEMRPYLEELREKLSEEEREELEEFEEELEEQETFFEALLLVVRRLVERLIELILA	0.9382441322155851	0.9708203902981677	0.9176093339920044	0.8723877668380737	4.357625484466553	nan	inf
design_3	2	MKIEKLEEVELERKTPDLNIKAKIKGTKLGPDVYVYEIEVETDDTLKIKIKITIDLKTKTVTIEVEVELSEKATPRERLLARLLVAMAETIAEVFSKLKEFTTTLTLKGMEPWGPLTPEERAALERAVLLTRAFMYALLVVEGYEEMKPELEALRKQLTPEQRALVDEFEEELKKQKTFFERLHLVLKRLMEILLELIAA	0.7164042996242757	0.9826916218657437	0.9104487299919128	0.8694391846656799	4.4202704429626465	nan	inf
design_3	3	MEVKKLEEVELEAESPEFSLKAKISSTILGPDTYEININIESDGTLKINIKITINLKTKEVKINVKVEVSPEATPRDLLLMDMMIEAAKTFAEVFSKVKEFKTTLTLEGLPPRGPLTPEQKAALERFKLLTEAYFYALLVHMGYTEMKPYLEELKKKLSPEDQKRLEEFEEELKKKKTFFEALHLVFVKLVKEIIEMILA	0.7018696878494468	0.9833354443833856	0.9193549752235413	0.8733453750610352	4.141558647155762	nan	inf
design_3	4	MTITELPTTEIERETPDLTIRATVKATQLGPDIFEIKVTIETDGTVTVEVTIKIDLKTKTVTIEVKVTITPEATPRERTLVRLVLAIAETIAEEFSKIKEWKTNLTVTGLEPRGPLTPEERELLERMRLLTESYVSAMLVIEGYKEMQPYLEENMKKLTEEEKKRVEEFIKELKKKKTFFERLQLMIEELIRELLELIAE	0.7955581934197369	0.9782488356488589	0.9165852069854736	0.8694552183151245	4.284128189086914	nan	inf
design_3	5	MTVTALPTTELEAETPDRRLRARLRATQLGPDVYRYELEVESDGTVRVRVTITVDLATKTVTIEVDVEVGPAATPRDRLLVRLLLAMAQTIAEVFSLLPEWTTTLTVTGAEPAGPLTPEEKAALARMTRLTRAYWYTVLVHAGYTQMAPHLAATLATLTPEERAEVAAFAEAIAKQPTFFEALHLMLLELLRRALALVAA	1.0707715553161108	0.9650377148768533	0.9177720546722412	0.8611109256744385	4.173550128936768	nan	inf
design_3	6	ATVTKGPTVELERRTPELSLKATLESTQLGPDTFVITVRIETDDRLRIEVTITINKATKTVTIRVRVELRPGATPRERLLLRMVLAAARTLAEVFAELTEWTTTLTVEGLPPRGPLTPEERAALERLELLTRAYWYALLVVEGHTSMQPHLDALRARLTPEERARLDAFIEELKKQPTFEARLHLAVVALLRELLDLVAA	1.0935079194658084	0.9622317524496036	0.9034443497657776	0.8518926501274109	4.574302673339844	nan	inf
design_3	7	MEVTELPTVRLRARTPDREIEAEVRSRILGPDVYEIRIRVETDDALEIEIEITIDKETKTVTIRVRVEVRPTATPRDLLLARLLVAMARELAEVFSLLKEWTTTLTLEGLPPWGPLTPEEAAALARMVRLTKAYFYALLVKEGYKEMEPYLEELREQLTPEERERLDKFVEELKKQKTFEERLHLVLVELIREALELVAA	0.8700777561956856	0.9750386728217779	0.9340164065361023	0.8814824223518372	3.8017849922180176	nan	inf
design_3	8	MTITELETVELERETPEARYRATVKGTRLGPDVFKIEITLESSGRVTVNVTVTIDYATKTVTITVKVEVTPEATPRDLLLVDLVIEAAKTLAEVFSLLKDWTTTLTLEGLPPRGPRTPEEEALLERFSLLTRAMFYAALVVAGYTEMQPHLDAVRAKLTPEEQALLDEFEAELREQPTFEERLLLVFKRLVELLLELIAA	0.7493925378999187	0.980987195519425	0.9209178686141968	0.8605970144271851	4.102252960205078	nan	inf
design_3	9	MTVTELERVELEAESPEFSLRAEVRSTQLGPDVFRYEIRIETDGRLRIEVTITIDRATKTVTIEVRVELGPGATPRDLLLARLVVAAAETLAEVFSELKDWTTTLTLEGLPPWGELTPEERAALERVTLLTRAFWYTALVVEGYEEMKPKLEELREKLSPEEQELLDEFEEELKKKKTFEERLHLLLVRLVELLLELILA	1.018650686814238	0.96758457699799	0.8988425731658936	0.8417209982872009	4.722159385681152	nan	inf
design_3	10	MKIKKLPKVKLERKTPERTYKAEIEGTILGKDKFKIKIKVESDDNLKIEIEIEINKKTKKVKIKVKVEVKPSATPRDLLLARMLVEMAETLAEVFSKVEEWETELTLEGLLPWGPLTPEEKETLDRIRLLTEAYFYAALVIEGYEQMKPYLEELLKKLTEEEKKRVKEFVEELKKKKTFEERLLLLLKKLIEIVLEEIAE	0.8611769111378269	0.9754392954644001	0.9188383221626282	0.8723020553588867	4.266895294189453	nan	inf
design_3	11	MTITEGPTVKIRRETPELRLEAEVKTTRLGPDKIVIRIEVRTDERLRIEVTITIDFATKTVTIKVRVELRPGATPRELLLMRLLLSMARTIAEVFSKIKEWTTTLTVEGLAPWGPLTPEERALLERMELLTKAYVYTLLVVEGYEEMKEYLEELKKKLTPEEQKRLEEFEEELKKQKTFEERLHLVIVKLIEELLELIAA	0.9109638479165166	0.9723143070024511	0.9222933053970337	0.8768945336341858	4.17522668838501	nan	inf
design_3	12	MEIVEGPEVELEAESPDLRLRARLRSTRLGPDVFRIELEVETSGTLRLRVTVEIDLKTKKVTIRIEEERGPAATPRERLLARLLRAAAETLAEVFSKIKEWTTEVTVEGAEPEGPLTPEEAAALERFRRLTRAYFYAALVVEGYKEMEPYLEEERKKLSPEERKRLEEFEKELKKQKTFFERLHLVFQRLLEELLALVLA	0.8819888347888686	0.9754722610935764	0.9000658988952637	0.8522114753723145	4.641577243804932	nan	inf
design_3	13	MEVVELPRVELERKTPDFELRAELRGRQLGPDVFVLELRVETSDTLRLEVRITIDLATKTVRIEVRVELGPKATPRERLLARLLLAMARTIAEVFSEIEEFTTELTVEGEEPWGPLTPEERAALARVVRLTRAMWYALLVKAGYEKMQPHLDAVRATLSPAEQARMAAFEAELAKQPTFFEALHLVLLELLRLALELIAA	1.003554422296285	0.9690729659631426	0.9210198521614075	0.8711603879928589	4.106141090393066	nan	inf
design_3	14	MEVKELEEIEIKAESPDFNIEAKIKGKILGEDTFEIEIEIETDDTLKIKITITIDYKTKEVTIEIDVELKPEATERDRTLMRMAIAMAETLAEVFSKIKEWKTTLKLNGLEPEGPLTPEEKELLERIKLITRAMFYALLVIEGYKEMEPYLEETLKTLSPEEKKFIDEFKKELEKKKTFEERLLLVFKKLIELLIEEILK	19.35624471663996	0.17882306245173493	0.5758670568466187	0.503043532371521	15.196038246154785	nan	inf
design_3	15	ATVTAGPTTRLERQTPDRSYSATLRSTRLGPDTYVLEVTVQTSDTLSVQITLTIDEATKTVTITVRVTLGPAATPADRLLLLGLLAIARTIAEVFAKLKEWTTTLTVEGLPPRGPLTPEERAALARLERLARAYWYAALVHEGYTEMQPYLDALRATLSPAERARLDAFEAALAKQPTFFDRLHLVLLALLEELLDLIAA	0.8995216501173342	0.9735792971055514	0.8928588032722473	0.8495548367500305	4.848142147064209	nan	inf
design_3	16	MTVTDLPEVELEAEGPDFTLKATVKGTILGEDVFVLDIEVEADGTLTIKITITINKATKTVDIDVEVTLTPEATPRERLLMRLLVAAAETFAEVFSKLKEWKTNLTLRGLEPRGPLTPEEKAALERFTLLTKAYWYALFVKEGYEEMKPYLEELKKKLSPEEQEELKKFEEELKKKKTFFEGLHLVTVRLLEELIRLILA	18.492925389413678	0.15030902189829576	0.5110875368118286	0.3714299201965332	17.4815616607666	nan	inf
design_3	17	MEIKELETVEIERKTPDLTIKVTIKSTQLGPDVFKIEIEVETDGTVKINITLTIDKKTKKVDIKIKVEVKPEATPRERLLVRMLEAIAKTIAEVFSKIKEWTTNLTVEGMPPRGPLTPEEKAALERIEKLAKAYWYALLVKEGYKEMEPYLEELYKTLSEEEKKLFKEFEEELKKQKTFFERLHLVVKKLAEIVLDTIAA	0.8649606126622978	0.9752977615243279	0.9046337604522705	0.8534193634986877	4.539698123931885	nan	inf
design_3	18	ATVTELPEVELRRRTPDRELEARLRATRLGPDTFRYVIEIRSSGTVEVEVTITVDLATKTVTIRIRVRLTPEATPRDRLLVRMVVAMAETIAEVFSKLKEFTTTLTLEGLEPWGPLTPEERAALDRIRRLTAAYVYAALVHEGYTEMQPYLDALRATLSPEEQAELDAFEAELAKQPTFFERMHLMLLKLLERLLETVAA	0.7878258086616508	0.978628150290104	0.9256899952888489	0.8829523324966431	4.028903007507324	nan	inf
design_3	19	MKITKLEEVEIERKTPKRNYKARLEATKLGPDVFEYKLEVKSDDTLEIKITITIDKATKKVTIEVEVKVSEKATPEDRLLARMLLAMAETIAEEFSKLSDYTTTLTVKGFEPLPELTPEERAALEEVRLLTRAYVAAALVVEGHTSMQPILEEIRKQLSPEQQKRLEEFEEKLKKKKTFEERLFLVLKELLLIILERIAE	0.843136794821489	0.9762169611043189	0.9133138060569763	0.8714995384216309	4.449117183685303	nan	inf
design_3	20	MTVTDLPTVTLERETPDFRLRATLQATQLGPDTFQITITIETDDTLRITVTITIDEKTKTVTITITVELTPEATPRDRLLMLLVTAAAQTIADVFSLVKDWTTTVTLNGLPPRGPLTPEERAALERFTLLTRAYWYALLVKEGYKEMEPYLEELMKKLSPEEQKEVEEFIKELEKKKTFFEALHLMVQRLLERLLDLIAA	0.9226185738611004	0.9724809069385141	0.9150262475013733	0.860444188117981	4.283141136169434	nan	inf
design_3	21	MTVTELEEVKISRKTPDREYEATLKGTQLGPDTFVIKINIKSNDTVEINVTITIDLATKTVTIDIDVKIKPEATPADRLLVRLVVAAAETRAEVFAQLKEWTTTVTKNGLEPRGPLTPEERAALERFERLTRAYWYALLVKEGYTEMQPLLDATRATLSPAEQARLAAFEAELAKQPTFFEALMLLEKRLLEELLDLVAA	0.8246793069887188	0.9766563287956344	0.9324028491973877	0.8807806372642517	3.8465678691864014	nan	inf
design_3	22	MKITKLEEVELEAETPDRTLRVRLSATKLGPDTFVYEIEIETDDTLRIRVTITIDLKTKKVTIEVEVELSPAATPADRLLLDAVVAMAQTLAEVFSLLKEFTTTLTLRGLPPRGPLTPEEAAALARLERLTRAMWYALLVVEGYKEMEPYLEAELATLTPEEQARVAEFIEALKKKKTFFERLHLMLKEALRLLVEEVAA	0.8768779264747668	0.9738933772072446	0.8956065773963928	0.8310954570770264	4.8301873207092285	nan	inf
design_3	23	ATVVALPDVELERETPDFSLRASLSSTRLGPDVYVIEIHVETDDTLTIDVTVTIDRATRTVAIDVRVSLSPAATPRDRLLMRMLVEAARTLAEVFAKVKEWTTTLTLTGLPPRGPLTEEEKAALERISLLTKAMFYTALVVEGYEEMKPYLEELYKKLTEEEKKLLKEFEEELKKQPTFEERLHLVFLRLLEIILEEVAA	0.839618611022954	0.9767879492149685	0.8832652568817139	0.8421050906181335	5.203479766845703	nan	inf
design_3	24	MTVTDLPEVELEWETPDRRIRAKLKATKLGPTKYKIEITVETDGTLRIKITIEIDLETKTVKITIEVEVSPAATPRDLLLLRGLVAMAETRAEEFSKIKEWKTELTLEGLPPWGPLTPEEEAALERLRLLARAYWSALLVKEGYEEMRPYLEETLERLTPEERERIAEFEERLKKKKTFFEALHLVELELLRLALEEIAA	1.1745574216222125	0.9684044861946088	0.9030443429946899	0.852445125579834	4.459153652191162	nan	inf
design_3	25	MKIEELPRVRLSRETPDASYEAELRATRLGEDVFRYTLRVRSDGTVEVEIEITIDKKTKKVTINVRVRVTPAATPRDLLLVRLLVAMAQTIAEEFSKLKEWTTTVNLTGMPPAGPLTPAERAALRRLTLLTRAMVSAALVVEGYEEMKPYLEEIYKELSPEEREELEEFIEELKKKKTFEERMHLVLEHLLRRLLDLIAA	0.9725996130480028	0.9706800895141537	0.9223522543907166	0.8808978199958801	4.151662349700928	nan	inf
design_3	26	MTVTELPVRELRLESPELRIEARLAGRQLGPGVVEYELEVRTDGTLEIRVRIRVDFETRRVEIDIEVRLTPAATPRELLLARLLLEAARTLAEVFSLVEEWTTELRVRGAPPWGALTPEERAALARLSRLTRARWYALLVHEGVERMQPYLEATRAELTPEEQAALDAFEAELAAQPTFAERLLLALEALLRELLAAVAA	8.57601769574392	0.6039084517055775	0.8116194009780884	0.7484439611434937	7.420424938201904	nan	inf
design_3	27	ATVTAGPTVELEAESPDERLRARLEATQLGPDTTVLRLEVETSGRLRLRVEITIDEATRTVTIEVEAELRPGATPRDRLLLRLLVAAAETLAEVFSRLKEYTTTLTLRGLPPWGPLTPEERAALERLRLLTEARVYALLVHEGYEEMRPYLEELRERLTPAERERLAAFEEALKKKKTFFEALHLLLVELLREALALIAA	1.560423072196533	0.932716779119304	0.8653744459152222	0.8200775384902954	6.073744297027588	nan	inf
design_3	28	ATITELPEVRLRRETPDLRLEAEVKATKLDEDTTVYEIRVRADDTATVEITITIDKKTKTVTIDVRVTLRPSATPRERLLVRLLIAAAETIAEVFSLLKEWTTTLTLEGLEPWGPLTPEERAALDRFVALTRARVYAALVHEGYTEMRPHLEATRATLTPEDRARMAAFEAELAKQPTFEERLHLLLVELVRELLELIAA	0.9487073816143123	0.9744928161766881	0.9274235367774963	0.8760018944740295	3.9911346435546875	nan	inf
design_3	29	MEIKELPTVELERETPELRYRATLRGTQLGPDVFVIEIEIESDGTLRLRIRITINKATKTVTIEVEAELRPEATPRDRLLLRGALAMAETIAAVFAKLKEYTTTLTVTGLPPWGPLTPEERAALARLTRLTEAMWYAAFVVEGYESMQPYLDATRATLTPEEQALLDEFEKELKKQKTFFERLMLVARRLLELLLEEIAA	0.9885802026199774	0.9679526712550856	0.8722336292266846	0.8405086994171143	5.491157531738281	nan	inf
design_3	30	ATVTAGPTVTLERKTPDRTYRATLRSTQLGPDVFRLELEVRSDDTVEVRVTLTIDEATRTVTIDVEVRLRPGATPRDRLLVRLLVAAAQTIAEVFSLVSEWTTTLTLRGLEPRGALTPEEAAALERAVLLTRARVYALLVHAGYTEMRPHLEALRAQLTPEERARLAAFEAALAAQPTFFAALHLLLLDLLEYLLELIAA	2.3690822151990996	0.9502106147161672	0.8828755617141724	0.8436774015426636	5.1190505027771	nan	inf
design_3	31	MTITELPTITLEAETPDFRLRATLQSTQLGPDVAEYRLTVETDDTVTVEVTLTIDKATKTVTIRVRVEVRPGATPRDLLLVRGLVAMARTIAEVFAKLKEWTTTLTLEGLPPWGPLTPEERAALERLELLTRAFFYALLVHEGYKEMEPYLEEVRAQLTPEERALLAEFEAELAKQPSFELRLHLLLSRLLELALELIAA	1.4525794291112073	0.9567586805547862	0.898068904876709	0.8515357375144958	4.7397589683532715	nan	inf
design_30	0	MKITILSEVVTEKEEDIEKAAEKIKEKLLELKDELDAFILIVLGENLPEYLVEKILEIIKLAIELGVKTIVFLSLGGSGEKLAKKIKEIMKEHKDVKLNLVTTGYVYNDFDEETKKLLEELQAFLQSLAPRFSGDPATRLAVIREAGLAMIDTVVELIKRRLKDKNVLIVILLQVSPELSLEDMQAVAEELTKYLKEKLE	1.2022294354155258	0.963924234121939	0.7329668998718262	0.6859453916549683	8.262552261352539	nan	inf
design_30	1	MKITIIYRVVDESEESIDAAAAEIKAVIDELKDELDVLIIMVLGRNLPPHLVEKLFELVKHAVEKGVKTIVFMSLGGSGIELAKRIKEYMKKHKDVKLEIVTTGYVYSDFDEETLEILEKLQKFLEALEPRMSGPPEERLAVIREAGLAMIDATVELIKKRFKDKNVLIIVLLLVSPRLRREDMEALLAELKAYLEEKLK	0.6496148413584087	0.9854663809160124	0.893242597579956	0.867035984992981	4.281347274780273	nan	inf
design_30	2	MNITIIGEVVDESEESIKAAKERILATLDELKDKLEALILIVLGENLPPALVEALLEVVKHAIEKGVKTIIVITLGGSGVKLAKAIKEEMEKYKDVKLLLVSTGYVYNDLDEESLKLAEELQKKLQELAPLFGGDPETRLAVILQAGRAMIDFVVELIKKELKDKNVLIVILLLVSPELSLADMEAVLKELEAYLKEKLK	2.3209671157750216	0.8784426578432897	0.8147101998329163	0.8039100170135498	6.107372760772705	nan	inf
design_30	3	MKITIVYEVVTEKKEDIDKTAKKIKEILLKLKEELEVLILILLGRNMPEYLVEKVLEVIKLAIEIGIKDIVVLTLGGSGDKLAKEIKEIMKKYKEINLDIVSTGYVYSDFDEETLKLLKETQEFLEELEPLFDGPPELVLKVILEAGKKMIDTVVELIKRRYKDKNVLIVILLLVSPRLKKEDMEKIAKELREYLEKKLK	17.47186863416985	0.24550929577200975	0.4011090099811554	0.35446953773498535	19.320953369140625	nan	inf
design_30	4	MKITIISRVVTEDEESIEKAAEEIKKELEKLKDELDALIIIVLGRNLPEYLVEKLLEIIKKAIELGVKSITFISLGGSGKELAKRIKEIMKKYKDVKINLVTTGYVYNDFDEETLKLLEKLQATLQALEPLFDGDPATRLATLRAAGEAAIDTVVELIKRNYKDKNVLIIILLLVSPELSVEDAEALAKELEERLKKLLK	16.68438330413379	0.1390485391791247	0.7129765748977661	0.6060984134674072	11.288284301757812	nan	inf
design_30	5	MKITIESLVVTEDEESIKEAAKKIEEILEKLKDELEVLIIILLGRNMPEYLVEEIFKIVKKAVELGVKTIVVISLGGSGKKLAERIKEYMKEKKDVKLELVTTGKVYSDFDEETKEILEKLQEFFESLEPKFSGDPETRLKVILEAGKKAIDAVVELIKKEFKDKNVLIIIILLVSPELSVEDMEEIAKELEEYLKEKLK	0.5820655071938908	0.9881992625143664	0.8990933299064636	0.8779571056365967	4.242827415466309	nan	inf
design_30	6	MKITIKYFVVTESEEDIEKAYKEIKEILEKLKDELEVLIIVALGRNMPEKLVKSLLELIKYAVEIGVKEIIFITLGGSGKKLAKEIKKYFEKYKDVKLNIVTTGYVYSDFDEETKEILEKLQEFFEKLEPLFDGDPETVLAVIRQAGLAAIDAIVELIKKRYKDKNVLIIVILLVSPRLRLEDMKELLEELKKYLEEKLK	1.9845250753061345	0.9097801845948346	0.8422303795814514	0.807790219783783	5.493804454803467	nan	inf
design_30	7	MNITILSYVVTEKEEDIEKAAEKIKEELLKLKDTLDVVILILLGRNMPPYLVEKVLEIIKLAIELGVKTIVVITLGGSGDELAKKIKELMKEHKDVKLNLVSTGFVYNDFDEETLKILEELQARLQALEPLFGGPPELRLAVTREAGLAAIDAVVELIKRNYKDKNVLIIILLLVSPDLSVEDMEAVAKELEAYLKEKLK	4.993549712127763	0.614782339142075	0.6325491070747375	0.5901872515678406	12.637370109558105	nan	inf
design_30	8	MKITILSEVVDESKESIEKAAEKIKAKLLELKDELEVLILIVGGRDLPEELVEKLEELIKLAIELGVKTITFLSLGGSGRKLAERIKEIMKAHKDVKLDIVTTGFVYSDRDEETRKILEELQKRLEALEPLFSGPPELQLAVLREALRAMIDAVVELIKRDYKDKNVLIIILLLVSPRLSREDVEALAKELEEYLKKKLE	0.7056810382184366	0.9827290932245795	0.907772958278656	0.8749347925186157	3.9959046840667725	nan	inf
design_30	9	MKIHILGEVVTESKEDIEKAAEKILEELDKLKDELDALIFILLGTNFPEYLIEKLLEVIEHAIEIGVKDIVVITLGGSGKILLEKIKEIMKKYKDVKVELVTTGKVYSDFDEETKKILEKLQKKLEELEPLFSGSPELRLEVIREAGRAAIDAVVELIKRRYKDKNVLIVILLLVSPRLSKEDMEELLKELREYLEKKLK	2.0970264693122673	0.8956972596686836	0.8414691090583801	0.8176802396774292	5.660650730133057	nan	inf
design_30	10	MKIIIHGRVVTESEADIAAAAAEIKALLDENKDELDVLILILLGRDLPQALVDAILALIKHAIDIGVKDIVFISLGGSGIELAKRIKEIMKEHKDVKLELVATGYVYSDLDEETRELLEKLQAELQALEPLFGGPPEERLAVLREAGKAAIDLVVELVKRRYKDKNVLIIILLLVSPELKREDVEKILEELEKYLKEKLK	7.295240235375638	0.39790898378181905	0.6103594899177551	0.5327283143997192	15.646246910095215	nan	inf
design_30	11	MRITILGEVVTESPEDIAAAAARIRETLRALRDELDALILIVLGRDLPPELVEALLALVEEAIALGVKTVVVLSLGGAGRELAERVRALFAAHPDVKLELVTTGLVYSDLDEATREILERLQAFLEELEPLFDGDPETRLAVIRQAGLAAIDAVVELIKRHFADQNVLIVILLLVSPRLRREDMEALLEELTAYLEARLA	0.8535771219044397	0.9755969087676823	0.8344781398773193	0.8106483221054077	5.72385835647583	nan	inf
design_30	12	MKITILGHVVTLDPASIDAAAAAIRAALDAHREELEVLVLIVLGTSLPPHLVDALLDVVAHAIELGVKTIVFITLGGSGLELAERILELMKKHKDVKVELVSTGFVYSDLDEESREILEELQARLEALAPRLGGDPETRLAVLREAGLAAIEAVVKLIKKHFSDKNVLIVILLLVSPRLSLEDVKALLEELMKYLEEKLK	0.6908204313193649	0.9935292024900917	0.9214732050895691	0.8924609422683716	3.7146260738372803	nan	inf
design_30	13	MKIIIHYEVVTESEESIEKAAEKIKEILEKHKDELDALILIVLGRNLPEYLVKKLIELIKHAIEIGVKTIIYISLGGSGKKLAKEIEEIMKEHKDIKLNIVTTGYVYSDFDEETKKLLEELQEKLEALEPRFSGDPATRLAVLREAGEAAIDLVVEIIKRELKDKNVLIIVLLLVSPELSEEDMRALAKELKERLEKLLA	0.6768889989298089	0.9842442198757979	0.88523930311203	0.8535869121551514	4.402993679046631	nan	inf
design_30	14	MRITIVSRVVTRDRASIDAAAAELRAVLDEQAATLDALILVVLGPDLPAHLVDALLELIRHALDVGVETVVVLTLGGSGLELARRVLELGRAHPGVKLELVATGFVYSDLDAETLALAEALAARLQELAPLLAGDPATRLATLRAAGEAMVDYVVELIKRHYAGKSVLVVLLLLVSPELSRADVEALAAELEARLRARLA	0.7117195270475563	0.9827354348864847	0.9184794425964355	0.8883534669876099	3.588513135910034	nan	inf
design_30	15	MKITIYSLVVTESKEDIEKAAKEIKEILEKLKDELDVLIIIVLGTNLPDYLVEQLLEIVKKAVELGVKTIVFISLGGSGKKLAKAIKEYMKEKKDVKLVLVTTGYVYSDLDEETLALAKALQAHLQALAPRFAGDPATRLAVLREAGLAAIDYVVELIKRHYKDKNVLIIIILLVSPRLKREDMEELAKELEKYLKEKLK	0.6884554551291413	0.9839082158288451	0.9240943789482117	0.8921350836753845	3.626589775085449	nan	inf
design_30	16	MNITIHSEVVTRSKESIEEAAEKIKKILEKNKDKLEALIIIALGVNFPEYLVEKLLEVVKKAVELGVKTIVFISLGGSGKKLAEAIEKYMKKHKDVKLELVTTGYVYSDLDEESLKLLKELQAFLESLAPQFSGDPATRLATRRAAGRAAIDTVVRLIEREYKDKNVLIVIILLASPELSVDDVRALLAELEAYLKEKLA	0.6335345270766614	0.9860152931175387	0.89988774061203	0.8696184158325195	4.103916645050049	nan	inf
design_30	17	MKIIISGHVVDESEESIEKMAEEILKILEENKDILDALIIILLGENFPEYLVEKILEIVKKAIEIGVKEIVIITLGGSGEKLAKEVKEIMKKYKDIKLNIVTTGYVYSDFSEKVKKILEALQKKLEELAPLFSGDPETRLKVIKEAGYAAIDAVVELIKEEYKDKNVLIIIILLVSPDLKKEDMEKMLEELEKYLKEKLK	0.6393973607350424	0.9959703579087807	0.8984034061431885	0.8772371411323547	4.27600622177124	nan	inf
design_30	18	MNIIIHYFVVDESEESIKEMAKEIKEILEKHKDTLDALIIIVGGRDMPEYLVKELLEIVKLAIELGVKTIVILTLGGSGIKLAKEVKKIMEKHKDIKLEIVTTGYVYSDFDEETKEILEELQARLEALAPRFAGDPATRLAVIREALLAMIDAVVELIKRRYKDKNVLIVIILLVSPELSRADMEAVLKEAKAYLEEKLA	0.6317420970575017	0.9961107349915499	0.89704829454422	0.8720084428787231	4.204010009765625	nan	inf
design_30	19	MKITILGEVVTESEESIEKAAKKILEELEKLKDELEVLILILLGRNLPEKLVDKLLEVIKKAIEIGVKTIVVLSLGGSGKKLAERIKEIGKEYKDVKLILVTTGFVYSDLDEETLELAKELQKFLEELEPKFSGSPEERLKVILEAGEKMIEFVVKLIKKHFKDKNVLIVILLLVSPELSEEDMKEVLKKLEELLKKKLE	0.6826737951256847	0.9838724832486011	0.9341456294059753	0.9038312435150146	3.4122819900512695	nan	inf
design_30	20	MKITILSEVVTESEESIDAMAQKILDTLEKLKDELEVLIIILLGDNLPEHLVEQLLEVIEHAIELGVKTIVVLTLGGSGLRLVERVEELMKAHPEVKLELVATGRVISDLDEETLEILRELQERLEALEPLLGGDPATRLAVIREMGKAMIDAVVKLIKKHFKDKNVLIVIILLVSPDLSREDMEAIAKELEEYLKKKLE	1.0952821860055961	0.9610562393507791	0.8779725432395935	0.8613357543945312	4.810571193695068	nan	inf
design_30	21	MKIHILGFVVDESKESIEEAAEKMKEELEKLKDELDALIIIALGTRLPEYLVEKLIELVKKAIELGVKTIVFLSLGGSGRKIAEKIKEIMKEYKDVKLLLVTTGLVYSDFDEETRALAEALQARLQALAPLFGGEPEVRLAVIREAGLAMIDFVVELIKRHLKDKNVLIIVLLLVSPRLSREDMEAVLAELMAYLEEKLK	1.063385738601442	0.9765466147679349	0.8544749021530151	0.8502553105354309	5.107008457183838	nan	inf
design_30	22	MKITIIGRVVTEEKEDIKKAAEEIKKKLEELKDELDVFILILLGPDFPEYLVEEVFKLIKFAVEIGVKTIVVITLGGSGRKLAKRIEEYMKEHKDVKLNLVTTGYVYSDLDEETRALLEELQARLEALEPLLAGDPETRLAVLREAGRAAIDTVVALIKRHFKDKNVLIVVLLLVSPDLRREDMEALLEELMAELKALLA	0.5660206422246276	0.9990083060797988	0.9515863060951233	0.9129456281661987	2.9666249752044678	nan	inf
design_30	23	MKITIISRVVTPEKESIEKAAKEIKEELEKLKEELDALIIVLLGENLPEYLVEQLLEVVKYAIEIGVKTIIVITLGGSGEELAKRIKEIMKEYKDVKLIIVSTGYVYSDLDEETLKLAEKLQAFLQALAPRLGGDPATRLAVTREAGRAAIAAIVEIVKTHLKDKNVLIVILLLVSPALRREDVEALAAELEAELKALLA	2.1528753321527874	0.8917342504213098	0.8578103184700012	0.8227428197860718	5.074949264526367	nan	inf
design_30	24	MKIHILSYVVTTEEEDIEKAAEKILKEIEKLKDELDALILIALGVNFPDYLVEKILEVVKKAIEAGVKTIVFISLGGSGKKLAEEILKIMKEHKDVKVELVTTGYVYSDFDEESLEILKELQKFLEALAPLFGGDPETQLAVRRQAALKAVDAVVKLIKRRYKDKSVLIVILSLVSPRLSVEDMEALNAEIEAYLKKKLA	0.687528347017874	0.9836912651860943	0.9021508693695068	0.8682592511177063	3.9272170066833496	nan	inf
design_30	25	MKITIKYFVVTESEESIAAAIAELLEILEELKEELDALILIVLGVDLPAALVDALLGFVRHAIEVGVKTIVVLTLGGSGEELVARIRALAAAHPEVKLELVATGRVYSDLDEASRELLERLRAFLEALAPLYDGPPEVRLAVLRAAGRAMIDTVVELIKRHLKDKNVLIVVILLVSPELSVEDVEALAEELRKYLEEKLK	0.5958678848117075	0.9876855524994016	0.9232966303825378	0.8895201683044434	3.596465826034546	nan	inf
design_30	26	MNITIKGLVVTEEEEDIKKAAEEINKILDKLKDTLDALILIVLGANLPEFLVEEILNVIKKAIEIGVKTIVFMSLGGSGIKLAKKIEEIMKKYKDVKLEIVTTGYVYSDLDEESREIFEKLQARLEALAPRLGGDPATRLAVIREAGRAMIDATVELIKRHFKDKNVLIVILLLVSPRLSVEDAEALLAELEEYLKKKLE	17.864079449535147	0.26872622289461545	0.4978662431240082	0.41913270950317383	16.51593780517578	nan	inf
design_30	27	MKIIIKSFVVDESKESIEKAAEEIKKILLENKDELEVLIISVLGVNLPEYLVEKLIEIVKLAIELGVKYIVVITLGGSGIELVKKIEEIMKEYKDIKLLLVATGYVYNDLDEEALEIAKELQEFLEKLEPLFGGDPETVLAVLREAGKAAIDAIVKLIKKYFKDKNVLIILIFLVSPRLKREDVEELAKELKEYLEKKLK	0.6962472312213064	0.9832311575082516	0.8325163722038269	0.8106365203857422	5.750076770782471	nan	inf
design_30	28	MKIHILYHVVTESKEDIDAMAEKILKELEKLKNELESLIIIVLGRNLPEYLVEKLLEVVKKAVELGVKTIVFISLGGSGDKLAKEIEEYMKEHKDVKLDIVTTGYVKNDFDEETLELLKKLQKFLQELEPRFDGPPEEVLAVIREAGLAAIDTVVELIKKRFKNENVLIIVILLVSPRLRREDMEKLLEELRKYLEEKLK	0.5117269257360277	0.9908118407031119	0.9322746992111206	0.8949284553527832	3.46060848236084	nan	inf
design_30	29	MKITIEYHVVDESEESIKAAAEKIKKILDELKDELDALILILLGENLPPALVEAILELIKHAIEIGVKTIVVISLGGSGKELAEAIKKLMEKHKDVKLELVTTGLVHSDLDEETLALLKELQAFLESLAPLLSGPPELRLAVLREAGRAAIDLVVELIKKEYKDKNVLIIVLLLVSPELSLEDVRRLAEELKKYLEEKLK	8.443981122021086	0.36307348275730433	0.5227707028388977	0.47279760241508484	16.818145751953125	nan	inf
design_30	30	MKITILYKVVTESKEDIEKAAEEILKKLDELKDELESFILILLGRNFPEELVEEVLKLIKHAIEIGIKHITVITLGGSGDKLVKEIKEIFKKYKDVILDLVSTGYVYSDRDEETLELLKKLQEKLEELEPLFSGDPETRLKVILEAGKAAIDTVVELIKRYYKDKNVLIVILLLVSPDLKVEDMEKLAKELKEYLEKKLK	20.267996746244247	0.14918283980835412	0.41415977478027344	0.3029066324234009	19.74196434020996	nan	inf
design_30	31	MKITILGRVVTEKEEDIKEAIEEMLEELEKLKDELEALILIVLGANLPEELVEGLLEFVKHAIEVGVKEIVVLSLGGSGRELAARIKELMKEHKDVKLNLVTTGFVYSDFDEETREILERLQAELEALEPLLGGPPELRLAVLREAGRAMIDAVVELIKRRYKDKNVLIVIILLVSPELSLEDAEKLLEELMEYLEKKLK	10.39327197975299	0.45814737145380596	0.5381456613540649	0.43217867612838745	16.59381675720215	nan	inf
design_31	0	SKVLSILEREEEVEEETIEDEALGATITLRVRRVRIVFTPSVTLEEVRALVAELLEAELAALADASVVVVVVRLRFRDNEAELVIIAAAAPGALPAEVLAAMKAAVREAVAAGYDIIVLIATDGGLVVVARYNSKTGEVEFRVYEIPGASLSPERRELIERRARELLELAIELYDDEENEEENIEELKEAVLATLRELLA	0.9693717773228545	0.969900715587753	0.9169665575027466	0.8783585429191589	4.323613166809082	nan	inf
design_31	1	MKVLKILEEKEEREVEEIENPELGIKITLETIIKEIKWHPSVTLEEVRKYIAEIVEEELERYADASLLVLAISIKFENNKVTLVISIASLPGRLLPEVLERAKEFVREAIEAGYDLIVLIASDRGLLVAASYNKATGERRFEEYRTPEDSSTPEERELARRLAEELLELMIELYDDKENEEENIEEIKEKLLETLLELAA	2.941424912558963	0.8380198691240558	0.623340368270874	0.6471115946769714	12.335063934326172	nan	inf
design_31	2	AKELLIKSRKEEEEEEEIYDEELGKTIKLKVIKIEIVWHPSVTLEEVRAYVAEKVVAELEKQADASVVVVAIILRHEDNRTKLTIVIASSPGKLPAEVLAAMKAAVRDAIAAGYDIIVIIATDGGLVVVASYNAATGEVEFREIRLPFDDLSPEEIELIRAAARELLELMIELYDDEENEEENIKKIKEKVLEVLRELLA	2.762890725945105	0.8626928528938151	0.7848297953605652	0.7551693916320801	7.421121597290039	nan	inf
design_31	3	MKVLKIKEEEEEEEEETIYDEETGKTITLKVIEIEVEVEESVTEEEVREYFAELVEEELEKQADASTVVVAIRLRYRDNEYELVIVIASTPGKLPPEVLEKMKAAVREAIAAGYDLIVLIASAGGGLVVARYNHETGEVEFEEYRTPFNSLSEEEIELMKRLVRELLELMIELYDDEENEEENIEKIKEAVLKALRELLK	2.414230271064057	0.876097177138818	0.779755175113678	0.7758183479309082	7.8376545906066895	nan	inf
design_31	4	MKKLEILKEKEEVEEETLYDPELGVTITLRVIKKEIEFSESVTLEEVRELIAEIVEEELEKLADASLVVVAIMIKFKDNKATLVIIIASLPGKLPPEALEKMKEFARRAIEEGYDLIVIIADDTGLVVVARYNVETGEKEFEEYRLPFDTSSEEEVELRRRLAREILETMIELYDDEENEEENIEILKEKVLAALRELAA	2.859915885256939	0.8256080072418261	0.7181137204170227	0.692979097366333	9.25075626373291	nan	inf
design_31	5	SMELEIIREEREEEKEEIYDEELGKKITLKVIRLRIEWSPSVTLEERRRYIAEIVKEELKKLKDASVVVVAISIRERDNVTEVVIVIASSEGKLPPEVLEKMIRLVEEAIEEGYDLIVIIATDSGLVVARRYNHETGEREFKEYRTPFDNSTPEEVELMKKKAEELLDLMIELYDDEENEEENIEKIKEAVLETLKELLK	2.4905642810280586	0.8951957268123367	0.7648450136184692	0.761296808719635	7.684426307678223	nan	inf
design_31	6	MKVLEIKRRRERLEREELEDAELGARFTLEVREIEIEFSPSVTLEEARAYIAELVREHLREHADASTLVLAIRIRFKDNRVRVVIISASTPGALPPEVLERLEAAVEEAIAAGYDLIVLIATAGGALVVARYNVKTGEVEFEEYLTPGADLTPEERALMRARAAELLALMIELYDDEENEEENIERLKAAVLATLRALAA	0.7993939449788959	0.9780859804433727	0.9305300712585449	0.8869621157646179	3.992097854614258	nan	inf
design_31	7	MKELEILKKEEKEERKTIYDEELGVTINLEVIIIKIEWSESVTLEEVRKLIAEIVEEKLEELADASTVVVAIMIKYKDRKSKLVIVIASTPGKLLPEVLEIMKEAVREAIEEGYDLIVIIATDSGLVVVARYNHKTGEREFREYRIPEDDSSPEERELMRKKVEELLELMIELYDDEENEEENIKKIEEKILEILRELAA	8.191796868602015	0.5193383268535026	0.5822072625160217	0.5214377641677856	13.206696510314941	nan	inf
design_31	8	MKKLKIKKEEVEEEEETIYNPELGVTIKLKVLKYKIEWSEEVTLEEVRKYIAELVKEEIDKLKDASIVIIAISIKFENNKATLTIIIASTPGKLPEEVIEKMKEAAEEAIEKGYDLIVIIGTDKGLVVVARYNKKTGKKEFEEYRIPSNSLTPEEIELIKEKTKEILELMIELYDDEENEEENIEKIKKAVLEALKELVA	2.3822576607257693	0.8734316748405925	0.8227250576019287	0.8165106177330017	6.631269931793213	nan	inf
design_31	9	SKVLKILEEEEEEEEEVIYNEELGVTITLKVREIKILFSEEVTLEEARALIAERIEAYIEEQADASLLVLAVKIKFEDNEVEVVIISASTPGALPAEVLAAMKAAAREAIEKGYDLIVIIASDTGLVVVASYNKETGEREFRVFRTPGFSASPEFVELAERLARELLELMISLYDDEENEEENIEKIKEAVLRALIELAA	2.989113424231779	0.8389238492798234	0.7679190635681152	0.7783655524253845	8.216849327087402	nan	inf
design_31	10	SKKLLIKEEKEEEETETIYDPELGKTFTLEVKKIYIKWTDEVTLEEVRKYISEKIKEELEKKKDASLLVVVIKIRFENNESELVIVSASTPGKLLPEVLEIMKEAVEEAIEAGYDIIVIIGSSGGLVVVASYNKKTGKKEFKRYFTPEDNRSPEEVELAEKQVRELLETAIKLYDDKENEEENIKIIKEKVLKTLKELVA	2.7893496817534214	0.8459096120383977	0.710680365562439	0.693873941898346	9.35704517364502	nan	inf
design_31	11	MKKLEILEKKEKRETETIKDEELGKTITLKTIILEIEWSESVTLEEVRKYIAEIVEKEIEELKDASTVVLVIIFKHKDRKSRLVIIIASSPGKLPEEVLEAMKEFARKAIEEGYDIIVIIATDKGLVVVESYNYKTGERKFEEYRIPSNSSSEEEIELAKKKARELLETAISLYDDEENEEENIKILKEKVLEVLRELLA	2.8904577817314885	0.8320844583680211	0.7649531364440918	0.7699676752090454	7.958499908447266	nan	inf
design_31	12	MKELKILKEKREEEEETIYDEKLGKTIKLKVIKLEIEWHPSVTLEEVREYIAKIVEEELRKLKDASTIVVVIRIKFKDNKSKLVIIIASTPGKLPQAVLDAMIAAARAAIEAGDDILVIIATDKGLVVVARYNKETGEREFEVYETPENSESEEEIELRKRLVEELLELAIELYDDEENEEENIEKLKEKVLEAIKKILE	2.2694441872252287	0.8975674455261071	0.807155430316925	0.7857935428619385	6.773330211639404	nan	inf
design_31	13	AKVLEILEEEEKEEEEEIYDEELGKKITLKVIEYKIKWSPSVTLEEVRAYVAEKVEAILDELKDASTIIVAIKIKYKDNETKVVIVIASTPGKLPEEVLEKMKEFAREAIEKGYDLIVIIATSGGYVVVARYNKKTGEKEFERYLTPFSNLSPEEIEKMEKLAKELLELMIELYDDEENEEENIKKIKEKVLKALKELLA	2.1376191203187633	0.905182878485798	0.7508965730667114	0.7225970029830933	8.320879936218262	nan	inf
design_31	14	SKKLLLKKVKKEEEEETIYDEELGKTITLKVIKLEIETHPSVTLEEVRKLIAEFIKKELEKLKDSSTVVVAIEIKYEDNKWEVTIVIASSPGKLPEEVLEIMKKAVEEAIEAGYDIIVIIATSSGLVVVGRYNSKTGKKEFKIYKTPFNNLSEEEIKLIEEEVKKLLDLMIELYNDKENKEENIKEIKEAILETLKKILK	1.206146699845981	0.9594959175624078	0.8771864771842957	0.8310027122497559	5.403206825256348	nan	inf
design_31	15	MKKLKIKEKKEKEEEETIYDPELGVTIKLKVKILEIEWDESVTLEEVRELISEIIKEELDELKDASTVVVVIIIKYKDNKSKLVIISASTPGKLPPEVLEVMKKLAEEAIKKGYDIIVLIGTDSGLVVSASYNYKTGEKEFKVYETPFDSSSPEEKELIKKQTKELLEIAIELYDDEENEEENIKILKEKVKKTLLELAK	8.214221536223269	0.4800958380258977	0.5868428945541382	0.5038678646087646	13.419486999511719	nan	inf
design_31	16	SKVLKLKKVERREETETLYDPALGATLTLRTKILEIETHPSVTLEEVRALVAELVEAELDALADASTVVVAIMLRFRDRKYELVIQAAASPGALPAAALEAMKALVREAIAAGYDLIVLIADASGVVVAARYNHETGETEEREVRLPGADASPERLALARAAARELLALMVELYDDEENREENIARIRARLAATLRALLA	2.0777423214450006	0.8913430267343802	0.7865360379219055	0.7613723874092102	7.825162410736084	nan	inf
design_31	17	SKVLKIKKKKEEEEEETIEDPELGVTFTLKVKKLEIEWSEEVTEEEVREYIAEIIEEELEKYRDAATLVVAIKIKFKDNKSKLTIIAAATPGELPEEVLEAMKEAVREAIKKGYDLIVLIATDSGLVVVATYNKKTGEVEFREIRIPQDSASPEEVALARELVEKLLELMIELYDDEENEEENIKKIKEAVLATLRELAA	2.756815576986593	0.829285060444506	0.6343424320220947	0.5908594727516174	11.143176078796387	nan	inf
design_31	18	SMELKIKKEKRKEEEETIYDPELGITVKLRVIEYEIEWDESVTLEEVRKYVAELVIEELDKEKDASTLIMSIIIKFENNKSKVVIVIASTPGKLKPEVLEIVKEAAKEAIERGDDIIVIIATDGGTVVVASYNKKTGKREFREYRTPENNDSEERIKLMRELVEELLEIQISLYDDEENEEENIKIIKEKVLEALLKLAK	2.1850151893218013	0.8983139603601931	0.8277891278266907	0.8192213773727417	6.410988807678223	nan	inf
design_31	19	MKELEIEEEEIEEEEETIYDEELGVTIKLRVIKRKITWSESVTLEEARKYIAEIVEEELEKQKDASILVAVVIIRFKDNEVKLTIIIASTPGKLLPEVLEVMKELARRAIEEGYDIIVIIATDTGLVVAAFYNYETGEKKFEVHRTPEDDSSPERRALIEKQVKELLELAIELYDDEENEEENIEKLKEKVLETLLELAK	2.10153301104111	0.9063475384270063	0.828384518623352	0.8231536746025085	6.112237453460693	nan	inf
design_31	20	MKEFKIKKEEIEEEERTVEDPELGVTFTLRVRKLKIETSEEVTLEEVKELIAEIVEEELEELKDASLVVVAIRIKYENNKWTLVILSAATPGELPPEALEKMKELAREAIKKGYDLIVIIGDSSGYVVVARYNKKTGEREFEEFRLPFDSRSPAERAEARALVEEILDLMISLYDDKENEEENIEELEAALLAALRRLAA	3.363257749251983	0.7804237234287106	0.661171555519104	0.6340604424476624	10.966204643249512	nan	inf
design_31	21	PKVLEILERREERRERTIHDPALGVTVTLVVRTLELVWTPDVTEEEVRALIAEEVKAFLAEFADAATLVLAVVLRYRDRRYELVIIAAATPGRLLPAVLAALQAAAEEAIAAGDDIIVLLADASGLVVVARYNSATGEREFRLHRTPEDDASPEAVARAEALVERLLDLMVELYDDEENREENIRRLEEAVLAALLELAA	2.7043112963954266	0.8611871725318456	0.7949725389480591	0.7799410820007324	6.752635955810547	nan	inf
design_31	22	MKELKIKEEEEEEEKEEIYDPELGVKITLEVIKLKIKVDESVTEEEVRELVAEKVKEILEKKKNSSLLVVAIILRFEDNEYELVILIASTPGELLPEVLEKMKELAEEAIKKGYDIMVIIADSGGTVVAVRYNVETGEVEFEEYRTPEDNNSPEYRELMKEEAKELLELMIKLYDDKENEEENIKILKEKLLETIKKLVA	9.184917976603796	0.50906232581351	0.6589508056640625	0.6387345194816589	11.205549240112305	nan	inf
design_31	23	MKKLLIKKEKEEEEEETIYDEETGKTIKLKVIKIEIEWHPSVTEEEVRKYIAEKLKEILDELADASTIVVAVRLKFENNKSKLTVIIASTPGKLPPEVLEKMKAAVEEAIEAGDDLIVIIATDSGLVVVATYNKETGERRFRVYRTPFDSSSPEEVALAEAKAEALLALMIELYDDKENEEENIKEIKEAVLKTLKELVK	0.899256824294864	0.9733588285188745	0.9197322130203247	0.8763414025306702	4.345620155334473	nan	inf
design_31	24	SKELKILKERVEREVETIYDAETGTTITLEVIRVEIEWHESVTLEEVRKLVAELVKKRIEEKADASTIVLAISIRFENRRTRLTIIIASTPGALPAEALEVMKKAVEEAIEKGYDLIVIIATSSGLVVVASYNYKTGEKEFKVYELPFDSSSPEERKLAEEKVKELLELMIELYDDKENEEENIEKLKEKVLQTIRELAK	3.1920813383096953	0.8155181928230113	0.7915320992469788	0.7881386280059814	7.495898246765137	nan	inf
design_31	25	SKVLKLKKVKEELKKETIYDEELGKTFTLETKILEIETSESVTEEEVRELIAKIVEEELEKLKDASLVVVAIRIKYKDNKYTLVIVIGYTPGKLPEEVLEKMKEFVREAIKAGYDLIVIIASDSGLVVVASYNVKTGERKFKEYRLPFNNESEEFIELKKKSVEELLDLMIELYPDEENEEENIEKIKKKILETLKKLVS	9.125375123986894	0.4108588709752933	0.6037794947624207	0.5306485891342163	13.999533653259277	nan	inf
design_31	26	AKVLKIVREREEREEEEIFDEELGVTIRLEVIIWEIEWDESVTLAEVRALVAERVEAVLAEKADASVLVLAIRLKYKDRKTTLTIIIASAPGKLPPEVLAALKAAVREAIAAGYDLIVLIATDTGLLVVARYNKKTGKKEFRVFRTPFDSSSPEERELARRLAEELLDLMISLYDDEENEEENIEKLKEAVLEALRRLLA	2.5730773764559705	0.8777772037571021	0.8452361822128296	0.8037065267562866	6.171925067901611	nan	inf
design_31	27	SKVLKILEEEEEEEEEEIFDEETGTTIRLRVIKIKIEWHESVTLEEARELIAEIVEERLDELADASLVVVVIIIKFEDNKVELVIVAASTPGRLPAAALETMKAIVREAIEKGYDIIVLIGDATGLVVAARYNKKTGEREFEEHRLPFDSASPEFVALARALARELLELAIELYDDKENEEENIEKLKEAVLEALRALAR	9.217374640584502	0.4324424035852566	0.6218795776367188	0.5661379098892212	12.400568008422852	nan	inf
design_31	28	SMELKILKEKREEEEETIYDEELGVTIKLRTITLEVEWHPSVTLEQVREYIAEIVKEELEKLKDASLVVVAISIHYENNKSKLVIIIASTPGKLLPEVLEVMKEAAEEAIKAGYDLIVIIGSASGLVVVATYNKKTGEKEFREYRTPENSASPEEVALMKELAEKILETMIELYDDKENEEENIKILKEEVLKALRELAA	2.4782195132730207	0.8729707452928442	0.8374790549278259	0.8253290057182312	5.900820255279541	nan	inf
design_31	29	MKKLLIKKEEVEEEVEEIYDPELGVTITLRTIIRKIEWDESVTLEEVREYIAEFVEEILRELADASTVVVVIRIKFKDNKATLTVIIASTPGALPPEVLERMIALVREAIAAGYDIIVLIGTDGGTVVAYRYNHETGEVEFERWRLPFDDRTPEEVEKMERLARELLELSISLYDDEENEEENIEKLKEAVLAALRELAA	2.1579704974622027	0.8996697104561637	0.8225574493408203	0.8107841610908508	6.377781867980957	nan	inf
design_31	30	MKEFKILELEEEEEVETIEDAALGVTFTLRVKILKIKVHESVTLEEVRKLVAEIVVEELEKEADASLLVVAISLKYEDNEYKLTIIIASTPGALPAEVLAAMKELVREAIEAGYDLIVLIASASGLVVAATYNVETGETRERVVRTPGASASPEEIALARAEVRELLALMVELYDDEENEEENIEKIKEAVLATLRRLAA	2.42303834015481	0.8884523848615973	0.8064974546432495	0.8007704019546509	6.603510856628418	nan	inf
design_31	31	SKVLEIKEKKEEEEEETIYNPELGVTIKLKVIKLEIEWSPSVTLEEVREYIAEKVEEILKEQKDASTVVVSISIKFENNKAELTIIIASTPGKLPEEVLEKMIEAAREAIKKGYDLIVIIGTDKGTVVVGRYNKETGEKEFEEYRLPFDNSSEEERKLMEEKVKELLELMISLYDNEENKEENIKKIKEKVLKTLLELSK	12.63571975805023	0.28866456929172885	0.5474684238433838	0.47792860865592957	14.79314136505127	nan	inf
design_32	0	SPLRLHVTVTFILPKNEELAREAARLAEEKLRAALEEAGGRILRVELEFERTPDRVRATLRIEAELPEELPGTIHLEVVVAATFEDMKEAVKEAKEKGWTVFVGNVDPELAEEVEKFAKELGVDAFFSGEDLEEVARAVFDAAVERTLEELERTGGDVRVVVVFHIPYDEDRAEKLRLLIDLFVEAVRRLIERVRALAAA	0.9420255730113501	0.9829416803697524	0.9354365468025208	0.8989896774291992	3.6015584468841553	nan	inf
design_32	1	GPLKLTINFTIVLPKNEELAKEAAELFKKKMKEVLKEEGAKILKEEEEFEKTPDKVKATVTIEAEFPEELPGSINLHVFVATTLEDMFAAVAELKAKGVTVFVGVVDPEVAEEARERAERLGVEYFVADEDLEEVVERVFAKAVETTLARLESTGGDVNVAIVLHIPDTPDLPEKLELIIEKFVEMVRELLRRVRELAAA	1.0495944619932567	0.9659786310565555	0.9188925623893738	0.8773481845855713	4.008664608001709	nan	inf
design_32	2	MPLKLEIEFIVESPRNEELVRETAERFEEKLKKVLEEEGWTVLESEREFERHEDRVVARVRILAEGPVEVEGNIHIKVFVATTLEAAFEKVKEYIEEGWKVLVGIVDPEIAEEAEKKAKELGVEYFASGENLEEVVEEIFKKAVELTYEELKKTKKDVKVAIVVHIPETPELAEKLEIIIEKTVEMIRELLRRIKEDAEK	17.06187447635528	0.2264389360417947	0.5055138468742371	0.4177606701850891	16.476444244384766	nan	inf
design_32	3	SALKLTIEIKIILPKNEELVRESLELAREKLKKALEEQGWTVVREELELEKTPDRVTGTLRIEAVGPEEVSGEIHIKVVVATTLEDMKEEVKKLKEEGVTVFVAIVDPEIAEEAKAFAEELGVEYFVADENLEEAVKKVFDKAVETTYERLVKTGKDVKVAIVIHIPYDEELPEKLKLIIDKVVEMVKELLARIKEHAAA	1.066832027112952	0.9665757312679837	0.9061968326568604	0.875199019908905	4.4198317527771	nan	inf
design_32	4	GPLKLNIEVIVILPKNKELAEEFIEEALRKLKEVLEKQGGTVLEEEVEFEETEDKVKGILKIEAELPVDYPGNIHIIVVVATTLEDAIEKAKELKEKGYKVLVGNVDPELAEEARKKAEELGVDYFASDEDLEEVVRKVFEKAKELILKELKTTGKDVKVAIVFHIPLTEDLREKLRLIVEEFVKMVEELLEGIKADAEA	0.953814325370181	0.9719413832261833	0.9257723689079285	0.8803616762161255	3.936811685562134	nan	inf
design_32	5	APLRLTITFIFILPKNEELVKEAAELAERRFRAVLAAAGGTVLESRLEFEKTPDRVKATVTLRAELPVDAPGDLHLTFVVATRFEDAKEEVARLKAEGVTVFVANVDPELAEEFRAFAEELGAAHVVTDADLEAAVAATFAAAVDYAYAALLATGADVKVAVVFHIPYTEDLPAQLELIIDAAAAAVAALIARLRAAAAA	0.6708327769848842	0.984386054198549	0.9584012627601624	0.9117945432662964	2.8142194747924805	nan	inf
design_32	6	MPLKLTITVTVVLPKNKELVKETIEYAREKLKEALEEEGAKILKEEISFEETPDRVTGTLTIEAEFEVEQEGNIHLTVVVATTLADALAAVAALKAAGTRVFVGNVDPALAAEFRAAAAALGADAVFTDEDLATVVEKLFAAVRDAVVRELEETGKDVRVAAVIHIPEDENLKEKLKIIIDKFVEMVRDILNRVREIAEK	0.7055582191947488	0.982859386678411	0.9233914613723755	0.8802281022071838	3.970978021621704	nan	inf
design_32	7	GPARLTIEVIFILPKNRELAREAAELARERLRRALKEAGGRVLEERFEFEETPDRVRSTVRIEAELPIELPGSIHLIVVIATTFEDAKEEVKRLKKEGVSVIVAVSDPELAEEFRKFAEELGVEKVFTDEDLETAVTEAFDAMVELTLERLKSTGKDVKVALVIHIPEDEDLPEKVRLIIDRLVEAVRRLIEALKALAAA	0.7422755958616531	0.9812723771274695	0.936894953250885	0.8990463614463806	3.5420913696289062	nan	inf
design_32	8	GPLRLTIELTIISPKNKELVKETIELAEEELLAVLAEQGARVLRVEKEFKETEDTVTGTLRIEAELPEELPGSIHLHLVITTSLEDAKKVIEELKKEGVTVFYGIVDEKIKEEAKKFAKELGVDYFAADKDLEEVVEKIFEKAVETTLERLFREGKDVRVGIVIHIPYNEEIKEKLKIIIEKFVEMVRRLLEGVRERAAA	0.9720642051290924	0.9707654495572262	0.9316555857658386	0.8898323774337769	3.800776958465576	nan	inf
design_32	9	MPLKITINVIVELPRDAELARRTGELAEKKLKEALKEQGLKILKVEREFEEEPDRVRVTVTIEAEGPIEVKGNITITVVLADTLEAALAAAKEYKAKGVKVFLGIVDPAVAEEARAAAEELGVDYFAAGADLAEVVAAVFAKAVETTYEELKKTGKDVKVAVVLHVPLTPELAEQLELAVDEFVKMVKDLIERLKEDAEK	0.8223860525242132	0.9787890042360664	0.8971430659294128	0.8488928079605103	4.711197853088379	nan	inf
design_32	10	APLKLHITFKVVSPKNKELVEKTIEYAKEKLKEVLKEQGGKILEEKIEFEETPDRVTGTLEIKAELPVELPGEIHLIVVVATTLEDAVAAVRELKAEGVTVFVANVDPALAEEFRALAKELGVEYVVTDEDLEEAVRAVFEAVVERVVEELKTTGKDVKVALVVHIPDTEELEEKLKLIIEEFVRMVREIIERVKEYAAA	0.6573673615462299	0.9849496747347163	0.9141432642936707	0.878366231918335	4.062761306762695	nan	inf
design_32	11	GPLKLTITLTIVLPGNEELAREAAELARERLRKVLEEEGATILEEELRFERTPDRVTATVRIEAEFPEELPGNIHLTVTIATTLEDAKAAVAAARAAGTTVFLGVVDPALAAEARAAAAALGVDHVHTHPDLAEVVAAVFAEAVETTYARLVTTGKDVRVAVVFHIPEDEALAERLRLIIDETARAIRELLERIRAHAAA	0.6304908022194222	0.9861177010630275	0.948297917842865	0.9044110774993896	3.164106845855713	nan	inf
design_32	12	APLRLTLTFVVVLPRNEELVEATIERAAERLRAALAEQGARVLREEREFERTPDRVRGTLRLEAEHPEALPGSVHLTVFVATTLEDAKAAAAEYKAAGVTVILANVDPATAEEARAFAEELGVDAFFTDADLATAVRAAFDAAVELTLARLRATGADVRVAIIFHIPDDADLPAKLETIIDAVVEMVRRLLAGVRALAAA	2.360098675033817	0.8944727991375658	0.8388876914978027	0.8129310607910156	5.3150177001953125	nan	inf
design_32	13	GPLRLTLTFTVVLPRDRELAEAAAALAEERLLAVLAEAGATVLRVERRFEEEPDRVRATVTIEAEHPVALPGDITLTVVVAATLADALEAVRALRAAGVTVFVGNVDPALAAEFRAAAEALGADHVVTDADLAAVVAAVFAAAVATTLERLRATGGPVSVAVVLHIPLTPDLAARLELVIDAFAAAVRELLAAVDALAAA	0.6566265641831108	0.9952531949298089	0.9615539908409119	0.9150350093841553	2.8080320358276367	nan	inf
design_32	14	GPFKLNIEGIFISPKNKELVKKAAELFKEKLLEALKEQGATVKRVELEFEETPDRVVAKVRIEAELPVDLPGNIHLTVVVATTFEDAKAAAEKYRAEGVTVFLGVVDPEIAEEARAFAEELGVEAFFASDDLEEVVRAVFDAAVETTFERLVTTGKDVKVAIILHIPDTPELEEQLKLVIEAFVEMIKRLIARLREYAAA	0.885865233321037	0.9762351807394939	0.9399079084396362	0.8984719514846802	3.383615493774414	nan	inf
design_32	15	APLKLHIEFIIILPKNEELAKKAGELFKEKIKETLEEEGGTVLKEEEKFEKTPDKVTYTVKIEAELPVDSPGSIHLKFIITTTLEDMIEEAKKLKEEGWTVFVGVVDPEIAEEAKKEAEELGVEKFFAGEDLEEVVEELLEAVVDRTFEELLTTGKDVKVAAIFHIPDDEDLEEKLELIIEKIVEAIRRLLARIRAAAAA	0.6155448201252678	0.9968695070596024	0.9445350170135498	0.900668740272522	3.2620456218719482	nan	inf
design_32	16	PPLRLTVEFEVVLPKNEELARETARLARERLRAVFAEEGARVLEEEEEFERTPDRVTARVRIVAEFPVELPGALHLRVVVATTLEDAIAAAEEYRAKGVTVIWANVDPALAEEFRAKAAELGVDYVVTDEDLAVAVERAMARAVDTAYDRLLTTGGDVRVAVIFHIPYTPDLPEKLELIIERFAEAVRELLRRVRAAAAA	0.9700133385111912	0.9697046024151211	0.9140787124633789	0.8709311485290527	3.8799405097961426	nan	inf
design_32	17	GPLKLTINLIITLPKNKELAKKTAEYAKKKLKEVLKEEGWTVLKEEIEFKETPDKVTATVTIEAEGPEDLPGSINITVSVNTTFEDAKKTVKEYKEKGVTVFVAVSDPELAEEAKEFAKELGVDYFVADEDLETAVEKVFKKAVETTLKQLKETGKDVNVAIVINIPYDEDLEEKLKLIIDKFVEMVRDLLEGIRALAAA	0.883837170864051	0.9743306721673242	0.9198413491249084	0.8830540180206299	3.944145679473877	nan	inf
design_32	18	MPLKLTIEFTVVLPRNRELARATAERARRALEAALAEQGGTVLKVEEEFEETPDRVVARVRIEAELPVELPGDIHLRVVVATTLEDAVAAARELRAAGVRVLLGNVDPALAEEARALAEELGVEHFVAHPDLAEAVAALFEAAVELTLRLLEETGEDVRVAVIVHVPDDADLPARLDTIVDALVAAVRRLVARLRELAAA	0.7646148397956261	0.9798593019069943	0.9544146656990051	0.9052571058273315	2.9859976768493652	nan	inf
design_32	19	MKFRLTIEFEIISPRNEELVKEAAEYFKEKLKEALKKQGWTILEEEIEFERTPDRVVGKVKIEAEGPIELPGNIHIKVVVATTFEDAKEKVKEYKEKGVTVFVGVVNPELAEEAKAFAEELGVDYFVADENLETVVEKLFKKVVEKTFELLKTTGKDVKVAAVVHIPETEDLKEKLKLIIDKFVEMIEELSKRLKEYAAA	0.9827007982378192	0.9711870656795349	0.9118984937667847	0.8676881194114685	4.141165733337402	nan	inf
design_32	20	APLKLTITLTVVLPKNKELAKETAEYFEKKIKETLKEQGGKIKEVKKEFKEEEDTVTATVTIEAEFPIEQKGNIHITVVIATTFEDAKAAAKEYKAEGVTVFMGNVDPELAEEARAFAEELGVEKFFTHEDLEEVVEEVFKAAVEYILKRLKETGKDVKVAIIFHIPDTPDLKEKLKKIIEAIVKMVKEILEGLKKEAAA	1.5897784006019753	0.9554656136239915	0.8498661518096924	0.8270894289016724	5.86997652053833	nan	inf
design_32	21	PPARLTLELEFVLPRDEALARAAAERARARLRAVLAEAGGRLLEEELEFERTPDRVVARVRLVAELPVALPGSIHLRLVVADTLADALAAVAALKAEGVAVVVANVDPATAEEAAEAAAALGVEAFFADADLDAAVEAATAAATELVLARLAATGGDVRVALVFHIPLTPDLPAALDRIIDAFAEMVRRLIAGLRALAAA	0.7206285078077427	0.9822479174505344	0.9504565000534058	0.9089982509613037	3.020540237426758	nan	inf
design_32	22	APLRLRLRLVVVLPRDAELVRATVAEARRRLREALAEAGGRVLREEERFEETPDRVRGVLELEAELPVDWPGEIELTVVVADRLEDAEAAARELVAAGVRVLYALVDPALAARARALAEELGLEHFVADADLATAVREAFAAAVELTFRLLRETGGPVRVAVVVHLPLDPDLAARLRTVIDAVVEAVRRLVERLREAAAA	17.64575152566242	0.24143625351839773	0.6323848366737366	0.5852238535881042	14.057032585144043	nan	inf
design_32	23	MPLKLEIEITFTAPKNEELVKETAELAEEKLKKTLEEMGAKILEVEKKFEKTPDTVTATVKILAEFPEELPGNIHIHVHVTTTLAAAKAAVEALKAEGVTVFVGNSDPALAEEARAFAEELGVEYFVSDENLETVVEKVFEKARDTVLERLKSTGKDVKVAIVIHIPLDPNLKEKLELIIEKISEMVRKILEAVREYAAA	12.339267010652472	0.6416699655669983	0.7108528017997742	0.705899178981781	10.184107780456543	nan	inf
design_32	24	MPLKLNIEVKVISPKDEELVEKTIELAKEKLLKALKKQGWKVLKEETEFEKTEDKVTGILKIEAEGPVELPGNINIKVVIATTLEDAKAEVERLKAEGVKVFVGNVDPELAEEFRAFAEELGVDKVFTDEDLEKVVEEVFKAAVETTLEELESTGKDVKVAIVIHIPLDEEREEKLETIIEALVKMIEELSKRVKEIAEK	0.7008030702873616	0.9833204484485718	0.914306640625	0.8597309589385986	4.3009161949157715	nan	inf
design_32	25	GPLKLTITFIVISPKNEELVKATAEYAEEKLKKVLEEQGWTITEVKREFKKTPDKVTGTVTIKAEGPIELSGNIHITVVVATTLEDMKAEVEKLKAEGTTVFVGVVDPEVAEEARAFAEELGVEHFVAGEDLATVAREVFAAAADTIVERLKTTGKDVKVAIVFHIPDTPDLAAQLKTIVDAIAEMVRTILERLKELAEA	0.6552715267294651	0.9851438606039463	0.943571925163269	0.8997888565063477	3.337658405303955	nan	inf
design_32	26	MPLKLTITFTIVSPRNRELVKRAGERFKEEIKKVLEEEGGKILEEKEELEETPDRVTYTVTIEAEFPIEFSGNINIHVFVATTLEDAFAAAAEYKAEGVTVFFGNVDPALAEEARARAEELGVDYFVTDEDLEEVVEKVFEKAVETIVERLETTGKDVNVAIIIHIPDDPELEEKLEIIIEKIVEMIRELIERLREIAEK	0.8714194771440671	0.9760793567077843	0.9107668995857239	0.8730708956718445	4.313083648681641	nan	inf
design_32	27	GPLRLRITFEVVLPRNAALARAAAARAEARLRAVLAAQGARLLESRREFEETPDRVRARVELEAELPEALPGNIHLTVFVATTLEDAKERVKEYKEKGVTVFVGNVDPALAEEAEEFAKELGVDYFAADADLATVVAEVMDAAAETTLRRLKTTGKDVKVAVVFHIPDTPDLEAQLATIIDAVAAMVARLLAAVRAHAAA	0.9324222503001621	0.9738692367006656	0.9270594716072083	0.8963993787765503	3.7682905197143555	nan	inf
design_32	28	MPLKLNINVIIKLPKNKELVKETIEYAKEKLEKALKEEGWKILKSELKFEEKEDEVTGTLKLEAEGPEELPGNINLTFVVTTTLENMFEEMEKYKKEGVTVVVGVSDMEVKEEAEKKAKELGVEYFVADENLEEVVRKAMEKVVELTLERLKTTGKDVNVALIFHLPYDENLKEKLKIIVDEMVEAVRRLLRGIKELAAE	1.095653495027355	0.9639623874154453	0.9127538204193115	0.872075080871582	4.291324615478516	nan	inf
design_32	29	GPLKLTITFTVVLPKNRELVRETVEYFREELKKALEEEGGKVLEEKIEFEETPDRVTGVVRIDAELPIEMPGNIHLEFVVATTLEDAKEAVKKAKEEGITVFVGNVDPELAEEFRKFAEELGVDYVVTHEDLDEVVEELFAKVVERTLKELETTGKDVKVAAVVHIPLDEDLAEKLRLIVEKFVEMISELIRRLKEIAAA	0.7006884084666775	0.9829374581814599	0.9312194585800171	0.8828541040420532	3.659978151321411	nan	inf
design_32	30	MPLRLEIEFEVILPRNRELAREAAERFRRRLLEVLEEEGAEVLEVEEEFEEEPDRVRARVRIRARHPEELPGEIHLRVVVATTLEDMKEAVARYRAEGVTVIVAVVDPEIAEEARAFAEELGVEAFFADADLAEAVAAAFKFAVELTLERLRTTGRDVRVAVVVHIPDDPDLPERLDLIIDAFVEAVRELLRSVRALAAA	0.735721710574573	0.9812710657584424	0.9491286873817444	0.9047399759292603	3.1967835426330566	nan	inf
design_32	31	GPLKLTITFTVILPKNKELAEETAKYFKEKVEKALKEEGGEVLESKQTLEETPDRVTATVTIEAKLPIDYPGSITLTVVVATTLEDAKAAVRELKAAGTTVFVGVSDPAVAEEARAFAEELGVEAFFADEDLEKVVKEMFEAAVKTTYERLKTTGKDVKVAIVVHIPYDENLKEKLKIIIDAFVEMIKELIRRLREDAEA	0.8972830662694378	0.9759575393570381	0.9412490129470825	0.8950871229171753	3.3820226192474365	nan	inf
design_33	0	MTDEEKLLELLAEVDPLLKEEAEELLKKGAKVELSEKFKNREKQKPGEVLKAKLELEGKLKVEIEYKKIEKPGEVVREVKIKIEEKEDGKTLKREIETKVKEINPEEVEYERKVKLEGPEEENLAALLAEMERVLASGRPRTLTAEIDDWVYTLVVTPDSSTLSAVRKADLADESAWQRAALTGPLAETLAALRAALEAQ	5.018249233022534	0.7807235215280279	0.7181870937347412	0.6607077121734619	12.059133529663086	nan	inf
design_33	1	MSDEEKLLEKAAEIDPLMAEFIKELIEEGMKVKLSEKFKNYEKQKPGEVLEAKLESEGKKEVKIKYKEIKTPGKTVKELEIEIKKKENGEEIKIKIKVTKTIENPLITKKEIEVEIEGKPEIGRKEALEFMERVLASGEPRTLKIEIDDYIITLVVTPEETRLSVVKKEKKDDKSAWQTALLTGPLEETLAALLAALEAQ	1.5855224948792292	0.948933379102304	0.8268581032752991	0.7502416372299194	8.033021926879883	nan	inf
design_33	2	MSKEEKLIALAAEVDPIAAAEIKKLLAKGAKVTLSEAFENYEEQKPGEVLKATLELPGELKVEIEYKKIVEPGKEIKEMKIKIKEKKDGEEIETEITITKTIINPEKEEKERKIKINGKEEENKKKALEAMEAALASGEPVTVTIEYNDYIVKLIKTPEESKLYVVKKEDINDKSKWVSLKITKPLEEVLEEALKELEKK	2.0862364222348844	0.8817269803430512	0.848222017288208	0.7113311290740967	7.693850040435791	nan	inf
design_33	3	MSPEELLLELLAEVDKILEELAKKLLEKGAKVELSEALWNYEEQPPGAVLEAKLKLDGSLEVEITYKKIIEPGKERLEVKIKIKEKKDGKEIKVEIEVTKTIINPEIEKKEIKVKIDGPLEEARKLALEFMEKVLKSNEPVTLTIEIHGYIIKLTKTPDKSTLSVVLEKDKDNKEKWQEAELTKPLEEVLEELLKKLEEL	5.5101079503681865	0.6920304292728972	0.6408969163894653	0.6021562814712524	14.085198402404785	nan	inf
design_33	4	MSDEEKLLEALKEIDEILAEEAEKLLAEGAKLTLSEKFKNRDLQKPGEVLEATLELPGKKKVKIEIKEIKEPGKTVKEVKIEKEEKKDGKTIKEKTKTKVTEINPEITEKEVEVKLDGPKEEALKKLLEKFEKVLKSGEERTLTAEIHDKIYTLKKTKEKSTLSAVYKKDKEDKSKWQTAELTEPLEETIKKLEAALEAQ	16.095176101203222	0.21465390619363517	0.5300168991088867	0.3753463625907898	19.43174934387207	nan	inf
design_33	5	MSPAEKLLALLAEVDPLLAARVAEILAKGAKLTLSEAFENREKQKPGEVLKAKLELEGKLRVEIEYKKIVKPGEEVLEVNIKEEEKRDGVELRTETKVTVKKINPLIEEREIELKLEGPREEARARALAAMERVLASGEPVTLTVRAHGLIYELVVTPDRTVLKAVYEEDRDDEAAWKEAELTEPLAATLARLEAELAAQ	1.0578942249949639	0.964240144188617	0.8964154720306396	0.8136730194091797	5.641794204711914	nan	inf
design_33	6	ATPEARLLALLAEVDPLLAARAARLLAEGAELRLSPAFERAAARAPGEVLEAELRLPGRLEVRIRYRTVKEPGREVREVEVEIREKENGRELRERLRVTRVIVDPEREERRREARLEGPREEALARALELMEAVLASGEPVTLTVEYHDYILTLVVTPDRTTLSAVLREDRDDASAWQRAEVTEPLAATVAALLAQLAAR	16.42591455677794	0.19961720335488828	0.6813008189201355	0.5074251890182495	16.627174377441406	nan	inf
design_33	7	MSDEEKLLELAAEVDPLVAEEIARLLAEGAKLTLSEAFKNRELQAPGEVLEAELELPGRLRVRLRYRLVVEPGREVRELEIEIEEERDGVRLRRRVRVTRTIERPERERREREVVLEGPEAEARALALEEMERALASGEPVTLTVEYHDLIVTLTITPDRATLSAVRREDKDDASKVQTAELTGPLAETLAALEAALAAQ	4.07811988591847	0.7449171783742625	0.7803393602371216	0.7263251543045044	9.589611053466797	nan	inf
design_33	8	MTDEEKLLELLKEVDPLLAEEFERLLKEGAKLKLSEKFKNYEKQKPGEVLEATLELEGKLKVKIKYKKIIEPGKEVKEVEIEIEKNENGIKIKKKIKVTVTIENPEIKKKEIEVELDGPEEEALKEALEIMERVLASGEPVTVTVKVHGYIFTLEVTPDRTTLSAVLEADRDDAAARQTAELTGPLAETLARLLAALAAA	5.643158272529236	0.8117099858421005	0.7328205704689026	0.6698621511459351	11.392823219299316	nan	inf
design_33	9	MKDEDLLLELLKEIDPLLEEEAKEILKEGAKLKLSEKFKNREEQKPGEVLEATLELPGKLKVKIEIKEIIEEGKKEKIVKIEKEIKENGEEIKEKIEVKVIEINPLIKKKEIKVELKGKPEVNKKRALERMERVLASGEPRTLEIEIDKIILTLEVTPDKSTLSAIYKEDKDDESAKQTLELTEPLEETVEKLLEALEKQ	5.043730488003059	0.573004896470456	0.5523955821990967	0.3347894549369812	18.71007537841797	nan	inf
design_33	10	MSDEEKLLKLLEEVDKILAEMAKEILKKGAKVSLSEKFKNREKQKPGEVLKAKLELDGKLKVEIEYKKIEEEGKIKKEVKIKIEEKKDGKEIKEKIEVKVEIENEKIKKKEIKIVLEGEKEENLKKLLEYFERVLKSNEERKLTAEIDDLIFILEKTEKESKLRAVYKKDKDDKSKWKELLLTEPLEETLKKLIEELEKD	16.782468454442295	0.22508038165558822	0.45775145292282104	0.40713268518447876	19.258047103881836	nan	inf
design_33	11	MTDEEKLLEKLKEIDELLAEFAKEQLKKGAKLTLSEAFKKEKEQKPGEVLEAKLELEGKLKINIKIKTIEKEGKKVLEVEIEIEKEENGKKTKKKIKVKKTIINEKIKELEIEVEIEGDEETGRKEVLKLMERVLKSGKPVTLTAKINDLIIKLVKTPDSTTLSVVYEKDKDDKSKWKTLELTEPLEETLEKLIEELEKQ	6.65687007581172	0.6447624779660154	0.6075146198272705	0.5458564758300781	15.720527648925781	nan	inf
design_33	12	MSDEEKLLELAKEVDPILAKLIEEILKKGAKVKLSEEFKNREKQKPGTVLKAELELEGKLKVKIEYKTIEEPGKTEKIVKIEIEEEKDGEKIKIKITTKVKIINPKKTEKEIEVEIDGPFEEGLKKALELMEEVLKSGEPRTLTVKIHDYIIKLVVTKDKVTLSVVLKEDEDDKSKWQTAELTKPLEETLAELLAKLEAQ	0.7575266997935186	0.9805466600580811	0.8878150582313538	0.8063050508499146	5.887712478637695	nan	inf
design_33	13	MSDEELLLELAREVDPLAAEELEELLKKGAKVELSEAFKRREEQEPGEVLEAKLELPGKLKVKIEYRTVELPGLTVRELRVEIEEEEDGEKLKRKLEHRVVEINPEITLRERRAELEGPREKNLEEALRLMERALASGEPRTVTIRIDKVVIELTITPERTVLRAVYEEDLEDESAWQEEELTGPLEETLRRLLEALEKQ	3.2836729550619927	0.7667604160243972	0.7340314388275146	0.4742485284805298	14.830543518066406	nan	inf
design_33	14	MSDEELLLELAAEVDPLVAEEVEEILKKGAKVKLSEAFRRREEREPGEVLEATLELPGKLKVKIEYREVVRPGERVRELKIEIEEKENGEEIKIKKEVRVREVDPEEREKEIKIVIEGKEEIGKKLALEEMERVLASGEPVTLEIEINDLIITLEKTPEESRLKAVYKELKDDKSAWQEALLTKPLEETLEELIAQLEAQ	7.896624930658685	0.7377791693406386	0.7277415990829468	0.6414043307304382	13.10957145690918	nan	inf
design_33	15	MSKEELLLEELAEVDKILEERAREIIEEGAKVELSEAFLKREEQKPGEVLKATLKLPGKLKVEIEYRTVETPGKKVKKVEIEIEEKVDGEEIKEKIKTTVTEINPEKKEKKREIEFEGKEEIARKRVLEEFERVLASGEPRTLTARAHGIIYVLEVTPEKTTLRAVYEEDEADESAWEEAEVTEPLEEVMARLEERLRAR	19.832894765879868	0.14384772379779198	0.6149964928627014	0.41615042090415955	20.0007266998291	nan	inf
design_33	16	MSDAERLLALLAEVDPLLAEEAERLLAEGAKVSLSEAFRNREAQAPGEVLEATLELPGKREVRITYRKIVRPGEERLEVEVEERERRDGVELRARLRAVRTIINPEEERLELEAELDGPEEEALARALELMERALASGRPVTLTVRYHGLILRLTVTPERATLELVREADRDDESAWARAELTGPLAETVAALRAELEAR	6.2903481303872475	0.6807934555350426	0.773749053478241	0.7142351865768433	9.38979434967041	nan	inf
design_33	17	MTDEEKLLALAAEVDPLIAEEIKEWLAKGAKVTLSEAFKNREKQKPGETLTATLTLPDKLKINITYKTEVTPGKTTKTLNISIEEKEDGETLKTNITVTVTTINPAITKRNINVRLDGPLERARALALAYMERVLASGQPVTLTVEIHDWVLTLTVTPDRSTLSAVLAADRADAAAWQTAELTEPLAAVVDRLLAALAAA	8.108688730483571	0.713167911897845	0.7613192796707153	0.6818178296089172	10.879989624023438	nan	inf
design_33	18	MSKEEKLIELLKEVDPILAEEFEEILKEGAKLEVSEKFENREEQPPGAVLEATLKKEGKLEVKITYKKIEEPGKKVLEVTIEKKEKRDGEEIEIKIKVTVTEINPKIKEKKIEVEIDGPLEIGLERALEFMERVLASGEPRTLTVRIHDYIFTLTVTPDKTTLEAVREADREDESAWQRLELTEPLAETLERLLAALEAQ	2.96201978387605	0.836796058908	0.7437363862991333	0.7063550353050232	10.19332218170166	nan	inf
design_33	19	MSDEEKLLEELAEIDPLAAERAKKLIEEGAKVTLSEAFKNRELQKPGEVLEATLEKEGKLKVKITYKVIEEKGKKVKELKIKEERKENGEEIKKEITITVTEENPLIKKKEIKVKIEGDEETARELALEEIEKVLKSKEERTLEIEIHDIIIKLTVTKDKSTLEAVYKKDKDDKSKWQKEEIKDSIEKVLEKLLKKLEEQ	14.82831646482657	0.21379330647100112	0.45075926184654236	0.33934611082077026	19.862579345703125	nan	inf
design_33	20	MSDEEKLLALAAEVDPIVAELLEEIIAKGAKVTLSEAFKRREEQEPGEVLEATLELEGKLKVKIRYRVIEEPGEVRRELEIEIEEKENGKTLKVKLRVVRRERDGEEVELERELEIDGPEEEALALALEAMERVLASGRPVTLTVRIHGIIITLEKTPERSTLRVVREEDREDESKWVTLELTEPLEVTLATALAQLEAQ	1.0877143624398464	0.9675588960412742	0.9065961241722107	0.8260992765426636	5.409765720367432	nan	inf
design_33	21	MSDAERLLALAAEVDPLAAARLAALLARGARLTLSEAFRRAAERAPGEVLEATLELPGELRVRLRWRREVAPGRTVLRLELREERRRDGERLRRRLTVTVEVLDPLVTRRAVRAELDGPPEEARAEALALIEAALADGRPRTLTVEYHDRIVTLVKTPDRSTLSLVLRADRADASARQTAELTEPVEATLAKLEAALAAQ	2.207811418154494	0.9015797295034225	0.7341642379760742	0.6873106956481934	9.871347427368164	nan	inf
design_33	22	MSDEELLIEEAAEIDENVAKYIEELLKKGAKVTLSEAFKNREKQKPGEVLKATLKLDGSLEVKIEIKTEVTPGKTVKTLKIEEKEKKDGEEKKRTLEVKVETLNPLVTRKTVKLRYDGKPEENRAALLEDMERALASGEERTLEAEVDDWLFRLTITADRATLEAVLRELRADEAAWQRAELTGPLAETLAALLEALAAQ	9.367951055594272	0.5077659111172192	0.6003898978233337	0.5005308389663696	17.146442413330078	nan	inf
design_33	23	MSDEEKLLALLAEVDPLLAKFAAEILAKGAKVTLSEAFKNREKQKPGEVLEATLTLPGELEVKITYKEIVEPGKTVKEVEIEIRRREDGEEYREKIKVTVTTINPEKTEKKVEVELDGPEEKNRERALEYIERALKSGEPRTLTIRIDKLIIRLEITPEKTTLSAVYEEDEDDESKWQTLEVTKPIEEVLDELIEKLEEL	2.8476120447930784	0.8022308726716028	0.8352817893028259	0.7586981654167175	7.859574794769287	nan	inf
design_33	24	MSKEEKLLELLEEVDPLLAEEAKKLIEEGAKVTLSEKFEKREEQEPGEVLEAELELEGKKKVKITYKKIVEEGKVIKEVKIEIEEKENGKEIKEEITVKVIEENGKIKKKEIKIKIDGEEEEGLKKAIEYMKKVLKSGEERTLTVEINDYIIKLTKTKDKTTLEVILKEDKDDESKKEKLEVTEDIETVLDKLLEKVKKK	3.1569542758730407	0.8886719763221559	0.8237248063087463	0.7253655195236206	8.716936111450195	nan	inf
design_33	25	MSDEEKLIELAKEIDPILAEYIEEILAKGAKVTLSEAFKKREEKKPGEVLKAELELEGKLKVTIEFKKEEKPGETVLTAVIKEEEKEDGVEIKRTITTTVTKKDPLVTEKARTVELDGPEEINRRLALEEMERVLASGEPVTLTVRYNDIIVTLVVTPERSTLSAVYKELEDDESAWETAELTGPLDEVLDRLLAALEAK	3.245081383967593	0.7936852115146149	0.7921484112739563	0.7447414398193359	9.05832290649414	nan	inf
design_33	26	MTPEELLLEILKEIDPLLAELAEELLAEGAKVTLSEAFWRREEKEPGEVLKATLETEGKLKVKIEYKTIELPGLKIKIVKIEIEKKENGEEIKIKIKVTVIEINPLIKEKKIEVEIDGKKEEGLKLALEFMERVLESGEPRTLTVKIDDWIFTLVVTPEETKLSAVYKEDEENEEARQEALLTEPLEKTLEKLKKKLEEQ	3.051983603456608	0.8741424476484555	0.7325228452682495	0.6333065629005432	11.085386276245117	nan	inf
design_33	27	MTDEERLLALAAEVDPLLAAELEAWLAEGAELTLSEAFRNREEQPPGAVLRARLELPGRLRVEVEFKVVEEPGRRVREARVRVEEREDGVERRTELRWTVVEEDPERRERRAELRLDGPPEEARARALAAMARVLADGEPRTLTVRIHGYVLTLTVTPDRTTLSAVLEADAADEAARQTAELTEPLEATVARLLAALAAQ	11.062996642755044	0.39296857663616075	0.7943954467773438	0.6855077743530273	11.74130916595459	nan	inf
design_33	28	MTDEEKLLELLAEVDPLAAARAKELLAEGAKLTLSEKFKNREKQKPGEVLKATLELPGKLKVTIEYEVIELPGKKVKKLVIERTIKEDGVTLKETLTVTVTEIDPLIKKRKVEASLDGPPELNRARALALMEAALASGQPRTLTVRVDGLVYRLVRTPDKATLSAVREADLADASAWQTAELTEPLAATLDALEAALAAR	17.80373051494563	0.2406489119186039	0.7407730221748352	0.62602698802948	13.45561408996582	nan	inf
design_33	29	MSDEELLLEELEKIDPILAKLAKELLAKGAKVTLSEAFKNREKQKPGEVLEATLTLPGKLKVKIEIKEEILPGKKIKKVKIKIEEKRDGVEIKVEIEVEVEIENPKITKKKIKVKIDGPKEIGLALALEEMKRVLASGEPVTLTVEVDDYIFTLTKTPDKSTLSAVYKKDKENEEKKETAEITKPLEETLESLLEKLEKK	1.5622389596011572	0.9376078181629532	0.8652957081794739	0.738957405090332	7.355259418487549	nan	inf
design_33	30	MSKAEKLLELLKEVDPILAEEAEEILAKGAKLELSEKFLKREEQKPGEVLEATLELPGKLKVKIKYKKIEEKGKTIKIVEIEIEEKKDGKEIKRKKKVTVIEINGKITKKEIEIELEGDEETNKKLALEEMERVLKSGEERTLKIKYNNYIITLKKTKEKSTLEVVLKEDEKDESKKQKLEITKPLEEVLEELLKKLEKL	3.1588003254062977	0.7899785378762163	0.7584572434425354	0.6836907863616943	10.340348243713379	nan	inf
design_33	31	ASPEALLLELAAEVDPLAAAEFAALLARGARVTLSEAFWRRAEQKPGEVLEATLELPDSLRVRVTYKEIVTPGKTEKELVVEVEERRDGVRRRRRKTITVTEINPEITRKERRLVYDGPPEENRAAALEDIEAVLASGEPVTLTVEYDDIIITLEKTPERSTLRAVRRADRDDEAAWQEAELTGPVAETLDALLAALEAQ	4.2902665562672775	0.7082974970044096	0.7788293361663818	0.6920518279075623	9.826970100402832	nan	inf
design_34	0	PVVTEEFLEEYKVEVTEYNLATGETTKYEETVKVYKIDTPLFPGVVVTVREMTLPSGEKVTEITLESPNVLAAVLLVLAKAPTVKDGETFSVSSTFKLDNGFTVRVSFGVSKVDGKTTLSVSVSVEYEVGDKIYRASVVADLASDGTATVTVQAEVYDKKTKKTYKVTLATVTADAPLKAAAAAAAAALAAAIAALLKAL	8.823860246410483	0.5199564089644064	0.8134567141532898	0.6781015992164612	9.696358680725098	nan	inf
design_34	1	PTITETELETYTETVTRYDLATGQTSTYTRTVTKTRIDTPEHPGEIITTETQTLPDGTKVTTVTTESPDVLAAVRKVLEKAPTVKDGETFSVSSKYKLPNGWTVSVSFGVSKKNGKTTRTVTVSVEYEFGDTIVSVAVRATLSDDGTATLTLELRVYNKKTKTTYEVVLATAELPEALRAAAEAAEALLAEALAAREAEE	9.827126645046011	0.43323440393243456	0.7834115624427795	0.6276458501815796	11.185392379760742	nan	inf
design_34	2	AEVTVEFLDEYTETVTEYNLATGKTSTYTATVKTYRVDTPDRPGLKVTVTTQTLPDGTKVTTVELESPDVLAALQAALEKAPTVKDGEKFSVASTKKLPNGLTLRFSVAVEKVGGETRLSLRLEVEYEVGDYIYSLAVEATLSSSGKATLSLWASVYNKKTKKTYKVLLATLDLDAPLRAAAAALAAAAAAALAARAAEA	6.688343355541124	0.6409084183829876	0.788278341293335	0.6511731743812561	9.757462501525879	nan	inf
design_34	3	GTVTVKHLKTYTVTVTEYDGATKETKTYTETVTEYEVNTPLFPGVKLTVKTRKLDDGTKETTVTSESPNVLAALLAVLAAAPSVKDGERFSVTSTYKLPNGLTLKVSFGVERKDGKTTLSLTLAVEYKVGDKIYSVSVTATVSDSGDATLTLKAKTYDEKTKTIKEYVLATLKADALLWAALAALLAAVAAAIAALAAAL	4.59984042412037	0.6935494254940759	0.7395864725112915	0.619681715965271	11.807336807250977	nan	inf
design_34	4	DVTTVTTLNTYTVTVTTYDLATGKVSTSTQTVTTTQVNTPANPGLTLTTTTQTLPDGTKVTTVTSDSPNVLATFAKMLAAMPTVQDGETVSFSSTTKLPNGLTLRVSFGYSLKDGKKTLTLELSLSYSVGDWTLSLSVELTLSSDGSATLTLRAEVYNSKTKTILKTILATLKLDAPLRALAAALLAALAKAAAALAKKA	10.21323679974725	0.5094381007612125	0.6818863749504089	0.5664278268814087	13.491765022277832	nan	inf
design_34	5	PVITVEFLEKFTETLTEYNLATGETTTYDVTVTVYKINTPLIPGKIVTVYKQKLASGETVTTEVYESPDVLAAYLEVEKKKPTVKDGETFSVSSTYKLPNGLTLNVSYAYQKKNGKTIERYTLSVSYELGDTVLSVSVTLELSDDGSATLTLELGVYNKKTKTITKYTLAEFELPEELKKFWKELEEKIKKKLEELKKKL	2.552192236393005	0.8511399776265085	0.7863511443138123	0.6594216227531433	10.386717796325684	nan	inf
design_34	6	ETVTVEFLKEEKVTVTEYDAATGKTTTYDETVKTYRINTPAAPGLIVTVRTRTLADGTKVTSVTTDSPDVLAAIAAMLAAMPTVKDGETISFSSTYKLPNGWTVNVSFGYEKKDGKNTLSVTLSLSYKLGDTTYSLSVTATLDDSGKATLTLEAEVYNEKTKKIYKYTLATVDADAALRALAAALAAALAAAAAARALEE	7.738776662619757	0.47413540585481967	0.7884674668312073	0.6103425025939941	11.532116889953613	nan	inf
design_34	7	EEVTVEFLETYKETVTTYDLATGKTEKYTRTVTTYRIDTKEKPGLIVTVSTQTLPSGKKETTVTYESPNVLEAILKVIEKAPTVKDGEKFSVESTYKLPNGLTLRFGFGVEKVNGKTILSVSVAVEYEVGDTVLSLRAVLELSSDGTAKLTLEAETYNKKTKTITKVILATFEANEPLKKLFEEALKKLKELIEKLKELE	1.9827713098675803	0.8960399918070323	0.8238988518714905	0.7323885560035706	8.5506010055542	nan	inf
design_34	8	DTVTVEFLEEYTVKVTETNGATGETSEYDEKVSTYRINTATRPGLIVTVYTRTLPDGTKVTEVVLESPDVLAALAAVLAAAPTVKDGEKFSVSSVYKLPNGLTVRVSFGVEKKNGKTTLSLEVSLEYDVGDKTYSLSVVLTVSSDGKATVTLRAETYDHKTKKKDIYTLATLEADEPVWALLAALAAAAAALLAARAAAL	2.9276637377050414	0.8127773511759575	0.825762927532196	0.7380536794662476	9.049586296081543	nan	inf
design_34	9	ETVTVEFLSSSTETETTYDAATGKTTTNTVTVDKYRIDTAEAPGLEVTVRTQTLASGKTVTTVTFESPDVLAALAAVLAAAPTVKDGEKFSVEAVWRLPNGLTLRFGFGVERVGGKTTLSARLSVEYDVGDWTLSLSVEATLTDSGAATLKLWAEVYNHKTKTTVKYLLSTLDLPAALRAAAAAAAAAAAALLAARAAAA	4.147541624293405	0.7422323182046044	0.8096343874931335	0.6497403383255005	10.384346008300781	nan	inf
design_34	10	GTVTVEFLKEYEKDVYEYDSKTKKTKKYKVKVSEFKVNTPLLPGLIVTVEEMELEDGTKVTTVTLESPNVLAALLLMLAAKPLVKDGEKFSVSSVYKLENGWTLRFSFGYEKKNGKETLTVTVSVEYKVGDYVLSLSVEASLSSDGSGTVTLKAEVYNKKTKKTYKYTLATVEADEPLKKAAKSFAEKAAKLIAELLKEL	5.085856422918988	0.6686056188924596	0.8162580132484436	0.7240321636199951	9.137316703796387	nan	inf
design_34	11	GTVTVTHLSTYTEKLTSYDLATGKTTTNTITVTTYKVNTPLLPGLTVTVTTQTLPSGATVTTVTYDSPNVLAAILTVLAKAPTVKDGETFSVESTYKLPNGFTLRVGFGVSRAGGKTTLTLRVAVEYEVGDKIYSVSVELTLSSDGTATLTLLAEVYDKKTKTITKVTLATAALPEALWALAAALAAAAAAALAALAAAA	3.1303333843430714	0.8167972412592759	0.810562789440155	0.6777689456939697	9.350279808044434	nan	inf
design_34	12	AEVTVRFLESYEEDVTKYNLATGKTSKYKRKVETYRIDTPERPGLIVTVKTQTLPDGTKVTEVTLETPDVLAAVALVLAAAPTVKDGEKFSVSSVWKLPNGLTLRVSFGVEKRDGKTILSLEVAVEYKVGDYVYSLSVKLTLSSSGEATVTLEAEVYNEKTKKTYKVTLATVKADAPLKALLDRLLAALARRAARLAAAR	3.0578301705133706	0.8053305274435673	0.8358988165855408	0.7262237071990967	8.286416053771973	nan	inf
design_34	13	ATVTVTHLESYEVKEYTYNLATGEFTENTVKVDTYRVDTPALPGLVLTVETKKLADGTTVTRVTSESPNFLATLAAALAAAPAVQDGERFSVSSTVKLENGLTLRFSVAVERRDGRTTLSLEVAVEYDFGDYTLSAAVRATLADNGEATLTLELRVYNKKTKVIYKVVLATLDLPEALRAAAAALAAALAAAAAAAAAAA	5.559154776416945	0.636963444690016	0.7938180565834045	0.6322740316390991	10.46589469909668	nan	inf
design_34	14	DVVTETFLESYTETVTRYDLATGETTTYTRTVNDTLVDTPEKKGLKVTTYTQTLASGDKVTSVVYETPDVLAALEEVEAKAPTVKDGETFSVTSTYKLPNGLTLRVSFGVARKDGETTLSLELSVEYEVGDTILSAAVRLTVSSDGSATLTLTARVYNKKTKTITEVTLATLEAPEPLRALLEALRAAAAAARAERAELE	2.528556542594873	0.8499199457574668	0.854500412940979	0.7406125664710999	7.619157791137695	nan	inf
design_34	15	GKVTVEFLKEYKVTETEYNLATGETKTYEVTVKEYKINTPKNPGLIVTVETRTLPDGTKVTTVTYESPDVLAAREEVEKKKPTVKDGETFSVTSVQKLPNGWTLRVSFGVEKKNGVTTESYSVAVEYEVGDKIYSVSVTLTLSDTGKATLTLEASVYDKKTKTITKVTLATLEADELLKKLWEELEAEYKKLLAERKEKE	7.885920296402721	0.5767839598513085	0.8564321994781494	0.695530116558075	9.237030029296875	nan	inf
design_34	16	PTVTVEHLKTEEVEVTEYNLFTGETKTYKRTIDTYRIDTPLLPGLIVTVYTQKLESGETVTTVVLDTPNVLAALLAVLAEKPKVKDGETFSVSSTLKLPNGLTLNVGFGYSKKNGEDTTSLTLSLSYKVGDYTYSLSVVASLSSDGSATLELRAGVYNDKTKKEYKVLLAKLDLPELLRAAAEALAALAAAALAALAELL	7.609164524595146	0.5577405182098968	0.7239362001419067	0.5678057670593262	12.772221565246582	nan	inf
design_34	17	EEVTVEFLKEWTETVTEYDAATGKTTTYTRKVKEYRINTAERPGLKVTVYEQTLPDGTKVTTVVLESPDVLAALAAVLAAAPTVQDGERFSVESTTKLPNGLTVRVGFGVERKNGKTTLTLTLSVEYEVGDTIYSLSVTLTLSSDGTATLTLEAGVYNKKTKTTYKYTLATAALPAPLWALAAALLALAAAAAAARAAAE	2.4929024310186825	0.849185026535794	0.842453122138977	0.7533860206604004	7.902773380279541	nan	inf
design_34	18	EVVTVEFLKTYTETVTEYNLATGETKTYTVTVTETKVNTPLRPGEIVTTRKQTLPDGTTVTTVERESPNVLAALAEVLAQAPTVQDGERYSVVSTWKLPNGWTLRVGFGVERVNGETILSLSLSAEYEVGDKIYSLSVVARLSSSGRGTLTLEAGVYDKKTKKTYKVTLATLDADALLAAAAAALAALAALLAALLALLA	9.161054403074433	0.5187347638356415	0.8330481648445129	0.6925398707389832	9.65051555633545	nan	inf
design_34	19	AEVTVEFLEEYTETETYYNAATGETTTYTVTVKKYRVDTPLRKGEILTVEERTLADGTKETKVTSESPNVLAAVLAMLAAAPTVKDGEKFSVSSTYKLPNGFTLKFSFGYELKNGEKTLSISVSVEYDVGDTTLSVKVTASLSSSGKGTVNLEVEVYNKKTKTKTKYLLATLQADALLGALAAALAALLAKKLAELLAKL	8.095361340793866	0.4965654380507764	0.7480102181434631	0.5806821584701538	12.31274700164795	nan	inf
design_34	20	PVVTEEFLEEYTETVTYYNGATGKTSTYTVKVKTYRVDTPERPGLVVTVREETLPDGYKVTSKTYESPDVLAALQEVLAQAPTVKDGERFSVSSVLSLPNGLKLRFSFAVELRDGETILRLSVAAEYEVGDTIYSVSVEASLSSDGSGTLSLYVSVYNKKTKTTNIYLLAEVQADAALRAALAALAAAAAAALAERAAAA	1.4663904816228719	0.951677161417574	0.8680467009544373	0.7831013798713684	6.987052917480469	nan	inf
design_34	21	GKITVEFLEEYKEKETYYDLATGKTSTYEVTVKKYKINTPLFPGVEVTVKTRKLPSGDTVTEVTFESPNVLLALLLTLLAAPLVKDGERFSVSSTIKLDNGLTVRVSFGVEKKNGETTLSLTLSVEYEFGDTIVSVSVTLEKSSDGTATLRLELGTYNKKTKTTKKYLLATLELPAPLWRLLELLARLSLLLLRLLLRLL	4.043330124586742	0.798272001623303	0.8900735974311829	0.7456033825874329	7.193613052368164	nan	inf
design_34	22	ATVTVTFLDKYDETVTDYNGATGETTTYTQTVSTYKIDTPANPGAIVTVYTRTLASGKKETSVVTESPNVLAALAAVLAAAPTVKDGEKVSFSSTFELPNGWKLRFSVGVERVDGKTTLTLGLSVEYEVGDNIYSVSVELTLTDSGEATLTLLAGVYNKKTKTTNNYTLATVAAPAPLWALAAALAALAAALAAALAALA	7.707269597165779	0.5431188668305278	0.7623651027679443	0.5861486196517944	12.345916748046875	nan	inf
design_34	23	GEVTVEFLDTYTETLTEYNLATGETKTSTVTVTTYRINTPLFPGVVVTVTTQTLPSGKKVTTVTYESPNVLAALLELLARRPTVQDGERFSVTSTLKLPNGLTLRFSFGYERVDGEDRLTVSLAVEYELGDTVLSVEAELTLSSSGRGTLTLRVSAYNKKTKKTYKVTLATLELPALLRKLLAAAAALAAAALAALAAAL	6.695936538344138	0.5596897662596001	0.7963525056838989	0.6265061497688293	11.339770317077637	nan	inf
design_34	24	GTVTVEFLESYTETEIEYNAATGETTTYDVTVTKYRINTPDAPGLVVTVRTRTLPSGETVTTVTTESPDVLAALRAVLAAAPTVKDGETFSVSATLKLPNGLTLRVSFGVSKRNGKTTLSLRLAVEYEVGDWTLSVAVELDLSSDGSATLRLWAEAYNHKTKTTLKYLLAELDAPAALRALLAALAAAAAAALAAAEAAR	6.704164573635366	0.6014715718216366	0.8083486557006836	0.6450227499008179	9.602319717407227	nan	inf
design_34	25	AVVTTEFLDTYTYTETEYDLATGKTTTSTVTVTKYKVDTPENPGALLTVETQTLPSGDKVTTVTSESPDVLAAVAAVLAAAPTVKDGEKYSVSSVYKLPNGLTLRVSFAVEKKDGKTTVSLEVSVSYQVGNYELSVSVRASLADDGSATLTLEAEVYNKDTKTKYKVTLATVEAPAALRAAAAALAAALAAAAAARAAAA	6.201013408399	0.5795421275917131	0.8002935647964478	0.6339292526245117	10.435760498046875	nan	inf
design_34	26	DEVTVEELETYEVDKYTYNLKTGKTEKYKITVKKYKINTADRPGLIVTVETQKLKDGTTVTKVTLESPDVLAALEKALAAEPTVKDGEKFEVSSTLKLPNGLTLNFSVGYELKDGKKTRTLTLSVSYEVGDYILSVSVTLTLEDDGSATLTFKVGVYNKKTKKIYEVILATVKADEPLRALLEALDAAAAAAAAARAAAA	4.202525607647915	0.7227455774760221	0.8054452538490295	0.6505076885223389	10.288893699645996	nan	inf
design_34	27	PVVTVEFLKEYKRKVTEYDLLTGKTTEYEETVKEYKVDTPLLPGLTVTVRTRKLPDGTTVTSVTLDLPNVLLALLLVLAKAPTVKDGEKFSVSSTYKLPNGLTVRVSFGVEKKNGKTTLSLTVSVEYKVGDKTYRVSVKLELSSSGEATLSLYAETFNEKTKETKKVLLAKVKADAPLKALLAALLAAAAAALAALLAAL	7.584463297265892	0.5684212513750978	0.7437137365341187	0.6148245334625244	12.019000053405762	nan	inf
design_34	28	EEVTVEFLESYEVDETTYDLATGKTTKNKVTVKKYKINTAENPGLIVTVEEKKLPSGEKVTKLTYESPDVLAALALMLEKAPTVKDGEKFSVSSKLKLPNGLTLTVSFGYEKKNGEDTLSLSLSVEYKFGDYILRVSVKATVSSSGKATLTLEVEVYNEKTKKIYKVTLATADLPAALRAALEALAAAAAAAAAERAAAA	2.613975069740773	0.8442094651414952	0.8403671979904175	0.6993228793144226	7.731252193450928	nan	inf
design_34	29	PVVTVTFLKHYKEDYTYYDLKTGKTEKYEVDVTEYQVNTPKNPGLKLTVTKMKLKSGKTVTEVESESPNFLAAVLAVLAAAPTVKDGEKFSVSSKLKLPNGLTVKFSVGVEKVDGKTSLSLRLSVEYEVGDYIYSLSVELTLSDNGKAELKLLARVYNKKTKKIYEVLLATFELPEPLKALLAKLGAALAKKIAELAAKE	3.586402796121055	0.7867670374310816	0.782773494720459	0.6653254628181458	9.309786796569824	nan	inf
design_34	30	DKVTVEFLSEETYTETYYNLATKETTTNTVTKKTYKINTKKNKGEILTIDTQKLPDGTTVTTVTSESPDVLKAIETVEKQAPTVKDGEKFSVSSTVKLPNGVTYRFSVSVEKKNGKTILSLSVSVEYEVGDYIYSVSLTAEISDDGSATLTLNAEVYNKKTKTIYKVTLATLKLDELLKKLLEELKKKLEEKREELKKLE	7.540098449255079	0.5756179555506236	0.8143238425254822	0.6591770648956299	10.982094764709473	nan	inf
design_34	31	PIITVEHLETYTRTVTTYNLATGETTTYTETIDTYRINTPLNPGVVLTVSTRTLADGTKVTTVTSESPNVLAAFLKVLAAAPTVKDGEKFSVSSVYKLPNGLTLRVSFGVEKVGGKTTVTLTLSVEYKVGDWTLSVAVELTLSSDGKATLTLKARVYNEKTKTTLEYILATVDADALLKALLAAGLAALAALLAELAAAL	6.511344899395444	0.6550172709087804	0.7592379450798035	0.6113245487213135	11.565866470336914	nan	inf
design_35	0	SSMKEEERLEKVKKEGEELLEFVEKLKPGDALFLHIVRIDPSPEEIKLIFDTAIKMAEIAKEKGAIFYVSISISLSKDAPQEAKDTLLEQLEKLLKKAKELGLPEKAIELLERDLENAKKLEADKESDPVKLLIDFTIEARAILEEIAAELAPEYNIHRIVREDEEFKKAREKRIEELPELQKKLGIPEEEVERIKALLK	3.789184747113152	0.7668917437201747	0.7680511474609375	0.7356371283531189	9.54816722869873	nan	inf
design_35	1	AAAAREAELAATRARMAELLAFVETLKPGDALFLDITLFAPSPEVIRAIVETAKEIMKLAKEKGAEVFVSINIALPPDAPPEVAETALRELEELLEEAKKLGAPERAIELLERDLAFFRELLADKERDPVVLLVEHTVETRELLRRIAEELAPERRVHEVRLENPAVAAAIAAYRAALPERQARLGIPAERAERIAALLA	3.9191007877277197	0.7203034591257679	0.7590056657791138	0.7248193025588989	9.147216796875	nan	inf
design_35	2	MEEKEKKEIEETKKLMEELLAFVETLEPGTALFLIINKINPSPEEIKIIFDTVKEIAKIAKKKGAIFYGSINIALPKSAPEEVKKVALEELEKLLEFAKKLGLPEEAIELIEEDLENFKKLLENKEEDPYELLIKFTIENRKKLEEIAKELAPKYKIVRIEIENEEFEKLRKEYLEKLPEIQKEKGIPEEEVEEIKKLLK	0.7152760956849183	0.982366081702321	0.9231051206588745	0.8564718961715698	4.076517105102539	nan	inf
design_35	3	AAAKEAAALAAVKATMDKLIAFTKTLKPGDALFLSISLIDPSPEEIKLVFDGLKEIADIAKEKGAIFYGSINIALSREAPESTWETAEKELQDLLEHAKELGAPEEAIELLELDLEFFKELRKNKEKDPKELLIDHTIETRERLEEIAARLAPEKTIHTVEIENPEFEKERKRYIEKLPERQKEEGIPEEELERIKRLAK	1.283281872637917	0.9547907060565436	0.8800493478775024	0.8230010271072388	5.2526397705078125	nan	inf
design_35	4	EEERKKAALEKVKEIGEELLKEVEKLKKGTVLFIIIVMIDPSPEEIKEIFKTAKEIAKKAKEKGAKIYILILISQSKSAPEEVKETALKELEELLKYAKELGLPEEAIELIEESLKFYKELLKNKEKDPKELLIEFYIEFREKLKKIAEELKPEYEIKEIEIMNEEFKKEREKYIKKLPEIQKKLGIPEEELERRKELLK	0.8283531791315489	0.9769195633066998	0.8305677771568298	0.7382950782775879	7.232110977172852	nan	inf
design_35	5	SEAERQARLAATRERMARLLAEVEKLEPGTALFLSIAEIAPSPEVIRAIFEGAREMARLAKEKGALIYVSINLALPRSAPEETWEVALEELERLVEEARELGLPEEAIRLLERDLENFRRLLADKERDPVELLVEFYIERRAELEKIAEELAPERRIVRVELASPEFRAAIAARLAALPALQAELGIPAEEVERIAALLR	1.9209563108903531	0.9072067697574451	0.9065144062042236	0.8388066291809082	4.677770614624023	nan	inf
design_35	6	SAAAREAALKATKETMAELLKKVETLKPGTALFILISMIDPSPEEIEAIFEAAKEIMEIAKKKGAKVYVSINISLPKSAPEEVKKVAIEQLKKLLEHAKELGLEEEAIELLELSLNNALKLLEDKESDPYKLLIEFTIEIKEKLLEIKEKLKPEYEIVEIELMNPLFKKERAKYLKELPKIQKEKGISEEELKRRAEILK	2.074705835483256	0.9071177992339122	0.8588564991950989	0.7995386123657227	5.934909820556641	nan	inf
design_35	7	SEEARERRLAEVKERMKELIEETKKLEKGTALFISITEIDPSPEEIEAIFEAAEEIMEIAKEKGAIAYVSINIALPKSAPEETKKTALEQLEKLLKKAKELGAPEETIKLLEEDLENFLKLLKDKESDPVELLVRFTVERRAKLEEIAEKLKPKYKIIKREIENPAFAAARAAYLARLPELQARLGLPEAEVARLRALLA	0.8326804830394728	0.9763924069741001	0.9173794388771057	0.8491759896278381	4.621736526489258	nan	inf
design_35	8	AAAEKAARLAAVKATMDKLIAFVEKLEPGDALFLIIAMINPSPEEIKLIFETVKKIMKLAKEKGAIFYGSILISLPKSAPQETWDVAEEQLKELLKYAKELGAPEEAIKLIEEDLEFFKKLRADKESDPVKLLIEFLIKKKEEIKKIEKELAPKYKIHRIEIMNPEMKKAIEKYIKELPEIQKKLGIKEEELKKKKELAK	0.756416763843482	0.9803825831884577	0.9293151497840881	0.8543003797531128	4.1569037437438965	nan	inf
design_35	9	MEEEEEKELKKVKEEMEKLLAEVEKLEPGEALFLVIARINPSPEVIEAIFEGAKEMMKLAKEKGAIFYVSILISLPKSAPEEVKKVALEQLEKLLKEAKELGAPEEAIKLLEKDLKFFKEQLADKESDPVELLIKKYIEKLKEIEEIEKKLKPEYKIKRIIIENEEFKKERKKFLERLPELQKALGIPEEEVEEIKALLE	1.328799376276252	0.9446542393925111	0.846267819404602	0.7796511054039001	5.94922399520874	nan	inf
design_35	10	MKEKEEKALEETKKKMKELLEEVKKLEKGTLLIVIIAKINPTPEEIELIFKTLKEMMKIAKEKGAIFLGSVNIALPKSAPEETWETALKQLEDLVKFAKELGAPEEAIKLLEKSLEDAKELRKNKEKDPVEMFIKKLVERRKELEKIAEEYADKYKIIKKEIMNEEVKKAIKEFIEKLPELQEKLGIPKEEVEEIKKILK	22.59157315957519	0.09258183471441321	0.5710220336914062	0.46130603551864624	17.578542709350586	nan	inf
design_35	11	MEAEREAELAEVKEWGEELLEEVKKLKPGTLLLLVIVRIDPSPEVIRAIFETLKKMAEIAKEKGAIFIGSVNIALPPSAPPEVHAVALRELEDLLEHLKELGAPEEAIELAERDLENFRALLADTAADPRERLIENYIENRKIIKEIAEKYKPEYRVVEIERMNEEFKEAREERIKELPERQKREGIPEEELEEIKELLK	1.5956738492189588	0.9364717915477117	0.8149104714393616	0.7710305452346802	6.821671485900879	nan	inf
design_35	12	SEEKKKEALEKTKKLMEELIEEVKKLKPGTALFLIINKINPSEEEIKLIFESVKKIAEIAKEKGAIFYGSINIALPKSAPESVWETAKEQLKELLEYYKELGLPEEAIKLVEEDLENFEKLLADKEADPKELLIEFTIKNREKLLEIAEKLAPEKEIVIREIEDEEFKKERKAYLESLPKIQKEKGIPKEELEKRKKLLL	0.7332743007357982	0.9817959551618052	0.9216805696487427	0.8604249954223633	3.964052677154541	nan	inf
design_35	13	SEAARAAALAAVQERMAALLAFVEKLEPGDVLFLEILMINPSPEEIKLIFETAKEMMKLAKEKGALFYVSIHLALPPSAPEEVAEVALEEMEELLKFAKELGLPEEAIELLERDLEDLRELLADKESDPVELLIERYIEHRRLLEEIAAELAPEHRVHRVELMNPEAKEAIEKRIKELPEIQKEKGIPEEELEERKRLLE	1.2102415554944335	0.9583068840144537	0.9139969944953918	0.8440747261047363	4.2650065422058105	nan	inf
design_35	14	MEEREEEELKEVEEEMEKLLEFVETLEPGDLLLITIARINPSPEVIKKIVETAKKIMEIAKEKGAEVLVSIHIALPRSAPEEVREVALEELERLLKYAEELGLPERAIELLREDLEAFREQLADEEADPVELFIDRLVEARERLEEIAEEAAPERRIHRVEIMDEEVKKAIARRLEELPRRAEEEGIPEEEVERIRRLLK	0.8177013928336963	0.9783802471052314	0.9226110577583313	0.8504067659378052	4.249630928039551	nan	inf
design_35	15	AEEAEKKAIEETKEIMKKLLEEVEKLEKGDVLFLHIAKINPSPEEIEIIFDAAKEMMKIAKEKGALIYVSINIALPKSAPEEVKEVALKQLEELLKFAKELGLPEEAIELLEESLKNFKKQIADKESDPYEMLIDFTIEQREKLEKIEEKLKEKYRIKRIEIENEEFKKERERRIKELPEIQERLGIPEEEVKRRKELLK	20.726658712751505	0.16668848180459162	0.869042694568634	0.7041399478912354	9.861284255981445	nan	inf
design_35	16	SEAERQARLAEVQKRMEELLKEVEKLKPGDALFISIVLIDPSAEEIRLVFEAAKEILKLAKEKGAIAYISILIALPPSAPEEVAETALRELEDLLEFAKELGAPEEHIELLERDLEFFRELLADKERDPRRLLVEKYVEIREELLEIKKKLAPERNIHEIEIRDPETEAEIAARIEELPKIQEEKGIPKEELERIKKLLL	2.7645283674263688	0.8317897850486831	0.8243363499641418	0.7478560209274292	8.802241325378418	nan	inf
design_35	17	SAARREAALARVRALMEELLKEVEKLEPGDALFLTIVRFNPSAEEIKLIFDGVKKIAEIAKKKGAIFYSSIILAQPKSAPESVKETALKEQEDLLKFYKELGLPEKAIELAEEDLEFLKKLLKDKEKDPVELAIEFTIEKRKKIEEIAEELAPEKRVIRREIMSPEFKKAREEYIKSLPERQKKEGIPKEEVEEIKKLAK	0.8141186020314606	0.9778713209337613	0.9089645743370056	0.8469828963279724	4.7394280433654785	nan	inf
design_35	18	EEERRRRRIEEVKRKMKELLEEVEKLKPGDALFLVIAMIDPSPEEITLIFDAAKEIARIAKKKGALFYISILISLSPEAPQETADTALAQLEELLKEAKKLGLPEEAIKLLEKDLEFAKELLANKEKDPREMLIDFYIEKLEELEEIAKELAPEKNIHKIIIMNEEFEKERKKRIEELPERQKKEGIPEEELERIKKLLK	16.717591249282325	0.1638987940281968	0.5312104821205139	0.4411078691482544	18.34050941467285	nan	inf
design_35	19	EEEKKRKRLEEVKKEMEELLAFVETLEPGDLLLVLITKINPSPEEIKLIFETAKKIMEIAKAKGATVFVSINIALDKSAPQEVADTALEELEDLLKHAKELGAEPEAIELLELDLENYKELLENKEKDPKEFLIENTIETRKRLDAIAARYAPTRRVHRVEIMNEEFKKEREKYIKSIPEIQKKKGIPKEEAEEIKKIAK	0.8130193581164844	0.9778648630510343	0.9375617504119873	0.8759474754333496	3.7260947227478027	nan	inf
design_35	20	AAAARAARLAKVKATMAELLAFVKTLKPGDVLFLIISMFNPSAEEITAIFDAVKEIMKIAKEKGAIFFGSINISLPKSAPQSVWDTALEQLQKLLEFAKELGLPEEAIELLKLDLENAKKLRKDKKSDPKKLFIEFLIERRKIIEELAEKYKPKYNIHRIEIMNEEVKEEIEKFIKELPKIQKEKGIKEEELEEIKKLLK	0.8006796092435516	0.9783934500984544	0.9037380814552307	0.8365226984024048	4.724292278289795	nan	inf
design_35	21	AAAAREARLAAVKKRGEELLKEVEKLKPGTAFFLVIAEINPSPEVIKAIFETAKKILEIAKKKGAIAYVSIHIAQPPSAPEEVHKTALEELEELLKHAKELGAPEEAIELLEKSLENYKKLLKDKESDPVEALVDDYIAARKELLKIAEELAPEYEIVEREIESPEFAAARAARAARLPERQAAEGIPEAELAERAALLA	1.4287982310107608	0.9412895395334537	0.8498200178146362	0.7908764481544495	6.851068496704102	nan	inf
design_35	22	AAAARAAALAATKAEMAALLAEVETLEPGDVLFIVIARVNPSAEEIQAIFDAAIEIARLAKEKGAEVYISIHLALPRSAPESVWQTAIDQMQRLLEEARALGLPPEAIALLQADLDALLALRADTASDPVERLIDDTVEALARLAEIAARLAPRRRVRVVRREDPEFAAARAARLAALPARAKEEGLPEAEVERIAALLA	2.633786700444736	0.8419423598173918	0.923904538154602	0.8631877899169922	3.9807705879211426	nan	inf
design_35	23	MAEKEAKRLEEVKELMEKLLKEVEKLKPGDLLLLLIVKINPSPEEIKLVFDTLKKMAKIAKEKGAIFIGSALFALGPEAPESVHETALAQLQDLLEFAKELGLPEFAIELIQKDLENYKKLLADKESDPKKLLIESTIEIKKILKEIAAEYAPEYNVHFIEIENEEFKKEREKYIKELPEIQKKLGIPKEELEERIKLLK	16.87256762896781	0.1540341327316415	0.49198731780052185	0.35158830881118774	20.047637939453125	nan	inf
design_35	24	AAAARAAALAKVKELMEKLLAFVETLQPGDVLFLIIVRIDPSPEEIKAIFETAKEIMDLAKAKGALVYVSIHIALPPSAPEEERKVLLEELEKLLAHAKALGLPEEAIELIQLDLENAKELLADKERDPVDLLIDNTIETRERLREIAEELAPTHRVHVIEIRSPEVEKAIAKRIEELPKLQKEKGIPEEEVKRIKEILK	0.8903865824102624	0.9736801606238743	0.8979008793830872	0.8228166103363037	4.821009635925293	nan	inf
design_35	25	EEEKRKARLEEVKKIGEELLALVETLEPGTALFLTIARINPSPEEIKLIFETAKEMMKLAKEKGALFYVSILIALPRSAPEEVWETALKEMEELLKYAKELGAPEEAIELLEEDLKFLRELRADKAADPVALLVAHLVERRERLRAIAAELAPEKKIVEVEIEDPEFAAARAAALAALPARAAREGLPAAEVARRRALLA	1.7098414068368994	0.926949601973545	0.8602194786071777	0.782181441783905	6.892699241638184	nan	inf
design_35	26	AEKERKERLEEVKKWGEELLKEVEKLEPGTLLILIIVEINPSPEVIKAIFETVKEMAKLAKEKGAIFIAAILIAQPKSAPEEVKETALKELEELLEFAKELGLPEEAIEILEKVLEFYKKLLADKESDPVKLLVEFTIEFREELEKIAEEYAPEYKVKTIVKENPEFREARKRYLEELPELQKELGIPEEELERRKRLLE	9.171303990490816	0.3759079797670434	0.4882435202598572	0.4114605784416199	18.604106903076172	nan	inf
design_35	27	EEEKRKKRLEEIKKIGEELLEYVKTLEPGTALFLSISLIDPSPEEIKAIVETAKKMAEIAKEKGAIFYVSINIALSKSAPEETREVAKKELEELLKHLKELGAPEKAIELVEKNLKFYLELLKNKKEDPKKLLIEKTIEFKEELLEIKEELKEEYEIKEIEIENEEFKKEREKYIEELPEIQKKLGIPKEELERIKKILK	4.15764001358192	0.7590808411971792	0.817552924156189	0.7063192129135132	9.788226127624512	nan	inf
design_35	28	AAAAEKAALEAVKKKMEELIEFVKKLKKGTLLILHIVMFNPSPEVIEAIFKAAKEIAKIAKEKGAIVLISISVALPKTAPQETHEVALKQQQELLEFAKELGLPEEAIELIELDLQAYLELLADKESDPYKKLIEFTIEFREKLEKIAEKYAKEYEVVEVVIENPEVKEEREKYIKELPELQKKLGIPEEELERRKKLAK	1.7230197547404622	0.9267977156285574	0.8301110863685608	0.7661014795303345	8.115757942199707	nan	inf
design_35	29	EEARRQAAIERTKEIMKKLLEETKKLKKGTVLFLHIVRIDPTPEEIKIIFESAKEIMKIAKEKGAIAFVSISLSLPPSAPESVWETAEEELKKLIEFAKELGLPEEAIELLEEDLEDFLKLKADKASDPVALLIERTIERREKLLELKEKYKEEYEIKEIEIEDPAAAAARAARRAALPALQAARGIPAAEAARRAALLA	1.0952593466945306	0.9629435173394092	0.8244786858558655	0.7538894414901733	8.50029468536377	nan	inf
design_35	30	EEERRKAELEEVEKKMEELKEKVKKLEPGDLLILVIAMIDPSPEVIKAVIEGVKEIAKIAKEKGALFYGLILISLPKSAPESEKETALKELEELLEYLKELGAPEEAIELAEESLKFFKELLKNKEKDPKKLLIEKYIEFKEKLEEIAEKYKPKYKVHKIEIMNPEVKKEIEKYIEELEEIQKKEGIDEEEVKKIKELLK	1.4515986547224475	0.9407889670477511	0.9052881598472595	0.832613468170166	4.696065425872803	nan	inf
design_35	31	AAAAAAARRAAVEAEGAALLEFVKTLKPGDALFLLINRIAPSAAEIELIFNTAKEMLKIAKEKGALAYVSINIALPPSAPQSVRDVALEQLESLLKFAKELGAPEEAIALIQESLDNFRALLADKAADPVAALVDATIATRARLLEIEARLAPERRIHRIELRSPEFAAALAAARAAVPARQAALGIPAAEAERVRALLA	1.8338469487464752	0.9276637735945505	0.9101844429969788	0.8351943492889404	5.057715892791748	nan	inf
design_36	0	SIELEESVEVEENDVFIITITLKGDDSEEAIKKLEEKAEKLFNEIEKYLKDPNYKHSDPELDKLLEKAKKKKKSIFIVEKEVTESKKRKRRVILEENGKFSKLTIEEEELENGTVVTTIKAENVEVEDELKIAILYYLEKTYGDGEITVKFVDENGNEVEEPKTYKMSPEEREKLAEEIVEALKKGYIVKLTAHESAVKK	1.8326134709133148	0.9232933746438977	0.87650066614151	0.8225879669189453	5.7549004554748535	nan	inf
design_36	1	AVELEEEVEVEESDIFILTITLRGDDSPEARAALRARAEELFEEIKKFIEDPSYKHSDPELDELLKRARKKKKSIFRIVVEETESGRRESRVLLEEDGKISELTITEEERPDGTVVITISAKNVNVEEVLKEEILRYLRERLGPGKITVEFLDKEGNLVEEPIEVDMSEESREKLAELIVEQLKKGNIVRITAHRSAVKR	1.9892396210859853	0.921661524913797	0.8709939122200012	0.8254938125610352	6.224728584289551	nan	inf
design_36	2	MVELEVSVEFEEDDVAVLTIRIVTDDSPEAIAAARALADELYAAILAALADPSHRHPDPELQALLERLRARPRSIVIVELEVRDSKKVTRRVILREGGRLSRLTIEEQENPDGTVTITITAENVAVPEGIRLAIKRYLERTLGDGEFTLTFVDANGNAVAAPKTYKNTPEEREAVADEIVAALQAGNTVVLTTHESAVKK	4.505137264033937	0.6514107255770151	0.9052153825759888	0.8393102884292603	4.952166557312012	nan	inf
design_36	3	AVELEEEVEAEDDDIFILKITITGDDSPETIAKMEEKAKKLYEEIKKMLEDPSYKHSDPELQKLLDEAKKKEKSIYSIVVKVTDSGREKIKVLLRENGKISELEIEREELPDGTVVVKISAKNVEVEEALKEAILRYLKEHFGPGEVTVTFVNEDGEEVEEPLTFSMSPEEREKLADLIVEKLKKGYKVVITAHRSALKR	3.2072876797883896	0.832989624576322	0.8174392580986023	0.7787381410598755	7.589775562286377	nan	inf
design_36	4	SVELEESVEFIEDEIAILKITIKTNDSEEAIKAAEERSEKLYNEILKYLEDPSYKHSDKKLDELLKKLKKKKKSIVIIEEEITDSKKVKRKVIARENGKISKLTIEEEEREDGTVVITISAENVAVPEVIKEAILYYLKERLGPGEVEVKFVDEEGNEVAEPLTFSMSEEDREKLAELIVEALKKGYKVVITADRSAVKR	9.82258813890792	0.36923833666369305	0.764624834060669	0.6739524602890015	11.048380851745605	nan	inf
design_36	5	SVELEIEIKEEEDDIFYLEITIKTDDSPEAIKEAEKLAEKIFEEIKAMIEDPSHRHSDPELDKLMKKGLKKKKFIVEVKLIYTESKKTKIRVIARENGKISILTIEEVEHEDGTVEITISAENVAVPNVLKEAILRYLEETLGPGEFTLEFVDDEGNPVAEPVTYSNSPEARAAVADKIVEALKKGNKVVIRTDRSAVKR	1.5739495213300914	0.9407116504041474	0.9008918404579163	0.8558433055877686	4.911618709564209	nan	inf
design_36	6	AVELRREIEEEENDIFILTITIETDDSPEAIAAARAEAEKIYEEIKKYLEDPSYKFSDPELNKLLEKAKKKKKSIYIVEVRVLDSGRVERRVIARENGKISELEVTIERHPDGTVTITIRAKNVNVKDVIKEAILHLLTRDLGPGELTVEFVDDDGNPVAEPRTVRNDPESREALAEEIVEALEKGYTVVIRTDESAVKR	2.4562843841439306	0.8773810179279786	0.8854800462722778	0.8303707838058472	5.352549076080322	nan	inf
design_36	7	AVALERAVEFEEDPVARLTVTITTDDSPEAVAAARALAAALLAAVEAAFADPSHRHPDPELDALLRRLRAAEKAIVSVTVVVRDSGREETDVIARQDGRVSRLRITRERHPDGTVTITISAENVAVPDVLREAIRAYLRRTLGDGEITVEFVDENGERVAEPLTFSMDPASRDRLADLIVEALQEGHRVVITAHESALKR	3.6752103424993545	0.7172222700449834	0.8514010310173035	0.7991921901702881	6.66412878036499	nan	inf
design_36	8	AVEIEIEIEEEESDIYTIKITLTGDDSPETIAALKALADKLFKEIEKYLEDPNYKFSDPELNKLLDKAKEKEVSIFIVETRVTESGEVTERVIARKNGKISKLTITVRRHADGTVEITIRAENVEVPEAIREALLRRLRERLADGEIEVEFLDAAGRRLAAPRRYRMTPAEREALAEEAVAALEAGAIVRLTTDESAVRR	3.926611660749843	0.7086244936350946	0.7592834234237671	0.6494218111038208	10.180794715881348	nan	inf
design_36	9	MVEIEKEISFEDNDISHITITLTTDDSPEAKKAAEELAEKLYNEILKYIEDPNYKFSDPELDELLKKALKKKKSIFSIVTRYTGSGEEKRRIIGRENGKISILYIERKLHPDGKVTVTIRAENVEVPEVLREAILRYLTERFGDGEITVEFVDAAGNPVADPLTFSMTPEERERLAELIVEALKEGNTVVLTADESALKK	1.7216702705794713	0.9349148813183044	0.9070268869400024	0.8578281998634338	4.66126823425293	nan	inf
design_36	10	SVTLERSVEEEESDVFRLTIRLRGDDSPEAIAALRAEAEALWAGVRAALEDPSARMPDPELDELLRRARKRRRSIVVIETEVVDSGERERRVLGREDGKLSELTITERAHPDGTVTITISATNVEVPEVLKEALLAYLTERLADGDITVSFVDAAGNPLAAPRTVSNSPEAREALAEEAVAALKAGARVVITADASAVKT	1.9580571295870541	0.9121690319532688	0.9245786070823669	0.8725583553314209	4.163462162017822	nan	inf
design_36	11	EVELERSVEFEESDIAVLTIRLRGDDSPEARAELEALARELFESILKFLLDPSHRHPDPELDALLERLKKKEKAIVEVELEWVDSGEVRRRVIGRENGKLSLLEIRERRHPDGTVEVTIAAENVAVPDVLREAILRYLTRTLGDGELTLTFVDAAGRPVAAPRTFKNTPAEREALAEEIVAALEAGHRVVLTAPESAVRR	1.8075203048031825	0.9362859566663752	0.8979237675666809	0.8534442782402039	4.837096691131592	nan	inf
design_36	12	MVKIKKSVKEEEDDIFILTIKLETDDSPEAIKKAEELAKKIFEDILKFLKDPNYKHPDPELDKLLKKGKEKEKLIVIVEVIYTESKKITRKIIGRENGKISILTVKEELNEDGTVTFTISAENVNVEDVIKEAIKHILKETLGDGEITVEFVDDNGNKVEEPKTYKMDDESREELADEIVEALKQGYKVVLTTKESALKK	2.051291500393938	0.9223423042275662	0.8936789631843567	0.8413619995117188	4.986364841461182	nan	inf
design_36	13	AVEIEISIEAEDDDIFYITITITTDDSPEAIAAAKALADKILEEIEKYLKDKSYKHSDPELDKLLEKAKKKKKSIISVILEVTDSKEITEKVIAKENGKISKLTIKEKENADGTVTITISAENVNVEDVIKEAIKKYLKKRLGDGPITVTFVDAAGNVVAAPITVSMSDAERDALADLIVEALKAGNTVVLTADESALKR	1.7653846279345233	0.9342713057119049	0.8503130674362183	0.8071433305740356	6.389899253845215	nan	inf
design_36	14	MVEIEEEIEFEEDDVAYLTIRLVGDDSPETIAKLKELAEKYYEEILKYLKDENYKFEDEELDELLKKAKEKEKSIVVIEREIKDSGEVEERVIGRKDGKISKLYIKIKFHENGEVEITISAENVKVKEVLKLAILRFLTERLGPGKVTVVFVDEKGNEVEEPLEYDMSPENREKLAELIVEKLEKGYKVVIKTKESAVKK	2.830878292747241	0.8290473758727361	0.7575798034667969	0.716912031173706	10.126708030700684	nan	inf
design_36	15	SVEIEKSVEVEEDDIFTLTIKLKGDDSPETKAALEAEAEKLFEEVEKMFEDPSYKHSDPELQKLLDKAKKKKKSIVEIELEVTDSKEVTIRVIARENGKISKLTITVKENPDGTVTITIKAENVEVPEVLKEAIKRFLTERLGDGPVTVSFVDENGNEVREPLTYDMSPESRDELADLIVEALEEGNIVVITTHASAVKK	1.997434258309957	0.9007479577918954	0.8636735081672668	0.8021637201309204	6.058919429779053	nan	inf
design_36	16	MVEIEEKVEFKEDDIAILTITLKGDDSPEAVKKLEERAKKLYEEIKKYFEDPSYKFSDPELQALLDKLKKKKKSIVIVEIEITDSKKRKRKVIGRENGKISELTIEEELHEDGTVTITIEAKNVEVEEVIKEAIKYYLEERLGEGEITVEFVDEEGNKVEEPRTYSMTPEQREELAELIVEKLKEGYKVVLTAPESALKR	2.2713544501749325	0.8814914680834482	0.8521119356155396	0.7853889465332031	6.604766368865967	nan	inf
design_36	17	AVEIEREVEAERDPVFRLTITITTDDSPEAKEAARALAAELFAEIEAYLADPTHRHADPELQALLEEARKAERSIVSVVVRFTESGEEEERVILREGGKVSRLTIRVREHPDGTVTITIAAENVAVPEVLKEAIRAFLEERLADGEITVEFVDADGRPVAAPRRVRMSPEEREALAEEIVAALKEGNIVVLTADRSAVRR	2.466288399477928	0.8516881910352123	0.7328300476074219	0.6151765584945679	11.764404296875	nan	inf
design_36	18	MVEIERSVEEEESDIGILKITLRTDDSPEAREEARRLAEELYEEILKYIKDPNYKHSDPELQKLLDKLKKKEKAIVEVVLEFTGSGRRERRVIGVKNGKISELTIEEQRHPDGTVTITISAKNVEVEDVLKEAILRYLRETLGDGPVTVSFVDADGNEVAPPLTFDMSPEQREKLADLIVEALKEGNTVVITTHESAVKR	1.8195373944741358	0.9238370170724071	0.9011604189872742	0.8514700531959534	4.85011625289917	nan	inf
design_36	19	AVELKKSIEFEEDDIGYLKITITTDDSPEAIAAAEAEAEKLYEEVKKFIEDPNYKHSDPELDELLKKLKKKEKGIVEIELVYTDSGKRTIRVIAVENGKISELTITEELHPDGTVTITISAKNVEVPEVIKEAIKRYLKERLGDGDITVTYVDAAGNPVAPARTVSMSDAERDALADDIVAALKAGNTVVITAHASALKT	1.1332601634479897	0.9701174919561895	0.8725380301475525	0.8332450985908508	5.626692771911621	nan	inf
design_36	20	SVKLEESVEFEDDDIAYIKIKLVGDDSPETIEALKKKAEELFEEILKYLEDPNYKFSNPELDKLLERAKKKKKSIFIVETIITDSKKIERKIILRENGKLSILTIKEEFHPDGTVTVTISAENVAVPDVLKAAILRYLTETFGDGEITVEFVDAEGNPVAEPITVKMSPADREALADRIVEALKQGYTVVLTAKESAVKK	1.6467491078092908	0.9316578110416611	0.8728349208831787	0.8345743417739868	5.768791198730469	nan	inf
design_36	21	MVELKISVEAKDDPIFTLTITIETDDSPESIAAAKELADKIYEEILKYLEDPNYKHSDPELDALLKKAKEKEKSIFIVETIITDSKKVTRKIIARENGKLSKLTITEEENPDGTVTVTISAENVEVPEVIKEAIRRILTERYGDGPITLEFLDAAGNPVAAPLTFDMSPEARDALADLIVEALKQGYTVRLTADESAVKK	1.5663888195222258	0.9332263983167689	0.8639477491378784	0.8121510744094849	5.79420804977417	nan	inf
design_36	22	MVELKISIEFEENDIAILTITIEGDDSEESIKKLKELAEKLFEEIKKFFKDPSYKHEDPELQKLLEKLKKKKKSIVIVREIITDSKKETRKVLAKEDGKISELTITREEHADGTVTITISAKNVEVPEVIKEAIKRYLTETLGPGEVTVTFVDAAGNPVAAPQTFSMDPESREALAELIVEALKKGYTVVITADESALKK	2.436254365626924	0.8540199693659045	0.8057039976119995	0.7494653463363647	8.068648338317871	nan	inf
design_36	23	PVELEREVEVEESDTFILTITLTGDDSPEAIAALRAEAEELYEEVKKFFEDPTYKHSDEELDKILKRAKKKKRSIVIIEERVTGSKRTRRRIIAREDGKISELTIEEEEHPDGTVTITISAKNVNVPEVLKLAILHYLERTLGPGEVTVKFVDEEGNEVEEPITRSMSPEEREELADYIVEALKEGKKVVITAHRDAVKR	1.769408202312266	0.9248918409784491	0.893257737159729	0.8457168340682983	5.202831745147705	nan	inf
design_36	24	MVELEESVEEEDSDIFYLTITIKTDDSPEAIAAAKERAEKLFNEILKYLEDENYKHSDPELDALLKKAKKKEKSIYSIVVEVKDSKKIERRVIGRENGKISILTITEELHPDGTVTVTISAENVEVEDVLKAAILRYLTERFGDGPLTLTFTDAAGNAVAAPQTVANTPAQRAALADQIVAALKAGNTVVLTAPESALKR	3.2261557410984834	0.8348174667586353	0.8739567399024963	0.8334430456161499	5.76510763168335	nan	inf
design_36	25	MVELEISIEVEEDEIFTLTIKIKTDDSPEAIKAAEELSEKLYKEILKFLEDPNYKFSDPELDELLRRAKKKKRSIVEIELEVTDSKEKKIKVILRENGKISKLTIEEKLHKDGTVTITISAENVKVKEVLKEAILRYLTEKLGDGEITLEFIDENGNKVEEPKTYKMSPEEREKLAEEIVEALEKGYIVKLTAKESALKK	9.26663112028735	0.6224827071179786	0.674487292766571	0.6005676984786987	13.12865924835205	nan	inf
design_36	26	AVELEREVAEEDDPVFHLTITITGDDSPEAIAAMEALADALLAEIEKALEDPSYRHSDPELDALLRRARARRRAAVSVVTRVTGSKRETRRVLLREDGKLSRLTIEREEKPDGRVVITIRAENVAVPEVLRLEILRYLTETLGEGEVTLHFVDEDGRLVAEPRRFSMSPEEREELADLIVEALKEGHIVRLEADRSALKE	1.9319033122702067	0.92754270406519	0.9114200472831726	0.8654118776321411	4.577578544616699	nan	inf
design_36	27	AVALEESVEFEENDIAILTVTIRTDDSPEAIAAARARAEALFEEILKYLEDPSYKHSDPELDELLNKLKKKEKSIVRVVVEVVDSGERTERVIARKNGKISILRIERREHPDGTVTIRISAENVNVPEVIKEALLRYLTETLGDGDITVKFLDKEGNEVEEPITVSMSPEEREKLAELAVEKLKKGYIVEITTDLSAVKR	1.9250731403356134	0.9077364586469944	0.8250349760055542	0.7807056903839111	6.817901611328125	nan	inf
design_36	28	AVELELEVEEEEDDIFTLTITITTDDSPEAREAARALAERILADIRKYLEDPSYRHPDPELDALLERAKKKEKAIVSVVLRFTGSGEETITIIGRENGKLSELTITRKRHPDGTVTITISAKNVEVKDVLKEAILRYLREHLGDGDITVEFVDDDGNKVAEPKTYSMSDADREKLAEEIVEALEKGYKVVITADESALKR	1.7909606537781801	0.9248937439348398	0.9099135994911194	0.8577610850334167	4.659194469451904	nan	inf
design_36	29	MVKLDISIESEENDVFILKITITTDDSPEAIAEANALADKLYSEVKKMLEDPSYKHSDKELDELLKKAKEKEKSIVIIEVIVTDSKKITERIIGRENGKISELTITIEEHEDGTVTITISAKNVEVPEVLKLAIKRLLEERLGDGPITVEFLDKNGNKVSDPITVDNSPESREELAELIVEALKEGNIVKITAHRSAVKR	2.5524005183270275	0.8544465167953819	0.8518816828727722	0.8087337017059326	6.346235275268555	nan	inf
design_36	30	MVKLEKEVEFEDSDVSILTIKLTGDDSEETKKKLEEEAEKLFNEILKFLKDPNYKHSDPELNELLKKLKKKKKSIVIIETIVTGSKEIKRKIILRENGKLSILTINEKLNEDGTVTITIEAENVAVPEVLKLAILHFLTKTLGNGDITVEFVDKNGNKVEEPITVSLSPEEREKLAERIVKALQEGNKVVITASKETRKE	0.9342666280261614	0.9716096854073228	0.9012672901153564	0.8566561937332153	4.7375569343566895	nan	inf
design_36	31	SVEIEKSISVEEDDIFHLTITLTTDDSPEAIEELKKLAEEIIEEIEKYFEDPNYKHSDEELDKLLEEAKKKEKSIVSVIERIKGSGKERETIILRENGKISKLTIEREELPDGTVVIRIKAENVKVKEVLKEAILRYLTERLGDGEITVEFVDENGERVEEPIVVSNSPEDREKLAELIVEKLEKGYIVVLRAHRSALKE	12.886492074379994	0.47980495806293816	0.7329813838005066	0.581735372543335	15.088997840881348	nan	inf
design_37	0	EEEERRRREEEERRRRRERFEKLIELLKEAGLPEEEIEAIREAFERALENGVRETLLEIIEAGDTSVAPAAALLLAEYAEELSKNASNNVLYIEIKGKREDMLKLLAEALKYLEELEKKGIKSNVYLLIEIELTPDLSLLLVLETKPDGTVKFEIFVDKKEEAEKKLEEKKEEFEKKKKELEASGKYTVTKLVLEEEIEE	0.8966882921784189	0.9729696492101751	0.9033318758010864	0.8599846363067627	4.705286502838135	nan	inf
design_37	1	SAAAAAAEAAARRARRAARYAELLALLEAAGLPADTLAAIRAAAARALEAGPRETLRAIIAAGDTRVAPVAALLLAEYAIEASRNAGPNVLYIRLEGSREDMLALLAKALDYLEKLEAEGIKSLVRLLVRVQLTPDLSLLLRVVTEPDGTVTVELFVGPNAEIAARAAAWEAEFAAEKAALEASGKYTVTELVLEREILP	1.5640132749638347	0.9468672145998225	0.9082171320915222	0.85141921043396	4.4173583984375	nan	inf
design_37	2	SLLEEEEERRREREERRRRFEELLELLERAGLPEERLEAIRRAAERALERGERETLEEIIAEGDVSVAPVAALLLAFYAKERSKEAGNNVLVILIEGDREDMLELLAKAKEYLDELEKKGIKSLVRLLIRIELTPDLGLLLTLTTTKDGTVEFEFHVGPREEIDAIWAEKLAELEKEIAALKASGKYKITELRLEDEVLE	13.810907515281412	0.39185415662681305	0.7397732138633728	0.6632866859436035	12.266432762145996	nan	inf
design_37	3	AAAAAAAAAAAERARRAALFAELLAKLREAGFPEEVLAAVAAAAERVLERGPEEAIEEIIAEGDTRVAPVAALALALYFIEASKNADNTVLYVEIEGNRESMLKHIKKALEYVKKLEKEGIKALVRLLIRIQLTPDKSLLLYAKHKEDGTVEIDIFVGDNETVKKKYEEKKKEIEKEIEELKKSGKYKITKLVLKDEILE	6.031672892012845	0.5260066072941528	0.5379422903060913	0.4089681804180145	17.290584564208984	nan	inf
design_37	4	KEEEEKKKEEEKKEERRKLFEELIEKLKEAGLPEETIKAIEEAFERALKKGPEETLREIIAEGDTRVAPAAALLLILYGIEKSENAGNNVLYVKISGRREDMLKLLAKALEYLEKKEKEGKKYLLHILIRVQLSPDLSLLLKAIHKKDGTVELEFFVADNETIAAKEAEVLAEMEAEKKELEASKEYTIEELVLEEEIEE	15.839589708038485	0.23711095513546288	0.49994903802871704	0.4111323356628418	18.225080490112305	nan	inf
design_37	5	AALAAALAAAARRARRAAAFAELLAQLEAAGLPAETIAANRAAAERALAEGPEATLERLIAAGDVRVALIAALLLAFLAEEASENAGNNVLYIHIEGRRERLLELLARALAHLRALQAQGIKSLVHLLIRVQLTPDTGALLYLETKKDGTVELRFHVGPVEEIDARLAELLAELEKKKAELKASGKYKITELELRDEVLP	16.082549444862828	0.1662829482557381	0.5674062371253967	0.4682866632938385	16.324539184570312	nan	inf
design_37	6	AAAAAEAAAAARRERRRELFEELIEKLKEAGFPEEVIAAVEEAAERALEVGEREAIEEIIERGEVSVAPVAALLLALYAEEASKNAGNNVLVIEIEGTREKMLELIRKALEKIEELEKKGIKYYVILLIKVQLTPDKSLLLYLETEPDGTVKFEIFVGNNEEVEEKYEKVKEEIKKKIEELKKSGKYNIEELVLKEEVLL	0.8790949603950026	0.9799958048941849	0.8779313564300537	0.8261133432388306	5.081780910491943	nan	inf
design_37	7	EEEERRRREEEERERLARDFERLLALLEEAGFPEEVLAAVREAAERALEVGPREALERIIAEGDVAVAPVALLLLAHYAIEASRRAGPHVLVIIIKGKREDVLKLVAKALAHIEELEAAGIRALVRLLARVQLSPDKSLLLYARHRADGSVELEIFVGDNEETDKKWEEKLKEIEKEIEELKKSGKYTVTELVLEEEVLE	11.525618491047695	0.3735956627566218	0.5817517638206482	0.45789116621017456	14.64866828918457	nan	inf
design_37	8	SLLEELERERERKERLKERFEELIKKLEEAGLPEEVIKAVKEAFERALKEGPRTTLERIIAAGDTRVAPAAALLLAIYFEEASREAGPNVLYLRIEGSREDILALLARALAHLEALEAAGIKKLVRVLIRVKLTPDLSLLIKLVTKADGTVEFEIFIGKNEEIEKKYEEWLAEFEAEKKALEASGKYTVEELVLEEEVLL	13.40866378059183	0.2737330090842407	0.5314680933952332	0.4297844469547272	16.917991638183594	nan	inf
design_37	9	EREKEEEERRRERERRRRALEELLAKLREAGLPEEVIAAAEEAAARLLERGVEETLEELIAAGDTAVAPIAALALVFYAEERSKEAGNKVLYILIEGRRETMLELLAKALEYLRKLEEEGIKRLVRILIHIELTPELSLLIYLKTKKDGTVELEIHVGPNEEIEKIRKEKLEEMEKEKEELKKSGKYEVEELELRDEIEL	1.3337005863576432	0.9615910824316356	0.9103870987892151	0.8663232326507568	4.705832004547119	nan	inf
design_37	10	MEELEREKERRRREERRERFEELLELLREAGFPEEMLAANREAAERVLREGVEETLEAIIAEGDTAVAPVAALALAFYFIEASENAENKVLFIYIEGKRETMLELIAKALEYIKKLEKEGIKRNVIILIKIELTPDKGLLIYVKHYKDGTVEIEIFVGDKETIEKKLEELKKEIEEEKKKLEKSGKYTIEELILEEEELE	1.396839313781497	0.9676249850424189	0.9097420573234558	0.8670432567596436	4.530733585357666	nan	inf
design_37	11	EEEEEREREEARRARRAERFDALLAKLEEAGFPAETLAAIRAAAERALELGPEETLKEIIAAGDTAVAPAAALLLAEYAIEKSKEAENKVLFITIEGDKESMLELLKKALEYLEEKEKRGEKYHIRLLIKIKLSEDKSLLIYVETLPDGSVRFEVFVGDNEEIEKIWEEKKKELEEYKKELKESGKYEIEELELKEKKLL	0.7277239456182986	0.982367771765187	0.919165313243866	0.8737148642539978	4.347258567810059	nan	inf
design_37	12	AAAKEAAEEAARRARLAARGEELLAKLREAGFPAEVLAAVEAAFARALERGPEETLEEIIAAGDTSVAPAALLLLAEYAEEKSKNAGNNVLIIKIEGSRESILSLIKKALEYLKELEKKGIKKYIILLAHVQLTPDTSLLLYLKTEKDGTVEFEFYVGDNEEIEKIKKEKLKEIEEEKKKLKESGKYTIEELILKDEVLP	13.274989867722226	0.27723493859751785	0.5772532820701599	0.46449100971221924	16.750564575195312	nan	inf
design_37	13	SLLEEREREEARRERLREWGEELLEKLKEAGFPEEMIAAIEAVFERALERGPRETLRALIAAGDTRAAPAAALLLAEYAEEASKEAGNNVLVVLIEGDREDMLALLAKALEHLEKLEKEGIKKNIILLIRVKLTEDKELLLYLKTEKDGTVEREFFVGDVEEVEKIYKEKLEEIEKKIEELKKSGKYKVEILELRREELL	1.3915059724549947	0.9673868756593821	0.9043473601341248	0.8604258894920349	4.687093257904053	nan	inf
design_37	14	EEEEERRREEEERAERARAFAELLAKLEAAGLPADTLAAARAAAERALERGPRETLEEIIAAGDTSVAAVAALLLAFYLRELSKNAGPNVLVVRIEGLREDMLALIAKVLEFADKLEAEGKKYNVILLVRIQLTPDLGLLLVLRQKPDGTVELEVHVAPVDEIAAREAAVEAEIAAEIAALRASGKFTVTELVFRQEVLA	2.5992428983581286	0.8541453029568765	0.8237223029136658	0.7759259939193726	6.417199611663818	nan	inf
design_37	15	AALEEAAAAAAEREARRARYEELLAKLEEAGLPEAVLAAIRAAAERLLREGPRATLEALIAAGDTAVAPAAALALAEYAAAASKNAGNTVLVIRLEGDRADMLALVAAALAHLDALEAAGVRASVHLLVRVRLSPDLELLLTLRTTPDGTVEREFHVGPVAEIDALDAEVLAELEAEVAALKASGKYTVTELVLRAAVAP	12.278489980599273	0.2988224094324504	0.6660545468330383	0.5261831283569336	13.9262056350708	nan	inf
design_37	16	AEEEERRREAERRAERAAAFDELLAKLRAAGFPEDTLAAIAAAAEEALRIGPREALERIIKAGDTRVALAAALLLAFYAREASENAGNNVLYIKIEGTKENMLKLIAKALKYLEELEKKGIKYLVRLIIKVKLDEDTSALLVLKTYPDGTVELEFHVGKNEEIEKKLKEVEKELEEEIAKLEASGKYKIEKLELKEEILE	3.911620899574441	0.7188751419416074	0.7804889678955078	0.700293779373169	8.704743385314941	nan	inf
design_37	17	AEEEERARREAERERLREAGRELLEKLREAGFPEEVLAAQEEAFERALEEGPRETLARIIAEGDTSVALAAALLLAFLAAEAAREAGPRVLVLRIRGRREDMLALLARAAAHLDALEAAGERAAVRLLIEVELTPDKGALLYLRHRPDGTEELEFEVADKETIDAILAERLAELAAEVAALRASGRHEVEELVLESEVLP	10.973130771184204	0.34606110983619603	0.6258833408355713	0.46727511286735535	15.655071258544922	nan	inf
design_37	18	SAAEAEAEAAARRERRARRGAELLALLREAGFPADVLAAQEAALARLLEEGPRATLKALIAAGDTSVAAAAALALAEYLEEASRNAGNRVLVLKIEGSREDMLELIKKALEYAEKLEKEGIKALVRLLIRIRLTPDKGLLLRLVTRADGSVEFEVHVGPNEEIDKIYEEVLAELEKEIAELEASGEFEVERLELREKILL	12.430064327521768	0.29966810905010227	0.5665034651756287	0.4257914423942566	15.908487319946289	nan	inf
design_37	19	AAAAAAAEAAARRAERAARFDELLALLRAAGLPEEVLAAVAAVAERALERGPEETLEELIAEGDVSAAPAAALLLAELLEEASKNAGNTVLVVRIEGPREDMLALLARALAHLKALREQGIQAHVRLLIHTQLTPDLSLLLLLRTEPDGTVEFEFHVADNATAAARLAEVEARIEAEVAELRASGKYTVEELVLRAPVLP	16.154796306891864	0.2176132465584706	0.6240966320037842	0.5015000700950623	16.18016242980957	nan	inf
design_37	20	EEEERRREEEKEREERRKAFEELLEKLREAGLPEETLEAIREAAERALEVGVREALERLIAEGDTRVAPAALLLLAFYLREASKEAGNKVLYVEIEGRREDILALVAKALDHADELEKKGIKASVVLVAKVQLDPDLSLILYLKTKKDGSVELEIFVANNEEAEKKLEEIRKEIEEEKKELEESGEFEIEELVLEQEVLP	2.825788992172282	0.8603199635363419	0.8662298321723938	0.7914398908615112	6.064232349395752	nan	inf
design_37	21	MKEKEEKEKEEEKKRMKELFEELLEKLKEAGLDEETIKAIEEAAERALEIGPKEAIEEIIKEGNTKVAPIAALLLALYAIEASKNAGNHVLFIKIEGNKESILKHIKKALEHIEKLEKEGIKALVRILIKVKLTPDKSLLLVVKTEADGTVTIEFYIGDNETIDKEYEKVLAEFEAEKAALKASGKYTVTELELKDEVLP	0.9831733226414483	0.9693774069483015	0.8852932453155518	0.8212487697601318	5.2097930908203125	nan	inf
design_37	22	AAAAAAAAAAAERARRAARFAELLALLRAAGLPDDVLAAVAAAAERALRRGPRETLEEIIAAGDTRVAPVAALLLAFYAEEASRNAGNTVLYLLLEGTREDMLALLAKALEHLEALEEKGIKASVRLLIEVELTPDLSLLLYLRTKPDGTVEFEVFVGDRATIAARRAARLAELEAEKAALKASGKYTVTELVLKRKVLP	2.386350985464329	0.8493882690560498	0.724883496761322	0.6469176411628723	9.470780372619629	nan	inf
design_37	23	AAAAAAAAAAAERARAAARFEELLALLAEAGFPEDVLAAARAAAARALELGPEETLEELIAAGDVSVAPVAALLLALLAEAASRDAGPDVLFLRLRGSREDMLELLAKALAHLRALEAAGRRALVRLLIRVRLDPDTELLLTLVTRPDGSVEFRVAVAPREELAALEAAELARFEAERAALRASGRFTVTELVLESEVLP	13.078101925828117	0.26786052319179404	0.6791436076164246	0.5508871078491211	13.591670036315918	nan	inf
design_37	24	AAAAAAAAAAARRARLAKRFAELLALLREAGLPEDTLAAIAAAAERALREGPEATLEALIAAGDTRVAPAAALLLAELLAEAAAAAGNDVLFVRLRGSRETMLELLAKALAHLRALEAAGRRALVRLLVHLQLTPDTSLLLRLRHRADGTVELEIFVADNAAAAARLAALEAELAAERAALEASGRYRVTELVLEEKILP	10.93221028689489	0.3419981333878458	0.6600164771080017	0.49862149357795715	14.566768646240234	nan	inf
design_37	25	AAAAAAAAAAAERERRRALGEELLALLEEAGAAPETLAAVRAAFERALEVGPREALEAIIAAGDTAVAPAAALLLALYLEEASRRAGPHHLFVTIEGDRADLLALIAEALAHAEALEAAGIKASVTLLIDVRLDPDTRLLLYLKTKPDGTVEIEFFVGPVEEVEAKLAELKKEIEAEKAELKASGKYTITELVLRREVLP	0.9749549890050708	0.9718004400254882	0.8640379309654236	0.8182389736175537	5.1718339920043945	nan	inf
design_37	26	AAAAAAAAAAARRARRAERFAALLAKLRAAGFPEEELAAIAAAAALALERGVRETIDAIIAAGDTRVAPAAALFLAFYAEEKSKNAGNNVLVIIIKGTREVMLDLIAKAKEYLEKLEKEGIKRNVILLIKIQLTPDTSLLLYLRHKKDGSVEFEVFVGDNETIAAKEEEILEEIEKEIKELKESGKYKIEELILEEEELL	1.363518430009923	0.961561192271938	0.7964537739753723	0.7410472631454468	7.851419448852539	nan	inf
design_37	27	SLEELLKKEKERKERREKLAEELIKKLREAGFPEEEIEAIEKAAKELLEKGPKETLEKIIKEGDTSVAPMAALALALYAQERSENADNTVLYIEIEGSREDILSLLKKALEYLDELEKQGIKALVHLLIRIQLSPDKELLLYLETTKDGTVTVEFFIGDREEIAARYAEIKARLAAKKAELEASGEYTVRELKLVREVLE	2.7955818519518703	0.9238653803292342	0.7996169924736023	0.7574373483657837	7.2871575355529785	nan	inf
design_37	28	SMEEEEKEEEEERERRRERFEELLEKLREAGFPEEEIAAIEEAAERALEIGPREAINLIIEEGRTEVAPVAALLLVEYAKEASKNAGNHVLVIKIKGKKEDMLKLIKKALEYIEELEKKGIKANVIVLIEIELSEDKGLLISYVSKPDGTVEFEVFVGDKEEIEKKLEEKEKEIEAEIAELKASGKYEITELVLEEEELE	1.4887978714727899	0.9629347244260679	0.919134259223938	0.8720444440841675	4.230433464050293	nan	inf
design_37	29	AELEREREERARRERRAELFEELIAKLREAGFPEETIAAIEEAAERGLREGPRETLRRIIAAGDTSVAPAAALFLAIVAEEASRRAGNRVLVLRLEGRREDMLKLIAAALERLEALEAAGERALVRLVIRIQLSPDTSLLLVLRTEPDGSVEREIFVGPNEEVQKRWEAVEAEVAAEVAALEASGEFEVEELVLEEEELL	2.058168571599059	0.9128234031567644	0.7825005650520325	0.7455506920814514	7.7663044929504395	nan	inf
design_37	30	AAAAAAAAAAAARARRRARFEELLAALREAGAPEEVLARNAAAAERALERGPEETLEELIAEGDTAAAPVAALLLAEYAAEASKDADNRVLVITLEGSREDMLALLARALAHLRALEAAGKKALVHLLVSLELDPDTWLLLRLVHNADGSEEFAFHVGPRAETAALRAATLAEIAAKIEELKKSGKYEVEELVLRREVLP	9.792967850461878	0.3739673199337291	0.6536336541175842	0.521879255771637	14.208593368530273	nan	inf
design_37	31	AALEAALAAAARRAERAAAFARLLALLRAAGLPADVLAANEAAAARALELGPRETLKRIIEEGDVRVAPVAALLLAFYLIDLSKDAGNNVLYVIVEGSREDMLKLLRKVLEYAEKLEKEGIKALVHLLISIQLTPDTSLLLYVKQYADGSVELEIFVGDNATAAAKKKEKLAEMEKEKKELEESGKYKITKLEFRQEVLL	5.684400872172874	0.5753602208030313	0.5156816840171814	0.37819766998291016	16.633155822753906	nan	inf
design_38	0	KEPKVTLRIYRSNAPLDVFNKLVAYYDHELKTIESNGVTVEVWVATSKLEESRLEEVKKLDKSKPLKVEDVEKVIEEEIKEEIKKLAEEKGYTIEEEEKKIKEEGLEVEVKIILLKNKEDPNDEVKIIIVKVKNPTKEQIDKIFEYVKELAKEYKNVKVILIVTVKVSKAEEVTEYLWEKAEELSKELGVDVTINVILEA	9.053872181568394	0.7213473550361943	0.7495185732841492	0.7647944688796997	9.452797889709473	nan	inf
design_38	1	AEPKVTIKVYRANADLDYINKLVAKYKGKLETVEADGVTVEKWVLTEKSEESHLEEIKKKDKSKPRKLEDVLKVIEKEIEKKIEELAKKNGYEKTEEEEKIEEEGLEVEVKVVTLKNKKDPSKEVKVIILKVKNPTKEQLEKIFEYAKELAKEYKNVHVHLIVSVDVETAEETLEYAWELAKKMAEELGVNVTIHIIVTK	9.549647658542103	0.7867818603892235	0.781887948513031	0.7781469821929932	8.794093132019043	nan	inf
design_38	2	KEPKVTVRVYNANAPKEVVVDLVSYYDHKIETITSDGVTVEVAVLTSKLEEDRREEVLKEWNGKPRSVEDVLAVIEAQIKAEIAALAAKNGYTVTTSKEKIKLPGLEVEIEIVKLKNKANPEDEITVIVAKINNPTEEQLKTLFEILKKIAKESKNVTVIVIVTVDVETAKEVLDTLIELAKKLAKELGVNVTINVIVTA	9.536821549829273	0.667437998145039	0.6252176761627197	0.6349738836288452	12.967216491699219	nan	inf
design_38	3	KEPKVTVEIYNANAPLDKLVELVSYYKGKLETIEYNGVTVEVWVLTEYSEKSHYEEYKKKYKGKPRSVEDVKKVILGKIEDEIKKYAEENGYTVSESEEEVELPGLKLKIKIIDLKNKKDKSKEVSIIIAEIENPTKEQLDKIFEILEEYAKKHKNVHVILIITVPVSTAKEVLEHAIKKAKELSKKTGANVTINIIVEA	10.522323132711945	0.6044752445705892	0.6965644955635071	0.7025796175003052	11.591596603393555	nan	inf
design_38	4	KEPKVTLRVVRAGADRDTLNELVARYDGTLETIERDGVTVEVWRATARLAESRLAEVRAADHGKPLRVEDALRVIRKEIEEEIEKLAKENGYEVEKEKEKIKLPGLEVEIEIVKLKNKKDPSKEVTIIILEVENPTEEQLRTIFEIAREIAKESKNVKIHLIITVPVATAAAVVETAWALAQELAKELGVDVTIHVILTA	7.369470154595363	0.75622559196627	0.7403123378753662	0.7497535943984985	10.484624862670898	nan	inf
design_38	5	KEPKVTLEIVGANVDKDFLVKLVSYYDGKLETIEYNGVTVEVFVATSKLEEDRYEEIKKEWNGKPISVEDAEAVILGKIEDEIKKLAEENGYESESSEEKIKLPGLEVDIKIIKLKNKKNPSDEVTIIIAKVRNPTPEQIDKIFEILKEKAKESKNVHVIIIVTVKEENAEEVVEHLWERAEKLAKELGVDVTIVVIVEK	13.073246283647375	0.5536506017953119	0.6461620926856995	0.6677305698394775	12.736381530761719	nan	inf
design_38	6	SMPKVTLRVVNANADKDFIAELVAPYDHRLETVERDGVTVEVFVATSLLEESRLEEVRAEYNGEPIDVEDARAVIRAEIKEEIEKLAKEKGYEVEEEEEEIELPGLKVKLTIIKLKNKKDPSEEITIIIAEIDNPTKEQLETVFEILKEYAKKSKNVHVHVIITVPVSTAKEVLETALELAKKLAEELGVNVTIDLIVTA	8.763936929213918	0.7431048216528966	0.7815664410591125	0.7870966792106628	8.807774543762207	nan	inf
design_38	7	MEPKVTLEIANANAPRDFIIELVSYLDGRLETIEYDGVTVEVFVATSRLEESRLEEIRKEYHGKPRSVEDVRRVIRGRLEAEIAALAAANGYEVEREEEEIELPGLKVKITIVTLRNKEDPSDEVTVIIVEVENPTKEQLDKIFEIVRELAKKSKRVHVVLIVTVPVSKAKEVLDYAWEKAEELAKELGVDVTIRLIVTA	8.276018128220052	0.6845676789385329	0.6706308126449585	0.6884194612503052	11.9951810836792	nan	inf
design_38	8	KKPKVTIRVYNANAPREVLVDLVARYDGELRTIESDGVTVEVWVLTSLLEESRREEVLARYNGEPREVEDVLAVIEKEIEREIERLAKENGYTVEREEEEIELPGLKVKITIVRLKNKEDPSKEITVIIVKIENPTKEQIKKIFEIIKEIAKESKNVKVIVIVTVPVETAEETLEYLYEEALKLAEELGVDVTINVIVTA	7.823055008799177	0.8016641075855054	0.7635110020637512	0.7708057165145874	9.236727714538574	nan	inf
design_38	9	SEPKVTIRVVAANAPRDFLVELVARLEGELRTLEFDGVRLEVFVATKRLEESRREEIRARWTGEPVRVEDALRAIRKEIDEEIEKLAKEKGYTKEEKEEEIELPGLKLKVRIILLRNKEDPTDEIAIIIMEVRNPTKEQLEKIFEIAKEIAKKYKNVHIILIVVVPEATAAEVLEAAWKLAEKLAKELGVDVTINVIVEA	1.036495366082424	0.9654688602180116	0.8510483503341675	0.8337483406066895	6.5217413902282715	nan	inf
design_38	10	KEPKVTLEIVNANVDKDFLVKLVSKYEGKLETIESDGVTVEVFVATSKSEESKLEEYKKKYKGKPIKVEDALKVILKRIDEEIKKLAEEEGYEIEEEEEEIEEEGLKVKLRIILLKNKKNPSEERLIIIAIIENPTKEQLEKVFEILEEKVKKYKDVHVVLIITVKEETAEEVVEKAWELAKKLAERTGADVTIVVIVEK	10.495482548549386	0.5907360077709736	0.6529322862625122	0.6764144897460938	12.476168632507324	nan	inf
design_38	11	KKPKVTVEVVRANVPLDFLAELVARYDSRLETIEEDGVTVEVWVATSRLEESRLAEVRARDHGKPLEVEDVKRAIEKRIEKEIEELAKKNGYTVTEEKETIELEGLKVDIKIVKLKNKKDPSKETTIIIMTIDNPTKEQLDKIFEIAAEYAKKSKNVKVHLIITVPASRAAEVLEHAIEKAEELAKKLGVDVTIHIIVTA	9.760807208291679	0.7428078911449224	0.7974875569343567	0.7802645564079285	8.550387382507324	nan	inf
design_38	12	KKPKVTVNIVNANVDKDFLVKLVANYDGKLETIESDGVTVEVWTATSKLEESIYEEVKKKYKGKPLSVADAIAAIRAQQAADIAALAKKNGYTVTRSEEEVEEEGLKVRLEIVNLKNKKDPSKEHTIIIAEVSNPTAEQLEKIFEILKEIAKESKNVTVILTVTVDESTAEEVLAKAIELAKKLAEELGVNVTINVIVTA	8.765415931922085	0.7443554054558004	0.7345742583274841	0.7354260087013245	9.968306541442871	nan	inf
design_38	13	KKPKVTLEIVRANVDKDVLVDLVSYYDHTLETIEADGVTVEVWVATSLREEDVREEVKAAYNGEPIEVEDALKVILKRIEEEIEKLAKENGYEKEEEEEEIKLPGLEVKVKKVLLKNKKDPSKEILIIIVIVENPTKEQLDKIFEYVEELVKKEKNAKVIIIVTVPEATAEETLAHLWEKAKELAKKTGADVIIRVILTA	9.744649652190098	0.7098801347403798	0.7244635820388794	0.735711932182312	10.368767738342285	nan	inf
design_38	14	AEAKVTLRIVRANAPREELVRLVARYDSTLETIESDGVTVRVWVATSLLEESREEEVRAEDDSEPISVEDALRVIRNEIKEKIEKEAKEKGYTVTESEEKIELPGLEVEVTIVDLKNKKDPSDEKRVIIAEIRNPTKEQLDKVFEYLKELAKKSKNVTVIIIVTVPVSTAEATVAHLWEKAKKLAKELGVNVTINVIVTA	9.555930428333388	0.6198369623482081	0.752655029296875	0.7514306902885437	10.228556632995605	nan	inf
design_38	15	KEPKVTLRVVRANVDRETLVRLVAPYDGELRTLEADGVTLEVWVATSRLAESRYAEVAAEYHGKPVEVEDALRVIRKELEREIEELAKKNGYEVEREEEEVELPGLSVRVTKVLLKNKKDPSKETLVIVFEVRDPTPEQIDQIFALAEELAKEYKNVHIVLIVTVPEATAEAVLDHLLEQAERLAERLGVDVTVVVIVTA	7.2486794778567285	0.7709747668082256	0.6928966641426086	0.7154096364974976	10.909201622009277	nan	inf
design_38	16	MEPKVTIRIVRANVDRETLNKLVERLDGRLETIERNGVTVEVWVATSRLEESRYEEVKKLDHSKPRRVEDVLAVLRGELEEEIEKLAKEEGYEVTREEEEIELPGLKVKVTIVKLKNKKDPNDERTIIILEIENPTKEQLEKIFEYAKEKVKESKNVTVVLIITVDESTAEETLEKAWELAEKLAKETGANVIINVIVTA	8.184551327552423	0.773871235281053	0.7556782364845276	0.7571043968200684	9.456966400146484	nan	inf
design_38	17	MEPKVTLRIVNAEAPLDFIVKLVSKYKHKLETIEYNGVTVEVFVATEKLEEDILEEVKKEYKGKPRKVEDVKAVIRGQLEEEIEKYAKENGYEVTREEEKIELPGLSVNLTTITLKNKEDPSKETTVIIAEVENPTEEQLEKIFEILKEKAKKSKNVHIVLTITVPVETAEEVVEKAWELAKELAKETGVNVTINVIVTA	4.465646542553839	0.8211958946163318	0.7686251401901245	0.7642650008201599	9.135290145874023	nan	inf
design_38	18	KEPKVTLEIIRANAPLDYVVKLVEKYDSKLETVESNGVKVEVWVATKRLEKSKYEEIKKKDKGKPISVEDALKVILERIEEEIEKLAKENGYTIEKEEEEIELEGLKVKIKKILLKNKKNPEDEILIIIMIIENPTKEQIDKIFEIAKELAKESKNVHIILIIVVKVETAEETIEYSIEKAEEMAKELGVDVTIVVIVEA	10.73497014712556	0.38368925494610595	0.61949622631073	0.6256829500198364	13.249327659606934	nan	inf
design_38	19	AEPKVTLRIVNANAPLDYVVKLVEKYKGKLETIEYDGVTVEVWVATERSEESHYEEYKAKYHGKPLSVADVRAVIRGEIEREIEALAKENGYEREEEEEEIEEPGLKVKVTVVRLRNKEDPEDERLVITLEIDNPTKEQLDKVFEYAAELAKEAKNVTVVLIITVPTSTAEEVLDHAIELAEKLAKELGVDVTIVLIVTA	8.569074684160602	0.7592786159044321	0.786885678768158	0.7973341345787048	8.335256576538086	nan	inf
design_38	20	KEPKVTLEIANANAPKDFVVELVAYYDGELETIEYGGVTVEVFVATSLREESVLEEVRKEWNGEPRAVEDVKAVFRGRVEEEIERLAKEKGYTVERSTETIKLPGLEIKIEIIRLKDKKDPSKEITVIIMEIENPTKEQLEQAFEIAEEIAKKSKNVKIILIITVPVSTAKEVVEHALKLAKEMAEKLGVDVTVRVIVTA	7.409222275164857	0.8251793999241228	0.738631546497345	0.7488620281219482	9.595355033874512	nan	inf
design_38	21	KEPKVTLEIARANAPREELVRLVAYYDSTLETIESDGVTIEVWVATSRLEESRLEEYRALDHSEPREVEEVRAAIEKKIEEEIEKLAKEKGYEKEEKEEEIKLEGLEVKIKIIELKNKKDPNEKVTIIIMTIDNPTAEQIDKVFEIAEEIAKKSKNVHIILIVTVPVSTAREVVDHVLKKAEEMSKKLGVDVTVNVIVTA	10.141395559694606	0.6680227582873244	0.7199371457099915	0.720658540725708	11.100914001464844	nan	inf
design_38	22	KEPKVTLKIVNANVDKETLVKLVSYYDHKLETIEYDGITVEVFVATSKLEESREEEVKKEYNGEPRSVEDVLKVIRGYIEDEIKKLAEENGYTVEKEEEEIKEEGLEVKIKIITLKNKKDPSKEVKIIIAEIKNPTKEQLEKIFEILKEYAKKYKNVHIIIIVTVPESTAEETLEKLIELAEKMAKELGVNVTIVVIVEA	10.148044499674265	0.5332694916682245	0.6734641790390015	0.6917482018470764	11.873211860656738	nan	inf
design_38	23	AEPKVTLRIYNANVKKDTLVKLVSKYDGTLETITSGGVTIQVWVATSRLEESREEEIRKEWNGKPRKVADVLAAIAAETAAKIAALAAANGYTVTTETETIEKEGLKVEITRTRLKNRADPSEEVLVITATISNPTKEQLDEVFEILAELAKESKNVTVILNVVVPESKAEEVTEYALEKAEELAKKLGVNVTVNIIVTA	10.488177426512532	0.49452502289953837	0.6217076182365417	0.6005452871322632	14.339404106140137	nan	inf
design_38	24	KKPKVTLRVVRAGAPRDVLVELVARYDSRLETVEYDGVTVEVWVATSLLEESRLAEVRAADRGEPVAVEDAKAVLLGEYEKEIEKLAKEKGYEKTEKEEEIKLEGLEVKLKIIELKNKKDPSDETLIIIAEVENPTKEQIEQIFKILEKIIEKYKNAHVRIIVTVPESTAEEVLEHLIKEAEKLAKKTGADVTIDVILTA	9.968610104042396	0.6209843956705217	0.6835586428642273	0.6808773875236511	11.461455345153809	nan	inf
design_38	25	MEPKVTVKIVRANVKREVLVKLVSYYDGELKTIEYDGVTLEVWVATSKLEESKEEEYRKLDKSKPVKVEDARAVIRGENEAKIEELAKKNGYEIEKEEKTIKLPGLEVELTIITLKNKKDPSKEHKIIIAEISNPTKEQIKKIFEILKEYAKEYKNVTVILNVTVDESTAEETLEYLIEEAKKLAEELGVNVTINIIVTA	9.206127763125952	0.5839257763942737	0.571101725101471	0.5880441665649414	14.403999328613281	nan	inf
design_38	26	MEPKVTLRVVRAGAPREVLDELVALLDGRLETVESGGVTVEVWVATSRLAESRLAEVRAADHGRPVAVEDAEAALAAERKAEIEKLAKEKGYEVEEEEEEVELPGLKVKITKVTLKNKENPEEETLIIHIEVRDPTAEQLKTIFELAKELAKEAKNVHIILTVTVPVSTAAAVLATAWELAEKFAKELGVNVTIDLIVTA	7.587478917138915	0.7987056698631527	0.7562597393989563	0.7632249593734741	9.121458053588867	nan	inf
design_38	27	MEPKVTLRIVRANVDLDYLVKLVSKYDGKLETIESDGITVEVWVLTSRLEESRYEEVKKEWKGKPRKVEDVKKVILKEIEKEIEELAKKNGYTVTKEEEEIKEEGLEVKITKVKLKNKENPSDEVLHIIFEIENPTAEQLEKVFKIAEEYAKKSKNVHITLIVTVPEEKAEEVVEKALKLAEEMAKRLGVNVTIVVIVEK	8.660475902427969	0.7341721483805032	0.7244625687599182	0.7361965775489807	10.620615005493164	nan	inf
design_38	28	KEPKVELRIVNANADKDFLIKLVSYYKGKLETIESDGVKVEVWVATEKLEEDIYEEVKKEYKGKPIKVEDAKKVILKELEKEIEEYAKKNGYEKEEKEEKIKEEGLEVKIKIITLKNKKDPSEETTVIVAEIENPTKEQLEKVFEILEEIAKKSKNVKVVIIVTVDEKDAEEVVEKLIELAKELAEKTGVDVTINVIVKK	8.066516634367096	0.7927633935458306	0.7271180748939514	0.7337208986282349	10.322210311889648	nan	inf
design_38	29	KKPKVTLEVVRANAPREFLNRLVARYDGTLETIESNGVTVEVWVATSKLEESRLEEVRAADHSEPRSVEEVKEVILEKIEEEIEKLAKENGYEKEEKEETIEEEGLKLELKIILLKNKKDPSDEIAIIIALIENPTKEQIDKIFDILAEYAKKYKNVKVIVIAVVPVETAEETVEYLWEKAKKLAEELGVDVTIRVIVTA	2.9755096807654495	0.8751195314259895	0.8055192232131958	0.7907125949859619	8.095341682434082	nan	inf
design_38	30	KKPKVTLRIVRANVDRDFLNELVAYYDRELRTIESDGVKVEVWVATSLLEESRLEEIRKEDHSEPLKVEDVKKVIKKEQEEKIAKLAAEKGYTVTKSEEKIKEEGLEVEITITELKNKEDPSDETLIITAEIENPTKEQIDKIFEILAEYAKKYKNVHINLIITVKEETAKETVEYALEKAKELSEKLGVNVTINVIVTK	9.706357439228697	0.7326713111705516	0.7694526314735413	0.769225001335144	9.226654052734375	nan	inf
design_38	31	ATPQVTVRVVNANAPRDFLVDLVSRYEGELRTLESDGVTVEVFVATARRAEDVREEVAARWHGKPREVADALAAIRAALDAEIAALAAAEGYDVTREERRVRLPGLEVEVTITTLTNKADPSKERTIITVTISDPTAAQLDQVFDLVAELARESKDVTVHLIVTVPVATAEAVLDHLIALAERLAAELGVNVTIHVIVTA	3.385470473197148	0.8489427202692917	0.7342353463172913	0.7463243007659912	9.863986015319824	nan	inf
design_39	0	MDFLKKLIETLLKAGVKIISVRLIVKVDGLPTLALIVIGERSKEKEEPKTLVLETSYLDEETGTLTIVSVTPLPLEEVKKAVEEILKRVLERLKEKGVKVEEIKVEISEENGWTIVKLTVKMAKEDIPLYNLEHLIALSEVLGADATVIIDVASGKLIIKTKDEEKVFEGLSEEEALKEVLELVKDVKSVSITVEFHIKA	17.399213456635984	0.20432916592099443	0.45687758922576904	0.37827202677726746	18.595046997070312	nan	inf
design_39	1	DEFVEKLIKELLEAGVTIIREIRIVRTTGLPTRATITRGLRSKDFKEPETLEEVTSEEDPAAGVLRTTARTPLPLEEVRARTAAVLAAVAAELAAAGVKVEAVETRLREEDGVTVVETTVRLAPEDLPALARAALRALARADGADALVIIDLASGRLLIVTPDREKEYEGVSEEEALKLILEEVKDVKSVSVVVITTVEA	17.985157828189923	0.15857895484767737	0.6133484244346619	0.5606697797775269	12.916074752807617	nan	inf
design_39	2	MSFLEELLKKLLEAGQTIISTILTVKTTGLPTVSVTTLGRRSKTESEPAVLSLSTSTLDEETGTLTSVSLTPLPLEEVRALVERIRAAVLAELEKEGVEVERLEVELREEGGITVVRTTVVLAPEDVPKLALFSLKALAKALGADALVIIDTASGKLIIITKDKEIVKEGVTPEEALKLVLEEVKNVKSVSVTVIFTIEL	11.82811075975139	0.5287490098031153	0.436540812253952	0.39787179231643677	17.462322235107422	nan	inf
design_39	3	AAFVERLEAALLAAGRTILALREITETTGEPTRERLELGRRSATHREPATLVRRERRVDEETGVLEERRETPLPREEVEARVARVRARVLARLKAAGVEVERLETRVREEDGVTVVETRLVLRPEDLPLVRRYELEAEAEALGADGLVIIDLASGTLTIVTPDRREVRKGLTEEEALAAVLAATAGLRSVAVVVERRVEA	14.345951306827589	0.36462031232048353	0.6815359592437744	0.5685087442398071	14.41488265991211	nan	inf
design_39	4	MEFVEELIKELLEAGVTILSLTVVTRTTGQPTTATVLIGKRSKEKEEPVTLVLVTATVDAAAGTLTVTARTPLPLDTVKAMVEKITAEVLAKLAALGVKVERLEVTLREEDGTTIVETTVTLAPADLPTYAELAAEAAAKALGADALVIIDTASGTLLIVTKDKTKKYEGVTEEEAKKLILEEVKDVKSVSVVVIFTKAA	14.530548598963197	0.27885319173706924	0.5351479053497314	0.4591873586177826	17.34659767150879	nan	inf
design_39	5	SAFLEELLARLLEAGVTIVAVTTVTRTTGAPTTETTEVGLRTADREEPVVREDRTTTVDAAAGVLTETTRTPRPLAEVKAAVDAIEARVAARLAALGVRVAARDVALSEVDGTTVVTRTLTLAPEDRATLDLLEAEARAAELGADALVIIDLASGTLTIVTPERREVREGVSREEALELVLEAVRDVRSVAVVVRTTVAA	4.400509288473496	0.6991256767730618	0.7649218440055847	0.6456586122512817	10.704183578491211	nan	inf
design_39	6	MEFLEKLLEELLKAGVTILRTILTTITDGKPIKTTIITGLRTAEKEEPKLEERITSEIDEKTGTLKTTSETDLPLEEVKERVEKILERVLKELKEKGIKVEKVEVKIREENGKTIVETEVVIKPEDIPTLNLLALRALAEELGADALVIIDLGSGTLIIITKNEEKVFEGLSPEEILKKVLELLKNEKSVVVVVIEHIEA	5.325038320025255	0.5770437300913772	0.5436525344848633	0.44430598616600037	16.366849899291992	nan	inf
design_39	7	MEFVEELVKSLLEAGVTIISLRVITKTTGQPTTATLEEGLRTKDKEEPKTLTRETSTVDEATGTLEITSETPLPLEEVRARVEAILAEVAAELAAAGVTVEEVTVEISEEDGTTVVKETVKLAPEDLPLYRRLRLRALAKALGADALVIYDVASGRLIIVTKDHERVYEGVTPEEAKKLILEEVKDVKSVSVVVSFTIEA	5.656006969860281	0.578361115179161	0.7098007798194885	0.6536279320716858	12.219942092895508	nan	inf
design_39	8	MEFLETLVETLLKAGVTIISIRYTVKIDGLPTVTVITIGTLSATHSEPKTLVLEVSYVDEEKGVLKTVSVTPLPLEEVKAMVEKIIKKVLEELKKEGIEVKELKVEIREVNGLTIVETEVEMKLEDLPKYLLLYEKALAEELGADALVIIDLASGELIIITKDSEERFEGLTPEEALELILEKVKDVKSVSVTVITHIKA	15.73013773881693	0.2695345562288242	0.46575331687927246	0.4085136651992798	17.76892852783203	nan	inf
design_39	9	MEFVEELLKKLLEAGVTIISVTVVVKVDGLPTVETTVNGLRSKDKSEPATLTLTTTTVDEAKGVLTETSVTPLPKEEVAAAVEKINAEVMAELKAKGIKVDSLETEISEEDGWTVVKTTVTLKPEDIPTYARLAAIAAAKVLGADAHVIYDVASGRLIIVTKDEEKVYEGLSEEEALKIILEEVKDVKSVSVTVIFHVKA	16.787539033279106	0.18809306206638973	0.3987511992454529	0.37377357482910156	18.84440040588379	nan	inf
design_39	10	SAFVERLLATLLEAGVTIIATTTITKTTGEPTKATEVIGLRSATHSEPETVIEVEAEVDEKTGTLKVTEKTPLPLEEVKAMVERIVAAVLARLAAEGVKVESLKVNIREENGTTVVEVEVTLPLEDLPRLLELAAVARAEALGADALVIWDEASGRLRIVGPDEERVFEGVTPEEALALILEALKDARSVAVTVITTVEK	14.636734118912855	0.20095292367320197	0.5095864534378052	0.42176729440689087	17.165971755981445	nan	inf
design_39	11	SAFLERLVKTLLEAGVTIISLRYVVKTTGLPTTETVLIGRMSKDFREPLTLELRVSEVDEETGTLTITSVTPLPLEEVKAAVEKIRAAVMAELKALGIEVESYEVEISEEDGWTIVKETVKLKPEDLPTYEKLREKARAKELGADAHVSWDRASGTLLIVTKDEEYLFEGLSPEQALEEILKRVKDAKSVSVTVEERVEA	12.05778219947681	0.27521387593207075	0.6332613229751587	0.46837905049324036	16.26695442199707	nan	inf
design_39	12	MELVRRTVETLLAAGVTILSLTVIVKITGLPTLALTVVGLRSADREEPRTLVLGVSWLDEATGTLTALSVTPLPLAEVRAATDAITARVLARLKALGIEVKALETEHAEVGGLTVVRTTIQLAPEDVPTYAELALAAAAEVLGADALVIWDVASGTLLIVTRDAEHRFEGVSPEEALARILAAVRDAKSVALVFTFHVEA	3.8007320597361827	0.6942704214582701	0.8463085889816284	0.7646595239639282	6.744039058685303	nan	inf
design_39	13	MELVKKTIETLLKAGKTIISVTVVVEVDGLPTLALVAVGKLSKDTKEPLTLVLVTAEVDPETGVLRVLAVTPLPLAEVEAAVAAILARVAAELAAAGVRVEEVAVALREEGGLTVVEVTVRLAPEDLPRLAEAALRALAEELGADALVIYDAASGTLLIVTPDHTKRYEGVSPEEALELILKEVKDVKSVSVVFRFHVPL	8.254624360342875	0.41610026255462146	0.786302924156189	0.6546007394790649	9.967387199401855	nan	inf
design_39	14	MEFVRELLERLLEAGVTILEVTVIVKVDGLPTVAVTLTGLRTADREEPVTLELTVSWVDEAAGTLTIVSLTPRPLAEVKAAVDAILARVAARLAAAGVKVESLEVDVREVDGVTVVAVTVRLAPADLPLYAREWLAARAEVLGADALVIYDHASGELLIRTPDEERRFEGVTPEEALALILEAVRDARSVSVVVRFHIEL	4.658529548210759	0.6263973272174742	0.5740652084350586	0.4855014383792877	15.269431114196777	nan	inf
design_39	15	MAFLEELLATLLAAGVEVLAVTLVVRTTGLPTLALTRVGRRSADRSEPVVLELSVSTLDPATGTLRAVSKTPLPEEEVRERVEEILARVLAEAKALGIKIESVEVRIREEDGVTVVEVTVKLAPEDVPTLARLAAAAAARALGADALVIIDLASGELTIVTRDEERVFRGLTPEEALALVLEALRDARSVAVVVTVDVEA	2.65457742682267	0.8701547438637508	0.7269424796104431	0.663912832736969	9.50825023651123	nan	inf
design_39	16	MEFLEKLLEELLKAGVTILSVTYVVETEGKPTKVTTVIGKMSATKEEPKTVIKGTAKLDKETGTLEITLETDLPKEEVKKAVDEIIKRVLAEAEKLGIKIEELKVEISEENGKTIVKITVKLDEADVPRYALLAARAAAEVLGADALVIIDLASGRLTIITKNEEYVYEGVSEEEALKLVLEKVKDAKSVSVVVKERIKA	3.0258702495284457	0.7804053835211255	0.7224148511886597	0.6048684120178223	11.621415138244629	nan	inf
design_39	17	TELLDRLVAALLAAGVTLLSLTLVVRTDGLPTTELRTIGLRSADRAEPETLELRTSTVDAATGTLTEVSTTPRPLEEVRAATEAVLARVLAELAAAGVRVERVEVELREEDGLTVVRRTVVLAPADLPLLRRLERRAAAAELGADALVLWDEASGRLLIVTPDRTEEREGVTPEEALELILEALAGARSVALVVEVRVAA	17.26940439696992	0.1646534424195197	0.41832149028778076	0.3990623652935028	18.449596405029297	nan	inf
design_39	18	SAFVERLVETLLAAGQRILALIVRKKTTGKPTKETILIGELSAEHREPLTLVLVTRKLDEKTGTLEVTSETPLPLEEVKEMVEKILKRVLERLKELGVKVEEIEVEIREEDGVTIVKVKVKLEKEDVPTFLELYLEALAEALGADALVIWDLASGELLIVSRTERRRFEGVTPEEALELILAALRDARSVVVVVEETIEA	15.545880030485474	0.39706563307268494	0.5608655214309692	0.5431101322174072	15.648180961608887	nan	inf
design_39	19	MEFLKETLKTLLDAGVTIISTRLIVKTEGLPTVEVTVLGTKSKDKKEPATVILRVTWVDEETGTLKIVEATPLPKDVVKEMKDKILEEVLKELKELGIKVEEIETKIEEVDGITIVYTTVKLKPEDLETYEKLLGIAEAKALGADAYVYYDEASGTLLIVTKKEEKLFEGVSKEEALKLILEELKDVKSVSITFKFTIKL	4.1308515800793995	0.7188032746224269	0.7338908314704895	0.6236727237701416	10.320499420166016	nan	inf
design_39	20	MEFVERLLEELLKAGVTVLSLTLITKTTGQPTKRTVTIGRRSAEVEEPETKIEETSVVDAAAGTLTRTSTTDLPLEEVKAAVDRILARVEARLAAEGVTVASRTVEISEEDGKTVVKETVVLAPEDLPRYEELYLEARAEELGADTLVIIDVATGTLTIVTKTERKVFEGVSEEEALKLVLEAVKDAKSVSVTVIFYEEA	1.2816125036527948	0.9562710498019282	0.8446111679077148	0.7978214621543884	6.646719932556152	nan	inf
design_39	21	MALVEKTIATLLAAGVTILALTVITKTTGQPTTATVTIGRRSATHEEPETLVTVTATVDAAAGTLTVTARTPLPRAEVEARVAAVLARVLAEAAAAGLTVESVAVEIREEDGTTVVTVTVKLAPADLPALGRLALRALAEELGADALVIYDAATGTLIIVTPDREVVKEGVSPEEALALILEAVKDVKSVSVVFIFTIEA	10.612685641912641	0.5178032283026309	0.5793196558952332	0.5615085363388062	15.230315208435059	nan	inf
design_39	22	MEFVEKLEKTLLEAGVTILSLTLTVEVDGEPGLAVVLVGRRSKDVREPELLTLVVSEVDEATGTLRTVAVTPAPLDAVRAATAAILAAVAAEAAAEGLTIESLEVELEEVDGLTVARVTVKLAPADLPRLAALAARAAAKALGADAHVSYDRASGTLTIVTPDKTEVFKGVSEEEALKLILERVKDVKSVSVTVSLRVAA	13.631900517699828	0.3904079837128738	0.5090377926826477	0.4489140808582306	16.04375648498535	nan	inf
design_39	23	MKLLEETIKTLLKAGVKILAVTYIVKTTGKPTTATITIGEQSATHKEPETTVLVTTKVDKETGTLETTAKTPLPLEEVKAMTEKILAEVLAEAKKLGIEIKEIKTEISEEDGITVVKTTVKLKEEDLPTYARLALIALSKALGADATVIYDKASGRLIIVTKDREIEKEGVSPEEALKLILEEVKDQKSVHVVFIERVEA	15.110517347171612	0.4386026608347767	0.4225812554359436	0.41720879077911377	18.3525390625	nan	inf
design_39	24	MEFLRELVERLLEAGVTILSLTLRVEVTGLPAVEVTVTGRRSKDEKEPEVLELGVSWLDPATGELVSVSATPLPLEEVKARVEAIRARVLAELAARGVRVERFEVEISEENGVTIVRVRVRLAPADVPELLRLALRAAAEALGADALVIIDVASGTLEIVTPDEEEVFEGLTREEALEKVLEKVKDVKSVSVVVRFRVEA	17.650245377332762	0.2212818806099888	0.4447067081928253	0.365958034992218	19.147005081176758	nan	inf
design_39	25	MAFVRELIEALLAAGVTIISVTVVVRVTGLPTVATTLVGRLSATHREPLTLILTVAVVDPATGTLEVTEVTPLPLEEVKAARERILARVLAELAARGVKVEDVEVELREEGGWTIARTRVVLAPADLPTYLLLAARAQAEELGADALVIYDYASGTLLIVTPERTLRYEGVSPEEAKALILREVAGARSVSVTFVFHVEL	4.685712451807473	0.7544558995591829	0.8440247774124146	0.7897952198982239	6.285477638244629	nan	inf
design_39	26	MEFVKKLIETLLEAGVTIIRVILIVKTDGLPTVALIATGRLSKDVKEPLILELVTSKLDEKTGTLTILSKTPLPLEEVKERMEKILEAVLKELKEKGIKVEEIKVELKEEDGITIKKTTIKLKPEDIPIYNRLALIALAKELGADALVIYDKASGTLIIVTKKEEKVYEGVSEEEAIELILEELKDAKSVSVVVEIHIEL	12.583842007826425	0.2947681034550774	0.42592257261276245	0.3919656276702881	17.04830551147461	nan	inf
design_39	27	MEFLEKLIETLLEAGVTIISVTLVVRVTGLPTVALRTIGTMSKDKKEPLLLELEVSWVDEETGTLTVVSVTPLPLEEVRARTARILAAVLARAAELGLRIEEVRVELREVAGLTVAVVTVKLAPEDLPTLARLADIARSEALGADAHVSYDEATGTLTIVGPDHEKVFEGVSEEEAIELILKEVKNAKSVSITVSFHVEL	1.8579562019968918	0.915536675554849	0.8351637721061707	0.7379663586616516	6.6549248695373535	nan	inf
design_39	28	MALVAETVAALLAAGQTIISLTVIVRTTGLPTVRVTLIGRRSATHEEPVVLRLAVSWLDPATGTLRRVEVTPLPLEEVRAAVERIVARVLAELAALGVEVAALDVDVREVAGLTVVTTTVTLAPADVPTLERLWLRAEAEVLGADALVEWDVASGTLLIVSRDREVELRGLSPEEALAAILEHLRDARSVALVFRFDVAA	19.895132034727464	0.20585673572819413	0.49344757199287415	0.33883464336395264	18.55542755126953	nan	inf
design_39	29	MDLVDTLVATLLAAGVTIIMLRLIVRTTGKPTTATITLGLRSATRREPETLILETATLDEASGVLKVTAVTPLPLEEVKAMVEKILATVLAELKAQGIKVESIEVEISEEDGWTIVKVTVKLAPEDVPTYLELALKALAEAVGADTLVIIDLASGRLTIVTKTEERVFEGVSPEEALALVLEAVKDARSVAVVFEVHVEA	6.0037031213000205	0.5569723881181499	0.6658867001533508	0.5663807392120361	12.88987922668457	nan	inf
design_39	30	MARLRELVEALLAAGVTLVSLTLIVRVDGLPTVALTLRGTRTADHTEPLTLELEVSEVDPATGVLRRTALTPLPLDEVRAALDRIRARVLARLAAEGVKVESHEVALAEVDGVTVALERVVLAPEDLGRYLDLFLEARARELGADALVIWDEASGTLTIVTRDRTRVYRGLSFEEALERILAEVKDARSVALVVRVHLAL	1.6284369713285536	0.9221778043858885	0.818566083908081	0.7815864682197571	6.908762454986572	nan	inf
design_39	31	MAFVDRLLAELLAAGVTVLSVTVIVRTDGLPTVALRVEGLLSATHREPLTLVLEVTTVDPATGTLTITAVTPLPLEAVRARVEAVLAEVRAALAAAGVRVEEVRVELREEDGLTIVRLTIRLAPADLPLFARLALEAAARALGADALVVYDAATGTLEIVGPERRRVLEGVSEAEALAAILAEVAGARSVAVVVTFHVEA	3.580104897139024	0.7531479725148629	0.7788318991661072	0.6591504216194153	9.411760330200195	nan	inf
design_4	0	MRTVVGLIVARRSAKLETLKKRIRNLVERIRELLAGARSVAVLILSNTDLHEYAAELFREWGFEELLIRTERLDLADFEGALARAVAATRELVAEARERGYDALVVVIHLVEEDEDAALERATRLAEAILAELADPTTVVISFGPGVSEDALYAAVRRLAEAAGADVTLLASSPRALAVAEAVRARLAAEGLRVTVERVE	9.208476768845015	0.7391199077763477	0.7747005820274353	0.7505841255187988	8.211874008178711	nan	inf
design_4	1	MEVVIVINVASTRTSREARLKALRDAVARIKELLKGKKSVVALIVSNTDDHEAAAALLKEMGFERLEIRTERLDLADEEGALARVEALFREALARARELGHDALVVLLTFVEERVDDALRRATRFALAVAALSDDPTTVVIIFSSGISAETLLAAVRALHDAAGARVTLLARSERALAVAERVRDELAAEGYDVTVERVE	2.1576219513395634	0.9089308704933649	0.7952982783317566	0.7571187615394592	6.656012535095215	nan	inf
design_4	2	MKVVVGLIVASTSASLETRKKAIKYLVEKIKEELKGYKSVVAVIVSNTDLHKYAEEELKKLGFEELEITTEQFDLENEEEALERIKALVKEALKLAKEKGYDALVVIIIVIRESVDEALELATKYALAVLALLDHETTVIIITSSGISAETLLAAVRALADASGAKITLLASSEKALEKHEKVKAELEAEGYDVTVEYKE	1.3671551430500024	0.9474922435517041	0.8601025342941284	0.8462523221969604	5.307089805603027	nan	inf
design_4	3	MKVIVVLIAASTSASEETIKKKLEIAVEEIKRLLKGYKKVVVLIVSNTESHKYIAELLKKMGFEELEIITEEIDLSNFEESLKTVVELFKEALKLAEEKGYDALVVIIHIVEEKVDDALKRATELALAILKESKYEKTVIIIFGSGISAETLLEAVKALHEASNAEIIILAESEKALEVAKKVEKELKELGYKVEVRKVE	1.679793966762422	0.928667858953029	0.9052855372428894	0.8717101216316223	4.048979759216309	nan	inf
design_4	4	MKVLVVLIVADTSASLETKKKAIEDAVEAIKEELKGFKKVAVLIASNTGLAEYAAELFKKLGFEELEIRTLILPLEDREEALARLEEAVRELVRLAEEKGYDALVVVIIVVREDEDAALALATELALAILALLDHPTTVIIIVGPGVSADALLAAVRALAEAAGARVTLLARTDEALAVAEAVRDAAAAEGLDVEVRRVE	2.4834575302915165	0.868706376300301	0.8445669412612915	0.8090718984603882	5.600389003753662	nan	inf
design_4	5	MKVLVVLLVSSTSASREARLRALRAAVARIRELLAGARSVVALVFSNTDLHEDMAALLREMGFERLRIRTRQLDLADEEAALAEVEAAVRELLAEAEAEGADALVVVLHLVREDVDEALRLATRLALAILALVDHETTVVILFGPSVSAETLLEAVRALQDAAGARVILVAFSDEALAKAEAVRAALAAEGYDVEVRRVE	0.7648820987773957	0.9799156516417181	0.9298492074012756	0.8842848539352417	3.404465436935425	nan	inf
design_4	6	MRVVIGLIVASESTKRETLEKQLRYLVEEIDELLAGEKSVVALIFSNTDLHETAAELLKKSGFEELTIRTRRFDLDDREGTKAEIEAAFLAALAEAEALGHDALVVIIHVVRKDVDEALEFATELAEAVAALSDHPLTVVIIAGSSISAETLYRAVRRLAEASGADVTLIGRSPKTLAVFREVRARAEAEGLRVEVVERE	0.7264365738828213	0.9817901836220111	0.9290644526481628	0.8902398347854614	3.4319756031036377	nan	inf
design_4	7	MKVIIGIIVARTSTKEETIKRRIEAMVEAIKEELAGYKKVAALIASNTDAHEYAARKLKEMGFEELLIRTLRLDLENFEETKRLLVEAFRELLAEAEEKGYDALVVILILVLEKEDDALERATELALAIAAESDHPIKVIILFGSSISAETLYKAVKALHDASNAEITLIARTEKALKVAEEVKERLEKEGYKVEVRYVE	10.232742867532854	0.44435234872838736	0.49398306012153625	0.470209538936615	15.591489791870117	nan	inf
design_4	8	METVIVIIVSSTSTSEETKLKALEIAVEEIKELLKGKKSVVALVLSNTDLHKKISELLKKLGFEKLIIRERKFSLEDFEGTLREAVELTREAVELAKEEGYDALVIIIHVEEEDIDTALERATKLALAIASTLKDEITVIIIVGPGISAETLLKAVKALQEASGAKVIIIVRSEKALEVAEKVKEELEKLGYEVEVRYAE	1.5774876610084105	0.9347116603472778	0.8758425712585449	0.8580313920974731	4.855381965637207	nan	inf
design_4	9	MKVVIGIIVSGKKAKRETRLKAIKALVEKIKELLKGAKKVAVLIVSNTDLHKDIAELMKEMGFEELKITTEQIDLEDREGALARVTALTKELVAEAKEKGYDALVVIIHIVRERVDEALRFATELAIAIASLLDWPIKVVIIFSPSISADTLYEAVRRLYEASGADITILAFSEEALKKALEVKERLKKEGINVEVVAVK	12.744545680625748	0.450706471364639	0.5994255542755127	0.6029735803604126	13.377558708190918	nan	inf
design_4	10	MEVVVALIVARTSTSREALLRALEDVVEEIKELLKGKKKVAVLVASNTDLVEAMAELFKKMGFEELKIRELILDLADFEGALARLEAAFRELVAEAEAEGYDAVVVVIHIVEEDVDTALERATAFALAVLALSDYPTTVIIHVGSSASADTLLAAVRALHEAAGAEVILLARSPEALAKLEAVKAALEAEGYKVTVRHRE	2.2496326220702403	0.8886235405324843	0.8704873323440552	0.844739556312561	5.024824142456055	nan	inf
design_4	11	MKVVVVIIVAGTSTSEETRKKAIRHAIERIKELLKGYKSVVALIFSNTDLHEYAAEELKKLGFEKLDIRTQRLDPEDFEAALAAVEAAARAALAEAKEKGYDALVILLIEVAERVDDALRRATRLALAILALLDHETEVVIIVGSSISAETLYEAARALHDAAGARITLLASSDEALAKLEEVRERLAAEGYEVEVERVE	2.5551290237137736	0.8584100090000887	0.6923794150352478	0.6865017414093018	8.995315551757812	nan	inf
design_4	12	MKVIIVLIVSTTSTSEETIKKAIRDAVAAIKERLKGAKSVVVLIASNTDSYKYMAEEVKKMGFEKLKIRELKLDLADRDGALARLTAAFKEALAEAKAEGYDALVVIIHIVRERADEALELATELALAVAALSDHETEVIIIVDASVSAATLLAAVRRLAEAAGARVTLLARTPEALAVARAVAAELAAEGLEVEVRAVA	2.7577862597109264	0.8331050127054681	0.815386176109314	0.8187131881713867	6.326793193817139	nan	inf
design_4	13	MKVLVVLIVASKKTSRETLKKKIEYAVEEIKKRLEGAKSVVVLIASNTDLYEYMEEEFKKLGFEKLEIFTLRFSLEDEEGTLKLLVEKFKEALELAKEKGFDALVVVIHVIREKEDEALKLATKYAIALLKESKYPTTVIIIGGSSISEETLLEAVEAIHKASGAEVTLIARSKKALEKFEKVVERAKEKGINVKLIYRE	2.6619770794454864	0.8510106210166798	0.7601190209388733	0.7678254842758179	8.303814888000488	nan	inf
design_4	14	MEVVIGLIAMSKRTREETRKRALEDLVEEIKELLKGKKKVVVVILSNTEDHEYAAELFKKLGFEELSIKEKILDLEDFEGALELAEKLVREAVEEAKKKGYDALVVLITVVEEDVDAALRRATELAERIAALLDEPITVVIHFSSGVSAETLLAAVRRLAEAAGARVILLARTERALAVAERVAAEARAEGLDVRVRRVE	3.601610095816156	0.8093100896102802	0.6626808643341064	0.6492375731468201	11.412954330444336	nan	inf
design_4	15	MKVLVVIIVSGTRASLETRKKAIKDAVEEIKKELKGFKSVAVLIASNTDLHEYAAELFKELGFEKLVIRTLRLDLEDFEGALERLVAATRELLALAEKEGFDALVIYLHIVEEDVDTALERATRFAEAVLAELKHETTVIIIFSSGISAETLYAAAKRLAEASGAKITIIARTEKALAVANEVKARLEAEGYDVTVVHKE	10.940307599105726	0.4126261234824868	0.687328040599823	0.6538087725639343	9.961819648742676	nan	inf
design_4	16	MKVIISLIVASTSSKDETIKKDLENIIERIKEELKGYKSVVAIIASNTDYYKYAAELFKKLGFEKLKIFELKLDLENEEEALKTMVEKTKEALKLAEEEGYDALVIHIHVVEEDIDSALERATKFALAIASELKHEIKVIISVGSSISAETLLKAVRELSEASGAEITLLARSEKALEVIEKVKEELKKEGIKVEVIKVE	2.9822228310517787	0.8054804009664713	0.7779653668403625	0.7500615119934082	7.13896369934082	nan	inf
design_4	17	MKVVIAINVASTSASEEALKKALEALVERIKELLKGAKSVVALIVSNTDLHEYAEELLKELGFEELEIFTRRLDLENREETLAEVEALFKEALELAEEKGYDAVVVILHVVREREDEALELATELALAIAKLSKYPTTVIISVGPGVSAETLLAAARRLHEASGAKIILLASSPEAKAKIEAVVAELKAEGLNVEAVLVE	2.0527236524084476	0.9101335068375184	0.8097017407417297	0.7845168709754944	6.0656280517578125	nan	inf
design_4	18	MKVVIVLIVASTSTSEEALLRALKAAVKRVKELLKGAKKVVVVIASNTDLHKTAAELFKKLGFEELDITERVLDLEKEEETLALLEELVREAVRRAEEEGYDALVVLLVEVREDVDEALRFATRLALRVASLLDHEITVVIIFGKGISAETLLEAVRRLQEAAGAKVILVAFSEEALEKAEKVEKELKEEGYEVEVVKEE	0.8774155696909683	0.9739051071910364	0.9046516418457031	0.8732296228408813	4.015437602996826	nan	inf
design_4	19	MKVIVVIIVASTSTKKETLKKMLEYAVEEIKRLLKGFKSVVAIIASNTDLYKYAEELLKKMGFEKLKITSLKLDLEDEEETLKTLEKKFKEALKLAEKEGFDALVVIIVEVREDEDEALERATKLAISIMKLSKYPTTVVILFGSSISEEKLYEAVKRIYDASKAKIILIARSEKALKVAEKVKEKLEKEGIDVEVIYVE	2.4307077728475974	0.8763147962574326	0.7606724500656128	0.7515714168548584	7.7466840744018555	nan	inf
design_4	20	MKVIISIIVASTKAKEETIKKMLEHVAERIKELLKGYKSVVVLILSNTKSHEYAAELFKKWGFEKLKIKTEEFDLKDFEGTLKRAVELFKEAYEEAKKEGYDALVVVITVIEEKEDEALKRATELALAIAKESKDEITVIISFGKGISEETLYEAVKALHDASNAHIILIASSEEALKKAEKVKEKLKKEGIKVEVEKVE	2.119537055916364	0.9118841423356328	0.8514634370803833	0.826813817024231	5.524492263793945	nan	inf
design_4	21	MKVIIVLIAASTSTSREAIKKAIEIAIEAIKEELKGYKSVVALIASNTGAAEYAAELLKKMGFEKLDIETLTLALEDEEGALERVVAATRRAKALAEEKGYDALVIVLIFIEEDIDAALERATRFALAVASTLDDDITVIIIVGGGISADTLYAAARRLHEAAGARITLLASTPRALAVLEEVRARLAAEGYDVRVVKRE	16.136793980243176	0.29270856479583157	0.6220269203186035	0.5664578676223755	11.804916381835938	nan	inf
design_4	22	MKVVVVIIVSSTSTSEEAKLKALENAVKAIKEELKGAKSVAVLIASNTDLHKYMEELFKKLGFEKLKIKSLKLSLEDFEGALKKLVEAFKELLEEAEKEGYDALVVVLHIVEDDVDTALERATEFALAILSQSKHPTKVIIIVGSSISAETLLAAARRLAEAAGAEITILASTEEALAKAEEVKAELEAEGLKVRVRKVE	2.5148058646733773	0.86013647100014	0.7389559149742126	0.7063982486724854	8.330408096313477	nan	inf
design_4	23	MKVVVVLIASSTRTSEETKRKAAEDAVEEIKKLLKGYKSVVALILSNTDLYEYIAELLKKLGFEELEIFTKKLDLEDFEGALKLAVELFKEALKLAKEKGYDALVVIIHEEREKVDEALERLTELAIAILKESDYETTVIIIVSSGISADTLYKAVKRLSEASNAKVILLARSPKALKKLEEVKEKLKKEGLNVEVIYRE	0.7982449730299043	0.9783810410977827	0.9205412864685059	0.8831716775894165	3.6913490295410156	nan	inf
design_4	24	MKVLIVLIVSSTRSSEETELRALRIAVEAIKEELAGYKKVVAVVLSNTDLHEAMAELLRESGFEELDIRTLRLDLADEEAALATAVAAVKAAVAEAKRRGYDALVVIIHIVEEDEDAALERATRLALAIAATLDDPITVIIIVGSSISAETLLAAARALHDAAGAEITIIASTPKALAVAEEVRAALAAEGLKVTVRAAA	2.472634840362433	0.8706317782002634	0.8639277219772339	0.8306908011436462	4.93010139465332	nan	inf
design_4	25	MKVIIVINVASESTKEETLKKQIEIAVEEIKKRLEGYKSVVVLIVSNTDLHKYAEELFKKLGFEKLKIKSEKLNKEDLEGAKERVKKLFLEMLEEAKKEGYDALVVFIHVVEEDVDTALETATEFAIAIAKLSDHEIEVIIIFSSSISAETLLEAIKRLHEESNAKITILTTTDEALKKAEKVKEELEKLGYEVEVIRKE	1.2143655006345633	0.9562586602845562	0.907332718372345	0.8739391565322876	4.018810749053955	nan	inf
design_4	26	MKVVIGLIASSTSASEEALKRAIEDLVEEIKERLKGAKSVVVIIASNTDLHKYAAELMKKSGFEKLEIRELKIDLENFEETKKLLKEEFLEAKKLAEEEGYDALVVIIHIVEEDIDEALERATELAIEIAKLSKDEIEVIIHFGSGASADTLLAAVRRLAEASGAEITLLARSDRALAVAEEVKAAAEAEGLKVTVRRRE	1.1372544384173355	0.9635463368096285	0.9090868234634399	0.8741589188575745	4.045117378234863	nan	inf
design_4	27	MKVVIGIIVAPESMSEETIERMLEDMVEKFKELLAGAKSVVVLILSNTESHKYAAKLFEKWGFEKLTIREKKFNLEDFEGALKEAKELFKEALEEAKKEGHDALVVLIEVIEEKADTALERATELAIEIAKLSKYPITVVIVVPKSISAETLYKAVRRISEESGAEIILLARSEEALEKIKKVKERLKKEGYKVEVREVE	12.168345471068948	0.6344800026981814	0.6357187628746033	0.6625112295150757	11.384367942810059	nan	inf
design_4	28	MKVLIVLIVASTSASLEARKKAIEAAIEEIKRLLKGFKSVAALIASNTDLHEYAAELLKKWGFEKLDIRTLRLSLEDEEGALATLEAAFKELKEEAKKKGYDALVVLLIFIREDVDTAAELATRFALALAALSDDEITVVIIAGGSISAETLYAAAKALHDAAGAKITLLARTEKMIEVFEEVVARLKAEGYEVELRRVE	5.610691190518038	0.6327436897876517	0.6329400539398193	0.5809825658798218	12.266511917114258	nan	inf
design_4	29	MKVLIVLLVSRTSAKKETLYRQAEIAVEEIKEILKGYKKVAALIASNTDLHKYIEELLKKLGFEKLDIRTLKLSLEDREGALAEIVAATRELKARAREEGYDALVVVLHVVEEREDEALERATEFALAVMAELDDEITVVILFGSGISAETLEAAVRALHEAAGAEITLLATTDEALAKAEEVVARLKAEGLKVTLRKVE	11.035495123339139	0.6622550248349386	0.6389250159263611	0.6346080899238586	12.088617324829102	nan	inf
design_4	30	MKVIIGIIVSSTKTKKETIKKKIENMINEIKERLKGAKSVVAIILSNTESYEYAAELLKKMGFEKLTIKKLQFDLENFEEAKKKAVEEFKKAYEEAKKEGHDAIVVIIIIQEEKVDDALERATELAIEIAKLSKDEIEVIISVSSSISAETLYKAVKELSESSNAKVTLLASSEKALEVIEKVKEKLEKEGYKVEVRKVE	2.1258964712783612	0.8999419481064433	0.8721507787704468	0.8594854474067688	4.915456295013428	nan	inf
design_4	31	MRVVIVLIASSTSSSLETKKKALENAVEAIRRELAGAKSVVALIASNTDLVEYAAELLKKLGFEKLTIRELVFDLSDFDATLAELVAAFRALLAEAEAEGHDALVVLIHVVLEKVDDALKRATELALAVLAESDHPTTVIIIVGSSISAETLLEAAERLHKASGAKITLLARTEKALKKLEKVKEELEKKGYDVEVEKVE	2.788368505926458	0.8321941601786449	0.5733669400215149	0.4929085969924927	13.693957328796387	nan	inf
design_40	0	DELRLFVLQFELALLEVLSPGLSPETIAELKAAFAKELGITEPVELSPEEKAIVAELQARLATLAKEGLLLILRPALPEPFRKEFDGGILYLYLSADPAKAELNRELVEDFAERAEKAIAKGNAIIAILEVPEEIAEEVKERLLKLYEKAKKAGVPFLGILIAPGKLVELLMHNLSPAVKAWWERYAEARVALSKEEAAK	10.215349049139942	0.3032309126087309	0.607443630695343	0.47940677404403687	14.262941360473633	nan	inf
design_40	1	EETRIKILQFRYMLLEILSPGLDEETIERLKAAFREELGITEEVELTEEQKAIVKELQAEIATLAKDGYLMILIPAFPEPVEIHFDGGVLYLELSEEPERAEENLALLDEFAKKVEEAIKKGQFVIIILNVPKEIAERVKAKVNELYDKLKAAGNKFLGIVVTPGELVDLRMHNLSEAVKKAFEEFAEAVRELSKERLEE	2.7906835338532567	0.8739945078069453	0.6576696634292603	0.5969801545143127	11.085899353027344	nan	inf
design_40	2	DATRLEILQFRYALLEVLAPGLPAETVAELKALYARELGITEEVELTPELKALVAELQAALATLAKRGLYRLLIPAAPEPVRLEFDGGVLYLELSGLESREAENLALVDEFAAAARAAIAEGQAIIAILHVPASIAERVRARLRELYDAAAAAGNRFAGILVTPGELVDLRLHGLSPAIAAAFRRYAEALRALSAAEAAA	4.15953543470325	0.6884522802809984	0.6624066233634949	0.6352788209915161	10.35153579711914	nan	inf
design_40	3	DELRIEVLQFFYALLEVLAPWLPAEKIEELKAAFKEALGITEEVELTPELKALVEELQARMASLAKDGLLMILIPSLPEPYREEFDGGVLFLYTSGEEERKEEILKLVDEFAEAADKAIAKGNMIIAILVVPESIAEEVKAKMEELYDKAKAAGNPFLGIVVKPGELVSLRMHNLSEAEKAAFERFAEALVALLKEEAAR	13.441703271046947	0.41688578126012443	0.7601425051689148	0.6685861349105835	9.471681594848633	nan	inf
design_40	4	DEVRRRVLRFRLMLLEVLAPGLDEATLAALRAAYAKELGITEEVELTPEERALVAELQALLAGLAKRGLLRILIPSLPEPLRLEFDGGLLYLELSAAEERAELNLELVDEFAAAVEEAIALGNAVLAILHVPESIADRVAARLRALYAALAAAGNPAAFILTTPGRLVDLRLHRLSPALAAAFREYAAALVELSRAEAEE	14.595744652431652	0.22312224250327464	0.5370426177978516	0.47992658615112305	16.838533401489258	nan	inf
design_40	5	METRLKVLQFHYALLEVMAPGLAPETLAALKAAFAEALGITEEVELTPEQKAIVEELRAMLAGLARRGLLQILIPALPEPFVAEFDGPLLYLYTSGDPARAATVLALVDRFAAAVEEGIEAGQAVLAVLVVPESIAAEVAARLRELFARAKAAGNPFAAILVAPGRLVDFLAHNLSENIKKALKEYAEALRDLLAEEAAA	12.041051848637686	0.29416947710845437	0.5698425769805908	0.5066593289375305	14.832780838012695	nan	inf
design_40	6	MEKKIKILQFNYALLEVMSPGLDEETVERLKEAFRKELGITEEVELSEEEKAIVKELQKMLATLAKSGLLRILIPSLPEPVRLRFDGGILFLYLSDAEEDKELNLELVKEFAEEVKAAIAKGNAIIAILVVPESIAKEVEETLKKLYEEAKAAGNKFLGILVSPGKLVSLLMHNLSEEIKKWFKEYAENLKALLAERAAK	4.0288409424276574	0.6967467906493503	0.684943675994873	0.6151123046875	12.205204963684082	nan	inf
design_40	7	DETKIRIYQFFLALLEVLAPGLPAEEIARLKELFRKELGIEEEVELSEEERAIVAELQALIATLAKDGLLMVLIRSAEEPVRRRFDGGILFLYLDDLEERKELNLELLDEFMEAARKAIEKGNMIIAILVVPESIAEYAKEKLLELFEEAKKAGNRFIGILITPGKLVDFLSYNMSEKIKAWFKKFAEDLKEYLKEELEK	3.798882540200193	0.7316874928887761	0.7880716323852539	0.7408993244171143	7.922255992889404	nan	inf
design_40	8	DEVRRRILRARLALLEVLAPGLAPETLEALRALYARELGITEPVELTPAERALVAELRAALASLAKRGLLRLLIPAAPEPVRLRFDGGVLYLELSGAEERAEENLALVDEFAEEARAAIALGQAIIAVLHVPRSIAEEVRARLRALAAEAAAAGNRFAGILASPGELVDLTLHNLSPEVAAWFRAYAEALVAWSRERLAA	17.082721514769457	0.1574556347189766	0.4632187485694885	0.33962249755859375	19.620973587036133	nan	inf
design_40	9	DELRLAVLRFELMLLEVLAPGLPAETLEALAAAFAEELGITEPVELSPAERAIAAELRAALAGLARRGLLRILIPALPEPFEARFDGGILYLRLSGDEARAETNLALLDAFAAEVDAAAAAGNFVIAILSVPASIAPYVRAKTEALAARLAAAGNRFIAIVTTPGELVALTMHALPADVRAAFEAYAAALAALSAAEAAA	4.760743949372026	0.633296875916335	0.7831276059150696	0.7541247606277466	6.911161422729492	nan	inf
design_40	10	DALRRAILEFEYALLEVLAPGLAPETIARLKAAVARELGITEEVALTPEQRAIVAELQAALATLARDGLLRVLSPALPEPLELRFDGGVLYLRTSAEPARAAEVRALVAAFAAAVAAAIAAGQAVIALLEVPESLADEVRATLRALFAALAAAGNRAAFVLLTPGRLVDLLLHGLPAAVRAAFEAYAAARVALSAEEAAA	19.435198400508515	0.17536083391463037	0.44590917229652405	0.28256189823150635	20.176090240478516	nan	inf
design_40	11	DELRRFILRFRLMLLEVLAPGLAPEVVEALKAAFAKELGITEEVELSEEEKALVAELQARLATLAPQGLLRILIPSLPAPFRHEFPGGLLYLYTSGEPARAAENLALVDEFAAAVDEAIERGQAVLAILVVPEEIAEEVRARVEALAARLAAAGNPFAAIVVTPGRLVALILHNLSEAEKAAFRRYAEAVVALLALEAAA	6.12809301063427	0.5349428886236556	0.6447746157646179	0.5268418192863464	12.531065940856934	nan	inf
design_40	12	DETRRFILQFELMLLEVLAPGLDEATLARLRAAFAAELGITEEVELTPEQRAIAARLQAALASLARSGLLRLLIPAFPEPVRLRFDGGVLLLRTSADPARAEEILALVDEFAAEVRAAAAAGNMVIALLHVPESIAPEVAARLRALAAELAAAGNRFVAVLLTPGRLVDLTLHNLSPEEKAAFERYAAALAALSAERAAA	10.81530741023994	0.3347686096880265	0.5642063021659851	0.4643283486366272	15.689661979675293	nan	inf
design_40	13	SETRLAVLQFRDALLEVLAPGLPEATLEALKALHRAALGITEEVELTPEQKAIVKELQAMLATKAKDGLYLALIPSAPEVVEHRFDGGILYLELDADPARKEEQLALVDRFAEAAREAIKKGNFILAILHVPAEIAEEVKERLLKLFEEAKKAGNQAAFILVTPGELVELRLFNLSEKIKKAFEAYAAALAALSAAEAAA	2.6465461719416234	0.8664268009987746	0.6579075455665588	0.6349616050720215	12.13225269317627	nan	inf
design_40	14	DAARRRILQSRYAILEVLAPGLPEETIALLKEAYARELGITEEVELTPAERALVAELQAALATLARDGLLRLLLPSLPAPFIERFDGGLLYLELSALPEHAETNLALVDEFAAAAEEAIAKGNALLAILRVPASIAERVAARMRALAERAEAAGNRLAVLVVTPGELVDLRLHGLSPAERAWWEEFAAAEVAWSREEAAA	7.546890642523	0.5890104776034414	0.7029534578323364	0.6162355542182922	13.121703147888184	nan	inf
design_40	15	METRLAVLRFELMLLEVLAPGLPPEELAELAAAYRRELGITEPVELTPEEQAAVAELQARLAGLAPAGLLRVLIPALPAPWVRRFPGGLLYLRTTADEARAETILALLDEFAAEARAAIAAGQAVVALLAVPRSIAPRAAARVRALAAELAAAGNPFLAIVVAPGELVDLLQHNLSPAERALWERYAEALVALSREELAA	18.645269443935693	0.16368958680656567	0.4603513479232788	0.3241196274757385	19.008731842041016	nan	inf
design_40	16	DATRVAVLRFELALLEVLAPGLPAETIAALAAAFAKELGLTEPVELTPAERALVAALRARLAALAPRGLLRILIPSTPEPVRLEFDGGLLYLRLSAEESRAEENLELLAEFAAAVEAAAAAGQAVLAVLEVPASIAEEARARVEALYDRLAAAGNPALFILTTPGELVLLRQHALPADERAAFAAYAEARVALSRARAAA	4.017922589751708	0.7441493538957331	0.7052373886108398	0.633385956287384	11.091182708740234	nan	inf
design_40	17	MELRLRVLRSRLALLEVLAPGLAPETLEALKALFAKELGITEEVELSPEERALVAELQAALATLAKDGLLLILTPATPEPVRHRFDGGLLLLETSADPARRETILALVDEFAAAARAAIAAGQALVAILRVPREIAEEVRARLAALAAAAAAAGNRFLGIVVAPGELVDLTQHALSAAAAAWWRAYAEAEVALLREEEAK	19.791438033013073	0.11754202541875586	0.4366883635520935	0.29881975054740906	19.557952880859375	nan	inf
design_40	18	DELKLAILRFRLMLIEILKPGLDEETVEELKEAFKKELGITEEVELTPEERALVEELQARLATLAKEGYLIILIPSTEKVVEKEFDGGILYLYLSGDEKKEEENLKLVEKFAEIAKKGIAKGQMIIIIANVPESIAEKVKEKIEELAAEAKAAGNTFIAIVTTPGKLVSFLAHNVSPAVQKAFRTYAENLVALSRLELEK	6.723885359770318	0.5026827007549615	0.7968428134918213	0.6276122331619263	12.059840202331543	nan	inf
design_40	19	EELRIEVLRSFYALLEVLAPGLPAEELERLKALFAEELGITEEVELTEEEKAIVAELQARLAALAPRGLLRVLTPAAPAPIRREFDGGLLYLYLNARPEDEALNLALVDEFAAAAREAIAAGQALIAILEVPESIADRVRARMAALYDEAAAAGNPAIFVLVTPGRLVDFRAHALPEAVVAWFRRFAEALVALLREEAER	17.88207394431239	0.19849550743145827	0.4821784198284149	0.35576045513153076	19.42816162109375	nan	inf
design_40	20	METKLRILQFRLALLEVLSPGLPEETLAALKEAYRRELGITEEVELTEEQRALVATLRAMLATLARDGLLRLLLPALPEPLVLRFDGGLLYLETSADPARAAEVRALLDEFAAAVREAIAKGQAVLAILRVPPELAEEARARLAALAAEAKAAGNPFAGILVTPGELVDLTLHNLPADIRAALEAYAEALVAYSRELAAA	18.658973488197244	0.14758901794430376	0.474965363740921	0.3178234100341797	19.60744857788086	nan	inf
design_40	21	DELRLKVLQFMYMLLEVLAPGLPEEVVEELKAAFAKELGITEEVELTPEQKAAVAELQAALATLAKDGLLRILIPAAPEPVEIRFDGGVLFLYLSDEESRAALNLELLDEFAAAARAAIAKGNAIIAILVVPESIADRAKARLRALAAEAAAAGNRFLGILVSPGKLVDLTMVNLSPAVEALFKEYAEALAALLKERAAA	9.285591651074146	0.45538207201686104	0.6322793960571289	0.6318837404251099	12.24585247039795	nan	inf
design_40	22	DELRLAVLRFHYALLEVLSPGLPEETIEALKAAFAKELGITEEVELTPAEKAIVAELQAALATLAKDGLLRIDIPSLPEPVVYRFDGGILFLYTSGLPERAELNLALVDEFAAAVEEAIAKGNMVIAILHVPAEIAARVEAKVRELFDRLKAAGNRFLAIVVTPGELVDLRMHNLSADVQAAFRAYAEALAALSAAEAAA	12.662361639144748	0.3887221182466125	0.681321382522583	0.6134228706359863	11.953522682189941	nan	inf
design_40	23	SATKTAILQFRYMLLEVLAPGLPEEEIAALKAAYAKELGITEEVELTAAQKAIVAQLQAALATLAKDGLLRLLIPSLPEPYERRFDGGILYLELSADEARAEENLALLEEFAAAAREAIAKGNAIIAILHVPESIAERAKATLRELAAEAAAAGNRFIGILATPGELVDLIMHNLPADVQAQFRAFADALVAWSKEEAAK	8.501932620907999	0.3229917813412226	0.6996349692344666	0.48640990257263184	15.549749374389648	nan	inf
design_40	24	MEKRIFILRFHYMLLEVLSPGLSPETIERLKEAFRRELGITEEVELTEEEKAVVKELQAAIATLAKRGLLRLLLPSLPEPVVLEFDGGVLFLETTALPERAAEIRALVDEFAAAAREAIAAGNMLIALLRVPASIAAEVAARLRALAAEAAAAGNRFAGVLLTPGELVDLTLHGLSPAVKALFRRYAEAERALLAEEAAA	21.074037350313393	0.11757348192029336	0.490258127450943	0.39910173416137695	18.566757202148438	nan	inf
design_40	25	METRIKILQFRYALIEVLAPGLAPETVAALKAAYRAELGITEEVELTPEQRAIVAELQALLASLAPDGLLRVLIPALPAPLELRFDGGVLYLETSADEARAAEIRALLDAFAAAAAEAAARGQALIAILVVPRSIAAEVEARVRALFERLAAAGNPAVFIVVSPGELVDLLLHNLSPAIRAAFEEYAAALAAWLKEEAEK	7.119464399742871	0.664952553427591	0.6101147532463074	0.5394693613052368	12.656886100769043	nan	inf
design_40	26	DEKRIFILRFRYMLLEVLSPWLPEEKIEELKELYRKELGITEEVELTPEEKAIAAELRALIATLAPRGLLIVLIPATEGVVREEFDGGILYLETSAEEARAEEILALVDEFAAAVDEAIAAGNMVIAILVVPEAIAPEVEARARALFDRLEAAGNRAIFIVVTPGRLVDLRMHNLSPEIQKRFRAYADALRDWLAEEAAK	3.2034815511863477	0.8195616603901362	0.7485140562057495	0.699541449546814	8.729969024658203	nan	inf
design_40	27	DEIKKKILQFRIMLLQVLSPGLPQEVIEQLIELYKKELGITEEVELSEEQKALVAELQALIASLAKDGLLMILIPSTPEPVRIRFDGGVLYLETSYLEEKKETILALVDEFAAAVREAIAKGNMVIAILVVPKEIAEEVEKKVRELFAEIKAAGNRALFIVVSPGELVDFLAHNLPENIKKAFKEYAEALKKLLKEEEEK	7.165472814647976	0.4763916279055006	0.6670194864273071	0.4912721514701843	13.659843444824219	nan	inf
design_40	28	DETRIEILRFRYMLLEVLSPGLDQATLDALKEAYRKELGITEEVELTEEEKEAVKELQERLKTLAKRGLLRILLPSTPAPVEHRFDGGVLYLELSALPERKEENLELVEEFAEEVEKAIELGNMVIAILVVPPEIAEEVKERLLELAEKLKEAGNIFIGILVKPGELVDLIMHNVSEKIKELFKRYAEALVKLLKEEAAK	5.572770493691118	0.6847548537141148	0.7439239621162415	0.6822144985198975	8.846711158752441	nan	inf
design_40	29	EELRRAVLQARYALLEVMAPGLPEEEIAELKAAYAKELGITEEVELSEAQKALVAALQARLATLAKRGLLILLIPSLPEVKRIEFDGGLLYLELSADPARAEENLALVDEFAEAVEEGIALGQAVLAVLVVPEEIADRVAERVRALFERLAAAGNPAAFIVVTPGRLVELLLHNLSPEEAAFLRAFAEALVALLAAEAAA	19.740030723334744	0.11696380458478998	0.4795215129852295	0.32433584332466125	19.350412368774414	nan	inf
design_40	30	DETKRAILQFEFMLLEVLSPGLPEETIEALKKAFKERLGITEEVELTPEQKAAVAELQAMLATLARDGLLRILIPSLPEPYEERFDGGVLYLYLSAEEERAELNLELLDAFAEAARAAIEKGNMIIALLEVPESIAERAAERLRALAAEAEAAGNRFAGIVVAPGRLVDLRLHNLSPALQALFRAYAANVVAWSAAQAAA	3.8991020468321858	0.786607841398154	0.7078989744186401	0.6717067360877991	10.956457138061523	nan	inf
design_40	31	DATRRQILQFRLMLLEVLAPWLPEEVLEALAAAYRKELGITEEVELTPEQKALVAELRALLAGLAPRGLLLLLLPSLPEPVRLEGDGGLLYLETDAAPERAAEVRALVAEFAAAAEAALAEGQALIALLAVPRELAEEVRARLRALAARAAAAGNRAAFILVAPGELVDLLLHALPPAIAAAFRAYAEALRDLLAAEAAA	18.433779686868057	0.1536669196663698	0.48836860060691833	0.335337370634079	18.95774269104004	nan	inf
design_41	0	MTREEIREEKRKKLLEKLKELGADEETVKELLELFDEAFEVEDKIAAGEEISEEEEIKRLEFEILYRLLETPEMSKAVELLLELVAELDERGALALVEIEEEEREDGTKVLKIRIRVVTDKADLEAVKARVEAVAEEVKKILPEVEVEVEVRTREELAADKENAEENKRLLKEMELQAKAVKRLKERREKEAKEAAERAA	1.2621955911089462	0.95522233870977	0.8814212083816528	0.7657512426376343	6.551578998565674	nan	inf
design_41	1	MTREEIYKEKKEFLLKKLEELGLDEETKKRLLELFEKAREVEEKIERGEEISREEKIERLKFEIIYRLLLTPEVARATRLLLDLVAELQERGALALVEITEEERADGTKRRRIRITVVTPREQLPEVTARVEAAAAEVRAILPDAEVEVEVRTEEELAEDEENAEENEELLEKMKLQGEAVKELREEEAARLAAELAALA	3.2451866535341414	0.9105802252811873	0.8729866743087769	0.7878425121307373	6.167349815368652	nan	inf
design_41	2	MTREEIREKKKKFILEKLEELGVDEETKKKILELFEKAFEVEDKIEAGEKVSREELIERLKAKIIYLLLKTPEMSKAVEKLLELVLKLDELGALALVEIKEEKLESGKKVLKITITVITEEELKEEVEELVEETAEEIKKILPDVEVEVNVVTKEELEKDKENEEENKELIEKAELQAEAVRLLKEEREEKEEKKKEEEE	2.372312098163269	0.85815764729819	0.8013036847114563	0.59546959400177	11.095924377441406	nan	inf
design_41	3	MSREEIYKKKREKLLKKLEELGAPEEVKKELLELFEKREEVDRKIERGEKVSREELITRLEAEILYLLLETPEFSKAVELLLEFVLELDEKGALALVEISVEKKEDGKKVIKIKIKVITEKELKEEVKKMAEEVAEEIKKIMPDIEVEIEVVTKEELEKDKENKEENEELIEKMELQAEAVRRLKAKAAAAEAAAAAAAA	1.2742212581262895	0.9510759769452091	0.885303258895874	0.7797402739524841	5.904548168182373	nan	inf
design_41	4	MTEEERAAAARAAIEAALAALGVSEETRARLLALFDEAEAVKRKEAAGEEVSEEEKVKALKAEILYLRLQTPEMAKAVELLLDFVLKLDEMGALALVRIEERELEDGTRKLVITIKVIVEEEKKEEVEKLAEKVAEEVKKILPDVEVNVEVRTKEELEKDEENKEENEKLIEEAKLQAKAVKELKEEEEKRRKEEEEKRK	1.5213966162751338	0.9279791393418435	0.8878037929534912	0.7750487923622131	6.46680212020874	nan	inf
design_41	5	MTREEIYEKKKKFIEEKLEELGVSEETKKELLELFEKAREVDEKIAKGEKVSREELIERLRFEILYLLLQTPEMSKAIRLLLDLVRKLEEMGALALVRISVEEQPSGKKVIVIEIKVVTEKEKLEEVKKLAEEAAEEIKKIMPDVKVKVEVKTKEEMEKDKENKEENEKLLEEMRLQAEAVRELKEEEEEKRRKKEEELK	4.112747885221041	0.7343342199583546	0.8461682200431824	0.6085413694381714	10.83607292175293	nan	inf
design_41	6	MTREEIYEEEKKFILEKLKELGLPEEKIEELLELFEKRKEVEEKEEKGEEISEEEKVTRLKYKILLELLKTPERSKAIELLLDLVLKLDEMGAKALVEISEETLPDGTKVTKIKIKVITEKEKLEEVKALVEETAEQIKKILPDVEVEVEVKTEEELAKDKENEKENKELIKEMELQAKAVRELKEEKEKEEKEKAKAEE	2.062134033373927	0.8888375419591488	0.767963707447052	0.5714643001556396	12.445680618286133	nan	inf
design_41	7	MTREEIYAAERAELLAKMDELGLPEAEKEALLALFDKAREVERKIAAGEEVSREERVELLEAKILRELLKSPEMAEATRLLLALVAELAARGALALVEIREVVREDGTVVTEITIRVVTRAADLEEVTALAEAAAAEVKAILPDAKVTVEVRTEEELAADAANAAENAALLEAAELQAEAVARLAARAAAAAAAAAAAAA	1.6663824512110477	0.9294266072579809	0.8798792958259583	0.7590489387512207	6.116430282592773	nan	inf
design_41	8	MTEEEKEAEERKKIEEALEKLGVSEETKKELLELFEKRKEVEKKIKEGKKITREEKIEKLKADIIKRRLETEEVRKAVELLEEFVLELDEKGALARVTIEEITLPSGKKVKKITIEVITEEEKKEEVEKLAEEVAAKIKEILPDAEVEVIVRTKEELEKDEENKEEIEKLIEEAELQAEAVRILKKEEEEKEKKEKEEKE	1.6860488335829769	0.92637406964624	0.8633341789245605	0.7217736840248108	7.313756942749023	nan	inf
design_41	9	MTREEIREKKLKRIEEKMKELGVSEEEKERLKELFEKRFEVERKIEEGEEVSREELVIALKADILYLLLLTPEVSKAVKLLLDFVAELAEKGALALVDISVETLPSGKKVTKIRIKVITEKEKLEEVKKMAEAVAEEIKKILPDVEVEVEVRTEEELEEDEENREENEELREKAELQTEAVKELKKEEEEKKKKEEERKE	22.69506696925916	0.1436045158180669	0.8088374137878418	0.5208070278167725	13.303750991821289	nan	inf
design_41	10	MTREEIRAEERAKLLERLEALGAPEAERERLLALLEKAWEVEEKERAGEEISREERVLRLEYKIRLLLLQTPEMSKAIELLLDFVAELDERGALALVRISVEKQADGKEKLKITIEVLTEKAQLEEVKALAEATAEEIKAILPDAEVNVIVRTEEEVAADKANAEENARLREEMELQAEAVRRLKAERAAAEAAAAAAAA	25.06362011014043	0.14278248996200063	0.8633357286453247	0.5462944507598877	12.786561965942383	nan	inf
design_41	11	MTPEEREAAERAFLEARLAELGLDEETRAALLALFDERRAVERRLAAGEEVSEEEEVAALEARIRLLLLRTPEFSKAVRLLLDLTAELAERGALARVEITEEKNEDGTTQINITITVVTEEEQREEVTKLVEETAEEIKKILPDVTVEVNVVTREELEKDEENREENEELLRAMELQARAVRRLKAEEAARAAAAAEAAA	2.2987164316715227	0.8658061491522722	0.9292837381362915	0.836274266242981	4.4370808601379395	nan	inf
design_41	12	MTREERRAARRAAIEERLAALGLSPETRARLLALFEKAEEVEDKIAAGEKVSREELVERLRFEIRYLLLQSPEVAAAVRLLLDLVLELDAKGALALVRIEEVRLPDGTVVRRITIRVVTDASQKAEVTALVEAAVAEVRAILPDAEVTAEVKTREELAKDKENAEENKKLLEEMELQAEAVRLLAAEEAERAAAAAAAAA	1.3586272125462588	0.9452582591631927	0.8988972306251526	0.7874048948287964	6.034266471862793	nan	inf
design_41	13	MSREEIREARRKRLLEALKKEGADEATVERRLALLDAAFEVEEKLEAGEEVTEEELVTLLEARILEELLLTPERREATELLLAFVLELAERGALALVEITEERLPDGTVRTRIRITIITPEEQKEEVTRLAEETARRVREILPDAEVEVEVRTREELAKDKANAAENAALIRRAELQTRAVRRLAAERAAAAAAAAAAAA	1.3141004539999044	0.9468399618730572	0.8963230848312378	0.7753006815910339	5.777214050292969	nan	inf
design_41	14	MTREEIYAARRAKLLAAAAALGLDPATIAALLALFDAAEEVDEKIEAGEEVSREELVTRLRFEILYLLAQSPEMSAVVERLLALVAELAALGALALVEIREIELPDGTKKLEIKIKVITPEELKEEVTKLVEETAEEVKAILPDAEVEVEVKTEEEVAEDEENREENERLREKMRLQAEAVAELAAARAAAAAAAAAAAA	2.1091920476326513	0.873425007985542	0.8169636130332947	0.6645182371139526	8.445556640625	nan	inf
design_41	15	MTREEIYAAKREFILKKMKELGLPEEEIERYLELFERAREVEEKLEAGEKVSREELVERLRFEILYLLLQTPEMSKAVELLLDLVLELDKKGALALVEISEEVLPDGTVKTKIKIKVITKKEDLEEVKKLVEETAKKVKEILPDVEVEVEVVTEEELEKDEENKEENEELIEKMKLQAEAVRELKEERKEKEEAAKKAAE	0.8610293412484188	0.9747892173870408	0.9000489711761475	0.7963894009590149	5.62445068359375	nan	inf
design_41	16	MTPEEREAARLAALRAAADAAGLPAATKAALLALFARAVEVDKRLAAGEEVSREERVERLEADLLERRARTPAVAAAVALLERFVLELDERGALALVEISEELLPDGTRRTVIRIRVVVEEEQLEEVRELAEATAAEIKAILPDVEVEVEVRTREELAADKENAAENAELLERMELQAEAVRRLAARAEALAAAAAAAAA	8.882596219668446	0.40071115727224293	0.7830948233604431	0.49320754408836365	15.768305778503418	nan	inf
design_41	17	MTREEIEAALRERILAAMDALGASPELRAELLALFDAAVEVDRKIEAGEEVTDEERVTRLEFEILYLRLLTPEVREAVELLEDLVLELDELGALALVDISVEVNEDGTVKTKIEIKVVTEKEQLEKVKKLVEETAEEIKKILPDVEVKVEVKTKEELEKDKENEEENRELLREMELQARAVRRLKARAAARAAAEAARAA	1.3617551894291646	0.9462298868920362	0.9194532632827759	0.8299272060394287	4.6707024574279785	nan	inf
design_41	18	MTREEIEEEKLKKLKEKMEELGLSEEKKKELLELFEKAEEVKRKIEAGEEVTREEKIEMLKFEIKYLLLQTPEISKAVELLLETVLELDKLGALARVRIEEIELESGKKKLIIEIEVVVEEEKKEEVEKLAEETAEEIKKILPDAEVKVKVVTREELEEDEENREENEELLEEMELQSEAVRELKEEEEKERKEEEEKEK	1.4380139964699579	0.937433578413502	0.9005448818206787	0.7894937992095947	5.757889747619629	nan	inf
design_41	19	MTREEIEAARRARLLAAAAARGLAPEEIARLLALFDRAEEVERKLEAGEEVSEEEKVARLEADIIEKLLETPEMSKAIRLLLDTVLKLDEMGALAKVEISEEKLEDGKVKIKIKIKVITEEEKKEEVKKLLEETKEEIKKIIPDVEVEVEVVTKEELEKDKENAEENKELIEEAELFARAVRRLREEEEAREAARRAAAA	1.5021711240984368	0.9384273363079467	0.8834072947502136	0.7775448560714722	6.131201267242432	nan	inf
design_41	20	MTREELRARERARLEERLAALGAPAELRAELLALFEEAWEVEEKLERGEEVTEEELIRRLEAEILLRLLETPEVREAVELLLEFVAELDKLGALALVEIREETLPSGEVKRIIKIKVVTKEELKEEVKKLAEEVAAKVKEILPDWEVEVEVVTEEELEEDEENREEIEELLRRMRLQARAVRRLKARAEALAAAAAAAAA	1.2828882979131229	0.9507507216511984	0.8845561146736145	0.765386164188385	6.0088067054748535	nan	inf
design_41	21	MTREEIVAERRAELLAALAARGAAPALVEELLALFDRAVEVEEKLAAGEEVTREERVELLEARILYELLRTPEMAAAVERLLALVAELAEEGALALVEISEETLPSGKKKLKIKITVITEKEKYEEVKKRVEETAEEVKKILPEAEVEVEVKTEEEVEKDKENAEENRELREQMELQAEAVARLRARAAARAAAAAAAAA	1.0401893173340184	0.9652130647038271	0.9034388661384583	0.8032889366149902	5.220196723937988	nan	inf
design_41	22	MTREEIEEEKRKKILEAMEKEGLDPETIKELLELMEKAFEVEKKIERGEEVTEEEEIERLRFEIIYRLLQTPEERKAVELLLEFVLELAKKGALALVEISEEKLEDGTIKKKIKIKVITKEELKEEVKKMAEEVAKKIKEILPDVEVKVEVKTEEEVEKDKENAEENEELRRRMELQTKAVELLAAEEAARAAAAALAAA	0.9862567835599785	0.9680464619180547	0.8075347542762756	0.6691948175430298	8.78317642211914	nan	inf
design_41	23	MTPEERYAAERAALLAAAAALGLAPETVARLLALLDRAREVERRLRAGEEVTEEEEVAALEARIRLELLRTPEWAAATRLLLDFVAELQERGALALVEVTRERRPDGTEVTRIKIRVVTPAEQLEEVRALAEAVAEEVRRILPDAEVEVEVRTEEELAKDEENREENERLLREMRLQGRAVARLRAEAEALAAAAAAAAA	1.390319254063411	0.9397650197165057	0.904474139213562	0.7943929433822632	5.458029747009277	nan	inf
design_41	24	MTEEEKEAEEREKILQKAEELGLPKEEIEELLELFEKAREVKKKIEKGEEITEEEKVTMLKYDILYLLLQTPEMSKAVQLLLDLVAELAEKGALALVEITEEKQEDGTVKIKIKITVITEEEKKEEVEELVKKTAEEIKKILPDVEVEVEVKTKEELEKDKENEEENKKLIEKMELQTKAVKELKEEAAKKAAEAAAAAA	2.1217856364206424	0.8993061288449851	0.87923663854599	0.7651178240776062	6.366094589233398	nan	inf
design_41	25	MTKEEIEKKKKEKLLKKLEELGVDEETKKELLELLEKAFEVEKKIEAGEEITREEKIEKLKFDIKYRLLESEEESKATELLLELVLELSEKGALALVEIKEEKLEDGTIKKVIKIKVITKEEKKEEIEKLVEETAEKIKKILPDVEVEVEVRTEEELKKDKENEEEIKKLIEEMKLQEEAVKELKEEREKEEKKKRLEEL	4.717502796834443	0.6966944400161995	0.7282842993736267	0.5517693758010864	13.560282707214355	nan	inf
design_41	26	MTREERAAARRAALEARLAALGLAPATRARLLALLDAAEAVERALAAGRPVSRAEKVTLLRARILERLLRSPAEARATALLLDLTAELAARGALALVEIEEIELPSGKRVTKITITVVTEPAQAAEVTALAEATAAEVKAIIPDAEVTVEVRTREALAADAANAAENARLLEAAELQTEAVAELRAEAAAAAAAAAAAAA	26.229929054768665	0.12268613346177686	0.8795842528343201	0.6351951360702515	10.000402450561523	nan	inf
design_41	27	MTREERYAAELARLEAALAALGLPEETRRRLLALFEEAREVDERIERGEEVTEEELVTRLEAEILYLRLLTPEVSRAVRLLEEFVLELAELGALALVRVEVVELPDGRRVVRITIRVVTPREQLEEVTARAEAVAAEVKAILPDAEVEVEVRTEEELAADRENAEENARLLREMRLHERAVRRLREEEEKRRAEAAAALA	23.8537423198238	0.1590127889391811	0.8728850483894348	0.5339028835296631	13.367202758789062	nan	inf
design_41	28	MTPEEIAAARRAALLAALEARGAPEEERARLLALFARAEEVERKLAAGEEVSREEKVALLRFRILYELLRSPEVSAATRLLLDLVLELAERGALALVEVEEVTLPDGTVVRRIRITVITEREDLEAVRALVEATAARIKAILPDVEVEVEVRTREELEEDEENKEENEELIEKAELQAEAVRELREEEERRRAAAEAARL	27.859471634870427	0.09623290848939536	0.8476506471633911	0.5427619218826294	12.974634170532227	nan	inf
design_41	29	MTREEIYKKEKEKLLEKLKELGLPEEVKKALLELFEEAKEVEKKIAKGEEITREEKIKKLKFDILYLRLLSPEVSKAIELLEDLVLELAEKGALAKVEISEEKQEDGKVVTKIKITVVTEEELKEEVEKLVKKTAEEIKKILPDVEVEVEVKTREELEKDKENEEENKKLLEEMELQTEAVKELKEAKEKLEKAAAEAAK	1.2342629303932255	0.9550221246122951	0.8942364454269409	0.7854809761047363	5.901634216308594	nan	inf
design_41	30	MTREEREAERRAALLKRLAEAGADPATVEALLALAERAAAVRRRLAAGEAVTREEAVAALEADILYRLLESPEVSEATRLLLDLVAELAARGALALVEVEEERLPDGRVRRRIRIRVITDAAQLEAVRALAEETAARVKEILPEAEVEVEVRTREALAADAAHAAENAALLERAELQAEAVARLAARRAAAEAAALAAAA	24.24460105551324	0.147098661288643	0.8558965921401978	0.5582022070884705	13.006855964660645	nan	inf
design_41	31	MTREEIRKKRKEEILKKLKELGLSEEKKKKLLELFEKAEEVEEKIRKGEEISEEERVELLKAKILYERLKTPEWSKAVELLEELVLELKEEGALALVKIEEIENEDGTKVTKITITVITKEEKKEEVEKKVKETAEEIKKILPDVEVEVNVVTEEELEKDKENAEENKKLIEEMKLQAKAVEELKEEREKEEKEKELEEK	1.3360332530992811	0.9480366874090358	0.8846033811569214	0.760495662689209	6.610672473907471	nan	inf
design_42	0	EFRFYVKKLELNLETLIEDMKKAIEEMKEEIEAERPLTPNDVIVIEIEKDGKKYGVYFGLRTVEQLIEAYRRAKEEGYDTILLVMAPEEDLDLALEIAKLMMEEGLVGSDILVVLDPEMIAALIEAGFLAEIAPELAKLPADAKVAVVAISTKNEEEKKKAEKFLKKLEELLKKAGYDHLLVTDFDPVKAKMEAAAAAAE	1.0843193336224175	0.9740121168204791	0.9089674949645996	0.8566632270812988	4.148632049560547	nan	inf
design_42	1	EFRFHVVELPYNLDTLEADVRAALAAMRERLAAERPLTPNDVFEVRVHKDGKVARAFFGLRTVEQLIAAYARAKAAGADTILLSMAPEEYLDLSIKFFRLALEEGLWGSDILVVLDPRMIEELVEAGFLEELRPELEKLPPEAKVAVVAISVKDEEQKEKAKRFLEKLKKLLKEAGFDHLLVTDFDPVRARMEAAAAEAA	10.219660444640152	0.5129583991192355	0.844508945941925	0.7234397530555725	7.135843753814697	nan	inf
design_42	2	EFRFVRVTLPYNLETLEADMAAALAAARAELAARRPLTPADVFEIVIEKDGKKYAAFFGLRTVEQLIHALLRMEEEGYDTIILSMHPDADLPLALAFVKLALEEGLEGSTILVVTDPAMIAELLAAGILEALRPALAALPPDARVVVVAISVKNAEQAKKAAAFLARFRALLAEAGFDHLLVTDFDPVRARLRALAAERE	0.7766103787971981	0.9899616562632562	0.924984872341156	0.871239185333252	3.647538185119629	nan	inf
design_42	3	EIEIVEVELEYDLETLEERIREKLKEMEEKVKKERPLTENTIFKIEIKKDGKKYGAYFGLKTIEQLIYAYKDALEKGYDTIILIMLPEEDLDLGIKAVKLALEEGLWGSKILLVLDPEMIKALVEAGILEEIKPELAKLPEDAKVAVVAIETKNEEQKEKAERFLKKLEELLKEAGYDHLLVTDFKPVLEKMLKLAEEKE	0.8334464851024819	0.9861564922322142	0.9053016304969788	0.864724338054657	4.526852130889893	nan	inf
design_42	4	EIRIHETRLELNLETLVADMKAAIAATRAEIEARRPLTPNDIIKIVIEKDGKKYAAFFGLQTVEQLIYALELAKKEGYDTILLVMHPEEDLDLALEFVRLALEQGLVGSKILVVMDPEMIAALIEAGFLAEVAPELAKLPPDARVVVVAISTQNEEQKEKVEKFLEEFKKLLAEAGFDHLIVTDFDPVEKKLLEYAKKKK	9.64244366709018	0.4837514884518527	0.6181222796440125	0.6043599843978882	13.631243705749512	nan	inf
design_42	5	EFRFVRTTLPLDLATLEADVRAALAAAREALRAERPLTPNDVFIVEVRRDGKTALLYLGLKTIEQLIEALLHAKELGADTILLVMAPEELLPLALRIFRLAMEEGLWGSTILVVMDPEMIAALVEAGFLEEIRPELEKLPPDARVVVVAIETKDEEQKKKAERFLERLEELLREAGFDHLLVVDFKPVKKKMEEYAKEKK	0.7455833021360232	0.9913715347111829	0.931178867816925	0.8796321749687195	3.6335971355438232	nan	inf
design_42	6	EYTIIETEIELDLETLEEKMKEKIEEAKKKLEKERPITPNTIFKIVVNKDGKKFGFYFGLKTVEQLIYALEEALKEGYDTIFLSMAPEEDLDLSIRFAKLALEEGLWGTEILVVLDPAMIAELVEKGFLAEIAPELAKLAPDERVVVVAISTKDEEQAEKAKRFLARLRKLLAEAGYDHLLVTDFDPVKEKMLKYSKEKK	2.3884927459397267	0.9034450095274505	0.8101847171783447	0.7905097007751465	6.535199165344238	nan	inf
design_42	7	EFRFYERTLPLDLATLRADMRAALAAMRAEAEAERPLTPNDVFVLRIEENGKTFLAFFGLRTVEQLIAALRRAQEAGADTILLVMAPEEDLDLALEIVALALEEGLWGNKILVVLDREMIEALVAEGILAEIAPELARLPPDARVVVVAISTQNEEQKKKVERFLKRLEELLRRAGYDHLLVTDFKPVEAKLLALAEARA	2.7700838240630508	0.8664968281190788	0.7393440008163452	0.7382537126541138	9.11938762664795	nan	inf
design_42	8	EIRVHRTKLELDLETLEEKMKKAIEEMRAKLEAERPLTPNDIFMIEIEKDGKKYAFFLGLKTVEQLIYAYKLAEEEGYDTIILSMHPEEDLDLALKFVKLALEEDLIGSKILIVTDKEMIEELIEKGILEEIKPELEKLKPDEKVVVVAAETNNEEEKEKLKKFLEKLEKLLKEKGFDHLLVTDFKPVKKKLEELAEKKE	17.809015470341183	0.16460494467175707	0.6325242519378662	0.5729891061782837	14.239813804626465	nan	inf
design_42	9	EIRIYETELELDLETIEEKVKKALEEMKEEVKKERPLTENDIFVVNVKENGKTYGAFFGLKTIEQVIYAYQYALEKGYDTIFISVAPEEELDLVIEAFKLALEEGLWGNKILLVLDKEMIEAMIKAGFLEEIKPELAKLPEDAKVAVVAISYNNEEEKKKVEKFLEKLKELLKKYGYDHLLVLDFKPVEEKMLKAAEEAK	2.9576219330419713	0.8448111336824337	0.755033552646637	0.7592481374740601	8.810620307922363	nan	inf
design_42	10	EFRFVEVKLEYDLETIIEKMKKAIEEARKELEEKRPLTPNDVFIIEIEKDGKKYGLVLGLKTVEQLIESLLYLKKKGYDTIILVMAPEEDLDLSLEIVKLALEEGLIGSTIIVVLDKEMIEELVEAGFLEEIKPELEKLEEDDKVAVVAISTKDEEQKKKAEKFLEKLEKLLKEAGYDHLLVTDAEPVIKKLEEYAEERK	1.1319560278726815	0.9806887867867475	0.8439350724220276	0.8190019726753235	6.7193474769592285	nan	inf
design_42	11	EFRFYKTKLKYNLETIKEDIKKKIEEMKEKLKKERPLTENDIIRIEIEKDGKKYGLYLGLKTVEQLIKALIEAKEEGYDTIILVMAPEEDLDLAIEIAKLALEEDLIGSTILVVLDPKMIAELIEAGILEEIAPELAKLPPDAKVAVVAIETKNEEEKKKAEKFLEKLKKLLKEKGYDHLLVTDFKPVEEKLLKLAKEKE	14.572969344093828	0.37030448121489873	0.6613160371780396	0.6776314973831177	11.39726734161377	nan	inf
design_42	12	EFNFYETELEYNLETFEEDMKKAIEEMKKKVEEERPLTENDVFIIKINKDGKKYAVFLGLKTVEQLIKALKKALEEGYDTILLIMAPEEYLDLSIKIAKLILEEDLIGSEILVVMDPEMIAELIEKGILEEIAPELAKLPPDAKVVVVAIETKNEEQEKKAKKFLEKLEKLLKEAGFDHLLVTDFKPVKEKLLELAEKKE	14.566414130095037	0.3191475372107391	0.6423100233078003	0.5968296527862549	11.383787155151367	nan	inf
design_42	13	KIRIHEVKLEYDLETLKEKIKKAIEEMKKKLKEERPLTENDIFVISIEKDGKKYLAFFGLKTVEQLIYALKYALEKGADTILLIMAPEEYLDLAIEITYLVLKQGLIGSKILVVMDREMIEELIKEGILEEIAPELAKLPEDAKVVVIAISTKNEEQKEKAEKFLKEFEELLKKYGFDYLLVTNFDPVEEKLLKLAKEKE	1.678757654523599	0.9454710411350755	0.8328604698181152	0.8266385793685913	6.0440993309021	nan	inf
design_42	14	EIRIYETKLPYNLETIEEDVKKKYEEMKEKVLKERPLTENDIFKIVVEKDGKKALFFLGLKTIEQLIYALLYAKEEGADTILLSMHPEEELDLAFKFFKLALEEGLWGNKILVVLDKEMIEELIKAGFLEEIKPELEKLPKDAKVAVIAVSYKNEEEKKKVERFLEEVKKLLKEAGYDHLLVTDFDPVEKKMLEYYEKKK	0.7043036938435081	0.9928084281149548	0.9359990358352661	0.8866608738899231	3.486494541168213	nan	inf
design_42	15	EFRFHKVKLELNLETLEEDVKKAIEEMKEEIKKERPLTENDVIIIEIEENGKKYAAFFGLKTVEQLIKALRLAKEEGYDTIILVMAPEEDLDLAIEILKLAMEEGLVGNTILVVMDPEMIAALVEAGFLAEVAPELAKLAPDERVVVVAVSVKNEEQKKKVERFLKRLEELFKEAGYDRLLVVDFDPVEEKLLAAAEAAE	1.4943854989289247	0.9604662026525234	0.8734023571014404	0.8379074931144714	5.157047748565674	nan	inf
design_42	16	EIRVHRTTLPLDLATLEARMAEALAAMRARLLAERPLTPNDIFLIDVEADGKRYGVVLGLRTVEQLIYALKLLKEEGYDTILLVMAPEEDLPLALRAARLAMEEGLWGSKILLVLDREMIDALIEAGILEEIAPELARLPPDARVAVLAIETKNEEEKKKAERFLERLRALLAEAGYDHLLVLDFKPVEKKLLELAEKAE	3.7803309311099556	0.8594715387479965	0.8081808090209961	0.7813605666160583	7.955319404602051	nan	inf
design_42	17	EFRIIEVELEYDLETFEKDMKEAIEKAKEKIKKERPITPNDIIKILVRKDGKKYGIYFGLKTVEQLIHALEELEEEGLDTILLLMYPEEDLDLAIKIAKLVLEEGLWGSKIIVVMDKKMIEELVKAGILEEIKPELEKLKPDEKVVVIAISTKNKEQEEKAKKFLEEFEKLLKEKGYDHLIVTDADPVIEKLKELKKKKE	0.9495640058000211	0.9823919589891589	0.8784460425376892	0.8411226272583008	5.111143112182617	nan	inf
design_42	18	AIRFHVVELPYDLETLIADMKAALAAMRAALEAERPLTPADVFEVRIRRDGKVFGAYFGLRTVEQLIAALARAEEEGYDTIILHMHPPELLDLALEFTRLALEEGLWGSTIIVVTDPAMIAALVAAGFLAEVAPALAALAPDARVVVVAIEVKDEAQAEKAKKFLERFEKLLREAGFDHLLVTDAAPVLARLRAAAAAAA	10.380337631041504	0.5434042500943376	0.7062978744506836	0.6472635269165039	10.7686128616333	nan	inf
design_42	19	EIRIIEITLPYNLETIEEDMKKAIEEAKEKLKKERPITENDIIMIIIEKDGKKYGAFFGLKTVEQLIYALKYAKEKGYDTIILVMAPEEDLDLSIKFVKLALEEGLWGSTILIVTDPAMIAALIEAGFLAEVAPELAKLPADARVVVVAISTKNEEQKKKAEKFLKKFEELLKEAGFDHLIVVDFKPVEEKMLKYLKEKE	2.4300681692861934	0.9011549184718698	0.8497986197471619	0.8305205702781677	5.511600494384766	nan	inf
design_42	20	EFRVVEVTLPLDLETLEERMRAAIAEARERVRAERPLTPNDIFMVRIEKDGKTLGFFLGLRTVEQLIYALRLAREAGFDTIILSMAPEEDLPLSLRFVRLAAEEGLWGNEILVVMDPEMIAALIEAGFLAEIAPALAELPPDAKVVVVAISTKNEEQKKKVEKFLEELEKLLKEAGFDHLLVTDFDPVRAKLLAAAEEAE	12.898062678387893	0.25887892700023457	0.8069808483123779	0.6721665859222412	9.149164199829102	nan	inf
design_42	21	KIRIHKVKLEYDLETLIEKMKKAIEEMKKKVKEERPLTENDVFKIIIEKDGKKYGAYFGLKTVEQLIHALLELEEEGYDTIILLMLPEEELDLGLEIVKLALEEGLWGSKIIVVLDKEMIEELIEKGILEEIRPELEKLAPDEKVAVVAIETKNEEEKKKAERFLKRLEELLKKAGFDHLLVTDAKPVIEKLKKLKEEEE	17.360563541892926	0.25785589658622543	0.44281256198883057	0.3603154718875885	18.277416229248047	nan	inf
design_42	22	EIRIHRVELELDLETLIERMKEAIEEMKERIRRERPLTPNDIIEIVVNKDGKKYALFLGLRTVEQLIYALKKAEEEGYDTIILSMAPEEDLDLSLEFFKLAMEEGLVGSKILIVLDPEMIEELIEEGILEEIRPELEKLPPDAKVAVIAIETKNEEQEEKAKRFLEKVKELLKEAGYDHLLVVDFKPVIEKLKKLAEERE	1.1651679876014804	0.9686274053949437	0.8827634453773499	0.8409320116043091	5.708256721496582	nan	inf
design_42	23	EFRFIVTKLELDLDTLEEKMKEAIEKMKKELEEKRPLTENDVFVIEIEKDGKKFLAFFGLKTIEQLIEALEWAEEKGADTIILIMMPEELLDLGIEIVKLALEEGLWGSKIIVVMDKEMIKELVEAGFLEEIKPELDKLKEDDKVVVVAAEVKDEEQKEKLEKFLEKLKELLKKYGFDHLLVTDAKPVIKKLKEYKKKKE	2.577740402351555	0.874615754308369	0.8728840351104736	0.8434233665466309	5.695794105529785	nan	inf
design_42	24	EIRVVEVTLPLDLETLEARMAAAVAEARAALRAERPLTPADVILLEIERDGKRLGVFLGLRTVEQLIAALRLALERGWDTIILSMHPEEDLPLALRFARLAAEEGLWGSTIIIVMDRAMIEALIAAGILEEIAPALAALPADAKVVVVAISTKNEEQEEKAKKFLERFEKLLKEAGFDHLLVTDADPVIAKLLALAAEAE	13.998545249749778	0.3163170212308157	0.7554141283035278	0.6857064366340637	11.967187881469727	nan	inf
design_42	25	EINVYEVTLELDLETFEERMREAIEEMKREVEKERPLTPNDIFKIKIEKDGKTYWVFLGLRTVEQLIYAAELAEAEGADTILLVMAPEEDLELALRIARLALEEGLVGNKILVVLDPEMLAALVAEGLLAEIAPELAKLAPDARVAVVAVETKDAAQAEKVARFLARLERLLAEAGFDHLLVTDFAPVLEKMRALAEAAK	13.868063343508203	0.5651649227517282	0.6908401250839233	0.6860425472259521	11.39358139038086	nan	inf
design_42	26	EFRFHRVRLPLDLATLVERMKAALAEMRERVLAERPLTPNDVFVVEIERDGKRYAAFFGLRTVEQLIEALLLAEEAGYDTIILVMAPEEDLDLALEIVRLALEEGLEGSRILVVLDPEMIAALVEEGILAEIAPELAALPPDARVAVLAIDVQDEEQREKAARFLARLEELLRRAGYDRLLVTDAGPVIARLRELAARRA	0.6949552917299288	0.9933100535791299	0.9130933284759521	0.8698269128799438	4.506588935852051	nan	inf
design_42	27	EIRFVETELEYDLDTLEADMAAALAEAREAVARERPLTPNDVFVLKIKRDGKTFLAFFGLRTVEQLIAALRRAQEAGADTILLVMAPEELLPLALKAVKLALEQGLIGSTIILVMDREMLEALVAAGVLAEVAPELAKLPPDAKVVVVAASYKNEEEKKKLEKFLEELKKLLKEAGFDHLLVTDADPVIAALAAAAAAAA	0.8720844125343463	0.9848476332645483	0.8991642594337463	0.844952404499054	4.246883392333984	nan	inf
design_42	28	EFNFYKVKLEYDLETIEEKMKEAIEKTKEEIKKKRPITENDVIVIEIEKDGKKYAVALGLKTVEQLIKALLKFKEEGYDTIILVMAPEEYLPLALEFVKLALEEGLWGNTIILVMDKEMIKKLVEEGILKEIEPELKKLPEDAKVVVLAIETKDEENKEKVKKFLERLEKLLKEAGFDHLLVTDAKPVIEKLEELAKKKE	3.076673694295385	0.8305881876860214	0.720291256904602	0.6621558666229248	8.820854187011719	nan	inf
design_42	29	EIRIYEVELEYNLETIIEDVKKAIEEVKKKIKEERPLTENDIIKIVVNKDGKKYALYLGLKTVEQLIYAYEDALKKGYDTIILVMAPEEYLDLSLEFFKLALEEDLIGSKIIIVMDKEMIEELVKEGILEEIKPELEKLKPEEKVVVVAAEVKDEEEKKKLEKFLERFKELLKKYGFDRLLVVDAKPVIEKLLELKKKRE	0.6911069613629928	0.9935244238233233	0.9051151871681213	0.8660176992416382	4.4899396896362305	nan	inf
design_42	30	EIRFHTVRLPLDLETLEADVRAALAATRAAIAAERPPTPNDVIRIEVERDGKRYVAYFGLRTVEQLIAALEKALEDGADTILLVMAPEELLPLAIRIFALALRQGLVGSKILVVLDPAMIAELVAEGILAELAPELAKLPPDARVVVVAIETKDKEQEEKAKKFLEELRKLLAEAGFDHLLVTDFKPVIEKLLALAKERA	0.6096076839069218	0.9970731798852058	0.9387643337249756	0.8791255354881287	3.426814079284668	nan	inf
design_42	31	EVRVVEVRLPLDLETLEADMAAALAEARAALAAERPLTPNDVFRVLIERDGKRYAAFFGLRTLEQLIHALLLAKEAGADTIVLLMHPEADLPLALEIVRLVLEEGLEGSRILVVLDRAMIEALIEAGVLEEVRPELEKLAPDARVAVVAISVQDEEQRRRAERFLERLAELLRRAGFDHLIVTDFDPVEEKLLELARLKA	13.07706471735306	0.3945487085881536	0.538232684135437	0.4716483950614929	16.28209686279297	nan	inf
design_43	0	SEILEKIKEETLEYIKLVLEGKKVSRLVLYNTDTGELTVEELGDKPIFVIAVVKEEHVPLVKKGVEELLKESENIPIVKVFVSSLSKEELEEELKKDIEEVKEMNKMSEEERIKMYEKELERLLELMKKLEGSEYQLLETMAVYAAASLLAVYLKLLGGDVEKIEKKLEEIEELALKYGVDKELVEEIKKETREALKKLE	2.026616339799863	0.8932601030875833	0.8028872609138489	0.7524308562278748	6.619313716888428	nan	inf
design_43	1	MEVLERLREETLRLIARLLAGERASVLILYDTDTGELTVEELGDKPLAVIAVVPASHVPLVRAGVAELLAAAEDIPVVEVFVSTLSPEELRARLAARIARVREMNAASREERIAMYLEELRELLELMKELEGSPHRLLEVAAVLAALALLAVYAAQLGADEAELRALLEEAAELARELGLDEELVEELRAETEAALAALA	2.181170451679132	0.8651936961113116	0.7556129097938538	0.6981810331344604	8.376116752624512	nan	inf
design_43	2	SEVLERLLEETLAYIEATLAGEKRAVLVLYNTDTGELTVERLGDKPLYVVAVVPESHVPAVREGVRRLLEEAKDIPVVRAFVSSLSPEELEALLEREIERVKEMNKMSPEERIKMYLEELKELLELLKRVRGHPLELLEAAALLAAAALLAVFAKQMGADVEELRKLLEEAVELARELGLDEELLERLRAETLAALAALE	1.1313897081581106	0.969041313039569	0.9067497253417969	0.8544424176216125	3.9736428260803223	nan	inf
design_43	3	MEVLERLLEETLEYLRLVRRGEKRGRLLLYDTDTGELTVEDLGDKPLFVAAVVRSEHVPLVRETVERLLEEAKDIPVVRVFVSSLSPEELEELAERAIEEVREMNKASKEEQIKMYLENLEELLELMKKTKGDKYELLETAAILAALAVQAVFAAQLGADREKLLELLEEAEKLALELGLPEELVRRLREETLRYLEELE	0.9861060176917935	0.971925186146454	0.9375753402709961	0.9003671407699585	3.279550790786743	nan	inf
design_43	4	MEKLEQLLEETLRYIKALLAGEKRSVLVLYDTDTGELTVEELGDKPLFVIAVVKSSQVPLVKEAVKKILEAAKDIPVVLAYLSSLSEEELKKKLEEEIKEVEELNKMSPEERIAAYEERLRRLLEELKKVKGDKYELLEAAALLAAASLLAVYLAQMGGDPEELEELLREMAEEARKLGLDEELVERLLEETRRALKALA	0.891929626511347	0.9755968722670552	0.9046911597251892	0.8568503260612488	3.969109296798706	nan	inf
design_43	5	MEVLERILEATLEYIEALLAGEKKSVLVLYNTDTGELTVEELGDKPIFVFAVVKEEDVPLVKEGVEKLLEESKDIPVVKAYVSSLSKEELEEKLERDIERMKEMNKLSPEERIAMYLEELEELLEELKKLEGSKYRLLEAFAVLAALAVLAVYAAQLGADPEKLLELLEEAAEEARELGLPEELVERLLRATREALEALA	0.6764766395376025	0.9943423155885728	0.9458346366882324	0.8934260606765747	3.0574967861175537	nan	inf
design_43	6	MAVLERIRAETLAYIAATLAGEKVARLVLYNTDTGELEVERLGDKPLLVLAVVPEAQRPAVRAAVAALLAEARDIPVVRAFLSSLSPEELAARLAAEIARVRALNAATPEERIAAYLAELRRLLAEAERVAGSPHRLLELAALLAAAAALAVFAAQLGADPEELLALLDALAALALAAGLPAALVAELRAETEAALKALA	13.737760577903122	0.4960323790055968	0.6326799392700195	0.5651255249977112	14.789295196533203	nan	inf
design_43	7	SEVIEKLLELTLEYLAALLAGEKRSVLVLYDTDTGELTVEELGDKPILVIAVVPSSQVPLVRQAVEEILKEAKDIPVVRAFVSSLSPEELRKRLAEEIEEVREMNKMSPEERIARYLERLRRLLEEMKRLEGDKYRLLEVAALLAALAALAVYAAQLGADPEELLELLEEAAELAREFGLDEELVEKLREATLAALEALR	0.6586902589021953	0.9851215512530428	0.9068166613578796	0.8578940033912659	3.9590492248535156	nan	inf
design_43	8	SAILERLLAVTEEYIALLLAGEKRAVLVLYDTDTGELTVEELGDKDLFVVAVVRSEHVPLVREGVERLLKEAKDIPVVRVVVSSLSREELRERLEREIERVREMNKMSPEERIAAYLEQLRELLELARRLAGSPHELLERAAVLAAAALLAVHAARMGADVAELRALLDELAELARAAGLDPALVDRLLAVTLAALEALA	9.848945908529064	0.42723898835959645	0.6843913197517395	0.6093534231185913	12.72758674621582	nan	inf
design_43	9	SAVLEQLKAATLEYMELRRRGEKRAVLLLYDTDTGELTVEELGDKDILVIAVVPESQRPLVREGVRRLLELAKDIPIVEAFLSSLSPEELERRLAESIERVRRMNEASREERIEMYLKRMEELLELLKKVEGSKYKLLEAAALLAALAALAMFAKEMGADREELLKLMEEAAELALKLGLDPALVKELMEATRRYMEELE	15.196919340845913	0.3544237247135436	0.7619696855545044	0.5482020378112793	11.94427490234375	nan	inf
design_43	10	MEVLERILEITLEYIEKILKGEKVARLVLYNTDTGELTVEELGDKPLLVFAVVPEEHVPLVKKAVEEILKESKNIPVVKVYVSSLSKEELEELLKKDIEKVKEMNKASKEERIKMYLKELEELLKLMEEVKGHPHELLEAAAILAALSVLAVYAKQMGADVEELLKLLDRAVKLALEMGLDEELVERLREATLKALEKLE	0.5645796634984626	0.9992695909780254	0.9503077268600464	0.9018030166625977	2.879277229309082	nan	inf
design_43	11	SEILEQLLAATLEYLEALLRGERRAVLVLYNTDSGELTVEELGDKDIFVVAVVKDAQVPAVRAGVEALLAEADDIPVVLAFVSSLSPEELAARLEAELARVRELNALSPEARLAAYLERLRELAERLKEVEGSPHQLLEAAALFAAAALLAVHAARLGADREELLKLLREIAEEARKLGLDEELVKRLLEATLEALERLA	1.2048810778912598	0.9547193728914308	0.9270696043968201	0.8758063912391663	3.5961201190948486	nan	inf
design_43	12	MEKLEQLLEITLEYIERLLAGEKVGVLVLYNTDTGELTVKELGDKPIFVLAVVKEEHVPLVLKAVEEIYKLSDNIPVVEVFVSSLSPEELEKLIAERIEEVKEMNKMSPEERIQMYLKRLKRLLELLKKTEGSEYELLESMAILAALSLLAVYAAKMGADREELLKLLEEAAELARKLGLPEELVERLLEATRAALEALA	0.8783319789885065	0.9784549074922395	0.9388798475265503	0.8919110298156738	3.1394054889678955	nan	inf
design_43	13	SEVLEELKRATLEYMEARLRGEKRARLVLYDTDTGKLTVEELGDKDLFVVAVVPEAQVPAVRAAVERLLALADGVPVVRAYVSTLSPAELAALLARDEARLAALNAASPEAQLAAYLAELEELLELMEELEGSPYQLLEVAALLAAAALLAVYAAELGADRERLLELLERAAELALAFGLDPELVRELKEATLRALEELE	0.8474503504946682	0.985488645476655	0.9487866163253784	0.896446704864502	2.971273422241211	nan	inf
design_43	14	SAVLEQILAATLELLAALLAGEKVSRLVLYDTDTGELTVERLGDKPIAVFAVVRREHVPLVREAVREIEKEAKDIPVVLAYVSSLSLEELRELAEEEIKRVREMNKASPEERIKMYLERLERLLALMEELEGHPHRLLETMAVLAALALLAVYAAQMGADPEELLALLERAEALALEAGLDPALVARLRAATLAALAALA	0.6004765753717857	0.9873298239413291	0.9507768154144287	0.9033210277557373	2.8633744716644287	nan	inf
design_43	15	DEILEQIMEATLEYMEALLAGERRSVLVLYDTDTGELTVEELGDKPVAVFAVVPSEHIPLVREGVARLLEAARDIPVVEAFVSSLSREELEARLAAALARVEAMNAATPEERIAAYLERLKELLEMMKKTKGSKYEKLETMAILAALALLAVYAAQLGADVEELLKLLEEAAEMAKKMGLDEELVERIMEATRAALEALA	0.6922192012896301	0.998476001536092	0.9493831992149353	0.9062507152557373	2.9017937183380127	nan	inf
design_43	16	MEILERILEETLEYIARRLAGEKVSRLVLYNTDTGELTVEELGDKPLFVLAVVKEEDIPLVREGVKRLLEEAKDIPVVKVFVSSLSREELEELIEEEIKEVKEMNKASKEEQIEMYLKRLKRLLELMKKLKGNKYELLETAAVLAALALLAVDAKELGADVEELRKLLEEAAKLALEYGLDEELVKRLLEETERALEALE	0.7003477461660556	0.9929834275830451	0.9350453019142151	0.8754012584686279	3.2586147785186768	nan	inf
design_43	17	SEVLERLLEVTLEYIEKVLKGEKKSVLALYNTDTGEFTLEELGDKPLFVVAVVPDSQVPLVKEGVKELLKESKDIPIVEAVVSSLSEEELKELLKRRIEKVKEMNKMSKEERIKMYLESAEELLELMKKLEGDEHRLLEVAALLAALALLAVFIKKMGGDTEELLKLIEEAEELALKFGLDPELVEKLRKKTLEALKKLE	0.8720432624273873	0.978879437251847	0.889160692691803	0.8314721584320068	4.347548961639404	nan	inf
design_43	18	SEVLEQLLELTKEYMEKILKGEKVSRLVLYNTDTGELTVEELGDKPLLVIAVVPEEHVPLVKEGVKKILEESKDIPVVEVFVSSLSREELKEKIERIIEEVKKMNELSKEEQIKLYKERLKELLELLKETKGDKYQLLESAAILAALSALALFAKLMGADEEELKELLEEAAELAKELGLDEELVEELLKLTLEAMEKLK	9.846864918866387	0.44844670252136537	0.5215702652931213	0.36556851863861084	18.071714401245117	nan	inf
design_43	19	MEVLEQILKKTLEYIELLLKGEKAARLVLYDTDTGELTVEDLGDKPLLVFAVVPSSHVPLVREAVARILEAAKDIPVVEAFVASLSEEELRALAEERIAEVEEMNKASKEEQIAMYLKRLEDLLELLKEVEGSPHQLLEAMAILSAAAVLAVFAAQMGADVDTLVKLLKEMAELALKLGLDEELVKKLLEKTLKALEKLK	15.741994332977534	0.4852010112118158	0.7753757834434509	0.5947109460830688	11.970734596252441	nan	inf
design_43	20	SEKLEQLLAATKEYMAARAAGEKRSRLVLYNTDTGELTVEELGDKDLFVVAVVKEEDVPLVRKAVEELLKEAKDIPVVRVYVSSLSREELKKLLEEEIKEVKEMNKASPEERIKAYLERAERLLELLKKVEGDKYKLLEAMAILAALALLAVYAAEMGADPEELLKLLEEAAELARKLGLDEALVEELLAATRAYLAALA	0.9848320526694759	0.9724390343592739	0.8828907608985901	0.830657958984375	4.453994274139404	nan	inf
design_43	21	SEVLERILRETLEYMRLLLEGKKVSRLVLYNTDTGELTVEELGDKPIFVLAVVKEEDVPLVKEAVEKLLKEAKDIPIVEVFVSSMSPEELKKKLEEKIERVKKMNKMSKEERIKAYLEELKELLELMKKLKGSPHELLETFAVLAALALLALYAALLGADREELLELLDEAAELALERGLDRELVERLREETLRALEEIE	1.5908974751873632	0.9231567507171734	0.704370379447937	0.6035711765289307	10.220185279846191	nan	inf
design_43	22	SSLLERLLELTEEYIARLLAGEKVARLVLYDTDTGELTVEELGDKPLAVFAVVPSSQRPLVREGVEKLLEEAKDIPVVEAFVASLSPEELKARIERRIERVKRMNEMSPEERIAAYLEELEELLERMRELEGSPHELLETAALLAALALLAVEAARLGADRERLLELLEEAEELARERGLDEELLERLRRLTLEALEALA	0.7906338409207612	0.9930434971173745	0.9344289898872375	0.8878337740898132	3.2815792560577393	nan	inf
design_43	23	SEALERLAEITKEYIEKLLKGEKKSVLVLYDTDTGELTVEELGDKDLFVVAVVPEAHVPLVRETVEKLLEESKDIPIVEAFLARLSPEELRARAERRIEEVRKMNKMSKEERIKAYLERAKELLAELRRTAGDPHALLEAAALFAALSLLAVYAKKLGADVEELLKLLEEAAAEARALGLPEELVEELMKITLEALKELE	0.6124711789686063	0.9868658281854534	0.9443899989128113	0.8984231352806091	3.0550246238708496	nan	inf
design_43	24	MEVLEQLLAETLAYLEALLAGERRARLVLYDTDTGELTVEDLGDKPIAVFAVVRSADAPLVRAAVARILEAAKDIPVVAFFASHLSPAELEAELEALIAEVEALNKATPAERIAAYLARLERLLERLEELEGHPHRLLEAAAALAALAVLAVFAARLGADAAELRALLERAFELARRLGLPEELLERLRAATEAALAALA	0.9399373655834319	0.9853460532462093	0.9441423416137695	0.8998392820358276	3.03804349899292	nan	inf
design_43	25	SSLLERLLEATLEYLELVLEGRKVSRLVLYNTDTGELTVEELGDKPLFVVAVVPEAHVPAVRAGVEEILKEAKDIPVVLFLVSRLSPEELAARLAEEIARVKEMNKASPEERIAMYLEEAERLLKEMKELKGHPLELLELAAALAALALLAVFAAQMGADVEKLRKLLEEAAKLALEAGLDPELVERLLKATLEALEELE	0.9365292429346759	0.9837580398668886	0.9344543814659119	0.8811081051826477	3.3212945461273193	nan	inf
design_43	26	DEILERILEETLEYIEALLAGEKVARLVLYNTDTGELTVERLGDKPLAVFAVVKEEDVPLVREGVAALLAAADGIPVVRAFVSSLSREELKAELAAALARVEALNAASPEERIAAYLEELRELLERMGELEGSPLRLLETMAVLAALVLLAVYAAQLGADPEELRRLLEEAAERAREAGLDEELVDRLLEEALEALERLA	0.7370286394113695	0.9911440653337653	0.9150286912918091	0.8598670959472656	3.7406623363494873	nan	inf
design_43	27	MELLERLLEETLRALRLRLAGEKASRLLLYNTDTGEFEEEELGDKPVYVIAVVPESHVPLVREAVEEILKEAKDIPVVRAYVSSLSREELEALAKEEIARVKEMNKMSKEERIKMYLEELRRLLERMRELRGHPHELLETAALLAAAALLAVDAAELGADREELLKLLDEMAELARERGLPEELVERLLEETRRALEALE	0.7224347006580888	0.9817853163766574	0.9192818999290466	0.8783938884735107	3.6191623210906982	nan	inf
design_43	28	SEVLERLRETTKAYIEARLAGEKRAVLVLYNTDTGRLEVEELGDKDLFVVAVVPEEHVPLVREGVERLLKEAKDIPVVLAVVASLSREELEALLAERIARVKAMNKASKEERIAMYLEELRELLELLKRLEGSPHRLLEAAALLAAAALLAVDAAEMGADREELLELLEEIAELARELGLPEELVEELRETTRAALEALA	0.7144669215671106	0.992244917631763	0.9522779583930969	0.8999282717704773	2.8575732707977295	nan	inf
design_43	29	SEVLERLREITLEYIELVLKGEKRAVLVLYVTDTGELRVEELGDKPLFVVAVVPEAHVPLVREGVEKLLEESKDIPIVRAFLSSLSPEELEKLLEREIEEVKEMNKASKEERIKMYLERLEELLERLKEVEGSPHRLLEAAALLAALALLAVFAAQMGADVEKLLELLERAAELALELGLDRELVERLRRKTLEALEKLK	0.9963615976890025	0.9692775455502372	0.8844729661941528	0.8627837896347046	4.472782135009766	nan	inf
design_43	30	SAVLERLLAETLAYLAALLAGERRSLLVLYDTDTGELTVERLGDKDLLVLAVVPSAHVPLVRAAVEELLELARDVPLVEAFVSSLSPEELRALAAERLAEVRRLNEASREEQIAAYLARLDRLLEEAERLAGSPLRLLEAAAVLAAAAALAVVAARLGADRDELLARLDRLAALALEFGLDPALVERLLAETRAALDALA	15.742502945941787	0.43090314387392814	0.7594733238220215	0.5649539232254028	12.874815940856934	nan	inf
design_43	31	SAVLEQLLATTEEYIKAMMAGEKKSVLVLYDTDTGELTVEELGDKPIFVIAVVKSSHIPLVKEAVKEILELSKDIPVVKAYVSSLSEEELKELLKKEIERVKKMNEMSKEERIKMYMEELKELLELMKKLEGSPHRLLEVAGILAAMALLAVYAAKMGADAEELMKLLEEAAELALKFGLDEELVKRLLETTKAAIKALA	10.587192379808435	0.3436148688606436	0.7932413816452026	0.6184830665588379	10.929173469543457	nan	inf
design_44	0	EEELKKLLEEIRKLLEEEFRRARERGAVTLIVIFSTEKIYEEVKKIVEEVVKEYALPQTVVILVSIEITKGKPAKVSELTEPIGYEERPDVRIDSQIFIESLKVELLEEKPGRMIVKVEGEFRVRAPPARLRVVAVTFGKSKLNVVVEAEGKRWELSVESKEGLARAELELEVESEELTVRITVTLEDGYDIALVIVELE	5.010852911673596	0.7071114577192086	0.6530734300613403	0.6434242725372314	10.863048553466797	nan	inf
design_44	1	DEELEKLEKEFEALLEKEFKEIKEEGAVALIIIVSTKKIYDRVLEITLKVYEKYALPNTVVLHVAVEVTPGKPAKVSKLTEPIGYEKTPDVEIDIETAKESLKVELVEETPGRMTFRVTFKVKITAPPAEVKVVAVAFGKASVNVTIKAEGKEWSLSVESTEGLAIAEKTLKVESKEITVEIEVTLRDGLDIALVIIKIK	2.8077129387414765	0.8227790653291271	0.7658741474151611	0.766045868396759	7.944852828979492	nan	inf
design_44	2	SEELKKLEEEIRELLEKEFKEAKEEGATTLILIFTTEKIYDRVKKIVEEVFEKYALPNTTVIIVSISITEGKPAEASEITKPIGYKETPDVKIDSELALKSLKAELVEEKPGRMLFKVTAEFRITAPPAEMRVIAVAFGKASLNVTIEAEGKTWNLSVKSEEGLAIAEKTLKLESKEVRINVTATLEDGNDIAILIVKIK	1.4081456126225964	0.946455251832226	0.8078435063362122	0.8199994564056396	7.329753875732422	nan	inf
design_44	3	EEELERLEEEIRKLLEERFLRVKEKGSVSLVLIFATERVYDRVLEIVLEVYEKYALPNTVVVIVAIRMTPGEPARVARLEEPIGYTETPDVKIDVERFRESLRAELLEERPGRRLYRVTGEVRITAPPAEMTVVAVAFGRAELRVVVEAEGKTWELEVRSEEGLAEAELTLKIESEEVTVRIEAVLDDGLDIAIVIIEIE	1.4116405764597384	0.9568764592814802	0.848883330821991	0.8315963745117188	5.7129645347595215	nan	inf
design_44	4	EEELKRLLEEIRARLEEEFKRVKEEGSVSLVVIVTSEKIYDEVKKIVEEVLKKYALPNTVVIIVSIKVEKGKPAVVSELTKPLGYKETPDVRIDAETFIESLKVELVEEKPGKMIVKVTGTFRITAPPREIEVIAVTWGESKVEVTIRSEGKTWTLSVESKEGLAEARLRLREESRETTVEIKVTLNDGNDIAMVIVRIK	4.497933477421907	0.8032448623417164	0.7349333167076111	0.7280082702636719	8.835222244262695	nan	inf
design_44	5	EEELEELKEEIRKLLEELFLENKKEGAVTLVFIVTTEKIYEEVKEIVLEVVEKYALPNTTVILVSIRVTPGKPAEVSELTEPINYTETPDVKIDVETAIKSLKVELLEETPGRMTVRVTAKFKITAPPAEVKVTAVAFGRAKLKVKIIAEGEEWELEVESREGLAIKELELKVESEEITVEIEATLEDGRDIVLAVVSIK	3.4168316465525312	0.7697510429044628	0.7593103051185608	0.7576353549957275	8.485055923461914	nan	inf
design_44	6	EEELKRLLEEFRELLERLMREARERGSVSLIVIVSTEKIYDEVLEITEEVFAEEALPNTVVVHVAIRATPGEPARVVRATPPIGYRETPDVRIDAETLLESLRVELLEETPGRITVRVTGTFKITAPPHRLRVIAVAFGRASLDVEIESEGKKWSLSVTSTEGLAIAELELDIESEELTVKITATLEDGRDVALAIVLLE	1.389321867249285	0.9460157345391067	0.8356959223747253	0.8082237243652344	6.2243523597717285	nan	inf
[truncated: 1,945 more rows]
