# Supplementary material for: AlphaDesign: a de novo protein design framework based on AlphaFold
Source: Mol Syst Biol. 2025 Jun 17;21(9):1166–89. doi: 10.1038/s44320-025-00119-z (PMC12405559; doi:10.1038/s44320-025-00119-z)
Supplement: Supplementary file 5 — Source data Fig. 3 [file 44320_2025_119_MOESM5_ESM.zip › Figure_3/3D/rf-monomer-300-af2-scores.csv]

name	index	sequence	sc_rmsd	sc_tm	plddt	ptm	pae	ipae	mpae
design_0	0	MEKLKKLEEEAAKALAEAKAAGKAVIVVIDENSGELTIKELKPNTKINLTLTKVNSKIKITIAIFQTGQTYNININITLNVKGAKTINLNINVNITLAAGVTLNLNININIASSAKDDMKGATINININVNITATGAATVNINITVNATDVTLNVNVNVNVTAAAGTTLSVTVNVTATGSSTVNLNFNLTTTGAPLASLTILINVTSEKAATVNVNAPAGANVATVTLAPISEEARARITAKVEAVLAELAAAGNVATINVTLPSSSEASVEALLAQLDATLAEAKATKGATFTITMPLP	1.7741179329964691	0.9516965210839126	0.8626016974449158	0.8411208987236023	6.415984630584717	nan	inf
design_0	1	MAKLEELKKKAEEALAAAKAAGKDVLIIIDENTGELTIKELTPGTKVSLTLTKANSKINIKIALFKTGTTRDININITLNVNGQSTINLNININIELAAGDTLNLNININIDSSSINNMAGANVNINININVTATGPATINININVNATNVNLNVNVNVNINAAAGTTFDLNVNVNGKGSSTINLNLNVTVTGEPLASLRVLVIVQSEGPANVNINAPAGAVVANVFLKPISEEHLQKIKDKVKEVLKTLAAAGVVATINVTLKSSSEESIEELLKKLEATLKEMLATPNASFTIEQKEP	2.9434976598916784	0.8793922171586814	0.7679480910301208	0.7957189679145813	9.309962272644043	nan	inf
design_0	2	SSLLKENLEKKKKALEEAKAKGKAVLSIIDENSGKLIIKELKPNTKINITLTKENSKINIDIAVFKTGSTLNITINITIDVKGAKKININININITLAAGVTLNLNINIKIADSTKEDMKGATINININVNVTATGAATININISVNATDVNLNINVNVNITAAAGTTFTLTVNVNAKGSSTVNLNVNVTTTGAALAAAKLLVIVQSEKEANVNVNAPAGFVVATLFARNISEEHLERLKAKLNAMLDTLAAAGNVATITVTLPSSSEESVDRLLAKLDATLETLLATPGATATIVEEAP	7.203182792406296	0.5541998792677997	0.6899722218513489	0.6973506212234497	11.576233863830566	nan	inf
design_0	3	DAKLKELKEKAKKALAEAEAAGKDILVIIDENSGELTIQELTPNTKVNLTLTKVNSKINIEIKLFQTGTTRNVTINITLDVKGASTINLTINVNITLAAGDTLNLNINVKIADSSKEAMKGATINININVNVTATGPATINININVEATDVNLNVNVNVNINAAAGTTLNVNVRVRGRGSSTLNLNVNLNTTGAPLARLTLLVVVVSEGEANVEVNAPDGAVVAELRLRPVDPAAEARLEAALAAALARLAAAGVVARIRVELPDASPASVEALLAALEATLERALAQPGADHTLVAPAP	2.4579701148876163	0.8888624790804546	0.8690431118011475	0.8633384108543396	6.211341857910156	nan	inf
design_0	4	SAALEALKKEAEKFLAEAKAAGKDVLIIIDENTKTLTKKELTAGTTVNLTLTKANSKININIAVFKTGSTLNVNINITLNVTGASTINLTININITLPAGVTLNLNLNIKIAASTVAAMKGATININININITATGAATVNININVNATDVNLNVNVNINVNAAAGTTLNVNVNVIGKGSSTINLNVNLTTTGAALAKSNLLVNVQSEKEANVNVNAPSGTNVAVVKLKNISEENRKKINEKVKEVLNELAAAGNVNTINVTLKSSSEESIEKLLKKLDETLKEALANKGKTFNIEMEEE	5.450705623233572	0.7214263780190748	0.7398892045021057	0.6849199533462524	12.888930320739746	nan	inf
design_0	5	SALLEAKKAEAAAATAAAKAAGKAVLTVIDENTGELTIKTITPNTKVDLTLTKANSKININITITTTGATYNININITLDVKGASTINLTININITLAAGVTLNLNLNISIASSSVADMKGATINININVNITATGAATINININVSATDVTLTVNVNINVNAAAGTTLNVNVNVTATGSSTVTLNVNVTTTGAALASANLLVTVQSDGAATVTVNAPAGFNVATLTLKPISAAATARLNAKLNAVLTTLAAAGEVSTITVTLPSSSEASVDAALAALDATLATALATKGATFEIRMEEP	11.58549021723422	0.46779902861696365	0.711997926235199	0.6798944473266602	13.799439430236816	nan	inf
design_0	6	DSLLEELKKKAKEFLEKAKKEGKAVLVIIDENSGKLTIKELEPNTKINLTLTSVNSKININIAIFKTGETYNININITINVKGASTINLNININITLAAGVTLNLNLNISIDKSSEEDMKGATININININITATGPATINININVNATDVTLNLNVNINVTAAAGTTLTVIVEVTGKGSSTINLNVNLTVTGAALSSLKLLVIVQSENTANVNVTAPAGAVVATAFLKPISEEHKKKIKERLLAVLEQLAAAGNVSTITVELPSSSEEDVEKLLAQLDATLEQALATPGASFTIKSEAP	4.079470311363477	0.8108436263685957	0.8575077056884766	0.8410202264785767	7.346948623657227	nan	inf
design_0	7	AAALAEQEAKAKAALAEAKAAGKDILVIIDENSKELTIKELTPGTTINITLTKEGSKLNITIAVFQTGTTLNININITLNVKGAKTINLNININITLPAGATLNLNLTVKIDDSAKEDMKGATININININVTATGPATININISVEATDVNLNVNVNVNVDAAAGTTLNVNVNVTGKGDSTINLNVKLNITGAALSASTLLVSVISEKEANVNVEAPEGTVVAVLRMKPISEEARARLLAALNAVLATLAAAGNVATITVELPSSSEAAVDRTLAALAATLAEALAAPGATFTIVAEEP	1.9102833491395368	0.9381514039998448	0.8528076410293579	0.8589010238647461	6.693224906921387	nan	inf
design_0	8	SALLEEQRAKAEKALAEAKAAGKAILIIIDENSGKLTIKELEPNTTVNLTLTSANSKIEINISVFQEGKTLNINVNITINVTGQSTINININVNITVAAGVTLNLNINVSIASSATAAMAGATININININITATGPATINVNVTVNATNVNLNVNININVNAAAGTTLDVEVDVTGTGSSTINLNVNLNITGEALASTRLLVTVQSDGAANVTIDAPAGTVVALVTLAPVDAAHRDRIRARVRAMLAELAAAGNVSTVTVTLPDASAATVDALLAALDATLEELLATPGATATIVSAAP	3.788281714490763	0.8389838178610807	0.8226938247680664	0.7974518537521362	8.796065330505371	nan	inf
design_0	9	SAALAAKRAEAEAALAKAKAAGKDVIVVIDENSGKLTIKELTANTKINLTLTKVNSKIEIKIAIFKEGTTLNININITLDVKGAKEINLNININITAAAGTTLNLNLNVSIAEKSKEDMKGATINININVNVTATGAATININITVNATDVKLNVNVNVNVTAAAGTTLSVNVNVIGKGSSTINLNVNLTVTGAALAALTLLVTVQSEGPATVNVTAPAGANVATVTLAPISEAARAAITAAAAATLATLAAAGDVATITVTLPSSSEESVAALLAQLAATTATALATKGATYTIVQAAP	6.226492640319866	0.6868840087723991	0.7525173425674438	0.7583685517311096	10.149504661560059	nan	inf
design_0	10	MEELQKLKEQAKKAEAEAKAAGKDVIIVIDENSKELIIKELTANTTINLTLTKENSKININITVNQAGKTLNVNINITINVKGADNINLNININITLAAGVTLNLNLTVKIDDSVKEDIKGAKININININVTATGAATINININVNATNVDLNVNVNVNVTAAAGTTLTVNVNVTATGSSTVNLNFNLTVTGAALAALKVNVIVQSEGTATVNINAPAGAVVAEVTLKPISEENRARITAKVNAVLDKLAAAGNTVTIRVTLPDSSEESVDRLLAQLDAAEAAALATPGATIEITIEAP	4.209786034930948	0.7945152210998184	0.7952351570129395	0.7597531080245972	9.672656059265137	nan	inf
design_0	11	MEKLKELKEKAKAALEAAKKAGKAVLIVIDENSGKLLIKELTPNTKVNLTLTKENSKIDIEIAVFQAGQTLNITVNITLNVKGASTINLNINVNITLAAGNTLNLNINIKIDESAKDDMKGATININININITATGAATINVNINVEATDVNLNVNVNVNVDAAAGTTLTVNVNVKGEGSSTINLNVNVTATGAALAAATLLVNVQSEGAATVTVNAPAGFVVATVTLAPVSAAAAAAVTAAVAATLATLAAAGNVATITVTLPSASAAAVAALLAALAAALATLLATPGATVTIEAAAP	6.638193623943724	0.6330055151344717	0.7567149996757507	0.7621219754219055	10.5360107421875	nan	inf
design_0	12	SAAAAALRAQAAAALAAAKAAGKAIIVVIDENSGTLTIQELKPNTKIELTLTSVGSKININISISQTGVTYNITINITLDVKGAATINLTINVNITMAAGVTLNLNINVRIHPSSIAAMKGATINININVNVTATGAATLNINITVSATDVTLNVNVNVNVTAAAGSTLTVNVNVIGTGSSTITLNVNLTVTGAALAALTLNVVVVSDGAATVNINAPAGAVVVLARLAPVSAAARATITAALAAAAAALAAAGNVATLTVTLPSADAATVAALLAALAAALAAALATPGATTTIEAAAP	7.647254774903268	0.5921573967374482	0.7325071096420288	0.6662906408309937	12.820433616638184	nan	inf
design_0	13	MEELEKLKEEAEKFLAEAKAKGKAVLVVIDENSKELTIQELQPGTKINLTLTKENSKINITIKVFQEGQTLNVTINITIDVKGAKTINLTININIELAAGNTLNLNINVKIAESSIEDMKGATLNINININITATGAATINININVEATDVNVNINVNVNVNAAAGSTLDVNINAIGKGSTTLNLNFNLTTTGAALASLRVLISVQSEGPATVNVNAPAGAVVAVLHMRPVDEAHRARIEERLREVLATLAAAGNVVTITVTLPSSSEASVEALLAALDATLEEALATPGASFTIEQPAP	7.253172430088268	0.6746115819362817	0.7951600551605225	0.7458654642105103	10.796263694763184	nan	inf
design_0	14	SALLAEQEAKAAAFLAAARAAGEAVLVVIDENSGELLIQRLEPGTKVSLTLTKENSNIKIDIAVFKEGVTLNVTIDITLNVKGASNINLNIDVNITLAAGVTLNLNINIRIADSVEENMKGATININININVTATGAATVNINIKVEAKNVNVNINVNVNVTAAAGTTLDVNVEVIGEGSSTINLNLNLTTTGAALAALRVNVIVESEGPANVNINAPAGANVANAFLKPISEENRERIKAKLAATLAALAAAGVTATITVTLNSSSEESVEKLLAQIEAALATILATPGATVTITMETP	3.4896855757516327	0.8121459709873711	0.7448639869689941	0.7314627170562744	11.235669136047363	nan	inf
design_0	15	MEELEKQKKKKEEFLAEAKAKGKDVLSIINYNSKELLLKEIEPNTNVNLTLTKENSKIEIEISIFQEGVTRNININITLNVKGAKTINLNININITMPAGATLNLNLNVKIAESSKEDMKGATINININVNVTATGPATLNININVEAEDVNLNVNVNINVNAAAGSTLEVEINVIGKGSSTINLNVNLNVTGAPLAALRLLVSVISEGPATVNINAPAGAVVANVFLKPISEENRERILAKVREMLAALAAAGNVSTITVTLPSSSEESIEALLAQLDATLAALLATPGATRTIVMPEP	4.198669994971862	0.8642283149611784	0.812565267086029	0.8013064861297607	9.516555786132812	nan	inf
design_0	16	DALLAAQRATVAAFLAAAAAAGTDVLAVIDENSGTVTLQTLTAGTTVNLTLTAVGSKIEIRISISAAGTTKNVNINITLNVAGASTINLNVNINITLPPGATLNLNLNISIAASTVAAMAGATININININITATGPATVNININVTATNVKLNVNVNVNVDAAAGTTLNVNVNVIGKGSSTINLNVNLTVTGAPLAALRLLVVVVSEKEATVNITAPAGAVVANVTLKPISEENRNRVIEKVNAVLAELAKAGNVATINITLKSSSEESVEELLKKLDEALKKMLAEKGKTVNIEMEEP	2.320396937148797	0.925919472827824	0.7866244912147522	0.8071053624153137	8.875768661499023	nan	inf
design_0	17	DALLAAQRAEVAAALAAARAAGRSILAIIDENTGEVLLQELAPGTKVDLTLTKENSKIDIEIRVFQTGVTLDVTVNITLNVKGASNINLNINVNIELAAGVTLNLNINIKIDDSAKDAMKGANININININITATGPATVNVTVNVDATDVNLNVNVNVNINAAAGTTFNLNVIVNGKGSSTINLNVNVTVTGAALAAGTLLVSVVSEGSATVTVNAPAGFVVATVNMAPISEEARARILAKVNATLAALAAAGEVSTINVTLPDSSEASVAALLAALDATLATLLATPGATATIVAAAP	2.586672351245353	0.8739011317551342	0.8368390798568726	0.8421906232833862	7.08089017868042	nan	inf
design_0	18	MEKIEKNKKEAEEFLKKAKEKGEDVLVIIDYNSGKVTIKELKPGTKVNITLTKVNNKININISIFKEGTTRNIDINITLDVKGAKEINLNININITMPAGATLNLNLNIRIDEKSIEDMKGAKININININVTATGAATLNINIKVEATDVELNVNINVNVTAAAGTTLNVEVEVIGKGDSTINVNVNLTITGAALAALNLLVVVVSEKEATVNVNAPAGAVVAVLFARPISEESLERIKEALRAMLARLAAAGVVARITVTLKSSSEESVERLLEKLEATLAELLATPGATREIVEEEE	9.293635771468738	0.5531303007496333	0.7875313758850098	0.6981901526451111	11.426897048950195	nan	inf
design_0	19	EKALEKLKEEAKKALEEAKKAGKDVIIVIDENSKKLTIQELTENTNINITLTKANSKINITIAIFQTGKTRNININITLNVKGESNINLNININITMAAGDTLNLNLNIKIADSAVEDMKGATINININVNVTATGAATVNININVEATDVNLNVNINVNVTAAAGTTLNVNVIVTAKGSSTVNLNVNLTTTGAALSSLKLLVVVISEKEANITVNAPAGAVVANATLKPISEENKEKVIEKLLEMLDELAAAGNVVTINVTLKSSSEESIEKLLEQIDATLKEALAKKGATFNIEMEKP	6.472613561700923	0.786511667156004	0.750850260257721	0.7416398525238037	11.875656127929688	nan	inf
design_0	20	SSILEEQKKKAKEALEEAKAKGKDIIIIINENTGELTIKELKPNTNINITLTKENSKININITINQAGTTRNININIKINVKGAKKINLNINVNITLAAGVTLNLNINISIDDSSEKDMKGAEININININVTATGAATINININVNAKDVKLNVNINVNIDAAAGTTLNINVNVTGKGSSTIDLNVNVTTTGQALSSLNLLVNVISEGKANVNVEAPEGANVMIITLKNISEENRKRIIEKALEVLEELAKAGNVVTINVTLKSSSEESVEKLLEKLDEMLKEALKTKGATFTIEMEEE	11.060607726333393	0.4187576653849314	0.6193360090255737	0.4496060907840729	16.927316665649414	nan	inf
design_0	21	SAKLEALKKEAEAALEEAKKAGKDVLIIIDENTGKLTIKELKPNTKIDITLTKANAKINITIRVFKKGTTLNININITLNVKGQKTINLNININIELEAGNTLNLNLNIKIDDSAIADMKGATININININVTATGPATINININVEATNVNLNVNINVNINAAAGTTININVNVIGKGDSTINLNVNVNITGEAVAKANLLVIVQSEKEANVNINAPAGFNVININMKNISEENRNKIINKANEILDTLNAAGNVATINITLKDSSEESVEELLKKMEATLKEILANKGATKTIEQKEK	2.794456976680431	0.8517324005655608	0.8667299747467041	0.8503721952438354	6.7113356590271	nan	inf
design_0	22	AATLAALKAQAEAAKAAAAAAGKAIITVIDENSGTLTIKELVPGTKIELTLTAAGSKINITISVSQTGQTLNVTINITLNVAGAATINLTININITLAAGTTLNLNLNVSIAAAATAAMAGATINININVNITATGPATITININVTATNVTLNVNVNVNVDAAAGTTLKVIVNVRATGSSTVNLNFSLNVTGEPLAKLLVLVIVQSEGAANVNINAPEGAVVALARTAPIDEASLERIKAKLEALLDELAAAGNVATINVTLPSSSEASVDALLAQLDATLAELKATPGATATIEMAAP	5.618406104465404	0.7221968860946798	0.7560389041900635	0.7693992257118225	10.159759521484375	nan	inf
design_0	23	NEKLKELKKKAEKFLEEAKKAGKAVIVIIDENSGKLIIKELKPNTNVNITLTKENSNININIAVFQTGQTLNVNINITLDVKGASTINLNININITLPAGATLNLNLTVNIAASTVANIKGATINININVNITATGAATINININVNATDVNLNVNVNVNVNAAAGTTLTVTINVNGTGSSTINLNYNLTTTGAALASLNVLISVTSEGAANVTVNAPAGANVAVLHMAPVSPEARARLLAALAAALAALAAAGNVNTLTVTLPDASPAAVDALLAALAATLAAALATPGATFTLTAPAP	6.0948982900525674	0.7900960379079669	0.745046079158783	0.7301549315452576	12.121786117553711	nan	inf
design_0	24	SKLLEEQKKKAKEFLEKAKKAGEAVLIIIDENSGKLIIKELKPNTKVNLTLTKENSKINIEIKIFQTGKTYNININITLNVKGASTYNLNININIELAAGVTLNLNLNVRIADSSVDAMKGATININININVTATGPATINININVTATDVTLNVNINVNVNAAAGTTLDVNVNVNATGSSTVNLNVNVTATGAALASARLLVSVTSEGAATVNVSAPDGFVVAVVNMAPISEEARERVLAKLRAMLAELAAAGNVVRITVTLPSSSEESVEALLAQLDATLAEALATPGADFTIEMPAP	1.1331039853651772	0.9795839534803255	0.9032630920410156	0.888752818107605	5.145864486694336	nan	inf
design_0	25	DAILAAQKAKAEAALAEAKAKGKAIIVVIDYNSGKLIIKELKPNTKINLTLTKANSKIEITISVFKEGVTLNVTINITLNVKGASTINLNINVNITLAKNVTLNLNINVKIADSAVEDMKGATININININITATGPATINININVEATDVNLNVNVNINVNAAAGTTLKVIVNVIAKGSSTVNLNVNLTTTGEPLKSLQLLVIVQSEGPANVTINAPEGAVVATAFLRPISEENRQRITDKLLAMLETLAKAGNVNTITVTLPSSSEESVDALLAAIDATLEEALKTPGATFEIVAPEP	6.884775764882874	0.6652102199359023	0.8099179863929749	0.7769829034805298	10.193901062011719	nan	inf
design_0	26	MEKLKENLKKAEELKAKAKKEGKDILIVIDENSGELTARELVPGTKIEITLTKENSNINIDITINQTGTTRNITINITINVKGAKTINVNININITVAAGVTLNININIRIDESAIEDMKGATININININVTATGAATINININVEAKDVKLNVNVNINVTAAAGTTLTVKVNVTGKGSSTINLNVSLTTTGAALASLKLLVTVQSEGPANVNINAPAGAVVAELTMAPISDENRKRVEAKLEAVLDQLAAAGNTSTIRVTLPSSSDASIEELLAQLDATLAQALATPGATFEIVMAAP	8.611740451229805	0.5485436739597627	0.6377813220024109	0.6077649593353271	15.816108703613281	nan	inf
design_0	27	SALLAALRAEAAAALAAARAKGEAVLVVIDENSGTLTTRTLTPGTSLSLTLTSANSKIDITISIFATGQTYTVNINITLNVLGAATINLTINVNISMAAGNTLTLNINVSIAAAAVAAMAGATVNININVNITATGAATVTININVNATNVALNVNVNVNVNAAAGTTLTVNVNVTATGSATVTLNVNLTVTGEALARLNLLVNVQSAGAATVTVNAPAGAVVAVLTAAPISAAAQARLKAALLAVLDTLAAAGNVATITVTLTDASEASVAAALAALAATLATALATPGATFTITMPAP	2.3936039675626772	0.9053632996552752	0.7862296104431152	0.7842880487442017	9.400519371032715	nan	inf
design_0	28	SELLKKKKEEKKKFLEKAKAAGKAALSIINENTGELTLKELVANTKVNLTLTSENSNINIEISVFQTGVTLNVTINITINVKGAKTINLNINVNITMAAGVTLNLNINIKIAESAKEDMKGATLNINININVTATGAATVNINIKVEAENVKVNLNVNVNVTAAAGTTLSVKVEVIGKGDSTLNLNVNVTATGAALASARLLVVVVSEKEATVNVNAPAGFNVAVVRLAPISEEARARIVAAVEATLERLAAAGDVVTIDVTLPSSSEESIEALLAQLEATLEEALATPGATFTIEMPAP	8.351432931893095	0.7084962237990721	0.7591800689697266	0.7654382586479187	11.733288764953613	nan	inf
design_0	29	NAALKEQKEKAKKALEEAKKKGENILIIIDENTKELTIEKLKPNTKVNITLTKENSKININISVFQTGVTLNVNINITLAVKGAKNINLNININIELAAGATLNLNINIKIDPSVEEDMKGATININININVTATGAATININITVEAKDVNLNVNINVNVNAAAGTTLNINNIVIGKGNSTINLNVNVTTTGEALAKQNLNVSVISEKEVNVNINAPAGFNVAELFMKPVSEEHRQRILDKVNAVLDTLNAAGNVATIKVTLKSSSEESIDALLAALDATEAAALATPGATFTIEAEEP	0.8321042846090174	0.9977046251701491	0.8722689151763916	0.8592847585678101	5.840076923370361	nan	inf
design_0	30	NELLEKKKKEAEKALKEAKAKGKNILIIIDENSGKLIIKELKPNTNVNLTLTKVNSKININITINKTGTTLNININITLNVKGASNINLNINVNITLAAGVTLNLNINVSIDNSTIEDMKGANININININITATGAATINININVNATNVNLNVNVNVNINAAAGTTVNINVNVTATGDSTVNLNVNVNTTGEPLAKLNLLVNVTSEKTATVNINAPAGAVVANLTMRPISPAAAARLNAALNAVLDRLAAAGNVATITVTLPSSSPAAVDATLAALEAALATILATPGATVTLTAPAP	4.123573907584057	0.7924815701323269	0.7848345041275024	0.7565640211105347	10.18509578704834	nan	inf
design_0	31	SAELEELEKKAKEALEKAKAEGKSVLIIIDENSKELIIKELEPGTKVNLTLTKENSKIKIKISVFKEGVTLNVDINITINVKGAKTINLTINIDITLPAGATLNLNINIKIADSSIENMKGANINININVKVTATGAATININIKVEATNVNLNINVNVDVDAAAGTTLTVIVEVIGKGDSKINLNVKVNVTGEALASARLLVIVQSEKEANVNIEAPEGFVVALLKAKNISEEHLERVKAKLLEMLAALAAAGDVRRIEVTLKDSSEESIEELLAKLEATLAEAKATPGASFTIEMELP	7.669839038261157	0.6200568283912947	0.7942544221878052	0.7698702812194824	10.619725227355957	nan	inf
design_1	0	SERVEKLRAHLESLSEEERREALATLLRELARLSPEVARFVVEEYLRYLSENEEAIIIIIKTPDHYVVLVISEKDSLVFRVSPEMAEYIKQMAEEAGIEVHVFSTENTLTITVEKELPNKIITDILLATGEGEKLELNIKVTKQEDGKWKIEYDEEAIEKIKKTNGKAVNVTHVRLEVNLETKELTVTIEATAETIEEATELAIKLIEEAVKKYGITNLTINLRFRGVSAEQIIAAVKKLLEAAKKLGLKNITINIVALALELEEDPARRATLEKVVAETKEVKLVADERASELLRLALS	3.5090273440607813	0.8007115116360779	0.6485199928283691	0.5282201766967773	15.591358184814453	nan	inf
design_1	1	SERVERLREYLESLSEEERWRTLRLLLKRSRLLSPEVREFVWKEYLELVKKTEKAILIIIDTEDYALVVLVTERDTLTFEVDFEEKEKIIKLAKEYGIKVHEISTTNNLTITVTREEPGKRTTVVVKSIGEGEELKLEIKITKKPDGSWEIEYDEAAIEEIKKKNGKKVKVTTVEVEIDLETKELTVRIRATSETIEEAVELAIKLIKEAIAKYGITSVTIELEFEGVSEEEIIEAVKRLLEAAKELGVENITIILRRLELELEENPEIKKIAEKVVEKTKEVKLEVDKEESELLRLVLE	3.845301431824251	0.7770019872360037	0.681581974029541	0.5376537442207336	15.026700019836426	nan	inf
design_1	2	AERVERLREYLESLSEEEREEALEKLLERLPLLPEEVARFVVEEKLELLSKTEQAILIFLKNKDSWTVLLVSEKDVSVFTVSPEMAKVIIEMAKKAGIEVHEISTKNTLTITVEKEEPNKKIKHTLTVTGSGETLTLNIKITKKEDGKYVIEYDEAAIAAAKASNGEAGNTSYLKIEINLKTKKLTVNIKATSATIKEAVETAIKEIEEEVKKYNIEEVNINLEFEGVSKEEIIEAIKKLIEKAKELGIKNITINIVAEELEVERNPERLEILKEVVKENKEVKLILDKELSRLLRLVLE	17.625881589311632	0.27820534254578	0.6578066945075989	0.4533205032348633	18.242717742919922	nan	inf
design_1	3	SERVERLRAYLASLSPEERRAALERLLEEAARLPPEVRRFVVEEYLARLAATEEAILIIIKTPDSYTVLVVSESSTHVFTVSEEDAEIIIKLAKEAGIEVHVISTKNNLTITVEREEENKIEKTIVKATGKGEKLELKIKITKQEDGKWVIEYDEEAIEKIKKTNGEAVTVTTVKFEVNLETKELTVTIKATSETIEEATELAIKEIEELVKKHNITNVTINLRFEGVSTEQMIEFIKKLKEKLKELGVKNITININRLKLELERDPKRREQLLKVVKENKEVKLIEDEELSELLRLVLE	19.070870303059703	0.30115514361832874	0.7222617268562317	0.5421578884124756	15.004889488220215	nan	inf
design_1	4	SERVARLEEYLASLSPEERLAALRALLRRARLLPPEVRRLVWERYLAELAATRQAVLIIIKTPDHYVVVVVSEDDTLVFEVDFEDAEVLKELAKEAGVQVYEISTKNNLTITVTREEPGLIIKDILLAIGEGKELNLNIKISTQPDGKRVISIDEKALEEIKKVNGKPVTVTYLRLEVNLETKELTVTIRADAKTIEQAVKLAIEEIEKAVKEYNITKVKINLEFEGVSEEQIIKAIKELLEKAKELGIEEIEIIIKRSKLEVEENPERRKILEKVAEETKEVKIELDERLSELLRLALE	19.029460356637994	0.19354413974467644	0.6184659004211426	0.41428714990615845	19.301185607910156	nan	inf
design_1	5	SERVKKLKEYLESLSEEERLKALKLLLKESSLLPKEVFKFVVEEYFKYLSKNEQAILIVLKTPDKDVVLIVSETDTSVFYVSKEEAKYIIEMAKKYGIKVHEISTTGNLTITVTREEEDVKEKFVLKVLGDGPELKIDIKISKQEDGKRVLTYDEAALAAAKAANGAAGTVTTVKLIINEKTKELKVEIEATAETIEQAVELAIELIKEEVEKYNITNVTITLRFRGVSKEQIIEAITRLKNAAKELGIKNIKIIIKTLKLELEENPERRKILEEVKKKNKDVEIEEDEELSELLKLVLE	2.4304645546079775	0.9141900114525843	0.7811489701271057	0.7387324571609497	9.237764358520508	nan	inf
design_1	6	SERVERLREYLESLSEEERLEALKRLLRESELLPPEVREFVFREYFKYLKENYQTIVIFIKTKDKWTVIIVSEKDTFVFSVDYETAEIIIKLAKEYGIEVHEFSTTNNLTITVTKEEEGVKETTIVTVTGSGETLNLNIKISKQADGKRVITYDEEAIEKIKATNGEAGTVSTVKLTINEKTKELTVEIEATAETIETAVETAIKLIEEAVKKYNITNLTIILRFEGVSTEDIIAAVKKLLETAKKLGIKNIKIILKTSRLELEENPERRKTLEEVVKETKEVKLEEDEELSELLRLVLE	1.0610626100884493	0.9737860187262817	0.8811866641044617	0.8427143096923828	5.967095851898193	nan	inf
design_1	7	AARVAALRAYLASLSPEERAAALAALLRESLRLPPEVRRAVWTELLARLAATEQALLLVLANPTDATVLLVTERDTLVFRVTPEAAAELVALAREAGIRVHELATTGTLTVRVTREEPNLIRTDILLATGPGPALTLDVTVSLQPDGRRVLTVDEAALKAAAATAGATVTTAHLRLEINLETKELTVTIEATAATIDQAVDLAIEEIKRAIKEYNIKKVKVILRFRGVSREQIIAAVRRIREALKELGVEEIEIVLRELALDLEEDPARRATLEAVAAETGEVRVEADEALSALLRLVLA	16.73045829749462	0.3052254762715569	0.607423722743988	0.557113528251648	17.1049747467041	nan	inf
design_1	8	SERVAALREYLASLSPEERLKALEALLRESARLPPEVRRFVWEEYLEYLAANEQALLILIDTPDHVTVVVISESRTLTFDVSPEEAEWLEEMAREAGITVHRFSTKNTLRITVTREEPDKLEKDIVLAVGPGEELTLEVKVSLQPDGKRVLEVDEEALAKIAAENGEKVTVATLSVTINKKTKKLTVNIRARAETIEQATELAIKEIEEYIKKYNITEVNVNLEFEGVSEEQIIEFVNKILKKLKELGVKNITINIVRLALDLEEDPELRETALRVVEETKEVKLVEDEELSALLRLVLA	2.24635033420167	0.9033653604588358	0.6644501686096191	0.5849265456199646	14.576144218444824	nan	inf
design_1	9	EERVKRLREYLESLSPEERRRALKALLRESRLLSPEVREFVVEEYFKLLKENEEAILIIIKTPKHYKVLIISEEDVLVFDVDYEFAERIIKLAKEYGIKVHVISTTNNLTITVTKEEEDVKEIFVVKAIGDGEELTLNVKITKEEDGKRKIEYDEEAIEKIKATNGKPVTVFTVKVTINLKTKKLTVKIEATAETIEQATEEAIKLIEKAIKEYNITDVTITLRFEGVSKEQIIKAIKKLLEKLKELGVKNITIILEALELELEADPARRATLEAVVAENKEVKLKANRELSALLRLALE	1.6872071190341948	0.9437734242993796	0.8075029850006104	0.7799510955810547	9.10328197479248	nan	inf
design_1	10	SERVERLRAYLESLSPEERREALELLLRHSERLPPEVRRLVWEELLAELAATEQARLILIKTPDHYVVVLVSESRTLVFRVSPEDAKWLIELAREAGVEVHEFSTTNTLTIRVRREEPDKIIEDIVKAIGDGEELTLDIVVRTQADGRRVLEYDEAALAAIAAANGKPVTVTYVKVEINLKTKELTVEIEATKETIEEATELAIEKIKEYIEKYGITNVTVNLKFEGVSEEDIIKAIKKILEALKELGVKNITINLKVLKLELEEDPERRKIYEKVVEKMKEVKLVEDERESELLRLVLE	17.231169622220577	0.32447756646412773	0.6329357624053955	0.46503448486328125	17.570558547973633	nan	inf
design_1	11	SSAVERLRAYLASLSPEERLEALRTLLERLSLLSPEVARFVVQEYLALLSATQQAILIVLKLPEDYLVVVVSEKDTSVFRVSPEMAEEIIAMAREAGIEVHEISTTDNLTITVTKKEEDVEEKTIVLVTGPGATLTLNIEIKKQEDGKWVITYDEAAIEKIKATNGAAGTAATLKLIINKKTKELTLEIEATAETIEQATELAIKEIEEAVKKYNITNLTIKLRFEGVSEEQIIEAITRLKEKAEKLGIKNITIELVTLKLELESNPERRKTLEAVAAKNKGVKVVEDEKASELLRLALE	5.389541666554514	0.7313096834060059	0.6986274719238281	0.5437809228897095	14.108952522277832	nan	inf
design_1	12	SSRVEALREYLESLSEEERLEALKRLLEESFLLSPEVRKFVYEEYFEYLKKNYQAILIVLKTPDHYTVIVISEKDTFVFDVDYETAEIIIKKAKEYGIEVYEFSTEGNLTINVTKELPNIKEKYIVKFIGEGEEYNLNIKISKKKDGKWVIEYDEKAIEEIKKRNGKSGTVTTVKVKVNLETKELEVEVKATAETIEQAVELTIEEIEKVVKEYGIKNLRLVLRFEGVSEEQIIAAVNRLLEAAKKLGLENIEIVLERLRLELERDPALRATAEAVVEATKEVRLRLNERLSELLELALS	2.7972794943383894	0.8590177104252587	0.7483546733856201	0.6843641996383667	11.090080261230469	nan	inf
design_1	13	SARVEALRAYLASLSPAERRAALRRLLREALLLPPEARRLVAEEYLRLVAENEQAILIIIETPDRYLVVVVTETDTDVFYVEPEDAEWLRRMAREAGIEVHEISTKNTLTITVTKEEKDKIEKTIVLAIGKGEKLELNIKVTKQADGTRKIEYNEEAIEEIKKKNGEKVTVTVVKVIINEKTKKLKVEIEAREETIEEAVELAIKLIEEYVKKYNIENVEITLRFRGVSEEQMIEAIKKLLEKAKELGIKNIEITIKELRLHLERNPERRKKLERVVEKTKEVKLEADEELSELLELVLA	8.132586576604949	0.5665142059685138	0.652667224407196	0.57286536693573	14.409171104431152	nan	inf
design_1	14	KERVEKLKEYLESLSEEERREALKLLLKESLLLPKEVRLFVVKEYLKLIKKEEEAILIIIETPDKYTVIVITEKDTLVFDVDKEFAKEIIELAKKEGIKVFEISTENTLTITVKKELPNKEEKTIVTAIGEGEKLELNFKITKEKDGKYKIEYDEEAIEKIKKTNGKTVKVSYVKIIIDKKTKKLKVKIKATSETIEEAVETAIEEIRKAVEKYNITDLEIELEFEGVSEEEIIEAIKRLLEEAKELGVKNIKINIVRNKLEIEENPEIKKILEKVVEENKEVKLIENEELSKLLKLVLE	2.8583442359078726	0.8953786138834179	0.796726644039154	0.7633976340293884	9.462251663208008	nan	inf
design_1	15	SESVEKLKEYLESLSEEERLEALEKLLEESLLLSPEVREFVWEEYLKYIKENYEGIIIIIKLPDRYLVVVITEKRTSTFYVDKEFAEVLIKKAKEAGIKVYEIETTGTLTITVKREEENKIETDIVTATGPGPKYELNIEIIKQEDGKYKIIYDEEAIEKIKAVNGAPVNASVVRIEINLKTKKLNVTIEATAETIEEATATAIKLIEEAVKKYNITDLNINLRLRGVSAEQIIAFVKKLLEKAKKLGIKNININLVENRLALERDPERRETLEKVAEENKEVKVVEDEELSELLEMALA	1.1112610137958694	0.9917578281026539	0.848827064037323	0.8082605600357056	6.934423923492432	nan	inf
design_1	16	SERVERLREYLESLSEEERKKTLETLLRHASLLPPEVRKFVFEEYLKYLKENEQAIILIIKNPKYYTVVVVSETSTSVFRVSPEDAEILKEMAKEAGIEVHEFSTKNTLIINVEKEEPNKIIKTIVTATGSGDTLTLNIKVTKQEDGTYKIEYDEAAIAAIKAANGEAVNVSTVTIEVNKETKELTVTVEATAETIETAEETTIKLIKEEVEKYNITNLHLIIRLDGVSEEQMIDFIRRLLETAKELGIKNITITIRELRLAVERDPERRRTLERVVEEMKEVRLELDEEESELLELALE	1.8844323340142501	0.9319930216142283	0.82784503698349	0.787950336933136	8.118484497070312	nan	inf
design_1	17	SERVKKLEEYLKSLSEEERLEALELLLEEAKLLPPEVREFVFKEYFKYIKENYEAILIILKGPDDYVVVVVTEKNVFTFRVSPEDAEIIKKLAKEYGIEVHEIATTNTLTINVTKKEKDKIYEYTVLHTGPGAALTINIEIKEKKDGKREIEYDEAALAAAKAANGAAGNFTEVRLEINLKTKKLKVYIRATAETIEAAVKLAIEKIKEAVKKYNITELTIELRFEGVSKEDIIKAVTELLNEAKELGIENIEINLVALKLELERDPERREILEEVVKETKEVKLIEDERASELLELVLE	1.082838875479818	0.9860904056871849	0.8272428512573242	0.7535342574119568	8.137510299682617	nan	inf
design_1	18	SARVERLRAYLASLSPEERLAALRALLRELSLLPEEVRLFVVTEYLAYLKANYQAILIFIETPDHWLVVVVSEEDTDVFDVSFEDLEKIIELAKEAGIEVHVFKTKNTLTITVTRKEEDKEIVDTVLATGEGEALTLNINISLQEDGKRVISYDEAAIEKIKATNGETVNVSVLRVEINHKTKELTVTIEATAETIEQAVDLAIKEIERAVKEHGITNLTIILRFEGVSEEQIIEAIKRLKEKAKELGIKNINIIIRTNRLEVEENPEIRETLEKVAEENKEVKVELDERLSELLRLVLE	13.358095294395671	0.34740807811848956	0.6517165899276733	0.5230933427810669	16.093563079833984	nan	inf
design_1	19	MERVERLKEYLESLSEEERLEALKLLLEESSLLPPEVRKYVWELYLEYLKKNEEAIIIIIKGPDDATVLVISESDVSVFTVSFEDAEILIKMAKEAGIKVHEISTTGNLTITVTRELPDKEEKDILRVTGPGPELHIDVKVTTKADGKRVIEYDEAAIAAAKATNGAAGTTAHLRLTVDKKTKKLTVEIRATAETLDTATELAIEEIEKAVKEHNITSLTIRLRFRGVSADQIVAFVTRLEEAAKKLGLKEITIELVRLRLELERDPALRATAEAVAAERKGVRVVEDERASELLRLVLE	1.9678182837683051	0.9291337916745559	0.8121094107627869	0.756493330001831	8.094436645507812	nan	inf
design_1	20	SERVERLREYLESLSEEERLEALKRLLRESFLLSKEVRLLVWKEYFKYLKENEQAILIVIKTPDYYVVVLVSEKDTSVFRVSYEEAEEIIKLAKEAGIKVHVFSTKNTLTITVTRELPDKRETDIVVATGAGPALTLNIKVTLQPDGKWKLEYDEAAIEAIKAANGEAVTVTTLKVTVNEKTKELEVEIEATAATIDQAVELAIEEIEKEVKKYGITKLKIKLRFEGVSKEQIIEAIKRLLEAAKKLGLEEIEIVIVELELHVKRNPERRKILEEVVKETKEVKLELLKEESELLELALE	10.330460225251196	0.6854159624621564	0.697342038154602	0.5392716526985168	14.766464233398438	nan	inf
design_1	21	SERVERLREYLESLSEEERLEALERLLERSRLLSPEVRRFVWEEYLKYLKANYEAILIFIETEDHVTVVVVSEKKTLVFDVSFEDAKIMIELAKKYGIKVHVFSTENTVTITVTKEEPDKITKDIVLATGPGEKLELNIKVTKQKDGKYVLEYDEKALEEIKKKNGKKVNVSYLKITINKKTKELTVEVKATAKTIEQATELAISEIKEAVEKYNIKKLTIKLRFEGVSEEQIIEFVKKLLKEAKELGIEEIKIILVRLKLDLEENPEIRKIAEAVVEETKEVELEEDEELSELLRLALE	16.847482163034694	0.3514417543122408	0.6484590172767639	0.48207658529281616	17.394922256469727	nan	inf
design_1	22	SERVERLRAYLESLSEEERLEALKRLLKEASRLPPEVREFVWEEYLKYLKENEKTIIIVIKTKDHYTVLVVSEKDTFVFDVSYEDAEILIKKAKEAGIEVHEFATTNTLTITVTKELPNEKETTIVTATGEGPALTLNIKITKKEDGKYEIEYDEAAIAAIKAANGKAVTVSTLKVKVNLKTKELTVEIEATAETIDTAVETAIKEIEKVVKEYNITNLTITLRFRGVSKEQIIAAIKKLLDAAKKLGIKNITINLVELALDLEEDPARRATLEAVAAETKEVKIVADERLSELLRLALA	2.0350375972167156	0.926767489373737	0.8231145739555359	0.808424711227417	7.9400763511657715	nan	inf
design_1	23	SERVEKLRAYLASLSEEERRAALRRLLKESLRLSDDVFLYVVEEYLALLSATEQAIIFFIKGPDYVTVVIVTESDTSVFKVSFERAKKIIALAKEAGIEVHEFSTKNTLTITVTKEEPNVITTTVVTATGDGEELTVNITISTQADGKRVITYDQAAIEKVKAANGETVTTATVKVTVNLETKELTVEVTATAETIDTATETTIKLIEEYIKKYNIDSVNIYLEFEGVSKEQIIKFVKKLLEKLKELGVKNINIVLRELELEVEENPERLKILEEVVKENKEVKLELDKELSELLRLALS	2.174074981892241	0.9179372967152026	0.8058602809906006	0.7923992872238159	8.80296516418457	nan	inf
design_1	24	AARVERLRAYLASLSPEEREAALEALLEEALRLSPELRRFVWEEYLALVKATQEAIIIIIKTKDKYTVVIVTEKKTLVFEVSPEDAEVLKKLAEEAGIKVHEISTKNNLTITVKKKLPNVERKDIVLATGSGETLTINIEITKQKDGKWKITYDEAALAKAKAANGEAVNVTSVSLEVNKETKELKVTIKATAETIEQATELAIKEIREAVEKYNIKSLTINLKFKGVSEEQIIEAIKRLKKEAEELGIENIEINIVELELELEENPERKEILEKVVKENKIVKLEKDKRLSALLRLALA	5.899926339278512	0.7115277118322698	0.6582971811294556	0.5112136602401733	16.2029972076416	nan	inf
design_1	25	SARVAALRAYLASLPPEARRAALATLLRRSALLPPELRRLVWREYLELLKATEQAIIIVIKNPDHYTVLIVSESDSLVFDVSPEEAEEFIELAREAGVEVHEISTKNNLTITVTREEPDKIKKDILLATGKGEKLELNIKITKQEDGKYVIEYDKEAIEKIKKENGEAVNTTYLSLTIDLKTKKLTVKIRATAETIEQATDLAIKEITKAVKEYGITDLTIILEFDGVSTEQIIAAVKKLLDTAKALGVKNIKIILERLALALRRDPALKAKAEKVAAETKEVEIKADEEASALLELALA	9.420048354833595	0.5097542493193936	0.6405020952224731	0.45787036418914795	18.17912483215332	nan	inf
design_1	26	EERVRRLREYLASLSEEERLKALRRLLRRALRLPPEVRKFVVEEYLEYLKKNYQALLIFIKTKDDWVVIVVSEEDTSVFRVSFEDREYIIKLAKEAGVEVHEISTKNNLTITVEREEEDKITKTIVTATGAGETLNLNIKVSKKEDGKRVIEYDKEAIEKIKAENGEAVTVSTVTLEINLKTKKLNVTIEATAETIDTAVKTAIELIKEAIKKYNITEVTINLRFEGVSKEQIIAAVKKLKDALKKLGVKKININLVTLRLDLEENPERRETLEEVKKETKEVKIVEDEEESELLRLALE	1.0519970639695428	0.974455334309143	0.8945848345756531	0.856167197227478	5.282193183898926	nan	inf
design_1	27	SERVERLREYLESLSEEERREALRRLLRELSRLSPEVRRFVVEKYLELLKATEQAILIVLKNPDHYTVVLVSETDTSVFNVSPEDAEIIIELAKEAGIQVHVFSTTNNVTITVTKETEGKKETFIVKVTGAGAALTLNITVTKNADGKWEINYDEAALAAIAATNGAAGNVTTVRVEVDEKTKELTVEIEATAETIEQATELAIEEIEKVVKEYGITKVTVHLRFRGVSREQIIAAVRRLAERLEELGIEEIEIVLRALALELEEDPERRATLEAVAAEEGRVRVEADEELSELLRLALE	3.4047884176311625	0.8305918035661891	0.8023779988288879	0.6898700594902039	9.621320724487305	nan	inf
design_1	28	SARVAALRAYLASLSEEERAAALRRLLERALLLPPEARRLVVREYLARLAANEQAIVFIIKTPTRAVVVIVSEKDVSVFEVDFADAEEIRALAKEAGVKVHEFSTTNNLTITVTRKEPNKETIDIVTATGSGAALTLNITVSKQPDGKYVITYDEAAVAAIKAANGAAVTVSYVKLTIDKETKELTVEIKATSETIETAEKTAIELIKEAVEKHNITNLTIKLRFEGVSTEQIIEFIKKLLKEAKELGIKNIEIELERVALELEENPEIREKLEKVAKETKEVKIVADEELSRLLRLALA	2.2159354397540962	0.9120317986648888	0.7949557304382324	0.7672199010848999	8.873862266540527	nan	inf
design_1	29	SERVKKLKEYLESLSEEERLEALEKLLEKSSLLSPEVRKFVWEEYLKYLKENEKAILILIKTPTKYVVVVISEKRVSVFEVSYEEAEIIKKLAKEYGIEVHEFSTTGTLTIIVERKEKDKEIIDIVKATGPGPELTLNVKITEKEDGKREIEYDEEALAAIKAANGEAVTVSYLKIEIDKKTKKLTVTIKATSETIETAVETAIKEIKEAVEKYNITDLTINLEFEGVSEEQIIEAVKRLLEEAKKLGIKNITINIVRLKLEVEENPEIKKILENVAKETKEVKIILDEEESELLKLALE	3.367492424577774	0.8868018994847727	0.8025617003440857	0.7745761871337891	9.225833892822266	nan	inf
design_1	30	AERVERLREYLESLSEEERREALKRLLREAALLPPEVRAFVAEEWLRLVKETEQAILLLLRGPDRVTVVAVTETDTEVFEVDFADAERLVALAREAGIEVHTFSTTNNLIITVTRKEPGVERIDIVTVTGPGATLTLNINVTTQPDGKRVITYDQAALDAVAAANGAAGTTTHVRATVNHETKELTVEIEATAETIEQATELAIKLIEELVKKHNITSLKITLRFRGVSREQIIAFVKRLLEAAKKLGVKNIEINLVALRLELERDPARRETLEAVVAETKEVKLVEDEELSRLLELALE	4.6304883678905355	0.7450968380321428	0.6657288074493408	0.5960407257080078	14.04033374786377	nan	inf
design_1	31	SERVKRLKEYLASLSEEERLKALRALLREAALLSPEVRTLVWKEYFEYLKKNYQAILIFIKTPDKWVVVIVSEKFTDTFTVSPEDAKVIIAMAKEAGIEVHEFSTKNKLTIIVEKKLPGKEEIDIVLAIGKGPELTLNIKITKQEDGKYVIEYDEAAIEKIKATNGEAVTVTTVKVEINKETKELTVEISATSETIEEAVKLTIEKIEEVVKKYNITKLTIILRFDGVSEEEIIEAINRLLEAAKKLGIENIEIIIRRLKLEVERNPEIRKTLERVVEKNKEVKLELDEELSELLELALE	2.738415441921867	0.866429972426501	0.6988551616668701	0.6228018403053284	12.936863899230957	nan	inf
design_10	0	STALSLEELRARLKESIKTVVELLFEEKLKKLVEAVKAFAKKLGKEFTGIIFSIDVRYPRAEDQAALLVEGVKTLKELVDLDYYSKELGVIFAIPEVSPEVAKLLEKEPILKDFINADKLIIKNFLEGKISLVLKIEASENSVIDLEITDTLPIYYEKGDESVKPEYDKVKDIILEMIETLLKTGTMTVKLTIYLTSDKTYTLTITLKISGKLIIKFVSIEGNTTVNVSVSSPGAVSYEAIEINSPSGKKSNITLNIVNNSSSSIGNITYTKKSNEEFEEYKKKKEEEEKKKLEELKKLL	15.843554701091056	0.3891821807811621	0.5205143094062805	0.4422716498374939	18.756425857543945	nan	inf
design_10	1	STTMSLEELRAAILKSIELFIEKLLGEPLKKLVDKLKALAKALGKEFTGIVFSIDVRYPKPEDQAALLVEAVKKLKELADLEYLEKELGIRFTIPSQSPEVQELLAKEPILKEFEDTDTLSIKNALEGKISLELTIEASETRIITLRFTDTTPVYVDKGTPAVQPEADAVKDAINEMIEILGKTGTSTVQLKYVLTSGKTYNLKINLKIKGELIIEFVVIEGEATVNVEVNTPGPVSYKGIEINSPSGKKSKLTINIKNNKSSKIGEITHEKKSAEKFEKYKAEQAKKAAEEALKKLLEE	11.676792608206993	0.4432986559040676	0.6020435094833374	0.5061606168746948	16.772144317626953	nan	inf
design_10	2	SHMLSLEELKAKLLESIKTIVEKLFGEKLKKLSEALKALAAKMGKKYRGIIFSISVEYKDPEDQAELLVEAVQALKELVDLEYLKEELGVIFSIPSVSPEVQKLLAKYPEIKELIDTDRLRIENFLNGEIFLELEIYWSEDRHITLKITDYAPVYVSKSTPDVLPEYEKVKAIILEMIETLLKTGKSTVEYEIVLTDGKTYNLTFNLKIKGKLIIKITVINNSATVNISNNSPGELSYIGIEINSPDGTKSTLTLNIKDNKNKKLGEIKKETRTNDAFEAAKKARAAAAAAAAALAAALA	15.040341128771493	0.28783617996128597	0.4514809846878052	0.30037176609039307	22.083248138427734	nan	inf
design_10	3	SMKMSLEELKATIKEQIKTIIELLFGEKLQKLVDALKALAAKMGREFEGVVFSIDVRRSDPEDQVALLVEAVKTLKELADLEKLKKELGVRFAIPKVSPEVAELLAKEPVLKEFENADELAIENELAGKIFLELTLEASETDVISLRIRDPTPVYLEKGTPAVEPEYQKVRDIILEMIETLGKTGKSTVKLEIELTSGKTYNLNINLKIKGKLILEFVVKENSATVNISINSDGEVEIKGIEINSPSGKKATLTITIKDNKSSKLGEITYETRDSTAFEAAKAARAAEEAARAAAAAAAA	11.9880529488179	0.44987993798899356	0.6013888120651245	0.5081508755683899	16.892385482788086	nan	inf
design_10	4	SMKMSLEELRRRLLESIRLFVELLLGEKLKKLSEALKALAKKMGKEYEGILISINVRYSRAEDQAALLVEAVRALEELVDLEELKEKYGVIFAIPSVSEEVAKLLAKEEILKPYVNADELRIENELEGKIFLELEIEASETDVIDLRITDYTPVYVAKGDPSVQPEYDKVQAIIMEMIETLLKTGKATVKLKIVLTDDKTHTLTINLQIKGKLIIEFVSKNGATTVNVENNSPGSVSYEGIEINSTSGKKSTLTLNIVNNKNSKIGDIKYTTKTDEKFEKFKKEKEKKEAEKKALEELLA	21.038294620613865	0.3068671467547454	0.60931396484375	0.5841413736343384	15.638402938842773	nan	inf
design_10	5	SSMLSYEELKAKLKKNIKLFIELLLGEKLSKLVAALKALAEKMGVEFTGIVISIDVRYPTPEKQAELIVEGVKLLKELADLEKLKKELGIIFSIPKVSPEVAELLAKYPELKEFVNTDDLLIDNRLEGRLTLVLKFEASETDVITLKITDTTPVYVAKGTPAVQPEYDKVQAIILEMLETMGKTGESTVMLEIVLTDAKTHTLTLNLKIKGKLIIKFVVINGSATVNVSVNSPGSVEYEGIEINSPSGTKSTLTLNIVNDKSSKIGAITTTTRSDTEFAEAAAARAAAAAAAAAAALAAA	5.802563057736368	0.7250526642383035	0.5939833521842957	0.5264191627502441	15.722326278686523	nan	inf
design_10	6	SMKMSLEELKKKILESIKLIVELLLGEKLGRLVDALRALAAAMGVEFEGVVFSISVEREKPEEQAELLVEAVEALKELADLEKLREELGVIFAIPEVSPEVQKLLEKYPILKPFVNADELAIENRLAGKLSLELELYASEERIITLRITDRTPVYVAKGTPAVQPQADAVRAAILEMIETLLKTGKATVEYEIVLTDDKTHTIEINLKIKGKLILKFVVEEGEATVIVKINTPGEVEIEGVEINSPSGKKSKLNIEIKDNKSSKLGKITYEKKEATKFEKFKKKREEEKKKKEEEAKKKA	12.850637886829059	0.40226520214725187	0.5632776021957397	0.52509605884552	17.827672958374023	nan	inf
design_10	7	SSMMSYEELLAELKESIELVIEKLLGELLSELVEALKALAEKMGVKFEGVVFSIDVRYPTPEQQVALLVAAVRKLKELADLDYLRNELGVIFAIPSVSPEVQKLLAKEEELKPFVDKDKLMIENALKGNITLELSIEASAEDVITLKITDTTPVYLSKGDSSVQPEYDKVEDIILKMIETLGKTGKATVSLKRVLTDSKTHTLNINLKIKGKLILEFVSIEGSTTVNVKVNSPGEVSYKGIEINSPEGKKSKLTLNIENNKNSKIGEITYEKKDATEFAEFKAAQAAKAAEEAAAAALAA	17.17519260068447	0.331458559851722	0.4745329022407532	0.39095908403396606	20.273639678955078	nan	inf
design_10	8	STKMSLEELLKKLEESIKLFIELILEEPLKKLVDAVKAFAATLGRRFRGIVFSISVKMPRPEDQVKLIVAGVKKLKELADLEYLEKELGIRFTIPSVSAEVAKLLAKEPILKEFEDTDTLLIDDALAGEITLVLSIEWSETKHITLKITFPGPVYLAAGTPAAQPEYDRVYDIILEIIEILLKTGKATVELEIVLTDGKTHTLTINLKIKGKLIIKFVVVEGPATVNVKVNTPGEVEYEGIEINAPSGKKATLTLNIENNKSKKLGEIKHERRDATAAAAAAAARAAAAAAAAAAAALAA	6.224069604712999	0.6647764906925777	0.4917556047439575	0.42586708068847656	18.958702087402344	nan	inf
design_10	9	SMLMSFEELKERLLESIERFIKLLLEEPLKKLSEAVKALAKAMGKEYTGILISINVRMSKPEEQAELLVLAVEKLKELADIEYLSKELGVIFAIPSVSPEVQKILAKYEILKPFIDADTLIIENRLEGKILIELSIEFSEKDVIDLKITDYTPIYVEKGTPKVLPEYEKVKNIILEMIEIMLKTGKSTVEYEIVLTSDKTYTLEINLKIKGKLILKFVNINGNTTVNIKVNSPGEVEIEGIEINSPSGKKSNLTINIINNKSSKLGKITYTTKNDTAFEAFKAAKAAAAARAAAELAAAA	14.415616882110617	0.37557068454844167	0.47369280457496643	0.4506906270980835	19.875383377075195	nan	inf
design_10	10	SMLMSKEELKEKLLKSIKIFIELLLGEKLGKLVDALKALAKAMGKKFTGVIISIDVKMPKPEDQAELIVEGVEELKKLADLEKLKKELGVIFSIPEVSPEVQELLKKYPILKEFINSEKLSIKNYLEGNISIELSIIFSEKEHISLRIKDTTPVYLSRGTPAAQPLYDQVRALILEMIETLLKTGEMTVELEIVLTDSKTHNLTINLKIKGKLILEFVSIEGSTTVNVTVNTPGPVSYKGIEINSPKGTKSSLTLNIVNNKSSEIGEITYETRSAEKLEKYKAEKAAAEAAAAAAAAAAA	14.489425683215273	0.4344002860269651	0.552581787109375	0.4744357466697693	17.44988250732422	nan	inf
design_10	11	SLEMSLEELKKRLEESINLVIEKLLGEKLAKLVAALKALAKAMGVEFEGVLFTINVRRSSAEDQVELIVEAVKLLKEKADLKKLREELGVRFAIPSVSPEVQELLAKEEILKPFEDADALRIANLLAGKLTLELEIEFSELDHITLRITDYTPIYVAKGTPAVQPEADKVRAAILEMIETLLKTGKSTVEYRIVLTDDKTHTLEINLKIKGKLIITFEVIEGSATVIVKVNTPGEVEYHGIEINSPSGKKSTLNITIEDNKSSKIGKITYERRTNDAFEAAKAEAARRAAEAAAAALAAA	15.198970187496258	0.27039994497881026	0.4538447856903076	0.37568843364715576	21.909048080444336	nan	inf
design_10	12	SMKMSLEELKKLLLEHIELFVKLLIGEDLKALVDALKALAKAMGVKFTGILITIKVEYSKPEDQAELLVLAVKKLKELVDLEYLRKELGVIFAIPSVSPEVKELLKKEEILKEFIDADELRIRNYLDGNISLELTIEASEEDVISLRVVNPTPVYVDKGTPAVLPEYEKVEKLILDMIEKMGKTGKMKVKLEYVFTSNKTHNLNINLKIKGELIIEFVNIEGETTVNVSVNTDGPVSYKSIEINSPSGKKSKINLNIINNKSSKIGEIEKKTVTNDAFAAFKAQRAAEEAAAAAAAAAAA	12.783729903016429	0.3896835811807578	0.5592405796051025	0.5042510032653809	17.925127029418945	nan	inf
design_10	13	SMKLSFEELLKRIKESIKTIIELLLDEDLKKLVEALKALAKAMGKEFSGVLFVISVEYPEPEDQAALIVAAVETLEELADLEYLEKELGVRFAIPAVSPEVQELLAKYPALARLEEADPLAIANALAGRISLELKLEATETDVIDLEITDPTPVYVAKGSPAVQPEYDKVEKIILEMIEKLGKTGKMKVKLTKVLTDAKTHTLVIDLKIKGELIIKVVSVGAATTVNIKVNTPGKVSYEGIAINAPDGTKSTLTLNIIDNKSSEIGEITYTTQSADAFAAAAAAAAAAAAALAAALAAAA	12.344643056015858	0.4372951296528815	0.5330406427383423	0.4481508135795593	18.841136932373047	nan	inf
design_10	14	SHLMSLEELRARLAESIRLFIELLLGEKLGKLVEALKAFAKAAGKEFTGVLIVFSVRYSTPEDQVELLVEGVELFKELADWERLEKELGVRFAIPAVSPEVAELLAKHEALKPLENADDLLIENRLAGKITLVLEIEASEEEVVTLRVTNTLPVYLAKSTPAVQPEYDKVEAAILEMIETLGKTGKATVALTYVLTDSKTHNLTINLKIKGKLIIEFVVINGAATVNVSVSTPGEVSYKGIAINSPDGTKATLTLTIENDKSSKLGEITTETRTDDRFAAAKAARAAAAAAAAAAAAAAA	8.385778934589847	0.5785058752358853	0.5300685167312622	0.5366868376731873	17.45431137084961	nan	inf
design_10	15	STRMSLEEMRAKLLESIRLFVELLLGEKLAALVARLRALAAAMGRRFRGVVFSINVRYSRPEDQAELLVEGIEALKELADLEALREELGVIFTIPSVSPEVKELLKKYEIMKEFEDTDELLIRDALDGEITLELTIEWSETRHITLRIRDPLPVYVAAGTPAVQPEYDAVRAAILEMIETMGKTGKATVALEIVLTDGKTHNITINLQIKGKLIIEVVVIEGEATVNISVNTPGEVEYKGIEINSPSGKKSKLTINIINNKSKKIGEIKYEKKTADKFAAAAKARAAAAAAAAAAAALAA	5.351562941678772	0.7374364471999596	0.5771778225898743	0.5093080997467041	16.776208877563477	nan	inf
design_10	16	SMSLSLEELKEKIKESIKTFIELLLGEKLKKLVEALKALAKAMGKEFEGVLISIDVEYPEPEDQAELIVEAVKTLEELADLKKLREELGVIFTIPSVSPEVQELLKKYPILKPFENTDELIIENYLNGKIFLELSIRASEKDIISLRITDYTPVYLEKGTPAAQPEYDKVRELILEMIETLGKTGKMTVEYEIVLTDDKTYTLTFNLKIKGKLIIKITVINGNATVIIKVNTPGEVSYEGVEINSTSGKKSKLNIKIENNKSKKIGEIKKKTIDDTKFEEFKKKREKEEKKAAELARLLA	17.081830107073497	0.3569349890514801	0.5057655572891235	0.4857216775417328	19.034503936767578	nan	inf
design_10	17	SHLLSLEELRARILESIKTFVELLLDEPLKKLVEALKALAKKLGIEFRGVLISIDVRYPDPEDQAALIVEAVAALKELADLDYLTEELGVIFAIPSVSPEVQELLAKYPIVQPLIDADTLRIENELEGKLFLELTIEASADRIITLRIRDPTPVYVAKGTPAALPEAEKVEKAILEMIEILGKTGKSTVQYEKVLTDGKTHTLKFDLQIKGELIIEVVVVGGAATVTVENNSPGSVSYKGIAINYPDGTKSTLTLNIVNNKSSKIGDITYTTESADAFAAFKKARAEEAARAAALAALLA	8.4415196494297	0.5375406353274216	0.5197411775588989	0.4770946502685547	18.891782760620117	nan	inf
design_10	18	SHMLSLEELLEKLKKSIRIFIELLLDEDLSKLVEALKALAKKMGVEFEGIVISIDVRRSKAEDQAELLVAAVEELKRLADLDYLKNELGVIFAIPSQSPEVQALLAKEPALKEFVDEDTLAIRNRLEGKLSLKLSIEFSEEDIIDLKITNPAPVYVDKGSPAVQPEYDKVEKLILEMIEKLGKTGEMTVMLEYIFTSSKTYTITINLKIKGKLILKFVSIFGDTTINVIVNTDGEVSYELVEINSPDGTKSNITLTIKDNKSSKIGEIKYTTKDATKLAKFKAEAAKAAAAAAAALAAAA	16.16800764620686	0.40563497003467924	0.5674371123313904	0.5249948501586914	17.177894592285156	nan	inf
design_10	19	SMKMSLEELKKKILEHIKDIIELLLDGPLKALADALKAFAAALGVKYRGIIFSIDVKYSKPEDQAELIVEAVKKLEELADLEKLEKELGIIFSIPDVSEEVKKILEKYEIIKKFINTDELLIEDYLEGNISLVLKIYASETEVISLEITDTTPVYLEKGTPAAQPQYDAVQALILKMIEILLKTGKMKVMLERVLTDDKTHTLTITLQIKGELILKFVSINGKTTVNITVNSPGPVSIEGVEINSPDGTKSTLTITITNSKNSKLGAVTTTTKSADKLVEFKKKREEEEKKLKELLEKLK	23.611459184456937	0.1886407670502283	0.4197118878364563	0.3112049698829651	21.801340103149414	nan	inf
design_10	20	SHKMSLEELEKKLLESIKLFIEKLLGELLGKLVEALKAFAEKAGKEFRGIKFSISVEYEKPEDQAELLVKGVEALKELADLEKLRKELGIIFTIPSVSPEVEEILKKYEILKPFEDLDRLLLEDRLEGKITLVLEIYFSEEEHITLRITDPTPVYVEKSDPSIQPEYEKVRNIILEMIETMGKTGTATVSLEIVLTDAKTHNIVINLKIKGKLILEFVSVEGDTTVNVEVNTPGPVSFKGVEINSPSGKKSKLTLNIKNNKSSEIGEITFETRDGTAYAALKAQRAAEAAALAAAAAALA	10.413107425240476	0.5062823340006409	0.4773878753185272	0.40400490164756775	19.51772117614746	nan	inf
design_10	21	MKRLSLEELKEKLKESIKTIVEKLLGEKLKKLSEALKALAKALGVKYTGIIFSINIRYPKPEEQAELLVEAVKELKELVNLEELKEKLGVIFAIPSVSEEVKKLLEKYEILKEFIDTDELLIKNYLEGNISIELTIEFSEEEVIDLKIKDTTPIYVEKGTPAVQPEYDKVKKIILEMIKTLGETGKMTVEYEIVLTDAKTYNLEINLKIKGTLIIKFTVIENSATVNVKVNTPGKVNYKLIEINSPSGKKSKITLNIEDDKSSEIGEITYETKENTEFEEYKKKKEEEEKRKKAEELAKK	17.234004419526894	0.31320497710976625	0.46390876173973083	0.33607903122901917	21.14117431640625	nan	inf
design_10	22	STLMSLEELRARLLESIRLFVELLLGEQLQRLVDALKALAATLGVEFEGVLISINVRYPDAEDQAALLVEAIRALKELVDLEELREKLGVIFAIPSVSPELQKLLAKYPEVKPFIDADELLIENFLAGKITLELEIEASAERVVTLRITDFTPIYVAKGTPAAQPAADAVRAAILAMMETLLKTGKATVELRIVLTDDKTHHLTITLQVKGELILEFVSIEGSVTVHVSVSSPGPVSYRTIEINSPSGKKSKITLHIENDKSSELGEITHEVENADKFEEFKKKKEEEKKKLEELKKLLE	13.9407801713132	0.4056000811882724	0.564483106136322	0.5415457487106323	17.749698638916016	nan	inf
design_10	23	STKMSLEELRERIERSIRLVIEKLLGEKLKKLVEALKALAKKLGVKFRGIIFSIDVEYEDPEDQAELLVEAVELLKEEADLEKLRKELGVIFAIPEQSPEVQKLLAKYPIIKEFINRDDLIIEDFLEGNLSLVLEIRATETDVITLRITDPTPVYLAKGTPAAQPEYDKVKAIILEMIETLLKTGEATVELRIVLTDNKTHTLVINLKIKGKLILEFVSVEGETTVILQVNSPGEVSIKSIEINSTDGTKSKITVNIVNNKNSKLGEITHEKKDATKLEEFKKQREEEEKKLKELLELLK	23.15267803918162	0.1856134394324968	0.44091561436653137	0.3531635105609894	21.232887268066406	nan	inf
design_10	24	SSLMSLEELKKKLLESIDLFIKLIIDKDLSELVKALKAFAKAAGKEFKGVIISISVEYSDPEDQVALLVEGVKKLKELADLEKLKKELGIIFTIPKVSPEVQALLAKEPILQEFLNTDELRIENFLEGKIFLELEFKASEKDVISLKITNPLPIYYDKSSEKVQPEYDKVEEIILKIAEKLGKTGKATVELEYILTSDKTYNLNINLKIKGKLIITFTSINGAATVNVSVNTPGSVSYKSIEINSPSGKKSTITLNIKNNKSSKLGEIKTETKDDTEFEEFKEKKKEEEKRKEELKRLLE	8.292706071386533	0.5836879092064612	0.6467265486717224	0.5646086931228638	14.44872760772705	nan	inf
design_10	25	STKMSLEELKAKLKEQIKTFIELLLDEDLKKLVEALKALAKAMGVEFEGVLISIDVEYSDPEDQAALLVEGIKTLKELADIEYLTKELGVIFAIPDQSPEVQELLAKEEIVKPFINADELIIEAELKGKLLIELAFIATETDVITLRITDRTPVYLDKGTPAAQPEYEKVKKLILEMIEKLGKTGKSTVELEIVLTSGKTYNLEINLEIKGKLIIKVVVKNNSATVNVTVNSPGEVEYHGVEINSPSGKKSTLTINIKNDKSSKIGKITYETKDDTKFEKFKEEQAKKAALEELAALLAA	12.978199648183889	0.5335205573811049	0.6833011507987976	0.6346487998962402	13.13320255279541	nan	inf
design_10	26	STTMSLEELRARILEQIRLFIELLLGEMLKKLVEAVKALAAAMGVKYRGVLFSISVRRPRPEDQAALIVEAVRALEELADLEYLEKELGVIFAIPSVSPEVQELLAKEEALKPYVNADELIIEDALAGNLSITLELEASETDVITLRITDPTPVFVDKGDPSVQPEYDKVKEIILEMIEKMGKTGKSRVMLRYVLTSAKTYTLKIDLQIKGELILEFVVINNSATVIVEVNTPGAVSYKGIEINSPSGKKSSLTLKIENNKSSKLGKITYEKKDDTAFEKAKAERAAAEAARAALAELLA	20.144991428335146	0.1668764124576255	0.46540936827659607	0.39571043848991394	20.280210494995117	nan	inf
design_10	27	SSLLSYEELLARIKESIENIVKLLLGKELKELVEKLKKLAEKMGVKFKGIIFSISVHAPDPEQQAALLVEAVKKLKELVDLEKLSKELGVIFAIPDVSPEVAELLAKEEILKPFINADELAIKAFLEGELFIELTLEASAERVIDLRIVDPTPIYVSKGSPSVKPEYDEVKKAILKMIETMGKTGKMTVKLEYLFTDSKTHNLNINLQIKGELILEFTVIENNATINVSVNSPGPVSYKAISINSPSGKKSNITLNIVNNKSSKLGEIKNETKNNDKFEKFKEEKKKEEEEKEKLEKLLK	3.8205330243367985	0.7955277610167636	0.6707680821418762	0.5984499454498291	13.706283569335938	nan	inf
design_10	28	SKKMSFEELKKKLLEAIKLFIEKLLGEKLSALVEAVKAFAKKMGVKFKGIVISIDVEYEKPEEQAELIVIAVEELKKLADLEKLRKELGIIFAIPEVSEEVQKLLEKYEILKEFVNEDELLIKNRLEGNITLVLKIYFSEEDVITLSITDLSPVYLAKGTPAAQPEYDKVEKIILEMIETMLKTGKATVELRKVLTDSKTHNLNIDLKIKGKLILTFVVINGAATINISVNSPGPVSINGIAINSPSGTKSTLTINIVNNKSSKLGKITTTTKTDDKFEAYKAKKAAEEAAAAAAAALAA	9.191308089977552	0.5458616470721435	0.6648576855659485	0.5793941020965576	14.95433521270752	nan	inf
design_10	29	STKLSLEELKKRILENIKLFIELLLGEKLSKLSEAVKALAKAMGKEYTGIIFSISVEYEKPEEQAELLVEAVRALEELADLEKLRKELGVRFAIPSVSPEVQELLAKEEILKPFEDEDELIIRNALEGKISLVLRLEASEEKVVTLKITDTTPVYLEKGTPAAKPEYDKVEEIIMEMIETMLKTGKATVKLERVLTSGKTYNLTITLDIKGELILEFVVIENAATVNISVNSPGSVSIKSVAINSPSGKKSTITINIVDNKNSKLGEITSTTKTNEEFEKFKEEKEKEKKEKEEKERKEK	7.643363815377004	0.6546989964912521	0.6047638654708862	0.5734795331954956	15.302489280700684	nan	inf
design_10	30	SSSMSFEELKERILESIKLFVEKLLGDLLKKLVDALKAFAKKLGVEFNGIVFSISVRRSTPEEQAELIVEAVKALKELADLEKLKEELGVIFAIPSVSPEVAALLAKEEVLKEFVDEDELMIENRLEGKITLVLSIEASEKDVITLRITDYTPIYLEKGDPSAQPEYDKVKDIILEMAETMGKTGKATVELEYVLTSGKTYTLTINLKIKGKLIIKFVSILNDTTVIVKNNTPGEVEYEGVEINAPSGKKSTLKLEIKDNKSSKIGKITYTKKDATAFEKAKAARKAAAAAAAAALAAAA	8.471042557268076	0.5382720222065247	0.5110154151916504	0.4804951548576355	18.793533325195312	nan	inf
design_10	31	STALSLEELRARILESIRRIIELLLGEPLAALVAALKALAAALGVEFRGIVFSIDVRLPRAEDQAALLVEAVEALKELADLERLEEELGIIFTIPAQSPELRALLAKYPALQPFREEDALLIEDRLDGKLSLVLTLEASETRVIDLRIRNTAPVYLAKGTPAVAPQYAKVEALILDMIEKLLKTGKATVELEYVLEDDKTHTLTINLKVKGKLIIKFVVVEGAATVNVKVNSPGEVEYEGIEINSPSGKKSSLTLNIENNKSSKIGEITHTTRTNDAFEKAAAERAAAAAAAAAAAAALA	20.869753513951846	0.15676716336935723	0.47824057936668396	0.36312752962112427	20.99600601196289	nan	inf
design_11	0	MKKVLLLIVISIIASTEYLTEEKIDKIAETVAEKVRKIIEDVIERLKKEGIEAEVTVKIIVVVIAGSKEVREELVKRLKEKLEEVKKEVEEKYGIKVEVKIFNEESALATFSAAETILEIMEEAEKEGVDRLVVKIILYIDNTKYSGSLDLTLYLVATTIAAARALQLLNEGLEVEIEVEILGEVLDEEAKEVIEEIKELAETVELPAEEAFFIHVRRALEIAREFLERLEEEEKADEELLRRAREALEEAERLLKELERAVKEGAEREKIKELIKELLRKARELVRLMREIVEELEKRR	1.7088260573795082	0.949883941176743	0.7723196148872375	0.7380585670471191	9.441555976867676	nan	inf
design_11	1	MKKVLVLIVIIVIASSKSLTDELIDEIAEEVEERVLEFAERVVEELEEEGVEAEIKLKIIVVVIAGREEDRKKLVEKLKEKLEKVAERLKKEYGIEVEITIFNDSSRASIYKAALTILDIIEEALKEGVARLKVRIILIIRDARASGASRGALFLVATTFAAARLLQLLNEGLEVELELEIKGEVADEEAAEIVAEIEALAETLALPPFEAFFIHLERALELAEEELERLEREEKADKELLEKARKVLEEIRKLLEEAKKAVEEGAEEEEIKKLLRKILEALRELVELMLELVEELERRR	1.0006059395115616	0.978817393023368	0.9156050086021423	0.8964582085609436	4.510064601898193	nan	inf
design_11	2	MKKAVLLIVVSVQASSKSLTEELIDEIAEEIKERIKKIIEEFIEELEEEGIEAEVEVKIIVVVIAGSRELRERLVEKLKEKLEEVKKEVEEEYGIKVEIKIFNESAGLSVSKASIEILKLIKRWLEEGVERLKVKVILHIRDAEYSGASDLIKRLVSTTFAAARLAQLLNEGLEVELELEILGEVADEKQKEFVEEIKEMAETLELPPFEALFIHTERALELSRKRLKYLKEKKKADEELLEKAERKIEEAERLLEELRRLVEEGGPLEEIRRVLRELLEKSLEIEKLMAEILEEIEKRK	12.321764595193098	0.3642124537790168	0.802320122718811	0.6250919699668884	13.72516918182373	nan	inf
design_11	3	MKKVLLLIVIDIMVSSKSATEELIEEIAEKVKEEVRKIVEEFVKELEEEGIEAEIKVKIIVVVTAGSEELRKKLVEKLEEKLKEVKEELEKEYGIEVEIEIFNESADLSHSKAAIRVLEIIEEALREGIDRLHVEVIIYTYNTKFSGASLNTKYLVATVFAAALAAQLLNKGLEVKLKLKILGEAADEEQKKFIEEIEALAELLKLPPEEAFFAHTERALELAEERLRRYREELKADPELLEEAERILREARELLEKLRRLVEEGGPEEEIRKLIRELLEKLRELERKMAEIVEEIERRK	9.687570503821046	0.40019257622900917	0.8427030444145203	0.6705257892608643	11.659414291381836	nan	inf
design_11	4	MEKVLLLIVVIVQVASESATEELIDEIARTVAERVRATIRAVVEALRAEGVEAEVRVRIIVVVIADSEELREKLVERLREELERVAEEVEAEYGIEVEISIFSGSAGRAIHAASIEILRLIEEALAAGYARLHLHVIIYIYEAEYSRASDLILRLVSTAFAAARLAQLLNEGLRVEESLEILGEGKDEKLKEKIEEIKALAALAALPPFEALAAHLERALELAEKEIERLAKEEKADKELLEEIRKTLEEARRLLAELRALVAAGGPREAIRATLRELLEAARKLEEGLLKLLEELEKRR	3.146289409112819	0.8344724848390541	0.9024405479431152	0.815361738204956	6.242228031158447	nan	inf
design_11	5	MKKALLLIIINVIVSTKSATEEKIDKIAKEVKEEILKIIEDFVEELEKAGVKAEIKVHIIVVVIAGSKELREKLVEKLKEELEKVKKYVKEKYGIEVEIKIFNESSALASSLASLEILEIFEEALKEKIDILHVHIIIYIEDAKYSRSLEYTLRLVATAIAAARLLQLLNEGLKVNIEVTIKGKVADEEAKKVVEEIKKLAELLKLPTEEAMIAHLRKALELARRELEYLARELRADPELLARARKLLEEAEKLLEEFEKLVKEGGEKEEIKEVLKKILEAQRELEATLAEIWAEIERRR	11.184013230897037	0.5611273847880417	0.6822197437286377	0.5181524157524109	16.564035415649414	nan	inf
design_11	6	MKKALLLIVVIILASDEYLTEEKIEKIAEEVKERILKIIEDYVKELKEEGIEAEIKVKIIVVVISRSRENREKLVKKLKEELEKVKEYVKKKYGIEVEIEIFDEEAAISIYKASIKIIKIIKEALKEGVSRLKVKIIIYIENAEYSRASDLIKLLVSTTIAAARAAALLNKGLKVSISVEIKGEAATEEMQKKIEEIKELAETVKLPNHEAFVAHLRKSLELSEKELKYLEEKEKADEKLIKEAKKVLEEIKKLLEEYEKAVEAGAAEEEIRELIKKILEALEKLYEKMKEIHEELEERR	11.091804446050906	0.45458683881290773	0.7795804738998413	0.643782377243042	15.201754570007324	nan	inf
design_11	7	MEKVVLIIVVIVEASAESLTEELKEEIAEELEERILETIEEFIEELEEEGVEAEVEVHIIVVVIADKEEDRKELVEKLKEKLEKVAEYVEKTYGIKVNIKIYSKSAAASILEASLDILELIKKIIEEGVSRLKLHIIIHRRDTEYSFSSKLTRLLVATAFAAARAAKLINEGLKVDIKLEILGEVKDEEAKEVVEEIKELAEWEKLPDEEAFFKHVEEALKLSEELLKYLEEKLKADEELLKKAKEILKKAKELLKELKKAVKEGAEKKEIRKLIKELLEALKELHETLLKIVEEIEKRK	0.8031198975172619	0.985489563433938	0.9140014052391052	0.887363076210022	4.4986467361450195	nan	inf
design_11	8	MEKALLLIVVIVIASDESLTDELIKEIAEEVRKRVLEIVERFIKELKEAGVEAEVTVHIIVVVIAGSEELRKKLVEALEKELEKVKEYLEKEYGIKVNITIFDEESAESIFAASIEVLRLIERALEEGVARLRVHIILVIRNAKYSRASKLALLLVATVIAAARLAALLRPGLEVTIETEILGEAADEEQQKVIAEIKALAATVALPTREALLRHLEVALELLEEELKRLKEEEKADEELIKKAEEVLEEARRLREELERALAEGAPEEEIRELLRRLLEALRRAHELMLKIVKELRKRK	1.0101430042299808	0.9781694999014716	0.905778169631958	0.8847208023071289	4.781607627868652	nan	inf
design_11	9	MKKALLLIVVAVLVASESATDELIEEIAEEVRERVLKIIKEFVEELKAEGVEAEVEVHIIVVVIAGSRELRRRLVAALEEELEKVAKEVEEKYGIKVNIRIFDESAGLSVHLASLEVLKLIEKALKEKIDRLDVHIIVVIRDARFSGALRLVRLLVSTVFAAARIAQLLNEGLKVNISLEVLGEVADEEARRAVEEILALAETVALPPEKALLLHLREALRLLEEEAERLRKEEKADEELLEKLRRILEEARKLLEELEKKLKEGGPKEEIKKLLKKLLEKLREAEELMAEILRELEERK	0.9583964682562022	0.9792152884449626	0.9015197157859802	0.8658796548843384	5.239947319030762	nan	inf
design_11	10	MEKALILILIIVEASSSSLTEEKIEEIAEEIKKEVLEYIEEFVKKLKEEGIEAEIEVKIIVVVIADSEELREKLVEKLKEELKKVEKEVKEKYGIKVEIKIFNESADLSIHKASIEILDIFEEALEKGISRLDVKIIIYSYDTKYSRASDLTLLLVATAFAAALALQLLNEGLKVNLTLELKGKVADEKAAKVKEEIEALAATLALPPEEALALHTRRALELARERLEYYRKELKADEELVEKAEELLREAEATLAALEAAVAAGAAREEIRALLRRLLDLLRELEKQMAELVEEIEKRR	0.7023198422236202	0.9886694744719667	0.8886221647262573	0.8730671405792236	5.118220329284668	nan	inf
design_11	11	MKKVLLLIVVIVMAADESLTPELIKAIADEVKKDVLETIEEFVEELKKEGIEAEIKVVILVVVIAGSRETRAALVAALREGLEEVEKYVKETYGIEVEIHIFDEEAELSIHKAALKILEIIEKALKEGVDILHVNILVYMRDVKYSRALDLVKYLVATTYAAALAAKLINEGLKVNIKLEIRGEVADEEAKEKVKEIEKLAETVKLPAIEAFLIHTKKALELSEKLLEYLEKEEKADKELIEKAKKLLEKAKELLKEFEKLVKEGAKEEEIKKVLKEILKAMKELEEKLAEIVRELEARR	5.984058630316946	0.6013109760142027	0.8015884757041931	0.7565974593162537	8.616437911987305	nan	inf
design_11	12	MKKALLLIVVIVMVSSESATDELVEKIAEEVRKRVLETVEAFVAELKAAGVEAEVEVHIIVVVTAGSKELRKKLVEALEKELKKVKERLEKEYGIKVNIKIFDEESALSMAKASIEVLEIFEEALKEGVAKLHVHVILIARDVRASRSSLLALRLVATTFAAARALQLLNEGLEVTLTLEILGEVADEEAAAIVAEIEALAATLSLPAEEAFVLHLRRALELAREELERLEREEKADPELLEEARRVLERAERLLEEYEKAVEEGAEREEIKKLLKEILEELRRLEELLAELVEELLRRR	0.7628481328297699	0.987217137400051	0.9096620082855225	0.8908240795135498	4.719247817993164	nan	inf
design_11	13	MKKAVLLIVVDVLVAAAALTDALIDAIAAEVAERVLSIIEEFVEELEKEGVEAEIEVHIIVVVRAGSREDRARLVARLEEALAEVAAYVEEKYGIKVNVRIFDESSGAATARAALTILDLIEEWLERGVARLHVHVIVHLHATAYSGALDDTLLLVATTFAAARLLALLNPGLKVTIRLETVGEVADAAAAAAVARMEALAATLALPPEEAFFLHVRLALELARERIEYLREELKADEELIRRAEEALEEAERLLEEYRRLVEEGGPEEERRAVLRALLERLRELWRLLLEIEEEIEERR	3.013040710178389	0.8514047307207784	0.7664530873298645	0.6495347023010254	10.934629440307617	nan	inf
design_11	14	MKKALILIVVSVEAASASLTPALVDEIAEELAALIRKYIEDFIAELKAKGIEAEVEVKIIVVVHAGSRALRDELAARLAARLAEVAAEVEAKYGIKVTVRIFTGSAGASSHAAAIEVLKLIKEAIKKKIDILKVKVIIISRDVEYSRTSDLTKALVATTFAAARAAKLINKGLEVEIELETLGEVADEKAKEFIKEIEELAKLTELPDEEAFIAHLEKYLELREKELKRLEEEEKADEELIEKARKKLKEAKKLLKEFKEAVKKGAEEEEKRKLIEKILEELEKLEELMREILEELEERR	1.8235819657092827	0.9383517751455944	0.8153196573257446	0.7781959772109985	7.473459720611572	nan	inf
design_11	15	MKKVKILIVIIVQVAAESLTPELIKKIAEEIKEKVLKIIEETVEELKEEGIEAEIEVKIIVVVIADKEEVRKELVEALKKKLKEVEEEVKEKYGIKVEIKIFDEASGIAIHRASIEILEIIKELLKEKVDRLIVHVIIYSENVEYSGSSDLTLLLVATTFAAALALQLLNPGLKVKLNLEILGEVADEEAKKKIEEIKALAKTLALPPFEAFVAHTRKALELLRKEAERLAEEERADPELLARLRAELERAEELLRELEELVRAGADREEIRRVLEELLEALLRAERLAAEILERLEERR	0.8558861690244004	0.9835001881606625	0.9117074012756348	0.8953943252563477	4.622849464416504	nan	inf
design_11	16	MEKALLLIVVSIQAADESLTDELIAEIAKEVAERILKIVEEVVKELKEEGIEAEIEVVIIVVVSAGSKELREKLAAALKEELEKVKEYLEKEYGIKVTIKIFTESSAAAHYRAALEVLDIIEKALAEGIARLVVNIIIYSRDVEFSGASLLTLFLVATVIAAARALQLLNPGLKVTINLEILGEVKDEEAKKVIEEIKELAKLLELPPREAFLAATERALELAEREAERLATEERADEELLRELRELLERARAALAALRAAVEAGAPEAEIRALIEELLRLARAAVEAALRLVEELERRR	0.8268688344108076	0.983964036359344	0.9139605164527893	0.9042114615440369	4.439969539642334	nan	inf
design_11	17	MKKVVILIVIDVLVADEVATDELIEEIAKTIKEEVRSIIEETVERLKAEGVEAEIEVHILVNVMAGSKELREKLVKALKEELEEVKKEVEKKYGIKVNIKIFNEEAGLSAHRLSIEVLRLIEEALEEGVDRLHVHIIIYTRNAEASRASRLTLRLVATVIAAARAAALLNEGLRVDIRVTTLGEVADEEMKAVIAEIEALAALLALPDEEALLAHTRRALELSREELEYLEREEKADEELLRRAREVLEEAERRLRELEELLRRGGPREEIRAALRELLRLLRELEELMARILERIEERR	2.050499586167645	0.936068492317781	0.8960341215133667	0.8688874840736389	4.969169616699219	nan	inf
design_11	18	MKKVLLLIVISVLASSKSLTDEKIKEIAEEVAKEVRDIVKEVIEELEAEGVEAEVEVHIIVVVIAGSEELRKKLVEALEEKLKEVAEELEKEYGIKVNITIFSKSSEASVAAAALEILDLIEEALERGVDRLVLHIILYVRDARYSRASDLLLLLVATAFAAARAAALLREGLRVDIRLTIRGEAADERMKEVLAEIEALAALAALPAEEAFFAHLERALKLLEELLKRLEEEEKADEELLKELKKKIEEAKKLLEEAREAVERGAEREEIRKLIREILEALREAFKLLLKIVEEIEKRK	1.2828045718430112	0.9629788143778433	0.8448628783226013	0.770287275314331	6.540200233459473	nan	inf
design_11	19	MEKVLLLIIISIQVASKSLTEEKIEEIAEEVKKLILKTIKDFVEELEKEGIKAEIELKIIVNVSAGSKEIRKKLVEKIKEKLEEVKKEVKEEYGIKVNIKIFNDESRLSTFKASIEILDLIEEALEKGVSRLKVKIIVISYDTEYSGSSDLTLLLVATAFAAARAAALLNEGLKVDIELEILGKVKSEEAKEKIKKIEELAKTVELPDFEAFLLHVEEALRLARKFLERLEEEEKADEELIKKAREILERAEELLKRLRAAHEAGAAPEEIRALIRELLEALRELYKQMAEIVEKIEERK	0.8132861735208925	0.9853018006236776	0.8942846059799194	0.8828011751174927	5.060481071472168	nan	inf
design_11	20	MEKVLILIVIIVEAAAESLTEEKIEEIAKEVRERVLKFVEEEVKKLKEEGIEAEIKVHIIVVVIADSEELREKLVKALEKELEKVKKELKEKYGIEVNIKIFSGSAALSIFEASLEIIELIEKALKEKVAKLKVKVILISRDVEYSFSSKLTLFLVSTVFALALAAKLLNEGLEVELELEILGEVKDEEAKKVIEEIKELAETLKLPTEEAFFIHLEKALEIAREILERLEREEKADEELLKKAREELEKLEELLKKLKELVKKGAEEKEIKETIKEILKALKKLVELMAEIVRELEKRR	0.7868617649554716	0.9859748643322487	0.9139890074729919	0.8897098302841187	4.558913707733154	nan	inf
design_11	21	MKKVLLLIVVSVEVADETLTEELIERIAEEVAERVLKIVEDVIEELKKEGIEAEVTVKIIVVVIAGSKETREKLVKKLEEKLKEVKEYLEKEYGIKVEIKIFNEEAGISTSSAALEILEIFEEALKEGIDRLIVKIIIVSENVEYSGASDLTKYLVATTIAAALGLGLINEGLKVEISVEILGEVADEKAKEKIEEIKKLAETLKLPKEEAFFIHTKEAIKLAKERLKRLREEEKADEELLKEAEKKLKELEKLLKEYEELVEKGAERKEKIKVLKEIFKARRELEKLLRKIYEEIEKRK	1.5604206670170113	0.9496656984298893	0.8750874400138855	0.8514169454574585	5.804207801818848	nan	inf
design_11	22	MEKALLIIVVIVQAASKTMTEELIEEIAEEVREEILEIAEEFVEELEEAGIEAEIELKIIVVVIAGSKELREKLVKRLEEELEKVKEYLEEEYGIKVEIKIFNESAGLAVYEAILEILDIIERALEEGVAILHVHIIVYMRDVEYSRASDLTLLLVATTFAAARAAQLLNPGLTVHIRLTILGEVADERAKEVVAEIEALAALEALPAEEAFIAHLERALELARERLDYLREELRADEELLRRAREVLEEIERLLEEYRKALEEGAPEEEIRELIREILRKLRELARLMAEIERRIEERR	0.6815910637488728	0.9956900889399968	0.9321497082710266	0.9153940677642822	3.936429977416992	nan	inf
design_11	23	MKKALLLIVISVLAAAAALTDERVAAIAAEVAAHVRATIEAFVAELEAEGVEAEVRVHIIVVVHADSPELRARLAAALRAELARVAAEWRERYGIEVRITVHTESAAASTFAASLDILDLIEEALAEGVARLAVHIILHVEAVEYSPALDLTLLLVSTTLAAARLAGLLNEGLEVRITVTLLGEVADAEAARVLERIRALAELLALPPEEALLAHTREALRLARKILKRLKEEEKADEELLKKAEEVLKEAEELLERLERELREGGPRERIRALLRELLRALRRLYELMREIVEELERRR	19.2713989203658	0.26769740561754324	0.6955029964447021	0.5017114281654358	16.433408737182617	nan	inf
design_11	24	MEKVLILIVISVQVADESATEEKIKEIAKEVAERVMNSIKAFIERLKKEGIEAEVELVIIVNVIAGSKELRKKLVEELEKELEKVKKEVEEKYGIKVEIKIYSRSAGLSTALAALDVLEIIERALKEGVARLDVHIILITRDTRYSRASDLTLLLVATVIAAARLAQLLNEGLEVNISLEILGEVADKEQQEKIDEIKKLAETLKLPVEEAFVLHLEEALRLARERLEYLAEEKKADPELLEKARRLLEEAERELERYRELVERGAEREEIREALRRLLRLVRELWRQLALLEEELERRE	1.5655698950569512	0.9465435121397104	0.8167335391044617	0.7482693195343018	8.74113941192627	nan	inf
design_11	25	MEKVLVLIVISVQVSDESLTEELIEEIAEEVKELVLEIVEEVIKELKAEGVEAEVEVVILVVVMAGSEEVRKKLVEKLKEKLKEVEEYLKKEYGIKVEIYIFDEEALSAASAASLKVLEIIEKALERGVARLDVHIIIISRDVKFSGASLLTLRLVATTIAAARALQLLQPGLEVNISLKILGEVADEKAKEVIEEIKELAKTVELPPEEAFIIHTEKALKISKEILKYLAEEKKADKELLEKAKKELEKLEKLLKEFKKLVKEGGPEEEKREVLKKILEASKKLEKLLLELVKEIRKRK	0.6911666021036438	0.9892751489590585	0.8984832167625427	0.8841350078582764	4.952016353607178	nan	inf
design_11	26	MKKVLVLIVVIVEASSESLTDELIDEIAEEIAERIREFIEEVVEELEEEGIEAEIKVVIIVVVIADREEDRERLVARLKEKLEEVAKEVKEEYGIEVEIHIFNRESRASIHAASLRVLEIIERALEEGVERLFVKIIIYMRDTEYSGSSDLTLLLVSTTFAAALALQLLNEGLEVHLELEIRGEVASEEAKKVVEEIKALAALLSLPAEAALLAHLERALELAERELERLEEEERADPELLERARRLLEEARRLRAALAAALAAGADRAEIRALLRELLRRLRELHRQMLEIVEELERRR	0.881402633018583	0.983274138375283	0.907309353351593	0.8826658129692078	4.686417579650879	nan	inf
design_11	27	MEKVLLLIVVNVQVSSETATEELIEEIAEEIKELILKTIEEFVKELKEEGIEAEVTVKIIVNVIADSKELREKLVKKLEEKLKEVAKKVEEEYGIKVEIKIFNKSGGLSATLSAIAILEIIEEALEEGVARLKVHVIIYIRNTEYSGALDLTLWLVATTFAAARLAQLLNPGLEVELKLEILGEAADEEAKKVLEEIKKLAETLALPPFEAMVLHVRKALELSRKRLKYLREEKKADEELLKKAEKKLEEAERLLKELEELVKAGAAPEEIRAALRELLRELKELARLMAEIEEEIEKRK	12.692669672507392	0.35182947460203273	0.8566741347312927	0.719117283821106	10.485600471496582	nan	inf
design_11	28	MEKALLLIVIDVQVADEAATDELIDAIAAEVAARVRATIRAFVAELAAEGVEAEIRVVIIVVVNAGSKELREKLVAALEKELAAVAKEAAEEYGIEVEVKIFNEESALAHSKAALEILEIFERALEEGVARLVVDIIIITEKVEASRSSLLTLRLVATTFAAARAAQLLNPGLRVTISLTILGEAASAEMKEVIEQIKALAATASLPAEEAFARHVELALALAEEELAYLAEELKADPELLERARALLAEARALLAELRALAAAGAAPEERRAALRALLRALAELERQLAEIWEEIEKRR	0.7191334791134079	0.9883602790424777	0.9310906529426575	0.9049578905105591	3.8430423736572266	nan	inf
design_11	29	MKKALLLIVINVQAADEALTDELIDEIAEEVKERILSIVEAFVAELKAEGVEAEIKLVIIVVVIAGSEELRKKLVERLKEKLEEVKKYVEEEYGIEVEIYIFNESAALATHRAALRILELARRALEEGVDRLDVHVIVYSRDVRASRASRLTLYLVATTFAAARALQLLRPGLRVNLSLELVGEVADAEAAAVVAEIEALAATLALPPEEAFLIHTRRALELAEEELRYLEEELRADPELLERARRELEEARRLLEEYARLVEAGGPEEERRRVLRRLLEALERLERLLAEIVEEIEARR	0.698446826130879	0.9884164506463865	0.92298823595047	0.9025486707687378	4.120001316070557	nan	inf
design_11	30	MEKALLLIVISVQAAAEVLTDELIDEIAEEVAKLVRSTIEAFIAELEAAGVEAEVRVKIIVVVIAGSRELRKRLVERLEEKLEEVKKEVEEKYGIEVEVTIHNESAAIATAKASLTILELIAAALAEGYARLDVHVILHLRNVRASGASRLTLRLVATTFAAARAAALLAPGLEVRLTLTITGEVADAEAQAFVAEIQALAATLALPPEEAFFLHLERALRLAREELERLRKEEKADEELLREAERVLREAEALLEEARKLVAAGGPEAEIRATLKALLAALAALERLLAEIHEEIEKRK	0.7795735123687924	0.9861082928201427	0.9369829893112183	0.9045625925064087	3.7193243503570557	nan	inf
design_11	31	MEKVLLLIVVAVEAAAEALTDELVDRIAAEIAERVLRIAEEFVEKLKKEGIKAEITLEILVVVSAGSRELRRRLVARLREELAKVAERLEKEYGIKVTVTVFDESPALAYLRAALAILELIERALEEGVARLHLKIIIHTENTRYSGSSDLTLMLVATAFAAARAAELLNEGLEVEISLEITGEVADEERKKVIEEIKKLAETEKLPTEEAFFIHTEKALELAEKLLKELREKYKADEELLKKAEEVLREAKEKLKEIKELVEKGGPKEEIRKGLEELLRLRRELVELLAKIVEELEKRR	0.8397354829577175	0.9842762606482279	0.9081664681434631	0.883429765701294	4.677246570587158	nan	inf
design_12	0	AELEKLRKKLEELIKKYIELLKAGKEEEASITALEIAETALEYLKAAGAPAEVIARARELQLRLRLHRSLRDALELALILEREGEEAVKEYIKEKAKLEGYDTITEKEVDGETLNINETLTNKKSLLYIKVTKDSTINITITGKGKVTIILISDKGNVTLNITADAGTKIDVIIIAKDGTVNITFSGAAADVTIAFVALEDAEGVTLNITANGPITVVVGRLALGDVEITLNLEAKDGATFIDDDLRRTVAADDEAARAALREELRARQLEALAQLLALLAELEPDFELAKEALKEIEAL	1.1253585420208183	0.9778390094852422	0.8989350199699402	0.8749033808708191	4.929408073425293	nan	inf
design_12	1	AEAAALLARLEELIAALLAALAAGREEEALVLALELADTALALLEALGAPEEAIARARLLALRLRLAYNQRLNLELARILEKEGLEAAKKYIEEQAKLRGADTIIFKEINGETENINLTLNNKKAVLVIYSTKDTTININITGKGTLTIILFSDEGNVTINITADEGTVIDVNIIQKSGTVNINFSGGAADVTVSVVALESAKGVTVNITVKGPITLVYSRIRMGDVEVNVNVTAEDDATVIVDDRDIKVKIDDEEAIKAALAALRAEAFALTAELLALLAELFPDFEAARELLAALRAA	4.810898239158573	0.7992469256720256	0.7612878084182739	0.7512325644493103	11.088465690612793	nan	inf
design_12	2	SELERAERELLELIEEVAEALEEGKEEEALVLLEELAETAVRLAELAGAPAEVIERLRELRLRLRLARLALRNLRLAKILEKEGLEAVKAYIKEIAKLEGYDTITEMEVNGEKVNINLTLENKKSLIFIYVTKDSEININITGKGEVDIIVINDKGNVNINITADKGTVIDIGIIAKDGTVNITLSGEEADVTISVVAFEDSKEVNVNITAIGPITVVYSTISLGDVKINVTVTAIDGAKIILNDLNIRVNIDNEEEIKAVEEELRARALEYTAELLALLAEERPDFEAARRLLELLRER	0.8875491567835931	0.9884239357920411	0.9090054631233215	0.8861373066902161	4.656027317047119	nan	inf
design_12	3	AEVEKLQKETLKLIKEIIKALKEGNKEKSLILMSELADTILALLKAKGAPAEVIAKAEELALNLRLAISQRENLEIAVILYKEGLEAAKEYIKERAKLEGYDTITFLDINGETKNINLTITNKKSLIYIKVTKDSTININITGTGTVDIIIISDDGNVTLNITADAGTKINVRIIAKSGTVNINFSGAAATVTISVVAFEDSKTVTLNITANGPITVKYSVIKFGDVEINVTTTANGGAKIIVNNDEYKVKIEDEEEIKKLKEELYKKAIEYTKELLSLYIELDPDFEEGKELKEELEKL	1.0539064267543208	0.9885034155977516	0.9091463685035706	0.8846206665039062	4.590277671813965	nan	inf
design_12	4	EEVEKQRKKVLELIKELKELLEKGEKEESLVKALELAESILELLKLENAPQEVIDEARELSLLLRLNVLSLENLKLALILEREGLEAVKEYIKERAKLRGYDTITFLDLSGETKNINLTLENKKSLLFIDASKDTTINLTITGKGEVDIILISDKGNVTLNITADEGTKINIGIIAKSGTVNITFSGKKADVTISFVAFADAKEVTVNITAIGPITVVYSKIRLGDVKINVTTTAEGDAKIILKEIERVVDPENEEEVEALEEELYKKALEYTIKLLELYSKLYPEFEEAKELAKKLKEL	1.3454131682899926	0.9729133339411792	0.8433911204338074	0.8371355533599854	6.480383396148682	nan	inf
design_12	5	EELEKKKKEVLELIEKLIKAIKEGKKEESLVLSSELAKAIVELLKLAKAPKEVIEKARLLELNLRLNISLLDNLELAIILEKEGLEKAIEYIKEKAKLRGYDKIEIKKISGEKENIELELENKKALIYIYVDKDSTINITIKGKGEVTIIIINKEGNVNLNITADKGTKISVNIIQKDGTVNITFSGEEADVVISVVAFEDSKNVKVNITAIGPITVVYGILKMGDVKIEVTTTAIDDAKIIEKKNEYTVDIKNEEQRKALKEKLYAESLKTTLELLKLYAEEFPDFKEAKELAKELEKL	3.2343950252127	0.9134706427466179	0.8532313704490662	0.8624551892280579	6.0575127601623535	nan	inf
design_12	6	SKVEELKKKFEELIKKTIELLKKGDEEETLITMLELSKTFLELLKAEGAPKEVIDEAEELSLNLKLNVSMREAVELAKILKTKGLEAVKEYIKKLAEKRGYDKIIEKEIDGENLNINLKLENKKALIFIYSKKDTNININIEGKGEVTIVLINDGGNVNINITADKDTEINIIIIQKSGTVNINLNGEKAKVTISFVAMEDSKKVTLNITVNGDIKVVYSRIRFGDVEVNVNFTANNGAKIIVKDLDYTVDINDEEELKKLKEELEKKALEYTAELLELYIKLYPENEEAKKLLKEIKEK	0.9324077790041551	0.986387625746956	0.9262190461158752	0.898780345916748	4.199120998382568	nan	inf
design_12	7	EEVEKLRAEVLALIAEIAAALAAGEREATRVLLLELLRAIVELAKAEGLDEEVIERLRLLRLKARLAYNASLALKLAIILEKEGLEAVKEYIREQAALEGVDEVIFEEINGETKNIDLTLENKKALLFIYSTSDSTINITIKGKGYLKIIIINEEGNVTINITADKGTEIDIIIIQKSGTVNITLKGEEADVTIAVVTFEDSKTVTLNITAIGKITVVYTSIKLGDAELNVNLEAKDGAKIIKDERDRTVKIENEEEREALLAELDAELLALTAEALELYAEERPDFAPARELLAQLRAL	1.1986041584876541	0.9793482532164762	0.9091513752937317	0.8887827396392822	4.669342517852783	nan	inf
design_12	8	AAVEEQRARLLALMAAFAEALAAGREREALILAQEIADTAVELAELEGAPADVIAELRRLSLELRLAVSARLALELALILEREGLEAVKEYIKEQAKLRGADKILFKEVSGETVNINLTLTNKKAVIYIYVTKDSTINLTITGKGEVTIIIINDDGNVTLNITADAGTKIDIIIIQKSGTVNINLSGAAADVTISFVARKDAKTVTVNITVNGPITVVYTRIRLGDVEINVNVTANDGATVIVDERDYRVDVDDEAAVAALRAELTAAALARMAELLALLAELFPDFEEARRLRALLAAL	0.815019353577723	0.9910812637549253	0.9241486191749573	0.8964018821716309	4.086926460266113	nan	inf
design_12	9	DEVEKQRAKTEELMARLAAALKAGKKEEARILALELADTILELLKLENAPEEVIEKAEKLALLLRLYVSLSEAVKLAKILYKEGIEAAKEYIKELAKLRGVDEIIFKEINGENLNINLTLENKKSLIYIYSSKDSTININIKGKGEVTIIIVNENGNVNLNITADEGTKITINIIQKSGTFNINFSGEKANVTISFVAMEDSKEVNINITVTGPITVVYGVVRFGDVKVNVTVTAKDGAKIIVDESDYTVDIDNEEELKKLEEELDKKAREKLAELLELYAEYKPEAKAAKELLALLKAL	0.79681892857984	0.9992268609792071	0.9280073642730713	0.8969698548316956	4.104804039001465	nan	inf
design_12	10	EEVEKQRKEVLELIRRLLEALEAGDEEEALVLARKLADSILELLKLENAPEEVIDQAEELRLKLDLNVLLRKVLKLAKILATEGLEAAKEYIKEWAKLEGVDSITFMEVNGETVNINLELENKKALIGIYSTKDTTINITIKGKGEVTIILISEEGNVNINITADKGTKINIGIIQKSGTVNITFSGEEADVTIAVVAFKDAKEVNINITVTGPIKVTYGVLRLGDTKVNVTFTAKDGAKINIDNLDYRVDIDDEAALAALEADLTARALATTRELLELYAEYFPDFEEARRLAEALAAR	0.8452721666753341	0.9966792929530929	0.8935751914978027	0.8866165280342102	5.143728733062744	nan	inf
design_12	11	EEVEKKEKEFKKLAEELIKLLKEGNKEESLIKMLELADTLLELAKLKNWPQEVIDELRELSLKLRLNVNLRKALKLALILEKEGLEKVKEYIKEIAKLEGYDEIIEKEIEGEKLEINLKIENKKTLIFIYVTKDSTINLTIEGKGEVTIIIINEKGNVTLNITADKGTKINIIIIQKDGNVNITLSGEEADVTIAVVAFESAKNVNVNITAIGPITVNIGYLRMGDVKINLNVTAEDGAKIILNENIYRVNIDDEEEIKKLEEELYKKSIEYTIKMLELYIKEKPDNELAKKLAEELKKL	0.8233909031615784	1.0054675672728892	0.9268600940704346	0.8935240507125854	4.16789436340332	nan	inf
design_12	12	SKVEELRKKLEELIEKLIKALKAGKKEEARILALEILRTAVELLKEEGAPAEVIDEARRLALRARLAYSSSLNLELALILEREGEEAAIEYIKKRAKLEGYDKIEFLELSGETKTINLTLDNKKALIYIKVTSDSTINITITGKGEVTIVIVSDGGNVTLNLTADAGTEVDINIIVKSGTVNITISGAAADVTISVVAFASAKEVNVNITVNGPVTVVYSVIRMGDAKVNVTTTATGPATIINDEVVRTVNPEDEEEIKKLKEELDKELLKTLAEGLRLLAEYRPDFELAKRLLKELEEL	0.7836879277655394	1.01622741038979	0.8914080262184143	0.8651381134986877	5.153267860412598	nan	inf
design_12	13	AEVEAARARLLALRAALLAALAAGNEEEALVLALELARTAVELLRLRGAPEEVIEEAERLRLELRLAVLSRDLLELAIILKKKGEEARIEYIKEKAKLEGYDKILIKEVDGETVNINLTIENKKSLIYIKVTKDSTININITGKGEVTIIIEQDEGNTTLNITADAGTEIDVGIIQKDGTVNINFSGAAASVTIAFVAYEDAKEVTLNITVNGPITVVYSTIRLGDVKINVNLTAIDGAKIIDNKIDRKVNIDNEEEIEALKAELRARALELLRRLLELLAELDPDDAEARELAAALRAR	0.851779072099657	0.9967901059419723	0.9095599055290222	0.8821162581443787	4.636000633239746	nan	inf
design_12	14	SEAEELLKKLEELIEELIKALKEGKKEESQVLSLELSRTALELLEALGAPQEVIDEARLLTLLLELNYSARLNLKIAKILYKEGLEKAREYIKKKAKLEGYDKIIELDLNGETKNINLTLENKKALIYIDVKSDSTINLTIKGKGEVTIIIINEGGNVTLNITADEGTRITINIIQKDGTVNITLSGEKADVTISHVALEDAKTVKINITVNGPITVVYNVIRLGDVKVEVNVTANDGARVIVHERDIKVNIDNEEEIEAAEKELFEEQLKYTRELLKLLVELFPDFELGKEAIEELEKL	0.906303259840546	1.007933094184325	0.9062995910644531	0.8730422258377075	4.7287983894348145	nan	inf
design_12	15	SELEKLKEETEKKIEELIKLIEKGEKEKALITALELADTILKLLKAAGAPQEVIDEAEELRLDLRLYVLQREVLKLALILEKEGLEAVKEYIKELAKLRGYDKIIELKLDGETKNINLTLNNKKALIFIYVTKDSTINLTITGEGEVTIILISENGNVTLNITADAGTVIDIGIIQKSGTVNINFSGEKANVTISVVAFKDSKKVNINITVNGPITVKVSIIRLGDTEVNLNTTAINGAKVINNNNDYIVNPDNEEEQKALEEELFKKAVEKLKKLLELYAKLNPEAEKAKKLKKKLEEL	0.8496751550264648	0.996589830286341	0.9199318885803223	0.8966388702392578	4.3370513916015625	nan	inf
design_12	16	EEAEKLKKKVEELIEELKKLLEEGEREKAEVKSLELAEAIVELAKAENAPQEFIDELEELALRLRLNRSLRDALELALILKKKGLEARIEYIKKKAKLEGYDKIIIKKINGETVNINLELNNKKSLIYIDVTKDSTINITIKGKGKVTIIINVNDGNVNINITADEGTEIDINIIAKSGTVNITLSGEKAKVTISLVAFEDAKNVTLNITAIGPITVVVGILRLGDAEVNLNVTAIDGAKIIVDERDITVDENDEEAIKATLDELFAEQLAATIELLKLYAKYKPDFEKAKELAELLEKK	3.095949827672463	0.9399846574951454	0.8438381552696228	0.7790313959121704	7.630032539367676	nan	inf
design_12	17	SEVAAQEARLLALLAELLAALAAGEEERALVLALEVADAALELLKLRGAPAEVIEEARLLALELRLNVNLRKAVKLALILEKEGLEAVKKYLKEQAKLEGYKKIIFKEVSGETLNIELELENEKALIYIYSTKDSTINLTIKGKGEVTIVLISEGGNVNLNITADKGTKIDVIIISKDGTVNITFKGEEADVTIAFVALESSKGVKLNITVEGPITVIYGIVVFGDTEVTVNLTAKDGAKVINRDIVRRVKIEDEEEIEKLLEELRRRAREALLELLELLAELDPDFAAARELAAALRAA	1.1577744358185282	0.9910268726480528	0.9130864143371582	0.8961729407310486	4.6633710861206055	nan	inf
design_12	18	SAAEEQRARVLELIRRHLRLLKEGREEESLVTSLELADAILELLRLLGAPEEVIAEARRLALRLRLAVSAREALELARILEKEGLEAAKKYIEEKAKLRGYDTIIFKTVDGETLNINLTLTDKKALIYIDVTKDSTINITITGKGEVTIVINSEDGNVTVNITADAGTKIDVIIIQKSGTVNLTFSGAAADVTVAVVALESAKKVTVNITAKGPITVVYTVIRMGDTEIEVNTTAEGDAKIIVDERDIVVKIEDEEELRKAEEELRREALELTRRLLELYAALFPDFEEARELARALEEL	1.4567386804053308	0.9689456160752454	0.8787646293640137	0.8561308979988098	5.730471611022949	nan	inf
design_12	19	SEAERLRAETLALAAALAAALAAGDRERAAVLALRLADTIVALLKAEGAPAAVIAEAQLLALRLRLAVLARRVVELAVILEKKGLEAVEKYIEEQAALEGVDTIEKLNINGETKNINLTLTGKKALLFINVTKDSTINITITGAGTLTIIINSNNGNVNINLTVDAGTKVDIGIIQNSGTVNITISGEAASVTIAFVSLESAKNVNLNITVIGPITVVYTRIRFGDAKVNVTLTAKDGATIINDDRDYTVKIDDEEALAALLAELDAEARELLLALLELYAALRPDFEEARALAALLRAA	7.199658563097819	0.7627579628441004	0.8191982507705688	0.7379446029663086	10.589250564575195	nan	inf
design_12	20	SALEEQEKKLEELLEELIELIEEGDEERALITALEVAEAALQLAELEKAPADFIAELRLLALKLRLAVSLLENLELAQILATEGMEAVKKYIEERAKLEGVDTTLFLDQNGTTTNLNLTLTNKKALVYINVTSDSTINITITGKGTLTINIFSDGGNVTLNITADAGTVINVNIIQKDGTVNITFSGAAADVTISLVALKDAKNVTLNITAKGPITVVVGVLRLGDVEVNLNVTAEGGATVIVDNREYRVDIDNEEERAALREELRREAFELLRRALELLAEYRPDFELARETAERLEEL	4.39599560057495	0.8545460897624363	0.7482997179031372	0.7628887295722961	8.951703071594238	nan	inf
design_12	21	EEVEKKKKELEKKIEEVAKLLAEGDKEKALVAMEEVADLAVELLELEGAPEEVIEKAKELALNLRLNVLALENLEIAKILEKEGLEAAIEYLKEKAKLRGVDKFIYKEIDGETTNINLTINNKKYMLYIKVTKDSTININIKGKGELYIYVISDKGNVNINITADEGTKINIGIIQKSGNVNINLSGEKADVTISFVAFEDSEEVNINITVNGPITVVYNIIKLGNVKVNVNLTAKDGAKIIKKENEITVKIENEEEIKKVKEKLYAEALANMRELLRLYAELFPEFEKAKELAALLEAK	0.8337317095919958	0.9970124597290435	0.897497832775116	0.8808509111404419	4.822462558746338	nan	inf
design_12	22	SHLAELLEELRALLAEVLAALAAGDEERTLVLLLRLLDTAVELAKAAGAPAELIERLRRLRLAARLAVLQRENLELAYILATKGLEAVREYIRERAKLRGVDTITELEVSGETVNINMTLDNKKALLFIYVTKDSTLNITIKGKGELTIIIIQDSGNFTLNITADKDTKIDVGIIAKSGTVNITFSGEEADVVISFVAMETAEEVTLNITANGPITVMYSVIRLGDVKINLNFTAKDGAKIIKDLLEQRVALEDEAARAALLAALRARALALTREALALLAEAFPDFEEARRLRAALDAL	0.8464608139352691	0.9966863618895	0.8834235072135925	0.8717138767242432	5.3840765953063965	nan	inf
design_12	23	AEVAAARAEVDALRAALLAALAAGEEERALVLMVRLARALVELAELLGAPQEVIDRLRELALKLRLYVSMRDALELAVILEKEGLEAVKEYIKKRAELEGVDEIIEKEIEGETLNINLTLENKKATIVIYSKKDSTINLTITGKGEVNIILIQEEGNVNLNITADEGTVINVNVIAKSGTVNITFSGKKADVTISVVVFESSKEVNVNITVNGPITVVVGYIRMGDAKLNLNVTAKDGAKVIILDDDRTVKIDDEEEREALLEELRAKARAYLRELLELWAELFPDDAAARALAAALAAA	0.9817831653924822	1.0054449913305192	0.8802005648612976	0.8494354486465454	5.681339740753174	nan	inf
design_12	24	EEAEKLRKKLEELIKELKKALEEGKEEESLILALELADTILELLKAEGAPAEVIAKARELRLKLRLAVSERLNLDLAIILETEGLEAVKEYIKEEAKKRGYDKIEFLEISGETKNIELTLENKKSLLFIYSTKDSTINITIKGKGELTIILFNDSGNTTINITADKGTKITINIIQNSGTVNITLSGEEADVTISVVALESSKKVTVNITVKGPITVVYSVIRMGNVEVEVNLTAEDGAKIIEDLRERVVNIKDEEEREKLKKELKEEALKYTKELLKLYVELEPEAEEAKELAKLLEEK	0.7992541523681689	0.998307528619005	0.9230501651763916	0.8865460157394409	4.305415153503418	nan	inf
design_12	25	EALEAARARRLALRAALAAALAAGREEEALVLALELAEAALEELRLAGAPQEVIDEAERLRLRLRLAVSQRYAVELALILAKEGLEAAKKYIKERAKLEGYDKIEFLELDGETKNIELELKDKKALIVIYVTKDSTINLTIKGKGKVTIVLFVEDGNATLNIKADEGTEIDIIIIAKSGTVNITLEGEKATVTISVVAMEDAKGVTLNITAIGPITVSISVTRFGDVEINVNTTAKDGAKIIVDERDITVDIDDEAAIAATLAALRAEALALTRELLRLEAALFPDDEEARALAAALEAA	1.509595180017236	0.9662397509247622	0.9001334309577942	0.8545317649841309	5.200568675994873	nan	inf
design_12	26	SELEELKKKLEEAIKETIELLKKGDEEEAIVKMEEIADLLLEYLEAAGAPAEVIEKMRLLRLKLRLASLQRDNLRLAKILEKEGLEKVKEYIKKLAELRGYDTITELELDGETKNINLTINNKKSLLYIYATKDTTINLTITGKGEVTIILFNEEGNVTLNITADAGTKINIGIIQKSGTVNITLSGAAADVTISFVSLESAKKVKLNITATGPITVVYSVIRFGDAEIEVNVTATDGAKVIVDDNDITVNIDDEEEIKAAEEELKKKMIEYMKEALKLYIELYPDFELAKELAEELEKL	0.717648766493787	1.0013118109900678	0.9318773150444031	0.9051870107650757	3.951305866241455	nan	inf
design_12	27	SELEALRAETLALLRRLAAALAAGDREAARVLALELLDTLVRLAEAAGAPEAVIAELRRLRLRARLADLAADNLELAQILAREGLEAVYEYIEEKAKLEGVDKITKLTVSGETVNINLTLNNKKALLYIDATSDSTINITITGKGKLKIILISNGGNVTLNITADAGTEIDVGIIANSGTVNITFSGAAADVTISFVALETAEGVTLNITAIGPITVVYDVIRLGDVTVNVNLTATGPATIIDDRRERRVAIDDDAALAALRAELDAELLALTAEALELYVRLFPEFEEARELLALLRAR	0.8743858803950664	1.002532134089066	0.9018563628196716	0.8693739175796509	4.940768718719482	nan	inf
design_12	28	SEVEEKRKELLELIKKLKEAIKEGNKEKSKILMLKIADTIVELLKLEGEPEEVIEEARELRLKLRLNYNLEVALELAKILEEEGLEAVREYIKKLAELEGYDKIIELEISGETKNIELELENKKALIFIYSKKDTTINITIKGKGEVTIVIFSEEGNVTINITADEGTKINIIVIQKSGTVNITFSGKKADVTIAVVALESAENVTVNITANGDITVVYGKLAMGDVKINVNFTANDGAKIIKDELEYRVKIEDEEEIEKLKEELEKKMIEYMKKLLKLYVETHPEFEEAKELIELLEEK	0.6466164157823333	0.9966772565973351	0.8996464610099792	0.8834848999977112	4.989001750946045	nan	inf
design_12	29	SEVEEARARLEALLAELAAALAAGDRERAEVLALEVLDAAVELAKLRGWPAEVIARLRELRLRARLAVAQREALRIALILEKEGLEAAKEYLKKRAALRGVDTITFMEIDGETTNINMTLDNKKALLVIYSKKDSTINITIKGKGELDIVLINEEGNVNINITADAGTKITIRIIQKSGTVNINLSGAAADVVISVVAFEDAKEVNVNITVTGPKTVVLSVIRLGDAKINVNVTAEDGAKVIVDEREYRVDAEDEEAIAALEEELWAELLRYTLEALRLLAEVDPEFEAARRLAALLEAA	0.8670044350907383	1.0100249682292266	0.9262888431549072	0.8931822180747986	4.192690849304199	nan	inf
design_12	30	SEVEAARAELEALAAELLAALAAGDEERSLVLALRLAAAAVRLLELEGAPAEAIARARELALELRLAVNARKALELAKILETKGLEAVKEYIKEKAKLEGYDTIIELEISGETKNINLTLDNKKSLLYIYVTKDSTINLTITGKGELTIIIYNEEGNVNLNITADAGTVINIIIIQKSGTFNLTLSGAAADVTIAFVALESAENVTLNITANGPITVVLDVIRLGDVEVNVNVTANGPAKVIVRRRERRVRIDDEEEIAALLAELRAEAAALLAELLALYAELFPDAELARRLRAALAAA	1.123014662891246	0.9805020310250552	0.8783706426620483	0.8590995073318481	5.617053031921387	nan	inf
design_12	31	SKVEELKKKFEELIEETIKLIKEGKKEETLIKLLELAETFVELLKEEGAPEEVIEEARLLRLKLRLSVLQLENLKLAKILEKEGLEAVKEYIKEKAKKRGVDKIIEKTVSGETVNIELELENKKALIFINVTSDSTINLTIKGKGEVTIILISDGGNVTLNITADEGTKISIGIIQKSGTVNITFKGEKAEVTISLVSFESSENVTLNITVEGPILVLYSQISLGDAKINLNFTAKGDAKIILDLDEYRVNIDNEEEIKKLEEELFKKALELTKKLLELYAEVFPEFEKAKELKKELEEL	1.0641003218663632	0.9941161431125917	0.8700705766677856	0.8534795045852661	5.668854713439941	nan	inf
design_13	0	MEKYLGFKLTIEKEVGGKTKSTLSVAIIVSKSGIMGINIYTDSSEESEELAVKLIEKLLETIDAKTVSITLVSAADSETTTKMVNKILDAAEKKGKNLILTVVDQAALVEPRKNNLVLINILPESKEAELPALIAEGERLKSTNAFILILKRPASKPAVPPYIRINPEKFELLEERILETPTLKMTSVAIRGKDGTVVVTIQIVTSGDKEGAEKTLKETLEEYLKLSKDAKHVIFHVYLETPDEEIYELKIIDNETGETFTVSIKIKNGKVTISVELEEITPETTKLRELKEMLEELKKE	2.3408031980586124	0.904172702043204	0.5819803476333618	0.6088988780975342	14.290650367736816	nan	inf
design_13	1	MKESLGFSLELRFPVGGKKTRTLSVAVVVSKSGVMLIAVKMDGSEETAEIAERLITALLETVPVKTVNLFLDSDASEEVTTKLVNRIVDAAEKKGINLNLTVKDNLVLIEPRSIPLHLTNILPKSKEELLPKAKEQAEKLKSTNNYTLILEVPASEPAKEPYIKINPETSELLKKKIIETPTLKAVLVVVRDKDGTVIVDILIVSSGDREGAEAKLEELKKEVLELTKDAKKIIFHISLEYPDTRILKIKYIDRESGEEFEVEIEERNGKVTLKVKEEEITPETTELRRLKEVLEALAAE	10.113582086436416	0.437711362409262	0.6345077157020569	0.42865896224975586	18.68939781188965	nan	inf
design_13	2	AEEFLGERVRIERPVGGTRTATLALAVVVSKSGTLGVLISIDGFPESAELAVRFLEALIEAVPAKTVSLLLVSEASPEVATAMARRIVAAAEAAGKALNLTFIDQAVLIEPRATPLVLINILPASKRHLLPELKAEAERLAPTNAFVLVELVPASEPPRPPYVRLNPERFKLLKEKIIATPTLRAVLVVIRSADGTVVSSIVIVSAGDREGAERLLKETLEEIKKLTKDAKTIITHIYLRLPDTEEYRLKIIDRETGEEFEVRLVRRDGEVTLEVELQEITPETTELAALRALIAALVAE	18.111090630766874	0.38285661636666046	0.5268098711967468	0.4645748734474182	19.63368034362793	nan	inf
design_13	3	AMESIGLKITIEFPVGGTTTSTLSVVIVVDKSGNVGIVIKIDGSRESADIAVRLIEAIIAFVPAKTVSLLLVSETSAEVTTEMVQRIVAAAEAAGKNLNLTVVDQPVLVAPTSNELVLINILPASKESELPAMKAMADRLAPTNAAVLLLKVPASEPAKEPYIRLNPETHELLEQEIIEKPDLKLVSVAIRTKSGNVVVSIQIVTSGNEEGAEEELKKTKERIKELSKDAKTIIIHTYLESPTKKKYILEIYDRESGKTFKAKLIEENGKVTLEVELEEITPETTELRALREMLEALVAE	9.88468564250701	0.4548171779360385	0.6414808034896851	0.4977794587612152	17.102235794067383	nan	inf
design_13	4	MEKSLGFNLVIRVPVGGTRERTLAVAIVVSRSGTLGIIVHTDGSPEVEELAARLVAALLAAVPAKRVSLLLVSAADAATVTALVQAIVAAAEAAGKALNLTVVDQPVLIDPSAQPLVLINILPASREADLPALRATAERLAPTNAFVLVLEVPATEPARAPYVRLNPARFRLLKEKIIEEPSLKAVLVAIRGEDGTVVVSILIVSSDDEEGAEKLLEELKKEVLELSKDADTIIIHTRLETPRTRRYILEIIDRKTGETFTVSLRIEDGEITVEVELQPITPESTELRALRELLAALVAE	12.488722045376823	0.5328336374750114	0.4902914762496948	0.472959965467453	18.78643035888672	nan	inf
design_13	5	MQKSIGFKVTIKRKVGGTETRTLSIVVAVSKDGTMGIAVSMDGSAEIAKLAEAFITALLATVPVSTVNLYLDSAADAATVTALVNAIVAAAEEAGKALNLTVVDQPVLVEPVSNPLVLTNILPASRAADLPAAKAMLERLKPTNAAVLLQEVPASEPAKEPYVRINPERYRLLLQRIEETPDLKMVLVVLEGEDGSVVVSILIVSSGNEEAAKAALEAAKAEVLALSKDASTITFSVHLKLPDTEIHELEIYNRKTGETFTVKITKKNGKVTLEVELEEITPETTELARLKAVIDALVAE	10.426749728687126	0.34170851245105927	0.5752867460250854	0.38331013917922974	20.151844024658203	nan	inf
design_13	6	KEKFLGEALTIEREVGGTRTRTLAVAIVVSRSGVALVAVHMDGSAEVAELAERLLAALIAALPVKTLALTLVSSADAETVTRLVNRIVAAAEAAGINLVLTVVDQPVLVEPRSIPLVLINILPASREAALPALRANLERLASTNTAILLLERPATEPAVEPEIRINPETHELLEQRIVERPDLRLVSVVIRGKDGTVVSAHLLVSAGNEELARRLLEEERRRVLELTKDAKQVITHVHLRLPTREEYRTEYIDRETGERYEVALRIEDGRVTVEVELEEITPESTELAALRALLAALVAE	5.902552050096282	0.7358566241948031	0.6077207326889038	0.6557797193527222	14.23923110961914	nan	inf
design_13	7	KMKYIGFNLTLKFKVGGKKESTLSVTIVVSKNGVLLINIHIDGSEESAEIAVKLFTALLETLPVKTVSLTLISKASPEVVTKMVNKIVDAAEEKGKDLILTVVDQPVLIEPRKNRLHLTVILPASREAELPRLEAMLERLAPTNTATLRLEVPAEEPARAPVIRINPETSKLIEERIVERPDLKAVSVVVRYKNGNVVVDILVVSKGNKEGAEALIKEEEERILKLTKDAKNVFFHIRLKTPDEEIYITKYINKETGEKFETKIKIKNGKVTTEVELEEITPETEELKKINELLKELEKE	2.127263231653998	0.9299327700839024	0.7767291069030762	0.8068538904190063	8.804717063903809	nan	inf
design_13	8	MEEYLGFKVVIERKVGGERTSTVAVAIVVSKSGVLGIVIATDGSAESEELAVALVTALLDAVPAKTVALTYISAADDETTTAAVRAVLDAAEAAGKDLVLTVVGRAALVEPRPIPLVLINILPASRAADLPRLRANAERLRPTNAFVLVREVPASAPAEAPYVALNPETFELLEERLVERPTLRLVSVVLRSKDGTVVVAHLLVSSGDEAGADAALAAELARTLELTKDAKTVIFSTHLRLPDTERYTLEIYERETGETYSASLTRRDGKLTVSVEEQEITPETKELAALRALLEALVAE	13.787147512734133	0.3489862749075223	0.5636482238769531	0.4727144241333008	18.016088485717773	nan	inf
design_13	9	MEKFIGFNIEIKFKVGGKKERTLSIAIAVSKDGTMGIIISIDGSEESEEIAVEFIKALMKEVPVKTVNILLVSRADAETVTRMVREIVAAAEAAGKNLNLTVVDQPVLLEPSANPLTLTVILPASRAADLPALRAMLERLAPTNTAVLLEEVPASAPARAPVIRLNPETSELLEQRLIERPDLRAVLVVIRRADGTVVATILVVTSGDRAGADALLAELRARVLALTADAKQVIIHTVLRYPDEREYILEIINRETGETIKVSLLERDGKITLNVELQEITPETKELERLKKLLEELVKK	4.867944263008546	0.8184182547742012	0.5935028791427612	0.6007891893386841	14.946609497070312	nan	inf
design_13	10	MEEYIGFALRLKREVGGTETKELAAVIVVTKSGHLLVVIKTDDSPEVEELAVRLLEALLDAVPAKTVSLLLDSEASPEVTTAAVRRILDAAEARGKNLHLTVVDQAALVEPRKIEVVLTNVLPESREAELPALRANLERIKPTNAGILILRVPATRPAREPYIRINPEKFELLKQRIVERPDLRLVSVAIRSKSGIVVVSIVLVSAGNRAAARAALEAELAEYKELSKDSKYIITHVLLELPDERERRLILYDRKTGLEAEARLRERDGEVELEVEEVEITPESTELRALRELLAELAAE	20.812071691313374	0.1546914603360414	0.4866163432598114	0.404036283493042	20.104290008544922	nan	inf
design_13	11	MEKYLGFSLTLKFKVGGEKERTLSFTLVVSKDGTMAINVLMDGSPESAEIAVKLIKALIEEVPVKTVNLTLVSSASPEVTTKMVNEIVAAVNKAGKNLNLTVVDQPVLVEPSPNDLVLTNILPASRAAALPALRANGERLAPTNAFLLLQRVPATEPPVPPYLRINPERFELLEERIIATPTLKAVLVAIRSKDGTVNVSILIVSSGDEEGADALLEELLEEVKKLSKDAKTINVNIYLRLPDRERYSTIIYNRETGETYETSILVEDGKVTTNVKLEEITPETKELKKLRELLEKLAKE	6.667751071543019	0.7602486041193999	0.5830214023590088	0.5618060827255249	16.420381546020508	nan	inf
design_13	12	MEEYIGFKLVIRRKVGGERESLLAVAIVVSKNGTLGVVIYTDGSPEIEELAARLLEALLDTVPAKTVSVTLISRAAPAVTTALVRRLLAAAEARGRALNLTVVDQPALVAPRPQPLVLVNVLPASRAADLPAQRAMLEALKPTNAAVLVLERPASEPVEAPEVALNPERFTLLEERLIETPTLRAQLVVLRGEDGTVVAHLVIVSAGDAEGAAALEAALLERVLKLTKDAKQIIFHILRRLPDEEEYTLKIIDRETGEEFKVSLLLRDGEVEVHVEEVEITPESEELRRLKEMLEALVKE	17.802630755503653	0.3268806807067476	0.4578147232532501	0.4374028444290161	19.970035552978516	nan	inf
design_13	13	MEEYIGFKVTVRFPVGGTRERTLAIAIVYSKDGTLLINVRTDGSPETEELAERFIKALIEEIPAKTINLYLDSAADAATVTRLVNRIIAAAEEAGKALNLTVVDQPALVEPRKIPLVLTNVLPESQRAALPALRAEGERLKPTNAFVLVLRVPASKKPEAPYIRINPEDFELIEEEIIEEPDLKAVLVVIRKKDGTVVVHIVIVSSGNEEKAEKLLEELKKRVLEKTKDAKKIIFHIDLKLPDKEKRIIKYYNRETGEEYETSIIVENGEVTVEVELVEITPETEELKKLKEMIEELVKE	6.175133132961925	0.6803413660913464	0.605610728263855	0.49026376008987427	16.866430282592773	nan	inf
design_13	14	MQEYLGFKITIKKKVGGKRTATLSVAIVYSKSGVLLIIIKTDGSEESEKLAVELIKTLLETIPASTVNILLKTEADPETATKMVNEIIAAAEAAGKALNLTVVDQPVLVEPTSKPLVLTVVLPKSKEEYLPELKAMAERLKPTNAAIVVLEVPASEPVKEPYIRINPERFELLEVELIEKPDLKLTLVAIRGADGTVVVHILLVSKGNKELAEKELEERLARVRELSKDASRIITHIILKLPDEEKYILEYYDRETGLTLKVSLIEKDGKITLEVEEEEITPETTELKKLKEVLEELVKK	1.881534789619418	0.9411715743713681	0.8390578627586365	0.8551040887832642	6.858558177947998	nan	inf
design_13	15	MEEYIGFNITLEFEVGGEEKRTVSVAIVVSKDGVLLINVSMDDSEESAEIVVRLIEALLDKVPAKTVSLFLDSEASAEVVTEMVRRIIDAAEEKGRALNLTVVDQLVEVEPRSIPLTLTQILPASKAAELPAARATGERLAPTNDFILLEEVPASEPPRPPYIRINPETSRLLEERIIAEPHLRAVLVAIERKDGTVVVTILVVSDGDEAGAEALLKELKEEILKLTKDAKNIIFHVVLRLPDTERYEIEYYNRKTGLKYKVSIERRDGKITIHVELEEITPETKFLKELREMLEKLVKE	8.587668120468111	0.5241866154800688	0.5243045091629028	0.43775296211242676	19.833984375	nan	inf
design_13	16	MQKSIGFKLTLKFPVGGTRTRTLSAVIVVSKSGVMGVVIKIDGSEEAARRAVELLTALIEKVPAKTVSLTLVSDTDAATATRMAQEIVAAAEAAGKALNLTVVDQPVLVEPSKNPLVLTNILPESKAAALPALRANLERIAPTNAGILIEEVPASKAPKEPVIRINPENFTLLSQEIIEEPDVKLVSVSIRGKDGTVINTIVLVSKGNKEKADKLLEETLKKILELTKDSKRVITHVYEKYPDEEIYTLKIYDRESGEVFEASLKEKNGKITLEVELEEITPESKFLRELREMLEKLVEK	23.724804179978904	0.18368167389052292	0.5626801252365112	0.3983149230480194	19.38802146911621	nan	inf
design_13	17	MMKYLGFKLTIERKVGGERTSTLSVAIVVSKDGIMLVNVRISGSEEDEEWALALLKRLIATIPAKTVSLTLDSEADAATTTRLVNALVAEAEAAGKALNLTVVDQAALVEPRSIPLHLTNILPASKREELPALRAEGERLASTNSFVLVLEVPASEPAEPPYVKLNPETHKLLEEKIIETPDLKAVSVAIESKDGTVIVDIVIVSKGNKEKAEKLKKELLEEIKKKTKDAKYIIFHIHTKLPDEEILENKYYNRETGEEFKVKLIKKDGKVTVEVELEEITPETKELARLKALLAELVAE	13.259075746910915	0.3470408972201263	0.479783296585083	0.38830500841140747	21.090274810791016	nan	inf
design_13	18	MESYLGFKLLIELPVGGTKTRRLAIALVVSKDGTVGILVRTDDSPEVAERAVAIITAIIATVPAKTVALHLVTEADAETATRMVRAIVDAAEAAGKNLILTVVDQPVLVEPRANPLVLINILPESKEAELPALRANLERIAPTNAGVLLLEVPASKPPVPPEIRINPERFELLEERIIEEPHLKSVSVTIRGADGTVVHSILVVSDGDREGAEKLLKEELERILKLTKDAKQIITFVHLRLPDEERYELRIINRKTGEEYRVSLLERDGEVTVEVELEEITPETTELKKLKEMLDALVAE	1.9537566733406544	0.9395560927450981	0.8206627368927002	0.8343526124954224	7.3446502685546875	nan	inf
design_13	19	MQEYIGFALRLEREVGGERTRTLAVAIVVSKNGTVLIAVSMDDSPEVAEIAAELLKALIETIPAKRISLLLDSEADADTVTALVNEILDAAEKAGKSLNLTVIDQPVLVAPRKIDLVLVQVLPESRAAERPALRANLEAIAPTNAGVLLTKVPATKPPEPAVVRINPERFKLIDEEIIEEPKLRLVKVVIEGKDGTVTVFIYLVSDDDRELAEKKLEEVKKEVLEKTKDAKTVIIHTVLELPDEERRTVEYIDKKTGEKYSVSLLERDGEVTVEVELEEITPETTELARLRAMLEALAAR	12.246407248252474	0.3752501977293488	0.5040901899337769	0.4604436457157135	19.873260498046875	nan	inf
design_13	20	ATESIGEAVRLERPVGGRRTRTLAVALVVSKSGVLLLNIRMDGSPEVAEIAVRLVEALLDAVPAKTVSLTLITAADAATATAMARRIVAAADARGRDLVLTVVDQLVEIDPSPRPLTLINVLPESRAAALPAARATLERLAPTNTAVLLQEVPASRPPLPPYVRLNPARSRLLLERLEARPDLRLVTVAVLSESGDVVVSILLVSSGNEAAAEARLAATEAEIRALTKDAKRIITHTLRRLPTREEYRTTYYDRESGEKWTVSLRVEGGEVTLEVELEEITPETTELAALRALLAALVAE	25.008184402187208	0.13918791048052545	0.5135311484336853	0.39891523122787476	21.710466384887695	nan	inf
design_13	21	KEEYIGFSISLKKKVGGKTTSTLSIAVVVSDDGIMGINIRIDGSAEIAEIAEEFIKALIEEVPVKTVSISLVSSADAETVTKLVQSIIDAAEEKGKSLNLTVVDQPVLVDPRKIPLHLTQILPESRAAALPAARANLERLAPTNDALLLLERPASAPVEPPYLRLNPKTSELLEERLVERPDLRAALVVVRRKDGTVVVTLLVVTAGDEAGAEALVAEELARVRELTKDAKTIITHIHLRTPDTETYRLIIYNRKTGKTWEVSLTIKDGKITLSVEEVEITPETKELKRLKEMLEELVKK	9.712725145590635	0.4948603262329675	0.5489751696586609	0.4551931619644165	19.223709106445312	nan	inf
design_13	22	MLSYIGFSLTIEFKVGGKETALVSVTIVVSKDGTVAINVYTDSYEESEKIVVELIKALLEEIPAKTVALYLDSKASPEVTTKMVNEIVKAANEKGKNLYLKVDDQPVLIEPSPNNLVLINILPESKEEYLPQLKANLERIAPTNAGIVILKVPASKPAKEPYIKINPERFELLEEIIIEKPTLKAVYVSVRGEDGTVVSSILIVSDGDEEGAEKLLKELEERVLKLSKDSKTVIIFTDLELPDTEKHIVKIINRETGETYETSITIKDGKVTTEVEEEEITPESKELKRLKELLEKLKKK	14.502731568995285	0.4006883834090899	0.5027741193771362	0.5133612751960754	18.95793914794922	nan	inf
design_13	23	AMESIGFSITIKFKVGGKKTKTVSIAIVVSKSGTAGIIVSSDGSEESEKIVESILKALFDTLPVKTVNLLLVSKADSETVTKLVQSIIDAAEAAGKNLNLTVVDQAVLVEPRSIPLVLTNILPKSKEEEIEKQKAMLDRLAPTNAAILLLEVPATEPAKPPYIRLNPERFRLIEERIIEKPNLKAVYVSILSEDGTVVSTILIVTSGDKEGAEKLLKELKEELKKLTKDAKQIIIHSKIKYPDTEKYILEIYDTKTGKRYKASLEIKDGKVTVYVEEEEITPETKELAKLKEMLDKLVKE	18.595451286579888	0.24843796639291563	0.5148516893386841	0.4217604398727417	20.56513023376465	nan	inf
design_13	24	MEKYIGEKLSIEMKVGGKETKKLAVTIVYSKSGNLAINIKIDGSPEVEEKAVALFTALLDAIPAKTVNLTLVSAADPETVTAMVRAIVDAADAAGKDLNLTVVDQAALVEPRPNALTLTVILPESKREQLPALRAMLERLAPTNDAVLLLERSPSKKPEPPEIRINPATSRLVKEKIIEEENLDAVLVAIESASGNVNVTILIVSDGDEEGAKKLLEELKKEILELSKDAKTVNIHIRLKLPDKEIYINEIIDKETGETYKVSIEEENGKVKLYVELEEITPETTLLAEIRKLLEELAAK	17.864926986808054	0.2605263540064565	0.5388422608375549	0.3876290023326874	20.39375114440918	nan	inf
design_13	25	SQESIGFKVTLEVEVGGEKKSLLSIAVVVSKSGVMGILVYSDGSKEVEEITEKFIKALIKKIPAKTINLILISKADEETTTKLVNKIVKAVEEAGKDLNLTVIGQAVLIEPRKNNLTLTNIIPASKAAEIPKLKANAEKLASTNNYILITLVPASEKPEPPYIKINKETSKLLEEKIIETPDLKLVSVAIELKDGTVVVTISLVSSGNEAGAEATLKETIERIKEKSKDAKTIIISVHLRLPDKEKYILEIYDRKTGKEYKVSLEIVDGKVTVSVELEEITEETTELKELKKLIEELVAK	10.653198436098283	0.4545923836325359	0.5978986620903015	0.46761906147003174	18.28108024597168	nan	inf
design_13	26	MEKYIGFKITIEKKVGGTKTSTLHIAIVVSKSGVVGIVIKIDSSPEIEDIAVEFFTAILDFVPAKTVSLLLISEADPETATAMVQRIVAAAEAKGRNLNLTVVDQPVLVEPSSNPLTLINVLPESRAEALPALRAQGERLAPTNTFVLLLEVPADRPAEPAYIRINPKTSRLLKEELIERPDLKLRLVVVRSSDGTVVVSILLVTKGNKEGAEKLLKEKKEEVLKLTKDAKQVIFHTVLRLPDEEIYELKIYDRETGEEWKVKLIEKDGKVTLEVEEEEITPETTFLAALKKLLEELVKK	19.984783753241356	0.2843380656512222	0.48606258630752563	0.4428107738494873	20.130727767944336	nan	inf
design_13	27	AEPYIGFSVTLKRKVGGTRTSTLSIALVVSRSGVALINVHMDGSEEIADIAVEFIKAIIEFVPVKTLALNLKTEADEATATRMVREIVDAAEAAGINLVLTVVDQAVEVEPRSRPLVLTNILPASRRAALPRLRATGERLRPTNAFVLLLRVPASEAPEAPYIAINPEDFELLEERIIAEPTLRLVSVAIRGKDGTVVVSILIVSDGDEAGARELLERTKAEFLELTKDAKRVIIQTTLELPTVEEYITEYIDRETGETWRTSLRIEDGKITVEVELQEITPETTELAALKKMIEELVKK	18.327039390524114	0.2394395864611522	0.504529595375061	0.4967819154262543	19.331525802612305	nan	inf
design_13	28	ELPFIGFSLEWRFPVGGTETATLAAVIAYSKSGVLSVLVRLDGSPEAAERAARLLEALIETLPVKTVNLLLVSAADAATTTALVRRILDAAEAAGKALNLTVVDQAALVEPRSIPLVLTNVLPASRAADLPALRANGERLKPTNAFILMREVPADQPPEEPYIRINPETHKLLKKRIIARPTLRATLVVIRSKDGTVFVSILIVSAGDEEGARALLEELKAEVLELTKDAKQIIINIVERLPTVERYTNEIIDRKTGEKWTVSLREEGGEVTLEVELEEITPESTLLRKVKEMLEKLAKE	22.178840715517993	0.14255092710389367	0.5058567523956299	0.41235071420669556	20.90293312072754	nan	inf
design_13	29	MEEFIGFALRLEFEVGGTETRLLAVAVVVSKDGTLAILIYTDGSAEAEEIAVRLVEALLDAVPVKRVNLLYVSEADAETVTEAVQRIVAAAEEKGKALNLTVVDQAVLIEPSENDLVLINILPESKEEELPLLKENLERLAEKNAGVLIKEVPASKPAKKPYIKLNKERFELLKEKIIEEPTLKAVSVVIRGKDGTVVASILIVSSGDEEGAERLKEELIEEILKLTKDAKTVNISIYKRLPDKEIYELKIIDRKTGETFTVSLRIENGEVTLEVEEVEITPESTRLAALRALLAALAAE	10.966536592824715	0.42692588158252953	0.49941039085388184	0.523688018321991	18.173681259155273	nan	inf
design_13	30	MEEYIGFKLTLKFEVGGTKTRTLSVVIVYSKSGNLLINISIDGSPESAERAVALFKALLEKIPAKTVSLSLISSADSETTTKMVQAIVAAAEAAGKDLNLTVVDQAALIEPTKNRLTLTNIIPKSKESEIEKLKENGEKLKETNDFILMLEVPATEPAEKPYIKINEKTSELIEERIVETPTLRSVSVVIRKKDGTVVVSILIVSSGDRAGAEALLKEEIERVLKLTKDAKQVIIHIHLRLPDEERYITKLIDKETGEEFEVSILIRDGEITLSVKEEEITPETKELKELREMLEKWAKE	9.102379028488071	0.5240535346168455	0.5272071957588196	0.43990886211395264	19.288799285888672	nan	inf
design_13	31	MLEYIGKKITLKFKVGGTKTSTVSIAIVYSKNGVVIIVVSMDSSAESADIVEKIITALLEAIPAKTVSILLVSKADAATTTALVNKILDAAEAKGKNVNLTVVDQPALVAPRKIPLTLTNVIPESKAADVPALKANGEALKSTNNFVLIVRVPATKPAEKPYIKINEKTSKLLLEKIIEKPTLKAVLVVIESKDGIVISTIYIVSDNDEKLAEELLKKLKEEILKLTKNSKYVIIHTVLELPTKKIYTIEYIDRKTGEKFEASLVEENGKITLNVELEEITPESKELKEINKLLEELEKK	13.882027701747672	0.3546072859959823	0.5920943021774292	0.4448131322860718	18.854381561279297	nan	inf
design_14	0	LEEVLARARRAIEEGLALGADVTVTLSVDASDPAAWEQYREALAAFAEVARAHPSVTLAAELEFDVDEEDVADIAAIARAFKAEVEALTADVRLERLVLELKVGGSATLDQILAHTRELVRVAKELGWDLEIELDASAVTVEQVEAILNVVLEEKYKGPLTVEVKVGKSDTLEKVKALLETIAAGLAKIKPVTASVTLEIEFSRGVSTEKMIEIARHAAELARRYGIDRLEIEIPLNEEALRRIAEELPDVLLAIEVEDPSDDFDRALAMVKELLRRRGRVALEIELPGLEIELRFARPA	0.8063452805333742	0.9852614348808348	0.9436299204826355	0.9117081165313721	3.4938340187072754	nan	inf
design_14	1	VEEMIERAKKAIEEGVALGYDVVVTLSVKAEDPEALEQFKKILKEFAELAKKYPNIKIKVELEFDVDKEKIEEIEEKAKEFKKFVEELLKDEKLEGFTLKLKVTGSSTLERMVAMLEALVKVAKELGWNLEIELDASAVSVEEVEALLEVIKKEKYKGNLTVEVKVSASDDVERVKKLLEAIAKGLAEIKPIVKKVTLEIEFAEGVDSERMKEIAEYAYKLAKEYGIDELEISVPLNEEVMRYLAEKLPDVHLELRVSSPEDDFDLALKLLKELLLKRGKASLELELPGLTIELDFSKPK	2.9520890673983216	0.8658846978283198	0.8684389591217041	0.8348750472068787	6.811550140380859	nan	inf
design_14	2	LEEVIERAKKAIKEAVKLGAKVTVKISVDASSEKALEDFKKLLKEFAKLAKEYPEVEIEVELEFNVETEKVEEIEKKAKEFKEEVEELLKDEKLKRFTLELKILGSATLEKILEMTRKLVKVAKELGWDLEIDLNADAVTVEMVKAILEVIKEEKYKGNLTVEIKVLKSSSLEKVKELIKETMKGLAKLKPILKKVTLELEFSEGVSTEKMKELAKFAYEEAKKYGIDELEIEVPLNEEALRWLAEELPDVLLEIEIESPEDDWEKTLAMLKELLKRRGKVALEIELPGIEIEIYFEKPK	2.07459844846331	0.9265371413705799	0.8231452107429504	0.7826894521713257	8.299236297607422	nan	inf
design_14	3	LEEMIERVKRLIEEAVALGYDVTVKLSVDASSEEALKKFKELLKEFAKLAKEEPRVVIEVELEFDVDKEKVEEIEEKVKKFKEEVKKLLEGEKLERFVLELVVNGSATLERIIEHTRKLVKVAKEEGFALEIELDADAVTVEEVEAILKVVKEEKYKGELTVELDVNASDSLENVKKLIEAIAKGLAELKPYLKKVTLELDFDEGVSTERMLEIARFAAKVAKEEGIDELEIEIPLNEEAARRIAEELPDVLLELEVRSKDDDFDKLLRLVKELLERRGRVAVEFELPGIEVEIYFRKPE	0.9587853990438314	0.9798639318678422	0.9132905602455139	0.8947054147720337	4.4413371086120605	nan	inf
design_14	4	IEEMIKRAKEIIEAAVEKGYEVTVTIEVKASSEEALEKFKKILKEFAEIAKKYPQVVIEVELEFDVDEENVEDIGKIAEEFKAEVEKMLKDEKLEGFTLELVVSGSASLERILEHTRKLIEVAKKLGWNLEIELDADAVDEETIKAILEEIEKAKYKGELTVEIKVSASDSEEKVKALIKTVFEGLAKIKPIVKKVTLELEFSKGVSTEKMLALAKFADKEAKKYGIDELEIEIPLNEEALEAIAEELPDVLLALKVESPSDDFERLKALFLALLERRGRAAVEFELPGIEIEIEARRPE	1.8220009962821198	0.9447222173458268	0.8748680949211121	0.847063422203064	5.876235008239746	nan	inf
design_14	5	MEELIERVKRVIEAGLALGAEVTVKISVDASSEEAKEKFKKLLKEVAEIAKKYPQVTIEVELKFNVDKEKVEEIEKKAEEFEKEVKEMLKDQKLEGFTLELVVSGSATLEKIIEHTKKLVKVAKKLGWNLKIDLNASAITVEQIKAILDVILEEKYKGKLTVELKVSPSDDIENVKEKIEAIAEGLAKIKPVVEKVTLELSFAEGVDGERMKELARHAYELAKEYGIDELEIVVPLNEEVLAWLAEELPDVLLALRVSSPSDDFEKLLALLLALLERRGRAAVVFESPGIEVELRFRRPE	0.6375257359732204	0.9905643395858774	0.9256389141082764	0.9029374122619629	4.001095294952393	nan	inf
design_14	6	LEELRARAAAAVRAALAAGADVLVRLSVRAHDPEALERYEELLAAFAELAREEPRVVLEAELEFNVDLEDVAELEAKAEAFKKRVLELTKDVRLDRFELELVVTGSTTLERAVAHLRKLVEVAKRLGWDLELDLNADAVTVEQVEALLDVILEAGYTGPLEVELDVTASSSIEKVKELLAAIARGLARLRPVLSSVTLEIDFSEGVSSEKMREIARFAAELAREEGIDRLEISIPNNEEALRWIAEELPDVLLEIRLESPDDDWDRTLALLLELLARRGEAALELERPGLEVELRFRRPA	7.108739372612213	0.8232072083434407	0.8260425329208374	0.7865694761276245	8.512970924377441	nan	inf
design_14	7	LEEAIARAEEAIRAAVAAGARVLVTLSVDASSPEARAQYRRLLAAFAELAAAHPEVTIAVELKFNVNKEKVEDIEKIAKEFDAEVRALLAGQKLAGLTLELVVTGSATLEKIIEHTKKLVKVAKELGWNLEIELYADAITVEEIKAILEVILEEKYKGNITVELKVLPSSSEEKVKALLEAIAEGLAKIKPVAKKVTLSLDFAEGVPAERMRRLARFAAELAKKYGIDELRISVPLNEEVLEWLAAELPDVHLALKVASPEADWERALALLLRLLERRGRASLELELPGIEIRLDFARPE	3.1599888900400024	0.8603284853894824	0.8433728218078613	0.8310191035270691	7.582446098327637	nan	inf
design_14	8	LEEVAARAERAIEAAVAAGARVTVRLSVSAENEEALEEFFELLERFAELARRYPQVTIEVELKFNVDKEKVEEIEKKAEEFKKKVEELLKDQKLEGFTLELVVEGTASLEKILEFTRKLVEVAKKLGWNLEIELNASAVTVEMIEAILEEIKKEKYKGELTVELKVEATDPLEKVKKRIKAIAEGLAKIKPIVKKVTLELEFAEGVPTERMLEIARFAYKEAKKYGIDELEIELPLNAAALEALAAELPDVLLELELASPDADEAAALAALLALLAARGRAALELERPGIEIRLEFARPA	5.646795192313326	0.7684119084808477	0.7414343953132629	0.7000956535339355	12.105304718017578	nan	inf
design_14	9	LEEMIERVKRLIEAGLKLGYDVTVTLSVDASSPEALEDYERILKAFIELAKKYPRIKLRAALRFDVNRIDVDDIEEIAERFKRRVLELTKDVELEGLELELVVLGSATLEKILAMTRKLVEVAKRLGWNLRIRLYADAITVEQIEAILDVVKEAKYKGPLTVELVVLPSSSVEDVKAKIEAIAKGLAEIKPLVSSVKLRLSFARGVSTEKMLEIARFAYEKAKEYGIDELEIVVPLNEEALRAIAEELPDVKLAVRVEDPDDDFERTLALVKELLERRGRVAVEFVRPGIRIRIEFEKPK	0.6573688940801748	0.9962932076303286	0.9418238997459412	0.9126467108726501	3.4800264835357666	nan	inf
design_14	10	LEEVIERVKKLIEAAVKKGYNVTVTISVDASDEEALEQFEKILEEIAKLAKEYPQVKIRVELEFDVDEEDVDEIEKKAKEFKKRVEELLKDEELEGFVLELDVTGSATLEKILKHTEKLVKVAKELGWDLEIDLDASAVTVEQIEAILEVIKKEKYKGNLTVELDVLPSDSVEKVKERLKKIAEGLAKIKPIVKKVTLEVDFAEGVSPEKMLEIARFADELAKEAGIDELVIEVPLNEEVLRALAEELPDVLLELRAESPETDFEKLLELALELLERRGRVAVEFDLPGIEIELEFEKPK	1.9452292527813604	0.9216226728984603	0.8660038113594055	0.842305064201355	5.770425796508789	nan	inf
design_14	11	MEEVIERVERVIEALVARGAEVTVTLSVDASSEEAWKKFEEALKRFAELAKRHPVVEIEVELEFDVDKEKVEEIEKIAKEFKKRVEELLKDVKLKRFVLKLVVNGSATLEKILEMTRKLVAVAKELGWALEIELDASAVTVEQVEAILQVVKEEKYTGELTVKLKVPKSASVERVKALAEAIMKGLAELKPLLKKVTFSLAFSEGVSTERMKELARHAAELAKREGIDELRIELPLNEEALRWLAEELPDVLLALRVRSPDDDFERLLELALELLERRGRVAVEFVLPGLTIRIEARRPE	0.7563609445188817	0.9866672460121318	0.9300447106361389	0.9076038002967834	3.862867832183838	nan	inf
design_14	12	LEELIERAKTLIEAGVALGYDVTVKLSVDASDPEALEEFEKILKEFAEIAKKYPQVVIEVELEFDVDREDVAEIAAKVEAFQKRVKELLKDNKLKGFTLELKVEGSASLERILAHTRALVAVAKEKGWNLKIELYADAVTVEEVQAILDVILEAKYKGEITVELKVEASSAEEKVKALLKTIAAGLAKIKPVAKKVTLKLAFARGVAPERMLALAEFAAAVAKEEGIDELEIVVPLNEEVLRRLAERLPDVRLALRVEDPSDDFDRLLALVKELLERRGRVAVEFVRPGIEIELDFERPE	2.8485647248826855	0.8707272484916856	0.8783931136131287	0.863564133644104	6.174333572387695	nan	inf
design_14	13	LQEVIDRARALIEEALAAGADVVVTLSVDASDPEALERFEEALRAFAEIAKREPRVTIRVALKFNVLEEKVEDIRAKALEFKARVEELLRDEKLEGFELELKVTGEASLEQILEHTRELVRVAKELGWDLEIDLNASAITVEQVEAILEVVLEEKYTGRLEVELKVTPEDSLEKVKALLEAIAKGLAKLKPVVERVTLELSFAEGVSTEKMLEMARHAAALAREAGIDELEISVPLNEEALRALAEELPDVLLSLRVESPSTDWELTRAMLLELLERRGRARLELRLPGITIELDFRRPE	0.7601793319153949	0.993146778993544	0.9192971587181091	0.889340341091156	4.146668910980225	nan	inf
design_14	14	LEELLARVLRLIEAALARGARVTVTLSVSAHSPEALEQFERLLRALAERARRYPQVTIAAALEFNVDLEDVADIREIAEAFDARVRALLAGERLERFELELVVTGSASLERILEMTRELVRVAKELGWDLEIELNADAVTPEMVEAILNVIKEEKLKGNLTVELVVTRSSSLERVKELIETIAKGLAKLKPYLKKVTLELEFSEGVSGERMLEIARFAAEVAKKEGIDELRIVVPLNEEVLERLAEELPDVLLAIRLRSPSDDFDRALALALRLLDRRGRASVVFERPGIRVRLDFERPE	0.9733758463891432	0.9811258436324655	0.9269111752510071	0.9080182909965515	4.022179126739502	nan	inf
design_14	15	LDALAARAEALIEAGVAAGANVTVTLSVRAEDPAALEEFRRLLARFAELARRHPTVRLAVELEFNVDLVDVAEIAARVEAFRAEVLALLAGETLARLTLELKVTGSATLERILEMTRELVKVAKAQGWDLEIELNASAVSVETIEAILEVIGKEGYKGNLTVELKVSKSDSLEKVKARIRVIAEGLAKLKPKLAKVTLELEFAEGVSTEKMKEIARFAAEEAKRYGIDELIIEVPLNEEALRWLAENLPDVRLVVRVASPADDFDRLLALVLELLARRGRAGVVFERPGITVRLDFERPK	3.1782499515472162	0.8204630666918892	0.8451080322265625	0.7879497408866882	7.526514053344727	nan	inf
design_14	16	LEEVKERVLKVIEAAVEKGANVTVSLSVDASNEEAKKKFKELLKEFAEKAKKYPQVVLKVTLRFNVDKEKVEDIDKIAEEFKKEVLELLKDNKLEGFELELKVLGSASLEKIIAHTKKLVEVAKKLGWNLKIDLYASAITVEQIKAILDVIKEAKYKGELTVELKVLKSDSIENIKEKIKAIAEELAKLKPILKKVTLEIDFSEGVSTEKMKEIAKFAYEEAKKYGIDELTIKVPLNREALEWLAENLPDVLLAIRVKSPEDDFEEALELLLELLEKRGRVAIVFELPGIEIEILFEKPE	0.6703119953066687	0.989266233591823	0.9308041930198669	0.9024909734725952	3.7987730503082275	nan	inf
design_14	17	MEEIKKRAKELIEAAVKAGAKVTVTIEVDAESEEALKEFEELLKEFIEIAKKYPEVVIKVELEFHVDKMKVEEIPKIVKEFKKKVKELTKDEKLEGFELELVVTGGATLEKILAMLRKLVAVAKEEGWDLEIELHADAVTVEEVRAILAVVKEEKYKGKLEVELKVPAGASLERVKALLEAIAEGLAELKPYVKEVTLELEFSEGVSAERMKEIAAHAAELARRYGLDRLEIELPLNEEAARWLAEHLPDALLALVSRSPEDDFERLLALALELLEARGRVAVELEKPGIEIELRFERPE	10.780539312110696	0.6247027624467867	0.7223868370056152	0.6645760536193848	13.018872261047363	nan	inf
design_14	18	LEETIARAEEAVRAAVELGADVTVTLSVDASDEKAKEQFKKLLEAFAKVAKELPRVTLRAELRFEVDKEDVEEIEKKVKEFKEEVKKLLKDVKLEGFTLELKVLGSATLEQILAMTKKLVKVAKKEGWNLEISLEASAITVEQAEAILDVIKEEKYKGELTVELKVLPSDPLERVKELLEAIMKGLAKIKPLVKSVTLELSFSEGVPTERMLELARHAAKLAREYGIDELRIEVPLDEEALRRLAEELPDALLALRVASPDADFERTLALLLELLRRRGRAALVLERPGITIRLEFRRPE	3.1620614917586565	0.8628713385832351	0.8161572813987732	0.7874161005020142	8.758280754089355	nan	inf
design_14	19	MQEVIERAKRAVERLVELGAEVTITISVKAHDEEAKKQFKEILKAFIELAKEHPEVTISIELEFDVNKEKVEEIEKKAKEFIKEVKELTKDVKLDGITLELKVSGSATLEKILEMTRKLVKVAKKLGTNLKIELDASAVTVEQIEAILEVIKEEKYKGNLTVELKVSKSDSVENVKEKIETIAKGLAKIKPYVKKVTLKLSFSEGVSTEKMKEIAKFAAEKAKEYGIDELEIVIPLNREALEWIAEELPDVLLSLKISSPEDDWELALELVEELLRRRGRVALELERPGIEIEIDARRPE	0.7505758870046118	0.9873384304703535	0.914522647857666	0.8901981115341187	4.409203052520752	nan	inf
design_14	20	IEETIERVKELIDAAVAAGAEVTVTLSVDASDPEALEQFEKILKEFAEVAKERPSVVIAVELEFNVLEEDVAEIRAKAKAFYERVKELLKDNKLERFELELEVNKEATLERILEMTRALVEVAKELGWDLEIELNADAVTVEQIKAILAVVKEAKYTGNLEVEIEVNKESSVEDVKEKIETVAKELAKIKPLVKKVKLELEFSEGVSTEKIKEIARFAYKVAKEYGIDELEIEIPNNVEALEWIAEELPDVLLEIEVRSSSDDFDLTKETVLRLLERRGRVAVEFELPGIEIEIDFRRPA	2.7557445036944843	0.8796812322230623	0.8276480436325073	0.7843292951583862	8.21178913116455	nan	inf
design_14	21	LEETIERVKRVVEALVERGAEVTIEIEVDASSEEALEEYRRILEAFAKLAKEHPRVVIEAELEFNVDKEKVEEIEKKAKEFKEWVEKLLKDVKLKGFTLELDVTKSATLEKIIEHTKKLVEVAKKLGWNLEIDLNASGVTVEEIKAILDVIKEAKYKGKLTVELDVTKSDKIEKVKKLIKEIAKELAKLKPILKEVKLEIDFSEGVKDEKIKEIAKYAYKLAKEYGIDELEIEIPGNEEALEWIAEELPDVLLEIRVSSPEADFEKTLALALRLLERRGRVAVEFERPGITITIEARRPE	2.5536799511687285	0.8756681026989768	0.7776337265968323	0.7225072979927063	9.620573997497559	nan	inf
design_14	22	LEEVIERAKKAIEAAVKLGYKVTVSLSVSAEDEEAKEKFKELLKEFIKISKKYPSVKIKVTLKFYVNKEKVEEIRKKVKEFKEEVEKLLKDEELEGFTLELKVTGSATLEKILAYTRELVKVAEEEGFNLKISLYADAVTVEQIRAIMKVVGEEKYKGELTVEVKIPASSSVEKVKELLRAIAEELARLKPYLKKVTLKVSFSRGVSGEKMKEIARFAAELAREYGIDELVIEVPNNEEVLEWLEEELPDVKLAIRVESPDDDFEKTLELLKRLLERRGRASLEIELPGIEVELDFEKPE	0.7011651635074717	0.9888880055923829	0.8811313509941101	0.8644061088562012	5.55925989151001	nan	inf
design_14	23	LEEVIERVERAIERALELGADVLVEISVSAEDEEALEKFRILLERVAEIAKKHPRVTIEVELEFNVDKEKVEEIRKKVKEFKEEVEKLLKDEKLDGFELELEITGSASLEKILEHTRELVKVAKEEGFNLEIELNADAVTVEEIEAILEVVKEEKYKGKLTVELEVTASSPVEKVKEKIKAIAEGLAKIKPYVEEVELELEFAEGVPAERMKEIAKFAYEEAKKYGIDKLEIEVPLNREVLRWLAEELPDVLLELRVRSPEDDWEEALELLEELLRERGEVALELELPGIEVELRFRRPE	7.521218263767568	0.6890804812696835	0.6826646327972412	0.5768992304801941	15.527445793151855	nan	inf
design_14	24	LEELIKRVKEVIERALAAGARVTVKISVSAEDEEARKKFIKILKEFAKLAAKHPAVEIEVELRFNVDKEKVEEIPAIAKEFKEEVLKLLKGQKLAGFTLELVVTGSASLERILEHLKTLVKVAKELGWNLELDLDADAVTVEQVKAMLDVIKEEKYKGAFTLEIDVTASSAPEKVRALLKTAAEGLAEIKPYTKEVTLELDFDEGVPAERILALARFAAAVAREAGIDRLVIEVPLNEEALEALAAELPEALLALRVRSPSDDFERLLELLLRLLAERGRAAVVFERPGISVELDFERPA	3.494364987829235	0.8372860297625124	0.8493921756744385	0.8346919417381287	7.318441867828369	nan	inf
design_14	25	LEEVIKRAKELIEEGVKLGAKVTVTISVDASDPEALEKFEKVLKAFAEVAKEYPEVVIKVELKFNVEKEKVEEIREKAKEFKERVEKLLKDEKLEGFTLELEVLGSASLEKILEHTKKLLEVAEELGWNLKISLNADAISVEEAKAILEEILKSKYKGELTVELKVLPSSSIEKVKELIEAIAKELAKIKPVVKKVTLELEFSEGVSDERMLELARYAAELAKEYGIDELKIVVPANRRALEAIAEELPDVLLAIKVTSLSDDFELVKELLKELLERRGRAAVEFELPGLEIELEFRRPE	2.108950593767833	0.9192727057819512	0.7578018307685852	0.7511460781097412	9.950428009033203	nan	inf
design_14	26	LEEVAARARELIAAALERGYRVTVTLAVSASDPEALEQYRRLLEEFAEVAAEHPEVEIEAELEFHVDLEDVEEIEKKVKEFKEWVEALLAGQKLKGFTLELVVLGTASLERILEHTKKLVKVAKEFGFNLEIELYASAVSVEEIEAILKVVKEEKYKGELTVELKVLKTDSIENVKEKIEVIMKGLAEIKPYVKKVTFEIEFSEGVSGERMKEIAKYAYELAKKYGIDELEIEIPLNEEVARWLAEELPDVLLSLRSSSPEDDFERLLRLVLELLERRGRVAAEFELPGLTVELEFRRPE	7.43039054925531	0.7682148446762139	0.7476123571395874	0.7148185968399048	10.7022705078125	nan	inf
design_14	27	MEEMIKRVKEVIEAAVAAGANVTVTISVDASSEEALEEYKKILKEFIELAKKYPEVVIRAKLSFNVDREDIEEIEKKAEEFQKEVKELTKDVKLEGFVLELKVTGSATLERILAHTRKLVEVAKKLGWDLEISLNADAITVEQAEAILQVVLEEKYKGNLTVKVKVTKSTSVEKAKALIETIAKGLAKLKPVLKKVTLELSFSEGVSPEKALELARYAAEVAREEGIDELTIEVPLNEEVLRALARELPDVLLALRVRSPDDDFDRLLALFLELLAERGRAAVVFERPGIRIRIEARRPE	0.71971478384332	0.9877207757607641	0.929508626461029	0.9061384201049805	3.8023645877838135	nan	inf
design_14	28	LEEVIERAERLIEAGVALGADVLVTLSVDASNPEALEKYKKMLERFAELAKKYPQVSIKAELEFNVDTEKVEDIEKKAKEFKKWVEELLKDEKLDGFTLELKVTGSATLEKIIAHTKKLVKVAEKLGWDLKIELTADAVTVEQVKAILEVVKEEKYKGNLTVELKVTASSSLEKVKELIKTIAEGLAKIKPIVKKVTLELSFSRGVSTERMLELARFAAEEAKKYGIDELRISVPLNEEALEALAEELPDVLLEISVEDPSDDFERLLRLARRLLERRGRVSVKFKLPGISIRLDFRRPE	2.008527083133592	0.9250268670434055	0.9089795351028442	0.8870140910148621	4.742861270904541	nan	inf
design_14	29	LEEAIERAERAIELAVERGYEVTVTISVKAHDEEAKEKFKEILKRFAELAKKYPQVVISVELEFEVTKEKVEEIEKIAEEFKKEVEELLKDVKLENFTLELVVTGEATLEDILEHTRKLVKVAKKLGWNLKIELEASAITVEEVRAILDVVKEEKYKGELTVELKVTKGDEVEKVKELIKEIAEGLAKLKPLVKKVTLELEFSEGVETEKIKELAKYAYEVAKEKGIDELTITIPLNEEALRWIAEELPDVLLAIRVRSPEDDWEKAERLLLELLERRGRAALEIELPGIEIRIEFRRPE	0.9217970341368426	0.9805463013046456	0.9269179701805115	0.8995586633682251	4.040523529052734	nan	inf
design_14	30	LDKAIERTKKMIEALLEKGYEVTVTLSVSASSEKAKEDFKRMLKEFIEIAKKYPKVVIKVELEFNVDEEDVAEIKKKAEEFKKEVLELTKDVKLEGFELELKVNGSASLEDILAHTKELVAVAKELGWNLEISLNASAVSVEEIEAILKVVLEAKYKGKLTLEIKVNKSDSLEKVKELIEAAAKGLAKLKPVTKKVTLELSFSKGVSTEKMIEIAKYAAKVAKEEGIDELIISIPNNKEALRKLAEELPDVLLEISVESESDDFDETLALVLELLEKRGRVALEIKLPGIEIEIEARKPK	1.4447862170364936	0.9540822400620808	0.8268312811851501	0.8118771314620972	7.352020263671875	nan	inf
design_14	31	LEEVIEKAEKIIKELVELGANVTVELSVSAENEEALEKFKKILKRFIEIAKKYPSVKIKIELEFNVDKVDIEEIEEIAEKFIKEVKELTKDIELERITLELVVTGSATLEKILAHTRKLVKVAEKLGVDLEIELNADAITVEQVKAILDVVLEEGYKGNLTVELVVTASSSLEKVKELIKTIAEGLAKIKPKVKKVTLEIEFSEGVSTEKMLEIAKFAAEVAKKAGIDELIIEVPNNEEALEALAEELPDVHLAIESENEDDDFEKILEMAKKLFKRRGKVSVEFEKEGIEIKIEAEKPK	0.8399712079365438	0.9835341011687183	0.9330822229385376	0.9020830988883972	3.8874270915985107	nan	inf
design_15	0	MAEEAKKEAERKALKKELEEAGKVELEIEYSDNEEVKPAYEELEEAILEFGKAIGKVKVYVEAIESVEFARHAVRVLKSLTEVLKDKGVTVHVYISDSEEYDEELTLKLMEKVKETIEKLIKEEGNGVVVLVTITTDFDDFLKAVKLAIEKGDYETIVTSKKGITVIFSGDVETAIKVIEKMARETLEIALETGEAVLHVTIRVPKEKLEEVLEKLKEIAKKIIEEAAKEEGIAAAAILIFVKENPDGMVTILLVLIVGKDAEKVRKTFEEVEKLYSKHFKLVYKRILVDGEIEEEEFEL	9.728749455804312	0.5187383755141957	0.7664904594421387	0.7128055095672607	9.440412521362305	nan	inf
design_15	1	SALAEAREAERAARRAALEAAGKVTLKIEYSDNPEVAPALERLEEEILALGEAIGKVTVIVKAPHSVKAVEAAVRVVRTVRDILAGEGVRVTIIFSDSPEFDEELTRELMRLARETIERLIAEEGGGVVVQATLTTRFDDFLRAVELAVAEGDYFTVVTSTSGLTIIFSGSLPLAIRVIAALAREALRIALEVGEAVLHVTIITPRSLLDALLAALRALARETIAEAAKEPGIAAAHVLLFVKELPDGRVVVVLVLLVGTDAERVEAAAERVEALYSRHFKRVYARRLVDGEIEEEEFEL	11.139336121418099	0.5458116468780009	0.6870588660240173	0.6359079480171204	14.314496040344238	nan	inf
design_15	2	AAARLAEEAARAARLAALRAAGKVRLEIRRSDDPAVAPALEELERAILELAEAIPGVEVRVEAILDPGFARAAVRVVEALREILKGTGARVHILILDSAEFDEELTRKAREEVRRILERLLAEEGGGVHLLVTITTSFDDFLKALDIAVEEGDYETVVTSTSGLTVVLSGDLETAVAVVRAMARRTLEIALERGSAVLHVTIRTPRSQLPALLERLKEIAREIIEEAAKREEIAAAAIGIFVKEHPDGYVTVLFVLIVGKDKEKVEKVFNEVKEKYSKHFKPVYELLLVDGEIEEKEYEL	3.5281132666496804	0.8086035110304276	0.7145978212356567	0.6342214941978455	12.521692276000977	nan	inf
design_15	3	AAAAAAAEAARAALRRELEEAGKLRLELARPDDPAVAPALARLEDAVLAAAEAIGKLEVRVEAVLRADFAEAAVRVLEALRDILAGKGVTVHVLILDRAEYDEAAQLEAMDWVKETLERLIKEKGGGVFLKITLTTSFDDFLRAVDLAVERGDYFTVVTSTDGLTIILDGDLETVVEVIRAMMREALEIALERGEAVLHVTILTPEEQLEELLERLKEIAEEILEEAAKRPEIAAAAILIFVKRLPNGYVVIQVVLLVSRDAERARAAFARVKELYSKHFDLVREFELVDGELRVEEYEL	6.6041230265871045	0.8346514047884703	0.7966424822807312	0.786946177482605	8.416115760803223	nan	inf
design_15	4	AAAAAAEAAARAAREAALEAAGALELTLEESPDPAVAPALERLRAAFLALAEALGRVRVHVEAVLSAEFTEAAVRFVERVRDILAGTGARVDILYLDRPEFDEAAQLAAADRVRATLAELAATEGGGVLVRITLTTSFDDFLRALELAVERGDYDTVVTSTGGLTVVAAADLDTALALIRAAAELALEIALRTGSAVLHVTVRTPEAQLPALLEGLRELLEELLARAAAEPKIAAAFALLFVRRLPDGTVVVRLVVLISTDAEEALATFERVEALYSEHFELVLRLRLVDGELEREEFEL	2.1066966377770773	0.9402833430302339	0.8401359915733337	0.837554931640625	6.0623674392700195	nan	inf
design_15	5	GAAAAAEEAALAAREAALRAAGKVKLELREPDNPEVQPALERLRRAILAMAEAIGKVEVHVDAPHSAAFVEAAVRVIEAVRDILAGTGATVHIFISDRPEFDEELQLRLMKRAEEVLERLIEEEGGGVHVYITISARFDDFLKALRLAVEEGNYDIIVTSTSGLSIIFSGDLETALALIRAMARHTLELALETGSAVLHVTIRTPEEQLPALLAGLKALAREIMEEAAKEPGIAAAYALLFVRRLPDGTVVVLFVLIVSRDAERARAVFEEVRELLSKHFEPVFELRLVDGELEEEEYEL	5.161603620316704	0.8612863515119814	0.7294889688491821	0.7390283346176147	10.435845375061035	nan	inf
design_15	6	AAAAAAAAAERAARLEALRKAGKLELELKEPEKPEVAPALERLREEFLELGEAIGKVKVKVEAVNSVEFVEAAVEIVREIRDILAGKGVRVYILILDSEEFDEELTLKAMEEAEKILEELIKEEGGGVFVMVTITTDFDDFLKALDIAVEEGNYFVIVTSTSGITVIFSGDLDTAIAVIRAMGRLTLRIARRTGSAVLAVYIRTPREQRDALIAALEAVMEEMMAEAAADPRIAAAAALLFVKELPDGYVDLLLVLLIGTDAAAVEATFAEVRAKLSKHFQPVYELRLVDGERTAERYEL	8.252272183857723	0.6131729251322388	0.783575713634491	0.7542874217033386	8.764911651611328	nan	inf
design_15	7	AAAAAAAAAAKAARRAALEAAGKLRLDIEYSDNPEVAPAYARLEAALLEFAELVGRVEAHVTAALSAEFVDAAVEVVEALAEILAGKGVRVHILLLDTEEYDEALTLAARARVRAARDELIAEEGGGVVVQITLTSDFDDFLRALDLADALGDYTTVVTSRRGLTVLFAGDVETAIEVIRAAARAALELALRTGSAALHVTITVPEELEEEVLERLLEIARETLAAAAERPEIAAAAVLLFVKRLPSGYVVIQLVLLVSRDAARLLAAFERVRERLSKHFDLVYEGLLVDGELREKRYEL	12.421864272991447	0.5236725964877923	0.719029426574707	0.6542593240737915	12.932480812072754	nan	inf
design_15	8	AAAAAAAAAARAARLAALEEAGALRLELEESDRPEVAPALERLRDALLDLAEALPGVEAHVRAPLEPEFVEAAVEVIEALRDVLAGTGARVHILLLDLPEFDEEVTLEARARAREVLARLLAEEGPGVLLLLTITTDFEDFLKAVDIALELGDHFVVVTSKRGLTVLLSADVETALEVLRKMAELTLEIALKKGEAVLHATLLTPEEKLEEVLKGIKEIAEEILEKASKIEEIAFASIIIFVKRLPSGLVVVLVVLIISKDEEKGLEAFKKVKEKYSKEFELVYEGILKNGEKKEIEFEL	14.664308505711132	0.47746983690072836	0.5950182676315308	0.5474223494529724	16.547199249267578	nan	inf
design_15	9	AALAAARAAEREAREAALRAAGALELELREPDRPEVAPALERLRAAFLELAEAIPGVRVRVEAILDPAFAEAAVRVVEAFREILAGTGARVHILISDREEYDEELTLELMEEVKEILEELIEEEGGGVVVSITLTTDFDDFLRAVDIAFERGDYETVVTSTRGITVVFSGDLETALAAIRAAAELALEIARERGEAVLHVTIVTPRERLEELLAGLREIAREILARAAEEPEIAAAAALIFVREREDGRVVVQFVLLVGRDAARVRAAFEEVRARYAEHFRLVYEGLLEDGALTEREYEL	12.257283316373336	0.4959246632754104	0.7534356117248535	0.662110447883606	10.469966888427734	nan	inf
design_15	10	SALAAARAAAKAAREAALEAAGAVTLELEEPENPEVQPALERLREAVLALAEAIPGVKVYVTPINSVEFAEAAVEVIEKVREILEGSGVEVHIIINDLEEYDEEVTLENREKVKKIVEELIERKGGGVVVTATITTDFDDFLKALDIAVEAGDYDTIVTSRNGITIVASMDLEGAIELIRALARLTLEIALRTGSAVLHVTVYVPEEKLEELLEKLKEIAEEIMEEAAKEPRIAAAAALIFVKRLPDGRVVVKLVLIVGRDAEEVEAAFRRVREKYSKHFKLVYELRLRGGEREEREFEL	8.291467146555004	0.6211518351505907	0.7826884388923645	0.7439800500869751	10.576156616210938	nan	inf
design_15	11	MAALAAAAAARAARRAALEAAGAVKLELKRPPNPEVQPALDELEAAILDLAEAIPGVEVHVEAIHSVEFARFAVEVIEKIREILAGKGVRVHILILDRPEFDEELTLEARERVKKTIEELIEREGNGVVVKITIVDRFDDFLKALELAVELGDYFTVVTSTRGITVVASGDLDTVIALIRAALELALELALRTGSAVVHVTIITPKSQRDALLEALKAVAREAAAAAAERPEIAAFAVLIFVKELPDGRVVILLVALAGRDAAAVEAAFERVFELYSKHFKPVYRLRVVDGELEEEEFEL	11.284943952442434	0.4536677250408176	0.7642262578010559	0.6195284724235535	12.451189041137695	nan	inf
design_15	12	AAAALAEQAELEARLAALEAAGKVTLELQESPNPEVAPALEALRRAVLELAELIPRVRVRVEAPQSVEAVEAFVEIVRRLAEILKGKGVTVHILFLDSPEFNEELTRRAMEEVKAIVERLIKEEGGGVVVVITISSHFDDFLKAVKLAIEEGNYDIVVTSTSGLTVIFSGDLETAIEAIEAFARLTLEIAKRTGSAVLHVTIITPKEKLEELLEKLKEIAEKIIEEAAKEPEIAAAAILIFVKELPDGRVIIRIVLIVGKDAERVKAVFEEVRELYSKHFKLVKEFELVDGEKKIKEFEL	8.010667847369588	0.6211643007179689	0.7535881996154785	0.6110326051712036	12.647533416748047	nan	inf
design_15	13	SLLAELEEALREKLLAELEAEGKVTLNIEYSDNPEVAPEYERLEDAILDLGKAIGKVKVHVTAIESSEFARFAVEVLERIKEILKGKGVTVHIYINDSEEYDEELQRELRKRVKATVEELIAEEGGGVVLTVTITTSFEDFLKALEAAEKEGDYDTVVTSTKGLTVVLSGDLETVIEVIRAMMELTLEIALETGSAVLHVTIITPREKLEELLEKLKKLAKEIIEKAAKEPGIKAAYILIFVKELPDGRVVVKLVLIVSKDKEEAKATFEKVKELYSKHYKLVYELRYEDGEIEEEEYEL	7.981906965835329	0.6396236836753175	0.6377977728843689	0.6535664796829224	14.360795021057129	nan	inf
design_15	14	SLAALAEQAALEAEKAALEAEGKLTLHLERSDRPEVAPALAELERALVELAKAIGKVTVHVTAIESVEFARAAVRVVEAVRDILAGKGATVHILILDSEEFDEELTLEAMDRVEAALAELIAEKGNGVVLVATLTARFDDFLRAVELAIERGNYTTVVTSTSGLTIILDGDLDTVIAVIRALAREALELALRTGSAVLVATIRTPRSQLEALLAALEALAEETLEEAARRPEIAAAAALIFVKEHPDGMVDILFVLLVGRDAEEVLAAFERVKKLYSEHFKLVAEFLLVGGELRRERYEL	9.698428995517734	0.5185337136248945	0.7395833730697632	0.5667849779129028	14.339385986328125	nan	inf
design_15	15	SALAAARAAAREARRAALEAAGALTLTLERPPDPAVAPALERLEEAFLALAEAIPGVTVHVEAIHSVEFAEFAVRVVEAVREILAGKGARVTIIINDRPEFDEEVTLENMERVRATVDALIAEEGGGVVVTITLVADFDDFLKALELAVELGNYETVVTSRRGLTIVASTDLETAIELVRAMARLTLELARRTGSAALHVTIRVPESLLEELLERLKEIAEEIIEEAAKDPEIAAAAILIFVKRLPDGTVVVKVVLLVGRDAAEVAAAFDRVKELYSKHFDLVYALRLVDGEIEREEFEL	14.882240172742664	0.4123429086611275	0.612083375453949	0.5396106243133545	17.619070053100586	nan	inf
design_15	16	SAAAAARAAAREARLAALRAAGALELELERSPLPEVQPALEELEEALLELAEAIPGVRVRVTAIHSVEFARAAVRFVRRLREILAGTGARVDILILDSPEYDPALQAAARAEVKATLAELIAAEGPGVFVTITLAADFDDYLAALDAAVAAGDYFTVVTSRSGVTAVFSGDLETAIEAIRAAAELALELALETGSAVLHVTIVTPEELRDELLERLREIARELLARAAAEPGIAAAYWLLFVKRLPDGLVVILSVLLVSRDAAAGEAAAARVEARYAAHFQLVYRGRLVDGALTEEEFEL	6.531408595501093	0.8197751968176454	0.7624558806419373	0.729119598865509	9.283114433288574	nan	inf
design_15	17	AALAAARAAARAALEAALRAAGKLTLELEESPDPAVAPALARLREAFLAMAQAIGNVRVRVAAIHSPEVAEAAVRFVERLTEILAGTGATVHIIILDRPEFDEELTLKAMKEVKEILEELIEKEGGGVFLMITISLSFEDFLKAVKIAEELGNYEVIVTSTSGITVIVSTDLDTAIELIRAAAELTLELALEFGSAVLHVTIRTPRELRDELLERLKELADEIMEEAAKRPEIAFAAILIFVKELPDGTVVIVLVLIVSKDAEEGRKAFEEVEKLYSKHFKLVYKKILEDGELTEEEFEL	2.8011845281625645	0.926253651007743	0.7851565480232239	0.760765790939331	8.355278968811035	nan	inf
design_15	18	AAAAAAAAAERAARLAALRAAGAVTLEIERPDRPEVQPALDRLEAAILDFAEAVPGLRVRVHAIHSPEFAEAAVEVVRRLRDILAGTGARVHVIILDSPEFDEELTLKAMDEVEAILEELIAEEGNGVHVLVTISSRFDDFLKAVDIAIERGNYFTVVTSTSGLTVVFSADLETAIAAIRAFAEHTLEIALRTGEAVLVATVFTPASQRDALLKALKEIADEFLEKAAKEPGIAFAAVLIFVKELPSGLVVIKIVLIVSKDAAKGEAVFEKVKEKYSKHMKLVYEGKLVDGKLEKEEYEL	8.680396640076768	0.5748912998246611	0.7498586773872375	0.6564637422561646	11.689347267150879	nan	inf
design_15	19	AAAAAAREAERAARRAALEAAGAVRLELERPPDPAVAPALARLEEAVLELAELLPGVEVRVTAPLSVEVVEAAVRVLEAVARILAGTGARVHVLFNDRPEFDEELTLENRKRVEAILEELYRREGGGVLVKITLTTRFDDLLKAIDLAVELGDYFTVVTSTSGLTIVAAGDLETAIALIRAAARLALEIALRFGEAALVVTILTPEEKKEELLKLLKELAEELLAEAAEEPGIAFAAVLIFEKRLEDGTVVILFVLLVSRDAERGRKAFEYIKEKYEKHFKLVYEGILEDGELEKKEYEL	2.535026607638846	0.9033622557986027	0.7379271984100342	0.7391901016235352	10.464365005493164	nan	inf
design_15	20	SAAAAAERARREALLAALRAEGKIELELKRSDDPAVEPALERLEEALLEFAEAVGKVKVKVEAIHSVEFAEAAVRVVERLREILAGKGVKVYILILDSPEYDEELQKKAMKEAEEILKELIEEEGNGVFVYIHLASSFDDFLKAVDAAIEEGNYDIVVTSTSGLSVIFSADLETAVEAIRAFAEATLELALRTGSAVLHVTIYTPKEKLEELLERLKEIVREIMARAAELPEIAAAYALIFVKENPDGTVVIKLVLLVSRDAEEARATFERLKEKYSKHYKLVYEALLEGGERREEEYEL	2.5027162926626034	0.9154238126041235	0.7607675790786743	0.7183065414428711	9.834314346313477	nan	inf
design_15	21	MKKEEEEKKKKEKKLEELKKEGKVEIKIERSEKKEVEPALKKLEEEIIEMAEAIGKVKVKVKAPLSVEVIEDVVEAIKKIKEILKDKGVTVHILFLDLPEFDEEVTLEAMKEVEKTIEELIKEKGKGHVLMVTITTSFDDFLKAVRIAKELGNYDVVVTSTSGLTIVLDGDLETVLEVIRAMAELTLEIALRRGSAVLHATIYTPEEDLEALLEGLEELAEELLARAAAEPGIAFAAVLIFVRRLENGLVVVKVVLLVSTDAARGEAVFAEVEKLYSEHFKPVYRLRLVGGELTRERFEL	10.779933508155835	0.5421352295305438	0.67979896068573	0.6007276177406311	14.614484786987305	nan	inf
design_15	22	MAAAAARAAEREARRAALEAAGKVELTMERSDNPEVAPAYERLEEAILELAEAIPGVKVIVNAMLSPEFIEAAVEIIEKLKEILKGKGVTVHIIINDSEEFNEELTLENMKLVEEIIEKLIKEKGNGIVVKITISTHFDDFLKAVDIAVKEGNYFNVVTSTSGITVILDGDLETAIEVIKEMAELTLEIALRTGSAVLHVTIITPKEDLEELLEKLKEIAEEIIEKAAKEPGIAAAAILIFVKELENGLVVIKFVLIVGKDAEKVKATFEKVKEKYSKHFKLVKEIILENGEKEIKEYEL	9.435676510032362	0.5067607307128912	0.8119120001792908	0.7387058734893799	8.647469520568848	nan	inf
design_15	23	MEERLRREEERAALRAELEAAGKLTLEIEYSDNPEVAPALERLEEAFLELARAIPRVRVHVTAIHSVEFAEFAVEVVEKLREILEGEGVTVHIIILDSEEFDEELTLEAMERVKATLEELIAREGNGVFLKVTITTDFEDFLKAVDLAIELGNYDTVVTSRHGITVILSTDLETAIKVIEEFARLTIEIAKKTGSAVLHVTVYTPEEKLEELLEALKEIAKKIIEEAAKEPEIAAAAILIFVKRLPDGRVVVKIVLIIGKDAEKVRKTFEYVEEKYSKHFKLVAKFILEKGKITEEEFEL	13.332153818713644	0.3615773220149157	0.7091618776321411	0.611419677734375	13.802705764770508	nan	inf
design_15	24	AAAALAEAAARAARLAALEAAGAVTLELRRSPLPEVAPALERLEAAVLDLAEAIPGVRVRVEAIHSVEFAEAVVRVVEALRDILAGKGVRVDILVSDRPEFDEELTLRLREEVRAAIDALIAEEGGGVVLRITITTSFDDLLKAVELAIELGDYFTVVTSTRGLTVIFSGDLETALAAIRAAARETLRIAEETGSAALHAYIRTPESQLEALLEGLKAIALEIAAEAAERPSIAFAAIAIFVKRLPDGTVDILFVLLVSRDAAEGLAAFEKLKELYSKHMKLVFELLLRDGELREEEYEL	19.18681833328133	0.2635086450491908	0.5421792268753052	0.44206273555755615	19.970598220825195	nan	inf
design_15	25	GAAAALRAAEREALEEELRAAGALELEIEEPDDPAVAPALERLREAFIELGKAIPKVRVHVHAIHSPEVAEDFVEVVESLKEILKGKGVRVHILILDSKEYDEEKQREAMKWVKEVVEELIKEEGNGVVLTLTLTRDFDDFLKAVDIAIEEGDYYTVVTSTSGLTVVLSGDLETVIEVIRAFARHTLEMALRYGSAVLHATIFTPKELKEELLEKLKELAEEFIEEAAKRPEIAAAAVLIFEKELEDGRVVIQVVLIVGRDKEKVKKTFEYVKKKYSEHFKLVYEKLLVDGEIEEKEFEL	2.337869634480282	0.9217842875542772	0.7426256537437439	0.7646774053573608	9.389713287353516	nan	inf
design_15	26	AAAAAAAAAARAAERAALEAAGRLRLEVAYSDDPAVAPALAELEDAFVALARAIGGVTVRVNAPLSPAVIRAAVRVVEELRDLLAGTGARVHIILNDAAEYDEALTRENRAAVRAALDALAAAEGGGVLLTVTITLRFDDFLRALELALEAGDTDTVVTSTSGLTVILAADLDTALAVIRAFMRRTLEMALEFGSAVLDATVRTPEADLEALLAGLKELAREFLEEAARRPEIAAAAVLLFVRRRPDGTVVLRLVVIVGRDAEEVRAAFERVKELYSREFELVYEGLLEGGELREEEYEL	12.6922341541679	0.3179852277987454	0.5532982349395752	0.4536978006362915	18.398696899414062	nan	inf
design_15	27	AAELARAEAERAARLAALEAAGKLELRLERSPDPAVEPALRRLERAVLEFAERVGRVRVHVTAPLSVEAAEAAVRALERLAEILAGKGVRVHVLFLDSEEYDEELTLAARAEVRAVLARLAAEEGGGVLLQLTLTSDFDDFLRALKIAVELGDYDTVVTSRRGLTVVLSADVETAIAVIREMARLTLEIALRRGEAVLVATLRVPKEKLEEVLERLKEIAREIIEEAAKEPGIAAAAALLFVRELPDGTVVVKFVLLVGRDKERVLAAFEEVKKLYSEHYDLVYERLLVDGEIEEEEFEL	8.25317357809976	0.5660140584400634	0.7512328624725342	0.6891108155250549	11.235322952270508	nan	inf
design_15	28	AAAAAARAAARAARRAALAAAGAVELELARPDDPAVAPALEALEEEILALGEAVGGVRVRVEAVHSPEAAADAVAVVRALRDILAGKGVEVHILFLDSEKFDEELTLEARKWAREELERLLAEKGGGVLLYLTLVDSFEDFLKALELAVEEGDYFTVVTSTRGLSVLLSGDLATALAVIRAAARLALERALRTGSAALHATIITPAADRDALLEGLKALARELIEEAAKEPGIAFAAVLIFVKELPDGRVVIKLVVLVSRDAEEGERTFERVRRLYSEHFDEVYALRLVDGEVEEEEFAL	4.95623620683808	0.7574917293152323	0.7705919146537781	0.7334131002426147	9.428339004516602	nan	inf
design_15	29	MALKEEKEKEREKLRKELEEAGKVELEIEYSENEEVKPALERLEEAILEMGKKIGKVKVIVKAPESPKVVEHAVRVVESITEILAGTGATVHIIFLDSKEFDEELTLEAMDRVRAIRDELLAETGPGVLLTLTITTSFEDFLKALKLAVERGDYDTVVTSVSGLTVIFSGDLDTALAVVRALADHTLEIARETGSAVLDATIRTPRSQLAAALAGLAALLDETLARAAADPAIAAAAALLFVRELPDGMVVLRLVLLVSTDAAAALAAFEEVEKLYSEHFELVRRGLLVDGRRERREFAL	19.348701296142437	0.2670530562318571	0.5147297978401184	0.42397645115852356	18.626615524291992	nan	inf
design_15	30	AAAAAAAAAARAARRAALEAAGALTLELERPEDPAVAPALEELEAALLEFAEAVPRVRVHVTAPLSVEFVRDAVEIVRELRAILAGTGATVHIIILDSEEFDEELTRKAMKEVKEILERLIKEEGNGVHLYVHISDRFDDFLKAVDIAIEEGNYEIVVTSTRGVSVILSADLETAIAVIRAFMRRTLEIALKTGEAVLHATIRLPREKLEEALEALKEVADEIIEEAAKEKGIAAAAILIFVKELEDGMVVILLVLIVGKDAEKVRAVFEEVKEKYSKHFKLVREIILEKGKITREDYEL	9.26420050570668	0.5214179129711154	0.7306184768676758	0.6215708255767822	11.989213943481445	nan	inf
design_15	31	SAAAAAAAAARAAELAALRAAGALTLRLERPPDPAVAPALEELEAALLELGRAIPGVEAHVEAVLSVEFARAAVRVVRRLREILAGKGVRVHILVLDRPEYDEAATLAAMDRVRAALEALIAEEGGGVFLQLTLSTRFDDFLRAVDLAVERGDYFTVVTSTEGLTVLLSADLETAIAVIRAMAEETLEIALERGEAVLHATVLVPREQLEALLAALKALVDEIIARAAEEPRIAAAFAGIWVKELPDGRVVILLVLIVSTDAARAEAVFARVEALYSKHFRLVYRARLVDGEVEREEFEL	1.3196134175482486	0.9699231287988117	0.8076903820037842	0.7922749519348145	8.12564754486084	nan	inf
design_16	0	STTTTVTVTTEVLNVEDVSAALRAAIATADALMAANPGPATTTVERVSPEAAAVRAALEATAPVNTSTTTMPLTPTTEEELLIMAKIAKELGVVLIEITVTITYNKDTGTTTKTVTVTIYTGKVGKDVTISITSVVLDSPGASKNLNYNITITDSKEHIIHINITASNVASLNININLTATNSKVTLNLNVTVTTAGTTVNININVTLSGASTANININVTATASTVNININLTASAGSTANININVTATSSTTVNININTTNAAGATVNINITKTANVTLNLNVNSSGSGVTLNEEVIK	11.080943972635675	0.44225482376501507	0.7047463655471802	0.7382637858390808	11.660628318786621	nan	inf
design_16	1	STVTTAEVTRYVLDVADVEATLAEAIATAEALMKAKPSPETHKVETITPEAKKKLEELLKTSPLNTGTTTMPLTPTTAEELKIAAEQAKKLGVSVIEITVTITYDKDTGKTTKTVTVTIYTDKEGENITIYIRSIVLNKPGASATINFNYTFTDTTKHIINITITADNLSNVTININVTVTNSTVTININVTVTTAGTKVNININITATGASTVTVNINYTGVASTVTININITASAGSTVTVNINLSATAASTVNININTTAAAGATVTINITTTANVTVNITITTTAAGVTVNTTTLS	18.293907480856927	0.24738043310884278	0.6147626042366028	0.6444505453109741	15.63925552368164	nan	inf
design_16	2	STTTTVTVTRYVTKVEDVEAVLADAVATADALLEKNPDGKEHTEEIISPEAKEILEKLLKESPLNEGTVTMEYNENTAEELKIMAEIAKKEGVKLIKITYTRTYDKDTGKETRTVTVTIYTDEKGKNIKIYIESKVLNSNGENANLNYNYTFTGTEEYKIHININANNLSNVNININLTVTNSKVTININVNVTTAGTNVNININITLTGASTVNININVNAVSSNINININITASAGSTVNININVNATSKTNVNININTTNAAGATVNINITYTANVNINITINNTGAGVTYNNTNIN	7.093387474786337	0.5360759958976583	0.8311127424240112	0.7429093718528748	9.294129371643066	nan	inf
design_16	3	STVTKAVVKRYVLNVEDVEKVLEEALELVKKMMEENPSPETHEKEIISEEAKKVLEELKKEAPINTSTLTMKVNELTKEELKILFKKAKELGVKLVEITVTRTYDKETGKTEETVTVTIYTGKKNEDIKIDIESKVFKEEGKDVNYNYNYTYTDNKTHIINITITLSNVSNANININLNVTNSNVNININVNITTAGTKVNINININTKNNSTVNININVNATASEVNINININASSNSKVNVNINFSATSSTKVNININTNAESNATVNINITKTANVTLTLNVNNSSSGVTINETTIS	7.20800678974323	0.5199905828589132	0.7473509311676025	0.601348876953125	13.08503532409668	nan	inf
design_16	4	ATVTTVRVTTYVTKVEDVSATLAAAVATARALLAAHPDPAEHTVVTVTPEAQKILEELKKTAPINVSTVTMPLTPTTVEELEIMFKIAKEEGVKLIEITVTITHNHETGETTETVTVTIYTDKKGKDIYIKIEATVINTSGASKTLNYNHTFTDKKEHILNINITISNAANVTININLNVENSKVTLNINVTITTAGTKVNINVNVNTKGKSTVNININVTATAATVNINININASSGSKVNVNINATATSSTTVNINVNTNAESGATVNINITTTANVTLNITINSSSSGVTVNTTTIS	11.53371815935742	0.4251010301690822	0.5373393297195435	0.5320048928260803	17.437442779541016	nan	inf
design_16	5	MKITKVTVTTYVTNVEDVEEKLEEAIEKAEKLLEEKPSPEEHEIVEISEEAKALLDELKENAPLNKGTITMPYNENTKEELLIMAKIAKELGVALIEITVTIEYNHETKEIKKTVTVTIYTDEKGKNRIIYVRSIVLNSSGSSATLNFNFTFTDKTEHIISINITASNLSKVTININVTVENSKVNININVTVTTAGTTVNININITVKGKSEVNLNINVTSTASTVNININITADEGSKVNINLNFTATSSSTVNVNITVTAKEGAKVNINVTSTANVTLNLTINTTSSGVTVNNTTNS	6.410857604046466	0.6237220828526285	0.7394010424613953	0.5942856669425964	14.200078964233398	nan	inf
design_16	6	AVTTTVKVKKYVLNVEDVEEVLKEAIEKAEKLLKEKPSGEEIEEEIISEEAKAKLEELKATAPLNTSTTTMELTPLTPEELLIAFKLAKENGVSLIEITVTITYNKETKETKKTVTVTIYTNYKGKNIKITINSYVLDKPGSSATLNFNYTITDKNTHIININVTANNLATVNININLTVENSNVNLNINVTVTTAGTTVNININITVKGNSTVNVNINVTATSSTVNININITAEKNSKVNVNISLTATSSTTVNININVTAEENATVNINITTTSNVTLNLNITTTSSGVTLNTNSIS	6.371118768326268	0.6050278999297828	0.6995974183082581	0.6099498271942139	14.750024795532227	nan	inf
design_16	7	STITTVTVTKTVLNVEDVEKTLKEAIKTAEKLMKENPSGEEVKIEKISEEAKKKLEELKKNAPINVGTTTMDYDENTEEELLNMFKIAKELGVSVVEITVTKTYNKETKETKKTVTVTIYTDEKGKNKYIYIKSEVLNSPNSNKTLNYNYEFNDNNEHIIHINITASNVSNLNINININAKNSNVTININVTVTTPGTKVNINININLKGKSKVNVNINVTATASTININININADEGSTVNININLTATAKTTANININVNAKKNAKVNINLNKTANVTVNININTTSDGVTYNENTNK	5.0068900314082105	0.6845005923429781	0.7973289489746094	0.6288550496101379	13.615297317504883	nan	inf
design_16	8	SVTTTVKVTTYVLEVEDVEATLKAALATAEKLLAEKPDGKTHEKVTISPEAKEKLEELLKTAPLNKGTTTMPVTATTAEELLIAFKTAKELGVSLVEITVTITYNKDTGETTKTVTVTIYTDKKGVNKYIYIESRVFNKAGESVEIKNEYTFTDDAEHIISINITATNVANVNININLTATNSKVTININVTITTAGTTVNININVTLNGASTVNININVTATAATVNININITASAGSTVNININLSATAATTVNININVTAAEGATVNINITTTANVTVTINITTTSSGVTYNYTENK	11.920627885700174	0.5324904520637075	0.6231026649475098	0.625857949256897	16.07159996032715	nan	inf
design_16	9	MKVTKVTVTKYVTDVEDVEKTVKEAKERAEKLMKEKPSPEEHEEEIITPEAKKILEELKKTAPVNTSTVTMEWNPNTVEELLNAAKIAKELGVSLIEITYTLEYNHETGETKETVTVTIYTDKKGENITISVRSTVLNSPGASKTLNYNTTITDTETHIIHINITASNVASLTINYNLNVTNSNVNININVTVTTAGTTVNINVNITLTGNSTVNLNINVTATSSNININININLDSGSTANININLTATSTSNANININVTAKSGATVNINIKKTKNVNVNININTTSNGVKINIEVIE	12.90274048070188	0.454168634528522	0.7004989385604858	0.6821472644805908	13.482563972473145	nan	inf
design_16	10	MKKTTVEVTTYVLNVEDVKEKLEEAIKKANELLEKNKSPEKIKIEEISEEAKKKLEELKKTAPINTGTVTMPLTENTAEELEIAFELAKELGVSVVKITVTIEYNEETKETKKTVTVTIYTDKKDKDIKIYIKSVVVNSAGASVTLNYNYTFTDTKEHIIHIKVTLSNVASATININLTATNSKVNINIDVTVTTAGTTVNINVNITLNGTSTLNLNITVTAVASTVNININVTASAGATVNININVSATAATTVNININTTAAAGATVNINITTTANVTLNININSSGSGVTVNYTSNT	10.711708691325097	0.5571088986216692	0.5663226842880249	0.5560867786407471	16.965984344482422	nan	inf
design_16	11	ATVRTAVVEREVIEVEDVSETLRAALATVEALMAEHPGPEEHRVVEESEEARKIRDELLATAPLNVSTVEMPVTENTEKELEIMFKIAKELGVKLVKITVTRTYNVETGETTDTVKVTIYTGFKGKDIKIEVESIVIDTPGENKTLNFNYTFTDTKTHIIKITVTVNNAANVTININVTVTNSNVTININVTVTTAGTNVTININLTLKGASTANININVTSVAANVTININITASAGSTVNVNITLTATAASNVTININTTAEAGATVNINITTTANVTLTKNITTSAAGVTVTETTIA	16.288008079129373	0.32564395970657467	0.6009729504585266	0.5775719881057739	17.78428077697754	nan	inf
design_16	12	MKITKVTVTRYVTNVSDVEATLKEALETAEKLLKEKPDEKEHKIVEITPEAEKLLKELKENAPINTGTTTMPYTPNTAEELLRAAEIAKKNGVSLIEITVTLEYNHETGELKKTVTVTIYTNKKGENIKISINSYVINSAGASATLNNNYTITDSNTHIINIDITASNVSSLTININLNVTNANVNLNINVTITTAGTTVTINININLNGNSTVNININVTATAATVTININVNASSGSTVNININFTATAASTVTVNINVNAASGATVNINITTTANVTKTINLNSSGSGVTVNEETIS	6.341568088644032	0.6116663265505325	0.6782024502754211	0.5466277003288269	15.979714393615723	nan	inf
design_16	13	AVITTATVTRYVLDVSEVEKTLKEALETVEELLKKNPSPEHVEVEEVSPEARKKLEELKKTAPLNTSTVTMEVNPLTAEELKIMFELAKELGVSLVKITVTRTYNHETGEIKETVTVTIYTNEKGKNKKIYIKATVIDSAGASATLNYNYTFTDKEEHTIHIKVTATNAASVTININLTATNSKVNLNIDVTVTTAGTTVTININITLNGASTANLNINVTATAATVTININITASAGSKVNVNITLTATAATTATININTTAATGATVNINITTTANVTLTININTTSSGVTVSTTTIS	6.948913928960824	0.563567099006797	0.6645603775978088	0.6348022818565369	14.83708667755127	nan	inf
design_16	14	ATVTRARVRREVLEVEDVSATLAEALETVRRLMEEHPDPEEHVIEEVSPEAREVREELLKTAPLRTGTVTMPVTPLTERELLIMAEQAKKLGVKLIEITVTREYNHETGEVTETVTVTIYTGYEGKDITIYIRSEVYDSEGKDVTLNYNYTFTDTKEHIINITITANNVSNVTINVNLTATNSTVTLNINVKVTTAGTKVNINVNVTLTGASKLNLNINVESVSSTVTINVNVTASAGSTVNININVKATAKTKVNVNVNVTTAAGAKVNINLTYTKNVEINVTLNTTGSGVTVNEKKIS	16.880933252976043	0.44009414518237444	0.6262795329093933	0.6160073280334473	17.060867309570312	nan	inf
design_16	15	MVVTEAEVTTYVLNVEDVSKTLKEAIKTAEKLMEENPGPEKVKVTKISPEAKAVLDELLATAPLNTGEVTMEYTPLTEEELLIAAEIAKKLGVKLIKITYKITYNKETGETKKTVTVTIYTDKKGKNIYIYIRAYVLNSPGESKTLNFNFTITDTTEHIIHITITVTNNASVTININLTVTNSKVTLNINVTITTAGTTVTININVTTTGASTVNININVTATAATVTININITASAGSTVTVNINVTATAATTVTVNINTTAAAGATVTINLTFTANVTLTVTLNASASGVTLNTTTNS	13.139294796841595	0.4217035655765528	0.5603473782539368	0.5990545749664307	16.32250213623047	nan	inf
design_16	16	MVTTTATVTKYVLEVEDVEEVLEESIKIVDEMMEKNPSGKEVKKEIITPEARKVLEELLATAPLNVGTTTMDYTPLTAEELKIMAEKAKELGVKLIKITVTRVYNHDTKKTTKTVTVTIYTGFKGKNIYIKIRAEVLDKAGESVTLTYNETITDKSEHILSYTVTASNVSSVTINYNLTATNSKVTININVTVTTAGTTVNINVNITLNGASTVNLNINVTSTASTVNININITASAGSTVTINITLTATAASTANININTTAAAGATVNINITTTANVTVNINVNSTSSGVTINTTTNS	10.446049710878418	0.4097120863222484	0.8173496723175049	0.8181688785552979	8.05504322052002	nan	inf
design_16	17	SVTTTVTVTRWVTKVEDVEKTLREAIELAEKLLAEHPDPEHHELEIVSPEAQEIKDELLATAPLNTSTTTMPLTPNTAEELLIAAKLAKELGVKLIEITVTLTYNHETGELTKTVTVTIYTDKKGKNIYITVEAKVVDKPGESVTLNYSYTFTDSAEHIIKINVTLNNVSSATININVTVTNSKLTLNLNVTVTTAGTKVNININLTLNGASTVNLNINVTATSSTVTININITASANSTVNVNINVTATSKTTVNININVTAAANATVNINITVTSNVTLNLNINTSSSGVTINLENIS	6.532663671347764	0.5800520274958592	0.7502363920211792	0.6769330501556396	12.332086563110352	nan	inf
design_16	18	SVVTTAKVTRYVINVEDVEKVLKEAIEIVDKLLEEKPDGKEHEVKIISPEAEKILEELKKTAPINTSTVTMEYNPNIAEELKIAFEIAKELGVKLVEITVTRTYDKDTGKETKTVTVKIYTGKKGEDKYIYIYSEVLNSSGASKTLNYNYTFTDNKNHIININVTINNNSSVTININLNATNSNVTLNLNVTVTTAGTTVNININITLNGNSTVNLNITVNATASNVTINININADAGSTVNVNINVNATAATNVNININVNAKEGAKVNINITTTANVTLNFNLNTNSNGVTVNETTNA	11.861278375076191	0.3915874445717187	0.6466282606124878	0.5592290759086609	17.12770652770996	nan	inf
design_16	19	MIETKVIVETYVLNVEDIEEKLEEAIKKAEEMLKKYKDPKEHKEIIISPEAKKVLEELKKNAPLNVSTVKMEYNENTKEELKIMAENAKKLGVKVIKIKVTIVYNKETKEIKKTVEVTIYTDEKGKNIKIYVRSIVINKSGENVTINYNYTFTDKTEHIINITITANNASNVNININVTVTNSKVNININVTITTAGTNVTINLNITTKGKSTVNVNINVTATASTVNININVTASAGSTVNININNTATAATTVNININTTAAAGATVNININTTANVTLTQTITSTNSGVTTNTTTTA	17.852461506193617	0.22687625167811964	0.6145573258399963	0.6170743703842163	15.342063903808594	nan	inf
design_16	20	STVTKATVTRYVLNVEDVEATLAEAIATVTALMAANPGPKEVKTEIVTPEAEAALAELKATAPVRTGTTTMALNANTAEELLIAAKTAKELGVKVIKITVTRTYNKDTGETTETVTVTIYNDAKGQDITIDVTSTVINSPGSSNTLNYNYTYTDTTTHIISITVTVNNASNVTININVTVTNSTVTINLNVNITTAGTNVNININITATGASTVTVNINVNAVSSNVTININITASAGATVNVNINVSATAATNVNINVNTTGAAGATVNINITNTANVTLTQTITSTNAGVTVTTTTIS	5.519592210228853	0.6522807594683153	0.6479772329330444	0.5855056047439575	15.002541542053223	nan	inf
design_16	21	SMITTVEVERYVTKVEDVEKVLEEAIKTAEKLLEEKPDGKKHVIKKISEEAKKLLEELKKNAPVNESTITMEYTPDIKEELLIMFKIAKELGVSLVKIKVTKTYDHDTGKTTKTVTVTIYTDKKNEDIYIYIESRVLNKSGASATLNYNYEIKDKKKHIININITANNLATLNININLKVENSNVNININVTITTAGTTVNININIEVKGKSKVNLNINVTATAATVNININIKAEKGSKVNININVTATAATTVNININVEAEEGAKVNINITTTANVTLNININTKSDGVKINNETIS	10.988140136984754	0.5793474726605794	0.6931962966918945	0.6656112670898438	13.596911430358887	nan	inf
design_16	22	MVTTTKIVTRYVLNVEDVSKVLDEAIKIVDEMMEKNKDGKTHKKEIISPEAKKKLEELKKNAPLNVGTTTMELNEKTKEELEIMFEIAKELGVSVVKITVTKTYNHETKKTTETVTVTIYTDKEGEDVYIEIYSEVIDSDGEKKTLNYNKTITDEKKHIIHIKITASNVSELNININLTVTNSDVTLNLDVNITTAGTKVNININITLTGASTVNLNINVTATSSTVNININITLSAGATANVNINVTATAATTVTINVNVTAAAGATVNININYTANVTLTKNLTTTADGVTVNENTIS	4.856052184289689	0.7007843405456922	0.7952109575271606	0.5869345664978027	15.011171340942383	nan	inf
design_16	23	ATVTKVKVKTYVLNVEDVSKTLEEAIKRAEKLLEENPSGEEVEEEIISPEAQKVLDELKATAPINKSEITMEYTPNTKEELEIMFKIAKELGVKVIEIEVTIEYNKETGEKTKTVKVTIYTGEKGKNIKIYVRSVVINTPGAAQTLNYNITITDNEENIININITVSNAASVTININLNVTNSNVTLNINVTVTTAGTTVTININVTTTGNSTVNININVTSTASTTNINININASSNSKVNVNITNTATAESTVNININTNAEENATVTINITTTANVTTNITINSTSDGVTVNYTTNS	6.102707723384067	0.604556218004024	0.7371202707290649	0.6081409454345703	14.093969345092773	nan	inf
design_16	24	STVTTATVTRWVLDVEDVEAVLAEAVATAEALLAANPDPAAHEVVEVSPEAAAARAELLANAPLNTGTYTMPLTPLTAEELLRAFKIAKELGVKLIEITVTLTRDHDTGETTRTVTVTIYTGKKGKNITINIRSEVLNSPGASATLNYNYTITGSEENIINIDITISNLSNVTININLTVTNSNVTININVNITTAGTNVNININVTLTGASTVNININVTATSSNITINININASSGSTVNVNINLNATANTNANINVNTTANSGATVNINITKTANVNINININTTSSGVTYNETNIN	6.215261486229321	0.5978123604049891	0.6687914729118347	0.6207761764526367	14.834531784057617	nan	inf
design_16	25	ATTTTVKVTRYVLNVEDVEATLAAAVATANALLAANPSPKTTETVTITPEAQAVLEELKATAPVNTSTVTMPLTPNTAEELKIAAEIAKELGVSLIEITVTITYNKETKKTTKTVTVTIYTGFKGKDIYISITATVIDSAGSSATLNYNYTFTDTKEHIINIKVTASNAATVTININLTVENSNVTINLNVTVTTAGTTVTINININTKGNSTVNLNITVTATASTVTINININASSGSTVNVNITVNATSATTVTININTNAESGATININITSTANVTLTLNINTSNSGVTVNNTTIS	10.003888139047502	0.475330187680088	0.5985243320465088	0.6154166460037231	14.392130851745605	nan	inf
design_16	26	ATVTTVRVTRYVLNVEDVAATLEDAIARAEAMLAAHPDPEEHVEEIITPEAAKVLEELLKTAPLRTSTETMPLTPLTKEELLIAAQKAKELGVKVIKITVTLTYNKETGELTKTVEVTIYTDKKGENITISITARVLNSSGKSATLNYNYTITDTTTHIINITITASNLSNLNINVNLTVTNANVTLNINVTVTTAGTTVNINLNLTTTGASTVNININVSAVSSTVNINVNVTASAGSTVNININVSATAATTVNININTTAAAGATVNINITKTANVTLNLTITSSSSGVTVNETTNS	6.4880625757041415	0.5792189282530302	0.7151816487312317	0.6429333686828613	14.106423377990723	nan	inf
design_16	27	MEVTTVEVTRYVTDVADVEAVLKEAIELADEMMKKNPDPEKHELRIITPEAQAVLDKLLATAPLNTGTVTMDYTPNTAEELKIAFEKAKELGVSLVEITVTIEYNKETGKTTKKVTVTMYTNQEGKNITVTVRAEVIDEPGKSVNLNYNITITDTATHIINITVTAKNVSNLNININLTATNSNVTLNLNVTVTTAGTTVNININITLNGASTANLNINVESVASTVNININITADAGSTVNVNINLTATSASTANINVNVTAKAGATVNININSTANVTLNFNLNATASGVTVNNTTNS	6.681762806314687	0.5681419510648531	0.8071008324623108	0.7708677053451538	8.955873489379883	nan	inf
design_16	28	SVVTKVIVTRYVLKVEDVEATLAEAIKLAEEMLKKYPDGKTHEKEIISPEAKEKLEELKKNAPLNISTVTMDYTPNTAEELKIAFEIAKKEGVSLVKITVTIEYNKETGELTKTVTVEIYNDKKNENIKIYIRSVVINSSGSSVTLNYNFTITDNDKYIININITISNNSTVTINVNLNVTNSDVTININVNITTAGTKVNINLNVNVTGNSKVNININVNATSATVNINVNINASSGSTVNININLNATSKSTANINVNVNAASGAKVNINLNKTANVTVNININTSSSGVNYNYNENK	6.1743195216276705	0.6042680903783225	0.7718515992164612	0.700039267539978	11.291007041931152	nan	inf
design_16	29	STVTTVKVTKYVLEVEDVEATLKDAIAKANAMMEKYPDPETHEEVIISPEAKAKLEELKKTAPVNTGTTTMDLTPETAEELKIAFEIAKKLGVSVIEITVTKTYDKETGKTTEKVTVTIYTDKKGENITINITAKVLNSSGKSVTLNYSYTFTDKTNHIININITANNVSSVTINVNITVENSNLTLNITVTVTTAGTTVNININLNLKGNSTANLNINVNATASTVNINININLDSGSTANVNITANATAATTVNININVNAKSGATVNININTTKNVTVNININTNSSGVTINTNTNS	6.902370904581786	0.5700401867095718	0.6683700084686279	0.6640127897262573	14.099824905395508	nan	inf
design_16	30	MIIQKVIVTKYVTKVEDVEETLEEAIKRAEELMEKNPSGEEVKEEIISEEAKKILEELKKNSKINVSEVTMPYNENTKEELLIAFKLAKELGVKLIEITVTIEYNKETGETKKTVTVKIYTDKKGKDIYINIRSIVINSPGSSATLNFNYTYTDNKEHIIKINVTVSNNSSVNININLTATNSTVNLNLNVTVTTAGTNVTINLNITATGASTVNVNINVTSVASNVTVNINVTASAGSTVNINLTFTATAASNVTVNINVTAAAGATVNINITTTANVTLTTTINSTASGVTVNSTTIS	7.822223739277678	0.5173467757820985	0.7771740555763245	0.703294038772583	10.817276000976562	nan	inf
design_16	31	SMVTKVKVTKYVLNVEDVEKVLEEALERAEKMLKEKPDPEEHEEVIISEEAKKKLDELLKTAPLNTGTVTMPVTENTAEELKIAAEIAKELGVSLIEITVTIEYDHDTGEVKKTVTVTIYTNKKGKNIYITINSVVINTSGSSNTLNFNYTFTDTSEHIINNNITATNAASVNININITVTNSKVTININVTVTTAGTKVTININLTTNGASTVNINITVTATASTVNININITASSGSTVNVNINFTATAATTVTVNINTTAAAGATVNININATANVSLTLNINSTNSGVTVNTTTTS	8.231449786253748	0.529181604350996	0.7206572890281677	0.6178439855575562	13.154683113098145	nan	inf
design_17	0	MSLEELKELLEKLKLSKKTKLITTYTDALKEVAELYKKLKELSYEEVEKELKSHMVTEDLEEFALLLFDALVRADESMEEAEKRIKKEAEKIKKVVIIITSLSESNEEDALELLRKALAIRDAIRKEYEPLKEEGVVIVELFFANLKPENLETMKPIFEEKEEKLDRIMKLLSKIKGVTIEIVAIFTSAEAAEKITKLIGRIIKMTPNSKVTISLIGISLEPKTFEVTLEAAPDADVTLVAAIAAGANATLVVHLGKGMTLDTGLYARETARYRAILAELGLEVGEVRIETAPGATVVTD	14.69198244099897	0.27965486875694484	0.6565302014350891	0.6475256085395813	15.529749870300293	nan	inf
design_17	1	MSLEELERLRREAELAKRSRLITTVGDALRATMELLARLPEISEEEARAELEALMVTEELRRIGLRVFDALLRADRSQAAARERLEKEAAEIKEVHIILTVIVEEDPENVLELLEKADALAERIRAELAPKEADGAVIVELFFVLVSPENEPAAAPLFEARLAALDEILELLSKIKGITINIHGIFTSEEALERLERIISRIIEKLPNSKINISLIGINLEPKTYKVTLKAAPNANVTLVAAIAAGENATLEVHLEENVTLNLGEYKKETEKLKKILEELGLKTGKVIIETAPGATIIED	6.809402518369558	0.6466425590936391	0.5980870127677917	0.5609803199768066	16.80217170715332	nan	inf
design_17	2	MSAAELAALAAAAALAARSRHVTTPEEALRLTFELYARLPELSEEEVRAELAAHLVTEDLREAALLVFDALLEADRSLKEAEEEIEKNSEKIKEVTLILTVVVEEDPSTFLEKLRTALALRRALLEELEPLKEKGVVIATFVHIQLSPETEPAVAPLEEEFDKRLERLLKMISKIKGVTINIHAIFTSAEAAAKAEKIIKRIIKMTKNSTIRVSLIGISTEPVTHTVTLEADPNANFTLDAAISAGKNATLVVTLKKNVKLNTGLYAEKTARLRAILAELGLETGEVTINTEPGAEVIED	8.16922191539601	0.7294140877685208	0.8230466246604919	0.8117989301681519	8.022021293640137	nan	inf
design_17	3	MSLEELLAEELARRLAERSRLITTVEDALKLTFELLRRLPELSEEEVREELRRAMVYEDLEEFALRVFDALVRARRSLAAARERLAAEAERVRRVHLILTSLVESDPATALELLTTALALAEALEARLAPLRAEGAVIARLFFVQLTPANAPAAAPLREEALAALDELADLLAGLEGVTVDVHAIFTSAEAAERATALIARLVDRLPGATIRVSLIGISTKPETINVSLTAAPGARLTLVAAISAGENATLNVNLGPGVTLDVGLYARETAALRALLAELGLKTGTVNINTAPGATVVTA	24.15006706801823	0.11558261361231725	0.6124052405357361	0.48352301120758057	18.42467498779297	nan	inf
design_17	4	MSLAELLAALEAARLAEKSRLVTTAEDALRLTFELYKRLPEISEEEAREELRRALVTEELERAALAIFDALVEADRSLAAAEARLEAQAEEVKEVHLLLSVLAEADPAHFLALLEALLALRRALRAELAPLEAEGAVIAELFLVELSPANRPAVAPIRAERLARLDRLMALISRIKGVTIHIHALFTSPEAAAEATALIARIVELTPGSTVNVSLTLLAPEPRTYTVTLTAPPDAKLTLLAALAAGAAARLVVNLGPGVTLNLGAYAAETARLRALLAELGLETGEVTINTAPGATVVTD	22.39286579408305	0.1567846538221529	0.5239661335945129	0.36247891187667847	21.376850128173828	nan	inf
design_17	5	MTAEEAAALAAAAALATRTRLITTYEDALKATLELLARLPEISEAEARAELESLMVTEDLKEAALKIFDALVEARESQERALEILKKHSEEVKEVHIIISVVVEADPATFLELLDTVLALRDRLLAELAPLEAEGAVIVTLFFVQLSPATAPAAAPLEEERLARLDEIMELISKIKGVTIHIHAIFTSAEAAERATALIARIVDLTPNSEIRVSLTLVEPAPRTVRVELRARPEARLTLVAALAAGAAARLVVHLGPGVTLRLGEYARETARLRALLAELGLETGEVTIETAPGARVVRD	13.491212293569573	0.3088331518165214	0.5341968536376953	0.45410847663879395	18.88290786743164	nan	inf
design_17	6	MTEEELEALLEAERLAEKSELVFTVEDALRLTLELLARLPELSLEEVRARLKSAMVTEELEELALLVFDALVAARESQEKALETIKEKKEEIKEVNIILSVLVERDPSHVLELLKTVLAIRDALLKELEPLKEKGVVIAESFFVQVSPATAPAAAPLFAEAEAKLDELLELLSEIKGITINIYGIFTSDEAAKKLEETIAKIAKKLPNSKINVTLIGVSLEPKTYTVTLEAAPDVDFTLKAAISASKNATLVVKLGKNVKLNTGEYAAETAKLRKILAELGLETGEVTIETAPGAEVIED	4.24499349175333	0.8614912315561735	0.7792342901229858	0.7761683464050293	9.492204666137695	nan	inf
design_17	7	MSLEELEALLEAARLAERSRLITTYTEALKATAELLRRLPELSREEARAELESLMVTEELREFGLRVFDLLVAARESQAEALKELKERLEEVKEVHIILTVIVEEDERYALELLTKAAALRDRLRAELEPRKEEGAVLVEVVHVQLTPETAPAVAPIDAEMDARLDEIMDLLSKQKGVTVNIHGIFTSAEAVARLTATIARIVDKLPNSEIRVSLIGINPEPKTYTVTLTAAPGAKLTLVAAVAAGAKATLVVNLGENVTLNTGLYAAETARLRAILAELGLETGTVTINTAPGATVVTD	10.688473246530002	0.5490350681637921	0.6989251375198364	0.6758869886398315	12.777324676513672	nan	inf
design_17	8	MSLEELARALLAAELAKRSRHVFTVEDALRLTFELYRRLPEISEEEARERLRAAMVTEELEEIGLLVFDALLEADRSQEEARRYLREHAAEVREVHIILTSIVEDDPATVLEKLRTALALRERLLARLEPLRERGAVIVTSFFVQVSPETEPAVAPIEAERRARLRELLEMLAELEGITVHIHAIFTSAEAAARMTEIIAEIIDMLPNSTINISITGIHPEPRTYEVSLTAKPDAKVTLVAAISAGAAARLVVTLGPNMTLDLGAYAAETAELRAILAELGLETGEVTINTEPGAKVVTA	18.037072756190973	0.22813956142482741	0.47088199853897095	0.4047539532184601	19.905302047729492	nan	inf
design_17	9	VTPEELEAARRAERLAKKSRLVRTAAEALRLTFELLRELPEHSLEEVRARLRSAMVTEELAAIAEAVLDALVRARESQAAALERLKAHAEEIKTVHIILSVLSESDPATFAELLDTVLALRDALEAELAPLEAEGAVIATLFLVNLTPENLPAAAPLFEEALARLDELAKLLSKIKGVTVNIHAIFTSAEAAKKATEIIARIVKQLPNATINLSIIVVSTAPVTTTVTLTAEANAKFTLDAAVSAGAAATLNVTLGKNVTLNVGAYAARTARLNAILASLGLTTGTVNITTEAGATVVTD	25.462482088777687	0.09508377548583237	0.5995639562606812	0.4630764424800873	18.96866226196289	nan	inf
design_17	10	MSEEELKAALLAERLATKSSLVTTVEDAVILTFELYERLPEYSREEVRAMLESHMVYDDLREIGLLIFDALVAADESQEEALKELEEHLEEVKTVHIILSSLVEENPENVLEKLKALLALRERLLAELEPLREEGAVIVTSFFVEVSPETRPAAAPIFARRLARLDEIMELVSKIKGVTIHIHALFTSAEAAERVTAIIARIVKKTKNSKIEISLTVLETEPRTIEVTLEAAPDADVTLLAAISADKNATLVVRLGPGVTLDTGAYAARTARLRAILAELGLETGEVRIETAPGATVVTD	11.70175440381029	0.42071261331645626	0.49502041935920715	0.3358493447303772	20.390531539916992	nan	inf
design_17	11	MSAAELAALAEAARLALKSRHVYTVTEAVKLTAELYKRLPEISKEEARKELESAMVTEELKEIALLIFDALLEAEESLEEAKKRIKEESDKIKKFVLILSVLVEEDEETVLELLRTVLALRQRLLAELEPLKEEGVVIATVFHFLVSPENEETIKPIFEEMDKKLKEILDLLSKIKGITVDIHAIFTSAEAAERATKIIAEIVDKLKNSTINVSLTAVSLKPETITVNLTAAPDAKLTLVSAISASAAATLVVNLGKNVTLNTGAYAAETARLRAILAELGLETGEVTINTAPGAKVVTD	17.390665891317212	0.2539863919336658	0.4670581817626953	0.32062745094299316	20.860795974731445	nan	inf
design_17	12	MSEEELKKLEEEERLKKKSKLITTYEDALKLTFELYKKLPELSKEEVREELKSSMVYEDLEEAGLLIFDSLVKADESQAEALERLKAEAAEIKEVHIILSSLSESDPSTFLELLKAVNAIREALLKELEPLKAKGAVISTFFKIQLSPSTAPAVAPINAEMDAKLDELMKLLSGIKGVTVRIHAIFTSAAAAADVTARIARIVKALPNSKIEVSLIGISTEPKTITVNLEAAPGAKLTLVAAISAGEKQTLVVNLGKNVTLDKGLYARETAKLEKILAELGLKTGKVEIKTAPGAKVVEE	2.375477151022909	0.9177778978585138	0.8251702785491943	0.8052599430084229	8.495932579040527	nan	inf
design_17	13	MSLEELAAALAAARLATRSRHVTTVADALRLTLALLARLPELSEAEVRAELAAALVTDDLRELALLVFDALVDSDRSQKKALEELEKNKEKIKEVYIIITSLVEADPADVLELLRTALALRDALLEELEPKKKEGAVISTLFFVLVSPENEAAAAPLFERRKERLNELLEKLKEIKGVTVHIYAIFTSKEAAERVEELIAEIIKKLPNSKIYLSLIVISKKPETIEVTLEAEKNADFTLVAAIAAGEKATLKVKLGKNVTLNKGLYEKETAKLKKILAELGLKTGKVEIELEEGAKVIED	11.211817790650338	0.5381504455612385	0.5924700498580933	0.5916873216629028	16.519935607910156	nan	inf
design_17	14	KSLEELLAEELAKELAKKSRLVTTYEEALILTAEELKKLPEISREEAKKRIESALVTEDLKKAALTLFDLFVEARESLEEAKERLEKEKEEVKEVHIIIDVLVEENPEHFLELLEKVSAIRKELLKKLEPLKEKGAVIALFFRVQLSPETAPAVAPIDAEFDAKLEELLELLSEIKGVTVNIHAIFTSEEAARLAEETIARIVKMLKGAKINISLIGVSLEPKTYTVNLEAAPDADVTLVAAISAGEKATLVVNLGKGVKLNLGLYAKKTAELKKILAELGLKTGKVTINTAPGAEIIED	18.772231501620965	0.19995129333350106	0.6294888257980347	0.5137338638305664	18.546030044555664	nan	inf
design_17	15	MSAAELAAAALAAELAKKSRLIFTYEEALKLVMEEYLKLPEYSKEEIRERIESALVTEDLREAALLIFDALIEADESQKKALETIKEKSEEIKEVVIIISSLSESDPENFLELLKKTLELKKKLKELYKPLEEKGVVIVELFKINLSESNLETVKPLFDKFDAKLDEIMKELSKIKGVTVKIHSIFTSEKAAEENTALISRILKQLPNSTIELSIIGISLEPKTYKVTLTAAPNVKFTLDAAISANKNAKLEITLGKNVTLNTGKYEEKTEELKKILKELGLEVGEVTIETEEGATIIEE	8.510329633528897	0.6608182915636309	0.6547907590866089	0.6215587854385376	14.16296100616455	nan	inf
design_17	16	ASAAALAAAAAAAALAARSRLITTVSDALRLTAELLARLPELSEAEVRAELAAALVTEELREFGLLVFDRLLAARRSLAAAEAEVRARAAEIREFHLILSSLVEEDESTVLEKLKKVNAIAERLRAELAPLRAAGAVLAEVFHIQVSPENAPVMAPLDEEADARLARLAALLAALPGLTVHIHGIFTSEEAAKRLTARIAALVAALPGSTIHVSLIGVSTEPKTIKVTLTAAPGARLTLEAAISAGENATLEITLGPGVTLNTGVYEEKTKKLKEILKELGLKTGKVTINTAPGATIVED	20.501114160692893	0.1804996990894322	0.5579820275306702	0.33992812037467957	20.62726402282715	nan	inf
design_17	17	ASLAALAAAAEAARLAKRSRHIFTVTDAVKATMALYARLPELSREEARAELEALFVTEDLREIGLRIFDALVEADESQAEALERIKKELEKIKEVVLILTSLAEADEATVLELLTRALALRDRLLAELEPRKEEGVVIATSFHFLVTPETEPAAAPLFAAADARLRELMKLLSKKKGVTIRIHAIFTSAAAAERVTATIAEIVKMLPNSTIRLSLIGISTAPVTITVELEAAPEAKFTLDAAISAGAAATLVVHLGPNVTLNTGRYAAETARLRAILAELGLETGTVTINTAPGATVVTD	16.599614439427906	0.22000726479803337	0.5585288405418396	0.45961952209472656	19.030359268188477	nan	inf
design_17	18	MSLEELAALLEAARLATRSRLVTTAEDALRLTFELYRRLPELSREEVRARLESAMVTEELRELALLIFDRLLAARESLEAAEKEIKANAEKIKTVHILLSSVSVADPATALELLRRVLALEAALREELAPLKKEGAVIATFFRVELSPETRPAAAPIHAEFDARLATLLKLLSKIKGVVVNIHAIFTSAEAAAEVEATIATIIKTLPGATIRISLTGVSLAPETFTVTLTAAPDAKVTLVAAISASAAATLTVTLGKGMTLDLGAYAAETARLEALLAELGLETGEVTITTEPGATVVTA	25.5290836031773	0.07731629741478824	0.6009019613265991	0.47310972213745117	19.224416732788086	nan	inf
design_17	19	MSAAALAAALRAARLAKRSRLVTTPEEALKLVFELLAELPAISPEEARARLEAAMVTEELREAGLLVFDALLEAQASQAEALERIKKEAKEIKTVTIIYSSVVEEDPSTFLEKLRAVLALRRRLKEELAPKRKEGTVIAELFLVELSPATAPAAAPLHAATLERLRELAKLLSKIKGVTVNIHAIFTSAEAAQRSTALIAELVKLLPNSTINISLIGISLKPETYTVTLTAEPGAKVTLNAAISAGKNATLNINLGKNVTLNTGLYKKETAKLEKILAELGLETGKVNINTEEGATVVED	6.4501936949897924	0.7720359416657602	0.7228427529335022	0.7075616717338562	11.053841590881348	nan	inf
design_17	20	MSKEEEELLKLLEELAKKTRLIFTVEDALKLVFEEFEKLPEFSEEEVRKRIESALVYEELKEFALLVFDSLLESKRSQEEALKIIDEKSEQIKEVHIIITVISVSDPSTALELLKKALALKERLLKELEPLKKEGAVIITFTFIQVSESNKPAVEPIFKEMKKKLEEILEKLSKIKGITVNIHVIFTSAEAAKEATEIIKEILKKLKNSTIKLSLIGISLEPKTIEVKLEAEPDVKFELVAAVSASKKATLVVHLGKNVTLNLGEYKKETEKLKKILKELGLETGKVEIHTEPGAKVVED	15.790068997867923	0.2667203589645376	0.5697574615478516	0.5077073574066162	17.48140525817871	nan	inf
design_17	21	MSAAELAALARAAALAKRSRHIETVEDAVRLTFELYAELPRYSEAEVRARLESAMVHEELRRIALLIFDALLDSDRSLAEALAEVEEHAEEIKEFHLLLSVLDVEDPAVTAELLETVLALREALEKELEPLREEGAVIATRFYVLVSPATRPAAAPLFAAADARLDELAALLAKIKGLTVHIHVIFTSAAAAARATELIARIVKKLPNATIHLSLIGVHPEPRTFEVRLEAEPGANFTLEAAIAAGAAATLRVHLGKNVRLDRGLYARRTAQLRKILAELGLETGRVEIETEEGAEVIEE	15.067082701235774	0.30788202121828595	0.5444956421852112	0.4852224886417389	18.803796768188477	nan	inf
design_17	22	MSAAEAAAAAAAAALATRSRLVTTYTDALKLTFELLAKLPEMSEEEAREALAAAMVTEDLRRAGLLVFDALVESRKSQEEAEKEIKKNLEKIKEVNIILSVLVEEDESTFLEKLETVLALRERIKELLKPLKKEGAVIITSFFVLLKPENKEAVKPLFDEQLKKLNNILKLLSKIKGITINIYAIFTSEEAAKLAEEIIATIIKLTPNSTININLIGVNLKPETITVTLTAAPNANVTLNAAVSAGENATLNINLGKNVTLNTGLYAAETARLNAILAELGLKTGTVNITTAPGATVVTD	23.29964202890441	0.12589181967667107	0.6558606028556824	0.5142407417297363	18.009506225585938	nan	inf
design_17	23	MSAAELAALAEAARLATRSRLVTTVSEAVTLTFELLARLPELSEEEARAELRAAMVTPELEELGLLLFDALLRARRSQAAAAARLAAQAAEVRTVHLILTSLVVADEADALELLRTALALRDALRARLAPLEAEGAVIAELVHVLVSPANAAAAAPLFADAEARLDELAALLASLAGVTVNIHSIFTSAEAAARSTALIARLVALLPGATIRISIIGVSLRPETFEVRLEAAPGANVELVAALSASAAATLVVHLGPGVRLNLGEYARETAALEALLAELGLETGTVEIHTEPGAEVIED	21.48317308553082	0.14765890519229924	0.5493586659431458	0.4211578667163849	19.42144203186035	nan	inf
design_17	24	MSLADLLAALLAEELAKKSRHIYTVGDAVKLVAEELKRLPEISEEEARERIKKAMVTPELEELALAIFDRLLRSEESLEEALEYIKKHADEIKTVHIILSYLVEEDEKDVLELLRALLALEDALLARLAPLKAEGAVIATFFKIQVSKENEPAIKPINEEFEKKLDELLEELSKIKGITINIHALFTSKEAAELATKDIARIIKKLPNSKINISLTGISLKPETYEVELEAAPDADVTLVAAVSAGAKATLKVKLGPNMKLDTGVYAAETARLRAILAELGLETGEVTIETAPGAEVVTD	7.651864765141091	0.7164842089333532	0.6704981923103333	0.6395000219345093	14.77048397064209	nan	inf
design_17	25	MSLAELLAALEAARLAKRSRHIYTYSDALKATFELIKKLPEMSKEEVRAELEAMMVTEELRDIGLTIFDALLDAEESLKKALEEIDKNKEKIKEVHIILSVISEENEEHFAELLKTVRALEDRLEAELEPRKKEGAVIAKFVFIQLSEENKPYAKPLFEEFLKKLDELLEKLSEIKGVTVKIHVIFTSEEALKLAEEIIKRIIKKLKNAKIEVSLIGVSLEPKTYEVELEAEEDADVELVAAVSAGKNAKLVIKLKKNMKLNVGKYKAETARLEAILKELGLEVGEVEIETEEGAEIVTD	8.071229578691257	0.6579787318612927	0.6296899914741516	0.6082732677459717	14.539262771606445	nan	inf
design_17	26	MSAAAAAAAARAAALATKSRLVTTATDALILTFELLRRLPELSREEIRARLAAALVTEELRAFALRVLDALLRARESLEEAKKELKENLEKIKEVHIIITSISEEDESTALELLEKALALRERIREELEPLKEKGAVIAELFFVQLSPETLPAAKPIFEEFEEKLEELLELISKIKGVTINIHAIFTSQEAADYVEKLIAKIIKKTKNNKINITLIGISTKPETINVTLKADKDAKVTLKAAIAAGKNATLNITLKENMTLNVGEYKKETEKLKKMLAELGLETGKVNIETEEGATIVEE	24.395627159148034	0.12360020223933332	0.4779432415962219	0.35953259468078613	21.88080596923828	nan	inf
design_17	27	MSKEELEALKKAKELAKKSKLITTYEDALKLVFEEYKKLKEKSKEEVKKEIESALVTEDLKEAGLLVFDALLEADESMEEAKKEIEENKEKIKKVYIILSVLVEEDPETFLEKLKTVLALRKRLLERLKPEREKGAVIAELFLVNLSEETLPAAKPIHEEKLAKLEELLKLLSEIKGLEVHIHAIFTSERAAEIAEEIIKRIIKMLKNSEIHISLIGVETRPRTIEVKLEAEKDANVTLEAAVAAGAAATLVVHLGKNVTLNLGRYAERTAELRALLAELGLETGTVTIETEEGATIIED	9.13217863404729	0.6657166196628309	0.5330784320831299	0.509524941444397	17.330608367919922	nan	inf
design_17	28	MSAAEAAALAAAARLARRSRLVTTYTEALELTFELLAKLPEISEEEARAELRSAMVTEDLEEAALLVFDALVDAEKSQEEAKEEILKNSEKIKTVHIILSVVVEKDPSTFLEKLKTVLALRKRILEELEPLKEEGAVIATFFFIQLTPETLPAVAPLYEKQLAKLEELLKLLSKIKGITINIHAIFTSQEAAEKATEIISKIIKLLPNSTINLNLTLVSTEPKTYTVNLEAESNANFTLNAAISAGENATLNVHLGKNVTLNTGLYAAETARLNAILAELGLKTGTVTIETSAGATITTD	8.210327453138234	0.6061636402091752	0.5952581763267517	0.5969352126121521	15.401387214660645	nan	inf
design_17	29	ATAEELAAAARAAALARRSRLVRTVTDAVKLVMEEYARLPELSKEEVRERIRAAMVTPELEEIALLLFDALLRADEMQKEALERLKKELEKIKEVHIILTVLVEADPSTVLEKLRAALALRDRLLAELEPLKEKGAVIAEFFFFQVSPETAPVIAPLEEERLAKLDELMELISKIKGVTVRIHAIFTSAEAAAKAEAIIARIIEKLPNATIEISLIGISLAPETLTVTLTAAPGAKVTLVAAVSASAAATLVVNLGPNMTLDTGLYARETARLRAILAELGLETGEVTITTAPGATVVTA	14.090022693003379	0.28507072006467155	0.603239119052887	0.4492621421813965	19.2430477142334	nan	inf
design_17	30	MSLAELLAALLAAELAKKSRLVETYEEALKLVMELYKKLPEYSEEEVRKMLESAMVKEDLREFGLLVFDALLDSDRSLEEARERILEEAEKIKEVHIILSVLVEENPEYALELLKTVLALRDALLAELEPRREEGAVIATFFFVQLSEENEEAVKPLYEERLEKLRELLELLSKIKGVTVNIHAIFTSAKAAKLAEEIIKEIIEKLKNSTINISLIGVSLEPKTYTVNLTAAPDAKVNLVAAISASEKAKLVVNLGPNVTLNTGAYAAETARLRAILAELGLKTGEVTINTAPGATVVTD	13.243651858093498	0.3134674126804208	0.6308638453483582	0.5412231683731079	17.226253509521484	nan	inf
design_17	31	VSAAALAAAAAAARLATRSRLVTTFADALKLTMELHAQLPEISEEEARALLASAMATEELRRFALAVFDALLAAERSQAAAEARIAAQAAEITDVVIILSELAVADPATALGLLDTVLALRDALLAELAPLEAEGTVIAELFRVRLTPETAPAAAPLDEAADARLDRLLAALAAIPGVTVHIHAIATSAAAVAAVTATIARIVAALPGSTIEVSLTVVAPEPRTYTVTLTAAAGARLTLVAALAAGAAATLVVNLGPGVTLDTGAYAAERARLEAILAALGLTTGTVTINTAAGATVVTA	24.248676926972955	0.11881676987530668	0.4737815260887146	0.3776395320892334	21.802480697631836	nan	inf
design_18	0	MNIVVISAPDLALLRRMAEALKEYVDYLALIHPDLDDVVAAALEMLPHVKHVVATVTTPLSKLDETFAKIAEVKPQLPPKMKLVVHVTDEVSLEKVPELKAKALEIEKELGVTVSVYARKPEVRELLKDIITGSAGDTSTLLLLALLTGEETVLLSVSVGPREALELIELTTKRLKELAAEGKKVILLIKLSEATLRALLDPEKAAASPVLQAVLELVKTAKELGAKIALEVSVRSRDLEEIKKAIDDLVELAKRLGADVIVLSISGISVELAVEVLKYLIEKAKEAGMEAVLKFDLLPE	8.145502011099737	0.6037736635318697	0.6798750758171082	0.608458936214447	14.794548988342285	nan	inf
design_18	1	MTIVVIKSPSKELTLKMAKALKEHVDYLGIIHRDVDDAVEVALEMVPHVEKVVVVVETPLSELDKTFAQIAEVKPTLPPKVSVLVHITDEISLEEVPAVVAKAKELEAKLGVTVSVLARRVENRKLLSSIITGSASDAATLLLLARVLGEPVRLLNVSVGRREALELIRLTTEELRELAARGERVLLLIKLSAGMLRRLLDPEALAASPVAQAVAELVAEARRLGARIALSVSVRSRDLAVIREAIDDLAALARRWGADTIALDIDGISVELAVEVLKELAARAAELGMDAVLSFDLEEE	6.54900878254092	0.5848688421761937	0.7459888458251953	0.6231504678726196	12.724112510681152	nan	inf
design_18	2	MVLLVVTAPEEALLRAMVEAVKDLVDVLAVIHPDLDAALAVALAALPHFRLVVATVTTPLEDLDAALAEAAARVPQFPPSMRLLLHVTDEISLEEVPAVRARALAAEAELGVTVSVLARRPEVARALRDIITGGAGDSATLLALALAEGAPARLLAVDVDRREALALIELTAERLRELAARGERVILLIDLSAETLRRLLDPEARAADPTLRALLALVALARELGARIALKVDVSSTDMEEIKAAIDDLAALAEELGADVIALAVRNISIEKAVEVLKYLIERAEELGMEAVLIVDLAPP	11.194374204868073	0.3951113083036614	0.7403043508529663	0.5771936774253845	15.637622833251953	nan	inf
design_18	3	MVIVVISAPDLATLMRAAEAVRDRVDYLALIHPDLDDVLAAALAMLPHVKRVVAAVTTPLADLDAAIAAIAARRPEFPPSMALLLHVTDEISLADVPEVRARALAARAELGVTVSVLARSPEVRRLLRDIITGGAGDSATLLLLALISGEETVLLSVSVGSRDALALIELTAERLRELAAAGRKVILLISLSAATLRALLDPAAAAASPTLQAVLALVALARELGARIVLKVDVRSTDMEVIRAAIDDLVALAERLGADAVALDIDGITIETMVEVLDYLIARAAAAGMEAVLKFDLAPP	9.380659705512768	0.4981120675314173	0.6221389770507812	0.56083083152771	17.725688934326172	nan	inf
design_18	4	MNILVVDAPRLDVLLAALEAVKELVDAVALIHRDLDAVLAAALRVLPHVERVVATVTTPAADLDAALAAARAALPRLPPSMSLLIHISDAISLADVPAVKARALAATKELGVTVSVRADTPEVMRLLKDIITGGADDASTLLLLAQILGEEVELLIVDVDKRDALEKIELTKERLKELAKEGKKVLLLIDLSYETAEKMLDPEKRKASPVLQAVYELIKTAKELGAHIALSVDVRSTDMEEIKKAIDKLVELAKEVGADTIILDVDGISIEDMVKVLKYLIEKAKKAGMNAVLSVDLAEP	12.872339476855064	0.3443736628754409	0.6748768091201782	0.5399010181427002	17.5219669342041	nan	inf
design_18	5	MVILVISSPRLDLLLRAIEAVKELVDDLAIIHRDLDAVVEAALAALPHVRRVVATVTTSLADLDAAIAEARAVRPRLPPKTRLLLHVTDAISLADVPAVKAKALAAEAELGVTVSVLADKVEEMRALRDIITGGADDTATLLLLAARLGEEVELLNVSVGSREALARIALTAERLRELAAAGKKVLVLIDVSRATLRALLDPAALAASPTLRAVRALVALAKELGAKVALKVSVSSTDMEEILKAIDDLVEAAKRWGADVIGLDIDNISIELMVKVLKELIEKAKEAGMEAVLSVDLAPE	12.056040397483791	0.42056005922143114	0.6104310750961304	0.5382784605026245	18.336612701416016	nan	inf
design_18	6	MVILVVEAEDREVLREAVEAVKDKVDYLGIIHRDPEDVLAVAEEMLPHFEKVVATVTTKYEDFEKAIKKLEELMPKFHPKMSLVLHVTDEISLEDVPKLVEKALEAEKKLGVTVSVYASSVENMKLLKEIITGGASDTTTLLLLKLISGEEMELINVSVGSREALEKIKLAMERLKELAAEGKKVILLISLPADVLEALLDPEKLAKSPTLQAVEELIKTAKELGAKVALKVSVRSTDLEEIKRAIDNLVEAAKRWGADVISLSISGISIEDAVKVLDYLIEKAKEAGMTAVLSVSLARP	4.583996406736551	0.7187320368629125	0.7585792541503906	0.667899489402771	12.080471992492676	nan	inf
design_18	7	MVIAVIDAPDLALLRAAVAALRDLVDALGLIHPDADAVLAAALEALPHVDRVVATVTTPLADVDAAFARLAALRPELPPSLQALLHVTDAVSEEDVPALKARALAATAELGVTVSVLADRPAVRRLLADIITGSAGDATTLLLLAALLGEPVRLLNVSVNSREALELIKLTTERLRALAAAGEKVLLRITLSRGMLRKLLDPEAAAASPVAQAVLELIATARELGARIVLSVDVSSRDLAVIREAIDDLVALARRVGADAIELAIDGISIELAERVLRYLIERAREAGMDAVLSLTLAPP	9.640529733912018	0.4068555197965561	0.6336573958396912	0.5615614652633667	17.750375747680664	nan	inf
design_18	8	MVILVVEAPDEATLRAAVEAVKDLVDALAVIHRDPDAALAVAEEALPHVRRVVAAVETPLAEFDAAVARLAELRPRLAPSTALLLHVTDEVSLEQVPELVARALEVEERLGVTVSFRSRTPENRRLLKDILTGGAGDAATLLLLARLLGEPVRLLSVSVGRRSALELIRLTAEELRELAARGERVLLLIDVSADTLRALLDPEAAAASPTLAAVRELVALARELGARIVLKVDVRSTDMEEIRKAIDDLAELARRLGADAIALDIDGISIETMVEVLKYLIERAKELGMDAILKATLAPP	14.8157109212484	0.28467462959196593	0.7472623586654663	0.5647636651992798	16.274150848388672	nan	inf
design_18	9	MVILVVSAPDLEVLLAALEAVKDKVDYVAIIHRDLDAALAAALRVLPHVKHVVAAVTTPYEDLDAAFAAIRARVPQFPPKLSLLLHITDEISLEDVPAVRERMLALERELGVTVSVLADKPEVRRLLRDIITGGASDSSTALLLARILGEPVRLLIVDVDSAEALEKIALTTERLRELAAAGERVLLLIGLSEEMARALLDPEQAAASPVAQAVLALVATARELGARVVLSVDVRSTDMERIKEAIDDLVELAKRLGADAISLSVSGISIETMVKVLDYLIKKAEEAGMTAILSADLLPP	3.745099940174283	0.8103118278666095	0.8567679524421692	0.8218916058540344	6.679025173187256	nan	inf
design_18	10	MVILVISAPELELLRRAAEAVKDLVDYLGLIHRDPDAVVEAALEVLPYVKKVVATVTTSLENLDETFARVAELLPTLPESVALHVHITDEISLEKVPEVKKKALELREKLGVTVSVLSKKVEVRKLLKDIITGGAGDSTTALMLAMISGEETEILIVDVDEREALEKIELTRERLKELAAQGKKVLVLIDLSEETLKAMLDPEKLAASPVLQAVAELVATARELGAKIVLSVDVSSTDLEKIKEAIDDLVALAKRWGADAIKLSIKGISIELAVEVLKYLIEKAKKAGMTAILSVDLLPP	7.110871808976427	0.6879547814432848	0.6944312453269958	0.6141128540039062	14.421807289123535	nan	inf
design_18	11	MVILVVEAPDLELLLRMLEAVRDLVDYVAIIHRDPRAVLAAALAVLPHFERVVASVVTPLKDLEKYIKELKELMPQLPPSMAVLLHISDEISLEEVEEVKKKALEAEKELGVTVSVLARKVEVRKLLKDIITGSAGDSSTLLLLQLVTGEPAKLLSVSVGPHEALEKIKLTTEELKELAAKGEKVILLVKLSAATLRALLDPALAAASPVLQAFLELVEEAKKLGAKIVLEVSVSSTDLEEIRQAIDDLVALAKRLGADAISLSISGISVELAVEVLKYLIEKAKEAGMDAILKVTLLPE	16.27357375436086	0.36602144368048756	0.5746252536773682	0.5641278624534607	17.705162048339844	nan	inf
design_18	12	MVIVVLEAPDRDVLLAAGRALKEYVDYLGLIHRDADDVLAAALEFLPHVKRVVASVVTAAADLDAAIARLRALMPELPPSMHALLHVTDEVAEADLPALVARALAAERELGVTVSVYARDVASMKLLERILTGSAGDATTLLLLALISGEERVLLSVSVGPREALARIRLATERLRELAAAGKKVILLITLSSRTARKLLDPEAAAASPVLAAVRELVATARELGAEIALEISESSTDMEKIKENIDDLVKLAEELGADAIVLSISGISIEKAVEVLKYLIEKAKEAGMDAILKFTLRRP	12.963398805887456	0.3300340365084215	0.6804510354995728	0.5513864755630493	16.806900024414062	nan	inf
design_18	13	MVILVIDAPDLALLLAMGEAVRDLVDALAIIHRNPRDVLAAALRFLPHFERVVATVTTSYADLDAAIAELRALLPELPPSLALLLHVSDEVSEADVPELVAKALEAERELGVTVSVLARRPEVRRLLREVLTGSAGDSATLLLLALRTGEPVRLLSVSVDEREALELIRLAAEELRELAARGEKVILLIDLSAEMARELLDPAARAASPVAQEVLALVALARELGAKIALSVSVRSKDMEEIKEAIDDLVELAKELGADTIILDIDGISIELAVEVLKYLIEKAKEAGMEAVLKVTLERP	11.00372641642004	0.43040297548062795	0.6200519800186157	0.5703351497650146	17.451414108276367	nan	inf
design_18	14	MVLAVISAPDEDVARAAVEALLPLVDVLAVIHRDPRAALAVALAAAPHVRRVVLTVTTPYERLDETIAELAALRPELPPSFAALLHISDELSLEKVPEVKEKALEAERELGVTVSVSASKVEVMKKLKDIITGGASDSATLLALALLTGEETVLLNVSVGPREALEKIKLTTERLRELAAEGKKVILLIDVSLDTLDALLDPEKRAASPTLQAVLELVKTAKELGARIVLMVSVSSTDMEVIKEAIDKLVKLAKELGADAIALDVRGISIEDAVEVLKYLIEEAKKAGMEAVLIATLRPP	4.186709705043447	0.8256900835136372	0.7701428532600403	0.7777497172355652	9.240839004516602	nan	inf
design_18	15	MVIAVITSPDKEVLLEAVEAIKDLVDYLGIIHRRLDDVLEVGLKAVPYYKKVVITVTTPYADLDAALAEAAALKPKLPESISLHIHITDEVSLEDVPALKARALAATRELGITVSVRASRPEVRRLLRDILTGGASDSTTLLLLAMISGEEARLLSVSVGSREALELIELTTERLRELAAAGEKVILLIDVSAGVAEKLLDPEKRAASPTLQAVYALVATAKELGAKVVLKVDVSSKDMEEIKKAIDKLVELAKELGADAIALDVDGISIEDAVEVLKYLIEKAKEAGMIAIAIFDLERP	8.46342790049888	0.6361090720851675	0.7434083223342896	0.6578737497329712	12.72831916809082	nan	inf
design_18	16	MVILVIESPSKELLLKAVEAVKDLVDYLAIIHRNVDDVLEVALKALPHVERVVATVTTRYEDFDEAVAKIRERMPQLPPSVTVLLHVTDEVSLEKVPELKAKMLEVERELGVTVSVFARKPEERELLKDILTGSASDAATALLLAQVLGEPVVLLIVSVDEREALELIRLATERLRELAAEGRKVLLLIKLGRATLRALLDPAAAAASPVLQAVLALVATARELGAKISLEVSVRSKDMEEIREALDDLAALAARLGADTISLDIDGISIELMVEVLKYLIELAAALGMNAVLKAKLEEE	7.836632358327787	0.7004430623202375	0.7209474444389343	0.6156637668609619	12.826414108276367	nan	inf
design_18	17	MVILVIDAPDLALLLAALEAVRDLVDEVAVIHRDLAAALAAALAVAPHVERVVATVTTPYSELDKTFAEAAALVPQLPPSLSLLIHITDEISLEKMPEIVEKAKKIEKELGVTVSVLISKPEERKIAKDIITGSAAASATLLLLALRLGEPVRLLNVSVGPRQALELIEITTERLKELAAEGEKVLLHIDLSYETLKELLDEEKAAASPVLQAVLALVKTAKELGARISLSVSVRSTDLEEIKKAIDDLVKLAEKVGADTISLSVSGISIELAVEVLKYLIEKAKKAGMEAVLSVDLAPP	4.347829285539283	0.7621114077140864	0.687468409538269	0.6658980250358582	13.016626358032227	nan	inf
design_18	18	MVILVIDAPELETLLRMGEAVKDLVDYLAIIHRDAAAAVEAALRFLPHVERVVAAVTTSLEDMDAAFAELAALKPTLPPSMALLLHITDEISLEEVPEVKARALALTRELGVTVSVLSRRVENRKLLSEIITGGAGDAATLLLLALVSGEEAVLISVDVDRREALELIKLATEELKKLAAAGKKVILLITLSEETARALLDPEKTAASPVLQAFLELVKTARELGAKIVLEVDVRSTDMERIKRAIDDLVELARRLGADAVALDIDGISVEDAVKVLKYLIERAEEAGMEAVLKVDMLPP	6.612002915131188	0.6904602587176827	0.6847048401832581	0.626579761505127	13.758798599243164	nan	inf
design_18	19	MVILVVDAPDLELLRRALEAVKDLVDALAIIHRDLDAVVEAALAVVPHVERVVATVTTPAADLDAALARAAARVPELPPSVRLLLHVTDEVALEDVPALRARALAARAELGVTVSVLALRPEVARALADILTGGAGDTATLLLLAMATGEPTVLLSVAVGPREAEARIALAAERLRALAAAGRRTILLISLSEETLEEMLDPEKAAASPVLQAVEALVATARALGARIALKVDVRSKDLERIKKAIDKLVELAKRLGADVIALDIEGISIELLVKVLEYLIEKTKEAGMEAVLKADLERP	13.59365606661143	0.3656585506722297	0.6116275787353516	0.5078584551811218	18.543336868286133	nan	inf
design_18	20	MVLLVITAPDAALLRAAIEAVRPLVDALVVIHRDPDAVLAALRAALPHVRLVVGTVTTAYEDLDAALARLAALRPQLAPSMHLLLHVTDEVSLEDVPALVARARAATAELGVTVSVRVDRVENARLMEDIITGGAGDSATLLALALLSGEETRLLNVSAGPREALERIKLTTERLKELAARGEKVLLLIDLSAATLRALLDPAAAAASPLLQAILELVKTARELGAKIVLSVSVASTDLEEIRAALRDLVALAERLGADTIALDISGISIELLVEVLRELIALAAEAGMDAVLKATLLPP	12.941684581414874	0.2812473527259692	0.7189645767211914	0.5593174695968628	16.563892364501953	nan	inf
design_18	21	MVIAVIKAPDEAVLRAAAEAVRDLVDALALIHRDPDAVLAAALAVLPHVRHVVATVETPLAEFDEAVARIRELVPQLPPSVALLLHVTDEVSLEEVPALVAKARAVEAELGVTVSVRADSVEVERLLADILTGGAGDAATLLLLARLLGEPVRLLAVDVDSREALARIELATERLRALAAEGEKVLLLIDLPAATARRLLDPAAAAADPTLRAVRALVAEARELGARILLSVSVSSTDMAVIREAIDDLARLAAELGADAIGLKVKGITIEQMVEVLKYLIERAAALGMDAVLKADLAAP	9.388704335818264	0.5607323301295317	0.6374258399009705	0.571317195892334	16.88654136657715	nan	inf
design_18	22	MVILVIDAPDRALLRAAAEAVKDLVDVLAVIHRDLADALAVAKEFEPHVELVVLTVTTAAADLDEAIAAARAAMPELSPKTRLLLTVTDALSLADVPAIKAKALAATRELGVTVSVLADTPEAEAALSEIITGGAGDAATALALAALSGRPMRLLIVDVGPREALARIRLAEARLRELAAAGEDVLLLIDLSADTLRALLDPEARAASPVLRAVEALVATARELGARIALEVDVSSTDLEEIKKAIDDLVALAKELGADTIVLDIDGISIELMVKVLKYLIEKAKEAGMDAVLKVDLALP	5.128418828276102	0.7465012559810222	0.6708542108535767	0.6367887258529663	14.38260555267334	nan	inf
design_18	23	MVLLVISAPEKELLLKAGEAVKELVDVLVLIHRDLDDVVEAALEFLPHVERVVATVTTPLADLDAALAAARAVLPRLPPKLRLLLHVTDEVSEADVPAVVAKLKAAAAELGVTGSVLSDKVENRRLLKDIITGGAKDAGTLLALAAALGEPVVLLSVSVGRREALEKIELTRERLRELAAEGRRVLLLVSLSEATLRALLDPAARAASPTLRAVEELLATARELGAHVSLKVSVRSRDLERIKEAIDDLVEAAERFGADTIALDIDGISIELMVEVLKYLIEKAKKAGMNAVLKADLLPP	8.604343367192294	0.5448023172732596	0.5771017074584961	0.5433244705200195	17.720623016357422	nan	inf
design_18	24	MVILVIDAPDLETLLRMAEALLPLVDVLAIIHRDPEAVLEAALRVLPHVRRVVATVTTPYSKVDEAFAKLRELRPRLPPSMSLLLHISDEISLEKVPELKAKALALEAELGVTVSVRSDRVENRRLLSDIITGGADDSATLLALALLSGEPTRLLSVSVDEREALALIELTTEELRRLAAAGERVLLLIDVSAATLRALLDPAALAASPTLQAVRALVATARELGARVALSVSVRSRDMEEIRAAIDDLVAAAERWGADTIALDVDGISIETAVEVLKYLIERAAAAGMDAVLSFDLEPE	2.5846198273145586	0.8831322401347689	0.7498612403869629	0.7164813280105591	10.292479515075684	nan	inf
design_18	25	MVIVVLDAPDEALLRAMGRAVKDLVDYLAVIHRDPRAALAVAKEFLPHVKRVVATVETPYADFDAALAELRRLMPELHPSMAALLHVTDEISLEDVPALVARARAAERELGVTVSVLARTPEARKLLKDILTGSAGDASTLLLLALIMGEEVELISVSVGPREALEKIKLAMERLKELAAEGKKVLVLIKLSAATLRALLDPAAAAASPTLQAVLELVKTAKELGAKIVLEVSVSSTDLAEIRAAIDDLAAAAKRLGADAIALSVSGISIELAVEVLKYLIAVAKELGMDAILKADLLPP	13.566796482572201	0.27580815644535617	0.6591890454292297	0.555213451385498	17.636642456054688	nan	inf
design_18	26	MVTVVIEAPERELLLAMVRAVRDLADYLVIIHRDPEAALAAALEAAPHFRRVVAVVETPYEDFEKAFAKLAELVPQFPPSLRLLLHVTDEISLEKVPELKAKALEVEKELGVTVSVYAKKVEVRKLLKDILTGGADDAGTLLLLALASGRPERLISVDVDEREALEKIKLAKERLIELAAEGEDVILLIDLSEEMALALLDPEKAAASPVAQAVLELVETARRLGARIVLSVDVRSTDLATIERAIDALVALAERLGADAIALDIDGISVELAVRVLERLIARARAAGMDAILKVDAAAP	6.401946578022129	0.6270887565168535	0.7639314532279968	0.6420247554779053	12.251211166381836	nan	inf
design_18	27	MVIVNITAPSRELLLAMGEALKDLVDYLAVIHRDLDDVLEVAKRFLPHVKKVVAAVTTSYADLDAAIAEARARMPELDPKMSLLIHVTDPISLEDVPALKAKALAAERELGVTVSVLARTPEARRLLRDILTGGASDSATLLMLQLISGEEAELISVSVGGHEALELVELAKERLKELAKEGKKVILLISLSRETAEAALDPEARAASPLLQAVFELVKTAKELGAKIVLKVDVRSTDLEEIKEALDKLVALAKEVGADAISLDIDGISIELAKEVLEYLIELAKEAGMDAILSFDLKEP	9.118615347662573	0.5124684664521155	0.7050902247428894	0.5870954990386963	15.519640922546387	nan	inf
design_18	28	MVILVLEAPRRDVLRAAAEAVRELVDYLAVIHPDLDDALAVALEFLPHVEKVVAVVTTPYERLDEAFARIRAALPQFHPKLHLLLHITDELSLERVPEVVERALALTRELGVTVSVLARRPEVRRLLREIITGGAGDAATLLLLAMITGKPVVLLNVAVGAREALELIRLTTERLRELAAAGEDVILHIKLSAETLRALLDPAAAAASPVLQAVLELVATARELGALVSLSVSVSSTDLEEIKEAIDALVELAKRLGADYISLDIDGISIELLVEVLKYLIERAKEAGMGAILKARLREP	7.00364164383561	0.6139930535421895	0.6834960579872131	0.5823783874511719	15.203019142150879	nan	inf
design_18	29	MVIVVIDAPDRELLLRMVEAVKDLVDYLALIHRDPEAAVEAALEALPHVERVVVTVTTSYEDFDAALAKLAALRPRLPPSVAALLHVTDEISLEKVPELVEKAKKAEAELGITVSVLARKVEVRKKLESILTGSASDSATLLLLALISGEPVKLLSVSVGPREALELIKLTTERLKELAAKGEKVILHITLSLETLDKLLDPEARAKSPVLQAVLELIKTAKELGAKISLSVSVRSRDLEVIKEALEKLVKLAKEVGADTIALGIDGISVELAVEVLEYLIKLAKEAGMDAVLKFTLEPE	7.143842347482706	0.6387983922424634	0.62474125623703	0.5850647687911987	16.714902877807617	nan	inf
design_18	30	MVILVIDAPDADVARAAIEAVRDLVDYLAIIHRNVRDVVALALAAAPHVKHVVAVVTTSYKDLDKTIEEIRKVVPELPPSMHLLIHITDEISVEDVEKVKEKALEVEKELGVTVSVLAKKPEVRKLLKDIITGGADDSATLLMLQLLSGEEMVILNVSVDSSYALELVKITKEELKKLAAAGKKVLLLIDLSRETLEKLLDEEKRKESPLLKEVEELVKTAKELGAYIVLEVDVSSTDMEEIKEAIDNLIELAKRLGADVIALDIDGISIETAVEVLKYLIEKAKKAGMGAVLKVDLARP	7.854111934688031	0.5775166659713928	0.652698814868927	0.519353985786438	17.273042678833008	nan	inf
design_18	31	MVILSIKAPSKEVLLAAARAVKDLVDVLVLIHRDLDDVLEVAKEMAPHVELIVGVVEVKLEELDEALAKLRERVPELSPKMRLVLHITDEISLEEVPEVKEKALRAEKELGVTVSVDADKVEVRKLLKDIITGGAGDTGTLLALALLTGEETVLLSVDVGKKEALELIKLTTERLKELAKEGKKVILLIDLSSKTLEDLLDPEKTAASPVLQAVLELVETAKELGAKIVLSVDVSSTDMEEIKKAIDNLVKLAEKLGADAISLAIDNISIETAVEVLKYLIEKTKEAGMEAILKVRLAEP	6.809217175203719	0.6036444512695108	0.6444514393806458	0.5990983843803406	15.468751907348633	nan	inf
design_19	0	METKELEIENINGKLKIKTNDDEEVKKLAEKLAEKYKDIDGLYVKIKTETAEELKKALEASIRLTELLGKPVILVPDGESLVVLPSGVILIQVSDIAKALEAIAAIEAGELLPRAEIEAIVAAAVAAGRPHVVVLGLPLELETLIAKLLRAGETVSVVYLEGDDGVKVAILTEPGGRVGVGNLEKYRLVVGAAPDESVLRIVVEDDSGKKYELAIILRGDGIALAALLFEGVKKVKVLEVEVRLSDNERQRLVVKATLYLNGLFKTEEEKKEAKEALEKLKAEYPEVAELVERLEELKKL	13.946841224965908	0.31237865759685857	0.5247170925140381	0.44104743003845215	20.123485565185547	nan	inf
design_19	1	MALRRLELLNEGGELRIETDDDPELRAAAERLAELYRDVDGLYLRLEAETVEDLLRALRASIRLTELLGRPVLVAPDGRLLAVLPSGVLLLVVSDLAAAEAAIAEVEAGRLLPREEVEAIVRAAVAAGRPHIVVLGLPAELENLVALLLRRGEVVSVVYLPGKTGWRVAVLLEPGGRVGVAGLEELEVVVGAPPDAAVLRVVLRDDSGRELELVLLMRGDGLALAALLAEGIKKREVLEVEVRLSDNPLQRLAIRATLYLLGLFETEEEREEARAALEELAARHPRVAELVERIEALKAR	13.286790466434525	0.33029613851505807	0.5262404084205627	0.3924611210823059	20.017566680908203	nan	inf
design_19	2	AATVRLELLREGGELRLETAPDPELAALAERLAELFAGLDGLYLEIEAATAETLRAALEASIRLTELTGRPVIAVPDGRSLVVLPSGVILIQVSDVATLLAAIDAIEAGELLPREEIEAIVEAARAAGAPHIVVLGMPAELENLIARLLRAGEVVSVVYLEGETGVRVAILTEPGGRVGVAFLEKYRLVVGAAPDDAVLRVVFRTEDGRRIELAVIQRGDGIALAALLFEGIEKVEVLEVEVRLSDNPLQRKAVAATLYLLGLFETEEERAEAAAALAELEAAHPAVARLVARLAALRAA	9.206067348733354	0.4107650751437864	0.6008591651916504	0.4618692696094513	18.593978881835938	nan	inf
design_19	3	MKKVTLEIERRGGETRIETNDDEELKALAEEYAALFADVDGLRLRIETDTVEELKLALEASIRLTRLTGEPVVVVPDGKTLVVLPSGVTLIQVSDIATLAEAIDAVEAGELLAPEEVRAIVAAAVAAGRRHIVALGLHPELENIIARLLRAGETVSVVHLPGRTGVTVVILLEKGGRVGVARLEELTLRVGAAEDDSVLRIVLETDDGLVYELAIIQHGDGIAIAALIFRGIKEVRVLEVEVKLSDNELQKKTIEATLYLNGLFKTEEEKEKAKKALEELVKKYPSVAELVKTVEELRAA	17.61068522876255	0.22877176245212585	0.5767406225204468	0.41958725452423096	19.144929885864258	nan	inf
design_19	4	MKKVKVEIRNRGGKLEIKTSDNEELKKEAEKLAELFKDVDGLYLKIETETVEEAINALKASIRLTELTGQPVIVTPDGKLLVRLPSGVTLLVASSIEAVLEAIDAVEAGELLPRAEVRAIVDAAVAAGRPHIVALGVPAELENIVALLLRRGEVVSLVYLPGRTGVEVAVLLEKGGRVGVARLERLELRVGAPPDASVLRVVLETADGLRLELALIQQGDGIALAALLFRGIEEVRVLELEVRLSDNPRQRLAVAATLYLLGLFETEEERAAAQAALDELAAAYPEVAEFVALLEEARAA	17.833182417806075	0.21570004233821133	0.5359436869621277	0.42442819476127625	20.01715660095215	nan	inf
design_19	5	METKRLEIENFNGKTKIKTDDDEELKKAAEELAKLYKEIDGFYLEIEAETVETLLAAVKASIALTKLLGQPVVVVPDGRSLVVLPSGVLLIQVSDIAAALEAIERIRAGELLPAAEVAAIVAAAVAAGRPHIVALGLPPELENLVAMLLRRGEVVSVIYLPGRTGVRVAALLEEGGRVGAVDLERYTLVVGARPDESVLRLVYRDDSGRVLELALLMSGDGIALAALIFEGIRRREVLELEERLSDLPRQRLAVLATRYLNGDFTTPEERAAAAAALAELEAAHPRVARLVAEIERLRAS	18.12863403730708	0.20466384080262312	0.488084077835083	0.30658701062202454	20.94321060180664	nan	inf
design_19	6	MKLVHFRLINRNGKTEIETNDDEELKKAAEELAELYKDIDGFYLEITRETVEDLLNELKASILLTELLGEPVVVAGDGELLAVLPSGVLLIVVSDIDTALAAIEAIRAGELLPREEVEAIVAAAVAAGRGHIVALGLPPELENLIAKLLRAGEEVSVVYLPGKTGVLVAVLLEPGGRVGVVELEKLRLAVGAAPDEATLRIVLRDDSGKKYELAILLRGDGIALAALIFRGVKEVEVLEVEVRLSDNELQQKVVKATLYLNGLFKTEEEKEEAKAALEELKAEYPQVAELVERIEELKAA	21.534249542359476	0.15232049487129312	0.47115588188171387	0.2728608548641205	22.406517028808594	nan	inf
design_19	7	MKKHHLRLERLDGELRIETSDDPELRELAERLAELYRDVDGLVLEITTDTIEDLKAAVEASIRLTELTGRPVIVVPDGETLVALPSGVLLIQVSSIKNALAAIDAIEAGELLSREEIEAIVAAAVAAGRPHIVVLGMHPELENLIARLLRRGEVVSVVYLEGETGVRVVVLLRPGGRVGAANLEKYRLVVGAAPGESTLRIVLETDSGRKYELAVLLSGPGLAIAAFLFKGVKEVKVLELEVRLSDLPRQREVVAATLYLNGLFETEAERAAAAAALARLAAADPAVARLVALVERLKAR	16.03724285215132	0.22960506420092494	0.5744773149490356	0.454700231552124	19.18814468383789	nan	inf
design_19	8	ATTVTVRLERVGGETRIETSPDPALQAAAEELAKLYADVDGLYLEIQTDSVETALNALKASIRLTKLLGRPVVVVPDGRSLVVLPSGVLLIQVSSIAAALEAIEAIEAGELLPRAEIRAIVEAARAAGRPHIVVLGLPPELENLIAKLLLAGEIVSVVYLPGATGVRVAVLQEPGGRVGAADLEDLELVVGARPGQSVLRVVLETDDGRRLELALIQEGDGIALAAFLFEGVREVRALEVEVRLSDNPLQRKAVLATLYLLGLFKTPEERAAAAAALAELVAEHPDVAELVARLEALRAA	13.433502221117465	0.42739836763747385	0.661787211894989	0.5696755647659302	16.16568946838379	nan	inf
design_19	9	AKKVHFKLENEGGKLTIETNDDEELKKLAEEYAELFKDVDGLYLEMEYETVEAAKAALEASIRLTKLLGQPVVVAGDGRLLAVLPSGVTLIVVSDIAAALAAIDAIEAGDLLPRAEVEAIVRAAQAAGRPHIVVLGLPPELENLIAKLLRAGETVSVVYLPGRTGVRVAVLLEEGGRVGAARLERYELVVGAAPGESTLRIVLETDDGLRYELAILMSGDGIALAAFIFEGVKEVRVLEVEVKLSDNELQRKAILATLYLNGLFKTEEEKAEAQAALDELAAAHPDVARLLERIERLKAR	19.92210277655656	0.19413727146627768	0.5599241852760315	0.4135706424713135	19.914377212524414	nan	inf
design_19	10	AAEVEVEIRNFGGELEIETNDDPELKALAEEYAELYAGVDGLYVYMKAPTVETLKAALEASIRLTRLLGRPVILLPDGESLVVLPSGVLLLTVSDIANALAAIAAVEAGELLPREEIEAIVEAAVAAGRPHLVVLGLPPELENLIARLLRAGETVSVVYLPGETGVRVAILLQPGGRVSVAGLERLRVVVGAPPDASSLRLRRRLDDGRVLELALLLQGPGLALAALILEGVRRSETLALEVRESDLPLQRRALAATLYLNGDFTTPEARAAAAAALAELAAAYPEVARLLERVAELRAA	18.082038315911184	0.22238907371286804	0.5109558701515198	0.41268301010131836	20.76333999633789	nan	inf
design_19	11	APEVRLRLRHVGGRLEIETSDDPELRRLAEEYAELYRDLDGLELVIETPTVEELKLALEASIRLSRLTGRPVVVVPDGRLLVVLPSGATLIVVSDVAAALAAIEAIEAGDLLSRAEVRAIVDAAVAAGRPHIVVLGLDPRLENLIAKLLQAGETVSVVHLPGRTGVRVAVLLRPGARAGVAALERLELRVGAAPGEATLRVELETDDGRRYAVAVLLAGDGIALVALIFEGVKKVRVLALEVRLSASERQRLVVLATLYLLGLFETPEERAAAAAALARLAAEDADVAELLARVEALRAR	17.770790901570212	0.2264626548170949	0.4949639141559601	0.4147399663925171	20.586820602416992	nan	inf
design_19	12	AATVTLRLENFGGERRIETSDDPALRAAAEELAARYAGLDGLYLEIERATVEELLAELEASLRLTDLLGRPVLVAGDGRLLAVLPSGVLLLVVSDVAALLAAIAEVEAGDLLPRERVEAIVEAAVAAGRPHIVALGLPPELENIIAKLLERGETVSVVYLPGETGIRVAVLLEPGGRVGAVELEKLRLVVGAPPDAATLRIVLETDDGRRYELAILLSGPGIALAAFLFFGVKEVRVLELEVRLSDNELQQKVIKATLYLNGLFKTEEEKEEAKKALEELKAKYPAVKRLVELIERLKAA	17.803979095753792	0.2422966918522455	0.474549800157547	0.3332980275154114	21.721267700195312	nan	inf
design_19	13	AERVRLELERVGGELRIRTSPDPELQAAAERLAELYRDVDGLYLHLEADTVEELLAAVEASIRLTRLLGRPVVVVPDGRSLAVLPSGVLLLQVSDIAAALEAIEAVEAGELLPREEVRAIVEAAVAAGKPHIVALGLPAELENIIALLLRRGETVSVVYLPGDTGVRVAILTEPGGRVGVVNLEDLTLRVGAAPDDSVLRVVFETADGRRYELAIIMRGPGIALAALLFEGIEEVRVLEVEVRLSDLPLQQKAILATLYLLGLFETEEERAAAAAALEELAARYPEVAELVARLEALRAR	12.901145407862838	0.43531180365091626	0.6467717289924622	0.5846327543258667	16.925914764404297	nan	inf
design_19	14	METVELEIRIFGGEVKIKTSDDPELREKAEELAELYKDVDGFYLYIEADTVEELIKAVEASIRLTKLTGKPVVLVGDGRFLAVIPSGVILIQVSDIDAALEAIERIEAGELLPREEIEAIVEAAKAAGRPHIVALGLPPELENLIAMLLERGETVSVVYLPGKTGVIVAVLVEEGGRVGVVNLENLKLVVGAAPGEAVLEIVVETDSGLKIRLAILLSGDGIALAALIFKGIKEVKVLEVKVRLSDLPLQRKVVLATLYLNGLFKTPEERAEAAAALAELAAARPDVARLVALIEELKAA	13.548252669349907	0.3366762307053609	0.5681120753288269	0.4221782088279724	18.723960876464844	nan	inf
design_19	15	MKTVKFELENFNGETKIETSDDPELKEEAKKLAELYKDIDGLYLRIEAKDVETLINALKASIKLTELTGKPVIVTGDGRSLVVIPSGVTLIQVSDIENLMEAIEAVEKGDLLPRERIEAIMRAAVAAGRPHIVVLGMDPKLENIIAKLLEKGEIVSVIYLDGKTGVRVAVLTEPGARVGVANLDKYTLLVGAPPDDAVLELVFRTDDGTRIRLAVLLRGDGIGLAALLFFGIKEVELESLRVKLSDLERQKKVIDATLYLNGAYKTEEEKEKAREALEELEEEHEDVRELVELIERLKKS	15.704989583330981	0.4562448853134446	0.4895934760570526	0.4483497738838196	19.764995574951172	nan	inf
design_19	16	MEKKYLELRNEGGKVTIKTNDNEELKKLAEELAKLYKDVDGLYIKIEADTVEELINALKASIKLTKLLGRPVIVLGDGRSLVVLPSGVLLIVVSSIENLLEAIEKIEKGELLDRATIEAIVQAAVAAGKSHIVFLGLPLELETIIGLLLEKGETVSVVYLEGDTGIRVAALLEEGGRIGVGNLENNTLVVGAAPGESTLRIVLETDDGRRIELAIIMSGDGIALAALIFEGVKEVRVLEVEVRLSDLERQRLVVAATLYLNGLFETEEEREAAAAALERLAAEYPEVAELLARIAALRAA	17.111870421349867	0.24002082613372472	0.5588926672935486	0.4354756474494934	19.8126277923584	nan	inf
design_19	17	METVELKIENFNGKLKIETNDNEELKKLAEELAELYKSIDGFYLKIKRETVETLIKEVEASIRLTRLTGQPVVAVDDGELLAVLPSGVLLIVVSDVDTLLAAIAAVEAGELLPRAEVEAIVRAAQAAGKRHLVVLGLPAELENIIARLLRAGETVSVVYLPGRTGVRVVVLLQKGGRASVAGLERLELVVGAAPDDAVLELVLRTDSGRELRVALILHGDGIAIAALLFEGVRRVEVLRLEVRLSDNPLQQKVIAATLYLNGLFTTEAEKAAAAAALAELTAEYPEVAELVALLERLKAA	21.221574156915725	0.14829820135086366	0.42091044783592224	0.32001256942749023	21.994586944580078	nan	inf
design_19	18	MKKVKLEIRNLNGKLEIKTNDDPELRELAERYAERYRDLDGFYLEIEAESVETLKKALEASIRLTELLGEPVVLLPDGKSLVVLPSGVLLIQVSDIDTALEAIARIEAGELLPREEIEAIVRAAQAAGKPHIVVLGLPLELETLIALLLQAGETVSVVYLPGKTGVKVAILLEKGGRVGVAELEDLELVVGAKPDESVLEIELKTDDGRKIRLAIIMSGDGIALAALIFEGIKKVEVLKVEVKLSDNELQKKAIKATLYLNGLFKTEEEKEEAEKALKELAEKYEEVKKLIERIEELKAL	18.38983979150191	0.21415806065407145	0.5030078887939453	0.40908318758010864	20.874980926513672	nan	inf
design_19	19	AEKVLLEIENWDGELRIRTSDDPRLREAAEKLAELYRDIDGFRLVIEAETVEELIAAVEASIRLTELTGRPVVLVPDGRSLVVLPSGVILIQVSSIEAALEAIDAIEAGELLPREEIEAIVEKAKEEGKSHIVVLGLPPELENLIAKLLKKGETVSVVYLPGDTGVRVAILTEKGGRVGVAFLENLKLVVGAAPDESVLRVVLETDDGRKLELAIILRGDGIAIAALIFEGIKEVKVLEVEVRLSDNERQRKVILATLYLLGLFETEEEKAEAAAALAELEAEYPEVARLVAEVERLKAR	17.5406686503839	0.18953055737323501	0.6150346994400024	0.4058240056037903	19.042755126953125	nan	inf
design_19	20	AETVRVEIRNRGGRLEIRTNDDPEVQELAKRLAELYRDVDGFYLRMEYATAEAAKLALEASIRLTKLLGRPVVVVGDGRSLAVLPSGVLLIQVSSIAALAEAIAAIEAGELLSRAEVEAIVEAAVKAGRSHIVVLGLPAELENLIARLLQRGETVSVVYLPGDTGVLVVVLTQPGGRVGVAFTERYRLRVGAAPGQSVLRVRLRLDSGRRLELAIILDGDGIALASLLFRGVREVEVLEVEVRLSDNPLQKKVIEATLYLLGLFETEEEKAAAAAALEELAARYPDVAELVDLLEELKAE	13.428566760492082	0.2998468085925632	0.638111412525177	0.46113869547843933	18.59737777709961	nan	inf
design_19	21	AELVEVEIENLDGELRIRTNPDPALQAAAERLAALYADVDGLYLRLEYPTVEEALAALEASIRLTELTGRPVVVAPDGRLLAVLPSGVLLIVVSDIAAALEAIAEIEAGELLPREEVEAIVEEAVAAGRPHIVVLGLPPELENLIAKLLRRGETVSVVYLPGRTGVRVAVLLEPGGRVGVANLERLTLRVGAAPDESVLRIRVETDDGRVYELALLMRGPGLALAALIFEGVREVRVLELEVRLSDLPLQRRAILATLYLNGLFTTEEERAEAAAALAELAARYPRVAELVARIEALRAR	15.886126899344466	0.3646723345240934	0.6277197003364563	0.5071352124214172	18.121395111083984	nan	inf
design_19	22	APEVRLELERRGGRLEIRTSPDPALRALAERYAALYADVDGLYVELVAPTVEELRAALEASIRLTELLGRPVIVLPDGRSLVALPSGVLLLQVSDIAAVLAAIDAVEAGELLPRDEVEAIVAAAVAAGRRHIVVLGVHPELENIVARLLRAGETVSLVYLEGRTGLEVLILTEPGGRVGVANLEKHRVVVGAAPGDAVLRVRLRLDDGLEIELAVLLSGPGLALAALLARGVREREVLSLEVRLSELPRQRRAVLATLYLNGLFETEAERAAAAAALAELAAADPAVARLLALLEALRAA	13.271870485957502	0.25730446154587916	0.548877477645874	0.39863553643226624	20.446500778198242	nan	inf
design_19	23	AEEVELELENFGGERRIRTSPDPELRALAERLAERFADLDGLLLRLRAATVEELVLALEASIRLTELLGEPVVVTPDGESLAVLPSGVLLIQVSDIAKAMEAIDAIEAGELLPREEVKAIVEAAVKAGKPHIVALGLPPELENLIAKLLKAGETVSVVYLPGKTGVRVAVLLQPGGRVGVTRLEEYELRVGAAPGESTLRIVLELDDGTRLELALIQSGPGLALAALLYEGVKEVRLLSLEVRLSDLELQRLAVKATLYLNGLFTTPEEREEAAAALEELAARYPAVRELLERIAELRAA	17.93658117194086	0.24300345509550753	0.44915249943733215	0.3407641053199768	21.32655906677246	nan	inf
design_19	24	MKEVEFELENRGGERRIRTSDDPELAAAAEELAARYAGLDGFYLKIKAETVEELLNALRASIRLTELTGRPVVVLPDGESIVVLPSGVLLIVVSNIDNALEAIERIEAGELLSREEIEEIIEKAKKEGKSFIVALGLPLEIETLIALLLKKGETVSVIYLPGDTGVLVVVLLEKGGRVGVARLENLKMVVGTKEDESYLEVVVRTDSGLVYRLAIIQKGDGIALAALIFRGVRRVEVLEVKVKLSDNERQKKAINATLYLLGLFETEEEKEEAQKYLEELEKEYEEVKELVELLKALRAA	13.37014422142717	0.32604105907527503	0.5161342024803162	0.4144628047943115	19.96048927307129	nan	inf
design_19	25	MKEHVLEIRNFNGKLEIKTDDNEELKKLAEEYAELYKDIDGLYLKIVAPTVETLINALKASIRLTKLTGRPVIVVPDGRSIVVIPSGVTLIQVSSIENLLEAIDEVEAGKLLPREEVEAIVRARVAAGESHLVVLGMDPLLENIIARLLERGEIVSVVYLPGKTGVTVAILTEKGGRVSVANLDELELVVGAAPGESTLRVVLETDDGTRIELAIIMSGDGIALAALIFKGIKKVRVLSLEVKESDLERQKKAIKATLYLLGLFKTEEEKAEAQKALEELKAEYPDVAELVALIEELKAA	12.773811610665925	0.41235082939318213	0.6293885111808777	0.5383421182632446	17.68871307373047	nan	inf
design_19	26	MEEVRVEIENFNGKLKIKTNGDEELRKLAEEYAELYKSIDGLYVEIVAETVEDLILALEASIRLTKLLGRPVIVVPDGRSLVVIPSGVLLIVVSDIAALMEAIEEIEKGDLLSREEIEKIVEKAVKEGRSHIVVLGMPLELENLIAKLLERGETVSVIYLEGETGVRVAVLLEEGGRAGVADLEKYKLVVGAREDESVLEVVLETDDGRKIRVAILLRGDGIALVALLFFGIKEVKVLKLEVKLSDNPLQRKVVLATLYLLGLFETEEEKAEAAAALEELKAEYPEVARLVELVERLKAS	10.013360665389474	0.45618349440345773	0.5016657114028931	0.4160570502281189	18.99773597717285	nan	inf
design_19	27	METVELELRHKNGEVEIRTSPDPELRAAAERLAELYRDVDGLYLHIRAETVEDLLLALEASIELTKLTGRPVIVVGDGVSLVALPSGVLLIQVSSIAKLKEAIEAIKAGELLSREEIEAIVEAAVAAGRPHLVVLGLPLEIETLIAKLLQAGETVSVIYLDGDTGVTVVVLLEPGSRASVANLERYRVVVGAAPDESTLTVVLRLDDGRRLRLAILQRGDGLALAALIFKGVKKVEVLEVEVKLSDNELQKKAILATLYLLGLFKTEEEKEKAKKALEELEKKYPEVKRLVELIEELKAA	13.260088114192909	0.3076672001545981	0.6023577451705933	0.4520510137081146	18.361398696899414	nan	inf
design_19	28	AARVEFRLENLNGKLRIETSDDPELRALAEELAERYRGLDGLRLRIVADTVEDLRLALRASIELTELLGRPVVVVGDGRSLVVLPSGVLLIQVSSIAAALEAIARIKAGELLPREEIEAIVEAAVAAGRPIIVVLGLHPELENLIAMLLRRGETVSVIYLEGDTGVIVAVLLEEGGRAGVAFLEKNRLRVGAAPGDATLEIVLETDDGRRIRVAIILSGDGIAIVALIFKGIKEVRVLEVRVRLSDNERQRLVIDATLYLNGLFETEEEKAAAAAALEELEAAYPEVRELVEEIERLKAL	12.99942865708877	0.33172673484586385	0.5095085501670837	0.3869311511516571	19.859561920166016	nan	inf
design_19	29	PALRRLALRHRGGKTEIETDDDPELQALAEEYAALFADVDGLYLEIEAPTVEELKLAMRASIRLTRLTGRPVVVVPDGRSLVVLPSGVTLIQVSSIADALEAIERIEAGELLSREEIEEIVNKAVEEGKPHIVVLGLPLELETLIALLLEKGQIVSVVYLPGDTGVTVAILTEPGGRVGAAALEEYELKVGAPPDASVLRVVFRTDDGREYELAIIQRGGGLALAAFLFRGVKKVEVLSLEVKLSDLPRQQKAVAATLYLLGLFKTPEERAAAAAALAELAAADPAVRRLVERIEELRAA	13.911123936184042	0.36930788750526244	0.5157654881477356	0.45025548338890076	19.598127365112305	nan	inf
design_19	30	MELKELEILRKGGKTEIKTNDDEELKEAAEELAKLYEKYDGLYLHIETPTVEELLLALKASIRLTELTGRPVIVTPDGRSLVVIPSGVILIQVSSIALAAEAIARVEAGELLPAERVAAIVAAAVAAGRPHIVVLGMLPELENLIALLLEAGETVSVIYLPGKTGVIVAVLQEEGGRVGVAELEKYKLVVGAPPDASTLEIVLETDDGRRYRLALIMRGPGIALAALLFKGIKEVRVLELRVRLSDLERQRKAILATLYLNGLFETAEERAEAAAALAELAAEHPLVAELVDRLAELKAA	12.216701566275223	0.43755851494417963	0.46744686365127563	0.2871248126029968	21.60029411315918	nan	inf
design_19	31	MHMHELELENFGGELRIRTSPDPELQALAAEYAALYADVDGLYLRIRAPTVETLKAALRASIALTRLTGRPVVVVPDGESLVALPSGVTLLQVSDVAAALAAIEEVEAGELLPAAEVRAIVEAARAAGRPHIVVLGVPAELETLIAKLLRRGEVVSHVYLPGATGVRVVVLLQPGGRVGVAFLEELRLVVGARPDESVLRVVLELDSGRRLELAIIMSGDGIALAALLFFGVKEVRVLELEVRLSDLELQKKAIDATLYLLGLFKTEEEKAAAEASLKELEAKYPEVKELVELIERLRAA	18.93780114513495	0.19573651010292722	0.46894586086273193	0.39814335107803345	19.884422302246094	nan	inf
design_2	0	MLLPIKELSEEEIKKEIEELKKEIKGSLVVMVLEIEEIETPEEKKVIFKLKIIIYLPGKEVEVEVEVEIKDSGEVKIKIKVSAKTRESLPLLGTLSSNFLRLMLLLSLGNELTLKITIKLSDKADVPKVTALLQAAFDALRATFAALGVDAEFEFDIKSSEDNTVTATLKIRIAEANAPKLPALAAAAAAILAALLAELAKNPNVKSVTVEFEVKVGREAIPRIDEAAAALEAELAEQTTFEARLATLVSIMVARLIATFIRHGLEGDVETILKTLEEEARRLYEELPEIEKIAIFYRLK	0.7988139686108262	0.9847999437000239	0.9215868711471558	0.9004037976264954	4.375121593475342	nan	inf
design_2	1	MLLPLREASPEEREEALRAARAAVPGSVVHVHLEYAEEETPDSKTRRLTLRIIVRLPGKEVKVTVEVTVRDDGTVTITATVEAKERESLPLLGTLASNFLYAFLLLSLGNKLTLTIEVELENKEDVPKVKKLLEEFAKKLEETLKELGVDAEVEYELEESEDNKVKFTLKIYIKESNKEKMPELAEKFSKLLKELLEKLAEIPSVKSVKVTFSVEFDRSKLPLVDEAAERLEAELEKQKTWEERLATRIAIMVLRLIATFIRHAAAGDLEAIKAALEAEAAALVAELPEIDLVSVSVEVA	4.900172006625927	0.8394987179404706	0.8500292301177979	0.8153136968612671	8.01620864868164	nan	inf
design_2	2	MLLPLRELSPEEREALLAELKARVKGSLIHLHLELRHEETPDSKTWLLTLRIVIKLPGKEVKVEVRVEVKDSGEVTITVTVEAEKRESLPLLGILSSKFLRTFLLLSLGNKLTLTIEVKLEKKEDVPKVKELLEKMAKELEEVLKKKGVNAEVKYEIKESPDNTVTAKIEIYIEEENEPKMPEVADEFSEILKKFIEELSKIESVKSVKVTFSVTFSRDKLPLLDEAAAIIEAELAKAKTYEERLALLVARLAVRLIATAVRHLAAGDVETLLATLEAEAAEIHAELPEIDVISLTAELA	2.1571455702205378	0.9330670355473245	0.8336645364761353	0.8187822103500366	8.014721870422363	nan	inf
design_2	3	MLLEIKELSEEEIEKEKKELYEKIKGSVIIIYLKYSKEETPDDKTYKLELEIIIKLPGKEVKVKVEVEVKSSGEVEIKVEVEAEKRESLPLLGTLASEFLRVFVLLSLGNELVLKIEIQLSEKESVPAVVALAEAMVAELRATLEAAGVDAEFEHEIEASEDAKVRMTIKLRISEENAPKLPAVAAAFREILAAFIAELAKDPNVKSIKVEFEVKFDRSAAPRLKAAAKEIEAEIKKAKTFEEKLALLVALFVVNVIETAIETAAKGDIQTILDKIYEEAKKIYEELKEIDVISIYYELE	0.7942576436392799	0.9854446976396313	0.9144315123558044	0.8996665477752686	4.720418930053711	nan	inf
design_2	4	MLLPLKELSEEEIEKLKKELLEKVKGSVIFIYLKYSKEETPDEKVVTFELEIIAYTPNIEVKIKVKVTVKSSGEVTIEVEVEAEKRESLPMLGTLASLFLEMFLLLSLGNTLTLEIEIKLSKKEDAPKVKELLEKMFKELKATLAALGVTATVSFSIETSEDNKVTAKLTITIDAADAPKLPALAAAFGAILKKFLEELAKIESVESVKVKFKVTVDRSKVPLLDAHAERLEAELAKQKTYEERLATLLAIFAVRLIATVIRTASAGDVETILETLEEEAKWIQERLPEIDVIALAYRLA	1.7647932642205313	0.9431019728454694	0.8844504356384277	0.8756778240203857	5.655524730682373	nan	inf
design_2	5	MVEEIKELSEEEIEEEKKKLKKEIKGSLVIVNLKIDTKETPTSKTVTFTLNITIVTPGKEVTVTVNVTINDSGTITITVTVSAATRASLPLLATLAANFLRMFLLLSLGNTVTLTITITLSDKADVPTVAALLAAMFAAMEATLKELGVNATVSFSLTESDDNTVTATLTLTIDEANEPLLPALAERFAAILAAFLAQLAAIPSVKSVTVTFEVTVDESKVPRIDEAREILRAAAAEQTTWEARLATEVAAMVATIIATFIKTGKDGDVETILETIEKEAKELHEKLPEIEKISIFYQKG	1.013217530362409	0.9759409711811629	0.9223135113716125	0.902297854423523	4.2619147300720215	nan	inf
design_2	6	MLLPIKELSEEEIEKLKKELLEKVKGRVIFLYLKISKIETPDSKEVKVELEIIIKTPGKTVKVKLEVTVKDSGEVEIKVEVEAEKRESLPLLATLSSNFLRLFLLLSLGHTLELEIEVTLSKKEDVPEVVKLLKEMVEKLKEALKELGVDAKFEAKIEASEDNKVKATIKIYIEEKNEEKMPELAERFSEILRETLAKLAKIPSVKSVKVTFKVTFDESAAPRIDEAAERLEAELEKAKTYEEKLAILIAIMAARLTRTIIKNAKKGDIETILKTLEEEAKEIYEKLPEIDVIAIAYQIE	2.8556135469700563	0.8631634380257072	0.8481825590133667	0.8642352819442749	6.639915466308594	nan	inf
design_2	7	MVLPIKELSPEEIEKEKEKLLKEVKNSVIILYLKYKEEKTPEKTTKTFTLKIIVKIPNKEVEVTLTVKVNDDGTVEITAKVKAKKRESLPLLGTLASKLLKAFLLLSLGNELELKIKVKLKKKEDVPKVVALLEAFFKEFKAALEELGVEAEVEYEIKASPDATVEATLKIYIKEENAPKLPELAKRAGELLRKLLEELAKLPSVEEVEVTFSVTFSTDKAPLLEEARKEIEEEIKDAKTFEEKLALLIASMLLRLTLTFIKEAAKGDIEAIKKTLEEEAKKIGEELPEIDVISVFVELE	1.0097000981819488	0.9770794170665149	0.8948622345924377	0.8735983371734619	5.4267096519470215	nan	inf
design_2	8	MVLPIKELSEEEIEKEIEKLKKEVKGSRIFIHLEIKEEKTPDSTTKKAKLKIIAYIPEKEVKIEVEVEVKDSGEVKIKAKVSAEKRKSIPLLATLASNLLRTFLLLSLGNTLKLEIKIELEKKEDVPKVKELLEKFHDELEKTLKELGVDAEVEYKIESSENNVVKSTLTIKISEKNAPKMLALAEKFSEILKKLLEELSKIPSVKKVEVEFEVEVDRSKIPLLEEAKEILEKELEKAKTFEEKLAIKLAIFVVRLTATFVKNAAKGDVETILKTLEEEAKEIGEELKEIDVISVSYKLE	2.3121481735604914	0.9059128313977484	0.8082724213600159	0.8294855952262878	7.9315667152404785	nan	inf
design_2	9	MLEPIRELSEEEIEEEIERLRAEVPGSLLVIYVEIKEIETEDEKEVIVEIRIEIRTPGRVVRVRVKVTIKDSGKITIEVEVEAETRASLPLLGTLASRFLELFILLSLGNELTFELEVQLADPADAPAVAALLADAAAQLEKVLKDAGVNAEVEFRLETAPDARVRAELKLYIEESNEAKLPAVADAFGAILAALLAALAALPSVRRARAKFKVEVDRSALPRIEEHAARLEAEAAAATTPEERLAIEVARFLARVIATIIKNGIKGDVETILKTIEEEAREIAERLPWLDRVSIFYRKE	0.9479438039445018	0.9790999586733127	0.9251276254653931	0.8955063819885254	4.27151346206665	nan	inf
design_2	10	MLLPLRELSKEEIEKLKKELKEKVKGSLIIIHLEYSTEETPDETVHRLKLEIIIITPGKEVKVTVEVTLKSSGEVTITVTVKAEKRESLPELGTIASRFLRAFLRLSLGNTVTLTIEVTLADKADVPKVVALLQAMADRMKATLEELGVDAEFEFELEAKEDNVVKATITIRIDESNAPKMPALAERFSQILRDTLEQLAKIPSVKSVKVTFSVTVDRSKLPLLEAAAEELEAELAKQKTFEERLMTLVVIMALRLIATFIRHAAEGNLDAILAELEREARRIYEELPEIDVIALTYSRG	0.9618152841571181	0.9783434998341842	0.939816415309906	0.9077401757240295	3.8768112659454346	nan	inf
design_2	11	MVLPLKELSPEEIKKAREELKKKVKGRRIIIELRIAREETPDTTVVRVELEIEIYTPGKEVKVRVRVEVRDDGTVTIEIEVEAEKRESIPELGILSSKFLRVAILLGLGNTVTIEIEIELEDKKDVEKVKKLLEEMKKKLEEALKELGVDAEVEFEIEESEDNKVKAKIKIKISESNEPKLRELARKFSEILLDFLKEISKIPSVKSVKVKVEVTVGRDALPRLEEAAEEIEEELEEKETLEEKLMLLVARMVVRLIAAVIRHAAAGDVAAILATLEAEAREIGERLPEIEVISVFVRLA	1.2240414245970856	0.9677318982507855	0.8697900176048279	0.8484612703323364	6.7033820152282715	nan	inf
design_2	12	MVLPLKELSEEEIEKEIKELKEKIKGSLIVLTLTIKKEKTPESETVKLTLKIIYKTPGKEVELELEVEVNDDGTVKIKATVSAEKRESIPLLGIISSKLLEAFIRLSLGNELKIKITVKLSKKEDAPEVKKLMEETVKKLKKTLEELGVDAEFESKIKTSEDNIVEMEIKIKIKEENEEKMDELAERFGEILKEFLEKLSKIPSVESVEVEFEVEVNRDKAPYLDKAAEKVEKKLKEAKTWEEKLALLLVLMALKLTKTFVENAAKGDVEKIKETLVEEAKKIGEELPEIEKIAVYVNLE	1.14966093817761	0.9708433157187274	0.902193546295166	0.8824341297149658	4.979313373565674	nan	inf
design_2	13	MLLPIKELSEEEIKKEKERLFKEVKGTVIIIHLKISKEETPESKTVKVKLEIIVKTPGKEVKVKLEVEVSDSGKVKIKVEVKAEKRESIPLLGELSSNFLYAFILLSLGNELKIKIEVKLKNKEDVPKVKKLLEEFVKKLEATIKELGVNAKFESKIEESENNEVKMEIKIYIDESNEPKMPELAKKFKEILKSFLEELSKIPSVESVKVEFEIEVDKSAAPKIDEAAEILKEELKNKKTFEEKLMTLISIFSLKFTRTVIETAAKGDVETILKTIEEQAKEIYEELKEIDVISVFYSKE	0.8872915476529647	0.9813411298176612	0.9169677495956421	0.8987470865249634	4.501899242401123	nan	inf
design_2	14	MVEPLKEVSPEEREKAEKELKKEIKGSRIILYLEYERIETPESTVHRFRLEIKVYLPGKEVRVRVEVEVRDDGTVTITVEVEAEKRESLPLLATLASRFLRLFLRLSLGNTLTLEIEVELADKADVPAVAALLAAFAAAARAALEELGVDAEVEEEIETSEDARVTYRLTIRISEENEPLLPALAARLGELLAALLAELAALPSVKSVRVRFSVTVGRDAVPRIEAAAAEFRAELAEAKTFEERLATRIAIMVARLIATFVRHAAAGDLETIEKTLEEEAKEIGEELPEIEKISLFVRKA	1.1707990488297084	0.9687088713367393	0.929868221282959	0.9031172394752502	4.113286018371582	nan	inf
design_2	15	RVEPLREASPEEIAAARAAARAAVPGSLVHLHLELRREETPDTRVVRAKLEITARLPGVEVRLSVEVEVRDSGEVTLKVTVEAETRESLPLLAELSSRLLELFLLLSLGNEVTLELEVELADPADVPEVAALLAEFAERLRATLEELGVDAEFEFRLEAAPDARVRAVLTLRISEANEPLMEALAARAGELLAELLARLAALPSVRRAVVTGEVKFGRDKAPLIDRHAARLRAALAAQTTPEARLATLLAILVARLIRTVVEHAAAGDDEAILATLEAEARELAEELPELDLVSLFYRRA	2.225512130528678	0.9362280005815967	0.8380822539329529	0.7939711213111877	7.557229042053223	nan	inf
design_2	16	MVLPIKELSPEEIKKAIEELFKEVKGSVIVLTLEYKKEKTPESETVKLKLEIIIKLPGKELRIKVEVEIKDNGKIKLKATVEAATRESLPLLGIVASKLLRVFMLLSLGNELTLTITVRLADAADVPAVAALLAAMAARMRAVLEEKGVDAEFEETITTAPDATVEMTIKIYIEEKNEEKMPEVAEALSAILAEFLARLAALPSVTSVTVTFEVEFDKSKAPYIEKAAEIIEKEIKKAKTYEEKLALLVVLMVVKIVNTFVKYGEKGDIETILKTLEEEAKRIGEELPEIDVISIYYNLE	1.5922607125857058	0.956717488716622	0.8920691609382629	0.8743369579315186	5.760843276977539	nan	inf
design_2	17	MVLPIKELSEEEIKKEIEELKKEIKGSLIIIVVEYSRIETPESRTVLLKINIIVKIPDKEVKVELEVEVRDDGTITIKAKVEAEKRESLPLLGTIASNLLKAFLRLALGNTLTLKIEIKLEKKEDVPKVKALLEKMAAELKAALEELGVDAEVEVKIEEKPDNTVTMEIKLRIDEANEPKMPELAERFGEILRKFIDELAKIPSVKSVKVEFEVTVGRDAVPRLDEAAEEIEERLKEAKTFEEKLALLIVRMLVRLTATFVRHAAAGDVETILKTLEEEAKELGEELPEIDKIAIFYRLE	0.849831142079438	0.9831172726049318	0.9367990493774414	0.9104376435279846	3.93220591545105	nan	inf
design_2	18	MVLPLRELTPEEIEEEIERAKKEVKGSLIHLYLEIARESTPSDSTVRARLTIRIRLPGKEVRVEVEVTASSSGTVTLRATVEAEKRESLPLLATLASRFLELFTRLALGNTLTLRLRVRLADPADVPGVVALLEAFAAAARATLADLGVDAEFAFRLRAAPDAVVEAELELHIAEANAPKMPALAAALGALLRALLAELAALPSVLSAEVEFEVTFDRSAAPRIREAAEELEAELKEQKTFEERLATLVAIMVARLIRTFVETAAAGDLAAIKATLAAEAREIGEKLPEIDLISLAVRVA	2.211049479987057	0.915164508875186	0.8808314800262451	0.8730579018592834	5.520068645477295	nan	inf
design_2	19	MLEEIKELSEEEIEKEIEENKKKIKGSVIHIHLKISKKETPDSKTVILEVEIIYYIPGKEVKVTLKIEVKDDGTVTLTATVEAEKRESLPLLGILSSNLLRAFLLLSLGNELTLTIKIKLSKKEDAPEVAKLLKEMAEKLKKAFKELGVNAEIETEIKTSENAEVTLTIKIKIDESNRPKMKELAKRASEILKEFLEKLAKNPNVKSATVTFSVTFDLSKAPLLEEAAEELEEELEEQETYEEKLATLIAIMLLRIAKTFVEKALEGDIETIKETILKEAKEIQEKLKEIDLISISVSIE	2.3623903428601998	0.9080235604611547	0.8783935308456421	0.8600306510925293	6.328708171844482	nan	inf
design_2	20	MVEEIKELSEEEIKKEIEETKKEVKGSYIHVYLEISREKTPEEEVVKLKVKIIVRTPGKEVRVELEVTVRSDGTVTIKATVEAEKRASLPLAATLASNLLRAFLLLSLGNELTLKIEVTLSKKEDVPKVKALLEEFAEELRAVLEEAGVDAEVEFELESFEDNKVKATIKIRISEENEPKMPEVAARFSELLKRLFEELAKNPNVKSVKATFEVTVDLSKIPRLDEAAEIIEEEIEEAETWEERLMLLISRMLLVITATFIRHALAGDVETIKATIEEQAKEIYEELKEIEKISVFVRLE	2.3017300699891288	0.9153983568982801	0.8562756776809692	0.8388456702232361	7.0651445388793945	nan	inf
design_2	21	MVLPLKELSEEEIEKEKEELKKKVKGSLIIINLKYSYIKTPTNETYKFTLEIEIYLPDKEVKITVEVTLNSNGTITITATVEAKERKSVPLLGILASNLLRAFVLLGLGNTVTLTIEVELSKKEDVPEVEKLLREMAERLRATLEELGVDAEFEEEIESSEDNRVKYTIKLTISEANEPLLEALAERFGAILAEFLAKLAKNPSVKSVKVTFSVTVDRSKAPLLDRARERIEKELAKAKTFEERLALLVSAMVLRLIRTFIENAAKGDIETILKTLEEEAKEIQKKLPEIEEISLFYQKE	0.9328092126671582	0.9802876341644766	0.9140730500221252	0.8869442939758301	4.554045677185059	nan	inf
design_2	22	MLLPLKELSPEEIEKEIERLKKEIKGSLVVVYLEISREETPESSTVTLTVKIIVYLPNKEVTVTLKVEIRDSGEVTITVTVSAEKRESIPLLGTLASNFARTFLLLGLGNTVTFTITVKLSKKEDVPKVKALLEKMFEKIKKTFEELGVDATISYSISSSDDATVTGTLTVYISPANEPKMPALAEAVGKILREFFEELAKIPSVKSVTVTFSVTVDRSALPRLDEAAARIEAELEKAKTFEERLALLISRMLVRLTATAIRHGAAGDVATIKAELEAQAAELQAELPEIEKVAVFVNLA	1.2245183313040715	0.9662634941642587	0.8910424113273621	0.8694506883621216	5.357748031616211	nan	inf
design_2	23	MVEEIKELSEEEIEKEIKELKKEIKGSIIHINVKIKTEKTPTSTTVTLTIEVIIRLPGKEIRVTVTVEVKDDGTVTLTVTVEAEKRESLPLLGTLSSNFLRMFIRLGLGNTVTLTIKVKLKNKEDVPKVKELLKEFAEKLEKTIKELGVDAEVKYELKEKEDNEVEATITIKISEKNEAKMPELAKKFSEILKELLEKLSKIESVESATVTFSVTFDTSKAPKLEETAKELEKELEKAKTFEEKLAILISIMFVKLTNTFIKNAKAGNVETILETIEKEAKEIYEKLKEIDKISINYKKE	1.2452016946589108	0.9670527012663812	0.8639310598373413	0.8457293510437012	6.748231410980225	nan	inf
design_2	24	MVDELKELSEEEIEKLKKETLEKIKGSVIHIHLKISKEETPDSTTVTATLEIEYYLPGKEVKLTVKVTVKDDGTVTITFTVEAEKRESLPLLGTLASNLLRFFVLLSLGNTLTLTIEITLSDKSDVEKVAKLLKEMAEKMKKTLEELGVNAKFEYKLETSEDNKVKATFKLYIDESNEPKLPELAEKLSEILKEFIEELAKIPSVKSVKVTFSVTVDTSKLPYLEKAAKILEEKLKEKKTYEEKLATLLAIMVVKLTATFVKHAAAGDVETIKKTLEEKAKEIGKELPEIDRISISVELA	3.8366357289855886	0.882034924184405	0.8411159515380859	0.8220486044883728	8.099212646484375	nan	inf
design_2	25	MVLPLRELTPEEIEAARAAALAEVPGSVIHLHLEIATETTPTDTTVTATLTVTIRLPGKEVELTVTVVLRSDGTVTLTATVSAAKRESIPLLATLASRLLRTFLLLSLGNTLTLTITIKLSKPEDAPEVEKLLKEMVERLEAALKELGVNAEFKSEIKISEDNTVTLTITIRIDEANEPKLEALAARFAEILRDTLAELAKIPSVESVTVTFTVTFDRSKAPLLDRAAELLEAELATEKTWEERLATLVAIMVTRLTRTFIETGAAGDVATILETLREQAEELGRRLPEIDLISLSYRLA	1.9289205394914246	0.9516956018331891	0.8996752500534058	0.8756944537162781	5.40263557434082	nan	inf
design_2	26	MLEPLKELSEEEIEEEKEKLKKEIPGSLIIISLSYEKVTTPTSTTVKLTLKIIAKLPGKEVEIEVKVTIADDGTVTITVTVKAEKRESLPLLGTLASNFLRAFVLLSLGNTVTLTITIELSKKEDVPKVKKLLEKFAKEIKAALEELGVDAEFEYKLEEKEDNVVTATIKLKIAPENEPKLPALAERLGEILAKLIAELAKIPSVKSATAEFSVTVDRSALPRLREAAARLEAALAAAKTFEERLAILLAIMVLRLVATAIEHGAAGDVETIKKTLEEEAKEIYERLPEIEKIALYVQLA	2.5560725416500545	0.9374218360153117	0.8813651204109192	0.8565812110900879	6.362943172454834	nan	inf
design_2	27	MLEPLKELSEEEIEEERKRLFEEVKGSVVIIELEIERRKTPESEVVKVKIKIIVKRPGIEVEIEVEVEISDSGEVKIKVKVSAEKRESLPELGTLSSKFLRLFIRLSLGNEVVLKIEVTLSEKEDVPKVEELLREFFEELRETLEELGVDAEFEFELESSEDNKVKAKLKLRIDESNAPKLPELAERFGELLRRLLEELSKIPSVKSVKVEFEVTFDRSKLPLIDEAAEEIEKEIEKAKTYREKLNLLLALMSARLIATVVRHAAKGDVETIKKTLEEEAKELYEKLPEIDKISIFVRLE	2.183688486600977	0.9149998428697105	0.8440670371055603	0.829666256904602	7.314236164093018	nan	inf
design_2	28	MVLPIRELSEEEIEARRAELEAEVPGTRIHLHLKISKEETPESTTYKMELEIIIRTPGIEVKVKVKVEVKDSGEVKIEIEVEAEKRESLPELGLISSKLLKVIIRLSLGNEFTLEIEIKVENKEDVEEIEKLLKEFTEKLKEILKELGVDAEVEVEIEKKEDNTVKLKIKIKIKEENKEKIPELAEKFSEELLELIKKLAEIPSVKSAKVKFKVEVNEDKIPEIDEAAEEIEKELEKAKTYREKLMLLVVRMLVRLIATFIKNAKKGDVETIKKTLEEEAEEIGEELPEIDVISVDIELE	0.8627316342901082	0.9825600024025628	0.877830982208252	0.8521455526351929	6.370621681213379	nan	inf
design_2	29	MVDEIKELSEEEIEAAREELKKEVPGSLVIFTLKYKKIETPESKKYIFELEVIVRLPGKEVRITLTVEVYDNGEVKLKATVSAEKRESLPLLGTIASNLLRAFVLLSLGNKLKITIEIKLSKKEDVPKVVELLKEFAEEVKEALEELGVEAEVEVEIEASEDSTVKLTINIYIKESNEPKMPELAEKFSEILKKLLEELAKNPSVESVTVTFEVTFDRSKIPLIEEAAEIIEEELKEKKTFEEKLATLLVKALLKITATFVKYAEKGDIETILKTIEEEAKEIGEELPEIERISIYYQKE	1.1107132668103612	0.9735805475045612	0.9040703773498535	0.8848586082458496	5.2006402015686035	nan	inf
design_2	30	MLEPIKELSEEEIEEEIKKIKEEIKGSYIFINIKIKKIETKDSTVVELEIEIIVYLPGKEVKVKLKVKIYDNGKIEIEAEVEGEKRESLPLVGTLASRLLRTFILLSLGNEVELEIEVELADKSDAPKVEALLKEMFKELEAALKELGVDAEVEFELETDENAKVKAKLKLKIKEENEPKLPALAKRFSEILKKTLEELAKIPSVKKVKVKFKVEVNKDKIPYLEKSAEELEKELKEAKTYEEKLAILIAIFLVKLTATFIKYGEKGDIETILETAEKEAKKIYEELPEIDKISISYKIE	0.8661408616424574	0.9827124235273732	0.9082624912261963	0.8870012760162354	4.805863857269287	nan	inf
design_2	31	MVLPLKEVSEEEYEKEKEELKKKIKGSLIIIHLEYETIKTPETTVHKLTLEIIIITPGKEVTITVEVEISDDGKIKITATVSAEKRESIPLLATVASRLLYAFLLLSLGNKLTLTITIKLSKAEDVPEVVALLEAMAAALKAALDELGVDADFDFTLEAAADNTVTATIEIEIAEENEPKMPALAERAAAILRDFLAQLAKLPSVESVTVTVEVEVDRSAAPRIDEAEERIRAELAAAKTWEEKLALLVVAFVLRVIRTAIETGAAGDIETILKTIEEEAKEIGEELPEIDLIAVFYSLG	1.361417668991258	0.9609854635663472	0.8735222220420837	0.875686526298523	5.912572383880615	nan	inf
design_20	0	MVSVLYALAESEEEWKLADEIEERLVAEFDDITVIRGKAEVKEKIKIKFTVEDRETGEKEEFEREFPAVPTKEPRMLIVFNVVAKNGPRVIEFETILERLPDSVIAIIIAISYYPEPVPAEEITPEELQALLDAMADYVLGALQLLQRLAPIDDMRLVIVSTLPLSVNEAVAARIVAALGLPIEVETRSVPLGPTTVNVTIEVPINGSGKIRTFNKTVTANPVNVIMAAATAKLTDEQIKELFVELSRLALERVKELVAQGFGTVIATVIVRKNVSEELIEYAKELVRRIALERLERREA	14.364240302588641	0.49716036560531635	0.5525639653205872	0.561735987663269	15.885009765625	nan	inf
design_20	1	MVIVVLAAAESEEEWKIMEELIERIEARFDDVTVITVKITRTPEITLDITIRDRATGAERRESRTLPAVETEEPMMLFVVTIYVKNGPDVIRFETIIDRTPKATIVIIIGISYYPAPVPASAITEAERQARLDAMVDYVIEQLKILKSLAEISDMRLVIVSSLPLERLEEAAARIVEELGLPIEVEVRSVPLGPTTVNVTIEVPIDGSGKVKTINKTVTGNVVDVIMAAAVAKLTEEQLIELFVRISELARARAAALAAAGFGNIIATVILRKNVSEELIEYFRKLAEEIAKARYAERAA	24.412494166695506	0.1670235582912783	0.4854642450809479	0.3728499412536621	20.649948120117188	nan	inf
design_20	2	MVRVVYSVAESEEERELLAELRARIEARFDDITVVTGELEYTPEITLKLTVYDRETGERRELERTFPAVETKEPRMLFVFVVLAKNGPDVLEFRIIIEVREDTVIVIIIGISYYPEEVPEEELTQEELDARLQALVDFTIEALKIVKKLAEIEDARLVIKGVLPKEVLEKYAERIVKELGIDIEVEVESVPIGRTTVKVTLELEINGSGKKKTYELTVEGWPVNVIMAGVTLKMTDEQILELFVELSESLVAKVKELAAQGFGTVVGIVVVTRNFSEEEIEEAVELALRLARERAERREA	6.944722457479451	0.6304652387422963	0.5075214505195618	0.5366203188896179	15.756485939025879	nan	inf
design_20	3	MVRVVLAIAESPEERELAERLLKALEAAFDDVTVVRGRLTETPEITLDLTVYDRETGEERRETRTLPAVPTEEPRLLVVHVVVVRNGPDVIEFETIIIERPEAVIVIIISVSYYPTEVKPEEITEEERLARLESMVDFVLGQLQLLQRLAPIEDLRLVLKSTLPLETLEAAAERIVAALGLPIEVEVESVPLGKTTVTVTIEAEVNGSGKKETFTYTKTGWPVDVIMAVATARLTPEQLERLFVETSALAVERVERLAAEGFGTVIATVVLTRNFSEEEIEWAKEYARRLALERLERREA	20.756131036001406	0.18031023542731442	0.47379839420318604	0.41084837913513184	20.02744483947754	nan	inf
design_20	4	MVSVVLGAAESEEERELVDKAIERLEERFDDVTVIRAEIERKEKIKIKLTIRDRETGEERESEEEFPAEETEYPRMLLVFTILARNGPDVIEFEVEIRVREKETIVVIIAVSYYPKEVPAEAITPEELEARLQAMVDFVLEQLKIVQELAEIRDARLVIKSSLPLETLEAAAARIVEALGIPIEVEVESVPLGKTTVEVTIEVEIDGSGEKETIKRTVTGWPVDVIMAVVTLKMTDEQLIEAFIRISELAAERVKALAAEGFGTIIATVIVSRNVSEELKEFYKELVRKIAEERLARREA	3.353086957319751	0.828031260018276	0.6995821595191956	0.7460915446281433	11.002843856811523	nan	inf
design_20	5	MKKVLITAAESEEEWKIAERIRERLEKEFDDITVIEAKLERKEKIKIKLKIYDRETGKESEEEVELPAEETEEPRLLIVFVVIAKNGKEVIEFETIIRVHPKTVTVIIIAISYYPEEVKEEEITEEERERRLEDMVDFVIEQLKIIQKLAEIEDLRLVIKSSRPLETNEKYAEKIVKELGIPIEVEVESVPVGKTTVEVTIEVPIDGSGEKETIKRTVTGNYVDVIMAAATAKMTWEQLEELFVEISKLLVERVEKLKEKGEGNIIGIVILTKNFSEKEIEYYKNKAIEIAKKRLEEREA	18.350896081002617	0.25441365588050874	0.3987707197666168	0.36455920338630676	20.696733474731445	nan	inf
design_20	6	MVEVVYGLAESEENRALVDRIIERLEARFENVTVVTATATNTPTITINHTIRDRETGEESTLTSTLPAVPTPEPRMLLVFTTLAKNGPEVIEFETIINVNPDTVTVIIIGISYYPQPVPESEITPEELQARLDALVDFTIENLKILQKLAPISYAKLVIKGVLPLEVLKEKADRIVKELGIDIEVEVESVPLGKTTVNVTIEVPVNGSGKIKTINKTVTGWPVLVIMAAATAKLTDEQLEELFVEIAELHRERVLRLKEEGFGTVIATVIVSRNVSEELINFAKEFAKKLAEERLAEREA	3.9926048265980922	0.7817577377745996	0.5932615995407104	0.6575502157211304	13.606307029724121	nan	inf
design_20	7	MVNVAITAAESEENKKFADEILEKLKAAFDDITVITETIERTKEITIKSTVEDLETGEKSESEEKLPAVETKEPRLLIVFVSLAENGPDVIEFETEIRVEEEETIVVIIGISYYPQPVPASEITQEERDARLDALADYTLAQLQILQSLAPISYARLVIVSSRPVEVNEAVAARIQAALGIPIDVEVRSVPLGPTTVNVTIEVPLNGSGEIKTINRTVTAWPVDVIMAVATAKMTKEQIKELFVQTSKLNVEKVKELAAKGFGTIIATVIVSKNFSEEEIEFYKEKAKKIAKERYEKKKA	19.480577038531916	0.20897480454121448	0.4704310894012451	0.43343326449394226	19.966115951538086	nan	inf
design_20	8	MVTVFLTLAESEEERKIAEELRERLAAAFDDITEVTGRLERTEELTIDLTVRDRATGREERSTLTLPAVPTEEPILLAVFTVLVRNGPDVIELETIIIRRPKETITIIIGISYYPEPVAPEEITPEEREARLEALAEFTIEQLKILKEKSEIDYLKLVIVSSLPLEKLEKVAERIKKELGIDIEVEVKSVPIGETTVNVTIEVPIDGSGEIETFNLTKTGWPVDVIVAAATSKMTDEELIEVFVEIAKSLVARARELAERGFGTVIGTVILTKNASEELIERFRELALELARARLAEREA	9.106961410836542	0.6105188901047534	0.5862807035446167	0.6256690621376038	14.147316932678223	nan	inf
design_20	9	MVIVVLGVAESEEEEEIVKKLIELIEEKFDNITVITGKVKREKEVTIELKIYDKKTGKEEKLTRTLPAVETKEPRMLFVVTILKKNGERVMEFITIIERREEEVIVIIIAISYYPTEVPEEEITEEEKLRRLEAMVDFVIENLEILKKLSEISYLKLKIVSTLPLEKNEEAAERIVKRLGLPIEVETESVPVGKTTVNVTIDVPINGSGKIETYSLTVTGNYVDVIMAAATAKLTDEEIIELFIEISELHKKKVEELAEKGEGTIIATVILRKNVSEEEIEFYRELAEEIARKRYEEEEA	22.045777857093665	0.1846538551431649	0.37416577339172363	0.2857533395290375	21.753829956054688	nan	inf
design_20	10	MVRVFLAAAESEEERALADRAAAALAAEFDDIVEVTATLERTPEIRVHLRERDRETGEERESERRFPAVETEEPRLLLVFVALARNGPEVNEFRVEIRRLPEETIVVIIGISYYPEPVPASAITPEEQEARLDALVDFTIEALEIIKELADIEYARLKIVGFLPREVLEAYAERIKERLGIEIEVEVESVPIGETTVNVTLEVPINGSGKKETINLTVTANPVNVIVAGVTAKLTDEQLLELFVRLARLAVERVRAMAEAGFGTIKAIVVVTRNFSDEEVEAFVALAERLAEERLARREA	11.463936337583794	0.618726904715664	0.6178380846977234	0.6880102157592773	13.044594764709473	nan	inf
design_20	11	MVSVFLAAAESPENRALAERLTEALVARFDDVTVVEATLEYTPEITERLRVRDRETGEESEEERTFPAVETPEPRLLAVFTILVKNGPEVIEFETIIEINPKTVTVIIIAISYYPEPVPASAITPEERQARLQAMVDYVTDSLLLIKELAEIEYARLKIVSTLPQEVLQAAADRIVERLGLPIEVEVESVPVGPTTVNVTIEVPIDGSGEIKTYNYTVTGNYVDVIMAAVTAKMTDEQIEELFVRLSELHREKVLALAAQGFGTVIATVIIRRNFSEEEIEFYRAYALELARRRLEEREA	20.76788953743095	0.20324386094041896	0.45457181334495544	0.39432331919670105	19.40492057800293	nan	inf
design_20	12	MVIVVIAVAESEEEWELAERIIERLEEEFDDITVITGKLEETETIKHRFTVEDRLTGEKSEFTEEMPAVPTPEPRLLIVVTIYVKNGPDVIEFETLIEVRPESVIVITIGISYYPEPVPESEITEEERQARLDALVDFTIENLKILKSLAPISDLRLVIVSSLPLETNQAAADKIVKELGIPIEVEVKSVPLGKTTVNVTIEVPVNGSGEIETYNLTKTGWPVDVIVAAATAKLTDEQIEELFVKLSKLARERVKELAKKGFGNIIATVIVSRNFSREEIEFYKELALEIAKKRAEELEK	16.917197314739482	0.26137696058601645	0.4610002934932709	0.4300631880760193	18.862354278564453	nan	inf
design_20	13	MKSVVIGAAESEEDKKLVDELIDKLTAAFDDITVITGTITNTETKTYNLTIEDKKTGKTSTSTKTLPAVETEEPEMLLVFVVIAKNGEDVLEFEVIIEVRPEEVIVTIIAVSYYPKEVAPEKITPEERERRLEAMVEFVIEQLEIIKSLADISYARLKIVTTLPREVAEEYAERIVKRLGIPIEVEVESVPVGKTTVEVTIEVPVNGSGEVETKKYTVTANYVDVIMFVATAKMTEEQLIELFVKISKSLKEKVEKLKEEGEGTVIGIVVVRKNVSEEELNFYIELAKKIAKEELEKEEA	14.703542711109257	0.3115458216515111	0.39054226875305176	0.2912549376487732	21.210033416748047	nan	inf
design_20	14	MVEVVLAVAESPEEWELADRAVERLVAEFDNVTVVRGRLTVEPRLRHEFTLYDLETGEERESTAELPAVPTPEPRLLLVHVILARNGPRVLEFRVRIIVRPEAVEVIIIGVAYYPEPVAPEELTEEELQALHDALVDFVIEALELVKKLAEIEDARLRIVSGLPLEVNEAAAERIVERLGLPIEVEVESVPLGETTVEVTLELPVNGSGEVETKRLTVTGWPVMVIMAGVVAKMTDEQLLELFVELSKLLAERVKELAEQGFGTIIGTVILSRNFSEEEIEFYEEFAREIAEERLKEREA	6.0918944283260785	0.7180003467974742	0.5804009437561035	0.666159987449646	14.065628051757812	nan	inf
design_20	15	MVQVALGLAQSEENRKIIEELLERIKKEFDNVTVITVEEEYTEKITLKSTIEDRETGEKSEEEKTLPAVETKEPRMLFVFVTIAKNGPDVLEFRVLIRRREDEVILVVIGISYYPQPVPAEAITPEELEARHEALVDVTLEILRLAKELAPISYARLVIVSSLPLERNEAAAARIVAALGLPIEVETRSVPLGPTTVEVTIEVPLNGSGEIETIKLTVTGNVVDVIMAALTLKLTEEQLIELFVRISKLLVEKVKELKEKGFGTIIGIVVLSKNVSDELIEFMIEKAIEIAKERLEKREK	3.390034293053473	0.8358093551514718	0.7283445596694946	0.7641564607620239	10.728768348693848	nan	inf
design_20	16	MVTVVLGAAESEEERKLVEELIERLEAEFDDITVVRVEMENKPEITLRLTVYDRETGETSESTRTFPAVETKYPRMLLVFVVYAKNGDDVIEFRVIIERREKETIVIIVGISYYPKPVPAEEITPEELEARLQALVDFVIEALKILKSLAPISDAKLVIVSTLPLEVNEKYAERIVKELGIDIEVETESVPLGKTTVNVTIEVEIDGSGKKKTYNLTKTGWPVNVIVAAATAKLTEEQLGELFVELARMLRERVAELAAAGFGNVVGIVVVSKNVSEELEEFFIEYALELAKARYARRQA	9.148551194289182	0.4583882692147358	0.5168855786323547	0.5503247976303101	15.992074966430664	nan	inf
design_20	17	MVIVAYALAESEEEREINLELLARLEAAFDDITVVLGEEEREEKIRIRLTVYDRRTGRVEEREVELPAVETKEPRRLFVVTIVAKNGPEVIEFRTIIEIREKEVISIIIGISYYPKEVPESEITEEEREARLEDLVDFTIEQLLIIKELSEIKSAKLKIVSTLPLEVNEEYAKRIVEKLGLEIEVEVESVPVGKTTVNVEIEVELEGSGKKKTYKLTVTGNYVDVIMAALVSKMTEEQIIELFIRISELARERVKKLVEKGFGTVIATVIVRKNVSEELIEFAEKYALELARRRLEEEEA	17.023889542303063	0.24081836694690126	0.4564773440361023	0.39785805344581604	19.465351104736328	nan	inf
design_20	18	MEIVVYGLAESEEERKIVEEIIERLEKKFENVTVVRGELTYEEEITIERTIYDKETGKEWKETVTLPAVPTEEPRMLVVFVVLAKNGPDVIEFEVLIEVLPEEVIVIIIGISYYPQPVPAEAITEEELEERLKALKDFIIEVLKLLKELAEISDARLVIVGGLPKEKLEEIAEEIVKELGIPIEVEVESVPLGETTVNVTIEVPINGSGEIKTFNRTVTGNPVLVIMAAATAKLTEEQLKELFIKISELLVKKVEELAKKGFGTIIGTVIVSKNFSEEEIELAREFALKLARERLEEREK	14.72460768112619	0.32087913179342725	0.4345797002315521	0.38604599237442017	18.828697204589844	nan	inf
design_20	19	MVSVVIGLAESEEEEKIVEELIKKLEEEFEDITIITGKETRSEKVTIKLTIYDRETGETSESTVELPAEETKEPRMLLVFTVVKENGPDVIELIVEIRRREEEVIVIAIGISYSPEPVAPEEITPEEMEARLESLVEFVIEVLELLKKLAEISYLRLKIVGPLPEEVLEEYAKRIVERLGLEVEVEVESVPIGETTVEVTLEVPLNGSGKIETINYTKTGWYVMVIMAGAVAKLTEEQIGELFVEISKLLKERVEELAEKGFGTIIGTVIVSKNVSDEEIEFYRELALEIAKERLAERKA	6.694471293493224	0.6106070479078829	0.40147820115089417	0.39465415477752686	19.51556396484375	nan	inf
design_20	20	MQIVVIAAAESEENKKLAEELIEKLVEKFDNVTVVTADIEYNEKIKIKLKVYDRETGEEEESEEEFPAEETEEPRLLVVVVVLAENGPDVIEFETIIDRRKEEVIVIIVAISYYPRPVPPEAITPEELAARLDALVDFTIGNLELIKKLSEISYLRLRLVSVLPREVLEAAAARIVERLGLPIEVEVESVPLGETTVNVTIEVPLNGSGETETISLTKTGWPVDVIMAVATLKATDEQLIELFVEISELHVERVKRLTAEGFGTVIATVILRKNVSEELVEFYREKALALARRRAAERAA	19.93614024972541	0.23221862631320964	0.42093414068222046	0.3161967992782593	20.80259895324707	nan	inf
design_20	21	MVIVFLSAAESEELKELSNKLKKLLEEKFENITVITATLTREPEITENLKIYDKKTGKESTSTRTFPAVPTPEPRMLNVFVVYEKNGEDVLEFEVIIRVRPDEVIVIAIAISYYPKPVPLEEITEEERLRRLEAMEDFIIEVLEIVKKLAEISYARLVIKSTLPLEVNEKFAERIVKRLGIPIEVEVESVPPGPTTVNVTIEVPINGSGEIETYELTKEANYVDVIVAAATAKMSDEEIIKLFVEISELLVKKVKELAKEGEGNVIATVIVTRNVSEEEIEYYKKLALEIAKKRAEEEEA	10.423568678036212	0.5054694845682423	0.482832670211792	0.5106819868087769	17.95280647277832	nan	inf
design_20	22	MVVVLYSLAESEENRKLADEITEKLVAEFSNITVVTATATETEEITINLTVEDRETGETSESTVTLPAVPTEEPRMLIVFTILAKNGPRVIEFEVHIRRHPKSVTVIITAISYFPEEVPPEEITPELQQALLDAMRDFVIESLKLIKELAPIEYLRLVIVSALPLEVAEAYAAEIVEELGLPIEVEVRSVPLGRTTVEVEIEVPVDGSGEIETHKLTVTGNYVNVIVAAAVAKMTDEQIKELFIRLSKLQKERVEELLAQGFGTVIATVIVSQNVSDELIAFAKEYARELAEERLAEREA	8.448960077538937	0.6513665512967824	0.6731236577033997	0.7308365106582642	11.888101577758789	nan	inf
design_20	23	MVIVLITAAESEEERKIAEKIKKLLEEKFDNIIVIDVKLTREEKITAKLTIEDKETGKKEESTREFPAVETKEPRMLIVFVAIKKNGPEVIEFITEIIVREKEVIAIIIAISYYPEPVPESEITQEELEKRLNAMVDFVIEQLLILKKKAEIEYAKLVIVSSLPLEVNEKKANEIKEKLGIPIEVEVKSVPIGKTTVNVTIEVPIDGSGEKETYNYTKTGWVVNVIMAAAVAKLTEEQIIEIFVEISELAVKKVEELAKEGFGTVIATVIVSKNFSEEEINYYRELAKEIAEKRLKEREA	11.887620764418752	0.4256165134790921	0.43606457114219666	0.42648088932037354	19.059558868408203	nan	inf
design_20	24	MVSVVLSAAESAENKALADRITEGLVAAFDDVTVIRADLTYTPTITEDLTTYDRKTGKESRSTRTFPAVPTPEPRLLVVFVVLAKNGPDVLEFEIEIRRHPEAVTVIIIAVSYYPEPVPEEALTEAEREARLQAMVDFVLEALQLLQSLAPIDYARLVIKSTLPLEVAEAYAARIVAALGIPIEVEVESVPVGETTVNVTIEVPLDGSGKVETITRTVTGWPVDVIMAAATARLTDEQLIALFLALSAALRDRVAALVAEGRGTVIGVVVLSRNFSDEEIDYWKELALRIAEARLEEEEA	3.455406736024732	0.8723625743782188	0.6656160354614258	0.6867612600326538	12.345301628112793	nan	inf
design_20	25	MVRVALAVAQSEEEWELMDELLEALVARFDDITVIRGKETYTEEITLNLTTYDRATGATSESTLTLPAVETEEPRMLFVFTVLVRGGPDVLEFETLIEKLPEETIVIIIARSYYPAPVPAEALTPEELQARLDAMVDFVIESLKLLKELAEISDMRLVIKGVLPEEVLKAAAERIVKELGLPIEVEVESVPLGPTTVEVTIEVPVNGSGEKKTYKLTVTAWPVNVIMAAATAKLSDEQLKELFVRLSEAAVARAAALAAAGFGTVVATVVLSKNFSEEEIELYVELARAVAEARAAERAA	9.555622681425472	0.5096990194937943	0.5234918594360352	0.4990159273147583	17.33444595336914	nan	inf
design_20	26	MKKVFLSLAESEENRKINEKIRELLEEEFDDITVITGKLEYDEKIKIKLKIKNKETGEESESEREFPAVETEEPVMINVFVVYKKNGEKEIEFEVLIEVLPEEVIVIIIGTAYYPKEVPESEITEEEEQKLLDSLAEFTLEVLLLIKELAEIEDARLKIVGTLPLETLEEVAERIVKELGIPIEVETESVPKGKTTVNVTIEVPVNGSGKVKTFNYTKTANYVNVIMAAVTTKLTEEEIIKLFIEISKLLVERVEKLAKEGFGNIIGIVVVTKNASEELINYFIELAKEIVKEEAEKEEA	9.075979720064916	0.5638686948425087	0.4439924955368042	0.5073068737983704	17.97098159790039	nan	inf
design_20	27	MVRVFIGAAQSPEERARLAELEARLRAAFPDITVVTVEEEVGPRVRRRLRVYDTETGREEERELELPAEPTPEPRLLAVFVTVVKNGPEVIEFEVLIRERPEAVEVVIIGISYYPEEVPEEEITPEELQARLDAMVDFTTAAIQLVQALAPIDQARLVIVGTLPLEVLQAHADRIVAASGIPIEVEVESVPLGKTTVKVTLELELDGSGKKETIEREVTAWPVNVIMAGLTARLTPEQLADLFVALAETLDERAKALAAEGFGTIIGIVVLSRNVSEEEIELYKRLALELAERRAAERAA	17.307453388822548	0.29176306114561484	0.47962990403175354	0.5004561543464661	17.528514862060547	nan	inf
design_20	28	MVAVALAAAESEEERALADEILARLEAEFADVTVVRAELEYTPEVRVRLTVRDRETGRTAERELRLPAVPTPEPRLLVVFHVLAENGPDVLRFETIIEVGPESVTVIIIAISYSPQPVPPEAITPEERERRLDSMVDFVTEQLLLLKKLAEISDLRLVIVSSLPLEVNQAYADRIVKTLGIPIEVETRSVPVGPTTVNVTIEVPVDGSGKTRTYNLTVTGNYVDVIMAAATAKMTPEQLIELFVEIARLARERVAELAAAGEGTVEATVVLTRNFSEAEVERYRALARELARARAAERAA	21.96531046694561	0.1719962228248421	0.4928654730319977	0.4151007831096649	19.88678550720215	nan	inf
design_20	29	MKIVVLTVAESPELAALADELTERLVAEFDNVTVITGRVTVEPEIRIDLTIYDRETGEESKSSRTLPAVPTEEPRLLVVVVIVAKNGPDVIELETLIEVLPEATIVIIIAIAYYPEEVPEEEITPEELERLLEHMAEFVLENLKLVKELADIESARLRIVGPLPRERLEEIAARIVEALGIEIEVEVESVPLGKTTVNVTIEVELNGSGEKRTYNLTVEGNVVMVIMAAVTARLTDEQLIELFVRIAKLQKKRVEEMLKEGLGTIIGIVIVRRNVSEEEIEFYRELALKIAEERLKKEEA	20.131207238007455	0.2772399909451792	0.4175964593887329	0.3587457835674286	20.422420501708984	nan	inf
design_20	30	MQIVVYALAESEENKEWAKELIDALVAEFDNITVITGTAEYTPTITIKLTTEDLKTGEKSESTETFPAVPTPEPRLLVVVVILVKNGDDVIEFEVLIRRRENEVIVIIIAISYYPKEVKEEDITEEELLKRLEAMEEFVIESLLLLKKLAPISDARLVIKSALPLETNEAVAKRIVEKLGLPIEVEVESVPLGKTTVNVTIEVPIDGSGEIETFNYTKTGYVVNVIMAAAVAKLTEEQIKELFVELSKLAYERAKKLAEEGFGTIIATVVVSQNVSDELIEWAKERARKIAEENLKKEEA	2.2145939118188394	0.9287598723224223	0.7998871207237244	0.8245993852615356	8.33679485321045	nan	inf
design_20	31	MVRVVLAAAESPEEAALAERLVAALVAAFDDVTVVTATVTRGPEVTLDLTLYDRATGETRRSTRTFPAEPTPEPRLLLVFVAVARGGPRVLRFRVVIRRRPEETIVVVIAISYEPEPVPLEAVTQEELDARLQAMADFVLEALLLLQRLAPISYARLVIKSTLPLERNRAIAERIVAALGIPIEVETESVPPGRTTVNVTIEVPLDGSGEMETISLTVTGWVVDVIMAAATAKLTDEQLEALFVELSRLLVARVAALAAAGFGTVVGIVVLSRNWSEAEIAAAEALAEAIARERLARREA	11.017995888270942	0.456065785105846	0.4409714639186859	0.3774213194847107	19.07308006286621	nan	inf
design_21	0	KLEILYSSLPKEKQPELEELIKKFLERIEEEMEFLRELGLTETLERLLREFKLVAIAMVMRAILDGEKIDKILVFAVRGDLVAARREEYLAAVRKRIEELVANEKAKHTLIILKAVGTRRELEPLVVETTLEILRIALEAEKNKTTLVLDVDGLSPEAARRLYLEALRIAAAAGARVVLAAETPATLAVIGEVLAEDPRADAVMLVLIERDEATALARTRAQVDALLELAAAHPEVEVIIALDLEGLSPETEAEIVAILAEAARRIAEELGRRVYIVVVGENARVVEVEGVDGLLVLKKE	0.926624983035584	0.9802007642507219	0.871031641960144	0.8832886219024658	5.315402030944824	nan	inf
design_21	1	MLEILYSSLPEEKQPELEELIKKALEEIDEQMKLLEELGFTKTLEDIRRKFKLLAIAEIMRAILDGEKIDNIFVVALTGDIVKKNREEILEKIKKKFEELVKKNKAKRSLLLLHVIGTKPEYEPELVETALEVLKLALELFKNQTTVVLLVDGLSPEAARELLLEALKLAAAHGARVVLAAETPESLAVIGEVLAEDPRAQRVALVLVLRDEATALAEARARLAALEELAAAHPELEVSLLLDLEGLSPEVEAEIVALIAETARRLATELGRRVYIVIRGANAQPVEVPGVDGLLVLKEL	1.2303798456210435	0.9707103611561956	0.9065065979957581	0.8971667289733887	4.395440101623535	nan	inf
design_21	2	TLEVLYSSAPEELQPRLEALMRRALARVEELMKLLEELGATRTLERFRREALLTTLAMVAIAVLEGKEIDSIFVVALTGDLVAARREEILARIEARFRELVASEKAKRTLLILHAVGTRPELEPLLVEAALEVLRLALALFKNETTLVVDVSGLSPESAYRLLLEVLRLAREAGARVTLAADTPESIAVIGRVLAEDPSAETVLLNLIARDEATALARTRALVDAMLELAAAHPEVRVIFTLDLEGLSPETEREIVAIIAEAAREIAEKYGRRVYIVVVGPLAERVEVEGVDFLLVLRRL	1.6629754290258476	0.9404410047782418	0.8533898591995239	0.8574733734130859	5.76016902923584	nan	inf
design_21	3	MLEILYNSLPEEKQPLFEELLKKFLEEIDKQMELLKELGATEDLEDARTEFKLIATLMVMIEVLRGKEIDNIIVVFLSGDLVAKREEEIFEKIKKYFEEKVKKIKAKRTLIILHALGYKKELEPLLVEFSLKVVKYALELEKNETRLVVDVDRLSPESAYKLYKEVLKLAAEHGAEVALSGDTPEEIEVIKKVVKEDPRAKMVIVNLILKDEKTALEKTKEVVEKMLELVKEHPELEVGFTLKMENLSKEVEKEIVKIIAEAARKISKEYGNKVYIVIEGKNAEKVEVEGVDGLLVIKEL	1.7051491277880881	0.9461094084682463	0.8533424735069275	0.870469331741333	5.771187782287598	nan	inf
design_21	4	MLEILYSSLPAEKQPEFEALLRRFRARVEEQMELLRELGFTKRLERFRREFLLTTDAAVMRAVAAGKRIDDILVVALTGDLVAKRREEILARIRERVRRLVAEVRAERTLVILHAKGERPELEPLLVETTLAVTREILAALRNETTLVFNASGLSPEAAYRLFRAVAREAAAAGAELWLAAGTPEAIEVIGRVLEEDPRARAVAALLILTNEETAVAETRAVLDAVLALAEKHPELEVVLLLDLENLSLETEKEIVALIADAARRMATELGQRVYIVVRSKNAQKVEVPGVDGLLVLREL	19.973215495757433	0.1617032623388751	0.5476559996604919	0.44660428166389465	19.877920150756836	nan	inf
design_21	5	KLEILYSSVPEELKPKLEELIKKFLERIDEQMKLLEELGLTRVLERFRTEAKLLAIAMAMEAILEGKEIDRIFVVALTGDLVAARRDEILARIRAEWEAEVATNKAKRTLLIVHALATEPELAPALVEFTLEVVELALALETNETTLVFDASGLPPEAARELYLAVVRLAAAAGARVVLAGGTPETLEVIGRVAAEDPGVDAVAAVSIERDEATALERTRALVAAMERLAAEHPELRVIFLLYMDNLSPETEREIVEIIAEAARRLAEEYGRRVLIVIVGKNAEVVEVEGVDGLLVIREL	1.7250771559176148	0.9595648855320443	0.7948164939880371	0.7976715564727783	7.818666934967041	nan	inf
design_21	6	MLEILYSSLPEEKQPLLEELIRRFLEEIDEQMELLRELGLTKHLERIRKRSKLIAIAMAGRAVLAGKLIDRIFVVALTGDIVAKNREEILAKLKAEFEKLFAEKKAERTLFILIAINERPELAPLLVETALEVLREFLALAKDELTLVVDVLGLPPEAARALLLEALREAAAAGAEVVLAGGTPETMRVIGEVLAEDPRARRVALVLIEENEETALERTKALVEELLKLMAAHPELEVSFLLYMENLSPEVEEEIVEIIAEAARRIAEEYGRKVHIVIVSKNARVVEVEGVDFLLVLREL	2.0455113170796726	0.9371689412046165	0.7921480536460876	0.7960069179534912	8.341828346252441	nan	inf
design_21	7	RLELLYSSLPEEKRPALEALLARADARVEEQMELWRELGATAVLERALTEARLLARAALGRAVLEGEEIDRILTVVLTGDLVAARREEILARIRARIERLAAEERARRTLVILRAIGFEPELAPALVAAALEVLRAILAAERDATTLVVDASGLPPEAAYALFREALAAAAAAGARVTLAADTPESLAVAGRVLAEDPRAAEIALVLVERDEATALARTRAAVEALLELVAAHPELEVSLLLDAEGLSRETVEAIVAILAEAARRIATEYGRRVYLVLVGELAEVVEVEGVDFLLVLRRL	17.676726441326437	0.2083093763364649	0.6316526532173157	0.5174182653427124	18.29094696044922	nan	inf
design_21	8	ELEILYDSSAPEKRPELEALMRRFLEEVAELMELLRELGATRFLERAEREFRLLTLLAVARAVDEGKLIDDVFVFFATGDLVAERREEILKRIKERLKERVEKNKAKRSLVILKALGLRRELEPLLVEFSLEVLKEALALFKNETTLVVDVDGLSPEAAYRLLREALEEAAKAGARVVLAAGTPESVAVIGRVAAENPLVEAVVGVLVLRDEATALARARALVEALLELARAHPELEVGLALDMEGLSPETERAIVAIIAEAARRMAEELGRRVYIVVVGENAEVVEVPGVDHLLVLRRR	10.32427898834229	0.5223624331715285	0.5592029690742493	0.5311858654022217	17.83377456665039	nan	inf
design_21	9	MLEILYTSLPEEKRPRLEALLERFLARIEEEMELWRELGLTKILETALRKARLIAIGEAMVAVDEGREIDRIITVVLTGDLVAAREEEILAAIAARIEELVASEKARRTLVILTAVNFRPELAPLLVAAALRALALILAALTNETHVVLNVAGLPPEAARALYRAALALAAAAGARVTLAAGTPESLAVIAEVAAEDPSLRSVTLVIIERDEATALARVRERVAALLELARAHPELEVRILLDMEGLSPETEREIVEIIAEAARYMAEELGQKVYIVIVSENAEVVEVEGVDGVLVLRRL	1.6118035604928154	0.955337102541298	0.875455915927887	0.875778079032898	5.260251998901367	nan	inf
design_21	10	KLVILSTSLPPEKRPEFEALARRFLEEIERQMELLRELGATRVLERFRREARLLALLMVGRAVLEGRRIDNIIVDLLTGDLVAARREEILRRLRERYRALFAARRARRTLYILHAVGERPELEPLLVETTLEVIREFLALARNETTLVLDVSGLSPEAARRLYLEAVREARAAGARVVLAGGTPETLEVIGEVAAEDPGIRAVALVLILTDEATALARTRAAVEALLELAAAHPELEVLLGLDMRNLSPETEREITAIIAEAARRIAEEYGRRVYIVIVGENAEAVEVPGVDLLLVIRRE	2.304186451173765	0.9013456138636778	0.6937980055809021	0.6993247270584106	12.2009859085083	nan	inf
design_21	11	KYEILYSSLPEEKQPELFELLEKFRERVREQMELLRELGATEVLERFEREALLVTDLMVARAVLEGKRIDNLLVVLLTGDLVARRREEILARLEARFREEVAANKAERTLLILHAVGRRPELAPLLVETALEVVRTALALLKNETTLVVDVSGLPPEEAYRLLLEVLRTAAEAGARVVAVGGTPETIRVIGRVAEEAPLLEAVVGLLIAEDEETALERTKAFVEEMLKLAKAHPKLEVGLALDLRNLSEETEEKIVEIIAEAARKIATEYGQKVYIVIESENAKKVEVDGVDFLLVLKRL	8.354799239516101	0.4950520600102698	0.6969497203826904	0.7281339764595032	10.955069541931152	nan	inf
design_21	12	ELEILYSSAPAERQPALEALLRRLDAEVEEQMKLWEELGATKVLEEARTKALLLARLMAGVAVDRGRTIDRVFVVVLTGELVKKRREEILERIKARFRELFASVDARRTLIILHAIGTKPELEEELIEFSLEVTREALALAKDEVTLVVDVDGLSPEAARRLLLEVLREAAAAGAEVVLAGETPETLEVIGEVAAEDPSARAVALLLVLEDEATALARTRAAVAALERLAAAHPELEVMIGLKLRGLSPETEEAIVAIIAEAARRLAEEYGQRVYIVIESENARVVEVEGVDFVLVLREL	0.9728868357250008	0.9784481432372667	0.890532374382019	0.8877875804901123	4.735739707946777	nan	inf
design_21	13	MLEILYDSLPEEKRPEFEALLKRGRERLEEQMKLLEELGATRVLERFRKRALLLLDAEIGRAVLEGERIDRILVFLLTGDLVAARREEILARLRAHARAVFAAERAARTLVLLSALGTDPALEPLLRELALEVLREVLALARNATTLVVDVGGLSPAAARALLREALRLAAAAGARVTLAAGTPAALAVIGEVAAEDPSVAAVALVLIEEDEETAIARTRARVEAMLALAAAHPELELIFLLYMENLSPEVEEEIVEIIAEAAREIAEEYGRRVHIVIVGKNAKVREVEGVDHLLVIREL	17.214391415048485	0.24564618922162065	0.5490113496780396	0.4644060730934143	18.73239517211914	nan	inf
design_21	14	KLEILYDSLPEEKKPLLEKLLEKALKEIEEQMKLLEELGFTKSLERFLREFKLLAIAAIAVAILEGKEIDNIIVVALVGDLVAKNREEILEKIKKRFKEIVEKNKAKRTLVIVKALGVKKELEPLLVETTIEIVKEILELLKNETTLVFDASGLSPESAYRLYREILKLAAAAGARVVLAAGTPESLEVIGRVLAEDPSADAVALVIIETDEKTAIERTTERVEALLRLAEAHPDLDVIILLDMENLSEETEEKIVQIIADAARYMATELGRRVHIVIRGSNAKKVEVEGVDHVLVLKRL	3.519624440418261	0.872052775243277	0.7743144035339355	0.7719395160675049	9.314665794372559	nan	inf
design_21	15	KLEILYSSAPEEKKPELEELIKRFLERIDEQMELLRELGFTRVLERARETFELLTISEVARAVLAGRTIDNILVLLATGDLVAARRDEILARVRARIEELVATERAERTLVLVHAVNTRPELAPLLVEFTLELVALTLAALRAETTLVVDVSGLPPEAAEALYRAVLALAAAAGAEVTLSAGTPESLAVIGRVLAEDPRAKAVALNLILRNEETALEETEARVAALLELAAAHPDLEIIINLSMENLSPETEEKIVEIIAEAARHIAEELGRKVYIVIKSKNAKVVEVEGVDFLLVIKEL	2.2627571023771846	0.9152083944206166	0.7687748074531555	0.770412802696228	9.187079429626465	nan	inf
design_21	16	ELEILYNSLPEEKQPEFEELLKRFREEIEEQMELLRELGFTESLERFRKEALLTADAMVGKAILEGKKIDSILVVHLTGDLVARRREEILKRIKEYFKKKFETEKAEHTLIILTVLNRRPELAPALVETALEVTKEALKLAKNKTTLVFNALGLPPEAARELFLEVLKEAKAAGAEVVLSGSTPESLEVIGEVAKEDPSVKAVMLNLIATDEETALEEAKALVEALLKLAKEHPELEVIINVYLENLSPETEEEIVEIIAEAARKISEEYGRKVYIVVVGENAKVFEVEGVDHVLVIKTK	1.0354391207884726	0.975889952528452	0.8406791687011719	0.8441568613052368	5.975266933441162	nan	inf
design_21	17	RLEILHDSLPEELQPAFAELLRRALERIEEQMKLLEELGFTKILETFRTKARLLAAAAIGRAVLAGERIDSILVVGLTSDLVEKRREEILEKIKKRFEKLFKEEKAKRTLIIVDAVAFKKEYEPLLVEFTLEVVRYALELAKNETTLVLDAHGLSPESAYELYLEVLRLAAERGAEVTLAAGTPESLAVIGRVAAEDPRLRAVAGVAVLTDEETALARTEALVEALLALAAAHPELEVVLALDLRGLSPETERRIVAIIAEAAARLAREYGRRVFIVVVSERAEVVEVEGVDHLLVLREL	1.621158694905549	0.9603064982652686	0.8626214265823364	0.8741433620452881	5.4660162925720215	nan	inf
design_21	18	RLEVLYSSLPAELQPELEAALRRFLARVDELMELERELGNTRVLERFRAEARLLTLAAVARAVLEGRRIDRVFVVALTGDLVAANREEILARIKARLEELVATERAARTLLILHALATRPELAPLLVETALEVLELALAAFRDETTVVLDASGLPPAAARELYLAALRLAAAAGARATLAAGTPEAVAVIGEVAAEDPSLRAFALVHIARDEATALEATRALVEAALALAREHPDLELVFLLRMEGLSPETQREIQAIIAEAAREIAERYGRRVYIVIEGALAEPIRVEGVDFLLVLREL	16.427624208794438	0.20069415454320008	0.515947163105011	0.429362028837204	20.25567626953125	nan	inf
design_21	19	KLEILYSSIPEEKQPELEALIEKALKEIEEQMKLLEELGLTEILERFLEEFKLIAILMIGIATLEGKKIDRILVFALSGDIVAARRDAILAAIRARIAEQVATDKAEHTLVLLHAVNSRPELEPALVAAALEVTALALEAERNETTLVVDVDGLSPEAAYALLREVLALAAAHGARVVLAAGTPESLAVIGRVLAEDPRAAAVLAVAIHRDPETALAKTRALVDAMLALAAAHPEVEVGFLLKMENLSPETEEEIVAIIAEAARTLATEYGRRVYIVVIGKNAKVVEVEGVDLTIVIREL	7.211986336482683	0.6722561076337618	0.7793838977813721	0.7442460060119629	10.611275672912598	nan	inf
design_21	20	TLELLYNSLPEEKQPLFEELLRRFDARIDEEMERLKALGATAVLEHARREFRLLARLMVGIEVLRGELIDRIYVVLLTGDLVAARREEILAAERARFEELEATEKAKRTLVILKAVGTRPELEPLLVETTLEVAELALALAKNKTTLVVDVDGLSPEAARRLLLELARLAAAAGARVAFAAETPEALEVIGEVAAEDPSLDMVIALQIATDEETALAETQALLDALLALARAHPELEVGIALDLEGLSPETQAAIQQLAADAARYMAEELGQKVYIVTEGPLAVPIEVEGVDLLIVLRRL	22.724152549124376	0.14869060457084968	0.48736143112182617	0.383378267288208	21.620412826538086	nan	inf
design_21	21	MLEILYTSLPEEKKPLLEELIKRFLKRIEEQMELLRELGLTRHLARLRREFRLLAIAAVMEAVLEGKEIDNIIVVALTGDLVAARREEILARIRARIRELVATNKAERTLVILHAIGDRPELAPLLVEFALEVTEEILAALKNETTLVVDVDGLPPEAARRLLLAVLERARAAGARVVAAADTPESLAVIGEVAAEDPGLEAVALVQIHTDEATALAETRALVEALLALAAAHPGLRVALLLDMENLSEETEEEIVRIVAEAAARLAREEGRRVFIVFVSENAKKVEVEGVDGLLVIRKL	1.948551455040173	0.9381917594821669	0.7419601082801819	0.7490279674530029	9.607481002807617	nan	inf
design_21	22	KLEVLYLSLPEALRPRFEALAARFLARVDEQMELLRELGNTKVLETVREKARLTTLLEVMVAVLEGREIDAVLVVALTGDLVAANREAILARIAARIAAEVAAVDAARTLLIVTAINTRPELAPELVAATLEALRLALAALRNETTVVLNASGLPPEEARRLFLEALRLAAAAGARVTLAVGTPESLAVAAEVAAEDPSVERVLLVLIARDEATALARARALVEALLELAAAHPELAVGLAAALRGLSPETEEAIVELLAEAARRLATELGRRVYIVVVGANARRREVPGVDGLLVLREL	23.23372411428672	0.12524539624961237	0.5171539783477783	0.408639132976532	20.29150390625	nan	inf
design_21	23	ELELLQSSLPAERRPELEALMRRMLARVEEQLELLRELGLTAHLERIAREFRLLTLLEVMRAVDEGRRIDRVLVVALTGDLVAARREELLARIRARFERLFAEEKAERTLLLLHAIGTDPALAPLLVETTLEVLRLALELAKNELTLVLNASGLPPEAARRLYREALALAAAAGARVALAAGTPESLAVIGEVLAEDPRARRVILLAILDDPETALARTAALVAALEELAAAHPELEVGLGLDLRGLPPETEAAIQALVAAAAARLAAELGRRVYIVTVGPLAQPLEVAGVDGLLVLRRL	24.09218490308999	0.13803964048149558	0.47651803493499756	0.3089982867240906	21.577512741088867	nan	inf
design_21	24	MLELLYTSLPAEKRPAFEAALRRFHERIEEQMKLLEELGFTKNLETARTKALLLATAAVGIATLDGKTIDDILVVFLRGDLVAANREAIRARIAARIAEQVATNDAARTLVILIALNDRPELAPLLVEFSLEVTREILAALRNETTLVVDALGLPPEAARELLLAVLREAAAAGATVWLAAGSPASLAVVGEVAAEDPSVAAVAAVLIERDEATALARTRALLDALLELAAAHPGLRVVLLLRMEGLSPETTREIVALIAEAARRLAAEYGQRVHLVVVGKDAERVEVEGVDLVVVLREL	19.523316551093817	0.17784055757894898	0.5360841751098633	0.4631677269935608	18.991724014282227	nan	inf
design_21	25	MLEVLYSSLPEEKQPEFIELAKRFLERIEEQAELWKELGATKVLERALKRAKLVALAEVGRAVLEGKKIDRILVVVLTGDLVAERREEILETIKKRIKEEFEKIKAKRTLIIVTAINTRPELAPLLVATTLEVVREILKAEKNETHLVFDALGLPPEAARALFLEVLREARKAGARVTLAAETPETIAVIGEVLAEDPSAERVLLVSIETDEKTALAKVKAQVEALLELAAAHPELEVTLALYMENLSLETEKEIQEIIAAAAARLAREYGRRVFIVIVGENAEVIEVEGVDFLLVIKEL	1.0486394171815252	0.977721542610069	0.838848352432251	0.8467867374420166	6.114901542663574	nan	inf
design_21	26	MLEVLYDSAPEERRPELIALLRRADEEIEKQMELLRELGFTKVLEDFLKEARLVARLMIARAVREGKRIDRIFVVLLTGDIVAKRREEILAKIRARFEELVATEKAERTLVIVHAVGTRKELEPLLVETTLEVVREVLALLKDETTLVVNVSGLSPESARELLLAVVREAAAAGARVVLAAETPEALEVIGEVAAEDPSVAAVALLAILENEETALEKTRELVEALLELARAHPELEVLIGVSLENLSLETEEEIVEIVAEAARRLAEEYGQEVYILFEGENARVREVEGVDHLLVLRRL	1.6432528909804907	0.9501711636866287	0.8217315077781677	0.8222819566726685	6.796777725219727	nan	inf
design_21	27	MLEVLYSSAPPERQPLLEALLARFDERIAEEMELLRELGATKVLERFEAEARLVARLAVLRAVLDGKEIDRIFVVLLTGDLVAKRREEILARIKARAEELVATEKAERTLVIVHALNEKPELAPLLVETTLEVVRYVLELETNETTLVVDVSGLPPEAAYRLLLEVLRLAEAAGAEVTLAGRTPESIAVIARVLAEDPSARAVLAVLVLRDEATALARAREVLAAVEALAAEHPELEVGLLLRMEGLSPETEDEIVALIAAAAARLAREYGRRVYIVVESERARPFRVEGVDGVLVLRRL	1.5495158354632288	0.9538360714223368	0.8794786930084229	0.8623625636100769	4.9788498878479	nan	inf
design_21	28	MLEILYDSLPEELQPRFAALLERFRKEIEEQMELLRELGLTEVLDTFRAEAELTAAAMVGIAVLEGKEIDKIFVVALTGRIVAENREEILKRIKERAEELFKKIKAKRTLVIVHALGTRPELEPLLVETTLEVVKYILELAKNETTLVVDVSGLSPAAARRLLLEVLRLAAAAGARVVLAAGTPETLEVIGEVLAEDPSAEAVAALLIAEDEATALARTRALLARLLELAAAHPGLRVIIGLDMEGLSPETEREIVALIAEAAREMAERYGQRVHIVVVSENAEVFEVEGVDHLLVLRRL	1.3376294280623664	0.961201670341222	0.8600394129753113	0.861309826374054	5.448592662811279	nan	inf
design_21	29	TLEILYSSLPAEKQPEFEALAARFRARVDEQMEALRAAGLTATLERLRREALLTTLAEVMIAVDEGRLIDAVAVFAAEGDLVAARREELLAAWAARLAALAAAEDAARTLIIVTALGTDPALAPLLVEFTLEVVRTALAAAKNETTLVVDAHGLPPEAARRLLREVLATARAAGARVTLAVGSPESLAVAGEVAAEDPSVDRIALVLIERDPETALARARARLEALLELAAAHPELEVTLLLDLEGLPPEVEEEIVALAAEAARRIAEELGRRVYLVVVGENARPVEVPGVAGLLVLRRL	11.837936426933696	0.3664580336332577	0.6828288435935974	0.6129113435745239	15.104883193969727	nan	inf
design_21	30	MLEILASSLPEALQPLFAALLARFREEIDKQMEFLKELGITAVLEDFLTTFRLTAALAVLRAVLEGRLIDRIDVVALVGDIVAKNREEILEKIKKRFEELEKKIKAENTLIILKALNTRPELAPLLVEFTLEVLKLALELEKSKTTVVLDVDGLPPEAAYRLLREALKLAAEAGARAVASAGSPASTAVIARVAAEDPRLDEVSLNLVLRDEATAEARAAAQLAALEEFAAAHPGLAVSLGLALEGLSPATERAIQAAIAAAARRLARELGRRVFIVVESALAEPLEVEGVDGLLVLRSL	22.56282740329287	0.14435120347248903	0.4837258756160736	0.339587539434433	22.295141220092773	nan	inf
design_21	31	KLVVLYSSLPEERQPELEALMRRFLEKVDEQMKLLEELGATRVLERVRREFELLTLAAVARAVLEGRRIDNVFVVALVGDLVAANREEILKRIEERLRKEVAENKAENTLFLLKAINTRPELAPLLVETALEVLELALKLFKNDTTVVVDVSGLPPEAARELLLRALRLAREAGARVVLAAGTPESVAVIDEVIAEDPSADAVALNLILEDEETALERARAVVAAMLELAARHPELEVVFTLDLRNLSEETEREIVALIAEAARRIAEELGRRVGIVIRGENARVVEVPGVDFLLVLREE	1.258186542461745	0.9729915363945394	0.8766092658042908	0.8711888194084167	5.269850254058838	nan	inf
design_22	0	MKRWVLLSVFFTASSRAEIRALVLERLLPLLVEVLRREGWRLVLAFAVVVRTEEEARALLSTAREVAAALVRAAAELGADVLVVLAVAVLDEAARETVVRLVHELVVELARIAREHGVRIRIIVVTNDEALAKALAAELAKEPEIQSVTVTTYGEEVEKILREEGLSEEDIERILLLIDEMLNAAEALKTTADQAAAERALGAIARIHLLEELRRLARLLGREELAAAAFAELVEALRALLAEAAAAGATVTAEELAPDRLRITFAWPDGTTLTLTLTDAEAAAAARALVAEVAAARAAA	0.7497649169655415	0.9868149821312977	0.9493823051452637	0.9110042452812195	3.319040298461914	nan	inf
design_22	1	KKEWVLVSVLLTLSAREEIKELVLNELLPLLEKVLKEKGYNLVLSFGVVVRTKEEAEELLSTLKEILSELVTAAAELGADVLVVIAVAVLSEEARETVVDLVVEIVKELATIAREHGVKITIVVVVNDEALAEELAERLAKEPTVQNVIVTTAGEEVEEILRELGLSDEDVERIMLDIDELLDIAEAYARASDQENLDKLAAMIAKIHQLETLRRLAELNGDKELAEKYLEKIKEKIEEMLEFAKEAGWEVEYEELSPDTGVITFRSPEGVTVTLTLTDKELVEIAKELVEKVRKERAEE	0.660581314624374	0.9895058369684641	0.9364529848098755	0.8884536027908325	3.7945709228515625	nan	inf
design_22	2	MREWVLLSVLLTAAARDEVRALVLEELLPLLERVVRERGWDVVIHVGVLVRTPEEAEALLATAAELVEALVRAAAALGAPVLVVLHVAVLDPAARELVVRLVHELVVRLARIAAEAGVPVRIVVVFNDEEMAERLRALLAKEPEIQSVTVTTSGEEVEEILRELGLSEETVRRILLARETVDNMAAAAAATADQALLDTLFAQIALIQLLEELRRLAELAGDEALAAAVRERIKAQLAELIETAAAAGLTITTERLDEDTLRVTFTSADGTTVTLTLTDRELAAAAEELAAEAAAKAAAA	1.0322990674694863	0.9762152136712255	0.9481484293937683	0.90775066614151	3.339229106903076	nan	inf
design_22	3	MKKNVLLSVTFTLSSIEEIKELVLNDLLPLLEEVIRKHGWNLVLHFSVLVETVEEAERLLSTVKEVALELVRAAAALGAEVTVILSVAVLSEEAKDKVVELVYELVVELAKAAKAAGVKITIIVVTNDEEMAKKLKEKLEKDPTIQNIYVTTFGEEVKEILRELGLDDETVERIMLAIDELLNAAEARKKTKDKETLERLLGMIALIKALEELLRLAKLNGNTEEAEKYFKEIEEKLKELFKFAAEKGLTISVETLNENTLKITFTSADGTTLTLYLTDKELTEAAKKIAEAVAAERAAA	1.958042720710126	0.9193670314462123	0.872127115726471	0.7027873992919922	9.473739624023438	nan	inf
design_22	4	MREWVLLSVLFTLEAVEEVRRLVLERLLPLVVEVLRRRGWDLVLHFGVGVETVEEAERLLAAVREVALALVRAAAELGAPVLVVLAVAVLSPEARETVVELVHELVVELARAAREAGVPLRVLVVTNDAALAEALAERLAKDPTVQEVVVTTFGPEVAEILREFGLSEEQIERIMAQIDELLNQAAAAAATTDRAAHRELAALIARAAQLETALRLARLNGDTALAAALAAELEALLREAVAFAEARGWTITVERLSPDRVRVTFASPEGVTLTLTLHDAELAAAAERLVAEAAARRALA	7.602806065395744	0.5517311394259773	0.8872086405754089	0.5974568128585815	14.440430641174316	nan	inf
design_22	5	AREWVLLSVLFTLESRDEVKELVLTRLAPLLERVLRERGWDLVIHASVVVETVEEAEALLSTVKEVLAALVRRAAALGAPVLVVLHVVVLSEEAREKVVELVVELVEELARIAAEAGVPLTVVVVFSDEELAEEVARRLAKNPAVQRVHVTTAGPELREILRELGLSDETVARILAQTAEALDMAEARAKTADKAALAEAEARIALIRQLEEGARLARLAGDEELAAALRAELAAALADLVAAAAARGWTISVEELSPDTLRLTFSAPDGTTLTLTLHDAEAAATARALVAAARAAAAAA	19.213330781688867	0.23508946034527617	0.7871221303939819	0.5231906175613403	15.978822708129883	nan	inf
design_22	6	MRRWVLVSVLFTLKSIEKIKELVLEKLLPAAVRVLEEHGWDLVLHFGVIVRTEEEAKKLLEAVKEVALELVEAAAALGANVLVVLHVVVLDESARETVVDLVYELVRELAEAAKKAGVKLKVVVVFNDEELAKRLKERLEKDPSIQEVTVTTAGPEVEEILREYGLSDEDVRRIMLDIEEVLNAAEARKKTKDKETLDELLSMIAEIKLLEELRRLYELAGEKEKAKEVFKEIEKKIEELIKFAEEKGYEIEVERLDENTVKITFKSKDGTEINLYLTDKELAKKAEEIVKKAKEKKEKE	0.6611740106446513	0.9897496074137299	0.9446297883987427	0.9082609415054321	3.5395050048828125	nan	inf
design_22	7	MKKKVLLSVLLTESSIERIKKLVLERLLPLLEKVLKEKGWDLVIHVGVLVDTEEEAKRLLSAAKEIILEIVKAAAKLGAKVTVILHVAVTDESAKDTVVELTVELVKEVAKEAKKYGIEIDIIVVTNDEEMAKKIKEKLEKEKVIQNITVTTFDEEFEKILKELGLSEEDIERIMLDAETLENLAEARKKTKDKEALDKVADMIALIRQLEELRRLAELNGDEELAAAARAELEAALRELLAFAAEQGWTITTERLSPDRLRITFTSADGTTVTLYLTDPEATAAAEAAAAEVAAARAAA	0.8479892709011942	0.9832901082521461	0.9156749844551086	0.8798756003379822	4.711038112640381	nan	inf
design_22	8	MRRWVLLSVTLTLSAAEEIKRLVLEELLPLLEEVLAREGWDLVISVGVVVDTVEEAERLLSVAKEVVAAVVAAAAALGRRVLVVLGVVVLSEEARPRVVELVHELVRELAAIARAAGVDIRIVVVTNDEALAEELAARLAKDPSIQDVHVTTSGEEVREILRELGLSEEDVRRIMLRLEEMLNLARARARAADQEALRRLEAMIALLNLLEELLRLARLLGREELAAEAFERAVRLLRELFEFAAERGWEIEVEELDPDTLRVTFRSADGTEVVLYLTDAELAAAARAIAEEVRARRAAA	0.7981366072328708	0.9853237836046295	0.9536834359169006	0.9035621881484985	3.250580310821533	nan	inf
design_22	9	MREWVLLSILLTDEAVEEIRRLVLEELLPLVAEVLRRHGWDLVIHVSVLVRTEAEARRLLAAAREVVAELVRAAAALGARVLVILSVAVTDDAAYPTVVDLVAELVRELAEIAREAGVEITIVVVTNREDMARALAERLAADPTIQRVYVTTAGEEVAAILRELGLSEADIRRIMLAIEELLNQAQAAATTTDQELLRELFAKIALIRQLETLRRLAELLGRTELAAAAFARAEALLAELIALAVAAGLTITVERLDPDTVRITFTAADGTTLTLTLTDAALAAAAEALAAAAAAARAAA	0.97788392465873	0.977603570438936	0.9292333722114563	0.8891452550888062	3.7862961292266846	nan	inf
design_22	10	MKEWVLLSITLTEESLEEIKELVLNRLLPLLVEVLKKKGNNLVINVNIVVRTVEEAKKLLSTAKEILKEIVEAAAKEGAEVLVIINLVVLSEEAKETAVDLVVEIVEELAKIARKAGVKLTIVVVTNDEEMAKKIKERLAKNPVIQNVYVTVSGEEVEEILKELGLSDEDIRRIMLAIEETENLAAAAAAAADQAALRRLAAMIARIQQLEELRRLAELNGKEEEAAAAFAEIKALLAELIAFAAAQGWTISVEELDADTLRLTFSAADGTTLTLTLTDAEVTAAARELAAAAAAAAAAA	19.5455433082388	0.20360653093060524	0.8826808333396912	0.6832812428474426	10.098953247070312	nan	inf
design_22	11	MKKWVLVSVLFTDSSAEEIKALVLEELLPLLVEVVRKEGWNVVLHFTVVVETEEEARRLLTTVKEVVAALVRAAAALGAPVLVVISVFVTSEEARETVVDLVAELVEEVAAIARAAGVPVRVVVVFNDEEMARALAARLAADPTIQDVTVTTNGPEVEEILRELGLSDEDVRRIMLQIETGADMAEARKKTTDKALLDTLAAKIARIIQLEELRRLARLLGREALAAETFERIKAELTELVAEAAAAGLTISVETLSPDTVRLTITSAEGTTVTLTATDAEVAAALKEIVAAAQAARAAA	7.389646217096338	0.5816856017065116	0.8740087747573853	0.6414591073989868	13.410066604614258	nan	inf
design_22	12	MRRWVLLSVTLTAAAREEIARLVLEELLPALARVLARTGSDLVIHVSIVVRTPEEARALLTTAREILLALVEAAFALGRPVLVVLHVVVLDPEARPTVVELVHELVVALSRAAAAAGQPIRVVVVFNDEEMAEELRARLAKEPEVQDVTVTVDGPEVEEILRELGLSDEDVERIMLAIEETLDLAEAAAATADQAALDRLAALIARINLLEELRRLLRLNGDEEGAAAAFARLVALLRELVAYAVELGWTITVEELSPARVRVTFAAPDGTTLTLTLTDPEAAAAARAIVAEAAAARAAA	0.8730208585999254	0.9821753308381181	0.9470012784004211	0.9009866714477539	3.4193389415740967	nan	inf
design_22	13	MKKWVLLSVLFTEESREEIKKLVLEELLPLVVEVLRKTGSNLVIHVSINVETEEEAKRLLSTAKEVLLALVRAAAAEGADVLVIISVFVTSEAARPTVVKLVAETVRELAEAARAAGVNLTVVVVTNDAAMAEALKAELAKDPSVQNVIVTTDGPEVEEILRELGLSDEDIERIMASLEEAKNMSEAAKKTKDKETLKKLFSMIALMKLLEELRRLAELNGDKEKAAAYAKRLTALLKEMIEFAVKEGYTISAEELSPDKLKITFESKDGTKITLYLFDKESAAAAKKLVEEALKKRKEE	0.8159140691196914	0.9843694465690637	0.9423025846481323	0.8975552916526794	3.5642149448394775	nan	inf
design_22	14	MKEWVLLEVFFSLSSKEEIKKLVLEELLPLLEKVIKEKGWNVVLSFSVVVDTEEEAKELLETVKEVALKLVEAAAKLGAEVLVILSVAVNDESARKTVAELVVEMVEELAKVAKKYGVEIKIVVVTNDEELAEEIKKKLEKNPVIQDVYVTTFDEKVEEILKELGLSEEDIKRIMLLINEMLNWAEARKKTKDKETLEKLISMSALIKQLETLKRLAELAGEKELAKEYLERIKKQLKELVEFAAKQGLTISYKELDEDTGEITFSSADGTKLTLTLTDKEITEIAKKIVEEAKAKAAAA	0.6912370378955323	0.9884854618506081	0.9445236921310425	0.9111444354057312	3.4780445098876953	nan	inf
design_22	15	MKENVLLSITFTDEAVEEIRALVLEEALPLLVEVIKKKGSNVVIHASVVVETPEEARRLLAAVREVVAALVRAAAELGAEVTVILHVVVLDEEAKPLVVELVHELVRELARIAREAGVKITIIVVFNDEEMAKELKERLEKDPEIQEVYVTTSGEEVEKILKELGLSEEDIEEIMLDIEMTNNWAEARKKTKDKETLRKLMGMAALIKQLETLAKLAKLNGNEELYKEYLKKLEEKLREMIEFAAEKGMTISVEKLSENKVKITFTSKDGTKLTLYLTDKESAEKAIELVEEENKRREEE	0.8490917038692941	0.9830413795896429	0.9529725909233093	0.9130743145942688	3.314404249191284	nan	inf
design_22	16	MKEWVLLTVLLTDEAAEEIKRLVLERLLPLLVEVVREKGDRVVISVGIIVRTKEEAERLLSTAKEIVKELVKAAAELGADVLVIISVAVLDESARETVVRLVAEMVRELAKIAKEAGVKIKIVVITNDEEMAERLAAELAKDPTVQDITVTTFGEEVREILREYGLSEADVERIMAAIEEMLNMAEARKKAKDQAALDRLEAMIALLRQLETLLALARRAGREAEAAAAAAEAEAALRELVAFAAERGWTITAEELSPDRLRLTFRSPDGVELTLTLHDAALAAAARALVAAAQAERAAA	20.871753837546837	0.19420281357633024	0.8754156231880188	0.6435223817825317	12.382986068725586	nan	inf
design_22	17	MKENVLLSVLLTLASRDEVAELVRTEALPLVVEVLKKKGWNLVISVAVVVRDAAEAEALLSTAKEIVKELVKAAAELGAEVTVIIAVAVLDEAARDTVVELVHELVVELAKIAREYGVKIKIIVVVNDEELAEKLKELLEKDPNIQEITVTVADESVREILKELGLSEEDIERIMLLIEEMLNLAEAARRATDQAALDRLAAAIARIHLLEELRRLARLNGDEALAAELFARLVAQLEALFAFAAAQGWTISTERLDPATLRVTFASPEGTTVTLTLTDPEAAAAAEAIAAAVAAARAAA	1.3141161057614843	0.9711270416666834	0.9215362071990967	0.8913176655769348	4.161499500274658	nan	inf
design_22	18	MKEWVLLSITFTDASLEEIKELVLTELLPLLVKVLKEKGSNLVIHVSVVVDTEEEARRLLSAVKEVLSALVKAAAELGAEVLVIISVAVTDESARPLVVDLVVEIVEELAKIAKEHGVKIKIVVVFNDEELAKEVKERLEKNESIQEVYVTTADEKVAEILRELGLSEETIRRILLDIEQMLNAAAARRRTADRELLDRLLSLIALINQLATGIDLAELLGETELAERLFARLRARLAELIALAVEAGWTITVETLDPDTVRVTFRAPDGTELRLYLTRADEAAAARELVAAAAAARALA	19.37659011778516	0.20072047600147674	0.7856894731521606	0.6460199952125549	13.984800338745117	nan	inf
design_22	19	MREAVLLSILLTDEAVEEIARLVLERALPLLVEVLRRTGSDLVIHVSVVVETPEEARRVLAAAAEIVAALVAAAAALGAPVTVVLSVAVLSEEARPLVVDLVAELVERLARLAAAAGVPLTVIVVTNDADLAAELAARLAANPAIQRVHVTTFGPEVEAILRELGLSDEDVERIMLDIETMLNLAEAAKKTKDKETHRKLAAMIARIQLLEELRRLARLNGDEELAARLFEEAKAQLREMFEFAAAQGLTISVEELDPDTVKVTFSSADGTKLTLVITDKELAAEAKAIVEEVNAKRAAA	0.6822229303604934	0.9888913473646106	0.9291924834251404	0.8825194239616394	3.970932960510254	nan	inf
design_22	20	MREWVLLSVSLTYEAVEEIRRLVLEEALPLLVAVLRARGWDLVISVSINVETEEEAKRLLEAAREILLELVEAAARLGAPVLVVISVFVNDESARETVVKLVAEIVRELAEAARRHGVPLKIVVVVNDEELAKKLKEELEKDPVIQSVTVTTDGEEVAEILRELGLSDETVERILLQIQQAKNWAEAAKKTKDKAALKKLQAMSALITQLEQLARLARLNGDTALYAALLDRIRAQLTEMFEFAAELGWTISYEELSPDKGRITFRSPDGTELTLYLTDAETVAAAKAIVEAVQAARAAA	2.6785778163196214	0.8682749125860842	0.901848316192627	0.798175573348999	6.329784870147705	nan	inf
design_22	21	MKEWVLLTILLTETAREEIKKLVLEELLPLLVRVLEEKGWNLVIHVGILVETVEQAEALLTTAKEIILALVEAAAALGADVLVIISVAVLDEAARPTVADLIYDTVVALAEAAAAAGVDIKIIVVTDDEDLAKELAARLAKDPRIQDVHVTTAGPEVREILKELGLSEEDIERIMLALEELLDAARARAAATDKALLDELLALIARIQQLEELLRLARLNGDEELAAEAFERLGELLEALLRRAAAAGLTVTAERLSPDTLRITFRSAEGVELTLTLTDPEAAARAEELVAAVAAERAAA	19.919048799383535	0.19794278768847992	0.9121553301811218	0.6842005848884583	10.076898574829102	nan	inf
design_22	22	MKEWVLLSVLLTLKTREEIKKFVLERLKPLLVEVIKKKGWNLVISASVVVRTVEEAEELLSTLKEILKELVEAAAKLGADVLVVIHVVVLDEAARQTVVDLVVEIVKELAKIAKKYGVKIKIVVVTNDAALAAAIKARLAKEKEIQDVHVTTSGEEVREILKELGLSEETIKRIMLQIETALDIAEARRRTADLEALEELEGKIALLQQLEEGKRLAELNGDKELAAELLKEYAALLEELIAFAAERGWTIDYEELDEDTGKITFRSPEGTTVTLYLTDKETTAIARELVERARAAAAAA	20.00435876228908	0.20463532606521997	0.8882114291191101	0.6830203533172607	10.159019470214844	nan	inf
design_22	23	MKKWVLLSVLFTEESAEEIKKLVLERLLPLLVEVLRKEGNKLVIFAGVLVETVEEAKRLLSTVKEVLSELVKAAAELGADVLVVLAVAVLSEEARETVVELVAETVEELAKIAKEAGVKIKVVVVTNDEALAKALAERLAKNPSIQEVIVTTYDETFEEILRELGLSEEDIKRIKLALEQLLNLAEARKKTKDKKALEKLESMIAKITALEELRRLAELLGKKELAAKYLKEIEKQLKEMIEFAEKLGYKISYEELDEDTLKITFESEDGTKINLYITDKELAKIAKKLVEEAQKKRKEK	0.6969037279420227	0.9888021862123056	0.9367675185203552	0.9021706581115723	3.7605865001678467	nan	inf
design_22	24	MKKYVLLSILLTEESIEETRELVLTRLLPLLERVIKEKGWRVVIHVGILVETEEEARRLLEAAREIVLALVRAAAELGADVVVILSVAVLDESARETVVELVHELVREVARAAAEAGVRITIIVVTNDEELAERLAERLAKDPVIQDVYVTTFGEEVREILRELGLSEEDVERIMAAIEELLNWAEARKKTKDKETLRKLEAMAARIHQLAELRRLAELAGDTELAAATRAEIEAALREMVEFAEKEGYTISYEEIDENTGVITFKSPEGVELKLTLFDKELVEAAKKIVEEAKAKRAAE	0.7913233205623739	0.985447835889388	0.94157874584198	0.8949882388114929	3.5765950679779053	nan	inf
design_22	25	MKKWVLLTVLLTEEAAEEIKKLVLERLLPLLERVLREKGWNLVIHVGINVETEEEAKRLLSTAKEIVSELVKAAAKLGADVLVVLAVAVNDEKAKETVVELVYELVKELAKIAKEAGVKIKIVVVFNDEEMAEKLKEELEKDPSIQDVIVTTYGEEVEEILRELGLDEETIERIMLAIEELLDQAEARKKTKDKETLKRLEAMIARITLLETLLRLARLNGDEELAARLLAEAEARLREMVDFAAEKGYTISVETLSPDTVKITFTSPDGTKVTLYLTDAELTAAAIAIVEEAQARRAAA	0.7255292859777647	0.9874504105928064	0.9533299207687378	0.9170312881469727	3.2156906127929688	nan	inf
design_22	26	MREWVLLSVLLTDEAVEEIRRLVLERALPLLVRVLEERGWDLVIAASVVVETEEEARRLLEATREILLEIVRAAAALGAPVLVILHVVVLDESARDTVVRLVVEIVRELARAAREAGVPIRIIVVTNDEEMAEKIKEELEKDPVIQDVHVTTAGEEVEKILRELGLSEEDIERIMLLIEQTLNAAEALKKAKDKEFVRELLRKIALIQQLETLRRLAELAGLEEEAERLFEEIERELEELVRLAAEKGATIEVEELSEDRVKITIKFKDGTELTLYLTDKRLAEKAKEIVERERRRREEE	0.6624346480354313	0.9895121313205315	0.9405708312988281	0.905255913734436	3.7124714851379395	nan	inf
design_22	27	MKKTVLLSVLLTAASLEETAALVRERLLPALVRVLKEKGWNLTISVGVLVRTAEEAERLLAAARDLLAELVKAAAELGAEVTVILAVAVLDEAARPTVVELVHATVVELAKIAKEAGVNITIVVVFNDEELAKELAARLAKDPTIQKVTVTTAGEEVAAILRELGLDDETVARILAQLETLLNMAAAAAAAADQALLDRLAAMIARIAQLEELRRLYEEAGDAAAAAAAAAEAAALLAELIAEAVAAGLTIDVERLSPDTLRLTFRSADGTTVTLTLHDADLTATAEALVAAAAAARAAA	18.729106271055205	0.2291621989774595	0.8313635587692261	0.6210895776748657	12.626429557800293	nan	inf
design_22	28	MKKKVLLTITFTEEAIEEIKELVLNELLPLLVEVIKKKGWDLVINVNVIVRTEEEARRLLEAVKEIVLEIVKAAAKEGANVTVILNVAVADEKARDLVVDLVAELVEEVAKEAKKYGINIKIIVVVNDKELAEKLKARLEKNPNIQEITVTTNGEEVEKILKEEGLSEEDIERIMLANEQMLNLLEARKKTKDKEFLDELEKKIALIQLLETGLRLAKENGDTAKAAALAARAKAQLTDLVELAAEKGWTITVTELSPDTLELTFTSPEGVKLKLTLTDAALTAAAKAIAAAAAAARAAA	0.9093397349527532	0.9808986685973455	0.9305797815322876	0.8893929719924927	3.78761887550354	nan	inf
design_22	29	MKEWVLLSVTLTLSAREEIARLVLERLLPLLEAVLKEKGWDLVIHVSINVDTVEEAEALLRTAREIVLRVVEAAAKLGANVLVIISVSVTSEEAKETVVDLVHELVREVAEAARKAGVKIKIIVVFNDEEMAEKLKERLEKDERIQDVTVTTDGEEVREILREWGLSEETIEEIMLSIEMNLDAAEARKKTKDKAFLDELLGKIALIQQLAQLRRLAELLGEEELAKAAFAELEKLLKELFELAAEHGAEISVEKLDENKVKITITSKEGVKITLYLTDKEEAEAAIKIAEEIKEKREKE	1.0941425418894992	0.9727787806468613	0.9395040273666382	0.8964137434959412	3.7515063285827637	nan	inf
design_22	30	MKEWVLLSVSFTYESREEIKKLVLEELLPLLEKVVKKKGWNVVLHFSVVVRTKEEAEALLSTVREVLLAIVKAAAKLGAPVLVIIHVVVLSEEARDTVVELVAELVREIARAAREAGVPVTVIVVTNDEDLAKRLAERLAKDPEVQDVHVTTSGEEVEKILRELGLSEETVRRIMLAIEEALNAAEAMKKTKDKETLEKLLSMIALMRQLEELIRLAKLLGEEELAKKYFERLVKLLKEMVEFAAEQGWTISYEELSPDTVRITFKSPDGTEVKLTLTDAETAAAARAIVEAAQAERAAA	0.7010617747615342	0.9883971862829177	0.9498778581619263	0.9018087387084961	3.3074452877044678	nan	inf
design_22	31	MKKNTLLSILFTDEARDEIAELVKNRLKPLLEEVLKKEGSNLVIHAGVNVRTVEEAERLLSTVKEVLKELVEAAAKLGADITVIISVSVLDEEARDKVVELTHELIKELAKIAKKYGVNIKIIAIFNDEEMAEKLKEKLEKDENIQEFYVTTSGEEVEEILKELGLSEEDIKKIMLAIEELLNMAEAARKASDQALLRRLFGMIARIRALETLAELAKKLGKKEEYEKAFEEAVKLLEELVAFAAEAGLTISTEELDEDTLVITFRSPEGVEVRLTLTDKELAEAAREIVAKAAAARAAA	0.8177345852373655	0.9841638346208202	0.930083692073822	0.9000014066696167	3.923022508621216	nan	inf
design_23	0	ATVLPVRLARGSLTDLNVAVLLGYLPERELLTDLPEILLTESVEDPSKLDATAVITDRGLIKLRERMKKEGLSFEQLNELLLEKIDLLYEMEIKKHPEKLSNAKKTKKIEIVLDGDEETFKKLREDIIKLAKYFAEKGYEVTLHATDNADIDLVLELVKELIEALKGKTITVELTRATLDAMVAALDAMLAAIAEIATDPSVKVNLVAEASELTLLLAGYSLEEAEKRMEEMLAAATAVMKARAPELPDNVTLQAVAGRSSMSLETREEALANLEERLAELEERIKALEKKEEEFIKEKK	15.8692780420561	0.4482500331304725	0.577674388885498	0.5255219340324402	17.6712589263916	nan	inf
design_23	1	ATLLPVRTVKYSLEDINIAVLLGILPELELLDDLPRIRTTESEEDPEKLEAEVVWTDKGLKKLIELAKKEGLSEEELFEIMEKISKLLYDIYIEKHPEKLINAKKKHKIELVLDSDAETFEELRDLIIKTAEYFSEKGYEVTLHATDNADIDLFLELFGELLEKLPGKKQTLRIERATLDAMVEALTAVLDFIAAKATDPSVKVTLTALASQLTLLKAGYSLEEAERRMAEMVAAARAIMEERKPELPDNVTVRVERGISSMSAATREEFLANLEERLKEIEEIKKKIEKIIKESIEKFK	24.846509226806667	0.1598020244656683	0.6165937781333923	0.5056374073028564	18.5296688079834	nan	inf
design_23	2	ATVLPVVDSRGSLTDLNVAVLLGLLPERELLTSYPYIRLTEDVEDPSKLNATVVLTDEGLKKLKEEAEKAGLSFEEFFELLEKLFDKLYEMEIKRNPEKLVNAKKVKKVEIELSSDAETFKEIRDDVIKLAEYLAEKGYEVTLHFTDRFDIELGLELVGELIEKLKGKKITVEIEAATLEDLVARTRAVLDFIAKKATDPSVKIEFVAKVSHYTLLLAGASLEEAEKLMEEMVAAAEAIIREMAPRLPDNVTVRVVRGRSAMSAATREQALAQLPELLAKTDERLKALEKVKEEFFKEKK	14.136299858802888	0.5079476696759694	0.7187255620956421	0.685653805732727	12.877467155456543	nan	inf
design_23	3	ATLLPVRESRGSLDDLNVAVLLGLLPDRELLDDLPRILSTESVEDPEKKEATVVWSDKGLEKLEKLFKEAGLSFEELFEALLRQADVLLEMEIEKHPEKLSNAKKEKKIEIDLESDKEEFEKLKEKIIKTALYFREKGYSVTLAASENVDIDLFLELFKELVEKSKDKTQTVEIKAATLEAAVARTRAVLDAIAKIATDPSVKVNVIARVSHLTLLRAGVSLEEAEKLMAEMLAALRAVMEELKPRLPDNVTVQVQAGRSSMSEETREEFLANLEKLLAETEERRARLEATLEKFLKEAK	22.12458251374868	0.20869801754144185	0.4549770951271057	0.30782777070999146	22.332117080688477	nan	inf
design_23	4	ATVLPVRESEGSLDDLNEAVLLGLLPDRELATDLPYIRTTNSVEDPSKLEATVVITDRGLLKLKEFAEKEGLSLEQLFELLLRIADTLYAMYIAKHPEKLVNAKEVKKIEIVLDSDGETFKELRDLILELAKYLSEQGYEVELHATHRADIDLFLELVKELIESLKGKTITVELEAATLEDLVARTREVLDFVAEIATDPSVKVEVIVKVSELTLLEAGVSLEEAEKRMAEMAAAATAVVEERAPELPDNVTVRVEVARSRLRPETREEALRNLEELLAEYDARQAALDATIAAFVAEQK	13.102079032062578	0.4894476915596279	0.7251211404800415	0.5643717646598816	14.461710929870605	nan	inf
design_23	5	ATVLPVVNARSSLGDLNVAVLLGLLPDRELLTDKMFIVSVESVEDPEKLDATVAITDKGIEKLLKEMKEKGLSLEEFFELLERLAELLYEMAIEREPEKLSNAKKEKKVEIVLDGDEERLKKLKDLILELAEYLSEKGWEVSIHATPNADIDLFLELVGELIEKLKGKKITIKIEAARLDDLVARLRAVLDFVAEKATDPSVKVNVEALVSELTLLLAGYSLEEAERLMEEMVAAATAVMRAAAPRLPDNVTLRVVRGRSLLSAETREEALANLEALLAETDELEARLEAEKEKFIKEAE	15.003660510228434	0.4688338866539034	0.6364151835441589	0.5577459931373596	16.035274505615234	nan	inf
design_23	6	ATVLPVREVSSSLGDLNVAVLLGLLPDLPLATDRPYIVRRNSVEDPEKKEATVAWTDRALRALLAEARAAGLSEEQLVDLLLRLADVLYAEEIEKYPEELVNAEKVRRVELVLESDGEEFRRLRPLILRLALALMEAGVEVELHFTDRVDLDLALELVRELIAAAPGRRITVRLEAVTKEGLVARLRALLAFIAEVATDPRVRIELTALVSELALLRAGYSLEEAERLMAEMLAAATAIMRELAPRLPDNVTVRVEREVSSMSAKTREEALATLEARLADYAAREARLAETRAAFLAEAA	15.822346770202712	0.4058219817618568	0.6111380457878113	0.5234059691429138	17.728958129882812	nan	inf
design_23	7	ATVLPVRTERGSLEDLNVAVLLGLLPERELRTDLPYIALTEDVEDPEKLIAEVVISDKGLKKLKELMEKEGLSFEQLFELLIRLIDTLYEMEIERHPEKLSNAKKVKKVEIVLSGDGETFKEMREDILKLIGYLREKGYEVTIHATDAADIDLFLELVGEIMEAFKGKEITVEITAATLDALVARLRALLDFIAARATDPSVRVHLVAEVSEYTLLLAGVSLEDAEARMAEMIAAARALMEELAPRLPPNVTVQVERAVSLLSAATREEALARLPELLAEEEERRERLEKVKKEFIEEFK	12.671777179163719	0.467900135616595	0.5433236956596375	0.4462726414203644	19.240449905395508	nan	inf
design_23	8	ATVLPVVESRGSLEDLNVAVLEGLLPDRALADDEMELVLRRSVADPEKLEATVAISDRGLLRLREEMEAEGLTEAQLFDLLAALAETLREMYLARHPEELVNAAERRRIELVLEGDAATLREIRPLVLALALALRERGWEVELHFTDAADIDLALELVGELLDAARGETLTVRISAARLEDLVARLERVLDFIAERATDPSLRVVVTARVSMLLLLRAGASLEEAERLMAEMVAAARAVIEERAPELPDNVTVRVERGVSRMSARTREEALARLPELLAEYEARRAALEATRAAFIAAAR	18.781474765026957	0.28132119416787144	0.4751439094543457	0.3191942572593689	21.62230110168457	nan	inf
design_23	9	ATVLPLRESRGSLGDLAVAVLLGLLPELELPYEDMYIELTESVENPEKLEAKVVITDRGLKKLKEEAEKAGLSFEDLFDILLELAETLYEMEIEKYPEKLINAKEKKKIEIVIDSNSEEFKKNKELIIKLAEYLAEKGWEVEIHFTDNADIDLALELVGELIERLPGKTITVEIERARLDDLVAATEAFLDFIAEIATDPSVKIHFVARVSTLTLLKAGVSLEEAERLREEMLAAAMAVMRARAPELPDNVTVQVEAGRSLMGPETREEALKNLEEMLEDYKERKEKLEKVKKEKLKELA	11.268250371197784	0.6402261736116213	0.7229410409927368	0.6492111086845398	13.018500328063965	nan	inf
design_23	10	ATLLPVRTARSSLGDLNEAVLLGLLPERELLDDLPEVVLVESVEDPEKLEATVAFSDKFLLKLKELAEKEGLSFESLFELLVELADLLLELEIERHPERLVNAREERRVELVLSGDGETFKKIKELIIELAKYLREKGYKVTLHATDAVDIDLFLELVEELIKELPGKEITVELEAADLDALVARLGAMIAFIAEIATDPRVKIHLIAEVSRLTLLRAGLSLAEAARRMEEMVAAARALMEERKPELPDNVTLQVVRAVSRLSEATRAEALASLAELLAETEERRKRLEEKIKEFIEKEK	25.73536439384266	0.16430093036339277	0.3717629909515381	0.23071697354316711	23.739683151245117	nan	inf
design_23	11	ATLLPVVEAHSSLGDLRVAVLLGLLPERELPYDLPYLRTERSVADPARLLATVVWTDRGLLKLLELAKARGLSEEELFALLAAQAEALLAAHLAAHPERLANAAAERRVELVLESDEEEFKKIRELVIRLAEWLRERGWAVALHFTHRANIDLALELVGELIERLPGQPITVILEAAELEALVANLARLLDFIAERATDPSVRVTLVALVSELTLLEAGYSLEEAEKRMEEMVAAARALMEARAPRLPPNVTVRVMREVSSLRASTREEALATLPERLAAADRLRAALEATIAAHFEAAA	24.457066324712347	0.127625809423216	0.40920236706733704	0.23599562048912048	23.08707046508789	nan	inf
design_23	12	ATVLPERVARGSLTDLAVAVLEGLLPELELPTDDPYIELTESVEDPTKKEAKVVWTDRGLAKLRAEAEAAGLSDEQLFDLLLELADELYKIYIEKYPEELVNAKEKKKIEIAITSDEETARAMRDLILALAGYLREKGWEVELHFTDAADIELMLELVGELLDAFPDKELTVEIERATLDALVAALKAVLEFIAERATDPRVRVRVRAKVSHLTLLRAGASLEEAEALMAAMVEAAMAVMKEMAPKLPDNVTVEVVREVSRMSAATREEFLANLPELLAEYEELKARLDAKRQAFFERAA	12.770641858748794	0.5652534934280657	0.4752614498138428	0.3224211037158966	21.210357666015625	nan	inf
design_23	13	ATLLPVRDARSSLGDLNVAVLEGLLPDLPLQTDLPEIVLTESVDDPSKLEATVEWTDRGLLKLYEEMKKAGLTLEQLFDLLARLADLLYEELLAELPEQLVNAREVKRIRLVLESDAEELEKLRDLIIELAKRLRELGYEVELAFTPAADIALGLELVEELIKELKGKEITVRIKAATLEALVANLEALLAAIAAIATDPSVKVRLIAEVSQLTLLLAGYSLEEAEKLMAEMVAAATAVMAARAPELPDNVTVEVVRGVSSMSAATREEALANLEARLARLARRQAALAKTKEEFLKEYK	26.967563691168415	0.11817917812565061	0.41378432512283325	0.24109414219856262	23.462444305419922	nan	inf
design_23	14	ATVLPVRESRGSLEDLNVAVLLGILPELELATDLPYILTTTSVEDPEKLEATVVITDRGLRRLRERAAAAGLTEEELFELLARLAETLLAQYLAKHPEKLVNAAKEKRVELVIDSDGAEARELRALILRLALRLRELGWKVALAFTDAADLALALELFGELLAAAPGQELTVELKAAELDAAVARTRALLAAVAARATDPAVRVTVTARVSELTLLKAGYSLEEAEKRMEAMVAALRAVMEELAPALPDNVTVRVERGRSLMRKETREFFLKNLPLLLAEYRERQAALEAAEAEFFEAAA	12.500451971499162	0.47701674224955687	0.5823915004730225	0.4441218078136444	17.326276779174805	nan	inf
design_23	15	ARLLPPVVSEHSLGDLNVAVLLGLLPDLPLLTDLPYIELTEDVEDPEKLDATVVITDRGLLRLRERAAAAGLSEEQLFELLAALADTLLALEIERRPEKLSNAAKEKRIALVLDSDEATLRELRELVLALAEWLREQGWAVELHFTHRADIALGLELVGRLMERLPGRTLTVRLSAVTLEAMVERTRAMLAFVAERATDPRVRVEVIAEVSELELLRAGYSLEEAERLMEEMEAALMALMREEAPRLPDNVTVRVQRARSRMSAETREEALARLPELLAETAERRARLAATEEAFFAAAA	9.841523585234425	0.6724971544168178	0.751510500907898	0.7037045359611511	11.42541790008545	nan	inf
design_23	16	ATVLPVREVRSSLGDLNEAVLLGLLPERELLDEEMEIVLTESVEDPEKLEATVAISDKGIRKLVERAKELGLSEEDVFELLERLAEELLEMYIEEYPEKLINAKKVKKVEIVLSSDGEEFKEMRELILRLAKYLREKGWEVELHFTDNAPIDLALELVKELMEALKGKTLTVKIERATLEGLVAALRALLDFVAEHATDPSVKVHVVALVSELTLLRAGVSLAEAERLMERMLAAAEAVIRELAPRLPPNVTLQVERAVSRLREATREEALARLPEMLARYERRRKRLEEIEEAFFKEKK	22.617011053818505	0.2057951141547922	0.5376377105712891	0.436782568693161	20.242551803588867	nan	inf
design_23	17	ATVLPVRESRSSLGDLNVAVLEGLLPDLEPLYDLPYIKTTESVENPEKLEATVVWTDRFLKKLYEEAKEKGLTKEQFFELLIELAEVLYEEYIEKYPEKLSNAKEVKKVEIVLSSDGEEFKKWRDLIIELALHLREKGWEVSLHVTHRTDLDLALELFRELVEKTKGKKQTLTISAVTLEEAVARLRAVLDAVAEIATDPSVKVEITAEVSELELLLAGYSLEEAERRMEAMVAALTAVMREAAPRLPDNVTVRVVRGRSLMSAATRERFLAELPELLAETKERIERLEKKKQEMFEKFK	2.4273751023477765	0.9016406124434457	0.7254183888435364	0.6719820499420166	11.180435180664062	nan	inf
design_23	18	ATVLPVVESHSSLGDLAEAVLLGLLPELELPYDLPYIVSRESVDDPEKKELVAALSDRFIEKLYELAKKEGLSEEQLFDIIIEIIDELYDIEIERNPEKIVNAKKVKKVEIVLEGDEETFKKNRELILKLALRLREKGYEVSLHATPAVDLAAFLELVGELLAATPGKTLTVELEAATLEEAVARTRALLDFIAARATDPAVRVELVARVSHLTLLRAGYSLEEAERLMAEMLAALEAVMRERAPRLPDNVTVRVERGVSLMSEETREEALARLEELLKEYRERQERLEKIIEEKIKKYK	9.421486218538757	0.6797469762022501	0.6077291369438171	0.5839908719062805	15.676004409790039	nan	inf
design_23	19	ATVLPVRTSRGSLEDLAVAVLLGLLPELELPTEYMEIKTTESVEDPEKKEATVAISDKALKKLKELMEKEGLSKEDLFDLLLRLADELYKMYIEKHPEELVNAEKTRKIEIVIESDGEEAKKLRELILDLAGYLMEKGYEVALHFTDAFDTELGLELVGELMEKFKGKKITVVLTRATLDAMVAATRAFLAFIAEKATDPSVKVHFIAEVSELTLLRAGVSLEEAERRMAEMLAALTAVIAEAAPALPDNVTTQVERAVSGLSPATREEFLARLPELLADYRERQERLEKIIEEFIEEKK	23.044312860955426	0.3295088395143459	0.5704779028892517	0.49562975764274597	19.136226654052734	nan	inf
design_23	20	ATLLPVRTERESLGDLNVAVLLGLLPELELLDDLPYIELTEDVENPEKLNATVVITDRGLERLLRLGEEEGLSFDEVVDLLIKLAEKLYEMEIKKNPEKLSNAKKVKKVELVLSSDGERFREMEETILRLAERLAERGWEVALHATAAVPLDLFLELFGRLLAALPGRTLTVELSAATLDALVARTRALLAFVAARATDPAVRVTVVAEVSELELLRAGYSLEEAEKLMAEMVAAATAIMEAERPRLPPNVTVRVEREVSRMSEATREEFLANLPELLAETKKRLEELEKTIKEFIEEAK	13.337650847895242	0.5758870494312511	0.7375175952911377	0.6415209770202637	13.100378036499023	nan	inf
design_23	21	ATVLPVVETRGSLDDLNVAVLLGLLPDLELRTDEPYILLENSVEDPEKLIAKVVFTDKGIEKLKKLAEEEGLSFEEFFDILIELAETLYEMEIERRPEKLVNAKEVKRVRIVLSSDEETFKKLRDLIIELAKRLAEKGWEVELHFTDRFDIDLGLELVGELIKALPGKTITVEITRVTLEAMVAATRAVLAFVAETATDPSVRIEVIALVSELALLLAGYSLEEAEARMEEMLAALRAIMEELAPRLPDNVTVRVARGVSRMRAATREEALARLPELLAEYEERREKLEKTIKEKIEELK	12.398528565864288	0.5244986957023299	0.6187276840209961	0.5568294525146484	16.071847915649414	nan	inf
design_23	22	ATLLPLRESRSSLGDLNVAVLLGELPDLELLTEYPEIVTTESVENPEKKEATVKITDRFLEKKRKKAKELGLSDEDLFELLLELADELYKYYIEKYPEELYNAKKVKKIEIVLEVDGETFRRLRDLIIDTALYFREKGYEVALHFTHRVPLDLGLELVGELMDASPGQTLTVELSAVELDELVERTRALLAFIAERATDPSVRVRLVAEVSELDLLLAGYSLEEAARRMAEMAAAAMAVLEARAPELPDNVTLEVVRGVSRWSEATREEARAKLDELLKETEELKKKLEKKEEEFFKKKK	16.023486695301887	0.3684869848955051	0.5273181796073914	0.4412388205528259	18.96903419494629	nan	inf
design_23	23	ATVLPVVESHGSLEDLNVAVLLGLLPERELAYKEPYLLSTKSVEDPEKEEVTVVISDLGLEELLKRAKEAGLSKEELFDLLLELADLLYEMYIEKHPEKVVNAKKVRKIEIVLSVDEERFKKLRETVKELILYLREKGYEVAVHFTDNVDLDLALELVGELIAALPGQTQTVKIEAATLEALVARLRALLDFIAATATDPSVRVEVIAEVSMLTLLLAGVSLEEAEKLMEEMVAAARALIEAEAPRLPDNVTLRVVRGVSRLSEKTREEFLAKLPELLAEYEERKERLEKKIEEYFEEKK	24.969771776377634	0.1643264523763188	0.5292822122573853	0.41746461391448975	20.911746978759766	nan	inf
design_23	24	ATLLPVRRSHGSLEDLAVAVLEGILPELELPDDLPEIELTEDIEDPSKLNATAKITDRGLEKLYKLFKKEGLSQEDLFEAIDEIIDLLYELEIEKYPEKLSNAKKVKKVEIVIDSDGERTRELRDLIIELAEYLAEKGYEVTLHFTDRADIDLMLEIVGELIKKLKGKTITVEIEAATKEGLVARLEAMLDFIAEVAKDPSVKVHVRALVSQLTLLRAGVSLEEAEKLRAEMLAAARAVMEARKPELPDNVTLEVVEGVSSMSSETREEFLKNLEELLKEYKEMQEKIEKKIKEYIEKKK	14.47403389751618	0.5466613599714607	0.7378043532371521	0.6991004943847656	12.187897682189941	nan	inf
design_23	25	ATVLPVVEAHGSLDDLNVAVLLGLLPERELLYDEPEIVTEKSVEDPEKLDATVAITDRGLLKLRELAKEEGLSEEDLFDILIEMIDVLYEMYIEKYPEKLSNAKKKKKVKIVIDSDAETARKLRDLILALAERLAEEGYEVTLHFTHNADIDLMLELVRELLERLPGKTQTVEIEAATLDALVANLEAMLAAIAAAATDPRVRVTLIAEVSELTLLLAGAPLEEAEKLMAEMIAAATEVMKALAPKLPPNVTVRVQRAVSRMRAATRAEALARLPELLAEHEERRKRLEATIKAKIEELK	22.54141390468744	0.20847109526280397	0.5351649522781372	0.470620721578598	20.1312313079834	nan	inf
design_23	26	ATLLPLRNSRSSLGDLNVAVLLGLLPERELLDDELEIETTEDIEDPSKLIATVVITLRAIKKLRERAEALGLSDEQLFDLLARLIDTLYEMYIEKYPEKLSNAKKVKKVKIVLDGDGETLKENRELILSLIKYFAEKGYEVSLAITDNADIDLFLEIFKEILEELKGKKQTIEIKRVTKEDLVAALRAVLAAIAEAATDPSVKVTLTARVSELELLRAGYSLEEAEKLMEEMLAAAMAVMEEMKPELPDNVTVQAVAGRSRMSLETREEALANLPELLADHEARRAALEATWAEFEAEAA	12.153757436804003	0.6242646077578771	0.7357251048088074	0.6486778855323792	12.714814186096191	nan	inf
design_23	27	ATVLPVRDARGSLTDLAVAVLLGLLPERELPTDYPYIETVEDDEDPSKLIAKVVITDRGLRRLREEMAAAGLSQEELFALLERLIETLKELYIEKYPEKLSNAKKETKVEIVLESDGETFEKDKELIIALAEHLAEKGYSVEIEATHRADLDLFLELVGELIEKLKGKKITVELEAVTLDELVERLRAVLAFIAEIATDPSVKIEVIAKVSELALLLAGYSLEEAEKLMDEMLAAATAVMREMAPELPDNVTVRAVREISRMSSATREEALANLPELLAEYEEMRARLEATRAAFLEEAA	26.97518379154311	0.15036911908932518	0.5718633532524109	0.4622415602207184	20.359479904174805	nan	inf
design_23	28	ATLLPVVVAHGSLEDLNVAVLLGLLPELELLDDLMEIETEEDVENPEKLNATVKITDKGIEKLLKEAEEEGLSFEDFFDLLDELAETLLEEELEREPEKLSNAKKVKRVEIVLSSNGEEFKKRRELILKLAGYLAEKGWEVEFHFTDAADIDLALELVGELIAALPGKTIRVKITRADLDAMVAATRALLAFIAEVATDPRVRVELTAEVSTLTLLRAGYSLEEAERRMEEMVAALTALMEERKAELPDNVTVRVVRARSLLSAETREEFLARLDELLALTEERIARLKAKKEEFFAKKK	13.148675545052123	0.5378117061404923	0.7051907777786255	0.6225335001945496	14.168201446533203	nan	inf
design_23	29	ATVLPVRESRGSLGDLNVAVLLGLLPDRELRTGDMYIKTTESVEDPSKKEATVVITLRGLQRLLAEAEAAGLSREQLFDLLLRQADVLYEMYLEKYPEEIVNAKKVKKIEIVIDGDEATFLKNRELIIELAERLAEAGYEVEIAFTHRADTAAALELVGELMDRLPGKKLTVKIKAARLDDLVARLEAFMDFIAERATDPSLKVHLIAEVSELTLLLAGASLEEAERLRAEMLAAATAIMRARAPRLPDNVTLQAERGVSSMSPATREEALANLEALLAEYDARQAALAATRAAFLAEAA	13.829501779994843	0.5311693290326466	0.7521080374717712	0.7021791934967041	12.252680778503418	nan	inf
design_23	30	ATLLPVVRARSSLGDLNVAVLLGLLPERELLTDLPELKLEESVEDPSKKIATVVFSLRALRRLRARAEEAGLSFEQLVDLLERLAETLLDIYIERHPEELVNAKEEKRVEIVLDGDEATFKAEREDILRLALALAEKGWKVTLHATDAVDIDLFLELVRELIEKLPGKTLTVKLSRATLDALEAATRALLDFVAEIATDPSVKVEVVAAVGHLELLRAGASLEEAGALMDAMVAAATAIMEAARPRLPDNVTLRVQREVSSLSPETREEFLARLEELLAETEEVRAALEAEEARFFEEAA	19.132415520679668	0.5555897222020776	0.6489151120185852	0.6058223247528076	16.011831283569336	nan	inf
design_23	31	ATLLPVRESEGSLGDLNVAVLLGLLPDLPLLDDLPYVRLTRRVADPALLDAEVVITDKGLKKLREEMKAAGLSFDQLVELLLRLAELLRALELERRPAELATAARRRRIEIEISSDTEEFEKMREDILRLALALREAGWEVALHFTDAADLDAALALVRELLAAAPGRTQTVKITRAELDALVAALRAVLAAVAAIATDPRLRVRVIAEVSELTLLRAGVSLEEAEKRMAEMLAAARAVMEAERAALPDNVTLEAEAARSRLSLETREEFLANLPALLAEAEERRARLEAEREAFLKEAA	20.863315442607565	0.21518167332337063	0.48519742488861084	0.3085860013961792	22.632173538208008	nan	inf
design_24	0	MEYREEERDGLRTVVAREETPDSVAIAVATVATRPGEVSDAAARYMAEALELVLKEGKRVVIIVDGRLVTGRPELAERVLAAMPARVEEMLERAKAILEVRKDKRLLVVGPGALPDEALKNALYVSAPFDPEVLAEVVAFLEEAAAAGKKVILHAGSTFVAPEDRAAVVAEQVARLRALAAEHAAGGPRPLLASVDTGLWEDARVLERRFEDEVDPETGTRVAREVLEMEARLPGEPEEERRRLRLERIVILSRGNEALVDARVAARVAAAVAAGAAVNVLRVRFPDGWVLAVLESLLEL	19.392334794342542	0.18317099555674618	0.4035409986972809	0.3220222592353821	21.303497314453125	nan	inf
design_24	1	MRERTEERDGVYVHVVEEETPDSVAIAVVTVATAPGAVDDATTEYAERALRLVLEEGKRVVLAVDQRLVTGSPELRARVLAAMPARARAMLERAKAVLEVRPDKRLLVLEPGALPAEDLKNALYASGPDDPAVLAAVRKMLARAAAAGKKVILTVDTLHVVPEDAAAVTAAVIARLEAEEAAFLAGGPLPVVASPDTSLWADARVLELEQAVERDAATGTRTATTRVRLRAREPGEPPEEERELELERTVIVAKNARDLVDARVAARVAALTAAGAAVAVRRVEFPDGYVVAEIDALREL	23.146104540582794	0.13032482214682334	0.5617994070053101	0.3625858426094055	21.769241333007812	nan	inf
design_24	2	MERREERRDGITTVLAREETPDAVAVALDSVLTRPGDVDDSAAALFEEGLALVREEGKRVVIVVDQRLVTGRPELAAAVLAAMPARVEAMLARAKRILAVDPSRELKVVEPGAIADEATLNARYLSAPYDPEVLAAVEKMLAEFKAAGKKAIINVNDLNVSPEDRAKVVALTIARLEERAARTLAGGPLPLVSSPDTSLWADAEVLELRQEDEIDEETGSARSVTTLRLRARLPGEPPEQRRELEVREVVILAKGNEALVDAEVAALVAEATAAGAAVAVLRARFPDGWVLAKVLSRREL	22.719162212661132	0.1201876156800589	0.4221048653125763	0.29537439346313477	22.736738204956055	nan	inf
design_24	3	MERRERERDGIHEVELREEEPDRVARAVVTLATKEGDVSDGVAEYAEEALALVREEGKAVVLVVDGKIVTGREEVIEEVRAAMPARAEEMLERAKAVLAARPDRELRVLEPGALPVESLENVLYASGSYDPEVLAEEEKILAKFKEAGKKVILHVGDTNVVPEDREKVVALTIARLREEAEIELAGGPKVIVASPDTSLWENARILELERELEIDEETGTRIAREKLIMEAWLKGEPEEEKRRLEIEVVVILAYNNEALVDARVDAIVAERKAEGAAVNVLRVRFPDGWVLALIESLKEL	21.674904777603828	0.16254743631519625	0.3731536269187927	0.24583867192268372	22.468467712402344	nan	inf
design_24	4	VTEEERREGARHEVTRREETPDGVAVAVVGVATAPGAVYAGADEHFAEALALVEAEGRRVVVAVDLVLATGRPALVEAVLAAAPARAAALLERALAVLAARPDRELRVLLPGAADPADLANARYLSAPDDPAVLARVHALLAELAAAGRRAIIHVGTLHVAPEDRAAVVAALIAELEREAALHLAGGPLPVVSSPDTSLWADARVLRLRRRLRVDPATGTRVSEEELLLEARLPGEPPAARRRLLLRVRVIVARGAEALVDAEVAAAVAAAVAEGAAVAVLRARFPDGTVVALLESLREL	21.761147189155572	0.18101308261825175	0.4341607987880707	0.3624572157859802	20.188291549682617	nan	inf
design_24	5	VTRERREEGTRVEVRAREETPDAVAIAVAGLVTAPGAVYAGFAEVFAEARELVEREGKRVVIAYDGRIVTGRPEEAARVRAAMPARVDAMLERVRAILAARPDRRLRVVRPGALPDEALANARYVSGPKDPAVLAEVVEALARFRAAGREVILHVDDTNVVPEDRKKVVERQIERLRAEVDRFLAGGPKPVIASPNTDLWEDARILELKDEVEIDEATGTRISRRTLKLEARLPGDPPEERRRLLLEDVVIISEGNEALVDERVAARVAAATAAGAAVLVARVRLPDGTVVAEIESLREL	19.671812481600593	0.18710842659740803	0.4383605122566223	0.2606706917285919	21.929235458374023	nan	inf
design_24	6	MRTEERVEGSITTVTATEETPDAVATALATIVTEPGAVAAEPAAALARALALVREEGKRVVVVVEGRIVTGRPEVIAAVRAAMPARVAAALERARAVLEVDPDRRLRLLEPGALPDAALRNVRYASSSNDPAVLAEEEAILAEAAAAGLEVILHVHDTNVSPEDRERVVALVLARLRERAAEMLAGGPRIVVASPNTSLLENARVLRLELRDEIDPETGSRRSEARLELTAWYKGDPPEEKRRLLVEVVVLVAKGAADLVDAEVAALVARATAEGAAVLVLRVEFPDGTVLAEVERRLEL	23.696245887504826	0.1163186686698158	0.3787199854850769	0.23345310986042023	22.674327850341797	nan	inf
design_24	7	MEEEEREEGSITVVTRREERPDAVAIAVVTVSTKPGDVNDSAREYMEEALRLVREEGKRVVVAVSGKIVTGKPELIEKVKAAMPAEAAAMLERALAILAVRPDRELLVVHPGAAPPEATRNARYLAASEDPAVLAAQRALLAEAAAAGRRVILHVHDTHVVPEDRARVVAALLARLAAEAARFLAGGPLPVVASPDTSLWEDARVLELESAVEDDPETGTRTATERLRLSARYPGEPPEARRELEVRVVVIVARGNEALVEAKVEALVAEAKARGAAVNVLLARFPDGTVVAEVESLLEL	18.90537250508229	0.19985720940452917	0.5824313163757324	0.48203039169311523	18.436662673950195	nan	inf
design_24	8	MERREEERDGIREVVLREETPDSVAIAVDGLATRPGDVYDGPRRYMEEALELVLTEGKRVVVVVDARLATGPQALIDRIAAAMPARVEAALARAKAIAAVDPDRRLRVVEPGALPDEALRNALYAAGPLDPAVLAEVERILAELAAAGLDAIIHVHDLRVAPEDRARVTERLIARLRREHEITLAGGPKIIVASPDTSEWADARVLRLEDELEIDEATGTRRSVTRLELEARYPGDPPEARRRLLLEVVVIVARNAEDLVEAEVAARVAAARAAGAAVAVLLVRFPDGWVVAVIESLREL	12.231760568652756	0.43341647019538454	0.49065351486206055	0.400351881980896	19.482995986938477	nan	inf
design_24	9	MKREEREEGSRRVVVLREETPDSVHIAVVSLVTEPGAVNADSDEYFAEALELVEKEGKRVVVVVDGRIETGRPELIERVAAAMPERAEAMLERAKRIAEVNPDKRLRVVGPGAAPDAATRNARYLDSPFDPAVLARVEAVLARAAAAGREVVLHVDDLHVSPEDRAAVVAAQIAELEALAAEHEAGGPRPLVASPRTDLWEDAEVLRREREVRRDPATGTRTVTERVLFRARYPGEPPEEERLVEAEVIVILARDAEALVDAEVAARVAEATAKGAAVNVRRVRLPDGWVLAEIRSLLEL	17.661382374450632	0.25045587487542276	0.47417116165161133	0.3416892886161804	21.548030853271484	nan	inf
design_24	10	MEEEEEERDDIYTVRRRLEEEDSVAIAVVSVVTKPGAVDNSVNEYNKEALELVKKEGKRVVVVVDQRIVIGTPELRARVIAAMPARVREMLEFAKEILKVDPSKELIVVEPGALPPEDLRNALYVSAPDDPEVLAEVRELLAEAAAAGKRVILHVDDTHVSPEDRAAVVAEVIAQLRAEWARFLAGGPLPVVATPDTSLWENARILRLESEVEYDEEKGVRIAKVTLELEAWLPGEPPEARRRLLIEKEVIVAKNNKEYVLEKVEKIVKEKVEEGWAVNVDIVEFENGYYVAIIEALKLL	18.90544432134194	0.23427004273748026	0.5025118589401245	0.4180394411087036	20.268388748168945	nan	inf
design_24	11	MKFEEKTEGTIHVVTKKEETEDSVAIAIASVSTAPGDVNESAKEYTEEALEIVKKEKKRVVIIIDQRIVTGRPELAARVIAAMPARVEEMLERAKEILKVDKSKELKVIFPGKLKPESLKNVKFVSSSTNPEVLAKEEEVLKRAAEEGKKVILHVGDTNVRPEDQAADVARTIALIEEEEERFLAGGPLIVVASPNISLWEDARILELEDRVEIDEETGTRKAERRLLLEARLAGEPPEERRRLEIRVVVIISKNNKDLVDKEVERLVKELKERGAAVNVLKVELPDGYYVAIIESLLEL	21.500132019398567	0.17251561363442267	0.4113385081291199	0.31438836455345154	21.05565643310547	nan	inf
design_24	12	MEEREEEEGSRYTVLLREETPDAVAIALDTLVTKEGDVNDASRAVVEEALRLVREEGKRVVIAVDQRIETGPEATIARLRAAMPARVRAMLARVREILAVRPDKELLLVRPGAAPAEATRNALALSSSDDPAVLAEELRLLAEAAAAGLKVILTVGTTNVSPEDREAVVARLIALLRELWAETLAGGPKPLVASVNTSVWADLRVEELEIEVEIDPETGTRKVRVRLVATARLPGEPPEEARRVELERIVILSYNNEELVEKEVNEIVERAKKEGWAVNVTIARFPDGWVLAEIDLLKYL	16.231883505859017	0.26921636794639825	0.5286626219749451	0.4554588198661804	19.966251373291016	nan	inf
design_24	13	MTEEERERDGIHEVVLREETPDGVAVAHVSVVTRAGAVDDGATALAEEALRLVEERGLRVVLVVDGRIVTGRPEVIAEVIAAMPARARAMLERALAILEVDPSRRLRVVEPGAVPPEALLNARYVAGPNDPEVLAVVEEMLAEFRAAGLPVILHVDDINVAPEDRERVVAEVVAELRELRARTLAGGPLPVVASPDTSLWANARVLELRREVEIDEATGTLVTRLELVMEAWYPGEPPEAARRLRVEVTVIVARGNEALVDARVAALVAAATAEGAAVLVRRVRFPDGWVVAEIESLLEL	23.462816584006376	0.17082306346813866	0.5857735872268677	0.40370142459869385	20.672834396362305	nan	inf
design_24	14	VTEEERTEGSRHVVTRREETPDAVAIAVDEVVTAPGAVSDAAREYTEEALRIVLEEGKRVVIVVDQRIVTGRPELRARVLAAMPARVAEMLARARAALAVDPSRELRVLLPGALPLEALANALYAAGPLDPAVLAAVEAALAAARAAGRRVILTIGDTRVAPEDAAAVTAALLAALAAEWARHAAGGPLPVVASPDLSEWADARIERLEREVEVDPATGTRTARVTLVLTARYEGEPPEERRRLRVEVVVIVARGAEALVEARVAALVAARTAAGAAVNVLLVRLPDGWVVARIESRLEL	20.355327393702296	0.19656085730595574	0.4414040446281433	0.32187795639038086	21.1423397064209	nan	inf
design_24	15	MEEREETRDSIHEVVRRLEEPDRVAVAVVEVLTKPGDVSTGSDRYMEEALRLVLEEGKRVVVAVSGRIEIGSPELIEKVIAEMPARVAEMLERARAIAEVDPSRRLRVVKPGALPPEALLNARYAAGPKDPEVLEKVVEMLKEFRAAGKEVILSVGTLNVKEEDRKEVVEKTIKLLEEEHEVFLAGGPRPLVASPDTSLWKNAEILELERKVEIDEATGTRVVEEKVKLIAWEEGEKEEEKRELELEVVNILARGNEDLVDARVAALVAERVAKGAAVNVLRVRFPDGWVLAEITSLLEL	21.247946808878833	0.14706502197882435	0.4169190227985382	0.30281907320022583	21.345352172851562	nan	inf
design_24	16	VERREEERGSRTVVVRREETPDSVAIALASLVTAPGDVNDAAAAYTAEALRLVEEEGKRVVIAVDQVIATGRPETIERIKAAMPARVDAMLERALAILAVNPDRELRVVRPGALAPEDLRNALYASAPDDPEVLAAVRAVLAEAAAAGQKVILTVRDLHVAPEDRAAVVAALLAELRAAAARFAAGGPRPVVASPDTSVWADARVLERRLRTEIDEETGTAVRELELLLEARLPGEPPEARRRLRLRVTVIIAKDAEELVAARVAELVARRTAEGAAVNVLRVRLPDGWVVAEIESLLEL	23.492538221131458	0.14781961546691774	0.42149052023887634	0.26324155926704407	22.544462203979492	nan	inf
design_24	17	MERREEERDGRTTVVLREEEPDSVAIALVSLVTRPGAVDESAREYFEEALRLVKEKGKRVVVAVDQRIVTGSPEEIERVRAAMPARAEAMLERAKEILKADKSKELKVVEPGSLPVEDTENALYLSSSNDPEVLEKIKEILKKMKEAGKKVILHVDDINVVPEDRERVVKELIEELEEMEEITLKGGPKIVVASPDTSLWADARILELELEVEIDEETGTRIARRRLRFEARLPGEPPEARRLVELEVVVIVAKNNKELVEKRVKELVERRVAEGAAVNVLLVELPDGWVVAKIEALRLL	16.06542466894508	0.324508508999977	0.47852855920791626	0.3450876474380493	20.209020614624023	nan	inf
design_24	18	MTEEEREEDGIHVVTRREEEPDAVAIAVVTVATAPGAVNDAATEYAAEALEIVRREGKRVVLIVDQRLVTGRPETIAAVLAAMPARAEAYLARAKEILAVDPSKRLKVVEPGALPAEALRNALYVAAPRDPAVLALVVELLAQAAAAGRPVVLHVDDLHVAPEDREAVVAAVLERLRREWERFLAGGPLPLVASPDTSLWADARVLERRSRVEDDPATGSRVAEEELLLEARLPGEPPEEARRLELRRIVILARNARALVDARVAERVAAAVAAGAAVNVLRVEFPDGWVLAVIEELREL	22.64804215224938	0.16108073809006349	0.3848053812980652	0.25068020820617676	22.687355041503906	nan	inf
design_24	19	MEREERTEGGIHLVRAVERTPDGVAVAVDGVVTRPGEVFDGPREVFAEALRLVLEEGKRVVIAVDTRIVTGRPELIAAVIAAMPARVEAQLARALAILEVDPSRRLKVVKPGALPLESLLNVLYVSSSNNPEVLAKIEKILAEAKEKGLKVILNVDDTNVVPEDQAKVTALLIEELEEEWKRMLAGGPKIIVASPDTSLWADARILRLEREVEIDEENGTRKSVVRLELEARLPGEPPEARRRLRLEKIVILSYGNRDLVEAEVAARVAEATAAGAAVNVTIVEFPDGWVLAEIDILQEL	18.178398449356592	0.25538006144051	0.41800856590270996	0.32791033387184143	21.597412109375	nan	inf
design_24	20	MEKEEKKEDSIYTYVLREETPDSVAIAVVSVSTKPGDVNDSAREYMEEALELVLREGKRVVIAVDQTLATGRPETIKAIIDAMPARAEEMLERVRAILEVDPDRRLKVVRPGAVAPEDTRNALYLAAPNDPEVLAAVHELLAEFRARGLRVILSVGDLNVVPEDRARVVARLIAELRRLAAETLAGGPLPLVASPDTSIWANARVERLETEVEIDEATGTRRVVTRLEMTAWLPGEPPEAARKLLLERVVIVARGNEALVDAEVEALVKRAVEEGWQVNVLRVRFPDGTVVAEIEMLKEL	15.400084682260028	0.21988148439602534	0.5674283504486084	0.40984398126602173	19.68157958984375	nan	inf
design_24	21	VREEVREEGDRTTVLRELRTPDSVARALASLVTAPGAVDDAPAELAAEALRLVLEEGKRVVLAVDQRIVTGSPEAIAAARAAMPAEVAAMLERARAVLAARPDRRLRVLEPGALPAEATANALYLAAPNDPAVLAAVLRALAEARAAGLDVVLHVHTTNVVPEDQAAVTARTIALLERLWAEHLAGGPRPIVASPDTSLWADARILELEDEVEIDPATGTRRVRRVLLMEARLPGEPPEARRRLRLEEVVIVARGNAALVDAEVAALVAARTAEGAAVAVLRVEFPDGLVVAEIRSLLEL	20.094746100326702	0.17800493640915044	0.45585793256759644	0.32064902782440186	21.6455078125	nan	inf
design_24	22	MEEREEERDSIYRVVRREETPEAVAIAVVTVVTKEGDVDEGAREYMEEALRLVLEEGKRVVVIVSGFIVIDKEEVIKEVKEKMPELAERMLERAKEILEVDPSRELKVVKPGSLPPEALLNALYVSASNDPEVLKKIKEILEKFKAAGLKVILHVDDINVSEEDKEKVVKITIEELEEEAEIHLAGGPLPVVASPDTSLWENAKIEKYERKLEIDEENGTRVSEVTIELTAWRKGDKKEEEVKLLIKVKVIVSRENEELVEEEVEKIVKEAKEEGWAVNVLKVRFPDGYVVAEIELKKLL	20.647643606663827	0.15133028860887385	0.40586957335472107	0.2921522259712219	21.76200294494629	nan	inf
design_24	23	MTFEEREEDGIYTVTLREETPDAVAVSVVSLVTKPGEVNTTADEYMEEALKIVLEEGKRVVVVVSGFIVTGREETIEEVKAAMPALAEAQLARAKEILAVDPSRELKVVLPGAVDPADTLNALYLSGPNNPAVLARVHRVLARFRAAGKKVIIHVDDTNVSPEDQEKVDELQIAELERLEAEALAGGPRVVVASPDTSIWENAKIEELKTRVEIDPATGTRIVEVHLVLTARLKGEPEEEERKLEIREVVIVSRGNEDLVDARVAALVAEAVAAGAAVNVLRVRFPDGTVVAIIESLREL	21.225491044512594	0.1947314213736028	0.41866952180862427	0.30974245071411133	21.51371955871582	nan	inf
design_24	24	MTEEEREEGSRYVVTRREETPDSVAVAQVTLVTRAGDVSEDSRELFDEALRLVLEEGKRVVIAVSGTIELGSPELIEAVRAAMPAKVAALLERAKEILAVRPDRRLLVVEPGALPAEALANALYVSSSLDPAVLAAEVAALEELRAAGRRVILSVGDLAVAPADQAAVVAALLAELRAELARHLAGGPRPLVASADTSLWADARVLRRRREVEDDPATGTRLAVEEVVLEAWRPGEPPEARRRLELRRVVLLARGAEALVEARVAELVAAATAEGWAVNVRIARLPDGWVVAEIDSLKLL	18.11179153054998	0.19996482480657793	0.5381390452384949	0.4007750153541565	21.02294158935547	nan	inf
design_24	25	MEWEEREEGGRYVVTAREEEPDSVAIAVAVLATEPGAVSDATTEHFAEALELVEKEGKRVVIAVDSRLVVFRPETIERVKAAMPARVAAMLERVRAILAARPDKRLRVVRPGALPDAALANARYASGPNDPEVLAEVERLLAEAAAAGREVVLHVGDTNVVPEDREKVVAALVAALREEWARFMAGGPLPVVASPDTSLFANARILRLEREVEVDEATGTRRARLVLEMEAWLEGEPESERRRLLLEVVVIVARGNKALVDAEVAALVAERTAAGAMVAVERVEFPDGWYVAVVTSLKLL	18.46284671492519	0.1901147186464271	0.5233191847801208	0.40611156821250916	20.9440860748291	nan	inf
design_24	26	MERREEERDSRHVVLEREEEPDTVSIALDTLVTKEGDVSDAPREVFEEALRLVKEKGKRVVIAVSGRIVIGREEVIERVRAEMPARVAAQLERVKAIAKVDPSKKLKVVKPGALPDEALKNVLYASGPDDPAVLAEVEEILAAAAAAGKEVILSVDDTNVVPEDRAAVVAATIEELRRTAALEAAGGPRPIVSSPDTSLWENAKVLELKRELRIDEATGTRVSVTELVLEAWYEGEPEEEKRKLILRKVVIVSKGNRALVEAEVEELVRKAVEEGEAVNVLLAEFPDGWVVAEIESLKEL	22.197011045765958	0.18135608589475372	0.4217105805873871	0.31608933210372925	22.88401222229004	nan	inf
design_24	27	MREEEREEDGVYTVLRTVEEPDRVARALATLVTRPGAVSDGSREVFEEALRIVLEEGKAVVIVVSGRIEIGREELIARIRAAMPAEVRAMLERALAVLAADPSRRLRLLKPGALDDADLANALYVSASDDPAVLAAEHEALARARAAGKRVILNVGNTNVVPEDRAAVVAAVLAELRALEARHLAGGPLPLVASPNTSSWERARILRLRRRVEIDEENGVLIVEVELELTAWLEGEPEEERRRLRVRVVVIVAKGNREYVEKRVAEIVEEATAEGAAVLVRLAEFPDGYYVAEIETLLEL	22.112947036958897	0.15322592211344413	0.525180459022522	0.4408150017261505	20.26101303100586	nan	inf
design_24	28	MRTEREERGGIARVVKEEETPDTVAIAVVTVVTAPGAVADGVREYMERALRLVEEEGKRVVVAVSQRLVTGPPELIERVLAAMPAEAEAMLARAREVAAVIPDRRLRVIGPGAAPAEALANALYLRSSDDPAVLEREHAVLARMKAAGRRVILNVGTLHVAPEDAAAVTAALIAELEAEEARHLAGGPRVLVASPDTSLWADARVLELRREVEIDEATGSRTSVLELVLEARLPGEPPEARRRLELRVVNILARGNEALVDARVDALVAAATAEGAAVNVLRVRFPDGWVLARIESLRLL	19.457700993305465	0.22628355786128793	0.5346448421478271	0.38897669315338135	19.694610595703125	nan	inf
design_24	29	MEEEERDVDSTHVVTRREETPDTVAIAVVTLSTRAGDVSEEPREYAEEALKLVLEEGKRVVIVVSGRLAIGPPELIARLRAAMPAEAAEMLERAKEIAEVDPSKELKVVKPGALPPEALKNALYYSGSRDPAVLAAELEALAEAAAAGLKVILHVGDTRVVPEDAAAVTARLIARLRELWAETLAGGPRPVVASADLSDWADARVLELRTRVTIDPATGTRTVEELLLLEARLPGEPPEARRRLEVRVTVIVSKNNEALVDERVAKLVAEAQAEGWAVNVLRVRFPDGWVVAEVEMLKEL	16.897890280127715	0.291119902688049	0.4478015899658203	0.34556034207344055	20.91935920715332	nan	inf
design_24	30	MERREEERDGIHVVSLREETPDAVAIAVVTLATAPGAVSDYSTRYHEEALRLVLEEGKRVVVIVDGRIATGRPELIAALKAAMPARAEAMLARARAIAEADPDRRLKVVEPGALPAEDLANALYASGPDDPAVLARVRELLAAARAAGKRVILNVDDTHVSPEDRAAVTAAVVADLEAEWARFLAGGPRPLVASPDTSEWADARVLELEREVEIDPATGTRRARTRLRLRARRPGDAPEDAVELEVEDVNILARGNRALVDAEVARLVAEAVAAGAAVNVTRVEFPDGWVYAEIDSLREL	21.780614051922274	0.18231946584394434	0.4111707806587219	0.2427091896533966	22.83021354675293	nan	inf
design_24	31	MEREERERGTITEVVLREETPDAVAIAVVTLATAPGDVSDVPAEYNEEALRINLEEGKRVVIVVEGRLVIGRPEVAERVRAAMPARAEEMLARAKAILAVIPDRELRVVEPGALPDEALRNVLYAAGPEDPAVLALVEEMLAEAREAGKKVILHVGDLHVSPEDAARVTALLIARLRAEWERFMAGGPKPIVASPDTSLWADARVLELEDEVEIDEETGTRVSRTRLRLRAREPGEPPEAAVELELEVTVIVAYKNEELVDAEVAKRVAELVARGAAVLVRRVRFPDGWVVAEIEALLRL	20.866733882836638	0.1814138044086643	0.38570988178253174	0.300520122051239	22.367992401123047	nan	inf
design_25	0	MDFDISTISEEDLVEIIKKIKEHKGSAITLDFTPADEDWAKARRVAIKVMSEYGAKIVLELVLPSDPAARAAFEAERFDEALARLLALAREVQAETGKEVTVEVSSSDLAQALRAIDAALAAGLPVALDITEEMSLEDARRLLEYAKARQPVHVKLTAKLENWEKLLEYMRLAAELGAKVTVKIEVDIGPNTKNKNINIKFSEEFKEYTKDYLESLDLEINVSGLNTNININIDTHENVDVNINLKTNTAGSNVNLNITVNGAKSLTIIIESKDGTVNVNYNGKNITVNSSIKTYTIDLS	1.8601532427007803	0.9429907984408742	0.8524829149246216	0.8043972253799438	6.790075778961182	nan	inf
design_25	1	MDLNVKDYKIEDLLEIIKKIKEATGSAIELETTPTEEDWEKTYEIIVRATKEFGADIVVELELPKDPEEREYFEKNEFREAVDRLIELAKRVEEETGKPVTIEVESEDLEQAREAIDRALEAGLRVALEITSEMSLEDAEELLRYLQARQPVHVELTYKLEDWEKLIEKLRLAVELGAKVSVRVDVTITEKEKNKNIEISFSEELKKETEEYLEELEIDIDVYGKNVNININVKTHPNVTVTINITTKNKGQKVNVNIKVEGAKKLIVIVKSKDGEININVNNKNITVKNETKVYVEDLT	6.575384481383267	0.752400645209952	0.7178725004196167	0.668915867805481	12.548816680908203	nan	inf
design_25	2	MTLNVKDISIEDAIEIIKKIKEATNSAVTLKYLPTEEDIKKTKEIAIKAQKEYGADIVLDLVLPKDPKVREEFRKNKFDEATETLINLAKEIEKETGKEVTIMVSDSDLEQRKKAIDKALAAGLKVQLKITSEISLEDARELLTYLQAKQPVEVLLEYTLEDREYLIEKLRLAAELGAKVTVRINETITPATKTKTINISFSDELKEELADHLKELEINITVNGTNVTININVDTHPNVTVTINITTNTAGQNVTVNITVTGAKKLTVIINSKDGTVNVNVPGKTITVTASTKVYTIDLS	3.465860629126425	0.8867946801441027	0.8301008939743042	0.8097126483917236	7.327680587768555	nan	inf
design_25	3	MSLLIEDISLEDALEIIKKIKEHVGSAVTLGYLPSKEDREKAYELAVRATKEYGAEIILELVLPKDEEIRKKFEEEEFDKLVDELIELALKIEKETGKEVTIEVSSKDLELAKKAIEKALKAGLKVVLEITSEISLEDAKELLEYAKAKQPVEVILKFKPEDWEKMIEYLKLAAELGAKVRVEIDYEIKEEEKEVKLEIKFSEELKEYLKEHLKELNIDITVNGKNVKIDLTVETHENVNVNINIELKNEGTKLELNINVKGAKSLTIIIKAKNGEANVNVPNKKINVKSSTKVYTIDLS	7.182462565670709	0.6217811480431942	0.6153983473777771	0.6141829490661621	15.331515312194824	nan	inf
design_25	4	MSLDISTLSLDDALEIIKKIKENYKGTVTLGYTPSEEDWAKARELVIRATTEFGADVELDVVLPKDPAERERAERTEFAALVDRLLALAREVEAETGKTVTVKVSSRNLEQARAAIDRALAAGLRVALEITSEISLEDARELLEYLQARQPVTVTLTFTLDDWEKLIEYMRLAAELGAKITVKINENITPSTKNKTINISFSEELKKELEENLKELEVNITVSGKDVTINLNIDTHENVNVSINITTTTEGQKVNVTINVKNARNLTVVSSAKNGTINININGKNITVENSTKVETINLK	3.5363158981782865	0.8872296664759336	0.7214598059654236	0.6465106010437012	12.39157772064209	nan	inf
design_25	5	MDLDVSNYKEEDLLEIIKKIKEHSGETVTLDYTPSEEDIEKAKKIIIKATKEFGAKIAVDLDLPSDPEERARFYAEEADAATARLLALAKEVQAETGREVTVVVEHPDLALAERAIDAALEAGLAVELEITEEMSLEDAERLMRYLAARQPVTVTIEYTPEDWEKALEYLRLAADLGLPVNLVVKDTLDASTKTKTINISLSDEEKEYLAEHLKSLEIEITVNGKNVTINLTVKTHPNVNVHVSIKTNNSGTNVNVNINVEGAKSLTVVIDAKNGTVNVNVNGKTITVNSSVKVYTLDLS	2.791544734317025	0.8703713573030223	0.8355731964111328	0.7696961760520935	8.01702880859375	nan	inf
design_25	6	MSFDVSSIKKEDLLEIIKKIKEASNEAVTLKFRPSEEDIEKTKEIIIKATKEYGADIVVEVVLPKDPEIRRAALENHFDELVDKLLELAKEVEKETGKEVTVKVSSPDLAQARKAIDAALKAGLKVRLEITSEMSLEDAEELLRYAQARQPVTVDLVFKPEDLEYLLEKMRLAAELGAKINVRIDVDIDSSTKNYTLNFSLSEEEKAELADYLQSLEINITVSGTNVNINLNVDTHPNVTVNVNITTTNSGQNVNVTINVTGAKKLNVVVNSKNGTVNITIPGKNITVNSETKVETIDLS	4.844248195916934	0.729764011765083	0.6951159238815308	0.5305831432342529	14.426137924194336	nan	inf
design_25	7	MDLDISDLSLEDAIEIIKKIKEASGISVTIDYLPSEEDIEKAKELIIKATKEYGAEIILDVDLPKDPEERKYYRENKFKELVETLIKLAKEVEKETGKKVSIEVSSKDLEQAKYAIEKALEAGLEVVLDITSEMSLEDAKELLKYLKEKQPVHVILTAKPEDLEKLIEYLLLAAELGAKVTVRIEDTITADTKTKTLNFKFSEELKEKLKEYLKELEISITVNGKNVTININVETHENVVLTINIKTTTEGQKVTVNINAKGVKKLIVIVQSKKGTVTVNVEGETITVEAETKVYTKDLS	3.626026567622393	0.851401114243402	0.7745684385299683	0.7121490240097046	9.883880615234375	nan	inf
design_25	8	MTLDVKDYSKEEMLEIIKKIVENNKEEITLKYTPEEEDIEKTKEIAIEAMKKYGAKITLELVLPSDPEERRRYLEEEFDALVDRLIELAKEIEKETGKEVTILVSSEDLEQAERAIDRALEAGLKVELEITEKMSLEDAERLLRRALARQPVRVKLVFKPEDWEYLLEKMELAAELGAKVDVEINVTIDSSTKNYNLNFEFSDEFKERIKDYLQSLTINITVKGNNVNINLNVKTHENVTVHINITTENEGQNVNLNINVEGAKNLTLIVKSKNGTVNVNIPNENINVNSSTKVKTINLS	3.3633512444404716	0.9107245555404452	0.8630973100662231	0.8250820636749268	6.7316179275512695	nan	inf
design_25	9	MSLNIKDISIEDAVEIIKKIKEATNSAITLKYTPKKEDIEKAKEIAIKVQKEYGADIILEVVLPSDPEIRKEYEENKFEELVETQLELAKEIEKETGKEVTVKVSSENLEQAKYAIEKALEAGLKVELEITEKMSLEDIKELLEYLKEKQPVNVRLTYKLEDWEYLIEKLLLAAELGAKVTVKINETIDESTKNKTIKIEFSEELKEKLKEYLKELEINITVNGKNVTININVKTHENVTVTINITTNNEGSKVNININVEGAKKLIVIIKSKNGTVNVNIPNKTITVNNSIKVETIDLS	5.734119109367588	0.6841905827121001	0.7363659143447876	0.5629152655601501	14.94467830657959	nan	inf
design_25	10	MTLDISDISLEEAEEIIKKIKESTGSTVTLKYLPSEEDIEKARELVIRAQKEYGAKVALEFVAPKDPAIRKELEENHFDELVARQIALAKEIQAETGKAVSIVVSSKDLAQARKAIDAALEAGLDVELEITEEMSLEDARELLERLQARQPVTVKLVFKPENWEKLLEYLLLAAELGAKVTVKVEVEITKETKEYTLEIKFSEELKKKLEENLTELEINITVEGKNVKINLNVETHENVTVNVNIETKEEGQKVEVTINVKGAKKLIVNIKSKKGEINVNVNNKKLEVKSSTKVLTIDLS	4.951986883453955	0.6939873068729417	0.7232233881950378	0.669010579586029	11.612593650817871	nan	inf
design_25	11	MTLDVSKLSIDDAVEIIKKIKEATGTAITLKYTPREEDREKTREIAIRVQKEYGADIILELVLPSDPEVRREFLENRFAEAVEELLALAKEVEAETGKPVSVLVSSPDLAQARAAIEAALAAGLRVVLEITEEMSLEDARALLEDALARQPVHVILTATPENWEYLKEKLLLAAELGAKVTVKIKVKITEKTKKYNLKIEFSPELQERIADHLKELEIEVTVEGKNVDININVKTHPNVVVNVNIKTEKKGQKVNVNINVEGAKKLIVVVNSKEGKVNINVEGKKINVENKTKVYVLDLS	2.0766209775359887	0.9270630805634554	0.7922740578651428	0.6991276741027832	9.245370864868164	nan	inf
design_25	12	MTLDISTLSLEEALEIIKKIKEATGSAVTISFLPSEEDIEKAKKLAIEAMKKYGADIVLELTLPSDPEIRKEFLENKFDEAVDTLIKLAKEIEEETGKEVSILVSSEDLEQALKAIDKALEAGLKVVLKITSRMSLEDAEKLLKYLKERQPVHVILEFEPEDWEKLLEYLRLAAELGAKVTVRVNVNITPSTKTKTITLAFPDDFLEFVADHLEELEINITVSGLNVNINLNVRTHPNVTVSINITTTNNGQNVNLTITVEGAKKLIVVVNSVNGTVNINIPGKSITVNSSTKVEVIDLS	3.3379120655089665	0.9170985973397842	0.8812834024429321	0.8515802621841431	5.376692295074463	nan	inf
design_25	13	MSLDISDISLDDALEIIKKIHEATKSAVTLGYRPSDADWEKAEELAIRAMKEFGAKIVLGVVLPKDPEERRRFAENEFAALVDRHLALAQRIRAETGAEVAVLVSSPDVAQAEAAIDAALAAGLPVVLEVTEEMSLEDARALLERAKARQPVAVVISFKPEDWEKMIEYLLLAAELGAPVVVKIDVKITKDTKEYNLKIEFSEELKKRLEKNLKELEIKITVEGKNVKINIEVKTHKNVTVTISIELKEKGQKVEVNIKVEGAKHLTVIVKAKDGEVKINIPGKKIEVKSSTYVETIDLS	7.702244504325847	0.737591634886059	0.6593286991119385	0.648625373840332	13.648008346557617	nan	inf
design_25	14	MTLDISTLSVDDTLEIIKKIKEASGETVTLLYRPSEEDIAKTREIAIRATTEYGADIVLGIVLPKDPAVRQEALENKFAELVDRQLALAQEVQAATGKPVSVLVSSPDLAQARAAIDRALAAGLPVVLEITEEISLEDAKELLEYLKARQPVTVNLTFKPEDWEYLIEKLLLAAELGADVNVRVEVTLDASTKNKTLNFAFSEELKEKLAKYLKSLEISITVNGTNVNININVNTHPNVTVNINITTNTAGATVNVNITVEGAKKLHVIISSTSGTVNVNVPGKTLTVTSSTKVYTIDLS	1.8595554541791692	0.932587725300602	0.8225429058074951	0.7299737930297852	8.525147438049316	nan	inf
design_25	15	MSLDISDYSLEDALNIIKKITEATKTAVTLSFLPTKEDIEKTKELIIKATKEYGAKVIVELKLPKDPEIRKEFLENKFEEGVDLLIELVKEVEKKTGKEVTVLVSSEDLEQAKYAIDKALEAGLKVALKITEEMSLEDAEELLKYLKEKQPVHVILEYKPENREKLLEYLRLAAKLGASVSVKVKVDIDESTKNYNLEIRFSPEFKAEVAEYLKELEIEITVNGKNVNININIETHPNVVVTINITTKTAGQNVNVNINVKGARKLIVVINSKDGTINVNIPNKNITVNSSTKVYTIDLT	0.966419424968077	0.9849225025617775	0.8928911089897156	0.85329669713974	4.993117809295654	nan	inf
design_25	16	MTLDISNLSIEEALEIIKKIKEAVKSAVTLLYTPSEEDREKAKEIAIKAMKEYGAEIILGLKLPSDPEERKKFLEEKFDEGIEELIELAKEIEKETGKEVTILVSSPNLELAKKAIEKALKAGLKVRLEITEEMSLEDAKELLEYLKEKQEVEVLITFKEEDREKMLEYARLAAELGAKIRIRINVDIGPNTKNKNINFEFSEEFKEYMKENIKEIEIKITVSGLNTTININVKTHENVTVSISINTTTSGANVNVNINVKGAKHLIVIISSKNGTVNVNVENKNINVNNSTKVLTIDLS	0.8604488713861788	0.9891997027580364	0.9025595784187317	0.8667120933532715	4.768692493438721	nan	inf
design_25	17	MDLDVSNYKEEEMLEIIKKIKEATGETVTLDILPSDEDWEKARKIIIRATKEFGAKIVVDLVLPADPAVRARFAAERFDELTARLIELAKEVEKETGEEVAIEVDSKDLAQARAAIAAALEAGLKVVIDITEEISLEDAEALLKEAAAKQPVHVDITFTPENWEYMIEKLKLAADLGAKVTVRVKYDITEEEKEVEIEISFSPELQAYLADYLESLEIEVTVSGLNVNINIKVKTHPNVTVTINIKTTTAGANVNVKIEVEGAKKLIVIIDSKEGTVNVEVPGEKITVKSETKVYTKDLT	4.497833027985934	0.8186400911814	0.776080846786499	0.7294796705245972	9.378251075744629	nan	inf
design_25	18	MTLDISDISLEEAVEIIKKIKEAVGETVTLLYTPSEEDKEKTKELVIKATKEFGADIAIGLTLPSDPEEREEFRKNKFDELVEEQIELAKEIEKETGKEVTIVVSSKDLDLALKAIDKALEAGLKVRIKITSEMSLEDARKILTYAKARQPVTVDITYTPEDWEKMEEYLLLAAELGVQVNVTINVNINEDEKEKEIEIKFSEELKERLAENLKSLEINITVNGLNVKIKIKVDTHPNVTVTINIVTNKEGTKVEIEIEVKGARHLTVIIKAKNGEIKVKVPGKEITVKNSTKVYTIDLT	6.4539213656241	0.6407426379173053	0.7451767921447754	0.6560103893280029	10.983147621154785	nan	inf
design_25	19	MSLDISTLSLEEALEIIKKVTEAAKTAVTLKFLPSPEEREKARALAIAATTEFGAEIVLGLALPSDPEARAEFLKTRFAEGVAELLALAREVEAATGRPVTVLVSSEDVAQARAAIDAALAAGLRVALEITERMSLEDAEALLREAMARQPVTVVLSYKPEDWEKLIEYLRLAARLGAKVRVKIDDTITTDTKTKTINIAFSDELKAELADFLEELEINITVSGKNVTININVDTHPNVIVTINITTTTSGTNVNVNINVEGARKLIVIVHSKDGTVNINVPGKSITVSSSTSVYTIDLS	15.203841253347852	0.33522063027259724	0.5956271886825562	0.5151481628417969	18.890031814575195	nan	inf
design_25	20	MTLDVKNLSEEEMVEIIKAIKEFSGETVTLKYTPSEEDWEKTKKIAIRAMKEFGAKIALDVVLPKDPEEREEAEKNKFDELVDRQIELAKEIEKETGKEVTIVVSSKNLEQAKYAIDKALEAGLKVELEITEKMSLEDAKELLEYAKARQPVTVNIVGKPENWEKMLEYMRLAAELGVKINVTIKKEITEDEKNYTLEIKFSEEFKEYIKDYLKSLEIEVTVNGKDVNININVETHENVTVNISIKTNKEGQKVNVTINVKGAKKLIVVIEAKDGEVNVEIPGKKITVKGKTKVYTIDLS	4.977941107934009	0.7590959573144935	0.8157030344009399	0.7404581308364868	9.48141860961914	nan	inf
design_25	21	MTLDVSTISIDDALEIIKKIVEATKLPVHLKFTPSEEDIEKTKEIAIRATKEFGAKIILDLVLPKDPEVRRYFEENEFDKAVETLIELAKEIEKETGKEVAIEVESENLEQAKKAIDRALEAGLKVVLEITERMSLEDAEKLLTYAKAKQPVHVILEFKPEDWEKLLEYLLLAAELGAPVTVKVEVTIDESTKNLTINLVFSPELLERLAEHLRELELNITVNGKNVNININVETHPNVVVSINIKTTVDGQKVNVNINVKGARKLIVVVEAKNGEININVPGKKITVKSSTKVYTIDLS	19.499851157822473	0.2134462891940256	0.5007773041725159	0.41617146134376526	21.197175979614258	nan	inf
design_25	22	MDLDVSDISIEDLIEIIKNIHKHTKSAVTLDYTPKEEDIEKTKEIVIKAQKEYGAKVVLDVDLPSDPEVRKEFEENKFDELVDKLIELAKEVEKETGKEVAIKVSSKNLEQARKAIDKALAAGLKVVLDITSEMSLEDARELLEYLLARQPVKVDLTFTPEDWEKLIEYLRLAAELGAKVNVTINHTITPSQKNVTLNFKFSEELKAELAEHLEELNINITVNGTNVTINLNVETHPNVNVSINLTTNTDGQKVNLNINVKGARSLHVNIKAKNGTVNVNVPGKNITVNSSIKSYTIDLT	5.759354643078195	0.7066443183139632	0.6862239241600037	0.680976152420044	12.400664329528809	nan	inf
design_25	23	MSLDISSLSEEEAVEIIKEIKEASGETVTLSYTPSEEDIEKTKKIIIRATKEYGADIIVELTLPSDPEERERFLKERFDEGVERLLELVKEVEKETGRKVSVLVSSEDLAQAEAAIDAALEAGLEVVIKVTSKMSLDDVEALLRRAAARQPVTVIIEYTLEDREKMLAYLRLAAELGAPVTVRVNETINPSTKNKNINLAFPAEFQAFVADHLKSLEINVTVNGLNVNININVTTHPNVTVTVNITTTTSGQNVNVTITVTGAKKLHVIVHSVNGTVNVNVAGKSITVSSSTKSYTLDLS	4.41727633044656	0.7985612942092287	0.7175391316413879	0.6175026893615723	11.714827537536621	nan	inf
design_25	24	MDLDISDYSEEDLLEIIKKIKEASGETVTIDFTPSEEDIEKTKKVIIAATKEFGAKIAVDLVLPSDPEERKRFLEEEFDKGVETLIELVKEVQKETGKEVAIVVSSEDLEQARKAIEKALAAGLKVILEITSKMSLEDIEELMKYAKAKQPIEVIITFKPEDWEYALEKMRLAAELGLPIRVRINVNIDASTKNKTINISFSDELKEYLEKYLKSLEINITVNGTNVTINLNVKTHPNVTVTVNITTNNAGQNVNVNITVEGAKKLIVVVKSKDGTVNINVNNKNITVSSSTKVYVLDLS	4.350343106458905	0.8051250573592705	0.7823853492736816	0.7064624428749084	10.291777610778809	nan	inf
design_25	25	MTLDISDLSLDDALAIIKAIKEASGETVTLKYRPSDEDWEKARALAIRAQSEFGADIILELVLPSDPAERARARAEEADALTARLLALAREVEAETGKPVAVLVSDEDLAQARAAIDAALAAGLRVVLKITSAMSLEDARELLEELAARQPVHVILEYTPEDREKLLEYLELAAELGAKVTVRVKVDIKKDTKEYNLNFEFSEELKERLKDYLESLEIEITVSGKNVKININVKTHENVTVNINIKTKEKGQKVDVNINVEGAKKLHVIIKSKDGEVNVNVNNKKINVKSSTKTYTIDLS	4.419597371325727	0.8061980342915044	0.7876808047294617	0.7667038440704346	8.950106620788574	nan	inf
design_25	26	MTLDISDISVEEAEEIIKAIKEATKGAVTLKFRPSPEDIAKTKEIVIRATSKYGADVVLELVLPEDPEERRRFLEEEWDAGVDTLIALAQEVEAATGKEVAVRVSSEDLARARAAIERALAAGLRVVLELTERMSLEDARELLRAAMARQPVEVELVYKPENREKLLELLRLAAELGAKVRVKIEEKITEKEKKKTIKIEFSPELKEYLKDYLKELEIKITVEGKNVEININVKTHPNVTLTINIETKKEGQKVNVNINVEGAKKLIIIVKSKNGEVNINYPNKKLNVKNETKIETIDLT	6.9325971451163495	0.6078057467327055	0.7594024538993835	0.5956966280937195	13.332805633544922	nan	inf
design_25	27	MSFDISNLSIEDLLEIIKKIHELTKEAVLLKFTPSEEDIEKTKEIAIRAMEEYGAKIILELVLPSNPEERKRFLEEEFDKGTETLIKLAKEIEEKTGKEVAVEVSSEDKEQAKKFIDKALEAGLKVVLDITEKMSLEDAKELLTYAKERQPVHVILTYKLEDWEKLLEKLLLAAELGAKVSVKINETINSSTKNKTINISFSDELKEKLKDHLESLEINITVNGTNVTININVNTHENVTVHINIVTNNNGQNVNVNITVNGAKKLIVTVNAKNGTVNVNVEGKTITVNNSTKVYGIDLS	17.999480770007725	0.22555162930765135	0.4224770963191986	0.3177486062049866	22.391626358032227	nan	inf
design_25	28	MSLNISSISLEDAEKIIKEVKELTGEAITLGYTPSEEDWEKTRELVIRATKKYGAKVILEVVLPKDPEERKRFRENEFDALVDRLLALAREVEAETGEEVTVEVSSEDLEQARAAIDRALAAGLRVALDITSKMSLEDARELLEYLQARQPVHVIITFTLEDWEKMLKYIELAAELGAKITVRIIEEITEETKEKEINIEFSEEFKEKVKEYLKSLEISINVNGKNVNIKLNVETHENVTVTISITTNKSGANVNVEINVKGAKKLIVIVKSKDGTVNINVEGKKITVKSEIKVYGIDLS	13.836375224485058	0.30744987339892915	0.572547435760498	0.3970370292663574	19.375232696533203	nan	inf
design_25	29	MTLDVSTISIEDLLEIIKKVHEATKEEVTLLYTPSEEDIEKTKEIVIRATKEYGAKVTLGLVLPKDPEIRREFLENKFKEAVDRLIELAKEVEKETGKEVTVKVSSSDLEQARYAIDKALEAGLKVALDVTESMSLEDIEELLKYAKAKQPVHVTVTFTPDNWEYMKKVLELAAELGAKVNVKINDTLTASTKTKTLNFKFSEEFKEKIKDYLESVEINITVNGLNTTININVETHPNVVVTINITTKTAGAKVNVNITVKGARKLIVIVESKDGTVNIEYPGKTLTVTASTKVEVIDLS	3.4268128733463943	0.8845666057522915	0.7815788984298706	0.7418066263198853	8.796467781066895	nan	inf
design_25	30	MTLDVSTLSVEEAVEIIKKITEATKSAVTLKFTPEDEDWEKAREIAIRAQKEYGAKIVLEVVLPSDPEVRREFEENRFDELVDRLLELAKEIEKETGKEVSVLVSSRDLEQARRAIDRALEAGLKVVLDITEEMSLEDAEELLRELKERQPVEVVLTATLEDWEYLLEKLRLAAELGVKVTVRIKETITKSEKNKNINISFSEELKEYLRDHLKELELEVTIEGKNVNININIKTHENVTVSINITTKTEGSKVNVNINVEGAKHLIVIAKSKNGEINININNKKINVKNETKVYTLDLS	0.9037484289168206	0.9873041767476295	0.8859829306602478	0.8509982824325562	5.222429275512695	nan	inf
design_25	31	MTLNIKDLSLEDAVEIIKKIKEATGLAVTLLFTPSEEDIEKTKEIIIKATKEYGADVVVGLVLPSDPEERKEIRENKFDELVDTLLKLVKEVEKETGKEVTVLVSDEDLEQAKAAIDKALEAGLKVMLEVTERMSLEDIRELLEYAMAKQPVEVLVTYTPENREYAEEVLLLAAELGAKVRLRVNDTITTSTKTKTINIEFSEEFLERIKEHLTELEVNITVNGLNVTINLNIKTHPNVVVSVNITTNTAGQNVTLNITVEGAKKLIVITKSKSGTVTINIPGKTITVTSSTKVEVIDLS	7.113393941962051	0.582263140368863	0.670848548412323	0.6341514587402344	13.501797676086426	nan	inf
design_26	0	MEEETEKKIEVVLALLDLVLDLAEKGWVSGELLTGLGRFHSDNKEETLKYIIEKMKKIAEEFNAKKIVVKINEGGETIEIDPNITIIGEENPEVEIEGLGGLGISVELESGFKAEVSYLVLEASEEELEEALAKLWEIAAAEAERALRLVLEEGVDVAVSILELRVDESLKFDTAIIEHRVIVSRRVDGREETLLISIVAVIAPGIYLRLLIVVVRGPREEVERVVEAVTKHFIEKVLESMNIKNPEELKIERKEKRREVEAPADPEEFRATVRALLAEMLAEVKAEVEKRLKEMEEKRA	21.71221040718041	0.18119782260472955	0.49317482113838196	0.5356626510620117	17.44213104248047	nan	inf
design_26	1	MEEKTEKQIALATALLRILLDLERAGRVSGLPGTGYGRFHGDDVEETLAELEAALRKLAEEFKLKKITVRITEGGETRKVSPTITIIGEEIPDEEIPGLGGLGIEAETEDGTKAVATHLRLEASEERLDEALALVKEIIKEELERLIDLVLNEGVDIAISLITLRAEPSLRLQPAVIIRKVIVSRTVDGKEETYAISIVAVIAPGILLAALIIVARGPKEAVEALVDALIKLFLEEVRASMGIENPADLVLKEEEIEREVEASSDEEETRKLIRELSREMLEEVFERTDAFLAEQRAARA	17.514266011189246	0.36887359682156806	0.48616209626197815	0.4531969428062439	19.923959732055664	nan	inf
design_26	2	MEERTEKMVAVALAVLDILLELEEEGWISGLPLTGLGRIHTEREEEVLARLIAAMKELAEKFDAKKIVVKLTTGGETTEVSPEITIIGEVDPTATIPGLGGLGIEVELKDGFKLVGTSLVLKTKKEDIEKSLELAKEIIREELERNLRLVLDEGVDLAISLITVKVEDSITLDTYIIVRRVLVKSLVNGKEEHLLIVLVAIISPKTLLKFLIVVARGDRETVERVARAVREHFIERELKRMNIKNPEDLVLKEKEEEREVEASSDEEERKKTIRELARELLEEVFKEVDERLKEELKKRE	19.91979145062517	0.2094558293846039	0.4305962026119232	0.35601019859313965	21.28664779663086	nan	inf
design_26	3	AEAATARRVALALALLDTVLDLAERGDLSGHPLTGYGRFRGPDVAATLARLTAAMREIAATHGARKIVVRLDTGGQTTQVDPQITIIGEELPDVTEPGLGGLTIEVELEDGFRAVVTYQVLDTTAADVEAALARLKELAREELERLLDLVLDEGVDVAISILELRVDPSLVFDTAILEERLVVRRTVDGREVTVAILIIAVIAPRRLLTVLIVVARGPRAEVTALVDALAAAFRERVLASAGIEDPAALRLTEERRERELEAPADPEEFRALLREAARALLEELWERVDARLAEQRARAA	17.9065692774627	0.2408492996066662	0.5649450421333313	0.35098254680633545	20.790592193603516	nan	inf
design_26	4	SAARTEKRIAVALAVLDLLLDLLERGDVSGLRLTGLGRFHTDDVEATKAYIIARLKEIAERFNAKRIVVKITEGGKTEKVSPTITIIGEEDPTAEIPGEGGLGIEVELEDGFRLRGTLRRLETSEEEVEEALERLFEIARAELEHNLDLVLDEGVDLALSLLQLEVSPSLKLDVAIIRERVVVRRTEDGREITVLIDLLAIIAPNTLLFLLTLVARGEREEVEAVAEAVLKLVEERLLKSMNIKNPKDLKIEREERERELEAPADPAETRALIRAAAAAMYEELKERVKKRLKENLEKRK	16.833989577521766	0.2511699358020446	0.4315427541732788	0.34348100423812866	21.10943031311035	nan	inf
design_26	5	SAAATEKKIALALAVLDTLLDLAEEGAVSGELLTGLGRFHTENKEEVLEKLIKKMKEIAEKFKAKKITVKINEGGETKEISPQITIIGEEDPTVEIPGEGGLGIEVELEDGTKLVGELRVLETSEENIDEALELLFKQVEEEVERLLKLVLEEGVDIAISIHILRVSPSITLPTTIIEYTVIVKRTVNGKEETLLIRLIAIIAPRRLLVFLSLVVRGDEESVKAIADAVSEHFKKRVLESANIKNPEDLKLTEKKYEEEIEASSDEEETKKLIREKAEEMLKKLKEEVKKALEEALKERE	16.506673348992596	0.24403315531111391	0.36645588278770447	0.23649528622627258	22.830894470214844	nan	inf
design_26	6	MEEETEKKVELALALLDFLLELAEEGWVSGNPLTGLGRFRTDKVEEVLEKIIKAMRELAEKFNAKKIEVKLNIGGETKEVDEKITIIGEEDPSVEIPGLGGLGIFVELESGFKAVATYRVLDTTEEDLEEALELAKKLIREAARDLLDKVLEEGVDIAIDILEVRAEPSLKFQTAIIEENVLIERTVDGKKESLAISIVGVIAPGTLLRALIVVVRGDRESVLRIVEAITERFLKRVLESMNITNPSDLKLTREKREREVEASSDEEEFRRLARELADEALEELFERTEKLLEEQRKKRE	22.123436445013976	0.22357201548351116	0.36918169260025024	0.28355252742767334	22.83614158630371	nan	inf
design_26	7	SAARTERKIALALAILDFLLDLAERGDVSGILGTGYGRFHTENVEEVLEKIIKKMKEIAEKFNAKKIVVKINIGGETIKVSPEITIIGEEIPDVEIPGEGGLGIEVELEDGFKARAEHRVLETTAEELDAALARAEALIRESLADALDLVLDEGYDLYISLHTLRVEPSITFQTYIITRRVIVEREVNGKRITYLIVLTGIIAPRTLLSALVVVARGPREEVEALAAAIEAHFIERQLASMNITDPSQLTITERRREERVEASSDEEETRETIRRLAERMLAELLAETREQLAAQRAALA	4.345191012159459	0.8468653066147298	0.7231913208961487	0.7478636503219604	10.401581764221191	nan	inf
design_26	8	MEERTEKKIEVVLAMIDFVLDMAEKGSVSGLLGTGLGKFHTDKVEETLEEIIKKMKEIAEKFNAKEIVVKITTGGKTIKVSPEITIIGEEDPTEEIPGLGGLGIEVELEDGFKARVTLRVLEASKENLDEALKLLKEIIREELEDLLELVLDEGYDVAISLVILKAEPSLKFQTSIIKHRVLVSRRVEGKEEHLLIVLISIIAPDTVLFAAIIVVRGEREEVEAIAEAAEKHIIERVLKSMNIKDPSELKLTEKEKREEVEAPSDEEERRRLIRELARRLLEEVEKETEEELEKQRKELE	7.97310259745675	0.8272990929895552	0.5796942114830017	0.6473965644836426	14.565023422241211	nan	inf
design_26	9	MAERTERRIALALRLVDIVLELAKKGRVSGELLTGYGRFHTENVEETIEEIIKAMKEIAEEFNAKKITVKLNIGGETKEVSPEITIIGEENPDVKIPGLGGLGIEVELEDGFRARVTYRVLETTKENLEESLELAKEIIREEAEDLLRLVLDEGVDLAVSIFEIKVEPSLKFQTYIIIERVVVRREVDGKKETILVVFVGIIAPNKLLVAVIIVARGPREEVEALAEALVKHVIEEVLKSMNIKNPEDLKITEEEFRRELEAPSDEEETRELIRRAVEEALERLFERIEKQLEKQRKELE	7.662728757574008	0.6367094992108744	0.5322404503822327	0.5440448522567749	17.498149871826172	nan	inf
design_26	10	AAAETERRTALALALLDIVLDLLEKGWVSGIPGTGLGRFHTDKVEEVLKYLIEALKKIAEEFNAKRIVVRINIGGETIKVSPTIEIIGEEDPSVTLPGLGGLGIEVELESGFRAVVTAQRLDTSAADLAAALATARALLREEAERLLDLVLDEGVDVALALLVLDADPSLTLPVTVHVRRVLVRRTVDGREESLLAALLAVIAPRRLLVALALVARGPAEAVEALAAALLDHFRARVLAAANIKDPADLTLTEREEAEELEAPADPAEFRALARAALAALLDALLAETDAALAAALAARA	21.168723035495894	0.17582481720489973	0.4629770815372467	0.34091562032699585	21.75052261352539	nan	inf
design_26	11	SEEETKKKIELVLALLDFVLEMEEKGDISGELLTGYGRFHSDNVEETLEKLIEKMKEIAEKFDAEEIKVKINIGDETIEVSPEITIEGKTIPDIEIEGLGGLGIEVKLKSGFKARVSSLVLETTEENLEEALEKVKEIIRLELERALELVLEEGYDVVIHIVTLKAEPSLTLQTYIITRKVLVDREVDGKKISYLIVITAIISPKTLLTVLILVVRGDRESVEAIGEALVEHFKKKQLESMNIKDPKELEIKEKEFEERIEASSDEEEFRRLLREAAERLLEEVLEEVDKELEEQLKKRK	6.526976306516277	0.7115296971987081	0.5969573855400085	0.6138691306114197	15.22795581817627	nan	inf
design_26	12	SAERTERRIAVVEALLDFVLELAERGDVSGIPLTGYGRFHTDNVEETLAFIKEKMEKIAKEFDAEKIVVKITTGGKTEKISPEITIIGEEIPDVTIPGLGGLTIEVTLKDGFRAVVSYRVLRTSAEQVDEALALAREIARAEAARLLDLVLDEGVDVAVSILRVEVDPSLTLPVSIFTERVLVDREVDGREESLLLVITSVIAPRTLLETLILVARGPREEVLAVADALVKLFKERVLKSTNIKDPSKLVLTEEESEREVEAPADPAAFRALARALAEEALARLEARTAAALAAALAKRA	7.371852493727487	0.7009945185983816	0.6513603329658508	0.7109252214431763	12.913783073425293	nan	inf
design_26	13	SEEETEREVAVALAIVDFLLEMLERGAVSGLPLTGYGRFHTENVEEVLAELVERLRELAERFGARRITVRLTTGGRTEVVSPEIVIEGKEIPDETIPGLGGLTIEVELESGFRAVATALSLETSEEKREEALALAKEIARAELERLLDLVLDEGVDLAISLLEVKLEPSVTLDVSIIKRRVLVNRTVDGKEISLSISIIGIIAPGKLLILAIIVVRGDEEHTTRVVDAVEKHIIERVLKSMNIKDPKELKITEEEHERREEASSDEEEFRRLVRRLAREMYEELWEEIEKKLKEQLEKRK	19.221327302271558	0.43429960191677325	0.40076330304145813	0.4008517265319824	20.86203384399414	nan	inf
design_26	14	MEERTKRRIAVALAVLNFLLDLAERGDVSGILGSGYGRIKTDKKEEVLEYIIKKMKELEEKFNAKSITVKLTIGNKTIKVNENITIIGKEIPDVTIEGLGGLGIEVELEDGFKLVGTYLSLETTRENVEAALALAREIAREEAARLLDLVLDEGVDLAISIIEVKVEPSLKLPTYIAEVEVLVERRVDGEEVSLLIRIVAVIAPGYLLRLLIVVVRGPREEALAVADAVVELFKERVLKSMNIKNPEDLKITEERHRREVEAPADEEEFRALVRRLAEEALAELFARVDAALAAALAAEA	20.59090546106127	0.18242694181219668	0.48573365807533264	0.3762050271034241	20.72226905822754	nan	inf
design_26	15	AEAATARRVALALALLDLVLELAEKGWVSGLPLTGLGRFHTEDKQATLDFIIERMREIAETFDAEKIVVRLTDGGETLEVDPTITIIGEENPDEEIEGLGGLGIEVVLKDGFRARVSYRRLKTTKENIEEALEKLFELVEEALEDALDLVLEEGYDVVIDILELDVEESIKLDIHIIERTVVVSRRVDGREIHLAIRILAIISPNKLLIVLIVVVRGPRAEVLALVDAVVKAFKERVLKSANIKDESELKLTEERWEREVEAPSDEEEFRRLVRELAEEALEELKKEVKKYLEEELKKRK	13.674676436118913	0.3390453792163228	0.42571449279785156	0.3681856393814087	21.053213119506836	nan	inf
design_26	16	MEERTERKTRLVLALLDTVLELLERGDVSGLTGTGLGRFHTENKEETLKKLKEAMEKIAKEFNAKKITVKINEGDETEKISPQITIIGETDPSETIPGEGGLGIEVELEDGFKAVVSGRLLDTTAADLDEALARARRIIAEELRRALDLVLDEGVDVAVSILVVRAEPSLTLQTRVIRVRVVVRRRVDGREESLAIELIGIIAPRRVLVALIVVARGPREETERLVDALAEHFIERVLKSMGIEDPSELVLEEEVREREVEAPADPEETRRLIRELAEEALAELWARTDAALAAARAARA	14.99711866248344	0.5083042412739903	0.5777102708816528	0.5500205755233765	17.96048927307129	nan	inf
design_26	17	MAAETEKRIALAKAVLNLVLELFEKGWVSGILGTGYGRIHTDKEEEVLKFIIEKMRELAETFKTKKITVKLTTGNKTIKVSPEITIEGKEIPDVKIEGEGGLGIEVELESGFKLYVEGRVLETTTENVEEALELLKKIAREEAERLIRLVLEEGYDVAISILVLKVDKSLTLDLYIAVHRVVVRRRVDGREITYLIVLVGVIAPNILLALLLVFVRGPREMVEALADAVVSLFKEKVLESMNITDPSKLKIKEEEKRREIEAPSDPEELRELIRRAAEEMLEELFKETDEKLKENLKERA	16.62852163220844	0.340740119767581	0.4972761869430542	0.4771776795387268	18.644380569458008	nan	inf
design_26	18	EEERTERMVKVALALLELLLDLERAGRVSGLPLTGYGRFHTENVEETLKEIIEAMKKIAEEFNAKKIVVKITTGGETKKISEKITIIGEEIPDETIPGLGGLTIEVELEDGFKAVATHSVLDTTEENVDEALALAWKLTEEAAEYALDLVLDEGYDLVVHLLTVRVSPSLTFQTRIIKNKVVLEREVDGERETLVISIVSIIAPGILLRTLIVVVRGPREMTERVVEALVELFKKRVLEEMNIENPEDLEITEEERERELRAPSDPEEFRALAREEMERLLRETKERTEKALAEQRAKRA	13.120384378881955	0.685796482623724	0.6594039797782898	0.6607233881950378	14.322504043579102	nan	inf
design_26	19	MEARTERKIALALAMLDFLLELAEEGAVSGLLLTGYGRFHTENKEEVLKKIIEKMKELAEKFNLEKIVVKITEGDETIEVSPEITIIGEKIEDEEIEGEGGLKIEAVHKDGFKAVAEYRVLETTEEELEEKLALLKEIVRAELERNLRLVLDEGYDIAISILELRADESITFNTDIIVERVLVDRVVDGKEESLLLILQAIIAPKTLVAVLIVVVRGEREETLAIGEALLKHFIEKQLKSMNIKNPSDLKITEEESFTEREASSDPAEFRALVRELAAEALAALFAKLDERLAENRKERE	21.000538863811645	0.14320142938282238	0.42707252502441406	0.3395638167858124	20.952138900756836	nan	inf
design_26	20	AAERTARMTALALAMLDLVLDLLEKGWVSGNPLTGLGTFHTDNEEEVLAYIEEKLKKLAEEFDLEKITVKLNTGNETKKISDKITIIGEEDPDVTIPGLGGLGIEAVHKDGFKARVTARSLDTTAEDVEAALALAKEIARAELERALDLVLDEGYDVVISILELRLEPSLTLDTHIVVERTLVDRVVDGRRESLAILITAIIAPGRLLAVLIVVARGDRASVLALVDAIEEHFKARVLASANVKDPADLTLTESESATEVEAPSDEAEFRALVRELAARAYDRVLARVDAALAAALAKRA	18.746502035529698	0.22506491742404466	0.44525831937789917	0.34456032514572144	21.061363220214844	nan	inf
design_26	21	MEAETARRIALALALLDLLLDLAEEGSISGNLLTGYGKIHSENKEETLAKIIADLKEIEKTFNAKHILVKLNTGNKTTKISDNITIIGKEIPSETIPGEGGLGIEVELESGFRAVATLRVLRTTAEDRDAALALAREMLAAALARNLDLVLDEGVDVAIDILVVEVDPSLRLDAAFIEERVVVRRTVDGREETLLVVILAAILPRRLLVAVILVARGPEAAVRALADALVARARERLLASANVENPEDLVLTEERSEREVTASADPAELRATIRALAAEALAAVEAAVAARLAEQLAKRA	22.46117221485288	0.21414865253958362	0.4036586582660675	0.3275051712989807	22.2174015045166	nan	inf
design_26	22	AAAATEKRIALALAVLETLLEAAEKGWVSGELLTGYGRFHYDNVEEALKWLIERLKELAEKFNLKKIVVKINEGGKTIEISPTITIIGEEIPDITIPGEGGLGIEAEHEDGFKLVATYRVLETSKENIEEALALAREIARAELERLLDLVLEEGVDVALSVLEVRVDESITLPTYIAERRLTVRSTVDGREESLSVLLVAVIAPRKLLVVLAVVVRGPAEATDALVDAVADFFLKRVLESMNIKNPEDLVIKRSRSAREVEASADPAERRALIRAGAAALLDELLKETEAELEKAFKERE	7.3898122490873135	0.6462062407715362	0.4821363091468811	0.4130321443080902	17.883502960205078	nan	inf
design_26	23	AAAETERRVAVALAMLDLLLDLAERGDVSGLPLTGYGKFHTDNKEETLEKIIKGLKELAEKFKAKRIVVKITEGDETIEVSPEITIIGETIPTETIPGLGGLGIEVELEDGFRAVAEYRVLETTKEEIEEKLALAKEIIAEELERNLDLVLDEGVDLALSILEIRVEPSITLPTTILRVRVLVEREVDGREETLLLEIVAIIAPRRLLVALILVVRGPREAVEAVAAAVADAFVARVLASMGIEDPSALKLTEREWERRLRASSDPAEFRALARRAAAEALARLFAEVDAALKAALAERE	20.386885461198283	0.21288474290985118	0.3775501251220703	0.22562634944915771	23.070016860961914	nan	inf
design_26	24	MEERTKKRIAVALAVLDFLLELLEKGWVSGLPLTGLGRFHGEDVEKTLEFIIEKLKELEETFNLKKITVKITEGGKTTKVSPNITIIGEVNPDETIPGLGGLTIEVELEDGFKLVGTLRRLRATEEELEEALALAKELAAAAAEDALDKVLEEGYDVVIDILVLEAEPSRTYPVTIHTVSVTVEREVDGKRVTLLAVITAIIAPRRVLILLIVVVRGEREEVEAVAAAVVAHFKARVLASAGIANPEDLTLTETETRTEVEAPSDPEEFRALARELLARALAELWAAVDAALAAAEAARA	3.968355127798273	0.8657855169186	0.779590368270874	0.8169727325439453	8.741161346435547	nan	inf
design_26	25	AAEATARRIALVLALLDILLDLLDRGDVSGILGTGYGRFHTDRVEETLARLEAAMEELAATFDLEKITVKLTTGGETRQISPTITIIGEEIPSVTIPGLGGLGIEVVHKDGFRAVATARRLDTSAAEVEAALALLKEIAREEAEDLLRLVLEEGVDVAVSILELRVDESLVLPTRIIRERVLVTREVDGERESVSVLILAVIAPRTLVRVLIVVVRGPREETEAVVAALAAAFEERVLAAQNIENPADLRLEREEWAEELEASADEEEFRRLLRRALEEALRRVFERLDAALARALAERA	21.228896007038667	0.29652349159739616	0.44709277153015137	0.3409936726093292	21.2646541595459	nan	inf
design_26	26	SAAETERRVAVALALLDLLLDLIERGDVSGELLTGLGRFHTENEAETLAELVAGLQALAATHDAESITVRINTGDETTTVSPQITIEGRTDPTVTIPGLGGLGISVTLKSGFKAVATARVLETTEEDREEALKLAKEIAREELEDALDLVLDDGVDIAVSLIVVKAEPSIKYKTSIITHEVLVRRRVDGREESLLILITSIIAPGILLAILIVVVRGPREETLAIADALRDHFIERILASMNIKNPEELEITEKEHREEVEASSDPEETRRTIRELARRMLEELFEETEKILEEQEKKRK	17.776603985827713	0.28533900988469946	0.4080697298049927	0.3070313334465027	21.746694564819336	nan	inf
design_26	27	AAAATEKRTALALAMLDLVLDLEERGDVSGELLTGLGRFHTEKKEETLKKIIEYLKELEEKFNLKEIKVYINEGNETKKISPKITIIGKEDPTAELPGLGGLKIEAEHEDGFKAVVEHRVLDATEADLEAALATLRELAAAELERNLDLVLDEGVDVAISRLTLRAAPSLRFPTAIIRRRVLVRREVDGREISLLISITAIISPRTVLTLLIVVARGPEEAVLRLAEAIERHFIERELARQNIENPEDLVLEEEEEERRLEAPADPAELRALVREAAREALEALWAAVAARLAEARARRA	23.50271486486528	0.16461330348055853	0.49366626143455505	0.3904053568840027	20.785667419433594	nan	inf
design_26	28	MEEETQARIDLALAMVDFVLDLIERGDVSGLLGTGLGRFHTETEEETLARIEAKLRELAEKFDLKRITVRLATGGETREVSPEITIEGREDPSATIPGEGGLGIEAEHKSGFRAVVTGRVLRTSEENLEEALELAKRIAREELERLLDLVLDEGVDLAIDILVVEVEPSLIFKVAIFIEEVVVRREVDGREETLAIRLIAIIAPRILLTLVIVVVRGPRESVLAIVDAIADHVKKRVLESMNIENEEELELKEERKRREVEAPPDPAAFRALVRALAREAYEELWKKVEEYLEELRKERE	21.936370730089603	0.22732833494206114	0.418891966342926	0.3240942656993866	21.761064529418945	nan	inf
design_26	29	SEEETAKEIAVVLALLDLVLDLLDRGLVSGLPLTGYGRFHTDDVEETKKLLIEGMKKIAEEFDAKKITVKLTTGGETIKVSDKITIIGEEIPDVEIPGLGGLGIEVELKSGFKARVTARLLETTAEELDEALALAKELLRAEARDLLRLVLDEGVDVAVSILELRAEPSLTLPTAVLTHRVVVTQRVDGKEVSLLFVAVAIIAPGRLLIALLLAVRGDRAHVLAVADAVVAAFRARVLAAANVTDPAALTLTEEEHEREVEAPADPAERRALIAALLDEALAALEAAVEARLAAARAARA	20.147712970080217	0.23691684464244958	0.3951258659362793	0.3363117575645447	20.823345184326172	nan	inf
design_26	30	AAERTAKKTALVLALLDIVLELLEAGDVSGLTLTGYGVFHTDNVEETIKKLIEKLKELAEKFDLKKITVKLATGGKTTKVSPNITIIGEEIPDNEIEGEGGLTIEAELKDGFKAVVTIRLLETTAENLEAALERAERIIREELEWNLDLVLEEGVDVAISILVVRAEPSLRLPTTIITRTVVVSSRVDGREVHLLIRITAVIAPGFLLAVLILVVRGPREEALAIADAVAAHFRERVLAMMGIKDPADLKLTETEHREEVEAPADEEERRRLIRELAERLLAELLAEVRAALAAALAARA	13.579198214343185	0.68711160875958	0.6641871929168701	0.6918705701828003	12.501532554626465	nan	inf
design_26	31	MEERTEKKIALALAILEILLDLAEKGWVSGLTGTGYGRFRTDKVEETKAFIIEALKELEEKFDAKKITVKLTTGGETEKVSPNITIIGEEIPDEEIEGEGGLTIEVELKDGTKAVGSYRVLETTEERLDEALARVKEIAREELERALDLVLNEGYDIVIDIIELRAEPSLRFQTRIIIVRVLVEREVDGKKISVLISIIGIIAPGRLLVIVIIVVRGPREEVERIVDALEEFFIQRQLEAQNIEDPEDLVLTEERTERRVEAPSDEEEFRELIRRLAREALDELFARTDAALAEQRAARA	3.0959735684925747	0.9208536306180213	0.7611417174339294	0.8038482666015625	9.4114351272583	nan	inf
design_27	0	KPVFAPVTESEAVRETPDFGAIVTATRTARNETSGRSLTGTLAVALVDGWLLRALVLTIEEDGKTTVVVLVELERLEGLPALRAERTPERFAEERARAAALARRLLAALGLSAVADEMVARLDEDMRLLHELGEVAPVVAALVFEDPALTAEPVQSHETIVLKVTEKLDKRLEAVRARVKELADKPIVIVVVIPDPNAKVEDIEKVLSAVKEIVEEEPNVKMVVVVVHLGSDNLEERSNAIAEKVKEIVEAAAGRVTVVVVVFTKASDVEKVLALFREKTPILVLVFDDDRMLATLEKAL	16.22405229235988	0.2133843452759331	0.622754693031311	0.5408113598823547	17.096172332763672	nan	inf
design_27	1	KPEFEPVTESRSLVETPDIGAIAIATRTKKNVTSGRSVTGTLAVAIVDDFLLEVIVITIKENGKETVIVIVSVEVLNRLEEVKENMTPEYWEELKEKMVELVKTLLKALGLEAIAEEMAERLREDFDLLHELGIVAPVVAAIVYEDPSKSKEMKQSHETIVLKVTPKLEKVMEAVEKKLAEVKDKPVVIVVVIPDPDVKVEDVKKVLDFVKEALKKFPNVKLVVIIAHIGSENLEEVLTAIAEKVKEIAEATKGKVTIVIVVKTAAEDKEKALELLDEKTPLLVLVFDDDALLAAVKEAL	13.763999239368264	0.37826137204732274	0.6639743447303772	0.49899840354919434	16.567686080932617	nan	inf
design_27	2	KPVFKPVEESFSVERTPEFGAIARQTRTRENVTSGRRLVGTVYTAIVDNYLLTATVLTIEKDGKETVVVIVSVEPLENYEELKKNMTPETYERLKEEVVELVRKLLAALGLSAIADEIAERVREHMDLLYELGELAPVVAAAVFEDPSKTETLKQSHESVVLTLTPKLDAHLAAVRERLAAAAERPVVIVVSIPRPDARVEDIERALDFVLEAVEEFPNVRMVVILVNLGREVAEERLSAIMEGVRRLKEAAAGRVDVYVVVFTEEEEVERALELAREKTPELVLVFSSDRMLRALREAL	1.4013474496994314	0.9603730697711387	0.8015832901000977	0.8147589564323425	7.5407867431640625	nan	inf
design_27	3	MAEYAPVTESEALRETPAIPVIAEQTRTAENKTSGEKVTGRVLLALVDDYELRLIEITITKNGKTTVILILEVKPLKRLEEIKKNMTPEMYEELKKKMAELARTLLAAAGYSSVADEMVERLEKEIDKLHELGEVAPVVAALVFENPELTATMKQSWESIVLLLTKKLDERLKIVKEELEKNKDKPVVIVVYIPDPDAKVEDINKMLDFVLEALKKFPNVKLVVIIVNVGSENLEERLSAIAEKVKEIKEALEGKVTVVVVVFTEASDVEKALELFREKTDLLVLVFDIDRMRAAVRAAL	15.277136395989965	0.2566755244111345	0.6049283742904663	0.49637699127197266	17.757238388061523	nan	inf
design_27	4	KPEFEPVERSREVLRTPEFPAIVRETRTAKNVTSGKSVKGTVYLALEDGFLVRAIVLTITENGKTTVIVIVEVERLRDLERLRAERTPETWAALRERIAALVRRLLRALGLDSIADEMVAAVGAELDRLHALGEVAPVVAALSFEDPELYAEMKQSHKTVVLRVTPRLDAELAAVEAELAAAKDQPVVLVVVIPDKNVKVEDVNRALDRVLELLEKFPNVKMVVIIVNIGEENFEEVLNAIAEKVKEIKEKMKGKVTVVVLVFTKKELEEKALELFKEKTPLLVLVFDIDEMLEALRKAL	1.2665135467327762	0.9658425093700915	0.8641237020492554	0.8751014471054077	6.015633583068848	nan	inf
design_27	5	KPEFLPVEESFELIETEEFGVIAKATRKKENKTTGEKVTGTLYVALVDNFLIEVTVITIEKNGKTTVIVMVSVEPLEIYEELKANMTPEVWEELKAKAVELVRKMLKALGLSSIAEQMAAALAEEMDELAALGELAPITAALSFENPELSEELKQSHETVVLRVTEKLEERLALVRKKVKEAKDKPIVIVVVIPDPNVKVEDVKTALDEVLEIVKENPNVKMVLIDVNVSEENAEEVLNTIAEGVKKLVEASKGKVTVVVLVKTKEELKEKIEKLFEEKTPILVLVFDIEKMLKAVKEAL	2.542982281357677	0.8911928183034191	0.8436751961708069	0.8433926701545715	6.414419651031494	nan	inf
design_27	6	APEFAPVTESFALRETEKFPAIVEATRTKENKTTGRRVEGRVALAEVDGFRIEVITITITEDGKETVVVIVSIEVLERYEEYKKNMTPEYWEKLKEEMVKLAEDLLEALGLSDIKEEMAERLKEEMDRLHELGELAPVTAALVFEDPSKYEKLKQSHVSIVLRVIEKLEERIEIVKKKLEENKDKPTVIVVVIPNPNAKVEDVEKALDALLEMALKFPNIKMVVIIVHVGSENLEEVLTAIAEKVKELAEATKGKITIVIVVFTEAEDVERALELFEKMTPLLVLVFDSGRMRAALRAAL	1.2110732282115406	0.9705749371115654	0.8606007695198059	0.8672704696655273	6.0691304206848145	nan	inf
design_27	7	SAEFEPVERSFSVEETPEFGAIVRQTVTVENKTSGIKLVGELAYAIVDDFELRVLKLTIEKNGKKTVIVIVSVRALERYEELRANMTPETFEALKAEFAALVRKLLEALGLSSITDEMVARLEEEIARLHELGELAEVTAALVFEDPEKYKEMKQSHESIVLKVTEKLDKRLEIVEEEVKKNEDKPIVIVVVIPDKNAKVEDIRKALDRVLEIIKKYPNVKMLVIIADIGSENLEERLNEILEKVKEIKEASKDKVLVVIVIFTEKEDVEKALELAREKTDLPVLVFDSEAMRAAVEEAL	15.754016699430352	0.29165591909344774	0.6236976981163025	0.48600685596466064	18.772632598876953	nan	inf
design_27	8	KPEFLPVEESFSVEETKEIKAIVKQTRTRENKTSGRKVTGTLYVAFVDDFLIEVLVIEIEENGKKTVIVIVSIEDLKNYEKIKKNMTEENFKKLKEKYIKLAETMLDALGLSDIKEEIAKELEKEMEKLHELGELTPITAAVVFENPELTEKLKQSRVSIVLKVTEKLEKRLEIVREELKKHANEPVVIVVVIPDPNVKVEDVKKALSFVKELLLEFPNIKMVVIIVNVGKENLEEVLNAIAEEVKKIVEATKGKVTVIIVVKTEKENVEKAEKLFREKTPLLVLVFDSGRMLETLEKAL	16.340319111555818	0.342961217480543	0.5382863879203796	0.48452967405319214	17.88819122314453	nan	inf
design_27	9	KPVFEPVEESFALRETPRFPAIVEETRTRENKTSGEKVTGRRLLALVDDYLLELTVIEIEKDGKKTVIVIVSVVDLKNYEELKKNMTPERFKELKERVVALVRDLLAAAGLTSIAEEMAARVREDMEELHELGELAPVVAALVYEDPEKTKELKQSHVSVVLKLTEKLEERLKLVEEKLKEHSKEPVVIVVVIPDPDAKVEDIETVLDHVLKLVKEFPNIKMIVIHARLGKENLEERLSTIADKVKEIAEASKGKVTIVIVVETEREAVEEALELLREKTPLLVLVFDLGRMLAALRAAL	18.06949192555011	0.2441629680734929	0.5547131299972534	0.5069714784622192	16.39513397216797	nan	inf
design_27	10	KPVFKPVTESFELIETEKIPVIAKATRTVENETSGEKLTAEKYVAIVDNFLIEVTVLTYEKDGKKTVLVLVSVFVLKDLEEVKKNFTPETAAELRERIEALVRTLLEELGLSSIADEMVARVREDFDLLHSLGEVDTVTAALVYENPELSKELKQSRVTVVLKLTEKLDERLAAVEKKLEEHKDEPIVIVVVIPNKNAKVEDIKKVLDFVLELVKRFPNVKMVLIHVDIGSKNLDEQLSVIAEKVKELKEETKGKVTILILVETSEKDVEKAEKLFREKTPLLVAVFDKDKMLKAVKEAL	17.71142316075476	0.24190199913823032	0.5942254662513733	0.5673031210899353	16.188064575195312	nan	inf
design_27	11	KPEFEPRETSTAVREEPRFGAIVEQTATKANKTSGEKLTGTLYLALRDDWLIEVTVLTYEKDGKKHVVVLVSVEALARRAELEAAFTPETRAAQRAEFEALAAEALAALGLTSITDEMIARLREHMDLLAELGEVAPVTAALYFENPELTKELKQSHKTVVLTVTEKLEEYMEAVRAKVKEAADEPIVIVVSIPDPNVKVEDVKKAMDFVLELVEEFPNVVMVVVDVSVGSSNLDEVLTAIAEELARLAEAAAGRVTIVVLLRTAASDVEKAQELFDEKTPLLVLVFDSAAMRAALEAAL	20.517710606779758	0.23838821868166343	0.5169588923454285	0.4962114691734314	19.47072982788086	nan	inf
design_27	12	KPEFLPRTESTALRATPAIPAIVTQTVTKENKTSGLKVTGTLAVALVDDRLLEALVLEIEKDGKKTVIVVVSVEDLRNRAALEAAFTPEVRAAREAEDAALVRTLLAALGLTAIADEMVAALRADAALLAELGEVAPVTAALSYENPELTAEMKQSHETVVLRVTEKLDAHLAAVEKRVEALKDKPIVIVVVFPDPDIKVEDVERALDRVEEIVEKFPNVKMIVIIAHISEENLEEVSKAIAEKVKEIVEKAKGKVTVVIVVKTSAENKEKVLELFEEKTPILVLVFDIDAALAALAAAL	21.695417400014282	0.22149404686378715	0.5627683997154236	0.5203585624694824	17.476961135864258	nan	inf
design_27	13	KAVFEPVKESTAITETPEFKAIVTATRTRENKTSGRKVTGTLSVALVDDYLIELLVIEIEENGKKTVIVIVSVKVLKRYEEIKKNMTPEYYEKLKEEIVKLVGKFLDAQGLSSIKDEMKEKVKEDIDLLHELGEVDTVTAALVFENPEESEELKQSHETLVLKVTEKLEKRMKKVEEKAEKLKDKPIVIVVDIPDPNVKVEDVNKALDFVLELVKKFPNIKMVVIVARIGKENLEEVMNAIAEKVKELKEATKGKVTVVIVVLTEKEDVEKAEKLFDEKTDELVLVFDIGAMLEALKKAL	2.647938338650298	0.8881411419583096	0.8140043020248413	0.8328081369400024	7.5970940589904785	nan	inf
design_27	14	KPVYAPVTESRSVRADPRFGAIVEQTRTVENKTSGRSLTGTLYVALRDDWLLELLVLTLKENGKETVLVILSVEPLRRLEELRANRTPAVREEVRAEMLALAREFLEAAGLSGLAEEMAARLAEEIDLLDELGELAPVVAALVAEDPAKTAELRQSHETVVLRVIEKLDKVLAAVEEKLEKLKDKPVVIVVVIPDPDAKVEDIKKALDFVKELVLKFPNVKMIVILVHIGSANLEERLKTIAEKVKEIKEAAKGKVTVVIVVRTDAADVEKALELLREMTPELVLVFDSAAMLAELRAAL	18.01857814736557	0.24016649345308275	0.6101771593093872	0.5843592286109924	15.483078002929688	nan	inf
design_27	15	PAKFKPVTSSTSVERTPEFGAIVRATRTKSNETTGESVTGEVAVAIVDGYLLVAIVITYTENGKTTVVVIVAIEPLERREELEANMTPEYRAALAEEMVALARKLLAALGLSSIAEEMAARLREDFELLAEFGELAPVVAALSFEDPAKTAELKQSRVTVVLTLTPKLEKRLEAVEAKLAEHADEPIVIVVVIPEKDAKVEDIKKALSRVLELVQRFPNIEMVVIIVNLGSENLDERLSAIAEEVRKLAEAMKGKVKIIIVTFTKKEDVEKAQELFDKKTPLLHLVFDSDAMLAALRAAL	17.560635991570727	0.308699473139547	0.5872505307197571	0.5469450950622559	15.02085018157959	nan	inf
design_27	16	SAEFKPVEEKEEVRETPRIGAIVLQTRTKENITTGKKLTGTLALALVDGFRLEVLVLTIEKDGKTTVIVVVSLEALENLEEIKKNMTPEMFEKLKAEFTALAATLLEELGLSDIAEQMQAALREQMDLLHELGEVAPVVAALVFEDPEKSATLKQSHKSIVLLVTEKLEEHMKKVEEELEKNKNEPTVIVVVIPDPNAKVEDIEKALDFVLELVKKYENVKMVLIIVNVSEKNLEERLEAIAEKVKELVEATKGKVDVYIVVLTSEKNVEKALELFEEKTPVLVLVFSLDRMRAKLEAAL	13.390722506942783	0.6587252180989004	0.8042494058609009	0.8142216205596924	8.693562507629395	nan	inf
design_27	17	MPEFEPVEESFEVEETEEFGAIAKATRKAKNKTTGEEVTGTVYVAIEDDYLIKVIVLKYKKDGKETVIVIVEVEALKSYEEIKKNMTEEKYKELKEKVEELVRKFLEAVGLTSIKDEIVERVREQMDLLHELGEVAPIVAAVVVENPSKSKEMKQSHVTLVLLVTPRLDAALARLAAELEAHADEPTVIVVVIPDPDARVEDIRRALRAVLELVERHPNVRMVVLIVHISEENLEERLSAIAEELARLAEARKGRVTVLAVVFTKEKDKEKALKLFREKTPLLVLVFNDEKMLETVLKEL	2.602505857543293	0.8809848304239606	0.7533283233642578	0.7554452419281006	8.671051025390625	nan	inf
design_27	18	KKEFLPVKESTSVRETPRIGAIVEQTVTVENKTSGVKVTGTLYVALVDDYLLELIVIKIEKDGKETVIVILSIKALKNLEEIKKNMTPEYFEKLKKEMEELARTLLEEVGLTDIKEEMVEKLREEIEKLHELGEVTTVTAALVFENPSLTEKLKQSHVSIVLKIIEKLEEAMKKVKEEVEKHKDKPIVIVLDIPDKDVKVEDVKKALDFLKELVEKNPNVKMVVIIANIGEKNLEEVSETIAEKVKEIVEKSKGKVTVVVIVKTKEKNKEKVLKLFREKTEIPVLVFSSDAMLATLKAAL	18.899063854489878	0.21073657224717462	0.544706404209137	0.4994147717952728	19.036569595336914	nan	inf
design_27	19	KPEYEPVTESFAVREEPDIPAIVEATRTVENKTSGEKVTGTLAVALVDDFLVEVITLTITKNGKTTVIVIVSVEALKNREEIEKNMTPEYFAALKERIVALVRTFLKALGLDSIADEMAARVREDLELLHELGEVATVVAALVFEDPALTAEMKQSRVSVVLKLIEKLEKRMKKVKEEVEKNKDKPIVIVVVISDKNAKVEDIKKMLSFVRELIKENKNVKLVVIIANLGSENLDERLETIAEEVKKIVEESKGKVTVVVVLLTEEEDVEKALELFREKTPLLVLVFSRDRMLRALEAAL	17.79988000731949	0.2599423176839762	0.6048847436904907	0.5657306909561157	14.946377754211426	nan	inf
design_27	20	SHKFKEVTESFELIETPKFGAIAKQTRTRENLTSGKKLTGTVYVALVDDYLIELIVLTLEKNGKKTVIVILSIEPLKRLEEIKKNMTPEMWEKLKEEMVALARDFLEAAGLTDIAEGMAARLREDADLLHELGLVETVTAALSFENPELTEKMKESHVTVVLKVTPKLDERLAAVKEEVKKNKDKPIVIVVVFPRKDVKVEDLERALDFVEELVKENKNVKMIVIIANLGKENLEERLEVIAKKVKRIKEANKGKVDIIVLLFTEEENVEKALELFRKKTPLLTLVFNREKMLKAVEEAL	2.9726804582149637	0.8754130745442729	0.7771759033203125	0.7908610701560974	8.474504470825195	nan	inf
design_27	21	KPEFEPVTESFSLEATPRFGAIAKQTRTRENKTSGKKVTGTLYVAFVDDYLLQALVLTIEKDGKKTVIVIVSVEDLRRREELVANMTPERFAAEEARRVALVRELLEALGLSAIAEEMAARLREEMARLHALGELATVTAALSFEDPELTAEPVQSHVTIVLRVTPKLDAHMAAVEAELKEHKDKPIVIVVVIPEKDAKVEDIKKALDFVLKAAEKYPNIKKIVIIANIGSKNLDERLEAIAEGVKKIKEKLKGKVDVVVVVFTEASDKEKALELFEEKTPLLVLVFDIGAMLAAVRAAL	1.4936553999153854	0.9593482181565961	0.8584522008895874	0.8669881820678711	6.120880603790283	nan	inf
design_27	22	KPEFLPVERSESVEETPDIGAIVRQTATRENKTTGEKVTGTLYVALVDDWLLELTVIEIEKNGKKTVIVIVSVEVLRRREEVEKNMTPETFAALKAEAAALVRRLLAAVGLTDIADEMVARLGEEMDLLHELGEVAPVTAALVFENPEETEKLKQSWKSIVLKVTEKLEEHMKKVEEELEKYKDEPIVIVVVIPDKDVKVEDVEKALDFVEEAIKKFPNVKLLVIIVHVGDENFDEVLSTIAEKVKKIAEAAKGKVTVVVVVKTSEKNVDKALELFEEKTPLLVLVFSDDRMLERLRAAL	1.744444583203293	0.953883325839973	0.8201586604118347	0.8250629305839539	7.535302639007568	nan	inf
design_27	23	KPEFLPVEEERAVEATPAIPAIVRARRTQENLTSGRRLEGELALALVDDFLLRVRVLRLTQDGKETVVVLVEAEVLARRAEVEAAFTPETQAALAEELVALARTLLAALGLTAVADEMAARLREEHALLAELGEVAPVVAALVFEDPSLSAELKQSRETVVLRVTPRLEAVLARVRKRLEELKDKPVVLVVVIPDPDAAVADIETVLDGVLELVERFPNIELVVLVAHLGPAVLDERLTAIAEGVKRLKEARAGKVTVVVLVETAAADADRALALFRERTPLLVLVFDLDALLAALRAAL	20.43736748231862	0.1620724159505122	0.5275617241859436	0.4562917947769165	19.434858322143555	nan	inf
design_27	24	KPKFKPVEESFSVERTPEIGAIARAERTRENLTTGRKVKGTLYVAIVDDYLLRLLVIEIEENGKKTVIVSVSVEALKRYEEIKKNMTEEYFKELEEKIVELVRTLLKAAGLSSIAEEMAEEVRKEIRFLHELGEVAPVTASLVFENPELSKELKQSSVSVTLRVTPKLDEAMERVRKELKENKDKPIVLHVVIPDPDAKVEDIRKALDFVLELLEEFPNVKMVVIHVRIGSENLEERLTAILEGVREIVEARKGKVTVVIVVETEEENVEKALELADEKTPELVLVFDIGRLLETVRREL	1.813724590305218	0.9391944522740835	0.8080307841300964	0.7955116629600525	7.43968391418457	nan	inf
design_27	25	KPEFLPRERSLSVEETPEIGAIVKETVTKENKTSGEKVVGTLYVAEVDDYLIELLVLTYTKDGKETVIVILSIRALRSLAELKANMTPEVFAAEAERVAALARTFLEAVGLSSITDEMVAQLRKEMARLHEFGEVTPITAALVYEDPSKTKELKQSHVSVVLKVTEKLDEHMKAVEEEVEKHKDKPIVLVVVIPDPNAKVEDIEKALDFVLELIKKYPNIKMVVIIANLSEENFEERMNAILEKVKEIKEATKGKVTIILVVRTKESKVEEAEKLAEEKTPLLVLVFDIERMLALLREAL	0.9061994047805081	0.9812875759203922	0.8844338655471802	0.8863860368728638	5.369678974151611	nan	inf
design_27	26	MDEFEPVEESEEVIETPEFGAIVKQTRTRKNKTSGKKVKGTLYMAIVDDYLIELTVIEIEKDGKKTVIVIVSVEVLRRRAEVKANRTPEHWAALTEEVVALVRRFLEAAGLSSIAEGMAARLREDMALLAELGEVAPLVAALVFEDPELSEEMKESRVSVVLKVTPKLEARLAAVRAQVAAAADQPIVLVVVIPDPNAKVEDVEKALDAVAEILAEFPNVEMVVIVVHVGKENAEEVLTTIAEKVKEIKEKMKGKVDIIIVVKTESELVDKALELFREKTPLLVLVFDDERMLKTLLEKL	15.308916580991596	0.22389994151961096	0.7483741044998169	0.5732425451278687	14.337430953979492	nan	inf
design_27	27	MAEFLPVTESTALRETPDFGAIVEQTVTAENKTTGEKLTGTRYVAFVDDFLIKVTVLTYEKDGKKTVIVIVSVEVLKRLEEVKKNMTPEYKEKLKKEMKELVRKMLEALGLSNIKDEMVEELEKEFERLVKLGEVSTVTAALVFEDPEKSEELKQSHVSIVLKVTPKLDERLEEVEEEVEKNKDKPIVLVVVVPDPDAEVADLKKALSRVLEIVKKNKNVKMIVLYVNVGSAVLRERLTAIAEGVKEIVEAEKGKVTVIVVVETAAADVDEALALFREKTPILVLVFDSDAMLAALKAAL	2.4720083612518318	0.8962969313705573	0.7733292579650879	0.8033431768417358	8.343001365661621	nan	inf
design_27	28	KAEFLPVTEEEKVVETEKFGAIVIQKRTKENKTTGEKVEGELAVAIVDDYLIKVLVLTIEKDGKKTVIVIVSVEVLERLEEVKKNFTPEYLEKLKKEIEELVRDMLEALGLSSIADEMVARLAEQIDLLAEFGEVATAVAALVFEDPEKTEKLVQSRVSLVLLVTPKLEKHLAAVKKKAAEHADEPQVIVVVIPDPNAKVEDIKKALDFVLELVKENPNVKEVVLIVNISSENIEERLTTIAEKVKELKEAAKGKVTIVVVVETKESDKEKVEKLLDEKTDILHLVFDIERMLNKLKKAL	8.477453754434556	0.7518942450646772	0.6927188038825989	0.6973057389259338	11.464462280273438	nan	inf
design_27	29	KPEFEEVEEEFEVIETPDIGAIAKQTVTRENKTSGEKLTGTLYYAIVDGFEIQVLVLTIEKDGKKTVIVIVSVRVLEGLEALRAARTPETLAALAERLAALARTALAALGLTALADEVVARLREELAALAELGELAPVTAAVSVDDPEKTATPVQSRVTVVLKLIPKLEERLARVEAEVEKHADQPITLVVVIPDKNAKVEDVKKVLEFVLELIEKHPNIREVVIIISIGDENLEEVLSTVAEEVKKIKEKAKGKVTVVVVVLTSEKNKEEALEYFREKTPLLVLVFDDEKMRKTVEEKL	2.167010271179079	0.9141996624413415	0.7997297644615173	0.8304915428161621	7.585914134979248	nan	inf
design_27	30	KPEYLPDEESFSVEETEKFGAIVKQTRTRENKTTGRKLTGTKYVAIRDGYLLELLVLELEENGKKTVIVVVSVSVLERREEIKENMTPEMFEKLKEEMKELVAELLEAAGLTSIKEEMVERLAEEIERLHALGEVATVTAAVEYEDPELTEEMKKSRETLVLSVTEKLDARLADVEARAAELADRPQVLVVVIPDKNVKVEDVKKALDAVKELLLRFPNVRTVVIIADIGKENLEEVLETIAEKVKEIKEATEGRVTVLVVVETEEEEVEKALKLLREKTPLLTLVFDSERMLEALEKAL	19.489054978264047	0.37103158966300026	0.5686362385749817	0.4298599064350128	18.719345092773438	nan	inf
design_27	31	MAEYLPVTESTEVLETPDIGAIARQTRSVSNKTTGESLTGTVYTAIVDGYRLTLTVLTYTKNGKTTVIVLVSVEALERREELRAAWTPERLAALRAEVVALVRTLLRAAGLSSIADAMAAAVERDIARLAALGVLAPVVAALVFENPELTEELKQSHVSLVLRVTPRLDEELAALEAELAAHADKPTVIVVVIPDKNVKVEDVRKALSRVLEMVERFPNVKMVVLVVNVGSENLEEVLSAIAEEVKKLKEARKGKVTVLVVLFTSAEDVEKALALFREKTPLLTLVFDSEAMLAAVRAAL	23.452447691768032	0.1517347973555084	0.6996380090713501	0.5083408355712891	16.022951126098633	nan	inf
design_28	0	MEEEKLIELLRKELKSRTGRLIVEAIERAVERGVSAVIIIAGGGAVDLAADIAIALTRELGVLTVLILSGGVSEEVRAAARARFEAFAAETGAEVEFRPRMIYLEAPVRTELGEFLRRAVTVHILTIGALPEEVAKFLFPYILKMIKEALRILAEYSLKTGKMQITTTMITGDVFYIGKPEEIAAFLAELAEAGIELPESLEFRKIEETGQTVLATPGLFKDLELHRTILEISVKVNPEQAEVQKEILEKTKKIAEEAKKELKDLPEDVRTRARFVLDQIVSYQEHLVELVEVTLKKLEA	12.914491304635808	0.40042777205929536	0.6728886365890503	0.6326805353164673	13.683930397033691	nan	inf
design_28	1	MHFEKLLEALRKRLKSELGKLIVKAIEKAIELGVSVVIIVAGGGAAELAARIAIELTEELGVLTVLILLPSASEETRAAVRARFEAFAEETGAEVEFEERMIFLRKEPKTERSKKLKEAVTVFILFIGALPPEVAEFLFPYIVEMIKKTLEILAEFSKKTGKMQIATLIITGDIFYVGPAEEVDAFVAAAAAAGIRLSESLERREIPETGQVVLASPGLFKILELHRTILRINVEHNPEQAEALRKIREALEEIAEKARASLTGLPPEVATRVRFVLDQIVSYQRHLVELVEARLARLQA	2.434638313432721	0.8865370110743542	0.8197066187858582	0.8142660856246948	6.9084930419921875	nan	inf
design_28	2	SHFEELIKALEKELKSEIGKQIVKAIKKALELGTSVVIIIAGGGAVPLAVRIAIELARELGVLTVLILSPSVSEEVRREAIERFRAFAEEHGAEVEEEERIIWLRAPARTEESKRLEKAVSVVILSIGDLPAEVAEFLFPYIVRILKETLRILADYSLKTGKMQISTLILTGDVFYVGEPERVDAFVAELAAWGIALSERLERREIPRTGEVLLASPGLFKIYDLHEKIQLIAVKHNPEQVDAQKDILKKLKEIAAEARAELAGLPPATRARVLAVLDQLVSYQEHLLKLLEKEKEELEK	17.13078225731146	0.2309599748170192	0.6257728934288025	0.4877801835536957	17.997167587280273	nan	inf
design_28	3	SKFKEFLERLKKELKSYIGKKIVEAIERALERGTSIVIIIAGGTAVDLAVDLAIALTEELEVLTVLILSPGTSEEVKAAARARFRAFAAATGATVEFKPDMIYLEKPATTPLSERLKKAVTVVILTIGGLPAELAEFLFPYLLEILRRALEILTEFNLKTGLLQISTLIVTGDVFYIGKPEEVAAFKAELAAAGFELSPSLKETYIEKTGHTVLASPGLLKDYELHEKILLINVEVNPEQTKAQEEILKALKEIAAEAEEELAGLPEEVRARARMVLRQLVSYQEHLVELTKKKLEELEK	1.677526057290439	0.9483987749946857	0.8524397611618042	0.8417654037475586	6.051033973693848	nan	inf
design_28	4	DLEEKLIEALEEALKSSIGKKIVEAIKRAFELGESLVIIIAGGSAVPLAVDLAIELTEELEVLTALILAPSVSEETKEAAKKRFEAFAKETGAEVEFEEDIIYIRKPVKTEKGKKLKKAKTIVILNLGGLPPEVAAALRPTLIEILKKTLEILAEYSLKTGKPMISTLLVTGDVFYVGPPEEVDAFVARLRAAGIELPESLRREFIPETGKEVLASPGLLRDLELMMTIQKIVVEHNPEQTEAQKEILEKIKELAAKKLAELAGLPPDVAARVRFVLEQLLSVQEHLVELSEKTLEELKA	9.0724140800686	0.5176596171446443	0.6291344165802002	0.5410417914390564	17.083805084228516	nan	inf
design_28	5	AAAEALLAALKAELKSETGKLIVEAMERALELGRSVVILIAGGSAVPTAVRLAEALTRELGVLTVLILSPSVSEEVEAEARARFRAFAEAHGAEVEFRPRMIYLRAPVRTPLGERYARAVTFVILKLGGLPPEVAEFLFPTLLEILRAALEILADASLKTGLPQIAGLIVTGDVFYVGKPEEIEAFVAQLKADGFELSPSLKRTFDEETGYTILASPGLLKDLELLKTIQRIAVRHFPEQTEVQRKILERLKEILAAARARLAGLPPEVAARARRVLDQIESVQEYLLKLSEVELEKLKA	0.956974515554919	0.978624062967012	0.9144941568374634	0.886738657951355	4.338614463806152	nan	inf
design_28	6	SAREEFLERLKKELKSEIGKLIVKAIELAFERGRSVVIIIAGGTAVDLAVALAIELTRELEVLTVLILSPSVSEEVRAAAEARFRAFAAEHGAEVEFEDRMIVLSAPARTPEAERLRRAVTVHILSIGGLDPEVAAALRPTILAAIREALRIQAEASLRTGLPQISTTLLTGDVFYVGKPEEVDAFLAALAAAGIAIAPSVQRRFIPATGQVVVASPGLFKILDLHETIHLIAVEVNPEQAEVTARITAALAALAAEAEASLTGLPPAVATRVRAVLDQMRSYQEHLRALVEVKLAELQA	0.9419312186703396	0.9792695154068967	0.8770254850387573	0.8516963720321655	5.269188404083252	nan	inf
design_28	7	SKAEELLERLKKKLKSYIGKQIVEAIEIALKEGRSVVIIIAGSGAAELATDLAIELTEELGVLTVLILSPSASEEVREKVKERFLEFAKKEGAEVEFKENMIILKKPVKTELGEYLSKAVTVHILSLGALPPELAAFLRPYLLEILKEALLIQADYSLKTGDIQISTTIVTGDIFYIGKPEEIEKFLKELKERGIELPESLQFTYDELTGEWILASPGLLKILNLHFTILEINTEINPNQADVTAEILKATKAIAAKARAALTGLPPEVRARAEAVLDQMVSYQEHQLKRVKVVLEKLKK	12.939096997345606	0.3921626788945727	0.5765677094459534	0.44806402921676636	18.19993019104004	nan	inf
design_28	8	MKFEELLKKLKEKLKSETGKKIVKAIEKALELGVSAVIIIAGSSAIPLASRIAIELAKELEVLTFLILSESTSEEAKKKAKETFEEFAKKYGAKVEFEENIISISMPAKTELSKFLKKAVTVVILKIGGLPPEVAEVLFPAILEILKKALLILAKFSLKTGLMQIATFIITGDVFYIGDKEEVEKFLAELKEEGFKLKESLEERYIPETGKYLLASPGDFKDADLFFTITKINVEVNPEQVEALEEILKATREILAETRARLADLPPEVRARVERVLDQIESYMEAQVELAKVRLEKLKA	9.409534731359331	0.5429676212756591	0.5250306725502014	0.4772980809211731	18.384824752807617	nan	inf
design_28	9	SDAEKLLELLKKELKSETGKKIVKAIEIALERGTSVVIIIAGGSAVETAVRLAIKLTEELEVLSVLILSEDVSEETKEEAKERFEAFAKETGAEVEFEERMIILSKPVTTELGEFLKKAVTIVILKIGGLDPELAEFLFPTIFKILKETLLILAEFNLKTGKIQISTLILTGDVFYVGPPAEVEAFVAALRAAGIELSPRLRRREIPETGLTLLATPGLFKDFELHETILKIQTEINPEQTEALKAITEAIKKILEEAKKALEDLPEDVRTRARFVLDQMESYQKALTLLSEKKLKELKA	18.157833247381813	0.2420599535997883	0.5349705815315247	0.40590399503707886	18.83652114868164	nan	inf
design_28	10	MDFEKLLEKLKKELKSEIGKKIVEAIEIAIELGRSAVIIIAGSSAADLGADIAIDLTEELEVLTFLILSPGTSEAVREAVRARFLAFAEETGAEVEFREGMVAIRKPVRTEEGKKLEKAVTIVILKIGGLEPEVAAFLKPYIIEIIKETLLILTEFNLKTGKMQIATLLITGDVFYIGKPEEVAAFVAELKAAGIELSPTLEERYIEETGQVVLASPDLFKDLDLMFTIIKINVEINPEQTEALEKITKKLKEIAEKARAETADLPADVRTRVLFVLDQMVSFQEALLELSKKTLEKLKK	2.8032457953083845	0.8974668906100532	0.8256479501724243	0.8227719068527222	7.535358428955078	nan	inf
design_28	11	SHFEKFLKSLKEKLKSSTGKKIVKAIEIALEKGRSIVIIIAGGGAADLAVDLAIALTKELGVLTAVILTESTSEETKEKVKARFEAFAKEEGATVEFEPNMIFISLPVTTEEGKELAKAVTVVILVLGDLPPEVAAVLRPLLLEILRETLRILTRYSLKTGKMQISTLLLTGDVFYVGKPEEVAAFVAELAAAGIELAPSLQRVKDELTGQTILASPGLLKDLELHRTILEIQVEHNPEQTDALADITAALRALLARRRAALADLPPAVRARVRFVLDQLESYQQYLLERAKKKREELEA	5.006379190477048	0.7838570545147686	0.5945524573326111	0.5574495792388916	16.271968841552734	nan	inf
design_28	12	SYAERLLKRLEEELKSEIGKKIVEAIKKALEEGRAIVIIIAGGSAAELGTRLAIELTEELEVLTALILSESVSEETIEEVRKRFEEFAKKTGATVEFKDRMIYISKPATTEESEFLKEVVAVVILKIGGLPPEVAEKLFPYLLKMIKETLKILAEFNKKTGKPQIATLLVTGDIFYIGEKEEVEKFLKELEEAGIKIPESLQFHKIEETGKVILASPSLLKDLELMFKITKISVKENPEQTEAQKAIREAIEKIAAEAEEELKDLPEEVRIKVKFVLKQIVSYQKALTELSEKTLKELEA	11.047813294969236	0.5825405606006004	0.503269612789154	0.4572629928588867	18.563112258911133	nan	inf
design_28	13	SLREKLLEALRKELKSEIGKQIVEAIERALELGESAVIIVAGGTAAPLAADIAMALARELGVLTVLILTPAASEETVEAVRARFRAFAEAHGAEVEFEERRIWLRLPATTEESRLLRRAVTVVILTLGGLPPEVAEFLFPYILEMLRRALLILTEASLETGALQIATLIITGDVFYIGKPEEVDAFVARLEAEGFRLSERLQRRYIPETGQVVLATPGLLKLADLHFKILKIQVKHVPEQTEVLRRIREELEKILEEAREELADLPPEVRARVERVLEQIESYQRALLELSEKTLEELKA	12.236845086121479	0.5634905512350483	0.6708601713180542	0.5916099548339844	15.131248474121094	nan	inf
design_28	14	SYFEELLERLKKELKSETGKLIIEAIELALERGRSVVIIKAGGGAVDLGVDLAIALTRELGVLTVLILSESTSEEVRERARRRFEAFAREHGAEVEFRERMIVLSAPVRTERGRRLERAVAVVILTIGALDPEVAEFLKPYLLEILRRTLEILAEFSLRTGKLQISTLIVTGDIFYVGDKEEIEKFVAELKKAGIKLSPSLQYRKDPLTGKTVLASPGLLKDLDLHEKILLINVEINPEQAEAEEKILKAIKEIAEEAKKELEDLPEDVRIKARVVLDQLVSYQEHLVERVKKKLEELKA	7.824748790301767	0.7417673817377256	0.5178167223930359	0.4536031484603882	17.169885635375977	nan	inf
design_28	15	MKEEELLERLRKALKSETGKQIVAAIEDAVERGRSVVIIIAGGGAVDFAVDLAIELTRELGVLTVLILSPSVSEETRERARARFEAFAEEHGAEVEFTPRRITLSAPARTELSEFLDKALTIVILKVGALPAEVAAALFPTFLEIIKETLLILAKANLKTGLMQISTLILTGDVFHVGAPEEVDAFVAALAAEGFKLSPRLQRRRDERTGQVILASPGLLKDLELMETILLIQVEVNPEQVEVQEEITKAIAAIAAAARARLTGLPAEVAARARRILDQLLSVQQHFTDLLKAKLAELKA	20.66018257716941	0.2753267635065721	0.5667924880981445	0.470748633146286	16.93248176574707	nan	inf
design_28	16	SHFERLLEALEKALKSELGAKIVEAIRLALERGRSVVIVIAGGGAVDFATEVAIALTRELGVLTVLILSPDVSEETIERARKRFEAFAREHGARVEFRPGMIVLEAPVRTERGKRLAEAVTVHILKLGALPAEVAAALLPTVLAAIRAALEILAEFSLKTGKLQISASIVTGDVFYIGAPEEVAAFVAALAAAGIALPASLQERRIEETGMVLLASPGLFADFDLFRTILKIQVRENPEQTEAARAIAAALAALAAAARASLTGLPAAVRTRVTFVLDQWLAVQDAFVKLLEVERARLEA	15.133060001546212	0.36178025451232626	0.5281400084495544	0.40347278118133545	18.39316177368164	nan	inf
design_28	17	SYFERLLERLEERLKSEIGKQIVEAIRIALELGRSAVIIIAGGSAAELAAKLAIELAEELGVLTVLILLPSASEEVIEKVKETFKKFAEETGAEVEFKERRIILRKPVKTERGKELEKAVTVHILSIGGLPPEVAEFLFPYILEVIRKTLEILAKFNLKTGKMQISTLILTGDVFYVGAPEAVAAFVARLAAAGIRLSPRLAERFDPLTGQTLLATPGLARLYDLHVTILEIAVEENPEQAEAEKEILAALREIAARARASLAGLPPEVRARVEAVLDQMESVQAHLAEVVEARLKKLLA	13.907179463398283	0.4400344509986299	0.5476140379905701	0.4764205813407898	17.97029685974121	nan	inf
design_28	18	SSAEKLLKALKEELKSELGKQIVRAIERALELGTSILIIKAGGSAAPLATRLALELTRRLGVLTALILSEGVSEATREAVRAAFRAFAAENGAELEEEERMFFLRAPAKTEESEFLKKAVTVVILKLGGLPPEVAEVLFPTLVKMLEETLKILAEYNLKTGEIQIAALIVSGDVVYVGKEEEVEKFLAKLKEAGIELSPSLKKVKIEETGKVVLATPGLLKDLKLMETILKINVKINPNQTDALKDILEKLKKILEETKASLEDLPEEVRIKVEFVLDQILSIQEYFRELSEVTLKKLLA	20.492027331420434	0.1789070020509999	0.45617160201072693	0.4008670151233673	20.934703826904297	nan	inf
design_28	19	SDFEKLLEELKKRLKSRIGKKIIEAIEIAKERGESLVIIIVGGGAADFGVDLAIELAKELEVLTALILSESTSEEVKEEVKKRFKEFAKKYGAEVEFKEDIVYLRLPVKTEEGKRLKKALTVVILTIGALPPELAAFLKPYVLEILKEALKILAEYSLKTGKMQIATFILTGDIFYVGKEEEVDAFLARLAAAGIALSPRLQRRRIPETGEVVVASPGLLKLYELHRTIILIQVEINPEQAAALRDITEASKKIAAKARAELADLPPEVRTRAEAVLEQFLSYQEALTRLAEAKLAELAA	17.175609459961823	0.28954620120198576	0.6872788071632385	0.5151386260986328	16.263912200927734	nan	inf
design_28	20	SLAEELLERLREELKSEIGKKIVKAMEKALELGRSVVIIIAGGSAVEQGVKLAIALTKELGVLTVLILTPSVSEETKEKAREKFKAFAEKEGAEVEFEEDMIYLRMPAKTEESKLLDKALTFLILTLGGLDEEVAEVLFPYLLEMIKKALRILAEYNLKTGKPQIATLIVTGDIFYIGEPEEIEKFLEEAKKAGIKLSPSLQFTKDEETGKTILASPGLLKILELHKKILKIQVEVNPEQTEALKKILEELKKIAEEAEKKLKDLPEEVKTKVKFILKQILSYQEYLLELTEKTLEKLKK	1.5462908187358337	0.9518047486092996	0.8741507530212402	0.8534108400344849	5.299870014190674	nan	inf
design_28	21	MEEKKLLELLKKKLKSEKGKKIIKAIERAIELGRSIVIIKAGGSAADLAVDLAIALTRELGVLTALILSPSTSEEVKEKVKARFRAFAKETGATVEFEEDIIILRAPVRTERGARLDRARTVVILTIGGLDPEVAEFLKPYILEIIRKTLDILAEASLETGKMQISTLIITGDIFYVGKKEEVEKFLKELEEAGIKIPESLQYKYVEETGLYIVATPGLLKDFELHETILKISVEINPEQTEVQERILEAIKEIAEEAKESLKDLPPEVRAKARFVLDQMVSVQEHFLLLTKEKKKKLEA	1.060414493893149	0.974172404484599	0.9159002304077148	0.8893871307373047	4.191765785217285	nan	inf
design_28	22	SAAEKLLEELRKELKSEIGKKIVRAIERALERGTSLFIIIAGGSAVDFGVDLALALTRELEVLTALILLPSTSEEVREAAIARFRAFAAETGARLEEEPDILFLEAPPRTPLSEFLRKAVTVHILAIGGLPPEIAAFLFPYILEMSKEALLIQAEASLKTGLPQISVSIITGDIFYVGKEEEVEAFLARLKAAGIELPASLQKSYIPETGLYLIASPALRKLFDLFKTILKINVKINPEQTKVLKEILEKTKKIAAEARASLADLPPAVRARAEAVLEQIVSYQEALLLLSEETLKKLLA	14.6023003060571	0.3832153791049774	0.5325002074241638	0.34342414140701294	19.349260330200195	nan	inf
design_28	23	SIEKEFIERLKKELKSEIGKLIVEAIEKALEKGKSLVIIIAGGSAVPAAVRLAEALAKRLGVLTALILSPSVSEETVAAARERFEAFARETGAEVEFKPRMIYLSLPEKTELGKELSKAKTVVILTLGGLPAELEEFLFPYLLRILEETLKILAKFNLETGKLQIATLIVTGDIFYVGKPEEVEAFLAAAAAAGIEISPSVQFRKIEETGKVVAATPGLFKDLELHKKILKINVEINPEQTKALREILKKIREILEEARAELAGLPPEVRARAEFVLDQIESYQEYLLELSEERLKKLKA	3.204582095670357	0.8460606601961125	0.6766408681869507	0.6730265617370605	12.290233612060547	nan	inf
design_28	24	SYFEKLIELLEKKLKSYIGKKIVEAIKIAYEKGTSIVIIIAGGGAVDLAVELAIKLTEELEVLTVLILKPSTSPETKEKAKERFEKFAKETGAKVEFKPDIIIIEKEVKTEKGKFLKKAITIVILKIGKLPAEVAEVLFPALLEMIKKALEILAKYNLKTGKPQITSLIVTGDVFYVGPEEEVDAFVARLAAAGFELPESLERRKIEETGEVVLATPGLFKDLDLMRTIIEINVEVNPEQTEVQKEVLKALKEIAAKTRESLADLPPEVRARVEAVLEQIESVQEHLLKLSEVKLKELEA	0.8418221764955635	0.9838256958982478	0.8838014602661133	0.864815354347229	4.9660468101501465	nan	inf
design_28	25	MEREKLLEALKKELKSELGKKIVEAIEIAVEKGESLVIILAGGGAVETAVDLAIELTKRLGVLTVLILSESVSEETREKAKKRFEEFAKKYGAEVEFKENMIFLSMPAKTEESKFLKKAVTVHILSLGALPAEVAARLFPFLLRAIEESLRILAEYSLKTGKMQISTSIVTGDVFWIGAPEEVDAFVAELAAAGIALAPSLERREIPLTGQVLLASPGLAAIADLHFKIQLIAVEINPEQAKAQADILEALERLAEEEEASLADLPEAVRARVRAVLRQWRAYQRALKELVEKKLEELEK	16.653787261143815	0.2773220982900299	0.5377439260482788	0.5133919715881348	17.543045043945312	nan	inf
design_28	26	SLAEELLARLRERLKSETGRKIVRAIEKALERGRSAVIIKAGGGAVETAADLAIALTEELEVDTFLILGESVSEETRERAKERFLAFAEKYGAEVEFEPRIISIRKPVKTELGKKLEKAVTVVILKIGALPPEVAEVLFPYLKEIIKEALLILAEYNLKTGKPQIATLIVTGDIFYVGKPEEVDAFVAEAAAAGIELPASLQRREIPETGLVVLATPGLFRDFDLHETILKINVEVNPEQTDALKEITKKIKEIAEKAKKSLKDLPEDVRTRVRFVLDQILSYQEYLTLLTEKTREKLEA	18.46375100584682	0.2642440129329464	0.525938093662262	0.33955880999565125	19.36589241027832	nan	inf
design_28	27	SSVEELLERLEKELKSELGKQIIAAIREAVERGVSVVIIVAGGGAADTAAALAIELTRELGVLTVLILSPSVSPATRERVRARFEAFARETGAEVRFEPGRISLSLPARTPRAERLRKALTVVILKLGALPPEVAERLRPVLLRIITETLEILAEFNLRTGKMQIAALLVTGDLFYVGAPEEIAAFLARAAAAGFELSPRLQFREIERTGQTVLASPGLFRDLELMETIILIQVEVNPEQVAALERIRAAIEAALAEARASLADLPPEVRARVEFVLDQLLSYQRALVELARAKLEELEA	20.01059180689159	0.2176368100086684	0.532006025314331	0.420966237783432	19.06792449951172	nan	inf
design_28	28	SSFEELLKALKEELKSETGKKIVKAIERAIELGRSAVIIIAGGSAADFAVDLAIELAEELGVLTVLILSPSVSEETKEKVRERFKKFAEETGAEVEFEEDIIILRKPVTTELGKFLEKSVTIVILSIGGLPEEVAKVLKPYFLEMLKETLLILAEYSLKTGKMQIATLIVTGDILYIGKPEEIEKFLAELKAEGFKIPESIEFSEIPETGQTLLASPGLRAKLELHRTILKIQVKHNPEQTDALADITKAIKKIAAKKKAELKDLPADVRAKVERVLDQIESYQAALLELAKVTRERLEA	19.743686317035557	0.2584347963666757	0.6411479115486145	0.4875641465187073	18.18985939025879	nan	inf
design_28	29	MEFEKLLEELKKELKSEIGKKIIEAIEIALERGKSVVIIVAGGGAADFAVEVAEELTKELGVLTVIILSPSVSEEVKKKVKERFEKFAKETGAKVEFREDMIIISAESKTEESAFLDKAVTVVILKIGKLPPEVAEVLKPSIIRILKETLKILAEFNLKTGKMQISTLILTGDVFYVGKPEEVEAFLAELAAAGFELAPSLRRSYDEETGEVVLASPSLLKDLELHKTIIKINVEINPEQTEAQKKILEKLKEIAEETKKSLVDLPEDVRKRVLFVLDQMVSYQKYLTKLSEVKLKKLKE	1.4962099330434997	0.9543832156711622	0.8946546316146851	0.8757517337799072	4.875858306884766	nan	inf
design_28	30	SEEEKFLELLEKELKSELGKQIVKAIRKALELGESVVIIVAGGTAVDLAVDLAIELTRELGVLTVLILSPTVSEEVRARAEARFRAFAAETGAEVEFEPNIIIIRAPPTTEESEFLKKAVTVVILKIGGLPPEVAARLFPYIVRILKETLRILAEFSLKTGKMQISTLLVTGDVFYVGTPEEVAAFLAALAAAGFELAPSLQSRYDPLTGQTILASPGLFKDLDLMVTILEIQVRVNPEQAAAQREILAAIEAIAAEARAELADLPPDVRARARFVLDQLVSVQAYLVARVEATLAKLTA	5.393548623793559	0.7419047847063026	0.6759002804756165	0.6437466144561768	12.73909854888916	nan	inf
design_28	31	DHRRALLEALRAELKSPIGAQIVAAIERALELGESVVIIIAGGGAVDFAVRLAIALTRELGVLTVLILSPDTSEATREAARARFEAAAREHGWEVEFEPDMIYLRAPARTERSERLRKAVTVHILKVGALPEEVEEFLFPYFLEMIKKSLEILTEYSLKTGKLQISTTIVTGDIFYVGEKEEIEKFVEKLKELGFEISPSVQKRYIPETGQYLLATPGLFRDFELHRTILKIQVRHNPEQTDAQKDILKETKKIAEEAKKELKDLPEEVRAKVEVILDQIVSYQESLVKLTEVERKKLEA	20.22974437695094	0.2587834686791125	0.6999691724777222	0.5952663421630859	16.178024291992188	nan	inf
design_29	0	MHYIKVLLVNASEEEIEEIKKEYEELKEKNKDIEIEIEILDIEIPDTADFKDQATITLELDEEKLNKEVAKLMKELTEKALKEGKEVTLEIRISIDIKNPKDGATVNINFKLNIELPKKVKQPITIKINIKVTAKGTNVTITINLEINTSSDVPVTVNVEIESDGPVTINVKSTNDLKVNVTLTVATPVPVTVTVNATVTGPKDKEVKVEVNVSARESATGKPLKHVVLVEEEEKEEGDEKIKKVKVTMRTVADEELLKKGKEVEELRKKVKDPSATEELKEELKEKEKEYEELLAKAAA	6.946586527342762	0.6636438674071248	0.6837541460990906	0.663425087928772	14.070452690124512	nan	inf
design_29	1	KKAVFVLLVNSDEETIEKIKKELEELKAKNPDLEVKVYVLDIDIPDVSSLKDKATINLNIDEEKLNEAVQKLMDEMEELALEKGYEVTLIIRISIKIDNPKDGATVNINIKLKIELKKEVKQPITLEINVNVTAVGTNVKININIEVETSSEVNVTVNVNINSDGDVNINVKSTNNLTVNVNLTLATPKAVTVNINAEVTGPKDKEVTVTVNVSAKLAATGQPLKSVVLTEEEEKEEGDKKIKKINTTMITLQDDALLAKGQEVAALQKAVKDPSATAEDKEKLAAAKAEFDALLAAAAA	13.09245576727871	0.48104604209643603	0.787830650806427	0.703514575958252	11.550494194030762	nan	inf
design_29	2	KKEVFVILVNASEEEIEKIKKEYEEEKKKNPDIEVNIKVLDIEIPKTSSLEDQETITLELDTEKLNAEVQKVVDEAEEKALKEGKEVTIEINISREIDTSKDGTTVNFNLSIKITLKKKVKTPITIKVNVNVKSVGTKVNINININIETSDDVPVTVNVNIESDGNVNINVTTTNDTTINVNLTLETPVEVTVNINATVTGPIDKEVTLSVNTSAKLKATGKALKTVTLTEEEEKTEGDTKTKTINTTMITLQDDELLAEGKELEKLQKEVKKPSATPELKKELEKKKKEFEEKLKKLKA	16.066985639591216	0.2418109282277719	0.6226275563240051	0.4700047969818115	18.88626480102539	nan	inf
design_29	3	KKYVFVLIVNASEEEIEKIKKEYEKLKEKNPDIEIKIEVLDIEIPDVADFKDKETINIELDKETLNKKVEELMKEATEKAEKEGYEVEIIINISLKIDHPKDGATVNFNFELDVKLEKKIKEKLKLNINVTVTAEGTKVKININITVNTSEKIDVNVNVTVKSDGDVNINVSTTNDTNVNVTVILKEPVSVKVNINATVTSPKDEKVTLNVNVSAKLESTGEELKTVTLTEEEEKEEGDKKTKTKNVTMITLKDEELLKKGQEVEKLAEKVKDPNATEEERKELEKKREEFEKELKEAEA	7.350544114075429	0.6653250459807517	0.8193206191062927	0.7370602488517761	10.485513687133789	nan	inf
design_29	4	KKYIAVLLINSSEEEIKKIKEEYKKLKEKNKDIEVEITVLKIDVPDTSSLKDQETININLDKDTVNKELQKIVEEATKKALEEGYEVTIEINVSRKIDTPKDGTTVNINLSADLTLKEKVSKPVTVKVNVNITAVGTNVKINLNINITTSDKVPVTVNVNIESDGDVNINVTTTNDTTVNVNLTLDSPKEVTVTVNATVTGKADEAVTLNVNVSASLKATGQPLPTVVLTDESTTTSGDTKTKTVTTTMRTVSDPELLKKGQEVAKLQEKVKDPNATPELKEELEKKKAELDAELAALAA	6.799712820321737	0.6498975740612842	0.674519956111908	0.6141265630722046	14.476883888244629	nan	inf
design_29	5	KKYIKVLLVNTDAATREEIKKEMAELKEKNPDIEVEIEDLDIDIPDVADLEDQATITLELDEEKLNEEVEKMMKELEKKALEEGYEVTLIIRISITIDNSKDGQTVTINFKVKIKLEKEVKKKITLEIEVDVTAVGTNVTINVNIEVETDSEIPVTVNVNITADGDVTVNVKSTNNLKVNVNLTVEKPVPVTVNVNAEVKSKKDKEVNLEVNVNAKEAATGKPLKMVVLKEEEEEEKGDEKIKKVKVTMITLQDDELLELGKELEKLEEKVKDPNATPELKEEYKKKKKEFEEKLKELAA	5.885982941974541	0.7145691255643949	0.7304321527481079	0.6309053301811218	12.307909965515137	nan	inf
design_29	6	MKKIYVLLVNTDEETRKKIEKEYEELKKKNPDIEVEIHYLDIDIPDTASFADQKTITLTLDEETLNKEVQKIMEELEKEALEKGKEVILKINISIKIDNPKDDVTVNINIKIDIELKKEVKQKITLEINVNVTSVGTKVKININITVNTNSEIPVNVNVNVESDGDVTINVTTTNNTNVNVNLTLETPVPVTVTVNSTVIGPIDKEVNLNVNVSAKLKATGQELPTVVLTEEKEEIKGNTKTKTVNTTMITLQDEELLKEGKEVEELEKKVKSPEATEEEKKELEEKKKAFEKKLAEAAA	14.059475271034282	0.3886210897592964	0.6140556335449219	0.49600285291671753	17.350540161132812	nan	inf
design_29	7	KKKLYVLLVNTSEEERKKIEKEYKELKEANKDIEVEIKVLDIEIPDTKSLKDKEEINLELDTEKLNAEVAEIMKKATEAALKEGKEVTIKIHVSIKIDNPKDGATVNINLSLNITLEKKVDKKITIEVNVNITSVGTKVKINLNITITTSEDVDVTVNVNVESDGDVTINITSTNNTTVNVNLTVEKPVPVTVTVNATVTGPADKEVTVSVNVSAKEKATGKPLKMVVLTEESEETSGDTKTKTVKTTMRTVKDDELLAKGKELEALRKKVKDPKATEADKEALKAKEKELEAEIAALEA	14.747393127520787	0.2611503622327639	0.726327657699585	0.5725417137145996	16.199357986450195	nan	inf
design_29	8	MKYIKVLLVNTDKETKEKIKKELEKLKKENPDIEVEIKELEIDVEDTASLEDKATITLKLDKEKLNKAVQEMVEEMTKKALEEGKEVELRIIISRTINNSKDGATVNIEIEVDIKLKEEVKQPIKINVDVNVTAVGTNVNININITINTSSDVPINVNVNIESDGNVNININSTNDTNVNVNLTVETPVPVKVTVNATVTGPKDKEVKLSVNVSAKLKKTGKPLKHVVLTEEEKKEEGNTKTLNKKVTMITLKDDELLEKGKELEKLAEKVKDPNATEELKEELKKKKKEFEELLKEEEA	4.58721773012242	0.8120452857883045	0.7486950159072876	0.6856042146682739	11.703548431396484	nan	inf
design_29	9	KKYIKVILINASEEEIEKIKKEYEKLKEKNKDIEIEIKILDIDIPDTASEEDKATITLEIDTEKLNKVVQEAMKELTEKSLKEGKEVILKINISRVIDNAKDGVTVNINIKIDIKLPEKVEKKITLEVNITVTAVGTNVSVNINLTINTSSDIPVTVNVTIRSDGPVTVNVTTTNDTTVNVTLEVETPVPVTVTVNATVTGPADKAVNLNVSVSARLVATGEPLPTVTLTEESETTSGDTKTKTKTVTMETVQDPELLARGKEVEALQKAVKAPEATPEQKAALAEARAALAAARAAAAA	13.95050771855762	0.28551447656047513	0.576606273651123	0.5042948722839355	18.551654815673828	nan	inf
design_29	10	KKYIHVILINTSEEEREKIKKEYEELKEKNPDIEVKITYLDIDIPDVASKAAQATIDITLDKAKVNAEVQKAVDEMEKKALEEGYEVTLEINISLTINDPKDGTTVNFNFEVDITLKKKVKTPFTLKINVNVTAEGTNVKINVNITVNTSSDIPVTVNINVTSDGDVTINVTTTNDTTVNVTLTLKTPVPVTVTVNATVTGPATKTVTLTINASAKLASTGKPLKTVVLTEESETTSGNTKTKTKTMTMRTVQDDALLAQGQAVAALQAEVKKPTATPELRAQLAAARAALDAALAAAAA	15.23442505778993	0.25444010726005445	0.6237098574638367	0.47781550884246826	19.458969116210938	nan	inf
design_29	11	KKYIKVLLVNSSEEERKKIKEEYEKLKKENPDIEIEITELDIDVPDTASFKDQDTINISLDEETLNKAVAEMMAELTEKATKEGYEVTLEINISFKIDNPKDGATVNINIKVNIELPEEVDKPITINVNINVTSKGTNVTINVNITINTSSDVPVNVNVNVESDGDVNINVTTTNNTNINVNLTVETPVNVTVNVNATVTADKDKEVKLNVNVSASLKSTGKPLKTVTLTEEKEETKGDKKTKTINVTMITVQDEELLEKGKELEKLIEKVKDPNATPEEKEKVEKLKKEFEEELKKAEA	3.1254134184914872	0.8368773738981136	0.8226208090782166	0.7926134467124939	8.240921974182129	nan	inf
design_29	12	KKKVYVLLVNADEETIKKIKEEYEKEKKENPDIEVEIEELKIDIPDTSSLENQSTINLNLDTETLNKKVAEIVKKATKAAKEEGYEVTIKIIINIKINNSKDGATVNINITINIELEEEVKQPVTIEVNVNVESVGTNVKININITINTSSDVPITVNVNLKSDGDVTVNVTTTNDTTVNVTLEVETPVPVTVTVNATVTGPIDKEVTLNVNVSAKLLSTGQPLPTVTLEKEETKTEGDTKTLTKTVTMRTVQDPALLEKGKKVEELEKEVKKPDATEEDKKKLEEMKAALDAELAKAAA	2.2280860133405	0.9094413219501718	0.8682805895805359	0.8165241479873657	7.081936836242676	nan	inf
design_29	13	KKKVFVLNVNTSEEERKKIKEEYEKLKEENPDIEIEIYDLDINIPDTKDFENQKTINLNLDNDTLNAKVQELVEKAEKVATEEGKEVTIEINISRKIDNSKDDTTVNINFNLNITLKTKVTQPVTLNVNFNITAEGTNVKINLNINITTSSDIPVNVNVNITSDGDVTINVNTTNNTNVNVNLTLNEPKEVTVNVNATATSDISKEVNVNVNVSAKLKKTGKELKTVTLTEEEEKTEGDKKTKTVNVTMRTLKDEELLAKGKELEELQKKVKDPTATPEEKEELKKKQAEFEAALAAAAA	8.666358268686636	0.46011233044116884	0.6448559165000916	0.5712075233459473	16.491518020629883	nan	inf
design_29	14	MKKIFVLLVNASEEEIEKIKKELEELKKKYPDIEIEVKELKIDIPKTEDLKDKKTINLELDEEKLNKEVQEIVEEAEEKALKEGKEVTIIIKIHIEIKDPKNDTTVNINIKIKIELKKEVKQKITIEVNITVTSEGTNVKININITIETSSKVDVKVNININSDGDVNINVTTTNNTTVNVNLTLKTPKEVTVNINATATAKKDEEVKVTVNVSAKLESTGKPLKTVVLTEEKEKEEGDTKTKTVNVTMRTLQDDELLAKGQALAALQAKVKDPSATPADKEALKAAKAELDKALAEAAK	17.422116881929703	0.30792322350933193	0.667332649230957	0.5758463144302368	16.286033630371094	nan	inf
design_29	15	MKKIYVLMVNADAATRAKIEAELAALKAAHPDIEVTIRYLDISVPDTSSYENKETININLDTTTLNKAVQEIVDELTEDALKEGKEVTLRINISFTINNSKDNTTVNINININVTLKEKIKEKFTLEINVNITSEGTNVKINLNITVTTSSDVNVTVNVNINSDGDVNINVTTTNNTTINVTLTVNTPVEVKVNVNATATGPADKEVTISVNVSAKLKKTGKELKHVVLEEEKEETKGDKKTKTKNVTMITLQDEELLEKGKEVEELEKKVKDPSATPELKKELEEKKKEFEEELEKKRA	7.478544941490287	0.5226355192424949	0.633392333984375	0.5015532970428467	17.684856414794922	nan	inf
design_29	16	KKYIFTLLVNTSEEEIKKIKEKLEKEKKENPDIIIKIRELKIDIPDVASEKDKKNITLTLDEEKLNKEVNKIVKEATEISLKEGYEVEINIIISIKINNPKDDVTVNINININIELEEKVKEKVTINIIVNVTSVGTKVKININITINTSDDIPINVNVNIKSDGDVNININSTNDTNVNVNLTLEEPVEVKVNVNATVTGPIDKKVNLNVNVSAKLEKTGKELKSVTLTEEEEKIEGDKKTKTINVTMITIKDDELLKKGKEVEKLEKKVKDPNATEEMRKELEKKKEEFEKELKELEK	7.133306053927624	0.6253750339780456	0.8338806629180908	0.750986635684967	10.939629554748535	nan	inf
design_29	17	KKYIKVILVNASEEEIEKIKKEYAALKEANPDIEVEIEVLKIDIEDVKSKENEKTINLELDKEKLNKEVQKAMEKATKIALEEGKEVTIIINISIKIDNSKDDTTVNINIEIDIELSKKVEKKVELIVNVNVESVGTNVNVNINITIKTSEDIPVTVNVNIESDGNVTVNITTTNDTTVNVNLTLEEPKEVTVTINATATRPIDKEVNVSVNVSAKLKKTGKELPTVVLTETEEKTEGDTKTKTVKTTMRTVKDPALLALGKALAALAAAVKDPSATPAQRAALAAARAALDAALAAAAA	14.210172557804523	0.38811405448964753	0.6215046644210815	0.562835693359375	16.786664962768555	nan	inf
design_29	18	MKVIHVLIVNSSEEEIEKIKKEYEELKEKNPDIEVNITVLDIDIPDTSSYENEKKITLELDEETLNKEVAKLMAELTEKALKEGKEVTLKVIISREIKNSKDDAEVNINVKLNVELPKKVKQPITLEINVNITSVGTKVKINLNIEVNTSDDIPVKVNVNIKSDGDVNVNVKTTNDTEVNVNLTLETPKNVTVNVNAEVTGPKDKEVKLNVNVSAKLSSTGQELPIVVLTEEEEKEEGDKKTKKVKTTMITVQDEALLEKGKKVEELQEKVKDPNATPEEKEELKKAKEELAKEIAALEA	4.417953769780769	0.7597978415677282	0.7063215970993042	0.6158056259155273	13.428725242614746	nan	inf
design_29	19	KHVLHVLLINADEETIKKIKEELEKEKKENPDIEVKITELKIEIPKVADLKDKKTININLDKETLNKEVQKIMDELEKKALEEGYEVTLRINISLKIDDPKDDTTVNFNFELNITLKKEVKQPITLEVNVTVTAEGTNVKINVNITINTSSDIPITVNVNLNSDGDVNINITSTNNLTVNVTVTLDTPKPVTVNVNATVTRPKDKEVKITVNVSAKLKATGKPLKTVTLTEEKEEEKGDKKTLTKNVTMRTVQDDELLKKGKEVEELEKKVKDPNATEEEKEELKKKKEALEKELKAAAA	8.266035641369289	0.47396508294887363	0.698475182056427	0.5643388628959656	15.673219680786133	nan	inf
design_29	20	KKVLYVILINTSEEEYEKIKKEYEELKKKNPDIEVHIEKLEIEIEDTASLKDKEEINLELDEKKLNEKVQKVMEKLEKEALENGYEVTLEIRISRKIDNPKDGAKVNININLNIKLKKKVDKPITINVNVNVTAVGTKVDININITINTSSDVPVTVNVNLESDGNVTINVTSTNNLTVNVNLTLKTPVEVTVTVNATVTAPKDKEVTVNVNVSAKLSATGKPLPTVVLTEEKETTEGDTKTKTVTTTMITLKSEELLEKGKELEELKKKVKDPNATEEDKKKLEEKKKEFEELLKKERA	8.342127044755747	0.4915199318372682	0.7305871248245239	0.5931180715560913	15.232488632202148	nan	inf
design_29	21	ARVLSVLMVNTDAATRAEIEAQLAAEKAANPDLTVDVRYLDISITDTASLASQATITLSLDTAKLNAEVAKIMAELTKAALEEGAEVTLRIIISRTINTSKDGTTVNINITLNVTLPEKVEQPITLEVDVNVTAVGTNVTININITINTSDEIPVTVNINLTSDGNVNVNVTTTNNTTVNVNLTLPTPVPVTVTVNATVTSPIDKEVNLNVNVSARLLATGQPLPTVVLTEEKEETVGDTKTKTKNVTMITLQDPALLEKGKEVEKLEKKVKDPNATEELKKELEEKKKEFEKLLAEAAA	5.691978925273847	0.7020177183329914	0.6753714680671692	0.6032799482345581	14.061375617980957	nan	inf
design_29	22	KKYIAVLMVNTSEEEKEKIKKELEELKKKNPDIEVEIHELDIEIPKVSDLKDKETININIDEKKLNEEVAKIVKELTEKALKEGYEVTLIINISRKIDDPKDGTTVNINIKINIKLPEKVDKPITLNININVTAVGTNVKININLTINTSDDIPVTVNVNIESDGDVNINVNVTNNTNINVNLTVETPVEVKVNVNATVTGPKDKEVTVNVSVSAKLKSTGKPLKTVTFTEESEEESGDTKTKKVNTTMITVQDDELLEKGKKLEELEKKVKDKDATEELKEELKKLKEEFEKELEEKKK	5.651494394230055	0.6275496872709148	0.6881105303764343	0.553848147392273	14.557104110717773	nan	inf
design_29	23	KKYIYVLLVNSSKEEIEKIKKEYKELKEKNPDIEIEIEELDISIPDTASLSSQSTINLNLDTDKLNAAVQKIVDKAEEKALKEGKEVTIRIVISRTINNPKNGTTVNINVSINITLKEKVKQPVTLEVIVNVTAVGTNVTININITITTSSDIPIKVKVNINSDGDVNINVNSTNDTDVDVDLTVATPVAVTVNINATVTSDIDKEVKLNVSVSAKLAATGQPLKTVVLTDEEEKTEGNKKILTKKVTMRTLQSDALLAQGQAVAALQKAVKDPKATPAQKDALKAAQAAFDAALAAEAA	11.431895697125363	0.5032778932654158	0.689717710018158	0.6314218044281006	14.531486511230469	nan	inf
design_29	24	KKYIKVLIVNSSEEEIEKLKKEYEKLKKENPDIEIEIEVLDIDIPKTIDFKDKETITLELDEEKLNKAVQEKIEELEKLALEKGYEVTLKINISVTIDNPKDGVKVNIKFKVDIKLKKKVKTPINIEVNVKIVAEGTKVTINLNITINTSDEVNVTVNVDIESDGDVNINVNVTNNTTVNVNLTVKKPVPVTVNVNATATGKKDKEVNLNVSVSAKLKETGKPLKTVVLEEEKEEEVGDTKILTKNVTMITVKDEELLKKGKELEELQKKVKSPEATEELKKKYEEKKKEFEELLKEKEK	3.079846740817534	0.8364220738606796	0.6841662526130676	0.6522296667098999	14.185636520385742	nan	inf
design_29	25	KKKIYVLLVNADEETIEKIKKEYEELKKKNPDIEVEIKVLDIEIPDTASLADKATINLNLDEEKLNKEVSEIVKEAEKEALEKGYEVTIKIIISRTINDSKDGTTVNINFNLNITLEKEVKEKITIEVNFNVTAVGTNVNININININTSSKVNINVNVNIESDGNVTINVNSTNDLTVNVNLTVNTPVNVTVNINATVTGPADEEVNVNVNVSAKEKATGKPLKTVVLTEESEEKKGDTKTKTVKTTMKTVSSEELLKKGKELEELQKKVKDPSATPEEKEELEKKKKELEEALKKEAA	10.381079928631987	0.5772178093144265	0.8275518417358398	0.7297334671020508	10.136465072631836	nan	inf
design_29	26	MKVLYTLLVNTDEATRKEIEKELEELKKKNPDIKVEVRYLDISVPDTASLENQATININLDTDTLNAAVQEIVDKLEKEALEKGYEVTLNIVVSRKINTSKDGTTVNINLNIDITLKKEIKQKFTLNVNINVESVGTNVSININLTINTSSEVPVNVNVNITSDGPVTINVNTTNNTTVNVNLTVATPVNVTVTVNATVTRPIDKEVNLNVNVSAKLAATGKPLKTVVLTEEKEETKGDTKTKTVTVTMVTVQDEELLKKGKEVEKLQEKVKDPNATEELKKELEKKKEEYEKLLKEAAA	7.386978804491002	0.5719253134421123	0.686866819858551	0.6359802484512329	14.564128875732422	nan	inf
design_29	27	KKVIHVIIINSSEEEIEKIKKEYEKLKEENPDIEVNITVVDIEIPDTSSLKDKKTITLNLDEEKLNAVVAEKIAELTDLALNEGKEVTLEINISRKINNPKDDATVNINIKIDITLPREVKQPITLKVNVNVTSVGTNVKININITINTSSDIPVTVNVNINSDGDVNININTTNDTTVNVNLTLETPVNVKVNVNATVTSSKDKEVKVTVSVSAKLSKTGKELKHVVLEEEEEKEEGDTKTKTVKVTMRTLQDDELLEMGKEVEKLKEKVKDPNATPEMKKELEEMKKEFEEKLKEKEE	11.059987930498266	0.3727928520300001	0.628035843372345	0.5296342372894287	17.8568115234375	nan	inf
design_29	28	KKAVFVLIINASEEKKEEIKKEYEKLKKENPDIEVEIKELEIEIPDVKSFKDKKTITLNLDEEKVNKEVSEIVKEAVEKAKKEGKEVTIKINISVKIDNDKDDATININFKLNIELPEEVKEPITLEINFNVIAEGTKVKINLNITVNTSHEIPVTVNVNITADGDVNINIKTTNDTTVNVNVTLKKPVEVKVNVNATVEAPKDKEVTLSVNVSAKLLETGKPLKTVVLTEEKEEEVGDKKIKTKKTTMITLKSEELLKKGKELEELQKKVKDPNATEELKKEVEEKKKEFEEELKKEKE	7.712960785465412	0.5045596285349444	0.7239407896995544	0.520879328250885	15.146894454956055	nan	inf
design_29	29	MKKLFVLIVNASAAERAKIEAEYAALKAANPDLEVTIEYLDISIPDTASLKDKKTITLSFDKAKLNAAVAKLVAEATRVALEEGAEVTIEINISLTIKNPRDDTTVNINFSLDVTLPEEVEQPITLNVNFNVTSEGTKVKINVNITINTSADVNVNVNVNINSDGDVNVNITTTNNTNVNVTLTVNTPVEVTLNVNATVTSDKDKDVTVNVNVSAKEKATGKPLKTVTLKEEKEIEEGDKKTKNVNVTSITVQDEELLKKGKELEELQKKVKDPSATEEEKKKLEEKKKEFEKELKELRA	3.7657316615668703	0.8476691901490708	0.7522953748703003	0.6805183291435242	10.614677429199219	nan	inf
design_29	30	KKYIKVLLINTSEEEKEKIKKEYEELKKKNPDIEIEIEYLEIDIPDTASLEDQETITLELDEEKVNAAVQKIMEEAEEKALKEGKEVTIEIIISREIKTPKDGTTVNINFKLKVTLKKKVDKPITLKVTFNVKAVGTNVKVNINITIETSEEIPITVNVNIESDGDVTVNIKSTNDLTVNVNLTLEEPVEVTVKINATVEGPKDKEVNINVSVSAKLKKTGEELPTVVLEEEKEKEEGDKKTKEKNVTMITLQSEELLKKGKELEKLQEKVKDPNATEELKEEVKEKKKEFEELLEKERK	12.09208663664127	0.39480800232731184	0.6439541578292847	0.5761831998825073	15.769572257995605	nan	inf
design_29	31	KKAIYVLIVNADEETKEKIKKEYEKLKEANKDIEININYLDIDIPKTKDFEDKKTITLSLDENTLNKAVQEIVDKAVKDALEKGYEVTIEINISVTIDNSKDDTTVNINIKINITLKEKVKEKITINININVKAVGKKVKININITITTSEKVNITVNINIESDGDVNVNVNSTNDTNVNVTLKLKEPKPVKVTINATVTGPIDEEVKLNVSVSASLLSTGEPLKTVVLTEEKEITEGDTKTKNINTTMITLQDDELLEKGKELEELKEKVKDPNATKELKEELEKKKKEFEEALKKKEE	9.620820288560564	0.40292698014360956	0.7389464974403381	0.6154003143310547	15.273871421813965	nan	inf
design_3	0	KERSSIDIAVRVTSGGETRVLRAIKYTLPDGTVIEELLESRSVVLVSSKDGKQIFEFDVDLLIKRLEALEIGDEAEISVLLRNVTDEDKEDVEKTFEDIKRIAATLAKKGVKKLKINLIVDVKTLSAAKHIAELIKNLIDYALNELKFEYVELNVISTSKKEINELLRESLKESVLKSEKNLKLVILSITPEQIKESKTVKGLILEKKNGKFTEKEVEFQIVRRPGVTEIIASEEAKKLGLKDVTIYENLPEESVTEGPLKYIYELTKKGLIVTVILSDSPDAEASLLEVLKRLVELVEK	8.21574718610483	0.7588632956658438	0.7404182553291321	0.751327395439148	11.247838973999023	nan	inf
design_3	1	HMRKSIDIVVGYESDGEYRYLKAIRVTLPDGTVIEVLLESRSAVLVSHKDGKQLFEVDVELLIKELKKLKIGDKVEIHVFMDNVTEEDKEDVEETFEKIKKIAKEFAEKGVKTLEIHLIADVKTLEAAKLIAEKLKELIKYALEELKFEHVELHVTFTSEAEINELLRSELKEAVEESKHNLTLTILAITPEELAASKTVPVLVLKKENGKLTEEEVEAKIVKENGVTKIIQSPEAKKLGLKNITIYENIKEEDVKPGPLKLIYELTKEGLKIVVQLSDHPDAEATLEEVLKTLVELVKK	12.92143189441499	0.629384914782694	0.6609858870506287	0.6505554914474487	13.985798835754395	nan	inf
design_3	2	ATRSSPDIVVGVTVNGKYRNYRAVEVTLPDGTVVRRLFVSRAKILVTSKDGTERFRFDVELLIEHLNSLEIGDHAEISVLLENVTDEDAPDIRETFEQIKRIAAALAEKGVKTLTIDLIADVKTLEAARLLAEELAELVRYALEELGFEHVNVNVYAFSEREILELLERELEEAAEKSEHNLTLVFLGITPEEIEESKEVPVKIIKKEGGKREEKTVTAQIKRENGKISIIQSEEAKALGLKDITRYENIKEEDVTPGPLAAIYKLTKAGLIVTVQLSDDPEAEATLLAVLKELVALVEA	17.340148101919123	0.20918139839450164	0.47418829798698425	0.3992394506931305	20.23735809326172	nan	inf
design_3	3	AVRSSPDIAVRVTSKGEVRVLQAIRRTLPDGTVVETLLESRSVVLVTSKDGTEVFSFDVDLLIEKLESLDIGDEAEISVLLRNVTDADKEDVEETFENIKRIAEVLAKKGVKNLTLNLIVDVKTLEAAKHIAELLKELVDYLLNELKFENVTVNVIAMSEEEINKLLREELEAAVRESKGNLTLNFLAITPEEIENSKEVTVLILERRGGKFEEREVKMKVVKKPGITEIIASPEAKELGLKDITIYENIKEEDVTEGPLKVIYELTKKGLIIAVQLSDSPEAEESLLEVLETILKLVEE	10.871591518424198	0.6180883823455844	0.6640686988830566	0.660284161567688	14.109867095947266	nan	inf
design_3	4	AVRASPDISVRVISNGETKVLQAIKVTLPDGTEIRVLLESKSVILVASADGTQVFEVDVDLLIEKLKSLEIGDEAEIHVLLLNLTDADAADVERTFADIKRIAKVLAEKGVKKIKINLIADVRTREMAELLAERIGALVDYLLNELKFEHVELNLVLTSAADINDLVTARLEAHAAASDKKLTVNILAITPEELAASKPVTVRIIENEGGKRTEREVTAQVVREPGVTRIVMSEEAKALGLRDITIYENIPEESVTPGPLRLIHTLTRHGLIVTVILSDDEEAEETLKEVLETLVALVEA	14.29172236463664	0.548565562306682	0.6485694050788879	0.662856936454773	14.09006404876709	nan	inf
design_3	5	ATKSSIDIAVRVESDGKTIVLKAVRVTLPDGTVIERLFESDAVVLVASADGTQVFEFDVDLLIERLKALNIGDKAEISILMRNITDADLPDVDEAFAQVKRIAAAFAEKGVKELTLRLIVDVKTKEAAEHIAARLGALIDYALNELKFEKVTVTVIATSEKEINELLRKALEAHVEAQKGNLTLVFIGITPEEIEEGKEVEALILEKENGKFTRKTVKVKVKRTPGIIELIQSEEAKKLGLKNITTYENLPEESVTDGPLRLIYKLTKHGLIITVELSDSPTALESLKAVLEELVELVEE	12.268114258728247	0.5361430065270812	0.6354596614837646	0.6413075923919678	15.560551643371582	nan	inf
design_3	6	ATRSSPDVAVRVVVDGEVRVYRALRRTLPDGTVVRTLLVSRATVLVTHKDGTQAFEFDVDLLIEHLRRERIGDEAEISVFLDNVTAADAPTVEETFEQIKRIMAELAEKGVKKLKLNLFVDVKDLESAELIAELLKDLIKYALEELGFEEVEVNVISMSKEEINKLLREKLKKAVEESKKNLKLVILSITPEELKESKEVEIEVLEKKKGEFKEKKVKAQVVRENGVTKIVQSPEAKELGLEDVTIYENIKEEDVKPGPLKYIYELTKKGFIIRVILSDDPEAEESLKAVLETLVALLNE	14.396720009226586	0.2684665899473107	0.5243864059448242	0.4032529592514038	19.06439781188965	nan	inf
design_3	7	KTKKSIDIAVRVVSDGVTRVYKAIKYTLPNGETIEKLLESDSVVLVTSKDGKQIFEFNVDLLIAHLRALRLGPHAEISVFMDNVTVEDLPDVEETFDKIRRIAAELAALGVTTLTLNLIVDVKTLEAAEHIARLLEELIRYALEELGLERVELNVIALSEEEILKHIRERLEAAAEASPGPLTVTIIGITPEEIEEGKEVKATVLRHRDGRRERREVTVKVVRENGIIRLVASEEARALGLRDYTIYENLKEEDVTEGPMKLIYELTKKGLIIAVQLSDSPTAEETLKEVLKTLVELVDL	5.701036171753355	0.7862589428547343	0.5925285816192627	0.6043221354484558	14.624287605285645	nan	inf
design_3	8	MKKSSPDIAVRVVSNGETRVLQAIRRTLPDGTVIRELLESKSVILVASKDGTQKFEVDVDLLIEKLRSLEIGDKASIHVLLRNVTDEDKEDVEETFEQVARIAAELAEKGVKELELTLIVDVKTLSAAEFIAEKIAEFIDKALNEFKFEKVSLNVIALSEEEILKFLEEKLKKKVKESKKNLKLVFLGITPEQIEAGKEVPGLILENENGKFKEKEVKFKVERLPGVTRIIASEEAKELGLRDITRYEDLPEEAVTPGPLRAIYRLTRAGLIVYEIRSDSPEAEATTLAVLERLVALVDE	10.091347425313263	0.685980530092879	0.6379837989807129	0.6481629610061646	14.775673866271973	nan	inf
design_3	9	ATKASPDIAVRVISNGKVKVLQAIRVTLPDGTVIRKLLESDAVVLITGADGTQLFEFDVELLIEELKKRDIGEEAEIHVLLDNVTAADKPDVEATFEKIKEIAKELAEKGVKKLKITLHVSVKDLESAEHIAEKLEELIKYLLEELKFEEVELNVIATSEEEIIELLEERLRKAAEESKENLTVTFIGITPEEIEASKTVDVTIIKKEKGKREEKTVQAKVVRENGVIKIVQSEEAKKLGLKDITIYENIKEEDVTDGPLRLIYKLTKFGAIIRVILSDSETAEASLKEVLETYVALLEE	13.819797724185793	0.5172257306292706	0.5345147252082825	0.5712740421295166	17.587764739990234	nan	inf
design_3	10	KKKSSPDIAVEVESGGETRVLRALRVTLPDGTEVRVLLESRSVVLVASKDGTQLFEFDVELLIERLRSLEIGDRAAIHVLLLNVTDEDFEDVEETFEKIKRIAATLAEKGVKELELHLIVEVKTLSAAEKIAELLIELLEYALNELKFERVELHVISLSEAEINELLRSRLEEAALASEGPLTVVFIAITPEQIEAGRPVPALVLERENGKRTRRTVTVQVVREPGVTRLVASPEARALGLRDVTFYENLPEEAVTPGPLRYIHELTRRGAVIAVIRSDHPDAEATLAAVLRTLVALLDA	9.963604371240283	0.6675684009089294	0.6469809412956238	0.6784355640411377	13.618633270263672	nan	inf
design_3	11	RTRSSPDIAVEVTSNGKTKVLKAIKYTLPDGTVVTKLLESKSVVLVAHSDGTELFRFDVDLLIEHLKSLEIGDEVKISVLLLNVTDEDKEDVEETFEQVKRIMAVFAEKGVKTLHIDLIVDVKTKSAAEHIAKLLKELIKYALEELKFEHVHLNVVLTSEEEINELMEEALKKAALESKHNLTVNILAITPAQIEAGEDVPGLLLERKNGKFTEETLTYRVVREPGITRIIASPEAKAKGLKDITEYRDIPEESVTEGPLRLIYKLTKHGAIVYVQLSDSEEAEESLKETLETLVELVEA	13.043890141074343	0.5991609966342861	0.6472344398498535	0.6341311931610107	15.087535858154297	nan	inf
design_3	12	HMKSSIDIAVKVKSNGETKVLQAVRVTLPDGTVIEKLLVSDNVVLIAHKDGTQAFEFDVDLLIEELNKLEIGDEAEISVLMRNVTDEDKEDVEETFAAVRRIAAALAEKGVKTLHIRLIADVETLEAAEHLAELIAELLRYLLEELGFEHVHLDVILTSKREINEAVRSALEAAVEASPGPLTLTIIAITPEDIKNGKTVPALVLERREGKFTRREVDVKIVRENGIIKLIASEEAKALGLKDITIYEDIKEEDVTEGNLKLIYELTKKGYIITVELSDSENAEKTLKEVLETYVELINK	8.384731770348205	0.7758488092737398	0.6592903137207031	0.7005793452262878	12.964232444763184	nan	inf
design_3	13	AAASSIDIAVRVVSDGEERVFKAVRYTLPDGTKIEVLIESRSVVLIANKDGTAAFEFDVDLLIEHLKSLKIGDTATIHIFMKNVTAADAADVAKAFEKVKRIAAVFAEKGVKTLTINLIVDVKDKESAELIAEKIKELVDYALNELKFENVNLHVISTSEQEINDLLREKLKKMAEESKGNLTVVILSITPEEIEAGKTVKVLVLKKTKGKFEEKEVEAKVERKPGIIKIINSPEAKELGLRDITIYEDLPEEEVTEGPLKYIYELTKKGYIIAVIMSDSPTAEASLEEVLKTYVELVDK	8.767110933783611	0.7192438589417091	0.6633421778678894	0.6916873455047607	13.433880805969238	nan	inf
design_3	14	HMKSSPDIVVGVISDGEKIYLKAIKYTLPDGTVIKKLLESKNAVLYSSKDGKQLFEFDVELLIEKLNELKIGDEAEIHVFLNNVTDEDKEDVDETFEKIKKIAEELSKKGVKKITINLIVDVKTLEAAEHIAEKLKELIKYLLEELKFEEVNVNVISMSEKEINEHLKKKLVEAVKKSKHNLTLTIISITPEDLKNSKEVKVLVLEKKNGKYTEKEVTVKIKREDGITKIINSEEAKKLGLKNITIYENLKEEDVKEGSLKLIYKLTKKGVIVTVIKSDSEDAEATLKEELETLVEILDK	13.297727907693705	0.6143378137243425	0.6007603406906128	0.6344852447509766	15.388633728027344	nan	inf
design_3	15	KVKSSPDIAVRVTVNGETRVLQAIRYTLPDGTVIEVLLESRSVILITSKDGTQKFEFDVDLLIEHLRSLEIGPEAEIHVLLDNVTDEDLPDVDETFAQVARIMAALAEKGVRTLHLSLFVDVKTLEAAEHIADQLEALIRRALEELGFEHVHLDVIAFSEADILEHLRARLRAALLASPGPLTLTFLGVTPEEIEAGKTVPVLILERRGGRLEEREVQAQVVREPGIIRLVQSPEARALGLRDVTIYEDIPEEAVTEGPMKVIYELTKAGEIIRVILSDHPDAEESLLEVLKTYLELIKL	17.981761455261676	0.21662403103936134	0.4658110439777374	0.3753893971443176	20.540496826171875	nan	inf
design_3	16	ATKSSIDISVRVVSDGKTKVLQAVKYTLPDGTVIEKLLESKSIVLISSKDGKQLFEFNVDLLIEKLRALKIGDEAEISVLLLNVTDADKPDVEKTFEDIKRIAKELAEKGVKKLTLRIIADVKTKEAAEFIAEKLKELVKYALEDLKFEEVNVEVISMSDEEINKLLLEKLKKAVEESKGKLTLVFIAITPEQIENSEEVDVEILKKENGKRTRKTVKALVKKENGIIKIIQSEEAKELGLKNITIYENIKEEDVTEGPLKYIYELTKEGLIISVILSDSPEALETLEKVLKTYVELVKK	19.231925251774317	0.22449652471043013	0.5278815627098083	0.4616805911064148	18.27617835998535	nan	inf
design_3	17	MARKSPDIVVGVISNGEYRNLKAIRVTLPDGTEVRKLLVSRNSVLVTSKDGTELFSVDVDLLIEELRKLEIGKEAEISVLLDNVTDEDIPDVDETFEKIKRIAAELAKKGVKKLRINLIADVKTLEAAEHLAEKLKELIKYALEELGFEEVEVNLISTSEKEINELLESKLREAVRKSKGKLKLTIIAITPEELAAGKTVPVLVLEREGGKFRERTVEVQVVREPGVTRLVQSPEARALGLRDITRYEDIPEEAVTPGPLALIHRLTQRGLVIYVELSDHPTAEADLRAVLETLVALVDA	23.242784712018313	0.1378526959625576	0.530399739742279	0.36207419633865356	20.769563674926758	nan	inf
design_3	18	KVKKSPDIAVRVVSNGETKVLQAIRYTLPDGTVIERLFESDSVVLVAHKDGTEKFRFDVDLLIEELNKLDIGDEAEISVLLTNVTDEDAEDVKETFENIKRIAAALAEKGVKTLKLNLTVDVKTKEAAKLIAELLKEFVKYALEELKFEHVEVNVTAFSEKEILELLEKELKEMVKEEKGNLTLVFIGITPEEIKESKTVDVLILKHENGKFEEKTVKAKVIKTNGKIEIKMSEEAKKLGLKDITIYENLKEEDVTEGPLKEIYKLTKYGYIIKVIMSDSETAEATLLAVLKELVELVDL	14.297430214439036	0.43597143216807355	0.5766964554786682	0.5367998480796814	16.79568862915039	nan	inf
design_3	19	KTKSSIDIVVKVVSNGKTVYLQAITVTLPDGTKIEKLFESDSAILVASKDGTQVFENNVDLLIEKLNSLNIGKEATISVLLLNVTDEDFEDVEETFEQIKKIAANLAKKGVKELTLNIIADVKTLEAAKKIAELLKELIKYALEELKFEKVTVNLVLMSKQDINDLMVKELEEAAKESKHNLKVVILAITPEQLKAGKTVPVKVLEREEGKYTEKTVDFQVKRTNGVTEIIASPEAKALGLKNITIYENLKEEDVTEGSSKAIYELTKKGLIIVKQLSDSPNAEATTLAVLNELVELVNL	9.816509538453605	0.7646039657169765	0.6610795259475708	0.6943567991256714	12.25157356262207	nan	inf
design_3	20	AAKSSIDIAVRVEVDGETVVLRAIRYTLPDGTVIRRLLESRSVVLVASSDGTALFEFDVDLLIERLRELRIGDRAEISVLMRNITDADKPDLEETFEKIKRIAATLAEKGVRHLTLNLIADVKTKEAAEHLAALLEDFLRYALEELGFERVTLNLILTSEAEINELVRERLVAAAEASEGPLEVVIIAITPEQIEASKTVPALIIRREGGKLTREEVEVQVVREPGVLRLVASPAARALGLRDVTTYEDLPEAAVTPGPLRAIYELTKAGAIVTVQLSDSPEAEASLLAVLEELVALVKE	8.714101349706821	0.7005298219856325	0.6854552626609802	0.6906353235244751	13.486794471740723	nan	inf
design_3	21	ATKKSIDIAVRVVSDGEEIVLQAVRKTLPDGTTIKKLLESKSVVLITHKDGKQLFEFDVDLLIEELRKLKIGEEAEIHVFMDNLTDADKPDVDKAFEDIKRIAKELAEKGVKKLTITLIADVKTLSMAEHLAEQIIELVKYLLEELKFEEVTLNVILTSKKDINDLMRERLEKAAEEVKGNFTLVFIGITPEEIKASKPVKALVLKHEEGKRERREVTVQIVRENGIIKIIMSEEARALGLRDITRYEDLKEEDVTEGPLKVIYELTKKGLVIYVIMSDSEDAEATLLEVLKTYLKLVDE	9.017437591307107	0.6718595277433844	0.6961581707000732	0.7026071548461914	13.152488708496094	nan	inf
design_3	22	ATKKSIDIVVKYISNGETKYLRAIRYTLPDGTVIERLFESKSAILVTHKDGTQKFEVDVEKLIAKLKSLEIGEEAEISILMRNLTDADKEDVEETFEQVKKIAATLAEKGVKKVKIRLIADVKTLSMAELLAEKIAELIKYLLEELKFEKVELDVTIFSEEEINKLIREKLEKTALESKGNLTVTILSITPEQIEKSETVKVLVITKEKGKLTKEEVEAKIVRENGIIKIIQSEEAKKLGLKNITIYENIKEEDVTEGPLELIYKLTKAGYIITVILSDDPEAEESLKETLEELVALVEE	1.8926899972958873	0.9385954802459889	0.7649018168449402	0.7649848461151123	9.168704986572266	nan	inf
design_3	23	KKKSSIDIAVQVTSNGVTKVLKAITYTLPDGTKIKKLLESRSVILVTNKDGTQYYEFDVDLLIEKLNALDIGDDATISVLLRNVTDEDKPDVEETFEQVKRIAAALAEKGVKNLTLNIIADVKTLEAAEHIAKLLKELVKYALEELKFENVTVNVYSFSEKEINEHLEKQLEEAVEAEKGNLTLVIISITPEQIEKSETVKAKVLEKKNGKRTEKEVEVKIIKTPGIIEIKNSEEAKELGLKDITIYENIPKESVTDGPLKYIYKLTEKGLIITVQLSDDENAEASLEEVLKTIVELLDL	9.472614424052304	0.6590608359611212	0.6497751474380493	0.6763888001441956	13.810263633728027	nan	inf
design_3	24	KEKKSIDIAVRVTSNGEIRVLKAIKYTLPDGTEIRKLLVSRSVVLITSKDGKQVFKFDVDLLIEELNKLEIGDEASIHVLMRNITKEDFPDVEETFEQVKRIAAALAEKGVKKLNLTLLADVKDLEAAEKIAELLAEFIDYALNELGFEEVNLNVIVTSDEEINKKIKEKLEATAEASPGNLTVNILGITPEEIKASKEVTALILENRGGKRTRKEVKRKIVRENGVTKIINSPEAKKLGLKDITIYENLKEEDVKEGVLKEIYKLTKYGLIISVILSDDENAEASLLEVLKEYVELVEE	14.899024849606606	0.46489444204248886	0.5240671038627625	0.5411610007286072	17.774587631225586	nan	inf
design_3	25	AAKSSIDIAVRVVSDGKVKVLQAVRKTLPDGTVIEVLLESDSVILLASKDGTALFETDVDLLIARLEALDIGDEAEISVLMLNLTDADAPDVDATFAQLERIAAALARKGVTRLRLRLIADVETLSMAEHIAAQLEAFLRTALEELGFERVELDVIAFSDEAINALMRARLEAAAAASPGPLTLRFLAITPEELEESKEVPVLLLRHEGGRRTRRELTAQIVRENGVTRILQSPEARAEGFRNITKYEDIKEEDVTEGPLKYIYELTKKGVVVYEILSDSPTAEQSKLEVLKTYVELLNE	14.78496005623621	0.24189607015057793	0.5151291489601135	0.4726135730743408	19.5079288482666	nan	inf
design_3	26	ATKKSIDIAVRVTSNGEVRVLQAIRKTLPDGTVIETLLVSKSTVLVAHKDGTQAFEFDVDLLIKELRKLKIGDEASISVLMLNVTDEDKPDVEQAFEDVKRIAAELAKKGVKTLTLDLFVDVKTKSAAEHILKLLKAFVDYALNELKFENVNVNVIAMSEADILELLEKGLKAHAKAQKGNLTLVFIGITPEEIKESKTVPVLIIKNKGGKREEKTVDVKIVKEPGVIKIINSPEAKKLGLKDVTIYEDIKEEDVTPGSLELIYKLTKFGYVIKVILSDDPEAEETLKEVLETLVKLIEE	13.111210906249406	0.5819083743834843	0.6293479204177856	0.6349307298660278	15.363625526428223	nan	inf
design_3	27	AASSSIDIAVKVTSNGETKVLQAIRVELPNGEVIEELLISKSTVLITHKDGTAKFTVDVDLLIKELNALDIGDEATISVLMRNITSADKADMEKTFDDVKRIAATLAEKGVKKLTLILIAEIKDKESAEHLAELVIEFIKYALEELKFEKVTLNLYSFSEEEINELLREKLREAARESEKNLTVVILSITPEQIKESKEVTVEILKHENGKFEEEEVKAKIIRENGIIKIVNSEEAKKLGLKDITIYENLKEEDVTEGSLELIYKLTKFGMIIKVILSDDENAEESLKKVLEKYVELLEK	12.43831090261288	0.6383274904138815	0.6204875111579895	0.6470867395401001	14.432037353515625	nan	inf
design_3	28	SMRSSIDIAVRVTSNGKTVVLKAIKYTLPSGKVIKKLLRSKSVVLVTHKDGKELFTFDVDLLIEELKKLNIGDDAEISVLMRNITVEDKEDVKETFENIKKIAKTFAEKGVKNITINLIVDVKTLEAAKLIAELIKELIDYLLNELKFEKVTLNVIVTSEEEINKLLEEKLKKYVEESKGNLTLVFIGITPEEIKESKEVEALILEKKNGKLEEKKVKVKVVREPGIIKIINSEEAKKLGLKDVTIYEDLPEEAVKPGPLRLIYELTKEGAIISVILSDSPDAEATLKKVLEELVELVKL	7.838304656366159	0.8035461221178438	0.7148796916007996	0.7421548962593079	11.450112342834473	nan	inf
design_3	29	AEKKSIDIAVRVVSDGETKVYQAIRVTLPDGTVIEKLLESKSVVLVAHKDGKAYFEFDVEKLIEHLKAEKIGDEIEISVLMLNITDEDKEDMEKTFEDIKKIAKAAAEKGVKNLTLNIIADIKTKEAGEHLAELIKEFVKYALEELKFEKVNLNLTLFSKEDINKLIKEKLEKFAKESKGNLTVTILAITPEEIEESKEVTVKIIKKEEGKYEEKEVKAKIERTPGIIRIIMSPEAKKLGLKNITIYEDLPEEAVTEGPLKLIYKLTKFGLVVVVELSDDPEALESLKEVLEEIVELVEL	17.25010031472531	0.21623484066971818	0.6543534398078918	0.5182901620864868	16.39565086364746	nan	inf
design_3	30	MTKSSPDIAVRVTSGGETRVLQAITVTLPDGTVIRKLLVSRAVVLVAHADGKQFFEFDVDLLIEELKALDIGDEAEIDVLLLNVTDEDKPDVEETFEKIKRIAAVLAEKGVKKLTINLYVDVKTLEAAEHIAELLIDLVTYLLEELKFEEVNLNVIATSDREILEHLESRLAAAVEASKKNLTLTFLGITPEELAASKEVPVLVLESKNGKRTRRTVTAKVVREPGVTRIVMSPEARALGLRDVTRYENLPPEAVTPGPLALIYELTRRGFVVLVELSDHPDAEASLRAVLATLVELVDL	9.14474686950989	0.6857003735166747	0.6415798664093018	0.680950939655304	13.432267189025879	nan	inf
design_3	31	MMRSSPAISVRVVSDGETKVLQAIRYTLPDGTEIRVLLESKNVVLVAHADGKEYFEPDVDLLIERLNSLNIGDEIEIHVLLLNVTDEDLPDVERTFADVARIAAAAAEKGVKKLTLTLIADVKTLSAAEHIARLLAALVKRLLEELGFEHVNVHVIATSEEEILELLREQLTAAVLASKGNLTLVFLGITPEEIKESKEVEVLVLRRENGKLTEERVKAKIVRENGIIKIIASEEAKELGLKDITFYENLKEEDVTPGPLKLIYELTKFGLKIAVIKSDSPEAEETLKATLETIVNLLKL	13.48050557848932	0.25436779670181	0.5577175617218018	0.433661550283432	18.684728622436523	nan	inf
design_30	0	ATVELSVELSEEDLAAVDAELAEVLAREARLREERGVDYFLSVEFTTPSGKKYRLSVASRRVETEGKTVNVTVTVISPEKLSREEVLEITLELLEHLAELIKKEGIKGDVIVVAFIKEKEEVEEIKKELEKVVKELKGHTGVVGIAMKSAPEEAAPLIRALFEEVFGERLARAAAEYGIKLVTTGPTGLSNLVAAALGVLARAELAAAAGAPVTLTVDLTALQRRLAALGLLDTLYITLLLTAATLAAVALAAGEAAPISLVIRAVVPELTPSLKRALLVIARHAAAAGLDRVTIEIREA	4.2591217821086556	0.780478945279242	0.5553318858146667	0.5543315410614014	16.100446701049805	nan	inf
design_30	1	STVEFSVELSPEDRAAVDEEVARNLELEEKLKKEKGIDFFLSVSFTASSGRTYRIAVVSKKVEVEGVTVNVIVQVVSPENLSEEEVIEIAVELLEYTSELIKEVGFKGDVIVSAFIDKKEELEEIKKELKEVMEKLKGYKGVVGIAMKSAPEELQPTIDALFEEVFGEELERYEKEYGIKLVRTGPTGLSELVSVTLGIIARAELKKREGEPVTLEFDLTPLQARLAALGWLDTLELTLLTSVALLLAVALTSGQKEPISVVVRATVPRLEPSLARALLAIARVAAAKGLDRVTVEVRLS	2.0467702630932005	0.9540398954929185	0.71370929479599	0.7889775633811951	9.453635215759277	nan	inf
design_30	2	STVEINVEISEEDREEAERRLKEIREIAERLKKERGVDFFLSVEFTTPSGRKWRVALAAKRVETEGVTTTVIVTVVSDESLSEEEVLEITLELLEHVAALAKKEGLKGDIIVSAYIRRREQLPAVKADLEATMKELKGYEGIVGITMASAPPELQPTIDEIFNEIFGKEIEEAKEKYGIKLVETGPTGLSLRVATTLGLIARAKIKANKGKPVTIEVDLTELLKRLYELGWYDTAYLTFLITVATIMAVALTSGEKEPIEVVVKATLPKITPSLKRAVLVIARYAAEAGLDRVVVEIEEA	17.343733352739	0.3692984949570893	0.48412570357322693	0.40158966183662415	18.881160736083984	nan	inf
design_30	3	STVNISVELSPEDLEEVKEEVKENKELEKKLREEEGIDYFLVAEFTTRSGKKYIIAVAAKRVKTEGKEINVLVTVVSPEKLSREEVIEITVELLKHLAELVEKAGITGDIIVVAFIEEREEVEEVKEELEKIVEELKGETGPIGITMKSAPEEEAPLIRELFDEVFGPELEAATKEHGIKLVEAGPTALYARVAATLGLLARARIKAQAGQPVTLTFDLTPLQRRLAELGRLDTLELTFITTTAVLLAVALMSGQTQPISVVVNATVPEITESLKKALLAIALLAAEAGLDSVTINIEEA	6.173519306598647	0.7203336723002428	0.45225822925567627	0.38197237253189087	19.12191390991211	nan	inf
design_30	4	STVELSVELSPELEEEVEKEVEENREIRERLKKEKGIKFFLSVEFTTSSGRRWRLALVSKEVEVEGVKINVTVLVVSPESLSREEVLAIAVELLEHVAELAKKKGIKGNIVVSVYLARPEQLPEVKAELEEVMEKIKGYEGNIGIVMRSAAPELEPTIRKLFEEIFGEKLKYYEKEYGIKLIETGPAGLSERVTTTLALIAEAELKKNKGKPVTIEVDLTELLRRLAELGWLDEAELTFLSTVAMLSAVALNSKESSPISVIVRAVLPELQPSLARALAVIARLAAEEGLDKFTVNIELA	6.3932914058317225	0.6203605135969439	0.5177401304244995	0.5298540592193604	17.86284065246582	nan	inf
design_30	5	STVRFSVELSPEDLAAVAEEVARNRALAAELAAREGVDFFLSVTFTTPSGRTWRLALVSRRVETPGVTVTVTVLVVSDESLSEEEVVAIALELLAHLARRVEAAGLRGDVIVSAYIRDRSEVPEARAALDAVVAELAGHTGVVGIALRSAPEEMAPLIDALFAEVLGAELARAAAEYGVRLVRTGPTGLAELVAVALAALARARIRAAAGAPVTLTVDLTELARRLEKLGLLDTLYLTVLSTTALLLATALAAGEASPISVTVRAVLPKITPSLKRALLAIARLAAEAGLDEVTVELEES	20.658932431395062	0.20657230427010798	0.4661741852760315	0.34284132719039917	20.172321319580078	nan	inf
design_30	6	STVEFNVELSPEDLEEAEKELEEQLEIEKELKKKEGIYFFLSVTFTTPSGRTYRVAIAAKRVKTEGKEITVIVTVVSPENLSEEELIEITIELLNFVAEEAEKVGLKGDIIVVAHIEKKEELEEIKKALKETMEKLKGYEGIVGIAMKSAPEEAAPLVDALFERVFGEELARAEKEYGIKFVETGPTGLYERVAAALALLARAYIKKNKGKDVTIEVDLSELLALLAELGLTDTAYLTFITSVANLLAVALTSKEKSKISVIVKATLPELTPSLKRAVLVIAKKAAEAGLDKVTVEITLA	21.823768011346743	0.14950354007043304	0.5195300579071045	0.40196382999420166	19.787599563598633	nan	inf
design_30	7	STVEINVELSPELQEEVEKELERQLELEEKLKKEKGIDYFLSFSFTTSSGKKWRVSLAVKKVKVEGVEITVIVTVVSPENLSEEELIEITVELLEHVAKLAKEVGLKGDIIVSAFIAKKEELEEIKAALSEIMEKLKGEKGIVGIAMRSAPEEEWPLIEEIFEEVFGEEVARAEREHGIKLVRAGPTGLSNLVSTTLGVLARAELKANKGKPVTLEVDLTELQEKLVELGRLDTLELTFLTSVATLSAVALAAGEKEPISVVVKAKLPKITPSLKKAVAVIARHAAKAGLDRFTVEIEES	0.7447711151029692	0.9935391382716575	0.9113682508468628	0.9033073782920837	4.172540187835693	nan	inf
design_30	8	ATVEFSVELSPEDLAAVDAEVARQRALAARLAAERGVRFFLLVTFTTSSGRRFRVALVARTVETAGKTVNVVVLVVSPEALSEEEVVAAALELLEALAAAVKAAGLTGDVIVSAFIARPEELPAVRAALAATVAALKGYTGVVGIAMASAPEELQPLIDALFDRHFGAEIDAATREHGIKLVRTGPTGLAELVSTALGAIARARLKAAAGQPVTLRVDLTALARDLAELGLLDTLELTLLTTFATLTAVALLAGEAQPIAVEVRATVPRLTPSLKRALLAIARLAAAAGLDRVRVEIREA	5.672118252989851	0.7812580927592003	0.6613683104515076	0.6805429458618164	12.196206092834473	nan	inf
design_30	9	STVEFSVELSPEDLAEAEAELAEQLALEERLRAEEGVDYFLSVEFTTPSGRTWRLAVVAKTVEVEGKTVKAIVQVTSDESLSMEEVVEIALELLRHLSELIKKEGLTGDVIVSAYIRSREQVPKIKAELEKTVKELKGYTGPVGIAMSSAAPERAPLIDALFEEVFGAELKEATEKYGIKFVETGPTGLSERVSVLLGLLVLAYLKKNAGKPVTIRIDLTPLAARLEALGLLDELYLTFVKTVALVSTVALMSGQSSPISVEVRAVLPELTPSLKRALLVIARHAARQGLDRISVHVELS	4.403244197669174	0.7597434690450258	0.5140875577926636	0.43327921628952026	17.334381103515625	nan	inf
design_30	10	STVEFSVELSEEDLAEAEKELEEIKAKEEELKKEKGVKYYLSVTFTTRSGRTWRLSVAVKEVETEGVTITVTVTVVSPETLSREEVEAITLELLEHVAELAKKEGIKGDILVSAFIRERAEVPEVKAALEKTMKELKGYEGIVGIAMRSAPEERWPEIRALFDRHFGAELARAEKEYGIKLVETGPAGLASLVTVLLGILARAYLKKNKGKDVTLEFDLTALSRALAERGWLDTLELTVLTTFAMLSAVALSAKEKSKISVVLRATLPEITPSLKRALYVIAKHAADAGLDKVEVELREA	22.307083159295463	0.21560378502296246	0.5160611271858215	0.423846960067749	19.458797454833984	nan	inf
design_30	11	SEVVLSVELSPEDLAEAEAELARNLALEARLRAEEGLDFFLTVEFETPSGRRYRVALAVKRVQTAGKTVTVMVTVVSPEGLSEEEVVAITVELLNHLAALVEAAGLTGDVIVSAFIATPEQVPVVKADLAATVAELAGHTGVVGIAMASAAPELQPLIDALFDRHFGERIARAEREYGIRLVETGPTGLALRVSTALGALALAELKARAGQPVTLEVDLSALLAELARLGWTDTAYLTFVTSVATLLAVALAAGEASPIEVVVRATLPEIQPSLLRALEVIARHAAAAGLARVTVELREA	20.953966021693503	0.2147338183996034	0.4956165850162506	0.3486475944519043	20.091167449951172	nan	inf
design_30	12	ATVEFSVELSPEDLARADAELARIRARAARLAATEGVDFFLAVEFTTASGRRWRLVLVSRRVEVEGKTVTVLVLVVSDEALSLEELEAIALELLAHTAELVKKEGIKGDIVVVAYIRERAQVPEVKAALEEVIKKLKGYTGVVGITMSSAPEELAPLIRELFEAVFGEELARAEREHGIKLVETGPTGLWSRVSAALAVLARARLKAAAGAPVTLEVDLTELLRRLAELGLLDTAELTLLTSTALLLATALAAGEAAPISVVVRAVLPRITPSLKVALLVIARLAAAAGLDRVTIEIEES	10.366056248912091	0.48510362363510934	0.5065381526947021	0.47057339549064636	19.857149124145508	nan	inf
design_30	13	STVEFNVELSEADLAEVAAEVARQRARAAALAAEHGVAFFLSVSFVTPSGKRWRVALASRRVETEGVTVTVTVLVVSPERLSEEEVEAITLELLEHLAAEVRAAGITGDVVVVAFIREREQVPAIKAALAATVEELAGYTGVVAIAMASAPAERAPEIRALFEEVFGEELAAAQREHGILFVETGPAGLASLVAATLAALTRARLRAAAGQPVTIRVDLTELARRLEELGWLDTLYLTIVTSTALLLATALDAGEASPIAVEVRATVPELTPSMKRALLAIARLAAAAGLDRVTITVEES	2.3823873723537066	0.9043860337291271	0.7202550172805786	0.7680618762969971	9.516263008117676	nan	inf
design_30	14	STVEFSVELSPELRARVAEEVARNKALREELAKEKGIDFFNVLTFTTVSGKTFTIATVTKRVETEGVTVTVTVTVVSPETLSEEEVIEIAVELLEHLAKLVKEEGIKGDVIVSAFISTKEEVEKIKAELEEVVKELKGYTGPVGIAMRSAPEEDWPTIRALFEEVFGEALAAARETHGIKLVETGPTGLSSLVSVALGLLARAELAAAAGQPVTLRVDLSALAARLAALGRYDTLELTLVTTFVTLSAVALAAGEPAPIAVEVRATLPRITDSLKAALLAAALLAAEAGLDRVTVHLEEA	1.1630773963048795	0.9698221509399155	0.8107787370681763	0.8371537923812866	6.645309925079346	nan	inf
design_30	15	STVIFNVELSEEDLEEVEEEVERNREIAAELKEKHGVYFFLSVSFTTPSGRKYRVATVAKRVEVEGKTVNVIVTVISDESLSEEEVREIALELLEHVAKEVKEKGFKGDLVVSAYIRKKEQLPIIKEELTKVVEELKGYEGVVGIAMSSAAPEDDPLIKALFEEVFGEKLAYYEKEYGIKFIETGPTGLAERVTVLLSIIARAEVKKNKGKPVTIEVDLTELARRLEALGRYDTLYITIVTTTAMLAATLLTAEEKQPISLVVRAVVPKLMPSMKRALEVIARLAAEAGLDRVEVIVEES	1.2059308732544776	0.9717115986974729	0.8248779773712158	0.8400927782058716	6.680418014526367	nan	inf
design_30	16	SKVEFNVELSEEDLEEAEEELEEILELEEELKEEEGIDYFLSVEFTTRSGRRWRLALVSKKVETEGKTVTVSVLVVSPEALSREEVIEIAVELLKHLAERIKAAGIKGDVIVSAFIARREEVPEVLAALDAVVEELKGYEGVVGIAMRSAPEEAQPLIDELFAEVFGEEIEEAEKKYGIKLVRTGPTGLSLLVSVTLAALTRAYLKKNKGKPVTIVWDLTELLRRLEELGLLDTAELTLLTSTAMLMATVLASGEKEPISLEVRAVVPELMPSLKRALLVIARHAAEAGLDHVSITVEES	5.579245940807653	0.811069614297624	0.5567390322685242	0.598655641078949	14.538111686706543	nan	inf
design_30	17	STVKLSVELSPEDLAKVEEEVRRQRELERELRERHGVDFFLSVTFTTSSGKRYTVAVVAKRVETEGVTINVLVTVVSDESLSEEEVIAIALELLEHVAKLAKETGFKGDIVVVAYIRTRAQVPEIKAALEKTMEELKGYEGVVGITMASAAPEDAPLIDELFDEVFGEELERARKEYGIKLVETGPTALYARVSALLAVIARAYLKKNEGKDVTLEFDLTELLRRLEELGLLDTAELTFIVSVALLLATALLAGQSSKISVVVRAVLPKIMPSLKRALAVIARLAAEAGLDEVEIHVEEA	6.777508479581673	0.7809625871504949	0.5321884155273438	0.5892711877822876	16.32353973388672	nan	inf
design_30	18	SEVEISVELSEEALEEAERELERIREIEERLRRERGVDFFLLVSFTAPSGKKYRVATVARTVEVPGVTIRVLVTVVSPEELSEEELLEIALDLLEHVAAQARALGLRGNIVVSAFIRRREEVPAIRAALTATMAELAGYEGDVGIAMASAPPEAAPLIRALFEEVLGEELERFRREHGILLRTTGPAGLAELVSVALALIARAYLKANKGKPVTIRVDLSELARRLEELGLLDTLYLTILTSTATLLATALLAGEKEKIEVEVHAVVPELTESMKKALLVIARRAAEAGLDKVSIHIEES	15.645970174075147	0.3608828181336911	0.6390984058380127	0.5423367023468018	16.33025360107422	nan	inf
design_30	19	STVEFSVELSPEDLEKVKKEVERNKKIAEELKEKKGIDFFISVTFTTPSGKTWRIALVSKRVEVEGVTVNVHVLVVSPENLSEEELLEIALQLLEHLAELVKKEGFKGDVIVSAFIARLEEVPEVLAALEKVVKELKGYTGVVGITMASAPPEAQPLIDALFAEVLGEELAAATAAHGIKLVETGPTGLSLRVATALAALARARLRAAAGQPVTLRVDLTELARRLAALGLTDTLYLTFLTTTIMLLATALAAGEAAPISVHVHVVLPEITPSLKQALLSVALLAGDAGLDRVSITVEEA	2.5882416110191335	0.9008305114691393	0.5916615724563599	0.586087167263031	14.591938018798828	nan	inf
design_30	20	SEVIFNVELSEEDLEEAEKEVKENLELEKKLKKEKGIEFFISVTFTASSGKTFRVSLATKKVKVEGKTVNVIVTVVSDESLSEEEVIEITIELLEHLSKLIEKEGIKGDVIVSAFIREKEEVPIIKEELEKVVKELKGYTGVVGIAMRSAPEERAPLIEAIFAEHFGAEVERYAKEYGIKLVFTGPTALYNRVAVSLGIIARAEIKANKGKPVKIEVDLSALQATLAALGLFDTAELTLLTSFMTLTAVALTAGEEEKIEVVVKAVLPEITPSLKKALYVIAKLAAEKGLDKVEVILEES	18.894660678265517	0.3996380856955497	0.495952844619751	0.46629634499549866	17.771984100341797	nan	inf
design_30	21	SEVVINVELSPEDLEEVEKEVKRNKKIWEELKKKEGVDFFLSVTFTTPSGKTYRISIASKKVEVEGVTITVTVTVVSPEKLSEEELIEITLELLNHLAELAKKYGIKGDIIVSASISNLEEVEEIKKELEKVMEELKGEKGVIGIVMKSAPEEKWPLIKELFEKVFGKEVEEATKKYGIKLVETGPAGLSNIVSVTLGLLARAKIRAEKGKPVTIEVDLTELSRLLTELGLLDTLYLTLLTTTALILAVALSAGEKSPISVVIRAVLPEITPSLKKALKAIALLAAEAGLDKVEIHLEEA	22.200125737518682	0.18075220542232842	0.5047390460968018	0.4034436345100403	19.02564811706543	nan	inf
design_30	22	SEVVFSVELSEEDLKEVEEEVKRNRELEKKLKKEKGVEFFLSVSFTTSSGRKFKLALVAKKVEVEGKTVNVLVLVISPESLSEEEVVEIALELLEHLAELIKEEGIKGDVVVSAFIRDLSEVEEVKKALEETVKELKGYTGIVGIAMKSAPEELWPLIKEVFEEVFGEKVEKYTKEYGIKLVTTGPTGLAELVTVTLALIAKAEIKKNAGKPVTIEVDLTELSRRLVELGWLDTLEITLLSTTMMLSAVALLSGEKSPISLVVRAKLPRITPSLKKALLVIARLAAEAGLDRVEVHIEEL	0.6775276750834872	0.9889341792824645	0.9186097979545593	0.903022050857544	3.920675754547119	nan	inf
design_30	23	SEVKINVELSPEDLAKVDAYVAKQKAIAEELKKKKGIKFFLSVTFTTSSGKTYRISVAAKEVEVEGKKVNVIVTVVSDSSLSEEEVIDITLELLEHLSELIKKEGITGDVILSAYIRKLEDVEKVKEEIEKVVKELKGYEGVVGITMSSAAPEAAPLIDALFERVFGEEVRRYEEEYGIKLVETGPTGLFERVSTALGIIARAELKANKGKDVTIEIDLSELSRLLDELGLHDTRELTFITTVATVLAVALTAGEEEKISVIVKAVLPKLTPSLKQALLAIARLAAEAGLDKVEIIIEEA	3.557580311543942	0.8710258034727919	0.7117866277694702	0.7635514140129089	10.61864185333252	nan	inf
design_30	24	SEVELNVELSPADLAEADAELARQAAKAKELKEKEGVFYFLSVTFTTPSGRTYRVSLVAKKVQVEGVEVNVIVTVVSPETLTEEELEEITLELLKFLAELIKEAGIKGDVIVSAYIREREEVEKIKKALAETVEKLKGYTGVVGITMASAAPELQPLIDALFAEVFGEELARYEKEYGIKLVETGPTALSSRVSTLLGAIARAEILANAGKPVTIEVDLTELQRRLEALGWLDEAYLTLVTTTATLLAVALTAGEESPITVVVRATVPRLTPSLKRALLVIARAAAAAGLDRVVVEVEES	18.495844458272465	0.25933948120063927	0.46214190125465393	0.35486549139022827	20.04562759399414	nan	inf
design_30	25	SKVIFSEELSEELLEEAEKELKENKELEEKLKKEKGIYYFEVVEFETPSGKRWKIALATKEVEVEGKTVKVIVLVVSPEKLSREEVIEITVELLEHVSKLVKEKGIKGDIIVSAFIEKKEEVEEIKKQLEEVMEKLKGYKGIVGITMKSAKPEDQPLIDAIFEEVFGEEVKKAEKEYGIKLIETGPTALSERVSTTLALLARAYLKKNKGKEVTIEVDLTELMRRLAELGLEDTAYLTLVTTTMMLLATALTSGEKEKIKVKIKAEVPELMESMKKALYVIAKHAAEKGLDEVEIDVKEM	16.609587904641845	0.32925530179755874	0.4933060109615326	0.3613857626914978	18.872270584106445	nan	inf
design_30	26	STVELSVELSPELEAEVAAREAAIAALEAELKAKEGIDYFLVAEFVTPSGTKYRLALAAKKVEVEGVTVNVIVLVVSDEKLSEEELIAITVELLNFLSELIKKEGIKGDVIVSAYIREPEEVEKVKKALAETVKKLKGEEGIVGIAMASAPEEKWPLYKEIFEEVFGEEVERYEKEYGIKLVTTGPTGLYLLVSVTLGIIARAYIKKNAGQPVTLEFDLTELSRRLEELGLLDELYLTILSTTATLLAVALTAGESSPISVVVRAVVPKLTDSLKAALAVIARRAAAAGLDRVSIEIEES	23.46852300532462	0.17932974637438912	0.44242414832115173	0.31054913997650146	20.53465461730957	nan	inf
design_30	27	SKVEFNVELSPEDLAEVEAAVAAQRALAAELAARHGVSFFLSVTFTTSSGKTYRLALATKKVETEGKTVNVTVTVISPESLTEAELVDITLELLDHLAELVKKEGIKGDIVVSAYIATREQVEEIKEELEKVVKELKGYEGIVGITMRSAPPELQPLIDAVFDEVFGERVARYEKEYGIKLVETGPTGLAERVATTLAVIARAEIKKNKGKPVTIEVDLTELQRRLAALGWTDTLEITLLLTFATLTATALAAGEKSPISVKIKAVLPKITPSLKKALLAIARLAAEAGLDYVEVELEEA	18.124588511736782	0.22513576780327088	0.5550439953804016	0.4283171594142914	18.881731033325195	nan	inf
design_30	28	STVEFNVELSPEDLERVRAELERNLALAAELKESRGIDYFLSVTFTTPSGRRYTVALVSRRVEVEGKTVNVHVLVVSPENLSEEEVIEIALELLEHTAKLIKEKGIKGDVIVSAFIDELSEVEKIKKELEKVMEELKGYEGIIGISMSSAAPEDQPLIDALFEEVFGERVAKYEKEYGIKLRETGPTGLANRVSVTLGLIAKAEIKAKKGEDVTIRIDLSELSDRLYELGRYDTLYLTVITSVALLSAVLLSSGESSKISLEVSAKLPKITPSLKRALLVIALHAAAAGLDRVVINLEER	1.3177498833606234	0.9686593419669397	0.8199203610420227	0.8401118516921997	6.426782131195068	nan	inf
design_30	29	SEVELNVELSEEDLAAVEARVAEQRALEAELKARHGVDFFFSAEFTTASGRRWRLAVVAKRVETAGKTINVIVTVVSPETLSEEEVVAIALELLDHAAALAKAAGITGDIIISAYIARPEEVAEVKAALEAVFAEIKGYTGPIGIAMRSAPEELAPLIDALFEEVLGERVREYEEKYGIKLVETGPTGLAERVAVTLGLIARAELKANEGKPVTLRFDLTALSARLAELGLLDTMELTILTTTALVLAVALTSGRSEPITVEIRATVPRLTPSMARALEALARLAAAAGLDRVVIEVREA	1.2983264582107652	0.9655032064391426	0.8249471783638	0.8598390817642212	5.589301586151123	nan	inf
design_30	30	SKVEFNVELSEEDLKEVEEEVKKQLELEEKLKKEEGIEFFLSVSFTTPSGRKYRIALAAKKVEVEGKTVNVLVLVVSPEKLSEEELIEITIELLNHLSELVKEEGIKGDIVVSAFIEEKEEVEKIKEELEKIVKEIKGYEGIVGIAMSSAPEEEAPEIRALFDAHFGKEVAAAKEKYGIKIIETGPTGLSSRVAVTLAVLARAYIKANKGKPVTIEVDLTPLLAALAARGRLDTAYITFVTSVAVLSAVALLSEEKEPISVKVKATLPKITPSLKKALLVIAKLAAEKGLDEFSIEITES	1.0511270163738806	0.981344346609773	0.8566322326660156	0.8656234741210938	5.609705448150635	nan	inf
design_30	31	STVTFSVELSPEDLAEVEREVAEIRARAAELAAREGVDFFLSVTFTTPSGRTWRIATVSRRVAVPGREVTVTVTVVSPERLSEEEVEAIALELLAHLAELVRRAGFTGDVLLSAFIAEPEQVPAVRAALERVVAELAGETGVVGIAMSSAAPEDAPLVDAIFDEVFGERVAAAAATHGIRLVETGPTALYARVSTALGVLARAELLASAGAPVTLSVDLSALSARLAELGLLDTLYLTILTTFATLSAVALASGAAEPISVTLDAVVPKIMPSLKKALAVIARLAADAGLDSITVNLREA	16.03953991143188	0.37211409290403397	0.4969426691532135	0.4475247859954834	17.945112228393555	nan	inf
design_31	0	MELEERKAEIEELIEEFNKYLIEKAKEIGSSVLVLVITNALPESLRLLKEILEGLKKIADLLKEKKEKVIILVFILIHVGPNVPESTIELVLKLIKLVFELLIALIEGKKEEAKKLEEEIRKLETPGRMELVVKPNVVILLLLEETPVKPEALEMKELIEKNAEELYLGLLVFISRAAGPDPRSDRLYVLVLLVVVPHDNLKGLALLVELAAKFVKILRLVAEETRDDRSLVVSFSSYISPSLSPLVREVLEELSELFEKLAEALKRFIERGPEYLPELLKLLEEIEKKLEEIAKKIKEA	8.467564388715013	0.586712091607589	0.568427324295044	0.5255088806152344	17.060443878173828	nan	inf
design_31	1	SELEELREEIERLIEEFLRYLLERARRIGSSLLGLIITNAGPASKRLLRTALEGLRRLADLLEARGERVIIFVFILIRVGPNVPEELVELTEEVIRLALELAIALLEGRREEAERLLARLEALETPGEREIYVTPNVVVVLIKEDTPIKPYLEKMKEILKKNADTLYFALLVAISRAAGPDPRSAPLFVLILLLVVPEDNLKGLATMLELLAEFVKILSELVKETKNEKSLVVRFGSYISPSLSPFTREVLEEVARLLKEIAESLKELIEKGEEKLPELLKKLEEVVKKLKELAKKVKEE	14.99741607109014	0.39942983714025165	0.5760312080383301	0.483964741230011	17.657756805419922	nan	inf
design_31	2	SELEERKERVEKLIKDFHDYAIEKAKEIGSSVLVFVITNSGPAAERLLKAALEGLKELLDLLKEKGERAIILILIAIYVGPNVPEETVELALKLLKLTFELKKALLEGNKEEAEKLEKEIKAIKTPGERELWVSPNSVILLELEDTPTRPHLLRMAEILKRNESSLLAALLVAISRAAGPHPEDDALFLLVLFVVVPEDSPEGLATLLELAAEFVRILKLLLKERAGEKGLVVSFASYISPALSPAARAALEELAELLEELAKAIKTLIEKGPEYLPELLALLDEIAARLEALAAEIRAA	18.71189933979363	0.292643435323301	0.5885783433914185	0.5884068012237549	15.424175262451172	nan	inf
design_31	3	EELERRRREIEELVREFAEFALERARRNGSSVLVFVLTNAGPASLRLLRTTLEGLRRILELLEERGERALILILIAIWAGPNVPESTVELTERLIRLSIELFIALLEGKKEEAEKLLKEIEAIETPGEREIWVEPNVVILLILEDTPTAPYGREMAEILKEHAAELLAALLVFIERAAGPDPRSAPLFVLFLFLVVAPDNRAGLAVALRLLALFFAILRELLRATADERSLVVRVAGYLSPALAPDFRAVWERVAALLEELAAAIRELVERGPVALPETLALLDAAVAELEALAEAVEAA	15.905439074066633	0.4268012608886998	0.6236411333084106	0.5973997712135315	15.762730598449707	nan	inf
design_31	4	SELERRRAEIEELIKDFAKYGIEKAKKIGSSFLGFILTNAGPAALRLLKKALEGLKKLMDLLEKEKKEVIIFVAILIHVSPTVPQEDVDEVLELIELVIELKIALLEGKKEEAEKIKEKIEAIETRGEMELHVEPNVVILLLEEPTPTRPEHRRMKELLIENADALYAALLVSISRAAGPDPRSGPLHVLVLFVAVYPDNREGLALLVDLLALFVRILRLLLAETADERSLVVHFASYISERLSPEFRRVWERMAELLARIAEAIRRLVAEGPAALPELLALLDEVVEELEELSREIREA	17.407923163033484	0.32774030171525265	0.48706409335136414	0.4405618906021118	18.51377296447754	nan	inf
design_31	5	MELEERKKKIRELIKEFIDYLLEEAKKIGSSVLVLIITNAGPASLELLELALEGLKKIAELLKKKGEELIIGVFILIYAHPNVPEETVELVKKILELTLELLIALLEGDKEKAEELLKELEALETPGELRIHVRPNVVSVLLLEDTPTKPAALAMEEVLERNADELYLALLVFVSRAAGPHPESGPLFVLVLLIAVKKDNLKGLALLVELFALFVEILKILMEQFKDEKSLVVEFGSYISDSLSPETREVLEKLAKLLKEISEAIKKLIEEGEKYLPELKELLDKVVEELKKIAKEIREK	16.17467103116112	0.33610466126264743	0.584896981716156	0.4899713397026062	17.77895164489746	nan	inf
design_31	6	MELEERRKEIEKLMEEFLKYLKEKAKKIGSSLLALIITNAGEKALRILKTALEGLKKIADLLEEKGEKVIIGVFILIRVGPNVPQETVDEVIELIELTIELAIALLKGEKEKAKELEKKIKAIKTKGKFELYVEPNVVILLELEDTPVKPQALELKEVLIENKEEVKFALAVFISRAAGPDPRSDSLFVLLVLLVVDHENLKGLALLLRVFALFVAILRLLVEETADERSLVVRFESYISPSLSPFAREVWEEVAEDARRIAEALRRLVEEGRSALPELLALLEEVEKRLKELAKKVEEK	11.19930385405353	0.5747242726784633	0.6144615411758423	0.5723079442977905	16.13735008239746	nan	inf
design_31	7	AELERRREELERLAEEFADYLIEKAKKIGSSVAVLIIANAGPASLRLLRIALEGLKEIADLLEKKGEKVIILVFILIWVGPAVPQSTVDLIERVIRLSIELAIELLKGNKEKAEELLKELEAIETPGKREIYVEPNVVIVLILEDTPVKPYAEKMAEILKKNAKDLKFGLLVFISRAAGPDPRSAPAFVLVLLLVVDHDNKNGLATLLELSAEFVKILRELMRATAGERSLVVRVAYYISDSLSPEFKEVWEKLAELLEEIAEAIRRLVAEGPAALPELLKLLDEKVEELKKLAKEVKES	1.3122261968402857	0.9784716620294293	0.9148351550102234	0.8989391326904297	4.182079315185547	nan	inf
design_31	8	SELEERRREIRELIEAFAAFLLERARAIGSSLLVFIITNAGPAALRLLRAILEGLREIAELLLARGERVIISVFILIHVHPNVPEETVDLILRIIELSLALLKALLRGDTAAAAALLAELEALETPGEREIWVEPNVVVVLELEDTPTKPYALEMAKVIKEHAAELRAALLVFISLAAGPDPRSGAAFVLVLFVVVAPDSLAGVALLLELEALNFAILKEVMKQFKDEKGIVVHFASYISPALSPFVREVLERLSRLLKEIAEAIEKWREEGPSYLPELLELLDKKIEELERLAEEVRAR	20.170399579815363	0.2534150879726027	0.526695728302002	0.44001251459121704	17.499706268310547	nan	inf
design_31	9	SELEERRREIEELIKEFAEYAIEKAREIGSSVLVFILTNAGPAALRLLKIALEGLRKILDLLKEKGERVIILIAILIHVSPNVPEAAVELTERLIKLTFELFIALLKGDKEKAEALLKEIEAIETPGERRIIVKPNVVILLDLEDTPVKPEALAMAELIEENAEHLYAGLLVFISRAAGPAPEDGALHVLVLFVVVPEDNLEGLALLLELAALFVRILRLVLAATAGDRSLVVYHASYLSPRLSPLTLRVLTRMAELAAAVAAAIRALVAAGPAALPALQALLDAVAAELRELAAEVRAA	1.9694699059720175	0.9500999393643993	0.8349769115447998	0.8367786407470703	6.086101531982422	nan	inf
design_31	10	AEREERRAEIEALMASFAEFLIEKAKEIGSSVLVFVLTNAGPAALRLLREALEGLKKLAELLKEKKEKLIILVAIAIYVHPNAPQSAIDLILTLVRLVIELAIALLKGDKEKAKKIEEEIKALKTPGEMRLYVHPNVVILLVLEDTPTRPHALAAAELLIANAEHLSFALLVFISRAAGPSPDSGPIYLLVLFVAVPEDNLAGLALLLELAAEFFAILRVLMAEFADDRDLVVHFASYISDSLSPFVREALEELARLLREAEEAIRRWIEEGPAYLPELLALLDRIVARLRELAAEVRAR	11.124938033037298	0.47828076689873267	0.5909286737442017	0.5090246796607971	17.353158950805664	nan	inf
design_31	11	MEEEKRKKEIKELMEKFAEYALNKAKKIGSSVLVLIIANSGPASERLLKIILEGLKEIMDLLEKKGERLIIFIFILIYAHPNVPQETVDLVEKIIELSLKLLIALLKGDKEKAEKLIKELKALKTPGERRIHVEPNVVVVLVLEDTPTRPYALELAELIEKNKEKIYAGLLVFISRAAGPHPRSGPLFVLVLFLAVPEDNLEGLALLVEAAALVVKILGVLIKETVNEKGLVVYYKSYISPRLSPFTRKVLEKLSELFKKIVESIEKLIKEGPKSLPETLALLDEVAEELEELREEILEK	1.5096418088611885	0.9654110372395037	0.7885241508483887	0.8061403036117554	7.054340839385986	nan	inf
design_31	12	MEEEERKKEIEKLIEEFNKYLLEKAKEIGSSVISFILTNNLPEAERLLKTILEGLKKIADLLKEKKERLIISVFIAIYVGPNVPEETIELTERLIKLAIELFIALLEGKEEEAEELLKEIEEIETPGRMEVEVRPNVVIVLVLEDHPTAPEALEMKKKIIENADELYAALAVFITRAAGPDPRDAPLFVLVLFVAVPEDNLKGLQLLVELQALFVRILRLVLTERAGEKGLVVSFASYISESLSPFTREVLTQLAEDTERIAEAIRRLIREGPAALPELQALLEEVEKRLEELAKEIKEK	21.488420744569076	0.14610273596312612	0.5055320262908936	0.48154735565185547	18.433462142944336	nan	inf
design_31	13	SSLEERRARIEALIADFLAYLVARAREIGSSVLVFILTNAGPASERLLETILAGLRELADLLAEEGKEVIIAVFILVVASPNVPEETVEEVKKLIELTIELKKALLKGDKEKAKKLEEEIKAMKTKGKMELYVAPNVVILLLLEDTPVAPYAEKMKAILIENADHLYAALLVFVSRAAGPHPRSGPLYVLVLFVVVPHDNLEGLATLVELLAEFLKILRVVMRETADERGLVVAFASYISPRLSPFAREVWEKIARLLAEVAAAIRRWRERGPEALPELEALLEEKVEELEEIAEEIREK	4.985836294746604	0.6817900226771008	0.6249002814292908	0.5994301438331604	14.239408493041992	nan	inf
design_31	14	AEAAERRAEIEALIEAFLDYAVEKAKKIGSSVLVLVITNAGPAAHRLLRTTLEGLKEIFDILEKEGKKLIILVFVVIYVHPNVPQEAIDLTEELIELAFELKIALLRGEKERAEKLLERLLALKTPGRMEVVVRPNVVIVLVLEPTPVAPALLAMKEALVAGASSLYAALLVGISRAAGPSPRSGPLFVLVLLVAVPEDNLEGLALLLRLAALFVRVLRLLARETAGERGLVVAFRSYISDSLSPFTREVLERLARLLAELEAALRDWVAAGPAALPALLARLDAAEAELEALEAEVLAR	14.611008272052858	0.49720384803661244	0.6337751150131226	0.551177442073822	15.490939140319824	nan	inf
design_31	15	SRLEERRKKIRELIKDFLDYLIEKAKKIGSSILAFILTNAGEKALRLLQAALEGLKKIMDLLEKEKKKVNILVRIFIRVSPNVPEETVELILKLIQLAIDLQIALLEGKKEEAKKLEEEIKAIKTPGKLELWVEPNSVSVLLLEDTPTKPYHEKMLELIKENSSEIYSFLYVAISLAAGPDPRSGPAHVLILFLVVPHDNLKGLALAVKLAAEFVKILAVVLAETAGERGLVVEFASYISESLSPLHLKVWKKLAELFKELAEAIERLIELGPEALPELLELLEKIAEELEKLAEEIEKE	19.657158682990932	0.3184513650073403	0.481831431388855	0.4492124319076538	18.914587020874023	nan	inf
design_31	16	AELERRRAEIQALIDDFNDFAIEKAKKIGSSVLVFIVTNAGPASLRLLRTILDGLKELLALLEKEGRKLNILIFILIWASPNVPAEAVALTLRLIELVLALHKALLRGDAARAAALEAELRALETPGARELWVAPNVVVLLELEDTPVRPEGLAMAAAIKENAASLYAGVLVFISRAAGPDPRSGPLFVLVLFVAVPHDNREGTALAVELLALFVAILALLAEQTAAEKSLVVSFASYISPSLAPETRAVWEAVAADLAEIAAALRKLVEEGPAALPALLATLDAIRARLEALAAAIRAA	20.91961655935247	0.21603040887250075	0.6952293515205383	0.589522123336792	12.61822509765625	nan	inf
design_31	17	DELEKRRAEIEKLMEEFAEFLIKKAKEIGSSILVFILANAGPASLRLLKKALEGLKEIAKIIEKEKKKLIILVFILIYVSPNAPEERVDLILELIELTIKLKIAQLLGKKEEAEKLLKELEAIETPGEREIVVRPNVVVLVERDDTPTRPHALALKRLIVEHADELYAGLAVFIELAAGPDPRSGPAFVLVLFLAVYEDNLKGLALLLEAAAEFVAILRLLLEERADERSLVVRFASYISDSLSPETREILERLSRLLKEVAEAIERLVREGPAALPELQELLRRVEEELRRLAEEVRKR	7.997427912336301	0.49538879026680777	0.5690356492996216	0.5014551877975464	16.331546783447266	nan	inf
design_31	18	SSLEERKERIEKLISDFADFLIAKAKANGSSVLVFILTNAGEKSLRLLETILKGLKEIADLLEAKGEKLILFVFIFIRSGSNVPEEDVELTLTLIELSIQLAIALLKGDKELAEKLKAEILAIETPGEMEVWVEPNSVAVVLAEDTPEKPYALEMLEVLKENSSSLSFSLLVFIMRAAGPSPSSAPLFVLVLFLAVPHDSLEGLATMLRLLSLFVKIVRVVMEQTKDEKSLVVHFASYISPSLSPLTRRVLEQVAADLKRLAEAIKKYIEKGPEYLPELQKLLEEIAKRLEALAEEVLAE	16.393021545981856	0.19601300631480512	0.5317515730857849	0.42135822772979736	18.517675399780273	nan	inf
design_31	19	MEEEERKKKIEELIKEFNEFLIEKAKKIGSSILVFIITNNGPKAEELLETTLEILKEIMELLEKKGEKLIIFVSITIYVGKNVPEEDIELTKKIIRLAGELAIALLKGKKEEAAALKAELEAIETPGEMELVVRPNVVIVNVLEDTPTKPYHLELKAVLVENADEIAFALSVSISRAAGPAPEDDRLFVLFTFLAVPHDNRKGLALLLKVLALNVKILRVLLEETADEKGLVVEFSSYISDSLSEEARRVLTEVAELLEEIAEAIKKLVEKGKEYLPELQALLDKIAERLEKLAEEVEKA	12.126731776658222	0.313686182325805	0.6074222922325134	0.48231393098831177	16.527233123779297	nan	inf
design_31	20	MEEEERREKIRKLMKEFLDYAVEKAKEIGSSVLVLIIANNGPASERLLELALEGLRKIMDLLKEKGERVIIFIFILIYVHPNVPEAAVAEIEELLRLSMELAIALLKGDRERAEALRARLEALETPGERRITVRPNTVVVLVLEDTPTRPFLEEMAALIEEHAAHARFALLVAIERAAGPDPRSGRAFLLVLFLVVDEENLEGVALLLRLLSLFVRILRVVMEETKDEKGLVVEFRSYISERLSPFVREVLEEISELLKELVEAIKKLIEEGPKYLPELLKKLDEIEKKLEELAKEVEER	18.46341933790432	0.3561743097247616	0.5856378078460693	0.5538673400878906	15.17246150970459	nan	inf
design_31	21	EELEERKKRIKELMEKFNEYLIEKAKKIGSSVLVFILANAGPKSEELLKVILEGLKKIMDILEKKGEKLIILVFIFIYVGPNVPEETVELIKKLIELSLALLEALLLGKKEEAEALLKELEAIETPGEREIYVAPNVVIVLLLEDTPTKPYALELARVIKENESELYAALAVFISLAAGPSPDSAPAFVFFLFVAVPHDNLKGVALLVELAALFVKILKEVMKQFKKEKSLVVSFASYISDSLSPLVREVWERLSKLFKEIAEAIKKLIKEGEKYLPELLKLLDEVEEELKKLAEEIRAA	20.428480772156185	0.1512550987719399	0.5512129664421082	0.4680054783821106	17.456087112426758	nan	inf
design_31	22	SEAEERRREIRELIEEFNKFLIEKAKKIGSSLISFIVTNAGPASLRLLRAALEGLKELAEELEKKGKEVIILVFILIYTHPNVPEAAVELTLRLVELAIKLALALLRGNKEEAAELRAEIEAVETPGRMELHVTPNSVIVLVLEDTPVAPEALAMKELLIENSSEIEFALLVFISRAAGPDPRSGPLFFLFLFLVVPKDNLKGIALMLKLFAEFVRILRLVARETAGERGLVVSFSSYISDSLSPEVKETLTKLSELTARIAAALERLVAEGPAALPELLALLDEVAKELEELAKEVEEK	0.95837644761808	0.9811994730513307	0.9292323589324951	0.9066551327705383	3.838292360305786	nan	inf
design_31	23	EEAERRREEIEKLIKDFAKYLIEKAKKNGSSVIVVVITNAGPASLRLLKAALEGLKKIADLLEKKGEKAIILVLILIRVGPRVPEETVELILKLLELAFELAIALLEGKKEEAEKLEKEIRAIETPGEMEIVVRPNVVIVLVLEDTPTRPHALKLKEILIENADKVLFALAVFVERAAGPAPDSAPAFLLVVLLVVDEDNLEGLALLLRVAAEFVAILRLVAEATAGERGLVVHVEYYISDSLSPFTRRVLEKLARLFEELAAALRRLIAEGPAALPELLALLERIERELEELAREVEAE	4.387090525351722	0.7858275703284135	0.7038379311561584	0.729661226272583	9.591780662536621	nan	inf
design_31	24	MEEEERRKEIEKLIKEFAEYLIEKAKKIGSSVIVFIVTNSGPKALRLLKIALEGLKKIADLLEKKKEKLIILVFILIHVHPNVPDATVELVETIIKLSFELLIALLEGKKEEAEKLLKELEAIETPGEREIWVEPNVVIVLIEEDTPTREHHRKMKEIIIENSEELYAALYVSISRAAGPDPRRGALHVLILFVAVKPDNLKGLATLLKLAAEFVAILRLLVEETADEKGLVVYFSSYIDPSLSPFVREVLERLAELFEEIAEALKELVKKGPEALPELLELLDEIEEELEELAEEVEAK	18.408656917810024	0.21097242629288906	0.5477713942527771	0.45960885286331177	17.668636322021484	nan	inf
design_31	25	SELEELKKEIEELIKEFGEYLEEKAKEIGSSIIVFIITNAGPAAKELLKTTLEILKKIADLLKKEKKKVIISVFILIHVHPNVPEATVELTKTLIKLVGELAIALLNGDKEKAEALLKEIKALETPGEMEVWVEPNVVVLLLLEDTPTRPYALKMAEILKENAEEIYFALLVFISRAAGPHPESGRLFVLVLLLVVEHENLKGLALLVRLQAEFVAILRVVVKETADEKSLVVYFKSYISESLSELTREVLEELARLTEELAEALKKLVEKGPEYLPELLALLEEIEERLEELAERIEKE	16.478470383414358	0.25490489946588923	0.55552738904953	0.4809507727622986	17.977994918823242	nan	inf
design_31	26	SELEKRKEEIEKLIKEFNDFAIKKAKEIGSSIISLIITNANPASLRLLKTILEGLKKIMELLKEKKEKLIIFIFIFIYVGPNVPQETVDLVETLIKLSFELLIALLKGKEEEAKKLLEELEKIETPGEREIVVKPNVVIVNVLEDTPTRPHHLKMKELLIENASELYLALLVSISRAAGPDPRSDALHVLVLFVAVKEDNLKGLALMVRLAAEFVAILREVMKERANEKSLVVSFSSYISDSLSPLTRKVLEELSRLIEEIVKALKELIEKGPAALPELLALLDAVEARLEALAAEIEAA	9.607009288782614	0.6782632938550575	0.6081317067146301	0.5629163980484009	15.128666877746582	nan	inf
design_31	27	AELEERRKRIEELIEEFLKYLEEKAKEIGSSFLGLIITNAGPASERLLREALEGLKEIADLLKEKKEKLINLVFILIVAHPNVPEETVELVLRLLRLVIELKIALLKGNKEEAEKIIEEIRAIETPGRMELVVTPNSVILLLLEDTPTRPHALAMKELIEENADDLYASLLVFVTRAAGPDPRSGPLFFLLLFIAVYPDNRRGLALLVRVYAEFVAILRLVMEEFADERGLVVGFSSYISDSLSPETREVLEELAELTEEIAEALRRLVEEGPSYLPELQALLEEIEERLREIAERIEKA	20.128214710475607	0.21856087777160402	0.5102759599685669	0.40835148096084595	20.141124725341797	nan	inf
design_31	28	AEAEERKARIKKLMDEFNDFMIEKAKKIGSSVLVLIIANNGPESERLLKISLEGLKKIMELFEKEKKKLNILIFIFIYVGPNVPEETVELIEKLIELVFELKIALLKGNKEEAEKLLKEIEEIETPGEMELVVKENTVILLILEDHPTAPAARAMKKVIEENADEIYAGLLVFIQRAAGPDPRDDAAFVLVLFLAVPNDNLKGQALAVRLLALFVEILRLVMAERAGERGLVVSFASYISDSLSPEVKEVWEEVARLLEEIAAAIRRLIAEGPAALPELQALLEEVAKRLKELEKKILEK	8.445713950359178	0.6726229793354047	0.6022363901138306	0.6011302471160889	13.978391647338867	nan	inf
design_31	29	MEQEKRKEKIEKLISDFHKFAVEKAKKIGSSVLVFSLTNAGEKSLRLLETILKGLKKLIELLEKEKKKLVILVLILIYAGPNVPQETVDLVLKIIELTIELAIALLKGDKEKAEKLLEELKKIKTPGEREIWVSENSVIVLILEDTPTKPYAKKMAEIIKKNEEELYFSLLVFISRAKGPDPRSDSLFVFFLFLAVPEDNKKGLALLLELAAQFVEILKIVLEEVKDEKSLVVSFSSYISPSLSPFFREVLTKLAELLEKIEEAIKKLIKEGPKYLPELKKLLDEVIKELKELAKEVKAE	1.1990777936392734	0.9823506692741283	0.8678348660469055	0.8775853514671326	5.163173675537109	nan	inf
design_31	30	SELEERRARIEALVEAFLKYAVEKAKKIGSSILGLVVTNAGPAALELLELALEGLRKLLDELEKEKKKVIILIALLIHVGPNVPAETIELIRKLLELVLELQLALLKGKKEEAEKLIKEIEAIKTPGEMELYVKPNVVVLLLLEDTPTKPYALKMAEVIKEHSEEIYFGVLVFVSRAAGPDPRSDAAFLLLLLLVVPEDSKKGLALMVELAALFVAILAELVAATAAERGLVVAFASYISESLSEEFRRVLEELARLFAEIAEALRRLREEGPAALPELLALLAEVEARLRELREEILAS	7.997948807142144	0.5219117749702328	0.6149294972419739	0.5578302145004272	15.823495864868164	nan	inf
design_31	31	AEREERRARIEKLIEEFLDFLKEKAKKIGSSVLAFVVTNDGPKAERLLETALEGLKKLAELLEKEGKKLIIGVFILIYAGPNVPEETVRETERLVELVLELAKALLEGNKAEAEALRKEIEAIETAGEMELHVAPNVVILLVLEDTPTAPEARALREELVAHADDLYFAVAVVISRAAGPAPDSAPLHFVLVFLAVYPDNRAGVALLLRVTALLLRILRLLMRATADERGLVVAFGSYIDPSLSPETRAVLETLAAALAAVADALRRWVAEGPAALPALLALLDAVVEQLEALAAAVEAA	17.092229684674248	0.3201923374729166	0.5720461010932922	0.5089985132217407	16.897815704345703	nan	inf
design_32	0	MVIIEIHLDAKGVDVETAKAVAKIIREMIVELRKLGFRVALHLVIDDDLETAKAIAEALAEKAKLDHARIEAPDFETAAAAARLLAPIVRRVEVVVTRPDAEEARVEALLEELRAAGVEIARVVQRRPRKPGEKEVEGTVWVLTADGTRRRFTFRERYEKEKEPDVELEVVTREAELDGKRLVEVEIKSSKLDAALEKAEELVRKYFEEGAYIRLTLTVDAADLKEALKRVDERLTPLREEFVKKHEAELDALGRYYATNTYVRVKITLTPGDKETNVAKTKALADEILAKAKEYKEEKE	2.9033194245308507	0.8488295650418168	0.8290475010871887	0.7206820845603943	9.670726776123047	nan	inf
design_32	1	MVVLEIRLEARGVSVETARAVARVVREAIVALRELGFRVALHIVIDGDVAVARAIAEELAEGAELDEVVVESPDFETAKTMALILAPIARRVTLIVTRPDASEEEVAALLDELRAAGLEIARVIQRPPRLPGETTVTGTVHTLLADGTRRTATFTETVEERREPDVETRVVTRTMTVDGATYVEVEVESSRLEAALATARERLTTLLAAGARVRLRLTVAPEELAEALRAVDAELAPLRAAYVAANAAALDALGRAYASRTYVEVRIVLTPGPVEENVARTQALMATVLAQARAYREAAA	3.4616620812089085	0.8178108596826041	0.8552154898643494	0.7716753482818604	7.722496032714844	nan	inf
design_32	2	MVILEIRLVAKGVSVETAKAVAAVVAEAINELRKLGFKVALRIVLDGDLEVAKAIAEEIAKSAKLDEVEIESPDFETAAAAARLLAPIARRIRVTVTRPDAAEEDVLALLEALRAAGVEIAEVVLKPPMKPGEKSVKGTVYVLTADGKFYKFEKTIEREVIEEPDVKTEITTETATIDGKTYVEVEVSSTKPEALLETAEKLVTDLIAKGALVLLRLTVKPEDLKEVMKAVDERLTPLRQAYVAKHAAELDALGRYYASNTYVEVEIVIEPGSTEENVKKVKELMEKILKAAREYKEEKE	1.6634823251828874	0.9537581452259063	0.8670905232429504	0.8482295870780945	5.274227619171143	nan	inf
design_32	3	MVIIEIEVIAKGVSVETAKAVAKIVRDMINELRELGFKVALKIIIDSNVEVAKAIGEAIAEGAELDEVVIESPDFETAALLAKILAPIAKRIRLIVTEPTATEEEILALLDALIAAGVEIAEVVQEPPLAPGEATVTSTVYIRTADGTVYKAEATRTVERRETPDVTVRVVTRTMEIDGATLVEVEVEASDLAAALATAEALETELIAQGAYIRLTLTVDAADLAAALAAVDARLAPLRAAYVEKNAASLTALQRYYASRTYVRVTITLTSGSTEENVAKVQALADKILAAAKAYAEAKK	11.449485941522981	0.46576685598497874	0.4412277042865753	0.36908969283103943	19.4993896484375	nan	inf
design_32	4	MVIIELVLKAYGVSVETAAAVAKIVRETIVELRKLGFKVALHIEIDDNLEVARAIAEELRENAKLDEVTITSPDFETAKEAALLLAPIARRVRIIVTKPDASEEEIEALLDELRAAGVEIAEVVLVPPRKPGEKEVKGTRYVLDAAGRRVRAEFLEKYEVIEEPDVKIEIRTREMEVDGRRLVEVEVRSSKLEAALATAEELLREHLAAGALVRLTVYVKPEDLKEALKALDERLAPLRAAYVAAHAAELTPLERYYATRTYVAVELEVTPGPTEENVKRAKELMKKILEQAREYKEEKE	1.3451609398318756	0.970120191226945	0.9400839805603027	0.9041909575462341	3.6506690979003906	nan	inf
design_32	5	MVILEIRLRLEGVDVETARAVAAIVRDLIVELNRLGFKVALHIEIDGDKEVARAVAEELAKGAKLYEAVIESPDFDTAALAARILAPIVERIKIVVTEPTASEDEIRALLDELIAAGVKLAEVIQEPPMAPGEEEVEGTVYIKTEDGTYRRVRFKRTRRVEKTPDVELEIETREMELDGHRIVEVTVSASRLDAALARAEALERELLAAGAAVRLTLTVDAADLAAAMAAVDRRLAPLRAAYVAAHAAELDLYLRYYASNTYVAVTLDVTPGSTEENVARARALADEILAQARAYKAAEA	15.918887445792954	0.340832384246572	0.600407600402832	0.41093629598617554	20.352540969848633	nan	inf
design_32	6	MVVLELALDLRGVSVETARAVAAVVRDAIVELRALGFRVALRVRLDEDVEVARALAEELAKNARLDYAEIESPDFETAKLAALLLAPIVERVKVIVTRPDASEEEVLALLRELRAAGVKIAEVIQRPPMAPGERERQGTRYILTEDGTYTKATFTERREVREEPDVTLEVVTRTMTIDGKTIVEVTIRSSRLEAALAEALERETALIAEGAHVRLTVHVRPEDLAAALRAVEERLTPLRQAYVEAHKEELTPLELYYASTTYVAVDLVVTPGPVEENVARTRELMAAILAAARAYAAERA	0.7284627160418975	0.9873127873943545	0.9511482119560242	0.9112100601196289	3.2815451622009277	nan	inf
design_32	7	MVVLEIAVDARGVDVETARAVAEVVREMIVELRELGFKVALDLVLDADLEVARAIAEAIAKKAKLDDVRITAPDFETAKAAALILAPIARRIEVVVTRPDASREEILALLEELRAAGVDIAKVILEPPRAPGERTVKGRVYVLTKDGKFYEFEYTLERREERRPDVELRVETRTAEIDGKTYVEVTVEASRLEAALATALRLETELIEKGALIRLTVTVPAADLAAAMRALDERLTPLRQAYVEKHKDELDLLGRYYASTTYVRVRLVLTPGPKEENVAATKALMDAVLAQARAYKEALA	1.416833572039215	0.9550558722299243	0.807856023311615	0.7663700580596924	8.259760856628418	nan	inf
design_32	8	MVVIELELVARGVSVETARAVAEIIAETIVALRALGFRVALKIVIDENVEVARAIGEAIARTATLDEAEIESPDFETAALLARILAPVVRRIKLIVTKPEPKEEEIRALLRELRDAGVELAEVITKEPRKEGEKEVKGTRYILTADGKFYKAEFTEKYERIEEPEVKLEIKTREMEIDGKTYVEVEVRSSKLEAALATAEKLLTELVEKGALVKLTVHVAPEDLAAALRAIDERLEPIRQEYYEKNKEKLDLLGEYYATTTYVAVRLEVTPGPVEENVARARELAATILAQAAAYAAERA	1.155724631253065	0.9713558467004824	0.8690675497055054	0.8183094263076782	6.079151630401611	nan	inf
design_32	9	MVVLELELIAEGVDVETARAVARIVAETINELRALGFKVALDIVIDGDVEVAKAIAEELAKSAKLDHVRIKSPDFETARTMALLLAPIAKRVEIVVTRPDAAEEDVLALLDTLIAAGVEIARVVLLPPLAPGEREVEGTVYVLEADGTRRRARFTRRVEERVEPDVRLEVVTESMEVDGKRLVRVEVRSSRLDAALAEAERRERELVAEGAHVLLRVHVEPEDLAAAMAAVDERLTPIREAYVAKNAAELTALERYYATTTYVAVRLELTPGPVEENVARAKALADKVLAAARAYKAAKS	1.4094696833456477	0.9660225696945391	0.9334684014320374	0.8952789306640625	3.830554962158203	nan	inf
design_32	10	MVILELRLRAEGADVATAAAVAAIVADTIAALRALGFRVALHIVLDDDLAVARAIAEELAKTARLDHVEIESPDFETARAMALALAPIVRRVRVVVTRPEASEEEVLALLEALRAAGVELAEVVQREPREPGEKERRGTVWILDAAGRLHRAEMTERLEKEERPDVKLEVETETMELDGATLVEVRVRSSRLDALLAKAEALETELIAAGARVRLTLEVPAADLAAALAAVTARLSPLRAAYVAANAATLTLLGRYYASNTFVAVDLVVTPGDTAANVAAAQALADAILAAARAYAAAAA	8.504148055966466	0.6325524987433921	0.7096047401428223	0.6382728219032288	13.499850273132324	nan	inf
design_32	11	MVIIEIELVAKGVSVETAREVAGIIRDMINKLRELGFKVALHIIIDGNVEVARAIGEELAKSAKLDYVKIESPDFETAKLMALILAPIAKYVEIVVTEPTAKEEEIKKLLDELIKKGVDIAIVIQRRPMKPGEKEVKGTRWVKTKDGTYTKTEFTIKYEEIEEKDVKIKIIEETMEVDGKTLVEVEVESTKLEAMLKTAKELLKEYIEKGALVKLTLYVKPEDLKEALKAVEEELEPLRQEYVEKHKEELDLLGLFYASNIYVAVRIELEPGPVEENVKRTRELAEKILAQAKAYKEEKA	2.79100088306438	0.9025667444066376	0.840404748916626	0.808261513710022	6.539445877075195	nan	inf
design_32	12	MVVLSLALDLAGVDVATAAAVAAVVRDLVVALRALGFRVALELRLDADAAVAAAVAAELAATARLDYAKITAPDFETARLAALQLAPIVKRVEVVVTEPTAKEEEIEKLLKELIEAGVEIAKVILRPPRAPGERTRKGTVYVLTKDGKLYKFEFTEEYRERREPDVEVRVERRTAEIDGRKLVEVRVEASRLEAALATAEEELRRLVEEGALVRLTLRVPAEQLADALRAVEERLEPLRQAYVERHKEELTELERYYATVTEVAVALRVGPGPVAANVAAARALAAAVLAAARAYAAERA	1.7405240661062875	0.9475247406535516	0.7971205115318298	0.774966835975647	8.215067863464355	nan	inf
design_32	13	MVIIELELDARGVSVETAAAVAEIIAETIVELRKLGFKVALSIRIDADVEVARAIGEEIAKTAKLDHVRIESPDFETAKLMALILAPIVETVEVVVTEPTAKEEEILALLDELIAKGVKIARVILEPPRKPGEKEVKGTVYILTADGKRYVAEYTYKYEEIKEPEVEIKIETREMEIDGKKYIEVKVEASRLEAALETALKLTKENIEKGNHIKLTLYVKPEDLKEALKAVKEKLEPLREEYVKKNEKELDLLGRYYATNTYVAVKLEVTPGDTAENVAKAKALAEKILKAAREYKEEEE	22.1998454371565	0.1520223201587383	0.7954283356666565	0.5024243593215942	17.587907791137695	nan	inf
design_32	14	MVVIELAVDAEGVDVETARAVARIVADTIVALRALGFKVALDLRLDANLETARAIAEELAKTATLDEVRIEAPDFETAAAAARLLAPIAKRVELVVTKPDAKEEEILALLEELRAAGVEIAKVILEPERKEGEKEVKGKMYILEADGKFYKAEFTITYEEIEEKDVKLKITTRKMEIEGKTYVEVEIESTRLDAALKTAEEKVKELYEKGELIKLTVTVDAADLKEAIKAIDEKLTPIREEYYEKHKEELDLLGKYYATTTYVRVRLRLTPGPVEENVAAARALADTILAQAKAYAEEKA	2.3188304568223264	0.9104381803495917	0.8671926259994507	0.8259837627410889	6.52034854888916	nan	inf
design_32	15	MVVIELKLTAKGVSVETARAVARIIRDTINALRELGFRVALHIELDGDLEVARALAEELARGARLDEAEIVSPDFATAAAAARLLAPIVRRVRLVVTKPDAKEEDIDALLEELIAAGVEIAEVIQRPPRKPGEKEVKGTRYILEADGTRHKATFTERYEEIEEPDVKLRIETRTMELDGRRLVEVTVESSKLEAALAKAKELETELIAEGAAVRLTVTVKPEDLAEMLEAIDKELTPLREAYVAAHAAELTALERYYATTTYVRVDIVLTPGDTAANVAEVQALMEKILAAAKEYKEKAE	1.5741295608302488	0.9584487800535844	0.8623350858688354	0.7902501225471497	6.090098857879639	nan	inf
design_32	16	MVIIEIEVELKGVSVETAKAVAKIIREMIVKMNELGFKVALKIILDDNLEVAKAVAEEIAKNAKLYYVEIESPDFETAKTAALILAPIAEYIKLIVTKPDASEEEILKLLKELREAGAKIAEVILRPPRKEGEKTVKGTRYILTEDGKYYKAEFTEEYEKIEEPDVEIEIETRTMTIDGKTYKEITVKSSKLEAALETAEKLVKENIEKGEYVLLRLYVKEEELSEALKAVEERLSPIYQEYVEKNKEELDLYGLYYASNVFVAVKIKIEPGSVEENVKKVKEKAEKILKQLKEYKEEKE	18.87307520096441	0.2358511562751205	0.5267304182052612	0.47422564029693604	19.207300186157227	nan	inf
design_32	17	MVILEIALDLRGVSVETARAVAEIVRDMIVELNELGFKVALDITIDADLEVARAVAEALAERAKLYEVTITAPDFETARAAALLLAPIVKRVTVIVTKPEAKEEEILALLEELRAAGVDIAKVIQREPMKPGEKERKGKVYVLTKNGEVYEFEFLEKKEEIKEPEVEIEIETREAEINGKKYVEVRVRSSRLEAALKTAEELVEKLYKEGALIKLTLEVKPEDLKEAMRAVDERLTPIRKEYVEKNKEELDLLGKYYATNTYVRVRIVITPGPLEENVARVRALAEKVLAAAKEYKEEIS	4.308566411780952	0.7676523165827642	0.7440047264099121	0.6574980616569519	12.946372032165527	nan	inf
design_32	18	MVVLELAVRAHGVSVETARAVAEVVAELIVALRELGFRVALRLELDDNVETARAIAEALARRARLDYAEITSPRFETAALAARILAPIVRRVKVVVTTPDAAEEDVLALLDELIAAGVEIAEVIQRPPRKPGEKTRTGTRWVRDASGEVHRATFTETVEEIKTPDVTTKITTRTMTIDGRTYVEVTVESSKLDAALATAEALERALIAAGALVRLTLTVDEADLAEALAAVDARLTPLRQAYVAAHAAELDALGLYYATTTVVAVELVLTPGDKAAAVAATRARAAAILAAARAYREAAA	7.172411253675197	0.5312830259782925	0.6428580284118652	0.6151561737060547	13.500387191772461	nan	inf
design_32	19	MVVLRIHLEAHGVSVEAAAAVARIVRELIVALRELGFRVALSLELDADLAVARAIAEALAEGATLDEATITAPDFEVAAAAALALAPIVERVRLVVTHPDASEEAVLALLEALRAAGVRIAEVILEPPRLPGEKEREGTVYVLDAAGRRRRFTFRERYERIETPDVKVEVRTRTAEIDGATYVEVEVSASRLDAALATAEQRVTELIAAGARIRLTLTVDADDLAAALRAVRERLEPLRAAFVAANAARLDALGRYYASVTYVEVRIRLTPGPVEENVAAVRALAEKILEQARRYREEEE	11.382663767195298	0.5280247935767671	0.6944943070411682	0.6207718253135681	13.181400299072266	nan	inf
design_32	20	MVIIEIRIIAKGVSVETAKAVAEIVADTIVELNKLGFKVALSIEIDDDVEVAKAIGEELAKKAKLYEAKITSPDFETAKTLALILAPIVERIEIVVTRPDASREEIKELLEKLREAGVDIAEVILEPPMEEGERERRGRRYVLTKDGKFYEAEFLLRRERIEEPDVEIEIVTREMEIDGKKYVEVEVRSSRLEAALEKAEELVKENIEKGNLIRLRLYVKPEELKEAVRAVEEKLTPLRQEYVEKNKDELDELGRYYATNTYVAVEIKIEPGPVEENVKKTKELSEKILKAAKEYKEEKE	0.5996277655050091	0.9913713269154336	0.9496909976005554	0.9062731266021729	3.431986093521118	nan	inf
design_32	21	MVVIELALRLQGVDVATAAAVAGIVAATINALRALGFRVALRLELDANAAVARAVAEELAKTATLDEAEITAPDFATAALAARILAPNVRRVRVVVTKPDATEEEILALLDELRAAGVELAEVIQEPPRAPGEKERKGTVYVLDAAGRRTRAEFTLEFEEIEEPDVRIRIERRTMEVDGRTLVEVTVSASRLDAALATALELEKELIEAGAHVLLTLTVPAADLAAALAAVDAELSPLREEYVAKHAEELTLRERYYASTTRVAVRIDVTPGPVDENVARVRALADAILAAAAAYKAARA	13.794244264204695	0.42923231534032313	0.6323026418685913	0.521846354007721	16.348085403442383	nan	inf
design_32	22	MVVIEIELVLRGVDVETARAVARIVAEMIVALRELGFKVALSIELDGDLEVARAVAEELAKTAELDEVEITSPDFETAKLAALLLAPIAKRIRLTVTKPDASEEEVLALLEELRAKGVEIAEVIQKPERKEGEKTVKGTRYILEKDGKFYKFDFTLTFERRETPEVAVRVETETATLDGATLVRVTVESSRLDAALATALALEEELIAAGAHILLTLHVPAEDLAAAIAAVEERLAPLREAFVAANAAKLTLLQRYYATTTRVAVRIELTPGPVEENVARVRALAEAILAAAREYKEARE	0.8249763334621619	0.984418345607155	0.9170267581939697	0.8853937983512878	4.331768989562988	nan	inf
design_32	23	MVILELHLRLHGVSVETAAAVAAVIAETINALRALGFRVALHIEIDGNVEVARAVAEELAKSARLDEVTIESPDFETARLAALLLAPIVERVRVIVTEPTASEEEVLALLDELIAAGVKIAEVIQLPPRAPGETTREGTVYVLTADGKRYKATFTETREVEERPDVTIEVVTRTMTIDGKTYVEVEVRASRLDAALARAEELLRRLIAEGALVKLTLYVDAADLAAALRAVDERLTPLRQAYVEKHKEELDELGRYYATNTYVAVRLDVTPGSVDANVAAAQALAAAILAQARAYKAERE	0.7789863611032264	0.9855749172593699	0.9493728280067444	0.9104453921318054	3.34224271774292	nan	inf
design_32	24	MVIIEIKLVAEGVSKETAKAVAEIIRKLIVELNKLGFKVKLSIVIDDDLEVAEALAEELAKEAKLYEAEITAPDFDTARAAALKLAPIVRRVRLTVTRPDASEEEILALLEELRAAGVEIAEVITEPPRAPGEKEVRGRRWILTADGRVYRAEFLRRTEVEETPDVTVTVVTREMEIDGARYVEVEVSASRTDALLERALALERRLLAEGAHVRLTLTVKEEDLKEVLKAVDKELTPLREAHVAAHAAELDALGRYYATETYVRVELVLTPGSKEENVKKAKELAEKILKKVKEYKKEKE	1.0841703750947507	0.978327720560762	0.9230144619941711	0.8940940499305725	4.196896076202393	nan	inf
design_32	25	MVIIEIHLEAKGVSKEVAKEVAKIIAETINELRKLGFKVALSIEIDDNLEVAKAIAEELKKTAKLDEVTITSEDFEVAKTMALILADIAKRITVIVTKPDAKEEEIEKLLKELIEKGVELAKIVQKPPMKPGEKEVKSTVYILDKEGKFYKFEATVKYEEKEEPDVKLRIKTTTFELDGKTLVEVEIESSRTEASLEEAEKLVKEYYEKGEYIKLTITVKPEDLAEVLRAVKERLSPLREEFYKKNKEELTLLEEYYATNTYVRVKLEITPGSKEENVEKAKKLAEKILEAAKKYKEEEE	18.412471063449207	0.2359218569514932	0.4975108206272125	0.3612355589866638	20.557125091552734	nan	inf
design_32	26	MVIIQIALNLYGVDVETARAVAEIVRETIVALRELGFKVALRIILDADEEVARAVAEELAKGARLDDVEIESPDFATAKLAALILAPIARRIKVVVTRPDASEEEVLALLEALRAAGAEIAEVVLVPPRKPGEKTVKGTVYILTADGTRTKATFTETYEEIEEPDVKLKVTTRTMTIDGKTYVEVHVESSKLEAALKKLLELEKELVEKGALIKATLTVPAEDLAAALRAVKKELEPIRKEYVEKNAATLDALGRYYATNTYVEVRLDVTPGSKEENVARAQALMDKLLAAAREYAEEEK	5.412175093065252	0.7479046389343506	0.7637770175933838	0.7260586023330688	10.966751098632812	nan	inf
design_32	27	MVILELELVLHGVDVETARAVARVVAELVVELRRLGFRVALRIVLDADLEVARALAEEIAKTAKLDEAVIEAPDFEVARAAALILAPIVKRVRLVVTEPTATEEEILALLDELIAAGVEIAEVVLRPPRAPGETEREGTRYIRTADGTYYKATFKEVVREERTPEVEVRVVTETMEIDGKKLVHVEVEASRLDAALALAERLTRELLAKGEYIRLTLHVPAEDLAAALAAVEERLEPLRREFVEKNKAELTPLELYYASVTYVAVRLEVGPGPVEENVARARALAERILAAAREYAERRA	11.876575609978527	0.5542012730981384	0.708840012550354	0.6544636487960815	12.963537216186523	nan	inf
design_32	28	EVVLELRVRAYGVDVETAAAVARIVREAIVELRALGFRVALSLEIDGNVEVARAIAEALAERATLDEATITSPDFDTAATAARLLAPIVRRVRVVVTRPDAAEADVDALLEALRAAGVEIAEVVQRPPREPGEKEVEGRRWVLTADGTRRRFRFRLRYERIEEPDVKIEIETEEAEIDGARLLTVTVRASRLDAALAKAEELLRAALAAGARVRLTLTVDAADLAAALAAVDARLAPLRAAYVAAHAAELDALGRHYATTTVVAVGLELTPGSTEENVAAARALAAEVLAAARAYAAAAA	7.812442407181321	0.5989701445933027	0.7894035577774048	0.7241171598434448	9.913064002990723	nan	inf
design_32	29	MVIIELELRLEGASRETVAAVAEVIAETIVALRELGFRVALRVVLDADREVARALAEALAKRARLDEVEIESPDFETAALAARLLAPIARRVRVVVTRPDAAEEDVLALLEELRAAGLEIAEVVLRPPRRPGEERVELTVYILTADGTRRRATATLTRRREETPDVTLEIETEELEIDGRRLVRVTVEASRLDAALATAERLLRELLAEGALVRLTVRVAPEDLAAALAAVDERLTPLRQAYVEKHAEELTPLERYYATNTYVAVRIDVTPGPLEENVARVKALAEKILAAAKEYKEAKA	3.746144460103498	0.8468768509897996	0.7748019695281982	0.7912476062774658	9.03049373626709	nan	inf
design_32	30	MVIIKLKLRAYGVSTDTAAAVAKVIADTIVEANKLGFKVALEIEIDANKDVAKAIGEELAKTAKLDEVEIRAPDFETAALMAEILAPIVKRVKVVVTLPTATEEEIAALLDSLIAKGVELAEVIQEPPLAPGEKTRTGTVHVLDAAGNRHTFTYTLTREVIEEPDVTIEIVTRTATIDGKTYVEVEVRSSKLEAALEKALEIEKKLVEEGALIRLTVYVKPEDLAEALKALDEKLTPIRQAYVEKNAAELDLLGRYYAENTYVAVDIDITAGSTADNVAAVKALSDKILEELKKYKEEKD	1.3282608222936487	0.9712465755793981	0.9105010628700256	0.8802279233932495	4.399983882904053	nan	inf
design_32	31	MVILEIRLNLYGVDVETAEAVAEIVREMIVRLRELGFKVALHVVIDDDLETAEALAKALAEKATLDYAKIESPDFETAKAAALLLAPIVKYIEIIVSTPSASEEEILKLLKELREKGVDIAKVILRPPMAPGEKTRTGTVYILTKDGKYYKATMTETVEEREEPDVRLRIVRRTMTIDGKTYVEVEVEATRLDAALATAEALLRELIAQGALVKLTLTVPAEDLAAALAAVEARLTPLREAFVAKNAATLDLLGLYYASNTYVAVTLDVTPGPTEENVARARALAEAVLAAAAAYKEARA	2.1200482839695445	0.9282794822465195	0.8238644003868103	0.8262346386909485	6.782519340515137	nan	inf
design_33	0	ATQWKAIIVVLPYPVPVAPADLAAALAALPAERAEVEALVEEIAAALRAMGIEVVRDPLSARREAALRAILAELGLSAVVRPRLVILLVNHDTGQVAAIVVTEREQFPAIEAAQRELLPPSAPVITNLAERGNLEDLVEVVEEVRAAIEAGTLAAQQAALAAATGNPNLRQIQVVERRRVDGAETLAVLLLVQYEGWVVLALVTRNTATGTVTVTFTVFDTTLPPEELAAALASRETARLVAETLEEMRAAVRALIDEAVAAGRLVDIVAAMRGDEPLAEVLAAALELAEYYARRLAAAA	18.686405104539215	0.1856937375634547	0.49736523628234863	0.34211552143096924	21.472990036010742	nan	inf
design_33	1	ATQLKVIIITFPVPVPVPAEELAAALAALPAERAAAEAEVAQIRAALEAMGYEVVVDPLTARLEAALRAILERLGLSAVVRLLLILLLVDHDTGQVEVIVITEPEDIPKIIAAQKELLPPEAPVINNYATRGDLADLRAVVEKVVAEIRAGTLAAKQKALAAALGNPNVRQIQVAYVEERGGARVEVIIITLQYDGWVGVIVVTRNSATGRVFITFDVFRTDLPAAEQEALLRAREVAALVAETLEELRERVRALIEEAVKAGKLISILAAFRGDESLEEVLRMAIELGEYYLKLLAERD	21.431662698603997	0.21743155083415963	0.42679816484451294	0.3000361919403076	22.20477294921875	nan	inf
design_33	2	MTKYKVVIVVLPVPVPVAPEDLAAALAALPAERAAVAELVEKIKKVLEEMGYEVVVDPLADRLEAALRAILAELGLSAAIRPEVLLLLYNEDTGEVALIAVTKPEEIPAIEAAQRALLPPEAPVINNYATEGDLEDLKKVVEKVIEEIEAGTLRAKQAALAAATGVPELRQLQVLRVREEDGARTLVVAALVQYDGWVVLAVLTFNSATGRVFLTLLSFDLSLDPEAQEALLRAREVVALVADTLEAALAAARATLEAAVAAGRLVALVLAVAGAEPLAAHLRAALDLAVYYARLLAARA	9.147411888014465	0.6640162463433177	0.6726781129837036	0.6690016388893127	14.04824447631836	nan	inf
design_33	3	MRRYRVIIRTFPVPRPVPAEELAAALAALPAEQAAVEALVDRMAALLREMGYEVVRSPLFPRLVEAVRALIEELGLSAVIRPEVILLLVDENTGEVAAIVVTREEEIPAIEEAQKKLLPKEAPVINRYAREGDDEDLRAVVERVVEEIDAGTLKEKQEKLAKAIGNKNLQQLQVVRYEERDGSRVLVVLITVKYDGWVGVALVTRNSKTGHVFIIFDVFDLTLPPEELERMLKEIEVERILADTLEEARAKVKKLIDEKVKEGKLVSIVVAIRGDASLEEVLKMALELLEYYLKKLVEKR	5.752957910885641	0.829369855211376	0.7115245461463928	0.708014965057373	10.321612358093262	nan	inf
design_33	4	MTEIKVIIVVVPVPRPVPPEELAAALAALPAELAAVEAEVEKIKKLLEEMGYEVVVDPLTPRLIEALRAINEELGLSEVVRLELILLIYDKNTGEVEAIVITEEKDIEKIIKKQKEILPKSAPVINNYATKGNLEDLKKVVEKVIEEIKAGTLAKKKKALAKATGNPNLRQIQVIRYEEKDGNKVITILILVQYNGWLVLVVITYNSKTGKVYITFRTFDLDLDPEAQAALLEATEVERIVAETLEALIAEVRALIDEAVAAGRLVAIVAAINADEPLETIIKAAIDLATYYAQRLAARR	11.945688384963857	0.636072995308544	0.559651792049408	0.602943480014801	15.34045124053955	nan	inf
design_33	5	ATRVSALIVVVPVPLPVAPEELAAAEAALPAERAAAEAEVDAIAAALREMGIEVVRDPLTDREIAALRAIIAELGISAVVRLELLVVVANHDTGEVALLVVTEPAELPAIEAAQRELLPADAPVVNRYIRRGDLADLRAAVEAVLAEIDAGTLAAKQAALAAATGNPALRELTVIRRERRGGAETLVVAALVQHEGVLVLAVLTFDSATGRVFLTLRAFDLRLPPAELAAALAARKTARLVAETLAELRAALRALFEAAVAAGELVAVVAAVRGDAPLEEHLAAALELAEHYARLLAAAR	23.573379558391107	0.16122838768465583	0.4910637140274048	0.29094207286834717	21.71393585205078	nan	inf
design_33	6	MNEYKAIILTFPVPYPVAPEELAAARAALPAERAAVAALVAKIKAALEEMGIEVVESPLADRWEAAVRAIIDALGLSMVVRPRVVLLLVNKNTGQVALIVVTKPEKIPAIEAAQKELLPPSAPVINNYATEGDLEDLKAVVEEVKEQIDSGTLAAQQKALAKATGNPNLQQIQVVEVEREDGAEVLVVAIVAQYKDWVGVALLTFNTKTGKVFITFDVFDTSLPVEEQERLLREIEVVSLVADTLEEMKKAVRATIDEAVAEGRLVSIVAAVNGDYPLEEFLKATIELLEYYLKRLVAAR	17.40764928737111	0.4037475687785147	0.5221714973449707	0.5109556913375854	17.438796997070312	nan	inf
design_33	7	ATELSAIILVFPVPVPVAPEDLAAARAALPAEAAAVAALEDRIAAALEAMGIEVVRDPLSAAWRAALEALIDALGLSAVVRPEVIILLANHDTGQVAAIVVTEPAAIPAIEAAAREILPPDAPVINRYATRGDLEDLVAVVEETIAAIESGELAAQQAALAKATGNPNLRQIQVIRREERDGARTLVILITAQYKDWLGVAVVTRNSATGRVFVTFTSFDLSLPAAERAAALAAREVRALLADTLEEMIEKVKKLIDEAVEKGKLVSIIAAISGEESLEEIIKAAIELLEYYLKKLAEKA	23.32283524804503	0.15170806089369826	0.45991331338882446	0.31185734272003174	21.767810821533203	nan	inf
design_33	8	MNKYKAIIVVVPVPVPVPAEELAAARAALPAERAAVDALVEEIEKVLEEMGIEVVRDPLSDRWEAALEAILAELGLSAVVRPEVLILLYNENTGEVALIVITEEEEIEKRIAAQKEILPESAPVINNYAIRGDLEHLKEVVEKVKEEIESGKLAEKQKKLAEATGNPLLRQIQVLRVEERDGARVLVIAILLQYEGWVGLIVITFNSRYGRVFILFRVFNLKLSPEEQEALLRAIEVRRLVAETLEELRRAVRELIEEAVAAGKLVSILAAVRGDEPLEEVIRAAIELGEYYLKLLVERD	24.28254578388587	0.11473196266158436	0.44077828526496887	0.2755190134048462	21.75420379638672	nan	inf
design_33	9	ATRLLVIIITFPVPYPVPAEELAAAEAALPAERAAVRALEAEMAAAFRAMGYEVVADPLADAKVAAVRAIIAELGISAVIRPRTILLLANRDTGQVAAIVITEPEQIPAIIAAQKELLPADAPVINNYAIRGDLEHLKAVVEAVVAAIQAGTLAAQQAKLAAATGNPLLQQIQVLEVRREDGSEVRVILLLVRHEGWVGVVVVTFNSATGKVFITLDVFDLDLPVEERRALLAARELRRLVADTLEELRAAVRALLEEAVAAGKLVSIVAAFRGDAPLSEVLALALELAEYYLRLLAEAR	21.70901084924081	0.26616684340954805	0.46730944514274597	0.32014018297195435	20.387758255004883	nan	inf
design_33	10	MARYKVIIVVLPVPVPVAPEELAAAEAALPAERAAVAEEVARIAALLREMGYEVVEDPLAARLEAAVRALLAALGLSAAVRPVLLLVIANLDTGEVAVVVVAEPEEFEAIRAAQAELLPPEAPVITNLATRGDDEHLRAVVEEVIARIEAGELAAQQAALAAATGNPALRQLQVARVRREGGAETLVIVALVQHDDWLVLVLITRNSATGRVFLTFRVARLSLPAEELAALFAARELAALLADTLEELRAAVRALLEAAVAAGRLVDVVAALAGAESLAAVLAAALELAEHYARLLAARD	18.22774856891625	0.28142003296866636	0.5920945405960083	0.519913911819458	17.9602108001709	nan	inf
design_33	11	MTKVKVIIIVLPYPVPVAPEELEAELARLPEEEAEVQKLVEEIKKLLEEKGYEVVVDPLTPRLVEALRRLIEELGLSAVVRLGVILLLVNLDTGEVEAIVITEPEKIPAIEAAQRELLPPDAPVINNYATIGDLEDLEKVVEEVLAKIQAGELAAQKAALAAATGNPELRQLQVVEVRREGGAEVLVVLLITARDGVVVVALVTFDSATGRVFITFRAFFTDLPAAEQEALFAAIEVEALSAETLAAAREAVRALLDAAVAAGRLVAVVVAISGAAPLAEVLAAAAELAAYYAALLVAAR	11.3100336430694	0.4771501321641238	0.5239667296409607	0.4919193983078003	17.967002868652344	nan	inf
design_33	12	MNKYKAFIIVFPVPYPVAPAELAAAEAQLPAELAKVEALVEKIKKVLEEMGIEVVVDPLSAALVAALRALIAAAGLSLVVRPRVVLLLYNKNTNEVSVIVITKEEKIPAIIEAQKELLPESAPVITNYAIEGDLENLKKVVEDVINKINSGELKEQQKKLAKAIGNENLRQIQVAEVREEGGARTLVVVLVVQYDDWVVVVVVTRNTATGRVFVTLRSLNTSLSPEETAKLLKEREVAALAADTLEELLAAVRALIEKAVAEGKVVSIVAEVAGDAPLEEVLKAALELAEYYAKKLVERA	14.47546629166046	0.3493093506651366	0.5031070709228516	0.4580499827861786	20.040002822875977	nan	inf
design_33	13	MNKYKAVLLLFPVPVPVAPEELAAALARLPEELARYRELVEKIKKLLEEMGIEVVEDPLTERLIAEVRAILAELGLSEVVRLELIILLYNKNTGEVAAIVITKEEEFPAIEAAQKELLPESAPVINNYAKEGDLEDLKKVVEETIKKIESGELIKQQKKLAEATGNPDLRQIQVVRVRREGGAEVLVILITTLYDGWLGVALITRNSATGRVFITFRTLDLSLPPEEQAALLAARRVRRLVAETLEELREQIRALLDEAVAAGELVSIVAAVRGDYPLEEVIKMAIELLSYYLRLLAERA	21.949959384304467	0.16674668946968968	0.4432813227176666	0.3063548803329468	21.37067985534668	nan	inf
design_33	14	MNKYKAIIIVTPVPYPVPAAELAAARAALPAEEAAVAKLVEEMKKLLEEMGIEVVVDPGAARWRAAVEALIDRLGLSAVVRPEVLILLYDENTGEVEAIVVTKEEDIEKIIEKQKEILPESAPVINNYAIEGDLEDLKKVVEEVMEKINSGELKEQKEKLAKAFGNPNLEQIQVARYEERDGAEVVVVVIVVKHDGWVVVATITFDSATGRVFITFRSFDLSLPPEELAARLEARETAALDAETLEELEAAVRALIDAAVAAGRLVDIVASVRGDAPLEEVLKAALDLAEYYARRLVARD	20.619615820340062	0.15610987481311892	0.45508304238319397	0.3164920210838318	21.873676300048828	nan	inf
design_33	15	MTKYKAILITFPVPLPVPAEELEAALAKLPERRAAVDALNEKIKALLEEMGIEVVRDPLSDRLVEELRALIEELGISAVVEPEVVILLYNETTGEVSAIVITEPEEIPAIEAAQRELLPPSAPVINNYAYEGDLEHLKAVVEEVIEKIESGELAAQQKKLAEATGNPNLRQIQVVRVRREGGAETLVVLLIVQYKDWVVVVMITRNSATGWVFITFNTFDLSLSKEELEKLLKEKEVVRLVAETLEELEEQVRKIMEEAVKAGKLVSIVAAIRGDAPLEEVLKMALELAEYYAKLLAERR	22.475257304867544	0.18698660735804912	0.4090254008769989	0.32979917526245117	21.418169021606445	nan	inf
design_33	16	MTKIKAILIVFPVPVPVKPEELEAELAKLPARLAETRALVEKIKELLEKMGYEVVEDPLTERLIEEVRKIIEELGLSMVIRPELLIVIVNETTGEVALIVVTEEEEFEKIIEKQKELLPEEAPVINNYAKRGNLEHLKEVVEKVVKEIESGELIKKQKELAKATGNENLRQIQVIRYEEVDGNEVLVVAILVSYNGIVVVAVITFNSKTNTVFITFRSFDTTLSPEEQKKLLEEIEVKSLISETLEEAEEKVKKLIEEAVEKGKRVSIVVAIKGDYSLEEVLKMALNLAEYYAKLLAEKK	20.39643799217883	0.42992873370575885	0.5081226229667664	0.5076570510864258	18.085294723510742	nan	inf
design_33	17	MRELLVVLVLVPVPVPVAPEALAAALAARPAERAEWEALVDEIAAALEEMGYEVVRDPLAPRLEAAVEALLAELGLSAAVRPELLLLLVDRDTGQVALIAVTEPEDFEAIRAAQRELLPPSAPVITNLAERGDLAHLRAVVERVVAEIEAGTLAAQQKALAAATGNPALRQLQVLRVERRDGAETRVVAILVQHDGWVVLAVVTENTATGRVFITFRAFDTRLPPAEREAMLRAREVAALLADTLAALEAAVRALIEAAVAAGRLLAIVAALSGAESLAEVLAAALALAEHYARLLAAAA	27.06539853479743	0.08964081194981777	0.5063355565071106	0.2912181615829468	21.467525482177734	nan	inf
design_33	18	AAQWKAIIIVFPVPYPVAPEELAAALAALPAERARVEALVERMAALLREMGIEVVRDPLAPRLEAALRAIIAELGLSLVVRPEVVLLLVNHDTGQVAAIVVTRPEDIPAIRAAQAALLPPEAPVINNYAVEGDDADLRAVVQQTMAAIEAGTLAAQQAALAAALGHPRLRQLQVVRYERRDGAEVLVVLLLVAHDGWVGVALLTFLSATGKVFLTFRTLDTTLPPEALEARLAAVEVERLVADTLEAMRAAVRARIDAAVAAGRLVAVVAAISGRESLAAHLRAALELLEYALARLAAAA	24.48636970487455	0.11608562139329566	0.42863351106643677	0.2883826494216919	21.711742401123047	nan	inf
design_33	19	MTKLKAIIVTFPVPFPVPAEELAAAEAKLPEELAEVEKLKEEIKKLLEEMGIEVVENPLTQAWIEALRSIIEQLGISAVIRPILVIVLVNHTTGQVELIVITEEEDFEKIRAAQRELLPASAPVIVNLAKRGDLEDLKKVVEEVIAAIEAGTLAAQQAALAAALGNPDLRQLQVALREEKDGARVLVVLALAQHDGWVGLALITRNSATGKVFITFDVFDTSLSPEELAALLKKKKVAAIVAETLEELEAQIRALIDEAVAAGELVSIIAAISGSASLPEVLRAALDLLSYYLRQLVAAA	16.971509341082797	0.24259655091344248	0.4681277275085449	0.402127206325531	21.104209899902344	nan	inf
design_33	20	MTELKVLIVVEPVPVPVAPEELAAAEAALPAELAAVDALVDEIEAALKEMGYEVVRDPLTERKIAAVKAIIAELGLSMVVRLRVILLLYNKNTGEVELIVITEPEEIPLIIEAQKELLPENMPVINNYATRGDLADLKAVVKKVVEEINSGTLKEKKKKLAEATGNPNLQQIQVIERRKRDGAEFLVIAILTQYKDWIVLTVISYNSATGYVFIIFDTFNTSLDPEELEKLLEERELKSFIADTLEEAEEIVKKTIEEAVKEGKLVSIVVAVKGDESLQEIINTAINLANYYAKLLAKRD	18.396104652857463	0.20136520618241974	0.5737655162811279	0.43771159648895264	17.922348022460938	nan	inf
design_33	21	ARRVKVIIVVFPVPRPVPAEELEAARAALPARRAEVDALVDRMAAALEAMGYEVVRNPLTDRLIAAVEAILDELGLSAVVELEVVLVVVDLDTGQVAVVVVAEEEEFPAIEAAQRELLPPEAPVITNLARRGDLEHLRAVVEAVIAAIRAGTLAAQQAALAAATGNPDLRQLQVARREVRDGAEVLTILALVQHDGWLVLALLTRNSKTGKVFLVLDAADLSLPPEEQARLFAEKEVVRIVADTLEELRARVRALLEEAVAAGRLVSVVAAVDGSEPLEEHLRAALELAAHYARLLAAAA	16.83445635577995	0.21430515940713993	0.6512274742126465	0.48353952169418335	18.30735969543457	nan	inf
design_33	22	MRELKAIIVTVPVPYPVPAEELAAARAAAPAVRAAVEAEVARIRALLEAMGYEVVVDPLADRLEAALQALIDELGISAVVRPVLLVLLYDKNTGEVALIAVTEPSKFPAIEAAQRELLPPDAPVIVRLAERGNDAGFRAVVERVVAEIASGKLKALKEKLAKATGNENLREIQVLDREERDGARVLVIAVVLEYKGWVGLAVITRNSKTGRVFITFRVFDLNLSPEEQEAMFASIEVERFVAETLEELKKKVKELIDKKVKEGKLVSIVAAISGEYSLQEVLEMAIELGDYYLKKLAERD	21.2838747318825	0.20088645979192596	0.4969925284385681	0.39985159039497375	20.833955764770508	nan	inf
design_33	23	MNKYKAIIIVVPVPVPVPAERLAAALAELPAELAEVRELVEKIKKVLEEMGYEVVVDPLTERLVAAVRALIDRLGLSAAVRLRVLILLVNLNTGQVSVIVITEKSKFPAIIAEQKRLFPKDAPVIVNLAEVGNLEGLKKVVEEVVKKIESGELAALQKKLAATTGNPNLQQIQVAEVEEEDGARVTVVVITVQYNGWIVVVVVTRNSRWGRVFITIRSFDTTLPKEEQLALFKEREVVSLVADTLEALLAALRETLEAAVAAGRLVSLVAATSGAESLEAVLKAALELAEYYAKLLAERR	21.47698718609752	0.22815358533371213	0.41047266125679016	0.3454064726829529	21.66272735595703	nan	inf
design_33	24	MNEYLAIIRVFPVPRPVPAEELAAARAQLPAVRAEVEEEVEKIEKLLEEMGIEVVRDPLTDALVAELERLIDELGLSLVVRPVLIIVLVNKTTGEVSIIGVTEEEKIPAIIAAQRELLPPSAPVINNYAIRGDLEDLKKVVKEVMDKINAGELIAQQKALAAATGNPNLRQIQVLEVERRDGAEFTVIAISVQYDGVLVVAVLSRNSATGRVFIILDTYFLDLPPEELEALLRAKEVRGLVAETLAELRAALRAAIDAAVAEGKLVALVAAVRGDEPLAEHLAATLELAEYYARRLAAAR	21.525046319458205	0.23727713587615845	0.5073282718658447	0.4241979718208313	19.763011932373047	nan	inf
design_33	25	ANKYKVIIVTVPVPYPVAPEELAAARAALPAERAAAEALVEKIKALLEEMGYEVVVDPLTERRVAAVEALLERLGLSGVVRLLTLLILYDENTGQVALIVITRPEDIPAIEAAQRALLPPSAPVITNYATEGDLEDLKAVVEKVKAAIDAGTLAAQQAALAAATGNPALRQIQVLRVEERDGARVLVVAILVQHDGWVGLAVLTFDSATGRVFLTLDVFDTTLSPEEQEALLRAKRLAALVAETLEAARAAVRALIAEAVAAGELVSVVLAVSGAEPLAEYLAAALALAEAYLRALAAAA	20.201678403575922	0.34160130550888373	0.6237154603004456	0.5815714597702026	16.497095108032227	nan	inf
design_33	26	MSRWRVLIVVLPVPVPVAPEELAAARAALPAERAAVRALVARIRALLEEMGYEVVEDPLTDRLVAALEALADRLGLSLAVRLLVVLLLYNEDTGQVALIVVTRAEEVPAIEAAQRALLPASAPVITNLALEGDDAHLRAVVEAVIAAIEAGTLAAQQAALAAATGNPNLRQIQVARVEERDGSRVLVVLILVQHEGVVVLVVLTFNSATGRVFLTFRVFDLRLPPEELAARLAAVEVRALVADTLAEARAAVRALIDEAVAAGREVAVVVAVRGDAPLAEHLAAALELAEYYARQLVAAR	14.48999691710601	0.6095757325026009	0.5964972376823425	0.5739611387252808	14.681119918823242	nan	inf
design_33	27	MRRLSALILTFPVPYPVAPEELAAALAALPAVLAETAALVERLAAALREMGYEVVENPLTPRLIAAVQAIIDELGISAVVRPEVLVVLYDHDTGQVAVIVVTEPEAIPAIEAAQRELLPPSAPVINNYARRGDLADFKAVVEEVVEAIAAGELAAKQAALAKALGNPNLRQVQVVRVERRDGSEVLVVVALVQHDGWLVVAVITRNSATGRVFITFDTFDTTLPPEERRELLAKKRVAALVADTLEALRAAVRALMDEAVARGELVSIVAAFRGDEPLAAVLAMTLELAEYYARLLVAAA	24.890180683817547	0.09981334288280323	0.4248766303062439	0.28440359234809875	22.0126895904541	nan	inf
design_33	28	MTRVRALIVVVPVPYPVAPEALAAAEAAAPAVAAAVAAEVERIAALLREMGYEVVRDPLAAALAAAVRALIAELGLSAVVRPELLILVVNLDTGEVEAIVVTEPADIPAIKAAQRELLPASAPVINNYAVRGDDADLRAVVEEVLAAIEAGELAAKQAALAKAVGHPELRQIQVVRVEEEDGARVLVVAIVVQVDGWVGLAVVTFDSATGRVFITFRSFDTTLPPEEREALLAARETVALLADTLEALRAAVRATLDAAVAAGRLVSVVAAVRADESLAAVLAAALELLEYYLRLLVARR	19.954016182498478	0.1984277310331386	0.49875226616859436	0.3191448152065277	20.766178131103516	nan	inf
design_33	29	MTKYKVIIVVVPVPVPVAPEALAAARAALPAERAAVEALVEKIKKLLEEMGYEVVVDPLAPRLEAALRALLDELGLSAVVRPRVLLILYDENTGQVALIVITKKEEIPAIEAAQRELLPPSAPVINNYAIEGDLEDLKKVVEEVKERIESGELAAQQAALAAATGNPALRQITVIEVERRDGAEVLVVALLLQHDGILGLVVVTRDSATGRVFLTFRVFDLSLSPEELEELLRAREVRALVADTLAELRAAVRALLDEAVAAGKLVSIVAAFSGAEPLAEVLRLALELAEYYLRLLAERR	8.273118506772086	0.7063167186750275	0.6256512999534607	0.6544779539108276	13.117372512817383	nan	inf
design_33	30	MRRYKVILSVFPVPYPVPPEELAAAEAALPAERAEVDELVERMAEALREMGYEVVRNPLTDRLIAEVRAINDRLGLSTVVRLELIAVLVDLDTGEVSVIVVTEEEEIPAIIAAQKELLPPSAPVINNFARRGDLEDFRKVVEEVVEEIESGTLKAKQKALAAATGNPNLRQIQVVRVEERDGARVRVVVILTQYDGWVGLAVITFNSATGTVTIIFDVFDTSLPPEEQAALFEAIEVRGLVADTLEALEAAVRALIDEAVAAGRLVSIVAALRGTEPLEAVLAAALALADYYLRQLAARR	20.615208407382216	0.24909793898073743	0.5053837895393372	0.47075778245925903	17.908220291137695	nan	inf
design_33	31	MTEVKVLIVVVPVPYPVPAEELAAAEAALPAERAEVEELVEKIKRLLEEMGYEVVVDPGYERWVAELRALLAALGLSLVVRPEVILLLYNKNTGEVALIAITEPEDIPAIIAAQRELLPPSAPVINNYAIRGDLEHLERVVKEVLEKIESGELAAKQKALAAATGNPNLRQIQVLRREREDGAEVLVIAILVQYNGIVVLAVLTRNSATGRVFLLFRSFDLNLSPEEERKRLENREVVGLLADTLEELRAAVKKTLEEAVKKGKLVDILAAVAADAPLAEHLAAALELAEYYAELLSKAK	14.211881140668815	0.40719069594517776	0.5315552353858948	0.5448614358901978	17.207773208618164	nan	inf
design_34	0	MEEKLEKTLKKIDEIFEKHKDAGVIVVTISIAVDLSEEQVQALIDKIREAVKKIEGVEATIVTSLQEDGAPVTYSTSKIKVEKGKDKVVITETEFESTKGRSISVTITAPKEKLEEVKELVKSLVKDAFKIEGSTIVIFVISLDTEDKELIDLVSERTTLLVSTLARVMHLFGLKGTVIIGSAFIDSSAEDKEAAVLEALAEMLKNAINFGDELTDLVVEMFHLLVLALLASRRGRREEAERLIAAMFETLLAAAKAAGVSEAALRAVLAELARLVERVDPALAPLVRAAAAAALARFAA	2.6849610864525917	0.9335454991000369	0.8601555824279785	0.8558171987533569	6.211092948913574	nan	inf
design_34	1	REATLAALRARVDALFAEFADAATLIVTLSIEREMTPEELKAFIDAARAAHAAITGARLTITTSLQKDGQPVTYSTSTLEVREGPDAVITTRTELASDDGTSLSVTLTAPASARDAVRAFVLALIDRAMELEGSTIVLLLIGLDTEDPELIDLVSRTASLVVTTLARVAYLLGLRGEVVIGGARLDSAAEDKELAILRTLAEAFANAEVFGGELARLVVEMFLLILKALEAELLGKKKEAEELIKKAFEVLLEAIKKAGASKEQVKQILSELLSLVSSLSPSLTPLWKKAAEELLKKYEA	2.1998600037865645	0.9429177661780885	0.83795565366745	0.8522909879684448	6.446413993835449	nan	inf
design_34	2	MKEKLEKFLKRLEEMFEEFKDKGVIVVTISIAKEMSKEEVKEFIERIKELAKKIEDAKVTITISLQKDGEPVKYSKGELKVSKGEDKVIIEETEFEFDDGTSISVTIVAKNSKKEEVLKFVKEILEEAFKKEGSTIVLGIIGLDTEDEELIKLVVETSSLVFNTLALVMYEFGLKGEVIIGKAFIDSSAENKELEVLRALEELLKNAEVFGGETERLVVEMFRALVAALAAAEEGKEEEAKKLIEEMFKILGKAAKAAGISAEQFDRVLQLLLDLVRALNPELVPLVEAAAAKLRAELAA	10.883686002696251	0.4999681541730138	0.8023961782455444	0.7609641551971436	8.767684936523438	nan	inf
design_34	3	SEEKLKEFLKKVDEIFEKFKDKETIIVTISFAKELTPEEVAALIKQIEEAAKKIVGAKVTITTAKQENGKPTTYSTSTLEVSKGKDKVIIKRTELESSDGTSISVTIVAPKSEIEKVKELVKSLLETAFKHEGTTIVLLVIGLDTEDETLIAQVSKTSSLVMNTLARVMYLLGLKGEIIIGSASLDSSAANQEKAILQTLYEAFKNAIVFGDEVEKLVVEMFALMLKALLAALEGNEKEAKEYIEKMVEVLYEAIKKVGASEEQVKAITAEILRLFAELNPELEPLVKEELEKMLKKYKA	0.997990303832508	0.9851323918021699	0.8809818029403687	0.8742632269859314	5.3794026374816895	nan	inf
design_34	4	MEEKLKKTLEKINEEFEKFKDAAAIIVTISIAAPLSREEVRELIAFIREEVRKIVGLRARIITSLQRDGAPVRYSEGRLEVRQGPDRVVIEETELEFEDGTSISVTLVAPASQLEKVKELVESLVKRAFEIEGSTIVIAIIGVDTPDEELLDLVEETLSLFMTTLAQVMAELGLTGEVVIGSASLDSSAADKRLAVLDTLAELLRNAIVFGDEATRLVVRMFALLVEALAAALRGDEAEAAAALAAMFATLRALLEAVGASPAAAARILATLAALVAALDPALAPAVAAAAAALAAALAA	18.531731756695542	0.3371444297013608	0.5630437731742859	0.5239570140838623	17.61427879333496	nan	inf
design_34	5	MEEKLKKFLEKLEEMFEEFKDAGTIVVTISIKADLSKEQVKKLVKKIEELVKKIVGVKAKIILSKEVDGEPVTYSESEIEVSMGENEKVIKKTEFESDDGTSISVTIVAPKSKLEEVLELSKEIIKDAFEIEGSVIVVLIIGVDKEDKELIDLISETSSLVVTTLANVMYHLGLTGTVIIAKAFIDSSAENKELAVIKTLKEALENAIVFGDETEELVVKMFAYLMAAIAAKLEGKEEEAKELIEKMVKTLEEAMRAAGVSEAAARRILAEIARLVKELSPELLPLVEAAMEALLARLRA	2.41609519205489	0.9383814677949797	0.8364920020103455	0.840111494064331	6.732293128967285	nan	inf
design_34	6	KEEKLKKFKELVEKYFEEFKDEEVIIVTISMAAELSPEQVKALIDRIKEAVKKIEGAKVTITISRREDGAPVTYSTSEIEVSKGKDKTIIKETPFEFDDGTSLSVTIVAKKSKLEEVKDLVLSLLEDFFEIEGSVIVLSIIGLDKEDEELISLVSKYSSALNTALAEVMYLLGLNGEVIIGKTKINTSAENKELEVLKALEELLKNAEVFGGELEKLVVEMFALLVAALAASLEGNREEAEELIKRMFETLEAAARAAGVSPAQLRQILAVIERLVATFNPELLPLVRAAAAELLARLAA	1.219863045468047	0.9704413764997901	0.9043495059013367	0.8886144161224365	4.727450847625732	nan	inf
design_34	7	SEAVLEKVLKRVEEYFEELKDKGVIVVTISIAVDMSKEEVKEFIEKIKEMAKKIIGAKVKITTSLQVDGQPVTYSESKLKVSKGENKVEIEETELEFDDGKSISVTIVAPKEKIEEVKELVEEILKWAFEIEGSTIVVLLIGLDTEDEELIELVEETSSLLMTALSQVMYQLGLRGEVVIGKTTIDSSAENKRLEVLRALLEALENMEVFGGEVEKTVVAMFAKLVAALAAAEEGKKEEAEKLIKEMAALLAEALRAAGASAAAAAAVAATLLALVAALSPELTPLVAAALAALAAELAA	6.889105937281926	0.8017141812701306	0.7804859280586243	0.7604594826698303	9.4024658203125	nan	inf
design_34	8	MEEKLEKFLKLLEEEFEKFKDKEVIVISISFRKELTPEELQKLIKKIEEMAKKIIGAKVKIVTSKRENGKPITYSTKTIEVEKGEDKVIIKKTELASTDGTSLSVTITVKKEQLEKALELAKSLIEEFFKIEGSTIVVAIIGLDEDNEELIELVEETLTLVMNALAEVMHLAGLNGTVIIGSTSINSKAENKKAEVLRALLEMMKNAVVFSGEAEKLLVEMFALLLAALLAKEEGKEEEAKKYLEEMAKTLLKLAKEKGISEAQLDQILAVLLRLVAELSPELKPLAEEIFAKLRAEYAA	4.226515310339117	0.8848224438441279	0.8287018537521362	0.8396213054656982	7.08552360534668	nan	inf
design_34	9	RAATLARALAAVRAHFEALADQEVVVATLAIARDLTPAEVAALVARIEAAVERIVGAEAVITLSRQTDGQPVRRSTSRIRVTEGPDKVVIERTAPESADGTSLSVTLVAPRSKLAEVRALVEELLEAAFAHEGATIVLALLGLDTADPELIALVTETASLLVSTLARVMHLLGLHGTVVVGSATVDTAAANKRLEVLRALRELLENAEVFGGEVERLVVEMFAKLVAALAAAEEGKEEEAKKLIKEMFEILLEAAKAVGASLETLEAVLREIIDLVAALNPELRPLVEEAAAELLARYRA	18.522758891522006	0.22926896552846196	0.539573609828949	0.3875162601470947	20.487407684326172	nan	inf
design_34	10	REEKLARALALLEEYFEQAKDAATIVVTISIEAELSKEEVQELINFIKESVKKIVGAKMKITISKQENGKPVTYSTSEIEVSMGPDKVIIKETEFESDDGTSISVTIVAPASKREEVLELAKSLLERAFEIEGSTIVVAIFSLDTENEELIKLVSDTTSLVMNTLARVMHLLGLKGEVIIGSASIDSSAEDKELAILEALREMFENATVFGDETTRLVVRMFALLLAALAAALRGDEAAAAAAIAAMFDTLGAAIERVGADEATARAITAELAALVAALNPALAPAVAAAAAALLARLAA	3.7347605589599002	0.8108596526367801	0.8641477227210999	0.8407608270645142	6.177367210388184	nan	inf
design_34	11	MEEKLERVLKEIQEIFEEHKDAGVIVVTISIAKDLSVEEVQALVKEIEAAAEKIVGAKVKIVGSLQIDGQPVTYSTSTLSVSQGPTGVEIKRTAPEFPGFTHISVTIVAPKSKLEEVLELVLSLVKKAFEIEGSTIVIFIISLDEEDEELISLVEEYSTAIVTALSLVAYYLGLKGTVVIGSTSIDTSAEDKKAAVLAALAEMLKNAKVFGDKTEEILIEMFLKLVEALLASRKGEKEKAEKLIEEMAKLLLEAFKEVGASLEDVRQVLDIILSLVERFDPSLVPLVRAKMEELLKELEK	4.038679288568261	0.8978213286392767	0.8430112600326538	0.8445440530776978	6.516240119934082	nan	inf
design_34	12	MEEKLKKFLEEVDKIFDEHADAAVLVVTISMEKELSKEEIEKLIKKIKEMVKKIVGAEVTITTSLQKDGQPVEYSTSKLKVSKGPDKVIIEETEFEFSDGTSISVTITAPASKREEVKELVKELLEEFFKIEGSVIVLSIISLDTPDEELIKLVSERLSLLTSTLARVMYLMGLKGSVIIGSASIDSSAEDKEAAILQALADLLKNSKVFDDETTKLVVEMFYQLVEALLAARRGDEEKAKALIEKMFDILGEALERKGVSPEQARQIVAEIAALVARLNPALEPLVRAAGEALLARLAA	3.6026039304658632	0.8929415103952646	0.8385712504386902	0.8429951071739197	6.928186416625977	nan	inf
design_34	13	MEEKLEKFLKRVDELFEKHKDSGVIVVTISIAADLSKEELKALIDEIEEEVRKIVGAEMKIVTSLQVDGQPVTYSEKRIKVSKGKDKVVIEKTELESDDGKSLSVTLVAPKSQIEEVREFVKNTIKRAFEIEGSTIVVGIIGLDTQDEELIDLVVEKSSLLFNTLARVAHLLGLNGTVVIGSTFIDSSAENKEAEILRALETMLKNAEVFGGELEDLLVEMFRLLVAALLAALEGKKAEAEKYIAEMFAVLRELLTAAGVSAAQADAILAEIADLVAKLSPELAPLVDAAAAALRAALAA	4.3733011695273865	0.8986436767897227	0.8108432292938232	0.8274660110473633	7.644400596618652	nan	inf
design_34	14	AAAKLAAFEARVRALFAEFADAAVIVVTLSIARDMTPEEVAAFIDRIRAAARRIVGVRVRITISRRTDGQPVEYSEATLEVRQGPTAVEITETPLASDDGRWISVTIVAPAAQRDAVEALVLDLLRWAFALEGSTIVLAIIGLDTADPELIDLVVESLSAVMSALAEVMYLLGLRGTVVVGAASLDSSAADKRLEVVRTLAALLEGAEVFGGELERLVVQMFLALLRALAAALEGKREEAEALIREMFALLEEAFRAAGASEADVRAVLATIAALVARFSPELAPLVERAAAELLERLRA	0.8707042172223898	0.9820660006808951	0.9122811555862427	0.8926154375076294	4.5275397300720215	nan	inf
design_34	15	MEEKLKEFLERVEELFEEFKDKGVIIVVISFSKDLSEEEIQELIDFIKEEAKKIEGAKVKIVTSLQVDGAPVRYSTSELEVSMGEDKKVIKETELEFSGGRSISVSIVAPKSKLEEVKELVKNLLKKFFKHEGSTIVLLIIGLDTEDEELIELVEETALDLVTTLSRVAYLFGLKGEVIVGSASLDSSAEDKELAVLRALGEALENAVVFGGEAEELLVRMFALLVRALAAAREGDAAAAAAAIAEAAATLLALARRLGVSPAALRAVAAEILAWVARHSPELAPAVAAALAALLAELAA	3.590810355505127	0.8999935738378688	0.8275301456451416	0.8381431102752686	7.3179030418396	nan	inf
design_34	16	MEEKLEKFLKEIDKYFEELKDEKVIVVTISIAKEMTPEEIKKLVEKIRELAKKIVGARVKIVISKQENGQPVTYSESELEVREGEDEVIIEETEFEFDDGTSISVTIVAPAEKIEEVKELVKEIVKEAFEIEGSTIVVFLIGLDTENEELIDLVVETSTLVMTSLALVMYEMGLKGTIIIGKTRLDSSAENKRAAVLAALHELLENSIVFSGEVEKLVVKMFAALVKALLAAEEGKKEEAEKYIEEMFEILYEALKAKGVTEEQAKQILNIIIDLVKKLNPSLLPLVEEKAEELLKRLKA	1.1410109452633783	0.9748839414720895	0.9229764342308044	0.90040123462677	4.27036190032959	nan	inf
design_34	17	SAEKLEKFKALVNEYFEELKDKGAIVATLSVRADLSEAEVAEWVAAIRAAVREIVGVRARITLSLQRDGQPVRYSTSTIAVEQGATAVVVTETPFAFSDGTSLSVTLEAPASQREAVKALVLALIERAFAVEGSVIVLFLLGLDTEDEELLALVSERLSLAVNALAEVMYLAGLRGTVIIGKGTIDSSAENKELAVLETLAEILENATVFGGEAERIAVEMFLKLMKALAYSLQGKEEEAKKEIKEMVELLGELLRRVGASEADVEAITATILALVAALDPSLVPLVKAELEKLLAELRA	3.7382153283609765	0.9159508060165596	0.8559418320655823	0.8553421497344971	5.765716552734375	nan	inf
design_34	18	SEEKLKKVLEKIEEYFEKFKDAGVIVVTISIRKELSKEEVKKLVKKIEEAVKKIVGVKARIVLSKQENGKPVRYSTKEIKVKMGPTKKIIEKTEFEFDDGTSISVTITAPKSQREEVLELVKSLVEEAFKIEGSVIVIGIIGLDTEDEELIKLIEEYSTAVMETLSRVMYLLGLTGTVIIGSTFFDSSAEDKEAAILEALAKLFENAEVFSGELEKLVVEMFLKLLKALLASKKGKEEEAKKLIKEMAKILLEALKAAGASAEQFKQITAEILRLVKKFDPKLEPLVKAELAELEAEYAA	1.413524346074434	0.9680554198747743	0.9119195938110352	0.8883116245269775	4.684840679168701	nan	inf
design_34	19	SEEILEKVKEKVNEIFEEMKDKEVIIVTISIAVDMSKEEVKAMVEKMKEAGKKIVGTKMKIVGSKQVDGQPIEYSESKLEVREGPEKKIIEETEFENDDFKSLSVTITAPNSQIEKVKEFVLSLIEDAFKKKGSVIVIGIIGLDTADEELISLVEETSSLVYNALAEVMYLFGLKGEVIIGSTTLDSSAENKRKAVLETLYKMMENSIVFGDETTKLVVKMFAELLKALLYKEEGKEEETKKSIEEMAKILLEAAKKKGISKEQLEQVLNVLEDLVAKLSPELLPLVKEEFEKLLEEYEK	1.1370233405966983	0.9734076245530734	0.9034950137138367	0.8909392952919006	4.781329154968262	nan	inf
design_34	20	MEEKLEKFLKLIEEYFEKFKDKNVIIVTISIAKDMTPEQIKAMKDKIEEAVKKIVGLKAKITGSKRTNGKPVKYSESTIKVSMGPTKKIIEKTEFESDDFTSLSVTLIAKNSELEKVKELVKSIVKDAFEIEGSTIVVFIIGLDTDDEELIELVSETSSLVMSTLALVMYLFGLTGEVIIGSGFLDSSAEDKKLAVLETLAEILENAIVFGGEAEKLVVEMFKELVKMLAYALKGKEEEAKKKIKEMFEILYEAAKKLGVSEEDLKQVLEEIIRLVKKLSPELLPLVEEEAKKLLERYKK	7.945886930205766	0.839430135987895	0.8088309168815613	0.8068695664405823	7.601881504058838	nan	inf
design_34	21	MEEILEKTLKLVDEYFEKFKDAEVIIVTISIAVDLSPEELKALIDKIKEMAKKIVGARVKITTSKQVNGEPVTYSTSELEVREGEKEVEIEETELEFDDGKSISVTIVAPKEKLEEVRELVKEILKDAFKIKGSTIVVLIIGLDTPDEELIELVEKTSSLVMNTIANVMKLLGLDGTVIIGEAFIDSSAEDKEAEVLRTLAEALKNAIVFGDESTKLVVEMFYLLMEALLYQLEGKEEEAKEKIEKMFETLLKALKEKGVTEEQAKQIADEILALVKELSPSLTPLVEKAAAEMLKKLAA	2.1323359808072935	0.9421078398997399	0.8821914196014404	0.8734965324401855	5.5668487548828125	nan	inf
design_34	22	SEEKLEKVKKEIEKYFEEMKDKEVIIVTISISKELSVEQIKKLIDLIKEKAKKIVGAKVKIVTSKQTNGQPVTYSESYLEVKEGKDKVIIEETELESDDGTSISVTITVPKSKIEEAKELVLSIVEEAFKIEGSTIVIGIIGLDTDDEELIELVEEKSSLLFTALAEVMSLVGLNGEVIIGKAFIDSSAENKEAAVWETLLKMLENAKVFGGEETKLVVKMFALLVKAILASLKGKKEEAEKYIKEMVKVLKELFKKAGVSKEQAKQVADTILSLVSKLDPSLTPLVKKALEELLKELEA	2.32204349932008	0.943877423149668	0.8922072052955627	0.8801220655441284	5.384767532348633	nan	inf
design_34	23	MEEKLERFKKRVEEIFEKFKDAGVIVVVISIARELSPEEMAALRAKIREMVKKIVGVRARIVGSLQEDGKPVTYSTSTIRVEQGEDKVVIEETEPESDASTSLSVTITAPNSQKEKVKELVLSIVETAFEHEGSTIVLLVIGLDTPDEELIALVEEKASAVVNALAEVMYLMGLKGEVIIGSGRIDSSAENKELEVFRTLHEIFENAEVFGDELTKLVVKMFALLLAALAAALEGNEEEARALIAEMFAVLEEAMKAAGVSEADAERILATILALVARFSPELLPLVEAAAAELLARLRA	16.237658099427986	0.24031317572031877	0.6191614270210266	0.43093299865722656	17.61910057067871	nan	inf
design_34	24	MEEKLKKVLEEIKKIFEKFKDKGVIIVSISIKKDLSPEELKELIEKIKELVKKIEGVKAKIITSKQVDGEPVTYSESEIEVRKGKTKTEIKETELESDDGTSISVTIVAPKSKIEEVEELVLEIVKDAFEIEGSTIVIFIIGVDTPDEELIDLISETLSLFTNALSEVAYLFGLKGEVIIGSGSIDSSAPDKRAEILRTLEEILKNTIVFGGEVEKLVVEMFRLLVAALLAALLGDEEEAEKLIREMFEVLREAAERLGVDEAQLRAVLATLLALVRRLSPELTPLVEAAAAELLARLAA	2.8278837438349385	0.9254602857758444	0.8793796300888062	0.8732185363769531	5.476772785186768	nan	inf
design_34	25	MEEKLKEFLEEVKELFEEFKDAGVIIVSLSIRVELSKEEVKKLIKKIKELAKKIVGAKVKITISKRVNGEPVTYSTSELEVKEGEEKVEIKETEFESDEGKSISVTIVAPASEREKVKELVEELIKEAFEIKGSTIVLFLIGLDTPDEELIDLVVETTSLVVSTLAEVMYLLGLKGTVIIGSARLDSSAEDKRLAVLRTIAEMLENAKVFGGELEEKVVKMFLLLVKALAAALEGDEEEAKKYIKEMFATAKEAFEAAGVSEEQAEQVLAEIIRLVAELEPALLPLVEAAAAELLAELRA	2.2486489019226696	0.9393107781022629	0.8734046816825867	0.8584874868392944	5.665148735046387	nan	inf
design_34	26	REEKLKKVKEKVKEIFEKFKDKGVIIVTISFEAELSTEEVEKLINKIKELAKKIEGAKVKIVTSLQVDGQPVTYSESKIEVKKGKDKVIINETELESNDGTSISVTIVAKKEKLEEVKELVLELIEEFFEIEGSTIVILIIGLDTENEELIELVEEVSSLVVNTLARVAYLLGLKGEVIIGSASINSSAKNKKLEILNTLLEAFKNAEVFGGELERLVVEMFALLLAALAAALEGNEEAARAAIRAMAATLLEAARAAGVSEAAARAVAAELARLVAALSPALAPLVAATLAEMLAALAA	7.18395035196302	0.8580257268331071	0.8131245374679565	0.8216014504432678	7.4907355308532715	nan	inf
design_34	27	MEEILEKTLEKVEEIFEKLKDKEKIIVTISIAKDLSKEELKELIKKIKEEVKKIVGAKVKIITSKQVDGQPVKYSKSEIKVSEGENEVIIEETELESDDGKSISVTISAPKSKLEEVKELVKSIIKEAFKIKGSTIVILAIGLDTEDEELIKLVEETASLITTTLALVMYYLGLNGEVVIGEATLDSSAENKRLAVLKTLAEALKNAEVFGKETEKLVIEMFYLLVKALAAAEEGKKEEAEEYIKKMFEVLEEAIKAAGASEEQVKQILKIIIDLVEKLSPELLPLVKKEAEEMLKRLKA	11.449679540764706	0.3735434821956435	0.6415778398513794	0.510168194770813	16.705263137817383	nan	inf
design_34	28	MEEKLKQTLELINEEFEKHKDKGVIVVTISIAAELSPEELAALIAKIKEAAKKIVGAKVKIVTSLQEDGAPVRYSTSELEVSMGEDKKVIKETELESSDGTSLSVTIVAPNEKLEEVKKLVESLVKEAFKIEGSTIVILLISLDTPDEELIELVVEKSTALTSALARVMYLLGLKGEVIIASADIDSSAENKELAVWNALREALENAIVFGGETERLVVQMFAQLVAALAAALAGNTAAAAAAVAAMAATLGEALRAAGASPAAARAIAAELLALVARFSPELAPLVAAALAALLAALAA	5.285244314763601	0.7628527946597542	0.6368730664253235	0.6784859895706177	13.436553955078125	nan	inf
design_34	29	SEEKLKKFLEKIEEIFEEMKDKGVIVVTISVAADLSEEQLQALIKRIEEMALKIEGARVVITTSLQENGAPIRYSTSTLEVRMGETGKEIERTELEFSGGTSLSVTIVAPKSKLEEVLEFVKSLIKEAFEIKGSTIVVLVIGLDTEDEELIDLVVETSSLVVSALAEVMYLLGLKGEVIIAKTSIDSSAEDKKLEVLKALREAFENAIVFGDETAKLVVEMFALLLAALAASLEGDKERAEALIKAMFETLRQAMEAKGVSPEQAAQILAVLAALVARLDPSLAPLVEAAAAALAAELAA	1.3195990002844455	0.9709269786732336	0.8790220022201538	0.8793917894363403	5.500937461853027	nan	inf
design_34	30	MEEVLAKTLAEVDALFEEFKDAGVIVVTISVEVDMSPEELQALIDKIKEMAKKIVGVKVKIRISKQVDGEPVTYSTSTLEVEMGEDKVVIKETEFEFSDGTSISVTITAPASELEKVKEMVESILEDAFKKEGSTIVVSIIGLDTPDPELIDLVEETLSLAMSTLARVAKLLGLTGTVVIGGGFLDSSAADKRLAVLETLAAILEGARVFGGELERLVVRMFLLLARALAAALRGDEAEARALIAEMAEVLLAAARAAGVSEAQLEAITAELAALVRSLSPALAPLVEAALAALLARYRA	1.685973795109557	0.9579117562118812	0.8765934109687805	0.8687278628349304	5.58380126953125	nan	inf
design_34	31	MEEKLKKFLELVEEYFAEFADAEVIVVSISIAVDLSKEEIKEFIKKIKELALEIEGAKVRITTSLQENGKPVKYSTSELEVSRGPEAVIVKETELEFDDGKSISVTIVAPRSQREKVLELVKEILKWAFEIEGSTIVLALIGLDTADPELIELVVDTLSLLLNTLSNVMYLFGLKGTVIIGATRLDSAAEDRRLAVLRALRRLLEGAIVFGDETTRLVVEMFARLVAALAAALEGDAAAAAALLAEAAATLRAAAEAAGVTPEQLRQILAELADLVAALDPALAPAAAAAFAALLAELAA	2.074220328354778	0.9384641031303442	0.8389105796813965	0.838973879814148	6.6487627029418945	nan	inf
design_35	0	TERTITVTVTERTVAGGETVTTTVNLAGDTGGRAVLVRLSNASPTAVTASLTVTVDNTSSDVIASLTVRNTLPEADRQPLATISSVSITNTTAYEVVTAVADGPYTVTFSTGATLGVGRYLRVTTAGTTVTITLDFSNAPALGVKSVIGLLNVVSAGATINITVNADPSVTTHVAVNVGALPTAGATVTVTITASSNVKSIIVVTSVPSGGATINVTLVGQPAMTKVEAEKDLSLDLSGLTRLEITLRGWSGSQAAAVTEILAYAALLTVERGLETTVEVRAERVDGRLVLADATIRVKA	18.57432795237445	0.23573792369491278	0.5696411728858948	0.6302566528320312	14.873335838317871	nan	inf
design_35	1	TTETETVTVTERTVAAGEHVTVEVTLEGETGPRAVIVQLSNAEPGAVTASLTVTVSNTASSVTASLTVRDLLPAAQAKPLAKIESVKILTPVARSHVAASATGPATLEFAPGETVGLGRTTIITTAGTTLTINIDTSDFPALGVSSVIQHLDIVSTGATININFSAPASVTSIVSVNVSALPTDGATVNVTITASSNIDAILVVTSVPSGNSTINVTLNGRPPMEEREFERSLTLDVSGIRYLTVTLRGVSGSAATAITNVLSLAMLRSIVDGERVRVEARLVEEDGRLVLAPITITTER	19.73286197054794	0.2094309067145081	0.5078741312026978	0.49700626730918884	19.029659271240234	nan	inf
design_35	2	TKETITVTVTERTVASGETVTVRVVLPGETGGRAVIVIASNASPGAVTLSLEVEVDNPDSWVALTAVVRDTLPEAQRKPLDTIASVRILTPVAHRLVGAIADGPATVEFAPGDTLALGRYRIVTTAGTTLNITVETLDLPERGVRSVITHLDIVSTGATINLTFTAHPSVHSHVSVNVSALPIDGSTVTVTITASDNVDSILVVTSVPSGGSTIEVTLEGREPMTKVEATRSLTLDLSGIKRLTLTLRGVSGTQATVITQILSYAALLSDVLGWKVTVRVELVERDGKLVLAPATIEIER	18.251500428991687	0.25061323525192464	0.5350705981254578	0.5458568334579468	16.45203399658203	nan	inf
design_35	3	AKETITVTVTVRRVAGGERVEVEVVLEGETGPRAVIVQALNASPEAVSLSLTVTVSDTSSWVFASASVRNTLPEAERRPLARIERVAITTPVAHRVVSAVADGPATVEFRPGDTLGLGQYRRITTAGTVVNINISTLDAPAKGVRSVILHLSIVSNGATINITVNAPASVLVGVSINVSSLPTDGATVNVNITASDNVDFIIVVTSLPSGNSTINVTLNGRPPMTEVTAEDSLTLSLDGIRYLKLTLKGVSGTQADAITEILSYAALLSRELGWRVTVSVKTETVNGRRVLADATITLEK	18.30978241767505	0.333630444672851	0.5097784996032715	0.4891868233680725	18.008684158325195	nan	inf
design_35	4	TTETITVTVTERRVAGGERVAVHVRLEGVTTGRAVIHIASNASPEAVSASLTVSVSNPTSWVALSLVVYNTLPEEKRLPLARVESVRIETPVARRIVGAIADGPATVEFAPGETLMLGRTRIYTKEGKKIEITIDTSDAPALGVKSVISLLDIVSTGATINITVSAPASVTSIVVVNISALPKKGETVTLNLTVDENVDAIIVVTNIPEGDSKINVTLNGQEPMKKVEAEKELTLDFSGIKRLEITLKGVSNTQALAIAEAAALAALLTIEDGLETTLEARLELRDGKLVLADMTITLTA	14.32867358719608	0.37485131943820643	0.47547248005867004	0.49707651138305664	17.963464736938477	nan	inf
design_35	5	ATETMTVTVTVRTVAGGERVATDVTLAGDTGPRAVIEILLNASPEAVTASLRVTTDDPGAWLTAVLVVRNTLPEAAARPLARIERVELLTPAAREHVGAIADGPATVVFRPGATLSLGRTLIVTTAGTTITIEIDVADAPALGIDAVISLLSIASTGATITITFSAPESVLTLLAVDVGASGVDGATVTVTIRASPAVDAILVVASVPSGGSKIEVTLEGLEPMTEVEAEKNLTLDVSGIRRLTVTLKGVSGTQALVITILLALAMLYSLRLGLSVTVEAKLEKKNGKVVLEDATITLTS	11.390443072345837	0.36851130472654275	0.5685909986495972	0.53343665599823	15.502214431762695	nan	inf
design_35	6	TQETVTVTTTVREVAAGESVDVHVRLEGETGPRAVIVIAKNREPGAVSLSLTLETSDPGSWRFLSATVYNTLPEEERLPLATIERVAILSPTRYSVLSATADGPSTIEFRPGDTLGLGKTLIVREKGKKIDLHYDVADAPALGVRSVILSLSIVSAGATINITVSAHPSVTTLVSVNVTALPEEGLTVTVNITVDENVDSVIVVTAVPEGGAKINVTLEGQPPMTKVEAEKSLTLDLSGITRLELTLKGVSATQSNVITEILSYGALLSIELGWAVTVEVKLEEVDGKTVLADATVTLTS	17.041510415026455	0.3327359887068977	0.5093706250190735	0.4718833565711975	18.801340103149414	nan	inf
design_35	7	TTETITVTVTEREVAGGERVHVRVVLEGETGGRAVQVIAKNASPEAVSLSLEVEASNPDSWLHASATVYNTLPESERKPLARIELVRILTPTRYETLTAVADGPATIEFRPGATLGLGRHLIITKEGTKVDLTFDVADAPALGVRSVILHLSISSNGADINITVSADPSVLVGVVVDVSAGPKDGVTVNVTITASSNVKFIIVVTNIPSGNSKINVTLNGRPAMTKYEFEKNLTLDVSGIKYAEITLKGFSGTISGAISEALGLAALLSEELGWKVTVNVEVEEVDGKEVLKDMTITVTS	16.438556965844597	0.30189205113040735	0.5402926206588745	0.5227935314178467	17.880409240722656	nan	inf
design_35	8	TKKTITVTVTARDVAAGEHVEVEIVLEGETGPRAVIVIARNAEPGPVSLSVTVTVSNPDSDVALTAVVYDTLPEKERLPLARIERVAVTTPTRYTRLGAVATGPATIEFRPGDTLMLGTTRIITEEGTKVDLTFDTSDVPSLGIRSVITLVDIASNGAEINLTFSAPSSVTSIVAVNVSAGPKEGATVKVTITASSNVKSIIVVTSIPSGGSKIEVTLEGQEPMKEVEAERSLTLDVSGIERLKITLKGVSGTQALVIAQILAYAKELSIERGWKVTVEVRLVRRDGREVLEPATITIEE	11.066809268502217	0.39491134462618166	0.5366824269294739	0.5299009084701538	16.26481056213379	nan	inf
design_35	9	TKRTITVTVTERTVADGERVTTTVNLTGDTTGRAVIDILTNASPGPVSASLTVNTDNTDSWVALTLIVRNTLPEAQRKPLATIDSVKILNPTRYSHVGAIADGPATVEFRPGDTLSLGTTRIVTTAGTTINLTFDFADVPELGVRSVILTLNITSNGATINITVSAPPEVTVHVAVNVSALPTNGSTVTVNITASPNVRSILVVTSVPSGGATINVTLNGQPPMTEVEAEESLTLDLSGIRRLTLTLRGLSGTQATVLTEVLALAALLSEELGLEVTVEARVEEVDGRRVLAPITITLTA	8.36714615101536	0.5352966039340575	0.5774677395820618	0.5827280282974243	15.925252914428711	nan	inf
design_35	10	MKETITVTVEEREVAGGEEVRVEVRLEGETGGRAVIVIASNASPEAVRLSLVVSTDNPEARVTAVAVVRNTLPESERKPLARVERVAIENPVAEETVGAVADGPWTVEFRPGATLMRGTYRIITEKGTTLTISVDTADAPARGIDSVITHLSIVSAGATINITFSAHPSVTSIVAISVSALPEEGLTVTVTITADSNVDAIIVVTSIPEGGATINVTLEGLPAMEEVTAEKNLTLDVSGIKRLTLTLKGVSGSQAEAITQILALAALYSIKLGYKVKVEVEEVEEDGKVVLKDAKIYLEK	18.727547388826917	0.25369692482617584	0.4861527681350708	0.5285755395889282	18.040424346923828	nan	inf
design_35	11	TTETITVTVTERTVADGETVTTNVNLEGVTNGRAVIVILSNASPGAVTASLTVNVSNENATVTATLVVYNTLPEKDAKPLKTIKSVKILNKTKNSTIGAIADGPATVEFRKGETLALGRYYRFTEEGTKKEINISTADYPAKGVSSVISHVSIASTGSEINLTFSAPASVTTHVSVNVSASPEKGKTVTVTITASSNVKSILVVTSIPKGDSKINVTLEGLEPMKEFEFEKSLTLDVSGIKRLLVTLKGVSGSQANVISQALSYAMLLNDKYGYKTTVSVKLVEVNGKIVLEDITITLTK	22.5331373667662	0.16261688800688526	0.41944512724876404	0.34210002422332764	21.20178985595703	nan	inf
design_35	12	TKETITATVTVRRVASGEHVTTEVTLSGDTSGRIVIVILLNAEPGAVTASLTVTVDNTDSWVTLSLIVRNTLPEADRKPLATIERVAVLTPTKYTSVHAIADGPYTIDFAPGETLGIGRYLRVTTAGTTITLTFDVSDMPEKGVSSVIITLNITSAGATITITVSAHPSVTTIVAINVSALPTNGQTVTVTVTASPNVKAILVVTNIPSGGGTVNVTLVGEEPMTEVEAEKELELDLDGIRRLKVTLKGVSGTQSTVITLLLSYGMLLRIERGWRVKVEVKLEKVDGKEVLKDAKIYLEK	15.186679552004401	0.31236563176731097	0.5118517875671387	0.46441155672073364	18.41579246520996	nan	inf
design_35	13	MEETMTVTVTERTVAGGEHVTVNVVLEGETGSRAVIYIALNRSPEPVSLSLTVTTSNPESRLTASASVRDLLPESERLPLDHIESVKITTPVKYRTVGAEATGPYTIEFAPGDTLSLGTFRIERTAGTKINLTFSTSNVPALGVKSVIVTVNIVSTGATINLTFSAPSSVTTIVAVNISSLATNGATVNLTITASSNVKSIIVVTNIPSGGSTINVTLTGQAPMTTVEAEKNLELDVSGITRLTITLKNVSTTSSNVITQVLALAQLLNIELGYKTKVSLEEVEVDGKVVLAPGKITLTK	19.026945214223893	0.2148954567716723	0.48011085391044617	0.5183370113372803	18.067873001098633	nan	inf
design_35	14	TTQTITVTVTSRRVAPGEHVRHEVTLPGDTTPRAVIVELSNAEPGPVSAELLVTTDNPNSWVFLSLSVRTTLPEAERRPLARIERVAILNPTAHEVLHAVADGPATIEFRPGATLGLGRTLIVTTAGTTVNLHFSTLDAPALGISSVITHLSITSAGATINITFEAHPAVLSGVSVSVSALPTDGATVTVTITASPNIDFILVVTNIPSGNSTINVTLEGLPPMEKRTFEKSLTLNLSGIRRLEVTLKGWSGSQASAISTALSLAALLTERLGLETTVEAEAVEVDGKTVLAPMTITLTA	18.119751656880723	0.2803679030961538	0.5391965508460999	0.5743860006332397	16.703128814697266	nan	inf
design_35	15	TKETITVTTTVRTVADGETVTVEVDLEGVTGPRAVLFTAKNASAGAVKASLTVTVSNPDAWVAAFASVYNTLPEADRKPLDTIESVRITTPVRRSLLGASADGPATIEFRPGDTLSLGRTLIITTEGTKVNINIDTSDFPALGVRSVILSLSITSTGATINITVSSHPSVITGVSINVSALPTNGTTVNVTITASDNVKFILVVTSTPSGNSTINVTLEGREPMEKVEATKSLTLNVSGIKNLELTLKGVSGTQSNAISEILSYAMLLSIEDGYEVTVEVKLETVDGKEVLADAKITLTK	22.900154315745883	0.22317003868752883	0.5173684358596802	0.5324894189834595	18.738147735595703	nan	inf
design_35	16	EKVTITVTTTSRTVADGETVTTNVVLDGDTGPRSVINIWSNASPGAVSASLTVTTSNTDSWLSLSATVYNTLPEEERLPLATISSVKITNTTKRRTVTAIADGSSTVTFRPGDTLGLGKTLIITKEGTKVDITLDYSNVPALGVSSVTSTLNITSAGATINITFNAPASVNSHLSVNVSALPKDGATVTVTITASDNVKSILVVTNIPSGNSTINVTLEGREPMTEKTFTKSLTLDVSGIKNLKITLKGFSGTQSAAIAEILSQAMELSIVYGYRVTVSVKSVEVNGKTVLADATITLEK	20.390668446728604	0.22340501529768966	0.5389811992645264	0.5215452313423157	17.41788101196289	nan	inf
design_35	17	TKETITVTVTERTVAGGESSNFNVNLSGVTTGQAIIVILTNASPEAVTASLTVNVSNTNSNVFASLTVRNTLPEADAKPLAKISSVKINNTTKYSIVSATADGPYTVTFRKGDTLGIGRYSIITTEGTKKTITFSTKDFPKLGVKSVIVSLDIVSNGATINITFDADESVTTIVTVNVSSLPTEGSTVTVTIKASKNVKAIIVVASIPSGGSTINVTLEGEEPMKEIEAEKSLTLDLSGIKRLTITLKGVSGTQAAVIGELLSLAALLNIEKGYKTKVELKLETVNGKEVLAPGKIYIEK	16.70416272760169	0.30572116651907	0.5183350443840027	0.5576185584068298	16.882524490356445	nan	inf
design_35	18	TSSTITVTVTVREVAGGERVEVNVVLSGDTGPRAIIEILLNASPEAVSASLTVTVSDTSASVFASLVVRNTLPEADAKPLARIEDVKITTPVKRRILSAIADGPFNITFAKGDTLGIGRYRRITTPGTTVNITIDTSDVPEKGIKSIISHLSITSTGATINITVNAPASVTSIVSISVSALPTDGATVTVNITASENVKAILVVTSVPSGGATINVTLNGQEPMTEVTATRSLTLDVSGIKRLLLTLTGVSGTQADAITQALSYAMLLSIEDGEKVTVSAATELRDGRWVLAPMTITTTK	14.770790592870487	0.2865883132668656	0.5440547466278076	0.5191922187805176	16.98261260986328	nan	inf
design_35	19	TKETITVTTTVREVAAGEKVTTNVTLSGDTTGRAVIVILKNAEPGPVTASLTVTTSNTSSRVVATLAVYNTLPESEAKPLAKIDSVSITNPTAYRIVGAIADGPYTINFAPGDTVMTGRYLRITEEGTTVNISISNLDAPAKGIKSVISHLSISSAGATINITVSADPSVHSLVSINVSSLPVNGLTVNVTITASDNVDSILVVTNIPSGNSTINVTLNGRPAMTSVTATKNLTLDVSGLKYLTITLKGVSGTQALVIAQVLAIAMLLSLELGYSVTVSVSLKEVNGKEVLADATITLTK	15.31969887764644	0.24905074825113227	0.5596006512641907	0.5297139883041382	16.589113235473633	nan	inf
design_35	20	EKVTIKVTVTQRRAAAGERVAVDVVLEGETGPRMVIVQVSNAEPGAVSLSLTLTASNPDTWLALSAAVYNTLDEADALPLARIERVAIATPVRRRLVSATADGPATIEFAPGETLGLGQRRIVTKEGTKIDIKIDNSDAPALGVRSVISNLDIVSAGATINITFSAHPSVTSLVSVNVSALPKDGLTVTVNITASDNVKAILVVTNVPSGNSKIEVTLEGREPMEEFEFEKDLTLDVSGIKRAKITLKNVSSSQSSVITEILAYAMYLSIVEGYKVTVELKLEEVDGKLVLADATITLEK	9.233127389977186	0.529337670020495	0.550832986831665	0.47782987356185913	17.516010284423828	nan	inf
design_35	21	MKETITVTTTAREVAGGEAVSVEINLEGYTGPRAVLASWSNASPEAVSLSLTVNTSNTDSWVTAHASVRNTLPLAQRRPLDTIDDVRILNPTKYSLVGATADGPATLTFRPGDTLALGRTLIVTTTGTTLTITESWDDVPALGVSSVISLLDITSAGATITITFSAPASVTSIVVVNVSALPTDGLTVTVTITLSDNVKALIVVTAVPSGGSTINVTVVGRPAMTEVTAERSLELDVSGIKYLKLTLRGVSGTQAAAIAELLATAALLNIELGLKVTVRAELVEENGRLVLAPATITLES	17.480907169290894	0.2290580027852104	0.5610905885696411	0.5525760650634766	17.30554962158203	nan	inf
design_35	22	EEVEITVRTEVRRVAAGERVEVRVVLEGETGPRAVLVILKNAEPGPVSASLVVEVSDPDAWVVATLVVRNTLPESEARPLARIELVRIETPVRRRVLGAVADGPATVEFRPGDTLMLGTYRRITTEGTTVNITRDTGDAPALGVRSVIQLIDIVSTGATINITFSAPASVTTIVSVVVSSLPIDGKTVNVNITADENVDAIIVVTSIPSGNSKVNVNLNGREPMEKVEAERSLTLDVSGLKRLEITLKGVSGTAALAIAEILSLAQLLSIVEGLEVTVEVELVRVDGREVLAPARIRLRA	14.112124264211708	0.41749600930176795	0.5151429772377014	0.5082065463066101	17.78373908996582	nan	inf
design_35	23	TEETITVTVTTRTVASGEKVTTEINLPGETGGRAVIVILSNAEPGPVSASLTVTTDNPDSWVALHLAVYNTLPESQALPLATVESVRILTPVARRVLGATADGPYTVEFRPGDTLVLGRYLRITTEGTVVELTFETLDAPALGVRSVIISLSIVSNGATINITVNAHPAVHTIVSVNVSALPTDGATVTVTITASANVDAIIVVTNVPSGNSTINVTLNGQAAMTSVTATKDLTLDTSGLKRLTLTLTGFSNTQAQAITDLLALSQMLNLVEGYQTTLTVKTVKVNGKWVLEDATIKLTK	21.315269127250364	0.21839834936240446	0.4707808196544647	0.3740752637386322	19.597291946411133	nan	inf
[truncated: 2,248 more rows]
