# Supplementary material for: AlphaDesign: a de novo protein design framework based on AlphaFold
Source: Mol Syst Biol. 2025 Jun 17;21(9):1166–89. doi: 10.1038/s44320-025-00119-z (PMC12405559; doi:10.1038/s44320-025-00119-z)
Supplement: Supplementary file 5 — Source data Fig. 3 [file 44320_2025_119_MOESM5_ESM.zip › Figure_3/3D/rf-monomer-50-af2-scores.csv]

name	index	sequence	sc_rmsd	sc_tm	plddt	ptm	pae	ipae	mpae
design_0	0	MEKLKKEKEELKKKIEELKKKAKTPEKKKELEKLEKKLKELEKKIKELEK	0.42240887645837427	0.9678095501014231	0.9038323760032654	0.5961669683456421	3.848921775817871	nan	inf
design_0	1	LEELEKKLEELKKKIEELEKEKETEEKKKKLEELKKEAEKLEEEIKKLKE	0.8073965912655462	0.926585694319127	0.9200069904327393	0.6192325353622437	3.4930062294006348	nan	inf
design_0	2	LEELRRRLEELERRAEELRRRARTPERRRELAELEEEAERLREEIARLEA	0.5169990940240013	0.9525115498115206	0.8941781520843506	0.5981417298316956	4.441794395446777	nan	inf
design_0	3	LEELLKEKKKLEEKAKELEKKKETEEKKKELEKIKKKIEEVKEKIEKLKK	0.4829060820112911	0.9582552150873098	0.906578779220581	0.6199745535850525	3.8587095737457275	nan	inf
design_0	4	MEELKKKIKEVEKKIEELKKKAETPEKKKELEKLKKELEELKKELEKLEK	0.7979323484188269	0.9280206920490005	0.9068877696990967	0.6207331418991089	3.94353985786438	nan	inf
design_0	5	MEELLKKKEELKKKAEELEKQAETEEKKKKLEELKEEIKKLEEEIEKLKK	0.4197358192799925	0.9679579115668032	0.9126954674720764	0.6240266561508179	3.5014662742614746	nan	inf
design_0	6	LEELEKKKKEIEEKIKELKEKEETEEKKEELKKLEEELKKIEEEIKKKKE	0.8600002614451191	0.9109105131291423	0.9149329662322998	0.6341800689697266	3.5355701446533203	nan	inf
design_0	7	LEELLKKIEELKKKAEELKKKAETEEKKKELEKIEKELKKLEEKLKELLA	1.6517378786595707	0.6815550339723415	0.9291450381278992	0.6510934233665466	2.9335074424743652	nan	inf
design_0	8	MEELKKELEKLKKEIEELKKEAKTPEKKKELEELEKKAEELEKEIKKLEE	0.47929866731073384	0.959497671202484	0.916925311088562	0.620159387588501	3.3851890563964844	nan	inf
design_0	9	MEKLEEEIKKLKEEAEKLEKKAKTKETKEELKKVKEKIKELEKKLEELKK	0.37348713944962547	0.9741304027472601	0.9174184203147888	0.6434342861175537	3.4992451667785645	nan	inf
design_0	10	MEELKKKKEEVEKKIKELKKKAKTEERKKELEELEKELKEIEKKIKELEK	0.3582063302922071	0.9759001835755007	0.8958585262298584	0.5948922634124756	4.06116247177124	nan	inf
design_0	11	LEELKEKLKEIEKEIEELKKKAKTEEEKKKLKELEKEAKKIKEEIEKLLK	0.44751814762969905	0.9633777662106208	0.9268243312835693	0.6348433494567871	3.2754626274108887	nan	inf
design_0	12	LEELEKELEKLEKEAEKLKKEAKTPEKKKELEEVEKKIKELKEKIEKLKK	0.5337237086367616	0.9507204549860384	0.9239387512207031	0.6459872722625732	3.226872682571411	nan	inf
design_0	13	LEELKKKKEEIKKKIEELKKEKETEEKKKELEKLEKELKKIEEEIKKLEK	0.8556392832030227	0.9137064125025536	0.9181777238845825	0.6246843338012695	3.5874130725860596	nan	inf
design_0	14	MEELKKKLEELKKKAEELEKEAETEERKEKLKELKKEAEELEKKIAELEA	0.7902716585688013	0.9345479335611916	0.9048357009887695	0.6217288970947266	3.6460506916046143	nan	inf
design_0	15	LEELEKKKKELEAEAEKLKKKAETEEKKKELEKLEKEIEKLKKEIEKLKK	0.43669511648457543	0.9653902387939275	0.9099026918411255	0.6154071092605591	3.738903522491455	nan	inf
design_0	16	LEELEKELKEIEKKIEELEKEKETPEKKKELEKLKEEAEKIKKKIEELKK	0.6889215240612938	0.9238677496306126	0.9090034365653992	0.6388911008834839	3.714622974395752	nan	inf
design_0	17	MKELEEKLKELKKEIEELKKKAKTEETKKKLKEKEKEAKKLEKEIEKLKK	0.4100103404530966	0.9694413419313085	0.9174752831459045	0.6071382761001587	3.5289456844329834	nan	inf
design_0	18	LKELEEEIEKIEKEIEELEKKAKTPEKKKELEELKKKLEELKKKLKELKE	0.4997517330209249	0.9560309207404515	0.9118347764015198	0.6107033491134644	3.688460111618042	nan	inf
design_0	19	MEELEEEKEEVEEEIEELEEEKETPEKKEELEELKEELEELEEKIEELEE	0.5582027483047629	0.9484690113522997	0.9175660610198975	0.6761559844017029	3.1906442642211914	nan	inf
design_0	20	LEELLKKAKELEEKIKELKKKAKTPEKKKELEKLEKELEELKKKIEELLK	0.36607376603568637	0.9755908804661579	0.9151855111122131	0.610318124294281	3.564771890640259	nan	inf
design_0	21	LKELEEKKEKLEKEIKELKKKAKTPERKKKLEELEKELKEVEEEIKKLKK	0.4771638313336156	0.9586709844272544	0.889644980430603	0.5612797737121582	4.378418445587158	nan	inf
design_0	22	MEELEKELEELKKKIEELKKKAKTEEKKKELEELEKKAEEVEKKIKELKA	1.3342520334844155	0.759185665780122	0.935036838054657	0.6500623822212219	2.8302366733551025	nan	inf
design_0	23	MEELEKKIEEVEKKIKELKKKMKTPERKKKLEELEKELEKLKKKLEELKK	1.3352819021402444	0.7677426673067578	0.8970062732696533	0.5684877038002014	4.167649269104004	nan	inf
design_0	24	LEALLARLAELRAEAERLAAEAATPERRARLAEVRAEIERVEAEIAELLA	0.3358707059107246	0.9788761162645392	0.9579492211341858	0.759203314781189	2.6066765785217285	nan	inf
design_0	25	MEELKKEIEEVEEKIEELEKKAETPERRKELEELKKKLEELKKELEELEK	0.5393498232615485	0.9487618998877875	0.9072625637054443	0.6237488389015198	3.829869031906128	nan	inf
design_0	26	MEKLKKELEELKKKIEELKKKAKTEEKKKELEELEKKAKELEKEIKELEK	1.36802161436026	0.7516806616540198	0.9327017068862915	0.6389209032058716	2.9264004230499268	nan	inf
design_0	27	LEELEEKLKELEKEAEELKKEAKTPEKKKKLKEIEKEIEEVKKKIEELKK	0.48265674219837257	0.9590054071024018	0.9215269088745117	0.6507126092910767	3.338125228881836	nan	inf
design_0	28	MKELEEELEKLKKKAEELKKQAKTPETKKELKEVEKKAKELEAKIEELKK	0.46918767061182837	0.9609449088721047	0.9261355996131897	0.6538550853729248	3.2220702171325684	nan	inf
design_0	29	MEELKEEKEKIKKEIEELKKKEKTEEKKEELEKLKKKLEELEKKIKELEK	0.8167481723153172	0.9190225764193118	0.9188094735145569	0.6393469572067261	3.4844865798950195	nan	inf
design_0	30	LEELLKKLKELEKKIKELEKKAKTEEKKKKLEELKKEAKKIKEEIEKLLK	0.3652229872370309	0.9752976931748933	0.9138021469116211	0.6105889081954956	3.7389843463897705	nan	inf
design_0	31	MEELLKKLKELEEEIEKLEKEKETEEKKKKLEELKKEAEKIKKEIEELKK	0.83011286310502	0.920382331084323	0.9189979434013367	0.6370605230331421	3.6163151264190674	nan	inf
design_1	0	AAAAEAAAAAAAAAEAAAAAAAAAAAAAAAAAAAAAAAAAAAAAAAAAAA	1.1707605388897657	0.8120114172281427	0.9602400064468384	0.6902145147323608	2.521763563156128	nan	inf
design_1	1	AAAAAAAAAAAAAAEAAAAAAAEAARAEAAAAAAAAAAAAEAAAAAAAAA	1.1040044727451583	0.8281710182659122	0.9610020518302917	0.7010852098464966	2.3824639320373535	nan	inf
design_1	2	MEKKKEEEEKEEEEKREEEEEEEEEEEEEKEEEEEEEEEEEEEEEEELEE	1.4434752199914875	0.7529314436869001	0.9450362324714661	0.6712602972984314	2.787449836730957	nan	inf
design_1	3	AAAAAAAAAAAAAAAAAAAAAAAAAAAAAAAAAAAAAAAAAAAAALAAAA	1.1100123945045857	0.8280531103563561	0.9139854311943054	0.6383416056632996	3.2435975074768066	nan	inf
design_1	4	AAAALAAAAAAAAAAAAEAAAAAAAAEAAAAAAAAAAEAEAAAAAAAAAE	1.3133561993321072	0.7825713397801443	0.962141215801239	0.7062820792198181	2.3401546478271484	nan	inf
design_1	5	AAAAAAAAAAAAAAEAAAAAEAARAAEAAAAAAAAAAAAAAAAAAAAAAA	1.0893721216239858	0.8314818612412981	0.9583211541175842	0.6973340511322021	2.5679569244384766	nan	inf
design_1	6	GEEEEKEKEEKEEEKKEEEEKKKEEEEKEKEEEKKKEEEEKKKEEELEKK	1.275048062818679	0.792013872973654	0.9506517052650452	0.6260139346122742	3.0986826419830322	nan	inf
design_1	7	AAAAAAAAAAAAAAAAAAAAAAAAAAAAAAAAAAAAAAAAAAAAAAAAAA	1.2090455078174522	0.8051484109421083	0.9172755479812622	0.6436747908592224	3.1440486907958984	nan	inf
design_1	8	AAAAERAAREAAAAAEAARREALEAERRRAEEARRAEEERRREEAERRAR	1.5010859562245613	0.7384100839996006	0.9709355235099792	0.6673043966293335	2.703718662261963	nan	inf
design_1	9	SLEELEEEREREEEEREEEEEEEEEEEEEEEEEEEEEEEEAEEEEEELEE	1.433485123531547	0.7544902346576784	0.9608568549156189	0.6701531410217285	2.6240456104278564	nan	inf
design_1	10	AAAAAAAAAAAAAAAAAAAAAAAAAEAEAAERARAAAEAAAEAAAAAAAA	1.2992914664084552	0.783044624154959	0.9575753808021545	0.6882021427154541	2.460869789123535	nan	inf
design_1	11	EEEKKKKEEEEKKKEEEKKKEEEKKKEEEKKKEEEKKKAEKKEEEEKLKK	1.3406980378242532	0.7787447053708789	0.9470657110214233	0.592384397983551	3.4273390769958496	nan	inf
design_1	12	AAAAAAAAAAAAAAAAAAAAAAAAAAAAAAAAAEAARAAAAAAAAAAAAA	1.3205899564487502	0.7783905863717325	0.9394046068191528	0.6693255305290222	2.775858163833618	nan	inf
design_1	13	KEEEEERRREEEEEREREEEEEEREEEEEEEEEREEEERRREEEERRRLE	1.1972793979142766	0.8101327201217778	0.9721893072128296	0.685224175453186	2.5486397743225098	nan	inf
design_1	14	AAAAEAAAAAAAAAEAAAAAAAAAAAAAAAAAAAAAAAAAAAAAAAAAAA	1.1707605388897657	0.8120114172281427	0.9602400064468384	0.6902145147323608	2.521763563156128	nan	inf
design_1	15	MEEEKEKEEEKKKEEEEEKKKKEEEEKKKKEEEEKKKKEEEEKKKKEEEE	1.3974597484319062	0.762020658132476	0.9459978342056274	0.6188315153121948	3.163282871246338	nan	inf
design_1	16	AAAAAAAAAAAAAAAAAAAAAAAAAAAAAAAAEEAAAAAAAAAAAAAAAE	0.9305885211017654	0.8680868967387078	0.9561692476272583	0.6977981328964233	2.510460376739502	nan	inf
design_1	17	AEEEEERRREEEEREREREEEEERRREEEERREEEEREERKRREEELRRE	1.209039950348988	0.8049511661065948	0.9731407761573792	0.6634138822555542	2.813931465148926	nan	inf
design_1	18	EEEERREAEEEERRRREREEEERRREEEERRREEERRRREEEERRREELE	1.4005393453083088	0.7605305043477298	0.9712119698524475	0.6457853317260742	3.056328535079956	nan	inf
design_1	19	KKEEEEKEKKEKEKKEEEKKKEEEKKKEEEEKKKEEEEEKKKKEKEELEK	0.8069775421989491	0.8967466781908341	0.9460605382919312	0.6077032089233398	3.1604819297790527	nan	inf
design_1	20	AAAAAAAAAAAAAAEAAAAAAAAEAARAAAAAAAAAAAAAAAAAAAAAAG	1.2838223439738992	0.7874159531043461	0.9551951885223389	0.6927586793899536	2.6231954097747803	nan	inf
design_1	21	MKEKLEEEKKKEEEEKEKKKKEEEEKKEKEKKKKEEEELKKKLEELKKKE	0.7552263266759508	0.9049057274075878	0.93568354845047	0.5440453290939331	4.547353744506836	nan	inf
design_1	22	EEEERRREEEEEEEEEEEEEEEEEEEEEREEEEEEEEKEREEELKELEEE	1.1838478926082021	0.812675870595699	0.9669196605682373	0.6867124438285828	2.454230785369873	nan	inf
design_1	23	MEKELEEKKREEEEERKREEEEEEEEEEEEEEEEEEEEAEKEEEERKELE	1.4542544782057603	0.7545007779664573	0.9553372263908386	0.6493738293647766	2.9640519618988037	nan	inf
design_1	24	AALEEELARARRAAEEAARREAERRARAEEEARRAEEEARKRAEELARLA	1.0096887988335455	0.8482233965242446	0.9686830043792725	0.6358070373535156	3.245931625366211	nan	inf
design_1	25	AAAAAAAAAAAAAAAAAAAAAAAEAAAAAAAAAAAEAEAARRAEELRALE	1.1756936232893618	0.8122234853471809	0.9588999152183533	0.7006795406341553	2.512946128845215	nan	inf
design_1	26	AAAAAAAAAAAAEAAAAAAAEAAARAAAEAAAAAAAAAAAAAAAAAAAAA	1.0581780435559605	0.8382070231175462	0.9592980146408081	0.7037839889526367	2.4883499145507812	nan	inf
design_1	27	AAAAAAEAAAAAAAAAAAAEAEAAAAEAAARQAEEAAAAAAAAAAAAAAA	1.4488318576051251	0.7499552836917315	0.966671884059906	0.7114626169204712	2.311194896697998	nan	inf
design_1	28	AAAAAEAAAAAAAAAAAAAAAAAAAAAAAAAAAAAAAAAAAAAAAAAAAA	1.4520396885474176	0.7514761431554922	0.9560661315917969	0.674005925655365	2.6378824710845947	nan	inf
design_1	29	AAAAAAAAAAAAAAAAAAAAAAAEAAAAAAAAAAAAAAAAEAAARAAEAA	1.139869903168095	0.8197485012671428	0.9600090384483337	0.69923335313797	2.3760905265808105	nan	inf
design_1	30	MKEEEEKEKKKKEEEEKEKKEKEEEKKKEEEEKKKEEEEKKKKEKEKKLK	1.104101566078236	0.8286099634257318	0.947690486907959	0.5990134477615356	3.497282028198242	nan	inf
design_1	31	AAAAAAAAAAAAAAAAAAAAAAAAAAAAAAAAAAAAAAAAAAAAAAAAAE	1.0374292633667763	0.8433865537755674	0.9438439607620239	0.6773468255996704	2.657046318054199	nan	inf
design_10	0	MEKKLEELKKRIKEVEEKLKDPELSEEEKEELKKELEKLKKEVKKLEEEK	0.6320345399721763	0.9329623465466393	0.9095649719238281	0.6117861270904541	3.6993303298950195	nan	inf
design_10	1	LKKEIEKLKKEKEELKKKLKDKSLSPEEKEKYKKKLEEIEKKIKELEKKK	0.7430468372669853	0.9138377106960247	0.9013620018959045	0.5903445482254028	4.185082912445068	nan	inf
design_10	2	DAARLAALRARAAELEAALADPSLSPAARAAAAAELARVRAEIAALEAAR	0.6067591976361105	0.9368419767766888	0.9529836177825928	0.720604658126831	2.595299482345581	nan	inf
design_10	3	MEKRLEELKKRIKELEEKLKDPSLSEEEKKELEEELKKLKEEIEKLEKER	0.5722349680426445	0.9428224663884034	0.8997422456741333	0.5823100805282593	4.158473491668701	nan	inf
design_10	4	ILEEIKKLEKEKEELEKKLKDKSLSEEEKKKLKKELEELKKKIEEIKKEL	0.8723878723626507	0.8867312410673356	0.9061448574066162	0.5862447023391724	3.9705686569213867	nan	inf
design_10	5	KEEEIKKLEEEIKKVEELLKDPSLSEEEKKQLKEKLKELKAKLEELKKKE	0.7167589616723614	0.9165981613117986	0.9101672768592834	0.6077319383621216	3.7432475090026855	nan	inf
design_10	6	LEEELEKLKKEIEELEKKLKDPSLSEEEKKKLEEKLKELKKKVKELEEKK	0.6499834203342756	0.9311323414258346	0.9125217795372009	0.6108716130256653	3.5797624588012695	nan	inf
design_10	7	LEEKIEELKKRIEELEKKLKDPSLSPEEKEKLKKELEKLKKELKQLELEL	0.8224177879635036	0.898602093138756	0.9179441332817078	0.6059677600860596	3.596126079559326	nan	inf
design_10	8	AAAEAAALRARAAELAAALADPALAPAERERLRAELAAVEARLAELEAAA	0.8729252366120892	0.8851637795729859	0.9701023101806641	0.7529992461204529	2.0008697509765625	nan	inf
design_10	9	MEEEIEKLKKKIEELKEKLKDPSLSEEEKKKLEEELKKLEEKLKKLEEEK	0.7506770295467919	0.9102397813191319	0.9166467785835266	0.6178920269012451	3.5008327960968018	nan	inf
design_10	10	MEEEIEKLKKKAEELKKKLKDPSLSEEEKEKLKKELAEVEAKIKKLEKEK	0.8170521801907714	0.8993240328497485	0.9140655398368835	0.6204665303230286	3.5882585048675537	nan	inf
design_10	11	AAAKEAKLQAEIAALEAKLADPSLSPAEKAKLAAEKAKLEAELAALKAAK	0.9493132256375938	0.8713716351814466	0.9101084470748901	0.648499608039856	3.423997640609741	nan	inf
design_10	12	MEKELKELKEKKKELEEKLKDPNLSKEEKEKLEKELKELEKKIKELEKKK	0.7065064708948073	0.9191170109054174	0.9124129414558411	0.6028001308441162	3.5293264389038086	nan	inf
design_10	13	AAARLAALEAEAARLEALLADPALAPAERAAAAARLAALRAEIAALRAAA	0.8038457039285132	0.8988805780158597	0.9370946884155273	0.6861430406570435	2.7301366329193115	nan	inf
design_10	14	AAARRAALQARIAALRAALADPALAPAEKARLAAELARLEAELAALAAAA	0.9771634905783896	0.8584490301575678	0.8827474117279053	0.6138994693756104	3.960545301437378	nan	inf
design_10	15	MKEEIEKLKKEIEELEKKLKNKELSEEEKEKYKKKLEELKKKLEELEKEK	0.7830998802194089	0.9046849641006922	0.8960602283477783	0.5984182953834534	4.329445838928223	nan	inf
design_10	16	RAAERAALLERRRALRARLKDPSLSEEERAAARAELAAVEARLAALAAAA	0.6458535046545543	0.9280318504146104	0.916948676109314	0.6462320685386658	3.410966396331787	nan	inf
design_10	17	SAARVAALKARAAELEAKLKDPSLSPEEKEKLAAELAAVKAELAEMAAAA	0.7350202117351822	0.9117661418990788	0.9004400372505188	0.6216448545455933	3.6252596378326416	nan	inf
design_10	18	LEKKLKELEEKIKELEEKLKDPSLSEEEKEKYEKELKELKEEIKKLKEEL	0.6261053289935448	0.9361121881750138	0.9191552996635437	0.6116644740104675	3.4069366455078125	nan	inf
design_10	19	AAARLAALRARAEALRAALADPGLSPAERARAAAELAALEAEIEALEAAA	0.7775784000723299	0.9037061894389642	0.9572552442550659	0.7215887308120728	2.4021575450897217	nan	inf
design_10	20	KEEEIKKLKEEIEKLKKKLEDPSLSEEEKKELKKELEEKEKKLKEMEEKE	0.6462211680722043	0.9287037280139137	0.9192439317703247	0.637859046459198	3.351705312728882	nan	inf
design_10	21	MKEKIEKLKKKKEELEKKLKDPSLSEEEKEKLKKELEKIEKEIKKLEEEE	0.7409710020898239	0.9142211964811787	0.918907880783081	0.6211153864860535	3.4193451404571533	nan	inf
design_10	22	RAALLAELEARIAELEELLADPALSPAERAELRAELARLRAEVAALREAA	0.9038081809685574	0.8754121781753968	0.9505636096000671	0.7057192325592041	2.6696553230285645	nan	inf
design_10	23	KEEELKKLEEKLKELEEKLKDPSLSEEEKKKLEKEKKELEKKIEELKKEE	0.7308133732626523	0.9152122035997898	0.9154777526855469	0.6246927380561829	3.42047381401062	nan	inf
design_10	24	MEEELEKLKKEAEELKAKLKDPSLSKEEKEKYEKELKELEEKIKKLEEEL	0.7109358047376556	0.9181497078705998	0.916695237159729	0.6116511821746826	3.5206592082977295	nan	inf
design_10	25	MEEELKKLEEKVKELEKKLKDPSLSEEEKEKLKKELEELKKKIEELKKEK	0.626527821940579	0.9350981681786179	0.9058647155761719	0.5940080285072327	3.7869882583618164	nan	inf
design_10	26	AAARLAALKARAAALKAALADPSLSPAEKAALAAELAALEAEIAALEAAA	0.902764673340957	0.8766667635858282	0.9235848784446716	0.656144917011261	2.9377191066741943	nan	inf
design_10	27	KKEELEKLKEEIKKLEEKLKDPELSEEEKEKLKKKLEELKKKIEELKEEE	0.7125572866280445	0.9195862485818387	0.9088592529296875	0.6019764542579651	3.673274517059326	nan	inf
design_10	28	AEARLAQLRAEAAALRARLADPSLAPAERAQARAELARLEAEIAALEAAA	0.7583297990375533	0.9056814751993045	0.9510365128517151	0.7114654779434204	2.4841878414154053	nan	inf
design_10	29	REAELAALRAEREALEAKLKDPSLSPEERAALRARLEEIKARIAELEAAE	0.6286701965551368	0.9316217064562565	0.9038633704185486	0.6034541726112366	3.790743589401245	nan	inf
design_10	30	MEEKLKELEERKKELEEKLKDPSLSPEEKKKYEKELKELEKEIEKLKKEE	0.6887120358619869	0.9211752652642784	0.9049658179283142	0.5860245227813721	3.7902514934539795	nan	inf
design_10	31	MEEKLKKLKEEKEKLEELLKDPSLSPEEKKKLKEKLEEIEKEIEKLEKER	0.49583918322032416	0.9560578859189665	0.9067416191101074	0.5890501141548157	3.8195722103118896	nan	inf
design_11	0	EELKKKIEELEKKIKELKEEYKKLKEIDEEKAKEVKKEIEKLEKELEKLK	0.4672140697463118	0.9613948425879488	0.9235184788703918	0.6246389150619507	3.4686405658721924	nan	inf
design_11	1	KEKEEKLEKLEKKLEELEKKLEELKKKNKEEAEKVKKEIEKLKEEIEKLK	0.4320079983989461	0.9666893199144247	0.9314293265342712	0.6549330353736877	3.1850757598876953	nan	inf
design_11	2	AEKEKKLEELKKKIEELKEKLKEEKKKDEEKAKEIEKEIKKLEEEYKKLE	0.5232943450674994	0.9514753930890478	0.926253080368042	0.6443537473678589	3.2403337955474854	nan	inf
design_11	3	SALEEKLKELEEEIEELEEELEELEEEDEEEAEEVEEEIEELEEELEELE	19.520761303154387	0.0269310027776536	0.9606013298034668	0.6215260624885559	3.3715295791625977	nan	inf
design_11	4	AALAAQLAALEAEIAALRAERERLAREDPAAAAAVAAQIAELEARLAALR	0.5138680109699107	0.9534829782591183	0.9516955614089966	0.7180700898170471	2.525665521621704	nan	inf
design_11	5	MEKEKELKELEKKLEELKKKIEEAKKEDKKKAEELEKEAEKLEKKIKELK	0.4421913644893119	0.964407756537259	0.9219580888748169	0.6218792796134949	3.379518747329712	nan	inf
design_11	6	SELEKKIKELEKEIEELEKEIEKAKKIDKKKAEELEKKLEELKKKLEELK	0.36257528398147454	0.975544753026844	0.9356545209884644	0.644377589225769	3.0926108360290527	nan	inf
design_11	7	GSLEEKLKKLEEELEKLKKEAKKAKKEDKEKYKKIEEEIKKLEKEIKELK	0.6737862013947375	0.9304316391597685	0.9153370261192322	0.643966555595398	3.683208465576172	nan	inf
design_11	8	EELKKKIEELEKKIEELEKELEKAKKIDKKKAEELKKEIEKLKEELKKLK	0.4577670450844295	0.9619451890883528	0.9220854640007019	0.613371729850769	3.5159459114074707	nan	inf
design_11	9	SELAELLAKLEAEIARLKEEAKKAAKTDAAKTEKLKAEIKELEAELEKLK	0.37727635044485086	0.9732859258103437	0.9357730746269226	0.6685023307800293	3.2724220752716064	nan	inf
design_11	10	SSLEKKLKELEEEIEKLKKEIEKEKKINKEKAEELKKKLEELEKKLEELK	0.3640208113076419	0.975912091611294	0.9197091460227966	0.6193804740905762	3.554652690887451	nan	inf
design_11	11	MKLEEKIKKLEEEIKELEKKAEELKKKDKEKAKKVEEEIKKKKKELEKLK	0.9160164670568487	0.9373577255657931	0.9021977186203003	0.5992620587348938	4.054103851318359	nan	inf
design_11	12	AEKEEKLEELEEELEELEEEAEEAEEIDEEKEEEIEEEIEELKAEIEELK	0.4084421739084485	0.9695228070627077	0.9437596201896667	0.7205821871757507	2.7064757347106934	nan	inf
design_11	13	MEKEKKLKKLKEEIEKLKKELEKLKEIDEEEAKKVKEKIEKLEKELEKLE	0.5071936103393554	0.954096614873235	0.9162299633026123	0.6142913103103638	3.7412655353546143	nan	inf
design_11	14	SELEELLKKLEEKLKELEEKLKEEKKIDKEKAEKIKKEIEKLKKEIEELK	3.4377546574966953	0.3366565979201186	0.7964537143707275	0.43422234058380127	7.413702011108398	nan	inf
design_11	15	KEREEKLKKLEEEIEKLKKELEKLKKIDKEKAEKVEKEIEELEKKLEELK	0.39302886531154824	0.9717475137506659	0.9259611964225769	0.6299009323120117	3.382547616958618	nan	inf
design_11	16	AALAAKKAALQAKIAALKAALAEAAKTDAATAAALKAEIEKLEAELAALS	0.35421931209026786	0.9761863607457293	0.9352017641067505	0.6945162415504456	2.974033832550049	nan	inf
design_11	17	GELREEIERLEEEIEELKEELEELKEIDEEEAERVEEEIEEKEEELEKLK	18.601418501969842	0.030005271687167406	0.9073413014411926	0.4865381717681885	6.816226959228516	nan	inf
design_11	18	MEKEKKLKELEEKIEKLKKEIEKAKKEDKEKAEELKKELEKLEKELEKLK	0.4662347315218792	0.9614660617117399	0.9233860373497009	0.624494194984436	3.3666608333587646	nan	inf
design_11	19	MEKEKKIKELEKKIEELKKEAEKLKKEDKEKEEEVKKKIEELEKELKELK	0.5548847198762444	0.9458094648412712	0.9142631888389587	0.6288495659828186	3.640040159225464	nan	inf
design_11	20	SELKKKIEELEKEIEELKKKAKEAKKKDKKKEEEIKKKIEELEKKLKELK	0.40226159495051145	0.9695999332418794	0.9167618155479431	0.6257686614990234	3.6137757301330566	nan	inf
design_11	21	EELKKKLEELEKELEELEKQAEELKKIDEEKAKEVEKEIEKLKKEIEKLK	0.44885448292012947	0.9639905603217335	0.9270932078361511	0.634093701839447	3.170497179031372	nan	inf
design_11	22	MELEKELKKLEEEKEKLKEKAKELAKKDKEKEKKVKKEIEELEKKIEELS	0.4319146173740257	0.9657372807905985	0.8980996608734131	0.5764514803886414	4.02299690246582	nan	inf
design_11	23	SELERLIEELEEEIEELEEKLEELKKIDEEEAEEVEEEIEELKEELEKLK	0.6504297907482475	0.9271860562736893	0.9187101721763611	0.6251130700111389	3.4457285404205322	nan	inf
design_11	24	GEKEELLKKLKKELEELKKKAEELKKIDKEKYEEVLKKIKELEKEIKELE	0.5149732201551747	0.9543504438921802	0.92621910572052	0.6410385370254517	3.3973195552825928	nan	inf
design_11	25	EEKKKKLEELEKEIEELKKKLEELKEKDEEKAKEVEKKIKEKEKELEKLK	0.44057895447761647	0.9654758686944578	0.9283499121665955	0.6451735496520996	3.1620490550994873	nan	inf
design_11	26	GELEEKLKKLEEELKKLEKKAEELKKKNKEEAEKVKEEIKKLKKEIEELK	0.3764712339723957	0.9737645582426514	0.93499755859375	0.6605781316757202	3.050595283508301	nan	inf
design_11	27	SELEKKIEKLEKEIEKLKKELEEAKKIDEEKAKKIKKEIEEKEKELKKLK	0.42081387054749175	0.9680042315905567	0.9351826310157776	0.6533468961715698	3.11635684967041	nan	inf
design_11	28	MEKEEKLKELEEEIKKLEEELKKAKKIDKKKAEEIKKKIEELKKELKKLK	0.5438883832223405	0.9481333569488436	0.897598385810852	0.5828658938407898	4.325144290924072	nan	inf
design_11	29	EELKKLLEELKKKIEELEKEAEEEKKKNEKKAKELEEEIKKLKEELKKLE	0.45897493203934636	0.9610501622765814	0.9171292185783386	0.6083118319511414	3.4678139686584473	nan	inf
design_11	30	SELEELIEELEEEIEELKEEIEEAKEEDEELAEELEEELEELEEELEELK	19.313156905269608	0.027625366055520417	0.9588811993598938	0.6029564142227173	3.897596836090088	nan	inf
design_11	31	GKLKKKLEELEKKLKELKEKIKEAKKKNKKEAEELKKEAEKLEKEIEELK	0.3452038750769114	0.977791803939096	0.9234522581100464	0.6251451969146729	3.417844772338867	nan	inf
design_12	0	MDKLEKLKKEKEEAKKELEKLKEEGKTGEEGEKLKKKIEELEKEIEKLLK	1.2319676451272201	0.8914359398476819	0.907190203666687	0.6004724502563477	3.970806121826172	nan	inf
design_12	1	MSELEKLKKEIEEVEKEIEKLKKEGKTGEEIKKLEEKKKKLEEEYKKLKK	0.6319324233582085	0.933792581108117	0.8922373056411743	0.6072549223899841	4.451809883117676	nan	inf
design_12	2	TPAAEQLRAQLAALQAQLAELKAAGQTGAAGAALQAQAAAVQAQLAALEA	1.1337118567275677	0.9428718264435784	0.9193805456161499	0.6731392741203308	3.2637290954589844	nan	inf
design_12	3	MDELARLRAEREALEAELAALEAAGRTGAAGAALRAAAAAVAAREAALRA	2.8127860011940746	0.4446289237729975	0.7836331725120544	0.46313321590423584	7.791059970855713	nan	inf
design_12	4	MSPLDKLKAQIAEAKAEKAKLKAEGKTGEKVAELEKKIAELEAEYKALLA	0.49096791243412363	0.9571389617100609	0.8700551390647888	0.574661135673523	4.982864856719971	nan	inf
design_12	5	MAPLAELEERRAAAEARLAELRAAGRTGAEAAALAAEAAALAAEIAALRA	1.1903388131869974	0.8801642677279448	0.8823171257972717	0.6303548216819763	4.309840679168701	nan	inf
design_12	6	MAPAAALQAAIAAAQAQLAALQAAGRTGAAAAALQAEAAALQAQLAALAA	1.1787925832895494	0.901350489498058	0.7810124158859253	0.5258733630180359	6.113925457000732	nan	inf
design_12	7	MSELEKLKKKIEEVKKKKEELEKEGKTGEKIKKLEEEKEKLEKKYEELKK	0.4780589760117316	0.9597746334904653	0.8911095261573792	0.6008768081665039	4.366316318511963	nan	inf
design_12	8	MSPLDRLKAERDRLKAELERLKAEGKTGAEAAAVEAEIKAVEAKIAELLA	0.6901578189078831	0.9361071762178028	0.8950977921485901	0.6278388500213623	4.411529064178467	nan	inf
design_12	9	MDEIEKLKKEIEKAKKEAEKLKKEGKTGEKIKELKKKIEELEKKLKELLE	1.150836735353751	0.9223546760940486	0.8859612345695496	0.5746781826019287	4.639681816101074	nan	inf
design_12	10	ASPLAALEAAAAAAEAELEALKAAGKTGAAAAELRAKIAALKAERAALLA	0.3803927054770997	0.9733530287957138	0.8999204635620117	0.6540721654891968	3.846700668334961	nan	inf
design_12	11	MAEKEKLKKKIEEAKKQLKELKKEGKTGKKGAELKKKIKELEKQLKELEA	1.047725063454409	0.9314289138066676	0.8957644701004028	0.6144469976425171	4.363169193267822	nan	inf
design_12	12	TPAAAALAAARAAAEAALAALKAAGRTGAEGAALQAAIAALAAALAALLA	3.447974688381639	0.353773501792369	0.6718500256538391	0.4708605408668518	7.772609233856201	nan	inf
design_12	13	MSPLDALKAQAAKAKAELAALKAAGKTGKAAAELQAQIAALEAEIAALLA	0.7092919209789798	0.9166426443183058	0.8733325004577637	0.5964761972427368	4.750439167022705	nan	inf
design_12	14	MAPLDALAAAAAAAEAELAALRAAGRTGAAGAALAARIAALRAERARLEA	1.0649973119147855	0.9301438620789453	0.8774473667144775	0.6230427622795105	4.293270111083984	nan	inf
design_12	15	MSPIEKLEEEIKEVEKKIEKLKKEGKTGEEIEKLKKEKEELKKKLEELKK	0.5288975838973801	0.9515135613430705	0.8817237615585327	0.5629004240036011	4.69457483291626	nan	inf
design_12	16	MDKLEKLKKEIEKLKKEKEKLKKEGKTGEKVKELEKKIEEKEKELEKLKK	1.0787072133795628	0.9333412246014923	0.8851672410964966	0.5820871591567993	4.643917083740234	nan	inf
design_12	17	AAPLDRLRAEAARLEAELAALRAAGRTGAAAAALEAELARVRAELEALEA	1.1484159679099735	0.9048780379464018	0.9294458031654358	0.6885523200035095	3.443113088607788	nan	inf
design_12	18	ADPLAALRAQRDALRAALAALRAAGRTGAAAAALEAAIAAVEAAIAALEA	0.5642468515242642	0.9566277412335665	0.9315244555473328	0.7102668881416321	3.2260286808013916	nan	inf
design_12	19	MSKIEELKKKIEEKKKELEKLKKEGKTGEKGKKLQEEIEKLEKELKKLLE	0.8134273901248164	0.8977986255532516	0.9108260273933411	0.6179403066635132	4.007169246673584	nan	inf
design_12	20	MSPVDKLKAQAKEAEAKLAALKKAGKTGEEGAKLQKEIAELRAKLAELLA	0.5778660014160495	0.9425708966492877	0.8720453977584839	0.5603510141372681	4.836349010467529	nan	inf
design_12	21	MSEIEKLKKKAEELKKELEELKKKGETGEKGKELKEEIEKVEKEIKKLLE	0.5684759622006942	0.9449913168903382	0.910013735294342	0.6038176417350769	3.897951364517212	nan	inf
design_12	22	MSELEKLKKKIEEVKKQIEELKKEGKTGEKIAELKKKAEELQKQYEELLK	0.512008608208824	0.9541778087090046	0.8972419500350952	0.60914146900177	4.315033912658691	nan	inf
design_12	23	MDELEKLEKEKKELEKKLEELKKEGKTGEKMKELKEKIKEVKEKIEKLKK	1.1477003764133908	0.9090552625855826	0.892677903175354	0.5994120836257935	4.431114196777344	nan	inf
design_12	24	MSKLEELKKKIEEAKKELEKLKKEGKTGEKGKELQEKIEELEKEYEKLLK	0.7425318528846488	0.9130246216187652	0.9071473479270935	0.6157383918762207	4.130733966827393	nan	inf
design_12	25	TPELEALRARRAAVRAERAALLAAGRTGAAVAALEAEAARLEAEEAALLA	1.0743159367160693	0.933619703971721	0.9497315883636475	0.723251461982727	2.646846055984497	nan	inf
design_12	26	MSPLAALRAEAAALRARLAALRAAGRTGAEAARLRAEIARVEAEAAALLA	0.667034269872555	0.9350082638690548	0.8813027739524841	0.6418021321296692	4.4430623054504395	nan	inf
design_12	27	MSELEKLKEKLKKLEEEIKKLEKEGKTGEKVKKLKKEAEEVKKKIEELEK	0.852534427200829	0.891690313024086	0.8937569260597229	0.6022073030471802	4.419327259063721	nan	inf
design_12	28	MDEIEKLEKKIEELKKEKERLLKEGKKGEKVKKVEEEIEKAEKKKEELLK	0.9808137793939343	0.9228763515347541	0.8954604864120483	0.6010184288024902	4.388089179992676	nan	inf
design_12	29	TPEAARLKAEIAALKKQEAALKAAGKTGAEVAKVKAAIAAAEAELAALLA	1.2516117345718176	0.9214121144031592	0.9145759344100952	0.6806484460830688	3.5734994411468506	nan	inf
design_12	30	MSKLDKLKKEKEKLKKEKEKLKKEGKTGKKIEELEKKIKEVEAEIKKLEA	0.4360194323537816	0.9652689825976618	0.895885169506073	0.5989229679107666	4.405328750610352	nan	inf
design_12	31	TAPLAALRAEREALAAQAAALAAAGRTGAEVAALQAAIAAVAAAAAALEA	1.3122590542774706	0.8937616568294316	0.8889080882072449	0.6692267656326294	3.7605178356170654	nan	inf
design_13	0	DLEEELKEREKKLEELKKELEELEKEGKKEEAEKVKKEIEELEKELKEEL	1.5681074775342774	0.7982645637320374	0.9267268180847168	0.6550806164741516	3.2932827472686768	nan	inf
design_13	1	NKEELEKKLEEKLKELEKKLEELKKKGDKEKAEEVKKEIEEIKKKIEEEK	1.7919134275348938	0.7627018609320608	0.9260352849960327	0.6642351150512695	3.168499231338501	nan	inf
design_13	2	DLKKLLEEIKKELEKLKKELEEAKKEGKKEEAEKIEKKIEEILKEIEELK	1.3919685184590431	0.81767441880451	0.925230860710144	0.6452814340591431	3.2363131046295166	nan	inf
design_13	3	NLEEIIKEIKKKLEELEKKLKEYEKEGKKEEAEKIKKEIEEIKKELEKLK	1.5851732286022355	0.8069445756131997	0.9276317954063416	0.6528384685516357	3.189429521560669	nan	inf
design_13	4	DLKELLKEIKEKLEKLKEELEKAKKEGKEEEAKKIEEEIKKIEEELKKLK	1.5123548799293476	0.8008976756360876	0.9062363505363464	0.5934668779373169	3.758155345916748	nan	inf
design_13	5	DLAAALAARAALAAALRAERDRLAAAGDAAAAAAVEARIAALEAAAAAAA	1.4132520886205266	0.7876386137094796	0.9290595054626465	0.7220784425735474	2.584246873855591	nan	inf
design_13	6	NLEELLKKIKEKLEELKKELEKLKAEGKKEEAEKVEEEIKKIEKELLEKL	1.1566326782869734	0.8620087398712538	0.9255668520927429	0.6466189026832581	3.2225708961486816	nan	inf
design_13	7	DAAAALAAAAALLAAKKAELAAAKKAGKKAEAAKLEAEIKALQAAAEAAA	1.8600136319108527	0.7678357233412716	0.9101428985595703	0.6571054458618164	3.116267442703247	nan	inf
design_13	8	DLAAAAAALKAQLEALKAERKAAEAAGKKEEAAKIAAEIEAIEAALAAAA	1.7315460883706928	0.7686088406385067	0.934629499912262	0.6888781785964966	2.6746764183044434	nan	inf
design_13	9	NLEKLKEELEKKIKELKEKLKKLKEEGKEEEAKKVEEEIKKIEKELEKLK	1.7360197857014257	0.7618353369181148	0.9348978996276855	0.662917971611023	3.0367937088012695	nan	inf
design_13	10	DAAALAAALAAELAALKAELAAARAAGRAEEAAALAAEIAARRAALEAAK	1.0987574871082966	0.862497524629057	0.8628318309783936	0.6015781164169312	4.60049295425415	nan	inf
design_13	11	DLAALEAARRALLEALRAELEAARAAGDEARAAKIAAEIAALEAEEAAAL	1.0421437571383558	0.8716454316554261	0.9488193988800049	0.7118769288063049	2.645014762878418	nan	inf
design_13	12	DLEELLAEIEEELEELEEELEEAKEEGDEEEAEEIEEEIEELEEELEELL	1.6582706048134344	0.7821935824160494	0.9623849391937256	0.7392198443412781	2.380033016204834	nan	inf
design_13	13	NLEELIKEIEEELEKLEKELKKAEEEGKKEEAEKIKKKIEEIKKKLEELK	1.6896343323625607	0.7875154704795722	0.9440624117851257	0.6877648234367371	2.752251625061035	nan	inf
design_13	14	SLLEELEALEAELEALKEELEELKEEGREEEAEEVEEEIEEIEEELLEAL	1.78697330665384	0.7678081899378292	0.9554944634437561	0.7266005873680115	2.528653621673584	nan	inf
design_13	15	NLEEEKKKEEEELKKLEEEKKKLEKEGKKKEAKKVEEKIEKLKKEKEEKK	1.2912310436140138	0.8412987471464954	0.9236619472503662	0.6646790504455566	3.163783073425293	nan	inf
design_13	16	DLEKLLKEIKEKLEKLKKELEKLKKEGNKEEAEKVEKEIEKILKELEELK	1.2988785433892187	0.8309586928856073	0.9296687245368958	0.6456038951873779	3.2531018257141113	nan	inf
design_13	17	DLAALLAALAARLEALEAELAAARAAGDEAAAAALAAEIAALREALAALA	0.925398531577663	0.8942992088535483	0.95908522605896	0.7367124557495117	2.333620548248291	nan	inf
design_13	18	DLEKLLAEIKEKLEKLKKELEKAKKEGKKEEAEKIEKEIEALEKELEELK	1.7822295910635655	0.7522075641903706	0.9349995851516724	0.6575899124145508	2.990450620651245	nan	inf
design_13	19	NLLEELKKREEELKKLKEELEEAKKKGDVEKAKKIEKKIEEIKKKIEKEK	1.7050648580617682	0.7737934124523336	0.9141808152198792	0.6223901510238647	3.634763240814209	nan	inf
design_13	20	DAAAAAAAAAAAAAALRAALAAARAAGDAAAAAALAAAIAAAEAAAAAAA	2.2810116449516467	0.7035291405101998	0.8485596776008606	0.674971342086792	3.0758838653564453	nan	inf
design_13	21	DLEKLLKEIEKELEELKKKLEELKKEGKEEEAKKVEKEIEEKLKELEELE	1.6720381680346328	0.7847614928996692	0.9325754046440125	0.6582031846046448	3.0205612182617188	nan	inf
design_13	22	DLEEELRRLRELLEELERRREELEERGDEEAAARVAEEIEELRRRLEELR	1.189676867133111	0.8540299317114592	0.945443868637085	0.6751371026039124	2.9882853031158447	nan	inf
design_13	23	DLAELLAAILAELAELKARLEEAEKAGDEEEAARLKAEIEERLQALLEAL	1.353931426109805	0.8174847056502756	0.9486706256866455	0.6973302364349365	2.560575246810913	nan	inf
design_13	24	NKKEAEEKLKKKLEELKKKLEEAKKEGNKEEAEKLKKEIEELEKELEKKK	1.7053244119990498	0.7815218813363937	0.9203900098800659	0.6573787927627563	3.3542654514312744	nan	inf
design_13	25	NLAELLKKIKEKLEKLKKELEELKKKGKKEEAEKVKKEIEELEKKLEELK	1.7225250017744633	0.7698459636887877	0.9252747893333435	0.6439229249954224	3.329803466796875	nan	inf
design_13	26	SLEELLKKIEELLKELEKKKEEYKKEGKEEEAKKIEEEIEKLKKELEKLK	1.4680964738861382	0.8169320177203493	0.9285927414894104	0.6295865774154663	3.1002631187438965	nan	inf
design_13	27	NLEKLLEELKKKLEELKKELEKAKEEGKEEEAKKIEKEIEEIKKKIEELK	1.760639184773914	0.7584365728079568	0.9453672766685486	0.6885201930999756	2.684528112411499	nan	inf
design_13	28	NLEELLKKIEEEKKKLKEKLEELKKEGKEEEAKKVEKEIEELEKKLKEAE	1.7991779441642184	0.7622620145600876	0.9249128699302673	0.6544437408447266	3.1206843852996826	nan	inf
design_13	29	DLAAAAAARAARLAALRAALEAARAAGDAAAAAALEAEIAALEAALAAAA	0.8423749120861531	0.8973869775202197	0.9517884850502014	0.7315382957458496	2.3945791721343994	nan	inf
design_13	30	DLAAALAALAAELAALEEELARLRAEGKAEAAAAVQAEIERRRAELAAAL	1.1264545276524014	0.864040859458877	0.9526294469833374	0.7249273657798767	2.395160436630249	nan	inf
design_13	31	NLEELLKKIEEELEKKKKELEELEKEGKEEEAKKVKEEIEEIKKELEEKK	1.7313285140521386	0.7760895286736563	0.9406304955482483	0.6808549165725708	2.7897183895111084	nan	inf
design_14	0	SAAELQAALEAAEREIEALRAEAEADPETRAELLARAAALEAELAALRAA	0.43058991888654413	0.9656936853134045	0.968494713306427	0.7545593976974487	2.213164806365967	nan	inf
design_14	1	ASEELKKKLEEIEKEIEKLKEEAEKNEENKEEILKEIEELEKELEEIKKK	1.2681111873459343	0.8972654057589566	0.914286196231842	0.6493186950683594	3.7499678134918213	nan	inf
design_14	2	AAAAAAAARAAAEEEIAALEARAAADPATAAALAAEAAALRAALAAAAAA	0.9749063826536118	0.8559594887336798	0.8780450224876404	0.6632388830184937	3.2988061904907227	nan	inf
design_14	3	GLEEKLKKLEEKKKEIEKLEEKAKEDPENKEELLKKREELKEEIKKELEE	0.7393332393026605	0.9141374944999154	0.9299943447113037	0.6568446159362793	2.9795660972595215	nan	inf
design_14	4	MEEEKEKKLEEKKKKIEELKEEAEKNEEKKEELLKEREKLEAEIEKELEE	0.7492377179249714	0.9163234599260435	0.9272034764289856	0.6610639691352844	3.1575162410736084	nan	inf
design_14	5	AAAALAAALEAAEARLAALAAEAAADPATRAALAAERAALEAALAAARAA	2.3728952412954127	0.5134606635210492	0.7963787913322449	0.5219581723213196	5.726590633392334	nan	inf
design_14	6	GLAALLAELEALDAEIARLRAQAAEDPARRAELLARAAELEARREAILAE	0.5645929876155322	0.9433807681707184	0.9619583487510681	0.7392957210540771	2.4914562702178955	nan	inf
design_14	7	GMAKKEEELKKKEEEIKKLEEKAKKDEKTKEKLLKEREKLKKELEKELKE	2.4112636724634418	0.5115369729749334	0.8133776783943176	0.4703156650066376	6.681273460388184	nan	inf
design_14	8	KLEEKKKKLEEKKKEIEKLKEEAKKNPKKKEELLKKIKELEEEIKKELEE	0.7746213138908159	0.9091468117054149	0.9162567853927612	0.6431295275688171	3.3921706676483154	nan	inf
design_14	9	SLEELEKELKELEEEIKKLEKEAEENEEKKEELLKKREELKKKKKEILEK	0.8411847273841114	0.8995111558452303	0.9114500284194946	0.6065452694892883	3.555738687515259	nan	inf
design_14	10	ALAALAAALAAVEERIAALEAAAAADPANAAALAAEAEALRAAAAAVRAA	0.7063234323292812	0.9173066495003147	0.952549397945404	0.723525881767273	2.3107006549835205	nan	inf
design_14	11	ELKKKLEELEKKKKEIKELEEEAKKNEKNKEKIKKEIEKLKKELEKELAE	0.6001551968423028	0.9424242930044566	0.9085118770599365	0.6155444979667664	3.608262300491333	nan	inf
design_14	12	MLEELEKKLKEIEEKIKELEEEAKKNEKNKEEIEKEIKKLKEEKEKILKS	0.9181026521705169	0.8805044360816849	0.888130784034729	0.5815744400024414	4.532480239868164	nan	inf
design_14	13	AAAAERAALEETERRIEELERRAAEDEETKEALEAERAELVARREERLAA	0.6457733928433333	0.9296833356254848	0.8729496598243713	0.6002162098884583	4.444457530975342	nan	inf
design_14	14	SLAELKKKLEEIKKKIKELEELAKKDEENKEELEKKIKELKKELEEILKK	0.8496652411059779	0.8982696900867324	0.9135456681251526	0.620712399482727	3.6812968254089355	nan	inf
design_14	15	ALAELEAALAARREEIAALKEQAAADPENKEALLAKAAELEAELEAILAA	0.4416373729544897	0.9641419498971385	0.9467470049858093	0.7142918109893799	2.5029296875	nan	inf
design_14	16	MEAKLKEELEKIKEEIERLEEEAKKNPETKEEIKKEREELKKKLEEIELK	1.0562526511398331	0.8480952994887508	0.8806977868080139	0.554793119430542	4.498813152313232	nan	inf
design_14	17	MEEELEKKLEEIEEEIEELEEEAEEDEENKEEILEKIEELKEKKEKILEE	0.8973465555735476	0.8892284040178279	0.930165708065033	0.6870527267456055	3.152742385864258	nan	inf
design_14	18	ELARLLEELEEIEEEIEELEEEAEEDEEDREEILEEIEELEEELEELLEE	18.926850491869512	0.026034973120968675	0.9472455382347107	0.5172748565673828	4.688961029052734	nan	inf
design_14	19	ALAERLAALAEAEARIAELRARAAADPATRAELLAEREALEAALAAERAA	0.4910120428675002	0.9559912892643283	0.9147202968597412	0.6656210422515869	3.402259349822998	nan	inf
design_14	20	AAAARAAALAARRAELAELAAQAAADPATAAALAARRAELEAALAAERAA	4.7604788940035245	0.28355924664822785	0.834392249584198	0.46131402254104614	7.2618303298950195	nan	inf
design_14	21	AAAAAAAAAAAAEAEIAALEAQAAADPATAAALAAAAAALRAALAAAAAA	2.4265116515334686	0.5177097139763692	0.7484843134880066	0.5178587436676025	5.832828044891357	nan	inf
design_14	22	ALAAALAAAAAAEARIAALEAAAAADPATAAALAAEAAALRAALAAARAA	0.8533737182261619	0.8841290914287747	0.7977595925331116	0.5782177448272705	4.84723424911499	nan	inf
design_14	23	NLKKLLEEIEKLLKKIEELEKKAKEDEETKEEIEKEIKELKEKLEKLLKE	0.7713056066596419	0.9100797997351171	0.9191766381263733	0.6444655656814575	3.4573898315429688	nan	inf
design_14	24	SAAALAAALAATEARIEELARLAAEDPARRAALEAERAALVAALAALRAA	0.3739533683591924	0.9738869459258229	0.9413633346557617	0.7094535231590271	2.5820724964141846	nan	inf
design_14	25	GAAARAAELAALEAEIAALEAEAAADPERREELLAERAELEARRAALLAE	0.7982179828636881	0.9020614645015728	0.9633396863937378	0.7423371076583862	2.2700297832489014	nan	inf
design_14	26	SLAELLAELEETERRIAELAEEAEEDEETREELLAERERLVEERERRLRE	2.462093004871989	0.5004304953209098	0.836298942565918	0.4523029029369354	7.68666410446167	nan	inf
design_14	27	AAAAAAAAAAATAAEIARLAAEAAADPANRAALLAERAALEAALAAARAA	3.3622895460665596	0.37405756261952616	0.7846333384513855	0.4627240300178528	8.140185356140137	nan	inf
design_14	28	AAEALAAALAAAEAEIAELKARAAADPATAAELAARAAELEAALAARRAA	0.561066042156533	0.9432304299523397	0.9378843307495117	0.7162669897079468	2.728450298309326	nan	inf
design_14	29	AAAAAAAALAAREAEIARLAAAAAADPATREELEARRAALEAELAALRAA	0.7092950992072198	0.9150449708774218	0.8353896737098694	0.5843491554260254	4.942720413208008	nan	inf
design_14	30	AAAARLAALAAARARIAALEAEAAADPARAAELAAEAAALRAALAAALAA	0.9908852378309412	0.8507254950640766	0.9245545864105225	0.6955568790435791	2.80772066116333	nan	inf
design_14	31	GLAELLEELKELEEEIERLKKEAEENEENREELEKKREELEEELEKKLEE	18.664972004286906	0.027568654166454713	0.9272994995117188	0.4944780468940735	5.958644390106201	nan	inf
design_15	0	SLKEKLEELKKKLEEIKKKLEELKKIIEESKGEEAEKAKKEIEEIEKKLK	1.8380304542084884	0.6438214359359246	0.8930083513259888	0.5625776052474976	4.493326663970947	nan	inf
design_15	1	GAAAAAAAAAAAAAARAARRAALRARVAAAGGAAAARAAAELAALAAAAA	14.687061180111792	0.04856955555217477	0.7234091758728027	0.4896866977214813	9.602644920349121	nan	inf
design_15	2	SAAAAAAAAAAAAAALAARRAALEAAIAAAGGAEAAEARAELAALAAALA	1.2373281880639497	0.8182438710478673	0.8481987714767456	0.6012936234474182	4.565263271331787	nan	inf
design_15	3	SLAAALAALAAAAAARAARLAALRAEVAAAGGARAEEALAELAALEAAAA	1.7238492766906308	0.717580026994495	0.8418652415275574	0.5727508068084717	5.55003547668457	nan	inf
design_15	4	SLAARLAALAAERAAEAERLAALEAEVAAAGGPEAERARAEIAELEAARA	0.7224330912943459	0.9156449172583926	0.9291227459907532	0.6588784456253052	3.4203875064849854	nan	inf
design_15	5	AAAAAAAAAAAAAAAAAARLAALKARVAAAGGAEAAAAAAALAALAAAAA	2.631481093168148	0.4849832026965193	0.68354332447052	0.4852786362171173	9.844244956970215	nan	inf
design_15	6	SAAAAAAAAAAAAAAAAARVAALKEKVAAEGGAAAAAARAELEAIAAARA	15.30617700615583	0.04716800015534574	0.813778281211853	0.499828040599823	8.48210334777832	nan	inf
design_15	7	APAALAAAAAALAAALAALAAALRAIVAAAGGALAAAARAALAALAAALA	14.711794794582438	0.04883813860881436	0.7044710516929626	0.47846972942352295	9.43270206451416	nan	inf
design_15	8	SLAALLEELERRLRELEERLEELERIIEESGGEEAEEARREIEEIREELA	1.276560514245791	0.8097415784649659	0.940693199634552	0.6648064255714417	3.3848445415496826	nan	inf
design_15	9	AAAALAAAAAAAAAAAAALRAELRARVAAAGGAEAAAARAELAALAAAAA	2.469901828836547	0.5769037891339116	0.7556418180465698	0.5296275615692139	6.728023052215576	nan	inf
design_15	10	SLEEKLKKEKEKEEELKKKLEKLEEIVKKEKGKKAEEAKKEIEKIKKELE	1.5231912545079036	0.7624814426885849	0.9133443832397461	0.5971255302429199	4.058443069458008	nan	inf
design_15	11	SLAAALAAAAAALAAAAARIAALRAIIAAAGGALAAEARAELAAIAAALA	2.542577817240151	0.4998147008170422	0.7461673021316528	0.5001171827316284	8.54249382019043	nan	inf
design_15	12	SAAALAAAAAAAAAALAARLAALRARVAAAGGAAAAAARAEIAAIAAALA	1.8897231399579337	0.6527304719652889	0.750179648399353	0.5332328081130981	6.677146911621094	nan	inf
design_15	13	SAAAAAAAAAAAEAERKAERAALEERIKASGGAEAAEARAKLAELEAAAA	1.1875585940309838	0.8226188905960561	0.9129378199577332	0.6554468870162964	3.43505859375	nan	inf
design_15	14	SLAALLAAAAAAAAALAARRAALEAAVAAEGGAAAAAAAAELAALEAALA	2.1010799196924155	0.6084071278666623	0.8301301598548889	0.5685111284255981	5.639479160308838	nan	inf
design_15	15	SAAAAAAAAAAAAAAEAAELAALRAEVAAAGGEAAARARAALAALEAARA	1.0311542066438921	0.853669800895526	0.8535111546516418	0.5864299535751343	4.6403727531433105	nan	inf
design_15	16	SAAAAAAAAAAAAAALEARLAALRAAIAAAGGAEAAAARAELAALAAALA	1.0915962984874028	0.8438714473653997	0.8491231203079224	0.5997337102890015	4.614947319030762	nan	inf
design_15	17	SLAALLAELAARLAALAARLAELEARIEAEGGEEAERARAELAEIEAALA	0.8107770568745084	0.8976918635194958	0.9157649874687195	0.6318864822387695	3.810504674911499	nan	inf
design_15	18	SAAAAAAAAAAAAAARAAALAALEAAVAAGGGAAAAAARAQAAALAAAAA	3.5281445326042173	0.3567128708713335	0.7215388417243958	0.5523276329040527	6.665164470672607	nan	inf
design_15	19	SAAAAAAAAAAAAAAAAAARAALRAEIAASGGAAAAAARAELAALEAARA	2.8269546681401505	0.5215167521244946	0.8061633110046387	0.49701496958732605	8.176318168640137	nan	inf
design_15	20	SLEDELEKKKKKEEELKKKIEELKKKIEESKGEEKKKAEEELKKIEEELK	1.6575402346135844	0.735562375730666	0.9171430468559265	0.6016650199890137	3.813506841659546	nan	inf
design_15	21	SLEELLKRLEELLKKLLEEIERLKEIIKKSKGKKAEEAKKKLEEIEKELA	1.714238937140455	0.6657003214198682	0.8488870859146118	0.48982125520706177	6.243978023529053	nan	inf
design_15	22	SAAAAAAAAAAAAAARAARLAALEARIAAEGGAAAEAARAEIAALAAAAA	1.4580255058862923	0.7660760592743139	0.7825272679328918	0.5534483194351196	6.354297637939453	nan	inf
design_15	23	SAAAAAAAAAAAAAAAAARVAALRARVAAAGGAAAAEARAGLAALGAAAA	2.8863988311944633	0.4340209154247129	0.6259439587593079	0.46872496604919434	10.165949821472168	nan	inf
design_15	24	SAAAALAAAAAAAAARAARVAALEAVIAAAGGAAAAEAAAELAALAAAAA	15.677327750718803	0.04570227043594648	0.9278537631034851	0.6106637716293335	4.67865514755249	nan	inf
design_15	25	SAAARAAAAARAAAARAARLAALRAEVAAEGGERAAAAAAELAALEAAAA	2.0468148123124976	0.6494891711583457	0.8149946331977844	0.5830484628677368	5.601041793823242	nan	inf
design_15	26	SAAAAAAAAAAEEAALEAERARLEEIIAAEGGERAKEAEARLAALAAARA	0.8396162773901285	0.8883501060834533	0.9295002818107605	0.6789208054542542	3.223459005355835	nan	inf
design_15	27	SMKELEEKLKKKKEELEKKIKELKEIIKKEKGEKAKEAEAELKKIEEELK	1.500556649506296	0.7515893765193049	0.9036178588867188	0.57375168800354	4.383815288543701	nan	inf
design_15	28	SAAALAAAAAAAAAAAAAARAALEAAVAAAGGAAAAAARAALAAAAAAAA	2.3306478181448416	0.5768409024776474	0.6502337455749512	0.5032745003700256	9.152412414550781	nan	inf
design_15	29	SLLEELLKKLLEEEKLKKLIEELKKKIEESKGEEAKKYKELLEKIEKELK	0.7705491865734448	0.9075791345336893	0.892971932888031	0.520020067691803	5.2855143547058105	nan	inf
design_15	30	SAAALAAAAAAAAAALAALRAELEAIIAAEGGARAAEARARLAELARALA	2.7663714304847815	0.5099252939624933	0.8442115783691406	0.589698314666748	4.962425708770752	nan	inf
design_15	31	AAAAAAAAAAAAAAALAAERARLRELVAAAGGPEAEAARAALAALEAELA	0.5352454967040261	0.9494985501742996	0.9171650409698486	0.6719752550125122	3.4360620975494385	nan	inf
design_16	0	ELEKKLKLKKKIEEKEKELKELKKKLEKDPSYKKKLEELEKEIEKLKKEL	0.3870840051492298	0.9726252398957189	0.8980972766876221	0.5699486136436462	4.310249328613281	nan	inf
design_16	1	SKKKREELEKKIEELEKEIEKLKEKLKKDPSYKPELEKKKEELKKLKEEL	0.5582608054811895	0.9455529534750776	0.9098696708679199	0.5884854793548584	3.9336960315704346	nan	inf
design_16	2	AAAERAALEARIAELRARAAELAARLERDPSYAPELAAVEAEIAELEAAL	0.40200027358267504	0.9701139763224245	0.9518585205078125	0.7177177667617798	2.684837818145752	nan	inf
design_16	3	KAKEIEELKKKIEKLEKEIEKTEKLLKKDPSYKPKLEKLKEELEKLKKEL	0.3932157181014298	0.9716167914901935	0.9056269526481628	0.5846315622329712	4.0693888664245605	nan	inf
design_16	4	AEAEREALRARIAALRAEIARLEAELARDPRYRPELERLRAELARLEAEL	0.4572990165899236	0.9619577628103287	0.9090768694877625	0.6133561134338379	4.026510238647461	nan	inf
design_16	5	AAAERAALEAEIAALEAEIAELRERLARDPSYAPALAAAEARLAELRAQL	0.3515268402602279	0.9766027079662605	0.9489468336105347	0.7109814882278442	2.7495033740997314	nan	inf
design_16	6	AAAARAALQARIAALEAEAAALRAALARDPSYAPQLAAVEAEIAALRAEL	0.3700247163687998	0.9745042606103985	0.9442370533943176	0.6981451511383057	2.748908519744873	nan	inf
design_16	7	SKAKKEALEKEIKKLEKEIKELEEKLKEDPSYKPELEEKKKELEELKKKL	0.4960959912348585	0.9565829136889777	0.9063563346862793	0.6059974431991577	3.8327062129974365	nan	inf
design_16	8	EKKKKEELKEKIKELEEKAKELEEKLKKDPSYKEELEKLKEEIEKLKKEL	0.4948967353447458	0.9571318065078503	0.9113193154335022	0.6030628681182861	3.828202247619629	nan	inf
design_16	9	EKEKLEKLKKEIEKLKEEAKKLEEKLKKDKSYKPELEKVKKKIEELEKEL	0.5579826959718541	0.9456927794221629	0.9075316190719604	0.5964247584342957	4.057915687561035	nan	inf
design_16	10	DAARRAALRAEIAALEAEAAALEARLALDPAYAPALEALRARIAALRAEL	0.4869150201470641	0.9573285751777127	0.9432799220085144	0.6865483522415161	2.8765838146209717	nan	inf
design_16	11	AAARRAALRARIAELRARLAELRAKLALDPSYAPEVEAVEAEIAALEAEL	0.4567187879835107	0.9615957901426139	0.9471731185913086	0.694472074508667	2.7645599842071533	nan	inf
design_16	12	ELEKKKKLEEEIKKKEKEAEELKKKLEEDPSYKPELEKVKEEIEKLKEEL	0.543323458667977	0.9485625598527551	0.9142393469810486	0.6146050691604614	3.477994441986084	nan	inf
design_16	13	AAAEREALRAEIAALEAEIARLEALAARDPAAAPQLAAARARLEALRARL	0.4391541850288454	0.9644461452079099	0.9262394309043884	0.6811856031417847	3.244361639022827	nan	inf
design_16	14	SEEERRRLEEEIRRLEERLAELEERLEEDPRYAPELERVKAEIEELKAKL	0.6197915341499004	0.9346802511563795	0.9360039830207825	0.6573870182037354	3.423903703689575	nan	inf
design_16	15	AAAERAALEARIAALRAEAARLEAELARDPSAAPALAAVRAEIAALEAEL	0.4072983044165879	0.9689829927335839	0.9682873487472534	0.7464931011199951	2.2086124420166016	nan	inf
design_16	16	ELKKKLELKKKIEELEKKAEELKKKLKEDPSYKPELEKLKKEIEELKKKL	0.45735204313554945	0.9626114556062187	0.8929711580276489	0.5487020015716553	4.625265598297119	nan	inf
design_16	17	AEEERKKLEEEIERLKKKIEELEKKLKEDPSYKPELEKAKAELEKLEKEL	0.6303529071468593	0.9323124503309134	0.9106504321098328	0.6089052557945251	3.9119033813476562	nan	inf
design_16	18	SSKKKEELKKKIEELEKKKEELKKKLKEDPSYKPELEKLEKEIEKLKKEL	0.7418276737261511	0.9120436916439858	0.902156412601471	0.5946456789970398	4.10255241394043	nan	inf
design_16	19	ELKKLEELKKKIKEKEKELEKLKKKLEKDPSYEPELKKVEEEIKKLKKEL	0.3813577166033695	0.9730776536556291	0.9022419452667236	0.5736137628555298	4.11181640625	nan	inf
design_16	20	SAAEREALEAEIAALQARAAALREKLALDPAYAPELAAVEAELAALQARL	0.37658977731839227	0.9736489781908828	0.9455893635749817	0.6884827613830566	2.866459369659424	nan	inf
design_16	21	EKEKKEKLKKKIEELEKKAEELEKKLKEDESYKPELEKVKKEIEELKKEL	0.4783665908137736	0.9589866855871404	0.9083362221717834	0.6096755862236023	3.8964130878448486	nan	inf
design_16	22	SLKKKLELLKKIKELEKKIEELKKLLELDPSYKPELEKAEKELEKLKKEL	0.5293926738980825	0.9507733420536891	0.8790643215179443	0.5201526880264282	5.192577838897705	nan	inf
design_16	23	AAARRAALQAEIAALEARIAELKALLARDPSYAPELAALEARLAALKAEL	0.42021365842475256	0.9672981958072485	0.8833757042884827	0.5758039355278015	4.2774858474731445	nan	inf
design_16	24	SLKEKEELKKKIEELEKEIEELEKKLKEDPSYKPLLEEKKKELEKLKEKL	0.5084343146511636	0.9547921486110734	0.9066171050071716	0.5930709838867188	3.9431397914886475	nan	inf
design_16	25	SLEKKKKLKEEIKKLKEEAEKLEKLLKLDPSYAPELEKIKEEIKKLEEEL	0.664947683337228	0.9263639183563882	0.8943838477134705	0.564598560333252	4.432124137878418	nan	inf
design_16	26	AEAEREALRAEIARLRAEIEELEALLALDPSYAPELEALKAELAEKEAEL	0.41648846810889234	0.9682530314952416	0.9284167289733887	0.6628952622413635	3.3404440879821777	nan	inf
design_16	27	KAAEKKELEEKIKELEEEIKKLEEKLKEDPSYKPELEKKKKELEELKKKL	0.45495415343610957	0.963234976301539	0.9030699729919434	0.5962355136871338	3.8371894359588623	nan	inf
design_16	28	SAARREALEAEIARLRAELARLEAELARDPSVAPEVEEVKARIAELEAEL	0.47889374967599396	0.957697218654774	0.9646226167678833	0.7295174598693848	2.420092821121216	nan	inf
design_16	29	SMEEKEKLKKEIEELKKKLKELKEKLKEDPSYKPEVEKLEEEIKKLEEEL	0.6883275401348327	0.9247250131152481	0.9148164987564087	0.620311439037323	3.614931106567383	nan	inf
design_16	30	EEEKKEELKKKIEELKKEAEELEKKLKEDKSYKPKLEELKKEIKKLEEKL	0.44100870180056434	0.9650139069120925	0.8909591436386108	0.5836724042892456	4.473495006561279	nan	inf
design_16	31	EEAKKKALKEKIEKLKEEAKKLEEKLKKDPSYKPELEKLKKEIEELEKKL	0.4653664191338226	0.961181340232646	0.9008834362030029	0.573371946811676	4.142642974853516	nan	inf
design_17	0	MEKEKKLEELEKKLEELEKKYEELKKTDEEKAKEVKKKIEEIKKEIEKLK	0.5614648664500542	0.9479725082936967	0.920143723487854	0.627042293548584	3.517639398574829	nan	inf
design_17	1	KEKEEEIKKLKEEIEKLEKELKKAEKEDKEKAEKLKKKIEELKEKLKKLE	0.5305890990334436	0.9502796431091631	0.9297069907188416	0.6572113037109375	3.2375588417053223	nan	inf
design_17	2	KEKEEKLKKLEEKKKELEKKIEEAKKKDKEKAKELEKELEKVEKEIKELK	0.5616625468814141	0.9470339635960491	0.9367309212684631	0.6648507714271545	2.9668147563934326	nan	inf
design_17	3	MEKEEKLKELKKKAEELKKKIEEAKKKDKKKAEELEKELKKLEEEIKKLE	0.5810576017231854	0.9454787976177195	0.9186190366744995	0.6108500361442566	3.5037333965301514	nan	inf
design_17	4	SELKEKLEELEKKKEELKKKLEEYKKIDPEKAKELEKKLKELEEEIKKLK	0.5206216099083392	0.953046530912058	0.9113798141479492	0.566327691078186	3.690673351287842	nan	inf
design_17	5	AAREAKLAALKAEVAALKKELAALKKTDKAAAEAVAAQIAAKEAEIAALA	0.48417903624399644	0.9587357925936476	0.9217559695243835	0.6686978340148926	3.3507702350616455	nan	inf
design_17	6	EERKKKLEELKKKIEELKKELEKLKKEDKEKAKEVEKEIEKLEKELKKLE	0.41590013792581004	0.9682731424563313	0.918310284614563	0.6148900985717773	3.6122992038726807	nan	inf
design_17	7	AAKAALLAELEKEIAELEAALEKAKKTDAALAKELAAELAAKKAELAALK	0.3852261064499374	0.9725547280944872	0.9283093214035034	0.6643718481063843	3.2367093563079834	nan	inf
design_17	8	MEKEKKLKELKKKIEELKKEIKEAKKIDKEKAEELQKKLEELEKKLKELE	0.4124323171170751	0.9694977136915154	0.913087010383606	0.5970057249069214	3.6543710231781006	nan	inf
design_17	9	SKLKELLEKLQKEKEELEKLIEEAKKKDEEKAKKLEEEKKKLEKKIEELK	19.163249089158352	0.02787877354855809	0.914100170135498	0.4914165735244751	6.515059947967529	nan	inf
design_17	10	MERKELIEKLKKEIKELEEEIKKAKKTNKELAKKLEEKLKEKKKELEKLE	0.4901740520080882	0.9584938789508213	0.9039645791053772	0.5891603827476501	4.107629299163818	nan	inf
design_17	11	AAARARLEALRARAAALEAALAAAAATDAAAAAALAAELAALRAEIAALA	0.46088469435212975	0.961241890540957	0.9216286540031433	0.6699119806289673	2.937621831893921	nan	inf
design_17	12	SELEKKLKELEEKLKKLEEEIEKAKKIDEEKAKELEKEKEKLKKEIEKLK	0.49106464996816257	0.9587738371504152	0.9295018315315247	0.6274478435516357	3.1492953300476074	nan	inf
design_17	13	SEKKEKLEKLKKEAEKLKEEIKKAKKTDKEKAEKLQKELEEVEKEIEKLE	0.5958330888788325	0.9421618072215519	0.9374344944953918	0.6645035743713379	2.9980356693267822	nan	inf
design_17	14	MAKKEKLEKLKKEAEKLEKEIKKAEKIDKEKAEKLKKKLKEKKKEIEKLE	0.666273765490995	0.929971730754787	0.8915019035339355	0.5422630906105042	4.347317695617676	nan	inf
design_17	15	KEKEKKLKELEKKKEELEKKLKEAKKKDKKKAEELKKELEKLEKEIKKLK	0.47549403138942603	0.9600731180449367	0.9181401133537292	0.5995824337005615	3.5010788440704346	nan	inf
design_17	16	AARAAALAALKAEIAALKAQLAAAAATDAAKAAALAAQLEAKEAELAALA	19.516222978348065	0.026661577715535314	0.9537232518196106	0.6260675191879272	3.855602264404297	nan	inf
design_17	17	AKKKEELEKLEKEIEKLEKELKKAKKIDEEKAKKIEKELEKKKEELKKLK	0.45544979605067176	0.9635689148557047	0.9151578545570374	0.6248425245285034	3.6263136863708496	nan	inf
design_17	18	EEKKKLIEELEKKIKELEKKIKEYKKIDKEKAKELEKKKKELEKKLKELK	0.48446607349211096	0.9589447781851943	0.9172387719154358	0.5882592797279358	3.6663873195648193	nan	inf
design_17	19	SEREEKLKELKEKLKELEKKIEEAKKKDKKKAEELKKKKEELKEEIEKLE	0.5371348349271967	0.9508307708656158	0.9257235527038574	0.6258026361465454	3.252011775970459	nan	inf
design_17	20	EEKEKKIKELQKKIEELKKEIEKAKKIDEEKAKELEKELEKLEKELKKLK	0.5330229622612004	0.9523900343876147	0.923630952835083	0.6150926351547241	3.4522452354431152	nan	inf
design_17	21	SEKKEKLEKLKKKKEELEKEIEKAKKKDKEKAEKLEKELKKLEKEIEKLE	0.5379056148933068	0.9522021607988783	0.936050295829773	0.6459172964096069	3.030461549758911	nan	inf
design_17	22	SELEKKLKELEKKKEELKKKIEEAKKKDKKKAEELEKKLKELEKEIEKLK	0.4434171358040852	0.9653741678461227	0.9272842407226562	0.6147327423095703	3.2518742084503174	nan	inf
design_17	23	SEKEEKIKELEKKIEELKKEYEKAKKIDKEKAEEIKKKIEELEKELEKLK	0.5446748065496382	0.9508858700710424	0.9370289444923401	0.6781705617904663	3.1108603477478027	nan	inf
design_17	24	MEKEKKLKKLEEEYEKLEKELKELEKINEEEAKKVKKKMEEVKKEIEKLK	0.5892305285481987	0.9445494481411287	0.9207316637039185	0.6231766939163208	3.531693696975708	nan	inf
design_17	25	GEKEKKIKELKKEIEKLKKEYEEAKKIDKKKAEELKKEIEKKEKELKKLE	0.5198045766557494	0.9535908356714932	0.9307722449302673	0.6564182639122009	3.2336034774780273	nan	inf
design_17	26	SEREEKLKKLEKEIKELEKKIEELKKKDEKKAKEAEKKLEEKKKELEKLK	0.4807132591228669	0.9601616117500069	0.9309651851654053	0.6438208818435669	3.2445859909057617	nan	inf
design_17	27	AARAARLAALRAEIARLEAELARAAATDAARAEALAARLAALRAELEALA	0.4577034376616815	0.9608902115980098	0.9198699593544006	0.6424299478530884	3.3571929931640625	nan	inf
design_17	28	GELKEKIEKLEKEAKELEEKIKEAKKTDKKEAEKLEKKLEELKKEIEKLK	0.459681561005918	0.9622406865244533	0.9359774589538574	0.6444594860076904	3.0725104808807373	nan	inf
design_17	29	AAREARRAALRARIAALEAALAAARATDAEEAARLAAELARARAELAALE	0.2969529262359987	0.9831189209613868	0.9422033429145813	0.7060335874557495	2.958322525024414	nan	inf
design_17	30	AAREAELAALEARAAELERQIEAARATDPARAAALQAELEALRAEIAALR	0.3770753423160928	0.9735373898287836	0.9645696878433228	0.732600212097168	2.283331871032715	nan	inf
design_17	31	KEREELLKELEKKIEELEKEIEEAKKTDKEKAEKLKKELEKLKKEKKELE	0.45122264094939574	0.9636137055748358	0.9349284172058105	0.6516169309616089	3.031707286834717	nan	inf
design_18	0	TAAAAAALQAEIEALRAALAAARAAGAAPATLAAIEAAIAAAEAALAALA	0.5099884012207497	0.9529853513009253	0.957964301109314	0.7433508038520813	2.2519237995147705	nan	inf
design_18	1	AAARRAALAAELAALRAELAAARAAGAPAAALAALEARAAAAEAELAALA	0.4604702380222108	0.9604769825089712	0.9519563317298889	0.6998648643493652	2.387967348098755	nan	inf
design_18	2	KEKKIEEVEKEIKELEEKLKKLKEEGAKKEVLEEVEKEIEKKKKELEKLK	0.4413753288466675	0.9646213332341617	0.9257199168205261	0.6441153287887573	3.3120357990264893	nan	inf
design_18	3	REAEIAALEAQIAALKAQLAAAKAAGAPQAELDALEAQIAALEARLAELK	0.4443568074261293	0.9638358635518702	0.9436571002006531	0.688572347164154	2.8631112575531006	nan	inf
design_18	4	TAARIAALQAEIAALRAELAAARAAGAAPATLAALEAAIAAKQAELAALQ	0.4535797871678713	0.9619213168604688	0.9408259391784668	0.6894490718841553	2.8050358295440674	nan	inf
design_18	5	LAAARAALQAQIAALRAQLAALRAAGAAPATLAAVEAQIAALEAQLAALA	0.9355966648683631	0.8634926807827827	0.8488032221794128	0.5693548917770386	4.821462631225586	nan	inf
design_18	6	LEEEIEKLEEEIEEKKEKLKELKEKGAPKEELEKLEEEIEELEEKLEELK	0.36829522164162215	0.9747523781510767	0.9432950615882874	0.6877676844596863	2.7684292793273926	nan	inf
design_18	7	KEEEIKAIEKEIEALKKKLEALKKEGAPQEELDALKEKIKALEEKLEKLK	0.4315509358669121	0.965680395306464	0.9272065758705139	0.638084888458252	3.2688910961151123	nan	inf
design_18	8	RQAEIEALKARIAAVKAQLAAARAAGAPQATLEALEAERAALEAQLAALE	0.4262267326242561	0.9660429733700489	0.9446883797645569	0.6933783292770386	2.7349326610565186	nan	inf
design_18	9	REAELRALEARRAELRAQLAALRAAGAAPAELAALEAEIAEVEARIEELR	0.34117753990672695	0.9780519311458882	0.9632218480110168	0.7417773008346558	2.461441993713379	nan	inf
design_18	10	TAAERAALQARIAALEAQLAAARAAGAPQAELAALEAEIAALRAQLAALD	0.48181721461290034	0.957719747346055	0.9401656985282898	0.6970195770263672	2.881826400756836	nan	inf
design_18	11	KEEKIKKLEKEIKELEKELKELKKKGAKKEELEKLEKKIEEKKKELEKLK	0.4240008284150326	0.9668781688798812	0.9286132454872131	0.6409430503845215	3.3500921726226807	nan	inf
design_18	12	KEEEIEEVKEEIEELKEELERLKKEGAPEEELEEVEEEIEELEKELEELE	0.3794961217623107	0.9732896677963571	0.9461768865585327	0.7108743190765381	2.704272985458374	nan	inf
design_18	13	REARIRELEARIAELEARLEELKRRGAPEEELEEVEAEIERLRAELEELR	0.372728346382804	0.9741755693933132	0.9510601758956909	0.6987309455871582	3.040454864501953	nan	inf
design_18	14	LEERIEELREEREELERELEELEEEGAEEEELEEVRERIEELEEEIEELE	0.40385267019599025	0.9703264588653324	0.9578326344490051	0.7201484441757202	2.5078210830688477	nan	inf
design_18	15	LEEEIKKLKEEIKKLEEKLKKLKEEGAKEETLEKVKEEIEKLKEKLKELE	0.3812571266767404	0.9728118767634213	0.9329701066017151	0.6541461944580078	3.1132190227508545	nan	inf
design_18	16	KEEEIKKLKKEIEELKKKLEELKKKGAPEEELKKVEKKIEELEKKLKELE	0.368547462988841	0.9746141954975487	0.9279847741127014	0.6462465524673462	3.2442216873168945	nan	inf
design_18	17	MEEEKEEIEEEIEELKEELEELKEEGAEEEELEEIEEKIEELEEELEELE	0.4107591584828186	0.9698781895327024	0.9495015740394592	0.7368060350418091	2.657724618911743	nan	inf
design_18	18	TKEKIEKLKKKKEELKKKLEELKKKGAKKEELEKIEKEIEELEKEIEKLE	0.38414396385617017	0.9735916248747292	0.9354308843612671	0.6524466872215271	3.0869758129119873	nan	inf
design_18	19	MEERIKKLEEKIEELKKELEELKKKGAPEEELKKVEEEIEKLEKELEKLK	0.47702167063360756	0.9590000023716807	0.9182273745536804	0.6169852614402771	3.5778181552886963	nan	inf
design_18	20	AAARIAELEARIAALEAELARLEAEGAPQARLDEVRAEIAAARAELEALR	0.36446686633045955	0.9755186454670459	0.9648239612579346	0.7367731928825378	2.339137554168701	nan	inf
design_18	21	KEEEIEKLKKKIEELKKELKELKKKGAKQEELEKVEEEIKKAEKELKELE	0.3650546558290681	0.9750870005603768	0.9343223571777344	0.6618002653121948	3.0778565406799316	nan	inf
design_18	22	KEEEIEKLKKEIEELKKKLKELKKEGAKKEELEKVEKEIKELEEKLKKLE	0.3281546690898887	0.9796367208621456	0.9284744262695312	0.6563185453414917	3.3279225826263428	nan	inf
design_18	23	LQAEREALRERLAALEEQLAAARAAGAPQEELEALQAEIEEVRAQLAELE	0.4123672505710692	0.9683266420619293	0.9459124803543091	0.7064824104309082	2.9718141555786133	nan	inf
design_18	24	REERIRRLEEEIRRLEEELEELEREGAPQEELERLRERIEELREELERLR	0.4121338525938662	0.9690977896484525	0.942187488079071	0.6758707165718079	3.2702791690826416	nan	inf
design_18	25	LKKKIEEVKKEIKKLEEELKKLKEEGADQKTLDEVEEKIKKKKEELEKLL	0.5177428870406343	0.9519836450559177	0.9179227352142334	0.5966378450393677	3.7200963497161865	nan	inf
design_18	26	REARIEALRARAEALEAELARLRAEGAPAEELEAVEAEIEAVRAEIARLL	0.3666407973977699	0.975069375902773	0.9651651382446289	0.7409006953239441	2.5168752670288086	nan	inf
design_18	27	KEKKIKEIEKEIEKLEKELEELKKKGAKQEELKELEKKIEELKKELEKLK	0.38370183794127055	0.9727274114563156	0.9317800402641296	0.655449390411377	3.2893929481506348	nan	inf
design_18	28	MEAEIKKIEEEIKELKKKLEELKKEGAKEEELKKIEEKIKELEKKLEELK	0.40651185658647515	0.9696720946677355	0.9170374870300293	0.6206021308898926	3.6955795288085938	nan	inf
design_18	29	SEARRAALRAQIEALRAQLAAARAAGAAPEELAALEAQIAALEAELEALD	0.40386760058512106	0.9694109077144888	0.9612624645233154	0.7332450747489929	2.4886088371276855	nan	inf
design_18	30	RAARIAALRAEIAALEAELAAARAAGAPAAELAALQARIAAARAELAALE	0.4671753440972992	0.9594368337241628	0.9479318261146545	0.710929811000824	2.6579089164733887	nan	inf
design_18	31	KKEEIEKVEKEIEELKEKYEKLKKEGAKKEELEKVKKKIKELEEKLKELK	0.38314493901120533	0.9729479780310486	0.9279205203056335	0.6508662700653076	3.3113319873809814	nan	inf
design_19	0	SSLLEEFLKKIEELKKEIEEAKENPELKKKLEEELEELLKEYEELLKKLK	1.141651836127125	0.8536227297688207	0.883626401424408	0.5685766935348511	4.622567653656006	nan	inf
design_19	1	MEEEKKNKEKIEKLEKEIEKAKENKEKKEKLKKELEKLKKEIEKKKKEKK	0.9926844781403786	0.8592542743866788	0.9014464616775513	0.6009842157363892	3.9811015129089355	nan	inf
design_19	2	EEEEKEREKKKKELEEKIEEAKDDPEKKAELEKELEEFEEEYKKELEEKK	0.4658569617206854	0.9601650053915654	0.9225082397460938	0.6486510038375854	3.2327346801757812	nan	inf
design_19	3	EEEKKKEEKKIEELKKEIKKAEKDKEKKEKLEKELEELKKKIEEKKKKEK	1.0277670733499011	0.8536619798520991	0.906096339225769	0.613345742225647	3.75591778755188	nan	inf
design_19	4	MKEKEEYEKELEELEKEIEKAKSDEEKKKELEEELEELKKEREKEEELAA	18.669224922277042	0.027698811789835638	0.9032394289970398	0.4611038565635681	7.021931171417236	nan	inf
design_19	5	KKLLEEYKKKEEELKKKIEEAEKDKEKKEKLKKELEKFKEEYKKLLEELK	0.7554055899030889	0.9118938576773181	0.8836285471916199	0.5521067976951599	4.560763359069824	nan	inf
design_19	6	SSLLEEEEEEIEELEEEIEEAEEDEEEKEELEEELEEYKEEVEEELEELE	19.155220628441615	0.026121040341662388	0.9427691698074341	0.5881707072257996	4.11956787109375	nan	inf
design_19	7	KALEEERKKKEEELEKKIEEAADDPELKAKLEKELEEFKKEYEELKKKLA	0.6665155054294047	0.9277445751425624	0.899765133857727	0.5896431803703308	3.8977255821228027	nan	inf
design_19	8	EKKKKENEEKLKELEEEIKKAKEDEEKKKELEKKLKEYKEKIEKEEKERK	0.5759282953178434	0.9416467794216823	0.9038597941398621	0.5940115451812744	3.9406635761260986	nan	inf
design_19	9	EALEKEYEEKLKKLEEEIKKAESDKEKKKKLEEELKKLKEEYKKLKEKLK	1.0326303773620726	0.8578215250798837	0.9011233448982239	0.5700932741165161	3.99141788482666	nan	inf
design_19	10	AAAARAAEERLAALEAAAAAAAADPERRAALLAELEAERAALAAAAAAAA	0.3653029275486478	0.9752455622634233	0.8560818433761597	0.6199862360954285	3.812249183654785	nan	inf
design_19	11	EKEEKEREKKIKELEEEIEKAKKDKKKKEELEKELKELKKEYEKKKKEKK	0.9674128231380023	0.8598070153049232	0.9026391506195068	0.5931731462478638	4.059463977813721	nan	inf
design_19	12	AAALAAYAARLAALEAEIAAAADDPEKKAALEAERAALEAEHRARLAAAA	0.40898561389319077	0.9687387800065076	0.9212846159934998	0.6596494913101196	2.939385175704956	nan	inf
design_19	13	EELLKKYKEELEKLKKEIEKAKEDEEKKKELEKKLKELEKEFKELLKKLE	1.1251604272188485	0.833562244175531	0.894852876663208	0.5544653534889221	4.2280426025390625	nan	inf
design_19	14	SSLEKEYKEKIEKLKEQIKKAEENKELKEKLEKELEELKKKYEEEKEKRK	0.8120601130012253	0.9019172405971806	0.900456964969635	0.6018060445785522	4.269251823425293	nan	inf
design_19	15	AAAAAEAARRRAALEAAIEAAAADPERAAALEAELAALKAAEAARRAAAA	2.846536246814851	0.5339044890455933	0.8248534798622131	0.470069944858551	7.30986213684082	nan	inf
design_19	16	EEEKKKREKKIKELEEKIKKEEKNKEKKKKLEEELEKLKEEYKKKEEKKK	0.9438961031751261	0.8672554661866536	0.8966078162193298	0.5880552530288696	4.331856727600098	nan	inf
design_19	17	KEEEEEREKEIKELKEEIEKAKEDEEKKKELEKKLEKLKKEYEEEKKKRE	0.8569457441788247	0.8854339274319575	0.9120110869407654	0.631181001663208	3.7007908821105957	nan	inf
design_19	18	AAAAAAAAAERAALAAEIAAAAADPALAAALEARLAALKAAAAAAAAAAA	11.455963885629835	0.09820112208042647	0.8297489881515503	0.4547562301158905	8.106342315673828	nan	inf
design_19	19	GKEKEEAEKKIKELEKKIEEAKEDKEKKEELKKKLEEFKKKEEEKLKKEK	0.5561041139865728	0.9477752317793127	0.8875807523727417	0.6013820767402649	4.3008551597595215	nan	inf
design_19	20	AAAEAAAAAKLAALEEAIAKAAADPAKAAKLKAELAALRAAEAERRAAAA	0.49576296405140885	0.956238488485738	0.8966941833496094	0.6120368838310242	3.532149076461792	nan	inf
design_19	21	SAAAAADAKRIAELEAKIEAAKADPELKAKLEAELAALKAEIAAARAAAA	0.44814990685904443	0.9637991987343222	0.9333619475364685	0.6827229261398315	2.9748892784118652	nan	inf
design_19	22	MEKLEKAEKKIKELEKKIEEAKEDPELKKKLEAELKEFKEKIEKELKEAK	0.9308461979879002	0.8768802988076441	0.8985226154327393	0.5785267353057861	4.124508380889893	nan	inf
design_19	23	AAAAAAAAAEAAALRAAAAAAAADPARKAELEAELAALEAARAARAAAAA	9.355973180639213	0.1467593291549727	0.8412882685661316	0.4378320276737213	8.942078590393066	nan	inf
design_19	24	AAAAAAAAAKLAALEAEIEKAAADAEKKAALEAELAALKAAIAAALAAAA	18.700260847509707	0.027404127400878168	0.7085698246955872	0.4243142008781433	8.954938888549805	nan	inf
design_19	25	EELEKERKKKEEELEKKIEEAKEDPKKKEELKKKLEEFKKEYEKEKKEKE	0.42763344069810055	0.9663475249717415	0.9027630686759949	0.6054813265800476	3.736722946166992	nan	inf
design_19	26	SELLKKYKEKLEKLEKEIEKAKEDKEKKKKLEEELEKLKKEFEEKLKELK	0.648136943824123	0.9321226068681905	0.8819076418876648	0.5465962290763855	4.718571186065674	nan	inf
design_19	27	KEKEEKEKKELEELEKEIKKAEKDKEKKEKLEKELEELKKKIEEEKKKAK	0.8100275312330408	0.8960796458809552	0.8996152877807617	0.5954605340957642	3.9458632469177246	nan	inf
design_19	28	EAKKEKRKKEIEKLKKEIEEAKEDPEKKKKLEEELKKLEKKWEEEEKKEK	0.8786063684565043	0.8799253127943085	0.8865487575531006	0.5869909524917603	4.382425308227539	nan	inf
design_19	29	EELLEEFEEEIEELEEEIEEAAEDEELKAELEEELAELKEEFEELLEELE	1.9131681488375052	0.6572592571936297	0.8383746147155762	0.5092613697052002	5.928376197814941	nan	inf
design_19	30	AAAAEAAAAEIAALVAAIEAAAADAARKAALEAELAALRAARAAAAAAAA	19.323038769376694	0.02534809927301815	0.9613373875617981	0.6556872129440308	3.141197681427002	nan	inf
design_19	31	KKKEEEAKKKIEELKEKIKEAKENPELKKELEKELEEFKKKLEEEKKKAE	0.7527431930938742	0.9115393193364687	0.8980038166046143	0.6141768097877502	4.057044982910156	nan	inf
design_2	0	MKELEELKKLIEELKKEFEKKLEEAKKEGTLEKVLKEIEEIEKEIEKKLK	5.509646391507858	0.3228657009075438	0.8689894080162048	0.4361763596534729	8.272899627685547	nan	inf
design_2	1	MKKEEELKKKLEELKKKFEELLEEAKKKGTEEEVEKEIEEILKKIEEELK	1.528034449554215	0.7175183436406075	0.8202539086341858	0.47064685821533203	6.071887493133545	nan	inf
design_2	2	SELKKKEEEELKELLKKMEELKKEAKKKGTLEEVEKKIEEILKKIEEEKK	1.1529260189350323	0.8269498036685577	0.8463532328605652	0.4723213315010071	6.981319904327393	nan	inf
design_2	3	AAAAAAAAAALAALLEEMAARRAAAKEAGTLPAVLAEQAAKLAAIAAAAA	0.9685206567315181	0.8597243889045878	0.6861202716827393	0.4419475793838501	8.772133827209473	nan	inf
design_2	4	MEELEEEEEELEELEEEWEEELEEAEEEGTLEEEEEEIEEEEEEIEEELE	18.67987009554912	0.029450426391254596	0.9154649376869202	0.5088589191436768	5.164953231811523	nan	inf
design_2	5	ALAALAAAAAAAALAAAAAARLAEAAAAGTLAAVEAAAAAAAAELAALAA	2.164737166401971	0.581783419465897	0.758899986743927	0.5428377389907837	5.6469950675964355	nan	inf
design_2	6	AAAAEALAAALAARAAARAAELAAAKKAGTEAAVAAAVAAEDAEVAAALA	0.548283879428795	0.9460351405682303	0.8022505044937134	0.5448952913284302	4.970751762390137	nan	inf
design_2	7	AAAAAAAAAALAALAAAAAAALAAAAAAGTAAAVAAAAAAAAAAAAAALA	18.714299040826937	0.02980333314247555	0.8797627091407776	0.616679310798645	4.034167289733887	nan	inf
design_2	8	AAAALAAAAALAALGALAAALRAAAAALGTLAATRAALAALAAALAAALA	14.160232245749144	0.0661914461449541	0.5788929462432861	0.4528522789478302	10.770435333251953	nan	inf
design_2	9	AAALAALAEALAALLALAAALLAQAAAEGTLPAVLALVAAILALVAAALA	0.9507132705810255	0.8619520004699517	0.764963686466217	0.510147750377655	6.298820495605469	nan	inf
design_2	10	MEELKKLLEELKKKLEEMKKKLEEAKKEGTYEEVEKEIKKELEKIAKELK	0.6731425652215588	0.9229737525458122	0.9028183817863464	0.5590225458145142	4.027994632720947	nan	inf
design_2	11	AALLAALLAALAAAAAAEEAALAEARAAGTEAAVRAAIEAARAAAAALLA	2.20705474288893	0.5795615930028004	0.771091878414154	0.537244439125061	6.056922912597656	nan	inf
design_2	12	SALAAAAAAALAAALAAMAAALAAAAAAGTLAAARAAAAAALAAVAALAA	2.153681011766809	0.5697985288656254	0.6692367196083069	0.48666414618492126	7.410436630249023	nan	inf
design_2	13	AAAAAALAAALAAWRARREAELAAAAERGTLAAAEAAIAAEEAAVAALLA	0.7492890471017319	0.9057671005319906	0.9175609946250916	0.6628938913345337	2.8825244903564453	nan	inf
design_2	14	AAAAAAAAAAAAAAAAAMAAARAAAAAAGTAAAVAAAGAAAGAAAAAAAA	18.65652701879924	0.0295745772868516	0.8011922836303711	0.5729249119758606	6.761772632598877	nan	inf
design_2	15	MEELKKKLEELKKLEEEREKELEEAKKKGTLEEKLKKIEKEKEEIKKELE	8.013946501058685	0.192843398357489	0.8445026278495789	0.4083944261074066	8.873974800109863	nan	inf
design_2	16	AAALAAAAAALAALLAAAAAALAAAAAAGTAAAVAAAVAAALAALAAAAA	3.819552057608835	0.3783071423650412	0.5633904337882996	0.44058433175086975	9.2100830078125	nan	inf
design_2	17	AAAAAAAAAALAALLAAAAARLAQAAKEGTLAAVKAEIAAALAEVAAALA	1.7209048128363595	0.6954426358814927	0.6973689198493958	0.46714651584625244	7.573555946350098	nan	inf
design_2	18	MEELKKLKKELEEKLKEWEKELEEAKKKGTLEEKLKEIEEELKEIEKLLK	2.9738688443424386	0.49274743923007464	0.8391958475112915	0.41647469997406006	8.2330904006958	nan	inf
design_2	19	MEELEKLKEEIEKKLEEWKKLLEEAKKKGTYEKVEKEIKEKLEEIEKLLK	0.6544401651810726	0.9286506537355654	0.8882397413253784	0.5213050842285156	4.5558013916015625	nan	inf
design_2	20	AAAAAAAAAAAAAALAEEAARAAEAAAAGAAAAVLAAIAAARAARAAAAA	18.861152401291307	0.029142802113541366	0.9285455346107483	0.6363080739974976	3.755598306655884	nan	inf
design_2	21	AAAAAALEAALAAAAAAAAAAAAAAAAAGTLAAVEAAVAAARAAAAAALA	18.988132158576693	0.02834905018876133	0.9172770380973816	0.5761715173721313	4.032237529754639	nan	inf
design_2	22	MEELEELLKELEEKLEEMEEELEEAKEEGTYEEVKEKIEEWLEEVEEELE	3.5084117183493624	0.45440697682064657	0.8466396331787109	0.45224523544311523	8.447078704833984	nan	inf
design_2	23	AALAAALAAALAALAAAAAAALAEAKARGTEAAVRAAVAALEAAIAALLA	1.8850409086647495	0.6475516537951356	0.7596616744995117	0.5116310119628906	6.005870342254639	nan	inf
design_2	24	SLLEELEEKLLEELLKEMEKEIEEAKKKGTLEEVLEKHKKLLEEIEELRK	1.157416653491023	0.8184436350115751	0.8859102725982666	0.5114415884017944	5.148810863494873	nan	inf
design_2	25	MEAIKKLEEEIKKLKEEMKKELEKAKKEGTYEKKKKEIEKKLKEIEEKLK	0.8741243407623569	0.8818847687105844	0.8730523586273193	0.5001216530799866	5.04166841506958	nan	inf
design_2	26	AAAAAAAAAAAAALAAAMAAELAAAEKEGTLAAAKAAIAATLAALAALAA	1.0328693633737667	0.8494846348262413	0.7162342667579651	0.5027333498001099	7.112557411193848	nan	inf
design_2	27	AAAAAAAAAAAAALLAAMAAERAAAKKAGTAAAVEAAIAARLAAIAAAAA	0.8068299139181604	0.8922957830797421	0.681649923324585	0.44209086894989014	8.01827335357666	nan	inf
design_2	28	AAAAAAAAAAAAAAAAEAKARLAEAKAAGTAAAAAAEIAAALAELAALAA	1.466927178584678	0.7402062663536279	0.7456596493721008	0.5175862312316895	6.610700607299805	nan	inf
design_2	29	AAAAAAAAAALAAALAAAAALLAEAAARGTLAAAAAAIAAALAELEAAAA	0.7043405040967472	0.9198803275072077	0.7339783310890198	0.518288254737854	5.907431125640869	nan	inf
design_2	30	MEELEKLLKELEEKKKEWEKKLEEAKKEGTEEEVLKEIKEEEEKIKKELE	0.965211815373565	0.8616542431676115	0.8883054256439209	0.523208737373352	4.2131028175354	nan	inf
design_2	31	SALLEEIKKALEEKLEKWKKELEEAKKKGTLEEKKKEIEEELKKIEELLK	0.4974975705054166	0.956838345997123	0.9138649702072144	0.5848665237426758	3.737427234649658	nan	inf
design_20	0	MEEEEEREEEEEEEEEIEELEEEREELKKEGELEEAEEVEEEIEEKKEEM	0.6947505102772272	0.9184203776209514	0.9383125305175781	0.6922803521156311	2.7711949348449707	nan	inf
design_20	1	SAAAAAAAAAAAAAAAIAALEAERAALRAAGRAAEAAAVAAAIAALRAAA	16.80785071361804	0.0418123558551906	0.9488648772239685	0.6522049903869629	3.4353535175323486	nan	inf
design_20	2	SAALAAAAARAAAEAEIAALEAKAEELKKAGKEAEAAAVEAEIAERKAAL	0.5554910618387213	0.9452886317338673	0.9400292038917542	0.6753637790679932	2.9365015029907227	nan	inf
design_20	3	SLLEEKEKKLKEKKEEIEELKKEAEELKKEGKEEEAEKVEKKIEELKEKL	0.7563563411269437	0.9060811183463251	0.930345892906189	0.6451235413551331	3.2640388011932373	nan	inf
design_20	4	AAAAAAAAARAAALAEIAALRAKAEELRAAGREAEAAAVEAEIAEREAAL	16.662451628948787	0.04244069928224507	0.9592825174331665	0.6284443140029907	3.478747606277466	nan	inf
design_20	5	SLLEELKKKLEEKKKEIEELEKEAEKLKKEGKKEEAEKIKKEIEKLKKEL	0.6009329793562342	0.9383540745100057	0.933621346950531	0.6478859782218933	3.2358269691467285	nan	inf
design_20	6	DLKKKKEEELKKKLEEIEKLEKEAEELKKEGKYEEAKKIEKKIEELKKKL	0.5767186256383209	0.9408033484841107	0.919307291507721	0.6032677888870239	3.891376495361328	nan	inf
design_20	7	AAAAAAAAALAARLAEIEALEAEAERLRAAGRLAEAAAVAAEIAARRAAL	16.650803710107066	0.04236203970539747	0.9640337228775024	0.6348008513450623	3.4104104042053223	nan	inf
design_20	8	EEEEKLKKEKEEKLKKIEELEKKAKELEKEGKLKEAEKIKKEIEKLKKEL	0.8488555479319824	0.8859555301197097	0.9236428737640381	0.6277672052383423	3.550518751144409	nan	inf
design_20	9	SLAALLAAELAARLAEIAKLREERDKLLAEGKLEEAEKVAAEIEKRLAEL	0.6199786731599078	0.9337561080635625	0.9488300681114197	0.6779512763023376	2.9280765056610107	nan	inf
design_20	10	ALAALLAAARAAALARLEELRARRAALLAAGREAEAAAVAAEVAALEAAL	0.48849467076092773	0.9566436688259539	0.9110157489776611	0.6352120041847229	3.6859185695648193	nan	inf
design_20	11	LLQELLERLLQERLEEIEELRRLEEELLREGKLEEAERIRQEIEELLELL	0.6135618849443601	0.9345089907079975	0.9640435576438904	0.701485276222229	2.7563531398773193	nan	inf
design_20	12	SSLKKELEKLKEKKKKIEELEKEAEKLKKEGKEEEAKKVEKEIEKLKKEL	0.871332272583572	0.8825735587898867	0.9159812927246094	0.6218114495277405	3.810215950012207	nan	inf
design_20	13	DLLKKLLEELKKKLEEIKELEKEAEKLKKEGKEEEAKKIEEEIEKKKKEL	0.6401560981243805	0.9309067303637244	0.9093459248542786	0.5838198661804199	3.781031847000122	nan	inf
design_20	14	SLLAELLAALAARLEEIARLEAEAARLRAEGRLEEAAAVEAEIARLRAAL	0.42079416276129533	0.9670065629957013	0.9713291525840759	0.7322292923927307	2.4067299365997314	nan	inf
design_20	15	SLEEKLKKELEEKKKEIEELKKEREKLLEEGKEEEAKKIEEEIKKLEEEL	0.8829356348348747	0.8800885901564274	0.9361652731895447	0.6457488536834717	3.164295196533203	nan	inf
design_20	16	MLEELLEKLKKKKEEEIEKLKEEAKKLKEEGKEEEAKEIEEKIEKLKKEL	0.8433414277993145	0.8867592873789341	0.8927274942398071	0.5472955107688904	4.378931045532227	nan	inf
design_20	17	AALAAAAAALAARAAEIAALEAEEARLRAEGRAAEAAAVAAEIARRRAAL	16.48196157461548	0.04344105134383161	0.953088641166687	0.6047499775886536	4.089745044708252	nan	inf
design_20	18	SLLEELLEELLEKEEEIEELEEEREELKKEGKLEEAEEIEEEIEELKAEL	0.7889782869185887	0.9022772950251203	0.9481419324874878	0.6907405853271484	2.8186874389648438	nan	inf
design_20	19	GLLEELLEELEEKLEEIERLEEEAERLKEEGKLEEAEEVEEEIERLKEEL	0.6616070176578119	0.9249998434013881	0.9651479721069336	0.7137289047241211	2.5683584213256836	nan	inf
design_20	20	SLLEKLKKELEEKLKEIEELEKEKEKLLKEGKKEEAEKVEKEIKKKKEEL	0.5970444520853365	0.9405116392059227	0.9435929656028748	0.6701062917709351	2.941771984100342	nan	inf
design_20	21	SLLEKLLKELEEKKEEIEELKEKRDELLEEGKLEEAKKVQEEIEELLEEL	0.8322517193036588	0.8906317528007557	0.9492122530937195	0.6703394055366516	2.8959338665008545	nan	inf
design_20	22	SELEEKLKELLEKLKEIEELEKEREKLKKEGKEEEAKKVKEEIEKKKEEL	0.5406883892260202	0.9498968871619892	0.950995922088623	0.6944857835769653	2.759314775466919	nan	inf
design_20	23	AAAAAAAAAAAAAEADIAALEAQAAELKAAGRAAEAAAVEAQVAERKAAA	16.69203356660318	0.0424584612987923	0.964444637298584	0.6559015512466431	3.0063297748565674	nan	inf
design_20	24	ELLKKKLEELKKKLEEIEKLKKEREKLLEEGKEEEAKKVEKEIEKLEKEL	0.811411408000442	0.894623212168965	0.9264492392539978	0.6145043969154358	3.5800819396972656	nan	inf
design_20	25	GLLEKKLKELKEKLEEIEKLEKEREKLLKEGKLEEAEKVKKEIEKKKKEL	0.5439093552289	0.9488572032081352	0.9405255913734436	0.6525887250900269	3.2285237312316895	nan	inf
design_20	26	ELLKKKLEELKKKLEEIKKLEEKAKKLKEEGKEEEAKKVLEEIEKLKKEL	0.7940037042073418	0.8985541593473443	0.9157575964927673	0.5878476500511169	3.790288209915161	nan	inf
design_20	27	KLEEELKKKLEEKKKKIEELEKKKEELLKEGKYEEAKKIEEEIEKLKKEL	0.637891256984132	0.9290913207704027	0.9272128343582153	0.6279199123382568	3.574115514755249	nan	inf
design_20	28	AAAAAAAAAAAARQAAIAALEAKAAELAAAGRAAEAAAVQAQIAEARAAA	16.826410619624866	0.041567573417052445	0.9579360485076904	0.6565172672271729	3.176135778427124	nan	inf
design_20	29	SLLEELEKELEEEEEEIEELEEEREELKEEGKEEEAEKVEEEIEEKKEEL	0.567976973378985	0.9438910624930306	0.9351564049720764	0.6689276099205017	2.914114475250244	nan	inf
design_20	30	AAAAAAAAALAAARAEIAALEAEAARLRAEGRAAEAAAVRAEIARRRAAL	16.5388281370443	0.04323613852374239	0.9363833665847778	0.5883256196975708	4.522397994995117	nan	inf
design_20	31	AAAALAAAARAARLAEIAELEAKRAELLKEGRLAEAEAVAARIEELKAEL	0.7155754479071456	0.9123717564071236	0.8976185321807861	0.6045928001403809	4.2266435623168945	nan	inf
design_21	0	AAAAAAAAAAAAAAAAAEAAAAAAAAAAAAAAAAAAAAAAAAAALAAALA	1.2280452196367038	0.7984432251108246	0.9435469508171082	0.6860218048095703	2.737283229827881	nan	inf
design_21	1	GEAEEEARRREEEERRREEERRRREEEEERRRREAEEEEERRRREEERRR	0.6655008973753574	0.9251259249007532	0.9746125340461731	0.6502292156219482	2.9328103065490723	nan	inf
design_21	2	AAAAEAAAAAAAAAAAAAAAAAAAAAAAAAAAAAAAAAAAAAAAAAAAAA	0.8415203338454533	0.8882526676141511	0.9546563625335693	0.6720671653747559	2.6672866344451904	nan	inf
design_21	3	AEEEEEEEEEEEEEEEEEEEEEEEEEEEEEEEEEEEEEEEEKKEEEELKK	1.0274296445117355	0.8454092591354856	0.9223966002464294	0.6745783090591431	2.6059677600860596	nan	inf
design_21	4	MEEEEEEEEEEEEEEEEEEEEEEEEEEEEEEEEEEEEEEEEEEELEKLLE	1.0992723474437005	0.8295189681531708	0.9315248131752014	0.6707966923713684	2.678117513656616	nan	inf
design_21	5	AAAAAAAAAAAAAAAAAAAAAAAAAAAAAAAAAAAAAAAAAAAAAALAAA	0.9058609680119004	0.8748713169002736	0.9179947972297668	0.6368122100830078	3.181805372238159	nan	inf
design_21	6	MRRRLEEERRRREEEERRRAEEERRAREEAARAAEAAAAAAAAAAAAAAA	1.0462436271368918	0.8409968656333702	0.9347546100616455	0.6052631139755249	3.7093069553375244	nan	inf
design_21	7	AAAERARREAERRRREEEEERRREEEERRREEEEERRRREEERREEERRR	1.0939003041469852	0.834486846388681	0.9738323092460632	0.6344127655029297	2.9648053646087646	nan	inf
design_21	8	AAAAAAAAAAAAAAAAKAAEEAAKAKEEEAAKAAKEAAEAAAKAAEAAAA	20.511166980893666	0.02401846843144866	0.7706822156906128	0.5587567687034607	4.6110005378723145	nan	inf
design_21	9	SLKEEEEKREEEKEEEEEEEEEEEKEEEEEEEEEEEEEEAAEEELEELLE	1.2310261561429665	0.8025765703941804	0.9478306174278259	0.6646556854248047	2.8872642517089844	nan	inf
design_21	10	AAAAALAAAAAAAAAAAAAAAAAAAAAAAAAAAAAAEAAAAAAAEAAAAA	1.4208115059735953	0.753080307924727	0.9519117474555969	0.6734520196914673	2.650716543197632	nan	inf
design_21	11	EAEAAAAAAAAAAAAAAAAAAAAAAAAAAAAAAAAAAAAAAAAAAAAAAA	0.8574945434724721	0.8843411496567106	0.9601212739944458	0.6753537654876709	2.6336398124694824	nan	inf
design_21	12	KEEEEERRREEREREERERREREEEERRRREERERAEEEAARERERAERA	1.047856237742522	0.8418648614814879	0.9717318415641785	0.6632167100906372	2.9194953441619873	nan	inf
design_21	13	SEEEELEEEEEEEEEEEEEEEEEEEEEEEEEEEEEEEEEEELEELEEELE	1.3397927926803226	0.7746022151816468	0.943745493888855	0.657780647277832	2.8273799419403076	nan	inf
design_21	14	RELEELEARRRREAEERERRRREEEERRRREEEAEEERRRREEEEERRRR	1.31575067802166	0.7779851170582224	0.9660670161247253	0.6103692054748535	3.5521953105926514	nan	inf
design_21	15	SLEELLKKLEEKKKEEEKKKKEEEEEKKKKEEEEKKKKEEEKKEEEEKKK	0.8538307855370886	0.8878101592638317	0.9523594379425049	0.5858513116836548	3.6180787086486816	nan	inf
design_21	16	SEKKKKEEEEKKKKEEEEKKKEEEEKKEEEKKKEEEKKKEEEEKEKKLKE	0.7898390801015922	0.8997803554604498	0.949390709400177	0.5999402403831482	3.4712209701538086	nan	inf
design_21	17	AAAAAAAAAAAAAAAAAAAAAAAAAEAAAAAAAAAAAAAAAAAAAAAAAA	1.1403601604734896	0.8199582112907057	0.9378637671470642	0.6864622831344604	2.7432570457458496	nan	inf
design_21	18	AAAAAAAAAAAAAAAEAAAAAAEAAAAEAAAAAAAAAAAAAAAAAAAAAA	0.8033902951815135	0.8967642104727954	0.9583449363708496	0.6962262392044067	2.569455862045288	nan	inf
design_21	19	AEEEKRKEEEEEKEEEEEEEEEEEEEKEEEEEEEEEEEEEEEKEKEEEEK	1.2562239143844143	0.792504592976044	0.9378505349159241	0.6872941255569458	2.4836134910583496	nan	inf
design_21	20	SEKEKKEEEKKKEEEEKKKKEEEKKKEEEEKEKKKEEEKKKKEEEKKKLE	1.0268457958790635	0.8479111622508202	0.9531692862510681	0.6091734170913696	3.428443670272827	nan	inf
design_21	21	REEEERRREEERRREEEERREEEERRRREEEEERRRRAEEEERRRRLEEE	0.7728258742803753	0.9020440222478663	0.9708064198493958	0.6356165409088135	3.111682176589966	nan	inf
design_21	22	KEEEKKKEEEEKKKKEEEEEEEKKKEEKEKEEKEKEKEKEEKKKKEEEEK	1.3491007671206978	0.7723938295613055	0.9391019940376282	0.6236184239387512	3.095043182373047	nan	inf
design_21	23	AAAAAAAAAAAAAAAAAAAAAAAAAAAAAAAAAAAAAAAAAAAAAAAALA	0.9571465053373289	0.8621416913743558	0.9220908284187317	0.6482362747192383	3.259331226348877	nan	inf
design_21	24	AAAAAAAEAAAAEAAAAAAAEAAEREAAAAAAEAARAAAEAAARAAALAA	0.9339583644988309	0.867550271929834	0.9645180106163025	0.701754629611969	2.3491015434265137	nan	inf
design_21	25	AAAEAAAAAAAAAAAAEAAAAAAAAAAEAAAAAAAAAEAAAAAAAAAALA	0.9888116730680103	0.8549015153500084	0.9569111466407776	0.7035295963287354	2.475776195526123	nan	inf
design_21	26	AEEEEERRREEEEREEEEEEREEEEEEEEEEEEEEAEEEEEEEERERRER	0.9697656446772387	0.8590869010473742	0.9703527688980103	0.7025330066680908	2.2601678371429443	nan	inf
design_21	27	REEEEEEEEEEEREEEEREEEEEEEEEEEEEEEEEEEEEREEEEEEEEEE	0.9105519728958451	0.8724416803796244	0.9513401389122009	0.6920343637466431	2.274430990219116	nan	inf
design_21	28	AAAAALAAAAAAAAAAAAAAAAAAAAEAAAAAAAAAAAAAAEAAAAAAAA	1.2929276283901907	0.7834893123426587	0.9574123024940491	0.693252682685852	2.5709078311920166	nan	inf
design_21	29	AAAAAAAAAAAAAAAAAAAAAAAAAAAAAAAAAAAAAAAAAAAAAAAALA	0.9571465053373289	0.8621416913743558	0.9220908284187317	0.6482362747192383	3.259331226348877	nan	inf
design_21	30	AAAAAAAAAEAAAAAAAAAAEAAAAAAAAAAAAAAAAAAAAAAAAAAAAA	1.1679359351161693	0.8156750888871143	0.9602793455123901	0.6971045136451721	2.540505886077881	nan	inf
design_21	31	AAAAAAAAAAAAAAAAAAAAAAAAAAAAAAAAAAAAAAAAAAAAAAAAAA	1.0182436388564902	0.8482643424080674	0.9172755479812622	0.6436747908592224	3.1440486907958984	nan	inf
design_22	0	AAAAAAAAAAAAAAAAAAEEAAKAAEAAAKAAAAAAAAAAAAAAAAAALA	0.7887398296643965	0.9026405443528429	0.941116988658905	0.6689227223396301	3.081934690475464	nan	inf
design_22	1	AAAAAAAAAAAAAAAAAAAEAAAAAAAAAAAAEAAAAAAAAAAAAAAAAA	1.005218364450224	0.8559057880867978	0.9485872387886047	0.690828800201416	2.5530643463134766	nan	inf
design_22	2	GLLKKLKELEEEKKKKEEEEKEKEEKKKKEEEKKKEKEKEEKEKALKELE	1.5737745256489661	0.7266148031183164	0.9318357706069946	0.5190510749816895	4.94148588180542	nan	inf
design_22	3	ARRAEEEARREAERAERERREREERERRREEEERREEERRREEERLRALE	0.9949527294987868	0.8569704110409687	0.9631444811820984	0.6205698251724243	3.446758508682251	nan	inf
design_22	4	AAAAAAAAAAAAAAAAAAAAAAAAAAAAAAAAAEAAAAAAAAAARAAALA	0.9145495690380743	0.8746515050265075	0.9394314289093018	0.6721984148025513	2.7939350605010986	nan	inf
design_22	5	MEEEEERRREEEEEERREEEEEEEEEEEEEEEEEEEEEEEEEEEEEEEEE	0.9676908691971201	0.8624653012680626	0.9494773745536804	0.6640249490737915	2.578094244003296	nan	inf
design_22	6	AAAAAAAAAAAAAAAAAAAAAAAAAAAAAAEAAAAAAEAAAAAAAAAAAA	1.1561018832561518	0.8214272348673678	0.9511022567749023	0.685812771320343	2.6034252643585205	nan	inf
design_22	7	AAAAAAAAAAAAAAAAAAAAAAAAAEAAAAAEAAAAAAAAAAAAAAAAAA	0.9448285753876215	0.8681508026270991	0.9493630528450012	0.689966082572937	2.639883041381836	nan	inf
design_22	8	GAAAAAAAAAAAAAAAAAAAAAAAAAAAAAAAEAAAAAAAAAAAAAAALA	0.8042526379246725	0.8977997768426574	0.946692168712616	0.6776429414749146	2.810516119003296	nan	inf
design_22	9	GLEEEEKREEEEEEEEEEEEEEEEEEEEEEEEEEEEEELKKLEEELKKLE	0.82150335941996	0.8959823519266789	0.9542833566665649	0.6638184189796448	3.1140670776367188	nan	inf
design_22	10	AAAAAAAAAAAAAAAAAAAAAAAAAAAAAAAAAAAAAAAAAAAAAAAAAA	1.0040383288002477	0.855814450741698	0.9172755479812622	0.6436747908592224	3.1440486907958984	nan	inf
design_22	11	GLREEEERRREEEERRREEERRREEEERRREEEEEREREEEERRERELLE	1.2533565925438397	0.797794007565375	0.9682773947715759	0.6533132791519165	3.2088541984558105	nan	inf
design_22	12	GAAAAAAAAAAAAAAAAAAAAAAAAAAAAAAAAAAAAEAAAAAAAAAAAA	0.878891168887526	0.8831551154319048	0.9586310982704163	0.6742720007896423	2.7315990924835205	nan	inf
design_22	13	AAAAAAEAAAAAAAAAAAAAAAAAAAAAAAAAAAAAAAAAAAAAAAAAAA	0.9435590319072096	0.8683217788480158	0.9556801915168762	0.6738932728767395	2.6462669372558594	nan	inf
design_22	14	GAAAAAAAAAAEAAAAAAAAAAAAAAAAAAAAAAEAAAAAAAAAAAAALA	0.9003552269972438	0.8765919874855673	0.9512524008750916	0.6895724534988403	2.657184600830078	nan	inf
design_22	15	AAAAAAAAAAAAAAAAAAAAAAAAAAEAAAAAAAAAAAAAAAAAAAAAAA	0.9386090016908932	0.8697801798638776	0.9373673796653748	0.6847141981124878	2.7603142261505127	nan	inf
design_22	16	AAAAAAAAAAAAAAAAAAAAAAAAAAAAAAAAAAAAAAAAAAAAAAAAAA	1.0040383288002477	0.855814450741698	0.9172755479812622	0.6436747908592224	3.1440486907958984	nan	inf
design_22	17	AAAEEAAAAAAAAAAAAAAAAAAAAEAAAAAAEAAAAAAAAAAAAAAAAA	0.9505263171658348	0.8671108533155701	0.9640135169029236	0.7087243795394897	2.4085330963134766	nan	inf
design_22	18	AAAAAAAAAAAAAAAAAAAEAAAAAAAAAAAAEAAAAAAAAAAAAAAAAA	1.005218364450224	0.8559057880867978	0.9485872387886047	0.690828800201416	2.5530643463134766	nan	inf
design_22	19	AAAEAAARAAAEAAARAAAERERREREERRREEEERREREERERELRELE	1.156915623216007	0.8178105019097549	0.9708073139190674	0.6555061340332031	2.6774117946624756	nan	inf
design_22	20	AAAAAAAAAAAAAAAAAAAAAAAAAAAAAAAAAAAAAEAAAAAAAAAAAA	0.9050267979741538	0.8768709283080236	0.9422478079795837	0.6775867938995361	2.691349744796753	nan	inf
design_22	21	AAAAAAAAAAAAAAAAAAAAAAAAAAAAAAAAAAEAAAAAAAAAAAALAA	0.980046292844136	0.8598279003041686	0.9404910206794739	0.67710280418396	2.81719970703125	nan	inf
design_22	22	AEEERKKKEEEKKKKEEEKKKEEEKKKKEEEKKKEEEKKEKEKEEKEKKE	1.0406150945275845	0.8478328731575696	0.9529911875724792	0.6071774959564209	3.2925779819488525	nan	inf
design_22	23	AAAAAAAAAAAAAAAAAAAAAAAAAAEAAAAAAAAAAAAAAAAAAALAAA	1.0911051685531674	0.8368323560707519	0.9433068633079529	0.6849364638328552	2.758131742477417	nan	inf
design_22	24	AAAEAERAAAEEAARRAAAEAAAAAEAAAAAAAAAAEAAAAAAAAAALLE	0.6373085273471004	0.9315082967510662	0.9642566442489624	0.7085397243499756	2.465360164642334	nan	inf
design_22	25	AAAAAAAAAAAAAAAAAAAAAAAEAAAAAAAEAAAAAAEAAAAAAAAAAA	1.2205767799842218	0.8071583249326875	0.9545831084251404	0.6952855587005615	2.4689815044403076	nan	inf
design_22	26	AAAAAAAAAAAAAAAAAAAAAAAAAAAAAAAAAAAAAAAAAAAAAAAAAA	1.0040383288002477	0.855814450741698	0.9172755479812622	0.6436747908592224	3.1440486907958984	nan	inf
design_22	27	AAAAAAAAAAAAAAAAAAAEAAARAAAAAAAAAAAAAAAAAAAAAAAAAA	0.942244207482768	0.8696085306807102	0.9431666135787964	0.6973956823348999	2.798630475997925	nan	inf
design_22	28	AAAAAAAAAAAAAAAAAAAAAAKAAEEEAKRAAAEAEKAAAAEAEKALAE	1.1925907652667598	0.8139436991575204	0.9547432661056519	0.6534352898597717	2.8922314643859863	nan	inf
design_22	29	EREEEERRRREEEERRERERKKKEEEEREREEEEEEEREEEEEEEEELEE	0.6798484751317682	0.9244411546834799	0.9682092070579529	0.6692512631416321	2.588513135910034	nan	inf
design_22	30	AAAAAAAAAAAEAAAAAEAAARAAEEAAARAAEAEAARAAAAAAAAAAAA	0.7678553936555143	0.906748233115125	0.9662098288536072	0.7059941291809082	2.2895023822784424	nan	inf
design_22	31	AAAAAAAAAAAAAAAAAAAAAAAAAAAAAAAAAAAAAEAAAAAAAAAAAA	0.9050267979741538	0.8768709283080236	0.9422478079795837	0.6775867938995361	2.691349744796753	nan	inf
design_23	0	EEIEKLKKEIEELEKKLEELKKKGSKEAEKIEKEIEKKKEKLEKLEKEKK	0.43278928168898706	0.9658142217744989	0.9232674837112427	0.6430314779281616	3.6015419960021973	nan	inf
design_23	1	KELEELEEELKRLEKELKELKKEGSEEAEEVEKEIEELKKEIKELKEKLK	0.4072731165999835	0.9693844574449814	0.9317399263381958	0.6628562211990356	3.2857701778411865	nan	inf
design_23	2	KKIEELEKKIEEKKEELKKLKEEGSEEAEEVEKEIEELEKELEKLKEELK	0.36837156182157205	0.9746128384927576	0.9397980570793152	0.6812007427215576	2.96966814994812	nan	inf
design_23	3	EEIEEIEEEIEELKKKAEELKKKGSPEVEEIEKKIEELEKKLEELKKELE	0.41286200405480955	0.9684715575259508	0.9355148673057556	0.6768276691436768	2.9441659450531006	nan	inf
design_23	4	EEIEKLEEEIKKLKEEAKKLEEEGSPEVEKVKEEIKKLEKELEELKKKLK	0.40733091926301535	0.9693371406160932	0.9275190234184265	0.6498326063156128	3.1449460983276367	nan	inf
design_23	5	DKIEELKKKIEELKKELEKLKKEGSPRAEELEKKIKELEKELKELLEKEK	0.41821357913692503	0.9675746738766554	0.9206074476242065	0.6334575414657593	3.6631221771240234	nan	inf
design_23	6	KELEELEKKIEELEKKAKELEKEGSKEVEEVKKEIEELKKEAEKLKEELK	0.42203370271928486	0.9669906201254629	0.9357345104217529	0.6781414747238159	3.0459744930267334	nan	inf
design_23	7	SEIEKLKKEIEELKKKAEELKKKGSPEVKKVEEEIKKKEEELEKLEKEKK	0.41492461970801636	1.010496042130725	0.9221366047859192	0.655549168586731	3.430755376815796	nan	inf
design_23	8	KELEKLKEEIKKLKEEAEKLKKKGSEEVKKVEKKIEELEKKLKELEKKLK	0.3972216641683382	0.9707439197630804	0.9091099500656128	0.5955052375793457	4.010444641113281	nan	inf
design_23	9	KELEELKKELEKLKKELEELKKKGSPEAKEIEKKIKELEKKIEELEKKLK	0.4258207303670316	0.9669005796118398	0.9248716235160828	0.6350653767585754	3.499293565750122	nan	inf
design_23	10	GELEKLEEEIEKLKKELEKLKKEGSEEAEKVEKEIKKLEEELAKLKKELA	0.43057566841085815	0.9661683520646137	0.9407288432121277	0.6826049089431763	3.1143975257873535	nan	inf
design_23	11	KEIEELEKEIEKLKKEAEKLKKEGSPEVEEVEKKIEEKEKELKELKKKLE	0.35523884079891554	0.9762083024329303	0.933919370174408	0.668647050857544	3.0088305473327637	nan	inf
design_23	12	SELAELEAQIAALKEQLAKLEAEGSPEAAELKAKIAELEAQLAALKAAAA	0.45481962153086397	0.9618258498996007	0.9364707469940186	0.688787043094635	2.9566991329193115	nan	inf
design_23	13	KEIEELKKKIEELEKKLEELKKEGSPEAEEIKKEIEKLKEELKKLLEEKA	0.3956767735880604	0.971269951106396	0.9285990595817566	0.6576432585716248	3.30084490776062	nan	inf
design_23	14	MEIKELKEKIEKLKKKAKELEKEGSPEVEEVKKEIEELEKKLKELEEELK	0.4098373426612066	0.9696822096624512	0.9159611463546753	0.6236960887908936	3.6275885105133057	nan	inf
design_23	15	EELEELEEELEELKEEAEELKEEGSERVEELEEEIEELEEEIEELLEEEE	19.11505330160947	0.02787081594892761	0.9593896269798279	0.5995025634765625	3.6652042865753174	nan	inf
design_23	16	GELEELKKKIEELEKEAEKLEKEGSEEVEEVKKEIEELKKEYEKKLEELK	0.3958730121146087	0.9711629987986841	0.940317690372467	0.6853960752487183	2.9508681297302246	nan	inf
design_23	17	ARLAELEARAAALRAEIAALRAAGDPRVAELEAELAALEAELAALRAEAA	0.41186331992901704	0.9684239787478698	0.9589015245437622	0.7116562128067017	2.464505434036255	nan	inf
design_23	18	MRLEELEEELEELKEEIEELKKEGSPEVEELEEEAEEVEEEIEKLKEELK	0.5958854550150336	0.9381382328699627	0.9140925407409668	0.6171837449073792	3.496861696243286	nan	inf
design_23	19	GELEKLKKEIEKLKKELEKLKKEGSKEAEKLEKEIKEKEAELKKLEEELK	0.4347542154042372	0.9653209140500545	0.9262338280677795	0.6508535146713257	3.57883358001709	nan	inf
design_23	20	SKIEELEKKIEELKKKLEELKKKGSEEAKEVEKEIKKLEKELEKLKKELK	0.47916101935017197	0.9592067020957079	0.9254636168479919	0.6501165628433228	3.5887646675109863	nan	inf
design_23	21	GKIEELEEKIEELEEELEELKEEGSPEAEELEEEIEKLKEELEKLKEEEK	0.45723920758957076	0.9618313370523945	0.9496874213218689	0.711651623249054	2.746800422668457	nan	inf
design_23	22	SEIEELEKEIEKLKKEAEELKKKGSKKVKEIEKEIEKKEAELEELKKKLE	0.46219981144770766	0.9624809227125166	0.9239475727081299	0.6354273557662964	3.5448436737060547	nan	inf
design_23	23	MKIEELEKKIKELKEKLKKLKEEGSPEAEEIEKKIKELEEELKKLKEELK	0.43615039980366127	0.965431565379877	0.9148350358009338	0.6159048080444336	3.8046131134033203	nan	inf
design_23	24	DEIKKLEKEIEKLKKELEELKKKGSKEAEKVEKELKKKEKELEKLKKEKE	0.4950353520630052	0.956103831377659	0.9238027930259705	0.6338194012641907	3.5350394248962402	nan	inf
design_23	25	ARLAALEARRAALAAEAAALEAAGDPRVAALRAELAAVEAEIAALRAAAA	0.28770609628588606	0.9841134917386937	0.9552226662635803	0.7133433818817139	2.428283929824829	nan	inf
design_23	26	KKLEELKKKLEELKKKIEELKKEGSKKVEELEKKAKEIEKEIEKLEKELE	0.49000587615590147	0.9583257106559262	0.9225585460662842	0.6134312152862549	3.5500330924987793	nan	inf
design_23	27	GELEELEKKKEELEKKLEELKKEGSPEAEEVKKEIEEVKKKIEELKKKKE	0.39879525929636855	0.9707567982502219	0.9272791743278503	0.666602611541748	3.294119358062744	nan	inf
design_23	28	SEIEKLEKEIEELKKELEKLKKEGSEEAEKIEKEIEKKEEELKKLKEEKK	0.4780661283351938	0.9593546358597433	0.9309675097465515	0.662886381149292	3.30818510055542	nan	inf
design_23	29	EEIKELEEKIKELEKEIEKLKKEGSEEVEEKEKELEKLKEELEKLKKEKE	0.41801518246868896	0.9682462392831329	0.9352812170982361	0.6597475409507751	3.0718002319335938	nan	inf
design_23	30	EKLKELEEEKKKLEKELEKLKKEGSEKAEEVEKKIKEVEKEIEKLKKELK	0.3682113251056432	0.9745862048665712	0.9251606464385986	0.6500575542449951	3.4377431869506836	nan	inf
design_23	31	DELKELEKEAEELEKKLKELEKEGSPEAEEVKKKLEEIKKKIEKLKKELE	0.5908071286209521	0.9405793924167383	0.9280856847763062	0.6461673974990845	3.185405731201172	nan	inf
design_24	0	KKKEEEEKKRKEEEEKKKEEEEKEKEKKKEEEEKKKKEKKELEELKKKLE	0.6535163649123871	0.9304536605352625	0.9412834048271179	0.5737656354904175	3.880685806274414	nan	inf
design_24	1	AAAAAAAAAAAAAAAAAAAAAAAAAAEAAAAAAAAAAAEAAAAAAAAAAA	0.4430731190378132	0.9638504693442222	0.955940842628479	0.6934731602668762	2.521742582321167	nan	inf
design_24	2	AAAAAAAAAEAAAAAAAAAAAAAAAAAAAAAAAAAAAAAAAAAAAALAAA	0.4706556465521218	0.9593706723549777	0.9416201710700989	0.6709794998168945	2.687840461730957	nan	inf
design_24	3	GRREEEERRRREEEEERRRREEEERREEEERRRREEEERERRRREEEERR	0.48193495182668467	0.9576861716562803	0.9677114486694336	0.6388154029846191	3.1385295391082764	nan	inf
design_24	4	AAAALAAAAAAAAAAAAAAAAAEAAAAAAAAAEAAAAAAAAAAAAAAAAA	0.4267759240031256	0.9665325827719211	0.9564579725265503	0.6991255283355713	2.6586406230926514	nan	inf
design_24	5	AAAAAAAAAAAAAAAAAAAAAAAAAAAAAAAAAAAAAAAAAAEAEAAALA	0.4312812794612083	0.9656212754715259	0.9573016166687012	0.6875518560409546	2.5306200981140137	nan	inf
design_24	6	AAAAAALAAAAAAAAAAAEAAAAAEAAAAAAEEAAAAAAAAAAAAAAALA	0.24404499525933046	0.9886203301317609	0.9503010511398315	0.6990901231765747	2.618004560470581	nan	inf
design_24	7	KEEEEKKKKEKEKEEKKKKEEEEKKKKEEEKKKEEEKKKKEEEEEEKKKK	0.4606503768518371	0.9621953874187561	0.9527904987335205	0.6201627254486084	3.090604066848755	nan	inf
design_24	8	ALAAAAAAAAAAAAAAAAAAAAAAEAAAAAAAAAAAAAAAAAAAAAAAAA	0.4751504165681313	0.9589161412277585	0.9472427368164062	0.6848698258399963	2.8747096061706543	nan	inf
design_24	9	AAAAAAAAAAAAAAAAAAAAAAAAAAAAAAAAAAAAAAAAAAAAAAAAAA	0.563699426235347	0.9434246918280976	0.9172755479812622	0.6436747908592224	3.1440486907958984	nan	inf
design_24	10	AAAAAAAAAAAAAAAAAAAAAAAAAAEAEAAARAAEAEAARAAAEAAAAA	0.6005847243475164	0.9369065179559193	0.9612735509872437	0.7034269571304321	2.322711706161499	nan	inf
design_24	11	AAAAAAAAAAAAAAAAAAAAAAAAAAEAERAAAAAAAAAAAAAAAAAAAA	0.3578657611976782	0.9759318051759314	0.9430013298988342	0.6847504377365112	2.711946487426758	nan	inf
design_24	12	ARAAAEAAARAAAAAEAAALEEERRREEERAAAAAAAAAAAAAAAAAAAA	0.4734688124783494	0.9602608723818427	0.9559386968612671	0.667743444442749	2.5817885398864746	nan	inf
design_24	13	MLEELEEEEEEEEEEEEEEEEEEEEEREEEEEEEEEEEEEEEEEEEELEE	0.4758368208036544	0.9599412875084705	0.9544350504875183	0.6738930940628052	2.699960947036743	nan	inf
design_24	14	AAAALAAAAAAAAAAAAEAAAAAEAAAAAAAAAAAAAAAAAAAAAEAAAA	0.5658591789690697	0.9434720052800606	0.9565931558609009	0.7006025314331055	2.5716371536254883	nan	inf
design_24	15	AAAAAAAAAAAAAAAAAAAAAAAAAAAAAARAAEEAAAAAAAAAAAEAAA	0.4798945225802132	0.9577167449630576	0.9568942189216614	0.6954702138900757	2.4029741287231445	nan	inf
design_24	16	AEEEEEEEEEAEKEAEEEEKREEEEEEEEEEEEEEEEEEAEEEELEEELA	0.4103117464471197	0.9701324609401538	0.9555356502532959	0.6708666086196899	2.616516351699829	nan	inf
design_24	17	AAAAAAAEAAAAAAAAAAAAAEAAAAAAARAAAEAAAAAAAAAAAAAAAA	0.4798711518276989	0.9577554393184091	0.9607206583023071	0.7056890726089478	2.4472551345825195	nan	inf
design_24	18	AAAAAEEAAAAAAAAAAAAAAAAEAAAAAAAAAAAAAAAAAAAAAAAAAA	0.7106355806075318	0.9157293406172151	0.9625710844993591	0.702383816242218	2.517014980316162	nan	inf
design_24	19	ALAAAAAAAAAAEAAARAAEAAAAEAARRAEEAAAAAAAAAAAAAAAAAA	0.4700984933562225	0.9593589678603412	0.9613186717033386	0.7026593685150146	2.524324893951416	nan	inf
design_24	20	AAAAEAAAAAAAAAAAAAAAAAAEAAAAAAAAAAAAAAAAAAAAAAAAAA	0.7045532703825691	0.9166406728013201	0.9602150321006775	0.6986416578292847	2.5491621494293213	nan	inf
design_24	21	AAAAAAAAAAAAAAAAAEAAAAAAAEAAAAAAAAAAAAAAAAAAAAAAAA	0.3594999731320635	0.9757732354198743	0.9592698216438293	0.6983164548873901	2.580587387084961	nan	inf
design_24	22	AAAAAAAAAAAAAAAAAAAAAAAAAAAAAAAAAAAAAAAAAAAAAAAALG	0.38943241639804876	0.972529781477501	0.9245045185089111	0.6359204053878784	3.249948263168335	nan	inf
design_24	23	AAAAAAAAAAAAAAAAAAAAAEAEAAAAAEAERRAAEAAAAAAAAAALAA	0.48740512628363275	0.9566463162051675	0.9582324028015137	0.6997348666191101	2.4733223915100098	nan	inf
design_24	24	GLEEEERRRREEERRRREEEEREEERRREEEREREEEEARREEEERRRRA	0.5340013412113304	0.9505504613480602	0.9719771146774292	0.6686874628067017	3.071247100830078	nan	inf
design_24	25	KEEEEKKKKEEEKKKKEEEKKKKEKEKEKKKKEEEEKKKKEEEEKKKEEE	0.6704550707993169	0.923111319312373	0.9536828398704529	0.6255573034286499	3.1297171115875244	nan	inf
design_24	26	RREEEERRRREEEERRREEEEERRREEEERERRRREEEERRRREEEERRR	0.5717028463855165	0.9422972701359872	0.9739809036254883	0.6401095390319824	2.909665107727051	nan	inf
design_24	27	AAAAAAAAAAAAAAAAAAAAAAAAAAAAAAAAAAAAAAAAAAAAAAAAAA	0.563699426235347	0.9434246918280976	0.9172755479812622	0.6436747908592224	3.1440486907958984	nan	inf
design_24	28	AEEEEERREEEEEEEEREEEEEEKEEEEKREEEEEKEEEEEEEEEEEELE	0.4376956253585918	0.9648552709736538	0.962748110294342	0.6923962831497192	2.4249260425567627	nan	inf
design_24	29	AAAAAEAAAAAAAAAAAAAAEAAAAAAAAAAAAAAAAAAAAAAAAAAAAA	0.6462965721117314	0.9286122314063886	0.9613087177276611	0.696873128414154	2.5172672271728516	nan	inf
design_24	30	MLEELEEEEEEEEEEEREEEEEEEEREKEEREEEEKEKEEEEEELEELLE	0.5660143874675553	0.9436363144876306	0.9593662619590759	0.6663120985031128	2.8608648777008057	nan	inf
design_24	31	AAEEAERAARAAAEAAAAAAAAAAAAAAAEAAAAAAAAAAAAAAAAAAAA	0.5710002701466883	0.9422993640078478	0.9647855758666992	0.6993231773376465	2.435664415359497	nan	inf
design_25	0	MKELEEKLKKLKELEEELEKLKKESKTEETKKKIKEIEEEIKKLKEELES	0.7429377446010554	0.9312888594689229	0.901263952255249	0.6269527077674866	4.089734077453613	nan	inf
design_25	1	KKALEEKKKKLEELKKELKELKKKSKTEETKKKIKEIEKEIEELEKEIEE	0.8172034001457414	0.9177345341725239	0.9030720591545105	0.6331270933151245	3.9118967056274414	nan	inf
design_25	2	MAELEKLKKEIEKLEEELEELEKKSETEETKKKIEEIKKKIEELKEKLEK	0.8769776623973252	0.896980431775173	0.8918595910072327	0.6064791679382324	4.277897357940674	nan	inf
design_25	3	MELEKEKEEKLKKLKEELKKLEKEAKTEEKKEKIEKIKKEIEKLEKEKKE	0.4554093191519234	0.9633071942470157	0.887560248374939	0.5911773443222046	4.4662652015686035	nan	inf
design_25	4	SKALEEKKKKLEELEKELEKLKKEAKTEEKKKKIKEIEEEIKKLKEEIEK	0.6240897798331788	0.9397324592960306	0.9163778424263	0.6366585493087769	3.5835392475128174	nan	inf
design_25	5	MEELEKLLEKIKELEKKLEELKKQAKTEETKEEIKKIEEEIEELKKKLLE	0.6487397515045868	0.933817588822092	0.9112021327018738	0.6291408538818359	3.7681517601013184	nan	inf
design_25	6	MEELEKLLKKIKELKEELEKLKKEAKTEETKKEIKKIEEEIEKLEKELEE	0.553565109676424	0.948474059044135	0.9133946299552917	0.6340116262435913	3.7039432525634766	nan	inf
design_25	7	GMALEKKKEELEKLKEELEKLKKEAKTPETKEKIKEIEKKIEKLEKELEE	0.6594942859489339	0.9300435413900696	0.9014813303947449	0.6181495189666748	4.003768444061279	nan	inf
design_25	8	EEELRRRLERLEELRRRLRELEERAETPERREEIERLRREIEELERELEE	0.6825053719827104	0.9273036806511255	0.8946571946144104	0.6063766479492188	4.556209087371826	nan	inf
design_25	9	GAALEALRRELAELEARAAELRERAETEERRRELAEVEARIAELRARLAA	0.5487925800365587	0.9484565682907808	0.9024896621704102	0.6479741334915161	4.0422444343566895	nan	inf
design_25	10	AEELEKLKKEIEELEKKLKELEKKKKTEETKKEIKKIKKKIEELKKKLEE	0.884913821914229	0.90451434840494	0.9048440456390381	0.6194740533828735	3.893956184387207	nan	inf
design_25	11	AAALAALEARLAELKARLAELEAEASTPETKAEIAEIRAEIAELEAELAA	0.4825725766226124	0.9602142763672126	0.9214423894882202	0.6809024810791016	3.1983730792999268	nan	inf
design_25	12	MEKLKELKKEIEELEKELEELEKKKKTEETKKKIEEIKKKIEELKKKLES	0.901097041024848	0.9033297932151346	0.8980523347854614	0.6028982400894165	4.241598129272461	nan	inf
design_25	13	MEELLKKEKELEKLEKELEELKKKSKTEETKKKIEEIEKKIEELKKELEA	0.8299770331990686	0.911558736721585	0.8906471133232117	0.5947047472000122	4.2787885665893555	nan	inf
design_25	14	SHLLEEKLKKLEELKKKLEELKKKAKTPETKKEIEKIEEEIEELEKELEE	0.5101360735643717	0.9562868198262735	0.9124900698661804	0.6360026597976685	3.6451005935668945	nan	inf
design_25	15	MEELEKKLKELEKLKKELEKLKKEAKTEEKKKEIEKIEKEIKKLEEELKS	0.5564532026282467	0.9493890336765003	0.9090228080749512	0.6278417706489563	3.8485465049743652	nan	inf
design_25	16	AAALAALKAEIAKLKAELAELKKEAKTPETKAKIKEIEAKIAELEAKLEA	0.614281054807208	0.9376227864348421	0.9123313426971436	0.6367270946502686	3.4781529903411865	nan	inf
design_25	17	GSLLEELEEELEELEEELEKLEEEAETEETKEEIEEIEEEIEKLEEELEE	6.262832893756461	0.1887962435856248	0.8503257632255554	0.4163736402988434	9.624329566955566	nan	inf
design_25	18	MEAEEELEERLEELKKRAEELKKEAETEEKKEELEEIEKEIEELEEKKEE	0.6074937745417015	0.9390629729816427	0.8995890617370605	0.6206554174423218	3.9241414070129395	nan	inf
design_25	19	MEELEELEEEIEELKEELEELKEEAETEEEKEEIEEIEEEIEELEEELEE	1.997810978767933	0.6071578327326533	0.9495753049850464	0.7136915922164917	2.350926399230957	nan	inf
design_25	20	MEELEKLKKKLEELKKELKELEKESETEETKKKIEEIKKEIEELEKKLKS	0.8362992312317656	0.9140358831896801	0.8966257572174072	0.6066187024116516	4.231513977050781	nan	inf
design_25	21	SLELKKKEEELKKLKEELEKLEKEAKTPETKEEIKKIKEKIKKLEEEIES	0.7290380713579526	0.9189851133323214	0.9067413210868835	0.62884521484375	3.8612871170043945	nan	inf
design_25	22	AAALAARRARLAELEAEAARLRAQAATPEQRARLAALEAEIARLRAELAA	0.713378554855754	0.9153420658000355	0.8718679547309875	0.5907595753669739	4.456608295440674	nan	inf
design_25	23	MEELEKKKKELEELKKKLEELKKKSKTEETKKKIEEIEKKIKELEEEIEK	0.8418921633742581	0.910868174065997	0.9031714200973511	0.6128368377685547	3.9928014278411865	nan	inf
design_25	24	GAKLEEKKKKLKELEEKLKKLEEKKKTEETKKEIEKIKKEIEKLKKEIEE	0.8975656900778682	0.9055138228333823	0.9120944738388062	0.6403601169586182	3.816018581390381	nan	inf
design_25	25	MKKLEELEKKLKELEEELEKLKKEAKTEETKKKIEEIEKEIEKLKKELEE	0.5689407705110757	0.9480969138087683	0.9158033728599548	0.6358113288879395	3.633005380630493	nan	inf
design_25	26	GSLLKEKEKKLKELEEKKKELEKEATTEEKKKKLEEIEKEIEELKKELEA	0.8740477042862097	0.9134678210016004	0.8978145122528076	0.6200339794158936	4.0837836265563965	nan	inf
design_25	27	SAARAALAARLAELQARAAELQKAAATPEQKAELAALQAEIAELQAELAA	0.6159708661881993	0.9384605514676463	0.9236695766448975	0.6865633130073547	3.230853796005249	nan	inf
design_25	28	AAALAARLARLAELRERLAALEAAAATPETRAEAAEIRAEIAALEAELAA	0.7993283125854295	0.9276160926692673	0.9153378009796143	0.6895793676376343	3.3331947326660156	nan	inf
design_25	29	MEELEKLKKELEKLKKELEELEKKSETEETKKEIEEIKKKIEELEKKLKE	0.8050011220463877	0.9210399815815954	0.901113748550415	0.6195883750915527	4.057798385620117	nan	inf
design_25	30	AAALKALEEELAKLKEELEKLKKEAETEETKEEIAEIEERIKKLEEELES	0.5643497569502783	0.9475457561792899	0.9136644005775452	0.6624360680580139	3.5538346767425537	nan	inf
design_25	31	MEELKKREEELKKLEKKLEELKKKAKTPETKEEIAKIEKEIEELKKEIEE	0.5841692850863491	0.9441485336234094	0.8997012376785278	0.6096949577331543	3.849961519241333	nan	inf
design_26	0	AAAAAAAAAAAAAAAAAAAAAAAEAALAAAKATKAAAEVAALLAALAAAA	12.597263743890121	0.07712636883528136	0.9214529395103455	0.6183294057846069	4.012894630432129	nan	inf
design_26	1	AAAAAAAAAAAAAAAAAAAAAALAALEAALEATASAEEVAAFRAALAAAA	0.7562120311901458	0.9107203278044377	0.8427091240882874	0.5739971399307251	4.7799530029296875	nan	inf
design_26	2	AAAALAAAAAAAAAAAAAAAAAAEAERARLKETASPEEVAAYEAAAAAAA	1.4851626383743513	0.7544463549798652	0.8270057439804077	0.5559180974960327	5.072790622711182	nan	inf
design_26	3	GRARREEEERRRRAELEERERREREELERLRRTKSPEEIERFLRELEERR	1.2610784249884637	0.7839778054934967	0.8287914991378784	0.4217180907726288	7.853232383728027	nan	inf
design_26	4	AAAAAAAAAAAAAAAAAAAAAALAAEAAALAAAATPEAVAAFEAELAAAA	5.179545219670606	0.3001303966890134	0.851238489151001	0.5301799178123474	7.8391265869140625	nan	inf
design_26	5	AAAAAAAAAAAAAAAAAAAAAAAAAERAELRATASAAEVAAAEAAAAAAA	12.538095326668627	0.07841593956028936	0.8929211497306824	0.6157233715057373	4.696162223815918	nan	inf
design_26	6	GLAELLAALEEKKKKEEEEEKKLKKELEELKKTASKEEVEEYLKKLEEEK	1.8405149696247745	0.6928981409483181	0.7994549870491028	0.37792468070983887	9.502490997314453	nan	inf
design_26	7	AAAAALAAAAAAAAAAAAAAAALAAARAAAAATAAPEEAAAAAAALAAAA	12.086193937493254	0.08497981312207381	0.8808006048202515	0.5948086977005005	5.503113269805908	nan	inf
design_26	8	AAAAAAAAAAAAAAAAAAAAAEAAAERAAIKATATPEEVAAYEAALAKAA	1.429531626329575	0.7385206885232536	0.8425718545913696	0.5557088851928711	5.230268478393555	nan	inf
design_26	9	MKEEEEKKKKEEEKKKKEEEKKLKEEEEKLKKEGSEEEIKKFKEKVEKEK	0.8432160055737582	0.8847609929678115	0.8801025152206421	0.5282917618751526	5.223351001739502	nan	inf
design_26	10	GAAAAAAAAAAAAAAAAAAAAALAEELARLKATASPEEVAAAEAALAEAA	1.0933252252107721	0.835391895490196	0.862263023853302	0.5902778506278992	4.248958110809326	nan	inf
design_26	11	GAAAAAAAAAAAAAAAAAAAAALAAELARLRAEATPEEVAAFLAALAAAA	1.1642605470469183	0.811874002884153	0.8132280707359314	0.5420324802398682	5.486952781677246	nan	inf
design_26	12	AAALAAAAAAAAAAEAAAAAAAAAAEAAALAATASPAAVAAYRAERAAAA	3.3777598382758005	0.5141311884307911	0.807249128818512	0.5205497741699219	8.56851863861084	nan	inf
design_26	13	ALAAALAAALAAAAAAAAAAAAAAAARAALRATASPAEVAAAEAAAAAAA	4.00259660773754	0.38240154922862873	0.8057722449302673	0.5144624710083008	6.760995864868164	nan	inf
design_26	14	GAAALLAALAALAAAAAAALAALAAELAAARATKTPAEVAALLAELAALA	1.137731403948774	0.8203600869758538	0.820079505443573	0.534436821937561	6.403646945953369	nan	inf
design_26	15	AAAALAAAAAAAAAEAAAAAAALAAERAALRAAASPEEVAAYEAALAAAA	4.222153129054021	0.37356090706157913	0.9182655215263367	0.6007891893386841	4.582468032836914	nan	inf
design_26	16	AAALAALAAALAAAAAAAAAAAAAALRALIRATATPEEVAAFEAALAAAA	0.8441031229214573	0.892399663018226	0.8613681793212891	0.5728275775909424	4.524735927581787	nan	inf
design_26	17	AAALAAAALAAAAAAAAAAAAAAAALAAALAATASPAEAAAAAAAAAAAA	1.9182200380677934	0.6196845759916707	0.8051247000694275	0.5452243089675903	7.0676984786987305	nan	inf
design_26	18	AAAAAAAAAAAAAAAAAAAAAAAAAALEALRAAAGAAAVAAAEAALAAAA	12.570787293529538	0.07742829785065396	0.9459073543548584	0.6579940319061279	3.017296314239502	nan	inf
design_26	19	AAAAALAAAAAAAAAAAAALAALAAAAAAAEAAKTPEEVAAARAAAAAAA	2.3136742453661316	0.5646518313533248	0.7723926305770874	0.5253241062164307	6.431042671203613	nan	inf
design_26	20	AAAAAAAAAAAAAAAAAAAAAALAAELERLAAAAAPAAVEAARAALAAAA	11.599577521975228	0.09215882293651767	0.8342407941818237	0.558692455291748	6.545684814453125	nan	inf
design_26	21	AAAALAALLAALAAAAAAAAAALAALEAALRATATPEEVAAFRAALAAAA	0.8689384401424607	0.8871132640071764	0.8750444650650024	0.5826666355133057	4.3604536056518555	nan	inf
design_26	22	AAAAAAAAAAAAAAAAAAAAAALAAALAALGATASAAAVAAARALLAALA	4.358576320503994	0.3375332672901657	0.6420683264732361	0.47985824942588806	9.583446502685547	nan	inf
design_26	23	AAAAAAAAAAAAAAAAAAAAAALAAERAALKATATPAEVAAFEAALAAAA	0.7363729138856461	0.9092003686915188	0.8442195057868958	0.5593135356903076	4.869723320007324	nan	inf
design_26	24	GLLLLLLLLLLLLLLLLLLLELLELLEALLEELASEEEVEEFREELEELL	2.1778681807576064	0.6615864348640649	0.8637890219688416	0.4987461268901825	8.212061882019043	nan	inf
design_26	25	GAAAAAAAAAAAAAAEAAAAEAAAAALAALREAASPEAVAEALAAAAEAA	2.6853862476138137	0.48459576505902696	0.8123772740364075	0.564734697341919	5.762855052947998	nan	inf
design_26	26	AAAAAAAAAAAAARAAAAAAAALAAELARLRATASPAEVAAFRAALAAAA	1.017886956666502	0.8615807631922446	0.8294764757156372	0.5479087829589844	5.481357574462891	nan	inf
design_26	27	AEAARRAREAAEAARRAAEEREREERRAELRATASPEEVERWEEEERARE	0.9249776609406418	0.864745266155315	0.930318295955658	0.6044225692749023	3.7310519218444824	nan	inf
design_26	28	AAAAAAAAAAAAAAAAAAAAAAAAAAAAALRATASPAAVAAAAAAAAAAA	1.0190642672535908	0.8406443807468552	0.7668498158454895	0.5186638832092285	8.009499549865723	nan	inf
design_26	29	GAEKEKKEEEEKKKEEEKKKKELEKKKEEIEKTKSPEEVEKYKKELEEKK	1.0398547221835706	0.8635242679316303	0.8371182084083557	0.4842812418937683	6.745243549346924	nan	inf
design_26	30	AAAAAAAAAAAAAAAAAAAAAAAEAERARLRATAAPAEVAAWEAARAAAA	2.575099169321587	0.5545597587980599	0.8147144913673401	0.5325403213500977	7.24271297454834	nan	inf
design_26	31	AAAAAAAAAAAAAAAEAARAAELAARLAELRATASPAAVEEFAAALAEAA	0.6926930608607776	0.9193326944921588	0.8734853863716125	0.5896062850952148	4.824713230133057	nan	inf
design_27	0	LEKKIKELEKKKEELEKKAEEYKKEGKKEEYEKLKKEIEEIKKEIEKLKK	0.35028315658543097	0.976962980850979	0.9255943894386292	0.6254119873046875	3.236016273498535	nan	inf
design_27	1	REERIEELKEEKERLEEELEEAKEEGDVERAEELEEEIEEVEEEIEELEE	0.4004846370872199	0.9708301941839556	0.964222252368927	0.7432882785797119	2.254696846008301	nan	inf
design_27	2	TAARIAALEAALAAVEAERAALAAAGDVAAAAAAAAAAAALAAEIAALRA	0.5622440147762231	0.9449104164456774	0.9343897104263306	0.6975257992744446	2.4017670154571533	nan	inf
design_27	3	LAARIAALEAERAALAAELAAARAAGDVAAAAALAAAIAAVEAEIAALRA	0.5425826317480931	0.9475262207545243	0.9611580967903137	0.7399759292602539	2.093602180480957	nan	inf
design_27	4	KEEEIKKLKEEKKKLEKEAEKLEKEGKKEELEKAKKEIEKLKEEIKKLLA	0.36371835019374565	0.9755337784807557	0.9364889860153198	0.6566119194030762	2.9359757900238037	nan	inf
design_27	5	RKEEIEKLKKEREKYEKELEKLKKEGKEEEAKKLEEKIKEIEKEIKKLEE	0.4699467443842506	0.9612060342825756	0.9351513385772705	0.6500223875045776	3.0484440326690674	nan	inf
design_27	6	KAAEIAALRAERDAARAELAALEAAGDVAAAAETAARIAALEARIAELLA	0.44545350680559526	0.9639070638074698	0.9686001539230347	0.7503836154937744	2.1203718185424805	nan	inf
design_27	7	KEKEIEELEKKKEELKKKAKELKKKGDKEKYKEVEKEIEKVEKEIKKLKE	0.34708362426269135	0.9774928122411507	0.9318984746932983	0.6535415649414062	3.075162172317505	nan	inf
design_27	8	KEKKIKELEKKLKEVEKEAEELKKEGKEEEYKEKEKEAKKLKEEIEKLKK	0.45004163219004745	0.9640305837779214	0.9289680123329163	0.6466723084449768	3.00681209564209	nan	inf
design_27	9	KAAEIAKLKAEAKAKEAELEALKKKGDKAAAAKVQAEIAKLKAEIAALEA	0.3617760938086179	0.9756597718997488	0.9421250224113464	0.6778808236122131	2.9065747261047363	nan	inf
design_27	10	KEEKIKKLKEEKEKLEKKLKELKKKGKKEEAEKLKKKIEEVEKEIKKLLE	0.45587177689440056	0.9623701714710902	0.9274413585662842	0.6355353593826294	3.294947624206543	nan	inf
design_27	11	KEEEIKRLEEEKKRLEEKLKELEKKGEVEEAKRVKEEIERVEEEIERLKE	0.4290317958930208	0.9676422165759452	0.9406239986419678	0.6700302362442017	2.9763472080230713	nan	inf
design_27	12	RAAEIAALEAQRAALAAQLEAARAAGNAAEAAALAAQIAAVDAQIAALRA	0.5906144479559569	0.9394438287716491	0.966052234172821	0.7480759024620056	2.1364965438842773	nan	inf
design_27	13	RAARIAELEAERARLAAELARARAEGDEARAAELEAQIAAVEAEIARLRA	0.5284481073298273	0.9502592599559924	0.9635462760925293	0.7341001033782959	2.378084421157837	nan	inf
design_27	14	KEAEIKKLEEEKKKLEKELEKLKKKGEKEKAKKVEKEIEEVEKKIKELKE	0.39969047051434925	0.9710234660887538	0.9323241710662842	0.656843900680542	3.0507490634918213	nan	inf
design_27	15	RAAELAALEAARAALEAARAELEAAGDAAAAAAAAAEAAALEARIAALRA	20.596354946120883	0.022292705515251574	0.9731669425964355	0.6860272288322449	2.7620270252227783	nan	inf
design_27	16	REEEIERLKKEREELEKELKEKEKEGNEEEAERLKKEIEEIKKEIEALLK	0.3929702676686612	0.9714124616822762	0.9489850997924805	0.6878771781921387	2.752929210662842	nan	inf
design_27	17	KEEKIKKLEEEKKKLEEELKKAKKEGKKEEAKKLEKEIKEIEKEIEKLKK	0.4033948160482061	0.9705601217193643	0.9355143308639526	0.6568080186843872	2.9808032512664795	nan	inf
design_27	18	LEEKIKKLEEEKKKLEKELEEAKKKGDVEKAKKLEEKIKKLEEEIKKLLK	0.477428982760804	0.9583558131154334	0.9273794293403625	0.6202540397644043	3.1964948177337646	nan	inf
design_27	19	REEEIKRLEEEREELKEKAEEAKEEGDEERYEELEERIEEVEEKIRELKE	0.4434100064378108	0.9650412109473236	0.9563395977020264	0.7184405326843262	2.5337166786193848	nan	inf
design_27	20	RAAELAALRAERARLEAEAARAEAAGDRERAAALRAEIAAVEARIAELEA	0.4982256244720532	0.955111152667794	0.9719716310501099	0.7653908729553223	2.074971914291382	nan	inf
design_27	21	KEEEIKKLKEEKEKLKKELEKAKKEGNKELAKKLEEKIKEVEEKIKKLEK	0.3979791959379029	0.9706505007107467	0.9312650561332703	0.6423938274383545	3.111917495727539	nan	inf
design_27	22	LEEEIKQLKKEKEELKKKAEEAKKKGKEEEYKKLEEQIKEVEKKIKELES	0.3541758452408811	0.9765994670310347	0.9456691741943359	0.6941234469413757	2.733032464981079	nan	inf
design_27	23	KEERIKKLEEELKKLEEEKKKAEKLGNKEEAKKLEKKIEEIKKEIEKLKA	0.42410705043686225	0.9670382124317848	0.922972559928894	0.6246106624603271	3.4235730171203613	nan	inf
design_27	24	RAARLEALEAERARLGAEAAALRAAGDAAAAAEAAAAAAAARAELAALRA	20.59555572999972	0.02219326110812354	0.9677191972732544	0.6659495830535889	2.9937944412231445	nan	inf
design_27	25	RAAEIAALQAERAALEAQAAAAAAEGDVAAAAALAAQIAAVAAQIAALQA	0.5377811284079955	0.9488222995127648	0.9642056822776794	0.7550338506698608	2.0123727321624756	nan	inf
design_27	26	KEEKIKELEKRKKELEKELKEAKKKGEKKKAEELEKKIKELEKEIEELKK	0.42142290724898235	0.9675299943407782	0.9426630139350891	0.6728957891464233	2.8036046028137207	nan	inf
design_27	27	LEERIERLERERERLRRRLEELEREGRREEAERVRREIEEIEREIERLRR	0.3849941297489242	0.9726496716294357	0.9593307375907898	0.7110531330108643	2.7567050457000732	nan	inf
design_27	28	KEEEIKKLKEEKKKLKEEAEKLKKEGKKEEYEKAEKKIKELEEKIKKLLE	0.40308640915844857	0.9707295043559492	0.9284875988960266	0.6246001124382019	3.0919597148895264	nan	inf
design_27	29	KEEEIKKLEEEKEKLEKELEKAKKEGKKEEAKKLEEEIKKLKEEIEKLKK	0.4019002208733247	0.9704017964577331	0.9425020217895508	0.6762573719024658	2.7351772785186768	nan	inf
design_27	30	REEEIKELEEKKKELEEELEKAKKEGKVEEAKELEEKIEEVEEEIEELKE	0.41263976874848196	0.9689783668634212	0.9464617967605591	0.6977390050888062	2.5530576705932617	nan	inf
design_27	31	KEEEIKKLKEKKKELEEKLKEAEKEGNVELAKKLKKEIEEVKKKIEELLK	0.39655550145552776	0.9711071271216732	0.9313799738883972	0.6410759687423706	3.0988423824310303	nan	inf
design_28	0	AEEERKREEEKEEEKEKKIEEIKEKDEEAKKIVEEIKKRKKEEEEEKKRE	16.42212208554877	0.027082781950714768	0.9426660537719727	0.5726888179779053	4.215123653411865	nan	inf
design_28	1	ALAAALAALAAAAALAAAIAARAPADAAARAIVAAIAAAAAAAAAAAALA	5.184831587143764	0.29520678595848365	0.5964089632034302	0.4293394684791565	9.149025917053223	nan	inf
design_28	2	MLKEKLEKLKEEEKKLEEIKKKKEEDEEAQKIVEEYEKKKKEEEKKKKEE	15.929726837012462	0.028206612064879268	0.8955132961273193	0.4406611919403076	7.170826435089111	nan	inf
design_28	3	AAAALAAAAAAALAAAAAAAARAPADAAARAAAAAIAAALAAAAAAAAAA	4.7641965994169455	0.30424616342359107	0.5794939398765564	0.46384769678115845	8.47864055633545	nan	inf
design_28	4	ALAALLALLAAALALVLATRALAPLLPAAQALVAAVDAAAAALLAALAAA	5.005167070356712	0.23411916356581725	0.6662832498550415	0.40903323888778687	9.955294609069824	nan	inf
design_28	5	AAAAAAAAAAAAAAAAAEAAARAAEDPAAQAAVAAAAAAAAAAAAAAAAA	5.61879425326891	0.2618947404774757	0.7061733603477478	0.48336946964263916	6.597225666046143	nan	inf
design_28	6	MKELEEKKKEEEKKLEEEIKKIKEKSEEAKKKVKEIEEKKKKEEELKKLL	16.206329147268832	0.02702034351503912	0.916418731212616	0.49041569232940674	5.675671577453613	nan	inf
design_28	7	AAAAAAAAAAAAAAAAAAAAAAAAADPAAQAAVAAAAAAAAAAAAAAAAA	5.326858225902529	0.2795073591211279	0.7029844522476196	0.4822727143764496	7.0532073974609375	nan	inf
design_28	8	AAAAAAAAAAAALAAAAAIAAAAAADPAARAALAAAAAAAAAAAAAAAAA	4.467835707820655	0.31655997549958154	0.7169696688652039	0.48096686601638794	8.187051773071289	nan	inf
design_28	9	GLAALLAALAALLAALAATLAAAPLDAAAQALVAAALALLAALAAAAAAA	5.134946237426294	0.2742192624899424	0.641440212726593	0.4291170835494995	9.037500381469727	nan	inf
design_28	10	GLAAALAALAAAAAALAAAAAAAAADAAARALVAAAAAALAAAAAAAALA	16.423448584867216	0.026734295870883634	0.8975048065185547	0.6250019073486328	4.139620780944824	nan	inf
design_28	11	MLKKLEEEKKKLEEEIEKIKKEKKENEEAQKIVEKIEELKKKLEELKELL	2.8908010721329167	0.5238482079361378	0.8256607055664062	0.40890270471572876	8.53042984008789	nan	inf
design_28	12	GLAALLAALAALLELARLVRELAPLLPEAQKIVAEIEALAEALAAALAAL	4.7073018522824785	0.3777347929881227	0.8231485486030579	0.5470988750457764	5.340900897979736	nan	inf
design_28	13	AEEEEKKKAEEELKEVEEIEKKAEESEEAKKKVEEIKKKLEELEKELKKL	4.796260225061715	0.35945677902162404	0.7966300845146179	0.4736277759075165	6.685335636138916	nan	inf
design_28	14	GAAAAAAALAALAAAAAAVRAAAAADAEAKAVVAAIEAAAAAAAAAAAAA	16.495720945326187	0.026131382856330244	0.9366147518157959	0.6284788250923157	3.9980576038360596	nan	inf
design_28	15	AAAALAAALAALAAAAAAVRERAAEDAAAQAAVAALDALAAAAAELAALA	16.429852792538174	0.026378403233923663	0.9351992607116699	0.6355373859405518	3.718353033065796	nan	inf
design_28	16	AAAALAAALAALAARALEIEARAAEDPAARELVAALRAAAAAAAAALAAA	4.74470197045325	0.35076707354829895	0.7096841335296631	0.49817943572998047	6.487886905670166	nan	inf
design_28	17	ALAAALAALAALAAAAALVRALAPALPAARAIVAALEALAAAAAAAAALA	4.278115630099686	0.3414696132003381	0.6195486187934875	0.41819655895233154	9.501506805419922	nan	inf
design_28	18	SLLEKLKKLLEELEKYKEIEKKAEEYEEYKKIVEKIKEEEEKLKKEKEKK	15.85613495779701	0.0284707063554138	0.903365433216095	0.4232412874698639	7.456767559051514	nan	inf
design_28	19	GLAALLAALAAALAALAEAAARAAEDAAAQALVAAAAAAAAALAAAAAAA	16.333292015256003	0.02771906675709435	0.9377952218055725	0.6439021825790405	3.649306058883667	nan	inf
design_28	20	AAAAAAAAAAAAAAAAAAVRAAAAADPAAKALAAAAAAAAAAAAAAAAAA	5.881201468907205	0.23986057214697368	0.6917158365249634	0.47096559405326843	7.742420673370361	nan	inf
design_28	21	AAAAAAAALAALLAALAAVGAAAAADPAAAAVVAAAAAAAAALAAALAAA	5.247260926444875	0.2999692570953815	0.7042729258537292	0.5119435787200928	5.882853031158447	nan	inf
design_28	22	AAAAAAAAAAAAAERAAAIRARAAEDAAAQEVVAAIEAAEAEAAARAALA	16.52643505359171	0.02616890900547085	0.9607542753219604	0.664994478225708	2.9108805656433105	nan	inf
design_28	23	GLLLLLLALLLLVLLALLILLLAPEDEEAQEIVRLILELLKLLAELLALL	4.773069634321041	0.34515837386556386	0.8348351716995239	0.49943408370018005	5.544863700866699	nan	inf
design_28	24	MKELEEKKLEELKKKIEEIKKKAEEDEEAQKIVKEVEAKLEAEKKAKEEA	4.6989299403329055	0.363542209220669	0.8645206093788147	0.551658570766449	4.687748432159424	nan	inf
design_28	25	ALAAAAAALAEAAARIAEIAKRAAADPAAKAVAAAVAAAAEAAAAEAAAA	5.079228169082651	0.32368238499254887	0.7057574391365051	0.49314022064208984	6.776810646057129	nan	inf
design_28	26	AAAAAAAAAAAAAAEAAAIAEAAAEDPEAQALVAEAEAAAAAAAAEAAAA	5.743603053685661	0.2795135744822068	0.7308273315429688	0.5245571136474609	5.625479698181152	nan	inf
design_28	27	GLAAALAALAALLALLEQIEKEAEKNPAAQKIVEAAKALAAALAAAAAAA	4.944452194544011	0.35614497664136396	0.7545979022979736	0.4573632776737213	6.264524936676025	nan	inf
design_28	28	AAAAAAAAAAALAALAAAVRALAPALAAARAVVAAADALAAALAAALAAA	15.739845712221356	0.028434566302264434	0.6117069721221924	0.4475829005241394	8.596846580505371	nan	inf
design_28	29	AAAAAAAAAALALLAAALAALLAPLLPAARAAVAAAAAAAAALAAALAAA	5.288802644627302	0.2638263823348069	0.647930920124054	0.419045627117157	9.259705543518066	nan	inf
design_28	30	AAAAAAAAAAAAAAAAAEVAARAAEDAAARARAAAAAAAAAAAAAAAALA	16.524813799951442	0.026959488484728778	0.9349218010902405	0.6731691360473633	3.0457615852355957	nan	inf
design_28	31	AAAAAAAAAAAAAGAAAAAAARAAADAAAAAAVAAAAAAAAAAAEAAAAA	16.47959988947954	0.026794019137213673	0.9552149772644043	0.6925841569900513	2.6177148818969727	nan	inf
design_29	0	EELLKKLLEELKKKKEELKELEKVKPEEEVKKYKEKLEKEIKEKLAELKK	0.5388164028942345	0.9488924664628908	0.8870199918746948	0.519548237323761	4.388600826263428	nan	inf
design_29	1	AALLEAAEAARAEAAALLAELAKVAPAEEVAAIAAEIAAAEAAALAALAA	0.7806289158236842	0.9006991257262882	0.9337379932403564	0.6899653673171997	2.4930436611175537	nan	inf
design_29	2	AALLAALAAALAAAAAALAALAATAPAEEVAAARAALAALLAAAAAALAA	1.0660309123170617	0.8429808944107454	0.7683988809585571	0.5381894111633301	5.016515731811523	nan	inf
design_29	3	AAEEEELEKERKKWEEELAEAKKKLPEEEVEKIKEEIEKEWAEREAKRAA	1.0688078839550177	0.8277449127108121	0.826110303401947	0.4741235673427582	6.227936744689941	nan	inf
design_29	4	MELLKKLEEEIKKKKEELEKLKKVKKKEEVEKIEKEIKEKLEKIKKELEE	1.1292905770240993	0.8407302345091522	0.8394718766212463	0.43263521790504456	6.324618339538574	nan	inf
design_29	5	MEELEKLEEEIEKAEEELEEAEEILSPEEVEEIKEEIEEELEEKLEELLE	1.8879469697802866	0.6524841776145598	0.8592082262039185	0.45670828223228455	6.724076271057129	nan	inf
design_29	6	SKLLEELLKEKEEEEKKLKEAEEILSEEEVKKIKEEIEKKWKEKEELLES	11.017430734297388	0.10807255223410932	0.8191340565681458	0.3508008122444153	11.56862735748291	nan	inf
design_29	7	MELLKKLEELKKKAEEELEELKKIKKEEEVKKKEEEIKKKFEEIEKKLKE	0.8693612610552318	0.8881923412734988	0.822504460811615	0.44294995069503784	6.432187557220459	nan	inf
design_29	8	MELLEKIEERRKKREEELEELKKTKKPEEVKEIEAKIKKEEEELLKELAE	1.1202548184869632	0.8332842342310136	0.8255071640014648	0.450214684009552	6.057193756103516	nan	inf
design_29	9	AALLAALLAAAAAAAAALAALAAAAAPEEAAAVAAALAALAAALLAALAA	1.989221027839295	0.6307289767313025	0.714151918888092	0.5034525394439697	6.356814861297607	nan	inf
design_29	10	SALLAALAAAAAAREAALAELAKTKAPEEVAAVKAALEAERAAAAAALAA	0.6742265871319661	0.9220949552021144	0.8225001096725464	0.53701251745224	5.005770683288574	nan	inf
design_29	11	MELLKEIEEKLKEKEKELEELKKIKSEEEVEEYKKELEKEIKELLEKLKK	1.0681057205040903	0.8470311869719072	0.8634681701660156	0.4988436698913574	5.14871072769165	nan	inf
design_29	12	MELLKKIEEEKKEDEKKLEELKKIKKEEEVEKEKKKIEEEWKKLEEELEK	19.340695472870657	0.025918918950920675	0.915881335735321	0.43825262784957886	6.783674716949463	nan	inf
design_29	13	MELLEELEREIEEREEELEEAEKVLPKEEVERIKKEIEEELEKKKEELEK	2.4466816384869756	0.5713947568933577	0.8553671836853027	0.4093170166015625	7.548299789428711	nan	inf
design_29	14	AAALAALAAALAAAAAALAAAAATAPAAEVAAAAAAIAAAVAAVLAALAA	1.0156251072117186	0.8507093695027546	0.7130393981933594	0.5111637115478516	6.057904243469238	nan	inf
design_29	15	MKLLKELEELIKEWEKKLEEYEKIKPKEEVEKIKKEIEKKLKEILEKLKK	1.2747862746618037	0.7817314053453001	0.8295204639434814	0.46165192127227783	6.251878261566162	nan	inf
design_29	16	MELLEKLLEELEEWEEELEEAEKVLEEEEVEELKEEREKELEELLKELLE	11.691138414260225	0.09093515668783501	0.8045403957366943	0.394508421421051	10.90280818939209	nan	inf
design_29	17	MKLLEELEKKLKEAEEELEKLKKIKPKEEVEKIKEEIKKEIEKIKKEIEK	1.2789648740251376	0.7783645676272914	0.8446984887123108	0.46106213331222534	5.784477710723877	nan	inf
design_29	18	KELEEKLEKEEKEWEEELAELAKIKPKEEVEKKKAEIEKEKAEKEKERKE	1.0336469477561718	0.8412577256082189	0.8563518524169922	0.5037393569946289	4.985546588897705	nan	inf
design_29	19	SALLAALAALAAAAAAALAAAAQTLAPAAVAALQAALAALAAAALAALAA	1.2779033476361048	0.787412678700511	0.6947665810585022	0.44497835636138916	7.515473365783691	nan	inf
design_29	20	EKLKEEIEKEIEKKKKELEKLKKIKKEEEVKKKEEEIEKELKELKEKLEK	2.363598840019243	0.5445711917275606	0.8639967441558838	0.554523229598999	4.825589179992676	nan	inf
design_29	21	SELLELLKKLKEEAEKLLEEYEKILPKEEVEKIKKEIEEIFEKIEKELLE	1.2176352199892575	0.8086911029296999	0.9217618107795715	0.6270083785057068	3.373950719833374	nan	inf
design_29	22	MEELKKFEELLKEIEKKLEELKKTKSPEEVEKIKKEVEKLIKEILKKILE	2.451324441929254	0.5250614936439238	0.9146003723144531	0.6317633986473083	3.610905408859253	nan	inf
design_29	23	AALAAALAAARAAAAAALAALAAAAAPAAVAAAAAAVAAALAAVAAALAA	2.1574406324694326	0.5701931170285763	0.6227704286575317	0.4767129421234131	8.39719009399414	nan	inf
design_29	24	MELLEKLEKEKEELKKELEELKKKKSPEEVKKKEEEIKKKLEEIKKKLEE	1.5574614147995256	0.7186997935920058	0.8565086126327515	0.5050458908081055	5.090291500091553	nan	inf
design_29	25	MKLLEEIKKKLEKWEEELERAKEVKSEEEVEKLKAEIEEEVEKLLKELLE	1.158411445937926	0.8214123830558633	0.8693599700927734	0.5386614799499512	4.732027053833008	nan	inf
design_29	26	MAELAAYEAELARREEELARLREVAPEEEVRAREAALEEEIAAREAARAA	0.6243164292208825	0.9317210642581784	0.8937533497810364	0.5902211666107178	3.7493693828582764	nan	inf
design_29	27	EEEKKEFEKELKEKEKKLKELKKIKKEEEVEKEKKKIEEEIKKKIEEREK	19.574924588465343	0.025638071469541824	0.9190383553504944	0.44719773530960083	7.253417015075684	nan	inf
design_29	28	MELLKKLEKEEKEEEKELKEYEKKLKKEEVEKIKEEIEKEKKKRKEELEK	19.048267820256687	0.027587885147341274	0.8849014043807983	0.42234253883361816	7.983895301818848	nan	inf
design_29	29	MELKKELEEELKKWEKELEELKKIKPKEEVEKKKKELEKKIEEIKKKLEE	0.9937157167042733	0.8633933150225559	0.8331650495529175	0.4545418620109558	5.848995208740234	nan	inf
design_29	30	AAAAAARAAARAERAARLAELAAVAAPAEVAAERARLEAALAAEEAAAAA	3.5335414757802726	0.31088767846411064	0.7135303616523743	0.4641888737678528	8.319717407226562	nan	inf
design_29	31	AAALAALAAAAAAAAAELAALAATAPAAEVAARRAALAAEAAALAAAAAA	0.8007676712123599	0.8966932370469735	0.7322060465812683	0.5070900321006775	5.984331130981445	nan	inf
design_3	0	SMEKEIKKLKEELKKLGYPGAEEWAEKLRKDKSLTVEELLAEAKAKAAAA	0.883487763712807	0.8893206102033487	0.8823036551475525	0.61147141456604	3.8239195346832275	nan	inf
design_3	1	ERARAVRRLRRTLRRLGYRGAARWAARLRRRPALRPRQALRAARRRARAA	10.671807770150943	0.1122951901092965	0.5102517008781433	0.22792837023735046	15.00938892364502	nan	inf
design_3	2	ARRRAVRALRARLRAEGYPGAARWARLLRRRPALTPARALAAARRRRRAA	10.66094362088007	0.08705240156674503	0.5089277625083923	0.2671275734901428	14.327105522155762	nan	inf
design_3	3	AREAEIAALRAELRALGYPGADYWAELLRRDPSLTAAEALARARAEAAAA	1.0054125207229312	0.9004996634715443	0.9177348017692566	0.6846456527709961	2.7378182411193848	nan	inf
design_3	4	KRKKEIKKLKKKLKKMGYKKAEEWAKKLKEDKSLTAEELLKKAKEEKKAA	0.7332035870564286	0.9147482839337258	0.8804417252540588	0.6002869606018066	4.4121928215026855	nan	inf
design_3	5	ARAAEVAALRAELRALGYPGAEAWARRLREDPALTADELLAAARAEAAAA	0.9349018604229474	0.8744374620183005	0.8874689340591431	0.6396257281303406	3.205810546875	nan	inf
design_3	6	AREEEIRALRATLRAEGFPGADAWAARLRADPSLTAEQALAAARAEAAAA	0.7048793664382835	0.9224896452094743	0.9042407274246216	0.659917950630188	2.9514331817626953	nan	inf
design_3	7	SREAEIKALRAELKALGYPGAEEWAARLRADPSLTAEQALAEARAAAAAE	1.0627344570375503	0.8847903394272366	0.8999113440513611	0.6355634927749634	3.125389337539673	nan	inf
design_3	8	AREAEIAALRATLAALGYPGAEEWAALLRADPALTAEELLARALAEAAAR	0.8461143464791924	0.8898529316156263	0.9153807759284973	0.6789556741714478	2.791203022003174	nan	inf
design_3	9	AREAEIAELRARLAALGHPGAERWAARLRADPSLTAAQALAAARARAAAA	0.8300110433028121	0.8926346483534231	0.8415306806564331	0.5729253888130188	4.16574239730835	nan	inf
design_3	10	GLEKEIAELRKKLKELGYPGAEKWAEKLRKDKSLTKEELLEEAKKEAEEK	1.1590413316401968	0.8372332923421452	0.8858521580696106	0.5988665223121643	3.978764772415161	nan	inf
design_3	11	SLEKEIEELIKKLKALGYPKAEEWAEKLRKDKSLTAEELLAQAKAEEAAK	0.7221526192587563	0.9146671651520053	0.890827476978302	0.6109985113143921	3.839980363845825	nan	inf
design_3	12	RRRRALRRLRRKLRALGYPGAARWAARLRRDPSLTVEQALAAARAARAAA	2.227879762438577	0.5671029542627459	0.5972219109535217	0.2917907238006592	12.065034866333008	nan	inf
design_3	13	ARAAALAALRARLRALGLAGADAWAARLAADPALTAEQALAAARAAAAAA	12.28409397091537	0.07855532009240662	0.6587966680526733	0.3562430143356323	11.053486824035645	nan	inf
design_3	14	ARAAEVAALRAALRALGDPRAAEWAARLRADPALTAEEALAEAAAAAAAA	3.9482061969617726	0.36518888848837916	0.6299048662185669	0.351739764213562	10.118880271911621	nan	inf
design_3	15	ARRREIRALRRRLRALGHRGARRWARRLRRDPRLTARALLRRALRRRRAA	6.886758673224747	0.1581706653700037	0.5447217226028442	0.22964724898338318	14.347517967224121	nan	inf
design_3	16	KLEEEVKKLKEELKKLGYKGYEKYAKLLIENKELTVEELLELAKKKEKEK	0.7290484684366128	0.9111498191508631	0.8221730589866638	0.500727653503418	5.973873138427734	nan	inf
design_3	17	RREREVRRLRRRLRALGIPEAEEWAEKLRRDPSLTEEQALAEALRARAAA	0.8387876978119079	0.8915181918535825	0.9040585160255432	0.6387996077537537	3.280853748321533	nan	inf
design_3	18	GRAAAVAALRATLRALGHPGAAAAAAALRRDPSLTPAEALAAARAAAAAA	5.454095756015192	0.2355806376135583	0.6967031955718994	0.4396369457244873	9.155593872070312	nan	inf
design_3	19	DREAEIAALRAELRELGYPGAEYWAELLRADPSLTREQALAMAREEAAAA	0.8495183366980833	0.891188785903644	0.9431437253952026	0.7343056201934814	2.3063042163848877	nan	inf
design_3	20	SRAAELAALRATLRALGYPGAEEWAALLAADPALTAEAALARARARAAAA	1.3344237665144745	0.7680075944657697	0.7808691263198853	0.5259304642677307	5.27197790145874	nan	inf
design_3	21	ARAAEVRALRARLRALGLPGAEAWARRLLADPSLTAEAALAEALAAAAAA	0.8347716551342289	0.8935676038467553	0.7938128709793091	0.5395320653915405	5.050730228424072	nan	inf
design_3	22	ARDAELAALRAELRALGYPGAERWAALLRADPSLTRAEALALARAEAAAA	0.9707185543038391	0.8682524304085856	0.8665680289268494	0.6100200414657593	3.596938133239746	nan	inf
design_3	23	AREAELRALRARLRALGYPGAEEWAARLRADPSLTAAEALAAAEAAAAAA	1.1394292877832948	0.8250745570206116	0.83428555727005	0.5589486360549927	4.147234916687012	nan	inf
design_3	24	AREAAVAALRARLAALGYPGAEAWAALLRADPALTPEQLLAAARAAAAAA	9.746705047568202	0.10320310599655183	0.6513604521751404	0.40227049589157104	9.33701229095459	nan	inf
design_3	25	ARAAEVAALRARLAALGYPGAAAWAARLRRDPSLTAEQALAEAEEAAAAA	1.1986420155662147	0.8212289899533114	0.8742110729217529	0.6128451824188232	3.3553850650787354	nan	inf
design_3	26	SREEELAALRERLRELGIPEAEYWAELLREDPSLTPEEALALALEELARR	0.7991817732749137	0.8952578602265392	0.8798266649246216	0.6068965196609497	3.515146017074585	nan	inf
design_3	27	SRAAEIAALRRRLRALGHPGAEEWAAELRRDPALTAEQALARAEAEAAAR	0.982778554580559	0.8616030025017639	0.8890128135681152	0.6264165043830872	3.1940624713897705	nan	inf
design_3	28	ARAREVAALRARLRALGDPGAEAWAARLRADPALTAEQALAAAEAARAAA	1.144832648110803	0.8144271426783867	0.7401196360588074	0.45673471689224243	6.545308589935303	nan	inf
design_3	29	ARAAEIAALRAELRRLGHPGADEWAARLRADPALTAEQALAEARAERAAA	0.7639363368123415	0.9077747470144527	0.9134266376495361	0.6662838459014893	2.8370697498321533	nan	inf
design_3	30	GRARAVAALRARLRALGDPRAEEWAARLRADPSLTPEQLLARALAARAAA	0.9072865787727243	0.8768400041637444	0.8922132849693298	0.6269239187240601	3.353888988494873	nan	inf
design_3	31	SRAAAVAALRAELRALGVPGADAWAALLRADPALTPEQLLAAARAAAAAA	1.2558866475615629	0.801894854861873	0.703395664691925	0.4287680685520172	7.616174221038818	nan	inf
design_30	0	MEEKKKEEEEFKKLLEEIKEKIKEASEEEAKKLEEEREKLIEEHKKKLEA	0.8995309966189966	0.8791504161500964	0.8984965085983276	0.5941778421401978	3.888568639755249	nan	inf
design_30	1	AAAAAAAAAAAAALLAALEARAATAGPAEAAALAAARAALLAARAAAAAA	1.4690149449036813	0.7254146583172444	0.7111620903015137	0.48957982659339905	6.520897388458252	nan	inf
design_30	2	GAALAEALAKFLAEIKAIKEEIKKATPEEAKKLKAELEKLLAEHKELLAK	0.9321060258838302	0.8692181016680735	0.8570421934127808	0.5195063352584839	5.241365432739258	nan	inf
design_30	3	MEEKEKEEKKFEEEIKKLEEEIKKASPEEKKKLEEELEKLKKKREEEKKK	0.9119555878794133	0.8764408973402789	0.877720296382904	0.5565719604492188	4.490078926086426	nan	inf
design_30	4	AAALAAALAAFAAERAALEAAIAAASPEEAAKLRAELAARLAALEAALAA	1.0084147583380474	0.8418397577628747	0.8986874222755432	0.6133317947387695	3.2292168140411377	nan	inf
design_30	5	AAALAAAEAAFAAELAALEARIATASPEEAARLEAERAALRAARAALAAA	0.5604030058843477	0.9437611800991016	0.9029275178909302	0.6357589960098267	3.04463529586792	nan	inf
design_30	6	GAALAALLREFEARLAELEARIAEADPETAAKLRAEREALLAELARLLAE	0.7690601779995497	0.9072779726821864	0.931820809841156	0.6616432666778564	3.0820374488830566	nan	inf
design_30	7	MEEKKKEEEKFKKEIEELEKKIKEASPEEAEKLKKELEKKKKEREEKKKK	0.6578732310226448	0.9267683063041935	0.8690995573997498	0.5356252193450928	4.670066833496094	nan	inf
design_30	8	MEELEKLLKEFEEKIKKLEEEIKKANEEEAKKLKEKLKKLLEEKKKLLEE	0.9839831650991707	0.86875067931986	0.9022569060325623	0.5497735738754272	3.974807024002075	nan	inf
design_30	9	MEEEEKKKKEFEKEIEELKKKIETANEEEKKKLKEELEKKLKEREEKEKK	0.5393870966897848	0.9481587693722794	0.8956103324890137	0.5815556645393372	4.232590675354004	nan	inf
design_30	10	AAALAAALAAFAALLAALEAAIAAASPEEAAALRALRAALRAAAAELAAA	0.65116188799094	0.9255150691818735	0.9067497253417969	0.6581112742424011	2.9268946647644043	nan	inf
design_30	11	AAAAAAAAAAFAAEEAALEAAIKKASPAEAAKLKAELAARKAARAAALAA	0.8413803452616413	0.8854133826102807	0.8036731481552124	0.5141980648040771	5.398665904998779	nan	inf
design_30	12	AAALAAALEAFRAALAALEARIAAAGPAEAAALRAERAALRAALAALLAA	0.9726408835759096	0.8461672568857987	0.8846951723098755	0.6146223545074463	3.4701123237609863	nan	inf
design_30	13	MEEEKKAEEEFEKKLKELEEEIKKASPEEKKKLKEEIEKLKKERKEKKEK	0.6788756947291258	0.9208463043965048	0.8772170543670654	0.5538207292556763	4.6574835777282715	nan	inf
design_30	14	AAALAAALAAAAALLAALDAEIAKADPAAAAALEAARAALRAALEAALAA	2.458661695952601	0.49883265794137516	0.7613059878349304	0.495252788066864	5.958416938781738	nan	inf
design_30	15	MEEKKKKEEEFKKEIEELEKKIKEANEEEAKKLKKELEEKLKKREEEKKK	0.5785290259671353	0.9409959874600687	0.8893387317657471	0.5517123937606812	4.254147529602051	nan	inf
design_30	16	MAALAAAAAAFAAKIAETEAAIKKASPAEAAKLKAELEAALAAHAAALAA	1.4264464243732051	0.7390074676775816	0.7486709356307983	0.4613717794418335	6.653090476989746	nan	inf
design_30	17	AAALAAELEKFEAEIKAIEEEIKKASPEEAEKLKAELKEKLEERKKRLAA	0.8508363553313238	0.8902379697470189	0.8741590976715088	0.5403412580490112	4.372992038726807	nan	inf
design_30	18	AAALAAAEAAFAALVAALRAEIAKASPEEAAALEAELAALLAAHAALLAA	1.018190164180246	0.8470128704451766	0.9417117834091187	0.688325822353363	2.402157783508301	nan	inf
design_30	19	AAAAAAADAAFAAEVAALKAAIKTATPEEAAALAAELAALRAAHAAALAA	0.9728315908739876	0.8668914361285145	0.8842766880989075	0.6271559000015259	3.4570882320404053	nan	inf
design_30	20	AAALRAALAAFEAERAALRARIAEAGPEEAAALRAELAALEAARAAALAA	0.5490650010633887	0.9460147050834553	0.9295046925544739	0.6545448303222656	2.7274858951568604	nan	inf
design_30	21	AAAAAAAEAAFAAELAALEAKIKTATPEEAKKLEAELAALKAARAALAAE	0.6765796060917827	0.9231750716326985	0.8350335359573364	0.5240719318389893	4.752928256988525	nan	inf
design_30	22	SEELEKKLKEFEEELKKLEEEIKKASPEEAKKLKEELEKKKKEREEELKK	0.8008316576436978	0.8965156021591093	0.885019063949585	0.5335502624511719	4.243174076080322	nan	inf
design_30	23	AAAAAAAAAAFEAAAAATEAAIATAGPAEAAALAAALAAARAAAAAAAAA	1.1462571365638083	0.8338138157846424	0.8491042852401733	0.6371110677719116	3.3750314712524414	nan	inf
design_30	24	EEEERRREEAFEALLAALEEEIARASPEEAARLRAERAALLEARRREREA	0.7110893230944585	0.9148746724132998	0.9388869404792786	0.6521961092948914	3.228355646133423	nan	inf
design_30	25	KKKKEEEEKKFEELIKEIKEKIKKANPEEAKKLKKELEELLKKREEEKKK	0.6727301076594555	0.9218246655687043	0.8684765696525574	0.5375772714614868	5.087957859039307	nan	inf
design_30	26	LEKLLEELKKFLEELKKMEEEIKKASPEEAEKLKKEKEELIKELEKLLKE	0.8302362517487625	0.9028270380800274	0.9024909138679504	0.5622793436050415	3.716252326965332	nan	inf
design_30	27	MKKLEEEKKKFEEEIEKIKEEIKKASPEEAKKLKEELEKKLKEREEKEKK	0.8015438572583784	0.8962959754256447	0.8793210983276367	0.5471104383468628	4.632374286651611	nan	inf
design_30	28	LEELLEKLKKFLEEIKKLKEEMKKASPEEKKKLEEELKKKLKELEEELKA	1.1204591206475258	0.841313829061545	0.8945139050483704	0.546204686164856	3.8023061752319336	nan	inf
design_30	29	AAALAAAAAAAAAALAALEARIKTASPAEAAKLRAELAALRAARAAALAA	1.1320061891249757	0.8098296321928464	0.7544279098510742	0.4616936445236206	6.674376487731934	nan	inf
design_30	30	MEEKEKKKEEFEKKIKELEEEIKKANEEEKKKLKEELEKLKEERKKLEEE	1.4897242067844536	0.7633742267316761	0.9023644924163818	0.5867488980293274	3.729301929473877	nan	inf
design_30	31	AAALAAAEAAFAAELAALEAEIATADPATAAALAAERAALLAAHEEALAA	0.8272499547565957	0.8953671632877369	0.9535740613937378	0.7059240937232971	2.166922092437744	nan	inf
design_31	0	SEEEKKKKEEEKKKKEEEEKKKEEEEKKKKEEEKKKEEEEKKKKEEEKKE	1.5169257573297705	0.7388876272167673	0.9486916065216064	0.6199613809585571	3.418731451034546	nan	inf
design_31	1	SAAALAAAAAAAAAAAAAAAAAAAAAAAAAAAAAAAAAAAAEAAAAAAAE	1.2200509158702355	0.8014567283652377	0.9504395723342896	0.6819119453430176	2.597140073776245	nan	inf
design_31	2	SAAALAAAAAAAAAAAAAAAAAAAAAAAAAAEAAAAAAAAAAAAAAAAAA	1.8386790901057277	0.6683952075431692	0.9561158418655396	0.6823185682296753	2.7049410343170166	nan	inf
design_31	3	SPAAAAAAAAAAAAAAAAAKAEEERRRLEEERRRREEEERRRREAEAALE	1.6505147261791322	0.7048235424653505	0.9467085003852844	0.6119406819343567	3.492617130279541	nan	inf
design_31	4	SAAAAAAAAAAAAAAAAAAAAAAAAAAAAAAAAAAAAAEAAAAAAAAAAA	1.440089057845527	0.751670357159748	0.9591853022575378	0.6769007444381714	2.7172038555145264	nan	inf
design_31	5	TAAAAAAAAAAAAAAAAAAAAAEAAAAAAAAAAAAAAAAAAAAALAAALA	1.393634474250628	0.7592036753534657	0.9291226267814636	0.6834818720817566	2.919520378112793	nan	inf
design_31	6	SAEEEERKKKEEEEKKKKEEEKKKEEEKKKEEEKEKKKEEEKKKKLEELK	1.3005082158822552	0.7852717767228904	0.9492025375366211	0.5913691520690918	3.6861705780029297	nan	inf
design_31	7	SEEELEKKKEEEEKEKEEEEEKKKKEEEEKKKEEEKKKEEEKKKEEAAKE	1.8446197240080866	0.6715940768059169	0.9344235062599182	0.5935479402542114	3.602771759033203	nan	inf
design_31	8	SAAAAAAAAAAAAAAAAAAAAAAAAAAAAAAAAAAAAAAAAAAAAAAAAA	1.3922490217687917	0.7615254885951228	0.9356195330619812	0.6573318243026733	3.0038836002349854	nan	inf
design_31	9	SLEEEKKKKEEEEKKKEEKKKKEEEKELKEKEEEEKKKEEEKKKKAELEK	1.567111528314321	0.7273774708972822	0.9374333024024963	0.5804853439331055	4.030051231384277	nan	inf
design_31	10	SAAALLAAAAAAAAAAAAAAAAAEAAAAAAAAAAEAARAAAAAAAAALAA	1.7580384341203512	0.6856665384538171	0.9571975469589233	0.688984751701355	2.7367348670959473	nan	inf
design_31	11	SAAAAAAAAAAAAAAAAAAAAAAAAAAAAAAAAAAAAAAAAAAAAAAAAA	1.3922490217687917	0.7615254885951228	0.9356195330619812	0.6573318243026733	3.0038836002349854	nan	inf
design_31	12	SAEEEEREREEEEAEREEEEEEEEEEEEEEEEEEEEEEERRREEERKREE	1.5324741523239997	0.7314468255836698	0.9631779789924622	0.6710048913955688	2.5319814682006836	nan	inf
design_31	13	SAAAAAAAAAAAAAAAAAAAAAAEAAAAAAAAAAAAAAAAAAALAAAAAA	1.4357200366196157	0.7517938316540321	0.9563896059989929	0.6882584095001221	2.816012382507324	nan	inf
design_31	14	SAAAAAEAAAAAAAAAAAAAAAAAAAAAAAAAAAAAAAAAAAAAAAAALA	1.188632256076381	0.8056245007760954	0.9471055865287781	0.6761497259140015	2.768052101135254	nan	inf
design_31	15	SKEEEEKKKEEEEKKKKEEEKKKEEEEKEKEKKKKEEEEEKEKEKKKEEE	1.421350251050996	0.7592903789183046	0.9418448209762573	0.6148489117622375	3.3836984634399414	nan	inf
design_31	16	SAAAAAAAAAAAAAAAAAAAAAAAAAAAAAAAAAAAAAAAAAAAAAAAAA	1.3922490217687917	0.7615254885951228	0.9356195330619812	0.6573318243026733	3.0038836002349854	nan	inf
design_31	17	TEEELEAKKKEEEKKEEEKRKEEEKKEEEKRKEEEEKRKKEEEELLKKLK	1.5470880270180758	0.7264450295132002	0.9330644011497498	0.5670639276504517	4.0777668952941895	nan	inf
design_31	18	TEEELEEKEEEERKEEEEEEEKEEEEKEEEEEEEEEEEEEEEEEEEKEEE	1.5078000900955622	0.7370057275156152	0.9356725811958313	0.6825962066650391	2.54641056060791	nan	inf
design_31	19	SLEEERRREEEERRRREEREREEEERRRREEEEEEERRRREEERREREER	1.5241963900349824	0.7357453269105579	0.9720182418823242	0.6569645404815674	2.9901483058929443	nan	inf
design_31	20	AAAAAAAAAAAAAAAAAAAAAAEAAAAAAAEAAAAAAAAAAAAAAAAAAA	1.4901645858692638	0.745854847702593	0.9518052339553833	0.6957603096961975	2.576772689819336	nan	inf
design_31	21	SEEEERRREEEREREEEERRRREEEERRRREEAEREARERARREEAERRA	1.504590712931661	0.7403455974842597	0.9731320142745972	0.6525934338569641	2.870516777038574	nan	inf
design_31	22	GAAAAAAAAAAAAAAAAAAAAAAAAAAAAAAAAAAAAAAAAAAAAAAAAA	1.4808053191753547	0.7471151854073252	0.923702597618103	0.6391317844390869	3.2116470336914062	nan	inf
design_31	23	SLEEKKKEEEEKKKKEEEEKKKKEEEEKKKEEEKKKKEEEEKEKKLKLLE	1.4991619617419756	0.7437983669333866	0.9355380535125732	0.5632736682891846	4.05509614944458	nan	inf
design_31	24	SAAAAAAAAAAAAAAAAAAAAAAEAAAAAAAEAAAAAAAAAEAARRAAEA	1.6270355845077176	0.7112263797196858	0.9693366885185242	0.7028478980064392	2.494089126586914	nan	inf
design_31	25	SPAAEEAAARAAAAAAAAAAAAAAAAAAAAAAAAAAAAAAAAAAAAAAAA	1.3040200706107494	0.7823599515296874	0.9599648714065552	0.6671582460403442	2.6915769577026367	nan	inf
design_31	26	SAAAAAAAAAAAAAAAAAAAAAAAAAEAAAAAAAAAAAAAAAAAAAAAAA	1.3092649998141472	0.7806955278883401	0.9592642784118652	0.6916259527206421	2.755507469177246	nan	inf
design_31	27	TPAEEAAAAEAEAAAAAAAAAAAEAAAEAAAAAAAAAEAAAAAAAAAAAA	1.619442366756716	0.7121729674157393	0.9686960577964783	0.7069860100746155	2.3866422176361084	nan	inf
design_31	28	SPAAAAAAAAAAAAAAAAAAAAAAAAAAAAAAAAAAAAAEAAARAAAAAA	1.4570849475667718	0.7470017882841656	0.9502119421958923	0.6630371809005737	2.5860671997070312	nan	inf
design_31	29	SAAAAAAAAAAAAAAAAAAAAAAEAAAAAAAAAAAAAAAAAEAAAAAAAA	1.2810262286751355	0.7870875169531294	0.9609092473983765	0.7015957832336426	2.60711669921875	nan	inf
design_31	30	TAAAAAAAAAAAAAAAAAAEAAAAAEAAAAAAAAAEAAAAAAAAAAAAAA	1.4176009816686552	0.7571075762086729	0.9597394466400146	0.6960877180099487	2.576911687850952	nan	inf
design_31	31	SEEEEEEEEEEEEEEEEEEEEEEEEEEEEEEEEEEEEEEEEEEEEEEEEE	1.6472688901608354	0.7092805892192672	0.9042230248451233	0.663033664226532	2.4907705783843994	nan	inf
design_32	0	AAEAAAAAAAAAAAAAAAAAAAAAAAAAAAAAAAAAAAAAAAAAAAAAAA	0.6202054396703633	0.9350878217216632	0.9544338583946228	0.6706674098968506	2.6799166202545166	nan	inf
design_32	1	MEEEEEEEEEEKEEEEEEEEEEEEEEEEEEEEEEEEEEEEEEEEEEEEAE	0.5658348611346465	0.9435637097288191	0.9138652086257935	0.674176037311554	2.552459239959717	nan	inf
design_32	2	ALAALAALAAAAAAAAAAAAAAAAAAAAAAAAAAEAAAKEAAAAAAAAAA	0.6248458800868947	0.9336011776289018	0.9503251314163208	0.6558336019515991	3.0640621185302734	nan	inf
design_32	3	AEAAAAAAAAAAAAAAAAAEAAAAAAAAAAAAAAAAAAAAAAAAAAALAA	0.738504496342241	0.9119773032032262	0.9457476735115051	0.6857074499130249	2.6829845905303955	nan	inf
design_32	4	EEEKKKKEKEKKEEEKKKKEEEEKKKKKEEEEKEKKEKEKEEEKKKELEK	0.6484864885542923	0.9288325749247802	0.9546899795532227	0.6173241138458252	3.201430320739746	nan	inf
design_32	5	SLLEKLLEEKKKEEEEKKKKEEEEKKKEKEEEEEKKKKEEEKKEEEELKK	0.4394360746454863	0.9652863854494734	0.9425733685493469	0.5717650651931763	3.9891393184661865	nan	inf
design_32	6	ALAELLAALAAARAAAEEEARRREEEEERREEERRREEEERRRLREEEER	0.5843130476334952	0.9411906889409544	0.9784079790115356	0.6577951312065125	2.7996878623962402	nan	inf
design_32	7	AARAEEEAAAAAARAAEEAAAAEAAAAAAAAAAAAAAAAAAAAAAAAAAA	0.8688381955358245	0.8837931458008147	0.963771641254425	0.7073218822479248	2.4111597537994385	nan	inf
design_32	8	KEEEEKKKEEEEKKKEEEKKKEEEKKKKEEEKKKKEEEEKKEKEEKKKKE	0.7402660170277144	0.9125714852327849	0.9547380805015564	0.6224695444107056	3.1212120056152344	nan	inf
design_32	9	AAAAAAAAAAAAAAAAAAAAAAAAAAAAAAAAAAAAAAAAAAAAAAAAAA	0.6013980316760551	0.9390122738933403	0.9172755479812622	0.6436747908592224	3.1440486907958984	nan	inf
design_32	10	ARAAEEAARAAAARAAAEAAAAAAREAAAAAAAAAAAAAAAAALAEALAA	0.7047037319335606	0.9195677377595365	0.9602500796318054	0.6909160614013672	2.5352039337158203	nan	inf
design_32	11	AAEEEAEEEEEEEEEEEEEEEEEEEREEEEEEAAEEEEEEAAAEEARLAE	0.6019486136286256	0.9381571977565547	0.9671816825866699	0.6779618263244629	2.287071943283081	nan	inf
design_32	12	ALAAAEAARAAAAAAAAAAEAAAAEARAAEEARRAAEAARAAAEALAAAA	0.7834108374667547	0.9027295222788395	0.9685880541801453	0.6923428773880005	2.4474077224731445	nan	inf
design_32	13	AAAAAAAAAAAAAAAAAAAAAAAAAAAAAAAAAAAAAAAAAAAAAAALAA	0.622411797129247	0.9348227682072349	0.9147428870201111	0.6412065625190735	3.2973546981811523	nan	inf
design_32	14	SKEEKEKKEEEKKKKEEEEKKKEEEKKKKEEEEEKEKKKKEEEKKKKELE	0.6301581513285518	0.9316563975459553	0.9528646469116211	0.6071789860725403	3.407435894012451	nan	inf
design_32	15	AAAAAAAAAAAAAAAAAAAAAAAEAAAAAAAAAAARAAAEAAAAAAAAAA	0.5746835452214714	0.9429496224850205	0.9474352598190308	0.6874899864196777	2.6457111835479736	nan	inf
design_32	16	AAAAAAAAAAAAAAAAAAAAAAEAAAAAAAAAAAAAAAAAAAAAAAAAAA	0.8821665577444321	0.8820843904268131	0.9531171321868896	0.6951280832290649	2.711089611053467	nan	inf
design_32	17	AAAAAAAAAAAAAAAAAAAAAAAAAAAAAAAAAAAAAAAAAAAAAAAAAA	0.6013980316760551	0.9390122738933403	0.9172755479812622	0.6436747908592224	3.1440486907958984	nan	inf
design_32	18	AAAAAAAAAAAAAAAAAAAAAAAAAAAAAEAAAAAAAAARAAAEAARAAE	0.7812843697354565	0.9027470758944963	0.9597876667976379	0.6900956630706787	2.410522699356079	nan	inf
design_32	19	AAAAAAAAAAAAAAAAAAAAAAAAAEAAAAAAAAAAAAAAAAAAAAAAAA	0.5999509186063429	0.9383519668328434	0.9378637671470642	0.6864622831344604	2.7432570457458496	nan	inf
design_32	20	AAAAAAAAAAAAAAAAAAAAAAAAAAAAAAAAAAAAAAAAAAAAAAAAAA	0.6013980316760551	0.9390122738933403	0.9172755479812622	0.6436747908592224	3.1440486907958984	nan	inf
design_32	21	ALAELAAKLAEAAAAAAEEEAKAAAAAAAAEAEAAAAAAEAAARAAAAAA	0.6774131294032255	0.9251822440272097	0.9678160548210144	0.6965979337692261	2.5277225971221924	nan	inf
design_32	22	AAAEAAAAAAAAAAAEAEAAAAAAAAAAAAAAAAEAAAAAAAAAAAAAAA	0.5372538204535232	0.9490735182097939	0.9666551947593689	0.7037473917007446	2.3763084411621094	nan	inf
design_32	23	AAAARAAAAAAAAAAAAAAAAAAAAAAAAAEAAAAAAAAAAAAAAAAAAA	0.45838466425210417	0.9618306671626958	0.9341839551925659	0.6724380254745483	2.7467124462127686	nan	inf
design_32	24	AAAAAAAAAAAAAAAAAAAAAAAAAAAAAAAAAAAAAAAAAAAAAAAAAA	0.6013980316760551	0.9390122738933403	0.9172755479812622	0.6436747908592224	3.1440486907958984	nan	inf
design_32	25	KEEEEKKKEEEEKEKKEEEEKKKEEEEKKKKEEKEKEKKKEEEKKKEEEK	0.6857852976262186	0.9207711534343122	0.9467304944992065	0.6267577409744263	3.0722317695617676	nan	inf
design_32	26	KEEEEEKKKKEEEEKKKKEEEEKKKKEEEKKKKEEEKKKEKEKKLEEEKK	0.6028991421598824	0.9368503644126724	0.9562128186225891	0.6084553003311157	3.2667014598846436	nan	inf
design_32	27	KEEEEEEEEREEEEEEEEEEEEEEEEEEEEEEEEEEKEEEEEEEEEEEEE	0.6869626294023838	0.9218337475522447	0.9289254546165466	0.6902587413787842	2.2778332233428955	nan	inf
design_32	28	AAAAAAAAAAAAAAAAAAAAAAAAAAAAAAAAAAAEAAAAAAAAAAAAAA	0.6881221071560086	0.9222035016954971	0.9399686455726624	0.6757122874259949	2.7232913970947266	nan	inf
design_32	29	EEEEEREEEEEAEEEEEEEEEEEEEEEEEEEEEEEEEEEEEEEEREELEE	0.6784385841837844	0.9228981474596639	0.9566463828086853	0.6692194938659668	2.467672109603882	nan	inf
design_32	30	AEEEEERRREEEERREEEERRRAEEEERRREAEAAEAAARAAALAAALAA	0.8956503109329196	0.8799526811029607	0.9748359322547913	0.6925487518310547	2.3237085342407227	nan	inf
design_32	31	AAAALAAAAAAAAAAAAAAAAAAAAAAAAAEAAAAAAAEAAAAAAAAAAA	0.5809300520009384	0.9418301378001412	0.952865481376648	0.6856998205184937	2.6641314029693604	nan	inf
design_33	0	AAAAAAAAAAAAAAAAAAAAAAEAAAAAAAAAAAAAADAAFREALAALAA	8.353833407522451	0.16722063483458197	0.958556592464447	0.6791951656341553	2.5321133136749268	nan	inf
design_33	1	AAAAAAAAAAAAAAAAAAAAAAAAAAAAAAAAAAAAASEAFRAAAAAAAA	8.537432119444713	0.1594026985226235	0.9314910173416138	0.6239126324653625	3.238736629486084	nan	inf
design_33	2	AAAAAAAAAAAAAAAAAAAAAAAAAAAAAAAAALAAASPAAAAAAAAAAA	8.281337571572704	0.16705338177809217	0.8379690647125244	0.5821884870529175	6.715159893035889	nan	inf
design_33	3	AAAAAAAAAAAAAAAAAAAAAAAAAAAAAAAAAALAASAAARAALAAAAA	8.408099133914087	0.16509152641074207	0.9067428112030029	0.6266432404518127	3.360917806625366	nan	inf
design_33	4	AAAAAAAAAAAAAAAAAAAAAAALAAALAALAAAAAASAAVRAALAAALA	8.303679785558426	0.1698659456416839	0.8967519998550415	0.6095787286758423	3.6843979358673096	nan	inf
design_33	5	AAAAAAAAAAAAAAAAAAAAAAAAAAAAAAAAAAAAADAAVRAAAAAAAA	8.43465220571794	0.16312809042580878	0.9372378587722778	0.6605995893478394	2.8397343158721924	nan	inf
design_33	6	AAAAAAAAAAAAAAAAAAAAAAAAAALAAAAAALAAASPAAAAALAALAA	8.043086954472766	0.1732659966142521	0.8303928971290588	0.5764706134796143	6.532632827758789	nan	inf
design_33	7	AAAAAAAAAAAAAAAAAAAAAARLAAALAALAAAAAADPAAAEALAAALA	1.7475382284993184	0.6825589163615625	0.8874824047088623	0.6162378787994385	4.485738754272461	nan	inf
design_33	8	AAAAAAAAAAAAAAALAAAAAAAAAAAAAALAAAAAASAAVRAALLAALA	8.203296121932679	0.17342300223952112	0.8929539322853088	0.596010148525238	3.8324968814849854	nan	inf
design_33	9	AAAAAAAAAAAAAAAAAAAAAAAAAAALAALAAAAAASAEVRAALAAALA	8.358136084302163	0.16584023184334742	0.9291947484016418	0.6296511888504028	3.2882015705108643	nan	inf
design_33	10	AAAAAAAAAAAAAAAAAAAAAAAAAAAAAALAALAAAGEAVRAALAAAAA	8.41031137330211	0.16532578447763238	0.922291100025177	0.6315906047821045	3.257343292236328	nan	inf
design_33	11	AAAAAAAAAAAAAEAAAAAAAAAAAKAAEEAAALAAASPAFREALAAAAA	1.2847963053290714	0.778761116591143	0.8514741063117981	0.5720725655555725	6.4460625648498535	nan	inf
design_33	12	AAALAAAAAAAAAAAAAAAAAAALEAALEELEALLAESAAVREEVEALLK	7.980541586541778	0.18390567385434747	0.9481503367424011	0.6565985679626465	3.48012375831604	nan	inf
design_33	13	AAAAAAAAAAAAAAAAAAAAAAAAAAAAAAAAAAAAASAAFRAALAAAAA	8.337556805517888	0.16794473307041324	0.9011459946632385	0.6060709953308105	3.5655248165130615	nan	inf
design_33	14	AAAAAAAAAAAAAAAAAAAAAAAAAAAAAEAAAALAASPEARAALAELAA	5.15091304379664	0.28020127683437906	0.9061931371688843	0.6167682409286499	4.468475818634033	nan	inf
design_33	15	AAAAAAAAAAAAAAAAAAAAAAAAEAAAAAAAAAAAADEAFRAALAAAAA	8.593001769737304	0.158592532875637	0.9591427445411682	0.6764903664588928	2.722832679748535	nan	inf
design_33	16	EELRRRLEEEERRRREEEERERRERERLKELERKAEESEEFREELKRLLE	8.242118187129407	0.17295632035720776	0.9370501637458801	0.5167425870895386	5.671550750732422	nan	inf
design_33	17	AAAAAAAAAAAAAAAAAAAAAAAAAAALAALAALLAASAAARAALAAAAA	8.334933405826446	0.17170620510059223	0.8752731084823608	0.5967305898666382	3.9339585304260254	nan	inf
design_33	18	ALAAAAAAAAAAAAAAAAAAAAAAAAAAEAAAALLAAAPEAAAAAAAALA	8.285865147522271	0.16370355990089983	0.9211519956588745	0.6493356227874756	3.8998634815216064	nan	inf
design_33	19	AAAAAAAAAAAAAAAAAAAAAAAAAAAAAALAALAAASAAVAELLAALAA	8.352696983901858	0.16582232886221596	0.9423558712005615	0.6452844142913818	2.911810874938965	nan	inf
design_33	20	AAAAAAAAAAAAAAAAAAAAAAALAEAAAAAAALAAADPAAREAAAAALA	5.729974191432984	0.27975125802675704	0.8579634428024292	0.5864467620849609	6.7534332275390625	nan	inf
design_33	21	AAAAAAAAAAAAAAAAAAAAAAAAAAALAAAAAAAAASEAFRAALAALAA	8.265128383547333	0.17070705025248578	0.9188491702079773	0.6149535179138184	3.363175392150879	nan	inf
design_33	22	AAAAAAAAAAAAAAAAAAAAAAAAAAAAAAAAELAAADAAFRAALAAAAA	8.398232895597882	0.16589086808841055	0.9452841877937317	0.6531305909156799	2.9093775749206543	nan	inf
design_33	23	AAAAAAAAAAAAAAAAAAAAAAAAAAAAAAAAAAAAASAAARAALAAALA	8.39550087470019	0.16354834882149963	0.9197627305984497	0.6338664889335632	3.0945968627929688	nan	inf
design_33	24	AAAAAAAAAAAAAAAAAAAAAAAAAAAAAALAAAAAASPAVRAAAAAALA	8.393663258199664	0.15894899377903682	0.822075605392456	0.5528063774108887	6.876943588256836	nan	inf
design_33	25	AAAAAAAAAAAAAAAAAAAAAAAAAAAAAALAELAAADAAVRAALAAALA	8.351162263380118	0.1686189240044685	0.9481940865516663	0.6550447940826416	2.9293365478515625	nan	inf
design_33	26	AAAAAAAAAAAAAAAAAAAAAAAAAAAAAALAAAAAASAAVREALAALAA	8.347258757205918	0.16712473445431278	0.9338523745536804	0.6350231170654297	3.032231092453003	nan	inf
design_33	27	GLEELRRRLEEEERRRREEEERRRREEERRLEELAAASEEFRRRLEELRR	8.301983509259788	0.17049438124015218	0.9675272703170776	0.5780507326126099	4.088380813598633	nan	inf
design_33	28	GLLALLLALLLALLALLAALLALLALLLALLLLAAAASEAVRLLLLALLA	8.638666648122975	0.14388291680348478	0.8975756764411926	0.5567110180854797	6.159254550933838	nan	inf
design_33	29	AAAAAAAAAAAAAAAAAAAAAAALAALLAALAALAAADPAAREALAALLA	4.039823325941665	0.4081509285355982	0.8804270625114441	0.5731211304664612	5.897988796234131	nan	inf
design_33	30	AAAAAAAAAAAAAAAAAAAAAAAAAAALAAAAALAAADAAARAALAAAAA	8.368992784187094	0.16745861042314997	0.9286424517631531	0.6403263211250305	3.0662355422973633	nan	inf
design_33	31	AAAAAAAAAAAAAAAAAAAAAAAAAAAAAAAAAAAAADPAVRAELAAALA	6.11670491778301	0.22547694450627623	0.8946346640586853	0.5871822237968445	5.306385517120361	nan	inf
design_34	0	SAAAAAAAAAAAKEAALAAAKAELAELKKDPSKAEEAKALEAKIAEELAA	0.8848112550802318	0.8831788526270179	0.9200584292411804	0.659772515296936	3.0496251583099365	nan	inf
design_34	1	AAAAAAAAAAAAAAAARAAAKAAIAALAADPAKAAEAAALAAALAAAEAA	1.2632054222678202	0.8147255227103877	0.832427978515625	0.5899122953414917	4.6586761474609375	nan	inf
design_34	2	AAAALAAAALAAAAAELAALKAEIAALRKDPAKAAEAAALEAELAAREAA	0.6297641033477175	0.9326674749909487	0.8364242315292358	0.5591911673545837	5.149997234344482	nan	inf
design_34	3	MKKALEEEKKKKEEEELKKKKEKLKELEKDPSKKEEAEELKKEIEKKEKE	0.9594995555541388	0.8714662713308122	0.9076645970344543	0.5990318059921265	4.038306713104248	nan	inf
design_34	4	DAAAAAAAAAAAAAAALAAAEAALAALRADPAKAAEAAALEAAIAAALAA	0.975931019158685	0.8579720740749832	0.8449427485466003	0.6146866083145142	4.116827487945557	nan	inf
design_34	5	GAAAAAAAAAAAAAAALAAAEAELAALKADPAQAERAAALEAAIAAARAA	0.861086806869555	0.8920749019222967	0.881957471370697	0.6530351638793945	3.388780355453491	nan	inf
design_34	6	AAALAAALAALAAAAALAAARARAAALAADPSAAAELEALLAAIAAALAA	2.2131693450899603	0.573865404477595	0.7336848378181458	0.4760185480117798	7.917757034301758	nan	inf
design_34	7	SLLEELEKKEKEKKKKLEELKKEIEELKKDPSKEEEAEKLEEKLKKLEEE	0.8288379587193494	0.8944826102753971	0.8883375525474548	0.5367172956466675	4.6335296630859375	nan	inf
design_34	8	AAAAAAAAAAAAAAAALAAARAALAAAEADPAAAAEAAAARAALAAAEAA	4.405542149183109	0.37174207323837044	0.801090657711029	0.5140800476074219	7.308536529541016	nan	inf
design_34	9	MEELKELLEELLEKEKLKKLEEKLKELKKDKSKKEEAKKLEEEIKKLKEE	0.6197519605662206	0.939343817826118	0.9008626937866211	0.5638425946235657	4.752284526824951	nan	inf
design_34	10	AAAAEAAAAAEAAAAALAAAEAEIEALKADPAKAAEAEELKAAVAARRAA	0.6414083663626287	0.9340668596545266	0.92850261926651	0.6857951879501343	2.7541072368621826	nan	inf
design_34	11	GALAALLAALAAAAAELAQLEAEVERLKADPTKAAEAKALEEKIAALRAA	0.7818655501085345	0.9016519129662715	0.8391722440719604	0.5066055059432983	5.67580509185791	nan	inf
design_34	12	MAEELEAEKEAKEKEELEKLKKEIEELKKDPSKKEEAEKLEAELKKKEEA	0.7117195015654761	0.9171940814189415	0.8670331239700317	0.5330660343170166	5.196269512176514	nan	inf
design_34	13	SLKEKLEKLKKEEEEKLKELEKKLEELKKNPEKKEEAEKLEKEIEEKKKK	0.7845975359004547	0.9075328504791733	0.8914667963981628	0.5381365418434143	4.621394634246826	nan	inf
design_34	14	AELERLRREREREEERRRELEERIEELEEDPERKEEAERLREELERLEAE	1.0617337411266676	0.8409330901901988	0.9142786860466003	0.603135883808136	4.2291765213012695	nan	inf
design_34	15	AAAALAAALAAAAAAALAAAKAEIAALEKDPAKKEEAAALKAAVAAAEAA	0.7400163149051237	0.912535447211938	0.8803533911705017	0.6213645935058594	3.840369462966919	nan	inf
design_34	16	MKKKLEEEKKKKEEEEIKKLKEEIEKLEKDPSKKEEAEKLKKELEKKEKE	1.0612504263823817	0.8415365078364679	0.8745037913322449	0.5330703854560852	5.115090370178223	nan	inf
design_34	17	ALAALAAAALAAAAAALAAARARLAALRADPAAAAEAAELAAALAAALAA	2.770553871005076	0.48488129742364955	0.681354820728302	0.4875817894935608	7.970982551574707	nan	inf
design_34	18	AAAAAAAAAAAAAAAAAAARRARAAALAADPRAAEELAALGAEIAAAAAA	4.303582996144277	0.3629399793136892	0.749729573726654	0.4817500114440918	7.6856842041015625	nan	inf
design_34	19	SLLEKLKKEKEEKEKKLKELKELLKKLKKDPSKKEEAEKLEKEIKKLEEE	0.8581900424917253	0.8932863519990701	0.8938348293304443	0.5402323007583618	4.8629560470581055	nan	inf
design_34	20	AAAAAAAAAAAAAAAALAAAEAKAEELAKDPSKAEELAALRAAIAAAKAA	1.0902593823280577	0.8425867659173236	0.8441993594169617	0.582625150680542	4.352824687957764	nan	inf
design_34	21	GAAAAAAAAAAAAAAALAAAKARIAALEKDPAKAEEAAALRAAVAAARAA	0.8584857499858632	0.88716768788103	0.7867603898048401	0.5305299758911133	5.6262969970703125	nan	inf
design_34	22	MKKEEELKRLKEEKEELEKKKEELERLKKDPSKKEEAEKLEKEIEEREKE	0.8890034677582449	0.8831679889695602	0.9051966667175293	0.5909467935562134	4.351515293121338	nan	inf
design_34	23	AAAALAAAALAAAAAALAEREAELERLRADPARAEEAARLAAEIAAARAA	5.416131410965848	0.277853611444844	0.8129569292068481	0.47929149866104126	9.26042366027832	nan	inf
design_34	24	MLEELLEKLEREKEEELEERKELIEELKEDPSKEEEAEELEEEVEEELEE	1.0507720792528652	0.837226139090758	0.8644158244132996	0.5084409713745117	5.307835102081299	nan	inf
design_34	25	EEEKKKKEEEEKEKKELEEKKKELEKLKKDPSKKEEAKKLEEEIEKKLKE	0.7671295164388009	0.9046970525762404	0.9145633578300476	0.6151239275932312	3.7086639404296875	nan	inf
design_34	26	MEEELEKKKKEEEEKKLEELKKKLEELEKDPSKKEEAEKLKKEIEERLAK	0.7183074854328677	0.9131007040683845	0.8969447016716003	0.5519164204597473	4.6142897605896	nan	inf
design_34	27	MEEALEEEELEEEEEEEEEKEEELEELKKDEEEEEEAEELEEEIEEEEEE	16.056649648852193	0.042314605255470476	0.9450867772102356	0.5989638566970825	3.4621803760528564	nan	inf
design_34	28	AAAAAAAAALAAALAELAELRARLEELEKDPARAEEAARLRAEIEERLAA	0.8246920551664028	0.8960259547446082	0.9287676215171814	0.6361026763916016	3.0818560123443604	nan	inf
design_34	29	GAAAALAAAAAAAAAALAAARARLAALRADPGAAAEAAALEAAIAAARAA	1.0592659116297205	0.8401823763894618	0.793194055557251	0.5680186748504639	5.161503314971924	nan	inf
design_34	30	SLAAAAAAAAAAAAAALEALRAELAALRADPSKAAEAAALEAEIAAALAA	0.7359631097780425	0.9094455584530873	0.9185004234313965	0.6419821381568909	3.24099063873291	nan	inf
design_34	31	EELKKLKEELEKKKKEIEEKKKEIEELKKDKSKKEEAEKLEKELEKEEKE	15.566130680046799	0.043982533441545575	0.8976223468780518	0.4750824570655823	7.706424713134766	nan	inf
design_35	0	RRREEEEERRRREEEEREREREREEERRRREEEERRRREEEERRRREREE	1.3554932447395414	0.7760376524002005	0.9714915156364441	0.6486200094223022	2.998537302017212	nan	inf
design_35	1	REEEEEREEEEEEEEEEEEEEEEEEEEKREEEEEKEEEEEEEEREEEEEE	1.001498753964381	0.8534515596451601	0.9450477361679077	0.6905389428138733	2.2988080978393555	nan	inf
design_35	2	AAAAELAAAAAAAAAAAAAAAAAAAAAAAAAAAAAARAEAEAAAAAAAAA	1.5078280589265751	0.7373569302502686	0.9590898752212524	0.682746171951294	2.4792158603668213	nan	inf
design_35	3	MEEEEEEEEEEREEEEEEEEEEEEEEEEEEEEEEEEEEEREEEEERELLE	1.3828220587629394	0.7666060139980878	0.9614970088005066	0.6741312146186829	2.5381526947021484	nan	inf
design_35	4	AAAAAAAAAAAAAAAAAAAAAAAAAAAAAAAAAAAAAAAAAAAAAAAAAA	1.2036529089587937	0.8059815453321213	0.9172755479812622	0.6436747908592224	3.1440486907958984	nan	inf
design_35	5	AAAAAAAAAAAAAAAAAAAAAAAAAAAAAAAAAEAAAAAAAAAAEAALAA	1.061601558550105	0.8382986511204079	0.9542444944381714	0.6828867793083191	2.5543670654296875	nan	inf
design_35	6	AAAAAAAAAAAAAAAAAAAAAAAAAAAAAAAAAAAAAAAAEAAAAAAAAA	1.373662254883994	0.7670439947097124	0.9443395137786865	0.6738053560256958	2.6769826412200928	nan	inf
design_35	7	AAAAEAAAAAAAAAAAAAAAAAAAAAAAAAAAAAAAAAAAAAAAAAAAAA	0.9765991164985807	0.857653688414587	0.9546563625335693	0.6720671653747559	2.6672866344451904	nan	inf
design_35	8	ALAEALAAAAAAAAAAAAAAEAAKEAEAARAAEAAAAEAARAEAARAAAA	1.3779783446356533	0.7696371758156514	0.9691945910453796	0.6842756867408752	2.556638717651367	nan	inf
design_35	9	EEERRRREEERRREEEERRRREEERRREEEERRRREEEEERRRRLRELLE	1.1170109470913432	0.8284041527503954	0.9632053971290588	0.6116148829460144	3.531982660293579	nan	inf
design_35	10	KEEEKEKKEEEKKKEKEKEEEEKKKEEEKKKEKEEEEKKKEEEEKKKEEE	1.2354113076960946	0.8017142189365215	0.9433580040931702	0.6186953186988831	3.167076349258423	nan	inf
design_35	11	AAAAAAAAAAAAAAAAAAAAAAAAAAAAAAAAAAAAAAAAAAAAAAALAG	1.3495977403228812	0.7758046817295567	0.9327346086502075	0.6472069025039673	3.178668260574341	nan	inf
design_35	12	AAAAAAAAEAAAAAAAAAAAAAAAAAAAAAAAAAAAAAAAAAAAAAAAAA	0.9660463536071506	0.8603333273993828	0.9554949998855591	0.6758848428726196	2.6499874591827393	nan	inf
design_35	13	AAAAALAAAAAAAAAAAAAAAAAARAAAAAAAAAAAAAAAAAAAAAAAAA	1.1555208185526202	0.8167668069773358	0.9065696597099304	0.6635414958000183	3.368288516998291	nan	inf
design_35	14	ALAALAAALAAAAAAAAAAAAAAEAAAAAAEAAAAAAAAAAALAALAAAA	1.4362064437583355	0.7537713842509375	0.941314697265625	0.6821094751358032	2.9647650718688965	nan	inf
design_35	15	AAAAAAAAAAAAAAAEAEAARAAAEAAAAAAAAAAAAAAAAAAAAAALAA	1.3163623498458636	0.7810718996774446	0.949630081653595	0.6987100839614868	2.6115097999572754	nan	inf
design_35	16	AEAERRAEEARREEEEEEEEEEEEEEEEEEEEEEEEEEEEEEEEEEEEEE	1.4040843145053334	0.7616051337675939	0.9603179097175598	0.6805726289749146	2.3685035705566406	nan	inf
design_35	17	ALAEAAAAAAAAAAEAAAAEAAAREAEAAAAAAAAAAEAAARAAALAAAA	1.5263402601250773	0.7360206641570964	0.9681962132453918	0.7008691430091858	2.430159091949463	nan	inf
design_35	18	AAAAAAAAAAAAAAAAAAAAAAAAAAAAAEAAAAAAAAAAAAAAAAAAAA	1.3329614306592639	0.776775933649546	0.9390702843666077	0.683334469795227	2.7490594387054443	nan	inf
design_35	19	AAAAAAAAAAAAAAAAAAAAAAAAAAAAAAAAAAAAAAAAAAAAAAAAAA	1.2036529089587937	0.8059815453321213	0.9172755479812622	0.6436747908592224	3.1440486907958984	nan	inf
design_35	20	AEAERRAEEERRRREEEEREERRREEERRRREEEEERRREEEERRRREEE	1.1350600458006372	0.8216657799881318	0.9743746519088745	0.6686286330223083	2.784240245819092	nan	inf
design_35	21	AAAAAAAAAAAAAAAAAAAAEAAAAAAAAAAAAAAAAAAAAAAAAAALAA	1.3071249662701456	0.7840107539352112	0.9419642686843872	0.6914942264556885	2.771545171737671	nan	inf
design_35	22	EREEEEREEEERRRREEEEEERREEEEERRRREEEERRRREEREREERRR	1.5896006546482055	0.725626850249371	0.9748266339302063	0.6658236980438232	2.604400157928467	nan	inf
design_35	23	AAAARAAAEAAAAAAAEAAAAAAAAEAAAAAAAAEAAAAAAAAAAAAAAA	1.0792993035476268	0.8331449617721839	0.9557597637176514	0.7016195058822632	2.396665096282959	nan	inf
design_35	24	KEEEEKKKEEEAEKKKKEEEEEKEKEKKKKEEEKKKKEEEKKEEKKKLEE	1.089677617265585	0.8351123754766959	0.9504725933074951	0.6009820103645325	3.365095615386963	nan	inf
design_35	25	AAAAAAAAAAAAAAAAAAAAAAAAAEAAAAEAAAEAAAAAAAAAAAALAA	1.085068527797595	0.8344028308469992	0.9531207084655762	0.6990934610366821	2.5620014667510986	nan	inf
design_35	26	AAAAAQAAAAAAAAEAAAKEEEARRREEEERRRREEEERRREEERKREEE	1.3520186821609679	0.7766631679704491	0.9624539017677307	0.6487020254135132	2.632155418395996	nan	inf
design_35	27	GAAAAAAAAAAAAAAAAAAAAAAAAEAEAAAAAAAAAAAAAAAAAAAAAE	1.3381469382616127	0.776210269206949	0.9567928910255432	0.6970489621162415	2.54929518699646	nan	inf
design_35	28	MEEEKEKEEEEKKEEEEKKKEEEKKEEEKKKEEEEKKKKEEEKKLKELLE	1.2979443009882774	0.7889336764738087	0.9484106302261353	0.5993849039077759	3.3988568782806396	nan	inf
design_35	29	AAAAAAAAAAAAAAAAAAAAAAAAAAAAAAAAAAAAAAAAAAAAAAAAAA	1.2036529089587937	0.8059815453321213	0.9172755479812622	0.6436747908592224	3.1440486907958984	nan	inf
design_35	30	AAAAAAAAAAAAAAAAAAAAAEAAAAEAAAAAAAAAAAAAAEAAALAAAA	1.0960948172633314	0.8301769013247658	0.9555245637893677	0.6984068155288696	2.4936842918395996	nan	inf
design_35	31	RAAEAERAAAAAAAAAAAAAAAAAAAAAAAAAAAALAALAAAAAALAALA	1.1934724602564604	0.8080739898337502	0.9225128889083862	0.6438425779342651	3.0913877487182617	nan	inf
design_36	0	MEEEEKKKKEEIEELEKKLEELKKEKKKSKNHEEIEKKIKELEKKIKELK	0.7742991796220806	0.8997017786484546	0.8927528262138367	0.5893661975860596	4.529768943786621	nan	inf
design_36	1	MEEKKKELEEKIKKLEEEIKKLEEEKKKSKNKKEIEKKIKELKKKLEELK	0.7126291270585761	0.9159476443391817	0.9022751450538635	0.5798192024230957	4.280785083770752	nan	inf
design_36	2	KEAEEKKKKELIEKLEKEIEKLKEELKKSKNKEKIQKEIEKKEEELEKLK	0.6708286111218358	0.9235470939233512	0.9241061210632324	0.639054000377655	3.70524525642395	nan	inf
design_36	3	ELKKLLEKKKLIEELEKKIEELKELEKKSKNHEEIKKEIEKLEKELEKLK	0.7632837675199408	0.902492867240563	0.8977503776550293	0.573853611946106	4.540371417999268	nan	inf
design_36	4	AAAALAALAAEIAAKEARLAELEAEKAKSANHAAIAAEIAALKAEIEALK	18.109185403544377	0.03529437446991572	0.9019980430603027	0.5160817503929138	6.400280952453613	nan	inf
design_36	5	MLELLEKKKKLIEELKKKIKELKEKKKKSKNHEEIEKEIEELEKELEELE	0.9670870790116989	0.8566917434858884	0.8593102693557739	0.5107587575912476	5.5608320236206055	nan	inf
design_36	6	AAAAAAARAAQIAALAAEIAALRAAAAAAADAAAIQARIAALEAELAALR	18.02708752703263	0.036295834612918174	0.9517637491226196	0.636296272277832	3.3481740951538086	nan	inf
design_36	7	SLEELLKLKQKIEELEKELEKLKELAKKSENKEEIQKKIEELEKEIEELK	0.8065238419022247	0.8964951121342211	0.9021531343460083	0.60029137134552	4.241969585418701	nan	inf
design_36	8	SLEELLEKLLLIEKLKEEIEKLKELRKKSPNKEEIEEEIEKKEAELEELE	0.6950994043526986	0.9175683169265305	0.9239422678947449	0.6438316106796265	3.5161502361297607	nan	inf
design_36	9	MAAALAAKAAKIAALKAEIAKLEAERKKSENKEKIAKEIEKLKAELKALE	0.9196483135820089	0.8644790198521097	0.7956052422523499	0.4527257978916168	7.32652473449707	nan	inf
design_36	10	EEEEREELEEEIEELEEEIEELKEERKESPEHEEIEEEIEELEEELEELK	12.379591012410437	0.08265951277031698	0.9167641401290894	0.5164903402328491	5.419403076171875	nan	inf
design_36	11	MKKLEEEKKKKIEELKKKLEELKKLEKKSKNHEKIKKKIEELEKEIKELE	0.998913006135463	0.8554079259081808	0.8842208385467529	0.5619655251502991	4.9226813316345215	nan	inf
design_36	12	SMAKKKELEEKIKELEKEKEKLEEEAKKSKNHKEIEEEIKKLKKEIEELK	0.9220727110398973	0.8740664958277768	0.8878738284111023	0.5809335112571716	4.5105414390563965	nan	inf
design_36	13	MEALKEELEEKIKELEEEIEELKELAEESENKEEIEEEIEELEEELEELK	0.7026966156435915	0.9204605522685795	0.8904582858085632	0.5962827801704407	4.079202651977539	nan	inf
design_36	14	SLLKELELKKKIEELKKELEKLKELRKKSKNKEEIEKKIKELEKEIKKLE	0.8194579640247357	0.8917739999799116	0.895928680896759	0.566351056098938	4.621059417724609	nan	inf
design_36	15	AAAKKKELEEKIKALEAEIKKLEEEAKKSPNKAEIEKEIEKLKKELEALK	0.6498073089388501	0.92869624084295	0.9153122305870056	0.640155553817749	3.691192865371704	nan	inf
design_36	16	SLLEELAKKKLIEELKKELEELKKLREESENHEAIEKKIKELEEKIKELE	0.9177245705503957	0.8702952121720348	0.8663729429244995	0.5397084951400757	5.316183567047119	nan	inf
design_36	17	MEEEKEKLKELIKKKKEELEKLKEERKKSKNKEEIEKKIEELEKEIEKLE	0.7836974351683575	0.9018534852583922	0.9081746935844421	0.5859950184822083	4.098573684692383	nan	inf
design_36	18	MLKELLEKKKEIEELEKEIEKLEEEAKKSKNKEEIQKKIEEKKAKLEELK	0.82882057124165	0.8886685972553247	0.8733435869216919	0.5344439148902893	4.958328723907471	nan	inf
design_36	19	EEKKKKELEKKIKELEKKIEELKKERKKSKNKKKIEKEIKKLEKELEKLK	0.6251319254201267	0.9310421376494687	0.9093359112739563	0.5873516798019409	4.2365312576293945	nan	inf
design_36	20	AAEELKKKKEKIKKLKEELKKLKEEKKKSKNKEKIEKEIEKLEKEIEKLE	1.0139213809956429	0.8543225652013051	0.9105377197265625	0.594090461730957	3.885131597518921	nan	inf
design_36	21	MEKEKKEREEKIKRLKEELERLKKEREKSENKEEIEKEIEKLEKEIKELE	0.859076406017119	0.8838025499547518	0.9180917143821716	0.603129506111145	3.937380313873291	nan	inf
design_36	22	MKEALEKLKEKIKELEKEIEKLEEERKKSKNKEEIDKEIEKLKKELEELK	0.7137133072302427	0.9131236471686202	0.9012545347213745	0.5635626316070557	4.498896598815918	nan	inf
design_36	23	MLEELKKKKEEIKKLKEKLKKLEEEEKKSKNHEEIKKEIEKLKKKIKELE	0.8979660159904459	0.8763887003302588	0.8690569996833801	0.5261044502258301	5.297572612762451	nan	inf
design_36	24	MEEEKKKKEEEIKELEKKIKELEKEKKKSKNKEKIEKEIKKLKKKLEELK	0.7592803824468336	0.9038922497282843	0.9097388982772827	0.6075845956802368	4.1018548011779785	nan	inf
design_36	25	MEKEKKELEEKIKELEEELEKLKELRKKSPNKEEIEKKIEELEAEIEKLK	0.8016474413198552	0.8973703317422984	0.9116145968437195	0.5939477682113647	4.0212788581848145	nan	inf
design_36	26	MEEEKKKLEEKIKKLEEELKKLEKERKKSKNKKKIEKEIEKLKKEIEKLK	0.8112291298466261	0.8941143782398888	0.8897648453712463	0.5432397723197937	4.769739151000977	nan	inf
design_36	27	SLEELLKLKKKIEELKKKIEELKELAKKSKNKEEIQKEIEKLEKELKELE	0.6771441044876376	0.92258126515211	0.9153913855552673	0.6069811582565308	3.96128511428833	nan	inf
design_36	28	EEAEKKRLEEEIKKLKEELEKLKKERKKSKNKEEIEKEIKKLEEKIKKLE	0.9138536501625015	0.8712551103822617	0.898686945438385	0.5572234392166138	4.4460320472717285	nan	inf
design_36	29	MLEELEKKKKEIEELEKKIEELKKKYKKSKNKKEIKKKIKELEKKLEKLK	0.764495098209726	0.9027422715033728	0.8737871646881104	0.5088516473770142	5.478250026702881	nan	inf
design_36	30	SAAAEEKKKKEIEKLKKEIEELKKLAKKSKNHEEILKKIEELEKKLEELE	0.8443324258692947	0.8896865504712186	0.9123985171318054	0.6262547969818115	3.9661850929260254	nan	inf
design_36	31	SAAEAAAKAALIAALKAEIAKLKALEKKSPNHAAIAAEIAKKEAELKALE	0.6378195198918915	0.9286556796319778	0.9092416167259216	0.6479363441467285	3.898540496826172	nan	inf
design_37	0	KEKIEKIEKEIEKLKEKAKKAKELGDKEKYEKLKKEAEKLEKELKELKEK	0.31675015096238	0.9809025275022114	0.9293375015258789	0.6377931833267212	3.2333741188049316	nan	inf
design_37	1	KKKIEELEKKKKELEKEAEKAKKEGKKEEYEELEKKKKEVEKEIEKLKKE	0.359305351530451	0.9762011510870303	0.9361507892608643	0.6582083702087402	2.9099817276000977	nan	inf
design_37	2	EEKIKKLKEKIEELEKEAEEAKKEGNEELYKKLEKEKEELEKEVEKLLEK	0.33053991154706025	0.97945157482752	0.9418779015541077	0.6664348244667053	2.851038932800293	nan	inf
design_37	3	KEKIEKLKKKAEELKKELEKAKKEGKKELAEKLEKELKKIEAEIKKLEAE	0.4882358475181874	0.9565395932600711	0.9290197491645813	0.628024697303772	3.2688281536102295	nan	inf
design_37	4	AAKLAALEAQAEALKAQLEAAKAAGNEEQAAALEAQRKAVEAEIAALKAA	0.35625437978971397	0.9766119204525784	0.9612636566162109	0.7308211922645569	2.124993085861206	nan	inf
design_37	5	KKEIEELKKEKKKLEEEAEKLKKEGNKKAYEEAEKKIKEIEKKIEELLKK	0.42809805032033627	0.9662777544643524	0.9347552061080933	0.6607570648193359	3.1290066242218018	nan	inf
design_37	6	EAELAALKAEIAALKAAAAKAKAAGDAATAAALKAQRAAKEAELAALLAA	0.47454353714626357	0.9592112637485855	0.9338858723640442	0.6732075810432434	2.8222670555114746	nan	inf
design_37	7	SEEIKKLEKEKEELKKKLEEAKKKGDEEKAKKLEKKAEEVEKKIEELKKK	0.40209464544888845	0.9708068930910341	0.9344853758811951	0.660231351852417	2.9751319885253906	nan	inf
design_37	8	EEELKELEKKLEELKKKAKEAEKKGDEKKLKELKKKAKEIEKKIEELKKK	0.4614213882052306	0.9609962844698123	0.9350531697273254	0.6473628282546997	3.0190491676330566	nan	inf
design_37	9	KEEIEKLKKKAKELEKKLKEAEKKGDKEKAEKLKKELEKIKKKIEELEKK	0.4492541498630886	0.9631316626465979	0.9368348717689514	0.6470973491668701	3.0441343784332275	nan	inf
design_37	10	EEEIEKLKEEAKKLEEELKEAEKEGNEEKAKKLKEELEKVKKEIEELLKK	0.4548114726236447	0.9623526825715786	0.9460981488227844	0.6804686784744263	2.695113182067871	nan	inf
design_37	11	EEEIKKLEEEIKKLKEKAKEAKKKGDEEKKKKLEEEIKKLEKKLEELKKK	0.4401321172602073	0.964713978052179	0.9419534206390381	0.6705611944198608	2.8160176277160645	nan	inf
design_37	12	SEEIKKLEEEIKKLKEEAKKAKEEGKEEKYKELEKKIKELEKKLEELKKE	0.46875747746873825	0.9604592175470134	0.9345788955688477	0.6554741859436035	3.0336050987243652	nan	inf
design_37	13	EEKLKKLEKKKEELKKKKEEKKKEGNEEEAKKLEEEIKKLEKEIEELKKK	0.37644876963991825	0.9735960832888294	0.940679669380188	0.6746729612350464	2.757221221923828	nan	inf
design_37	14	KKKIEELKKKAKELKKEAEKAKKAGDEKKYKELEAELEKIEKEIKELEEK	0.3623829380169032	0.975358614751008	0.9306135177612305	0.6316764950752258	3.1991660594940186	nan	inf
design_37	15	EEKIKKLEEEIKELKKKYKEAKKKGDKEKAKKLKEEAKKLEKEVEELKKK	0.3386308578599695	0.9785784147312957	0.9329379796981812	0.6438238620758057	3.0818092823028564	nan	inf
design_37	16	MEEIEKLKKEIEKLKKELEKAKKAGDKEKAEKLKAKAEELEKEVKELEAK	0.36309051870326997	0.9753714832535123	0.9336399435997009	0.6488627195358276	2.9450523853302	nan	inf
design_37	17	EEEIKKLKKKLEELKKKAKEAKKEGKEEEKKKLEEEAKEVEKKIKELLEK	0.2791350490356329	0.9852814744529499	0.9441443681716919	0.6749981641769409	2.7381505966186523	nan	inf
design_37	18	SAELAALEAEIAALRAALAAAKAAGDAAAAAALAARAAALQARLEALRAA	0.43379564908039187	0.9653861449147242	0.9534642100334167	0.7069448232650757	2.515338182449341	nan	inf
design_37	19	EEELKQLEEEIKKLEEEKKEAEKKGDKEKAKKLKEKIEELKKKYKELKEK	0.4392003551928745	0.964689174719077	0.9370496869087219	0.6572381258010864	2.9510676860809326	nan	inf
design_37	20	KEKIKKLEEELKKLKEELKKAKKKGNKELAEKLKKKAEELEKKIEELKKK	0.45072350628467617	0.9628944356874782	0.9156312346458435	0.5800662040710449	3.704498767852783	nan	inf
design_37	21	QAELEALKKKIEELKKKAKEAEKAGKKAEAAALKKEAAEAEKKLAELKAA	0.39174348025906847	0.9714280960530446	0.9355329871177673	0.6714255809783936	2.7663097381591797	nan	inf
design_37	22	DARLAALEARAAALRAERAAAAAAGDEAAAAALAAELAAVEAELAALRAA	0.44295675517969013	0.9643102453457031	0.9740784764289856	0.761414110660553	1.9577410221099854	nan	inf
design_37	23	SELIKELEKKAEELEKKAEEAKKKGDKEKEKELLEKKKEIEEEIEKLKKE	0.40036059803118645	0.9710024181398852	0.9507902264595032	0.6795235276222229	2.65571665763855	nan	inf
design_37	24	EEEIKKLEEEAKKLKEEAKKAKKEGKEEEYKKLEKKKEEIEKKIKELKEK	0.3476101924683457	0.9778361402748977	0.9377483129501343	0.6641916036605835	2.816072940826416	nan	inf
design_37	25	EEEIKKLKEEAKKLEKEKEEAEKKGDKEKAKELEKKLKEVKEKIKKLEEK	0.39918216715239463	0.9707641291934379	0.9437499642372131	0.6745798587799072	2.6700944900512695	nan	inf
design_37	26	EKEIEELKKKAKELKKKLEEAKKKGDKKKAEELEKKLKEVEKEIKKLLEK	0.49470903519541665	0.9556632317373102	0.9348025918006897	0.6468051671981812	3.0961971282958984	nan	inf
design_37	27	SARLAALKAEAAALKAALAEAKAAGDAATAAALQAQLAAVEAEIAALEAA	0.38006501554791844	0.9730735392892352	0.9694583415985107	0.7542762756347656	2.129599094390869	nan	inf
design_37	28	EERLKELEEKRKELEKELEEAKKRGDKERAEELEKKIEEVKKEIERLKKE	0.40393328496663644	0.969881879547237	0.9311444163322449	0.6338673830032349	3.374807834625244	nan	inf
design_37	29	EEKIKELEKEIKELEKKLEEAKKKGDEEKAKELKEEIEKKKKEKEKLLKE	0.4548555444664472	0.9628109804645965	0.9407508373260498	0.6721459031105042	2.8114802837371826	nan	inf
design_37	30	EEKIKKLEEEIEKVKKEIEEAKKKGDEEKAKKLEEERKKLEEELKKLKEE	0.40424632786025183	0.9698363698906328	0.9377341270446777	0.6686767339706421	2.8239617347717285	nan	inf
design_37	31	DARLEALRAEAARLREEAERARAEGDEERAAALEARLAAIEAEIEALEAA	0.3343737020851023	0.9789972427286578	0.9767427444458008	0.7507433295249939	2.005223274230957	nan	inf
design_38	0	SAAAAAAARRAANRARLAARLAAGDATLRPDDPPETRRELARALAARAAA	10.529843258622018	0.09679238909353996	0.7637779116630554	0.4697611331939697	8.515707969665527	nan	inf
design_38	1	AAAARRRARRRRIRRLVRRKLRRGDRTIRPDDPAEARARLRRLLARRAAA	11.207817669192172	0.08493153660469142	0.6112267374992371	0.28879889845848083	13.30431079864502	nan	inf
design_38	2	AAAARAAARAAAVEALVAAKLAAGDAAVDPADPPEARALLAARLAAAAAA	10.951499964424865	0.10339318364422763	0.7591437101364136	0.47761139273643494	8.649712562561035	nan	inf
design_38	3	AAAARAAARAAAVAARVARKLAAGDWTRRPSDAPAARARLAAAAAAAAAA	9.199143206747703	0.1723581760198213	0.6304811239242554	0.40182292461395264	10.243470191955566	nan	inf
design_38	4	RRRRRRRRRRERRRRRLERRVAAGDWTIRPDDSPELRRRLRRIRARLAAR	4.933550210932988	0.23018139702699209	0.6866728067398071	0.313139945268631	10.648642539978027	nan	inf
design_38	5	ARARRRRARRRARRARVRAKLAAGRRTIRPDDPRAARRRLARLLAARRAA	10.242996324763382	0.09771231676057836	0.5668842792510986	0.28044450283050537	13.68319320678711	nan	inf
design_38	6	SLAELEAAARAANAAALAARLAAGDTTVLPADAPETRAALAAALAARAAA	9.12385288444164	0.18179944642607915	0.7066600918769836	0.4500138759613037	8.974464416503906	nan	inf
design_38	7	AAAARRRRRRAARRARLARRLAAGDWTVRPSLPRALRRRLRRRRARRRAR	6.864801142917584	0.1668005083209902	0.5241565704345703	0.23060357570648193	15.03844165802002	nan	inf
design_38	8	GRRRRRRRRRARRRRRVARRLRAGDDRVLPEDSPEARRRLARRRARRAAA	11.620849270354883	0.05231745557819887	0.699500322341919	0.3409107029438019	12.981520652770996	nan	inf
design_38	9	SAAERAAARRKAIEARVAAKLAAGDDTVHPDDPEEARARLAALLKERALA	9.267864046194681	0.10618378812265425	0.7355936765670776	0.3846443295478821	11.617300033569336	nan	inf
design_38	10	AAAAAAAAAAAAEAARLAARLAAGDATLRPDDAPALRARLAALAAEAAAA	10.27106141344441	0.15195203375049812	0.7196969389915466	0.4694508910179138	7.731836318969727	nan	inf
design_38	11	GKKEKEKRKEKEIKELVEKKVKKGDWTIKPEDSPEAIKKLKEIKEKKKKE	0.9613430805943453	0.8669974385299989	0.8634165525436401	0.5329380035400391	5.682673931121826	nan	inf
design_38	12	AAAAAAAARAAANAARLAAKLAAGDDAVDPTDAPETRAALAAALAARAAA	10.932604790978951	0.10724832961197103	0.7310444712638855	0.48555052280426025	8.689249992370605	nan	inf
design_38	13	AAAARAAARAAAVAAAVAARLAAGDWTVRPDDPAEARARLAALRAALAAA	10.02791665876286	0.14649536649134662	0.6752733588218689	0.42488324642181396	10.307514190673828	nan	inf
design_38	14	SAAAARAAAAARDAALVAAKVAAGDTTVAPDDPAAARARLAAILAARAAA	9.682761653650063	0.10756598222941383	0.7184156775474548	0.43095219135284424	10.982553482055664	nan	inf
design_38	15	SAAARAAARKAAIEARVKRKVEAGDRTIRPTDHPEARARLAEILAREAER	8.164455509251882	0.14530652941517752	0.7179148197174072	0.38664865493774414	11.648056983947754	nan	inf
design_38	16	AAAAAAAARAAADAAALARKLAAGDWTIRPTDRAALRAALAAARAAAAAA	9.644058443417208	0.1319167713093576	0.6760719418525696	0.4308406114578247	8.962960243225098	nan	inf
design_38	17	SLRRRRARRRRRDRRRLRRKLRRGDDRERPRDSPRLRRRLRRLLRRRRAE	11.51315545493644	0.04595327645048045	0.7000253200531006	0.309725821018219	13.366443634033203	nan	inf
design_38	18	AAAAAAAARAAAIAARLAARLAAGDTTIRPDDPAELRRRLAAALAARAAA	9.396705709516354	0.17990788663280394	0.6394370794296265	0.3903236985206604	11.580487251281738	nan	inf
design_38	19	ALAAAAAAAEAANEAALAAKLAAGDTTIEPTDSPALREALAKKLEELAAA	12.185981857044261	0.08609493681245682	0.7170385718345642	0.4167640805244446	8.911852836608887	nan	inf
design_38	20	AAAAAAAARRAAVRARVARRLAAGDTTVRPDDPPEARAELAAALRRRALA	1.316329808424901	0.767912054890706	0.808471143245697	0.5190284252166748	5.676737308502197	nan	inf
design_38	21	RAARRRRRRRRRRRARLARKLAAGDDRERPRDAPELRRALRRELKRRRRR	11.509176471180789	0.05130206734573535	0.7139471173286438	0.32890385389328003	13.468326568603516	nan	inf
design_38	22	AEAAARAAREAAIAARVAAKVAAGDWTLDPDDPPEARARLAAIREEAARR	5.1779284816048605	0.20410647072626312	0.8342470526695251	0.46481087803840637	8.202096939086914	nan	inf
design_38	23	ALAARLARRRARRRRRLKAKLAAGDATIRPTDSPETRRELARRLEALARA	9.986965444362625	0.09382313483369006	0.62278151512146	0.28224632143974304	14.323368072509766	nan	inf
design_38	24	AAAAAAAARAAADAAALAAKLAAGDRTVRPDDRAALIAALAAALAEEAAA	11.165341421779207	0.10801897788450308	0.7132499814033508	0.44154542684555054	7.692713737487793	nan	inf
design_38	25	RRRRRRRRRRRRRRARLAARLRAGDRRVRPDLDPEARRALRRALARRAAA	8.365275790325647	0.0956196549516613	0.6807275414466858	0.34280362725257874	12.563007354736328	nan	inf
design_38	26	SAAARRAARRAAVEARVAAKLAAGDTTVRPEDSPEARERLRRLLAERAAE	1.680127679179895	0.6728745772366209	0.7038266658782959	0.40668007731437683	10.793190002441406	nan	inf
design_38	27	GRAERERRRREENRRRVREKLEAGDRTIEPDDDPEAIEELRRLLEEEERE	3.2607218370884485	0.3746306410131545	0.7461248636245728	0.36107301712036133	11.02334213256836	nan	inf
design_38	28	RRRRRRRRRRREDERRVREKVAAGDWTEEPDDRPRARERLRRLREEAARR	7.397235085335038	0.09845937938697698	0.6877496242523193	0.3178115487098694	13.461160659790039	nan	inf
design_38	29	AAAAAAAAAAAANAAALAARLAAGDWTVRADDAPATRARLAAARAAAAAA	9.673657593054974	0.13545701159870968	0.6911895871162415	0.42637839913368225	10.194448471069336	nan	inf
design_38	30	AAAAAAAARAAAIAARVAAKIAAGDWTVRPDDDPEAVALLKALRAAAAAA	5.151438827450369	0.25985126353647137	0.6696504950523376	0.40431833267211914	10.68784236907959	nan	inf
design_38	31	AEAARRAAKEAAIEARVAEKVEAGDWTIEPTDSPEAIERLREIRAKLAAE	0.5907828350222251	0.9399870609780558	0.8800808787345886	0.5719846487045288	4.6363325119018555	nan	inf
design_39	0	LAALLAALLAAAAALLAAIAATLSPAEAAALLAAAAAAAAALLAALLAAL	1.3722210263704273	0.770950723032418	0.7869613766670227	0.5155128240585327	5.5709710121154785	nan	inf
design_39	1	LLPALLARRAEREAALAAEAARLSPEEAAALRAEAERRAAAEAEELARRA	8.387333968575827	0.16118311271004773	0.8149660229682922	0.4168405532836914	10.355751991271973	nan	inf
design_39	2	LLEKLLKLLEELLKKLEEIKKKLSPEEAEKLEKETKELLEKILKLLKLLS	2.2911337960406626	0.6227438593000959	0.8852683305740356	0.5315319299697876	4.394648551940918	nan	inf
design_39	3	LLAALAALAAAAAAALAARAAALSPAAAAALRAAAAAALAAAAAALAAAA	2.6809275511140127	0.5224192058041333	0.636053204536438	0.46232694387435913	7.974187850952148	nan	inf
design_39	4	LAALAAALAAAAAAALAALAAALSPEAAAAARAAAAAAAAALLAAALAAL	3.31092886712482	0.44180736639719626	0.6804109215736389	0.4926920533180237	7.174671649932861	nan	inf
design_39	5	LAALLLALLAALLALLAAIAATLSPEEAAALLAAALELARAALAALAALL	2.3050154857887413	0.6265643711904401	0.8549512028694153	0.5599133372306824	4.14963960647583	nan	inf
design_39	6	AAAAAAAALAALAAALAAREAALSPEEAAKLRAEAAAALAELAARLAELA	1.6498567566392908	0.7547779292894267	0.8065650463104248	0.5445048213005066	5.00858211517334	nan	inf
design_39	7	LLKLIKELIEKLLKLAKEIAEKLSPEEAEKFLKELLELIEKLLKELKEKL	1.334280713196306	0.7901683543989622	0.9011207222938538	0.5585547685623169	4.044836044311523	nan	inf
design_39	8	AAALAAAAGAAAAAALAAEAAALAPAAAAAARAAAAAAAAAAAAALAAAA	17.54282976803078	0.03093312817225129	0.7680071592330933	0.5264047384262085	7.286223411560059	nan	inf
design_39	9	ALAAAAAALAALLAALAAIAAALTPEEAAALLAAVAKLLAAALELLAALA	1.6366833837474455	0.7388119797945083	0.8323289155960083	0.5525509119033813	4.689637184143066	nan	inf
design_39	10	AEEALKAALEALKKKLEEIKKKLSPEEAKKLEAETEELLKKLAELAKKLA	2.3335592349920287	0.6418105922655696	0.8610584139823914	0.4989389181137085	4.751047611236572	nan	inf
design_39	11	LKKKVEEILKELKKKLEEIKKKLSEEEAKKLEEEVKKKLEELIKKLKEEK	1.4717945053013353	0.7579318661482103	0.8473386764526367	0.45726290345191956	6.015934467315674	nan	inf
design_39	12	LAALLAAALAALLAALAAIAAGLAPEEAAALLAAAAALLAAAAAALAAAA	1.6548265920211576	0.7222007720997113	0.7689245343208313	0.5400990843772888	5.390157222747803	nan	inf
design_39	13	LLPLAAALLEAALAALEAAAAALSPEEAAALAEAALAAAAALLALLAALL	2.0008829359127573	0.6787952257103815	0.8500148057937622	0.5855672955513	3.964263677597046	nan	inf
design_39	14	LLPLLLLLLLLLLAALAALAALLSPEEAAALLAAAAAALAALLALLAALA	1.3571316276779288	0.7743016917324782	0.8664436340332031	0.5590118169784546	4.515910625457764	nan	inf
design_39	15	AAAAAAAAAAAAAAALAAAAAALTPEAAAALRAAAAAAAAAALAALAAAA	2.8675152836995816	0.5253475232977437	0.6867401599884033	0.5046470165252686	6.674529552459717	nan	inf
design_39	16	LEEKLKEILKKLKEKLEEIKKKLSEEEAKKLEEEVKKLLKEIIEKLKKLS	1.5342087009311196	0.7537170618203164	0.8585023283958435	0.4840693473815918	5.427950859069824	nan	inf
design_39	17	ALAALLAAAAALLAALAALAAALSPAEAAKLLALAAALLAALAALAALLA	2.458308193301602	0.5900676797994602	0.7903120517730713	0.5269581079483032	5.483013153076172	nan	inf
design_39	18	LLPLLAAALAALLALLAAIAATLSPEEAAKLLAAALALAALLAALLALLL	1.6203468031350372	0.7251023448666934	0.8400384187698364	0.5204349756240845	5.1719465255737305	nan	inf
design_39	19	LLAALAALAAEAAAALAAEAAALSPAAAAAAAEAAAAALAAALAALALAA	3.348615884480574	0.4512029332607394	0.7698699831962585	0.5330151915550232	5.189644813537598	nan	inf
design_39	20	AAAAAAAALAALAAALAAEAAKLSAAAAAALLAAAAAAAAAALAAAAAAA	2.2169404956258183	0.6542383503172523	0.7181260585784912	0.5090218782424927	6.1935343742370605	nan	inf
design_39	21	AAAALAAAAAAAAAAAAARAAALSPAEAAALAAAAAAAAAAALAAAAAAA	2.515692736615176	0.5820866535951849	0.7108198404312134	0.5156243443489075	6.411928653717041	nan	inf
design_39	22	AAALLAALLAALAAAAAAAAAALSPAEAAALAAALAAALAALAAALAAAA	1.3723479162926908	0.773697400290332	0.7384068369865417	0.5320352911949158	5.838873863220215	nan	inf
design_39	23	ALAAALAALAAAAAALAAVAATLSPAEAAALAAAAAAAAAAALAALAAAA	1.5386881454881103	0.7562766470079911	0.7725151777267456	0.5455939173698425	5.057466506958008	nan	inf
design_39	24	LAAALAAAAAAAAAELAARAAALTPEEAAALAAEAAARAAEAAAALAALA	2.619746587090704	0.5617851999385565	0.7417269945144653	0.5270001888275146	6.137641429901123	nan	inf
design_39	25	AAALLAALLAAALAALAAIAATLSPEEAAALAAAAAAALLALAAALLALA	1.6127811934042533	0.7281239723449837	0.7939486503601074	0.5406502485275269	4.946582794189453	nan	inf
design_39	26	LLEELLELLKKLLEELAKIAAKLSPEEAKKLLEEKLKELKALLEELKKKL	1.5018371396082713	0.7600372446967948	0.8562129139900208	0.4637117087841034	5.6795654296875	nan	inf
design_39	27	AAAALAAALAALLAALAATAATLSPEAAAALLAAAAAALAEAAALLAALA	1.9275298072989628	0.688888745755931	0.7795579433441162	0.5433303117752075	4.82098913192749	nan	inf
design_39	28	LAAAAAAAAAAAAAALAAAAAKLSAAAAAAAAAAAAAAAAAAAALAAALA	18.442870326687043	0.027280109367026295	0.9026501178741455	0.5956135988235474	4.1463847160339355	nan	inf
design_39	29	ALAALAAALAALAAALAAEAAKLSPAEAAKLVAAALKALAEALAAAAAAA	1.3223057762107642	0.7950661332373943	0.7785686254501343	0.5233209729194641	5.463881015777588	nan	inf
design_39	30	ALALLAAALAALAAALAAVAAKLSPEEAAALLAAAAALLAEAAAALLAAL	1.3092738260319203	0.8023247699983306	0.8247193694114685	0.550629734992981	4.6221442222595215	nan	inf
design_39	31	AAAALAALLEEAAAALAAEAATLSPEAAAALLAAAAEAAAAAAAAAAAAA	2.3402828082684146	0.640299782460313	0.8123208284378052	0.5734115839004517	4.257936000823975	nan	inf
design_4	0	KKIEEWKKLPVEEQIKKLEEEIKKYEKDKKKKKKAEKYKKELEKLKKELK	2.2109374709473637	0.7091070488678181	0.8271098732948303	0.487679660320282	6.7517476081848145	nan	inf
design_4	1	KEIKEWSKLPKEEQIKKLEKEIERYKKKKEKKEKAKKAEKELEKLKKELK	1.6443356715961617	0.7734904886802711	0.782063901424408	0.4705895185470581	7.798303127288818	nan	inf
design_4	2	KKLEEIAKLKPEEQIKLLEKLAEEYKKDKTKKKKLEKVEKKIEELKKKLA	0.8057650254099937	0.906439848302955	0.8840211033821106	0.5910905599594116	4.502052307128906	nan	inf
design_4	3	KLIEELKKLPKEEQIKKLKELAEEYKKKKEKKKKLERYEKEIEELEKELA	1.0503304952898989	0.8423794282576719	0.7785488963127136	0.4277494549751282	7.661802768707275	nan	inf
design_4	4	KEIEELAKLSPEEQIKELEKRIEEYKKDKKKKARAEEYEKKLKELKEKLK	0.5796707809716437	0.9423038886532504	0.8846697807312012	0.5999462604522705	4.315972805023193	nan	inf
design_4	5	KELEEWAKLPKEEQLKKLKEKIEEYKKDKSKKKEAEKYEAELEKLEKELA	0.5051855200774297	0.9546354040020598	0.9013499021530151	0.6177050471305847	3.789254665374756	nan	inf
design_4	6	AELEELRKLPKEEQLKRLEELLKRYQKDKSKKAEAAKYAAEIARLKAELA	0.5726830817006764	0.9435711254197016	0.8748767375946045	0.5694975852966309	4.61779260635376	nan	inf
design_4	7	KEIEELKKLPKKEQIKKLEEKIKEYKKNKKKKKKAKEYEKELEKLKKELK	0.5962246892389529	0.9396327625610484	0.8825556635856628	0.5830941200256348	4.410986423492432	nan	inf
design_4	8	KEIEELKKLPVEEQIKKLKELYEKYKKDKTKKKKAEKYKKEIEKLEKELK	0.6466916191266255	0.9296624320741376	0.8987410664558411	0.6227350234985352	3.9837646484375	nan	inf
design_4	9	SELKELKKLPKKEQIKKLKELAKKYKKDKSKKKKEKKVLKEIKKLEKELA	0.7073788108061493	0.9168250582479044	0.8858335614204407	0.6134663820266724	4.4376606941223145	nan	inf
design_4	10	KEIEEWEKLEPEEQIKKLEEKIEEYKKDKTKKKEAEKYEKKLEELKKKLK	0.4911527532877945	0.9565574080398582	0.8884243369102478	0.6071474552154541	4.249377727508545	nan	inf
design_4	11	KEIEELEKLPKKEKLKKLKKLAKEYKKKKDKKKKKKKYKKKIKELEKKLK	2.4829338050662897	0.49621731876694475	0.7900489568710327	0.44247397780418396	7.340545177459717	nan	inf
design_4	12	SKIKEIKKLKKEEALKKLKELAKKYKKKKKKKKKKKKVEKEIKKIEKELK	19.057221071403774	0.024438252348252153	0.8106562495231628	0.43063515424728394	9.187012672424316	nan	inf
design_4	13	KKLKEIEKLKPEEQIKKLKELAKEYKKKKSKKKKKKKYEKKIEELEKKLA	1.012111483046917	0.8513012553933162	0.8309695720672607	0.4972233176231384	5.956502437591553	nan	inf
design_4	14	GELARLARLPPAERLARLRELAARYAARGDKAARLARYRAALARLEAELA	0.7554466382842029	0.9127469224381514	0.846656858921051	0.55683434009552	5.004976272583008	nan	inf
design_4	15	KKIEELKKKSVEEQIKELEKLAKKYKKDKSKKEKLKKYEKEIEKLKKEKK	0.7298405002297697	0.9106576621651606	0.863257884979248	0.543095588684082	5.081831455230713	nan	inf
design_4	16	RRLEALAALPPAEALARLRALAAEAAARGGLAAARARYLAALAELEAALA	3.8831774625672617	0.3670009438355491	0.8396661281585693	0.587226152420044	4.420241355895996	nan	inf
design_4	17	KRIEELKKLPPEEQLKKLEELYKEYKKNKKKKKKAEKVKKEIEELKKKLK	0.5200052985801477	0.951562485283051	0.8853633403778076	0.5867207646369934	4.430408477783203	nan	inf
design_4	18	KEIEEIEKLPKEEAIKKLKEKIKEYEKDKKKKKKAEKYKKKLEELEKELK	0.5989717593381158	0.9381207966507943	0.8916382193565369	0.5973500609397888	4.076738357543945	nan	inf
design_4	19	KLIEKLKKLPKEEQLKKLKELLEKYKKNKKKKKEAEKVEKEIKKLEKELK	0.4796664723117104	0.9584820890387319	0.8886663913726807	0.5939574241638184	4.380863189697266	nan	inf
design_4	20	KEIEELKKLKKEEQIKELKKKLEKYKKNKKKKKKAEKYEKEIKKLEKELA	7.219534137257482	0.24688586126027864	0.875300407409668	0.54710853099823	5.084699630737305	nan	inf
design_4	21	KEIEELEKLPVEEQIKKLKKLIEEYKKDKSKKKKAKEYEKKLKELLKKLK	0.5670356396707339	0.9454308557445553	0.8815646171569824	0.5808123350143433	4.611031532287598	nan	inf
design_4	22	KEIEEWKKLPVEERIKLLKKKAEEYKKDKTKKKKLEKYKKEIEELEKELA	2.801571464830374	0.6255126698282857	0.8305068612098694	0.5204908847808838	6.822150707244873	nan	inf
design_4	23	SLIEEWKKLPKEEQIKKLKEKAKEYKKDKSKKKKYEEVEKEIKELLAELK	2.349088291337298	0.6994031950658554	0.8870710730552673	0.5938838720321655	4.873802185058594	nan	inf
design_4	24	AELAELAKLPVEEQIARLRELAAAYKADGTRAARLAQAEAALAALEAAAA	0.5258421584472789	0.9507785578069027	0.8499377369880676	0.5998063683509827	4.552357196807861	nan	inf
design_4	25	KEIEEIKKLPIEEQIKLLEKKIKEYEKDKTKKKKAEKYKKELEKLKKKKK	0.5074450882396011	0.9539186820839796	0.8869841694831848	0.5887047052383423	4.397769927978516	nan	inf
design_4	26	KTIKELAKLPKKEQIKKLKKLAKKYKKKKKKKKKYKKYKKEIKKLKKELA	17.23371537705206	0.027327762863525312	0.9145667552947998	0.4930841326713562	6.182837963104248	nan	inf
design_4	27	KEIEELAKLPTEEQLEKLEEKLEEYKKDKTKEEKAKEYEERIEELKKKLA	0.7737901674661322	0.9089474110297101	0.8544799089431763	0.5814222693443298	4.62331485748291	nan	inf
design_4	28	SEIEELKKLPKEEQIKRLKELLKRYEKDKTKKKKAERVKEEIERLEKELE	0.6590780908144372	0.9289108738212404	0.9029843807220459	0.6370519399642944	3.931150197982788	nan	inf
design_4	29	KEIEKIKKLKKKEQIKKLKKLAKEYKKDKKKKKKLKKVKKEIKELEKKLK	12.13955929500024	0.0939950155324678	0.8601230978965759	0.4187832474708557	10.235255241394043	nan	inf
design_4	30	KIIEELKKLPTEEQIKKLKELYKEYEKDKSKKKKAEEFKKEIKELEEKKA	1.8743093504971273	0.7206461658109409	0.8503698706626892	0.5386738777160645	4.9258928298950195	nan	inf
design_4	31	KEIEELKKLPKKEQIKKLKKLAEEYKKDKKKKKELEKVEEEIKKLEEELK	0.572039506515066	0.9437876324440811	0.8994977474212646	0.6317275166511536	3.90151309967041	nan	inf
design_40	0	GLAALAAALAALAALLAAILAALAAADPARAAELRAAAAAAAAALLAALA	1.941616489937371	0.6219777060551656	0.784331202507019	0.5057217478752136	6.006647109985352	nan	inf
design_40	1	AAAALAAALAALAAALAAALAARAAADPANAAALRAAAAAALAALAAALA	2.4464314105294833	0.5304529769316292	0.6853472590446472	0.45902490615844727	7.672317028045654	nan	inf
design_40	2	AAAALAAAAAAALAALAAALAAAAAADPARAAALVAAALAALAAAAAALA	2.484703706140654	0.5294513507012764	0.7104083299636841	0.5010491013526917	6.305217742919922	nan	inf
design_40	3	GAAALAAALAALLAALAAALAAAVAADPARAAAIIAAALAAVAAALAALA	3.856150703479781	0.37687423270279596	0.7538958787918091	0.4696519076824188	6.833676338195801	nan	inf
design_40	4	AAAALAAALAAALAALAAALAAAEAADPARAAAIRAAALAALAALAAALA	2.2143275124303208	0.5620457081002711	0.7329769134521484	0.5042994022369385	6.044065475463867	nan	inf
design_40	5	AAAALAAALAAAAAAAAAALAAAEAANPAAAAALRAAAAAAAAAALAALA	2.481310545437012	0.519111819175023	0.7149282693862915	0.4895775616168976	6.740618705749512	nan	inf
design_40	6	AAAAALAAAAAALAALAAALEAAAAADPARAAALRAAAAAALAAALAAAA	2.1324616545491373	0.5734738748459879	0.7372941374778748	0.5217940807342529	5.697596073150635	nan	inf
design_40	7	ALAALAAAAAAALAALAAALAAALAADPARAAAIVAAALAAAAAALAALA	3.0824387736422283	0.4521078289642505	0.7115031480789185	0.4688936173915863	7.201205253601074	nan	inf
design_40	8	SLKKILEELKKIIEKLKEELEKEIKENPEKKEEIIKEVKEKIEKLIEELK	1.5248938635457894	0.7707181070161206	0.889004647731781	0.529789924621582	4.240715503692627	nan	inf
design_40	9	AAAALAAALAAALAALAAALAAAIAADPARAAALRAEAAAALAAAAAAAA	5.036554248782291	0.2748947873072193	0.7858388423919678	0.4822719693183899	6.741115570068359	nan	inf
design_40	10	AAAAAAAAAAAAAAARAAALAALRAADPARAAALAAAAAAAAAAAAAALA	5.0348874168285525	0.28311277218406056	0.7308996915817261	0.5271589756011963	8.107625007629395	nan	inf
design_40	11	ALAAAAAALAAAAAAAAAALAAAIAADPARAAALAAAAAAAAAAAAAAAA	5.658908198850505	0.2371608872312084	0.7843676805496216	0.5022321939468384	6.573003768920898	nan	inf
design_40	12	ALAAAAAAAAAAAAAAAAALAAALAADPAAAAAIRAAAAAAAAAAAAAAA	6.414593590757031	0.21027156765209853	0.8174768686294556	0.48572808504104614	7.014303684234619	nan	inf
design_40	13	ALAALLAALAAAAAAAAAALAALIAADPERAAEIVAAALAAAAALLAALA	2.2796942734186376	0.558515376104001	0.8068995475769043	0.5264937877655029	5.317948818206787	nan	inf
design_40	14	AAAAAAAALAAAAAEREAALAAEEAANPERAAAIRAEAKAAVAAELAALA	2.509110224770063	0.5273666963982963	0.8165653944015503	0.5730233192443848	4.443909168243408	nan	inf
design_40	15	AAAAAAAAAAAAAAAAAAALAAAAAADPARAAALAAAAAAAAAAAAAAAA	2.230891239712721	0.578724770697956	0.7410224080085754	0.497395783662796	7.157365322113037	nan	inf
design_40	16	AAAALAAAAAAAAAAAAAALAALEAADPARAAAIRAAAAAALAAAAAAAA	2.7147633395559647	0.48984671455571854	0.7587504386901855	0.48767584562301636	6.5567169189453125	nan	inf
design_40	17	AAAAALAAAAAAAAAAAAALAAAAAADPARAAEIAAAAAAAAAALAAAAA	2.6981766606888913	0.503434157380437	0.7275285124778748	0.5011111497879028	6.133046627044678	nan	inf
design_40	18	AAAALAAALAAAAAALAAILAARVAADPAAAAALKAAAAAAIAAAAAALA	2.504104777333083	0.5189646863694378	0.6443133354187012	0.4326050877571106	8.49782943725586	nan	inf
design_40	19	ALAALAALAAALAAAAAAALAAAIAADPAGAAALRAAAAAAAAALLAALA	4.212419428098327	0.3301006575756459	0.753111720085144	0.46877092123031616	7.618381977081299	nan	inf
design_40	20	ALAAALAALAAAAAAAAAALAAREAADPERAAAIRAEAAAALAAALAAAA	2.71715468039898	0.48137424340845825	0.7221024632453918	0.47765877842903137	6.880224704742432	nan	inf
design_40	21	AAAALAAALAAALAAAAAALAAAVAADPARAAALVAEAAAAAAAALAAAA	2.133588932240099	0.587713585657043	0.7536860704421997	0.4935453534126282	6.254518508911133	nan	inf
design_40	22	AAAAAAAAAAAAAAALAAALAARAAEDPARAAAIAAEAAAALAAAAAAAA	2.6229970499683044	0.47735549479190986	0.7200246453285217	0.49475133419036865	6.253890037536621	nan	inf
design_40	23	AAAAAAAAAAAAAAARGAALAAAAAADPARAAAIAAAAAAAAAAAAAAAA	3.0435426720632117	0.45323332157722485	0.7356350421905518	0.4946012794971466	7.57429838180542	nan	inf
design_40	24	AAAALAALLAALAAAGAAALAAAAAADPAGAAAARAAAAAALAAAAAALA	2.34013952373734	0.543784986191245	0.704852283000946	0.48153507709503174	6.846437931060791	nan	inf
design_40	25	ALAALAAAAAALLAALAAIRAALTAADPAAAAAIAAAAAAALAALLAALA	2.3236535472285293	0.541302451635563	0.6807377338409424	0.45458167791366577	7.556512355804443	nan	inf
design_40	26	AAAAAAAALAAAAAAAAAALAAAIAADPARAAALRAEAAAAAAALAAALA	4.388078694640211	0.3193341730011921	0.7673850059509277	0.47970470786094666	6.903229713439941	nan	inf
design_40	27	AAAALAAALAAAAAAAAAVGAALIAADPARAAAIAAAAAAAAAAAAAALA	2.2004163398716634	0.5768251202277974	0.6801272630691528	0.45552411675453186	7.514791965484619	nan	inf
design_40	28	ALAALLALAAAALAAALAALAAAIAADPARAAEIVAAALAAAAAALAALA	2.638497174302759	0.5100255531687818	0.7476124167442322	0.48338037729263306	6.624209403991699	nan	inf
design_40	29	AAAALAAALAALLAALAAVLAAAEAADPERAAALRAAAAALAAAALAALA	2.1025874388057626	0.5813095256440666	0.7646046280860901	0.5322600603103638	5.252843379974365	nan	inf
design_40	30	AAAAAAAALAALAAAAAAALAAAVAADPAAAAALAAAAEAALAAALAAAA	2.3283181750856374	0.5435249415858042	0.7360348105430603	0.5112572908401489	5.8777756690979	nan	inf
design_40	31	AAAAAAALAAAALAALAAALAALAAADPAGAAAAAAAAAAAIAAALAALA	2.0251407336259026	0.6254678652065221	0.7097863554954529	0.4988625645637512	7.042403697967529	nan	inf
design_41	0	AKEAEIAALKAEAEALEKKREELLKKGKKKEAEAVEAKIKEIKAKIEALE	0.4631591759426955	0.961087133004648	0.9209541082382202	0.6353716254234314	3.437490224838257	nan	inf
design_41	1	ELEEKIEELEEEREELEEEREELEEEGREEEAEELEEKIEEIEEEIEELK	0.34292541152057116	0.97778681543594	0.9640643000602722	0.7380580902099609	2.228475332260132	nan	inf
design_41	2	DLEEKIKKLEKEAEELEKKRDELLKKGKEEEAKKVKEEIEKIKKEIEKLK	0.39733673285931154	0.9708403897683959	0.9407879710197449	0.6572215557098389	2.91068172454834	nan	inf
design_41	3	NKEKKIKELKEEAKKLKKEAEELKKKGKKEEAKEIEKKIEELEKEIKKLE	0.4196134335012925	0.9677491181398602	0.9471762776374817	0.6848403215408325	2.6533968448638916	nan	inf
design_41	4	SLKELIEKLKKEKEKLKKEAEKLKKEGKKEEAKKVEKEIEKIEKEIEKLE	0.35361081273487516	0.976536941293556	0.9491860866546631	0.6850175857543945	2.686276912689209	nan	inf
design_41	5	SLEEKIKKLKEEAKKLKKEAEKLKKEGKVEEAKKLEEEIERIEEEIKKLE	0.45653523055957174	0.9623496435030233	0.9426695108413696	0.6664806008338928	2.8264052867889404	nan	inf
design_41	6	MLEEKIKELEEKKKELEKKKEELKKEGKEEKAKEIEKKIEEIEKKIKELK	0.448460843173336	0.9628010898039366	0.9199509024620056	0.6191483736038208	3.366774082183838	nan	inf
design_41	7	ELEEKIKKLKKEAEKLEKEAEKLKKEGKKEEAEKVEKEIKKLKEEIKKLE	0.34750174344914403	0.9775105682535596	0.9382249116897583	0.653061032295227	2.774409294128418	nan	inf
design_41	8	EKKEKIEKLKKEAEKLKKELEEKKKEGKKEEAEKLEKEIKKIEEEIKKLE	0.4479452463563325	0.9640495490533015	0.9294924736022949	0.6532974243164062	3.1624388694763184	nan	inf
design_41	9	KLEELIKELEKKKEELKKEAEKLKKEGKEEEAKKLEEEIKKLEEEIKKLK	0.37765909548364995	0.9733888987983872	0.9330215454101562	0.6388735771179199	2.9824695587158203	nan	inf
design_41	10	SLEEEIKELEEEAEELEEEREELEEEGKEEEAEEIEEEIEEIKEEIEELK	0.3952239883917238	0.9725259093357826	0.9594776630401611	0.7335718870162964	2.309593677520752	nan	inf
design_41	11	ELEELIKELKAKKEELEKKAEELKKEGKEKEAKELEKEIKELEKKIEELE	0.35018951816766025	0.9770442312403921	0.9446043968200684	0.6721465587615967	2.62077260017395	nan	inf
design_41	12	KKEEEIKKLKEEAKKLEEEKKKLKKLGKKEEAEKLEKEIEKIKKKIEELE	0.4389206935509663	0.9643880089260171	0.9324644207954407	0.6455906629562378	3.095385789871216	nan	inf
design_41	13	SLAEKIKKLEKEAEELEKEAKEAKKKGEKELAEKLKKKIEEIKKKIKELK	0.4658465794080978	0.9605086742320355	0.9285913109779358	0.6405823230743408	3.252739667892456	nan	inf
design_41	14	SLEELIEELKAEREELEAEREELLEEGEEEEAEELEEEIEEIEKEIEELE	0.3115693978046703	0.9816943948567094	0.966495931148529	0.7400660514831543	2.203526020050049	nan	inf
design_41	15	ELEKKIKKLKEEAKKLEKEREKLKKEGKEEEAKKVEEEIEKIKKEIEKLE	0.3795698234605046	0.9730643538823668	0.936885416507721	0.6473785638809204	2.885826587677002	nan	inf
design_41	16	KLKEKIEKLEKEKKKLEEELKKLKKEGKKEEAKKIEEEIKKIEEEIKKLK	0.43976681333399004	0.9639316114200771	0.9233202338218689	0.6219674944877625	3.4564733505249023	nan	inf
design_41	17	MKEEKIEELKEEAEELKEEAEELKEEGKEEEAEEVEEEIEEIEEEIEELE	0.3848593408602056	0.9732003103781127	0.945455014705658	0.7127336263656616	2.603973865509033	nan	inf
design_41	18	EKEKKIKELKEKAKKLKKKAEELKKKGKKEEAKELEEEIKKIEEEIKKLE	0.40744665625544557	0.9695139388073417	0.9340112805366516	0.6433808207511902	2.966273069381714	nan	inf
design_41	19	SIEEKIKKLEEEKKKLEEEKEKLKKEGKEEEAKKVEEEIEKIKKEIEKLK	0.4159525689283666	0.9677888021002559	0.938780665397644	0.6640538573265076	2.797736167907715	nan	inf
design_41	20	MLEEEIEKLKEEREELEEEAEELEEEGKEEEAEKVEEEIEELEEEIEELE	0.3476581078517173	0.9776272472087659	0.9499384760856628	0.7081601619720459	2.504613161087036	nan	inf
design_41	21	EKKKKIEKLKKEKEKLKKEAEELKKKGKKEEAEKVKKKIEEIEKEIKELE	0.4169516397027131	0.9678481236124742	0.9380134344100952	0.6680785417556763	2.8653132915496826	nan	inf
design_41	22	DLEKKIEKLKKEAEKLEKKAKELEKKGKKEEKEKVEKEIEKIKKEIEKLE	0.4170004647334883	0.9677875493230327	0.933867335319519	0.6460468173027039	3.0013368129730225	nan	inf
design_41	23	SLEEKIKKLKEEAKKLKEKAKKLKEEGKEEEAKKVEEEIKKLEEEIKKLE	0.3676915731860511	0.9751407180211699	0.9394151568412781	0.6563098430633545	2.7599549293518066	nan	inf
design_41	24	NKEKLIEELEKEKKKLEEELEKLKKEGKEEEAKKVEEEIKKIEEEIKKLK	0.4422818997615706	0.9639714945121031	0.9453683495521545	0.68539959192276	2.780304193496704	nan	inf
design_41	25	ELEELIKKLKEEAEKLEEEKKKLEEEGKEEEAKKIEEKIKEIKKKIKELE	0.36404264194640895	0.9752507471728012	0.9372668266296387	0.6610970497131348	2.8245656490325928	nan	inf
design_41	26	ELEKKIEELKKEAEKLKKEAEELKKKGKKKEAEELEKEIKKIEEKIKELE	0.3417996995066452	0.9783693008225255	0.9420249462127686	0.6671899557113647	2.683213710784912	nan	inf
design_41	27	EIEKKIKELEKKKKELEEELKKLKEKGEKEKAKKVEEEIKKIEKEIKELK	0.4299714483202442	0.9656330982990822	0.9368033409118652	0.6507683992385864	2.9608843326568604	nan	inf
design_41	28	MLEEKIKKLKEEAKKKEEEKKKLEKEGKKEEAEKIKKEIEEIKKEIEKLE	0.39688906292379783	0.9705952263381806	0.9167287945747375	0.6197171211242676	3.464357614517212	nan	inf
design_41	29	ALKKKIEELKKEAEKLEKEREKLKKEGKEKEAKEIEEEIKKIKKEIKELE	0.3757215796205663	0.973590169536147	0.9393259882926941	0.6591843366622925	2.8676035404205322	nan	inf
design_41	30	SKEKLIKELKKKAEELKKKAEEAKKKGEKEKAKELEKKIKELEKEIKKLE	0.3160271042687162	0.9810943552695396	0.9485632181167603	0.6738492846488953	2.636465072631836	nan	inf
design_41	31	AAAARVAALRAEAARLEAEAARLRAEGREAEAAAVEAEIARLRAEVEALE	0.39701382746491914	0.9708407339421415	0.96656334400177	0.7463096380233765	2.19966983795166	nan	inf
design_42	0	AEEEEERERREREEREREEEERRREEEEEREREREERERREREERLRRER	0.5871511093215537	0.9412137871815193	0.9670156836509705	0.6500341892242432	3.0562922954559326	nan	inf
design_42	1	MEEEERREREEEEEEREEEEEEEEEEEEEEEEEEEEEEEEEEEEEREEEE	0.5898503150745644	0.9395876776023429	0.9482789635658264	0.6729550361633301	2.585583448410034	nan	inf
design_42	2	MEEEEEREEEEEREEEEEEEEEEEEEEEEEEEEEEEEELEEELEELEELA	0.49560558100838953	0.9554758246439478	0.9638484120368958	0.6636477708816528	2.8098690509796143	nan	inf
design_42	3	AAAAAAAAAAAAEAAAAAAAAAAAAAAAAAAAAAAAAAAAAAAAAAAAAA	0.7391029067804437	0.91176366606378	0.9553822875022888	0.6797740459442139	2.6699001789093018	nan	inf
design_42	4	AAAAAAAAAAAAAAAAAAAAAAAAAAAAAAAAAAAAAAAAAAAAAAAAAA	0.5611566323659773	0.9452974280457511	0.9172755479812622	0.6436747908592224	3.1440486907958984	nan	inf
design_42	5	AAAAAAAAAAAAAAAAAAAAAAEAAAAAAAAAAAAAEAAAAAAAAAAAAA	0.5073750341567449	0.9547117400141844	0.9495084881782532	0.6942138671875	2.565662384033203	nan	inf
design_42	6	MEKKKKEEEEKKEEEEKKKEEEKEKEKEEEEKKKEEEEKEKEEEEKKKLE	0.5324510541119093	0.9489153326938129	0.9458420872688293	0.617372453212738	3.2653610706329346	nan	inf
design_42	7	AAAAAAAAAAAAAAAAAAAAAAAAAAAAAAAAAAAAAAARAAAAAAAALA	0.6693692856973741	0.92553062109357	0.9061143398284912	0.6359719038009644	3.274824619293213	nan	inf
design_42	8	AAAAAAAAAAAAAAAAAAAAAAAAAAAAAAAAAAAAAAAAAAAAAAAAAA	0.5611566323659773	0.9452974280457511	0.9172755479812622	0.6436747908592224	3.1440486907958984	nan	inf
design_42	9	AAAAAAAAAAAAAAAAAAAAAAAAAAAAAAAAAAAAAAAAEAAAALAALA	0.3580853806827263	0.9762080507491367	0.9467964172363281	0.6720501780509949	2.755824565887451	nan	inf
design_42	10	AAAAAAAAAAAAAAAAAAAAAAAAAAAAAAAAAAAAAAAAAAAAEAAAAA	0.5406885391462068	0.9484638667428138	0.9446245431900024	0.6782531142234802	2.6475205421447754	nan	inf
design_42	11	RREEEEREEEEEEEEEEEEEEEEEEEEEEEEEEEEEEEEEEEEEEEEEEE	0.568798723664743	0.943456212299816	0.9438842535018921	0.6832607984542847	2.430388927459717	nan	inf
design_42	12	KAKEEEEKKKKEEEEKKKEEEEEKKKEEEEEKKEEEEKKKKEEEEKKKKE	0.6226508666983303	0.9340437647904419	0.943286120891571	0.6127164363861084	3.307899236679077	nan	inf
design_42	13	MEEEEEEEEEEEEEEEREEEEEEEEREEEERREEEEEERRREEEERRRRR	0.4698224046875883	0.9599174193961103	0.9670481085777283	0.6963412165641785	2.4336280822753906	nan	inf
design_42	14	EAAAAAEEEARAAAAAAAARAAAEAARAEAAAAEAAAAAAAAAAAAAAAA	0.7217130747045435	0.9136420492884514	0.9661614298820496	0.7116384506225586	2.286067485809326	nan	inf
design_42	15	AAAALAAAAAAAAAAAAAAAAAAAAAAAAAAAAAAAAAAAAAAAAAAAAA	0.5208072281790177	0.9517648252333518	0.9256837368011475	0.6401405334472656	3.284043550491333	nan	inf
design_42	16	AAAAAAAAAAAAAAAAAAAAAAAEAAAAAAAAAAAAAAAAAAAAAAAAAA	0.7220044065344551	0.9145451548362583	0.9529855251312256	0.6926254630088806	2.712435007095337	nan	inf
design_42	17	AAAAAAAAAAAAAAAAAAAAAAAAAAAAAAAAAAAAAAAAAAAAAAAAAA	0.5611566323659773	0.9452974280457511	0.9172755479812622	0.6436747908592224	3.1440486907958984	nan	inf
design_42	18	AAAAAAAAAAAAAAAAAAAAAAAAAAAAAAAAAAAAAAAAAAAAAAAAAA	0.5611566323659773	0.9452974280457511	0.9172755479812622	0.6436747908592224	3.1440486907958984	nan	inf
design_42	19	GELEKLEKEKKEKEEKEKEEKKKKEEEKKKKEEEEKKKKEEEEEKKKKEE	0.5493424469327202	0.9479499853025033	0.9523299932479858	0.5983266830444336	3.5142784118652344	nan	inf
design_42	20	AAAAAAAAAAAEKAAEAAAAEAEAKKAAAEAAAAAAAAAEAAAAAAAAAA	0.4475584725299587	0.9641270613631775	0.954369843006134	0.6618062257766724	2.7885940074920654	nan	inf
design_42	21	ALAALAAAAEAAAAAAAEAEAAAAAAAAEAAAAAEAAAAAAAAAAAAALA	0.6343202958965942	0.9324813009419012	0.9629133939743042	0.6984081268310547	2.5717358589172363	nan	inf
design_42	22	DLEELEEEEEEEEEEEEEEEEEEEEEEEEEEEEEEEEEEEKREEEEELEK	0.7013261852319069	0.9178004502939262	0.9503253698348999	0.6782206296920776	2.706632375717163	nan	inf
design_42	23	KEEEERRRREEEERRRREREEEEERRREREREEEERREEERRREEERRRR	0.49190936663737195	0.9564372882966318	0.9710876941680908	0.6400833129882812	3.015585422515869	nan	inf
design_42	24	AAAAAAAAAAAAAAAAAAAAAAAAAAAAAEAAAAAAAAAAAAAAAAAAAA	0.5584247609236052	0.9455638209471349	0.9390702843666077	0.683334469795227	2.7490594387054443	nan	inf
design_42	25	AAAAAAAAAAAAAAAAAAAAAAAAAAAAAAAAAAAAAAAAAAAAAAAAAA	0.5611566323659773	0.9452974280457511	0.9172755479812622	0.6436747908592224	3.1440486907958984	nan	inf
design_42	26	AEEERERRRREEAERRRREEEEERREEERRREEEERRERERREEELRRLR	0.7191666586062887	0.914087091669336	0.9605379104614258	0.6080936789512634	3.7540249824523926	nan	inf
design_42	27	AAAAAAAAAAAAAAAAAAAAAAAAAAAAAAAAAAAAAAAAAAAAAAAAAA	0.5611566323659773	0.9452974280457511	0.9172755479812622	0.6436747908592224	3.1440486907958984	nan	inf
design_42	28	EEERRRREEEERRREEEEEEERRREEEEEERRREEEEERRREEERRRLAE	0.6183997481058514	0.9337065038505864	0.9725291132926941	0.6582489013671875	2.842773675918579	nan	inf
design_42	29	SKKEEEEKEKEEEEKKKKEEEEKKKEEEKKKEEEEKKKEEEKKEKEKKLK	0.7442817775684103	0.9081957519052843	0.9487095475196838	0.604267418384552	3.5024526119232178	nan	inf
design_42	30	AAAAAAAAAAAAAAAAAAAAAAAAAAAAAAAAAAAAAAAAAAAAAAAAAA	0.5611566323659773	0.9452974280457511	0.9172755479812622	0.6436747908592224	3.1440486907958984	nan	inf
design_42	31	EEKKKKEEEEKEKKKKEEEEKKKEEEKKEEEKKKKEEEEEKKKKEEELKK	0.7322827712540294	0.9116886251284018	0.9536651968955994	0.6095894575119019	3.165849447250366	nan	inf
design_43	0	MELEKLLKEKEELEKKVEEMKKDKSFKKEELEKYEKELEELKKKIEELLK	0.4518492912079715	0.9631400101531113	0.9063273668289185	0.6105999946594238	4.195229530334473	nan	inf
design_43	1	EELEELLEELEELEEEVEELEEDESAPEEELEELEEELEELEEELEKLLE	0.49112253144219076	0.9558868209585598	0.9354838132858276	0.6726765632629395	2.862363815307617	nan	inf
design_43	2	ALRAELRARLEALEARLAAMEADPSAPEEERAAVRAELAALRARLAELEA	0.6522167845920605	0.9260312850326305	0.9372919797897339	0.6740425229072571	2.929861068725586	nan	inf
design_43	3	SHLEELKKKLEELEKKVEELKADKSAPKEELEKLEAEVEKLKKELEKLLK	0.45359565746763575	0.9634319010985934	0.909142255783081	0.6150119304656982	3.8705296516418457	nan	inf
design_43	4	SRLAALRAELAELEAELEAMEADPSAPEEEREAVRARVAALREELAALLA	0.3449641189032937	0.9776210850602601	0.9569934010505676	0.7242634892463684	2.5619046688079834	nan	inf
design_43	5	MELEKLKEEIEKLKKKLEEMKKDKSAPKEEIEKVEKKLEELEKKLKKLLK	0.5042440766121585	0.9540224422461179	0.9018076062202454	0.5840656757354736	4.187771320343018	nan	inf
design_43	6	ARLAELRARRAEVEARVAAMEADPSADPAELEAARAELAALRAELAALEA	0.32233736005475166	0.9802858426259575	0.9689847826957703	0.7491303086280823	2.1569788455963135	nan	inf
design_43	7	SELEEKLKKLEELKKKVEEAKKDKSFPEEELKKLEEEVKKLEKEIEKLKA	0.5365587385063666	0.9520915212248278	0.9267728924751282	0.6416070461273193	3.232194185256958	nan	inf
design_43	8	MEIEELKKEIEKLKKEVEELEKDKSAPKEKLEELKKKLKELEEKLKKLEK	0.536449470053601	0.9492908613218656	0.8999102115631104	0.5872556567192078	4.207459926605225	nan	inf
design_43	9	AELAALRAEAAALEAELAALRADPSADPARRAAVEARLAALRARLAALEA	0.465075149288892	0.9605598654293093	0.9481954574584961	0.705470085144043	2.7761049270629883	nan	inf
design_43	10	AKLAELRARLEELRARLEALEADPAAPAAEIEAVRAEVAALEAELAELEA	0.47202992472063116	0.9590486440056517	0.9587081074714661	0.7259896397590637	2.4094600677490234	nan	inf
design_43	11	AELAALEARRAALEAEVAAMDADPAADPAARAAARAELAALRARLAALRA	0.5037281198680384	0.9542472054543174	0.9557391405105591	0.7117140889167786	2.4254043102264404	nan	inf
design_43	12	SHLEALRAELEAVRARVEALEADPAADPEELEAAKAKLAELEAELEALEA	0.3713567263417343	0.9740539048419161	0.9563413858413696	0.7125046253204346	2.5612339973449707	nan	inf
design_43	13	AALAALEAELARLRAEVAAAEADPAAPAARLAALRARLAALEAALAALRA	0.8667596536934529	0.8798186864065723	0.9139060974121094	0.6630889773368835	3.252166748046875	nan	inf
design_43	14	MELEELEKELEELEEELEEMKEDESAPEEEIEEVEEEVEELKEELEELLA	0.4530062500895425	0.9633999863537269	0.9317846298217773	0.6736368536949158	3.043376922607422	nan	inf
design_43	15	SELERLKKELERLEKEVEKAKKDKSTPEEKLKELEKKVKELKEKLEKLEK	0.5196335313037119	0.9536441547140668	0.9204133152961731	0.6310977339744568	3.612367868423462	nan	inf
design_43	16	AELEALRARIAALEAEVAAMRADPSAPEEERRAAEAELEAAKAELEALLA	0.35041990239843246	0.9767781917339695	0.9634860157966614	0.7434597015380859	2.351109743118286	nan	inf
design_43	17	MELEELEEELEELEEELEEMEEDPSAPEEEREEVEEEVEELEEELEELLE	0.4595163054539686	0.9626241511569181	0.9291213750839233	0.6935708522796631	2.9793484210968018	nan	inf
design_43	18	MELEKLKEELKKLEKELEKMKKDKSASKEEIEKVEKKIEELKKKLEELLK	0.5730586093536937	0.9426171944090025	0.914830207824707	0.627203643321991	3.850520133972168	nan	inf
design_43	19	AELAALKAELAAVEARVEAMRADPAAPEEELAAAEARLAALRAELAALLA	0.4909729125474062	0.9565177694778435	0.9343723654747009	0.6906489133834839	2.957735061645508	nan	inf
design_43	20	KELEELKKEIEKVEKELKELEKDESASKEEIEKKKKELEKLKKELEKLEK	0.6179381098131614	0.9341424318946211	0.9307984709739685	0.6564496755599976	3.1863300800323486	nan	inf
design_43	21	ARRAALEAELAALEAELAALRADPAADPARLAAVEARVAALRAELAALAA	0.5515973180062026	0.9465939552144904	0.9509190917015076	0.7216346859931946	2.632124185562134	nan	inf
design_43	22	KELEELKKKLEELEKKLEEMEKDKSAPKEEIEKVKEEIKKLKEELEKLEK	0.43629810122503887	0.9650310250157449	0.9211846590042114	0.6536204814910889	3.4544026851654053	nan	inf
design_43	23	SELEELKKELKELEKKVEEAEKDPSFPKEELEELKKKLEELKKKLEELLS	0.43812251238121425	0.9652544699367449	0.9197887182235718	0.6172513961791992	3.3280913829803467	nan	inf
design_43	24	MKLEELEKKKEELKKKLEELKKDKSADEEKIEEVEKELEELEEEIKKLKE	0.5328252016249468	0.9497297017009134	0.9156966805458069	0.6285805702209473	3.6479976177215576	nan	inf
design_43	25	AALAALRARLAALEARLAALRADPSAPAAALAAVEAAVAALRAELAALEA	0.7184994355786094	0.9142242646979174	0.9318102598190308	0.6934149265289307	2.8702664375305176	nan	inf
design_43	26	AERAALRAEIAATEEALAALRADPSAPAAERAAVEARLAALRARLAALEA	0.7175608144913148	0.9133181858944769	0.9609850645065308	0.7434983849525452	2.3334810733795166	nan	inf
design_43	27	EELKKLKEELEKLEKKLEEMKKDKSASKKEIEEVEKKLEELKKKLEELEA	0.605656026708352	0.9360678428275103	0.9169113636016846	0.6230778098106384	3.464952230453491	nan	inf
design_43	28	ARLAALLAERAALEAAVAAAEADPAAAPAELEALRARLAALRAELAALAA	0.6433722106229476	0.9300971408732578	0.9436233043670654	0.7099334597587585	2.7390542030334473	nan	inf
design_43	29	SALAALRARLAAVRAQVAAARADPSADPAELAALEAERAALEAELAALEA	0.3217245999722266	0.9805882333828292	0.9629372954368591	0.736239492893219	2.358898401260376	nan	inf
design_43	30	AELAALAAAAAALEARVAAMRADPAADPAELAAAEARLAALRAERAALLA	0.5650674520869987	0.9438179816977565	0.9597077965736389	0.7343509197235107	2.2569401264190674	nan	inf
design_43	31	SELEELLKKIEELKKKLEEMKKDKSSSKKELEEVEKELKELEKKLKELLK	0.6915887293426015	0.9182633001556552	0.9095280170440674	0.6172624826431274	4.0026702880859375	nan	inf
design_44	0	AAAAAAAAAAAAAAAAAAAAAAAAAAAAAAAAAAAAAAAAEALAAALAAA	0.5199880961670587	0.950831523125583	0.9477643966674805	0.671832799911499	2.7087388038635254	nan	inf
design_44	1	AAAAAAAAAAAAAAAAAEAAAAAAAAAAAAAAAAAAAAAAAALAALAAAA	0.5647024643709195	0.942862291398858	0.9288008809089661	0.6685224771499634	2.937572956085205	nan	inf
design_44	2	KKKEKEKEEKKKEEEKKKEEEEEKKKKEEEEKKKKEEEEEKKKKEEELKK	0.3364885452159632	0.9785462626706034	0.9502964019775391	0.6071710586547852	3.284590482711792	nan	inf
design_44	3	AAAAAAAAAAAAAAAAAAAAAAAAAAAAAAEAAAAAAAAAAAAAAAAAAA	0.5877843839153732	0.9384256256738804	0.9377543330192566	0.6813681125640869	2.7327709197998047	nan	inf
design_44	4	AAAAEAAAAAAAAAAAAAAAAAAAAARAAEEAAAAAAAAAAAAAAAAAAA	0.6263972695582434	0.9321669139602907	0.958644449710846	0.6929967403411865	2.5174708366394043	nan	inf
design_44	5	AAAAAAAAAAAAAAAAAAAEAAAAAAAAAAAAAAAAAAAAAAAAAALAAA	0.5343351106958295	0.94830268622823	0.9400689601898193	0.684282660484314	2.7619528770446777	nan	inf
design_44	6	AAAAAAAAAAAAAAAAAAAAAAAAAAAAAAAAAAAAAAAAAAAAAAAAAA	0.4673193394046731	0.959828705749907	0.9172755479812622	0.6436747908592224	3.1440486907958984	nan	inf
design_44	7	AAAAEAAAAAAAAAAAAAAAAAAAAAAAAAAAAAAAAAAAAAAAAAAAAA	0.57661709132757	0.941750833476939	0.9546563625335693	0.6720671653747559	2.6672866344451904	nan	inf
design_44	8	GLEKEKEEKKKKEEEEKKKEEEEKKKKEEEEKKKEEEEEEEKKKKELEKK	0.43727588506197473	0.9652232680906132	0.9481280446052551	0.5989928841590881	3.610029697418213	nan	inf
design_44	9	SRREEEARRAAEAAARAAEEAAREAAAAAAAAAAAAAAAAAAAAAAAALA	0.6176645594227095	0.9352588231121584	0.950711190700531	0.6825230717658997	2.8086657524108887	nan	inf
design_44	10	AAAAAAAAAAAAAAEAAAAAAAAAAAAAAEAAAAAAAAAAAAAEAAARLA	0.65764957941228	0.9262119430617578	0.9546021819114685	0.6885647773742676	2.5119221210479736	nan	inf
design_44	11	AAEERAKREREEREREEEERRRREEEERRREEEERERREEEERRREEEER	0.5029396101844191	0.953936660075269	0.9749169945716858	0.6640596985816956	2.7033166885375977	nan	inf
design_44	12	AEAARRAEAEAAARAAAEAAAAAAAAAAAAEAAAAAAAAAAAAAAAAAAA	0.6139969861615617	0.9335064035311571	0.9623638987541199	0.6939255595207214	2.4744789600372314	nan	inf
design_44	13	AAAAAAAAAAAAAAAAAAAAAAAAAAAAAAAAAAAAAAAAAAAAAAAAAA	0.4673193394046731	0.959828705749907	0.9172755479812622	0.6436747908592224	3.1440486907958984	nan	inf
design_44	14	AAAAAAAAAAAAAAAAAAAAAAAAAAAAAAAAAAAAAAAAAAAAAAARAA	0.6159233316354106	0.9339755015829163	0.9106334447860718	0.6421980857849121	3.143024444580078	nan	inf
design_44	15	AEAEAAEAAAAAEAAEAAAAAAAAAAAAAAAAAAAAAAAAAAAAAAAAAA	0.5716632624137157	0.9414074945420157	0.9659292101860046	0.7029738426208496	2.4455373287200928	nan	inf
design_44	16	REREEEEERRRREEEEERREEEERRRREEEEERERREREEREREELERRR	0.39341429946969747	0.9712827247533721	0.97397780418396	0.6497828960418701	2.9286344051361084	nan	inf
design_44	17	GAAAAAAAAAAAAAAAAAAAAAAAAAAAAAAAAAAAAAAAAAAAAAAAAA	0.5639014629684436	0.9427722416864057	0.923702597618103	0.6391317844390869	3.2116470336914062	nan	inf
design_44	18	AAAAAAAAAAAAAAAAAAAAAAAEEAAAAAAAAAAAAAAAAAAAAAAALA	0.5164560685418389	0.9513945452382466	0.9481034874916077	0.6958129405975342	2.7628252506256104	nan	inf
design_44	19	ALEEEEEEEEEEEEEEEREEEEEEEEAEEKEREEEEEEEEEREEELEEEE	0.46729024456963647	0.9599177641323579	0.9625910520553589	0.6752163171768188	2.4638426303863525	nan	inf
design_44	20	AEEEKKKEEEKKKKEEEKEKEKKKEEEKKKKEEKEKEEKKKKEEEELKKK	0.3470342983785789	0.9773318569279792	0.952307403087616	0.6069917678833008	3.3684186935424805	nan	inf
design_44	21	SEREREEEERRRREEEERRREEEKKERERREREEEERRRREEEEERRRRE	0.34403522088832494	0.9782733202624871	0.969689130783081	0.6519604921340942	3.0559449195861816	nan	inf
design_44	22	AAAAAAAAAAAAAEAARRAAAAAAAAAAAEAARAAEAAAAAAAALAALLE	0.6364815319611641	0.9310905130635231	0.9605422019958496	0.6899939775466919	2.5953269004821777	nan	inf
design_44	23	AAAAAAAAAAAAAAAAAAAAAAAAAAAAAAAAAAAAAAAAAAAAAAAAAA	0.4673193394046731	0.959828705749907	0.9172755479812622	0.6436747908592224	3.1440486907958984	nan	inf
design_44	24	KEEEEEEEEEEEEEEEEEEEEEEEEEEEEEEEEEEEEEEEEEEKREEELE	0.518109048747373	0.9512250632626953	0.9346780180931091	0.6822277307510376	2.460226535797119	nan	inf
design_44	25	AAAAAAAAAAAAAAAAAAAAAAAAAAAAAAAAAAAAAAAAAAAAAAAAAA	0.4673193394046731	0.959828705749907	0.9172755479812622	0.6436747908592224	3.1440486907958984	nan	inf
design_44	26	AAAAAAAAAAEAAAAAAAAAAAEAAAAAAAAAAAAAAAAAAAAAAALAAA	0.5777521667612066	0.9408620737652652	0.9484447240829468	0.6962106227874756	2.5848476886749268	nan	inf
design_44	27	AAAAAAAAAAAAAAAAAAAAAAAAAAAAAAAAAAAAAAAAAAAAAAAAAA	0.4673193394046731	0.959828705749907	0.9172755479812622	0.6436747908592224	3.1440486907958984	nan	inf
design_44	28	AAAAAAEAARAAAAAAAAAAAAAAEAAAAAAAAAAAAEAAAAEAAAAAAA	0.589760207241743	0.9388366433815808	0.9594942927360535	0.705199658870697	2.3243682384490967	nan	inf
design_44	29	AAAAAAAAAAAAAAAAAAAAAAAAAAAAAAAAAAAAAAAAAAAAAAAAAA	0.4673193394046731	0.959828705749907	0.9172755479812622	0.6436747908592224	3.1440486907958984	nan	inf
design_44	30	DAAAAAAAAAAAAAAAAAAAAAAAAAAAAAAAAAAAAAAAAAAAAAALAA	0.5647513318864209	0.9427924075622864	0.9443377256393433	0.6809865236282349	2.480916738510132	nan	inf
design_44	31	AAAAAAAAAAAAAAAAAAAAAAAAAAAAEAAAAAAAAAAAAAAAALAALA	0.6143167023290173	0.9338930153081358	0.9455727934837341	0.689531147480011	2.7533295154571533	nan	inf
design_45	0	MEEILKKIEELEKEKKELKEKLKEDEENKEEIEKKIKEVEKEIEKLKKEM	0.5526978141828631	0.9464707181926185	0.9124724268913269	0.6175205707550049	3.6786627769470215	nan	inf
design_45	1	KEEIEKKIEEIEKEIKKLKEKLKEDEENKEELEKKIKELEKELEELKKKS	0.5959691239935418	0.9408522651536779	0.9214287400245667	0.6623010635375977	3.541994094848633	nan	inf
design_45	2	MEEKLKKIEELEKEIEKLKEELKKDKENKEELEKKIEELEKEVEELKEKM	0.4483452106926522	0.9631842161927583	0.918841540813446	0.6442506313323975	3.5801424980163574	nan	inf
design_45	3	LEEKLKKIEELEKEIEKLKEELKKNKENKEKLEKEIEKKEKEVKKLKEEL	0.564540813966338	0.9447393693317642	0.9330407977104187	0.6722096800804138	3.1748924255371094	nan	inf
design_45	4	AAAAAAEIAALEAEIAALRAELARDAANAAALAARIAELEARVAELRAAA	19.90993011578882	0.024335089869734948	0.9702125191688538	0.6485182046890259	3.043513536453247	nan	inf
design_45	5	MAEKLEKIKELKAKKEELKKELEKDEENKEELKKEIEKVEKEIEELEKEM	0.5488726585244025	0.9474697514649484	0.8888059258460999	0.5692111849784851	4.336453914642334	nan	inf
design_45	6	MKKKKEEIEKLKKKIEELKKKLEEDEENKEKLEKEIKKLEEEVKKLEKEL	0.5438330797343666	0.9485802627633526	0.9163766503334045	0.6371906995773315	3.6464948654174805	nan	inf
design_45	7	MEEKLKKIEEIKEEIKKLEEELKKDKENKEELEKKIEEKKKKLEELEKEL	0.5734201739888117	0.9429907049065238	0.9133470058441162	0.6257152557373047	3.73228120803833	nan	inf
design_45	8	MEEKLKEIEELEKEIEKLKEKLKKDKENKEELEKKIKELEEKVEKLKKEM	0.4738615627542531	0.9592516764391062	0.9148573279380798	0.6336616277694702	3.720374584197998	nan	inf
design_45	9	MKELEEKIKKLEKEIEELKKKLEEDEENKEELEKKIKELEEEVKKLKEEK	0.48191719614601874	0.9582093005110563	0.9143326282501221	0.6312284469604492	3.691382646560669	nan	inf
design_45	10	MKEKEEKIKKLKEEVKKLKKELEKNEENKEELEKKIKELEEEIKKLEEEM	0.5163678854905913	0.9528970863832156	0.9183342456817627	0.6435914039611816	3.588402271270752	nan	inf
design_45	11	MEEKKKKIEELKKKIEELKKKLEEDEENKEELEKEIEKLEKEVKKLEKEL	0.5535636897841208	0.9473109932491571	0.9182507395744324	0.6402177214622498	3.5688858032226562	nan	inf
design_45	12	MKEVEEKIKKLEEEKEKLKKKLKEDKENKEELEKEIKKIEEEIEKLKKEK	0.552966893605863	0.9463919392708593	0.9103938341140747	0.6360858082771301	3.888174533843994	nan	inf
design_45	13	MEEKEEEIEELEEEKEELKEELEKDEENKEELEEEIKEIEEEIEELKEEM	0.5579388884899004	0.9482295099092736	0.9325371980667114	0.7002784013748169	3.025364398956299	nan	inf
design_45	14	MKKKKEEIEKLEKKKEELKKKRKEDKENKEEIDKEIEKLEKEIKELKEKM	0.5003721524431374	0.9546514897238417	0.9121432304382324	0.6244765520095825	3.725688934326172	nan	inf
design_45	15	MKEKKEKIEKLEEEIKKLKEELKKDKENKEELEKKIEELEKEVEKLKEEM	0.5346028219771177	0.9493681474875671	0.9177408218383789	0.6443879008293152	3.620835065841675	nan	inf
design_45	16	MKEKIEKIKELEKKKEELKKELEKNEENKEELEKEIEEIEKEIEKLKKEM	0.5553027369172534	0.9470537865977304	0.9143663048744202	0.6411750912666321	3.5351014137268066	nan	inf
design_45	17	MEEKIKKIKELEEEKEKLKKELKKDKKNKEELEKKIKELEKEIKELKKEM	0.5272105242905771	0.9510329672421142	0.9085494875907898	0.6114457845687866	3.855640411376953	nan	inf
design_45	18	EKETKEKIKELEKKIEELKKKLEEDEENKEELEKKIKELEEEVEKLKKES	0.5321586923526322	0.9527213403267193	0.9262514114379883	0.668567419052124	3.34204363822937	nan	inf
design_45	19	MEAKKKKIEELKEEKKKLEEELKKDKENKEELEKKIKEVEEEIEKLEKEL	0.604180931237171	0.9386750907702512	0.9201979041099548	0.6458447575569153	3.5231857299804688	nan	inf
design_45	20	QAATQAQIAALEAQRAALEAQLAKDAANAAALAAEIAALAAQIAALRAAA	20.004470419239972	0.02402268452515043	0.9638664126396179	0.6574366092681885	3.323556900024414	nan	inf
design_45	21	MEKKKEKIKELEKKKEELKEKLKKDKENKEELEKKIKEIEKEIEKLKEEM	0.5791525886562997	0.9445337561994976	0.9159991145133972	0.6364787817001343	3.5975124835968018	nan	inf
design_45	22	MEEKKKKIEELEKKIKELEEKLKKDEKNKEKLEKEIEKLKKELEKLKKEM	0.5485830016886224	0.9474248731558563	0.9128352403640747	0.6043899059295654	3.8015310764312744	nan	inf
design_45	23	MKEALEKIKELEKELKELEKELKKNKENKEELEKKIKEVKEEIEKLKKEL	0.5628753287245836	0.9450714010919286	0.9067607522010803	0.6247408390045166	3.9982640743255615	nan	inf
design_45	24	SEETKKKIEELEKEEKKLKEELKKNKEKKKELEKKIEKVKKEIEELKKKK	0.5449190368817495	0.9491934979923663	0.915371298789978	0.6319936513900757	3.7025482654571533	nan	inf
design_45	25	MKEKEEKIKKLEEKKKELEKELKKNKENKEELEKKIKELEEEIEKLKKEM	0.5048947569573085	0.9547399243778798	0.9153701066970825	0.6320459842681885	3.650301456451416	nan	inf
design_45	26	MEEKLKKIEEIEKEIKELEKKKKEDKENKKKIEEEIKKLKKELEKLKKEL	0.5136118904983175	0.9526370964047518	0.911801278591156	0.6221544742584229	3.8289308547973633	nan	inf
design_45	27	MEELKKKIEELEEEKKKLEEQLKKDEENKEELEKKIEEVEKKIEELKKEA	0.5307509640177668	0.9510480057465603	0.9220699667930603	0.6486473679542542	3.340904951095581	nan	inf
design_45	28	MEEIKEKIEELEKEKEELKEKLKEDEENKEELKKKIEELEEEIEKLKKEM	0.5389807342719524	0.9504505346159636	0.9188658595085144	0.6310808658599854	3.400341272354126	nan	inf
design_45	29	MEEIEEKIKKLEEEIKKLKEKLKKDKKNKEELEKKIKELEKEKEELKKKK	0.5701642412382635	0.9436797517594122	0.9045636057853699	0.5959298610687256	4.1021318435668945	nan	inf
design_45	30	MEEKEKEIEELEKKIKELEKELKKNKKNKEKLKKEIEELKKKVEELKKEM	0.4380347687105106	0.9654228195460623	0.9109209775924683	0.6279711127281189	3.767190456390381	nan	inf
design_45	31	MEEKIKKIKELEKKKKELEEKLKKDKENKEKLEKEIKKVKEEIEKLKKEM	0.5281279345365161	0.9515603986193467	0.9119819402694702	0.6162624359130859	3.698331832885742	nan	inf
design_46	0	AAAAAAAAAAAAAAAAAAAAAAAAAAAAAAAAAAAAAAAAAAAAAAAAAA	0.9212680886442355	0.8711200661072707	0.9172755479812622	0.6436747908592224	3.1440486907958984	nan	inf
design_46	1	EEERRREEERRRREEEEREEEEEREEEEREEEEEEEEEEEREKRELEELK	0.7607259466374743	0.9071012477885124	0.9723580479621887	0.6875591278076172	2.549140691757202	nan	inf
design_46	2	AAAAAAAAAAAAAAEAAARAAAAAAAEAAAAAAAAAAAAAAAAAAAALAA	0.9748984533422806	0.8589979965175578	0.9447899460792542	0.6929680109024048	2.624284029006958	nan	inf
design_46	3	AAAAAAAAAAAAAAAAAAAEAAAAAAAAAAAAEAAAAEAAAAAAAAAALA	0.9306619230013997	0.870612970836885	0.9554957151412964	0.7034403681755066	2.5272653102874756	nan	inf
design_46	4	AEEEEEKREEEEEEEEEEEKEEEEEEKEEEEKEKKEEEEKKKEEEEKKKK	0.9746896407192327	0.8569823004182716	0.9451403617858887	0.6623358726501465	2.7188785076141357	nan	inf
design_46	5	SLLEELKKELEKKEEEKKKEEEKKKKEEEKKEKEKKKEEEKKKKEKEEEE	0.9624569997389022	0.8585682248374988	0.9529217481613159	0.5957187414169312	3.5287859439849854	nan	inf
design_46	6	HAKEEEEREEEEEEEEEEEEEEEEEEEEEEEEEEREEEEEERREEEERLR	1.059070682892988	0.8384864856347667	0.9626042246818542	0.6864104270935059	2.5033342838287354	nan	inf
design_46	7	AAAAAEAAAAAAAAAAAAAAAAAAAAAAAAAAAAAAAAAAAAAAAAAAAA	0.9854764084134978	0.8575977490162523	0.9560661315917969	0.674005925655365	2.6378824710845947	nan	inf
design_46	8	GLEEEERRRREEEERERRRREEEEEERRRREEEEERREREERERRLRRER	0.558762896136839	0.9448189657833932	0.9594182968139648	0.6273839473724365	3.8567659854888916	nan	inf
design_46	9	RRREEEEERRRREEERREEEERRREEEERERERAREEEERRRREEERRRR	1.0520503808920434	0.8384167498415921	0.9687423706054688	0.607193112373352	3.272714853286743	nan	inf
design_46	10	AAAAAAAAAAAAAAAAAAAEAAAAAAAAAAAAAAAAAAAAAAAAAAAAAA	1.1258329668072375	0.8256442466111577	0.9536669850349426	0.6911414861679077	2.717176914215088	nan	inf
design_46	11	AAAAAAAAAAAAAAAAAAAAAAAAAAAAAAEAAAAAEAAAAAAAAAAALA	0.9178392537276241	0.8723351577581682	0.9523152112960815	0.6930022835731506	2.632007360458374	nan	inf
design_46	12	AAAAAAAAAAAAAAAAAAAAAAAAAAAAAAAAAAAAAAAAAAAAAAAAAA	0.9212680886442355	0.8711200661072707	0.9172755479812622	0.6436747908592224	3.1440486907958984	nan	inf
design_46	13	AAAALAAAAAAAAAAAAAAAAARAAAEAAAAAAAAAAAAAAAAAAAAAAA	0.758729243909137	0.9059709209539203	0.9357052445411682	0.6758527755737305	3.002249240875244	nan	inf
design_46	14	AAAAAAAAAAAAAAAAAAAAAEAAAEEAARAAEEAAAEEERRRAALAAAA	0.8907148301765144	0.8779809250875646	0.9586174488067627	0.7011187672615051	2.3978922367095947	nan	inf
design_46	15	GKKEEEEKKKEEEKRKKEEEEEKKKKEEEEKKKKEEEEKEKKKKLEELKK	1.0988639131780709	0.8312121788547284	0.93580561876297	0.576031506061554	3.9658541679382324	nan	inf
design_46	16	AAAAAAAAAAAAAAAAAAAAAAAAAAAAAAAAAAAAAAAAAAAAAAAAAA	0.9212680886442355	0.8711200661072707	0.9172755479812622	0.6436747908592224	3.1440486907958984	nan	inf
design_46	17	EEEKKKKEKEEEEKKKKKEEEEKKKEEKKKEEKEKEEAKKKEEEKKKKLE	0.5189812249168002	0.9515763791259017	0.9497703313827515	0.5949184894561768	3.4506115913391113	nan	inf
design_46	18	AAAAAAEAAAAAAAAEAAAAAAAAAAAEEAAAAAAAEAAAAAAAARAAAE	0.6807657006190021	0.921940781866483	0.9662015438079834	0.7006785869598389	2.275935411453247	nan	inf
design_46	19	AAAAAAAAAAAAAAAAAAAAAAAAAAAAAAAAAAAAAEAAAAAAAAAAAA	0.7770834689280918	0.9029797798561724	0.9422478079795837	0.6775867938995361	2.691349744796753	nan	inf
design_46	20	DLAAAAAAEAAAAAAAAAAEAAAAEAAAAAAAEAAARAAAAEAAAAAAAA	0.9681204945947666	0.8615538665925826	0.9656547904014587	0.7022085189819336	2.310091257095337	nan	inf
design_46	21	GAAAAAAAAAAAAAAAAAEAAAAEEAARAAAAAAAAEAAAAAAAALAAAA	0.8447673376824919	0.8892683432397603	0.9564532041549683	0.6902107000350952	2.541184663772583	nan	inf
design_46	22	ALAAALAAAAAAAAAAAAAAAAEAARRAAEEAERAAAEAAAAAARAALLA	0.8889019839693151	0.8770107438036285	0.9432632327079773	0.6643713712692261	3.0813121795654297	nan	inf
design_46	23	GAAAAEAAAAAAAAAAAAAAAAAAAAAAAAAAAAAAAAAAALAAAAAAAA	1.1259594348371789	0.8246516757571374	0.9526858925819397	0.6594775319099426	2.841343402862549	nan	inf
design_46	24	GLAELLRRLAERAAEEAARAAREEEERRRREEERRREEERRAEEERRLRE	0.7969734203743073	0.8979777057054196	0.9760982394218445	0.6409704685211182	3.160261631011963	nan	inf
design_46	25	AAAAAAAAAAAAAAAAAAAAAAAARAAAEAAAAAEAAARAAEAAAAALAE	0.6536337243232189	0.9282619146748293	0.9579215049743652	0.6934446096420288	2.5076401233673096	nan	inf
design_46	26	AAAAAAAAAAAAAAAAAAAAAAAAAAAAAAAAAAAAAAAAAAAAAAAAAA	0.9212680886442355	0.8711200661072707	0.9172755479812622	0.6436747908592224	3.1440486907958984	nan	inf
design_46	27	AEEEERRREEEERREREREREREEEERRREEERREEEERRREEEERARRE	0.5077739162385575	0.9532686028857593	0.9732609987258911	0.6706334352493286	2.7176225185394287	nan	inf
design_46	28	AAAAAAAAAAAAAAAAAAAAAAAAAAAAAAAAAAAAAAAAAAAAAAAAAA	0.9212680886442355	0.8711200661072707	0.9172755479812622	0.6436747908592224	3.1440486907958984	nan	inf
design_46	29	AAAAAAAAAAAAAAAAAAAAAAAAAAAAAEAARAAEAAAAAAAAAAAAAA	0.8701056816576185	0.883449465188605	0.9512621760368347	0.6904251575469971	2.5717005729675293	nan	inf
design_46	30	AAAAAAAAAAAAAAAAAAAAAAAAAEAAAAAAAAAAAAAEAAAAAAAAAA	0.857391883480447	0.8864077408995739	0.9509270787239075	0.6917122006416321	2.5688443183898926	nan	inf
design_46	31	AAAAAAAAAAAAAAAAAAAAAEAAEAAAAAAAAAAAAAAAAAAAALAAAA	0.713406920603065	0.9159527492171493	0.9483109712600708	0.6927321553230286	2.703631639480591	nan	inf
design_47	0	SAAAAAAARAAELAALRAELAAVEAAAAETGSAALAARAAALKAEIAALE	0.36565832043494323	0.9750545225566664	0.963173508644104	0.7365316152572632	2.479166269302368	nan	inf
design_47	1	SLEELKKKKEELLKKLKKEKEKLEKEYKKTKSKKIKEEIEKIKKEIKKLE	0.6533403528238083	0.9265482400949279	0.9248327612876892	0.6089755296707153	3.612464666366577	nan	inf
design_47	2	SAAALAAAREALLAELRARRDELAKLAAETGDEALAAEVEAIEAEIAELE	0.6161840501359385	0.9346874437190427	0.9738661050796509	0.7467306852340698	2.194962739944458	nan	inf
design_47	3	SMEELREEKEKLLEELKKKLEELEKEAERTGSEELKKKAEEVKKKIEELE	0.5516879554976709	0.9466106969989356	0.9353410005569458	0.6408344507217407	3.1985630989074707	nan	inf
design_47	4	SLEELKKEKEEKLKELKKKAEELKKKYEETKSEELKKELEKVEKEIEELE	0.9040545929264284	0.8783764544238073	0.925769031047821	0.6363727450370789	3.35206937789917	nan	inf
design_47	5	SLAALLAARRALLAALRAEAERLAAEAERTGSEELRRELERVRAEIAALE	0.3503900431806111	0.9769740093320345	0.9686574935913086	0.7347846627235413	2.4614522457122803	nan	inf
design_47	6	SLEELLRKKEEKLKELKEKLKEVKEEAEKTGSEELKEEAKRIEEEIKKLE	0.6599839683338571	0.9252630528941165	0.9178813099861145	0.6086534261703491	3.6947784423828125	nan	inf
design_47	7	TLEEKLKEKEKKLAELKEKLKELEKLAEETGSEEIKKKAEEVKKEIKELE	0.568098627138826	0.943934306749369	0.9268822073936462	0.6284866333007812	3.32513427734375	nan	inf
design_47	8	SLKELLEKKKKELEKLKKKLEEVKKLYEKTKSEELKKEAEKIEEEIKKLE	0.6309962518415286	0.9332555501039123	0.897497832775116	0.553584098815918	4.471470355987549	nan	inf
design_47	9	SPEEEERRRREELAELEAEAEAVEAEAAATGSAELRERLAELKARIAELR	0.45642729908981783	0.9630473606169393	0.9699768424034119	0.7447322607040405	2.3163034915924072	nan	inf
design_47	10	SEAEREAERRERLEELRRELEELREEAERTGSEELRRRAEEVEEEIRRLE	0.4799149455639946	0.9581090784823064	0.9684014916419983	0.7391853332519531	2.408433437347412	nan	inf
design_47	11	SMAELLKEKEKKLEELKKELEEVEKKYKETKSEELKKKAEEIKKEIEKLE	0.6294949821602387	0.930858899007581	0.9066213965415955	0.5855298042297363	4.111641883850098	nan	inf
design_47	12	SLEELLEEKRKKLEELKKKLEELKKEAEKTGSEEIKKKAEEVEEEIKKLE	0.5728264763116429	0.9423949763575965	0.919410228729248	0.6161413192749023	3.5628585815429688	nan	inf
design_47	13	SPEEERRRREEELRRLEEELARVEEEAARTGDPALAARAEELAAEIAALR	0.5932552669662527	0.9389233616443328	0.9677573442459106	0.7389979362487793	2.3675432205200195	nan	inf
design_47	14	SLLELLKKKLEKLKELEEKAKEVKEKYEETKSEELKKELEELEKKIKELK	0.6633647885238952	0.9268907739235117	0.876183807849884	0.5153490304946899	4.992796897888184	nan	inf
design_47	15	SPEALEKARKERLEKLKKRAEELRKKAEETGSEELEEELKEVEKEIEELE	0.7922772754004951	0.9004029826787129	0.931895911693573	0.6476475596427917	3.1919326782226562	nan	inf
design_47	16	SLEELEKEKKKKLAELKKKLEELKKKAEETGSEEIKKKAEEVEKEIKKLE	0.6559820643175025	0.9276135709324166	0.9303883910179138	0.6483880877494812	3.251878023147583	nan	inf
design_47	17	SEKEKEEEKKKELEKLEKELKEVEEEYKKTKSKELKEKAEEIKKKIEELK	0.6772644135314384	0.9231723819048571	0.9244892597198486	0.6461026668548584	3.5163073539733887	nan	inf
design_47	18	SAAALAAARAALLAALKERAAAVAAQAAATGSAALAAELEALRAQIAALE	0.449587720854137	0.9636102886985597	0.9575625658035278	0.7274715900421143	2.5258822441101074	nan	inf
design_47	19	SLAALAAARLAELAALEAELARVRAEAERTGSAALAARAAALQARIEELR	0.35111548581600105	0.9767883061804993	0.9457578659057617	0.6788235306739807	3.1018500328063965	nan	inf
design_47	20	SLAALEAARAARLAALREELARVEAEAARTGSAALRARAAALAAEIEALE	0.3792543963466562	0.9732939626404962	0.9654914736747742	0.7258478403091431	2.6354429721832275	nan	inf
design_47	21	SLEELLKKLKEELEKLKKELEELEKKAKETGSEEIKKKAEEIKKKIEELE	0.5526876007952467	0.9466983944725967	0.9296762347221375	0.6407270431518555	3.359989643096924	nan	inf
design_47	22	SLEELLKKLKEKLEELKAKAEELEKKAKETGSEELKEELEEVKEEIEELE	0.5063697974453844	0.9550434426186893	0.9303037524223328	0.6324920058250427	3.24387526512146	nan	inf
design_47	23	SMEEIEKKKKEELEKLKKELEEIKKKYKETKSEELKKKAEEIEKKIKKLE	0.6659345683244844	0.9238761836270314	0.9151957631111145	0.6082290410995483	3.8744022846221924	nan	inf
design_47	24	SLEELLEEKKKKLEELKKKLKELEEKYKKTKSEELKKKAEEIKKKIKELE	0.5541221834464586	0.946557193351484	0.9104633927345276	0.5928964614868164	3.8923299312591553	nan	inf
design_47	25	SLEALKKKKEEELKKLEKELEELKKKAEETGSPELEKKAKEIEAEIKKLK	0.5750976169984464	0.9416999538508648	0.9028580188751221	0.5844267010688782	4.08085298538208	nan	inf
design_47	26	SLEELLEKLREELERLKEELERVEKEAKETGSEELKKKAEELKAKIEELE	0.5704516946500529	0.944089712300408	0.9465256333351135	0.6600772738456726	3.0277695655822754	nan	inf
design_47	27	SMEEKLKEKEEKLKELKEKLKELEEKAKKTGSEEIKKKAEEVKEEIKKLE	0.6810789150900102	0.9230531089619588	0.9153649806976318	0.6128041744232178	3.5741496086120605	nan	inf
design_47	28	SKEEEKKKKEEKLKKLKEELEKVEKEAKKTKSEELKKKAEELKKEIEELE	0.8359422831139397	0.892568627979145	0.9301285147666931	0.6545042991638184	3.2670035362243652	nan	inf
design_47	29	SPAAAAAARARELAALRAELERLGAEAAATGSAALAARAAALRARIAALE	0.38741362168630183	0.9721449391270887	0.9523487091064453	0.7010615468025208	2.7106385231018066	nan	inf
design_47	30	SAEAAEKAKKEELEKLKEELKKLEELAKKTGSEELKKKAEEVKEKIKKLE	0.7601007660927036	0.9081669745245796	0.9248865246772766	0.6407120227813721	3.3693835735321045	nan	inf
design_47	31	SLEEKLKELEKKLKELKKKLEELEKKYEETKSKEIKEKIEEIKKEIEELE	0.6660475192418711	0.9272294257412155	0.9168838262557983	0.5942847728729248	3.714165449142456	nan	inf
design_48	0	AAAALAAARAALAELEAALAEGEAAGALSPAALAALRAEAAALRAALAAA	0.9379684017076396	0.8625143946702691	0.8791161179542542	0.6336166858673096	3.452573776245117	nan	inf
design_48	1	MEARLRALEEELRRLREELARGREEGTLAPEELAALEEEIARLEEELRRL	0.5628043208885617	0.9449710270039613	0.9319249987602234	0.6620224714279175	3.5178492069244385	nan	inf
design_48	2	MEEELKKLKEELKKLEEELEKAKKEGTLSKEELEKLEKKIKELKEKIEKL	0.585642464539925	0.941316158155761	0.9016226530075073	0.5816409587860107	4.178465843200684	nan	inf
design_48	3	SAAELAALRAELAALEAALAAARAAGTLAPAERAALEARIAALRARLAAL	0.7390902440194829	0.908902164084232	0.9217045307159424	0.6468920707702637	3.2402188777923584	nan	inf
design_48	4	MEEELEELRRELEELEEEIERAEEEGTMEEEELEELREEAERLREELEEL	0.5443448580319294	0.9507372313008328	0.9445504546165466	0.6948091983795166	2.919353723526001	nan	inf
design_48	5	MEEKLEELKEELEELEEELEEGEEEGTLSPEELEELKKKIEELKKEIEEL	0.622830087441044	0.9333292199303242	0.9218316674232483	0.6461281776428223	3.325256109237671	nan	inf
design_48	6	SLEELLELKKKLEELKKEIEEGEKKGTLSPEELKELKEEAKKLEEELKEK	0.6214377892911337	0.9346458183388638	0.9081533551216125	0.5951610803604126	3.818419933319092	nan	inf
design_48	7	AAAALEALRAELARLKEELARARAEGTLSPEELAALEARIAALEEEIAAL	0.6074263811888652	0.9378252050585303	0.9223486185073853	0.6365529298782349	3.362008571624756	nan	inf
design_48	8	EEEEIKKLKEEAKKLKKEIEEGKKKGTLSPEELEKLEKELEELEKELEEK	0.6171171378162436	0.9341744181092317	0.9137066602706909	0.6243659257888794	3.530365467071533	nan	inf
design_48	9	SMEELEKLEKELKKLKEELEKGKKLGTMTEEEKKKLEEEIKKLEEEIKKK	0.602973871785397	0.9370777165030992	0.9180421233177185	0.6381772756576538	3.6254968643188477	nan	inf
design_48	10	AAAALAAARAALAALEAALAAGRAAGTLAPAELAALEAEAAALRAALAAA	0.7784287736929844	0.8992776218857091	0.8992739915847778	0.6470822691917419	3.1310970783233643	nan	inf
design_48	11	AAAARAALEARLAALEEELARGREAGTLSPEERAALEAEIEALRAELAAL	0.6966336669828688	0.9208029663811648	0.940527617931366	0.6906007528305054	2.862373113632202	nan	inf
design_48	12	MEEELEELEEELEELEEELEEAKEKGTLSEEELEELEEEIEELKEEIEEL	1.1735021701229875	0.8133013814552993	0.9152389168739319	0.6278568506240845	3.267906665802002	nan	inf
design_48	13	SLAELRELIEERRRLEEELEEGERRGTLSEEEREELRRRIEELREEIERR	0.5584211172514699	0.9434196149006059	0.9651212096214294	0.7322338819503784	2.4845361709594727	nan	inf
design_48	14	AEAELLALRAELERLEAELAEGEAAGTLSPAEREALRARIAALRERIAAL	0.5554968064867583	0.9464429804811506	0.9627620577812195	0.7295252084732056	2.418009042739868	nan	inf
design_48	15	SEKKLKELKEKLKELEKKLKEGEKKGTLSKEELEELKKEIEELKKKIKEL	0.5700479233171296	0.9434040069968965	0.9187099933624268	0.6266087293624878	3.712975025177002	nan	inf
design_48	16	AAAALAAARARLAALRAALAAGRAAGTLSPAELAAREAEIAALEAELAAA	0.9348395299249721	0.8635774168834578	0.9150843024253845	0.6624727249145508	3.1020336151123047	nan	inf
design_48	17	MEEALKKLKEELKKKKEELEKAKEEGTLSPEELEKLEKEIKELEKEIKEL	0.6437867163722361	0.931430055514616	0.9008520245552063	0.5687087774276733	3.934976577758789	nan	inf
design_48	18	MEEELKRLKEELERLEKELKEGEKKGTLSEEERKRLKEKIEELKEKIKKL	0.6693586900274057	0.9241626214017532	0.901578962802887	0.5734882950782776	4.4321746826171875	nan	inf
design_48	19	REAELEALRRELERLREELERARREGTLSPEELAELERRIAALEEELARL	0.5828563256368778	0.9418174451210314	0.9313628673553467	0.6458077430725098	3.5417253971099854	nan	inf
design_48	20	MKKKLEELKKKLEELKEELEKGKEEGTMSEEELEELEKEIEELEKKIEEL	0.5308306460196774	0.9497395850657949	0.9180414080619812	0.6280282139778137	3.570608139038086	nan	inf
design_48	21	GAALLAQLRERLAALRAALEAARAAGTLAPAELAQLEAEIARLEALLAAL	1.1126829131731935	0.8173108114420653	0.8817651867866516	0.5721224546432495	4.476296901702881	nan	inf
design_48	22	MAKELEELKKELKKLEEEIEKAKEEGTMSEEELKEKEKEVEELKKKIEEL	0.5695745960664266	0.9444557876427149	0.9025771617889404	0.6017313003540039	3.874992847442627	nan	inf
design_48	23	AAARLAELREELERLRRELEEGERRGTLSPEELRELRERIARLEEELARL	0.6535834813153579	0.9275819358576187	0.9325539469718933	0.6551960706710815	3.411905288696289	nan	inf
design_48	24	MEEELEELEEELEELKEELEEGKEEGTLSPEELEELEEEIEELEEEIEEL	0.6226697290314077	0.9350667194939541	0.9390267133712769	0.6969943642616272	2.934093713760376	nan	inf
design_48	25	MEEKLKELEEKLKELKKKLEEGEKKGTMSEEELKELKKEIQELEEEIKKL	0.6160638982317702	0.9351720081626972	0.9114207029342651	0.6126351356506348	3.888415575027466	nan	inf
design_48	26	MEEEIRELEEELERLKEELEEGEERGELSEEEREELEEEIEELEEELEEL	0.67781681242787	0.9250588135393721	0.95185786485672	0.7138356566429138	2.749793291091919	nan	inf
design_48	27	SAAEIEKKKKELEKLKKELEKGKKEGTMSEEELKKKEEEIKKLEEELEKE	0.486776824187043	0.9575674825612349	0.9248603582382202	0.6571915745735168	3.2101809978485107	nan	inf
design_48	28	AEAARAALKAELAALEAALAAAEAAGTLAPAEAAALRARIEALRAELAAL	0.8084423998643073	0.8962094125415955	0.9152592420578003	0.6487856507301331	3.2194221019744873	nan	inf
design_48	29	KEAELAALRARLEELKARLAEGRELGTLSPEELAALEAEIAALEAEIAAL	0.6554977377802947	0.9277256340976494	0.9065350890159607	0.614449143409729	3.9323513507843018	nan	inf
design_48	30	AAEELEALRAERERLEAELERGKRLGTLSPEELAALEAEIAALKARIAAL	0.7019471443368679	0.9178541092202667	0.9047544598579407	0.6032314896583557	4.025787830352783	nan	inf
design_48	31	KKAEIEALKKELEKLKKYLEKGKKEGTLSPEELEALEKKIEELEKELKEL	0.6976622529016749	0.918570547157268	0.9007847905158997	0.5809138417243958	4.199949741363525	nan	inf
design_49	0	AATQKEIAKLEAEIKKLEAQAAKETGPEKAKLEAEIEKLKAKAAELKAAA	0.4675563435233919	0.9627519102812374	0.9319167733192444	0.6762018799781799	3.1241872310638428	nan	inf
design_49	1	METKKKIEELKKEIEKLKEEAKKETGKEKEKIEKEIKKKEEEKKKLEEEK	1.0953022218138433	0.8373758456641355	0.8083631992340088	0.4403979182243347	7.8070597648620605	nan	inf
design_49	2	SEMEEEIEEIEEEIEELEEEAEEEEGERKEEIEEEIEELEEEAERLKEEL	20.163638597775844	0.024192093733734193	0.9613421559333801	0.5984471440315247	3.5253283977508545	nan	inf
design_49	3	SEKKEEIKKLEEEIKKLEEEAKKEKGEEKKKLEEEIEKLKEEKKKLEEEL	0.5293673529049223	0.9540282799430666	0.9388553500175476	0.6886968612670898	3.1034703254699707	nan	inf
design_49	4	SELEEKIKKLEEEKKRLEEEAKKEKGKEKEKLLKEIEKLEEEIKKLKEKK	0.4925049312657206	0.9574761720032793	0.9306796193122864	0.6518497467041016	3.4366228580474854	nan	inf
design_49	5	SATAAEIAAIKAQIAELEAQAAKATGAEKAAIEAKIAELRAQRAELEAAA	0.6041469760801922	0.9418868867728776	0.9419919848442078	0.7379673719406128	2.846651554107666	nan	inf
design_49	6	SEKKKKIKEIEKEIKKLEEEIKKEKGEKKKKLEKEKKKLEKEKEKLEKEL	0.5208329399550621	0.9526594914215673	0.9247800707817078	0.6644861102104187	3.617886543273926	nan	inf
design_49	7	SAAQQEIAAIEAQIAALRAQAAKETGEEKAKIEAEIERLEAQAKELRAAL	0.5117633716833517	0.9579296651736574	0.9486548900604248	0.7269014716148376	2.7862277030944824	nan	inf
design_49	8	SELEEEIEKLEKKKEELEKEAEKEKGEEKKKLEEEIEKIKKEIEELKKKK	0.5138969020893481	0.955371238956569	0.9320133924484253	0.6705719232559204	3.2219200134277344	nan	inf
design_49	9	MEKEKEIKKLEEEIKKVEEELKKEKGEKAKELEKKKKELEEKKEELKKKL	0.4911250652384074	0.9562621435446677	0.8992859721183777	0.605426013469696	4.1256537437438965	nan	inf
design_49	10	MEVEKEIKELKEKKKELEKEAEKEKGEKKKEIEKKIKEVEKKIKELEKEK	0.4842888352029481	0.9592361790632343	0.9056780934333801	0.6220741868019104	3.9499471187591553	nan	inf
design_49	11	METEKKIKEIEKKIKELEKEAKKEKGKKKEELEKKIKELKKEKEELKAKA	0.4893875052795774	0.9578330416632554	0.903866171836853	0.6184133887290955	4.109306812286377	nan	inf
design_49	12	MEKKKKIEELEKEAEKLKAEAEKTTGKEKEELLKKIEKVEKEIEKLKKEL	0.507725812389634	0.9563435481341191	0.9245361685752869	0.6417322754859924	3.414350986480713	nan	inf
design_49	13	EEIEKKIKELEKEAKELEEKAKKEKGEKKKEIEKKIEELKKKIEELKKEK	0.4778752293690827	0.960460156136991	0.9262862801551819	0.6436165571212769	3.3487138748168945	nan	inf
design_49	14	SEKEKKIKELEAKKEELKKEAEKEKGEEKEKILKEIEEVEKEIERLKEEL	0.5555141282040295	0.9499920312113723	0.942634105682373	0.6838699579238892	3.0091917514801025	nan	inf
design_49	15	EEMKKKIEEIEKEIKELEEKAKKEKGEEKKKIEKEIKELKKKAEELKKKL	0.4509000099856445	0.9651738489791027	0.922516942024231	0.6393527984619141	3.476686716079712	nan	inf
design_49	16	KEIEEKIKELKKKAEELKKKAKEEKGKEKEKLLKKIEEIEKEIEELEKKL	0.4736636378430824	0.9616366539237213	0.9347926378250122	0.6798493266105652	3.2234060764312744	nan	inf
design_49	17	MATKEKIEKLEKKKKELEEEAKKEKGKEKEKLEKEIEKIKKEIEELKKKS	0.5570388684244633	0.9456399560936818	0.8709391355514526	0.5418686866760254	5.105611801147461	nan	inf
design_49	18	KEKEKEIKKIKEEIEKLKEEAKKEKGKEKEKILKEIEKLEKEAEKLEKEL	0.5041156961843013	0.9579081127010848	0.9363719820976257	0.6858937740325928	3.1916961669921875	nan	inf
design_49	19	SATEAQIAALKAQIEALKAQAAAETGPEKEALEAQIAALEAEAAALEAAA	0.48404325911116125	0.9600597331647929	0.9587936401367188	0.7425017952919006	2.387035369873047	nan	inf
design_49	20	SEKKKRIEEIKKEIEKLKKEAEKEKGEEKKKIEEEIKKLEEEAEKLEKEL	0.5513060327877262	0.9515903460438462	0.9310491681098938	0.6656650304794312	3.372093677520752	nan	inf
design_49	21	EEIKKKIEELEKKAEELKEEAKKTTGEEKKKLEEEIKKLEEEIEKLKKES	0.45048773393659586	0.9647260816197794	0.931666910648346	0.6537221670150757	3.0947299003601074	nan	inf
design_49	22	KEKEEKIEELEKEAEELEKEIEKEKGPRKEELEKKLEEVKKEIEKLKKEL	0.43381422027616345	0.9657542095013656	0.9328728914260864	0.6790503859519958	3.3019988536834717	nan	inf
design_49	23	SELKKKIEELKKKAKELKEKAKKEKGKEKEKIEKEIEKLEKEIKKLEKEL	0.44309558328095955	0.9660216098894076	0.9350327849388123	0.6562092304229736	3.2078335285186768	nan	inf
design_49	24	EEKKKKIKELEEKVKKLEEEAKKEKGKEKEKILKEIKKLKEEIKKLKEEL	0.4782198712668709	0.9603139405353595	0.9255048632621765	0.6405656337738037	3.462109327316284	nan	inf
design_49	25	NKIKEEIEKLEKKAKELEEKAKKEKGAKKEEIKAEIEKLKKEIEELKKKA	0.454947196207298	0.9622048684068563	0.9171169996261597	0.6417394280433655	3.5860331058502197	nan	inf
design_49	26	SKTLEEIEKLEKEAEKLKKEAEKTKGEEKKEIEKKIEELKKKIEEKKAKL	0.4565305138105372	0.9655581476748086	0.928494393825531	0.6357864737510681	3.350780725479126	nan	inf
design_49	27	SETKKKIEELEKKIEELKKEAEKEKGKEKEKIEKKIEELKKEAEKLKKEA	0.5093489155132158	0.9576767170263739	0.9362145066261292	0.6741302013397217	3.0831947326660156	nan	inf
design_49	28	SETEEKIKKLKEKKKELEKEAAKETGEEKEKLEKEIKEIEAEIKKLEAEK	0.5447152359467374	0.9522229610113999	0.939358651638031	0.6829960346221924	2.966881275177002	nan	inf
design_49	29	SEKEEEIKRLEEEIERLKKEAEKEKGEEKEELEKEIEELEKKREELKAEL	0.532172865294584	0.9535371311373645	0.9471564292907715	0.6910314559936523	2.961263656616211	nan	inf
design_49	30	MKTEEEIKKIEKKIEELKEEAKKEKGEEKKKIEKEIKKLEEEKEKLKKES	0.6507090224815122	0.9345399918208059	0.89818274974823	0.6200070381164551	4.23040771484375	nan	inf
design_49	31	SKIKEEIEKIKKEIEELEKEAKKEKGEKKKEIEKKIEEKKKEAKKLEEES	0.5577610841354201	0.9492427910342596	0.9246300458908081	0.6701713800430298	3.4803690910339355	nan	inf
design_5	0	AAAVAAALAALAAAAADAARRAALLRELAAALGLSPAAVAAALAALAAAA	10.84813807799515	0.11690841108114204	0.7883627414703369	0.5511656403541565	6.767353057861328	nan	inf
design_5	1	SSEIEKFLKEIEKNKSDLEKVIKLVEELGKKLGVSKEELEKVIKEIKKEF	0.9010911259936684	0.9432306751103505	0.8841062784194946	0.5907682180404663	4.495381832122803	nan	inf
design_5	2	AATRAAARARIAALRADLAAREALVREMGAAAGVAEATLAARLARLRAAA	17.37027543242009	0.03854058850707564	0.87542724609375	0.5375581979751587	6.785268783569336	nan	inf
design_5	3	SAAVAAALAEIAAVRADLEKREALIRELAERLGVSEAALEAALAEARAAA	11.177185006886926	0.10027329817459861	0.9480427503585815	0.6740481853485107	2.9902570247650146	nan	inf
design_5	4	MEEIEEWLKKLEEVKEDLEKAKELVKELAKKLGLSEEEVEEILKKLEEEF	11.042299298032484	0.10663768149756953	0.8911954164505005	0.5179635286331177	4.986150741577148	nan	inf
design_5	5	SMERKEFLKKIKEVKSDLEKRKELIKEYAEKEGLSEEEVEEILKKAEEEF	11.104485076170656	0.10521759908357708	0.8717546463012695	0.5192788243293762	5.4069085121154785	nan	inf
design_5	6	MEEIEEFLEEIEKVKEDLEKAIKLVKELGEKLGISEEELEEIIEELKKEF	11.010000055543362	0.10976891399275467	0.9071547389030457	0.560212254524231	4.27100944519043	nan	inf
design_5	7	SAALAAALAEIAAAAADLERAEALLRELAARLGVAPAALEAALARLRAAA	10.880105227449663	0.11046034507988896	0.9456256628036499	0.675510048866272	3.0831782817840576	nan	inf
design_5	8	AEEREAWLAEIAAAAADLERVEALVRERAAREGVDAATLEARLAELRAAF	10.976309070982444	0.10519767628980566	0.956170916557312	0.6841435432434082	2.9016523361206055	nan	inf
design_5	9	SEEIEEFLEKIEEVRSDLEKAIELVKELGEKLGVSEEELEEVIEEIKEEF	10.888704406069081	0.11272359130023477	0.9228085279464722	0.5937380790710449	3.736872673034668	nan	inf
design_5	10	AAALAAALARIAAVAADLAAAEALLRELAAALGVPAAALAAALAALRAAA	10.844455310802683	0.10945518549600404	0.8680174946784973	0.5910239815711975	4.721057891845703	nan	inf
design_5	11	SAARAAALAALAAAAADLARAEALLRALAAAEGLPEAAVAAALAALRAAA	10.864190517299269	0.11469303965059187	0.9507261514663696	0.6912896037101746	2.834514856338501	nan	inf
design_5	12	AAEREKVLKKIEEKKDNLEETKKLIKEYGKKIGMSEEELEKILKEVEEEF	1.3414232483968955	0.7716766694907156	0.8322048783302307	0.5152088403701782	5.292888164520264	nan	inf
design_5	13	AEEIEKFLEEIEKVKDDLEKALELIKKLGKKLGVKEEELKKVLEKFKKEF	11.007585834444665	0.10826748159497022	0.9023903608322144	0.5306673049926758	4.853607654571533	nan	inf
design_5	14	EKEEKEWLEKIEEVKEDLEKRKKLVKEYGEKLGISEEELEEILEKLEEES	11.061412091990418	0.1030666585571585	0.9154475331306458	0.573279857635498	4.254278659820557	nan	inf
design_5	15	SETIKKFLKEIKKKKKDLEEVLKLVKELGKKLGIKKETLEKIEKKIKEEF	10.907821236887782	0.11053795499386751	0.865444540977478	0.45059308409690857	6.388860702514648	nan	inf
design_5	16	EEEEEKWKKEIEENKEDLEKVKELIKEYGEKIGVDEETLEKWLKEAEEEF	10.43770190483717	0.11427183743598646	0.8927078247070312	0.5479182004928589	5.111025810241699	nan	inf
design_5	17	AEELEAWLAELAAARSDLERAIALVRELGERLGVPEEELAAAEAALRAAA	10.840052975280116	0.10931144706055118	0.9649857878684998	0.704430878162384	2.5825304985046387	nan	inf
design_5	18	SMEIKKFLKEIKKKKSNLEETKKLIIELAKKLGLSKEEVEKILKKVKEEF	3.0948007172247123	0.4767196240577292	0.7741572260856628	0.46685704588890076	6.970056056976318	nan	inf
design_5	19	MEEIEKFLKEIEKVKDNLEKKEELIKKLGEKLGISEEELEKILKKVREEY	11.843000565032526	0.06699740081675565	0.9138396978378296	0.49363356828689575	5.179396152496338	nan	inf
design_5	20	EAAVAEWLARLAAAAADLAAAEALLRELGAALGLPAAALEAALAALRAAA	10.823771784043402	0.11203820492406415	0.9542150497436523	0.6911123991012573	2.8679966926574707	nan	inf
design_5	21	AEELEAALAAIAAARADLARREALVRELGARLGVSEEELEAALAALRAEA	10.90361434344127	0.10426181396179982	0.9656602144241333	0.7096564769744873	2.679849863052368	nan	inf
design_5	22	EKEKKEFLEEIEKVKSDLEKRKKLIKEYMKKEGVSEEELEEILKKAEEEF	11.098452419178246	0.10501873250333828	0.8886367678642273	0.5046344995498657	5.507655143737793	nan	inf
design_5	23	KSTIEKYLKEIEKVKSDLEKRIKLIKELAKKLGVDEETLKKIIEKAKKEY	10.992147681410607	0.10764036511669302	0.8807411193847656	0.49106720089912415	5.788890361785889	nan	inf
design_5	24	MEELEETLEEIEEVKSDLEKALELIRELGEKLGISEEELEEIEEEFKEEF	10.96865475041287	0.114514271730532	0.917539656162262	0.5751358270645142	3.914689064025879	nan	inf
design_5	25	MEEIKKWLKEIEKVKEDLEKAEKLIKELGEKLGIKKEELEKILKKLKEEF	10.734761056614381	0.11417822755591774	0.8814024329185486	0.4799172878265381	5.684566497802734	nan	inf
design_5	26	EEELERWLEEIEEVRSDLERALALLRELAERLGLPEEEVERLEERLRREF	10.917328999281773	0.11386883007887753	0.9156734943389893	0.573103666305542	4.035641193389893	nan	inf
design_5	27	EKKKKEWLEEIKKVKKDLKKAEELVKKRAKKLGLSEEKIKEILEKLKKEF	10.774911420115506	0.10779499686645755	0.8814329504966736	0.4800448715686798	5.880434513092041	nan	inf
design_5	28	EEEIKKWLEEIKKNKSDLEKVKELVKELAKKLGVSEEELKKILEKIEKEF	3.1313423045078506	0.5166970700036715	0.8179817199707031	0.4915153384208679	6.087539196014404	nan	inf
design_5	29	ERRRREVLERIREVREDLERAEELVREYAEEEGLPEERVEELLEELRRRA	10.915713886118573	0.10913940794105054	0.9459604620933533	0.644779622554779	3.1834750175476074	nan	inf
design_5	30	SEEIEKFLKEIEEVKEDLEKAIKLIKELAKKLGVDEETLKKIIEKLKKEF	11.075966964643237	0.10667657705044337	0.9116977453231812	0.5636398792266846	4.346535682678223	nan	inf
design_5	31	EEEIKKFLEEIEKNKEDLEKVKKLVIELGKKLGLSEEEIKKILEKIEKEF	0.7360229209186505	0.9089443427058334	0.8551428318023682	0.5366501808166504	5.22434139251709	nan	inf
design_50	0	AKLKEELEKKEKELEELEKKLEEEFKELSEEEVEKIKKEIEEKKKKLEEE	0.906186935474486	0.8735198769572408	0.839461624622345	0.4295465648174286	7.972239017486572	nan	inf
design_50	1	AAAAAAAAAAAAALAAALAALAEALAALSPAERAAILAALAAAAAAAAAA	2.8242877363579644	0.518986454672004	0.840729832649231	0.5487531423568726	5.128489017486572	nan	inf
design_50	2	AAAAAAAAAAAAALAAAAAALEAELAALSPAERAAVAAELEAALAALAAA	1.8725069132735594	0.6582920773859334	0.9007933139801025	0.5918538570404053	3.9826245307922363	nan	inf
design_50	3	ALAAALAAALLAALAAALAAAAAAAATLSPEAVKAVLALLAAALAAAALA	3.165875488635933	0.44749129981625546	0.7052853107452393	0.45678991079330444	7.70481538772583	nan	inf
design_50	4	AAAAAAAAAAAAAAAALAAALAALLAKAAPAARAAIAAALAAAAAAAAAA	2.2857813006258345	0.5810598468347644	0.6417556405067444	0.4412016272544861	8.818550109863281	nan	inf
design_50	5	SAAAAAAALAAAALAAAAAALAALAAGLSPEEVAAVAAALAELLAAAAAA	2.1930179015247857	0.5885245256941247	0.7491438984870911	0.5113853216171265	5.820540428161621	nan	inf
design_50	6	ALAAALAAALAAAAAAAAAALAAAAATLAPEERAAIAAALEALAAAAAAA	3.111359186821602	0.5232080963496933	0.7901939749717712	0.5544214248657227	4.778968334197998	nan	inf
design_50	7	ALLAALAAALAALLAAAAAALAAAAAALAPAAAAALAAALAAAAAAAAAA	15.361427514670133	0.04447924883146806	0.8674237728118896	0.5627416372299194	5.095685005187988	nan	inf
design_50	8	ALAALLAALAAALAAAALAALAAAAATLSPEEVAKVLAALAAAAAALAAA	2.686789424089735	0.5248900465468669	0.7763326168060303	0.5027414560317993	5.871354579925537	nan	inf
design_50	9	AAAAAEAAEAAEAAAKALAELEEILATLSPEERAKILAELAAAAEAAAAA	1.2005311807683936	0.8281334212215785	0.8725919127464294	0.581337571144104	3.6472439765930176	nan	inf
design_50	10	AAAAAAAAAAAAAAAAALAAAAAAAAALGAAEAAAVAAAAAAAAAAAAAA	16.439030281822472	0.037725697914708166	0.9280905723571777	0.6491238474845886	3.3899412155151367	nan	inf
design_50	11	AAAAAAAAALAALAAAALAAAAAAAATLAPAERAALAAAAAAALAALAAA	2.0508089072743063	0.6617963080956586	0.7384132146835327	0.5125218033790588	6.157517910003662	nan	inf
design_50	12	AAAAALAAAAAAALAAAAAALAALLATLAPEERAAILAALAAAAEEALAA	1.3196287762272134	0.7721099015056693	0.8830433487892151	0.5862041711807251	4.091938495635986	nan	inf
design_50	13	SLLEALLAALAALLAALAELLAALFALLSPEEREAVLALLAALLLALLLS	3.527813975409263	0.43302999272194187	0.9487382173538208	0.5755926966667175	4.127215385437012	nan	inf
design_50	14	AAAARLAAAAAAALAAALAAAAEIAAGLSPAEVAAVLAALAAAAEALAAA	3.3797421317210374	0.4290594793914475	0.698523998260498	0.46976640820503235	6.851943492889404	nan	inf
design_50	15	AAAAEALAAAAAAAAAALAALAAALAGLTAEERAAILAALAAAAAAAAAA	0.8118000531737181	0.8917801211387716	0.8035308718681335	0.558448314666748	5.04625129699707	nan	inf
design_50	16	AAAAAAAAAAAAAAAAAAAALAALLATLSPEARAAALAALAAAAEAAAAA	1.0840546153140747	0.8332519342827758	0.7503584027290344	0.5003328323364258	6.0944695472717285	nan	inf
design_50	17	AALAAALAAAAAAAAAAAAALAAALAAASPAARAALAAAAAAAAAAAAAA	2.937867885309833	0.43565920804582425	0.72592693567276	0.4966440796852112	7.82697868347168	nan	inf
design_50	18	AAAAAAAAALAAALAAALAALAAALAGLTPEEREAVLAALAAAAAAAAAA	1.6221662898251583	0.7094840020032004	0.8039674162864685	0.5339497327804565	5.360079765319824	nan	inf
design_50	19	AAAAAAAAAAAAALAAAAAALAAALAGLSAAERAAILAALAAAAAAAAAA	0.9080407810033342	0.8774303363240086	0.756155788898468	0.49664726853370667	6.4772562980651855	nan	inf
design_50	20	AAAAAAAAALLAAAAAALAALAALLETLSPEERAAVLAALAAALAAAAAA	0.8054397572374897	0.895447806848077	0.811082124710083	0.5455293655395508	4.98166561126709	nan	inf
design_50	21	AAAAAAAAAAAAAGAAAAAAAAAAAATLGPAERAALAAAAAAAAAAAAAA	2.226508256238933	0.6411960963214015	0.7488404512405396	0.4962553381919861	6.735183238983154	nan	inf
design_50	22	AAAAALAAALAAAAAALAAALAAALAGLTPEERAAVLAALAAALAAAAAA	1.068869370774225	0.8327020267986633	0.7709736227989197	0.5222138166427612	5.8718953132629395	nan	inf
design_50	23	AAAAAAAAALAAALAAAAAEAAAAAAAASAEAVAAAAAAAAAALAALAAA	16.19346158877158	0.04196132509329459	0.9338560104370117	0.6572036743164062	3.1854798793792725	nan	inf
design_50	24	AAAAAAAAAAAAAAAAAAAALAAAAAALTAAERAAIAAALAAAAAAAAAA	16.48231378063693	0.03682975394687209	0.8900604248046875	0.6102626323699951	4.140520095825195	nan	inf
design_50	25	AALAALAAEAAAAAAAALAAAAAEAAKLSPAEVAALLAAAEAAAAAAAAA	3.8958553707425856	0.39185771701271777	0.7391467690467834	0.48836076259613037	5.960618495941162	nan	inf
design_50	26	ALAAALAAALAAALAALAAALAKLLAKLSPEEQAKIAEELARLVAELLAA	1.8778909190127797	0.7076326976372046	0.8052749633789062	0.47390681505203247	6.138691425323486	nan	inf
design_50	27	AAAAAALAALAAALAAAAAALAELAAGLAPEERAALAEALLAALEAAAAA	1.0840204954176684	0.8482933688574625	0.8575606942176819	0.5931529402732849	3.989109754562378	nan	inf
design_50	28	AAAAAAAAAAAAALAALLAAAAAAAAGLAPAERAAALAALLAAAAAALAA	2.4196907905044323	0.6035055510980016	0.7232357859611511	0.5020003318786621	6.369279384613037	nan	inf
design_50	29	GLLAALLALLAALAAAALAALAALLATLSPAARAEVLAALLALAAAALAA	2.564851464611537	0.5604229795621597	0.8396621346473694	0.49982649087905884	5.8531293869018555	nan	inf
design_50	30	ALAAAAAAAAAEAAAAAAAALAAAAAALAPAERAAIAAALAAAAEAAAAA	2.7229806239334047	0.5305534638217339	0.8186785578727722	0.5133240222930908	6.540897369384766	nan	inf
design_50	31	GALAALAAALAAALAAAAAALAAILAKLAPEERAAVLAALAAAAAALAAA	1.1360232955932974	0.8146576498115152	0.7719681859016418	0.5118767619132996	6.123736381530762	nan	inf
design_51	0	AEAAAARAALAAALAALEAARAAGLPAAEAAAAAAALRAAAAAREAAAAA	1.4003899138322278	0.740027603421261	0.7113966345787048	0.5057741403579712	6.643069267272949	nan	inf
design_51	1	GKLEELKKELEEKLEELEKLEKEGKPKEEVEKEKKELKEKFEEEVKKLKE	0.5528050770739477	0.9472149611738981	0.9251845479011536	0.6259019374847412	3.0938961505889893	nan	inf
design_51	2	ARAAALREAAAAARAALEAEARAGLPAAAAEARAAALEAALAAELAALLA	0.31085381822106356	0.9816737748761948	0.8429065346717834	0.6019517183303833	4.189009666442871	nan	inf
design_51	3	MELEKLEKELKEKLKKIEELEKKGLPKEEAEKKKEELKKEFKKKVEELKK	0.6689191871294069	0.924596384601446	0.911668062210083	0.5787879824638367	3.605238199234009	nan	inf
design_51	4	ARLAELRARLEAELARLDEELAAGAPAEEVEARRAALRAAFAEEAARLAA	0.5055340933909183	0.9549469311988736	0.9562936425209045	0.688518762588501	2.353849172592163	nan	inf
design_51	5	KELEELERRLEEELERLEEELEEGLPEEEVERRKEELEREFEERVKELEE	0.5478839607736331	0.9480247108552939	0.9217752814292908	0.615415096282959	3.4076316356658936	nan	inf
design_51	6	SLLEELEKKLEEELKRIEEELEEGLPEEEAKKRKEELKEEFKKKKEELKK	2.6838569858668766	0.4505561373804028	0.8852218389511108	0.5273051261901855	4.307111740112305	nan	inf
design_51	7	GEVERLRRELERELERLRRELEEGLPAEEAERRAAELEAEFAARLARLEA	0.6286619507599669	0.9315329290819875	0.952409029006958	0.6808986663818359	2.733658790588379	nan	inf
design_51	8	SKLEELEKKLEEELAKLDEELKKGKPEEEVKKEREELLKKFEEEKERLKK	0.6808010333764719	0.9239955439152153	0.9198015928268433	0.5976411700248718	3.5615479946136475	nan	inf
design_51	9	SEEEELEEELEEELEELEEELEEGEPEEEVEEEEEELEEEYEEELEELEE	12.864598105363909	0.09017802641998623	0.871494710445404	0.43645548820495605	8.124273300170898	nan	inf
design_51	10	EELKKLKEELEKKLKELDEKLKEGMPKEEVEKKKEELKKEFEEKVEKLKK	0.6201267900719853	0.9332209689821623	0.9173576235771179	0.5905519723892212	3.2853963375091553	nan	inf
design_51	11	ELEEELEEELEEELEELEEELEEGLDEEEVEERKEELKEELEELLEELEE	6.288426394900027	0.24435053784890093	0.8678594827651978	0.4298743009567261	8.69497013092041	nan	inf
design_51	12	EELEKLKKEYEEKLKELEELEKKGKPKEEVEKEKEELKKKLEEKIEELKK	0.49355363816226927	0.9562350953011634	0.9115986227989197	0.5927724838256836	3.311516046524048	nan	inf
design_51	13	EKIEELKKELEKKKKELKEKLKKGMPKEEIEKKIKELEEKFKKEIEELKK	0.5416709899415292	0.9500771430659836	0.908596932888031	0.5535979270935059	3.7035655975341797	nan	inf
design_51	14	SLVAELKAALAAREAELEEALKAGLPAAEAEARRAALREALAAELAALAA	0.7590087956413198	0.9058658172572731	0.9186009764671326	0.6276918649673462	3.0797300338745117	nan	inf
design_51	15	MEKEELKEELEEKLEEIDEEVEKGLPEEEAEERKEELKEEFEEKLKELEE	0.6563189984380479	0.9287660762323352	0.9254170060157776	0.6369301080703735	3.035320520401001	nan	inf
design_51	16	AEAAALEAELAAARAAIAEALAAGRPAAEAAAEAAAAEAALAAALAALAA	0.7402047904475351	0.90736983124348	0.7781845927238464	0.5289067029953003	5.697535037994385	nan	inf
design_51	17	MELEKLKKELEEKKKELEEELKKGLDKEEVEKKIKELEEEFKKKVEELKK	0.6541560324611106	0.9286623874712546	0.8989577889442444	0.5491207242012024	4.074729919433594	nan	inf
design_51	18	EKLKELEKKLEEEIKKLEEELKKGKKKEEVEKEKKELKKKFEEEKKKLKE	0.6814836916438181	0.9227337002317146	0.8921746611595154	0.5536190867424011	4.174228191375732	nan	inf
design_51	19	SEAAALEAELAARLAALAAEAAAGLPAAEAEARAAALRAALAARLAALAA	0.5067632142251752	0.9534328080872163	0.8549413681030273	0.5997827649116516	4.185082912445068	nan	inf
design_51	20	AEAAALRAALAARLAALEAAVAAGLPAAEAAARRAAAAAALEARLAALAA	2.0138465144826982	0.6291263445683085	0.7736994624137878	0.49131110310554504	6.520157814025879	nan	inf
design_51	21	SEVAALRAAAAAELAALEAAAAAGLPAAEAAARAAALEAALAARLAALAA	0.30154002964819243	0.9828675122341848	0.8898619413375854	0.644372820854187	3.407026529312134	nan	inf
design_51	22	AELAAAREALAAELAALAAELAAGLPEAEARERAEALRAALAAREAALAA	0.507712231952085	0.9529721162841562	0.8992794752120972	0.6420267820358276	3.1666924953460693	nan	inf
design_51	23	MELEKLKEELEEKLEELEEELEEGLPEEEAEKRKEELKEEFEKKVEELKR	0.7119238517323486	0.917137180050974	0.8965861201286316	0.5670335292816162	3.8095662593841553	nan	inf
design_51	24	EELEKLKEEYKKKLEELKEKEKAGEPKEEVEKKKKELEEELEKKIKELKE	0.5339296733319207	0.9497094675603621	0.9116818308830261	0.5883430242538452	3.2894632816314697	nan	inf
design_51	25	KEIEELKKELEEKLKELEKLEKEGEPKEEVEKRKKELKEEFEKKLEEIKK	0.5859663446810622	0.9413328692179843	0.9171872735023499	0.6017895936965942	3.2898294925689697	nan	inf
design_51	26	ALEAQLKAELAEKLAEIDALEKAGLPKAEAEARKAALEAELAERLAALAA	0.5804528813232371	0.9410385893971975	0.9152201414108276	0.6217230558395386	3.218078136444092	nan	inf
design_51	27	KKIEELKKELEKKKKEIEEKEKEGMPKEEAEKKKKELEKEFKEEIEKLKK	0.5987252784653324	0.9385889941909575	0.9216650128364563	0.6109204292297363	3.130403757095337	nan	inf
design_51	28	SEIEKLKKEYEKEIEKLKEEEKKGKPKEEVEKKKKELEEELKKKLEKLKK	0.44964931259224805	0.9641168229456532	0.9070910215377808	0.5784069299697876	3.6909408569335938	nan	inf
design_51	29	AELERRREELERRLAELERRLEEGLPEEEAERERAELEAELEAWEAALAA	0.645978081420015	0.9280163475348067	0.9105167388916016	0.6203360557556152	3.5121185779571533	nan	inf
design_51	30	ARLAALRAELEARLAAIEAEVALGLPAAEAAARAAALRAAFAAEEAALAA	0.39331847708103396	0.9713949897797154	0.9507021903991699	0.7090350389480591	2.4725868701934814	nan	inf
design_51	31	ELLEELEEELEEELEELEELEEEGLPEEEVEERKEELEEEFEELKEELEA	0.37771586985048616	0.9739526019071265	0.9348475933074951	0.6648949384689331	2.8175711631774902	nan	inf
design_52	0	NKEEIEKLKKEAEELEKKAKEAEKEGNKEELEKLKKKLEEVKKKIEKLLK	0.5607768692979389	0.9473279611008898	0.9366428852081299	0.6583991050720215	2.926975727081299	nan	inf
design_52	1	SKEELEKLKKELEKLKKEAEKAKKEGKKEEKEKLEKEAEKVEKKIKELEK	0.29884131674043135	0.9830822886995297	0.9510439038276672	0.7061784267425537	2.604499578475952	nan	inf
design_52	2	SAEELKKLEEKKEELKKKLEELKKKGEKEKAKKVEEEIEKVEKEIEKLKK	0.45535687961217175	0.9629629188850548	0.928493857383728	0.6521291136741638	3.1293179988861084	nan	inf
design_52	3	SPARLAALRAELARLRAELARARAAGRAAAAAALEARAAAVEAEIAALLA	0.30450268569273115	0.9823137092691305	0.9680849313735962	0.7411803603172302	2.2704389095306396	nan	inf
design_52	4	SEEELRELEERLRELEEELERLREEGDEERAREVEEEAEEVRRRIEELRR	0.35301083566867025	0.9767143027849218	0.9695165753364563	0.7541996240615845	2.2837464809417725	nan	inf
design_52	5	DEELLKKLEKEKEKLKKKLKELKKKGKKEEAKKVEKEIKKIEKEIKKLKA	0.443640950634586	0.9639424995831473	0.9244164228439331	0.6270910501480103	3.499537467956543	nan	inf
design_52	6	SAEEIEKLKKELKKLKEELKKLKKEGKKEEAEKVEKEAKKVEKKIKELEK	0.45778034772945614	0.9632442284732666	0.9374624490737915	0.675639808177948	2.999969244003296	nan	inf
design_52	7	MEEELKKLKEKLKELKEKAKELKKEGKEEELKKVEKEIEEIEKKIEELLK	0.4275152193751546	0.9665162624158739	0.926171064376831	0.6323269605636597	3.338826894760132	nan	inf
design_52	8	MKEKLEKLKKEKEELKKKAEEAKKKGNEEEKKKLEKEIEKIEKEIKELLK	0.38566323734249214	0.9721712596898415	0.9222435355186462	0.6219644546508789	3.332167863845825	nan	inf
design_52	9	SKEELEKLKKKLEELKKKAKEAKEKGKEEEYKKLEEEAKKIEEEIEKLEK	0.3587433284950952	0.9759971379480925	0.9381235837936401	0.6668667197227478	2.913442373275757	nan	inf
design_52	10	NKEELEKLEKEKKELEKKAKEAKKEGNKKEYEKLKKKIKEIEEKIEKLKK	0.42532049444457903	0.967651354779953	0.9436134696006775	0.6857630610466003	2.848717212677002	nan	inf
design_52	11	SAARLEALKAELKALEAEAAKLKAAGDKAALAEVEAKAAEVRAEIAALEA	0.3896137573937668	0.9715417485861984	0.9557352066040039	0.7148170471191406	2.5275535583496094	nan	inf
design_52	12	SKKKLEKLKKELEKLKKELEKKKKEGKEEEAKKLEEEAKKVEEEIKKLEE	0.3616831636026279	0.9758234394239055	0.9264205098152161	0.6513980627059937	3.194981813430786	nan	inf
design_52	13	SAARLAALRARLAELEAAAAAARAAGKAAEAAALEAEAAAVRAEIAALLA	20.49101013841898	0.02245076858207224	0.8264762759208679	0.5089384317398071	6.33760929107666	nan	inf
design_52	14	SKEELEKLEKELKEVEEKAKKAKEEGKEEEKKKLEEEAEKLKKKIEELKK	0.3483144715541095	0.9771970547747987	0.9434083104133606	0.6954927444458008	2.707465171813965	nan	inf
design_52	15	SEEELKKLEEELKKLKEELKKAKKKGEEEKAKKLEEEAEKVEKKIKELKK	0.40296809977443215	0.970046936862124	0.9343823194503784	0.6614959239959717	3.01912260055542	nan	inf
design_52	16	SEEELKKLEEELEKIKKELEKAKKEGKEEEAKKLEKKAEEIEKKIKELKA	0.431890213203322	0.9657217343764966	0.9402471780776978	0.6798006892204285	2.831461191177368	nan	inf
design_52	17	DAARLAALRAELARLRAEAARARAEGREAEAAALEAEAARVEAEIAALEA	0.41400432966531375	0.9682717689609001	0.9732051491737366	0.7634521126747131	2.024386167526245	nan	inf
design_52	18	SAAELAALRARLAALEAELEALKKAGDAAAAAAVAAEAARIAAEIAALLA	0.2755022260251695	0.9854961128585432	0.9650495052337646	0.7423917055130005	2.245863914489746	nan	inf
design_52	19	SEEELKKLKEELKKLKEELKKLKKEGKKEEAKKVEKKAKEIEKKIKELEK	0.39468954070732926	0.9715675378706553	0.9342975616455078	0.66599440574646	3.0624449253082275	nan	inf
design_52	20	MEEEIKKLEEKLKELKKKLKEAKKEGKKEEAKKLEEEAKKVEKKIKELKE	0.4176348568739777	0.9681831280365675	0.9246971011161804	0.6296641230583191	3.2538814544677734	nan	inf
design_52	21	SEEKLKKLEEELKELEKKLKELKKEGKEEEAKKVEEEIKKIKEEIEKLKK	0.3631135695129007	0.9752963803787835	0.9320379495620728	0.6631983518600464	3.1194260120391846	nan	inf
design_52	22	SAARLAALEAELAAKEAALAAAKAAGNAAAAAALEAEAERLRAEIAALRA	0.3302267748639073	0.9793028808316557	0.9593138098716736	0.7250348925590515	2.338916778564453	nan	inf
design_52	23	SEEELKKLKEELKKLKEEAKKLKEEGKEEEAKKVEEEIEKVEKEIKKLLA	0.4363963976928341	0.9654855818389426	0.9410122632980347	0.6767742037773132	2.7847797870635986	nan	inf
design_52	24	SKEKLEELEKKKEELEKKLKELEKEGKKEEAEKVKKEIEKIKKEIEKLKK	0.37201891947791105	0.9744020310846772	0.9306884407997131	0.6592697501182556	3.15468168258667	nan	inf
design_52	25	DPARLAALRAELARLRAELARLRAEGRAAAAAAVAARAAAVEAEIAALEA	0.2995397867637841	0.9829224849684617	0.9693382978439331	0.7474329471588135	2.161132574081421	nan	inf
design_52	26	SEEELKKLEEELKKLKEKLKELKKKGKEEEAKKVEEEAEKVEKKIKELKK	0.37803461355126794	0.9735088397129101	0.9362191557884216	0.6726095676422119	2.977754831314087	nan	inf
design_52	27	SEEEIKKLEKELEELKKKAEELKKEGKEEELKKVEKEIEKIEKKIEELKK	0.5005169705317946	0.9571091479035171	0.9374493360519409	0.6710435152053833	2.9862451553344727	nan	inf
design_52	28	SEEELKELEKKLEELKKEAEELKKKGKEEELKKKEEEAKKIEKKIKELKK	0.40061019100535494	0.9704480105569451	0.9232486486434937	0.633966326713562	3.2447245121002197	nan	inf
design_52	29	SEEEIKKLEEELEKLKKELEKLKEEGKEEEAKKVEKKAEEVKKKIEELKK	0.4375919120115247	0.9662104190304701	0.9419193863868713	0.6868219971656799	2.767817258834839	nan	inf
design_52	30	SAEELAKLEAELKEVEEKIKKAKEEGNKEEAAKLEAKAKEIRAKIEALKA	0.466872665363458	0.9604951753281306	0.942128598690033	0.6883246302604675	2.8246843814849854	nan	inf
design_52	31	SKEELEKLKKELKELKKKLEELKKKGEKEKAEKVEKKIKEVEEKIKKLLE	0.358257378541142	0.9758275075872668	0.9374735951423645	0.6850690841674805	3.059642791748047	nan	inf
design_53	0	AAAAAAAAAAAAAAAAAAAAAAAAEAAAAAAAAAAAEAAARAAEAAAALA	0.6666035743946606	0.9248520952137151	0.957638680934906	0.6950296759605408	2.5111191272735596	nan	inf
design_53	1	AAAAAAAAAAAAAAAAAAAAAAAAAAAAAAAAEAAAAEAAAAAAAAAAAA	0.8320760411583425	0.8919590693790428	0.9514530897140503	0.6915897130966187	2.574228286743164	nan	inf
design_53	2	AAAAAAAAAAAAAAAAAAAAAAAAAAAAAAAAAAAAAAAAAAAAAAAAAA	0.8513712482651563	0.887168779509742	0.9172755479812622	0.6436747908592224	3.1440486907958984	nan	inf
design_53	3	AAAAAAAAAAAAAAAEAARAEEEAARAAAAAAAEAAAAAAAAAAALAAAA	0.9921516899526686	0.8559417909801849	0.9601253271102905	0.6977736949920654	2.519883394241333	nan	inf
design_53	4	GREREEEERRRREREEERRRREEEERRRREEAEREEEERRRAEEERRLAA	0.9230373485917314	0.8700526465626648	0.9679247736930847	0.6333567500114441	3.2993924617767334	nan	inf
design_53	5	AAAAAAAAAAAAAAAAAAAAAARAAEAAAAAAAAAAAAAAAAAAAAAAAA	0.9599149290144966	0.863656461389247	0.9312594532966614	0.6871551871299744	2.8131532669067383	nan	inf
design_53	6	AAARRAAEAAAAAAEEARRRAEAERRREAEEAARRAAEEARRAAAAAAAA	0.8655056139651067	0.8825700215351922	0.9702378511428833	0.6762754917144775	2.395460367202759	nan	inf
design_53	7	AAAAEEAARAAAAAAAAAEAAAAAAAAAAAAAAAAAAAEAAAAAAAAAAA	0.4980197171655753	0.9558311273620064	0.9665305018424988	0.7004146575927734	2.399803400039673	nan	inf
design_53	8	EEEEEEEEEEEEEEEEEEEEEEEEEEEEEEEEEEEEEEEEEEEEEEEEEE	0.9956689001366822	0.8502006742165109	0.9267470240592957	0.6756888628005981	2.2574594020843506	nan	inf
design_53	9	AAAAAAAAAAAAAAAAAAAAAAAAAAAAAAAAAAAAAAAAAAAAAAAAAA	0.8513712482651563	0.887168779509742	0.9172755479812622	0.6436747908592224	3.1440486907958984	nan	inf
design_53	10	AAAAEAAAAAAAAAAAAAAAAAAAAAAAAAAAAAAAAAAAAAAAAAAAAA	1.0720193710231867	0.837964521135019	0.9546563625335693	0.6720671653747559	2.6672866344451904	nan	inf
design_53	11	AEEEEKKKEEEEKKKEEEEKKKEEEKQKEEEEKKKKEEEEEKKKEEKLKE	0.547052917180598	0.9458378714273494	0.9418716430664062	0.6180673837661743	3.3248393535614014	nan	inf
design_53	12	ALAAAAAAAAAAAAAAEAAAAAAAEAAAAAAAAAAAAAAAAAAAAAAAAA	0.668866263725862	0.9245728901937208	0.9577447175979614	0.6945356130599976	2.665191173553467	nan	inf
design_53	13	AAAAAAAAAAAAAAAAAARAAEEAAAAAAAAEAAAAAEAAARAAEAAAAA	0.9402840273160993	0.8678017888572969	0.9599512815475464	0.7008893489837646	2.388641357421875	nan	inf
design_53	14	MEKKKEEEKKEEEEEKEEEEEEEEEKEEEEEEKEEEEEEEEEEEEEEKEE	0.8797390759128759	0.8770992975629066	0.9198843836784363	0.6667367219924927	2.8980562686920166	nan	inf
design_53	15	EEEEEEEEEEEEEEEEEEEEEEEREEEEEEEEEEEREEEEEEKEEEELEE	0.86938734801106	0.8806457795911723	0.949615478515625	0.6919508576393127	2.2725682258605957	nan	inf
design_53	16	ELEKLEEEERRRREEEERKKEEERRKEEEERRKKEEEELRKKEEELKKLE	0.9716750781963776	0.8588672705276497	0.9512956142425537	0.5915282368659973	3.9590046405792236	nan	inf
design_53	17	SLLEELREEEERRREEEERRREEEEREREEEERRREEEERREEEERKRLE	0.6256919736467446	0.9313247497194319	0.9684727191925049	0.649809718132019	3.207667112350464	nan	inf
design_53	18	AAAAEAAAAAAAAAAAAAAAAAEAAAAAAAAAAAAAAAEAARAAEAAAAA	0.764404728417683	0.9050610109408328	0.9662661552429199	0.7091434001922607	2.307525396347046	nan	inf
design_53	19	MEEEEEEEEREEEEEEEEEEEEEEKEEEEEEEEEEEKEEEEEERREKEEE	0.7792206526537362	0.9009361791012787	0.9447768330574036	0.6833685636520386	2.5391266345977783	nan	inf
design_53	20	MEEEKEKEKKKKEEEEKKKEEEEKKEKEEEEKEEEEKKEEEKKKEEEEKK	0.6551838578017888	0.9262855143549926	0.9492372870445251	0.630199134349823	3.0631487369537354	nan	inf
design_53	21	AKKKEEEEKKKKAEEEKKKKEKEEEKKKKEKEKEKKKKEEEEKKKKAEEE	0.9975564107583895	0.8515016645876027	0.9338549375534058	0.6009902954101562	3.8438756465911865	nan	inf
design_53	22	EEEERRREEEERRREEEERRREEERRRREEEEEERRRREERERRERAAAE	1.07539281616937	0.8331097603438796	0.971463143825531	0.6473946571350098	2.909773588180542	nan	inf
design_53	23	MEEEEEEEEEEEEEEEEEEEEEEEEEEEEEEEEEEEKKKEEEEEKKKKEE	1.0818219500503716	0.8332700662320256	0.9083108901977539	0.6541441082954407	2.929347276687622	nan	inf
design_53	24	AAAAAAAAAAAAAAAAAAAEAAARAAAEAEAAAAAAAAAAAAEAAAAAAA	0.681526889181445	0.9222039266960017	0.9577586054801941	0.696895956993103	2.3617913722991943	nan	inf
design_53	25	EEEEARRRAAAAAAAAAEAAAAAAAAAAAAAAAAAAAAAAAAAAAAAAAA	1.0131691362481763	0.8503976882061557	0.9532834887504578	0.6859438419342041	2.6152405738830566	nan	inf
design_53	26	AAAAAAAAAAAAAAAAAARAAEERRREEEARAAAAEAEAARAAEEAARRA	1.0858878677702575	0.8342251173878121	0.9654532670974731	0.6895241737365723	2.36885142326355	nan	inf
design_53	27	AAAALAAAAAAAAAAAAAAAAAAAAAAEAAAAAAAAAAEAAAAALAAAAA	0.697943873435518	0.9186169161034471	0.9489182233810425	0.68317711353302	2.7222015857696533	nan	inf
design_53	28	AAAAAAAAAAAAAAAAAAAAAAAAAAAAAEAAAAAAAAAAAAAAAAAAAA	0.7458863246074731	0.9091574172036924	0.9390702843666077	0.683334469795227	2.7490594387054443	nan	inf
design_53	29	AAAAEAAAAAAAAAAAAAAAAAAAAAAAAAAAAAAAAAAAAAAAAAAAAA	1.0720193710231867	0.837964521135019	0.9546563625335693	0.6720671653747559	2.6672866344451904	nan	inf
design_53	30	AAAAEAAAAAAAAAAAAAAAAAAAAAAAAAEAAAAARAAEEAARRAAAAA	0.9190037989655351	0.8727543897802957	0.9602288007736206	0.688748300075531	2.418898820877075	nan	inf
design_53	31	EEEEEERRREEEEERRRREEEEEERRERERREEEERRREEERRREEERRR	0.7246685437976459	0.9114673080597905	0.9706131815910339	0.6579905152320862	2.6649959087371826	nan	inf
design_54	0	SEKLKKLREEALKLKKEGEKSKEKLKERIKKLAKKEGLEEKAEEIIKEVL	0.7654834081949667	0.9036915082304766	0.8714610934257507	0.6120098829269409	4.492035388946533	nan	inf
design_54	1	SATLAALRAEARALLAAGEASRAALAARLAARARAAGLEALAPAILAEVL	1.081081108048486	0.8652270464835418	0.7667490839958191	0.5154479742050171	5.993596076965332	nan	inf
design_54	2	SATLEEIRKFARELVEKGEKSKEELEKKVRELMEEKGLEEKAEEILEEVF	1.7275611181279125	0.8429596555014072	0.8534395694732666	0.5883487462997437	4.691366195678711	nan	inf
design_54	3	SAALAAVRAFARALLAAGEADVAALRARVRARMAALGLEARAPEILAAVL	0.9866559282552162	0.8581957932533597	0.7796105742454529	0.5410506725311279	5.785383224487305	nan	inf
design_54	4	SAAVEALRKYAKELKAAGEKSKEEFRKRIRKRAKELGIEELAEKIVEEVF	0.8928827429567516	0.8810015476381379	0.9001860022544861	0.6403270363807678	3.6524648666381836	nan	inf
design_54	5	SKKIKELKEFAKKLKEEGEKSKEKFKKKIKEKAKKLGIEELAEKIIKEVE	0.6709538319577246	0.9243916308383866	0.8726741671562195	0.5994912981987	4.461914539337158	nan	inf
design_54	6	SMKLEELKEYAKKLKEEGEKSIEKFKEKIKKRFKELGLEELAEKVIKEVL	1.430588756073502	0.8538430891690537	0.8513944745063782	0.5632199645042419	4.88938045501709	nan	inf
design_54	7	SAELEELRRFAEELLEAGEESLERLRKRLEERFRELGLEERAEEVLEEVL	2.4863423054728093	0.5144730292541939	0.8383767604827881	0.5436643362045288	5.034481048583984	nan	inf
design_54	8	SSTLEELRKYAEELKKEGMKSKEEFREKIEELFKKKGLEEKAEEVIEEVF	1.0098357807597285	0.900715590505115	0.8591163158416748	0.5795497894287109	4.48858642578125	nan	inf
design_54	9	SKKIEELKKYAKELKKEGEKSKEELKKKLEEKAKELGIEELAEKIFKEVI	1.109168961506672	0.8591148193151593	0.8848702907562256	0.624226450920105	4.176209926605225	nan	inf
design_54	10	SEKLEELREFAKELKEEGEESIEELRKKIKERFKELGLEEKAEEVLEEVL	0.8868429354365328	0.9095347387729207	0.8395864963531494	0.5682393908500671	4.8096394538879395	nan	inf
design_54	11	SAKIKELRKFALELKKAGMKSEEEFRKLVKKRAKELGLEELAEKIIEEVL	0.710397556248211	0.9167549517791825	0.9071643352508545	0.6658783555030823	3.660074472427368	nan	inf
design_54	12	SATIEKLIKLAKELKKEGEKSKEEFEKKIKEEMEKEGLEELAPKIIKEVF	1.6385288395282536	0.7113179693791721	0.8306090831756592	0.5176355838775635	5.1865620613098145	nan	inf
design_54	13	SAKIKEIIEYAKKLKEEGEKSKEELKKKIKEKLEKLGLEELAPKIFKEIE	0.9745911595694449	0.8611695339692708	0.8490713238716125	0.5491925477981567	4.781880855560303	nan	inf
design_54	14	SKKIKEIIEYAKKLKEEGEKSEEKFRKKLKELLKKEGLEELAEKIFEEVK	0.9612706703024079	0.8678767528239273	0.8337860107421875	0.547624945640564	5.341269016265869	nan	inf
design_54	15	SATVAALRAFARALVAAGEADLEALRARLRARAREAGLEALAEGILAEVL	0.6544564736582964	0.9262931558157581	0.8958625793457031	0.6724449396133423	3.5199460983276367	nan	inf
design_54	16	SATVEELRELARALKEAGEESEEELRRRLEERAREAGLEELAEEIFEEVL	1.8907267784747472	0.8331552137615106	0.870734691619873	0.6062214374542236	4.173323154449463	nan	inf
design_54	17	GPTVAALRAEVAALLAAGEASRAALAARVRARAAAAGLEALAPALLAAAL	17.99177514107368	0.03866151928661983	0.7922592759132385	0.4997028708457947	9.763227462768555	nan	inf
design_54	18	SKTIKELKKYAKELKEKGEKSIEELKKKVKELAKKKGIEELAEKIIKEVL	0.6849494755318327	0.9241318365340053	0.8452857136726379	0.5374761819839478	5.167036056518555	nan	inf
design_54	19	SAKVEKLRKLAKALKAAGEKSKEELRKKLKEEFKKLGLEELAEKILKEVL	1.012654819765955	0.8504857366408131	0.7683512568473816	0.41575634479522705	6.853738784790039	nan	inf
design_54	20	SEKIKELKEFAKKLKKEGEKSKEELEKKIKKKAKELGLEELAEKILKEVL	0.7310247744742611	0.9142045736297242	0.8690316677093506	0.5983216762542725	4.4471635818481445	nan	inf
design_54	21	SAEVEELRRLAEELVEEGEESVEELRRRIRERFEELGLEELAEEILEEVL	2.0967872517066315	0.6271588415238809	0.7592270970344543	0.44561639428138733	7.7963175773620605	nan	inf
design_54	22	SPTLEELRRFARELLEAGEKSRERLRKELRERAREAGLEELAEEILEEVL	1.6920368502779501	0.865754216317836	0.8453505039215088	0.5683128237724304	4.715211391448975	nan	inf
design_54	23	SAALAALRARARALLAAGEASLEALRARLAAEFAALGLEEQAPAVLAAAL	1.0900120739569765	0.8640901668701629	0.7755085825920105	0.5285570025444031	5.893933296203613	nan	inf
design_54	24	SAAVAALRAYARALKAAGEADRAALRARLRARMAAAGLEALADGILAAVL	13.526153190991296	0.06502989506418784	0.815841794013977	0.4574265480041504	7.874196529388428	nan	inf
design_54	25	SPTLAALRAAARALRAAGEASRAALRARVAARARAAGLEAEAERVLAEVL	19.764937853616974	0.029184047800656185	0.9270157217979431	0.5884618163108826	5.219018459320068	nan	inf
design_54	26	SATVERLREYARKLKEEGEKSKEEFEKRVKKLAKEEGIEELAPRIIKEVL	0.7158785690316544	0.9155040290389077	0.8801458477973938	0.6217387914657593	4.25690221786499	nan	inf
design_54	27	SATLEELRKYALELKKSGEKSKEKLKEKVYKLAKEKGIEEKAEEIIEEVL	1.023981768017821	0.8705421590545513	0.8630533218383789	0.618435800075531	4.577554702758789	nan	inf
design_54	28	GPAVAALRARARALVAAGEADREALRARVRAAARELGLEELAEAILRAVL	0.9288851127589881	0.8635539972551959	0.7305233478546143	0.4589804410934448	7.873168468475342	nan	inf
design_54	29	SATVAALRAEARALLAAGEADVEALRARVRARAAEAGIEELAEGIVAEVL	0.8479878841240217	0.8959403600001465	0.8707572817802429	0.6512295007705688	3.8583452701568604	nan	inf
design_54	30	GPALAALRARARRLLAAGERSRAALAARLRALARALGLEALAPAILAAVL	4.146941896385052	0.32984392417179026	0.6187146306037903	0.32934680581092834	11.582561492919922	nan	inf
design_54	31	SATLKELREFAKKLKEEGMKSKEEFRKILREKFKEAGLEEKAEEIFEEVE	1.6237499125390278	0.8611721965123948	0.8738523125648499	0.5800800323486328	4.193326473236084	nan	inf
design_55	0	AAAAAAAAALAAAAAAAAAAAAALAAAAAAAAAAAAAAAAAAAAAAAAAA	1.155098404588991	0.8174511878967895	0.9136161804199219	0.6361790895462036	3.3741042613983154	nan	inf
design_55	1	AAAAAAAAAAAAAAAAAAAAAAAAAAAAAAAAAAAAAAAAAAALAAAAAA	1.1954244299644827	0.8071194818495695	0.9154432415962219	0.6373468041419983	3.231795072555542	nan	inf
design_55	2	AAAAAAAAAAAAAAAAAEAAAAAAAEAAAAAAAAAAAAAAAAAAAAAAAA	1.1164009241658053	0.8256810326166801	0.9592698216438293	0.6983164548873901	2.580587387084961	nan	inf
design_55	3	AAAAAAAAEAAAAAAAAAAAAAAAAAAAAAAAAAAAAAAAAAAAAAAAAA	1.1417852905183332	0.820388220035603	0.9554949998855591	0.6758848428726196	2.6499874591827393	nan	inf
design_55	4	KLAEALAAEAAAAAAAAAAEAAAAEAARAAEEAAAAEAAAAAAEAAAAAA	1.05754427367559	0.8396193682059483	0.9626560807228088	0.6964648962020874	2.5643327236175537	nan	inf
design_55	5	AAAAAAAAAAAAAAAAAAAAAAAAAAAAAAAAAAAAAAAAAAAAAAAAAA	1.1100611006975656	0.8284445809313751	0.9172755479812622	0.6436747908592224	3.1440486907958984	nan	inf
design_55	6	RRREEEERRERARREAEEERRRAEEEARARARAEEEAEAEARREEERRRR	1.185698035202472	0.8073438247203185	0.9695551991462708	0.6191459894180298	3.249706983566284	nan	inf
design_55	7	AAAAAAAAAAAAAAAAAAAAAAAAAAAAAAAAAAAAAAAAAAAAAAAAAA	1.1100611006975656	0.8284445809313751	0.9172755479812622	0.6436747908592224	3.1440486907958984	nan	inf
design_55	8	AAAAAEAAAAAAAAAAAEAAAAAAAAAAAAAAAAAAAAAAAAAAAAAALA	1.1902155407601696	0.8091905314632638	0.9463650584220886	0.6909244060516357	2.677076578140259	nan	inf
design_55	9	AAAAAAAAAAAAAAAAAAEAAAAAAAAAAAAAAAAAEAAAAAAAAAAAAA	1.0727429645290139	0.8349324024227855	0.9515071511268616	0.6978610157966614	2.5082826614379883	nan	inf
design_55	10	AAAAAAAAAAAAAAAAAAAAAAAAAAAAAAAAAAAAAAAAAAAAAAAALA	1.1329208526679972	0.8224594737432376	0.9220908284187317	0.6482362747192383	3.259331226348877	nan	inf
design_55	11	EAAARAAAAAAAAAAAAAAAAAAAAAAAAAEAAARAAAAAAAAAAAAAAG	1.2744092691067361	0.7882868096447162	0.9451665878295898	0.6721781492233276	2.7115724086761475	nan	inf
design_55	12	AAAAAAAAAAAAAAAAAAAAAAAAAAAAAAAAAAAAAAAAAAAAAAAAAA	1.1100611006975656	0.8284445809313751	0.9172755479812622	0.6436747908592224	3.1440486907958984	nan	inf
design_55	13	AAAAAAAAEAAAAAAAAAAEAAARAAAEAAAEAAEREAREREERAAREAA	1.219929433641414	0.8002105034366843	0.9666715860366821	0.7126968502998352	2.2076873779296875	nan	inf
design_55	14	AAAAAAAAAAAAAAAAAAAAEEAARAAAAAAAAAAAEAAAAAAAAAAAAA	1.131748423421959	0.8221231911444186	0.9482550621032715	0.6946851015090942	2.5522141456604004	nan	inf
design_55	15	AAAAAAAAAAAAAAAAAAAAAAAAAAAAAAAAAAAAAAAAAAAAAAAAAA	1.1100611006975656	0.8284445809313751	0.9172755479812622	0.6436747908592224	3.1440486907958984	nan	inf
design_55	16	GAAAAAAAAAAAAAAAAAAAAAAAAAAAAAAAAAAAAAAAAEAAEALAAA	1.1328816644372672	0.8217349934791288	0.9563935399055481	0.6768307685852051	2.5933334827423096	nan	inf
design_55	17	ALAAALAAAAAAAAAAAAAAAAAAEAAAAAAAAAAAAAAAAAAAAAAALA	1.1311162564510422	0.8219051367560827	0.9370663166046143	0.6780691146850586	3.0214684009552	nan	inf
design_55	18	AAAAAAAAAAAAAAAAAAAAAAAAAAAAAAAAAAAAAAAAAAAAAAAAAA	1.1100611006975656	0.8284445809313751	0.9172755479812622	0.6436747908592224	3.1440486907958984	nan	inf
design_55	19	AAAAAAAAAAAAAAAAAAAAAAAAAAAAAAAAAAAAAAAAAAAAAAAAAA	1.1100611006975656	0.8284445809313751	0.9172755479812622	0.6436747908592224	3.1440486907958984	nan	inf
design_55	20	AAAAAAAAAAAAAAAAAAAAAAAAAAAAAAAAAAAAAAAAAAAAAAAAAA	1.1100611006975656	0.8284445809313751	0.9172755479812622	0.6436747908592224	3.1440486907958984	nan	inf
design_55	21	AAAALAAAAAAAAAAAAAAAAAAAAAAAAAAAAAAAEAAAAAAQAAAAAA	1.1793241400777246	0.8097746907392634	0.9380389451980591	0.66922926902771	2.716362476348877	nan	inf
design_55	22	EAAAAAAAAAAAAAAAAAAAAAAAAAAAAEAAAAAAAAAAAAAAAAAAAA	0.8961131708784134	0.8756281616232368	0.9573042988777161	0.6949207186698914	2.5420820713043213	nan	inf
design_55	23	AAAAAAAAAAAAAAAAAAAAAAAAAAAAAAAAAAAAAAAAAAAAAAAAAA	1.1100611006975656	0.8284445809313751	0.9172755479812622	0.6436747908592224	3.1440486907958984	nan	inf
design_55	24	AAAAAAAALAAAAAAAAAEAAAAAAAAAAAAAAAAAAAAAAAAAALAAAA	1.1539568823115935	0.8174500136619005	0.9199782609939575	0.6687476634979248	3.005425214767456	nan	inf
design_55	25	AAAEAAAAAAAAAAAAAAAAAAAAAAAAAAAAAAAAAAAAAALAALAALA	0.9938314772557164	0.8539053936954688	0.9323011636734009	0.6646761298179626	2.8612656593322754	nan	inf
design_55	26	AAAAEAAAAAAAAAAAAAAEAAAAEAAAAAAAAAAAAAAAAAAAAAAAAA	1.1347433725343272	0.8204208821791057	0.9619155526161194	0.6980324387550354	2.4910099506378174	nan	inf
design_55	27	AAAAAAAAAAAAAAAAAAAAAAAAAAAAAAAAAAAAAAAAAAAAAAAALA	1.1329208526679972	0.8224594737432376	0.9220908284187317	0.6482362747192383	3.259331226348877	nan	inf
design_55	28	EKKKEEEKKRKEEEKKKKEEEEKEKKKKEEEEKKKKEEEEEKKKEEEKLK	0.9040913903914931	0.8725411279147391	0.9529890418052673	0.6089618802070618	3.3542885780334473	nan	inf
design_55	29	EEEERRREEEERRRREEEEERREREEREEEERRREEERRRAEEERRRREE	0.9351788219792491	0.86728310148928	0.9746028780937195	0.6547444462776184	2.781522274017334	nan	inf
design_55	30	AAAAAAAAAAAAAAAAAAEAAAAAAAAAAAAAAAAAAAAAAAAAAAAAAA	0.9591762781508554	0.8611494093265919	0.9536158442497253	0.6897491812705994	2.7137835025787354	nan	inf
design_55	31	SLEELLKKLLEEEKKKKEEEEKKKKEEKEKEEKKKKEEEEKLEKLKKLLE	1.058621830770901	0.8404183345195575	0.92062908411026	0.45374149084091187	6.112821102142334	nan	inf
design_56	0	LAARLAALAATPLEELEARYAALLARAPPEERPALEAALARDRAFREAVR	2.5698002555567068	0.5878355126940608	0.7569071054458618	0.4855823516845703	7.332024097442627	nan	inf
design_56	1	TAAALEALKAMPEAEIVAVFDAILAAAAPADRPAIRAARDAVLAFRKAAA	0.7729369428310942	0.9019041470129932	0.9004255533218384	0.6534252166748047	3.3794031143188477	nan	inf
design_56	2	AAAALAALAALPEAALRAAFAAALARAPPAARPALRALLAAALAAQREAR	1.8464477225310636	0.6522046962707664	0.7293955683708191	0.46239393949508667	7.322831153869629	nan	inf
design_56	3	AAAAAAALAALPEAAVRAAFDALLAAAAPEARPALEALRAAALAFRRAAA	2.0427100340949025	0.6578601630663985	0.8082491755485535	0.55119389295578	5.105064392089844	nan	inf
design_56	4	LAALLAALAALPLETIEAVFEELLAKAPEAEKPALRALRAAVLAFKERAA	0.7655401556878493	0.9042696655836212	0.8099433779716492	0.531172513961792	5.442254543304443	nan	inf
design_56	5	AAAARAALAALPEEEVEARFAALLAKAPPEAQPALEALRERALAFRREAA	0.6482342029875088	0.931224915615379	0.8541162610054016	0.575463593006134	4.248233318328857	nan	inf
design_56	6	AAALRAALAALPDEEVEAAFDALLAAAPPERRPALRALRDAVLAFRAAAR	0.7694091198569222	0.9052810883758375	0.8640851378440857	0.6174911856651306	3.910090446472168	nan	inf
design_56	7	AAAAAAALAATPLAAVEAAFAALLAKAPPADRPALEALLAAATAFLAAAR	5.717776666131195	0.2668958230971942	0.7506404519081116	0.4843333959579468	7.346262454986572	nan	inf
design_56	8	AAARRAALAALPEEEIRARFAALLARAPPEARPALRAALARALAFRRAAR	0.6800601424530616	0.9237485625051525	0.8263276219367981	0.5394631624221802	5.013558387756348	nan	inf
design_56	9	AAAALAALAATPLAELEAAFAALLAKAPPADRPALEALRAAAVAFLEATR	1.041944669031671	0.8389990286555229	0.809029221534729	0.5449994802474976	5.162410259246826	nan	inf
design_56	10	AAALAAALAATPLAEVRAAFAALLAAAPPAEQPALRALEAAAVAFLEAAR	4.296809059400139	0.3567268877657078	0.76357102394104	0.510558009147644	6.642265319824219	nan	inf
design_56	11	KLALLKALAKLPLETIEKIYKEILEKAPEEEKPKIEKLLKIAIAFKKKVR	1.8505734990296947	0.679320631055434	0.7459388375282288	0.4015626907348633	8.340295791625977	nan	inf
design_56	12	LEELLAAIAALPEEEIEAVFDELLARAPPEERPALEALREAVLAFRRERR	0.5468932406216551	0.9474903944295702	0.9039400815963745	0.6349196434020996	3.7147397994995117	nan	inf
design_56	13	AAALAAALAALPAAAVRAAYAAALAAAPPADQPALAALLAAALAALAAAG	7.252543510485266	0.19398103298782568	0.6814693808555603	0.41718360781669617	8.684586524963379	nan	inf
design_56	14	MEEVLEKLKKMPLEEIEAYFDKLLAKAKPEDKPKLEELRKKVLAFREKAR	1.822577490441685	0.7470949668070547	0.8292871117591858	0.47333401441574097	5.927159309387207	nan	inf
design_56	15	ALAEKEALAKTPVEEIKARYEKRLAKAPESEKPAIEKQLAADLAFKAAVA	0.5295281597386406	0.9495099708763854	0.8222852945327759	0.5294939875602722	5.665018558502197	nan	inf
design_56	16	AEAARAALAATPEAEIVARYDAALAAAPPEQRPALRAQRAADLAFRRAAA	0.4462788878337842	0.9636991764614988	0.9093934297561646	0.6674909591674805	3.1314053535461426	nan	inf
design_56	17	KKKIKEAIAKMPLEEIEKIFEKLLKKAPPEEQPKLEKLRERVIAFREKAR	1.1866703882828122	0.8436744488430324	0.8439467549324036	0.5047851800918579	5.461249351501465	nan	inf
design_56	18	AEAARAALAALPAAAIRAAAAAALAAAPPADAPALRAALAAALAFREAAR	2.976595196542084	0.5101119183234748	0.7720915675163269	0.5228590965270996	6.432999610900879	nan	inf
design_56	19	AAALRAALAALAPAALRAAYAAALAAAPAEARPALRAALAAALAFRARAR	7.014830951641295	0.20470032036869132	0.6935305595397949	0.4225473999977112	9.078639030456543	nan	inf
design_56	20	LEALLEAIAKTPEEDIEAFFDKLIAKAPPEDKPALEKLRAAVLAFRKAAR	0.4927852895653798	0.9559436532443031	0.895084798336029	0.5975351333618164	3.8256757259368896	nan	inf
design_56	21	MKKVKEKLEKLPEEKIKKIFEKLLKKAPEEEKPKLKKLLEKVLEFVKKSR	0.6029449466330039	0.9382142022138253	0.8500439524650574	0.5138851404190063	5.694460868835449	nan	inf
design_56	22	AAAARAALAALPLAAIEAAFAAALAAAPPAAQPALRALRAAALAFRRAAR	5.738654496144935	0.2529079017188249	0.6865464448928833	0.41941577196121216	9.555846214294434	nan	inf
design_56	23	LAALLAALAALPLETVRAVFAALLAAAPPAARPALEALLALVVAFRRLAR	1.2888233724549283	0.7856645571606774	0.7426422238349915	0.43349236249923706	7.2457756996154785	nan	inf
design_56	24	AAAARAALAALPAATIEAVFDALLAAAPPAARPALAAARAAALAARAAAA	4.284760868129266	0.3512759851526806	0.8012002110481262	0.49033552408218384	6.117053985595703	nan	inf
design_56	25	AAALLAALAATPLEALEAAYAAALAAAPPADRPALRALLAAALAFKREAR	2.4803286664106006	0.5731410392687187	0.7134151458740234	0.4515724778175354	7.565804481506348	nan	inf
design_56	26	LKALLEAIAKMPLAEIEAIFAELLAKAPAEKKPALEALKAAVLAFKEAAR	0.6332627620542927	0.9328897466544565	0.8677371144294739	0.5779615044593811	4.2523884773254395	nan	inf
design_56	27	AAALRAALAALPAEAVEALAAALLAAAPPEDRPALRALRAAALAFLAAAR	2.9541670290618147	0.5260191256002514	0.8161488771438599	0.5405620336532593	4.900410175323486	nan	inf
design_56	28	AAAAAAALAAAPLEAVRAAFAAALARAAPAARPALRAALAAVLAALRAAR	11.695741131209532	0.08610889237876311	0.6553701162338257	0.37204664945602417	11.360198020935059	nan	inf
design_56	29	AAAARAALAALPLAAVGAAFDALLAAAPPAARPALRALRAAAGAFRRAAA	6.379727451570255	0.2355797223588225	0.6969256401062012	0.45145183801651	8.64660930633545	nan	inf
design_56	30	RAAALAALAALPDATIRAIYERLLARAPPADRPALRKALERDLAFRAAAR	2.221284519737746	0.6551088140871103	0.8162786960601807	0.5614298582077026	5.594466209411621	nan	inf
design_56	31	AAAARAALAALPDAAIEAAFAAALAAAPPAARPALAALRAAALAFRAAAR	3.706246354406839	0.4151108631718423	0.7754284739494324	0.5017836093902588	6.398164749145508	nan	inf
design_57	0	AAAAAAAAAAAAAEAAAAAEAAEAAAAAAEAAREAEARAAEAARAAAAAA	0.6846811901838634	0.9220479678212188	0.9673941731452942	0.7100442051887512	2.2767248153686523	nan	inf
design_57	1	AEEEERRRRREREEEERRRREEEEEREREEERRREEERRREEERRRREEA	0.29214334926090385	0.9837055717056532	0.970953106880188	0.6530770063400269	2.909588098526001	nan	inf
design_57	2	EEEKKKKEEEEKKEEEEEKEEEEEEEEEEEEEEEEKEEEEEEEEEEEELE	0.9647272131451846	0.8626480600406573	0.8997216820716858	0.6642350554466248	2.5433449745178223	nan	inf
design_57	3	AAAAALAAAAAAAAAAAAAAAAAAEAAAAAAEAEAAAAAAKAAEALAAAA	0.52399850569468	0.9513678221669939	0.9557973146438599	0.6827898025512695	2.7760374546051025	nan	inf
design_57	4	KKKEEEEKKKEEEAKKKKEEEEEKKKEEKKKKEKEEEEKKKKEEEAKKLA	0.47714729879322854	0.9589228425390308	0.9242210388183594	0.5774285197257996	4.119112968444824	nan	inf
design_57	5	AEEEEEEEEEEEEREEEEEEEEEEEEEEEEEEEEEEEEEEEEEERLAKLE	0.6307465793650195	0.9319062014301115	0.950822114944458	0.6677367687225342	2.665062189102173	nan	inf
design_57	6	AAAAAAEAAAAAAAAAAAAAAAAAAAAAAAAAAAAAAAAAAAAAAAAAAA	0.6443568272871565	0.9301358868821278	0.9556801915168762	0.6738932728767395	2.6462669372558594	nan	inf
design_57	7	AAAAAAAAAAAAAAAAAAAAAAAAAAAAAAAAAAAAAAAAAAAAAAAAAA	0.5175611294697335	0.952371619987497	0.9172755479812622	0.6436747908592224	3.1440486907958984	nan	inf
design_57	8	AAAAAAAAAAAAAAAAAAAAAAAAAAAAAAAAAAAAAAAAAAAAAAAAAA	0.5175611294697335	0.952371619987497	0.9172755479812622	0.6436747908592224	3.1440486907958984	nan	inf
design_57	9	AAAAAAAAAAAAAAAAAAAAAAAAAAAAAAAAAAAAAAAAAAAAAAAAAA	0.5175611294697335	0.952371619987497	0.9172755479812622	0.6436747908592224	3.1440486907958984	nan	inf
design_57	10	AAAAAAAAAAAAAAAAAAAAAAAAAAAAAAAAAAAAAAAAAAAAAAAAAA	0.5175611294697335	0.952371619987497	0.9172755479812622	0.6436747908592224	3.1440486907958984	nan	inf
design_57	11	AAAAAAAAAAAEAAAAAAAEAEAAAAAERARAEAERAAAEAARRAALAAA	0.7192715008350393	0.9159415766371771	0.9649861454963684	0.6983038783073425	2.3815226554870605	nan	inf
design_57	12	AAAAAAAAAAAAAAAAAAAAAAAAEAAAAEAAEAAAAAAAAAAAAAAAAA	0.6727789206148382	0.9240022711452137	0.9521951675415039	0.6963365077972412	2.5520782470703125	nan	inf
design_57	13	AAAAAAAAAAAAAAAAAAAAEAAAEAAAAAAAAAAEAAAAAAAAAAALLA	0.5011238709419457	0.9558404808830542	0.9590931534767151	0.7050756216049194	2.545386552810669	nan	inf
design_57	14	GAEEKKKKEEEKKKEEEEKEKKKKEEEEKEKKKKEEEEKKKKEEEEKKLK	0.7239253515046399	0.9137123793276629	0.9511182904243469	0.6074783205986023	3.464613914489746	nan	inf
design_57	15	AAAAAAAAAAAAAAAAAAAAAAAAAAAAAAAAAAAAAAAAAAAALAALAA	0.4792194092159692	0.9591805293874939	0.9196029305458069	0.6423157453536987	3.196244478225708	nan	inf
design_57	16	AAAAAAAAAAAAAAAAAAAAAAAAAAAAAAAAAAAAAAAAAAAAAALAAA	0.45701861213184175	0.9620629600776458	0.9179947972297668	0.6368122100830078	3.181805372238159	nan	inf
design_57	17	AAAAAAAAAAAAAAAAAAAAAAAAAEAAAAAEAAARAAAAAAAEERAALA	0.7394593222921819	0.9108140358281702	0.9568443298339844	0.6988222599029541	2.4872934818267822	nan	inf
design_57	18	GAAAAAAAAAAAAAAAAAAAAAAAAAAAAAAAAAAAAAAAAAAAAAAAAA	0.5157402971597403	0.9530294033748232	0.923702597618103	0.6391317844390869	3.2116470336914062	nan	inf
design_57	19	AAAAEEEARAAAEAAAAAAEAAAAAAAAAAAAAAAAEAAAAAAAAALAAA	0.6011590907781882	0.9375455260230632	0.9657658338546753	0.7081596255302429	2.361654281616211	nan	inf
design_57	20	ALARLLEELERRRRREEEEARRREEEEERRRREEEERERRLREEEERLRR	0.6076635400876765	0.9362577207171031	0.9584596753120422	0.5692169070243835	4.213593006134033	nan	inf
design_57	21	AAAAAAAAAAAAAAAAAAAAAAAAAAEAEAAAAEEAAAAAAAAAAAAAAA	0.5455522645005354	0.9481081091097721	0.9555535912513733	0.7022842168807983	2.468367576599121	nan	inf
design_57	22	AAAAAAAEAAAAAAAAAAAAAAAAEAAAAAAAAAAAAAAAAAAAAAAAAA	0.7628027281702904	0.9071816688878702	0.9600184559822083	0.6927745938301086	2.571511745452881	nan	inf
design_57	23	EEERREEEEEEEEEEEEEEEEEEEEEEEEEEEEEEEEEEEEEEEEREELE	0.624125031246935	0.9332340004855476	0.9583919048309326	0.6820309162139893	2.3930742740631104	nan	inf
design_57	24	AAAAAAAAAAAAAAAAAAAAAAAAAAAAAAAAAEAARAEAAAAAAAAAAA	0.5148632202279861	0.953231680181484	0.947201669216156	0.6811617016792297	2.5792558193206787	nan	inf
design_57	25	AAAAAAAAAAAAAAAAAAAAAAAAAAAAAAAAAAAAAAAAAAAAAAALAA	0.4185105780342113	0.9679241929767369	0.9147428870201111	0.6412065625190735	3.2973546981811523	nan	inf
design_57	26	AAAAAAAAAAAAAAAAAAAAAAAAAAAAAAAAAAAAAAEAAAAALAAAAA	0.6110999286133577	0.9360457281903635	0.9443964958190918	0.6792417764663696	2.764817953109741	nan	inf
design_57	27	AAAALAAAAAAAAAAAAAAAAAAAAAAAAAEAAAAAEAAAAAAAAAALAA	0.49986153488638096	0.9555084862771307	0.9426714777946472	0.6818100214004517	2.7382969856262207	nan	inf
design_57	28	AAAAAAAAAAAAAAAAAAAAAAAAAAAAAAAAAAAAEEAAAAAAAAAALA	0.7068887923023643	0.9179981685926232	0.9523809552192688	0.6847547292709351	2.7075300216674805	nan	inf
design_57	29	AAAAAAAAAAAAAAAAAAAAAAAAAAAAAAAAAAAAAAAAAAAAAAAALA	0.5286511616774211	0.9514778644521996	0.9220908284187317	0.6482362747192383	3.259331226348877	nan	inf
design_57	30	AAAAAAAAAAAAAAAAAAAAAAAAAAAAAAAAAAAAAAAAAAAAAAAAAA	0.5175611294697335	0.952371619987497	0.9172755479812622	0.6436747908592224	3.1440486907958984	nan	inf
design_57	31	AAAALAAAAAAAAAAAAAAAAAAAAAAAAAAAAEAAAAEEAAAAAAAALE	0.37506363551266525	0.9738801248016125	0.9617478251457214	0.6928028464317322	2.5448200702667236	nan	inf
design_58	0	KKKKEEEVKKKVEEMKKKKEELLKKGEKKKAEEVEKKKKEFLERVKKEEK	0.6607867918898765	0.9323641386526061	0.901131808757782	0.6203751564025879	3.9439537525177	nan	inf
design_58	1	LEELLKKLEEKIKKLEEKKKEALEKGDEEKAKEIEEEKKKLIEEFEKKLK	0.5618246283381642	0.944718378350708	0.9251846671104431	0.6121444702148438	3.1494874954223633	nan	inf
design_58	2	MEEEEKKFKEKIEEMEKEKEKAEKEGDEEKAKEIKKEKEEFIKEREKEKK	0.5873525772400694	0.9408417563206051	0.9084900617599487	0.6172760725021362	3.6743991374969482	nan	inf
design_58	3	KEEEEKKFKEEIEKLEKKKEEAKEKGKEEEAKKIEEEKEKLIKKKEEEKK	0.6374883905167495	0.9306583259949707	0.9262170195579529	0.6641005873680115	3.055020332336426	nan	inf
design_58	4	MEELLKKIEEKIEEMEKEKEKLKEEGNEEEAKKVEEERKKFIEEFKKELE	0.49631716947256366	0.9569276367421213	0.9148251414299011	0.611137866973877	3.3156752586364746	nan	inf
design_58	5	LAALLEARAARIAAMEAEIKALEAAGDEEAAAAKRAEREAFIAAAEAALA	0.3794945556451469	0.9736504031189872	0.9400622248649597	0.7014942169189453	2.5087502002716064	nan	inf
design_58	6	LEKLLEELKKKVEEMEKKKEEALKKGDKEKAKEIEKEREELIKKFEEELK	0.5572831227842373	0.9465060447906779	0.9333889484405518	0.654301106929779	2.9075698852539062	nan	inf
design_58	7	AAAAAAALAAEVAALAAEEAAALAAGDLAAAAAIRARRAELLAAVAAAAA	1.572348946237429	0.7687869363167534	0.9006416201591492	0.6913726925849915	2.881718635559082	nan	inf
design_58	8	LEELLEEIEEEEEEIEEEIEELEEEGDEEAAEEAEEELEELEEEVEELLE	1.1195918488812837	0.8389845849655166	0.9501734972000122	0.7125832438468933	2.371782064437866	nan	inf
design_58	9	AEARAAAVAARVAAMEAEIAAARAAGDEAAAAALAAERAAFLEEVARAEA	0.3102164804586701	0.9819569875006	0.9669207334518433	0.7596303224563599	2.1319639682769775	nan	inf
design_58	10	AAAAAAARAAAVAAMAAEIAALRAAGDAAAAAAAAAARDAFIAAAEAAAA	19.57443542360677	0.024830251827981514	0.9634542465209961	0.661226749420166	2.8380038738250732	nan	inf
design_58	11	AAAAAAAVAAKVAALEAEIERARAAGRAAEAEALAAERAAFLAAQAALAA	19.301889246535453	0.025500049775446305	0.9642016291618347	0.6357040405273438	3.235963821411133	nan	inf
design_58	12	AAAAAAALAARVAALEAEEAALAAAGDAAAAAAVAAERAALLAAAAAAAA	19.69364977924074	0.024219598495310413	0.9613096117973328	0.6665890216827393	3.0722644329071045	nan	inf
design_58	13	MEEELEKIEKKVKEMEKKAEEAEKAGDKEKAEKIKKEREEFLKKKAEELK	0.5464711013111619	0.9485788415626957	0.9317851662635803	0.6503021717071533	3.0145275592803955	nan	inf
design_58	14	AAARLAALAARAAALEAAAAELEAAGAAAEAAAVRAAAAALLAAEAAAAA	19.65699295852927	0.02425293405622624	0.9635495543479919	0.6636286973953247	3.0037031173706055	nan	inf
design_58	15	MEELLKKIEEKIKEMEKKKKEAEKAGDKKKAEEIKKEKEKFKKEFEKELK	0.6041696682225366	0.9395605676359017	0.8949564695358276	0.5543686151504517	3.960165500640869	nan	inf
design_58	16	LKKLKEEIEKKIKELKKKEEEAKKEGNKEEAEKIKEERKKFIEEIKKKLE	0.5149328545860483	0.952657047879022	0.9200282096862793	0.612892746925354	3.297210454940796	nan	inf
design_58	17	EEEEEEEEEEKIEELEEEKEELEEEGDEEEAEEVEREREEFEEEEEEEEE	1.1803490545585444	0.825516707499029	0.9000697135925293	0.6688538193702698	2.9452476501464844	nan	inf
design_58	18	EEEKKKKIEEKIEEMEKEIEKAKEEGKEEEAKKLKEEREKFLEEVKKLEE	0.6375452519253223	0.9332887259162982	0.9202739000320435	0.6359468698501587	3.081244945526123	nan	inf
design_58	19	AAAEEAEFAARVAAMEAEAEALRAAGDEEGAAEVEEERAAFVAEREAARA	0.40975299652206115	0.9689291819178785	0.967591404914856	0.7679760456085205	2.002537488937378	nan	inf
design_58	20	MEKEKKKIEEKIAKMEKEKEEAEKKGKKEEAKKIEEERKKFIEEEKKKKE	0.500009361352985	0.9549937280054839	0.8968883156776428	0.5845370292663574	3.9130568504333496	nan	inf
design_58	21	AAAAAAAAAAAAAAAEAEAAAARAAGAAAAAAAIAAAAAAAAAAAAAAAA	19.743206082518018	0.02430643386499473	0.9598588347434998	0.6908177137374878	2.676595687866211	nan	inf
design_58	22	KEEKKKKFKEKVEEMEKKIKEYEEKGDKEKAKKLKEEKKKFIEEEEKLEK	0.7183875753606125	0.9163076572050711	0.9096848964691162	0.601108968257904	3.704474925994873	nan	inf
design_58	23	AAALLAALAATVAALEAAEAAAKAAGREAEAAAIAAQRDALIAKAAELAA	18.828805691599786	0.0274522947783594	0.7785378098487854	0.47016003727912903	7.6427531242370605	nan	inf
design_58	24	KEEKEKEFKEKVEKMKKEIEKAKKKGDKEKAEEIEEKKKEFIKKRKEEEE	0.8111460893232972	0.8966171017640352	0.9139373302459717	0.6284750699996948	3.445178747177124	nan	inf
design_58	25	MKELLEKIEKKIKEMEEKEEELKKKGKEEEAKKVRKEKEEFIKKVEELLK	0.5741038382520922	0.9446760680579506	0.9422227144241333	0.674798846244812	2.89009690284729	nan	inf
design_58	26	AAAAAEAAAARVEALRAEEEALLAAGRREAAAAVRAEREAFLAAAAAAAA	0.6016064722679816	0.9414345205854882	0.9509405493736267	0.7534512281417847	1.9903675317764282	nan	inf
design_58	27	MAEEKKAFEEKIKAMEEKIKKLKEEGDEEGAKAAEEERKKLIEEYEKKLK	1.0395135330574579	0.8508584804593259	0.8954201936721802	0.5785337090492249	3.8843607902526855	nan	inf
design_58	28	MKEREEKIKKKVEEMKKKIEELKKEGKEEEAKKAEEELEKFIKEEEKKKA	0.668561011864363	0.9266614399500854	0.8930857181549072	0.5851839780807495	4.157442092895508	nan	inf
design_58	29	EKKREEEIKKKVEELEKKIEEAKKKGDEEKAKELEEEKKKFLKEEEKKKK	0.6051117921090708	0.9375431548660826	0.8948652744293213	0.6034731268882751	4.155527114868164	nan	inf
design_58	30	LEKLLKEIEKKIKELEEKKEELLKKGDKKKAKEVEEKKKKFIEEVKKKLE	0.3818688006290463	0.9728181725462389	0.933552086353302	0.6304793357849121	3.1201350688934326	nan	inf
design_58	31	KEKEEKEFEEKIKEMEKKEEEEKKKGNKEKAEEIRKEKEEFIEKKKKEKE	0.4907207217939723	0.9568732906328167	0.9277483820915222	0.6600633859634399	3.109694480895996	nan	inf
design_59	0	AAAAAAAAAALLAALAAAVAALRARLQAELGLPRETVDALIAALLAALLA	1.004093547615106	0.851956951231295	0.7551304697990417	0.5263825058937073	6.931132793426514	nan	inf
design_59	1	ALAAALAAAAALAALAAALAALEARLMAELGLPRETVLALLAALLAALAA	1.7143485694823195	0.6969959156689725	0.7580105662345886	0.5105558037757874	6.979081153869629	nan	inf
design_59	2	ELLAALLAAEAAAAAAAALAALRERLMRELGLAEAEVDALLAAARAALAA	0.7499771093214822	0.9166971075351872	0.9061487317085266	0.6093337535858154	4.039604663848877	nan	inf
design_59	3	SALAAAAAALAAAAAAAAAAAELARLMAEEGVPLAEARAALAARRAALAA	1.2198771449870354	0.8270268419896213	0.7308369278907776	0.45994874835014343	8.054471015930176	nan	inf
design_59	4	AAAALAAAAALAAALAALLAALLALLQERLGVSLEAALAALAALLAALLA	3.2760354431434893	0.4482784762116426	0.7206870913505554	0.48877716064453125	7.591744899749756	nan	inf
design_59	5	AAAAAAAAAAARAAAAAALEARRRRLMEEEGVAAEEVDARLAAELAALAA	2.459808667990283	0.5890461839941197	0.7830792665481567	0.5086016654968262	5.9906463623046875	nan	inf
design_59	6	AAAAAAAAAAAAAAARAAIAALRARLMAELGVAAAAADAALAAAAAAAAA	4.043109010007242	0.31210537717433723	0.5341917872428894	0.43937182426452637	10.26865005493164	nan	inf
design_59	7	MAAALAALAALLAALEALRAAALALAMTLLGVPLEEALAALEAALAAALA	4.837969650474738	0.24968487970968517	0.7188040018081665	0.45336464047431946	7.859226226806641	nan	inf
design_59	8	AAALAAAAAAALAAAAAALEAARAALAAALGLPRAEAEALLAAAAAAAAA	3.010711774633044	0.4974490627667227	0.834164559841156	0.5511524081230164	5.7784624099731445	nan	inf
design_59	9	AAAAAEAARRAAEAARAAAEALREALRAALGVPAEEVDAALAALAAALAA	1.000517158813384	0.8478363091936093	0.8225569725036621	0.5451376438140869	5.636087417602539	nan	inf
design_59	10	AAAAAAAAAAAAAEAAAAVEALRAALRAELGLAGEEVDALIAALAAALAA	2.452926990268995	0.6642298722790805	0.7680032849311829	0.537693440914154	6.477263450622559	nan	inf
design_59	11	ALAALAAAALAAAAAAAAVAAITAALATALGLPLATVLAILAAAAAAAAA	4.060328863861335	0.31176309633420857	0.6790754795074463	0.46932998299598694	8.230660438537598	nan	inf
design_59	12	AALLAAAAAALAAALAAAAAALRARLMRELGLPLDEVLALLAAAAAALAA	1.5596203208527664	0.7419975377806709	0.6733869910240173	0.45179283618927	8.847940444946289	nan	inf
design_59	13	AAAAALAAAAAAAAAAAAAAAAAAAARAALGVAAADAAAALAAARAAAAA	15.981409951916657	0.03517478817272983	0.8750135898590088	0.5971972942352295	4.321240425109863	nan	inf
design_59	14	SAAALAAAAAAAAAAAAALAARVARLAEEEGVALAEILAELAAEAAAAAA	4.7521652208872815	0.33977134459812075	0.7659879922866821	0.5270849466323853	6.082488536834717	nan	inf
design_59	15	AAAAAAAAAAAAAAAAAALAAVTAALMAELGVALAAVLAALAAAAAALAA	15.970350534744979	0.03591198819766928	0.8310297727584839	0.5701440572738647	5.351055145263672	nan	inf
design_59	16	SLLEKLEKEKLEEELKKKLEELKKKLMEELGVSEEEVEELLEKLLEELEK	1.3008174269580548	0.7853213134008727	0.8342637419700623	0.41856518387794495	7.5717644691467285	nan	inf
design_59	17	AAAAAAAAAAAAAAAEAARAAELERRMAAEGVAREAALAALEAERAAAAA	15.691463746176048	0.036867602205564266	0.9593048095703125	0.6483324766159058	2.9524664878845215	nan	inf
design_59	18	AAAAAAAAAAAAAAAAAAVAALRARLMAEAGVAAEEADALLAAAAAAAAA	4.194940701130161	0.303651800969791	0.6704943776130676	0.4959262013435364	8.24219036102295	nan	inf
design_59	19	AAAAAAAAAAAAAAAAAAIAALRARLRAELGVAEAAALAALAAAAAALAA	3.737220873727541	0.45631097792071423	0.6328194737434387	0.4699220657348633	8.612946510314941	nan	inf
design_59	20	AAAAAALAAAAAAAAAAAVAAERARLAKEEGLPAAEVRAALAARRAAAAA	1.4558811046070304	0.7409096638252732	0.6740348935127258	0.43131372332572937	9.000035285949707	nan	inf
design_59	21	AAAAAAAAAAAAAAAAAAAAALRARLMAEGGVAAADADAAAAAAAAAAAA	4.102293432306395	0.36206562812125137	0.6867299675941467	0.4689544439315796	8.62739372253418	nan	inf
design_59	22	AALAAAAAAAAAAAAAAAAAAARARLIAEAGLAPEAVAALLAAAAAAAAA	5.038262143094219	0.23702293991324677	0.7309921979904175	0.5447964668273926	6.7119622230529785	nan	inf
design_59	23	SELLEKLLKELLEKIKKEIEEKKKELMEKEGISLEEAEKLIEKEIEELLK	0.9239055362467408	0.8795355421593412	0.9197553992271423	0.5871224403381348	4.084752082824707	nan	inf
design_59	24	AAAAAAAAARAAAALAAALAALRARLMEELGVAEAEVAAALAAALAALLA	3.2242449293906272	0.47957084853273335	0.699704110622406	0.4970221519470215	7.863160610198975	nan	inf
design_59	25	GAAALAAAAAAAAAAAAALAAAVAAAGRERGAARGEVLAALAAAAAAAAA	3.97819981208696	0.3678906677547071	0.6271402835845947	0.46841946244239807	8.710464477539062	nan	inf
design_59	26	ALAALLEAARALAAAAAALEEELKRLMEEEGVSLEEALALLAARLAEELA	0.60084114954839	0.9379949044125917	0.9412128925323486	0.6588308811187744	3.389676570892334	nan	inf
design_59	27	AAAAAAAAAAALAALAAAAAARLAALMAEEGVAAAEALAALLAEAAAAAA	4.935549224239089	0.27213658268936225	0.6840392351150513	0.49110549688339233	7.26281213760376	nan	inf
design_59	28	AAAAAAAAAAAAAAAAAAAAALAARLQAALGVAPEAVAAALAAAAAAAAA	2.8777921669432445	0.5173373851937354	0.7121989130973816	0.5104070901870728	7.0991387367248535	nan	inf
design_59	29	SLLALLLAALLAAAALAAVAALIAALMEELGLSLADALALLAAAAAALLA	2.3460365290514864	0.5637373818113187	0.8241545557975769	0.5555644035339355	5.442140102386475	nan	inf
design_59	30	AAAAAAAAAAAAAAAAAAAAAARAALGARLGVARAEADALLAAARAAAAA	15.81571842728206	0.036601689830438995	0.842221736907959	0.5273672938346863	6.451490879058838	nan	inf
design_59	31	ALAAAAAAAAAAAAAAAAAAALRAALMTEAGVARAEVEAALAAAAAAAAA	5.112367640369953	0.2382362921482373	0.6885354518890381	0.4502851366996765	7.768139839172363	nan	inf
design_6	0	SKLEELKEKKKELKKEIEELKKKKTPEDKEKIKELEKKIKELEKEIEELE	0.4105968846605761	0.9694975830872794	0.9288648962974548	0.6571243405342102	3.2111194133758545	nan	inf
design_6	1	SELEKLKKEKKELEKKIKELKKLKTKEAKEKIKELEEKKKEIEEKIKELE	0.4028127776016621	0.9703972630553531	0.9355087280273438	0.6467405557632446	2.9922707080841064	nan	inf
design_6	2	SELEKLEKEKKELEKEIEELKKKKTEEDKKKIKELEKKVKELEKKIEKLK	0.4057443219186269	0.9721027688269226	0.9313527941703796	0.6659614443778992	3.231661558151245	nan	inf
design_6	3	SKLEELKKKKEELEKEIKKLEKKKTPEDKKKIEELKKEIEKIKEEIKKLE	0.429270856959341	0.966683775629797	0.9224327802658081	0.6375371217727661	3.46809720993042	nan	inf
design_6	4	SELEELEKKKKELEKEIKELKKKKTPEDKKKIKELEKEVKEIEEKIKKLK	0.35332516878192466	0.9773247288054864	0.9205876588821411	0.6352308392524719	3.4996237754821777	nan	inf
design_6	5	SELEKLEKEKEEYKKEIEELKKKKTPEDKKKIKELEKKVEELEKKIKELK	0.3634799883336512	0.976328799163111	0.9249030947685242	0.6458983421325684	3.3250083923339844	nan	inf
design_6	6	SKLEELKEKKEEIEEEIEELKEKKTPEDEEKIEELEEEKEELEEEIEELE	0.5292958687147379	0.9527785886360312	0.9295881390571594	0.6822911500930786	3.025207042694092	nan	inf
design_6	7	SRLEELKERREELEEEIEELKELGTEEAEERREELEEEVERIEEEIKRLE	0.4154724795800181	0.9695921641861497	0.9586735367774963	0.7178030610084534	2.501492738723755	nan	inf
design_6	8	SKLEELKRKKEELEEKKKELEKLKTEEAKKKKEELEKEIEEIEKEIKELK	0.36518971790986554	0.9756640170313301	0.9246537685394287	0.6301915645599365	3.2384400367736816	nan	inf
design_6	9	SLLEELKQKKKELEEKIKELEKKKTEEDKEKIKELKEKIKEIEEEIKKLE	0.4835806800691528	0.9578987836657142	0.9281734824180603	0.657500147819519	3.2651965618133545	nan	inf
design_6	10	SKLEELEKKKKEYEKKIKELEKKKTPEAKKEIKELKKKIKELEKEIKKLK	0.4738239474527323	0.95944405555909	0.9221331477165222	0.6294266581535339	3.4816675186157227	nan	inf
design_6	11	SLLDELKERREELLEEIERLKKLKTPEAEERRKELEEEVERIEEEIERLE	0.3576674610574749	0.977596066168582	0.9503294229507446	0.6881768107414246	2.8540382385253906	nan	inf
design_6	12	SKIEELKKEREELKKKIEELKKKKTPEDKKKREELEKKIKEIEKEIKELE	0.383588795422423	0.9732290174583426	0.9198094010353088	0.6366205811500549	3.4888577461242676	nan	inf
design_6	13	SELEELKKKKKELEKQIEELKKKKTEEDKKKIEELKKKIEEIEKKIKELE	0.4134581622635213	0.9686853498865143	0.9273295998573303	0.6594312191009521	3.3356597423553467	nan	inf
design_6	14	SKLEELKKRKKELKKKIEELKKLKTEEAKKKIEELEKEVEEIEKEIAELE	0.3569405170137708	0.9764752533212685	0.9303056597709656	0.6528615355491638	3.162851572036743	nan	inf
design_6	15	SELEKLEKEKKEIEKKIKELKKKKTEEAKKEIEKLEKEKKEIEKKIKELK	0.3754404224373014	0.9738393974675803	0.9303053617477417	0.648949146270752	3.1586315631866455	nan	inf
design_6	16	SKLEELKKEKEKYKKEIEELKKKKTPEDKKKIKELEKKIKELEEEIKKLE	0.4001077393841063	0.971514710695927	0.9210432767868042	0.6347962617874146	3.4811549186706543	nan	inf
design_6	17	SELEKLQQQKKELEKKVKELKKKKTKEAEKKKKELEKKIEELEKKIEELK	0.3530489638081661	0.9779385691498583	0.930457353591919	0.6609411239624023	3.0405709743499756	nan	inf
design_6	18	SRLEELKAERARLRAEIEALARLKTPEAERRRAELEARVAALEAEIARLE	0.4087276153937221	0.9711470896622414	0.9391101598739624	0.6634846925735474	3.170030355453491	nan	inf
design_6	19	SELDKLEKEKKEIEKKIKELKKKKTEEAKKKIAELEKKKKELEAKIKALK	0.37419227321475446	0.9742999541018872	0.9229291081428528	0.6293272972106934	3.40472412109375	nan	inf
design_6	20	SLIEKLKKEKEELEKKIKELKKKKTKEAEKEIKELEKKVKELEEEIKKLE	0.3463039164162322	0.977872144976962	0.9326381683349609	0.6554232239723206	3.1774964332580566	nan	inf
design_6	21	SKLEELKKKRAEKLKEIEELKKRKTPEDEKKIKELEEEVEKIEEEIRKLE	0.43692634026236804	0.9664200969251544	0.9243733286857605	0.6372791528701782	3.477694034576416	nan	inf
design_6	22	SKLEELEKEKKKLEEEIEKLKKKKTEEDKKKIEELEKEKEKLEKEIKKLK	0.3954597457850749	0.971341970095237	0.9262002110481262	0.6403598189353943	3.278456449508667	nan	inf
design_6	23	SEIEKLKKEKEELKKEIKELKKKKTEEDKKKIKELEKKVKELEKKIKELE	0.3234707812715224	0.980880630892001	0.9316819310188293	0.6638201475143433	3.2057366371154785	nan	inf
design_6	24	SKIEELKKKKEELKKKIEELEKLKTPEAKKKRKELEKEVEEIEKEIEELE	0.308744167866854	0.9822287940309735	0.9345124363899231	0.6571087837219238	2.9947094917297363	nan	inf
design_6	25	SELEKLKKEKEELKKEIEELKKKKTEEDKKKIEELEKKIKEIEKKIKELE	0.3780394088204636	0.9739984648112983	0.9269052743911743	0.6542490720748901	3.3252577781677246	nan	inf
design_6	26	SELEKLKEEREKLKKEIEELKKRKTPEDEEKIKKLEEKVKEIEKKIKELE	0.49112245494555706	0.9586221453044782	0.9239446520805359	0.6414527893066406	3.38594126701355	nan	inf
design_6	27	SEIEKLKKEKKELEKKIKELEKKKTEEAKKEIEKLKEKIKELEKKIKELE	0.46986454898642926	0.9597369641008001	0.9370133280754089	0.6650458574295044	2.992902994155884	nan	inf
design_6	28	SELEKLKKEIEKLKKEIKELKKLKTEEAKKKIKELEKKVKELEKKIKELK	0.3655004399002439	0.9750757873032764	0.9303921461105347	0.6460888981819153	3.3064217567443848	nan	inf
design_6	29	SKIEELEKKRKELEEEIKKLEKKKTEEDKKKIKEKKKEIEKIEKEIKKLK	0.4531695461363087	0.9624267080653439	0.927753746509552	0.6486893892288208	3.404057025909424	nan	inf
design_6	30	SKLEELKKEKEKLEKEIKELKKLKTPEAKKKIKELEKKKKEIEKEIKELE	0.4360356748446988	0.9663242209210442	0.9284456968307495	0.6428490281105042	3.1990623474121094	nan	inf
design_6	31	SKLEELKKKVEELEKEIEKLKKKKTPEDKEKIKELEKEIKKLKEEIKKLE	0.4454235798358506	0.965071755338857	0.9235889315605164	0.6378170251846313	3.4743905067443848	nan	inf
design_60	0	AAAAAAAAAAAAAAAAAAAAAAAAAAAAAEAAAAAAAAAAAAAAAAAAAA	0.7192382237586614	0.912372370427677	0.9390702843666077	0.683334469795227	2.7490594387054443	nan	inf
design_60	1	REEEERRRREEEERRRAEEERREEEERRRREREEEEERRREEEERRRREE	0.39024381895707594	0.9714088348884112	0.9752585887908936	0.654511034488678	2.871920108795166	nan	inf
design_60	2	AAAAAAAEAAAAAAAAAAAAEAAAAAAAAAAAAAAAAAAAAAAAALAALA	0.8247268712378278	0.8923854803295529	0.9487687349319458	0.6950701475143433	2.6006217002868652	nan	inf
design_60	3	ALEALAKAAEAAAAAAAAAAAAAAAAAAAAAAAAAAAAAAAAAAAAAAAA	0.7940993672856858	0.8991844958444777	0.9562487602233887	0.6626635193824768	2.8772873878479004	nan	inf
design_60	4	ALAAALAAAAAAAAAAAAAAAAAAAAAAAAAAAAAAAAAAAAAAAAAAAA	0.7507712760735152	0.9069510126236537	0.9292674660682678	0.6432727575302124	3.184418201446533	nan	inf
design_60	5	AAAAAAAAAAAAAAAAEAAAAAAAAAAAAAEAAAAAAAAEAAAAAAAAAA	0.6900463196183485	0.9186920128853948	0.9588766098022461	0.6964998841285706	2.469508647918701	nan	inf
design_60	6	AEEEEEERRREEEERREEEEREREEREKEEEEREREEREEEERRKREEEE	0.6086021888547042	0.9362691933979752	0.974120020866394	0.6795678734779358	2.493769884109497	nan	inf
design_60	7	AAAAAAAAAAAAAAAAAAAAEAAAAAAAAAAAAAAEAAAAEAAAAAAAAA	0.6618351343177654	0.9247044094880316	0.9576615691184998	0.7010750770568848	2.4507765769958496	nan	inf
design_60	8	AAAAAAAAAAAAAAAARAAEEAAAEAARAAAAAAAAEAAAAAAAAAALAA	0.7304710832897117	0.9120304770938761	0.95553058385849	0.6977894902229309	2.5205633640289307	nan	inf
design_60	9	AAAAAAAAAAAAAAAAAAAAAAAARAAAEAAAAAAAAAAAAAAAAAAAAA	0.776811812547818	0.901325511744056	0.926589846611023	0.6776646375656128	2.855316400527954	nan	inf
design_60	10	AAAEEAARREAEEAAAAAAAEAAAAAAAEAAAAAAAAAAAAAAAAAAAAA	0.6334302112821233	0.9300557494078692	0.9641958475112915	0.7095357179641724	2.3402304649353027	nan	inf
design_60	11	AAAAAAAAAAAAAAAAAAEAAAAAAAAAAAAAAAAAAAAAAAAAAAAAAA	0.811538821002827	0.8951175948529005	0.9536158442497253	0.6897491812705994	2.7137835025787354	nan	inf
design_60	12	AAAAAAAAAAAAAAAAAAAAAAAAAAAAAAAAAAAAAAAAAAAAAAAALA	0.6602746329619668	0.9262860341446286	0.9220908284187317	0.6482362747192383	3.259331226348877	nan	inf
design_60	13	AAAALAAAAAAAAAAAAAAAAAAAAAAAAAAAAAAAEAAAAAAAAAAAAA	0.7412942701177301	0.9089103240010006	0.9477373957633972	0.6705187559127808	2.8023874759674072	nan	inf
design_60	14	AAAAAAAAAAAAAAAAAAAAAAAAAAAAAAAAAAAAAAAAAAAAAAAAAA	0.6277863698570622	0.9322294813551842	0.9172755479812622	0.6436747908592224	3.1440486907958984	nan	inf
design_60	15	AAAAAAAAAAAAAAAAAAAAAEAAAAAAAAAAAAAAAAEAAAAAAAAAAA	0.7667841721258943	0.9026717917851361	0.9520828127861023	0.6896752119064331	2.562713623046875	nan	inf
design_60	16	AAAAAAAAAAAAAAAAAAAARAAAEAARAAAAAAAAAAAAAAEAAAAAAA	0.7977254594401285	0.8972316818662495	0.9443885684013367	0.6925592422485352	2.563871145248413	nan	inf
design_60	17	AAAAAAAAAAAAAAAAAAAAAAAAAAEAAAAAAAEAAARAAAAAAAALAA	0.6844134089857022	0.9206820554687023	0.9479528665542603	0.6883658170700073	2.609748125076294	nan	inf
design_60	18	AAAAAAAAAAAAAAAAAAAEAAAAAAAAAAAAAAAAAAAAAAAAAAAAAA	0.6858516257280692	0.9207159588588298	0.9536669850349426	0.6911414861679077	2.717176914215088	nan	inf
design_60	19	AAAAAAAAAAAAAAAARAAAEAAAAAAAAEAARAEEEAKRAAEAEALAAA	0.6764764734693925	0.9224356328254588	0.9593222737312317	0.6941642761230469	2.540395736694336	nan	inf
design_60	20	AAAAARAAAAAAAAAAAAAAEAAAAAAAAAAAAAAAAAAAAAAAAAAALA	0.7672619848637907	0.9048052435076364	0.9356118440628052	0.6824504733085632	2.8276140689849854	nan	inf
design_60	21	AAAAAAAAAAAAAAAAAAAAAAAAAAAAAAAAAAAAAAAAAAAAAAAAAA	0.6277863698570622	0.9322294813551842	0.9172755479812622	0.6436747908592224	3.1440486907958984	nan	inf
design_60	22	AAAAAAAAAAAAAAAAAAAAAAAAAAAAAAAAAAAAAAAAAAAAAAAAAA	0.6277863698570622	0.9322294813551842	0.9172755479812622	0.6436747908592224	3.1440486907958984	nan	inf
design_60	23	GAARRAEEEERRREEEERRREAEREERERRERERAEEERRERERRLEELR	0.6679741287435326	0.924729315325362	0.963342547416687	0.6155866384506226	3.5089328289031982	nan	inf
design_60	24	AAAAAAAAAAAAAAAAAAAERAAAEAAAAAAAAEAAAAAAAAAAAAAAAA	0.754089902470877	0.9055623848503161	0.9486936926841736	0.700914740562439	2.5642502307891846	nan	inf
design_60	25	AAAAAAAAAAAAAAAAAAAAAAEAAAAAAAAAAAAAAAAAAAAAEAAAAA	0.6170566703985386	0.9333504527188778	0.9517094492912292	0.6981557011604309	2.4953372478485107	nan	inf
design_60	26	AAAAAAAAAAAAAAAAAAAAAAAEAAAAEAAARAEEEAARAAEAAAAALA	0.6951165475820682	0.9176638249429425	0.9623280167579651	0.7022284269332886	2.376312732696533	nan	inf
design_60	27	AAAAAEAAAAAAAAAAAAAAAAAAAAEAAAAAAAAAAAAAAAEALAAALA	0.6312536279842154	0.9303950781350436	0.9582281112670898	0.6960797309875488	2.467362403869629	nan	inf
design_60	28	ALAELLAAAAAAAAAAAEAAAAAAAAAAAAAAAAAAAAAAAAEAAAAAAA	0.7843323079271559	0.8992568210095219	0.9663084149360657	0.7044719457626343	2.4653480052948	nan	inf
design_60	29	AAAAAAAAAAAAAAAAAEAEAAEAAEAEAAAAAEAAAAAAAAQAAALAAE	0.6314975030878764	0.9312068958673947	0.9649679064750671	0.6945523619651794	2.303337335586548	nan	inf
design_60	30	ALAALLAEAAAAAAAAAAAEAAAAEAARAAAAAAAEAAAAAAAAAAAALE	0.6461520678778065	0.9278000279783748	0.9633086919784546	0.6948215961456299	2.6011950969696045	nan	inf
design_60	31	AAAAAAAAAAAAAAAAAAAAAAAAAAAAAAAAAAAAAAAAAAAAAAAAAA	0.6277863698570622	0.9322294813551842	0.9172755479812622	0.6436747908592224	3.1440486907958984	nan	inf
design_61	0	AAAAAAAAAAAAAAAAAAAAAAAAAAAAAEAARAAAAAAAAAAAALAAAA	0.49208670421183115	0.9562291752530381	0.9306260347366333	0.6660124063491821	2.911241292953491	nan	inf
design_61	1	AAAAAAEAAAAAAAAAEAAAAAAAAAAAAAEAAAAAAAAAAAAAALAAAA	0.6256197720615619	0.9342239069577774	0.9518062472343445	0.6836942434310913	2.5652523040771484	nan	inf
design_61	2	AAAALAAAAAAAAAAAAAAAAAAAAEAAAAAAAAAAAAAAAAAAAAAAAA	0.8638043077739508	0.8837067089838645	0.9459112286567688	0.6808449029922485	2.8780248165130615	nan	inf
design_61	3	AEEEERRREEERRREEEERERRREEEEERRRREEEERRRREEEERRREEE	0.7813205295125399	0.9005048700913801	0.9736433029174805	0.6557954549789429	2.7674193382263184	nan	inf
design_61	4	ALLEEEEERRRREEEERREEEERRRREEEERRREEEERERREEERRREEE	0.9473835049097805	0.8648068488738743	0.9682217240333557	0.6427250504493713	3.1803054809570312	nan	inf
design_61	5	AALAEALAAAAAAAAAAAAAAAAAAAAAAAAAAAAAAAAAAAAAAALAAA	0.5131917396626242	0.9525808624839474	0.9486141204833984	0.6623606085777283	2.7953433990478516	nan	inf
design_61	6	AAAAAAAAAAAAAAAAAAAAAAAEAAAAAAAAAAAAEAAAAAAAAAALAE	0.6135539061458976	0.9356044233648805	0.9616926312446594	0.7024945020675659	2.47607159614563	nan	inf
design_61	7	SKKEEEEKKKEEEEKKKEEEEKKEEEEEKEKEEEEEEEEEKKKKEKELLE	0.5916031354989804	0.9413159768484123	0.9330297112464905	0.6142542958259583	3.4304568767547607	nan	inf
design_61	8	AAAAAAAAAAAAAAAAAAAAAAAAAAAEAAAAAAAAAAAAAAAAAAAAAA	0.5807972441441772	0.941491490009011	0.9370496273040771	0.6827884316444397	2.7578341960906982	nan	inf
design_61	9	EEEEREEEERRRREREEEEERRRREEEERREREEEERRREERRREEEERR	0.5517743872805274	0.9451977535171818	0.9732494950294495	0.6521604657173157	2.658643960952759	nan	inf
design_61	10	AAAAAAAAAAAAAAAAAAAAAAAAAAAAAAAAAAAAAAAAAAAAAAAAAA	0.5457717871182666	0.9480775425831809	0.9172755479812622	0.6436747908592224	3.1440486907958984	nan	inf
design_61	11	AAAAAAAAAAAAAAAAAAAAAAAAAAAAAAAAAAAAAAAAAAAAAAAAAA	0.5457717871182666	0.9480775425831809	0.9172755479812622	0.6436747908592224	3.1440486907958984	nan	inf
design_61	12	KEEEEKKKEEEKKKEEEKKKEEEEKKKEEEEKKEKEKEEEKKLKELEEKL	0.5885727802027029	0.9388146564492108	0.9384841918945312	0.5926104187965393	3.4961678981781006	nan	inf
design_61	13	GAAAAAAAAAAAAAAAAAAAAAEAAAAAAAAAAAEAAAAAAAAAAAAAAA	0.6490522575634624	0.9278781557779258	0.9615558981895447	0.7042008638381958	2.5961806774139404	nan	inf
design_61	14	AAEEAARAAAAAAEAAAAAAAAAAAAAAAAAAAAAAAAAAAAAAAAAALA	0.5774341945720721	0.9422980404247017	0.956394612789154	0.6830575466156006	2.655432939529419	nan	inf
design_61	15	AAAAAAAAAAAAAAAAAAAAAAAAAAAAAAAAAAAAAAAAAAAAAAAAAA	0.5457717871182666	0.9480775425831809	0.9172755479812622	0.6436747908592224	3.1440486907958984	nan	inf
design_61	16	AAAAAAAAAEAAAAAAAAAAAAAAEAAAAAAAAAAAAAAAAAAAAAAALA	0.629425892744027	0.9327181625631377	0.9505081176757812	0.6947087049484253	2.600731134414673	nan	inf
design_61	17	AEEEEEEEEEEEEEEEEEEEEEEEEEEEEEEEEEEEEEEKEEEELKKELE	0.6424029562771068	0.9291144089603836	0.9287591576576233	0.6718087196350098	2.6334116458892822	nan	inf
design_61	18	SLLEEELEELEEEEEEREEEEEERREEEERRREEEARREERRRELLRLLE	0.6385383496492194	0.9287048222588189	0.9669675827026367	0.6554556488990784	3.291100025177002	nan	inf
design_61	19	AAAAAAAAAAAAAAAAAAAAAAAAAAAAAAAAAAAAAAAAAAEAAAAAAA	0.49189118108510177	0.9566125955704302	0.9424719214439392	0.6703193783760071	2.665515661239624	nan	inf
design_61	20	AEEEEERRRREEEEREEEERREEEEREREEEEREREERERREEEERRRLE	0.6702800325874404	0.9238098966389692	0.9742867946624756	0.6854403018951416	2.639389753341675	nan	inf
design_61	21	AAAAAAEAAAAAAAAAEAAARAAAAAAAAAAAAAAAAAAAAAAAAAAAAA	0.6243321827147397	0.933017482328679	0.9586921334266663	0.6953945159912109	2.5877315998077393	nan	inf
design_61	22	AAAAAAAAAAAAAAAAAAAAAAAAAAAAAAAAAAAAAAAAAAAAAAALAA	0.4880042120264287	0.9576151936454285	0.9147428870201111	0.6412065625190735	3.2973546981811523	nan	inf
design_61	23	AAAAAAAAAAAAAAAAAAAAAAAAAAAAAAAAAAAAEAAAAAAAAAAAAA	0.6219086051690689	0.9344192294185725	0.9414694905281067	0.6780880093574524	2.7086150646209717	nan	inf
design_61	24	AAAAAAAAAAAAAAAAAAAAAAAAAAAAAAAAAAAAAAAAAAEAAAAAAA	0.49189118108510177	0.9566125955704302	0.9424719214439392	0.6703193783760071	2.665515661239624	nan	inf
design_61	25	AAAAAAAAAAAAAAAAAAAAAAAAAAAAAAAAAAAAAAAAAAAAAAAAAA	0.5457717871182666	0.9480775425831809	0.9172755479812622	0.6436747908592224	3.1440486907958984	nan	inf
design_61	26	AEEEERRRREEEEERERREEEERRERERREREEEERRRREEEERRREELE	0.46103955255960855	0.960892818387928	0.9714180827140808	0.6558135151863098	2.9164111614227295	nan	inf
design_61	27	AAAAAAAAEAAAAAEAAAAAAAAAAAAAAAAAAAAAAAAAAAAAAAAALA	0.773770571566577	0.902360961509785	0.9500395059585571	0.6875410079956055	2.602979898452759	nan	inf
design_61	28	AAAAAAAAAAAAAAAAAAAAAAAEAAAAAAAEAAAAEAAAAAAAAAAAAA	0.621059701367456	0.9339254353779922	0.9560615420341492	0.7002167105674744	2.503854751586914	nan	inf
design_61	29	AAAAAAAAAAAAAAAAAAAAAAAAAAAAAAAAAAAAAAAAAAAAAAAAAA	0.5457717871182666	0.9480775425831809	0.9172755479812622	0.6436747908592224	3.1440486907958984	nan	inf
design_61	30	AAAAAAAAAAAAAAAAAAAAAAAAEAAAAAAAAAAAAAAAAAAAAAAAAA	0.696433560189807	0.9191158687267308	0.9515711069107056	0.6924711465835571	2.6893601417541504	nan	inf
design_61	31	AAAAAAAAAAAAAAAAAAAAAAAAAAAAAAAAAAAAAAAAAAAAAAAAAA	0.5457717871182666	0.9480775425831809	0.9172755479812622	0.6436747908592224	3.1440486907958984	nan	inf
design_62	0	AAAARLAALRAELAALRAEEAALRAAGDAAAAAAAAARAAAVEAEIAALQ	20.24954274474729	0.02532053635185235	0.971138060092926	0.6618211269378662	2.92736554145813	nan	inf
design_62	1	KIKEKIEKLKKEKEELEKKAKELKKKGKKKEYEKAKKKAEEIEKKIKELE	0.2784517031320436	0.9851365488343733	0.9309748411178589	0.627077043056488	3.113276958465576	nan	inf
design_62	2	EKEKKIEELKKKLEELEKEKKKAEKEGNKEKAKELEKKAEEVKKEIKKLE	0.3249913054213446	0.9800296877221737	0.9471206665039062	0.6715079545974731	2.6225616931915283	nan	inf
design_62	3	ARAAEIAALEAERAAAAARAAALAAAGDEAAAAAARAEAAAIEARAAALR	0.5368683998720797	0.947698199281832	0.9677790403366089	0.7579164505004883	1.9411998987197876	nan	inf
design_62	4	SRARRIAELRAERAALEAEAAAARAAGRAAEAAELKARAAAVAAEIAALQ	20.453096706569465	0.024371442563291792	0.9635825753211975	0.6309378147125244	3.4199085235595703	nan	inf
design_62	5	SLEEEIKKLKEEAKELEKKKEELKKLGKKEEAEKAEKEIEEIKKKIEELK	0.46515486424089536	0.9602236447087455	0.945231020450592	0.67298823595047	2.7152676582336426	nan	inf
design_62	6	DIKEKIEKLKKELEELKKKKEELKKKGDKEEAKKVEEEAKKIEKEIKKLE	0.3356324137463025	0.9789993975988404	0.93301922082901	0.6426010131835938	3.0300471782684326	nan	inf
design_62	7	SLEEEIKKLEKELKELKEKKEKYEKEGKKEEAEKLEKEAKEIEKKIEELK	0.3856656303592549	0.9726467863394199	0.9453832507133484	0.6738644242286682	2.7184925079345703	nan	inf
design_62	8	DTAARIAALEAQRAALEAARAAAAAEGRADEAAALAAQAAAVAAEIAALQ	0.2504341451456929	0.987940534375403	0.9706840515136719	0.7619765996932983	2.0748488903045654	nan	inf
design_62	9	SAAARIAALEAERAELERRRAELRARGDAAAAAEAAARAAAVAAEIAALQ	20.439303744540492	0.024787593034029845	0.974058985710144	0.655661940574646	3.001274824142456	nan	inf
design_62	10	ARAAAIAALEARLAALKAEAAKLRAEGNAAAAAAAEAEAAAVAAEIAALR	0.3219487704281275	0.9805588044432427	0.9450948238372803	0.7179266214370728	2.5140414237976074	nan	inf
design_62	11	ARAARLAALRARLAALEAEAAAAAAAGDAAAAAALRAEAEALRAEIAALE	0.4890660419558968	0.9570483379710035	0.9542258977890015	0.7238212823867798	2.436973810195923	nan	inf
design_62	12	SLKEKIEKLKEEIKKLEEEAKKLEEEGNKEEAKKKKEEIEKKKKELEKLK	0.40012379920636143	0.971003533175238	0.9400522112846375	0.6861673593521118	2.7900383472442627	nan	inf
design_62	13	ETKKKIEELEKEREKLEKEAKKAEKEGKEKEKEELEKEAEKVKKEIKKLK	0.29858272149406534	0.9831450018573973	0.9497166275978088	0.6852195262908936	2.534268856048584	nan	inf
design_62	14	MKKEEIEKLKKELEELKKKAKEAKKEGNEEEAKKLEEKAKEIEKKIKELK	0.6206693406202697	0.9584465200588249	0.9189387559890747	0.6441650986671448	3.376605272293091	nan	inf
design_62	15	MTKEKIKKLEKELEELKKKAKELKKKGKKEEAKKVEEKAKEVEKEIKKLK	0.37532578770508035	0.9745652241579905	0.9132993817329407	0.6212923526763916	3.65383243560791	nan	inf
design_62	16	ELKEKIEKLEKEAKEVEKKIKEAEKKGDKEKAKKLKKELEEIKKKIKELK	0.31353232601100306	0.9815022966397874	0.9333593249320984	0.658788800239563	3.065624475479126	nan	inf
design_62	17	EKEKKIKELEEKKEKLKKEAKEAKKKGNEKEEKELEKEIEEVEKEIEKLK	0.38274152875293405	0.9728214784103405	0.950396716594696	0.6994032859802246	2.526236057281494	nan	inf
design_62	18	MKEEKIKELEKKKEELKKKEEELKKKGDKKGAEKAKKEIEKVEKEIEKLK	0.44093790177431685	0.9657890699954573	0.9294222593307495	0.6469430923461914	3.155264377593994	nan	inf
design_62	19	SLEKKIKELKAKAEELEAKLEEAKKLGDEEKAKELEEEIKKVKEEIKKLK	0.3782231648012249	0.9733930162909293	0.9293172955513	0.6298362016677856	3.1256301403045654	nan	inf
design_62	20	SLEKKIKELEKELEKLKKEKKKLEKEGKEEEAKKKEEEAKKIEKEIKELK	0.3402086224325176	0.9786386061970147	0.9453385472297668	0.6652476787567139	2.6805713176727295	nan	inf
design_62	21	ARAAERAALRAEIAALREALARALEEGRAAEAAALAARAAALEARLAALE	0.31833885839463966	0.9809031084684556	0.9540055394172668	0.7213912010192871	2.681919574737549	nan	inf
design_62	22	DTAARIAALEAERAALAAAAAEARAAGDEATAAALEAEAAAIAAEIAALK	0.37847498156395754	0.9731649553893179	0.9709376096725464	0.7578451633453369	2.1543385982513428	nan	inf
design_62	23	SLEEEIERLEEEAEELEEELEEAKEEGDEEEAERLEEELERVKEEIEELK	0.39975347290754987	0.9711781962889293	0.9689965844154358	0.7411664724349976	2.215660333633423	nan	inf
design_62	24	SIEEEIEKLKKEKEELKKKAEEAKKEGNVEEKKELEKKAEEIEEKIKELK	0.35806406126878293	0.975855355481848	0.9489970207214355	0.6895772218704224	2.5592405796051025	nan	inf
design_62	25	ELEKKIKELEEKKKELEKKAEEEKKKGNEKKKKELEKEIKKVEEEIKKLK	0.2696692369687836	0.9863342228730022	0.9442476630210876	0.6778113842010498	2.681983232498169	nan	inf
design_62	26	DTAARIAALKAEIAAVRAAAAAAKAAGDAATAAALEAKAAALEAELAALA	0.3594697335855285	0.975586050939638	0.9634696841239929	0.7590560913085938	2.247624158859253	nan	inf
design_62	27	MREEEIEELEEERERLEEERERAEEEGREEEAEELEERIEEVEEEIEELR	0.3614744853342359	0.9757819745555727	0.967330276966095	0.763574481010437	2.267764091491699	nan	inf
design_62	28	DTAARIAALEKELEALKAEAKAAKAAGDEAKAAKLEAEAKAVEAEIAALK	0.4074653997820592	0.9693103375368735	0.9561392068862915	0.7100670337677002	2.5108206272125244	nan	inf
design_62	29	SLEAEIEELEEEAAELEEELERLKKEGDEEEAEEVEEEIEEIEEKIEELK	0.33512927539737614	0.9790106288282439	0.9636411070823669	0.744538426399231	2.3685495853424072	nan	inf
design_62	30	ELEKKIKELEKKIEELEKKAKEAEKEGKKEEKEELEKKIKELKKKLEELK	0.3645715297360183	0.9753962682252423	0.9465113878250122	0.6890451908111572	2.542933940887451	nan	inf
design_62	31	ARAAEIAALRAQLEAVRAAAAEAAAAGDAAAAAALAAEAAALEARIAALE	0.31413877336186796	0.9812422523929341	0.9660773873329163	0.7528595924377441	2.1424033641815186	nan	inf
design_63	0	MEKEKEKEEREKEYEEIEKKVKKELKDKPEEEIEKIVEEIKKKKEEERKK	0.8791469062194084	0.8733808719121663	0.8838459849357605	0.5623703002929688	4.65455436706543	nan	inf
design_63	1	SMLEELEKELEEEEEEIEKKAKKELKELPEEEIERIVEEEIEKLREERLK	1.1034926712471815	0.8246112437563169	0.8366202116012573	0.47375723719596863	5.904550075531006	nan	inf
design_63	2	AAAAAAAAARAAERAELRERIDAELKDAPPAERAARAAAEIAALEAERAA	0.40747509655384084	0.9691200300079416	0.8626104593276978	0.5992964506149292	4.052710056304932	nan	inf
design_63	3	GLLALLLALLEELEKKIEEELKKKYKDKPEEEIKKLVEKKIEELRKLLLA	2.3763873157801876	0.5191753737439848	0.818986713886261	0.47330141067504883	6.270784378051758	nan	inf
design_63	4	AAAAEAAAARAALAEEVRARIKAERADLPAEEIEALAAAELAALDAEAAA	1.44210515303883	0.734175222372157	0.9200289845466614	0.677790105342865	2.977091073989868	nan	inf
design_63	5	AAAAAAAAARAAAAAALEAEVRAADAGLPPAEVAARVAARRAALEAAAAA	2.4466280013295605	0.5417849526898209	0.751984715461731	0.4557175636291504	7.385235786437988	nan	inf
design_63	6	ALAEAALAALAALVAAIEAQIRAELADAPPAERAAVAAARIAALLAELAA	3.3250839828397156	0.37164079864708205	0.8848751783370972	0.610497236251831	3.9180400371551514	nan	inf
design_63	7	AALAAALAALAALVAALRAAIDAALADAPAAERAARAAEAIAALLAALAA	3.8625783005522627	0.421711263194065	0.7242056131362915	0.46846601366996765	7.32904577255249	nan	inf
design_63	8	GLLAAAAAALAAEFEAIRAELRAELADAPPAEVEARTAARIAARLAELAA	2.069493311558487	0.6187432166304108	0.851315975189209	0.57410728931427	4.444325923919678	nan	inf
design_63	9	SLLEELLKKLEELFERIREEIKEEYKDLPEEEIEEITKKKIEELLEELLA	0.629219752285637	0.9315270226791604	0.8910036087036133	0.5360628366470337	4.468747615814209	nan	inf
design_63	10	AAAAAAAAAAAAEEAALRAELEARLKDLPPEEVEALAAAELAARRAARAA	5.37637102410659	0.19941649364094613	0.8179147243499756	0.4598847031593323	7.084540367126465	nan	inf
design_63	11	SALEALLEALAAAVAALREELRERHADLPEEEIEKLTEEEIARLLEELLA	1.142640631813943	0.8104483691700708	0.940740168094635	0.6455748677253723	3.0694093704223633	nan	inf
design_63	12	MEEEERRREEEEEEERLREEVRRRLEELPEEERERIYEELLRRRREERER	7.10226172990661	0.1336404548772648	0.9303058981895447	0.5467867255210876	4.788728713989258	nan	inf
design_63	13	SLLKKLLELLNKLFEEIKKEIEEKLKDLPEEEREKITEEIKKKILEELLK	2.169327619390279	0.5654789725939802	0.8808774352073669	0.5007826089859009	5.008214473724365	nan	inf
design_63	14	GALAAAKAAEEAEEKKIEEEAKKKLKDKPEEEIKAIVEKKIAEERKKRLA	1.101861728082708	0.8222173468958889	0.8060181140899658	0.4594240188598633	6.985995769500732	nan	inf
design_63	15	AAAAAAAAAEAAAEAALRAAIRARLKDLPPAEREAIAAEELAARRAARAA	4.596403738613107	0.2571038225710794	0.7958337068557739	0.4713427722454071	6.953043460845947	nan	inf
design_63	16	SELEELLKKIEELKEKIKEELKKELKEKPEEEIEKIYEKKIKELEKKLLE	2.078605089589222	0.5873454756532978	0.8181790709495544	0.42364031076431274	8.404250144958496	nan	inf
design_63	17	AAAAAAAAARAAERAALRAELRARYKDLPAAEIEAIIEAEIAAREAERLA	2.0936921245835425	0.5630364253941315	0.8415728807449341	0.5395879745483398	4.935643672943115	nan	inf
design_63	18	AAAAAAAAARAAERAAIAAEARARYAALPPAAVAALVAAELEALAAARAA	8.534594724548072	0.10686932494700274	0.9168954491615295	0.5612359046936035	4.543265342712402	nan	inf
design_63	19	GALAALEAALAALEAALEEQVRAELADLPPAEREKITAELIAALRAELAA	2.5189181253872035	0.5153375843559954	0.8314160704612732	0.504319429397583	5.947000980377197	nan	inf
design_63	20	AAAAAAAAALAALFAAIREEVDARLADLPAEEREAIVAAEIAARLAELAA	0.6221216038371113	0.9353395280616883	0.8340639472007751	0.5576447248458862	4.695539951324463	nan	inf
design_63	21	ALLAAAAAARAAEREALVAAAKAALAELPAEEVAARVAEALAAAEAARAA	5.968994321348048	0.1659904669048217	0.8566619753837585	0.494781494140625	6.204976558685303	nan	inf
design_63	22	NLLEEILKILEEIFEKIKKEIKEKLKDKPEEEIEKITEKIIKEILEKLLK	0.6198352960451718	0.9318358112861514	0.8771319389343262	0.525134801864624	4.514838218688965	nan	inf
design_63	23	SLLEELLKELEKKFEELKKKLKEELKDKPEEEIEKIYKEEKEKLLEELLK	1.9289153217281707	0.6236588683515347	0.829131007194519	0.421875	7.745802879333496	nan	inf
design_63	24	AALAELLAALAARFAALRERIKAERKDLPPEERERLYAEEAARLLAELLA	0.4475240673694389	0.9630275987109279	0.9169875383377075	0.6405889391899109	3.5877296924591064	nan	inf
design_63	25	AAAAALAAAAAAAAAAIRAAARARLAAAPQAEIDAAVAAEIAAAAAAAAA	2.642499878042345	0.5176943222826611	0.6738804578781128	0.4592680335044861	8.074671745300293	nan	inf
design_63	26	AALERLLALLAEEAAALRAELRARHAALPAEEVEALAAAELAARLEELLA	7.43621878451414	0.12055790707971357	0.8829447031021118	0.5051913857460022	6.886375427246094	nan	inf
design_63	27	GALAAALAALEAERAALAAELAARLAAAPAAEVAALTAAEAAALAAERAA	10.354714956975206	0.07544740179150428	0.8579254150390625	0.48656097054481506	9.0275297164917	nan	inf
design_63	28	SAAAAALAALAAEIAAIREAIKAALAAEPAAAVEARVAAEIAARLAARAA	2.132692949834441	0.6051056702833926	0.7766329050064087	0.5095034837722778	6.408829689025879	nan	inf
design_63	29	SLLEKLKKILEEIEEKIKKEIEEKLKEKPKEEIEKIYKEKIEELKKKLLE	2.122536338719293	0.5980024084091524	0.8022860288619995	0.41299882531166077	8.413091659545898	nan	inf
design_63	30	ALAELAAAALAARVAALRARLEAELKDLPPAEVERLAAEEIARLLAELAA	2.3301503822453267	0.5685547070793124	0.8125833868980408	0.49875906109809875	6.144810199737549	nan	inf
design_63	31	AALAALAAALAAAEAALRAAARAALAAAAPEEVEARVAAEAAAARAALLA	2.823132503006377	0.4842358755942308	0.759965181350708	0.5053012371063232	6.997758388519287	nan	inf
design_64	0	AMTEEEKEEEEYEELKKKLEKLKKNLTPEKKPEIEKIEEKLKKREEKKKK	0.9992553953415663	0.8697959720443348	0.8581900000572205	0.515179455280304	5.752645492553711	nan	inf
design_64	1	ALTPAQAAAAALAAAKAEVAELRARLTPEAVPRIAALEAAIAEAAAAAAA	1.8421786343732383	0.6902473365337214	0.8418688774108887	0.6074284315109253	4.41978645324707	nan	inf
design_64	2	MKTPEELEEEEYKELKEKLEELKKNLTPEKEEEVKEIEKLLEEREKKKKE	1.2238224798950752	0.82707536578837	0.8574889898300171	0.5130760669708252	5.757341384887695	nan	inf
design_64	3	ALTPEEAEELAYEALRARLARLEAELTPERLPEIERLKALLERREAERAA	0.8558530830010065	0.8875640310069443	0.9167150855064392	0.6353583931922913	3.7290053367614746	nan	inf
design_64	4	MKTEEEKEKEEYEKKKKELEELKKNKTPEKIPEIEKLEKELEEREKEEKE	0.6130967699747559	0.9378928318782307	0.8844335675239563	0.5691043138504028	4.666780471801758	nan	inf
design_64	5	MLTEEEKEELEYEKKKEEAEELKKNLKEEKKPELEKLEKELKEREKKKEE	5.413996384875022	0.20058538475924606	0.7716352939605713	0.37066739797592163	10.472188949584961	nan	inf
design_64	6	ALTPEELAELERERLKRRAEELRRNLRPELVPELEALERRLREWELEELL	1.1274230702255144	0.850623872345353	0.853541374206543	0.5525633096694946	5.595837593078613	nan	inf
design_64	7	MMTPEEKEEKKYEELKKKLEELKKNLTPELKPEVEKLEKELKEREEKKKK	1.3482303832098943	0.7702606253117219	0.7931881546974182	0.40298765897750854	7.665372371673584	nan	inf
design_64	8	ALTEEEKEELERKKLEEELEELKKNLTPEKKPKIEKIEAKLKEWKLAKEK	1.0810934387199629	0.8585437088689224	0.8858912587165833	0.5532408952713013	4.910626411437988	nan	inf
design_64	9	MKTPEEIEEEEYEKKKEELEKLKKNLTEEKKKKIEELEKELKKREEEKKK	17.19331703174909	0.02946473801476214	0.8703599572181702	0.40327349305152893	8.846894264221191	nan	inf
design_64	10	ALTPEEAEEREWEALKAEAERLKEELTPEKVPELEALEAELERREAERAA	0.9214438937949363	0.8805925335450209	0.9040095210075378	0.6020340323448181	4.015542984008789	nan	inf
design_64	11	AKTPEEKEEEEYEKKKEELEKLEKELTPEKKEEIEKIKAELEKREKEKKE	7.738812526852676	0.14159826799729844	0.810444176197052	0.38844481110572815	8.865959167480469	nan	inf
design_64	12	MKTEEEKEEEEYEKKKKKLEELKKNLTEEKKEEIEKLEAELKEREKKKKE	6.061795872918143	0.17638399820653616	0.8083204627037048	0.3970094919204712	9.368016242980957	nan	inf
design_64	13	MLTEEEKEELEYEEKKKELEELKKNLKEELKPKVEELEKELKEREEAKKA	16.611995655316576	0.03115101553624194	0.888848066329956	0.45747944712638855	7.434323310852051	nan	inf
design_64	14	ALTPEQAEEAERAARAAELEELRKNLTPALRPRAEALAAELAAAAAAAAA	3.3377506793316845	0.4087613690138342	0.7925550937652588	0.4261399507522583	8.138906478881836	nan	inf
design_64	15	ALTPEQLREARLKALEARAAELEANLTPELVPELEALRAEIAEERARRAA	1.0187456888134965	0.8557090306539743	0.8817722797393799	0.5644670128822327	4.619750022888184	nan	inf
design_64	16	ALTPEQAEALAYAARRAELAALEARLTPELEPRAAELRAELEARDAARAA	0.9703426606057506	0.8524877742682929	0.93936687707901	0.6710052490234375	3.0239765644073486	nan	inf
design_64	17	MMTEEEEEEEELEEKEEELERLKEELTPELEEEIEEIEEEIEEEREEEEE	16.856457398896985	0.03026543503997895	0.9293319582939148	0.5071789622306824	4.754462242126465	nan	inf
design_64	18	ALTPEEAEEAAYAAALARLAELEANLTPELVPEAAALRAALAEREAERAA	0.8494156825666451	0.8855960413474125	0.9461728930473328	0.6848490238189697	2.938664197921753	nan	inf
design_64	19	ALTPEEKEAAELAALRAEVAELKARLTPELEPRIAALEAKIAEAEAARAA	1.183973010684214	0.8146096238767231	0.8851749897003174	0.5992846488952637	4.288991451263428	nan	inf
design_64	20	MKTPEEIEEEEFERKKKELEELKKNLTPEKKPEIEKIEKELKEREEEKKK	0.9706117448536196	0.8709852887466137	0.8423086404800415	0.477788507938385	6.051388263702393	nan	inf
design_64	21	MLTPEEKEEKEFEKLKKKLEKLKKNLTPEKIPEIEKLEKKLKKREKEKKE	1.5130439486590042	0.7387820550844084	0.8001511096954346	0.41141843795776367	7.7657294273376465	nan	inf
design_64	22	ALTPEEKEELELEKKKKELEELKKNLKPELKEKIEKIEKEIKEYEEKKKS	1.1108234789354412	0.8424122562139362	0.8815450072288513	0.5554956197738647	4.79400634765625	nan	inf
design_64	23	ALTPEELEEREYREREERLRELERTLTPELVPEAEELRRELEERREERER	4.072292632986182	0.3127957737792067	0.8496876955032349	0.4324486553668976	7.812713146209717	nan	inf
design_64	24	MLTPEELEELEYEEKKKELEKLKKILTPELEEKIKELEEELEKREKEKEE	4.963410259044299	0.21819037038595698	0.7966061234474182	0.34791964292526245	9.827753067016602	nan	inf
design_64	25	MKTEEEKEEEELEKLKKELEELKKNLTPEKKKKVEEIEKKIEEIEKKKKE	1.6150206426931066	0.7529319866487686	0.8806234002113342	0.5671512484550476	4.713555335998535	nan	inf
design_64	26	MLTPEELEELAWRELEREREELERNLTPERLPELERIKALLEERRRELEE	0.7938504441625978	0.903279917023959	0.8773711919784546	0.5206426978111267	5.1016621589660645	nan	inf
design_64	27	MLTEEEKEEEEYKKLKEKVEELKKNLTPEKKEEIEKLEKILKEREEEKEK	1.3073818269535493	0.7981828800751235	0.8305874466896057	0.47972413897514343	6.406880855560303	nan	inf
design_64	28	ALTPEQAEEAAFAALKARAAALKKNLTPELEPELAALEAELEAREAAKAA	1.046432341562382	0.8495396403037883	0.846867024898529	0.5326272249221802	5.354029655456543	nan	inf
design_64	29	MLTEEEKEEKEYEKLKEKVEEIKKNLKEELKKELEELEKKLKEREEKKKK	17.981650523908776	0.026504845675015744	0.9252146482467651	0.5075198411941528	5.8215460777282715	nan	inf
design_64	30	ALTPAEAAAALRAALRALAEELRRRLTPELRPLLEALEALLAEADAAAAA	1.373194894359154	0.7706553018834073	0.8824389576911926	0.5993141531944275	4.125727653503418	nan	inf
design_64	31	ALTPEEKKEKELEELKKKLEELKKNLTEELKPEVEELEKKIKEEEEKRKK	1.1567434990522316	0.8348329641531932	0.8486384153366089	0.5087759494781494	5.563976287841797	nan	inf
design_65	0	AAAAAALAAAAAAAGAALLAALDPAAVAAAAAALAAAAAAAAAAAAAAAA	5.779006939331201	0.2583387416150001	0.7047710418701172	0.47796356678009033	7.66330623626709	nan	inf
design_65	1	AAAALAAAAEAAAALAALLAALPAAAVAAALAAAAAAAAAAAAAAAAAAA	2.3568540583932673	0.5778199071570416	0.7256217002868652	0.4622688889503479	8.458518981933594	nan	inf
design_65	2	AAAAEAAAKAAAAALAALRAELDPALLEALAKAAAEAAAKAAEEAAAAAA	6.4075468772329485	0.28327410336555764	0.7568587064743042	0.5186058282852173	6.09140157699585	nan	inf
design_65	3	AALAAAAAAALAAALAAALAALDAAAVAAALAAAAAAAAAAAAAAAAAAA	14.254255759415251	0.04414292103501023	0.9175715446472168	0.6605755090713501	3.702707052230835	nan	inf
design_65	4	AAAAAAAAAAAAAAAAALLAALDPAAVAAAAAAAAAAAAAAAAAAAAAAA	5.839663578280015	0.245685782734303	0.7371899485588074	0.4844799041748047	7.3547515869140625	nan	inf
design_65	5	GLLLLLLLLLLLLLLLLLLLELDPLLVLLVLLLLLALLLLLLLLLLLLLL	6.686222377370959	0.21402184009611233	0.825493574142456	0.5513956546783447	4.224663734436035	nan	inf
design_65	6	AAAAAAAAAAAAAAAAAALAELDPAAVEAAAAAAAAAAAAAAAAAAAAAA	6.812100078590111	0.20797792702547274	0.7337830662727356	0.5217167139053345	6.0968780517578125	nan	inf
design_65	7	GPLLAELLERLAKLLEEVLKELPLEEVEKALAALLEAAREALAELLAALS	4.390758617736547	0.36703038548259853	0.8709939122200012	0.5114880800247192	5.624786376953125	nan	inf
design_65	8	DALAAAAAAAAAAAAAAAAAAADPAEVAAALAAAAAEAAAAAAAAAAAAA	3.531261545658726	0.42649125547190875	0.7689623832702637	0.5039077997207642	8.02994155883789	nan	inf
design_65	9	AAAAALAAAAAAAAAAALLARLDRAAVEAALRELAARAAEAAARLAAALA	4.797180042642218	0.3202248630877891	0.6348558068275452	0.4494972825050354	9.70571517944336	nan	inf
design_65	10	AAAAAAAAAALAAAAAAALAALDPAAVAAAAAAAAAAAAAAAAAAAALAA	6.035194325792566	0.2409823006608612	0.7162001132965088	0.4893261194229126	7.279721736907959	nan	inf
design_65	11	GAAAAAAAAAAAAALAALAAALDPAAVAAAAAAAAAAAAAAAAALAAALA	5.7687130551633405	0.24498235756822628	0.701471745967865	0.4852794110774994	7.482324600219727	nan	inf
design_65	12	MEKLLKEKKEKEKELEKLLKENDKEEVEKKLKEEKEKEEKEKEEKLKELE	3.4952878530972464	0.42546533262334857	0.8420689105987549	0.37798944115638733	10.06789493560791	nan	inf
design_65	13	AAAAAAAAAAAAEALAAALAAHDLAAVAAAAAAAAAAAAAAAAAAAAAAA	14.39124460503501	0.043127475992180864	0.9495084285736084	0.6524141430854797	3.2863824367523193	nan	inf
design_65	14	GAAAAAAAAAAAAAAAALRAALDAAAVAAAAAAAAAAAAAAAAAAAAAAA	14.260083607361915	0.043949670767562884	0.9222357869148254	0.6829479336738586	3.3427581787109375	nan	inf
[truncated: 1,201 more rows]
