# Supplementary material for: AlphaDesign: a de novo protein design framework based on AlphaFold
Source: Mol Syst Biol. 2025 Jun 17;21(9):1166–89. doi: 10.1038/s44320-025-00119-z (PMC12405559; doi:10.1038/s44320-025-00119-z)
Supplement: Supplementary file 5 — Source data Fig. 3 [file 44320_2025_119_MOESM5_ESM.zip › Figure_3/3E/README]

CSV files containing the secondary structure content of monomer designs from AlphaDesign and RFdiffusion.
Files have the following columns:
name: name of the design PDB file
num_aa: number of amino acids
% helix: percentage of amino acids with alpha-helix secondary structure
% strand: percentage of amino acids with beta-strand secondary structure
% loop: percentage of amino acids with neither alpha-helix nor beta-strand secondary structure
