# Supplementary material for: AlphaDesign: a de novo protein design framework based on AlphaFold
Source: Mol Syst Biol. 2025 Jun 17;21(9):1166–89. doi: 10.1038/s44320-025-00119-z (PMC12405559; doi:10.1038/s44320-025-00119-z)
Supplement: Supplementary file 5 — Source data Fig. 3 [file 44320_2025_119_MOESM5_ESM.zip › Figure_3/3E/alpha_design_dssp.csv]

name	num_aa	% helix	% strand	% loop
monomer-50-nr2-run1_result_0.pdb	50	0.700	0.000	0.300
monomer-50-nr2-run1_result_1.pdb	50	0.960	0.000	0.040
monomer-50-nr2-run1_result_2.pdb	50	0.840	0.000	0.160
monomer-50-nr2-run1_result_3.pdb	50	0.920	0.000	0.080
monomer-50-nr2-run1_result_4.pdb	50	0.780	0.000	0.220
monomer-50-nr2-run1_result_5.pdb	50	0.960	0.000	0.040
monomer-50-nr2-run1_result_6.pdb	50	0.820	0.000	0.180
monomer-50-nr2-run1_result_7.pdb	50	0.920	0.000	0.080
monomer-50-nr2-run1_result_8.pdb	50	0.340	0.440	0.220
monomer-50-nr2-run1_result_9.pdb	50	0.720	0.000	0.280
monomer-50-nr2-run1_result_10.pdb	50	0.960	0.000	0.040
monomer-50-nr2-run1_result_11.pdb	50	0.960	0.000	0.040
monomer-50-nr2-run1_result_12.pdb	50	0.660	0.000	0.340
monomer-50-nr2-run1_result_13.pdb	50	0.940	0.000	0.060
monomer-50-nr2-run1_result_14.pdb	50	0.960	0.000	0.040
monomer-50-nr2-run1_result_15.pdb	50	0.820	0.000	0.180
monomer-50-nr2-run1_result_16.pdb	50	0.960	0.000	0.040
monomer-50-nr2-run1_result_17.pdb	50	0.940	0.000	0.060
monomer-50-nr2-run1_result_18.pdb	50	0.960	0.000	0.040
monomer-50-nr2-run1_result_19.pdb	50	0.360	0.440	0.200
monomer-50-nr2-run1_result_20.pdb	50	0.820	0.000	0.180
monomer-50-nr2-run1_result_21.pdb	50	0.760	0.000	0.240
monomer-50-nr2-run1_result_22.pdb	50	0.220	0.500	0.280
monomer-50-nr2-run1_result_23.pdb	50	0.840	0.000	0.160
monomer-50-nr2-run1_result_24.pdb	50	0.900	0.000	0.100
monomer-50-nr2-run1_result_25.pdb	50	0.860	0.000	0.140
monomer-50-nr2-run1_result_26.pdb	50	0.780	0.000	0.220
monomer-50-nr2-run1_result_27.pdb	50	0.900	0.000	0.100
monomer-50-nr2-run1_result_28.pdb	50	0.800	0.000	0.200
monomer-50-nr2-run1_result_29.pdb	50	0.700	0.000	0.300
monomer-50-nr2-run1_result_30.pdb	50	0.960	0.000	0.040
monomer-50-nr2-run1_result_31.pdb	50	0.820	0.000	0.180
monomer-50-nr2-run1_result_32.pdb	50	0.900	0.000	0.100
monomer-50-nr2-run1_result_33.pdb	50	0.880	0.000	0.120
monomer-50-nr2-run1_result_34.pdb	50	0.840	0.000	0.160
monomer-50-nr2-run1_result_35.pdb	50	0.900	0.000	0.100
monomer-50-nr2-run1_result_36.pdb	50	0.900	0.000	0.100
monomer-50-nr2-run1_result_37.pdb	50	0.800	0.000	0.200
monomer-50-nr2-run1_result_38.pdb	50	0.960	0.000	0.040
monomer-50-nr2-run1_result_39.pdb	50	0.100	0.480	0.420
monomer-50-nr2-run1_result_40.pdb	50	0.920	0.000	0.080
monomer-50-nr2-run1_result_41.pdb	50	0.780	0.000	0.220
monomer-50-nr2-run1_result_42.pdb	50	0.000	0.640	0.360
monomer-50-nr2-run1_result_43.pdb	50	0.960	0.000	0.040
monomer-50-nr2-run1_result_44.pdb	50	0.960	0.000	0.040
monomer-50-nr2-run1_result_45.pdb	50	0.920	0.000	0.080
monomer-50-nr2-run1_result_46.pdb	50	0.820	0.000	0.180
monomer-50-nr2-run1_result_47.pdb	50	0.920	0.000	0.080
monomer-50-nr2-run1_result_48.pdb	50	0.920	0.000	0.080
monomer-50-nr2-run1_result_49.pdb	50	0.960	0.000	0.040
monomer-50-nr2-run1_result_50.pdb	50	0.840	0.000	0.160
monomer-50-nr2-run1_result_51.pdb	50	0.840	0.000	0.160
monomer-50-nr2-run1_result_52.pdb	50	0.920	0.000	0.080
monomer-50-nr2-run1_result_53.pdb	50	0.240	0.440	0.320
monomer-50-nr2-run1_result_54.pdb	50	0.960	0.000	0.040
monomer-50-nr2-run1_result_55.pdb	50	0.640	0.000	0.360
monomer-50-nr2-run1_result_56.pdb	50	0.060	0.760	0.180
monomer-50-nr2-run1_result_57.pdb	50	0.940	0.000	0.060
monomer-50-nr2-run1_result_58.pdb	50	0.820	0.000	0.180
monomer-50-nr2-run1_result_59.pdb	50	0.800	0.000	0.200
monomer-50-nr2-run1_result_60.pdb	50	0.960	0.000	0.040
monomer-50-nr2-run1_result_61.pdb	50	0.880	0.000	0.120
monomer-50-nr2-run1_result_62.pdb	50	0.960	0.000	0.040
monomer-50-nr2-run1_result_63.pdb	50	0.880	0.000	0.120
monomer-50-nr2-run1_result_64.pdb	50	0.960	0.000	0.040
monomer-50-nr2-run1_result_65.pdb	50	0.760	0.000	0.240
monomer-50-nr2-run1_result_66.pdb	50	0.680	0.000	0.320
monomer-50-nr2-run1_result_67.pdb	50	0.380	0.340	0.280
monomer-50-nr2-run1_result_68.pdb	50	0.880	0.000	0.120
monomer-50-nr2-run1_result_69.pdb	50	0.740	0.000	0.260
monomer-50-nr2-run1_result_70.pdb	50	0.960	0.000	0.040
monomer-50-nr2-run1_result_71.pdb	50	0.800	0.000	0.200
monomer-50-nr2-run1_result_72.pdb	50	0.600	0.000	0.400
monomer-50-nr2-run1_result_73.pdb	50	0.360	0.340	0.300
monomer-50-nr2-run1_result_74.pdb	50	0.920	0.000	0.080
monomer-50-nr2-run1_result_75.pdb	50	0.960	0.000	0.040
monomer-50-nr2-run1_result_76.pdb	50	0.000	0.660	0.340
monomer-50-nr2-run1_result_77.pdb	50	0.000	0.840	0.160
monomer-50-nr2-run1_result_78.pdb	50	0.960	0.000	0.040
monomer-50-nr2-run1_result_79.pdb	50	0.960	0.000	0.040
monomer-50-nr2-run1_result_80.pdb	50	0.920	0.000	0.080
monomer-50-nr2-run1_result_81.pdb	50	0.940	0.000	0.060
monomer-50-nr2-run1_result_82.pdb	50	0.880	0.000	0.120
monomer-50-nr2-run1_result_83.pdb	50	0.960	0.000	0.040
monomer-50-nr2-run1_result_84.pdb	50	0.960	0.000	0.040
monomer-50-nr2-run1_result_85.pdb	50	0.940	0.000	0.060
monomer-50-nr2-run1_result_86.pdb	50	0.320	0.400	0.280
monomer-50-nr2-run2_result_0.pdb	50	0.900	0.000	0.100
monomer-50-nr2-run1_result_87.pdb	50	0.000	0.760	0.240
monomer-50-nr2-run1_result_88.pdb	50	0.220	0.500	0.280
monomer-50-nr2-run1_result_89.pdb	50	0.900	0.000	0.100
monomer-50-nr2-run1_result_90.pdb	50	0.960	0.000	0.040
monomer-50-nr2-run1_result_91.pdb	50	0.880	0.000	0.120
monomer-50-nr2-run1_result_92.pdb	50	0.720	0.000	0.280
monomer-50-nr2-run1_result_93.pdb	50	0.260	0.480	0.260
monomer-50-nr2-run1_result_94.pdb	50	0.960	0.000	0.040
monomer-50-nr2-run1_result_95.pdb	50	0.260	0.400	0.340
monomer-50-nr2-run1_result_96.pdb	50	0.880	0.000	0.120
monomer-50-nr2-run1_result_97.pdb	50	0.760	0.000	0.240
monomer-50-nr2-run1_result_98.pdb	50	0.860	0.000	0.140
monomer-50-nr2-run1_result_99.pdb	50	0.000	0.760	0.240
monomer-50-nr2-run1_result_100.pdb	50	0.000	0.660	0.340
monomer-50-nr2-run1_result_101.pdb	50	0.960	0.000	0.040
monomer-50-nr2-run1_result_102.pdb	50	0.360	0.240	0.400
monomer-50-nr2-run1_result_103.pdb	50	0.360	0.280	0.360
monomer-50-nr2-run1_result_104.pdb	50	0.760	0.000	0.240
monomer-50-nr2-run1_result_105.pdb	50	0.900	0.000	0.100
monomer-50-nr2-run1_result_106.pdb	50	0.840	0.000	0.160
monomer-50-nr2-run1_result_107.pdb	50	0.920	0.000	0.080
monomer-50-nr2-run1_result_108.pdb	50	0.800	0.000	0.200
monomer-50-nr2-run1_result_109.pdb	50	0.000	0.600	0.400
monomer-50-nr2-run1_result_110.pdb	50	0.900	0.000	0.100
monomer-50-nr2-run1_result_111.pdb	50	0.860	0.000	0.140
monomer-50-nr2-run1_result_112.pdb	50	0.820	0.000	0.180
monomer-50-nr2-run1_result_113.pdb	50	0.960	0.000	0.040
monomer-50-nr2-run1_result_114.pdb	50	0.960	0.000	0.040
monomer-50-nr2-run1_result_115.pdb	50	0.880	0.000	0.120
monomer-50-nr2-run1_result_116.pdb	50	0.960	0.000	0.040
monomer-50-nr2-run1_result_117.pdb	50	0.960	0.000	0.040
monomer-50-nr2-run1_result_118.pdb	50	0.920	0.000	0.080
monomer-50-nr2-run1_result_119.pdb	50	0.960	0.000	0.040
monomer-50-nr2-run1_result_120.pdb	50	0.960	0.000	0.040
monomer-50-nr2-run1_result_121.pdb	50	0.860	0.000	0.140
monomer-50-nr2-run1_result_122.pdb	50	0.940	0.000	0.060
monomer-50-nr2-run1_result_123.pdb	50	0.960	0.000	0.040
monomer-50-nr2-run1_result_124.pdb	50	0.960	0.000	0.040
monomer-50-nr2-run1_result_125.pdb	50	0.420	0.240	0.340
monomer-50-nr2-run1_result_126.pdb	50	0.960	0.000	0.040
monomer-50-nr2-run1_result_127.pdb	50	0.780	0.000	0.220
monomer-50-nr2-run1_result_128.pdb	50	0.100	0.480	0.420
monomer-50-nr2-run1_result_129.pdb	50	0.000	0.640	0.360
monomer-50-nr2-run1_result_130.pdb	50	0.000	0.500	0.500
monomer-50-nr2-run1_result_131.pdb	50	0.840	0.000	0.160
monomer-50-nr2-run1_result_132.pdb	50	0.960	0.000	0.040
monomer-50-nr2-run1_result_133.pdb	50	0.960	0.000	0.040
monomer-50-nr2-run1_result_134.pdb	50	0.760	0.000	0.240
monomer-50-nr2-run1_result_135.pdb	50	0.820	0.000	0.180
monomer-50-nr2-run1_result_136.pdb	50	0.960	0.000	0.040
monomer-50-nr2-run1_result_137.pdb	50	0.860	0.000	0.140
monomer-50-nr2-run1_result_138.pdb	50	0.000	0.620	0.380
monomer-50-nr2-run1_result_139.pdb	50	0.000	0.800	0.200
monomer-50-nr2-run1_result_140.pdb	50	0.960	0.000	0.040
monomer-50-nr2-run1_result_141.pdb	50	0.820	0.000	0.180
monomer-50-nr2-run1_result_142.pdb	50	0.960	0.000	0.040
monomer-50-nr2-run1_result_143.pdb	50	0.740	0.000	0.260
monomer-50-nr2-run2_result_1.pdb	50	0.760	0.000	0.240
monomer-50-nr2-run1_result_144.pdb	50	0.420	0.320	0.260
monomer-50-nr2-run1_result_145.pdb	50	0.960	0.000	0.040
monomer-50-nr2-run1_result_146.pdb	50	0.880	0.000	0.120
monomer-50-nr2-run1_result_147.pdb	50	0.960	0.000	0.040
monomer-50-nr2-run1_result_148.pdb	50	0.960	0.000	0.040
monomer-50-nr2-run1_result_149.pdb	50	0.880	0.000	0.120
monomer-50-nr2-run1_result_150.pdb	50	0.900	0.000	0.100
monomer-50-nr2-run1_result_151.pdb	50	0.880	0.000	0.120
monomer-50-nr2-run1_result_152.pdb	50	0.940	0.000	0.060
monomer-50-nr2-run1_result_153.pdb	50	0.960	0.000	0.040
monomer-50-nr2-run1_result_154.pdb	50	0.360	0.380	0.260
monomer-50-nr2-run1_result_155.pdb	50	0.920	0.000	0.080
monomer-50-nr2-run1_result_156.pdb	50	0.940	0.000	0.060
monomer-50-nr2-run1_result_157.pdb	50	0.940	0.000	0.060
monomer-50-nr2-run1_result_158.pdb	50	0.260	0.360	0.380
monomer-50-nr2-run1_result_159.pdb	50	0.960	0.000	0.040
monomer-50-nr2-run1_result_160.pdb	50	0.960	0.000	0.040
monomer-50-nr2-run1_result_161.pdb	50	0.860	0.000	0.140
monomer-50-nr2-run1_result_162.pdb	50	0.960	0.000	0.040
monomer-50-nr2-run1_result_163.pdb	50	0.220	0.360	0.420
monomer-50-nr2-run1_result_164.pdb	50	0.880	0.000	0.120
monomer-50-nr2-run1_result_165.pdb	50	0.840	0.000	0.160
monomer-50-nr2-run1_result_166.pdb	50	0.900	0.000	0.100
monomer-50-nr2-run1_result_167.pdb	50	0.960	0.000	0.040
monomer-50-nr2-run1_result_168.pdb	50	0.960	0.000	0.040
monomer-50-nr2-run1_result_169.pdb	50	0.960	0.000	0.040
monomer-50-nr2-run1_result_170.pdb	50	0.180	0.540	0.280
monomer-50-nr2-run1_result_171.pdb	50	0.960	0.000	0.040
monomer-50-nr2-run1_result_172.pdb	50	0.960	0.000	0.040
monomer-50-nr2-run1_result_173.pdb	50	0.880	0.000	0.120
monomer-50-nr2-run1_result_174.pdb	50	0.000	0.760	0.240
monomer-50-nr2-run1_result_175.pdb	50	0.960	0.000	0.040
monomer-50-nr2-run1_result_176.pdb	50	0.820	0.000	0.180
monomer-50-nr2-run1_result_177.pdb	50	0.620	0.000	0.380
monomer-50-nr2-run1_result_178.pdb	50	0.960	0.000	0.040
monomer-50-nr2-run1_result_179.pdb	50	0.720	0.000	0.280
monomer-50-nr2-run1_result_180.pdb	50	0.880	0.000	0.120
monomer-50-nr2-run1_result_181.pdb	50	0.800	0.000	0.200
monomer-50-nr2-run1_result_182.pdb	50	0.000	0.660	0.340
monomer-50-nr2-run1_result_183.pdb	50	0.860	0.000	0.140
monomer-50-nr2-run1_result_184.pdb	50	0.960	0.000	0.040
monomer-50-nr2-run1_result_185.pdb	50	0.900	0.000	0.100
monomer-50-nr2-run1_result_186.pdb	50	0.960	0.000	0.040
monomer-50-nr2-run1_result_187.pdb	50	0.640	0.040	0.320
monomer-50-nr2-run1_result_188.pdb	50	0.000	0.720	0.280
monomer-50-nr2-run1_result_189.pdb	50	0.860	0.000	0.140
monomer-50-nr2-run1_result_190.pdb	50	0.600	0.000	0.400
monomer-50-nr2-run1_result_191.pdb	50	0.960	0.000	0.040
monomer-50-nr2-run1_result_192.pdb	50	0.780	0.000	0.220
monomer-50-nr2-run1_result_193.pdb	50	0.280	0.440	0.280
monomer-50-nr2-run1_result_194.pdb	50	0.700	0.000	0.300
monomer-50-nr2-run1_result_195.pdb	50	0.580	0.120	0.300
monomer-50-nr2-run1_result_196.pdb	50	0.940	0.000	0.060
monomer-50-nr2-run1_result_197.pdb	50	0.000	0.680	0.320
monomer-50-nr2-run1_result_198.pdb	50	0.720	0.000	0.280
monomer-50-nr2-run1_result_199.pdb	50	0.900	0.000	0.100
monomer-50-nr2-run1_result_200.pdb	50	0.560	0.000	0.440
monomer-50-nr2-run1_result_201.pdb	50	0.640	0.000	0.360
monomer-50-nr2-run1_result_202.pdb	50	0.960	0.000	0.040
monomer-50-nr2-run1_result_203.pdb	50	0.760	0.000	0.240
monomer-50-nr2-run1_result_204.pdb	50	0.940	0.000	0.060
monomer-50-nr2-run1_result_205.pdb	50	0.960	0.000	0.040
monomer-50-nr2-run1_result_206.pdb	50	0.860	0.000	0.140
monomer-50-nr2-run1_result_207.pdb	50	0.960	0.000	0.040
monomer-50-nr2-run1_result_208.pdb	50	0.960	0.000	0.040
monomer-50-nr2-run1_result_209.pdb	50	0.820	0.000	0.180
monomer-50-nr2-run1_result_210.pdb	50	0.960	0.000	0.040
monomer-50-nr2-run1_result_211.pdb	50	0.000	0.700	0.300
monomer-50-nr2-run1_result_212.pdb	50	0.000	0.680	0.320
monomer-50-nr2-run1_result_214.pdb	50	0.840	0.000	0.160
monomer-50-nr2-run1_result_213.pdb	50	0.700	0.000	0.300
monomer-50-nr2-run1_result_215.pdb	50	0.960	0.000	0.040
monomer-50-nr2-run1_result_216.pdb	50	0.940	0.000	0.060
monomer-50-nr2-run1_result_217.pdb	50	0.880	0.000	0.120
monomer-50-nr2-run1_result_218.pdb	50	0.060	0.560	0.380
monomer-50-nr2-run1_result_219.pdb	50	0.280	0.400	0.320
monomer-50-nr2-run1_result_220.pdb	50	0.860	0.000	0.140
monomer-50-nr2-run1_result_221.pdb	50	0.960	0.000	0.040
monomer-50-nr2-run1_result_222.pdb	50	0.960	0.000	0.040
monomer-50-nr2-run1_result_223.pdb	50	0.800	0.000	0.200
monomer-50-nr2-run1_result_224.pdb	50	0.000	0.640	0.360
monomer-50-nr2-run1_result_225.pdb	50	0.760	0.000	0.240
monomer-50-nr2-run1_result_226.pdb	50	0.960	0.000	0.040
monomer-50-nr2-run1_result_227.pdb	50	0.960	0.000	0.040
monomer-50-nr2-run1_result_228.pdb	50	0.960	0.000	0.040
monomer-50-nr2-run1_result_229.pdb	50	0.840	0.000	0.160
monomer-50-nr2-run1_result_230.pdb	50	0.940	0.000	0.060
monomer-50-nr2-run1_result_231.pdb	50	0.960	0.000	0.040
monomer-50-nr2-run1_result_232.pdb	50	0.800	0.000	0.200
monomer-50-nr2-run1_result_233.pdb	50	0.300	0.340	0.360
monomer-50-nr2-run1_result_234.pdb	50	0.960	0.000	0.040
monomer-50-nr2-run1_result_235.pdb	50	0.820	0.000	0.180
monomer-50-nr2-run1_result_236.pdb	50	0.740	0.000	0.260
monomer-50-nr2-run1_result_237.pdb	50	0.960	0.000	0.040
monomer-50-nr2-run1_result_238.pdb	50	0.960	0.000	0.040
monomer-50-nr2-run1_result_239.pdb	50	0.820	0.000	0.180
monomer-50-nr2-run1_result_240.pdb	50	0.820	0.000	0.180
monomer-50-nr2-run1_result_241.pdb	50	0.880	0.000	0.120
monomer-50-nr2-run1_result_242.pdb	50	0.960	0.000	0.040
monomer-50-nr2-run1_result_243.pdb	50	0.500	0.360	0.140
monomer-50-nr2-run1_result_244.pdb	50	0.800	0.000	0.200
monomer-50-nr2-run1_result_245.pdb	50	0.960	0.000	0.040
monomer-50-nr2-run1_result_246.pdb	50	0.920	0.000	0.080
monomer-50-nr2-run1_result_247.pdb	50	0.940	0.000	0.060
monomer-50-nr2-run1_result_248.pdb	50	0.940	0.000	0.060
monomer-50-nr2-run1_result_249.pdb	50	0.000	0.480	0.520
monomer-50-nr2-run1_result_250.pdb	50	0.900	0.000	0.100
monomer-50-nr2-run1_result_251.pdb	50	0.600	0.000	0.400
monomer-50-nr2-run1_result_252.pdb	50	0.180	0.420	0.400
monomer-50-nr2-run1_result_253.pdb	50	0.760	0.000	0.240
monomer-50-nr2-run1_result_254.pdb	50	0.960	0.000	0.040
monomer-50-nr2-run1_result_255.pdb	50	0.840	0.000	0.160
monomer-50-nr2-run1_result_256.pdb	50	0.880	0.000	0.120
monomer-50-nr2-run1_result_257.pdb	50	0.820	0.000	0.180
monomer-50-nr2-run1_result_258.pdb	50	0.960	0.000	0.040
monomer-50-nr2-run1_result_259.pdb	50	0.960	0.000	0.040
monomer-50-nr2-run1_result_260.pdb	50	0.560	0.160	0.280
monomer-50-nr2-run1_result_261.pdb	50	0.720	0.040	0.240
monomer-50-nr2-run1_result_262.pdb	50	0.000	0.420	0.580
monomer-50-nr2-run1_result_263.pdb	50	0.960	0.000	0.040
monomer-50-nr2-run1_result_264.pdb	50	0.940	0.000	0.060
monomer-50-nr2-run1_result_265.pdb	50	0.300	0.380	0.320
monomer-50-nr2-run1_result_266.pdb	50	0.860	0.000	0.140
monomer-50-nr2-run1_result_267.pdb	50	0.000	0.720	0.280
monomer-50-nr2-run1_result_268.pdb	50	0.000	0.700	0.300
monomer-50-nr2-run1_result_269.pdb	50	0.260	0.320	0.420
monomer-50-nr2-run1_result_270.pdb	50	0.800	0.000	0.200
monomer-50-nr2-run1_result_271.pdb	50	0.960	0.000	0.040
monomer-50-nr2-run1_result_272.pdb	50	0.960	0.000	0.040
monomer-50-nr2-run1_result_273.pdb	50	0.820	0.000	0.180
monomer-50-nr2-run1_result_274.pdb	50	0.960	0.000	0.040
monomer-50-nr2-run1_result_275.pdb	50	0.900	0.000	0.100
monomer-50-nr2-run1_result_276.pdb	50	0.960	0.000	0.040
monomer-50-nr2-run1_result_277.pdb	50	0.960	0.000	0.040
monomer-50-nr2-run1_result_278.pdb	50	0.900	0.000	0.100
monomer-50-nr2-run1_result_279.pdb	50	0.960	0.000	0.040
monomer-50-nr2-run1_result_280.pdb	50	0.360	0.300	0.340
monomer-50-nr2-run1_result_281.pdb	50	0.960	0.000	0.040
monomer-50-nr2-run1_result_282.pdb	50	0.880	0.000	0.120
monomer-50-nr2-run1_result_283.pdb	50	0.840	0.000	0.160
monomer-50-nr2-run1_result_284.pdb	50	0.960	0.000	0.040
monomer-50-nr2-run1_result_285.pdb	50	0.960	0.000	0.040
monomer-50-nr2-run1_result_286.pdb	50	0.800	0.000	0.200
monomer-50-nr2-run1_result_287.pdb	50	0.840	0.000	0.160
monomer-50-nr2-run1_result_288.pdb	50	0.120	0.520	0.360
monomer-50-nr2-run1_result_289.pdb	50	0.960	0.000	0.040
monomer-50-nr2-run1_result_290.pdb	50	0.960	0.000	0.040
monomer-50-nr2-run1_result_291.pdb	50	0.000	0.660	0.340
monomer-50-nr2-run1_result_292.pdb	50	0.960	0.000	0.040
monomer-50-nr2-run1_result_293.pdb	50	0.960	0.000	0.040
monomer-50-nr2-run1_result_294.pdb	50	0.960	0.000	0.040
monomer-50-nr2-run1_result_295.pdb	50	0.960	0.000	0.040
monomer-50-nr2-run1_result_296.pdb	50	0.000	0.600	0.400
monomer-50-nr2-run1_result_297.pdb	50	0.760	0.000	0.240
monomer-50-nr2-run1_result_298.pdb	50	0.960	0.000	0.040
monomer-50-nr2-run1_result_299.pdb	50	0.800	0.000	0.200
monomer-50-nr2-run1_result_300.pdb	50	0.000	0.680	0.320
monomer-50-nr2-run1_result_301.pdb	50	0.960	0.000	0.040
monomer-50-nr2-run1_result_302.pdb	50	0.800	0.000	0.200
monomer-50-nr2-run1_result_303.pdb	50	0.960	0.000	0.040
monomer-50-nr2-run1_result_304.pdb	50	0.800	0.000	0.200
monomer-50-nr2-run1_result_305.pdb	50	0.900	0.000	0.100
monomer-50-nr2-run1_result_306.pdb	50	0.660	0.000	0.340
monomer-50-nr2-run1_result_307.pdb	50	0.700	0.000	0.300
monomer-50-nr2-run1_result_308.pdb	50	0.760	0.000	0.240
monomer-50-nr2-run1_result_309.pdb	50	0.000	0.740	0.260
monomer-50-nr2-run1_result_310.pdb	50	0.000	0.740	0.260
monomer-50-nr2-run1_result_311.pdb	50	0.960	0.000	0.040
monomer-50-nr2-run1_result_312.pdb	50	0.940	0.000	0.060
monomer-50-nr2-run1_result_313.pdb	50	0.960	0.000	0.040
monomer-50-nr2-run1_result_314.pdb	50	0.920	0.000	0.080
monomer-50-nr2-run1_result_315.pdb	50	0.900	0.000	0.100
monomer-50-nr2-run1_result_316.pdb	50	0.960	0.000	0.040
monomer-50-nr2-run1_result_317.pdb	50	0.000	0.760	0.240
monomer-50-nr2-run1_result_318.pdb	50	0.720	0.000	0.280
monomer-50-nr2-run1_result_319.pdb	50	0.000	0.700	0.300
monomer-50-nr2-run1_result_320.pdb	50	0.880	0.000	0.120
monomer-50-nr2-run1_result_321.pdb	50	0.860	0.000	0.140
monomer-50-nr2-run1_result_322.pdb	50	0.660	0.000	0.340
monomer-50-nr2-run1_result_323.pdb	50	0.960	0.000	0.040
monomer-50-nr2-run1_result_324.pdb	50	0.840	0.000	0.160
monomer-50-nr2-run1_result_325.pdb	50	0.000	0.640	0.360
monomer-50-nr2-run1_result_326.pdb	50	0.760	0.000	0.240
monomer-50-nr2-run1_result_327.pdb	50	0.000	0.760	0.240
monomer-50-nr2-run1_result_328.pdb	50	0.960	0.000	0.040
monomer-50-nr2-run1_result_329.pdb	50	0.880	0.000	0.120
monomer-50-nr2-run1_result_330.pdb	50	0.960	0.000	0.040
monomer-50-nr2-run1_result_331.pdb	50	0.960	0.000	0.040
monomer-50-nr2-run1_result_332.pdb	50	0.960	0.000	0.040
monomer-50-nr2-run1_result_333.pdb	50	0.280	0.320	0.400
monomer-50-nr2-run1_result_334.pdb	50	0.800	0.000	0.200
monomer-50-nr2-run1_result_335.pdb	50	0.840	0.000	0.160
monomer-50-nr2-run1_result_336.pdb	50	0.800	0.000	0.200
monomer-50-nr2-run1_result_337.pdb	50	0.940	0.000	0.060
monomer-50-nr2-run1_result_338.pdb	50	0.160	0.540	0.300
monomer-50-nr2-run1_result_339.pdb	50	0.000	0.760	0.240
monomer-50-nr2-run1_result_340.pdb	50	0.960	0.000	0.040
monomer-50-nr2-run1_result_341.pdb	50	0.960	0.000	0.040
monomer-50-nr2-run1_result_342.pdb	50	0.880	0.000	0.120
monomer-50-nr2-run1_result_343.pdb	50	0.000	0.740	0.260
monomer-50-nr2-run1_result_344.pdb	50	0.960	0.000	0.040
monomer-50-nr2-run1_result_345.pdb	50	0.780	0.000	0.220
monomer-50-nr2-run1_result_346.pdb	50	0.960	0.000	0.040
monomer-50-nr2-run1_result_347.pdb	50	0.860	0.000	0.140
monomer-50-nr2-run1_result_348.pdb	50	0.240	0.460	0.300
monomer-50-nr2-run1_result_349.pdb	50	0.920	0.000	0.080
monomer-50-nr2-run1_result_350.pdb	50	0.780	0.000	0.220
monomer-50-nr2-run1_result_351.pdb	50	0.720	0.000	0.280
monomer-50-nr2-run1_result_352.pdb	50	0.920	0.000	0.080
monomer-50-nr2-run1_result_353.pdb	50	0.960	0.000	0.040
monomer-50-nr2-run1_result_354.pdb	50	0.240	0.380	0.380
monomer-50-nr2-run1_result_355.pdb	50	0.720	0.000	0.280
monomer-50-nr2-run1_result_356.pdb	50	0.960	0.000	0.040
monomer-50-nr2-run1_result_357.pdb	50	0.840	0.000	0.160
monomer-50-nr2-run1_result_358.pdb	50	0.960	0.000	0.040
monomer-50-nr2-run1_result_359.pdb	50	0.800	0.000	0.200
monomer-50-nr2-run1_result_360.pdb	50	0.480	0.120	0.400
monomer-50-nr2-run1_result_361.pdb	50	0.540	0.000	0.460
monomer-50-nr2-run1_result_362.pdb	50	0.620	0.000	0.380
monomer-50-nr2-run1_result_363.pdb	50	0.940	0.000	0.060
monomer-50-nr2-run1_result_364.pdb	50	0.860	0.000	0.140
monomer-50-nr2-run1_result_365.pdb	50	0.000	0.580	0.420
monomer-50-nr2-run1_result_366.pdb	50	0.860	0.000	0.140
monomer-50-nr2-run1_result_367.pdb	50	0.780	0.000	0.220
monomer-50-nr2-run1_result_368.pdb	50	0.960	0.000	0.040
monomer-50-nr2-run1_result_369.pdb	50	0.860	0.000	0.140
monomer-50-nr2-run1_result_370.pdb	50	0.920	0.000	0.080
monomer-50-nr2-run1_result_371.pdb	50	0.840	0.000	0.160
monomer-50-nr2-run1_result_372.pdb	50	0.900	0.000	0.100
monomer-50-nr2-run1_result_373.pdb	50	0.860	0.000	0.140
monomer-50-nr2-run1_result_374.pdb	50	0.860	0.000	0.140
monomer-50-nr2-run1_result_375.pdb	50	0.920	0.000	0.080
monomer-50-nr2-run1_result_376.pdb	50	0.960	0.000	0.040
monomer-50-nr2-run1_result_377.pdb	50	0.960	0.000	0.040
monomer-50-nr2-run1_result_378.pdb	50	0.000	0.660	0.340
monomer-50-nr2-run1_result_379.pdb	50	0.920	0.000	0.080
monomer-50-nr2-run1_result_380.pdb	50	0.400	0.360	0.240
monomer-50-nr2-run1_result_381.pdb	50	0.880	0.000	0.120
monomer-50-nr2-run1_result_382.pdb	50	0.060	0.600	0.340
monomer-50-nr2-run1_result_383.pdb	50	0.960	0.000	0.040
monomer-50-nr2-run1_result_384.pdb	50	0.960	0.000	0.040
monomer-50-nr2-run1_result_386.pdb	50	0.960	0.000	0.040
monomer-50-nr2-run1_result_385.pdb	50	0.400	0.240	0.360
monomer-50-nr2-run1_result_387.pdb	50	0.780	0.000	0.220
monomer-50-nr2-run1_result_388.pdb	50	0.880	0.000	0.120
monomer-50-nr2-run1_result_389.pdb	50	0.180	0.480	0.340
monomer-50-nr2-run1_result_390.pdb	50	0.960	0.000	0.040
monomer-50-nr2-run1_result_391.pdb	50	0.960	0.000	0.040
monomer-50-nr2-run1_result_392.pdb	50	0.860	0.000	0.140
monomer-50-nr2-run1_result_393.pdb	50	0.080	0.480	0.440
monomer-50-nr2-run1_result_394.pdb	50	0.000	0.680	0.320
monomer-50-nr2-run1_result_395.pdb	50	0.140	0.380	0.480
monomer-50-nr2-run1_result_396.pdb	50	0.880	0.000	0.120
monomer-50-nr2-run1_result_397.pdb	50	0.200	0.500	0.300
monomer-50-nr2-run1_result_398.pdb	50	0.000	0.700	0.300
monomer-50-nr2-run1_result_399.pdb	50	0.800	0.000	0.200
monomer-50-nr2-run1_result_400.pdb	50	0.820	0.000	0.180
monomer-50-nr2-run1_result_401.pdb	50	0.000	0.580	0.420
monomer-50-nr2-run1_result_402.pdb	50	0.820	0.000	0.180
monomer-50-nr2-run1_result_403.pdb	50	0.200	0.540	0.260
monomer-50-nr2-run1_result_404.pdb	50	0.840	0.000	0.160
monomer-50-nr2-run1_result_405.pdb	50	0.800	0.000	0.200
monomer-50-nr2-run1_result_406.pdb	50	0.960	0.000	0.040
monomer-50-nr2-run1_result_407.pdb	50	0.900	0.000	0.100
monomer-50-nr2-run1_result_408.pdb	50	0.700	0.000	0.300
monomer-50-nr2-run1_result_409.pdb	50	0.200	0.420	0.380
monomer-50-nr2-run1_result_410.pdb	50	0.880	0.000	0.120
monomer-50-nr2-run1_result_411.pdb	50	0.840	0.000	0.160
monomer-50-nr2-run1_result_412.pdb	50	0.000	0.780	0.220
monomer-50-nr2-run1_result_413.pdb	50	0.900	0.000	0.100
monomer-50-nr2-run1_result_414.pdb	50	0.740	0.000	0.260
monomer-50-nr2-run1_result_415.pdb	50	0.780	0.000	0.220
monomer-50-nr2-run1_result_416.pdb	50	0.000	0.720	0.280
monomer-50-nr2-run1_result_417.pdb	50	0.120	0.420	0.460
monomer-50-nr2-run1_result_418.pdb	50	0.960	0.000	0.040
monomer-50-nr2-run1_result_419.pdb	50	0.960	0.000	0.040
monomer-50-nr2-run1_result_420.pdb	50	0.860	0.000	0.140
monomer-50-nr2-run1_result_421.pdb	50	0.200	0.440	0.360
monomer-50-nr2-run1_result_422.pdb	50	0.840	0.000	0.160
monomer-50-nr2-run1_result_423.pdb	50	0.840	0.000	0.160
monomer-50-nr2-run1_result_424.pdb	50	0.760	0.000	0.240
monomer-50-nr2-run1_result_425.pdb	50	0.680	0.000	0.320
monomer-50-nr2-run1_result_426.pdb	50	0.700	0.000	0.300
monomer-50-nr2-run1_result_427.pdb	50	0.860	0.000	0.140
monomer-50-nr2-run1_result_428.pdb	50	0.960	0.000	0.040
monomer-50-nr2-run1_result_429.pdb	50	0.860	0.000	0.140
monomer-50-nr2-run1_result_430.pdb	50	0.960	0.000	0.040
monomer-50-nr2-run1_result_431.pdb	50	0.860	0.000	0.140
monomer-50-nr2-run1_result_432.pdb	50	0.880	0.000	0.120
monomer-50-nr2-run1_result_433.pdb	50	0.080	0.620	0.300
monomer-50-nr2-run1_result_434.pdb	50	0.900	0.000	0.100
monomer-50-nr2-run1_result_435.pdb	50	0.960	0.000	0.040
monomer-50-nr2-run1_result_436.pdb	50	0.880	0.000	0.120
monomer-50-nr2-run1_result_437.pdb	50	0.000	0.700	0.300
monomer-50-nr2-run1_result_438.pdb	50	0.960	0.000	0.040
monomer-50-nr2-run1_result_439.pdb	50	0.960	0.000	0.040
monomer-50-nr2-run1_result_440.pdb	50	0.280	0.480	0.240
monomer-50-nr2-run1_result_441.pdb	50	0.180	0.420	0.400
monomer-50-nr2-run1_result_442.pdb	50	0.960	0.000	0.040
monomer-50-nr2-run1_result_443.pdb	50	0.880	0.000	0.120
monomer-50-nr2-run1_result_444.pdb	50	0.840	0.000	0.160
monomer-50-nr2-run1_result_445.pdb	50	0.000	0.740	0.260
monomer-50-nr2-run1_result_446.pdb	50	0.920	0.000	0.080
monomer-50-nr2-run1_result_447.pdb	50	0.860	0.000	0.140
monomer-50-nr2-run1_result_448.pdb	50	0.920	0.000	0.080
monomer-50-nr2-run1_result_449.pdb	50	0.840	0.000	0.160
monomer-50-nr2-run1_result_450.pdb	50	0.960	0.000	0.040
monomer-50-nr2-run1_result_451.pdb	50	0.820	0.000	0.180
monomer-50-nr2-run1_result_452.pdb	50	0.960	0.000	0.040
monomer-50-nr2-run1_result_453.pdb	50	0.760	0.000	0.240
monomer-50-nr2-run1_result_454.pdb	50	0.060	0.660	0.280
monomer-50-nr2-run1_result_455.pdb	50	0.440	0.180	0.380
monomer-50-nr2-run1_result_456.pdb	50	0.000	0.640	0.360
monomer-50-nr2-run1_result_457.pdb	50	0.840	0.000	0.160
monomer-50-nr2-run1_result_458.pdb	50	0.960	0.000	0.040
monomer-50-nr2-run1_result_459.pdb	50	0.960	0.000	0.040
monomer-50-nr2-run1_result_460.pdb	50	0.880	0.000	0.120
monomer-50-nr2-run1_result_461.pdb	50	0.800	0.000	0.200
monomer-50-nr2-run1_result_462.pdb	50	0.780	0.000	0.220
monomer-50-nr2-run1_result_463.pdb	50	0.960	0.000	0.040
monomer-50-nr2-run1_result_464.pdb	50	0.760	0.000	0.240
monomer-50-nr2-run1_result_465.pdb	50	0.960	0.000	0.040
monomer-50-nr2-run1_result_466.pdb	50	0.960	0.000	0.040
monomer-50-nr2-run1_result_467.pdb	50	0.820	0.000	0.180
monomer-50-nr2-run1_result_468.pdb	50	0.960	0.000	0.040
monomer-50-nr2-run1_result_469.pdb	50	0.840	0.000	0.160
monomer-50-nr2-run1_result_470.pdb	50	0.780	0.000	0.220
monomer-50-nr2-run1_result_471.pdb	50	0.960	0.000	0.040
monomer-50-nr2-run1_result_472.pdb	50	0.800	0.000	0.200
monomer-50-nr2-run1_result_473.pdb	50	0.000	0.780	0.220
monomer-50-nr2-run1_result_474.pdb	50	0.820	0.000	0.180
monomer-50-nr2-run1_result_475.pdb	50	0.180	0.460	0.360
monomer-50-nr2-run1_result_476.pdb	50	0.960	0.000	0.040
monomer-50-nr2-run1_result_477.pdb	50	0.720	0.000	0.280
monomer-50-nr2-run1_result_478.pdb	50	0.080	0.540	0.380
monomer-50-nr2-run1_result_479.pdb	50	0.820	0.000	0.180
monomer-50-nr2-run1_result_480.pdb	50	0.940	0.000	0.060
monomer-50-nr2-run1_result_481.pdb	50	0.820	0.000	0.180
monomer-50-nr2-run1_result_482.pdb	50	0.960	0.000	0.040
monomer-50-nr2-run1_result_483.pdb	50	0.000	0.600	0.400
monomer-50-nr2-run1_result_484.pdb	50	0.960	0.000	0.040
monomer-50-nr2-run1_result_485.pdb	50	0.900	0.000	0.100
monomer-50-nr2-run1_result_486.pdb	50	0.420	0.220	0.360
monomer-50-nr2-run2_result_3.pdb	50	0.120	0.400	0.480
monomer-50-nr2-run1_result_487.pdb	50	0.680	0.000	0.320
monomer-50-nr2-run1_result_488.pdb	50	0.860	0.000	0.140
monomer-50-nr2-run1_result_489.pdb	50	0.880	0.000	0.120
monomer-50-nr2-run1_result_490.pdb	50	0.880	0.000	0.120
monomer-50-nr2-run1_result_491.pdb	50	0.000	0.520	0.480
monomer-50-nr2-run1_result_492.pdb	50	0.820	0.000	0.180
monomer-50-nr2-run1_result_493.pdb	50	0.960	0.000	0.040
monomer-50-nr2-run1_result_494.pdb	50	0.960	0.000	0.040
monomer-50-nr2-run1_result_495.pdb	50	0.960	0.000	0.040
monomer-50-nr2-run1_result_496.pdb	50	0.960	0.000	0.040
monomer-50-nr2-run1_result_497.pdb	50	0.760	0.000	0.240
monomer-50-nr2-run1_result_498.pdb	50	0.960	0.000	0.040
monomer-50-nr2-run1_result_499.pdb	50	0.960	0.000	0.040
monomer-50-nr2-run1_result_500.pdb	50	0.280	0.480	0.240
monomer-50-nr2-run1_result_501.pdb	50	0.960	0.000	0.040
monomer-50-nr2-run1_result_502.pdb	50	0.960	0.000	0.040
monomer-50-nr2-run1_result_503.pdb	50	0.220	0.420	0.360
monomer-50-nr2-run1_result_504.pdb	50	0.800	0.000	0.200
monomer-50-nr2-run1_result_505.pdb	50	0.720	0.000	0.280
monomer-50-nr2-run1_result_506.pdb	50	0.240	0.480	0.280
monomer-50-nr2-run1_result_507.pdb	50	0.000	0.440	0.560
monomer-50-nr2-run1_result_508.pdb	50	0.940	0.000	0.060
monomer-50-nr2-run1_result_509.pdb	50	0.800	0.000	0.200
monomer-50-nr2-run1_result_510.pdb	50	0.860	0.000	0.140
monomer-50-nr2-run1_result_511.pdb	50	0.960	0.000	0.040
monomer-50-nr2-run1_result_512.pdb	50	0.640	0.000	0.360
monomer-50-nr2-run1_result_513.pdb	50	0.960	0.000	0.040
monomer-50-nr2-run1_result_514.pdb	50	0.740	0.000	0.260
monomer-50-nr2-run1_result_515.pdb	50	0.740	0.000	0.260
monomer-50-nr2-run1_result_516.pdb	50	0.680	0.000	0.320
monomer-50-nr2-run1_result_517.pdb	50	0.880	0.000	0.120
monomer-50-nr2-run1_result_518.pdb	50	0.000	0.620	0.380
monomer-50-nr2-run1_result_519.pdb	50	0.000	0.700	0.300
monomer-50-nr2-run1_result_520.pdb	50	0.920	0.000	0.080
monomer-50-nr2-run2_result_5.pdb	50	0.960	0.000	0.040
monomer-50-nr2-run1_result_521.pdb	50	0.960	0.000	0.040
monomer-50-nr2-run1_result_522.pdb	50	0.960	0.000	0.040
monomer-50-nr2-run1_result_523.pdb	50	0.060	0.760	0.180
monomer-50-nr2-run1_result_524.pdb	50	0.720	0.000	0.280
monomer-50-nr2-run1_result_525.pdb	50	0.820	0.000	0.180
monomer-50-nr2-run1_result_526.pdb	50	0.960	0.000	0.040
monomer-50-nr2-run1_result_527.pdb	50	0.860	0.000	0.140
monomer-50-nr2-run1_result_528.pdb	50	0.920	0.000	0.080
monomer-50-nr2-run1_result_529.pdb	50	0.960	0.000	0.040
monomer-50-nr2-run1_result_530.pdb	50	0.000	0.840	0.160
monomer-50-nr2-run1_result_531.pdb	50	0.920	0.000	0.080
monomer-50-nr2-run1_result_532.pdb	50	0.960	0.000	0.040
monomer-50-nr2-run1_result_533.pdb	50	0.820	0.000	0.180
monomer-50-nr2-run1_result_534.pdb	50	0.000	0.760	0.240
monomer-50-nr2-run1_result_535.pdb	50	0.000	0.620	0.380
monomer-50-nr2-run1_result_536.pdb	50	0.880	0.000	0.120
monomer-50-nr2-run1_result_537.pdb	50	0.000	0.620	0.380
monomer-50-nr2-run1_result_538.pdb	50	0.960	0.000	0.040
monomer-50-nr2-run1_result_539.pdb	50	0.860	0.000	0.140
monomer-50-nr2-run1_result_540.pdb	50	0.000	0.580	0.420
monomer-50-nr2-run1_result_541.pdb	50	0.000	0.680	0.320
monomer-50-nr2-run1_result_542.pdb	50	0.860	0.000	0.140
monomer-50-nr2-run1_result_543.pdb	50	0.800	0.000	0.200
monomer-50-nr2-run1_result_544.pdb	50	0.280	0.380	0.340
monomer-50-nr2-run1_result_545.pdb	50	0.240	0.440	0.320
monomer-50-nr2-run1_result_546.pdb	50	0.800	0.000	0.200
monomer-50-nr2-run1_result_547.pdb	50	0.540	0.280	0.180
monomer-50-nr2-run1_result_548.pdb	50	0.300	0.280	0.420
monomer-50-nr2-run1_result_549.pdb	50	0.640	0.000	0.360
monomer-50-nr2-run1_result_550.pdb	50	0.280	0.420	0.300
monomer-50-nr2-run1_result_551.pdb	50	0.000	0.760	0.240
monomer-50-nr2-run1_result_552.pdb	50	0.900	0.000	0.100
monomer-50-nr2-run1_result_553.pdb	50	0.960	0.000	0.040
monomer-50-nr2-run1_result_554.pdb	50	0.960	0.000	0.040
monomer-50-nr2-run2_result_7.pdb	50	0.960	0.000	0.040
monomer-50-nr2-run1_result_555.pdb	50	0.880	0.000	0.120
monomer-50-nr2-run1_result_556.pdb	50	0.760	0.000	0.240
monomer-50-nr2-run1_result_557.pdb	50	0.920	0.000	0.080
monomer-50-nr2-run1_result_558.pdb	50	0.860	0.000	0.140
monomer-50-nr2-run1_result_559.pdb	50	0.960	0.000	0.040
monomer-50-nr2-run1_result_560.pdb	50	0.200	0.460	0.340
monomer-50-nr2-run1_result_561.pdb	50	0.960	0.000	0.040
monomer-50-nr2-run1_result_562.pdb	50	0.920	0.000	0.080
monomer-50-nr2-run1_result_563.pdb	50	0.960	0.000	0.040
monomer-50-nr2-run1_result_564.pdb	50	0.860	0.000	0.140
monomer-50-nr2-run1_result_565.pdb	50	0.880	0.000	0.120
monomer-50-nr2-run1_result_566.pdb	50	0.000	0.700	0.300
monomer-50-nr2-run1_result_567.pdb	50	0.840	0.000	0.160
monomer-50-nr2-run1_result_568.pdb	50	0.760	0.000	0.240
monomer-50-nr2-run1_result_569.pdb	50	0.900	0.000	0.100
monomer-50-nr2-run1_result_570.pdb	50	0.120	0.560	0.320
monomer-50-nr2-run1_result_571.pdb	50	0.840	0.000	0.160
monomer-50-nr2-run1_result_572.pdb	50	0.820	0.000	0.180
monomer-50-nr2-run1_result_573.pdb	50	0.820	0.000	0.180
monomer-50-nr2-run1_result_574.pdb	50	0.760	0.000	0.240
monomer-50-nr2-run1_result_575.pdb	50	0.900	0.000	0.100
monomer-50-nr2-run1_result_576.pdb	50	0.960	0.000	0.040
monomer-50-nr2-run1_result_577.pdb	50	0.920	0.000	0.080
monomer-50-nr2-run1_result_578.pdb	50	0.860	0.000	0.140
monomer-50-nr2-run1_result_579.pdb	50	0.320	0.480	0.200
monomer-50-nr2-run1_result_580.pdb	50	0.340	0.260	0.400
monomer-50-nr2-run1_result_581.pdb	50	0.860	0.000	0.140
monomer-50-nr2-run1_result_582.pdb	50	0.820	0.000	0.180
monomer-50-nr2-run1_result_583.pdb	50	0.900	0.000	0.100
monomer-50-nr2-run1_result_584.pdb	50	0.920	0.000	0.080
monomer-50-nr2-run1_result_585.pdb	50	0.860	0.000	0.140
monomer-50-nr2-run1_result_586.pdb	50	0.960	0.000	0.040
monomer-50-nr2-run1_result_587.pdb	50	0.880	0.000	0.120
monomer-50-nr2-run1_result_589.pdb	50	0.820	0.000	0.180
monomer-50-nr2-run1_result_588.pdb	50	0.960	0.000	0.040
monomer-50-nr2-run1_result_590.pdb	50	0.760	0.000	0.240
monomer-50-nr2-run1_result_591.pdb	50	0.880	0.000	0.120
monomer-50-nr2-run1_result_592.pdb	50	0.780	0.000	0.220
monomer-50-nr2-run1_result_593.pdb	50	0.280	0.340	0.380
monomer-50-nr2-run1_result_594.pdb	50	0.900	0.000	0.100
monomer-50-nr2-run1_result_595.pdb	50	0.960	0.000	0.040
monomer-50-nr2-run1_result_596.pdb	50	0.760	0.000	0.240
monomer-50-nr2-run1_result_597.pdb	50	0.840	0.000	0.160
monomer-50-nr2-run1_result_598.pdb	50	0.720	0.080	0.200
monomer-50-nr2-run1_result_599.pdb	50	0.960	0.000	0.040
monomer-50-nr2-run1_result_600.pdb	50	0.960	0.000	0.040
monomer-50-nr2-run1_result_601.pdb	50	0.780	0.000	0.220
monomer-50-nr2-run1_result_602.pdb	50	0.960	0.000	0.040
monomer-50-nr2-run1_result_603.pdb	50	0.360	0.420	0.220
monomer-50-nr2-run1_result_604.pdb	50	0.960	0.000	0.040
monomer-50-nr2-run1_result_605.pdb	50	0.960	0.000	0.040
monomer-50-nr2-run1_result_606.pdb	50	0.860	0.000	0.140
monomer-50-nr2-run1_result_607.pdb	50	0.900	0.000	0.100
monomer-50-nr2-run1_result_608.pdb	50	0.000	0.740	0.260
monomer-50-nr2-run1_result_609.pdb	50	0.840	0.000	0.160
monomer-50-nr2-run1_result_610.pdb	50	0.920	0.000	0.080
monomer-50-nr2-run1_result_611.pdb	50	0.960	0.000	0.040
monomer-50-nr2-run1_result_612.pdb	50	0.920	0.000	0.080
monomer-50-nr2-run1_result_613.pdb	50	0.960	0.000	0.040
monomer-50-nr2-run1_result_614.pdb	50	0.960	0.000	0.040
monomer-50-nr2-run1_result_615.pdb	50	0.780	0.000	0.220
monomer-50-nr2-run1_result_616.pdb	50	0.780	0.000	0.220
monomer-50-nr2-run1_result_617.pdb	50	0.760	0.000	0.240
monomer-50-nr2-run1_result_618.pdb	50	0.840	0.000	0.160
monomer-50-nr2-run1_result_619.pdb	50	0.820	0.000	0.180
monomer-50-nr2-run1_result_620.pdb	50	0.500	0.320	0.180
monomer-50-nr2-run1_result_621.pdb	50	0.960	0.000	0.040
monomer-50-nr2-run1_result_622.pdb	50	0.000	0.640	0.360
monomer-50-nr2-run1_result_623.pdb	50	0.940	0.000	0.060
monomer-50-nr2-run1_result_624.pdb	50	0.360	0.440	0.200
monomer-50-nr2-run1_result_625.pdb	50	0.360	0.320	0.320
monomer-50-nr2-run1_result_626.pdb	50	0.120	0.480	0.400
monomer-50-nr2-run1_result_627.pdb	50	0.880	0.000	0.120
monomer-50-nr2-run1_result_628.pdb	50	0.960	0.000	0.040
monomer-50-nr2-run1_result_629.pdb	50	0.900	0.000	0.100
monomer-50-nr2-run1_result_630.pdb	50	0.960	0.000	0.040
monomer-50-nr2-run1_result_631.pdb	50	0.280	0.420	0.300
monomer-50-nr2-run1_result_632.pdb	50	0.340	0.380	0.280
monomer-50-nr2-run1_result_633.pdb	50	0.160	0.380	0.460
monomer-50-nr2-run1_result_634.pdb	50	0.960	0.000	0.040
monomer-50-nr2-run1_result_635.pdb	50	0.940	0.000	0.060
monomer-50-nr2-run1_result_636.pdb	50	0.060	0.680	0.260
monomer-50-nr2-run1_result_637.pdb	50	0.880	0.000	0.120
monomer-50-nr2-run1_result_638.pdb	50	0.880	0.000	0.120
monomer-50-nr2-run1_result_639.pdb	50	0.960	0.000	0.040
monomer-50-nr2-run1_result_640.pdb	50	0.940	0.000	0.060
monomer-50-nr2-run1_result_641.pdb	50	0.700	0.000	0.300
monomer-50-nr2-run1_result_642.pdb	50	0.380	0.360	0.260
monomer-50-nr2-run1_result_643.pdb	50	0.960	0.000	0.040
monomer-50-nr2-run1_result_644.pdb	50	0.840	0.000	0.160
monomer-50-nr2-run1_result_645.pdb	50	0.800	0.000	0.200
monomer-50-nr2-run1_result_646.pdb	50	0.760	0.000	0.240
monomer-50-nr2-run1_result_647.pdb	50	0.760	0.000	0.240
monomer-50-nr2-run1_result_648.pdb	50	0.960	0.000	0.040
monomer-50-nr2-run1_result_649.pdb	50	0.800	0.000	0.200
monomer-50-nr2-run1_result_650.pdb	50	0.800	0.000	0.200
monomer-50-nr2-run1_result_651.pdb	50	0.940	0.000	0.060
monomer-50-nr2-run1_result_652.pdb	50	0.000	0.720	0.280
monomer-50-nr2-run1_result_653.pdb	50	0.620	0.040	0.340
monomer-50-nr2-run1_result_654.pdb	50	0.860	0.000	0.140
monomer-50-nr2-run1_result_655.pdb	50	0.000	0.600	0.400
monomer-50-nr2-run1_result_656.pdb	50	0.780	0.000	0.220
monomer-50-nr2-run1_result_657.pdb	50	0.960	0.000	0.040
monomer-50-nr2-run2_result_8.pdb	50	0.460	0.320	0.220
monomer-50-nr2-run1_result_658.pdb	50	0.780	0.000	0.220
monomer-50-nr2-run1_result_659.pdb	50	0.800	0.000	0.200
monomer-50-nr2-run1_result_660.pdb	50	0.720	0.000	0.280
monomer-50-nr2-run1_result_661.pdb	50	0.700	0.000	0.300
monomer-50-nr2-run1_result_662.pdb	50	0.960	0.000	0.040
monomer-50-nr2-run1_result_663.pdb	50	0.280	0.260	0.460
monomer-50-nr2-run1_result_664.pdb	50	0.640	0.000	0.360
monomer-50-nr2-run1_result_665.pdb	50	0.240	0.460	0.300
monomer-50-nr2-run1_result_666.pdb	50	0.000	0.720	0.280
monomer-50-nr2-run1_result_667.pdb	50	0.760	0.000	0.240
monomer-50-nr2-run1_result_668.pdb	50	0.000	0.760	0.240
monomer-50-nr2-run1_result_669.pdb	50	0.760	0.000	0.240
monomer-50-nr2-run1_result_670.pdb	50	0.960	0.000	0.040
monomer-50-nr2-run1_result_671.pdb	50	0.180	0.480	0.340
monomer-50-nr2-run1_result_672.pdb	50	0.300	0.280	0.420
monomer-50-nr2-run1_result_673.pdb	50	0.800	0.000	0.200
monomer-50-nr2-run1_result_674.pdb	50	0.960	0.000	0.040
monomer-50-nr2-run1_result_675.pdb	50	0.960	0.000	0.040
monomer-50-nr2-run1_result_676.pdb	50	0.000	0.660	0.340
monomer-50-nr2-run1_result_677.pdb	50	0.820	0.000	0.180
monomer-50-nr2-run1_result_678.pdb	50	0.000	0.680	0.320
monomer-50-nr2-run1_result_679.pdb	50	0.920	0.000	0.080
monomer-50-nr2-run1_result_680.pdb	50	0.960	0.000	0.040
monomer-50-nr2-run1_result_681.pdb	50	0.880	0.000	0.120
monomer-50-nr2-run1_result_682.pdb	50	0.800	0.000	0.200
monomer-50-nr2-run1_result_683.pdb	50	0.960	0.000	0.040
monomer-50-nr2-run1_result_684.pdb	50	0.300	0.460	0.240
monomer-50-nr2-run1_result_685.pdb	50	0.960	0.000	0.040
monomer-50-nr2-run1_result_686.pdb	50	0.080	0.640	0.280
monomer-50-nr2-run1_result_687.pdb	50	0.960	0.000	0.040
monomer-50-nr2-run1_result_688.pdb	50	0.960	0.000	0.040
monomer-50-nr2-run1_result_689.pdb	50	0.880	0.000	0.120
monomer-50-nr2-run1_result_690.pdb	50	0.920	0.000	0.080
monomer-50-nr2-run1_result_691.pdb	50	0.800	0.000	0.200
monomer-50-nr2-run2_result_9.pdb	50	0.840	0.000	0.160
monomer-50-nr2-run1_result_692.pdb	50	0.240	0.540	0.220
monomer-50-nr2-run1_result_693.pdb	50	0.940	0.000	0.060
monomer-50-nr2-run1_result_694.pdb	50	0.960	0.000	0.040
monomer-50-nr2-run1_result_695.pdb	50	0.960	0.000	0.040
monomer-50-nr2-run1_result_696.pdb	50	0.840	0.000	0.160
monomer-50-nr2-run1_result_697.pdb	50	0.960	0.000	0.040
monomer-50-nr2-run1_result_698.pdb	50	0.940	0.000	0.060
monomer-50-nr2-run1_result_699.pdb	50	0.840	0.000	0.160
monomer-50-nr2-run1_result_700.pdb	50	0.960	0.000	0.040
monomer-50-nr2-run1_result_701.pdb	50	0.800	0.000	0.200
monomer-50-nr2-run1_result_702.pdb	50	0.960	0.000	0.040
monomer-50-nr2-run1_result_703.pdb	50	0.760	0.000	0.240
monomer-50-nr2-run1_result_704.pdb	50	0.960	0.000	0.040
monomer-50-nr2-run1_result_705.pdb	50	0.920	0.000	0.080
monomer-50-nr2-run1_result_706.pdb	50	0.000	0.660	0.340
monomer-50-nr2-run1_result_707.pdb	50	0.960	0.000	0.040
monomer-50-nr2-run1_result_708.pdb	50	0.340	0.340	0.320
monomer-50-nr2-run1_result_709.pdb	50	0.960	0.000	0.040
monomer-50-nr2-run1_result_710.pdb	50	0.420	0.360	0.220
monomer-50-nr2-run1_result_711.pdb	50	0.780	0.000	0.220
monomer-50-nr2-run1_result_712.pdb	50	0.800	0.000	0.200
monomer-50-nr2-run1_result_713.pdb	50	0.060	0.400	0.540
monomer-50-nr2-run1_result_714.pdb	50	0.960	0.000	0.040
monomer-50-nr2-run1_result_715.pdb	50	0.960	0.000	0.040
monomer-50-nr2-run1_result_716.pdb	50	0.900	0.000	0.100
monomer-50-nr2-run1_result_717.pdb	50	0.300	0.360	0.340
monomer-50-nr2-run1_result_718.pdb	50	0.160	0.480	0.360
monomer-50-nr2-run1_result_719.pdb	50	0.880	0.000	0.120
monomer-50-nr2-run1_result_720.pdb	50	0.820	0.000	0.180
monomer-50-nr2-run1_result_721.pdb	50	0.960	0.000	0.040
monomer-50-nr2-run1_result_722.pdb	50	0.960	0.000	0.040
monomer-50-nr2-run1_result_723.pdb	50	0.960	0.000	0.040
monomer-50-nr2-run1_result_724.pdb	50	0.000	0.780	0.220
monomer-50-nr2-run1_result_725.pdb	50	0.960	0.000	0.040
monomer-50-nr2-run1_result_726.pdb	50	0.220	0.380	0.400
monomer-50-nr2-run1_result_727.pdb	50	0.960	0.000	0.040
monomer-50-nr2-run1_result_728.pdb	50	0.960	0.000	0.040
monomer-50-nr2-run1_result_729.pdb	50	0.960	0.000	0.040
monomer-50-nr2-run1_result_730.pdb	50	0.800	0.000	0.200
monomer-50-nr2-run1_result_731.pdb	50	0.380	0.400	0.220
monomer-50-nr2-run1_result_732.pdb	50	0.000	0.740	0.260
monomer-50-nr2-run1_result_733.pdb	50	0.740	0.000	0.260
monomer-50-nr2-run1_result_734.pdb	50	0.000	0.640	0.360
monomer-50-nr2-run1_result_735.pdb	50	0.760	0.000	0.240
monomer-50-nr2-run1_result_736.pdb	50	0.960	0.000	0.040
monomer-50-nr2-run1_result_737.pdb	50	0.060	0.520	0.420
monomer-50-nr2-run1_result_738.pdb	50	0.780	0.000	0.220
monomer-50-nr2-run1_result_739.pdb	50	0.960	0.000	0.040
monomer-50-nr2-run1_result_740.pdb	50	0.900	0.000	0.100
monomer-50-nr2-run1_result_741.pdb	50	0.840	0.000	0.160
monomer-50-nr2-run1_result_742.pdb	50	0.960	0.000	0.040
monomer-50-nr2-run1_result_743.pdb	50	0.920	0.000	0.080
monomer-50-nr2-run1_result_744.pdb	50	0.960	0.000	0.040
monomer-50-nr2-run1_result_745.pdb	50	0.880	0.000	0.120
monomer-50-nr2-run1_result_746.pdb	50	0.960	0.000	0.040
monomer-50-nr2-run1_result_747.pdb	50	0.820	0.000	0.180
monomer-50-nr2-run1_result_748.pdb	50	0.720	0.000	0.280
monomer-50-nr2-run1_result_749.pdb	50	0.960	0.000	0.040
monomer-50-nr2-run1_result_750.pdb	50	0.860	0.000	0.140
monomer-50-nr2-run1_result_751.pdb	50	0.960	0.000	0.040
monomer-50-nr2-run1_result_752.pdb	50	0.880	0.000	0.120
monomer-50-nr2-run1_result_753.pdb	50	0.800	0.000	0.200
monomer-50-nr2-run1_result_754.pdb	50	0.420	0.280	0.300
monomer-50-nr2-run1_result_755.pdb	50	0.860	0.000	0.140
monomer-50-nr2-run1_result_756.pdb	50	0.960	0.000	0.040
monomer-50-nr2-run1_result_757.pdb	50	0.000	0.820	0.180
monomer-50-nr2-run1_result_758.pdb	50	0.860	0.000	0.140
monomer-50-nr2-run1_result_759.pdb	50	0.860	0.000	0.140
monomer-50-nr2-run1_result_760.pdb	50	0.860	0.000	0.140
monomer-50-nr2-run1_result_761.pdb	50	0.000	0.620	0.380
monomer-50-nr2-run1_result_762.pdb	50	0.580	0.160	0.260
monomer-50-nr2-run1_result_763.pdb	50	0.680	0.000	0.320
monomer-50-nr2-run1_result_764.pdb	50	0.960	0.000	0.040
monomer-50-nr2-run1_result_765.pdb	50	0.760	0.000	0.240
monomer-50-nr2-run1_result_766.pdb	50	0.780	0.000	0.220
monomer-50-nr2-run1_result_767.pdb	50	0.180	0.440	0.380
monomer-50-nr2-run1_result_768.pdb	50	0.900	0.000	0.100
monomer-50-nr2-run1_result_769.pdb	50	0.000	0.660	0.340
monomer-50-nr2-run1_result_770.pdb	50	0.800	0.000	0.200
monomer-50-nr2-run1_result_771.pdb	50	0.960	0.000	0.040
monomer-50-nr2-run1_result_772.pdb	50	0.880	0.000	0.120
monomer-50-nr2-run1_result_773.pdb	50	0.680	0.000	0.320
monomer-50-nr2-run1_result_774.pdb	50	0.960	0.000	0.040
monomer-50-nr2-run1_result_775.pdb	50	0.900	0.000	0.100
monomer-50-nr2-run1_result_776.pdb	50	0.960	0.000	0.040
monomer-50-nr2-run1_result_777.pdb	50	0.960	0.000	0.040
monomer-50-nr2-run1_result_778.pdb	50	0.900	0.000	0.100
monomer-50-nr2-run1_result_779.pdb	50	0.780	0.000	0.220
monomer-50-nr2-run1_result_780.pdb	50	0.960	0.000	0.040
monomer-50-nr2-run1_result_781.pdb	50	0.960	0.000	0.040
monomer-50-nr2-run1_result_782.pdb	50	0.820	0.000	0.180
monomer-50-nr2-run1_result_783.pdb	50	0.960	0.000	0.040
monomer-50-nr2-run1_result_784.pdb	50	0.960	0.000	0.040
monomer-50-nr2-run1_result_785.pdb	50	0.840	0.000	0.160
monomer-50-nr2-run1_result_786.pdb	50	0.680	0.000	0.320
monomer-50-nr2-run1_result_787.pdb	50	0.960	0.000	0.040
monomer-50-nr2-run1_result_788.pdb	50	0.300	0.300	0.400
monomer-50-nr2-run1_result_789.pdb	50	0.960	0.000	0.040
monomer-50-nr2-run1_result_790.pdb	50	0.960	0.000	0.040
monomer-50-nr2-run1_result_791.pdb	50	0.200	0.360	0.440
monomer-50-nr2-run1_result_792.pdb	50	0.920	0.000	0.080
monomer-50-nr2-run1_result_793.pdb	50	0.960	0.000	0.040
monomer-50-nr2-run1_result_794.pdb	50	0.780	0.000	0.220
monomer-50-nr2-run1_result_795.pdb	50	0.200	0.400	0.400
monomer-50-nr2-run1_result_796.pdb	50	0.960	0.000	0.040
monomer-50-nr2-run1_result_797.pdb	50	0.200	0.480	0.320
monomer-50-nr2-run1_result_798.pdb	50	0.280	0.400	0.320
monomer-50-nr2-run1_result_799.pdb	50	0.080	0.520	0.400
monomer-50-nr2-run1_result_800.pdb	50	0.860	0.000	0.140
monomer-50-nr2-run1_result_801.pdb	50	0.000	0.680	0.320
monomer-50-nr2-run1_result_802.pdb	50	0.660	0.200	0.140
monomer-50-nr2-run1_result_803.pdb	50	0.960	0.000	0.040
monomer-50-nr2-run1_result_804.pdb	50	0.000	0.700	0.300
monomer-50-nr2-run1_result_805.pdb	50	0.960	0.000	0.040
monomer-50-nr2-run1_result_806.pdb	50	0.960	0.000	0.040
monomer-50-nr2-run1_result_807.pdb	50	0.960	0.000	0.040
monomer-50-nr2-run1_result_808.pdb	50	0.960	0.000	0.040
monomer-50-nr2-run1_result_809.pdb	50	0.960	0.000	0.040
monomer-50-nr2-run1_result_810.pdb	50	0.960	0.000	0.040
monomer-50-nr2-run1_result_811.pdb	50	0.220	0.460	0.320
monomer-50-nr2-run1_result_812.pdb	50	0.800	0.000	0.200
monomer-50-nr2-run1_result_813.pdb	50	0.860	0.000	0.140
monomer-50-nr2-run1_result_814.pdb	50	0.000	0.660	0.340
monomer-50-nr2-run1_result_815.pdb	50	0.960	0.000	0.040
monomer-50-nr2-run1_result_816.pdb	50	0.780	0.000	0.220
monomer-50-nr2-run1_result_817.pdb	50	0.960	0.000	0.040
monomer-50-nr2-run1_result_818.pdb	50	0.960	0.000	0.040
monomer-50-nr2-run1_result_819.pdb	50	0.840	0.000	0.160
monomer-50-nr2-run1_result_820.pdb	50	0.960	0.000	0.040
monomer-50-nr2-run1_result_821.pdb	50	0.860	0.000	0.140
monomer-50-nr2-run1_result_822.pdb	50	0.960	0.000	0.040
monomer-50-nr2-run1_result_823.pdb	50	0.940	0.000	0.060
monomer-50-nr2-run1_result_824.pdb	50	0.960	0.000	0.040
monomer-50-nr2-run1_result_825.pdb	50	0.300	0.380	0.320
monomer-50-nr2-run1_result_826.pdb	50	0.960	0.000	0.040
monomer-50-nr2-run1_result_827.pdb	50	0.800	0.000	0.200
monomer-50-nr2-run1_result_828.pdb	50	0.960	0.000	0.040
monomer-50-nr2-run1_result_829.pdb	50	0.960	0.000	0.040
monomer-50-nr2-run1_result_830.pdb	50	0.800	0.000	0.200
monomer-50-nr2-run1_result_831.pdb	50	0.700	0.000	0.300
monomer-50-nr2-run1_result_832.pdb	50	0.960	0.000	0.040
monomer-50-nr2-run1_result_833.pdb	50	0.880	0.000	0.120
monomer-50-nr2-run1_result_834.pdb	50	0.720	0.000	0.280
monomer-50-nr2-run1_result_835.pdb	50	0.680	0.000	0.320
monomer-50-nr2-run1_result_836.pdb	50	0.960	0.000	0.040
monomer-50-nr2-run1_result_837.pdb	50	0.180	0.400	0.420
monomer-50-nr2-run1_result_838.pdb	50	0.960	0.000	0.040
monomer-50-nr2-run1_result_839.pdb	50	0.900	0.000	0.100
monomer-50-nr2-run1_result_840.pdb	50	0.960	0.000	0.040
monomer-50-nr2-run1_result_841.pdb	50	0.780	0.000	0.220
monomer-50-nr2-run1_result_842.pdb	50	0.860	0.000	0.140
monomer-50-nr2-run1_result_843.pdb	50	0.960	0.000	0.040
monomer-50-nr2-run1_result_844.pdb	50	0.360	0.320	0.320
monomer-50-nr2-run1_result_845.pdb	50	0.120	0.460	0.420
monomer-50-nr2-run1_result_846.pdb	50	0.000	0.640	0.360
monomer-50-nr2-run1_result_847.pdb	50	0.900	0.000	0.100
monomer-50-nr2-run1_result_848.pdb	50	0.660	0.000	0.340
monomer-50-nr2-run1_result_849.pdb	50	0.960	0.000	0.040
monomer-50-nr2-run1_result_850.pdb	50	0.400	0.160	0.440
monomer-50-nr2-run1_result_851.pdb	50	0.960	0.000	0.040
monomer-50-nr2-run1_result_852.pdb	50	0.960	0.000	0.040
monomer-50-nr2-run1_result_853.pdb	50	0.860	0.000	0.140
monomer-50-nr2-run1_result_854.pdb	50	0.960	0.000	0.040
monomer-50-nr2-run1_result_855.pdb	50	0.800	0.000	0.200
monomer-50-nr2-run1_result_856.pdb	50	0.060	0.760	0.180
monomer-50-nr2-run1_result_857.pdb	50	0.960	0.000	0.040
monomer-50-nr2-run1_result_858.pdb	50	0.780	0.000	0.220
monomer-50-nr2-run1_result_859.pdb	50	0.860	0.000	0.140
monomer-50-nr2-run1_result_860.pdb	50	0.780	0.000	0.220
monomer-50-nr2-run1_result_861.pdb	50	0.960	0.000	0.040
monomer-50-nr2-run1_result_862.pdb	50	0.840	0.000	0.160
monomer-50-nr2-run1_result_863.pdb	50	0.960	0.000	0.040
monomer-50-nr2-run1_result_864.pdb	50	0.920	0.000	0.080
monomer-50-nr2-run1_result_865.pdb	50	0.940	0.000	0.060
monomer-50-nr2-run1_result_866.pdb	50	0.960	0.000	0.040
monomer-50-nr2-run1_result_867.pdb	50	0.900	0.000	0.100
monomer-50-nr2-run1_result_868.pdb	50	0.960	0.000	0.040
monomer-50-nr2-run1_result_869.pdb	50	0.180	0.380	0.440
monomer-50-nr2-run1_result_870.pdb	50	0.400	0.280	0.320
monomer-50-nr2-run1_result_871.pdb	50	0.000	0.700	0.300
monomer-50-nr2-run1_result_872.pdb	50	0.000	0.740	0.260
monomer-50-nr2-run1_result_873.pdb	50	0.620	0.000	0.380
monomer-50-nr2-run1_result_874.pdb	50	0.920	0.000	0.080
monomer-50-nr2-run1_result_875.pdb	50	0.960	0.000	0.040
monomer-50-nr2-run1_result_876.pdb	50	0.960	0.000	0.040
monomer-50-nr2-run1_result_877.pdb	50	0.340	0.440	0.220
monomer-50-nr2-run1_result_878.pdb	50	0.520	0.240	0.240
monomer-50-nr2-run1_result_879.pdb	50	0.860	0.000	0.140
monomer-50-nr2-run1_result_880.pdb	50	0.860	0.000	0.140
monomer-50-nr2-run1_result_881.pdb	50	0.840	0.000	0.160
monomer-50-nr2-run1_result_882.pdb	50	0.960	0.000	0.040
monomer-50-nr2-run1_result_883.pdb	50	0.840	0.000	0.160
monomer-50-nr2-run1_result_884.pdb	50	0.960	0.000	0.040
monomer-50-nr2-run1_result_885.pdb	50	0.140	0.460	0.400
monomer-50-nr2-run1_result_886.pdb	50	0.820	0.000	0.180
monomer-50-nr2-run1_result_887.pdb	50	0.960	0.000	0.040
monomer-50-nr2-run1_result_888.pdb	50	0.860	0.000	0.140
monomer-50-nr2-run1_result_889.pdb	50	0.960	0.000	0.040
monomer-50-nr2-run1_result_890.pdb	50	0.960	0.000	0.040
monomer-50-nr2-run1_result_891.pdb	50	0.000	0.740	0.260
monomer-50-nr2-run1_result_892.pdb	50	0.960	0.000	0.040
monomer-50-nr2-run1_result_893.pdb	50	0.560	0.200	0.240
monomer-50-nr2-run1_result_894.pdb	50	0.960	0.000	0.040
monomer-50-nr2-run1_result_895.pdb	50	0.780	0.000	0.220
monomer-50-nr2-run1_result_896.pdb	50	0.820	0.000	0.180
monomer-50-nr2-run1_result_897.pdb	50	0.800	0.000	0.200
monomer-50-nr2-run1_result_898.pdb	50	0.880	0.000	0.120
monomer-50-nr2-run1_result_899.pdb	50	0.000	0.780	0.220
monomer-50-nr2-run1_result_900.pdb	50	0.820	0.000	0.180
monomer-50-nr2-run1_result_901.pdb	50	0.880	0.000	0.120
monomer-50-nr2-run1_result_902.pdb	50	0.940	0.000	0.060
monomer-50-nr2-run1_result_903.pdb	50	0.960	0.000	0.040
monomer-50-nr2-run1_result_904.pdb	50	0.900	0.000	0.100
monomer-50-nr2-run1_result_905.pdb	50	0.960	0.000	0.040
monomer-50-nr2-run1_result_906.pdb	50	0.400	0.400	0.200
monomer-50-nr2-run1_result_907.pdb	50	0.880	0.000	0.120
monomer-50-nr2-run1_result_908.pdb	50	0.200	0.480	0.320
monomer-50-nr2-run1_result_909.pdb	50	0.280	0.400	0.320
monomer-50-nr2-run1_result_910.pdb	50	0.880	0.000	0.120
monomer-50-nr2-run1_result_911.pdb	50	0.180	0.420	0.400
monomer-50-nr2-run1_result_912.pdb	50	0.820	0.000	0.180
monomer-50-nr2-run1_result_913.pdb	50	0.860	0.000	0.140
monomer-50-nr2-run1_result_914.pdb	50	0.000	0.800	0.200
monomer-50-nr2-run1_result_915.pdb	50	0.960	0.000	0.040
monomer-50-nr2-run1_result_916.pdb	50	0.880	0.000	0.120
monomer-50-nr2-run1_result_917.pdb	50	0.220	0.360	0.420
monomer-50-nr2-run1_result_918.pdb	50	0.960	0.000	0.040
monomer-50-nr2-run1_result_919.pdb	50	0.740	0.000	0.260
monomer-50-nr2-run1_result_920.pdb	50	0.800	0.000	0.200
monomer-50-nr2-run1_result_921.pdb	50	0.960	0.000	0.040
monomer-50-nr2-run1_result_922.pdb	50	0.860	0.000	0.140
monomer-50-nr2-run1_result_923.pdb	50	0.960	0.000	0.040
monomer-50-nr2-run1_result_924.pdb	50	0.960	0.000	0.040
monomer-50-nr2-run1_result_925.pdb	50	0.860	0.000	0.140
monomer-50-nr2-run1_result_926.pdb	50	0.820	0.000	0.180
monomer-50-nr2-run1_result_927.pdb	50	0.960	0.000	0.040
monomer-50-nr2-run1_result_928.pdb	50	0.960	0.000	0.040
monomer-50-nr2-run1_result_929.pdb	50	0.960	0.000	0.040
monomer-50-nr2-run1_result_930.pdb	50	0.860	0.000	0.140
monomer-50-nr2-run1_result_931.pdb	50	0.960	0.000	0.040
monomer-50-nr2-run1_result_932.pdb	50	0.960	0.000	0.040
monomer-50-nr2-run1_result_933.pdb	50	0.960	0.000	0.040
monomer-50-nr2-run1_result_934.pdb	50	0.800	0.000	0.200
monomer-50-nr2-run1_result_935.pdb	50	0.960	0.000	0.040
monomer-50-nr2-run1_result_936.pdb	50	0.960	0.000	0.040
monomer-50-nr2-run1_result_937.pdb	50	0.000	0.780	0.220
monomer-50-nr2-run1_result_938.pdb	50	0.320	0.360	0.320
monomer-50-nr2-run1_result_939.pdb	50	0.880	0.000	0.120
monomer-50-nr2-run1_result_940.pdb	50	0.760	0.000	0.240
monomer-50-nr2-run1_result_941.pdb	50	0.900	0.000	0.100
monomer-50-nr2-run1_result_942.pdb	50	0.960	0.000	0.040
monomer-50-nr2-run1_result_943.pdb	50	0.940	0.000	0.060
monomer-50-nr2-run1_result_944.pdb	50	0.960	0.000	0.040
monomer-50-nr2-run1_result_945.pdb	50	0.960	0.000	0.040
monomer-50-nr2-run1_result_946.pdb	50	0.780	0.000	0.220
monomer-50-nr2-run1_result_947.pdb	50	0.960	0.000	0.040
monomer-50-nr2-run1_result_948.pdb	50	0.840	0.000	0.160
monomer-50-nr2-run1_result_949.pdb	50	0.960	0.000	0.040
monomer-50-nr2-run1_result_950.pdb	50	0.840	0.000	0.160
monomer-50-nr2-run1_result_951.pdb	50	0.960	0.000	0.040
monomer-50-nr2-run1_result_952.pdb	50	0.620	0.000	0.380
monomer-50-nr2-run1_result_953.pdb	50	0.820	0.000	0.180
monomer-50-nr2-run1_result_954.pdb	50	0.260	0.460	0.280
monomer-50-nr2-run1_result_955.pdb	50	0.740	0.000	0.260
monomer-50-nr2-run1_result_956.pdb	50	0.960	0.000	0.040
monomer-50-nr2-run1_result_957.pdb	50	0.960	0.000	0.040
monomer-50-nr2-run1_result_958.pdb	50	0.720	0.000	0.280
monomer-50-nr2-run1_result_959.pdb	50	0.960	0.000	0.040
monomer-50-nr2-run2_result_2.pdb	50	0.340	0.340	0.320
monomer-50-nr2-run2_result_4.pdb	50	0.960	0.000	0.040
monomer-50-nr2-run2_result_6.pdb	50	0.820	0.000	0.180
monomer-50-nr2-run2_result_10.pdb	50	0.240	0.380	0.380
monomer-50-nr2-run2_result_11.pdb	50	0.960	0.000	0.040
monomer-50-nr2-run2_result_12.pdb	50	0.960	0.000	0.040
monomer-50-nr2-run2_result_13.pdb	50	0.900	0.000	0.100
monomer-50-nr2-run2_result_14.pdb	50	0.960	0.000	0.040
monomer-50-nr2-run2_result_15.pdb	50	0.960	0.000	0.040
monomer-50-nr2-run2_result_16.pdb	50	0.720	0.000	0.280
monomer-50-nr2-run2_result_17.pdb	50	0.960	0.000	0.040
monomer-50-nr2-run2_result_18.pdb	50	0.840	0.000	0.160
monomer-50-nr2-run2_result_19.pdb	50	0.800	0.000	0.200
monomer-50-nr2-run2_result_20.pdb	50	0.720	0.000	0.280
monomer-50-nr2-run2_result_21.pdb	50	0.960	0.000	0.040
monomer-50-nr2-run2_result_22.pdb	50	0.000	0.700	0.300
monomer-50-nr2-run2_result_23.pdb	50	0.960	0.000	0.040
monomer-50-nr2-run2_result_24.pdb	50	0.640	0.000	0.360
monomer-50-nr2-run2_result_25.pdb	50	0.000	0.740	0.260
monomer-50-nr2-run2_result_26.pdb	50	0.960	0.000	0.040
monomer-50-nr2-run2_result_27.pdb	50	0.820	0.000	0.180
monomer-50-nr2-run2_result_28.pdb	50	0.200	0.500	0.300
monomer-50-nr2-run2_result_29.pdb	50	0.960	0.000	0.040
monomer-50-nr2-run2_result_30.pdb	50	0.920	0.000	0.080
monomer-50-nr2-run2_result_31.pdb	50	0.580	0.000	0.420
monomer-50-nr2-run2_result_32.pdb	50	0.880	0.000	0.120
monomer-50-nr2-run2_result_33.pdb	50	0.960	0.000	0.040
monomer-50-nr2-run2_result_34.pdb	50	0.960	0.000	0.040
monomer-50-nr2-run2_result_35.pdb	50	0.860	0.000	0.140
monomer-50-nr2-run2_result_36.pdb	50	0.960	0.000	0.040
monomer-50-nr2-run2_result_37.pdb	50	0.820	0.000	0.180
monomer-50-nr2-run2_result_38.pdb	50	0.960	0.000	0.040
monomer-50-nr2-run2_result_39.pdb	50	0.180	0.420	0.400
monomer-50-nr2-run2_result_40.pdb	50	0.960	0.000	0.040
monomer-50-nr2-run2_result_41.pdb	50	0.360	0.320	0.320
monomer-50-nr2-run2_result_42.pdb	50	0.960	0.000	0.040
monomer-50-nr2-run2_result_43.pdb	50	0.840	0.000	0.160
monomer-50-nr2-run2_result_44.pdb	50	0.900	0.000	0.100
monomer-50-nr2-run2_result_45.pdb	50	0.000	0.540	0.460
monomer-50-nr2-run2_result_46.pdb	50	0.940	0.000	0.060
monomer-50-nr2-run2_result_47.pdb	50	0.200	0.400	0.400
monomer-50-nr2-run2_result_48.pdb	50	0.280	0.500	0.220
monomer-50-nr2-run2_result_49.pdb	50	0.880	0.000	0.120
monomer-50-nr2-run2_result_50.pdb	50	0.760	0.000	0.240
monomer-50-nr2-run2_result_51.pdb	50	0.880	0.000	0.120
monomer-50-nr2-run2_result_52.pdb	50	0.940	0.000	0.060
monomer-50-nr2-run2_result_53.pdb	50	0.960	0.000	0.040
monomer-50-nr2-run2_result_54.pdb	50	0.880	0.000	0.120
monomer-50-nr2-run2_result_55.pdb	50	0.920	0.000	0.080
monomer-50-nr2-run2_result_56.pdb	50	0.860	0.000	0.140
monomer-50-nr2-run2_result_57.pdb	50	0.960	0.000	0.040
monomer-50-nr2-run2_result_58.pdb	50	0.740	0.000	0.260
monomer-50-nr2-run2_result_59.pdb	50	0.620	0.000	0.380
monomer-50-nr2-run2_result_60.pdb	50	0.900	0.000	0.100
monomer-50-nr2-run2_result_61.pdb	50	0.960	0.000	0.040
monomer-50-nr2-run2_result_62.pdb	50	0.960	0.000	0.040
monomer-50-nr2-run2_result_63.pdb	50	0.960	0.000	0.040
monomer-50-nr2-run2_result_64.pdb	50	0.920	0.000	0.080
monomer-50-nr2-run2_result_65.pdb	50	0.960	0.000	0.040
monomer-50-nr2-run2_result_66.pdb	50	0.360	0.340	0.300
monomer-50-nr2-run2_result_67.pdb	50	0.840	0.000	0.160
monomer-50-nr2-run2_result_68.pdb	50	0.000	0.580	0.420
monomer-50-nr2-run2_result_69.pdb	50	0.860	0.000	0.140
monomer-50-nr2-run2_result_70.pdb	50	0.940	0.000	0.060
monomer-50-nr2-run2_result_71.pdb	50	0.780	0.000	0.220
monomer-50-nr2-run2_result_72.pdb	50	0.860	0.000	0.140
monomer-50-nr2-run2_result_73.pdb	50	0.840	0.000	0.160
monomer-50-nr2-run2_result_74.pdb	50	0.960	0.000	0.040
monomer-50-nr2-run2_result_75.pdb	50	0.960	0.000	0.040
monomer-50-nr2-run2_result_76.pdb	50	0.880	0.000	0.120
monomer-50-nr2-run2_result_77.pdb	50	0.960	0.000	0.040
monomer-50-nr2-run2_result_78.pdb	50	0.940	0.000	0.060
monomer-50-nr2-run2_result_79.pdb	50	0.000	0.760	0.240
monomer-50-nr2-run2_result_80.pdb	50	0.960	0.000	0.040
monomer-50-nr2-run2_result_81.pdb	50	0.960	0.000	0.040
monomer-50-nr2-run2_result_82.pdb	50	0.880	0.000	0.120
monomer-50-nr2-run2_result_83.pdb	50	0.860	0.000	0.140
monomer-50-nr2-run2_result_84.pdb	50	0.000	0.640	0.360
monomer-50-nr2-run2_result_85.pdb	50	0.000	0.660	0.340
monomer-50-nr2-run2_result_86.pdb	50	0.960	0.000	0.040
monomer-50-nr2-run2_result_87.pdb	50	0.000	0.620	0.380
monomer-50-nr2-run2_result_88.pdb	50	0.740	0.000	0.260
monomer-50-nr2-run2_result_89.pdb	50	0.960	0.000	0.040
monomer-50-nr2-run2_result_90.pdb	50	0.880	0.000	0.120
monomer-50-nr2-run2_result_91.pdb	50	0.140	0.440	0.420
monomer-50-nr2-run2_result_92.pdb	50	0.800	0.000	0.200
monomer-50-nr2-run2_result_93.pdb	50	0.960	0.000	0.040
monomer-50-nr2-run2_result_94.pdb	50	0.900	0.000	0.100
monomer-50-nr2-run2_result_95.pdb	50	0.880	0.000	0.120
monomer-50-nr2-run2_result_96.pdb	50	0.000	0.620	0.380
monomer-50-nr2-run2_result_97.pdb	50	0.960	0.000	0.040
monomer-50-nr2-run2_result_98.pdb	50	0.820	0.000	0.180
monomer-50-nr2-run2_result_99.pdb	50	0.960	0.000	0.040
monomer-50-nr2-run2_result_100.pdb	50	0.920	0.000	0.080
monomer-50-nr2-run2_result_101.pdb	50	0.960	0.000	0.040
monomer-50-nr2-run2_result_102.pdb	50	0.880	0.000	0.120
monomer-50-nr2-run2_result_103.pdb	50	0.380	0.380	0.240
monomer-50-nr2-run2_result_104.pdb	50	0.240	0.440	0.320
monomer-50-nr2-run2_result_105.pdb	50	0.000	0.620	0.380
monomer-50-nr2-run2_result_106.pdb	50	0.820	0.000	0.180
monomer-50-nr2-run2_result_107.pdb	50	0.820	0.000	0.180
monomer-50-nr2-run2_result_108.pdb	50	0.960	0.000	0.040
monomer-50-nr2-run2_result_109.pdb	50	0.580	0.160	0.260
monomer-50-nr2-run2_result_110.pdb	50	0.960	0.000	0.040
monomer-50-nr2-run2_result_111.pdb	50	0.840	0.000	0.160
monomer-50-nr2-run2_result_112.pdb	50	0.860	0.000	0.140
monomer-50-nr2-run2_result_113.pdb	50	0.700	0.000	0.300
monomer-50-nr2-run2_result_114.pdb	50	0.880	0.000	0.120
monomer-50-nr2-run2_result_115.pdb	50	0.960	0.000	0.040
monomer-50-nr2-run2_result_116.pdb	50	0.960	0.000	0.040
monomer-50-nr2-run2_result_117.pdb	50	0.960	0.000	0.040
monomer-50-nr2-run2_result_118.pdb	50	0.280	0.280	0.440
monomer-50-nr2-run2_result_119.pdb	50	0.960	0.000	0.040
monomer-50-nr2-run2_result_120.pdb	50	0.880	0.000	0.120
monomer-50-nr2-run2_result_121.pdb	50	0.820	0.000	0.180
monomer-50-nr2-run2_result_122.pdb	50	0.860	0.000	0.140
monomer-50-nr2-run2_result_123.pdb	50	0.760	0.000	0.240
monomer-50-nr2-run2_result_124.pdb	50	0.880	0.000	0.120
monomer-50-nr2-run2_result_126.pdb	50	0.960	0.000	0.040
monomer-50-nr2-run2_result_125.pdb	50	0.820	0.000	0.180
monomer-50-nr2-run2_result_127.pdb	50	0.960	0.000	0.040
monomer-50-nr2-run2_result_128.pdb	50	0.960	0.000	0.040
monomer-50-nr2-run2_result_129.pdb	50	0.000	0.380	0.620
monomer-50-nr2-run2_result_130.pdb	50	0.200	0.360	0.440
monomer-50-nr2-run2_result_131.pdb	50	0.960	0.000	0.040
monomer-50-nr2-run2_result_132.pdb	50	0.000	0.820	0.180
monomer-50-nr2-run2_result_133.pdb	50	0.880	0.000	0.120
monomer-50-nr2-run2_result_134.pdb	50	0.260	0.360	0.380
monomer-50-nr2-run2_result_135.pdb	50	0.000	0.720	0.280
monomer-50-nr2-run2_result_136.pdb	50	0.960	0.000	0.040
monomer-50-nr2-run2_result_137.pdb	50	0.960	0.000	0.040
monomer-50-nr2-run2_result_138.pdb	50	0.780	0.000	0.220
monomer-50-nr2-run2_result_139.pdb	50	0.960	0.000	0.040
monomer-50-nr2-run2_result_140.pdb	50	0.960	0.000	0.040
monomer-50-nr2-run2_result_141.pdb	50	0.900	0.000	0.100
monomer-50-nr2-run2_result_142.pdb	50	0.620	0.000	0.380
monomer-50-nr2-run2_result_143.pdb	50	0.820	0.000	0.180
monomer-50-nr2-run2_result_144.pdb	50	0.960	0.000	0.040
monomer-50-nr2-run2_result_145.pdb	50	0.740	0.000	0.260
monomer-50-nr2-run2_result_146.pdb	50	0.060	0.460	0.480
monomer-50-nr2-run2_result_147.pdb	50	0.700	0.000	0.300
monomer-50-nr2-run2_result_148.pdb	50	0.720	0.000	0.280
monomer-50-nr2-run2_result_149.pdb	50	0.840	0.000	0.160
monomer-50-nr2-run2_result_150.pdb	50	0.000	0.660	0.340
monomer-50-nr2-run2_result_151.pdb	50	0.960	0.000	0.040
monomer-50-nr2-run2_result_152.pdb	50	0.820	0.000	0.180
monomer-50-nr2-run2_result_153.pdb	50	0.960	0.000	0.040
monomer-50-nr2-run2_result_154.pdb	50	0.060	0.500	0.440
monomer-50-nr2-run2_result_155.pdb	50	0.960	0.000	0.040
monomer-50-nr2-run2_result_156.pdb	50	0.660	0.080	0.260
monomer-50-nr2-run2_result_157.pdb	50	0.960	0.000	0.040
monomer-50-nr2-run2_result_158.pdb	50	0.740	0.000	0.260
monomer-50-nr2-run2_result_159.pdb	50	0.000	0.780	0.220
monomer-50-nr2-run2_result_160.pdb	50	0.320	0.280	0.400
monomer-50-nr2-run2_result_161.pdb	50	0.960	0.000	0.040
monomer-50-nr2-run2_result_162.pdb	50	0.940	0.000	0.060
monomer-50-nr2-run2_result_163.pdb	50	0.000	0.680	0.320
monomer-50-nr2-run2_result_164.pdb	50	0.140	0.620	0.240
monomer-50-nr2-run2_result_165.pdb	50	0.960	0.000	0.040
monomer-50-nr2-run2_result_166.pdb	50	0.940	0.000	0.060
monomer-50-nr2-run2_result_167.pdb	50	0.820	0.000	0.180
monomer-50-nr2-run2_result_168.pdb	50	0.920	0.000	0.080
monomer-50-nr2-run2_result_169.pdb	50	0.580	0.000	0.420
monomer-50-nr2-run2_result_170.pdb	50	0.940	0.000	0.060
monomer-50-nr2-run2_result_171.pdb	50	0.740	0.000	0.260
monomer-50-nr2-run2_result_172.pdb	50	0.240	0.520	0.240
monomer-50-nr2-run2_result_173.pdb	50	0.840	0.000	0.160
monomer-50-nr2-run2_result_174.pdb	50	0.960	0.000	0.040
monomer-50-nr2-run2_result_175.pdb	50	0.660	0.000	0.340
monomer-50-nr2-run2_result_176.pdb	50	0.960	0.000	0.040
monomer-50-nr2-run2_result_177.pdb	50	0.960	0.000	0.040
monomer-50-nr2-run2_result_178.pdb	50	0.740	0.000	0.260
monomer-50-nr2-run2_result_179.pdb	50	0.920	0.000	0.080
monomer-50-nr2-run2_result_180.pdb	50	0.940	0.000	0.060
monomer-50-nr2-run2_result_181.pdb	50	0.880	0.000	0.120
monomer-50-nr2-run2_result_182.pdb	50	0.880	0.000	0.120
monomer-50-nr2-run2_result_183.pdb	50	0.900	0.000	0.100
monomer-50-nr2-run2_result_184.pdb	50	0.840	0.000	0.160
monomer-50-nr2-run2_result_185.pdb	50	0.080	0.540	0.380
monomer-50-nr2-run2_result_186.pdb	50	0.940	0.000	0.060
monomer-50-nr2-run2_result_187.pdb	50	0.000	0.700	0.300
monomer-50-nr2-run2_result_188.pdb	50	0.220	0.480	0.300
monomer-50-nr2-run2_result_189.pdb	50	0.260	0.380	0.360
monomer-50-nr2-run2_result_190.pdb	50	0.000	0.600	0.400
monomer-50-nr2-run2_result_191.pdb	50	0.000	0.740	0.260
monomer-50-nr2-run2_result_192.pdb	50	0.860	0.000	0.140
monomer-50-nr2-run2_result_193.pdb	50	0.880	0.000	0.120
monomer-50-nr2-run2_result_194.pdb	50	0.760	0.000	0.240
monomer-50-nr2-run2_result_195.pdb	50	0.820	0.000	0.180
monomer-50-nr2-run2_result_196.pdb	50	0.000	0.720	0.280
monomer-50-nr2-run2_result_197.pdb	50	0.000	0.640	0.360
monomer-50-nr2-run2_result_198.pdb	50	0.940	0.000	0.060
monomer-50-nr2-run2_result_199.pdb	50	0.840	0.000	0.160
monomer-50-nr2-run2_result_200.pdb	50	0.960	0.000	0.040
monomer-50-nr2-run2_result_201.pdb	50	0.960	0.000	0.040
monomer-50-nr2-run2_result_202.pdb	50	0.280	0.460	0.260
monomer-50-nr2-run2_result_203.pdb	50	0.000	0.760	0.240
monomer-50-nr2-run2_result_204.pdb	50	0.620	0.000	0.380
monomer-50-nr2-run2_result_205.pdb	50	0.060	0.740	0.200
monomer-50-nr2-run2_result_206.pdb	50	0.960	0.000	0.040
monomer-50-nr2-run2_result_207.pdb	50	0.960	0.000	0.040
monomer-50-nr2-run2_result_208.pdb	50	0.000	0.760	0.240
monomer-50-nr2-run2_result_209.pdb	50	0.960	0.000	0.040
monomer-50-nr2-run2_result_210.pdb	50	0.880	0.000	0.120
monomer-50-nr2-run2_result_211.pdb	50	0.960	0.000	0.040
monomer-50-nr2-run2_result_212.pdb	50	0.960	0.000	0.040
monomer-50-nr2-run2_result_213.pdb	50	0.920	0.000	0.080
monomer-50-nr2-run2_result_214.pdb	50	0.920	0.000	0.080
monomer-50-nr2-run2_result_215.pdb	50	0.880	0.000	0.120
monomer-50-nr2-run2_result_216.pdb	50	0.960	0.000	0.040
monomer-50-nr2-run2_result_217.pdb	50	0.940	0.000	0.060
monomer-50-nr2-run2_result_218.pdb	50	0.000	0.700	0.300
monomer-50-nr2-run2_result_219.pdb	50	0.000	0.680	0.320
monomer-50-nr2-run2_result_220.pdb	50	0.680	0.000	0.320
monomer-50-nr2-run2_result_221.pdb	50	0.900	0.000	0.100
monomer-50-nr2-run2_result_222.pdb	50	0.180	0.520	0.300
monomer-50-nr2-run2_result_223.pdb	50	0.660	0.000	0.340
monomer-50-nr2-run2_result_224.pdb	50	0.800	0.000	0.200
monomer-50-nr2-run2_result_225.pdb	50	0.960	0.000	0.040
monomer-50-nr2-run2_result_226.pdb	50	0.000	0.720	0.280
monomer-50-nr2-run2_result_227.pdb	50	0.000	0.780	0.220
monomer-50-nr2-run2_result_228.pdb	50	0.760	0.000	0.240
monomer-50-nr2-run2_result_229.pdb	50	0.000	0.600	0.400
monomer-50-nr2-run2_result_230.pdb	50	0.900	0.000	0.100
monomer-50-nr2-run2_result_231.pdb	50	0.000	0.520	0.480
monomer-50-nr2-run2_result_232.pdb	50	0.060	0.700	0.240
monomer-50-nr2-run2_result_233.pdb	50	0.000	0.640	0.360
monomer-50-nr2-run2_result_234.pdb	50	0.000	0.860	0.140
monomer-50-nr2-run2_result_235.pdb	50	0.200	0.500	0.300
monomer-50-nr2-run2_result_236.pdb	50	0.960	0.000	0.040
monomer-50-nr2-run2_result_237.pdb	50	0.000	0.680	0.320
monomer-50-nr2-run2_result_238.pdb	50	0.920	0.000	0.080
monomer-50-nr2-run2_result_239.pdb	50	0.960	0.000	0.040
monomer-50-nr2-run2_result_240.pdb	50	0.840	0.000	0.160
monomer-50-nr2-run2_result_241.pdb	50	0.000	0.680	0.320
monomer-50-nr2-run2_result_242.pdb	50	0.760	0.000	0.240
monomer-50-nr2-run2_result_243.pdb	50	0.860	0.000	0.140
monomer-50-nr2-run2_result_244.pdb	50	0.720	0.000	0.280
monomer-50-nr2-run2_result_245.pdb	50	0.800	0.000	0.200
monomer-50-nr2-run2_result_246.pdb	50	0.000	0.800	0.200
monomer-50-nr2-run2_result_247.pdb	50	0.940	0.000	0.060
monomer-50-nr2-run2_result_248.pdb	50	0.960	0.000	0.040
monomer-50-nr2-run2_result_249.pdb	50	0.780	0.000	0.220
monomer-50-nr2-run2_result_250.pdb	50	0.920	0.000	0.080
monomer-50-nr2-run2_result_251.pdb	50	0.960	0.000	0.040
monomer-50-nr2-run2_result_252.pdb	50	0.060	0.720	0.220
monomer-50-nr2-run2_result_253.pdb	50	0.840	0.000	0.160
monomer-50-nr2-run2_result_254.pdb	50	0.960	0.000	0.040
monomer-50-nr2-run2_result_255.pdb	50	0.960	0.000	0.040
monomer-50-nr2-run2_result_256.pdb	50	0.820	0.000	0.180
monomer-50-nr2-run2_result_257.pdb	50	0.880	0.000	0.120
monomer-50-nr2-run2_result_258.pdb	50	0.000	0.780	0.220
monomer-50-nr2-run2_result_259.pdb	50	0.800	0.000	0.200
monomer-50-nr2-run2_result_260.pdb	50	0.960	0.000	0.040
monomer-50-nr2-run2_result_261.pdb	50	0.880	0.000	0.120
monomer-50-nr2-run2_result_262.pdb	50	0.360	0.420	0.220
monomer-50-nr2-run2_result_263.pdb	50	0.840	0.000	0.160
monomer-50-nr2-run2_result_264.pdb	50	0.780	0.000	0.220
monomer-50-nr2-run2_result_265.pdb	50	0.680	0.000	0.320
monomer-50-nr2-run2_result_266.pdb	50	0.960	0.000	0.040
monomer-50-nr2-run2_result_267.pdb	50	0.860	0.000	0.140
monomer-50-nr2-run2_result_268.pdb	50	0.160	0.520	0.320
monomer-50-nr2-run2_result_269.pdb	50	0.960	0.000	0.040
monomer-50-nr2-run2_result_270.pdb	50	0.800	0.000	0.200
monomer-50-nr2-run2_result_271.pdb	50	0.760	0.000	0.240
monomer-50-nr2-run2_result_272.pdb	50	0.260	0.400	0.340
monomer-50-nr2-run2_result_273.pdb	50	0.900	0.000	0.100
monomer-50-nr2-run2_result_274.pdb	50	0.960	0.000	0.040
monomer-50-nr2-run2_result_275.pdb	50	0.260	0.460	0.280
monomer-50-nr2-run2_result_276.pdb	50	0.840	0.000	0.160
monomer-50-nr2-run2_result_277.pdb	50	0.960	0.000	0.040
monomer-50-nr2-run2_result_278.pdb	50	0.960	0.000	0.040
monomer-50-nr2-run2_result_279.pdb	50	0.000	0.520	0.480
monomer-50-nr2-run2_result_280.pdb	50	0.320	0.340	0.340
monomer-50-nr2-run2_result_281.pdb	50	0.880	0.000	0.120
monomer-50-nr2-run2_result_282.pdb	50	0.720	0.000	0.280
monomer-50-nr2-run2_result_283.pdb	50	0.000	0.600	0.400
monomer-50-nr2-run2_result_284.pdb	50	0.560	0.160	0.280
monomer-50-nr2-run2_result_285.pdb	50	0.900	0.000	0.100
monomer-50-nr2-run2_result_286.pdb	50	0.960	0.000	0.040
monomer-50-nr2-run2_result_287.pdb	50	0.860	0.000	0.140
monomer-50-nr2-run2_result_288.pdb	50	0.840	0.000	0.160
monomer-50-nr2-run2_result_289.pdb	50	0.820	0.000	0.180
monomer-50-nr2-run2_result_290.pdb	50	0.880	0.000	0.120
monomer-50-nr2-run2_result_291.pdb	50	0.180	0.480	0.340
monomer-50-nr2-run2_result_292.pdb	50	0.960	0.000	0.040
monomer-50-nr2-run2_result_293.pdb	50	0.800	0.000	0.200
monomer-50-nr2-run2_result_294.pdb	50	0.000	0.560	0.440
monomer-50-nr2-run2_result_295.pdb	50	0.960	0.000	0.040
monomer-50-nr2-run2_result_296.pdb	50	0.760	0.000	0.240
monomer-50-nr2-run2_result_297.pdb	50	0.860	0.000	0.140
monomer-50-nr2-run2_result_298.pdb	50	0.060	0.520	0.420
monomer-50-nr2-run2_result_299.pdb	50	0.760	0.000	0.240
monomer-50-nr2-run2_result_300.pdb	50	0.000	0.660	0.340
monomer-50-nr2-run2_result_301.pdb	50	0.900	0.000	0.100
monomer-50-nr2-run2_result_302.pdb	50	0.860	0.000	0.140
monomer-50-nr2-run2_result_303.pdb	50	0.720	0.000	0.280
monomer-50-nr2-run2_result_304.pdb	50	0.960	0.000	0.040
monomer-50-nr2-run2_result_305.pdb	50	0.340	0.360	0.300
monomer-50-nr2-run2_result_306.pdb	50	0.960	0.000	0.040
monomer-50-nr2-run2_result_307.pdb	50	0.740	0.000	0.260
monomer-50-nr2-run2_result_308.pdb	50	0.940	0.000	0.060
monomer-50-nr2-run2_result_309.pdb	50	0.960	0.000	0.040
monomer-50-nr2-run2_result_310.pdb	50	0.940	0.000	0.060
monomer-50-nr2-run2_result_311.pdb	50	0.000	0.740	0.260
monomer-50-nr2-run2_result_312.pdb	50	0.880	0.000	0.120
monomer-50-nr2-run2_result_313.pdb	50	0.960	0.000	0.040
monomer-50-nr2-run2_result_314.pdb	50	0.760	0.000	0.240
monomer-50-nr2-run2_result_315.pdb	50	0.960	0.000	0.040
monomer-50-nr2-run2_result_316.pdb	50	0.880	0.000	0.120
monomer-50-nr2-run2_result_317.pdb	50	0.820	0.000	0.180
monomer-50-nr2-run2_result_318.pdb	50	0.260	0.380	0.360
monomer-50-nr2-run2_result_319.pdb	50	0.960	0.000	0.040
monomer-50-nr2-run2_result_320.pdb	50	0.960	0.000	0.040
monomer-50-nr2-run2_result_321.pdb	50	0.000	0.640	0.360
monomer-50-nr2-run2_result_322.pdb	50	0.960	0.000	0.040
monomer-50-nr2-run2_result_323.pdb	50	0.960	0.000	0.040
monomer-50-nr2-run2_result_324.pdb	50	0.240	0.440	0.320
monomer-50-nr2-run2_result_325.pdb	50	0.160	0.620	0.220
monomer-50-nr2-run2_result_326.pdb	50	0.060	0.660	0.280
monomer-50-nr2-run2_result_327.pdb	50	0.760	0.000	0.240
monomer-50-nr2-run2_result_328.pdb	50	0.960	0.000	0.040
monomer-50-nr2-run2_result_329.pdb	50	0.960	0.000	0.040
monomer-50-nr2-run2_result_330.pdb	50	0.140	0.440	0.420
monomer-50-nr2-run2_result_331.pdb	50	0.960	0.000	0.040
monomer-50-nr2-run2_result_332.pdb	50	0.820	0.000	0.180
monomer-50-nr2-run2_result_333.pdb	50	0.480	0.240	0.280
monomer-50-nr2-run2_result_334.pdb	50	0.800	0.000	0.200
monomer-50-nr2-run2_result_335.pdb	50	0.000	0.660	0.340
monomer-50-nr2-run2_result_336.pdb	50	0.960	0.000	0.040
monomer-50-nr2-run2_result_337.pdb	50	0.940	0.000	0.060
monomer-50-nr2-run2_result_338.pdb	50	0.960	0.000	0.040
monomer-50-nr2-run2_result_339.pdb	50	0.860	0.000	0.140
monomer-50-nr2-run2_result_340.pdb	50	0.960	0.000	0.040
monomer-50-nr2-run2_result_341.pdb	50	0.720	0.000	0.280
monomer-50-nr2-run2_result_342.pdb	50	0.840	0.000	0.160
monomer-50-nr2-run2_result_343.pdb	50	0.960	0.000	0.040
monomer-50-nr2-run2_result_344.pdb	50	0.780	0.000	0.220
monomer-50-nr2-run2_result_345.pdb	50	0.740	0.000	0.260
monomer-50-nr2-run2_result_346.pdb	50	0.960	0.000	0.040
monomer-50-nr2-run2_result_347.pdb	50	0.060	0.660	0.280
monomer-50-nr2-run2_result_348.pdb	50	0.960	0.000	0.040
monomer-50-nr2-run2_result_349.pdb	50	0.960	0.000	0.040
monomer-50-nr2-run2_result_350.pdb	50	0.000	0.720	0.280
monomer-50-nr2-run2_result_351.pdb	50	0.660	0.000	0.340
monomer-50-nr2-run2_result_352.pdb	50	0.300	0.340	0.360
monomer-50-nr2-run2_result_353.pdb	50	0.960	0.000	0.040
monomer-50-nr2-run2_result_354.pdb	50	0.680	0.000	0.320
monomer-50-nr2-run2_result_355.pdb	50	0.880	0.000	0.120
monomer-50-nr2-run2_result_356.pdb	50	0.920	0.000	0.080
monomer-50-nr2-run2_result_357.pdb	50	0.960	0.000	0.040
monomer-50-nr2-run2_result_358.pdb	50	0.840	0.000	0.160
monomer-50-nr2-run2_result_359.pdb	50	0.820	0.000	0.180
monomer-50-nr2-run2_result_360.pdb	50	0.940	0.000	0.060
monomer-50-nr2-run2_result_361.pdb	50	0.860	0.000	0.140
monomer-50-nr2-run2_result_362.pdb	50	0.920	0.000	0.080
monomer-50-nr2-run2_result_363.pdb	50	0.960	0.000	0.040
monomer-50-nr2-run2_result_364.pdb	50	0.740	0.000	0.260
monomer-50-nr2-run2_result_365.pdb	50	0.880	0.000	0.120
monomer-50-nr2-run2_result_366.pdb	50	0.820	0.000	0.180
monomer-50-nr2-run2_result_367.pdb	50	0.960	0.000	0.040
monomer-50-nr2-run2_result_368.pdb	50	0.860	0.000	0.140
monomer-50-nr2-run2_result_369.pdb	50	0.960	0.000	0.040
monomer-50-nr2-run2_result_370.pdb	50	0.960	0.000	0.040
monomer-50-nr2-run2_result_371.pdb	50	0.940	0.000	0.060
monomer-50-nr2-run2_result_372.pdb	50	0.860	0.000	0.140
monomer-50-nr2-run2_result_373.pdb	50	0.960	0.000	0.040
monomer-50-nr2-run2_result_374.pdb	50	0.320	0.400	0.280
monomer-50-nr2-run2_result_375.pdb	50	0.880	0.000	0.120
monomer-50-nr2-run2_result_376.pdb	50	0.120	0.460	0.420
monomer-50-nr2-run2_result_377.pdb	50	0.760	0.000	0.240
monomer-50-nr2-run2_result_378.pdb	50	0.960	0.000	0.040
monomer-50-nr2-run2_result_379.pdb	50	0.960	0.000	0.040
monomer-50-nr2-run2_result_380.pdb	50	0.780	0.000	0.220
monomer-50-nr2-run2_result_381.pdb	50	0.720	0.000	0.280
monomer-50-nr2-run2_result_382.pdb	50	0.940	0.000	0.060
monomer-50-nr2-run2_result_383.pdb	50	0.060	0.620	0.320
monomer-50-nr2-run2_result_384.pdb	50	0.580	0.160	0.260
monomer-50-nr2-run2_result_385.pdb	50	0.960	0.000	0.040
monomer-50-nr2-run2_result_386.pdb	50	0.960	0.000	0.040
monomer-50-nr2-run2_result_387.pdb	50	0.960	0.000	0.040
monomer-50-nr2-run2_result_388.pdb	50	0.260	0.500	0.240
monomer-50-nr2-run2_result_389.pdb	50	0.840	0.000	0.160
monomer-50-nr2-run2_result_390.pdb	50	0.860	0.000	0.140
monomer-50-nr2-run2_result_391.pdb	50	0.880	0.000	0.120
monomer-50-nr2-run2_result_392.pdb	50	0.960	0.000	0.040
monomer-50-nr2-run2_result_393.pdb	50	0.840	0.000	0.160
monomer-50-nr2-run2_result_394.pdb	50	0.940	0.000	0.060
monomer-50-nr2-run2_result_395.pdb	50	0.900	0.000	0.100
monomer-50-nr2-run2_result_396.pdb	50	0.960	0.000	0.040
monomer-50-nr2-run2_result_397.pdb	50	0.800	0.000	0.200
monomer-50-nr2-run2_result_398.pdb	50	0.720	0.000	0.280
monomer-50-nr2-run2_result_399.pdb	50	0.960	0.000	0.040
monomer-50-nr2-run2_result_400.pdb	50	0.840	0.000	0.160
monomer-50-nr2-run2_result_401.pdb	50	0.820	0.000	0.180
monomer-50-nr2-run2_result_402.pdb	50	0.880	0.000	0.120
monomer-50-nr2-run2_result_403.pdb	50	0.000	0.740	0.260
monomer-50-nr2-run2_result_404.pdb	50	0.920	0.000	0.080
monomer-50-nr2-run2_result_405.pdb	50	0.960	0.000	0.040
monomer-50-nr2-run2_result_406.pdb	50	0.960	0.000	0.040
monomer-50-nr2-run2_result_407.pdb	50	0.000	0.460	0.540
monomer-50-nr2-run2_result_408.pdb	50	0.960	0.000	0.040
monomer-50-nr2-run2_result_409.pdb	50	0.800	0.000	0.200
monomer-50-nr2-run2_result_410.pdb	50	0.960	0.000	0.040
monomer-50-nr2-run2_result_411.pdb	50	0.960	0.000	0.040
monomer-50-nr2-run2_result_412.pdb	50	0.900	0.000	0.100
monomer-50-nr2-run2_result_413.pdb	50	0.960	0.000	0.040
monomer-50-nr2-run2_result_414.pdb	50	0.960	0.000	0.040
monomer-50-nr2-run2_result_415.pdb	50	0.960	0.000	0.040
monomer-50-nr2-run2_result_416.pdb	50	0.920	0.000	0.080
monomer-50-nr2-run2_result_417.pdb	50	0.900	0.000	0.100
monomer-50-nr2-run2_result_418.pdb	50	0.960	0.000	0.040
monomer-50-nr2-run2_result_419.pdb	50	0.700	0.000	0.300
monomer-50-nr2-run2_result_420.pdb	50	0.960	0.000	0.040
monomer-50-nr2-run2_result_421.pdb	50	0.860	0.000	0.140
monomer-50-nr2-run2_result_422.pdb	50	0.000	0.780	0.220
monomer-50-nr2-run2_result_423.pdb	50	0.840	0.000	0.160
monomer-50-nr2-run2_result_424.pdb	50	0.960	0.000	0.040
monomer-50-nr2-run2_result_425.pdb	50	0.960	0.000	0.040
monomer-50-nr2-run2_result_426.pdb	50	0.720	0.000	0.280
monomer-50-nr2-run2_result_427.pdb	50	0.960	0.000	0.040
monomer-50-nr2-run2_result_428.pdb	50	0.920	0.000	0.080
monomer-50-nr2-run2_result_429.pdb	50	0.900	0.000	0.100
monomer-50-nr2-run2_result_430.pdb	50	0.840	0.000	0.160
monomer-50-nr2-run2_result_431.pdb	50	0.840	0.000	0.160
monomer-50-nr2-run2_result_432.pdb	50	0.900	0.000	0.100
monomer-50-nr2-run2_result_433.pdb	50	0.900	0.000	0.100
monomer-50-nr2-run2_result_434.pdb	50	0.120	0.540	0.340
monomer-50-nr2-run2_result_435.pdb	50	0.100	0.620	0.280
monomer-50-nr2-run2_result_436.pdb	50	0.000	0.740	0.260
monomer-50-nr2-run2_result_437.pdb	50	0.940	0.000	0.060
monomer-50-nr2-run2_result_438.pdb	50	0.960	0.000	0.040
monomer-50-nr2-run2_result_439.pdb	50	0.820	0.000	0.180
monomer-50-nr2-run2_result_440.pdb	50	0.360	0.300	0.340
monomer-50-nr2-run2_result_441.pdb	50	0.960	0.000	0.040
monomer-50-nr2-run2_result_442.pdb	50	0.960	0.000	0.040
monomer-50-nr2-run2_result_443.pdb	50	0.780	0.000	0.220
monomer-50-nr2-run2_result_444.pdb	50	0.740	0.000	0.260
monomer-50-nr2-run2_result_445.pdb	50	0.880	0.000	0.120
monomer-50-nr2-run2_result_446.pdb	50	0.740	0.000	0.260
monomer-50-nr2-run2_result_447.pdb	50	0.960	0.000	0.040
monomer-50-nr2-run2_result_448.pdb	50	0.180	0.500	0.320
monomer-50-nr2-run2_result_449.pdb	50	0.960	0.000	0.040
monomer-50-nr2-run2_result_450.pdb	50	0.620	0.000	0.380
monomer-50-nr2-run2_result_451.pdb	50	0.960	0.000	0.040
monomer-50-nr2-run2_result_452.pdb	50	0.700	0.000	0.300
monomer-50-nr2-run2_result_453.pdb	50	0.640	0.000	0.360
monomer-50-nr2-run2_result_454.pdb	50	0.900	0.000	0.100
monomer-50-nr2-run2_result_455.pdb	50	0.840	0.000	0.160
monomer-50-nr2-run2_result_456.pdb	50	0.840	0.000	0.160
monomer-50-nr2-run2_result_457.pdb	50	0.880	0.000	0.120
monomer-50-nr2-run2_result_458.pdb	50	0.860	0.000	0.140
monomer-50-nr2-run2_result_459.pdb	50	0.960	0.000	0.040
monomer-50-nr2-run2_result_460.pdb	50	0.240	0.480	0.280
monomer-50-nr2-run2_result_461.pdb	50	0.880	0.000	0.120
monomer-50-nr2-run2_result_462.pdb	50	0.840	0.000	0.160
monomer-50-nr2-run2_result_463.pdb	50	0.840	0.000	0.160
monomer-50-nr2-run2_result_464.pdb	50	0.880	0.000	0.120
monomer-50-nr2-run2_result_465.pdb	50	0.240	0.580	0.180
monomer-50-nr2-run2_result_466.pdb	50	0.200	0.460	0.340
monomer-50-nr2-run2_result_467.pdb	50	0.820	0.000	0.180
monomer-50-nr2-run2_result_468.pdb	50	0.860	0.000	0.140
monomer-50-nr2-run2_result_469.pdb	50	0.960	0.000	0.040
monomer-50-nr2-run2_result_470.pdb	50	0.880	0.000	0.120
monomer-50-nr2-run2_result_471.pdb	50	0.960	0.000	0.040
monomer-50-nr2-run2_result_472.pdb	50	0.960	0.000	0.040
monomer-50-nr2-run2_result_473.pdb	50	0.960	0.000	0.040
monomer-50-nr2-run2_result_474.pdb	50	0.940	0.000	0.060
monomer-50-nr2-run2_result_475.pdb	50	0.960	0.000	0.040
monomer-50-nr2-run2_result_476.pdb	50	0.960	0.000	0.040
monomer-50-nr2-run2_result_477.pdb	50	0.000	0.600	0.400
monomer-50-nr2-run2_result_478.pdb	50	0.920	0.000	0.080
monomer-50-nr2-run2_result_479.pdb	50	0.920	0.000	0.080
monomer-50-nr2-run2_result_480.pdb	50	0.880	0.000	0.120
monomer-50-nr2-run2_result_481.pdb	50	0.860	0.000	0.140
monomer-50-nr2-run2_result_482.pdb	50	0.000	0.760	0.240
monomer-50-nr2-run2_result_483.pdb	50	0.940	0.000	0.060
monomer-50-nr2-run2_result_484.pdb	50	0.900	0.000	0.100
monomer-50-nr2-run2_result_485.pdb	50	0.960	0.000	0.040
monomer-50-nr2-run2_result_486.pdb	50	0.940	0.000	0.060
monomer-50-nr2-run2_result_487.pdb	50	0.820	0.000	0.180
monomer-50-nr2-run2_result_488.pdb	50	0.820	0.000	0.180
monomer-50-nr2-run2_result_489.pdb	50	0.960	0.000	0.040
monomer-50-nr2-run2_result_490.pdb	50	0.000	0.740	0.260
monomer-50-nr2-run2_result_491.pdb	50	0.120	0.480	0.400
monomer-50-nr2-run2_result_492.pdb	50	0.820	0.000	0.180
monomer-50-nr2-run2_result_493.pdb	50	0.820	0.000	0.180
monomer-50-nr2-run2_result_494.pdb	50	0.800	0.000	0.200
monomer-50-nr2-run2_result_495.pdb	50	0.000	0.840	0.160
monomer-50-nr2-run2_result_496.pdb	50	0.620	0.000	0.380
monomer-50-nr2-run2_result_497.pdb	50	0.840	0.000	0.160
monomer-50-nr2-run2_result_498.pdb	50	0.960	0.000	0.040
monomer-50-nr2-run2_result_499.pdb	50	0.940	0.000	0.060
monomer-50-nr2-run2_result_500.pdb	50	0.880	0.000	0.120
monomer-50-nr2-run2_result_501.pdb	50	0.180	0.520	0.300
monomer-50-nr2-run2_result_502.pdb	50	0.900	0.000	0.100
monomer-50-nr2-run2_result_503.pdb	50	0.840	0.000	0.160
monomer-50-nr2-run2_result_504.pdb	50	0.800	0.000	0.200
monomer-50-nr2-run2_result_505.pdb	50	0.880	0.000	0.120
monomer-50-nr2-run2_result_506.pdb	50	0.880	0.000	0.120
monomer-50-nr2-run2_result_507.pdb	50	0.900	0.000	0.100
monomer-50-nr2-run2_result_508.pdb	50	0.720	0.000	0.280
monomer-50-nr2-run2_result_509.pdb	50	0.960	0.000	0.040
monomer-50-nr2-run2_result_510.pdb	50	0.960	0.000	0.040
monomer-50-nr2-run2_result_511.pdb	50	0.860	0.000	0.140
monomer-50-nr2-run2_result_512.pdb	50	0.840	0.000	0.160
monomer-50-nr2-run2_result_513.pdb	50	0.960	0.000	0.040
monomer-50-nr2-run2_result_514.pdb	50	0.180	0.580	0.240
monomer-50-nr2-run2_result_515.pdb	50	0.280	0.300	0.420
monomer-50-nr2-run2_result_516.pdb	50	0.960	0.000	0.040
monomer-50-nr2-run2_result_517.pdb	50	0.300	0.360	0.340
monomer-50-nr2-run2_result_518.pdb	50	0.920	0.000	0.080
monomer-50-nr2-run2_result_519.pdb	50	0.960	0.000	0.040
monomer-50-nr2-run2_result_520.pdb	50	0.720	0.000	0.280
monomer-50-nr2-run2_result_521.pdb	50	0.000	0.640	0.360
monomer-50-nr2-run2_result_522.pdb	50	0.960	0.000	0.040
monomer-50-nr2-run2_result_523.pdb	50	0.920	0.000	0.080
monomer-50-nr2-run2_result_524.pdb	50	0.720	0.000	0.280
monomer-50-nr2-run2_result_525.pdb	50	0.960	0.000	0.040
monomer-50-nr2-run2_result_526.pdb	50	0.120	0.460	0.420
monomer-50-nr2-run2_result_527.pdb	50	0.860	0.000	0.140
monomer-50-nr2-run2_result_528.pdb	50	0.880	0.000	0.120
monomer-50-nr2-run2_result_529.pdb	50	0.820	0.000	0.180
monomer-50-nr2-run2_result_530.pdb	50	0.940	0.000	0.060
monomer-50-nr2-run2_result_531.pdb	50	0.960	0.000	0.040
monomer-50-nr2-run2_result_532.pdb	50	0.700	0.000	0.300
monomer-50-nr2-run2_result_533.pdb	50	0.160	0.500	0.340
monomer-50-nr2-run2_result_534.pdb	50	0.960	0.000	0.040
monomer-50-nr2-run2_result_535.pdb	50	0.960	0.000	0.040
monomer-50-nr2-run2_result_536.pdb	50	0.960	0.000	0.040
monomer-50-nr2-run2_result_537.pdb	50	0.800	0.000	0.200
monomer-50-nr2-run2_result_538.pdb	50	0.200	0.420	0.380
monomer-50-nr2-run2_result_539.pdb	50	0.900	0.000	0.100
monomer-50-nr2-run2_result_540.pdb	50	0.840	0.000	0.160
monomer-50-nr2-run2_result_541.pdb	50	0.000	0.660	0.340
monomer-50-nr2-run2_result_542.pdb	50	0.820	0.000	0.180
monomer-50-nr2-run2_result_543.pdb	50	0.840	0.000	0.160
monomer-50-nr2-run2_result_544.pdb	50	0.860	0.000	0.140
monomer-50-nr2-run2_result_545.pdb	50	0.960	0.000	0.040
monomer-50-nr2-run2_result_546.pdb	50	0.900	0.000	0.100
monomer-50-nr2-run2_result_547.pdb	50	0.840	0.000	0.160
monomer-50-nr2-run2_result_548.pdb	50	0.280	0.340	0.380
monomer-50-nr2-run2_result_549.pdb	50	0.260	0.480	0.260
monomer-50-nr2-run2_result_550.pdb	50	0.820	0.000	0.180
monomer-50-nr2-run2_result_551.pdb	50	0.820	0.000	0.180
monomer-50-nr2-run2_result_552.pdb	50	0.960	0.000	0.040
monomer-50-nr2-run2_result_553.pdb	50	0.740	0.000	0.260
monomer-50-nr2-run2_result_554.pdb	50	0.860	0.000	0.140
monomer-50-nr2-run2_result_555.pdb	50	0.840	0.000	0.160
monomer-50-nr2-run2_result_556.pdb	50	0.860	0.000	0.140
monomer-50-nr2-run2_result_557.pdb	50	0.820	0.000	0.180
monomer-50-nr2-run2_result_558.pdb	50	0.840	0.000	0.160
monomer-50-nr2-run2_result_559.pdb	50	0.940	0.000	0.060
monomer-50-nr2-run2_result_560.pdb	50	0.560	0.120	0.320
monomer-50-nr2-run2_result_561.pdb	50	0.000	0.540	0.460
monomer-50-nr2-run2_result_562.pdb	50	0.960	0.000	0.040
monomer-50-nr2-run2_result_563.pdb	50	0.960	0.000	0.040
monomer-50-nr2-run2_result_564.pdb	50	0.940	0.000	0.060
monomer-50-nr2-run2_result_565.pdb	50	0.720	0.000	0.280
monomer-50-nr2-run2_result_566.pdb	50	0.960	0.000	0.040
monomer-50-nr2-run2_result_567.pdb	50	0.960	0.000	0.040
monomer-50-nr2-run2_result_568.pdb	50	0.960	0.000	0.040
monomer-50-nr2-run2_result_569.pdb	50	0.860	0.000	0.140
monomer-50-nr2-run2_result_570.pdb	50	0.840	0.000	0.160
monomer-50-nr2-run2_result_571.pdb	50	0.940	0.000	0.060
monomer-50-nr2-run2_result_572.pdb	50	0.820	0.000	0.180
monomer-50-nr2-run2_result_573.pdb	50	0.000	0.720	0.280
monomer-50-nr2-run2_result_574.pdb	50	0.960	0.000	0.040
monomer-50-nr2-run2_result_575.pdb	50	0.000	0.580	0.420
monomer-50-nr2-run2_result_576.pdb	50	0.960	0.000	0.040
monomer-50-nr2-run2_result_577.pdb	50	0.820	0.000	0.180
monomer-50-nr2-run2_result_578.pdb	50	0.880	0.000	0.120
monomer-50-nr2-run2_result_579.pdb	50	0.360	0.340	0.300
monomer-50-nr2-run2_result_580.pdb	50	0.960	0.000	0.040
monomer-50-nr2-run2_result_581.pdb	50	0.880	0.000	0.120
monomer-50-nr2-run2_result_582.pdb	50	0.840	0.000	0.160
monomer-50-nr2-run2_result_583.pdb	50	0.180	0.560	0.260
monomer-50-nr2-run2_result_584.pdb	50	0.960	0.000	0.040
monomer-50-nr2-run2_result_585.pdb	50	0.000	0.660	0.340
monomer-50-nr2-run2_result_586.pdb	50	0.840	0.000	0.160
monomer-50-nr2-run2_result_587.pdb	50	0.960	0.000	0.040
monomer-50-nr2-run2_result_588.pdb	50	0.920	0.000	0.080
monomer-50-nr2-run2_result_589.pdb	50	0.960	0.000	0.040
monomer-50-nr2-run2_result_590.pdb	50	0.740	0.000	0.260
monomer-50-nr2-run2_result_591.pdb	50	0.960	0.000	0.040
monomer-50-nr2-run2_result_592.pdb	50	0.920	0.000	0.080
monomer-50-nr2-run2_result_593.pdb	50	0.840	0.000	0.160
monomer-50-nr2-run2_result_594.pdb	50	0.860	0.000	0.140
monomer-50-nr2-run2_result_595.pdb	50	0.860	0.000	0.140
monomer-50-nr2-run2_result_596.pdb	50	0.920	0.000	0.080
monomer-50-nr2-run2_result_597.pdb	50	0.960	0.000	0.040
monomer-50-nr2-run2_result_598.pdb	50	0.960	0.000	0.040
monomer-50-nr2-run2_result_599.pdb	50	0.900	0.000	0.100
monomer-50-nr2-run2_result_600.pdb	50	0.860	0.000	0.140
monomer-50-nr2-run2_result_601.pdb	50	0.180	0.480	0.340
monomer-50-nr2-run2_result_602.pdb	50	0.260	0.500	0.240
monomer-50-nr2-run2_result_603.pdb	50	0.960	0.000	0.040
monomer-50-nr2-run2_result_604.pdb	50	0.620	0.040	0.340
monomer-50-nr2-run2_result_605.pdb	50	0.960	0.000	0.040
monomer-50-nr2-run2_result_606.pdb	50	0.960	0.000	0.040
monomer-50-nr2-run2_result_607.pdb	50	0.880	0.000	0.120
monomer-50-nr2-run2_result_608.pdb	50	0.000	0.720	0.280
monomer-50-nr2-run2_result_609.pdb	50	0.960	0.000	0.040
monomer-50-nr2-run2_result_611.pdb	50	0.880	0.000	0.120
monomer-50-nr2-run2_result_610.pdb	50	0.000	0.720	0.280
monomer-50-nr2-run2_result_612.pdb	50	0.000	0.660	0.340
monomer-50-nr2-run2_result_613.pdb	50	0.780	0.000	0.220
monomer-50-nr2-run2_result_614.pdb	50	0.960	0.000	0.040
monomer-50-nr2-run2_result_615.pdb	50	0.940	0.000	0.060
monomer-50-nr2-run2_result_616.pdb	50	0.740	0.000	0.260
monomer-50-nr2-run2_result_617.pdb	50	0.900	0.000	0.100
monomer-50-nr2-run2_result_618.pdb	50	0.800	0.000	0.200
monomer-50-nr2-run2_result_619.pdb	50	0.960	0.000	0.040
monomer-50-nr2-run2_result_620.pdb	50	0.140	0.500	0.360
monomer-50-nr2-run2_result_621.pdb	50	0.960	0.000	0.040
monomer-50-nr2-run2_result_622.pdb	50	0.120	0.480	0.400
monomer-50-nr2-run2_result_623.pdb	50	0.860	0.000	0.140
monomer-50-nr2-run2_result_624.pdb	50	0.220	0.600	0.180
monomer-50-nr2-run2_result_625.pdb	50	0.880	0.000	0.120
monomer-50-nr2-run2_result_626.pdb	50	0.960	0.000	0.040
monomer-50-nr2-run2_result_627.pdb	50	0.000	0.740	0.260
monomer-50-nr2-run2_result_628.pdb	50	0.000	0.520	0.480
monomer-50-nr2-run2_result_629.pdb	50	0.760	0.000	0.240
monomer-50-nr2-run2_result_630.pdb	50	0.960	0.000	0.040
monomer-50-nr2-run2_result_631.pdb	50	0.960	0.000	0.040
monomer-50-nr2-run2_result_632.pdb	50	0.960	0.000	0.040
monomer-50-nr2-run2_result_633.pdb	50	0.060	0.700	0.240
monomer-50-nr2-run2_result_634.pdb	50	0.000	0.740	0.260
monomer-50-nr2-run2_result_635.pdb	50	0.920	0.000	0.080
monomer-50-nr2-run2_result_636.pdb	50	0.860	0.000	0.140
monomer-50-nr2-run2_result_637.pdb	50	0.000	0.720	0.280
monomer-50-nr2-run2_result_638.pdb	50	0.200	0.380	0.420
monomer-50-nr2-run2_result_639.pdb	50	0.760	0.000	0.240
monomer-50-nr2-run2_result_640.pdb	50	0.960	0.000	0.040
monomer-50-nr2-run2_result_641.pdb	50	0.960	0.000	0.040
monomer-50-nr2-run2_result_642.pdb	50	0.940	0.000	0.060
monomer-50-nr2-run2_result_643.pdb	50	0.380	0.220	0.400
monomer-50-nr2-run2_result_644.pdb	50	0.720	0.000	0.280
monomer-50-nr2-run2_result_645.pdb	50	0.900	0.000	0.100
monomer-50-nr2-run2_result_646.pdb	50	0.960	0.000	0.040
monomer-50-nr2-run2_result_647.pdb	50	0.940	0.000	0.060
monomer-50-nr2-run2_result_648.pdb	50	0.800	0.000	0.200
monomer-50-nr2-run2_result_649.pdb	50	0.840	0.000	0.160
monomer-50-nr2-run2_result_650.pdb	50	0.940	0.000	0.060
monomer-50-nr2-run2_result_651.pdb	50	0.280	0.500	0.220
monomer-50-nr2-run2_result_652.pdb	50	0.860	0.000	0.140
monomer-50-nr2-run2_result_653.pdb	50	0.840	0.000	0.160
monomer-50-nr2-run2_result_654.pdb	50	0.920	0.000	0.080
monomer-50-nr2-run2_result_655.pdb	50	0.000	0.760	0.240
monomer-50-nr2-run2_result_656.pdb	50	0.840	0.000	0.160
monomer-50-nr2-run2_result_657.pdb	50	0.000	0.520	0.480
monomer-50-nr2-run2_result_658.pdb	50	0.880	0.000	0.120
monomer-50-nr2-run2_result_659.pdb	50	0.860	0.000	0.140
monomer-50-nr2-run2_result_660.pdb	50	0.140	0.380	0.480
monomer-50-nr2-run2_result_661.pdb	50	0.960	0.000	0.040
monomer-50-nr2-run2_result_662.pdb	50	0.960	0.000	0.040
monomer-50-nr2-run2_result_663.pdb	50	0.860	0.000	0.140
monomer-50-nr2-run2_result_664.pdb	50	0.780	0.000	0.220
monomer-50-nr2-run2_result_665.pdb	50	0.960	0.000	0.040
monomer-50-nr2-run2_result_666.pdb	50	0.000	0.600	0.400
monomer-50-nr2-run2_result_667.pdb	50	0.900	0.000	0.100
monomer-50-nr2-run2_result_668.pdb	50	0.960	0.000	0.040
monomer-50-nr2-run2_result_669.pdb	50	0.960	0.000	0.040
monomer-50-nr2-run2_result_670.pdb	50	0.960	0.000	0.040
monomer-50-nr2-run2_result_671.pdb	50	0.960	0.000	0.040
monomer-50-nr2-run2_result_672.pdb	50	0.960	0.000	0.040
monomer-50-nr2-run2_result_673.pdb	50	0.380	0.360	0.260
monomer-50-nr2-run2_result_674.pdb	50	0.000	0.560	0.440
monomer-50-nr2-run2_result_675.pdb	50	0.960	0.000	0.040
monomer-50-nr2-run2_result_676.pdb	50	0.960	0.000	0.040
monomer-50-nr2-run2_result_677.pdb	50	0.200	0.500	0.300
monomer-50-nr2-run2_result_678.pdb	50	0.000	0.760	0.240
monomer-50-nr2-run2_result_679.pdb	50	0.120	0.560	0.320
monomer-50-nr2-run2_result_680.pdb	50	0.960	0.000	0.040
monomer-50-nr2-run2_result_681.pdb	50	0.840	0.000	0.160
monomer-50-nr2-run2_result_682.pdb	50	0.260	0.380	0.360
monomer-50-nr2-run2_result_683.pdb	50	0.000	0.780	0.220
monomer-50-nr2-run2_result_684.pdb	50	0.000	0.720	0.280
monomer-50-nr2-run2_result_685.pdb	50	0.800	0.000	0.200
monomer-50-nr2-run2_result_686.pdb	50	0.140	0.360	0.500
monomer-50-nr2-run2_result_687.pdb	50	0.880	0.000	0.120
monomer-50-nr2-run2_result_688.pdb	50	0.960	0.000	0.040
monomer-50-nr2-run2_result_689.pdb	50	0.820	0.000	0.180
monomer-50-nr2-run2_result_690.pdb	50	0.220	0.600	0.180
monomer-50-nr2-run2_result_691.pdb	50	0.000	0.600	0.400
monomer-50-nr2-run2_result_692.pdb	50	0.840	0.000	0.160
monomer-50-nr2-run2_result_693.pdb	50	0.000	0.580	0.420
monomer-50-nr2-run2_result_694.pdb	50	0.960	0.000	0.040
monomer-50-nr2-run2_result_695.pdb	50	0.960	0.000	0.040
monomer-50-nr2-run2_result_696.pdb	50	0.880	0.000	0.120
monomer-50-nr2-run2_result_697.pdb	50	0.920	0.000	0.080
monomer-50-nr2-run2_result_698.pdb	50	0.960	0.000	0.040
monomer-50-nr2-run2_result_699.pdb	50	0.960	0.000	0.040
monomer-50-nr2-run2_result_700.pdb	50	0.380	0.420	0.200
monomer-50-nr2-run2_result_701.pdb	50	0.280	0.240	0.480
monomer-50-nr2-run2_result_702.pdb	50	0.000	0.480	0.520
monomer-50-nr2-run2_result_703.pdb	50	0.840	0.000	0.160
monomer-50-nr2-run2_result_704.pdb	50	0.820	0.000	0.180
monomer-50-nr2-run2_result_705.pdb	50	0.960	0.000	0.040
monomer-50-nr2-run2_result_706.pdb	50	0.260	0.480	0.260
monomer-50-nr2-run2_result_707.pdb	50	0.000	0.480	0.520
monomer-50-nr2-run2_result_708.pdb	50	0.080	0.580	0.340
monomer-50-nr2-run2_result_709.pdb	50	0.960	0.000	0.040
monomer-50-nr2-run2_result_710.pdb	50	0.900	0.000	0.100
monomer-50-nr2-run2_result_711.pdb	50	0.900	0.000	0.100
monomer-50-nr2-run2_result_712.pdb	50	0.000	0.780	0.220
monomer-50-nr2-run2_result_713.pdb	50	0.960	0.000	0.040
monomer-50-nr2-run2_result_714.pdb	50	0.900	0.000	0.100
monomer-50-nr2-run2_result_715.pdb	50	0.000	0.700	0.300
monomer-50-nr2-run2_result_716.pdb	50	0.800	0.000	0.200
monomer-50-nr2-run2_result_717.pdb	50	0.840	0.000	0.160
monomer-50-nr2-run2_result_718.pdb	50	0.000	0.500	0.500
monomer-50-nr2-run2_result_719.pdb	50	0.780	0.000	0.220
monomer-50-nr2-run2_result_720.pdb	50	0.960	0.000	0.040
monomer-50-nr2-run2_result_721.pdb	50	0.960	0.000	0.040
monomer-50-nr2-run2_result_722.pdb	50	0.300	0.280	0.420
monomer-50-nr2-run2_result_723.pdb	50	0.860	0.000	0.140
monomer-50-nr2-run2_result_724.pdb	50	0.820	0.000	0.180
monomer-50-nr2-run2_result_725.pdb	50	0.800	0.000	0.200
monomer-50-nr2-run2_result_726.pdb	50	0.960	0.000	0.040
monomer-50-nr2-run2_result_727.pdb	50	0.860	0.000	0.140
monomer-50-nr2-run2_result_728.pdb	50	0.880	0.000	0.120
monomer-50-nr2-run2_result_729.pdb	50	0.840	0.000	0.160
monomer-50-nr2-run2_result_730.pdb	50	0.680	0.000	0.320
monomer-50-nr2-run2_result_731.pdb	50	0.960	0.000	0.040
monomer-50-nr2-run2_result_732.pdb	50	0.940	0.000	0.060
monomer-50-nr2-run2_result_733.pdb	50	0.940	0.000	0.060
monomer-50-nr2-run2_result_734.pdb	50	0.260	0.400	0.340
monomer-50-nr2-run2_result_735.pdb	50	0.960	0.000	0.040
monomer-50-nr2-run2_result_736.pdb	50	0.840	0.000	0.160
monomer-50-nr2-run2_result_737.pdb	50	0.220	0.440	0.340
monomer-50-nr2-run2_result_738.pdb	50	0.960	0.000	0.040
monomer-50-nr2-run2_result_739.pdb	50	0.840	0.000	0.160
monomer-50-nr2-run2_result_740.pdb	50	0.960	0.000	0.040
monomer-50-nr2-run2_result_741.pdb	50	0.580	0.040	0.380
monomer-50-nr2-run2_result_742.pdb	50	0.820	0.000	0.180
monomer-50-nr2-run2_result_743.pdb	50	0.140	0.540	0.320
monomer-50-nr2-run2_result_744.pdb	50	0.960	0.000	0.040
monomer-50-nr2-run2_result_745.pdb	50	0.940	0.000	0.060
monomer-50-nr2-run2_result_746.pdb	50	0.860	0.000	0.140
monomer-50-nr2-run2_result_747.pdb	50	0.960	0.000	0.040
monomer-50-nr2-run2_result_748.pdb	50	0.960	0.000	0.040
monomer-50-nr2-run2_result_749.pdb	50	0.880	0.000	0.120
monomer-50-nr2-run2_result_750.pdb	50	0.940	0.000	0.060
monomer-50-nr2-run2_result_751.pdb	50	0.860	0.000	0.140
monomer-50-nr2-run2_result_752.pdb	50	0.700	0.000	0.300
monomer-50-nr2-run2_result_753.pdb	50	0.960	0.000	0.040
monomer-50-nr2-run2_result_754.pdb	50	0.060	0.680	0.260
monomer-50-nr2-run2_result_755.pdb	50	0.860	0.000	0.140
monomer-50-nr2-run2_result_756.pdb	50	0.960	0.000	0.040
monomer-50-nr2-run2_result_757.pdb	50	0.920	0.000	0.080
monomer-50-nr2-run2_result_758.pdb	50	0.960	0.000	0.040
monomer-50-nr2-run2_result_759.pdb	50	0.800	0.000	0.200
monomer-50-nr2-run2_result_760.pdb	50	0.480	0.080	0.440
monomer-100-nr2-run1_result_0.pdb	100	0.290	0.280	0.430
monomer-100-nr2-run1_result_1.pdb	100	0.760	0.000	0.240
monomer-100-nr2-run1_result_2.pdb	100	0.200	0.470	0.330
monomer-100-nr2-run1_result_3.pdb	100	0.190	0.420	0.390
monomer-100-nr2-run1_result_4.pdb	100	0.030	0.580	0.390
monomer-100-nr2-run1_result_5.pdb	100	0.850	0.000	0.150
monomer-100-nr2-run1_result_6.pdb	100	0.270	0.390	0.340
monomer-100-nr2-run1_result_7.pdb	100	0.790	0.000	0.210
monomer-100-nr2-run1_result_8.pdb	100	0.800	0.020	0.180
monomer-100-nr2-run1_result_9.pdb	100	0.450	0.180	0.370
monomer-100-nr2-run1_result_10.pdb	100	0.030	0.650	0.320
monomer-100-nr2-run1_result_11.pdb	100	0.670	0.000	0.330
monomer-100-nr2-run1_result_12.pdb	100	0.600	0.210	0.190
monomer-100-nr2-run1_result_13.pdb	100	0.250	0.380	0.370
monomer-100-nr2-run1_result_14.pdb	100	0.230	0.520	0.250
monomer-100-nr2-run1_result_15.pdb	100	0.250	0.470	0.280
monomer-100-nr2-run1_result_16.pdb	100	0.780	0.020	0.200
monomer-100-nr2-run1_result_17.pdb	100	0.660	0.020	0.320
monomer-100-nr2-run1_result_18.pdb	100	0.210	0.480	0.310
monomer-100-nr2-run1_result_19.pdb	100	0.300	0.300	0.400
monomer-100-nr2-run1_result_20.pdb	100	0.440	0.260	0.300
monomer-100-nr2-run1_result_21.pdb	100	0.660	0.000	0.340
monomer-100-nr2-run1_result_22.pdb	100	0.150	0.420	0.430
monomer-100-nr2-run1_result_23.pdb	100	0.000	0.600	0.400
monomer-100-nr2-run1_result_24.pdb	100	0.470	0.280	0.250
monomer-100-nr2-run1_result_25.pdb	100	0.330	0.420	0.250
monomer-100-nr2-run1_result_26.pdb	100	0.460	0.250	0.290
monomer-100-nr2-run1_result_27.pdb	100	0.820	0.000	0.180
monomer-100-nr2-run1_result_28.pdb	100	0.080	0.700	0.220
monomer-100-nr2-run1_result_29.pdb	100	0.520	0.150	0.330
monomer-100-nr2-run1_result_30.pdb	100	0.750	0.000	0.250
monomer-100-nr2-run1_result_31.pdb	100	0.500	0.210	0.290
monomer-100-nr2-run1_result_32.pdb	100	0.100	0.490	0.410
monomer-100-nr2-run1_result_33.pdb	100	0.160	0.510	0.330
monomer-100-nr2-run1_result_34.pdb	100	0.170	0.440	0.390
monomer-100-nr2-run1_result_35.pdb	100	0.780	0.000	0.220
monomer-100-nr2-run1_result_36.pdb	100	0.750	0.000	0.250
monomer-100-nr2-run1_result_37.pdb	100	0.230	0.430	0.340
monomer-100-nr2-run1_result_38.pdb	100	0.850	0.000	0.150
monomer-100-nr2-run1_result_39.pdb	100	0.450	0.260	0.290
monomer-100-nr2-run1_result_40.pdb	100	0.950	0.000	0.050
monomer-100-nr2-run1_result_41.pdb	100	0.850	0.000	0.150
monomer-100-nr2-run1_result_42.pdb	100	0.250	0.400	0.350
monomer-100-nr2-run1_result_43.pdb	100	0.790	0.000	0.210
monomer-100-nr2-run1_result_44.pdb	100	0.700	0.000	0.300
monomer-100-nr2-run1_result_45.pdb	100	0.760	0.000	0.240
monomer-100-nr2-run1_result_46.pdb	100	0.750	0.000	0.250
monomer-100-nr2-run1_result_47.pdb	100	0.740	0.000	0.260
monomer-100-nr2-run1_result_48.pdb	100	0.260	0.310	0.430
monomer-100-nr2-run1_result_49.pdb	100	0.780	0.000	0.220
monomer-100-nr2-run1_result_50.pdb	100	0.240	0.350	0.410
monomer-100-nr2-run1_result_51.pdb	100	0.610	0.060	0.330
monomer-100-nr2-run1_result_52.pdb	100	0.180	0.430	0.390
monomer-100-nr2-run1_result_53.pdb	100	0.680	0.000	0.320
monomer-100-nr2-run1_result_54.pdb	100	0.650	0.000	0.350
monomer-100-nr2-run1_result_55.pdb	100	0.810	0.000	0.190
monomer-100-nr2-run1_result_56.pdb	100	0.820	0.000	0.180
monomer-100-nr2-run1_result_57.pdb	100	0.330	0.330	0.340
monomer-100-nr2-run1_result_58.pdb	100	0.120	0.480	0.400
monomer-100-nr2-run1_result_59.pdb	100	0.790	0.000	0.210
monomer-100-nr2-run1_result_60.pdb	100	0.130	0.420	0.450
monomer-100-nr2-run1_result_61.pdb	100	0.920	0.000	0.080
monomer-100-nr2-run1_result_62.pdb	100	0.300	0.430	0.270
monomer-100-nr2-run1_result_63.pdb	100	0.490	0.070	0.440
monomer-100-nr2-run1_result_64.pdb	100	0.220	0.460	0.320
monomer-100-nr2-run1_result_65.pdb	100	0.810	0.000	0.190
monomer-100-nr2-run1_result_66.pdb	100	0.810	0.000	0.190
monomer-100-nr2-run1_result_67.pdb	100	0.030	0.660	0.310
monomer-100-nr2-run1_result_68.pdb	100	0.720	0.000	0.280
monomer-100-nr2-run1_result_69.pdb	100	0.000	0.410	0.590
monomer-100-nr2-run1_result_70.pdb	100	0.740	0.000	0.260
monomer-100-nr2-run1_result_71.pdb	100	0.610	0.100	0.290
monomer-100-nr2-run1_result_72.pdb	100	0.270	0.390	0.340
monomer-100-nr2-run1_result_73.pdb	100	0.170	0.500	0.330
monomer-100-nr2-run1_result_74.pdb	100	0.250	0.390	0.360
monomer-100-nr2-run1_result_75.pdb	100	0.180	0.480	0.340
monomer-100-nr2-run1_result_76.pdb	100	0.870	0.000	0.130
monomer-100-nr2-run1_result_77.pdb	100	0.800	0.000	0.200
monomer-100-nr2-run1_result_78.pdb	100	0.220	0.340	0.440
monomer-100-nr2-run1_result_79.pdb	100	0.270	0.290	0.440
monomer-100-nr2-run1_result_80.pdb	100	0.770	0.000	0.230
monomer-100-nr2-run1_result_81.pdb	100	0.860	0.000	0.140
monomer-100-nr2-run1_result_82.pdb	100	0.060	0.540	0.400
monomer-100-nr2-run1_result_83.pdb	100	0.750	0.000	0.250
monomer-100-nr2-run1_result_84.pdb	100	0.830	0.000	0.170
monomer-100-nr2-run1_result_85.pdb	100	0.890	0.000	0.110
monomer-100-nr2-run1_result_86.pdb	100	0.680	0.000	0.320
monomer-100-nr2-run1_result_87.pdb	100	0.060	0.560	0.380
monomer-100-nr2-run1_result_88.pdb	100	0.800	0.000	0.200
monomer-100-nr2-run1_result_89.pdb	100	0.860	0.000	0.140
monomer-100-nr2-run1_result_90.pdb	100	0.860	0.000	0.140
monomer-100-nr2-run1_result_91.pdb	100	0.600	0.120	0.280
monomer-100-nr2-run1_result_92.pdb	100	0.740	0.020	0.240
monomer-100-nr2-run1_result_93.pdb	100	0.420	0.220	0.360
monomer-100-nr2-run1_result_94.pdb	100	0.860	0.000	0.140
monomer-100-nr2-run1_result_95.pdb	100	0.310	0.430	0.260
monomer-100-nr2-run1_result_96.pdb	100	0.710	0.040	0.250
monomer-100-nr2-run1_result_97.pdb	100	0.350	0.330	0.320
monomer-100-nr2-run1_result_98.pdb	100	0.070	0.500	0.430
monomer-100-nr2-run1_result_99.pdb	100	0.030	0.570	0.400
monomer-100-nr2-run1_result_100.pdb	100	0.240	0.380	0.380
monomer-100-nr2-run1_result_101.pdb	100	0.550	0.140	0.310
monomer-100-nr2-run1_result_102.pdb	100	0.720	0.000	0.280
monomer-100-nr2-run1_result_103.pdb	100	0.270	0.350	0.380
monomer-100-nr2-run1_result_104.pdb	100	0.220	0.380	0.400
monomer-100-nr2-run1_result_105.pdb	100	0.000	0.660	0.340
monomer-100-nr2-run1_result_106.pdb	100	0.170	0.450	0.380
monomer-100-nr2-run1_result_107.pdb	100	0.390	0.220	0.390
monomer-100-nr2-run1_result_108.pdb	100	0.360	0.260	0.380
monomer-100-nr2-run1_result_109.pdb	100	0.000	0.520	0.480
monomer-100-nr2-run1_result_110.pdb	100	0.820	0.000	0.180
monomer-100-nr2-run1_result_111.pdb	100	0.750	0.000	0.250
monomer-100-nr2-run1_result_112.pdb	100	0.320	0.410	0.270
monomer-100-nr2-run1_result_113.pdb	100	0.220	0.460	0.320
monomer-100-nr2-run1_result_114.pdb	100	0.080	0.580	0.340
monomer-100-nr2-run1_result_115.pdb	100	0.500	0.150	0.350
monomer-100-nr2-run1_result_116.pdb	100	0.280	0.420	0.300
monomer-100-nr2-run1_result_117.pdb	100	0.880	0.000	0.120
monomer-100-nr2-run1_result_118.pdb	100	0.820	0.000	0.180
monomer-100-nr2-run1_result_119.pdb	100	0.170	0.460	0.370
monomer-100-nr2-run1_result_120.pdb	100	0.350	0.310	0.340
monomer-100-nr2-run1_result_121.pdb	100	0.870	0.000	0.130
monomer-100-nr2-run1_result_122.pdb	100	0.590	0.000	0.410
monomer-100-nr2-run1_result_123.pdb	100	0.650	0.100	0.250
monomer-100-nr2-run1_result_124.pdb	100	0.210	0.370	0.420
monomer-100-nr2-run1_result_125.pdb	100	0.530	0.150	0.320
monomer-100-nr2-run1_result_126.pdb	100	0.030	0.600	0.370
monomer-100-nr2-run1_result_127.pdb	100	0.840	0.000	0.160
monomer-100-nr2-run1_result_128.pdb	100	0.640	0.120	0.240
monomer-100-nr2-run1_result_129.pdb	100	0.210	0.470	0.320
monomer-100-nr2-run1_result_130.pdb	100	0.720	0.000	0.280
monomer-100-nr2-run1_result_131.pdb	100	0.030	0.510	0.460
monomer-100-nr2-run1_result_132.pdb	100	0.500	0.200	0.300
monomer-100-nr2-run1_result_133.pdb	100	0.770	0.020	0.210
monomer-100-nr2-run1_result_134.pdb	100	0.730	0.000	0.270
monomer-100-nr2-run1_result_135.pdb	100	0.090	0.560	0.350
monomer-100-nr2-run1_result_136.pdb	100	0.310	0.320	0.370
monomer-100-nr2-run1_result_137.pdb	100	0.150	0.420	0.430
monomer-100-nr2-run1_result_138.pdb	100	0.450	0.320	0.230
monomer-100-nr2-run1_result_139.pdb	100	0.140	0.500	0.360
monomer-100-nr2-run1_result_140.pdb	100	0.000	0.540	0.460
monomer-100-nr2-run1_result_141.pdb	100	0.750	0.000	0.250
monomer-100-nr2-run1_result_142.pdb	100	0.280	0.380	0.340
monomer-100-nr2-run1_result_143.pdb	100	0.820	0.000	0.180
monomer-100-nr2-run1_result_144.pdb	100	0.210	0.400	0.390
monomer-100-nr2-run1_result_145.pdb	100	0.670	0.000	0.330
monomer-100-nr2-run1_result_146.pdb	100	0.660	0.000	0.340
monomer-100-nr2-run1_result_147.pdb	100	0.000	0.710	0.290
monomer-100-nr2-run1_result_148.pdb	100	0.100	0.610	0.290
monomer-100-nr2-run1_result_149.pdb	100	0.650	0.000	0.350
monomer-100-nr2-run1_result_150.pdb	100	0.360	0.270	0.370
monomer-100-nr2-run1_result_151.pdb	100	0.290	0.340	0.370
monomer-100-nr2-run1_result_152.pdb	100	0.660	0.000	0.340
monomer-100-nr2-run1_result_153.pdb	100	0.180	0.440	0.380
monomer-100-nr2-run1_result_154.pdb	100	0.750	0.000	0.250
monomer-100-nr2-run1_result_155.pdb	100	0.870	0.000	0.130
monomer-100-nr2-run1_result_156.pdb	100	0.480	0.180	0.340
monomer-100-nr2-run1_result_157.pdb	100	0.000	0.530	0.470
monomer-100-nr2-run1_result_158.pdb	100	0.270	0.260	0.470
monomer-100-nr2-run1_result_159.pdb	100	0.210	0.410	0.380
monomer-100-nr2-run1_result_160.pdb	100	0.710	0.000	0.290
monomer-100-nr2-run1_result_161.pdb	100	0.160	0.470	0.370
monomer-100-nr2-run1_result_162.pdb	100	0.740	0.000	0.260
monomer-100-nr2-run1_result_163.pdb	100	0.000	0.670	0.330
monomer-100-nr2-run1_result_164.pdb	100	0.840	0.000	0.160
monomer-100-nr2-run1_result_165.pdb	100	0.490	0.080	0.430
monomer-100-nr2-run1_result_166.pdb	100	0.340	0.420	0.240
monomer-100-nr2-run1_result_167.pdb	100	0.650	0.160	0.190
monomer-100-nr2-run1_result_168.pdb	100	0.210	0.460	0.330
monomer-100-nr2-run1_result_169.pdb	100	0.210	0.490	0.300
monomer-100-nr2-run1_result_170.pdb	100	0.420	0.350	0.230
monomer-100-nr2-run1_result_171.pdb	100	0.820	0.000	0.180
monomer-100-nr2-run1_result_172.pdb	100	0.640	0.000	0.360
monomer-100-nr2-run1_result_173.pdb	100	0.680	0.000	0.320
monomer-100-nr2-run1_result_174.pdb	100	0.830	0.000	0.170
monomer-100-nr2-run1_result_175.pdb	100	0.360	0.300	0.340
monomer-100-nr2-run1_result_176.pdb	100	0.280	0.420	0.300
monomer-100-nr2-run1_result_177.pdb	100	0.880	0.000	0.120
monomer-100-nr2-run1_result_178.pdb	100	0.030	0.580	0.390
monomer-100-nr2-run1_result_179.pdb	100	0.000	0.600	0.400
monomer-100-nr2-run1_result_180.pdb	100	0.320	0.380	0.300
monomer-100-nr2-run1_result_181.pdb	100	0.690	0.000	0.310
monomer-100-nr2-run1_result_182.pdb	100	0.030	0.570	0.400
monomer-100-nr2-run1_result_183.pdb	100	0.410	0.230	0.360
monomer-100-nr2-run1_result_184.pdb	100	0.710	0.000	0.290
monomer-100-nr2-run1_result_185.pdb	100	0.000	0.610	0.390
monomer-100-nr2-run1_result_186.pdb	100	0.800	0.000	0.200
monomer-100-nr2-run1_result_187.pdb	100	0.000	0.490	0.510
monomer-100-nr2-run1_result_188.pdb	100	0.730	0.000	0.270
monomer-100-nr2-run1_result_189.pdb	100	0.170	0.500	0.330
monomer-100-nr2-run1_result_190.pdb	100	0.820	0.000	0.180
monomer-100-nr2-run1_result_191.pdb	100	0.630	0.040	0.330
monomer-100-nr2-run1_result_192.pdb	100	0.260	0.390	0.350
monomer-100-nr2-run1_result_193.pdb	100	0.750	0.000	0.250
monomer-100-nr2-run1_result_194.pdb	100	0.040	0.650	0.310
monomer-100-nr2-run1_result_195.pdb	100	0.370	0.320	0.310
monomer-100-nr2-run1_result_196.pdb	100	0.070	0.600	0.330
monomer-100-nr2-run1_result_197.pdb	100	0.360	0.340	0.300
monomer-100-nr2-run1_result_198.pdb	100	0.840	0.000	0.160
monomer-100-nr2-run1_result_199.pdb	100	0.160	0.380	0.460
monomer-100-nr2-run1_result_200.pdb	100	0.870	0.000	0.130
monomer-100-nr2-run1_result_201.pdb	100	0.850	0.000	0.150
monomer-100-nr2-run1_result_202.pdb	100	0.310	0.260	0.430
monomer-100-nr2-run1_result_203.pdb	100	0.620	0.000	0.380
monomer-100-nr2-run1_result_204.pdb	100	0.090	0.610	0.300
monomer-100-nr2-run1_result_205.pdb	100	0.910	0.000	0.090
monomer-100-nr2-run1_result_206.pdb	100	0.440	0.240	0.320
monomer-100-nr2-run1_result_207.pdb	100	0.320	0.420	0.260
monomer-100-nr2-run1_result_208.pdb	100	0.830	0.000	0.170
monomer-100-nr2-run1_result_209.pdb	100	0.700	0.000	0.300
monomer-100-nr2-run1_result_210.pdb	100	0.280	0.260	0.460
monomer-100-nr2-run1_result_211.pdb	100	0.750	0.000	0.250
monomer-100-nr2-run1_result_212.pdb	100	0.370	0.350	0.280
monomer-100-nr2-run1_result_213.pdb	100	0.130	0.470	0.400
monomer-100-nr2-run1_result_214.pdb	100	0.780	0.000	0.220
monomer-100-nr2-run1_result_215.pdb	100	0.290	0.350	0.360
monomer-100-nr2-run1_result_216.pdb	100	0.320	0.370	0.310
monomer-100-nr2-run1_result_217.pdb	100	0.170	0.500	0.330
monomer-100-nr2-run1_result_218.pdb	100	0.810	0.000	0.190
monomer-100-nr2-run1_result_219.pdb	100	0.720	0.000	0.280
monomer-100-nr2-run1_result_220.pdb	100	0.000	0.630	0.370
monomer-100-nr2-run1_result_221.pdb	100	0.560	0.140	0.300
monomer-100-nr2-run1_result_222.pdb	100	0.320	0.320	0.360
monomer-100-nr2-run1_result_223.pdb	100	0.860	0.000	0.140
monomer-100-nr2-run1_result_224.pdb	100	0.300	0.340	0.360
monomer-100-nr2-run1_result_225.pdb	100	0.240	0.370	0.390
monomer-100-nr2-run1_result_226.pdb	100	0.030	0.600	0.370
monomer-100-nr2-run1_result_227.pdb	100	0.350	0.280	0.370
monomer-100-nr2-run1_result_228.pdb	100	0.820	0.000	0.180
monomer-100-nr2-run1_result_229.pdb	100	0.830	0.000	0.170
monomer-100-nr2-run1_result_230.pdb	100	0.700	0.000	0.300
monomer-100-nr2-run1_result_231.pdb	100	0.780	0.000	0.220
monomer-100-nr2-run1_result_232.pdb	100	0.230	0.500	0.270
monomer-100-nr2-run1_result_233.pdb	100	0.200	0.440	0.360
monomer-100-nr2-run1_result_234.pdb	100	0.360	0.290	0.350
monomer-100-nr2-run1_result_235.pdb	100	0.180	0.470	0.350
monomer-100-nr2-run1_result_236.pdb	100	0.730	0.000	0.270
monomer-100-nr2-run1_result_237.pdb	100	0.610	0.040	0.350
monomer-100-nr2-run1_result_238.pdb	100	0.240	0.360	0.400
monomer-100-nr2-run1_result_239.pdb	100	0.750	0.000	0.250
monomer-100-nr2-run1_result_240.pdb	100	0.290	0.260	0.450
monomer-100-nr2-run1_result_241.pdb	100	0.840	0.000	0.160
monomer-100-nr2-run1_result_242.pdb	100	0.440	0.260	0.300
monomer-100-nr2-run1_result_243.pdb	100	0.000	0.610	0.390
monomer-100-nr2-run1_result_244.pdb	100	0.170	0.390	0.440
monomer-100-nr2-run1_result_245.pdb	100	0.850	0.000	0.150
monomer-100-nr2-run1_result_246.pdb	100	0.030	0.650	0.320
monomer-100-nr2-run1_result_247.pdb	100	0.750	0.000	0.250
monomer-100-nr2-run1_result_248.pdb	100	0.220	0.310	0.470
monomer-100-nr2-run1_result_249.pdb	100	0.720	0.060	0.220
monomer-100-nr2-run1_result_250.pdb	100	0.870	0.000	0.130
monomer-100-nr2-run1_result_251.pdb	100	0.810	0.000	0.190
monomer-100-nr2-run1_result_252.pdb	100	0.030	0.600	0.370
monomer-100-nr2-run1_result_253.pdb	100	0.130	0.600	0.270
monomer-100-nr2-run1_result_254.pdb	100	0.680	0.000	0.320
monomer-100-nr2-run1_result_255.pdb	100	0.490	0.150	0.360
monomer-100-nr2-run1_result_256.pdb	100	0.660	0.000	0.340
monomer-100-nr2-run1_result_257.pdb	100	0.800	0.000	0.200
monomer-100-nr2-run1_result_258.pdb	100	0.340	0.290	0.370
monomer-100-nr2-run1_result_259.pdb	100	0.860	0.000	0.140
monomer-100-nr2-run1_result_260.pdb	100	0.090	0.530	0.380
monomer-100-nr2-run1_result_261.pdb	100	0.320	0.470	0.210
monomer-100-nr2-run1_result_262.pdb	100	0.450	0.300	0.250
monomer-100-nr2-run1_result_263.pdb	100	0.830	0.000	0.170
monomer-100-nr2-run1_result_264.pdb	100	0.350	0.320	0.330
monomer-100-nr2-run1_result_265.pdb	100	0.660	0.000	0.340
monomer-100-nr2-run1_result_266.pdb	100	0.580	0.160	0.260
monomer-100-nr2-run1_result_267.pdb	100	0.750	0.120	0.130
monomer-100-nr2-run1_result_268.pdb	100	0.850	0.000	0.150
monomer-100-nr2-run1_result_269.pdb	100	0.780	0.000	0.220
monomer-100-nr2-run1_result_270.pdb	100	0.750	0.000	0.250
monomer-100-nr2-run1_result_271.pdb	100	0.850	0.000	0.150
monomer-100-nr2-run1_result_272.pdb	100	0.780	0.000	0.220
monomer-100-nr2-run1_result_273.pdb	100	0.000	0.640	0.360
monomer-100-nr2-run1_result_274.pdb	100	0.380	0.170	0.450
monomer-100-nr2-run1_result_275.pdb	100	0.790	0.000	0.210
monomer-100-nr2-run1_result_276.pdb	100	0.770	0.000	0.230
monomer-100-nr2-run1_result_277.pdb	100	0.830	0.000	0.170
[truncated: 438 more rows]
