# Supplementary material for: AlphaDesign: a de novo protein design framework based on AlphaFold
Source: Mol Syst Biol. 2025 Jun 17;21(9):1166–89. doi: 10.1038/s44320-025-00119-z (PMC12405559; doi:10.1038/s44320-025-00119-z)
Supplement: Supplementary file 5 — Source data Fig. 3 [file 44320_2025_119_MOESM5_ESM.zip › Figure_3/3E/rfdiffusion_dssp.csv]

name	num_aa	% helix	% strand	% loop
design_0.pdb	50	0.880	0.000	0.120
design_10.pdb	50	0.840	0.000	0.160
design_11.pdb	50	0.900	0.000	0.100
design_12.pdb	50	0.860	0.000	0.140
design_13.pdb	50	0.920	0.000	0.080
design_14.pdb	50	0.880	0.000	0.120
design_15.pdb	50	0.900	0.000	0.100
design_16.pdb	50	0.900	0.000	0.100
design_17.pdb	50	0.880	0.000	0.120
design_18.pdb	50	0.900	0.000	0.100
design_19.pdb	50	0.940	0.000	0.060
design_1.pdb	50	0.960	0.000	0.040
design_20.pdb	50	0.920	0.000	0.080
design_21.pdb	50	0.960	0.000	0.040
design_22.pdb	50	0.960	0.000	0.040
design_23.pdb	50	0.900	0.000	0.100
design_24.pdb	50	0.960	0.000	0.040
design_25.pdb	50	0.880	0.000	0.120
design_26.pdb	50	0.920	0.000	0.080
design_27.pdb	50	0.920	0.000	0.080
design_28.pdb	50	0.860	0.000	0.140
design_29.pdb	50	0.920	0.000	0.080
design_2.pdb	50	0.920	0.000	0.080
design_30.pdb	50	0.880	0.000	0.120
design_31.pdb	50	0.960	0.000	0.040
design_32.pdb	50	0.960	0.000	0.040
design_33.pdb	50	0.940	0.000	0.060
design_34.pdb	50	0.940	0.000	0.060
design_35.pdb	50	0.960	0.000	0.040
design_36.pdb	50	0.860	0.000	0.140
design_37.pdb	50	0.920	0.000	0.080
design_38.pdb	50	0.740	0.000	0.260
design_39.pdb	50	0.880	0.000	0.120
design_3.pdb	50	0.820	0.000	0.180
design_40.pdb	50	0.880	0.000	0.120
design_41.pdb	50	0.920	0.000	0.080
design_42.pdb	50	0.960	0.000	0.040
design_43.pdb	50	0.860	0.000	0.140
design_44.pdb	50	0.960	0.000	0.040
design_45.pdb	50	0.900	0.000	0.100
design_46.pdb	50	0.960	0.000	0.040
design_47.pdb	50	0.920	0.000	0.080
design_48.pdb	50	0.880	0.000	0.120
design_49.pdb	50	0.900	0.000	0.100
design_4.pdb	50	0.820	0.000	0.180
design_50.pdb	50	0.880	0.000	0.120
design_51.pdb	50	0.900	0.000	0.100
design_52.pdb	50	0.920	0.000	0.080
design_53.pdb	50	0.960	0.000	0.040
design_54.pdb	50	0.820	0.000	0.180
design_55.pdb	50	0.960	0.000	0.040
design_56.pdb	50	0.880	0.000	0.120
design_57.pdb	50	0.960	0.000	0.040
design_58.pdb	50	0.920	0.000	0.080
design_59.pdb	50	0.880	0.000	0.120
design_5.pdb	50	0.820	0.000	0.180
design_60.pdb	50	0.960	0.000	0.040
design_61.pdb	50	0.960	0.000	0.040
design_62.pdb	50	0.920	0.000	0.080
design_63.pdb	50	0.860	0.000	0.140
design_64.pdb	50	0.860	0.000	0.140
design_65.pdb	50	0.920	0.000	0.080
design_66.pdb	50	0.940	0.000	0.060
design_67.pdb	50	0.940	0.000	0.060
design_68.pdb	50	0.900	0.000	0.100
design_69.pdb	50	0.960	0.000	0.040
design_6.pdb	50	0.880	0.000	0.120
design_70.pdb	50	0.960	0.000	0.040
design_71.pdb	50	0.920	0.000	0.080
design_72.pdb	50	0.940	0.000	0.060
design_73.pdb	50	0.920	0.000	0.080
design_74.pdb	50	0.940	0.000	0.060
design_75.pdb	50	0.920	0.000	0.080
design_76.pdb	50	0.900	0.000	0.100
design_77.pdb	50	0.920	0.000	0.080
design_78.pdb	50	0.960	0.000	0.040
design_79.pdb	50	0.900	0.000	0.100
design_7.pdb	50	0.800	0.000	0.200
design_80.pdb	50	0.900	0.000	0.100
design_81.pdb	50	0.860	0.000	0.140
design_82.pdb	50	0.880	0.000	0.120
design_83.pdb	50	0.880	0.000	0.120
design_84.pdb	50	0.840	0.000	0.160
design_85.pdb	50	0.860	0.000	0.140
design_86.pdb	50	0.900	0.000	0.100
design_87.pdb	50	0.960	0.000	0.040
design_88.pdb	50	0.960	0.000	0.040
design_89.pdb	50	0.880	0.000	0.120
design_8.pdb	50	0.880	0.000	0.120
design_90.pdb	50	0.960	0.000	0.040
design_91.pdb	50	0.960	0.000	0.040
design_92.pdb	50	0.920	0.000	0.080
design_93.pdb	50	0.860	0.000	0.140
design_94.pdb	50	0.920	0.000	0.080
design_95.pdb	50	0.960	0.000	0.040
design_96.pdb	50	0.960	0.000	0.040
design_97.pdb	50	0.960	0.000	0.040
design_98.pdb	50	0.880	0.000	0.120
design_99.pdb	50	0.900	0.000	0.100
design_9.pdb	50	0.960	0.000	0.040
design_0.pdb	100	0.850	0.000	0.150
design_10.pdb	100	0.590	0.190	0.220
design_11.pdb	100	0.540	0.230	0.230
design_12.pdb	100	0.830	0.000	0.170
design_13.pdb	100	0.870	0.000	0.130
design_14.pdb	100	0.810	0.000	0.190
design_15.pdb	100	0.900	0.000	0.100
design_16.pdb	100	0.870	0.000	0.130
design_17.pdb	100	0.890	0.000	0.110
design_18.pdb	100	0.710	0.140	0.150
design_19.pdb	100	0.870	0.000	0.130
design_1.pdb	100	0.850	0.000	0.150
design_20.pdb	100	0.880	0.000	0.120
design_21.pdb	100	0.420	0.340	0.240
design_22.pdb	100	0.460	0.270	0.270
design_23.pdb	100	0.770	0.000	0.230
design_24.pdb	100	0.890	0.000	0.110
design_25.pdb	100	0.880	0.000	0.120
design_26.pdb	100	0.740	0.080	0.180
design_27.pdb	100	0.900	0.000	0.100
design_28.pdb	100	0.870	0.000	0.130
design_29.pdb	100	0.850	0.000	0.150
design_2.pdb	100	0.850	0.000	0.150
design_30.pdb	100	0.890	0.000	0.110
design_31.pdb	100	0.850	0.000	0.150
design_32.pdb	100	0.890	0.000	0.110
design_33.pdb	100	0.850	0.000	0.150
design_34.pdb	100	0.900	0.000	0.100
design_35.pdb	100	0.860	0.000	0.140
design_36.pdb	100	0.880	0.000	0.120
design_37.pdb	100	0.690	0.040	0.270
design_38.pdb	100	0.370	0.350	0.280
design_39.pdb	100	0.860	0.000	0.140
design_3.pdb	100	0.890	0.000	0.110
design_40.pdb	100	0.930	0.000	0.070
design_41.pdb	100	0.880	0.000	0.120
design_42.pdb	100	0.900	0.000	0.100
design_43.pdb	100	0.840	0.000	0.160
design_44.pdb	100	0.880	0.000	0.120
design_45.pdb	100	0.860	0.000	0.140
design_46.pdb	100	0.560	0.280	0.160
design_47.pdb	100	0.870	0.000	0.130
design_48.pdb	100	0.880	0.000	0.120
design_49.pdb	100	0.850	0.000	0.150
design_4.pdb	100	0.830	0.000	0.170
design_50.pdb	100	0.880	0.000	0.120
design_51.pdb	100	0.890	0.000	0.110
design_52.pdb	100	0.900	0.000	0.100
design_53.pdb	100	0.850	0.000	0.150
design_54.pdb	100	0.890	0.000	0.110
design_55.pdb	100	0.730	0.000	0.270
design_56.pdb	100	0.900	0.000	0.100
design_57.pdb	100	0.890	0.000	0.110
design_58.pdb	100	0.870	0.000	0.130
design_59.pdb	100	0.820	0.000	0.180
design_5.pdb	100	0.860	0.000	0.140
design_60.pdb	100	0.900	0.000	0.100
design_61.pdb	100	0.840	0.000	0.160
design_62.pdb	100	0.460	0.260	0.280
design_63.pdb	100	0.220	0.540	0.240
design_64.pdb	100	0.920	0.000	0.080
design_65.pdb	100	0.900	0.000	0.100
design_66.pdb	100	0.870	0.000	0.130
design_67.pdb	100	0.800	0.000	0.200
design_68.pdb	100	0.870	0.000	0.130
design_69.pdb	100	0.820	0.000	0.180
design_6.pdb	100	0.870	0.000	0.130
design_70.pdb	100	0.820	0.000	0.180
design_71.pdb	100	0.870	0.000	0.130
design_72.pdb	100	0.500	0.320	0.180
design_73.pdb	100	0.860	0.000	0.140
design_74.pdb	100	0.830	0.000	0.170
design_75.pdb	100	0.590	0.250	0.160
design_76.pdb	100	0.850	0.000	0.150
design_77.pdb	100	0.810	0.000	0.190
design_78.pdb	100	0.300	0.500	0.200
design_79.pdb	100	0.900	0.000	0.100
design_7.pdb	100	0.930	0.000	0.070
design_80.pdb	100	0.470	0.310	0.220
design_81.pdb	100	0.900	0.000	0.100
design_82.pdb	100	0.430	0.330	0.240
design_83.pdb	100	0.860	0.000	0.140
design_84.pdb	100	0.930	0.000	0.070
design_85.pdb	100	0.890	0.000	0.110
design_86.pdb	100	0.880	0.000	0.120
design_87.pdb	100	0.840	0.000	0.160
design_88.pdb	100	0.910	0.000	0.090
design_89.pdb	100	0.910	0.000	0.090
design_8.pdb	100	0.350	0.370	0.280
design_90.pdb	100	0.910	0.000	0.090
design_91.pdb	100	0.890	0.000	0.110
design_92.pdb	100	0.910	0.000	0.090
design_93.pdb	100	0.890	0.000	0.110
design_94.pdb	100	0.860	0.000	0.140
design_95.pdb	100	0.880	0.000	0.120
design_96.pdb	100	0.870	0.000	0.130
design_97.pdb	100	0.570	0.280	0.150
design_98.pdb	100	0.630	0.230	0.140
design_99.pdb	100	0.920	0.000	0.080
design_9.pdb	100	0.820	0.000	0.180
design_0.pdb	200	0.665	0.180	0.155
design_10.pdb	200	0.425	0.340	0.235
design_11.pdb	200	0.890	0.000	0.110
design_12.pdb	200	0.300	0.475	0.225
design_13.pdb	200	0.320	0.455	0.225
design_14.pdb	200	0.280	0.415	0.305
design_15.pdb	200	0.370	0.315	0.315
design_16.pdb	200	0.715	0.100	0.185
design_17.pdb	200	0.295	0.465	0.240
design_18.pdb	200	0.410	0.280	0.310
design_19.pdb	200	0.535	0.255	0.210
design_1.pdb	200	0.545	0.230	0.225
design_20.pdb	200	0.385	0.410	0.205
design_21.pdb	200	0.550	0.225	0.225
design_22.pdb	200	0.625	0.135	0.240
design_23.pdb	200	0.560	0.260	0.180
design_24.pdb	200	0.495	0.265	0.240
design_25.pdb	200	0.375	0.375	0.250
design_26.pdb	200	0.640	0.195	0.165
design_27.pdb	200	0.400	0.360	0.240
design_28.pdb	200	0.185	0.565	0.250
design_29.pdb	200	0.260	0.485	0.255
design_2.pdb	200	0.375	0.300	0.325
design_30.pdb	200	0.560	0.190	0.250
design_31.pdb	200	0.375	0.375	0.250
design_32.pdb	200	0.505	0.315	0.180
design_33.pdb	200	0.350	0.430	0.220
design_34.pdb	200	0.195	0.570	0.235
design_35.pdb	200	0.695	0.135	0.170
design_36.pdb	200	0.350	0.390	0.260
design_37.pdb	200	0.610	0.240	0.150
design_38.pdb	200	0.375	0.405	0.220
design_39.pdb	200	0.320	0.390	0.290
design_3.pdb	200	0.465	0.285	0.250
design_40.pdb	200	0.580	0.200	0.220
design_41.pdb	200	0.695	0.145	0.160
design_42.pdb	200	0.535	0.240	0.225
design_43.pdb	200	0.665	0.130	0.205
design_44.pdb	200	0.240	0.505	0.255
design_45.pdb	200	0.255	0.445	0.300
design_46.pdb	200	0.420	0.305	0.275
design_47.pdb	200	0.390	0.415	0.195
design_48.pdb	200	0.445	0.280	0.275
design_49.pdb	200	0.110	0.575	0.315
design_4.pdb	200	0.495	0.270	0.235
design_50.pdb	200	0.140	0.580	0.280
design_51.pdb	200	0.275	0.450	0.275
design_52.pdb	200	0.260	0.395	0.345
design_53.pdb	200	0.485	0.265	0.250
design_54.pdb	200	0.410	0.375	0.215
design_55.pdb	200	0.630	0.185	0.185
design_56.pdb	200	0.545	0.245	0.210
design_57.pdb	200	0.285	0.530	0.185
design_58.pdb	200	0.580	0.220	0.200
design_59.pdb	200	0.460	0.360	0.180
design_5.pdb	200	0.260	0.410	0.330
design_60.pdb	200	0.245	0.465	0.290
design_61.pdb	200	0.225	0.500	0.275
design_62.pdb	200	0.510	0.215	0.275
design_63.pdb	200	0.495	0.325	0.180
design_64.pdb	200	0.600	0.230	0.170
design_65.pdb	200	0.315	0.490	0.195
design_66.pdb	200	0.620	0.230	0.150
design_67.pdb	200	0.445	0.320	0.235
design_68.pdb	200	0.465	0.330	0.205
design_69.pdb	200	0.445	0.400	0.155
design_6.pdb	200	0.505	0.295	0.200
design_70.pdb	200	0.525	0.225	0.250
design_71.pdb	200	0.455	0.330	0.215
design_72.pdb	200	0.595	0.165	0.240
design_73.pdb	200	0.330	0.455	0.215
design_74.pdb	200	0.440	0.350	0.210
design_75.pdb	200	0.795	0.000	0.205
design_76.pdb	200	0.470	0.315	0.215
design_77.pdb	200	0.580	0.195	0.225
design_78.pdb	200	0.565	0.230	0.205
design_79.pdb	200	0.415	0.395	0.190
design_7.pdb	200	0.370	0.375	0.255
design_80.pdb	200	0.295	0.435	0.270
design_81.pdb	200	0.395	0.375	0.230
design_82.pdb	200	0.685	0.195	0.120
design_83.pdb	200	0.375	0.410	0.215
design_84.pdb	200	0.180	0.565	0.255
design_85.pdb	200	0.390	0.330	0.280
design_86.pdb	200	0.870	0.000	0.130
design_87.pdb	200	0.595	0.195	0.210
design_88.pdb	200	0.410	0.405	0.185
design_89.pdb	200	0.430	0.320	0.250
design_8.pdb	200	0.565	0.285	0.150
design_90.pdb	200	0.290	0.425	0.285
design_91.pdb	200	0.315	0.480	0.205
design_92.pdb	200	0.575	0.240	0.185
design_93.pdb	200	0.445	0.340	0.215
design_94.pdb	200	0.680	0.120	0.200
design_95.pdb	200	0.485	0.340	0.175
design_96.pdb	200	0.430	0.330	0.240
design_97.pdb	200	0.385	0.415	0.200
design_98.pdb	200	0.790	0.060	0.150
design_99.pdb	200	0.380	0.355	0.265
design_9.pdb	200	0.805	0.000	0.195
design_0.pdb	300	0.210	0.500	0.290
design_10.pdb	300	0.450	0.277	0.273
design_11.pdb	300	0.687	0.173	0.140
design_12.pdb	300	0.440	0.350	0.210
design_13.pdb	300	0.283	0.437	0.280
design_14.pdb	300	0.500	0.273	0.227
design_15.pdb	300	0.517	0.260	0.223
design_16.pdb	300	0.170	0.593	0.237
design_17.pdb	300	0.520	0.243	0.237
design_18.pdb	300	0.540	0.237	0.223
design_19.pdb	300	0.383	0.337	0.280
design_1.pdb	300	0.453	0.357	0.190
design_20.pdb	300	0.360	0.403	0.237
design_21.pdb	300	0.570	0.223	0.207
design_22.pdb	300	0.640	0.200	0.160
design_23.pdb	300	0.540	0.193	0.267
design_24.pdb	300	0.360	0.363	0.277
design_25.pdb	300	0.380	0.380	0.240
design_26.pdb	300	0.423	0.337	0.240
design_27.pdb	300	0.430	0.333	0.237
design_28.pdb	300	0.647	0.163	0.190
design_29.pdb	300	0.273	0.447	0.280
design_2.pdb	300	0.493	0.343	0.163
design_30.pdb	300	0.520	0.257	0.223
design_31.pdb	300	0.603	0.203	0.193
design_32.pdb	300	0.467	0.327	0.207
design_33.pdb	300	0.467	0.323	0.210
design_34.pdb	300	0.570	0.203	0.227
design_35.pdb	300	0.090	0.560	0.350
design_36.pdb	300	0.533	0.220	0.247
design_37.pdb	300	0.440	0.313	0.247
design_38.pdb	300	0.627	0.197	0.177
design_39.pdb	300	0.443	0.323	0.233
design_3.pdb	300	0.380	0.373	0.247
design_40.pdb	300	0.573	0.217	0.210
design_41.pdb	300	0.517	0.247	0.237
design_42.pdb	300	0.223	0.477	0.300
design_43.pdb	300	0.020	0.680	0.300
design_44.pdb	300	0.510	0.283	0.207
design_45.pdb	300	0.573	0.213	0.213
design_46.pdb	300	0.223	0.513	0.263
design_47.pdb	300	0.260	0.393	0.347
design_48.pdb	300	0.460	0.283	0.257
design_49.pdb	300	0.553	0.280	0.167
design_4.pdb	300	0.413	0.347	0.240
design_50.pdb	300	0.370	0.407	0.223
design_51.pdb	300	0.447	0.360	0.193
design_52.pdb	300	0.440	0.327	0.233
design_53.pdb	300	0.687	0.113	0.200
design_54.pdb	300	0.490	0.360	0.150
design_55.pdb	300	0.567	0.207	0.227
design_56.pdb	300	0.567	0.207	0.227
design_57.pdb	300	0.530	0.227	0.243
design_58.pdb	300	0.523	0.270	0.207
design_59.pdb	300	0.570	0.193	0.237
design_5.pdb	300	0.327	0.510	0.163
design_60.pdb	300	0.200	0.500	0.300
design_61.pdb	300	0.427	0.273	0.300
design_62.pdb	300	0.600	0.193	0.207
design_63.pdb	300	0.680	0.157	0.163
design_64.pdb	300	0.240	0.477	0.283
design_65.pdb	300	0.623	0.217	0.160
design_66.pdb	300	0.537	0.227	0.237
design_67.pdb	300	0.547	0.250	0.203
design_68.pdb	300	0.197	0.530	0.273
design_69.pdb	300	0.127	0.630	0.243
design_6.pdb	300	0.397	0.373	0.230
design_70.pdb	300	0.600	0.177	0.223
design_71.pdb	300	0.557	0.207	0.237
design_72.pdb	300	0.663	0.183	0.153
design_73.pdb	300	0.400	0.380	0.220
design_74.pdb	300	0.523	0.297	0.180
design_75.pdb	300	0.400	0.410	0.190
design_76.pdb	300	0.470	0.303	0.227
design_77.pdb	300	0.617	0.173	0.210
design_78.pdb	300	0.553	0.223	0.223
design_79.pdb	300	0.623	0.163	0.213
design_7.pdb	300	0.493	0.307	0.200
design_80.pdb	300	0.143	0.523	0.333
design_81.pdb	300	0.500	0.250	0.250
design_82.pdb	300	0.553	0.230	0.217
design_83.pdb	300	0.503	0.293	0.203
design_84.pdb	300	0.567	0.223	0.210
design_85.pdb	300	0.460	0.327	0.213
design_86.pdb	300	0.487	0.287	0.227
design_87.pdb	300	0.280	0.427	0.293
design_88.pdb	300	0.577	0.203	0.220
design_89.pdb	300	0.697	0.137	0.167
design_8.pdb	300	0.437	0.317	0.247
design_90.pdb	300	0.433	0.347	0.220
design_91.pdb	300	0.370	0.363	0.267
design_92.pdb	300	0.363	0.377	0.260
design_93.pdb	300	0.320	0.357	0.323
design_94.pdb	300	0.553	0.230	0.217
design_95.pdb	300	0.323	0.460	0.217
design_96.pdb	300	0.643	0.203	0.153
design_97.pdb	300	0.280	0.447	0.273
design_98.pdb	300	0.687	0.113	0.200
design_99.pdb	300	0.477	0.280	0.243
design_9.pdb	300	0.343	0.347	0.310
