# Supplementary material for: AlphaDesign: a de novo protein design framework based on AlphaFold
Source: Mol Syst Biol. 2025 Jun 17;21(9):1166–89. doi: 10.1038/s44320-025-00119-z (PMC12405559; doi:10.1038/s44320-025-00119-z)
Supplement: Supplementary file 6 — Source data Fig. 4 [file 44320_2025_119_MOESM6_ESM.zip]

Archive with 26 entries (19 files):
- Figure_4/
- Figure_4/4A/
- Figure_4/4A/README
- Figure_4/4A/camsol_intrinsic_raw_monomer_sequences.txt
- Figure_4/4A/camsol_intrinsic_redesigned_monomer_sequences.txt
- Figure_4/4B/
- Figure_4/4B/README
- Figure_4/4B/monomer-100-esm-raw-scores.csv
- Figure_4/4B/monomer-100-esm-redesigned-scores.csv
- Figure_4/4B/monomer-200-esm-raw-scores.csv
- Figure_4/4B/monomer-200-esm-redesigned-scores.csv
- Figure_4/4B/monomer-300-esm-raw-scores.csv
- Figure_4/4B/monomer-300-esm-redesigned-scores.csv
- Figure_4/4B/monomer-50-esm-raw-scores.csv
- Figure_4/4B/monomer-50-esm-redesigned-scores.csv
- Figure_4/4C/
- Figure_4/4C/README
- Figure_4/4D/
- Figure_4/4D/README
- Figure_4/4E/
- Figure_4/4E/README
- Figure_4/4E/aa_distribution.csv
- Figure_4/4F/
- Figure_4/4F/README
- Figure_4/4F/design_monomer-200-nr2-run1_result_2.pdb
- Figure_4/4F/prediction_monomer-200-nr2-run1_result_2.pdb
