# Supplementary material for: AlphaDesign: a de novo protein design framework based on AlphaFold
Source: Mol Syst Biol. 2025 Jun 17;21(9):1166–89. doi: 10.1038/s44320-025-00119-z (PMC12405559; doi:10.1038/s44320-025-00119-z)
Supplement: Supplementary file 6 — Source data Fig. 4 [file 44320_2025_119_MOESM6_ESM.zip › Figure_4/4A/README]

CamSol predicted solubility scores in TSV format.
camsol_intrinsic_raw_monomer_sequences.txt: CamSol solubility scores for raw AlphaDesign outputs
camsol_intrinsic_redesigned_monomer_sequences.txt: CamSol solubility scores for ADM redesigned sequences
Columns:
Name: name of the scored PDB file
protein variant score: aggregated CamSol solubility score
intrinsic solubility profile: contribution of each amino acid to the CamSol solubility score
