# Supplementary material for: AlphaDesign: a de novo protein design framework based on AlphaFold
Source: Mol Syst Biol. 2025 Jun 17;21(9):1166–89. doi: 10.1038/s44320-025-00119-z (PMC12405559; doi:10.1038/s44320-025-00119-z)
Supplement: Supplementary file 6 — Source data Fig. 4 [file 44320_2025_119_MOESM6_ESM.zip › Figure_4/4A/camsol_intrinsic_raw_monomer_sequences.txt]

Name	protein variant score	intrinsic solubility profile
monomer-50-nr2-run1_result_0	0.442962	0.9793794357640562;1.5263903568547266;1.554251858836429;0.893251485131325;0.5759387860629778;0.24023068907512357;0.3732029381711827;-0.5906405861410599;-1.101390743097314;-1.462205397540605;-1.0806213055773966;-1.2222958456190056;-1.8959754040826962;-2.024117318872673;-1.4337934317480638;-1.433793431748065;-1.2534704452082424;-1.5138484870261035;-0.9180749919664299;-0.7694645872801894;-0.62472613…
monomer-50-nr2-run1_result_1	0.399090	-0.6880997909485552;0.1296217220100562;0.688343412862173;0.32284116927613454;-0.37113852889601295;0.21110234091202748;-0.1401633001549912;-0.6257667266729501;-1.0411552394116035;-2.042865849677948;-2.022058255744059;-0.8602883246220845;-1.2007189637390208;-1.3270355177818087;-0.9980501952443415;-1.0864606999775608;-0.8747471676551154;-0.09989477421241919;-1.2213863848631352;-0.8926496473558014;-0…
monomer-50-nr2-run1_result_2	-0.241247	1.8749220529835073;2.271360579453906;1.40619284495475;0.642097126489512;0.736963351803925;0.8563248995182123;0.5270411857230012;-0.0034829896431377346;0.0019666182919287714;0.009430361979511033;-0.046675828806508196;-0.6971508635920337;-0.8129206242582098;-1.2121315763225486;-0.8528018459648293;-1.3314903760699837;-0.3748171494472039;-0.19738375902602462;-0.7459907243585172;-1.7624725071344631;-1…
monomer-50-nr2-run1_result_3	-0.750489	0.5559076833978892;0.01616374741681679;0.5003587844830218;0.34279661734820643;-0.793961153808837;-1.8239818065089952;-1.0552221223647702;-0.758738502289331;-0.8510864013239885;-1.7879245899995426;-1.9804220478450332;-1.7061819882605074;-1.6389471539724763;-2.7162864532781463;-3.0210210685647927;-2.628290051279858;-1.5294061710365967;-1.2083307606835567;-1.1860369100401054;-1.313061427061924;-0.23…
monomer-50-nr2-run1_result_4	0.143854	1.066638228799647;1.6153439611366531;0.8506773592501908;0.6886159630147145;-0.12060162841102105;-0.79051336226359;-1.2566596713769436;-1.178473447859492;-1.2522451278879512;-1.2498918880978094;-1.801106522756989;-0.7950154873157298;-0.6050883461727883;-0.8016443305308184;-0.8632340207914783;-1.2928323692557415;-0.732161318981293;0.0759415799122695;-0.47083502741114774;0.39985060141791523;1.358013…
monomer-50-nr2-run1_result_5	-1.585146	0.3428193369999808;-0.32645585632719176;-0.9500781687702966;-0.8732900488355363;-1.3067387138226916;-2.309482337250046;-3.084795883633556;-3.2241610864576224;-2.929087139783136;-2.580440712375112;-2.763935291853541;-2.4657894427445366;-2.465789442744539;-1.7904281009569032;-1.1826018295631584;-1.286569399814682;-1.4831253841727101;-1.198834827381366;-1.8690097591917878;-1.3827136101073472;-2.0456…
monomer-50-nr2-run1_result_6	-0.711329	0.7603664004783208;0.6807669520646034;-0.11072582844380138;-0.4142232275164;-0.8512084486033439;-1.377165773737636;-2.1659811676677894;-2.379089562113766;-2.854442372159231;-1.7465427521128756;-1.7152075064862484;-1.8573895714724837;-2.1488166328492646;-2.1865919709223594;-1.721147538940652;-0.8090752900115364;-1.4240377270964202;-0.5172759651064706;0.25230667318650685;0.6233890703810387;0.719605…
monomer-50-nr2-run1_result_7	-3.505130	-1.548531101407132;-1.8874805263353978;-1.424735607975532;-1.4714190161114018;-1.6805130072136873;-1.7990233446866788;-1.9753039519130495;-1.6980913789093957;-1.7961332264861247;-1.8724616291166212;-1.1374103128800446;-0.7706501745530463;-0.5140895442263224;-0.8752635633570977;-0.7983801010176642;-0.6813087488370512;-1.1934905356130525;-1.644251295058286;-2.07315618335488;-2.0086581935951426;-2.1…
monomer-50-nr2-run1_result_8	0.332998	-0.30224959698566223;-0.6749694726896713;-1.0729757102444621;-1.398076122738349;-1.9923555199660345;-1.710806204113822;-1.6317837657428573;-1.3512559202362027;-0.8971569652181381;-0.8971569652181391;-1.0021346774394988;-1.4038685730914975;-1.5868478090290496;-1.2397123517486788;-1.8243972435149942;-1.3883309697999007;-1.1604397398152435;-1.0235516315071151;-0.36241386048868;0.29228514722308774;-0…
monomer-50-nr2-run1_result_9	0.219204	0.6367676523773196;-0.23352301467668385;-0.5709353274803423;-1.0913471028102315;-1.6581028376030715;-1.24187988081007;-1.8583060958158086;-1.4083602516890283;-0.9101232898448068;-0.029866439175404387;0.11007076586046;-0.46909652021271914;-1.4172562308952736;-1.4338527641520642;-1.665240605897801;-1.676426047835638;-2.1080335514220416;-1.74849560065069;-1.040891882640879;-0.0754661602012002;0.5215…
monomer-50-nr2-run1_result_10	-0.303093	-1.273475250414304;-0.38078925233350713;-1.0322027797001512;-1.4416010507533006;-1.0795478490520407;-0.5193303360257961;-0.5352634724847587;-0.4232206821850408;-0.8456856614244319;0.3204535930544114;0.3333348378322716;0.1724122166047229;-0.12347361490075145;-0.15480886052737977;-0.9680906269211065;-1.5486521115092107;-2.662556821527881;-2.3610672481173363;-2.474248698009945;-2.4028148436055763;-1…
monomer-50-nr2-run1_result_11	-3.166905	0.38503488454291157;-0.5056100385628356;-0.792224906117069;-0.7608296024190362;-1.8436185096597686;-2.111692215831993;-2.267698738690296;-2.3526753558522686;-1.7949349373419623;-1.9230768521319392;-2.1065714316103668;-1.982611486202311;-1.8950294479335574;-1.827932336377747;-1.1285265182992996;-1.2023176935234352;-1.0642674006697028;-1.4129138280777214;-1.531424165550713;-1.8256231004058125;-1.85…
monomer-50-nr2-run1_result_12	1.322443	-0.5790954507661794;0.2987570174839921;0.32837074138144806;0.2533599998949451;-0.5805063643991616;0.20620576033956864;0.11382780074015776;0.44104887787226044;-0.4790739282336578;-0.2781445481389171;-0.1493365520248931;-0.039684156754410976;-0.5670308469674579;-0.4197322455775738;-0.41634965136494395;0.611031347281134;0.29009623210968566;-0.3423594638725369;0.6058002468100175;0.2759614733058695;-0…
monomer-50-nr2-run1_result_13	-2.792579	0.0907524809827568;0.15052542440321864;-0.3717421356010371;-0.8905700539608628;0.23292876688985534;-0.7330300029758043;-1.4941019383274399;-1.6707419102413013;-1.154294435898384;-0.6435516344147568;-0.3932155369090422;-1.5480496033863875;-1.2641225820336277;-1.3118062981704768;-1.484816083838715;-2.3733367931825406;-3.010145070412772;-3.109304979366262;-2.0201576277865976;-2.5163126319589404;-1.9…
monomer-50-nr2-run1_result_14	0.252552	1.455215420841036;1.7737302656433747;1.0881310771610744;0.6030707700858032;1.015446383219705;1.2149944263314127;1.2901909920204715;0.8432260188496459;0.12477123586986111;0.010796031237924246;0.10217049649560098;-0.8409990038234196;-1.902650606276162;-2.52196357063786;-2.6007134067589193;-1.8545151652006167;-0.8915726189793828;-0.9272124576284313;-0.7207480952066446;-0.0366767750982538;-0.36811365…
monomer-50-nr2-run1_result_15	-0.945438	1.4902347016699111;0.7917156138451835;0.1600233579341307;0.358205551746708;-0.7399413414928474;-0.8852960476189897;-2.0440014071272037;-1.6846026495581568;-1.216188103732334;-0.7957136278688813;-0.5292857152615967;-0.37642034732566204;-0.3037683652423339;-0.2331898066527613;-0.3736689790144265;-0.9634900130200044;-1.3421340517038498;-1.5927116827216354;-1.183679113048691;-1.300143518238005;-0.361…
monomer-50-nr2-run1_result_16	-3.211193	0.3986010198212967;-0.13905992440349402;-0.06077287890195952;-0.5589980085084495;-1.4762052878272982;-1.4375626133786494;-0.46342587041850053;-0.6187181033174088;0.1810789121304994;0.6379522633650815;1.0828078383908186;1.01927036405698;0.23628726893698357;0.2650652755471747;0.5518347717025728;-0.4390957823201082;-1.5467729947999787;-1.2739074709377871;-1.4092620511191638;-1.6510722818102688;-2.53…
monomer-50-nr2-run1_result_17	-3.171557	-0.7117690615143097;-1.3830531954086116;-1.8111884977953463;-1.8946050085325645;-2.70079264760189;-2.400313216161181;-2.4072490808058107;-1.9861938479294863;-1.8259762643940831;-0.69625291072236;-0.588034202756296;-0.8762716738015448;-1.0571227063924986;-1.4537256803169032;-1.4636340583806589;-1.4949693040072871;-2.6246926576790135;-2.432195199833522;-2.495081250712232;-2.7471831109102673;-2.2497…
monomer-50-nr2-run1_result_18	-2.534448	-2.1789929010724434;-2.5464482142866407;-2.785968815161042;-2.6250263485571357;-2.4249352358219176;-1.2980261328895466;-1.8491272931632634;-1.4506989584916699;-0.791738351188899;-0.2847080571080695;-0.5927622842808293;-0.8844755717253198;-1.8844049444133166;-1.3185650717697621;-1.3053511327256015;-1.842781617719066;-2.0262761971974923;-1.728130348088489;-1.949392734858059;-2.1014831779080496;-2.7…
monomer-50-nr2-run1_result_19	0.649080	-1.0740429307996773;-0.8891127333936719;-0.22827985490627747;-0.09411332018712658;0.03151633471116294;0.5740544184796036;-0.02818107770314134;-1.0254282227414664;-1.3261443885530197;-2.278037485741067;-2.5624323334899035;-2.715805446966709;-3.230600072156636;-2.580432797090471;-1.4284129813524802;-1.6183401224954206;-0.9347829636729628;-0.7033256412241142;-0.01925432111572338;0.6770381160366196;0…
monomer-50-nr2-run1_result_20	0.029836	-1.4169371114512785;-1.9012577708989518;-2.224138210530735;-2.3531772312310353;-2.4539732085439514;-2.2489478314145424;-2.3686444947968215;-2.331148309411507;-2.3399416416481125;-1.2825425999007767;-1.2512073542741473;-1.7734399830968404;-1.4380150903964704;-1.5697955999296203;-1.0649093528034532;-1.0998367387731705;-1.0034498487952195;-0.02391076931719399;0.55640972590427;0.22940695455809462;0.3…
monomer-50-nr2-run1_result_21	-1.140364	-0.10428316004721407;0.7129889219403996;0.894004700804324;1.2179280511260453;0.8630570908970151;0.7582028801064777;0.5650289431941504;-0.45261165528281233;-1.3525136809440623;-1.8853856824467228;-2.8357011283391738;-1.7806556796769586;-0.8248677179544732;-1.3893348082739274;-0.8021870208511949;-0.9041008250673936;-0.01393559633423464;-0.04621093780776092;-1.0286778704479407;-1.82401611576716;-1.4…
monomer-50-nr2-run1_result_22	-0.148078	1.5708010471611438;1.9309500173461065;1.024380420381627;0.790728020107633;0.04649157167120683;-0.24183912156065263;-1.3297343391619614;-0.8586446575557176;-1.382248742899868;-0.3864119945196708;-0.06547687934822363;0.2803391537837318;0.37258060212198724;0.8979417489157424;0.5502281213335739;1.1325830569307764;0.2932326737283428;-0.389737671604898;-0.7632971633153692;-0.39153127857180353;-0.908469…
monomer-50-nr2-run1_result_23	-0.451845	-1.1483146129684434;-0.798122186321593;-0.05162358684692151;0.3694928484851042;0.8170776116993149;0.7265407258565487;0.6735630530415928;0.6668748978485566;1.062705535110356;0.5645885601853913;-0.469351380219995;-0.7949392385242072;-1.3040365463274723;-1.024346878807879;-0.7898544746815819;-1.140920557668257;-1.6452994967190524;-1.2803963037004678;-0.8321922668572729;0.25773000960833387;0.16274870…
monomer-50-nr2-run1_result_24	1.471940	1.1843007840113846;1.1500093691332571;0.5919167037583646;-0.07177444017650336;-0.2448524903772692;-0.24766674111662465;-0.8381215543676349;-1.2808271739634218;-1.3337646992634093;-0.5470525745246801;-0.5828465902799996;-1.1134209421857875;-1.5016069944021504;-0.4293496220773966;0.23676276279043515;-0.2678934912840247;-0.7942275742048928;-0.16435516161929073;-0.25991991468008135;-0.421139332336793…
monomer-50-nr2-run1_result_25	0.610599	-0.16928731386315427;-0.9340763487195636;-0.3022420385330304;-0.25489318359746516;-0.3566067703755048;-1.4316783934396142;-1.1658243618012405;-1.234283875340816;-1.0880625394290726;-1.721305271060555;-1.6923232652240694;-1.1924030963019643;-0.06345466751618066;-0.6346626777916579;-0.3050898781563693;-0.46960991695489984;0.231954886769975;-0.09357929371175396;-0.3311766188776455;-0.819525817594960…
monomer-50-nr2-run1_result_26	-2.260596	-0.17708372290443766;-0.7790063992900494;-1.1798099923526948;-1.536786273114565;-2.1739826108889697;-3.241083821276775;-3.048738897595842;-2.9035843191904798;-2.4949145588938504;-2.4783621488059033;-2.4983024063642354;-2.6667679663754966;-2.0924310146083998;-1.2890576262784286;-1.2661917734231796;-1.0048062224439946;-1.1568966654939854;-1.0464693453375626;-0.6952037042705396;-0.8316653707479329;-…
monomer-50-nr2-run1_result_27	-2.387026	-2.901161229031866;-2.671232876210816;-2.517947307663451;-2.706603464952909;-2.2942951099131053;-2.1661531951231283;-1.4853422454004297;-1.6010986876107105;-1.3002115975625737;-0.5651602813259984;-0.5592149011927665;-1.1828772649383843;-1.429529517201353;-1.8067450098799829;-1.4025340197120437;-1.3827349294296494;-2.3308946401122026;-2.1008389211060248;-2.1386142591791173;-2.144063867114185;-1.96…
monomer-50-nr2-run1_result_28	0.250139	0.7861147682352494;0.9577696231089088;0.8526737553046568;1.2164135331021035;0.44840741554061436;0.8406025555290036;1.043499729311818;1.1341156520486608;0.5097627345919196;0.9893816451478431;-0.02800547222604822;0.05220164813089699;-0.3960820167983971;-0.8911781854062952;-1.793728886719148;-1.8440904887013174;-2.603912750097287;-2.362710105769383;-1.3834126540404483;-1.9919502572578112;-1.72687544…
monomer-50-nr2-run1_result_29	-0.683470	-2.9008137994356575;-2.7651163856423504;-2.5766145188471423;-1.6476373558218085;-1.502079196111649;-0.9221198847272389;-0.8379204406711164;0.21774039839684575;0.7220036406751862;0.41460083695755134;-0.37211128778117775;-0.06953730108266827;-0.14225677225578964;-0.5293164290781289;-1.630835666517101;-1.6474321997738928;-0.9339557522669368;-1.1860576124649698;-1.608259998013232;-1.3567828250978016;…
monomer-50-nr2-run1_result_30	0.343090	-0.36358397551565214;0.47116619768441365;0.2725674564554721;-0.32043422176172254;-0.9570487570723599;-0.5142943281642325;0.02621537093726637;0.18821419205101264;-0.5012832479636793;-0.33755679468064853;0.27308633887526595;0.13327263527022165;-0.9995818477953801;-2.1122480105560753;-2.2304344085638412;-2.0002156333729646;-1.4865824097694051;-1.7395377209341176;-1.1471929369700147;-0.50817258722557…
monomer-50-nr2-run1_result_31	0.667607	1.6368186105584597;1.4146263677391095;1.2653422284187705;1.0564992404393623;0.9566555843167116;0.878385892259087;-0.23659874904280168;-0.46878077126150863;-1.0690522576766162;-1.3587924224030246;-1.7653037743911846;-1.6285175184414684;-2.5927960882092114;-2.4824128912216312;-2.0981953898769206;-1.882382611042417;-2.231029038450438;-1.5518998720516808;-2.1132858765086473;-1.9685474284618785;-0.965…
monomer-50-nr2-run1_result_32	-0.626318	1.230352526788348;1.559854213642541;0.7414110752832072;0.204634451287848;0.4938533158765485;0.5721230079341709;0.3765332629733783;-0.22609636517397294;-1.2792337880778848;-1.398859171378026;-1.3889832534540345;-2.402207658120166;-2.8563738712323308;-3.0818473186789976;-3.2408736263736166;-3.271433947114302;-3.180946884516209;-3.1659280025550145;-3.1112163635789;-2.728186473299485;-1.7358111625955…
monomer-50-nr2-run1_result_33	-2.594961	1.1627673084574468;0.869500012660826;0.2239905722780406;-0.3640673296683196;-0.5542986942718987;-0.5856339398985281;-1.389007328228495;-1.8597028165033511;-2.2521388529195048;-1.6004613124788265;-1.2769255978764247;-1.7295395955359694;-2.118059552143806;-2.4162054012528085;-2.4162054012528085;-2.4162054012528085;-3.089884959716499;-3.0844353517814356;-3.052388774331186;-3.1917987639326997;-2.1068…
monomer-50-nr2-run1_result_34	0.186393	-1.0671477195552572;-0.6637826157513461;0.003921159794492136;0.5148854137319511;1.4126803741839888;1.5611317587686815;1.7733631887830261;1.1866126991239159;0.6441764677138828;-0.01594273941553982;-0.4844584348750348;-1.3379931350487158;-1.3346017860350088;-1.2861810828944527;-1.283827843104311;-1.315286943456736;-0.6248690650535875;-0.11135969617582457;-0.1618416823415022;0.7857865881062085;0.499…
monomer-50-nr2-run1_result_35	0.970717	0.8116848419102223;-0.0906662915215543;0.4885657416273973;-0.1804254447250088;-0.006839243310336659;-0.5398350995387958;-0.9350046947235561;-1.4878436889649713;-0.45893772879698835;-1.470538082012397;-1.4494827786269153;-1.1600207215079332;-0.7422627585330654;-0.363651179988983;-0.6553644674334713;-1.6720270915672726;-1.5905817772473354;-1.5615997714108487;-1.2816700112569204;-1.2448851576952278;…
monomer-50-nr2-run1_result_36	-0.700704	-1.3418809361046595;-1.1332772870728014;-0.27848767021888526;0.31293843456392095;-0.07596137730025902;0.48740140082735933;0.9943246997520802;1.6600954877216356;1.2715755311137975;0.7810354639482479;0.12235230865704091;0.38520744499084136;0.7873370074231695;-0.42190369163301156;-0.8995119371599688;-0.2882890615154406;-0.4539485604791068;-0.6549633149658269;-1.0748185172002944;-2.086031533399029;-2…
monomer-50-nr2-run1_result_37	-1.505635	-1.3137396620780812;-1.6996473748721583;-1.4643497335952373;-1.7019299652863222;-2.1912458992070754;-1.7103993580577015;-1.8355456293750483;-1.6142832426054774;-1.5922812245824651;-1.5798957520027692;-1.6703386914320182;-0.6688757906172673;-0.6417516056677336;-0.2877773710792526;0.5611442339635193;0.9626216653628499;0.42999195965816467;0.9058965542428229;0.5810549476059024;0.5858852819119834;0.34…
monomer-50-nr2-run1_result_38	-4.178216	1.8103645606332006;0.6777354026882692;-0.05879354837058134;-0.4976217434671379;-1.5611175800864467;-1.5155046330391935;-2.360215177404872;-2.385357333446676;-2.2737828606183172;-2.329733046852398;-2.3396414249161537;-2.421477248841801;-2.8476351444931387;-2.451923322710129;-2.438918929796426;-2.43589914496011;-2.2922780946815;-2.164136179891523;-1.8923732148229344;-2.2695887075015655;-2.953660027…
monomer-50-nr2-run1_result_39	1.362283	0.9922597966837315;0.7895426058878657;0.40822543734027933;-0.21211804194740577;0.41896570403765027;0.440392571600522;-0.17135818308695783;-0.5196100153342796;-1.1063324396810725;-1.350248200710725;-0.3754924108960953;-0.6110836200924489;-1.0943631325889176;-1.2341122262280584;-0.9822193706507664;-0.9983522815355312;-0.6481157104642155;-0.9701354257970817;-1.5094752890621896;-0.8043366302460753;0.…
monomer-50-nr2-run1_result_40	0.683203	1.7163667150024642;2.1404381956222442;1.1601010265086602;1.0928630546624127;0.3860228898249027;0.5157219206617151;-0.6083106102694044;-1.4624300282221476;-2.1282967576095753;-2.074699811165635;-2.236182838577148;-1.8533601993559699;-1.8588098072910342;-1.5365126399466043;-0.8180578569668172;-0.12382839537188627;-0.1957558412337767;-0.6278666048457935;-0.5270706275328781;-0.5171622494691216;-0.578…
monomer-50-nr2-run1_result_41	1.543571	1.023618104861135;1.6327252790688844;1.4743600033232123;1.4346155319627876;1.5260234429134483;0.7374577941646427;0.9689776848718138;0.35714532453493597;0.33509918334307887;0.3196173426184602;-0.29953223547707386;-0.08863697657334921;1.0109459685044198;0.8951999240369253;1.5307229449549948;1.035724107660755;0.47533384295226383;0.4507781471047044;0.10128945003419072;0.0623990661339486;0.48544393066…
monomer-50-nr2-run1_result_42	-0.066464	0.00925627077862576;-0.017469641208831658;0.051286433329329584;0.10889081062551964;-0.15766895660855595;0.9153292859431446;0.323971471978876;0.5905312392129516;0.17249579117294006;0.21818051914690062;-0.6192136172742488;-0.5454224420501144;-1.7002565085274586;-2.1053729983920895;-2.2106834068590713;-2.2272358169470183;-2.2202999523023887;-1.7497771523986787;-1.2162144841194222;-0.1975404715182231…
monomer-50-nr2-run1_result_43	-5.077109	-2.4128431379859334;-2.7485198523855585;-1.7270845646269735;-2.036084860435949;-1.9276064024575341;-2.3118239038022415;-2.3036967633168333;-1.5016703628045769;-1.8483095800125957;-2.238027625485051;-2.2295134459362185;-2.227979917809469;-2.2228694139120293;-2.0325827491524575;-2.0325827491524575;-1.6712048195746;-1.8256122273124797;-1.2232355638538013;-1.2317049566251828;-1.3601236721619285;-1.46…
monomer-50-nr2-run1_result_44	-3.475352	-1.5421471149786061;-1.6668874870840265;-2.067104527734325;-1.7299452363489294;-1.7866703474689563;-2.6751910568127806;-2.2219958124792036;-2.8008400780364617;-1.9834556915253865;-1.950113235698756;-1.9402048576349984;-2.2614542093496217;-1.9809263638429695;-1.9951371971698522;-1.7195332614508714;-1.6953313850491163;-1.5057857660870901;-1.7677824722349815;-1.3141037823409243;-1.8467334880456094;-…
monomer-50-nr2-run1_result_45	-2.647883	-0.3100033325781641;0.4468128301310457;0.6495671610509514;0.5978873685408109;1.2365797081073597;0.8620476430077759;0.170545039351569;-0.19522548655837446;-0.19522548655837554;-0.9934200073881826;-1.1448848428173162;-1.9940521674483407;-1.9269550558925315;-1.3667375428662867;-2.191876395425411;-2.742035596961458;-2.7586321302182495;-3.0715411574074962;-3.2206118156211723;-3.27111239392019;-3.82340…
monomer-50-nr2-run1_result_46	-1.284999	-0.2194960952823705;-0.10312304454395035;0.07296303641974364;-0.01923993738748347;-1.1271395574338348;-1.9610059217279403;-1.5192924392895717;-1.1226286278641113;-1.6200275791014334;-1.9972430717800644;-2.3772936356165233;-2.3521829228109032;-2.2111952819137928;-2.8741711511217325;-2.7780476086380332;-1.7670154337971518;-2.096712088158239;-2.2554906864012674;-1.2636111478954983;-0.965484956244932…
monomer-50-nr2-run1_result_47	-0.004053	0.09495521108393704;0.037098308392600435;0.6865866686697337;1.0328896939394259;0.9074952561250337;1.1827524466720056;0.9871014152437401;0.09734215864194701;0.6869222962197593;0.09344667665167898;-0.8146754974586942;-1.1424222727381907;-1.1493581373828212;-1.5502162951531642;-1.7220789281494655;-2.678752154772245;-2.0068699991286447;-2.056269752901911;-1.927851037365165;-1.7599135234050374;-2.2501…
monomer-50-nr2-run1_result_48	0.266381	0.6588272512882005;-0.32650690876354155;-0.45097048455040994;-0.8333191803907566;-0.5684823684442055;-0.7807033602305985;-1.8366096506223197;-1.7815287055966496;-1.4742194342243338;-1.2259178690671013;-0.7396217199826619;-1.2212621485700939;-0.933024677524845;-0.989749788644872;-1.5868434366119122;-1.8247023566382747;-1.7952972292397085;-1.8759434028638315;-1.7743535381128583;-1.7743535381128595;…
monomer-50-nr2-run1_result_49	-3.404194	-0.6273810133325729;-0.9271479033161946;-1.3917375332456126;-1.7740878472085;-1.7839962252722554;-2.0619837231618523;-2.6818625320133935;-2.518136078730364;-2.349670518719103;-2.1338577398845984;-1.7852113124765765;-1.8728821765211072;-1.2015360966386404;-1.9200987371977043;-1.4010159056590794;-1.7971839448863733;-1.9154174816125937;-1.915417481612596;-1.9408073471059935;-2.6347870452781397;-2.32…
monomer-50-nr2-run1_result_50	-1.116971	-2.7433025814064345;-2.399391359758343;-1.9597403943631553;-2.278640974708816;-2.7856712687896446;-2.2064501838179167;-1.9835897261737452;-1.9546077203372585;-1.2357911182626649;-0.682558790358054;-0.48922472361767727;-0.352336615309551;-0.9345774851175925;-0.6090609704809791;0.1589129972543716;-0.8751658717996113;-1.7748335064651608;-1.9307952425460193;-2.050220187811754;-1.8451948106823435;-1.8…
monomer-50-nr2-run1_result_51	-0.582963	-2.35110901905174;-1.9195345185817436;-1.526996906137865;-0.7999570372877021;-0.13753804567602101;-0.5489084196451786;-0.4034620086193769;0.0913035332364429;0.0681812161285256;-0.4457818082258209;-0.4771170538524514;-0.7368584937014765;-0.4072856940661857;0.256611023494325;-0.35121524789942205;-0.4282651626103909;-0.4345344822088461;-0.4345344822088461;-0.6968723543782966;-0.8959054332522629;-1.5…
monomer-50-nr2-run1_result_52	-0.968135	1.7435251827094902;2.130908063012305;2.415585658050863;1.8823361438212087;0.7772115326137374;-0.34090423808202647;-1.0453911631293948;-1.3762328324031285;-2.471604716803802;-3.0141585751948856;-2.707715688331001;-2.5900127358837186;-2.2973164947097797;-1.8080005607890264;-1.2448105343436546;-1.2575357745695799;-1.7986796598230943;-1.3803009678201983;-1.4463886494362923;-1.6635517896938044;-1.3215…
monomer-50-nr2-run1_result_53	-0.311092	-0.5043755606079895;-0.5834787979601957;-0.996706061472754;-1.1736348558269316;-1.0286894942271914;-1.3797555772138665;-1.2902272455773627;-0.9752677862991583;-0.3387344323790358;0.18191674716834802;0.07215260321350576;-0.584974545162239;-1.2532044956908641;-0.7102771313451455;-1.2576455494196683;-1.5359626945342946;-2.154160966363823;-1.7564376933545134;-1.1090933858819505;-0.4574599686101182;-0…
monomer-50-nr2-run1_result_54	0.075513	1.2822543317258115;0.3940127361298539;-0.17332223245467557;0.39960483228290833;0.5346594816640097;-0.12350271272405185;-0.593899470846863;-0.40883737757881233;0.077506042922815;0.17129292724984985;-0.5335624987636641;-1.2196716529758944;-1.2946572173909316;-0.6921139614888239;-0.30962473003106994;-0.5909427734032847;-0.7232957488703584;-0.1719744462985395;0.7840759455033637;0.5567567177305018;-0.…
monomer-50-nr2-run1_result_55	0.014050	-0.14003041084171483;-0.729200200280127;-0.016082665403734923;-0.4174213609088964;-0.8891534114325708;-1.434660277401296;-2.0881712767690015;-2.221919114359607;-1.9276648793485103;-1.9276648793485125;-1.9294785770666227;-1.710693284812989;-1.3038345377082532;-0.7712048320035669;-0.46403724536982505;-0.263915168547606;-0.6877434684855686;-0.3872640370448607;-0.5277914244145347;-1.1668117741589734;…
monomer-50-nr2-run1_result_56	-0.981289	-0.7374345678554708;-0.9154806021103112;-1.2634932733645736;-1.4023096088770617;-1.902268258132983;-2.176748410351845;-2.142844365309621;-1.8570839887803128;-2.186069311317779;-2.3327101464327056;-2.0599466320351474;-1.6661346060997244;-1.3205181310481147;-0.6138215436338509;-0.6039131655700954;-0.4934858454136704;-0.349864795135061;-0.7482931298066545;-1.4604393251559848;-2.5771582859140083;-3.1…
monomer-50-nr2-run1_result_57	-0.097355	-1.0808653123618384;-0.1026588717925351;0.05896383347993781;-0.2503736723205059;-0.46348206676648174;-1.0713083381602277;-1.4478403432898261;-1.1825681141152173;-2.2075634128313886;-1.7202041332056413;-1.269624667894581;-1.264018745093955;-0.7859704568496132;-0.01866911610703016;0.7083563058241376;1.4410821083532104;1.1973997550672684;1.1462654191582435;2.063596553202888;1.4643262849344916;0.3097…
monomer-50-nr2-run1_result_58	1.174413	0.07656833946353182;-0.11872367790298001;0.15176118391441568;-0.04438966533223159;-1.118385240336357;-0.7439528835216199;-1.2129216134616496;-0.963296847779554;-1.1552948056922343;-0.9405862811619503;-1.417847369255087;-0.42589382759989214;-0.6635891262570591;-0.7083923871694169;-0.9714855214322186;-0.14605057774434066;-0.33809368745378315;0.6810020941961542;0.40416870218715184;0.6575935510205317…
monomer-50-nr2-run1_result_59	1.292305	0.3595376634160834;1.1207822631371673;1.0451811590469777;0.3317951460213382;0.279556365042948;0.8295424794895163;1.1271790242864563;0.4017981217446253;-0.10793942791945323;-0.5697123412960963;-0.46470216893497374;-1.4757343437758532;-1.3160502698062742;-1.6181759071123796;-1.3634338962137043;-1.3088524787533609;-0.2895123220692147;0.7530359397561506;0.6838522432901105;0.09564423123041686;-0.20250…
monomer-50-nr2-run1_result_60	-1.878444	-0.23111138743023313;-0.9535384875981738;-0.2637700581005672;0.36825824377643657;-0.22112036958837397;0.7517305546966164;0.28233112902623336;0.5039530394124376;0.9567353168891763;0.41176684765898847;-0.3195934896750717;0.08855032743149042;-0.8774885869346681;-0.3161824600768958;-0.08896716239214499;-0.4621291330011599;-0.5373256986902185;-0.989939696349762;-1.4806946155628915;-1.5285822712774677;…
monomer-50-nr2-run1_result_61	-0.145725	-0.9629277784998638;-1.5245749103711117;-1.010946539368845;-0.3188002185536851;-0.8415161325409967;-0.6547271395037463;-0.8075925074396799;-1.0477870598802377;-0.9395090399362305;-0.6721622569422432;-1.1528157155298375;-0.8421911716545256;-1.2149518386861442;-1.0852945758914263;-0.6365014512517718;-0.2947219976865719;-0.7862811667903521;-0.25060180199493437;-0.7591718943638509;-0.8083118981247663…
monomer-50-nr2-run1_result_62	-0.807194	-0.977260625758568;-1.3658408475903465;-1.5483968710149218;-1.7456018274018243;-0.615878473730098;-0.4759412686942347;-0.8585421553878849;-1.560762224205688;-1.7264294156761555;-1.700446975133001;-1.2645124280307332;-1.2673266787700885;-1.3179649798013269;-1.5293189885071423;-1.3035589834449535;-0.23269842105793992;0.0030325303263279433;0.4125496660811755;-0.5560444609801942;-0.2645867670642272;-…
monomer-50-nr2-run1_result_63	-0.412197	1.004833576369777;0.5760310455740754;-0.04946633631354134;-0.580854254303515;-0.39758869545494213;-0.7618988562939045;-0.9978999554333109;-1.7917021219229405;-2.255463044904208;-1.88234834571238;-1.790375026404724;-2.457849813256323;-1.9359527309783429;-1.4175274488292182;-1.3952335981857666;-0.8464960580425266;-0.2238029984516286;-0.2023761308887547;-0.1986922856460097;-1.353526352123355;-1.1764…
monomer-50-nr2-run1_result_64	-2.181476	-0.8392172152012607;-1.009143566895683;-0.28508896957084034;-0.8686687671291181;-0.7647011968775954;-0.6538389420240632;-1.6653795854003857;-1.1009510116970442;-1.4685472121519996;-2.0829764130684754;-1.7509265189172465;-2.0638355461064917;-1.968489176728643;-1.6967262116600546;-1.9058202027623379;-1.8553196244633212;-2.115697666281182;-2.115697666281182;-1.4585705179054376;-1.9394170590548128;-2…
monomer-50-nr2-run1_result_65	0.405026	-0.3011029438871303;-0.8782217760762038;-0.6920990746280393;-1.056553239116671;-1.715513846419442;-1.912069830777472;-1.8368732650884123;-2.328822608390668;-2.3079677430395913;-2.115090602556429;-1.0957945690411277;-1.0390694579211006;-0.4499399948856175;-0.7218450790972644;-0.6886961357525281;0.304139109611071;0.31764095715771473;-0.08358773065446168;-0.07120225807476675;0.36198094899302335;1.13…
monomer-50-nr2-run1_result_66	1.412844	1.6306345496901806;1.0205403379036668;1.5270944268305746;1.86088102208325;1.5805376699614095;1.1005304480977858;0.28195733644876525;1.3180491288408107;1.4476283859814514;0.39526314067836427;-0.5745702566355497;-0.8051176633260707;-1.298981193151288;-1.5255897527091307;-2.389250070121739;-1.8798892782442422;-1.1872599467336182;-0.5749749052111821;-0.31544549268417343;0.45132376005412284;0.45796779…
monomer-50-nr2-run1_result_67	1.098911	-1.049945164024125;-1.5818771644333374;-1.8157584666090512;-0.9854958731392308;-1.2819074027921;-0.9109090867601036;0.4304586809419943;0.16125575949582646;0.2631695637120263;0.716847796743023;-0.4389771075406977;-0.4265919882559826;-0.8025621591649712;-0.6648077907708364;-0.3068969723461314;0.3069268525401339;0.7008884977159134;1.1221672497488286;1.2039403583722907;1.162696734681906;0.62590267735…
monomer-50-nr2-run1_result_68	-0.857502	1.4129581379992644;0.5177980345923026;0.5361919611235823;0.10427139682752863;-1.0420484901009894;-0.4738952200860489;-0.9651751637744385;-1.7466492966216571;-1.1896024935350862;-0.7899760699988786;-0.9898115892055767;-0.6877027421660475;-1.746289773005026;-1.4538933588808858;-1.3271165513106582;-1.5829732547415065;-2.0171374809299496;-1.0005368488411603;-0.7724930846919403;-0.7931450273688725;-0.…
monomer-50-nr2-run1_result_69	-0.406358	-1.7325023378959687;-2.029207907591402;-2.059330132641073;-2.2093211726546564;-1.2450426028869146;-1.3176749275118067;-1.1641454991694395;-1.4412220837087266;-1.2281136892627509;-1.3607143741814156;-1.1665557527823733;-2.122320806609889;-1.3796641472283513;-0.8713984402606624;-1.1273177119498334;-1.2042011742892667;-0.5386046331421406;-0.171297518527266;-0.3130600843103193;-1.149196739288083;-1.2…
monomer-50-nr2-run1_result_70	0.065893	0.5172115122160061;0.23379086029899984;-0.4242885635662827;-0.8111332009827903;-1.0891206988723883;-1.972191800281146;-2.520769210596337;-2.8191321366177493;-3.2520850294067385;-2.6641990155713255;-2.795434593270241;-2.1198774527106785;-1.2396206020412763;-0.9023121938700298;-0.8031348808871449;-0.3590350627764308;0.09172569666880054;0.256773614510286;0.23534674694741323;-0.7645826257405859;-1.09…
monomer-50-nr2-run1_result_71	-1.364269	-0.3821518908437452;-0.12331632011059104;0.39716807098113566;-0.13284237779039668;-1.0763687216589828;-0.0041113493342299365;-0.19934172960753402;-0.46565508674105716;-0.43431984111442884;-1.299219649375827;-1.1767750519725098;-1.119200886296642;-1.157871474053213;-1.109939695169793;-0.4547088603269767;-0.6429801655921148;-0.11099928853371582;0.42459919937125407;0.9755048235526672;0.2162516309143…
monomer-50-nr2-run1_result_72	0.964784	0.308409844029348;-0.5289069089654577;-0.6069213995368546;-1.0743843832724767;-1.816465096499004;-1.011635773839945;-1.9075400403217175;-2.013464467180608;-1.3257176528132772;-1.7728820425377554;-0.9851816944347505;-0.82328043489073;-1.232841797285276;-0.31481124511114644;-0.20326923242255057;-0.32071740401763316;0.6796763140369652;1.0171166947512011;0.7469816711307484;1.0662986749658425;1.155524…
monomer-50-nr2-run1_result_73	-0.984453	-2.287668908306773;-2.6349050744755207;-1.6182861442944243;-0.8728261219015723;-0.7565969337961547;0.1046345041085265;1.0812737699901982;0.9505947590091506;1.0268574735689122;0.07085395222096973;-0.8592960812615471;-0.9755252693669658;-1.4128537344167953;-2.773383500373894;-2.570908183761533;-2.461763534031924;-1.9296225271454752;-1.150467801827484;-0.6597982570063339;-0.22358448448867646;0.06939…
monomer-50-nr2-run1_result_74	-0.872688	-1.4719308361326202;-1.6153218598068835;-0.6997605275065392;-1.110470429683053;-1.7785440653461164;-2.081118052044628;-1.1775476560266567;-1.2133416717819763;-1.4166451233109891;-2.0391027487155537;-1.009082096015398;-1.1495147199544478;-1.2680284262720265;-1.3197539651086272;-0.2517037702377337;0.36008620567649124;0.6297423410554905;0.3087746388722497;1.431809837350941;1.8687894518851518;1.12633…
monomer-50-nr2-run1_result_75	0.965165	-1.3385617502698908;-0.40446692304972487;-0.04653889269748482;-0.26392111813314933;0.24855878388274671;0.18574769077338085;0.676302171952105;0.9016119980295769;0.5097884222185787;0.7426970967949612;1.514329267366936;2.1011388644306916;2.6812644149635503;2.3550174285075136;1.7913106533559995;2.121656548625186;2.132218608271901;1.7430937920482519;1.022331505824848;0.5138325034187415;1.3200699646080…
monomer-50-nr2-run1_result_76	-1.047803	-0.6196202394699737;-0.31789839481121973;-0.019502215143120998;-0.480041645272455;-0.11538581189468353;0.3387131431233811;-0.0735952119164213;0.02477933190593233;0.12052047582471083;-0.5365625493821892;0.4799192333937568;-0.1539249089669369;-0.7343404180277895;-0.5534893854368356;-1.1272608624734968;-1.8958862536639713;-1.9106690892026519;-3.0626889049406416;-2.778761883587884;-2.791147356167577;…
monomer-50-nr2-run1_result_77	-0.210517	-0.5406432281721125;-1.2461525287348554;-0.7724048724466582;-1.2511324486731485;-1.375392630187066;-2.1842156264521004;-1.896121667591092;-1.7875518150266412;-0.6396536131939242;-0.7500611721414345;0.24517876269688954;-0.41909346712910256;-0.752537559795261;-0.3860255879653113;0.041912631585721574;-0.34239951617696174;-0.5885955509956446;-1.3881448569919619;-1.3487912040146672;-1.2341969463499947…
monomer-50-nr2-run1_result_78	-0.819727	1.1296642390417102;1.0319893914142617;0.5279157662802231;0.3416367965870389;0.06010144191906167;0.025793682873305183;-0.38336820203592775;-0.36962682211851705;0.0608998804752873;0.21487443756830293;0.21611298482627264;0.8388060444171705;1.5443042320884333;0.8574244008016837;0.18653957761050902;-0.42765418911963704;-0.8484693187805242;-0.7767451572788264;-0.7712955493437599;-1.0919817296742922;-1.…
monomer-50-nr2-run1_result_79	0.039588	0.6209527864886873;1.1116666563003346;0.2621708371237734;-0.3727301508537678;-0.9236357750351821;-1.421556195592838;-1.5077929762870912;-1.5267427493340244;-2.4855717111667;-1.9949284042122062;-1.3177929487484425;-1.4293674215768046;-1.6987483417617306;-1.1768512594837504;-0.9404906367277105;-0.9386652759805215;-0.8123343743824359;-0.8634687102914619;-0.7548667508822269;-0.7093185341694218;-1.231…
monomer-50-nr2-run1_result_80	-2.274351	-1.5853989925981498;-0.601936716912332;-1.1258884126397926;-1.3266230756180046;-1.4116605302810332;-0.7460639891339081;-1.0402629239890067;-1.5788380098269257;-2.5189147031929116;-2.2174251297823666;-2.428526331084653;-2.406480189892796;-2.060863714841186;-2.2345538463439683;-2.003383081510641;-2.1470041317892536;-2.1470041317892536;-2.004822066803017;-2.0361573124296486;-3.0389009358570043;-3.17…
monomer-50-nr2-run1_result_81	-2.614555	0.7203156476672574;1.3709835438411386;0.6869972775726906;0.18596171856853638;0.5301493758478683;-0.03170463149127981;-0.8407753372079086;-0.5625014250358672;-0.6370963779196072;-0.6890387794457173;-0.3056826546288544;-0.609278111672923;-0.5993697336091665;-0.9014785806486945;-1.8448536150646744;-2.257229228198576;-2.133298374085696;-2.2453606595810895;-2.2508102675161545;-2.2508102675161545;-2.25…
monomer-50-nr2-run1_result_82	-0.388145	-1.9275457280667463;-1.747727173002649;-0.9201443546692296;-0.28517654126348335;0.31450874763700176;0.4993734216059972;-0.026960661314870876;-0.020272506121834663;0.05599576361823926;-0.5641692713010084;-1.39270058313381;-1.8339909440100999;-1.64680064739545;-1.9126282971483786;-1.0979610977875776;-1.4996949934395762;-2.0408388786930907;-1.1577677772843318;-0.8404550782159848;-1.17919312756025;-0…
monomer-50-nr2-run1_result_83	0.606124	1.386354146832554;1.1744726588324041;1.635078686065826;1.5390766983899853;1.8703604332031223;0.8315116870174089;0.2984894489035046;0.6673930874182371;0.13320928261922127;-1.034416228569186;-0.7010083731090487;-1.5058376957681074;-0.4521263824867586;0.1516169040572037;-0.08188466226271801;-0.1923119824191441;-0.2236472280457713;-0.6845015963509703;-0.6796712620448891;-1.728552241020158;-2.19361767…
monomer-50-nr2-run1_result_84	-0.274149	1.437481373707061;1.9432064677730123;1.4957171793897903;1.3276883570889622;1.6099005005696592;1.8006091216032576;1.0162502366546702;1.6170210097795066;1.6916159626632454;1.9511883078680008;1.9198530622413723;1.602890739074156;1.4965954710324496;1.415813332914095;0.34516868344751495;-0.09415170467787405;-0.10232611658047217;-0.12189516325638987;0.030340374600881265;-0.4231736241974331;0.1229266916…
monomer-50-nr2-run1_result_85	-3.127699	0.5758335794777438;1.2049251663139162;0.5496887039235809;0.9063833315908909;0.991344513258935;0.006677185151885624;-0.5844394140068413;0.04507793076815176;-0.24679208793363538;0.7230405863857062;-0.29182572624694897;-0.17339175148632094;-0.27745871075323464;-0.3311000822885778;-0.9468695525001096;-1.7457151434900595;-2.741728436369744;-2.7274854961980726;-2.8595434907963653;-2.9154936770304483;-3…
monomer-50-nr2-run1_result_86	0.253715	-3.334145048218366;-1.9187580546444638;-2.1139767005766585;-1.3311008073119386;-0.6807042548632979;-0.701715435079936;-0.38216237586649915;-0.08513121928966681;-0.08884686106357595;0.44917644023514564;-0.47207077361781447;-0.48557262116445926;0.40826506976458177;-0.06775747107058412;-0.376926390775517;-0.376926390775517;-1.006741472242708;-0.5991098211696405;-1.3443266691844917;-1.834873230996093…
monomer-50-nr2-run2_result_0	0.251331	-1.842200726703366;-1.5313328868048206;-1.3240876602057892;-1.4620328089339123;-1.5671592297846741;-1.5160248938756502;-1.3724038435970387;-1.313393085344743;-1.8206329255560305;-1.8151833176209662;-1.9390227771478148;-1.6909689214421735;-1.2202061750732192;-1.0661786225916794;-0.7530655194585221;-0.4893512841210698;-0.07213840823650358;0.9897980589069252;1.4454068185033542;1.4397159957627461;1.1…
monomer-50-nr2-run1_result_87	0.504172	-0.6702075051774417;0.2506383191143737;0.1039870706781964;-0.3321390867475955;-0.38313543724477844;-1.4039471300106632;-1.4556461080526821;-0.5512071155764541;-1.0444043094235163;-0.6864366312387797;-0.8424431540970841;-0.39527876437260934;-0.31206667045677083;-0.8919352032297461;-1.7038699818057559;-2.3534034992619137;-2.451747274857204;-2.2927209671625848;-2.0392175035218782;-1.0184332654828028…
monomer-50-nr2-run1_result_88	-1.034852	-2.4128431379859334;-2.368051701289535;-1.3303186879379953;-1.347353395865946;-1.2358551530512163;-1.4962331948690775;-1.6324581269756209;-1.1615199638900044;-0.7387562544985693;-1.257839086037193;-1.572581468402987;-1.5934363337540633;-1.7270278564791066;-1.3304248825547034;-1.8278238337920232;-1.8696144337702854;-1.944810999459345;-1.8377715267733066;-1.2431451843855679;-0.8124292828970804;-0.2…
monomer-50-nr2-run1_result_89	-3.289395	-1.0800659869896334;-0.7447618327965143;-1.1517510448025112;-1.4505406421233622;-1.6555660192527726;-1.831846626479143;-1.8263970185440777;-1.8140115459643806;-2.3378652825373702;-1.32946651707799;-0.8007323202140417;-0.9344449924288968;-1.516881398329244;-1.6365539203478408;-1.9446081475205994;-1.9759433931472288;-3.1279632088852187;-3.7774967263413752;-3.4412357715130506;-3.3535649074685208;-3.…
monomer-50-nr2-run1_result_90	-0.242061	0.28654704410171894;-0.3737197138038903;-0.3500796266949771;0.16950382407835662;-0.17890738624576905;-0.10202392390633562;0.05445759303763631;-1.305605743613749;-0.8971836927687119;-1.488463207382741;-1.4801993487083192;-1.2191591753789233;-1.2737487870749031;-1.4445797863662106;-1.004820097178599;-1.5473581809470396;-1.4286101937236804;-2.532943681902009;-2.3714952436154353;-2.294611781276003;-2…
monomer-50-nr2-run1_result_91	1.366633	0.11475987330793454;-0.7272796554858826;-1.1491724149127838;-1.4744489684678153;-1.4772632192071706;-1.8460842179369454;-1.5396419296452093;-1.5593863884316144;-0.4756886447870171;-0.43770936713619635;-0.45913623469906917;-0.9782190662376942;-0.8531410594528781;-0.40895048249856897;-0.8414471578432744;-0.8468967657783398;-0.6534371495652357;-0.47987087278824697;-0.07637890837215358;0.829853026760…
monomer-50-nr2-run1_result_92	0.026636	0.5750015399982774;0.6598473024521515;0.6446166557327693;0.0022161207429538254;0.2179982670382755;1.182518051611559;0.20585400926412217;-0.789792266270012;-0.4471847531469284;-1.0787914851886653;-0.8124781280551423;-1.0671203358702306;-1.4051831135259627;-1.1018874835316907;-0.45025238382508154;-0.46527321360048746;-0.4844385462728746;0.2534311062765569;0.6398538236247975;-0.06535615378492679;-0.…
monomer-50-nr2-run1_result_93	0.636983	-0.06228552454068607;-0.8406230222590291;-1.2245343650755818;-1.458928611691843;-2.152458272405969;-1.1636564669304286;-1.020699123763275;-1.0356790509386544;0.03645870317851587;0.37430980167013994;1.0370593665587102;1.2793161017941037;0.2885326207058147;1.0659407876832159;-0.07196382583213579;-0.9098191807009554;-1.1813166063051743;-0.8287315410897391;-0.6337335640154519;-0.5324681247234132;-1.1…
monomer-50-nr2-run1_result_94	0.063340	0.39939294240571455;-0.07040537092827545;0.6132860233823426;0.514332003351555;0.022538974914861263;0.4083424186341164;0.8831914522395671;-0.29768651460911394;-0.2620466759600654;-0.2717073445722276;-0.6536630007128271;0.01936482398211407;-0.10667985154826544;-1.0215338910769716;-0.9643451575849177;-0.7998003511534245;-1.597724131548326;-1.3053277174241869;-1.5691903629193131;-1.9546905346908363;-…
monomer-50-nr2-run1_result_95	1.764517	0.10801842809004478;0.7297106987496716;0.10391446768014537;-0.23914567756385488;-1.1583675055787666;-0.6108685126934961;0.21704352551032016;-0.3050794967334522;-0.21446357399660704;0.6971767373074303;1.5490708557693316;1.533137719310369;1.6001213564807177;1.215780621602224;1.6571568572724347;0.8346163088244121;0.06391874807195193;-0.868928634651286;-0.3541064492346169;-0.8638111414946821;-1.11365…
monomer-50-nr2-run1_result_96	-1.518170	-2.3155727831212642;-1.9404201002774721;-1.8956429204834575;-2.06901784794813;-1.6182570885028944;-1.7305428931548756;-1.8137549870707161;-1.4081050116103997;-1.940246018496849;-2.2988008239686244;-2.465674102557299;-2.8235099261152463;-2.7896058810730184;-2.8470423240166673;-2.8657058709958947;-2.2913689192287956;-1.1393491034908059;-0.9613730227492522;-0.9638501172651905;-0.49880622193455026;0.…
monomer-50-nr2-run1_result_97	-0.337239	-1.0512616809301663;-0.9344208264596593;-1.4480622665736222;-1.2823193038074803;-1.4342496170294228;-1.751325581726921;-1.5046733294639527;-1.9855198706133268;-2.2404483044961223;-2.1176355117600023;-2.5151583467349052;-1.895279537883364;-1.46734131833233;-1.1660058788917904;-1.3057108493620861;-1.4253392482118379;-0.48708791559304226;-0.6055982530660328;-1.021847770653614;-1.4269642605182438;-1.…
monomer-50-nr2-run1_result_98	0.190564	-0.4885743030480381;-0.6962288409046228;0.03203592170867857;-0.17183571911870374;-0.8261995708809403;-1.3535462610939883;-1.1859722825724461;-1.2163932737013068;-0.6144857876964528;-1.5441906071471314;-1.7307940902725611;-1.0343372975844733;-1.1296836669623231;-1.1395920450260786;-0.638946413594309;-0.9053743262015936;-0.16325384633166734;-0.039414386804818756;-0.3748392795051877;-0.3679034148605…
monomer-50-nr2-run1_result_99	-2.020779	-2.514993925605508;-2.64717539152739;-2.7120770224672572;-1.750584085211487;-2.315928185656879;-1.2105056601264652;-0.6583123213994805;0.35675631743321956;0.7121156676672392;0.5777515719972615;-0.4514528395817955;-0.4271776666205699;-0.7049296874592377;-0.9789099038535999;-1.5643570989335893;-0.9432397428240771;-0.6864310497507811;0.33450950315385386;0.8730845889917698;0.8829929670555263;0.973880…
monomer-50-nr2-run1_result_100	-0.202264	0.9857832271181517;0.07130260241079217;0.6522449057763261;0.6535285780593901;0.611711417286547;1.1524074547906746;0.6742353118205362;0.7939319752028166;1.164710148936713;0.20664206019040085;0.04800592593030891;-0.3590002237690261;-0.8441925969858106;-0.36044699135481006;0.0030045642115610655;-0.38771386708066646;-0.513343521978956;-0.592870531205861;-0.8661184536329717;-0.951223397385788;-1.48413…
monomer-50-nr2-run1_result_101	0.104775	-0.5562342980292299;-1.0688721384736866;-1.251701611312356;-1.3153190076357293;-1.3923389812363183;-1.9059108337909143;-1.9059108337909143;-0.9782196130046223;-0.8161090432065149;-0.925873187161356;-1.274519614569378;-1.6356936337001544;-1.5704054460748513;-1.3967153145720714;-2.4553023454110496;-2.718551130930809;-2.7339563883468196;-2.449807950698533;-2.343942482522614;-1.876585189820589;-1.110…
monomer-50-nr2-run1_result_102	-1.466761	-0.7614880305160666;-0.9504234265494977;-1.421042180670454;-1.2742164261266518;-1.8499750392865535;-1.6061935307254842;-1.372735763410079;-1.6499483364137317;-1.8518424063520589;-1.7668049516890325;-2.299434657393718;-2.6794852212301765;-3.186515515311005;-3.186515515311005;-2.9147525502424174;-2.90666953292585;-2.2249377348505823;-2.1995478693571844;-2.3516383124071742;-1.5594791941754804;-1.365…
monomer-50-nr2-run1_result_103	0.189984	0.28182933716580594;-0.3698851014940394;-0.16663527732754418;-0.5527653543269782;0.15209007168653582;0.30859471868401506;0.29943115140981735;0.2145125460596342;1.1521883152747423;0.44950698976564823;0.2507233150902071;-0.8507959223487662;-1.0985632204388833;-1.6261111511670505;-1.8220657247958714;-2.824765225054379;-2.170015678428707;-1.4510896229866823;-0.8686532170863361;-0.6350053577370691;-0.…
monomer-50-nr2-run1_result_104	0.035316	-0.9702134248023777;-1.5180917730559387;-1.2944508962810126;-0.5724312712900597;-0.3955120421548123;-0.3538047960924017;0.7696940247583154;0.18378581872911331;0.2900020782084426;0.2628778932589089;0.309812339689903;-0.21847871939304744;-0.2608052390844424;-0.3186389013855684;-0.7048056182032647;-0.7257046067231847;-0.3072917001967584;-1.14481458489271;-1.4024902610465848;-0.5573531167049562;-0.74…
monomer-50-nr2-run1_result_105	-0.479525	0.4381915686355311;-0.2422313685677469;-0.8798910956374261;-1.191741278980015;-1.3779302642701412;-1.4092655098967706;-1.8772140055263695;-2.375450967370594;-2.2681639179316915;-2.121523082816765;-1.9164977056873547;-2.5439850819516554;-2.667137642334003;-2.802471422299154;-1.7009521848601827;-1.78928946125215;-1.7793810831883945;-1.4021655905097623;-0.5794461515373818;-0.1243550593619011;-0.0382…
monomer-50-nr2-run1_result_106	1.389113	-0.45848343947038245;-0.45895968603386345;0.22772853753027306;0.6331394029244543;1.000182745538937;0.5092853623428732;0.9248437158669431;1.1110327011570704;1.238705153967925;0.28427458881625256;-0.8090419701172217;-0.8767840104821021;0.18667967631106822;-0.2667016399982618;-0.2820596259970838;-0.3572561916861424;0.14460152967986756;0.272153262136037;-0.06145724003705561;-0.05331074144237861;0.647…
monomer-50-nr2-run1_result_107	0.344626	1.2653437698606533;0.93902708353274;1.3557795933686971;0.7647505152372214;-0.21771641740295739;-0.8209986929977081;-0.6889848215682581;-1.489935942896761;-1.7102153759368823;-2.068051199494831;-1.8715393383056425;-1.6626624241157675;-2.056631988658672;-1.796253946840811;-1.685826626684387;-1.401536069893043;-1.5952569830932477;-1.2543824824578134;-1.463259396647686;-1.052693298847991;-0.488751089…
monomer-50-nr2-run1_result_108	-0.591734	-1.0617334013999726;-0.5099789054978415;0.18617079359075614;0.7636011721953859;0.8048447958857708;1.3467581923716092;0.802391842733514;0.8176775313912291;0.9519524515731654;-0.06806074480320357;-0.999667632454263;-0.031152036515713192;0.2981500226846742;0.5116741044768848;0.29652632371380844;-0.2550304130443393;-0.3548390402169695;-0.023272072601226632;-0.38573423123895645;-1.491835740237439;-0.7…
monomer-50-nr2-run1_result_109	0.226452	0.019216177215287712;-0.7754216608542509;-1.0306093747137173;-1.026373350271661;-0.35380848434014356;-0.31058967968305856;0.26746515537180754;-0.6972399933130826;-0.26856566413759164;-0.37193663376817765;-0.25467244978931325;0.05960877963566711;-0.2466202101777371;-0.9122689726735431;-0.22935284590727142;-0.0768293164403826;-0.09486483498955062;0.37172033994147696;-0.6049189259401937;-1.370573132…
monomer-50-nr2-run1_result_110	0.276954	1.3414191560096158;0.5051216464909113;0.38437671257847184;-0.10029800345915098;-0.1415416271495359;-1.2717607530194275;-2.1121084686742893;-1.3657769281272663;-0.42780283164566607;-0.9089474880349316;-0.9071221272877416;-0.9071221272877427;-0.2317607855001072;-0.4828718078917647;-0.7843477734130506;-1.7444152825036978;-0.6478849953455538;0.22286551171390423;-0.08108754832332113;-0.002190647112929…
monomer-50-nr2-run1_result_111	-0.891539	1.3115505690416909;1.8928459264949171;2.2454360667550866;2.0818269077603837;1.3225737151220511;1.2746419362386323;0.7773854497481933;0.24807491291317008;-0.691102379281606;-1.1535733536682184;-0.7606350853250471;-0.7883482215230886;-0.6714003707732956;-1.032574389904072;-1.229130374262101;-1.485691004588825;-2.0490071272738533;-2.98908382063984;-3.005680353896632;-2.4442943494396667;-2.0885699382…
monomer-50-nr2-run1_result_112	0.680550	0.506993271718752;1.1046747421515852;0.9084656006405966;0.22370126671960724;0.3972874681342783;-0.1744980473221293;-1.1325661360684405;-1.577100888876265;-2.14104309821411;-2.5596922133303703;-2.4230070276963893;-2.2223502498515564;-1.5321049358360612;-0.5156231530601164;-0.5947152275899109;-0.9814098234505599;-0.2996780253752911;-0.17153611058531307;-0.4546924110761782;-0.6137765596966641;-1.221…
monomer-50-nr2-run1_result_113	0.683803	1.4722722315801224;1.7667662878620314;1.3700010301105234;0.5669302079282602;-0.0134853011325913;-0.2553979779330737;-0.7605914193587752;-0.8381412248379754;-1.6210939975774976;-1.080684186141075;-0.5295934062076931;-0.31202624163302617;-0.7646402392925685;-1.1787596075242643;-1.0568874760548699;-0.9989537867623687;-1.4331180129508128;-0.8981578094494533;-1.0842334135319314;-0.44138805126881;-0.04…
monomer-50-nr2-run1_result_114	-1.723316	1.1916657084701285;0.16694266025426746;-0.12480985924577073;-0.6995090886317267;0.17955093514165985;-0.6826688621079118;-0.898194164847426;-0.5517987126093252;-0.2501867586236714;0.49923170580535287;0.7139926401086013;0.19756693525148877;0.204255090444525;0.1853053173975905;-1.2673119073780905;-1.0347158407548582;-1.999563479280236;-2.0215654973032504;-1.391936573067724;-1.4956791068757;-2.286474…
monomer-50-nr2-run1_result_115	-0.680303	1.1545427492901277;0.3056161156899279;-0.4172578124487705;-0.7189516801372547;-0.6748314844456172;-1.1341395457734837;-1.5174956705903488;-2.0495006890124317;-1.6353813207807357;-1.1382594047636618;-0.9092166085724311;-1.9091459812604292;-1.70448012774765;-1.4163420457177966;-1.5499335684428368;-1.5755329800666946;-1.5444839605077725;-1.7924765297459375;-1.5793240121311167;-0.7431873571533529;-0.…
monomer-50-nr2-run1_result_116	-0.816224	1.9770737779565573;1.0017881941685325;0.33508384153692145;0.14360156145704334;-0.1649888452273311;-0.9796898768490474;-1.2907573780493613;-1.0758965888573033;-0.6928262401845297;-0.6855953946711191;0.005477748824958605;0.23276925051518346;0.2149345232953975;0.5672391535400445;1.0693371455356284;1.1061219990973232;1.106988982177902;0.809304286009711;0.9502946741919396;1.0550246769617049;-0.1143003…
monomer-50-nr2-run1_result_117	-2.150182	2.537227031149132;2.0279934879761266;1.0890456526148744;0.41015918168470256;-0.12608327929991991;-0.07553380404445559;-1.1028823425507683;-2.0456365684671;-2.2891621733409377;-2.2946117812760054;-2.297676352889768;-1.6804329012339356;-2.142329669336373;-2.14054843175803;-1.2369780357400597;-1.3451967437061214;-1.047050894597117;-0.38277866477112393;-1.169490789509853;-1.3148930773668097;-1.342312…
monomer-50-nr2-run1_result_118	-2.452950	-1.5236392709335977;-2.032549362944042;-2.387180743616494;-2.5296185505968007;-3.6759384375253177;-2.6261447389229464;-2.5055405583771875;-1.8823563009846216;-1.7468182680225777;-1.6031972177439662;-1.7062260677873156;-1.6160311911046386;-2.2595004096693883;-2.60814683707741;-2.073864282219733;-1.614877043109779;-1.4768267502560444;-0.801465408468411;-0.5009418538588583;-0.9383535167765394;-0.831…
monomer-50-nr2-run1_result_119	-3.797075	0.7018814277245027;1.3004519993879864;0.5795322182120763;0.4234551139177367;-0.10250221121655544;-0.47036438554036913;0.32278388806292546;-0.6750410305760752;-1.5387013479886882;-1.6614227461387734;-2.0568785673912418;-2.476447543558002;-2.7230997958209695;-3.3802269441967154;-3.082081095087711;-3.303343481857283;-2.7707137761525957;-2.8638342481321883;-3.007455298410799;-2.683919583808397;-2.810…
monomer-50-nr2-run1_result_120	-2.184885	0.20935072931324672;-0.44427858401766696;0.2843658507042711;0.3209524797616252;0.3156585230835184;0.3370853906463912;-0.7048597236842471;-1.8402803947426332;-1.8869736263680836;-1.999229718165422;-2.9169103532054907;-1.8361414127547218;-2.1032296947741833;-1.999162735507274;-1.8739642428412473;-0.910819723714943;-1.8220382659702399;-1.4924592043910396;-1.5048446769707347;-1.7373084721086562;-1.42…
monomer-50-nr2-run1_result_121	-1.354526	0.21583332780958098;-0.007311687226141351;-0.5359053674607911;-0.3891968274917135;-1.0118898870826092;-0.9779858420403834;-1.7490883277467975;-2.143057892289702;-1.9627349057498782;-1.7496265113039002;-2.0850514040042705;-2.2685459834826966;-2.288486241041031;-2.174510903710364;-2.2764247079265627;-1.8014620720795744;-1.983235220898923;-2.1783522199645766;-1.842927327264208;-1.3358970331833784;-1…
monomer-50-nr2-run1_result_122	-0.957772	1.5872009315423465;1.3714147890755837;0.5974276673402293;0.5461720416257075;0.5461720416257075;0.3257377897727887;0.05407238627392597;-0.6669530235671216;-0.6960412182842894;-0.79160597134508;-1.4087213471735962;-1.4556557936045902;-1.893531078894295;-2.0426490085251587;-1.775335102062668;-2.0430291255972213;-0.9232141499892528;-0.8978242844958552;-1.3171938143051254;-0.8140348132551636;-0.390402…
monomer-50-nr2-run1_result_123	-0.436612	-0.03985045080817959;0.7301530174503924;0.3616446996986122;-0.11060545186595404;-0.46720904563214727;-1.1512803657405382;-0.9399263570347227;-1.0964078739786969;-1.7958136920571444;-1.6289156458355094;-1.7682808486595774;-2.0827234039755727;-1.4497864197762087;-1.696438672039176;-1.9278959944880245;-1.6546480720609138;-2.1362885006483445;-1.8127527860459427;-1.6077274089165323;-1.514802473029243;…
monomer-50-nr2-run1_result_124	-3.868507	-1.225342718279809;-0.6665561845406847;-0.6322329809232689;-0.07234190811732266;-0.11358553180770756;0.34177746011437315;0.31526262608049865;0.47238654670696223;0.13485658071350126;0.6605276797800872;-0.18839392526268692;-0.6843980143764775;-0.5704525853580878;-0.5759021932931533;-0.8070729581264797;-1.2910222014126504;-1.8169795265469424;-2.1053390248723236;-2.1177244974520186;-2.807245425495475…
monomer-50-nr2-run1_result_125	0.674666	-0.1049817279533932;-0.2639637318365202;-0.8435428271412401;-1.1717029677057929;-1.96704121302501;-1.470004522678242;-1.0987843888332331;-0.4453256108142086;0.16053548133356554;0.10925997814860505;0.7589558429765316;1.170149505484162;1.1701495054841642;0.5159931880927696;0.5529035788150357;-0.05840712126780493;0.6171500192917576;0.4999304504254177;0.43529594940452376;0.025734587009977637;1.009067…
monomer-50-nr2-run1_result_126	-0.389176	-0.4075325181547722;-0.9385944903309283;-1.4408062435639426;-1.3962834723146926;-2.5041830923610426;-2.118666206257313;-2.1310516788370077;-1.9530067072936457;-2.0715170447666327;-1.747981330164233;-2.2005953278237764;-1.5165240077153845;-1.9186374270759117;-2.197478375932189;-2.0842969260395776;-1.9491900553097923;-1.1458166669798255;-0.4815444371538312;-1.012086328919855;-0.2533693157931381;-0.…
monomer-50-nr2-run1_result_127	1.258497	-0.7430422396814143;-1.18467954826898;-0.35543728775236766;0.25476677372817125;0.13922894967430788;-0.912472774686367;-0.48974891981776975;0.5664050800255447;1.1020574756890078;0.12486555429861732;0.1082690210418256;0.12053063889572388;0.08353022570857316;-0.6602690395130619;-0.9892889813078799;-1.3388333127491012;-1.1639960285743831;-1.7452042496693512;-1.1028401756233743;-1.0647250699040527;-0.…
monomer-50-nr2-run1_result_128	0.157473	0.04076429334603778;0.33045360432150994;-0.39400024092264685;-0.9015588951761457;-0.8966844377012209;-1.8481424894337664;-2.260518102567669;-1.7776391267222673;-1.7802417583987813;-0.9849879544569394;0.09235134484872742;0.11130111789566081;0.3177213571486026;0.6475202761299117;0.809905943703488;0.8179581833150652;0.08512680787991012;-0.8032612751140655;-0.490644080545256;0.1711354428908736;-0.476…
monomer-50-nr2-run1_result_129	1.292536	-0.7395620651617222;-0.5384971576717552;-0.18064649741118494;-0.5854882886345494;-0.17892600045371346;-0.6919129812963342;0.23300616410523503;0.8756521098147051;0.9595356507188165;0.956315427848095;1.8596072676523872;1.0567138840595562;1.4342047135951177;1.3839698997929033;0.4180552530960885;-0.01498839853649431;-0.5182608030084594;-1.3384461218029973;-0.43753993987947803;0.11261926165656799;-0.8…
monomer-50-nr2-run1_result_130	-0.175862	-0.4782218765581267;-0.8211969042827079;-1.0685077014525033;-1.3968383927304795;-1.4679747155632275;-1.2069345422338305;-1.5412442853565733;-1.0036536705350594;-0.4661990441779113;-0.016558859288536776;0.44533790881390506;-0.571262723274884;0.21551413179829326;0.5991197382229981;0.4255335368083282;-0.02265215462969381;-0.6868665710956041;-0.18462798226536192;0.39359736295788855;0.3265575483477635…
monomer-50-nr2-run1_result_131	0.415362	-1.4335254764530347;-1.321349122701167;-1.746474696636937;-1.9562165663158555;-2.0031510127468484;-1.1988558138218277;-0.6563177300533881;-0.850196181861071;-0.1534257209783346;0.17915138860724414;0.005589954825535681;-0.11497089824624812;-0.40893024211003204;-0.9864874167478493;-0.9845823244437086;-1.0315167708747015;-0.7362031434874279;0.10992483866057379;-0.24992655204969527;-0.158133453103843…
monomer-50-nr2-run1_result_132	0.491612	1.4241661215847965;1.808192468949964;1.4906601583320482;1.379866937325961;1.8806934413787089;1.3924848445174984;0.5090077709773757;0.42721019664350796;0.1308786144219576;0.03788995669929751;-0.39336817138743935;-1.3521971332201157;-1.4439902321659661;-1.1649486433688767;-1.4561586278332515;-1.4906964304854857;-0.8408604160337413;-1.088224000120331;-0.9543847679436921;-0.508189886222636;0.01063406…
monomer-50-nr2-run1_result_133	-2.451928	-1.459254610577363;-0.4149057534965644;-0.8513362627507483;-0.5982910428371038;-0.6296262884637321;-0.9350395478264826;-1.0101686244257513;-1.1591563653389476;-2.075449390160029;-1.8851627254004562;-2.5260674083007393;-2.6808353839010763;-3.0055422465755255;-2.608878435150065;-2.7897294677410187;-2.941819910791011;-3.146845287920422;-3.248435152671396;-2.6906947341610867;-2.1836644400802605;-2.36…
monomer-50-nr2-run1_result_134	0.749480	-0.30601758447512767;0.4127004112190235;0.918690642625378;1.2101343164117824;0.5159853820686741;0.4062653612826788;1.0023306889627916;0.37024655715795896;-0.12619482662054599;-0.6628306212683652;-1.6643356974377501;-1.8036245375494522;-1.788310674719475;-1.3647881362638483;-1.0868006383742503;-1.3372703021283558;-1.6984443212591334;-1.6984443212591334;-1.173352037428175;-0.8370221917980416;-1.191…
monomer-50-nr2-run1_result_135	0.854397	1.826814904952388;0.8837280351426487;0.07029846113107625;0.5134009573733622;0.5927181867547601;1.0703445050334137;0.04200707653493449;-0.9718834722141453;-1.1179368302312471;-0.9622546001331439;-1.3023069005610186;-1.5843923959248436;-1.9552270836677832;-1.9416944584161513;-1.2625211688485483;-0.1356120659161784;0.015395701729047676;-0.02583025611622281;-0.48640142013393756;-0.032302465115872966;…
monomer-50-nr2-run1_result_136	0.046410	-0.13852209476199157;-0.5238239215509906;-0.17394887806982445;-0.671929833531251;-0.8776895479320717;-2.032523614409419;-1.9306098101932194;-2.1887008495289995;-1.818626955985956;-2.58870669953596;-2.4701963620629694;-1.9387280579446495;-1.217871884274564;-0.7186475722900529;-0.49738518552048316;-0.7188781314111572;-0.7792870877739303;-0.3158567915447388;-0.6462735432772992;-1.2997845426450036;-1…
monomer-50-nr2-run1_result_137	1.834131	2.0176928598533945;2.331328855050751;1.3956840168546105;1.7284900720630618;1.2092666386683308;0.9600091402867477;1.8230501840703741;0.9525798466022745;0.5158948156725954;0.8058465954205624;0.11337664198674226;-0.32179802963043425;-1.0446479142355145;-2.070881760209655;-1.8713059910153116;-1.3963433551683229;-1.2966280256365148;-0.7519948782577299;-0.7778805159492929;-0.27255486226096926;0.3287596…
monomer-50-nr2-run1_result_138	-0.751059	-1.6131475886797761;-1.1712271141486275;-1.146647007318187;-1.53120320751411;-1.6080866698535434;-1.5064968051025702;-1.7991930462765058;-2.1640230663754423;-2.1056359331403893;-1.444900702818514;-0.6424629714854727;-0.07045119419619793;0.9322924292311566;1.3657410942183108;1.017094666810289;0.8928344852963723;-0.07144408447136949;-0.635403622149066;-1.4458935930936843;-2.5556766892070795;-2.3462…
monomer-50-nr2-run1_result_139	-0.711528	-0.7614343652394869;-1.3441579263191237;-1.7981632270969063;-2.1027916227819112;-1.4915147316159907;-2.650252348769214;-2.5558313374866404;-2.21954006027784;-1.098362329391125;-0.2647453569833896;0.42386808716953966;0.7731637554856595;1.4480989754792202;1.4220000362900378;1.56155398988273;1.5369133940951862;1.0571447475789448;0.45451511943159373;-0.6768527536294673;-0.9784910007711909;-1.87958430…
monomer-50-nr2-run1_result_140	-0.966703	1.2781759236841637;1.3606877567579234;0.8287694735941118;0.6980735232396098;0.13800594363980717;-0.3915662638310437;-1.5686941809518427;-1.7362984818538605;-2.3924028880731942;-2.320969033668825;-1.7362608582814831;-2.2430049262946055;-1.6561097502655668;-0.984423902736871;-1.1531108790436544;-0.32777093318283224;-0.5327963103122426;-1.5813630220558037;-0.7806596101788974;-1.4012111217985674;-2.0…
monomer-50-nr2-run1_result_141	-0.456198	-1.8073670360475096;-0.6349858051868396;0.11281756145239795;0.09667976707572613;-0.8823699752016185;0.004603887559561196;0.27451050589188114;0.8257351675964191;-0.2112720917078449;-1.1756558810866935;-1.6768264864389548;-1.2515277327457677;-1.3144001969040926;-1.1956939142827365;-1.198171008798676;-0.6132967296091323;-0.6384074424147522;0.1357910581416078;0.1044558125149784;-0.6305955037215981;-0…
monomer-50-nr2-run1_result_142	-3.210722	-1.6356628590575457;-1.9340125583326035;-1.5664751185733077;-1.396251457717791;-1.506634654705371;-1.0316720188583846;-1.4819772018191861;-1.2724930545610857;-1.2848785271407805;-1.4022710377104888;-0.9515320477510566;-0.9999274490065034;-1.6695098201678433;-0.6918732218337447;-0.5273284154022515;-0.5218788074671851;-0.39519719246270574;-0.7619844478176064;-0.5001298608127734;-0.21612729563104707…
monomer-50-nr2-run1_result_143	-1.228693	-2.7228759437154415;-2.9680792542343313;-2.9849465159914406;-1.9976362105169214;-2.4984419717767405;-2.37810627355656;-2.471226745536153;-2.606764778498198;-2.596732899003621;-2.7786250595534905;-3.304733202508568;-2.1883835478000986;-1.2217257727485027;-0.6041322905669357;-0.5635400903316747;0.20062653073010972;1.0321379727992968;0.4877249677186152;0.5086285030703759;0.0346631996758166;-0.508172…
monomer-50-nr2-run2_result_1	-0.105221	1.1546452956373687;0.23656326843030184;-0.2745572785614394;-0.6632732065461707;-1.1760301437823126;-0.8411392834445545;-1.9934045505063032;-2.0015510491009803;-1.5391203782773406;-1.1367759637974313;-0.7215094428937974;-0.8736440091126342;-0.35721830425552265;-0.38260816974892137;-0.7024987106664738;-0.9894455168555475;-0.6740961396102257;-1.063692272134125;0.02946863554239073;0.01386943473802603…
monomer-50-nr2-run1_result_144	0.689170	0.1530735280351346;-0.514880598538393;-0.9601833495874098;-1.269787350422471;-1.272389982098984;-1.083723902292917;-1.3652732181451286;-0.8918751145804632;-0.5391614489932081;0.06958433213538395;1.0011916327299906;0.6759232845904256;0.0022437261267339516;0.6044792223094778;-0.09492659576897076;-0.2253990773410395;-0.8513606653554042;-1.4878940192755257;-1.805014107141868;-1.3897475862382374;-1.25…
monomer-50-nr2-run1_result_145	-0.363875	2.1536853487784478;2.4945927838415383;2.381729668958263;1.612128694461609;1.5708850707712252;0.9295793943568109;-0.005666964703094781;-0.9753886477598526;-1.4833245539767512;-2.283599070557856;-1.3423752245199334;-1.588252551896956;-1.9668641304410395;-1.974947147757607;-2.118568198036215;-2.198223533853965;-2.168679938801883;-2.9640181841211013;-1.8969169737332967;-1.4638478324546675;-1.54442651…
monomer-50-nr2-run1_result_146	-1.199857	-0.7317374623353895;-1.3759413951769242;-1.0779659878593524;-1.3696027753439466;-2.0703539826249786;-1.952120445898757;-2.0085664043310065;-3.0977137559106693;-2.568955343236851;-2.9011473565311414;-1.881851323015839;-1.2039409426661358;-0.6731744715020239;0.38248636756593823;0.8037651195988545;0.7781657079749956;0.8863844159410573;0.17655575354176276;0.03131359551285546;-0.77719266408926;-1.9361…
monomer-50-nr2-run1_result_147	-1.136875	-0.08714664743863178;-0.7924909051697016;0.0032910964613570614;-0.09250657050774427;-0.398223994861959;-0.94978073162011;-1.418991262536444;-1.4412851131798956;-1.4780699667415904;-2.6049790696739614;-2.7255431731822726;-2.9344846301199974;-3.01946124728197;-2.670814819873948;-2.670814819873948;-2.721315398172966;-2.4746631459099984;-2.0140919818922844;-1.634041418055827;-2.086655415715369;-2.435…
monomer-50-nr2-run1_result_148	1.201286	-0.45477169447381316;0.20372905040116926;0.274199455725078;0.8115045023334294;0.9846023137431132;0.7507028013603521;0.7240917011591238;0.605982019158699;0.6864418543801931;1.0694717446596078;0.21807304510089542;0.2059352819727938;-0.2670213546246148;-0.8902056120171838;-0.7264238585781573;-1.7661578696641649;-2.140590226478902;-1.7572638772755862;-1.7724655484088465;-2.0527763170030893;-1.5089996…
monomer-50-nr2-run1_result_149	0.793093	1.4448480642708381;0.7457951772040821;0.4797710048283597;-0.03439963875447897;0.04895603258460571;-0.640081511877908;-1.190832524165062;-2.013616696491177;-1.1850853846583764;-1.0362382456012893;-1.0208802596024662;-1.6864768007495923;-1.2642744152013299;-1.30273590380577;-1.0110317293117241;-2.1862022583525467;-1.5670624691936483;-1.4944038683196823;-0.7968528079169436;-0.24669360638089644;-0.16…
monomer-50-nr2-run1_result_150	1.226236	-0.05097231533975881;-0.6184026573104314;-1.0076713376448767;-0.8119512667799331;-1.3911723517516599;-1.0648197749870894;-0.9446300522941614;-0.8734937294614157;-0.705889428559399;-0.48703959355791737;-0.5823859629357684;-0.46271344091717176;-0.13719692628055613;-0.26145710779447484;-1.2642007312218282;-0.9948198110369022;-0.5385818799873052;-0.3866515667653628;-0.36881648625060137;-0.87181535747…
monomer-50-nr2-run1_result_151	-1.143687	-0.343489262388157;-0.6204879070962033;0.038790746928725826;-0.0688249527353693;-0.6927607170323086;-1.0202300403002413;-1.0541340853424683;-0.7306171852423669;-0.6525352526824093;-1.2724140615339496;-1.4725051742691688;-1.2883346624908347;-1.629209163126269;-1.2805627357182472;-1.464057315196677;-1.3534812864108476;-1.8732368207176002;-2.199837106933765;-1.384078246024101;-1.2321788968891596;-0.…
monomer-50-nr2-run1_result_152	-2.711605	-0.334313560387299;-0.8602354717860115;-1.0778377224059608;-1.3614098162101869;-1.6803111416548753;-1.5846666570371328;-2.1789460542648187;-2.7532830060319156;-2.2848219374622376;-2.004294091955585;-1.9958246991842037;-1.8676827843942279;-1.9946625146385986;-1.9946625146385986;-1.7228995495700101;-2.355836533769374;-2.280639968080316;-2.1609674460617185;-2.1609674460617185;-1.6539371519808912;-2.…
monomer-50-nr2-run1_result_153	0.711942	-1.7424380138809903;-1.9984931006802598;-1.69191968596385;-0.919300342707562;-0.10456463184808945;-0.09635581199151635;1.0883934478880302;1.7244589500584573;2.290175583950814;2.3867990172027467;1.3121910165106652;0.5524926098404943;-0.17700990660661284;-0.9915302202583082;-1.2936558575644126;-0.8380928345145084;-0.7486873883342235;-0.47553022475070894;0.32784316357926113;0.539501395745712;0.64346…
monomer-50-nr2-run1_result_154	0.756366	-0.3733557867584172;-0.8680030349655483;-0.05137869664871787;-0.446533979807265;-1.0695625859428732;-1.7635422841150208;-1.0281082770033527;-1.1175353335104274;-0.7513477441621527;-1.2828160482804736;-0.623130391397062;-0.3637528989081694;0.26373447735613004;-0.6284116058206141;-0.6702022057988762;-1.2224930163741172;-1.2155571517294876;-1.5760019244301635;-0.7806636791109431;-0.32923993581142963…
monomer-50-nr2-run1_result_155	0.660271	0.856905263562743;0.8549494281510794;1.32733977877267;0.9827120157429358;0.989806143067339;1.5550096416566224;0.8746221667909786;-0.1852034113059695;0.20376365865230753;-0.28233940787035344;-0.4620757479291342;-0.5095902260886405;0.11726296402364443;0.1980158919482792;1.292396938542576;0.9493284144702776;0.48507840657769735;0.3280783406770304;0.027712550766603606;-0.879049211223346;-0.84624599070…
monomer-50-nr2-run1_result_156	-3.016989	-1.0446613346815203;-0.06975573861318234;-0.5441422036720114;-0.7673217041650344;-0.6310967720584909;-0.8119478046494448;-1.4547931669125662;-1.8917783879995111;-2.4888720359665513;-2.3004431920939314;-2.235945202334192;-1.829086455229455;-2.0757387074924236;-2.0757387074924236;-2.0757387074924236;-2.0757387074924236;-2.7205237738094468;-2.385098881109078;-2.9170797581674766;-2.911630150232411;-2…
monomer-50-nr2-run1_result_157	-3.090113	-0.5602005557372983;-0.7657666899647679;-1.3161705301349436;-1.5602454720428203;-1.8813040921292838;-1.7439523614491297;-1.8122744335425223;-2.2116550894043794;-2.41915756104973;-2.1528442039162083;-2.2713545413891985;-2.0346106671899844;-1.4921744357799538;-2.0181317609142457;-1.7257353467901035;-1.5330954422403893;-1.810308015244042;-1.5636557629810768;-1.7849181497506466;-2.23901710476871;-2.7…
monomer-50-nr2-run1_result_158	-0.621987	1.4628467963689964;0.3917944888259005;0.4366386142533131;-0.0821189694315285;-1.152522404092566;-1.7262938811292283;-1.4480495646998837;-2.3014328499210257;-1.5019679853020882;-2.1231532545317653;-1.5745758442165758;-0.4547608686086038;-0.6068513116585946;-1.433079588572604;-1.077647039127977;-1.6274871380648224;-1.6933457023626621;-1.9561382704381398;-3.0804120161747996;-2.8074105038482418;-2.79…
monomer-50-nr2-run1_result_159	-0.095744	-1.1967421105340936;-1.5350184934658995;-1.210530236433497;-0.9858303228844651;-0.35289333868509815;-0.014155289340832773;-0.15061695581822718;-1.033688057226984;-0.930612068465178;-0.8918632051358479;-0.7210322058445426;-1.210348139765297;-1.210348139765297;-1.5193410871462278;-1.2333636337045102;-0.941936572327728;-1.0558820013461165;-1.8485030595150604;-0.9084263661490747;-0.7731235502709248;-…
monomer-50-nr2-run1_result_160	-3.111985	1.8868922156443444;1.1434236969059637;0.45301362962549113;0.8163856129676557;0.034641065105626694;0.1903042462073282;-0.6786818244145513;-0.5574624558133099;-0.3262025498229966;-0.46533236983315196;-1.5677823819444399;-1.7809348995592618;-1.951355074850513;-2.2722883660604927;-2.880528939349259;-2.256133348557237;-2.0853881133290937;-1.0115550375229532;-1.144480147900558;-0.9493631488349019;-0.93…
monomer-50-nr2-run1_result_161	-1.398817	0.7111411227788833;-0.24224795345811853;-0.8342813155994215;-0.9667662065769294;-0.7302313369984593;-1.4174127430087937;-2.4314304809010565;-2.4819310592000763;-1.4580049432440558;-1.0121585304119456;-1.0477983690609929;-1.5457187896186488;-1.31601386191588;-0.9648903399919199;-0.4586349707970343;-1.4229135405647761;-1.8195606376580256;-1.7550626478982871;-2.293141961538041;-2.506250355984018;-2.…
monomer-50-nr2-run1_result_162	-0.888106	0.33206027847348774;-0.5525971192180209;0.10285104634597443;-0.442457909653516;-0.9645304086481606;-0.6874538241088735;-0.881174737309077;-1.1753736721641777;-1.0546184747408152;-1.3290986269596758;-0.8130654545117824;-0.6288949427334483;-1.171799177025662;-1.014419255868654;-1.1985897676469892;-1.3089729646345682;-0.9661707403223151;-0.8030549851625357;-1.0789069836280873;-0.7763329969295779;-0.…
monomer-50-nr2-run1_result_163	0.819153	0.9143517380228937;0.7040101647170849;1.1843825372671657;1.4644375883935337;0.5431543532089197;1.0929261876132352;0.681584501318993;0.7026398047044736;1.3586841934887255;0.29773200916546855;-0.23276942420719743;0.35334340224031385;0.10504183708308147;0.3754245701551263;-0.27578948432304334;-1.3007847830392134;-1.1861457385970895;-1.6005837930362554;-2.1743552700729167;-2.47904576219072;-2.5664167…
monomer-50-nr2-run1_result_164	-1.175764	-1.4744335242713922;-1.1318439328945584;-1.4837496484202095;-1.0614313153319828;-1.2551522285321863;-1.3736625660051767;-1.8710615172424967;-1.9215620955415154;-2.5039985014418638;-2.367773569335319;-2.5440541765616898;-2.9325741331695276;-2.68592188090656;-2.677838863589993;-1.868621272164258;-1.7670314074132851;-1.7670314074132851;-1.6686568635909313;-1.2677514344033962;-0.7916063381934746;0.16…
monomer-50-nr2-run1_result_165	0.188315	0.6263408685092715;0.5937100758491078;1.0688411184709838;1.0294369920916604;-0.02469126861862787;-0.04014064920348032;-0.596794440493933;-0.20876665095734062;0.2642422225848184;0.2856690901476901;0.3103161805812833;0.3132886940004104;0.4582748514987734;0.4962982523184379;0.4802772824653349;-0.5115249497372527;-1.235429340652105;-1.5820011586742004;-1.4617095836228637;-0.6775182636253717;-0.148607…
monomer-50-nr2-run1_result_166	0.109733	-2.3478248097536043;-2.5269154930125763;-2.066010505408349;-1.7313430491845516;-0.9602405634781366;-0.8505235582417531;-0.5077213339294988;-0.08786613169503146;-0.213495786593321;-0.8213220579870658;-0.6450414507606952;-1.3205463699715758;-0.68628507445108;-1.154233570080679;-1.5593500599453087;-0.7544657014876909;-0.7795764142933109;-0.7671909417136149;-0.08499786730969808;0.18948228490916258;0.…
monomer-50-nr2-run1_result_167	0.550373	0.0009356192769253784;0.8241904173233597;0.06463156481862177;0.01204915330169601;-0.6329377569326513;-0.4508138168098956;-0.293963749748104;-0.6498259010784873;-1.6355065619433369;-1.3416974556828878;-1.4088389923301001;-1.1307715699844376;-1.149721343031371;-2.166321975120158;-1.149721343031371;-1.5028006526858573;-1.0860335275173616;-1.5135368123712851;-2.2722538254980043;-1.739257969269546;-1.…
monomer-50-nr2-run1_result_168	0.691753	1.0305131948350772;1.5010832569457389;0.8448241222261085;0.8107582707709098;0.653149328984044;-0.3257258166080223;-0.5994968401669042;-0.07588106656751714;0.043728190598362415;0.16061672937021212;-0.3946047129691689;0.30126277336904506;1.2651794104476046;0.7325497047429196;0.034015650125568335;-0.5552489087654141;-0.35813030944932184;-0.07684836050714505;-0.9227039197854687;-1.3187955805404454;-1…
monomer-50-nr2-run1_result_169	-3.397641	-0.45539626625964097;0.21670478713921568;-0.23539964734308402;-0.20710018585455717;-1.078935858760587;-0.950793943970609;-0.2854226334863669;-0.18462665617345048;-0.8257960902559387;-1.0975590553245271;-0.6501256263455013;-0.8059635077005621;-1.0149642766162326;-0.9514332969284489;-0.4470891777596616;-0.7467209302832503;-0.6106077468610669;-1.6943054905056631;-1.7009936456986994;-1.58491277802948…
monomer-50-nr2-run1_result_170	0.982023	1.7560893913810456;1.4648621133891755;1.8443430400731549;1.761422211321441;0.6130862408261994;-0.4520654437749951;-0.3923388296383677;-0.8750541083392149;-0.41110429060389625;-0.45482500881022275;-0.45544428243920704;-0.4325315114617489;0.19558962241255898;0.20549800047631556;-0.275923691133198;-0.8203790806365336;-1.5966436981830208;-1.1634604911152318;-1.1197397729089085;-1.770618026503717;-1.3…
monomer-50-nr2-run1_result_171	-0.564696	0.7812287168348212;0.5512891640992058;0.5320228294295921;0.9935776683005623;1.6566473685012653;0.5942983742402691;0.5685645045824251;0.661160113068677;0.15276706370910448;-0.1727671167726223;-1.0278535447973216;-1.3090655624345173;-0.2009247275826224;-0.8820535015510019;-0.7675182025692928;0.34920075818872875;0.38598561175042356;0.13933335948745615;-0.1690784706784593;-1.2988018243501858;-1.67395…
monomer-50-nr2-run1_result_172	-0.062858	1.3754560080641478;0.5138058230615684;1.0176219375011042;1.3160503235161312;0.28198617508997165;0.33678341920010235;0.3613503651331967;0.02705282150035855;0.8716375212768963;0.6080128747028677;-0.42406924481556135;-0.33333447276587636;-0.6179280391648083;-1.539670671920956;-1.5598589922258592;-2.2949103084624367;-3.0481777136540895;-1.906068887402669;-2.085147926877514;-1.547174751563673;-1.91887…
monomer-50-nr2-run1_result_173	-1.811768	-0.2824040202501112;0.4930582592098277;-0.30292311245713377;-0.14520841926615918;-0.186452042956543;0.3973296645022837;-0.5676733985055492;-1.4503317039730987;-2.439656841659748;-1.9120131215181004;-1.9984676646060502;-1.4883727989114577;-1.7098522625934391;-1.208271576447675;-1.3267819139206667;-1.1217565367912552;-1.5439589223395154;-2.117730399376178;-2.5062503559840157;-2.58313381832345;-2.43…
monomer-50-nr2-run1_result_174	-1.402804	-2.4446124229973485;-2.5728658100046338;-1.5009971118672456;-1.025025784176011;-0.9733268061339934;-0.18921992751387784;-0.2823403994934696;-0.28416576024066076;-0.408621477846883;-0.876569973476482;-1.5583458947205935;-1.7644522805004952;-1.940732887726867;-1.4211075749358824;-0.9151951077583352;0.18913838041999143;0.262264226024882;0.9292997524643822;0.5492491886279246;0.1880751694971482;-0.227…
monomer-50-nr2-run1_result_175	-0.677646	0.9818198005258048;1.5841268171630742;1.0939319870920061;0.40778316791214936;-0.14257547998138762;-0.39517311237758573;-1.0223249420971738;-1.3093484213163282;-1.7759001070081881;-0.9917586091307207;-0.9728088360837873;-0.7745390133333366;-0.8250395916323543;-0.9045666008592603;-1.123568970025299;-1.4903291083522974;-2.012226190630279;-1.6013194390331482;-1.6024905871051955;-1.259293767632239;-0.…
monomer-50-nr2-run1_result_176	-1.812823	-0.6167059229710109;0.29737953591461613;-0.3657241257149328;-0.8507115057789952;-1.8149900755467372;-2.598355861541823;-2.5102223920288504;-2.5669475031488775;-3.2567820993869843;-3.603421316595003;-2.5114733009963746;-2.485587663304811;-2.3825588132614604;-2.5180968462235054;-2.011066552142677;-2.473588927865976;-1.730781671430663;-2.536969310499986;-2.16504588714894;-1.8684384123477054;-1.18981…
monomer-50-nr2-run1_result_177	0.441564	0.028005675023347054;0.7030171921314524;-0.07837038301696232;-0.5290845922980683;-0.7982729012809894;-1.321792733462503;-1.5868675433380552;-1.4538870031630475;-1.9703344775059624;-1.404494604862407;-1.4087970601255364;-1.4307990781485487;-1.1537224936092625;-0.701108495949719;-0.8530388091716604;-0.6687059623337136;-0.6687059623337114;-0.274736397790808;0.23504802602620786;0.25164455928299956;0.…
monomer-50-nr2-run1_result_178	-1.751630	0.5923460068195738;1.267098174263022;1.3537807354604239;1.0443191574008819;1.5447166724744772;1.3177916818870552;1.2979749257595443;1.0210003506848926;0.0157796327415986;-0.0018077383215695342;0.10988298299643286;-0.8341113250485315;-0.0976040744828641;-0.9935083409646367;-1.2442160026477433;-0.574703381692306;-0.8207309466726698;-1.0397333158387108;-1.0625991686939598;-2.1211861995329384;-2.1377…
monomer-50-nr2-run1_result_179	0.913330	2.15827342478666;2.5298971123714047;2.7298578134289477;1.8796313395448412;1.1320225451026138;0.461397706628297;0.4577099781623112;0.4262726472956887;0.03168055729185883;-0.08675247387794931;0.43168411489973685;0.9494579735937397;1.0893743784133771;1.0361625828672134;1.115391090761151;1.5659218065999034;1.7446720892328298;1.6617288582797891;2.281607667131331;1.9350358491092354;1.8628787488409604;1…
monomer-50-nr2-run1_result_180	-2.674710	-0.80926232876737;-1.4665965009267627;-1.2690672643505008;-0.6181998653406646;-0.651360471714483;-0.48197493323412005;-1.443014998311426;-1.958559471941086;-1.825993952398168;-2.2783844309011205;-2.637783188470167;-1.6099736390146389;-1.5662529208083158;-1.3296325480399238;-0.7718921295296176;-0.856929584192644;-0.19318918149769604;-0.6850955911420423;-1.687839214569396;-1.4184582943844697;-1.652…
monomer-50-nr2-run1_result_181	-0.700860	-1.912662821662013;-1.4622638214473103;-0.5754954547361434;-0.9134704475674783;-1.1350193919525702;-0.7863729645445483;-0.3842595451840235;-0.9267976289524663;-1.5659591459728406;-2.7179789617108314;-2.870113527929666;-3.183022555118913;-3.2653556253934104;-3.033898302944563;-2.710362588342161;-2.684972722848768;-2.152831715962315;-1.5896416895169445;-0.9120768289499264;-0.48317194065333124;-0.08…
monomer-50-nr2-run1_result_182	-1.708809	0.5944143686742495;-0.33810645125776484;-0.01621390639933086;-0.6027076110275185;-0.869135523634802;-0.8857320568915936;-1.2547211232374829;-1.2601707311725483;-0.9884077661039598;-1.242487570695902;-1.255212810921827;-1.3300241886156972;-0.35766260153138985;-0.4302949261562831;-0.9523674251509266;-1.2241303902195118;-1.6463327757677753;-1.605740575532512;-1.6788664211374038;-3.108294545586157;-2…
monomer-50-nr2-run1_result_183	-1.652765	-0.5672429929369924;-0.5472058760651198;-0.4162524912854701;-0.8035609004493793;-1.3355417775077782;-1.621519230949495;-1.1674202759314305;-1.1930196875552872;-1.1930196875552872;-1.6823356214760414;-1.7784758782919503;-1.9181808487622451;-1.6156068620637356;-1.1866347156730435;-1.5353500338828716;-2.032471949899946;-1.9043300351099688;-1.9297199006033665;-1.8095398536401435;-1.9583869926972284;-…
monomer-50-nr2-run1_result_184	-0.429758	0.11101515922769084;-0.8775100378581563;-0.9002313807321678;-1.3357324531893733;-1.6577521685222427;-1.8599409275190804;-1.8117935890102055;-1.806343981075139;-1.4449660514972824;-1.2671201594733972;-0.4653593861827313;-1.149430706291121;-0.8557436273108101;-0.5765475512487392;-1.568349783451327;-0.7046894660387161;-0.509459085765412;-0.6301465869540678;-0.6301465869540667;-0.8351719640834782;-0.…
monomer-50-nr2-run1_result_185	-1.744728	0.24526461090350313;0.862594165888989;0.39222332873186044;-0.07002224103685473;-0.6276915695843522;-1.6696820671665378;-1.7606849682468246;-1.4754203639156804;-2.2928047504267557;-2.581164248752135;-2.3885243442024207;-2.7740245159739447;-2.450488801371543;-2.6971410536345126;-2.2365698896167987;-2.350792803700329;-2.202869298158589;-2.509808479504197;-1.5098791068161979;-1.6750998455475987;-1.16…
monomer-50-nr2-run1_result_186	-2.117548	-0.8945081871539181;-1.3327824213298909;-0.4675942879716274;-0.906021187860919;-1.3769593509465388;-1.8841991911578264;-2.5171361753571913;-2.019804713209659;-1.846114581706876;-2.314063077336476;-1.82341977038198;-1.5352816883521245;-1.2425854471781856;-1.0989643968995753;-1.606204237110865;-1.6830876994502983;-2.367159019558687;-2.8997887252633743;-3.0037562955148958;-2.6265408028362636;-2.6180…
monomer-50-nr2-run1_result_187	0.199807	0.5112272386015329;0.34826795677609435;0.35061815704836824;-0.14510207970875738;-0.5636802180691421;-1.4053494300884548;-2.5280474723437303;-1.552841773397933;-1.0490427559260591;-1.6964707430436674;-1.7748200425136564;-0.7664212770542781;-0.187253990981099;0.5933866377514776;0.2899718986774299;0.07650192140511564;0.8924076680238864;1.105867207068248;1.1113168150033146;1.3775327002885815;1.084477…
monomer-50-nr2-run1_result_188	-0.279366	0.7585523099853609;0.3156909720435889;0.38254940627809036;0.7140922985828495;0.16085997067823968;0.11597728852255451;0.3529385929291546;-0.7000868889430965;-1.0420451611580832;-1.6095282213513626;-2.6626656442552776;-2.684711785447135;-2.0191152443000098;-1.9218725374190897;-0.7670384709417455;-0.05163190520672627;-0.04172352714297077;0.7423833514771458;0.13455708008339992;-0.6594581766004711;-1.…
monomer-50-nr2-run1_result_189	-1.890192	-1.8818975187062597;-2.3439269063215633;-2.4690580399050415;-2.3533885411948487;-2.5834442602010266;-2.061547177923046;-2.3768511495044358;-1.829488145083531;-1.5577251800149423;-1.709815623064933;-2.0683704285367117;-1.9811953366903485;-3.136029403167696;-2.391867350984772;-3.162969836691187;-2.807245425495475;-2.3546314278359315;-2.005985000427912;-1.8633082837151762;-1.8128077054161584;-1.5613…
monomer-50-nr2-run1_result_190	0.570134	-0.19410799771371276;-0.803942043380664;-0.4190889810159253;-0.596272205004176;-0.25613995714498233;0.08142427829504802;-0.8910068416620872;-0.9562950292873903;-1.0413324839504166;-1.7069290250975406;-1.9299457976072731;-1.6258561505335347;-2.2485492101244304;-2.0509358643526405;-2.608676282862946;-2.184516722310563;-1.2444400289445772;-0.6227808961933406;-0.6585572461035447;-1.0262223373603052;-…
monomer-50-nr2-run1_result_191	-1.954941	-0.8583643730198866;-1.434236030794095;-0.603612524165374;-0.9210183827045871;-0.8606094263418129;-0.7676844904545269;-0.8510401617936094;-0.7814215306304577;-0.8127567762570871;-1.8900960755627552;-1.6977511518818218;-1.693540091204725;-1.2700175527490982;-1.9140436489101031;-2.411165564927174;-2.318045092947583;-1.9945093783451813;-1.8209231769305103;-1.7591379505775457;-2.770350966776282;-2.68…
monomer-50-nr2-run1_result_192	0.745104	2.7794890324472235;1.4975731395360712;1.8434751313773123;1.48068371309824;0.8947304958068745;-0.24911229660570416;-0.0077041906611630745;-0.015630893112169;-0.00011725585638733988;-1.033144476634669;-1.5036379799003734;-1.7772299607623974;-1.7762391229560222;-2.4688376767616576;-3.0749342030957627;-1.9421462778102736;-1.8251546571866113;-1.209171286440406;-0.50598095711412;0.2818432457146816;1.22…
monomer-50-nr2-run1_result_193	0.246024	0.9955582489302804;0.19733284425331257;0.2952296980756483;-0.21754347569958912;-0.5916809456384717;-1.0079039024314709;-0.3615245664803232;-0.9871859183888295;-0.7795271318779191;-1.0109844543267676;-0.9944320442388196;-1.351035638005014;-1.3967203659789733;-2.059696235186914;-1.7195639873277182;-0.9603107946893888;-0.6557276266356488;-0.66237165865984;-0.9628952132693918;-1.545331619169739;-1.15…
monomer-50-nr2-run1_result_194	0.715813	-1.0471125876343208;-1.4661821659574055;-0.6247846955330665;-0.44515542901424626;-0.5117709896732897;-0.036808353826303396;0.2405544567806899;-0.22444501345854742;-0.26429377502540086;-0.32198216393885754;-0.8730543346151032;-0.5046828559792295;-0.35875407568249557;-0.5878988813383627;-0.12289941109912536;0.34053088513006613;-0.5397259655393363;-0.16058090139957018;-0.5024474687148978;-1.50782644…
monomer-50-nr2-run1_result_195	-0.431997	-0.8336892576295588;-1.239126603207205;-1.6890864022149716;-1.6611674770153133;-0.8577940886853442;-1.5045971716510977;-0.6599690553454284;-1.1693298472229299;-0.18599700779172246;-0.12645503450952586;-0.366439904453441;-0.8855227359920671;-1.0376573022109028;-1.5920921597408038;-1.4553059037910854;-2.569829534143759;-1.8111125210170422;-0.8753382829141827;-1.346851596459942;-0.9882967909881655;-…
monomer-50-nr2-run1_result_196	-2.284943	2.897031399940416;1.6252459770570784;1.4685194582783982;1.7699433949264431;0.797537684673291;0.728702370438108;0.8133304805747344;-0.36924704448112894;0.13142814196794364;-0.12499510151908465;-0.4151325949374484;-0.5314611720582593;-1.6205949369175376;-2.0923130262569787;-1.4663119067022412;-1.4593760420576105;-1.7409253579098232;-1.3147674622584842;-0.8017917880444251;-0.284643569769382;-0.63873…
monomer-50-nr2-run1_result_197	-1.023905	-0.23410834526176488;-0.9578429220277038;-1.159177264274038;-1.5496397609986727;-1.9870514239163517;-2.5505276764294296;-3.522889263513739;-3.3429298124125006;-2.563156166760503;-2.7844185535300725;-1.9879262023302622;-1.2705784617924352;-0.1157443953150898;-0.0844091496884604;-0.15138423396413722;-0.8250330147228406;-0.8755335930218593;-1.6946595625113503;-1.6426391367988962;-2.525710238207655;-…
monomer-50-nr2-run1_result_198	0.502218	1.92404030754188;1.7975851564566003;1.7874930266304438;1.1075869057072578;0.7456571016863406;1.159611238084078;0.7982587182102024;0.4859577235202377;-0.07538415776788268;-0.5950037036102706;-0.4797899517203639;-0.7242335917929692;-1.1695447433031363;-1.45083238851952;-1.8238368205210556;-0.8128046456801751;-1.0532323651221331;-1.3150869521269661;-1.3070039348104006;-1.4077999121233171;-1.60120286…
monomer-50-nr2-run1_result_199	-0.797045	-1.5803864546191762;-2.067563057124028;-2.0094395171560615;-1.9594298074100085;-2.480287900510365;-1.3974989932696338;-1.3661637476430033;-1.1096031173162815;-0.682099832462358;-0.9802456815713623;-1.2006290446995946;-1.4910020151688852;-2.4718771181934187;-2.0045198254913923;-1.6748216538433514;-1.9684566152254626;-2.01895719352448;-1.5296412596037268;-1.5395496376674822;-1.7145059335727222;-2.5…
monomer-50-nr2-run1_result_200	1.572828	-1.2161970596662026;-0.25797860217964097;0.46316887592501416;-0.008061692417465028;0.25373954122358355;0.2458925703295305;-0.3519539949289274;0.6981054681702494;0.5720950071634002;-0.34848880989172965;-0.3243371383613252;-0.30650205784656487;0.38877402850941684;0.28376385614829547;-0.24480610648297152;-0.511234019090255;0.39758359901416535;0.9619893883074454;0.19344950030689378;-0.582113084668008…
monomer-50-nr2-run1_result_201	0.946220	0.38587952317161456;0.6225206924010916;0.6255250880608563;-0.07405838033989752;0.3498041341215942;-0.1451947031726466;-0.19557325419152846;-0.715817487316521;-1.519585470807191;-1.681424162092889;-1.55521935673446;-2.0889410129778487;-1.791426716247288;-0.9752808769941826;0.1146413994714241;0.8941324158281582;0.5460363712473141;1.5583512165150082;1.064233610448223;1.2993262774288805;0.66824253144…
monomer-50-nr2-run1_result_202	-3.476461	2.991403503071397;1.8234246998694972;1.0173038351051191;0.9847844524071322;0.7466819074429963;-0.004390378646685305;-0.5706858277746718;-1.7018059913841375;-1.4248148346760081;-0.7770533740436455;-0.7825029819787109;-0.991596973080993;-1.315132687683395;-1.8472736945698445;-1.8723844073754623;-2.324998405035005;-2.57102597001537;-3.2427118175440657;-3.549650998889674;-2.4668620916489434;-2.435526…
monomer-50-nr2-run1_result_203	-1.343914	-0.5799050338855266;-0.620815855693673;-1.0096823362975782;-1.3029909138315732;-1.3029909138315732;-2.1221168833210653;-2.153452128947697;-2.7761451885385937;-2.896709292046905;-2.7894222426080044;-2.5843968654785927;-2.4869739382358707;-2.4703774049790788;-1.3605943088656856;-1.216077613346446;-0.9804787109236134;-0.09740760951485546;0.2182181929031169;0.08268015994107297;0.5834859212008932;-0.3…
monomer-50-nr2-run1_result_204	-1.323708	1.0896337584954883;0.065995763050231;-0.5937393210158881;-0.6374753819234786;-1.2803207441866002;-1.8436368668716285;-2.4379162640993144;-2.177436212816819;-1.5568847011971478;-1.4353545788878426;-1.7388979183337079;-1.4547494806854244;-1.2415969630706016;-0.6914377615345577;-1.469320107333664;-2.041848135170252;-1.922175613151659;-1.533655656543821;-1.6632365566261722;-1.6945718022528027;-2.1184…
monomer-50-nr2-run1_result_205	1.206524	-1.6749877038974612;-1.7844555092117917;-2.171600895066102;-1.3136468091513354;-1.4258878270258706;-1.1545026020741975;-1.0339075344788833;-0.720280197940238;-0.846596751983026;-0.2629706957811557;-0.7108026520325589;-0.128862018330378;-0.05772569549763109;-0.37271455844150475;0.2758861591888017;0.7046528452043015;1.3088406204957417;1.4066681880302179;0.9740011352158593;0.44196973490833036;1.1456…
monomer-50-nr2-run1_result_206	-0.400781	-0.8123260249298684;-0.7028257295863745;-0.02982410514641647;-0.6346679771663206;-0.9420707808839577;-1.8650078377292303;-1.4361029494326352;-0.7734789217046372;-1.0208440230781803;-2.189460372072962;-1.0485900930795116;-0.881716814490837;-0.20927580328511508;0.1568641077393897;-0.4030082239870066;-0.17071488254457917;1.0292367120768318;1.1541166836341334;1.4151568569635304;1.400665854045287;0.88…
monomer-50-nr2-run1_result_207	-2.731094	-0.07087263036639378;0.25796118170610416;0.8712170518180405;0.2643737392450617;-0.7192811824867608;-1.7219806827452704;-1.1524202663857048;-1.0676746443431178;-1.8631765110315317;-2.7462476124402895;-2.788234011190479;-2.141658876467403;-2.277196909429448;-2.841602698722727;-2.692948170867645;-1.6431544722652733;-0.7998844480626351;-0.6401304868992598;-1.2637928506448766;-0.9920298855762879;-1.12…
monomer-50-nr2-run1_result_208	-2.201372	-0.5689287233868782;-0.5283909110652845;0.11757327853818798;-0.31602311124338184;-0.19456935164643893;0.13804381807422555;-0.4005312677636903;-0.8759282009780002;-1.3643484896581244;-2.063327758307315;-1.100830426117918;-1.0115614911987898;-2.1510375716773154;-1.6603942647228171;-1.5585568232189808;-0.8604383617108458;-0.9083701405942658;-0.9325720169960208;-1.0811962224706309;-0.9152813215485689…
monomer-50-nr2-run1_result_209	0.227916	-0.3135374801867682;-0.20406839354291567;0.28652887743825795;0.8174368726363269;0.791705412051034;0.1739884284386458;-0.7489486284066257;-0.6237501357406001;-0.601473950942262;-1.2584433346188808;-2.4270596836136615;-2.195663647632287;-2.08651899790268;-2.0919686058377454;-1.602652671916992;-2.236223413726364;-2.5312973604008504;-1.9867708809347069;-2.1536689271563416;-1.1537395544683426;-0.53208…
monomer-50-nr2-run1_result_210	-0.317066	1.1642114855395924;0.7992483050058113;0.006999690296070293;-0.3184644579117839;-1.1546011128895477;-1.5637711248237935;-1.5182874508588398;-2.543077215478051;-1.8270748641428134;-1.7813469357364857;-1.480011496295946;-1.9547926282939427;-1.845375450107357;-1.9698780858357883;-1.503770257056252;-1.5720923291496434;-0.9264238427804439;-1.214878390738101;-0.9921991189381372;-1.173050151529092;-1.157…
monomer-50-nr2-run1_result_211	-0.458698	0.052528910731143595;-0.2912831711007252;-0.5140134324388844;-0.4640124851495689;-0.5778884334648459;-1.1108043652372384;-2.1999381300965144;-2.3416126701381246;-1.620117974553288;-1.2390629853749513;-0.7408054085938782;-0.5561961365832775;0.5365011487212102;0.8758906215205984;0.812156532989627;0.3850352790413009;-0.5419869870878053;-0.539509892571867;-0.8110348597114533;-1.8709109959747285;-2.10…
monomer-50-nr2-run1_result_212	-0.340774	0.3982149462557447;-0.33544644290558784;-0.8404560959508212;-0.9470048337740594;-0.3764983239689793;-1.2946050465081709;-0.5127232560755217;-1.243620842753416;-0.7272456611454321;-0.6940581614470342;-0.9068863863016529;-0.8803814749811045;0.17672465785623984;-0.18120643331169184;0.3558820425216845;0.6957368383693132;0.668412215385374;0.9262531610121644;-0.03153475814278615;-0.9269780136753462;-0.…
monomer-50-nr2-run1_result_214	-0.295140	1.8151949079978242;1.1345496810233284;0.4255541508108552;0.5094526592122676;0.12232878846988096;-0.3695776211744621;-1.4993009748461874;-1.515897508102979;-1.7248389650407052;-1.7302885729757707;-1.8177639009279933;-2.0104038054777065;-2.1988326493503263;-1.140245618511349;-1.682681849921381;-1.8052028100370627;-1.902625737279784;-2.5270485419303204;-1.6166532725303044;-1.6369181761438154;-2.1907…
monomer-50-nr2-run1_result_213	0.325840	1.0886924928437038;1.6314777154719313;0.7417096721234291;0.6540243136023813;0.5732208275114193;0.2882587601463406;0.39967691810914313;0.6739595657477588;0.23998167294049924;0.32823935047424596;0.5315219703591283;-0.4612664045505056;-0.6254092486487758;-0.7369512613373739;-1.0012016761864375;-0.530438929817483;0.4554228223786923;0.2944985187163679;0.33831094182235033;0.6927127245975562;0.975004815…
monomer-50-nr2-run1_result_215	-1.931508	-1.6338423356672942;-0.5411005394018019;-0.7928802450092871;-0.9936897275959737;-1.2617634337681969;-0.2061025947002337;0.3103942001196866;-0.14576112742724948;-1.1537356389355495;-0.85116165223704;-0.9683570797396972;-1.5014825576425477;-2.381739408311949;-2.2720050399706575;-2.3694279672133796;-2.4253781534474625;-2.983118571957768;-2.9861383567940836;-2.880632412234796;-2.8640358789780045;-2.3…
monomer-50-nr2-run1_result_216	-2.952119	2.734647322729034;2.934655449007751;2.634151383197225;1.752441023532672;1.252979475614714;1.4443968170491182;1.2782732218014317;1.052142149189906;0.15419434441459606;0.062295056588064605;0.019721180740051823;-0.3142186841242709;-1.0477739985687031;-2.0755835480242286;-2.778245112324406;-2.694490328088194;-2.8050663568740233;-2.4564199294660036;-2.1582740803569993;-2.2622416506085186;-2.3553621225…
monomer-50-nr2-run1_result_217	-1.652344	1.384245316820685;0.6469784186800768;-0.07740593391558118;-0.5628157287743822;-0.5005670065698661;-0.9648170144624474;-1.9757203291645766;-2.434031644210777;-2.3571481818713442;-2.355909634613378;-1.2857256428010329;-2.1944670905403902;-2.3532456887834163;-2.2725106893835205;-2.1343392470399754;-2.43694386627767;-1.8734572334242536;-3.2118986828348612;-2.2200964506322736;-1.9293837125167517;-2.06…
monomer-50-nr2-run1_result_218	-0.408222	-3.3560262134687404;-3.452529052512923;-3.042282348020033;-2.5604331056449277;-2.543836572388134;-1.4601388287435366;-1.4342531910519736;-0.6194604545305971;0.03385474606518026;0.5803959192022654;0.49062301248527973;1.2340867049934676;0.27808318364552626;1.0053393022471064;0.7482869842360383;0.27375199946147627;-0.014400695031623821;0.23939288349261328;0.22700741091291618;0.2614072281533074;-0.44…
monomer-50-nr2-run1_result_219	-0.508642	-4.010331342004759;-3.1470867929145436;-2.7736276929471964;-1.8193200415040665;-1.8130955086830558;-1.65956608034069;-0.9588148730596568;-0.19204562032136166;-0.3822769849249407;-0.8157256499120938;-1.8241244153714733;-1.7051829156662188;-1.2282524543251605;-1.8185763414497695;-2.2748142724993667;-1.9016141454763829;-0.868416980130803;-0.8286123417327934;-0.22838007654442874;-0.22838007654442655;…
monomer-50-nr2-run1_result_220	0.526128	-0.23163659179905693;0.5806640556927879;0.7798531975230092;0.3806954848582605;-0.4119255733106856;0.10997150896729593;0.21092538575707592;-0.10864733091480122;-1.1113909543421558;-1.7851146359746923;-1.921631400701675;-1.6742678166150864;-2.660414906785648;-2.0597679883866107;-1.5459638477080824;-1.7101920538861748;-0.8694941220265305;-0.3146724180368027;-0.057514599089662;0.9193433866461286;0.61…
monomer-50-nr2-run1_result_221	-2.608636	-1.541233402224065;-0.5474355590752872;0.1319731445915291;-0.44621306730494126;0.5384950375732475;1.0933501153813885;0.9393225628998486;0.38963270156634594;-0.11209930218309459;-0.11386118165217418;0.19295449826261704;-0.639787785468067;-1.6726915048155284;-0.8247627274424715;-0.4995248432100741;-0.9709706676660422;-1.633864883634345;-1.6227179583126197;-1.9189241033677225;-2.0119068526150925;-1.…
monomer-50-nr2-run1_result_222	-1.525474	1.2779689131086849;0.42959050701077534;-0.0029827400753056946;-0.533226017620648;-0.669465297282488;-1.3659799308964395;-2.243601424370133;-2.067489498507404;-1.8667224534722773;-0.9836513520635193;-0.4582902052697663;-0.6408792850515024;0.3618643383758522;-0.2252025982741268;-0.2252025982741268;-0.580073558503157;-1.0090457048938504;-1.4240705728222367;-1.6643472753865889;-2.7995202369933807;-2.…
monomer-50-nr2-run1_result_223	0.282779	2.0892175168218334;1.2860616844042674;0.8293400498345668;0.9466956839074834;0.3331195684728136;-0.7811222977692718;-0.5519774921134046;-1.4474340661018574;-1.6057051394002582;-1.8146465963379832;-2.1712501901041765;-1.7447453492927867;-1.5068864292664241;-1.1586345970191032;-0.9340628462218273;-0.7713330027947344;0.16027429779987215;0.010758510835546594;-0.2806685505412377;-0.45253118353754;-0.98…
monomer-50-nr2-run1_result_224	1.119573	1.654076795208774;0.6050952447478699;0.4876456466233469;-0.38572211175794713;-0.828500184742843;-1.8312438081701976;-1.436397514068724;-0.9677757928742066;-0.39326608942486413;-0.33466605699259727;0.9240129490047732;0.2491985835050161;0.13835176414541023;-0.18366795118745918;-0.8229158958795977;-0.6071239486892238;-0.16565229367876033;-0.13431704805213093;-0.00808009286756459;0.5215838195029455;-…
monomer-50-nr2-run1_result_225	-0.424802	-1.84305594963528;-1.355153802913032;-1.6505300616663323;-1.8780655137209223;-2.058388500260744;-1.625435607471756;-1.61305013489206;-1.8568316434531293;-1.3860688970841748;-1.2350611294389489;-1.2251527513751934;-1.2251527513751934;-0.8630995496739337;-0.6695160787350328;-0.1456837897807703;-0.1553444583929325;0.6475031886533745;1.5694559023383223;2.1884800033745484;1.3578355443859411;1.69326043…
monomer-50-nr2-run1_result_226	-0.604566	-1.6023587672075785;-2.0820495657965186;-1.6496277904844934;-0.8321281607475958;-0.42701167088296504;-0.3701688463882165;0.12541640713099417;0.07243873431603715;0.10758132661623276;-0.10407690555021697;-0.920172922683298;-0.8161743883447767;-1.1741763359760813;-1.3765454637077632;-1.2453098860088454;-0.8486460745833894;-0.7435196537326254;-0.9400756380906533;-1.2755005307910234;-1.552577115330312…
monomer-50-nr2-run1_result_227	-3.189977	1.295282385232305;1.033645100997564;1.000000711329664;0.3074889234721658;0.30649159101973983;0.15373500388680073;-0.040294919791169205;0.057107892947656405;0.12685485070165067;-0.41177005838093855;-0.16908080404849704;-1.258891139482443;-2.054229384801661;-1.6058264478192155;-2.416530295954514;-2.770768450440662;-2.5410635227378933;-1.660806672068491;-1.578970848142844;-1.840825435147676;-1.84082…
monomer-50-nr2-run1_result_228	-3.826762	-1.5699113844595818;-1.208226221045109;-0.8532407456318933;-0.9684022889607208;-0.9518057557039291;-0.5228336093132369;-0.8401447910946284;-0.8356860209659382;-1.3454704447829542;-2.087928898126399;-1.3908228645302152;-1.8571346037568297;-2.347960896990083;-1.9827179363252718;-1.9703324637455768;-1.9667082165576992;-1.5454294645247875;-2.6469487019637596;-2.1203500336545047;-2.538385481694513;-2.…
monomer-50-nr2-run1_result_229	0.291886	1.64605553212488;1.4609063276544867;0.6970398318090592;0.13563246625261532;-0.20998400879899332;-0.35977905298470914;-1.1562714041845208;-1.3452155915980126;-1.3397659836629472;-1.3273805110832513;-1.4377637080708314;-1.1004110916936436;-1.416886211347079;-0.8909446608354302;-0.1811159984361323;-0.364381557284703;-0.37246457460126847;-0.21414959873027054;-1.1342724048361876;-0.7449191490294538;-0…
monomer-50-nr2-run1_result_230	1.554453	1.5621988939267444;1.2042050994738123;0.735034166824628;0.8394633197719568;0.13419912379526885;0.42334713192059426;0.959026496716012;0.9533356739754039;0.44147504558849326;0.23892676297502233;0.23446799284633224;0.32944930126249083;-0.42702888253696064;-1.0510071726050656;-1.4040628667282782;-1.2843139819973168;-1.168557539787035;-1.3270030664986452;-0.8980981782020501;-0.16304686196547358;-0.312…
monomer-50-nr2-run1_result_231	-1.047744	1.1192032460085817;0.1931488940703649;-0.3280755854729608;0.20852483783706377;0.17350186374444962;1.0327795393443002;1.0260848895052121;1.0711503438501886;1.6734035058780468;1.7168765146327767;1.7477899912106667;0.9763711221363114;0.025859785041294246;-0.6909047420026321;-0.22419479363100164;-0.8287690456228631;-0.7250737832320728;-1.8087715268766722;-1.6162740690311785;-1.6470373124460103;-1.880…
monomer-50-nr2-run1_result_232	-2.850926	-2.979662389638076;-3.222138803067015;-3.206350895127985;-2.8150232541922193;-2.8014906289405883;-3.185708130285297;-2.3850047184083896;-1.2275352947353333;-0.8351681491209892;-0.14348384981311899;0.4818445669734878;1.0660155550095924;1.6729359753909934;1.9844029540766195;1.4013089987867717;1.0735622235072741;0.2291682075204276;0.22371859958536108;-0.31998435325490365;-0.5219181949738182;-1.65427…
monomer-50-nr2-run1_result_233	0.944712	-0.44696914073855143;-1.1535763458345207;-1.3327748175638598;-1.6176853241813423;-1.0187600966781964;0.04727329163140013;0.7875232559149192;-0.11686464130685481;1.0175398900600459;1.412526249333391;2.0522371527889542;1.2048058900292449;0.0525406229674961;-0.3683874608924485;0.07287597379019958;-0.917320693808868;-1.4367657862380472;-2.2529192423084123;-1.7719103660994255;-1.1093576184535656;-0.71…
monomer-50-nr2-run1_result_234	0.757931	1.4453221573115318;0.7759491277182234;1.2794933498605419;1.1242010283704567;0.5443324955974814;-0.3231394050069118;-0.8146985741106898;-0.853588958010933;-1.0444338241939328;-2.119667946456029;-2.5307675298514076;-1.5142857470754638;-1.8407366439785795;-1.405290160306869;-1.4311757979984332;-1.5391260236389188;-1.5829384467449013;-0.6143443196835315;-1.272506514071593;-1.1729831714985697;-1.61090…
monomer-50-nr2-run1_result_235	1.426335	1.799506747651391;0.6488107954946325;0.48989136792568916;0.6533333504558198;0.533143627762894;0.5539075114714848;0.32251147549011033;0.0869217071714896;1.1772940192887367;0.6890039521243836;0.14609971783216888;-0.3074379133427207;-0.5819180655615835;-0.7226458909656609;-0.837336807931375;-1.44606869146119;-0.42946805937239985;-0.533210593180378;-0.3032579560260161;-0.960340981232916;-0.0341832885…
monomer-50-nr2-run1_result_236	0.413139	-0.675326103129267;0.07464354460597097;-0.6020150892881972;-0.76481451751315;-0.1960246455293735;-0.5676141644889448;-0.23739029469350773;-0.13000916614235764;-0.7003181713671939;-0.23527427603655474;-0.14914178629979571;-0.9154135844051499;-1.557777658451129;-0.8227263422145514;-1.7969909210987116;-1.5100059584956702;-1.6989501459091632;-1.8867370431447477;-1.5773207672831968;-0.5586951026513391…
monomer-50-nr2-run1_result_237	-1.148298	-2.4744108901031936;-1.8400742059276178;-0.8903374418030666;-0.6402513286992759;-0.7917990814288901;-0.2886400803789283;0.06916715606320784;1.0610653296836687;0.4746835916979123;0.11300245080209649;-0.022331329163053106;0.12678660046781168;-0.3099128444750407;-0.8286073697274152;-0.8367538683220922;-0.45290090225657426;-0.8374657987178596;-1.3390464848636239;-0.7652750078269637;-0.766713993119338…
monomer-50-nr2-run1_result_238	-0.825638	-2.813081257506115;-3.0888738973614474;-3.105177765273289;-2.911798008080908;-3.2604444354889277;-2.7199941656591475;-2.6003216436405543;-2.7133823731784794;-2.6504963222997646;-2.0934495192131926;-1.287261880143869;-1.1123055842386291;-0.9772509348575279;-1.0969234568761235;-0.9699437266317538;-0.6871558635215714;-0.882806894949836;-1.3701661745755833;-0.41349294795280467;-1.0268993781222262;-0.…
monomer-50-nr2-run1_result_239	0.094719	0.09461308804123877;-0.2691638146172681;-0.8749380748676902;-1.291391312434906;-0.46860714010878857;-0.008299748091468027;-0.7392749850744427;-1.1558714478220788;-0.8881774242875256;0.0641422518176675;0.6505239898034241;-0.5068189677210215;-1.27693455920296;-0.6709657554011915;-0.8190455758084921;-1.2281513738226895;-1.1806648089711078;-1.775097104133667;-0.6230798998184911;-0.04884041989964817;-…
monomer-50-nr2-run1_result_240	-1.074939	-0.8629759965421844;-1.3158630683203139;-1.3884724677547005;-1.6479951110044584;-2.3109709802123968;-2.515636833725177;-2.0648760742799444;-1.747563375211595;-1.8591851194571452;-1.9236831092168825;-1.890534165872144;-0.7989233064969282;-0.7112524424524018;-1.26528627372649;-1.2232827745510129;-0.2023038701290112;0.20510185326360308;0.22979306686604115;-0.800757059396301;-0.3956405695316713;-0.39…
monomer-50-nr2-run1_result_241	-0.049163	-0.03185913745059325;-0.803970258229771;-1.328619383479646;-1.4864239470541707;-1.8444258946854766;-2.3014924320499204;-1.669228150618684;-1.8928213388748503;-1.8829129608110946;-1.375882666730265;-1.375882666730265;-1.5109373161113653;-1.5673832745436147;-2.0298821622381493;-1.9626593685108793;-1.9959444932190975;-1.4664338976528046;-0.6483865272874473;-1.0821217498901223;-0.05586998270240394;-0…
monomer-50-nr2-run1_result_242	0.965696	-0.013081025059528326;-0.029889869944287984;-0.06881493151481369;0.18820780474539187;0.6021277266195978;0.5966781186845324;-0.5606330423087534;-0.4930301315094193;-0.007495183531459477;-0.45079138908131433;-0.6610249383063588;-1.6220650033836645;-1.256822042718851;-0.8017309505433703;-0.8276165882349342;-1.6309899765649032;-1.758013829978119;-1.6897531289336898;-1.3846714151800559;-1.691610596525…
monomer-50-nr2-run1_result_243	0.284010	2.851256415035252;2.368638782147695;2.2481782016752647;1.6076945125856563;1.3925467318225788;0.8948907678468266;0.4214208833554528;-0.6329550868064289;-0.926906312209935;-1.3944133408722783;-1.1138854953656259;-1.2973800748440545;-1.5816706316353986;-2.070986565556152;-1.6434832807022295;-1.720366743041663;-1.3794922424062286;-1.3927061814503894;-1.3761096481935988;-0.5699220091242732;-0.54666978…
monomer-50-nr2-run1_result_244	1.147761	-0.1712892681697801;0.6234923066611435;0.4735440428635312;-0.18592657410491328;-0.015857638167657558;-0.6296292896946343;-0.509932626312356;-0.0016669193446671462;-0.35087662232212335;0.1352111693607879;0.3105863008606055;-0.5286726457066624;-0.4270386577868444;-0.498008856546232;-1.135404610874287;-1.5439553491795475;-2.094114550715597;-1.624414934887948;-1.6159455421165665;-1.5882462067068934;-…
monomer-50-nr2-run1_result_245	-1.135879	0.02088042203074396;-0.3223040043680469;-0.2277608572476688;0.19611803344747283;-0.587988845172646;-1.098964942094691;-0.7694593816486527;-0.8601498978307628;-0.4078744968375026;-0.769048515968279;-1.209900897349757;-1.2210478226714834;-1.6095677792793213;-2.035832516875274;-1.067238389813903;-1.3091427358307974;-1.1349798584328776;-1.7298017369129208;-1.7603620576536074;-1.7618010429459816;-1.81…
monomer-50-nr2-run1_result_246	-0.077267	1.1944218453533089;1.6668544479679683;2.023589843879913;1.789104514661479;1.2592050265779458;1.2758015598347374;1.8321886308989674;1.4397525944828147;0.8613193822267277;-0.23897489467466246;-0.3089142981338289;-0.5166034070252137;-1.72200460958169;-1.7031349810352554;-1.5231452075535428;-1.3434714357530835;-0.7050848436186532;-0.9709124933715796;-0.9932063440150323;-0.9056000899364073;-0.97673641…
monomer-50-nr2-run1_result_247	-0.091729	-1.0364411957742552;-0.13433746042582692;-0.6058044378163555;-0.5657774198022348;-0.17759136758587185;0.26183613315645426;0.6874739908872652;0.6660471233243924;-0.2982314464433483;0.23553066819339583;-0.14092810859495156;-1.2206485609986835;-1.8076714595600585;-1.2775030737486697;-1.1623485011379784;-0.7328711469074606;-0.6077248755901159;-0.7598153186401067;-0.44618798210146243;-0.95916365631552…
monomer-50-nr2-run1_result_248	-1.917318	-1.1686777028924473;-1.5475106381210675;-1.9775321983289484;-2.173410255382194;-3.105017555976802;-3.0164876683828297;-2.4962434352578393;-2.0875736749612104;-2.180694146940803;-2.1301935686417854;-2.1301935686417877;-2.1301935686417854;-2.3392875597440708;-2.897027978254376;-3.1061219693566593;-3.0130014973770667;-3.0075518894420012;-2.7820580224163316;-2.5689055048015095;-1.833854188564931;-1.0…
monomer-50-nr2-run1_result_249	-0.233994	-1.3107965412611802;-1.25338652764214;-1.3364086838562204;-1.6938560731181396;-1.557631141011594;-1.4688258617374461;-1.5572363664706677;-0.8835126848381311;-0.18129261602032815;-0.04598980014217829;0.2620644270305815;0.14239190501198487;-0.6417149736081318;-0.6260239400480294;-1.194813812031807;-2.3496478785091535;-2.1347870893170957;-1.8117476691964216;-1.9387273994407934;-1.6194701447014128;-2…
monomer-50-nr2-run1_result_250	-0.878980	0.8314141837086854;-0.1350312050635079;-0.0424704758724725;0.5094289136345945;-0.5635693289171049;-0.8306355259280032;-0.6649760269643348;-1.2202657338362433;-1.2216599323511725;-0.8985933952025962;-1.2927962551839207;-0.6838549379630251;-0.31029544625255157;-0.27924642669363053;-0.41729671954736186;-0.3301216277010019;-0.6046017799198625;-0.6211983131766543;-1.2160201916566986;-1.854406783791127…
monomer-50-nr2-run1_result_251	1.003119	1.1504069669075565;0.12977414821743274;-0.5616295165966464;-0.4296297058814491;-1.1082514180547736;-1.9149919149645729;-2.03369819758593;-2.0282485896508646;-1.865586371739288;-1.6993764899484438;-1.1829290156055288;-1.0134223276353544;-1.0006970874094303;-0.7077543656574149;-0.7476076740561102;-0.7722988876585483;0.1298811930677335;-0.7273042706494615;-0.054894037148728925;0.619424556152864;0.14…
monomer-50-nr2-run1_result_252	0.625071	-1.7642938691320516;-2.2209115227160288;-1.7553138228261993;-1.0541270316501619;-0.003218640515618365;0.14952322598949627;0.11117900295191918;-0.12569302284996683;0.027680090626839605;0.3860628904726612;-0.24496284370060545;-0.27142404479585486;0.25441565335738525;0.724909156623092;0.9840313228431318;1.6577108813068222;1.051893499384347;0.895523104855451;0.3989994942355353;0.8263959371448407;0.45…
monomer-50-nr2-run1_result_253	1.649473	0.7961178261536394;1.297343363675944;1.7504768286064163;1.33457209914822;0.40764228853642337;0.49398577954721046;0.00243697289602299;-0.6835243179254604;-0.8823548630548654;-1.1579934180311993;-1.0275209364591305;-0.5190425489898709;-0.08805483544685279;0.35779157738525746;0.46887098460540955;-0.3940766747288414;-0.11865142125012927;0.049409947435796055;0.6107095796475167;0.16583247097012405;-0.2…
monomer-50-nr2-run1_result_254	1.541776	-0.5127319828932824;0.2758766737332143;-0.30250556557048575;-0.508764422838009;0.4682990969947421;-0.2052210833921436;-0.21983594103618356;-0.465373500766979;-0.49026180600611485;0.48474485348877333;0.5325527776463967;0.09224155171463243;0.6311773817067543;0.4022281178608482;1.338570534338236;1.11556230230182;0.5885901758406527;0.6200492761930787;0.1338297104172469;0.19769301238195044;0.465387035…
monomer-50-nr2-run1_result_255	0.699658	-0.9543377300737426;-1.5691814278051546;-1.2472563301026733;-1.0173098317437583;-0.8468952232676913;-0.6973794363033656;-1.5093142148793746;-0.86150053289833;-0.7205128920012206;-1.2794169000001467;-0.7382879272696645;-0.17003476958964878;-0.5273124249166996;0.3111272649798586;0.7420889341426945;0.6629968596128989;0.7221486765843623;-0.17705794713197248;-1.2939351705697688;-0.2496371697439644;-0.…
monomer-50-nr2-run1_result_256	1.369242	-0.9588438473506158;-1.821688387530535;-0.8461164904528728;-0.991512870961425;-1.2337063530957024;-1.3611266245899167;-0.8020411444474569;-0.8371721763484932;-0.6359201254063819;-1.137146106944444;-0.6664506186695855;-0.05317473934077527;-0.36236812475611374;0.14096338712049683;0.1267200936538479;0.22352374726758373;0.777557578541672;0.911199950989093;0.8173398383208083;0.8001240314350323;0.74654…
monomer-50-nr2-run1_result_257	1.007375	-2.7744886591086027;-1.4536175981548474;-0.9153815140166879;-0.995479376979191;-0.680736994613395;-0.02545137222658395;0.48529142925704105;0.8578341262370738;-0.14099341738196716;-0.7981205657577108;-0.014226777331836832;-0.09655984760633785;-0.6368106710786273;-0.6479575964003536;-1.0280081602368112;-0.8986276981888647;0.06733107167679508;-0.5418618228022348;-0.04552696540967497;0.35385082996013…
monomer-50-nr2-run1_result_258	0.142069	-1.1653551073130524;-1.7379953295966022;-1.5983113992253386;-1.4135605460838923;-1.8131968709284787;-1.8028248704926955;-1.7558904240617035;-1.2603051705424928;-0.9141358376504081;-1.220109000195025;-0.943032415655739;-0.31937005191012346;-0.027169582934350945;-0.62426323090139;-1.002033783288957;-1.096752326143154;-1.2058969758727622;-1.4353280075963366;-1.023316111480433;-0.865967154410426;-0.3…
monomer-50-nr2-run1_result_259	0.600114	1.9153368295617474;1.6447415186328473;0.8194992098390816;1.0716702977332035;1.0438094790749395;0.6258265117406017;0.48075729541506373;1.2830159912128598;1.3986480649567468;2.316059343501891;1.345532669409568;1.0225221162703242;1.467585558328898;0.8866354091381159;-0.2723202712445046;-0.46199485470206103;-0.5465374275500309;-0.38856480566270307;-0.9110561402519243;-1.5442988718834088;-0.8941315968…
monomer-50-nr2-run1_result_260	1.174274	-1.7972343820052332;-1.4953598110463135;-1.1467240452092673;-0.7644999872538826;-0.6125696740319413;-0.03879819699528005;0.49318268006311894;0.3096881005846913;0.384884666273751;0.33375033036472396;-0.4584087878669688;-1.1119197872346742;-1.667856183756574;-1.5111252749262298;-0.7476610216108026;-0.21102522696298234;0.18462017950260617;0.5852469888585903;1.1707794096088837;1.6708057674116712;1.91…
monomer-50-nr2-run1_result_261	0.903560	-0.5216992261037885;0.3156033708560093;0.15812461379622716;-0.2839101176135217;-0.26842863018388174;-0.48870806322400423;-0.9872142681714766;-0.686912560212751;-0.6821324307780194;0.07610438205398108;0.03714123868239623;0.7150519723270781;1.53502189391384;2.024397257106312;1.8306763439061082;1.2832921512089432;0.1651763805131793;0.6333162906937656;0.03378731665884002;-1.1550173526408447;-1.690696…
monomer-50-nr2-run1_result_262	1.384189	-1.4185740634985404;-0.3688859216667986;-0.1683416493503483;-0.004271976298819523;-0.3190143586646123;0.6011084474413038;0.6367482860903523;0.5946362384416536;-0.3337504263386855;-0.5555470801753707;-0.7254025479128737;0.22634841272966094;0.1321407029447055;0.48478140253085156;0.5903087522223647;1.6013409270632442;1.1899705530940854;0.6635653802104108;-0.24922208376556473;-1.171168715748009;-1.06…
monomer-50-nr2-run1_result_263	-1.164044	0.2134404705134446;0.8592917309745364;0.6436382129321108;0.5772704916889861;0.7123251410700874;1.301400805207022;0.2609423008809233;0.1950692526020607;-0.1381617498698541;-0.1493086751915793;-0.44598470456262046;-0.7230612891019065;-1.1163257919825238;-0.9893019385693083;-0.4674048562913289;-1.245287202090435;-1.6494981922583742;-1.6494981922583742;-2.0295487560948318;-1.5586105930092145;-1.92003…
monomer-50-nr2-run1_result_264	-1.410185	-3.051751580236341;-2.32211030739388;-2.604470167352139;-2.80615578160804;-2.899276253587631;-2.718425220996677;-2.8235516418474407;-2.0494091397854985;-2.175740041383582;-2.200850754189202;-2.07387102394483;-1.988833569281805;-1.909306560054898;-1.723533965580011;-2.0116720476098657;-2.552815932863381;-1.3979818663860348;-1.16464102846631;-0.9292387833768815;-1.3092452240444943;-0.83428258819750…
monomer-50-nr2-run1_result_265	0.251937	-1.1667282565045594;-1.5707426994206581;-2.0065529180241026;-1.2989093914526515;-0.5049242488651644;-1.5672732431261618;-1.0271568776878575;-1.0207167852413932;-0.33353537923105675;0.3307368505949364;-0.6556930799757682;-1.1854265967637663;-1.073140792111784;-1.6785671146611938;-0.552187485291009;-0.9701543060693472;-1.4479842106307514;-0.38179183664681093;0.41890648105643447;0.39604062820118535;…
monomer-50-nr2-run1_result_266	0.281603	-0.9651247644086796;-0.8520358990757612;-1.072078152770992;-0.3608490070673209;-0.2783794255316655;-0.45196562694633763;0.03735030697441674;0.06294971859827347;-0.3215596153668754;-0.6122723534823962;-1.7225849231579755;-1.2712329607851671;-1.068788608259805;-1.5617287893684357;-1.8477062428101536;-1.856175635581535;-1.238596637380991;-0.6288063562196099;-0.9568681857272507;-0.3009820596227716;0.…
monomer-50-nr2-run1_result_267	1.182411	1.6624846482588262;1.665977143797202;1.1204221924811715;0.897726598281214;0.8507921518502211;0.48831537154142757;-0.17975826412163584;-0.8235944641911337;-1.0955093492978363;-1.4201601097273877;-0.9279755231725035;-1.1823190008355478;-1.3523700738730295;-0.7577437314852921;-0.6002036805002348;-1.0157620340243048;-0.41352653784156085;-1.5635391433795498;-1.742807570277623;-1.623135048259025;-1.704…
monomer-50-nr2-run1_result_268	0.598199	-1.8791175758414624;-0.741260682576233;-0.8645333836569079;-0.6807686964498826;-0.6807686964498836;-1.0294151238579057;-1.3825203213946164;-1.8090331217371411;-2.1476242853722995;-1.3774439635559108;-0.932956084901027;-0.845609646315435;-0.6211321346270762;-0.25588917396226357;0.46477902864080894;0.056969977812593144;-0.9086933404316506;-1.6858989736644885;-1.3123394819540162;-0.4323853059183352;…
monomer-50-nr2-run1_result_269	-0.227928	2.757473927104866;2.4131552794076883;2.497851727808748;1.6272814324297866;0.4953283403987398;-0.4960496378527696;-1.2762852234420186;-1.942007301749716;-1.876485028490618;-2.2706618440917614;-2.1386479726623113;-1.4536259622625158;-0.3397212522438498;0.5243639827099386;1.5468821869101703;1.8280488118872904;2.243696205276602;2.2123609596499736;2.2544730072986736;1.7254817976962908;1.20707047673139…
monomer-50-nr2-run1_result_270	0.824876	1.269652289687575;1.125302578042771;0.9825413126535165;0.40608022634298657;0.6868016372882674;1.3568569485640825;0.3664190661594711;-0.20149876966913846;0.17430180996752964;-0.03487932768298395;-0.15509183478596877;-1.0396079611404747;-0.773753929502102;-0.9272508977047039;-1.344070879608928;-1.8419913001665837;-1.5884878365258792;-1.4435368444032664;-1.3370695066277556;-1.3536660398845473;-0.351…
monomer-50-nr2-run1_result_271	-1.252129	0.5149708997960325;-0.33841597662172107;0.3019777861423832;0.2785453909905121;-0.48017162213620473;-0.5060572598277698;-1.0127546187866998;-1.9019319197631592;-0.8187435350371138;-1.7383841986466042;-2.16310780187965;-1.893943958607132;-0.9845395270134915;-1.206106137243701;-0.3111930022644668;-1.018207413924406;-1.0096938979841807;-1.1593072465182344;-1.533839311617818;-2.6886733780951646;-3.157…
monomer-50-nr2-run1_result_272	-1.830637	-0.2845123722995792;-1.0143961394840486;-1.4904989508228852;-0.6798432204996944;0.2973928240595389;-0.15326996189441822;-0.9794982388084287;-0.5819754038335246;-0.604269254476975;-0.6258517732968075;-1.0028034939750456;-2.1272996472781887;-1.9727870736362485;-1.7046447007092922;-2.1242136768760536;-2.0991029640704335;-1.434692748832596;-1.7789108700190932;-1.61869328648369;-0.9988144776321497;-0.…
monomer-50-nr2-run1_result_273	0.248649	0.36450646392512476;-0.47340238296248766;-0.8854340887958918;-0.21592557675340596;-0.4590704833456405;-0.7390065609657863;-0.8869300665075251;-1.0627382844242408;-0.9456669322436244;-0.49615563672087976;-1.5976748741598499;-2.151726033773793;-2.0535354775676584;-2.0214889001174092;-1.8345337568789681;-0.9029264562843616;-1.4485780086230151;-0.9190443177682761;-0.35694091854275684;0.23733847868492…
monomer-50-nr2-run1_result_274	1.190853	-2.069333003266147;-0.9756085312800208;-0.5029211862134793;0.1477366412154087;0.4384493793309306;0.17138318232003444;0.5400784634332376;0.5027978376733775;-0.465178629136688;-0.7177704945842904;-1.7664954690076242;-1.4807657250175008;-1.3354609987302697;-1.2858911951035656;-0.6555230103198006;-0.4146711572953068;-0.6828135302222621;0.023303931077984844;0.5462887427931521;0.6300268126971528;0.5550…
monomer-50-nr2-run1_result_275	-3.088575	2.1536131763265973;1.2570230983497408;0.407762513843176;-0.08735394656106936;-0.11706141490722362;-1.1535569213027943;-1.7596534476369006;-1.7638645083139972;-1.4848229195169091;-0.9830326872406858;-0.5773827117803725;-1.0666986457011258;-1.0666986457011247;-1.5988396525875763;-2.172611129624238;-2.730351548134543;-3.2375913883458303;-3.111260486747747;-3.4494303111843867;-2.9421904709730966;-2.9…
monomer-50-nr2-run1_result_276	-4.523635	-1.9377959511689191;-2.1757190320217026;-1.8909420947810238;-1.661930585128111;-1.4304732626792624;-1.310800740660667;-1.3361906061540645;-1.8255065400748178;-1.927096404825791;-1.7333754916255875;-2.2660051973302746;-2.8064554671600552;-2.3523565121419905;-2.225376781897619;-2.020351404768207;-2.020351404768207;-2.7211026120492394;-2.020351404768207;-1.8922094899782302;-2.4659809670148904;-2.346…
monomer-50-nr2-run1_result_277	-3.017543	0.7765373880931501;-0.23788749103528553;-0.8591792455337284;-0.148248858423925;-0.7323459267854102;-1.0183233802271292;-0.03211289250511798;-0.6806915897875777;-0.573483828893271;-0.5456165155889564;-1.4465515544112166;-1.2595404126783591;-1.525142437988261;-2.6466019329855652;-2.846693045720786;-2.4705585616926427;-2.3323871193490975;-2.1358311349910677;-2.763318511255365;-2.75093303867567;-2.73…
monomer-50-nr2-run1_result_278	-1.108417	-0.7635133461498637;-1.0360537695700276;-1.3639709129143374;-1.0189763589028293;-0.7698470121239237;-0.05872380440710721;-0.05872380440710721;-0.8532026834630062;-0.7787963156395122;-0.7842459235745787;-1.3664867933826201;-1.2995117091069424;-1.7849459097516363;-2.3351051112876844;-2.3517016445444763;-2.560643101482201;-2.574562102188646;-2.7181831524672564;-2.3827582597668875;-1.970449904727086;…
monomer-50-nr2-run1_result_279	1.267426	1.627934570798172;1.6749214124204121;0.7892252300474237;0.26040980548092796;0.6217651187458777;-0.3996658476489925;0.17238290435621503;0.112065652893099;0.3607038776456967;0.8496128651440586;1.0904322580287875;0.3649480780590497;0.3292782703245034;-0.4554825011819482;-1.4964503644265976;-1.4935672977792933;-2.024901125107599;-1.2982282199999158;-1.3241138576914788;-0.6278214205391368;-0.441849746…
monomer-50-nr2-run1_result_280	-0.719600	1.1529645047687576;1.5372760309243902;0.7160556797506837;0.04687432070998385;-0.14086228353253924;-1.3146226841797264;-0.9258968290269911;-1.4153015887235172;-2.444957171892336;-1.7712776134286434;-0.6954245708325406;-1.1196758362845818;-0.8709874253622358;-0.824052978931244;-0.7077244018104321;-0.23846944580269605;-0.45153490659076156;-1.559434526637115;-1.3141764728890737;-0.8762567625079671;-1…
monomer-50-nr2-run1_result_281	-0.548289	1.106308757899151;0.5560956680613895;0.9440267455797856;1.229779853702416;1.1920106569803954;0.27926214779023895;0.22566337390063237;1.0315812559324644;1.73695114820307;0.7540207197113385;-0.18885889580145374;-1.1322384770492766;-0.6372252257418624;-0.5582362330638795;-1.0343414747509634;-0.9848890312040042;-0.9547923328353456;-0.7453081855772452;-0.0827755524352809;0.3427625531726729;0.096493552…
monomer-50-nr2-run1_result_282	-1.300430	-1.5635316046430383;-1.4555745783476244;-1.7440949994284374;-1.9501810144861595;-1.7370726200401838;-1.7370726200401838;-1.7316230121051184;-1.7443482523310425;-2.0367446664551836;-1.0255316502564489;-0.9941964046298184;-1.0611714889054964;-1.441222052741954;-1.6175026599683258;-1.0952700311456327;-1.1346882940888288;-1.7317819420558678;-1.0827819341655334;-0.5577127803880811;-0.02573190332968218…
monomer-50-nr2-run1_result_283	-3.538188	-1.9567783731447954;-2.403831589872391;-2.5437393625684037;-2.635590468606131;-2.140824926750311;-2.736265725564361;-2.932777586753546;-1.9328482140655459;-1.2685759842395528;-1.2421151960878503;-0.8535952394800124;-0.9598408247279931;-0.28138346809041154;-0.012239282276333075;-0.009425031536977619;0.214787354572812;0.9022605932035866;0.9278600048274445;0.9410739438716063;0.8727784325727957;1.444…
monomer-50-nr2-run1_result_284	1.522929	1.2940634416969858;1.1358148368502845;1.5532893785693684;1.0519567430586496;0.5747890457841421;0.9730521486217771;0.10558024801738283;-0.0316290186798352;0.05282223846856976;-0.7887928813430026;-0.3531998378533713;0.3574520974012042;-0.3531998378533713;-0.5977469130727691;-0.083798302731597;0.004563115024054005;0.12423563704265285;-0.25128786443545575;-1.2011304460247105;-0.7172745935571689;0.368…
monomer-50-nr2-run1_result_285	-1.218987	-0.7133474024528883;-1.3562256163487256;-0.463204536991915;-0.9350655902063347;-0.9350655902063347;-1.498381712891363;-2.4681098905941714;-1.8991740031006688;-1.6108448271557638;-1.6191086858301849;-0.7619593155210291;-0.35114550826973967;-0.2260233783160776;-0.344533715789067;-0.3033077579437965;-0.15114842409199938;-0.9545218124219673;-1.4316895096964726;-1.8325949388840066;-2.059306933588642;-…
monomer-50-nr2-run1_result_286	0.928914	0.022030631573155934;-0.32014528947614806;0.20936717750314682;-0.6393979866522993;-0.17882682263458455;-0.6903958113001687;-1.3656754998481684;-0.9789809039875206;-0.27175319082995875;-1.0632807965482154;-0.7881343924275325;-0.46047035797043023;0.4124511505690295;0.4492360041307243;0.5866753144344233;0.25332213967148764;1.2129643185215033;2.221220594140394;1.2071996960194646;0.34455812972115263;0…
monomer-50-nr2-run1_result_287	1.461549	0.4874401350260684;0.21245085306298847;-0.45536564349849706;-0.8550897392221142;-0.6035212703979531;-0.5201655990588728;-1.0109918922921275;-0.9093579043723073;-0.71664944525279;-0.31899479602095415;-0.21955471747610658;-0.966991506292378;-1.143272113518751;-0.5752778314679423;-0.531557113261618;-0.4663033386117408;0.17238575051827743;0.993068478079347;0.7775627206743835;0.6521196529278739;0.6990…
monomer-50-nr2-run1_result_288	-0.712318	1.3007508593298813;0.25004926215529266;-0.4321044233752068;-0.8160071486432503;-1.5692745538349018;-1.867321013928515;-2.4723836134229598;-2.540705685516352;-1.7086971421092008;-1.578744898445704;-1.254733069103576;-1.6352763313538206;-0.7135774088229696;-0.5773524767164272;-1.5075207920186575;-1.783646737802459;-1.8125846204701006;-2.128466161078473;-1.788051476691464;-2.7196587772860714;-2.1988…
monomer-50-nr2-run1_result_289	-2.748243	-2.4309584456997806;-2.402707496820356;-2.700930323480758;-2.91394662823819;-3.06587694146013;-3.06587694146013;-2.7798994880184122;-3.1464789627847654;-2.7729194710742933;-3.10296215502552;-1.9481280885481749;-2.1771708847394065;-2.1727121146107162;-2.6923374274016965;-1.8296650377457855;-1.416849560940946;-0.5124699252226198;-1.4174155866875704;-1.4008190534307787;-1.0397871534430618;-0.5626054…
monomer-50-nr2-run1_result_290	0.173392	0.9975176341164839;0.7676199100631491;0.04542249288043109;0.579386910188187;-0.4014881928363476;-0.5287372011011655;-0.3375772796488522;-0.48383107570036066;-0.378576328258752;-0.2456512178811516;-0.9653882583442017;-0.439676700884259;-0.7017713805234269;-1.173489469862868;-0.862339227840162;-0.9685848130881417;-0.6680612584785912;-0.20749009446087752;-0.8410608362702507;-1.3016320002879644;-1.01…
monomer-50-nr2-run1_result_291	0.084539	-2.2233997469031967;-2.1155482963411734;-1.5952230363044257;-0.8588287108655387;-0.16451759603097313;-0.35152873776382854;0.8986808754621594;0.2595193584417873;0.3634869286933078;0.48623008527059686;-0.25354759303713703;-0.5146577523361462;-0.8302150001843165;-1.2815669625571238;-0.2574115454897018;-0.5625177249537402;-0.32106475673214313;0.5329004841143314;1.189576421792831;1.7768953353585493;2.…
monomer-50-nr2-run1_result_292	-1.666491	-0.07787655007064147;-0.39244158368209486;0.22095600662709117;-0.37723142469781584;-0.9724631431157641;-0.9366756220064973;-0.8329039969033446;-0.9561680853738073;-0.17868033473540007;-1.2310428327533702;-1.1093122724096582;-0.9384321861407835;-2.0023568838831665;-2.114179066163121;-2.0061491089656855;-2.468647996660219;-2.460133817111391;-1.8069227485439607;-1.9387032580771106;-1.938703258077110…
monomer-50-nr2-run1_result_293	-1.230097	-0.9404534236584438;-0.43309605712788896;-0.08940820483911992;-0.6294392429763668;-0.7193745210352631;-0.7193745210352631;-0.6795250958598065;-0.7073920558691423;-1.4969485424243256;-2.034403168781474;-1.9258012093722365;-2.0622628758496275;-3.5104213304966185;-2.868057256450642;-2.8804427290303365;-2.6392400847024344;-2.775465016808979;-2.5649900317445025;-2.656572129416329;-1.995190529842514;-1…
monomer-50-nr2-run1_result_294	-0.951707	0.3789022238975579;0.9889101880143798;1.4779042718386346;1.2385183423338215;1.3569764584581312;2.1535969612606167;2.14368858319686;1.186151934685393;0.06868758744475184;-0.8306717478961216;-1.3240780221392865;-1.3375781872511545;-1.9548216389069848;-2.1549127516422053;-2.294277954466272;-2.2746168495957173;-2.4212576847106417;-1.8762425064262604;-2.3202171371871856;-1.7003383283356432;-1.45990909…
monomer-50-nr2-run1_result_295	-1.772770	2.43635629472111;1.1788998595230185;0.6140930066209457;0.46887897114486465;0.7219322558008536;-0.09565410361529113;-0.961792459134659;-1.3141849922237587;-1.6538883447871469;-1.477496082324883;-1.7692093697693725;-2.8277964006083507;-2.6635419012741886;-2.556254851835286;-2.742555492361305;-1.7623455333439142;-2.164458952704439;-2.2841314747230346;-1.8566281898691144;-1.7515017690183505;-1.751501…
monomer-50-nr2-run1_result_296	-0.563607	1.381771209462388;1.688123191987678;1.3421995233413666;1.72693313171882;2.0514582099769085;1.7542609971881207;1.1557510440876626;0.12683894256860342;-0.8146767360897575;-0.3720619531615773;-0.3751583213065021;0.5085320537312412;-0.1835175262128442;0.10508838221308742;0.2001577163706904;0.16634537622812268;-0.5880774821041288;-0.6711382665673579;-1.9986278103341442;-1.2949874435498343;-1.988802786…
monomer-50-nr2-run1_result_297	1.230645	-1.1704442778604105;-0.6372522898492072;0.024820427967889747;-0.4774024857690619;-0.07498484294790064;-0.45483822058189277;0.030219381244577022;-0.09432737765270026;-0.25907957266662857;-1.0403764974242662;-0.6206512063919422;-0.20213841220044274;0.220648845059795;0.08602825233904748;0.3669882636477714;-0.030361258129042754;0.7272515006934559;1.2489520286041274;0.6025683084320366;0.66008061142711…
monomer-50-nr2-run1_result_298	1.213212	2.6238129073518284;2.05225776295591;2.365886214139159;2.4623809262780343;1.811700919758545;1.2474607960977562;0.8962615703481585;0.3686671706835172;0.1151011387844879;-0.917272753705812;-1.175156372667882;-0.9342014377915734;-0.7169481266899486;-0.24618538032099413;-0.5115261640654036;-0.25783627744057885;0.6790019112349731;0.18709550159063118;0.20707991144845422;-0.20329832536328604;-0.687436463…
monomer-50-nr2-run1_result_299	-0.682864	-1.4669297875964464;-1.7839531359607512;-1.4165720849535088;-0.7395087884104703;-1.4432248590204175;-1.6020034572634445;-1.6143889298431393;-1.087857660719807;-1.2027437510049208;-1.5059840808431983;-2.295872718227351;-1.5650324626678702;-1.876125373572164;-0.9315899100774859;-1.2356795571512265;-0.5668105717847013;-0.39322437037002916;-0.06338559686588;-0.6248507116877865;0.02250315404483305;-1.…
monomer-50-nr2-run1_result_300	0.484591	-0.9595505528505137;-1.1777237164929997;-1.6164656309803842;-1.26947662287378;-1.2474304816819228;-0.23110696158574848;0.024581272006777618;0.017893116813742498;0.8165297031829527;1.483468570321418;0.8246314644494673;1.3510366373331442;0.1883014029920444;0.0009977251697451414;-1.2739956966788477;-1.9389699009857442;-2.3037999210846802;-1.277538620383728;-1.2516529826921674;-1.1932512365293941;-1.…
monomer-50-nr2-run1_result_301	0.536355	-0.03476555769524565;-0.10054457003586907;-0.7907181995468173;-0.6436849663811606;-0.1575857676650385;0.3919058971479187;-0.07874973660409862;-0.050684918719537966;-0.5783286388611868;-0.30210690366390813;-0.5975443857769784;-0.11814474928710343;-0.7079216601238342;-1.299615020632813;-2.015190822538794;-1.9734835764763825;-1.9764560898955106;-2.2112831845247976;-2.6517080177195504;-1.686951773780…
monomer-50-nr2-run1_result_302	-0.268642	-1.7123471503033336;-1.1920799234779083;-0.9536475307961264;-1.1390630900762797;-1.1266776174965836;-1.0084912194888187;-0.709809190868203;-0.019513337938802826;-0.17772646145139415;-0.785552732845139;-0.3786939857404021;-0.4009878363838536;-0.6010100583172655;-0.6252119347190194;-0.7036110574336839;-0.890411197892519;-0.3523318842527673;-0.21913337332384428;-0.03532083818739622;0.071515358529521…
monomer-50-nr2-run1_result_303	-1.377192	1.3078069078471923;1.869687448179573;1.5567102652329907;1.3018729695269997;0.8293874281959518;0.6137193357313745;0.5914254850879229;1.1463661418613456;0.3253159356963889;-0.22035703283308947;0.29077732676872714;0.0637611086034554;0.1561390682028652;-0.5836386101048698;-0.6678380541609956;-1.014007387053077;-0.5072633190399559;-1.6592831347779446;-1.9764032226442891;-2.647749302526755;-2.874461297…
monomer-50-nr2-run1_result_304	0.943490	-0.7577462215503684;-1.0339171644063698;-1.3588050461061723;-1.7343556145887666;-1.7343556145887666;-1.7361693123068769;-1.384550371479729;-1.478410484148016;-1.049505595851422;-0.056670350487823866;0.7409383756789365;-0.2560638071929134;0.24133514404440648;1.035137310534036;1.0511145701618434;0.8777573893770293;-0.2519659642946971;-0.6332183309292603;-0.5138376415311007;-0.44531208662581345;-1.2…
monomer-50-nr2-run1_result_305	0.832621	-1.199535201776616;-1.0125930710637736;-0.29341316431264847;-0.5914430311581617;-0.5251334814396037;-0.49991082760232286;-0.35340896880424566;-0.5417464180908317;-0.8370129759673206;-0.8370129759673206;-1.0842845018592735;-1.2320721793325091;-1.5285984727432291;-0.6772754129023068;-0.5177961147264096;-0.0696937439312878;-0.3215865995085809;0.11012774602243829;0.18912877926117996;0.34136431711845;…
monomer-50-nr2-run1_result_306	0.791498	-0.8476842456311966;-0.7590247799698321;-0.07665664713263157;-0.13227207224320456;-0.5597753570971269;0.009014514886648462;-0.23219074388335417;0.5586042899297965;0.14850115089352398;-0.17646599290396886;-0.0501350913058832;0.9960664669533992;1.0274017125800274;0.25753644499178513;0.27413297824857685;1.2906147610245229;0.638362070123705;0.46500488933888984;-0.08655184741925903;-0.5637195446937644…
monomer-50-nr2-run1_result_307	0.078583	-0.3406816195156945;-1.0375528497151443;-0.8968091672817491;-0.26344098591305726;-0.5255432823694824;-0.4515238928894302;0.45581396315147776;0.8216280465451187;0.9381242482655923;0.8371703714758123;0.46942616985411256;0.9891431875447565;0.19481119419796322;-0.7264897857182374;-1.670438435723694;-1.543874172229314;-2.0034240345334857;-2.591114512276593;-2.334187731426097;-2.534910653292379;-2.6619…
monomer-50-nr2-run1_result_308	-0.160084	-0.17372038479292673;0.5416363442784335;0.2562778996928013;0.15435976680613273;0.18569501243276104;-0.7344277936731561;-0.8208601104597127;-0.8398098835066462;-1.989194342048927;-2.4332941601596403;-2.5252066419662422;-1.987752015609094;-1.9753665430294014;-2.0092705880716273;-1.6514347645136809;-1.087958512000603;-0.5764694477910833;-0.5943045283058448;-1.407393412762447;-0.5517029773788693;0.66…
monomer-50-nr2-run1_result_309	-0.351453	-1.7816823565164768;-2.263754776569737;-2.407697539713586;-1.9785329220436516;-2.3000614264460504;-2.426392328044134;-2.213283933598159;-2.613484301123407;-1.9627122364092795;-1.3599587535361328;-0.9195339203413786;0.5881638961649938;0.12216767964409113;-0.07294931942156264;-0.19992904966593447;-0.11691249184240177;-0.8335174573204222;-1.820661879943413;-2.4654010807261684;-2.28550617237278;-2.40…
monomer-50-nr2-run1_result_310	0.599737	1.1115446425662532;0.5310051186166723;-0.2408118246177479;-0.07528759289820476;-1.3762787199904942;-0.9594099287739287;-2.0048229754268827;-1.5672626038797985;-0.7817242960645887;-0.13528714675335582;-0.7854544218195207;0.49088961483917337;0.033396473561207216;0.3990966035374293;0.5950854184180929;-0.4046252344157862;-0.47313364491181076;-0.5120236755170774;-1.5515876367496506;-2.1308087217213783…
monomer-50-nr2-run1_result_311	0.196457	0.8729035549219196;1.4228530110631554;1.4355620840932501;0.6814111295482835;0.8767878786262884;0.2821713251751876;-0.2693893390741316;-0.2504395660271982;-1.0250483355918005;-1.136075168168293;-1.0441018488606373;-1.1583247629441684;-1.0930365753188653;-0.442307711037106;-1.2484953501064282;-1.26509188336322;-1.235686755964655;-1.0225783615186779;-1.0241118896454298;-1.517299780205654;-1.13426988…
monomer-50-nr2-run1_result_312	-3.249076	-2.649461673265507;-1.3575359605154684;-1.6074114303573055;-1.3927178735964267;-1.0837249262154938;-1.344102968033357;-1.4390488007601387;-0.9631442061754795;-1.9715429716348598;-1.996608897663033;-2.2949718236844436;-2.609414379000442;-2.428563346409486;-2.4485036039678203;-2.8583205169363857;-2.713582068889617;-1.7051833034302375;-1.6738480578036081;-1.5357977649498744;-1.3043404425010272;-1.27…
monomer-50-nr2-run1_result_313	-4.837972	-2.182641307801032;-1.6268220894456333;-2.048909542733424;-2.198286635034301;-2.190159494548891;-1.559075748563835;-1.663965435043749;-1.5771735946405612;-1.8086309170894108;-2.011649084018818;-1.6074380938508777;-1.7823943897561176;-2.866092133400716;-2.9931159868139328;-3.3290371739960296;-3.6350103365406468;-3.160229204542651;-3.2653556253934126;-3.340231877532844;-2.782491459022539;-2.8824784…
monomer-50-nr2-run1_result_314	-1.579062	1.4724737730071624;0.3667984225260378;-0.3241830046128212;-0.572220947361347;-0.8313868238066845;-1.0673879229460899;-1.9950791437323807;-2.4748494726834;-2.1691488385957607;-2.058193286101407;-1.680422733713837;-1.3348062586622296;-1.3034710130356002;-1.0885372578424333;-1.2850932422004644;-1.1015986627220358;-0.5710567709560119;-1.0917079505033946;-1.7144010100942915;-1.6378770713714903;-1.8468…
monomer-50-nr2-run1_result_315	-0.245848	-0.17582635298324675;0.47424334472278784;-0.3378409752701268;-0.12133592885203813;-0.29945710440087325;-0.8203151975012286;-1.1664845303933111;-0.5170088262972397;-0.8990465262569388;-0.8905323467081105;-1.6036690265688396;-1.609118634503905;-2.196960496039827;-1.50050370335174;-2.5059077290906027;-2.148071905532657;-1.9982263224330352;-1.8778906242128568;-2.129367797128287;-1.2446492662805158;-1…
monomer-50-nr2-run1_result_316	-3.230147	0.659972656321245;0.12334445877947296;-0.3955661454370214;-0.17522033566986867;0.3466767466081129;0.29122015183155225;-0.41427803583971146;-1.0695636582265213;-1.2058327135019098;-1.0150181696993854;-1.7271643650487145;-2.324258013015756;-2.3408545462725474;-2.2177019858901974;-2.5236751484348146;-2.404002626416217;-2.2205080469377902;-2.2458979124311877;-2.6600172806628826;-2.3740398272211647;-2…
monomer-50-nr2-run1_result_317	-0.328163	-2.1796216077122113;-1.5658994894050104;-1.9446729759524501;-2.130188011680452;-1.7362184471375488;-1.4689045406750572;-1.3631036152469862;-0.9117516528741788;-0.594737683957879;0.05919679026688368;0.36636437690062557;-0.013686186935832137;-0.38382837270853326;-0.5144919481956522;-1.5763773200846227;-2.521039571759258;-3.2274880964269532;-2.841902496824272;-1.8241380436215116;-1.656533742719495;-…
monomer-50-nr2-run1_result_318	2.033592	2.6886377772324983;2.4966098574786204;2.3587654360628103;1.4680571958635629;1.6143666418818474;1.5973248945932164;1.2112787806693779;0.5223471589757924;0.0030974948760209664;0.34759759496068193;0.6780695275026877;0.38389930836864544;-0.07446679422155243;0.327315364524553;0.11086289248205905;-0.06075203106264673;-0.23369693850048895;-0.6372110094365593;-0.3544371075106146;0.11106236430445554;0.176…
monomer-50-nr2-run1_result_319	-0.637669	-1.3274520236104836;-1.8296697006263167;-1.3765599198846319;-1.5015594235807128;-2.253340572062802;-1.9828161542521814;-1.6121717365524626;-0.7233206947950643;0.40243966094613726;0.35075834874923506;0.43755018915242283;0.44745856721617944;0.3492129127604567;-0.4076065128359104;-1.524795237317034;-2.113714473381475;-1.9443697307997336;-1.1505675643101052;-0.34812983297706285;0.07081111475963696;0.…
monomer-50-nr2-run1_result_320	0.833147	0.6929570462973315;1.2445137322822513;0.4817477661610638;0.8856379612067041;-0.08577041659402097;-0.21213109380565276;-0.31540416563450857;-0.3824434638302339;-1.099366253553932;-0.7175019919993628;-1.6693950891874108;-1.8075217447535068;-1.4142572418728883;-1.262326928650947;-1.330587629695376;-1.1172825779159938;-0.5581204980128818;0.38525453640309715;1.1533841553954054;1.2821921515094303;1.247…
monomer-50-nr2-run1_result_321	0.820642	1.0913632492982732;0.04675018512137981;-0.24586041894093041;-0.7385755667637028;-1.78045412331423;-0.842158667526586;-0.8297731949468911;-1.8228139744074485;-1.2315842362704943;-1.4516284953611016;-1.2079487565172604;-0.5897504846877321;-0.5897504846877321;-1.2079487565172593;-1.298096715077726;-1.8735972563334449;-1.188770772548028;-0.33080777252207716;-0.8502528649512531;-0.8779526133044733;-0.…
monomer-50-nr2-run1_result_322	-0.803254	-0.5521274912040909;0.30097096927824785;0.019598688338908668;-0.4217910270501258;0.28522338460981556;-0.15813365844109303;-0.2258380702831803;-1.207827865839888;-1.51870065585103;-1.2905330369760146;-1.4144605222443074;-2.0288897231607836;-1.5382464162062854;-1.6916195296830918;-1.091543579360289;-1.6099477079982112;-1.0474030338824691;-0.20731213676735627;0.42528930088729716;0.708101719429357;0.…
monomer-50-nr2-run1_result_323	0.598843	-0.3987484241005369;-0.1893892162622723;-0.47420556605122804;-0.7176121580124234;-0.3376304849777732;-0.7726784413771031;-0.9492067580550682;-0.7119895499612373;-0.43636929550622044;0.32139114577649636;0.5581929906884219;0.25558837145072744;0.5070655443661578;0.4161779451169991;0.17722677086200977;-0.8414472417391871;-1.631038347551721;-1.8956274500466788;-1.6813009279217372;-2.1473216998745186;-…
monomer-50-nr2-run1_result_324	-0.865464	-0.4986761568924863;-0.8241840181641262;-1.0477948443877227;-1.341108385843906;-1.3378028248634997;-1.5665856363378745;-1.4954493135051266;-1.3370902144652839;-1.4429382786118092;-1.5571611926953404;-1.2481682453144085;-1.6667463836747922;-1.821921088828269;-2.9151076516848704;-1.9302432319411222;-1.3998251949008962;-0.5083925620110264;0.20872448185638576;0.7392840394675251;1.4327803540587276;2.2…
monomer-50-nr2-run1_result_325	0.310395	0.9794132595174276;1.5455639857108783;0.6636955062128832;0.2073059976842881;-0.44982115069145673;-0.5749674220088026;-1.2634975122458825;-1.7743966285950714;-2.8974344384965747;-1.7705253355642048;-0.8052073401465003;-0.22504697475308694;-0.15675146345427748;0.9214966722552556;0.8455006125754039;1.6067864251177215;1.4349720071294259;0.23502041250801595;-0.5032992774994401;-1.0479207708049731;-1.6…
monomer-50-nr2-run1_result_326	-0.460908	-2.3177131359474967;-1.7147160026030608;-0.7825889798366873;-0.9547542512614008;-1.1256969057886002;-0.827551056679597;-0.827551056679597;-1.2431094102036657;-1.2744446558302973;-1.8715383037973365;-2.159897802122718;-1.718184319684347;-1.9286593047488216;-1.8727091185147386;-1.3794771047856706;-1.362880571528879;-0.7657869235618389;-0.3858052505271897;-1.0512582142510687;-0.38566167310394134;-0.…
monomer-50-nr2-run1_result_327	0.297810	-1.469906276930019;-0.5095425443778281;-0.5501394365314621;-0.41128817034235776;-0.1798308478935104;-0.1852804558285758;0.01368808029754361;0.17485029251640793;0.2514362232842203;0.13090244215638241;0.25726815400884623;0.6741605893021781;0.14036601452566894;0.8613914243667177;0.39698703746146013;-0.6075378235442396;0.20209392011297594;-0.3925324222747594;-1.3505268611666221;-1.0132625761642218;-1…
monomer-50-nr2-run1_result_328	-3.134181	-0.7253218123054599;-1.315267883971904;-1.1179414289438;-0.8933044998943052;-0.6148533796326826;-0.30057215020770006;-1.2719805280084264;-1.135047632922851;-1.1728229709959435;-0.9267954060155795;-1.0119003497683947;-0.9663521330555919;-1.6685722018733948;-1.8121484653745583;-1.8160645451828719;-1.8215141531179373;-1.8215141531179373;-2.7007830760306435;-2.4110429113042326;-2.579508471315494;-1.7…
monomer-50-nr2-run1_result_329	0.643039	2.5482731069821445;1.2853721036871444;1.6666409348365407;1.2594929134715713;0.27539758757631644;-0.09951853406835864;-1.1979134900544839;-2.097609981618773;-1.4739621018541809;-2.0802168908680585;-1.4551518215757029;-0.49939131458002906;-0.5072855568912678;-0.542583800448423;-0.05628765136398455;-0.6472696800493434;-1.1483231507607568;-1.1117123567962082;-1.1407287705866687;-0.2262900054606514;-0…
monomer-50-nr2-run1_result_330	0.150419	0.5786558231988098;0.170089358343508;0.0952747610585456;0.11837390758682909;-0.6507876631152589;-0.8256991722430508;-1.3088473911917002;-1.6081061053872123;-1.9567525327952322;-2.123650579016869;-1.616953220057938;-2.2469995740051223;-1.198277211004606;-1.6295353390913416;-1.351084218829718;-0.27729485324887404;-0.06820086214658967;-0.6426635032467622;0.016860275440097425;-0.9019098438969243;-0.5…
monomer-50-nr2-run1_result_331	0.311267	0.21043870685631183;0.7292092162722346;1.1895805590030972;0.6391001287858308;1.4228022058196605;1.4480248596569412;1.3341179472546634;0.7747179043779507;0.4743521144675228;-0.6259421624338651;-0.5366906315441314;-0.673336285637744;-1.2179571577512633;-1.4783351995691232;-0.4823219066894388;-0.7335128535371641;-0.45729111833988445;-0.46967659091957936;-1.119210108375736;-0.6027844035186245;-0.6082…
monomer-50-nr2-run1_result_332	-1.403483	2.3901594704283022;1.317096929708381;0.43208331164138203;0.7683515177666091;0.3397331870855383;0.37726116900201406;0.17407762861689802;-0.8233435760185732;-0.6815776413909317;-0.576567469029808;-1.6142234045040778;-1.4408927966179292;-2.4532076418856255;-2.9358249470951963;-2.390470001164586;-2.215068576508695;-1.674618306678916;-1.7000081721723157;-1.9212705589418866;-1.9323733610947647;-1.91998…
monomer-50-nr2-run1_result_333	0.907653	1.7010681207601308;0.7848272626057444;0.9489777230231313;0.37819611184406315;0.24155045775045064;-0.051382366177381095;0.5065469470869741;0.16019572148856978;0.6895491919815044;0.16992964613911662;0.19321433458894344;-0.1488860567691018;0.17393946630109305;0.19982510399265593;-0.42085026235281286;-1.0728608743249077;-0.3627346803539921;-0.015458347436539028;0.11424068340027445;-1.007804030567018;…
monomer-50-nr2-run1_result_334	-1.240810	-1.8954631638602562;-2.284078612826134;-2.4345150281605292;-2.5500526278588054;-2.5500526278588054;-2.853595967304671;-3.514890053188669;-3.498293519931877;-2.3967742824929026;-1.824988767036494;-1.9001178436357649;-1.7700294186087853;-1.2001740213804386;-1.3117163873640132;-0.3296275135472772;-0.8094266275224655;-1.1017500756454954;0.014968885112528224;0.7254332971379125;-0.00042862294873949384;…
monomer-50-nr2-run1_result_335	1.390168	-0.47391197897676457;-0.3122044432151683;-0.9043033044390739;-0.7391199277949065;-0.7132815615205313;0.23026505403111197;0.37298010610317506;-0.07233873799961128;0.4757260993755014;1.582694944749539;1.1487346290081772;1.514922218356451;0.4712721274621286;-0.5690811572528645;-0.0815663682694319;-0.4789885266581413;-1.6654399561676843;-1.6118411822780798;-1.0438469002272703;-0.34993489828983065;-0.…
monomer-50-nr2-run1_result_336	0.682477	0.7106060556103757;-0.20454849584592863;-0.6676370691419924;-1.0005732324316414;-0.6686230465652591;-1.5785116469765568;-1.100142200343121;-0.8626962935723209;0.1965537211209363;0.5793378437260016;0.6662361348255958;0.14027880969130369;0.6623071855171012;0.190950186836906;-0.4736277904212068;-1.606415715706696;-1.9984416713293425;-2.1045374449274648;-1.4908472637036327;-1.023298245559347;-0.57693…
monomer-50-nr2-run1_result_337	-3.854720	0.10357034160845231;0.8448896513836981;0.07980022760690042;0.027864135891892794;0.2081871224317153;-0.6090827086055985;-1.226817358063099;-1.6466725602975663;-2.346078378376014;-1.8300452059281183;-2.025925257986244;-2.5122214070706823;-2.3686003567920717;-2.3686003567920717;-2.1635749796626627;-2.5656883990231862;-2.971338374483502;-3.16789435884153;-3.0482218368229343;-3.039752444051553;-2.9212…
monomer-50-nr2-run1_result_338	1.392203	0.7703484149185188;0.39082092714836875;-0.3213177181062823;0.279404326995768;0.6260018396017856;0.5845170011058591;0.9074321094552823;0.5003478415766756;1.1786983562696391;1.7741391550836902;0.9851329149461667;1.1049980481667683;0.1315725105097653;-0.5327854833793901;-1.1394257341694316;-2.2678210938113654;-2.8964549591389988;-2.138440313758637;-1.5913495670595903;-0.8374628882389534;0.1583921419…
monomer-50-nr2-run1_result_339	-0.289035	-0.3093512500861194;-0.3408924817844223;-0.44925187241294834;-0.8297848984268218;-0.25226960544398935;0.1018911632528349;0.660573099092509;0.23335565421321694;0.18033355630685696;0.835619178693668;1.447369933381149;0.7319633676461297;0.10353447405246018;-1.0733457336167422;-0.6437750489473074;-0.3529383145792967;-0.3142677268227246;-0.5341342624313477;-0.1508085118001804;-0.5509647561565835;0.532…
monomer-50-nr2-run1_result_340	-1.090795	1.5796215647107452;0.9910255009128004;1.4205797603235542;0.9417620416886914;-0.08449925901226105;-0.9374375686443209;-0.9664195744808076;-0.18032672337106279;-0.3223577714796912;-1.277792450844501;-0.9332149649705165;-0.9465912753565856;-0.8946040870530284;-1.8881673868486064;-2.9759043417701436;-2.9032319401078057;-2.3697175349226547;-2.6594576996490633;-2.557867834898091;-1.8989072275953203;-1.…
monomer-50-nr2-run1_result_341	-1.432111	-1.8623489163113127;-0.8436602052426077;-0.11944156731913139;-0.5826543510395327;-0.7287876612098317;-0.933813038339242;-1.4816450787857918;-0.9709022773021656;-1.6409298624953428;-2.6270769526659046;-2.7668260463050465;-2.7656788936331105;-2.914749551846786;-2.642986586778199;-3.2508128581719435;-2.790241694154228;-2.891831558905202;-2.756293525943157;-2.84941399792275;-2.7989134196237324;-2.716…
monomer-50-nr2-run1_result_342	-1.540116	-1.086077876817647;-1.6595820966321517;-0.8271210776845642;-1.3081570041352628;-1.171932072028718;-1.1405968264020898;-1.3898543247836719;-1.1517088471417893;-1.1706586201887228;-1.4999589969543334;-1.541666243016744;-1.5540517155964388;-0.9516750521377605;-0.9462254442026952;-1.3461483266628014;-0.5373926751743159;-0.24676288616527856;0.5104342795480039;0.8815166767425359;0.24857969254317094;0.0…
monomer-50-nr2-run1_result_343	0.804499	-1.3556027329212874;-0.47502736716271105;-0.1624362913840347;-0.534085524855958;-0.43491229744657484;0.10233541535759849;0.6521755142944438;1.3016512183905153;0.8723733105174862;0.296028300260097;0.235711048796981;0.22744719012256012;-0.2220199822313408;-0.9584431447146062;-1.5213154058811378;-2.1930012534098315;-2.3279876382584055;-1.3633095910053512;-1.8165193742651138;-0.9472049190438693;-0.31…
monomer-50-nr2-run1_result_344	-1.529408	-0.7023035742581297;-1.1542477858538687;-0.3102476642450235;-0.6977839724365925;-1.8123717476759822;-1.3993699324685083;-1.5616009881478232;-1.4473780740642919;-0.926726894516908;-2.3067304887266253;-1.894392358073277;-1.5646957037121874;-2.371180874353133;-2.412888120415545;-2.139296139553522;-2.245541724801504;-1.9240132203991038;-2.1331072115013883;-2.029139641249869;-2.300902606318456;-2.1653…
monomer-50-nr2-run1_result_345	0.831561	0.6779408788825767;1.3276473694624198;0.627681680291131;-0.018365216818412366;-0.11753844422779552;-0.26626620042413196;-0.5490803014009664;-0.5122954478392727;-1.5707705376465904;-1.5640823824535552;-1.1809187361399638;-2.0502763709392364;-2.2379820110947577;-2.1074400488195772;-1.0964078739786969;-0.4321356441527025;0.2348998822867967;0.4152228688266181;0.7709472800223313;0.5520974450208497;0.4…
monomer-50-nr2-run1_result_346	-1.440631	-0.17622365585005825;-0.34865119084205143;0.3376330035139359;-0.2990776730937639;-1.300382311228742;-0.7998306262104896;-0.09680953305516647;-0.8960653930533621;-0.8312770961962926;-1.8301046398153324;-1.4926051377290368;-1.4965212175373526;-1.7879482789141337;-2.4720195990225258;-2.2911685664315717;-2.7981988605124;-2.2159579907043585;-2.2159579907043585;-2.2159579907043585;-2.3440999054943354;-…
monomer-50-nr2-run1_result_347	-0.298926	-0.3650675181515773;0.38804754024763766;0.8239891772845345;0.14096311824344027;-0.6530521384404319;-0.6987368664143925;-0.3530629524254987;-1.0248726546799902;-1.0341617591147614;-1.036514998904902;-0.9011127940113632;0.1549971423116757;0.0933007417344829;0.47373645728383773;1.553638414654027;1.283195263515116;0.4779486401321401;0.6497640017112536;0.8241951658586599;0.31537736403815003;-0.0584940…
monomer-50-nr2-run1_result_348	0.132974	-1.6922807541947769;-0.6652852487920419;-1.2775397584687278;-1.5503000249468206;-1.388301203833071;-1.3484965654350625;-2.3635652042677604;-1.8809049654002792;-2.206083728260618;-1.49136873349569;-0.9717733290169848;-0.31464618064124106;0.17858583308782905;0.19518236634461966;0.7170794486226012;0.20290782828050413;-0.23583314073873954;-0.5588725608594125;-1.1939535680433024;-0.7165138376803734;-0…
monomer-50-nr2-run1_result_349	-0.746405	-1.5058041904188342;-1.2476707315963937;-0.3594483924627665;-0.20940835193619137;0.8611127960995665;0.524785425482729;1.53626192397234;1.5429197567849007;2.019746357340963;1.6354518754233964;1.2069958832861334;0.27415044837710534;-0.5358420679345742;-0.6269096993493082;-0.8787521628299666;-1.5634727238464563;-2.1238629885549467;-2.1114775159752517;-1.5674029989575948;-1.4883109244277992;-2.190530…
monomer-50-nr2-run1_result_350	-0.686561	-0.6291101481089535;-0.4421098377978988;-0.879972002294413;-0.2645086644665036;-0.9068221995985765;-0.8039888856475317;-0.5058430365385307;-1.0379840434249792;-1.537208355409488;-1.6616640730157102;-2.5932713736103166;-2.0694176370373283;-2.7880039248331228;-2.983277238764339;-2.823059655228937;-1.8118466390302;-1.192625379568159;-0.6949345957103987;-0.741857870942329;0.3188848951065472;1.1797270…
monomer-50-nr2-run1_result_351	-0.964270	-1.1718036227058108;-1.7510808443618135;-1.9697351866379136;-2.166727102504165;-3.293636205436535;-3.3356226041867267;-3.696654504174443;-3.713206914262388;-3.429058476614106;-2.7553347949815703;-1.8071750842990146;-1.65430971636308;-1.1497565167981898;-0.894590084986393;0.028346971858878495;0.40486131114336243;0.4228202463839194;-0.42902461079745;0.1499527092043597;-0.05001454880506407;0.3001363…
monomer-50-nr2-run1_result_352	1.404287	0.3764958142490535;-0.28996972779015384;0.043983175016512;0.5451464483424269;0.059543021824470105;-0.2478612991801194;-0.7669441307187443;-1.0020986663565785;-0.8263030045152491;-0.8672989187540395;-0.8484292902076062;0.15628093490969808;0.03346477332898991;-0.0206764889745869;0.9274832217079665;0.6200804179903294;-0.00571148475878705;-0.8292084630592109;-1.376554139140263;-1.5003905831174988;-1.…
monomer-50-nr2-run1_result_353	-0.952115	-1.215019582953358;-0.609498914315525;0.16404140389296779;0.41179137912072855;0.00758038895279041;0.13321004385107774;0.32313718499402033;-0.7704689367143347;-0.9946813228241254;-1.5261496269424464;-2.3069127812610204;-1.829982319919962;-1.3380329766177086;-1.4522558907012388;-1.091223990713522;-1.1498240231457877;-0.6307411916071649;-0.016969540080189322;-0.6148874334101787;-1.104203367330933;-0…
monomer-50-nr2-run1_result_354	0.472561	1.92602499958354;0.9223849075515964;0.8324343118664013;0.8028101566904956;0.8028101566904956;0.03083935876370484;0.16589400814480507;-0.0018423054363522267;1.0298392006586452;0.9670666241653932;1.3694680565404842;0.27107994849538714;1.0511013035989782;0.359294832000087;-0.1914855060557183;-0.36343957568718405;-0.9624621345039892;-1.9264747130004223;-0.9179986412378605;-1.070146925213717;-0.764173…
monomer-50-nr2-run1_result_355	0.274050	0.24323925219792403;-0.4347429062270282;-0.905391790530405;-1.265494147568633;-1.268129504764344;-0.7487168724749299;-1.1677133827077675;-0.7236625479413715;0.31053046062353706;0.22614442941563354;0.6815074213377131;-0.22789701025592748;-0.4931139392745415;0.032079069228707305;0.006193431537144407;-0.6784736741714664;-0.07005992567989812;0.06784102280199344;0.045794881610138505;0.7457151659456766…
monomer-50-nr2-run1_result_356	-1.123659	2.188391409739778;1.8478588208525217;1.6047359805740802;1.8519615155710605;1.8107178918806757;1.960493587786499;1.683536341051698;0.8522726084341052;0.21685852971880087;0.2839701252556332;0.003377381247422838;-1.038613116334765;-1.6999513253876055;-2.2443418163893822;-1.717650417437999;-1.0335790973296093;-1.5740293671593886;-1.8511059516986756;-1.4181530589096878;-1.5327473165743637;-1.255772741…
monomer-50-nr2-run1_result_357	-0.774635	1.1992700970589214;1.7534796585899197;2.0979209796323612;1.7312001238209933;1.2250807430904724;0.9322686505759264;-0.1689428142773907;-0.21741728348118616;-1.3476364093510769;-2.3088951942825036;-1.6825915777321816;-1.6690914126203136;-2.118731597509689;-1.9666411544596973;-1.4261908846299158;-1.2148368759241015;-0.6724006445140697;-1.2481592576739735;-0.973328729553981;-0.901894875149614;-0.4222…
monomer-50-nr2-run1_result_358	-2.503183	1.3771896197747886;1.830221813980548;1.0138373546877744;0.30770691256346583;0.015891615654342134;0.07975491761904459;0.09353525232226986;-0.7412669139796519;-0.6697683292408357;-0.7612017531814814;-0.6357555510638614;-1.1686714828362528;-2.168600855524254;-2.313616104317792;-2.2804533601846817;-3.3874222055587215;-3.3786288733221155;-3.3990973632183783;-3.272117632974004;-2.9592086057847573;-3.04…
monomer-50-nr2-run1_result_359	0.225871	-1.15626454371131;-0.9825839404111745;-0.8966628517722511;-1.2238106022094284;-1.5408865669069278;-1.5664859785307848;-1.3807133840558978;-1.4964698262661777;-1.3117517914330392;-0.6890587318421434;-0.6712561114671459;-0.8092712389451293;-1.307508200789352;-0.9531064180141472;-1.132521484048077;-1.450658272521562;-2.0275373588328507;-1.0407349737016494;0.08916058266521272;0.21423557390042042;-0.1…
monomer-50-nr2-run1_result_360	-0.993175	-1.0761151856229145;-1.3188328887588634;-1.7977014834295149;-1.4556791595144463;-2.1293587179781404;-2.120889325206759;-1.6315733912860044;-2.18010667843235;-2.3163316105388927;-2.172710560260282;-2.2238448961693082;-2.3034327428972703;-2.3130492883405878;-2.8062371789008105;-1.803537678642301;-0.8520796269097555;-0.8650371017012458;-1.5078824639643684;-1.533272329457766;-1.3157051648831002;-1.29…
monomer-50-nr2-run1_result_361	0.256107	2.1437047982628408;1.8982112433100966;0.9356665768671371;0.5168861463166191;0.537789681668381;-0.43357457296349927;-0.9598581326352384;-1.3440094899584991;-1.4423840337808538;-1.3253126816002376;-1.2797644648874347;-1.703592764825395;-1.2979869125339265;-1.1906998630950247;-0.8189339783514601;-0.7677996424424341;-0.3621496669821197;-0.43903312932155314;-1.011680061043355;-1.4049445639239724;-0.97…
monomer-50-nr2-run1_result_362	-0.135174	-0.25466156222930286;-0.12332871565049185;-0.1599743768388566;-0.16055043749240266;0.12096824582062504;-0.5635780683734335;-0.889783759428896;0.24563952305230213;-0.09658472303154193;-0.4941785347623218;-0.43136744165295704;-0.5530903957605127;0.3049208192734438;-0.4537961938532731;-1.3990234823410204;-1.3948124216639237;-0.9016245311036994;-0.551681518457187;-0.6556490887087074;-0.97321003391288…
monomer-50-nr2-run1_result_363	0.163938	-0.35209123157280503;-0.0009945602174375086;-0.4813916137404911;-0.33919747709396325;-1.0043327419124415;-0.34904711952563044;-0.9299969154214393;-0.9299531164169228;-1.590315854730542;-0.6592303514763836;-0.30123678165306755;-0.36638436742226466;-1.3363129831594773;-0.2450740412566304;0.580732377829422;0.7143239005544654;0.010186060895775659;-0.5193245346705161;-0.5129754835151058;-0.11909170700…
monomer-50-nr2-run1_result_364	0.592085	1.0452065663217291;0.37574741828091257;-0.21460797306620583;-0.51103252642487;-0.5624257429845542;0.1321528039990565;-0.2585103427332459;0.17536043745707655;0.3372616970010992;0.24959083295657283;0.03427382632023264;-0.1680492256303542;-0.4384376549766073;-0.7928123207239107;-1.9393825285268351;-1.770206467308739;-1.548944080539168;-1.4219202271259512;-1.0667325302340032;-1.1037773685125536;-0.37…
monomer-50-nr2-run1_result_365	1.245529	1.3113138256326988;0.39871099102562746;-0.043495667341364244;0.46350893961030504;0.46833927391638613;1.1638351960772102;0.22916440042098984;-0.5562654668344706;-0.002034862301465025;0.47646347369859837;-0.2786721906079597;-0.2988605109128628;-1.425769613845235;-0.8380791361021247;0.010442991455334056;-0.1842294774318196;-0.26724603525535123;-0.3953879500453293;-0.8816840991297666;-0.6573256975102…
monomer-50-nr2-run1_result_366	0.014004	0.2250171793955252;-0.14551920430951373;-0.7992976254222319;-1.1325695397164603;-1.2568297212303792;-2.3396186284711127;-2.616593203545765;-2.0804453889791144;-1.8713513978768277;-1.5872029602285445;-1.5706064269717526;-1.1198456675265192;-0.30440354327977637;-0.5662581302846094;-0.7181884435065495;-0.8233148643573135;-1.1049862074896575;-0.9312960759868755;-2.014993819631474;-2.5690449792454118;…
monomer-50-nr2-run1_result_367	0.427219	0.8993320758027615;0.06934443197346422;-0.6130610210901932;0.03540849939843409;0.21219015605086292;0.28531600165575455;-0.2384900565934653;-1.3337817964936396;-1.1907773146080274;-0.0630674330802135;-0.09650171439933852;-0.08845115722253705;0.16509898721437574;-0.39131117913830377;0.1049052371820798;0.8728258515536471;0.16116969064787065;-0.46853145880685076;0.47727501208556206;-0.632128657557079…
monomer-50-nr2-run1_result_368	-3.391805	-2.1323102761043473;-2.5442571122400315;-2.8188883363304895;-3.015053496395101;-3.417166915755627;-2.8797122893984786;-2.95458854153791;-2.7742655549980864;-2.6221751119480947;-2.6167255040130293;-2.6043400314333343;-2.4946230261969498;-2.195940997576333;-2.064618787004652;-2.5521093601782168;-2.2515858055686673;-2.099495362518675;-1.5516633220721257;-1.582998567698754;-2.4191352226765175;-2.1890…
monomer-50-nr2-run1_result_369	-1.331522	-0.24041587000321332;-0.2722687835513879;-0.747867977291648;-0.08295457094216971;-0.07721873693939704;-0.4558303154834795;-0.8170043346142559;-1.2055242912220938;-1.7475736761722989;-1.7789089217989282;-2.398787730650471;-2.922414557988091;-2.269203489420661;-2.197769635016294;-2.290890106995887;-2.1472690567172763;-2.0110441246107316;-2.51807441869156;-2.51807441869156;-2.6943550259179307;-2.479…
monomer-50-nr2-run1_result_370	1.307371	1.7474981969616086;1.2713272820784904;0.9362926344265763;0.4840527652457034;0.4674562319889117;0.8466903359939195;0.46446678552722503;-0.35426458880156597;-0.29678372076651705;-0.6889887620632885;-0.5686322909691218;-0.43247223709297666;-1.0072335178004523;-1.1370742333758366;-1.0400425277689456;-1.0509417436390776;-0.5915951656950971;-0.988173371986539;-1.059309694819287;-0.9912281122470756;-0.9…
monomer-50-nr2-run1_result_371	-1.394133	-1.5085951106470095;-0.44090275938557516;-0.2229060728475952;-0.49197644917267735;-0.9736168777601093;-1.4544634189094812;-1.1926088319046493;-1.5725905049392996;-2.727424571416646;-3.4280924247818287;-3.363594435022089;-2.69368270116952;-2.6936827011695224;-2.81335522318812;-2.669734172909507;-2.315638137566422;-1.67031568078736;-1.4446251564282817;-1.092238940805403;-1.0898415778464166;-0.61568…
monomer-50-nr2-run1_result_372	-0.741683	-0.325397236900535;-0.5858507373463643;-1.1662405696196065;-1.5852635056577558;-1.5191758240416628;-2.385650392193628;-1.8803498431724404;-2.057956054483537;-2.130380746694279;-1.4974437624949133;-0.9653027556084648;-0.4266778465258744;-0.38112962981307147;-1.4909127259264656;-1.1343945599914291;-1.2594725667762454;-0.807473260073041;-0.2801418446997459;0.10350731920865422;0.46729494411652545;0.5…
monomer-50-nr2-run1_result_373	-2.464996	-1.5961238255124612;-0.6024907970121386;-0.41639379792494924;0.19504419206846763;0.5423960741589687;1.4273538533534227;1.1927072721208547;1.2085610303178398;0.6837446390665703;0.13933163398588538;-0.8096493232307207;-1.416032075632532;-2.5245766244879553;-2.8716447369917764;-2.5659441029041368;-2.998896995693128;-2.998896995693128;-2.576694610144868;-2.5014980444558037;-1.8679273026464338;-1.3352…
monomer-50-nr2-run1_result_374	-0.444235	0.9423096484184835;-0.0652398353974434;-0.578133999905999;-0.6531521723662321;-0.4378325512877913;-1.2650303180355664;-1.4642159310740965;-0.8487836170859806;-0.23628266264311323;-0.3873349964695409;-0.3089226797748079;-0.3089226797748079;-0.10134362482084816;-0.3706313228191636;-1.2962037368601462;-1.8874334749970982;-1.8344558021821422;-1.7595454625607887;-2.7622890859881446;-3.1078709417824033…
monomer-50-nr2-run1_result_375	-0.239371	-0.8043606166259458;-0.4898154646243309;-0.9200843904157109;-0.319071687682272;-0.6912814339443379;-0.3644012884504403;-0.08282165021775552;-0.041002463123681915;0.4649694333255816;0.33517284091904126;-0.7763782760145088;-0.8698582716107339;-0.8921521222541833;-1.061537660734545;-1.480113857317686;-2.826682447213703;-1.7719667094055953;-1.7584665442937273;-1.341699419125235;-1.0574088623338886;-1…
monomer-50-nr2-run1_result_376	-1.265803	-1.6400312912566946;-1.4966107782788058;-0.6041179187623895;-1.0735420211234488;-1.6040839128894726;-1.5956145201180933;-1.9191502347204932;-1.5167502577444474;-1.3677625168312533;-2.1711359051612233;-1.9159694733494266;-1.2627584047819973;-1.3951877429614346;-1.3951877429614346;-2.028758484770808;-2.103955050459865;-2.447151869932822;-2.656028784122695;-3.423539129486021;-2.2966300265536486;-2.1…
monomer-50-nr2-run1_result_377	-2.847277	1.9707335391673315;1.5541193365548316;1.4942098549774723;1.8442770151912538;1.3907412469071392;0.9726672822510171;0.33758875008042527;-0.09676574615123422;-0.5075795534025237;-1.2451156142452515;-2.247859237672606;-2.4447787574692215;-2.5587540947998906;-3.0712339968157845;-3.190906518834382;-3.062764604044403;-3.062764604044403;-2.4056374556686593;-2.5096050259201808;-2.2114591768111764;-2.09294…
monomer-50-nr2-run1_result_378	-0.167365	0.9128205912880832;1.4627133426070913;1.1400734038156284;0.3743789296474966;-0.2599522530667966;0.6808489335392823;-0.006166631578953686;-0.9173816126423605;-1.5082784156574154;-1.8955598250072847;-1.4597900700561284;-1.3861476034613982;-1.7857740269976046;-1.9440451002960053;-1.370273623259345;-1.1545065688672822;-0.19022799909954155;-0.2628603237244337;0.23899739764157737;-0.40695881674748974;-…
monomer-50-nr2-run1_result_379	-1.256496	-0.5163177616265551;-0.7306604546761759;-0.8932445473440165;-1.19471770195714;-1.1316963210621531;-0.9540901097510563;-1.534587224461307;-1.029286675440116;-1.3589833298012046;-1.548335612294275;-1.3463300200011785;-1.3929553056737791;-1.2027725710023165;-0.6839486150928987;-1.4588010085355938;-1.3188483286137036;-1.4367397457526885;-1.787771209482014;-0.9064946641074908;-0.5826009932169557;-0.51…
monomer-50-nr2-run1_result_380	0.267030	3.4767030607799727;2.4822848702282716;1.7070179072188896;1.8394426356112068;1.4046428224620064;1.0051077146253615;0.4343412201034194;-0.47927427216731583;-0.828168409026931;-0.8580173979439963;-1.6000045788252024;-1.5166489074861198;-0.9823663526284423;-0.6723335766396401;-0.1731092646551291;-0.14799855184950908;-0.3692609386190778;-0.19567473720440567;-0.3521562541483798;-1.2352273555571367;-1.4…
monomer-50-nr2-run1_result_381	-2.323861	2.2112572206331853;0.9075103642614422;0.2168854710259886;0.12908772343208483;-0.11665361548057508;-1.1850370833516481;-1.7402260655512651;-2.462891909208147;-2.2022758694612836;-2.009635964911569;-2.4036055294544725;-2.7921254860623126;-2.741624907763295;-2.744258317144795;-2.7318728445651;-2.7152763113083083;-1.9064533150432719;-1.4742126402291118;-1.5913287791871729;-0.48980954174820057;0.13184…
monomer-50-nr2-run1_result_382	0.284563	0.7020792883295199;-0.19918260465219362;-0.849053884556874;-1.17598439289849;-0.7558958952256027;-0.8990011017835078;-0.5807829030184701;-0.4602220499466874;0.2884609362177657;0.3008464087974617;0.25840836101795195;-0.7443352624094026;-1.4298007810327218;-1.473521499239045;-2.536370148921446;-3.126738159214898;-2.681060026199986;-2.0838002744307498;-1.5352228641155579;-0.40549951044383153;-0.8811…
monomer-50-nr2-run1_result_383	-1.462565	-0.7365484219968775;-0.5213723017152017;0.20858081170728088;-0.10518014422371497;-0.7793430862683492;-0.8978534237413408;-0.6246055013142301;-0.9699387720783557;-1.6342110019043488;-2.78623081764234;-2.7204942806246293;-2.5768732303460187;-2.5853874098948517;-2.1468440416638166;-2.4475586901884174;-1.3539525684800624;-1.1870792898913902;-1.382196288957044;-1.2639627522308237;-1.2447974195584333;-…
monomer-50-nr2-run1_result_384	-0.382350	-3.2883704058786147;-2.5114053679077;-2.0476357932192215;-2.295764929651072;-2.419695783763952;-1.331958828842415;-0.29546332244684304;-0.3168901900097148;-0.37793290398249735;-0.9603693098828435;-0.8434214591330472;-0.9027295909700735;-1.3430064089478628;-1.3264098756910712;-1.0942603136121292;-1.4524618193237775;-0.8754750213584978;-0.6789190370004677;-0.739327993363243;-0.5943826317635006;-1.6…
monomer-50-nr2-run1_result_386	-1.829254	-1.199501301831992;-0.1581818605652251;0.5574166829335583;0.9725608674501;0.9917262001224894;0.6901045346142434;-0.25443092888043356;0.28255079265243205;-0.8361842516723162;-0.8952172193309398;-1.2203333028087306;-0.990401085233373;-0.9834652205887434;-1.1216366629322885;-1.6208609749167984;-1.2500828011829042;-2.190159494548891;-2.4382133502545322;-2.0894248037034497;-2.3415266639014827;-2.06976…
monomer-50-nr2-run1_result_385	0.577509	0.8041032196242404;0.8891013878718367;1.4128749890491041;0.8166236252502915;0.15024981317384467;0.16080992500635066;-0.5276083458271797;-0.5429663318260017;-0.6648732735497767;-1.1518953969521069;-0.25363789068019027;-0.3954004564632447;0.015498688897729682;1.0130306986267432;0.703126653952217;1.157107636268172;0.6588593677953878;0.28891436822515004;0.3209923889115827;-0.23058708984003584;-1.2515…
monomer-50-nr2-run1_result_387	-0.506782	-0.8900744557369927;-0.3928152983272003;-0.8483234062714926;-0.16905922435346396;0.3228471852908802;-0.3426057784329976;0.34146554167539217;0.06438895713610612;-0.23064824507851478;-0.25390047338857763;-0.7218489690181766;-1.4971625154016874;-1.1074345686208587;-1.6559678557672055;-2.1757233900739568;-1.882050272277878;-0.9177717025101374;-1.5453970641862789;-1.3142262993529534;-1.495077331943907…
monomer-50-nr2-run1_result_388	0.787698	0.2083109939839851;0.1090764897450618;-0.4402191093511986;-0.44405315209783114;-1.1257849501731012;-1.3861629919909622;-1.1090864074516762;-1.1036367995166108;-1.5053706951686083;-1.4803047691404363;-0.852162101614474;-0.4172880174188117;-0.6749315437465468;-0.3928460483827218;0.06666266004756917;0.2581878720651115;0.11894652396684252;0.13554305722363422;0.7630664511206122;0.7956084474740494;0.25…
monomer-50-nr2-run1_result_389	0.510540	1.367231572646574;0.7858892232448097;0.13939719734900843;-0.3452930184956798;-0.05961429520600937;-0.7344286607057675;-0.6513944370371204;-1.6136224912060688;-1.4930583876977568;-0.8223821203581794;-0.7244282985228947;-1.1230625317393845;-0.004946761043620621;-0.05415097872458561;0.6201676145770062;0.8004906011168287;0.1187588030415598;-0.02737450712873921;-0.6409506225634112;-1.7424698600023825;…
monomer-50-nr2-run1_result_390	-3.220579	1.346955123379991;0.9399936073430644;0.8494201832408337;0.26479332640623093;0.16562009899684776;0.3168739331519566;-0.04521769544394304;-0.5191677239987538;-0.7976451374164472;-1.4157195545201777;-1.4250086589549489;-1.4250086589549489;-1.5153963674358761;-1.6699639050018065;-2.0639334695447107;-2.2160239125947028;-1.6937912837720086;-1.6000043994449749;-2.106701758403904;-2.7538645302214744;-1.6…
monomer-50-nr2-run1_result_391	0.667743	1.740313211168246;1.3236100323784612;0.9431180243567907;0.5431126156515583;0.06814997980457087;-0.7602667765544682;-1.4339463350181598;-1.78397342882721;-1.1612803692363143;-1.5825591212692283;-1.3635567521031873;-1.3635567521031873;-0.8368653531518043;-0.646050809349281;-0.513131555641744;-0.5159458063810993;-0.3159235844476886;-0.5796071872459548;-0.568707971375823;-0.5307230871722712;-0.822180…
monomer-50-nr2-run1_result_392	-2.941248	-1.9902866205266012;-2.38200779568326;-2.4965536338655485;-1.5818279908626538;-1.4999921669370058;-1.6866397732312803;-1.9847856223402813;-2.5425260408505888;-2.305782166651377;-2.3371174122780043;-3.483687620080931;-3.000808644235529;-2.7876561266207074;-1.674989963860011;-0.5599569745887854;-0.5187133508983971;-0.19981202545370974;0.07195093961487878;0.062042561551122186;-0.1757570464972928;-1.…
monomer-50-nr2-run1_result_393	-0.074736	-1.9607521987966479;-2.3822397052344817;-2.2663855889474367;-2.4074662506606956;-3.031614132001122;-3.069110317386439;-2.0143945795783242;-1.1205893487890493;-0.41615429626526784;-0.7242085234380277;-0.1837582536082484;-0.6244566630040321;0.029907188758204507;-1.3354060410510122;-1.9795447381160958;-2.362457548181387;-1.566706289606605;-1.1492447855556382;-0.3774582967855661;0.1515329128168144;0.…
monomer-50-nr2-run1_result_394	-0.015646	0.4879352645191851;-0.1777523199360066;-0.2637598472204893;-0.7258917320608225;-0.6687029985687665;0.049306570379180084;-0.9619064458195548;-1.7747822400819155;-1.5852062435373586;-1.9982188787680142;-1.7881034173201718;-0.7786361544562582;-0.7995396898080189;-0.42344372239598876;-0.23664358193715485;-0.4471185670016306;-0.33562032418690085;-0.591406029627682;-1.1940533935507884;-2.31040304825925…
monomer-50-nr2-run1_result_395	2.011352	1.1522236408473885;0.9066144653486591;0.24988252400216007;0.24680764130148466;0.6668961389743719;0.22688352681495697;-0.24294810169183145;-0.1617273148769547;0.49444503729523176;1.4815894599182216;1.5732758485475402;1.415688927108519;1.9656750415550892;2.193564628598037;1.0764679623115483;0.528685242342005;0.5689315335799618;0.031526074510415496;0.14416022513119447;0.08584641876663374;-0.39909957…
monomer-50-nr2-run1_result_396	-0.456401	0.2076146376080424;0.9782380809955711;1.1459267783156728;1.5869922874572397;0.8497021418933934;0.3466348457430898;-0.21343273385671174;-0.582613864454754;-1.2020013630652446;-1.9209792910308552;-2.6355848324283553;-2.1558407413439924;-1.9345783545744202;-2.4451619190872504;-1.0598759285985844;-0.8898243087941755;-0.8687690054086937;-0.25007073200333263;-0.26093143125735385;0.4788462470503844;0.53…
monomer-50-nr2-run1_result_397	0.882638	1.3798048683432822;1.0431300605694942;0.36323267093353284;0.4010796599115969;0.248243846992964;0.7148290219239916;0.3675606083736601;-0.4232043113431044;-0.7264090364125061;-0.8661140068828019;-0.8718113242694617;-0.3937857780185896;-0.49748009681856115;-0.8074085818498759;-0.6775678662744906;0.25245153229108197;0.2614929272742599;-0.45069341559004006;-0.43070909451143136;-0.7648150155877127;-0.9…
monomer-50-nr2-run1_result_398	-1.112119	-1.0156946170276133;-0.11229058949344804;-0.5890180996082265;-0.6249357252336933;-1.0390550934653868;-1.1484722716519729;-1.2977458525397982;-1.8265241725725914;-1.7824039768809539;-1.8700102309595776;-2.2552794076117153;-1.7217650024265656;-1.9349175200413884;-0.9114615211034474;-0.33769004406678504;-0.6993711849625998;-0.23016065404626676;-0.11618531671559759;-0.27257440006622896;-0.40549951044…
monomer-50-nr2-run1_result_399	0.755288	0.9486279648296375;0.30556902740282493;0.8038797734767414;0.2301908086340872;-0.6773902100265733;-0.3174547381537655;-1.0181225915189471;-0.8629162226773267;0.011689047151940897;-0.6568959915569699;-0.622308062919855;-0.3009296429592293;-0.13455741379661518;-0.1881865100666939;-1.0426034595910574;-1.0939529659254448;-0.9462646774676;-0.06935389425805859;-0.3833776139794771;-0.842710230739221;0.28…
monomer-50-nr2-run1_result_400	0.429519	0.6490127340298196;0.6767474833451461;0.6394613724031395;1.0601714680102579;0.09689023069494404;0.5597151034138298;-0.19243760924564857;0.0004500047556601644;0.36213114565147597;-0.18138588675115697;-1.165481212646411;-0.7780759485707459;-1.1442941351680096;-1.030566507288935;-0.9455487100843457;-1.9565808849252273;-1.4923308770326438;-1.1902737942963424;-1.1577385180278552;-1.7489682561648094;-0…
monomer-50-nr2-run1_result_401	0.982232	2.5422116134940116;1.4578289100274229;0.7938446142802857;0.06885309729299136;-0.4456303672822885;-0.9952709081387869;-0.5572952561520488;-1.3339390546931864;-0.4121964219370397;-0.5110118185873429;-0.3688297536011076;-0.6943462682377222;-0.48673041538472095;-0.8264377124297888;-0.5694134597310357;-1.5682410033500758;-1.0389376588420216;-1.550052791679727;-1.340958800577444;-2.1126802066178656;-2.…
monomer-50-nr2-run1_result_402	-1.010992	-2.3426612702263707;-2.224432909166422;-2.2353113745224618;-2.2430817069196323;-2.464344093689204;-2.464344093689204;-2.413209757780176;-1.8810687508937276;-1.420497586876014;-1.5486395016659908;-1.5341046997432322;-1.5594945652366308;-1.0786480240872567;-0.953501752769912;-1.1369963322483407;-1.8025928733954648;-1.8025928733954648;-1.6362766427272664;-1.65393053739782;-1.816418443422882;-2.57154…
monomer-50-nr2-run1_result_403	-0.026883	-0.8458499878391812;0.08535338782559085;-0.5531466586915234;-0.9112647405740164;-1.0577454458608924;-0.8417155901139775;-0.6261505207310663;-0.33128007530223313;-0.3934895556062771;0.10111674927874469;0.7525024570989827;0.3504498752395127;-0.1468815869080183;-0.2616796514516901;-1.205054685867669;-2.292791640789205;-2.2218061357772423;-2.3538882717392187;-2.494875912636327;-1.8195145708486924;-1.…
monomer-50-nr2-run1_result_404	0.773013	-0.07406127128945467;-0.11974429400249866;0.5251054583509814;0.4945499866802112;-0.047098372014182155;-0.07889724001283839;-0.07649987705385185;-0.5980421422847506;-1.041919104847479;-1.6280240901725644;-1.130897953053973;-0.6195940021798335;-0.4668842855008584;0.4955689235196934;0.12125419368600834;0.7115780808106165;0.9496806257747534;-0.17381819507596363;-1.0440408230924711;-0.4973935310053424…
monomer-50-nr2-run1_result_405	0.439883	-1.0776892067978148;-0.7168509162257004;-0.01865942147402214;0.4483159625658304;0.3079041388430075;0.9194142554794996;0.8664270491513109;0.5362031793558738;-0.13882674576933812;-1.1835861108393329;-1.71854631434069;-2.2297876690986165;-2.712120466957556;-2.9366419247617737;-2.9397064963755364;-1.8436232801512409;-1.7106540466047957;-1.1491889317828892;-0.32829719960107884;-0.10944736459959833;-0.…
monomer-50-nr2-run1_result_406	-0.119333	-0.21165053259046815;-0.6282024622489639;0.02152580475648826;0.5182154051090031;0.359534368435703;0.7557709778288686;0.7927578042956307;1.376308902728151;1.2869335171126195;0.8872810491962297;-0.06707086068804106;-0.21555741064848283;-1.0324309640903209;-2.051976654871423;-2.7138956449072746;-2.739813742738605;-3.3476400141323497;-3.113992154783085;-3.097395621526293;-2.338142428887961;-2.3037873…
monomer-50-nr2-run1_result_407	-0.176264	1.2122020537105034;1.6695208649346318;1.5232278914577253;0.9754800906580863;0.45588468617938327;-0.33488023353738344;0.3121807720754789;-0.764129398246599;-1.38648530161408;-1.0746797258273026;-0.2386669255753356;0.014490668471900298;0.5878752990487337;-0.39946346792583487;-0.39277531273279864;-0.5011604730703926;-1.529789734189311;-1.9284239674058041;-2.2809416878446918;-2.6872967249672923;-2.66…
monomer-50-nr2-run1_result_408	1.000569	1.6054361707280644;2.127036512118363;1.5716230969506586;1.8465369256022641;1.78432744529822;1.387749239006777;0.9119034096331393;0.24403481008638853;-0.3968993021506347;-0.4349227029702992;-1.3198367719394544;-1.3332567925508223;-0.7399700677367921;-0.9443882117979758;-1.2560145685604078;-1.2560145685604078;-0.9870819977678879;-1.0392721087455903;-1.4554950655385908;-0.8832897228106864;-0.8525733…
monomer-50-nr2-run1_result_409	0.218750	-0.15508660434969082;0.019992618474828437;-0.48393225621028946;-1.0058774163848356;-1.6707834038208382;-2.626592580817199;-2.651272131390556;-2.4801630244918242;-2.536746968335916;-1.957525883364188;-1.1224209718121125;-0.33472195284890804;0.6846182038352382;1.7352494829771679;1.3003022860151885;0.975956919450619;0.42423158360581603;0.7173384671307939;0.7320788619354062;0.7106519943725356;-0.3789…
monomer-50-nr2-run1_result_410	0.972454	-0.8224188699980737;-0.5239301977785893;0.13623232151027578;0.15622288547381497;0.4056386465351686;0.7280505776374504;1.6441014440621733;2.189898267317447;1.9885376432372608;1.9964643456882645;1.477514672162274;1.4677301488243142;1.4731797567593816;1.48544137461328;1.1136418059880293;0.8280574017827208;0.14980519981559506;-0.010379923580040952;-1.0476368401501115;-1.4425052267213447;-2.4755835427…
monomer-50-nr2-run1_result_411	0.589685	0.28969687551695;0.8926903696446813;0.1260535506007223;-0.48150720481082715;-0.46152288373222067;-1.2197787439181262;-1.4007290328257378;-1.4213806222076921;-1.7688465403382663;-1.2639214233010077;-0.15314784267621784;-0.9994340905232809;-0.7218316889249708;-0.8611968917490377;-0.7311084667220592;-1.2384157960231357;-0.9926744571104779;-1.3302386925505094;-1.0919067919245065;-1.381646956650916;-0…
monomer-50-nr2-run1_result_412	-1.025373	-0.06480325092166488;-0.8055546038472384;-1.338593048801267;-1.4048545785766815;-2.518978731444044;-3.132668912667874;-3.1924903919328256;-3.1782788949973364;-2.8450825117827745;-1.777981301394969;-1.0837518398000379;-0.4044275000818766;-0.5194622989963948;0.08836397239734997;0.6309020561657918;0.45577293937063446;0.07003591096880253;-0.9707665975217415;-1.6757288654798714;-1.8635157627154548;-2.…
monomer-50-nr2-run1_result_413	-1.736146	-0.9152415284008725;-1.0375626211868887;-0.19765204102371772;-0.5737364928758824;-1.0477773580982965;-1.7030629804851085;-1.7196595137419004;-1.4303270076229186;-1.296002754285881;-2.4169327757210013;-1.3919374770048303;-1.2126787258364609;-1.3012883100891626;-1.292818917317779;-1.2078423001558076;-0.9202363814890039;-0.16820584112054532;-0.23652791321393785;-0.3573272338061452;-0.176309748843655…
monomer-50-nr2-run1_result_414	0.299545	-0.42505778763817303;-0.009506412855463369;0.26207822906461065;-0.10784088050818094;0.04925271773780939;0.057516576412230264;-0.4196207984818008;-0.40584112738717976;-0.06282728401208074;-0.03954427799703072;-0.2861965302599992;-0.5140877602446565;-1.1111814082116966;-1.4094492846008335;-0.9210289959207071;-1.4429260781986886;-1.9077083028934991;-1.908946850151471;-0.9240383072388757;-1.467040013…
monomer-50-nr2-run1_result_415	1.453315	1.7311457888920025;0.5995716364221867;0.7500929030671278;0.6862462882687932;1.1298736784891523;0.2153081251831767;-0.3424811902835763;-0.6581341097294511;-0.13974734419643717;-0.805500200209125;-0.819000365320992;-1.5616570247025339;-0.57550993453197;-0.07491973289760574;-0.21694166805579046;0.046920977439334835;0.19974244280267006;0.7062815390818296;0.3957502173931303;-0.6136815612272605;-0.1067…
monomer-50-nr2-run1_result_416	-1.015536	-1.190040237199035;-1.7641540815549772;-0.9338334451295032;-0.2870016693085344;0.06986775679982615;-0.20590258842609097;0.5714525302704142;0.14642633993243237;0.8947392027972273;0.4372460615192612;-0.6379375025765089;-0.7421160741020542;-1.3502750417414235;-1.8883543553811741;-1.460851070527253;-2.5915971663553883;-2.508241495016305;-2.829490846730926;-2.93461726758169;-2.721508873135711;-2.18887…
monomer-50-nr2-run1_result_417	-0.272188	-1.822140794740675;-2.0697195127124;-1.783040115347352;-0.9674307242505595;-0.4544550500364993;-0.24537615083747263;-0.7303896294950987;-0.2915907106900457;0.7012445346735523;0.9863733588244177;-0.13344161678355212;-0.12443873841648712;-0.7271480981207901;-0.8275435387826373;-1.4111695949845076;-2.204971761474136;-3.0167919845763835;-1.8870686309046592;-1.676464958379959;-0.6941949932318939;-0.26…
monomer-50-nr2-run1_result_418	2.113058	0.21575192255018763;-0.660010952149107;0.10904764739009502;0.10962030064781116;-0.5481456666914688;-0.12845569629095982;0.7302792889885141;0.6703301736355136;0.8760497129555853;0.8635468802961443;1.4510142676049973;1.1620336682049697;1.2143784806705527;0.6348377958127056;0.44534955956390854;0.34735148186104786;-0.06258742294254016;-1.1450330326087823;-0.6877919850033525;-0.7754353943210672;-0.702…
monomer-50-nr2-run1_result_419	-0.943867	-2.0863385401458387;-2.436778913854601;-2.729323171009297;-2.9077230339505378;-3.104431552473124;-2.3037281405962187;-1.5632272164245749;-1.5195064982182516;-1.0113611583102713;0.07778619326939146;0.7293331828694607;0.5328213216802765;0.7759662282725077;0.07225015766256178;0.13253708674520348;-0.29123419529757855;-1.1086185818086538;-1.1351234931292031;-0.9657358168895496;-1.7062367410611903;-2.0…
monomer-50-nr2-run1_result_420	0.664035	2.437480161113209;2.037617779010061;1.3452969683105622;0.5565837395551136;-0.009858306292139218;-0.8169627505620691;-0.8317014629319057;-1.228726018511571;-1.7792079051563034;-1.4952974654370224;-0.3350137910246105;0.29423934793200607;0.2728124803691333;-0.5333751587001911;-0.5554212998920494;-0.49698015113560184;-1.0825025448405368;-1.153638867673285;-1.5920032378743043;-1.7979076386450532;-1.45…
monomer-50-nr2-run1_result_421	1.170689	-0.5126672273651461;-0.7524118886458;-1.1518507852365374;-0.49249014677403957;0.25442090075857093;0.5062419556228099;0.36858467456519467;0.3809701471448896;0.6719488591292698;1.661735007765133;0.6165058789720372;-0.22845038498189052;-0.7967281309146415;-1.4503311884769816;-0.9004196963925288;-0.39511914737134124;-0.5159212152486655;0.2676584479371004;0.8442020003584833;1.8481400478749626;1.981852…
monomer-50-nr2-run1_result_422	-3.276176	-2.344539500775169;-2.678885494048822;-2.7635207625127682;-2.4354545690934635;-2.3425296332061762;-2.461039970679167;-2.2560145935497573;-2.119789661443213;-2.0012793239702202;-1.992809931198841;-2.474450359786272;-2.9285493148043362;-2.6050136002019344;-2.4215190207235078;-1.8840643943663598;-1.3018235245583183;-1.3018235245583183;-1.352324102857337;-0.9400157478175325;-1.1365717321755637;-1.668…
monomer-50-nr2-run1_result_423	0.630836	-2.9664314909093776;-2.9970092195272935;-2.769858547084598;-1.8132750943110554;-1.931010506898104;-1.8484501467510148;-1.9155472583068243;-1.317950024833471;-1.2132166532191175;-1.1677619688516359;-1.1536862403360824;-0.03489389906564878;-0.14767445901221546;0.9631017330353906;0.3621726972307837;0.5839080645999948;1.2524931033089066;1.1099199164985736;1.1117842320315792;1.3027171239560222;1.37576…
monomer-50-nr2-run1_result_424	1.261221	-0.11476997017555438;-0.9327019620129384;-0.6645487637792477;-0.3167045009847149;0.7364038726731531;-0.2775497203323973;-0.204110362580856;0.4308400937624204;0.7110251801852024;0.1760717897076764;0.15328083772626042;0.14337245966250492;0.12677592640571322;-0.8949972016255276;-0.740762735591014;-0.21569358181356188;0.1489989960240749;-0.12836381458291837;-0.7386714015941214;-0.03247058637802182;0.…
monomer-50-nr2-run1_result_425	0.725278	0.10514569665098307;-0.29326906928140756;-0.8989726848145873;-0.6213265127803933;-0.014894439901575612;0.8198645468223169;-0.34432518186991196;-0.690152917863717;-0.3884073976296744;0.4552418075676143;0.885204791764684;0.40019131310705797;0.13606643541856675;1.1823185518441752;1.061723484248862;1.1736663868835038;1.4410131698774922;0.3625653193907263;0.22315599339781578;-0.629320376296993;-0.7553…
monomer-50-nr2-run1_result_426	-0.215864	-1.1173710530972403;-0.5768324193894259;-1.1139274020474914;-0.4819672305742784;-0.9165611451785824;-0.9652295577707338;-0.30789319258936687;0.45949365134313686;0.7421967379011694;0.7828210879625711;0.7704356153828762;1.1970810580503728;1.1808058840996227;0.6129846891382941;-0.007109896224162636;0.03536578007813919;0.2051046009161787;-0.8176613127356473;-0.8851403688091837;-0.7218561299835048;0.2…
monomer-50-nr2-run1_result_427	-2.023378	0.6743238064461862;-0.1803915705330384;-0.1694037939600163;-0.2737592158755884;-0.45809206271353736;-0.5394342951816609;-0.8187621100464532;-1.860752607628642;-0.844151975539854;-1.3578319081976047;-1.8005375277933904;-2.1493260743444718;-1.771555521956904;-0.901207049351258;-0.9012070493512591;-1.924495836633081;-1.519038692971017;-0.910872653931043;-1.2145901382552442;-0.8203872782739208;-1.312…
monomer-50-nr2-run1_result_428	-3.699695	0.7707595724036405;1.262826585729356;1.6206061058253487;0.8409053209407512;-0.15126378033989946;-0.18160169351410074;-0.04377315318789623;0.5126071048525027;0.12142046851560204;-0.6681706372969318;-0.7128503967784684;-0.49174401456083483;-1.063949357288739;-0.5282699924933213;-1.1181200160963702;-1.4639360492283258;-1.8125824766363476;-1.003364885210611;-1.14949819538091;-1.3899274321098247;-2.51…
monomer-50-nr2-run1_result_429	0.841649	0.19730784512120383;-0.6884893177105977;-0.32832798422593584;-0.06116151081599106;-0.1594071652717149;-1.1275805995738963;-1.5348123662550661;-1.227397070169732;-1.0783264119560527;-1.7134074191399393;-1.3706051948276863;-0.6766931928902477;-0.5612788702672032;-1.0796829989051266;-0.4362137803403756;-0.40627339683727764;0.5722291082878508;-0.5034044914595597;-0.5144258796207114;-0.646436735500548…
monomer-50-nr2-run1_result_430	-4.358793	-1.4046221923791458;-1.9373357001004818;-1.504303209852004;-1.878212728272667;-2.3071848746633603;-1.7660409894098457;-1.7784264619895407;-2.005138456694175;-2.005138456694175;-2.545588726523955;-2.4351614063675324;-2.889260361385597;-2.889260361385597;-2.9823808333651898;-2.9823808333651898;-2.9318802550661722;-3.075501305344783;-3.0589488952568358;-3.325262252390358;-3.8706171983209705;-3.75243…
monomer-50-nr2-run1_result_431	1.350121	-0.06041715552025461;-0.04102654311364847;0.6616941267232707;0.5789678035498372;1.131258614125078;1.0776295178549982;0.41245428731574574;0.23083954907211773;-0.10459445657869594;-0.12961311118968016;0.16208001342842265;-0.2680490745708435;-0.2546727641847732;-0.15623002666199956;-0.13517472327651778;0.7733210048745892;0.24686306722792456;0.4510422576306919;1.3674150140087271;2.1304682716781365;2.…
monomer-50-nr2-run1_result_432	0.197598	-1.0412405875582664;-0.15237981793383823;-0.6964496310931972;-1.1163019959824272;-1.7027523041340564;-0.797635061533438;-1.1000836762191963;-1.0994644025902118;-1.099464402590213;-0.9539503660488973;-0.3197607039055173;-0.19826871211924674;-0.37814948420171735;-0.3942823950864822;0.7808061961809031;-0.11509807030087063;-0.36422741707977857;-0.003943086121704091;0.3643741361680574;0.04130759901947…
monomer-50-nr2-run1_result_433	1.445805	-2.023158320027357;-2.3715207963351363;-1.3465033410448695;-2.0251554238906184;-1.584259332283846;-1.4565682702158531;-1.7627891422120634;-0.8492173601666247;0.1316394610381943;-0.18664096844399855;0.8305292562455746;0.03672708975594505;-0.12205150848708085;0.07116039827442892;-0.15228992448131223;-0.1296747145318214;-0.14830448078605232;-0.059251492060308955;0.6160281964876897;1.1210450184246057…
monomer-50-nr2-run1_result_434	-2.712858	-1.8673895206234772;-0.731878238401846;-1.095910953495897;-1.2402663468712225;-1.4237609263496511;-1.9130768602704056;-2.0161057103137563;-1.9969403776413657;-3.1489601933793554;-3.284067064109138;-3.56821550175742;-3.9223115371005073;-3.508192168868813;-2.8746214270594397;-2.900011292552837;-2.874900579747217;-2.7479208495028473;-2.6974202712038275;-2.6723095583982075;-2.6979089700220666;-3.2329…
monomer-50-nr2-run1_result_435	0.790423	2.9537308375608498;2.308958991136584;2.5068816903366766;2.570300219510539;1.6060216497427973;0.696380758783095;-0.18247928194856605;-0.45352550153991417;-1.0371342173901705;-1.5168200799477516;-2.31215832526697;-2.316369385944067;-1.7747719634423513;-1.4190475522466395;-1.6281415433489237;-1.281502326140906;-1.6817026936661539;-1.3081432019556805;-1.781806936185519;-1.3084088326208536;-1.62586213…
monomer-50-nr2-run1_result_436	-0.334352	0.21446373566707386;-0.4179109663848975;-0.40265221199946366;-0.787373973946514;-0.4498744718602195;0.05333729395273235;-1.148593472677488;-1.2131999029969713;-1.2036158176934213;-1.3895874916877873;-1.537219164609088;-1.2215933621911157;-1.94133040265417;-1.3376669327473971;-2.1426658466787787;-2.0465257225616043;-1.5489203130958236;-0.43557108511440584;-0.3531015035787505;-0.05890256872365203;-…
monomer-50-nr2-run1_result_437	-0.421808	-1.4868061344662653;-0.8635124861175836;-0.1562450927369957;-0.005579707279006669;0.1367580089641872;0.2809239910770332;0.3044563889784533;0.5651869841990791;0.8150183635495709;0.784104886971682;0.11251074434264637;0.4958668691595104;0.06275092018581734;0.5994457110403478;-0.40910436387163984;-0.30328222316969483;-1.0022181643449113;-0.9060337843601577;-1.420209489216076;-1.064485078020366;-1.446…
monomer-50-nr2-run1_result_438	-3.734834	-1.0131277708881523;-1.6002807159724992;-2.0126722927649605;-1.2353946277269716;-1.7973508515713306;-2.0469718860345814;-2.499585883694123;-2.7208482704636925;-2.198126942822765;-1.957699223380805;-2.985446780791319;-2.5160388940160257;-2.9174778087992443;-1.839229673089711;-1.7063045627121076;-2.110515552880048;-1.8501375110621867;-1.9006380893612045;-1.91054646742496;-1.8222091910329938;-2.3481…
monomer-50-nr2-run1_result_439	-0.581998	2.0756216495714614;2.3954808256400515;2.646600322287642;2.250201579275525;2.6260981003300667;2.526924872920682;1.9823623758218605;1.4195439135538788;0.7839232792608609;0.7851618265188306;1.062486120509711;0.3197056064023768;-0.6488119373503851;-0.2723640133833255;0.8567884146287547;1.610938021509457;1.134850440646038;1.410612850348166;1.5908486903397616;1.750171673650097;0.7773207493651054;0.4549…
monomer-50-nr2-run1_result_440	0.731431	0.25097997575304537;-0.425259889371381;-0.9037645825910777;-0.3350197584432537;-1.2910232797911938;-1.9652695757516787;-1.7014069302565544;-1.0388301739457442;-0.4664976822014582;0.09249095929652046;-0.5046026886705186;0.2880183694984275;0.5222851491816978;0.2653583683312031;-0.19521279568651057;-0.9210747157731637;-0.9574157078163605;-1.4776599409413518;-1.4556137997494947;-0.6367431565288553;-1…
monomer-50-nr2-run1_result_441	0.386813	-0.9646732572557353;-1.4203073977797056;-1.092437349206892;-0.8923930023117528;-0.5124113292771048;-1.445256764186134;-1.0029289391915268;-1.384720282212973;-0.9778317594946909;-1.52215398596394;-1.0085207623603805;-0.7680915256314655;-0.26078419633039024;0.3240900828591525;-0.22874565955032175;-0.35492738378656635;0.5021254535807788;-0.04232582726041899;0.41377743252439375;0.1105371026861152;-0.…
monomer-50-nr2-run1_result_442	-2.947111	-1.9929903011548518;-1.5466893544013254;-1.9875818714649005;-2.030742132870293;-2.1743631831489036;-2.719870049117631;-2.187889172059232;-2.1878891720592297;-2.668735713208605;-1.8595181217828707;-1.5991400799650095;-1.455519029686397;-1.1695415762446792;-1.5049664689450502;-1.6234768064180407;-1.6400292165059875;-1.8163098237323583;-2.3484508306188077;-2.466961168091796;-3.0247015866021036;-3.31…
monomer-50-nr2-run1_result_443	-0.739077	-1.5962453531930272;-0.6106138053882342;-1.1331193197030436;-1.5439221972602222;-1.92397276109668;-1.58854786839631;-1.170952961606144;-1.7600286257430797;-2.5719634043190895;-1.9295993302731094;-1.798363752574195;-1.1466862121335155;-1.1923709401074762;-1.0748590466770174;-0.7096160860122026;0.17064076465719877;0.04459608912681926;-0.07094173492704413;-0.7322799439798857;-0.2955949130502078;0.17…
monomer-50-nr2-run1_result_444	-0.736528	0.007488124654137018;-0.7900105335203702;-1.34141049194702;-1.7500947851400352;-0.7385541417637117;-0.8751441348319465;-1.5161458068941593;-2.3845430741634766;-1.3122857018387228;-1.1947066041172358;-1.0152915380833059;-1.5742181838000882;-1.6371486597702025;-1.3880193129912968;-1.5494429836449024;-2.1437223808725863;-1.947210519683402;-2.1032170425417065;-2.417659597857707;-2.734735562555203;-2.…
monomer-50-nr2-run1_result_445	-0.276811	-0.31448521594244117;0.42508452832372484;-0.6057528056232326;-0.43259338167138267;-1.2050261195354246;-2.052090847282061;-1.623156183371921;-0.7020292630528666;-1.1843272410297978;-0.8443761790148131;-1.2690700066343115;-0.5486576944827248;0.10116370750577514;0.3169724018264595;0.02589571635080496;0.5120052775195187;1.0837907929759285;0.8107892806493703;1.1405881996306793;0.32254344370742255;-0.4…
monomer-50-nr2-run1_result_446	0.353388	-0.8498220696548731;-0.6119912198415991;0.13306504660194912;-0.17535755082049317;-0.3297649585583739;-0.24477162706419134;0.13383203211276729;-0.16234002546041215;-0.5980268631110857;-1.4934701186436456;-0.593802483978096;-1.0921311507219778;-1.108108410349784;-1.683867023509689;-1.4199357112598283;-1.5927864768265187;-1.319339835749311;-1.3895310573222086;-0.3129666829024846;0.6988183355080457;0…
monomer-50-nr2-run1_result_447	1.603400	0.058848101948653954;0.7849615588802091;1.2290103356522355;1.083158311997164;1.4797365182886038;1.4681743185641898;0.9620722661735237;1.0494833802056969;1.0112122699344381;0.3967445524018503;0.016992324401531533;0.3113151139824288;-0.1294301598035619;0.3270061475425279;0.1604671299962057;-0.35026125747424597;0.2536788083656009;0.5481168997776219;0.9309316196316784;1.4281089118345545;1.39533111972…
monomer-50-nr2-run1_result_448	-0.538700	-0.5212308209127153;-0.7425176045561078;-0.7687466283582615;-1.2500040210830974;-1.9142762509090894;-2.720463889978415;-2.7370604232352087;-2.2089956259851213;-1.753874069902473;-2.1813773547563966;-1.8327309273483756;-1.269540900903005;-0.8799399356446745;-0.7352014875979059;-0.2644387412289515;-0.8987000367494472;-0.8887916586856928;-0.8887916586856928;-1.097885649787976;-1.270465921493013;-1.5…
monomer-50-nr2-run1_result_449	-2.986965	-0.7067331042472099;0.111286217679909;-0.6110094161993017;-0.9292517838279927;-1.8026209848607733;-1.6149153447052478;-1.4934967504840562;-0.993048305254751;-1.8737528484174732;-1.7287375996239334;-1.5966796050256418;-1.050779727260797;-1.5423285339119823;-1.6587012342016403;-2.8135353006789865;-2.1564830531770762;-2.2873788632297614;-2.0014014097880417;-1.9890159372083467;-1.2056501512132598;-0.…
monomer-50-nr2-run1_result_450	0.189831	1.5052941198927843;1.0877372933101497;0.83025623933948;0.677676446415629;0.3032726767167011;0.3301106355985276;0.37397195566095676;-0.5772516630267552;0.05658832188586789;0.11352297913635402;0.38936101641767146;0.692628463283848;0.45219922655493644;-0.037116707365816876;-0.12429179921218013;-1.0336962308058208;-1.516412835309313;-2.2904874811398743;-2.194669659919559;-1.3641720866400586;-1.462338…
monomer-50-nr2-run1_result_451	-0.395196	-0.2852693524670579;-0.8353343498456893;-0.5726750107374728;-1.280189356950672;-1.280189356950672;-1.4704760217102468;-2.157024436334576;-2.0439637067966507;-1.734970759415718;-1.7030885375012113;-1.0077340020833652;-2.134643105015736;-1.4856430971254029;-1.3544075194264873;-1.3513877345901713;-1.2462613137394085;-1.82850218354745;-1.8230525756123845;-1.7002397828762648;-2.4677501282395897;-1.503…
monomer-50-nr2-run1_result_452	0.300096	0.8841459390089329;0.1787176060856027;-0.20865812834116576;0.05217282258697352;-0.6058910590752502;-0.2363176236824046;-1.271749179505285;-0.9946586337817636;-0.7665221478105789;-0.729737294248882;-1.3050462438939714;-1.21036777807722;-2.196809849116566;-1.9782518467355217;-1.184449680245893;-1.6111780402138727;-1.4204186295591632;-1.0062992613274686;-1.433802546181391;-1.238685547115736;-1.06092…
monomer-50-nr2-run1_result_453	0.330139	2.9560802756489197;2.705015164496054;1.7130549440182483;1.9096129266112185;0.9266509283628277;-0.03682103177202276;0.3250531378781869;-0.12994711762968933;-0.6643070582766895;-0.0929329441990148;-0.6065661678025743;0.1455861915619275;0.00444254611288305;-0.3469039718445857;0.269100932553276;0.3731085798422431;0.7182654848223742;0.3257562200649673;-0.22160678435593634;0.46366293549545357;-0.170181…
monomer-50-nr2-run1_result_454	1.049297	-2.504070261155418;-1.2372828797923008;-0.886556173186533;-0.6485110372805366;0.16070655414520119;0.49613144684557015;0.18569951417226302;0.5374346172184061;-0.17717092417909278;-0.717621194008872;-0.23728722579957706;-1.0151695715986844;-1.429955021154425;-0.789424406035473;-0.2576407151795384;0.07270735915247657;0.750565518153501;0.6988399793168991;1.8389353334244078;2.043690328094176;1.3621165…
monomer-50-nr2-run1_result_455	1.054741	-1.5939963641077388;-0.660292664176807;-0.33920045935643;-0.7047420707340546;-1.7044527235679339;-1.7605081723944735;-0.9801148998185125;-0.007172993891034447;-0.9702454765405717;-0.8111979287644687;-0.25657666280914754;0.8479150880489529;1.6393314312208425;1.921780313681231;0.9741520432335203;0.9440553448648606;-0.005929726564882751;0.13402755446340664;0.23022826845366381;-0.44184286100944287;-1…
monomer-50-nr2-run1_result_456	-0.570944	-0.2812369520908581;-0.5505225094986228;-0.6087507158103567;-1.4343931718730063;-1.2854054309598133;-2.296618447158546;-2.765828978074881;-2.8997445729638827;-2.432237544301537;-2.7161645656542994;-1.2398019947745529;-1.388789735687746;-0.9647619893922958;-0.3318250051929299;0.46033411303876287;-0.3336811436451082;-0.47205586195777727;-1.2906289736067966;-1.5996219209877274;-1.0612791232737393;-1…
monomer-50-nr2-run1_result_457	0.390197	-0.9145408849340472;-0.03255258317065504;-0.039223837127936916;-0.31139139264976834;-0.32546670822177576;-0.19658437031300185;-0.20649274837675735;-0.611609238241387;-1.545693633351933;-1.6472667837706962;-1.9368648293540451;-1.5680053140081596;-1.73444743036457;-1.7785676260562076;-1.5256104700433784;-1.5117860121713071;-1.3260134176964193;-0.6419420975880283;-0.5053697703649079;0.10442051079647…
monomer-50-nr2-run1_result_458	0.533934	0.8668102168579224;-0.09541882755143645;-0.12598206052057495;-0.15637974037666103;-0.7634735991631931;-1.7828137558473394;-2.0977732151255437;-1.9916483502322482;-1.5320984879280752;-2.0401861434226656;-1.4307070228759318;-1.912909040678959;-0.900257039187848;-1.1155740458241872;-0.900640290631018;-1.0145162389462972;-0.776095729704339;-1.8026667319018959;-1.4123771959054716;-1.786975676793568;-0…
monomer-50-nr2-run1_result_459	-3.100833	0.9316294617068774;0.33522029515291374;-0.39042439415041297;-0.4632054446102144;-0.4632054446102144;-0.5242481585829981;-1.062823244420913;-2.1671567325992416;-2.405015652625603;-2.2653106821553086;-1.9975123676632631;-2.1810069471416895;-2.542180966272465;-2.5675708317658645;-2.4659809670148904;-2.49137083250829;-1.9593899554498913;-2.5331614324865512;-2.610044894825984;-2.8313072815955556;-2.72…
monomer-50-nr2-run1_result_460	0.059491	0.6374003837253288;-0.33641528682729815;-0.9146531992026229;-1.0309499129422455;-1.1554527692669232;-1.1710519700712878;-1.5790371125700475;-1.6845901958477918;-1.5340332809245518;-1.5285836729894864;-1.2542014942618989;-0.6284095915127835;-1.685808633260116;-1.803201143829824;-1.8240560091809015;-1.967677059459511;-1.1885223341415199;-1.267272170262578;-0.9804065454640224;-0.3500383606802551;0.2…
monomer-50-nr2-run1_result_461	1.242396	-0.7433563433219799;-0.25649339075694527;-0.8153539715335996;-0.149876490911531;-0.06136609851323754;0.3500702341989773;0.20587469706883055;1.3174258140023796;1.0563264890908988;1.6934167206072752;0.5157589766293158;0.41206465782934426;0.3794471547194495;0.41028662814791256;0.42713087085629753;0.36779218193429347;-0.20701740432593088;0.34110086218832497;-0.6567240564506747;-1.182929091036561;-0.5…
monomer-50-nr2-run1_result_462	-1.332048	-1.7174015847295954;-1.293520733650726;-1.3492114012305492;-1.60209884394783;-1.3277166652202417;-0.6880057617646794;-1.647981876269294;-1.4449637093398835;-0.935452099641598;-0.44899529793232146;-0.23142813335765333;-0.7412125571746703;-0.8829553617488067;-0.041063005800038736;0.6375587063732889;-0.27130303489997737;-0.8087576612571256;-0.13347797270912573;-0.2543094431274726;-0.8720264267398585…
monomer-50-nr2-run1_result_463	0.792520	2.278744969852677;1.4312927429778206;1.675669596225022;1.7833429394712403;1.6792547649304528;2.0336470965228703;2.117614105967153;2.1399014619645516;2.4863191028803757;1.4659111241180205;1.62350454020309;1.2319295925584923;0.7291134935258701;0.6164401010046178;0.05751045571334818;0.15169304558145671;0.40326769034514104;0.4613490620978603;1.030705746132434;1.283539047419469;0.21574044522340516;0.6…
monomer-50-nr2-run1_result_464	-0.740812	0.6587247445071589;-0.04904743839663333;-0.6706175975994095;-1.145931528370877;-2.2296292720154764;-2.2757952882065786;-2.5931079872749234;-3.524671164700686;-2.5807225146952284;-2.2930743481934672;-1.154770610487781;-0.39881199203246726;0.6603625159043335;1.3925850559384558;2.1992290199064426;2.2246629489201157;2.612201277515334;1.740877233373416;2.1663879420878462;1.3251473199078252;0.360049038…
monomer-50-nr2-run1_result_465	-1.161686	-1.2569171490259397;-1.6310159903073187;-2.028558236446672;-2.065864731426097;-1.779887277984379;-1.423283684218186;-1.960738310575333;-1.960738310575333;-1.5550883351150198;-1.4281086048706477;-1.3512251425312145;-1.7653445107629102;-1.941625117989281;-2.2113808728578674;-1.9023879254769354;-2.7562669828962427;-2.099139834520499;-2.0936902265854314;-2.1998150914787273;-2.258415123910995;-1.10840…
monomer-50-nr2-run1_result_466	-1.302531	-0.6880662200886605;0.05073237343574293;0.6641566918507517;0.4477632263718099;1.034162630202683;0.4114695706117873;-0.260815125728374;-0.10815268046658563;-0.5745358824925437;-1.18063240882665;-1.501919434201244;-2.11668157023962;-2.382509219992546;-2.382509219992544;-1.7948187422494382;-2.1965526379014366;-2.661596533232076;-1.645114750456131;-1.3671272525665332;-1.3572188745027776;-1.5008399247…
monomer-50-nr2-run1_result_467	-2.043339	-1.641044323534777;-0.5468621296957884;-0.31120554810610657;-0.6873342356985693;-1.067384799535027;-1.416031226943049;-1.932969899087634;-1.7176528924512948;-2.419872961269098;-2.667926816974739;-2.781902154305408;-2.667679240221876;-2.6425685274162536;-2.617178661922856;-2.3513510121699297;-2.7410789589507605;-3.1770964233535124;-2.1196973816061777;-2.309624522749116;-2.053063892422393;-2.078453…
monomer-50-nr2-run1_result_468	-3.603109	-1.5609992085666677;-1.8742816379399005;-1.9435186485003593;-2.2396259083065138;-1.9251833529905162;-1.70777250328141;-2.3247467118339924;-1.7048679029824512;-2.0201718745638404;-1.4728088701429358;-1.4979195829485559;-1.392793162097793;-1.2192069606831208;-1.0292798195401804;-2.1561889224725515;-1.7064737165027255;-2.2563138154395697;-1.913116995966614;-1.9131169959666132;-1.8123210186536967;-2.…
monomer-50-nr2-run1_result_469	0.270280	-0.9446753745536426;-1.5455187989048917;-1.1689541550821643;-0.48800577616853563;-0.4566705305419062;0.06047768773313796;-0.7062915650051572;-0.6054955876922408;-0.08822386798637652;-0.6639254632511009;-1.6528835835922011;-1.0052033043503543;-0.9816323898328203;-0.47769811060193795;-0.9543335910742163;-0.3766507271033223;0.5042263407858832;1.0472377226560556;0.23778003859598407;0.5148566231352711…
monomer-50-nr2-run1_result_470	-1.509887	-2.272563838766674;-1.911462552728865;-1.6408623818091597;-1.3723799797488823;-2.0295071281246257;-1.6754110927815407;-1.1876286869875383;-1.1753346089938737;-0.6403744054925177;-0.10830448856887698;-0.41402191292309276;-0.0182803155265349;0.45579269603782246;0.6543671539076447;0.5992700827477185;0.3887909194158449;-0.5744903178994699;-0.6311416609294848;-1.052196893805808;-1.1908450126697974;-1.…
monomer-50-nr2-run1_result_471	-1.897715	2.253508924624373;1.8849911818839258;1.8219364161561615;1.6544566136850372;1.663300504087968;1.224805945169279;0.9162220331309574;0.9733971799026225;0.4703806428355957;0.23178436140304792;-0.3161014779420504;-1.05042954831472;-1.0313559205419889;-1.1588554316494775;-1.2217278958078024;-1.0873166614193712;-1.5970335961465973;-1.7294629343260346;-2.001225899394623;-1.4789932705719289;-1.84575340889…
monomer-50-nr2-run1_result_472	-2.798539	-0.6947311584899563;-1.1796696268422686;-1.6317938125929712;-1.9447077800631838;-2.260191463338092;-2.7275487560401186;-1.8278811213745667;-1.3235892391505308;-1.4186585733081318;-1.4492188940488182;-1.4616043666285121;-1.3390386197353834;-0.9352645379137206;-2.0126638661807235;-1.7369014564785932;-1.6288714992811546;-1.481239826359854;-0.7045621955578011;-0.007630408784047731;-0.2559297948784526…
monomer-50-nr2-run1_result_473	-1.347891	0.19417889992411858;-0.46854158011100777;-1.0391871069835872;-0.9496691387326418;-1.2661332085101356;-2.197740509104742;-2.1391404766724764;-2.47277530096679;-2.1611489442043594;-1.8376132296019574;-1.5605366450626714;-1.3668157318624667;-0.8859691907130938;-1.4937954621068374;-1.0621187902357925;-1.4841724671546495;-1.1874964377836104;-2.1831356628819627;-1.7541635164912703;-2.2121442047853943;-…
monomer-50-nr2-run1_result_474	0.427004	0.5666702209176212;-0.21193707683093416;-0.5375890599433957;-0.8407677611394966;-1.207527899466497;-1.862813521853306;-2.487236326503846;-2.422738336744106;-1.7249451337049575;-1.8446176557235552;-1.3244073290041232;-1.525130250870403;-1.151930123847419;-0.09334309300844075;-0.062007847381811344;-0.30357664223348624;0.08192352953803687;-0.18438852824444435;-0.053860913524559545;0.2410095319042747…
monomer-50-nr2-run1_result_475	0.532299	-3.7021767668240444;-3.56706013518606;-2.331658698257583;-2.4264676077926364;-2.3048933623144916;-1.2707510957090595;-0.27427679188016135;0.7946407393662906;1.383770202401774;0.39485103684649064;0.8269618004585074;1.8552992289569867;0.8093911166958225;-0.2997727057885863;-1.1401204214434468;-1.256577755232155;-1.3719920778552006;-1.321194893148141;-1.8264954421693296;-0.7079190138193295;-0.094147…
monomer-50-nr2-run1_result_476	-0.540927	0.7432489145748294;0.6192154972938683;-0.15171393376838868;-0.5525322299989531;-0.9311358891759139;-1.1335417250851632;-1.296112548410707;-1.5596934847594368;-1.8481951022278789;-1.869094754356401;-0.866145596832088;-1.1245505159318703;-1.4505633250502106;-1.1953968932384127;-0.9461393948568306;-0.9873830185472166;-0.802518344578219;-1.3004387651358749;-1.4888676090084947;-1.239738262229589;-1.38…
monomer-50-nr2-run1_result_477	0.710671	-1.8965503417750835;-2.3003306174890104;-1.2706011589083115;-1.514724944792975;-2.0749424578192186;-2.377516444517728;-1.4573936384118096;-1.2004914129931936;-0.652217495221979;-1.0777556008299318;-1.196697100535184;-0.8455735786112237;-0.45915086126298427;-1.1585566793414317;-1.1751532125982236;-1.719679692064368;-1.6322043641121462;-0.9992673799127814;-0.5251943683484229;-0.47101829579046467;-0…
monomer-50-nr2-run1_result_478	-0.519554	-3.2422003588078883;-3.0462514193717767;-3.065795479915685;-3.055453345944949;-1.8979839222718904;-1.8542632040655693;-2.029763885038118;-1.03375059215843;-1.1552368118951357;-0.27923420148085837;-0.4688844229784857;-0.8215950253544966;-0.2656635307746987;0.14225434636607365;-0.385724255944129;0.14807031883238023;-0.9223331158286572;-0.814969703677393;-0.8193029366455107;-1.4071889504809234;-1.25…
monomer-50-nr2-run1_result_479	0.769889	-1.432922609268411;-1.0562273427792963;-1.3858189827711367;-1.4395127784383983;-0.5877120444258759;-0.6235060601811954;-0.7240574624136267;-1.1716417092134366;-0.741892542928387;-0.587912261864035;0.254069392960609;-0.5583130781087207;-0.675429217066784;-0.16592182847001613;-0.14612273818762064;-1.0460380823047635;-0.9173298892743253;-1.0011451306848878;-0.03662534611160314;0.5211535890148149;1.0…
monomer-50-nr2-run1_result_480	0.867475	0.5441935052272163;1.164667134477909;1.5309940050363546;1.3194962305549671;2.052070452275604;2.0986913865599477;2.6135069799816995;1.5020793644789716;0.529385168003088;-0.10739589536862676;-0.01547894169697871;-0.6516941867475914;-1.0258133112812955;-1.3424477804964208;-0.2492612176398183;-0.22184205182150352;-0.5318258370088107;-0.8285018663798508;-0.9219818619760738;-0.2248758283798901;-0.22487…
monomer-50-nr2-run1_result_481	-0.460216	-0.6945277276440309;-0.8526190011175425;-1.199438841815207;-1.5901159955092516;-0.5653703540588848;-1.0720082837460954;-0.46901234665843267;-0.46901234665843267;-0.5257074886929629;-0.5172380959215827;0.14664490388190618;0.14664490388190618;0.1433922208714207;-0.06529349787590193;-0.529120379600228;-0.3482693470092741;0.632180425774629;-0.03222978946320841;-0.35988564683948326;0.2971973783674156;…
monomer-50-nr2-run1_result_482	1.015009	-0.5042264445350447;-0.08163737931323091;-0.3526023465181763;-0.5538985187930047;0.140572157607469;0.2908365763016655;-0.3982343142837684;0.09332485482001074;-0.039235034200035636;-0.11066888860440365;-0.3470295113604412;-1.3497731347877957;-0.7191508977326003;-0.9841340027084945;-1.4134119105815224;-1.2537278366119424;-0.9801358557499206;-0.7805600865555745;-0.660887564536978;-1.116009120619626;…
monomer-50-nr2-run1_result_483	-0.007716	0.9145003652612882;0.150965662407023;0.8010451770243389;0.17368773461321704;-0.48745003640521795;-1.318961478474404;-1.4773205775142502;-1.5918517909224552;-1.1931818032756152;-1.5728936603386952;-0.41972735553737034;0.6157955948715417;1.66412109180956;1.6367488441134566;0.7465836153802985;0.2978763185114878;-0.04004333454993491;-0.7663256281263218;-1.817807203048349;-2.3389843987479084;-2.252708…
monomer-50-nr2-run1_result_484	-1.361652	-0.21432492980653317;0.574349835927064;0.9792410903507216;0.49529857335545713;-0.21536101198933252;-0.8231872833830784;-0.5273014518776041;-1.0883109902150785;-1.7255073279894821;-2.0667466182906358;-2.1990995937577096;-2.0875251209293486;-2.118085441670034;-2.4040628951117493;-1.7704921533023785;-2.1726055726629023;-2.8733567799439363;-3.0115282222874815;-2.990673356936405;-2.923576245380598;-2.…
monomer-50-nr2-run1_result_485	0.531397	0.33832332574639234;-0.5045049810208238;0.171163350645685;-0.37399612790429554;-0.23869331202614463;-0.7679489782104298;-1.374045504544535;-0.855535237580701;-0.3611766421472726;-1.4494151573230714;-0.8581854191861193;-0.770894078850118;-1.260298838546644;-1.427196884768279;-0.9012395596339868;-0.7947077483182999;-0.46126365565214356;-0.9451299816378304;-0.6812673361427051;-0.27246576158914737;0.…
monomer-50-nr2-run1_result_486	0.172641	3.8773761908230497;2.603505860785609;2.813855283869675;2.7015341492115432;1.6618001381255332;0.6723526805837501;-0.5454339945524213;-1.405532847297395;-1.3462216999107581;-1.374038808343722;-1.3372539547820272;-0.40292031534922634;-0.30913343102219254;0.13357218857359324;-0.1800551479650499;0.11710774741450486;-0.2590188172465144;-1.0493201145912563;-1.105256714104953;-1.2212933259065932;-1.40462…
monomer-50-nr2-run2_result_3	0.645172	-1.221911210331314;-0.6717600961693668;-0.45494134154341326;-0.6270027997420243;-0.5096102891723173;0.6506733852400955;0.19699515220909675;0.14397305430274007;0.48698689767783804;0.20073233111885883;0.02770874466224886;0.47554719555970476;0.48483629999447597;1.3389902737971444;1.6138497485373489;1.4255468551006847;1.1422128311278372;1.1207569739674912;1.282663013892028;0.27889956306082486;-0.0665…
monomer-50-nr2-run1_result_487	0.891172	1.5558622611471409;0.6539486334906749;1.1484639819410194;0.7488308770970538;1.4318534634163278;1.4602161956238302;0.8999986825975855;0.843898986457618;1.7363240705315421;0.9855889406652786;0.7324754697868854;0.24276295037099646;-0.24780538092640736;-0.014065816677483368;-0.34941028501173227;-0.2674921063885984;-0.5751426195578276;-0.6814509372317916;-1.2079380831862805;-0.6860410009083;-0.9418267…
monomer-50-nr2-run1_result_488	-2.649080	-1.0392760786489774;-0.8921346970243133;-1.4214772026845646;-1.7744682796362683;-2.211879942553946;-2.1327878680241503;-3.135531491451506;-3.1605974174796794;-3.252509899286279;-2.9807469342176915;-2.8579341414815715;-2.5946853559618104;-1.5753893224465112;-1.5440540768198818;-1.4005541760310818;-1.2078457169115644;-0.7317006207016427;0.29007250732959816;0.38355250292582216;0.39346088098957765;0.…
monomer-50-nr2-run1_result_489	0.758755	2.500967989803627;1.234993911693679;1.0153685761962523;1.0701423683608144;0.7079293600524129;0.8595456242806998;0.500836043130504;-0.27596770354447064;-0.2717566428673739;-0.1496368019463861;0.09516192630650586;-0.6635550868202121;-1.0080484915316603;-0.7823579671725842;-1.0417354596614756;-0.9025731795115562;-0.9850427610472117;-2.1202157226540033;-2.1942486988544423;-2.6724177074534703;-2.07689…
monomer-50-nr2-run1_result_490	-2.168723	-0.8105860106133191;-1.297124453700348;-1.7796111208807524;-1.4913074703816758;-1.8798274269895137;-1.6331751747265453;-2.1658048804312324;-2.530460713809004;-3.0071883560440003;-2.4370624649540003;-3.002902337597556;-1.9945035721381763;-1.7027902846936849;-1.5824545864735065;-1.350997264024658;-0.9593070764526871;-1.0072003387199941;-1.1056326959024319;-1.1028184451630763;-1.4349372301161152;-1.…
monomer-50-nr2-run1_result_491	0.139694	-1.2985391669403061;-1.6874869787619378;-1.57686356116261;-1.2245989118788372;-0.49873699179218517;-0.6830698386301342;-0.7846597033811062;-1.4182304451904817;-0.8642475501090693;-1.2539754968898982;-1.819619833441148;-1.3934619377898112;-1.9950636763625456;-1.2209886772370067;-0.5332418628696773;-0.5111957216778202;0.5928006102770925;0.8144225206632947;0.8243308987270501;1.4720065952962516;0.654…
monomer-50-nr2-run1_result_492	0.914499	1.0983866361207661;0.11944861407100259;-0.1706635371722037;0.33388844860161193;-0.32901430784001046;-1.4636027570667685;-1.7626591432558492;-1.0913130633733834;-0.12115830675343016;0.2197161938820042;-0.3762365202020145;-0.4392278336731826;-0.007828700530158921;-0.667037017284523;-0.24157069260327757;-0.22307262823423515;-0.3964298090190504;0.2806821584159467;1.059835201299162;0.7284924047803598;…
monomer-50-nr2-run1_result_493	-2.143638	0.04076429334603778;-0.743023349512105;-1.0008034081438637;-1.4216758956514746;-1.0997254734790503;-2.043100507895029;-3.1308374628165674;-2.7329351041331402;-2.258230540190339;-2.399905080231947;-2.076369365629545;-1.797671835267372;-1.5802609855582623;-1.47054398032188;-0.7683239115040771;-1.2186290944648785;-1.344258749363166;-1.2402911791116464;-1.946491994327745;-2.2923215595735975;-2.212111…
monomer-50-nr2-run1_result_494	-1.820379	0.22223977275968765;0.30740134122590906;-0.14991080754041644;-0.2733289914778177;-0.5828682464866237;-1.373701985130627;-1.6555154474060325;-0.6527084264272297;-0.2850204004797809;-0.40833198096367673;-0.5916601080705722;-0.3880157249033521;0.03420100820020679;-0.24251797334592362;-1.1858930077619048;-1.791989534096011;-1.7962005947731066;-1.5171590059760183;-2.2833671993507982;-2.514824521799645…
monomer-50-nr2-run1_result_495	-0.931629	-0.19353778015361855;0.5115522530432921;0.4179707777102947;-0.08395933719773846;-0.8013070777355632;-0.3757689721276094;-0.13272203902665136;-0.4971283907965809;-0.8515301735717845;-1.0440276314172772;-1.0496335542179054;-0.4676929205157235;-1.5720264086940512;-1.7689459284906643;-1.5847754167123302;-1.9459494358431078;-1.9335639632634116;-2.0020048846696508;-1.480107802391667;-1.1506267076560333…
monomer-50-nr2-run1_result_496	-1.340861	1.2045484624584992;0.383767941770085;0.39093555411242875;-0.10359948872415135;-1.2559564606855573;-1.827741976141966;-1.840127448721662;-1.5326924951778875;-1.5267001969224456;-1.7124727913973334;-1.3324222275608757;-1.3172198928190113;-1.2204132236556637;-2.3247467118339924;-2.689989672498804;-2.8293548753228706;-3.28741848091748;-3.470913060395906;-3.4455231949025085;-3.5736651096924854;-3.0664…
monomer-50-nr2-run1_result_497	0.152802	-0.45883422017702913;-0.9796358519487323;-1.33674531786029;-1.6241643578376304;-2.3263844266554354;-2.6784058526125962;-2.619357470787924;-2.465984357311119;-2.0608678674464893;-1.1207911740805012;-0.8763475340078949;-0.7613127350933755;-1.0594585842023787;-1.0594585842023787;-1.2049049952281783;-0.9565610246390087;-1.4197072566639382;-1.2362126771855106;-0.6736680030697675;-0.23476973014754787;0…
monomer-50-nr2-run1_result_498	-0.375990	-1.4719808981369575;-1.2520711981233184;-0.7651167639917448;-0.14691691544817156;0.21916831487913382;0.7420523671569496;0.26264481129995393;0.364234676050926;0.27479928876026444;-0.3038989612872708;-0.7859949663591316;-1.3216743311545494;-1.1987260237690935;-1.2080917115124747;-1.340521049691912;-1.5213720822828658;-1.6410446043014624;-1.5899102683924364;-1.951084287523214;-1.9092936875449518;-1.…
monomer-50-nr2-run1_result_499	0.791652	2.8090195381876484;1.6137198037779734;1.6122257582063975;1.9123819854176605;1.4250338769909783;0.25682350012756155;0.6497441026256174;0.17983159722838105;0.685900379271489;0.3482465585522302;-0.08819076292585445;-0.4550620994432928;-0.3469873554684052;-0.3173358711315848;-0.37564967749614664;-0.4409378651214497;-0.34695836959241105;0.07576548527618514;0.03452186158580024;0.08423487804756542;-0.57…
monomer-50-nr2-run1_result_500	0.545076	-0.3761656821463402;-1.1063107896991666;-0.6524847274118011;-1.0019584683206486;-0.9550240218896566;-0.8363177392682974;-0.6337694566548254;-0.5640224989008311;-0.0137388985255945;-0.03343011749253312;0.025925153062947504;0.08082720454497201;0.8459998820216009;1.112105563606595;1.668592522335899;2.3120422457049745;1.6987107164093873;2.4959067826155596;2.4221351025871014;1.3175194970032056;0.69607…
monomer-50-nr2-run1_result_501	-1.988821	-0.530281642580523;-0.5744289874566353;0.17153098086030574;0.6465714741971752;0.5834373605718884;1.2706350161043176;1.1655085952535538;0.8109215816821401;0.5399520351208728;-0.5123621149277582;-0.8430265761119108;-0.42595888475609467;-1.4412935148601036;-1.7723326034328915;-2.443678683315359;-2.4406588984790414;-1.9080291927743571;-2.717246784200094;-2.8980978167910476;-2.6930724396616363;-2.2789…
monomer-50-nr2-run1_result_502	-1.682060	-2.248107216114771;-1.0325124437597821;-0.6671584431847958;-1.0940265819455623;-1.2221684967355393;-1.7038089253229711;-1.131476433578684;-0.6223614093755342;-1.7771954758528783;-2.384115896234279;-2.4218912343073717;-2.427340842242437;-2.4778414205414547;-3.203703340628107;-3.435160663076954;-2.7510893429685654;-2.7510893429685654;-2.725699477475168;-2.4167065300942348;-2.4167065300942348;-2.416…
monomer-50-nr2-run1_result_503	1.245471	-1.1060568382800606;-1.7030908126208602;-0.772901321518187;-0.5852765250004808;-0.15316576138846402;0.017665237902841253;-0.18102087520287402;-0.6165142330275207;0.46007805470012664;0.5849580262574283;0.6373485752695384;0.24160697787298052;0.23306268422776602;0.9974809583230436;0.7727675227871947;0.8113757892818686;-0.05664830043237657;-0.6367311132476035;0.218829385707673;-0.492423960276115;-0.5…
monomer-50-nr2-run1_result_504	0.602198	0.3205493418816321;0.36780372784949256;-0.3233452501766076;-0.5715028721303069;-0.9088805734619962;-0.5670156920656407;-1.2842319277874568;-1.0363411282665198;-1.0832644034984489;-0.05551684608793571;0.0527018618781293;-0.47784002988789775;-1.2673965164430787;-1.1703648108361877;-1.1844842495770378;-0.7791344642739894;-0.7250556856472458;-0.7132894866965362;-0.05168820112494728;-0.001898954649550…
monomer-50-nr2-run1_result_505	0.166350	-2.3858974744465664;-2.2535722646075143;-2.3957993307428045;-2.0003243912188218;-1.202400610823918;-0.6010144318766373;-1.2406395712690372;-0.1821644814617197;-0.03000514760991931;0.6301417856021382;0.04126528725532671;-0.5783780874098837;-0.21728814944164493;-0.05846542802977089;-0.4284104276000075;-0.2180929811430134;-0.33085377988066317;-0.3604232628149733;-0.035154914675409495;-0.975231608041…
monomer-50-nr2-run1_result_506	0.137809	-0.7061532581726143;-1.2135782517477853;-1.7099892859202832;-1.6119545983839536;-2.026073966615648;-2.47868796427519;-2.9760869155125116;-2.593421814898814;-1.9047541521789144;-1.850042513202799;-1.1672332283811455;-0.2679783896568008;0.06469077812341263;0.0837202827273;0.1891220952582407;0.4580271023814625;0.8866454330625355;0.9278890567529204;0.27973355315445325;0.21696952955587323;0.7002931652…
monomer-50-nr2-run1_result_507	1.154530	-0.07749255954090593;0.6861285225438606;0.6909789808207596;0.7345194721242688;0.06938420730579166;0.9425469306507952;0.7971005196249924;0.4769916234415029;-0.4954140868116493;-1.1376719719769472;-1.7182511729649395;-1.0979530013197343;-1.1007672520590899;-0.24361788174993418;-0.4929510077107044;0.19006346079138015;0.339089332227608;1.3499651922029279;1.3746139650712978;1.3162002710416598;1.338991…
monomer-50-nr2-run1_result_508	-1.372933	-0.7817302665791254;-0.9756881062486267;-1.3441896060126048;-1.7259153004598662;-2.4021974906000696;-2.296691546040784;-2.8175496391411383;-1.9814129841633734;-2.1466337228947743;-1.5544844750229772;-1.579595187828596;-1.7151332207906411;-1.7250415988543966;-2.0281398095496144;-2.6038984227095185;-2.772585399016302;-2.826761471574258;-2.560448114440736;-2.424910081478691;-2.4329930987952566;-2.28…
monomer-50-nr2-run1_result_509	1.552502	1.6757834226369985;1.3706927116786687;0.8553607744268634;0.1686496208976794;0.940687763601019;-0.012548377461528681;-0.6491645952069439;-1.0987537593958654;-0.6368460746289056;-0.816142128932316;-0.8067295230667225;-1.5115849490802409;-1.3494605784937617;-1.1957110578442895;-0.7264289922536503;-0.5275984471242452;-0.4697582901770697;-0.2262020527640484;-0.14667504353714342;-0.48705500084792813;-0…
monomer-50-nr2-run1_result_510	-0.116705	-0.017470004545725157;0.06642453049637052;0.11574863514859732;-0.4314562674287299;-1.098491793868229;-0.8438495860531408;-1.6472229743831097;-1.527594575533359;-2.0292959820338083;-2.1355415672817903;-2.1805925376457425;-1.6362261880076474;-2.1699132551260956;-1.4279260742448885;-1.6390320202041309;-0.6373214099377876;-0.1320361357563486;0.46708850830044857;0.273295297759138;1.2747781737586592;0.…
monomer-50-nr2-run1_result_511	1.144718	1.4706340365165573;1.9507279123286023;1.9342888299013405;1.389798481390719;0.9103988449008428;0.5047786450540765;0.02330649628384314;-0.5285364665420108;-1.1394123970264871;-1.2935406741803206;-0.9502017355643047;-1.1391459229777976;-1.3857981752407662;-1.0371517478327443;-1.0371517478327432;-1.0371517478327443;-1.1580330414957634;-1.1456475689160674;-1.0196338574726886;0.12247496877873257;0.0935…
monomer-50-nr2-run1_result_512	0.941880	1.1993945809702364;1.6401283168889638;0.9507866274483728;0.26278970418366004;-0.43183923489658527;-1.0576067756857739;-0.5843669348008789;-1.1060974246354331;-1.512775720382675;-1.3319246877917201;-0.18947609389407072;-0.1734988342662633;-0.08449838167271113;-0.6063954639506915;-0.08491268356773268;-0.466586946375055;-0.3692633732494993;-0.3526668399927076;0.46825951144645456;1.1788494606324145;1…
monomer-50-nr2-run1_result_513	-0.455824	-0.7782738281986626;-0.5417726514131083;0.12922080814922263;-0.22263873354157726;0.1670793119308737;0.8541027206408716;1.0539382398475685;-0.019851125733272128;-0.6129386847571804;-1.1359672066976432;-1.1507059190674809;-2.159132139253671;-2.6142536953363167;-1.7463823172466104;-1.188355672668599;-0.8494619720673773;-1.123053952929399;-0.5690027933154592;0.45428599396636393;0.25773000960833387;-0…
monomer-50-nr2-run1_result_514	0.174876	-1.62084142170763;-1.5014224319992977;-1.6328026435498584;-1.8628705839068014;-1.710940270684861;-1.5912677486662645;-1.6078201587542114;-1.6078201587542114;-2.0353234436081324;-1.9584399812687001;-1.7453315868227222;-2.2857818566525014;-1.7348253827487108;-1.8579779431310608;-1.9421773871871844;-0.8124540335154602;-0.7756691799537665;-1.0769110439127147;-0.5709985767351686;-0.2334343412951361;0.…
monomer-50-nr2-run1_result_515	-0.713679	1.0426479948445293;0.20863612478905605;0.10592891395836468;0.04691607516805974;-0.8549721729377827;-1.842471949877241;-1.3407705433767916;-0.8743083044567568;-0.9881276372354897;-1.344693074587714;-0.7753012573148026;-0.8559716467487981;0.16472119670424462;0.5934358149576189;0.52329963220257;0.8989998451422048;1.7436282551440403;1.7156872919852786;2.2549995977026875;1.2319125515193234;1.303330991…
monomer-50-nr2-run1_result_516	-1.166582	-1.327505884594213;-1.7052107449499974;-1.1529078201430536;-1.5679257949041137;-1.2303615594640822;-1.3253572154355373;-0.9242954713824427;-0.2982943518277073;-0.29442239518823643;-0.049343231964554146;0.990436288893475;0.6619134484366204;0.2577024582686823;0.8899667396999186;0.5556691960670794;0.6722926213579412;-0.2963015057034285;-1.1808176320579333;-1.978674067676289;-1.3374769075111639;-2.48…
monomer-50-nr2-run1_result_517	-0.917061	-0.5901662092214196;-0.1528662855782693;-0.408574405900592;-0.8285892904436029;-1.7116603918523596;-2.2298376112549154;-2.0916661689113725;-2.2979300932987505;-1.9689101515039324;-1.230560494217364;-0.5702555637049658;-0.16785558672891998;0.4965546285089163;1.039481992854635;1.700248199695679;1.7315834453223085;1.416523238710836;0.6384835592199943;0.10496915403484458;-0.43811452517643695;-0.98847…
monomer-50-nr2-run1_result_518	-1.572590	-1.593822978542367;-1.474358069532023;-1.8550947188227542;-2.169800279486714;-1.068281042047742;-1.241971173550523;-1.6341762148472923;-2.1234921487680447;-2.4405681134655453;-1.8169057497199275;-1.030971164309243;-1.834344552639212;-1.4624211292881657;-1.4748066018678616;-1.0917362531950892;-1.227274286157132;-1.4587316086059816;-2.2200512534092125;-1.8304502881508853;-2.3154344410398586;-1.2015…
monomer-50-nr2-run1_result_519	-1.029670	-1.935395832814393;-2.3160247479894456;-2.221940534145642;-2.3623963107681214;-2.3419278208718586;-2.6424072523125677;-2.116449927178273;-2.085114681551644;-2.0951465610462208;-1.978793518215004;-1.539994599409951;-0.5415042120143272;0.007029075132018615;-0.24949045941151043;0.40756178809040233;0.5136866529836968;0.3943610967333533;0.43822241679578466;-0.4420344338736167;-0.9906118441888085;-1.67…
monomer-50-nr2-run1_result_520	-1.777423	-0.19170145670533456;-0.0013725609586804134;-0.2724212573205125;-0.4660274690075349;-0.4505459815778928;-0.7414106397315298;-1.7607066732468322;-2.0490661715722127;-2.0614516441519073;-1.9629336818354512;-2.2610795309444556;-2.286469396437853;-2.8190991021425384;-2.6059907076965616;-2.5808799948909438;-3.1128608719493425;-3.565474869608884;-3.344212482839314;-3.2257021453663213;-3.220252537431256…
monomer-50-nr2-run2_result_5	-1.500723	0.7719464428193364;0.15168971154393276;-0.5078990338932647;-0.8788594698922546;-1.2072255188007377;-1.2228247196051012;-2.1255754039596817;-2.3956044028671117;-2.533406986269251;-1.522797117565241;-1.4443682192370293;-1.1564723432836759;-2.1680129866600004;-1.4858199122560847;-1.3478047847781025;-1.517311472748276;-2.6693312884862657;-2.9576907868116447;-3.2418392244599272;-2.898642404986973;-3.6…
monomer-50-nr2-run1_result_521	-1.844374	-0.20544960366516296;0.4655104210691152;0.9896993143908581;0.41189136364336104;-0.34473055737276004;-0.21956115600190912;0.7946057385012596;0.8382026019817862;0.9653212608747568;0.9277038321864582;1.8978736627292148;2.14623779614477;2.8448455006165703;1.8269626110445158;1.24381064394288;0.29523565885763875;-0.2836472357551143;-1.3616913722383486;-1.5668605287312434;-2.3718594426626227;-2.40839623…
monomer-50-nr2-run1_result_522	2.065797	0.11686541401545561;0.7701650322900414;0.09167630902645246;-0.3819000356442397;-1.016585469985784;-1.016585469985784;-0.5932540443500529;-0.10382472922165036;-0.816288748816656;-0.4166218668870928;0.11392002487893206;0.04604798843717987;0.037784129762757905;-0.5547906978078238;-1.1968548410535276;-0.4525945648826799;0.1525455315990238;0.5582408366992844;0.8847490647208112;0.08707299377750194;1.05…
monomer-50-nr2-run1_result_523	-1.928527	-1.8550122177038435;-2.0616345792017;-2.22422614305514;-1.6652679333347968;-0.9479201927969721;-0.30254294847391877;0.6776670105434732;-0.33172064490807157;-0.4752969084092351;-0.5981097011453528;-1.150922313501324;-1.5594730518065847;-2.3956097067843505;-2.9526565098709225;-2.4676430312132958;-2.0455893542944397;-1.53855906021361;-1.6693343843850883;-2.005595339213413;-1.443491939987896;-0.43227…
monomer-50-nr2-run1_result_524	0.724688	0.8308978661849659;0.23947520029783556;-0.44917312330955067;-0.808635444849675;-0.9635382714907433;-1.1715134890312309;-1.1197879501946302;-0.7264455786478338;-0.39908389965962404;-0.4395525984640661;-0.4561050085520129;-0.8347165870960943;-0.45211570040244514;-0.7244445857362346;-0.9941446085203636;-1.4626056770900429;-0.3092578673222605;0.04608920764649579;0.7462428997257474;1.2681399820037278;…
monomer-50-nr2-run1_result_525	-0.118063	2.335003888053126;1.3949025517444238;1.07631890997095;0.8868855983086467;0.36872917912231884;-0.36001667279631183;-0.292178691013557;-1.055884159134529;-0.9856888519881307;-1.4058242238139564;-0.9816754832847585;-1.1160395789547375;-0.4923595493640053;-1.5257239263657008;-1.5860108554483434;-1.1229625969146892;-1.1407652172896856;-2.086291518590738;-1.6281834879047292;-1.4105354022621759;-0.30570…
monomer-50-nr2-run1_result_526	-2.145584	-1.3835600242601838;-1.5400178145092882;-1.0172926105920188;-0.8355560581620189;-0.9808666411193175;-1.8335998293538731;-0.7154840586581079;-0.4909123078608309;-0.4755543218620089;-1.141150863009134;-1.5023248821399116;-1.030592831616236;-1.1900699920328424;-2.3420898077708334;-2.8113003386871687;-2.8236858112668637;-2.8291354192019287;-2.9572773339919056;-3.489418340878354;-3.4975013581949197;-3…
monomer-50-nr2-run1_result_527	0.797044	1.0245561824690492;0.3410947793420949;0.1393657819828059;-0.11161627995964155;0.23040672560908107;0.4920457529884582;-0.1846699873977562;-0.2886343072127472;0.1299183415015923;-0.31993479249019946;-0.5888505730161451;-1.2696972295789541;-0.43447776255311743;0.3812810983565465;-0.6052228353635829;-1.1856824675932804;-1.223178652978593;-0.7315063448965877;-0.9693059529450017;-1.4514019580168647;-2.…
monomer-50-nr2-run1_result_528	-1.645326	1.2557432677057851;0.45966745673639814;-0.10794826674229753;-0.09826309658150183;0.1439303855527755;-0.4830441556813636;-1.3808539694599593;-1.3505160562857579;-0.973561860594225;-0.7807656411789479;-1.2084617578311205;-0.49288595592513723;-0.6016097306391981;-0.8321290720174006;-1.7469831115461076;-2.2625275851757647;-1.882834997981196;-1.7890481136541612;-2.720655414248769;-2.737251947505561;-2…
monomer-50-nr2-run1_result_529	-1.466460	-0.23387172029595127;-0.2115261570556232;0.4011429275845463;0.5478919951887051;1.6873680756672285;1.4305818208974799;0.890857013577366;0.9773355254915616;1.5198893838826444;0.5834974855284816;-0.14512282922957775;-0.4067658001908536;-0.6698333998664049;-0.377313131016467;-1.6189479112637248;-1.579607845006819;-1.8208178336628922;-0.8207700246055969;-1.5146820265430354;-0.8007356947201422;-1.09982…
monomer-50-nr2-run1_result_530	0.127974	-0.44299913995259593;0.4228695681626401;-0.12266674883530859;-0.034254091667168286;-0.8810314615405427;-1.892864679199128;-1.9193695905196761;-1.7407425431860584;-2.4550299757140452;-1.9432374189605481;-2.1481549385106793;-1.534879059181868;-0.47363430057635136;0.23306228683791025;0.6283587454390167;0.6172118201172904;1.0011868116565577;0.9765397212229645;1.4102587333795682;0.43885035557884294;0.…
monomer-50-nr2-run1_result_531	-0.589008	-2.0070817204751132;-2.408919269808778;-2.5385489089793984;-2.1418255744662296;-2.925932453086345;-2.51181308485465;-1.9241226071115434;-2.0387168647762204;-1.903609994046436;-0.8923969778477021;-1.4688880036148175;-1.348552305394637;-1.2222214037965524;-1.9480833238832045;-1.5304884170930377;-1.433681747929689;-2.0618244154556513;-2.1104675261626924;-1.556236921629688;-1.1048849592568797;-0.0329…
monomer-50-nr2-run1_result_532	1.217455	0.824633694811001;1.4256802849808348;0.6921461045925792;0.14983911647118117;-0.9267252579485429;-1.4412422117629904;-1.4974401074486678;-1.8115796531570794;-2.340412600079689;-1.93174283978306;-1.0001355391884534;-0.7081842538149619;-0.5441804216622127;-0.43189461701023046;-0.15751243828264302;-0.22280062590794505;-0.29659180113207956;-0.48462135474467233;-0.1381860479837293;-0.2956088325389317;-…
monomer-50-nr2-run1_result_533	-0.788244	0.6412097352603949;0.6056051692500066;1.10698921877378;0.5136020766334257;-0.31262620028058263;-0.0688446917195133;0.01411620507864062;-0.10503516445053708;-0.760793214727702;-0.7166730190360644;-0.17134228891532344;-0.3957006905348404;-0.11317449806048789;-0.06204016215146301;0.016856739058930485;0.5305366717166834;-0.2507905754214285;-0.15088009386130838;0.13131846470538305;0.4731298512112609;0…
monomer-50-nr2-run1_result_534	-0.328575	0.07841685263951811;0.06431419371011166;-0.20835190575314974;-0.09198953096392515;-0.1465770049006152;-1.1441167242212031;-1.1452314167533761;-1.8565242882763369;-2.3894017034326165;-2.215854018634055;-1.8250946057344009;-1.9277197417742187;-1.2897498121727344;-0.25972915947257835;0.5235233077384122;1.194002404540297;1.1725755369774264;0.7464176413260897;0.7397294861330534;0.16653001130818876;-0.…
monomer-50-nr2-run1_result_535	-1.867849	-0.7877431639194458;-0.5497939970026051;-0.9686353940080954;-1.3609282924201815;-1.2352986375218933;-1.8569577702731306;-3.0089775860111203;-2.9239842545169403;-3.420236053082324;-2.8782995265429796;-2.2916520599655357;-1.2917668104463813;-0.3374945079744793;0.366940544549301;0.47670468850414105;0.47670468850414105;0.43547873065887277;-0.02394094292762964;-0.7622906002141993;-1.551881706026732;-2…
monomer-50-nr2-run1_result_536	0.710695	0.8638349178143835;0.5165391927127685;-0.07616084887907286;-0.5867140870430186;0.18813830639967968;-0.356285061133597;-0.7401887090052632;-0.6274279102676135;-0.26822168482490844;-0.14190513078212044;0.12490547270025448;-0.4721881752667845;-0.672279288002005;-0.8923235470926114;-1.0562186817392871;-1.3973421172156386;-0.556994401560778;0.2639319498783842;0.7293243140979682;0.39736612484639605;0.5…
monomer-50-nr2-run1_result_537	-1.298382	-1.6465045463245283;-2.6207438831476617;-1.5408955061531011;-1.876494238886915;-1.8247952608448974;-1.0660782477181805;-0.8695222633601515;-1.4371710599342122;-1.071366510053803;-1.539315005683402;-1.852050177849195;-1.7810799790898073;-2.3239842133820208;-2.4008676757214533;-1.6750057556348013;-1.376859906525797;-1.376859906525797;-1.4273604848248156;-1.6036410920511874;-1.8502933443141558;-1.56…
monomer-50-nr2-run1_result_538	-3.406465	-1.2839097722217905;-0.21723697363255276;-0.7467843474783913;-1.059546370134623;-0.7735689166929053;-0.7834772947566618;-0.8331903112184281;-1.8046022502110444;-2.6191225638627396;-2.4144567103499592;-2.3991428475199856;-1.8103130582273652;-2.1175340124921878;-1.6935062661967377;-2.1332659553843496;-1.8489753985930042;-2.0801461634263294;-2.1199508018243427;-3.000207652493745;-2.4651395914131045;…
monomer-50-nr2-run1_result_539	-4.287252	-2.4042743219418647;-2.6709639899316775;-1.6624546792487407;-1.7089248507574475;-1.6990164726936918;-2.167639876322984;-1.685999447735552;-1.163766818912859;-1.2456026428385059;-2.057537421414517;-2.320786206934276;-2.4767927297925816;-2.2731483466253612;-2.780178640706192;-2.859705649933097;-2.133843729846445;-1.5909394955542315;-0.9707277515807895;-0.5015172206644554;0.024440104469834526;0.1827…
monomer-50-nr2-run1_result_540	-0.677195	-0.8114737566227438;-1.2444407232903048;-1.5342139253456397;-1.7348840021205298;-0.9600316086778338;-1.7648330180289704;-2.0805141206029365;-1.5607585862961828;-1.7182986372812412;-1.3396870587371585;-1.52311274741378;-2.536959172994016;-2.2551927802293927;-2.253615128933796;-1.6185365967632053;-1.4061289022500973;-0.8038653777696464;0.33536948790333426;0.9669369987183284;1.1350585002946751;1.103…
monomer-50-nr2-run1_result_541	-0.106808	-3.0658438844418607;-3.756215353641527;-2.487121731564656;-2.687545289239676;-2.5672095910194974;-1.9390884571451916;-1.4934103241302787;-1.375749253337979;0.027011813887216872;-0.05059936264094795;1.118636259982819;1.6614898955876216;2.1338971613459106;2.0711732147847743;2.0513741245023773;1.0817438360316547;0.5085125222590364;-0.5097473498469107;-0.12248035451021468;-0.23997275274499805;-0.1366…
monomer-50-nr2-run1_result_542	-1.894878	-1.1323132696478142;-1.67355869745618;-1.9158674737856225;-1.7088946073273379;-2.1982105412480943;-2.1982105412480943;-2.2238099528719513;-2.756439658576636;-2.7818295240700337;-2.933919967120026;-3.0134469763469327;-3.346167192848505;-2.5245641288430742;-3.0149978896671135;-1.956410858828134;-1.3172493418077584;-1.307340963744003;-1.227813954517098;-0.6900683608861123;-0.9638393844449932;-0.4992…
monomer-50-nr2-run1_result_543	0.836936	1.849913205699907;1.6137372564565233;0.7642268711964385;1.218577314807511;0.41377590545637444;0.00865941559174473;-0.5324602538519005;-1.1551533134427974;-1.0763478162963627;-0.805326152136892;-0.8522605985678849;-0.5391589601766346;0.015410748393999186;1.0238075660391686;1.2364782522863067;1.183540726986318;1.871605365599325;1.2811080400695845;1.8417883986523198;1.6774726128506836;0.679187759552…
monomer-50-nr2-run1_result_544	0.267635	0.9048449248191395;0.08653651888881098;-0.5577345909771746;-0.9185413315582359;-1.4036768020508836;-2.0127144068440814;-2.4731633985707764;-1.6462328989212993;-0.7116058134903789;0.07844644526296847;0.7565847738553513;0.3165473077923286;0.287565301955842;0.9301473428934449;1.3303820695867352;0.4347875046015691;-0.2974245972046016;-0.5621157091641938;-0.17542111330354587;-0.40445163422951413;-1.01…
monomer-50-nr2-run1_result_545	1.221808	2.45244698488378;2.733602092725804;1.9538736956118121;1.2508446109568607;0.8163364843858563;-0.1366535606027794;-0.06350115420330572;-0.7608269839431604;-1.2836254572556947;-0.8921246961497796;0.0417115765656249;0.6811274991524049;1.6046401194013662;1.567653292934602;1.5923003833681952;0.9667946827166475;0.359109578598836;-0.4375109242036464;-0.8242112163385026;-1.2188318934581426;-1.533440976835…
monomer-50-nr2-run1_result_546	1.162224	0.24955241860659697;-0.5586774640242748;0.19696015314976995;0.2898248304516867;-0.8039553508538122;-0.5384663887467789;0.33228411831267907;0.1146482321600304;0.3200568607326129;-0.15070588563634155;-0.5126356896572599;-0.342586311366711;-0.8168225659892246;-1.7194478607473447;-1.9788253532362392;-1.1792760472399242;-1.1657758821280564;-1.495999751923491;-0.5896151051661666;-0.36947317787736333;-0…
monomer-50-nr2-run1_result_547	0.154024	-0.8299309171368485;-1.9574279760628053;-1.3617490493814992;-1.4847771857695842;-1.4723917131898892;-1.0188540820149985;0.03606786521639675;-0.22402395053375812;0.8583855648246703;0.18288064561378864;0.22842886232659484;-0.7842231391645174;-1.2543573035961997;-1.9220283985627047;-2.159887318589067;-2.7502112057136743;-2.0654154996332457;-1.3007126990598477;-0.9564684262439739;-1.015000969586452;-…
monomer-50-nr2-run1_result_548	0.723266	1.8594307307558726;1.7026474247794985;1.9156702270156787;1.1610194456714638;0.8503380313903147;0.026439166532025507;-0.33556795938814143;-0.13299975213698267;-0.8723618373355049;-1.8150719400829918;-1.9672065063018296;-1.7200625663545157;-1.2594914023368;-1.195971593848079;-1.4397531024091472;-0.28773328667115855;-0.11472350100292021;0.051191399919142885;-0.40083547045335843;-0.1263553182344956;-…
monomer-50-nr2-run1_result_549	0.910450	0.24553168813450238;0.37422314727236117;0.35160502816243205;-0.16194972243912414;-0.25729609181697516;-0.5300394433881446;-0.33311992359153036;0.14184271225545597;-0.5275732493989477;-0.46653053542616624;-0.04432814987790495;-0.04432814987790495;-0.586377534828109;-0.6177127804547383;-1.5680723495160334;-1.2487476955907282;-1.6568449899534339;-1.0652009499214623;-1.5660067111812814;-0.73337889414…
monomer-50-nr2-run1_result_550	1.332540	1.7420613580358657;0.7890073130725873;0.7179009539621122;0.169711746217309;-0.07165395429529606;-0.8671558209837088;-1.2251577686150135;-1.418878681815217;-0.39809444377614167;-0.9437459961147953;-0.34351373092642945;-0.15774113645154045;0.5300056779157889;-0.22202318001789398;0.3665203832070191;-0.12122720270497866;0.09334702887155603;-0.36768779079113806;-0.36075192614650853;-1.0548149782345064…
monomer-50-nr2-run1_result_551	0.312437	0.9953521169677946;0.41641897245610293;0.4496038467032023;0.28374831793044963;1.3603126923501736;0.27740607173471876;0.3323076068023435;-0.2771715137443948;-0.2277838005318817;-0.8702893951487752;-0.9182211740321963;-0.8973856667903835;-0.4639370018032325;-0.10902998143911431;0.0332058824456696;0.23784110341926387;0.8679612254564603;0.6099198417952622;0.29322555492218316;-0.10888786443834164;-0.1…
monomer-50-nr2-run1_result_552	0.377495	-0.4549986463265787;-0.3737137564554472;-0.8037639202657243;-0.817496466994766;-0.9226228878455287;-0.4516847247599112;-0.6111618851765175;-1.613905508603872;-1.5041711402625781;-1.3968840908236775;-1.3173570815967715;-0.9429184073158168;-0.9891329671683887;0.0441261902222032;1.0382064774898225;0.4247005545545334;1.3010835007702561;1.7876165064850045;1.218826634501229;1.3357961343234357;0.4213897…
monomer-50-nr2-run1_result_553	1.579212	2.079119771329197;1.2611392453017733;1.0020059056744943;0.43122167163681613;0.8138225583304664;0.5315852949329204;-0.30690459983498625;-0.6455852102419665;0.2015680206856753;-0.32821974641063256;0.6006642850871051;0.47967998746928564;0.7615177733815163;0.6505916654773154;0.8238825067200694;0.807905247092262;0.9069568779036851;0.007597542562810436;0.6101022818488042;-0.3936676636284518;-0.25078703…
monomer-50-nr2-run1_result_554	0.229100	0.17665041006064425;0.28077483420345173;0.8748704429003413;0.23149887917320547;0.22481072398017035;0.39487965991742496;-0.17391021206635038;-0.0807897400867586;-0.10058883036915518;-0.5958738937311011;-0.6021901314517697;-1.4083113547325816;-1.3904762742178212;-1.6057932808541593;-0.6681936820041119;-0.5966233163385884;-0.5991004108545256;-0.5070949847020835;0.47311041304761065;-0.119689947400923…
monomer-50-nr2-run2_result_7	1.886661	2.039715414103536;1.5716733894344446;1.8723430522224946;2.0587360417028173;2.7777299538110873;2.7514727519421336;2.787638331874844;2.612934883776974;2.7306136204143883;2.35831538105401;2.4072379977438043;1.6133422989088524;0.6657104672692518;0.7077753374936894;0.9648356836004796;0.9722493013031812;0.6025166495570569;0.16835242336861397;0.9483326826890102;1.2424630629743099;0.3814036948034352;0.36…
monomer-50-nr2-run1_result_555	0.337483	0.01145047683087611;0.147673591703581;0.04629183261361973;0.4651305935083732;0.4293365777530537;0.1475407813227635;-0.013983860969278816;0.8088003113568374;0.20904190969003403;0.19306465006222773;-0.37724435516261184;-0.5095973306296845;-0.5152946480163443;-0.2533974729574223;-1.0282498664001196;-1.0603278870865522;-1.5797436537470757;-1.3860227405468721;-0.8942297121101794;-0.44579462878578946;-…
monomer-50-nr2-run1_result_556	0.422665	0.3459991845192027;0.44667044192911554;-0.16287139479874874;-0.6901609662115659;-0.7710198203372605;-0.7388240862761041;-0.7240853739062664;-1.034492840869169;-1.7068816692376785;-1.7068816692376774;-1.611284102742144;-1.3179685879392218;-1.281183734377527;-1.703807701581049;-1.5591163922527391;-0.43125050617298916;0.6248303809040059;0.512544576252026;0.49656731662421855;-0.01294429307406589;-0.4…
monomer-50-nr2-run1_result_557	0.129216	-0.9279040702581624;-1.5321017554685068;-1.6333500918298813;-0.8314106097430876;-0.7958643034393635;0.20866055756633617;0.5943975859681692;0.6835467471911257;1.1831457577241369;1.0402651305643233;1.0249071445655014;0.5249869756433962;0.19163211844568365;0.17503558518889195;0.13469746119519863;-0.04508147650931988;0.9402459019978521;-0.039631868574253375;-0.036411645703533;-0.47803303667431435;-0.…
monomer-50-nr2-run1_result_558	-2.492502	0.03698161175119151;-0.5711260365262236;-1.0950526442539679;-1.1864980723778904;-1.062097289007868;-1.8766176026595631;-0.9274965808562368;-0.6152435717558399;0.30368481026095245;0.6744629839948478;0.31590817852307257;-0.34954478520080634;-0.6163553886831823;-1.494183359844653;-2.3010811904461823;-3.297094483325867;-3.489092441238549;-3.2297149487496544;-3.2856651349837374;-2.652094393174364;-2.1…
monomer-50-nr2-run1_result_559	-0.591982	-1.9864065991779303;-0.8216422933103414;-0.9127747107647259;-1.3227469996980579;-0.20463122900229605;0.44658282547587363;1.2620249497226186;1.2405980821597458;0.7215152506211209;0.6950103393005748;0.7934716860804857;-0.3702222704135801;-0.7296210279826261;-1.4157301821948576;-1.7947392818403953;-1.62390828254909;-1.9725547099571108;-2.074144574708085;-1.9556342372350946;-2.4162054012528085;-2.219…
monomer-50-nr2-run1_result_560	-0.555327	-0.7229357680673003;-0.40055081768908096;-0.6257122588953394;-0.4511169670565823;-0.3074959167779718;-1.0996550350096657;-1.5805015761590386;-2.112642583045488;-2.69751686223503;-2.5757142114687457;-3.20569281293503;-2.177883263479506;-1.0168246641811498;-1.1025607707351357;-0.8208894276027916;-0.14176026120403457;-0.4482761140690281;0.05970650120206496;0.022921647640370142;-0.5718187605365282;0.…
monomer-50-nr2-run1_result_561	0.794161	-1.0634339465301796;-1.4612555468883754;-1.1440243554364848;-1.199421044854534;-0.2816382021319987;0.05748967580692054;0.029789927453702503;0.3398119448303374;1.3814018289890904;1.1438045038231976;1.4693386843049254;1.0042325461530488;0.5001778998624579;0.031892248009440634;-0.5053554647947327;-1.0520234922321052;-0.953505529915649;-0.42748683373239343;-0.3022914754374793;-0.30051023785913306;-0.…
monomer-50-nr2-run1_result_562	-3.071771	-0.25641682638808416;-1.0435423524670224;-1.5389968715797586;-1.3548136430205315;-1.5389841547988656;-2.155958363351447;-1.6044016265932972;-2.25713770107506;-2.095138879961312;-1.848486627698345;-2.40622704620865;-2.4326878343603524;-1.7886617381993475;-2.720269038793953;-2.0527942519423537;-1.6595297490617364;-1.9367423220653883;-1.7931212717867777;-1.3965182978623731;-2.091819897208341;-2.1864…
monomer-50-nr2-run1_result_563	0.779643	1.7541132314993733;1.5005353620408355;0.9953523626832188;0.3983590627731049;-0.20452373533633045;-0.284651248280908;0.14730033997349923;0.203384761273716;-0.39106519973395865;-0.43896665623690434;0.5959370205430222;1.268577942584066;0.3174462555705154;-0.6892459984545171;-0.9722980079878925;-0.7301045258536152;-0.7602012242222738;-0.7915364698489031;-1.1195999817913198;-1.0590857628360888;-1.0893…
monomer-50-nr2-run1_result_564	-1.345048	0.8226464024835887;0.1850165632887937;-0.14599642313357472;-0.7240032850834596;-0.714094907019703;-0.8956862063862395;-1.1293445039634569;-1.9930048213760665;-2.1168884040717613;-2.3369326631623655;-1.8102412642109833;-2.494312584319373;-1.942647989981945;-2.6163275484456356;-2.2497039213797927;-1.9367948941905473;-1.7016403585527111;-1.1376981492148674;-0.2724965392941334;0.5407852270995911;0.58…
monomer-50-nr2-run1_result_565	0.372355	0.17164386946204827;-0.18821785225629528;0.09929897988838614;-0.5036965656380474;-1.4518562763206009;-1.4684528095773925;-1.8810386496823353;-1.8741027850377059;-1.6740116723024865;-1.331209447990232;-0.692047930969858;-0.25993716735784117;-0.37960968937643785;-0.25993716735784117;-0.289995349110388;-0.8356365211087056;-1.815053280731597;-1.2905208412579068;-0.6649061984035928;0.05266373859583939…
monomer-50-nr2-run1_result_566	-0.823241	1.2299783449377737;1.2564214687574216;0.4541199392868959;0.10550269945732295;-0.8686842483741744;-0.9584066272358577;-1.4514632242482637;-1.1027311917062266;-1.851266354318636;-1.4458092106565708;-1.7444924502276096;-1.3559724936197717;-1.3435870210400769;-1.1937919768543621;-0.562708230869306;-0.5059831197492823;-0.6769257742764785;-0.14478476739003004;0.0489361458101735;-0.1924295547024294;-0.8…
monomer-50-nr2-run1_result_567	-2.022883	-1.2112335672139978;-0.9938615116029303;-0.5621623581700542;-0.5052829929191437;-1.050192032877613;-1.094531671417944;-1.750591954468435;-0.7559754715264918;-1.2696554041842447;-2.04930351267567;-1.9741069469866104;-1.5855869903787736;-1.1679920835886068;-1.0631023971086904;-2.192825750780417;-2.2094222840372106;-1.9751555043539362;-2.2648956690803446;-2.2648956690803446;-2.0279887386964317;-2.28…
monomer-50-nr2-run1_result_568	0.584653	-1.3043745670186169;-0.7288403676156734;0.030241148855155102;-0.399348615171647;-0.38092605755906206;-0.0010726799250710193;-0.16169699301361332;-0.8108734302734019;-0.5843250569379591;-0.5772932508754574;-0.1552086635766449;-0.04143726582370179;-0.3650075996834544;0.6476002786388119;0.9806731604225548;0.10616288842034392;-0.469595724739561;-0.018609025328537768;0.523535373461057;-0.2553378101444…
monomer-50-nr2-run1_result_569	-2.015981	2.1032363016873843;0.8848838396369242;0.2357370204678834;0.7502270490736734;0.0014184140107110002;-0.9905351276444838;-1.6700258768695782;-2.3247754234952542;-1.7951182312096952;-1.624447884543226;-2.5047047352126293;-2.223155419360419;-2.2609307574335116;-2.471405742497986;-2.4460158770045886;-2.868218262552849;-2.6591242714505654;-2.3987462296327045;-2.3987462296327045;-2.0752105150303026;-2.07…
monomer-50-nr2-run1_result_570	-0.224398	-1.5754949912341203;-2.0434863370562395;-1.0598475510769172;-1.3286293872881423;-1.0097280618434539;-0.5571140641839125;-1.366331655609648;-1.8024062601083284;-1.8588522185405767;-2.326800714170178;-2.48438488832408;-2.119729054946309;-2.550296911413995;-1.4423972913676415;-0.9848958193060873;-0.17121945775166056;-0.3355352435532968;-0.33247067193953606;-0.1163735145523382;0.38850717739351875;0.5…
monomer-50-nr2-run1_result_571	-0.626692	-0.17234732945212747;-0.9109112038959327;-1.1067737585953548;-1.4700965810855462;-0.9823489951735473;-1.7574989201878624;-1.6162635698391588;-1.8980299626037807;-0.7765704676064763;-0.4691661466018857;-0.26933062739518765;-1.2638103921481214;-1.0926200281693297;-1.10261980081912;-0.2757443369682019;-0.39033787163830536;-0.551322773823494;-0.09665610256113268;0.8866488235621504;1.6424979886500342;…
monomer-50-nr2-run1_result_572	1.750171	1.6768005119725724;2.1594327235448123;1.9566733449590152;1.0802490696478246;0.9669564034975879;1.4390106815593586;1.378198011193055;1.2266579509702409;0.1706599556788628;0.30794399012430806;0.40917426404059876;-0.39308443175719826;-0.745628393645449;-0.7166463878089624;-0.6895222028594287;-0.3502887346119756;-0.37778448373890144;0.5299528497873218;0.2174402057808496;0.709444588916468;0.3206913368…
monomer-50-nr2-run1_result_573	-0.617856	-0.9094869967729187;-1.3649290183848348;-1.6779872196621055;-2.0371382535364857;-2.4593406390847483;-2.672449033530725;-2.9575778576815894;-2.7610218733235596;-2.1733313955804525;-1.606963027919344;-0.8521191019962044;0.1837734647758876;1.2344047439178183;0.7940079390207714;0.8039163170845279;0.42670082440589785;-0.13719044873927108;-0.7730604148173924;-1.9253256818791433;-1.9804066269048113;-1.8…
monomer-50-nr2-run1_result_574	0.169009	1.0916509032610213;0.3069252885788104;-0.2239213419174988;0.32329915944908244;0.31339078138532694;-0.7666231170165242;-1.8669173939179133;-1.2575128076199684;-0.6072742524716654;-0.712500027439596;-0.712500027439596;-1.3603380713805695;-1.3498107729828064;-0.5626393227489278;-0.18403566357196702;-1.0344968786880875;-0.3178919132100693;-0.49341045708239045;-0.008352855255919537;0.6528890477908614;…
monomer-50-nr2-run1_result_575	-0.556419	-1.5196182447369544;-2.054103487146119;-1.7895958073847038;-1.784156329890693;-1.968489176728643;-2.1205796197786326;-1.771933192370613;-2.329673610880918;-1.7719331923706119;-2.253573620958044;-2.2535736209580417;-2.3287701866471013;-2.057007221578514;-2.2701156160244906;-1.9214691886164699;-2.479209607126774;-2.0716465798311874;-2.05926110725149;-1.9674680083056408;-1.1555332297296288;-1.203785…
monomer-50-nr2-run1_result_576	-3.207255	-1.548531101407132;-2.0065329628636346;-1.8427352145806914;-1.6206104020992544;-1.4850723691372105;-2.238339774328863;-2.2515537133730272;-2.1122648732613194;-1.0231311084020445;-0.6517888022660147;-0.14114575290524672;0.04062739591410189;0.13230888260131957;0.14221726066507615;-0.09821045877688298;-0.5308426917092368;-1.3042984172057925;-2.4016960407394916;-2.7738748660489327;-2.871872590456818;…
monomer-50-nr2-run1_result_577	-2.363492	-2.552088183758915;-2.1350820287226577;-2.3103512080742976;-2.230518101910346;-1.5975811177109809;-2.2305181019103437;-2.2250684939752783;-2.221152414166967;-2.6011588548345785;-1.6610821614685907;-1.7066303781813947;-1.9810125569089823;-1.6323661295009624;-1.0585946524643013;-0.5280527606982763;-0.42316307421836113;-1.3713227849009155;-1.5186946423291843;-1.4147270720776628;-1.48046360909537;-1.…
monomer-50-nr2-run1_result_578	0.452250	-0.272267967794744;-0.8328310759190353;-0.028115827590747152;0.579926925468384;0.4120765580564856;0.2700546228982987;0.501511945347146;0.5869499366612405;0.39778280742911676;-0.6613619876530403;-0.7164429326787092;-0.32070078851522205;-0.4764519094151339;-1.1299629087828393;-1.3048362873875943;-0.6182878727632661;-0.6411096024496693;-0.7094316745430607;-0.8520728833302308;-0.6888904788825041;-0.0…
monomer-50-nr2-run1_result_579	0.322971	-0.7313639497533664;-1.3415036905479416;-1.287470746694041;-0.7122047289351336;-0.8902497004784915;-1.2423596195339668;-0.7869641674721242;0.24190308788351664;0.5614758045553916;0.12555004505229908;-0.5275798421246141;0.15326681443819826;0.08987086067527292;0.7336577402677644;-0.14704680289495672;-0.3170978759324407;0.3189499603928709;0.18364714451471997;-0.7217178075374884;-0.735111783768673;-0.…
monomer-50-nr2-run1_result_580	0.532443	-0.369081634266297;-0.3896180850446211;0.137353742455235;0.667066298191775;1.078837259367756;1.679007528774923;1.361993559858621;1.5396243695788556;1.130715654631708;0.18684673618320535;-0.5958125905581997;-1.1843227799646987;-2.122544585897894;-1.7466259723735942;-1.3420905997239798;-0.4117218463873441;0.47906359956562133;0.8699450870425509;0.9698008529336354;1.3495651907023858;0.540107506642315…
monomer-50-nr2-run1_result_581	-0.313784	-0.47231319971638075;-0.3875653991672886;-0.9927458060839144;-0.8999539313263095;-0.5253529754249172;-0.6831848590304138;-0.9625739603626834;-0.9653882111020389;-1.4751968507289228;-1.1154708971851004;-1.6170515833308634;-1.5914521717070067;-0.9684235655713973;-1.1037263814495482;-2.2052456188885214;-2.0782211018667027;-2.1562757122781804;-2.136335454719848;-2.3454294458221314;-2.28884550197804;-…
monomer-50-nr2-run1_result_582	0.472618	0.7951264356381471;0.41371494092383626;0.1791747974246122;-0.08740264478756306;0.2996408015887014;-0.2941941068915044;-0.014380584646115479;0.03610640693251783;0.1291335812712897;-0.2921769672927852;0.5081000528922601;0.5228387652620978;0.9929492973172016;1.1638919518443989;0.248183792698327;0.7982085362003912;1.4085119021100745;1.1298681081954165;0.8424568596223228;0.6277483350920388;1.241783839…
monomer-50-nr2-run1_result_583	0.839874	0.6619707966374936;0.46385907228266654;0.8709611273552895;0.26585236622903247;-0.021132596374011256;-0.8284940493475685;-0.8476593820199589;-1.8186078251610214;-1.7325505602179416;-2.271721824396397;-1.97387580233719;-2.374781231524723;-1.5710132480340526;-0.8397017200123341;-0.7341957754530464;-1.0018897989875977;-0.3846463473317673;-0.6662201288943844;-0.6809913014039861;-0.4345480537617617;-0.…
monomer-50-nr2-run1_result_584	0.325381	-0.6063303544322117;-1.2392969711169894;-1.3050983400760117;-0.5551309882508426;-1.0435512769309678;-1.4055663222182575;-0.8864834906796325;-0.7511806748014827;-0.4530348256924783;-0.6809260556771367;-1.6808554283651358;-1.149619921175378;-1.340404087395376;-1.7010413922223917;-2.128544677076316;-1.3569060118582876;-0.9400705944601362;-0.4493156752470077;-0.9620051233933585;-0.5183342005784477;-0…
monomer-50-nr2-run1_result_585	-1.746579	-1.6682739494388474;-1.2153282027558863;-1.5340087282020436;-1.7616376749492992;-1.7105033390402744;-2.51972093046601;-2.2479579653974224;-2.2479579653974224;-2.374288866995506;-2.2546163449769105;-2.2546163449769105;-2.7950666148066907;-2.262925607920242;-1.7254709815630942;-1.0925339973637294;-1.118133408987585;-1.3647856612505533;-0.9847350974140957;-0.774260112349621;-1.1558442043128294;-1.80…
monomer-50-nr2-run1_result_586	0.387045	0.7272796476227102;0.21636000667529687;-0.11987688697815378;0.10760248018977982;0.33877324502310513;0.0998220707681169;-0.843552963647863;-1.7100275317998292;-1.2482178205241448;-1.4393241969471096;-2.186894284752101;-1.3038231833433442;-0.8656291906119791;-0.8596368923565372;-1.0043753404033047;-0.8262541648544729;-0.6654921962517611;-0.3493874119021988;-1.2808379846876976;-0.9313225202279056;-0…
monomer-50-nr2-run1_result_587	-0.260353	1.7004875599978695;1.3083664342718726;1.1397184359408519;1.4581057165011717;1.0285865938226022;0.5462033901753658;-0.45352084937889875;-0.568704825655257;-0.8522051845810364;-1.3674067561933538;-1.8423693920403401;-2.4870870591714396;-2.4870870591714396;-2.4508294210440953;-1.8537357730770543;-1.936623441533956;-1.92241260820707;-1.8128911390629914;-0.7554920973156555;-0.19598591611303207;0.50117…
monomer-50-nr2-run1_result_589	0.093930	0.48976878065685525;0.35901366424274667;-0.3199362269464939;-0.41269539364204033;-1.266750078241049;-1.8990143596722842;-1.600868510563281;-1.1135204021365999;-1.4989379341231652;-1.390459476144749;-1.558925036156008;-1.3987074526206058;-0.7859227710934656;-0.5768287799911813;-1.674820021973777;-1.478308160784593;-1.181700685983357;-1.4183210587517499;-1.5681666418513698;-2.16526028981841;-2.4678…
monomer-50-nr2-run1_result_588	0.723733	2.44281814758946;2.0539763894288434;1.6617952577912096;0.9839571690213905;1.2971153281062104;0.3568233433792602;-0.36142744037423014;-1.0215743735862888;-0.6293466945716633;-0.07278556391028831;0.9033637014246962;0.7038156583129894;0.9964812669477434;0.7939329843342714;0.8862808833689321;0.20956839341924718;-0.6792826483381499;-1.5305574931710657;-1.5293189459130982;-1.4665078528037334;-1.5671831…
monomer-50-nr2-run1_result_590	0.159208	1.1425971481985608;0.9865515502407953;0.8726127735385284;0.6716237309351133;-0.39423893219472256;-0.9303867467613735;-0.5683398625263325;0.0719749760817075;-0.5069931442013496;-1.1466182835937495;-0.6202842006728805;-0.5314393993362868;-0.3818684792241463;-0.8732703358610908;-0.7989854136908424;-0.6092113374674163;-0.03846617274843075;-0.07995101124435834;0.1478960955714552;0.5127261156703936;-0.…
monomer-50-nr2-run1_result_591	-0.141148	-1.308290054143015;-1.0907289545898298;-1.2709890323660482;-0.5313440467202265;-0.018368372506167376;0.1880959899156193;0.18809598991561818;-0.0633811829998122;-0.0732895610635677;0.3494741483278675;-0.7774349546045024;-1.3010617819421224;-1.6115931036308206;-2.0978892527152615;-2.503539228175575;-3.06127964668588;-3.154204582573167;-2.546378311179422;-2.5209884456860268;-1.8874177038766533;-1.69…
monomer-50-nr2-run1_result_592	-0.350190	-0.1993648855671747;0.20302484359342232;0.7614354513747987;0.6467668352801544;0.5211371803818672;0.20223585493717866;-0.20914995452590734;-1.022431720919634;-1.8544703784231695;-2.2610326666040046;-2.53107137703403;-2.1782138889489113;-1.1752647314245983;-1.2455193505489421;-0.8583954798065554;-0.8330056143131579;-1.364986491371558;-0.829388003466587;-0.9376067114326487;-1.81786356210205;-1.06769…
monomer-50-nr2-run1_result_593	0.126690	-0.4777443295330643;-0.8019889483415213;-1.1749342997576468;-0.9361751181176929;-0.5171113497907562;-0.3761237088936447;-1.009115480637003;-0.7487374388191421;0.07501374357892679;0.5131933887549943;-0.0001828221101329093;-0.9935607577941064;-0.7680668907684345;-0.07154413933729242;0.49876486588754604;-0.11527713280888012;0.12406227697844974;0.5214937173673212;1.071780067919749;1.7375508558893054;…
monomer-50-nr2-run1_result_594	-0.815938	-2.4035443039122084;-2.5400113147365215;-1.4736183658104862;-1.2556380921478736;-1.7707988678615714;-1.8557921993557527;-0.8225950340101741;-0.7760574536416813;-0.4089643645967139;-1.212337752926683;-1.4380282772857602;-1.5799946499478084;-1.3186336544004988;-1.7693944138457334;-1.1270303397997543;-1.3997938541973103;-1.4052434621323746;-1.7538898895403965;-1.9005307246553218;-1.9650287144150604;…
monomer-50-nr2-run1_result_595	0.994482	-0.3953107606524904;0.3604240925556846;0.37530123278083277;-0.003998275221985781;-0.2497396141346446;-0.6752777197425973;-0.4720335801915332;-0.00934292465103466;-0.43005121236730603;-1.080218487433471;-1.092603960013167;-1.0724541563243746;-1.147650722013433;-1.3526760991428435;-1.3526760991428435;-1.806775054160908;-1.2243386482605618;-1.3524805630505399;-1.7581305385108543;-1.6829339728217947;…
monomer-50-nr2-run1_result_596	0.269415	1.4259431206009916;1.484769707902576;0.7369732198861471;1.129229537309786;0.5469886675017445;-0.5322503060141639;-1.2375145019908529;-1.178914469558586;-0.9364706635306125;0.017340627992075724;-0.5127892412032004;-0.10535802816454073;-0.06724292244521804;-0.19287257734350646;-0.23425680288999842;-0.7753295981807041;-0.7587330649239125;-0.44648005582351447;-0.36831097671532875;0.20867582124995201;…
monomer-50-nr2-run1_result_597	0.913944	0.3771132146113946;0.9928439940146935;0.507040158276993;0.39217658280050555;0.009146692521088625;0.26703031148315975;0.15756136899334608;-0.3763454005854195;-1.1113967168219971;-0.9525918254229003;-1.4689115772334786;-1.4805023640736996;-1.4093660412409539;-1.1147820100945642;-0.8458359071881465;-0.4577211986393823;-0.08873213229349418;0.024995495585580608;0.03599459735526226;-0.7346467354103371;…
monomer-50-nr2-run1_result_598	1.438773	-1.2728162921884774;-1.360531140504463;-1.7672573790949495;-1.0387337814050828;-0.6260589014348972;-0.9150376733892617;0.11704444612916838;0.52823306938979;0.9753040682956389;1.0579882831685223;1.1059200620519425;1.130523442260238;1.167276499290773;0.39237428372805006;0.39361283098602085;0.24803052991217864;1.1519741034852211;0.7066629519750519;0.15386766795893447;0.9393386309975921;0.74817294259…
monomer-50-nr2-run1_result_599	-1.812175	0.811424139974613;0.46916096250588535;0.33376702162479016;-0.3049923210976242;-0.3363275667242536;-0.9334212146912926;-1.6340890680564741;-1.8401954538363747;-2.1461686163809897;-2.672860015332375;-2.5168534924740693;-2.746909211480245;-2.1526298142525606;-1.5891535617394814;-1.967765140283565;-1.967765140283565;-1.9172645619845474;-1.9271729400483029;-1.6404220790075958;-2.754326789026263;-3.134…
monomer-50-nr2-run1_result_600	-3.373721	-0.37160981575248614;0.4934564216894355;-0.044275324220394;-0.5523416114974103;-1.2488562451113607;-2.0550438841806873;-1.8765234183718231;-1.5967084219757444;-2.6049016533381644;-2.140651645445583;-2.1784269835186776;-2.2854664562047176;-2.2854664562047176;-1.908250963526083;-2.2063968126350875;-1.8007468371747728;-1.9810698237145954;-1.553566538860673;-1.3323041520911032;-1.6304500012001075;-2.…
monomer-50-nr2-run1_result_601	-0.431502	0.2580407773486065;-0.0960138050584978;-0.5822282523348766;-0.7315763218769904;-0.9024073211682946;-1.2884501832601942;-1.3536894739290495;-1.3482398659939852;-1.397999143383885;-1.3919627219595991;-0.6623610136580871;-0.6310257680314598;-0.6336591774129587;-0.1999949528003498;-0.9867718078735271;-0.13301986852467187;0.3519936101329531;-0.5836243131043437;-1.2277082226254348;-1.0914832905188914;-…
monomer-50-nr2-run1_result_602	-1.605775	-0.3075806154995357;-0.19281291416136853;-0.22885966128525;0.25538729168483437;-0.7489517225500564;-0.25158523145249945;0.08266851317582548;0.338711639590792;-0.14317301078214414;-0.3776654149084423;-1.2129137388330211;-0.9904128048054806;-1.0271976583671754;-1.6377529548299716;-1.0530031515582416;-0.0008836678925345982;-0.08233235105706121;0.22809958161624588;-0.01855267064672261;-0.509307589859…
monomer-50-nr2-run1_result_603	0.645433	-0.07654668143921593;-0.11880965059349967;-0.14698496336302252;-0.5812295550015185;-0.38750864180131495;-0.5126549131186596;-0.7931827586253121;-1.1829107054061407;-1.593966165632678;-1.0120722409846872;-1.115843866087841;-0.773322318303421;-0.6795112926127035;-0.23532071565839438;-0.00414995082506908;-0.10290313022541928;-0.5983464562671358;-0.571098769886783;-0.5587132973070881;-1.2067549275308…
monomer-50-nr2-run1_result_604	0.936270	1.68964001132191;2.1298726432079826;1.4466373301537292;0.9489691314636426;0.9748547691552055;0.5981591357365492;0.6364425212730704;0.5652539672477469;-0.16005653587616853;0.13921188984193353;0.3378980029476488;-0.11722355313499941;-0.4114224879900968;-0.6262523130951538;-1.145335144633781;-1.1619316778905704;-1.6867970524861615;-1.5948845706795605;-1.2552486173020936;-0.46565751148956086;0.272692…
monomer-50-nr2-run1_result_605	-4.120380	-0.9259966403521963;-0.03709813928043029;-0.6868761774737335;-0.6639663916860815;-0.41248921877065325;-0.02253027687043899;0.11740692816542539;-0.6978261914605766;-1.6924426744025196;-1.7471543133786351;-2.0144682198411257;-2.3765214215423853;-2.8835517156232138;-2.886185125004714;-3.1455626174936087;-3.1289660842368168;-1.9769462684988248;-2.0737529376621726;-2.4913478444523403;-2.24469559218937…
monomer-50-nr2-run1_result_606	-0.616476	-1.1084460488051298;-0.9801683207596301;-1.3479231181051083;-1.7542261664876315;-1.1212891822882667;-1.2046448536273502;-0.9996194764979398;-1.4601906405156546;-1.4601906405156546;-1.0460712722839587;-0.7743083072153714;-1.3567447131157186;-2.0826066332023707;-2.400692739869707;-2.01109177461138;-2.374545805191047;-1.7802664079633612;-1.4629537088950142;-1.5035459091302763;-1.5035459091302763;-0.…
monomer-50-nr2-run1_result_607	-0.677020	-1.9749389804568758;-2.217290605332;-1.9201354646045397;-2.206419191253964;-1.6825828177858824;-0.9287792330826175;-1.1693588725626929;-1.1814966356907923;-0.3501643915745291;-0.7456526729667606;0.4010731860931224;0.04962430911468435;-0.9015073778988671;-1.1039132138081154;-1.0212731221040745;-1.8376666708087754;-1.9960257698486195;-3.013790223051382;-2.6341024685912373;-2.097880622543465;-1.3331…
monomer-50-nr2-run1_result_608	-0.344224	-1.0385009945119894;-1.6340546890382777;-2.0603863169956944;-2.2158382501801723;-2.0679147446384327;-2.4398381679894787;-2.173410255382194;-2.4591509744530633;-2.4293023388309756;-2.4165770986050505;-1.892723362032062;-1.0320787376166043;-0.6148244846238731;-0.8792015475898097;0.17328755243907515;1.3158921508886618;2.0410427391516928;1.471038461273629;1.4133500723601724;1.4439204201462161;1.23745…
monomer-50-nr2-run1_result_609	-0.068778	-0.1200452015736011;0.6659972168380545;-0.02974691337508251;-0.3035691051956848;-1.2028239439200283;-2.3382472264012266;-1.8202256582556302;-2.0021178188054995;-2.5266502582791923;-2.0561567550134856;-2.1978312950550953;-1.6531699645482183;-0.5053612094873242;0.027419813821036275;1.1020761624824589;1.3218297784635584;1.9640024379585515;2.0101088560947824;2.398216790131873;1.434497120545429;0.5285…
monomer-50-nr2-run1_result_610	1.614991	-0.757142715859301;-1.192950104447909;-1.1344463763225994;-0.4293646803477258;-1.3979588074090976;-0.8222105567017856;-0.880280757255441;-0.923845470909829;-0.720601331358765;-0.12085283100033727;-0.689246590536459;-0.5117642339511612;-1.0381451910249666;-0.659541531848009;-0.3343036476156106;-0.06227470867816591;-0.045678175421373104;0.4950178620827545;0.3206759968112264;0.778672398114806;0.4000…
monomer-50-nr2-run1_result_611	-2.496282	-0.2084181416894065;-0.9219084968388032;-0.2123930778567734;-0.6597171676878505;-1.1685734861244732;-0.822495858132049;-0.7972732042947692;-0.9372947750184669;-0.7126883106523779;-1.792161406899493;-0.8771506395616793;-0.5194628171704794;-0.6232227550078511;-1.5548300556024577;-1.5714265888592494;-1.8403726917656682;-1.9025474108207607;-2.9862451544653625;-3.0797251500615843;-3.211783144659877;-2…
monomer-50-nr2-run1_result_612	-1.904117	2.3746228347767797;2.5849183157338445;2.618669743303137;2.3124952832687375;1.667145110889628;1.7995114048125946;2.2737485781499154;1.5048741483680486;1.0723102149292438;0.5221510133931966;0.9582232653399431;0.7092174199918552;0.05964788490302012;-1.064848268400125;-0.6663269893826903;-1.3694317897488428;-1.6153106344128207;-2.374563827051152;-1.7157990185203074;-2.1082350549364612;-1.661070665211…
monomer-50-nr2-run1_result_613	-3.895040	-0.5724853690140989;-1.2612421886399658;-1.4326524407504142;-1.6913132672215643;-1.5631713524315862;-1.7722653435338696;-1.697068777844812;-2.3707483363085036;-2.124096084045534;-1.937795443519516;-1.7946346467683418;-1.918565500881222;-1.1289743950686892;-0.7432373666668561;-0.5515558397837509;-0.808116470110476;-1.2607304677700184;-1.069971057115308;-1.1416646615320292;-2.1809744186669575;-3.22…
monomer-50-nr2-run1_result_614	-3.366046	-2.9278382134448675;-3.1099786524938233;-2.8835687878992897;-2.7987309183854867;-2.7987309183854823;-2.9952869027435147;-2.211180024123399;-2.5598264515314186;-2.5852163170248184;-2.40172173754639;-2.668035094679912;-2.503559179050227;-2.4869626457934357;-2.1413461707418238;-1.8382479600466068;-1.5816873297198828;-1.8420653715377429;-1.5703024064691553;-1.7071905147772826;-1.2119944912805796;-2.3…
monomer-50-nr2-run1_result_615	-0.753292	-1.355522345041276;-1.7217572969995205;-1.9560329734050719;-2.2754631853161715;-2.195936176089267;-2.400961553218676;-2.5528918664406186;-2.4112173263990084;-2.2706899390293365;-1.5889140177852217;-0.43689420204723295;-0.892648992943101;-0.9882465594386333;-0.9792436810715671;-0.19253155633283692;0.30367944633392524;0.08539365749730256;-0.3373301973712947;-0.017138207070435445;-0.0077252479098665…
monomer-50-nr2-run1_result_616	-1.117516	0.5463694927182031;0.7643880622050704;0.48337502198601046;0.8940747777519708;0.7579147238758245;-0.005970597030492057;-0.24137284211992158;0.10978114371120731;-0.5539900366887278;-0.6365307393773765;-1.5273161853303387;-2.036676977207839;-1.4831476193746296;-1.625621516981303;-1.8770986898967346;-1.870162825252105;-1.6824571850965806;-0.7432445413570107;-0.2823109472661191;-0.33478683438791296;0.…
monomer-50-nr2-run1_result_617	0.523337	-0.8502066517708007;0.11850565532579017;0.20425333515083657;-0.22781880350733866;-0.24317678950616176;-0.28689750771248607;-1.0156224878508373;-0.21720314065679813;-1.2192322720318662;-1.1140972756753684;-0.0893969578279795;0.5409712269557867;1.0801424911342405;1.1376233591692908;1.1099236108160704;1.0300373126770368;0.9750734029816334;0.3437342287836301;0.9400680012655778;1.0944411944799282;1.12…
monomer-50-nr2-run1_result_618	-0.294242	-1.111554739433872;-1.2147767393730338;-1.3831971567922339;-1.6474278096913504;-2.7517612978696793;-2.655297101588544;-3.060947077048857;-2.7671379707884127;-2.0320866545518372;-1.7403733671073467;-1.7250153811085247;-1.4913675217592588;-0.9343207186726878;0.06114988388662111;-0.06268957564022748;-0.7712359805562568;-0.16795370496150705;0.23104663192188513;0.0974551091968406;-0.08581044965172903;…
monomer-50-nr2-run1_result_619	-0.767685	-2.091324432238802;-2.5114684371475953;-2.3848102751107687;-1.9171246666915456;-1.9171246666915456;-1.9171246666915456;-2.20141522348289;-1.7473162684648251;-1.2151752615783766;-1.4117312459364046;-1.7889467386150357;-1.2996308046942813;-0.893980829233968;-0.558555936533599;-0.5948969285767959;-0.43603075071022396;-0.5334095547841003;0.25618155102843243;0.6419185794302654;0.33451425842567595;-0.0…
monomer-50-nr2-run1_result_620	-0.527782	-1.40596490024002;-1.4616004190106333;-1.5800485860500522;-0.7962522355922292;-1.3978539741649647;-1.6483236379190702;-1.2682730740826127;-0.9016494470167686;-1.2478187799088523;-1.3906994070686658;-1.4590214791620595;-1.3087447338301756;-1.050843786528253;-1.4448133510711585;-1.3573380231189367;-0.9270178761028448;-0.8468077401962879;-0.8226058637945329;-0.774674084911114;-0.93587481374609;-0.80…
monomer-50-nr2-run1_result_621	0.228394	-2.186732670801962;-1.8427976183570962;-1.4904626685937172;-1.4160745463258289;-1.3067370647979681;-0.3751738873722076;0.15144642161636557;0.5861014840353499;0.638205806979756;1.1601028892577365;1.0973789426965999;0.7145948200915356;-0.032316227441077094;-1.01846331761164;-1.434696175713017;-1.7589447394259914;-2.110010822412669;-2.203490818008893;-2.0877343757986107;-2.229408915840221;-2.3309987…
monomer-50-nr2-run1_result_622	-0.414723	-0.1355090070408368;-0.9220451518298338;-1.2689637314641753;-1.678761538031023;-1.583765882059568;-3.0601284529393142;-2.4743483227374266;-2.9761385550136485;-2.5930605138340725;-1.6448566799826752;-0.5243740827763831;-0.4289543865280411;0.5574656213293385;1.0889339254476584;1.885674339394041;2.6577124820973803;1.7095527714148282;1.2521038567765583;0.8305483722626176;0.48470201675019;-0.648771739…
monomer-50-nr2-run1_result_623	-0.793000	-0.1908994445914175;-0.24068142945359494;-0.568891400859565;-0.718693865253103;-0.24248151094908196;-0.48933922482868847;-0.9645357200085894;0.021611370161972256;0.5081443758767228;0.23015687798712492;-0.13462246030565972;-1.1458354765043945;-1.6539808164123748;-1.754532218644806;-2.8137822333380655;-3.1968121236174847;-2.5420625769918086;-2.4220187113920684;-2.422018711392066;-2.188370852042801;…
monomer-50-nr2-run1_result_624	-0.235338	-0.11954239487758579;-0.7195186159523713;-0.53920398689202;-0.7814902204720168;-1.0340878528682171;-2.158361598604877;-2.0711647483313107;-1.666753320128966;-0.6652923671284261;-1.2583799261523343;-0.5328957461825955;-0.47919353714619756;-0.4891019152099552;-1.1498225330685872;-1.1308727600216526;-1.4011855617887166;-0.41165926307308814;-0.8621890601970367;0.0844386572294277;1.1619754611153406;1.…
monomer-50-nr2-run1_result_625	-0.365661	-2.924384772008546;-2.2863553231492157;-2.417668938259155;-2.0059057810909873;-1.1090523971647954;-0.44663340555311115;0.12675122502372219;0.28875004613747063;-0.32452583319133965;-0.1417943067053808;-0.6970334148898784;-0.82191338644718;-1.6835427669665084;-1.9174158974638222;-1.9107277422707871;-0.86779214342875;-0.6957307153397526;0.26572516122837214;0.3140629122431571;0.8329328542121947;0.709…
monomer-50-nr2-run1_result_626	-0.817414	0.2391624596995164;-0.24183982734152798;-0.2587336365813867;-0.67186238723438;-1.2811360474059215;-1.5551693031581704;-0.6074872666472192;-0.29795906151435386;-0.10026378621501389;-0.3440452947760832;0.6283162923082241;0.649743159871098;-0.03686309567909683;-0.7961162883174294;-1.4778922095615443;-1.9473504499294716;-1.610575811780694;-1.8846090675329419;-0.9288440137054251;-0.37791336360009276;-…
monomer-50-nr2-run1_result_627	0.757946	-1.5675830183434323;-1.1815925829927991;-1.6726004857220587;-1.7758152838983174;-2.398508343489213;-1.7397435349583705;-1.7270182947324464;-1.8686928347740543;-1.8686928347740543;-1.3055028083286837;-1.5143797225185576;-1.7581612310796257;-1.3761235311199276;-0.7369620140995533;-0.17852034888945198;-0.6678362828102063;-0.598089325056212;-0.13874274711223272;0.35078010036149543;0.3949002960531329;…
monomer-50-nr2-run1_result_628	-3.799104	-1.8138792495565712;-1.270015826570298;-1.7173664435630527;-1.8467682329797888;-1.8772837669430273;-1.67738181101396;-2.078667095457834;-0.9330899835891211;-1.398833237450432;-1.0236818987218619;-0.883659578100188;-0.49542584756005614;-0.99483166339356;-1.3145264073455685;-2.456635233596991;-2.4786813747888456;-2.4910668473685407;-2.701541832433018;-2.7015418324330156;-2.624658370093583;-2.624658…
monomer-50-nr2-run1_result_629	-1.377708	0.5064289200083282;-0.3837238650311114;-0.9281500917723071;-0.8439523385924319;-1.2573252841787594;-2.0331750100738826;-1.6821064520739137;-1.699941532588675;-1.3567447131157186;-1.0585988640067143;-0.8904773624303686;-1.6163392825170217;-1.5123717122655012;-1.8869726681668935;-2.095849582356766;-2.0792530490999743;-1.2813292687050708;-1.3041700956363997;-0.493588419792121;0.06533822592466015;0.4…
monomer-50-nr2-run1_result_630	-0.003499	0.9285330935619537;1.4274258783782459;1.0817677476056358;0.47791731463093373;-0.12914851585789233;0.49646612699642284;-0.093417705523545;-0.6176638064901516;-1.2417536760187888;-0.7735009648506389;-0.9121675157837472;-0.5782276509194234;-1.2852420625793637;-1.1635191084718102;-1.4822913656704908;-1.3562466901401147;-2.672614085050941;-2.119159684987078;-2.436816896358612;-1.6279939000935777;-2.22…
monomer-50-nr2-run1_result_631	-0.198146	-1.0707194386715786;-1.6108082385084828;-2.0214452282116135;-1.2374646787461794;-1.2868644325194492;-0.7118262340525561;-0.31764941845141287;-0.31220149295112315;0.14045692979982216;1.1040657942927257;1.077115668940338;1.5469776233117971;1.1882983645420724;0.6590232031621128;0.3940843817509273;0.37761170321993226;-0.2074360143747439;-0.22403254763153452;-0.22167930784139284;-0.22960601029239766;-…
monomer-50-nr2-run1_result_632	0.804789	-0.23228125658918694;-0.7954705095496517;-0.49990023427612473;-0.909171658026466;-0.8128344508422397;-0.10960614904526833;-0.6931572474777886;-0.6285508171583042;-0.5851102685433383;-1.2619270502732605;-0.8200642234630489;-0.3569179914381193;-0.23863360498951922;0.24717936765889445;-0.7527500050291046;-0.8797738584423214;-0.243107101783002;-0.837632373855002;-1.7692396744496075;-2.070965031857264…
monomer-50-nr2-run1_result_633	0.139344	-2.2691996932383653;-2.653768645947248;-2.875402508211547;-2.241112635725568;-1.6396418232792327;-0.6877487260911856;-0.08268612659674099;0.23048969833319544;1.0083720441323027;1.0238535315619437;0.7512357171513466;0.06398467498218158;-0.1746261291921367;0.20753542549335918;0.41057703129986217;0.761649608932589;1.2969191337900985;1.128782540310494;1.2293014824031625;0.37078802767546476;-0.0524932…
monomer-50-nr2-run1_result_634	-0.136897	1.3080445106520886;1.378236388571187;1.6354193187783301;1.4008105904969996;0.7706862473582867;0.605759479006615;0.6193834988442796;-0.2619976744919248;-0.016375673383754126;-1.3848170678690555;-1.3403708871530646;-1.731367938276843;-1.8491033508638905;-2.7684161605212867;-2.1523672180348212;-3.0634619055643233;-1.6693825828390516;-1.7767637113902028;-1.5672795641321022;-1.295516599063515;-0.71327…
monomer-50-nr2-run1_result_635	-2.756792	1.1237876585431807;0.6791210137638034;0.26575728559560097;0.4381460566815687;1.1321257548537171;0.6160979960594408;-0.19913512356656116;-1.2868720784880983;-1.7436971368247374;-1.9556583785987784;-2.4985626128909897;-3.1575232201937604;-3.40417547245673;-2.866720846099582;-2.866720846099582;-2.594957881030995;-2.1056419471102403;-1.845263905292377;-1.7267535678193866;-1.4032178532169846;-2.212435…
monomer-50-nr2-run1_result_636	0.558355	-0.4103505418631894;-0.6785843264758772;-0.3106795453168279;-0.13929832686816762;-0.3155789340945383;-0.3074959167779718;-0.3074959167779718;-0.3870229260048778;-0.2830553557533552;-0.6422615811960624;-1.2036475856530275;-1.6763669863169892;-0.6734178287926752;-0.52126954481682;-0.8369506473907858;-0.2780240016740058;-0.03611132487352339;0.5376601521631379;0.9885643739565274;0.47743001435470966;-…
monomer-50-nr2-run1_result_637	-1.383931	-0.17836200547874292;0.6480546699084301;0.7052009058635667;0.18620684253332254;0.5364556888699027;0.18923078481770794;0.41077755013997014;1.30387211271423;1.2162631113504883;1.5872054433731508;1.715671650923331;1.3336835346429674;1.5952811129441697;1.5797211540402796;1.1035417404211258;0.698235665343373;-0.2978549338394938;-0.5447548955540555;-0.5709796372832444;-1.6554523058137858;-2.48398361764…
monomer-50-nr2-run1_result_638	-2.628579	-2.5522747795144363;-2.8450737170402367;-2.271485633537537;-2.4103131467533827;-2.4608137250524025;-2.914912680070467;-2.7786877479639225;-2.0779365406828902;-2.0525466751894905;-2.592996945019271;-1.9972234499595987;-1.8492999444178575;-1.9608453259510439;-1.0777742245422872;-1.5005379339337224;-1.2693671691003958;-0.7289168992706155;-0.9226378124708201;-0.9325461905345768;-0.4745655022404507;-0…
monomer-50-nr2-run1_result_639	1.596904	1.1454727347463567;0.4505107450855489;0.3030323274100844;0.2218745295423587;-0.28998609884455195;-0.5583556239949483;-1.574167037887454;-1.45608002889508;-1.0879701451196742;-1.167497154346579;-1.2949174258407934;-0.7350229333304686;-0.3911979668618053;-0.33781658004331877;-0.407104827071695;-0.20332847071840066;0.5139124278748093;0.6438483105010748;1.1581008077336188;1.1948856612953125;1.3368959…
monomer-50-nr2-run1_result_640	-2.508420	2.2143535887781094;2.5295294977035163;1.8512167218457933;1.253092360928775;0.6403076794016347;0.6039120558624463;0.4089466376052273;0.14966661696458874;-0.9256848653772513;-0.13064415162965307;-0.04026052417835166;-0.555217520710186;-0.5718140539669777;-0.33082041425981656;-0.754429324960689;-0.7470897463125301;-0.6535450203818578;-0.32132268470709374;-0.2835473466340013;-0.6706070034563394;-1.67…
monomer-50-nr2-run1_result_641	-0.601163	-1.482787008478784;-1.9760081060450054;-1.9190242858493571;-1.0839885846808497;-1.3369438958455633;-1.4201559897614007;-1.243875382535031;-1.354302702691455;-1.245700743282219;-1.4901443833548262;-2.192364452172629;-2.4055169697874508;-2.1197565932581415;-2.7988857596568977;-2.1399251523541265;-1.725805784122433;-1.3036033985741717;-1.117830804099285;-1.2324250617639598;-0.747205124877875;0.27209…
monomer-50-nr2-run1_result_642	0.638554	0.03331668738277214;0.7264125718724466;0.623442280769002;2.9459822223035886e-05;0.14177226439635945;1.1600794079194943;1.026540880582976;0.08634389368308269;-0.3398140019682552;0.040028204466673184;0.30238003782035583;0.15531148003695064;0.15952254071404745;0.17847231376098083;1.1692364367400065;1.5066864354128038;1.0942704360932751;0.8694283028363539;0.8891422981504593;0.2179219022458375;0.80330…
monomer-50-nr2-run1_result_643	0.064257	0.22207405857862514;0.10901871030676402;0.21090051021778833;-0.4048568657971319;-0.6073012183224918;-1.648103726813037;-1.366018231449212;-0.83982861819099;-1.2238898046701379;-1.8828504119729086;-1.3305596013976677;-0.9756379593624881;-0.8023073514763372;-0.7581871557846998;-0.46422781192091583;0.04044610799866058;0.5487149493374598;1.066046153891263;1.3826383537588223;1.3727299756950655;0.86355…
monomer-50-nr2-run1_result_644	-1.797450	0.17720053601279567;-0.6773271253219932;-0.8490104681921449;-1.3128352871797082;-0.4293164932776294;-1.3100210364403528;-1.584039679729356;-2.2470155489372945;-2.241565941002229;-2.2514743190659847;-1.959273850090212;-2.9785698836055143;-3.003249434178872;-3.0321873168465157;-3.037636924781581;-3.0321873168465157;-2.6425863515881884;-2.831015195460806;-1.8062695540104392;-1.3659458618797113;-1.47…
monomer-50-nr2-run1_result_645	0.784112	0.6200894653980918;1.3124290039047073;1.8091634383687856;1.1773489331587763;1.187257311222533;1.302792000905285;0.9814135809446592;0.37697993080890263;-0.2770483744086237;-1.427827031465832;-0.9019873333125906;-1.9225219140858618;-1.4696054194307304;-1.5691659838567884;-1.421086163449488;-1.8176891373738924;-1.310658843293063;-1.2372115500177359;-1.4040848286064094;-1.7861225285661084;-1.01316257…
monomer-50-nr2-run1_result_646	-0.231140	-0.846043397023778;-1.4553176658883191;-1.4939505561589665;-1.7423592948628346;-2.3449025507649415;-2.373884556601428;-2.046756701655937;-1.6416806701846651;-1.6103454245580358;-1.8135454409402572;-1.9656358839902468;-2.4783253321366;-1.8676821985806864;-1.5801890847637374;-1.5559872083619826;-0.8947795501497522;-0.5430242622291073;0.2962917100000637;1.4006251981783926;1.6063849125792142;1.172649…
monomer-50-nr2-run1_result_647	0.544449	0.3103936050444347;1.0919203552971122;1.5725484828218508;1.0795937784931027;0.7723674562272713;1.6445584834497684;0.8316761945413561;1.1385286154318153;0.7519162261414138;-0.18707769774403385;-0.29614598476128073;-0.44284466080207174;-0.9619274923406967;-1.1874654825352122;-1.5470034333065636;-1.2428717967508827;-0.7298961225368223;-0.7254373524081322;-0.9692801474366757;-0.9292927368493749;-0.02…
monomer-50-nr2-run1_result_648	-0.307341	3.237868144070429;3.3475223299923575;2.7269312441408196;2.365586569031272;1.8337811086895361;1.5996603445159876;1.0439509220954384;0.3546756495323863;-0.4820643933777719;-0.7412038879376632;-0.5718591453559231;-0.5261744173819626;-0.8104649741733067;-0.6287347590118716;-0.8294576808781503;-0.7450628792696184;0.07380776395102091;-0.1677225142845411;0.29353782615202384;1.03470173417795;0.7361982820…
monomer-50-nr2-run1_result_649	0.235575	-1.2047043157233557;-0.17762657408690616;0.4832161777999408;0.02357151586376306;-0.6648484374045431;0.1135998286597662;-0.049446445796902744;-0.24000777354395259;-0.2077254003362478;-0.09308612911961722;-0.14129460705210495;-0.284635487739356;-0.4030685189091663;0.34246471247362503;0.285151770960798;-0.8003117353761176;-1.8951564043424423;-1.675132564830841;-1.4989377216676325;-1.3786468696108682…
monomer-50-nr2-run1_result_650	-1.674061	0.8810495708640091;1.5067047146044434;0.7020540589977394;1.1467528814893544;1.677371868372212;0.697166470622518;0.789467230938719;-0.2335788523044655;-1.1182944731025581;-0.15532293728384874;-1.1047653183932167;-2.133384864297263;-1.6046264516234456;-1.7240513968891793;-1.5886496488587012;-1.7396574165039274;-2.2656147416382204;-2.4343017179450017;-2.5571145106811217;-2.9682140940765027;-3.018714…
monomer-50-nr2-run1_result_651	-1.461232	-0.11049281535132807;-0.14135916192354245;0.43806470123927704;0.1938828560181963;-0.24572006144079184;-1.032432186179521;-1.52286594700356;-0.8363175323792307;-1.3948328757754798;-2.4113146585514245;-2.7369041391891495;-2.217308734710443;-2.145874880306074;-1.8223391657036754;-2.3543200427620756;-2.3794307555676935;-2.0569051829351315;-1.839494333226023;-2.3633480697990117;-1.6282967535624364;-1.…
monomer-50-nr2-run1_result_652	-0.919424	-2.5643855885301337;-1.8365382707866902;-2.178569264539914;-1.742786841870158;-1.3240768892528414;-0.3047808557375412;-0.5784279348491534;-0.1333703748142668;-0.1939629242874178;0.9442746089331359;0.9533160039163138;0.49893624356445315;-0.6307871101072733;-0.7489735081150382;-0.8641922946457778;-1.8811871072248658;-2.5834071760426656;-3.630714246615869;-3.1104700134908767;-2.9974092839529516;-3.0…
monomer-50-nr2-run1_result_653	0.208107	-1.6088266420338173;-1.2967761530212376;-1.7211256026889823;-2.0313097653543406;-1.7709317235364785;-1.64530206863819;-1.5835168422852255;-1.9291333173368352;-2.2317073040353437;-1.4519336583833469;-0.6652241480867185;-1.0537441046945564;-0.736668139997059;-0.3481481833892211;-1.0218277418529116;-0.4789235075606992;-0.46653803498100316;-1.1316732997994803;-0.1673947300317385;-0.1360594844051091;0…
monomer-50-nr2-run1_result_654	0.790821	0.5254331087185622;-0.3473615947630791;-0.3275365387739149;-0.22382976414669206;-0.6778888646419188;-1.3165779537719369;-0.6878520302496689;-1.2018181889751267;-1.2018181889751278;-1.611635101943692;-1.6756847423110255;-1.1689873833520954;-1.3350997035732126;-0.8996532199015045;-0.3983587598234476;-0.11012128877820095;-0.0836605006264986;0.20175454959207298;-0.7186600891342834;-0.6607263998417834…
monomer-50-nr2-run1_result_655	-1.807986	-0.3336182075190073;0.06780677002664562;-0.48800408054470795;0.03495271247332862;0.5276265741092797;1.1610194456714638;0.989154674915873;0.35046233534932303;0.2657425795916963;0.9105639869447002;-0.27015571722420806;-1.3441512922283345;-1.8272322530828857;-1.9554946537540732;-2.1740526561351157;-2.6227020032181145;-3.4195341220641575;-3.352437010508346;-2.295037968761009;-1.8096037681163162;-1.67…
monomer-50-nr2-run1_result_656	0.255229	-1.6172798821629677;-0.5553124622756316;-0.9179914926179694;-0.1919888942639248;0.4037846007957498;-0.28159122531366704;0.0447613514509034;0.9568056870720936;0.9205441657215109;0.9874104513817615;-0.04609641546042483;-0.768893763933315;-0.5090221518922767;-0.2986510969159109;-0.7837865674085565;-1.5760130304168014;-1.7098522625934391;-1.0126710839333146;0.07556743124248314;-0.1717948534930625;-0.…
monomer-50-nr2-run1_result_657	-1.845810	0.6580094925970237;1.1495400009955101;1.468636390592923;1.4821546486805826;1.0624646782800748;0.760159886092177;1.4112654243210598;0.6195687881699775;0.09984271594164577;0.10462284537637631;-0.3918358667419792;-0.9327320425438994;-0.9188130418374537;-1.3793842058551673;-1.3892925839189227;-1.6041224090239798;-2.416057187599991;-2.4326537208567824;-1.7609678733280876;-1.8933972115075248;-2.2114833…
monomer-50-nr2-run2_result_8	-1.007925	1.9469150797647308;0.9512842767149678;0.7205913132195279;0.5266339903171886;0.40434566573030134;-0.3411875656524911;0.1851609312815503;-0.057530584198016405;0.17911020814937953;-0.28345659266532125;0.31053657849465943;-1.0379645584323118;-0.709227820924978;-1.3599998856391033;-2.1896551892561122;-1.8265591353183332;-0.8333233361798709;-0.9329806538998917;-0.48537084556988414;-0.8108873602064975;-…
monomer-50-nr2-run1_result_658	0.262503	0.34126332178176694;-0.06381784139320347;-0.19878729207768217;0.40366425512243437;0.08694020062808508;0.3874783677008801;-0.34250603147572023;-0.45575021379431485;-0.6456180429593098;0.025266780231864815;-0.3822784985959557;-0.8224153187761449;-1.8921998331031757;-1.692983587525462;-1.7152774381689124;-1.3720117278941495;-1.89390881017213;-2.500829230553532;-1.8324037534105249;-1.8254678887658953…
monomer-50-nr2-run1_result_659	0.176692	1.4803233434771867;1.279819027352248;0.7137980085957181;0.18274734599120318;-0.06872982692422613;-0.8959080360252955;-1.4593842885383734;-2.090468034523428;-2.6840513657455;-2.812193280535479;-2.9280260854581264;-2.4075183682589;-1.8253785687665935;-1.6841432184178866;-1.061685593013322;0.008498398799020953;-0.07855319161652112;0.5829360675868778;-0.14542709345666252;0.42801679652921143;1.4641570…
monomer-50-nr2-run1_result_660	1.584996	0.34702649219764126;0.596887875556978;-0.1806250588668216;-0.45415244373545144;-0.8872215850140796;-1.389707883295914;-0.9855961288364332;-1.064069283032221;-1.7498866046240131;-0.7383459612476897;-0.4927889474202935;-0.11170027436027162;-0.2931379534322661;-0.2931379534322661;-0.2821148828363375;-0.23972410647401665;-0.6865884666954044;-0.48527389860547526;0.06331032473354652;0.05092485215385160…
monomer-50-nr2-run1_result_661	1.720401	1.3808809948352692;0.5039066167064659;0.4940236299785395;-0.12489604300396726;-0.30417956180529915;0.06894195041036116;0.3101472091803638;-0.8127988958214823;-0.8227513970540805;-0.7422119337464894;0.046353715002316234;-0.009102879774244368;-0.4901862775539273;-0.798768507157471;-0.027666021451059244;0.9157576829656063;0.35548637104081193;-0.31679832529934715;0.39877747660663504;0.393041642603863…
monomer-50-nr2-run1_result_662	-2.173047	-2.6663165232416466;-1.371019840496381;-1.05766036566713;-1.1305966663928466;-0.8070609517904447;-0.8070609517904447;-1.3994057357545484;-1.4812415596801956;-2.101120368531738;-2.7255431731822726;-3.0614643603643716;-3.2634699526574646;-3.05299496759299;-2.4527234811778804;-2.3732408970423737;-1.7367655549340417;-0.5785212063750448;-0.10977429783073532;0.09669006459105134;0.28018464406947896;0.19…
monomer-50-nr2-run1_result_663	1.325461	-1.0275716460168918;-1.6131734471140982;-0.7872378663411356;-0.20473573288022928;0.5717611799518004;1.254482133398671;1.4240745854320067;1.7885699770671768;2.0198642433313223;1.1607119573279343;0.21968561587025323;0.14170287516469848;-0.5155040047679971;-1.1217268608411948;-1.1019538149389816;-1.048572428120495;-1.1813415339461604;-0.885940146263129;-0.8342146074265282;0.05206794522889686;0.66448…
monomer-50-nr2-run1_result_664	-1.014839	1.2338750774791554;0.9263862278781927;0.7147880761017127;0.17512658251067634;-0.11185838009236627;-0.6504334659302833;-1.0082692894882264;-1.6523531990093199;-2.0489561729337233;-2.4344122215364026;-1.4260134560770232;-1.474205219677301;-1.067633030188086;-1.7553798445554165;-1.3193623801526637;-0.4063337013711487;-0.40633370137114766;-1.3084651120967417;-1.1115455923001285;-1.5517741173799748;-1…
monomer-50-nr2-run1_result_665	0.510067	2.065211027607453;1.1009125332429934;0.4465868934515951;-0.20565323751125755;-1.2955755139768643;-1.8411632568360374;-1.319239638491111;-1.8050232146354714;-1.4103165782141338;-1.4183995955307003;-0.670491534252189;0.4592318194195352;-0.11725920634758023;-0.7827121700714602;-1.46678349017985;-1.4722330981149143;-1.1774509840608685;-1.6794817179623531;-1.6822959687017085;-1.0265379184245436;-0.700…
monomer-50-nr2-run1_result_666	-0.165635	-1.087993337144107;-0.20401219254909816;-0.8235804739436539;-0.9299567592012938;-1.3825707568608383;-1.3825707568608383;-1.6574581553866679;-1.5649539414864466;-1.9393862983011858;-0.7679556985670487;-0.9207909647187545;-0.45281898106039015;-0.5297024433998235;-0.5553018550236792;-0.8369731981560232;-1.4420799208193138;-2.0647729804102117;-1.7808459590574508;-2.093754986246698;-2.2273465089717406…
monomer-50-nr2-run1_result_667	0.524886	-2.0207223552571363;-2.446960989330621;-2.554094077573944;-1.694412968777531;-1.1283529538358765;-1.276759551643119;-1.2307177434727936;-1.1254073350058083;-0.46051583155082976;0.573225881279736;0.39294897052100625;0.5001614265146409;0.6678420901290222;1.7163972414734239;1.5552501211578185;2.0529060851335705;1.0578511699204964;0.9419217056968159;0.23260750955461287;0.584342612600756;0.63582044198…
monomer-50-nr2-run1_result_668	-0.215740	-0.3011029438871303;-0.8782217760762038;-1.2476370980339104;-1.5195646997512837;-1.7120621575967774;-1.2441136619671784;-1.4178037934699572;-1.9052943666435238;-2.048915416922134;-1.6378158335267534;-1.4167807366297727;-1.0837090837195433;-1.0671125504627526;-0.10684753679186268;0.2514720515960185;0.9983892750681544;1.5243466002024466;1.9175393525088862;1.3333683644727816;0.28005760496629595;0.17…
monomer-50-nr2-run1_result_669	-1.870229	-2.9207181389923367;-3.1343787966874914;-3.1298047741427872;-3.2119083200334373;-2.133660184323903;-1.9865684964869919;-2.407376019911725;-1.4209460893410193;-1.42689146947425;-1.4184220767028697;-1.4375874093752579;-2.3998154635442064;-2.529352240457717;-2.5563850308212146;-3.025898058733139;-2.9409047272389564;-2.547640224358338;-1.7438722408676668;-1.0431210335866348;-0.3559396275762993;0.3301…
monomer-50-nr2-run1_result_670	-1.744470	0.1992862705123846;-0.43852460175316116;0.19898488519026397;0.6860816309326291;0.5616259133264057;-0.18036891764501123;-1.1204456110109982;-1.6539808164123737;-1.6275524884004353;-2.488686450016576;-2.9939869990377646;-3.048698638013881;-3.0501848947234453;-3.0347796373074347;-3.043293816856263;-2.040550193428907;-2.1613053908522697;-2.435687569579857;-2.410576856774237;-1.8833967590046174;-1.709…
monomer-50-nr2-run1_result_671	1.157139	-1.2990547304467548;-1.211295431380204;-1.5347663841271537;-1.0925781620686397;-0.9828581412826455;-0.0026527435329491717;-0.5689147313796741;-0.5300243474794321;-0.8100352890238762;0.22015996036155713;-0.4277594975711451;-0.35570636953779167;-0.3087719231067998;-0.2994828186720286;-0.3242537638314184;0.3014632380438638;0.14635341112078196;0.7787893458940899;1.4844134422623414;0.62177837061008;0.…
monomer-50-nr2-run1_result_672	-0.110737	-0.8022685307931681;-1.4049155105728175;-0.6762808623391195;-1.148945627935932;-1.5942350099602967;-1.2987975278472275;-1.417307865320219;-1.1540726119143556;-0.24312006093036756;-0.9391770210317794;-0.9211862892600604;-0.28892200782882416;-0.25213715426712824;0.28049255143755697;0.06883431927110613;-0.2890015042868392;-0.587269380675976;-0.5804895205832816;-0.9261387211540906;-0.7788401197642054…
monomer-50-nr2-run1_result_673	-3.272308	-1.4323776828446737;-1.908160620078602;-1.5370877040611652;-1.7616848053004501;-0.7284876399548704;-0.4505001420652747;-0.49172609991054417;-1.2584953526488405;-1.2584953526488405;-1.9013407149119619;-1.3423520734139822;-2.154286851989992;-2.3921457720163537;-3.0123575159897933;-2.9327696692618335;-2.847732214598806;-2.704111164320196;-3.277882641356858;-3.4991450281264256;-3.3975551633754537;-3.…
monomer-50-nr2-run1_result_674	1.217046	0.8388747174945081;0.3657303755294151;0.9684754970439551;0.5539433116863859;0.0719452801057972;-1.0549638228265736;-0.7872697992920225;-0.663082944648596;-0.9118290399843316;-2.0680599163994193;-1.2206589760201811;-0.47537345408898196;-0.2412305291315061;-0.5758996369417364;-0.1134007492472028;0.4047733357842427;1.103583368262468;1.0722481226358396;-0.06939969266636789;-0.21260461258638358;-0.298…
monomer-50-nr2-run1_result_675	0.893710	-0.5135553596436966;-0.823850533456354;-0.07976509668616391;-0.2862787593911968;-0.19306658251194356;-0.33022396884052124;-0.09029928511900819;-0.02676181078517179;0.09681488317971412;-0.7626353171466197;-0.9609725390829938;-0.4493804203639046;-1.0012233831897597;-2.0764069472855287;-2.0463781948697206;-2.2692386525138923;-1.7883921113645183;-1.235556368955043;-1.5543847283986203;-1.0338770111993…
monomer-50-nr2-run1_result_676	0.421837	-1.325137973456587;-1.857914664258891;-1.4355593489842093;-1.3575845362512753;-1.0589025076306597;-1.4160872186118683;-1.2307774158922231;-0.8156596036179957;-0.13150492959375437;0.23017621130206034;-0.19732707355186202;-0.7463453412048887;-0.8228692799276878;-1.2685474129426006;-1.6875050750115115;-2.1126523465735625;-2.1567725422652004;-1.4080895561007472;-1.112547783030187;-0.7049847557345958;…
monomer-50-nr2-run1_result_677	-3.088708	-1.270827037107914;-1.6326196272856295;-2.038547977902327;-2.303386086965779;-2.5345568517991044;-2.6940340122157105;-3.051869835773656;-3.04307650353705;-3.0389095660287984;-2.9938585956648436;-2.4868283015840174;-1.8532575597746443;-1.9968786100532547;-2.5872024971778615;-2.185089077817338;-2.185089077817338;-1.8869432287083339;-2.419084235594782;-2.650541558043632;-1.841323966617895;-1.4447209…
monomer-50-nr2-run1_result_678	-0.457522	0.657642665907303;0.3595120936381085;-0.3062271285481526;-0.7939456348253772;-0.45671855560876073;-1.2760771734807421;-1.2661687954169867;-1.1317575610285524;-1.4513106202419892;-0.9850281776533814;-0.7697111710170411;-1.122421773393053;-0.15811779392132927;-0.6895860980396492;-0.5307812066405524;0.1385651188550215;0.05358850169305003;0.5076874567111146;-0.2510295564156045;-0.9166260975627285;-1.…
monomer-50-nr2-run1_result_679	-2.341038	0.6498035508673595;1.1390118963862774;0.9884954942170723;0.521225241831685;0.5706367827786163;1.03120794679633;0.9917047839131542;1.1685540660810971;0.8573599167639147;0.6658900049023669;0.5106711765800452;0.40703917904197084;0.1784918775292867;-0.46210848779556774;-0.363178884264275;-1.034864731792971;-1.4414369212821858;-1.624862609958806;-2.624791982646805;-3.249214787297342;-3.585135974479438…
monomer-50-nr2-run1_result_680	1.153200	-0.39871263952355;-0.9450139815926568;-0.834415164905413;-0.3238713731163099;-0.4089088277793351;-0.7776041088925394;-0.7555579677006823;-0.3184786675014879;-0.3063409043733863;0.2566032472276701;-0.26906785183891696;0.19349894897578276;-0.1197736136520479;0.2533804375898464;0.2121368138994615;0.6674998058215411;0.42105655817931564;0.25415851195767974;0.07314102699519152;0.5078265533213412;-0.251…
monomer-50-nr2-run1_result_681	-0.220957	0.1282167695385948;0.910954602875787;0.9192474244872884;0.34933646107705685;1.3170141231810741;0.9527310793700151;0.3103493394789194;0.3313981482183495;-0.7458111550104456;-1.2869131586089744;-0.254116959981806;-1.0719490389862;-1.3534983548384139;-0.6716969206043141;-1.2889403722601445;-1.0941828968111218;-1.0016786829109026;-2.1619623573233158;-2.2716793625597003;-2.0628024483698253;-2.44546754…
monomer-50-nr2-run1_result_682	-1.415691	-2.0863385401458365;-2.502030115538159;-2.7704054318433884;-2.396611900708379;-1.2697027977760105;-1.4349235365074111;-1.3426820881691568;-1.8375364558007505;-1.4722934951359359;-0.39850412955509507;-0.9562445480654003;-1.5406155672293285;-1.0818151672718113;-1.2976924888541659;-1.0191156864210804;-0.32402573639162124;-0.34991137408318523;0.3459261449759152;0.4739910127351571;0.9710277030819261;1…
monomer-50-nr2-run1_result_683	1.210967	0.03064045984651054;-0.5704191949764151;-1.0995003684782034;-1.2709802856696033;-0.42726256897364523;-1.0011358983687153;-0.7084151017629022;-1.0410282714835657;-1.0159623454553937;-0.7153394018304521;-0.45524758608029725;-0.7242781303640925;-0.6099788535681999;-1.364484806017821;-1.0120985903949422;-0.3181865884575037;0.03953215488632;-0.15296530295917374;0.12151484925968802;0.4464850562684251;1…
monomer-50-nr2-run1_result_684	-1.137351	-0.11280452010326351;-0.7388992612923029;-1.2851276289341582;-1.4286384964153716;-2.102287277174075;-2.102287277174075;-2.102287277174075;-2.458011688369787;-2.3094012836835476;-2.292804750426758;-1.480869971850747;-0.9602187923033632;-1.2539058712836764;-1.0725704306631667;-1.208839485938556;-0.4320357392635836;0.2687154680174495;-0.5731768879313185;-1.0374268958239008;-0.9454535765162451;-1.544…
monomer-50-nr2-run1_result_685	-3.007796	-1.146353058933727;-0.23496013813423927;-0.16721527745242756;-0.20930673925838975;0.3820510747058788;-0.3982509266718839;-0.35691559808183754;0.12707807029573392;0.05330639026727706;-0.4249864730575499;-0.7927312958712656;-1.713034943335037;-1.9014637872076545;-1.8058662207121243;-2.313392286991117;-2.8393496121254094;-2.949066617361794;-2.961452089941489;-2.761876320747145;-2.9054973710257554;-2…
monomer-50-nr2-run1_result_686	1.182982	0.37330260318801795;-0.05166181043490959;-0.49544084997355303;-0.9730265012187093;-1.2044838236675588;-1.5610874174337521;-1.3929659158574064;-1.920146013627026;-1.5777852562820265;-1.1006040767988243;-0.05980156830828235;0.5062584466333732;0.380864008818981;0.20283412917887653;0.3267940745869335;-0.20270970795552717;-0.8923544907247801;-0.831176750827137;-1.136302018580272;-0.48349024027287096;-…
monomer-50-nr2-run1_result_687	0.557651	0.19315044048192806;-0.0733154631362042;-0.44106210648665334;-0.3864255812400573;-1.292810227997383;-0.9374756453963271;-1.228188383511849;-2.0975460183111205;-1.8648501486043014;-2.064066394182015;-1.5145766711463018;-0.46671551957488044;0.37790149244547233;0.5627661664144678;0.3260222922152569;0.08465659170265295;0.018023102518868274;-0.9632972145375024;-1.4791774890505214;-2.311532883216978;-1…
monomer-50-nr2-run1_result_688	0.855224	0.14112971291602813;-0.505114313409352;-0.9546044429796806;-1.3076764210965839;-1.3048621703572283;-1.4754276938918502;-0.9925626792306829;-1.5245676976527667;-1.215574750271836;-0.5598865871884641;-0.38074684775061557;-1.498084728842647;-0.9705944790436755;-0.6842979230027537;-0.6584122853111908;-0.9655798719449316;-1.4316006438977118;-1.649011493606817;-0.8914095263072497;-0.31969793052545936;-…
monomer-50-nr2-run1_result_689	-2.007843	-1.4194555092367733;-1.7283490308655909;-1.4676253259569394;-1.281394108165045;-1.5125648729983705;-1.195253691216978;-1.998627079546947;-2.133733950276729;-2.298209865906418;-2.5896369272832014;-3.0118393128314613;-2.926801858168434;-3.275448285576456;-3.5735941346854605;-3.040964428980773;-3.015853716175153;-3.14399563096513;-2.72179324541687;-2.585568313310325;-1.7763507218845906;-1.3742373025…
monomer-50-nr2-run1_result_690	-0.452588	0.7587525174834302;-0.1359351225917947;-0.2731696047850884;-0.7044450150280337;-1.7156580312267675;-1.99178397701057;-2.4647406136079786;-2.3377608833636065;-2.2403379561208867;-2.651244707718018;-1.6482955501937033;-1.418870792082294;-1.8272928429273279;-1.1008676472712406;-0.20059559230326449;-0.04740256276253607;-0.05644395774571506;-0.3772000408661133;0.36354859275712403;0.5486636814137011;0.…
monomer-50-nr2-run1_result_691	-0.109548	-2.020053932205303;-2.0493120246460217;-1.7413697935476762;-1.001071952011416;-0.03391681024242156;0.09171284465586688;-0.8410888800278656;-0.6932094976549716;-0.6022065965746838;-0.06027201181258531;-0.5866060947334534;-1.5711333582537856;-1.6984969793132314;-1.1914373594637493;-0.28063765280303016;-0.18905555513120575;-0.4702238625431026;0.034064079185909424;0.6646438755070379;1.339443757025772…
monomer-50-nr2-run2_result_9	0.972935	-0.6590067597756848;-1.1077531843879795;-0.2561441770246262;0.041723931699034836;0.22532244126557346;-0.7304867357307891;-1.2875335388173612;-1.006231932416742;-1.030631313398742;-2.0167784035693037;-1.6877584617744887;-1.490763717184191;-1.6256701498795687;-1.7913373413500364;-1.0912587943347247;-0.9069644278305928;0.049289963197606916;0.039140370328308735;-0.4349449199855083;-0.3153523501201087…
monomer-50-nr2-run1_result_692	0.259061	-2.287385276116589;-2.2878489611538035;-2.4277760268669755;-1.862544542960489;-1.1808127448852201;-1.939529758011938;-1.4502138240911848;-0.7606928960477285;-0.2942084684499668;0.37951521318256976;0.7170794486226012;0.20290782828050413;0.3144060710952328;-0.3185309131041321;-0.6539558058045011;-1.2515546616113646;-1.9689549382813794;-3.134935930080451;-2.2994687536030223;-1.956463028045117;-0.818…
monomer-50-nr2-run1_result_693	-1.513727	-0.1607860185679707;-0.7181107697729339;-1.1006423895969055;-1.1759312966730155;-1.3029110269173865;-1.5594716572441103;-2.316668822957393;-2.913762470924433;-3.048869341654217;-2.856229437104501;-3.2103254724475883;-2.881340149910121;-2.6223024250674563;-1.921634571702275;-1.327355174474589;-0.97248421424556;-0.858608265930284;-0.7149872156516736;-1.018582672695741;-0.9639930609997591;-1.6708854…
monomer-50-nr2-run1_result_694	-2.357185	-0.49735507081237684;-1.1328944907774374;-0.6780231741488094;-1.2372089344078134;-1.4233979196979396;-1.3362228278515786;-2.3005013976193194;-2.1974254088575154;-2.113670624621304;-2.220981815423888;-2.2043852821670966;-1.753624522721864;-1.7222892770952325;-1.8560019493100874;-1.9867772734815665;-1.8547192788832751;-2.5069917309930108;-1.311430908742217;-2.313292828461169;-2.3199809836542014;-2.…
monomer-50-nr2-run1_result_695	-1.125215	0.13197668961144546;-0.6498150756915876;-1.1523698618386424;-1.5689155574310965;-1.5271249574528343;-0.852962015408201;-1.3651438021842024;-2.2482149035929613;-1.94127572224735;-1.9536611948270461;-1.4013703842518064;-2.102121591532838;-2.6341024685912373;-2.1532559274418666;-1.7866323003760225;-2.0723926769053307;-1.6536827242880132;-1.1089731306870336;-1.1151340704457193;-0.6409756844893802;-0.…
monomer-50-nr2-run1_result_696	-0.008839	2.3881967371219686;1.818830332252887;1.5579214434954756;1.0601785968495323;-0.0872559826111578;-1.0035048842633953;-1.0827415863929704;-1.7643123239566576;-2.3076002561648323;-2.817384679981847;-2.7134171097303255;-2.5825212996776425;-2.650962221083876;-1.8093759581710445;-1.8696228102162427;-1.7926173205966769;-0.7733212870813744;-0.38538244768855395;0.2828167251350851;0.9923634121204122;0.12724…
monomer-50-nr2-run1_result_697	0.121470	-0.6544477459285316;-1.1587384477858087;-0.7978814958416228;-0.12300905038850628;-0.37765125820359463;-1.0013136219492125;-1.107559207197192;-1.119944679776887;-1.1383665737808708;-0.8399029004261901;-1.7234216943282679;-1.1594621566505725;-0.5591906702354649;-0.4405596124077881;-0.4338714572147519;0.5377424546829337;-0.45170653772951225;-0.34139970345429566;-0.08669259713764821;-0.57534198601222…
monomer-50-nr2-run1_result_698	-0.138255	-1.8711674443572717;-1.3776429986906256;-1.1082834268067245;-1.2770577517347148;-0.9284113243266929;-1.1087343108665177;-1.1087343108665155;-1.2191616310229405;-1.7676949181692885;-2.3446817161345694;-1.919987888515071;-1.7198967757798516;-1.0888130297947967;-0.9822812184791075;-0.9778224483504175;-1.0752453755931388;-0.5846020686386428;-0.22010667700347267;0.05696990753581444;-0.1112428899492619…
monomer-50-nr2-run1_result_699	-0.611306	0.7058960095654249;0.5550019682581565;-0.14835565854718905;-0.07539497041048582;-0.8675540886421796;-1.4179127365357167;-0.8670071123543045;-1.3889041946322838;-1.811150703349389;-1.7384987212660596;-1.743948329201125;-1.1361220578073792;-1.2292425297869731;-1.9299937370680063;-2.512430142968351;-2.3158741586103213;-2.1796492265037766;-2.2804452038166954;-2.2804452038166954;-2.305835069310093;-1.…
monomer-50-nr2-run1_result_700	-1.883731	-0.44165411113567693;-0.6709295342834719;-1.2078437354606404;-0.9889772156999388;-0.8831291515534111;-0.6220679830558993;-0.6932043058886472;-1.1857227968350077;-1.486964660793958;-1.157979338256493;-1.6553782894938116;-1.9119389198205357;-1.8381477445964012;-2.7643054372559432;-2.861636969912631;-2.8825366220411563;-2.152934913739644;-1.6187511089406283;-1.5710673928037782;-2.112211278057295;-1.…
monomer-50-nr2-run1_result_701	1.650287	-0.8520028164350729;-1.4667040705216048;-1.2579031169427806;-1.007291247133521;0.12243210653820433;0.13032634884944516;-0.3788829245074313;-0.6817760138051437;0.30556275316942483;0.8222426621241824;0.719302637856608;-0.2985985335351631;0.7290301745625092;1.2769883112487155;0.5763408827010519;0.6485918980659718;0.7434581233803849;0.25776935875274554;0.2950969026348147;-0.1454620327485429;-0.206504…
monomer-50-nr2-run1_result_702	-4.768315	-1.2190703986076152;-1.5872631958059489;-1.684767566712815;-0.8831971111352428;-1.5174584066557386;-2.2137508438080817;-2.0991565861434047;-1.9026447249542193;-1.0773047790933983;-1.0773047790933983;-1.9903334578749141;-1.9737369246181224;-1.93596158654503;-1.743864372315689;-1.9717556023003495;-2.706806918536925;-2.9700557040566884;-3.1179792095984262;-3.2419391550064818;-3.156901700343457;-3.50…
monomer-50-nr2-run1_result_703	0.493429	1.283814356952095;0.43680572903782666;1.047274004976882;1.4328888625229173;0.8400878808823697;-0.1147599849932177;0.3639285451119365;-0.3774473655254737;-0.2375371140254965;-0.18357086153199956;-1.1175282416880838;-0.6795577893474966;-0.12792813405622588;-0.16941297255215457;-0.057543165560033804;0.2619044675125288;-0.18532588095500552;0.9695081855223409;1.5543081936654215;0.9251962219847384;-0.1…
monomer-50-nr2-run1_result_704	-0.203533	-0.3092275516827551;-1.0690457737750108;-1.585086784147614;-0.9710021378512759;-1.0023373834779041;-0.9975070491718231;-0.5777817581395024;-1.123681635904347;-1.0632726795415728;-1.0167350991730821;-1.2261915203485434;-2.2869342863974196;-2.550522839563409;-2.9549815391829415;-1.94921813091927;-1.5212190738671822;-1.0166658743022943;-1.3103389920983721;-0.2797888658360299;-0.2959217767207959;0.15…
monomer-50-nr2-run1_result_705	-0.270895	-0.8043993224788635;-1.2363040814592625;-1.3912282304670032;-1.5018883369011033;-1.5886801773042933;-1.4918735081409435;-2.0835175481729196;-2.3594915739186013;-1.8744339720921326;-1.0437469250494353;-0.9355282170833715;-1.053761753809594;-1.1899866859161374;-1.1147901202270778;-1.1246984982908321;-1.5172077630482401;-2.1724933854350503;-2.0851223484403203;-1.7089878644121783;-1.317834498422838;-…
monomer-50-nr2-run1_result_706	-0.555820	0.7994981481730152;-0.11163639005555538;-0.7736216112104025;-0.46925820617622893;-0.5783398116493687;0.04475483585195335;-0.2655644832252608;-0.3474859122849241;0.32386016759754166;0.3699019757678692;-0.318560418234505;-1.4200796556734772;-1.8193412895439656;-2.1965567822225966;-2.251394103370174;-1.7806313570012184;-1.6561756393949951;-0.9810878733439188;-0.30572653155628327;0.02969836114408567;…
monomer-50-nr2-run1_result_707	-4.343263	0.8024224086823334;0.5732973903897308;0.4106390001309062;-0.21144382565105957;-1.3193434456974118;-1.9097114559908648;-2.0583218606771045;-2.764522675893204;-3.1445732397296604;-2.992642926507718;-3.0431435048067357;-2.8940728465930596;-2.9778276308292693;-3.08438365795483;-2.009200093859061;-1.0462575476378262;-1.34043881664781;-1.3305304385840535;-1.4741514888626641;-1.4840598669264207;-0.89236…
monomer-50-nr2-run1_result_708	-0.487732	0.5868269803770199;1.2641926100089484;0.5826742665441894;-0.06871243621916207;-0.2972229398328048;-0.09168615965754597;-0.8791280249062348;-0.14235248759108093;-0.36167155028377596;0.514000685667798;1.042882953067413;0.9109486804961882;-0.10587025850317495;-0.3422308812592147;-0.35015758371021954;-0.44706497754585967;-1.3179393393311154;-0.877194065545128;-0.8961438385920614;-0.8741418205690458;-…
monomer-50-nr2-run1_result_709	-2.318167	1.204840249796223;1.7017552771582645;1.9885463307552582;1.676314567332868;0.808394974235155;0.4846633144843855;-0.5014416003315424;-0.8932750774509217;-1.851849835185952;-2.5401087279426755;-2.9584391568514645;-3.1089960717747047;-2.9094203025803607;-3.027930640053351;-2.729784790944347;-2.3156654227126525;-2.616188977322204;-2.7346993147951966;-2.684198736496177;-2.3069832438175446;-2.1800035135…
monomer-50-nr2-run1_result_710	-0.324466	0.9827971648168726;-0.024942864026192915;-0.0687626412235995;0.07796739756121332;0.09939426512408395;-0.9192797474771139;-1.248299689271932;-0.7998967522894853;-0.4832969023317129;-1.0464869287770857;-1.5005858837951502;-2.284692762415267;-2.1410717121366565;-2.4181482966759416;-2.186690974227094;-2.38626674342144;-1.9113028966240262;-1.8123732930927365;-1.0197179347886907;-1.1154072061838811;-0.…
monomer-50-nr2-run1_result_711	-0.342445	1.6909508164946727;2.1187339823277718;1.2642412444466289;0.6185729984328514;-0.20282494417507693;-0.21942147743186863;-0.15215608605885975;-0.7081722141377135;-1.0462349917934435;-1.0296384585366518;-1.018691971249332;-1.1808025410474385;-1.9841759293774064;-2.4878624991566967;-2.4713100890687496;-2.7225118703040034;-1.7112988541052663;-1.1116417393770421;-0.9010104394470047;-0.9121573647687309;0…
monomer-50-nr2-run1_result_712	-0.197002	1.186954121408744;0.17108034885769874;-0.5160772109067544;-0.5241315779530524;-0.8614841943302403;-1.5228224033830817;-1.907131299313823;-1.3866235821145951;-1.4552753014330193;-1.0233132464504058;-1.4242186756379387;-1.617095816121101;-0.7675539938585261;-0.7810866191101569;-0.953632649563352;-0.7351353471453103;-0.11970303315719447;-0.15549704891251395;-0.21504940253504548;-0.4173724544856334;-…
monomer-50-nr2-run1_result_713	1.134701	-0.7212741049038931;-0.2464794666680394;-0.8486857378460475;-0.7732182629014753;-0.9064673127443025;-0.8540832583782441;-0.785168473450448;-0.11208842740682715;0.21457659216307348;1.0202358755066354;1.276382693821014;2.1906789691065427;2.068390644519654;2.1361391795305873;2.317517178794525;1.9779681444292307;1.7085303538384666;1.9208774614977804;1.337699253045296;1.0965345811880791;0.450155245236…
monomer-50-nr2-run1_result_714	-1.436162	-0.6293565166685432;-0.45578232681227837;-1.0195753404585077;-1.329164163940506;-1.736022911045243;-1.9840154802834091;-2.6009896888359907;-1.581693655320687;-1.55035840969406;-1.565839897123702;-1.437697982333724;-1.6843502345966925;-1.433880570842586;-1.4597662085341487;-2.4585937521531873;-2.5337903178422496;-1.416452436750218;-1.2097157664677;-0.6671776826992584;-0.566381705386343;-0.56093209…
monomer-50-nr2-run1_result_715	-3.557554	0.41520261901243183;1.0358612682112718;0.3064670258762161;-0.31955965432409705;-0.7318680093638994;-1.5392294623374567;-1.517802594774585;-2.5796879666635553;-3.692814787078489;-3.015294049680318;-2.99684004883155;-2.7163122033248976;-2.665811625025878;-1.9399497049392258;-1.914559839445828;-1.8891699739524306;-2.7064398049897433;-2.3043263856292198;-2.8620668041395247;-2.5639209550305204;-2.9411…
monomer-50-nr2-run1_result_716	0.019228	-1.5231031087297908;-1.8671381321935254;-1.5161960380591404;-1.4458461002172602;-1.368962637877827;-1.368962637877826;-1.7121594573507823;-1.6997739847710864;-1.4700690570683166;-0.9951064212213314;-0.8787945584327305;-0.6730061283108514;-1.2642358664478044;-0.10395219203539377;0.3421685031469785;0.6216287256322404;0.6685631720632333;0.29478192782523305;-0.22463383883529028;0.24561160168384333;-0…
monomer-50-nr2-run1_result_717	0.320551	0.026549447600447175;0.7832729361772931;-0.3953469086839283;-0.33096307630440625;-1.328787994943407;-1.8505342594006033;-1.2935597536551393;-0.45999519102036956;-0.8161751665964292;0.6180794089351654;0.07343579482817421;0.17477795012755518;0.7508162947091135;1.0930006862701185;0.7445999143424986;1.1080529107866048;0.12184242306459368;0.9170962270064356;0.9080548320232588;-0.18488366808677176;-0.6…
monomer-50-nr2-run1_result_718	1.318491	-2.151130340611118;-0.9588708943919582;-0.4991479226025044;-0.3164468224942251;-0.4496453334231492;0.12412614361351311;0.22464508570618152;0.6044094234749331;-0.5352249196833619;-1.0861813935871527;-0.6430038431169446;-0.5031188594297611;-0.1951462854966403;0.1867179760579266;0.7027669231284643;1.2508851896427202;1.6293812045399558;1.0082638484304436;1.296040166534878;0.9564846375235311;1.4655592…
monomer-50-nr2-run1_result_719	1.255331	1.027405440920213;1.5344798716794612;0.8383819138156664;0.9870929236517075;0.8200909473419616;1.1360166961562765;0.8022558668272003;0.747635932750744;0.7001194282700128;0.49689245835190643;0.3851715512013803;0.3870766435055221;-0.520660690020699;-1.179569075974789;-1.4951948783927624;-2.103435451681529;-1.0228022796506921;-1.3493611894783695;-1.4818825858524427;-0.5448698004916156;0.3667705108124…
monomer-50-nr2-run1_result_720	1.526312	0.6668406447904366;1.2467828155555185;0.47926246857729443;-0.1942208508804124;-0.8026196868489494;-0.08491777730652669;-0.113977901322285;-0.1323084007402341;-0.9963058743762608;0.017292841752379662;0.46622299416917595;0.17987397655006604;0.21120922217669544;-0.23469943347665342;0.028889119689335885;0.06477666778997879;-0.0972690237777315;-0.46410212810584;-0.36925973052584854;-0.605015381360789;…
monomer-50-nr2-run1_result_721	-4.132971	-0.4338769518482313;-1.0955873897728259;-1.5516728186353907;-0.8576189468454994;-0.8988625705358844;-1.364858787056787;-2.30169697573234;-2.403610779948537;-2.316096230769572;-2.1207194816915664;-3.2504428353632915;-3.4720647457494946;-3.534950796628207;-3.2422545554542705;-2.995602303191301;-2.987519285874733;-2.9820696779396676;-2.646148490757575;-2.7226724294803764;-1.638974685835778;-1.684522…
monomer-50-nr2-run1_result_722	-0.085417	2.740287128069137;2.196217577106506;1.5088399972594957;1.2369904297819632;0.7766830377646404;-0.379545227227632;-0.7543050340067453;-1.9142489407729282;-2.426728842788823;-1.5286369116046592;-1.3275362722413282;-1.9763927027084154;-0.917805671869437;-0.4979504696349685;-0.37944013216197797;-0.43588609059422634;-1.4358154632822253;-1.8031948752382092;-1.3520612258129396;-2.3222670776873504;-1.6829…
monomer-50-nr2-run1_result_723	-2.474452	-0.7959377553947723;-0.5642763726338713;-0.846563125777999;-1.2117225732595907;-2.3238332539830386;-1.9087426555673292;-0.958637290603678;-0.6510788356290824;-1.1503031476135923;-1.1503031476135934;-0.927286375103862;-0.09664191611525257;-0.7666695013084307;-1.7612859842503739;-1.970522422056882;-1.4881423527807571;-1.2076145072741038;-1.4126398844035142;-2.171356897530232;-2.494892612132634;-2.1…
monomer-50-nr2-run1_result_724	-0.666437	1.0583863429303935;1.648748899628421;1.3828917416589441;1.6561287078217166;1.117245862264438;-0.004433428876536454;0.5644311305454337;1.2334802655383648;0.9277435713156386;0.6423853915029051;-0.43436290077667733;-1.062484034650984;0.042131217637935356;-0.41741734531519464;-1.4239907500273852;-2.0363607783438513;-2.3328946885718285;-2.2578097351414015;-1.315719443111029;-1.6664498107520234;-0.9243…
monomer-50-nr2-run1_result_725	-3.882079	-2.105469712542793;-2.142316510294767;-1.8332406797807432;-1.4861413278155005;-1.349916395708957;-1.3499163957089582;-1.8392323296297115;-1.958904851648308;-2.18016723841788;-1.9286900655024486;-2.460670942560849;-2.707323194823816;-2.3016732193635008;-2.2932038265921193;-2.3947936913430934;-2.309756236680066;-3.068473249806784;-2.871917265448754;-2.7534069279757656;-3.0393843814174812;-2.4656129…
monomer-50-nr2-run1_result_726	0.381179	1.1945114156906413;1.6649794812405851;0.8431176759803383;0.6808414770913602;1.1722275591056606;0.19023776354895502;0.0026551064029794015;-0.7664673861254585;-1.8501515430496727;-1.549672111608966;-2.0569119518202537;-2.0604652222522533;-1.049252206053516;-1.69156574118559;-1.5855171063059257;-0.9225412370979863;-0.5744819369770076;0.4207699457281804;0.6978465302674665;0.2822168027232714;0.1803029…
monomer-50-nr2-run1_result_727	-4.089781	-2.0450816055421788;-2.7266789102517923;-1.7088837795155016;-1.7487212224146707;-1.3502928877430793;-1.1667983082646505;-0.712699353246585;-0.826575301561863;-0.6633617730304634;-1.7470595166750607;-2.035419015000442;-1.8958741743581955;-2.4334647891797108;-3.1593267092663626;-3.364352086395774;-3.364352086395774;-2.63849016630912;-2.2898437389011;-2.8302940087308803;-2.8302940087308803;-2.686672…
monomer-50-nr2-run1_result_728	-1.666589	-0.6465534418956584;0.15374711944930777;0.732373657556957;0.0702206840984666;0.1275471403227411;-0.41162412385571395;-0.42153250191946945;0.6461743953769351;-0.03165603754145019;-1.0463187042427853;-0.28339063043897056;-0.27645476579434103;-0.46440811540145877;-1.2798502396482037;-2.381369477087178;-2.7466124377519896;-2.356884490971161;-2.6394106834455133;-2.098960413615733;-1.814669856824388;-1…
monomer-50-nr2-run1_result_729	-3.969609	-0.5403032006666278;-1.0217245154518595;-0.9931620723849226;-1.2888306876207263;-1.1606887728307493;-0.5134700025187611;-0.6711361497434751;-1.6434977368277823;-1.531952355294597;-1.853330775255224;-1.369464449269536;-1.5056893813760797;-1.75716655429151;-2.0431440077332277;-2.026591597645281;-1.740614144203562;-1.5355887670741517;-1.8198793238654958;-1.6067709294195198;-2.0208902976512144;-1.734…
monomer-50-nr2-run1_result_730	-0.943003	-1.1362327972531314;-0.9697000719076369;-1.4915646230223993;-1.8477071993534018;-1.87421211067395;-0.9433193021316288;-1.7799036496027156;-1.8465192102617602;-2.230736711606468;-1.4080172726340885;-1.1712733984348764;-1.3834596766524598;-2.4671574202970583;-2.0696345853221554;-2.132520636200868;-1.7413672702115297;-2.106023103589301;-1.744849084458525;-1.9915013367214933;-1.5334377311268845;-1.73…
monomer-50-nr2-run1_result_731	0.352606	-2.238729095420772;-1.0369756844713232;-1.4892465837775986;-0.8102439065858463;-0.3988247233043462;0.7008502799680596;1.3276263244087378;1.4986969146913578;1.415060566824441;1.4139455209972913;0.8966078217974355;0.12234029402974866;-0.7086969692177323;-1.3280099335794304;-1.7637124842395617;-2.192684630630255;-1.9235207873577385;-1.726417279944904;-0.9175942836798695;-0.5911850913787562;-0.458124…
monomer-50-nr2-run1_result_732	0.332565	-1.4712284930938262;-1.2097841547577977;-1.0354879292004453;-1.3404679794614245;-0.7560675637934409;-1.721740995684713;-0.5616388262387608;0.2854552802975325;0.4584794135210684;0.5435843572738837;1.032900291194638;0.791534590682034;1.0673669316891454;-0.06548755137645405;-0.6011669161718707;-1.269169271752795;-1.763934813608617;-1.6907543365077327;-0.9939838756249963;-1.2755576571876135;-1.282245…
monomer-50-nr2-run1_result_733	0.593631	-0.44324199824192234;-0.5593428932267343;-1.1014170423418634;-0.9755164637501251;-1.8806985845811361;-1.876283524677745;-1.2865500702957133;-0.17907221929809813;0.2265795283184617;1.2530885384710073;1.7752500773308926;1.6120606439849676;0.7803091092814445;0.8331733077109398;0.5390019365251395;-0.24634517178772264;-0.9642742134838465;-0.9422280722919893;-0.2143526800614237;0.07459728679942117;0.16…
monomer-50-nr2-run1_result_734	-0.160616	-0.913509478208044;-0.40361419831656536;-0.8562490819723897;-1.1684569110022398;-1.8291373537801217;-2.0175965200332135;-1.6898269313716292;-0.7072680670572878;-1.0226280371330974;-0.3501870259273742;0.5561976208299505;1.1990253172479575;1.054752843514223;-0.04665612591933786;-1.0173983596371168;-1.3154006965618832;-2.002580420137445;-3.002894220466049;-3.5390861582015427;-2.770708476462662;-1.65…
monomer-50-nr2-run1_result_735	1.252244	1.2968872190377774;1.7547834261788942;2.0094517664892892;1.7376742634895679;1.8577239007407895;2.238549525872706;2.4673077389379454;1.4258444567901063;0.4673610936411085;-0.04082252202738563;0.4543803144931518;-0.6864005177284771;-1.5061227298636435;-0.8086795400440426;0.22584787745916388;0.14142969642512296;-0.37624896970313265;-0.9265671592033118;0.1345406763769005;0.9500518278349722;1.05722057…
monomer-50-nr2-run1_result_736	-1.271796	1.2737858718521797;1.0915025291636904;0.5486106117187912;0.022780377832987392;-0.3090784224031936;-0.8309755046811741;-1.3850266642951128;-2.030982878684183;-2.3207230434105917;-2.5870364005441138;-1.9090543868172913;-1.5124072897240453;-1.0561969223437453;-1.1460677268624655;-0.9106859013520422;-0.12390904627886493;0.9659012891550821;0.47399487951073793;0.7098278403596402;-0.22177946023496636;-0…
monomer-50-nr2-run1_result_737	0.315406	-1.1229116882561996;-1.0829150958784104;-0.3390806008710175;-0.5746042121479703;-0.5646958340842148;-0.3884152268578441;-0.15695790440899668;0.5338849248082809;0.07504639432772806;-0.8565609062668774;-1.1449204045922576;-1.3376288637117761;-1.5945556445622708;-2.253516251865043;-2.4216377534413898;-1.8138114820476436;-1.2400400050109823;-0.4308224135852468;-0.2504994270454243;-0.45959341814770976…
monomer-50-nr2-run1_result_738	-1.714643	-0.8226043269422864;-1.4964923529103833;-1.295053881960425;-1.2562956807040744;-1.7967459505338548;-2.1852659071416927;-1.4011590285215783;-1.9331399055799772;-1.4009988986935287;-1.4265983103173854;-1.0699947165511912;-1.163115188530785;-1.163115188530785;-1.9218322016575031;-1.8021596796389066;-2.1987626535633087;-2.278289662790216;-2.9438862039373412;-2.6402907468932715;-2.7518652197216324;-2.…
monomer-50-nr2-run1_result_739	-1.597780	-1.4157829403742346;-1.880170884677572;-0.9237513407613611;-1.6941527429020142;-1.1467897384811117;-1.223673200820545;-1.3500041024186298;-1.1790614478914314;-1.1088068287670876;-2.154851864053554;-1.7996984672967047;-1.9883645471027724;-1.9169306926984067;-2.4746711112087105;-2.6555221437996646;-2.535849621781069;-2.5913238239335716;-2.464344093689204;-2.9451906348385752;-2.7306470358012263;-2.3…
monomer-50-nr2-run1_result_740	-1.187938	-0.29724157813667884;0.3432285376375854;-0.41772414956790527;-0.8905584283883096;-1.344358653254329;-1.242724665334511;-1.214648159194715;-1.3200608061131849;-2.2601374994791716;-1.9531983181335604;-1.8470734532402682;-2.266642429407026;-1.7692434781697073;-1.8743698990204711;-2.174893453630022;-2.2934037911030143;-2.1044596036895205;-2.100157148426391;-2.0916436324861647;-1.6354332651058645;-1.3…
monomer-50-nr2-run1_result_741	-2.983106	-3.074890908375326;-3.2631666201289473;-3.250421700912873;-3.2494012045036715;-3.113176272397127;-2.876269342013214;-2.2615072059748393;-1.933760430695342;-0.8972195410482218;0.03658427152741876;0.04760734212334732;0.9405868215958607;1.0970683385398359;1.0416885289782882;1.1670829667926839;0.8742708742781357;-0.27387503700617344;0.19342721586248673;-0.8038667996298013;-1.346771033922015;-0.762062…
monomer-50-nr2-run1_result_742	-2.786010	0.3509122438053619;-0.17721094521624187;-0.782973752333119;-1.2351947780187444;-1.4612477324509985;-1.3648608424730475;-1.652850250771723;-1.1551594669139662;-0.7374015039390963;-0.2557610753516655;0.05786626118698096;-0.3300725782058449;-1.0294783962842924;-1.0206850640476832;-1.5223864705481347;-1.578970414392225;-2.1111114212786735;-2.3161367984080847;-2.3161367984080847;-2.4969878309990388;-2…
monomer-50-nr2-run1_result_743	1.988783	-0.47530128199336574;-0.7167722730713972;-0.7801549726991269;-0.2237261966191662;0.639112874259393;1.2099287054206287;1.2505093452567315;1.1359532181150915;0.8286742691232512;1.508882604703171;1.4405605326097795;0.42755168756910283;0.2060337072710107;-0.5302561562235366;0.07432267844097114;0.3416268733808685;-0.6561969689685823;-0.5878748968751897;0.4422259003254674;0.5473081631091599;0.155188726…
monomer-50-nr2-run1_result_744	-0.169167	1.1480623767067917;0.541064274763239;0.7458418998210431;0.6025080266281526;0.5329739680713735;0.462748338544502;0.3156433322516977;0.4625694450008565;0.3039779027795209;0.23555709587717977;0.8146095817622523;1.242598737505961;1.7789508050695073;1.6726053321564502;1.5937993185956147;1.5138209622619452;0.9167690827429579;0.49695433890184826;0.4649998196462335;-0.04809970929362343;-1.074484864720372…
monomer-50-nr2-run1_result_745	-1.598490	1.677300769357896;1.7098069754685437;2.020472590442518;1.209763675652081;1.3069438988561646;0.37224064306018145;1.3629993476827031;0.32029282317756735;-0.2695523521916898;-1.325043368180722;-0.7237813972542158;-1.7518544290006184;-1.7611435334353907;-2.8530915490340236;-2.6592130972263406;-2.892860956575603;-2.2647398227012974;-2.7455863638506703;-2.720196498357273;-2.720196498357273;-2.635159043…
monomer-50-nr2-run1_result_746	-0.189922	2.1592004777015887;1.7465271398602094;0.9329929298838773;0.36580418196884135;0.7357305912306293;0.7737539920502927;1.2566712436562093;0.6962041865710925;0.6949656393131227;1.0611917452775093;1.5236312037003243;0.6648012205937947;0.33119071842070424;-0.4679716092321702;-1.0102619835490176;-1.1179938255065647;-1.097844021817772;-1.3821345786091161;-1.1217565367912552;-1.289878038367602;-1.289878038…
monomer-50-nr2-run1_result_747	-1.334168	0.3347298752870704;0.4118458021842387;-0.15738793645244756;-0.5823612348852176;-0.8074173937120506;-1.4045110416790907;-1.1284113337619446;-1.229207311074862;-1.7556944570293498;-0.7557650843413517;-0.8429401761877139;-1.3651728050104068;-1.6511502584521236;-1.6511502584521247;-1.5548130512678984;-1.437537892208287;-2.3011982096208956;-1.1908856399453196;-0.614195448388081;-0.7294092002779876;-0.…
monomer-50-nr2-run1_result_748	-0.116877	-0.18947259377005152;0.6143952541159925;0.5968522131765142;0.7426785286986409;-0.08697677491836789;-0.42064927287265697;0.3533402230629601;0.31154962308469786;-0.5794770376738059;-1.1329314377376654;-1.2802300391275496;-0.13266899351824865;0.5410105649454419;-0.0689598658423429;0.039589872218210115;0.0272043996385152;-0.013543451853705486;-0.044878697480333796;-0.47103659313167057;-1.144760274764…
monomer-50-nr2-run1_result_749	-1.533159	0.5207301845639426;-0.3263529889273852;-0.6329356533571052;-0.9815041708892575;-1.2899160010551751;-2.416825103987545;-2.585351950466279;-2.5723475575525763;-2.175683746127118;-1.8145097269963406;-1.9414894572407124;-1.840693479927795;-1.517157765325394;-1.5117081573903286;-1.5498232631096502;-1.8337502844624092;-1.314667452923784;-0.7763019132163274;-0.8415901008416304;-0.5572995440502865;-0.636…
monomer-50-nr2-run1_result_750	-1.568360	-2.0049771229639286;-0.924123827038245;-0.6656779744427663;0.013680430668229571;0.22129628352122857;0.8136410674853314;1.0695603391745023;0.8039583138646004;-0.1294302243083513;0.3417208283468526;-1.1379884315522215;-1.275272465997669;-1.895484209971109;-1.6238572333668881;-0.8496587328105281;-1.024615028715768;-2.041096811491715;-1.4392911624718963;-1.502810970960618;-0.970181265255933;-1.631475…
monomer-50-nr2-run1_result_751	0.270793	0.15332438797621026;-0.42935213736284594;0.33074075111832074;0.32234376287164496;0.803014887304356;0.8244417548672277;0.8030148873043549;0.4320760496957487;0.8526053393820079;0.007527316412439116;0.3782946701231516;-0.11670416717108706;-0.65058952055903;0.16516934035063394;-0.25065980374721253;-0.6118338228779912;-0.6431690685046194;-0.9176492207234812;-0.6670775475047424;-0.4895358789414968;-1.2…
monomer-50-nr2-run1_result_752	0.942189	0.20269646559759963;-0.4025538372810886;-0.8170632447180214;-0.4927990980732098;-0.7742151149367021;-0.5122348457604083;0.23496762144909322;0.238807117948799;1.2273547193266925;1.2237156608613922;1.46892036124565;1.8393421894106246;2.085507260142309;1.648450665035241;1.1448257071605121;0.07768078654740769;0.18662521883885794;-0.8376594116622962;-0.8488063369840225;-1.1068311390117407;-1.697194247…
monomer-50-nr2-run1_result_753	-1.722712	2.0630634234062977;1.7707820364549258;0.8755284745191881;0.28976385360148843;-0.40964196447696016;-0.6164698623373298;-1.0724989355834564;-2.0261082542010764;-1.94977985157058;-1.740902937380705;-1.5332441508697936;-1.850320115567293;-2.159313062948224;-1.873335609506505;-2.008873642468551;-2.462972597486616;-2.6842349842561855;-2.3999444274648427;-2.1868360330188676;-1.7983160764110289;-2.203966…
monomer-50-nr2-run1_result_754	-0.604992	0.8776339780881817;-0.08868742015593602;-0.15009768854892588;-0.5426774841823199;-1.022077120672194;-1.1423686957235306;-1.6939481744751503;-2.8099580615373916;-2.8646697005135016;-3.038503611379768;-2.1054100540755987;-2.449914311608331;-1.3296933638689963;-0.31192818767166236;-0.32790544729946974;-0.17779667986222963;-0.38517529678178164;-0.310165069495354;0.6147540759062174;-0.4770723430944530…
monomer-50-nr2-run1_result_755	-0.444653	1.0004054804773859;1.4506057471944924;0.701729112873635;1.171572108140919;1.2129392332621238;0.8134941038600887;-0.31647731255820866;-0.3843152943409646;-0.29249523230012475;-0.31602763020154595;-0.7756434512487763;0.2632510314834643;0.6458519181771135;0.7082239580192995;0.6598862070045134;-0.44701608058941295;-0.575031435417607;-0.5088414544573461;-0.8121089013235248;-1.0773258303421378;-1.19010…
monomer-50-nr2-run1_result_756	0.652437	-0.06243315602715935;-0.010170340750176544;0.23693782990774886;-0.04266872779704383;0.094514581976111;-0.20267469528889104;-0.14214414232815561;0.5387246207546303;-0.060771587479557805;-0.056344721700901414;-0.37365590348229394;0.1637987228748542;-0.32810768676948776;-0.757079833160181;-1.272900678401485;-1.2661208183087915;-1.522024857002876;-0.9808809717493626;-1.349870038095252;-1.355319646030…
monomer-50-nr2-run1_result_757	0.189746	-0.21042534864028473;-0.7661286333105967;-0.07431954319680521;-0.3393628314004961;-0.2082835685671401;-0.7682305877317323;-0.7202988088483112;-0.6526004787087296;-0.1427719317228689;-0.5718300434522258;0.22039641955601913;0.9210779906782225;1.5812249238902811;1.240896730882722;0.689339994124572;0.1735191488832693;-0.20562646202342283;-0.7301589014971144;-1.767043432720627;-2.1360324990665163;-2.0…
monomer-50-nr2-run1_result_758	-1.424633	-3.128477935298371;-3.3411912395952506;-3.0762459438171486;-2.7035047244972166;-2.1210683185968695;-1.5884386128921832;-1.3166756478235968;-1.7132786217480014;-1.7132786217480014;-1.4289880649566562;-1.277057751734716;-1.8794344151933955;-2.281168310845394;-2.0041937357707416;-0.98489770225544;-0.5009484589692682;-0.5918360582184302;-0.5863864502833638;-0.14649769284974645;-0.23293000963630203;0.…
monomer-50-nr2-run1_result_759	0.049793	1.6299952154807749;0.5257356680087898;0.9857200777964249;0.3516753934476049;0.626194959014887;-0.35540463724973653;-0.3701433496195753;-1.3908037329328529;-0.8658526669326005;-1.3769870265344182;-1.2063304806563226;-1.3069293749021882;-0.24457649741795234;-1.3033057913229171;-1.28909495799603;-0.687790249351893;-0.03921155206943334;0.17297472614814885;0.14307846581389574;-0.1475513231951427;0.635…
monomer-50-nr2-run1_result_760	1.137305	-0.5631959480937865;0.2492024634911993;0.14348747174912754;-0.13572070040205658;0.2254533187287198;0.2353616967924753;0.146361244198922;-0.8983981208710706;-1.3178678613293722;-1.221863701706425;-0.4087401979924712;-0.6562459012221193;-1.1839281379798787;-0.6892833164787453;-0.22423942114810722;0.09565111976944525;0.025904162015453158;-1.0102770771484129;-1.053967472974263;0.04211574325003147;-0.…
monomer-50-nr2-run1_result_761	-0.510170	-2.9664216941264674;-2.986481863259639;-1.8979764160586405;-1.099513163233176;0.0035561225070963364;1.1328826101163214;1.300457135404791;1.9821889334800598;1.8086716228671973;0.7221988703837167;-0.24768107535281156;-0.6568429602620423;-1.7492925361149378;-2.400946067890665;-3.1677153206289623;-2.8724199576589533;-1.7479238043558094;-0.7523099889614371;-0.7528569652493156;-0.6244382497125675;-0.67…
monomer-50-nr2-run1_result_762	0.161480	0.5240246197855523;1.1199958973009607;1.5420179578120954;0.7553197129906962;-0.23078520182523166;-0.12998922451231634;0.2882419686880167;0.5040200339537124;-0.24383202926524666;-0.3207802219391283;0.15070376583797396;0.014358347850220962;-0.4517053577604695;-1.171105242000107;-1.490006567444793;-0.8593647850550491;-1.4393402395112613;-1.9449763350771627;-1.814080525024474;-1.8059975077079085;-1.6…
monomer-50-nr2-run1_result_763	0.588407	-0.28034441367318697;-0.08021362898396628;-0.13940312394890694;-0.39792664232374314;-1.5442465292522602;-1.0597015003658694;-0.5830278893705574;-0.6321678931314739;-0.7419022614727667;-0.12747306055629185;-0.4419673801755148;-0.05248749614125694;-0.1460322220719292;-0.6214672858092727;-0.283577955128322;-0.4558870926689116;-0.6942781006995599;0.09106732517852652;0.139259088778801;-0.2094520719829…
monomer-50-nr2-run1_result_764	-1.793140	1.5066045206767023;0.5114424932687338;0.9508254791524235;1.3211984289041026;0.9441969617953819;0.5662224989607348;-0.22436593930422602;-0.9332741633150652;-0.7195669148191103;-1.612454957656459;-2.5655866021024747;-2.2608047153986384;-1.8159749419844864;-2.0210003191138965;-2.1125824167857234;-2.0959858835289316;-1.1317073137611908;-0.9776797612796511;-1.4327708534551307;-1.5544938075626864;-0.71…
monomer-50-nr2-run1_result_765	1.063411	-3.245234950363458;-1.9243558751895116;-1.9268496763284404;-1.6473776825270683;-0.4953578667890796;-0.2535476360979733;-0.6487251908138697;-0.32921015855538244;-0.27748461971878274;0.46712339289503446;-0.13065389857884782;-0.7658906934292101;-0.5989926472075753;-0.02993255169329828;0.5289489422267216;0.15542930503908822;-0.5681537265697215;0.5629664370397451;0.601237547311003;0.9017243574606904;0…
monomer-50-nr2-run1_result_766	-0.331843	-2.194918495614941;-1.0556696923633093;-0.9124638824213054;-1.2026985222544553;-1.5728039635672921;-1.1629870505987248;-1.1864721770829583;-0.5789338972988288;-1.5425427617917344;-0.9644811137130385;-0.38877951844831404;-0.4773891027010125;-0.6963914718670523;-0.3220767420333662;-1.0185430682346859;-1.041364134312487;-1.3282297591110437;-2.0343472204112905;-2.12361615533042;-2.4272116123744873;-2…
monomer-50-nr2-run1_result_767	-1.246473	1.671879609143889;0.515939038666942;0.36284037369524874;0.41303888684225576;-0.6920857243652154;-1.7003559399994703;-2.1408869620749056;-1.9936714195121954;-1.6998623132517507;-1.06602232833913;-0.6526493827528013;0.02153122513694963;0.7573015232873593;0.26798558936660494;0.1438542972193182;-0.1117158485960092;-1.1500530497442756;-1.1886957241929232;-0.8443261742072729;-0.7706294890455769;0.25312…
monomer-50-nr2-run1_result_768	0.511290	0.7418472101853523;1.2949214143853491;0.98753104511569;0.23924393100981048;-0.37556094274619223;-0.7790529071622878;-1.0962402342178836;-1.079611240821328;-1.0617761603065676;-1.4270438886043417;-0.37093395228130494;-0.7591676828214357;-0.924132683362435;-0.11243799742076005;-0.27079776006920936;-0.28070613813296486;0.20554588778262983;-0.7161530347482212;-0.41805930323742124;0.18825349758824386;…
monomer-50-nr2-run1_result_769	-0.338724	-1.7835307975735575;-1.1188535072526604;-1.848337480249404;-1.017950286231538;-1.4213939577496917;-1.9903298452431921;-1.0013717249020944;0.032707144151889696;0.064042389778518;0.3977241321950453;-0.2249689273958526;-0.09938339566640687;-0.12762262644308908;-1.1202166570011465;-1.9430008293272627;-2.3285864289299427;-2.4930623445596294;-2.2009976557641355;-1.6106296454706814;-0.5532306037233479;0…
monomer-50-nr2-run1_result_770	-0.498510	-1.552832681018236;-0.462817421515845;-0.9903866198001361;-0.3087614610440103;0.3555107687819829;0.06489559223618789;-0.021896248167002117;-0.7373028139020202;-1.1707337304214036;-1.2259411415956833;-2.1736231781066344;-1.6571757037637196;-0.6354823072894316;-0.062233665176965006;0.09674537110046859;0.20053875463082538;0.7393679167103101;1.662402862787667;1.1916401164187114;0.08061847304734861;-0…
monomer-50-nr2-run1_result_771	-3.419645	-1.2520903055939405;-0.2504128567677975;0.30523258700721;-0.3099308513001935;-0.021157200743332227;0.5428077505879846;0.4158280203436127;0.3432668168717139;-0.22249158546869682;-0.6033982795644498;-0.512012127040992;-1.6129758824427147;-2.038242175996137;-1.8039753963128622;-2.4423619884472947;-2.1908848155318643;-3.0129209659541907;-2.5864161251428013;-2.6446958440254407;-1.6362970785660602;-1.7…
monomer-50-nr2-run1_result_772	0.102166	-0.1295993684450086;-0.22017749736008502;-0.5634471350065542;-0.9024266176524945;-1.0848810261694453;-0.8735270174636319;0.021992821377536845;-0.33072520010786;-0.15228997556536927;0.04094652960528059;0.578377014598745;0.5604163969234112;1.0800376252005748;0.07857472438582382;0.0661892518061289;0.5051557415992413;1.0899680250075854;0.4095805501419427;-0.3590448410485329;-1.1258140937868293;-0.450…
monomer-50-nr2-run1_result_773	-1.453349	-1.1335351983080326;-1.3647688989069582;-1.3079318279501266;-1.584409884821318;-1.844787926639179;-1.2112171848298068;-1.18561777320595;-1.6830167244432699;-1.2707083694034675;-1.1655819485527037;-0.9524735541067277;-1.0806154688967047;-1.7395760761994756;-1.613245174601391;-1.1910427890531297;-1.5979015361578666;-2.1432564820884767;-2.450195663434087;-1.4389826472353513;-0.6235405229886073;-1.02…
monomer-50-nr2-run1_result_774	-1.272613	-1.5120263846442843;-0.5093560035867841;-0.13394645981170103;-0.4157253522847676;-0.9422566214081012;-1.5634418906377785;-1.4046632923947515;-0.42478552182264495;-1.3577288459637595;-2.0215441495325375;-2.0339296221122343;-2.0393792300472997;-1.8280252213414856;-2.0114509100181066;-2.8945220114268646;-2.7829766298936773;-2.4153115386369155;-2.6925241116405685;-2.2116775704911977;-2.21167757049119…
monomer-50-nr2-run1_result_775	-0.880656	-2.1112059841113306;-2.492218680717751;-2.453016576213503;-2.6631744297759328;-2.1084985828793883;-1.5018337130720087;-1.0987933242091887;-0.8144047939265693;-0.17524327690619607;0.24697345619736288;0.3694944163130435;0.1414506521638258;-0.3198096882727381;0.5638658334384473;-0.45038155886020115;-1.044955727888649;-1.1084755363773688;-0.45679799593669046;-0.7648522231094502;-0.8473218046451023;-1…
monomer-50-nr2-run1_result_776	-1.524592	-1.316284506136651;-1.7430718036337416;-1.9836760205002018;-1.6607706335489951;-2.0540351364296168;-2.359964175805387;-1.845002958172036;-1.8178787732225035;-0.9100098753789091;0.06986789519319636;0.08584515482100376;0.45351024607776547;0.80218144111875;0.7211367402222465;0.7727523643484148;0.01444668204248471;-0.49743491457625183;-0.49322385389915613;-0.6796909467967119;-0.6799771728644181;-1.23…
monomer-50-nr2-run1_result_777	-3.391566	-3.087180941947991;-1.69029603025965;-2.1299369195225326;-1.2855188608060646;-1.5008358674424047;-1.3388370463286563;-1.7099194435231904;-0.8121790660414515;-1.6282750831745336;-1.5762198971129024;-2.6965049897389517;-2.6931612654374093;-2.3254961741806497;-2.45908769690569;-3.0920246811050545;-2.7565997884046856;-2.097639181101915;-1.8258762160333275;-1.851266081526725;-2.111644123344586;-2.1031…
monomer-50-nr2-run1_result_778	-0.631655	-0.38211384223893646;-0.9311733448777165;-0.8239547085998692;-1.3051103869117124;-1.831641656035046;-2.3647630494240777;-2.3225671045434293;-1.3824904111774412;-0.940055582155432;-1.4755021500222845;-1.1816930437618411;-0.23770027058753965;-0.1282430153635071;0.43222404172160983;-0.10459398266670351;0.38945253343727376;0.335823437167194;0.36601366788117595;-0.3843956343542247;-0.1531316473342844;…
monomer-50-nr2-run1_result_779	-1.638503	-0.8655095459684792;-1.5060455829719481;-0.9889824176442349;-0.8058405705574238;-0.8625656816774507;-1.8790474644533957;-1.9751710069370956;-1.405315609708749;-1.4053156097087478;-2.1770370157491694;-2.6523898257946326;-1.5814173223759591;-1.1112831579442768;-0.40196896180207153;-0.28727804483635966;0.25477134011384434;0.2197522492444677;0.773291282807381;-0.18060986843067597;-0.2707375921947444;…
monomer-50-nr2-run1_result_780	0.572087	1.3553460924528227;1.8117900177662312;1.04104226527473;0.666840433340842;1.0285215742366578;0.9658510829834;-0.11136471489144671;-0.28876001464999046;-1.2573548647059347;-1.3543617513074435;-0.8837583545001756;-0.930034285401711;-0.2954167641803319;-0.045296226300071005;-0.22116044271120233;0.2858698513696261;0.3974915956151749;-0.11670866467262188;-1.1016973520857127;-1.1278651071828438;-0.96861…
monomer-50-nr2-run1_result_781	-3.114644	0.3457546092942084;-0.35518704181543004;-0.9557067774246021;-0.2910385913810819;-0.7205577140596503;-0.7210213364316783;-1.6454465978007249;-1.6342996724789975;-1.2177032097313634;-1.2181989819295276;-2.237495015444832;-2.8026248358479697;-2.2572698899173593;-2.0576941207230113;-2.0576941207230113;-2.4718134889547083;-2.4718134889547083;-2.335588556848166;-2.420626011511191;-2.953255717215876;-3.…
monomer-50-nr2-run1_result_782	-1.902549	-0.11954239487758579;-0.9092718620992326;-1.3867492102952328;-1.6589418197510153;-2.2560354677180543;-2.732180563927976;-2.8897206149130334;-3.126712198563841;-1.9912889160826404;-0.9519791589477142;-1.1170270767891965;-1.5325854303132664;-1.4502523600387676;-0.6385576740970926;-0.13635771432234414;-0.17334454078910838;-1.0734598679479779;-0.6067264315475831;-0.7518810099529455;-0.942987386375909…
monomer-50-nr2-run1_result_783	-0.325357	0.9257725424595432;1.0598847157665006;0.861352404171536;0.31247815213428104;0.5291967622132929;0.5761312086442859;0.05872891412767299;-0.7529657718140009;-0.8890112590014776;-1.4591371500914787;-1.4856420614120271;-1.2082602522374113;-1.6652742053280982;-1.4866347277887153;-0.3222294394710295;-0.8204452478040475;-0.4594133478163317;-0.6011317904305401;-0.6011317904305401;-0.8053954472267423;-0.70…
monomer-50-nr2-run1_result_784	1.681410	-0.8672730449343279;0.005719218267087361;-0.3783581674917335;0.14334682929002462;0.16923246698158753;0.20688395032888338;0.18924930784852856;0.6406730511480431;-0.30695521929966757;-0.461183209815614;-1.0071664839128998;-1.1741407341400085;-1.0619466343876844;-0.8704214223701411;-1.4876648740259726;-1.3077054229247331;-0.9144409200441146;-0.7679602147572399;-1.4416397732209325;-1.236614396091521;…
monomer-50-nr2-run1_result_785	0.563113	1.7321099722953242;1.3814227463771405;1.3415436292064116;0.5878689796521356;0.9306712039643898;0.8001677583053203;-0.025027092748222683;-0.9527183135345146;-1.1618123046367979;-0.7524986516938461;-0.39691635964119465;-0.8894942798592724;-0.2862120042645249;0.004500733850998095;0.12719304070590962;0.38559795980568967;-0.22189537646615573;-0.5804501819379332;-0.10508806860563359;-1.0956842136900167…
monomer-50-nr2-run1_result_786	-0.496378	-1.6720116520754473;-1.7955500619208895;-1.5741346196970125;-1.5994753118726712;-1.2383012927418948;-1.5618370073442969;-1.974145362384098;-1.974145362384098;-1.4366907360269499;-1.6201853155053776;-1.4110913244030932;-1.3599569884940683;-0.6537561732779709;-0.10936568227619209;-0.1901920762621216;0.06769154269994623;0.8088554507258735;0.25479887745831553;-0.287090377663839;-0.4808112908640447;-1…
monomer-50-nr2-run1_result_787	-2.178274	-2.4048558357286822;-2.6915927503208756;-1.9975808447345;-1.627004326347292;-1.9359972737282227;-2.0641391885181983;-1.4563129171244547;-1.7280758821930422;-1.629505802278384;-1.8685975026141193;-2.5360722894657197;-1.527673524006339;-1.5044212956962753;-1.8556869367632982;-1.7035964937133063;-1.5754545789233294;-1.4590320553889993;-1.1417208736076079;-1.9450942619375757;-1.9536077778777998;-2.18…
monomer-50-nr2-run1_result_788	0.162043	0.7231398358717925;0.5177980345923026;-0.18761591832186522;-0.28936960818574553;-0.17413171493215632;0.33498330927099684;-0.1869137730069825;-0.28686597760285887;-0.19845547286963847;0.3785313250956434;-0.04897195975828005;-0.5809769781803618;-1.2275521129034366;-1.1180306437593577;-0.7359929437996585;-1.1855042393224031;-1.8030832375229462;-1.258068059238565;-1.2414715259817732;-0.16859099680479…
monomer-50-nr2-run1_result_789	-1.237009	1.3185481113645974;1.1989003910462601;0.37996937872310166;-0.11874946561271803;-0.5181945950147544;-1.1422844645433914;-0.6076456203480748;-0.39818919917261353;-0.5336468338635598;0.5094587095457765;0.5407939551724059;0.3393483245303471;-0.17136581479322965;-0.7616277061366391;-1.386023296928659;-1.4215696032323841;-2.360112768471623;-2.39062830243486;-2.181751388244985;-1.8385545687720293;-2.139…
monomer-50-nr2-run1_result_790	-0.149219	1.907474810134588;1.5145805844426472;1.3421143934464137;1.728966672686519;1.3380851852095894;1.0315294934958523;-0.09819386017587405;-0.11479039343266575;-0.7697009147258549;-0.8816823339766083;-1.764753435385365;-2.0026123554117277;-1.9142018506785072;-1.596115744011172;-2.3802226226312873;-1.666959778357426;-1.7542511186934282;-1.997032077925528;-0.8789163072297641;-0.3284982300645108;-0.364138…
monomer-50-nr2-run1_result_791	1.180414	-1.1920995569813448;-0.8096177436304932;-1.293795733507528;-1.5645080782489957;-1.6159931275644142;-2.3441085791563623;-2.376155156606612;-1.2603929789959682;-0.8311215657689909;0.2601177294288337;1.2227684430296315;1.4535219192431232;2.1799471148992104;3.216332353289374;2.3913147103254127;1.8592447934017728;1.8321206084522401;0.9155438528479084;0.34412561560138777;-0.6322842226484029;-0.91221398…
monomer-50-nr2-run1_result_792	-2.676335	-0.5524113270082637;0.24461696491932017;0.8122998791048155;0.16671680478836767;-0.6406446481851907;-0.25212469157735273;-0.7306564732704013;-0.5910490643698323;-1.7040748434410569;-2.2466287018321385;-2.2504999948630053;-1.9965721103091802;-2.4836621468316764;-2.023090982813963;-2.127058553065482;-1.9935277303034404;-2.279505183745158;-2.3046158965507804;-2.424288418569376;-2.203026031799804;-2.6…
monomer-50-nr2-run1_result_793	-1.222181	-2.0635246605431004;-1.5581823473927903;-0.6917082749665283;-1.1034977248054458;-1.1415211256251103;-1.1937599066035016;-0.45758480686680614;-0.20910653024804332;-0.533495695817126;-0.9120993549940857;-0.8038213350500764;-0.5246252589880076;-1.1134550482806258;-1.3815287544528478;-1.3939142270325438;-1.3224803726281757;-1.9303066440219219;-2.0823970870719135;-1.898902507593485;-2.4061423478047725…
monomer-50-nr2-run1_result_794	0.435804	-0.4805335813100611;-0.5690126103215004;0.08917147042640895;-0.026679975587793246;-0.26824877043946815;-0.37867609059589313;-1.195945921633206;-0.8704294069965924;-1.0111818308098077;-1.9717270140720593;-1.7348200836881444;-1.1129554905617123;-1.0846848165488479;0.0800576279922551;0.06025853770985743;-0.12093946064934954;0.27269099985592793;-0.16674154013340706;-0.19869605938902077;0.833432381777…
monomer-50-nr2-run1_result_795	1.616572	-1.8041440310200727;-1.5312770985965185;-1.3107474294633314;-1.5676788556451633;-0.8654587868273614;-1.2882224962187967;-0.6958777122546939;-0.27912493464149796;-0.09778949402098935;0.007486104191613431;0.8403370651572046;-0.2139587605041781;0.5938086676200349;0.6403603786745732;0.6358162704361981;1.027762348459654;0.5445329619480648;0.1777457065931652;0.25138817318789536;0.07844326575005316;0.06…
monomer-50-nr2-run1_result_796	-2.921270	0.7438292945193805;0.7391253375700864;-0.01308487723746551;-0.4815152485586428;-1.1368008709454538;-1.1277979925783876;-1.3164640723844545;-1.3219136803195197;-1.4482445819176055;-0.8146738401082322;-0.9077943120878262;-1.0117618823393466;-1.5190017225506343;-1.8032922793419783;-1.8032922793419783;-1.7280957136529187;-2.0635206063532876;-1.8422582195837176;-2.160344326251054;-2.1479588536713594;-…
monomer-50-nr2-run1_result_797	0.623912	-3.0940463215268212;-1.7132036791245207;-1.3428135645239132;-1.451897156323807;-1.826498112225196;-1.1551520323427322;-1.1989644554487149;-0.15205156536581013;-0.7328307974816268;-0.7173666226021248;0.04036349630011771;1.0553687375813705;0.4475601320327401;0.6324248060017366;0.3291573591355578;0.04986806088687516;-0.39674805319868256;-1.4377627868972949;-2.625789919888225;-1.568441436307215;-0.84…
monomer-50-nr2-run1_result_798	0.577863	-0.11192491066330611;-0.8680228767999408;-0.668407145533394;-0.9053997730207568;-1.4988384178729022;-1.5699747407056501;-1.1199295424617055;-0.9258698532149933;-0.11587565446853694;-0.4659027482775892;0.39206025174836173;0.7823224655963069;0.7076882708120948;0.3560127144484017;1.0750770259745908;0.5638779190516219;0.4688524874666184;0.45894410940286184;0.4183197593414623;-0.5410046213944018;-0.56…
monomer-50-nr2-run1_result_799	0.588345	2.074218145012272;1.7041544310035657;1.993547500882457;1.2723680534149606;0.3264672544823556;-0.25399237774734185;-0.8308160997600831;-1.795397747014151;-1.8267329926407814;-1.8276501805927075;-1.7851680096443527;-1.4678002123264182;-1.2781800926130156;-1.4303146588318523;-0.4322485253873089;-1.0146849312876582;-1.2717030080468836;-0.6937204703331257;-0.46647420856137395;0.16775936087648255;0.516…
monomer-50-nr2-run1_result_800	-0.710872	-1.9916615128707744;-0.8258462242646161;-1.151042909579391;-1.5401408723953318;-0.9090571264102758;-0.39063184426115233;-0.40363623717485503;-0.570305262766634;-0.570305262766633;-0.7175653715105448;-0.4027312842450906;-1.039264638165212;-0.9605148020441527;-0.48816383118647066;-1.0231856465923892;-1.0258210037881001;-0.4325342789740666;0.039183810365373335;0.5917436601951598;0.6699298837126114;1…
monomer-50-nr2-run1_result_801	0.334208	0.5110285959653497;-0.21205199851464027;-0.104967500104951;-0.5720968711721219;-0.004321978358402298;-0.9261118825317389;-1.6032473379955003;-1.2690898595345326;-0.41129997551491;0.0007847417852497751;0.6125796196415766;0.10289259322662804;0.5125531913296337;0.49657593170182635;-0.2288649207939374;-1.24208932546007;-1.1785583457722864;-2.0606979297457095;-1.054981792899228;-1.5617258609123503;-1.…
monomer-50-nr2-run1_result_802	1.174191	0.23901854500547318;-0.612039057424309;-0.8862002234689682;-0.8926856997124067;-1.4135437928127632;-0.7854011252867998;-0.6487554711931894;-0.836794158909992;0.28054372218203943;-0.17949869744611854;0.3552260718689065;0.28710597268058335;-0.43195833884560675;-0.3619789778925934;0.4685185953869093;0.44846062445385454;0.6404239242561723;-0.2971756745938751;-0.4310149067705118;-0.6217743174252212;-0…
monomer-50-nr2-run1_result_803	-1.926438	-2.009037427882393;-0.9124144461123357;-1.110152633235206;-1.3912904248538405;-0.5560421009292615;-0.3013998931141721;-0.6814504569506298;-0.7643381254075339;-1.7634932962041614;-1.3790345886235582;-0.39805498898249353;-1.2928774360154052;-1.5800934367150927;-1.7321838797650835;-1.5244809700853283;-0.3823695324110939;-0.48316550972400923;-1.6001662345926235;-1.2165624003241673;-1.4879855977465268…
monomer-50-nr2-run1_result_804	1.208438	0.8723373622936851;0.6457471923278866;0.3708836105840251;-0.2792115964892465;-0.2824253247139152;-0.7490104996449427;-0.21299397862611003;0.583994144771868;0.17714974522242757;-0.13328218745087952;-0.029079400115462815;-0.4682656860522474;-1.0612126432200497;-1.6066421233994501;-1.2759776622152976;-1.118078153094288;-0.20872099291783403;0.37726797880388063;0.8455536306568978;1.6488579917755402;2.…
monomer-50-nr2-run1_result_805	-0.745406	-1.0093780527696776;-1.4195093191355996;-1.6944715700758313;-0.891514828303542;-1.4087128698232585;-1.5269464065494789;-0.7682293934227619;-0.9445100006491326;-0.9544183787128881;-1.129374674618128;-2.2337081627964577;-2.2422216787366818;-1.945614203935445;-2.1273444190968798;-2.0762100831878563;-1.9565375611692606;-1.9565375611692584;-1.4748971325818288;-1.4748971325818288;-1.8770105519423512;-1…
monomer-50-nr2-run1_result_806	-1.525723	-0.96736014844315;-1.199131211404657;-1.6425621917932276;-1.9813660316139616;-1.8854734842496461;-1.1741520704947357;-1.247439660212556;-1.417521055630512;-1.398447427857782;-0.3344107890837371;0.33976981880601265;0.49077758645123765;0.08083868164764851;-1.004084022534532;-0.8216474769173543;-0.5739411337468943;-1.3144420579185372;-1.8203545250960844;-1.29528537131863;-1.4810579657935203;-1.53155…
monomer-50-nr2-run1_result_807	1.237978	-1.1771622802769248;-0.35109689735276683;-0.3517009431739392;0.2782740560695066;0.5119784294278168;1.566112048846034;2.1550960080833117;2.2278723819805686;2.2837308633149944;1.7862691796516914;1.727607776170462;2.1563223944238383;1.0483630645384;0.5893317022596001;-0.4821365733572386;-0.9524663794783887;-0.5534814780889261;-0.6026518042303158;-0.8678428520144086;-0.7684061423141493;-0.58968523847…
monomer-50-nr2-run1_result_808	-2.682811	0.4016188285702983;0.12209445993874739;0.35681916576068085;0.8311693948955198;0.40446452295630564;0.1285880587803483;-0.21126673706728255;-0.04802936869556329;-0.49816627183916845;-0.984623073548445;-1.9845524462364441;-2.685220299601627;-2.8496962152313134;-3.5141064304691496;-3.514106430469152;-3.463605852170132;-3.812252279578154;-3.812252279578154;-3.254511861067849;-3.110890810789236;-3.1108…
monomer-50-nr2-run1_result_809	-1.130120	1.2101135486139878;0.9629833952966533;1.3872496016087272;1.205486432274256;1.5718058358794613;1.0993202945484133;0.4023885077746577;0.44684585968971235;0.20149275630939517;-0.32995377832312334;-0.33119232558109307;-0.06215546383107913;0.356109620908827;0.48425153569880497;0.11975614406363483;0.39673071913828756;0.2256216122395538;-0.3612735637894825;-0.485533745303399;-1.5870529827423703;-1.87541…
monomer-50-nr2-run1_result_810	-0.372335	-0.35295244442993245;-1.0679096499303615;-0.2776980858127696;-0.750949347818591;-1.565616547179393;-1.3166410242117796;-1.9737656975742295;-1.1194894824234467;0.12418283040428854;0.3168048423264717;0.514010202097714;0.5780112988035783;1.3086038449114636;1.4506257800696494;0.5390336837736187;-0.31227148343977035;-1.3496522547356364;-0.9185953133566385;-0.6566153974753223;-0.9531416908860412;-0.465…
monomer-50-nr2-run1_result_811	-0.552123	-1.359616508599238;-1.7363488520890826;-2.081264503587445;-2.3191399306030545;-2.967722785333586;-2.1615351462642622;-2.0250734797868692;-1.3822281175237476;-0.6950467115134124;-0.007299897146082984;0.09250873002654503;1.0224322693313437;-0.0635703661340584;0.021534577618757877;0.5310461873170423;0.3725989781706562;0.17887806497045267;0.27568473413380346;-0.19927790171318616;0.3820434583600104;-0…
monomer-50-nr2-run1_result_812	1.104740	-0.48574421038372256;-0.09409963166750245;-0.12639328092469115;-0.1750595848751117;-0.7072005917615601;-0.6991175744449936;-1.244624440413719;-1.244624440413719;-1.490652005394085;-1.3519356312163033;-1.309739686335655;-0.15490561985831067;-0.10965137352523559;0.17302051893607806;-0.1770065748729731;0.360767154083378;-0.3219162294539951;0.0738697788677016;-0.976805623443073;0.02436229650289474;0.…
monomer-50-nr2-run1_result_813	-0.496127	-0.5166904796801233;-1.038834654830666;-1.1576154565133256;-1.5911053136946751;-1.8627322902988968;-1.8249569522258031;-2.297676352889768;-1.778593521351141;-1.758361077877393;-2.059602941836342;-2.043006408579553;-1.4914496718214016;-1.3849853495955016;-1.2013868400289651;-2.2097856054883467;-1.5446503406698662;-1.0544642892974239;-1.0537529574738027;-1.3116365764358748;-0.3117513269167206;0.084…
monomer-50-nr2-run1_result_814	0.173156	0.4655628106826391;-0.4332807393985145;-0.11226880646074931;-0.542985762781647;-0.5474445329103393;0.0637783427341899;-0.8673350738278907;-0.14917373684622418;-0.057696189736733676;-0.8109635949283862;-0.2987818081523838;-1.1667014012500958;-1.7422541158651033;-1.9048249391906482;-2.3727734348202474;-1.9741034471734082;-1.4867657011993176;-0.9760155442430613;-0.032640509827082394;-0.1471878493695…
monomer-50-nr2-run1_result_815	-4.059763	-1.9092074758966497;-0.785496151980127;-0.12572837710322363;-0.6930207573615416;-1.507813493882916;-1.9438309582856665;-0.8700415927048237;-1.206772431849088;-1.7598082053863868;-2.4392989546114823;-2.4350878939343854;-1.9854464096939701;-1.875794014423489;-2.9594917580680864;-2.604059208623462;-3.174185099713462;-3.5282811350565493;-3.5028912695631518;-3.8034148241727013;-3.8884522788357305;-3.5…
monomer-50-nr2-run1_result_816	0.457526	-1.2748996760228413;-1.4300030150308622;-1.5443870267235402;-1.9049302701895794;-1.7978907975035399;-2.152017296753797;-1.6680263488656217;-1.6680263488656217;-1.115833010138637;-1.237982626673173;-1.1078942016461935;-0.702244226185879;-0.48069528180078713;-0.5120305274274165;-0.849594762867448;-0.8607416881891743;-0.8552920802541077;-0.43515670842828313;0.13159902636455573;0.6282474104250741;1.0…
monomer-50-nr2-run1_result_817	0.353014	1.5072158170426304;1.2782464853160513;1.110242278166175;0.46817261093120244;-0.0985831238616353;0.19249356161401815;-0.3967227043790224;-0.7936730734200028;-0.7007481375327167;-0.7759447032217753;-0.8735239453300594;-0.9180731300008484;-1.532560342729115;-0.4709087402763715;-0.6005693719156765;-1.2880684768314126;-0.7873338055344022;-0.6028562723265262;-1.1062629828280823;-0.7726978089378568;-0.5…
monomer-50-nr2-run1_result_818	-0.005953	0.282059256114443;0.5255480833760482;0.19221399559356642;0.2455520673356234;-0.20799991139456384;-0.223644123461092;-1.3632758551965738;-1.5164809907787378;-1.5929027846627313;-1.3179013323061595;-2.0425743861630443;-1.9713882412102706;-2.1804822323125514;-1.741832022136905;-0.6581342784923089;-1.2346253042594255;-1.7221158774329899;-1.1845252626114737;-1.3852481844777547;-1.0942694724933766;-0.4…
monomer-50-nr2-run1_result_819	-0.727103	1.0250354378886999;0.228841297871053;-0.06984229872666688;-0.30744555759183867;-0.9726395580424052;-1.4746702919438899;-2.0426645739946983;-1.5449551808798019;-1.0937707894950541;-0.2849477932300185;-0.602258975011411;-1.044964594607199;-1.1811895267137424;-1.7138192324184267;-1.9072221899606119;-2.352676803818936;-2.967106004735412;-2.827696015133896;-2.1905479702574366;-1.2478378675099453;-0.51…
monomer-50-nr2-run1_result_820	-1.209055	1.130028389312225;0.26338062192566675;-0.17039041366551785;-0.7198017070195062;-0.9869699134950357;-0.9655430459321639;-1.5002483200515146;-1.9685228007054691;-1.7511592224135495;-0.8639665070995175;-0.394228760748836;-0.3719349101053845;0.27823236496078046;0.8725117621884652;0.893938629751338;0.7956282998490328;-0.20430107283896737;0.1357059876704352;-0.070082442451445;-0.740438037822513;-1.8419…
monomer-50-nr2-run1_result_821	1.789424	0.14422941131378952;-0.09897689230400745;-0.7262833994109825;-0.1786902924868599;-0.6066337116840416;0.3803427330443068;1.0868895994478105;1.1188441187034242;1.8457112779548202;2.204050523801143;1.2563131192554589;0.5702283270031555;-0.3997002887340573;-0.2191494376505867;-1.1241493201714567;-1.6760097518717612;-0.8312688851256084;-0.6723815537478351;0.45997715711960224;0.358387292368628;-0.65363…
monomer-50-nr2-run1_result_822	1.682652	-0.7834204953299219;-1.0590639792296592;-0.30591092976151857;-0.24105121013921066;0.7772559333839264;1.1651947727767469;0.7090823788877222;0.2660719097444123;0.3074090657801206;0.2834249592008095;0.7231793951804238;-0.2803890359728755;-0.012918398253090461;0.6694946595197815;0.8093972064452847;0.697737618031112;-0.050362154639440375;-0.4788290634412246;0.47875485648743044;0.5407101326938294;-0.37…
monomer-50-nr2-run1_result_823	-0.144770	2.4550917498948945;1.6695536754295373;1.4599465709793666;1.2068125905709084;0.9298765321123673;0.004116782067477694;-0.0827790305706338;-0.5031496456490894;-0.4642592617488462;-0.9314376598917086;-1.0928860981782802;-0.2197233748332789;-0.09158146004330196;-1.1895727020258977;-1.8391062194820553;-1.9283751544011827;-1.5471301664756;-1.1178942480845158;-1.5886569944534703;-1.8265159144798317;-1.83…
monomer-50-nr2-run1_result_824	-1.606506	0.8191282629286891;1.4493661912857345;1.8992499443816988;1.3800596324437555;1.4113948780703838;1.13361638480153;0.5645459268346612;0.13057128585934158;-0.42959690668989775;-1.3347141492905128;-1.499921087233543;-1.3896142529583273;-1.3950638608933927;-1.655441902711254;-1.6469725099398724;-2.008146529070649;-1.827295496479695;-1.96283352944174;-1.70245548762388;-2.1630266516415926;-2.157577043706…
monomer-50-nr2-run1_result_825	1.051320	0.20575894226513533;-0.3012602888994282;-0.20138945725030355;-0.39553548093196456;-0.6590345903454198;-0.6649799704786515;-0.6912650856555277;-0.5842849249474368;-0.7148125396673183;-0.28663907686365675;0.15609868907407343;-0.3199559981030357;-0.017475233591137927;0.041844685419548895;-0.043089334096686;0.8762122254751785;0.29311827018533193;-0.3787492729950252;-0.6793722166199689;-0.369196022137…
monomer-50-nr2-run1_result_826	-2.596259	-1.012719116450845;-1.5655717205414201;-1.9744177405623584;-1.7413870180221185;-1.84651343887288;-1.8564218169366355;-1.2036857424548753;-2.167964312222618;-2.057581115235038;-2.044855875009113;-2.0247060713203218;-2.477320068979863;-2.3576475469612674;-2.3576475469612674;-2.2295056321712905;-2.0329496478132603;-2.0329496478132603;-1.7814724748978321;-1.7309718965988123;-1.654088434259379;-1.6122…
monomer-50-nr2-run1_result_827	0.031220	-1.6679148856898878;-1.966221721583344;-1.9171442715716855;-1.4137680189886328;-1.065516186741313;-0.9286749965553959;-0.5000566658743228;0.11982214297721859;0.5396773452116849;0.5396773452116849;-0.275764779035059;-1.40267388196743;-0.9398628593672238;-1.2841071321830988;-2.3114881308291766;-2.7150710925670545;-2.7093737751803935;-1.6377317932613875;-0.5703968134373505;-0.5794382084205295;-0.581…
monomer-50-nr2-run1_result_828	-1.835145	0.2800541172633698;0.31415403844612844;0.5228138413550857;-0.008567163459618861;0.9034726253297317;0.35519870755851835;0.20272141804869862;-0.5839907066900305;-0.7531667679081278;-1.223646309989597;-0.8520091127062568;-0.8546444699019679;-0.8190981635982438;-0.7878014345877262;-0.06677602474667862;-0.4071042177542377;-0.7306399323566397;-1.1215070722782725;-2.0363611118069795;-1.9026932263695728;…
monomer-50-nr2-run1_result_829	-3.478369	-1.5983421993992695;-0.5784086553907727;-0.9774498211893305;-1.2749531655721376;-1.8573895714724837;-2.390019277177169;-2.256306604962314;-2.5594048156575306;-2.983233115595492;-2.997196239470784;-3.107623559627209;-3.0855774184353515;-2.026990387596374;-1.686662194588814;-1.5331327662464471;-2.1920933735492167;-1.5264968324020907;-1.1089019256119248;-1.0471166992589602;-1.497877458704195;-1.8234…
monomer-50-nr2-run1_result_830	-0.555383	1.862460361485444;0.7458674128002921;-0.04714505515402271;0.43149757451420195;-0.07106167417267416;-0.9237948624072285;-0.4551547958075372;-1.3467566070261805;-1.2143272688467441;-0.17480195208636;-1.547256179673942;-0.7995625904381289;-1.1183344943418343;-1.535608741275365;-1.512368175994383;-1.5343377338776312;-2.6713367198402143;-2.431736975318237;-2.110891445426017;-1.4689856703415074;-1.0363…
monomer-50-nr2-run1_result_831	0.743432	-1.2520476435857801;-0.2812094613802359;0.4516539592249912;-0.020034224431284726;-0.026722379624318754;0.6174195678772955;0.41228080954023477;0.6867182884238169;0.7023174892281805;-0.2941568146007167;-0.38835951897271753;0.0937640497684413;-0.08980673371545705;-0.6909448499161679;-0.8138621932146217;-1.9632466517569027;-2.1289138432273704;-2.0327735864114613;-2.809822428095929;-2.539553336554164;…
monomer-50-nr2-run1_result_832	0.200371	1.5419137288989027;2.0675253276588426;2.4432819940452455;1.7314656652076912;1.476867256397116;0.7507576268588707;1.0509194175429988;0.8901122732332581;0.8262032347220307;-0.3238004974492346;-0.028183860454372947;0.7947738999383479;1.5794682556562891;1.4212620605882846;1.4469781070075238;0.7853289329432425;1.9544407008412106;2.1823239020870653;2.175388037442435;1.293591576699686;1.2395107717517142…
monomer-50-nr2-run1_result_833	-1.873708	-2.6146119065181326;-1.3391915902491793;-1.6310046469139223;-0.9882610841480551;-1.044986195268081;-0.9363842358588471;-0.654712892726502;-0.9854308488011323;-1.7175533618438796;-1.535780213024533;-1.4882936481729512;-1.3188317469802249;-1.4401589466153848;-1.5654846628517964;-1.6570667605236242;-1.9485244544395912;-1.2151568994928226;-2.1357147510542425;-1.6449598318411105;-0.5494456843744532;-0…
monomer-50-nr2-run1_result_834	0.320454	-0.16628555020602037;-0.05262790603186522;-0.5444493599658687;-0.7760778764715595;-0.3043458259478852;-0.7908026276571628;-1.7868159205368472;-1.9230408526433918;-1.4163434936844608;-0.8584769789344988;-0.5625911474290255;-0.959194121353429;-0.4905707177241359;-0.5935995677674843;-0.6029327953711014;-0.9387991550387262;-1.4831655046768213;-0.9178681132856221;0.02550497331614798;-0.125652472853333…
monomer-50-nr2-run1_result_835	-0.743532	1.27884393497252;0.1695064381839152;-0.4075479875746114;-0.13897274889289862;-0.40614095536842915;-0.06763812310806006;-1.0025437647526587;-1.6412328538826768;-1.4988030794448473;-0.8061720654994453;-1.5755084352185635;-0.9266476205305355;-0.24763209566206051;0.7252188286229299;0.31384845465377564;0.8046033738669042;0.0279257430648513;0.25844508444305603;-0.7992803220232759;-1.9057991317456744;-2…
monomer-50-nr2-run1_result_836	0.400914	0.20108488580079273;-0.47649218557637646;-0.3065026610911701;0.17955438860951994;-0.2077126067271728;-0.6531874553818954;0.23524380719010524;0.8149592769294609;1.7372333499204524;1.080749837133621;-0.03931545934875618;0.397325861355624;0.7095911492054817;0.7354767868970434;0.3444764839413239;-0.37645539355439916;-0.14937218796734947;0.08411966682997907;-0.4827950559269918;-0.4322088724939557;-1.4…
monomer-50-nr2-run1_result_837	0.211495	0.1738660963634692;-0.686781916015128;-0.007721360039397811;-0.4741400635388518;-0.8574108502460298;-0.008489245203256803;-0.9855527650360079;-1.4948124441811814;-1.336157700663952;-2.391568218857506;-1.5169604705667588;-1.3794528680334006;-1.633822818126632;-1.0515819483185904;-0.07696842156994378;0.006910084693333388;0.655979979777462;-0.08379769853027294;-0.20342609738002582;-1.010166594289823…
monomer-50-nr2-run1_result_838	-1.109153	1.5585306624368604;1.1861106958443566;0.47795185003103874;0.5125743728513065;-0.037784275042229365;-0.8612786389005527;-1.5963299551371268;-2.2718870956966906;-2.2842725682763856;-2.3828426481910436;-3.066913968299435;-2.4013174271523097;-2.290890106995887;-1.9554652142955178;-1.3476389429017719;-1.3476389429017719;-1.0494930937927676;-0.7008466663847456;-1.1614178304024592;-1.1478852051508295;-1…
monomer-50-nr2-run1_result_839	-1.128588	-0.3925659813521399;-0.2528745043924466;-0.7222758911232031;-0.10513869277513989;-0.3563296396228641;-0.9666330055325473;-0.45108853190289055;-0.18961168501497402;-0.7282542599426777;-0.8306316865309044;-1.575858972773706;-2.1037889189830588;-1.8712561054609436;-1.3708076602316384;-2.183190131300966;-2.140132809892474;-1.9841262870341687;-1.6175026599683258;-0.9069987258804947;-1.177431438791453;…
monomer-50-nr2-run1_result_840	-3.290801	-1.855680401076379;-1.834848213846427;-2.060156362344106;-1.555494212981037;-2.314211226107756;-1.990675511505354;-1.5850255360450385;-1.3759315449427563;-1.166837553840471;-1.038695639050493;-1.8228025176706095;-1.2403661117702622;-1.910541043580684;-1.6590638706652536;-2.51294292808456;-2.6126197410002585;-2.846886520683531;-2.5067542728243373;-2.0559935133791027;-1.551039320300085;-2.299847955…
monomer-50-nr2-run1_result_841	-0.083510	-1.6628824585168518;-1.2624395309311813;-0.46044877427961345;-0.8013263819245346;-1.3693564184056923;-1.4038942210579255;-0.2959946010115732;-0.2996784462543204;-0.8019518549665662;-1.7662304247343081;-1.3943070013832617;-1.4000484419387664;-1.5376292728133778;-1.8363113014339933;-1.1688365145823953;-1.1896913799334716;-0.5214922071098336;-0.4206962297969172;-0.547675960041289;-0.9307463087140616…
monomer-50-nr2-run1_result_842	-0.711486	0.11655138540708915;-0.7259455295871956;-0.7745056125600849;-0.26261195018512845;-0.5169639683214914;-1.0131749709882536;-1.3875787406871802;-1.456019662093416;-1.4284318547718575;-1.3747904832365134;-1.649270635455374;-0.9921876102484762;-0.7441950410103101;-1.0850695416457454;-0.7814740846016758;-0.336135719232992;-0.3866807226234126;-0.024467714315011106;0.30554955993223504;-0.1853478232638296…
monomer-50-nr2-run1_result_843	-2.655270	-0.7867143656938519;-1.4326253859837688;-1.892528564450269;-1.5369595146750934;-2.194086663050838;-2.621589947904762;-2.6727242838137877;-2.0343376916793576;-1.9965623536062649;-1.5273518226899296;-1.0594033270603307;-0.37094093305795545;-0.11438030273123143;-0.06324596682220654;-0.6710722382159514;-0.5793907515287327;-0.919718944536295;-1.9281177099956732;-1.9447142432524651;-1.8802162534927276;…
monomer-50-nr2-run1_result_844	0.684362	-0.658209042747518;-0.6006573786892158;-0.7851190126648323;-0.9399850757746744;-0.07203302253719517;-0.3539001626350853;0.09643304862342336;0.5676570516836711;0.1864120637580897;-0.17214274171368774;-0.552124414748338;-1.3981694477898583;-1.900200181691344;-2.4883442674309437;-2.8274663733202994;-2.285868950818583;-1.4616632551366397;-0.8121297376804832;0.0709413637282747;-0.1694863557136833;-0.0…
monomer-50-nr2-run1_result_845	0.071879	-0.14394567988977053;0.6890631245463164;0.8076993647123638;1.2871746977335048;1.168664360260512;0.1673597221255338;0.8060341987923086;0.08058168251071543;-1.0391097916664342;-1.4642570632284855;-2.1788626046259845;-2.2009087458178413;-1.7991748501658418;-2.486356256176177;-1.93782296902983;-1.988323547328849;-2.1933489244582582;-1.9618916020094108;-1.177784723389295;-1.282911144240058;-0.69258725…
monomer-50-nr2-run1_result_846	0.105997	1.9978394173935905;1.598167821242532;0.6744173501706321;0.010136814990584218;-0.19500194334647647;-1.0131140440462842;-0.9559388972746169;-0.841523371989084;-1.2674413993112523;-0.1374677247651195;0.9054081642378334;0.9669978544984922;1.2100447875994513;0.6909619560608264;0.15721720452899052;0.18325915708611626;-0.6265243546048225;-1.0337561212859923;-1.6228414611526305;-2.250328837416929;-2.8470…
monomer-50-nr2-run1_result_847	-2.668058	1.0522829796833522;-0.019669028498424702;-0.6544961955196691;-0.8553465395672164;-1.5182407555355202;-1.511552600342485;-1.5305023733894183;-2.6087505090989502;-1.9467253301824166;-1.8616878755193913;-1.7627582719880996;-0.9565706329187763;-1.5074762571001885;-1.3778953570178363;-1.1061323919492478;-1.1572667278582738;-1.3027131388840731;-1.3340483845107025;-1.6796648595623123;-1.6988948022006052…
monomer-50-nr2-run1_result_848	0.874174	-1.6293048885227706;-2.136403194239705;-1.5216291407646514;-1.0667028101138831;-0.3644827412960802;0.14849293291797894;-0.6257055676383811;-0.0519340906017199;0.48020691628472856;-0.3138083403991425;-0.6302724101766373;-1.2273660581436763;-0.9723356147962474;-0.839906276616809;-1.395798549969865;-0.7647728157965985;0.3810860601827058;0.6908619747671644;1.1960554161928658;0.3627782114313605;0.9791…
monomer-50-nr2-run1_result_849	-5.482112	-3.2426888760114996;-2.7989003954423937;-2.7140342797524384;-2.3930375838703237;-2.5895935682283535;-2.6827140402079444;-2.255210755354021;-2.2298208898606275;-2.4106719224515816;-2.410671922451577;-2.594166501930006;-2.214115938093549;-2.1209954661139565;-2.5736094637734976;-2.6241100420725174;-2.870762294335485;-2.998904209125462;-2.8949366388739404;-3.371127459526308;-3.358741986946613;-3.3421…
monomer-50-nr2-run1_result_850	-0.452780	-0.24229688555310927;-0.9778691484274872;-0.5590101559862615;-0.0095794867427452;-0.13586056509615532;-0.6255890054517381;-1.6840640952590558;-1.1700686107649443;-0.5086309089462351;-0.667715057566722;-1.186797889105346;-0.5698236805527643;-0.7329688871617615;-0.3897720676888071;-0.49056804500172135;-1.1495286523044923;-1.6899789221342727;-1.6899789221342727;-1.8163098237323572;-1.816309823732357…
monomer-50-nr2-run1_result_851	1.180778	0.7371880256864668;0.6859548564558144;0.19166315984002774;0.15591036132566982;-0.36215986292077734;-0.4226132443749523;-0.12682063505609076;-0.12137102712102643;-0.2275136084142079;-0.3457471451404304;-0.33460021981870197;0.2880928397721949;-0.01300586529749725;-0.2518435825694764;-1.0746277548955927;-0.5933038675947284;-0.6550159811813726;-1.0333413336577502;-1.5340760049547604;-1.60251692636099…
monomer-50-nr2-run1_result_852	-0.092777	-0.5886517098847556;-0.4232184813852484;-0.7342993513714834;-1.203152225053191;-1.538577117753562;-2.0017509134477884;-2.4034848090997882;-1.5776706844172588;-1.1269099249720265;-1.2206968092990602;-0.43906702519488294;-0.2465695673493903;0.41632464861891344;0.5801064020579378;-0.16275685287179287;-1.0064745695677508;-0.9898780363109592;-1.1125472131123655;-1.4298599121807116;-2.0180039979203106;…
monomer-50-nr2-run1_result_853	0.788797	0.9624290417388063;1.5399033139389864;1.046344991502864;0.9146812162051714;0.23642901423804452;0.05721438623852006;-0.23138520472119506;0.10598600196444358;-0.812818525326551;-1.007935524392206;-0.51001510383455;-0.8269865179697112;0.2765279818023982;0.3446480809907213;-0.007461838064753928;-0.0007295597028728497;0.9203973606161806;-0.07465755459689254;0.12158582426671762;-0.7193309601457811;-0.4…
monomer-50-nr2-run1_result_854	-3.141012	-0.31697467744589525;0.41280273520947075;-0.309568034144847;-0.2802806768428905;-0.9458772179900146;-1.033548082034542;-1.5888114060289078;-2.015858473438549;-1.9475364013451575;-1.5841512615672988;-2.1192580617879235;-1.815714722342057;-1.722594250362464;-1.0066407083395665;-1.1661178687561728;-1.6340663643857718;-1.8472188820005926;-1.8596043545802896;-1.9690215327668754;-1.9690215327668754;-2.…
monomer-50-nr2-run1_result_855	0.851817	-0.007628466914315591;0.7492424493724495;1.2220967502676017;1.5071501601143091;1.231452648913739;1.8541579837698983;1.6651951075346687;2.085211824280847;2.0979344530839588;1.5446000399393547;1.0851912191741389;0.9438441201410751;-0.05052465334927366;-0.11977172033503432;-1.1686526993103032;-2.1687187901873126;-2.4333078926822687;-2.3339981720789162;-1.9214123319739722;-1.7766738839272025;-1.07445…
monomer-50-nr2-run1_result_856	-0.091015	0.5125485743335969;0.5541007614214598;0.10077580526693203;0.2211628421108637;0.1146310307951757;-1.0373887849428143;-0.9531893408866895;-1.0424582758058178;-1.006117283762622;-0.46866265740547497;-1.0424341344421362;-1.4646365199903963;-1.4141359416913788;-1.996572347591726;-2.2683353126603136;-2.6455508053389436;-2.9967047911700724;-2.4523384415319787;-1.9383429570378659;-0.8340094688595392;-0.3…
monomer-50-nr2-run1_result_857	1.102800	-0.17479301609080605;-0.06736058119069814;0.05945899717454662;-0.4061707967779267;-0.8645368993681235;0.2791502417874966;0.5042064006143295;0.03594577007905692;0.5523932444219719;-0.10727869470441903;0.4707511144265268;0.8104141848318939;0.7321444927742714;0.1532949719799347;0.7017235016454106;0.35065741865873334;0.3439692634656982;-0.024204834229755053;-0.90470740448741;-1.652813671804014;-1.461…
monomer-50-nr2-run1_result_858	0.245130	1.318476639134953;1.18858800320456;0.5383657137596927;1.0478243871479962;0.9122863541859512;0.33652774102604727;0.37195163348170973;-0.2375274870650253;-0.7587979402413935;-0.9294983886920885;-1.943141227989575;-1.82850218354745;-1.698724200398048;-1.4187944402441197;-1.3122626289284307;-0.9138342942568373;-0.5957481875895018;0.04354388027148158;0.41877286460293417;0.865242418870571;1.06407296399…
monomer-50-nr2-run1_result_859	1.302964	-0.3846628183716083;-0.6253365000722183;-1.140228030542299;-0.8326463533761491;-0.6334607403376191;-0.9490865427555937;-1.7524599310855604;-1.7382169909138891;-2.061752705516291;-1.8347930013600615;-1.4210205782884164;-1.8339338594019077;-1.1211326835834847;-1.2147365339055054;-0.104705728340518;0.9153624827756093;1.8137915701831882;1.048348050327559;1.4388821426879117;1.359993177001306;2.0507980…
monomer-50-nr2-run1_result_860	-1.099784	0.943947598013103;1.4496308073874182;1.8164780811615633;1.0624600688492434;0.5963963632385508;-0.1447675447873732;-0.49591521315228554;-0.6264073521827924;-1.47661324103006;-1.7731395344407812;-1.194295268883522;-0.7201810060960278;-1.0258816401836683;-0.9178771959762158;0.13952184577111784;0.3517081239887033;-0.39710051107426025;-0.30417557518697314;-0.8866119810873193;-0.3638906534463875;-1.415…
monomer-50-nr2-run1_result_861	0.946175	-0.2591199399419573;0.4913004063449268;0.9474883548191341;0.7227241507148982;0.8232484515154989;1.205087945437102;1.2968298892986703;1.2320841900873383;0.7468304408001395;-0.07298121810685068;-0.6198542172781848;-0.6475976758567028;-1.149425399006568;-1.2431868545021374;-1.4698988492067726;-1.1300440533591438;-0.824963568479029;-0.4780193107010014;-1.4873906321470427;-0.27231002450086395;0.179244…
monomer-50-nr2-run1_result_862	1.291843	-0.21612250105082478;-0.240696325261377;0.3988480297456991;-0.1628255381355107;0.3399979163697386;0.6011798763818018;0.8830204556851077;0.8318684539309684;0.7935850683944472;-0.15754661861910538;0.3675668187230576;-0.44106759248173305;-1.547664873678381;-1.5684724676122683;-0.6377325630417864;-1.0791079304799476;-0.3276966637404733;-0.22690068642755576;-0.14010884602436574;-0.14407184395489162;-0…
monomer-50-nr2-run1_result_863	-2.834983	0.019965038742617205;0.3352387127929594;-0.37927857429403644;-0.7279154092977426;-1.730659032725096;-1.5381615748796023;-1.7471030318173284;-2.234193068339825;-2.4104736755661955;-2.435584388371815;-2.596185011375082;-2.2956614567655347;-2.7097808249972295;-2.7182502177686088;-2.4915382230639733;-2.7634433072756215;-2.1891063555085246;-1.0847728673301957;-1.4809409065574919;-1.2660071513643238;-0…
monomer-50-nr2-run1_result_864	-2.554882	-0.20027127400626782;-0.9499955184669925;-1.293329111285381;-0.6188147578873319;-0.5955625295772679;-0.9468281706442909;-1.1311610174822389;-1.0060147461648952;-1.0159231242286508;-1.0418087619202137;-1.9610305899351241;-1.4636316386978043;-0.5957602606080957;-0.854165179707878;-1.6029738147708414;-1.4759940845264696;-1.6029738147708392;-1.4163262084765658;-2.08059843830256;-3.0805278109905583;-3…
monomer-50-nr2-run1_result_865	-2.267249	-1.0534577818741295;-0.8748448470001804;-1.2116850739436924;-0.5069387457931359;0.026186732109715633;0.1574223098086312;-0.47294587497513607;-0.5251846559535274;-1.4312447162544868;-0.8961201996339753;-1.916800558132025;-1.446403800009214;-1.5828730727227625;-1.5975796352664606;-2.6532404743344227;-2.264614858376215;-2.8106710510066213;-2.8134531860925662;-3.23728148603053;-3.2538780192873213;-2.…
monomer-50-nr2-run1_result_866	-3.306732	1.3410871020823176;0.6954840550636596;0.728521066867825;0.06097019943115452;-0.3612465336724055;-0.1019666027532388;-0.6040645947488227;-1.6373237521394157;-1.8068331453455753;-2.1956091024839566;-1.1064617509042936;-0.8942754726867104;-1.1848906492325053;-1.7253409190622846;-1.8689619693408952;-1.7507284326146726;-1.91020559303128;-2.8502822863972668;-2.593630897226948;-2.074035492748246;-1.6653…
monomer-50-nr2-run1_result_867	-0.168976	1.734072381251931;0.9636992366222467;0.5105847976437166;0.8160517655604352;-0.4652582473038039;-0.9479277894581251;-0.9008633469502603;-1.9786597739819023;-1.7080403065390066;-1.0062622013165134;-1.6190689031914993;-1.1177828598729531;-1.3896879440846022;-1.0860924870405324;-0.960462832142244;-1.524427783473561;-2.226647852291364;-2.535940626722092;-2.8077035917906796;-2.7911070585338877;-1.97253…
monomer-50-nr2-run1_result_868	-1.505675	-0.4547047668392851;-1.1256259521517424;-0.7048288458721885;-0.22649217934023702;0.16188858406529885;-0.1878680952000347;0.7450214628778372;0.8616097227929488;0.7967419963014856;0.4784217880718125;-0.5724866030627309;-1.4778382366590463;-1.8924998314889916;-2.885877767172965;-2.760799760388149;-2.4245388055598216;-2.818508370102725;-2.4163949507422036;-2.2882530359522266;-2.5095154227217944;-2.62…
monomer-50-nr2-run1_result_869	0.856232	-0.234978383128261;-0.9787773091290888;-0.9945291515217015;-1.3004210333124167;-1.2818110279117123;-1.516328131488681;-0.38105423832052976;-0.7634914157655432;-0.13115922121414084;-0.3243957263847896;0.21868795282648973;0.9346414948493873;0.5386504158449854;-0.4612789568430126;-0.7456738045918496;-0.7038832046135874;-0.8208781940818369;-0.42670137848069484;-0.44954220541202367;-0.7733063253025595…
monomer-50-nr2-run1_result_870	-1.315808	-0.9767040777764043;-1.2267699042310034;-0.4664442506836068;-0.3400448308316708;-0.43316530281126475;-0.9034107433303995;-1.7974099175080291;-1.2419842221717527;-0.44899921664267634;-1.4121437357689806;-2.1029032110704042;-2.0221682116705106;-1.9171904994491513;-1.7305428931548787;-2.1419287026179648;-3.0900884133005193;-2.7010349710969956;-2.181279436790242;-1.6974131108045518;-1.107089223679945…
monomer-50-nr2-run1_result_871	-1.030104	0.1682953745079583;-0.6383970407278641;-1.0192965649769943;-1.3951161294126646;-0.9585028794096928;-2.0791874495210556;-1.99840027676187;-1.5705572242617174;-1.567213499960177;-0.7176716776976019;-0.7176716776975998;-1.7183731683378543;-1.5705410573821468;-2.028851073077305;-1.4302630017975786;-0.8478265958972313;-1.6973684181598074;-1.278658465542491;-0.6327022511534249;-0.0967107514523325;0.233…
monomer-50-nr2-run1_result_872	0.584233	-0.2078266989804063;-0.48931721249432036;-0.9315318141533966;-0.7146988840656817;0.10519145386007402;0.43746908969083165;-0.5945010887959377;-0.30887401125534963;-0.1735711953772009;0.3975227491091176;0.7405912731814149;0.30962960401857803;0.2732163146342764;0.32619434074421;-0.5036043752453034;-0.6777672526432222;-1.372078367477789;-1.9893218191336215;-2.4182267074302146;-2.832725599370437;-2.41…
monomer-50-nr2-run1_result_873	0.362027	1.3904286215458421;1.2805295672795896;0.6968027541386711;1.153690108037341;0.484343782541767;-0.4985389615892295;0.5354957842959085;-0.3491248386751284;-0.9202187831614447;-0.401713929851231;-1.415560355431466;-1.4285326415003823;-1.3236429550204671;-1.8343931119767223;-0.8536956297412248;-0.6421059521445749;-0.9313202998119636;-0.07406995786437474;0.48922113889673335;0.37177800194248284;0.827790…
monomer-50-nr2-run1_result_874	0.987029	0.9428329054809299;0.5264305088629972;-0.10068107513938217;-0.5692783997160152;-1.0327086959452056;-1.6508992621782579;-1.8177725407669323;-2.0699907466923775;-2.460461468533013;-1.915552428574541;-1.4873191884171797;-0.6601980049780113;0.05686304039498096;0.4780883371200172;0.3284516531597147;0.5793149660997778;0.019295649594081938;0.47185083255607885;-0.07070302583500607;0.05497511289492649;-0.…
monomer-50-nr2-run1_result_875	-0.341724	-0.7137843630333803;0.10564521065097307;0.3045307109351186;0.24871144840838671;-0.5214041430735518;0.30712716875924984;0.4032881693184934;0.13520904949265208;-0.6805498114170119;-1.4978497565507098;-0.9938095242732932;-0.4618045058512115;-1.3036968617999796;-1.3639837908826213;-0.5620418317477454;-0.8776508438991425;-0.6457373040060106;-0.6457373040060106;-0.8072791988625446;-0.7932038832905361;-…
monomer-50-nr2-run1_result_876	0.732360	1.59932053462443;0.8551546309654642;1.368630550082579;1.7542957561878258;1.1246545566870372;0.6952425466254049;0.8757342145288712;0.465198673814154;0.28887727068916264;-0.35614815616129747;-0.47955117328035785;-0.24436054321248582;-0.7183184911344194;-0.9057460236825163;0.10222848782578368;-0.0826361861432117;0.08493833914525777;-0.34466000931900553;-0.4234098454400649;-0.552168328623041;-1.16928…
monomer-50-nr2-run1_result_877	-0.578747	-1.1670928365894249;-1.696774955209824;-0.8680235045630477;-0.5291895855077544;-1.2590588857517329;-1.2929629307939599;-1.0291002852988345;-0.8814686123775327;-0.8196833860245692;-1.9212026234635415;-2.114079763946705;-2.2600567592514422;-1.7100806718502324;-1.9705607231327267;-0.9678170997053743;-0.5223624858470491;0.2543151449550026;0.17911857926594293;0.17103556194937747;0.16112718388562197;-0…
monomer-50-nr2-run1_result_878	0.441211	-1.1176861703312486;-1.1885695769707394;-1.5950566401308899;-0.8077529008529275;-0.24169288591127086;-0.2730281315379003;-0.21570167531362686;-0.6782788385809194;-1.0117229312470757;0.05879821678868319;-0.5066739594840225;-1.2289379165830376;-1.0197014787765326;-1.0042962213605229;-1.4980709254099651;-0.7398496844814124;-1.3245578598687588;-1.7046084237052164;-0.886306849242213;-0.537381791429975…
monomer-50-nr2-run1_result_879	-2.468663	-0.8293632431773693;-0.7107290344803181;-1.2214409389487604;-0.51530091579748;-0.5946700255475226;-0.47987196100385193;-1.316008615981618;-1.3072152837450097;-1.861650141274911;-1.580348888169269;-2.6755232679896985;-3.05012422389109;-2.1450964280622977;-2.312977428013383;-1.275321492539112;-0.6179851273577474;-0.9609342373791073;0.08456790275069194;0.9658901846717357;0.5678473117763058;1.6313431…
monomer-50-nr2-run1_result_880	0.032341	0.01458254611695651;-0.1339302406990036;-0.7663719207957029;-0.6305006155445528;-1.5615034958367309;-0.4917695396760294;-0.4345486563578382;-1.4815370531972003;-0.8801347311781152;0.11533009972971665;-0.5102909700207685;0.34383253350547666;0.038211846849157315;1.144774720091828;1.2576791347641922;0.1428179948931237;-0.31679782615410446;0.03807313407492577;0.07916498973159072;0.5665242693573358;-0…
monomer-50-nr2-run1_result_881	-2.071425	-1.962342662503411;-2.1705854559299045;-2.319322362944657;-2.253264859178255;-2.908550481565066;-2.2410756947134645;-2.2615441846097273;-1.9952308274762052;-1.514384286326831;-1.6105245431427389;-1.8112474650090207;-1.6840749029663997;-1.2720630068504972;-0.8275282540426716;0.06263697469048742;0.27025282754348534;0.6822746249677667;1.2626901340286192;0.8257049129416777;0.2642397981197711;0.241907…
monomer-50-nr2-run1_result_882	-2.216372	-0.5758142654071575;0.35317938285425016;0.29047644961261476;0.042642707532214316;-0.7746271235050984;-0.486389652459854;-0.5022434106568413;-1.0554757385614502;-1.6947653314091398;-2.2613379520671404;-2.5903232746046077;-2.5177765551137306;-1.7827252388771542;-1.7513899932505248;-2.1026556343175478;-2.589745670840042;-2.602131143419737;-2.6032461892468866;-1.673541369796209;-2.357781926075564;-2.…
monomer-50-nr2-run1_result_883	-0.807714	-0.6645620904405076;0.07245864868307364;-0.5955788541708138;-0.9742314997485595;-1.5425533688501565;-1.446955802354624;-1.468338546748652;-1.3900688546910296;-2.337558196490143;-1.836348721226793;-1.6120020068730594;-1.1843058902208878;-0.22448609058183602;0.4696311800731288;-0.38693501001508185;0.7261918103998528;0.21300057656033777;-0.135645850847682;-0.07939905820555788;-1.0186117019451277;-0.…
monomer-50-nr2-run1_result_884	-2.598470	-2.0050478975203037;-1.6561610155233042;-1.882626057004287;-2.028144138307616;-1.0714709116848378;-0.1598788153888069;-0.12408479963348742;-0.6640165205065739;-0.9665905072050834;-0.07011423851151315;0.38928776922987157;-0.5784085279888356;-0.891610913713354;-0.32999920217218215;-0.4502144145111532;-0.47610005220271606;-1.1783201210205179;-1.8769807641857017;-1.475246868533703;-1.8579119691473973…
monomer-50-nr2-run1_result_885	-0.574294	-1.9764059483360366;-2.3843786520975168;-2.368599493631707;-2.5985313104840317;-2.98274881182874;-2.9969917520004117;-2.495744000976547;-1.726621508448109;-0.7468797330704406;0.10696814769628799;0.8071723786894437;0.6914511018549108;0.8467462928895971;-0.15048726542834254;-0.4312811741763134;-0.4336344139664551;-0.4134460936615531;-0.4523188117166808;0.17269147003167926;0.29538377688659184;0.9608…
monomer-50-nr2-run1_result_886	-0.269649	1.3100839103829875;0.6627547992531911;0.22022027281266354;-0.35406425279633935;-0.3730140258432738;-1.5211599371275841;-1.2704096873903885;-2.3342488215841897;-2.5676489714818587;-2.5745848361264883;-2.598209292222544;-2.603906609609203;-1.502453929950344;-1.6040650099751934;-1.664969738536134;-0.8754103950820341;-1.0686812605265161;-0.3063563700273567;0.05693706485084147;-0.448627940752251;-0.37…
monomer-50-nr2-run1_result_887	1.003253	-1.2195349843318761;-1.42554294149439;-1.2296540663400513;-0.5205080856776233;-0.2603530538606851;-0.24932998326475758;0.23134114116795346;0.16955591481499108;0.0557811482174608;0.19115344479872218;-0.6406762080840714;-0.7331612803004206;-0.6771058314738809;-1.26612268091327;-1.2694664052148117;-0.7166306628053353;-0.7722237688430502;-0.5175815610279618;-1.3978384116973632;-0.7407553864904644;-0.…
monomer-50-nr2-run1_result_888	-3.299400	-2.203954226506404;-1.9679126758383194;-2.171043414004016;-2.1879948836181082;-2.549168902748883;-2.5745587682422832;-1.848696848155629;-1.5754489257285194;-1.679416495980042;-1.82303754625865;-2.0642401905865544;-2.323617683075447;-2.188510812345665;-1.8064731123859654;-2.152353359437967;-2.03847741112269;-1.2292598196969557;-1.1022800894525828;-0.9766504345542932;-1.1264960176539143;-1.78178164…
[truncated: 1,541 more rows]
