# Supplementary material for: AlphaDesign: a de novo protein design framework based on AlphaFold
Source: Mol Syst Biol. 2025 Jun 17;21(9):1166–89. doi: 10.1038/s44320-025-00119-z (PMC12405559; doi:10.1038/s44320-025-00119-z)
Supplement: Supplementary file 6 — Source data Fig. 4 [file 44320_2025_119_MOESM6_ESM.zip › Figure_4/4A/camsol_intrinsic_redesigned_monomer_sequences.txt]

Name	protein variant score	intrinsic solubility profile
monomer-50-nr2-run1_result_0	1.767168	-0.4670574085776318;-0.46160780064256635;-0.4492223280628703;-0.4326257948060786;0.18725301404546169;0.21858825967209108;0.22849663773584658;0.22849663773584658;0.22849663773584658;0.21858825967209108;-0.07857463570746367;-0.7108389171387011;-0.7108389171387011;-0.07576038496810822;0.15474538179379013;-0.0957242819603154;-0.0957242819603154;0.31658407307948694;0.5003966082159361;0.474510970524373…
monomer-50-nr2-run1_result_1	7.376767	3.1520255975476568;3.378205924563209;3.3992659160679897;2.6373717953705884;3.069368012565098;2.6525336293025057;2.6224369309338473;1.7547238155239113;1.7850682233441644;1.949219445250423;2.8421989247229376;2.7474063492629717;3.1469010709139895;3.1804657016049633;4.075922275593418;4.097968416785275;4.130170645492482;4.198290744680805;4.365786044183581;4.388079894827033;4.388079894827033;4.36578604…
monomer-50-nr2-run1_result_10	7.476800	4.0510711859335276;4.162540439150783;4.259890253627188;3.459430254324997;3.457077014534855;3.4526182444061644;3.441471319084439;2.552950609740615;2.5191382695980473;2.523968603904128;2.523968603904128;2.503780283599225;2.503780283599225;2.523968603904128;2.523968603904128;2.5191382695980473;2.552950609740616;3.4414713190844393;3.4580678523412303;3.480361702984682;3.517146556546376;4.4002176579551…
monomer-50-nr2-run1_result_100	-0.000739	1.8610319649237876;0.7937459014084328;0.17988062402039207;0.03341258230056876;-0.8900687465028048;-1.531060870551615;-2.1064828992340088;-2.7499521177987623;-2.771998258990619;-2.480840392124451;-2.231547989160841;-1.4087636757428983;-0.735642972841327;-0.32868650417019113;0.3945888680330936;1.4709376828273628;1.7270420957098034;2.030309542575981;1.7684685301874543;0.6788672597329137;0.4847580475…
monomer-50-nr2-run1_result_101	7.996592	4.045621577998461;4.133806142765891;4.189788478826113;4.140033287009713;4.012621182118624;3.9479690152526152;3.933601867060169;3.933601867060169;3.9534186231876807;4.030456262633385;4.174464900781266;4.277849188867746;3.6965236076930306;3.0781654635050266;3.047821055684773;3.0379126776210175;3.0379126776210175;3.047821055684773;3.0890646793751584;3.743092984592684;4.3823825774403735;4.41136458327…
monomer-50-nr2-run1_result_102	1.848308	0.6578062685171866;1.3169892891051738;1.0700364037697658;0.8484168172249019;0.2560616708082064;0.4778561455820641;0.4242270493119832;0.46002106506730267;-0.0663130178535654;-0.04426687666170828;-0.029404309566073948;-0.4187439778373028;-0.4187439778373028;-0.40400526546746623;-0.40648235998340454;-0.6723100097363321;-0.3871811855854667;-0.6574676054670833;-0.569130329075116;-0.903880313775793;-0.…
monomer-50-nr2-run1_result_103	2.332513	1.1185321585081698;0.864332445795861;0.6042312751367455;0.49581312295753693;0.8541959228033595;0.042261144227347475;-0.22540531563790678;0.4235946922524277;0.6994327295337451;1.3097088815849116;1.2177963997783117;0.1724614713046303;0.583552372998854;-0.11226640367750423;-0.08802278177133467;-0.5573573089401597;-1.0697882276117332;-0.7732556167347989;0.3175777063316618;-0.4008546165610118;-0.41381…
monomer-50-nr2-run1_result_104	3.139005	0.8658441597084081;0.13521407208784497;0.7933684596934237;0.9698281657408893;1.1419170605700566;1.4861694512031232;2.3277557141159533;1.4211168632609827;1.3104856035268329;1.309247056268863;1.636409177176727;1.0549844407268856;0.9247236771424663;0.7782771863791196;1.7078226668604755;1.901093885599935;1.8700063494249002;1.7437546736125071;2.5707260788812984;2.3573537254616355;2.1744022156067193;1.…
monomer-50-nr2-run1_result_105	2.145665	1.6336390236956855;2.0314413860821685;0.9887234952153124;0.7572047032397852;0.18689569801494776;0.1782258672091609;-0.08698250891478015;-0.039050730031360135;0.08179707439249131;0.1260132115020022;0.7365685079647974;1.2802766604512141;1.777910854941164;1.7132586880751544;1.0783040106303605;1.0683956325666037;2.204156071271219;1.8398360917465353;1.0805853081807548;0.49413500002912675;1.06986241909…
monomer-50-nr2-run1_result_106	2.231787	1.0446046141553378;1.512356392401948;1.1480844058300306;0.958593484605035;0.47919384811515997;0.21066155722108626;0.21313865173702456;0.19270262198052818;-0.4147907142913183;-0.4202403222263837;0.17486754146576677;0.18415664590053796;0.7203991068851637;0.3059935125857628;0.22894359787479507;0.23563175306783019;0.8241753162927422;-0.020287518621340768;0.18569501243276104;-0.08449225217372822;0.794…
monomer-50-nr2-run1_result_107	2.859583	1.6105700841110742;1.8817147143445272;2.185516539146049;1.3246361851211557;0.43425765489037826;0.43239983400342424;0.4446614518573214;0.5815943469428989;-0.18067468658853464;-0.5630774560795743;0.4911750126514872;0.5550840511627146;0.5477329121153963;0.5704420371615366;0.45168363694197416;0.42493101616983364;0.1889756414728688;-0.390324553863797;0.22516023218020662;0.40268776447253557;0.478115292…
monomer-50-nr2-run1_result_108	3.382405	0.31624784978337167;0.6171770406082254;1.2063163317498606;1.6589607756665605;2.073985643594947;2.031509967292644;1.6282132316224713;1.6410218257642468;1.7698471380111187;0.7028994952037557;-0.21237383491221132;0.3388550478938443;0.3766586525698377;0.36732227671787876;0.7773446500616387;0.9873221205127679;2.046466915594925;2.0841187522371984;1.7142253100516514;0.9258686659235877;1.8709497531928019…
monomer-50-nr2-run1_result_109	0.775539	-0.9950738229738071;-0.11035524398853327;-0.42112751049921066;-0.41831135241435946;0.01736756586919126;-0.9760905143152832;-0.1531251561449581;-0.14914352309974124;-0.3005439822264663;-0.46718643491957984;0.14646522968813908;-0.6627949497916886;-0.02171996191758221;-0.030605597824928683;0.6079708904010109;0.9323162569655782;0.9102701157737211;-0.2019900748556126;-0.055570656036209684;-1.197961131…
monomer-50-nr2-run1_result_11	6.196472	2.5774175079017057;2.9143083921693527;2.1239487553401553;2.241134232303916;2.7961007772317266;2.5639533108629413;1.731910356482526;1.7909890606876722;1.8020121312836008;1.7774888955758044;1.7429334270784556;1.697354887985176;1.82509282050713;2.757210393331482;2.808486249811421;2.8472527789858666;3.7493975081673545;3.7707005210044304;3.720415502330868;3.5338465750553616;3.4870294887041138;3.467212…
monomer-50-nr2-run1_result_110	1.983106	0.4656005319554245;1.1863112207443158;0.9847529811876697;0.5608534151142583;0.40892310189231595;0.39901472382855935;0.14195832130367003;-0.7600625531520212;-1.3827556127429181;-0.789044558988509;-0.5097167441237135;-0.49287250141532846;-0.28255505495833316;0.8217784332199957;1.098133734665663;1.0643213945230952;0.43048140961047315;0.949790181114889;0.9127576181016008;1.3004861408019093;0.64743639…
monomer-50-nr2-run1_result_111	1.545544	0.5865208294551775;1.168975885530371;0.8855489511556683;0.6969905637095402;0.7135870969663319;1.326371778493472;1.3362801565572278;0.7602803285917822;0.23254943573317174;0.24790742173199373;0.8552424953240697;0.578267920249417;0.47661759832409434;0.5262615738828693;1.1684342333778621;0.9547494231854514;0.7356150050579753;0.19392293613828526;0.16134914325368724;-0.29131366371819784;0.0614043577671…
monomer-50-nr2-run1_result_112	1.969274	1.6029247934546325;0.5190364491304236;-0.06233766011348894;-0.48396266826173856;0.21314336533444617;-0.4930062457919403;-1.0963844628045645;-1.606122012468642;-1.0449989997457068;-0.6229529290630073;-0.7558780394406076;-1.188971799736575;-0.4430101409321661;0.1729947634656945;0.7278498412738355;0.7098909060332773;0.9959252298808332;2.09199485938474;1.842155480133253;1.849958327858461;1.8144120215…
monomer-50-nr2-run1_result_113	6.626378	2.137025440979457;2.595237347035455;2.9310976438016394;3.17849991345433;3.61527490757023;4.140033287009713;4.012621182118624;3.9479690152526152;3.933601867060169;3.933601867060169;3.9534186231876807;4.035905870568452;4.197749589231092;4.330115883154059;4.388079894827033;4.423750055856555;4.434649271726687;4.434649271726687;4.434649271726687;4.434649271726687;4.434649271726687;4.434649271726687;4.…
monomer-50-nr2-run1_result_114	7.070893	1.704772410973824;2.206184852782653;1.57166278212791;1.9691600561037328;2.0126330648584627;2.906851091588946;2.071711769063608;2.4683578320212978;2.470463362359845;2.4496557684259574;2.2728713644884095;2.2225863458148467;2.2395544432490295;3.1226255446577875;3.149130455978335;3.212667930312171;4.163859130909254;4.34795096366882;4.393529502762099;4.423750055856555;4.434649271726687;4.4346492717266…
monomer-50-nr2-run1_result_115	4.970721	3.344107479383622;3.574774707048046;3.736974980178521;3.839969120178234;3.8314510574061678;3.4891013499371106;3.4379493481829697;2.5449698687104565;2.4970380898270363;1.871867935720199;1.8965150261537922;1.1231448038471594;1.732833117229377;1.762434396694849;2.579525337207806;2.5647866248379683;3.177571306365109;3.2143561599268033;3.226741632506499;3.2318196762641738;3.2791321815186096;3.34932340…
monomer-50-nr2-run1_result_116	7.971633	3.1931453665122445;3.464904232621075;3.676462502755815;3.8251692324651456;4.27239958093268;4.106142828687873;3.8938121184466006;3.816774479000897;3.796957722873384;3.796957722873384;3.805875263130765;3.863591565352144;4.049665073724464;4.058087195078656;4.0201876489847885;3.8685457543840225;3.816774479000897;3.796957722873384;3.816774479000897;3.879444970254154;4.055857810014311;4.126950422621761…
monomer-50-nr2-run1_result_117	7.696591	4.045621577998461;4.133806142765891;4.189788478826113;4.071711214916321;3.8759770379318397;3.811324871065831;3.796957722873384;3.796957722873384;3.816774479000897;3.8992617263816665;4.1294275171377;4.330115883154059;4.388079894827033;4.423750055856555;4.423750055856555;4.398979110697164;4.365786044183581;4.198290744680805;4.135620253427548;4.1158034973000355;4.1158034973000355;4.1158034973000355;…
monomer-50-nr2-run1_result_118	2.474640	1.7348479327226547;1.3560969760191603;1.0689170149936846;1.378886182231379;1.8542265260778783;1.8832085319143648;2.0014003482786316;2.0023976807310584;2.0000444409409166;1.7063494778836756;0.8002069895227103;0.1592728772856871;0.12124947646602256;-0.7123141425779285;-0.610477644664911;-0.5803809462962535;-0.31009452641463475;0.14524297586139956;0.6881735920390594;1.2668087772002148;1.511828833019…
monomer-50-nr2-run1_result_119	7.088884	4.045621577998461;4.144705358636022;4.225458639855635;4.140574442459426;4.112335564977721;4.11035388936497;4.1158034973000355;4.1158034973000355;4.135620253427548;4.198290744680805;4.365786044183581;4.398979110697164;4.412850839986423;4.398979110697164;4.365786044183581;4.198290744680805;4.135620253427548;4.1158034973000355;4.104904281429904;4.069234120400382;4.03108686485492;3.893068990091819;3.…
monomer-50-nr2-run1_result_12	2.240797	-0.5010434203266434;0.19390614148832633;0.8210374320529805;0.4436335546974977;0.1991168018585743;-0.23948442497275405;0.23796647658923661;0.29639375733925905;-0.28295664286875727;-0.6150712703737244;0.2514032977782429;0.2770412260182114;0.8383088362598731;0.18947015426055552;1.2995009598255431;1.3251388880655126;1.5888922015766118;0.7272479677307266;1.1654153875634288;0.5604270591154449;0.3219835…
monomer-50-nr2-run1_result_120	2.186174	-0.44377272012780494;-0.4147907142913183;0.3202511404323514;0.8730775758388312;0.90193572694952;0.8952475717564848;1.4187674039379974;1.3775237802476126;1.3318213864285375;0.6901785537907074;0.1417983296779811;0.6926556483066467;0.7035548641767787;0.1857323493819237;0.7548307206567169;1.375170540457471;2.0148316974825504;2.024740075546306;1.4119553940191658;1.4052672388261307;1.4143086338093074;0…
monomer-50-nr2-run1_result_121	1.913807	-0.4326257948060786;0.41987269328717053;0.3117051643523612;0.21347580796044172;0.19687927470365;0.7203991068851637;0.41877744137691775;0.45457145713223723;-0.08414809836832683;-0.34997574812125326;0.1664499567358582;0.22416625895723816;0.3332478644303779;0.6671570967555157;0.6894509473989672;0.6849921772702771;0.9140349734615099;0.021055493988995363;-0.021426676959359247;-0.644119736550255;-0.675…
monomer-50-nr2-run1_result_122	1.693426	1.0701400274769592;0.8294830084157575;0.6751551621809398;1.1764317335035843;2.0085050102644715;1.6096968203365372;0.7420181158998639;0.6316979631687545;1.1152127189178518;0.7889439629760128;0.7860953042826813;0.7735859769771897;0.6676140581048676;0.9726939444128362;0.4750597499228854;-0.04722153500065859;-0.06641901749918527;-1.1007928674219503;-1.1794062103490415;-0.18763838610042666;0.683577069…
monomer-50-nr2-run1_result_123	5.463417	4.056520793868593;4.180375519665545;4.2943218673987404;4.376932969505307;4.4113645832768595;4.4291996637916204;4.434649271726687;4.434649271726687;4.434649271726687;4.434649271726687;4.434649271726687;4.434649271726687;4.4291996637916204;4.416814191211926;4.394768050020068;3.947960823114614;3.8821939637164324;2.9493332625373005;1.9935594370857317;1.4847009925560046;1.2734849748469046;1.2156448178…
monomer-50-nr2-run1_result_124	6.511112	1.0624803793009792;1.7070651688690544;2.1803026555777687;2.5431357640221814;2.495234307519236;2.49585358114822;2.5185189959690626;2.523968603904128;2.503780283599225;2.503780283599225;2.523968603904128;2.523968603904128;2.513688661662982;2.5351155292258545;3.407039705312886;2.54056513716092;2.5315237421777432;2.5584002176756813;3.4414713190844393;3.4526182444061644;3.462526622469921;3.48271494277…
monomer-50-nr2-run1_result_125	1.146895	-1.3446609472261422;-1.255707107254719;-1.4073974186298828;-1.7523680138091062;-1.8675225864197975;-2.337046785530783;-1.2944823975711586;-0.23684214101828327;0.4882910520719555;0.7941237782572982;1.8917691112425907;2.7169106089323494;2.2991526459574816;1.205065045361303;0.8361655642946422;0.7405060057540976;0.7248880350384168;0.4689440638985787;0.40983095173945844;0.8449801337105897;1.9451366158…
monomer-50-nr2-run1_result_126	7.150666	3.164411070127352;3.3948024578200005;2.556397565788508;2.668707040997217;3.08472599856392;2.2162697547992027;2.1973199817522695;2.179484901237508;2.1892694245754667;2.218746849315142;2.213916515009061;2.2182514304119545;3.1117263287876558;3.139222077914579;3.150616712687899;3.1824473772177146;4.094995903366148;4.1115924366229395;4.09450048446296;4.104904281429904;4.1158034973000355;4.115803497300…
monomer-50-nr2-run1_result_127	3.365974	2.8462663277026397;2.2498390878027954;2.447409012418549;2.53599828987392;2.994865955189425;1.9992769162608206;2.0529060125309004;2.057240927933794;2.6290641031761197;1.7468255768939642;1.0943729751578248;0.5678806295571852;0.7768813984728568;-0.08179032195390122;-0.6117161919228806;-0.5772845781513286;-0.5377749206221011;-0.5360409544609437;-0.018915831474346917;0.7825350056342187;1.5379118847463…
monomer-50-nr2-run1_result_128	2.741922	0.8880530985003529;1.0938434930254957;1.5444053209499367;0.9456184567010524;0.6425202460058345;-0.48769887986405397;-0.9154324789967776;-0.6704124231777396;-0.42474189963299414;-0.41545279519822403;0.4389930112248804;1.2100650295399349;1.2742507671002257;1.5188833712797594;1.7514946683802062;1.8383904810183165;1.9073710686411678;1.6528315272756136;1.6454002437277964;2.600122641499908;2.3509105357…
monomer-50-nr2-run1_result_129	1.667607	-0.7203562520872778;0.2098518768219563;0.8663213489952166;0.25807189220123516;-0.2709364714380368;-0.5346769446421422;0.4647995854605301;1.0544422031749563;0.6197727393976032;0.5495536045167823;1.4832954250474106;1.5612289044724346;1.5561508607147592;1.5703941541814093;1.0990450748683345;1.467204550892724;0.6716922459763609;-0.13355437740661494;0.2775154303752199;-0.08565237413674211;0.0662372299…
monomer-50-nr2-run1_result_13	6.986096	0.8337488799481328;1.5090192347298688;1.9895851639798783;2.352734072272138;3.365247498409628;3.7059081019945834;4.058087195078656;4.092518808850208;4.11035388936497;4.135620253427548;4.198290744680805;4.365786044183581;4.388079894827033;4.388079894827033;4.365786044183581;4.198290744680805;4.135620253427548;4.1158034973000355;4.1158034973000355;4.1158034973000355;4.135620253427548;4.1982907446808…
monomer-50-nr2-run1_result_130	1.504801	0.4617317453933561;1.0436945759318768;0.548589945036;0.09009843812289837;-0.6968613960674251;-0.09017703106437007;-0.07737628408198526;0.8753153094955731;0.8121996042104772;1.2282751584088796;1.508981956890918;1.4987020146497703;1.520128882212643;0.7267286022808789;-0.1678934067176273;-0.3718248876688003;-0.6354121414837466;-0.26827921359003787;0.07939464042887054;-0.8440855196803246;-0.048747274…
monomer-50-nr2-run1_result_131	2.178202	0.6209524432267295;0.45120793891379996;0.32706315035118316;0.23131088847520204;0.23131088847520204;0.22140251041144654;0.19006726478481714;-0.6930038366239397;-0.704150761945666;-0.704150761945666;-0.9533818784417996;-0.3776232652818968;-0.34628801965526745;-0.34182924952657734;-0.3542147221062723;-0.3653616474279986;0.16063527926945345;0.6600681872417128;0.6637838290156219;0.40997008766499937;0.…
monomer-50-nr2-run1_result_132	6.356620	2.2339537877353854;2.6371098634106764;2.918761472010419;3.121852093922532;3.86800459893431;3.8748947270324137;3.744262399270604;3.6919957049842904;3.68307816472691;3.702894920854422;3.785382168235192;3.967042643025346;4.1620794282015705;4.319216667283928;4.388079894827033;4.423750055856555;4.434649271726687;4.434649271726687;4.4291996637916204;4.416814191211926;4.400217657955134;3.517146556546376…
monomer-50-nr2-run1_result_133	6.357958	3.6622766361255237;3.5192156885112214;3.404520386210695;3.4402124023528664;3.443928044126775;3.456808935609658;3.5115527244119105;3.59403997179268;3.794728337809039;4.000370892857276;4.069234120400382;4.104904281429904;4.124721037557416;4.157170975716218;4.279087736125716;4.196511041973123;3.2755403944704984;3.235287608586489;3.2253792305227327;3.2253792305227327;3.245195986650245;3.3177748559672…
monomer-50-nr2-run1_result_134	2.541636	-0.2649002118202027;0.492941867212902;1.0389399094387646;1.4570004531878027;2.1739232429114996;1.2694252739398688;1.712377303636208;1.5475035306730605;0.5929815709353553;0.5715547033724825;0.5397584467966404;-0.29553913840846907;-0.4040647351053416;-0.5039255356372582;-0.6245888954622291;-0.22702754387121324;-1.0616714474933635;-1.0065905024676933;-0.7901931635730134;-0.3932983570281707;-0.203515…
monomer-50-nr2-run1_result_135	2.880493	1.1199384324045245;0.25147729275121544;-0.1740345485371813;0.3925725025421156;0.937519202286501;0.9375192022865021;0.389758251802759;-0.20807441585692524;-0.3390622841042453;-0.5921231855774938;-0.5574094544003735;-0.6208574819623871;-0.6209813366881838;0.0173174183531295;0.6478133256692334;1.732580025299479;2.775855391787746;2.168609764967494;2.18932791212956;2.6912347913052477;2.707459760384648…
monomer-50-nr2-run1_result_136	6.443046	1.0624803793009792;1.7070651688690544;2.1803026555777687;2.5431357640221814;2.495234307519236;2.49585358114822;2.5185189959690626;2.523968603904128;2.503780283599225;2.503780283599225;2.523968603904128;2.5185189959690626;2.501303189083287;2.5185189959690626;2.523968603904128;2.5092298915342917;2.5216153641139867;2.5584002176756813;3.4414713190844393;3.4679762304049864;3.5116969486113105;4.4002176…
monomer-50-nr2-run1_result_137	3.941211	3.751619709194504;2.996465185530057;2.1613458560866743;2.4123214573819216;2.372846207806668;1.768820803857135;1.7028062350073603;1.603261443420585;2.20840153990229;2.5534962141652655;2.6090175392762744;2.5554778897780164;2.1283152587215297;2.041245386486273;2.1485930257982555;2.310065180283506;2.400479130115281;2.479464037219761;2.4292134265001732;2.920617224914362;2.462539217961384;2.37881991796…
monomer-50-nr2-run1_result_138	1.657163	-0.14494351858302001;-0.27576961498047725;0.4371754641482913;0.27939431608105664;-0.04017840059081722;-1.051391416789553;-1.0625383421112795;-1.1599220481272567;-0.894476973425353;-0.8778804401685624;-0.20785610541191588;0.5877712984370693;1.263276217647951;1.2756616902276448;0.6494128612213173;1.0425909918566911;0.04376344823765113;-0.7879144366114226;-0.4917176795875738;-1.6001702780672342;-0.6…
monomer-50-nr2-run1_result_139	1.315462	-0.2995300583227342;-0.876616674392456;-0.09794253230790523;-0.2094634183399107;0.5964461888973461;0.5648632338191235;1.1122232351341323;0.9405106009767065;0.9266571535071642;0.699535243089262;0.9577967436949417;0.91680082945615;0.747199999614826;0.42759696056247565;0.31781796328107986;0.5924617368691363;0.2626107638750824;-0.44876015329332625;-1.406096363770387;-1.4591798362659296;-1.64029129331…
monomer-50-nr2-run1_result_14	5.468762	3.1876957585771786;3.4470691521063146;3.6529301048543945;2.9487862862494234;3.4102599281836072;3.418186630634612;2.552950609740616;2.5216153641139867;2.5092298915342917;2.523968603904128;2.523968603904128;2.513688661662982;2.5242163133557227;3.371369544283364;2.4717019096178148;2.295165215131861;2.2593711993765417;3.1226255446577875;3.133772469979513;3.143680848043269;3.1836859244756845;3.2463564…
monomer-50-nr2-run1_result_140	8.570172	4.056520793868593;4.180375519665545;4.2943218673987404;4.376932969505307;4.4113645832768595;4.4291996637916204;4.434649271726687;4.434649271726687;4.434649271726687;4.434649271726687;4.434649271726687;4.434649271726687;4.434649271726687;4.434649271726687;4.434649271726687;4.434649271726687;4.434649271726687;4.434649271726687;4.434649271726687;4.434649271726687;4.434649271726687;4.434649271726687;…
monomer-50-nr2-run1_result_141	1.955462	-0.3357211308283265;-0.859743283852057;-0.7486345290625098;-0.04993984432213961;0.24846159831538595;0.84972779034341;0.30530442281013553;0.5589943094349603;0.925220415399348;0.8829859539025866;0.23799904366823824;0.17892033946309194;0.061214639730690266;0.10344910122745049;0.6590128994363995;0.831059235622137;1.3561110610597387;1.862387173047553;1.468960298825025;1.1490963187020546;1.625225527449…
monomer-50-nr2-run1_result_142	6.492853	4.022089180097041;2.9234665513206717;3.188500223898083;3.3837550168630592;2.5351155292258545;2.5161657561789212;2.5092298915342917;2.523968603904128;2.523968603904128;2.5191382695980473;2.542051393870484;3.394901942184785;3.3480848558335374;3.1573048678809337;2.9473273974298038;2.8648401500490337;2.830284681551685;2.8327617760676236;2.858028140130202;2.9405153875109717;3.180589556330761;3.4126131…
monomer-50-nr2-run1_result_143	1.889931	1.7147638690926887;0.8093461086730724;0.647557766342436;1.1086668468688958;0.0007672268225424009;-0.6286139879613896;-0.6630456017329427;-1.0733167186638568;-0.9855987159008738;-0.487964521410923;-0.9705778861254678;-0.4748624438885865;0.09452937338432375;0.4207762840650006;0.42345381661534665;1.2599899490784248;0.5698732354347495;1.0672253125191309;1.0496502167212263;1.128713242004979;0.92607334…
monomer-50-nr2-run1_result_144	0.646042	-1.2525060322531296;-1.9204695249948718;-1.750373228723898;-2.299866024832401;-2.1399423598715055;-3.141652970137851;-1.6574871982379222;-0.9169960191488603;-0.6557215649136817;-0.38916179767960835;0.8011951362243684;0.6548250916832208;0.6175920906355282;-0.450216968437229;-1.5361878073714692;-0.9971196223842024;-1.6055994122414834;-1.7678990872383393;-2.1000345865235857;-1.1149956942391432;-0.37…
monomer-50-nr2-run1_result_145	7.082713	4.020850632839071;4.106062684187374;4.02827220603264;4.043472337434616;3.1750160936698983;3.16151592855803;3.146157942559208;3.14120375352733;3.170681178267005;3.180589556330761;3.1824473772177146;4.05957345178822;4.051399039885621;3.9949212849222104;3.7838291219389073;3.5583698107631583;3.442689496868805;3.3140845812662714;3.371800883487651;3.371800883487651;3.3249837971364036;3.3961201199691513…
monomer-50-nr2-run1_result_146	2.537975	0.532279916384225;1.1295231061087063;0.5488972528501108;0.4084319651619186;0.22585797728344026;0.5383141113406659;0.5010656354069442;0.44443611240981507;-0.10134316246117622;0.8094713975260996;1.4788576887424478;1.4885060820893468;1.5476807277123674;2.385758152683569;2.428481538437465;2.930946067233497;2.2687048334972597;1.6041488765869936;1.628808242285849;0.5110002441757402;-0.04899762471122851…
monomer-50-nr2-run1_result_147	6.305715	4.022089180097041;2.928916159255737;3.2008856964777785;3.400351550119851;3.418186630634612;2.5475010018055495;2.5191382695980473;2.523968603904128;2.523968603904128;2.5092298915342917;2.5216153641139867;2.5584002176756813;3.4360217111493734;3.4446915419551596;3.459430254324997;3.448283329003271;2.545023907289611;2.503780283599225;2.482724980213743;1.5996538788049843;1.5673277953719806;1.573892095…
monomer-50-nr2-run1_result_148	6.195749	4.045621577998461;4.139255750700957;4.207623559340874;4.106142828687873;3.19483284979741;3.16151592855803;3.15705715842934;3.15705715842934;3.176873914556852;3.249452783873866;3.448283329003271;4.364547496925613;4.405914975341794;4.423750055856555;4.416814191211926;4.400217657955134;3.9712455115644407;3.939910265937812;3.9245522799389905;3.912166807359295;3.895570274102503;3.016957942822436;3.004…
monomer-50-nr2-run1_result_149	3.123161	2.0892175168218334;1.650590942949273;1.0488666671611304;0.8709487593613854;0.6570395258562787;0.6401952831478926;0.4358931097355776;0.35083932106704563;0.9256006017745235;1.3027518805331062;0.825322512622771;1.4124692659099438;1.3028141233543449;2.097854837101942;1.1704570623137693;0.573030366785451;1.069661085000853;2.0273068676102923;1.4335958138558822;1.572232962247969;1.6243758018084857;2.657…
monomer-50-nr2-run1_result_15	3.966454	2.440850830320655;1.6009081949491397;2.0378172077427346;2.0550607189837904;2.5161627967405837;2.743406879449506;2.6671123683585836;2.6001348750103555;3.3119492985959043;3.2746690261310216;3.6148686187667636;3.621804483411393;3.0170359511070792;2.1707497032600176;2.1969724971749964;2.2165415438509153;1.2427799262600472;0.8853614034260179;0.5740543698549393;1.1302439363389243;1.3140674823490064;1.0…
monomer-50-nr2-run1_result_150	2.609536	1.4767851110196426;0.7419664736440882;1.2759584819920586;1.6977049051107886;1.2694915877842858;0.9738246606368872;0.5595912266160304;0.5385359232305476;0.4825535871703272;-0.689991705095983;-0.6956890224826427;-0.6863999180478705;-0.22759318409848167;0.21066806672698282;0.24745292028867763;-0.02666328457005257;0.7728953206782976;0.7659594560336681;0.7541932570829575;1.3333361364125662;1.061414905…
monomer-50-nr2-run1_result_151	4.606819	2.8271926999299093;2.9963413308042597;2.9863791258513945;2.4718872784576256;2.454176052668662;2.4686670555869052;3.072534196856665;3.0476738049254517;3.1304982085296382;3.2365959719911004;3.837986018744922;2.9819152475599;2.9812959739309153;3.0120119459285593;2.2122606670271754;2.2133753595593486;2.19256776562546;2.089555041716371;1.8105763527254202;1.7968284781619588;1.82519121036946;2.715693595…
monomer-50-nr2-run1_result_152	5.893593	4.0099514169689385;4.075842131092918;3.977244059004296;3.841545424160287;3.7825905746809383;3.7558379539087965;3.728094495330279;3.5804159519550156;3.6002327080825283;3.7996825268409173;3.9755999476978863;4.000370892857276;3.8883625105115347;3.8992617263816665;4.046940269756931;4.074683728335447;4.087069200915143;4.101188639655995;3.275338421565429;3.393663394926816;3.3770668616700243;2.466500011…
monomer-50-nr2-run1_result_153	7.409101	4.056520793868593;4.180375519665545;4.2943218673987404;4.376932969505307;4.4113645832768595;4.4291996637916204;4.4291996637916204;4.416814191211926;4.400217657955134;3.517146556546376;3.4803617029846814;3.4580678523412303;3.441471319084439;2.5584002176756813;2.5369733501128087;2.5584002176756813;3.4414713190844393;3.4526182444061644;3.462526622469921;3.4827149427748236;3.482714942774824;3.4679762…
monomer-50-nr2-run1_result_154	2.086568	-1.1284064229049597;-1.645662274902508;-1.521367186980261;-1.3629663501583629;-1.5908575801430211;-2.6295043534236653;-1.9878573633377676;-1.3642490151135402;-0.2378693857433554;0.49568592870107586;0.8166087686072607;0.8111118892550064;0.8069008285779097;0.989107527643267;1.357886277296642;0.21518997394739725;0.22633689926912245;-0.10153408054695531;0.9406426171010212;2.1143347517256394;2.3095735…
monomer-50-nr2-run1_result_155	6.819048	1.1786567678429603;1.232440173707978;1.7513204078573934;2.1401027106309303;2.1924932596430415;3.0833672087770077;2.901277628928083;2.8310864073551865;3.205314764943626;3.2075441500079718;3.219929622587667;3.235287608586489;3.2864396103406297;4.232181203002645;4.34795096366882;4.393529502762099;4.423750055856555;4.434649271726687;4.434649271726687;4.434649271726687;4.434649271726687;4.434649271726…
monomer-50-nr2-run1_result_156	5.611959	-0.24273021590254673;0.6452597797527484;1.2768040526274393;0.886628126462374;1.724770284787311;2.4662523016827493;2.5006839154543012;2.49833067566416;2.503780283599225;2.523968603904128;2.5185189959690626;2.501303189083287;2.5185189959690626;2.523968603904128;2.503780283599225;2.503780283599225;2.5130693880339963;2.4882984428746067;2.4448254341198767;2.2987570021799724;3.108010687013747;2.2162697…
monomer-50-nr2-run1_result_157	7.056803	2.606151804286598;2.9953093828405586;3.290583069207117;3.5184786361496694;4.342501355733755;3.493861868096549;3.474912095049616;3.4580678523412303;3.441471319084439;2.552950609740615;2.5191382695980473;2.523968603904128;2.978067558922193;2.9633288465523564;2.975714319132051;3.012499172693746;3.895570274102504;3.922075185423051;3.9657959036293753;4.400217657955134;4.416814191211926;4.4291996637916…
monomer-50-nr2-run1_result_158	1.266068	-0.18822798958810583;-0.8926773161136048;-0.08426300052660068;-0.6836839414447315;-0.24994726344301355;-0.6672613648993833;-1.4171863749292934;-1.2016213055463845;-0.19215404268246986;-0.2699004025289813;0.2677582100506057;-0.40982126297965465;-0.7036303692401004;-0.23536625103874081;0.05188826627705846;-0.7192246576573059;-1.3225069332520567;-1.3267179939291536;-1.2541268493468758;-0.98236388427…
monomer-50-nr2-run1_result_159	7.636484	2.559582427386944;2.8798767783977994;3.0120945759570423;3.0330369269335673;3.6588026384707075;3.574987397060146;3.639639563926154;3.64508917186122;3.5982720855099726;3.6119855521194593;3.6944727995002298;3.7524368111732027;3.837986018744922;3.876133274290383;3.876133274290383;3.8488852346150537;3.7881069722027245;3.763336027043335;3.7800220070719486;3.7189960352080256;3.6919957049842904;3.7028949…
monomer-50-nr2-run1_result_16	8.069580	2.5952525884164657;2.9596392218110363;3.227169449599078;3.2999551896185486;4.077903951206169;4.092518808850208;4.11035388936497;4.104904281429904;4.099950092398026;4.1294275171377;4.1294275171377;4.099950092398026;4.104904281429904;4.1158034973000355;4.1158034973000355;4.124721037557416;4.162620583651283;4.2969228166404765;4.162620583651283;4.124721037557416;4.1158034973000355;4.1158034973000355;…
monomer-50-nr2-run1_result_160	7.391826	2.5883167237718365;2.9608777690690062;2.2393813597829153;2.5820261479224236;3.400351550119851;3.418186630634612;2.552950609740616;2.5369733501128087;2.5584002176756813;3.4414713190844393;3.4526182444061644;3.462526622469921;3.4827149427748236;3.482714942774824;3.4679762304049864;3.4704533249209257;3.475902932855991;3.475902932855991;3.4858113109197473;3.517146556546376;4.394768050020069;4.3989791…
monomer-50-nr2-run1_result_161	3.952292	3.1587137527406917;2.0231469756351674;2.4087564860871553;2.69815204764626;3.008355359157069;1.9386829123821716;1.8587966142431378;1.676810311822119;1.9694667106631156;1.8253799543359646;1.8253799543359646;1.9387507386654717;2.3555095727550155;2.399478000412934;2.451620839973451;3.0963600407562044;2.277212831185229;2.294428638071005;2.3061948370217156;2.0242660729151862;1.1257131307818096;1.055735…
monomer-50-nr2-run1_result_162	5.549686	2.3783802534100587;1.5564804251363664;2.03126232877814;2.3974456707713414;2.887777463816215;2.909452040830682;3.242223473231118;3.1942916943476978;3.958372812219559;3.9011519289013674;3.271027585762653;3.254059488328471;3.27115144048845;3.3321774123523733;3.2956746761962465;3.2676835081661353;3.260623788795709;3.888271037418485;3.915766786545408;3.9425194073175494;4.01807079005369;4.1633179754595…
monomer-50-nr2-run1_result_163	2.674124	1.9304885859785614;2.2346485110670997;1.8226146589432697;1.991570775366284;1.0122504157423773;1.124524600396389;0.45508688031478334;0.5074774293268923;0.554987439161573;0.09242063834687107;-0.16162180168071635;0.46432150451393395;0.40464614299271;1.2885429957182304;1.2387096857225586;0.21269644776817825;0.311514237134432;0.019449548338937098;-0.5553127665040994;-1.1743925053952293;-1.949716490006…
monomer-50-nr2-run1_result_164	1.395918	-0.1225962025422096;-0.5425423081275902;-0.5103924448600117;0.12341013616716073;-0.03897553140641341;-0.5612081602291075;-0.5612081602291075;-0.5612081602291075;-0.3107384964750019;-0.6024517839194924;-1.2251448435103882;-1.2362917688321144;-0.704150761945666;-1.0815237932317776;-0.5057651800718749;-0.47442993444524545;-0.46452155638148995;-0.2708006431812853;-0.2708006431812853;-0.08698810804483…
monomer-50-nr2-run1_result_165	2.291322	1.2622016804852654;1.834144562206089;2.2556513176620485;2.5617348411878114;1.5152415099566594;1.8461175902036546;2.120986634939759;1.816908037741961;0.921575318479305;0.8956896807877421;0.9005200150938232;1.1138556994123883;1.1059289969613835;1.1152181013961546;1.1028326288164596;1.0561393971910094;0.14718265809068853;-0.4896298402410606;-0.5333505584473849;-0.5981200853931393;-0.2982525488724384…
monomer-50-nr2-run1_result_166	2.346314	0.9073351686934727;0.34055580590157764;0.2554954938071579;0.17775233705898844;0.6335071279548575;0.11408714019281538;0.08275189456618708;0.07036642198649107;0.07965552642126225;0.08262803984038934;0.08956390448501884;-0.1542176040760494;0.31083665370718144;0.31628626164224793;-0.7603037679575628;-0.19696182147407607;0.4368781634385471;1.0328250969033541;1.9092080431190757;1.892763277896004;1.8478…
monomer-50-nr2-run1_result_167	7.205655	4.038685713353832;4.145943905893992;3.2376705500394727;3.4280950086983677;3.441719028536033;3.4347831638914035;3.407039705312886;3.238553568003734;3.1824473772177146;4.001609440115247;3.8259397287098706;3.742461643522726;3.5804159519550156;3.5804159519550156;3.728094495330279;3.770205102101243;3.8328755933545002;3.997893798341338;3.926262056605402;4.055857810014311;4.069234120400382;4.05833490453…
monomer-50-nr2-run1_result_168	6.969866	1.0624803793009792;1.7070651688690544;2.1803026555777687;2.5322365481520497;2.459564146489713;2.426990353605115;2.282160468923181;2.22493958560499;2.1849345091725745;2.1740352933024427;2.169452668447955;2.1560763580618842;2.046421215506283;2.185058363898371;3.0869553836282653;3.128322862044447;3.16151592855803;3.2072183223771056;4.128188969879731;4.279087736125716;4.157170975716218;4.124721037557…
monomer-50-nr2-run1_result_169	6.380495	4.038685713353832;4.145943905893992;3.2376705500394727;3.4280950086983677;3.4526182444061644;3.46500371698586;3.4526182444061644;3.433544616633434;2.5652122275945133;2.5284273740328196;2.4913948110195303;2.477275372278678;1.5996538788049843;1.572777403307046;1.5917271763539795;2.489536990132576;2.506133523389368;2.5082390537279164;2.5242163133557227;3.371369544283364;2.4662523016827493;2.27733013…
monomer-50-nr2-run1_result_17	7.875520	4.056520793868593;4.180375519665545;4.2943218673987404;4.376932969505307;4.4113645832768595;4.4291996637916204;4.434649271726687;4.434649271726687;4.434649271726687;4.434649271726687;4.434649271726687;4.423750055856555;4.398979110697164;4.35488682831345;4.162620583651283;4.066757025884443;3.879444970254154;3.816774479000897;3.796957722873384;3.816774479000897;3.879444970254154;4.066757025884443;4…
monomer-50-nr2-run1_result_170	1.121034	-0.5116598491539905;-1.132101466541987;-0.28962608274597096;-0.09317286611603799;-1.2407339117253389;-2.036485170300122;-2.070916784071674;-1.090685731141893;-1.0384190368555772;-0.9762718778134327;-0.9283400989300127;-0.8555456699875403;-0.45789102075570887;-0.3930860095664294;-1.0380729198007757;-1.1026012319409884;-1.0817657246991776;-1.83457211804184;-1.4225503206175607;-1.966637103673325;-1.…
monomer-50-nr2-run1_result_171	7.379167	4.0510711859335276;4.162540439150783;4.2489910377570554;3.4237600932954746;3.3882137869917495;3.216259717360283;3.1424423007852997;2.2395544432490295;2.218127575686157;2.2395544432490295;3.131543084915168;3.180589556330761;3.32480016738371;3.2790083267928125;3.241108780698945;3.217452528071728;3.219929622587667;3.2253792305227327;3.245195986650245;3.3177748559672584;3.4373841131331395;4.317978120…
monomer-50-nr2-run1_result_172	6.737632	2.5952525884164657;2.9487400059409046;3.1806000726994235;3.18452258517579;3.73701203558766;3.4882680359620832;3.283864028171815;3.360901667617519;3.371800883487651;3.3249837971364036;3.3961201199691513;3.442937206320399;3.442937206320399;3.3961201199691513;3.3249837971364036;3.371800883487651;3.360901667617519;3.278414420236749;3.5006535085417783;3.759058176779517;4.013994912694941;4.082858140238…
monomer-50-nr2-run1_result_173	2.641907	0.6333379158064255;0.4678044721705917;1.0400588638829946;1.3855743374244152;1.340615071960121;1.8346574794019594;2.4944175099601194;2.5621660449710513;3.1986413870793857;2.4089567489215296;1.9924595218823538;1.9304083042580815;1.808500846119907;0.7357159050658258;0.18324847500180053;-0.33903280992174345;-0.06354449155665369;-0.5082304874141504;-0.5229691997839881;-0.5408042802987485;-0.0734071451…
monomer-50-nr2-run1_result_174	0.842012	-1.144882618771218;-1.8142072448495983;-0.8493146642046666;-1.1419828177468287;-1.5498996607520403;-0.5214826248411921;-0.2924173903464141;-0.09739597359477617;0.06957776289173316;0.047283912248281657;0.33906105274343645;0.5791110320684801;0.1377347963982707;0.9324537680885023;0.4987411617987361;1.4367560350514712;1.04630270838363;1.5917291889885454;1.587394273585652;1.3535211430883372;0.52322700…
monomer-50-nr2-run1_result_175	7.805705	3.1478145368705603;2.1777747111817463;2.530511928096945;2.676633743448223;3.1191576123354725;3.133772469979513;3.16151592855803;3.198300782119725;4.101188639655995;4.180455664166044;4.360336436248516;4.398979110697164;4.423750055856555;4.434649271726687;4.434649271726687;4.434649271726687;4.434649271726687;4.4291996637916204;4.416814191211926;4.400217657955134;3.9712455115644407;3.939910265937812…
monomer-50-nr2-run1_result_176	1.730365	2.4997014231250665;1.2936831683186867;0.5735131841007552;0.9651535430504279;1.3133345188343757;0.5861804965313903;0.5887814457731263;0.5762721184676348;1.085532150907786;1.2509070667454576;0.2882289769248676;0.394090359527287;0.1946666848819763;-0.5111451709839381;-1.5335051125043992;-1.5679367262759523;-1.6080656574341652;-1.4401846574830808;-1.4429989082224364;-0.7880498703131364;-0.94660705226…
monomer-50-nr2-run1_result_177	2.373507	0.34776870802290205;1.0512727858659419;1.463734679806031;1.1695059650613884;1.8567036205938166;1.862153228528883;0.9825212025436989;1.0247556640404591;1.0827540836674074;1.032682366491464;0.4995183719725006;-0.11936959907266548;0.03949657879390643;1.0282790261601793;1.6402311325607157;1.3614634839202613;1.3547753287272262;1.8092915723651255;1.7909610729471763;1.5113242621633136;1.2111297459599863…
monomer-50-nr2-run1_result_178	8.376752	4.056520793868593;4.180375519665545;4.2943218673987404;4.376932969505307;4.4113645832768595;4.4291996637916204;4.434649271726687;4.434649271726687;4.434649271726687;4.434649271726687;4.434649271726687;4.434649271726687;4.434649271726687;4.434649271726687;4.434649271726687;4.434649271726687;4.434649271726687;4.434649271726687;4.434649271726687;4.434649271726687;4.434649271726687;4.434649271726687;…
monomer-50-nr2-run1_result_179	2.000884	0.33222769559633314;1.0317554856090998;0.8270570992223681;0.6683700258480088;0.0347992840386355;-0.2503295401122288;-0.2602379181759843;-0.2915731638026137;-1.1746442652113704;-1.1912407984681623;-1.2036262710478582;-0.7219858424604274;-0.5522204487237236;-0.23810961873637262;0.40117997411131706;1.310136713211638;1.3389948643223266;1.3268571011942263;1.837991460796044;1.3732925567441303;1.5729170…
monomer-50-nr2-run1_result_18	5.590665	2.5717201905150455;1.7438500224307492;2.2025965062212203;2.5597322972789733;3.3837550168630592;2.529665921290788;2.513688661662982;2.523968603904128;2.523968603904128;2.503780283599225;2.4928810677290945;2.4882984428746067;2.455105376361023;2.282779742552166;2.2539215914414763;3.1226255446577875;3.133772469979513;3.143680848043269;3.1836859244756845;3.246356415728942;3.393663394926816;3.416948083…
monomer-50-nr2-run1_result_180	2.855252	1.6144903894860239;2.030539168797204;1.6466610833639677;1.3513009863326337;0.4930902768550883;1.1186664030932896;1.170189969024822;1.2244727468778611;0.6304795757178826;1.155575111380781;0.8428065205508098;1.5994219469208804;1.57180234306816;1.3379292125708473;0.2802866978901334;-0.1928077546173072;-0.49346328176984827;0.3805664246557317;0.4350625040063913;0.5368366806575106;1.366189239024366;1.8…
monomer-50-nr2-run1_result_181	1.998512	-0.36868170790562077;-0.3829072401049567;-0.6928625176707663;-0.6546242310404077;-0.271594340760993;-0.004503444299426325;0.1933503992945211;-0.4003564333583737;0.20029048504066607;0.9447244380573361;0.5396079481927085;0.5672275520454277;0.050182573559330874;-0.20993804728434148;0.04848040392933433;0.022594766237772526;-0.5590586688890371;0.13663457062674766;-0.02228743998878177;0.600405619602115…
monomer-50-nr2-run1_result_182	0.206667	1.5760269781492435;0.8834359559172014;1.0405459136628523;0.4805105111625976;0.7557309572497064;0.7144873335593215;-0.15298456704507168;-0.8248667226886744;-0.853848728525161;-1.2308900344826275;-0.8439036060015402;-0.9187149836954104;-0.34295637053550765;-0.31162112490887606;-0.6483519640531415;-0.6483519640531393;-0.416894641604293;-0.9084434482554794;-1.1334996070823133;-2.1854490408945817;-1.9…
monomer-50-nr2-run1_result_183	3.298898	-0.5767635171865858;-0.8525690858600833;-1.0303292985030985;-0.2854120899398781;0.21123629412064032;0.23563567510264022;0.9358596669493237;0.9056670271627896;1.7487330521391322;1.7400632213333465;1.717397806512504;1.7100903776904834;2.5092223829628826;1.9049353719629838;1.874838673594324;1.8556411910957975;1.838549238935818;0.8215623220418135;0.8197045011548595;0.8443515915884526;1.44740005533038…
monomer-50-nr2-run1_result_184	8.188734	4.056520793868593;4.180375519665545;4.2943218673987404;4.376932969505307;4.4113645832768595;4.4291996637916204;4.434649271726687;4.434649271726687;4.434649271726687;4.434649271726687;4.434649271726687;4.434649271726687;4.434649271726687;4.434649271726687;4.434649271726687;4.434649271726687;4.423750055856555;4.388079894827033;4.330115883154059;4.1294275171377;3.8992617263816665;3.816774479000897;3…
monomer-50-nr2-run1_result_185	4.649788	3.987657566325488;4.011213364417314;4.057696271468035;4.1031245787222215;4.108574186657287;3.221292024571433;2.5692453949666585;2.5493047841133496;1.722305465536636;1.6195404510791416;1.5638058244705133;1.5671499020670303;1.45374669964689;1.1830887155878824;1.1986944110382989;2.1109952277351365;1.5654292543617658;1.4601871453883308;1.4134939137628804;2.263032802571295;2.4718872784576256;2.4417905…
monomer-50-nr2-run1_result_186	7.421690	2.5883167237718365;2.9608777690690062;2.2393813597829153;2.5874757558574903;3.4072874147644803;3.4169480833766426;3.3961404894427543;3.231617703359105;3.1836859244756845;3.1638691683481723;3.143680848043269;3.133772469979513;3.1424423007852997;2.3220416906297996;2.4681101225697035;2.5227300566461586;3.425122495279241;3.4402327718264694;3.4459300892131295;3.053742796384131;3.9054786521662597;3.912…
monomer-50-nr2-run1_result_187	2.992871	1.1835819490247919;1.7552467464647443;1.13634818866325;0.658483774478294;0.8145588088352687;0.9364482564375101;0.8372883474840197;0.8871580917548937;0.9296402627032483;1.1752795921512738;0.9972242228651229;0.9461159313362815;0.7569716851915167;1.4963873253484015;1.1920051859500498;0.8876340170236017;1.4892717732290168;1.6117163706323339;1.5459839191881275;1.8133307021821148;2.154486724670259;2.20…
monomer-50-nr2-run1_result_188	0.912894	0.17798115154492333;-0.585838273917922;0.16549117446488187;-0.7159253627542425;-0.08627441817087265;-1.458865363947464;-0.4741572590692763;-1.2878353030584788;-1.225507386385139;-1.697508680012063;-0.312639990247314;-1.0479086935550115;0.261894400888577;0.32221165235169197;1.5125920251327636;1.8642675814964567;1.3846772534501677;1.4739421027957953;1.4806302579888315;0.5058713079455355;-0.16475353…
monomer-50-nr2-run1_result_189	2.697345	0.22436957425061957;-0.23351058634090166;0.4176344671784463;0.34762150726887625;0.3440297202207649;-0.24968133353364536;0.37301172605725147;1.0047461806313251;1.0037553428249497;0.1596919853961801;0.10866383836783634;0.8412858558872719;1.333594297167954;1.4873324198359454;1.0076915685405268;1.8402299418241286;1.6928905445356237;2.2450208183762332;2.1291822418021082;1.4557981914062836;1.5494044508…
monomer-50-nr2-run1_result_19	1.431564	1.1594069040448236;1.643758794487837;1.8579851099834161;1.6856208970922486;1.1536400200338486;1.2003332516592988;0.22898533103292204;-0.7664039931184491;-0.8156916793395838;-1.6192545414327506;-2.08697751628848;-2.1132819895746238;-1.6378850563603151;-1.2456800150635456;-0.45429582171779476;-0.7351427698236511;-0.17725043127522977;0.6630972843796308;1.7001959382699297;1.8343644978476028;1.4367098…
monomer-50-nr2-run1_result_190	2.660612	-0.6744119324442003;-0.5892450804097222;-0.6126155077868389;0.04759195395939018;0.12462309875904397;1.1175821988484387;1.8330341460286241;2.392607978682314;2.864975809109685;2.4628623897491604;1.9876803085824326;1.6001656037941445;1.0561202950843127;0.11076511992624377;-1.0755624548575027;-1.181492653367871;-0.1746765446170406;0.03204911479184327;0.554937034876199;0.07196635413113919;0.6383788449…
monomer-50-nr2-run1_result_191	6.797810	3.394612008146939;3.505591668673557;3.627468602999456;3.73577348832969;3.792994371647882;3.5169026671159247;3.0999444291275355;3.050278684082958;2.8542967976468834;2.7965804954255042;2.7866721173617477;2.792245580022611;3.2035065006243397;3.4952039006067124;3.466221894770226;3.401569727904217;3.3249837971364036;3.371800883487651;3.371800883487651;3.3249837971364036;3.3961201199691513;3.4538364221…
monomer-50-nr2-run1_result_192	1.934581	1.5381285430351672;0.46596090153688063;0.9129241527092116;1.3356460240980572;0.9403057664924377;0.6495930283769169;0.29729008056704664;0.296051533309078;0.5985304703753095;-0.2717687409498068;-0.27721834888487334;0.4709312459057069;0.7168085732827325;0.5023790280761249;0.5023790280761249;0.26055711011923754;0.35632567005902194;-0.23503214390524552;-0.5936449873575459;-0.03178929758362324;0.478093…
monomer-50-nr2-run1_result_193	0.851434	-0.0668183979331418;-0.11372267543877525;0.48047951352610085;0.32565421060033184;1.1025226876097536;1.3182203675116362;2.0034900873630272;0.9983298265940836;0.7232130724063871;-0.2572367003775181;-0.7231475787887349;-1.357529665823784;-2.728374858265555;-2.2912282999722615;-2.2556819936685377;-1.4220224332067122;-0.8211267712205182;0.2105384008689746;0.8715148459963926;1.208245685140655;0.1039121…
monomer-50-nr2-run1_result_194	3.780061	2.064976114869825;1.6479925222057323;2.0735862148009145;2.422151717266404;2.2801563550068837;2.4217660168180966;1.8280549630636864;0.685606369166036;1.2435234071651267;0.597545659124403;-0.43417997013943815;-0.49870828227964986;-0.6045696648820692;-0.05210223481804392;0.3794564594560167;0.2454019359184155;0.8422093578177527;1.8762882268717356;2.0432261154263123;1.7743332580648041;0.95455192153828…
monomer-50-nr2-run1_result_195	2.301123	0.42810830969965996;1.1143059199493797;0.5798544127731298;0.9637237913968612;1.8130930889329562;1.3496707120708875;0.9050751252462044;0.6718212683778749;0.6728121061842502;0.4025032479990873;-0.24202265128604727;-0.22294902351331725;0.3973907962874379;0.35531051189694757;0.8112672878019661;0.24315564567141376;1.310463065482504;1.9320479271872795;1.4308219456492184;0.3819753746279256;1.23594711012…
monomer-50-nr2-run1_result_196	2.937009	2.5306004215504574;1.6462524985027518;1.9639892346777634;1.603037450167672;2.271285332653167;1.3322318951841876;1.3348328444259236;0.7962371436511562;0.7839755257972579;-0.10074009500083461;0.1441328199535104;0.23339766929913916;0.5046749269871299;0.4401810228008932;0.4197449930443957;1.292907716389397;1.3254815092739962;1.7330267881018167;1.1515773522013046;0.9212960087521023;0.1274897566889731;…
monomer-50-nr2-run1_result_197	0.809555	-0.12134565178096576;-0.5550172616853049;-1.0375512170081052;-1.4376925301054686;-1.2857622168835272;-1.2803126089484618;-1.624530730134959;-2.055098586602645;-1.5062812298222101;-1.5192732610263617;-0.45890170585989987;-0.389986920932105;0.09171575047656445;0.7057577491729873;0.9676123361778214;0.2653922673600185;0.4387228752461672;-0.21903984165658108;-0.41338002848577005;-0.9863759080720572;-1…
monomer-50-nr2-run1_result_198	1.980091	-0.029942262932451415;0.18277645036496568;-0.2332669261384751;0.18216252198878194;0.5995001713139521;0.530979651049497;0.5722232747398818;0.2396101050192162;0.20450766023399128;0.1810991170583678;-0.3839577848116512;-1.3155650854062555;-0.40749018271307136;-0.1266761111387139;-0.5721052353509917;-0.18907534507157578;0.6235224173587162;0.32487326526959737;0.2709491881307365;0.2898188166771699;0.80…
monomer-50-nr2-run1_result_199	4.671671	3.9634862967442235;4.078997133632632;4.170701785686143;4.161962068121825;4.175208029136047;4.160840880943601;4.149693955621875;3.2557236383429857;3.213984595749413;3.2102689539755045;3.1005794034659298;2.1493882028688494;1.9530347522553815;1.8951945953082048;1.850606894021303;1.8170422633303307;1.7122174550808116;1.8461481238926118;1.7723018504188879;1.9087096137466306;1.7792377150635172;1.802120…
monomer-50-nr2-run1_result_2	2.118377	0.5978127861225294;1.289158052549191;1.7809360084656731;0.9970471183695588;0.7110311483117282;0.5601323820657431;0.9312643715092598;0.6218495697984;-0.04010543787013222;-1.1830816004971099;-0.029823237501149184;0.267958931507391;0.3104411024557456;0.3417763480823739;1.4028086769061319;1.1484995166523195;1.5975661523551534;1.4941130483607246;1.1715599341927936;0.19053775823386804;-0.21445812873690…
monomer-50-nr2-run1_result_20	2.786656	0.439282294268332;0.2974001565025697;0.8952478937082455;1.280064244637258;1.437673186424124;1.3319315729739993;0.7673198851358218;1.0659937366756111;1.0469201089028801;0.9974126265380743;0.4200159886348875;-0.11336356550953072;-0.38091546990102243;0.20573586448296055;0.28701897255973563;0.8564107898326458;0.8976544135230308;0.9111545786348977;1.971611344054967;2.210181242609971;1.750193857385352;…
monomer-50-nr2-run1_result_200	1.872611	-0.5204359085579282;0.29194216351394353;-0.08695307853738697;0.44646574385087234;1.0013208216590144;0.3201641740438849;-0.14136606452199682;0.37603622999461506;0.418511906296918;0.6845872655014388;-0.1060947051088455;-0.028967618891318374;0.6717580753997299;0.45743155327478846;0.1711678737653645;-0.16639636167466804;-0.19290127299521634;0.22292657175159045;-0.9195220221460588;-1.6992956677980577;…
monomer-50-nr2-run1_result_201	2.283272	2.3334529483197164;1.8279955819618614;2.179826761482766;1.2827234325866783;1.9492373489110166;1.9062941670134483;1.9900199616521879;0.9715499482772865;0.6381926160662802;0.6518166359039448;1.7533037235167774;1.1314432390524853;0.7765049340469052;-0.11613738920219209;1.0113591908280024;1.6200577005394043;0.6837767934478255;-0.3887604381546612;-0.9085159724614148;-0.6589323025625163;-0.488980485841…
monomer-50-nr2-run1_result_202	8.352455	4.056520793868593;4.180375519665545;4.2943218673987404;4.376932969505307;4.4113645832768595;4.4291996637916204;4.434649271726687;4.434649271726687;4.434649271726687;4.434649271726687;4.434649271726687;4.434649271726687;4.434649271726687;4.434649271726687;4.434649271726687;4.434649271726687;4.434649271726687;4.434649271726687;4.434649271726687;4.434649271726687;4.434649271726687;4.434649271726687;…
monomer-50-nr2-run1_result_203	2.815802	0.15798518298004277;0.8994459658316543;1.2629528536035672;0.7556428110040442;1.4035004002795664;1.8281891886520536;1.8451572860862364;1.7380706746817425;0.7931672082015645;0.9651212778330303;1.8997159451733197;0.9519785406276368;0.04054470701137759;-0.1423085784902223;0.6544681971286911;0.5801080902333338;0.559424351025243;0.575897029556237;1.6912535883304944;2.4893166376172475;1.6790396968864638…
monomer-50-nr2-run1_result_204	6.961398	1.7140420805453562;2.209736320995014;1.5481999974681935;1.7967525425297122;2.579531638423412;2.181838141027651;2.1849345091725745;2.1918703738172027;2.212801822476888;3.0896801875957984;3.0582210872433726;2.8717760146936633;3.535085122313331;3.4800936240594846;3.4726623405116674;3.4979287045742455;3.5804159519550156;3.8303984988385613;4.093757356108179;4.319216667283928;4.388079894827033;4.423750…
monomer-50-nr2-run1_result_205	8.092133	3.266278916474203;3.5234110725906427;3.7262090405368298;3.8821939637164324;3.947960823114614;4.383868834149936;4.381144030182403;4.360336436248516;4.198290744680805;4.135620253427548;4.1158034973000355;4.1158034973000355;4.1158034973000355;4.135620253427548;4.198290744680805;4.35488682831345;4.363308949667642;4.354886828313449;4.198290744680805;4.135620253427548;4.1158034973000355;4.1158034973000…
monomer-50-nr2-run1_result_206	5.372598	1.0624803793009792;1.7070651688690544;2.1803026555777687;2.5431357640221814;2.4897846995841704;2.47801850063346;2.48408738219751;3.205112792038557;3.1535892261070253;3.143680848043269;3.1638691683481723;3.4242472101660333;3.4238756459886424;3.4766377591781437;3.622086917489063;3.0023663713172923;2.960131909820531;2.8083661604939696;2.4853176274228495;2.4038277124945067;2.40531396920407;2.40642866…
monomer-50-nr2-run1_result_207	7.315046	2.5073997609479095;2.879745833114347;3.1619953125775355;2.495234307519236;2.480495595149398;2.469348669827673;2.060564843741883;2.0292295981152546;2.014490885745417;2.0483032258879845;2.936823935231808;2.9633288465523564;3.016957942822436;3.482714942774824;4.3823825774403735;4.4113645832768595;4.4291996637916204;4.434649271726687;4.434649271726687;4.423750055856555;4.398979110697164;4.36578604418…
monomer-50-nr2-run1_result_208	5.726290	3.266278916474203;3.5234110725906427;3.7262090405368298;3.8821939637164324;3.947960823114614;4.394768050020068;4.416814191211926;4.4291996637916204;4.4291996637916204;4.416814191211926;4.400217657955134;3.517146556546376;3.4803617029846814;3.4471686364710985;3.4058011580549166;2.938186337215574;2.805200769663623;2.747360612716447;2.7275438565889347;2.712805144219097;2.71429140092866;2.74612206545…
monomer-50-nr2-run1_result_209	2.083460	1.7140420805453562;2.2042867130599486;1.5303649169534321;1.825193392916485;1.9619947407694622;1.3610267814421615;0.6681080923243921;0.716445843339178;0.8603994426692098;1.080140859160407;-0.006020392279744514;-0.033763850858259246;0.8448773373205496;0.754463387488775;-0.1011463727470343;0.00917377998407517;-0.24341799574205752;0.23946098010334416;0.7370951745932939;0.08306686937576868;0.240374493…
monomer-50-nr2-run1_result_21	2.782667	0.8366527457954122;1.4487709199350722;1.5173950231324314;1.8407656614696182;1.8666512991611812;1.3132177307414499;1.1223970336192655;1.3128562627664937;1.2633487804016867;0.6690925613136063;0.17755516169562957;0.6969533799718692;1.4382108203431165;2.1406663233472507;1.8958317462626497;0.8832723517720275;1.861174941377434;1.8512665633136784;0.6920654316073012;0.5283638920577052;0.398846256828068;-…
monomer-50-nr2-run1_result_210	8.101260	3.266278916474203;3.5234110725906427;3.7262090405368298;3.8821939637164324;3.947960823114614;4.394768050020068;4.416814191211926;4.41830044792149;4.388079894827033;4.330115883154059;4.197749589231092;3.9675837984750593;3.885096551094289;3.865279794966777;3.8543805790966448;3.849426390064767;3.898720570931954;3.9613910621852115;4.099408936948312;4.137556192493774;4.173226353523296;4.18412556939342…
monomer-50-nr2-run1_result_211	1.077549	-0.2977242720985567;-1.016836257177225;-0.2985471897802053;0.2511680582535199;0.9389068692356629;0.35154384145692896;0.8325471543349277;0.8300263495936905;1.0599585671690461;0.7292469285606334;0.6398303111812869;0.33822597401289145;-0.08791526215224112;-0.11552929918977475;-0.8422520264174822;-0.4666272865264825;-1.0255834678847005;-1.5800513434727905;-1.920058403982193;-1.5055595120419756;-1.163…
monomer-50-nr2-run1_result_212	0.974913	2.2587247328947764;1.61184161840447;0.9739695376996428;0.349727473132345;0.23160038710252664;-0.4865969413430848;-1.136674170600371;-1.4773457446572298;-0.7818138310324609;-0.9717409721754036;-0.7948058622366102;-0.057183919138773055;0.631535984567163;0.6665868719676983;1.0731993650198859;1.0464532388937948;2.030232368646393;1.807731434618852;1.5695088127084638;0.48660219209301;0.6391414378962912…
monomer-50-nr2-run1_result_213	1.968313	1.0330389174677268;1.5867800878002807;0.8476163832953278;1.3107898801580242;1.1802864344989556;1.261888416979431;0.6634364756907626;0.08917061388647454;-0.38447519912978534;-0.12192777392271156;-0.47599909584771305;-0.8560496596841708;0.1853839096090215;-0.25042991713856116;0.364219079921587;0.8829136051739626;1.6318269056172159;1.3163413983808352;1.3154271438830698;1.322115299076105;2.4307833493…
monomer-50-nr2-run1_result_214	3.237025	1.312475804539311;0.43062492885066644;0.8483027666776993;0.8478161859294675;1.2569715761926488;0.8739012275198762;-0.10654854526402685;-0.09119055926520485;0.9459080946250928;0.5108986548418759;0.9184439336696965;0.794669352373244;0.8956870822136883;1.255920889922634;1.0474612643525927;1.0553879668035975;0.6921816456755259;0.7252508574633115;0.8854387281440679;1.641019606482464;1.0666441380992555…
monomer-50-nr2-run1_result_215	7.889267	4.045621577998461;4.144705358636022;4.225458639855635;4.129675226589295;4.076665403948199;4.0414906618218644;3.879444970254154;3.816774479000897;3.816774479000897;3.879444970254154;4.046940269756931;4.099950092398026;4.1764923129405425;4.330115883154059;4.330115883154059;4.255713600904066;4.2039423255209405;4.184125569393428;4.184125569393428;4.184125569393428;4.193043109650808;4.230942655744675;…
monomer-50-nr2-run1_result_216	6.713220	3.088611977939617;3.1312279488989905;3.1282620656700106;3.2538638166390093;3.7392414206520046;3.7736730344235574;3.800425655195699;3.863591565352144;4.060564289594596;4.093757356108179;4.089050876527894;4.104904281429904;4.1158034973000355;4.1158034973000355;4.135620253427548;4.198290744680805;4.365786044183581;4.388079894827033;4.388079894827033;4.365786044183581;4.198290744680805;4.135620253427…
monomer-50-nr2-run1_result_217	4.114546	1.5272293271650352;0.816208499538448;1.2586618823698459;1.5475758280141685;1.985021653143743;1.988737294917652;1.9769710959669415;1.9919575177883724;2.828122086074061;2.8804782271321967;2.87056984906844;2.786878462383676;2.620388854013831;2.6056501416439932;2.6351275663836677;2.6907039303125253;2.6437973971894544;2.6328981813193226;2.609241928692105;2.589873320050594;2.594208235453486;2.587272370…
monomer-50-nr2-run1_result_218	1.044885	-0.09006497480233577;-0.6901691473646802;-1.213824283295269;-0.5680344879825382;-0.8058340960309531;-0.7645904723405671;-0.99753187243615;-0.9941492782235201;-0.39828438857781395;0.620843542898264;0.2980180198280692;1.1949002606530044;0.8794165773780915;0.7726506804286087;0.808158470116222;0.37994515278972035;0.16338048980725922;0.13204524418062982;0.11120973693881801;0.20419248618619024;-0.22761…
monomer-50-nr2-run1_result_219	2.383500	-1.8272091352761313;-0.7691421184605813;-1.293444894468213;-0.5622509871687111;0.18823643324596115;1.1590728088348898;0.7780324413276165;2.206717790716564;1.6127123442913214;1.5563905938798461;0.5666044452439841;-0.02144369907773912;-0.1386997164534781;-0.7962259777263522;-0.6443521705913684;-0.7842072889435306;0.038759859480443005;0.8967710745143994;1.0208856318167168;0.29745199693366053;1.41726…
monomer-50-nr2-run1_result_22	2.230932	2.347112147715795;1.5306237284455348;0.7156080521534404;1.1846891955350354;0.307067702061343;-0.5332800135935187;-0.5001172694604096;-0.5648867964061629;-0.1477481070602795;0.2383880526724368;-0.07564378486617453;0.8128769244776488;1.722824501384347;1.9452094647630178;2.031034295094253;2.5276826791547715;3.2364670484398133;2.923842475162025;2.790856907610073;2.292897678950478;2.680346904027667;1.…
monomer-50-nr2-run1_result_220	3.791675	2.471729599918387;2.79998338970111;2.878110570696674;2.1327916696120575;2.0114484462850184;1.9487779550317619;1.936764046629457;1.8118423547102003;0.8614892802949559;1.033443349926424;1.978937233136845;1.2089110884267305;0.21099779930545592;0.184740597436502;1.0139673112142167;0.9168652061894069;0.7081262829962452;0.32584736823100335;0.7579724793983189;1.6815729330414217;1.6497487631576564;1.5308…
monomer-50-nr2-run1_result_221	6.594749	3.987657566325488;3.9155624634865642;3.983436795294143;4.047187979208525;4.056848647820686;4.030591445951733;3.863591565352144;3.8303984988385613;3.8105817427110487;3.7811043179713746;3.7860585070032524;3.816774479000897;3.879444970254154;4.066757025884443;4.162620583651283;4.354886828313449;4.398979110697164;4.423750055856555;4.434649271726687;4.434649271726687;4.434649271726687;4.43464927172668…
monomer-50-nr2-run1_result_222	1.630589	-0.5717980609531645;0.3085348803695023;0.22437326152270265;0.15178387924829595;0.23131088847520204;0.23131088847520204;0.22140251041144654;0.19006726478481714;-0.4326257948060786;-0.4492223280628703;-0.46160780064256635;-0.4670574085776318;-0.4670574085776318;-0.4670574085776318;-0.4670574085776318;-0.4670574085776318;-0.2733364953774282;-0.2733364953774282;-0.2733364953774282;-0.2733364953774282…
monomer-50-nr2-run1_result_223	1.949248	0.33222769559633314;1.0317554856090998;0.5232827171015313;0.4079919840301488;0.2560616708082064;-0.029067153342657914;-0.29935357322427447;-0.33068881885090384;-0.9479322705067342;-0.691765289365971;-0.6875542286888743;-0.07031077703304281;-0.03897553140641341;0.23131088847520204;0.23131088847520204;0.23676049641026853;0.23923759092620686;0.22994848649143568;0.2423339590711317;-0.2079712238896708…
monomer-50-nr2-run1_result_224	1.691397	1.2542195021393163;0.4299123154596053;-0.19869377942099092;-0.5193671560775172;-0.9135228777662693;-1.3210859050618595;-1.1906166739263202;-0.7972282265984333;0.060313947969597055;0.3711591494222952;0.21569261164838238;-0.4840503626534822;-0.4137957435291374;-0.3638887836790184;-0.9625565014786023;-1.1061205260953098;-0.3816066066340542;0.6055378159889356;0.6772914068273724;1.1568591185607524;0.2…
monomer-50-nr2-run1_result_225	1.839130	-0.26962197428395857;0.5981332157528089;0.19083026157391023;-0.24779368791608486;-0.25324329585115135;-0.27553714649460287;-0.11211491667220856;-0.19568894327722813;-0.7429544748577824;-0.7040640909575392;-0.29770905383493984;-0.2922594458998744;-0.3021678239636299;-0.3389526775253247;-0.6860881348056967;-0.6860881348056967;0.2093684391827561;-0.014224749073410127;0.09647960630326179;0.3816084304…
monomer-50-nr2-run1_result_226	6.528848	4.056520793868593;4.180375519665545;4.2943218673987404;4.376932969505307;4.4113645832768595;4.4291996637916204;4.434649271726687;4.434649271726687;4.434649271726687;4.434649271726687;4.434649271726687;4.434649271726687;4.434649271726687;4.434649271726687;4.4291996637916204;4.416814191211926;4.400217657955134;3.517146556546376;3.4803617029846814;3.4580678523412303;3.441471319084439;2.5584002176756…
monomer-50-nr2-run1_result_227	6.447743	4.022089180097041;2.928916159255737;3.2008856964777785;3.400351550119851;3.418186630634612;2.5475010018055495;2.5191382695980473;2.523968603904128;2.523968603904128;2.503780283599225;2.503780283599225;2.523968603904128;2.523968603904128;2.5191382695980473;2.552950609740616;3.4414713190844393;3.4526182444061644;3.462526622469921;3.4718157269046923;3.447044781745302;3.38821378699175;3.1875254209753…
monomer-50-nr2-run1_result_228	6.155911	3.2031130063177575;2.1909507215096276;2.0013702778717146;2.1056517839531153;1.9147479412747161;1.3905472114555768;1.3753130801825515;1.3729598403924075;1.3629276076028565;1.6807583547283855;1.8128312026532316;1.8587813059239011;1.8595244342786832;1.8705475048746116;1.9241766011446937;2.8396976407122527;2.974743002056227;2.8565418834206366;2.7974631792154927;3.441450949610836;3.3071487166216422;3.…
monomer-50-nr2-run1_result_229	2.471103	1.0446046141553378;1.512356392401948;0.6948111231208859;0.5646239200621316;0.07283881099256057;-0.4672184470410983;0.0739782029754041;0.03335385291400351;0.042519102622978054;0.1683077776228133;0.19283101333060876;0.8234507753725104;0.8400473086293021;0.8544144568217488;0.8935525501735854;0.3633445627990376;1.1650775173131727;1.6960007197345792;1.10266123015756;1.5407829255478183;1.54078292554781…
monomer-50-nr2-run1_result_23	2.652388	0.41740295320903353;1.1477531577472033;0.952621262023408;0.5278623336098245;0.3272055557649925;0.1611558038021967;1.141668974137548;1.0789984828842905;0.4611357575994757;0.4420621298267446;0.4242270493119832;0.6278563405759433;0.6562190727834456;-0.15480298616546065;-0.15480298616546065;0.327518958872192;0.3046058345997551;0.30708292911569457;0.14779362968704413;0.789560317050671;1.65220188334898…
monomer-50-nr2-run1_result_230	6.004220	-0.24273021590254673;0.6452597797527484;1.2768040526274393;0.886628126462374;1.724770284787311;2.4662523016827493;2.5006839154543012;2.49833067566416;2.4928810677290945;2.4882984428746067;2.4496557684259574;2.2594950541023393;2.2016548971551626;2.1706912157059244;1.721530749010328;1.6901955033836997;1.7202922017523583;1.7775130850705505;1.9277925776875502;1.9881098291506663;2.049665627871751;2.47…
monomer-50-nr2-run1_result_231	7.784400	4.045621577998461;4.144705358636022;4.225458639855635;4.140574442459426;4.112335564977721;4.099454673494838;4.080133336270514;4.036041053886799;3.863591565352144;3.8303984988385613;3.8105817427110487;3.7811043179713746;3.7860585070032524;3.816774479000897;3.879444970254154;4.066757025884443;4.162620583651283;4.3439876124433185;4.363308949667642;4.354886828313449;4.187391528810674;4.09995009239802…
monomer-50-nr2-run1_result_232	4.806765	0.5530265880926407;0.03139670034546682;0.5913583091401545;0.8881348626792831;0.7779344791004696;1.2374049117702466;1.2499142390757383;1.2418636818989368;1.2884330587985904;1.06923953326647;1.1024325997800533;1.938693109483616;2.1470288803278605;2.1365012286351197;1.2805543121758933;1.1683130737051148;1.5094690961932578;0.7938932942872755;0.2471166869638594;-0.14904857876170624;-0.1505348354712692…
monomer-50-nr2-run1_result_233	0.728450	-1.2010635140530599;-1.586333082329015;-1.6981119108895564;-1.3517030728318544;-1.2431940577684628;-0.6453893034167019;0.05361703717643348;0.6569640600923354;1.6696160615834466;1.9869287606517938;1.8349984474298513;1.5333767819216053;0.5377629665272342;0.12922035524698777;-0.6924165410193569;-1.3205592085453224;-1.7262091840056357;-1.10351612441474;-0.515527087497659;0.45865986033383943;0.2962741…
monomer-50-nr2-run1_result_234	6.486290	4.022089180097041;2.928916159255737;3.2063353044128444;3.418186630634612;3.4526182444061644;3.46500371698586;3.4679762304049864;3.4827149427748236;3.482714942774824;3.462526622469921;3.4526182444061644;3.441471319084439;2.5584002176756813;2.5369733501128087;2.5584002176756813;3.4414713190844393;3.4526182444061644;3.462526622469921;3.4827149427748236;3.482714942774824;3.462526622469921;3.452618244…
monomer-50-nr2-run1_result_235	2.658236	1.5936747219339586;1.9805449425710124;1.245861783623399;1.5130719169015086;1.955826345809637;2.012427955498844;2.046859569270397;1.7977259256146116;1.826460221999505;2.692597633928054;1.8197720668064687;1.2067052678737602;0.37441460404175275;1.1445301955236902;0.9885956548675945;0.3755288559348837;0.474702083344268;1.3134676008716912;0.9129810072787381;1.1333539726641828;1.0782730276385128;1.4687…
monomer-50-nr2-run1_result_236	1.970380	-0.14417282394696504;0.6984925360224039;0.016323577234073343;-0.26922893113168145;0.2124114974557494;-0.08262570475887152;-0.04153625817475649;-0.7572564921044285;-1.082435254964766;0.004063152698801269;0.8882489466397322;0.5273958653018023;1.0608240755470704;1.2129834093988696;1.2726936624982648;0.6859431728391534;0.050988495394358326;-0.4562719597537797;-0.322356144268533;-0.3045210637537727;-0…
monomer-50-nr2-run1_result_237	1.818182	-0.4670574085776318;-0.4670574085776318;-0.4670574085776318;-0.4670574085776318;-0.4670574085776318;-0.4670574085776318;-0.4670574085776318;-0.4670574085776318;-0.4670574085776318;-0.4670574085776318;-0.4670574085776318;-0.4670574085776318;-0.4670574085776318;-0.4670574085776318;-0.4670574085776318;-0.4670574085776318;-0.4670574085776318;-0.4670574085776318;-0.2678868874423628;-0.2555014148626668…
monomer-50-nr2-run1_result_238	6.575095	2.442871448807698;2.817570760764278;2.0654627735116495;2.225063440330786;2.2016548971551626;2.199673221542411;2.1849345091725745;2.1849345091725745;2.22493958560499;2.2876100768582472;2.4502750420549417;2.5118308407760277;3.4127370226995457;3.423636238569678;2.8232370296222324;2.817787421687167;3.6607295919377116;3.6317475861012243;3.460041225921352;2.5296576192581584;2.4989416472605144;3.0869553…
monomer-50-nr2-run1_result_239	4.394978	1.4580790585334427;1.9623103358210137;2.316217031376956;1.7006928326959663;2.3549908677129294;2.6286054777289483;2.731448610365717;1.7459973771327462;1.7315063742145038;1.7313825194887074;2.005384581144233;1.9899027404196132;1.9272322491663565;1.8517610109307163;1.9179467059234754;1.9564655256463275;1.8945446573939035;2.3759996193509774;2.348795289900945;2.221702261380457;1.2811805807571341;1.835…
monomer-50-nr2-run1_result_24	1.815247	-0.18334427992447222;0.05128592218492526;0.6857959982907201;0.303861444276376;0.16183950911819017;0.16183950911819017;0.16183950911819017;-0.10844691076342636;-0.3335030695902593;-0.9533818784417996;-0.704150761945666;-0.704150761945666;-0.6875542286888743;-0.05528994725763685;0.25301987344364313;0.8828070603589422;0.9086926980505051;0.6458375617167046;0.08719164350970897;0.5876400887390141;-0.06…
monomer-50-nr2-run1_result_240	3.254053	3.2375446200893103;3.442410081919436;2.4199842041453192;2.5025932827722652;2.68455539569854;1.70933637829685;1.676425429188835;1.7846744595353699;1.8075438735825102;1.9324655655017657;0.9598150792511797;0.8969405887716254;1.7579655489885262;1.259712080869591;0.42333421108628455;0.41367354247412236;0.8183544618992028;1.1336762755610421;1.1714082567038147;1.23911308148945;1.2815952524378056;1.25447…
monomer-50-nr2-run1_result_241	2.195339	1.5676733031347758;0.6122580057257367;1.1452439621478567;1.4865614348211154;1.5019194208199373;0.7105902632727467;0.7124480841597006;0.7203747866107055;1.117021883703955;0.2917909392423736;0.3855145587166914;1.038304316676248;1.0641899543678108;1.031616161483213;0.9269933261387621;0.5963896547940305;0.5162556472034036;0.5591437902831231;0.18153746355859035;0.7479740957522252;0.7290243227052917;0.…
monomer-50-nr2-run1_result_242	7.119394	1.7249412964154882;2.245406482024537;1.6170632250112986;2.033111069575592;2.5322365481520497;2.4650137544247794;2.4294674481210543;2.267421756553344;2.22493958560499;2.199673221542411;2.182457414656635;2.199673221542411;2.22493958560499;2.2728713644884095;2.4527521365708815;2.5227300566461586;3.4305721032143075;3.4679762304049864;3.5116969486113105;4.400217657955134;4.416814191211926;4.4291996637…
monomer-50-nr2-run1_result_243	2.308212	1.3393864043414447;0.6173335668768507;0.15743316103859376;0.7149764859820098;1.1599258920005093;1.1673571755483265;0.3089331645731619;0.29778623925143666;0.5389667985707688;0.518283059362678;0.496608482348212;0.49475066146125685;1.3008185313782854;1.1647499141373037;0.6887445601152951;0.6830472427286353;0.9034202081140811;0.8556924284569577;0.323908737601022;0.256868922990897;0.6175215662944202;1…
monomer-50-nr2-run1_result_244	1.492164	-1.0946674262869849;-0.9544314813204362;-0.15686267806830625;-0.4243978350769848;0.1256269084250761;0.9304283177762116;0.5449964382343464;0.5573819108140413;0.5426431984442047;0.5056171300769672;0.8021607518275388;-0.2873124273829912;-1.3335645438085995;-0.8836766494676307;-1.0201934141946134;-1.0569782677563082;-1.8876653147990077;-1.886426767541038;-1.417216236624705;-0.348670269555644;0.064702…
monomer-50-nr2-run1_result_245	7.135650	3.697946797155046;3.5880789160543265;3.6527349670620346;3.728342204781873;3.7271036575239034;3.6958922666230714;3.558369810763158;3.525176744249575;3.4758825633823878;3.451359327674592;3.4672127325766016;3.4870294887041138;3.5447457909254934;3.761535271295456;3.857398829062297;4.020187648984789;4.05833490453025;4.05833490453025;4.011270108727408;3.8303984988385613;3.6629031993357852;3.74791125145…
monomer-50-nr2-run1_result_246	2.023107	1.0790362279268897;0.7891388378503106;0.5772131324458495;0.13345198691527646;0.17757218260691401;-0.0650744705955957;-0.055166092531840204;-0.14039041914540717;0.3983291363551569;0.37368204592156373;1.2072456649655148;0.21779667255306875;0.22770505061682536;0.8528752047236605;0.6720241721327067;0.056762396089626986;0.054904575202672966;0.042519102622978054;0.43116291395661266;0.44763559248760776;…
monomer-50-nr2-run1_result_247	3.937730	-0.24273021590254673;0.6343605638826165;1.2302346757277844;0.7766451299546806;1.4645859138418906;2.015242206238199;2.7344879133715647;1.9492620453423986;1.9781201964530886;1.9438124374073331;2.7468733859512593;2.031838739494991;2.17225559059476;2.1612782565453568;2.142700047675813;2.105172065759337;2.005998838349953;1.9387457222422086;1.8946534398584933;1.8230998163018293;1.9161584256006379;2.716…
monomer-50-nr2-run1_result_248	6.166330	1.612689087964932;2.1543661680061215;2.5550351638047415;1.9900399473787285;2.461421967376668;2.5006839154543012;2.5185189959690626;2.503780283599225;2.503780283599225;2.523968603904128;2.523968603904128;2.513688661662982;2.5351155292258545;3.407039705312886;2.54056513716092;2.5315237421777432;2.5584002176756813;3.4414713190844393;3.4526182444061644;3.462526622469921;3.4827149427748236;3.482714942…
monomer-50-nr2-run1_result_249	1.690049	-0.11523229417868269;-0.25878787443067985;-0.8858440512227301;-1.1878436135997652;-0.5956502515149524;-0.3265680614820727;-0.2966753623397096;0.5198818077341839;0.8987792521438297;1.7233548295683874;1.7363123043598798;0.8598203567449172;-0.10527792468621555;-1.099847136210973;-1.8655000139823206;-1.5431682273805376;-1.6602639415210798;-1.37034462191288;-0.551692831245093;0.3976256951384794;0.3163…
monomer-50-nr2-run1_result_25	3.793049	0.35407755617068626;1.0749476151440316;1.6013539030044652;1.9797293276557457;1.9060660881870348;1.853586092403101;1.2900611837891731;1.54931482155227;1.5439890683430002;1.5548882842131322;1.5839941447754164;1.3491398879943195;1.4059547991811456;1.9330664184107698;2.655532348414855;2.4862573462043973;1.9458038245426759;1.9988136471837714;3.158760165372767;3.1567784897600157;2.490825722912008;1.843…
monomer-50-nr2-run1_result_250	6.847002	1.8924797137159979;2.363137933950065;2.717121581748187;2.9705155439610897;2.126334826452575;2.141692812451397;3.0350438561013013;2.506133523389368;2.503780283599225;2.5107161482438545;2.5118308407760277;3.3369379305118114;3.162754475816;2.9763094032662907;3.7823428652293445;3.7791226423586233;3.7915081149383183;3.816774479000897;3.8992617263816665;4.1294275171377;4.330115883154059;4.3880798948270…
monomer-50-nr2-run1_result_251	1.894678	0.4679537717455662;-0.037404681086974235;-0.3725763501475112;0.2646813575410778;-0.11926426529122222;-0.13648007217699823;-0.15307660543379104;0.3114102590891013;0.515682110120942;0.4523923452387;0.45502770243440993;0.519803724026216;0.8537129563513538;0.8364534392402811;0.8591625642864226;0.4435656941462365;0.9382904401034368;0.0649694540786638;0.6005679419836336;1.0872633190402938;0.86567081717…
monomer-50-nr2-run1_result_252	2.092050	0.1095447959090627;0.8412966353603127;1.3676912996259314;1.430983644878267;2.370596842392701;1.8300871432912031;1.7373382354890015;0.7812405722699083;0.15232036843519006;0.1503386928224394;0.16817377333720082;0.15479746295112948;0.2666721718853511;1.0475608633644997;2.021747811195997;2.1278527945878727;1.5592375669510061;1.8641106494266957;1.9713623473208037;2.4150732060813347;1.633441386247404;0…
monomer-50-nr2-run1_result_253	2.109181	1.5999641016216046;1.6059037027527123;1.974685729896035;1.3857817212232364;0.3226918567352936;-0.2228741166380783;0.03477912121225005;-0.5179113188526981;-0.288809415256821;-0.314695052948385;-0.04255081217981445;0.717900167108062;1.3185470855071018;1.8833105413789992;1.8833105413789992;1.3185470855071018;0.7124505591729966;0.43795307861428323;0.18428503725061962;-0.36793468336181134;-1.452857387…
monomer-50-nr2-run1_result_254	6.016922	1.323526351376707;1.878497819338958;1.240130823682003;1.4658824729116477;1.847262816424787;1.6962401954530042;1.7608923623190125;1.7855394527526058;1.7442958290622208;2.552806385541214;1.9363143642727954;2.185182218624168;2.4196829247830958;3.342635247898471;2.4897846995841704;2.0502849015007363;2.0292295981152546;2.019321220051498;1.999132899746595;1.999132899746595;2.0292295981152546;2.06056484…
monomer-50-nr2-run1_result_255	4.008137	3.9290546829726707;2.8166385573526926;3.041595453735659;3.116517421193264;3.0194432294763764;1.8504575744320386;1.8092139507416538;1.8182553457248316;2.6990970620692445;1.6760122740137169;1.7943829839216279;1.3019506879151503;1.2614823424056847;0.16272231688821912;0.13138707126158972;0.11689606834334641;0.5698022005458862;0.47929880394228874;1.0540600846497645;1.6031691889703967;2.265278075097757…
monomer-50-nr2-run1_result_256	3.115216	2.1117932012210727;1.2344167922451346;1.5106980359586057;1.8018081320573032;1.4866960129597824;1.4956936977176647;1.515466743619879;1.5381758686660183;1.2027515745377966;1.218277125487712;0.8691912772360535;2.0655166768553794;1.3833816509145738;0.8958578073934489;0.7350506630837084;0.8006432361102391;0.7116718327627297;0.8823467682234399;-0.028048501176576025;-0.16456526590355877;0.32622251071358…
monomer-50-nr2-run1_result_257	1.949964	0.15798518298004277;0.9048955737667197;1.3550474102922183;0.8405614163542262;0.7562466704669767;0.5895776448751988;0.5796692668114412;0.8388087613713324;0.2573593254708216;-0.2716101146457575;0.6156720474400972;0.6440347796475984;0.6280575200197921;0.0053644604288952185;-0.38583302872928876;-0.7842613634008823;-0.8044496837057853;-0.8044496837057853;-0.5293329295180887;-0.5318100240340271;-0.5427…
monomer-50-nr2-run1_result_258	6.527779	4.038685713353832;4.145943905893992;3.2322209421044077;3.3993607123134755;3.371617253734958;2.437518005297856;2.1807234484954776;1.904979118646166;1.6729555070031774;1.7554427543839473;1.7855394527526058;1.7442958290622208;2.552806385541214;1.9308647563377288;2.161897530174341;2.3619666225617157;2.3728658384318475;2.187659313140107;1.9683927382542057;1.9060938111783368;1.8862770550508248;1.881446…
monomer-50-nr2-run1_result_259	7.872924	4.0099514169689385;4.075842131092918;4.051503535178187;3.9603544878323103;3.8957023209663015;3.0106495439447927;2.9847639062532294;2.994672284316986;3.077159531697756;3.239003250360397;3.3812779223471203;3.4705771796467224;4.389318442085002;4.416814191211926;4.4291996637916204;4.423750055856555;4.388079894827033;4.330115883154059;4.197749589231092;4.035905870568452;3.9534186231876807;3.9336018670…
monomer-50-nr2-run1_result_26	3.273884	1.973526990706713;2.4311959784133577;2.0261202971373744;2.229088966078067;2.1576527026011476;3.1807374906566754;2.294446166377197;2.2621200829441936;2.2619962282183956;2.293455328570822;2.3069554936826897;1.73736170350471;0.8703917164495552;1.0949757425120978;1.0401080989840483;1.0208211697136977;0.7795167556685678;0.18738140539554335;0.17623448007381814;0.04561547076790178;0.341271946611507;-0.0…
monomer-50-nr2-run1_result_260	2.594111	-3.92691642071293;-3.340832823268473;-2.671324481492195;-2.0467063513738557;-0.9714722291117597;-0.19074266549705593;0.9331598693571894;2.064617542485051;2.7309541487757114;3.182767122097734;2.529725497238512;2.247855806976248;1.5299205893405996;1.4880641866672821;1.4938918534257892;1.5863769256421372;1.0103770976766917;1.9874827928640766;1.256664997391707;1.7465715427813964;1.7274914203626135;0.…
monomer-50-nr2-run1_result_261	3.450891	0.37936299999811535;0.889119595945067;1.188167836880572;0.9296432528052864;0.15519274592045446;0.16064235385551986;1.0701706401749582;1.6521638005314065;1.7045543495435154;1.862760544611521;1.6607180786440254;2.088508274408446;2.0737695620386085;2.0914807878275736;1.9272372993670441;1.9045718845462016;1.889833172176365;2.164454507460874;1.5899441880369325;1.5311131932833806;1.3813291195695687;1.0…
monomer-50-nr2-run1_result_262	2.241414	-1.1152622890955697;-0.2881015102409753;-0.0054261966912850425;0.12701849304092583;0.6041861903154323;1.6986113004300034;1.487257291724189;1.1410136075198094;0.6568338415952015;-0.007229171425172758;0.2691102425583792;0.25437321262331614;0.27344684039604833;1.3621811277700102;1.7730769788404017;1.7392523634325716;1.900168509141552;1.0604614150882832;0.768520581018586;-0.11442666566437525;-0.14031…
monomer-50-nr2-run1_result_263	6.849277	3.9743855126143552;4.103768078792022;4.203894852199726;4.261135295531209;4.175006056230979;4.130170645492482;4.1158034973000355;4.1158034973000355;4.1158034973000355;4.135620253427548;4.198290744680805;4.365786044183581;4.398979110697164;4.423750055856555;4.434649271726687;4.434649271726687;4.434649271726687;4.434649271726687;4.434649271726687;4.434649271726687;4.434649271726687;4.434649271726687…
monomer-50-nr2-run1_result_264	2.157537	3.656827028190458;3.5915819009921433;3.506222252207231;2.939053210401526;2.191107614837241;1.6807507915441793;1.6561037011105861;1.044353567615119;1.088163732593265;0.6361080771965936;1.303141128622799;1.6027811185182932;1.586803858890487;0.9542024212358345;0.3741296354659639;-0.7524977033558153;-0.8058790901743018;-1.4409576223448937;-1.9446441921241826;-1.9570296647038787;-1.9624792726389442;-1…
monomer-50-nr2-run1_result_265	2.266446	-1.4737573983850834;-1.2341710610974943;-1.691397229531654;-0.9322577257130703;-1.2095047096899867;-0.09526284344790356;1.033470025712424;0.8658367352129351;1.1853971731353525;2.3378779998225574;2.417386239138147;2.7205188608066257;1.6778467442554659;1.5499392204611881;2.4794242437681957;1.8266591852593108;1.2097872977808692;1.334667269338171;1.379626534802465;1.34445179267613;0.16481237308542077…
monomer-50-nr2-run1_result_266	2.493235	1.029404337093907;0.7796538782783802;0.30492042015183435;-0.05984822238589511;-0.6448959399805702;-0.6436573927226005;-0.4841802323059952;0.14718265809068853;0.7903117474380817;0.5419573255451179;0.7733533615264923;1.2434918068895193;1.0961390911451208;0.8461424079906577;0.9643342243549241;1.001119077916618;2.0517913199987285;1.5947031167165664;1.290049830384549;1.4157279691144804;1.7241840828451…
monomer-50-nr2-run1_result_267	0.030593	1.428645356595845;1.4868324129178216;0.8913459220827732;0.7341262375754665;1.1921663551413089;0.7326177921881789;-0.31590433761422787;-0.8384133380485624;-0.6095935518582558;-0.7844286982736841;-0.4580562504324349;-0.787855169413744;-0.7712586361569522;-0.14889440200588336;0.13421290768348454;-0.9646709725597777;-1.0065283030639613;-1.6705164152105014;-1.6281820678141916;-1.796063067765276;-1.691…
monomer-50-nr2-run1_result_268	1.488395	-1.8272091352761313;-0.853893803521198;-1.3429334254827119;-0.5795449122337578;0.2535192023335049;0.13219200269834483;-0.9302785881606148;0.5478183021752676;0.39533505486639986;1.4325457763088336;0.3351481527751344;-0.5669965764063536;-0.4827785230930926;0.38829280618427797;0.27046325172607966;-0.393628750891768;-1.325439100680993;-1.206061426832445;-0.41369569493235503;0.42891026268559274;0.0017…
monomer-50-nr2-run1_result_269	2.166838	0.7480123357758868;0.8089053129958633;0.054973480347770595;-0.3765097845719706;-0.6721785391650366;-0.6814676435998077;-0.6221477245891187;-1.269910867656258;-0.9027357347921933;-0.4172558097050577;0.4838374917969742;1.1068082845724985;1.6014699656433222;0.9791361949645531;1.9394449188607419;1.4145905980033828;1.9573973594552472;1.2078072445016288;1.0734127449581639;0.5565810679696864;1.232915499…
monomer-50-nr2-run1_result_27	2.208012	-0.4492223280628703;-0.4326257948060786;0.2858195266607983;0.22140251041144654;-0.029067153342657914;-0.289445195160519;-0.10117388989538083;-0.12346774053883233;-0.4317775612401134;-0.43459181197946883;-0.3812104251609834;-0.08615306011997485;-0.33586988399670514;0.0902880116546327;0.106265271282439;0.3382805808927966;-0.2858092886358405;0.2405247942850276;0.8067745068664902;1.0577298780011892;0…
monomer-50-nr2-run1_result_270	1.445371	-0.13118136759855947;-0.17819302643463036;0.4978468336370055;0.14276216028747835;-0.13245828579963156;0.2560616708082064;-0.02361754540759141;-0.02114045089165308;-0.035879163261489676;-0.035879163261489676;-0.14081297291025083;-0.14873967536125565;-0.166574755876016;-0.1831712891328077;0.3304401649849494;0.3358897729200159;-0.16815045935740172;0.24509317099263828;0.8773574524238756;0.90423392792…
monomer-50-nr2-run1_result_271	6.307617	2.5952525884164657;2.9487400059409046;3.1806000726994235;3.263743873139314;3.9093263408039665;3.762097479785365;3.6974453129193563;3.672178948856778;3.6563255439547686;3.669949563792433;3.6944727995002298;3.6944727995002298;3.669949563792433;3.6563255439547686;3.6612797329866464;3.6563255439547686;3.669949563792433;3.6835735836300976;3.6588026384707075;3.601086336249328;3.5982720855099726;3.64508…
monomer-50-nr2-run1_result_272	7.821201	4.0099514169689385;4.064942915222786;3.9306746821046414;3.73701203558766;3.4882680359620832;3.283864028171815;3.360901667617519;3.371800883487651;3.3140845812662714;3.431790280998673;3.522699649733636;3.714965894395802;3.764012365811395;3.770205102101243;3.7860585070032524;3.816774479000897;3.879444970254154;4.066757025884443;4.162620583651283;4.354886828313449;4.398979110697164;4.423750055856555…
monomer-50-nr2-run1_result_273	1.486532	0.9654136492621528;0.37572303936384044;-0.020046268052034594;0.5614003914021346;0.5927356370287629;0.13863668201069831;-0.4248395705023796;-1.0475326300932764;-0.8136594995959626;-0.8573802178022858;-1.9671633139156812;-1.9892094551075383;-1.7288314132896783;-1.5546948290478282;-0.934816020196288;-0.9034807745696585;-0.6386439626231074;-0.14378959499151361;0.12474269590255899;0.588784346393612;0.…
monomer-50-nr2-run1_result_274	7.573200	2.5717201905150455;1.7438500224307492;2.2025965062212203;2.5597322972789733;3.3837550168630592;2.529665921290788;2.513688661662982;2.523968603904128;2.523968603904128;2.5092298915342917;2.5216153641139867;2.5475010018055495;3.405801158054917;3.3991130028618812;3.275338421565429;4.101188639655995;4.097968416785275;4.11035388936497;4.1158034973000355;4.135620253427548;4.198290744680805;4.3657860441…
monomer-50-nr2-run1_result_275	2.216317	-0.29999425500537175;-0.6723229869700196;0.09936560709305384;0.08072926696942354;0.5614003914021346;0.5927356370287629;0.597194407157453;0.580350164449068;0.5393542502102764;0.4344837054142334;0.9558635993032248;0.9888433643191877;1.0365274337510144;1.6621035599892158;2.0215932052078185;2.2391175118999347;1.3649295427945833;0.5179001665927382;-0.07423518368028742;0.8523089264832004;0.091943450385…
monomer-50-nr2-run1_result_276	1.876145	-0.4670574085776318;-0.4670574085776318;-0.4670574085776318;-0.4670574085776318;-0.4670574085776318;-0.4670574085776318;-0.4670574085776318;-0.7274354503954928;-0.7274354503954928;-0.5337145371952882;-0.5337145371952882;-0.5337145371952882;-0.3399936239950846;-0.3399936239950846;-0.3399936239950846;-0.3399936239950846;-0.5337145371952882;-0.3399936239950846;-0.3399936239950846;-0.5337145371952882…
monomer-50-nr2-run1_result_277	6.961228	2.606151804286598;2.9953093828405586;3.296032677142183;3.5308641087293644;4.359097888990545;4.376932969505307;3.5116969486113105;3.4858113109197473;3.475902932855991;3.475902932855991;3.475902932855991;3.4858113109197473;3.517146556546376;4.400217657955134;4.416814191211926;4.4291996637916204;4.434649271726687;4.434649271726687;4.434649271726687;4.434649271726687;4.434649271726687;4.4346492717266…
monomer-50-nr2-run1_result_278	1.426840	-0.4670574085776318;-0.4670574085776318;-0.4670574085776318;-0.2733364953774282;-0.2733364953774282;-0.07961558217722357;-0.07961558217722357;-0.07961558217722357;-0.07961558217722357;-0.07961558217722357;-0.2733364953774282;-0.6618564519852662;-0.8555773651854697;-0.8555773651854697;-0.8555773651854697;-1.1159554070033308;-1.1159554070033308;-1.1159554070033308;-0.7274354503954928;-0.98781349221…
monomer-50-nr2-run1_result_279	6.367700	2.0638918910174984;2.5367305070658874;2.8932411596971317;3.1832786903757215;3.7198082961428574;4.366033753635175;4.364795206377206;4.319216667283928;4.1115924366229395;3.864830112610114;2.899271763820587;2.8372205461963134;2.802541222973167;2.789164912587097;2.7724789325584824;2.9498826101250146;3.156639857705424;4.085289498207461;4.115510051301917;3.717253876908867;3.7374421972137704;2.943635945…
monomer-50-nr2-run1_result_28	2.864716	1.4590632482770902;2.0272544355787523;1.72575049452511;2.101677576464894;1.9126294589632902;1.8689087407569658;1.1883755242188934;0.978398053767762;-0.09065511937815049;-0.1442842156482303;-0.15518343151836222;0.24683669020134372;0.8603645000832671;1.4465548235180374;0.7219376266288784;0.5916928867363392;1.2008857812153682;0.35707662788424344;0.07973048863219964;0.09174439703450353;-0.68162582527…
monomer-50-nr2-run1_result_280	2.380828	-0.3216987778266419;0.4178040219163958;0.15564396205757308;-0.40824760317176106;0.07025059173647911;-0.7532788046545769;-0.4628199519301738;-0.009418400824448583;0.003957909561622756;0.0432198576392559;1.1626632690698357;1.5438579547752032;2.5875209091327407;2.6022596215025784;3.032438726979714;2.999121805740334;2.794242956344771;1.5998992323381984;1.5343800823916103;1.4065182951438597;0.65254752…
monomer-50-nr2-run1_result_281	7.847272	2.606151804286598;2.984410166970427;3.260362516112661;3.467450489121325;4.140574442459426;4.112335564977721;4.11035388936497;4.1158034973000355;4.1158034973000355;4.135620253427548;4.198290744680805;4.365786044183581;4.398979110697164;4.423750055856555;4.423750055856555;4.398979110697164;4.365786044183581;4.198290744680805;4.135620253427548;4.1158034973000355;4.1158034973000355;4.1158034973000355…
monomer-50-nr2-run1_result_282	4.951898	2.568693321660299;2.6544555825640734;2.850687705682215;3.0367859176478706;3.046446586260033;3.03071703608382;2.9412502138331242;3.086699372144042;2.220687804804632;2.1938113293066928;2.037834519303033;2.444481226878749;1.4330677726456087;1.553869840522934;1.5740581608278361;1.7054202984885345;0.8623542735121928;0.8827903032686881;1.000867567178482;1.6505634320064084;1.4973114259702818;1.026424824…
monomer-50-nr2-run1_result_283	4.522777	0.5092907814819022;1.2023384182637242;0.42628676770475116;0.9529067986975885;0.9730951190024917;1.760089361146789;1.5938474622285397;1.5568148992152506;1.532663227684845;2.466033484038081;2.4892744622626126;1.9751218526951417;1.5715055171388497;2.2451053440455886;2.23948817115943;2.170259874084984;2.1135781198952786;2.275382596657445;2.8243383841738585;3.281673262772054;3.682528945529104;2.976613…
monomer-50-nr2-run1_result_284	7.100318	4.056520793868593;4.180375519665545;4.288872259463674;4.359097888990545;4.366033753635175;3.4760267875817883;3.406048867506511;3.2038742447805877;3.108010687013747;2.9206986313834595;2.8679365181939565;2.8685557918229416;3.746672704199822;3.7927466621962878;3.8249488909034954;3.863591565352144;4.036041053886799;4.080133336270514;4.104904281429904;4.135620253427548;4.198290744680805;4.365786044183…
monomer-50-nr2-run1_result_285	7.409025	2.606151804286598;2.9953093828405586;3.2851334612720513;3.500643555634908;4.3080697419622025;4.243328128324371;4.198492717585874;4.184125569393428;4.184125569393428;4.184125569393428;4.2039423255209405;4.266612816774198;4.365786044183581;4.388079894827033;4.388079894827033;4.365786044183581;4.198290744680805;4.135620253427548;4.1158034973000355;4.1158034973000355;4.104904281429904;4.0999500923980…
monomer-50-nr2-run1_result_286	3.064113	0.48288484601278675;1.0814858446767253;1.577077293423776;0.9757816154710895;1.786428024669105;1.9002627929417677;1.2482885891975304;1.2112560261842424;1.15403514286605;1.0062327447649886;1.0662072889494558;1.0411886343384704;1.3347378974087527;1.5641626555201618;1.0203964912219579;0.759746040501833;0.9297184345205481;1.8224502045414683;0.9875585914677247;0.7092434596704679;0.8858021745042671;0.70…
monomer-50-nr2-run1_result_287	4.773566	2.282605207622981;2.5714480688578054;2.0831339217058877;1.2365080917093418;1.5521875719497986;1.979584014859105;1.9815656904718568;1.3537601791693106;1.3767971581675431;2.0531193140285198;3.2399400495876183;2.517474119583533;2.5897708714949785;2.5340706528403243;2.2134992142851453;2.0852201263134775;2.0225496350602197;2.022921199237611;2.2976663892479188;2.343121073615399;2.4793268640380717;2.987…
monomer-50-nr2-run1_result_288	2.055166	1.143706808211246;0.15956901918825273;-0.3692425654625847;-0.08039375807144712;-0.7085148919457528;-0.700588189494748;-1.2851822990929322;-1.2216513194051486;-0.07173964542851911;0.10309550098690921;-0.2335691643607521;0.8749753844946724;1.450114724025591;2.349769040235248;1.3973392923801968;0.9250219364422456;0.6335339201458065;0.6559516255150524;-0.3756469887943259;-1.2443862935554297;-1.555729…
monomer-50-nr2-run1_result_289	8.103521	3.1931453665122445;3.464904232621075;3.687361718625947;3.871738609364799;4.376932969505307;4.405914975341794;4.4113645832768595;4.389318442085002;3.7418544373347142;3.6773261251945026;3.499922447627971;3.437251956374713;3.4174352002472013;3.427343578310957;3.458678823937586;4.101188639655995;4.180455664166044;4.360336436248516;4.398979110697164;4.423750055856555;4.434649271726687;4.43464927172668…
monomer-50-nr2-run1_result_29	1.129262	-1.3659950823604494;-1.5440486509558549;-0.6632185260025143;-0.07064339663217602;-0.09207026419504774;-0.10197864225880542;0.0042669429891764145;-0.10158112115734902;0.4764995376959765;0.5374016548341018;-0.3019487283683317;0.5042429962744934;1.0886649455941315;1.0038462279090234;0.9107257559294295;0.8848401182378666;0.47816182249062483;0.2278257249849102;0.23634378775697604;-0.3438671008855662;-…
monomer-50-nr2-run1_result_290	6.054197	4.022089180097041;2.928916159255737;3.2008856964777785;3.400351550119851;3.418186630634612;2.552950609740616;2.5369733501128087;2.5584002176756813;3.4414713190844393;3.4580678523412303;3.46946248711455;3.4705771796467224;4.295684269382507;4.1115924366229395;3.8938121184466006;3.816774479000897;3.7915081149383183;3.7791226423586233;3.7823428652293436;2.9817590112013566;3.1751399483956955;3.3426352…
monomer-50-nr2-run1_result_291	1.868749	-2.2790307313768094;-1.1094840868060951;-0.7171820403158709;-0.08775009519934585;-0.16441929378016892;0.8506493450525311;1.1894562851986028;1.65000289378444;0.5648603934585885;0.7307049946132176;0.8848081868125486;1.315177143140983;0.3368750760502613;0.8523099431009985;1.3135349568687824;2.3364064434266907;2.620713146774034;1.679461924516316;1.7304621582367377;2.3027946499810246;2.187891872395427…
monomer-50-nr2-run1_result_292	7.365596	4.022089180097041;2.928916159255737;3.2008856964777785;3.400351550119851;3.418186630634612;2.5475010018055495;2.5191382695980473;2.523968603904128;2.523968603904128;2.49833067566416;2.485945203084465;2.489536990132576;3.27343486413195;3.2372692841992396;3.2611732462780516;4.149693955621875;4.1662904888786665;4.198492717585874;4.266612816774198;4.365786044183581;4.398979110697164;4.423750055856555…
monomer-50-nr2-run1_result_293	7.284551	4.056520793868593;4.169476303795413;4.253202098434152;4.290234661447441;4.140574442459426;3.473045972130033;3.427343578310957;3.4174352002472013;3.4174352002472013;3.437251956374713;3.509830825691727;3.7086613708211322;4.364547496925613;4.405914975341794;4.41830044792149;4.388079894827033;4.330115883154059;4.1294275171377;3.8992617263816665;3.816774479000897;3.7860585070032524;3.7503883459737306;…
monomer-50-nr2-run1_result_294	6.764803	3.0777127620694857;3.180309472930085;3.183146845315299;3.153608278330199;3.609419010831698;3.6574746444409154;3.650538779796286;3.5982720855099726;3.601086336249328;3.6479034226005753;3.6479034226005753;3.601086336249328;3.5982720855099726;3.64508917186122;3.64508917186122;3.5873728696398404;3.6476557131489815;3.763336027043335;3.9204732661256916;4.068692964950668;4.137556192493774;4.173226353523…
monomer-50-nr2-run1_result_295	7.015682	4.056520793868593;4.180375519665545;4.2943218673987404;4.376932969505307;4.4113645832768595;4.4291996637916204;4.434649271726687;4.434649271726687;4.434649271726687;4.434649271726687;4.434649271726687;4.434649271726687;4.434649271726687;4.434649271726687;4.4291996637916204;4.416814191211926;4.400217657955134;3.517146556546376;3.4803617029846814;3.4580678523412303;3.441471319084439;2.5529506097406…
monomer-50-nr2-run1_result_296	1.371578	1.5639202508706427;0.5081990641179752;-0.19561506038380472;-0.48698542632211667;-0.7732491058315406;-1.142901333211546;-1.5021075586542498;-1.1510414756675738;-1.090724224204462;0.0055652014431170045;0.9365680817352949;1.8663324147695042;1.6368052105487179;1.9052227986697474;1.8953144206059909;2.2709229286459682;1.2683732486069688;0.17851804834235546;-0.9436505203507347;-0.6447951331559542;-1.252…
monomer-50-nr2-run1_result_297	3.867320	2.555193156548432;2.8226619526214303;2.8779357453575445;1.9343102503564982;1.163371386019279;1.0031835153385238;0.9755639114858035;0.6064125635194777;0.6533535045965223;0.8288993612760984;1.9541642981141112;2.710364450081493;2.651905019505332;2.467689332019968;2.53509515975225;2.5064847180931547;2.50747555589953;2.5461182303481786;2.116929962677418;2.149999174465203;1.5933521186841173;2.314253673…
monomer-50-nr2-run1_result_298	6.428002	2.5372885767434927;2.7304963266615783;2.985147605037585;3.2065687263676472;4.022417034049134;4.0236555813071035;3.8938121184466006;3.8992617263816665;4.036041053886799;4.039013567305926;4.018205973372037;3.864830112610114;3.435857966219421;3.552201263968056;3.575485952417883;3.6002568975772733;3.6309728695749173;3.7035517388919312;3.9023822840213356;4.359097888990546;4.388079894827033;4.394768050…
monomer-50-nr2-run1_result_299	4.316612	3.9755198031973866;2.6395344820420763;2.7110242990452003;2.68455539569854;1.720235594166981;1.5724331960659217;1.6420395519638058;1.6382000554641032;1.7140752759677644;1.7974732166544118;1.8429279010218913;1.8731484541163477;1.8688135387134543;1.83933611397378;1.8288084622810392;2.061938464423572;1.9443566194169681;1.9533980144001437;2.8119458801011064;2.995542293957486;3.038643738534825;3.073199…
monomer-50-nr2-run1_result_3	5.903514	4.045621577998461;4.133806142765891;4.178889262955981;4.025141838016667;3.7714436493592123;3.506103116476844;3.278414420236749;3.360901667617519;3.360901667617519;3.278414420236749;3.5006535085417783;3.759058176779517;4.013994912694941;4.082858140238047;4.089050876527894;4.099454673494838;4.097968416785275;4.081371883528483;3.218117538247237;3.2440031759387997;3.389204624798125;3.405801158054917;…
monomer-50-nr2-run1_result_30	6.809037	3.2197095395745494;3.4079784681478835;3.3734610711128634;3.2779431908283074;3.0937275033429428;3.4580474828676273;3.460276867931972;3.4924790966391797;3.5695167360848834;3.794728337809039;4.024894128565073;4.082858140238047;4.089050876527894;4.104904281429904;4.1158034973000355;4.1158034973000355;4.135620253427548;4.198290744680805;4.365786044183581;4.398979110697164;4.423750055856555;4.434649271…
monomer-50-nr2-run1_result_300	-0.099572	-1.2428257297056777;-1.4522013240250733;-1.2880106714504995;-1.018801320675291;-1.8306215437775397;-1.6373850386068898;-0.9551919642029729;-0.25297189538517;0.03874139205932151;0.24237068332327946;-0.3912000584860938;0.061413939173450775;-0.691797467523785;-1.0673508343369116;-2.507176614401534;-1.9134655606471216;-2.933112879852632;-1.9234938489549984;-2.1356801271725816;-1.7989492880283195;-1.7…
monomer-50-nr2-run1_result_301	3.968652	3.9278161357147017;3.999234690219395;3.955626912044108;3.821272125408385;3.669949563792433;3.609419010831698;2.916341058795464;2.4213422215012246;2.3800985978108393;2.2194246104982196;2.2455235496874018;2.422972963800459;1.9515959711794622;2.765714398273292;3.25653658284441;3.197334023913467;2.5672096807747518;2.533397340632184;2.5347597426159507;2.564980295710407;2.0259786228042755;1.98919376924…
monomer-50-nr2-run1_result_302	1.932145	-1.1334241729716477;-0.716407443361908;-0.12085128406832016;-0.450681035123304;-0.7184903604889822;-0.2379646244337233;-0.1910301780027292;0.30163332118062913;0.1367705590911145;-0.7039273727685287;-0.43240240562894244;-0.181932741874838;-0.7565559197096411;-0.7593701704489966;-0.7114383915655765;-0.949522582739986;-0.2869458264291758;-0.0018170022783103945;0.18199553285813766;0.41697364436503026…
monomer-50-nr2-run1_result_303	6.813588	4.056520793868593;4.169476303795413;4.258651706369218;4.302620134027136;4.146271759846086;4.060068870691407;3.12943755457662;2.9306070094472143;2.858028140130201;2.858028140130201;2.9206986313834595;3.098102308949991;3.1715481613475833;4.117289754009599;4.279087736125716;4.157170975716218;4.124721037557416;4.1158034973000355;4.11035388936497;4.097968416785275;4.101188639655995;3.2807880295004948;…
monomer-50-nr2-run1_result_304	1.642424	-0.4546719359979368;-0.8149901338658446;-0.055669761760839674;0.45011268700354606;0.42868581944067435;0.41877744137691775;0.03872687754046006;0.048635255604216644;0.4823704782068907;0.21264422454961412;-0.8750927303719219;-1.2593543548854764;-1.170943850152256;-0.7730582058010368;-0.756461672544244;-0.288513176914645;-0.54230675543888;-0.05075794878769469;0.329292615048763;0.42221755093605123;0.4…
monomer-50-nr2-run1_result_305	3.296725	2.559582427386944;2.8798767783977994;3.0120945759570423;3.0330369269335673;3.653353030535641;3.5982720855099726;3.691906258212468;3.182168708548391;2.3621396625702813;2.256333318785711;1.57180234306816;0.6257207865043618;0.6699090103059494;0.6543377228095081;0.3982945963945426;1.2621682153047726;1.299200778318062;1.918797469764034;1.8972467474753645;1.8642054489955;1.8118148999833898;1.7513737937…
monomer-50-nr2-run1_result_306	1.583664	1.1276286208146167;0.8690829792347601;1.3089992548904843;1.047527107266601;0.846859318548135;1.3430703212148982;0.987794859985902;0.46814893225806914;0.4603460845328609;-0.23361012561052222;0.0569683064754086;0.9524248804638614;0.9892097340255562;0.20695899385761896;0.20695899385761896;-0.04796944002517449;0.03403466371766882;-0.16503689549011677;-0.16503689549011677;-0.6932024174124927;-0.461412…
monomer-50-nr2-run1_result_307	3.097797	2.1636381911084843;1.3291998581380715;1.7712646625752986;1.945362494765335;1.0191899487792382;0.9884739767815941;1.1774926857657821;1.8305424284421965;2.0909204702600577;1.7989330914785286;1.532997474461921;2.3588541871985393;1.5396921243010089;1.6525674897273284;1.5027834160135174;1.0541939173941568;1.1889659389140574;1.6102153820800424;0.9161400975913814;1.2120644457129677;0.4666894770099457;0.…
monomer-50-nr2-run1_result_308	1.566615	-0.2018580663497475;0.5977987208592018;1.0980599585790463;1.485133220927285;1.5065600884901578;1.5959954757808206;1.0405802317483397;1.0191533641854669;-0.10880422679394136;-0.9282484070970402;-1.5301338727540494;-0.6567234399574527;-0.6323240589754551;-0.8996282539153524;-1.093349167115556;-0.5612081602291075;-0.3052888885399365;-0.3983160628787117;-0.7068982924822554;-0.07875562495629312;1.1074…
monomer-50-nr2-run1_result_309	1.408198	2.519453496228731;2.6906151049549596;1.9052115992284913;1.864274462001442;1.500270048594597;0.6391473668112995;-0.5198060554434845;-0.6849481151561196;-1.582047218670564;-1.085466092704145;-0.9950202385223367;-0.531259315541068;-0.4136003262659583;-0.4394859639575212;-1.3710932645521265;-0.8054489280008758;-1.0910823230076825;-1.7566788641548077;-2.0909326087831315;-2.388778630842338;-1.714606155…
monomer-50-nr2-run1_result_31	1.388582	-0.2644850654442201;-0.6503065391722197;-0.6186916097828814;-0.05528541063335402;-0.0786939538089775;-0.09095557166287686;-0.07980864634115056;0.8056156948577501;0.6996437759854269;1.258957623922259;0.704102546114117;1.1549812782614612;0.7376031705429332;-0.15772954871972178;-0.6773754764475547;-0.5515868014477205;-1.1536305297845006;-1.1647774551062269;-1.3708838408861275;-1.2481915340312137;-0.…
monomer-50-nr2-run1_result_310	0.701999	-0.005042033868083398;0.21268621754479483;-0.4728600897649919;-0.2838516972743689;-0.7552121836206532;-0.7837292340262518;-1.7226729530403502;-0.6933610207410021;-0.333717057324302;0.8246170913014976;0.2754140340727538;1.334918606158638;1.3228113065028348;2.400398668555074;2.0483058989303133;1.335805887871364;0.7245928011634715;0.7658654144513275;-0.331662558454218;-0.8557394335475597;-0.90322599…
monomer-50-nr2-run1_result_311	4.660513	2.536050029485523;1.6695371869525786;1.9310972369200532;2.2084365846935214;2.1129749134845457;1.943126374191625;1.8859054908734336;1.8951945953082048;1.922194925531943;2.021446271120598;1.884295379438073;2.58872425602233;1.7795142814138538;1.7441719743364232;1.7841770507688406;1.8007735840256311;1.4306324323884898;1.4072675994381652;1.3794002861338484;1.4373642978068226;1.6104330599704626;1.67496…
monomer-50-nr2-run1_result_312	8.140903	4.056520793868593;4.180375519665545;4.2943218673987404;4.376932969505307;4.4113645832768595;4.4291996637916204;4.434649271726687;4.434649271726687;4.434649271726687;4.434649271726687;4.434649271726687;4.434649271726687;4.434649271726687;4.434649271726687;4.434649271726687;4.423750055856555;4.398979110697164;4.35488682831345;4.2200434398745434;4.099408936948312;3.9472258868978334;3.785382168235192…
monomer-50-nr2-run1_result_313	6.723159	4.056520793868593;4.180375519665545;4.288872259463674;4.359097888990545;4.376932969505307;3.772074990429171;3.746189352737608;3.7253817588037204;3.7006108136443294;3.6674177471307465;3.509830825691727;3.4784955800650983;4.081371883528483;4.097968416785275;4.11035388936497;4.124721037557416;4.162620583651283;4.2969228166404765;4.162620583651283;4.124721037557416;4.1158034973000355;4.11580349730003…
monomer-50-nr2-run1_result_314	7.626270	1.8457864820905476;2.3408440833066133;2.700525048491395;1.963761297891045;1.9957158171466587;2.901452333376258;2.377991608599391;2.3756383688092484;2.3934734493240097;2.4302583028857043;3.4414713190844393;3.4679762304049864;3.5116969486113105;4.400217657955134;4.416814191211926;4.4291996637916204;4.434649271726687;4.434649271726687;4.434649271726687;4.434649271726687;4.434649271726687;4.434649271…
monomer-50-nr2-run1_result_315	1.940149	1.7359077422577924;2.2298050286615387;1.5579054860618047;1.5047750760936736;2.278764572029291;1.660678836743552;1.0337682218295068;0.551414688620328;0.24902207199411877;0.29014184095870704;0.7027995714981768;0.1142560082732638;0.35556042231839374;0.3265784164819071;0.6537419782675062;0.41877744137691775;0.46002106506730267;-0.06349876711420994;-0.04690223385741824;-0.044425139341479916;-0.3306888…
monomer-50-nr2-run1_result_316	8.054974	4.0510711859335276;4.151641223280652;4.213320876727534;3.8089958207704337;3.611403822898999;3.4574868066873625;3.380449167241659;3.360632411114146;3.3705407891779027;3.4216927909320436;3.9331521847035065;4.179914508716331;4.324666275218994;4.388079894827033;4.423750055856555;4.434649271726687;4.434649271726687;4.434649271726687;4.434649271726687;4.434649271726687;4.434649271726687;4.4346492717266…
monomer-50-nr2-run1_result_317	0.745593	-1.3491197173548322;-0.849875327406938;-1.0417910894470068;-0.3138500781115696;0.49023203061920756;1.5065392167098772;1.414921127574107;2.478010992062051;2.8591817089411724;3.3078310560241704;2.1919790783467263;1.333555067371562;0.8280795085402911;-0.5662021403850258;-1.276225056928037;-2.457762381855853;-2.754542702184383;-2.772377782699145;-2.993640169468715;-3.2672321503307358;-2.1317775391925…
monomer-50-nr2-run1_result_318	3.367256	2.1129538312248983;2.043989403123546;1.9815817241002478;1.2423361134325066;1.2133541075960201;1.433504062980542;1.8220964454489192;1.0752311344628338;1.3512739791357544;1.6575029689491576;1.791466055851591;2.010907290835306;1.3475898811830096;1.3379292125708473;1.6262984224188186;1.6641635605587115;1.6049954095817425;1.7803968342376308;1.7605800781101189;1.778415158624879;1.802442975429488;2.4181…
monomer-50-nr2-run1_result_319	1.711027	-0.5801509715964033;-1.0633129426981607;-0.7039930934094704;-1.0272767688179334;-0.23793337245699397;-0.37028634792406767;-0.5167263440413605;0.25909305947328837;0.9171344623467996;1.1731617012996496;1.1731617012996485;0.5673006091518744;0.6906121896357702;-0.20272400068757632;-0.9704928470254237;-1.6644048489628633;-1.6513498978828358;-0.7540030849167957;-0.12559393802792398;0.4097551579906758;1…
monomer-50-nr2-run1_result_32	1.850094	0.2155777205154336;0.9290459465742171;0.4298473019386554;0.0615460295984842;0.4525463325542027;0.7559610716282503;0.7674795611273666;0.5523317803642891;-0.06209742055218688;-0.0618497111005925;0.21178078637754325;0.25194412548973005;0.20088157050741132;0.040165862832836366;0.041404410090804984;0.6529505443599767;1.4780920420497352;1.089572085441897;0.5193590216349332;-0.09664588276292745;0.062212…
monomer-50-nr2-run1_result_320	2.787001	0.5007399313357243;1.0731788109497127;0.793662862360883;1.2272647117170132;1.796858501894993;1.7808812422671867;2.019089288167392;1.8430796007561518;1.859923843464538;1.8886581398494302;1.955821809185353;1.3745856747824605;1.3802829921691202;1.397994217958084;1.4214027611337086;0.874261084278952;0.36549647074198743;-0.35347839401237885;0.07650320688451208;-0.09463468503838958;0.5642239544852178;1…
monomer-50-nr2-run1_result_321	1.736339	-0.16674774666768052;0.6271255238628232;0.47112211592986586;0.33097450741083095;0.6859674931136116;1.3181079198190502;1.3568744489934967;1.121143497609229;1.1265931055442944;1.1197810956254626;0.8496185304696428;0.8403294260348704;0.8496185304696428;0.5935754040546751;0.3667395546242421;0.29775896700139093;0.7939963515536004;0.8351161205181886;0.3516013647690912;0.44532498424340894;1.261796651127…
monomer-50-nr2-run1_result_322	3.343060	0.7097597341659664;1.4332612322249196;0.7907766162566447;1.3194157969936802;2.490227123098833;2.1633990952031406;1.4749391762140625;1.230530091991379;0.9816622376400055;1.8808668714929995;1.1610362986846239;1.1887797572631407;2.10796871219474;2.5894236741518153;2.2048352298217284;1.2624052966655976;1.419874858024873;2.0188869655378814;2.0418000898103172;2.0987732636769154;1.1920317733700239;1.183…
monomer-50-nr2-run1_result_323	5.659685	2.5952525884164657;2.9487400059409046;3.1806000726994235;3.18452258517579;3.73701203558766;3.4882680359620832;3.283864028171815;3.360901667617519;3.360901667617519;3.278414420236749;3.5006535085417783;3.748158960909385;3.9783247516654194;4.013994912694941;3.8526923494820124;3.805875263130765;3.7860585070032524;3.7558379539087965;3.7300761709430303;3.6284715855642324;2.9128957836582514;3.062432147…
monomer-50-nr2-run1_result_324	3.501454	2.471729599918387;2.8054329976361765;2.975654735320393;2.235545355477002;1.2106317361319938;1.1792964905053644;1.1771909601668171;1.1804111830375374;0.12846824387131886;0.2221918633456377;1.1363505009294295;1.1526520533174403;0.16291317609876593;0.1574635681636994;1.026043666654214;1.2307095201669933;1.1336418230961585;1.102306577469529;2.101505685265959;2.0960560773308936;1.7482118996497145;1.74…
monomer-50-nr2-run1_result_325	0.691578	-2.4589234326639144;-1.201165416999097;-1.3320350938035683;-1.6562064738405842;-1.6489756283271737;-1.15606055188568;-0.21439202890404785;0.5711139666673426;-0.3921489888282567;0.012126474879860771;1.067617490868892;1.4263527666030122;1.056954743320653;0.472824213677905;0.17320323455703598;1.0787563824773092;1.6171326379323352;0.8451740788899995;1.2218102338852654;0.5777841377242594;0.48711020317…
monomer-50-nr2-run1_result_326	2.377604	1.6961526445949762;2.1661455150563107;2.499373421308578;1.7531452813063968;1.3654840167001876;1.3501260307013656;0.907157266160057;-0.29610399810389604;-0.3918874113702394;-0.31497362665033163;0.6227498269255124;1.072390011814889;0.13107477119093255;1.01095450662771;1.2549740131177816;0.7265658348183974;0.44808030358351225;0.6044286777645628;0.04906428345446056;0.8948875304889659;0.87445150073246…
monomer-50-nr2-run1_result_327	0.741128	-1.228393352887305;-1.580222423460043;-1.4648523018321224;-0.8351932819451184;-0.060340888502423334;0.4273684216490594;0.7025490288874225;-0.32526052056810295;0.6215043279909201;0.46294714604341775;0.15180455411092164;-0.11404947752745101;-0.18391581814219599;-0.17450285898162815;-0.27691243539599003;-0.6235516526040088;-0.7369548550241491;-1.359319089175218;-2.118036102301937;-2.10565062972224;-…
monomer-50-nr2-run1_result_328	5.271680	2.5717201905150455;1.7329508065606172;2.1669263451916976;2.4799698538657364;3.100827112917524;2.1261035144190212;1.8896211326473418;1.6729555070031774;1.7554427543839473;1.7756310746888502;1.7129605834355925;1.8372305836352338;1.952910897529587;2.197567691203863;2.4305821406532266;3.3604703284132325;2.5242163133557227;2.513688661662982;2.5130693880339963;2.4882984428746067;2.4349170560561197;2.26…
monomer-50-nr2-run1_result_329	1.882425	0.8689954108503674;0.6294787636529648;1.0886866209394974;0.8409941744804766;0.6791554831947788;0.6890638612585354;0.33187915027732573;-0.20981291864236543;-0.24238671152696345;-0.8377422846707083;-0.19969123908098946;0.45012600545944;1.020339069266404;1.1270541164935082;1.1116961304946862;1.0894022798512346;1.031562122904058;1.0699914958550873;0.5602539461910111;-0.026184086695353576;-0.165472926…
monomer-50-nr2-run1_result_33	2.418091	0.6756333808015325;0.1287390061577975;-0.23412327744353403;0.37245620398864043;0.5595425705151805;0.5091336971158211;0.38791432851457974;0.7973518361833282;0.5933374061256739;1.503690955163735;1.5295765928552978;1.2475239740229707;0.7229059555839976;0.620072125218553;0.556782360336311;0.7445429644158236;0.2265965948951741;0.2652392693438229;1.1709757855734222;1.708931597782355;1.1564641677183285;…
monomer-50-nr2-run1_result_330	7.559904	4.056520793868593;4.180375519665545;4.2943218673987404;4.366033753635175;4.375694422247338;4.360336436248516;4.198290744680805;4.135620253427548;4.1158034973000355;4.1158034973000355;4.1158034973000355;4.135620253427548;4.198290744680805;4.365786044183581;4.398979110697164;4.423750055856555;4.434649271726687;4.434649271726687;4.4291996637916204;4.416814191211926;4.400217657955134;3.51714655654637…
monomer-50-nr2-run1_result_331	7.538548	2.606151804286598;2.9898597749054927;3.2781975966274217;3.4909828870227457;3.877859048313539;3.8423127420098138;3.6703586723783483;3.5965412558033645;2.6936533982670943;2.6722265307042212;2.6936533982670943;3.1424423007852997;3.221709325295349;3.4114984754415763;3.4705771796467224;4.35364828105548;4.34795096366882;4.19284113674574;4.135620253427548;4.1158034973000355;4.1158034973000355;4.11580349…
monomer-50-nr2-run1_result_332	7.091014	1.5737987040646888;0.9098426722409441;1.4603604456258101;1.877456001629299;2.229893774636867;2.2016548971551626;2.19484288723633;2.234104835313964;3.1226255446577875;3.1535892261070253;3.2261680954240393;3.402952499361587;3.4113746207157796;3.3882137869917495;3.234094797875044;3.176873914556852;3.15705715842934;3.166965536493096;3.198300782119725;4.101188639655995;4.180455664166044;4.360336436248…
monomer-50-nr2-run1_result_333	1.752780	1.3105282532307536;0.9831013726798261;1.4162849199979592;0.7372543929679655;0.8889795553817434;1.036286534579617;1.0663832329482756;1.0645254120613217;1.4747639066851488;1.3228678079867355;1.7545947820779968;1.1745324476119197;1.1815921669823468;1.1735416098055453;1.1004384646866023;0.1322971802105594;0.22836271088246995;0.8387941526194685;1.374267103363865;0.4752187423273007;0.12105797363047649;…
monomer-50-nr2-run1_result_334	2.788739	0.4013337992293805;1.0589501167047906;1.4573341338393866;1.1835180553511566;1.1669518444748392;1.2512074659707402;1.3159834875625465;1.471774450795397;1.5203599112617763;1.4692973562794576;0.9466610134532362;0.8707380665397038;0.3788133114901856;0.3915359402932965;1.4790434675829538;0.9708816214002631;0.1031685059903272;1.1095673140172415;1.3396009480148485;0.5915690320105416;0.5892157922203999;0…
monomer-50-nr2-run1_result_335	2.365701	1.5701503976507143;1.1529986259025646;0.8880260456716077;0.4477594472134044;1.0481586561608498;1.0414705009678147;0.9974126265380743;0.16508755475209183;0.17078487213875163;0.1737573855578787;0.1941934153143762;-0.2536385409370269;-0.28497378656365635;-0.258874847374474;-0.21639267642611945;-0.19954843371773334;-0.20103469042729744;-0.42650813787396297;0.008353480122732656;0.580761521040069;-0.00…
monomer-50-nr2-run1_result_336	1.981582	1.6740174961018892;0.6096531706890425;0.4641376023462954;0.37339728573640807;0.8048465266430408;0.18787231809045926;0.24471514258520777;-0.02567496919581887;0.4480387569406061;0.15991725654422811;0.10653586972574158;-0.014931208327094178;-0.020380816262159592;0.08307228773226925;0.11985714129396406;0.6630354669232194;0.8953838240948562;0.8251581945679847;0.8432130712264161;1.9798791374838003;1.78…
monomer-50-nr2-run1_result_337	6.869458	3.1876957585771786;3.4470691521063146;3.6529301048543945;2.954235894184489;3.4226454007633027;3.4238839480212717;3.400351550119851;2.48408738219751;2.282779742552166;2.22493958560499;2.2051228294774776;2.1849345091725745;2.1849345091725745;2.22493958560499;2.2876100768582472;2.4502750420549417;2.5063812328409614;3.394901942184785;3.389204624798125;3.2440031759388006;3.218117538247237;4.0813718835…
monomer-50-nr2-run1_result_338	2.111151	0.27062324774421886;-0.415292131055421;-1.0197321973989963;-0.38649711541311943;-0.26841010642074453;-0.238313408052087;-0.26357327746861503;0.39878331811034234;1.3148321946717236;2.3911423649938004;1.4417765671930403;1.6906747896663534;0.7243591762511272;0.7744701353275417;0.20634870426035357;-0.6825287159343051;-1.627803746591874;-1.0183133962307693;-0.7110162716008825;0.39207866931947544;0.256…
monomer-50-nr2-run1_result_339	1.063248	1.6029247934546325;1.158145653788848;0.3803561416296118;0.22832110631407493;0.3444264396936992;0.7863310349519637;-0.033209086769009535;-0.3865364591700634;-0.6931761667608536;0.052164535979794105;0.29766899982838574;0.06888618835401183;-0.10851748921251936;-0.6301157075617642;-0.8546582592783742;-0.9036864488742518;-0.6044353514960003;-0.834210265168381;-0.049151962090307144;-0.5817589258015248;…
monomer-50-nr2-run1_result_34	3.109511	-0.17778481834033535;0.07629337593452887;0.012652672255705877;0.5702836526212977;1.2987249318441119;1.778103825541059;1.1924368343173999;0.8907114769097437;0.4232362115056078;0.4446630790684806;-0.1253917220587117;-0.704150761945666;-0.0648611690979763;-0.015443133504993288;0.6102224395050306;0.6249611518748683;1.163838970055203;1.1295312110094475;1.087049040061093;1.0481586561608498;1.5969448524…
monomer-50-nr2-run1_result_340	6.949603	4.056520793868593;4.174925911730479;4.2764867868839795;4.342501355733755;3.493861868096549;3.46946248711455;3.4402327718264694;3.407039705312886;3.23954440581011;3.186782292620608;3.198300782119725;4.081371883528483;4.097968416785275;4.130170645492482;4.198290744680805;4.365786044183581;4.398979110697164;4.412850839986423;4.398979110697164;4.365786044183581;4.266612816774198;4.2039423255209405;4.…
monomer-50-nr2-run1_result_341	7.641388	4.056520793868593;4.180375519665545;4.283422651528609;4.3412628084757845;4.342501355733755;4.19284113674574;4.135620253427548;4.1158034973000355;4.1158034973000355;4.1158034973000355;4.135620253427548;4.198290744680805;4.365786044183581;4.398979110697164;4.412850839986423;4.398979110697164;4.365786044183581;4.198290744680805;4.135620253427548;4.1158034973000355;4.1158034973000355;4.11580349730003…
monomer-50-nr2-run1_result_342	3.734631	2.0499649545742904;1.3209962257430794;1.8314749938108894;2.2038701459485903;2.403086391526304;2.265642053845662;1.55947090906762;1.433545060886094;2.2219911517859807;1.8787295989592883;1.8943352944097045;1.9570057856629623;2.074757221941889;2.7668089279790786;2.0175903772028514;1.7241184241465342;2.0385218258625355;1.6460868235819437;2.48816201075191;1.4896294480016523;1.4720420769384852;1.992158…
monomer-50-nr2-run1_result_343	1.320623	-0.9050106401886122;-0.04091876552217446;-0.43761789883068364;-0.6691146795780656;-0.07106221577471132;-0.21850718596929714;-0.17865387757060297;0.6220842946554825;0.5452049178895498;1.038321234846165;0.7634297518065154;-0.08806488917007255;-0.08917958170224562;-0.8319297734291088;-0.8953949504218371;-2.0156158981611743;-1.6614551294643487;-1.1237085100908986;-0.8313759490174238;0.226023092729910…
monomer-50-nr2-run1_result_344	7.558652	3.987657566325488;3.904663247616433;3.947766634264621;3.9783247516654194;3.8204901207748048;3.742461643522726;3.5749663440199493;3.5625808714402547;3.6936628815587267;2.863601602791065;2.9088085777069526;3.0614413101140934;3.0993408562079607;3.0909187348537674;2.9147536045452056;2.888372547950455;3.762526109101832;3.7791226423586233;3.800425655195699;3.863591565352144;4.060564289594596;4.08285814…
monomer-50-nr2-run1_result_345	3.446977	0.9291787839886557;1.4092417378790218;1.805991067316179;1.0234095352397883;1.742685564753628;1.7301762374481353;2.22723059364002;1.9998180717105343;1.104161514680355;1.11084966987339;1.5488932349802944;0.6353194630715118;0.19866047652201616;-0.18382825830768706;-0.017035377990111407;0.81194362633601;0.808482188659747;1.3718051243686076;2.2121026351521196;1.5568894661544188;1.476773124408905;1.807…
monomer-50-nr2-run1_result_346	6.695959	4.056520793868593;4.180375519665545;4.288872259463674;4.3481986731204145;4.3412628084757845;3.7032117628860655;3.578152897785119;3.5055740284681054;3.485757272340593;3.485757272340593;3.4956656504043493;3.54681765215849;4.232181203002645;4.342501355733755;4.375694422247338;4.389318442085002;3.9712455115644407;3.939910265937812;3.930001887874056;3.919102672003924;3.888882118909468;3.85321195787994…
monomer-50-nr2-run1_result_347	1.968024	0.3442633463230989;1.1094050215981994;1.6448484056613748;1.1697863248764295;1.0332139976533101;1.1152181013961546;1.085121403027496;1.031492306757415;0.3756061806529359;0.2573593254708216;0.19159246607264013;0.16384900749412212;0.4453843621621004;0.9308185628067933;0.3945761018221687;0.6595166056681299;-0.22074024500127257;0.0505370126867204;0.6980010174370082;0.0942552558797499;0.527686172399133…
monomer-50-nr2-run1_result_348	1.547809	0.5476980919368764;-0.3374763106394327;-0.7970158768366011;-1.0015517767471651;-1.3426430658815731;-1.3630333590915458;-1.3230719928844283;-1.2776173085169467;-0.49945342100532963;0.07283179932176749;0.47102071562071757;1.4579142685634479;1.3952437773101902;0.36687694627069267;0.47049562535287304;-0.08046084855091883;-0.636644954524413;-0.17492360313863428;-1.3926553648979008;-1.2663971944394583;…
monomer-50-nr2-run1_result_349	1.679745	-1.2754965448340827;-0.2544239067352333;-0.2447590610645757;-0.5107075819300899;-0.5107075819300899;-0.5052579739950234;-0.502780879479085;-0.2962572050793507;-0.3431916515103437;-0.3230033312054406;-0.3130949531416851;-0.30194802781995883;0.32074503177093805;0.34217189933381087;0.32074503177093805;-0.25501358138896585;-0.2716101146457575;-0.033525923471347994;-0.32523921091583735;-0.930097189991…
monomer-50-nr2-run1_result_35	5.478169	2.500731834582534;2.866435247680722;1.9541246143539104;1.384913682948518;1.9712154735029546;1.795910831628919;0.8481875633541527;0.8069439396637668;0.8258937127107001;1.8716621974067869;1.9652963701092818;2.190631826559234;2.413985607396436;2.4773992270044745;2.49833067566416;2.5216153641139867;2.5584002176756813;3.4414713190844393;3.4679762304049864;3.5116969486113105;4.400217657955134;4.4168141…
monomer-50-nr2-run1_result_350	1.962193	3.746170101259438;3.1251940811884436;2.0042051784637867;1.6691619883343702;0.81990322706818;0.4488606843964849;0.4217364994469523;-0.17928198312947735;-0.6822219368878975;-0.7000570174026578;-0.7055066253377242;-0.4604865695186853;-0.9583062427430731;-1.5975958355907616;-1.029442565575821;-0.8575799325795209;-0.6209595598111279;-0.34388297527184086;-0.6097106250247674;-0.08649760969949347;0.15069…
monomer-50-nr2-run1_result_351	2.900258	2.1863537461508376;2.5369042996832865;2.8134584038306643;2.4077845690739577;1.260505640870226;1.264964410998917;2.153980539245928;1.1757748721541936;0.9937885697331745;0.8073434971834643;1.3499025491837353;1.5661785970952888;1.2828610491195447;1.3313683914066523;2.3836391845249643;1.6039066346561603;1.0004984910182435;0.04006591239625911;0.42205744817425017;-0.18104018285528173;-0.602836602309144…
monomer-50-nr2-run1_result_352	1.874412	0.7912000775185092;0.1931021117206311;0.7396347684812543;1.0883740330351674;0.39439433486302106;-0.40763206564923116;-0.41877899097095744;-0.7834715688085931;-0.7385123033442992;-0.7280283618768572;-0.6800965829934371;-0.11637262102876485;-0.1257855801893316;-0.1478317213811898;0.743194939377314;0.6582305974806059;0.13132095115604905;0.30996317598055106;0.3633445627990376;0.24882666784672527;0.69…
monomer-50-nr2-run1_result_353	6.571950	3.982207958390422;3.8977273829718033;3.949005181522591;3.1405844798983455;3.143680848043269;3.1407083346241422;3.14120375352733;3.165231570331939;3.162754475816;3.1480157634461627;3.1529699524780406;3.149130455978335;3.151607550494274;3.1659746986867208;3.2038742447805877;3.348084855833537;3.2451178684709725;4.090289423785864;4.097968416785275;4.099454673494838;4.069234120400382;4.020187648984789…
monomer-50-nr2-run1_result_354	1.260057	-0.7931176358268607;-0.7077420410172713;-0.026436388486736073;-0.31207306661079554;-0.801640197649229;-0.7344819466698101;-0.26746778275962996;0.11010152911281776;0.7763914521842433;0.869360614711228;1.580106082311129;2.12377595903703;1.951093834973584;0.8858919455010412;0.39758126339983657;-0.5295343939827677;-1.6784578415758349;-2.7158660675985127;-2.575503330853256;-1.759811814720143;-0.644579…
monomer-50-nr2-run1_result_355	2.894978	0.13903540993310828;0.9061341210246894;0.7184092775098568;1.0923934820920982;1.768072648125411;1.9772986881891306;1.3443793698348812;0.8493805325406415;0.3242849968777421;0.03381025669122244;-0.6340003310437401;-0.6024517839194924;0.10260466832637873;1.3289029115885653;1.3921926764708072;2.030243722060526;2.250356702729113;2.441724376139176;2.417077285705583;2.3589959139528647;1.4852139169788792;…
monomer-50-nr2-run1_result_356	5.431092	2.5263893608733605;2.779577850692673;2.9603233005739162;3.0379911159654456;3.6919957049842904;3.6107470048614903;3.568051532415516;3.5873728696398404;3.55426924989808;3.5514549991587243;3.590187120379196;3.5654161752198057;3.6203182267018295;3.7003283795666606;3.8124513143668763;3.8074971253349985;3.713952399404325;3.6339422465394944;3.590187120379196;3.6479034226005753;3.6424538146655094;3.58325…
monomer-50-nr2-run1_result_357	-0.955407	0.6682941987191721;1.3646897524799606;1.8543023888669274;1.60969635229905;1.6196047303628054;1.8034172654992535;1.5017955999910075;0.8406731674490813;-0.08751546210374231;-1.2685172836782177;-1.5633269392676319;-2.0628024483698253;-2.522351011322955;-2.522351011322955;-2.522351011322955;-2.522351011322955;-1.796489091236302;-1.796489091236302;-1.3148486626488725;-1.5361110494184411;-1.53611104941…
monomer-50-nr2-run1_result_358	7.807879	4.056520793868593;4.169476303795413;4.258651706369218;4.3080697419622025;4.175006056230979;4.130170645492482;4.1158034973000355;4.1158034973000355;4.1158034973000355;4.135620253427548;4.198290744680805;4.365786044183581;4.388079894827033;4.388079894827033;4.365786044183581;4.198290744680805;4.135620253427548;4.1158034973000355;4.1158034973000355;4.1158034973000355;4.124721037557416;4.162620583651…
monomer-50-nr2-run1_result_359	1.948029	-0.4670574085776318;-0.4670574085776318;-0.4670574085776318;-0.46160780064256635;-0.7096003698807314;-0.6930038366239397;-0.07312502777239827;-0.3021678239636299;-0.09853853269967086;-0.09853853269967086;-0.09853853269967086;-0.10844691076342636;-0.13978215639005576;-0.7596609652415961;-0.9013796284520509;-1.360928191405181;-1.3512675227930186;-0.7451709964589136;0.07551173110215487;-0.1939077056…
monomer-50-nr2-run1_result_36	2.499785	2.0061755887961183;1.5866344950446398;1.280600660857503;1.0471778849784261;1.408859025874242;1.341729764492294;0.6901785537907074;0.1417983296779811;0.6971144184353368;0.6791554831947788;0.7025640263704023;0.16789726886716336;0.7203991068851637;0.7135870969663308;1.3074220054465389;0.9085465574245041;1.4901198480508127;2.024662750828255;2.6566793228078978;2.702381716626973;2.7459785801075007;1.95…
monomer-50-nr2-run1_result_360	2.482666	1.8841590858352615;2.2263087440781253;1.7622834663006375;1.9716078654485214;1.7784339285361952;1.5692078884724756;1.0697502810495458;0.20249723299800493;-0.39409688740370963;0.17908868982238035;0.10994334487370691;-0.30813061978241424;-0.057660956028309764;-0.04651403070658347;0.9435069639176591;0.9735651456702058;0.007943532027962155;-0.25406932067592897;0.6261884735842912;1.2117595233900782;0.7…
monomer-50-nr2-run1_result_361	1.972335	1.0066572729525376;1.0268195623879528;0.8313453087713063;1.3004006239458568;1.917644075601687;1.3238091671214802;0.9204739148351957;1.2378873612368098;1.0029228243462214;0.43201528828532637;-0.3889110631538347;-0.40550759641062645;-0.39324597855672816;-0.24471530542744152;-0.5675783597641211;-0.3824549800285985;0.7279217345336944;0.7388209504038262;-0.28229487704347966;-0.8020504113502332;0.08523…
monomer-50-nr2-run1_result_362	2.380567	0.5072589656476396;0.48665358366393263;0.9829593781841753;0.7749648333841664;1.6605130293088648;1.5176853975375733;1.7868883189837401;1.205438883083228;0.7407700395960669;0.20040596470616928;0.1926031169809611;-0.4055667069021403;0.4004732497069649;0.14538976700165157;0.7090106170334538;1.1164803466882263;1.4060679409677808;1.6812883870548896;1.3950247075454656;0.7476657876096604;0.44358719041186…
monomer-50-nr2-run1_result_363	6.700670	1.3198909821300042;1.9104670147260177;1.1673102284715478;1.622483685308424;2.3061352903392645;2.955345536515974;2.9367673276464306;2.797015486722172;2.771129849030609;3.7714436493592123;3.8259397287098706;3.9726274342787598;3.8581419574170783;3.870527429996774;4.012508655985378;3.1571810131551374;3.1382312401082033;3.1424423007852997;2.3220416906297996;2.4527521365708815;2.473559730504769;2.51306…
monomer-50-nr2-run1_result_364	4.721853	4.038685713353832;4.145943905893992;3.2376705500394727;3.4226454007633027;3.4347831638914035;3.425122495279241;2.5227300566461586;2.462660514634638;2.304206610115038;3.108010687013747;2.0911476248455405;2.046436068832841;2.004449316787674;2.681877863148194;2.4923364224535614;2.408858337266416;2.4181474417011875;2.8373360988894816;2.8768020461934114;2.900086734643238;2.854012776646772;1.9124970979…
monomer-50-nr2-run1_result_365	1.674718	1.6864224766926361;1.9493820349447242;1.075430552195596;0.9711711168494509;0.6306669515178898;0.6664609672732081;-0.37854610724837995;-0.8142630054638058;-0.7332183045673012;-0.1061420240207634;0.23628613251015965;1.1429037680912542;0.23907279915847676;0.916415816558863;1.6833176798161316;1.6475236640608133;1.245691403329062;0.5589737525337688;-0.15090473198555251;-0.23733704877210918;-0.95270346…
monomer-50-nr2-run1_result_366	2.836850	0.6787297489464562;1.3648403805687834;0.518971412447581;1.0250079640191947;1.3108841918891123;1.0204094517025915;1.6369317953514855;1.5908578373550195;1.5803301856622785;1.707850121587286;0.715834587887079;0.7257429659508345;1.610052614617561;0.6140440168372056;0.5980667572093993;0.4631452505912205;0.5740713584954215;0.50361630133667;0.6509232805345436;0.6889466813542071;0.9817649498082786;0.5940…
monomer-50-nr2-run1_result_367	1.379797	-0.048866774632238826;0.6646057532955351;0.006517616982428719;-0.3300068953986601;-0.1465123159202325;-0.10026294581328017;-0.09667115876516878;-0.8643898002316667;-0.8391671463943859;0.13100624534025954;0.42717830291344006;0.4259397556554703;0.7640025333112014;0.729694774265447;0.5630813111698058;0.5151495322863835;0.590620770522025;0.6380571305022573;0.15703597554381077;0.14588905022208665;0.88…
monomer-50-nr2-run1_result_368	6.687315	3.1931453665122445;3.464904232621075;3.687361718625947;3.860839393494668;4.3412628084757845;4.342501355733755;4.19284113674574;4.135620253427548;4.1158034973000355;4.1158034973000355;4.1158034973000355;4.135620253427548;4.198290744680805;4.365786044183581;4.398979110697164;4.423750055856555;4.434649271726687;4.434649271726687;4.434649271726687;4.434649271726687;4.434649271726687;4.434649271726687…
monomer-50-nr2-run1_result_369	4.441562	2.3893662072634148;2.6662436860308074;2.1724927814084;1.538415605682138;1.5016307521204433;0.865932946320865;0.7964504451487756;0.7714661984917652;0.8317834499548813;1.1600120362483088;2.0634297206417416;2.096251222977934;1.8307951374023972;2.6680743982202575;2.591126205546376;2.5362585620183262;1.9601612612125303;1.888786531199512;1.8900594864114555;2.7580203112729857;2.808772835541813;2.2876406…
monomer-50-nr2-run1_result_37	2.651760	1.3964022328937298;1.1042654182577945;0.5881457886498334;0.47278953927361045;-0.3093376994635078;-0.14170440896401784;-0.8068796395032692;-0.8906948809138315;-1.23941019912366;-0.44155114906320553;0.2043027442517226;0.4722583626467438;0.5099101992890174;0.5756770586871988;0.6884743059342476;1.702117145231733;1.6608800161873998;1.5918034871466742;2.0869014797160412;2.054699251008834;1.946314090671…
monomer-50-nr2-run1_result_370	5.840603	2.0217312175158297;2.4513793185523847;2.778518305788684;2.177509720270808;1.7174816258766057;1.7656546195655693;1.7337001003099557;0.7833758827934534;0.5513522711504637;0.34137480069933346;0.3759302691966843;0.9323610504862099;0.9198517231807183;1.8196432125720667;1.860762981536655;1.885410071970246;1.8785980620514153;1.8595244342786852;1.8551895188757896;1.8660887347459238;1.906093811178339;1.98…
monomer-50-nr2-run1_result_371	1.659130	-0.4492223280628703;-0.4326257948060786;0.2858195266607983;0.22140251041144654;0.23131088847520204;0.23131088847520204;0.23131088847520204;0.22140251041144654;0.19006726478481714;-0.6930038366239397;-0.7096003698807314;-0.5282649292602227;-0.7940925790131492;-0.7940925790131492;-0.6932966017002328;-0.9482250355830284;-0.6754615211854713;-0.6588649879286796;-0.22989284153798742;0.06182044590650192…
monomer-50-nr2-run1_result_372	5.307721	2.426274915550906;1.6005430141260224;2.03412752788502;2.2151550622670295;2.2016548971551626;2.0660816988173676;2.054315499866657;2.071531306752433;2.0967976708150116;2.1392798417633663;2.306775141266143;2.3601565280846297;2.5130693880339963;2.5191382695980473;2.552950609740616;3.4414713190844393;3.4580678523412303;3.433427256553689;3.459312894245252;4.317613050494618;4.301016517237827;4.208779154…
monomer-50-nr2-run1_result_373	2.836326	-0.18334427992447222;-0.22537296423042708;0.4474027936441204;0.3539220396372418;0.7493811127216503;1.330988811301934;0.9542350536448065;1.4847801972427703;2.0253919815842623;2.0595414779502472;1.5999471905546734;1.0378190918784858;0.4974550169885872;1.4694060851096888;1.4175453629547403;0.818969566940274;0.8119442555238218;1.0521564153403271;1.592857646453642;1.57180234306816;1.5994219469208804;1…
monomer-50-nr2-run1_result_374	1.629803	-0.4326257948060786;0.41987269328717053;0.31715477228742767;-0.15720906813263594;-0.15720906813263594;-0.15720906813263594;-0.16711744619639143;-0.6800931204104517;-1.308235787936415;-1.3372177937729017;-0.919715831328577;-0.29438741454196915;-0.2630521689153398;-0.25859339878664966;0.21066155722108626;0.19951463189935995;0.7283258093361685;0.4218738095218415;0.4255894512957506;0.4267041438279226…
monomer-50-nr2-run1_result_375	7.703443	3.1587137527406917;2.2134448722112676;2.5993751556400504;2.9129922704941036;3.418186630634612;3.4526182444061644;3.480361702984682;3.517146556546376;4.400217657955134;4.416814191211926;4.4291996637916204;4.434649271726687;4.434649271726687;4.434649271726687;4.434649271726687;4.434649271726687;4.434649271726687;4.434649271726687;4.434649271726687;4.434649271726687;4.434649271726687;4.4346492717266…
monomer-50-nr2-run1_result_376	7.515033	4.022089180097041;2.928916159255737;3.2008856964777785;3.400351550119851;3.4072874147644803;2.517280448711093;2.4572109066995713;2.286371529600278;3.0735790732421946;2.960286407091958;2.895138821322762;2.878913852243361;3.6826284823702475;3.699225015627039;3.87910578770951;3.9804189534114167;4.104363125980191;4.157372948621286;4.209144224004413;4.261252655610954;4.1620794282015705;4.0250066546983…
monomer-50-nr2-run1_result_377	8.098181	4.038685713353832;4.145943905893992;3.7674526642272146;3.8821939637164324;3.895817983554098;3.888882118909468;3.8611386603309508;3.7035517388919312;3.672216493265302;4.081371883528483;4.097968416785275;4.099454673494838;4.099950092398026;4.1294275171377;4.197749589231092;4.168272164491419;4.173226353523296;4.184125569393428;4.184125569393428;4.2039423255209405;4.266612816774198;4.365786044183581;…
monomer-50-nr2-run1_result_378	0.914218	1.1820674004982712;1.227367849335847;0.9727896680793164;1.3235727672824076;0.5781068806761651;0.5287071269028977;-0.2258092637746761;-0.2146623384529509;-0.3349782754642145;-0.8615779695159393;-0.8922502312882845;-0.43315171609087827;-0.4564364045407062;-0.6354643298135148;-0.8845557041217341;-0.8194804156936462;0.2189688530067541;-0.44646636224935515;-0.8416744740502282;-0.4519465272693984;0.024…
monomer-50-nr2-run1_result_379	3.138988	1.5719078116115668;0.8281216378523388;0.34382396308723634;0.8596828346446737;0.875660094272481;1.1328082016970273;0.296547691993467;0.26335462547988353;0.9597329448873368;0.9186131759227486;0.9118011660039168;0.9376868036954797;1.8305424284421987;1.8785980620514153;1.9089424698716662;1.0421111908688667;0.7944677475045464;0.6201604380829356;0.5869673715693522;0.3299070254625642;0.5656379768468331;…
monomer-50-nr2-run1_result_38	7.712248	4.056520793868593;4.180375519665545;4.283422651528609;4.3412628084757845;4.342501355733755;4.19284113674574;4.135620253427548;4.1158034973000355;4.1158034973000355;4.11035388936497;4.117785172912787;4.163859130909254;3.9023822840213356;3.90424010490829;3.919102672003924;3.930001887874056;3.930001887874056;3.939910265937812;3.9712455115644407;4.400217657955134;4.405914975341794;4.393529502762099;4…
monomer-50-nr2-run1_result_380	2.060983	1.0042577347227133;0.17736231780435313;-0.24809993042206321;0.17834836504225757;-0.05939857936399502;0.7076072561281941;0.13014270510484005;-0.5089489247217357;0.40883391800080077;-0.18111382716864494;-0.21872195358561955;-1.0349978235040485;-1.0672737020657048;-0.34521912865261895;0.5521276843134211;-0.19379252541281625;0.14058507394130532;-0.4684839658119258;0.631482457137369;-0.320534494776475…
monomer-50-nr2-run1_result_381	3.994481	4.045621577998461;4.133806142765891;4.184338870891048;4.1167485985598855;3.9603544878323103;2.7242717212321637;1.6619067032792887;1.6082776070092077;1.6015894518161726;0.5797432110186136;0.7147104541833162;0.8660265211532173;2.0935633116733747;2.0472599260450286;2.047879199674014;2.058159141915161;2.1401326885730283;1.4972513086772283;1.4604664551155335;1.4529113168419197;2.0992906527930675;1.375…
monomer-50-nr2-run1_result_382	1.432217	0.5618664173527892;-0.35453368559309095;-0.8172305327896214;-0.23354659548419135;-0.8895350426628127;-0.9658825520161588;0.09326224306599609;0.2451583417644082;1.0189520407344814;0.8662895954726951;-0.13402420485590888;0.2539697757637625;-0.8137733245659352;-0.85055817812763;-1.8932185075051282;-1.8343860718738412;-1.4065430193736885;-0.8339628181778093;-0.29254989366974693;1.1517025066974271;0.0…
monomer-50-nr2-run1_result_383	7.357871	3.1876957585771786;3.4361699362361824;3.60636072795474;2.844252897676795;3.0995885656595545;2.8649640047748317;2.343843942391206;1.3902995020039803;1.3976069308260028;1.3924851768430297;2.1841514906136377;2.270398089993611;2.3572202527772763;2.8182707731493792;3.7536085688444514;3.8452610659341957;4.005820500792343;4.03108686485492;3.9510330017647926;4.066757025884443;4.080133336270514;4.10490428…
monomer-50-nr2-run1_result_384	7.473299	2.536050029485523;1.6695371869525786;1.941996452790185;2.2441067457230433;2.181838141027651;2.1849345091725745;2.202769589687335;2.2484719835064095;3.169442631009035;3.330249775318776;3.239668260535907;4.090289423785864;4.087069200915143;4.074683728335447;4.036041053886799;3.863591565352144;3.8303984988385613;3.8105817427110487;3.7811043179713746;3.775159291133121;3.7811043179713746;3.81058174271…
monomer-50-nr2-run1_result_385	2.559497	1.6189033277547569;1.520777925016507;0.7749791476275714;0.23518832230422101;0.23518832230422101;-0.5469389164328973;-0.8757884587900859;-1.4840290320788523;-1.132881363713941;-0.7257066149279507;0.15455117933226944;-0.124776635532525;0.3690015561830075;0.9230353874570947;1.1077534222902343;1.1275701784177463;1.4587729605650768;1.2539728140985493;1.1270694465665432;0.8477416317017477;0.28627651687…
monomer-50-nr2-run1_result_386	8.171899	4.045621577998461;4.144705358636022;4.225458639855635;4.140574442459426;4.112335564977721;4.11035388936497;4.1158034973000355;4.1158034973000355;4.135620253427548;4.198290744680805;4.365786044183581;4.398979110697164;4.423750055856555;4.434649271726687;4.434649271726687;4.434649271726687;4.423750055856555;4.398979110697164;4.365786044183581;4.198290744680805;4.135620253427548;4.1158034973000355;4…
monomer-50-nr2-run1_result_387	3.844892	-0.8900744557369927;-0.5792932136276934;-0.9898601318543641;-0.6528149801129303;-0.9540571973668561;-0.6267353729014854;0.5608307491402296;0.8545083838576191;1.262229074795926;1.229236446316748;1.527076901560769;2.5724555402597473;2.748666407114835;2.2977254442503354;2.438344268255174;2.3714971242787946;3.223343516330827;3.0637291827325304;2.9857007054804505;2.9736867970781464;2.7113270796475346;…
monomer-50-nr2-run1_result_388	3.183664	1.5559636235499286;0.8863102743395229;0.4393792892960651;0.9865820524953328;1.4609365859123986;1.4265049721408467;1.2086007992387116;0.9820267955307883;1.7182863366448613;1.8143976038632958;1.8722377608104723;1.8549782436993996;1.82971187963682;1.7620070548511857;1.8331433776839348;2.043120848135064;2.062937604262576;1.9255390031284578;1.8620015287946248;2.517136224511693;1.6270531301423758;1.668…
monomer-50-nr2-run1_result_389	1.477434	-0.7023689155532972;-1.2000767655445568;-0.4574937090137746;-0.5240198128430703;-0.056618293501348636;-0.6311441400224944;0.07072211308568604;0.06774959966655895;0.4179984460031413;0.06219315791698243;0.5855734973300385;0.21155844123921744;0.8465598019032509;0.9190179398069783;0.9145591696782882;0.8449405385151387;0.5116199507639945;0.02231193621036389;-0.6732377258821736;-1.2931165347337161;-2.0…
monomer-50-nr2-run1_result_39	1.920910	0.7881596803524465;1.3302869662481858;0.39914367705299114;-0.09997880650064171;-0.24076219440085783;0.5431315940250151;-0.13891790295565437;-0.14149093888946931;-0.9639076326116952;-0.8970582305074791;0.06816390564945025;0.2839309600415109;0.3037477161690241;0.45141153891646324;-0.5562258163684185;-0.8016395213734184;-0.8151396864852853;-1.6487992469471087;-2.362431699006002;-2.4259626786937867;-…
monomer-50-nr2-run1_result_390	7.690420	2.606151804286598;2.9953093828405586;3.296032677142183;3.5363137166644303;4.376932969505307;4.405914975341794;4.4113645832768595;4.400217657955134;3.7775245983642365;3.746189352737608;3.7362809746738517;3.7362809746738517;3.7362809746738517;3.7352901368674765;3.7418544373347142;4.320455214541897;4.144785503136522;4.061307417949377;3.9477670423475466;3.885096551094289;3.865279794966777;3.885096551…
monomer-50-nr2-run1_result_391	5.250799	2.9738911384451625;3.1930427897167437;2.349621834587145;2.5668357770095795;2.561290227656637;2.017021908945882;1.2668906385425507;1.2687484594295049;1.303799346830041;1.3345153188276853;1.3869058678397963;1.517414340875809;2.4538668291030543;2.495234307519236;2.5082390537279164;2.5351155292258545;3.407039705312886;2.54056513716092;2.5315237421777432;2.5584002176756813;3.4414713190844393;3.4526182…
monomer-50-nr2-run1_result_392	3.434868	2.5608209746449138;1.6972806455310954;2.0980631176485924;2.243611326819855;2.812697310488518;1.8429279010218935;1.7139514212419669;1.79111291541347;1.8243059819270524;1.7872297086884665;1.7620070548511868;1.7906612067355778;1.8865247645024201;2.0462172162799876;1.96405782285131;2.8498537282276017;1.9835944514365977;1.9567179759386586;1.8118880912567241;1.76333703874432;1.1633093939742656;1.294019…
monomer-50-nr2-run1_result_393	1.277417	-1.1084893386746157;-1.9644913014782874;-0.9800009859969709;-1.6138028702043856;-2.25918011452744;-2.0291243955212623;-1.367861087342255;-1.0266154795748825;-0.12907063818545172;-0.757213305711414;-0.13056314695895108;-0.40210469573201496;0.13696254566443414;-0.5053509894676399;-0.4954426114038822;-0.949541566421949;-0.6698623502061489;-1.0011491482305312;-0.47530945007729003;-0.1204063741948504;…
monomer-50-nr2-run1_result_394	-0.875097	-0.34377408439583207;-0.44028367556579406;0.2768782950278986;-0.3021034288563991;-0.4596903502954193;-0.5156743687904166;-0.31670583266429825;-0.3498933323626929;-0.7206715060965915;-1.6885298014512065;-1.622533514421145;-1.8903255114469728;-1.5804965575046297;-1.7580382260678773;-1.7426802400690533;-1.5214178532994844;-1.1648142595332913;-1.1747226375970468;-1.909300694197887;-2.873579263965631;…
monomer-50-nr2-run1_result_395	1.960526	0.7251215167627602;-0.02522150831661521;0.6253230987353507;0.24657792243670856;-0.23208999273159522;-0.6009568867864624;-0.34051973756395704;0.10558474717234043;0.48687385826676677;0.4374623173198343;0.8897034514509449;1.9022949957677067;1.711535585112995;0.6775171732333616;-0.2550073153131709;0.33213943797400086;0.07581740801071561;-0.5748968433433267;-1.1779436847517464;-0.6046933602045009;0.50…
monomer-50-nr2-run1_result_396	2.476744	2.3389318064927878;2.5311486709343924;1.6920650418949275;1.1476226231735858;1.983906960611571;2.043604938445702;1.2178441671269566;1.1835364080812012;1.104551500976721;1.049931566900265;1.9669732711313632;1.4240426549537035;1.354525745827639;1.323809773829995;1.3281446892328885;0.8223360828403384;0.8511942339510284;0.8482217205319014;0.8075973704705007;0.18292263526685326;0.15852325428485337;-0.0…
monomer-50-nr2-run1_result_397	1.650274	-0.18952325163950853;0.6605277695975301;0.11996945364733559;0.3741250656753513;0.4066988585599493;0.9093184026181196;-0.14325030482313178;-0.011204769705543861;-1.0814964901094217;-1.2533119843872664;-1.6299481393825346;-0.6100034296972284;-0.251598013538498;0.7702482272590611;0.37289062411811535;1.4217554769591259;2.5797180614075335;2.461537520069835;1.5740990851675527;1.11379169315023;0.9321769…
monomer-50-nr2-run1_result_398	1.389469	1.7059348986149294;1.7183966725720436;1.3742187912928705;1.5640946285955186;0.6551378894951988;-0.04253870806811452;0.34809506995722284;0.40196538103284424;-0.36055897876744;-0.04326151269417806;-0.9321679224863101;-0.3568456543853266;-0.3118863889210326;0.08357917880942546;-0.34056263327518677;0.603303124944654;0.18170770448509294;0.20886087903209996;0.1010635573634549;0.07606318457218514;0.1299…
monomer-50-nr2-run1_result_399	3.256740	0.6491417038016746;1.1932378599610791;1.6099692911814873;1.843681850459538;2.0606172059031436;2.154093115925868;2.8722904443714774;3.110681452402126;2.439437340298824;2.357479919775216;1.5937246295342204;2.129478166261708;1.5402258826359891;1.5757721889397143;0.8110717974388673;0.8498383266133138;0.9170570347670832;1.7064045167015234;1.6352159626761986;1.5730408903261286;1.0566151854690171;1.5260…
monomer-50-nr2-run1_result_4	3.993576	2.8789706233757633;2.8610126941783487;2.28517582806204;2.4574104239143812;2.4820575143479746;2.8367168252604973;1.86414648351041;1.5091593186457952;1.5019757445495703;1.2403591554737405;1.2360242400708472;1.2496482599085117;1.241597702731709;1.4015702820515032;1.8373544383610305;1.878598062051413;2.1734077176408273;1.8658053553717562;1.8800486488384052;1.901475516401278;2.7696840507144014;2.66931…
monomer-50-nr2-run1_result_40	2.619336	1.550514015614862;1.2275548444347006;0.6908869771305884;0.5554038071791918;0.38662925124886444;0.6015526086992438;0.48764066892002295;0.4451584979716683;0.44998883227774944;0.7190367049013974;1.3362801565572278;1.3829733881826791;1.421244498453937;0.8706004813228917;0.8706004813228917;1.4113361203901804;1.3570877504911163;0.7314221774810923;0.7314221774810923;1.326371778493472;1.3129954681074008;…
monomer-50-nr2-run1_result_400	2.122360	1.7826009738832427;2.2629980951751225;1.9040381844051995;2.221744868154947;1.360100634309062;1.0314988014034667;0.42651047295548294;0.37436763339496615;0.21356048908522557;0.7681334494877982;0.7771748444709761;0.5300589698359819;0.15144739129189938;0.16705308674231578;1.0591655831342515;0.31708486990772217;0.21308130819225682;-0.4451580577023673;0.053542173218906614;0.1628581696877468;0.199643023…
monomer-50-nr2-run1_result_401	0.456612	-0.02826414542444891;-0.8408566583363705;-0.13736523625265218;-0.6229677149589417;-0.21094591753465922;-0.501524349620589;-0.5139098222002849;-1.080471991554492;-0.39303549993719317;-1.3220708408875381;-0.32974573505495114;0.323186647541716;0.9258217361995581;0.9989475818044498;1.1583717468325307;0.5037063259055713;0.5640108623641573;-0.19974442787683816;-1.2094721151968728;-2.254485684364516;-2.…
monomer-50-nr2-run1_result_402	2.486791	1.2454430965153542;0.5506505838604905;1.0997669009478737;0.5129289736362779;0.4203159611206325;0.3690745125946694;0.425765569055699;0.4593301997466713;0.4738212026649157;0.4904177359217063;1.5138923699743416;1.5475808553911126;1.4523823077997797;0.8204001437741116;0.5483797577313377;0.24503383758452765;0.20824898402283282;-0.23241706397746303;-0.20232036560880443;-0.72044860166704;-0.057626610917…
monomer-50-nr2-run1_result_403	2.352433	0.657372976473611;1.1354563101494346;0.25007853753957093;0.17144603965464061;0.6533557113453213;1.0025639734450436;1.192974492930414;1.0377408112815354;0.9732124991413237;2.098153866476307;2.4383963611720394;1.9258101528146327;1.9201128354279728;1.5617735895816514;1.497784406569925;0.7184711472883822;-0.05737417967084817;0.2769780099792903;0.8581862310742596;0.4494024049884694;1.348217192844357;0…
monomer-50-nr2-run1_result_404	3.583512	2.525150813615391;1.4544683452170883;1.7181847167237065;1.8617712233724228;1.720235594166981;0.6953219748219727;0.6639867291953433;0.6707987391141761;1.0895392488164704;0.3683899842496251;0.3683899842496251;1.0840896408814038;1.0605572429799839;1.0439672043692438;0.22468128674591667;0.3931358358835416;1.2157723257494386;1.451635433892133;1.6492274317635671;2.2274576789289187;2.105658278599168;2.7…
monomer-50-nr2-run1_result_405	4.466745	2.1062197385602097;1.8760529467152733;2.267682489601565;2.5997199587283153;2.7575545896189295;2.620775262113797;2.5785408006170365;3.276653086185648;2.7769032947331986;1.8275699150230715;1.7164285157579084;1.7719154329149422;1.8008974387514278;1.1739810432181719;0.6199472119440835;1.3801544253622655;1.6472206223731627;1.8044359796347909;1.7273546299637896;1.8622761365819673;1.958771243243055;2.41…
monomer-50-nr2-run1_result_406	5.978135	2.5717201905150455;1.7384004144956837;2.1902110336415244;2.5322365481520497;2.4650137544247794;2.4294674481210543;2.267421756553344;2.22493958560499;2.199673221542411;2.182457414656635;2.199673221542411;2.22493958560499;2.267421756553344;2.4349170560561197;2.4882984428746067;2.507619780098931;2.501303189083287;2.5185189959690626;2.5185189959690626;2.4913948110195303;2.4871837503424334;1.640897502…
monomer-50-nr2-run1_result_407	2.850088	-0.5790954507661794;0.29724736058402407;0.4222313785977715;0.023240511373251404;0.38789416568819207;0.7022538571788978;1.628213101667375;1.6884064984046945;1.2616298455387722;1.6078670350971012;1.3306223122673089;1.2000013130980496;1.1057980716379188;0.033664554038962555;0.07230722848761248;0.5641076123969332;0.44330554451960785;1.107519960985517;0.350700535389151;-0.1918650112571705;0.9557854811…
monomer-50-nr2-run1_result_408	1.700663	1.0003699899747565;1.5775648721045221;0.9638392941391344;1.275991753469937;0.60536691499562;1.4923119208580575;1.133632662088335;0.8951970695629199;0.3589546085782964;0.3387662882733933;-0.6710714624783624;-0.7301501666835076;-0.75062060439398;-0.702688825510559;-0.6927804474468034;-0.7093769807035952;0.06758502865115004;0.1749959328158484;0.8195218321009831;0.8508570777276113;0.731803829338;0.34…
monomer-50-nr2-run1_result_409	1.835872	1.0488677110235303;0.30247341087040625;0.9446607958474015;0.43299070619125524;0.13484485708225089;-0.20147271328261804;-0.7719792230877025;-1.8205343744321052;-0.9586100130439948;-1.4056993573550178;-0.5319650867908957;0.5721271865818882;1.621564041634693;1.2841960867809967;1.5521517051760179;0.7193804757673784;0.1375584415539146;0.061765844012232736;-0.2400108703185331;-0.7298472444602175;-0.758…
monomer-50-nr2-run1_result_41	3.160484	1.101353524508176;0.46554993745888446;0.016497085180644123;0.12652392734276907;0.4370909558715765;0.9533083866080126;0.7642706668491962;0.9126923385792407;1.6650529940469176;2.379514103420728;1.7492176000034687;1.719120901634808;1.7061161554261286;1.6679688998806674;1.6375350452885917;1.6650307944155143;1.0932734620872;1.6779398690264913;1.7112130800405725;0.9392396676716833;1.4588608959488447;1.…
monomer-50-nr2-run1_result_410	4.621602	2.5952525884164657;2.9487400059409046;3.1806000726994235;3.2528446572691823;3.873656179774444;3.69323425224226;3.5571523165453844;3.634189955991088;3.64508917186122;3.5982720855099726;3.6119855521194593;3.6835735836300976;3.7113170422086146;3.740388494816924;3.637995044536819;2.757896456547188;2.922905359262703;3.035523712966106;2.06353823689103;1.6409721282878051;1.5640583435678974;1.42109558204…
monomer-50-nr2-run1_result_411	4.639804	2.242031641100861;2.6136488443505135;2.729850217366337;2.754657170499614;2.7011519289553307;2.6966931588266405;2.7168814791315437;2.5821779691103144;2.6197059510267904;2.795871081335352;2.79314627736782;1.738584107140152;1.5476802644617518;1.4829042428699455;1.9607968798573288;1.591276442726908;1.2923531993007495;1.0947885142365692;2.1316394586752745;1.4408346019286824;1.0364579885868936;1.678472…
monomer-50-nr2-run1_result_412	2.257847	0.28115089943695976;-0.4187929671743111;-0.7215287429705929;-0.16100854637540352;0.5734672064574886;1.669626282733215;0.7379280004961228;-0.09434781000932785;0.9183041914817822;1.7101745044786856;1.7735144742322781;1.3512304830346211;0.3457147842225461;0.44041592304734634;0.8013543424949611;-0.20324710181934857;-1.2115494672797418;-1.1777873320085246;-0.7955521274685805;0.16748140039514317;-0.069…
monomer-50-nr2-run1_result_413	2.803454	0.5476980919368764;0.3422698973180344;0.21522614563589712;-0.2603237061138441;0.5354945439425123;0.5134484027506541;0.5451208046006994;0.7943623188396218;1.404917615302418;1.9585341458525904;2.8760235425770073;1.800761507006988;1.1700178902392886;1.1613480594335028;1.349053699589026;1.0792379991599268;1.2112327289055025;1.3501633232957084;2.492767921745295;3.044031212505325;2.6904897174374858;2.6…
monomer-50-nr2-run1_result_414	3.018280	0.011508592615893612;0.34519629928285644;0.581856778952214;-0.009534989474353012;0.8587973995645672;0.8846830372561301;0.23679772189796977;0.23010956670493354;0.416775035898981;0.730930728163389;0.7455455858074289;0.7531007240810428;0.7789863617726056;1.794534293374235;1.6667666479976342;1.6232936392429032;1.431151249306533;1.560265720083173;0.8557484099696453;0.010872290516216403;0.0497189641911…
monomer-50-nr2-run1_result_415	4.025052	3.941088189425834;3.8957807599745546;3.7049483020440683;3.504323413769162;3.404452794551522;2.9482204864317274;2.997390812573118;2.9770786375424176;1.8114348019667608;1.7905033533070789;1.7781178807273808;1.7770031881952109;1.5356987741500787;1.5425107840689116;1.5178636936353185;1.7430572818042511;0.9131635679876854;0.966792664257763;1.115090481262013;1.411471731670675;1.262430786311645;1.237783…
monomer-50-nr2-run1_result_416	0.588729	-1.1118599656993045;-1.0627781668402134;-0.3212264190489464;0.17789379486920437;0.01962573712041544;-0.35926538982301165;0.7740501041918038;0.5352827863377434;1.2219036543511816;0.9480413348835691;-0.12483919429340769;0.8033291635763574;0.1638674104501247;-0.5470224891734662;0.4162587481418486;-0.21462749326296032;-0.4777193281747212;-0.3236626843980056;-0.5028066021032487;-0.4523977287038892;-0.…
monomer-50-nr2-run1_result_417	1.734307	1.0898417340358648;1.6216699184168897;1.9350002023971158;1.3244290474589793;1.1201347581235912;0.7685718153559933;0.1719776949542787;0.6978965034724579;0.41343153744534367;0.14770304296754339;0.015645048369252904;1.0305554245221813;0.31940006697922635;-0.11554712998275202;-0.8132878513739739;-1.5344785650189896;-1.1723910938711606;-0.14636278199397917;-0.505109298857801;0.60913256738428;1.7324158…
monomer-50-nr2-run1_result_418	7.152138	2.570481643257076;2.926446155297453;3.0369188804207115;3.201614537335769;3.9892239675355508;3.856160281804327;3.811324871065831;3.816774479000897;3.879444970254154;4.046940269756931;4.099950092398026;4.187391528810674;4.365786044183581;4.398979110697164;4.423750055856555;4.434649271726687;4.434649271726687;4.423750055856555;4.398979110697164;4.360336436248516;4.180455664166044;4.101188639655995;3…
monomer-50-nr2-run1_result_419	6.980259	4.056520793868593;4.174925911730479;4.2764867868839795;4.342501355733755;3.4884122601614838;3.462526622469921;3.441471319084439;2.5584002176756813;2.5216153641139867;2.5092298915342917;2.523968603904128;2.5185189959690626;2.501303189083287;2.5185189959690626;2.523968603904128;2.5092298915342917;2.5216153641139867;2.5584002176756813;3.4414713190844393;3.4679762304049864;3.5116969486113105;4.400217…
monomer-50-nr2-run1_result_42	1.619241	1.7721592872219405;2.25323143121724;2.6080475283835343;1.7932675880561815;2.229333861771275;1.8384523742943442;1.8016675207326505;1.3218805288112316;0.15038337129698223;-0.04137165754462334;-0.3151553063865601;-0.24062267476471733;-0.47138972559451425;-1.0111992741765798;-0.6858591253239609;-0.34641619721669376;-1.4236319950915428;-0.5972609292663218;-1.3246531349943642;-0.4952455408289475;-0.060…
monomer-50-nr2-run1_result_420	3.580007	3.976758350455356;3.975543203387792;3.983383435989864;3.9118034353199054;3.825600546165227;3.6912525766295086;3.5546752220294455;3.5626019244804503;3.5874623164116635;3.6144626466353986;3.595636728314262;3.577216782124491;3.532922526835707;2.9680352162380124;2.179960689515515;2.1835524765636274;2.134506005148034;1.2663869176067333;0.5224941200397749;0.08537914991800952;0.09751691304610896;0.05751…
monomer-50-nr2-run1_result_421	2.351178	-0.765743417777913;-1.2273925950937854;-0.36195385241878125;0.24305918471042642;1.1632718505317123;0.8870562912739591;2.316948038094738;1.3480167548099524;1.3085543686979115;0.15802306779732125;-0.42504297418460313;-0.45848375014978093;-1.189547568719904;-2.088926262170045;-1.1895948401370928;-0.1513049104060121;1.004180579526455;1.0096179121962592;0.7746459766288898;1.930718590364206;1.926259820…
monomer-50-nr2-run1_result_422	1.949321	0.17755248789937153;0.8321900855638832;0.6162061828063846;1.0838288171903714;1.3608033922650242;1.3707117703287808;1.395358860762374;1.424217011873064;0.6249611518748683;0.6047728315699652;-0.027828606084688203;-0.5685477388772654;-0.5946466780664488;-0.5412652912479622;-0.5244210485395762;-0.07725795816614106;-0.3542325332407938;0.10980911725025924;0.5352072250606119;0.32332112835051197;0.962610…
monomer-50-nr2-run1_result_423	3.202612	3.3423453138606254;2.219700694492196;1.4828307226542932;1.8336387965871224;1.893336774421253;1.445570297880948;1.474428448991638;1.5015526339411693;1.4977131374414647;1.4824790061684394;1.4677402937986017;1.4656347634600544;1.1918804112561232;1.0643901881857605;1.1785041008700519;1.6065420060860671;1.4540007103140915;1.0851012292474296;0.7284633660346669;0.4379983373707394;0.4180577265174307;-0.2…
monomer-50-nr2-run1_result_424	2.972089	0.46250416381050075;-0.4302583047626929;-0.49523680462820985;-0.1692444183116537;0.44898987115055305;-0.21724636844307746;-1.0614270859515922;-0.17290637660776884;1.0078133275611405;0.8570589933388463;1.156599827959212;1.0149901661479994;0.9852332354255698;0.7978121783960421;0.61012855858836;0.546838793706118;0.8374373886184376;0.12079671630031016;0.13739324955709858;0.8375251832091463;1.09606198…
monomer-50-nr2-run1_result_425	2.457202	0.7540935398566709;0.22043959734807664;-0.16711907727887032;-0.013167822508679301;0.7955755900953513;1.3616890603448846;0.4208438102185335;-0.3571984837144087;-0.6289614487829961;0.14908084514994607;0.4200143614237282;0.20171125645425977;0.07474376509434186;1.2026096511740918;1.4898641684898912;2.2646518285788493;2.0712708913845095;1.0190619609469842;0.2904029395516904;0.5567507076584761;0.560051…
monomer-50-nr2-run1_result_426	4.170566	1.2573906718336756;1.2810422707920457;0.5773117434885812;0.6093066431301507;-0.24122308348464025;0.05919122886235815;0.1219855748414125;1.1431069691039029;1.5106776349716078;1.433658277345619;1.7443796240725216;2.5170047281610315;2.336002768900335;2.3317917082232396;2.3847578206390363;2.437643788554334;2.6294287505842306;2.5671298235083637;2.5240720891563226;2.690328841401129;1.922194925531943;1.…
monomer-50-nr2-run1_result_427	4.015655	0.9596018629797862;1.6264467800829399;2.0909093840964177;1.5412958646510748;1.4963365991867819;1.3775943251014788;2.3032398519087804;2.204156071271219;2.178304841533631;2.210878634418229;2.179543388791601;2.778827905206873;2.941910171127485;3.0720470799861066;2.2627933951523316;1.6846536288943637;1.5562506861968985;2.241312489010305;2.220663157756188;1.7835044774091249;1.2836753058088042;1.745700…
monomer-50-nr2-run1_result_428	7.457537	2.5717201905150455;1.7329508065606172;2.1669263451916976;2.4908690697358673;3.147396489817178;2.2306369029916495;2.19484288723633;2.2051228294774776;2.2051228294774776;2.210200873235152;2.2852568370681046;2.489536990132576;3.405801158054917;3.4570770145348546;3.5116969486113105;4.400217657955134;4.416814191211926;4.4291996637916204;4.434649271726687;4.434649271726687;4.434649271726687;4.434649271…
monomer-50-nr2-run1_result_429	3.665907	2.1995221739638335;1.0051823519048446;1.5191677243795698;1.9091778704980091;2.603604836673185;1.8211474828368506;1.6510512340923378;1.6125324143694855;1.839707678151171;1.781372102300809;1.710235779468061;1.7576721394482921;1.7774888955758044;1.782814648785072;1.7854155980268103;2.576338783442636;2.2460802943898486;1.3648345957774124;1.243316712352561;2.2003290850620996;2.386898012337605;2.401017…
monomer-50-nr2-run1_result_43	8.269158	4.056520793868593;4.180375519665545;4.2943218673987404;4.376932969505307;4.4113645832768595;4.4291996637916204;4.434649271726687;4.434649271726687;4.434649271726687;4.434649271726687;4.434649271726687;4.434649271726687;4.423750055856555;4.398979110697164;4.365786044183581;4.198290744680805;4.135620253427548;4.1158034973000355;4.1158034973000355;4.1158034973000355;4.124721037557416;4.1517213677811…
monomer-50-nr2-run1_result_430	6.906016	2.37163538342359;2.782083088855344;2.061734066370501;2.380055907174122;2.037280155292056;2.023779990180188;1.999132899746595;1.999132899746595;2.019321220051498;2.023779990180188;2.0378994289210404;2.48408738219751;2.506133523389368;2.503780283599225;2.5216153641139867;2.5584002176756813;3.4414713190844393;3.4679762304049864;3.5116969486113105;4.400217657955134;4.416814191211926;4.429199663791620…
monomer-50-nr2-run1_result_431	2.585260	0.8578325454058966;0.279105733640935;0.7489545310761284;1.185192256063088;1.0402533699819128;0.12336992843058714;-0.5325161976738931;0.3311441197387176;0.353437970382168;-0.16381100733022438;-0.43820933261381045;0.47238637482061213;0.177214866576399;0.2130088823317185;-0.30506134191472867;-0.27607933607824203;-0.25700570830551095;0.013188050947030027;-0.5603346825024771;0.2846786071133548;0.92396…
monomer-50-nr2-run1_result_432	1.519472	-0.4670574085776318;-0.4670574085776318;-0.4670574085776318;-0.4670574085776318;-0.4670574085776318;-0.7274354503954928;-0.7274354503954928;-0.7219858424604274;-0.7096003698807314;-0.9533818784417996;-0.33068881885090384;-0.29935357322427447;-0.029067153342657914;-0.289445195160519;-0.289445195160519;-0.29390396528920903;-0.31285373833614244;-0.9189502646702475;-0.31285373833614244;-0.29390396528…
monomer-50-nr2-run1_result_433	1.097384	0.24945459160187866;-0.5408963687810976;-1.018435092523979;-1.4173085422576313;-1.2351365820288427;-1.582477222989641;-1.9068225895542095;-2.0858158012582084;-0.9844548264990098;-0.35007668394563596;0.28726125702233396;0.5528557733338492;0.41736186354065014;-0.2369938558897049;0.32325172244885814;-0.1270573283184844;-0.05905964297822393;0.2131189151995807;-0.22312907184160705;-0.17572450839253445…
monomer-50-nr2-run1_result_434	5.765755	2.5952525884164657;2.9487400059409046;3.1806000726994235;3.195421801045921;3.7726821966171813;3.5571312635051884;3.481579880769048;3.442441787417211;3.4290654770311404;3.333158209039002;3.4956993195099004;3.706048354138422;3.764012365811395;3.770205102101243;3.794976047260633;3.8328755933545002;3.9424068811843034;3.794728337809039;3.652003983465654;3.7479112514577917;3.7612875618438624;3.78605850…
monomer-50-nr2-run1_result_435	6.916716	3.9743855126143552;4.109217686727089;4.221729932714487;4.295566909302761;3.4884122601614838;3.462526622469921;3.441471319084439;2.5584002176756813;2.527064972049052;2.527064972049052;2.5584002176756813;3.4360217111493734;3.450141149890225;3.4772653348397577;3.482714942774824;3.462526622469921;3.4526182444061644;3.441471319084439;2.818778259493542;2.7973513919306696;2.818778259493542;3.70184936090…
monomer-50-nr2-run1_result_436	2.002400	-1.3729309470050788;-1.5428101036978852;-1.3493985491036578;-0.6089019411835253;-0.5941632288136887;-0.06073501856841943;-0.08662065625998343;0.18168408800888355;0.45568614966440923;1.045805416370708;1.0526174262895398;1.868965238447715;1.8309418376280513;2.384851814176343;2.9445028183365913;2.6861064521314817;2.434373541668736;2.4027905865905135;1.9804206300541918;2.093094022575444;2.18494849257…
monomer-50-nr2-run1_result_437	-1.121009	-0.5629158056419614;-0.5382945182940303;-0.18987191080992213;-0.47070347897855536;-0.24158408302667134;-0.6123622567605667;-0.42160284610585735;-1.0813326261581129;-1.5505875821658477;-1.5438994269728126;-0.6921635711906831;-0.8899477215159387;-0.675373489939405;-0.4145110400919893;-0.039910084190598105;0.3522949571061701;-0.2219445228126729;-1.2831892814181896;-1.7702793179406868;-1.304983756572…
monomer-50-nr2-run1_result_438	6.047267	4.022089180097041;2.9180169433856062;3.170665143383322;3.338424187221375;3.180589556330761;3.102561079078681;2.930607009447215;2.899271763820586;3.762526109101832;3.7989393984861355;3.873995362319088;4.055857810014311;4.1269504226217615;4.275124384900213;4.11605120675163;4.0201876489847885;3.7996825268409173;3.5447457909254934;3.4290654770311404;3.2893136361068813;3.3140845812662714;3.36020224948…
monomer-50-nr2-run1_result_439	3.842341	0.9591263662843716;1.5622068861057001;0.9559125916881295;1.2828037633887686;1.6119111113999864;1.9356380255047339;1.989143267049017;2.0192399654176767;2.012427955498844;1.9933543277261139;1.9890194123232203;1.9890194123232203;1.9933543277261139;2.0069783475637784;2.0014048849029153;1.9601612612125303;2.7221024407918697;1.9986456729814077;2.0676327552503104;2.1599939727408617;2.192443910899663;1.5…
monomer-50-nr2-run1_result_44	7.637031	2.5952525884164657;2.9487400059409046;3.1806000726994235;3.263743873139314;3.9093263408039665;3.762097479785365;3.6974453129193563;3.672178948856778;3.6563255439547686;3.669949563792433;3.6835735836300976;3.6588026384707075;3.601086336249328;3.5982720855099726;3.64508917186122;3.64508917186122;3.5873728696398404;3.6476557131489815;3.763336027043335;3.9204732661256916;4.068692964950668;4.126656976…
monomer-50-nr2-run1_result_440	1.722889	-1.9226889475347753;-0.7761177799308844;-1.640380600887244;-1.5183892034089257;-1.5965112130063288;-1.1993353231914776;-0.23346492380808953;0.6256072176948005;0.29395047782653744;1.3258594148859462;1.9566497148728839;1.9645764173238887;1.1406734668920988;1.1659333363086257;0.08451297240273269;0.45716562650978737;0.8437794566779228;-0.18896825811760143;0.012690368407239838;0.8187303250163439;0.778…
monomer-50-nr2-run1_result_441	2.439240	-0.349092401356632;-0.9198169268287808;-0.669086650640741;-0.036216640818197095;0.609411563392979;0.08543072026225262;1.4772005134226796;1.4637003483108104;1.4823551404889639;1.3590352689261183;1.411584080618;1.4607981169846864;2.0081437930657393;1.6532367727016235;0.7163803022063571;0.9822718050099489;1.5072434859470507;1.6341601719349519;1.032262431012679;1.1930695753224208;0.6406776944314434;1…
monomer-50-nr2-run1_result_442	6.943704	4.022089180097041;2.9234665513206717;3.1776010080279518;3.3480848558335374;2.460802693747683;2.267421756553344;2.1936043399783602;1.3220517280687196;2.1683379759157826;2.1725490365928786;2.219489977669923;2.2876100768582472;2.4502750420549417;2.517280448711093;3.4305721032143075;3.4526182444061644;3.462526622469921;3.4827149427748236;3.482714942774824;3.4679762304049864;3.4704533249209257;3.47590…
monomer-50-nr2-run1_result_443	4.203522	2.257901565583575;2.511827333710068;2.7798646804965004;3.0137844056171916;3.8701676165882555;3.8941954333928646;3.8996450413279304;3.8880026971030173;3.231710598867172;3.1708979285008687;2.2770170579938016;1.64859227306227;1.0485646282922148;0.16397286221991986;0.20137698941059898;0.893676404899383;1.0271573913545216;0.9653250262831016;1.000004349506248;1.017591720569415;1.8303198323715564;1.5118…
monomer-50-nr2-run1_result_444	5.267626	3.6734235614472497;3.786505839206141;3.848187434723872;3.7261128197175277;3.5296355143782656;3.4085055925488463;3.3841863560673464;2.94876164188144;2.9998699334102836;3.002347027926223;2.941949631962608;2.310382742339629;2.2771095313255456;2.3307386275956254;2.8134321368106705;2.0344427152966484;1.9867149356395248;2.0101234788151494;2.553054094992809;2.1097870977507784;2.22216704427391;2.25523625…
monomer-50-nr2-run1_result_445	-0.993894	0.5417347479238026;0.7467638709902453;0.053742315922543846;-0.3897799231596391;-0.7954001230064053;-0.6232153843050073;-1.7006723969853978;-1.8920985098424292;-2.6455817201356435;-1.5578447652141065;-1.4987716278241467;-1.0549526150472297;-0.6559293434731505;0.14341370214974386;0.10453603325402848;1.1886812011274541;1.1730820003230895;1.496813660073859;0.7876399781436558;-0.26666891581723234;-1.0…
monomer-50-nr2-run1_result_446	3.698015	3.1242821389691393;3.189191960571964;3.3299072696216965;3.437460230495389;3.7855173515535396;3.619462572213802;3.4239761046809143;3.467325258709848;2.691803769518142;1.8888666757000108;1.835237579429931;1.9413466714839447;1.2354772747366498;1.4050781045779739;0.8481519043852583;0.5830770945097061;0.5527326866894531;-0.07776322062665193;-0.12915643718633502;0.7373181309656311;0.34290145307228764;0…
monomer-50-nr2-run1_result_447	3.214843	1.3424761244236405;1.871809664145923;2.162708258070441;1.5083189073134784;1.976475677063754;1.9159451241030183;1.9767577944693222;2.001528739628712;2.0001663376449454;1.9933543277261139;1.9804734362432301;1.9496336095197895;1.3483330095377917;1.3267822872491222;1.5705637958101903;1.6103211627910112;1.1183842856877213;1.18588511124706;1.294471297817012;1.3385635802007274;1.3164000789291244;1.60697…
monomer-50-nr2-run1_result_448	5.594872	4.0277864974837;4.099374528994338;3.122237945596714;3.0817534851447936;2.8305323910032785;2.5817883913777013;1.721011140612394;1.7677043722378454;1.7388462211271554;2.5473567776061485;1.9130296758229686;2.1383651322729196;1.9342330234289922;1.9415404522510127;1.9015353758185964;1.728342758929161;0.8027894865720484;0.756096254946598;0.7603073156236937;1.2064952689001631;1.2483581662195333;1.318583…
monomer-50-nr2-run1_result_449	2.690342	0.22436957425061957;0.13101867220410401;0.7608077174699545;0.08783415942537912;-0.5593821358733143;-0.07599123485001352;0.822224551059947;1.4697229637642097;2.052039382745299;2.0306125151824275;2.248158906883112;2.221777850288361;1.582701558938291;1.5907521161150935;0.6559703291962904;0.043061792943353494;-0.0026341062296697947;0.010618349430603809;0.31556392970898023;0.6555603973878952;0.7713301…
monomer-50-nr2-run1_result_45	7.206605	1.6072394800298655;2.1256318716212292;2.47502501093991;2.570985662343423;2.4041096364696313;3.237267283382218;2.8271883134067615;2.8139358577464866;2.806009155295482;2.825082783068213;2.82433965471343;2.759192068944235;2.5819122461034993;2.53509515975225;2.511438907125032;2.5337327577684836;2.621669613084319;2.8716521599678666;3.144919395301239;3.4017139521036173;4.35364828105548;4.40591497534179…
monomer-50-nr2-run1_result_450	7.585408	2.453770664677829;2.8532409217938;2.13977560898982;2.473807439956363;2.517280448711093;3.40159009737782;2.5351155292258545;2.513688661662982;2.523968603904128;2.523968603904128;2.5092298915342917;2.5216153641139867;2.5584002176756813;3.4414713190844393;3.4679762304049864;3.5116969486113105;4.400217657955134;4.416814191211926;4.4291996637916204;4.434649271726687;4.434649271726687;4.434649271726687…
monomer-50-nr2-run1_result_451	2.078819	-0.06192825249952397;0.784451742540101;1.3740540064462936;0.6910245875719614;0.8844275451141467;1.2630391236582281;0.809487144928042;-0.3360899669406718;-1.0121644133500562;-1.4770544302218658;-1.269044852407546;-0.6613038066841052;-0.09273526226647578;-0.31758943608415807;-0.34901638661044565;0.2874589554978885;0.7350437187120992;0.7494108669045448;0.15839020916369229;-0.4011369402707592;0.60114…
monomer-50-nr2-run1_result_452	6.504914	4.056520793868593;4.180375519665545;4.2943218673987404;4.376932969505307;4.4113645832768595;4.4291996637916204;4.434649271726687;4.434649271726687;4.434649271726687;4.434649271726687;4.434649271726687;4.423750055856555;4.398979110697164;4.365786044183581;4.198290744680805;4.135620253427548;4.1158034973000355;4.1158034973000355;4.104904281429904;4.099950092398026;4.1294275171377;4.1294275171377;4.…
monomer-50-nr2-run1_result_453	1.515425	0.08315558879123496;0.4201508091766148;0.3011822089035285;0.2091272243772134;-0.1709233394592443;-0.18083171752299979;0.048211078668231856;-0.5275475344916709;-1.3163629284218255;-1.1226420152216219;-1.1005958740297637;-0.1744381813702236;-0.5355389721597479;-0.2570983032019165;0.2692357797189516;0.23790053409232215;0.0441796208921197;0.36609329860467776;-0.46523894551158534;-0.06190369322530084;…
monomer-50-nr2-run1_result_454	1.380053	-2.247283815232784;-1.0129287209524185;-0.9367651297654955;-0.19672133553871166;0.5938671027262481;1.1755609962464133;1.4070183186952607;1.509274595793676;0.4574427963487282;0.22296266748769236;0.16264541602457633;0.05682327532263132;-0.39350848053683557;-0.40465540585856075;0.47841569555019603;1.2289726942136194;1.783890836908138;1.831822615791558;2.0140566276641727;2.2304539665588514;1.80365460…
monomer-50-nr2-run1_result_455	2.272216	-2.130157690277554;-1.3840172582877577;-0.5484698065078867;-0.86307818701065;-0.04153256194250236;-0.38633180034401604;0.3083722838001692;1.2972914493554524;0.9240913223324687;0.8035304692606827;1.3119539224937435;0.8258331901259659;1.4717385123061524;1.7544351042181343;1.6903585007558135;1.35907170273143;1.515667786364074;1.9816724957680554;1.4671078636298378;1.146928152078436;0.994171564945497;…
monomer-50-nr2-run1_result_456	1.279068	-0.12931383819920372;-0.8686325158910346;-0.07248264872758922;-0.1560046253103602;0.6287561461960903;-0.20762172358721723;0.18149966456915725;-0.6416108962273189;0.42458183105159825;0.4695410965158912;1.152687537560964;0.4503436140173645;1.1371851195384535;1.9272737399643316;1.8338872767134309;0.7315611193279407;0.00937730672942333;0.053673588339435266;-0.5774353405417189;-1.2121108735748873;-2.2…
monomer-50-nr2-run1_result_457	1.586989	-0.12343387758492314;0.6632862760289977;0.5199994245722833;0.4051777332907934;-0.007130621749010088;-0.5526374877177355;-0.5679954737165575;-0.6117161919228806;-1.7298319626186458;-1.1320272082668847;-1.0759210174808655;-1.043966498225252;-0.16089539681649392;-0.1241105432547991;-0.1117250706751031;0.09479860372462903;0.10024821165969554;0.26939433176741395;0.7976853908503633;0.7922357829152968;0…
monomer-50-nr2-run1_result_458	8.486837	4.056520793868593;4.180375519665545;4.2943218673987404;4.376932969505307;4.4113645832768595;4.4291996637916204;4.434649271726687;4.423750055856555;4.398979110697164;4.365786044183581;4.198290744680805;4.135620253427548;4.1158034973000355;4.1158034973000355;4.1158034973000355;4.135620253427548;4.198290744680805;4.365786044183581;4.398979110697164;4.423750055856555;4.434649271726687;4.4346492717266…
monomer-50-nr2-run1_result_459	6.492217	1.0570307713659126;1.6946796962893593;2.152806906450845;1.6189448936488355;2.377200753834741;2.215155062267031;1.3019872624896132;1.2508352607354718;1.2128118599158082;1.2052567216421934;1.6514289742092532;1.541773831653653;1.6903193581094964;2.6235516234660192;3.5479902032909596;3.5868805871912026;3.631096724300714;4.094995903366148;4.1115924366229395;4.09450048446296;4.104904281429904;4.1158034…
monomer-50-nr2-run1_result_46	2.825319	1.3513743198575892;1.7754090699172347;1.6140277266096976;1.3443671475393422;1.8068660352338757;1.1705447983572426;1.3790044239272838;1.342219570365589;0.6897669686294485;0.27678778257597225;0.8950285666842307;1.0089405064634516;1.9426076008500814;1.2910080845957472;1.1707795538008812;1.760561664283763;2.0979773455473283;1.3660025149648003;1.3401168772732375;1.2466960060683607;1.5705637958101903;1…
monomer-50-nr2-run1_result_460	4.807851	2.536050029485523;1.6695371869525786;1.941996452790185;2.2441067457230433;2.181838141027651;2.179484901237508;2.1849345091725745;2.22493958560499;2.1594681620682694;2.3166835193299;2.360404237536224;3.2214291977531238;2.081177839093679;1.8536129975793814;1.6213416764848005;1.5307272886186205;1.158607584681238;1.1287585957641728;1.1506808822302332;2.2934093354056153;2.4206862569783567;2.5613050809…
monomer-50-nr2-run1_result_461	1.710762	-1.3485751482216695;-0.31288678944530185;-0.8608415712767035;-0.7915642511501839;-0.6192165969934836;-0.00378428300536788;-0.14810389545755773;0.43334554044295315;-0.1580122735213143;0.5052113051382195;0.49530292707446405;0.4996378424773575;0.4959222007034484;0.4404062939489401;-0.08295527555280086;-0.05942287765138073;-0.4845398268329587;0.13088021188989263;0.12543060395482722;-0.502374907347719…
monomer-50-nr2-run1_result_462	2.320701	0.4193696476669938;0.26125694797143584;0.79716388335746;0.6656780871970668;1.220455046825936;2.326242641887688;1.521317377810756;0.5614239283172572;1.005277258503407;0.7254183548128508;0.5129720918784109;0.3115679103145268;-0.3797529426331442;0.33953850104674604;0.8448140287501912;0.8584380485878559;1.3659856485185051;2.2903003736176477;1.5858300479552183;2.3292937404634073;1.8900732400030935;1.7…
monomer-50-nr2-run1_result_463	7.654103	4.038685713353832;4.145943905893992;3.2322209421044077;3.4102599281836072;3.418186630634612;2.552950609740616;2.5216153641139867;2.5092298915342917;2.523968603904128;2.523968603904128;2.5191382695980473;2.552950609740616;3.4414713190844393;3.4580678523412303;3.480361702984682;3.517146556546376;4.400217657955134;4.416814191211926;4.4291996637916204;4.423750055856555;4.398979110697164;4.36578604418…
monomer-50-nr2-run1_result_464	2.324160	1.9307532376145498;1.4680353510844981;1.156253967376546;0.5163164195532489;-0.3288616304076928;-0.9229442483394941;-0.8678633033138251;-0.47431257436549945;0.06605150052439926;0.040165862832836366;0.1583993995590567;0.6169571247058113;0.37007924799981834;0.07648175778292876;0.6523642256686293;0.792533367316804;1.4745528405644406;1.7927710393294782;2.220504638462202;3.0258293800244482;2.4257042624…
monomer-50-nr2-run1_result_465	7.364899	2.5717201905150455;1.7384004144956837;2.1902110336415244;2.5322365481520497;2.4650137544247794;2.4349170560561197;2.2852568370681046;2.2593711993765417;3.1226255446577875;3.149130455978335;3.192851174184659;4.101188639655995;4.180455664166044;4.360336436248516;4.398979110697164;4.423750055856555;4.434649271726687;4.434649271726687;4.4291996637916204;4.416814191211926;4.400217657955134;3.971245511…
monomer-50-nr2-run1_result_466	6.279549	4.022089180097041;2.928916159255737;3.2008856964777785;3.389452334249719;3.38251646960509;2.4786377742624444;2.282779742552166;2.22493958560499;2.2051228294774776;2.1849345091725745;2.1740352933024427;2.1838198166404013;2.1954621608653153;2.1616498207227477;1.7095168406080241;1.663814446788949;1.611423897776838;1.44392859827406;1.4212631834532186;1.4740252966427196;1.6680255074660448;2.1640030605…
monomer-50-nr2-run1_result_467	1.085129	-0.9048839012441267;-1.161684311896089;-0.32501253011012554;-0.3021678239636299;-0.2922594458998744;-0.006281992458156638;-0.0008323845230901316;0.0016447099928481954;0.24728403944087263;0.24728403944087263;0.2620227518107092;0.2595456572947709;-0.03188140408201337;-0.03188140408201337;-0.03634017421070345;-0.05528994725763685;-0.9189502646702475;-0.31566798907549787;-0.29671821602856446;-0.03733…
monomer-50-nr2-run1_result_468	7.121322	4.056520793868593;4.180375519665545;4.2943218673987404;4.376932969505307;4.400465367406729;4.393529502762099;4.365786044183581;4.198290744680805;4.135620253427548;4.1158034973000355;4.1158034973000355;4.1158034973000355;4.135620253427548;4.198290744680805;4.365786044183581;4.398979110697164;4.423750055856555;4.434649271726687;4.434649271726687;4.434649271726687;4.434649271726687;4.434649271726687…
monomer-50-nr2-run1_result_469	1.562378	-1.103086224592384;-0.12997104470858092;-0.7225312227369551;-0.1412475056172624;0.0163614361696034;0.5004789592729737;-0.03833975150271766;0.5530180624615509;-0.028431373438961068;0.22292771169926845;-0.30059212048224415;-0.27284866190372725;0.35232149220310904;0.3577711001381744;-0.5153916232068269;-0.5319881564636185;-0.27854597929038705;-0.08779757950931058;-0.10253629187914717;-0.149470738310…
monomer-50-nr2-run1_result_47	5.809600	1.207638773679447;1.830325916577733;2.2750932428839947;1.7272473793032506;1.7592018985588642;2.6649384147884634;2.506133523389368;2.503780283599225;2.5216153641139867;2.5584002176756813;3.4414713190844393;3.4679762304049864;3.5062473406762447;4.3823825774403735;4.371483361570241;3.4760267875817883;3.4114984754415767;3.221709325295349;3.1424423007852997;2.234104835313964;2.2002924951713965;2.20512…
monomer-50-nr2-run1_result_470	3.252717	3.112144375841038;2.467991134248579;2.642496125025574;2.7223602168674157;2.245399694961604;1.3401585976351924;1.3088233520085641;1.3156353619273957;1.0909274811390555;0.5742196588763757;0.5224941200397749;1.0600726011227197;1.5943086870439231;1.5338740755010623;0.6875878276539992;1.2272399347254597;0.9001519221129097;0.7309163824714222;0.028057850679129064;-0.08520004939648412;-0.0315774477724571…
monomer-50-nr2-run1_result_471	7.783357	4.015401024904005;4.0936772116076785;4.080485541014674;3.6471521021077926;3.597238647611621;3.5059921226532422;3.4487712393350507;3.4487712393350507;3.521350108652064;3.651858581688077;4.122941334849734;4.2022083593597825;4.280573992835279;4.184373278845022;4.0885097210781804;3.9472258868978334;3.785382168235192;3.702894920854422;3.702894920854422;3.76556541210768;3.873656179774444;3.964565548509…
monomer-50-nr2-run1_result_472	3.879390	0.9868051418390411;0.5587838856057634;1.1943989379009048;1.6877777988114664;2.5431357640221814;2.5721177698586684;2.561837827617521;2.5597322972789733;2.1833424112924344;1.9956587914847557;1.932988300231498;1.933359864408889;1.933359864408889;1.9230799221677415;1.9643235458581263;3.170681178267005;2.343559994827838;2.367711666358243;2.3724246405845784;3.2609453499284022;3.2651564106054987;3.25995…
monomer-50-nr2-run1_result_473	1.698575	0.46606666079624953;0.15170566830828747;0.688366349058865;1.12605826099124;0.5111557738602868;0.3382314437203377;0.9934541462312715;0.19179930989640587;0.3759717156492614;-0.5162970535591032;-0.8398673874188547;-0.5557202491216131;0.23181514847239798;-0.18678718127014285;0.018710941754404194;-0.38681299192500807;-0.46333693064780707;-1.2126409846139594;-1.5075634840555352;-1.524160017312329;-0.72…
monomer-50-nr2-run1_result_474	2.441107	2.8695510161524664;2.3075553900241745;1.915304268208813;1.3577610626992553;1.3165174390088703;0.6525807557275887;-0.2838717324996558;-1.2083103123245953;-1.2370446087094886;-0.5993307193431857;-0.11389651869849286;-0.1163736132144312;-0.1384197544062894;0.6359068977527448;0.6469299683486744;1.3054170436948898;0.795397376625245;0.5991993689091021;1.1085997623497623;1.5120262470547567;0.98829311337…
monomer-50-nr2-run1_result_475	1.059464	-3.660758145375443;-3.7670154076569093;-3.66041473228623;-3.1987712209642227;-2.5157567524621394;-2.0846613272651267;-0.9637313058300097;0.13045258947902102;0.9044939979006885;0.8170235718905676;1.4285697061597382;1.6324509822395616;1.2828336847972304;0.9073363164785215;-0.025607007662591972;0.3798327408266812;0.3897411188904367;0.12240251297727679;0.29237490699599195;1.3298451250636818;1.7216913…
monomer-50-nr2-run1_result_476	8.185787	4.056520793868593;4.180375519665545;4.283422651528609;4.3412628084757845;4.342501355733755;4.261163208839132;4.2039423255209405;4.184125569393428;4.184125569393428;4.184125569393428;4.2039423255209405;4.266612816774198;4.365786044183581;4.398979110697164;4.423750055856555;4.434649271726687;4.434649271726687;4.434649271726687;4.434649271726687;4.434649271726687;4.434649271726687;4.434649271726687;…
monomer-50-nr2-run1_result_477	1.968371	0.2797884974531934;0.8981399775797467;0.7102612345961739;0.5704532827396752;0.510785627286019;0.49604691491618014;0.5397218965759795;0.6187229298147201;0.07013870647569832;0.04264295734877469;-0.49395681966636384;-0.48095207345768354;-0.4330202945742635;-0.3191083547950427;-0.14551175563758403;-0.3835959468119936;-0.1720399530970308;0.4675851862953703;1.3148622719488088;0.8982755981378103;-0.2412…
monomer-50-nr2-run1_result_478	1.087231	-0.12931383819920264;-1.4246282296008854;-0.618804786790671;-1.3730333802186891;-0.6539593236099202;-1.63352739268542;-1.2456445517870143;-1.2481653565282524;-0.3760732876268182;-1.0292031748037336;0.2539463771277451;0.2974630961077717;1.4571596467173367;1.9016619393853982;1.894973784192362;2.313138981267195;1.9174477258283966;1.8974634047497911;1.723139697910141;0.8152215230260643;1.316908515513…
monomer-50-nr2-run1_result_479	4.028554	2.3849074371347236;2.5884278656148187;1.8234409289501565;2.1425761929500164;2.181838141027651;2.0606320908823013;2.0409391894805857;2.059517398350129;2.054934773495641;1.9868146743073183;1.8070577569506432;1.7725022884532944;1.8808274471157582;1.862620802423609;1.89630928784038;1.2041420291100213;1.9733469272860813;2.083869052922261;2.0830020698416827;2.7653848052340813;2.5161453867053165;2.58731…
monomer-50-nr2-run1_result_48	5.429835	2.5717201905150455;1.7438500224307492;2.2025965062212203;2.5488330814088416;3.3480848558335374;2.460802693747683;2.345652206710492;2.293261657698382;2.27344490157087;2.253256581265967;2.253256581265967;2.293261657698382;2.3504825410165733;2.426990353605115;2.4650137544247794;2.4786377742624444;2.0403765234369797;2.0090412778103515;2.019321220051498;2.019321220051498;2.00904127781035;2.04037652343…
monomer-50-nr2-run1_result_480	6.684492	1.3377260626447656;1.9557978443677015;2.4036809995135777;2.750491707933684;3.605849673144399;3.913529209343061;3.9166255774879857;3.9245522799389905;3.919102672003924;3.8834325109744023;3.835376877365185;3.666023756975455;3.864830112610114;3.7989393984861355;3.7915081149383183;3.796957722873384;3.816774479000897;3.8992617263816665;4.1294275171377;4.330115883154059;4.388079894827033;4.423750055856…
monomer-50-nr2-run1_result_481	2.111430	1.6355568882821874;2.154973953416121;1.5088399972594957;1.2935920394711702;1.041140700104315;0.8480280496594629;0.8233809592258696;0.806784425969078;-0.06402505758578277;-0.08854829329357931;-0.10093376587327423;-0.10390627929240132;0.13727428002693084;0.11832450697999747;-0.32110299376232976;0.49596003344270617;0.5149098064896396;-0.0003869576884238998;0.5518080634733377;1.0962314310066121;0.780…
monomer-50-nr2-run1_result_482	7.298985	2.453770664677829;2.8532409217938;2.13977560898982;2.473807439956363;2.517280448711093;3.40159009737782;2.5351155292258545;2.513688661662982;2.523968603904128;2.523968603904128;2.503780283599225;2.503780283599225;2.523968603904128;2.523968603904128;2.5191382695980473;2.552950609740616;3.4414713190844393;3.4580678523412303;3.480361702984682;3.517146556546376;4.400217657955134;4.416814191211926;4.4…
monomer-50-nr2-run1_result_483	1.440407	2.5581814850459;1.4982987239571328;1.769820308887639;1.3511879868791745;0.2691418546982477;0.2895713898086924;0.2551397760371393;-0.8595975091081327;-0.869924722766467;-0.8644751148314016;-0.5009339739858021;0.5965875042736939;0.5988233839840906;0.8715243301233229;1.9363546554184736;1.8950054588220089;1.0012559997192656;0.2863635952701774;-0.24672069448755046;-1.2633898132674035;-1.52915489476200…
monomer-50-nr2-run1_result_484	7.048387	3.2318473027026506;2.2610524963107026;2.6070110866501017;2.8680845624144995;3.2157185619105704;2.3044085830201073;2.2755504319094175;2.2791422189575297;3.1208458419501053;2.689644310495067;2.563392634682676;2.610175313079949;2.6235516234660192;2.6335838562555725;2.6568685447053992;2.713470154394606;3.205112792038557;3.3991130028618812;3.4760267875817883;4.389318442085002;4.416814191211926;4.42919…
monomer-50-nr2-run1_result_485	3.014233	2.17364052516313;1.7079732621069603;2.0789824634317013;2.304602253892547;2.3100518618276134;1.4873874586537932;0.8611026120147839;0.8400473086293021;0.5563845783616154;0.4848309548049503;0.5194758700741228;1.2676254648647018;1.2528867524948653;1.835574735653347;1.747965734289604;2.615678849699541;1.7202355941669798;1.7477378379399562;1.944834416908203;2.1717594074956237;2.2154801257019483;1.95524…
monomer-50-nr2-run1_result_486	2.683986	2.0508199655984165;1.6400364513302843;1.9850371867234078;1.4561394230958997;0.905409211024973;0.8831153603815225;0.9696189572502184;0.9196253582535466;0.42979223594380217;0.42080104583197264;1.0295976766829422;1.6291266507178679;0.6802749069349885;0.3433642145705118;0.3693737069878713;1.379100466477042;1.4506820033416294;1.6565449550342046;2.0989449691956588;2.6189800094851665;2.291332269926081;2…
monomer-50-nr2-run1_result_487	3.272182	0.984599037656459;1.0892865834340748;0.767169820794127;1.2408635185648431;1.7336724061256557;1.7917602725244257;1.6998632262117532;1.8482848979417998;2.0454780188285873;1.80740610291944;1.1347995888323723;0.9359690437029673;0.9181274685421541;1.1732939003539498;0.7967123029753678;0.9533083866080126;1.8639990918694898;1.3724824350444418;1.3399086421598438;1.1631242382222957;1.12559625630582;0.5227…
monomer-50-nr2-run1_result_488	3.483314	-0.4694181340655126;0.23134815964092106;0.7731688035255073;1.1717905063177556;1.5653917585152102;2.3227503132400615;2.3921379492838275;2.447501011715065;2.648932506086205;2.7034285854368636;1.932118156922254;1.752361239565578;0.8223491970797765;0.8323814298693286;0.8857191064625196;0.9201507202340727;0.5765581901427741;1.3539375002214342;0.5733379672720549;0.9623616338620314;1.8311745884775847;1.…
monomer-50-nr2-run1_result_489	3.911462	4.011189964226909;2.882346782356083;3.0909026999700853;3.077294715016103;2.84836747151804;2.6107703972141882;2.5312556632525443;2.5152784036247393;2.235836445556739;2.2552816375068603;2.312750230276647;1.4829042428699455;1.6185688778429053;1.4966521174334069;1.4596195544201187;1.4823766741406195;1.354886451070259;1.4645415936258581;1.6038304337375613;0.63509958848718;0.7435161837848115;0.62692517…
monomer-50-nr2-run1_result_49	7.991387	2.5372885767434927;2.7304963266615783;2.985147605037585;3.217467942237779;4.058087195078656;4.092518808850208;4.130170645492482;4.198290744680805;4.365786044183581;4.398979110697164;4.423750055856555;4.434649271726687;4.423750055856555;4.398979110697164;4.365786044183581;4.266612816774198;4.2039423255209405;4.184125569393428;4.184125569393428;4.184125569393428;4.193043109650808;4.2200434398745434…
monomer-50-nr2-run1_result_490	3.802073	1.3335818294228277;0.4462712014995093;0.004642532558262478;0.40901573296210536;1.1455970161335427;0.2851913295456262;0.5025727707373177;0.7934437745518987;1.837478293086826;1.9043598450171815;2.0338317437002926;1.929626209079758;1.9432502289174227;1.4589466082670182;1.4499052132838415;1.449285939654856;1.6769663338623224;1.5846051163717698;1.5312237295532845;1.684455158291519;1.4504581730684096;1…
monomer-50-nr2-run1_result_491	1.023940	-0.02826414542444891;0.303321105115869;0.9045582178641537;0.958634861213516;0.8937318615834036;1.9980653497617324;1.4893433373547007;0.8681580681250224;0.5737401395393869;0.5861256121190818;0.025311609873913062;0.07383219891401879;-1.004615651572745;-0.47384918040863405;0.179218310735551;0.13698384923878967;-0.5875300702224647;-0.6520583823626764;-0.39439056850216603;-0.3286237091039868;-0.827187…
monomer-50-nr2-run1_result_492	2.973853	2.895567156632555;1.8344851682409034;1.9770665305383086;2.2026058447573824;1.813159056605326;1.034249779591805;1.0153000065448716;0.9998618760455509;1.8112554991718481;0.9936234032091774;0.6360849701310256;0.4191574987643503;0.8698884073596499;-0.08058852178139121;-0.45759324072205404;-0.4944562124630205;-0.21624309013039805;0.13782741062543785;0.9193336932987939;0.4947361318466527;1.385762792605…
monomer-50-nr2-run1_result_493	6.767928	3.7323784109265987;2.601432611823498;2.870183868245669;3.0815057756931994;3.0993408562079607;2.2539215914414763;2.3006148230669266;2.489536990132576;3.400351550119851;3.4238839480212717;3.4280950086983677;3.019311182612578;2.9879759369859493;2.9578792386172896;2.9479708605535344;2.936823935231808;2.0636612118868065;2.073569589950563;2.523968603904128;3.423636238569678;3.447168636471099;3.46252662…
monomer-50-nr2-run1_result_494	7.282031	4.056520793868593;4.180375519665545;4.2943218673987404;4.371483361570241;4.393529502762099;4.394768050020068;3.517146556546376;3.4858113109197473;3.475902932855991;3.475902932855991;3.4704533249209257;3.4679762304049864;3.4718157269046923;3.447044781745302;3.393663394926816;3.216259717360283;3.1424423007852997;2.2395544432490295;2.2072283598160247;2.2038842822195077;3.0735790732421946;2.985350798…
monomer-50-nr2-run1_result_495	8.125907	3.2197095395745494;3.4079784681478835;3.3833694491766195;3.309278436454936;3.522699649733636;3.4746440161244188;3.4617631246415357;3.4622585435447233;3.5115527244119105;3.59403997179268;3.794728337809039;4.000370892857276;4.069234120400382;4.104904281429904;4.135620253427548;4.198290744680805;4.365786044183581;4.398979110697164;4.423750055856555;4.434649271726687;4.434649271726687;4.4346492717266…
monomer-50-nr2-run1_result_496	6.137697	2.453770664677829;2.842341705923668;2.098655840025232;2.3816595239634313;2.2177560115087656;2.114956589097296;1.879712754583586;1.6931438273080806;1.7554427543839473;1.766341970254079;1.7332727584662924;1.7864501460584834;2.5874857087643615;2.738384475010345;2.740861569526286;2.5806736988455286;3.3728354315193245;3.3428188776511645;3.388397416744443;3.4270400911930916;3.4240238675486676;3.4270400…
monomer-50-nr2-run1_result_497	2.546895	0.8242131371056499;1.4375806857252929;1.8894286897479984;1.6122026998766468;1.3025383612685262;0.7057309393691922;-0.11160771059535814;0.1075267075321169;0.0005506323975255587;-0.03648193061576364;-0.2974792460626079;-0.0799325010669472;0.5207144173320937;1.3513055229569175;0.9836404317001559;0.7260519411709798;0.7550339470074664;1.0492243289678953;1.8669066298019144;1.586563277680073;1.208285603…
monomer-50-nr2-run1_result_498	6.182300	3.7489749441833897;3.818460358461754;2.9015191138722973;3.091414153756956;3.0993408562079607;2.2430223755713445;2.2495866760385828;2.3715034364480814;2.2519399158287245;2.2140403697348576;2.2002924951713965;2.234104835313964;3.1226255446577875;3.1535892261070253;3.2261680954240393;3.4138517152317185;3.441595173810236;3.433792326085028;3.418186630634612;2.9780675589221928;2.0636612118868065;2.0268…
monomer-50-nr2-run1_result_499	7.744068	3.9278161357147017;4.010133906089527;3.9224872048348036;3.7946109777292936;3.7934897905510696;3.7915081149383183;3.796957722873384;3.816774479000897;3.8992617263816665;4.118528301267569;4.294445722124538;4.319216667283928;4.187391528810674;4.135620253427548;4.1158034973000355;4.1158034973000355;4.104904281429904;4.099950092398026;4.1294275171377;4.1294275171377;4.099950092398026;4.104904281429904…
monomer-50-nr2-run1_result_5	8.129856	4.045621577998461;4.144705358636022;4.214559423985504;4.173226353523296;4.111794409528008;4.010639506505873;3.9534186231876807;3.933601867060169;3.9534186231876807;4.0160891144409385;4.129629490042769;4.213107575229914;4.320455214541897;3.935575350534919;3.9290110500676807;3.930001887874056;3.930001887874056;3.930001887874056;3.9290110500676807;3.935575350534919;4.331354430412029;4.24877773625943…
monomer-50-nr2-run1_result_50	2.679988	0.6281345865883721;0.08187197242020743;0.5650240167162685;-0.12676573104072197;-0.03739034542519161;-0.48655081212078694;-0.5073584060546754;-0.5074822607804721;0.27435581942687814;0.355276665597585;1.3875746980364476;1.633214027484472;2.009795624863054;1.9853525336557585;1.8807430167672017;1.1112904091395466;1.0650488861919871;1.0632347755303275;1.6557072820267682;0.8618115831918163;1.0238572747…
monomer-50-nr2-run1_result_500	1.954608	0.05727810162274924;-0.750421729263349;-1.2410803590297905;-1.338988563531277;-1.2454438376006036;-0.4541530315892876;-0.06146053092046353;-0.4128070488779323;0.519251010362887;1.2737586452472849;2.203522978281493;1.711338391726609;1.0776963698350974;1.066959525306874;0.7670919887861731;0.7917325845737145;0.2184822600264723;0.12921741068084464;0.09788216505421524;1.0991868031891934;0.619280694057…
monomer-50-nr2-run1_result_501	6.786882	3.9519874052959656;3.846699235943459;3.7352222144428047;3.759058176779517;3.7682234264884915;3.7736730344235574;3.7823428652293436;3.2421370530192166;3.440967598148622;3.6317475861012243;3.689711597774198;3.7253817588037204;3.746189352737608;3.766625382494105;4.364547496925613;4.34795096366882;4.261163208839132;4.2039423255209405;4.184125569393428;4.184125569393428;4.184125569393428;4.20394232552…
monomer-50-nr2-run1_result_502	7.166574	3.958923269940595;3.840011080750424;3.3698692840647517;3.2871084405372817;2.3535046110033684;2.3035911565071965;1.8899769961153254;1.9312206198057102;2.1290603271287387;2.6390334641906392;2.846038421222642;3.617101140285659;3.607812035850887;3.9961598321801803;3.8259397287098706;3.742461643522726;3.5695167360848834;3.5447457909254934;3.648332051917042;3.5090756298959715;3.5006535085417783;3.50065…
monomer-50-nr2-run1_result_503	1.450183	0.40742354804790026;0.9863879411913521;1.4967969178043237;0.8375999224286224;0.03277258963290538;0.39808028365145376;0.8848202896482167;1.1539841329207332;0.9360799600185971;0.7040563483756075;1.6739637488389474;1.7703699969261628;1.5592614365248199;1.5604999837827895;1.3079616633645368;0.6215148549482448;0.7202707816337119;-0.038063757570960255;0.9936618716928809;0.8659129686990233;-0.1465385947…
monomer-50-nr2-run1_result_504	3.295722	1.7035603029365038;2.181682768451376;2.5147982269870717;1.8849008700911205;0.9008120388419183;0.8640271852802224;0.8200587576223047;0.8994310017434588;0.7077840307102764;0.6593568329236676;1.4620025070649063;1.4756265269025721;1.5191432458825986;1.5043608232874643;1.6602461966559592;1.7081779755393782;1.7234922513129025;1.7771650578082812;2.7063425353041373;2.685738940596546;2.6864019244508284;3.…
monomer-50-nr2-run1_result_505	3.304121	3.376776927632178;3.471160054902004;2.415868777116816;2.6409585322180122;2.671674504215656;2.6679588624417483;1.5185744038994673;1.4966521174334069;1.4816656956119758;2.4579516791359697;1.6522594589698343;1.0376169565557387;1.0309288013627036;1.5685194161842175;1.6917985785774823;1.2848725733786472;0.5883498219475031;0.6786933723613611;0.9692701220125151;0.7838432000764374;0.514176053823805;-0.47…
monomer-50-nr2-run1_result_506	1.144981	-1.6679148856898867;-1.5390812031851047;-1.4477424735801854;-1.3740076283791642;-1.8390515237098044;-0.7347180355314767;-1.4620998030315653;-0.7713804752451079;-0.7535453947303475;-1.1266768082543845;-0.42321819217861195;0.6272449849240933;-0.1419100911319431;0.8048364756073655;1.137703849425675;1.4960430917878023;1.9297517414918122;1.730921196362408;0.9603036913312292;1.1667113950820938;0.676710…
monomer-50-nr2-run1_result_507	1.590910	-0.42374353949487437;-0.43240631331142626;-0.2609294637635281;-0.18958033570976965;-0.5781002923176076;-0.31772225049974656;-0.31772225049974656;-0.682378083877517;-0.6513290643185948;-1.272514333548271;-1.6170918194222579;-0.6528132496545171;-0.8818560458457487;-0.9460250690738318;-0.8541125872672318;-0.5779866414834315;0.5164384686311407;0.29517608186156985;0.014454670916285831;0.00330774559456…
monomer-50-nr2-run1_result_508	2.183679	2.8351194023809145;3.0253233366407466;2.4737900690132992;1.8234407379335913;1.7987936474999981;1.7575500238096131;1.12816880902568;0.2573593254708216;-0.30059212048224415;-0.10266014660494382;-0.08779757950931058;-0.08470121136438685;-0.06810467810759514;0.5693270938531394;0.5981852449638294;0.6026440150925195;0.40892310189231595;0.6648423735814869;0.6359842224707969;-0.0014475494899376408;-0.018…
monomer-50-nr2-run1_result_509	2.193075	0.7579207138396422;0.543145642450644;0.40871466214762947;0.3105339224244434;1.0853863158671395;0.15244299172602602;-0.1393739876178745;-0.15175946019756945;-0.15720906813263594;-0.06632146888347501;-0.09765671451010441;-0.7203497741010002;-0.6033547846327495;-0.6033547846327495;-0.5922078593110233;0.025035592344807105;-0.05681061192117483;-0.06894837504927646;0.3738639124591487;0.2498564750376575…
monomer-50-nr2-run1_result_51	1.579472	0.15984126211040783;0.06884359985403396;-0.3149172276620446;0.1996430232494416;0.1737573855578787;0.16632610201006154;0.4255894512957506;0.43103905923081604;0.41877744137691775;0.43103905923081604;0.4255894512957506;0.42125453589285716;0.16087649407499613;0.45034023362875497;0.4557898415638204;0.4435282237099221;0.2345274547942495;0.2290778468591841;0.23019253939135606;0.49800186475703423;-0.0270…
monomer-50-nr2-run1_result_510	1.959226	0.9347622702485487;1.5208676356464583;1.8550637212897942;1.250002423878964;1.5458385871973244;1.4997646292008584;1.513388649038523;1.0384363756441273;0.2228660997947082;-0.38487494592873267;-0.3572553420760113;-1.0634181848214235;-1.0615603639344695;-1.0615603639344695;-0.8367061901167894;-0.12360748272674656;-0.15494272835337486;-0.36827841267194095;-0.08882674308134768;0.5191276041397104;0.5603…
monomer-50-nr2-run1_result_511	7.206443	4.056520793868593;4.180375519665545;4.2943218673987404;4.376932969505307;4.4113645832768595;4.4291996637916204;4.423750055856555;4.398979110697164;4.365786044183581;4.198290744680805;4.135620253427548;4.1158034973000355;4.1158034973000355;4.1158034973000355;4.135620253427548;4.198290744680805;4.365786044183581;4.398979110697164;4.423750055856555;4.434649271726687;4.434649271726687;4.4291996637916…
monomer-50-nr2-run1_result_512	1.813727	-0.26056529641730813;0.6108281659811964;0.0652042267447981;-0.2081868296493037;0.5980008094200208;0.31890412237334087;0.15397735402167023;-0.8924869876120075;-1.3546522005162853;-0.5498248677205684;-0.5731095561703963;-1.3320782223306074;-0.9983616012074745;-0.04589943526179279;0.09519995431967668;-0.5208532556309314;-0.811929941106586;-0.04726395755971295;-0.3602705463186864;0.06767505194132824;…
monomer-50-nr2-run1_result_513	6.372612	1.5794960214513487;2.091200257849676;1.4228324637093333;1.6510058526471736;1.9308647563377288;1.8828091227285122;1.8660887347459216;1.8730245993905532;1.8939560480502373;2.79065116929666;2.8218625601974905;2.802912787150558;3.4994149612838092;3.458295192319221;3.4260929636120134;3.393395316001618;3.2756896162692164;3.2806438053010947;3.4070193358392826;3.445166591384744;3.451359327674592;3.476130…
monomer-50-nr2-run1_result_514	1.842327	0.5701524075991207;0.4008576999092313;-0.16313190601269226;-0.1697119007920758;0.43762317279999907;0.1648596584024431;-0.41758710995049586;0.021014116880833555;-0.10768321848746334;-0.18296860995229372;0.15009199308199173;0.24363671901266287;0.5365885537151242;0.03352125756481936;-1.0108228331024867;-0.42155827421150205;0.006453058105846813;-0.5032597921075591;-1.2871576661069326;-1.3500881420770…
monomer-50-nr2-run1_result_515	1.781147	0.3378481619288041;-0.4861340012022035;-0.47643155353946937;0.06727203317195274;0.20469265465391545;0.276730368521216;0.357372070280293;0.20296466254241224;0.3005439046506974;0.33187915027732573;-0.20436331070730002;-0.2191020230771366;-0.8265953593489831;-0.8377422846707083;-0.8446781493153378;-0.7096003698807314;-0.5410735234019972;0.0050336054210850896;-0.4576570501194135;-0.7247232471303074;-…
monomer-50-nr2-run1_result_516	3.690657	0.2081328734125004;0.4324659065458581;0.6347646955438699;-0.01256270110971791;0.847006324778092;1.0483139644234376;1.6290060238222914;1.6691349549805032;0.959588267995175;1.3068131720473688;2.4171898866096626;2.1185160350698733;2.1239656430049387;2.7355117772741093;1.894922846813706;2.962471481430339;2.9555356167857094;2.1465231467574784;1.4500085131435267;1.4174347202589288;1.42226505456501;1.66…
monomer-50-nr2-run1_result_517	2.524621	0.9208353338053397;0.6805618287387879;1.1490909223591093;0.9137184321749421;0.6187849218597323;0.5874496762331041;-0.4090246275957942;-0.32506940532517475;-0.3115692402133079;-0.5634620957905999;-0.2716451164467004;0.26036158441015805;-0.18711647350896957;0.49891777982942875;1.5197914646403257;2.1807556345024803;2.1552401201105744;2.497263125679297;2.2256344666402987;2.044722147581871;2.225272998…
monomer-50-nr2-run1_result_518	1.255838	1.2795606677513316;0.23285393157458484;-0.33987861494466065;-0.18304433475039691;-0.4997683892447495;-0.4844541134712231;-0.5609780521940253;-1.4842105028516261;-0.8687225510086086;-0.34486881443562106;-0.016160943909717597;0.5468027028870132;0.2894161852629076;0.39789464324132356;1.4338786045994494;0.5902621263163801;1.0549559911212838;0.16028377725142914;-0.0982205562173614;0.23488490909397997;…
monomer-50-nr2-run1_result_519	0.627184	1.7155426293911482;0.9313376059607726;0.7090058464401083;0.43105461883281626;-0.5844933127688109;-0.9570392615807837;-0.9280572557443003;-0.6742210760901314;-0.7993904774609812;-0.8843670946229549;-1.0652181272139087;-0.40147772451896085;-0.4328129701455903;-0.6937912748178083;-0.15249546952617865;-0.020142494059104912;0.6054916439908846;0.5086849748275359;-0.026913513077433875;-0.439221868117236…
monomer-50-nr2-run1_result_52	3.221903	2.566270582579979;1.7205653339809224;2.1448802039998403;1.839441713760078;1.7076906078925962;1.5630626961157312;1.4066685853881558;1.344369658312289;1.1077492855438962;1.116419116349682;1.7528600505040413;2.0655047866082157;1.2785105444639184;1.2526249067723554;1.1590251420238344;1.3280208345070907;1.318236311169132;1.3213326793140556;1.3157592166531924;2.1681487540182816;1.5661050256815003;0.941…
monomer-50-nr2-run1_result_520	7.440438	4.056520793868593;4.180375519665545;4.2943218673987404;4.376932969505307;4.4113645832768595;4.4291996637916204;4.434649271726687;4.434649271726687;4.434649271726687;4.434649271726687;4.434649271726687;4.434649271726687;4.434649271726687;4.434649271726687;4.434649271726687;4.434649271726687;4.434649271726687;4.434649271726687;4.434649271726687;4.434649271726687;4.434649271726687;4.434649271726687;…
monomer-50-nr2-run1_result_521	8.009453	2.606151804286598;2.9953093828405586;3.296032677142183;3.5363137166644303;4.376932969505307;4.4113645832768595;4.4291996637916204;4.434649271726687;4.434649271726687;4.434649271726687;4.434649271726687;4.434649271726687;4.423750055856555;4.398979110697164;4.365786044183581;4.266612816774198;4.2039423255209405;4.184125569393428;4.173226353523296;4.137556192493774;4.099408936948312;4.02971313427860…
monomer-50-nr2-run1_result_522	7.991587	4.056520793868593;4.180375519665545;4.2943218673987404;4.376932969505307;4.4113645832768595;4.423750055856555;4.416814191211926;4.400217657955134;3.517146556546376;3.474912095049616;3.4402327718264694;3.407039705312886;3.23954440581011;3.186782292620608;3.198300782119725;4.081371883528483;4.097968416785275;4.130170645492482;4.198290744680805;4.365786044183581;4.398979110697164;4.423750055856555;4…
monomer-50-nr2-run1_result_523	1.625790	-1.2353292175319344;-1.7148021449085709;-0.9195712323597572;-0.24504345815384176;0.15780996276476011;1.1986124712553021;2.0368805800161947;0.9086431297590569;0.9940080254306294;0.9849666304474504;-0.1348845463874295;0.23327492963696012;-0.7834997620489751;-1.5887463854319488;-0.9509645829454787;-1.3388764134413569;-1.1634544114875762;-0.8978450418495042;-0.9155497729924162;-0.12438113927212116;0.…
monomer-50-nr2-run1_result_524	3.130320	2.0227721220529102;2.4445825910729555;2.6670193607333705;1.9773527267682842;1.80560565741883;1.7589124257933795;0.8276618360496072;-0.09764372685591088;-0.037168212713024326;-0.08278115976027656;0.18837224320191867;0.8499556866930588;1.5218190724253464;1.8499456492541384;2.7174175498585327;1.819296761775628;1.2310353159562841;1.1404852361334483;1.1311961316986772;1.1417237833914182;1.732957742629…
monomer-50-nr2-run1_result_525	2.165456	0.8868304913651276;0.663910377424518;0.20054080032261035;0.12831276781434992;-0.011232072827896492;0.0009056903002051365;0.6046489768441675;0.024438088201625255;0.6280575200197921;0.8962384095628613;1.436602484452759;1.417405001954231;2.0057903024993724;1.1483571293305843;1.716430254845025;1.6461151785463306;1.373599373600369;0.330787276189151;0.30366309123961843;-0.16883362129049342;0.7224462999…
monomer-50-nr2-run1_result_526	7.409500	2.5717201905150455;1.7438500224307492;2.2025965062212203;2.5488330814088416;3.3480848558335374;2.460802693747683;2.2773301346170998;2.22493958560499;2.2051228294774776;2.19038411710764;2.1918703738172027;2.22370103834702;3.136249564495452;3.162754475816;3.176997769282649;4.05957345178822;4.051399039885621;4.005820500792343;3.898720570931954;3.79954734352257;3.8845553956445755;3.897931706030647;3.…
monomer-50-nr2-run1_result_527	4.489388	2.4760645153212804;2.869837455050592;3.1619953125775355;2.5006839154543012;2.5082390537279164;2.529665921290788;3.389204624798125;2.495234307519236;2.021550605115843;1.9591278233141796;2.631602180642822;2.4125833152085145;2.3291052300213684;2.303715011232993;2.1380451145265393;2.4150038021390756;2.4469146111693916;2.465492820038933;1.7028522223301106;1.698517306927217;1.6436496633991675;2.1503391…
monomer-50-nr2-run1_result_528	3.377253	-0.24817982383761322;0.6274246992379869;1.242372438855886;1.5677723145968019;2.374579227295112;3.095253650256661;3.0940151029986915;3.033697851535576;2.8374682556479067;2.6340550856640137;1.7973493619286152;1.7387223664013578;1.7841770507688406;1.5235610110219784;0.6869354317870774;0.646974065579959;0.415593917060701;0.4746726212658473;0.6120712223999634;0.49250770178060765;0.45002553083225305;0.…
monomer-50-nr2-run1_result_529	5.214573	3.766810024698151;3.8528919722333073;3.952720823296499;4.011517818179002;3.97708620440745;3.789278729873973;3.59403997179268;3.5115527244119105;3.4622585435447233;3.45631351670647;3.451359327674592;3.4649833475122565;3.489506583220053;3.489506583220053;3.4649833475122565;3.451359327674592;3.4617631246415357;3.4800936240594846;3.535085122313331;3.325874969711727;3.501420826391306;3.497209765714209…
monomer-50-nr2-run1_result_53	2.515372	1.5259907799070656;1.9507723989863381;0.9501510658698152;0.5189153191699424;0.9694897452339938;0.983980748152236;0.9775403024107953;0.9114362867891966;0.9460812020583681;2.02985706388224;1.8710464485118061;1.488613215548469;0.41437642573880096;0.6099661706995915;0.0692305316323028;0.12409817516035232;-0.7486796655513662;0.21319839300904617;0.28952649088477794;1.4092179650619265;2.0735449824319154…
monomer-50-nr2-run1_result_530	1.210726	-0.24711928048296378;-1.4503516169832955;-0.6557640685758961;-1.0842599751379338;-0.33739874972535006;-0.32056100166301454;0.8977871002710757;-0.07212030019226526;1.4238116706583763;0.9394957747427085;2.034540158486266;0.9579501288864543;-0.10390118834351993;-0.39312149380995226;0.6193182824730884;-0.07113558739400391;0.4310153890364231;-0.6293679533037014;-0.2715945257784831;0.1694092774822816;0…
monomer-50-nr2-run1_result_531	1.657975	0.5800607856628761;0.3954080919741648;0.2623979181179355;0.14313281835382413;-0.4326257948060786;-0.4492223280628703;-0.2678868874423628;-0.2733364953774282;-0.2733364953774282;-0.2733364953774282;-0.2733364953774282;-0.2733364953774282;-0.2733364953774282;-0.46160780064256635;-0.4492223280628703;-0.4326257948060786;0.19006726478481714;-0.3107384964750019;-0.30083011841124646;-0.30083011841124646…
monomer-50-nr2-run1_result_532	6.343865	3.1574752054827226;3.385141789207838;3.4722868449839113;3.536498274586425;3.889509584676454;3.762097479785365;3.6974453129193563;3.702894920854422;3.76556541210768;3.8845553956445755;4.000235709538929;4.1868503733609606;4.330115883154059;4.388079894827033;4.423750055856555;4.434649271726687;4.434649271726687;4.4291996637916204;4.416814191211926;4.400217657955134;3.517146556546376;3.48036170298468…
monomer-50-nr2-run1_result_533	4.042363	1.509382481294654;1.9801674693607922;2.3175565259729716;2.503450070709461;1.659269353200946;1.811406666704901;2.1676729657402722;2.6190471167908043;2.518016068494466;2.490272609915949;2.479744958223208;2.1537336232555546;2.1152148035327034;2.0627348077487695;2.4681745562380426;1.6788270743036025;1.1251210969816074;1.2101748856501393;1.767334547147572;1.1212206691157873;0.5101232705305648;0.537866…
monomer-50-nr2-run1_result_534	1.724962	-1.0952634324425137;-0.19853271779514095;-0.7590234960095954;-0.16737679999657082;-0.24243276382952345;-1.203564760580992;-0.15346136048201403;-0.0672584713273362;0.09330096353081109;0.49541438289133366;0.3556625419670749;0.4033283295791872;0.9361511637942468;0.8572621981076389;1.3753904341658745;0.7775798991949008;0.47465583337802075;0.14159095497946636;0.06382846899869438;0.436155295474883;-0.4…
monomer-50-nr2-run1_result_535	-0.557784	-1.3148118682692693;-1.2565987892486097;-1.2177900699015052;-1.4851435027566289;-2.184053080762724;-2.616105894588932;-1.8460261510389258;-1.6910548994694683;-0.9665409800082138;-0.6871518786759453;0.32550012281516477;0.28600318029046834;0.7896454665050466;0.6862572339368924;1.4805096436226797;0.3267581198513679;0.7176345680812886;0.6743655585528542;1.2250784075188716;0.8808602863323733;0.4008756…
monomer-50-nr2-run1_result_536	1.520150	1.0125950342652066;0.7212719414962856;1.1470155760253762;0.6605321429251757;-0.11627160374979682;-0.37675165503229224;-0.8239147454057273;-0.8407589881141134;-0.6035619428466691;-0.6007476921073136;-0.7740782999934634;-0.751784449350012;-0.7463348414149465;-0.480507191662019;-0.47803009714608063;-1.3100386405532312;-1.356973086984224;-0.5754651218760912;-0.3175641745741686;-0.7992046031615994;-0.…
monomer-50-nr2-run1_result_537	0.954165	-1.191273751937517;-2.030718832088607;-1.1082745934133555;-1.3542701092098575;-1.0039310920291633;-1.2907967168277221;-0.8546582592783754;-0.6301157075617653;-0.23120979606743308;-0.3880598631292235;-0.3096125502825661;-0.23953474430773813;-0.7335163619101563;0.12267826400066331;0.04938672980116775;0.6603633368718355;0.8172134039336271;0.630906906737539;0.290058272851542;0.2834939723843035;-0.624…
monomer-50-nr2-run1_result_538	6.315854	3.9519874052959656;3.846699235943459;3.7352222144428047;3.759058176779517;3.7627738185534256;3.7558379539087965;3.7479112514577917;3.6629031993357852;3.8303984988385613;4.011270108727408;4.069234120400382;4.104904281429904;4.135620253427548;4.187391528810674;4.330115883154059;4.330115883154059;4.187391528810674;4.135620253427548;4.11035388936497;4.097968416785275;4.081371883528483;3.2181175382472…
monomer-50-nr2-run1_result_539	3.983186	0.832463773974289;-0.1106050609255608;0.44914133075208096;1.0226752816467513;0.2546328024127301;0.6476839550097976;1.0510150498480104;2.1168480001232015;2.367092392729259;2.367711666358243;2.3903770811790856;2.778897037786924;2.746323244902326;2.729726711645534;2.279152285581482;2.701915994972917;2.6402428361720873;2.6686055683795895;3.2843627633258565;3.2942711413896126;2.238117141546299;2.69104…
monomer-50-nr2-run1_result_54	8.487068	4.056520793868593;4.180375519665545;4.2943218673987404;4.376932969505307;4.4113645832768595;4.4291996637916204;4.434649271726687;4.434649271726687;4.434649271726687;4.434649271726687;4.434649271726687;4.434649271726687;4.434649271726687;4.434649271726687;4.434649271726687;4.434649271726687;4.434649271726687;4.434649271726687;4.434649271726687;4.434649271726687;4.423750055856555;4.398979110697164;…
monomer-50-nr2-run1_result_540	0.963750	-0.6856245426373089;0.23085000540825856;-0.27043529835484953;-0.6144121779378731;-0.47466033701361315;-0.1780528622123762;-0.00312000518423213;0.859900766916337;-0.14993156547891706;-0.14571493798663254;-0.18966508382483568;-0.9027813682807764;-1.2113554800671285;-1.2357548610491305;-1.502432165542784;-0.7713330738340095;0.163332155007022;0.528660720805853;0.9170905379921362;1.5221972606554257;0.…
monomer-50-nr2-run1_result_541	0.586797	-0.12931383819920372;-0.8740821238261012;-0.09031772924235065;0.17966920223092359;0.3541223867261733;-0.23661615360910984;1.1014258183161834;0.8237962996899743;1.8709153991961602;1.5825214898975195;1.3085395910683795;1.0370146239287932;1.6105373573783002;0.656538729851706;1.0024903205713078;0.32008051323496517;0.6311398373544483;0.758812290165304;0.6273262977788101;0.5945112900886683;1.5882672845…
monomer-50-nr2-run1_result_542	4.528107	1.9672862599376688;2.4262033937981227;1.7127358199021079;1.8844372477190925;1.6935334050406923;1.9006442032432735;1.8660887347459216;1.8660887347459238;1.895194595308207;1.6702487165908666;1.8376201613678445;1.8605332856402814;2.5520812707416547;2.4832180431985496;2.3112639735670837;2.256396330039033;2.240047506233836;1.41580739957863;1.5390865619718948;1.5655914732924407;0.9884769527948223;1.133…
monomer-50-nr2-run1_result_543	3.336344	2.5341330368966184;2.854909870205892;1.9097582400845399;2.131243267984248;2.4615891632534344;1.7054531351139612;0.5329078428476521;0.04905593087513874;-0.27141947571742525;-0.07741716918394345;-0.22024958133575148;-0.3434392969571957;0.2149699081131449;1.3831802849765615;1.6315211322532213;1.3927048235976627;2.206447600940601;2.3326490718816433;2.520332691689322;2.4150570934767193;1.5530412954534…
monomer-50-nr2-run1_result_544	1.512865	1.367970853114381;0.3543625174417733;0.7797139983212121;0.4966334887236126;-0.053725159169923244;-0.11789418239800842;-0.6196803301604095;-0.8596470416724445;0.14642593872360363;-0.37800661308501593;0.2266159318047907;0.565965562271239;0.5738922647222438;1.1459040420115185;1.5148035230781793;1.3581092150922172;0.9647589241782991;0.35445133716709715;0.3433044118453719;0.14560913654603197;-0.552439…
monomer-50-nr2-run1_result_545	1.366335	0.42636828857534803;0.945202951895758;0.3898475164042548;-0.1156613242634842;-0.7368465934931615;-0.23415086152024772;0.10964051816360508;-0.8679960801704937;-0.8721634306222926;-0.5023372465308427;-0.1264977433714818;0.9172772785381872;1.486871068716168;1.4555358230895397;1.7191565260816664;1.1108183394179527;0.4478023226950437;-0.005475373684885929;-0.3865737932228995;-0.8564524070805617;-0.871…
monomer-50-nr2-run1_result_546	3.980793	-0.474327125352746;0.3308499443219321;0.9226066555335617;1.395044233390586;1.3570511549513946;1.3781064583368765;2.387662091683064;2.2335636798642517;2.19256776562546;2.069366721411468;2.031838739494991;2.0174715913025443;1.9893565685466363;2.0016181864005347;2.0563619752027877;2.098844146151142;2.1576407329507203;2.1912053636416937;2.0740099361390363;1.9071339102652438;1.8802574347673056;2.73026…
monomer-50-nr2-run1_result_547	1.478156	-0.950124982488708;-1.3919897990224004;-1.2245406600460658;-1.4857043216852273;-0.8630112620943303;-1.1963318498454714;-0.4196542190434228;-0.7201777736529734;-0.13793690384493076;-0.22737229113559343;-0.25023814399084143;-0.9524582128086433;-0.8840781289034646;-1.248733962281234;-1.2460564297308878;-0.8640187297711898;-0.7531564749176543;-0.3577479250823746;-0.3399128445676143;-0.025802014580262…
monomer-50-nr2-run1_result_548	1.649867	0.4311689181838714;0.5705903973597992;0.12277415026867732;0.0616556391966935;-0.338267243263415;-0.7116296519068365;0.14010620387529307;-0.4512516100889766;-1.1333011070696473;-0.8798589298964157;-1.1387507150047125;-0.5989411664226459;0.31438583962536104;0.2589333304223011;-0.2495835736630691;0.4734313740840945;0.09420052191102665;0.8780983959104014;0.3226831518779194;-0.6597837807622593;-1.2531…
monomer-50-nr2-run1_result_549	3.034531	1.5363064818089254;1.484475124341428;1.9202297644206814;1.2635249397523385;0.8271938071549351;1.8140074423716699;1.8786531145916276;2.155039610134017;2.478150373922291;2.3058247401134344;3.2586549090446164;3.1035043729519542;3.083316052647051;3.0711782895189503;1.998948830502119;1.0633000605027385;1.0141297343613487;0.8234736011345406;0.8488253033068052;0.6669464581935421;0.6963801727079186;0.989…
monomer-50-nr2-run1_result_55	2.630413	-0.2427302159025489;0.6343605638826154;1.2411338915979164;0.6896229841292919;1.3548202350163856;2.1911981047996933;1.7260429833034996;1.0430326722494856;0.811009060606497;0.8509704268136145;1.2937387533205198;0.5463322868847206;0.02123675122182224;0.6856469664596585;1.1850608636572917;0.7564524342845953;0.7010092273528581;1.2948441358330671;2.2149478002551133;2.7143616974527465;2.754913750173039;…
monomer-50-nr2-run1_result_550	2.715256	3.1498358761742096;2.1240039492482685;2.277534740308722;1.8527348064680207;0.7849201805800778;-0.09246009808807198;-0.9493501259438047;-0.5503945334212712;0.27392571773443253;-0.7249636885653918;-0.5599770717500816;0.2777219682531773;0.6561456858093049;1.5919311739976971;1.827546572688796;0.966383621475181;1.0243476331481554;1.4618657556188377;1.5480621501274638;0.8222002300408119;0.7883878898982…
monomer-50-nr2-run1_result_551	1.747363	-0.8512164088301115;-0.09871277965919108;0.4449017735913232;0.8876668985029048;0.7938153387292898;0.5761447390078303;0.20464118538692583;1.202601745925387;1.4159232939730344;0.7337882680322289;-0.30960869505399957;0.5870864261924229;0.711294434347052;1.0565472807450573;0.6275751343543641;-0.4888961169520652;-0.5401719734320023;-0.4988993601441462;-0.606494708907723;-0.7746711447202674;-0.68958944…
monomer-50-nr2-run1_result_552	3.680582	1.4590632482770902;2.0272544355787523;1.2769085621141782;1.703791932113676;1.8921168458981839;2.384301432453069;1.300509546937319;0.6199763303992466;-0.0416071130918935;0.04821642000963784;-0.46474135252515997;-0.46709459231530165;-1.0703768679100525;-0.09517116896425538;0.39079276799285817;-0.13577477623272827;0.7572047032397852;0.783090340931348;0.5301435826613052;0.7286948301675898;0.697359584…
monomer-50-nr2-run1_result_553	7.871440	3.1876957585771786;3.4470691521063146;3.6529301048543945;2.954235894184489;3.4280950086983677;3.4526182444061644;3.4704533249209257;3.4704533249209257;3.4679762304049864;3.4827149427748236;3.482714942774824;3.4679762304049864;3.4704533249209257;3.475902932855991;3.4650037169858594;3.450141149890225;3.448283329003271;4.163859130909254;4.117785172912787;4.11035388936497;4.1158034973000355;4.1158034…
monomer-50-nr2-run1_result_554	6.314629	4.056520793868593;4.180375519665545;4.2943218673987404;4.376932969505307;4.4113645832768595;4.41830044792149;4.398979110697164;4.365786044183581;4.198290744680805;4.135620253427548;4.1158034973000355;4.11035388936497;4.097968416785275;4.101188639655995;3.275338421565429;3.3991130028618812;3.405801158054917;2.5475010018055495;2.5216153641139867;2.5092298915342917;2.523968603904128;2.52396860390412…
monomer-50-nr2-run1_result_555	2.866268	-0.14003041084171483;-0.0496075007261384;0.5884244052959616;0.46163371876840004;1.263703829505951;0.8324457014192154;0.5485554245263208;1.1461403827344108;0.7629202224117761;0.7890191616009584;0.8222122281145419;0.8390564708229268;1.122595346364818;1.1472424367984113;1.148480984056381;1.9909277354037382;1.4045241104713486;1.5877173719788111;1.5407829255478183;1.8562561575189356;2.485513517577072;…
monomer-50-nr2-run1_result_556	1.952175	-0.023319432262468597;0.15914225095478374;0.05477564103271521;-0.019771937483048018;0.1637226419953785;0.011792328773437201;-0.6618564519852662;-0.6618564519852662;-0.8555773651854697;-0.8555773651854697;-1.2440973217933078;-1.2386477138582423;-1.2317118492136128;-0.838980831928678;-0.23569855633392833;0.3219707722135691;0.3005439046506974;0.2991049193583211;0.3045545272933865;0.3322979858719045;…
monomer-50-nr2-run1_result_557	6.817284	4.022089180097041;2.928916159255737;3.2008856964777785;3.400351550119851;3.418186630634612;2.552950609740616;2.5369733501128087;2.5584002176756813;3.4414713190844393;3.447168636471099;3.4446915419551596;3.4373841131331395;4.128188969879731;4.048921945369682;3.873995362319088;3.816774479000897;3.796957722873384;3.816774479000897;3.879444970254154;4.066757025884443;4.162620583651283;4.3548868283134…
monomer-50-nr2-run1_result_558	2.208991	0.029779234492235147;0.68427249034682;1.2296760561017246;0.7938952324535644;1.0412452419238478;0.3422659732746595;1.190540391380524;1.4905317826270237;0.8630083887300457;0.8394759908286256;0.5658552048730819;0.8260935045030309;1.646494114658531;0.8387201918882674;0.009064888271257515;0.5245062499680464;0.3928049662205902;0.6534210059674525;-0.22307094164751132;-0.8234701505949578;0.03309603949325…
monomer-50-nr2-run1_result_559	8.040530	4.0510711859335276;4.162540439150783;4.259890253627188;3.459430254324997;3.462526622469921;3.4704533249209257;3.475902932855991;3.475902932855991;3.4858113109197473;3.517146556546376;4.400217657955134;4.405914975341794;4.393529502762099;4.365786044183581;4.198290744680805;4.135620253427548;4.1158034973000355;4.1158034973000355;4.1158034973000355;4.135620253427548;4.198290744680805;4.3657860441835…
monomer-50-nr2-run1_result_56	0.119645	-0.6853024551805327;0.04070653845350709;-0.16116360516130288;-0.596425964091057;-0.8366205165316147;-1.0131366337196785;-1.3572987564117578;-1.2587286764970984;-1.5954595156413616;-1.779902335280428;-0.7662122245657527;-0.11944860943268606;-0.1463250849306243;-0.23113510862923828;-0.10485101472621536;0.219494351838353;-0.20846969380839575;-0.8168078804721093;-1.7345410421664433;-1.541304536995793…
monomer-50-nr2-run1_result_560	1.789145	1.5342939684134882;1.418708365662259;1.301235148723794;1.6762337878104225;1.1620621674683267;0.8073147121543106;0.2618078461855841;-0.2782494118480747;-0.9456840511847053;-1.1740450054886302;-1.1450629996521435;-0.22520704468169078;0.5237062557615636;0.5884822773533697;1.4980582900826758;2.6292682537589416;2.4662523016827493;1.5808279604838498;1.554942322792287;1.5597726570983668;1.99603653160167…
monomer-50-nr2-run1_result_561	6.312896	3.982207958390422;3.8977273829718033;3.949005181522591;3.1405844798983455;3.1382312401082033;3.133772469979513;3.1424423007852997;2.3220416906297996;2.4681101225697035;2.5227300566461586;3.4305721032143075;3.4580678523412303;3.480361702984682;3.5062473406762447;4.364547496925613;4.34795096366882;4.19284113674574;4.135620253427548;4.1158034973000355;4.1158034973000355;4.1158034973000355;4.13562025…
monomer-50-nr2-run1_result_562	1.740102	-1.2368088828044035;-0.2289233850465554;-0.2368023668928851;-0.26265391843825026;0.4443604932216911;0.49800186475703423;0.2054417570583517;0.4255894512957506;0.4255894512957506;0.43661252189167915;0.21054223911957354;-0.3060417284173096;-0.0791277487035237;0.5460424054033126;0.5514920133383779;-0.32167071000662334;-0.338267243263415;-0.3506527158431099;-0.36601070184193196;-0.5856172527336995;-1.…
monomer-50-nr2-run1_result_563	1.940538	1.7760915564130397;1.3714549620179823;1.0867520955084449;1.3405369537808494;1.2679580844638352;0.617645421020218;0.10790787135614058;0.1368898771926272;0.13936697170856663;0.10109586143730881;-0.4670574085776318;0.17223218427005682;0.21595290247638002;0.23131088847520204;0.23131088847520204;0.23131088847520204;0.22140251041144654;0.19006726478481714;-0.4326257948060786;-0.4492223280628703;-0.4616…
monomer-50-nr2-run1_result_564	1.823253	1.173218357255115;0.46240252990624936;0.018250445864941078;0.5573882120296494;0.901899282586213;0.901899282586212;0.5008042681855569;-0.06529367636218365;-0.05538529829842816;0.8366377513216849;0.7951529128257573;-0.14128472207493034;-0.2835460756057607;-0.2393476043413642;-0.24033844214773953;0.3061575791925865;-0.5256720736902082;-0.4976072558056487;0.19766883055033196;0.20212760067902202;-0.44…
monomer-50-nr2-run1_result_565	2.812258	2.489564680433148;2.839864611407729;2.385833688889278;1.488194337110321;0.4620421705073431;-0.18505027006555258;-0.219729593288699;0.6068637531566486;0.5187135963431929;0.4640936622667378;1.5098461232709424;1.8597999887387402;2.4313410465754965;1.8376299928210864;1.2990342920463203;0.32630568761646256;0.8477657260059528;0.26219467620016573;0.5584687432379806;0.3048780118882809;0.5957041534258061;…
monomer-50-nr2-run1_result_566	0.791827	0.061051628891415716;0.19985292274900393;-0.48355450209481804;-0.29301833641421965;-0.5808842432820774;-0.6039516857526085;-1.5661800932165346;-1.184238762309892;-1.5725468891035284;-0.5582557865795842;-0.2261075722898087;0.27931296365063774;0.21018093274354713;1.2389695328317862;1.709761390159699;1.5070772122596727;0.5328967590742271;0.5217498337524997;0.6784381839394162;0.40276472438105576;-0.6…
monomer-50-nr2-run1_result_567	2.050083	-0.19572975250416824;-0.23651988955215228;-0.25537376271381357;0.34199757800675956;0.22140251041144654;0.23131088847520204;0.22586128054013663;0.21347580796044172;0.1869708966398934;0.6791554831947788;-0.076221395917322;-0.055166092531840204;-0.055166092531840204;-0.33214066760649297;0.17189956467092468;0.22416625895723816;0.3332478644303779;0.38117964331379794;0.4034734939572494;0.40446433176362…
monomer-50-nr2-run1_result_568	1.864322	0.12788848461138308;0.07692032138126592;0.739340726169542;0.367450457572073;0.5608534151142583;0.40446433176362584;0.6458926005345524;-0.4517527324507402;0.11755894032167014;-0.49856981880198825;-0.3410034746608612;0.1825163575206514;0.1623280372157494;0.7652043406791352;0.986466727448704;0.37368204592156373;0.3669938907285275;0.47092028093743454;0.13814884853699844;-0.3866847295274295;-0.4088482…
monomer-50-nr2-run1_result_569	1.700292	1.0790362279268897;0.7945884457853759;0.5950482129606108;0.42826164250468957;-0.14749697065521322;-0.4492223280628703;-0.46160780064256635;-0.46160780064256635;-0.4492223280628703;-0.4326257948060786;0.18725301404546169;0.21313865173702456;0.21066155722108626;0.19406502396429454;0.7203991068851637;0.6791554831947788;0.7203991068851637;0.2023288826387154;0.23131088847520204;-0.009993525569926782;0…
monomer-50-nr2-run1_result_57	5.490827	1.8118696128766745;2.031756037706238;2.2049344687303583;2.4013797823014102;1.949897663987198;1.9492783903582127;1.9642648121796447;2.860001513710324;2.122379570612485;2.103429797565549;2.0842323150670214;1.6674734809774787;1.5952224656125609;1.6214796674815137;1.5970802864995128;2.33116064742059;2.1623302587413042;2.193046230738948;3.103150080462073;2.252543770538672;2.298741583260935;2.460787274…
monomer-50-nr2-run1_result_570	-0.054958	-0.5717980609531645;0.20894402840365506;-0.42053294846750383;-0.480519881398789;-0.560046890625695;-0.6395738998526023;-1.0295328417528153;-1.4020576966523959;-2.4733699677172982;-2.0712565483567724;-1.4580078828864822;-1.0798518843968428;-1.5391540372494192;-0.6797038369230876;-0.284872856114791;0.2418185428365931;0.3402953251104315;-0.6636399751209288;-0.48688288399063573;0.0685428113456396;-0.…
monomer-50-nr2-run1_result_571	1.963562	0.6621960669171144;0.46111631697755545;0.01783916029527988;-0.05681061192117483;-0.10474239080459485;-0.10755664154395031;-0.5412652912479622;-0.5244210485395762;-0.5313569131842056;-0.5534030543760639;-0.04936282209864622;0.002903872187667243;0.11198547766080699;0.3757300353787325;0.3856384134424891;0.36458311005700733;1.122595346364818;0.4710441356632312;0.4298005119728463;0.4201398433606841;0.…
monomer-50-nr2-run1_result_572	3.366411	-0.24273021590254673;0.6452597797527484;1.2659048367573074;0.8509579654328512;1.645007841374074;2.2516464698306065;2.165443580675927;2.010907290835306;1.8297879714948655;1.8920868985707322;2.1633641562587242;2.135744552406004;2.1082143953251054;2.9283235858037155;2.1803435822854578;2.339788324611431;2.372362117496029;1.8179272599661291;1.6960886177359034;1.5285933182331266;1.6337896906600367;1.41…
monomer-50-nr2-run1_result_573	3.534157	3.669707919673341;2.5761662477609195;2.8523487877309077;3.0361749460515153;2.4209131700084345;1.7963622895305835;1.7360450380674677;1.3479463920675043;1.7466822846543317;1.0240261860800324;0.6406325787826175;1.2276554773439925;1.902119812318013;1.0052867000748784;1.3608115531902436;1.6714587262195508;1.7429351782696556;1.1385243125439581;1.1237856001741215;1.1231663265451362;1.1977558610723744;0.…
monomer-50-nr2-run1_result_574	2.193534	1.7059348986149294;1.3250398462819752;1.0331276954822746;1.2471368223496129;1.1950676326435432;0.9942838767604039;1.8598477516064946;1.3648489143122549;1.1086819331714906;0.6747072921961699;0.5766645542363331;-0.02728273153392689;-0.34525322084737015;-1.0595904754953815;-0.5823465742154033;-0.05740127516374776;0.5730190829793093;0.39534480389708804;0.9634980739120286;1.4459597611375965;1.20178425…
monomer-50-nr2-run1_result_575	5.982105	4.056520793868593;4.180375519665545;4.2943218673987404;4.376932969505307;4.4113645832768595;4.4291996637916204;4.434649271726687;4.434649271726687;4.434649271726687;4.434649271726687;4.434649271726687;4.434649271726687;4.434649271726687;4.434649271726687;4.4291996637916204;4.416814191211926;4.400217657955134;3.5116969486113105;3.4570770145348546;3.4058011580549166;2.489536990132576;2.285256837068…
monomer-50-nr2-run1_result_576	7.740451	4.022089180097041;2.928916159255737;3.2008856964777785;3.400351550119851;3.418186630634612;2.552950609740616;2.531523742177742;2.54056513716092;3.407039705312886;2.54056513716092;2.5315237421777432;2.5584002176756813;3.4414713190844393;3.4580678523412303;3.480361702984682;3.517146556546376;4.400217657955134;4.416814191211926;4.4291996637916204;4.434649271726687;4.434649271726687;4.434649271726687…
monomer-50-nr2-run1_result_577	1.551433	1.7570179286403085;2.1070579891493146;1.6588619161505957;1.3085366979787107;0.33187915027732573;0.44202040946479076;0.4924292828641502;0.48883749581603775;-0.12559170510043827;-0.5222388021936877;-0.5445326528371391;-0.19824715772606144;-1.0908894809751588;-0.8971685677749541;-0.2620900356043624;-0.4802336159254632;-0.07788920144555399;-0.06129266818876228;0.555950783467068;0.564992178450246;0.33…
monomer-50-nr2-run1_result_578	1.330219	0.29779608182478;-0.21425426686564172;-0.5468687653696046;-0.5163227410689929;0.10637031852190287;-0.008775141138344713;-0.2716101146457575;-0.25501358138896585;0.6280575200197921;0.6494843875826649;0.6280575200197921;0.0053644604288952185;-0.011232072827896492;-0.29390396528920903;-0.33068881885090384;-0.9533818784417996;-0.7096003698807314;-0.9823638842782874;-0.9878134922133528;-0.987813492213…
monomer-50-nr2-run1_result_579	1.564073	1.1197709954801363;0.10502219375762856;-0.43652410489218146;-0.9247204320059371;-1.2457472555612354;-1.2790576821545638;-0.6215147613954878;-0.6042989545097117;0.42832264743218146;0.3840592389054817;1.0575112024214735;2.2199004071724335;2.361459864112298;2.5190925220978433;1.7659106200961137;1.7993513960612904;2.210536767489971;1.7654069101139762;0.8480280496594629;0.18855013650687008;0.137274280…
monomer-50-nr2-run1_result_58	4.386595	1.0869823988380352;1.6690991079482775;1.9037524833136998;1.995049832522965;1.8575208820170006;2.2524329788135318;2.328199921175128;1.5596944411285503;1.5585797485963773;1.524643553728013;1.5216710403088858;1.5675409990790552;1.6121631083199321;1.5959702890666698;2.4241300367220817;2.4072857940136956;2.0845022987340207;2.1042389103610346;1.0645897388748529;1.1544803564955177;2.3302523662785997;1.6…
monomer-50-nr2-run1_result_580	2.102868	-0.8531240733887832;-1.418748240096532;-0.5436086705886518;0.026500502773668836;0.6379528060500769;0.5606395438448548;0.7856957026716889;1.7299377201682475;1.9467413368091273;0.9003374523497989;0.023954506134076157;-0.5330965829199978;-1.413354377180218;-1.6453464006516794;-1.6084656056721123;-0.6759764686703703;-0.13649588313576172;0.7507862789500919;1.629755321080995;2.0005167804826818;2.578993…
monomer-50-nr2-run1_result_581	3.633600	0.7691695568998163;1.339766728864836;0.7330178120709316;1.1085245637248167;1.6899739996253276;1.6647076355627501;0.7872099968148554;0.25728412684587487;0.26942188997397537;0.1512356246649428;0.09076011052205625;0.09649183586269103;1.2237062984873162;2.1601587867145606;2.8611280330091304;2.979251033465448;3.118740311611557;3.0632878024084973;2.456042175588245;1.9383384881422445;1.4639116573840705;…
monomer-50-nr2-run1_result_582	3.731816	-0.26835118230148136;0.3839777672592293;-0.08073008106144863;-0.3818244317099205;-0.004244149365572212;0.8058765185487815;0.9240627838578152;0.9997380213197521;1.2055044310937877;2.142700047675813;3.071845107081037;3.0829920324027626;2.911904945851876;3.6958922666230714;3.1817803662251833;2.966353287838987;2.025242046441326;1.7759862304945195;1.7237697410795556;1.4733174056653016;1.42546577128238…
monomer-50-nr2-run1_result_583	1.826655	0.47488963639019566;0.3313356381351271;0.9368212023042497;1.3348429110498754;1.7742704117922015;1.764362033728445;1.1515773522013046;0.909259662046252;0.8878327944833792;0.2977135277770803;0.34895497630304456;-0.6267117335919652;-0.6264640241403708;-0.43967897558479674;-0.3520081115402693;-0.6222945314218858;-0.6536297770485152;-1.3558498458663182;-0.9784768145802065;-0.9784768145802065;-0.875921…
monomer-50-nr2-run1_result_584	2.704210	-0.09550739257866042;0.7087896685127922;0.5589923259323522;0.9748947826417077;0.7316455666582284;0.6725668624530822;0.06647033611897697;1.0112554989285911;1.1386125650018322;1.1651174763223795;0.5496974375995292;0.41342824962540853;0.9132574212257283;1.3781595601513106;1.376425593990153;0.8411395628579288;0.8560021299535621;1.4040451978428723;2.441249424639252;1.5663527351330935;1.191257394464074…
monomer-50-nr2-run1_result_585	3.483143	2.477179207853453;2.8232680781509383;2.9194780491128554;3.049055837534398;2.136507311385966;1.9351996717406201;1.8538271168920233;2.552806385541214;1.6808822094541822;1.796234669396441;1.8238542732491636;1.853331697988838;1.8306662831679932;1.6963640501788009;1.8154321518949679;2.0698651668745756;2.038777630699542;1.9675174531409982;2.2439966093124624;1.4480390903642586;1.4585667420569985;1.47503…
monomer-50-nr2-run1_result_586	7.908216	4.020850632839071;4.111512292122439;4.040657678612335;4.060068870691407;4.047187979208525;3.1571810131551366;3.098102308949991;2.940515387510971;2.940515387510971;3.0881939308862347;3.131295375463574;3.187401566249593;4.101188639655995;4.180455664166044;4.360336436248516;4.398979110697164;4.423750055856555;4.434649271726687;4.423750055856555;4.388079894827033;4.330115883154059;4.1294275171377;3.8…
monomer-50-nr2-run1_result_587	1.980536	0.30664893905831375;0.9219918523243279;0.6660223338291046;0.5055692817801077;0.7203991068851637;0.19406502396429454;0.20075317915732965;0.18180340611039628;-0.4326257948060786;-0.44377272012780494;-0.44377272012780494;-0.8211457514139165;-0.2012669425623763;-0.1699316969357469;-0.1600233188719914;-0.5455234906435145;-0.5579089632232094;-0.3906929613435531;0.49282583255852463;-0.4755495746487251;-…
monomer-50-nr2-run1_result_588	6.104947	4.0510711859335276;4.162540439150783;4.2489910377570554;3.4237600932954746;3.3882137869917495;3.216259717360283;3.1424423007852997;2.234104835313964;2.2002924951713965;2.2051228294774776;2.22493958560499;2.267421756553344;2.4349170560561197;2.4882984428746067;2.507619780098931;2.501303189083287;2.5185189959690626;2.523968603904128;2.503780283599225;2.503780283599225;2.523968603904128;2.5239686039…
monomer-50-nr2-run1_result_589	2.049109	-1.4336512329570448;-0.3809476572336019;-0.35019551981321645;-0.34070364761106353;-0.5427092399041591;-0.5605443204189204;-0.5994347043191626;0.33353653312987425;0.4584165046871759;0.5162566616343525;0.5385505122778029;0.5300811195064227;0.5077872688629711;0.4499471119157956;0.31961753242342744;-0.20699866790300997;-0.15844761539060456;0.47786946403795694;1.443290639645794;1.9877140071790695;1.72…
monomer-50-nr2-run1_result_59	3.910799	3.1876957585771786;3.4361699362361824;3.60636072795474;2.5724899326082076;2.8278256005909665;2.593201039706243;1.3571182731060965;0.30322264792460046;0.25405232178320963;0.2608643317020436;0.45254101558987186;0.020751798677373083;-0.14077284361466813;0.24478229208084526;0.7877862397351728;0.7908826078800966;0.8167682455716595;1.833307014979663;1.463984540870353;1.6631610198046687;2.43355464311867…
monomer-50-nr2-run1_result_590	2.263785	0.4818411805779914;0.4608697476731469;0.9481791076229819;0.7205591630663205;0.5195444085796004;0.621365268449958;0.47557613413317446;0.5592124820000912;0.0949624741075088;-0.5026224841005811;-0.5137694094223063;-0.40103275204833916;-0.6643833072853272;-0.6736724117200985;-0.6612869391404025;-0.6299516935137741;-0.0808720512715647;-0.0549864135800018;0.3160959836145312;0.7602865605688414;0.4685732…
monomer-50-nr2-run1_result_591	2.121832	2.5927453561834266;2.7277824651358675;2.1581320926568988;1.8419714028700316;1.1377400308660206;1.2213763787329375;1.7667840894265354;0.8570498140174587;-0.03187686745772945;0.14400896522771375;0.7237588429210422;0.7116210797929418;0.6262572604109181;0.056945587638506746;0.3354064194227236;0.3549754660986424;0.815282858115964;0.32557536607701915;0.3373415650277297;0.39666148403841767;0.41684980434…
monomer-50-nr2-run1_result_592	1.837264	1.402402466885933;1.8498809943255887;2.15079224247774;1.7775568492531828;1.2355074643029766;0.6851488164094419;0.36422597650325705;-0.26750847807081657;-1.1919824094405498;-1.1272407958027175;-1.109529570013754;-1.1092818605621606;-0.19179246383774357;-0.22312770946437188;-0.029406796264167243;0.12160097138105773;-0.40473311153981034;-0.11291613219591089;0.13444745189067772;-0.7527452634233531;-0…
monomer-50-nr2-run1_result_593	2.043108	-0.3714158417102142;0.4649007047287649;0.3546781151554226;-0.218166674796804;-0.41188758799700753;-0.2283930085185799;-0.602957219960108;-0.08878559961801094;-0.7881914176964562;-0.6528576377313067;-0.18360268172357178;-0.4439807235414328;-0.4315952509617368;-0.5904001423608346;-0.2873848807721013;-0.42030413447963516;0.06581659788814241;0.030010306867561735;0.5106141732061735;1.123398854733315;1…
monomer-50-nr2-run1_result_594	5.616756	4.022089180097041;2.9234665513206717;3.1830506159630176;3.3659199363482983;2.5006839154543012;1.59866304099861;1.5603919307273524;1.5652222650334322;1.5652222650334322;1.5603919307273513;1.6041126489336754;2.523968603904128;3.418186630634612;3.433792326085028;3.441595173810236;3.4138517152317185;3.231617703359105;3.171424306621786;3.15705715842934;3.15705715842934;3.166965536493096;3.218117538247…
monomer-50-nr2-run1_result_595	5.805868	1.2149171946514203;1.7760543403986317;1.1829175655629036;0.7684667709859863;1.1331568738103273;1.4873176425071493;1.513203280198712;1.4941296524259822;1.0515334861976242;1.752989849362754;1.7024571212375978;1.6802871253199432;1.6981222058347045;1.7448154374601548;2.679038540623054;3.1971860895875523;3.424998640553444;4.359097888990545;4.405914975341794;4.4291996637916204;4.434649271726687;4.43464…
monomer-50-nr2-run1_result_596	4.817869	1.503766886821146;1.57586210104423;1.4426003918423802;1.732044088041506;1.115495459187709;0.7144584827675772;0.7224633033978537;0.8393020200496777;1.2104308861806825;1.3536599474643831;1.205733694637524;2.1568771688247383;3.1677483337007297;2.19184677781734;2.161954078674977;2.135207952548886;2.108950750679932;1.8676653474094294;1.8363301017828;1.8664268001514597;2.0301916045537705;2.192361150847…
monomer-50-nr2-run1_result_597	2.139075	1.5604223936786186;1.2275548444347006;0.6963365850656539;0.30840207574740214;0.14173305015562204;0.12637506415680003;0.0973930583203134;-0.5389240211082481;-0.025064857538898776;-0.2680018213229336;0.6021883886029407;0.8179554429950023;0.8402492936384528;0.8814929173288388;1.5275945200953591;1.195937780227095;1.2637153048355014;1.150422638685265;1.4118537490266576;0.7853089176707905;1.23192503175…
monomer-50-nr2-run1_result_598	2.439506	1.5559636235499286;0.8754110584693909;0.4037091282665434;0.9231684328872941;1.2533123552514112;1.2084769445129149;0.09188183848068776;0.08643223054562235;0.944113113166005;1.1774908247601312;1.0291930077558833;0.9812612288724599;0.8394187109362106;1.1103468427503578;0.6277334780358141;0.2889998693664091;0.8448915215274525;0.8572769941071452;0.6085603072888255;1.2380695342466268;2.0069465784705955…
monomer-50-nr2-run1_result_599	5.804968	2.8530783376214726;2.8927637274225053;2.8722384279708844;2.8243313526808023;2.7762757190715845;2.7842024215225893;2.840804031211796;3.545984338183463;3.8125634183238;4.088307748173112;4.319216667283928;4.388079894827033;4.423750055856555;4.434649271726687;4.434649271726687;4.434649271726687;4.4291996637916204;4.405914975341794;4.364547496925612;3.4428337210682054;3.231617703359105;3.1424423007852…
monomer-50-nr2-run1_result_6	2.690539	0.8469333295357646;0.06403689190544491;0.5360420108797819;0.8439765026770548;0.5187082960641842;0.5267588532409857;0.5298552213859106;0.5421168392398088;1.4778586172029033;1.4944551504596928;1.5111755384422834;1.5356987741500787;1.547960392003977;1.5356987741500787;1.5166251463773488;1.5122902309744564;1.5122902309744541;1.5220747543124153;2.2793957747514924;2.2973547099920513;1.2468980275353978;…
monomer-50-nr2-run1_result_60	4.755774	3.9465377973608997;3.828864155428698;3.700790600671252;2.841555461599207;2.8193854656815533;2.814926695552863;2.823596526358649;2.0175630643955955;2.213916515009061;2.419435215331501;2.471949619069409;2.480495595149398;2.4762845344723026;1.6052273414658476;2.4183205227993283;2.2441370681035173;2.1838198166404013;2.1362596019343725;2.0268064322838404;1.9855628085934556;2.8574869846804885;2.0482332…
monomer-50-nr2-run1_result_600	7.392769	2.606151804286598;2.984410166970427;3.260362516112661;3.456551273251194;4.173226353523296;4.100895193657876;3.974969345476351;3.873656179774444;3.729895251078158;3.6538484494388292;3.592079349220125;3.6360133689240683;3.695463637306605;3.4102524196121986;3.485679947622542;3.608633282384941;3.6906251108625225;3.7813762169177143;3.7362036499558013;3.7296393494885627;4.138794739751743;4.130620327849…
monomer-50-nr2-run1_result_601	3.881006	3.8589529081715965;3.7453208499105473;3.606152524795142;3.4524805148528164;3.4223773218381055;2.3816868808996947;1.6240806167232487;1.6284155321261422;1.5833324119360526;1.0508493029506327;1.184036843407654;1.0877580112381242;1.453117134121932;1.4376352933973144;1.4337957968976087;1.4468005431062878;1.5089756154563578;1.510046597763232;1.5304826275197319;2.0859225710028833;2.504103655539833;2.440…
monomer-50-nr2-run1_result_602	8.347865	4.056520793868593;4.180375519665545;4.2943218673987404;4.376932969505307;4.4113645832768595;4.4291996637916204;4.434649271726687;4.434649271726687;4.434649271726687;4.434649271726687;4.434649271726687;4.434649271726687;4.434649271726687;4.434649271726687;4.434649271726687;4.434649271726687;4.434649271726687;4.434649271726687;4.434649271726687;4.423750055856555;4.398979110697164;4.365786044183581;…
monomer-50-nr2-run1_result_603	2.155670	1.7339189065072187;0.7464930356816617;0.6590225613854497;0.12279802563902047;0.5067016735106856;0.7839568345684307;-0.15913608244198213;-1.1640486337593312;-1.2626659850911783;-0.7573654360699874;0.109017695446812;0.39720142656034624;0.3730497550299407;0.9725064317237594;2.0304745422287276;2.1052827966100893;2.167492276914133;1.1608000228891007;0.18398421250794297;-0.735211237069707;-0.7967670357…
monomer-50-nr2-run1_result_604	6.719692	4.056520793868593;4.180375519665545;4.283422651528609;4.330363592605654;4.2959319788341;4.088307748173112;3.8303984988385613;3.5804159519550156;3.4979287045742455;3.4672127325766016;3.451359327674592;3.4758825633823887;3.525176744249575;3.5583698107631583;3.7013418745581377;3.7503883459737306;3.7860585070032524;3.805875263130765;3.863591565352144;4.060564289594596;4.093757356108179;4.089050876527…
monomer-50-nr2-run1_result_605	6.203427	4.015401024904005;4.0936772116076785;4.011675672775849;3.154951628090792;3.1258457675285083;3.1062767208525894;2.2038842822195077;2.1537231182717416;2.0365128374425265;2.1560763580618842;2.169452668447955;2.183943671366198;2.2162697547992027;3.108010687013747;2.304206610115038;2.4572109066995713;2.504894976131398;3.3961404894427543;2.5351155292258545;2.513688661662982;2.523968603904128;2.52396860…
monomer-50-nr2-run1_result_606	2.335765	0.3200942211731474;0.20214878180705956;0.8221470542356999;0.4039249222996301;1.0771269938170025;0.6526071229089476;0.9653109664177676;0.9899580568513608;1.5463888381408886;1.5051452144505038;1.552953138608127;0.7888720207362655;0.6487802038061418;0.732595445216703;1.164400549591317;1.0272039213622683;0.9732376688687725;1.905885068550285;1.9458901449827002;2.502320926272228;2.461077302581843;1.946…
monomer-50-nr2-run1_result_607	2.412253	1.3303383612955388;1.0069257034729777;0.2111555019718493;0.6255969317785652;-0.054317011130525054;-0.5836236074705191;-0.6909106569094209;-0.14674149347379137;-0.18253550922911085;0.340348543048706;-0.4435493309506676;-0.4215031897588105;-0.4120902305982416;-0.0537142437762511;-0.07031077703304281;0.473397375453374;0.4574201158255666;0.4710441356632312;1.1157833364459853;1.7777383441145163;1.8265…
monomer-50-nr2-run1_result_608	1.963463	-0.5406805810983804;-0.31541547220528837;-0.912944831223394;-0.2432916499122333;-0.13994335328969823;0.31166261975031045;-0.6761235714530843;0.3232612537499288;0.6817103801339549;1.721143991994681;0.6927334507298835;0.33731326299480896;0.5077810759167128;1.0657160155950671;0.8878442319326021;0.8137856005520765;0.38295563327442916;1.2742152828567028;2.1231166162164183;1.27700194950502;1.5307182310…
monomer-50-nr2-run1_result_609	3.569086	3.1698606780624177;3.4126375383347614;2.5853795716249945;1.964278164412962;2.3826503617698065;2.2230817647180356;1.5501036864535749;1.496474590183495;1.4879286141035049;1.7328248151967471;1.465612325156508;1.3977743433737533;1.0545018200751592;1.183023590121476;1.1213504313206464;1.0849436365823955;1.566522453265267;2.646332705735797;2.5994375012052786;2.45060355612826;1.8072482909809289;1.854802…
monomer-50-nr2-run1_result_61	1.941851	1.0956327611836816;1.6470869338786263;1.9636318323217172;1.589832520275921;1.0165510016319566;0.7314221774810923;1.3318213864285375;1.3362801565572278;0.7548307206567169;0.2092647472833449;0.2010903353807457;0.1869708966398934;0.6969905637095402;-0.11065300968887404;0.44763559248760776;0.4356216840853028;-0.04626645395372249;0.5471074435772717;1.093258282625653;0.57580733200819;1.0126904801404786…
monomer-50-nr2-run1_result_610	7.479378	1.612689087964932;2.1543661680061215;2.545126785740985;1.9587047017520989;1.9906592210077128;2.896395737237312;2.506133523389368;2.503780283599225;2.5107161482438545;2.5227300566461586;3.3726080915413337;3.231617703359105;3.2126679303121715;4.070472667658351;4.062298255755753;4.0414906618218644;3.8992617263816665;3.8992617263816665;4.046940269756931;4.080133336270514;4.104904281429904;4.135620253…
monomer-50-nr2-run1_result_611	8.355589	4.056520793868593;4.180375519665545;4.2943218673987404;4.376932969505307;4.4113645832768595;4.4291996637916204;4.434649271726687;4.423750055856555;4.398979110697164;4.365786044183581;4.198290744680805;4.135620253427548;4.1158034973000355;4.1158034973000355;4.1158034973000355;4.135620253427548;4.198290744680805;4.365786044183581;4.398979110697164;4.423750055856555;4.434649271726687;4.4346492717266…
monomer-50-nr2-run1_result_612	7.454287	1.8457864820905476;2.3408440833066133;2.700525048491395;1.9692109058261105;2.0135508976614203;2.9304343392127445;3.27765924326494;3.2791454999745033;2.8531458670029375;2.825402408424419;3.6592117470566223;3.6131377890601564;3.605706505512339;3.621064491511161;3.65239973713779;4.09573903172093;4.162620583651283;4.3259048224769625;3.935575350534919;3.9290110500676807;3.930001887874056;3.93000188787…
monomer-50-nr2-run1_result_613	8.272653	4.056520793868593;4.180375519665545;4.2943218673987404;4.376932969505307;4.4113645832768595;4.4291996637916204;4.434649271726687;4.434649271726687;4.434649271726687;4.434649271726687;4.434649271726687;4.434649271726687;4.434649271726687;4.434649271726687;4.423750055856555;4.388079894827033;4.319216667283928;4.093757356108179;3.8303984988385613;3.6487380240484075;3.5662507766676375;3.5464340205401…
monomer-50-nr2-run1_result_614	8.321966	4.056520793868593;4.180375519665545;4.283422651528609;4.3412628084757845;4.342501355733755;4.19284113674574;4.135620253427548;4.1158034973000355;4.1158034973000355;4.1158034973000355;4.135620253427548;4.198290744680805;4.365786044183581;4.398979110697164;4.423750055856555;4.434649271726687;4.434649271726687;4.434649271726687;4.434649271726687;4.434649271726687;4.434649271726687;4.434649271726687;…
monomer-50-nr2-run1_result_615	1.918005	-1.2546439633191648;-0.26184534191813946;0.35995454418285894;-0.03282904931397765;0.17717044148499828;1.2815039296633248;1.0376187292028443;0.8881029422385199;0.07286982261251686;-0.24264827163565636;-0.24438223779681373;-0.2660568148112809;-0.27150642274634745;-0.3362947196034169;-0.3333222061842898;0.21912052442906502;0.23571705768585674;1.108879781030858;0.6272393524434272;-0.3740652856915521;…
monomer-50-nr2-run1_result_616	3.553323	-0.711732724483892;0.06335735405262177;0.6230300883741559;1.1173151764905827;0.9105662309428002;0.48297218724528507;1.3759516667177984;1.2424131393812792;0.47766701133390727;-0.4491248082811749;-0.6319780937827716;0.10874021745998932;0.42510059533807293;0.41147657550040834;1.1745324476119197;2.1033059428397536;1.9182412858290327;2.1227691483450966;2.182838690356618;2.7896783450455054;1.8193846597…
monomer-50-nr2-run1_result_617	2.902711	1.302594902717022;0.6079648311564201;0.9784160777187946;1.2651483703487636;1.1605388534602068;1.1980231251513858;1.2239087628429488;1.7409537413290457;1.5524179917673437;1.6125312440041633;1.5842142483431858;1.7946892334076627;1.7571612514911858;1.686024928658439;1.7290025185099813;1.7274689903832305;1.3050371756335288;0.4639965364952345;0.8768306328186988;1.090523745043737;0.8328348372708367;0.8…
monomer-50-nr2-run1_result_618	4.940628	2.5952525884164657;2.9487400059409046;3.1806000726994235;3.18452258517579;3.73701203558766;3.5565901080554756;3.352186100265208;3.4292237397109115;3.4401229555810433;3.382406653359664;3.505561961027131;3.603407194406723;3.7315624276525936;3.0375373480352814;2.422151717266404;2.365550107577197;2.1789811803016903;1.5094710343595457;0.5789311548799243;0.5080425414987696;0.9964492555625907;1.56105444…
monomer-50-nr2-run1_result_619	2.165177	0.7567474911047259;0.5791653144405209;0.12736025016947536;0.2196562893817274;0.0990954363099447;0.30708292911569457;0.18208465388782913;-0.1616754411545617;0.3867047829581646;0.6306101462450305;0.24782119090553734;0.24782119090553734;-0.23270454514972155;-0.11105034751837313;-0.37624771276868235;-0.6409853694401073;-0.1059814557134524;0.7284450608375789;0.8201756761065938;1.2858388450662184;2.016…
monomer-50-nr2-run1_result_62	7.032200	2.3939292340670417;2.804129230047201;3.1072384584080432;2.448299861088243;2.49585358114822;2.5185189959690626;2.523968603904128;2.503780283599225;2.503780283599225;2.523968603904128;2.523968603904128;2.5191382695980473;2.542051393870484;3.405801158054917;3.3837550168630592;3.2261680954240393;3.1836859244756845;3.1638691683481723;3.149130455978335;3.151607550494274;3.176873914556852;3.239544405810…
monomer-50-nr2-run1_result_620	2.300174	0.6155028352916642;0.06339399191896854;-0.02897792605596817;0.4255894512957506;1.0631794859362558;1.114331487690396;1.155575111380781;0.14215099193741557;0.13645367455075577;0.09644859811834058;-0.010596292924200739;-0.607314268051712;-0.03945444403489072;-0.040569136567062694;0.6523795762837399;1.5379277722084361;1.5599739134002943;1.5921761421075014;1.6493970254256936;1.7337076857394425;1.74968…
monomer-50-nr2-run1_result_621	7.410989	4.020850632839071;4.111512292122439;4.046107286547401;4.077903951206169;4.092518808850208;4.11035388936497;4.1158034973000355;4.135620253427548;4.198290744680805;4.35488682831345;4.3524097337975105;4.319216667283928;4.1294275171377;3.8992617263816665;3.816774479000897;3.796957722873384;3.7860585070032524;3.770205102101243;3.7838291219389073;3.77763638564906;3.6901949492364117;3.4649833475122565;3…
monomer-50-nr2-run1_result_622	0.810900	-0.14714891871396515;-1.078591692276417;-1.0644140635755999;-1.5768586337637682;-0.8020062403210733;-1.6438337180394451;-0.5934490217040633;-0.7635179576413201;-0.5172771966447615;0.18197035875391443;0.3058609324828004;-0.11741389652123313;0.6036115133198144;0.9098405031332176;0.5678500845762886;1.5576362332121527;0.7059003774300232;0.7645948024532496;0.32498685035342834;-0.5807765171516197;-1.66…
monomer-50-nr2-run1_result_623	5.940775	1.5948540074501707;2.1090353383644374;1.45181446954582;0.936668597999161;1.1974538739169862;1.0065500312385849;0.9418978643725754;0.9118011660039168;0.9198517231807183;1.79066120673558;2.541907169671083;2.535219014478047;2.5184986264954596;2.513049018560393;2.522833541898352;2.5253106364142903;2.50623700864156;2.5198610284792258;2.50747555589953;2.5338566124942816;3.359415410907956;3.389635964002…
monomer-50-nr2-run1_result_624	1.756922	1.0885850963665185;0.086761629659769;0.6908163519866235;1.0772352985554028;1.081694068684093;0.5484241211185954;0.6208822590223227;0.5324220714953767;1.6175924851291517;0.5785307907407942;0.599586094126276;0.632159887010874;0.2689062944656146;-0.5157897436871013;-0.41209542488713086;-1.0858633147256065;-0.3359386579906762;-0.483353694996972;-0.060544261163092;-0.1536647331426849;0.176929226679455…
monomer-50-nr2-run1_result_625	3.153591	0.9737024579961526;1.5109000168799542;1.76011242356412;1.1720127554502446;1.895917146365096;2.5240720891563226;2.0143782497175406;2.0469083323768444;1.535932235454797;1.5525287687115867;1.8198426751740795;1.8455243136393458;1.81290681052945;1.5537673159695575;0.47576688971161885;0.9613090576199952;0.9661831021513719;1.4994530497168694;1.4563078949142316;1.4888816877988307;1.7763839145662232;1.802…
monomer-50-nr2-run1_result_626	1.990029	0.5111144780646628;1.0855642835294077;0.8023326931666699;0.6169571247058113;0.4421859845525412;0.17893458459068037;0.9216847763175435;1.268245544463696;1.3125576229910823;1.088964434734915;1.3005243729315563;0.8051360697806642;0.7726525448370534;-0.23433762351092186;0.08179974436623785;0.16304194984298517;0.22596015054783725;0.33841942040230455;1.375630141844736;1.4104652241437128;1.7700964725558…
monomer-50-nr2-run1_result_627	5.921458	2.525150813615391;1.6338670259230557;1.8676836173120133;1.989913138162401;1.848377508956959;1.3972353666486097;1.371349728957049;1.3905472114555768;1.4428139057418903;1.6225708230985643;1.6828880745616792;1.7149664485430895;2.145053287465956;2.1740352933024427;2.1984346742844414;3.0735790732421946;2.9952591763132235;3.143804702769066;4.045701722498961;4.087069200915143;4.11035388936497;4.13562025…
monomer-50-nr2-run1_result_628	7.331759	4.038685713353832;4.135044690023861;3.2020003890099513;3.3537821732201967;3.1984246368455223;3.1369926928502343;2.2395544432490295;2.218127575686157;2.2395544432490295;3.1424423007852997;3.221709325295349;3.4114984754415763;3.4814763955168546;4.389318442085002;4.416814191211926;4.4291996637916204;4.434649271726687;4.434649271726687;4.434649271726687;4.434649271726687;4.434649271726687;4.434649271…
monomer-50-nr2-run1_result_629	2.463545	1.3191914359738137;1.7769603443758621;2.107964469268188;1.199027960328413;0.7196469405383614;0.7113830818639394;1.363835683600079;1.3725055144058658;1.3145070947789175;1.2789607884751923;1.979927908676659;2.37425513979818;1.7764224721384956;1.779642695009217;1.5965275637851073;1.0812165514601677;0.5395244825404755;0.8228499660400054;0.4592418302286394;0.6288833692395466;0.4140247591103195;1.52801…
monomer-50-nr2-run1_result_63	3.983076	2.4636790427415853;2.842341705923668;2.1041054479602983;2.389586226414436;2.2317515955238214;2.185058363898371;2.9491394817702328;2.895138821322762;2.8791615616949544;3.11253927328908;1.9927239443861342;1.9326544023746126;1.7926548519987604;1.2470888786253886;0.33483578833841865;0.33334953162885456;0.8598074692755192;1.3057777368334293;1.3138282940102297;1.3013189667047382;1.5172098758225967;2.21…
monomer-50-nr2-run1_result_630	6.522563	4.056520793868593;4.180375519665545;4.2943218673987404;4.376932969505307;4.4113645832768595;4.4291996637916204;4.434649271726687;4.423750055856555;4.398979110697164;4.365786044183581;4.266612816774198;4.2039423255209405;4.184125569393428;4.184125569393428;4.184125569393428;4.2039423255209405;4.266612816774198;4.365786044183581;4.398979110697164;4.423750055856555;4.4291996637916204;4.4168141912119…
monomer-50-nr2-run1_result_631	2.075684	2.169520199258227;1.3695260837970695;0.81026975088947;1.1869323341189733;0.8038221431132618;0.4696456954950452;0.5396673257956179;0.30216673832762175;0.6148114744317952;1.0480512781312827;1.0824828919028346;2.202793639708971;2.5254953080533693;1.533479774353161;1.8300590660263034;1.7818795776912901;1.5911827352949024;0.5761774940136495;0.5393926404519558;0.5338191777910926;0.9315043841079051;0.90…
monomer-50-nr2-run1_result_632	2.082081	0.540083329814066;-0.008187621565474427;0.23849094679039615;-0.31441159865602203;-0.34152928895950296;0.40529587631799613;-0.6077910869019522;-0.6189380122236796;-0.39410627670954146;-0.15109905703959703;-0.10722549451000382;-0.8370947947539833;-0.7402372758682572;0.22773865385367828;0.4466866489970352;0.7951052380301415;0.9066639380192207;0.8245514150445071;1.3857542444046371;0.6410311328581969;…
monomer-50-nr2-run1_result_633	0.843575	-2.6030108738798328;-2.8366413866750886;-2.7204664511687002;-1.8047094705294302;-1.08686595779344;-0.25320639733161354;-0.04474677176157228;0.9757714750061932;0.9469133238955032;0.7010038466923413;0.7434795229946431;0.8306763732682071;0.2789455769129121;0.6702723813073836;0.4508311463236687;0.943618500232827;1.4063091557733223;0.5286876622996308;0.21705392682821825;0.17333320862189502;-0.21415409…
monomer-50-nr2-run1_result_634	7.275684	2.5717201905150455;1.7438500224307492;2.2080461141562857;2.577567377793734;3.418186630634612;3.447168636471099;3.462526622469921;3.4827149427748236;3.482714942774824;3.4679762304049864;3.459554109050794;3.4402327718264694;3.3961404894427547;3.213782622844344;3.1492543107041318;3.913335428575994;3.867261470579528;3.854380579096645;3.867261470579528;3.913335428575994;3.671675337815589;3.73620364995…
monomer-50-nr2-run1_result_635	7.374927	1.3903951165065496;1.932537792236338;2.3430127141384576;2.6631032559558805;3.5382779772941078;3.223071727279115;3.382764179056684;3.3991130028618812;3.3961404894427543;3.23954440581011;3.186782292620608;3.187401566249593;4.045701722498961;4.029105189242169;3.8938121184466006;3.8992617263816665;4.046940269756931;4.080133336270514;4.104904281429904;4.124721037557416;4.1517213677811515;4.26125265561…
monomer-50-nr2-run1_result_636	0.842544	1.781636623113392;0.7969040558753387;1.2922623757784273;1.2450379946481664;0.41880971773415915;-0.06951886604630904;-0.050569092999375634;-1.4177265569751598;-1.131941714735446;-2.2238897303340788;-2.508284578082916;-2.2602920088447496;-1.858178589484226;-1.7125946059756048;-1.3493588555107943;-0.6995228410590508;-0.0052117262244819424;0.2613480410095926;0.7848678731911052;0.8330596367913841;0.06…
monomer-50-nr2-run1_result_637	5.479511	-2.1634294378026127;-0.9647702211100562;-1.1350390972293671;-1.5269541249201566;-0.6807022880463551;0.21896534661919342;0.5779564496220988;0.8091272144554252;0.29713851024119914;0.8314984508882004;1.0988026458280988;0.7959625958882687;0.7757742755833655;0.7835771233085738;0.7970772884204417;1.2408564466745209;1.5636819697447155;2.4761066411673514;2.250160213121043;2.2631649593297225;2.32224366353…
monomer-50-nr2-run1_result_638	2.491619	1.1864855369000602;1.6528876025213748;1.2833591073797728;0.7698782757341291;0.36995539327402166;0.19728978345929993;0.8290242380333736;0.4826287857952728;0.40996046970643685;0.3744141634027118;0.8171184836474568;1.0745240120461907;1.0734093195140186;1.0696936777401096;0.6562190727834456;-0.13709176037649695;-0.13015589573186745;0.23407463702099474;0.833359153436267;0.997427229786311;0.96733702606…
monomer-50-nr2-run1_result_639	7.986176	2.559582427386944;2.8798767783977994;3.022993791827174;3.0687070879630896;3.6593437939204208;3.6112881603112035;3.609306484698452;3.6345728487610303;3.7170600961418;3.898720570931954;4.093757356108179;4.308317451413796;4.3524097337975105;4.354886828313449;4.198290744680805;4.135620253427548;4.1158034973000355;4.1158034973000355;4.1158034973000355;4.135620253427548;4.198290744680805;4.365786044183…
monomer-50-nr2-run1_result_64	7.126279	4.056520793868593;4.180375519665545;4.2943218673987404;4.366033753635175;4.375694422247338;4.360336436248516;4.198290744680805;4.135620253427548;4.1158034973000355;4.1158034973000355;4.1158034973000355;4.135620253427548;4.198290744680805;4.365786044183581;4.398979110697164;4.423750055856555;4.4291996637916204;4.416814191211926;4.400217657955134;3.7775245983642365;3.746189352737608;3.7362809746738…
monomer-50-nr2-run1_result_640	6.670017	4.056520793868593;4.180375519665545;4.2943218673987404;4.376932969505307;4.4113645832768595;4.4291996637916204;4.434649271726687;4.434649271726687;4.434649271726687;4.434649271726687;4.434649271726687;4.434649271726687;4.434649271726687;4.434649271726687;4.434649271726687;4.434649271726687;4.423750055856555;4.398979110697164;4.365786044183581;4.198290744680805;4.135620253427548;4.1158034973000355…
monomer-50-nr2-run1_result_641	1.483664	-0.46160780064256635;-0.4492223280628703;-0.7364001769269165;-0.07031077703304281;-0.03897553140641341;-0.029067153342657914;-0.5107075819300899;-0.5161571898651552;-0.8042786902615332;-0.6042178999067882;-0.5547654563598302;0.1130451313751312;-0.09915342210771434;0.3854595198988436;0.3743125945771184;1.1635018138317859;1.3845960623108515;1.3433524386204665;0.4723846923858353;0.9864324580021346;1…
monomer-50-nr2-run1_result_642	1.955046	-0.2247510518343294;-0.20519130777530384;0.5096973098074657;-0.03748515522314234;0.177963943510899;0.9866286770961608;0.8169245698269332;0.8514735436782301;1.0120013903648513;0.9103510684395276;1.0683236903268565;1.0146945940567766;0.3820931564021222;0.3522441674850569;-0.20059482675635837;0.21066609384537016;0.32878909430168785;0.3757300353787325;0.3856384134424891;0.37449148812076277;1.14848098…
monomer-50-nr2-run1_result_643	7.572217	2.559582427386944;2.8853263863328658;3.0299296564718032;3.0674685407051197;2.9093363782428856;2.7825435469807824;2.719377636824337;2.747121095402854;2.7636281818878228;2.7498458993703867;2.896950905663191;3.4716843636074866;3.5917890396765553;3.6472759568335897;3.7153960560219135;3.7813762169177143;3.700533488926279;3.6607761219454575;3.981657500669386;3.9246843268027884;3.892482098095581;3.88455…
monomer-50-nr2-run1_result_644	1.863885	-0.28884732968364657;0.5120305122482445;0.05731578538936033;0.5163122438351009;0.9345670811121992;0.9592141715457925;1.5025507598548193;0.9257594979818421;-0.13733262463393614;0.11499486000712342;0.09604508696018893;-0.4550664357661228;-0.4551902904919184;-1.0131417364449842;-0.15827709442730087;-0.029595194552932483;0.18753426182289454;-0.35539635435476524;0.18753426182289454;0.4245037604651321;…
monomer-50-nr2-run1_result_645	2.696696	-0.2427302159025489;0.6452597797527473;1.2768040526274393;0.886628126462374;1.7138710689171803;2.6005339573740494;2.3852513110115425;2.157438760045651;1.894079902776035;1.6907905875179376;1.6617324533655222;1.1654950688133139;1.1610362986846239;1.9096011678778917;0.9227073881606569;0.46887203005630207;0.481257502635997;1.3127136014780578;0.9901316304113869;0.7222944822825274;0.7752605946983229;1.…
monomer-50-nr2-run1_result_646	3.407379	3.9864190190675184;2.8546033237775665;3.0145451192206356;3.1352129901425516;2.505088647003838;1.3189193348998631;1.2531524755016816;0.6248859532499216;0.490970137764676;0.4541852842029812;-0.17209956243602814;0.42656568035026093;0.6913927807742188;0.219639196598888;0.20601517676122336;0.5158278358055461;0.5046809104838209;1.0666851544342109;1.1264175402223164;1.6990485911405744;1.291199006229462;…
monomer-50-nr2-run1_result_647	2.610099	-0.5450807251272;-0.5093125124575425;0.17260668238348617;-0.12285112421654998;0.18878261125486373;0.5208972387598297;0.23085406442583128;0.4746355729869017;0.9668201595417849;-0.11646451989711162;-0.1404923367017205;-0.4445709338995193;-0.4321854613198244;-0.4416750037890022;0.1302720261791192;0.19513749454274806;0.7217371885944719;0.7328841139161981;1.306159137914112;1.2494680814530823;2.0971018…
monomer-50-nr2-run1_result_648	8.237634	4.045621577998461;4.144705358636022;4.225458639855635;4.140574442459426;4.112335564977721;4.11035388936497;4.104904281429904;4.069234120400382;4.03108686485492;3.893068990091819;3.898720570931954;3.849426390064767;3.8543805790966448;3.865279794966777;3.885096551094289;3.9675837984750593;4.197749589231092;4.330115883154059;4.388079894827033;4.423750055856555;4.434649271726687;4.434649271726687;4.4…
monomer-50-nr2-run1_result_649	2.311090	-0.8317646254428965;0.1207251781374624;0.7920491000914719;0.19985957250452013;0.39326253004670325;0.6481909639294989;0.322353773840182;-0.19172431415659272;-0.37395832602920615;-0.41644049697756075;-0.32393929862695103;-0.8597959472873108;-0.2536994209532046;0.638197784077769;0.5655253824154323;0.6751805249710324;0.5556170043516757;0.5146210901128851;0.8231689087431674;0.28209611345246277;0.29621…
monomer-50-nr2-run1_result_65	2.244351	0.3834652507011862;1.1260526036759917;0.6386072174770346;0.5305155019400559;0.9846817150522198;1.5296284147966053;1.4724075314784129;0.8677907672078191;0.2450977076169233;1.089278425125438;1.0813517226744331;0.01281225025142383;-0.33358320198667696;0.2161347246591452;-0.047215830577842906;0.21202735588145852;-0.4106657037094372;-0.22809171583096;0.07005413327804433;-0.1865972558922747;0.121867613…
monomer-50-nr2-run1_result_650	2.172848	0.3066803532265629;-0.15928938369627402;-0.47216526004250925;-0.4400472407527001;0.01551578229720512;0.2807241584211473;0.7856313737791425;0.20818899932943186;0.19406956058857847;0.4487502850197797;1.0318442403096262;0.4586586630835363;0.4956912260968244;-0.02098218821188145;0.6169794106060147;0.6550028114256792;1.17398575529923;1.111776274995185;0.8133748323576605;0.5207945618325914;0.4840097082…
monomer-50-nr2-run1_result_651	7.459451	2.5717201905150455;1.7384004144956837;2.1902110336415244;2.5431357640221814;2.5006839154543012;2.49833067566416;2.503780283599225;2.523968603904128;2.523968603904128;2.5191382695980473;2.552950609740616;3.4414713190844393;3.4526182444061644;3.462526622469921;3.4827149427748236;3.8438889619056007;3.829150249535764;3.8316273440517024;3.8370769519867682;3.8370769519867682;3.8469853300505243;3.878320…
monomer-50-nr2-run1_result_652	1.068684	1.549810440743455;1.3990700729868937;1.284291916107271;0.6305220028797032;-0.1715043976325513;0.05458832344309964;-1.0025565142065902;-1.3561812770874386;-1.5876385995362872;-1.1734709682104878;-0.2929683979528339;0.23111160045301973;0.48158126420712416;0.7028436509766951;0.2532034660873206;0.08139382847954461;-0.8344575435015917;-0.7579889728135222;-1.390641839333435;-1.4409391332722612;-1.24349…
monomer-50-nr2-run1_result_653	2.886325	2.3012507196125083;1.2793282593340298;1.023438723475087;1.4411304666523153;2.188521518922063;1.5857346622304997;1.4619143443875222;0.9379335012567959;1.0955055693692592;1.4020612610829977;1.1059883587849444;1.0025352547905155;1.6651095360880308;1.1897691922415317;1.2217237114971453;1.2341091840768401;1.2351000218832167;1.211691478707592;0.7385754925484949;0.7385754925484949;1.322136953433607;0.98…
monomer-50-nr2-run1_result_654	3.819087	2.453770664677829;2.842341705923668;2.098655840025232;2.3816595239634313;2.2177560115087656;2.114956589097296;1.9480348266769798;1.761465899401472;1.8237648264773385;2.089592476230265;2.0441377918627843;2.1495818737412877;2.24049124247625;2.3613390469001003;2.3833851880919577;1.3698189321030811;1.0595274357890483;0.6782424821426937;0.16858935187349489;0.03512168387424918;0.0356972472779357;0.0238…
monomer-50-nr2-run1_result_655	1.656560	0.2815264525052094;0.5133531211463662;0.532240157133708;0.6838482100209545;1.535584065803083;1.1478555431027757;1.659592670058865;1.421201662028218;1.3629868175911395;1.8016776846247353;1.1585444378292715;1.168452815893027;1.1414009282846025;0.7588732699322053;0.4583864597825179;-0.24286051969667832;-1.0765200801585049;-1.203995582601042;-1.250930029032035;-1.1832537913622099;-0.18298726245079477…
monomer-50-nr2-run1_result_656	2.615890	-0.38931192572332124;0.38881556354998537;0.4685258629320391;0.35560792966408933;0.5314937623495325;-0.048444717390745975;0.4780476282098948;1.4375715033893455;1.6138446915063314;1.2469910208340096;0.9923102964028084;1.3150150880597173;1.6895993091161392;1.0143574378333595;0.9637903017542296;0.9612350890590174;0.8485750149936592;1.3927194789786181;1.369069720997452;1.4888403641556152;2.09184052234…
monomer-50-nr2-run1_result_657	7.559904	4.0510711859335276;4.162540439150783;4.259890253627188;3.459430254324997;3.457077014534855;3.4526182444061644;3.441471319084439;2.552950609740615;2.5191382695980473;2.523968603904128;2.523968603904128;2.503780283599225;2.503780283599225;2.523968603904128;2.523968603904128;2.5191382695980473;2.552950609740616;3.4414713190844393;3.4580678523412303;3.480361702984682;3.517146556546376;4.4002176579551…
monomer-50-nr2-run1_result_658	2.474299	1.5302087785527678;0.772072225639298;0.44519079022763036;0.8934527026446613;1.1034301730957927;1.4395146464723128;0.7097779567473068;1.1803337028342489;1.4049177288967916;0.908087594127736;0.4420828847237546;0.37755457258354286;0.3190449371360336;0.3381185649087614;-0.45845822766842537;-0.4530086197333589;0.7043025412599259;0.5313892219936097;0.16149577980806276;-0.2813165077003635;0.796890127980…
monomer-50-nr2-run1_result_659	2.410994	-0.14003041084171483;-0.19072186896422053;0.46537949049582705;0.08262461912286335;0.4557898415638204;0.7877806143429887;0.5466000550236565;1.3379292125708473;1.3213326793140556;1.3069655311216088;1.2261833930032555;0.7121109279362846;0.7133494751942543;0.9454886395304097;0.07563558582795152;0.04974994813638862;0.045538887459292916;0.6179479625121868;0.6180718172379844;0.598633119933914;1.24845036…
monomer-50-nr2-run1_result_66	2.083976	-0.2535858495740882;-0.614636378142698;-0.5552779901748427;0.04253190943831557;0.5874195017780566;1.0771269938170025;-0.12563885154376384;0.7613061543186738;1.0698636844715492;1.1041714435173045;0.06612588882043273;0.29259243522059875;-0.3561445247416326;-0.209627544352505;-0.9811399457721837;-0.9590938045803254;-0.9566167100643872;-0.705289774752295;-1.0250189296775662;-0.7329542408820723;0.2616…
monomer-50-nr2-run1_result_660	2.359253	0.04006344857312356;0.7705622023132408;0.9822578256272386;1.4313466277254743;1.3366280848712804;0.30634144089981447;0.5192672352753277;1.2809931234937038;0.8564611305318781;1.1586830588944799;1.184568696586044;1.4066756281326482;2.219232158799124;2.2958180895669362;1.5198489078819115;1.0930761228225292;0.8890693095821323;0.45563839306274995;0.8653814687833883;0.37194681294753745;0.048746602387441…
monomer-50-nr2-run1_result_661	2.880745	-0.012172506940743393;0.7225963800529879;1.1691126508452132;1.5716724777134294;1.246434593481033;0.8150526106684984;1.0495697142454672;1.6541799838700093;0.7463090804031194;0.4577537851121952;0.5142036267676822;0.8363754652356301;1.3862172466072489;1.0517493793121402;1.0517493793121402;2.0414882565308154;1.638510980886417;0.7778510902008577;1.5340055056217134;1.7366024978970422;1.392518824266828;…
monomer-50-nr2-run1_result_662	7.123496	2.606151804286598;2.984410166970427;3.2494633002425295;3.431780328091803;4.071711214916321;3.8759770379318397;3.811324871065831;3.796957722873384;3.796957722873384;3.816774479000897;3.8992617263816665;4.1294275171377;4.330115883154059;4.377180678956901;4.388079894827033;4.35488682831345;4.162620583651283;4.066757025884443;3.879444970254154;3.816774479000897;3.796957722873384;3.816774479000897;3.8…
monomer-50-nr2-run1_result_663	2.167688	-1.050286552531367;-1.6270154836694795;-1.942097729628555;-1.1138623344784053;-0.2862478278462081;0.2611151765746956;-0.07459292041315868;-0.040688875370932784;0.20333063111913882;0.24584179166496786;-0.3778486003783571;-0.4274799374689595;-1.0119043618018957;-1.6386105190487774;-0.6123492183478262;-0.4167594733870346;0.4426907269392982;0.5319505489079829;0.18184257820848485;0.8144464908764321;1.…
monomer-50-nr2-run1_result_664	2.181583	2.220889869824756;1.3170867313284331;1.0255918316984782;1.4268040995040205;1.2797041205881592;1.5065766391196913;1.1541467132715135;0.10240348888252995;0.3808643206667457;0.4218602349055373;0.49459736690232214;0.011718391056920484;-0.6998251901496286;-0.4073409515871759;0.7941863465156219;1.4734810157957257;1.5460598851127387;0.6439284743871448;1.1322570581676097;0.8083249603824346;-0.36991764927…
monomer-50-nr2-run1_result_665	1.907750	0.6197669768193312;0.47503051094727117;0.27477623724717676;-0.18577187525745248;-0.11858915856762686;-1.174080174556658;-0.6563676168888251;-0.7237725010302904;-0.670391114211804;-0.6480972635683535;-0.06342657066156039;-0.05104109808186548;0.18235905181580706;0.24574220795154603;-0.8087760252763198;-0.2218704867946907;-0.1739387079112707;0.2760887418649044;0.9997356782455802;1.270022098127198;0.…
monomer-50-nr2-run1_result_666	1.531083	0.1212556871299198;0.2141335423773504;-0.20261531863656462;0.03980136887423023;-0.2327065519948045;0.06683428262556351;-0.05396778525176187;-0.048270467865102085;0.026735814939650285;0.8550696221922081;0.3690466113908284;1.4452650768132482;0.4719516067083801;-0.39505079843740476;0.4553550734515895;-0.38452119212633035;-0.3519538938877851;-0.5843632059790801;-1.577198451342678;-1.6713097611286485;…
monomer-50-nr2-run1_result_667	2.317228	1.5622236951997093;0.42261607390557626;1.0200718062091811;0.8798143871327172;1.543751070413999;0.5040674909738432;0.4868516840880671;0.043760098956521526;1.0623883750111944;0.1380736499120528;0.08593081035153598;0.0995548301892006;0.25048330928983054;0.8629308345935548;0.6746595293284178;0.0592394906055664;0.3059935125857628;0.5144531381558041;0.46875723898277966;1.431082046445693;1.1301444018875…
monomer-50-nr2-run1_result_668	0.317808	2.0517489205566983;2.0084017849750553;1.0815542038874992;0.43859384516911815;1.2116685622253591;1.2269828379988834;0.3079614480183784;-0.6764496703677305;-1.2620854674946687;-0.6284936317729077;-0.4907093301904819;-1.47276720878645;-2.2832918589688247;-1.2430968369336033;-0.8571956716479525;-0.4190739762576942;-0.4180512341012841;0.014001579724923354;0.3259614737097946;0.2810494796626916;-0.13672…
monomer-50-nr2-run1_result_669	2.763244	3.9755198031973866;2.8189331627480447;2.865972807568572;2.8305323910032785;1.8828091227285122;0.9609714921453065;0.911801166003919;0.9116773112781212;0.7342594974406724;0.8425866459664779;0.9898936251643516;0.9052719905462925;1.1343147867375252;0.4567540836185777;0.3757093827220731;1.4477969319678972;0.3807414581266154;0.11785993990736984;0.6792459443643362;1.1971579059310118;1.4001693644437216;0…
monomer-50-nr2-run1_result_67	1.810281	0.2239038600449886;0.9794784890492586;0.7928233247658715;1.175321353070439;0.32671627640649686;0.05197108639618914;0.5102029718079966;0.2172199430088153;0.1801938746415778;0.8365754196492458;-0.20112648417815726;-0.14195607507335387;-0.36742952252001937;0.15708114746786853;-0.6644318940726807;-1.0587312118862793;-1.1056656583172721;0.051521647950217;0.08483856918959597;0.21375305692450833;-0.2787…
monomer-50-nr2-run1_result_670	6.842893	3.266278916474203;3.5234110725906427;3.7262090405368298;3.8821939637164324;3.947960823114614;4.394768050020068;4.416814191211926;4.4291996637916204;4.434649271726687;4.434649271726687;4.434649271726687;4.434649271726687;4.434649271726687;4.434649271726687;4.434649271726687;4.434649271726687;4.434649271726687;4.434649271726687;4.423750055856555;4.398979110697164;4.365786044183581;4.198290744680805…
monomer-50-nr2-run1_result_671	2.195218	-1.0607484095938524;-0.1448995546737568;-0.7821602982365723;-0.4325538900806234;-0.7836224480805933;0.25954508737375626;1.4235765533862146;0.7221201902210848;0.7320285682848402;1.6959909419099248;1.3780406154228682;1.3253550855419758;0.6879233135812413;0.6559687943256287;0.6299593019082681;0.3115925489667633;0.30614294103169787;0.9017118156730621;1.585762710963934;1.0935946306837634;0.10868608777…
monomer-50-nr2-run1_result_672	2.247655	-0.4490645244053835;-0.7588815548796337;-0.4112933527776462;-0.8714258875494896;-0.06523824848016617;0.4218517880423323;-0.716138035726628;-1.2456717265813682;-0.42836748457079177;-0.12492565335798528;-0.04640491743138413;-0.13467892897063646;0.4450365407687181;0.7122168809828188;1.1134633172627648;0.7287073079815836;0.8432385213897898;1.9153407912634373;1.7103905591979656;1.7008602399576518;2.28…
monomer-50-nr2-run1_result_673	1.483523	-0.08941915194594259;-0.14478325391253688;0.5256883107387487;0.4270043253354048;0.4369127033991603;0.4369127033991603;0.5164397126260675;-0.2602379181759843;-0.5519512056204747;-1.1746442652113704;-0.9975198852679587;-1.4915457864350867;-1.4969953943701522;-1.4969953943701522;-1.0099053578476547;-0.9975198852679587;-0.980923352011167;-0.5547654563598302;-0.04723939008083537;-0.31554413434970124;-…
monomer-50-nr2-run1_result_674	6.434585	3.9743855126143552;4.114667294662154;4.239565013229248;4.319099307204182;4.375694422247338;4.360336436248516;4.198290744680805;4.135620253427548;4.1158034973000355;4.1158034973000355;4.1158034973000355;4.135620253427548;4.187391528810674;4.330115883154059;4.330115883154059;4.187391528810674;4.135620253427548;4.11035388936497;4.097968416785275;4.081371883528483;3.218117538247237;3.249452783873866;…
monomer-50-nr2-run1_result_675	8.570172	4.056520793868593;4.180375519665545;4.2943218673987404;4.376932969505307;4.4113645832768595;4.4291996637916204;4.434649271726687;4.434649271726687;4.434649271726687;4.434649271726687;4.434649271726687;4.434649271726687;4.434649271726687;4.434649271726687;4.434649271726687;4.434649271726687;4.434649271726687;4.434649271726687;4.434649271726687;4.434649271726687;4.434649271726687;4.423750055856555;…
monomer-50-nr2-run1_result_676	1.818556	0.4594697114000682;0.2565273744510423;0.053634766632347855;-0.3729507738906208;0.38394917895756786;0.44178933590474445;1.508984688163703;1.0031180699593647;1.217894286545051;0.8182579617004657;0.9075860758988094;0.22344230240130947;-1.1602955686970071;-1.2238265483847905;-1.7378166330718996;-1.3637056355632042;-1.2501491338271138;-0.8039768812600541;-0.5696193427331866;0.5728058122873724;0.507360…
monomer-50-nr2-run1_result_677	3.121328	2.6367333818922036;2.050456379460108;1.3372524535149966;0.7945926242618215;1.3236859191041972;1.4093039425838658;1.0433394436698462;1.026990619864649;1.5247142611264213;1.780757387541389;2.6929343495124303;2.7610544487007544;1.9802529428463045;1.7933440395649316;1.7964404077098552;1.806720349951003;1.5426266663592338;0.9557276225236554;0.42130857447201087;1.239362439483421;1.5049222169583665;1.39…
monomer-50-nr2-run1_result_678	-0.227078	-1.619391852598073;-0.6236813969772045;-1.1010937290493499;-1.0447132914243271;-0.4931565546661783;-0.46182130903955;-1.1731163596253391;-1.2044516052519674;-1.6095276367232416;-1.6484180206234835;-1.8895863046775536;-1.8708340362108662;-1.4207888379669202;-0.8149488397315372;-0.6955238944658015;-0.5511784582151533;0.530861179319724;0.968363601080998;0.8577111260729697;0.6289283145985947;-0.02148…
monomer-50-nr2-run1_result_679	6.995860	4.056520793868593;4.180375519665545;4.2943218673987404;4.376932969505307;4.4113645832768595;4.4291996637916204;4.434649271726687;4.434649271726687;4.434649271726687;4.434649271726687;4.434649271726687;4.434649271726687;4.434649271726687;4.434649271726687;4.423750055856555;4.398979110697164;4.365786044183581;4.266612816774198;4.2039423255209405;4.184125569393428;4.184125569393428;4.173226353523296…
monomer-50-nr2-run1_result_68	3.567962	2.471729599918387;2.8054329976361765;2.8959456512114343;2.16722328338361;1.1423096640386015;1.1055248104769064;1.0855841996235978;1.0598224166578316;0.9281211329103731;0.4361385192605583;1.3090535331539652;1.2223262354986264;0.3522598802985488;0.3567186504272389;1.2556431567380075;0.3087727352729012;0.7494794924427779;0.5796309531498595;1.627115122187388;1.340985008926354;1.0109759117599353;0.991…
monomer-50-nr2-run1_result_680	7.692188	2.559582427386944;2.8798767783977994;3.022993791827174;3.0687070879630896;3.7276658660138127;3.6796102324045954;3.677628556791844;3.702894920854422;3.77448295236506;3.9204732661256916;4.046646823758811;4.046646823758811;3.9204732661256916;3.77448295236506;3.702894920854422;3.68307816472691;3.702894920854422;3.785382168235192;3.967042643025346;4.1620794282015705;4.319216667283928;4.377180678956901…
monomer-50-nr2-run1_result_681	2.100616	0.6762366385132004;1.329206948695727;1.7036034638839823;1.3751077799853466;2.077663421516597;1.7398123230249771;1.1931907645240776;1.209168024151885;0.36944607677206037;-0.21476257104995927;0.42143065365280447;0.4597017639240623;0.5785545742792703;0.7305474557595341;0.11330400410370267;0.09224870071822087;-0.17345509430890893;-1.0026493899959927;-0.9421188370352572;-0.8941870581518372;-0.78121927…
monomer-50-nr2-run1_result_682	1.598387	0.2464157154424767;1.0013522408121147;0.522800194747298;1.0069690710496184;0.40446433176362584;0.9336814813317983;0.6303355611849881;1.2187208617301284;0.6340512029588962;1.4790989035479896;0.6248859532499216;0.6440834357484494;0.09826975292348529;0.34984439768716963;-0.5307496092056488;-0.5732317801540034;-1.2083103123245953;-0.9645288037635259;-0.9645288037635259;-0.9479322705067342;-0.10485975…
monomer-50-nr2-run1_result_683	5.789805	2.3740082212645928;2.637509389645914;1.798616624486488;1.9739985825478144;1.9066560196682472;1.9836936591139516;2.01502890474058;1.6306444596367897;1.5641000639298523;1.5162921397722289;1.518893089013965;1.5093562751275993;2.3500690603137993;2.3515897249773374;2.726065792017372;2.7222262955176664;3.0418068962664697;3.1309478908863007;3.129957053079925;3.052829966862398;2.449299981816055;2.4466095…
monomer-50-nr2-run1_result_684	2.038336	0.9306198571432996;0.7573517587328978;1.346578424937978;1.7837149712283777;2.0094361281266377;0.9858376393482079;0.9158597192729308;0.7820071686404001;0.4158571909919424;0.4077171870433171;-0.08183204231585722;0.7437704663231162;0.728831315918873;0.8867582133637582;-0.27516998043798835;-0.08998403244414102;-0.40492038432981575;-0.3921633475727298;-0.36739240241334;0.04399340704974712;0.4635525942…
monomer-50-nr2-run1_result_685	6.391347	4.056520793868593;4.180375519665545;4.2943218673987404;4.376932969505307;4.4113645832768595;4.4291996637916204;4.434649271726687;4.434649271726687;4.434649271726687;4.434649271726687;4.434649271726687;4.434649271726687;4.434649271726687;4.423750055856555;4.398979110697164;4.35488682831345;4.162620583651283;4.066757025884443;3.879444970254154;3.816774479000897;3.796957722873384;3.811324871065831;3…
monomer-50-nr2-run1_result_686	1.652931	-0.12931383819920264;-1.3648266358523928;-0.6010072144064061;-0.9694714207899265;-0.2233533237321226;-0.022045684086779177;0.9553854554416865;0.9999731567285896;1.8222955004205217;1.984341191988233;2.2987837473042303;2.2731458190642617;2.1104808538675672;1.4341103924538419;0.4967909211460188;0.9781343036425606;-0.26540001785360723;-0.2120186310351218;-1.5855821327983728;-2.200069345526637;-2.3196…
monomer-50-nr2-run1_result_687	7.968922	4.056520793868593;4.169476303795413;4.258651706369218;4.3080697419622025;4.175006056230979;4.130170645492482;4.1158034973000355;4.1158034973000355;4.1158034973000355;4.135620253427548;4.198290744680805;4.365786044183581;4.398979110697164;4.423750055856555;4.434649271726687;4.434649271726687;4.434649271726687;4.434649271726687;4.423750055856555;4.398979110697164;4.365786044183581;4.198290744680805…
monomer-50-nr2-run1_result_688	7.887691	4.056520793868593;4.180375519665545;4.2943218673987404;4.376932969505307;4.4113645832768595;4.4291996637916204;4.434649271726687;4.434649271726687;4.434649271726687;4.434649271726687;4.434649271726687;4.434649271726687;4.434649271726687;4.434649271726687;4.434649271726687;4.434649271726687;4.434649271726687;4.434649271726687;4.434649271726687;4.434649271726687;4.423750055856555;4.388079894827033;…
monomer-50-nr2-run1_result_689	6.888296	3.766810024698151;3.8528919722333073;3.952720823296499;4.022417034049134;4.0236555813071035;3.8938121184466006;3.8992617263816665;4.046940269756931;4.080133336270514;4.094005065559772;4.089050876527894;4.082858140238047;4.024894128565073;3.794728337809039;3.5695167360848834;3.4979287045742455;3.4781119484467338;3.4870294887041138;3.5338465750553616;3.725865110265934;3.7885356015191918;3.783829121…
monomer-50-nr2-run1_result_69	3.103468	1.696207000030596;2.1644054913533304;2.4006756570555576;2.5143424016811915;3.182590284166686;2.9729436687233646;3.017159805832877;2.493302817427946;2.4877293547670845;2.4441324912865565;1.5926099370020474;1.1017877524309296;1.7441737134235418;1.7834356615011762;1.5317274504891019;0.677514500191034;0.13194852681766317;0.580350164449068;0.2856643635854526;-0.6232923755148682;-1.2571323604274924;-1.…
monomer-50-nr2-run1_result_690	5.740381	1.5583526230007825;2.0890490224042204;1.4685999822108162;1.8676565253186623;1.8945330008166006;2.0229226250581718;1.1786115581778078;1.4516474814776286;1.3110286574727912;1.2607436387992283;1.2415461563007004;1.2852668745070248;2.2051228294774776;3.1191576123354725;3.2083330149092775;3.3975028914265213;3.4113746207157796;3.3882137869917495;3.234094797875044;3.176873914556852;3.15705715842934;3.16…
monomer-50-nr2-run1_result_691	3.422152	2.8462663277026397;2.255288695737861;2.465244092933309;2.5595306877753417;2.2097295339320824;1.5983072543887074;1.7177376180109436;1.7503114108955415;1.2114500989899184;1.0887995124969618;1.2304549108547007;1.3051393105102622;0.8657333434195916;0.3066672049343528;0.21839319339510155;1.2293402183225275;1.1078731402696929;0.1943815027247532;0.7775402053357521;1.8580041393892437;2.383099675052142;2.…
monomer-50-nr2-run1_result_692	1.527165	-0.6363362562921459;-1.121637480840827;-0.9918983478308028;-0.6294567003858844;-0.3880485944413433;-1.5089786158764638;-0.6175748398853362;-0.4985687302141793;0.06459851182113216;0.5370622836663778;0.9225582979898302;1.3112745351840043;1.4854432692519906;0.9974312267580914;1.3926393385589644;0.7869899255752983;0.3397530824617124;-0.9212924817816927;-0.9448248796831138;-1.0316760320642504;-1.51786…
monomer-50-nr2-run1_result_693	4.996399	1.75571653015489;1.0071231319426106;1.3560485454135147;1.7050277480988596;2.368243323373205;2.371339691518129;2.808238540359826;2.8705374674356934;3.792994371647882;3.9443885567970547;3.851949221127231;3.8194992829684296;3.7811043179713746;3.775159291133121;3.7503883459737306;3.7122410904282694;3.662362043886072;3.662362043886072;3.780563162521662;3.818710418067123;3.848930971161579;3.86726147057…
monomer-50-nr2-run1_result_694	7.237317	4.056520793868593;4.180375519665545;4.2943218673987404;4.366033753635175;4.375694422247338;4.360336436248516;4.198290744680805;4.135620253427548;4.1158034973000355;4.1158034973000355;4.1158034973000355;4.135620253427548;4.198290744680805;4.365786044183581;4.398979110697164;4.423750055856555;4.434649271726687;4.434649271726687;4.434649271726687;4.434649271726687;4.434649271726687;4.434649271726687…
monomer-50-nr2-run1_result_695	3.583197	3.1520255975476568;3.372756316628143;3.4556903117271194;2.6534271731776675;2.4461337975244892;2.327763087616577;2.2564227655575335;1.3788012720838412;1.4145952878391608;1.5327182882954784;2.4726387088450363;2.2860780836021584;2.3526775181269444;2.29697729947229;2.508308869874558;1.596131907903517;1.5647966622768887;1.575076604518035;1.5839941447754164;1.6116137486281368;1.6980299392804339;2.25016…
monomer-50-nr2-run1_result_696	3.708501	3.976758350455356;3.975543203387792;3.98883304392493;3.8667660516763402;3.8095451683581487;3.162824291962643;2.255849228475072;2.2373948743313266;1.1393757190408074;0.5177973519820837;0.46020490448650136;0.3668985857360974;0.23183120404427857;0.25796455118743583;0.24557907860774095;0.33557103261627164;0.9115708605817171;1.0962884616163215;0.9828211353682728;1.7890087744375982;2.5112727315366157;2…
monomer-50-nr2-run1_result_697	7.084316	4.033236105418767;4.128108825379231;3.5070133183887577;2.770970335335919;2.758708717482021;2.7542499473533306;2.743103022031604;1.8644906907515377;1.8620135962355981;2.489536990132576;2.506133523389368;2.503780283599225;2.5216153641139867;2.5584002176756813;3.4360217111493734;3.450141149890225;3.4772653348397577;3.482714942774824;3.4679762304049864;3.4704533249209257;3.475902932855991;3.475902932…
monomer-50-nr2-run1_result_698	2.232605	-0.2466499849294587;-0.2513456668556631;0.43251009964132;0.864818253788693;0.8045010023255771;1.3390439051030203;1.4584742687252554;1.7687657650392872;1.7835044774091249;1.7410223064607704;1.6228304900965038;1.8542265260778783;1.118508140413518;0.611584841488797;0.23822243284537442;0.19821735641295923;0.0786080992470786;-0.49194212078330146;-0.44949846645105973;0.3481128741578013;0.61652131032607…
monomer-50-nr2-run1_result_699	2.731793	-0.26056529641730813;0.6108281659811964;0.2147031273331049;-0.08004491485932677;0.7206931162749323;0.8038119125499498;1.1975936161048994;0.9821665377187015;0.8021619109104331;1.124838879804162;1.1549355781728217;1.13833904491603;1.6330901727586753;1.2258083040918588;1.4001156135134663;1.4314508591400956;1.8897449873731393;1.70933637829685;1.0728954441424898;1.0533263974665732;1.0411886343384715;1…
monomer-50-nr2-run1_result_7	6.675181	1.7826009738832427;2.2629980951751225;2.13549552440717;2.4387504698049773;1.6060882417955802;1.9167760017376734;1.954916762637083;1.919246601607561;1.7351547688479927;1.9339611244826536;1.8882587306635754;1.8808274471157582;1.8814467207447458;1.9350758170148257;2.9060837737394185;3.152846097752244;3.3758283144120544;3.4705771796467224;4.389318442085002;4.416814191211926;4.4291996637916204;4.43464…
monomer-50-nr2-run1_result_70	6.184788	4.0510711859335276;4.162540439150783;4.259890253627188;3.453980646389931;3.4446915419551596;3.436021711149373;2.5584002176756813;2.5216153641139867;2.5092298915342917;2.523968603904128;2.523968603904128;2.513688661662982;2.5351155292258545;3.407039705312886;2.5351155292258545;2.513688661662982;2.523968603904128;2.523968603904128;2.503780283599225;2.503780283599225;2.523968603904128;2.518518995969…
monomer-50-nr2-run1_result_700	7.540873	2.5717201905150455;1.7438500224307492;2.2025965062212203;2.5597322972789733;3.372855800992928;2.4939957602612663;2.4448254341198767;2.2876100768582472;2.22493958560499;2.179484901237508;2.167099428657813;2.1706912157059244;2.9060837737394176;2.932588685059966;3.1239879466415537;4.045701722498961;4.087069200915143;4.130170645492482;4.198290744680805;4.365786044183581;4.398979110697164;4.4237500558…
monomer-50-nr2-run1_result_701	2.285185	1.0926169045481575;0.3038338221636559;0.20532479401630252;0.6632582883733043;0.8109588520964124;0.9556869024003946;0.06332669655686546;0.059115635879769764;0.21611570178043668;0.8676669124820224;0.308340789279927;-0.11781272215047006;0.523953965213158;1.4124746745569812;0.5607388187748517;0.8838894370859668;0.2433612969803074;-0.09605264152948634;0.061919980357841464;-0.13814911202953226;-0.17567…
monomer-50-nr2-run1_result_702	8.011042	2.909432237859085;3.2177701803388046;2.443549991110658;2.7396350897092896;2.7954935710437154;3.436021711149373;3.4580678523412303;3.480361702984682;3.517146556546376;4.400217657955134;4.405914975341794;4.393529502762099;4.365786044183581;4.266612816774198;4.2039423255209405;4.184125569393428;4.184125569393428;4.184125569393428;4.2039423255209405;4.266612816774198;4.365786044183581;4.3989791106971…
monomer-50-nr2-run1_result_703	3.869815	2.4828490489986454;1.3096786937572251;1.793144281136721;2.147872109178958;1.9306187980773344;1.737485570334588;1.5441046331402515;1.9107778524550783;1.995228493628883;1.97949894345267;1.9863109533715018;1.7559057551965038;1.7706444675663393;1.7481029074712957;1.701044606314506;2.664580047727466;2.2257718206141237;2.245588576741636;3.179192406275551;2.773041117603023;2.903751563544105;2.8067231083…
monomer-50-nr2-run1_result_704	7.143846	1.5559636235499286;0.8863102743395229;0.4393792892960651;0.9974812683654647;1.4966067469419215;1.5062674155540836;1.4751798793790487;1.3320839608582729;2.1560763580618842;2.8684319370971463;2.8446518297441297;2.874005399758007;3.7823428652293445;3.850710673869261;4.025637256919855;4.093757356108179;4.118528301267569;4.099950092398026;4.104904281429904;4.1158034973000355;4.1158034973000355;4.13562…
monomer-50-nr2-run1_result_705	1.935574	1.7581326211724817;1.4083636703054738;1.8562255640036667;1.5837074907455633;2.1072273229270757;2.0346484536100626;1.3707117703287808;0.4611357575994757;0.43673637661747583;-0.08712061178745391;-0.37462283855484646;-1.224906845581387;-0.5744703274119731;0.091943450385248;0.3935651158934939;0.3910880213775545;0.37449148812076277;1.148480984056381;0.8041391496707793;0.15382648622716208;-0.3559110634…
monomer-50-nr2-run1_result_706	1.135774	0.08948490474819104;-0.7179681315699574;0.0036311845303968336;0.49789878199073884;1.3568485342495644;1.126706932988275;1.9226147709082775;1.242688552733926;1.4796804896797089;0.5263970771999733;-0.5760785900914015;-0.5679041781888022;-1.3442429694328868;-0.9231975254931983;-1.2063048351825674;-0.6508895911500843;-0.6607979692138408;0.08008564583289252;-0.3464094060418625;0.3812029205793303;0.3218…
monomer-50-nr2-run1_result_707	5.628657	2.4707112858705447;2.7718216150068686;2.8355687973454096;2.818874346068955;2.77317195224988;2.2995039505558976;1.4082584372445406;1.7826106495587775;1.6822446114379497;0.9542833369522703;1.0805350127646633;0.9899534979817932;1.8607629815366529;1.88280912272851;1.929750063805557;2.084240617099652;2.073836820132708;1.9156306250647024;1.8306662831679954;1.7086256680326992;1.766341970254079;1.7800898…
monomer-50-nr2-run1_result_708	2.674920	2.0517489205566983;1.0652934919128703;0.29018101840061156;-0.03707723726984333;0.7015658660148467;-0.25762816534916794;-0.311213551393951;-0.3436132846814051;0.6510096929065897;1.627852958014558;2.3476398205976357;2.314322899358257;2.6741085595812026;2.6838930829191616;2.720919151286399;2.8010466642309755;2.3649225319155844;2.3937806830262742;2.3884549298170046;2.1020673955817837;2.08113594692209…
monomer-50-nr2-run1_result_709	7.425561	4.056520793868593;4.180375519665545;4.2943218673987404;4.376932969505307;4.4113645832768595;4.41830044792149;4.398979110697164;4.365786044183581;4.198290744680805;4.135620253427548;4.1158034973000355;4.1158034973000355;4.1158034973000355;4.135620253427548;4.198290744680805;4.365786044183581;4.398979110697164;4.423750055856555;4.434649271726687;4.434649271726687;4.434649271726687;4.434649271726687…
monomer-50-nr2-run1_result_71	2.624025	0.41870864039936906;0.5958464591488501;1.18210040145894;0.5166195818600098;0.5000230486032192;1.488586776115372;0.8844654307479648;0.8549880060082905;0.8278638210587579;0.8179554429950023;1.0394655392161665;0.18946364959519546;0.24999420255592977;0.8036107331061021;0.7668258795444073;0.4411874081051864;0.438373157365831;1.0417201802817329;1.5340902455710554;0.7805408649654354;0.29475728882107605;…
monomer-50-nr2-run1_result_710	1.017835	-2.2080424315064673;-2.579229679266919;-1.484273695219296;-1.0697909480991106;-0.28403284414023294;0.8570854975997907;1.1656430277526661;1.2548307055917356;2.374118465765356;2.3075190312405693;2.6448386805415183;1.498048676594924;1.386737686057438;1.3219616644656331;1.3012779252575413;0.2552800129295778;0.2824936446509321;-0.27814819731569135;0.9028192163048101;-0.14082771436084704;-0.14181855216…
monomer-50-nr2-run1_result_711	2.605795	0.6712392936966899;1.3029647640893856;1.053064831289273;0.8620909390482134;0.4497825840084099;0.16465375985754563;0.15474538179379013;-0.0648611690979763;-0.4814478429089747;-0.4759982349739082;0.14669482461698757;0.18917699556534218;0.8163288252849291;0.8352785983318625;0.4400704865309894;0.759961027448543;0.7027401441303507;0.2663367141918413;0.10685955377523496;0.09992368913060545;0.1315066442…
monomer-50-nr2-run1_result_712	3.201885	0.638118633205746;1.2289080209906018;1.6322000721664112;1.0742636507858578;1.7828537659271837;2.4948583580829466;1.7810989279857459;1.7737914991637254;1.76834189122866;1.7632638474709843;1.5655155767831213;1.5534579581555186;0.974721050957276;0.9743494867798871;0.6444298363852912;0.5784152675355153;0.5925002983223937;1.651521238678752;1.7390407932706722;2.3261103750512837;3.2979537145808484;2.729…
monomer-50-nr2-run1_result_713	1.809103	-1.0684918317573837;-0.18841098823972133;-0.6331406201275158;-0.5832280193090352;-0.7083501492626973;-1.1147051863852957;-1.2369512416246213;-0.35656959263860344;-0.16318865544426484;0.26231659275967456;0.5531427342971986;1.393840666156843;1.6615899898473898;1.6104379880932496;1.2966473653601798;0.9682452563166121;0.48908192224512065;0.7331358397084538;0.587836166495812;0.8918000609205669;1.31656…
monomer-50-nr2-run1_result_714	8.093091	3.1587137527406917;2.2134448722112676;2.5993751556400504;2.9129922704941036;3.418186630634612;3.4526182444061644;3.480361702984682;3.517146556546376;4.400217657955134;4.416814191211926;4.4291996637916204;4.434649271726687;4.434649271726687;4.434649271726687;4.434649271726687;4.434649271726687;4.434649271726687;4.434649271726687;4.434649271726687;4.434649271726687;4.434649271726687;4.4346492717266…
monomer-50-nr2-run1_result_715	2.305883	-0.1055987970701628;0.7016578408356483;1.2761596523399603;0.8306242532663006;0.41583880371055887;0.11411344630290175;0.6277249004206589;0.5551460311036457;-0.17469364156687756;-0.39930236708009065;-0.37032036124360407;-0.3623936587925992;-0.3828296885490956;-0.7966021116207386;-1.0178644983903093;-0.3308441528915558;-0.5900873393508572;-0.3198009194692418;-0.3198009194692418;-0.3198009194692418;-…
monomer-50-nr2-run1_result_716	1.965693	-0.11458102035139155;-0.16030535283724975;-0.19623784909621955;-0.24030519139960355;-0.5863828193920267;-0.5837474621963168;-0.5288798186682673;-0.5023749073477191;0.10635697618209608;0.6640263047295947;0.3723130172851042;0.8127098221821502;-0.06754702848725119;-0.099501547742866;0.3540504309873234;0.10092071058683746;0.10513177126393426;-0.10560296381289576;0.4208893817877428;0.6499321779789755;…
monomer-50-nr2-run1_result_717	1.249173	-1.0934582332617533;-0.8270637000868463;-1.3878938262028346;-1.516723808359952;-1.3332292288815244;-1.6978850622592947;-1.4191875318971185;-1.2925791452338924;-1.1954431486695096;-0.06001986618831034;0.7580275041770471;0.20445962972772577;0.013700219073015328;-0.7121617010136366;-0.34107930381910373;-0.76830178333923;-1.0256425644168128;-1.3326163650197738;-0.1696078866398303;0.12631646148175693;…
monomer-50-nr2-run1_result_718	1.804082	-2.590861609372062;-1.3589487892022967;-0.8129771216018689;-0.10976173044307483;0.02554108543507393;0.4895484185168984;0.7400180822710017;0.9804458017129619;0.020177854587909223;-0.5554257097494758;-1.643162664671013;-0.9933266502192695;-0.5508543387167082;-0.3809650902542077;-0.13966067620907563;0.7527627944871673;1.5078025173758531;2.2277546837629;2.28138378003298;1.956078039134336;2.4455772570…
monomer-50-nr2-run1_result_719	2.506378	0.3060391412992258;1.0451867140526492;0.5383561888794582;0.875720605075417;1.3039796468443614;1.5101684261678026;1.306515848764945;1.4289187258063085;0.9185619025132468;1.7004436929458948;1.3080524008905996;1.7943814073790536;1.2420034240868498;2.1015765355481615;1.3054170436948898;1.9089126207872598;1.3200319013389297;1.0937371952541282;0.20818899932943186;0.21202849582913652;-0.3461706595755225…
monomer-50-nr2-run1_result_72	2.209714	-1.8480874722295562;-0.692333099291867;0.11995014350209787;-0.41901144566432297;-0.481775469262903;0.5128410136790412;0.7726588892725623;0.8566292331342289;0.37402799047345575;-0.5422361774488845;0.6075542532247603;1.2112728403180533;0.8460858777127908;0.7636880771038427;0.7122883658981078;0.31392403748867154;1.2449269177808495;1.3576003103021017;1.1922172365110861;1.4963782272524266;1.3767689700…
monomer-50-nr2-run1_result_720	3.697672	1.3144413741949388;1.8980815421463226;1.3002125958030628;0.8675544986896429;1.0701227059408016;1.7422460763899459;1.7254018336815597;0.8368811243377365;0.7476162749921078;1.5869666581945425;2.481556249102417;2.244710605185977;2.2398802708798957;2.2699769692485554;2.321500535180087;1.51741434087581;1.5138225538276986;1.5364879686485389;1.5307906512618792;1.1883960815157666;1.1898823382253296;2.064…
monomer-50-nr2-run1_result_721	7.092682	2.442871448807698;2.817570760764278;2.0654627735116495;2.293385512424179;2.2699769692485554;2.2679952936358037;2.253256581265967;2.253256581265967;2.293261657698382;2.35593214895164;2.4448254341198767;2.499445368196332;3.3961404894427543;2.54056513716092;2.5315237421777432;2.5584002176756813;3.4414713190844393;3.4580678523412303;3.480361702984682;3.517146556546376;4.394768050020069;4.398979110697…
monomer-50-nr2-run1_result_722	6.995198	2.5717201905150455;1.7384004144956837;2.184761425706459;2.5144014676372883;2.884681095671291;1.9660636879588091;1.7726827507644696;1.7202922017523583;1.700475445624846;1.6901955033836997;1.721530749010328;2.1905079718334366;2.269774996343486;2.4448254341198767;2.517280448711093;3.4305721032143075;3.4580678523412303;3.480361702984682;3.517146556546376;4.400217657955134;4.416814191211926;4.41830044…
monomer-50-nr2-run1_result_723	6.867552	2.4371741314210382;1.636213175155544;2.102990755428125;2.44061437344278;2.4650137544247794;2.4496557684259574;2.2773301346170998;2.236086510926715;3.0881939308862347;2.221719362734268;2.2126779677510915;2.2593711993765417;3.205112792038557;3.3837550168630592;3.4268564614403987;3.46091651103456;3.447044781745302;3.3991130028618812;3.234094797875044;3.176873914556852;3.15705715842934;3.166965536493…
monomer-50-nr2-run1_result_724	1.701366	0.7983508067119004;0.07897336653254927;0.7534370697086393;0.2591762771514171;0.15640717712042188;-0.8737556121252474;-1.3027277585159407;-0.37733957264844215;0.18706621664483905;-0.6915461146352287;-0.5854503410371079;-0.8314836729660675;-0.8634381922216813;-0.6278469830253287;-1.4737970182397946;-2.132314117319044;-1.3290054593235232;-0.5541032437607992;0.4308407833953168;0.97691607327065;0.9751…
monomer-50-nr2-run1_result_725	5.154763	2.536050029485523;1.6695371869525786;1.9365468448551186;2.2262716652082815;2.1474065272560976;1.261982186057198;1.2251973324955032;1.21962386983464;1.2134311335447925;1.1451871796306727;0.9463566345012655;1.7182863366448613;1.7732778348987075;1.7909890606876722;1.7442958290622208;2.5419071696710818;1.895194595308207;2.0984839105663022;2.154342391900727;2.143938594933783;1.710631533140196;1.679296…
monomer-50-nr2-run1_result_726	2.471031	0.8394631031136576;1.3426944918529;1.0460852915092542;1.463212554941825;1.28319379186264;0.6854170658085862;0.33020428396213664;0.28648356575581235;0.18426900901935211;0.8111731292873458;-0.14456909588861466;0.9091422173927342;1.9945259325241285;1.5991856749185078;1.0277931712582196;0.5798712518205917;0.25766500237938234;1.3668288248637923;0.360430016836878;0.3345508737913668;0.6220531005587593;1…
monomer-50-nr2-run1_result_727	7.100588	4.020850632839071;4.106062684187374;4.02827220603264;4.03802272949955;3.1571810131551374;3.1216347068514114;2.664919101882202;2.612033133966903;1.7430814712989975;1.7092691311564296;1.6846220407228365;1.6994846078184709;1.7269803569453945;2.1628883679807163;2.212801822476888;3.129561409302417;2.866846015156531;2.7449292547470323;3.585642039933233;3.593321032932644;3.605706505512339;3.621064491511…
monomer-50-nr2-run1_result_728	7.680394	4.056520793868593;4.180375519665545;4.283422651528609;4.3412628084757845;4.331602139863623;4.22549304780961;4.135079097977835;4.0160891144409385;3.9534186231876807;3.933601867060169;3.9425194073175494;3.9804189534114167;4.066215870434729;4.062906200792186;4.124179882107703;4.148455408363906;4.173226353523296;4.184125569393428;4.2039423255209405;4.266612816774198;4.360336436248516;4.38114403018240…
monomer-50-nr2-run1_result_729	7.477372	4.056520793868593;4.180375519665545;4.2943218673987404;4.376932969505307;4.4113645832768595;4.4291996637916204;4.434649271726687;4.434649271726687;4.434649271726687;4.434649271726687;4.434649271726687;4.434649271726687;4.434649271726687;4.434649271726687;4.434649271726687;4.434649271726687;4.434649271726687;4.434649271726687;4.434649271726687;4.434649271726687;4.423750055856555;4.393529502762099;…
monomer-50-nr2-run1_result_73	1.447592	-1.736313676328099;-2.2161642814263516;-2.485486895013328;-1.673388998311126;-1.5569838378817051;-1.7086001021099921;-0.38108578187744085;-0.33736506367111435;0.12069854192349237;0.1909531610478383;-0.4262902906079931;-0.584030779627457;-1.2713018977890471;-1.2174315867134258;-1.1065693318598913;-0.4013767496229602;-0.36612542418801725;-0.03665660820184321;1.1427006939832987;2.135961269587527;2.1…
monomer-50-nr2-run1_result_730	0.679908	-1.300566931952621;-0.307490793823056;-0.8891701873724608;-1.1650389656701658;-1.2544743529608287;-0.7483549722303098;-1.8156623920414021;-1.5169549537168023;-2.1050990394564013;-1.3153249575460098;-1.1956524355274132;-1.3544573269265099;-1.0116551026142566;-0.504129036335263;-0.2853437440816304;-0.30194027733842205;-0.06073501856842053;0.1583993995590567;-0.07756954975421124;-0.8738528963332809;…
monomer-50-nr2-run1_result_731	0.782418	-2.554128598859338;-2.2345767795539584;-2.363813495524519;-1.5121709251191238;-1.6691069847576314;-1.1597230975916848;-0.7741374979890038;0.6464972942231414;1.3701442306038172;1.2784627439165994;0.32409255221261535;-0.08102393765201434;0.1737587962438213;-0.6767024188722992;-1.3509378143060458;-1.7744603527616727;-0.728208236336062;-0.14527579555792922;0.8400580775952966;1.2170097982735335;1.7108…
monomer-50-nr2-run1_result_732	-1.409107	-1.2297460129444961;-1.887547568123289;-0.9192665707062563;-1.6457177157580745;-1.0160667711747058;-2.481778188930889;-1.0573103948650908;-1.4449328113073723;-0.9373831723617061;-1.2608279690608863;0.1413524690075142;0.21871593608408244;0.92585338478485;-0.08288253689794535;-0.09402946221967055;-0.10740577260574188;-1.188488159119051;-1.766364577882768;-2.9546179713115426;-2.3153598134238838;-2.4…
monomer-50-nr2-run1_result_733	2.647691	0.8320118973580674;1.3670531641235213;1.0530904444992333;0.2834909771033602;-0.30700634842638136;-0.3236028816831731;-0.15396134267226697;0.10309505985262232;-0.11869941492123424;0.5329756505061504;1.2729054519489649;1.8920067244917516;0.9287254871764357;1.392800078352356;1.9527979472393246;1.392800078352356;0.3882752173466563;0.8111061848321919;0.38572582548960993;0.3298673441551851;-0.128086808…
monomer-50-nr2-run1_result_734	-0.283019	-1.1548480241056125;-1.561217840250989;-1.4716392790701531;-1.8097680118729387;-1.8097680118729387;-1.588505625103369;-2.4057754561406837;-2.00366203678016;-1.694669089399226;-1.3245636480863914;-0.9100647561461706;-1.1785970470402443;-0.29552594563148527;-0.21369012170583823;-0.5043052982516333;-0.9064187176121581;-1.039617228541081;-1.4966899963293134;-1.8956903332127046;-3.008817153627639;-1.9…
monomer-50-nr2-run1_result_735	1.992864	-0.4267143111574125;0.44476542956584875;1.0620826429484609;0.518987758997895;0.7000052439603843;0.5260287895465848;0.6738038748403891;0.4619361654116726;0.40875877781948156;-0.0807904515396917;0.8853394444689524;0.4984768707136619;1.0825616638098872;0.55243179461461;0.9029283504027834;-0.1327459094587357;-0.12345680502396454;-0.6720847385882841;-0.3122224950567295;-0.6480888547243554;-0.751148261…
monomer-50-nr2-run1_result_736	6.351775	4.038685713353832;4.145943905893992;3.2376705500394727;3.4226454007633027;3.4347831638914035;3.436021711149373;2.5584002176756813;2.5369733501128087;2.5584002176756813;3.4414713190844393;3.4526182444061644;3.462526622469921;3.4827149427748236;3.482714942774824;3.462526622469921;3.4526182444061644;3.4305721032143075;2.5227300566461586;2.462660514634638;2.304206610115038;3.108010687013747;2.2162697…
monomer-50-nr2-run1_result_737	-0.367081	-2.36033057453203;-2.6358089920038106;-1.6331588476421839;-1.8119560527418044;-1.802047674678049;-1.1364511335309215;-0.7343377141703967;-0.04349488495311919;-0.07483013057975188;-1.0064374311743574;-1.1161544364107396;-1.4136687331413;-1.6907453176805871;-1.6783598451008912;-2.115862266862166;-1.0115287786838396;-0.4064220560205468;0.3622033351699256;0.2826763259430184;0.02229828412515736;0.0123…
monomer-50-nr2-run1_result_738	3.507361	0.8236147307311336;0.19208304595731374;0.6951886835312965;1.2032109112478542;0.39107614963011783;0.5918610575650187;1.4448354606051168;1.8403289416434983;1.7818695110673373;1.729478962055227;1.6294844881117891;1.5556853533565218;1.5952387211110473;1.5236069793751104;1.605068980995532;1.5240391334255843;1.5888151550173903;1.7611407888262471;2.2489739537035245;1.6355699985473986;1.581940902277319;1…
monomer-50-nr2-run1_result_739	6.642428	2.5650320353220093;2.897711858912561;2.966817105619636;2.2097989866772876;2.7861923991679687;2.5585037029278737;1.7442958290622208;1.792227607945642;1.3164044836641275;1.2879616069561264;1.3553385777896674;1.6054449793990095;1.8399456855579375;2.760668623608968;2.7754073359788056;3.0941389577244887;2.8593905421139683;3.471671502705292;3.2962495007515105;3.366351275552585;3.360901667617519;3.27841…
monomer-50-nr2-run1_result_74	1.067849	-0.15786549135647626;-0.5842331333457128;-0.8684782280052028;-0.8111323966584071;-0.9630627098803495;-0.9630627098803495;-0.9630627098803495;-1.2481915340312149;-0.9878134922133528;-0.9878134922133528;-0.9878134922133528;-0.9878134922133528;-0.7274354503954928;-0.7274354503954928;-0.7274354503954928;-0.6266394730825764;-0.1725405180645118;0.11258830608635362;0.11258830608635362;0.1125883060863536…
monomer-50-nr2-run1_result_740	4.230796	2.2295223137953686;2.6629430252176998;1.80408938914683;2.1214596145751625;1.9533450414434004;2.710859868984681;1.7287049869383613;1.5833796833532403;1.6357702323653516;1.766341970254079;1.7342635962726676;1.7930144465257218;1.8496160562149264;2.6860283339522093;2.8153763779095247;2.8434914006654326;3.092722517161568;2.186986000931967;2.0498351092494445;2.1715041602073484;1.8218884850985262;1.6909…
monomer-50-nr2-run1_result_741	4.799500	1.504971236182296;1.6079874295436634;2.0437165699048383;1.2779900763856193;1.5775309110059874;1.4729473175620098;1.5247947212610655;0.6053103304680039;0.7440440207786324;0.6973507891531809;1.174780157063514;1.178867363014813;1.2005419400292792;1.2152806523991169;2.134641188466382;1.902146347414951;1.9284035492839047;2.5471332576493;2.449492023496004;2.5470094029235035;3.2623374953778916;2.6330801…
monomer-50-nr2-run1_result_742	8.570172	4.056520793868593;4.180375519665545;4.2943218673987404;4.376932969505307;4.4113645832768595;4.4291996637916204;4.434649271726687;4.434649271726687;4.434649271726687;4.434649271726687;4.434649271726687;4.434649271726687;4.434649271726687;4.434649271726687;4.434649271726687;4.434649271726687;4.434649271726687;4.434649271726687;4.423750055856555;4.398979110697164;4.365786044183581;4.266612816774198;…
monomer-50-nr2-run1_result_743	2.032911	1.3657608128734673;1.9240763584322365;1.304535281096418;1.6832912269105962;1.5931593944843898;1.7675822565991652;1.636206800482574;1.5784904982611951;1.0789090361124687;1.1099965722875027;0.5481161830629094;0.4667092202603378;0.4322776064887857;-0.16631046479094397;-0.16631046479094397;0.36265897532563407;0.3558469654068023;1.000372864691937;1.0317081103185652;0.7664997341946241;0.578217418055853…
monomer-50-nr2-run1_result_744	6.331504	3.186516473060966;3.22292785538214;3.345469903082752;3.311755530970875;3.643625572336758;3.421881902934917;3.3685806606169306;3.441363529160241;3.504034020413498;3.4906577100274276;3.451563326900888;3.3606539581659254;3.3852209040990195;3.442937206320399;3.442937206320399;3.3852209040990195;3.3606539581659254;3.451563326900888;3.4906577100274276;3.504034020413498;3.441363529160241;3.3631310526818…
monomer-50-nr2-run1_result_745	4.526176	3.941088189425834;3.8957807599745546;3.7049483020440683;3.504323413769162;3.404452794551522;2.9482204864317274;2.997390812573118;2.9770786375424176;2.0722985511652174;2.0265961573461433;1.981017618252864;2.05103924855344;2.0891865040989;2.0898057777278853;2.097856334904688;2.860001513710324;1.9942376558225077;1.9752878827755722;1.9560904002770443;1.6674734809774787;1.5952224656125589;1.6269292754…
monomer-50-nr2-run1_result_746	7.394353	4.022089180097041;2.928916159255737;3.2063353044128444;3.418186630634612;3.4526182444061644;3.4704533249209257;3.4858113109197473;3.517146556546376;4.400217657955134;4.4113645832768595;4.4113645832768595;4.400217657955134;3.9712455115644407;3.939910265937812;3.930001887874056;3.930001887874056;3.930001887874056;3.934460658002746;3.95341043104968;4.365786044183581;3.499311476031615;3.4749120950496…
monomer-50-nr2-run1_result_747	1.530288	-0.128045810477275;-0.19584813009734592;-0.2410496765107269;-0.2733364953774282;-0.9486978371650637;-1.3287484010015203;-1.3287484010015203;-1.3287484010015203;-1.3287484010015203;-1.5891264428193814;-1.5891264428193814;-1.1074860142319505;-0.7219858424604274;-0.7096003698807314;-0.6930038366239397;-0.07031077703304281;-0.044425139341479916;-0.04690223385741824;-0.06349876711420994;0.460021065067…
monomer-50-nr2-run1_result_748	2.759133	0.8741731619984869;1.496770959083249;1.8014306011918266;2.1194106693902106;2.7357871379654632;2.7962405194196385;2.612148686660071;2.8097164950367612;1.8314961073172031;0.9356355510607273;0.9461632027534681;0.9311767809320372;1.2741440795953023;0.8465659233599003;1.0031620069925464;1.8764337317367887;1.823471180512881;1.6885039373481783;1.3404089269028951;0.6374265403848032;0.2953993773680122;0.2…
monomer-50-nr2-run1_result_749	7.906631	3.976758350455356;3.8798923024570424;3.914573567751038;3.8217286680327747;3.7934897905510696;3.7915081149383183;3.816774479000897;3.8685457543840225;4.03108686485492;4.093757356108179;4.118528301267569;4.099950092398026;4.104904281429904;4.1158034973000355;4.1158034973000355;4.124721037557416;4.162620583651283;4.2969228166404765;4.162620583651283;4.124721037557416;4.1158034973000355;4.11580349730…
monomer-50-nr2-run1_result_75	7.472221	4.056520793868593;4.180375519665545;4.2943218673987404;4.376932969505307;4.4113645832768595;4.4291996637916204;4.434649271726687;4.434649271726687;4.423750055856555;4.398979110697164;4.365786044183581;4.198290744680805;4.135620253427548;4.1158034973000355;4.1158034973000355;4.1158034973000355;4.135620253427548;4.198290744680805;4.365786044183581;4.398979110697164;4.423750055856555;4.4346492717266…
monomer-50-nr2-run1_result_750	3.084652	0.8992159639448236;0.821621278919393;1.3403558107753943;1.6561357084740331;1.2154646212267297;1.1914368044221209;1.6947683162987301;1.6849837929607714;1.350066975698949;1.415992097776901;1.3993611565661352;2.2482827616089085;2.8446291725590296;2.812764100075239;2.23156237362632;1.9284641629311032;1.8798787024647239;1.8896976337566567;1.317874458514333;0.6956301346073854;0.11306600617470149;0.6801…
monomer-50-nr2-run1_result_751	6.557360	1.7249412964154882;2.245406482024537;1.6170632250112986;2.033111069575592;2.5431357640221814;2.5006839154543012;2.49833067566416;2.503780283599225;2.523968603904128;2.523968603904128;2.5191382695980473;2.552950609740616;3.4414713190844393;3.4580678523412303;3.480361702984682;3.517146556546376;4.400217657955134;4.416814191211926;4.4291996637916204;4.434649271726687;4.434649271726687;4.434649271726…
monomer-50-nr2-run1_result_752	2.206956	1.6924896165000969;2.0448829167992457;2.2241597268739137;2.4796787975902816;2.5577072748423615;2.0635754206287005;1.8578173128872955;1.9225038877072789;1.3093132340487725;0.6568606323126333;-0.25113967693528616;0.2573593254708216;0.8181594301172167;0.8028014441183946;0.19283101333060984;0.17623448007381814;0.1683077776228133;0.17189956467092468;-0.40236629713336447;-0.34728535210769446;-0.5330014…
monomer-50-nr2-run1_result_753	3.792736	0.1874078301104449;0.8451042319548517;1.374643008220483;1.169153089705735;1.9686525735820242;2.7169106089323494;2.3100518618276134;1.7477655004716532;1.3152015670328485;1.2941462636473666;1.0213827492498118;0.9691504629174723;1.0191533641854669;1.9058162526423361;2.4497721145803464;1.9193786484713593;1.9435647279557386;2.832491409430928;2.012675664950438;2.0038819794188547;1.9342756235209675;1.93…
monomer-50-nr2-run1_result_754	1.678540	0.6572711281232424;0.09264710739745236;0.004647489702275259;-0.0909601082871586;-0.7274354503954928;-0.08814585754780314;-0.03897553140641341;-0.38583302872928876;-0.578113409662372;0.06117618318531551;0.7107457182741506;0.7640885884765264;-0.08009212903198935;0.5426009305589075;1.5489363410343735;1.7469140393541165;1.0994115179877169;0.8987231519713589;1.2580958709087484;1.1096890525052618;0.630…
monomer-50-nr2-run1_result_755	3.066341	2.687142255291563;2.9294597788739063;2.0825742504798126;2.2388353944943655;2.138175910375418;1.3401585976351924;0.5648411076697829;1.1433180301511676;1.1956191323914551;1.188187848843638;1.0898127886068834;1.0631840225605385;1.9562873567588508;1.9907189705304027;2.037412202155854;1.524172312215488;1.7896283977910235;1.4056155168646232;1.4568569653905874;0.8474163614599641;0.7997322920281374;0.699…
monomer-50-nr2-run1_result_756	6.550151	2.5717201905150455;1.7438500224307492;2.2025965062212203;2.5597322972789733;3.3837550168630592;2.529665921290788;2.513688661662982;2.523968603904128;2.523968603904128;2.503780283599225;2.49833067566416;2.506133523389368;2.489536990132576;2.0557345094358017;2.058211603951741;2.936823935231808;2.9534204684885994;2.975714319132051;3.022407550757502;3.936813897792889;4.3823825774403735;4.400465367406…
monomer-50-nr2-run1_result_757	0.051614	1.021112990924605;-0.3626419697467192;0.3863325574650925;-0.4838851748218568;-0.13641256131806873;-1.1315366448157858;-0.9597270072080087;-2.1881987785668167;-0.7920937167085177;-1.7930267906661048;-0.518590779765712;-0.5333294921355497;0.8866860264476101;1.6078558683123463;1.7376914688794864;0.6531747368286709;0.7861469859247289;0.19779312033962076;-1.0674635045808798;-1.77068090585111;-3.261782…
monomer-50-nr2-run1_result_758	3.783713	1.0328507377213627;1.5360968158780315;1.8384837046194262;1.5030341133521106;2.113465555089109;2.1514889559087735;3.1520031942717828;2.5870264369022653;2.060657946027422;2.048024763996133;1.7398387980206484;1.6363306552083718;1.584559379825246;1.5893897141313271;1.3677782014879127;2.026265276834128;1.5605856015997919;2.5094235624067314;1.637312266741187;1.6599776815620284;1.6480941225315717;2.2089…
monomer-50-nr2-run1_result_759	3.245136	-0.006722899005676887;0.7404314605677492;1.1919019203918524;0.9351971356050973;0.8724331120065162;1.3183354664442581;1.5829492683898854;1.1929430550724842;1.2631686845993557;1.3991267655704338;2.09501796810733;2.0654644150517263;2.1598073081550284;2.179995628459931;2.535322518554187;2.381281647616753;2.197391787762254;1.415037711353823;1.5078810292916693;1.2980110161482938;1.039961514669905;1.531…
monomer-50-nr2-run1_result_76	2.204955	1.1603959577104053;1.098187860482078;0.2853081936838799;0.36250843478991357;0.11139479795615324;0.7919576849322832;-0.08829916573711923;-0.1688078608176481;0.2903848386675016;0.8377921266531139;1.3296101764075512;1.6915737928295826;1.1602844867412758;1.9731643665771361;2.350612947036298;2.349745963955719;2.056174855624275;1.923189288072323;1.5421520438775604;1.9101886993117143;1.5336965487049539;…
monomer-50-nr2-run1_result_760	2.305500	0.638787523741491;0.48563955268535197;1.0799400855896133;0.6593927656464204;0.6638515357751105;0.641557685131659;0.21902495034684774;0.11687920951833641;0.24099376682065274;0.25040672598122166;1.1047779389590613;1.664924362022498;1.6390387243309352;2.0603329118577767;1.2665266597946465;1.0679754122883618;0.47909469284003375;-0.09235691822489993;-0.9836024315362559;-0.971216958956561;-0.3567877580…
monomer-50-nr2-run1_result_761	2.048340	-0.1268473203237774;-0.5002655794789284;-0.14150202539001638;0.3534344221941358;0.9439749995083072;0.6583479219677202;1.9483754920476117;1.2302444774464196;1.801107975418713;1.1699430480431388;1.1976865066216558;1.135757702845446;1.447561837754488;0.5804679959735354;0.32663181631936977;-0.43552122477963146;0.20567593538549592;0.1530441715678431;0.5599701767666783;-0.5155051603009606;-0.6473154454…
monomer-50-nr2-run1_result_762	3.110496	1.7913866911844119;1.0868855753558477;1.6344836793593092;2.055084913426342;2.8890160110741845;2.060812553193477;2.455972359441602;2.4429676132329226;3.129561409302417;2.5283973025143873;2.3196583793212255;2.267267830309115;2.5023795080643976;2.4896224713073116;2.524797213433647;1.8135563269305572;1.713875042149814;1.6728791279110222;1.4807367379746523;1.2092117708350671;0.7352682369263092;0.76594…
monomer-50-nr2-run1_result_763	3.450187	0.15798518298004277;0.9048955737667197;1.2698887182481957;0.7544042637460744;0.5338204625834355;0.8223491970797765;0.7892799852919897;0.78804143803402;-0.037437215879154544;0.11915886775349142;1.0298495730149686;1.4559740948478912;1.435785774542988;1.2701482959271664;2.1033059428397536;1.9692662726287102;1.621422094947531;1.5732491012585685;1.6346810452538565;1.5125438882000217;1.6888328732343811…
monomer-50-nr2-run1_result_764	7.092415	3.987657566325488;3.9155624634865642;3.983436795294143;4.047187979208525;4.051399039885621;4.0236555813071035;3.864830112610114;2.9817590112013566;3.092652701014925;3.1035519168850567;3.1117263287876558;2.2593711993765417;2.3006148230669266;2.489536990132576;3.405801158054917;3.4417190285360326;3.462526622469921;3.4827149427748236;3.482714942774824;3.462526622469921;3.4526182444061644;3.441471319…
monomer-50-nr2-run1_result_765	2.498120	0.6155028352916642;0.4279232504639731;0.2747964560648697;0.6859674931136116;1.3235575277541167;1.3692599215731918;1.3981180726838818;0.5948094146883609;1.080897206371271;1.0207038096339527;-0.15348600202169196;-0.6549596930113474;-0.6135922145951659;-0.5890689788873693;0.2735660927648911;-0.07020049692355143;-0.4611975480473277;0.6701041205285975;1.2318950629813679;1.49683556682733;2.065899530148…
monomer-50-nr2-run1_result_766	1.968861	0.5786983836791098;1.2245566712865825;1.3688435314914869;1.7780637901793652;1.277258028919546;1.3780540062324604;1.3368103825420754;0.7297165237555433;-0.13292504254276769;-0.4729215102216826;-1.1010641777476449;-0.5689231708611964;-0.047026088583215976;-0.00454391763486137;0.6280575200197921;0.6593927656464204;0.6747507516452423;0.6772278461611818;0.40211109197348305;0.39220271390972755;0.381055…
monomer-50-nr2-run1_result_767	2.427234	2.87346175369894;1.4822084852331785;1.8839918545427858;1.7545702369897878;0.8431364033735287;-0.17897582869533804;0.14869099915284062;0.2749426749652314;0.5714765851932098;0.597981496513757;1.0305454299525616;1.7794381530979229;2.343843942391204;1.5704279835380475;1.4096208392283047;1.1638352167509394;0.18174634293420336;-0.3650237697431611;-0.34342933722919494;-0.2684941048095281;0.4994722461085…
monomer-50-nr2-run1_result_768	3.205755	2.4760645153212804;2.869837455050592;3.15654570464247;2.4773992270044745;2.455972359441602;1.8435592420918525;1.5293141060749094;0.6161463062974929;0.5848110606708634;0.5841917870418791;0.5693292199462449;0.5571914568181432;1.0437244625328927;2.172672891318676;2.0567160110739877;2.0518856767679066;2.0567160110739877;1.9333278472814817;0.8548799967947169;0.36289738314490205;0.3626496736933077;0.76…
monomer-50-nr2-run1_result_769	1.697500	-0.06978205000964173;-0.12446617656384946;-0.253703771698046;-0.6594680571606651;-0.8695242066305621;-1.7236133022028322;-1.1734541006667851;-0.3183676726420869;-0.36210066611367564;-0.24161625926408972;0.15928916992344316;0.06438746036550622;0.9007653301488127;0.057692810526419405;-1.0051558391559818;-0.40210899774756204;0.16241085733487898;0.796622406424892;1.4997272067910445;1.0678548443223321…
monomer-50-nr2-run1_result_77	2.299262	1.6548848735692399;0.5409409148992779;-0.044661927359830024;0.5439461224974775;1.0368273073993983;1.0916949509274487;1.7674101084247025;1.7970113878901743;2.770634430127421;3.7067914824932036;2.6955784662944686;1.725408635751712;0.9685892101553449;0.9155858821603011;0.9532377188025747;0.7491070508363811;0.03351067163250793;0.8551822471366088;0.6888163607938285;1.367607309138118;0.6850505141485721…
monomer-50-nr2-run1_result_770	1.350399	-0.2660149043523746;0.5875434775313685;0.012937532458484642;0.43852574471357225;0.5906850785653704;0.6503953316647655;0.38788932120480973;-0.332041973401958;-0.6634165958646538;-0.8217763585130988;-1.7497152887509861;-1.162809750269356;-1.119089032063033;-0.7070672346387514;-0.8948541318743348;-0.8076572816007698;0.18636964056683392;1.087977719081318;0.6855762867062294;0.6734385235781277;0.752965…
monomer-50-nr2-run1_result_771	7.669756	4.045621577998461;4.144705358636022;4.225458639855635;4.140574442459426;4.112335564977721;4.11035388936497;4.1158034973000355;4.1158034973000355;4.135620253427548;4.198290744680805;4.365786044183581;4.398979110697164;4.423750055856555;4.434649271726687;4.434649271726687;4.434649271726687;4.434649271726687;4.434649271726687;4.434649271726687;4.434649271726687;4.434649271726687;4.4291996637916204;4…
monomer-50-nr2-run1_result_772	1.821997	0.20653449373585814;0.09658705843255087;-0.2958435998893146;-0.6089019411835253;-0.9630627098803495;-0.32658736777201525;-0.282866649565692;-0.527886705384731;-0.5333363133197976;-0.2853437440816304;-0.1309976228112248;0.03738755183622195;-0.15728273798810202;0.14619674840709904;1.0416533223955518;1.1792341532701631;1.1792341532701631;1.227425916870441;0.26859695503776443;-0.2910293496718143;-0.3…
monomer-50-nr2-run1_result_773	2.666072	0.18869941322109782;0.062155444660998836;0.6076602067263944;0.4242270493119832;0.18180794273468018;-0.366572281378045;0.16397286221991986;0.4641082710186017;1.134980818944513;0.6593927656464204;1.3085907365578644;1.1211406899308622;1.1051634303030549;0.4671123847133361;0.03219417734882888;-0.8773818353804762;-0.39609646469572385;-0.43362444661220073;-0.019744828300965325;0.5847759945517552;0.5925…
monomer-50-nr2-run1_result_774	5.450785	2.4760645153212804;2.869837455050592;3.1619953125775355;2.5006839154543012;2.513688661662982;2.552950609740616;3.4414713190844393;3.4526182444061644;3.451627406599789;3.43614556587517;3.3781815542021962;3.162754475816;2.9350657795759063;2.858028140130202;2.8327617760676223;2.830284681551685;2.8648401500490337;2.936428181559673;3.1216347068514114;3.2792216282904323;3.1585434151389036;2.24847198350…
monomer-50-nr2-run1_result_775	2.027271	-0.9048839012441267;-0.7971550533510832;-0.017954855460039606;-0.29935357322427447;-0.289445195160519;-0.29489480309558436;-0.5484829200031823;-0.5626023587440346;-0.053821238932358656;-0.07970687662392265;-0.1876131996918087;-0.18587923353065133;0.4147676848683884;1.4865614348211154;1.2261833930032555;0.6559703291962904;0.039965424798429766;0.45073196063253146;1.098973501691574;0.572639418770706…
monomer-50-nr2-run1_result_776	7.123711	1.0624803793009792;1.7070651688690544;2.1803026555777687;2.5431357640221814;2.495234307519236;2.49585358114822;2.5185189959690626;2.523968603904128;2.503780283599225;2.503780283599225;2.523968603904128;2.523968603904128;2.5191382695980473;2.552950609740616;3.4414713190844393;3.4526182444061644;3.462526622469921;3.4827149427748236;3.482714942774824;3.457077014534855;3.4347831638914035;3.4070397053…
monomer-50-nr2-run1_result_777	6.912652	4.022089180097041;2.9180169433856062;3.170665143383322;3.349323403091507;3.216259717360283;3.171424306621786;3.166965536493096;3.198300782119725;4.081371883528483;4.117785172912787;4.19284113674574;4.365786044183581;4.398979110697164;4.423750055856555;4.434649271726687;4.434649271726687;4.434649271726687;4.434649271726687;4.434649271726687;4.4291996637916204;4.416814191211926;4.400217657955134;3.…
monomer-50-nr2-run1_result_778	2.127334	1.0288968063035866;1.5610239225545588;0.9369678534882874;0.7647378547255435;1.4570495454795909;1.4471411674158354;0.8129296183258212;0.24646010960068965;-0.31842720099700556;-0.3461706595755225;0.16384900749412212;-0.33114982980011654;-0.03188140408201337;-0.2687270479984532;0.3442158962084587;0.3435966225794744;1.0964964071756358;0.1737573855578787;0.7798539118919838;0.9176824522181883;1.7537231…
monomer-50-nr2-run1_result_779	2.673311	2.5936319373148646;1.2586418834678326;1.5934201741093006;1.9331706425113877;1.7049948294007335;1.1528645555601253;1.2611479938606354;0.9487231444448739;0.9790354024389885;0.06868185340092631;-0.03600979785147224;0.15414261443951727;0.09257454045316817;-0.6734882530314441;-0.548887275567201;0.5579233071270673;0.5633729150621327;0.14975875467026137;-0.23450286984329202;-0.15076479993928915;0.670013…
monomer-50-nr2-run1_result_78	7.221623	2.606151804286598;2.9953093828405586;3.296032677142183;3.5308641087293644;4.359097888990545;4.376932969505307;3.9657959036293753;3.939910265937812;3.930001887874056;3.930001887874056;3.930001887874056;3.939910265937812;3.9712455115644407;4.389318442085003;4.381144030182403;4.360336436248516;4.266612816774198;4.2039423255209405;4.184125569393428;4.184125569393428;4.184125569393428;4.20394232552094…
monomer-50-nr2-run1_result_780	6.856288	1.5903952373214807;2.137769634749331;1.5328154602170267;1.9686130798158556;2.4828488349395412;3.3837550168630592;2.529665921290788;2.513688661662982;2.523968603904128;2.523968603904128;2.503780283599225;2.503780283599225;2.5130693880339963;2.4882984428746067;2.4502750420549417;2.3849141547881265;3.210764372878692;3.202094542072906;3.212002920136662;3.2321912404415647;3.252007996569077;3.289040559…
monomer-50-nr2-run1_result_781	8.053278	3.731139863668629;3.784028744690202;3.7045062424451607;3.723388015749995;3.6939105910103205;3.539296182990428;3.5115527244119105;3.5115527244119105;3.5447457909254934;3.7171952794601473;3.7811043179713746;3.8685457543840225;4.066757025884443;4.162620583651283;4.354886828313449;4.388079894827033;4.388079894827033;4.365786044183581;4.198290744680805;4.135620253427548;4.1158034973000355;4.1158034973…
monomer-50-nr2-run1_result_782	3.735064	1.6679875574121292;2.1784413942041363;1.5372311683563569;1.0516573409234218;1.0628042662451482;1.489670882297292;1.4676247411054348;1.2774640267818167;1.2129357146416049;1.916497608145281;1.582064151823436;0.5561596946720512;0.5482329922210474;1.4315518030813996;1.423872810081987;1.2816438746417878;1.39253756445536;2.4079913541858375;2.259121134006566;2.294667440310291;2.259696697410255;2.2746029…
monomer-50-nr2-run1_result_783	5.560150	3.958923269940595;3.84546068868549;2.8579222503917707;2.867441099290769;2.8169083711656127;2.7874309464259386;1.8994056559853039;1.889621132647344;1.90188275050124;1.9184792837580318;1.1876693505790263;1.2004263873361123;1.2354772747366498;1.2661932467342938;1.3185837957464048;1.517414340875809;2.4538668291030543;2.495234307519236;2.513688661662982;2.552950609740616;3.4414713190844393;3.452618244…
monomer-50-nr2-run1_result_784	7.801049	2.606151804286598;2.9953093828405586;3.296032677142183;3.5363137166644303;4.376932969505307;4.4113645832768595;4.4291996637916204;4.423750055856555;4.398979110697164;4.365786044183581;4.198290744680805;4.135620253427548;4.1158034973000355;4.1158034973000355;4.1158034973000355;4.135620253427548;4.198290744680805;4.365786044183581;4.398979110697164;4.423750055856555;4.434649271726687;4.434649271726…
monomer-50-nr2-run1_result_785	2.440392	-0.46160780064256635;-0.4492223280628703;-0.20661806273917377;0.3809739272456663;0.41230917287229574;0.42221755093605123;0.42221755093605123;0.16183950911819017;0.15738073898950009;-0.05528994725763685;-0.6531226149173223;-0.037454866742875424;-0.0019085604391503195;0.6224290185410811;0.6537642641677095;0.6691222501665315;0.6715993446824708;0.39103298255970675;0.36873913191625524;0.33554606540267…
monomer-50-nr2-run1_result_786	2.034377	-1.2306256223844534;-1.0577484302633438;-0.23511600288692344;-0.7572546646587632;-0.46305572980366483;-0.27411154239017066;-0.5707190171914066;-0.5640308619983715;-0.019607494465095895;-0.6109653084293656;-0.46858280540872366;-0.42289807743476415;-0.23041571149252926;0.7128075548897308;1.2487128596509383;0.6626743042498879;1.2464769799405415;1.5578231671116174;1.923963078136122;1.7148841789370954…
monomer-50-nr2-run1_result_787	6.828623	4.056520793868593;4.180375519665545;4.2943218673987404;4.376932969505307;4.4113645832768595;4.4291996637916204;4.434649271726687;4.434649271726687;4.434649271726687;4.434649271726687;4.423750055856555;4.398979110697164;4.365786044183581;4.266612816774198;4.2039423255209405;4.184125569393428;4.184125569393428;4.184125569393428;4.198492717585874;4.248777736259436;4.331354430412029;3.481476395516854…
monomer-50-nr2-run1_result_788	1.656708	0.477252605819289;0.3345636447170086;-0.3152925886069586;0.32149610463976147;0.4846657767767707;1.6235225836263107;1.3161772188459588;1.2303444529909369;1.8141471286815907;2.740086101487012;1.541531316803341;0.8069476933873131;0.6892419936549136;0.6525795539412792;0.9765293875022085;-0.10105147990397648;-1.015366390304197;0.15358711491399946;0.22319347081188667;0.05857414280969854;0.0438354304398…
monomer-50-nr2-run1_result_789	6.751535	2.9272673183738465;3.2522017941103574;3.4992104706635496;3.673238919243204;4.27239958093268;4.106142828687873;3.8938121184466006;3.816774479000897;3.796957722873384;3.796957722873384;3.805875263130765;3.863591565352144;4.060564289594596;4.093757356108179;4.089050876527894;4.094005065559772;4.069234120400382;4.011270108727408;3.8249488909034954;3.6450681188210243;3.7134796376862385;3.2978838016816…
monomer-50-nr2-run1_result_79	7.868402	2.485945417143569;2.86644662551574;3.1680045917386757;3.4088818254904307;3.8821939637164324;3.947960823114614;4.394768050020068;4.416814191211926;4.423750055856555;4.405914975341794;4.364547496925612;3.7086613708211322;3.578152897785119;3.5055740284681054;3.485757272340593;3.485757272340593;3.4956656504043493;3.54681765215849;4.232181203002645;4.34795096366882;4.388079894827033;4.405914975341794;…
monomer-50-nr2-run1_result_790	5.751762	0.9824110547341995;1.6144735803920136;2.0469955228189485;1.4821754639678864;1.7733051477059647;1.895194595308207;1.813945895185407;1.7184101913706569;1.7756310746888513;1.7554427543839481;1.6784051149382428;1.877235660067649;2.114956589097296;2.241040699958593;2.4240178401859893;2.4572109066995713;2.4773992270044745;2.455105376361023;2.2718805266820343;2.2182514304119545;3.04286310124455;2.856294…
monomer-50-nr2-run1_result_791	1.658333	-2.04005183378893;-0.9474420635024626;-1.1956136448140589;-1.100027077977789;-0.9066241204356037;-0.4786250633835171;-1.559394003834285;-1.213250558824433;-1.2573707545160704;-0.6805286429207167;-0.1277790954511231;0.04426724073461546;0.6730479518008771;1.7501356584317131;1.9813064232650384;1.1218562229387057;0.5561610366650772;-0.053809394122708645;-0.5142249401564173;-0.44759759232370777;-0.786…
monomer-50-nr2-run1_result_792	6.572874	1.6215381312080874;2.1505461867305153;2.5044567710034347;1.8537783013833515;1.6617597661727794;2.4241049280201405;2.511934326028221;2.590662221409785;2.645406010212037;2.619520372520474;3.348516195037824;3.413955200483912;3.51725004179857;3.714965894395802;3.764012365811395;3.770205102101243;3.775159291133121;3.770205102101243;3.7749115816815273;3.761535271295456;3.6272330383062634;3.737012035587…
monomer-50-nr2-run1_result_793	7.168207	2.570481643257076;2.9209965473623876;3.029983015776082;3.2028530845937384;3.1405844798983455;3.143680848043269;3.151607550494274;3.171424306621786;3.221709325295349;3.371617253734958;2.7886815611248825;3.6319952955528185;3.48208736711321;3.431802348439647;3.4174352002472013;3.427343578310957;3.458678823937586;4.09573903172093;4.162620583651283;4.3259048224769625;3.7309552214645834;3.6996199758379…
monomer-50-nr2-run1_result_794	3.490488	1.5601053410863792;1.097038387341467;0.5492604756414351;0.9318217719686874;1.238105442479291;0.3946045884728424;0.4045432889170733;0.606470202191401;1.3590991444085645;1.242104154940313;1.19714488947602;1.0332413770213533;1.8943296020909701;1.6017268932623567;1.571630194893697;1.5819101371348436;1.9682007086783377;1.128107197121122;1.2952309324465068;1.2622074572052449;2.3177421834195737;2.162384…
monomer-50-nr2-run1_result_795	2.529685	-0.559018266010647;0.11364363797866774;0.6810680138871489;0.6068801596594829;0.023312918155159217;-0.6693559354179094;0.36086871650854324;0.2478842169842505;-0.13558953481366443;-0.20774663508193822;0.2834928502130946;-0.037266296118546795;0.07011259091874433;-0.5542829998732755;0.5787847846899455;1.0424362543037853;0.1673330871098473;0.26882031240890103;0.6817396499987378;1.5417589190827077;1.74…
monomer-50-nr2-run1_result_796	8.136649	4.056520793868593;4.180375519665545;4.2943218673987404;4.376932969505307;4.4113645832768595;4.4291996637916204;4.434649271726687;4.434649271726687;4.434649271726687;4.434649271726687;4.434649271726687;4.434649271726687;4.434649271726687;4.423750055856555;4.388079894827033;4.330115883154059;4.1294275171377;3.8992617263816665;3.816774479000897;3.796957722873384;3.796957722873384;3.816774479000897;3…
monomer-50-nr2-run1_result_797	2.415886	-0.9186615121202448;-1.455225702399052;-0.6474403338426646;-0.9762197191940495;-0.6114766181072838;0.3634283283182518;0.37370827055939937;1.500954883010164;1.682755338660372;1.8544616988402445;2.796446417964535;2.6445568139121742;2.4659145890876735;1.5206359972382155;0.4968370704253792;0.8324587838526539;-0.14170338751307837;-1.0079655977582418;-1.8111066908026692;-1.8277032240594588;-1.183285841…
monomer-50-nr2-run1_result_798	1.475965	0.13790464368376262;-0.665236261793479;0.013040725596707967;-0.3413660633454889;-0.6494202905182477;-0.899889954272351;-0.8685547086457259;-1.6569113527737898;-0.8671054743322386;-1.4608165280866476;-0.6358267984306092;-0.12978698886117837;0.4380137277509985;0.5465227428143923;1.4461903774799407;1.805181480482846;1.5547118167287417;0.9943111895676598;0.9901001288905631;0.6992739873530389;1.275273…
monomer-50-nr2-run1_result_799	2.816944	1.2322033766915146;1.733641588093793;2.1016222144454164;2.3781603129489826;2.0393533728029096;1.3585424230802088;1.1057428056748588;0.09544048278200057;-0.009668469194313965;0.014650767287184892;-0.7213899212740358;0.3353543626007896;1.4846471162434125;1.993226263150018;2.941768788095496;1.8329765297884784;1.394343714785624;1.9021006229725093;1.8462421416380845;1.7094628141329526;0.69088050643141…
monomer-50-nr2-run1_result_8	2.435433	1.7582521251468408;1.0267389789993395;0.38733526258168527;-0.07861770155463851;0.6196487611202443;-0.07071566197502752;-0.033927685100821885;-0.14530749154625555;0.24302460407362758;0.5809995572910482;1.6344470349865434;0.7413295645173157;0.4709792915850315;0.8019792265578256;-0.027710488032445815;0.3901147330365223;0.4952411538872851;0.1841818297677998;1.2329110407093475;1.9231563547248427;1.928…
monomer-50-nr2-run1_result_80	7.329408	4.056520793868593;4.180375519665545;4.2943218673987404;4.376932969505307;4.4113645832768595;4.4291996637916204;4.434649271726687;4.434649271726687;4.434649271726687;4.434649271726687;4.434649271726687;4.434649271726687;4.434649271726687;4.434649271726687;4.434649271726687;4.434649271726687;4.434649271726687;4.434649271726687;4.434649271726687;4.434649271726687;4.434649271726687;4.434649271726687;…
monomer-50-nr2-run1_result_800	2.112232	0.3668687174443945;-0.09097514296226325;0.6127215797854717;0.5438918123261262;1.0369484093385333;1.3299002440409924;1.9187809634893214;1.3478526846354988;2.093727157815208;1.0373544381177735;0.968615065300466;0.31669229042148817;0.08418156190794175;0.17599232167745663;0.7409690790469746;0.6636056119704041;0.6738855542115507;0.6659588517605458;0.6382153931820289;1.054290947380429;1.015861574429399…
monomer-50-nr2-run1_result_801	0.622348	-0.18352937651239024;-1.0422016795137279;-1.0102263757698138;-1.7937175008658341;-1.926916011794757;-2.1580867766280845;-1.7927582108292546;-2.504549501487397;-1.6178530262457183;-0.9680170117939727;0.11228697322590842;0.4771883369924435;1.5964188002203794;1.4513617833847439;1.1121538497245413;0.30417312312199857;-0.01782549829847759;-0.5445033226335565;-0.5240952061849823;-1.486773296005571;-1.1…
monomer-50-nr2-run1_result_802	5.325480	1.035399073284069;0.0661598686050296;-0.3014654051019339;0.3057460658950328;-0.2027496846791328;-0.19060542690498056;-0.40836155558657494;0.6305476477734913;1.7756293407390162;1.6794419452046518;1.3382523359316996;1.4676327979796462;0.8343933167846945;1.2290577041296324;1.2387183727417945;1.265842557691325;1.6642708923629186;2.0250295483117906;2.9253164566063248;2.7610619572721626;2.7408736369672…
monomer-50-nr2-run1_result_803	6.427429	2.5883167237718365;2.9608777690690062;2.2339317518478485;2.569640675342729;3.3837550168630592;2.5351155292258545;2.5161657561789212;2.5092298915342917;2.523968603904128;2.523968603904128;2.5191382695980473;2.552950609740616;3.4414713190844393;3.4580678523412303;3.480361702984682;3.517146556546376;4.400217657955134;4.4113645832768595;4.4113645832768595;4.400217657955134;3.5116969486113105;3.467976…
monomer-50-nr2-run1_result_804	1.283473	-0.49739735261044277;-0.11169076533184406;-0.41992849007042665;-0.15225284883130924;-0.9886307186146168;-0.6371556002853292;-0.45389716382153217;0.5067896188980983;0.8872411762486858;0.8860026289907161;0.5279446828649936;0.7717261914260629;0.9932751358111549;0.1964091847042;0.16507393907756948;-0.7032584499613507;-0.17682521176535537;0.078587630146995;-0.18724001960593253;-0.07200212635234222;0.2…
monomer-50-nr2-run1_result_805	7.935376	3.1931453665122445;3.464904232621075;3.687361718625947;3.871738609364799;4.376932969505307;4.4113645832768595;4.4291996637916204;4.434649271726687;4.434649271726687;4.434649271726687;4.434649271726687;4.434649271726687;4.423750055856555;4.398979110697164;4.365786044183581;4.266612816774198;4.2039423255209405;4.184125569393428;4.184125569393428;4.184125569393428;4.2039423255209405;4.26661281677419…
monomer-50-nr2-run1_result_806	7.970446	2.6007021963515324;2.966575086455666;3.225930902341108;2.5499477739410135;3.1917364816524865;3.1535892261070253;3.151607550494274;3.15705715842934;3.166965536493096;3.218117538247237;4.163859130909254;4.34795096366882;4.393529502762099;4.423750055856555;4.423750055856555;4.398979110697164;4.365786044183581;4.198290744680805;4.135620253427548;4.1158034973000355;4.1158034973000355;4.115803497300035…
monomer-50-nr2-run1_result_807	6.839155	1.612689087964932;2.1543661680061215;2.5550351638047415;1.9900399473787285;2.461421967376668;2.5006839154543012;2.5185189959690626;2.503780283599225;2.503780283599225;2.523968603904128;2.5185189959690626;2.501303189083287;2.5185189959690626;2.523968603904128;2.5092298915342917;2.5216153641139867;2.5584002176756813;3.4414713190844393;3.4679762304049864;3.5116969486113105;4.400217657955134;4.416814…
monomer-50-nr2-run1_result_808	7.214648	2.5952525884164657;2.9487400059409046;3.1914992885695557;3.2310919620754435;3.841545424160287;3.7934897905510696;3.7915081149383183;3.796957722873384;3.816774479000897;3.8992617263816665;4.118528301267569;4.283546506254406;4.283546506254406;4.118528301267569;3.8992617263816665;3.816774479000897;3.796957722873384;3.796957722873384;3.805875263130765;3.863591565352144;4.055114681659529;4.07592227559…
monomer-50-nr2-run1_result_809	7.577408	4.056520793868593;4.169476303795413;4.258651706369218;4.3080697419622025;4.175006056230979;4.130170645492482;4.1158034973000355;4.1158034973000355;4.11035388936497;4.106885957042655;4.128188969879731;3.8335190564782304;3.6678815778624094;3.6200736537047855;3.611156113447405;3.611156113447405;3.621064491511161;3.672216493265302;4.163859130909254;4.34795096366882;4.393529502762099;4.423750055856555…
monomer-50-nr2-run1_result_81	7.494441	0.943560244485047;1.6190630932222132;2.108949268151485;1.6076806082473654;2.4144875209456753;2.4897846995841704;2.4828488349395412;2.4403666639911865;2.2852568370681046;2.2593711993765417;3.1226255446577875;3.149130455978335;3.187401566249593;4.083353559141234;4.146024050394492;3.89693267608627;3.90424010490829;3.919102672003924;3.930001887874056;3.930001887874056;3.939910265937812;3.971245511564…
monomer-50-nr2-run1_result_810	6.402695	3.9634862967442235;4.078997133632632;4.159802569816011;4.047070619128778;4.007802176405094;3.8051321347759828;3.5804159519550156;3.4979287045742455;3.4979287045742455;3.5605991958275034;3.7479112514577917;3.863591565352144;4.118528301267569;4.330115883154059;4.388079894827033;4.418300447921489;4.416814191211926;4.400217657955134;3.517146556546376;3.4803617029846814;3.4580678523412303;3.4360217111…
monomer-50-nr2-run1_result_811	0.708258	-0.6079398102733115;-1.1651004959503874;-1.3460113479504607;-1.0247212935312013;-1.4194416789356894;-1.4157260371617812;-1.71513489923916;-1.7176119937550993;-1.0073077809756832;-0.5342590529106853;-1.2166496505964484;-0.2020126390752011;-1.0666618044308431;-0.20490856918571712;0.7486682892921377;0.09297844377399456;-0.10445811120011922;0.9306405852577123;0.9583775491901786;1.839499393076818;0.91…
monomer-50-nr2-run1_result_812	2.219051	1.3277585128790588;1.806167861693057;1.2122232273186881;1.6302114888687018;1.6669963424303955;0.9318100447703219;0.5113272778279214;1.1656155677623032;1.152638734861546;1.1023537161879846;1.0653211531746953;1.069160649674401;1.0140774465208946;0.9805128158299223;0.9183721514338272;0.9527693572514043;0.9384022090589588;0.8537199845678167;0.8278343468762538;1.985021653143743;2.483956018900305;2.132…
monomer-50-nr2-run1_result_813	2.394570	1.760574158345878;1.0039247441798156;0.49354677456418794;0.9634226632166656;0.4165222011674517;0.3215439083009048;0.27782319009458045;-0.370507797736286;-0.11037746537001823;-0.0431243492622727;0.004144445766866316;0.5882749754096132;0.5981833534733687;-0.48675293742919723;0.022984612234877997;0.2544843401156625;0.45826077224431666;-0.37138523212065694;-0.8154360668870528;-0.32710748310658583;0.3…
monomer-50-nr2-run1_result_814	0.897457	-1.8153836467246531;-2.044150244939836;-1.0375484684414142;-0.29075066033868235;0.19322904685465475;0.6282543740999893;1.3272336427491809;1.8207147883738222;1.719124923622849;0.7523940358049338;0.34345246345377395;-0.17492853513064419;-0.6578856412593987;-1.7293539168762373;-2.699603891919494;-1.6256083169153663;-0.7930722047788897;-0.2612667444371527;-0.06146593879926435;0.4693005323648487;1.396…
monomer-50-nr2-run1_result_815	7.624788	4.022089180097041;2.9234665513206717;3.188500223898083;3.372855800992928;2.499445368196332;2.4473025286358148;2.2728713644884095;2.22493958560499;2.2051228294774776;2.2002924951713965;2.234104835313964;3.1424423007852997;3.221709325295349;3.4114984754415763;3.4814763955168546;4.389318442085002;4.416814191211926;4.4291996637916204;4.434649271726687;4.423750055856555;4.398979110697164;4.36578604418…
monomer-50-nr2-run1_result_816	2.934107	0.663255876452252;1.3293747616848686;1.1074405309604451;1.53811528347195;2.3440592986631805;2.381952350110998;1.8479639736413878;2.436844693089718;1.8301288931266264;1.26987286348427;0.6562211988765511;0.0793199798765519;-0.40258969181412885;-0.7277340437012039;-1.0833810691075911;-0.5494117034126094;-0.38258254799278085;0.14251298767011858;0.7414324345540515;0.922810433817989;1.4789792575090486;…
monomer-50-nr2-run1_result_817	2.027281	1.3536230497453658;1.0591923977592912;1.5603778843338347;1.0462310191272528;0.40211109197348305;-0.2371785008742044;-0.2607108987756256;-0.6645888413822856;-0.4856066405519197;-0.4732211679722248;-0.4473355302806608;0.1604949622146017;0.16433445871430527;0.8828827740394145;1.2259480462797718;1.4627778027340952;1.435158198881376;1.4562135022668579;0.3724720483969617;0.5279218513259085;0.6845179349…
monomer-50-nr2-run1_result_818	4.831507	1.562899488194557;0.8850717270815531;1.4271673791122268;1.7099607021265222;2.16722328338361;2.176388533092584;2.1661085908514375;2.1640030605128895;2.1560763580618842;2.031063229507461;2.1358880377569816;2.1585534525778227;2.147654236707692;2.0957591065987686;1.948699836852488;2.669725246693537;2.7713298320723356;2.806999993101857;2.868555791822943;3.7823428652293445;3.8759770379318397;4.10614282…
monomer-50-nr2-run1_result_819	4.429419	2.979212912314875;2.3848315680968377;2.7053712637410663;2.9979541311963485;3.146297684747122;2.604185746097292;2.6048050197262764;2.605424293355262;3.041300716219058;2.9565840837739437;2.7682811903372784;2.701028074229534;2.7761601663784163;2.6082933026982498;2.598384924634493;2.743834082945412;2.186784028026899;2.3065952580978477;2.1845546429625524;2.3433595343616513;2.0126478957532385;1.8427993…
monomer-50-nr2-run1_result_82	2.234005	0.6468380809182924;0.44873084439786054;0.31046661709439255;0.7548307206567169;1.3362801565572278;1.0659937366756111;0.4477594472134044;0.41877744137691775;0.17202341939672133;0.7635394960407604;0.18428503725061962;0.16521140947788956;0.20075771578161467;0.8388087613713324;0.8911993103834436;1.8155140354825865;0.7758304560424316;0.7586146491566557;0.1218021508249065;0.868667461810991;0.20473077852…
monomer-50-nr2-run1_result_820	8.343285	3.9743855126143552;4.103768078792022;4.203894852199726;4.261135295531209;4.175006056230979;4.130170645492482;4.1158034973000355;4.1158034973000355;4.1158034973000355;4.135620253427548;4.198290744680805;4.365786044183581;4.398979110697164;4.423750055856555;4.434649271726687;4.423750055856555;4.398979110697164;4.365786044183581;4.266612816774198;4.2039423255209405;4.184125569393428;4.18412556939342…
monomer-50-nr2-run1_result_821	2.111544	-0.4670574085776318;-0.4670574085776318;-0.914881083351711;-0.8377422846707083;-0.8211457514139165;-0.24538713825401384;0.06562732358841447;0.06315022907247615;-0.20837473806711118;0.7160505233019354;0.6968530408034076;1.2906879492836145;0.7628611150071306;1.0882875873190627;1.1047602658500566;1.3843357901664455;1.374427412102689;1.3283534541062227;0.69822911096751;0.3194936776976308;-0.187519067…
monomer-50-nr2-run1_result_822	8.075400	2.606151804286598;2.984410166970427;3.260362516112661;3.467450489121325;4.208896514552817;4.180657637071113;4.178675961458362;4.184125569393428;4.184125569393428;4.2039423255209405;4.255713600904066;4.319216667283928;4.294445722124538;4.1868503733609606;4.035905870568452;3.9534186231876807;3.933601867060169;3.933601867060169;3.9534186231876807;4.035905870568452;4.197749589231092;4.330115883154059…
monomer-50-nr2-run1_result_823	6.993867	2.5061814425175992;2.8842703281954836;2.148954344583901;2.4607788660132615;3.0992234961282152;3.08472599856392;2.915249023448393;2.8679365181939565;2.8685557918229416;3.73577348832969;3.746177285296634;3.7095162864607363;3.522699649733636;3.431790280998673;3.3140845812662714;3.371800883487651;3.371800883487651;3.3249837971364036;3.3961201199691513;3.453836422190531;3.4786073673499214;3.4649833475…
monomer-50-nr2-run1_result_824	6.711297	2.536050029485523;1.6695371869525786;1.941996452790185;2.2441067457230433;2.181838141027651;2.179484901237508;2.1849345091725745;2.22493958560499;2.282160468923181;2.4324399615401817;2.4828488349395412;2.5130693880339963;2.5092298915342917;2.5216153641139867;2.5584002176756813;3.4414713190844393;3.4679762304049864;3.5116969486113105;4.400217657955134;4.416814191211926;4.4291996637916204;4.4346492…
monomer-50-nr2-run1_result_825	2.361421	0.2829018820144049;-0.46083146246806783;-0.4996591326638726;-0.933540727518788;-0.47606424921122126;0.580619224194277;0.5333504291651402;0.5397107304060832;0.6389183657694414;1.3854784264225528;2.5310555382912643;2.3016613407490283;1.4822171604459295;1.3220292897651733;1.236576023611327;1.9642071829977878;1.908348701663363;1.744692898660291;1.4314288889271332;1.8208241196944985;1.8583521016109754…
monomer-50-nr2-run1_result_826	5.879136	4.056520793868593;4.180375519665545;4.2943218673987404;4.376932969505307;4.4113645832768595;4.4291996637916204;4.434649271726687;4.434649271726687;4.434649271726687;4.4291996637916204;4.416814191211926;4.400217657955134;3.517146556546376;3.4858113109197473;3.475902932855991;3.475902932855991;3.4704533249209257;3.4625266224699205;3.453980646389931;3.407163560038683;2.9178741621848747;2.70492417831…
monomer-50-nr2-run1_result_827	3.031379	3.302987710419034;3.493526006925246;3.5464233422442817;2.9687340338668293;2.363497995967251;2.5482599077278185;2.3943149782082593;2.4395563610781217;1.9488924391867752;1.9877828230870185;1.609542808720327;1.3141138795019285;1.2419960211341279;0.18323493069800456;-0.4480385129268564;0.10879824049403733;0.1682141009225997;0.7076911987911181;1.5402360667207715;0.4651326471255003;1.2949436019994676;1…
monomer-50-nr2-run1_result_828	6.220498	3.2417556807664067;2.2719517121808344;2.632772869615868;2.8957041662672207;2.9234476248457377;2.0895468495783693;2.49709212840619;2.5227300566461586;3.40159009737782;2.529665921290788;2.49585358114822;2.489536990132576;3.27343486413195;3.2219112982004177;3.212002920136662;3.2321912404415647;3.2321912404415647;3.2318196762641738;3.284581789453675;3.3726080915413337;2.517280448711093;2.508239053727…
monomer-50-nr2-run1_result_829	7.051350	1.0570307713659126;1.6946796962893593;2.1637061223209773;1.649165446743292;2.4336785087981503;2.4349170560561197;2.316592082694734;3.1424423007852997;3.149130455978335;3.192851174184659;4.081371883528483;4.112335564977721;4.175006056230979;4.331354430412029;3.4814763955168546;3.464012879179484;3.4402327718264694;3.407039705312886;3.23954440581011;3.186782292620608;3.198300782119725;4.081371883528…
monomer-50-nr2-run1_result_83	6.806690	1.0624803793009792;1.7070651688690544;2.169403439707637;2.5074656029926587;2.4263710799761307;2.2594950541023393;2.219489977669923;2.2051228294774776;2.1849345091725745;2.1849345091725745;2.22493958560499;2.2876100768582472;2.4502750420549417;2.5063812328409614;3.394901942184785;3.378305408927994;3.2083330149092784;3.1492543107041318;3.8341141406124697;3.7632692374566137;3.722644887395213;3.58041…
monomer-50-nr2-run1_result_830	2.743257	1.2209171506716123;0.9311797048697065;0.727039621981105;0.5741478641579926;0.04216698709959352;0.03225860903583803;-0.192797549790996;-0.8126763586425363;-1.0842013257821237;-1.0842013257821237;-1.0730544004603975;-0.07857463570746367;-0.3200029044783913;-0.33214066760649297;0.17635833479961477;0.07261580099163774;0.7371717579019038;1.4403703892608186;0.7212485368532512;1.572743177829838;2.178839…
monomer-50-nr2-run1_result_831	2.739245	-0.6278546390790896;0.29638726547915845;0.2294430954785098;0.1661086034031993;0.0751057023229136;0.8442648639524506;0.8499556866930588;1.1148778367492946;0.5974395246000044;0.319226402267383;0.9228458340855477;1.754056213339358;1.098247258741436;0.7728207864295062;0.4895681369553223;0.11576093579325554;0.9084245820162894;0.9056103312769339;-0.2138356915764579;-0.6371279157532834;-0.90417394993779…
monomer-50-nr2-run1_result_832	6.776715	1.781478313120655;1.0814359674207812;1.6220982067796141;2.0483967582333067;2.037280155292056;2.4638990618926067;2.485945203084465;2.5185189959690626;2.523968603904128;2.5191382695980473;2.552950609740616;3.4414713190844393;3.4526182444061644;3.462526622469921;3.4827149427748236;3.482714942774824;3.4679762304049864;3.4704533249209257;3.475902932855991;3.475902932855991;3.4858113109197473;3.5171465…
monomer-50-nr2-run1_result_833	3.071071	-0.6224093198489368;0.26804587325288404;0.18518281432378833;0.2058240566774395;0.18922752342064778;0.9102529332616954;0.4690864271112031;0.4526137485802069;0.4568248092573037;-0.011315454218259184;0.4890309057710507;0.9903026238556367;0.9867108368075287;0.7544253794420291;1.352471348599333;1.3573016829054139;2.2904242298070567;1.495042274262542;1.4914504872144294;1.4810968951188357;2.479119318338…
monomer-50-nr2-run1_result_834	2.423496	1.7314137925706887;2.1170690845395823;2.3340631815193027;1.708982894044322;2.5289528156310825;2.8681615704604497;1.9244149718670798;1.3838375954795608;1.3401168772732375;1.2288609255535994;1.2822119899916138;0.3252312175576825;0.11433595865395783;0.4602376143223801;0.2054330351653833;0.15465909223468344;0.18178327718421602;0.39413600777333474;1.4905427935006577;1.231299607041355;0.922306659660424…
monomer-50-nr2-run1_result_835	1.988846	1.7638015425986306;0.6147970235173573;0.4486073902423794;0.3468509132336049;0.8489489052291888;-0.04166401599728903;-0.04104474236830363;-0.5920324103688187;-0.36532041566418133;0.18814434685227102;0.20829415054106123;-0.127413946446793;0.5241886931200532;0.49941774796066235;0.47291283664011513;1.2378609375925553;0.7375298524429952;1.2647694350605536;0.9687430774743332;0.19751505460734683;0.21287…
monomer-50-nr2-run1_result_836	6.376852	2.536050029485523;1.674986794887644;1.9489323174348145;2.2428681984650733;3.0195784127947234;2.8508445660339783;2.757953521686264;2.5831507933614666;3.2739556501080593;3.3423671689732743;3.3195341892013377;3.2893136361068813;3.4290654770311404;3.5447457909254934;3.7996825268409173;4.020187648984789;4.11605120675163;4.275124384900213;4.1269504226217615;4.055857810014311;3.8685457543840225;3.781104…
monomer-50-nr2-run1_result_837	2.636494	1.2474269360583494;0.5679919766162586;1.0689600913989452;1.4687281305492612;0.9980901576209096;1.8137842881961252;1.239645532949575;1.2198287768220628;1.0558162629681576;-0.045624856291542976;-0.013496277438783143;0.6237263016864677;0.6857775193107423;1.3197896645019107;1.321523630663068;2.277574022464971;3.2069809275927055;2.4944744218877037;1.8139412053496302;0.8961146524017961;0.70994887747520…
monomer-50-nr2-run1_result_838	7.424349	3.1931453665122445;3.464904232621075;3.687361718625947;3.871738609364799;4.376932969505307;4.4113645832768595;4.4291996637916204;4.434649271726687;4.434649271726687;4.434649271726687;4.434649271726687;4.434649271726687;4.434649271726687;4.434649271726687;4.423750055856555;4.398979110697164;4.365786044183581;4.198290744680805;4.135620253427548;4.1158034973000355;4.1158034973000355;4.11580349730003…
monomer-50-nr2-run1_result_839	1.612197	0.17226385143267622;0.9037844102781745;0.4166401543257597;0.31658407307948694;0.16465375985754563;-0.0957242819603154;-0.5872730886115017;-0.8068796395032692;-1.4171872265144712;-1.4171872265144712;-0.8068796395032692;-0.7809940018117064;-0.7710856237479509;-0.54982323697838;-0.5443736290433134;-0.5418965345273752;-0.5566352468972118;-0.5566352468972118;-0.3536252292622381;-0.10810975454001033;0.…
monomer-50-nr2-run1_result_84	7.020920	4.022089180097041;2.928916159255737;3.2008856964777785;3.400351550119851;3.418186630634612;2.5475010018055495;2.5191382695980473;2.523968603904128;2.523968603904128;2.5092298915342917;2.5216153641139867;2.5584002176756813;3.4360217111493734;3.450141149890225;3.4772653348397577;3.482714942774824;3.4679762304049864;3.4704533249209257;3.475902932855991;3.475902932855991;3.4858113109197473;3.51714655…
monomer-50-nr2-run1_result_840	5.640599	3.738075728313258;3.782790197432232;2.8381054942642585;2.867441099290769;2.8169083711656127;2.8072477025534504;1.9620761472385615;2.0571164321501194;1.9241766011446915;1.9075800678878998;1.1297053389060532;0.9640678602902303;0.9364482564375101;0.9473474723076419;0.9997380213197521;1.1876693505790263;2.119167649774393;2.1845629449951836;2.190631826559234;2.1838198166404013;2.1833243977372137;2.143…
monomer-50-nr2-run1_result_841	3.211053	0.009164450147733766;0.7934684386099657;1.3581180917536249;0.9194879401263542;0.2706315096592658;0.7468438639632867;0.5009769878900567;0.36045230575636883;0.35264945803116066;0.3661496231430286;1.2171423505703762;2.117071830958437;1.9744255947943226;2.3618748198715114;2.6049034885552067;1.8624075009259897;1.6426291097188588;1.6303674918649604;1.1871442048482241;0.28446964880957354;0.0391662136163…
monomer-50-nr2-run1_result_842	4.350953	2.927391173099643;3.169962256181181;3.188820817462141;2.391931164171948;1.713875042149814;1.5150444970204087;1.4502684754286026;1.048419479851881;0.10202975666214013;0.2308823817162681;0.5421647158366762;0.8698978832269161;0.6905398428548891;0.6656515376157532;0.8972584093743197;1.203850845547921;1.2273832434493424;1.8868611566019362;2.2692624852152408;1.6375238731930943;1.7109632309446356;2.5165…
monomer-50-nr2-run1_result_843	7.826378	2.606151804286598;2.984410166970427;3.260362516112661;3.467450489121325;4.208896514552817;4.180657637071113;4.178675961458362;4.184125569393428;4.184125569393428;4.193043109650808;4.230942655744675;4.2969228166404765;4.230942655744675;4.193043109650808;4.184125569393428;4.184125569393428;4.173226353523296;4.168272164491418;4.197749589231092;4.197749589231092;4.168272164491419;4.173226353523296;4.…
monomer-50-nr2-run1_result_844	2.068175	0.07290045502594122;-0.7042849030143431;0.0541719683452457;0.5448206112516215;1.1536542168185238;0.7800888430843665;1.660965910973571;1.9791986857487898;1.970528854943006;0.9761729449158679;0.12073630068638598;-0.7432611729496408;-1.3077908169687187;-2.1970900062121155;-2.5816061532010965;-1.9425858034566568;-0.942566983996835;-0.060873137898400216;0.8020096432054545;1.6961362333007732;2.68859991…
monomer-50-nr2-run1_result_845	1.935343	1.244366599970504;1.7997129484345358;1.7332408846192136;2.080496000510805;1.2883368822791097;0.19391177216453756;0.7183633347477811;-0.07974116361714344;-0.5492653627281293;-0.16822499522085488;-1.2536087103522493;-0.47358735524865697;-0.25926083312371667;-0.5374537926299515;0.05167076846342983;0.44416382277476296;-0.4075720330073666;-0.012146768839876962;-0.38918807479734335;0.15086918323631548;…
monomer-50-nr2-run1_result_846	1.165109	-2.435319317020521;-1.6730266365106745;-1.878164459653784;-1.4989918030773095;-1.1667423503746464;-0.17026804654574598;0.8955593369142585;1.5514239293670833;0.8202345697173203;1.8108404300165744;1.958528261428965;1.631284555142867;1.432454010013463;1.2811836795900857;0.7168477295012088;0.8566614331062531;0.2396534156367526;0.49559906921136976;0.16215775004694075;-0.8986590191513604;-1.77581194499…
monomer-50-nr2-run1_result_847	2.463811	2.020582400679463;1.5603594822380857;1.8668976476097032;1.2380465675073993;0.6548566707996792;0.6180718172379844;0.6371454450107145;0.6469299683486744;1.2545471593463164;1.2913320129080113;1.5763571451594656;1.5837884287072828;1.1501255034457156;0.34111952806353496;0.2998759043731501;0.18738140539554335;-0.6119983093284489;-0.5785575333632722;-0.5676583174931414;-0.3060417284173096;0.484544300775…
monomer-50-nr2-run1_result_848	1.902101	-1.151698410193854;-0.16278281912123493;0.540421384343164;0.8009498481874358;1.4402394410351231;2.497638482782458;1.4210741083627338;2.099004249565968;1.4740753102646735;0.35239601912369684;-0.007169495231135817;-0.13891651552511808;-0.14536345591261052;-0.15291859418622541;-0.3545662098374338;-0.3600158177724992;0.43399943891137294;0.74055513062511;0.18570005281696808;-0.9525374804035855;-0.1340…
monomer-50-nr2-run1_result_849	7.078625	3.1931453665122445;3.464904232621075;3.687361718625947;3.871738609364799;4.376932969505307;4.4113645832768595;4.4291996637916204;4.434649271726687;4.434649271726687;4.423750055856555;4.388079894827033;4.330115883154059;4.1294275171377;3.8992617263816665;3.816774479000897;3.796957722873384;3.796957722873384;3.816774479000897;3.8992617263816665;4.1294275171377;4.330115883154059;4.388079894827033;4.…
monomer-50-nr2-run1_result_85	5.667528	-0.14417282394696504;0.6930429280873385;0.10167943942710524;-0.22837515343840203;0.6973161099154237;0.8439765026770548;0.7959208690678393;0.7806867377948128;0.7917098083907413;1.79066120673558;2.541907169671083;2.535219014478047;2.5184986264954596;2.513049018560393;2.5173839339632855;2.5158976772537223;2.576338783442635;1.9130296758229686;2.109383126436433;2.1612782565453568;2.142700047675813;2.1…
monomer-50-nr2-run1_result_850	2.534238	-0.14126895809968454;0.5670863882891525;0.9677386093840645;0.9004370758982861;0.7951614776856833;1.0492039177132708;0.8020880430782776;1.3073733172597157;0.8993984222237617;0.13651011506334484;0.6434384413650109;1.322523917809632;0.9207075445399985;2.0652616687761975;1.5153886933078564;0.937829277156179;1.6391160490489851;1.3869041171010945;1.454608941886729;1.2779566947076084;0.3618641079209327;…
monomer-50-nr2-run1_result_851	7.225750	2.4403943542917585;2.8009742275074867;2.9137807317261957;2.1962052892200963;2.1770078067215684;2.199673221542411;2.2051228294774776;2.2047512653000867;2.267421756553344;2.455105376361023;2.4882984428746067;2.5082390537279164;2.542051393870484;3.405801158054917;3.389204624798125;3.2440031759388006;3.218117538247237;4.081371883528483;4.097968416785275;4.11035388936497;4.135620253427548;4.1873915288…
monomer-50-nr2-run1_result_852	5.999208	1.5903952373214807;2.137769634749331;1.5273658522819613;1.9562276072361595;2.4553530858126176;2.4541145385546477;2.3937972870915316;2.198558529010239;1.9885810585591066;1.9006442032432735;1.8636116402299823;1.8808274471157604;1.895194595308207;1.9327225772246839;2.129695301467134;2.1830766882856194;2.178370208705336;2.1893932793012647;2.234104835313964;3.1226255446577875;3.1535892261070253;3.2261…
monomer-50-nr2-run1_result_853	4.064945	2.600842936688477;2.7846707736940215;3.0081229816469675;3.219432202867457;2.8933267369823326;3.0480649997280227;3.0829920324027626;3.0552485738242456;2.8305323910032785;2.6028436947631834;2.545994375622382;2.526177619494869;2.525806055317479;2.592935316699427;2.808486249811421;2.136507311385966;1.6544330757999073;1.5003140866832008;2.1569350391098334;1.2010373589324679;1.192739092304072;0.8453872…
monomer-50-nr2-run1_result_854	6.052118	1.612689087964932;2.1543661680061215;2.5550351638047415;1.9900399473787285;2.455972359441602;2.4828488349395412;2.48408738219751;1.5862775684189152;1.554942322792287;1.5652222650334322;1.5597726570983668;1.5371072422775243;1.5518459546473609;2.0261332299703296;2.0059449096654265;1.9912061972955901;2.0138716121164326;2.019321220051498;2.00904127781035;2.0403765234369797;2.489536990132576;2.5061335…
monomer-50-nr2-run1_result_855	2.380328	0.006167468347103128;0.7910708531694612;1.3506704959514702;0.8999402985826606;1.391489105233848;1.111809889018049;0.9623566703120461;0.6525807557275887;0.6157959021658937;-0.009993525569926782;0.2023288826387154;0.6859674931136116;1.341392608268877;1.4036915353447437;2.04697888737191;1.2571703944882557;1.7765686127644955;2.2384982382709495;2.1845870245953014;2.2523355596062333;2.291225943506477;1…
monomer-50-nr2-run1_result_856	1.876147	-1.2438751936119248;-0.42631520165134956;0.22119393613170976;0.36822295578422254;0.7180149966770404;0.7454341624953551;-0.29449486826855864;0.6764470802264522;0.325299411861542;0.4669155683188065;-0.05198826518980522;-0.44348902629571907;-0.4606282498728862;0.4614712264328281;0.4202276027424432;0.1204747689947842;-0.5372879479079663;-0.655474345915729;-0.8113541524690362;-0.6506384447944612;-0.55…
monomer-50-nr2-run1_result_857	5.166839	2.525150813615391;1.6284174179879902;1.849848536797253;1.9500319164557822;2.5116866165766267;1.7841770507688395;1.4873578968034944;1.4940460519965295;1.4447518711293432;1.3985977686323783;1.1150747805526036;1.1415796918731507;1.1236207566325926;1.3795241408596461;1.0126032120932251;1.8336230958777107;1.825572538700908;2.2706457994452074;2.2749807148480987;2.988079422238143;2.970120486997585;3.364…
monomer-50-nr2-run1_result_858	3.034465	0.8319387005017267;1.4511924199899706;1.7325673736487215;1.8939513582144618;2.482336658759602;2.5721436102276556;2.9407985051552332;2.7720646583944877;2.765332792976155;1.7014518054590684;1.7600788009863249;1.7995884585155524;1.8082582893213393;0.7061545395023332;0.7154436439371032;0.2286629287707605;0.49064137050138906;0.17400858372104278;0.1863940563007377;0.8310094023576962;2.005815876219511;2…
monomer-50-nr2-run1_result_859	4.770621	3.725690255733563;3.7552944483053086;3.6344044676440856;3.1911210280446443;2.968262666110631;3.024944420300337;3.0559081017495746;2.033610152274127;1.989394015164615;1.9960020258571514;2.3317917082232396;1.47994685104187;1.45108869993118;1.3798285223726343;2.4678131867457647;2.4709896993911884;2.461081321327432;2.42656956305538;2.5462420850739753;2.717576881076459;2.7150997865605184;2.55305409499…
monomer-50-nr2-run1_result_86	1.837201	-1.347432309909548;-2.158172314872488;-1.6834621029473307;-1.9927813019841407;-1.3353366939509035;-0.8662055926689641;-0.4815374078260942;-0.3319945489178249;1.0958356045642068;1.6227045417191828;1.6041584826757767;1.6555516992354609;1.6425469530267804;1.6548208461459422;1.4833557007716114;1.2531899100155757;1.1730559024249498;1.4616631102019233;0.9610908102468215;1.0022105792114087;1.54150569811…
monomer-50-nr2-run1_result_860	1.449675	0.23105772944365469;0.9835171602973543;0.8075009490954047;0.40892310189231595;0.6593927656464204;0.6280575200197921;0.18917699556534218;-0.11913282513593888;-1.0145893991243917;-1.0366355403162488;-1.0490210128959447;-0.7693417966801448;-0.7437423850562892;-0.6523344741056284;-0.10682760813690305;0.15355043368095908;-0.10682760813690305;0.34727134688116373;0.06759213066536372;-0.20599985019665804…
monomer-50-nr2-run1_result_861	7.388879	1.5903952373214807;2.126870418879199;1.497145299187505;1.9051994602078157;2.2643253884084205;3.1191576123354725;3.133772469979513;3.16151592855803;3.198300782119725;4.090289423785864;4.144785503136522;4.29147320870541;4.162620583651283;4.124721037557416;4.1158034973000355;4.1158034973000355;4.1158034973000355;4.135620253427548;4.198290744680805;4.365786044183581;4.398979110697164;4.41285083998642…
monomer-50-nr2-run1_result_862	1.984455	0.40955629031807106;0.25439709989867426;0.803581751411934;0.27667874644744034;0.02620908269333477;-0.25891974145753066;-0.17939273223062457;-0.479879542380312;-0.5236002605866352;-1.1159554070033308;-0.0909601082871586;-0.17538130487081338;-0.1654729268070568;-0.17785839938675171;-0.4602825823964699;0.04375764988094776;0.37570356038306013;0.47239969327650494;0.6264272457580459;1.159855456003314;1…
monomer-50-nr2-run1_result_863	7.309318	2.606151804286598;2.9898597749054927;3.2781975966274217;3.5018821028928775;3.459430254324997;3.457077014534855;3.4526182444061644;3.441471319084439;2.5584002176756813;2.5369733501128087;2.5475010018055495;3.405801158054917;3.3837550168630592;3.2261680954240393;3.1836859244756845;3.1638691683481723;3.149130455978335;3.151607550494274;3.176873914556852;3.234094797875044;3.3991130028618812;3.4470447…
monomer-50-nr2-run1_result_864	6.259634	1.6215381312080874;2.161445402600646;2.5510261479030887;1.8301697751660027;1.8497388218419204;2.867020719604706;3.127457868827212;3.0937693834104407;3.090796869991314;3.1028107783936183;4.0808307280787695;3.949748717960298;3.9621341905399934;4.046940269756931;4.080133336270514;4.094005065559772;4.089050876527894;4.093757356108179;4.128886361687988;4.000235709538929;3.9425194073175494;3.9336018670…
monomer-50-nr2-run1_result_865	6.411408	4.038685713353832;4.145943905893992;3.2376705500394727;3.4226454007633027;3.4238839480212717;3.400351550119851;2.48408738219751;2.282779742552166;2.22493958560499;2.2051228294774776;2.1849345091725745;2.1849345091725745;2.22493958560499;2.282160468923181;2.426990353605115;2.4650137544247794;2.4786377742624444;1.5862775684189152;1.554942322792287;1.5652222650334322;1.5652222650334322;1.56039193072…
monomer-50-nr2-run1_result_866	6.304859	1.5381285430351672;0.8518786605679709;1.2478160258039928;1.6472902108732643;2.1474065272560976;2.176388533092584;2.1770078067215684;2.208590761799792;2.2519399158287245;2.3660538285130146;2.2208523796536896;2.178370208705336;2.1362596019343725;1.9639339681255135;1.9350758170148235;2.8181469184235826;2.885028470353937;3.0582210872433726;2.7190436170554695;3.6473216933801154;3.7967342029165363;3.78…
monomer-50-nr2-run1_result_867	2.245311	0.686719302624911;1.3480464188423589;1.1058257232811761;0.9118441050132766;0.8853391936927294;1.3775237802476126;0.7135870969663308;0.7025640263704023;0.18861541602922804;0.20521194928601974;0.19530357122226424;0.15282140027390964;0.1556356510132651;0.2035674298966851;0.22586128054013663;0.23676049641026853;0.24914596898996347;0.2612837321180651;0.8595774107269631;0.2724306574397903;0.87183902858…
monomer-50-nr2-run1_result_868	7.804579	2.5952525884164657;2.9596392218110363;3.221719841664012;3.2821201091037877;4.043472337434616;3.1750160936698983;3.16151592855803;3.15705715842934;3.176873914556852;3.23954440581011;3.406048867506511;3.445806234487332;4.320455214541897;4.180455664166045;4.130170645492482;4.1158034973000355;4.1158034973000355;4.1158034973000355;4.124721037557416;4.162620583651283;4.2969228166404765;4.16262058365128…
monomer-50-nr2-run1_result_869	2.658136	2.290876172883571;1.2684524436543028;0.4594801448518054;0.3793135573763161;1.2164992858488528;0.9819821822718843;0.9717022400307366;0.5548334488141711;1.0442083001984188;2.00784281987141;2.466056803603955;2.1730427381843396;1.476499114972915;0.5934413320200511;1.034551241538846;1.0788189360330465;0.18522018293154888;-0.5157613386282854;-0.5521023306714823;0.5534697047648163;1.570380038350211;1.59…
monomer-50-nr2-run1_result_87	0.461938	-0.5435346203698608;-1.2025357780338184;-1.5771499806318678;-1.900205756068694;-2.1374277950901224;-2.54461129867719;-2.4570445666610095;-1.8183554775309911;-0.7818599711354195;-0.09199178811250094;-0.10190016617625862;0.24473905103176122;-0.19056186802715924;-0.5381240668101757;-1.3312831319363994;-1.2529174984609035;-1.286732961915981;-0.15316975844957234;-0.27518979628697426;1.1511423133118308…
monomer-50-nr2-run1_result_870	2.569114	1.3713741024128483;1.7825408975943797;1.9976972449027195;2.312780751368647;3.1721364757588377;3.2232884775129786;3.2398850107697705;2.2808148341315513;1.6293530702017873;0.9419734357909083;0.9392142238694006;0.20089488896330526;0.2328494082189179;0.24337705991165878;1.1460038895404414;1.088163732593265;1.5828254136640887;1.0454682601472909;1.8900205418331966;1.528549221001842;0.977210731616867;0.…
monomer-50-nr2-run1_result_871	1.808156	3.3368957059255595;2.201865613977435;1.2747963162903428;0.8075687801079376;0.7860982023197671;-0.13985905230536635;-0.4827084540418807;-0.5655607709539909;-0.7676256752250341;-0.06491018750404128;-0.15242775223261978;-0.4891585913768809;-0.6069261537900681;-0.9035826193928034;-1.7317925719195613;-1.5364158228415543;-1.1744186196347135;-0.801268924290961;-0.2854004414190069;0.7978842380198885;1.38…
monomer-50-nr2-run1_result_872	1.680008	1.8194247511502883;0.7075989334194945;0.6597568801628679;0.021619445416311937;-0.9254312560044144;-1.0164461976454588;-1.3681408422982464;-1.3860196330383057;-0.3916691413676703;-0.4195861357001852;0.675464742689423;1.721110300490577;1.8708323821593769;1.3617173579562258;0.8011069509496347;0.1179605099045618;-0.10461855440633172;-0.14288966467758843;-0.9697372152205832;-1.0764817070378407;-1.1750…
monomer-50-nr2-run1_result_873	2.843190	1.0282238297637627;0.9772903396872181;0.4289931212644639;0.4670533482106451;0.19686608360415472;0.4645762536947057;1.6627594742009844;0.7070036623046384;1.0799040258632864;1.9494749621601764;1.8214486110170462;1.248817560098788;1.2008857812153682;1.063487180081251;1.3241032198281122;0.38196673267010195;0.40971019124861996;1.0550686656603583;1.5344339847410013;0.4824910455747838;0.6388394197558354…
monomer-50-nr2-run1_result_874	2.154985	2.016083966859875;1.5920841029797053;0.850612066598185;0.7010162445931462;0.5343472190013672;0.5244388409376117;0.1277917438443623;-0.5028280181975405;-0.5372596319690937;-0.4435493309506676;0.05222704265232804;0.1044937369386415;0.20249723299800493;0.3577160613203267;0.35796377077192;0.867453610984403;0.5723738076398502;0.5519033699293789;0.6145738611826367;0.6423173197611536;0.5158327878237229;…
monomer-50-nr2-run1_result_875	7.406534	4.056520793868593;4.180375519665545;4.283422651528609;4.3412628084757845;4.342501355733755;4.19284113674574;4.135620253427548;4.1158034973000355;4.1158034973000355;4.104904281429904;4.089050876527894;4.093757356108179;4.060564289594596;3.863591565352144;3.805875263130765;3.796957722873384;3.7860585070032524;3.770205102101243;3.7838291219389073;3.77763638564906;3.6901949492364117;3.464983347512256…
monomer-50-nr2-run1_result_876	8.087353	2.606151804286598;2.9953093828405586;3.296032677142183;3.5363137166644303;4.376932969505307;4.4113645832768595;4.4291996637916204;4.434649271726687;4.434649271726687;4.434649271726687;4.434649271726687;4.423750055856555;4.398979110697164;4.35488682831345;4.162620583651283;4.066757025884443;3.879444970254154;3.816774479000897;3.796957722873384;3.816774479000897;3.879444970254154;4.066757025884443;…
monomer-50-nr2-run1_result_877	2.299164	1.2428443112038605;0.3985016739740457;0.9925451893850882;1.4460740078630865;1.0620045303049876;1.0115956569056284;0.8182147197112886;1.5901444218548855;1.650585528043797;1.6861318343475222;1.6793198244286893;1.6602461966559592;1.655911281253067;1.6613608891881302;1.6835308851057873;1.740055911486383;1.5168095879569397;1.2564051642536322;1.4879250549608034;1.439293857947898;0.4308493559419937;-0.4…
monomer-50-nr2-run1_result_878	2.238078	0.8868304913651276;0.663910377424518;0.5043151824434482;0.38324120169714443;0.23676049641026853;0.23923759092620686;0.21904927062130375;0.20121419010654343;0.1869708966398934;0.691417101048677;1.3235575277541167;1.3648011514445015;1.1187902578190874;0.757689467029563;0.1994008648530812;0.68870238476066;-0.4061286974852771;-0.285900166690411;-0.2310325231623615;0.04470350465432153;0.40369876510529…
monomer-50-nr2-run1_result_879	3.567163	1.9771935829596317;2.333136738046104;1.5999642464071595;1.9660819467207624;2.4761066411673514;2.244710605185977;2.2552382568787177;2.319147295389945;1.5665846670171986;2.433678508798151;2.4351647655077144;1.8148249457069592;1.453762723338769;1.2259501723728774;1.0130001885026187;0.7092505543522803;0.6831172072091242;0.676057487838698;0.43784944193849074;1.2024778911995881;0.2534102344962775;0.009…
monomer-50-nr2-run1_result_88	1.184878	-0.9986953940697794;-1.2090395894684125;-1.5043001314080713;-1.4047920885463612;-1.9313907568556183;-0.8369656467410471;-0.9596579535959576;-1.560057162543403;-1.1059582075253382;-0.10168105597123303;-0.07331832376373071;0.6741405345985203;0.6741405345985203;1.077399203576196;0.8100852971137065;0.591965002931502;-0.2745095652204642;0.3542711458457996;0.5154567827775169;-0.5720324626924247;-1.0536…
monomer-50-nr2-run1_result_880	2.278381	0.15984126211040783;0.06884359985403396;-0.4545351700170742;0.07997050123084495;0.05408486353928205;0.04665357999146489;0.04008927952422641;0.04430034020132321;0.0786080992470786;1.1059988131080263;1.1539305919914464;1.737244343424964;1.7777448387605679;2.6448386805415183;1.6550525319056564;1.6269375091497484;1.018735452477095;0.44877009812172425;-0.1284747717477426;0.436625840347572;0.3618519939…
monomer-50-nr2-run1_result_881	4.671193	3.6174412253870267;3.52293133028513;2.243356696093225;2.4443276592983065;2.2978876631810135;2.26345604940946;1.750294277648365;1.7137134233129667;1.7591681076804473;2.0661058148753697;1.4923353719742696;1.498447963763618;1.4708283599108978;1.4324333949138424;1.4295847362205119;1.4638924952662673;2.2925476618248677;2.5330856613763193;1.7477359386213553;1.7199924800428374;2.121363639280634;2.249851…
monomer-50-nr2-run1_result_882	8.552523	4.056520793868593;4.180375519665545;4.2943218673987404;4.376932969505307;4.4113645832768595;4.4291996637916204;4.434649271726687;4.434649271726687;4.434649271726687;4.434649271726687;4.434649271726687;4.423750055856555;4.398979110697164;4.365786044183581;4.198290744680805;4.135620253427548;4.1158034973000355;4.1158034973000355;4.1158034973000355;4.135620253427548;4.198290744680805;4.3657860441835…
monomer-50-nr2-run1_result_883	3.826050	3.179580608416337;3.319817303570859;2.1847010540794476;2.475070078918531;2.9010697118900994;1.8940677563684591;1.8493562003557595;1.7784218504280809;0.6500582873173079;0.6920267575427603;0.597436154987864;0.5670917471676109;1.5202233916136276;1.2663849508123346;1.3754665562854742;2.582691171774931;3.0395789370226862;3.0893341288390865;3.002546374009398;2.9313578199840737;3.121417571645986;2.22843…
monomer-50-nr2-run1_result_884	7.787514	3.987657566325488;3.904663247616433;3.947766634264621;3.9892239675355508;3.856160281804327;3.811324871065831;3.816774479000897;3.879444970254154;4.046940269756931;4.0945004844629596;4.169556448295913;4.331354430412029;3.935575350534919;3.9290110500676807;3.930001887874056;3.930001887874056;3.930001887874056;3.939910265937812;3.9712455115644407;4.400217657955134;4.416814191211926;4.429199663791620…
monomer-50-nr2-run1_result_885	2.205876	0.4061641335354616;0.10502219375762856;-0.43652410489218146;-0.8107923660924556;-1.1205484096002334;-0.054777451370055595;0.026381801980921743;-0.2671245590293693;0.29749940407407266;0.9163554421785575;1.4315393479457603;1.8429097219149178;1.0132637175499453;0.02024121990910136;-0.7815467704035939;-1.3845656985040893;-1.0680485893687144;-0.5617395366960305;0.17627454787708868;0.6352761345423447;1…
monomer-50-nr2-run1_result_886	1.985806	0.656746458982049;0.4432812364627951;0.28272315851587454;0.6791554831947788;0.18960625383560445;0.22849663773584658;0.2520290356372678;0.8649719798441807;0.8643527062151964;1.3568744489934967;0.1569228543720858;0.7863040691560189;0.8399331654260987;0.8811767891164836;-0.19677790059493006;-0.22811314622155837;-0.32480927911500324;-0.22498553035132698;-1.2230516637958693;-1.2176020558608038;-0.6788…
monomer-50-nr2-run1_result_887	7.290961	4.056520793868593;4.180375519665545;4.2943218673987404;4.376932969505307;4.4113645832768595;4.4291996637916204;4.434649271726687;4.434649271726687;4.434649271726687;4.434649271726687;4.434649271726687;4.434649271726687;4.434649271726687;4.434649271726687;4.434649271726687;4.434649271726687;4.434649271726687;4.434649271726687;4.434649271726687;4.434649271726687;4.434649271726687;4.434649271726687;…
monomer-50-nr2-run1_result_888	2.286856	2.084297452094149;2.320925058083807;1.536778023797483;1.897412651780001;1.938656275470386;1.9498032007921111;1.5660380293173062;1.182316568067798;1.1660571910344224;1.0265389232908402;0.25143473482304907;-0.7126662141556556;0.1607442186409401;-0.2912492060385772;-0.5284431279935107;-0.6959384274962874;-0.2567801698572101;-0.016218884166861146;0.35726737920235807;0.35726737920235807;0.362840841863…
monomer-50-nr2-run1_result_889	7.707442	4.0099514169689385;4.075842131092918;3.977244059004296;3.841545424160287;3.7934897905510696;3.7915081149383183;3.796957722873384;3.816774479000897;3.8992617263816665;4.123977909202635;4.3122808026392985;4.35364828105548;3.9494470798241776;3.9042401049082898;3.8611386603309508;3.693643360828175;3.6309728695749173;3.621064491511161;3.65239973713779;4.070472667658351;4.082115011883265;4.123977909202…
monomer-50-nr2-run1_result_89	6.388445	1.9679470686048604;2.431884397325029;1.6284121951084678;2.046094368165543;2.8867136210064217;2.9524804804046028;3.307879796359396;3.3398343156150094;3.383555033821334;4.400217657955134;4.416814191211926;4.41830044792149;4.398979110697164;4.365786044183581;4.198290744680805;4.135620253427548;4.1158034973000355;4.1158034973000355;4.1158034973000355;4.135620253427548;4.198290744680805;4.365786044183…
monomer-50-nr2-run1_result_890	7.609031	4.056520793868593;4.180375519665545;4.2943218673987404;4.376932969505307;4.4113645832768595;4.4291996637916204;4.434649271726687;4.434649271726687;4.434649271726687;4.434649271726687;4.434649271726687;4.434649271726687;4.434649271726687;4.434649271726687;4.434649271726687;4.434649271726687;4.434649271726687;4.434649271726687;4.434649271726687;4.434649271726687;4.434649271726687;4.434649271726687;…
monomer-50-nr2-run1_result_891	0.261468	-2.4407689249555866;-1.75112033409376;-1.9648484132484105;-1.6210521010713497;-2.0646957017377816;-1.7601615244855406;-1.1323476823994065;-1.0470300581450218;-0.6862714021961496;0.3489694308071941;0.7175309344812734;1.2404945579201772;1.7942929550079343;2.1874710856433084;2.5561742861236354;2.245973768003901;1.8924291496235515;1.2804190314112287;0.6325337160530673;-0.27322965145197964;-1.35551699…
monomer-50-nr2-run1_result_892	6.144463	4.020850632839071;4.111512292122439;4.046107286547401;4.077903951206169;4.092518808850208;4.11035388936497;4.104904281429904;4.099950092398026;4.1294275171377;4.1294275171377;4.099950092398026;4.104904281429904;4.1158034973000355;4.1158034973000355;4.124721037557416;4.157170975716218;4.279087736125716;4.128188969879731;3.2072183223771056;3.16151592855803;3.139222077914579;3.1117263287876558;2.218…
monomer-50-nr2-run1_result_893	1.461167	0.2145221996852097;-0.25362533290196854;-0.5723292733359251;-0.6191239124835102;-0.44553771106883805;-0.7486359217640559;-1.3713289813549516;-1.304569843272661;-1.0620268819695613;-1.2654541882243708;-1.6509710743281039;-1.0939647296348896;-0.52355261247718;-0.5889601829632349;-0.3365261719362303;0.16182323760057815;0.875211103520389;1.865226679788131;1.4579606985834297;2.1170670475586317;2.25629…
monomer-50-nr2-run1_result_894	5.780896	3.164411070127352;3.383903241949869;2.5207274047589863;2.5943942055190465;2.8305323910032785;1.8828091227285122;0.9609714921453065;0.9172507739389845;0.9295123917928827;0.9954031059168608;0.7863168080410533;0.9870051740574124;1.9383202293802912;1.9851373157315393;1.9912061972955901;2.023779990180188;2.060564843741883;2.469348669827673;2.485945203084465;2.5185189959690626;2.523968603904128;2.51913…
monomer-50-nr2-run1_result_895	2.770647	1.4963275948644625;1.9961789296468686;2.286000929147679;1.9125944111577438;2.240250268534021;2.341204145323801;1.764362033728445;1.1256917145097418;0.023092545787547988;-0.9027717008738738;-0.31265243416757604;-0.8916247755521486;-0.8494288306715002;-0.287325431445982;0.35196416140170655;1.5154998552160006;1.9166057224379403;1.9141286279220007;1.9177204149701121;2.4210904434628344;1.8210874981434…
monomer-50-nr2-run1_result_896	2.525701	2.4385365334048044;2.699684461995984;2.8951491635523743;2.441675027395799;2.340148560196272;2.282927676878081;2.292216781312852;2.59049436922458;2.6461945878792332;2.6160084427387518;3.2344904416525524;2.4238399468810377;1.7963165529840586;1.177339135167071;0.6797214469518327;0.6999097672567358;0.7770368534742629;-0.06057956356701439;0.20004618770243993;0.19855993099287694;0.39475793870901993;0.7…
monomer-50-nr2-run1_result_897	3.098653	-0.23669034218854532;-0.3604626248575787;0.3600749403587348;0.8994978814260918;1.2029859207159626;1.9160846281060064;1.7902467858185693;1.9583340461430734;1.9888145839543874;2.0147002216459504;2.0120992724042144;2.4370982488836814;1.4622366593884661;1.804095223318603;1.8275037664942275;1.490059228331921;0.5651729560136617;0.5283881024519669;0.49635343869585324;1.1194480861971752;0.423069766789719…
monomer-50-nr2-run1_result_898	1.990973	2.6271769699549785;2.010014518519296;1.605095899787479;1.2972724125772395;0.9004960002477026;0.8938078450546675;0.9274963304714385;0.135671754021059;0.15226828727785072;0.17703923243724165;-0.06575143831745237;0.34427093502630646;-0.23049034568116927;0.3855145587166914;0.40446433176362584;0.40892310189231595;0.40446433176362584;0.39096416665175787;-0.21265526516640895;0.3787025487978596;0.3507178…
monomer-50-nr2-run1_result_899	0.537577	0.6896932844054842;-0.08082097843024795;-0.6712722494762298;-1.0559502287606874;-1.3796180354607894;-1.7952006247124155;-2.4739915730567006;-1.6650214456064558;-1.4334664015912093;-0.35525976590998726;-0.15565924115035462;0.2881597716265634;0.5655706917601377;0.5269280173114889;0.33466177264932334;0.23334860694741677;-0.1706855531759404;-0.10739578829369728;-0.6736538316587458;-1.4178902800951731…
monomer-50-nr2-run1_result_9	2.583364	-0.7359062283785669;0.19741189578892523;0.8505050901992929;0.33294097569956926;0.2315342776523393;0.7206224960622999;1.1959628399087991;1.9149254293979021;2.081049024645589;1.6125550986718973;2.016138060409774;1.7031314716508015;0.48633563432100557;0.31835421818636395;0.2456170861895791;-0.17662809690613876;0.06688241606443993;0.09710296915889408;0.16519091852108092;1.2442323874567442;0.831856774…
monomer-50-nr2-run1_result_90	6.075859	1.702895155223631;1.0105436548715196;1.5512963656131173;1.3660780181493863;1.8546758450331033;1.7968660104664023;1.7974852840953865;1.820150698916229;1.835508684915051;1.8466556102367762;2.469348669827673;2.506133523389368;2.5130693880339963;2.501303189083287;2.5185189959690626;2.523968603904128;2.503780283599225;2.503780283599225;2.523968603904128;2.5130693880339976;2.4834681085685255;2.47318816…
monomer-50-nr2-run1_result_900	4.536649	2.471749828746047;1.6437101836558086;1.0911883346924613;1.5530606741709103;2.3424040705318485;1.4966067469419215;1.295299107296578;1.2183853225766703;1.9848196802386746;1.8024766669668202;0.9016943397690987;0.9061531098977887;1.8060684540149317;1.354090916797532;1.3362902442367455;1.4110640906641299;2.428051007558133;2.884874766543732;2.7863208127633317;2.753747019878734;2.3969338730749152;2.0106…
monomer-50-nr2-run1_result_901	2.736256	0.8979614765641084;0.9658724176945703;1.4771616263448353;1.4158377650128995;0.49474326278447817;0.3735238941832357;0.30627077807549125;0.30651848752708566;0.7474150955482601;0.77181447653026;0.027002783396672406;0.7960036823464378;0.7817603888797878;0.7964991012496265;1.6992631040600998;1.721309245251957;1.7120201408171858;1.9865079098533072;1.1419556281674013;1.1980274109994455;2.008430196319367…
monomer-50-nr2-run1_result_902	6.251225	1.9679470686048604;2.431884397325029;1.7779110956967745;2.1742362829555195;3.0148555357963986;3.0806223951945797;3.4305721032143075;3.450141149890225;3.4772653348397577;3.482714942774824;3.4679762304049864;3.4704533249209257;3.475902932855991;3.475902932855991;3.4858113109197473;3.517146556546376;4.400217657955134;4.416814191211926;4.4291996637916204;4.434649271726687;4.434649271726687;4.43464927…
monomer-50-nr2-run1_result_903	7.090699	3.1242821389691393;3.2957420773728443;3.456185730630308;3.6212149070315403;4.126409267172048;4.160840880943601;4.198492717585874;4.266612816774198;4.365786044183581;4.398979110697164;4.423750055856555;4.434649271726687;4.434649271726687;4.434649271726687;4.434649271726687;4.434649271726687;4.434649271726687;4.434649271726687;4.434649271726687;4.434649271726687;4.434649271726687;4.434649271726687;…
monomer-50-nr2-run1_result_904	5.804043	2.606151804286598;2.9953093828405586;3.2851334612720513;3.500643555634908;4.3080697419622025;4.237878520389305;4.180657637071113;4.149693955621875;3.2666228542131175;3.235287608586489;3.245195986650245;3.3078664779035023;3.4015900973778206;3.4323060693754646;3.4718157269046923;3.477265334839758;3.4501411498902255;3.436021711149373;2.5584002176756813;2.5216153641139867;2.5092298915342917;2.5239686…
monomer-50-nr2-run1_result_905	5.942703	2.4662799919833214;2.787597917121415;2.861514037439882;2.84836747151804;1.9117911285649987;1.875997112809677;1.8862770550508268;1.906093811178339;1.9683927382542057;2.198558529010239;2.419435215331501;2.4773992270044745;2.5082390537279164;2.552950609740616;3.4414713190844393;3.4580678523412303;3.480361702984682;3.517146556546376;4.400217657955134;4.405914975341794;4.393529502762099;4.354886828313…
[truncated: 791 more rows]
