# Supplementary material for: AlphaDesign: a de novo protein design framework based on AlphaFold
Source: Mol Syst Biol. 2025 Jun 17;21(9):1166–89. doi: 10.1038/s44320-025-00119-z (PMC12405559; doi:10.1038/s44320-025-00119-z)
Supplement: Supplementary file 6 — Source data Fig. 4 [file 44320_2025_119_MOESM6_ESM.zip › Figure_4/4B/README]

ESMfold prediction scores (pLDDT, pAE, pTM, ipAE, scRMSD, scTM) for monomer designs (monomer-.*).
Files matching .*-esm-raw-.* contain scores for raw AlphaDesign output sequences.
Files matching .*-esm-redesigned-.* contain scores for ADM redesigned sequences.
All files are in CSV format with columns:
name: the name of the design PDB file
index: the ID of the Nth designed sequence for that PDB file
sequence: the one-letter-code amino acid sequence
sc_rmsd: self-consistent RMSD (RMSD between design and AF2 prediction)
sc_tm: self-consistent TM-score (TM-score between design and AF2 prediction)
plddt: average predicted Local Distance Difference Test (pLDDT) of the prediction
ptm: predicted TM-score of the prediction
pae: average predicted aligned error of the prediction
ipae: average interface aligned error of the prediction (only applies to oligomers)
mpae: minimum interface aligned error of the prediction (only applies to oligomers)
