# Supplementary material for: AlphaDesign: a de novo protein design framework based on AlphaFold
Source: Mol Syst Biol. 2025 Jun 17;21(9):1166–89. doi: 10.1038/s44320-025-00119-z (PMC12405559; doi:10.1038/s44320-025-00119-z)
Supplement: Supplementary file 6 — Source data Fig. 4 [file 44320_2025_119_MOESM6_ESM.zip › Figure_4/4B/monomer-100-esm-raw-scores.csv]

name	index	sequence	sc_rmsd	sc_tm	plddt	ptm	pae	ipae	mpae
monomer-100-nr2-run1_result_0	0	SLQVTDKIKTLIAKQPKHMWVPNDPRFRFTIWKLESPRFRKSNEKFIHFSHHSKLVVFLREMGVPAMALAGWNKPEQHCYMSCKSGVVTIYKSGEMINVG	11.516367169925825	0.18263240178529197	45.11085510253906	0.34981077909469604	15.25374984741211	nan	10000.0
monomer-100-nr2-run1_result_1	0	PFQVCNAFIKRATGLVSREIVEGWTFNGNMDKGFRQTQKWIAVDLVTCYSELCPAHDGKNHFMTEECGNLAEDVFLLAIHIQVFLYQNYYVWKTVYEPLF	2.1933567518684325	0.8025181839205263	43.195396423339844	0.32214078307151794	15.85993766784668	nan	10000.0
monomer-100-nr2-run1_result_10	0	KTLMSSAQKDSENTFLILRTYLIANQMRYVSLVLCRDDHCHELKWTMQMRMNTHGKHAIKCEFIGDNQPFNTSVRLKQWGNMYEAYLIIYMSNWNEHDWK	3.338781957915855	0.7943217392757418	61.09327697753906	0.5545439720153809	10.327923774719238	nan	10000.0
monomer-100-nr2-run1_result_100	0	TKNMAVQGGYMIPIEDKVWGYLFMIDKQACGTDEYFIVFVTHTIRNHSEDEYSQELHKGIAHRTHIIVQIIQDGRKVDKYFDRAFEPNSDFFWAFQVYYE	9.727359362959428	0.35237198050099006	33.602779388427734	0.1835244596004486	18.174713134765625	nan	10000.0
monomer-100-nr2-run1_result_101	0	TVQQRVSSCVWVQWQPEGSFVTHISWPPREDEQCHRRGYALSHMLDKVTAIQKNFSNVGLEFMLQIARYVTWMLDHPKMTFKTLSHGMDALVMKQNYLTT	3.0642335006227204	0.6807742358016844	55.061824798583984	0.395076721906662	12.111913681030273	nan	10000.0
monomer-100-nr2-run1_result_102	0	KEQHVHHENCARICPNYCTKPKNHYTGMHNPFRVIERCWAAKADQVCATTPHLHFGEMLGEFLSAYACLCNVLRVEFMHPKKIMVMLHVAFHKCEHHNRS	1.4852904634908768	0.8937687942441971	55.790252685546875	0.46083444356918335	10.997249603271484	nan	10000.0
monomer-100-nr2-run1_result_103	0	WPTSIHIEDFKLVTSTHFNISFHCWRQVIIYTYNKAQKTGVGNFDYMVMLQHQNPWGYTRWMRVIEPKWMPHNRNWKQGMEAAFTFAFNYARQDCEAMQQ	8.742665131913332	0.41238272812884136	43.51959991455078	0.3988078236579895	14.814059257507324	nan	10000.0
monomer-100-nr2-run1_result_104	0	DMQRIMEHYGVNLASFLIQGKDCFQTSSAGENIEISNVKDLNWADCAVHGESMYCTYRRESYWIHLVWFVPVENFAIMWEPGGGEYSDRCYYEGDTFVQH	1.7532390627171912	0.8425435314597323	39.46485137939453	0.27469566464424133	15.918840408325195	nan	10000.0
monomer-100-nr2-run1_result_105	0	HTLVRKTYTYYLDKQNRSNGEISHKGQTLTCGYEKPADRHHTSVMVSWYMWGKYVGIKISCFSEGSKTKWADIVTYFKIEYACNNCAIWATVKEDDTYSM	14.151895782097958	0.1522417232882685	30.008604049682617	0.19493766129016876	18.722978591918945	nan	10000.0
monomer-100-nr2-run1_result_106	0	PVINTLTWRLSSFYEPMERVVYSEAYWINGELYPCKYGSEYFYPWLCNFMISFMESALVSNPQLSPLQEIKAYVYCSEVTRDFYPMYGHCWLARTVSNPS	13.701109527069752	0.12249752003360995	32.469573974609375	0.23692166805267334	18.706880569458008	nan	10000.0
monomer-100-nr2-run1_result_107	0	NHYCVIRCHNDYARDQEWRLFCPSISRWYYFFTFELRDFLAKHPWCSYNSVSQITLWSSRDWSRTQYEELQILQTEWQSHFFDALQPGFWWNALDWAIPE	2.8650502943850302	0.7041439713008977	48.90758514404297	0.3968241810798645	12.35936164855957	nan	10000.0
monomer-100-nr2-run1_result_108	0	NRMCFLPAQNNDAIDSCYQTAFLPMLSGICQSIMIRAWVQWQSLPKLQKPYWQMWFYCSCTYAEIYFFKPDGIKVWDRIYFIPAAEQFCSPCVVVIKGPR	1.6961916800222547	0.8696451987888022	50.32412338256836	0.4023987650871277	12.512925148010254	nan	10000.0
monomer-100-nr2-run1_result_109	0	HWACESYYGRPILYPNNWRFYQIPMDNSMQADKWQEVSLEPGKDSEDLKVTLYHCNKFALYVHVQHRFDSKLTSVTFCENFLPSKTLWIRVRRVHLPANR	1.7674966074616674	0.875816855373473	52.968265533447266	0.42203134298324585	12.51833724975586	nan	10000.0
monomer-100-nr2-run1_result_11	0	PGFEYIINYCYEHMVQLFPTDVADKFLHCIYPWNNYNWIWNITRGHLDTDEIFDCVQEPETLVEFHLMFPICKRIFWDHMTFIEKYEGKHVPAWHDDQTS	3.1134594736735193	0.6984596211069386	43.90475082397461	0.32012510299682617	15.253631591796875	nan	10000.0
monomer-100-nr2-run1_result_110	0	VYKHKEKFEDVNEEIQSVVLAFFLCNIWMKRCVRRWTFVNHSFHLNMPQATRIQLAHWHKSCSISYMDCRMRYRSWLDDGKPPDKGTIAFFIQLSTMVFH	6.084657564327637	0.4316953944154173	40.1187629699707	0.26071205735206604	16.87076187133789	nan	10000.0
monomer-100-nr2-run1_result_111	0	FRSHDFVEMHRSYDYFHDRVCHYDRHSCAIFQRAFPYREKRYFTEWISMNEEQLQHWDFFRWIEHPKLWTQMLGMMWAWGDPQIKYRATLMAKKILLSMK	4.093458598311295	0.6273049913675098	52.79739761352539	0.43035346269607544	12.328736305236816	nan	10000.0
monomer-100-nr2-run1_result_112	0	QLAFCHIHEDGLIASCSQQAYWLYENECRHNFTAQIFCKCVYLCKLHAQTIFHQEGRMWVQFICLCKYQRHMHPWTCVILMCVFRFHNETGLHMYHIYFC	7.530247315010651	0.32009015893344694	34.114601135253906	0.2063286304473877	17.476329803466797	nan	10000.0
monomer-100-nr2-run1_result_113	0	GYKDLQVAALTFPYQRISPCEMWTVAFQMIQTLAMQFLEMATGDEAEVKFYRCRVKEQELIYFNHKAGGWKTYVFAKYMPKHDWIVLFTVLNRSGHDPYD	2.617179894761476	0.7148708092859222	42.123958587646484	0.2764351963996887	15.330724716186523	nan	10000.0
monomer-100-nr2-run1_result_114	0	NDENLQCEVTAQDPAQNQMQWDGKSWNIGYGSMWRSKRNEEGNFDRMATMWSYFQRKQDNRYFVHVTIFRRECPRRWMNPIQTHWFLASPGQTGTDFHEQ	6.43490488398074	0.36259098642967075	32.5047721862793	0.20954996347427368	18.66055679321289	nan	10000.0
monomer-100-nr2-run1_result_115	0	AKQMERYSMRGQRYVIHFKNYPMQDPGVRNMILCWAVALQIHYYKGQLCPAKEHTSVAHFLLSTIQSGKMPAKQSFLLPPLPMGHFNQAWKRCHESHNTE	2.6851717209707324	0.7536514198626214	43.480342864990234	0.30026334524154663	16.05272102355957	nan	10000.0
monomer-100-nr2-run1_result_116	0	QCTSKRGIFQVQMGTEIGGDWIFQIVHQSSHGVRDPLKNDEWIQLLRALTQHGFLYKTKYHVYPGMWIMFAWAYKDRTVYFTNRFATFAAFAYATTAHIP	9.278455490034862	0.296135977982547	33.5762825012207	0.2626990079879761	18.011077880859375	nan	10000.0
monomer-100-nr2-run1_result_117	0	TMQNLPTRQPSTDRINYLWAMYQSVKHCLTEWWFCLHFHIIWMTMWGMCYIYWFAGIQLGEFESYLTMMMWWYIMQKGYYLFMQFRQKWRLFCILSCKLH	5.764207424517589	0.40488116597041973	54.64411926269531	0.2953324317932129	16.29131507873535	nan	10000.0
monomer-100-nr2-run1_result_118	0	YRYCVHMCFRAAEHSWKICVQQEHKGNYEHPTQILHHMMSLLYQRFPKHLAFFELMHQAMFDVWHRTKKPRQYNSGRCSDLRHFFMYIPRAAERVDQRLK	1.0198967156212326	0.9343020600589728	66.59363555908203	0.6037453413009644	6.662659168243408	nan	10000.0
monomer-100-nr2-run1_result_119	0	DLLCFFAYYVGYEQWGAGWQRRERITADDSETSTACIIWWTNEDETSYAYHIMNTSGYSIRETGPFMENGERGDKWFKLTPAELKVYQPFQQILCFSITE	11.87566224414445	0.19951061894069785	31.451221466064453	0.17604918777942657	19.147239685058594	nan	10000.0
monomer-100-nr2-run1_result_12	0	LLIFWMVFYMWLNLCQQCWKNILKRWLNLFCCRDYHAQTQLFFQIEALFSGDAYRQPPMCTDEGCWLYHEYPSLVGKKVIYKNHTLDCHRRLKMLIDKAV	18.01208860621103	0.08960045601193797	38.696285247802734	0.23777344822883606	18.52500343322754	nan	10000.0
monomer-100-nr2-run1_result_120	0	DNAYDLVHQSLEDQQHLWFVFWQTAEPECVQHNIAIHDPNLEDMIMQWENIVASVPPDHSMFMRFGTNRWFVINRSNFSWTKFSSSFLADWPPWAACFGS	1.701631076073966	0.8573169778647858	47.01182174682617	0.3929901719093323	13.845281600952148	nan	10000.0
monomer-100-nr2-run1_result_121	0	FRQFLKSLSRMSLAWNKWCMWELRDLHRRNHAVDEPENLAETAEKWFLWASWYMYYCELVHFYTIHIIMMVIDQVCEHHGKIMCNMNPFTTPECKKHKES	3.390939652838972	0.6092858355338121	51.20941925048828	0.33297914266586304	16.048891067504883	nan	10000.0
monomer-100-nr2-run1_result_122	0	EFRLTFGDVCQWYAAKWKSRRSYRKNWDVQMDIFRSEFGHTWFSPVEIQMCYCWLGMYVCVLKERRWVSRTKCQMTSRLVPECFRDPHHEACWEMAADTM	6.064451405820097	0.4068808806677803	36.877010345458984	0.23408643901348114	17.444393157958984	nan	10000.0
monomer-100-nr2-run1_result_123	0	GLWVQCHSMGVGTDNDITRMDVNQHKGWKNLSKQLAQAFLEHRNHYDDSDELHMWMMICVYRVCQTTNYEWGKCVFRLQWTIGPYDFKPTLLQIHKMWAD	14.093253829784762	0.12819022461493465	35.8677978515625	0.26020804047584534	17.464155197143555	nan	10000.0
monomer-100-nr2-run1_result_124	0	LCYLQHHFVELRIWDPIPEFENTQFIIAYSPRSKSCGIWVLELEGPHYIGHYMDQWQDTALELLFECGMKCDSLNHNEIWTHPNNLVMYHWSFFKHQQTQ	2.560208319438677	0.7153191791905019	43.05848693847656	0.3429982364177704	14.499123573303223	nan	10000.0
monomer-100-nr2-run1_result_125	0	YGPGQIHMAKCHYICAYLCLNSIYQYDDPQKRALIDGMWNMLQSHFPRHEVWEFLQLKLDYMGYQGCTIFELEDSQGQGRGIFAYETGIWPPGWQVSERP	1.4972007361474065	0.8796878015223802	48.80488586425781	0.3822585344314575	13.988271713256836	nan	10000.0
monomer-100-nr2-run1_result_126	0	GVEWYDYKICFYKVWKTPGQTIKKGFLRINHWSDQNDFQILYHGSGFFMKIMCWEIVMYPHPKNIQDSYWRMKSQIVVDGPFVKVRWNSAGVCLNFTQSM	7.743738849190955	0.3162154139280087	31.914140701293945	0.17508190870285034	17.92850112915039	nan	10000.0
monomer-100-nr2-run1_result_127	0	DHINLWWNNTCQWLHTMFYIAFKSMWNNDRYINPNPEAQRMKIRLGFAYALKRCIYVLMGLHRCWQQLNKGTPFCPEQFLSWFRMKYKVDIMMFTAAIAR	1.4784248729878866	0.8740434433978466	53.8961181640625	0.3775588274002075	12.569685935974121	nan	10000.0
monomer-100-nr2-run1_result_128	0	DSTWIAIRRRDSEKDFSFKISHRDIETLKSMMMWFVVAHSQFRHIRYRPFMAVFIDVMAYHFLRRNCEFDDVDETEAHTECWLAIYGVIVKMAYSMWWRE	1.915108516697317	0.8526998276398097	49.57101058959961	0.37496787309646606	12.685412406921387	nan	10000.0
monomer-100-nr2-run1_result_129	0	KQTICEDSRQMWHMLQNILQEDANYMVYKDVFGGEEMMHVNDLHEMLQHSRSLWKCYTLHTADHQWMDGPRVKSIHLTMHTQPDGLWMMEAVFEIYIWDI	2.3956677537037208	0.7482433582812127	55.005126953125	0.4472373127937317	10.726663589477539	nan	10000.0
monomer-100-nr2-run1_result_13	0	GRCKMTWCYNLEHIWDKMFFPALQNGECSYKVKRFVRHWLTTGSTTMCFYVSIHKCHDCEKYIHAMQMAIAQAVGHESVQHLRMTYAVKEPSSGMWWFNF	11.787706966949214	0.17218424402313828	43.25174331665039	0.28149524331092834	15.275064468383789	nan	10000.0
monomer-100-nr2-run1_result_130	0	PQRDNYVFRAVFKEKWEHWHMRFHANELDPMSRDQCQLVFIEWNMWVGIMYQQRNKMSGVLFWALYTEVYLYLHQQCDRKMHPEYPTYLELPATLLEWVS	10.770265180538381	0.25326675074188026	48.21110534667969	0.39006027579307556	14.007676124572754	nan	10000.0
monomer-100-nr2-run1_result_131	0	WTYLLEPQTVIVIDTPILGGIPPLGDPIPHMRMARNGKEVETHCVVSEMMPHAKVSENIMVYHVLIVCHCPHFDSCQTQAIVFHWVYDKENAVCVWSCYF	3.3880083001304	0.8156459808838471	55.001319885253906	0.512019693851471	11.064398765563965	nan	10000.0
monomer-100-nr2-run1_result_132	0	RFEANIQFDFVIQPYASNPMLGRIAKWYKKMYTWCMEMLNTWCPMKMPELRADWIRTLQVAFLADFQYYLVMSLSPNHRMEIKQDTNGEGNLVAIIQIPL	3.9032990590054304	0.6160036773334866	42.541507720947266	0.3052428960800171	16.284013748168945	nan	10000.0
monomer-100-nr2-run1_result_133	0	NKRAQMYIFDSHCPIKKMNAHWKTWVALMVEQWFGFPGYGSATVAKLIELGKSVGDYWKIMVRYFHVTNNGWIARIRVLEFFVLHYMMSRWTGLQGADYC	9.431984324365319	0.355446209098059	36.61415481567383	0.22646179795265198	17.804759979248047	nan	10000.0
monomer-100-nr2-run1_result_134	0	NVQTIGHLIEYFMKHKGGYLWDLMNKNEDISSVRQSRHIGMFYREFFHACWFFGRHLMEQCIWVVRRRYSNIELSHIMVRIPGMRNCLNHSPSYGDMLSC	6.043492964434116	0.4767883330444674	41.78569793701172	0.27023255825042725	16.172813415527344	nan	10000.0
monomer-100-nr2-run1_result_135	0	ITVFRAASGLPCSSNCICYQVVGRWAFGSKSEMDVKVLMRHNTMSHRWICAMEWGFIAHNCVYQGHNIRDALQCVYLVPDTLAYLTLIYADIRRVDCCSL	15.112604000108487	0.11751359821825581	29.567527770996094	0.18357408046722412	19.21305274963379	nan	10000.0
monomer-100-nr2-run1_result_136	0	EEVQHIASMRSIEEAISFCNTCMESEDPIEQKSFRDRSPLTGIMCLLWEDGDEADWYACFSDYQEDKEQKNQWCSKVVEHMENLKGDPAVLGITFYWMSS	2.1891999460444533	0.7908086809282399	51.232521057128906	0.48751288652420044	11.64696216583252	nan	10000.0
monomer-100-nr2-run1_result_137	0	ESIVWYFGGMRFQAVIQKSNNTSIFWVALLWWDECPYVCSFVLQRTGETGYYEFYPLMKLKKFRFNSQNEYFDMGAELTLWNPMWKQVIAAFVKSLENGT	1.6451724004314487	0.8664232451640337	51.70214080810547	0.3667770326137543	14.088318824768066	nan	10000.0
monomer-100-nr2-run1_result_138	0	CGKACFYIMCRYPRCPSDNWEQWRTKQTHACFMIAFEACQSPRYIQAFGALNCEIEQTQHNSCKGETMWNSVKVTFVMSDFTTFTRERWDAIMVHYRQHH	1.3882028436181577	0.8920383981209877	55.70308303833008	0.42328667640686035	11.48935317993164	nan	10000.0
monomer-100-nr2-run1_result_139	0	AKPKNWCCSCFMIMYRNYEQEMDWWAVGFCITMGCMVWQLIQKYMRSYPGHESDCVVGLIEGDNYCTHHCSFALEVSGESQMCLYIHFFQICRGWRMDQF	16.043626859076284	0.09938893036782898	35.039485931396484	0.2811545729637146	18.145822525024414	nan	10000.0
monomer-100-nr2-run1_result_14	0	RVVWHQSMIDTSAPDIKHDQWQFYQDWQQFSNGVFRRYFQPARVQYVEDWHLEDTTYFKIYNRGSFDASYWHITILSTMDHHYGDKVQVEHFVHFRNMKQ	13.74984493089423	0.21997437978957077	31.87355613708496	0.19779714941978455	18.73845863342285	nan	10000.0
monomer-100-nr2-run1_result_140	0	TQAWQFECYFNSTPYAPNMHIYFMMNRGTREMTIISYHSFTCAIRLAVLTQPSDWGWQWAVYFQTGHGERYIYTIWPKAFMICSGEQSWPFDACHYKPDD	6.263186098295997	0.4093043719857416	34.05473327636719	0.236474871635437	17.352128982543945	nan	10000.0
monomer-100-nr2-run1_result_141	0	FSFVVVHIWVFNHICQFMHLMYSNYMHIFFSAHFFAAGDMKSVQYYDACMQASRENFRRGQHWLPHGCVIQALRMFVDKQNDPFGNVAPDDNITHFNEKC	11.349044311597453	0.2794217144733097	42.4367561340332	0.32747140526771545	16.473594665527344	nan	10000.0
monomer-100-nr2-run1_result_142	0	EWTYNWGCWWSHQYPQSNYQYCWWVIYRCMHYYCTYHWGHWNKDIFAKMLAYQSCRVMCDESHQCEETRHEMIWKENGMSCWISIWASEEAFAIHLWCHS	4.793548400696083	0.49802422770695837	46.47751998901367	0.42627638578414917	12.786205291748047	nan	10000.0
monomer-100-nr2-run1_result_143	0	KDTCSARCYFELGCEYMAQVCRNIIYFMGYFMTHFREKQSNNYSLHAWVLFTVCKIMCWYAICWTCWQWYWWDNASEVGVYRTWCISAFQTMFNFRIESP	1.1042971678135296	0.9363196884335767	55.86000442504883	0.45722052454948425	11.40829849243164	nan	10000.0
monomer-100-nr2-run1_result_144	0	MPNAMPFAKQILPQGYLNAKVMEYEHPISRDKAVTVMVIWRRPSKNMGPVWVHSAVFFKLQDTRWEQYMWSRLKTTTMPRMPDARQLDRQHWMITHRICQ	3.3850118717040574	0.6179464713860695	43.30224609375	0.2934224009513855	15.517959594726562	nan	10000.0
monomer-100-nr2-run1_result_145	0	GKTDKRMEHDWQCASIPKIWRTHWVNMLHQAMGYPNLMEVYKIWHQVCCCMMAAHSEYPHWTHAKYWSGNTEPGTWFLEAVGCINEQYYQKMTAIQLNRQ	8.188612894186004	0.40256183898527753	41.196048736572266	0.29664093255996704	16.946529388427734	nan	10000.0
monomer-100-nr2-run1_result_146	0	STQTVLATCHMYLEKRIHTFWTNFLKCSKCILTHRPAYEKGAIAECHNGEEYTQFELPGSCASYCRPPEGTHNWIEWVKDIMQDHAQRMDAMWQQYWYCN	1.2786322746030072	0.9261872632743854	58.468441009521484	0.49010753631591797	10.567825317382812	nan	10000.0
monomer-100-nr2-run1_result_147	0	MEWETFFNTEQGVEYHICSHWHNYTAKHKEDSEQATEWRFHQHAMMVKHPEWHMHFYVWHIRFPVEIIEMGWCKHTCQCDFDANKRWTMTWHEILCDRQR	10.020700806043074	0.20556304924114244	30.597652435302734	0.16547510027885437	19.203353881835938	nan	10000.0
monomer-100-nr2-run1_result_148	0	GFKWHLYGPLVWMEWWVEVDGSEQLSQVRMAQGNTVAVIHCWTSQRQWVDVLPSDYIQTMQQYDTTYYYRDGVCWAVQLMLKGPYVCMYVCNPKDCSAWS	13.634936131819021	0.22293224241437556	34.84560775756836	0.26587721705436707	17.415868759155273	nan	10000.0
monomer-100-nr2-run1_result_149	0	QNGNWPIFYTPPGNGDCFRKMNQHYSRHYEEMWQDGGDHLGTLETKRWMEKVAQQDVQRMHQWVDRPNTMAYEKGCQDILSQSSYAINKYKLNKNLQHRP	1.1649251562941405	0.9390755309619532	69.15426635742188	0.6763651371002197	7.3919172286987305	nan	10000.0
monomer-100-nr2-run1_result_15	0	NYCAGVHETFQQMQDVASFVTTFLMIMVFKPQNLQCHAYMDVSYNVRRLLFMGTVYCHCKDFGREYKYMLKFTTQFSPMTGGIGSQISEFKWQKEYTRPQ	10.959296698506128	0.41010934081411304	46.15308380126953	0.36350005865097046	14.878588676452637	nan	10000.0
monomer-100-nr2-run1_result_150	0	KDHYQLHHMTFKTGRTMFKLTWQSATCPPKCKTCCMWFSPSTHYLFIRHEPWKQSSGRCQYECCRWFIHMACRKQAQIMHEWLQEQMLDPELWRYLDDIP	12.475264073331358	0.14871009802882937	33.487098693847656	0.19499844312667847	19.283105850219727	nan	10000.0
monomer-100-nr2-run1_result_151	0	VKVEIPQIAREHNRAIHWCKKISAGVLQKIARWIWGYDGAYVIHCCGDMGTETPYCMLWPQDSERIAIFIYQEKDEMYAFETHAMGYINTKRGPFYKYGT	7.997465518702291	0.47375012724296645	40.02421569824219	0.30416375398635864	15.971420288085938	nan	10000.0
monomer-100-nr2-run1_result_152	0	QKKHEPDAAISHPSHQSYIHARQWSTDGPQVWRQTRMAWACYFMRRYQLRAKQMGNAECEADWRQHARMMGVIFPIVQWNYNLEWRTMKALLYPRTCETG	5.181489104313889	0.501180656232028	41.19929122924805	0.29763102531433105	16.934099197387695	nan	10000.0
monomer-100-nr2-run1_result_153	0	RNWEWCTGTFHHPMDNWYFDFTMQSWGASHVSSCCAELMNFWDASFIWNKGLGLMVLAGSLPKTHPGKCNSYFYECGEETFWIQGIQFRGHPQPVQMWVA	2.1795307854272252	0.7915248821209474	37.73935317993164	0.30264347791671753	15.878631591796875	nan	10000.0
monomer-100-nr2-run1_result_154	0	NKDPCGTVYMQREFWGNHCYMNTGLNVEQCYFLWAFEVLKEWLPQHEWIQIERHWKECYGKMAYSDHVCLEWSYAIVEYLYCPPSVYRHQLLECGLFIQP	2.086303285538738	0.8335120229323776	48.004295349121094	0.39065098762512207	13.337651252746582	nan	10000.0
monomer-100-nr2-run1_result_155	0	TFPRKRAFIQHWPCCAGHFIYFAKKHQCKRPQQLDECFMICKVVCNIEMVMHVHSWIVQIFDQSGNWRMFLVGKLMIETAMRSVTEEMDAAAIQRGLNSK	12.552109827307811	0.17571843497898204	35.596519470214844	0.21113334596157074	19.274003982543945	nan	10000.0
monomer-100-nr2-run1_result_156	0	SDKQFQTKRYAHNQIAAIMCVKFNYFVHLSDSEIKIGRNFQHVFVNEVKFHVARCDRVPESIDKAGFPNFGGQSCCEQHQRFSNSDEPILPYIIMLHKLS	14.358422523127357	0.10690279645434111	34.43244934082031	0.20153462886810303	18.392858505249023	nan	10000.0
monomer-100-nr2-run1_result_157	0	HLLSDEPFTISSAKNKQVRFHLWHRKDAFHKVEYQMWVNDPHLPNDTTLQITMHGFCVHVQARAGWNLCNYSALEIHKSNGYVKHAECLETNMCICELYW	8.69936808869848	0.37566407565967597	39.21359634399414	0.292255163192749	15.136134147644043	nan	10000.0
monomer-100-nr2-run1_result_158	0	CFNHFHQWLRQRGYHVVRVGQQPPQKENHNEAMLSNASGNGDHFAVWEPFEWDAPYKTLFSIVSASPNHIKTISVRRFQPRFKADIEEWLDHTLSVGKCV	5.88128420529366	0.4827516755755677	46.778465270996094	0.3959207534790039	14.016745567321777	nan	10000.0
monomer-100-nr2-run1_result_159	0	NSRMFKYIDYHFEIWTNNHWQMWRYKCVPRQNMGEDEYIIIFDKCRNPQRHVWDPYVAQVIGDQANGSWYCPASMSETEWYKTVDRFVKENYGPILSWKQ	5.160300472177725	0.5745514993830071	39.206031799316406	0.2861000895500183	16.490610122680664	nan	10000.0
monomer-100-nr2-run1_result_16	0	KVYNDENGQDVNVGAWHCVKEIQSYYWIVVVFSMIWCRCLYQTPMGGILHRIVVSWMVVRSWKTMTADCEEYENQIVKKICQTIIPMMLQIEYRWIIKCK	6.4730620518888715	0.34436230300314613	48.5668830871582	0.30122271180152893	15.30018424987793	nan	10000.0
monomer-100-nr2-run1_result_160	0	ACSCTPCVSSFWHGMATSHPDGVKNPFPIYGWQKMFAYMIDALSHETHNQYSVMKTFCCIDWFLPLMDVESRFRVQQMNLEKYRFKPQYWGMLQSMLRKY	3.3372118931284116	0.6492055190805565	51.99144744873047	0.4415346384048462	12.41164493560791	nan	10000.0
monomer-100-nr2-run1_result_161	0	VAPFLHGAEPANPRCQEMTWPIAHYGAFLFGEILEQGWKLKAMYFCPQDKFMWIQMIHDDHVWKWVWRDCHVIARYQFDMWGSFSMCRAQEPTWKCVSWS	11.710828684494235	0.26805245083174073	40.39100646972656	0.39472222328186035	15.898383140563965	nan	10000.0
monomer-100-nr2-run1_result_162	0	VQDSKRDFALAHLFYTFHMCFGWCRWNQSNTQEDIELHMKYWQQVEQDSSIAVVMEVACQMLPTCQQGSMKRHHDMFTHHMVWSLKMLYNWSNLSLRKCP	1.5287093127722478	0.9040610946893878	61.69522476196289	0.5424617528915405	8.57531452178955	nan	10000.0
monomer-100-nr2-run1_result_163	0	NIPGCNDCYIMQHRQWARSEISFHCRYDGEGGMQPHVSILNWPWFLSPHVWQFFYADKCENGMYLRWVSFQVHKKFCTGMDIVFVQVISREETFLNGFGT	4.840075141168793	0.5289493946714277	32.794227600097656	0.1946403980255127	18.51127815246582	nan	10000.0
monomer-100-nr2-run1_result_164	0	NDTICWFQYLQCAFFDFWLLLMFYFGFQRCAACRSPQENDNICVEWYRFQVRLWSSMCNVAYMICGPVRMKKFSQCNELIHHTMAYVDQYARKYRESPQI	1.503694393247934	0.9190980403006516	56.96699142456055	0.44705110788345337	10.741230964660645	nan	10000.0
monomer-100-nr2-run1_result_165	0	RDDIAPCVNWPVAYDRENQTCVNIQGHHYTNNWWPQKIKEMDAMLLIHGCPSFFTEIPSDNQWFANISKIWACMTNLKNKKVQGHCRIQWNQMTTEFWGN	7.5141165804290235	0.45211201064037987	50.9251594543457	0.4445210099220276	13.863953590393066	nan	10000.0
monomer-100-nr2-run1_result_166	0	LNDFFLLSFRLTTDRSNITCCCAIQVHFNQSYTWQMACRHKWDWYNGAALMPIRVYLIKGDHYDGATVVAQIFLDVCDIVCQVPLMHRRKQIEAWNQKWD	14.887281918815154	0.09909240086545328	35.40767288208008	0.19109150767326355	17.775650024414062	nan	10000.0
monomer-100-nr2-run1_result_167	0	ISNETGLSFIMDQCCSPQQRKERCSRVIHFWDWWDYCHEKMSVCATWITHKHPEDVQKTALMWINMQAIGEIAEVLGKSQYDNKYFMCEIKNGKDRFIAF	11.598504052392522	0.16023946270025685	30.238754272460938	0.1343226432800293	19.99785041809082	nan	10000.0
monomer-100-nr2-run1_result_168	0	IILAWVPFQDEKMAHCWFQVQMYNHRDTRYLSGGARFVCWILIMVMGMWAQHHYDLDYDWWIHAKCRKSTGEAQYQIECSYWTGQAIIGEYTHISPNPFM	11.201407139675965	0.1335649797045845	36.660186767578125	0.312044620513916	18.334781646728516	nan	10000.0
monomer-100-nr2-run1_result_169	0	RCSEHFHETYVVPVDDETSIVYLLCANGYMKTCKQVLSILQRWGPRSTTVCLFKKVDKDERQLWEVLGHTGANYNCYMQWDWRQHQTGAKAKYYLLNKSN	9.935894131086599	0.18324101889479802	32.91151428222656	0.2289677858352661	18.060007095336914	nan	10000.0
monomer-100-nr2-run1_result_17	0	TDWLRAQWAHLGITRRDRTCPCWSFKAWQHIMQFIGVVITGPNKQWWDNAREMNETCDTEAGRTVSQCEFDREELTKYRVMCDMIFRFAEWVERKVETMW	4.239691903935098	0.5433971844684091	48.957035064697266	0.3259212374687195	13.898856163024902	nan	10000.0
monomer-100-nr2-run1_result_170	0	ISCHTRFMSLIWICKLAAMNHDKTCTLSYRVQIDGEDFAMSHKITGFKMKQECVWFMIELHSWCESLFQQCINASQSDYRIYTTIDMVCDKNFIRKTSWR	8.118802044619688	0.34391082404651546	38.04423904418945	0.27098405361175537	17.356821060180664	nan	10000.0
monomer-100-nr2-run1_result_171	0	FMSAPDAFCLCLMKQGMMAVYDKLWSSMTKMYEQGLQLDEGWEMECQILRFAWQRHSFWPFGFWFFGWVRCVMLLYLCMYALFNARRQHRDIKDQHVPPP	3.7700865514869	0.5478693827911747	46.636619567871094	0.29885590076446533	16.690589904785156	nan	10000.0
monomer-100-nr2-run1_result_172	0	EWCPRSTNIAQQKWCCDTMEMMVHAVDFVLEIRAWFLYAKPWHMPPNWSVRKIFNLHETMILSIMQHALHTLPRPEGCQYLPMMAFSPDFMRKTQQKVCD	6.220962106899725	0.5751100627138526	47.89356994628906	0.36529406905174255	14.831886291503906	nan	10000.0
monomer-100-nr2-run1_result_173	0	TEDRMNQHETQIARQDTLKCFNYYMEEVCEYQVRRWIHENHNSPFDGREFAELAKQQMGACQHRFTTNVFHQWVPTHMSPDNRCSQNWKDYLMPVPGLLS	1.7425098550571096	0.8650160276037401	61.45844268798828	0.5466912984848022	11.109317779541016	nan	10000.0
monomer-100-nr2-run1_result_174	0	KPWTRWFLWFVATNYVITSWCRLMDWPTEMYGRLLWYQLHQMYYWFCFASGLPIFMFRAKVNQFRKSHPTAFLLHKVIWHVGDLAIRSMIKWRRGRWSLL	14.312276246488688	0.20663892351761548	47.72550964355469	0.3421010375022888	15.415962219238281	nan	10000.0
monomer-100-nr2-run1_result_175	0	KEVVMNIYRWLQSEQLSKWPLITQITIEIIVRRLLLSYPNVVHCTFQTMTHEFCHNAGISVCYPDNLYLYLQSRDNKATMYWIDVFPPFVKLFQNFPGDI	13.840288862382934	0.1463719683077499	37.989013671875	0.26907825469970703	17.73381233215332	nan	10000.0
monomer-100-nr2-run1_result_176	0	WHIHYIERWIEQHVGSPMNYCSLSFYSNETRVLMEWNFITEPVYMKVWRCYARIRKCSLHGWECKGMEKDGNRLRCESWREARPQGHKVHMICFITRPKT	3.2237108642459464	0.6332071444240279	35.39173126220703	0.2451276332139969	17.004579544067383	nan	10000.0
monomer-100-nr2-run1_result_177	0	EMRPRIWIATTWIWAASFIWYWIFIQLKKCQYVMWASAMQAWYEWREINEIPPRVQAIVPEYFMWLDLVCVVLLEMTFWYFHVVLCVYHARQFESGVHDR	2.2595611038599164	0.8647280985293453	65.03411865234375	0.47189274430274963	9.894949913024902	nan	10000.0
monomer-100-nr2-run1_result_178	0	AFHRLTDDNQEEMIQKIFMEYQGELVCTMHVWKTGNALKFELQYDPKFKDMWCRSELFIGLINHQGQYQQVESWQNTMKPGASDMTFLYAVYVQCSWMPE	11.313515748074678	0.24598238969448946	45.2364616394043	0.4115922152996063	15.567497253417969	nan	10000.0
monomer-100-nr2-run1_result_179	0	EKGWLVEIRKCQFIEFRRNPNSFYGTIMLYQMQTYHHDQEKGNYYCEWPHIFSSGYAEDELGHMEILACGQFMYIWNKTGRMYSVQISQTPDEHNYLQEC	2.5547591494143376	0.7536265754473872	34.79899597167969	0.20635482668876648	17.927539825439453	nan	10000.0
monomer-100-nr2-run1_result_18	0	RPRVSMFKLTSEVKVHMVVSDKTQPESFFRYMFLIAKFVKLKHQRQRANVCTCIFHSWNYDSSGEGDAGWNIMVMLHMTCKGATTEQSISMFHLVSHSPN	3.940575266766902	0.6239615098822019	36.830440521240234	0.24121376872062683	17.574878692626953	nan	10000.0
monomer-100-nr2-run1_result_180	0	DNRFECALYFEMEWHQWPRENDLDRWRQNQRFHMMHHTWFLQQCRRNWHAMDKENPPQRMHMGDIIWYRMPNYYYCVMHHNLQWSNMVWPFWSCCFMYDV	11.118623786298745	0.19780629454750198	33.13259506225586	0.21982325613498688	18.2139892578125	nan	10000.0
monomer-100-nr2-run1_result_181	0	RKYIKWQAMAIGMWLKSMVLTMVCDQPPEQPFRWEFIAEWSRSMYFMADQGLFCPAIDRDYIRLEYQKINHPDMTNCADRAWCSKITSCMSEWQLPDWSE	3.1501835422906947	0.6340529749164646	44.81977462768555	0.2799474000930786	14.964398384094238	nan	10000.0
monomer-100-nr2-run1_result_182	0	QSYFIWNQPGEAHEFTNGVKPFTVWWSGENEWWLWDIHDPTAKFPMHNKEKDGAAMLHWYRHVERKVVCYWENPQKIQMEWYYTGEYSIHVTFWRPVLNP	8.347886106050037	0.3619857832292036	32.482704162597656	0.21122802793979645	17.50375747680664	nan	10000.0
monomer-100-nr2-run1_result_183	0	KQGPMWLRCHDRMPWRDFMSGAYFKTPALAYWQQSRDQWWQLFISKAPMRHIIFDGRSFTTHERLVAMIEAIRQKITRTGETRMHWRKSDGCFWMAVGPG	3.3028420772774765	0.7137014096452955	38.6644172668457	0.2957322597503662	16.59111976623535	nan	10000.0
monomer-100-nr2-run1_result_184	0	WDAYTHKACVICIHDACPEIPAFFAREVALTIVREVDPLDSDWKQIKKALEKCKNYFMHAKWVENGRVSGHEMMNARWWECMYSVSVTWVYQRYATDEML	1.0900658569270023	0.9400643976401366	51.65166473388672	0.4436531364917755	11.843417167663574	nan	10000.0
monomer-100-nr2-run1_result_185	0	KLPFFECKQHEKVHDGYQSSAVCTHCMNLSSPTFNVLCVTWYIWDYQGYHFFECTMVAFDGEGVVHTTKADLMMPPSSSYWMSWSIPGLQQDIVLSLKMG	1.9107491016570004	0.8530026078173569	50.828407287597656	0.44019293785095215	12.452506065368652	nan	10000.0
monomer-100-nr2-run1_result_186	0	LGPRPECPVGYATFCFIGAFRHVWLMCTLPKHQINEWHFVFVRTCIGWREQYPNRWNILWTHFAFFVTHYVWMAVMYDEELNVMKCMPVAATLMRDLFYV	2.5097691560279634	0.84070667551927	58.17319869995117	0.4747379422187805	11.09482479095459	nan	10000.0
monomer-100-nr2-run1_result_187	0	CHLWNHQDNDCYQWQTSAFWLPVGTELKCVCGSCGGYWPYMDSNHKHVYVSDDWPQEEPQWAWMTVACGRESMSLHYVRANVGGRNWIAFRIHRQPSYSF	8.104235024494294	0.2997911688937535	34.175506591796875	0.2300998866558075	17.567209243774414	nan	10000.0
monomer-100-nr2-run1_result_188	0	DEADFSMYRYCQEQNNECLEWMCKFFCPMLVEPYQYEISVMEAIPHGHEVTFMICMMKIVVAWGDEFDKHHEEWAYEEYVVIFRHFVTWMPEMAWRLMMF	9.294888722551143	0.3827420943882908	43.802188873291016	0.32184314727783203	15.175605773925781	nan	10000.0
monomer-100-nr2-run1_result_189	0	YAGVSECTITAAVRSFLNEKFMVNNEEDPHGYKVSMTYHMSEVMPSQSVWLMQIMIDMTYGLNAVSCYCIVWCVCVKNATGVWTIYEICSLTYVEYQPKW	10.743468893228183	0.4254618864651335	43.484134674072266	0.3671305179595947	15.371768951416016	nan	10000.0
monomer-100-nr2-run1_result_19	0	TKMYRYLIQLQPPRQGLSIWAGYKLGPNYSFENIREKLWNYMLAGRHYNLYSRKPLYKLINYFAASGFNPKTWLDNCTWTIGPLPIGPCTLYKFKEHDKR	11.352663945671825	0.27078674321939933	36.29082489013672	0.2244388461112976	17.284364700317383	nan	10000.0
monomer-100-nr2-run1_result_190	0	VMNGAMVEHISDYYFHCWYPHFPIEAWQRSLAMFLQLISYYAVLFEPWKGRCYEACIQKLLDDWHVFFLYWMRAPNQYNFENVMSIFLGKIPIDWCHTRS	2.0435242464987655	0.7871493187493553	48.8035774230957	0.347722589969635	13.832154273986816	nan	10000.0
monomer-100-nr2-run1_result_191	0	SLYLTDYATWKSLLTYVQLEYEHYVENPEAPMWFYGTQPGEPAYPKEFYPAWDWMFMWKVHKISFMWLISIKNYNQRMLAFAYLFNFYVAWRLQHPGFGW	12.4432733117798	0.143760960140814	45.04245376586914	0.37111738324165344	15.46906566619873	nan	10000.0
monomer-100-nr2-run1_result_192	0	EKLWRIRMHCYAVPFPFSWDPYPHQWLALPPAYVCPPLRIWMLNWSYLSMMDIFDIAARRCMEIWNTALGAGAQFFMHIEMREEGVTTQVTYWMIIHAIR	2.4960038479998947	0.7282577891565545	44.46038818359375	0.32469236850738525	14.454894065856934	nan	10000.0
monomer-100-nr2-run1_result_193	0	HDEFWTLVTTWFQRYCFRSRQLTGAHDMECGTSKTSMIIHLNTEFITLMATKIGKDYETVRVYAIEWSTIAYATDPEQVERGEPHAMRALNERAHVLHSE	2.9279473392436586	0.7140988720061704	49.40528106689453	0.3584167957305908	14.10891056060791	nan	10000.0
monomer-100-nr2-run1_result_194	0	DGMYCVQASIMYPMHATQAQLHDGMTVTIYLQHNRNQHMFFAECKKKHCSISPLCGDQHLANPYEIEFQHGNQVNVTVANNVMGWDMYIWTKFTVWPCDR	15.41642358616733	0.16508884885525743	35.24044418334961	0.26851654052734375	16.991994857788086	nan	10000.0
monomer-100-nr2-run1_result_195	0	TNYPAYTWELHWPYFNVLLYATADTMYVYVSPFNEKNGHFMPSSLIKLSLDETMMERWPWKGVICHILGKEGYRRRFCRTIATFASYKLYQLNAGITEMQ	4.652744689537205	0.5556394802436023	41.827735900878906	0.323735773563385	15.423392295837402	nan	10000.0
monomer-100-nr2-run1_result_196	0	FKNMPGPLICIDTWMELCWAEPFYFSPFTPPEYRWYCYTLHWCMDSDRHPMGLYIRVMQWTQFEEQVLVRQRWYHLDSFGMKLENDIYTNWFEMCQSYKF	10.572330256552577	0.27075446766661726	43.32455062866211	0.3971993625164032	15.702092170715332	nan	10000.0
monomer-100-nr2-run1_result_197	0	TEAKQRAEIRMILARELSKGPSCCCEQCLWAHMHEFNAYMSQEQGYMQEDCYFETIATACKERTSKRCLHIVTLKWCGTEWSIGVAMGGACDSPWRCSSL	4.0978141487680615	0.6286806328936131	58.75417709350586	0.47991713881492615	10.344819068908691	nan	10000.0
monomer-100-nr2-run1_result_198	0	FQINQHTAHLAYLLANLLREFVQAMFRLIINIQVTLLKYLQNILNAYSNFCSKMVNKVPGCENHACCTKTFMEMERWQHSGEFIPYKWAKQQCHICQKDN	5.426569285831489	0.4764713877043522	61.199893951416016	0.39982861280441284	16.019641876220703	nan	10000.0
monomer-100-nr2-run1_result_199	0	DKAFCLWLERCGMEYKMLKSSIEHYDDSLRVAVQDIFHYLLASGYDRPDTYMVTLRYNYQESKVTSIYVEYMAPGEQLRDLPGVNMWQEYSAVSIPPNWG	6.497450231805276	0.4789872066440734	64.47201538085938	0.6209763288497925	8.729801177978516	nan	10000.0
monomer-100-nr2-run1_result_2	0	NFLQPYMYACMIMLWERFSGELRACYISLHQSTAWYHDEGKHPTWAMWVKVDCGNKWFVYDCQLQAHEEEDKNGRLFDTYYIVEHGPHQEREKLVMGRRQ	9.793944518128077	0.4259396508254804	51.50641632080078	0.39638105034828186	14.217523574829102	nan	10000.0
monomer-100-nr2-run1_result_20	0	IKANKQFPSMHWGQLKFRYCWRASMEECGYLWFTYYIHPAYAEREYMQDAKQALDCCQTLVLAQLGHEAVFHDQDHHQMKTIIKNCFAAVCGPDKYCYLI	9.79772866506494	0.3503260823508618	34.953529357910156	0.2478237748146057	18.04251480102539	nan	10000.0
monomer-100-nr2-run1_result_200	0	LYKKMLTLFGHQMIQICWWALCRVYHIYVRTHESGLIAAKTKSKDARYEVWKVVGGGIATVYNTYKAEFHALGAHPKWIEKLECYYRWLGGAYGEIMFHD	1.9084399215506005	0.803271304857255	63.80360794067383	0.5450041890144348	8.180037498474121	nan	10000.0
monomer-100-nr2-run1_result_201	0	HIPLQTFQAALWVIGMKHQDPICIMVISVFETHQRMEMTPPWIDDIAWSILQYMLHAMVDELVRQVNRQCENRNDNICRMQADKVGNTFLWCWEIAGWIR	5.13996066173805	0.47460956562926343	48.028263092041016	0.37048953771591187	14.180167198181152	nan	10000.0
monomer-100-nr2-run1_result_202	0	ADKACCQAFFREYFMPAHLMDGVWYMGKGNRGSPQGYCVCYVKQTSKHWVQEQLHEVFPDHMNIKPCKEGSTMPDYTKVTCYHANAYVVIVPNACEQLNQ	2.788922040481762	0.7672082864650888	57.58688735961914	0.4876452088356018	10.308960914611816	nan	10000.0
monomer-100-nr2-run1_result_203	0	GLKFMHEQWEPVYNDPSNLDVSSGDMYQEIVHRMCSVALKWWCESQMSMDKMMEIWHEAMCRIGWAAMGQDYVNRDCPPFRNHMMPECAQEAGCSSELPS	4.993068539801401	0.4928663206491574	50.109596252441406	0.41653209924697876	13.360397338867188	nan	10000.0
monomer-100-nr2-run1_result_204	0	KELVTVMVLDHNYQAVCCEEFINFQNYGRFPAPGQKHKCTVQIQHRDNTNKWYTHREQCPFKMYYSWVGLEQMKYRLVVHCRFGRRHEKISHQSTWGSRT	14.942359793515395	0.0994200879829879	36.131927490234375	0.2520870566368103	17.246702194213867	nan	10000.0
monomer-100-nr2-run1_result_205	0	SVCTNMATRQQLACDNHAHYKRNFLRKKRKLKIRWCRLTIIFIVCTGLILRLMVIYQTFNPLCFCEWSMVIHLWDLCCVAFIMYSAQIAYEDWREVGWLF	5.3008800679567765	0.4476705873286903	65.47306060791016	0.4287496507167816	11.44538402557373	nan	10000.0
monomer-100-nr2-run1_result_206	0	DNQVRDRTRQFVEAMGMEVFMCIWDALEAQTCTPHNNPPRHKACMCYWLQKLCKPHLDPNMWCTTEFKDAIRIRMADVTVTITINAETGQCEKLLWHWEG	1.6114122452817181	0.8884073246617696	45.09398651123047	0.3332226276397705	14.431221961975098	nan	10000.0
monomer-100-nr2-run1_result_207	0	SACQYNNQIFWFQVDCNWVDHMATEFKHMFSNMMPVLGKDMWNWCHACVESPDIAEDTACMSSQSDGYEFHWLFLCNPVYGAGSEVGATMSIYMSWCNKD	2.373044105935062	0.7829001324432441	48.80141067504883	0.40872126817703247	13.369537353515625	nan	10000.0
monomer-100-nr2-run1_result_208	0	HDRQNCLDWYEQATIVISCASYYDEQLWVQHLATALHMINKCCVRKSCYAQDWEIATRTMHQLYYWNSQTRGNFPIREILVMHLVCSLRAALMTFWRAYQ	8.860134786755568	0.26431743736457025	51.4325065612793	0.3387313187122345	11.883745193481445	nan	10000.0
monomer-100-nr2-run1_result_209	0	HIYSEEGDMAMYECCFDVFTCMNEQIGGELRWEEMFWVCKYIAYCSYPDQGHGWPYYPQPFLEDKGAQTFFNRDRNHMSLYQQMMFNEMACCWEKLDTWK	4.272465386310734	0.7353113217969224	46.96888732910156	0.40213263034820557	13.703697204589844	nan	10000.0
monomer-100-nr2-run1_result_21	0	GWGEDGIMSPQMNNKHRERMQQCVNTMKMSECCNWTFAMKNQFPDDNDPAWKRFKQERQDFPVPPNEFPERFDITGEQRQLVWIQFWAECDDEQEQASRE	2.431255099713751	0.7449151356070023	46.26504898071289	0.27604255080223083	16.058818817138672	nan	10000.0
monomer-100-nr2-run1_result_210	0	VNKYVLKYPKGAEPQGIIPYEFNVFWTSDETENKQWRVCHMKYGKSMPYNLWHTWYETTMQAAAYLPDMNFCETFALVNEGINSKPVAAICIPPVYEKNR	12.781387806747563	0.14555010542422905	33.921539306640625	0.18058890104293823	18.148008346557617	nan	10000.0
monomer-100-nr2-run1_result_211	0	EDEFRKTLQQIVWQFCAMFYEHPECANNEGAYACHYIIQNFDKLPTAEDIIYSHHKWMHRWFHAQASQQPEMCADFHYAFIAVIRDHWHNQPQTELRNIR	3.5790073044892154	0.5917244605171795	49.31828308105469	0.3565879464149475	13.55380630493164	nan	10000.0
monomer-100-nr2-run1_result_212	0	CNTMHLHWTYEVSYQEDELGELMEVQHQNWRDVYKRWENFKPTCAQLLNRPWICQFWVWIGDMIENVMPHDIECIWSQYLHYNQTMEGKLHIITQWTCYS	9.588470709530574	0.2544575640266444	34.50289535522461	0.20453794300556183	18.40848159790039	nan	10000.0
monomer-100-nr2-run1_result_213	0	QYLCSITRAVLAKFLYPQQITNDAMNYYKDSSGLDLFMFTASASCTQSNYPPFCMHWWFLMEKDRRFVGTLKTYRNNEGVVHFHVMDAETHQSLCSHDFL	5.678948355175162	0.4638314394017263	47.22060775756836	0.3630548119544983	14.064425468444824	nan	10000.0
monomer-100-nr2-run1_result_214	0	EMHAKWEGLVCRVVDYIDRLQTAMSEMYHSDPTFDRESYKHYQMEVHKVCEHFKARMIELGRMDNNIHYDPATGWWEWKRMIHNQLKEDIERHMNRKSGH	1.6582061769194292	0.8605439779933345	56.173988342285156	0.4077567458152771	12.376832962036133	nan	10000.0
monomer-100-nr2-run1_result_215	0	VNHRAHANGLYYQMCSLWCDYAAQGFFIIVMMGNYSCMCFERVDEYETPWVKKARAIWPPCYAGTRTPRIVCWSAYFQGTWKSKVIIWHNKERYTVNYHF	2.4483659453880096	0.7439227110030218	34.364192962646484	0.20017246901988983	17.457250595092773	nan	10000.0
monomer-100-nr2-run1_result_216	0	HQCMPGATFTKIKQALTADTYWQMEIYFRSTVHDVGFYFLKSCVDACQHVNSRIRDAAEGSVSSAAFKSHFQGLQMNFMLLNHYNNRCCYCKIRWWFDNA	11.950551969429911	0.19921337799949607	39.37710952758789	0.2516520619392395	16.751840591430664	nan	10000.0
monomer-100-nr2-run1_result_217	0	VPIYMQRVCTEWIKSFWDSAQFLHEEAPEKGFTWYFLDQSRGLVYQIMLNNYNYGNRNVYGESSIYFPMEGRVDSTVYLEWTGSSFKVLYIRCRHLHGKN	4.335965901995528	0.5895562554476441	58.71714782714844	0.555046558380127	9.428653717041016	nan	10000.0
monomer-100-nr2-run1_result_218	0	LDEWAAVRDATCELVQNTELVTSDENKKRHCIGILGQALYVVFCKHHGHAKSACWEAMEYHFMNDCLLQIDQWYNAHRLGWEQECWIAFHYMMVACWWAR	8.279994244406517	0.34488496716340306	47.076690673828125	0.32328298687934875	13.51303768157959	nan	10000.0
monomer-100-nr2-run1_result_219	0	ATQWFPRIDTKKEMNWYRCCCTQVDAYTFFCVAFMKEFTQSGLWISWEFTLFVWLMKFNLPEDRLPFYWFVFHHCLQYARNIQDLDFYYEWMLTNMNKGQ	7.398374636523215	0.44909359121174935	39.00288009643555	0.23469990491867065	17.019878387451172	nan	10000.0
monomer-100-nr2-run1_result_22	0	QPYKFCIQAFADRYGLHNVEYDNENLQLSQNGPHEPVLWCYPWDKWQCWCVYYSCVDWGWILHPPICIYLLMFSFAKPLHTEKCYHFIISYVVVIQEVSE	13.364163803149715	0.152797884428388	30.89034080505371	0.22032618522644043	18.352649688720703	nan	10000.0
monomer-100-nr2-run1_result_220	0	VFSHVKEWWRPESGWCHYLRTYEFDEGVFIACYIMHTKESEPWEVYCGISYFVRNDRTSHPTQIMRCNVEAMHFAQYYGPSGEKIQIFFKRGNTGAKFLM	3.0357012608779432	0.6753430822605505	35.68372344970703	0.22913792729377747	17.35274887084961	nan	10000.0
monomer-100-nr2-run1_result_221	0	RHVVLESIGKDMWQQWFCVFMVCASVSSNNNMKQQNHIIISRQWQDCWREMENPSRGVGSTYIIEVCNRYVTFECPFKPLTNESRSQMRKMPWYQSWQQD	7.262145681463316	0.42363690138351273	39.27359390258789	0.24053721129894257	17.06353759765625	nan	10000.0
monomer-100-nr2-run1_result_222	0	AFELWLQDLQDCHEDMMKFFEHAPGGWAWKQHVCQFARDKVGLDRYPGQLEIRFHYYWHKYSQDQGRMGISDAIYINLGNLGCQIPFLNWVEFLNFINRM	6.151109981557076	0.40243493487942333	40.55156326293945	0.242942214012146	16.04964828491211	nan	10000.0
monomer-100-nr2-run1_result_223	0	YVENGFQLAETEITRCAWNCCQLCLKERTHCQHKWCLLWGMVMVYYSLMICHMLKMHRMPDWLRQKVLESLLQAMEAFCVSIHHSCRAYRRKMQHLEMGE	2.0911226252136497	0.8301574749389954	56.40824508666992	0.4637210965156555	11.419401168823242	nan	10000.0
monomer-100-nr2-run1_result_224	0	WECCAAYMNDHKFPIVGFHERPEGYTKQKEQGFYECVVQVPHKLPQIVMFFHWSDFSGGTMIVKMHFEVQNFLYPTPRFFQDMLQKYIARLLQFCLIHSS	2.1845415622145343	0.8137356786228281	40.03053665161133	0.2699277102947235	16.74078369140625	nan	10000.0
monomer-100-nr2-run1_result_225	0	LAGYMRAFWTKWAKERELAELQWCHMPGWIIIAGLGPSECKLRIFDLQGPDSMNFVKHYIFPNECSQDWKSFFNNANWKGETPMQNWIPDDCSCGSFFGP	14.912179346131785	0.13109351118343485	35.06309509277344	0.2480175495147705	17.794658660888672	nan	10000.0
monomer-100-nr2-run1_result_226	0	MFQSPWDDWDIFYDVSQVGREHWAYKEEEQHMYDWKIQDFHVTGEFMFIVLCIMQWNDEQCDKWWWYTWVVDRNDQGCTEIRTTFWEWNPKEDVQTRKTW	9.263480489631185	0.50347929804324	43.802398681640625	0.3785572946071625	15.2938871383667	nan	10000.0
monomer-100-nr2-run1_result_227	0	HRPKLELTYIQYRIHDLLEHKGFESFDGEQLEWLDQVIVNVNAWVTGVATHPNEFQAMWSFVAFDGHQLCVQVTYCDFQHCRNMKHDEGMYFTFRIERLQ	2.0438910053118704	0.8144711942106043	43.12522888183594	0.3102699816226959	15.085190773010254	nan	10000.0
monomer-100-nr2-run1_result_228	0	NGPGYCCTFFITPVFIYAWFMFRSILPECEVIVYARPAMWCIWQVHRLDEYQAHTNGMGFWRTCVLIVTECLWLVMWTMVMEMFACFVDQIWSMHARGSD	3.327594947586947	0.6122069155401166	50.95306396484375	0.38227319717407227	14.313199996948242	nan	10000.0
monomer-100-nr2-run1_result_229	0	DHEYLAITHQRNARSANRYAKEITMMTETMIAISKYIYEACTREISREKIFAKMTSHMSQYINMHAFNNHYIDKHHIHAAGDMIYNICQWKIKFMNSTSQ	0.8615548838046637	0.9522441855301835	60.41800308227539	0.3954361081123352	12.160520553588867	nan	10000.0
monomer-100-nr2-run1_result_23	0	TRGAVAFTWRFVCTLESYLEHTVEQNGQKHSCQLWCDKGCNIMCHRFADGKEQEESWARNIHCPRAQVQCHMFPPEDTDEYPGGFWYIVNCGDGWMHWEC	11.872819593015478	0.19338932040325033	30.983108520507812	0.19275587797164917	19.042068481445312	nan	10000.0
monomer-100-nr2-run1_result_230	0	YCRNKRSKLLYKCKEFCENYHWSWDPTHFDHMTDIMSKLFQKQHMWPFFWQEWLLCVNHYCTMTTGHGPLISTEVFHPETAIQEGYSADFASQINESGWG	3.265333402310999	0.631624883409749	43.0284538269043	0.282407283782959	15.547853469848633	nan	10000.0
monomer-100-nr2-run1_result_231	0	PAIVSWIIQKCELWKTFCENVYEWQAEERHWWQNVVSYWTSGCNWLKACYDNTETSNGDLLECFMDLSRHVDTMTDCPWHQPFLSWKQWFIWEGKAAIYA	2.097168636653972	0.7973728409197866	59.310874938964844	0.4345855712890625	9.421639442443848	nan	10000.0
monomer-100-nr2-run1_result_232	0	IIGEGMTFQMRVYIFNLTEDVGIYYIGVYFQCTYESSCDLHWVLHSICPWHEVPSCYQNMMATYAFMFEPIMGCAFQFTIAFTTARGWFWWYQPCQFPDG	9.045250775392589	0.23072687141145573	32.98051834106445	0.21686232089996338	17.801128387451172	nan	10000.0
monomer-100-nr2-run1_result_233	0	SNEELPWHWHEHVEMVEPYGCKHSELSPRMSCHRNEEPPGGFGGEIWERFAYRQEQFQERKHYGKAFQRLRIYFMWYQERGDSPEYTGWMQCELMCTHAW	17.679301710648822	0.10288206070557918	28.643352508544922	0.14179356396198273	20.119367599487305	nan	10000.0
monomer-100-nr2-run1_result_234	0	SMMLEAWTQLYERNPHKDSELSELAEANGCSWYDEAYPSRDHVLYVMCDDHCFLLTWHATARKFQSIVYGDNQSSCRQCYQWSQHHRTNCCPNCKEASPI	6.611891066420967	0.5212124617932578	51.40396499633789	0.44896113872528076	13.888287544250488	nan	10000.0
monomer-100-nr2-run1_result_235	0	LIAYFPDGSEPIMLSVHKKRTNEPHFIWLLEMCYRKGTKPEMVTYTYVLLNVNWEITKAWIRRVVKQAGLTSEWYNTSPCRQQCRPGTEPNQTVNKRVNL	13.895452271986711	0.14154420596928	37.01204299926758	0.25246235728263855	17.376379013061523	nan	10000.0
monomer-100-nr2-run1_result_236	0	RKPIDDSDLEMLHAIVKKKFMHIAAQWSRDRYGCENIVHPSCMDPHSQWPPMFMFALALTKWFNNTLWAIELMSELHLELHELTGPDWTINQHRYAALRK	8.786339384818563	0.36054804025512754	45.03939437866211	0.30252352356910706	15.573640823364258	nan	10000.0
monomer-100-nr2-run1_result_237	0	IVFNNECPIKFVRRLADQNYMLREVPQWDDVTVLEAFEYWFNSKIRWVYYNGVPRPRQCAVMAFHHLVCNRGANEACGSFHTRLTTNRWFNDKYLGGPHP	2.972613482116408	0.7338635178355868	41.04468536376953	0.29393649101257324	15.925756454467773	nan	10000.0
monomer-100-nr2-run1_result_238	0	RKLLLEHHDVQITDIGEFPENMNAPAIVLIVQLQHPQDMIEFCSLLQRYFMHRRNMNPSFRGMDYFLAYVWWQSPNGYLEMVYCRGTQQGQLRVRRYTMH	2.4172645164864117	0.790426783577801	42.95842742919922	0.33886802196502686	14.333073616027832	nan	10000.0
monomer-100-nr2-run1_result_239	0	CFCGKNCQSWHVPVPTCQCFFYEIWLCWMKKVRADKNICSQLALAIAVIQVYNVFHCQPTCSLRMPGFYIWSMRSTLISIWETAKGTECMTHLYANIWNR	11.604975489048524	0.1925057352337571	37.63726806640625	0.22762097418308258	17.69080352783203	nan	10000.0
monomer-100-nr2-run1_result_24	0	KDEFEYCVNFFNEHPIDKRYREVMMRHARYHLFIKGCETERMVHNRHHTTTIKVQCCPHGFCFQSENAEHEIEEFVRQIPQRLTALATWYVEKQDRYNLD	3.554542528269092	0.6393110222550294	42.80411911010742	0.2683326303958893	16.104955673217773	nan	10000.0
monomer-100-nr2-run1_result_240	0	HDEWWLAVDMGHVRDGCIIILAVHNCENWDYAVEQVAKMFNYNQRWSWEERYRFMEEMCQHFCQADKCSVSVAIEDPGRKMGVIFRIDQESGACKGEFRS	1.2462320458836373	0.9056118104534232	47.22355651855469	0.3797440826892853	12.768959045410156	nan	10000.0
monomer-100-nr2-run1_result_241	0	TSKHEPPIKLMEQYNAAYCVRKNIGFMVRFLIMFEAWYMLVAFHFRQPLVQVWIGCFVMYAWMYPWHFMQCYKRSMERDIHNFADHPNAMVEKIQPRHIA	3.973148239850154	0.7449193442943906	73.26897430419922	0.6525788307189941	7.140614032745361	nan	10000.0
monomer-100-nr2-run1_result_242	0	VTVELLFKWEVRGDARSEHVARGNMMIVHIHNQQCKSCDEMWKRTYAAMKKFDMHAAPWYYTFRMAFIKSPVWFYFQNWDKICMVVKKLQADPNVRIRFW	13.886896814713465	0.11162516555527971	34.386470794677734	0.24867260456085205	18.350847244262695	nan	10000.0
monomer-100-nr2-run1_result_243	0	TLEMMMICDEEPGAGDIDICLIVVCIINLDVGDRQADECHFVPIRSESQRKQVYFGGNMTIEIFVYKATEKEITFYWAMTGWHKEPMLVVKAEHDTKIAY	2.1538134755704075	0.856198288164242	59.89267349243164	0.5424883365631104	10.311540603637695	nan	10000.0
monomer-100-nr2-run1_result_244	0	YYKKVGKRNQKTWVLIEIRYTFKNQANSLLTYHELMMAVYYVINKMTEQNAPKLQVDNIMIMGCSVGSAAEWRCWIMVQVYPDPVPEIHVHPLSIKVLDT	10.164977448702032	0.19909689155702115	36.79990768432617	0.2888772189617157	17.721471786499023	nan	10000.0
monomer-100-nr2-run1_result_245	0	EGRRAIFHQMGQSMALLRIIEGVTGAEEPIDTWVEEVYIKANLKAISAEESMGTIHHTVICEYAMCLFDKVKTIGDKVQGHGDCINQLATDMLTNIIHQC	2.9460461936626947	0.716250510902692	46.263797760009766	0.32790666818618774	14.619982719421387	nan	10000.0
monomer-100-nr2-run1_result_246	0	QEYCSVLLCCMQNVSYEGHQEMQMRCILMHPLYWLQCTYIAVWNPEQNVTRMYMSNCNVKDGPGRFHIIIQYDEYIMANQWKGPNREWVHLYYKLQPTWD	13.142432039482904	0.2938982650674864	41.926334381103516	0.30724966526031494	14.862865447998047	nan	10000.0
monomer-100-nr2-run1_result_247	0	YTTVVTIMCRVGSIMKEKIQAALPGHGYQSAWPWPRSGANVMGHITCFHDIAEFYSSVHSEPGKQECSKNGPVCAMYVTIAATIAAWYHYLHKAFHWGFH	2.645156558541925	0.7034075691489431	39.8812370300293	0.28117525577545166	16.89676284790039	nan	10000.0
monomer-100-nr2-run1_result_248	0	KPYDLQGVDVTCWSIHYVGGSFLLQPVEGWQIGEHNHDCTFFEASSPRHIRINFCMPVQQNSMAKHWRMKQYAWICLVFWLPREIDPVPKDIDTLQMHTE	1.6352609004568242	0.8742981656668358	47.72934341430664	0.39857372641563416	13.74294376373291	nan	10000.0
monomer-100-nr2-run1_result_249	0	VVTYWQYAKQIWYQAEVFLAYERIKWYQDFKPSWKFSKNGKLYMKRAEKKREQQWIMKRHHCVLFAVWCLFQHLRFYGTPEADRYWPRIESCDALHSRMQ	2.604783377091269	0.7159541406124945	62.18843460083008	0.45331209897994995	10.299643516540527	nan	10000.0
monomer-100-nr2-run1_result_25	0	QEFYEKCRQIKYCTKCAIFICHKAFWYFITIWNLYMSAYNYPSPLNQVWCTRISYDPQQCCWVCEFRFENWSDAMVMSMWFCCLPPGSCMVVGSWWWLHS	5.714946828409834	0.465857396445654	43.489200592041016	0.34023749828338623	15.079765319824219	nan	10000.0
monomer-100-nr2-run1_result_250	0	NKRDMEQTALNWIHFFVVAGLAICATMDLELADRRKLLIQFFIHGLYYNSCSLIMLQSNKNHGVRGNNERRSYKMYRHCESIVLIDLYMYWSYLLENHQH	2.7646794711152025	0.7254848041831451	59.215721130371094	0.44176992774009705	10.372811317443848	nan	10000.0
monomer-100-nr2-run1_result_251	0	QAVHQFMLQHQADGFHSVIGINLYQDWAEIESFKITGQCLQILFQAISTYYCICYQKMEKMQHDNRWPWLAWCTAQFLALGKVMRLMAYAAHNKFQPGEG	9.590515156681404	0.2481873035262928	47.97235870361328	0.3674638867378235	15.188273429870605	nan	10000.0
monomer-100-nr2-run1_result_252	0	WVSMTAWVSFVGLTQWQIFDFWIDPQRLRWGPVIIQTRKYTMWETGSERNRVYQTRVYLDTHDAGHYHLFSSWEYFENNSWHKGGFEFYTLEYVMGDPWN	4.5777863572824895	0.5924113642153074	69.24491882324219	0.6483107805252075	7.69138765335083	nan	10000.0
monomer-100-nr2-run1_result_253	0	GVSNYKAVINWKEAVLGNGKLIYRLAISVQFEEGWKNQYDKVYAFAEMRCNEGLCWCSIEFWFVMPDAVGEKIMSRKADTMCIYPNKMTDKIFEYVAQLP	8.618886230123124	0.4332725337308959	44.40401077270508	0.3300568759441376	14.66324234008789	nan	10000.0
monomer-100-nr2-run1_result_254	0	IQSANRKEDWAIAMCTWQCQYQEAGHAYTKRHELEYREMWAVFQHCWGFSGNETWIRTPCEDCNNMPSYGTTVGEVIFFMIATLRECWQQGSVDARKAFK	2.880563840071534	0.7466854234814914	42.851051330566406	0.30056899785995483	15.990151405334473	nan	10000.0
monomer-100-nr2-run1_result_255	0	MQWWRDLFCASYEWWNLCLTETEGVDVQACTAVVIRIWHMIPEITAGYGQMFIAAMAGINRENKARVQWEYEPCCFRWAMEGKPVAYFIPPPYPCLDSKC	13.011576964679142	0.1728296428228796	38.55366516113281	0.26985108852386475	17.884140014648438	nan	10000.0
monomer-100-nr2-run1_result_256	0	KNARSDWKQTWSLVKKVMCRPEQIEWVIHWFSIHKRLWKRMGVQWNFSAWAARYHKDECLTRDDVVTECWHHVRESTSVPPGHFGYPEHATNQMLGELCD	3.8715853098100803	0.6142674038163457	47.4490852355957	0.32843267917633057	14.667149543762207	nan	10000.0
monomer-100-nr2-run1_result_257	0	HQSNSTPHSMATRVGVFSLAMQCFSFFLLDVAPHSHLQHFQRCIPAMADLLGLQMMRTFRPHCFRFWNMAYHHKQMVAAGWVTHQHIREMWFAWAQEYND	5.224995813914319	0.5055250756137695	43.7030143737793	0.2942333519458771	16.764636993408203	nan	10000.0
monomer-100-nr2-run1_result_258	0	MSSPAKFCSAVLHWWCAGIGFSMGSFSQNHRDESMYSIEMYASDPPHCLEDSHMRNNFGRWMKWYMFCMDCGISKLKFKIWTRNSDGSEAKCFESHPGRF	13.49004347544759	0.16444974004514343	31.177978515625	0.1875322163105011	19.091278076171875	nan	10000.0
monomer-100-nr2-run1_result_259	0	LANTEGQETLDFWKSECVFRMHYSHAPMLTNVANDFNEVVDEIPGKAGMLLHYDFCMWWGIVKVQWWFQDTQLRRKLTGFSRAFSIWIRLRYMFLNTWSS	4.533884895951341	0.4752587841401686	42.14848709106445	0.30254697799682617	16.119951248168945	nan	10000.0
monomer-100-nr2-run1_result_26	0	FESAFNEIRQLCARPVFHYTHAFLRCPRSVWICFSRKHLTKLCGHDIPTMARTIHYYCWVMERMIHHHVTGKSSPFDNGHHYKKFCGCEIEGKVVIGFII	13.172224267231288	0.20487922118258392	43.11199951171875	0.31216323375701904	15.287109375	nan	10000.0
monomer-100-nr2-run1_result_260	0	QEHCFAPRGERVQKDENSDMYEKHFSCNAQRRRWHQMTWYHGNGKCGFKMKSAKCAALLVARGTFRYKDDNRKIICDVVEIHPLSDYQMEVQFTEREIND	2.633129697299319	0.7378309275401126	44.73772048950195	0.38517504930496216	14.767671585083008	nan	10000.0
monomer-100-nr2-run1_result_261	0	REIKDRVICRHMGAWIRAKVEVIFCFEQIVLHESRCQPMQMGESMYWWIFSWYKQWNPSRGWTFYYLVWQTHRGGVPHSKQYKTVSNHSDWEVAMANHPR	8.552689785105029	0.5202863748588626	38.7067985534668	0.2871500253677368	17.40443992614746	nan	10000.0
monomer-100-nr2-run1_result_262	0	KKQEQWAGHQAWCATQHLAFQVMIDGLGNAVYPMVDSVALHFAIINPWEKKGDQWTTHCCYRVQIQKYGARKAIPAWWCMGPEPQHYLKHCRRLTAQHMQ	11.937880663534774	0.17357977451869389	37.12903594970703	0.20691129565238953	18.53665542602539	nan	10000.0
monomer-100-nr2-run1_result_263	0	TDAMKSERKHMATSCWAIVWANMTYLSHMCQSYFAKALNAWHRAETEVTWFLFILVQGLVWCVQQLMNWWATYLMVKRHWHKCKLAEKNPDKDKWPVTWM	3.222977591706271	0.5907636161635207	58.07511520385742	0.39266079664230347	12.843711853027344	nan	10000.0
monomer-100-nr2-run1_result_264	0	VECPEWGDAATSWVFSMRHYNDGGQICELHCCISRSAHSVHMTTFQGGQMIDQEKRMHDMQHAGDMHERIWKDFELQRYPMVASQIMQAWTIAQNPFDSK	2.176308277415122	0.7745036495584111	49.57579040527344	0.4258885681629181	14.12887191772461	nan	10000.0
monomer-100-nr2-run1_result_265	0	RCTKDNRRDYFHFRQIIKTRLRQCQEYIPHPANKINARSMADYMGEVGEPSRWYTECMVIYCMHVQFERDPQGTHPFAWWRHQLIDDAGPPLQPHIKATI	3.268537258841464	0.7342854762835741	64.85655212402344	0.613111674785614	8.367292404174805	nan	10000.0
monomer-100-nr2-run1_result_266	0	NHNGNDACLASPKKCHDHAFQIIQHHIKYACYVNKQGQEKVSPAQVVSFFVMACTLWYEWTWWRDCVVLVTWYNTTCSPWRFQVQTWKSPEKFYLQMRAN	11.026108269810644	0.1749652033586203	29.58414649963379	0.17720067501068115	19.162261962890625	nan	10000.0
monomer-100-nr2-run1_result_267	0	VEKVGQDWQEFCMGMLSWLLDMESIVTEVCQDCAVAKGCQDNRVCRARVGMFQVKCNCHWPDLYKLWKMSYLSFQTFVHMWCFRGFFIAQMIRIVLFIAT	2.2162861250323465	0.7868396373319934	56.717220306396484	0.40531545877456665	12.917981147766113	nan	10000.0
monomer-100-nr2-run1_result_268	0	SARRKNWTQWTVVMIWTCLALAFRVILICMWLYLVYWGYVAIHSIAFCIMHADRKYPVTMQACQVWIIYMYGISVKEAFKFSGYPYEHYWFSYKIFLARF	2.7480829428743583	0.6982554381313122	58.767295837402344	0.37771710753440857	14.638113975524902	nan	10000.0
monomer-100-nr2-run1_result_269	0	PTNPMILLWWYMHQSYLMAMKHCMLACHTQKVTMDMCNRHMETCQYWWRHFAQYMVNECKDPHLWVRMVLWLTHFGCADIMRVVSVMLGRPVPAATWGWM	4.677713840217046	0.4958319602746586	50.96210861206055	0.36506110429763794	13.435309410095215	nan	10000.0
monomer-100-nr2-run1_result_27	0	CWEQITSYALYKIDAFSISGEKQVDDAYDLYWSHNNFLRDQIWSTMATGEAEQTVWYCDMLTKFMCSILACHYPHAREEIRREHQFHHALMVFGREELPQ	8.89137131110874	0.3356296691632743	47.94643020629883	0.41662707924842834	14.218481063842773	nan	10000.0
monomer-100-nr2-run1_result_270	0	LGRNMDEWAFFAEFLLRWALHFRVSDKMYSFIREWFKACYEGVCPNVHQLRNEFRALMGVDIWMRWLCEARSFLQTEMPGTFWDFQAIDHGHCMSYWRQI	8.320612509587443	0.4192130800909499	47.039913177490234	0.32670798897743225	14.188980102539062	nan	10000.0
monomer-100-nr2-run1_result_271	0	KPRILEFYHRFCWMSFFLIELIIAAIGFGIMWKHIHTTFDFMVKYHTMERKIQLDQREFPGNNGWWKAPYCAWIGYQMMASPTYSNAWNECIDAPLPRTN	0.9653214111764494	0.9403817239481334	60.87956237792969	0.3449352979660034	14.714902877807617	nan	10000.0
monomer-100-nr2-run1_result_272	0	NTECHDAIAYAAYQICNDWLTAADAKYKDPAICQKMTWEIYPRAIYCTTSSDLTCEQCITKLRKWGYVYMFMWTWIDAQLHNRSYQIPACFLPKNFREIA	2.264476917006405	0.8831290422311858	58.9581298828125	0.5164074301719666	10.272164344787598	nan	10000.0
monomer-100-nr2-run1_result_273	0	WALLNARDGEPYERDYYIPCNIERLMVMFHVQTEGLPWYMFLLWHSPPTSFYVLFLTHQHPPDNYKLHIYVSSEEHCNTDTQTCSRYVTVHYWTTGNKLR	3.476079140556594	0.6650474892110709	52.654605865478516	0.43396657705307007	12.229898452758789	nan	10000.0
monomer-100-nr2-run1_result_274	0	NPMVQWHQCVQIAYRILNTMFPDLKAPEVTIFCKCKNGRLMGPNIPDDRSIRNIDEVIDKHEVKGWEYAIIWREAKDCFNVLCDNYHVNHATFKCVVAMN	5.128172800222917	0.4844642880628054	40.058162689208984	0.32039153575897217	15.190503120422363	nan	10000.0
monomer-100-nr2-run1_result_275	0	NLDDWHGMIKDHDIGWFEREGHPYFKALANAELMHFIQGMSMVKMVSNADQTAHLLQYCQMWFQAWCLRCEIYYLIGHAIKQHAHEHKQTYFHIPIEQLI	4.616490889557609	0.6350417981940737	44.361419677734375	0.3423800766468048	16.39845085144043	nan	10000.0
monomer-100-nr2-run1_result_276	0	KGFIQSGYPYMLEHPFFTLSCYVRHAYTDHDGFMEACGPEVHQMIMKCLVQLIFLGWIFAKSRKVSLLFRLIIQKQHVLCAYNIHCLCRANILTRQQQFP	1.3857648182273785	0.9139008847995289	69.92000579833984	0.6924207210540771	7.3294243812561035	nan	10000.0
monomer-100-nr2-run1_result_277	0	GPADIPRRFYWSICVMMVYTYEKLRHIYAAMELPHDWNQYAEEVITSIARRMVAYMGNIPWLKIWIYAFFNRYFPQKAYERTIMYYGSSSADKHRFLDDY	4.826181014328751	0.7680136701845584	50.91151428222656	0.3743239641189575	13.793350219726562	nan	10000.0
monomer-100-nr2-run1_result_278	0	MEGYWFEVSALQIYKCMLKCEEWTPGGRSGLLQRKYATDVGAMMICYWDHNSVCWAEVMFQHRDLFYVCQIADTLPILMHDEAFYRQQVWFDCQPEPFGY	4.3128900571660225	0.6578945525388076	56.27495574951172	0.5282677412033081	11.19524097442627	nan	10000.0
monomer-100-nr2-run1_result_279	0	HNTKKCTTRFQLGVLCLYAILKWVWNVYTTAENEVQHGGNFNPQSLLAASEMVIECYRKYHWTIRWCQTMFPVEGFHRAYSECNGHYFEPCDWWFRFDFA	11.406919194004319	0.2906924955458276	40.35419464111328	0.31704214215278625	17.008203506469727	nan	10000.0
monomer-100-nr2-run1_result_28	0	KKGVFLNQWYHQQEWWTFWLCYHYDCPDEGPTFWCVSMCISTAELEAKSAWMYIYMNTCGEREIHVAKYKIRFFWRVYENGPNRKFIWVFHFRMVHLQQF	3.5515731644795077	0.6058928227212441	35.437320709228516	0.227386012673378	17.348785400390625	nan	10000.0
monomer-100-nr2-run1_result_280	0	EIYSTECFCEAENEIYQLYQIDNDPRQLILMYRTEEDESWPMSMATFWDCHWEPVAHGAEQINGYMCDSFKFTTHEGDTFWGTDAWYLPHWKEHMTNGTC	11.457986194896801	0.2274309266599671	54.06502914428711	0.5173935294151306	11.721227645874023	nan	10000.0
monomer-100-nr2-run1_result_281	0	YNWQFCDPAYQIWMYAILTLWGWSLWMYMLSLMVGAWWNLRPAFIPAWPHKQKRKIGAYVERWQRSWHIKFTLFSRIWWIFTQGLDEMFHRIHWIACYQS	5.935403004115527	0.40716977140072896	55.87156295776367	0.363272488117218	13.12905502319336	nan	10000.0
monomer-100-nr2-run1_result_282	0	YHIVYAEILSSTDKKECCSCLFHAMNRMASENLYGSHCELKCNNLIFRAVLNDPKSFELQIAPQPFTRDQGRNIHRCISTFWPEADFFIGKSGTIQFSFM	0.6059685084230988	0.9745096975613662	61.13272476196289	0.5661506652832031	8.602277755737305	nan	10000.0
monomer-100-nr2-run1_result_283	0	VIPPWMTCWECYAQTCREHFALNLGVSDEACRMWQCWVATMYMTGLHRTGEHYDQCKGDWSEWAWMCENKMKEMPQTMWAMWLWLKAGLVFMSDMLKPKI	14.468967539373521	0.1562287770121035	39.90011215209961	0.2390747368335724	17.10061264038086	nan	10000.0
monomer-100-nr2-run1_result_284	0	TTQMQPKLLYRTMYEAFWLFHAGKHTMRQVFIDICMRVRYTQWPMQNGEKEYPQDKETCRWTCMWGQPSQAAGPPEMIFPADCCLPYQSCLQLVAWVMTG	7.546618532363086	0.3677045903518576	37.3793830871582	0.254753053188324	17.94167137145996	nan	10000.0
monomer-100-nr2-run1_result_285	0	DIITTIQFYLFQTPVDTRTVPPLICLCQSPIVDKNRRAFVIMTCVAQCKKHYREWHQRLMQHHAGVASAPISETAPWCICKWNYGSKTWTLRSFMPGMGD	4.576605093614426	0.5869976068867822	47.57188034057617	0.35488176345825195	14.278790473937988	nan	10000.0
monomer-100-nr2-run1_result_286	0	EVDWDTRIAHMCRNCAYSMTHSSTWVTIWFTSMEINTSRGWTLTFVARTGAGLTHEQHIFPWQHIRHYCEKPYQIEMYYCHQKILCVFGAWISQHMRQTE	2.4055471156758954	0.756598380612067	37.65376281738281	0.2839934229850769	16.51327896118164	nan	10000.0
monomer-100-nr2-run1_result_287	0	DPSCKDYRFLFRMTSNTVHKRYFHCHVIVCRKTSSPDNEYFFPVIYIWQKQCTNNWDSFNQDVEYIWKRCIVKFFNVMVNQFGRQEMMRMFPRFIMVAMW	9.645142139812242	0.31057106710427634	41.09952163696289	0.30161893367767334	16.852764129638672	nan	10000.0
monomer-100-nr2-run1_result_288	0	LDRKRAEGDRTFKWVCAHMVHFATEGENQSGHNCLQYTEYYYSSYFIHHDDIRKNMKGCYPTQEAYAQNMRHQVKLIHDEDMNETNWVISFCEHTWNCWN	8.763914966841016	0.2842659254224078	42.60335922241211	0.30545201897621155	15.490344047546387	nan	10000.0
monomer-100-nr2-run1_result_289	0	EKSAPEICCMEILAALYEPIVDAAPRQFGEDMELNKLAESQCQMPDQNTHINCQVYTSWMGVWFRCINRHTGAKQMYVWSHGQVLGKYTMDMYMMYMMAA	1.9000470344059994	0.8649695786175972	45.80100631713867	0.34938743710517883	14.490795135498047	nan	10000.0
monomer-100-nr2-run1_result_29	0	VRYKIHVKPRHNDQGCRAYRYKQGMRPANGAISFPGPTGPEWTEENTTKCCTIWHIWLTQVVMCYGVVEITHEEMHCYQACHQIHGNQYWERWGGVTISQ	1.7110241670550619	0.859062843461547	52.52951431274414	0.44611090421676636	12.01205825805664	nan	10000.0
monomer-100-nr2-run1_result_290	0	QGYTQCPCYNIHSDNRWYIDCKVPWNHMFLQMPDMVKKLRWFFHGNCPGAEDFREISEQAHIFEPQNETFIWAKVIIKEGMKPPFCRGGNSFWQLHYDYG	2.29218966807517	0.7730281611257402	43.27528762817383	0.29157912731170654	14.080374717712402	nan	10000.0
monomer-100-nr2-run1_result_291	0	IQFFNICKWSDKFYKAECSGWQCSSDTKSHDKGNEYDFMCTHIRAMHEFCKMYLEQNQTMFWTQFPDMHHFYWYIQYSWPFFKNWYETWAEDRQHMSQVA	9.389153091848952	0.3341410931094888	42.08855438232422	0.27909162640571594	16.858869552612305	nan	10000.0
monomer-100-nr2-run1_result_292	0	VLDFQIIYGSMTATPQPNAIECYLWVWDKTVPWFGVMFIMDPFAANHVLYMQEASGFTYTLIMRFAIIDNDESPMYVTASVLRAAKFSGVLDEEKMQQDA	3.7870916345000976	0.6064105251301083	36.95124053955078	0.271255761384964	17.171527862548828	nan	10000.0
monomer-100-nr2-run1_result_293	0	HWYENHDSYIIKCTYYYHHYEEREVMTMHLWIFPNSNYAKPTQVMLFFERNKPYQKYKPCIAKAWQLMRHKWKRQGAFRFDEKLMGMAAYITEFIWGLFC	10.573939700820047	0.21136427038353553	43.74838638305664	0.3251592218875885	14.793925285339355	nan	10000.0
monomer-100-nr2-run1_result_294	0	CYAWKRLINWSPVFKPNCIVNCRQLLFTMWPKIPYPYDVSTFSSWMLNLTLMEDMMFPMPGNEWVKCQLIINLWCMCILQVQMGMFEWNTMCRNTTLIYL	7.789465078959485	0.5217595351481183	36.06003952026367	0.26663845777511597	17.202186584472656	nan	10000.0
monomer-100-nr2-run1_result_295	0	VGHSERCRLKILRENVPQQYCQICCQSAGGWEDPMPVEHFFVCAHAMLQAFPEPGVRDIPHYMLVFDLAKWCWVLFPEWTQTMPAPLHDKAYEATTSHCE	9.99757936604267	0.23223319509640303	41.86149597167969	0.26493650674819946	15.234820365905762	nan	10000.0
monomer-100-nr2-run1_result_296	0	CYCRFAPLEQHRCWFPSYFMECPLRKCHMAYHFCAYCVRVYFVGGLPENHKHMNQWIRNAMETSWRCIYHFVQHENFHNSKAACAKAMRNTWAAMQHIEG	11.79949897592561	0.166249247659292	38.794334411621094	0.2691187858581543	16.781068801879883	nan	10000.0
monomer-100-nr2-run1_result_297	0	RSWNKPIEVRVHMYCTGYWWMDFNYPLRDVKTISKVFEGSLQAFFPGCNMDAEAIDNRHGERWWMHIKTSCVNGNGKPMTDSERATAPPPRFIVNKDQMD	2.482714091226991	0.7285051903465526	41.930076599121094	0.23522916436195374	15.925074577331543	nan	10000.0
monomer-100-nr2-run1_result_298	0	SMLFTRVLYLGIWTWVQRFYHKKALTNEPECPKYMDAWHAWEKAFWDNMPTGMKAWCAMYLINWTWHCSRLLCRYCGDERKNCKQWMKIGKNIPAFMGNN	4.152313644560328	0.5476558612774717	41.42002868652344	0.2626381516456604	16.64310073852539	nan	10000.0
monomer-100-nr2-run1_result_299	0	CMEEASKIYIQWHDDLIATDANMFGLANEFDRYATQFKEKWPGMRVFNLHHRMHHEWQHHISMIYQEGMINCLIAAHRHWCIRAIHLYHGDIHWHCQHNQ	1.4953536933590599	0.8705143947732544	64.85862731933594	0.5828111171722412	7.746893882751465	nan	10000.0
monomer-100-nr2-run1_result_3	0	AMPTWQMVLQWPNQYQLRVHMHHAWVKVTWYNPYGKHTCECQIFLDPCNIIPYFIAECVRSYEQGPWMNSHRWCVAHVRWAMNDYVRTGELKFRGGMPDK	4.6293376158441415	0.5116330910599585	39.13829040527344	0.29155024886131287	15.826926231384277	nan	10000.0
monomer-100-nr2-run1_result_30	0	IIHKMDDHIVADYVGHFICSHCQTILQFIQKQHNQSKWTDEHTRVLFTSQLVKHYCYGAIQQWMHFKESWETVPACAIQSIRWWEQMYWKSHGYTLGLSP	13.38677658164729	0.21097579955297646	41.2529182434082	0.2620091438293457	16.409751892089844	nan	10000.0
monomer-100-nr2-run1_result_300	0	ANAKELHPYRMWYKPQESETVYVGSQQVQTQRYCMIWPPLLQAMFKRDFIFCYKQVPTVQAQYYVCSCTNVNQACSWMNTTGPWAAWFDTFEAALEVAKP	4.616796339431363	0.5953803003835687	41.35493850708008	0.2540261745452881	16.28883934020996	nan	10000.0
monomer-100-nr2-run1_result_301	0	ATHEFYVRIYVNEQSDECVLCIACLGQSCIMELPGKYWQVGTAICVPCKYYVQWWKAHRQAMSFLPVLACRICRLMNVDKTTQSRDIVLNHFPAFICEAA	9.176504892552533	0.3924000408842836	34.519500732421875	0.21079260110855103	17.55280303955078	nan	10000.0
monomer-100-nr2-run1_result_302	0	DSSQEQLHWWKFEYMLLCVLTIQYCYAFMVHPAVSEVQIDQTYHMKHHCMITIKKVIIHSIIMLVVDVILSEREPESSTLQLLNHYWYGLYHWALNFFRI	9.043480551212328	0.37916119132284515	54.314720153808594	0.37595510482788086	13.335107803344727	nan	10000.0
monomer-100-nr2-run1_result_31	0	HSTNFKNCPFINDVCKCLKPSMQRNFWKIISHCQTCQCSFDNGSQVSIICMHQEKPHTYCFMFDVMKAFKYWPLNLFEFCDAWQASAAHWIQSIKQQYRQ	13.641246894997858	0.15241119993623226	45.970375061035156	0.31800609827041626	14.549504280090332	nan	10000.0
monomer-100-nr2-run1_result_32	0	WLTACNPGMFWIIMSCPEIRDKCYQVCLQPKKVNQTWHPNTGIKIMCQSFTTENTAEKWVLKCWWNPHKPRDWQNFQSMYSINITIDMSPAFQSMLYRGP	8.365474302280903	0.4293007591583497	40.29324722290039	0.2750491499900818	15.664067268371582	nan	10000.0
monomer-100-nr2-run1_result_33	0	QSIEEFYEIPNFPSDLHIMWEQSIVMKVPMGSEFVQFTMIYLVNSEGSVYIVLWAEYRIMGQAMNQEGNQTNFDLMSRIPPVCIKYDELRRLLSAMRHYD	2.433401523332858	0.7587550181478951	63.448280334472656	0.4786773920059204	11.378254890441895	nan	10000.0
monomer-100-nr2-run1_result_34	0	KELFRGYITNECGVEYLFWSWKYMGSGEKEPTKNQSQPPSCAIHGWARRTSNMVRCIFWQTHFDIEAMKFIEQFKSFIVSHTRSGMWNYHWWVITVESPG	12.460868016260818	0.16843559564862745	35.40488815307617	0.2652530074119568	17.316116333007812	nan	10000.0
monomer-100-nr2-run1_result_35	0	TRSNLSHDFFDWLATFRNQLQFRFNYGPGWFRAHWEEDWYSDLEKAASPLEIVCRLLTYSVCLWHMHVAIDLARDQGHKDRFDDVFEAKHYCWSNYYEIM	4.125021888667364	0.5108769421727684	47.90450668334961	0.38777488470077515	14.303625106811523	nan	10000.0
monomer-100-nr2-run1_result_36	0	SEQCQECMAQACNSSCWYMYHQYVLHGGTRSHLRAHIQKHLFLEPEILLEMEKLLFMIINLSTQEHRPNDETWVSETRWQYMWEQWSIMLQCVQRLMCPD	1.3107087126133343	0.9034812700828668	49.862518310546875	0.31454193592071533	13.232380867004395	nan	10000.0
monomer-100-nr2-run1_result_37	0	CLHMFLTANDCTMICSFRDWDFHAYYHPNGAQCYIHINRSVFKILFKMQLNKDGRLISYSFTWKEVTSNEIRRNSVMVECIHWQLIRYMIKWTSGNPYMH	11.426453354003092	0.17369875629211903	40.992271423339844	0.3372575342655182	15.384300231933594	nan	10000.0
monomer-100-nr2-run1_result_38	0	DKTSSHRRLDQSARWVAEWWYEIYKHVGKVRPNLFCHQMDIMIDWFLRKCRIHHHYRHRKRHQVFDGYDQWCATVICYWASFPQEGCVRYAMYADVHRAA	13.411302064082072	0.19144704355880024	38.781959533691406	0.27188342809677124	17.083454132080078	nan	10000.0
monomer-100-nr2-run1_result_39	0	IQNHQRWCHERMLQAWETIWDQDCLNSNRNSGCQLVINKAQITSWMEDRMRAIIVADCNVSMRFETINASKENWIGIKVTLTGPSPKNPHMTWGSWKLCV	2.6311029401306163	0.7307851954028795	39.643253326416016	0.27144697308540344	16.805339813232422	nan	10000.0
monomer-100-nr2-run1_result_4	0	DNTMPTDEFDMICVGRIVYSPPFAAGRWTWVEVHMGCFPFAEDDKADLNPCVAHLWLFQENLLWWAHRAWDTCGPCSFVMKRSRGRFFVWCYRRKGNRPL	4.078318538741123	0.6180529780424614	53.61433792114258	0.4577009677886963	11.875737190246582	nan	10000.0
monomer-100-nr2-run1_result_40	0	NPRIRPLLDNVKNRLNHHVEIAFFGFWHNDMTQYIRMSNRDIKTAHQQVQSAPEWMKPATKELCVAHESIMRGHAWQMVIWLFIYWCWKWVLWYAHDAAN	17.870890179152667	0.09031232963744826	48.8151969909668	0.2720782160758972	16.64141082763672	nan	10000.0
monomer-100-nr2-run1_result_41	0	IRCWVIVWIMIIMMGFTIFFVRLVVVWDQGIELCTLYMHHHVAENNEPGDNNFQWFLRVIFECQAMIMRLFAWLAWDFVKYYQDYCFVWTVIVLLCPMYK	1.7941804035711224	0.8550427694942985	57.119606018066406	0.38784006237983704	12.479851722717285	nan	10000.0
monomer-100-nr2-run1_result_42	0	PGGEYLYIVHVLEWQKGSYKQSKCFFHTMSNEARSQGNCMRWIWPAITEIFFQWWPLCLKPQRAFMFHIDWQILSPPGQLIEKNQPTFFFERNHGTNEVQ	4.198097336488187	0.619121357227614	39.758663177490234	0.2692996859550476	17.004606246948242	nan	10000.0
monomer-100-nr2-run1_result_43	0	ECMDTTPHKISRVWQNFLGPVCYARVKSYVWNYYFKCRDCNWIGRNPELCDTCNHELYMIWSCLKFVLSRKNQWCISVLRKLAQGSSYFIKDCYELIKHR	10.434243915802313	0.23957869009511668	42.96467971801758	0.2802179455757141	15.564009666442871	nan	10000.0
monomer-100-nr2-run1_result_44	0	QAPHKRECWCGDCWFIIKRCVMGIYNHLWMLNWGMGWEKAQNAIDEMCVLIRKHAEKHFPTMPWHKNNYDVARHVSTAAYTYERAGDCFYSIWVMHDMCG	5.6997918351979555	0.468682151605667	43.447078704833984	0.3618483245372772	14.528347969055176	nan	10000.0
monomer-100-nr2-run1_result_45	0	LDCVQHQHWFWYYLEKDMQYPLYYDPGWWCFREWIKHVCFNFLLFPELRTHAMWEWVGHMSQWCHHQDPINFEPEVFMTKAILLWKKWQEDPWIKRHNKA	2.6399386290410525	0.7446331703357855	51.58235168457031	0.4658583998680115	11.366697311401367	nan	10000.0
monomer-100-nr2-run1_result_46	0	CNGDVDPFYEGLWKGMIEPYLMGPMTYRAHMAHTFESYREEKVHQCLRALMCQREDKSAATLSCPAALDHSRHWLQKGCNIADYCRFVMALDQLWDEMHD	3.5065834291205524	0.6548341737396228	46.743473052978516	0.2911530137062073	15.633562088012695	nan	10000.0
monomer-100-nr2-run1_result_47	0	VHAINQKIMEYADRVAAQMCAMWQRCTQSFPADWKQEIWTFWTWHNDQGIMLQQYIWPCNDREEERYRSGTQPNSWSKSDKMRDYMRWCMHDMWVHLGFV	4.211767075089391	0.5634206814567435	45.492950439453125	0.32363247871398926	15.536673545837402	nan	10000.0
monomer-100-nr2-run1_result_48	0	HGKYQGIGWNIPRDDYKRLGTFDEGTGNPIDVWRHAKNEETPVIMHFTFKSSKGNPWMQDGPRYIWDLVQYWMSSNVGWQKSMEHILISYNGATTARWDW	7.70686185158148	0.4560805763523186	40.5924186706543	0.29908275604248047	16.35240364074707	nan	10000.0
monomer-100-nr2-run1_result_49	0	FEPMVHGPLFLMKIICKRWYEWAMADGCELQTAWNGCIEKYLQFAYAFHQIAMETWGSMFARTGIDDRPRWTQWFVQNFTNEIADINDRCDPIHCFCSRP	2.4477122016790203	0.800717231159829	50.32752227783203	0.39807701110839844	13.291096687316895	nan	10000.0
monomer-100-nr2-run1_result_5	0	RQCIWGNIMYMELAFHYIAHDFLRHIQRGGQEVRQWMEMYCEYIYYLWETCKCYNVPFDTVDYMWRWHFRIWQSHFADLPWMWYRWASARRDATDCWAKM	5.003333970538258	0.4495244495637793	49.18898391723633	0.3677603304386139	12.5352144241333	nan	10000.0
monomer-100-nr2-run1_result_50	0	QPFEKTPEAAPEDCSTWKALCLVMLQVWEREYYCRLFITQAPDHSKCYWIWVATSRKWWIMMCKIHITDWMVMMVHYGWHVAAYVNDPDGGRYLVYRKIA	15.381940954532372	0.22373316568915153	38.13222885131836	0.23441392183303833	16.534404754638672	nan	10000.0
monomer-100-nr2-run1_result_51	0	QWKWQLIEAFIDFCTAQGTKCLHSGIRKLLRIMYEHWPTTVIEFCRQRPAEIGLHWPVRMRNGQPHAMTFRDRCCTDFSRNPGWQDKMREDVGCSTDRAT	1.9630848835546268	0.8478175766926959	49.551246643066406	0.4013843238353729	14.74924087524414	nan	10000.0
monomer-100-nr2-run1_result_52	0	MGLFHYCKMMFWDLTGVEKSLWGRMQDNIAGDETCCGQIQVIDICWGPTPKWWACKSVGGCPCPQTICQYMHDVVTESFYPSDREYCFHIIYECECRQEP	3.3110230969204753	0.6998288423681939	51.75238800048828	0.4220801889896393	11.994817733764648	nan	10000.0
monomer-100-nr2-run1_result_53	0	AFTEFTPVMLGKCHARYPNTHRCRVLYRMLYAKMKQCIGAKGNGQKPKHWSVLNTEFLMRVGPQEMEQMYEIHKVPHVPKRADFRIKTFPSFHADIEKIC	9.635925659032646	0.24970812002987333	37.78106689453125	0.27535009384155273	17.33692741394043	nan	10000.0
monomer-100-nr2-run1_result_54	0	LDHAAHICACLNQYHKELLGVKKQKTPIWWPMKTMAAQTGLTVEFIGYTLCFMYPWPYMQNCMKRCGHPMYNIENAYYPRQPRAIAIFKVILKTFNAHHS	8.382384299190488	0.4461979565697131	43.473140716552734	0.31200170516967773	15.330827713012695	nan	10000.0
monomer-100-nr2-run1_result_55	0	QQMFDWRWVARQAQIHLCLVTTMIETEWGRKVHLRVMINELVRTWMLRLECNELRSYISRVSTCLMHQITNPVEDSTCQATMSEIKFGEYFLSVIQRCEE	2.9786211637721136	0.7119628050167701	45.90647888183594	0.3084191083908081	14.65213394165039	nan	10000.0
monomer-100-nr2-run1_result_56	0	ECHNPGKVIAMLLKSWHVMWLFNMMSMMWLVFENTGVMMPPLTRSWVKHWHSKHCSEIFFVMAKEMPTSKHIVYINCKWMLKENAEEVKKWEALVRSMPP	3.4375514995538636	0.619354845266725	39.905662536621094	0.23279784619808197	17.63503074645996	nan	10000.0
monomer-100-nr2-run1_result_57	0	CDPVVRWTEWHTVTPRNLTIWYHNQTMHCFRHSADFNEWDWSVMHAWVQHLMWTCGFHATFKFWQRDEQSGLQWVHFKFHNVHREGVYRACMRTWILSYW	5.938930731949544	0.5559005810320929	40.63607406616211	0.33268940448760986	15.054641723632812	nan	10000.0
monomer-100-nr2-run1_result_58	0	HPQTAQATSHSFEGCGFWTSYTEESRMYMFDESNHNCLAHLISQAFGREYAIMDDFKLSTGSATLIKVWPMHHLRLHCGAQHVEGNFICVRFYEEAIPLD	11.058963156040956	0.319454005418115	38.6751708984375	0.26658475399017334	16.38257598876953	nan	10000.0
monomer-100-nr2-run1_result_59	0	ENWMPSEHREHAIRRAYQQPESDCWCAMVQNFVVEHIQCVAKWGESRARIQAAVKKDFCGYDAWKGKQCPQQYHKCIEQAFNLAGATMPQFAYLDQHHNK	8.367417824214424	0.351647837145585	47.55445098876953	0.36755865812301636	13.950504302978516	nan	10000.0
monomer-100-nr2-run1_result_6	0	WQDHDRKYWVYAVRKVWTAVISYFRNKARPAPPFWLRCWWKMKPPYCNQMMVHLVYPWSPMVLVICVNMNHDPHRWDCTVTYQAIPREWEYREELFQHTH	13.44688925210021	0.16004940496846554	35.42353820800781	0.2364451289176941	17.90041160583496	nan	10000.0
monomer-100-nr2-run1_result_60	0	IKTYEMDENGWVRNSAVDPHFLECAQVCLFQNDHRHGYCQWWGGMNYPNSCQAFCYRLDNQAENNVNWLVWCHVIPELRGSRQWGGFSFKVMVIKSVQES	4.40971805416718	0.554404287802468	33.61390686035156	0.189290851354599	18.21611785888672	nan	10000.0
monomer-100-nr2-run1_result_61	0	WGTGPCRAQISFLMDWMGRLVKFSQFVRERRSQFRELKDMKCKHFKEIASAFPNKWSQVYAPWHCSWFWAWCMMRFAMTAMWFLMMLFVELINWISYIVP	1.8212853075114255	0.8954165304759408	69.53079986572266	0.5891861915588379	8.828045845031738	nan	10000.0
monomer-100-nr2-run1_result_62	0	PESRGQRWRARQTAACATDGGMIMEAYMNVMVDLEMGEAEKCKTLFNIRVRYHYNGRMSENGKPQMYVIDAEYRAPEACANIKGLQRALSEMVIGRNIDY	10.405206950841242	0.35064449929697067	45.57717514038086	0.3361304998397827	15.603806495666504	nan	10000.0
monomer-100-nr2-run1_result_63	0	AFVANDNQMSFVWEIPEDVSPTLKHFQWAQDQLIGVTSHEWFQHFNQTFMALYNCGDLDQFKGMTVRLSGMEGQELLVPPQRDRDFIMSYIFQYMTAYMN	2.491043636233456	0.7455024124762712	42.32938766479492	0.2592119574546814	16.146617889404297	nan	10000.0
monomer-100-nr2-run1_result_64	0	NLCHDDTFKFHERDYSGYVKCAQTKWVDSRWQCVFVQWFPHSIDAFVQIWGDTWWKAQDMHCWHTSELAGSEGMYCMITMHGSPGMQKQIMGWLEHWWKD	6.491260644254056	0.4145761141522981	34.64078903198242	0.2308788299560547	17.25760269165039	nan	10000.0
monomer-100-nr2-run1_result_65	0	SKKNHTVFHSYFHTHTMHFMISERQRNIIPKGAVVQAMTWHWKNILGWLFFQWCNSSIPDHMCMERLQCFAQSWCTTMEKVLLEFNWRVDMCELLNRSYT	2.60495602706581	0.7525277227837281	53.25968933105469	0.4285752475261688	12.527832984924316	nan	10000.0
monomer-100-nr2-run1_result_66	0	GDFVGTYWCDEWYFQWSMIWEKCETCQQAAKAEGHSVKQQYERYWQSYLIWHYASPNEHARRKWFIAYVWCFQQWCHITWVNVTQFDACSSQMRHLIEWG	7.942361444535206	0.3381018064476404	42.18949890136719	0.313082218170166	14.868976593017578	nan	10000.0
monomer-100-nr2-run1_result_67	0	EILQVDIRKFMTFTSMANVGQVRVGGSFCQEWVMDFVPIMKPRRRIVMHFHQCWWIHEGKSSHRHLAIRITICDPAPGSRVTGCEEIYTFYFIWWLETNG	3.9090966106958747	0.5682643657385108	49.547080993652344	0.4143398404121399	14.117483139038086	nan	10000.0
monomer-100-nr2-run1_result_68	0	VFPDRMSVDLPDNLERNFPITESGCKMLCVWIASNAFSPGSENSNQAIQAVTGFMGFYGRMNCRTMHMNIGQGYPIPRCIKSMIAHCLHAYAWATRVISQ	9.29270165298382	0.27622014642455744	39.540184020996094	0.24893677234649658	17.143150329589844	nan	10000.0
monomer-100-nr2-run1_result_69	0	CVNDPIPPPFQNQSETLQPHGDWYISRISRACSPEHCVKYIYQNEMAGCQIIWRKCHLWPCDCQIDCGPGLNILQNSDWLCEVVGAEPFICYRAFICVYE	1.0275700239346475	0.9372696467062727	55.5711555480957	0.4785611629486084	12.129892349243164	nan	10000.0
monomer-100-nr2-run1_result_7	0	NECYKHICNLKPMNNKPHMLFNVMIRHVCRKCALGGAHMMNKSYNKERSAIYAIYWCYQWIWVFMYINIFLAPVSLFKYYAAWMATVRVECLKITCATSG	9.908216034667754	0.22361097328188545	37.97435760498047	0.2393472045660019	17.25051498413086	nan	10000.0
monomer-100-nr2-run1_result_70	0	GVYTPPCMQCICRFWMEFAHNRQSWLFFREMSPKIVHCVWTCMWMFWWPRPDQVAYHKQGINQCMDQMHWQDLCIAFINIDCFMWKVGIQNHKIDECWKQ	6.271619702028664	0.3815033241339346	39.598697662353516	0.2523466646671295	16.10692024230957	nan	10000.0
monomer-100-nr2-run1_result_71	0	NPMDHDVPYFIFTWNSPANIACRRIRQWMATYCHLMRRHWCPESEAARSMYPYCMAFMQQSCLTTVRSSRTGMVFNRQIFKLCCCGFDPEWKIANAKHIR	11.55464442546781	0.1801668599131963	34.23225021362305	0.2211727797985077	18.259553909301758	nan	10000.0
monomer-100-nr2-run1_result_72	0	FAEVWVRFDDNQYPQNRFQTAWKQLCPAFPDCDCVPVFISALSRHFETHSEEYTMRVIQTSYGWHVICHKTGPDQKMYRFFLVRTNKACHVWSTMLDPWE	2.9943084683027017	0.6691818906729194	41.431583404541016	0.3084365129470825	14.577993392944336	nan	10000.0
monomer-100-nr2-run1_result_73	0	MRQRFIHNKYGEITPWVIECCRRHMCEDVTQNMPRGAFCACHIVEEALTCWSFHNGDYYGLSCDYIYFTGPHFILKCWRWTMRKLDKQRVYLRMNLWPEP	14.341345069949895	0.13868891101541192	30.928359985351562	0.18305081129074097	18.51025390625	nan	10000.0
monomer-100-nr2-run1_result_74	0	GFTAQRLCPDSVEGTSQGWGYICFMCFREGLVVWVERIDVAAEPKLPMRKWYDFYCMMMDCSIHFCEHLNCLQFKYYQCRGSMSSHYELTNGVWTRHKYH	6.569532012948438	0.37770200894731465	34.01988983154297	0.2272387593984604	18.295194625854492	nan	10000.0
monomer-100-nr2-run1_result_75	0	EVGQLAVETRHMETGNGWFWLLYARSHGTWKLFTYMFSGISKLVCYHICAYTIQSDSADKFDAKVNSWSQNVKEHGNYAMMPQEDGMGTVFSWGCRWVCC	1.7700341497482766	0.8438374652854406	38.17564392089844	0.28672611713409424	16.813812255859375	nan	10000.0
monomer-100-nr2-run1_result_76	0	NLDVGKWYQAWKFHMLRCYWLLGSWMEYFLSNGNSVGFFWFHMVFHFVTWMMWKVMYNAHLQCTPQQESVEFVWMWRQWKVEHGWFVRKYMLWWVVRIWW	7.443573970329796	0.33171250673303976	47.85005187988281	0.3418060541152954	13.82150650024414	nan	10000.0
monomer-100-nr2-run1_result_77	0	LDTQTWQTDVASMWYHMMWYNQAGLDGFVEVAKFWFMWFEAYHDMLSNIRGPGNEWMYEEWRREIDFGIDHFANIHQRTSGGEGEPLVNNLRQYYRRKNI	2.3603918652066236	0.7638438538418189	53.04248046875	0.3773265779018402	13.833301544189453	nan	10000.0
monomer-100-nr2-run1_result_78	0	IYQPMAWKRNTPSPNGTQQTWQVKNMDLTCMNRWLARYMVDAAPNHQSMFWFPEVSNCVIILQRERRESIKVICTLDTKPETFICCWDAMALLGVWDRDT	13.329950315632377	0.16029105890296086	36.88108825683594	0.2416287064552307	17.214847564697266	nan	10000.0
monomer-100-nr2-run1_result_79	0	PDQISWEEWEQIQPMVWVIAGAFRVMTGEACCFHLWMEPVGYSPLMDENKWTPMEVVVRIQGYPNFTLEFHICSQDELTAKSVSPHHSRVKGACNLEEVN	12.926720865511285	0.1634534751838251	39.26496505737305	0.2802741229534149	17.193872451782227	nan	10000.0
monomer-100-nr2-run1_result_8	0	AVNIRGRSRHQETCWVNAKIFSIYCRWIIITLQSMLYSVVHDCNAMPVILYRFVEWVDKWEVLCHELMEWYDQAHCIPIDWAREIMFFFWNGFYVMYTAI	3.4978688638779665	0.7371018030024361	52.90309143066406	0.3664569854736328	12.54927921295166	nan	10000.0
monomer-100-nr2-run1_result_80	0	IVLDMMIQWSKTWMILRPMFTQAAAKMKRENACKDFEYRVPQQDWHLGFIDMKHTMFDAYKCIQDLQTAKPNESPKMRQSRNFCFIYSFYVKICWIWWTV	8.616321635534838	0.2121693717418901	48.09968566894531	0.34448540210723877	13.641406059265137	nan	10000.0
monomer-100-nr2-run1_result_81	0	MFREVMHQWDKWCYSSYGQQYCDETMRILKKLRMLEFSMWKEPKIQERIQWLFEIVPPAERRHWCTDFVNSMVLAHRHQTPQVHSVVSEWANQNLSKYGN	0.8061022739600442	0.9608377169596762	65.73333740234375	0.6185874938964844	7.858428955078125	nan	10000.0
monomer-100-nr2-run1_result_82	0	HGYPDFWMPYTKQASPMAWSVRIRGLCHPARQFKFRIAYEQNEKWHFFKVDLNQHHGVPKCGKDSCMYIRFTMTYDTVNPTFTVISSEGSCADCTNDPHD	2.6842032337664867	0.7252520910078831	52.73705291748047	0.4002019762992859	12.206095695495605	nan	10000.0
monomer-100-nr2-run1_result_83	0	QFMSWLNDFPDMCHAEDCPKWVAWKEKVGDDRFYLLMILWHQCTLAHHVKVNMPINLNLYCQNMMSCSPEVHKDPAQLPLIPDFLIHEALAWMGHQFWED	5.931292170033308	0.6504671628996731	53.39339065551758	0.4273627996444702	11.954610824584961	nan	10000.0
monomer-100-nr2-run1_result_84	0	GWCFGPSHQAWMSYINTAFHHIHAFCWFHLTNMLFYQWIFCKMVAKKWHTLPGRWKHAVVRWMFVHSFTLFVFYICQSYFQVVIWNKRHFEDRPEYKQKD	2.508709982364027	0.7847472942718556	63.44172286987305	0.5008580684661865	11.339845657348633	nan	10000.0
monomer-100-nr2-run1_result_85	0	IQKAKTCCRCYPPHQQHEVCADVLWQTRWWKWMFLTRVMMLNPQPYSTPVAHKQYATWGWTICIFMIEFALYIGYKMHRFTYSMHHLIVVQNFVKVFATL	16.122050979071865	0.12669999049610894	41.320220947265625	0.250771701335907	19.363643646240234	nan	10000.0
monomer-100-nr2-run1_result_86	0	CGNMCFCQVLERVFGKAHYKLARDRQWVRGQMIRWLRYKCEGQIDTPKHDRWPSAEVIVIYNTIIHVRKQCAAICPIPWEKWMELMCKWCSHEPSWDLDA	3.2916357358413553	0.7325375424992537	46.24867248535156	0.3381027579307556	13.951220512390137	nan	10000.0
monomer-100-nr2-run1_result_87	0	NLWDAFDGQIDKIIEMKCQGSHYTIEGLSYQCSQKCKHCWMYRIRHNSPRKVSWTFVFISTSNEMGWRTRVLCITFWGKTQQTYNWVFQWIPIQKTLQTY	11.437180648627127	0.26345783796762234	37.279170989990234	0.28341197967529297	16.708171844482422	nan	10000.0
monomer-100-nr2-run1_result_88	0	TNRFHFLFDNWMCDLYSRYVDWVWETKPMQAQCKECHRWDSCCTFMHGMDNTSTAPQRNAIQGQCMHYQFICQFYWQVWWCRFSSQPMITRFFEAIHLVQ	13.080992421644456	0.1420873974410881	32.79017639160156	0.18706107139587402	19.166799545288086	nan	10000.0
monomer-100-nr2-run1_result_89	0	LHYFQNWNQFAEPMHWTCQLMMVSMFAWNQLTKPYNYKEQGMQPWWLFNLAEPLRKIFARFHRALMNWLWIWMMSYAMRAYEKICILTFCEMVQSKTEQN	0.992746305843321	0.9388583197385527	60.25380325317383	0.4471644461154938	12.551025390625	nan	10000.0
monomer-100-nr2-run1_result_9	0	WEQVWNAVQEQTTSCLDLQEGSLRWFTVTETPKDPVWCIANIVWRQKGRHFNENTLTPNTYGLARDAFVNVVQNEIIRKKGEGCHKLNLGECINLVFCNA	11.192210788774268	0.2968028854732895	40.16466522216797	0.30512189865112305	16.151851654052734	nan	10000.0
monomer-100-nr2-run1_result_90	0	DQAKWWHDLRMMIYQPMMYAMFYACYVLLRLIAPRMPNCVHQFVKKWQKTMCRFQDYVNRDHMPHEDNWRAELRGHAIKYVYHIFRWWFAACIQSVRRVF	1.3139624590317884	0.9009506280654962	53.75426483154297	0.38169366121292114	13.068731307983398	nan	10000.0
monomer-100-nr2-run1_result_91	0	FILRCIRNRQGICYARHYHSMIGCMNHVANDSQFPSGCKAIAAHWQWVSLMGRWHETVDFYCNKMPKGTIMIIPESMRQEFTYVYTQAHKCLRAQHPCHG	7.645023103819246	0.26910302413873294	42.38041687011719	0.3278239369392395	14.865160942077637	nan	10000.0
monomer-100-nr2-run1_result_92	0	NFMFATWCMDEIKNGNDDIQVPCEMHEAVVDFFLGVMNQADSFEVSAFKEKWQTACFLRATTKIRTGPCIPTHCIKEFYQQMENMDTEKRVWVYVVWVMT	1.9259024184531794	0.8325811338821348	42.3969612121582	0.2798585295677185	15.478160858154297	nan	10000.0
monomer-100-nr2-run1_result_93	0	SMSNEFLEMEELVVYFFNEMWATGYAKDGHYQPTTDNMPQFQIRHYAPDYFHIVFPWCNGQMAWMMQQSAGLIHTAVQTFSERSISPVAHQGPGFCRMYF	1.5160037210311372	0.8710704212871637	43.252052307128906	0.2923089265823364	14.87806224822998	nan	10000.0
monomer-100-nr2-run1_result_94	0	REVYRVAIKMRDTFIFIFACYAKVHYRALVFCRAQFKEPRFIQCYSLSKSCPPSWRCHMVYFMMTFKCYYFYKWAWSMYVRNCFFNWKIKTFWQNVPVSN	14.62516506634535	0.17194571108652848	27.39029312133789	0.17611561715602875	21.168718338012695	nan	10000.0
monomer-100-nr2-run1_result_95	0	WIRDDTVLVYEVHWLVWMKSWDPYSRLTGQKYYTNSFCRMHCHFYVDPCSHKLEMHYQFMCPWGWQAPVPDEVGNIPEIIGSCMLAFILKWRNILEACGR	3.4616778055581063	0.6442561523406607	40.31220245361328	0.29325854778289795	17.145946502685547	nan	10000.0
monomer-100-nr2-run1_result_96	0	RMNHWHDEIYRKMLLMVDHFNHHIDEFGRCYRGDQYPQVNGEERNHNEGDPYDFCTSWMPNWPAYWKWQQKFHTLVFKWFKYCHMPKGRRPDALTKDMQK	3.1798780468671928	0.6504241442259989	42.85227584838867	0.2898308038711548	18.239334106445312	nan	10000.0
monomer-100-nr2-run1_result_97	0	WPQTLNFNDMWECTISPWGNATEFQAWAKQDGMWACHYEMNVLLPGSNQWKLMIMMSCRAKWFSPRKEWMWSIVDTFREKEYCQHKCEQRFKIARNQTMH	14.945273157075484	0.09541741962157556	43.128868103027344	0.36178135871887207	15.709481239318848	nan	10000.0
monomer-100-nr2-run1_result_98	0	SPRNSIDFIFKERWIIIWQGMNGWCGAILQVPQADPAASCSCTVHYPQMGHRCSQDLPDWWCMIHYVECAANRIFVVWTKWKNDQCIELWFLWIDQETFK	14.030246221653101	0.11912392404373402	44.62295150756836	0.38934406638145447	14.855987548828125	nan	10000.0
monomer-100-nr2-run1_result_99	0	AEIKHWEGTYMFCIDRDSFSAARCTIQQVQMWGWHVYYTCFFASTNRTMFCSYNATSEEEYRCHLFKPESNGQRQQFLGQFSDTDPQLRIYFGPKDVPYP	2.5415736702632152	0.7748046410777891	41.69111251831055	0.3763604164123535	15.646697044372559	nan	10000.0
monomer-100-nr2-run2_result_0	0	EPWCPTEICDEPCMVDMVSAFARAADETESGPRNWQHYGIIREFLCNACSGAEVAACKEDQVSPTCAFLGLHVLFPWCPAHVMQYAASTMVEHVRMIDMN	5.239586961785285	0.6239315841866603	67.35399627685547	0.6610336303710938	7.466405391693115	nan	10000.0
monomer-100-nr2-run2_result_1	0	IKVPLVEPGQKILMYFCCCNSYSHPFENACNFIRTFWPEYKRLYKHGEKCCILMAPSADSIYNFFPFWQLHGVTWISHSGSNILVWEFEMCYEHFYSLFP	14.892177695391325	0.1238333640169005	42.512969970703125	0.3137636184692383	14.549773216247559	nan	10000.0
monomer-100-nr2-run2_result_10	0	SVTARENWPMFKTRFYNTIFSSDVLESKDTSWWQYKDKCQYVSHHLRQEGLPQQHWDQIKFMHMKNFEDPDNYHDRVTEINLSQWSHISNEMKATLPNVS	1.9200441158520383	0.8082557970636519	41.405540466308594	0.24786806106567383	16.28549575805664	nan	10000.0
monomer-100-nr2-run2_result_100	0	NIDSLITASHQTIAFYWNSKMGYNIPYKVVARAWQCEAQLNAIWPYASNVHRIISCRVHKNERVECACPCVNQQEGQTCCQFCNHMFQGGSTCVRCKPEL	11.152660646112613	0.23424060530507687	43.311092376708984	0.24006351828575134	18.534908294677734	nan	10000.0
monomer-100-nr2-run2_result_101	0	AFAITICNSGWVVAVMMHMHRQGNLPFNVMISMQIEVRDGSVRMEASIVMWDHEGMFVHWWYTNLKEIIEMMLDLEAWGQNWNLVRACYCFCFICIIYLV	2.3422756140303895	0.8118419330592123	44.040836334228516	0.34632229804992676	14.333395004272461	nan	10000.0
monomer-100-nr2-run2_result_102	0	AKWDEMWDQSRNLYREFDAMFFWAMTPEIANRHQTRILFECYFICFTRWWIQCIKIFWTVNKKAQHSMCTRLTHEWRNWQLRIQSMTLYNNQKRVAVESS	1.0198584685755236	0.931945250677727	61.519832611083984	0.4782167971134186	9.471253395080566	nan	10000.0
monomer-100-nr2-run2_result_103	0	FVKYKDLREQYSRLARQTLQTIRTIMENLFFCWYQHCQCVLSVCFSREANVRSARSKKSPKNSLRNLFHMKEHVDKMHHVWRLRFSAIFGMHPSYHQSQI	1.5734265079330532	0.9152724524890207	63.75173568725586	0.5294916033744812	11.700413703918457	nan	10000.0
monomer-100-nr2-run2_result_104	0	HHTKYHRVERKGEHKIYEMDRKSPDGQMGGHREHVIWKVESGAVYMKWAQNAVNETSRMWPVNAWNPYESFSNDPNNNWQLHHYMIGYWEMLGEAIHTEE	6.113089292292767	0.6108973783764031	39.5598030090332	0.28616100549697876	16.6763858795166	nan	10000.0
monomer-100-nr2-run2_result_105	0	WVAYPGGTTCYDKCSSIPRRWPIKMFQWWHLCMAKGPQVCCPFCCIVMDLWLQRVCSIFLEAFGLTQYGLSCEGMIDWIRQYSSFGDYWQPEEYHNHCSR	3.0052502330339808	0.7390030959229278	43.92136764526367	0.34555432200431824	15.743599891662598	nan	10000.0
monomer-100-nr2-run2_result_106	0	TCNFYVIVMDHLEATMQEFYTTFATQSANRREEGAAWMNENLWMFADAFHCMCQYILPLFGPDKDCPQYVQRHWSDMEFIYSWSDNGSVYCSFHYQQGLH	10.115158604452914	0.33239863371157585	45.81980895996094	0.31983333826065063	14.892965316772461	nan	10000.0
monomer-100-nr2-run2_result_107	0	QGDCLDFCVEAGARQVMHFKMTHALQPSAAHGHTWHTYYSTIKQWVTPEGEEWLCMMYNDGFKHDNWNFWPKGRPWCWQNWQEMANHDKRMQKARRIALK	9.661409039773691	0.286600818355711	42.26408767700195	0.3371042013168335	16.749711990356445	nan	10000.0
monomer-100-nr2-run2_result_108	0	NPMRGNCCDNFPAIWAFPWPMYPHLMTSKNRMDEYLEELCWYCFYIRSGEMRYNQAYRMCQQRRRQGYMYWNGSFENTTPTTAEMWDIGANMWNRICCGQ	5.953803995328059	0.39440696425082256	40.867279052734375	0.28444820642471313	15.587904930114746	nan	10000.0
monomer-100-nr2-run2_result_109	0	DCLIFHRFTENRWKCSIAMADGDHVSCQISMLHKPMWDESGCYLDVFTFKYRVTSSKNPFVNMVFRAAIENWKKKMYAEWQTMSCPDSHFQRCFNFVKIF	1.2099702094892837	0.9159258503244772	55.44388198852539	0.48293742537498474	11.340167999267578	nan	10000.0
monomer-100-nr2-run2_result_11	0	RAKAQCCDHWYYCCLFWQTKSTSFDYYSWEVQVQWMALRMSEHTKNKHRPLGLFSLETCRTWTPRSYVAMFCRYWLLACQTDFRWAQNMFEFVQLMRDRK	2.0796514872023235	0.783281390317371	38.62533187866211	0.2474888563156128	16.637025833129883	nan	10000.0
monomer-100-nr2-run2_result_110	0	ANHWQRRAEYKRATTQCIQLFQIMSLTFTVLQYNHWMCKSGGSHQLHNGQSDKNKENQMTECMVKSLTAKIKIWSFSVFTIVFFFLCIQNHVEIHNRHIT	0.7809185505830992	0.9574855246716807	59.998390197753906	0.4091918468475342	12.355633735656738	nan	10000.0
monomer-100-nr2-run2_result_111	0	VSDWCLEDWPCELFVVESGSVVMILVSEHNGIDCAAHAIEPENMPGEFQVVLHCNPSPLMYMWVQTVMEDTERFFHVQSWRYVEDSKDHDFVGDIYGWRD	9.215054252484356	0.277566747577342	39.3438835144043	0.3049456775188446	16.058778762817383	nan	10000.0
monomer-100-nr2-run2_result_112	0	GRKQRDRISYDKIVSANGYWAHYQWDYWCMSDNTQGLKYYAFRITKQYHDMNNVERPGFDGHVETFFYLWMLQPNLLQAFQFVGYITFQKAGAAWAEQSV	9.315657086709408	0.27854718939369666	33.109031677246094	0.21132653951644897	19.441131591796875	nan	10000.0
monomer-100-nr2-run2_result_113	0	GGDHCKGICPNYPFCCETWKYLHHPKLIQSEDDIMTMLLHWLFCSLLLTSSPQAMIYPPCFPQSILEKVEEMYGHNTFVTHLIKMWHDQWNCSAIDWKAH	1.47312107459349	0.8913386646468588	62.21651077270508	0.575413167476654	9.138343811035156	nan	10000.0
monomer-100-nr2-run2_result_114	0	SCLVQYSHYSQECLWHFESQNCYIWMKFSQASCGKNDEYIRVVMETWINPTVKNMRTCCQYIYSALLVLGWRFDTMPKYKCRWVGSKEICTMWVSSSCLA	9.018377466935842	0.3045982331441953	50.60816192626953	0.4325215518474579	12.330185890197754	nan	10000.0
monomer-100-nr2-run2_result_115	0	INDKYAGLIERMVQQFFFLGNVSRLERLEKIFEKHWPRNKRSEEMYIKFIMKQCFYVCAREFHHHSWAAKQRAAMMFGMWRHWHEEYLNERTHRDTADVT	8.89950729369624	0.48345427768601945	50.34524154663086	0.3570663034915924	13.717479705810547	nan	10000.0
monomer-100-nr2-run2_result_116	0	HQSLFKASNTQVNGRSYCGVHGDQLIVVIDELENWAEKSSNKFNPEVINEMTVLLKGFLENLAEAHSKTRCDNEMNCRRDCIMLEKVFLGITQFANLMHF	5.469825037841667	0.585286232611759	59.479461669921875	0.5246031880378723	10.289779663085938	nan	10000.0
monomer-100-nr2-run2_result_117	0	FVMNFSRHANSGFGNKDTWKGNWDCYQRFKTEFQTHYMRVTPEQFDYTDNWALWQHCFADNGGRISGNLRTYHAFLIDYWPSHMKKKYAHVFRKYNLPTE	5.711188901480601	0.3807024061700817	39.45877456665039	0.2425975799560547	16.87643814086914	nan	10000.0
monomer-100-nr2-run2_result_118	0	AWKFANNEHEDKEDIRQAWWVNIQCTLQICFQLMFIAFQFCNSKLMMMHLKWCWSKFMDCDMETNYFFKQRIWVWNTWRQWFNWSKELCYRQMHHAIGQD	1.8637799177815124	0.8346543855933135	50.681583404541016	0.33793848752975464	13.987431526184082	nan	10000.0
monomer-100-nr2-run2_result_119	0	MTQNMACTFAIARWDTTDPQGMRKYDYKHTTNCTHEMCFNHLYALTQKYMPTPGSFNWRVSADTWYISPFEMRPIYVYKVELFTEHGLFFEFTCIMEPNV	1.7929801156651215	0.860562996891982	65.24311065673828	0.6241104006767273	9.169456481933594	nan	10000.0
monomer-100-nr2-run2_result_12	0	QVPNNPDYFICTQHCVVDAEMKNPEQNFNITDAIWKAFMCLTVWCEAFMRDQKLKMDRFLYDLRLTAGGQIVWVLMSMDRADGFLDIRPTVVEYRWLGSM	2.638087133047526	0.7497678065556826	39.080074310302734	0.2625841796398163	16.35198211669922	nan	10000.0
monomer-100-nr2-run2_result_120	0	EATVHLKDTLEIAFEGIKLCAFAPNRGYIVFMMVWHQMRNCLHNSWDEDVFRMCALNCMMILSDKGMLSCLQTKTPVIRFFVNVLMDCVEASNKSPQVNH	8.779258498823236	0.2734292874893586	51.377349853515625	0.35427534580230713	12.879643440246582	nan	10000.0
monomer-100-nr2-run2_result_121	0	WDNFYACLQVQFAENDRYYGICYYWAYCTGNICEVPYCPTQDLWSCYNRIGEDWDMQIWVHAKLSSDQQACLWDAFTQKMDHSRNRGWSTITFIWVIEPT	2.0432907995564036	0.8475887323832416	56.43501663208008	0.5280120372772217	10.518479347229004	nan	10000.0
monomer-100-nr2-run2_result_122	0	MMCLPWRQFCDLHARMVIHNLYQQDAQGVPWTRPWLDAPWVGMALCMAREHIINHPKEWNDSDRRHEFYLRMQWQVEQCPSCLKLCEKTFQLQFPFWCVP	1.1176768161394321	0.9197067232040497	52.50350570678711	0.4276179373264313	11.766664505004883	nan	10000.0
monomer-100-nr2-run2_result_123	0	LHQTQKEQCTLVSWRQAKFFTEQHRATLFDFLKSLPIRQCWEMMDRCWSHCCRQGICVGFEDGWYPPSYFYRWLFNNRRKFYPVMLKTYDICILCIRKRQ	10.795924313567241	0.2622913439772868	39.03657913208008	0.2986021041870117	16.23771095275879	nan	10000.0
monomer-100-nr2-run2_result_124	0	AWPFFKEHIFVMWCCHKNPTSVWCQFHHFQADATTMQKIPKVCGQTARSSTEYLCCAHGWFASMIAIWEIAHAQALPMFYHLTIIYIYKRWATEYANFMV	6.223442677551273	0.5208997495977336	36.55598449707031	0.246026873588562	17.362707138061523	nan	10000.0
monomer-100-nr2-run2_result_125	0	GYRYRIFVFMQIEVEIVQCWIEDQNERHQKKADVVVFVQTAESKGTFFIQCNMDHFECMKLACQVVAVVEKCFHADNESWQRFGGMFRAHMVWEMFSFAF	1.8961132693485367	0.8382338106770811	47.437965393066406	0.38933488726615906	13.007672309875488	nan	10000.0
monomer-100-nr2-run2_result_126	0	HHKYKWINDENCKAQIEWLLRAYMRFAEFMFPIRECKKQVAKEEQIGRFNHDCMGKGPESLNARQWLACVGKFATLIFCLKRNENTEEYAKAWRFMWLRF	1.631333963592119	0.8668518649132033	43.989532470703125	0.2933354675769806	16.08839988708496	nan	10000.0
monomer-100-nr2-run2_result_127	0	CNVVILEHGYLEYGFPAMLRWIRRNVKEVSLQVVLEMCAIFVCFMDSRVYPDTAYFVRAEFKKWFCDAGFPIMCAYNIMCVKSWVNGIKIHQCTMSHTRS	4.677157244621435	0.5585568728105781	49.05185317993164	0.3774867653846741	13.66658878326416	nan	10000.0
monomer-100-nr2-run2_result_128	0	EVPKLFGPEWKTAWDIVAHCMVACAGLTTVNTFNNLYPSWKQAMMWHTRWMHQNCSMNEDGQTNEENCDHSRQTAYCCCKSYQYIWTYAAHLETKNMVAF	12.691902226662826	0.20261713174144336	36.76823806762695	0.23183821141719818	18.400903701782227	nan	10000.0
monomer-100-nr2-run2_result_129	0	KHRHRMQRKFHDAVRELAGDHQTPKQPTKEDIEAENIGFYSEQMVVRSEHHLKFTAQQSIRYKFAGGTSLIWYKEISFQGRIGGQPMTVDPMYHSWEQDL	11.23767266944061	0.17647563779883446	40.36802673339844	0.22787031531333923	18.473127365112305	nan	10000.0
monomer-100-nr2-run2_result_13	0	GDIKMYVMMEYWFFNTDGAVTFILFVYCCLPCPHPWVQNAPSFQGLVYGLTKISPRCFMIDMSTQLPWDRWMPQVSVNWMDAILKACYWAKNQTCQAWDG	11.164332521776172	0.14313102358658294	32.6009407043457	0.21902725100517273	18.6117000579834	nan	10000.0
monomer-100-nr2-run2_result_130	0	PVREDSFPAMSQWEQKIMHAIQIIALHSGGGVCENNEGKEFSYDFKMNYGAFLLKWRNALNQSERHKVIEVHMRRMMTAWNCTKKIVASNMKRLLIQRVK	0.6060151059462672	0.9752447262883642	64.48153686523438	0.5710465908050537	10.839517593383789	nan	10000.0
monomer-100-nr2-run2_result_131	0	MKDPYLVIPCWDKLLGLVQFSQQPTRAYYCSDDNSHITDTVMALVEHVPGCGKNWIFHYPYMFFKIQYLIMQPWLKDDACFKEAWQKNFHKELKGFKDII	1.0846029822399832	0.9260413026584434	42.53050994873047	0.2708294689655304	15.977749824523926	nan	10000.0
monomer-100-nr2-run2_result_132	0	EFPAEIYHTNRNMLLMFWMDGDERFTLWWKFFTTGKMTERRTQMECIPPCSLPNFFCTVSVQMEMFTQSPLMIYHCFNEKVGFWTTHMMDDTGQNVANRE	3.873304871392934	0.6024940098357444	43.669105529785156	0.3492034673690796	15.35744571685791	nan	10000.0
monomer-100-nr2-run2_result_133	0	EMWFFPHYDDPLRSRAWAFFMAYIHMADVNVNTRAISVHVFANAMAGGTSDNELLTVFWAIAYRAPRFRELIFQDEALHQMHHRWAYTGIGDNQCNRYKN	2.9225434810810773	0.6929206748546644	44.672489166259766	0.30858397483825684	15.029681205749512	nan	10000.0
monomer-100-nr2-run2_result_134	0	VGAAFRRINAMLELASLMNFEVWFHYSYMSFRNETMCEGWYYTWHIYMKEEESFFVMTVMAYGPWSPAASAFWFTFCFTMGGFGPCHVFWSYQREKVDSF	13.37930203403815	0.25240620038506045	34.60346984863281	0.19556306302547455	18.728111267089844	nan	10000.0
monomer-100-nr2-run2_result_135	0	MCAEIHGNKMRKLLETIYVKWKQEKWVFNNGGTKCIHVMYQAPQEYSVSSQSFQGLMMERFDWVPSMFNTYNWFHSMRNFGDGYMLVTKRGHHWKIHLCT	12.982790580586748	0.2204126390845359	32.91917037963867	0.20533332228660583	17.871150970458984	nan	10000.0
monomer-100-nr2-run2_result_136	0	PMKRAILNFCWARQRIMSIQARGPIPQNEWGQWWEYMRKNCWVATGCGFASCWQIIRDTIDSQPEHMASKNIADRKQACDELELKVARLCAAANTAYEMD	9.060878541059393	0.23837532024364708	45.68510818481445	0.28099799156188965	18.629375457763672	nan	10000.0
monomer-100-nr2-run2_result_137	0	PEKIERARWIEFHIFFSYPSLWAHVEHMMHIAENFCVLTGVCQWFYLITACFETAPEGDFTEIHIYSGTETMDLEFWTDGGHQFTMNCHGRREYVKCEQL	11.58960107966741	0.17399104976334484	33.3716926574707	0.20771127939224243	17.884607315063477	nan	10000.0
monomer-100-nr2-run2_result_138	0	SGYPSLFAHLFVIEVAADQRICWAFISACVSQCSHYNGWIPLEFLWDWICQNKNLRYIESGHGMEGFYRPVWGWPCSDFMFLCFANNGQRIVEITYTGAP	3.921841236974386	0.6094711524237413	47.59611129760742	0.43191444873809814	13.275349617004395	nan	10000.0
monomer-100-nr2-run2_result_139	0	HHNCSHLLAHLQPFFDIGRRGASPWYRWACLQWHDQLLYMAHHWPMAYCITWLYHNYWASLEICMTQARFNQFVSNERLVGYQMGFMRCKKAFWQMAHRF	1.2562180004451704	0.9285701566631964	50.653076171875	0.34762412309646606	12.045195579528809	nan	10000.0
monomer-100-nr2-run2_result_14	0	ENWPGYWEHMGFDYDHWLLIAEKMILGEIWQMMPTYIEVCRIWLMCRSYVTECAWWVTQKHVDLGYIDECMMCLTMCDFMHTYCTAIFSPWFCKYYFQEA	2.3202712664277096	0.7843016464135317	40.85832214355469	0.28076857328414917	16.29487419128418	nan	10000.0
monomer-100-nr2-run2_result_140	0	CTAGDSPEMQTYRIEQHRYLTLFLNCLITPVYISSDPVRKGVDYIYTWICAYRYWGAFFQHYTQAVNFRITQFQRECKASEKKSMIDCWDWANNAGDMWY	4.415982938683154	0.5700080254162009	38.34955978393555	0.23403489589691162	19.325008392333984	nan	10000.0
monomer-100-nr2-run2_result_141	0	ARWQELGMGRNNRMVCTKNPPDPRWRSCNNQTGNGADGYNAICEICEHKCRLWQAATGVRDPRWTCHTTKYNMETIHWTVRVNGKMHWLWDTEPWEPMHF	12.959409175894029	0.2495768560895657	34.46795654296875	0.24991057813167572	18.239473342895508	nan	10000.0
monomer-100-nr2-run2_result_142	0	PLHCKRLKQMHCTTYWRYSNQWWSGRNKCKQYISWWRSRVSAKLVTVENGDRIDLDCYNKVWQMSMMMCKMWSWFDRKFNTQDTEFRDHRAMDCQRLYWV	2.2612499599229343	0.7756999760257608	39.32075119018555	0.30170363187789917	16.663440704345703	nan	10000.0
monomer-100-nr2-run2_result_143	0	MEKGCFSEWKHWAYTHMVQTYLVKAGTRWVDSFHFQIQCRSNEFLKMHYFQVKIVFPTCFGNHHQLARLVSTIQKAWHQRMQQPIHVDMQVVEECCVKKV	15.075397213879514	0.13542781585165029	34.40714645385742	0.23649704456329346	18.715593338012695	nan	10000.0
monomer-100-nr2-run2_result_144	0	YIRSVYVEMSTQGYRIRAMNMRGETGWVGSAALNDRMGSWQEHWYVTLYRGVRLEFRFYFWGDGEWQLYCMFTNAWYKVDGTPNDHMTVCEPYTWDDCVA	4.439351633479017	0.5601754301028783	40.40546417236328	0.30273035168647766	15.543282508850098	nan	10000.0
monomer-100-nr2-run2_result_145	0	SEVQISGQLYAFTHSNALSCAMEIYRIKIYWGLYYLKIEPNKFGKKIIPERSKQYFQEFMYAYKMCCQRFPALGMHIKWIFYMSSPMRDILLQQFAYESI	4.405175781195639	0.6566227738665183	39.87302780151367	0.2978619933128357	17.543561935424805	nan	10000.0
monomer-100-nr2-run2_result_146	0	WFWRGSWPSDVCDNVTMWLWEVYNWWYPPDYPTAPMGSYNVIWADMRAIELCRRHFLQQWSGPQRKKFDKVMTQYCQLPWEYSCWMRMVADMKAMCPQQT	2.0352079876279943	0.803265718335105	41.55366897583008	0.2919347882270813	15.542171478271484	nan	10000.0
monomer-100-nr2-run2_result_147	0	MNGYNQRCMAEMQKWKNVTRGKYPTGSAETKKDPEGHTSFQICWSKCSCTIHKCADAGPCKCNGYDSAREYGWRWLDYVDTEEFFLQMVEDKHACANKHG	11.950824605796097	0.19459438212655894	35.17927932739258	0.2104557305574417	18.672027587890625	nan	10000.0
monomer-100-nr2-run2_result_148	0	CSEVAGKDYFAAWIESMKLIRFYVSEQEEQLNGAEYKWVRYYIRVHTAMGWMWHEIGNFSTWRQFLYPHMAIGPFAENPDLHLYWSMILRKWEPIVDECD	0.874396836947343	0.9476688236289929	52.46756362915039	0.37178486585617065	11.33705997467041	nan	10000.0
monomer-100-nr2-run2_result_149	0	HGDNGHTSCHQNWFEAWRWFTAQRQQASGDYGDARTVWHWCQHLIWQYCRCWEGTQNYQEVLFDAVYNCHQYYNICMSAYPWIPVRIFCILMGQYVQSWY	4.623182146899479	0.5200394325808422	41.68340301513672	0.2857736349105835	15.282665252685547	nan	10000.0
monomer-100-nr2-run2_result_15	0	WPRICVRYPRWHNARSYYHWCTIIHKMVHKLFIHCAHQGHDWPFPAEHLKYMINKLYPHPDHMSDLQFHIRYGAQTAWYQLDWGDQVGMNVTMHDEKTYK	2.736322121993809	0.7177488096748342	42.596656799316406	0.3169287145137787	14.338382720947266	nan	10000.0
monomer-100-nr2-run2_result_150	0	DEREGCLKMLEEAVDYFHDAALTQYGAPRRTAVKTPYHIVPTGMWQRHIMYPSDKVSENWVISYWMYCAHFGNRWRMMVNTVLSSDHQTYHHKPWYNHEY	1.1255768423051424	0.930165054385907	55.794273376464844	0.4914613366127014	11.491251945495605	nan	10000.0
monomer-100-nr2-run2_result_151	0	APYMQHLTNTMASWQEFYIQTGMGTFEHCFSCTFAVHFQFMLDILFDSKSPEMWQQDTGWDHCWASCCPGLPSPMIEQIKSSVLKSMRVYKDFHYKNKTT	1.8554259244580038	0.8469490908687037	55.10800552368164	0.4043973386287689	12.028274536132812	nan	10000.0
monomer-100-nr2-run2_result_152	0	VREALTYRILIFMHPLERYPMMYKVIVEAAKEYRHQKGIVDYQMEVSPCQWPDWCTKCVGMLVFFREDQVELLCVFIRERPNTDTWKCLIIQPAKDVWDT	2.328315305749685	0.8287178338144225	58.1417121887207	0.5332743525505066	10.39237117767334	nan	10000.0
monomer-100-nr2-run2_result_153	0	NSQMKNMAHVYTMWSFRCIFLWCIFFWMFWKNICFHEVFWVSRFSGRVEVEQYIDMLGFLLIHCTIAVMWFHWVVCAIPWVAYQEKWWAVKRSIEVAHTG	5.663070955797665	0.4044165815421135	56.12751007080078	0.3368872404098511	14.569402694702148	nan	10000.0
monomer-100-nr2-run2_result_154	0	TSTSGTEYYSDADRERTYYCADDDLFILQTEWPLQFAKGKVWWNNLITDYSYAYDLTTDQCMWCLHETIDHNTKARVSTHESVQIMNKGDFISWVGWKDA	2.7416570378324754	0.792835265758774	45.442325592041016	0.38284528255462646	15.71916389465332	nan	10000.0
monomer-100-nr2-run2_result_155	0	KVGMSKDHEETIMRFLSMFYRWCVEEAPRWNDWWKSYWQWKFVLGIADHYWFKGDWEVHIWQWMSQCCEWFQWSEFCQWCWTTMSRWFRSHGIYYVRKVS	5.225125027676907	0.4175279253962226	42.528228759765625	0.3032852113246918	15.090084075927734	nan	10000.0
monomer-100-nr2-run2_result_156	0	WNADSMKWYEMKMVIDLGCIHWKYWYWDGKMVLCMSVDHWLFRNVEEKIWTAKRMLYHIERECAHNKLLKLWFIDTPDKVRMVLVCTAPRVLAEWLEKHK	3.9709312906448453	0.6083901183439755	44.240238189697266	0.30241483449935913	14.452559471130371	nan	10000.0
monomer-100-nr2-run2_result_157	0	SNSGSQTKDKKYDDDHWELIRSWFKHWFHVIRTERARGTYNRCDKRKLPYEDLRMKTEAWQEQNFKDSYMADNANATWRLRTMMRFFERFFWLSVQRRCA	1.3788971146618039	0.9092048198193682	55.877620697021484	0.4450776278972626	12.000707626342773	nan	10000.0
monomer-100-nr2-run2_result_158	0	VDSWDGVNQQEKAQFWWALHPLWKFFLLIPPESKCHFCYLVCVRYAISYAMRYREVNCEFTEICFEYLCQKNRISQRDIQSEQHLFPISQMMCYLFRAQS	4.310638133866099	0.475884570196011	42.94171142578125	0.2560728192329407	16.021862030029297	nan	10000.0
monomer-100-nr2-run2_result_159	0	NPASFWIDCMNYVFQRTMQIVDGKRSLWEYEWWYMWKQICQWYMVCTNIVWRLDGRPCDTSKIPDIVMAYAPQRNPERRALVNREWRAFDIMVRYVTRDA	3.019404944402033	0.6713578474797025	43.13160705566406	0.26632386445999146	15.224286079406738	nan	10000.0
monomer-100-nr2-run2_result_16	0	ELIRLRYKTRVEGRRFMINVDVPWQNISKSTITQQDSYSSFHSDVVSGKRFDTHWVGFQDAEQECKVWIKIHHYDFWDPKASETPSIRSYIYISCHTCHW	12.253269696238036	0.15454926759704837	34.69572830200195	0.233698770403862	17.97513198852539	nan	10000.0
monomer-100-nr2-run2_result_160	0	NGEVMFAFAIVHHWARGDMENIVQMCRPMLEFFGSDYMNDNLHNRRIPYWNYHMLVTLYQSAWRRKRAAFAGTHFWHQPALRERFMFVEQCIVFAMCGCK	3.4088017034911617	0.6477051410247171	47.5835075378418	0.3266679048538208	13.706727027893066	nan	10000.0
monomer-100-nr2-run2_result_161	0	MCLHSSPLACCQDNLKKCVEDRRGGRFQNMADYADWIHSDAMVWLKCAKWFALSFGIRWEIAKIQMHKVRHQRMYYESNYGGGCWILLTQFYSYFVQIRM	2.0392340860083236	0.8056900423633365	42.744449615478516	0.29991161823272705	15.872821807861328	nan	10000.0
monomer-100-nr2-run2_result_162	0	FDLQRLYYHKAACQECTRGFLNMDDEKEQHFDCKQQFTENCIFRVTIHFGEHRVQVHGFTHRLICENTTAGDTTYYKCSIPRRHFDRMVRFYIQIFSIYL	2.1137239682029922	0.7825896718477607	44.05277633666992	0.3039191961288452	14.643924713134766	nan	10000.0
monomer-100-nr2-run2_result_163	0	VMFNGRRGDTERGCQQACFQRRRWWTTARNHWDKFETDLKHTFMEITWIMCTTLGMRIDFCIEWFIVFETHFAFIKYTFMQKIRWSRWQSIKECEFTTSD	2.833848037461442	0.8361643603717808	62.087554931640625	0.4971565306186676	11.132795333862305	nan	10000.0
monomer-100-nr2-run2_result_164	0	QFSVRPVCCTQIVFLATHRRCVFWLQATCCGATNPEYCKCFVLFHWVLGNCQEADQHMWFVEELTFDTWSCQQNCTQLAKKYMPIMRAVFMDESAASLYA	4.795269225625943	0.5733868399515627	42.087730407714844	0.2937738597393036	15.499275207519531	nan	10000.0
monomer-100-nr2-run2_result_165	0	FNMHIECCQHCWYQGWMMWMDYFLSHFESRALNRMYLLCPRSPMYHGGVREFQATVMICHSGSGTKAERCYAMRFVCKHDESLSECLWHWEGMSHVNARE	3.9094776818846126	0.7021113172785297	44.13788986206055	0.3712371289730072	15.049193382263184	nan	10000.0
monomer-100-nr2-run2_result_166	0	KQCMNNVGRFAEESHQSHDQIVEWFHETYNCLIPNLQESPNWKYFASIYKNTPAWMIRRMFFGLWWLSEKDGNWSWERKQCVVEKCQKWNFMVPEQWHEM	2.833430702923345	0.8040369891458067	55.46665573120117	0.47241953015327454	10.741109848022461	nan	10000.0
monomer-100-nr2-run2_result_167	0	HSPFINMRTLREMFIVTMQYWYTHIVCLYNCENRVLDDPSVHFWQSCVTWYKEAWYKHSYVNERGSNPSHAWSFWLIFLRFHILFSVYASAKCQGRTYCT	1.75718425339867	0.8404182176636652	46.80357360839844	0.3119318187236786	14.742921829223633	nan	10000.0
monomer-100-nr2-run2_result_168	0	HFHDRMIDEMNAMMWADLRQRPHACKNPPRVSPVKKQHILMVNSSPPYWIMYSMWAKDECSGKFWIFCMRYETSDSTATLNWSNYRCFLADQETMQKFHF	1.9367989257110387	0.832890864663985	58.3486213684082	0.5215475559234619	10.04423713684082	nan	10000.0
monomer-100-nr2-run2_result_169	0	PWNVQDQNQRFSQQHNNDKFIFVRFVFLAYYLAVFSYFLLLYMRSCAKHPDNANYNFACSAMFMSCLIHWIICVRIFFDQATKQVKQMNGSQKMEQKKLH	3.5652009751790916	0.6041466994889588	68.30586242675781	0.5148074626922607	10.136231422424316	nan	10000.0
monomer-100-nr2-run2_result_17	0	QMIRWDTWQHAFPQRKYDLMYQRWEEMFPFMDPNMFGFHQVIQRHDIVIVWEYLGWHCYCFNFKSEAFSFWHGNCYTCMFTYITGWPNQEITKNCDCNDG	4.686507281565754	0.8000187794577036	60.724246978759766	0.5822867155075073	10.21225357055664	nan	10000.0
monomer-100-nr2-run2_result_170	0	HYAEVCALYNICHGSCGMEKFQWCVQAYVDIYTKLPATQPTHVQIGAAMHRYAMNQRNLPHNFSYNDNPQDNLASWGHWLVIAMFMQRLHQAEFNQKRKW	2.442231247130264	0.7890709192686984	42.728790283203125	0.2701551020145416	15.874388694763184	nan	10000.0
monomer-100-nr2-run2_result_171	0	DKQPYKHFQMFCTMFVKMSQMEIQLSQRMSTRCKQVHYQSMWVWINVSALYCRWFLARWRCPQCGGESRSDSYINVFRFYFKCMLIVRKRVWECYNRPHI	9.743629542195597	0.19583626017863642	49.07223892211914	0.3251824676990509	13.915756225585938	nan	10000.0
monomer-100-nr2-run2_result_172	0	EQVSRVLIEYIDVIGSIMAVCFDAMMDMKASGDTHLYYYWWVNCKLHCQMWLSNWCHIPQPILGNIMYKRVYKVRSEKNPRPREIWMKFWRFVLAPPKIC	11.664424724910761	0.16442416920435385	44.30795669555664	0.3066435754299164	15.047015190124512	nan	10000.0
monomer-100-nr2-run2_result_173	0	EVWMGNHRCTWNRNNMQVHDIVHTEDRNQAGIFCILELCTNDDLLTCIFWGSKRSDAIWCHDANNPFSVRKIQCPASAMRNSSVMATCRLKCMALIAADA	3.552516363969165	0.6348856817109053	40.89509582519531	0.2942638397216797	15.353053092956543	nan	10000.0
monomer-100-nr2-run2_result_174	0	YAKVDALWNAVFDLFNKMMMDKWGWIGELQNYCSKTHVWACRPWDWGDAHKRCAYITQHCGSRHGVETSPEMQYFFYILLCLQQEFAMFKEWTQTKMNHS	1.7031294112481006	0.8621263109641976	57.07197570800781	0.44839680194854736	11.5481538772583	nan	10000.0
monomer-100-nr2-run2_result_175	0	LTSVWITITCSKVYECPPKHDDCMYAYMWACWAKGQAILDYMEKCHQDRVGKSIPRSQISVFNTWRIARHRSKEGGTTRCKVDIILTIFIGCMSGDGFLP	4.904072618360443	0.6089930349746125	38.589271545410156	0.25662654638290405	17.323129653930664	nan	10000.0
monomer-100-nr2-run2_result_176	0	NAQLTFILDLMEQKHEAVAEQDPTWYEFWERPTGWAHPEKDPRRHKQRKMCAWGFYFSTTDKSDFPDLYVLMHMIMRRLNLPCQAFVNRCLYNYFMDQMS	14.22053365106843	0.11958326727767067	45.05852508544922	0.2976629137992859	17.424564361572266	nan	10000.0
monomer-100-nr2-run2_result_177	0	DTCTAVNAYLDCEHFEGLSLTCFCNDMINHDQDKEGIRWRWHLCDVHFTDLGHSATAKQDRWYDMLGMMRKHGHQADWYPHAWGTNEEMYSYMIWQERIG	9.439800099119122	0.4084719999538624	32.959781646728516	0.24351370334625244	18.4107608795166	nan	10000.0
monomer-100-nr2-run2_result_178	0	FQYQRWDCCGLPIKTFQYTCVKSMRGTWNYIVGVVFNVEGGECFFMWLSWTVDQPCSMDSLWNCFFDNQETCQSKQQVFNPAYNYAKFSADLNDWRNGQA	13.866879837340598	0.2330748616187532	41.94306182861328	0.3017209768295288	15.990538597106934	nan	10000.0
monomer-100-nr2-run2_result_179	0	MMKVHTLYNKMKEYFAGDTSIRESQHFCGLSGVNPSFPSYMIYIEVLSGDESMAWMVHIPNGWNAMQAFISEGFFTPPQLASHKDRIREFRVWIWPVNPQ	1.8646292452414146	0.8414339793396713	56.020450592041016	0.508941113948822	10.726935386657715	nan	10000.0
monomer-100-nr2-run2_result_18	0	QKGDYAHIADWWCRACDWDVWKWGMMGSFMCHWWIPIIMYTSGLQALKRHIPMHTVYHFMMELYKFTAQIMDDLQQTSDESQAKDIWTQGCKDMENTEYS	2.716404270123997	0.7309664276144777	52.68812942504883	0.4486091136932373	12.037933349609375	nan	10000.0
monomer-100-nr2-run2_result_180	0	NPRQLQLAYFFILVMMEHAWRSFRAEVWSRDHCCPPAYETEFYHAVSIFKDLYVSCTARNFTYYCDYLFRAMHNRYKKCVGIWYNIIMWFALIAQYLYTY	1.0993709143773254	0.9233948829234229	52.784812927246094	0.3933303952217102	11.195104598999023	nan	10000.0
monomer-100-nr2-run2_result_181	0	VSNGVDFVYHEWFAKWIESHDIEDSWHWADHIVQINSANRRAYIFHGLVVCESTEKLYEASKMMCKNDWNWWHYPIMHFIQQGGQELRVCYCFTQLQLTN	4.153213400747262	0.5608239264376642	45.81891632080078	0.3390669524669647	13.989715576171875	nan	10000.0
monomer-100-nr2-run2_result_182	0	MYMFVFKLNMHKCQPGHNPWWLLHCCLKAFGFSWNQTRALNMDVSWTCHDDYMVEVHMTLEAQFKQWLGSTGFQHFEWYNVHSNSIACNMWVQEYRIQED	12.59992147768412	0.3471908331716901	42.71916580200195	0.35952094197273254	14.708562850952148	nan	10000.0
monomer-100-nr2-run2_result_183	0	DFDKWIKDCMNPEHGASRWRQGNREIRIFRCQDFRIPTAGFEERVKGFMWAVFPVEHCEKIWDYVQHHCIEQNHTMQYWVRITQPYPHSCMVRLGHAGEA	14.769708363638008	0.33149573694699763	41.19051742553711	0.3428761661052704	15.412439346313477	nan	10000.0
monomer-100-nr2-run2_result_184	0	HVPRHEAFRKTKGWWIATKGIMMMYWNMHGEKGLWNEVLNSQIAVDAYVHIKGFWGMQTKQEFLETVKYCFHKMPHQQIGPSANKPHQWMFRCLDRFGPE	6.079160108046865	0.451924605076332	49.430335998535156	0.41030800342559814	13.014937400817871	nan	10000.0
monomer-100-nr2-run2_result_185	0	DSSDAVPQGFFAQMPCKHCDLKIVVFHWKYPWAYISLWNGRKMYTAEQVNDHELPAKIAGCMQSHCKPFIKLRMMRVDGSWQVYCVMPRGVYKKFSGYKA	9.283183758872292	0.3373820118266938	38.290809631347656	0.22586263716220856	16.279630661010742	nan	10000.0
monomer-100-nr2-run2_result_186	0	LCLTNQPFEAIAFMLRIFYHLTYYMAYGLLATYTSIVNRINPNRPWISTLYKFTVSIWLIAVTLAWRRQWETAREEWHHKWRQQWLAWSTAWGQYMRQWP	2.994758486801159	0.6540111656293758	61.2148323059082	0.37812119722366333	12.555527687072754	nan	10000.0
monomer-100-nr2-run2_result_187	0	HSPVNWFFSSMFTLWENCEDSPAGDNEFWIQGSHGFHNCHWLHESMQDLLMNLPAECTQRCDPDIQGWGYVRACTQIIESNQWHQWIMDCLQIQNRAGNF	4.166260530856949	0.5408376116874458	35.60199737548828	0.21154716610908508	17.484848022460938	nan	10000.0
monomer-100-nr2-run2_result_188	0	NGNKKIKILCRYQGQLRDPICWWIEAEWDGPINCDTAEDKEGDSRIHTWECEPDRVANVVMQVFGLSYIEMMQHIGETLENQKRLNGTDNQFASTYFWKS	4.446565326340147	0.5571576710333889	39.7010612487793	0.291751503944397	16.873443603515625	nan	10000.0
monomer-100-nr2-run2_result_189	0	GLTSHGMYMMVNKAGIYVHMTDPHKRYTCFLEASACRSPVKRRPCIIQTMNNIEMSQCWCHMKMDETFNRLYIMCELSYGEAPVTKMMSRIDPRAVPSCS	3.923496740518879	0.7040024091341572	60.24786376953125	0.5466494560241699	10.079054832458496	nan	10000.0
monomer-100-nr2-run2_result_19	0	TAWFRFGMNARKCKHAIFFFASRPSYEFICPHGVPASMHGECSKWWNNIKENNPTRPIDSRSDVKGEKAPNPHWLMQQFGDESCLIIAQCLAWVTQQRAL	5.328430221749606	0.43701548245755495	40.064151763916016	0.24966049194335938	16.18277359008789	nan	10000.0
monomer-100-nr2-run2_result_190	0	QVWPIYVQKIMWGFNRFYFALAKQLKNQQRAGFMGFHHIAHMGVHMVWTLTTYGYHHPQKAMSMMKTSLYTIAEHLFGQQKRPSILVMQLWNATVQAWTN	1.9647442731858085	0.8490082402399708	51.390689849853516	0.3804948925971985	11.98534870147705	nan	10000.0
monomer-100-nr2-run2_result_191	0	DPHGTCVQDYSTRDEHNYYNYEDALAMLPDWIRDLLQLFPYPCTAHYVIKELVHKDKHGEYHLLSHTQIGPGHWVQIYMWLTAAFLVQLMSKHAKKTIGH	6.110015203767002	0.4382120919207487	64.92350006103516	0.5696649551391602	9.603126525878906	nan	10000.0
monomer-100-nr2-run2_result_192	0	EQPNTADILLTYTMMMSKLNEYIQKRWTEPSTWDSNIQWDWDFNLAREHPMFHPIAVRCYRFLYYVDMAYEFSTKNCDHAIAWCEAKMESDMVDILEKRS	3.3010422596498574	0.6221148397774349	60.77264404296875	0.5098823308944702	9.068260192871094	nan	10000.0
monomer-100-nr2-run2_result_193	0	ICKRGDMDVCVDATGKWTCRVASPFGPCAGSYFQVKDCMANWVISHNKNCHYCYTWIVRHFMWIMMYEPLPTDYDQAQRYYNMAKIVLKYADTYFKFILE	10.10310112097198	0.31889630518389195	45.23109817504883	0.3477398157119751	15.716574668884277	nan	10000.0
monomer-100-nr2-run2_result_194	0	HQVCLRNYLNIKIQNMFFWFAEHWRNCKAHRDFCTHDQFWRADFNCKSEDAMRWHNEPCDEETQPHACCQRHSYAMWTCFFQFVQRVHTNPYDLTWIWPD	2.580900759386665	0.7862117145030719	54.243560791015625	0.47372907400131226	11.249908447265625	nan	10000.0
monomer-100-nr2-run2_result_195	0	YNKQYARFCMFAHSVTQNWGDCLLIRAWVREKATNFWFMVHAFCCVCHAAWHHGYNVTWVLMVINESPPFMRKMGCMFAGMYFDKWARSMQDREMMAQLI	3.118217165231756	0.6483990882385927	40.90719985961914	0.2650831341743469	17.04368782043457	nan	10000.0
monomer-100-nr2-run2_result_196	0	HRDGSWYMIAVCPWMEIQHCCELSKIRGFECDECLYLGACLCICQMNMPPNAKWGKEWYNHFGPHDDWMSAVYWFRYDSSGCAIHSAHHFQFAKGDKWKG	3.086523608918665	0.6688434604565537	39.18902587890625	0.2954604923725128	16.005434036254883	nan	10000.0
monomer-100-nr2-run2_result_197	0	ISLGWLHYMEHRIASRQWMPEYTQMWGNISVQKRTLCLKDLGILIHTWWLGAYALSMRGTVEHQDWFTQSLNEIWIQFKKKCKFPNMFWPTDGRHHRWLN	7.1544954469758455	0.36456509467517245	41.83559799194336	0.3304559588432312	15.530092239379883	nan	10000.0
monomer-100-nr2-run2_result_198	0	TEEEPKSYYWFDTMCTAKVIKGEFMAWPACVIFWMNWYYDYIERALETRMQLEDLVRVSQKVESMYYQYVRAFGNFPEGIRFQRITSARNAHMIIKNRPY	3.080978849777267	0.7742894615189212	45.5677375793457	0.3523871898651123	15.283514022827148	nan	10000.0
monomer-100-nr2-run2_result_199	0	KWDLIHIWEHPNKPCKEIEMISGNEYITHRMYIPDHGYEWQITVEAGVPIQRLSIKMDIHDCSLLAFTQERTAPPLKIQGQCQTSMGVPPMSTEQFSVQV	2.1162685059109827	0.828997634504488	43.456321716308594	0.37494900822639465	14.29680347442627	nan	10000.0
monomer-100-nr2-run2_result_2	0	LFKGGDDYIVSGMDWCYVIRQMSSCNCIWIGRQHRNKIEDDCKDQHVMVFTLCGISKQAQDKYLTIVCAKLAIMAAHTGRQCDEDFLWALIGVEPAKPRF	13.168708017183508	0.2373818791895159	34.826847076416016	0.26196348667144775	18.21341323852539	nan	10000.0
monomer-100-nr2-run2_result_20	0	GHWEPYAGFAWPAMVNWWFQMLKQGRNRRAITTQWHAWWQRNCNWMLEWRDKWDENASYDMCDLIWGYFTWGYLYQVTDLESLRKGYATHVNVVEKTHIL	3.537624717053057	0.6460256596472655	41.9361686706543	0.29948654770851135	16.024852752685547	nan	10000.0
monomer-100-nr2-run2_result_200	0	AWPPTCPGYPQVISYEPTIHKVDVVWHNMRQTTRVQFQKVENHYHPFVHFHFTAKHRRCVQETLPAIWIAMLPEYRKKGVINSCTKNNHCMGHFRLFPGW	13.022047125858208	0.15401303940950167	40.06283187866211	0.31992214918136597	15.686798095703125	nan	10000.0
monomer-100-nr2-run2_result_201	0	AELHFEMCNMHIMREHFTTVECHTFQRWYNKAWIVCINRCKCFYQQTTMLAMICQRSCGYLMWRPSKTRSNMIACHACILKLCHICKKLQVIILVGHIRW	17.73990227178385	0.08467314079153077	31.514461517333984	0.20240655541419983	18.50431251525879	nan	10000.0
monomer-100-nr2-run2_result_202	0	IYDEIMYDIDQETPPPMCHPPELWLLVCRFIWGRYMGGCIRPVSMLFQQTHNLLHILTEWEVIGGIVPSDIRSQVEEIHECIHSAWAFCANRKKAQALQP	1.2363015842588276	0.9052001943565012	56.62154769897461	0.4904751777648926	13.1193265914917	nan	10000.0
monomer-100-nr2-run2_result_203	0	KDYEEIVSLAYLKYMEHMWNKFMYTLKFLDYEEVLKFDNRGVDLKAFGQGMICVIQSALKHMIHGEPHLMQKCCLSMEVYMDAMERLVAGEHVQEGFRED	1.4623813911940677	0.9163716273418453	70.52812194824219	0.653826117515564	7.507660865783691	nan	10000.0
monomer-100-nr2-run2_result_204	0	PARVQNMQRQMDNDWFRHKKRPTLYVGGGRRPRQCFLCRHWWEAIFQIYPTSVFVEPPCQDCDPQAHMPEEHFLTCVWWVRFFLVIDGPVFTPTDMRTFI	11.119370608502042	0.2194070145955788	33.27999496459961	0.1770441085100174	20.061187744140625	nan	10000.0
monomer-100-nr2-run2_result_205	0	RDDLPYPSQTMKIEACLQIWYTKVRVPKSSPYCPYVIQWVGWLHQLVWSPNTDQRMCNPKQQMPCVEIIRGQIFAYNHACVAANCFNYGHMQVFMCLYWM	7.850411803480395	0.39078379058785695	32.03374481201172	0.20754626393318176	18.32689666748047	nan	10000.0
monomer-100-nr2-run2_result_206	0	KGRAMNYAHCCMAHIQSYCVEKCGNPNRHCHCEYTEVIIIKEGKHTPAMRLHYHGTANEIYNFLEGFGMKGKMCERFQFRQDGIMRNLPCSTWQPHTRGD	15.005871558460733	0.19221116689663958	33.487308502197266	0.21701693534851074	18.559785842895508	nan	10000.0
monomer-100-nr2-run2_result_207	0	VDEHVAVLSMNIGGDACMIRIAWPEDYTPFQVVIWIAMGYMINALCPLVSYFFKNFVKTCHLWLKTVFVEKLRTPMAILWCKSKPNWMYYSGALSKTTYN	7.186794211456971	0.3373352377211786	33.1410026550293	0.2176324725151062	18.423227310180664	nan	10000.0
monomer-100-nr2-run2_result_208	0	DDTIGVGAIASDMHMPTRTLKWWQWLTKRLEKQQHPQCATVIIYAEQFICNFYAKGTRYAIEQHTIFVQHAHSRQLRISWCMHLCMVIPDWDCAASLEKH	1.3143603628737548	0.9154351217930978	46.62865447998047	0.31083786487579346	14.773751258850098	nan	10000.0
monomer-100-nr2-run2_result_209	0	ILPEIPEDSMIWKGSTIERKSPGSSIFVQWHWAIYGAYMAETGNHAFWKVCIDYFLSMEAMWPSTECGRIYAGHAEDYKRARSSRSHLDQAHGAWSGWFA	8.191481922194388	0.4626929140784604	39.15403366088867	0.24372877180576324	17.30377769470215	nan	10000.0
monomer-100-nr2-run2_result_21	0	GIMNDKYPCYMCGFRHDRHDFYSTSPAPVLSVIAIWWYAFVNEQGLNEQAFEWRAPSRFREIIWVSKQVIWEHYELEEKQMRRFPNSVGETYWCFCRQTK	11.22935922671547	0.31272048854401846	36.11970901489258	0.2504522204399109	18.007442474365234	nan	10000.0
monomer-100-nr2-run2_result_210	0	QQTHTDAILEQKIHIAFTNVVVTASTAPHTWEGLACYGTVIGSLFHSFAHAHWNNYEIWKLTTSYYTAVWGRMLAFAKDEGWYFRPKWLPERGFFWYEVS	2.0615612224228426	0.8388438979912363	49.53227233886719	0.381731241941452	13.218172073364258	nan	10000.0
monomer-100-nr2-run2_result_211	0	SYSGTWCRDTYGCSEAGHIIEHEIKPLIHVAAFWSMLSSMKVNNHTEIFEEVVMMGQNSIGGNPQNCGRRVKKWMKEYGRFTRWMYHEMWCVGTWSWNCM	4.97446147827521	0.5055617006000027	38.93608856201172	0.27686434984207153	16.497262954711914	nan	10000.0
monomer-100-nr2-run2_result_212	0	LKYTCIIVDMDGQKRCQQWKEVNGVSYAGFILAAVAMCISDKIENEHKNWFREMCPTNWNNMMRLQCCVLWMAHYVNQNPNMTFLEVHAVGAWRQYDQDQ	10.922604233417424	0.2300380245324023	40.603294372558594	0.2863827347755432	16.388778686523438	nan	10000.0
monomer-100-nr2-run2_result_213	0	WCKIHVLPHICWYTNMNVKTKCQHYMVLTCSGFEKNLYVTLIFPPNWRCGHFYACECAGDIVWVSYLVHEGQWRWFSLRKKHGEMQSNDPRTIAMKSWME	7.410185776634359	0.4086372927701936	31.728519439697266	0.2237071990966797	18.1081485748291	nan	10000.0
monomer-100-nr2-run2_result_214	0	QHEKRHHIWKCCVIGSKVQVLPGDPKQCNPQTITAVREGIGDMNNPFRDSNFFVFSLEMDKTGSKLTICMYTKHTYSGMALCYVVCAWYWWMWRSVLPFF	12.31392399306314	0.24235525813983794	35.54006576538086	0.19844508171081543	17.934537887573242	nan	10000.0
monomer-100-nr2-run2_result_215	0	TSRMRCSAGRTGRTWVMWDWQGDNISFRYHTPNDPRPAIIMSITNEQMTHIYEMCCKGWDKGILESTWEQVAIKFPGIRAAFKSSFRDYRQFMGEYIHEN	4.766475257719899	0.5041452795971332	42.31076431274414	0.2777762711048126	15.685562133789062	nan	10000.0
monomer-100-nr2-run2_result_216	0	GPYEQFCHEECGEWPSARFEVRIWAVICFHKSQNYKAYMLIFLMMDNALIPSYHHHMCGALCAYIVTGQEKYVKGLESLGGNKKFSRIVQIFKNAMPQFF	4.641668849425664	0.5647072044380914	48.85613250732422	0.3852779269218445	13.648712158203125	nan	10000.0
monomer-100-nr2-run2_result_217	0	VSYEGMFIYMEQHKMYLRFMFPQEHAESGVKVLVIGFHTTAKRYWVYCIYATRTARWGRMKRLDQKFDEHDGKSQQYQLRVPGEGSVLEVNVDFWRKMPI	8.85039167485508	0.22675525113695422	37.76605224609375	0.28391698002815247	16.61884307861328	nan	10000.0
monomer-100-nr2-run2_result_218	0	KLRMYYCDHYEGCTCTRLKFWVDPCKGPITTWVQQGNQKSFPETICARHCMTYTCMVDMFYQTCLAFKNFKDFARNMSIYKAEGKEIAWIKQWWERRVGP	10.661467021815321	0.19753658409864197	37.970062255859375	0.24657487869262695	18.016521453857422	nan	10000.0
monomer-100-nr2-run2_result_219	0	RDYQGYQYLVYLSWSDDAQHSDPFKTYYWLLMKNWLDQFPPPCGQRWFVLLSVMWDREDIRNATKGTFSVIVARGNGREDWAQYHYEMKLNGAEWKFRNA	5.054507757232401	0.4836435015971023	32.348758697509766	0.19334134459495544	18.695552825927734	nan	10000.0
monomer-100-nr2-run2_result_22	0	QFKKDYPAHETIMRQCLTVAIGKFEQKGQHDFEIGHVGGDHGYCRTFAVPGRYIFWVKSWEWPQACWEPRYEESTDCPATDKWVHVIMVWDLPARGMYFF	17.127108075969236	0.08837463540369989	33.73549270629883	0.25721457600593567	17.978605270385742	nan	10000.0
monomer-100-nr2-run2_result_220	0	GCEYDSAWIQVSFCDAIWNQKSPGWNHYCTQNTDEDGIMVVTIAWWYPKDGDDDMDQVSEAYEMLMVWWIVVDRSQGNDKCYSGMYWEDYDGNMAMEMMY	1.0959578503596732	0.9232637335441786	49.56694793701172	0.4319493770599365	13.412751197814941	nan	10000.0
monomer-100-nr2-run2_result_221	0	YKTQFFMWKVWVYMMVYYCAWLHNLGIERNNCINWLRTHFVYPIFTPICMRSPADKVILVNGSFYMLASVPTIQWYKINLQQYCNQMFLVHDNQMLARQH	15.0763161971328	0.20725204725685978	41.73711395263672	0.2931376099586487	17.200450897216797	nan	10000.0
monomer-100-nr2-run2_result_222	0	CKYGYQKYNNKGNFSCDKQGRKTYFVFQAGNHQMHCVFMDEAGVNNDYYIHCVWDGVIITSKIRDMETFESCNCDDQLLSWIWDCVKREIMPVCFFQQRA	13.195103269668381	0.37831775826981584	46.2994384765625	0.36477580666542053	13.544259071350098	nan	10000.0
monomer-100-nr2-run2_result_223	0	VIYMERAKTIMMWHLELMTMMAQCPLSDEKRAEFAIFFHWVWPLVMPPHETNWGISDFCSIAQSVRMPESLTNTPFEQKDWNNFWMYEIKHHDGTIYLDK	11.43608301271551	0.2186656470482937	39.48268127441406	0.27695685625076294	16.82185173034668	nan	10000.0
monomer-100-nr2-run2_result_224	0	YHRCTYWCVCHMRDVLNQKTINYAYCKWTNKQWLAKHAFNIRHVKPGTTIRWECLKCKCYRRVMSHSHSWSQKCNKNTTECCQATRMYMTAYVAHWRAWV	14.020550964568315	0.1950586321190921	36.20453643798828	0.2442561686038971	16.59795379638672	nan	10000.0
monomer-100-nr2-run2_result_225	0	VLGMHVYLIWWMICTMEQFKRGPRQWIWWIFNKCLVVMWWWVCHVHWLSMVRKGMSFKKAIEKWKLMLIMCFHHAVLWHMAHHVWMKQCEMNNDAEEITQ	3.5030602461520486	0.6340436343902789	58.02105712890625	0.36830419301986694	12.152493476867676	nan	10000.0
monomer-100-nr2-run2_result_226	0	YLCSVKNVLINNPWFQNMPPAQHMRYQKLVSRIDKDTCKRIMSRMPNPAEKRSYYWFTRKGFNQQGWALRHDCYAEYHPACEEWEPGQCAWEYFLRLMRD	2.712727923252163	0.7219697427556327	49.346435546875	0.3808499872684479	12.87210464477539	nan	10000.0
monomer-100-nr2-run2_result_227	0	GQDFNMACYHQGRCIDARFKVLEGSCTVSFRWPECLVPIRNPNMVKNMEEDIITNIIYVEMFKDLVFMQCFFRAIEKGSINNDTHKAFETRTQRWWTFMM	4.637304129008834	0.5435931546190084	40.95451736450195	0.25172844529151917	17.368654251098633	nan	10000.0
monomer-100-nr2-run2_result_228	0	KMILFLIKSLFFASLWYIYAHIYTDMMWTCVDSMWEWSACCERNHGPVEDEQQEEIMNGIAMDMWLMMCHLCMLRNYVEIQTWIKMMFESCDHGVELLDK	20.35852463548022	0.09644476233162064	43.38610076904297	0.2658964693546295	16.881736755371094	nan	10000.0
monomer-100-nr2-run2_result_229	0	MSINAFMAFMAHYLNSGGYTEGTDVSIRYCFAQKNRKNMSMEWQHFRMIIKCCPIEDESCMYAVYHHMPKFLQTAAVQWLLKKACGCSYSIWKDPYCADE	14.007477728200454	0.18781138196395641	42.5247917175293	0.3186243772506714	15.972940444946289	nan	10000.0
monomer-100-nr2-run2_result_23	0	GWDDNTRASFGGACDSCGSVNCHCILQNAKLGMYEFHMWDGRHNAFYARRRSPYPDAGAAIKMLQANYSWPYLDINKMPKPHFIDGPRAVWCFPKDPIHF	2.527652043810022	0.7510511200685869	41.002315521240234	0.2938631474971771	15.181390762329102	nan	10000.0
monomer-100-nr2-run2_result_230	0	VQQAFMEKDGSYWQIVSWETKFIEPKDPARKKTLHVGVWFRHDMEGGTRFIIAYDRAGCWLAMHTYKSPVCPQEHQQAGKWWRVGKDFGACVEQAIDCMQ	7.004396140306932	0.38331320527119983	39.50796890258789	0.2849538326263428	16.404268264770508	nan	10000.0
monomer-100-nr2-run2_result_231	0	KPSYISEWTRTWTYDEMKSMAVSFELEDVKRLLSKGLDQHFIATNNFWFQKAGTEGDVFLHWYMRMTNQYVSIGWVWIKNMIDPAEYKWHGSLRTWKFNS	3.327387955555125	0.7794502274922754	41.14918899536133	0.2691609859466553	15.729849815368652	nan	10000.0
monomer-100-nr2-run2_result_232	0	VFQWHWCYSNNYKIIIKTHHSANMDFTVNDHLPQPGDREHMKPRFSVQLQTEHDLWCSILYWQSRGDKHAWFQTDVQVNNDLVTRWFEDAEHYHKLGDYF	2.336873633966575	0.8234031292280837	46.07582092285156	0.3797028660774231	14.080246925354004	nan	10000.0
monomer-100-nr2-run2_result_233	0	DPQEWIPDKCPDWYWWRCPGNMRNSRALREEFYADGQKDAWWQYAFGFCALQAYWKFHSQYNHPWDCVADMEVEVIMPAGRNMVRRAKTRFQFEQEGFPY	13.025040025033302	0.21154049048085363	34.459144592285156	0.22271129488945007	18.231760025024414	nan	10000.0
monomer-100-nr2-run2_result_234	0	EKIYMLCIWAYNHVDKIDRAKGIKGFPSGGYYQLARKWETGHFSSWAFQWSSNGMCQLSRIWDYSPEAPVVYRNFPSCWLVDMQAVLRNKAPPRQAFLIP	5.726284416781686	0.41904981817259057	30.28107452392578	0.18688499927520752	18.881296157836914	nan	10000.0
monomer-100-nr2-run2_result_235	0	HHKKVGATHKFYLEALETMISRWPAIFYEWTWTFTLRFPRNGELIEEWSCEYHWIHISRQMRDPGWVSHHYFGHYVCRLRSARNDWIWRADFFYLQIWVQ	6.5516003664042515	0.5066691534875774	40.98047637939453	0.2792177200317383	16.730913162231445	nan	10000.0
monomer-100-nr2-run2_result_236	0	GTKIRHFKMMCGEEEKDNCQMFTHGCRQLQCTEMLICRYPTGSLHLWMKECDDPKVYLMLPVQQPEQCPDHTDETLKCLASQVGCMFMQARQQWDKIAMS	2.8173043209772333	0.7109106069369259	42.42848587036133	0.2841590642929077	16.782655715942383	nan	10000.0
monomer-100-nr2-run2_result_237	0	YSKCRDFMRALDGTFLKTICDHVARVCYRIIKYKVDPIEVHWSCHDLRLWLPKWAYHKMWPVCQCNKNLTWHVRVRILEYTQCYTTCWDAVYKIKNEMDL	10.030625495543887	0.3520669173172562	37.64299011230469	0.27431219816207886	16.566246032714844	nan	10000.0
monomer-100-nr2-run2_result_238	0	GLEKVCIRTILAQCPWLWSCEHHANKKNNFFFHHHCTWNQWRTFNAIIFQVKDKYTKFLSPGCFRGRWIWHRDVLKDTTSMTPGEQGIMGFQWDIYDVEG	2.6735849662348516	0.7525641436497753	47.97236633300781	0.43376851081848145	13.131743431091309	nan	10000.0
monomer-100-nr2-run2_result_239	0	NNEQMVIEQCTFPNGNSTYWCIIVMANQCQITMPYFFPQNWKRNRTVIRWCPGVMTINDRVWIIDFNNCEMRRPSAAEMMYNFEGMECVIYSINRMATNP	13.916797410155175	0.14793356064533744	35.49291229248047	0.2539048194885254	17.521713256835938	nan	10000.0
monomer-100-nr2-run2_result_24	0	FNKHLMMLKHAYVFHMDFARSCENSGFNWPMYCSDQECWEQWMGCLYTQGVHEWWMKRVYMYFEKITPQPARYHYNMVRQFSLTYVADRKNANAAWWGEA	6.245132261975733	0.40235008011782875	39.77787780761719	0.23756670951843262	16.765300750732422	nan	10000.0
monomer-100-nr2-run2_result_240	0	QFTNELTQSPQNMWQHIHKWQECITWSHTYNIMMVVHAASFFNKVPTTTRKAWLFLYYSHNCLHTISAMVYCWLEFWMHVFRRIELETRCRATRNNNERM	0.7926360964540644	0.9567566324428075	53.66903305053711	0.3811359107494354	14.63363265991211	nan	10000.0
monomer-100-nr2-run2_result_241	0	SCIPHHGQNYFRCVGSICEYWVTGGATNITGWSLACCWQIWSCMVKHWEYGDRAKYWQDCEVQTLKIWYNIHAQVMANSGDLKQMGHYVRYMAKIEKIVP	10.395533216531636	0.22699080085527257	36.41689682006836	0.23256558179855347	17.71155548095703	nan	10000.0
monomer-100-nr2-run2_result_242	0	KHPMQRMCYMPLRIESDWTFFFVSCIKVPEHPDYFQMVFIGQKARASRADCEKHEYMLMRAIHGVGFTDCKSYTVDICSEANSRCVCTFMVHCKSSTVHP	4.093383460635451	0.7003357764832274	58.503414154052734	0.5426705479621887	10.529813766479492	nan	10000.0
monomer-100-nr2-run2_result_243	0	VWHFLPFEHMYQKIFMSDDNRGMMVWQLICTIWYKLVNVVTTALWGTASPRRILYVASIQEDWMRRFHLARIHTVEQHDKEEFRQAFAYVNPFKCMADHI	4.521683474466482	0.5307596843885029	48.7913818359375	0.32204362750053406	14.56057071685791	nan	10000.0
monomer-100-nr2-run2_result_244	0	GWAHADYFHLVFENLKVRHERRNSRASGWVNKETWTYEMHCAEEALHFILHLASTQNAPVWQACHSLWTSWRDVTPHSEECAPCMIFTVHDFCHWENNYN	9.633599005735885	0.2427892646405419	42.3068733215332	0.2975315749645233	15.394604682922363	nan	10000.0
monomer-100-nr2-run2_result_245	0	VSQWNGTIIERYMQNMVHAVARTQTEVVSQQISEYNMARIPMSDWPKLFKYMVMLYHRSMQAFMEGHPIQHQYTAGNMIIFDVFWQRVERDPAVSHAVWY	3.67806280249164	0.792881160901613	68.37496185302734	0.6117802858352661	7.105072021484375	nan	10000.0
monomer-100-nr2-run2_result_246	0	YRWMWVTWCVAFYTRQHSCMATKIHNGIINDDSLHSDCLRTVQNTFEKQTMVPPPHIAEMCVKQCKAKILAEGVFAPAKACMKLRTHLKKFWTAWSVYMY	1.9265967694441555	0.8153785449266623	49.4636116027832	0.41115859150886536	13.540467262268066	nan	10000.0
monomer-100-nr2-run2_result_247	0	FHAAKNMMMRVAHEFWEDHHQEEDATYLLDIKLDNGIDRKMRIHHKQGMIMVFDDDWEDRGHCAVFCKGNWQAYLTRCCRYVTRPEQCGLRTYFAVFKTC	4.073495045431891	0.6917290453655744	45.60024642944336	0.4251710772514343	13.953376770019531	nan	10000.0
monomer-100-nr2-run2_result_248	0	KFNPMPCKAWEKFEQWTHRTMQIRRSALRFIQQYPIGWSITDIFSRCLQWCHGCMASQPWPESFPYPWIVCIHLCMMSVVVWFMGQISQFAMANQMKRSF	5.483029448037969	0.38686882529680255	46.177066802978516	0.308371365070343	16.173934936523438	nan	10000.0
monomer-100-nr2-run2_result_249	0	RIEWTHEFLDQVRNFMQDWNPYMWVDVDHYQTQADRGGVVVFTIYWRCYNGSVPFVVMVNTMLNEGDYVPPDYVPARVMEVAIFVMRYCYQFVVNPNRCA	4.805634536758384	0.509253712726753	45.80898666381836	0.33188116550445557	14.154709815979004	nan	10000.0
monomer-100-nr2-run2_result_25	0	SWKWCWRMQDDFAKDGCDQQRMHKTFEDVEVTEETTPFWLMKICVRICFNDLINFISQGVSETEYNIMSCNIFYTFNAIWANEFEGVKPPVIWARGAQFF	3.139435584765193	0.7117071223159211	39.52539825439453	0.28560736775398254	16.39724349975586	nan	10000.0
monomer-100-nr2-run2_result_250	0	FTASWEEMRMRENFQAWQQSSGFDPLAIKVMSLIQKPGQDYFFFYFTSFQNDSWDWMYAMLWFAMSMPNKKYVVTRVNYGVVVEFWQFEFLREETGAPII	3.3383728487840325	0.7710255630843855	39.92491149902344	0.25097835063934326	16.962129592895508	nan	10000.0
monomer-100-nr2-run2_result_251	0	PQVPAWHDKFMDWQREQFEWSHFEGDPWAMCEVVTYLCVAEGAWRVSTHNPWACENMPDCQKCYVFILKCDDQHDMFNYTDHRLDRNNQVYKSQKGVYRH	13.406310226408547	0.13553942454119883	38.359859466552734	0.22451992332935333	16.79593849182129	nan	10000.0
monomer-100-nr2-run2_result_252	0	GVESYIAEIWFHHWMPDTVKHSARTKDRWKCWMMEIARSPEYERAVRKQGPLVGGIKWAMRAHQHLYKGPDKNQNPTMHLRADNIRRCESLVGWRHNNPL	15.854490553659478	0.15575795825696986	47.05415725708008	0.3436180353164673	14.321756362915039	nan	10000.0
monomer-100-nr2-run2_result_253	0	KELSWYYKPCLTKIMLEVPRCQMTIGINHVEDHVELTLQQEGRSITRTSHGSFGSAGCWIFDCAETGQIRVQWTRMHGFHLYIAIWENDQKYKWSFDDGF	6.62929448028661	0.4561856534450349	37.16486740112305	0.271121084690094	15.869338989257812	nan	10000.0
monomer-100-nr2-run2_result_254	0	GSDVVWCRNMINAEMLYKPYICMQMLGDRCFIHYYLFLERYPFWLALHISYDQNKSITVNWMITRNPENNGVYFTPHFQEFLRDIMMFLLEKCRYLAYDC	1.8225979216116721	0.8664447200867681	46.946319580078125	0.35461995005607605	13.971059799194336	nan	10000.0
monomer-100-nr2-run2_result_255	0	PDKEEAFKYRESQTYKTVGGQKHWCLTILHERSYPGHHMLICGELSAGLFKSISISTWCLECEPEHRMFEGMQFVYYPREISFVQARWILDQFAHRRCME	2.767513446401683	0.7317492394466549	37.277313232421875	0.2570735514163971	17.260772705078125	nan	10000.0
monomer-100-nr2-run2_result_256	0	MCPPEVIKAAWTRIWFRWFACHEMEELNLLCGMAIYVTFHLWSWDTLKDCGTGPCVTKIQTIIEVMRCAMWEGCQVHSYKEYYCIMDVWWIAQDMGATCV	8.10304431728176	0.3365400762616867	39.92420959472656	0.2828277349472046	16.037551879882812	nan	10000.0
monomer-100-nr2-run2_result_257	0	DLNPMLEYTKDCIQADKDAHSNIEYCFQISAHWMMSFIKNSCITSDQMNQWASIMVYFWLYWSHRKEHGLFEDQYYITRATVMFERLLQIHKNSQWLSVW	8.716953514515223	0.3134651220933667	47.19987106323242	0.3171566128730774	13.97497844696045	nan	10000.0
monomer-100-nr2-run2_result_258	0	CYMIKQWILLWPNHEESLSRFKYFWQENDCQEQLQWPMSKLLQVMQKIISWYINGDWHKFSKLCHVIWWQLPPKAKQVCILEHALGRDQKKYSYDHGATD	3.595684743653029	0.6850220757290013	48.2182731628418	0.40615609288215637	13.962782859802246	nan	10000.0
monomer-100-nr2-run2_result_259	0	HALLEMLRMFFTQVLQNLALHARIVEQKLLEDLLTRCPKPSCANMEACVAQSQSKGPVVLRTYTWFYARKVIYYPKEVPDGDHRCMQAFVSDFITNYVRG	4.905709943016381	0.5018365781925813	66.7094955444336	0.4358869791030884	10.599481582641602	nan	10000.0
monomer-100-nr2-run2_result_26	0	SLRFWMHSIEHQFGFAMWMCSMRCLHACLMWSKFFCAVVEWNKVIPIMYHYVAAKCMLMHLQCFCRTWQMWHNYLNQNFGWHFDWFHRSSEVVDRVCTMN	7.173241377239955	0.31013741937375655	45.08793640136719	0.3417164385318756	14.979318618774414	nan	10000.0
monomer-100-nr2-run2_result_260	0	IPGIAEMCNNEHTSDFMCVRIMALIRHSVISFFKNQGCSTRQAMKYWWDAVCCFCPWPTFKQYMGWWETWDCSRHCSKAYLCQDQGFYYNYPIIRRNSGE	11.873951820651534	0.1626493253245081	41.41423416137695	0.3397025167942047	16.89044189453125	nan	10000.0
monomer-100-nr2-run2_result_261	0	AAQKLQNLGARHVRPLPHCRRKIEAGEGICQKVDTVSRLYCKSMCPWDGSYQYWLKWKQEGEGWWDAWLCMWEGFDEAVPGASIYDVEWVINVIEQERPE	12.450769349609256	0.14061807865218484	31.869281768798828	0.19069743156433105	19.25996208190918	nan	10000.0
monomer-100-nr2-run2_result_262	0	FWHQAACQMYIHMVAHMLHWIPPPWKEVAVFKFNAICVYDHKVCNEFWARDNLHTSKAFHMSESNKDHCRWRWREGLWKWIAWCLWLVAWNSMKEKTALQ	2.675704130483733	0.7535243812589448	53.89181137084961	0.4902062714099884	12.45554256439209	nan	10000.0
monomer-100-nr2-run2_result_263	0	DEHFEAMWYIWCTPAVMTCIFNHSWSHELVAKRMKQYETCYGNLTWSQKLLCIEYARWHRCNPQRYVEFRYPEIFELANSVCSNEMWRADTHNRCCSSNQ	5.457410828190105	0.43281215144089663	39.624427795410156	0.2517549991607666	16.829038619995117	nan	10000.0
monomer-100-nr2-run2_result_264	0	PFAVTWDLETSKKWLMLANSELNCTHEEYSACYKFIFRCHKMLRIWLANNRKMCGYTTLDNYRSACIMHWKKKYWEYFGHSDLSFLKHVNTVLERAFEDL	1.037336730445458	0.9342962640586245	54.745052337646484	0.43899059295654297	11.018172264099121	nan	10000.0
monomer-100-nr2-run2_result_265	0	WAWFFYKRAIIWHSYLWVLFDKFNGDAFSSAEEQNQVQGMFIFMMTRLYMLMHQVGKALEHLNPQSRKYLEFWMVFVFMLCQAKFSIVVQNPSQSLETNT	9.675431058501328	0.32906896380741707	53.795467376708984	0.41565945744514465	12.014015197753906	nan	10000.0
monomer-100-nr2-run2_result_266	0	THKPQQGMTCADCCHRPMDMYPFEICNEWCDHQHDCKAPIQVMICKCVCLQHRLLHQKPNCGLWRLSTALVRDQKEWKTAFMKPTARMISDCVIFVRNCQ	5.948916961804894	0.3827920087940685	34.04071807861328	0.20540739595890045	18.629817962646484	nan	10000.0
monomer-100-nr2-run2_result_267	0	QKGGAPHGGHFAFMAVIVCWGAQDQFHRAECFAKFIEMFERQPSQKSRQIALNIKYAYALCDVTEHPKCFISWIKTVLKVPVMPFFFPHVCAICYKNQNK	7.6862907563700436	0.3718092551114818	43.50581741333008	0.3227998912334442	15.700518608093262	nan	10000.0
monomer-100-nr2-run2_result_268	0	PGSHMDLCSKPGFTERPDYANFALCHWLWMLELAPNIAEQWLMMEIAGLMHQHMQRSPKKTFEEVQTEWATLHLLIQMYHSIRAEVEQKLISHNRWCNQH	3.7828885344732224	0.5915873206413851	55.12181091308594	0.3805316984653473	15.212349891662598	nan	10000.0
monomer-100-nr2-run2_result_269	0	DVHPALPVRTCTLPKHVRTTNYRFHFIDERNKDMHTGQYPPNTQMVAYMNQWFGTLERLTVECCLINAITHANTCYSANTTEQWFSMEQIYWLCTDPEVM	13.376703329055335	0.35102211495537633	34.87779235839844	0.20317891240119934	18.786293029785156	nan	10000.0
monomer-100-nr2-run2_result_27	0	QVFFADNNIEKQVAFAYWYIIAMGDHSQARDVEARLDRVGIQQPVKEIKSAAIRIHRRRLCKKMHPPQQGCENYGFENWDWYFLVIQQYVQRLIVSYLGE	6.649443078018807	0.5149645177083242	41.71817398071289	0.25899574160575867	16.240890502929688	nan	10000.0
monomer-100-nr2-run2_result_270	0	VWYNDFQKVKWLYHKWAARCWQPAQSVQLFMHPMKSEYWSEKGWWQLQMTHLHLTFAGGLQKTYYLVEWMCWDHQDSTQCHQGYWMLDHGDQTLLYQYEQ	14.487803580014404	0.12244671320228978	33.41754913330078	0.2500879168510437	19.195825576782227	nan	10000.0
monomer-100-nr2-run2_result_271	0	TETALKMDALAFWLTSWLSCRWALFLIIFWVCRTIFTSENQGRTMSLLQIFVISWSIAQAICDWAIAACYGSTDAHFGDNQWEHQADELDLCATYIWDCC	7.843644530269332	0.2920202602021904	49.3857307434082	0.3271162211894989	15.345612525939941	nan	10000.0
monomer-100-nr2-run2_result_272	0	YEGSRMRTHTLGQVIVWEARMWTNGTLCMFILYDIPRDVWNSRMSAFLSVPSNYISCPNEWLDCCRMYEIFTNLMSQSNTYAFVFCYNKDSKSFCSILPT	2.313992221420163	0.7552328402863594	42.17169952392578	0.32117271423339844	15.2528715133667	nan	10000.0
monomer-100-nr2-run2_result_273	0	ITNDHAAFGMHKFLENMYKDVANSMNQNAFKAYASWMEPKVNNWYLCHFESGAFKRCADDWCNPVHWQGAFSVSPDSEMQAHFEKACKFLNKEESRIANS	1.746019357505079	0.849443691379292	48.124778747558594	0.31814122200012207	14.268045425415039	nan	10000.0
monomer-100-nr2-run2_result_274	0	MEEVMAQFHWTLCREQMMTNPPRPETLRQGQYANKMSKHVGGARYQCFAREDKRYCFRYVHQNTIVTCCEGEFTTYPYHNRPGSEFEQERKDDPCWRNIG	3.8790336917410215	0.5884249994022897	42.6591911315918	0.3125254511833191	15.9375581741333	nan	10000.0
monomer-100-nr2-run2_result_275	0	HSSWELNHLWFKIRYQVESQFGIECTFTQYNQEMPSGAISIRDFWMCWSQIQSCVWSYFDRIANRMFRNDPAYAINYLFGDVGNYFYLWIYNIMLEFMMF	1.360891476309258	0.9165816102463913	55.60971450805664	0.4445214569568634	11.026721954345703	nan	10000.0
monomer-100-nr2-run2_result_276	0	WHKASCEYLEFLLAIILFMVCPSQCDWLRRQVWRYSCAQIHLFCDEAWINVTNWLIRIIWCWMQTIQILRRMQAFCNKCHNLSMAEAWIDQKQWKAMQFE	0.975814692619111	0.9464927734641659	57.22994613647461	0.43907302618026733	11.589400291442871	nan	10000.0
monomer-100-nr2-run2_result_277	0	NVVNYWQMIYMKLNKGEARWLLRLFMKRFYLPAYGAQMMFQLWLKIGARPYSAAKQLIEHWGKEYCPFVFVQVMPLQTIRHFWRESEGKYITRHWLQDPE	12.885750083079113	0.1922769497840666	40.50783157348633	0.2905391454696655	16.5602970123291	nan	10000.0
monomer-100-nr2-run2_result_278	0	DKDAVLDMKVYAHMTQKEVYFMCQVSRFELRHCFSTYGSIDHYCEGWHEGSNWKRQCYFWATSDDPDWNLAHEWAYEFIKCCIAVSIGIAPNSQSCMRAV	15.713653186149745	0.10080127178150958	34.824562072753906	0.26705625653266907	17.921464920043945	nan	10000.0
monomer-100-nr2-run2_result_279	0	KRCTGDHVEALFMKHMQGCYGKKVFKRRQELWTLELVEAAESCRPEPAQCRRMQATFTINLAQWSKTVTKNFYKCHDEWEPQNRVQFAEPFVTVHWITCA	12.811143156373321	0.24364952198702305	35.24454879760742	0.22826677560806274	18.118000030517578	nan	10000.0
monomer-100-nr2-run2_result_28	0	ERRQHYRSVIEDCVAKKGNVFMAEDKEDQRGWVYARVRLQCREHRQNTTPMYFTIIAYSRHGDMTADKMYGHVIAPPTPIMEMERVTSWVSDLMVRARAQ	9.925157606950455	0.3467931945767077	40.58778762817383	0.23223049938678741	16.726360321044922	nan	10000.0
monomer-100-nr2-run2_result_280	0	PQPHQFHMIISDPTMKAMRKKVTTWCSAFALDQHGSERAVWHGWVRQACHRSHGNTPYDCMVSQLEQCVTAYYEQKGMNERLKWGMFMYFQWRAYFSESG	10.006974724586987	0.24990397451127386	40.51378631591797	0.2555939555168152	16.213369369506836	nan	10000.0
monomer-100-nr2-run2_result_281	0	ASHYWICVCFYKREHAPVECCGAPDQAHKNHPQYVWTCFQFPVEKWEAMTDKQKRNGCEWGQERQRCDVKSYGFSQNYRNYRVIIYIIKWEGRTWKQIPP	4.441603451378217	0.6134884956454933	42.56511306762695	0.3125929832458496	14.914189338684082	nan	10000.0
monomer-100-nr2-run2_result_282	0	RVYVVHKVEKASMMFKTQTMWETKSNGLQQNYQVQHCFLMIDGLNCSHGHELGWWIFYHMHRYCLQMQSRMDSNSDPDFHWYASIIVKDVTGRGFWMSES	9.584559198767298	0.29252853910187826	31.445005416870117	0.20794717967510223	19.24806785583496	nan	10000.0
monomer-100-nr2-run2_result_283	0	PMVSDNEYGLFHFWIRWCTQAIHTVTPCRPFKGKFMALMANFHKQIKIIPELQSVNALCFFHARIQLFWQECDRDACYRVMPQWPETRHAIWDNGLEVGA	2.325100668347677	0.8170178379447393	42.07146072387695	0.29181525111198425	15.927912712097168	nan	10000.0
monomer-100-nr2-run2_result_284	0	VRQGFMTYQLADVYNDPVEIEIEIDQLPGKADTWEIQIWCPLGCTMACYKGQKVTKWLCRPFTKIYSVPHSQELMCRFAIPSEDMLYLTLRWYCHVHAEN	17.051676585935905	0.10961411483373414	32.860416412353516	0.22616657614707947	17.900625228881836	nan	10000.0
monomer-100-nr2-run2_result_285	0	TEIPHWLWILMNLYHSTWHSNSAWEQYHHEKHQFLHDGTPHESVDAGFITWMHQTEQYIATKSNNPYDHFYIRWLICRYFRWRHRYCWDCMNGTFQLRPR	4.397061384597385	0.5496464148096873	45.72132873535156	0.33972829580307007	14.807311058044434	nan	10000.0
monomer-100-nr2-run2_result_286	0	PTRVWFNLPPLDRTQCCEDSQIMTPEHEIHMFSKEPGCRYGFVLFPREIIPPMRIKEIVMRNMFAKDGCVFQWQGSKDWEGYVGKWIIWIRVRTCKKPCD	2.4902470021779566	0.7961873311370007	46.73704147338867	0.37729042768478394	13.38154411315918	nan	10000.0
monomer-100-nr2-run2_result_287	0	QNPGYVTIIIALYELLSQFHQQQMVENGCAVRFTLRRLPSADLRWSVLCECKLGIPCSIVRMEFDIFQANVDGGIVLYLWITGWHCSKGQWFHHPCETLA	3.8925944964220185	0.5621698212457578	41.38386154174805	0.29112425446510315	15.567176818847656	nan	10000.0
monomer-100-nr2-run2_result_288	0	CQLAFVNCCRAIHRVFYKHNITNIDFVWIDVSVFHCWFVNHERGLIFIFHCHIEHTDDGIWVWNDMMWLHEPRNHDKWYYGVYWHMTFTQDASTNITLHM	3.648068817343403	0.6828345802871744	50.59016036987305	0.4851897358894348	12.048337936401367	nan	10000.0
monomer-100-nr2-run2_result_289	0	EVYNICCVAYRYDGVREEFKFWEYPHQDSDEHMCWQIMEEMKKYAENTSPQIKTGTFIFLYHSTAQNEQLTGLFNTIIFRLNMEDAMEGKQGWDNMQTFV	8.759303651844052	0.338712620779265	41.232818603515625	0.2931075990200043	15.758306503295898	nan	10000.0
monomer-100-nr2-run2_result_29	0	WPQGQFDYEDILFVLSEVWNMPSAQYHKWMALLGWDSCQTQYQAWKCMMWVRKVHMSMVNDEDKPQYVQDYHEQSDFTKYCRFKVNMMIAVLAQMHHDYE	2.3733952668436276	0.7937102285580832	49.05842208862305	0.32028740644454956	13.59790325164795	nan	10000.0
monomer-100-nr2-run2_result_290	0	QHNPKFYEWRDRQSRKMHPKIMWQMCLHWVTVFTQIHANWCERIKKQNQCDANRQWRCEKVLVNIGDGLMEFCFPDCYFCNMKLGNYKYYIMKHWCPWYN	1.3415717897527868	0.9094745354812948	58.868167877197266	0.48804017901420593	9.96112060546875	nan	10000.0
monomer-100-nr2-run2_result_291	0	IHHVEPEHADDYLFQYKEKQMKDLQMEIQYLCGMIQSQGRSPVENPLLVQRVHLGYWFWAQQPIKYYPFNDYLSFYHFISICWPSTSLHSCDKMREIAWN	3.2788905297433892	0.691780640205333	52.809410095214844	0.4812704026699066	13.06275749206543	nan	10000.0
monomer-100-nr2-run2_result_292	0	LVEMMINYDNQLPSQVDAQGWTDVFMSAWLTCLTIATMEPCNEMCGGPHIVVSVLEYVWQESKDNETTRQQTYDTFNDPALHYTHIFTLCTQMNAMDNQE	1.4147591501400778	0.9037052378594471	56.516761779785156	0.46628260612487793	10.908499717712402	nan	10000.0
monomer-100-nr2-run2_result_293	0	WVYFATQIACIVWVYPFLYMWVHWHVQWCMLQGACLNIHEQSPPPSSDWRGISPESRKQLNNYWSAQYLMIWQAETLMQVRWRMNIDYMWVRRWLLMVVC	1.060047436182658	0.9281425363400553	51.5613899230957	0.31019869446754456	15.379677772521973	nan	10000.0
monomer-100-nr2-run2_result_294	0	GHRYQWLNGESVTRVFEALDRWPGKYKCSKKQFMCDSEAAQNRMGREHYDVCNQHITTTAAFVYWAHDTKVTIHIYRSQTPGRTKFMMHKFMFDNPILNP	7.326487944968286	0.3396263139512225	36.47206115722656	0.24400514364242554	16.92557144165039	nan	10000.0
monomer-100-nr2-run2_result_295	0	QWLGMDSWFFMHNLLELMQPIMWVRMDQYDPCEKPIMWIRYTVIMIRICTNVAGYIGIRPYDGGHPDKIVWIQLCMFIKKEWMKHCILKGWQSCIPQYPS	2.2920650249975845	0.7533061615603543	55.83018112182617	0.48086273670196533	10.954689979553223	nan	10000.0
monomer-100-nr2-run2_result_296	0	MFQTVSYTVNIVICFRGAPSVEMPLSWIHPWVGFFGKAPNQIPTELIEWILHFKLMYANAEMQIHVMDMTEEPVYPRIICDWEGSVYYTVEMHLVYAYED	2.9176985497436205	0.6630685906794314	52.8436279296875	0.4417835772037506	12.299368858337402	nan	10000.0
monomer-100-nr2-run2_result_297	0	DNKSLDTPATKQYLRHAEDYFAQQVEKYNMPDMHYTIIMTYCGPTRKHCYIWQWRYYANGAKVFCQLPDHKIHFYSDWSIVKIAFWRSRDLESVLETDSC	4.454985204040699	0.6209892431655556	42.0372200012207	0.3518332242965698	15.036490440368652	nan	10000.0
monomer-100-nr2-run2_result_298	0	LGDMYLFIMVQPDNHESVFLHGHLNRTDFMLRSLNIYVFESFQQWHLCPFPLHQEFVQPMPQNHLDMTRLFINFYRHLAASMPGNWCMGGLYAFATKMDV	12.159887748915247	0.21361502816887484	33.88131332397461	0.2159406691789627	17.904298782348633	nan	10000.0
monomer-100-nr2-run2_result_299	0	TCGPDSHLPWQSYWWAAQKFEFNHGDHDYFRESRNPKGICQCSDTFQKAQGMTQWGPEEVMFYKGDICVCYNKGNKICHVWTGTKCNNAYERLKGRALQT	6.831630188469035	0.3129034450801685	34.31269454956055	0.2481112778186798	18.018346786499023	nan	10000.0
monomer-100-nr2-run2_result_3	0	TWQPCNNPTHFFKLAEFKDMDQIAGHRDERKMTLYINDLGRECPVYFAGHVQREQIVWAYAFIFCPKKFRRQALMAFEDCLKGRDQAWLNSISYHFVPMI	5.87430723700812	0.6169302198398305	50.24446105957031	0.4999487102031708	12.90074348449707	nan	10000.0
monomer-100-nr2-run2_result_30	0	NMFMRACKKVFFERTDSMRLVFPFNYQQVRWLVWKEVKASFQSSSKMWFHSWQHDHPRQVMKVYVESAQRQGAMFGLITCRTVFTEDPEITYECTVFRRT	4.881249250998484	0.5134778234606618	32.345863342285156	0.2030782699584961	17.757038116455078	nan	10000.0
monomer-100-nr2-run2_result_300	0	KIFVDSYNHEVNAISEMTWGHNAYQKCIDTVRYGKWWWSQCIYCVKKMTHMCAWTRMNVEAFEARKEQHEVMNPTWRQCADFNWCQIVAEQVRDMIPRMH	7.408486650140212	0.35103196947456794	31.772459030151367	0.18463602662086487	19.208972930908203	nan	10000.0
monomer-100-nr2-run2_result_301	0	GYECCIYLKCHFWSGQAEWMKYKIRHAYSLLEHMWPNYRVLSSTEGFAPGWRMYECLIYVPQCDDEFTNRWSFSMCYQYVWGGPQRERFWICWHWELMCD	2.855008563254722	0.746097212821525	47.93349075317383	0.40625160932540894	12.52314567565918	nan	10000.0
monomer-100-nr2-run2_result_302	0	SAYGCQMIRFRKWMMEWQMMHFIVKQFIQEMFNWIEGLWTICDQYSTHMGTIFKMAGDESKFKKAARCYQGCYNHPSRELNYQYQQNLIRGVALEFPGAV	6.433486119366706	0.43375783664715734	48.63479995727539	0.3405247926712036	17.426334381103516	nan	10000.0
monomer-100-nr2-run2_result_303	0	FHHDGGTLMNKWTPQQFAHYMTGSWHCMQQLNASGIPYNKNIWDVVYIIAAEYLHFGSNHAWKETYFEWAWYVFWALVGQRFCRAELPQKCCAIDWAKVW	4.001844244182122	0.6679198250212682	41.14602279663086	0.32322418689727783	15.528718948364258	nan	10000.0
monomer-100-nr2-run2_result_304	0	IKNGCNRALQEELWDLCWQFRMVQQPRRGGMNPALLETYYTFFKRYPNNTCTKHAHFFKPNGHQHRCLMHVYRNDSQAYYWTQHWENNKQQFIFEFWQGL	12.842342766110049	0.18781611849009353	38.773681640625	0.28788334131240845	16.537996292114258	nan	10000.0
monomer-100-nr2-run2_result_305	0	FMLDPFFIEHFINQNIPWNYSIAMSKNKSLQMHRRRQIWFGEEKCLLVIHSWSATPCHQNSKKWHCLPPLTCRYKAIQYCGDTYKSMDYTRNYWSADYKK	15.673339049420369	0.10018501751764687	28.180322647094727	0.140855610370636	20.263925552368164	nan	10000.0
monomer-100-nr2-run2_result_306	0	DKMQWWKFAHESIVPFAEGFWPVNVRYYIYEWDSEQSTWCAVRYWLTQEMPDEGFEQQIGIELWFMNRTECWTHAYTCFYGMDPHTAYGCWRSAHSAGQQ	10.608718048927749	0.2353242083189478	38.18265914916992	0.23256051540374756	17.145296096801758	nan	10000.0
monomer-100-nr2-run2_result_307	0	KDWIRFQLVLEEKTWEFRTWPEIYDCGVSARVLNACITWFFYMHKRISQIRYGHFRIMEVVCWRCLTYNGARKSGANKRRRCCSALMRLYVEMFDLQKSN	6.7648220224120035	0.6766256836280229	48.57452392578125	0.42527884244918823	12.842772483825684	nan	10000.0
monomer-100-nr2-run2_result_308	0	PMSMSAMTTLLTDKVDYDWYRAWLIKFYKFVSAEAEKEWLMDQYKYAITCQIATHGSSAKSLRMMFTRYVQCVKKCVHKHMDFRTEHGCICGKWVMLITT	2.7425655600412626	0.7482592245319871	47.02880096435547	0.348702073097229	14.032767295837402	nan	10000.0
monomer-100-nr2-run2_result_31	0	NIDYRDEFEEHHSKCYLRKNVLHTEWLTFPNCCQNKTACFYQYMQICPDHHTGMQAIDSDPKPATEKALCKVCWCFFKINWLYQQLRMEGKDMPEGYGAD	8.408206562008173	0.30005128657499514	36.04514694213867	0.24941881000995636	19.07625389099121	nan	10000.0
monomer-100-nr2-run2_result_32	0	QDWYEVTLIYCVWPEWGGDFSDHQGMIGRTMNIHMYVQSPKIIERLCRAIVLQSAFLMGDGQMNGRPNIDYHTGCFFQYGNDVPHMINWFDPQEGAVWYQ	5.361437924051982	0.5128150635199398	40.785606384277344	0.30779212713241577	16.367918014526367	nan	10000.0
monomer-100-nr2-run2_result_33	0	EGMVAVWQNGCYLEHRYIKSGNLYYYWKHFEVWFKGQQTVWEMCISPSRNGVKYIMGTMAYKNTDGEGIRVVDPWMKEMPEHMNWTDAYHIFAYHNGEHG	3.1783415198792913	0.6910566861918624	37.08665466308594	0.24946662783622742	17.162734985351562	nan	10000.0
monomer-100-nr2-run2_result_34	0	IWAPWKFSKMLKFYAILKWRYPFRSMPEVQKHAIWVSCMKRWQYVKSLNVPEEWINKLICTCCHQFCEVLDHSWKHHNAMHCYDLCMQFNGLTSDTIRHW	2.441547788057707	0.7404711535845736	42.7708740234375	0.35780972242355347	15.043091773986816	nan	10000.0
monomer-100-nr2-run2_result_35	0	CWQFAFGGYDKYVRMRWKFKSNPWHECTTLIAGSNYMVVRPQEGAFGMSADECWRNCEMIEFYVPNQYHHLYLVENCEYFLLWDINTHQFLERPTLCKDY	2.8614234223667983	0.7178777289376463	39.956424713134766	0.2818593382835388	15.5269136428833	nan	10000.0
monomer-100-nr2-run2_result_36	0	KPRHMEHRNDFYEVLSMAAMRWINRAMRFWEQFDCIGAKWKDWVWEHWNFFYRWIDQQPHVPAMLAAKTMRKMAQYIGFVGMILWRWARETPCEVKTESE	3.8060553081867763	0.7193400754810605	59.982505798339844	0.49330228567123413	10.354658126831055	nan	10000.0
monomer-100-nr2-run2_result_37	0	YFWTEKFKDDCRHAKPFSLMEPEPIQYMTWMYCHNVRLVLKSWDVFSQCWKNVYQDMRLGQWPQRRIFDCLQEWVFYIHVLHITIMAELKFLMFWNAKDK	4.3082814414885835	0.5726165467402037	68.45265197753906	0.6253514885902405	9.089651107788086	nan	10000.0
monomer-100-nr2-run2_result_38	0	GGTHGSVQPGQWIFYVQEIEKDLRMDQFYMQVIVATKSTVGQWKEYLQAVTWTWDRGTNQHKCSWNRACMNDLFPSTKFCANIYKHCQMMPRGQRHEVFR	6.61761953163931	0.3518400358635606	40.917625427246094	0.28049981594085693	15.88093090057373	nan	10000.0
monomer-100-nr2-run2_result_39	0	NRVKKVIIVLVNHVKHIGDCLAFAVGTCAKHSFLRCFIHFHTYSIILMYRLVTLKHAEEQTHDSAYYWSFKVFHDQIWRAMQLLMQWVQMVFVNAHKKCY	0.504726458936227	0.9817033097479515	66.37464141845703	0.5419298410415649	7.109158039093018	nan	10000.0
monomer-100-nr2-run2_result_4	0	HSEQATDRYMIYAVLKMQDVIQHVHTSHQLSNAVAADFRVLREPLHDWNYYKYWGMNKGWFHHAIYQVAAFWFPGWHDDDTMVHDDSHCLKAIDLLWMLA	11.67071795944097	0.17881196997001603	40.27621841430664	0.2742284834384918	16.513429641723633	nan	10000.0
monomer-100-nr2-run2_result_40	0	YDYIDPEMEPGQYCRHGTLFCQPDMMQSQLHICHSEGGCYAWFTIHRWTKFQEPGSWNEFRLMVMGILLMTKRIALECANGLNNKTTETWRGFQHMMTSL	1.4763642635177396	0.8742807693943133	45.460845947265625	0.3345206677913666	14.883065223693848	nan	10000.0
monomer-100-nr2-run2_result_41	0	FTGLMLWYGHAVWFGNWCLITHFHVSTNGRPHRWDYPINMHPRESHNAYLTEWITNFNFPEQYPCPMGTSWHMKQRHMMRSRGTVCEIWQWRVVCHLERP	5.24020090200249	0.5263861378151273	38.30389404296875	0.23531879484653473	16.01453971862793	nan	10000.0
monomer-100-nr2-run2_result_42	0	YSLCLAMIEWTQYTSQAYLKIYCDENESVCPPGKSNLTPMGEYAYMQTKYMFYAALSLCWNFFRLVGNQQEWYKWCNEVATYKPFYSNEPGFLYKCKCPQ	3.844877984781769	0.6419654083596545	38.146148681640625	0.26580318808555603	17.796491622924805	nan	10000.0
monomer-100-nr2-run2_result_43	0	CEKGGDCSHCIFWRSKQSMTMSCPKCCEIVNQMLNTSDIWQHQLVQEFWEPDTTVSPDGEEYVAWPFAVIQLEDYHSGKALGVFVVQCYCSAHVVPEVRN	8.014665587999325	0.37826499526288904	39.94849395751953	0.2512577474117279	17.208627700805664	nan	10000.0
monomer-100-nr2-run2_result_44	0	PQFEWIWHCSIRYSAAVCMTLVSHFVCWYLPRDQFDAIFNVMYQDGYFAFAINMHSELWVKNWMRKCNLKHMNPEHSTPAFEEFQDILRGDPMKLNSFTS	3.2997871075803165	0.6420628424379806	38.55846405029297	0.24894532561302185	17.09906578063965	nan	10000.0
monomer-100-nr2-run2_result_45	0	QWQRAMYGGSRIHGWVRICDCQNCCQRFCHYMMSVDESLYNTIGCADWQNYSVAQCILKMRFGFSVLNTKEWVMQNWHIWRSVFFFTVECQLAWTVRGEF	13.278344284943197	0.15990353924778516	31.14573860168457	0.17609524726867676	19.11319351196289	nan	10000.0
monomer-100-nr2-run2_result_46	0	KFWWCVSWRKMEGPEGWHDVFFMVSFAKSRDGMDIHTQFLAFEMEGGIYFAYLRKRCPSIHQWNACDVEGVVFGRDGSAFTGLTRGEICGLAWAKWCMDV	8.205338315073766	0.45014841595278765	38.35841369628906	0.24606065452098846	16.519975662231445	nan	10000.0
monomer-100-nr2-run2_result_47	0	GSDKNTAWYALCLQVICILHWDWVRFLPSDSWGHTVAQAYLELMLFAGQLLVANTPNVVNPDITRHRCEEGEYWKFIVKHGSDILFIHWFDACPWRRHSH	3.2441489357990254	0.6651720076266219	44.368255615234375	0.2856167256832123	15.941817283630371	nan	10000.0
monomer-100-nr2-run2_result_48	0	RWAMKQICCWQMTAMWQEWLDNVSDGENQSSAITHKDFRTFLKIYCNRFNLGRAICGCDRVGQIFNVLTMAQIQQPQVVWGYLWSHCQEDLHSLAEKQED	5.423637230881725	0.44841277515828	50.85786056518555	0.37760472297668457	12.471673011779785	nan	10000.0
monomer-100-nr2-run2_result_49	0	VQNKMIFDWTTMKSVLKTIKKGWASFTGDGAISVMFLCRTREKFEADHAAMIAGLGLREADEQPEQNDTWKDDVWHSNFIVDVHFGQEVVRNRLCCSWFG	8.039473784064263	0.41308935012629605	52.19333267211914	0.4657590389251709	12.943428039550781	nan	10000.0
monomer-100-nr2-run2_result_5	0	CGREYHTAGRTFILESRCMHMMLHEIVLMMYTNVCMGYKMKLQKTYNKRPYIIVERKWKSDCQTMAWVFLIFAEVFFLCILVSVEFLNEMWIHHRIHACT	0.5114983445955099	0.9809485389811088	72.40279388427734	0.5995535254478455	7.612688064575195	nan	10000.0
monomer-100-nr2-run2_result_50	0	KGQIDAIILQKADGWVTFCIHVYGNLQALSQELWAITQHCGVQEVHRREATVYRCSTPNARMQCSKNWVYDEGKYFFQQLTDTGDSPVWLCFVYWMDWTA	1.6789382838833267	0.8933893543095551	58.656673431396484	0.5809462666511536	9.444725036621094	nan	10000.0
monomer-100-nr2-run2_result_51	0	KREDMNRLHMMWFGTAMPKIYCDCLEQWMMGHALDWNLFAQFMFSQPNLNGTNVVGADMEWNPGLHYHYMLEWARNHVGDEDAAVMEEMFQKIHRVMGGI	9.907539720377294	0.26503437045570366	49.196773529052734	0.3222562074661255	14.732277870178223	nan	10000.0
monomer-100-nr2-run2_result_52	0	SMRKSNKTNEKKRICQDYDWESRQTWYMKWLHHDSNQDSLHFAMEATNNDNRLLFSHAHFRWQPDFTYDLDIRAGGGTWWFRLHIMQPDSGMQCFMHYYG	9.274297763000163	0.2820156846326845	39.50825500488281	0.28684863448143005	16.27199935913086	nan	10000.0
monomer-100-nr2-run2_result_53	0	RIVQQAACWCCHDAVRFQCLMFIVEGSHSNETRSASIASDFSYRVNCQEICEVELYLPDGDMKMKQHIEWPSGPWYKFIEWDPYYVFMWMQNVDTDMPFC	2.8763387803688274	0.720244625133709	39.761940002441406	0.29718559980392456	15.880646705627441	nan	10000.0
monomer-100-nr2-run2_result_54	0	GWQLDNEITYEEFSYQYDGEHLVIWVTFRFSTTDSIMDMWEHICDKCVGYQIAWSEMSHNSPVWFGSCPDLASTRPFVDHWYRRNEQNSWGRFHFHVPGC	1.821877689811109	0.8259736720102644	48.27284622192383	0.37438082695007324	12.691553115844727	nan	10000.0
monomer-100-nr2-run2_result_55	0	RLIMTCATVVCHWVANDFKQTIHNQHEVTIHCKHPRHLIRKLKACILALHRWPWMQDKVFIHECEGQIRISFEFMFHLVLCWHMATCVRLHKELKFFRKN	1.4384096936778328	0.9006645651414277	63.65250778198242	0.5822365880012512	8.711989402770996	nan	10000.0
monomer-100-nr2-run2_result_56	0	RPDNYTLGCWHFWRRYHTRKPNYYECGDMAELIRWMELEIHYHERCHPCLWQQTRQCVRFIHDQWNTIVKSGEKDKGSKWLCTSIKRMVTNMKPIWNWDS	5.684384804008463	0.556416121526724	45.7827262878418	0.3513792157173157	14.342643737792969	nan	10000.0
monomer-100-nr2-run2_result_57	0	EDWYEMTQQYWESHNELGLSSHTCVIHTMLYCKMHMFAHWAPKGVNQNFAHNVQHQWMAYLALWLPHWVEDASYGCVAILMWCQYFTETLAENTHAHVQA	3.41147819978336	0.6711917412454192	49.16109085083008	0.2965933084487915	13.99858283996582	nan	10000.0
monomer-100-nr2-run2_result_58	0	MLIPPEQYLIVRKEWIRMFCFGWWIMNVYFSMNWVLFTKWVQRHNPFEQKDMQQLQWMFVYRQYKVTWRIGCFLTQFDRQLQIEVKNIQKHFNHVHSPPH	1.02818782498072	0.9310362291105528	56.17711639404297	0.38523808121681213	13.550602912902832	nan	10000.0
monomer-100-nr2-run2_result_59	0	CSILMLFNAGKTAFDGYNRNGMNGFASHHRQLVQHMKALAANNAWRACHIYQLFWYNVFMDEELFNHIAHEEMDPPKKRKMQDTWIIELKTFQSIWNPSL	3.408772158285865	0.586660445079807	48.24863052368164	0.34325647354125977	13.522537231445312	nan	10000.0
monomer-100-nr2-run2_result_6	0	LIKARVLRYQKSDSTQSKQVCWYHVEMSECPAMEYGSVAQMSVMVGEWRITIKAQYDFDHEGARLLWLQCQCPMSWWREHYFTSYMDAYIIYFAIDNIRE	1.6751377915685215	0.8869903576198658	62.173667907714844	0.5702874660491943	8.87786865234375	nan	10000.0
monomer-100-nr2-run2_result_60	0	CKFEQCEMEFAHGRKSLMFDTWFPALWKKYMPSDGAVNCPDCYELWYLLAKAYVIAVLCLNEGDPGDLANLMIWWHRLLTGIAKEWCRPCIVEGTGTAHQ	2.536331728271052	0.7714211321924889	50.86264419555664	0.3888292908668518	13.981178283691406	nan	10000.0
monomer-100-nr2-run2_result_61	0	GDMCSKHYCWCKWCFDVEPVTGMECTDSVHIDKQATFWKMSNASPQIGFKWFSALMHYFRIMWDDRVFAQFPNIRKVCHDRLMTMYAHFHTVTMKIWNVE	8.757097734579107	0.40934041733095106	40.72982406616211	0.30845004320144653	17.128368377685547	nan	10000.0
monomer-100-nr2-run2_result_62	0	SVLFDKRIFARIMSCTMFVDVMILNWRFGGEQMRQAVLKGHSEQYIWDCMEMFHNGPHEWSAFAPIITWLFYDESNPSLYPNTWTDQLGNWQCNLETFTN	13.541796444112867	0.21808488153890515	39.55752944946289	0.24746710062026978	16.406105041503906	nan	10000.0
monomer-100-nr2-run2_result_63	0	WHTMKISLPQGLRAMVYFDLCHKTRCYKEYFHLKQCHKEEVQDTPLCRMEIQMYVEPCTRVKICIVASNSETWNPGHKCKHWFFLTETGLTPGHHGGDDK	4.396143923029747	0.5536027435759826	37.96886444091797	0.27164310216903687	16.83948516845703	nan	10000.0
monomer-100-nr2-run2_result_64	0	SIDDRHSMFFLICRYYQTTHPASGLCPSRYMTKIYNCPLCLVGKYTYFCMPIVPQAAAAGKNKNYLWFCVVSVKLKTGKLFWVIWRQKSTKTGGMCSALP	3.6753225787362047	0.6276640753855905	34.4730339050293	0.22549262642860413	18.604751586914062	nan	10000.0
monomer-100-nr2-run2_result_65	0	WWLVLIDYQFYKSECFEQPSKRMKLHHVFYFKCESMPQYCGYDMWHIYEPVSPHAERFYLQWWCYNRTNQRWHMFECMPAQPGNVHEAMTWAHNFVMRQC	7.720844335499551	0.3807547083015669	42.643550872802734	0.3388269245624542	14.943098068237305	nan	10000.0
monomer-100-nr2-run2_result_66	0	YTDQVDRSRRTEWMLVDILFVLHRVLIAGWAKNQWALGNTQGKAQTDLAAKIWYMYWHQKMEHQGQEEDSACWRRVCESRGPQAIYRVWRGQYPQDCSKF	2.4456959370499827	0.806483713550771	59.45136260986328	0.41281282901763916	11.262598037719727	nan	10000.0
monomer-100-nr2-run2_result_67	0	KIDYLCAISCASFHDPDLDVDDYCVMISWCVMNFEMHMYFHMWGSTRGLRYREMFAIYEYFWPQVQNTLGMEPGFGFKGTWHKQETHWYFVSTYTIDEKH	2.4892879224470406	0.793109399482888	44.844146728515625	0.3258116841316223	14.410787582397461	nan	10000.0
monomer-100-nr2-run2_result_68	0	NSDNFCHAGRYPSWRTLKSCTAPWEALWESCKYNKSMIHVCCRRALLLEWQGVRKLPNLTKQDQTFIRHHCVWWFRQNEDMHRRRHYGLWVCKLSMFVDN	12.34359312810269	0.2555196955261395	35.78780746459961	0.23316727578639984	17.6942195892334	nan	10000.0
monomer-100-nr2-run2_result_69	0	SILLWETWLICRNLAVKILQYWETHKCELEFSPTWYVVHFSRRRIMIKATFPSQATQNIYPEPWWGATYFMSKYKINPMQPSWQWNGTNEWEYIRRWDVG	3.6693216745112287	0.5706356329019718	38.27694320678711	0.27826064825057983	16.601842880249023	nan	10000.0
monomer-100-nr2-run2_result_7	0	NEFMWQYVFLWRWMCFYCAPHYSDKCIHKVSMEMLEYLHHVNIQMFRPCWVRVLVTCCHRLANEYGHQLNSRLFHERMMIPFCYERLECHMVECERGQVP	9.710280775631695	0.3272413897285989	40.32356262207031	0.2705955505371094	16.00897789001465	nan	10000.0
monomer-100-nr2-run2_result_70	0	GHNWWKQIALMLQHWVRELNMKEDMWFEMSEYSWGIGEYMKKWLYMVCPEEWSAVYGTKILQACQMVTHWPEFIHFYMEQVSWLMCECLCQWNNRGGKLE	1.606600754929025	0.8548847289935131	48.92380905151367	0.38702094554901123	12.35524845123291	nan	10000.0
monomer-100-nr2-run2_result_71	0	LCMVQLDVRPSCFSVCQKCILPGELGNSQSMIMIAHCVGNNWVICVFMGGHEYAQIQDIPMDHGIIDFQEAYKKYGLWRKRPMTKQHRMTCLLACMSNMQ	1.1239093780921559	0.9233141717661948	53.74962615966797	0.4950331449508667	11.621074676513672	nan	10000.0
monomer-100-nr2-run2_result_72	0	SACFCGLISTIVEEAVNWERTDEMASQTGAPLTSNQWMWVQLHHLYDMYHFHHDPENFDRQWSQHHVAGNDPWCAPMNTRCRYHKEKSTAVMQEVYSLHG	3.2097358093058257	0.6436269555618597	43.42098617553711	0.2684967517852783	16.129348754882812	nan	10000.0
monomer-100-nr2-run2_result_73	0	KQELSQSLWSALTEVTCGYCIRAMHGYCDQQDVDAETDHFPWCCNLSTMTWWCYATTVWVIAVYMEISDWSSMANIMIIVDETLKRMFEGCHGGNWTNVE	5.383386501282231	0.534136009552166	40.57757568359375	0.30803096294403076	16.551719665527344	nan	10000.0
monomer-100-nr2-run2_result_74	0	ILGNMTALSEKLLTSGDKDKAMWIHNMDVYCQVFIFLEGLDAPHRMVMTHFFLQMVWCHARHNGNKMMIPHLLYLMQVEMIQIRNWFVASVMDQSGNEHE	3.4822938507104593	0.6889058675037764	52.830406188964844	0.35432422161102295	14.110799789428711	nan	10000.0
monomer-100-nr2-run2_result_75	0	KMIWTTKCVQAHGRKMCVNIVVHYQYRRMSDDWWKIHFAHRSYYESGNFQASAHKEIVYYCGSETIDECCSRNKMIEEIVSDIFHSTTWMFMRFRIGHAK	1.2452062204639505	0.9072859797039867	56.262264251708984	0.4566311538219452	11.242664337158203	nan	10000.0
monomer-100-nr2-run2_result_76	0	TGEVHWPQNMQVWFALQCPCFKHPELTDPFNQCNKMFWRFMEWLSDYFNNVTNEWVGVSLMWAFIMMYGGKICQIIQDVQLTKPALNLRVMRDKIYRDFF	13.310836452234954	0.15410279144022315	44.657840728759766	0.2569996118545532	18.38641929626465	nan	10000.0
monomer-100-nr2-run2_result_77	0	PFFCMHICWQIQYQQMMVQTDPKRMFYQCYERVYSDCRETDCYECENDHNHSVKKFEEQNNMNKGQMCEYYMTLFWTVWVRPIVQNVETTARFGRIKANS	4.1800967920578715	0.5645607713308134	40.650489807128906	0.2984260022640228	16.93994140625	nan	10000.0
monomer-100-nr2-run2_result_78	0	SMKDLADQIGAQFRWPKKCINAFWAAYRDWKAFNDHIGKVWHYYRLCRHQEGDWDDSCTCKKPRNRCIYVIVIFEHHPESTLYIQFVFYGSQGTRTFMRI	3.2729227143975286	0.6450971390571603	43.95037078857422	0.3530389666557312	14.762961387634277	nan	10000.0
monomer-100-nr2-run2_result_79	0	QKCYPCCGEDFCQDHWPNSMSVIIPYDQRAAWQKRLHRWGAKLEAFGMSRPVIYYKWQSIDCLGSRGVLGKYIRIMVWWYDKDYGADTVDFGNIWRRMHA	3.286560686839289	0.8158522575522711	48.279998779296875	0.4018881320953369	14.125479698181152	nan	10000.0
monomer-100-nr2-run2_result_8	0	FTYRQLHPRCHIAPEWMQNCILTGKEWSTTDYYNWMISHMATLGVDGTEFMGIETKWPINDRDYGVFNWKMFVTWGQRVLIMYHNLEENCYWRTEHHQIV	6.763681786396622	0.4262473728530999	36.55044174194336	0.26046353578567505	17.18917465209961	nan	10000.0
monomer-100-nr2-run2_result_80	0	QAWWDACKTWRHRMCQFGYRMMDLTRFFIYRYGIPRRWENFAKHVWMQFKTTSWNSMAHIKFQLEQKPPHFKTNPFNFCFFWSFIHIVGNVHAFLTRWYE	16.348082605751006	0.1944356529399478	47.643123626708984	0.328760027885437	13.9285249710083	nan	10000.0
monomer-100-nr2-run2_result_81	0	SHYCMRCAMAKPHTPWMECHNVQRPAENQRTFQCFLHNFGPRCSYPTLSCNWEWCTMYISLPKKHTFQHVSNCCDALLRLRRMWCKRDIKDKRWIWKRET	16.84230398096519	0.11974363571179414	28.63504981994629	0.19501689076423645	20.2007999420166	nan	10000.0
monomer-100-nr2-run2_result_82	0	MMYYCNFANVVHMCEVHSMTWQAVPSWDEDGPMRIFLVWVHYHCHAPKNLKYSREFYCQKWWMLDVDDRIWTNFDHTQIHRQFWARMNHIEKFERSNCYD	7.786989054931753	0.39667674403936026	35.66574478149414	0.2662335932254791	18.203981399536133	nan	10000.0
monomer-100-nr2-run2_result_83	0	HHFTMIFIGSGVDSIELLQEMLYRWQLPQVPTTELMAIRNQIPQFERGKSWLLTIDKYRVYNKGSEYMPSWLMIEFKNFHEGTCVHRNHMVPYSWDEMEL	1.485967523558414	0.8841556534110186	41.9984016418457	0.29611361026763916	15.571377754211426	nan	10000.0
monomer-100-nr2-run2_result_84	0	LQAWKQFNSEKKASYGQSVREFRFDWKSSSNTQSCLCVIMFHNYSEPCSTPDQRRIPNEFVTEVLQMGYPELAMFSETCRNSICVDWWMWCGYCAMYNPS	12.693620831038507	0.17296639522627608	36.627986907958984	0.22982358932495117	17.259492874145508	nan	10000.0
monomer-100-nr2-run2_result_85	0	PSVFMFLCQEVAHRMCDNVGPYCRLEWMFMQTGPKRQSWLISVTAVWSMEEIVMEEIFPTTLQPLFQGVSCHWHFTYSKNLVWNKYLTIHHSYHLYEKPC	4.934490374873269	0.520853937424688	40.839237213134766	0.26142632961273193	15.488821983337402	nan	10000.0
monomer-100-nr2-run2_result_86	0	GHAPWWFVLGHIEHDPVYNVEMTCNRCFDACVKWAYAKNLTMSAFDVHCMAMEWPPSCNYHMMHNHYYIRANNNLHVWHCMVIEHMGAGQRWFFAQFSDG	1.1621042172123006	0.9215463078924612	44.0396728515625	0.3563345968723297	14.20633316040039	nan	10000.0
monomer-100-nr2-run2_result_87	0	LWMACCHSAFCSDRVEIGVRWARFKHCMRHRFEDREIDRYAYQHETWWAAYQQRVRSRHQCAWWCIEWFMQITRKVNDDDRQHRQQNDKINEVSSVQRSM	3.1775745813116116	0.6622823220296067	56.67729187011719	0.39559298753738403	12.792789459228516	nan	10000.0
monomer-100-nr2-run2_result_88	0	VFYVFFATNGNWLCILIILPMFSPYMRGRCIFPILQFRLFHMCEFLLPHLFWATNRFRQQHWSQVWLECTIEFNPQGEGIAVDCFCIVQICVEKERHPVF	10.810630339219061	0.18538531495130994	30.401012420654297	0.1598730832338333	19.888086318969727	nan	10000.0
monomer-100-nr2-run2_result_89	0	FVATFVAILSFWRQYVNWFERYPTSHQPEWISAHYFPTHRNSVRFHFPDAESGTFNPPPSNCKPPISELIPRFKIYDCDGSCNFDHNCSFWIWNWQAHRE	18.16699067158921	0.07882530897071006	33.86353302001953	0.15911488234996796	21.76825523376465	nan	10000.0
monomer-100-nr2-run2_result_9	0	QQQQQLCEMRCCSYNQQMFGAMGNDHEAVVNLQQMWVYIHRYVYMCLLYANICAQRCGRKNCGTYWSIGFITEASQYFQDRRWYRQISHWVMTYRKHPTP	2.8333208647347243	0.6692650533535668	41.820655822753906	0.3137418329715729	16.065074920654297	nan	10000.0
monomer-100-nr2-run2_result_90	0	LNIVCEFWIWMWGAGVEFHMAYCVENAARGFQAAKCWLSMLLTVQTLCMLWAGYGFFDDGDEMMQWCTVCWTAVINLMFTYTHQNTPCNSAVTAYIPQFN	14.173183472710322	0.18538121881002603	41.608882904052734	0.28041866421699524	17.611324310302734	nan	10000.0
monomer-100-nr2-run2_result_91	0	YQEQPTDHWQWEWEQFITTNMVYIHAFFILSPQEKESKRFMFVKGHVWDYVEMFMTRNGVDRARVKCEMFWWCMSQFPVPITAKLAATHFCITNEHYFQP	4.995138287261067	0.7385924940013914	48.74142837524414	0.3288447856903076	14.43252182006836	nan	10000.0
monomer-100-nr2-run2_result_92	0	MIQARWESGECVLIFVPKIFRNMPSPHRFQWQGSGRSHVSCMHKTKDQMLYTCRFTCWDCDGLYKVPEQLMLHIYCQGPRFVKFKYWKEGSNAWFTYFVH	15.189712591451134	0.15454926629121282	32.25967025756836	0.1897568553686142	17.94114112854004	nan	10000.0
monomer-100-nr2-run2_result_93	0	AFPNQLLFVIQGKFSWKSCSMIMPCDDFDDLDALAYEMASEIHFINAGAKKMQWELIVATDTDAQAFFAVKNTIERYMHHPTEDFAQFRERSSGPNASQQ	2.4753651020233343	0.7736536475181363	44.75459289550781	0.3050295412540436	15.995415687561035	nan	10000.0
monomer-100-nr2-run2_result_94	0	GMFGLAIHFVMETYEYSYAEGDDYREQNFPNAPPPDRYHCDIMCSLMVDLGYVPCERCHTCTMAQEGAGPHLLVHYKMTVRTGRRFVNHWTKLKFQIQSM	15.213353122843497	0.163783115918004	32.86075973510742	0.22243322432041168	18.575458526611328	nan	10000.0
monomer-100-nr2-run2_result_95	0	GQWDSWMQMYHREISSPDQEMVHSCCEKFGATIWTPKRYMETQSSGERFCWCGDGAKIYKLQDSSGTHCQYYEYACIMLELRYMSDNWLTLRMRCWKLVV	16.70275906565998	0.08141256520981838	35.26495361328125	0.23594537377357483	17.5775089263916	nan	10000.0
monomer-100-nr2-run2_result_96	0	HYVQIIPTHMLHCRPCDDTQYILYSNYPNNTYLHDHQMQIDVRYCWDIIKGWFTCWIIGWWVPSDSQFLACCQEFMRSTLDRPQAQDNLYWVFVRSRAYP	13.896240517739287	0.15761123944941047	30.938690185546875	0.2196144312620163	18.21773910522461	nan	10000.0
monomer-100-nr2-run2_result_97	0	MLSSNQGYVKIKVTCIEASVRQEMNPRKWWEYMWFYYVYDEQMEQALLWSTNCDPFYKIHRARITYWNTPQKVEVTAKEIVYDPRLMVGSICVWTVQLPS	10.31931367871722	0.2579695554248995	42.40779113769531	0.30538874864578247	15.395492553710938	nan	10000.0
monomer-100-nr2-run2_result_98	0	AHYWPNETDPMRAMWEIHLACCGSGWGMVTVAIEFNQKWEVSMKFDPYGTSKYNNKHHLCHLRKWYMYSGNHIGHLMFLFECEQCCFCRMQVRLESHGKA	9.942944847764654	0.2779076307730381	34.77499771118164	0.21028947830200195	17.2066650390625	nan	10000.0
monomer-100-nr2-run2_result_99	0	DELFKADNDEYMHVANLAQGCTENSFTPQDQWTQCSDLYDALIRIHCRDEGKAWFYHQWIIQNAAQFWPILTNEVIVENFRACTNVTNWHESMLQDVRQL	3.7695088901451137	0.5706146556134906	64.9595718383789	0.5689430236816406	9.338211059570312	nan	10000.0
