# Supplementary material for: AlphaDesign: a de novo protein design framework based on AlphaFold
Source: Mol Syst Biol. 2025 Jun 17;21(9):1166–89. doi: 10.1038/s44320-025-00119-z (PMC12405559; doi:10.1038/s44320-025-00119-z)
Supplement: Supplementary file 6 — Source data Fig. 4 [file 44320_2025_119_MOESM6_ESM.zip › Figure_4/4B/monomer-100-esm-redesigned-scores.csv]

name	index	sequence	sc_rmsd	sc_tm	plddt	ptm	pae	ipae	mpae
monomer-100-nr2-run1_result_0	0	SKEVVEKIKEILSKPEQELKVPNNPEYKYKVLNLNSPEFKNSNTKFLYFETFETMKVFLKELGIPEEKLKGLDSKEKEVYLTVKDGKIILIKNGKEYELG	0.9979236591411842	0.9395420994189257	76.96060943603516	0.766893744468689	5.609151363372803	nan	10000.0
monomer-100-nr2-run1_result_0	1	SEEVVKKIKEILSKPPQELTVPNNPKYKYKIIDLKSPEYKDSNTKFIHFETLETAKVFLKELGIPESALEGIDSKEKEVYLTVKDGKIILIKNGKEYVLG	1.2493693688092975	0.9195549185888826	78.77049255371094	0.7980265021324158	5.199169158935547	nan	10000.0
monomer-100-nr2-run1_result_0	2	SEETVKKIKELLSLPEQERTVPNDPKYKYKIVDLKSPEYKDKNLKFIEFDTIENAKVFLKTLGVPESKLEGIDSKEKKVYLRVEDGKIILIKNGKEYELG	2.5356157579476495	0.8240727330001175	65.80961608886719	0.5396565794944763	11.749612808227539	nan	10000.0
monomer-100-nr2-run1_result_0	3	SEETIEKIKEILSQPEKERTIPNNPEYKYKIIDSKSEKFKDKNLKFIYFETIENMKVFLKTLGIPESALEGIDSKEKEVYLTVENGKIILIHNGKEYELG	1.4420803360879269	0.892403435748706	78.7518310546875	0.8035979270935059	4.9996867179870605	nan	10000.0
monomer-100-nr2-run1_result_0	4	SEETVKKIKEILSLPEQERTIPNNPKYKYKIINSNDPKLKDLNLKFIKFDSIENAKVFLKELGIPESALEGIDSPEKEVYLTVKDGKIYLIKNGKTYELG	1.503363404690927	0.8937337718516349	76.10289001464844	0.7527539730072021	6.2718095779418945	nan	10000.0
monomer-100-nr2-run1_result_0	5	SEEVVKKIEEILSLPEEERVVPNNPKYKYKIVNLKSEEYKDLNLKFIYFETLENAKVFLKELGVPEEKLKGIDSKEKKVYLTVVDGKIILIKNGKEYVLG	1.940028559961388	0.8553864294905819	69.6072998046875	0.6746114492416382	8.102560043334961	nan	10000.0
monomer-100-nr2-run1_result_0	6	SAAVVAKISALLAQPPQERTIPNDPSKKYKIVDLQSPEFKDTNTKFIYFETPETMKAFLKAMGVPESALAGLDSKEPEVYLTVVDGKIIVIHNGKEWVLG	1.0880775419173694	0.9286020840302116	77.52656555175781	0.7825490236282349	5.492588043212891	nan	10000.0
monomer-100-nr2-run1_result_0	7	SAATVAKIQAILAQPPQERTVPNHPEYKYKIVDLKSPEFADTNTKFIHFEKMETAKVFLKELGVPESALEGLDSEEEEVYLTVVDGKITLIHNGKEWVLG	1.4415737062316827	0.9046417223745497	79.73249053955078	0.8062448501586914	5.154156684875488	nan	10000.0
monomer-100-nr2-run1_result_0	8	SEEVVKKIQEILSLPEQERKIPNNEKYTYKIVDLKSPEYASSNTKFIYFETRENAFVFLKELGIPEEKLKGLDSKEKEVYLTVVDGEIYLIENGKVYKLG	2.4587838715306023	0.8246855944761964	69.17057037353516	0.6869204044342041	8.006908416748047	nan	10000.0
monomer-100-nr2-run1_result_0	9	SEETVAKIKALLAQPPQERTIPNDPSHKYKIIDSKSPELKDKNLKFIKFDSRETAFAFLKAMGVPEEALKGLDSKEKEVYLRVEDGKIILIQNGKEYVLG	1.1583612749486891	0.9323337461631535	73.87525177001953	0.7347551584243774	6.4472737312316895	nan	10000.0
monomer-100-nr2-run1_result_0	10	SAATVARLAALLALPPQELAVPDDPEHRYRIVDSDDPEFKDLDLRFLEFDSFETAKALLAALGVPAAALAGLDSPAPRVLLSVRDGRIVLHHAGREWVLG	6.569880995208625	0.5001356125029848	57.52488327026367	0.44106417894363403	11.609353065490723	nan	10000.0
monomer-100-nr2-run1_result_0	11	SEEVVEKIKKILSLPEQERTIPNNPKYKYKIIDLKSPKYKDSNEKFIYFEKMETAKAFLKELGIPEEALKGLDSKEEKVYLTVKDGKIILIKNGKEYVLG	1.0000124827287853	0.9371762208806015	76.93345642089844	0.7792973518371582	5.6853251457214355	nan	10000.0
monomer-100-nr2-run1_result_0	12	SAEVVAQLQALLAQPPQRRTVPDDPSAVYEIVDSKSPEFADLDLKFLRFATPETARRLLAALGVPEEALAGLDSPEPEVYLTVRDGRIVLIHNGKRWELG	3.209365727889452	0.650484827040695	65.64251708984375	0.505075216293335	9.996374130249023	nan	10000.0
monomer-100-nr2-run1_result_0	13	SAEVVAKIQALLAQPPQERTIPNKPEYKYKIIDSQSPELKDSNLKLIHFDTFETAKAFLLEMGVPESALEGLDSPRKEVYLRVEDGKITLIMDGKEWTLG	5.83325115136388	0.423519085863781	51.95332336425781	0.3710310459136963	14.91765308380127	nan	10000.0
monomer-100-nr2-run1_result_0	14	SEETVKKIKEILSLPPQERTIPNNPKYKYKIIDSKSPEFKDLNLKFIKFDSLENAKVFLKELGIPEEKLKGIDSKEKEVYLYVKDGEIYLILNGKEYKLG	0.9943188659403474	0.9394980741867321	76.33778381347656	0.7422374486923218	6.52346658706665	nan	10000.0
monomer-100-nr2-run1_result_0	15	SEEVVKKIEEILSLPEQTLKVPNHPEYEYKILNLDSPEFKDLNLKFIYFETFENAKVFLKELGIPEEKLKGLDSKEKEVYLSVKDGKIYLYQNGKKYELG	1.2110500893715508	0.9286596684141623	78.81114959716797	0.8014385104179382	4.940333366394043	nan	10000.0
monomer-100-nr2-run1_result_0	16	SAETVAKISAILALPEQELTVPNDPSKKYKVVDSKSPELADENLKLLHFETLETAKTFLKELGVPESALEGIDSKEKEVYLRVVDGKIILIKNGKEYVLG	8.52175529049304	0.29431880245605513	51.20340347290039	0.3525446057319641	16.17618179321289	nan	10000.0
monomer-100-nr2-run1_result_0	17	SAEVVAKVQAILDLPPQKRKVPNHPEYEYEIVDLKSPEYASTNTKFIKFETMENAKVFLKTLGVPESALEGIDSKEKEVYLTVVDGKIYLIHNGKTYELG	1.4244098595903252	0.9044329229810002	80.31105041503906	0.8000352382659912	5.000763893127441	nan	10000.0
monomer-100-nr2-run1_result_0	18	SPEVVAKIQALLDEPPQERTVPNNPKYKYQIVDSDSPEFKDLNLKFIKFDTFETAKVFLKEMGVPESALEGLDSKEKEVYLSVVDGKIILHHNGKEWVLG	1.5390947531360564	0.8980812098326179	82.04621887207031	0.8247379660606384	4.463987350463867	nan	10000.0
monomer-100-nr2-run1_result_0	19	SEEVVKKIKEILSLPEEERTIPNNPKYKYKIIDSKSPEFKNLNTKFIYFETLENAKVFLKELGIPEEKLKGIDDKSKEVYLTVIDGKIYLIKNGKIYELG	2.4409212283061192	0.8356617297200605	69.92988586425781	0.6936642527580261	7.536864280700684	nan	10000.0
monomer-100-nr2-run1_result_0	20	SPEVVKKIKEILSLPEQELTVPNNPKYKYKVLNLDSPEYKHLNKKFIYFETFENAKVFLKELGIPESKLEGLDSKEPKVYLTVEDGKIILIKNGKEYELG	1.3627084487109227	0.9194903802360659	79.02481079101562	0.7985999584197998	5.230241298675537	nan	10000.0
monomer-100-nr2-run1_result_0	21	SAAVVAKIAALLAQPPQERTVPDDPAHKYKIVDSQDPRFAHLDLRFIHFATPETAKAFLAALGVPASALAGLDSPEPEVYLTVRDGEIVLIHNGKEWVLG	1.1296996704947266	0.9230558933212787	71.35569763183594	0.6577087044715881	8.492487907409668	nan	10000.0
monomer-100-nr2-run1_result_0	22	SEEVVKKIKEILSKPEQEETVPNNPKYKYKIINSQSEEFKDTNLKFIHFETLENAKVFLKELGIPEEALKGIDSKEKEVYLSVVDGKIILYKNGKKYELG	0.9815539547629548	0.941651604645254	76.93630981445312	0.7801394462585449	5.618716239929199	nan	10000.0
monomer-100-nr2-run1_result_0	23	SPEVVARLAALLALPPQRLAIPDRPEHLFEIVDSQDPALADLDLRLLHFERPETARAFLAALGVPPEALAGLDSPEPEVLLTVRDGEIVLLHRGREWRLG	7.0977987766531365	0.43877710289459027	50.961856842041016	0.35853374004364014	14.385531425476074	nan	10000.0
monomer-100-nr2-run1_result_0	24	SPEVVARAAALLALPPQELTVPNHPEYRYRIVDSQSPEFAALDERFLHFPTPETARVFLRELGVPESALEGLDSPEPEVYLTVRDGEIVLHQNGQERVLG	8.244919648662737	0.30261784665481967	54.09652328491211	0.31871381402015686	16.47659683227539	nan	10000.0
monomer-100-nr2-run1_result_0	25	SPAVVAQVQAILAQPPQVRTVPDHPEYTYEIVDLQSPEFADLNLKFLRFDTPETAKVFLATLGVPASALEGLDSPEPEVYLTVRDGEIILIQNGREWRLG	2.263470425313792	0.860105252803684	81.28874969482422	0.7864501476287842	5.198838710784912	nan	10000.0
monomer-100-nr2-run1_result_0	26	SAATVAKIAAILAQPPQTRTVPNDPKYKYQIVDLQSPEFADQNTKFIYFETFENAKVFLKELGVPEEALKGLDSPEKEVYLSVKDGVITLYHNGKSWKLG	1.1284227819808206	0.9245050688350321	76.41150665283203	0.7656194567680359	5.950686454772949	nan	10000.0
monomer-100-nr2-run1_result_0	27	SAETVAKIQAILAQPEQERYVPNNPEYKYKIVDSKSPEFADTNTKFIYFDSLETAKVFLAELGVPESALEGIDDPSPEVYLTVVDGEIILIKNGKEWKLG	5.945147490644571	0.4489621511362873	49.053321838378906	0.3684566617012024	14.30966854095459	nan	10000.0
monomer-100-nr2-run1_result_0	28	SAEVVAKVQAILALPEQERTVPNNPKYKYKIVDSKSPEFADLNLKFIHFDSLETAKTFLKELGVPESALEGIDSPEPEVYLTVRDGKIYLFHNGKTWELG	3.5368696936672523	0.6150328292316413	64.10098266601562	0.547057569026947	9.99870491027832	nan	10000.0
monomer-100-nr2-run1_result_0	29	SEEVVKKIKEILSKEEQELKVPNHPEYTYKVVKLNSPEYKDKNLTFIHFESRENAFVFLKELGIPEEKLKGLDSPEKEVYLYVENGEIILIQNGKEWKLG	1.0129556985429728	0.9363080099647205	75.26932525634766	0.7547253966331482	6.1696553230285645	nan	10000.0
monomer-100-nr2-run1_result_0	30	MKEVVEKIKKILSLPPQKLKVPNNPKYEYEIIDSKDPKFKDKNLKMIYFETIENAKVFLKELGIPEEKLKGIDSKEKEVYLSVEDGKIILHKNGKEWVLG	1.0521859816308392	0.9365232891294575	77.7654800415039	0.7880476117134094	5.241878032684326	nan	10000.0
monomer-100-nr2-run1_result_0	31	SAAVVAQVQALLALPPQERTVPNDPKYKYRIVDLKSPEFADLNLRFIHFDSLETAKVFLATLGVPASALAGIDSPEPEVYLTVRDGQIILIQNGREWVLG	6.477410761445027	0.3895718808533776	53.80979919433594	0.4122801423072815	12.6589994430542	nan	10000.0
monomer-100-nr2-run1_result_0	32	SPEVVARIAALLALPEQERTIPDRPEYRYRIVRLDSPEFAALDTRFIHFDRPETMRAFLLALGVPEEALAGLDSPEPEVYLSVVDGRIIVHQNGREWVLG	1.0922572064311493	0.9259312853889738	75.19577026367188	0.7061946988105774	6.352507591247559	nan	10000.0
monomer-100-nr2-run1_result_0	33	SPEVVAKIAAILAEPEQERTIPNNPEYKYKIIDSKSPEYKDRNLKFIYFEKRETMFAFLKELGVPESALEGLDSPEKEVYLRVEDGKIILIQNGKEYELG	1.0635817548042799	0.9326824915537537	72.31758880615234	0.6915275454521179	7.439321041107178	nan	10000.0
monomer-100-nr2-run1_result_0	34	SEETVKKIKEILSKPEQELTIPNNPEYKYKIIDLKSEEFKDSNTKFIYFETFENMKAFLKELGIPESKLEGLDSKEKEVYLKVENGKIILIKNGKEYVLG	1.6953871468100061	0.8799738361355958	74.24309539794922	0.7221928834915161	6.856764793395996	nan	10000.0
monomer-100-nr2-run1_result_0	35	SAEVVAKIAAILAQPEQERTIPNKPEYKYKIVKSDSPEWKDKNLRFIYFEKFETLKAFLKELGVPESALEGLDSKEKEVYLYVEDGKIYIIHNGKEWEVG	1.0890063645344115	0.9333229287795524	77.2962875366211	0.7865628004074097	5.235566139221191	nan	10000.0
monomer-100-nr2-run1_result_0	36	SPETVAKIKAILAQPPQVRTVPNNPKYKYEIIDSKSEEFKDTNEKFIYFEKFEDAKVFLKELGIPESKLEGLDSKEKEVYLSVKDGKIILIKNGKEYVLG	1.0064022634520275	0.9384668168887118	74.05841827392578	0.72784423828125	6.717320442199707	nan	10000.0
monomer-100-nr2-run1_result_0	37	MKEVVEKIKEILSLPEQERVVPNNPEYKYKIVDLKSPEYADSNTKFIKFETLETAKVFLKELGIPEEKLKGIDSKEKEVYLKVVDGKIILIKNGKEYELG	1.1049858774485413	0.9275357027988026	76.6622314453125	0.7663085460662842	6.080488204956055	nan	10000.0
monomer-100-nr2-run1_result_0	38	SEETVKKIEELLSLPEQELTVPNNPKYKYKIINSKDERFKDLNLKFIYFEKFETMKVFLKELGVPESALEGLDSKEKEVYLTVRDGVITLIHNGKEWELG	0.8882019417753835	0.9511917319672178	77.12554168701172	0.7873958349227905	5.379626750946045	nan	10000.0
monomer-100-nr2-run1_result_0	39	SAEVVAKIKAILDQPPQERTVPNDPKYKYKIIDSKSPEFKDTNLKFIYFETLENAKVFLKSLGVPESALEGIDSKEKEVYLTVKDGKIILIKNGKEWELG	6.547687764196221	0.39788637163381224	52.131568908691406	0.40271657705307007	13.085201263427734	nan	10000.0
monomer-100-nr2-run1_result_0	40	SPEVVAKVAALLSLPPQRRKIPNKPEYEYEIVDSKSPELADRDLRMIKFETLETAKAFLAELGVPEEALKGIDSKEKEVYLRVEDGKITLILNGKEYVLG	1.2617897959081852	0.9153931263390058	76.36576080322266	0.7455160617828369	6.264576435089111	nan	10000.0
monomer-100-nr2-run1_result_0	41	SAEVVAKIQALLDQPPQVRTVPDHPEYKYEIIDPQSPELADLNTKFIYFETPETMKVFLRTMGVPESALEGLDSPEPEVYLTVRDGKIILIQNGKEWVLG	1.1173805947239888	0.9272720759719912	81.8656234741211	0.828262448310852	4.191884517669678	nan	10000.0
monomer-100-nr2-run1_result_0	42	SEEVVAKIKEILSLPPQERTVPNNPKYKYKIIDSKSPEWKDENLKFIHFESPETMRVFLKELGVPESALEGLDSPEPEVYLSVKDGKIILHHNGKEWVLG	4.342927136052079	0.49062127234353575	57.334686279296875	0.4345454275608063	12.7898530960083	nan	10000.0
monomer-100-nr2-run1_result_0	43	SKEVVEKIKKILSKPEREEYIPNNPKYKYKIVDLKSPEYKDSNLKFIKFDTIENMKVFLKELGIPESALEGLDDKSKEVYLTVKDGKIIIIKDGKEYIVG	1.3367290455622396	0.9055847724896214	75.3947525024414	0.7721365690231323	5.855485439300537	nan	10000.0
monomer-100-nr2-run1_result_0	44	SKETVEKIQKLLSLPEQERTVPNNEKYKYKIVNSKSPELKDLNLKLIHFEKFETAKVFLKEMGIPESALEGLDSKEEEVYLAVVDGKIILIKNGKEYVLG	2.3577697563327216	0.8191119764066415	69.55747985839844	0.6778354644775391	7.927601337432861	nan	10000.0
monomer-100-nr2-run1_result_0	45	SPEVVAKIQEILAKPEQELTVPNNPKYKYKVVDLKSPEYKDLNLKFIHFETFENAKVFLKELGIPESALEGLDSPEKEVYLTVVDGKIILIRNGEEYVLG	1.3448082840139037	0.9055324422110654	70.35774230957031	0.7027899026870728	7.863343715667725	nan	10000.0
monomer-100-nr2-run1_result_0	46	SPEVVAKIQAILDKPEQELTVPNDEKYKYKIVNSQDPELKDTNLKLIHFETFETAKTFLKTLGVPESALEGLDSKEKEVYLTVVDGKIILIKNGKEYVLG	2.439413699962767	0.8230177308859473	68.84722137451172	0.6848832368850708	8.39688491821289	nan	10000.0
monomer-100-nr2-run1_result_0	47	SKETVEKIKKILSLPEQELKIPNNEKYKYKVVDLKDPKYKNSNTKFLKFETLENAKEFLKELGIPESKLEGIDSKEKEVYLTVKDGKIILIKNGKEYVLG	2.9261017709868287	0.7884409418916839	72.66226196289062	0.7019496560096741	7.421686172485352	nan	10000.0
monomer-100-nr2-run1_result_0	48	SEETVKKISELLSLPPQELTVPNDEKHKYKIIDSKSPEFADSNLKFIHFESMEDAKTFLKTMGIPESKLEGLDSKEPEVYLYVKDGKIYLIHNGKTYELG	6.31392950826726	0.7107587687544364	62.08501434326172	0.5182641744613647	12.908935546875	nan	10000.0
monomer-100-nr2-run1_result_0	49	SKEVVEKIKEILSLPEQERTVPNNPKYKYKIVNSNSPEFRDLNLKFIYFETFENAKVFLKELGVPESKLEGLDSKEPKVYLYVRDGKIYLIHNGKEYELG	0.8045860728617683	0.9565776742094175	74.71293640136719	0.7280973196029663	6.456129550933838	nan	10000.0
monomer-100-nr2-run1_result_0	50	SEEVVKKIKELLSLPEQELKIPNDEKHTYKIVNLKSPEFKDLNLKFIKFDKLEDAKAFLKEMGVPESALEGIDDPSEEVYLTVKDGKIILIKNGKEYVLG	6.741168629971703	0.3531658445361206	48.27012634277344	0.3706377148628235	14.708629608154297	nan	10000.0
monomer-100-nr2-run1_result_0	51	SKEVVEKIKAELAKPEEERYVPNHPEYKYKIINLNSPEYKDLNLKFIHFESIENAKVFLKTYGIPEEKLKGIDSKEKEVYLTVKDGKIILIHNGKEYELG	1.6971456120162824	0.8799098721571257	80.77543640136719	0.8052024841308594	4.939685344696045	nan	10000.0
monomer-100-nr2-run1_result_0	52	SAEVVAKLQAILSLPPQERTIPNDPSRKYKIVDSKSPELAHLNEKFIYFPSLETAKAFLKALGVPESALEGIDSPEPEVYLTVRDGKIYLIQNGKVWELG	5.9408703792971895	0.39642333075032915	51.18437576293945	0.39111027121543884	14.201626777648926	nan	10000.0
monomer-100-nr2-run1_result_0	53	SEEVVAKIQELLALPPQERVVPNNPEYKYKIVDSNSPELADTNTKFIYFEKRETAFVFLKELGVPEEKLEGLDSEEEEVYLRVVDGKIILIQNGKEYELG	1.2132900808080522	0.9270064196652358	79.07719421386719	0.7978406548500061	5.067061901092529	nan	10000.0
monomer-100-nr2-run1_result_0	54	SAETVEKIKAILAQPPQERTIPNDPKYKYKIVDLKSPEFKDLNTKFIHFEKLETAKAFLKALGVPESALEGIDSPEKEVYLTVVDGKIILIKNGKEWELG	1.3825759904470787	0.8988527519288978	70.78936767578125	0.6917564868927002	8.045700073242188	nan	10000.0
monomer-100-nr2-run1_result_0	55	SEETVAAITALLSQPPQTRTVPNDPRYQYQIVDLQSPEFADSNTRFIHFETRENMFVFLRTLGVPEEALAGLDSPEPEVYLTVRDGVIRVFQNGEERELG	1.4557696666089617	0.8937658696895062	75.45427703857422	0.7675227522850037	5.866380214691162	nan	10000.0
monomer-100-nr2-run1_result_0	56	SPEVVAKIQAILDLPEQERTVPNDPKYKYKIVKLDSPEWKDKNLKFIYFEKLETAKRFLKTLGVPESALEGIDDKSEKVYLSVENGKIILHKNGKEYVLG	1.2418025040676737	0.9246368125724008	77.29434967041016	0.7772570848464966	5.447805404663086	nan	10000.0
monomer-100-nr2-run1_result_0	57	SAETVAQIAALLAQPPQRRTVPNDPRYEYEIVDLKSPEFADENTRFLRFETRETAEVFLRELGVPEEALAGLDSPEPEVYLTVRDGRIVLIQNGRRWELG	3.3720720637249983	0.6173111088200913	62.370662689208984	0.5290584564208984	11.452729225158691	nan	10000.0
monomer-100-nr2-run1_result_0	58	SAETVAKIQALLSQPPQTRSVPNKPEYTYQIVDLQSPEYAATNTKFIHFETMETAKAFLKELGVPESALAGLDSPEPEVYLTVVDGKIILIHNGKEWVLG	1.3659804030800022	0.9093899443415999	79.64161682128906	0.8017614483833313	4.985283374786377	nan	10000.0
monomer-100-nr2-run1_result_0	59	SAAVVAKIAAILSQPPQERTIPNDPSKKYKIVDSKSPEFKDSNLKFIKFEKLEDAKAFLKALGVPEEALKGIDSKEKEVYLTVKDGKIILIKNGKEYELG	1.2676021062836136	0.9148270096279713	74.34303283691406	0.7134735584259033	7.139208793640137	nan	10000.0
monomer-100-nr2-run1_result_0	60	SAATVARIQAELALPPQVRTIPNNPAYKYEIVDLKSPEFAATNTRFIHFETPETAKAFLREMGVPESALAGLDDPAPEVYLTVVDGKIILIHNGKEWVLG	1.391216987306822	0.9168954636754795	76.88990020751953	0.7740575671195984	5.813934803009033	nan	10000.0
monomer-100-nr2-run1_result_0	61	SAEVVAKIAALLSLPEQEREVPNDPKYKYKIVNLNSPEYADRNLKFIYFEKLETAKTFLKELGVPESALEGLDSPEEKVYLRVEDGKIILIQNGKEWTLG	6.108674939189453	0.4142761102767384	51.838958740234375	0.4224121570587158	13.054248809814453	nan	10000.0
monomer-100-nr2-run1_result_0	62	SPEVVAKVAALLAEPEQERTVPNNPKYKYKIVNSQSPEFASLNLKFIHFETRENAFVFLKELGVPESALAGLDSPEKEVYLTVVDGEIYLIQNGKTWRLG	1.3814972330977073	0.9101842566786585	78.53409576416016	0.7974528074264526	4.983888149261475	nan	10000.0
monomer-100-nr2-run1_result_0	63	SAETVAKIKAILAQPEQERTIPNNPEYKYKIIDLKSPEFKDLNEKFIYFETPETMKAFLATLGVPAEALAGLDSPEPEVYLTVRDGKIIVYHNGKEWVLG	1.0936690368749677	0.9244705659756015	75.04448699951172	0.7593569159507751	6.222413063049316	nan	10000.0
monomer-100-nr2-run1_result_0	64	SAEVVARIAALLALPPQERTVPNDPAHKYRIIDSKDPELADLNVKLAHFPTPETARVFLAELGVPAEALAGLDSPEPEVYLRVVDGQIILIQNGREWVLG	1.3486802231608355	0.9096066066936619	79.18603515625	0.7571845054626465	5.453202247619629	nan	10000.0
monomer-100-nr2-run1_result_0	65	SAEVVAKVKAILAQPEQERTVPNNPSYKYKIIDSKSPELKDSNVKMIYFETMETAKTFLRTLGVPESALEGLDSKEKEVYLKVVDGKIILIQNGKEYVLG	1.3411496117205315	0.9060469354260152	78.7691421508789	0.7933599948883057	5.418572425842285	nan	10000.0
monomer-100-nr2-run1_result_0	66	SEEVVEKIKEILSLPPQVRTVPNDPSKKYKIVDLKSPEFKDKNLKFIYFEKLEDAKTFLKALGIPESALEGIDSKEKEVYLSVEDGKIILHLNGKEYVLG	2.005186776010602	0.8606836223955443	76.18722534179688	0.7400035858154297	6.729442119598389	nan	10000.0
monomer-100-nr2-run1_result_0	67	SEEVVKKIKEILSEPEQERTVPNNPKYKYKIIDSKSEELKDLNLKLIYFDSLETAKVFLKELGIPESKLEGIDDKSPKVYLTVVDGKIILIKNGKKYELG	1.0446058753146472	0.9342089522181773	79.27391052246094	0.8010886311531067	4.9916863441467285	nan	10000.0
monomer-100-nr2-run1_result_0	68	SEETVKKIKEILSLPPQERTVPNNPKYKYKIVDLKSPEFAHENTKFIHFETFENAKVFLKELGVPESALAGLDSKEKEVYLTVKDGKIILIKNGKEWVLG	2.3065003758250913	0.8363910478652943	69.89657592773438	0.7026028037071228	7.760523319244385	nan	10000.0
monomer-100-nr2-run1_result_0	69	SKETVEKIKKILSQPPKERYIPNNEKYKYKIVDSKDPKYKDLNLKFIEFDKIETAKEFLKSLGIPESKLEGIDSKEEKVYLTVKDGKIILIHNGKEYELG	2.2553839508154647	0.8295871882646838	75.25470733642578	0.7653172016143799	6.413854598999023	nan	10000.0
monomer-100-nr2-run1_result_0	70	SPAVVAQIQALLAQPPQTRTVPDDPAYTYEIVDLQSPEWADTNTRFIRFASPETARRFLRALGVPEEALAGLDSPEPEVYLSVRDGQILLHHNGRTWTLG	3.8363556773250393	0.5569911852439433	61.05271530151367	0.5314026474952698	11.67143440246582	nan	10000.0
monomer-100-nr2-run1_result_0	71	SPEVVAKIKALLAQPEQERSVPNNPKYKYKIVDSKSPEYADSNTKFIHFETPENARVFLKEMGVPEEALEGLDSPEPEVYLTVKDGKIILIHNGKEWELG	2.4340974550769414	0.8196446312844898	67.09458923339844	0.6460139155387878	8.250732421875	nan	10000.0
monomer-100-nr2-run1_result_0	72	SEEVVAKIKEILSLPEEERVIPNNEKYKYKIVDLKSEEFKDLNLKFIHFEKLEDAKAFLKALGVPEEKLKGIDSKEKEVYLTVKDGKIILIHNGKEYVLG	2.0573045404637513	0.8522709374846085	68.42758178710938	0.6463184356689453	9.251974105834961	nan	10000.0
monomer-100-nr2-run1_result_0	73	SAETVAKIQALLSQPEQERTVPNNPKYKYKIIDSKSPELKDSNLKMIYFEKLETAKVFLKTLGIPEEALKGLDSKEEKVYLTVKDGKIYLIKNGKTYELG	1.5086432873100075	0.8916772574796283	76.24675750732422	0.764653205871582	5.768964767456055	nan	10000.0
monomer-100-nr2-run1_result_0	74	SEETVAKIKELLSLPEQELSVPNNPKYKYKIVDLKDPKFADRNTKFIKFETLENAKVFLKELGIPEEKLKGIDSKEKEVYLTVEDGKIILIKNGKEYELG	1.1752751362334983	0.9204023038122534	79.80863952636719	0.8091830015182495	4.8560099601745605	nan	10000.0
monomer-100-nr2-run1_result_0	75	SAATVAKIQAILAEPPQERTVPNNPKYKYKIIDLKSPEFKDLNLKFIHFETLETAKVFLKELGVPESALEGIDSKEKEVYLTVKDGKIILIKDGKEWVLG	2.0913478587411194	0.8679046210406262	79.24420928955078	0.7865288853645325	5.340887546539307	nan	10000.0
monomer-100-nr2-run1_result_0	76	SAATVAKITALLSLPEQERTVPNDPSKKYKIVNSNDPRLKDLNLKMIYFEKIETAKAFLKEMGIPESALEGIDSPEEKVYLTAVDGKIILIHNGKEYVLG	1.296076816435797	0.9073256642651681	73.31517791748047	0.7100984454154968	6.452286243438721	nan	10000.0
monomer-100-nr2-run1_result_0	77	SEEVVKKIEEILSLPPQKRKIPNNPEYEYEIIDSNSPEFKDSNLKFIHFETRETAFTFLKELGIPESALEGLDDPSKEVYLTVKDGKIILIENGKEYELG	1.3016534468269554	0.9102447454060589	78.47406005859375	0.7899640798568726	5.24099063873291	nan	10000.0
monomer-100-nr2-run1_result_0	78	SAETVAKIEALLAQPPQVRTVPNNPKYKYEIVDLKSPEYADLNTKFIKFEKLETAKVFLKELGIPEEALKGIDSKDDEVYLTVRDGKIILIKNGKEWVLG	1.4833175735255604	0.8929899734906722	80.77470397949219	0.8177022933959961	4.749704360961914	nan	10000.0
monomer-100-nr2-run1_result_0	79	SPETVARIQALLAQPPQVRTVPNHPEYQYEIVDLQSPEFADLDERFIHFPSPETAKVFLAELGVPASALAGLDSPAPEVYLTVRDGQIILYHDGREWVLG	1.0630294207999589	0.9320595019341502	79.2516098022461	0.7990114092826843	5.210155487060547	nan	10000.0
monomer-100-nr2-run1_result_0	80	SAETVAKIKALLAKPPQTETIPNNPEYTYEIVDLKSPEYASTNTKFIKFETRETAFAFLKELGVPESALEGLDSPEPEVYLTVVDGKIILIHNGKEWELG	4.674581979573621	0.47383502522358517	57.4095344543457	0.4351843595504761	12.99789810180664	nan	10000.0
monomer-100-nr2-run1_result_0	81	SAATVAKIKAELALPPQERTIPNNPEYKYKIIDLQSPEYKDLNEKFIYFETPETMKVFLKEKGVPESALEGLDSPEPEVYLTVRDGKIILIHNGKEWVLG	10.81109122752723	0.21220008660555364	53.73001480102539	0.37060433626174927	14.653117179870605	nan	10000.0
monomer-100-nr2-run1_result_0	82	SKEVVEKIKAILAEPPKERTVPNNPKYKYKIIDSKSPEFADSNTKFIYFETRENMKVFLKELGIPEEKLKGLDSKSKKVYLSVKDGKIYVHQDGKTYELG	1.0631534947933097	0.9307359033423009	73.7813491821289	0.729568600654602	6.606309413909912	nan	10000.0
monomer-100-nr2-run1_result_0	83	SEEVVAKIKEILSLPEQERTVPNNPEYKYKIVDLKSPEYASTNTKFIHFESMETAKVFLKELGVPEEALKGLDSPEKEVYLTVVDGKIILIQNGKEYVLG	1.3078634115509804	0.9093808915062119	80.56647491455078	0.8168864250183105	4.856359958648682	nan	10000.0
monomer-100-nr2-run1_result_0	84	SKEVVEKIKKILSLPEEERYVPNNPEYKYKIIDSKSPEFKDTNTKFIKFDSIETAKVFLKELGVPESALEGIDSKEKEVYLTVKDGKIILIHNGKERVLG	2.301845511861989	0.8348822160185876	69.23253631591797	0.7004013061523438	7.6736226081848145	nan	10000.0
monomer-100-nr2-run1_result_0	85	SAEVVAQLQALLAQPPQTRTIPNDPSRTYQIVDLDSPEYADLDTRFLKFEKLADAKAFLAALGVPASALAGIDSDAPTVYLTVRDGKIILIQNGKEWELG	0.9087427148590551	0.9478068369012478	78.46835327148438	0.770187258720398	5.399320125579834	nan	10000.0
monomer-100-nr2-run1_result_0	86	SKEVVEKIQKILDKPEQELEIPNNPKYKYKVVNLKSPKYKDSNTKFIYFETFENMKAFLKELGIPEEKLKGLDSKEKEVYLTVKDGKIILIHNGKEWELG	2.2390040205991983	0.8394094549713041	67.09170532226562	0.658576250076294	8.429058074951172	nan	10000.0
monomer-100-nr2-run1_result_0	87	SAEVVEKLQAILAQPPQTRTVPNNPKYKYQIVDLQSPEFSHLNLKFIKFETFETAKVFLKELGVPEEALKGLDSKEKTVYLSVRDGEIILYKNGKEYKLG	1.0804753911368061	0.9295276821978669	78.92635345458984	0.7906992435455322	5.042194366455078	nan	10000.0
monomer-100-nr2-run1_result_0	88	SAATVAKIQAILDQPPQERTVPNHPEYKYKIIDLQSPEFAHENLKFIHFESRETAFVFLRELGIPDSALEGLDSPEPEVYLYVKDGEIYLIQNGKTWRLG	1.0621676001422162	0.9291700316657818	76.6169204711914	0.7757283449172974	5.689730644226074	nan	10000.0
monomer-100-nr2-run1_result_0	89	SAETVAKVQALLDLPPEERTIPNNPKYKYKIIDSESPELKDLNLKLIYFETPETMKAFLKELGVPESALEGLDSPEPEVYLTVVDGKIIVIHNGKEWVLG	4.146895137650815	0.5905519226837923	69.06090545654297	0.6701111793518066	7.597901344299316	nan	10000.0
monomer-100-nr2-run1_result_0	90	SKEVVAKIEAILSKPPQELKVENNPEYKYKIVDLKSPEYADLNTKFIYFESLENMKVFLKEQGIPESALEGLDSKEKEVYLTVVDGKIILIKNGKEWVLG	5.535288874281876	0.492609479556212	60.149105072021484	0.5472643971443176	11.096776962280273	nan	10000.0
monomer-100-nr2-run1_result_0	91	SAEVVAKLSEILAKPPQTLKVPNHPEYEYKVIDSKSPEYKDTNTKFLYFETPENAKVFLKELGVPEEALKGLDSKEPEVYITVKDGKIILIQNGKEWVLG	1.1251338179218233	0.9293396660945489	80.01277160644531	0.81195068359375	4.854257106781006	nan	10000.0
monomer-100-nr2-run1_result_0	92	SAEVVAKIQAILDLPEQERVIPNDPSKKYKIVNSKSPEFADTNTKFIYFETFENLKAFLLELGVPESALAGLDSKAPKVYLTVKDGKITVIQNGKEYVLG	3.341154798804782	0.7666547038382623	73.89396667480469	0.7397236227989197	6.674646854400635	nan	10000.0
monomer-100-nr2-run1_result_0	93	SKEVVEKIKAILAQPEQERVIPNDPSKKYKILNLKDPRFANTNTKFIYFEKLETAKAFLKALGIPESALKGIDSKEDEVYLSVVDGKIILYKNGKEYTLG	1.7319000881929674	0.8861249887753053	77.81059265136719	0.7866744995117188	5.356896877288818	nan	10000.0
monomer-100-nr2-run1_result_0	94	SPETVAKIEALLAQPPQRRTVPDDPAHVYEIIDSQSPEWKDRNLRFIHFPSPETMRVFLRTLGIPEEALAGLDSPEPEVYLTVVDGKIILIQNGRERVLG	1.0298629850733438	0.9354732219652433	74.78240966796875	0.7469007968902588	6.347285270690918	nan	10000.0
monomer-100-nr2-run1_result_0	95	SEEVVEKIKEILSKPPQKLKIPNNEKYEYEIIDSKSPEFKDLNLKFIKFDSLETMKTFLKTLGVPEEALKGLDSPAPEVYLSVVDGEIIIYQNGKEYKLG	1.344335131925697	0.9117816347305977	78.12989044189453	0.7872693538665771	5.731781482696533	nan	10000.0
monomer-100-nr2-run1_result_0	96	SEEVVKKLQALLDQPPQVRTVPNDPSHKYEIVDLKSPEFKDLNLKFIHFPSRETAFVFLRTMGVPDSALEGLDSPRPEVYLSVKDGKIILHQDGKEWVLG	1.8496929389600554	0.8852811195667247	73.2010726928711	0.6523195505142212	9.743209838867188	nan	10000.0
monomer-100-nr2-run1_result_0	97	MKEVVEKLKAILAKPEQELTVPNDPKYKYKIVDSKDPEFKDLNLKFIHFETPENMRTFLKELGVPESALEGLDSPEPEVYLTVKDGKIIVIHNGKEWELG	4.073275334250442	0.5189804708126498	57.23126220703125	0.45939871668815613	11.866116523742676	nan	10000.0
monomer-100-nr2-run1_result_0	98	SPEVVAKIKAILSQPPQVRTVPNNPEYQYEIVDLQSPEYKAYNTKFIKFDKMETAKVFLKELGVPESALEGLDSEEEEVYLTVRDGEIILIHNGKEYVLG	1.3394173478092342	0.9092628085289418	82.02461242675781	0.8278017044067383	4.391292095184326	nan	10000.0
monomer-100-nr2-run1_result_0	99	SPEVVARIQALLAQPPEVRTIPDNPEYRYQIVDSKSPEFAHLDEKFIHFETLETAKAFLAALGVPASALAGLDSTEPEVYLSVRDGEILLFQNGRVWRLG	1.0505932790456476	0.9314217121804568	73.31104278564453	0.7101871967315674	7.477355480194092	nan	10000.0
monomer-100-nr2-run1_result_1	0	AEAVVAEARARWEGDLERRVPEGWLSDGRPDAGYAEFRARLAAERDRALAALRPDVDGVDVSSDPAAGAAAAALEAHYAEVLARLDALHREYRERVRPLL	2.224045237110283	0.8023931836509933	63.49806213378906	0.5460256338119507	12.723047256469727	nan	10000.0
monomer-100-nr2-run1_result_1	1	AEAVVEAARAAADGTLRTTVPLGWLLSGDPAAGYAATRAALDAAYAAALAAAAPDVAGVDVSSLPEVGARAAELEAWRDDALARLDALYAAYEALVKPLL	1.966427052626048	0.8554168927713998	64.87440490722656	0.5341668725013733	11.803902626037598	nan	10000.0
monomer-100-nr2-run1_result_1	2	AAAVVAAARARAAGALETEVPEGWFTSGRPEEGYAAFLAELDAATAEALAALAPNVDGRDVSSDPAVGAAAAELEAWRAEARARLEALYRRYKEEVEPLL	2.2800252433413446	0.7927102592513896	64.30361938476562	0.5688744783401489	9.791475296020508	nan	10000.0
monomer-100-nr2-run1_result_1	3	AEAVVAAFRAAAEGLLEREVPVGWLLSGRPEEGWAAARAALERAHAEARAALAPDVAGVDVSHLPEVGARLAELDAFLEEALARLDALHRRYREEVLPLL	1.4810861581749215	0.8893142342893947	73.65340423583984	0.6980830430984497	7.568212509155273	nan	10000.0
monomer-100-nr2-run1_result_1	4	AEAVVAAARARADGLLETEVPLGWLLSGRPEEGYAAARAELEEEHARARAALAPDVDGVDVSSLPAVGAARAELDAWLAERRARLDALWDRYRREVLPLL	4.294082882964464	0.5607023537792503	67.22638702392578	0.5732943415641785	11.124167442321777	nan	10000.0
monomer-100-nr2-run1_result_1	5	AAEVVAAARAFTEGALRVLVPLGWLLTGRPDEGYAAAVAAIDALTAEALAALAPDVAGVDVSALPEVGAARAELEAWRDAALARLQALHDFYRSVIAPLL	4.4162057201293035	0.5861667743098411	70.46241760253906	0.5583140850067139	10.90101146697998	nan	10000.0
monomer-100-nr2-run1_result_1	6	AEAVVAEARAWADGALEEEVPRGWLTSGRPDEGYAAFRAELAARWEAALAAAAPDVDGVDVSADPAVGARRAELEAWRAEALARLDALHALYREVLEPLL	2.8795741356735642	0.7102324881887979	58.500972747802734	0.4165443480014801	14.144049644470215	nan	10000.0
monomer-100-nr2-run1_result_1	7	AEAVVAAFRARAEGLLRERVPLGWVLSGRPAEGYEAARRELDEAYAEALAALAPNVAGVDVSSLPAVGAARAELEAFLARARAELDAFWALYERVLAPLL	1.8906747723558655	0.8443654119051106	75.4483413696289	0.7032806873321533	7.148761749267578	nan	10000.0
monomer-100-nr2-run1_result_1	8	AEAVVAEARAWADGALERRVPLGWLLSGRPDEGYAEFRAELDARWEEALAALAPDVAGVDVSALPEVGARAAELAAWRDAVLARLDALHDLYRRVVEPLL	1.4459102393846606	0.8890739466557497	60.13420867919922	0.47212401032447815	12.510111808776855	nan	10000.0
monomer-100-nr2-run1_result_1	9	AAATVAAARAEAEGRLAREVPEGWLSDGRPEEGYAAARAALDERYAAALAALAPEVNGVDVSSLPAVGAAAAALAAWRDAALAELDALYERYRREVAPLL	4.198979701106262	0.5709147118879564	63.83977508544922	0.5428171157836914	12.146302223205566	nan	10000.0
monomer-100-nr2-run1_result_1	10	AEAVVEAARARADGDLERVVPEGWFTSGRPEEGFAAFRARLAADWEEARAALAPDVAGVDVSALPEVGARAAELDAWYQERLARLDALYRWYKERVAPLL	2.067194368622446	0.8163556949144366	64.32843780517578	0.5322540998458862	12.965126037597656	nan	10000.0
monomer-100-nr2-run1_result_1	11	AAAVVAAARAEADGALETEVPRGWLTSGRPDEGYAAFLARLDALTAEALAALAPDVDGVDVSSDPAVGAAAAELEAWAAEARARLDALYRAYRELVRPLL	2.0438154711499528	0.8214210964069483	65.55887603759766	0.5445326566696167	10.885957717895508	nan	10000.0
monomer-100-nr2-run1_result_1	12	AEAVVAAFRATAAGLLARTVPLGWLLSGRPDEGYAAARAELDARYAEALAALAPDVAGVDVSSLPEVGARRAALEAELAAARAALDALHAAYRRLVAPLL	9.926381574729326	0.428515827140547	69.79301452636719	0.6266360282897949	9.55052661895752	nan	10000.0
monomer-100-nr2-run1_result_1	13	AEAVVEAFRAWADGLLAEEVPRGWLSSGRPEAGYAEARAALDARLAEALAALAPDVDGVDVSADPAVGERRAELEAWHAEARARLDALYARWRREVEPLL	1.9805823598729957	0.8256837815044462	75.82975769042969	0.7195338010787964	7.211601734161377	nan	10000.0
monomer-100-nr2-run1_result_1	14	AEAVVAAARAAADGLLRREVPEGWLSSGRPEEGYAAARAALDAAWEAARAALAPDVDGRDVSADPAVGARLAELDAWRDRALAELDAFHRRYREEVLPLL	1.9486219623106082	0.8238613273490012	65.0157699584961	0.5913650393486023	9.870022773742676	nan	10000.0
monomer-100-nr2-run1_result_1	15	AEAVVAEARARMEGDLETRVPEGWLTSGDPDAGYAAALEEYERLYAEARAALAPNIAGVDVSSLPEVGAKLAELEAFYAEVRARLDALHAFYRERIRPLL	1.0593340138904328	0.9367191194097502	81.6393814086914	0.8085106015205383	4.505536079406738	nan	10000.0
monomer-100-nr2-run1_result_1	16	AEAEVAAFRARADGLLRTTVPEGWLTSGRPEEGYAAARAELDADHARARAALAPDVDGVDVSADPAVGAARAALDAYLAEARARLDALHALYRELVEPLL	11.062242297218667	0.30545545961936615	68.24844360351562	0.5862604975700378	10.852143287658691	nan	10000.0
monomer-100-nr2-run1_result_1	17	AEAAVAAFRARAAGALRREFPEGWLTSGDPDAGYAAFRAELAADYEAALAALAPDIAGVDVSALPAVGAAAAELEAWRAAAEAELDALWRRYREEVAPLL	2.9320730611322694	0.6794887958033891	55.872413635253906	0.33551132678985596	15.802465438842773	nan	10000.0
monomer-100-nr2-run1_result_1	18	ALAVVAAFRARAEGDLREEVPRGWLTSGRPEEGYAEFRARLEADLAEALAALAPEVDGRDVSARPEVGAARAELEAWHARALEELDALYRRYREEVLPLL	2.0206130419240096	0.8190875737993092	74.22602081298828	0.709486722946167	6.740358829498291	nan	10000.0
monomer-100-nr2-run1_result_1	19	AEAVVAAARERAEGRLEREFPEGWLTSGRPEEGYERAVEELRADYERARAALAPEVDGVDVSSLPEIGARLAELEAWYREQLEKLRELYEKYKNEILPRL	1.617058035028052	0.866510525747923	67.19722747802734	0.5938628911972046	11.88393783569336	nan	10000.0
monomer-100-nr2-run1_result_1	20	AEAVVAAARARWEGDLKTTVPEGWFTSGDPDAGYAAARARLDAEWARARAALAPEVDGRDVSADPAVGARLAELDAWRDAALAALDALHAAYQAEVAPLL	11.404442632164228	0.3613476453643236	61.303035736083984	0.536158561706543	12.578036308288574	nan	10000.0
monomer-100-nr2-run1_result_1	21	AEAVVAEARAWIEGRLETEVPEGWLSSGRPEEGYAAFRAELAERVARARAALAPEVDGVDVSSLPEIGARRAELDAWAEEARARLDALHERYEREVKPLL	1.7344912170434268	0.8620487256883237	61.25130081176758	0.38063281774520874	15.799427032470703	nan	10000.0
monomer-100-nr2-run1_result_1	22	AEEVVAEFRAWADGLLRTEVPEGWFTTGDPDAGYERAREELEARWAEALAALAPDVDGVDVSALPEVGERRARLEAWLAERRARLDALYRWYRERVRPLL	10.180704930155777	0.42560322245971377	60.32795715332031	0.46149492263793945	13.115303039550781	nan	10000.0
monomer-100-nr2-run1_result_1	23	AEAVVAAARATAAGLLATEVPRGWLTTGRPDAGWAAARARLDALWDEAAAALAPDVAGVDVSALPAVGAALAELEAWRAAALAALDALHAAYRALVEPLL	4.272716934240317	0.5781876068681701	59.15973663330078	0.43540769815444946	12.999316215515137	nan	10000.0
monomer-100-nr2-run1_result_1	24	AEAVVAEFRAWAEGRLEEEVPRGWLTSGRPEEGYAAARAELEERYARALAALAPDVDGVDVSADPAVGARRAELEAFLAEALARLDALYARYREEVAPLL	1.90577655283808	0.8310894581716926	76.04615020751953	0.7266181707382202	7.075768947601318	nan	10000.0
monomer-100-nr2-run1_result_1	25	AEAAVAAARAAAEGALRREFPEGWLTSGRPEEGYAAAVAQLEAAYAAALAALAPDVAGVDVSSLPEVGARRAELAAWRERALAELDALYARYREEVLPLL	2.112780889298512	0.8144564384253886	65.0042953491211	0.5064597725868225	13.598892211914062	nan	10000.0
monomer-100-nr2-run1_result_1	26	AEAVVAEARAEFEGRLETEVPEGWFSSGRPEEGYAAFRAELEARYEEALAALAPDVDGVDVSSLPEVGARRAELEAWRDEVLERLDALYRYYEEEIKPLL	1.918147917273085	0.8279109930559937	62.77024841308594	0.5105119943618774	12.621170043945312	nan	10000.0
monomer-100-nr2-run1_result_1	27	AEKVVEEAKKTMEGDLETVVPEGWFTSGNPEKGYEEMKEKIDKLYEEAKAALAPNINGVDVSYLPEVGEKLKELEEFKKEVLEKLDKMYEYYEKEIKPKL	1.6723638078504883	0.8699606406672536	72.31732940673828	0.6799317598342896	8.107428550720215	nan	10000.0
monomer-100-nr2-run1_result_1	28	AEAVVAAARARIAGLLRREVPVGWLTSGRPEEGYAEARAEFERLWAEAAAALAPNIAGVDVSSLPAVGAALAALQAEYDAALAELDALYRFYRERVLPLL	4.844033551379832	0.5525872993453104	62.16566848754883	0.44901272654533386	11.596458435058594	nan	10000.0
monomer-100-nr2-run1_result_1	29	AEAVVAEARAYTEGFLETEVPEGWLTSGRPEEGYAAARADIDARWAEAAAALAPNVAGVDVSADPEVGAKLAALDAWRDEALARLDALYREYMERIKPLL	2.089102129142376	0.8226851839646792	71.34310150146484	0.6623873710632324	8.833026885986328	nan	10000.0
monomer-100-nr2-run1_result_1	30	AEAVVAAARARWDGALETEVPEGWFSSGRPEEGYAAFLAELDADLAEARAALAPDVDGRDVSADPAVGAARAELDAWAAEARARLDALWRRYREEVAPLL	1.9698457785074872	0.8305395186082225	67.24877166748047	0.5631322860717773	10.33502197265625	nan	10000.0
monomer-100-nr2-run1_result_1	31	AEAVVAAARAEADGALETEVPRGWLSSGRPAEGYAAFRAALDARLAEARAALAPDVDGRDVSSLPEVGARLAELDAWHAEARARLDALWRRYEEEVRPLL	1.8933845213807148	0.8381310236794325	64.5974349975586	0.559241771697998	11.343263626098633	nan	10000.0
monomer-100-nr2-run1_result_1	32	AEAVVAAARARAAGDLETRVPEGWFTSGRPDEGYAAFRAELDAAWAEAAAALAPEVDGRDVSSDPAVGAALAALAAWRAEARARLDALHAYYREVLAPLR	3.5114811943790927	0.6566840896362588	56.79948806762695	0.4227796792984009	13.55634880065918	nan	10000.0
monomer-100-nr2-run1_result_1	33	ADAVVQAARERADGLLETEVPEGWLTSGKPEEGYAEARAELDALLAEALAAAAPNVAGVDVSALPAVGARRAELEAWLADRRARLDALYRRYKEEIEPLL	1.3150214615726485	0.9076516501417177	73.44850158691406	0.6005200743675232	10.323334693908691	nan	10000.0
monomer-100-nr2-run1_result_1	34	AEAVVEEARARADGLLETEVPEGWLTSGRPEEGYAAARAALEADWERAAAALAPDVAGVDVSADPAVGARLAELEAWRAEALARLDELWRRYREEVAPLL	4.6228911621199344	0.5502824461966587	66.23311614990234	0.5522210597991943	11.726131439208984	nan	10000.0
monomer-100-nr2-run1_result_1	35	ADAVVEEARAWAEGALEREVPEGWLTSGRPEEGWAAFRRELEERYAEALAAAAPDVNGVDVSSLPEVGARRAELEAWREEALARLDALYERYQTEIAPLL	1.5936559780360127	0.87116007221496	60.0842399597168	0.451750248670578	14.01373291015625	nan	10000.0
monomer-100-nr2-run1_result_1	36	AEAVVEAFRAEVEGNLETTVPEGWLSSGRPDEGYAEAKARMERLLAEALAAAAPDVDGVDVSALPEVGARRAELEAFYEEAMARLDALYREYRERVAPLL	1.866092044259063	0.8309491375348957	74.9812240600586	0.7043205499649048	7.411518096923828	nan	10000.0
monomer-100-nr2-run1_result_1	37	AEAVVEAARRRAEGDLERRVPEGWVTSGRPDEGYAAFRAELDAAWAEARAALAPDVDGVDVAADPAVGAALAELDAWREEALARLDALHAYYRERVLPLL	3.233669272138646	0.6879595268191971	68.41917419433594	0.5412399172782898	11.648794174194336	nan	10000.0
monomer-100-nr2-run1_result_1	38	AEAVVAAARARADGALEREVPEGWFSSGDPAAGYAAFRAALDADYAAALAALRPDVAGVDVSADPAAGAAAAELEAWRDEALARLDALYERYEREVKPLL	2.2835728486663247	0.7808436229502951	63.481544494628906	0.5401759147644043	11.058895111083984	nan	10000.0
monomer-100-nr2-run1_result_1	39	AAAVVAAARAAAEGALAEEVPRGWLTSGRPEEGYAAFRAELDARWAEARAAAAPDVAGVDVSALPAVGALAAELDAWRAAVLAALDALYRRYREEVAPLL	3.9267957897089256	0.6137844544480875	57.74028778076172	0.38197416067123413	14.687151908874512	nan	10000.0
monomer-100-nr2-run1_result_1	40	AEAVVAQFRAEAEGALEEEVPRGWFTTGRPDEGYAAFRAALDARYAEALAALAPEVNGVDVSSLPEVGAARAELAAWREEALARLDALWRRYREEVRPLL	2.293063994108178	0.7908374785710923	71.50067138671875	0.6240188479423523	9.424638748168945	nan	10000.0
monomer-100-nr2-run1_result_1	41	AEEVVEEAKKWIKGKLETEVPEGFLTSGNPEEGYEKFKKEIEERYKKALEALIPDINGVDNSSLPENGEKRKELEAFYKEALEKLDKFYKYYKEEIEPLK	2.822846453999363	0.788308969323766	74.10303497314453	0.7061119079589844	7.215132713317871	nan	10000.0
monomer-100-nr2-run1_result_1	42	ADEVVAAFRARADGLLEEEVPRGWLTTGRPDEGYAAARALLEAEYERALAALAPDVAGVDVSSLPEIGARAAELAAWLAERRARLDALHRFYREVVEPLL	10.27754907750101	0.40607931959150356	67.07331085205078	0.569391131401062	10.139670372009277	nan	10000.0
monomer-100-nr2-run1_result_1	43	AEKVVEEAKKWAEGFLETEFPVGWLTTGEPDKGYEEAMKELEKRLEEALAAAMPNVDGVDVSSLPEYGKKKAELEAWYEEAKKKLQEMYDFYKKEVKPLL	1.6067404652194568	0.8661753358353887	65.8235855102539	0.5634264945983887	10.410444259643555	nan	10000.0
monomer-100-nr2-run1_result_1	44	AEAVVAAARARFEGALEREVPEGWLTSGDPAAGYAAFRAELDADWEAAAAALAPDVAGVDVSSLPAVGAALAELDAWRDEALARLDALYALYEAVLRPLL	2.398065538560404	0.7795266547920175	61.57951736450195	0.43681806325912476	13.67414379119873	nan	10000.0
monomer-100-nr2-run1_result_1	45	AEAVEAAFRAFAEGLLEEVVPRGWLTSGDPEAGYAAARAALDAAWEAAAAALAPDVAGVDVSSLPEVGARLAELDAFRAEALARLDALYARYRAEVAPLL	1.3991393464856328	0.894297466381164	81.42904663085938	0.7923388481140137	4.6102471351623535	nan	10000.0
monomer-100-nr2-run1_result_1	46	ADAVVAAARATAEGTLATVVPVGWLTTGRPAEGYAAARAALDAALAEALAAAAPDVDGVDVSSDPAVGARRAELEAWHAAARAALDAFYAFYEAVVKPLL	3.0743965024715174	0.7269101124029019	67.87786865234375	0.5915477275848389	11.324363708496094	nan	10000.0
monomer-100-nr2-run1_result_1	47	ADAVVAEARAEIDGALETEVPEGWLTSGRPEAGYAAFRARLDELTARALAAAAPEVDGRDVSADPAVGARRAEIEAWRDEALARLDALYRRWREEVAPRL	2.2130357139357475	0.7984974264140493	69.15287017822266	0.5696433186531067	10.45089340209961	nan	10000.0
monomer-100-nr2-run1_result_1	48	AEAVAAAFRAAADGLLEEVVPRGWLTSGRPEEGYAEARAWLDAAYERALAALAPDVDGVDVSTDPAVGARAAELEAWRAEALARLDALWAFYERVVRPLL	1.955231014902658	0.8288388734293632	76.46866607666016	0.7241623401641846	6.784235954284668	nan	10000.0
monomer-100-nr2-run1_result_1	49	ADAVVEEAKAWADGALETEVPEGWVSSGKPEEGYAAFKAELEERYAEALAAAAPDVDGVDVSSLPEIGARRAELEAWREERLARLDELYKYYKEEIEPLR	1.3022637955115899	0.929745002012824	66.85225677490234	0.4802820384502411	13.772705078125	nan	10000.0
monomer-100-nr2-run1_result_1	50	AEAVVAAFRATADGLLRRVVPEGWLSSGRPDEGYAAARAALDAAWDAARAALAPDVDGRDVSSLPEVGARLAELDAYRAAALAELDALWRRYREEVLPLL	1.4945151027113925	0.8895333947929792	69.64153289794922	0.6393614411354065	8.650789260864258	nan	10000.0
monomer-100-nr2-run1_result_1	51	AEAVAAAARALADGLLARVVPVGWLTTGRPELGYALTRALLDALRDEALAALAPDLAGVDVSALPAVGARRAELEAWWAEARARLDALWRRYREEVLPLL	2.5763916094228514	0.7569338748784201	56.847171783447266	0.423481285572052	13.995434761047363	nan	10000.0
monomer-100-nr2-run1_result_1	52	AEAVVAAARAAAAGALATAVPEGWLSSGRPEEGWAAFRAALDAAHAEAAAALAPDVDGRDVADDPEVGARLAELDAWHAEVLAALDALYREWRERVAPLL	3.1067011438012915	0.6989778142226455	67.29572296142578	0.5831405520439148	9.79914379119873	nan	10000.0
monomer-100-nr2-run1_result_1	53	AAAVVAAARARAEGDLREVVPRGWLTSGRPEEGYAEFRARLDAELAEARAALAPDIAGVDVSSDPAIGAALAELDAWAARAREELDALWRRYREEVLPLL	3.268724453239056	0.668453837535717	63.61136245727539	0.4869093894958496	11.708333969116211	nan	10000.0
monomer-100-nr2-run1_result_1	54	AEEVVAAARARADGLLRERVPRGWFLTGRPDEGYAAARAELDAALAEALAALAPEVDGRDVASDPAVGAAAAELRAWWDAARAALDALHRLYRERVLPLL	3.808986239921471	0.6159722107957298	62.27876663208008	0.5149604082107544	10.229146003723145	nan	10000.0
monomer-100-nr2-run1_result_1	55	ADAVVAAAKATVDGDLATVVPLGWLLTGRPDAGYAAFRARLDALTAEARAALAPDVDGVDVSSLPEIGARRAELDAYAAAARAALDALHARYREEVLPLL	1.8453461815981331	0.8427734328455007	65.54501342773438	0.5416327714920044	12.222350120544434	nan	10000.0
monomer-100-nr2-run1_result_1	56	AEATVAAFRATADGLLRTRYPRGALLTGRPDEGYAELRAELERRHEEALAALAPEIDGVDVSSLPEVGARRAELEAYLAARLAELDALHRRYREEIRPLL	2.6874820886630584	0.7924165929255659	68.69392395019531	0.5126030445098877	13.51494026184082	nan	10000.0
monomer-100-nr2-run1_result_1	57	AEAVAAAARAWAEGALAEEVPRGWFTTGRPEEGYAAFRAELEARYEEALAALAPDVDGVDVSSDPAVGARRAELEAWRDRQLAALDALYKYYKEVIAPLL	9.59793070779203	0.42439584258333063	65.63748931884766	0.5951751470565796	10.829315185546875	nan	10000.0
monomer-100-nr2-run1_result_1	58	AEKVVEEAKKKWDGLLEKEVPEGWLSTGKPEEGYEEAKKKIDEDWEKAKAAIAPNINGVDVSSLPEVGEKLAELDAYKKEVLEKLDKLYEYYEKEIKPLL	1.5393893250895965	0.8803396187343884	75.2293930053711	0.6927103996276855	7.124504089355469	nan	10000.0
monomer-100-nr2-run1_result_1	59	AEAVAAEARARFDGLLEREVPEGWFSSGRPEEGYARAREEIEREWEEALAALAPDVDGVDVSTDPAVGARRAELQAYRDRVLAELDALYREYKERVEPLL	10.484512490767067	0.389604987678898	64.96847534179688	0.5729063749313354	11.351482391357422	nan	10000.0
monomer-100-nr2-run1_result_1	60	AEAVVAAARAAADGALATRVPEGWLSSGRPEEGYAAALAELDAAYEEALAALAPDVAGVDVSALPEVGARAAELAAWRDAARAALEALYRRYREEVEPLL	3.136385850488961	0.6916617738571206	64.2922592163086	0.5494048595428467	12.311721801757812	nan	10000.0
monomer-100-nr2-run1_result_1	61	AAAVVAAFRAEADGLLATRVPEGWLTSGRPDAGYAEARAELEARLAEALAAAAPDVDGVDVSSDPAVGALAAELEAYHAERLAALDALHAFYREVVAPLL	7.331255530912432	0.22572606871394105	60.664398193359375	0.40483802556991577	12.458948135375977	nan	10000.0
monomer-100-nr2-run1_result_1	62	ADAVVAAARARWEGALETEVPRGWLTTGDPEAGYAAARAALDADLAEALAAAAPDVDGVDVASDPAVGARRAELLAWHDEARARLDALYAWYRERLAPLL	2.2369072525280407	0.8009353331235382	67.90065002441406	0.5923789739608765	10.00264835357666	nan	10000.0
monomer-100-nr2-run1_result_1	63	AEKVVAEFKAWADGKLKTEFPEGWLTSGNPEEGYEKFLKELDERYEEALAALAPDVDGVDVSSDPAIGAKRAELEAYKEKVKKELQELYDYYKNEIKPLK	1.777792264594319	0.8522359330778254	73.00614929199219	0.6467001438140869	9.414767265319824	nan	10000.0
monomer-100-nr2-run1_result_1	64	AEATVAAFRARADGLLATEVPRGWLLTGRPAEGYAAARAALDADHAAAAAALAPDVAGVDVSSLPAVGAALAALDAYLAERRAALDAFYAFYEAVVAPLL	4.164444004108034	0.5612050934822232	60.13994216918945	0.4472928047180176	12.558385848999023	nan	10000.0
monomer-100-nr2-run1_result_1	65	AEAVVAAARARADGALAREVPEGWLTSGRPDEGYAAFRAELDAAWDEALAAAAPDVDGVDVSADPAVGARAAELEAWRAEALARLDALHAFYRERLAPLL	3.07875516921678	0.6882108716662418	61.92023468017578	0.47661876678466797	12.33649730682373	nan	10000.0
monomer-100-nr2-run1_result_1	66	AEEVVQKFKDEAEGDLKTKVPEGWFKSGNPEEGYEEFKKKLKERYEKALAALAPNINGVDVSSLPEIGEKKAELEAWYEEVMKKLDELYKEYKEKIKPKL	1.8796993907678385	0.8426629288163942	73.46112823486328	0.6825641989707947	8.074419975280762	nan	10000.0
monomer-100-nr2-run1_result_1	67	ADAVVAAARAAAEGALATEVPEGWFTTGRPDEGYAAFRAALDARWAEARAALAPDVDGRDVSTLPEVGARLAALDAWHAEALARLDALYARYREEVLPLL	3.8892966694652933	0.6056693893759363	69.6921615600586	0.594070553779602	10.80247688293457	nan	10000.0
monomer-100-nr2-run1_result_1	68	AAAVIAAARAEWEGLLEREVPEGWFTTGNPEAGWEAARARLEAAYAEALAAAAPDVAGVDVSSLPAVGALAAELEAWRDEALAKLDALYDFYKNVVKPLL	2.014332336931705	0.8147214942699066	61.19411849975586	0.49820151925086975	12.891936302185059	nan	10000.0
monomer-100-nr2-run1_result_1	69	AEAVVAAARAAADGALARDFPVGWLTTGDPDAGYAAFRAELDAAWAAALAALAPDVAGVDVSALPAVGAAAAELAAWRAAARARLDALHRAYRELVAPLL	3.5344536524950048	0.5987917722738642	56.95267105102539	0.34716594219207764	15.1610107421875	nan	10000.0
monomer-100-nr2-run1_result_1	70	AEAVVAAARARAEGLLATEVPEGWLSSGKPEEGYAAALAELDAAWAEARAALAPEIDGRDVSDDPAVGAALAALDAWLAEARARLQALYDRYMREVKPLL	2.5039349435360974	0.7660130792549306	66.3943862915039	0.602266788482666	9.06186294555664	nan	10000.0
monomer-100-nr2-run1_result_1	71	AEAVWEAARARWEGRLETEFPEGWLTSGDPEAGYAAALAELDADAAAARAALAPDVDGVDVSADPAVGARLAELDAEVAAARARLAALYAEYRERVAPLL	11.64361570024697	0.3126603847150095	70.09603118896484	0.6480457186698914	9.215484619140625	nan	10000.0
monomer-100-nr2-run1_result_1	72	AEAVVAAARARWEGDLERRVPEGWFTSGNPEAGYAEFKERLERDYEEALAAAAPEVDGVDVSALPEVGARAAELRAFRERALERLDALYRYYEERIKPLL	3.38283716873859	0.6948581261641837	61.783424377441406	0.4885440766811371	13.685798645019531	nan	10000.0
monomer-100-nr2-run1_result_1	73	AEAVVEAARAWAEGRLEREVPEGWLTSGRPEEGYAAFRAELDARWAEAAAALAPDVDGVDRSSDPAIGARLAELEAWRAERLARLDALYAEYEARIKPLL	2.9350996753765304	0.7032512751148104	61.44042205810547	0.5081299543380737	11.96487045288086	nan	10000.0
monomer-100-nr2-run1_result_1	74	AEAVAAAALATWEGDLETRVPEGWFSSGKPEEGYREFLARLEAATAEALAALAPDVAGVDVSHLPEVGARRAELEARRAEFEAKLRALWEKYEKEVKPLL	4.586078458251317	0.48919136259632645	58.872711181640625	0.3545601963996887	15.796576499938965	nan	10000.0
monomer-100-nr2-run1_result_1	75	AEEVVAAARARWRGLLEREVPEGWLTSGRPEEGYAAARAELEADWERARAALAPNVDGRDVSSDPAVGARLAALEAERRAALERLDALWERYRTEVLPLL	12.0172583563485	0.3018321808999802	65.88410949707031	0.6046520471572876	9.805238723754883	nan	10000.0
monomer-100-nr2-run1_result_1	76	AEAAVAAARAAIDGALKTVVPAGFFSSGRPEEGYAAAKAAIDAAWDAAAAALAPDVDGRDVSTDPAVGARLAELDAYRDAAMAELDALWDRYRREVAPLL	1.5522867013712547	0.8786396140955872	70.229736328125	0.6351423263549805	8.428906440734863	nan	10000.0
monomer-100-nr2-run1_result_1	77	AAAAVAAARAEADGALAEAVPRGWLLSGDPDAGYAAARAALDAALAAALAALAPDLAGVDVSALPAIGAARAALEAWWAERRARLDALHAAYRALLAPLL	6.251067416851015	0.2970475082358601	59.04566192626953	0.357715368270874	15.28260612487793	nan	10000.0
monomer-100-nr2-run1_result_1	78	ADEVVAAFRAEAEGLLETRYPEGWLTSGRPDEGYAEARAELERRLAEARAALAPDVDGRDVSADPAVGARLAELEAFHAEALARLDALHRFYREVVAPLL	1.6375350565145146	0.8631416062102217	79.6732177734375	0.7795249223709106	5.144402503967285	nan	10000.0
monomer-100-nr2-run1_result_1	79	AEAVVAAAEERWEGDLEEVFPRGWLTSGRPEEGYAEFLARLEADYAEALAALAPNVDGVDVSSLPEVGARRAELEARLARYRAELDALYRYYKEVLEPLR	3.135980172729754	0.6632687766440638	58.44822311401367	0.4384663701057434	13.637768745422363	nan	10000.0
monomer-100-nr2-run1_result_1	80	AAAVVAAARARWRGLLEREVPVGWLTDGRPDAGYAAARERLAADLEAALAAAAPEVDGRDVSDLPEVGALRAALEAEYAEALARLDALWRRYREEVLPLL	4.1679582023812785	0.578490835952663	67.41553497314453	0.5971724390983582	10.551520347595215	nan	10000.0
monomer-100-nr2-run1_result_1	81	AAAVVAEARARWEGLLEREVPEGWLSSGRPEEGYAEAREEIERRYQEALAAAIPDVDGVDRSADPAAGALRAELEAYRAEVLARLDALWERYRREVEPLL	1.81988797952613	0.8469225361704159	73.20178985595703	0.6611570119857788	9.035325050354004	nan	10000.0
monomer-100-nr2-run1_result_1	82	AEAVVAAARQRWEGDLETEVPEGWFTSGRPDEGYAEFRARLAADRAEALAALAPDIDGVDRSSDPAIGEKAAALDAWEAEARARLDALYRRYKEEVLPRL	1.9479559243572386	0.8258930785248525	56.50307846069336	0.3783378005027771	16.167381286621094	nan	10000.0
monomer-100-nr2-run1_result_1	83	AEAVVAAARAAAAGLLETEVPRGWLTSGRPEEGYAAARAALAAAYAAAAAALAPNIAGVDVSSLPAVGAALAELAAWREEALARLDALWRFYRERLLPLR	2.8372800847152893	0.780069838197069	67.3142318725586	0.5730737447738647	9.2073974609375	nan	10000.0
monomer-100-nr2-run1_result_1	84	AEAVAAAARAAADGLLAEEVPRGWLTSGRPEEGYREALERLDAARAEALAALAPDVAGVDVSSLPAVGAAAAALDAWWDAARAALDALYAEYRERILPLL	1.9394155404835998	0.8475459148093695	61.95405578613281	0.47388067841529846	12.67650032043457	nan	10000.0
monomer-100-nr2-run1_result_1	85	AEAVVAAAKATADGDLERVVPEGWLRSGRPDEGYAAARARLDALTAEARAALAPDVNGVDVSSLPAVGEALAALEAWHAAALARLDALHRFYREVVAPLL	3.16766359232359	0.7094174003301306	65.961181640625	0.5818002223968506	11.151748657226562	nan	10000.0
monomer-100-nr2-run1_result_1	86	AEEKVEEFKKWAEGELKTTIPEGWFSSGKPEEGYKEFLEKLEKRWEEAKKAIAPDVDGKDVSSDPEVGEKLKELEEFKKEVKEKAEKIYKYYEEKIKPLL	1.833471421629459	0.9079061972745117	78.38251495361328	0.7693241238594055	5.8263325691223145	nan	10000.0
monomer-100-nr2-run1_result_1	87	ADAVVAAARAAADGALATEVPRGWLSSGRPEEGYAAARAALDAALEAALAAAAPDVDGVDVSADPAVGARRAELEAWWDAARAALDALYALYRERVAPLL	2.3850691613599526	0.7667926179667616	63.673404693603516	0.512771725654602	11.584590911865234	nan	10000.0
monomer-100-nr2-run1_result_1	88	AEAVVAAARAAAAGALRTEVPEGWFTSGRPDEGYAAFRAELDERWAEARAALAPDVDGVDVSALPEVGARLAELDAWRDEALAELDALYEYYRREVLPLL	4.589165963682326	0.5310355599504277	67.89566040039062	0.563412070274353	9.522247314453125	nan	10000.0
monomer-100-nr2-run1_result_1	89	AEAVVEEFKAWAEGKLKTEVPEGWFSSGNPEEGYEAFKKELEARYAEAKAALAPNINGVDVSSLPEVGKKLAELEAFYKEKLEELDKLYKKYMEEVKPKL	4.8851795217380145	0.5537804533261513	69.28662109375	0.624993622303009	9.288744926452637	nan	10000.0
monomer-100-nr2-run1_result_1	90	AEAVVAAARAFWEGLLRRAVPVGWFTTGRPEAGYAAARAALDALYAEAAAALAPNVAGVDVSSLPEIGAALAALEAEHAAVLAALDALHDFYERVVKPLL	3.8141447938678357	0.6223953196506984	64.68616485595703	0.5600348114967346	11.144122123718262	nan	10000.0
monomer-100-nr2-run1_result_1	91	AEAVLAAARAEIAGRLETEVPEGWLRDGQPERGYAEAREAIEARTAEALAALAPDINGVDVSTDPAVGARRAAVEAERAAALERLDAFYDFYRRVVEPLL	11.095080812644365	0.34087969436038745	68.1230239868164	0.62833172082901	9.880387306213379	nan	10000.0
monomer-100-nr2-run1_result_1	92	AAAVVADFKAWADGALATEVPEGWFTSGRPDEGYAAFKAELDARYAEALAAAAPNVAGVDVSSLPAVGAAAAALEAYRAERLAQLDALYARYKTEIAPRL	3.71707241571385	0.6203165334397949	64.2189712524414	0.5202667117118835	11.24808120727539	nan	10000.0
monomer-100-nr2-run1_result_1	93	AEATVAAFRARADGDLATVVPEGWLTSGRPDEGWAAFRARLDADYAEALAAAIPDVDGRDVSTDPAAGARAAELAAWHAERRARLDALYDRYRREVRPLL	1.6224393844293548	0.8746661542862226	62.323795318603516	0.5267864465713501	12.53384017944336	nan	10000.0
monomer-100-nr2-run1_result_1	94	AEAVAAAARARWRGDLETRVPEGWFTSGRPDEGYAEFLARLDADYEAALAALAPDVDGVDVSSDPAVGAAAAALEAERAAVRAALQALYDRYRREVEPLR	2.157578921244666	0.805832376494728	72.57966613769531	0.6270203590393066	9.656294822692871	nan	10000.0
monomer-100-nr2-run1_result_1	95	AEAVVKEAKEKMEGKLKTEVPEGWFTSGKPEEGYEEAKKEFEELYEKALAAAIPNIDGKDNSSLPEYGKKAAELEEWLKKALEELDALYKKYEEEIKPLL	0.6976038304007494	0.966162904800012	70.0882797241211	0.6468473076820374	8.91777515411377	nan	10000.0
monomer-100-nr2-run1_result_1	96	AEAVVAAAKAEAEGRLKTEFPEGFFTDGKPEKGYEEFKKWLEEKYAEAEAALAPEVDGVDVSSLPEVGAKRAELQAWRDEVLAKLDKLYEEYKEKVKPKL	1.7445649353140407	0.8558158245999572	66.33149719238281	0.5774627923965454	10.498505592346191	nan	10000.0
monomer-100-nr2-run1_result_1	97	ADAVVEAFRAEAEGALKTEVPEGWFTSGRPEEGYAEFRERLERRRAEALAALAPDVAGVDVSALPEVGAARAELEAFYAEAMARLDAMYKEYMTRVKPLL	1.7905133775619784	0.8602986071132321	75.16067504882812	0.7191839218139648	6.671316623687744	nan	10000.0
monomer-100-nr2-run1_result_1	98	AEAVVAAAKARWEGRLKTTVPKGWFTTGKPAEGYAAARKELDEDYEKALAALAPNIAGVDVSSLPEVGAKRAELEAYRAEVRARLDAIWKYYETEIKPKL	1.7278376517375424	0.8614301931146854	72.20555877685547	0.603302001953125	9.74776840209961	nan	10000.0
monomer-100-nr2-run1_result_1	99	AEEVVKKFKEKAEGNLKTKVPIGWLTSGNPEEGYEKELKELEEDYKKALEALNPNIDGIDNSYLPEYGKKKKELEEFLEEKKKELEELYKKYEEEIKPLL	1.241420147730221	0.9155747810366458	80.1746826171875	0.794123113155365	5.199432373046875	nan	10000.0
monomer-100-nr2-run1_result_10	0	EQKPVELKFEDDKYTFIIEVELEVNEEKLVEFKFTINNKTITYKFKIKLIEKENGELEVEVEQIGDLPEIEYEVELEKKGDKYIAKLKLTFKNLKESDFE	3.9238846953879962	0.6768581681349245	73.79493713378906	0.7055538892745972	6.381860733032227	nan	10000.0
monomer-100-nr2-run1_result_10	1	EMLPVEIVKEKDVTKAIIEVKLKPNEEKLVEFKFTYKNKTTTYKWKLKLVEKEDGTYELKVEQIGDIPEIEYEAELEKKGDEYLAKLILTFKDIPESMFE	1.3847971608067937	0.9042333899287897	75.03192138671875	0.7077742218971252	6.2105302810668945	nan	10000.0
monomer-100-nr2-run1_result_10	2	HMKPVKLVYEDNEYKLIIEEELEVDEEKIVEFKFTYKNKTITYKFKLKLVKKEDGSLELKVEQIGDIPEIPYEVELKKEGDKYIAKLILTLPNVPESMFS	3.0325161939140215	0.8005212255345245	73.84869384765625	0.6888495683670044	6.585965633392334	nan	10000.0
monomer-100-nr2-run1_result_10	3	MMLPVELVEEDDVYKFLLKVELEVNETKRVTFTFTINDKTITYEWELRLVEDENGNLSLEVRQVGDLPEIPHEVELEKLGDRYLATLILHFPDLKPSDFE	1.3044705099860463	0.9041960164523805	73.37144470214844	0.6777265071868896	7.501965522766113	nan	10000.0
monomer-100-nr2-run1_result_10	4	HMLPVPVVKEKDKITFLLKVELEPEEEKLVEFEFTYKDKTITYKFKVKLVVKEDGTYEVEVEQIGDFPEIPYEVELEKIGDKYLATIKLTFPDIKESDLE	3.902079186111768	0.6832787373030696	73.8336181640625	0.702862024307251	6.999523639678955	nan	10000.0
monomer-100-nr2-run1_result_10	5	MMLPVELKFEEDVYTLIIPVELEINEEKLVEFKYTINNKTITYKFKVKLIEDENGNLSLEVEQIGNIPKIPYEVKLEKEGDKYLAYIILKLPDLKESDFE	3.8158122434458783	0.7575275130339761	71.5835189819336	0.6520421504974365	8.317912101745605	nan	10000.0
monomer-100-nr2-run1_result_10	6	MMKPVKFVKEKDVLKAIIEVELKPNEEKEVTFTFTVNNVTVEYKWKLKLVEKEDGTYEVKAEQIGDIPEIPHEVELEKKGDKYLAKLILSFPDLPESALK	1.0128617850168156	0.9394880120227187	77.15606689453125	0.7461374998092651	5.817463397979736	nan	10000.0
monomer-100-nr2-run1_result_10	7	MMQPVKLVFENNVYKFIIEVELEPDEEKKVTFNFTYKNKTITYEWSLKLIKEENGEYKVEAKQIGDIPEIPHEVKLEKEGDKYIAKLILTFPNLPESAFE	1.11948490290635	0.9325151435171264	75.18097686767578	0.7210075855255127	6.4342360496521	nan	10000.0
monomer-100-nr2-run1_result_10	8	MMQPVKLEFKEDVYTLIVPVKLEPDKEVLVELELTINNETRVYKWKIKLVKDENGNYSVEVEQIGDEPEIPHEVELEKKGDEYLAYLKLSLPDLKPEDFE	1.8515356646557368	0.8766782142827984	78.01519012451172	0.764671802520752	5.582275390625	nan	10000.0
monomer-100-nr2-run1_result_10	9	MMLPVKLEKEKDVYKLIIPVELEVNEKKLVEFKFTINDKTITYKWEIELVEKEDGTLEVKLKQIGDIPELPVKIELKKIGDKYLAYLIIELPDLPESAFK	1.2476903224948637	0.9109610147750911	76.0344467163086	0.7116154432296753	6.137024879455566	nan	10000.0
monomer-100-nr2-run1_result_10	10	MMLPVKIEFEDNVYKAIIEVELEVNEEKLVEFKFTINNKTTTYKFKLKLIEKEDGTYELKVEQIGDKPLIPYEVKLEKEGDKYLAKLILSFPNLKPEDFK	1.296880411826591	0.9133716473261013	73.56761169433594	0.6687793135643005	6.090549468994141	nan	10000.0
monomer-100-nr2-run1_result_10	11	MMKPVPLVYENDVYKLILEVELEVDEEKLVELTFTKNNKTTTYKFKIKLLKDEKGNLSVEVEQIGDKPKIEYEVELEKKGDKYIAKLILTFKDLKESDFE	3.588838743554774	0.6711192567980624	78.52850341796875	0.7400493621826172	5.020659923553467	nan	10000.0
monomer-100-nr2-run1_result_10	12	EMLPVKLEKKDDVYTLTLKVKLKVNEEKKVTLKLTINNKTTTYEFKIKLVETEKGELKVEVEQIGDKPKIPYKVELEKKGDEYLATLKLTLKDLPESAFE	3.829905186227742	0.7298585880165589	77.75446319580078	0.7495831251144409	5.1984710693359375	nan	10000.0
monomer-100-nr2-run1_result_10	13	MMKPVELVYEDDVYKLILEVELKPNEEKLVELDFTFNNLTITYKFKITLLEKEDGKYEVKVEQIGDLPKIPYEVELEKKGDKYIAKLILTLKDVPESAFE	1.2993885966923766	0.9084329342381267	75.80353546142578	0.7138968706130981	6.087052822113037	nan	10000.0
monomer-100-nr2-run1_result_10	14	MMQPVKIEKKDDVYEAKIKVELEVNEEKLVEFDFTKNNKTTTYRWKVKLIEEPDGKLKVEVEQIGDIPELPTEVELKKEGDKYIATLIIKLPNVKESDFE	1.3693487481722877	0.9031839953349522	79.27833557128906	0.7682668566703796	4.999485969543457	nan	10000.0
monomer-100-nr2-run1_result_10	15	EMKPVKIEKKDNVYKAILEVELKPEEEKLVTLTFTKNNKTITYKWKVKLIKDENGNYSVEVKQIGNIPEIPVEVKLEKIGDKYLAKLIFHFPDLKESDFE	3.4450105581051393	0.719567672003317	73.92410278320312	0.6892882585525513	7.0203399658203125	nan	10000.0
monomer-100-nr2-run1_result_10	16	MQLPVPVVFENNVLKFILKVELKVNEEKLVEFEFTINNKTITYKFKIKLIKKEDGKYEVKVEQIGNIPKIDYEVKLKKIGDKYLAELILTFKNLPLSALK	3.2827328052055806	0.7431875395830773	68.43734741210938	0.6078805327415466	8.21442985534668	nan	10000.0
monomer-100-nr2-run1_result_10	17	MMKPVELKFEKDVYSFIIEVELKVNEEVEVEFDFTKNNKTTTYKWKLKLIEKEDGTLELEVEQIGNIEKLPVEAELEKKGDEYIAKLIIKLPNLKESDFE	1.2577772450232245	0.922827100747936	79.21315002441406	0.7476834058761597	4.732205867767334	nan	10000.0
monomer-100-nr2-run1_result_10	18	MMMPAEIEFKDNVYSIKIKVELEPEETKLVEFTFTIDNKSFTYKWELKLKVDEEGKYTLEVKQIGNFPELPVEAELKKEGDKYLATLIIKLPNLPESAFK	1.3247097209220717	0.9211264656550656	76.9760513305664	0.7055351138114929	5.246057033538818	nan	10000.0
monomer-100-nr2-run1_result_10	19	EMLPVEIVKEDDVYTAIIPVKLKVNEEKLVEFTFTVNNKTVVYKWKVKLVEKEDGTLEVEAEQIGDIPEIPFEVKLEKKGDEYLAYIKLYFPDLPESAFE	1.4038887332691619	0.8922723839087517	77.51143646240234	0.7232822775840759	5.615445137023926	nan	10000.0
monomer-100-nr2-run1_result_10	20	MMMPAEIKKKDDVYEVILTFKLEVNETKLVEYTFTYKNKSITYKFELKLVEKENGELELEVKQIGDIPELDYKVELEKKGDEYIAKLIIKFKDLKEEMFK	3.139560872811005	0.8037357836175696	72.78170776367188	0.6879379749298096	6.563545227050781	nan	10000.0
monomer-100-nr2-run1_result_10	21	MMLPVKLEYEDDVYKLILRVELRPEETVEVTLNFTKNNKTITYRFEVRLVEREDGRLEVEVKQIGDIPELPYRVRLRREGDRYLAELIIDLPNVKESDFE	1.3861673824174237	0.8984387254183678	73.01978302001953	0.6560499668121338	6.099600315093994	nan	10000.0
monomer-100-nr2-run1_result_10	22	MMKPVKLEFKDDKYTFILEVELKPNEEKLVEFKFTYKNKTITYKFKVKLIETEEGELKVEVKQIGDIPEIPHEVELEKIGDKYLAKIKLTFPNLPESAFE	3.0668234039793	0.7519180938948975	71.5953140258789	0.6863301992416382	7.208396911621094	nan	10000.0
monomer-100-nr2-run1_result_10	23	HMMPVKLEFKDDVYTFTIKVELKPNETVEVEFKFTKNNKTITYKFLVKLVENENGEYTVEVKQVGNIPEIPYEVELEKKGDKYIATIKLKFPDLKESDFK	3.595617527667719	0.716711173962463	72.93385314941406	0.6779361963272095	6.419452667236328	nan	10000.0
monomer-100-nr2-run1_result_10	24	HMEPVEVVKEDDVIKFIVKVKLEPNEKKLVEFDFTINDKTITYRWELELEVTEKGEYKLKAKQIGDLPELPVEVRLKKEGDEYIAELIITFPDLPESALE	1.1263220803394762	0.9277535146179554	73.78124237060547	0.6680295467376709	6.719934463500977	nan	10000.0
monomer-100-nr2-run1_result_10	25	MMQPVKVEFKEDKIKFIIKVKLKVNEEKLVEFKFTYKNKTITYKYKVKLVKTEKGEYKIELEQIGDIPEIETEVKLEKKGDEYIAYIILTFKDLKPEMLE	1.4047398022240751	0.8991897753455755	74.09074401855469	0.7171714305877686	6.39851188659668	nan	10000.0
monomer-100-nr2-run1_result_10	26	MMMPVELVYEDNVYKLILKVELEVNKEVLVEFKFTYKNKTITYKWKLKLVENEDGTYEVKAEQIGNIPEIPYEVKLIKKGDKYIAELILYFPDLKESDFE	1.055754750275234	0.9393623354162487	75.60856628417969	0.7274563312530518	6.057062149047852	nan	10000.0
monomer-100-nr2-run1_result_10	27	HMMPVEVVKEKDVLKFIIKVELEPNVEKKVTFELTINNETITYEWKLKLVEKEDGKLELKAEQIGNIPEIPHEVKLEKIGDKYLATLILTFPDLPESMLE	1.5028579161492943	0.8868416442993734	78.34210968017578	0.7673588991165161	5.386748790740967	nan	10000.0
monomer-100-nr2-run1_result_10	28	HMKPVKLTFENDVYTLTLEVELEPEKEVLVELTFTVNNKTITYKYKVKLKVNEDGTYEVEVKQIGDLPELPVEVELKKEGDKYLAKLKISLPNVPPSMFE	1.2791571906054264	0.9069016998212205	76.07547760009766	0.7225949764251709	6.091875076293945	nan	10000.0
monomer-100-nr2-run1_result_10	29	MMQPVPLVYEEDVYTLLVKVELKVNEEKEVTLTLTINDKTLTYRWKVKLVENEDGTLTVELEQIGDIPELPVEVELKKEGDKYIATIKISLPDLKESDFE	3.5109192304200185	0.760145102749129	73.15459442138672	0.6510538458824158	8.172762870788574	nan	10000.0
monomer-100-nr2-run1_result_10	30	EMLPVKLEYKENEYTLKLKVELEVDEEKLVELELKINNKTITYKYKVKLKKDEEGKLTVELEQIGNIPKLPTKIELEKKGDKYFATIIITLPNFPESLFK	1.2313778244872275	0.9321107993369553	77.37560272216797	0.753756582736969	5.703034400939941	nan	10000.0
monomer-100-nr2-run1_result_10	31	EMKPVELVEEEDKYKLILKVELKVNETKLVEFKFTINNKTYTYKYEVKLIEKEDGKLEVEVKYIGDFPEPKVEVKLKKEGDKYIAEIIITLEDLPKSAFE	3.475012901644832	0.7846422631118234	73.07312774658203	0.6972900629043579	7.229025840759277	nan	10000.0
monomer-100-nr2-run1_result_10	32	MMQPVEIVYENDKYKFIIKVELKPNEEKLVEFTFTYKNKTITYRWKLKLIEKEDGTYELKVEQIGNIPKLKTEVKLKKEGDKYIAELIITFENLKPEDFE	3.0438332014187512	0.8063823800721177	71.87318420410156	0.6399400234222412	6.571691513061523	nan	10000.0
monomer-100-nr2-run1_result_10	33	MMLPVEIKYEKDVYTAILKVELEPDKEVLAELTFTKDNETITYKFKVKLIKNEDGTYTVEVKQIGNIPEIPYEVKLTKLGDKYLAEIIFTFPNLKPSDFK	1.6617750647663003	0.8543548480845581	72.76410675048828	0.6697045564651489	6.5872111320495605	nan	10000.0
monomer-100-nr2-run1_result_10	34	MMLPVEVVREEDVTRFILRVELEVDKTVEVEFDFTIDDVTITYRWEVKLVRNADGTLTVEVRQVGDLPEIPHRVELEKEGDKYLAKLILDFPDLPPSALS	1.8861215256220625	0.8227036323524808	81.13310241699219	0.7799830436706543	4.9043965339660645	nan	10000.0
monomer-100-nr2-run1_result_10	35	MMQPVPIVYEKDKYKAIIEVELKPNETKLVEFKFTVNDVTVTYKFKVKLIENEDGKYSVEVEQIGDIPEIEYEVKLEKKGDKYIAKIILTLENVPPSAFK	1.8135676241599246	0.8615821158462065	72.49715423583984	0.6738927960395813	7.167234420776367	nan	10000.0
monomer-100-nr2-run1_result_10	36	MEQPVPLTFENDVYTLTKTVELEVNKEKEVTLELTINDKTITYKWKVKLIENEDGTLEVEVKQIGDLPEIEVSVELKKEGDKYIATIKITLKDLKESDFK	3.715602354280624	0.684749142205964	71.4676284790039	0.6465333700180054	7.719344615936279	nan	10000.0
monomer-100-nr2-run1_result_10	37	EMQPVELKYEDDVYSLILKVELEVNKEVLAELTFTINNKTITYKFKLKLVEKEDGTLELEVEQIGNIPKIEYEVELEKEGDKYIAKLILKLKDLPESAFK	1.4546361047072318	0.9041987201692856	72.84577941894531	0.6713422536849976	6.739078044891357	nan	10000.0
monomer-100-nr2-run1_result_10	38	MMMPVELVFEDDVYKAIIKVELEPEKEVEVEFDFTYKDKTITYRWKVKLIKDENGNYSVEVKQIGDIPEIPYEVKLKKEGDKYIAEIILKFPDLKPEDFE	2.0333521083057513	0.830287717953844	74.49854278564453	0.6976718306541443	5.738401412963867	nan	10000.0
monomer-100-nr2-run1_result_10	39	MMQPVPLEYKDDVYELKVKVKLKPEEEVEVELDLTINNVTVTYRWKVRLLVDENGNYSVEVEQIGDIPELPVEVKLEKKGDEYIATIIIKLPDLPPSAFD	1.7050742565500512	0.8792762473898464	73.32308197021484	0.6489570736885071	7.459184169769287	nan	10000.0
monomer-100-nr2-run1_result_10	40	MQLPVPLVKEDDKYTLILPVYLEPNVTKKVTLTFTFKDKTITYEWELKLIKNEDGTYELEAKQIGNIPEIPYEVELIKIGDKYLALLKLTLEDVPESMFE	1.593811397397511	0.8955505329897504	74.4494400024414	0.7089748382568359	6.816656112670898	nan	10000.0
monomer-100-nr2-run1_result_10	41	MMLPVPIEKKDDVYKAILEFKLKPNEEKLVEFEFTINDKTITYKWKLKLIEDENGEYKVEAKQIGDIPEIPVEVELEKKGDEYLAKLILHFPNLKESDFK	2.185965211031605	0.8138985479623452	71.21426391601562	0.630600094795227	7.330618858337402	nan	10000.0
monomer-100-nr2-run1_result_10	42	EMQPVKITYKENEYKLELKVELEVDKEVLVELKYTINNKTITYKYKVKLVENENGEYEVEVEQIGDIPEIPTEVKLEKKGDKYLATIIITLPDVKPEDFN	1.6394160430825728	0.8710624579566771	68.75017547607422	0.6115422248840332	7.5775017738342285	nan	10000.0
monomer-100-nr2-run1_result_10	43	HMKPVPIVFEDDVYKAILEVELEVDKEVEVTFDYTLNDKTTTYRWRVKLVENADGTLTVEVEQIGDIPEIPHSVELKKEGDKYIATLILSFPDLSPEDFE	2.571770227457483	0.8424155740381177	77.55632781982422	0.7227365970611572	5.389743804931641	nan	10000.0
monomer-100-nr2-run1_result_10	44	MMLPVEIVFEEDVYKLILEVELKPNEEKLVEFEFTYKNKTITYKWKVKLVENEDGKLTVEVEQIGDIPELPVEVKLEKIGDKYLAKIIISLPDLKESEFE	2.7819817703794234	0.7993816406688662	74.15657043457031	0.6979564428329468	6.372582912445068	nan	10000.0
monomer-100-nr2-run1_result_10	45	HMMPVPVVKEKDKIKFIIKVELKPNEEKLVTFTFKYKNKEIEYKFKVKLIVDENGNYSLEVEQIGDIPELEYEVKLEKKGDKYIAYIIITFKNLPESALE	2.174146504771467	0.8365482078057649	69.80149841308594	0.6356796026229858	8.392844200134277	nan	10000.0
monomer-100-nr2-run1_result_10	46	MMQPVELVKEDDVYTLLVKVELEVNEEKLVEVTFTVNNKTVVYKWKLKLVETEEGKLELKAEQIGDIPEIPHEVELKKEGDKYIATLKLTLPDVPESAFE	1.2416454927391491	0.9145309840273357	75.74967193603516	0.7261486649513245	6.55028772354126	nan	10000.0
monomer-100-nr2-run1_result_10	47	MMQPVPIKYENDVYTAEIKVKLKVNEEKLVEFTFTFKDKTITYKFKLKLIENEDGTLTLEAEQIGDIPEIPYEVELEKKGDEYIATLKLSFPNIPESAFE	3.6426875019714653	0.7361756914589457	74.31932067871094	0.7002575397491455	6.7683491706848145	nan	10000.0
monomer-100-nr2-run1_result_10	48	MMKPVKIEYKNDVYKAILEFELEVDKEVLVEFDFTYNNKTITYKYKLKLVRDEEGNLKLEVEQIGNIPELEYEVELEKEGDKYIAKLIINFKDIPESAFK	3.936771333709709	0.7125943996755651	69.1706771850586	0.6417511105537415	7.327993869781494	nan	10000.0
monomer-100-nr2-run1_result_10	49	AAQPVPVERRDDVLTFHLRFELEPDREVRVTFDFTIDNVTVTYEWLLRLVLEADGTPRLEARPVGDLPEIPHEVELEREGDRYLATLILHFPDLPESALE	2.8506319195648824	0.7949329965702866	69.28609466552734	0.6216095685958862	8.864592552185059	nan	10000.0
monomer-100-nr2-run1_result_10	50	MMLPVEIVKENDVYTAIIPVELEVNKEKLVTFTFTFNNKTITYKWKLKLIKNEDGKYELKAEQIGNLPELPVEVELEKIGDKYLALLKISLPNVPESAFE	1.4025979027743303	0.9071060198029791	76.70459747314453	0.7204108238220215	5.565134525299072	nan	10000.0
monomer-100-nr2-run1_result_10	51	MMLPTPLTYEKDVYTFTIEVELEPEVKKKVTFEFTYENKTIKYEYEILLKVNEEGKYEVEVKQIGDLPEIPYEVELKKEGDKYLATLKLKFPNLPESMFK	2.7938004150525027	0.6940839987522012	63.50484848022461	0.5328713655471802	9.904826164245605	nan	10000.0
monomer-100-nr2-run1_result_10	52	MMKPVKIEFKDDIYTLKLEVELKVNEEKEVELELTINNKTITYKYKVELIKTEEGKYEVKVEQIGNIPKLEVEVKLEKEGDKYKATIIIKLKNLPESAFK	3.6590463415786205	0.7411605948811225	69.39434051513672	0.6157330274581909	7.44819450378418	nan	10000.0
monomer-100-nr2-run1_result_10	53	MMKPVPLVFEEDEYKFLIEVELEVNEEKEVEFTFTYKDKTITYKFKIKLIENEDGTLTVKVEQIGDIPEIPYEVKLEKKGDKYLATLVLTFPNLPESAFE	3.2643840729019513	0.7399325627110458	70.53102111816406	0.6564327478408813	8.364089012145996	nan	10000.0
monomer-100-nr2-run1_result_10	54	HMMPVELVYEDDVYTFLIKVELKPNEEKLVEFDFTINNKTTTYKFKLKLVENEKGEYELEVKQIGNIPEIPYEVELKKEGDKYIATLKLYFPNLPESAFK	1.4089596916860352	0.8975279584396795	73.55770111083984	0.6804424524307251	6.793123245239258	nan	10000.0
monomer-100-nr2-run1_result_10	55	HMMPVEIKFENDVYSAILKVELEPEKEVLVEFEFKKNDKTIKYKWKVKLLVDEDGKYTVEVEQIGDIPEIETEVELKKEGDKYIAYIILKFKNLKESDFE	3.3442937492485383	0.7356567065842278	72.65216064453125	0.6809951066970825	6.603227138519287	nan	10000.0
monomer-100-nr2-run1_result_10	56	MMQPVELKEEEDVYSLELRVELRPNEEVLVELDFTVDDETVTYRWRLRLLEDEDGELRVRAEQLGDLPPLPTEVRLEREGDRYLATLILRLPDVPPELFE	1.2735963659968315	0.9092223124041385	72.65907287597656	0.6475001573562622	9.70667839050293	nan	10000.0
monomer-100-nr2-run1_result_10	57	ELKPVKLEKKDDKYTFKIEVELKPNEEKEVEFKLTINNKTITYKFKLKLEVDENGNYSLKVEQIGDIPEIPYEAKLEKKGDKYIATLILTFPDLPESAFS	2.5065878543349998	0.826068855056599	73.12960052490234	0.6773446202278137	7.242884159088135	nan	10000.0
monomer-100-nr2-run1_result_10	58	MMMPVELKYKDDVYEFILKVKLKPNETVLVEFKFTINNETITYKYEIKLKVDENGNYTVEVKQIGDLPEIPYKVELEKIGDEYLAKLILSFPDLEPSMFK	1.0730917074226702	0.9287966956147211	71.65780639648438	0.6604899764060974	6.800731182098389	nan	10000.0
monomer-100-nr2-run1_result_10	59	MLQPVKIEFEEDKYKLIVKVELEVNEEKLVTLDFTKNNKTITYKFKLKLVEKEDGTLELEVEQIGDIPEIPYEVELKKEGDKYIATLILTLPNLKPSDFE	2.3123570439863754	0.8253268116225523	70.82949829101562	0.6706220507621765	7.629629611968994	nan	10000.0
monomer-100-nr2-run1_result_10	60	MMKPIKIEFEKDKYKLIKEVELEPNKEVEVEIKFTKNNKTVTYKFKVKLIEKENGEYEVEVEQIGDIPEIKYEVKLEKKGDKYIAKLILTFENLKPEDFE	1.0581383570497374	0.9326530068660187	71.72651672363281	0.675512969493866	7.532172679901123	nan	10000.0
monomer-100-nr2-run1_result_10	61	MLLPTKLVYENDKYTFIIEVELKVNETKTVTFDFTINNKTTTYKWEIKLLEDENGEYKVEVKQIGDSPEIPHEVELIKEGDKYLAKLKLTFPNLKESDFE	1.3293469838666598	0.9049846854710414	74.19305419921875	0.6975299119949341	6.328131198883057	nan	10000.0
monomer-100-nr2-run1_result_10	62	ELLPVEIVYEDDEYKAIIPVELRPEEEVLVTFEFKKDNETTTYRFRLRLVREPDGRLRLEVRQLGDQPEIPYEAELRREGDRYLALLILTFKDLKPEDFE	1.531072738892074	0.8823422447163708	80.32697296142578	0.795002281665802	4.343018054962158	nan	10000.0
monomer-100-nr2-run1_result_10	63	MMLPVRLERRDDVVRAILPVELAVNEEVLVEFTFTFRDLTVTYRWRVRLLETEEGELRLEVEQLGDLPEIPVSVRLERRGDRYLAHLILDFPDLPESAFE	1.6762644642010578	0.8708243915296291	76.38501739501953	0.7416680455207825	5.756368160247803	nan	10000.0
monomer-100-nr2-run1_result_10	64	HMMPVKLVYEDDKYTLLIEVELEVNEEKLVEFKFTINNKTYTYKFKVKLIEDEEGNYTVEVKQIGDFPEIPHEVFLEKKGDKYLATIKLTFEDLPPSAFS	1.5410935655117433	0.8731625841109623	72.93513488769531	0.6902725100517273	6.4695048332214355	nan	10000.0
monomer-100-nr2-run1_result_10	65	ELQPVEIEFKENEIIAHVKVKLKVNETVRVKFEFTINNETIVYEWEIKLVENEDGTLEVEVKQIGDIPEIPHEVKLEKKGDEYFATLILTFPNLPLSALE	2.1175793960522937	0.8144459869237913	76.30622863769531	0.7161586284637451	6.113025188446045	nan	10000.0
monomer-100-nr2-run1_result_10	66	EMQPVPLVYEDDVYTLKLTVKLKPNETVTVTLDFTKNNETVTYTWEVKLVETEKGEYKVEVKQIGNIPEIPTSVELKKEGDEYIATIIISLPNVKPEDFD	1.579634948895036	0.8784333270522542	69.0875244140625	0.5896097421646118	8.860821723937988	nan	10000.0
monomer-100-nr2-run1_result_10	67	MMMPVPIKKEENVYKAEIKVELKVNEEKLVTFTFTYKNKSIKYEFKLKLVENEKGELELKVEQIGDIPKIDYKVELKKEGDKYIATLILTFKDLPESAFE	3.7176348343449166	0.7135326850788405	71.760498046875	0.6389116048812866	8.719666481018066	nan	10000.0
monomer-100-nr2-run1_result_10	68	HMMPVEIIYEDDVYKAIIKVELKVDETVKVTFTFTINNKSIKYEFELKLIKNEDGTYTLEVKQIGDIPEIPYEVKLKKEGDKYIAELILSLPNLPESAFE	3.2970319775901302	0.7959913684744833	74.42646026611328	0.6785939931869507	6.306094169616699	nan	10000.0
monomer-100-nr2-run1_result_10	69	PLLPVELVKEENEYKLIIKVELEPEKEVEVSFDFTYKNKTITYKFKIKLIKNEDGEYKVEVEQIGDIPELPYEVKLKKEGDKYLAELIISLPNVKESDFE	1.3588756544928038	0.9057814744386752	72.21208953857422	0.6559693217277527	6.886081218719482	nan	10000.0
monomer-100-nr2-run1_result_10	70	EMQPVELVFEKDKYTLLVKVELKVDEEVKVTLEFTFENETVKYEWKLKLVKDENGELKVEAEQIGDIPEIPFEVELKKEGDKYIATLKLTLEDVPPEMFK	1.3739758939173237	0.9023251250230012	74.90460968017578	0.7262208461761475	6.476269721984863	nan	10000.0
monomer-100-nr2-run1_result_10	71	MLKPVKIEKKDNVYTAIVEVELEVNEKKEVSFDFTYKDQTITYKFELKLVEKEDGTLELEAKQIGNIPKIDYEVELKKEGDKYIAKLILKFKNLPESAFK	2.386834797571107	0.8030607123148296	77.64163208007812	0.7502447366714478	5.288725852966309	nan	10000.0
monomer-100-nr2-run1_result_10	72	MMLPAELVYEDNEYKLILEFELEVNETKLVTFDFTYKDETITYKFELKLVENEDGTLELEAKQIGDLPEIPHEVELEKKGDKYLAKLILTLPNVPESAFE	1.4528034021364868	0.9089829273162511	76.69058227539062	0.7432736754417419	5.764214992523193	nan	10000.0
monomer-100-nr2-run1_result_10	73	MMKPVEIVFEDNVYKAIITVELKPNETKLVEYTFTVNNKTVTYKFELKLLKDEDGNYSLEAKQIGDIPEIPYEVKLEKEGDKYIAKLILSFPDVPPEAFK	1.0312102349596186	0.9363838686759116	80.44356536865234	0.7937827110290527	4.674518585205078	nan	10000.0
monomer-100-nr2-run1_result_10	74	HMMPVEVTYEDDVLTFTLKVELEVDETKLVTFDFTVNDVTVTYRWEVKLVRKEDGKLEVEVRQLGDLPEIPTEVRLKKIGDEYLAEIILSFPDLPLSALE	1.7673840273449923	0.8501713440929101	76.06830596923828	0.7012559175491333	5.972487926483154	nan	10000.0
monomer-100-nr2-run1_result_10	75	HMMPVEIKKEDDVISFILEVELEVNEEKIVTFNFTYKNKTITYKFKVKLVEEEDGTLKVEVEQIGNIPKIDYEVKLEKKGDKYIAKIILKFKNLPESMLE	1.4274254418134296	0.8952873938544619	74.30217742919922	0.7071167230606079	6.709029674530029	nan	10000.0
monomer-100-nr2-run1_result_10	76	MMMPVELVKEDNVYTLIKKVELEPEVEKEVSLTFTVNNVTITYKFKIKLIKTEKGEYKVEVEQIGNFPKIPYEVELKKEGDKYIAYLKLKLPNVPESAFE	1.5800932560717071	0.8822438928987026	73.89227294921875	0.68988037109375	7.55539083480835	nan	10000.0
monomer-100-nr2-run1_result_10	77	MMMPVPVEYKDDVYSFKIKVELKPNEEVLVEFDFTINDETITYKYKIKLIVKEDGTYEVEVKQIGDIPEIPHKVELKKEGDKYIATLILEFPDLKPEDLE	1.7321520859535346	0.9023126301136258	72.71991729736328	0.6689904928207397	7.323544502258301	nan	10000.0
monomer-100-nr2-run1_result_10	78	EMKPVELVKEKDVYKFKIEVELKVNEEKLVEFEFTYKDKTITYKWKVKLIENEEGKLEVKLEQIGDIPKLEVEVKLEKKGDEYIATIIITLKDLKESDFD	3.5593353935456378	0.728903889177371	70.79254150390625	0.6554470062255859	7.759225845336914	nan	10000.0
monomer-100-nr2-run1_result_10	79	MMKPVEIKYENDKYEFIIEVELEPEEEKLVTFELTINNKTITYKFKLKLVVNEDGKYTLEVKQIGDIPEIPHKVELEKIGDKYLAKLILTFPNLKPEDFK	1.610087243133265	0.8940325561793291	77.999755859375	0.7361999750137329	4.9924445152282715	nan	10000.0
monomer-100-nr2-run1_result_10	80	MMLPAKIEFKDNVRTVYLKFELEVNKEKEVEFEFTVNNKTIVYKWKLKLLENEEGKLELEAKQIGDIPEIPHEVELEKIGDKYLATLKLKFPDVPESWFE	3.1925020619857047	0.7953595029548967	72.52013397216797	0.6752409934997559	7.05916166305542	nan	10000.0
monomer-100-nr2-run1_result_10	81	EMQPVEVVFEDDVITFIIKVKLKVNEEKRVTFTFTIDDETFVYEFKVKLVENEDGTLTVEVEQIGDFPEIPYEVELKKEGDEYIAYIKLYFPDLKLSDLK	1.7114084944360202	0.8594925017245225	75.10398864746094	0.718286395072937	6.159045219421387	nan	10000.0
monomer-100-nr2-run1_result_10	82	MMLPVPLEFKEDVYTLHVRVKLKPNETVRVTLTLTINDITVTLEWELKLLVDENGNLSLEVRPVGDLPEIPHKVELEKKGDEYFATLILEFPDLPESAFS	1.7243111321832332	0.8685333363199796	70.09276580810547	0.6105166673660278	8.880226135253906	nan	10000.0
monomer-100-nr2-run1_result_10	83	MMLPTPIIYKDDVYTIEIKVELKVNEEKEVTFDFTINNVTVTYKFKIKLVEKEDGTLEVKVEQIGDIPEIPYEVKLEKKGDKYLATLILTFPNLKPEWFS	3.1988355627897254	0.7409088462330149	70.62120056152344	0.6542736291885376	8.650026321411133	nan	10000.0
monomer-100-nr2-run1_result_10	84	MMQPVRIEYEDDEYKLILRVELRPEEEVLVELDFTIDDKTFTYRWRLRLVVREDGEYEVRAEQLGDFPEIPHEVRLRKEGDRYLAELILTLPNVKESDFK	1.268267323954526	0.9129246424757563	74.61194610595703	0.730790376663208	6.2213358879089355	nan	10000.0
monomer-100-nr2-run1_result_10	85	MMLPVEFVKEENVTKAIIKVELEPEEEKLVEFKFTYNNKTVTYKFKLKLIKNEDGEYKLEVEQIGSIPKIPYEVELEKIGDKYLAKLILSFPNVPESAFK	1.4630990703430435	0.8971944606354566	80.00655364990234	0.7808385491371155	4.738001346588135	nan	10000.0
monomer-100-nr2-run1_result_10	86	VQLPVPVVYEDDVTTFIIPVELKVNEEVLVEFDFTVNNETITYRFRLKLVEDEEGKLSLEVEQLGDLPEIPHEVELIKEGDKYLALLKLTFPNLPPSALQ	1.709083201619232	0.8921766876729937	76.33463287353516	0.7297289371490479	6.942619323730469	nan	10000.0
monomer-100-nr2-run1_result_10	87	MMKPVELVYEKDVYKFIIEVELEINEEKEVSFEFTINNKTIVYKFKVKLVEKEDGTLEVKVEQIGDIPKIPHKVELEKNGDKYIAKIILEFPNLKESDFE	1.5049260912205904	0.8837299265573892	77.41561889648438	0.7297976016998291	5.409340858459473	nan	10000.0
monomer-100-nr2-run1_result_10	88	MMQPVEIVKEEDVYKLILKVELKPNETKLVELTLTINNKTITYKWKLKLLKDENGNYSLKAEQIGSIPKLDFEVKLEKKGDKYIAYLIITLKDLPESAFK	1.142730304209937	0.9308123298773776	75.91802215576172	0.7376718521118164	6.260611534118652	nan	10000.0
monomer-100-nr2-run1_result_10	89	EMKPVELVFENDVYKLLLKVELKPNETKLVELKFTYKNKTITYKWELKLVEKEDGKYELEAKQIGNIPEIPHEVKLEKKGDKYLATLILSLPNVPPEMFE	1.1390981641680202	0.9261133138266809	74.43885040283203	0.7131137847900391	6.774826526641846	nan	10000.0
monomer-100-nr2-run1_result_10	90	MMLPVPVVFENDKVTFIIPVELEVDKEVLVEFVFTIKDQSVTYRWRLRLVRDEEGNLSVEAEQIGDFPEIPVEVRLERRGDRYLAHLILTFPDLKPEDLE	1.7308095370012309	0.877172854864956	74.0190200805664	0.6882205605506897	6.157426357269287	nan	10000.0
monomer-100-nr2-run1_result_10	91	HMKPVKIVKEKDVYTAIVEVELKVDETVKVSFEFTKDNKTVVYEFELKLVKEPNGELKLEAKQIGDIPEIPYEVELEREGDKYIAKLILKFPNLKESDFE	1.8616166156365053	0.869211109018946	78.89374542236328	0.7563956379890442	5.077341556549072	nan	10000.0
monomer-100-nr2-run1_result_10	92	MMLPVELVYENDEYKLILEVYLKPEEEVLAELTLTINNKTITYKYKLKLIKNEDGKYELKVEQIGDIPEIPHEVELEKIGDDYLAKLILTLPNLKPEDFK	1.7260008169413787	0.8647516140232703	73.99298858642578	0.6583900451660156	5.9798455238342285	nan	10000.0
monomer-100-nr2-run1_result_10	93	ELLPVELVFEDDTYKLIIKVYLKPNEEKLVEFDFTKNNKTITYRFKIKLIEKEDGTYEVEVKQIGDLPEIPHEVKLKKIGDEYLAELILSFPDLKPEDFE	1.1953748465502663	0.9239101094495646	78.54685974121094	0.7547644376754761	4.905583381652832	nan	10000.0
monomer-100-nr2-run1_result_10	94	MMQPVELVYEDDVYKLIIKVELKVNEEKEVEFEFKYKDKTTVYRFKLKLIENEDGTYEVEAKQLGDIPEIPHEVKLEKEGDKYIATLILTFPDLKPEDFE	1.7269485144118177	0.8702979781945948	81.548583984375	0.8060979843139648	4.0899529457092285	nan	10000.0
monomer-100-nr2-run1_result_10	95	MMLPVPLVFEEDVYSLILPVELEVDKPVLVELTFTRDEQTVTYRWRLELVENEDGELEVRVEQIGDLPEIPHEVELERHGDRYLARLILRLPDLRPEDFE	3.5030231248223895	0.7618495152118413	70.87960815429688	0.6709794402122498	8.634254455566406	nan	10000.0
monomer-100-nr2-run1_result_10	96	MMQPVEIVKEKDVTTAIIKVELKVNEEKLVEFTLTINNKTITYKFRLKLVEDENGNLSLEAEQIGDLPEIPHEVKLKKEGDKYIAELKLYFPDLPESALN	1.371875174728639	0.9046085924759976	79.9201431274414	0.7818479537963867	5.209681510925293	nan	10000.0
monomer-100-nr2-run1_result_10	97	EQQPVEWVREEDVLTAILRFRLKVNETVEVTFDFTFRNETVTYRFRLRLLEDEEGKLSVEAEQLGDLPEIPHEVELEKIGDEYLAKLILHFPDLPESALE	1.3665074311650103	0.9034457381588666	80.00709533691406	0.7880977392196655	5.0641703605651855	nan	10000.0
monomer-100-nr2-run1_result_10	98	MMLPAELVKENDIYKIILKFELKVDEEKLVEFTFTKNNKSITYKFKLKLIKNEEGKLELEVEQIGSFPEIPHEVKLEKKGDKYLAYLILSFPNLKESDFE	1.2873331011598403	0.9094490150758858	70.99781036376953	0.646014928817749	7.0596232414245605	nan	10000.0
monomer-100-nr2-run1_result_10	99	MMKPVKVEKEEDEIKFYLEFKLKPNEEVLVTFEFTKNNETTVYKFKLKLVEKPDGSYELKVEQIGDLPEIPHKVELKKEGDEYIATLILTFPDLKESDLK	1.699868867691417	0.8855671451196685	78.73330688476562	0.7724852561950684	4.803865909576416	nan	10000.0
monomer-100-nr2-run1_result_100	0	AAASPLVGGELVPLAPDVYGLVFTIAPEAAGTDRTYTVRLTVRLEDLTPEEAARLLAEGVRRLTEEIVAKIRAGEEVERLDVPELSPESPLRFRLEVRAE	1.3872562357984042	0.9052861006518763	62.84284591674805	0.5569213628768921	9.284355163574219	nan	10000.0
monomer-100-nr2-run1_result_100	1	EENNPIEGGELIEIAPEVYGLKFTIKPEAIGSDKKVTVELTFRFENLSEEEFEKLLKEGILKYTKKIIEKLKKGETVEELDVPEESEDSPLYFKFKVTIE	1.3454921941958844	0.9315386019406288	72.84721374511719	0.7010521292686462	6.348479747772217	nan	10000.0
monomer-100-nr2-run1_result_100	2	MENSPIIGGELIELEENVYGYKFTISPEAIGSDKTYTVTLTVKLENLSEEEAKKLLEEGIEKITKEIIEKIKKGEKVEKLIKPEESEDSPIYFEFKVEEK	2.8362328881709797	0.7828686848097073	65.1185531616211	0.5764912962913513	7.794370174407959	nan	10000.0
monomer-100-nr2-run1_result_100	3	EENDPIVGGKIIEIEENVYGIEFTISPEATGTDKTYKVKLTVTFENLSEEEFEKLLEKGIREITKEIIEKIRAGETVEELERPEDSEESPIKFKFEVTIE	1.562262376894974	0.9035536893390124	73.33422088623047	0.7130222320556641	6.522091388702393	nan	10000.0
monomer-100-nr2-run1_result_100	4	AAASPLVGGELVELAEDVYGFRFTISPEATGSDRTYTVDLTVRLRDLTPEEAARLLAEGIARITAEIIARLRAGERVEELDVPELSPESPVEFRVRVRIE	1.508581006413442	0.9054091360284912	69.01451873779297	0.6318429708480835	7.8338494300842285	nan	10000.0
monomer-100-nr2-run1_result_100	5	MENSPIIGGELIKIAENVYGYEFTISPEAAGTDKTYTVKLTVEFKNLTEEEKEKILKEGIEKYTKEIIEKIRKGEKVEKFEVPDESKDSPFKFEFEVKEE	1.6401555473619565	0.8804486825508333	77.20899963378906	0.752240777015686	5.555157661437988	nan	10000.0
monomer-100-nr2-run1_result_100	6	AAADPLVGGELIPLAPDVYGLRFTISPEAAGTDATYEVLLTVTLKDLSPEEAAELLARGIREITAEIVARIRAGEEVERLEVPRLSPDSPLTFRVEVRRE	1.9119975192170735	0.8566187806168134	71.53208923339844	0.6738991737365723	6.632957935333252	nan	10000.0
monomer-100-nr2-run1_result_100	7	EENNPLEGGKLIFIDKDVYGLEFTIKPEAAGTDKTYKVKLTVTFKNLSKEEFEKLLKEGILKETEKIIEKIRAGEKVEEFNVPEDSEDSPIKFNFKVEEE	1.9846681333512415	0.8527750299022316	72.0075912475586	0.6681252121925354	8.93803596496582	nan	10000.0
monomer-100-nr2-run1_result_100	8	AANSPLVGGRLIELAPEVYGYEFTISPEAAGTDRTYTVRLTVRLRDLSEEEARELLERGIRELTAEIIARIRAGEEVPLLEVPRPSPDSPLYFRLEVTAE	2.851758706842501	0.8016866586308989	63.1014404296875	0.551781952381134	9.199946403503418	nan	10000.0
monomer-100-nr2-run1_result_100	9	AAASPLVGGELIPLAEDVYGYRFTISPEAAGTDRTYTVLLTVTLKDLSPEEAERVLAEGIARHTAEIVARIRAGEEVPELDVPDESPDSPFRFHFRVEAR	1.4747281104582277	0.901527205803156	67.09778594970703	0.5989497900009155	7.9615702629089355	nan	10000.0
monomer-100-nr2-run1_result_100	10	MAASPLVGGELIKLAENVYGYRFTISPEAAGTDRTYTVDLTFTYENLTPEEFEKKLKEGIEKITEEIIAKIRAGEKVEELDVPEDSEDSPFKFKFKVTEE	1.617523976532699	0.8950892441448021	68.39636993408203	0.6481504440307617	7.842143535614014	nan	10000.0
monomer-100-nr2-run1_result_100	11	MENSPLEGGELIKIEEDVYGYVFKIKPEAAGTDKTYTVTLTVKFKNLSKEEFEKLLKEGIEKITKEIIEKIRAGEEVEELDVPEDSEDSPIYFKFKVEIK	10.263959578111033	0.2183960981167845	45.12593460083008	0.2477509081363678	16.259828567504883	nan	10000.0
monomer-100-nr2-run1_result_100	12	MENNPIEGGEIIEIAENVYGIKFTIKPEATGSDKTYTVELTVKLENLSEEEAKKLLEEGILKYTEKIIELIKEGKEVKEFDVKDDSPDSPIYFKFKVTTE	1.6501688748446153	0.9047851420733166	75.5757064819336	0.726722002029419	5.5860819816589355	nan	10000.0
monomer-100-nr2-run1_result_100	13	EENNPIEGGELIKIEENVYGIKFTIKPEATGSDKTYTVELTVTFKNLSEEEFKKLLEKGILEITKEIIEKIKAGEEVKELNVDKDSPNSPIKFNFKVTTK	1.971576888387933	0.8699070441765596	77.2837905883789	0.7398244738578796	5.049780368804932	nan	10000.0
monomer-100-nr2-run1_result_100	14	AAASPLVGGELVPLAEDEYGLRFTISPAATGSDATYTVDLRYRFRDLTPAERAELLAAGVAELTAEIIARLRAGEEVEELDVPAPSPDSPLRFRLRVRRT	10.670640726005237	0.18763563101009928	48.36978530883789	0.33838269114494324	13.65931224822998	nan	10000.0
monomer-100-nr2-run1_result_100	15	SLNSPIIGGEIIKLEENVYGIKFKISPEATGTDKVYTVDLTVEFKNLSEEEKEKVLKEGIEKITKEIIEKIKKGEKVEELDVPEEDENSPFKFKFKVTIE	2.1810980712609376	0.8406470642379991	79.40569305419922	0.7731636762619019	4.6753740310668945	nan	10000.0
monomer-100-nr2-run1_result_100	16	MENNPLVGGEEIKLEENVYGYRFTISPEATGSDKTYTVDLTVKFENLTEEEKEKLLKEGLLKYTEEIIAKIKAGEEVKEFKAPDESEESPIYFEFKVTTK	1.6447557033316327	0.8985810456174597	76.10292053222656	0.7201898097991943	5.993589878082275	nan	10000.0
monomer-100-nr2-run1_result_100	17	AAASPLTGGELIPLAPNVYGYVFTISPEATGTDRTYTVRLTVRLEDLTPEEAAALLAAGIAEATAEIVARIRAGEEVARLDRPDASPESPLRFRFEVTVE	1.4222144201872873	0.912724960160231	66.61384582519531	0.6114280819892883	8.436756134033203	nan	10000.0
monomer-100-nr2-run1_result_100	18	HMHSPITGGEEIPLAENVYGYKFTISPEAAGTDKTYTVTLTVTFEDLTPEERARLLKEGIEKYTKEIIEKIKAGEEVKKFDAPEESPDSPIRFKFEVEIK	1.2027793200870742	0.9283693000342312	79.6714096069336	0.7874438762664795	4.7603373527526855	nan	10000.0
monomer-100-nr2-run1_result_100	19	MENNPLEGGEIIKLEENVYGIKFTIKPEAAGTDKTYTVTLTVTFKNLTPEEFEELLKKGILEITEEIIAKIKAGEEVKELDVPKDSPESPIKFKVKVETK	1.5263929805988588	0.9106436041121697	78.6036376953125	0.7665613293647766	5.14009428024292	nan	10000.0
monomer-100-nr2-run1_result_100	20	AAASPLEGGELIPLAPDVYGLRFTISPEAIGSDRTVRVDLTVEFRDLTPEERARLLEEGLRRLTAEIVARLRAGEEVEEFDAPDPSPESPFRFRFRVRIE	1.9957585546114827	0.8660608442115338	67.54440307617188	0.6242519021034241	7.345723628997803	nan	10000.0
monomer-100-nr2-run1_result_100	21	MANDPIEGGKLIYIEENVYGLEFTIKPEATGTDKTYKVKLTFTYKNLTEEEFKKELEKGIREATEIIIEKIRAGEKVEKLELPKDSEESPFKFEFEVEEK	1.35475926875414	0.9291039117967731	76.70866394042969	0.7636505961418152	5.711997032165527	nan	10000.0
monomer-100-nr2-run1_result_100	22	AAASPLVGGELIPLAPEVYGYRFTISPEATGTDEVVEVLLTVRLRDLTPEEAAELLAAGIARHTALIVERLRAGERVEELDLPDLSPDSPLRFRFRVEIR	1.9468928192673403	0.8467732442603031	65.33952331542969	0.5951055884361267	7.970447540283203	nan	10000.0
monomer-100-nr2-run1_result_100	23	SLNSPIVGGKLIEIEENVYGFEFTISPEAAGTDKTYKVKLKVKFENLSEEEFKELLKEGLSKITKEIIEKIRKGEEVKELKVDDLSPDSPIKFEFKVEIK	1.781729801610244	0.8669078725497985	66.26060485839844	0.6238611936569214	7.482804775238037	nan	10000.0
monomer-100-nr2-run1_result_100	24	MENNPIVGGELIKIEENVYGIKFTISPEATGTDKTYTVELTVTFENLSEEEKEKLLEEGLRKITEEIIAKIKAGETVEELEVPEDSPESPIKFKFKVTIE	1.6611018776318178	0.8807931374085264	70.92638397216797	0.6668328046798706	6.920526504516602	nan	10000.0
monomer-100-nr2-run1_result_100	25	AAASPLEGGELIPLAPDVYGVRFTISPEATGSPERVTVLLTVELRDLTPEEAAALLAAGLAEHTAEIVARLRAGERVELLDRPDASPDSPLRFRFEVRIE	2.9244050526894054	0.7185680690979447	59.537078857421875	0.4643215537071228	10.321895599365234	nan	10000.0
monomer-100-nr2-run1_result_100	26	APASPLVGGELVPLAENVYGLVFRISPEAVGSDRWVTVRLEVRLEDLTPEEAARLLAEGVARYTAEIVERLRAGEEVEELDRPDPSPDSPLRFRFRVEIE	2.0503027426333813	0.8394512883036858	75.93183135986328	0.736905038356781	6.0580010414123535	nan	10000.0
monomer-100-nr2-run1_result_100	27	EVDDPIEGGELIELEENVYGYKFTIKPEAAGTDKTYTVELTVTFENLSEEEKKKLLEEGIKKITEEIIEKIRKGEEVEELDVPEDSPDSPIKFHAKVTIE	1.7190667942091171	0.8921357590716684	79.9895248413086	0.7880990505218506	4.6282267570495605	nan	10000.0
monomer-100-nr2-run1_result_100	28	MENSPLEGGELIEIAENVYGYKFKIKPEAAGTDKTYTVELTVKFENLSEEEKEKLLKEGIEEITKEIIEKIKKGEKVEELNLPKYSKDSPIYFYAKVTVE	1.5624783350795297	0.917171886584105	69.16903686523438	0.6620134115219116	7.380220413208008	nan	10000.0
monomer-100-nr2-run1_result_100	29	EENNPIIGGELIPIAENVYGIKLKISPEAAGTDKTYTVDITVTFENLSEEEFKKLLEKGILEAVKKIIEKIKAGEEVEELNLPEEDENSPIKFNFKVKTE	1.9238853254009323	0.8744890008831544	76.3525390625	0.7272606492042542	5.552075386047363	nan	10000.0
monomer-100-nr2-run1_result_100	30	EENDPIIGGKLIKLSENVYGYEFTISPEAAGTDKTYTVKLTVEFKNLSEEEKEKLLKEGIRKITKKIIEKIKAGEEVKELNEPEDSPESPIKFNFKVTTK	1.7088226652477503	0.8918750616667901	76.12623596191406	0.7433103919029236	5.44140100479126	nan	10000.0
monomer-100-nr2-run1_result_100	31	EENNPIIGGELIKIEENVYGIKFVISPEAAGTDKTYTVLLKVTFKDLSEEEFKEELKKGILENTKKIIEKIKAGEKVEKFVVPEDSEDSPFFFEYTVTEK	1.7554939665588678	0.8623013629387687	73.38966369628906	0.7069002389907837	6.093497276306152	nan	10000.0
monomer-100-nr2-run1_result_100	32	EENSPIIGGELEFIEENVYGLKFTISPEAAGTDKTYTVTLTVTFKNLSEEEFKEKLKEGILKYTEEIIEKIRKGEKVEEFDVPDDSPESPFKFKFKVEEK	1.701381407011955	0.8942114475684332	73.40674591064453	0.7124626636505127	6.904151439666748	nan	10000.0
monomer-100-nr2-run1_result_100	33	EENDPIEGGELIKIEENVYGLKFKIKPEAAGTDKEYTVELEFTFENLSEEEKEKILKEGILEYTKKIIEKIKAGEKVEELDVPEESEDSPFKFKFKVEEK	1.8754575744378277	0.8727921886133643	69.11638641357422	0.6463944315910339	7.371371269226074	nan	10000.0
monomer-100-nr2-run1_result_100	34	EENNPIIGGEIIEIEENVYGIKFEISPEAAGTDKKYTVELTVEFKNLTEEEFKKELEKGILEITKKIIEKIKKGEKIEELDVDEEDEDSPFKFKFKVTIE	2.300652749048531	0.8267683257762118	72.83483123779297	0.7070412635803223	6.136914253234863	nan	10000.0
monomer-100-nr2-run1_result_100	35	MSASPLVGGRLIPLAPDVYGYEFTISPEAAGTDETYRVRLEVEFRDLTPEERARLLERGIAEATERIIARIRAGERVEELDLPELSPESPLRFRFRVERR	1.893640102968993	0.8616967603113808	66.96614074707031	0.620712399482727	7.861828804016113	nan	10000.0
monomer-100-nr2-run1_result_100	36	MSNSPIEGGEIIELEENVYGIKFVIKPEAAGSDKKYTVELTVKFENLSKEEFEKELKKGLEKYTKEIIEKIRKGEKVEEFDVPDDSEDSPFYFHFKVTEE	2.413086928749019	0.869838771662517	76.06282043457031	0.7435908317565918	5.554295539855957	nan	10000.0
monomer-100-nr2-run1_result_100	37	EENDPIIGGKLIFIEENVYGYEFTISPEATGTDKVYKVKLTVKFENLSEEEKEKILKEGILKYTKIIIEKIKKGEKVEKLEIPDESEDSPVYFKFEIEEE	1.5302107163655874	0.9041015131666138	80.04952239990234	0.7999839782714844	4.6730146408081055	nan	10000.0
monomer-100-nr2-run1_result_100	38	HMNSPIEGGELIKIAENVYGYKFTIKPEAIGSDETVTVELTFKAENLSEEEFKKKLEEGIKKYTEEIIKKLKEGEKVEELIVDDDSEKSPFKFKFKVEIK	1.355528381568221	0.9372966041610005	70.47285461425781	0.6746941804885864	6.598817348480225	nan	10000.0
monomer-100-nr2-run1_result_100	39	DAASPLVGGELIELAENVYGYVFTISPEAAGTDRTYTVRLTVRLENLSPEEAERLLEEGIREITAEIIARIRAGEEVEELDVPSLSPDSPLYFHVEVTAE	2.130154952127349	0.8595157743508259	72.71501159667969	0.7078010439872742	6.702422618865967	nan	10000.0
monomer-100-nr2-run1_result_100	40	SLNSPIVGGELIEIEENVYGFKFKISPEAAGTDKTYTVELIVKFENLSPEEFEKILKEGIEKYTKIIIEKIRKGEKVEELIVPDESEDSPIYFKFKVKIE	3.170184223760076	0.8104432631683219	73.67826080322266	0.7245196104049683	6.4072794914245605	nan	10000.0
monomer-100-nr2-run1_result_100	41	EAEDPIVGGKLIKIAENVYGYEFEISPEAAGTDKKYKVKLTVTFENLSEEEFEKLLKEGIRKYTKEIIEKIRKGEKVELLDRPDLSEDSPIKFKFEVKIE	1.5008311519384032	0.8946863633053368	76.46736145019531	0.7465662360191345	5.252042293548584	nan	10000.0
monomer-100-nr2-run1_result_100	42	SSNSPITGGELIELAPNVYGYEFTIKPEAAGTDKTYTVKLTVTFKNLSKEEFEKLLAEGIKKYTEKIIEKIKKGEKVEKFEAPDESPDSPLKFEFEVEIK	1.8211056182956695	0.885963852148228	81.37283325195312	0.7942089438438416	4.470881462097168	nan	10000.0
monomer-100-nr2-run1_result_100	43	EKNSPLIGGELIEIAENVYGYKFEISPEAAGTDKKYTVELTVTFKNLSEEEKEKVLKKGIEEYTKKIIEKIKKGEEVEEFNVPDESEDSPYKFEFKVTIE	1.9034843453270434	0.8704402893889562	76.32222747802734	0.7364739775657654	5.486486434936523	nan	10000.0
monomer-100-nr2-run1_result_100	44	HMASPLEGGEEIPLAPDVVGYRFVISPEATGSDRRVEVLLTVRFRDLTPEERAALLEAGLRALTAEIVARLRAGEEVERLERPDLDPDSPLEFLAEVRIE	11.976279557078811	0.17687013295679083	44.800296783447266	0.3284316062927246	15.582939147949219	nan	10000.0
monomer-100-nr2-run1_result_100	45	AAADPLVGGELIYLAPDVYGLRFTISPEATGSDKTVTVDLEVRLEDLTPEEAARLLREGLLATTAEIVARLRAGEEVAELDRPDPSPDSPLRFRFRVTIE	1.7896026310411621	0.8808397475145882	62.55859375	0.5322521924972534	9.043625831604004	nan	10000.0
monomer-100-nr2-run1_result_100	46	SAASPIVGGELIELAPNVYGYRFTISPEATGTDKTYTVELTVTLENLTPEEAEELLKKGIQELTEEIIAKIKAGEEVEELDVPRESPDSPIKFKAKVTIE	1.6764291438850347	0.8927817701547152	73.73712158203125	0.6998472809791565	6.397866249084473	nan	10000.0
monomer-100-nr2-run1_result_100	47	SLNDPIIGGKIIKIEEDVYGIEFEISPEATGSDKVYKVKLTVTIKDLTPEEAEKVLKEGIEKYTKIIIEKIKAGEKVELLEVPEDSEDSPFKFKFEVEEK	4.111798284302398	0.7950243655256305	72.9502944946289	0.7095590233802795	6.705631256103516	nan	10000.0
monomer-100-nr2-run1_result_100	48	SENSPIIGGELIELAPNVYGYKFKISPEATGSDKTYTVNLTVTLENLTEEEAEKILKEGIEKITKEIIEKIKAGEKVEELKVPDEDEDSPVKFEFKVEIE	1.8173368489905761	0.8789790107151931	76.62655639648438	0.7307578325271606	5.327192306518555	nan	10000.0
monomer-100-nr2-run1_result_100	49	MANNPLSGGKLIKLAENVYGYEFTILPEATGTDKTYTVKLTVRFENLTPEEREKLLEKGILEITKEIIEKIRKGEEVKLLERPSLSPDSPIYFKFEVKIE	1.9083627403110033	0.8796747408232923	65.48014831542969	0.6164928078651428	8.284116744995117	nan	10000.0
monomer-100-nr2-run1_result_100	50	EENSPLIGGELIKIAEDVYGYKFIISPEATGTDETYTVELTVTFKNLSEEEKKKLLEKGIKEITKIIIEKIRAGEEVEELDLDKDSPDSPIKFHFKVKRE	1.9632353171922892	0.8584665734312429	74.7406234741211	0.7052388191223145	5.849263668060303	nan	10000.0
monomer-100-nr2-run1_result_100	51	EENDPIEGGELIKIAENVYGYRFTIKPEATGTDKTYTVDLTVRFENLTPEEEEELLKKGILEITKEIVAKIRAGETVEVLERPLDSPESPIYFLFKVTIK	1.7521723899826989	0.88136528386504	72.31580352783203	0.6992433071136475	6.548032283782959	nan	10000.0
monomer-100-nr2-run1_result_100	52	MENSPLEGGELIKIEKDVYGYKFKIKPEATGSDKEYTVELTVTFKNLSEEEKEKILKEGIEKYTKEIIEKLKKGEKVELLEKPDLSEDSPVYFKFKVKIE	2.9785105741811932	0.7653871797065952	70.81266021728516	0.6412971019744873	7.65150785446167	nan	10000.0
monomer-100-nr2-run1_result_100	53	HMNSPIEGGELIELAEDVYGFVLKIKPEAIGSDKTVTVKITVTFKDLSEEEFKELLEKGIKEIVAKIIEKLRAGEEVPVLDVPEDSPDSPIKFKFEVEIE	2.0367911976423962	0.8536186377327651	71.37933349609375	0.6511974334716797	6.833570957183838	nan	10000.0
monomer-100-nr2-run1_result_100	54	AAASPITGGELIPLAPNVYGYRFTISPEAAGTDKTYTVDLTVRLEDLTPEEAARLLAAGIAEHTARIIALIRAGERVEELDVPDASPESPLYFHYKVTEE	1.8140815484707078	0.8932653957836112	75.49219512939453	0.7289378046989441	6.493143558502197	nan	10000.0
monomer-100-nr2-run1_result_100	55	SAASPITGGEIIKLAENVYGIRFTISPEATGTDATYTVDLTVRFENLTPEEFKELLEKGIKEITAEIIAKIKAGEEVEKLIKPLDSEDSPIFFEFKVTRK	1.7311728851483714	0.8751208252129271	78.22797393798828	0.7670642137527466	5.146880149841309	nan	10000.0
monomer-100-nr2-run1_result_100	56	MENDPIIGGEIIEIEENVYGIKFEISPEAAGTDKKYTVELTVTFENLSEEEFEKLLKEGILKITKEIIEKIKKGEKVEELNVDEDSPESPIKFHAKVTEE	1.6549331673756167	0.891595860992174	80.1948471069336	0.7914218306541443	4.486661911010742	nan	10000.0
monomer-100-nr2-run1_result_100	57	SASSPIIGGEKIEIAENVYGLVFTISPEAAGTDKVYKVELKYKILNLTPEEEEKILKKGIEEITKKIIEKIKAGEEVEELIEPEDSPESPFYFEFKVTIE	11.684118932921413	0.1837889593758762	47.154335021972656	0.34970247745513916	15.830029487609863	nan	10000.0
monomer-100-nr2-run1_result_100	58	SSSSPLIGGELIFIEENVYGYEFKISPEAAGTDKTYTVKLTFTIKNLSKEEAEKILEKGISEITKKIIEKIKKGEEVEKLDVDEDSEDSPFKFKFEVKIE	1.917389030660492	0.8758725399782834	69.26085662841797	0.6375331282615662	7.469763278961182	nan	10000.0
monomer-100-nr2-run1_result_100	59	MENSPIIGGELIKISENTYGLVIKISPEAAGTDKTYTVKITFTAKNLSEEEFKEKLKKGIEKYIKIIIEKIKKGEKVKKLDVDDDSPDSPFKFKFEVEEK	2.5813992190695614	0.8097623135031777	77.80885314941406	0.7784220576286316	5.425047874450684	nan	10000.0
monomer-100-nr2-run1_result_100	60	EENDPIEGGELIKISENVYGYKFTIKPEAAGTDKTYTVNLTVTIKNLSEEEAKEILEKGIREITKKIIEKIKAGEEVEELEVPEDSPESPFKFKFKVEIE	1.7346668969707288	0.8982701917505966	73.98973846435547	0.7015380859375	5.904459476470947	nan	10000.0
monomer-100-nr2-run1_result_100	61	EESDPIEGGELIKIEENVYGLVFKIKPEAIGSDKTVTVKLTFTYENLTEEEFEEKLEEGIRKITKEIIAKLKAGEEVKELIVDDESEDSPFKFKAEVEIE	1.829653956992908	0.8813802515535258	75.9916000366211	0.7443807125091553	5.676728248596191	nan	10000.0
monomer-100-nr2-run1_result_100	62	MENNPIEGGELIKIEENVYGIKFTIKPEAAGTDKTYTVELTVKFENLSEEEFKKKLEEGILEITKEIIEKIKAGEKVELLDRPLESEKSPIKFKFKVTEE	1.9821412496508795	0.8471403319377816	71.78630065917969	0.6778256297111511	6.63241720199585	nan	10000.0
monomer-100-nr2-run1_result_100	63	EKESPLEGGKLIKIEENVYGIEFVIKPEATGTDKKYTVKLTVKFENLTEEEFKELLEKGIKEYTKIIIEKIKKGEEVKELDLPEESEESPLKFKFEIKTE	1.5371663700654479	0.905327437838361	77.42329406738281	0.7581779956817627	5.309929370880127	nan	10000.0
monomer-100-nr2-run1_result_100	64	EEESPIIGGELIKLAENVYGIKFTISPEATGSDKTYTVELTVTFKNLTPEEFERLLKKGIAEATKIIIEKIRAGEKVEELNLPDDSPDSPITFNFKVTEE	1.6045196751389978	0.8896484719901058	77.7167739868164	0.7544969320297241	5.4562883377075195	nan	10000.0
monomer-100-nr2-run1_result_100	65	AAASPIVGGEVIKLAEDVYGIRFTISPAAAGTDETYTVDLTVTIRNATPEEAAEELARGIAEITAEIIARIRAGEEVPVLDVPDDSPDSPFRFKFTVTRT	1.8579676290090694	0.8888703921032548	70.13168334960938	0.643569827079773	7.298624038696289	nan	10000.0
monomer-100-nr2-run1_result_100	66	MAKSPLVGGELIELAPNVYGYKFVISPEAAGSDKTYTVYLTVTFENLSEEEFKKILEKGIAEITKEIIEKIKKGEKVEELIKEDDSPESPIKFKAKVEVK	3.9286350448574963	0.7835895033545409	71.35015869140625	0.6857699751853943	7.054618835449219	nan	10000.0
monomer-100-nr2-run1_result_100	67	EEEDPIEGGELIKLAPDVYGYVFTIKPEAAGTDEKYTVKLTVTFKNLTEEERKKLLEKGIKEYTKKIIEKIKAGEKVEKLVVPDDSPDSPIKFDFTVTRE	1.4036889754659818	0.907661575641907	77.11029052734375	0.7431458830833435	5.245381832122803	nan	10000.0
monomer-100-nr2-run1_result_100	68	SMNSPIEGGKIIKIAENVYGIEFTIKPEAAGTDKTYKVKLTVTFENLTEEEFQKLLKKGIEEITKKIIEKIKAGEEVKELEVNKDSENSPIKFKFEVKIE	1.883687301746572	0.8654235711853697	74.10643005371094	0.7175350785255432	5.819522857666016	nan	10000.0
monomer-100-nr2-run1_result_100	69	EENNPLEGGELIKIAENVYGLEFYIKPEATGTDKKYKVKLIFKIENLTEEEAKKLLEKGIREATKKIIEKIKKGEKVEKLELPEDSPDSPLYFEFEVEIE	1.7850365152053593	0.8803169359019626	70.20909118652344	0.6564457416534424	6.8566389083862305	nan	10000.0
monomer-100-nr2-run1_result_100	70	ELNDPIEGGELIELAENVYGLRFKIKPEAIGSDKEVEVDLTFTFKDLTPEEFEKLLKEGLLKYTEKIIEKLKKGEEVEELKVPEESPDSPLKFDFKVKIK	1.383082251193544	0.9261912272132266	71.14781951904297	0.664280354976654	6.474111080169678	nan	10000.0
monomer-100-nr2-run1_result_100	71	SSSSPIEGGEIKFIAENVYGIEFTIKPEAIGSDKKVKVKLTVTFENLSEEEFKKKLKEGIEKATKIIVEKLKKGEKVEELNLPLESPDSPIKLNFKVEIE	1.9959944794131383	0.8561228737523657	75.05408477783203	0.725551426410675	5.94386100769043	nan	10000.0
monomer-100-nr2-run1_result_100	72	AAASPLEGGRLIPLAPDVYGLELTISPEATGSERRYRVLLEVTLRDLTPEEAAALLARGIAEHVAEIVARLRAGERVPELEVPAPSPDSPLRFRFQVREE	1.3259631758297534	0.9225820767003622	71.44793701171875	0.6116499304771423	7.139678955078125	nan	10000.0
monomer-100-nr2-run1_result_100	73	MENNPIEGGELIFIEENVYGYKFKIKPEATGTDKTYTVELTVTFKDLSEEEFKKKLEEGILKYTEKIIELIKKGEEVEELVVDDESEDSPFKFHFKVTIE	1.391421364766637	0.9101128460285647	76.97615814208984	0.7481306195259094	5.371740341186523	nan	10000.0
monomer-100-nr2-run1_result_100	74	SENSPLIGGEIIELAPNVYGIKFTISPEAAGTDETYTVELTVRFENLSPEEFKKELEKGLEEIAKEIIEKIRKGEKVEELIVEKDSEESPFYFHFKVTIE	1.5578627032439762	0.897796869763275	66.32533264160156	0.6123272776603699	7.6077704429626465	nan	10000.0
monomer-100-nr2-run1_result_100	75	MSDSPLEGGELIELAPDVYGFKFKIKPEAIGSDKTYTVEATVTFRDLSPEERARLLEEGLEKYTKIIIEKIKAGEEVEEFDAPDDSPDSPLRFHFKVKTE	1.7276369021054694	0.892612386135044	79.20276641845703	0.7740830779075623	4.813242435455322	nan	10000.0
monomer-100-nr2-run1_result_100	76	AAASPLEGGELIELAPNVYGLKFTISPEATGSDRTYTVTLTVRFEDLTPEERAELLAQGVAELTAEIIARIRAGEEVEELDVPADDPDSPIRFRFKVEAK	2.4578485756887405	0.8413211819523627	69.03276062011719	0.6284999847412109	7.84141731262207	nan	10000.0
monomer-100-nr2-run1_result_100	77	MENNPIEGGKLIEIAKDVFGYEFTIKPEATGSKETYKVYLEVTIKNLSEEEAKEVLEKGILEATKIIIEKIKAGEEVEELNLPEDSPDSPFTFNFKVKKE	1.2960743884574941	0.9265848572873694	77.8325424194336	0.74908846616745	4.965954780578613	nan	10000.0
monomer-100-nr2-run1_result_100	78	EANSPLIGGKLEKIAENVYGLIFTISPEATGSKEKYKVKLTVTFENLSEEEFEKKLREGILKYTKKIIEKIRKGEEVEELIVDEDSEDSPIKFKFKVERE	2.1269613028757215	0.856559399954033	76.59151458740234	0.7562435865402222	5.774362564086914	nan	10000.0
monomer-100-nr2-run1_result_100	79	SLNSPLVGGKLIKIAENVYGIEFEISPEAAGTDKKYKVKLTVEFKNLTPEEFEKLLKEGIEKYTKEIIEKIKAGEKVEKLVKKDSSPDSPIYFEFEVKIE	4.192979692794938	0.752261266828914	72.84259796142578	0.6941401958465576	6.442323684692383	nan	10000.0
monomer-100-nr2-run1_result_100	80	AAASPLVGGEIIKIAEDVYGIRFTISPEATGTDETYTVDLTVKFENLTPEEFEELLKKGIAEITAEIIAKIRAGEEVPVLEVPLESEDSPIKFKATVTRT	1.5705476745348401	0.8838565834230547	71.76181030273438	0.6872067451477051	7.110572814941406	nan	10000.0
monomer-100-nr2-run1_result_100	81	SLFNPIEGGELIYIAEDVYGYKFTIKPEAAGTDKKYTVELTFTFKDLTEEEKEEILKKGILELTEKIIEKIKAGEEVEEFVDDSDSPDSPFKFHFKVTIE	2.1449881141907374	0.8449244106624403	75.66177368164062	0.7350085973739624	5.538700103759766	nan	10000.0
monomer-100-nr2-run1_result_100	82	MENSPLEGGKLEFISENVYGYKFTIKPEAIGSDKKVTVNLTVTFKNLSEEEKKKILEKGIAENTKKIIEKLKAGEEVEKLEVPEDSPDSPYYFEYKVEIE	11.324397874845584	0.2627571624172005	45.32429504394531	0.3186502456665039	14.587249755859375	nan	10000.0
monomer-100-nr2-run1_result_100	83	EENDPIIGGELIKIEENVYGIKFTISPEATGTDKEYTVLLEVTFKDLTEEEFLELLKKGIKEKTKEIIEKIRAGEEVEELVYEEDSEDSPIKFKFKVEIK	1.5922609702045716	0.8765916785175624	75.66566467285156	0.73476642370224	5.492181777954102	nan	10000.0
monomer-100-nr2-run1_result_100	84	EEDDPIEGGELIYLAENVYGIRFKIKPEAAGTDKTYTVDLTVTFLDLSEEERAELLAKGIREYTKIIIEKIKAGEKVEKLELPEESEDSPIYFEFKVTEE	1.7558922419999214	0.89810651591817	72.84965515136719	0.6759580373764038	6.868971824645996	nan	10000.0
monomer-100-nr2-run1_result_100	85	HHHSPLVGGELIPLAENVYGVEFEISPEATGTDERYRVRLTVRFENLTPEEAAELLRRGLLEHTEEIIARIRAGETVEEYDAPEDSPESPLQFRFRVERE	1.8976345280846316	0.8646876921478064	71.8517074584961	0.7094812393188477	7.239226341247559	nan	10000.0
monomer-100-nr2-run1_result_100	86	HMDSPLTGGELIHLAPDVYGLRFTIKPEATGSDKTYTVLLTYRLRDLTPEEAAALLEKGIKEITKKIIEKIRKGEKVEEYDAPEDSPDSPLYFHYKVTEE	2.1718206987880992	0.8752224884366757	73.46292114257812	0.7134291529655457	6.227935791015625	nan	10000.0
monomer-100-nr2-run1_result_100	87	EAADPIIGGEIIKISENVYGIVFKISPEAAGTDKTYTVKLTVTIKDLSEEEAEEILKKGIKELTKKIVEKIKAGEKVEKLDEPKYSEDSPFYFKFEVKEE	2.241454287021153	0.8319463942077933	70.183349609375	0.6701595187187195	7.153341293334961	nan	10000.0
monomer-100-nr2-run1_result_100	88	ESNDPIEGGELIKIAENVYGIKFKIKPEATGSDKTYTVDLTVKFENLSEEEFKKELEKGIKEITKKIIEKLKAGEEVEELNLDEDSENSPFKFNAKVKIE	2.3698100413520957	0.8135151180275583	76.67498016357422	0.744983434677124	5.401836395263672	nan	10000.0
monomer-100-nr2-run1_result_100	89	SMNNPIIGGEIIKIAENVYGIKFEISPEAAGTDKKYTVTLTVTFENLSEEEKKKLLEEGIEKATKIIIEKIRAGEKVEKLDLDLDDPNSPIKFKFEVKIE	2.134603900305845	0.8326593089064471	75.97010040283203	0.7256698608398438	5.447936058044434	nan	10000.0
monomer-100-nr2-run1_result_100	90	SMNSPIIGGELIKISEDVYGYKFIISPEATGSDKKYKVELIVKFKNLSEEEFKELLNKGIEKYTKEIIEKIKKGEEVELFEKPDESEESPFYFKFKVEIE	1.8783375056796736	0.9040765886463556	70.49738311767578	0.6720905303955078	6.694018840789795	nan	10000.0
monomer-100-nr2-run1_result_100	91	ASKSPLIGGELIELAPDVYGYKFKISPEAIGSDKTVTVELTVTFKNLSEEEKKELLEKGLREITEKIIEKLRAGEEVKELVVDEDSEDSPIKFNFKVTIE	1.8063066951849869	0.8778284459975029	70.672119140625	0.6364936232566833	7.1000657081604	nan	10000.0
monomer-100-nr2-run1_result_100	92	SANDPLTGGELIEIAENKYGYKFTIKPEAAGTDKTYTVELEVTFENLSEEEKKKLLEKGIKEYTKKIIEKIKKGEKVEELEVPDEDEDSPIKFKFKVTEE	2.2822781950597157	0.8657854559556378	70.51321411132812	0.6467483639717102	7.292710304260254	nan	10000.0
monomer-100-nr2-run1_result_100	93	ASNSPIIGGKIIKIEENVYGIKFTISPEAIGSDKEVEVELTVKFENLSKEEREKLLKEGIEKYTKKIIEKIRKGEEVEELEVPDESENSPIYFKFKVTIK	2.376319972538595	0.8515898184222267	73.77652740478516	0.7237064838409424	6.577895164489746	nan	10000.0
monomer-100-nr2-run1_result_100	94	MENSPIVGGKIIKISENVYGIEFEISPEAAGTKEKYTVKLTVKFENLTEEEFKEKLKEGIEKITKEIIEKIKKGEEVEELDVPEESENSPFKFKFEVKKE	1.9937163857408984	0.8670777488397517	68.0468978881836	0.6353803873062134	7.902917861938477	nan	10000.0
monomer-100-nr2-run1_result_100	95	EENDPLVGGELIKLAENTYGFRFTISPEATGTDKTYTVDLTVTFENLSEEEFEKLLREGLLKYTEIIIEKIRAGEEVPELDVDDDSPDSPLKFHFKVTIK	2.2510083849882347	0.8154479291070861	76.58972930908203	0.7397373914718628	5.676809310913086	nan	10000.0
monomer-100-nr2-run1_result_100	96	MASSPIIGGELIKIAENVYGFRFKISPEAAGTDEWYTVDLTVRFENLSPEEFAKKLKEGILKETEKIVEKIRKGEKVEEYDVPEDSEDSPFYFHYKVTRE	1.9477232576841452	0.8562561949350084	70.52374267578125	0.6760917901992798	7.19594144821167	nan	10000.0
monomer-100-nr2-run1_result_100	97	AAFSPLSGGELIHLAPDVYGLRFRILPEAAGTDEEYEVLLTVTIRDLTPEEAAERLAEGIAEITAEIIEKIRAGERVEELDRPEESPESPFTFHAKVTIR	2.240047765951204	0.8485283145848084	72.8828125	0.7190313339233398	6.900232791900635	nan	10000.0
monomer-100-nr2-run1_result_100	98	SSSSPIIGGEIIKLAEDVYGIRFTISPEATGSDKKYTVDLTVTFKDLSEEEFKEVLKKGIEEITKKIIEKIKKGEEVEELELPKDSEDSPFKFKAKVTIE	1.4605760602192477	0.9178079850415952	80.86891174316406	0.8032198548316956	4.421356201171875	nan	10000.0
monomer-100-nr2-run1_result_100	99	ESNNPIIGGKLIKIEKDVYGFEFIISPEATGTDKVYKVYLEVKFENLSEEEFKKIFEKGLKKITKEIIEKIRKGEKVEELIVKDESEDSPFYFKVKVKEE	1.7832769081335607	0.8742858999251011	76.13079833984375	0.7544628977775574	5.316784381866455	nan	10000.0
monomer-100-nr2-run1_result_101	0	MREVRISPTVSVRFHPDGSYEVLVDRPPADDPAAERLGALVARVLDLVLELAARDPTLGLEDLLAVARETAAAFARPDATEEEILAGYEARVAAALERLA	2.9317990999249255	0.6887085856559912	60.92655944824219	0.42186295986175537	11.221525192260742	nan	10000.0
monomer-100-nr2-run1_result_101	1	MEEVQISPTVSVVFHPDGSFEVRIHRPPEDDPEAEALGELVAEVLALWAELAARDPTIGLADLLAVARETAAAFERPDATPEEILAGVRARVAEREAALA	3.481342881833201	0.64586667852163	63.96418762207031	0.3626912236213684	14.486001968383789	nan	10000.0
monomer-100-nr2-run1_result_101	2	MREVQISETVSIVFHPDGSYEVRIHRPPEDDPEAEREGELIARVLDLWAEEAARDPTIGLEDLLAVARETAAALADPAATPEAILAGVEERVAAARAAAA	1.12146260581939	0.9276974927279147	68.57735443115234	0.5540263652801514	8.913727760314941	nan	10000.0
monomer-100-nr2-run1_result_101	3	MREHQVSEHVRVRFHDDGSFEVLVDRPPEDDPEAEREGRTVARVLALWRALAAEDPELGLDDLLAVAEETAAALARPDVTEEELLAGVEARVAAARAAAA	0.7729942285767942	0.9685639500128329	71.03821563720703	0.6222330927848816	7.74459981918335	nan	10000.0
monomer-100-nr2-run1_result_101	4	MEEVQVSPRVRVRFHPDGSFEVEVLAPPEDDPAARREGETIARVLALWRELAARDPTIGLEDLLARARAAAAALARPDVTPEELLAGVEAEVAAAREALA	1.4053742988034572	0.8858945563207348	66.82005310058594	0.48223456740379333	11.012317657470703	nan	10000.0
monomer-100-nr2-run1_result_101	5	MVEVQISPTVSVRFHPDGSYEVLIHAPPEDDPEAERRGRTIARVLDLWNELAKEDPTIGLEELLEVARETAAALEDPNVTEEELLEGVEKEVAKRLEELA	1.2920402970152864	0.9253847527623447	80.51070404052734	0.7952584028244019	4.055742263793945	nan	10000.0
monomer-100-nr2-run1_result_101	6	MEEVQISPTVSVVFHDDGSYEVRITAPPDDDPAAEALGALVAEVLDLERELAAEDPTIGLEDLLAVARETAAAFARPDTTREEILAGYEARRAAAREAAA	1.5158441181150069	0.8651331615905353	66.16522979736328	0.4935295879840851	10.963894844055176	nan	10000.0
monomer-100-nr2-run1_result_101	7	MREVRVSDHVSVVFHEDGSFEVRIHHPPEDDPEAEALGRLIAEVLALWRELAAEDPDLGLEDLLAVARETAAAFADPAATPEEILAGARARVAEARARRA	2.757461981008843	0.7179559777650149	63.10316467285156	0.4044983386993408	11.670848846435547	nan	10000.0
monomer-100-nr2-run1_result_101	8	MEEVQISPTVSIVFHEDGSYEVKIHRPPDDDPEAEALGALVAEVLDMVAELAAEDPTIGLEDLLEVARETAAAFARPDATPEEIRAGYEARIAERRAALA	3.6111194654597116	0.6140592641969365	64.65129852294922	0.38000956177711487	12.827447891235352	nan	10000.0
monomer-100-nr2-run1_result_101	9	MEEVQISEHVSVIFHEDGTYEVKIHHPPEDDPEAEELGELVKEVLDIWLELKKEDPTIGLEELKEIAKKTAEQFEDPNMTREEILAGVEKEKEEKLKKLK	0.8343064406526587	0.9562409087538188	82.9055404663086	0.8345644474029541	3.5213375091552734	nan	10000.0
monomer-100-nr2-run1_result_101	10	MKRVQISETVWIEFHDDGSYRVHIDRPPEDDPEAERRGRLIQEVLDLVLELKAQDPTIGLEDILAVARETAAALERPDATPEEILAGYEARVAAALAERA	2.113928254647011	0.8012445430411518	60.47291564941406	0.37192219495773315	13.420186042785645	nan	10000.0
monomer-100-nr2-run1_result_101	11	MREVRVSETVSVVFHPDGSFEVRVHAPPEDDPEAERRGALLARVLALYAELAAERPDIGLEDLLAVARETAAAAERPDATEEEILAGVEAEVAEARAAAA	1.8972262860386966	0.8590907555774155	65.54019165039062	0.44912487268447876	11.370438575744629	nan	10000.0
monomer-100-nr2-run1_result_101	12	MREVQISEHVSVVFHDDGSYEVRIHAPPEDDPAAEREGALVARVLDIERERAAKDPTVGLEDLLAVARETAAALADPNATEEAILAGYEARKAAALAAAA	1.05779236455231	0.9367338617917479	77.83362579345703	0.7547478675842285	5.435517311096191	nan	10000.0
monomer-100-nr2-run1_result_101	13	MEEVQISETVRVRFHPDGSYEVLITSPPEDDPEARRRGELLARVLDLWAELAAERPDLGLEDFLAVARETAAAAERPDVTEEEILAGYEARRAAALAAAA	2.0691232068420597	0.8079659543893767	65.63675689697266	0.3791543245315552	14.720626831054688	nan	10000.0
monomer-100-nr2-run1_result_101	14	MEEVQISEHVSVRFHEDGSFEVLIHHPPADDPEAEREGALIERVLRLWAELKAEDPDIGLEDLLEVARETAAALRDPRVTEEEILAGVEERVAKAREERA	1.277977190264766	0.93891429531383	75.99349975585938	0.7290850281715393	5.628157138824463	nan	10000.0
monomer-100-nr2-run1_result_101	15	MREVRISDTVSVRFHEDGSFEVLIDRPPEDDPEARRRGELVARVLALWRELAAEDPEIGLEELLAVARETAAALERPDATEEEILAGAEARVAEARARLA	2.1850070324959208	0.7777911349944682	70.0791244506836	0.4813750386238098	13.100072860717773	nan	10000.0
monomer-100-nr2-run1_result_101	16	MEEVQISEHVRVRFHEDGSFEVVITEPPEDNPEAEREGRLIAEVLAIERELAAERPDIGLEDLLAVARETAAALRRPDATEEEILAGYEARRAAAREAAA	13.279592016621718	0.12333643894526077	71.75330352783203	0.42299705743789673	15.510485649108887	nan	10000.0
monomer-100-nr2-run1_result_101	17	MKEVKISETVSVKFYEDGSYEVIIDKPPEDDPEAERRGKVIEEVLKLYLELKKKDPNIGLEDLLEKAKETAKALERPDVTEEELLKGVEKEVEEKLKELK	1.9702257578543723	0.8241115394030184	72.92305755615234	0.5846444368362427	9.585885047912598	nan	10000.0
monomer-100-nr2-run1_result_101	18	MVEVQVSPTVSVVFHPDGSYEVRIHEPPDDNPEARRRGETIARVLDLWLELAAEDPDIGLEDLLAVARETAAALERPDVTEEELLAGVEARVAAARAALA	0.9027267219756717	0.95214936010361	79.13056182861328	0.7652796506881714	4.746608734130859	nan	10000.0
monomer-100-nr2-run1_result_101	19	MEEVQISDTVSVRFHPDGSFEVEIHRPPADDPEAERRGRTIRRVLELERELAAEDPEIGLEDLLAVARETAAALERPDATEEEILAGYERRRAERRAALA	11.66156474808614	0.1476280191643758	65.83722686767578	0.2650947570800781	18.657182693481445	nan	10000.0
monomer-100-nr2-run1_result_101	20	MKEVQISEKVSIKIHEDGTYEVIINSPPEDDPEAERKGKLIKKVLDIYNELKKKDKNIGEEDILKIAKETAELMERPDMTEEKILKGYEEYYEKKLKELK	1.0755004535426311	0.9362897823967653	78.96759033203125	0.7887266278266907	4.635331153869629	nan	10000.0
monomer-100-nr2-run1_result_101	21	MRRVQISDTVSIELHEDGSYTVHIDRPPEDDPEARRRGELIARVLDLYLELARRDPTIGEEDILARARETAAALEDPEATPEEILAGVEAEVAARLAALA	2.1391007667144395	0.7747218011785095	73.3662109375	0.5442440509796143	12.230735778808594	nan	10000.0
monomer-100-nr2-run1_result_101	22	MKEVQISKYVSVIFKEDGTFEVKINHPPENNPKAKREGELIEKVLKLYLELKKKNPDIGLEDLIKKAKETAALLENPEMTEEEILEGVEKEVEEALKELE	0.8540285240092346	0.9545420568157291	82.6434326171875	0.8316925168037415	3.988116502761841	nan	10000.0
monomer-100-nr2-run1_result_101	23	MVEHKVSDTVSIIFKPDGSFEVKITSPPEDDPEAERLGELIEKVLSMWLELKKENPDIGLEDLLKVAEETAAAFEREDVTEEEILAGYEEKVKKALEERA	0.9176794048724475	0.9514117885934112	78.4691162109375	0.7786532044410706	4.97224760055542	nan	10000.0
monomer-100-nr2-run1_result_101	24	MERVQISDTVSIEFHPDGSYTVHIHSPPSSDPEAERRGRVVERVLDLVLELKAEDPEIGLEDLLAVARETAAALERPDVTEEELLAGYEERRARRLAELR	4.542616653029932	0.4509583857041898	67.2061538696289	0.43606090545654297	13.752434730529785	nan	10000.0
monomer-100-nr2-run1_result_101	25	MIEVQISDSVSVVFHEDGSYEVRIHRPPSDDPEAEREGRLIAEVLDLELELKAKDPTIGLEDLLAVARETAAALRRPDVTEEEILAGWRERRAAALAALA	1.3553821494713103	0.9310219503385864	76.98838806152344	0.7295967936515808	6.271483421325684	nan	10000.0
monomer-100-nr2-run1_result_101	26	MEEVKISETVSVIFHEDGTYEVKIESEPEDDPKAKALGELVKKVLDMYLELKKERPDIGLEDLLKVAKETAELFEKPDKTEEEILAGYEERVKKAREEAA	5.708830046152497	0.4207083102660689	74.94444274902344	0.6133089661598206	8.482309341430664	nan	10000.0
monomer-100-nr2-run1_result_101	27	MEEVAISETVSVRFHPDGSFEVLITRPPDDDPAAEERGETVAEVLALYRELAARDPTIGLEDLLARARETAAALEDPAVTREELLAGVEAEVAAALAAAA	1.8102456807076235	0.8660306265450479	77.75957489013672	0.7333966493606567	4.7472758293151855	nan	10000.0
monomer-100-nr2-run1_result_101	28	MREVRVSEHVSIRFHPDGSYEVIIDRPPEDDPEAEREGELIAEVLDLVAELAAEDPEIGLEDFLAVARETAAALRDPRATPEEILAGWRRRREEALRAAA	4.387080454136886	0.5736458690829531	68.922607421875	0.5693303942680359	8.960382461547852	nan	10000.0
monomer-100-nr2-run1_result_101	29	MKEVQISEYVSVRFHDDGSFEVIINRPPEDDPEAEALGRLVERVLALWAELAARRPDIGLDDLLAVARETAAAFADPEMTEEEILAGAEARVAAAEAAAA	1.3906079486840426	0.8897785381355255	64.99747467041016	0.47513771057128906	10.835078239440918	nan	10000.0
monomer-100-nr2-run1_result_101	30	MKEVRVSEHVSVRFHEDGSFEVVIDHPPEDDPEAERRGRLIAEVLALWAELAAERPDIGLEDLLAVARETAAALERPDATEEEILAGARARVAAARAALA	1.086410376179449	0.9274420059493176	68.33854675292969	0.48248428106307983	12.055370330810547	nan	10000.0
monomer-100-nr2-run1_result_101	31	MKEVKISDDVSIIFHEDGTYEVKINKPPEDDPEAEEKGELIKEVLDLWLELKKKNPNIGLEDLLKIAKETAAALEDPNKTKEEILKGVEEEVAKALKELA	2.5197939265197915	0.7371398473143986	64.32246398925781	0.48124951124191284	9.39637565612793	nan	10000.0
monomer-100-nr2-run1_result_101	32	MERVRISPAVEVVFHPDGSFTVEILRPPEDDPEARREGETLARVLALWAALAAEDPTIGLEELLAVARETAAALARPDVTEEELLAGVEARVAAARAAAA	1.1973390049202346	0.915470105804215	66.14261627197266	0.4299165606498718	11.615745544433594	nan	10000.0
monomer-100-nr2-run1_result_101	33	MREVQVSDTVSVRFHPDGSFEVLINHPPSDDPEAERLGALIAEVLARYAALAAERPDIGLEDLLARARETAAAFADPAVTEEEILAGVEAEVAAARAEAA	14.242315870482566	0.19693198006388365	63.00977325439453	0.3333401381969452	14.985787391662598	nan	10000.0
monomer-100-nr2-run1_result_101	34	MREVQISETVSVRFHEDGSFEVLIHAPPDEDPEARRRGETVAEVLALVLELKAEDPDIGLDDILAVARETAAALERPDVTPEELLAGWRERVAQRRAELA	1.388632539181924	0.8951421313416614	76.53270721435547	0.685039758682251	6.771490573883057	nan	10000.0
monomer-100-nr2-run1_result_101	35	MREVQVSPTVRVRFHEDGSFTVEVLAPPEEDPRAEALGALLERVLALWRELAAEDPDLGLEDLLEVARETAAAFERPDATPEEILAGAEARVAAARAERA	1.24834809980174	0.9209048659991176	82.50287628173828	0.8341816663742065	3.7297110557556152	nan	10000.0
monomer-100-nr2-run1_result_101	36	MKEVKISEKVSVIFHEDGSYEVVINSPPEDDPEAERRGKLIEKVLDIVNELKKKDKNIGLEELIEIAKKTAEEFEKPDVTEEEILEGYKEYYEKKLKELE	0.9141677903157689	0.9487371989042258	80.52092742919922	0.8091285228729248	4.38256311416626	nan	10000.0
monomer-100-nr2-run1_result_101	37	MKEVQISKYVSIIIKPDGSYEVKINLPPEDNPEAEREGELIEKVLKIVLELKKEDPDIGEEEILKIAKETAAELEKPDKTEEEILAGYEKYKAEKLAELA	0.8940291423877299	0.9533364625324673	83.56837463378906	0.83492511510849	3.561746597290039	nan	10000.0
monomer-100-nr2-run1_result_101	38	MKEVKISDTVSVKFKEDGSYEVIIDKPPEDDPEAEREGELIEKVLDIELELKKKNPDIGLEKLLEIARETAAAFRRPDVTEEEILAGYEKRYEEELKKLK	13.645967089236489	0.11973882199979544	65.34359741210938	0.44002074003219604	12.23939037322998	nan	10000.0
monomer-100-nr2-run1_result_101	39	MVEVQISETVSVIFHEDGSYEVKIHQPPEDNPEAERRGRLIKKVLDLYLELKEKDPTIGLEDLLKKARETAAALEKPDKTEEEILEGVRKEVEEKLKKLE	0.9168797652348285	0.9525566665222509	79.83708953857422	0.7533106207847595	5.860589981079102	nan	10000.0
monomer-100-nr2-run1_result_101	40	MLEVQISDTVSIVFHPDGSYEVRINHPPFDDPEAERRGRLVAEVLALELERAAKDPDIGLEDLLEVARETAAALEDPEVTEEEILAGYEARVAAALAAAA	4.004853073303743	0.5337798811692476	77.3008041381836	0.7180969715118408	5.578858852386475	nan	10000.0
monomer-100-nr2-run1_result_101	41	MEEIQISETVSVIFHPDGSFTVEIHLPPEDDPEAERKGKLIEKVLSLYLELKKKDPNIGLEELKEIAKKTAALLEKEDMTEEKILEGVEKYVKEKLEKLK	0.9372210127245609	0.9443339571763236	82.04017639160156	0.8242079019546509	4.00026273727417	nan	10000.0
monomer-100-nr2-run1_result_101	42	MERVQISETVEVIFHEDGTFEVEITRPPEDDPEAEALGELVAEVLAIVLELKAKDPTIGLEDLLAVARETAAAFADPNATRESILAGYRERFEKALAERA	1.4286899742459485	0.9021439039090494	75.7044906616211	0.7044578194618225	6.1727166175842285	nan	10000.0
monomer-100-nr2-run1_result_101	43	MKEVRISDTVSVIFHPDGSFEVRIDRPPEDDPEAERRGATVARVLALWLELARELPDIGLEELLEVARATAAALARPDVTEEALLAGAEARVAAARAAAA	1.6279115214629787	0.8839663793837146	71.0694808959961	0.5802494287490845	8.883625030517578	nan	10000.0
monomer-100-nr2-run1_result_101	44	MREVRISDRVSVVFHDDGSFEVRIDSPPEDDPAAEREGRLVAEVLALWRELAAQRPDIGLEELLAVARETAAALARPDVTEEEILAGYRERVAAALAAAA	1.1615089004844983	0.9236454423957009	70.9906005859375	0.5962293148040771	8.881020545959473	nan	10000.0
monomer-100-nr2-run1_result_101	45	MERVRISPTVEVVFHPDGSYEVRVTAPPEDDPEAERRGATVARVLDLWLELRAARPDIGLEDLLAVARETAAALERPDVTEEELLEGVRARVAAALEAAA	1.3303051212012786	0.9078721674717471	77.61708068847656	0.755323052406311	4.912993907928467	nan	10000.0
monomer-100-nr2-run1_result_101	46	MERVRVSDTVEVIFHDDGSFEVEIRRPPDDDPEARRRGETIARVLALVAELAAEDPTIGLEELLAVARETAAALERPDVTPEELLAGYEARVAARRAELA	1.75686832837461	0.8638716870658918	76.77481842041016	0.7045166492462158	5.754957675933838	nan	10000.0
monomer-100-nr2-run1_result_101	47	MREVRISDHVSVRFHPDGSYEVIIDEPPEDNPEARRLGELVARVLDLWKELAARDPTIGLEDLLAVARETAALFERPDATEEEILAGYEARVAAAREALA	2.183807182074941	0.7673700964955852	65.86116790771484	0.5458860397338867	9.749300003051758	nan	10000.0
monomer-100-nr2-run1_result_101	48	MKEVQISETVSVIFKPDGTFEVVIKEPPEDNPEAERLGKLVEKVLKKFLELKKKDPNIGLEDLLKIAKETAKLFEDPEMTEEKILEGVEKYVEEKLKELE	0.8731386443077442	0.9564149702975199	82.70457458496094	0.825340747833252	3.9228382110595703	nan	10000.0
monomer-100-nr2-run1_result_101	49	MREVRISETVSVRFHEDGSFEVEIHHPPSDDPEAERRGALVAEVLALVRELAARRPDLGLEDLLEVARETAALLERPDATPEEILAGWRARVAAAEAELA	3.006292462620045	0.6304073733030089	63.859535217285156	0.38973069190979004	12.91900634765625	nan	10000.0
monomer-100-nr2-run1_result_101	50	MKEVKISEKVSVIFHEDGSYEVKIDAPPEDDPEAEELGELVEEVLDIVLELKKEDKNIGLEDILKIAKETAEQFEKPDMTKEKILEGYKKYYEEKLKKLK	1.027741849174264	0.9392963396720064	80.78038787841797	0.8115817308425903	4.061312675476074	nan	10000.0
monomer-100-nr2-run1_result_101	51	MREVRISPDVEVRFHEDGSFEVLVRRPPADDPAAEALGELVAEVLALAAELAAEDPEIGLEELLAIARETAAAFADPEATREAILAGYRARVAEARARLA	3.448523605445023	0.5912950790503477	59.29127502441406	0.3213467299938202	15.090337753295898	nan	10000.0
monomer-100-nr2-run1_result_101	52	MERVRISDAVSIEFLPDGSYRVHIERPPDDDPEAERAGALIARVLDLWAELAAEDPDLGLEDLLARARETAAALARPDVTEEEILAGVEAEVAAARAARA	11.812143869166139	0.1536265635276149	63.3098030090332	0.30527910590171814	15.943893432617188	nan	10000.0
monomer-100-nr2-run1_result_101	53	MKKVQISKYVSVIFHEDGTFEVEINLPPEDNPEAEREGKLIEEVLKLALELKKEDPNIGLEELLEIALETAKLLEKPEYTEEEILEGYKKYVEERLKELK	0.8102177107873454	0.9573452033669665	79.84312438964844	0.7987798452377319	4.364665508270264	nan	10000.0
monomer-100-nr2-run1_result_101	54	MQEVQISEKVSVIFHPDGSYEVKINHPPEDDPEAEELGELLKRVLDLVLELKAQLPDIGLEDILAVARETAAAFEDPDMTPEKILAGYEARKAAALAAAA	1.1302018001767964	0.9313857525753947	85.83353424072266	0.8466899991035461	3.110422134399414	nan	10000.0
monomer-100-nr2-run1_result_101	55	MREVQISEHVSIVLHPDGSYEVRIHRPPEDDPEAEREGRTIERVLSLVAELKAKRPDIGEEEILAVARATAAALEDPEATEEEILAGMEAYVAEALAEAA	1.1307719763783963	0.9277508590326093	76.5051498413086	0.7467348575592041	5.409000873565674	nan	10000.0
monomer-100-nr2-run1_result_101	56	MEEVQISDKVSVIFHEDGSFEVKIDSPPEDDPEAERRGRLIEKVLKIYLELKKKDPNIGLEDLLKKAREVAAALERPDVTEEEILEGVRKEFEEKLKKLE	1.095199615253093	0.9267827653308955	71.58296203613281	0.5823532938957214	8.641366958618164	nan	10000.0
monomer-100-nr2-run1_result_101	57	MRRVRISPRVRVIFHPDGSYSVEIDAPPEEDPEAERLGRLVERVLDLWLELARRDPTIGLEDLLAVARRTAAAFERPDVTEEEILAGEEARVAAALAALA	0.8734618762767576	0.9532779988720299	85.77169799804688	0.865163266658783	3.113388776779175	nan	10000.0
monomer-100-nr2-run1_result_101	58	MEEVQISEYVSVIFHEDGSFEVRIRHPPEDDPEAEREGETIARVLALWAELKAKDPTIGLEDLLAVARRTAAALRRPDVTEEELLAGERARVAAALEAAA	1.0922287683107705	0.948153503470857	76.02883911132812	0.7324330806732178	5.352990627288818	nan	10000.0
monomer-100-nr2-run1_result_101	59	MREVRISDRVSIVFHEDGSYEVKIDAPPDDDPEAEALGELVARVLDLWLALAAEDPTLGLEDLLAVARETAAAFERPDVTPEEILAGAEARVAAARAAAA	1.9729401815452936	0.822108412889122	68.68875885009766	0.5336297154426575	9.707987785339355	nan	10000.0
monomer-100-nr2-run1_result_101	60	MVEVRVSPRVAVRFHPDGSYEVLILHPPENDPAAEAEGALLARVLDLVAELAAEDPTLGLADLLAVARETAAAFARPDATPEAILAGYEARVAAARAALA	0.8669192954141924	0.9542867530829203	83.12547302246094	0.8168056011199951	4.204582214355469	nan	10000.0
monomer-100-nr2-run1_result_101	61	MERVQVSEDVSIEFHPDGSYEVRVHRPPEDDPEAERRGALLARVLDLYLELAAEDPELGLEDLLAVARETAAAAEDPEATEEEILAGVEARVAEARRERA	3.301992721787216	0.6631394577257717	70.7859115600586	0.48545870184898376	12.559653282165527	nan	10000.0
monomer-100-nr2-run1_result_101	62	MQEVQISPTVSVVFHEDGSYEVRIHQPPDDDPEARALGELVQRVLDLELELKKEDPTLGLEDLLEIARETAAAFERPDMTPEEILAGYRARVAEARAKAA	2.795335943118546	0.6875351122308025	62.652381896972656	0.32133936882019043	15.119916915893555	nan	10000.0
monomer-100-nr2-run1_result_101	63	MVEVQISETVSVIFHPDGSFEVRIHAPPEDDPEAERRGRVIEKVLSLYLELKKEDPNIGLEDLLAKARETAEALERPDVTEEELLEGVEAEVAKRREELA	8.869283066944982	0.22928948858692474	69.31336212158203	0.5013120174407959	12.843873023986816	nan	10000.0
monomer-100-nr2-run1_result_101	64	MKRVRISDTVEIIFHEDGSYEVVIRRPPEDDPEAERRGELVAEVLDLVLELKKERPDIGLEELLAVARETAAALEDPEATPEEILAGYEEYVARARRELA	3.543221797685551	0.6008931675424978	70.45764923095703	0.5869337320327759	7.1131463050842285	nan	10000.0
monomer-100-nr2-run1_result_101	65	MEEVRVSDTVSVVFHPDGSFEVRIDRPPADDPAAQRRGELLAEVLALWRELAAKDPTLGLEDLRAVARETAALLDRPDATPEEILAGYRARVAAAEAAAA	2.7624574422065877	0.7121498816459935	61.82414245605469	0.3829077482223511	12.616788864135742	nan	10000.0
monomer-100-nr2-run1_result_101	66	MKEVQISEYVKVIFHEDGSYTVEIIHEPEDNPEAEKEGKLIEKVLSIVKELKDKRPDIGLEDLLKYAKETAEEFKDPEKTEEEILEGYEKLKEEALEELE	2.135796062947025	0.7875449917121661	66.96379089355469	0.5246265530586243	7.3968939781188965	nan	10000.0
monomer-100-nr2-run1_result_101	67	MKEVQISEYVSIIFKEDGSYEVKINQPPEENPEAIRKGELIKKVLDMYLELKKKDKDIGLEELLEIAKETAELLDRPDVTEEEILKGYKERIEKKLKELE	0.976077968717576	0.9411603033243685	72.24363708496094	0.6134464144706726	8.623661994934082	nan	10000.0
monomer-100-nr2-run1_result_101	68	MVEVQISDHVRVVFHPDGSYEVKILHPPEDDPEAEREGELIARVLDLVAEDAAEDPTIGLADFLEVARETAEALADPNATEEEILAGYEARRAERRAALA	1.1842025028872822	0.9207840986511695	80.95218658447266	0.8059571385383606	4.038783073425293	nan	10000.0
monomer-100-nr2-run1_result_101	69	MKEVQISEYVKVIFHPDGSFEVVIDHPPEDNPEAEALGKLVEKVLKLYLELKKKDPNIGLEELLEKAKETAELFEKPDVTEEEILEGVEEEVKKRLEELE	0.8668491563648149	0.9567881367019035	82.07245635986328	0.8258324861526489	3.818937063217163	nan	10000.0
monomer-100-nr2-run1_result_101	70	MEEVQISESVSVVFHPDGSFEVKIHRPPEDDPEAERLGRLVERVLSLELELKEKDPTIGLEDLLKVARETAELFERPDMTEEEILEGYEERVAAALAERE	5.817993514699902	0.33869435179230073	69.21375274658203	0.4925375282764435	13.644137382507324	nan	10000.0
monomer-100-nr2-run1_result_101	71	MERVQVSEHVSVEFLPDGSYRVHVHHPPDDDPEARRAGELIARVLDLWRALAAEDPELGLEDLLAVARETAAALERPDATEEEILAGYEARVAAARAALA	1.0649089511174508	0.9471764860132454	71.42638397216797	0.646454930305481	7.340075969696045	nan	10000.0
monomer-100-nr2-run1_result_101	72	MKEVQISETVSIKFYEDGSYEVIINKPPEDDPEAEREGELIKKVLDMVNELKKKNPNIGLEELLKVAKETAELLKKPDMTEEKILKGWEEKIKKALEELS	1.013054454474711	0.9342521832619698	78.51769256591797	0.7766489386558533	5.172273635864258	nan	10000.0
monomer-100-nr2-run1_result_101	73	MERVRISETVSVIFHPDGSYTVEIDRPPEDDPEAERRGELIAKVLDKYLELKKEDPNIGLEDLLAIARETAELMERPDMTEEEILEGVEKRVEEAREKLK	2.2891050320561277	0.7914163494993961	65.8386459350586	0.45984143018722534	10.723587036132812	nan	10000.0
monomer-100-nr2-run1_result_101	74	MEEYQVSETVSVVFHPDGSFEVRITHPPEDDPEAERRGELIEKVLTLMNELAKKDPNIGLEEKLAIAEETARLMEDPEMTEEEILKGYEERVAERLKELE	3.1461855204468137	0.6758648146741858	64.42322540283203	0.3807755708694458	13.439112663269043	nan	10000.0
monomer-100-nr2-run1_result_101	75	MEEVQISEYVSVRFHEDGSYEVLIHHPPEDNPEAEREGRLVKEVLDLVLKLKEKDPNIGLEDLLAIARETAAALEDPNVTEEEILEGYEERYEKALKELE	4.254655064797752	0.47786869841928054	69.79006958007812	0.5836168527603149	8.923320770263672	nan	10000.0
monomer-100-nr2-run1_result_101	76	MREVQISPHVSVVFHPDGSYEVRIHAPPEDDPEARALGELVARVLDLWLELRARRPDLGLEDLLAVARRVAAAFARPDVTPEEILAGERARVAAAEAAAA	0.8880760668142927	0.9482967445653918	79.25818634033203	0.655570387840271	11.174712181091309	nan	10000.0
monomer-100-nr2-run1_result_101	77	MRRERISDVVEVVFHPDGSYEVRVLLPPEDDPAAEELGRLVAEVLDRWRALAAKDPTLGLEDLLAVARETAAAFADPDATPEEILAGEDARVAAALAAAA	1.009171121781898	0.9409079374758785	81.59644317626953	0.8153423070907593	4.078031063079834	nan	10000.0
monomer-100-nr2-run1_result_101	78	MERVRISPDVEVVFHPDGSYEVVITRPPEDDPEAERRGELVARVLALWAALAAKRPDIGLEELLAVARETAAALARPDATEEEILAGVEARVAAALAALA	2.7524347489338687	0.685623518425235	61.83940887451172	0.3630389869213104	12.896881103515625	nan	10000.0
monomer-100-nr2-run1_result_101	79	MIEVQISETVSVIFKEDGSYEVVINKPPEDDPEAEREGELIKKVLDLYNELKKKDPNIGLEDLLKVAKEVAEAFKKPDKTEEEILKGIEEKVEKALKELE	9.424207404691561	0.3277140423493933	70.58702087402344	0.575261116027832	10.39540958404541	nan	10000.0
monomer-100-nr2-run1_result_101	80	MREVRISPTVSVIFHDDGSYEVRIDLPPDEDPEAEALGRLVARVLDLVLELKAERPDIGLEDLLAVARETAAAFADPEATEEEILAGYEERRAEALEELR	4.014719377325802	0.5133674557742498	63.78379440307617	0.363961786031723	12.831474304199219	nan	10000.0
monomer-100-nr2-run1_result_101	81	MERFQVSETVEVIFKPDGTFEVVIKKPPENDPEAERLGKLIEEVLKKYLELKKEDPTIGLEKLKEIALKTAKLFEKPDMTEEEILKGVEEEVAKKREELA	1.1107236063605614	0.9374865509694799	81.01235961914062	0.8114601373672485	4.670469284057617	nan	10000.0
monomer-100-nr2-run1_result_101	82	MERHQVSPTVSIVFHDDGSFTVEIDEPPEEDPEARRRGEVIARVLALELELRREDPTIGLADLLAVARETAAALEDPEVTEEELLAGWEARRAAALEALA	1.0629638871190938	0.9387687077572789	80.18638610839844	0.7696198225021362	5.048520088195801	nan	10000.0
monomer-100-nr2-run1_result_101	83	MVEVRVSEDVSVRFHEDGSFEVLIDRPPEEDPEAERRGELVAEVLALWRELAARDPELGLEDLLAVARETAAALERPDTTPEEILAGARARVAAALAEAA	1.1648570801956875	0.915933867356657	64.2951889038086	0.40742331743240356	12.968104362487793	nan	10000.0
monomer-100-nr2-run1_result_101	84	MRRVRVSPTVEVVFHPDGSYEVRVLQPPAEDPEARREGETLARVLDLWRELAAEDPDLGLEDLLAVARETAAALARPDVTEEALLAGAEARVAAARAALA	0.8543543874605668	0.9561802668250511	75.08662414550781	0.6127471327781677	9.776284217834473	nan	10000.0
monomer-100-nr2-run1_result_101	85	MKRVRISEYVEVIFHEDGTFEVVIRHPPEDNPEARRRGEVIEKVLKLVLELKEKDPTIGLEEILKVARETAEALERPDVTEEELLEGWKERKEKALKELE	0.8632623448582485	0.9618623894189591	79.41303253173828	0.7902699708938599	4.082520484924316	nan	10000.0
monomer-100-nr2-run1_result_101	86	MREVRISERVSIRFHDDGSFEVIIDHPPEDDPEAERRGRTIERVLALELELAAEDPDIGLEDLLAVARETAAALEDPRATEEEILAGREARRAAALAARA	3.0063644897414608	0.651092429907606	68.1572036743164	0.49583202600479126	10.492176055908203	nan	10000.0
monomer-100-nr2-run1_result_101	87	MKKVKISKYVEVVFHEDGSYEVIIKEEPENNPEAKKLGELIKKVLDIVKELAEKDPDLGLEDFLAIAKETAEEFEKPEKTEEEILEGYEKFKEEKLKELA	0.8899361482620545	0.9560927979590481	81.57838439941406	0.8141214847564697	4.263402462005615	nan	10000.0
monomer-100-nr2-run1_result_101	88	MKEVQISETVSIIFHPDGTYEVKINKEEDDDPEAEREGELVKKVLDIWNELKREDPTIGLEEMLEIAKETAAALKDPNVTEEEILKGYEEKKAAKLAELA	1.0702284051052555	0.9444364626755116	81.2028579711914	0.8108083605766296	4.117666244506836	nan	10000.0
monomer-100-nr2-run1_result_101	89	MREVRVSDRVAVRFHEDGSYEVLVLAPPEEDPEARRRGELVAEVLALVAELAAERPDIGLEELLAVARETAAALEDPAATPEAILAGYRARVAAARAELA	2.7816208155774134	0.6840836017739211	64.00392150878906	0.38132205605506897	13.161426544189453	nan	10000.0
monomer-100-nr2-run1_result_101	90	MKKVKISDTVEVEFHEDGSFKVIIKHPPDDDPEAERRGKVIEEVLKLWLELKKKDPNIGLEDLIKVAKETAAALEDPEVTEEELLKGVEEEVEKKLKELE	1.1342020071333314	0.9341220517802877	84.01049041748047	0.8396944999694824	3.2306530475616455	nan	10000.0
monomer-100-nr2-run1_result_101	91	MVEVKISDKVSIIFHEDGSFEVKIDRPPEDDPEAEREGKLIEKVLKIALELKKKDPNIGLEELIEIAKETAEALKDPNMTEEKILEGYEKKKEKKLKELA	4.760456102003317	0.44784765143085603	75.73480987548828	0.5841950178146362	11.021503448486328	nan	10000.0
monomer-100-nr2-run1_result_101	92	MKRVQISEYVSVIFHEDGSYEVEIHAPPEDNPEAERRGELVAKVLDIWNELKKKRPDIGLEDLLEKARETAAALDDPNMTEEKILEGVKKEYEEALKKAA	0.9305822304019324	0.9513524574265216	77.97935485839844	0.7466973066329956	4.9968671798706055	nan	10000.0
monomer-100-nr2-run1_result_101	93	MKEVQISDTVKIIFKEDGSYEVKIEEEPEDNPEAEALGKLIEKVLDIWKELKDKDPNIGLEDILKVAKETAAAFERPDMTEEKILAGVEAEKAKKLAELA	1.002335081137929	0.9377338813344624	80.10831451416016	0.7879803776741028	4.364469528198242	nan	10000.0
monomer-100-nr2-run1_result_101	94	MVRHQISETVEVIFHDDGSYTVEIRSPPDDDPEAERRGRLVAEVLDRWRELAARDPTIGLEDLLAVAEATAAALADPAATEEAILAGVEAEVAARRAALA	3.2852910375821804	0.6411292215681914	64.62303161621094	0.4296804964542389	10.281798362731934	nan	10000.0
monomer-100-nr2-run1_result_101	95	MVEVQISDKVRVIFHPDGSYSVEILAPPDDDPEAERRGRLIAKVLDIVNELKKEDPTIGLEDLLAVARETAAEMERPDMTEEEILKGYEEYKAKKLAELK	3.720142697206213	0.540154434613907	65.2736587524414	0.42949897050857544	12.19262981414795	nan	10000.0
monomer-100-nr2-run1_result_101	96	MEEVAVSETVSVVFHPDGSFEVRIHRPPADDPAAEARGALIARVLALYLELAEEDPEIGLADLLARARETAAALADPAATPEAILAGVEAEVAAARARRA	2.344303663751533	0.774104263169313	75.56362915039062	0.6431106328964233	7.674429893493652	nan	10000.0
monomer-100-nr2-run1_result_101	97	MEEVQISDTVSVVFHEDGSYEVKIHRPPDSDPAAVREGELVAEVLDLVAELAAEDPDIGLEERLAVARETAAALADPSVTPEEILAGYEERIAARRRELA	1.2248781893892127	0.9076324071731188	70.25691986083984	0.5578131675720215	8.278188705444336	nan	10000.0
monomer-100-nr2-run1_result_101	98	MKEVQISETVSVIFHEDGSYEVVIHKPPEDDPEAERRGEVIKKVLDIALELKKEDPTIGLEELLEIARETAEALERPDVTEEELLEGYRKRYEEALEKLK	2.122799189472532	0.847181350615763	69.8335189819336	0.5814421772956848	7.907480239868164	nan	10000.0
monomer-100-nr2-run1_result_101	99	MREVQVSPYVSVRFHPDGSYEVLVDAPPEDDPEARRRGALLAEVLDLWAELAAEDPDLGLEDLLAVARETAAALERPDVTPEEILAGVRARVAAARAARA	2.144191558951249	0.8118498364612511	69.32911682128906	0.43275490403175354	13.666301727294922	nan	10000.0
monomer-100-nr2-run1_result_102	0	AAAAARAAELARLAPEVATRPRAAWAGVADPRALIRAAVAALAARLAAERPDLTPGELRGIFDRLLAALEAYLDVPPLPPAEREALLAEAEAALRARRAA	1.4898520757485347	0.8810901247276114	74.8880844116211	0.6966525912284851	7.360024452209473	nan	10000.0
monomer-100-nr2-run1_result_102	1	AAAAEAAARLAAYAPEVATRPLSAWAGVADPREVIRRAARALAERLAAERPDLTRGELEGVFRELLADLERYLRVPPLPEEEVEALLDEAYALLEARRAA	3.8680880634011388	0.612440336968765	68.66997528076172	0.626215934753418	8.633210182189941	nan	10000.0
monomer-100-nr2-run1_result_102	2	AAAAARAARLAELAPEVATRPLAAHAGVADPRELIARALAALAERLAAERPDLTRGELEGVFREALAALEAYLRVPPLPPAEVEAWLDAAYAALEARRAA	2.2914755706794083	0.786595644729514	72.0279541015625	0.661217451095581	8.49254035949707	nan	10000.0
monomer-100-nr2-run1_result_102	3	AAAAARRAALAAAAPEVATRPLAAWAGVADPRALIREAVAALAARLAAERPDLTRGELEGVLDALLAALEEYLAVPPLPPEEREALRDEALAALEAARAA	1.9791329336556835	0.8255304774011468	69.4371109008789	0.5923681259155273	9.36154556274414	nan	10000.0
monomer-100-nr2-run1_result_102	4	AAAAARRAALAEAAPEVATRPLEAHAGEADPRELIRRALRALAERLAAERPELTPGELRGIFDAALAALEAYLRVPPLPPEEREAWYAEALALLEARRRA	1.8846190684803235	0.8437186919593959	75.83683776855469	0.7049974203109741	8.09580135345459	nan	10000.0
monomer-100-nr2-run1_result_102	5	AAAAARAAALAAAAPEVATRPRAAWAGVKDPRELIEAALAALAARLAAERPDLTRGELRGVFDAALAALEAYLDVPPLPPAEREALLDRAWAALRAARAA	6.867092237126505	0.6141063256440341	73.48192596435547	0.7049147486686707	7.042529106140137	nan	10000.0
monomer-100-nr2-run1_result_102	6	AEEARRRERLAELAPEVATRPREAWAGVKDPREVIRRALRALAERLAAEEPELTRGELEGRFREALEALEWYLEVPPLPPEEVEALLDEAWAALEARRAA	1.3337259860768054	0.9053409435227304	84.74031066894531	0.8601183295249939	2.718691349029541	nan	10000.0
monomer-100-nr2-run1_result_102	7	AAAAAAAAEAARYAPEVFTRPLSAHAGVKDPREIIREALRALAERLAAERPDLTRGELEGIFRRLLDALERYLELPPLPEEERRALLDEAYALLEARRAA	2.4912345890341765	0.7490464916754326	75.45791625976562	0.736071765422821	6.8302412033081055	nan	10000.0
monomer-100-nr2-run1_result_102	8	AAAAARRARLAEAAPEVATRPLEAHAGVADPRELIRRALAALAERLAAENPDLTRGELEGIFDAALAALEAYLQVPPLPPEEREALLDAAYEALRARRAA	5.713958270334522	0.5228145158612374	74.45851135253906	0.6485108137130737	10.02147388458252	nan	10000.0
monomer-100-nr2-run1_result_102	9	AAAAARAARLAELAPEVATRPLAAHAGVADPRAVIEAAVAALAERLAAERPDLTEGELRGILDELLAALEAYLRVPPLPEAEREALRRAAWEALRARRAA	1.2867966923048042	0.9059678674792666	81.58036804199219	0.7979965209960938	4.933755397796631	nan	10000.0
monomer-100-nr2-run1_result_102	10	AAAAARRAELAAAAPDVATAPLAAHAGVADPRALIRAAAAALAARLAAERPDLTPGELRGVFERLLAALEAYLEVPPLPPEEREALLAEARAALEAARAA	7.749476459147749	0.2984734974288396	75.10676574707031	0.6770802736282349	6.43598747253418	nan	10000.0
monomer-100-nr2-run1_result_102	11	AAAAAAAAELAALAPEVATRPLAAWAGAADPRDLIRAAAAAFAARLAAERPDLTPGELAGLFDALLAALERRLQVPPLPPEERAALLAEALAALEAARAA	2.161629808259597	0.8121120972638561	70.28728485107422	0.6495674848556519	8.631150245666504	nan	10000.0
monomer-100-nr2-run1_result_102	12	AAAAARAARLAAYAPDVATRPLAAHAGVADPEAVIEAALAALADRLAAERPDLTPGELRGVFDEALAALEAYLRVPPLPPERRAALLDAARARLEARRAA	2.4599093321201138	0.7611331142863803	73.53449249267578	0.6976919174194336	8.606616020202637	nan	10000.0
monomer-100-nr2-run1_result_102	13	AAAAARAARLAALAPEVATAPLSAHAGVADPRALIREALAALAERLAAERPELTPGELRGILDEALAALEAYLDVPPLPPAERAALFERALALLRARRAA	2.590120535355868	0.7862116422605929	74.17718505859375	0.6908423900604248	7.4868998527526855	nan	10000.0
monomer-100-nr2-run1_result_102	14	AAAAERRARAAALAPEVVTRPLAAHAGVADPREIIRRALRAFAERLAAERPDLTRGELRGRFEELLEALEAYLRVPPLPPEEREAWLDEAYALLEARRAA	2.1332269346504615	0.8132520955632045	76.05938720703125	0.6982744932174683	8.205665588378906	nan	10000.0
monomer-100-nr2-run1_result_102	15	SAAAARAARLARLAPEVATRPLSAWAGVADPRELIRRALAALAERLAAEQPDLTPGELRGLFDELLEALEAHLRVPPLPEEEREALFAEALALLEARRAA	2.702402752111166	0.7239445328938549	73.8403091430664	0.7133913040161133	6.457594871520996	nan	10000.0
monomer-100-nr2-run1_result_102	16	AEAEARRARLAELAPEVATRPLSAWAGVADPRELIRRAVAALAERLAAERPDLSRGELEGVFRELLEALEWYLRTPPLPPEERARLLDEAYALLRERRAA	1.3133050745389871	0.8950731693072679	77.435302734375	0.7536869049072266	4.631013870239258	nan	10000.0
monomer-100-nr2-run1_result_102	17	MAAAARRAALAEAAPEVATRPLSAWAGVEDPEELIERAVEALAERLAAEEPDLTPGELRGRFDALLAALEAYLQVPPLPPERREELLARARALLERRRAA	4.772761825528167	0.6139269055588198	76.32000732421875	0.7538149356842041	5.477993488311768	nan	10000.0
monomer-100-nr2-run1_result_102	18	AAAEARRARLAAAAPEVATRPPEAWAGVADPEEVIERALEALAERLAAERPDLTRGELEGIFEEALAALEAHLRTPPLPPARREELLDRAYAALEARRAA	1.5050789181570008	0.8784799263620929	73.35748291015625	0.6713695526123047	8.315723419189453	nan	10000.0
monomer-100-nr2-run1_result_102	19	AAEEARRRRLAELAPEVATRPLEAHAGEADPREIIRRALAELAARLAAERPDLTRGELEGIFEEALDALEWYLETPPLPPEEREALLEAAWAALRARRAA	1.8412058505299105	0.8246824192435647	81.2384262084961	0.8262251615524292	4.24240255355835	nan	10000.0
monomer-100-nr2-run1_result_102	20	AAAAARAALLAELAPEVATRPLSAHAGVADPRELIRRALAALAERLAAERPDLTPGELEGIFDAALAALEDYLRVPPLPEAERAELLAEARARLEARRAA	1.6337674785867282	0.8504919512459911	72.22891235351562	0.6824725866317749	7.74728536605835	nan	10000.0
monomer-100-nr2-run1_result_102	21	AAAAARRARLARLAPEVATRPREAFAGVPDPRALIEAALAALAERLAAERPDLTPGELEGVFREALAALEAYLEVPPLPPAEVAALLARAEALLQARRAA	1.6052126970481475	0.8754067583776056	75.73507690429688	0.6843600273132324	7.806805610656738	nan	10000.0
monomer-100-nr2-run1_result_102	22	AEAAARAAALAAAAPDVATRPLAAWAGVADPRELIRRALRALAERLAAERPDLTPGELRGVFEAALAALEAYLRIPPLPPEEREALLAEAEALLRERRAA	4.755280599666223	0.5727018363166431	72.80319213867188	0.7124536037445068	8.219504356384277	nan	10000.0
monomer-100-nr2-run1_result_102	23	AAAAARAAELAAAAPEVATRPLSAWAGVADPRALIREAVAALAARLAAADPDLTPGELAGRLDALLAALEAYLRVPPLPPEERAALRAAALAALEAARAA	7.6832579607925435	0.5571096688512304	68.20718383789062	0.599109947681427	9.066080093383789	nan	10000.0
monomer-100-nr2-run1_result_102	24	AAAAARAARAAELAPEVFTRPREAWAGVEDPEELIEEALAALADRLAAERPDLTRGELEGVFEELLDALEAYLETPPLPPERRRELLDRAYAALEARRAA	1.9017600022382724	0.8181036627701288	72.45356750488281	0.7027801275253296	6.910924434661865	nan	10000.0
monomer-100-nr2-run1_result_102	25	SAEEERRARLAELAPEVATKPLEEFAGVEDPREIIREAVRALAERLAAERPELTRGELEGILNELLAALEWYLRVPPLPPEEVEALLAEAYALLQARRAA	0.8927582603640779	0.9484017865505122	83.44860076904297	0.8362584710121155	3.316225051879883	nan	10000.0
monomer-100-nr2-run1_result_102	26	AAAAARAARLAAAAPDVATRPREAWAGVADPEALIEAAVEALAERLAAERPDLTRGELEGIFNELLAALEAYLDVPPLPPERVEELLDRAYALLEARRAA	7.357467056517835	0.6466315902077544	72.04774475097656	0.6630303859710693	8.340038299560547	nan	10000.0
monomer-100-nr2-run1_result_102	27	AAAAARAAELAAAAPEVATRPLSALAGVADPREVIREAVAALAERLAAERPELTRGELRGILDRLLAALEAYLEVPPLPPAEREALLDEAWALLEARRAA	4.272036395011024	0.668864486108039	74.67326354980469	0.7033724784851074	7.494635105133057	nan	10000.0
monomer-100-nr2-run1_result_102	28	AAEAARRARLAAAAPEVASRPRSAWAGVASPREIIRAALRALAARLAAERPDLTPGELRGIFLEALDALEAYLEVPPLPPEEVEALLAEAEAALRAARAA	1.0896326769787676	0.9260706862647592	84.15547180175781	0.8257278800010681	3.6473944187164307	nan	10000.0
monomer-100-nr2-run1_result_102	29	AAAAARAAALAAAAPEVATRPLAALAGVADPREVIAAALRAFAERLAAEEPDLTRGELEGRARALLDALEAYLRLPPLPPEEVEAWLEEAWALLEERRAA	3.234057113801439	0.7282339757524176	72.14028930664062	0.6582233905792236	7.83374547958374	nan	10000.0
monomer-100-nr2-run1_result_102	30	AEAAARRAALAAAAPDVATRPLAAHAGEADPRAIIERALEALAERLAAERPELSRGELRGIFDEALAALEAYLQTPPLPEAEREAWLDRAYALLEERRAA	3.7010222056545525	0.693485713019239	72.37101745605469	0.6805657148361206	8.547296524047852	nan	10000.0
monomer-100-nr2-run1_result_102	31	MAEERERARLRELAPEVASRPREAFAGVEDPRELIREAVRELARRLAAERPELTPGELRGILDELLAALERYLEVPPLPPEERERLFEEAYALLQERRAA	1.610570875616284	0.8790341580662946	79.6075439453125	0.8114107847213745	3.9486682415008545	nan	10000.0
monomer-100-nr2-run1_result_102	32	AAAAARRARLAELAPEVATRPLAAHAGVASPRELIRRAVAALAERLAAERPDLTPGELRGVLEELLAALEAYLETPPLPPEEREALLAEARAALEARRAA	2.3005420582190337	0.7901649425517082	72.90113830566406	0.6510962843894958	8.205761909484863	nan	10000.0
monomer-100-nr2-run1_result_102	33	EEEKELLEKLKKYAPKVASKPKSEWAGVKSPEKIIEEALRELAERLAAERPDLTRGELRGIFEEALEALEKYLEIEPLPPERREELLEEAYALLEERRAA	1.6227394884384998	0.8549385664320042	84.8469467163086	0.8660544753074646	3.0061957836151123	nan	10000.0
monomer-100-nr2-run1_result_102	34	MAAAERRARLAELAPEVATKPLAAYAGVADPREIIDEALAALAERLAAERPDLTPGELRGIALEALAALEEYLRVPPLPPAEVEARLAAAYAALQARRAA	1.6055701259195028	0.863536859392203	72.49577331542969	0.6651780009269714	6.996832847595215	nan	10000.0
monomer-100-nr2-run1_result_102	35	AEAAARRARLAAAAPEVATRPLEAWAGVADPREIIRRALAALAERLAAERPDLTRGELRGVFEEALAALEAYLETPPLPPAEREALLDEAEALLRARRAA	3.5497817882168596	0.6718368849158586	76.45111083984375	0.7436016798019409	6.198925018310547	nan	10000.0
monomer-100-nr2-run1_result_102	36	AAEAARRARLAEAAPEVATAPLAAHAGEPSPEALIERALAELAERLAAERPDLTEGELRGIFEEALAALEAYLRTPPLPPERREELLAEALARLRARRAA	4.893024388735725	0.5863254923341401	76.72014617919922	0.6695131659507751	11.684969902038574	nan	10000.0
monomer-100-nr2-run1_result_102	37	SAEAERLARLREYAPEVASRPRSAWAGVKDPREIIEKAVEALAERLAAERPDLTRGELDGIFDELLAALEWYLEIPPLPPEERARLRDRAWALLQERRAA	1.4221810870978346	0.8888196209264225	83.19839477539062	0.8162167072296143	3.0232717990875244	nan	10000.0
monomer-100-nr2-run1_result_102	38	AEAARRAARLARLAPEVATRPREAWAGVEDPEELIREALAALAERLAAERPDLSRGELEGIFEEALAALEEYLEVPPLPPEEREALLEEAYARLRARRAA	2.570944969019385	0.7430079761994179	71.9746322631836	0.7100905179977417	7.019421100616455	nan	10000.0
monomer-100-nr2-run1_result_102	39	AADAAAAARLAELAPEVATRPLSAFAGVKDPREIIRRAVRALAERLAAERPDLTRGELEGVLRELLAALERYLRTPPLPEEEREALLAEAEALLRERRAA	2.18934294249681	0.8045213836461739	74.41504669189453	0.7218255996704102	6.302455902099609	nan	10000.0
monomer-100-nr2-run1_result_102	40	AAEAAARAELARAAPEVATRPLSAHAGVPDPRAVIEAAIAAEAERLAAERPDLTRGELRGRLDALLAALERYLQVPPLPPEEREAWLERAYALLQARRAA	1.9667816266722424	0.8324606094683097	69.6469955444336	0.6233167052268982	8.715913772583008	nan	10000.0
monomer-100-nr2-run1_result_102	41	MAEEELRARLERYAPEVASRPLEAHAGVADPEELIERALEALAERLAAERPDLTPGELRGIFLEALEALERYLEVPPLPPERVEELLARAWRRLEERRAA	1.8941803237068058	0.8330001339719179	81.78931427001953	0.839570164680481	3.9121575355529785	nan	10000.0
monomer-100-nr2-run1_result_102	42	MAEEAARARLAEAAPDVATRPLAAWAGVEDPRELIREAAAAFAERLAAEEPELTRGELEGRFEALLADLERYLRVPPLPEAERRELLDAAYARLEARRAA	2.147012174564777	0.7990379727040247	72.72109985351562	0.670114278793335	7.787908554077148	nan	10000.0
monomer-100-nr2-run1_result_102	43	MEEEELLKKLKEYAPEVATKPKSAWAGVKDPRELIEEALEALARRLAEEQPDLTRGELEGIFREALKALEKYLEVPPLPEEEVEERLDRAWALLQARRAA	1.496816261116611	0.894759386836822	80.28304290771484	0.8073594570159912	4.236176490783691	nan	10000.0
monomer-100-nr2-run1_result_102	44	AAAAARAARLAALAPEVATRPLAAFAGVADPREVIRRALAAEAERLAAERPELTPGELRGVFDELLAALEAYLRTPPLPPEEREAWLAEAEARLRAARAA	14.644869390554193	0.1447111670699701	58.9310302734375	0.38156694173812866	13.016233444213867	nan	10000.0
monomer-100-nr2-run1_result_102	45	AAAAARAARLAEAAPEVATRPLSAWAGVADPRELIREAARALAERLAAERPELTRGELEGILREALDALEAYLRVPPLPPAEREALLAEAYALLEARRAA	2.2693226543568494	0.7891616618449526	71.51576232910156	0.6733652353286743	8.399765968322754	nan	10000.0
monomer-100-nr2-run1_result_102	46	AAAAARRAALAAAAPEVATRPLAAFAGVADPRAVIRAALRALAERLAAERPDLTRGELRGVFEEALAALEAYLQVPPLPPEEREAWLDEAYALLEERRAA	1.919722652567972	0.818445884306006	73.49639892578125	0.6832518577575684	8.06152057647705	nan	10000.0
monomer-100-nr2-run1_result_102	47	AAAAAAAAALAAAAPEVATRPASALAGVADPREVIRAALAALAARLAAERPDLTRGELRGRFEALLAALEAYLAVPPLPPEEREALLDAAWAALEARRAA	2.5367423641176186	0.777888470156056	73.66226959228516	0.6665260791778564	7.514909267425537	nan	10000.0
monomer-100-nr2-run1_result_102	48	SAAAARAAALAAAAPEVATAPLAAHAGVADPEALIEAAVAALADRLAAERPDLTPGELRGRLDALLAALEAHLEVPPLPPARVEALYAAALARLEARRAA	5.642871853078857	0.5708547222378558	76.15217590332031	0.7247048616409302	6.512329578399658	nan	10000.0
monomer-100-nr2-run1_result_102	49	AAAAARRAALAAAAPEVATRPREAFAGVADPRELIERALRAEAERLAAERPDLTPGELRGRFEALLAALEAYLDLPPLPPEERERWFAEALALLEARRAA	2.7901908820905574	0.7524946060137968	76.14773559570312	0.7094231843948364	7.048818588256836	nan	10000.0
monomer-100-nr2-run1_result_102	50	AAAAERAARLAALAPEVATKPLAAFAGVASPRELIERAARAFAERLAAEEPELTRGELEGRFRELLAALEAYLETPPLPPEEVERLLAEAWALLEARRAA	2.4468180312646433	0.7777395561273474	77.4269790649414	0.7340782880783081	6.038343906402588	nan	10000.0
monomer-100-nr2-run1_result_102	51	AEAAERRARLAEYAPEVATRPKEAFAGVEDPEEVIRRALRALAERLAAERPDLTRGEIEGIFREALEALEAYLEVPPLPEERVAAWIEEAVALLEARRAA	1.6294429133646453	0.8563564661648805	83.51058959960938	0.8423448801040649	3.4162073135375977	nan	10000.0
monomer-100-nr2-run1_result_102	52	AEAAARAARLRAYAPEVASRPRAAHAGVADPRELIRAALAALAERLAAERPDLTPGELDGIFDEALAALEAYLDTPPLPPEEVAAWRAEALALLEARRAA	1.2394381613242957	0.9165188135630555	77.87865447998047	0.7388117909431458	6.71774435043335	nan	10000.0
monomer-100-nr2-run1_result_102	53	AAEAALRAELAAYAPEVATAPLEAHAGVRDPREIIRRAAAALAERLAAERPDLTRGELEGIFERLLRALEAYLRTPPLPPEEVAALLDEAYAALQARRAA	2.6850089411251408	0.7464558848034304	67.53752899169922	0.6168015003204346	8.198138236999512	nan	10000.0
monomer-100-nr2-run1_result_102	54	AAAAARAAALAAAAPDVATRPLAAHAGDADPEALIDAALAAEAARLAAEDPDLTPGELAGRFDALLDALLAHLAAPPLPPARRAAALAAAEAALQARRAA	9.444415158760329	0.38952669579421095	67.55329895019531	0.5992521047592163	9.711179733276367	nan	10000.0
monomer-100-nr2-run1_result_102	55	MEEEERLAELKKYAPEVATKPKEAFAGEKDPRKIIERAARALAERLAAERPDLTRGEIEGIFNKMLEALEWYLEIPPLPEEERQALLDEAYALLQERRAA	1.3476353328124788	0.8950401407310646	80.34625244140625	0.8033320903778076	3.957099199295044	nan	10000.0
monomer-100-nr2-run1_result_102	56	AAAAARAAALAAAAPEVATAPPAAHAGAADPRALIEAALAALAERLAAERPDLTPGELRGVFLAALAALEARLALPPLPPEEVEALLAAALARLEARRAA	5.279010661220087	0.5786216938771511	73.90279388427734	0.6897027492523193	8.75621223449707	nan	10000.0
monomer-100-nr2-run1_result_102	57	SAEAARRARLAELAPEVATRPREAWAGVADPREVIERAVRALAERLAAERPELTPGELRGVLEALLEALEWYLETPPLPPAEREALFAEALALLEARRAA	1.3113388093239884	0.914692285333824	84.94609069824219	0.8489018678665161	3.009852409362793	nan	10000.0
monomer-100-nr2-run1_result_102	58	AAAAERAARLARLAPEVATRPLAAHAGVADPREVIRAAARALAERLAAERPDLTPGELRGIFDELLAALEAYLRVPPLPPEEREALLAEAEALLRARRAA	1.9918295576823608	0.8217937048248212	72.50827026367188	0.6787340641021729	8.252104759216309	nan	10000.0
monomer-100-nr2-run1_result_102	59	AAAAALAAALAAHAPEVATRPLAAWAGVADPRELIRAALRALAERLAAERPDLTPGELRGIALATLEALEAYLDLPPLPEAEVEAWLAEARALLEARRAA	3.5002252655545685	0.683481013786156	70.28362274169922	0.6413881778717041	7.800041198730469	nan	10000.0
monomer-100-nr2-run1_result_102	60	AAAAARAAELARHAPEVATRPLAAHAGVADPREVIRAAVAELAARLAAERPDLTRGELDGILDALLDALEAYLRVPPLPPEEREALRDEAYAALEARRAA	4.727379222441179	0.6102994723919911	73.08582305908203	0.6997610330581665	7.400445938110352	nan	10000.0
monomer-100-nr2-run1_result_102	61	AEEEARRAELAELAPEVATRPLSAYAGVKSPREIIRRALAALAERLAAERPDLTPGELRGIFNRALEALEYYLQTPPLPPAEVEAWLAEAEALLEARRAA	0.9047994818146636	0.9452093480211293	80.14678955078125	0.7992820739746094	4.557537078857422	nan	10000.0
monomer-100-nr2-run1_result_102	62	MEKEERRKKLEKYAPDVASKPLSEYEGVKDPREIIREAMKKLAEKLAKENPELTKGELEGIFNEAIEALEEYLKIPPLPEEEKKELIEEAYKLLEERRKK	1.3979980902734206	0.884583927631057	81.58456420898438	0.8253681659698486	3.8692893981933594	nan	10000.0
monomer-100-nr2-run1_result_102	63	AAAAALAARAAEAAPEVFTAPLSAHAGAKSPREIIRAALAALADRLAAERPDLSRGELEGIFDAALAALEAYLQTPPLPPAEREALRAEAWARLEAARAA	4.726455864355138	0.6114356339564588	72.5246810913086	0.673302173614502	9.768723487854004	nan	10000.0
monomer-100-nr2-run1_result_102	64	AAAAARAAALAAAAPEVATRPRAAFAGEADPRALIRAAAAALAARLAAERPDLTPGELEGVLEALYAALEAYLELPPLPPEERAALRAAALAALEARRAA	7.211642634056897	0.621822230012719	69.89005279541016	0.6422936916351318	8.379942893981934	nan	10000.0
monomer-100-nr2-run1_result_102	65	AEEERRLAELKEYAPEVATRPLSAWAGVKDPRELIRRALEALAERLAAEHPDLTRGELEGIFRRALAALEWYLRVPPLPPEEVQELLDAAYARLEARRAA	1.416139655254323	0.8946990120883968	79.73094940185547	0.7995024919509888	4.42035436630249	nan	10000.0
monomer-100-nr2-run1_result_102	66	MAAEERRRRLRELAPEVASRPLAAHAGEADPRALIEEALAALAERLAAERPDLTLGELRGIFDEALEALEEYLRVPPLPPEEREELLARAYAALQARRAA	1.9422057838843485	0.8139335323870469	74.24491882324219	0.692983865737915	7.992895126342773	nan	10000.0
monomer-100-nr2-run1_result_102	67	AEEAARRAALAEAAPDVATRPLSAFAGVKDPRAVIDAALAAYAERLAAEEPELTRGELRGRFDALLAALEAYLQVPPLPPEEREARLDAAYAALEARRAA	3.9582864636530037	0.6545329009549298	76.62425231933594	0.7194288969039917	6.51233434677124	nan	10000.0
monomer-100-nr2-run1_result_102	68	SAEAEARAELAAYAPEVATRPLEAFAGEASPEDIIDAALEALAERLAAERPDLTRGELEGIFNRALAALEKYLRVPPLPPERRAARLERAYALLEARRAA	2.2438703302211764	0.7912509163657809	74.99029541015625	0.6578652262687683	10.173933982849121	nan	10000.0
monomer-100-nr2-run1_result_102	69	AAAAAAAAELAAYAPEVATAPLEAWAGEADPRALIRRALAALAERLAAEQPDLSRGELEGIFERALAALERHLRLPPLPPEERAALLEEAYALLEARRAA	4.344583938013427	0.6478989199680824	71.47550201416016	0.6936783790588379	7.661374092102051	nan	10000.0
monomer-100-nr2-run1_result_102	70	MEEEERRARLAEAAPEVATRPLSAWAGVKDPRELIRAALRALAERLAAERPDLSRGELEGIFNEALEALEWYLEVPPLPPEEREALLDEAWALLQRRRAA	3.9790142388633063	0.6782314130463203	75.43254852294922	0.7251914739608765	5.574638366699219	nan	10000.0
monomer-100-nr2-run1_result_102	71	AAAAARAAELAAAAPEVATRPLEAWAGVADPRELIRRALAAFAERLAAERPDLTPGELRGRAEALLAALEAYLQLPPLPPEEVAELLDAARARLEARRAA	4.873497301542537	0.6017722910194528	70.03101348876953	0.6522637605667114	7.9433064460754395	nan	10000.0
monomer-100-nr2-run1_result_102	72	AAAEARAALLAELAPEVATRPLEAWAGVADPRELIRRALAALAERLAAEDPELTRGELEGIFDAALAALEAYLDTPPLPPAERAALLDEAWQLLEERRAA	4.414418315505948	0.5681350848942825	73.5218276977539	0.6993870735168457	6.96367883682251	nan	10000.0
monomer-100-nr2-run1_result_102	73	SEAAARRAALAAAAPEVATRPREAFAGVADPREIIRAAVEAYARRLAAEEPDLTRGELEGRFEALLAALEAYLEVPPLPPEEREALLDEAYALLEERRAA	1.3806068916199723	0.8943772282399332	72.75867462158203	0.6527658700942993	8.385098457336426	nan	10000.0
monomer-100-nr2-run1_result_102	74	AAEAERRARLARYAPEVATRPLAAHAGEPDPRALIERALAELAARLAAERPDLTPGELEGIFDEALEALEWYLQTPPLPPAEREALRARALAALEAARAA	2.576376420213428	0.765679535784977	78.54103088378906	0.774739146232605	5.063769340515137	nan	10000.0
monomer-100-nr2-run1_result_102	75	AAEAARRAELAAYAPEVATAPLEAHAGVKDPRELIREAVRRLAERLAAEHPDLTRGELRGILDRLLAALEWYLQVPPLPPEERERLLEEAWRLLEERRRA	1.0732081087585632	0.9291198247730114	79.27108001708984	0.7933259010314941	4.645503520965576	nan	10000.0
monomer-100-nr2-run1_result_102	76	AAAAARRARLAEAAPEVATRPRAAHAGVEDPRALIREALRRLAERLAAEQPDLTEGELRGIFEEALAALEAYLDLPPLPPEEREALLAEALALLRERRAA	1.800180271194459	0.8299543584162672	73.57929992675781	0.6847182512283325	9.196290969848633	nan	10000.0
monomer-100-nr2-run1_result_102	77	AAAAARRAELAAAAPEVATRPLAAHAGVADPRAVIEAAVEALARRLAAERPDLTPGELEGVLDRLLAALEAYLRVPPLPPEERAALRARAWALLQARRAA	2.83984927925325	0.7545501780027176	73.92135620117188	0.6549957394599915	9.860201835632324	nan	10000.0
monomer-100-nr2-run1_result_102	78	AEAAARRAALAEAAPEVATRPRSAWAGVADPRELIRAAVRALAERLAAERPDLTRGELRGVLRRLLDALEWYLEVPPLPEEEVEALLDEAYAALEARRAA	1.0170154909256408	0.9354313367875572	75.32025909423828	0.6939079761505127	6.976115703582764	nan	10000.0
monomer-100-nr2-run1_result_102	79	AAAAARRAELEAHAPEVASRPREAHAGEADPREIIERALAALAERLAAERPDLTRGELEGIFERALAALEAYLETPPLPPEEREALLERAWALLEERRAA	1.669587215816858	0.845165004791425	78.3582534790039	0.6959329843521118	9.809330940246582	nan	10000.0
monomer-100-nr2-run1_result_102	80	AAAAARAARLAELAPEVATRPLAAHAGVASPEELIREALRALAERLAAERPDLTRGELDGVFDAALEALEAYLQTPPLPPERRAELRAEAYALLEARRAA	2.6130842779123333	0.736023968152431	74.41437530517578	0.6875592470169067	8.78327751159668	nan	10000.0
monomer-100-nr2-run1_result_102	81	MEEEKRLAELRELAPEVATRPLEEFAGVKDKRELIREALEELAERLAAENPDLSRGELEGIFNRLLEALEFYLELPPLPPEERQALLDEAYARLEARRAA	1.9679190085497429	0.8177870641080893	79.70185089111328	0.8143202662467957	4.0712666511535645	nan	10000.0
monomer-100-nr2-run1_result_102	82	SAEEERRRRLAELAPEVATRPLSAHAGVEDPREIIREALARLAERLAAERPDLTRGELEGIFREALAALEWYLRIPPLPPEEVEALLEEAYARLEARRAA	1.5816175291983898	0.8636923684332808	84.82328796386719	0.8684741258621216	3.0714683532714844	nan	10000.0
monomer-100-nr2-run1_result_102	83	SEEEKLLEEAKKYAPEVFTKPKSDFAGVKSKEEIIEEALEKLAEKLAEERPDLTKGELEGIFNKALKALEKYLEIEPLPEEKKEELLEKAYKKLEEKRKS	1.4948475101039467	0.8741006292205049	74.2610855102539	0.7162711024284363	6.4616193771362305	nan	10000.0
monomer-100-nr2-run1_result_102	84	AAAAARRARLAEYAPDVATRPLADWAGVEDPRALIREALRALAERLAAERPDLTRGELEGIFNEALEALEAYLEVPPLPPEEREALLDEAWALLEARRAA	1.988678434023071	0.8585827448240836	74.17594909667969	0.6890981197357178	7.687289714813232	nan	10000.0
monomer-100-nr2-run1_result_102	85	AAAARRRARAARLAPEVVTRPRAAWAGVASPEELIRRALAALAERLAAERPDLTRGELEGIFRELLDALRAYLETPPLPPEEVERLLDEAEALLRARRAA	2.148906776965741	0.800237059448855	71.32951354980469	0.6306333541870117	8.321290969848633	nan	10000.0
monomer-100-nr2-run1_result_102	86	MEEEERLARLKELAPEVATKPLAAFAGVADPRELIRRAAEALAERLAAERPDLTPGELRGIFEELLEALEWYLRLPPLPPAEVEELLARAWARLQAARAA	0.8942936041333339	0.9467873974802657	81.65644836425781	0.8158923387527466	3.9326999187469482	nan	10000.0
monomer-100-nr2-run1_result_102	87	SAAAARRARAARLAPEVVTRPPEAWAGVADPRALIDEALERAAERLAAERPDLTEGELRGIFDELLAALEAYLDVPPLPPEEREARLARAWALLRERRAA	1.832366516019047	0.8244278770054514	73.69368743896484	0.6996428370475769	6.6056108474731445	nan	10000.0
monomer-100-nr2-run1_result_102	88	SAAAARRARAAELAPEVATRPLEAWAGVADPREVIREAVAAFAEREAAERPDLTRGELRGRLEELLAALEELLDVPPLPPEEREALLEEAYRRLEERRAA	2.084088973009361	0.8330260566635528	74.68675994873047	0.7011046409606934	6.231969833374023	nan	10000.0
monomer-100-nr2-run1_result_102	89	MAEAERRALLAEMAPEVATAPLAAHAGVASPEELIRRALRAFAERLAAEEPDLTRGELEGRARALLAALEAYLQVPPLPPERVEEWLEEAYRLLEERRAA	1.7298676784242153	0.8471223899481777	70.4484634399414	0.6356984376907349	8.294836044311523	nan	10000.0
monomer-100-nr2-run1_result_102	90	SAAAARRARAAALAPEVVTRPLAAHAGEADPREIIRRALRELARRLAEERPDLTRGELRGVFDELLAALEAYLQVPPLPPAERERWLDEAWALLEARRAA	3.289089203183487	0.7115904412734207	75.65486145019531	0.7008752822875977	8.586248397827148	nan	10000.0
monomer-100-nr2-run1_result_102	91	AAEEARRAALAAAAPDVATRPLAAHAGVADPEELIEAALAALADRLAAERPDLTEGELRGLFDAALAALEAYLEVPPLPPERREALLAEAWARLRAARAA	2.1388998059378443	0.7797185790801092	72.53970336914062	0.6756088733673096	9.277284622192383	nan	10000.0
monomer-100-nr2-run1_result_102	92	MEAAARRAELERLAPEVASRPLEAHAGVESPREIIERALRALAERLAAERPDLTRGELEGIFERALAALEAYLEIPPLPPEERERLLEEAYALLRARRAA	1.8333650804226003	0.8451996086205763	74.88854217529297	0.6804737448692322	9.255704879760742	nan	10000.0
monomer-100-nr2-run1_result_102	93	AEEERRRAELAELAPEVATRPLAAFAGEPDPRALIERAARAFAERLAAEDPEATPGEVRGRFERLLDALEWYLRVPPLPPEERERLLAEAVALLEARRAA	1.0751794511243828	0.9291705858385894	80.71439361572266	0.8051664233207703	3.778594493865967	nan	10000.0
monomer-100-nr2-run1_result_102	94	AAAAARRAEAARLAPEVFTAPREAHAGVASPEAIIDAALAALAERLAAERPDLTRGELEGIFNRLLAALEAYLETPPLPPERRAAALDRAYALLQARRAA	2.3003854200134533	0.7707443952877179	76.44287872314453	0.6947007179260254	8.930561065673828	nan	10000.0
monomer-100-nr2-run1_result_102	95	SAEEEERARLAELAPEVATRPKEDFAGVEDPRELIREAVEALAERLAEERPDLSRGELEGILDEALRALEKYLEVEPLPEEEREALREEAYERLERRRAA	1.5122918894279844	0.8861308549720044	79.65476989746094	0.79482102394104	4.274750232696533	nan	10000.0
monomer-100-nr2-run1_result_102	96	SAAEARRRRLAEYAPEVATKPREAFAGVADPLEVIRRALEALARRLAAERPDLSRGELEGIFREALEALLAYLEVPPPPEAEVAEWLDRAYALLQARRAA	2.1796697803632346	0.8198167313890647	84.86805725097656	0.8560585379600525	2.8529117107391357	nan	10000.0
monomer-100-nr2-run1_result_102	97	AAAAARRARLEELAPEVASRPLEALAGVRDPREVIRRAAEALAARLAAEDPELTEGELRGRFDELLAALEAYLRVPPLPPEEREALLARALAALRARRAA	2.662248552153056	0.7914419274641419	74.14422607421875	0.679201602935791	6.992082595825195	nan	10000.0
monomer-100-nr2-run1_result_102	98	EEEEKRLEELKEYAPEVATKPKSAYAGVKSKKEIIKKALKEFAEKLAKENPDLTLGELKGKFNKLLKALEFYLEVEPLPEEEVEKWIKEAYELLEKRRKE	1.2764203152434208	0.9169595551466813	83.42192077636719	0.8350327014923096	3.1943135261535645	nan	10000.0
monomer-100-nr2-run1_result_102	99	SAEEERLEKLKKYAPEVATKPKSYWAGVKSKEKIIEEALKKLAERLAAENPDLTRGELEGIFNELYDALEFYLEIEPLPEEKVQEWLDEAYALLQEKRAA	1.436959576057304	0.9034288495049377	82.98308563232422	0.8119721412658691	3.9999001026153564	nan	10000.0
monomer-100-nr2-run1_result_103	0	MRPPLDLPDLELVRTERFEIDLPYFREIRVHVYRDSRPSGVGLYRFLVELLYVDEEGRETWRVVLLPEEMPPTLDEEEGLRRALERAREWAREEEARLEE	2.3512472443383943	0.8840258095684059	85.07572174072266	0.8654407262802124	3.1515395641326904	nan	10000.0
monomer-100-nr2-run1_result_103	1	MEEEEKLENLELVEEKEFEIDLEYFKKIIIKVYKDNRPSGEGKYYFKVELVYKDEDGNETKIIVLKPEEFPVEKDLEKGLKKALEYALEYAKKKEEELKK	3.9357417174471703	0.7900479571614705	78.80367279052734	0.7844541072845459	5.2283101081848145	nan	10000.0
monomer-100-nr2-run1_result_103	2	MEEELNLENLELVEEKRFKIDLPYFKEIIVKVYKDKSNSGKGEYYFLVELVYEDEEGKITRIVVISPEEVPKYSNYEEGLKYAYEKALEIAKKLEEELEK	5.385913491328492	0.7229205108466168	79.07506561279297	0.7917880415916443	5.500400066375732	nan	10000.0
monomer-100-nr2-run1_result_103	3	MKEPLELEDLELVKEERFEIDLEYFSEIIIKVYKSKKPDGKGLYRFLVELVYKDKEGNETRIVVIHPEEMPLYEDLEKGLKEAFEKALEIAKKLEEELKK	5.124024371513098	0.7434936284803412	80.69141387939453	0.8076779842376709	5.033210754394531	nan	10000.0
monomer-100-nr2-run1_result_103	4	ALPELDLEDLELVRVEEFEIDLPYWRRIRVEVYRDSRPSGRGLYRFRVLLLRESPDGREEWVEVILPEEMPPYEDLEEGLAEALARARAIAEREEAELER	5.147200905697186	0.7397762310274024	83.24702453613281	0.8366917967796326	3.9843859672546387	nan	10000.0
monomer-100-nr2-run1_result_103	5	ELPELDLKDLELVKEEEFEIDLKYFKRIIIKAYKLNKPSGKGAYRFLVILEEVDEEGNVTYKVVIKPEEMPLYSDLEKGLKEALEKAKEIAEKEEKEREE	1.5937787992242773	0.9105531871537339	83.18744659423828	0.833561897277832	4.388560771942139	nan	10000.0
monomer-100-nr2-run1_result_103	6	MLPELDLEDLELVREERFEIDLPYYKEIRVRVYRDRRPDGRGRYRFLVELLRVRPDGTEEWEVVILPEEMPPEEDEEAGLRAALERARRIAEERERELEE	2.033299727526063	0.8600740811249181	81.34552001953125	0.8265951871871948	4.428832054138184	nan	10000.0
monomer-100-nr2-run1_result_103	7	MREPLDLENLELVETKEFEIDLKYFKKIRVKVYKDKSPSGKGLYRFLVELLYKSPEGKEEWIVVIRPEEMPLYEDLEEGLKAALEKAREIAEKLEKELEK	2.7682577574755607	0.8105275417539595	84.16614532470703	0.8400306701660156	3.847491502761841	nan	10000.0
monomer-100-nr2-run1_result_103	8	MMEEEKLEDLELVKTEEFEIDLPYFSKIIVKVYKDKRPSGKGLYRFKVELVYKDKEGKETIITVIKPEEVKPYEDLEKGLKEALEKAKKIAEKLNEELKK	4.586642125499321	0.7519520782748167	81.25119018554688	0.812408447265625	4.7777204513549805	nan	10000.0
monomer-100-nr2-run1_result_103	9	MMEELNLENLTLVETKEYEIDLEYFKKIIIEVYKDNSNSGIGKYYFAVYLLKVSKDGKEEYILVISPEEMKPYLNKEEGLKEAYEKALKIAKELEEKLKK	5.6198090618800585	0.7080535596538665	83.23982238769531	0.8319035768508911	4.530997276306152	nan	10000.0
monomer-100-nr2-run1_result_103	10	MLEPLDLEDLELVETKEFEIDLEYFKKIRIHAYRDKRPSGVGRYYFRVELLKVDEEGKEEWIEVISPEEMPEYLDYEEGLKEALEKALEIAKKMEEELKK	5.5126261389566436	0.7299145204400038	84.1821517944336	0.8409252166748047	3.935638189315796	nan	10000.0
monomer-100-nr2-run1_result_103	11	MLEEEDLENLELVETKVYEIDLKYFKEIRIDVYKDKRPSGKGLYRFKVELLEVRPDGEERWITVIKPEEMPLYEDKEKGLKEAYEKALEIARKREEEREK	2.711701738881906	0.8373444334243976	81.94678497314453	0.8269070982933044	4.586783409118652	nan	10000.0
monomer-100-nr2-run1_result_103	12	MEEPLDLEDLELVETRRFEIDLKYFSEIRIEVYRSKKPSGVGEYYFLVRLKEVDPDGRERWIVVIRPEEMEPELDLEKGLEKARELALEIAREREAERER	4.600187890810868	0.7636494694625352	81.70036315917969	0.8277378082275391	4.510825157165527	nan	10000.0
monomer-100-nr2-run1_result_103	13	MPEELNLENLELVSTKEFEIDLKYFKKITIKVYKDKRPSGIGRYYYLVELEYKDENGNVTKIVVLKPEEMPIELDEEKGLEKAKEYALKWAKEKEEELEK	5.1553374741182205	0.7473159362085136	81.36448669433594	0.8168473839759827	4.6583967208862305	nan	10000.0
monomer-100-nr2-run1_result_103	14	MMEEENLEDLELVETKEFEIDLKYFKKIRVKVYKDKRPSGKGLYRFLVELLYVDENGNETWITVIKPEEIPLYENLEEGLKYAYEKALEIAKKLEEELEK	2.91358673495981	0.8203041068261357	82.63021087646484	0.8216586112976074	4.494326591491699	nan	10000.0
monomer-100-nr2-run1_result_103	15	MLEPDILENLELVERKEFEIDLPYFKKIIIEVYKDNRPDGVGKYYFKVILERKDEEGNITYETVILPEEMPPYLNLEEGLKAAYEKALEIAKEKEKELEK	4.494861974385682	0.7496123680697135	84.02593994140625	0.837283730506897	4.265408515930176	nan	10000.0
monomer-100-nr2-run1_result_103	16	MPEPLELENLELVRTVRKKIDLKYFSEIIIHVYRDKRPSGVGRYYYLVELVYKDEEGNETRIVVLLPEEMPPELDEEKGLERAYELALKIAKEKEEELEK	5.179344577960952	0.7454112144077709	83.279541015625	0.8374103903770447	4.263153076171875	nan	10000.0
monomer-100-nr2-run1_result_103	17	MEEELDLENLELVKEERFKIDLKYFSEIRVKVYKDKRPDGVGKYYFLVELLYKDEEGNETWIVVIKPEEMPEELDLEKGLKEALERAKKIAEELEKKLEE	4.490708591247525	0.7656388992940893	79.42559814453125	0.7884705066680908	5.290988445281982	nan	10000.0
monomer-100-nr2-run1_result_103	18	MEEELDLENLTLVERKEFEIDLKYFKRIIIEVYKSNEPSGKGKYYFRVILERVNEDGTVERIVVIEPEEVPEYENLEEGLKEAYERALEIAKKMEEELEK	5.028790506769813	0.7377907760461346	78.89778137207031	0.7921334505081177	5.475325584411621	nan	10000.0
monomer-100-nr2-run1_result_103	19	MLEPLDLEDLELVRTEEFEIDLPYFKKIRVKVYRDNRPDGVGRYRFLVELLYVDEDGNETWIVVIHPEEVPEELDLEKGLEAALERAKEIAKKLEEELKK	4.237072140391749	0.7668394796301137	80.8318862915039	0.8083834052085876	4.669699668884277	nan	10000.0
monomer-100-nr2-run1_result_103	20	MMEELNLENLELVETKRFKIDLPYFKEIIVKVYKDKSNSGIGKYYFLVELVYVDEEGNETIITVILPEEMPEELDLEKGLELAIKKAEEIAKKLEEELKK	4.359913761973224	0.7333583254890336	72.73066711425781	0.7112663984298706	6.944910049438477	nan	10000.0
monomer-100-nr2-run1_result_103	21	MMEELDLENLELVKTEEYEIDLKYFKKITIKAYRDKRPSGIGRYYFLVELEYKDEDGNVTKIVVILPEEMEPELDLEKGLKKAYEKALEIAKKLEKELEK	4.783909916146838	0.7538939253709737	83.07575988769531	0.8320596814155579	4.36135721206665	nan	10000.0
monomer-100-nr2-run1_result_103	22	EPEPEELEDLELVETKTFKIDLPYFSEIRVEVYRDKRPSGEGRYYFRVLLKRVDPEGNETWEVVIEPEEMPPELDLEKGLELALEKAKEIAREKEKELEK	2.377631013670193	0.8335379679239923	81.97673034667969	0.8141225576400757	4.3123345375061035	nan	10000.0
monomer-100-nr2-run1_result_103	23	MPEPLDLPDLELVRVEEFEIDLRYFRRITVRAYRDNRPSGRGAYRFLVELEYVDEEGRVTRIVVIRPEEVPAEEDLEAGLAAARARALEIARRLEEALER	1.8069772359613947	0.8924895837003681	80.83711242675781	0.8133963942527771	4.9698052406311035	nan	10000.0
monomer-100-nr2-run1_result_103	24	MEEKEELENLELVKTEEFEIDLEYFKKIRIEAYKDKRPDGKGKYYFRVELLYVDEDGKETWITVLKPEEMPEYENLEEGLEAALKYAKEWAEKEEKKLKE	3.4631604432025136	0.8094897686635805	82.05316925048828	0.8151578903198242	4.674839019775391	nan	10000.0
monomer-100-nr2-run1_result_103	25	MMEPLKLENLELVETKKFKIDLKYFKEIRVKVYKDNRPSGIGKYYFLVELLYVSEDGKEEWIVVLKPEEMEPYLDKEEGLKKALELALETAKKLEEELEK	5.492086679880923	0.734709849140461	83.83193969726562	0.8266159296035767	4.099348545074463	nan	10000.0
monomer-100-nr2-run1_result_103	26	MLEPLNLEDLELVKVEEFEIDLPYYKKIIIYVYKSKKPSGKGEYRFRVVLERVDEEGNVTYEVVIEPEELPIYEDEEEGLKYAYEKALEIAKKLQEELEK	1.4897498592408387	0.917858670969922	83.15930938720703	0.8393462300300598	4.3799147605896	nan	10000.0
monomer-100-nr2-run1_result_103	27	MPEEENLEDLELVEEKEFEIDLKYFKKITIKVYKSKKNSGKGEYYFEVLLEYVDPEGNVTYIKVISPEEMKKYSDLEKGLEEAYKKALEIAKELEKKLEE	5.413384764569194	0.7361530142016484	80.05200958251953	0.8008381128311157	5.243182182312012	nan	10000.0
monomer-100-nr2-run1_result_103	28	MMEPLELENLELVETKRFKIDLKYFKEIIIKVYKDNRPDGKGKYYFLVELVEKNEDGKETRIVVIEPEEVEPEEDLEKGLEKALKKAKEIAEKMEKEREK	5.189787057589431	0.7262215572924408	81.77884674072266	0.8220537900924683	4.566555023193359	nan	10000.0
monomer-100-nr2-run1_result_103	29	MEEPLDLEDLELVSVEEHEIDLKYYKKIRIYRYRDKRDDGVGRYYYLVELLRKDEEGNETWEVVLRPEEMPPYLDEEAGFREALELALEIAKKREEELEK	5.2898535965526525	0.7351269084761657	82.01171875	0.8203069567680359	4.5831146240234375	nan	10000.0
monomer-100-nr2-run1_result_103	30	MEPPLELENLELVEVKEYEIDLEYFKKIRIEVYRDNRPDGVGRYYFRVLLLEVDPEGNETWIEVISPEEVEPTLDLEEGLKKAFEKALEIAKKREEERKK	5.4232349522641625	0.7342707408892428	83.22708892822266	0.8339120745658875	4.2913103103637695	nan	10000.0
monomer-100-nr2-run1_result_103	31	MPLPLDLEDLELVEEKRFKIDLEYFKEIRIKAYRDKRPDGVGRYRFLVELLEKDEDGTERWIVVILPEEMEPTLDYEKGLEEALKKALEIAKKREEERKK	4.618809988531619	0.7476062394030265	84.0938949584961	0.8485031127929688	3.863718271255493	nan	10000.0
monomer-100-nr2-run1_result_103	32	MKEELKLENLELVKTEEFEIDLKYYSKIIIKAYRDKSPSGIGKYYFLVELIKKSEDGKEETIIVIKPEEMPIYLDLEKGLEEAYKKALEIAKKMEEELEK	4.715245941418232	0.7636388855943582	82.18851470947266	0.8233829736709595	4.658721923828125	nan	10000.0
monomer-100-nr2-run1_result_103	33	MMEEDKLENLELVETKEFEIDLKYFKKIIIKTYKDKSNSGIGKYYFKVELVYKDEEGNETIITVLLPSEMKPYLDKEKGYEEALEYAKEKAKKLEEELEK	3.7766220340575694	0.798665130941652	80.34701538085938	0.8056610822677612	5.284137725830078	nan	10000.0
monomer-100-nr2-run1_result_103	34	MLPELDLKNLELVETKEYEIDLKYFKKIIIKAYKDKRPSGIGLYRFLVILEYVDENGNVTYIVVLKPEEMEPELDLEKGYKKALEYALEYAKKKEKELEA	1.6991399389366213	0.8886345560735753	84.87596893310547	0.8502824306488037	3.6785309314727783	nan	10000.0
monomer-100-nr2-run1_result_103	35	MLEEEELENLELVKTEEFEIDLEYFKKIKVKVYKDNRNDGKGKYYFKVELLRKSEDGKEEWITVIKPEEMPEYLDEKKGLEEAKKKALEIAKKKEEELKK	3.799098840159807	0.8001232626977859	78.55537414550781	0.789047122001648	5.511384010314941	nan	10000.0
monomer-100-nr2-run1_result_103	36	MLPELKLEDLELVSEEEYEIDLPYYKRIIIKTYKSNKPSGIGEYYYLVILERVDEEGNITYEVVIKPEEMPIYLNKEEGLKIAFEKALEIAKKKQEELEK	5.085589726174586	0.7496899629215433	79.1160659790039	0.795362114906311	5.58183479309082	nan	10000.0
monomer-100-nr2-run1_result_103	37	MLPELDLEDLELVSVEEFEIDLKYFKRIRVEVYRDNRPSGEGRYYFRVLLERVDEDGNVTWEVVIEPEEVPPYEDLEEGLAEAIERARRIAEERERELEE	5.3568775593750635	0.7375856180258016	81.37386322021484	0.8113768696784973	4.6407389640808105	nan	10000.0
monomer-100-nr2-run1_result_103	38	PLPPLNLENLELVETKEFEIDLKYFKKIIIKVYKDNRNSGVGKYYFLVILEREDEDGTITYEVVLKPEEMPVYLDLEKGYEEALKFALEWAEEKEKELEK	4.856079006887461	0.7425500618986025	75.47802734375	0.7482768297195435	6.479587554931641	nan	10000.0
monomer-100-nr2-run1_result_103	39	MMEPLDLENLELVKTEEFEIDLKYFKKIIIRAYRDSSPSGVGLYRFLVELEYKDEEGNVTYIVVILPEEMKPTLDLEKGLKEALEKALEIARKLEEELEK	4.672756794508307	0.7170596962112704	77.26353454589844	0.7630201578140259	5.775944709777832	nan	10000.0
monomer-100-nr2-run1_result_103	40	MEEELELEDLELVRTEEFEIDLKYFKKIRIHAYKDSRDSGVGRYYFRVELLYVDEEGREEWIVVLEPEEMEPTLDLEEGLRRALEYARRRAEELERELEE	5.238187549280438	0.7366419586834404	82.29904174804688	0.8244861960411072	4.917054176330566	nan	10000.0
monomer-100-nr2-run1_result_103	41	MMEEEELENLELVSTKKFKIDLKYFSEIIVKVYKDNRPSGVGKYYFKVELVYKDEDGNVTYITVIKPEEMKPTLDLEKGLKEAYEKALEIAKKLEEELEK	4.265656370066976	0.7718894995153787	82.4677505493164	0.8204479813575745	4.7598347663879395	nan	10000.0
monomer-100-nr2-run1_result_103	42	MEPELELEDLELVSTHEFEIDLPYFKRIRVEVYKSKLPSGIGEYRFRVLLEYVDEDGNVTWIEVISPEEMEPELDLEKGLKKALEKARKIAEELNKELEK	5.35070987815773	0.7344156857504858	81.85210418701172	0.8137636184692383	4.85066032409668	nan	10000.0
monomer-100-nr2-run1_result_103	43	MLEELDLKNLELVEEKVFKIDLKYFKEIRIKVYKDNRPSGKGAYRFLVELLEEDENGNKTWIVVIKPEEMPITENLEEGLKMAYEKALKIAKEKEEELEK	4.470872037070611	0.7545451483039665	81.92039489746094	0.8174288272857666	4.626060962677002	nan	10000.0
monomer-100-nr2-run1_result_103	44	MMPKYELKDLELVKREEHEIDLKYFSKIIIEVYKSKKPSGKGEYYFRVILKKVDEEGNETYIVVIEPEEMEPQLDLEKGLKEALEKAEKIAKELEAELEK	4.947772321724496	0.756496664729849	81.2048110961914	0.8123044967651367	4.928951740264893	nan	10000.0
monomer-100-nr2-run1_result_103	45	APAPAELEDLELVEVREVEIDLPYFRRIRIHAYRDRRPDGRGRYYFRVELLRVDPEGREEWLTVLLPEEFPPEEDLEEGWARALAYARETAARLEAELAR	5.697855789390424	0.7319449703271672	84.23563385009766	0.8495578169822693	3.7521722316741943	nan	10000.0
monomer-100-nr2-run1_result_103	46	EEEEEELENLTLVKEEEYEIDLEYFKKIRIKAYKDNRSSGEGKYYFKVELLEVDEEGKETWITVIEPEEMPPEKDLEKGLKLAYEKALEIAKKMEEERKK	3.552107584155037	0.8082953276100282	83.22406005859375	0.8207052946090698	4.790732383728027	nan	10000.0
monomer-100-nr2-run1_result_103	47	MHEHHHLKDLTLVKTEEFEIDLPYFKKIKIEVYKDNRPDGKGKYYYRVELLYKDEDGNETWITVIEPEEMKPYTDEKKGLEEALERAKKIAEEMEKELEK	3.8018361076605025	0.7776295417334186	82.39674377441406	0.8320653438568115	4.544391632080078	nan	10000.0
monomer-100-nr2-run1_result_103	48	EPEPLELEDLELVSTRTFKIDLKYFKEIRIHVYRSNRPDGVGRYRYLVELLEVDEDGNETWRVVILPEEMPEYLDEEEGLEEAYRRALKIAEELEKEREE	5.497128245890285	0.7189106442514833	83.17005157470703	0.832141637802124	4.1877641677856445	nan	10000.0
monomer-100-nr2-run1_result_103	49	PLPELKLEDLELVEVREFEIDLKYFKKIRIEVYRSKLPSGVGEYRFRVLLLYVDEEGNETWIEVISPEEMPVTLDLEKGFEEALKRAEEIARELEAELEK	5.463916351176797	0.7437102132947139	81.7104721069336	0.8132663369178772	4.630296230316162	nan	10000.0
monomer-100-nr2-run1_result_103	50	MLPEYDLEDLTLVSVERHEIDLELFKEIRIETYLDNRPSGVGRYYYRVWLLRRRPDGTEEWILVIAPEEVPPTLDREAGLRAALERALEIARRMEAEERR	4.167941431843167	0.778729584232466	77.63107299804688	0.785765528678894	5.494563579559326	nan	10000.0
monomer-100-nr2-run1_result_103	51	MLPELDLENLELVETKEFEIDLPYVKKIIIKVYKDKSPSGKGEYRFLVELEIVYPDGRVERKVVISPEEMPLYSDKEKGLEEALEKAKEYAKELEEELEK	2.7708888554388307	0.8072373045506699	83.31563568115234	0.835216760635376	4.273776531219482	nan	10000.0
monomer-100-nr2-run1_result_103	52	MKEEEILEDLKLVKTERFKIDLPYFKEIIIEVYESKKPSGKGEYYFRVILKYEDENGNVTEIVVIKPEEMPIYKDLEKGLKEAYEKALEIAKELNKKLEE	3.238765010664186	0.8331881942109614	86.40267944335938	0.8632149696350098	3.1594324111938477	nan	10000.0
monomer-100-nr2-run1_result_103	53	MAEPEELEDLELVETHEFEIDLEYFSKIIVEVYRDKRPSGVGLYRYRVVLVRKRPDGTEEEIVVLLPEEMPPTLDREEGLRAALERARRWAEEEERRLRE	2.2656189550550603	0.8692747879523036	81.82353973388672	0.8232744932174683	4.53789758682251	nan	10000.0
monomer-100-nr2-run1_result_103	54	MMEEEKLENLELVKTEEFEIDLKYFKKIIVEVYKLKDNSGIGRYRFRVILEYEDEDGKIERIVVIKPEEMPEYLDLEKGLEEALKKAEEIAKELEKELEK	2.9657542663576835	0.8298501294955618	79.71878814697266	0.797543466091156	5.161157608032227	nan	10000.0
monomer-100-nr2-run1_result_103	55	MEPEYNLPNLKLVKTEEFEIDLPYFSKITIKTYKSNLPSGKGEYYFLVELEYVDPEGKVTRIVVLKPEEFPIYLDEKEGLEKAKEYALEWAKEYEKKLKE	1.3958398384567074	0.9190023759261744	82.29656982421875	0.8233609199523926	4.315705299377441	nan	10000.0
monomer-100-nr2-run1_result_103	56	MLEPLELEDLELVRVREEEIDLPYVRRIRIHAYRSKAPSGVGEYRYRVELLLVDPEGRETWLVVIEPEEMPVSLDEEAGYEEALRRAREIAERLERELRE	5.382919053491797	0.7237824363978889	80.30469512939453	0.8063350915908813	5.244974613189697	nan	10000.0
monomer-100-nr2-run1_result_103	57	MREPLELEDLELVEVREFEIDLKYFSKIIIHVYRDKRPSGVGRYYFLVELERVDEDGRVTREVVILPEEMPPYLDKEAGLREAYERALRIAREREAELEK	5.369421201595078	0.7344489786311553	83.32928466796875	0.8412132859230042	4.099069595336914	nan	10000.0
monomer-100-nr2-run1_result_103	58	MMEELNLENLELVEEKRYKIDLKYFSEIIIKVYKDKRPDGVGKYYFLVELKYVDENGKETYILVISPEEMEPELDLEKGLKKAFEKALKIAKELEEELEK	4.634232708322622	0.7565271899916753	82.67349243164062	0.8260859251022339	4.459488868713379	nan	10000.0
monomer-100-nr2-run1_result_103	59	MMEAKKLENLELVKREEFEIDLKYFKKIIIEAYLDKRPDGVGRYYFRVILEYKDEDGKVTYIEVISPEEMKPELDLEKGLKEALEKAKKIAEELEKKLEE	2.669987488152791	0.8480851644243816	82.21095275878906	0.8202141523361206	4.745001792907715	nan	10000.0
monomer-100-nr2-run1_result_103	60	MLEELNLENLELVSTKRFKIDLPYFKEIIIKTYKDKRDDGIGKYYFLVELLYVSPDGREEYIIVIKPEEMEPELDEEKGYEKALKKAREIAEKLEKELEE	2.166574598823119	0.8685357421832471	82.27790069580078	0.8279769420623779	4.463286876678467	nan	10000.0
monomer-100-nr2-run1_result_103	61	MPLPLDLPDLELVETRREEIDLPYFSEIRIEAYRDRRPSGKGAYRFLVRLLRVDAEGRETWEVVILPEEVPEEADLEAGYAAALERARAIAAAEEAALAQ	1.588744472674472	0.8882249546047477	71.47836303710938	0.704626202583313	7.616804122924805	nan	10000.0
monomer-100-nr2-run1_result_103	62	MEPSYDLPNLELVSTEEFEIDLEYFSKIIVETYRDKRPSGVGRYYYRVILEYKDENGNVTEIVVIEPEEMPVTLDKEKGLEEALKKALEIAKKLEEELKK	3.355247118888939	0.7947455370322768	77.1173324584961	0.7677707672119141	5.768364906311035	nan	10000.0
monomer-100-nr2-run1_result_103	63	MEEELKLENLELVKVEEFEIDLKYYSRITVYVYKDKRPDGVGKYRFLVVLERVEPDGTVIREVVILPEEMPEYLDLEEGLKAALEKALEIAKEREKELEK	5.212857958988022	0.7352804609616949	80.97630310058594	0.8115547299385071	4.694407939910889	nan	10000.0
monomer-100-nr2-run1_result_103	64	HMMHHDLKNLELVSVKEYEIDLKYFKKIIIKVYKDNRPDGIGRYYYLVILIEKNENGEEKEIVVIKPEEMKPELDEKKGLEEAFKKALEIAKKREEEKEK	4.749561960171404	0.7406097235255065	79.99951171875	0.8164167404174805	5.3238959312438965	nan	10000.0
monomer-100-nr2-run1_result_103	65	MPEPLRLEDLELVERREFEIDLPYFRRIIIERYRPRDDSGVGLYRYRVVLERRDAEGRVERLVVALPEEMPPTLDPEEGFRAALELARRTAEELEAALAA	5.191940461304124	0.743585714860907	76.07279968261719	0.7550216913223267	5.963073253631592	nan	10000.0
monomer-100-nr2-run1_result_103	66	MAEEEKLENLELVKEEKFKIDLEYFKEIRIKVYKDKRPSGEGLYYFKVELKEVDKEGKETWIVVIKPEEMPKYKNLEEGLKEAYKKALEIAEELEKKRKE	3.0726209665832256	0.8324443761727208	80.87183380126953	0.8086864948272705	4.840775966644287	nan	10000.0
monomer-100-nr2-run1_result_103	67	MMEELNLENLELVSTEEFEIDLPYFKRITIKTYLDKSPSGEGLYRFLVELEEVDEDGRVTVRTVILPEEMKPYKDLEEGREEALKKALEIAKEEEKKLEE	4.365351137309204	0.7244945310333438	74.77967071533203	0.7388206720352173	6.143078327178955	nan	10000.0
monomer-100-nr2-run1_result_103	68	MLEELKLENLTLVSEEEFEIDLKYFKKIIIKTYLDNRPDGIGRYRFLVVLEYKDENGNVTYIVVLKPEEMPIELDREKGLEKAYEYALEKAKELEKKLEE	5.246560163203353	0.7372843976784683	82.269775390625	0.8271085023880005	4.47518253326416	nan	10000.0
monomer-100-nr2-run1_result_103	69	MRPPLDLEDLELVETREYEIDLPYFKRITVHVYRDNRPDGVGRYRFLVELLEVDPEGNERWIVVLRPEEMPPYLDREAGLREALARAREIAEARQRELEA	4.551346493964367	0.742623315634685	82.89563751220703	0.8358751535415649	3.821991443634033	nan	10000.0
monomer-100-nr2-run1_result_103	70	MEPELDLENLELVSTKEFEVDLKYVKRIRIKAYRDNRPSGVGLYRFLVELEYVDEEGNVTWRVVIRPEEMPLYTDLEKGLEEALKKALEIAKKEEEELEK	2.291062483585774	0.8463693240559499	82.22869110107422	0.8235552310943604	4.443497657775879	nan	10000.0
monomer-100-nr2-run1_result_103	71	MEEPLKLENLELVERKEYEIDLEYFSKIIIEAYRDNSPSGKGLYRFRVILEYKDEKGNITEIVVIEPEEMPLYENLEEGLKAAYEKALEIAKKLNEELKK	5.130871523027093	0.72959491405175	83.14349365234375	0.8292019963264465	4.5777153968811035	nan	10000.0
monomer-100-nr2-run1_result_103	72	MAPALDLPDLELVEERRFEIDLPYFSEIRIRVYRSRRPSGVGEYRLLVELKEVNENGEERWIVVLRPEEFPPTLDLEAGLAAALAYARETARKREEERRR	1.576396240013822	0.9220978088884014	79.92913818359375	0.8038838505744934	5.206686496734619	nan	10000.0
monomer-100-nr2-run1_result_103	73	APEPLDLPDLELVETREFAIDLPHFSEIRVHVYKDARPDGRGRYRFLVELRRVDADGTVRWEVVLRPEEMPEELDLEAGLERALARARAWAAEREAALAA	1.634274767162	0.9010199927493052	82.5797119140625	0.8313803672790527	3.981809377670288	nan	10000.0
monomer-100-nr2-run1_result_103	74	KLPELELEDLELVEEKRFKIDLPYFKEIIVKVYKDKRPSGIGEYRFLVILVYEDPEGKKTEIVVIKPEEMEITLNKEEGLKKALELALEIAKKLEEELKK	4.961929251471173	0.752193701112344	82.24822235107422	0.8263576030731201	4.3130927085876465	nan	10000.0
monomer-100-nr2-run1_result_103	75	MMPEEKLENLELVKEEEYEIDLEYFKKIIIKAYKDKSPSGKGKYRFQVILEYKDKNGNVTYITVIKPEEIPLFSDLEKGLKYAFEKALEIAKELEKKLKE	4.0004200997259955	0.7755979046919552	83.68280792236328	0.8319202065467834	4.426982879638672	nan	10000.0
monomer-100-nr2-run1_result_103	76	MRPELKLENLELVREERFEIDLPYYSEIRIKAYRDKRPSGEGRYRFLVELLRVDEEGKETWEVVIHPEEMPEYSDLEAGLEEALERARRIAEERERELEE	4.758244095735035	0.7600534888855115	81.30638885498047	0.8189215660095215	4.519491195678711	nan	10000.0
monomer-100-nr2-run1_result_103	77	PPEPLELENLELVSEKEFEIDLKYFKKIIVKVYRDKRPSGEGKYYFLVELLRVSPDGREERIVVLLPEEMPPEKDLEKGLAKALEYAKKKAEELEKELEK	5.141365985064436	0.7349928309710956	83.07695770263672	0.8261212706565857	4.427496910095215	nan	10000.0
monomer-100-nr2-run1_result_103	78	MEPELALEDLELVETRRFAIDLPYFKEIRIHAYRDNRPSGVGRYRFLVELKREDEEGKITWEVVILPEEMPETLDLEEGFAAALERAREIAREREEELEK	5.0784926945814215	0.7315200626456546	82.53478240966797	0.8345360159873962	4.448884963989258	nan	10000.0
monomer-100-nr2-run1_result_103	79	MEPSLELKDLELVETREYEIDLPYFKRIIIKVYKDNRPSGKGKYYFRVLLERVYPDGTRELIEVISPEEMPVTEDLEEGLKRAYELALEYARKKEEELEK	5.378062306053053	0.7349629541626451	81.24131774902344	0.8173204660415649	4.704298496246338	nan	10000.0
monomer-100-nr2-run1_result_103	80	MMEELELEDLELVKTEEFEIDLPYFKKITIEVYKLKKESGIGKYRYRVILEKVTEDGRVEEIVVLEPEEMEEYLDEEEGLKKALEYALEYAKKKEEELKK	5.432368237667478	0.7176419602453081	76.91265869140625	0.7754137516021729	6.105960845947266	nan	10000.0
monomer-100-nr2-run1_result_103	81	MKEEEELEDLELVKEERYEIDLPYFKEIIIKVYKSKKPTGEGDYRYQVILVYKDEEGKETEIVVIKPEEIPIFKNEEEGLKYAFEKALEIAKEMEKELEK	3.6217413373766894	0.8031566047630911	80.61066436767578	0.8106807470321655	5.4004387855529785	nan	10000.0
monomer-100-nr2-run1_result_103	82	EEPELDLENLELVKTEEFEIDLPYFKKIIIKAYKDKSESGVGKYRFLVELEREDEEGNITREVVIMPEEMPEYLDLEKGLEEALEKARKIAKELEEELEK	2.863657911325349	0.8135453308139016	79.10328674316406	0.7940183877944946	5.301067352294922	nan	10000.0
monomer-100-nr2-run1_result_103	83	AAPALDLRDLELVREERFAIDLPYFREIRILAYRDSRPSGVGRYYFRVELLRRDADGRETWEVVILPEEMPPTLDLEAGLRAAYERALAIARELEAARAA	4.722634839837755	0.7553952994606761	84.51460266113281	0.8416812419891357	3.9818215370178223	nan	10000.0
monomer-100-nr2-run1_result_103	84	MRPPLVLEDLELVREEEFEIDLPYFSRIRIRVYRDNRPDGVGRYRFLVELLYVDPDGRRTWLVVIHPEEMPPYLDEEAGLREALERARRIAEELEAELER	5.088229912948948	0.7305075894543923	84.14403533935547	0.8461098074913025	3.7778141498565674	nan	10000.0
monomer-100-nr2-run1_result_103	85	MKEPEELENLELVKTERYKIDLKYFSEIIIEVYKDKRDDGVGRYYFRVILKEKNEEGKITEIVVIEPEEMEIELDLEKGLEKALELAKKIAEEREKELEK	4.040917625545524	0.7780257671953272	77.94376373291016	0.7795791625976562	5.6799468994140625	nan	10000.0
monomer-100-nr2-run1_result_103	86	MLPELDLERLRLVETREFEIDLPLFRRITVRAYLDDRPDGVGRYRFLVLLERVRPDGTVEWIPVILPEEMPPELDFEAGLEAARARALEIARRLEEEERR	1.7611277084081578	0.8964262328744692	77.87452697753906	0.7834621667861938	5.469986915588379	nan	10000.0
monomer-100-nr2-run1_result_103	87	APPPLPLEDLELVRVRRFEIDLPYFKEIRIEVYRDRRPTGVGRYRFRVLLLREDPEGRRTWLEVISPEEMPLELDEEAGLAAALERALEIARRLEAELER	4.776303780484507	0.7439458220297775	80.83415985107422	0.8132162094116211	4.85540246963501	nan	10000.0
monomer-100-nr2-run1_result_103	88	ELPEDDLENLELVKTEEYEIDLKYFKKIRIEAYKDKRPDGKGKYYFKVYLLYKDENGNETWIEVISPEEMEETEDLEEGLKKAYEKALEIAKELEKELEK	3.9599675546877986	0.7880008436154935	82.30992126464844	0.8228754997253418	4.743039608001709	nan	10000.0
monomer-100-nr2-run1_result_103	89	MMPNYDLKNLKLVETKEFEIDLPYFKKIIIKAYKSNKPSGKGDYYFLVELEYVDEEGRVEYIVVLYPEEMPITKNLEEGLEKAYKYALEKAKKLEEELKK	2.131880255161821	0.861138512516644	80.16140747070312	0.8112831115722656	4.978384971618652	nan	10000.0
monomer-100-nr2-run1_result_103	90	MEEPLDLENLELVETKRYKIDLPYFKEITIKTYKDKRPSGKGLYRFLVELTEVDPEGRETRIVVIEPEEMPLEEDLEKGYELAFEKALEIAREREEEREK	5.215488110408489	0.7393115310313766	82.04193878173828	0.8275519609451294	4.1724162101745605	nan	10000.0
monomer-100-nr2-run1_result_103	91	MEEEENLEDLELVKEVRKKIDLPYFSEIIVKVYKSKKPSGKGEYYFRVILKEKKENGEVKEIEVISPEEMPIEKDLEKGLKEALERAEEYAKKKEEERKK	3.077858727443702	0.826590561588252	75.89051055908203	0.761504054069519	6.171175003051758	nan	10000.0
monomer-100-nr2-run1_result_103	92	MAEPLELEDLELVRTERFAIDLPYWTEITIKVYRSSRPSGRGAYRFLVVLTRRDAAGRVTEEVVILPEEMPEYEDLEAGLAEARERALAIARAEEAALAA	4.978206171263535	0.7448372671588374	78.24651336669922	0.776496171951294	5.905710697174072	nan	10000.0
monomer-100-nr2-run1_result_103	93	MEEEEELENLTLVETKEYEIDLPYFKKIIIEVYKDNRPDGKGRYYFKVKLLYVNEKGEEKYIVVIKPEEMEPTLNLEEGLKAAYEKALKIAKELEEELKK	3.4979538103422465	0.8056635948520746	82.42692565917969	0.8217884302139282	4.907156467437744	nan	10000.0
monomer-100-nr2-run1_result_103	94	MEEELNLEDLELVKKEEFEIDLPYFSKIIVYTYKSKKPSGKGKYRYLVELVEKSPDGKETRRVVIHPEEMPEYLDEEKGLEEAKEKALKIAEELEKEREK	4.635088049606093	0.7566330858999056	80.09505462646484	0.8094602227210999	4.964354515075684	nan	10000.0
monomer-100-nr2-run1_result_103	95	ELEPLKLENLELVETKEFEIDLPYFKKIIIKVYKDKRDDGVGRYRFLVELERVDEEGKVTREVVILPEEMPDYLDLEEGLEEALRKALEYARKKQEELEK	5.995548799772618	0.7048927508219475	78.93587493896484	0.7897439002990723	5.167295455932617	nan	10000.0
monomer-100-nr2-run1_result_103	96	MAEPLDLPDLELVRTERHAIDLPHFREIRIEAYRDRRPSGQGAYYFRVWLLRVDPEGREEWLLVLAPEEVPRYADLEAGLAAALARALEWARREQAALEA	1.7565302685419169	0.8870455952744811	77.4093246459961	0.772196888923645	6.20079231262207	nan	10000.0
monomer-100-nr2-run1_result_103	97	MEEEDELEDLELVEVKEYEIDLKYFKKIRIEVYRLNKPDGVGLYRFRVLLLKVDEEGNEEWIEVISPEEMEPELDLEKGFEKAYKKALEIAKKLEEELEK	3.9949999558070584	0.7863125552199137	80.81755828857422	0.8007610440254211	5.557933330535889	nan	10000.0
monomer-100-nr2-run1_result_103	98	MEEPLELKNLELVEEKRFEIDLPYVSEIRIQVYKDKSPSGKGAYRFRVELKLVDEDGTERWELVISPEEMPIYENLEEGLKYALEKAREYAEELQKELEK	2.7397878568738108	0.8357527520701504	79.03053283691406	0.7841591238975525	5.284570693969727	nan	10000.0
monomer-100-nr2-run1_result_103	99	MMEPLNLENLELVETKEYEIDLEYFKKIIIKVYKDKSPSGKGKYYFLVELVEVDEEGKETIRIVILPEEMKPYTNLEEGLKAAYEKAKKIAEELEKERKK	5.155291234220187	0.7170729723728511	77.77290344238281	0.7793886065483093	5.591512680053711	nan	10000.0
monomer-100-nr2-run1_result_104	0	DIKEFLKSKGIDLQELLKKGVEAIKKSSIGKDFDISDADKLKIEKTEKIGNKIISTFKKDNYTFILEIELPLDEIKLIVIEGGGEIKAIAVYKGNEWELV	2.303235305494684	0.8080183174309038	74.5804443359375	0.7058279514312744	7.057433605194092	nan	10000.0
monomer-100-nr2-run1_result_104	1	DLAELLAAAGIDLQALLQAGAEALARSPLGRDLALDDAAALRWERVERVGDRIVAEARLDDLTLRLVLELPLDRIRLEVLPGGGEVPAVAVLEGDRWVLR	4.288563973640138	0.533018576834841	61.39287567138672	0.4597150981426239	11.761392593383789	nan	10000.0
monomer-100-nr2-run1_result_104	2	NLKEYLESKGIDLQEFLKKGVEAIKKSSIGKDFKIDDVDKLKIEKIEKIGNKIIATFKIEDYEFIIVIYEPLDRLELIVIDGGGEIKAIAVYEGDEWKLV	2.240343802890021	0.8154086885286768	71.57980346679688	0.6646687388420105	6.765434265136719	nan	10000.0
monomer-100-nr2-run1_result_104	3	DLAALLAAHGLDLAALLAAGREALARSPVGVDLALDDAAALRWERVRREGDRIVAEARLDDYTLRLVLRLPLDEIRLILLPGGGEVPAVAVLRGDEWVLE	13.004478844815765	0.5095664929882319	58.78346633911133	0.43202677369117737	13.590678215026855	nan	10000.0
monomer-100-nr2-run1_result_104	4	DLKEILKSKGIDLQEFLKEGVEAIKKSPLGKDFDISDVDKLKFEKIEKIGNEIIATFKKDDYTFIIRIKEPLDKLELIVEDGGGEIKAIAVYEGDKWVLK	2.9256110696724793	0.736480480193828	75.87027740478516	0.7315611839294434	6.521977424621582	nan	10000.0
monomer-100-nr2-run1_result_104	5	DLAAILASHGLDLQALLREGARALAASPLGRDLALDDAAALRWERIERVGDEIIAEFRLDDLTLRLVLRLPLDELRLEVLPGGGEVPAVARLLGDEWVLE	1.7059437671951971	0.86853237773348	68.31243133544922	0.5664787292480469	11.069880485534668	nan	10000.0
monomer-100-nr2-run1_result_104	6	NIEEILKKHGINLQEFLKEGVEAIKKSPIGKDLKIDDVSKLKWEKIEKVGNKIIAEVKIDDYTLRLVIHEPLDEIELIVIPGGGEIPAIARYVGDKFVLV	1.7226737607990785	0.8705948972625961	74.44148254394531	0.7083090543746948	6.670428276062012	nan	10000.0
monomer-100-nr2-run1_result_104	7	DIKEYLAEHGLDLQELLKKGVEAIKKSSIGKDFKIDNVDEIKWEKTERVGDEIISVFKKDNYKFRLVIREPLDEIRLEVIDGGGEIKAKAVLKGDEWVLE	2.3028687070584093	0.8019985877085115	75.1152114868164	0.5575617551803589	11.816381454467773	nan	10000.0
monomer-100-nr2-run1_result_104	8	DLEALLAEHGLDLQALLREGAEALARSPVGVDLDLSDARELQWESTERVGDRIIATFRRDDYTLRLVLHLPLDRLDLVVLPGGGEVPAVARLEGDRWVLV	1.7456935062117802	0.8828906302716917	70.00733947753906	0.5922774076461792	10.630060195922852	nan	10000.0
monomer-100-nr2-run1_result_104	9	DLAELLASRGLDLAALLRAGAAALARSPLGRALDLSDAAALRWERVERVGDRVVAEARLDDYVLRLVLHEPLDEVELIVEPGGGEVPAVARLRGDEWVLE	1.70358445167289	0.8725673021455924	72.56554412841797	0.6008710265159607	10.503339767456055	nan	10000.0
monomer-100-nr2-run1_result_104	10	DLRALLAERGLDLQELLRRGVEALRRSPLGRDLDLSDVSALRWESIRREGDRTVAEARLDDLTLRLVLHEPLDRVELVVLDGGGEVPAVARLEGDRWVLV	2.684485297649617	0.76478055019215	62.09600067138672	0.46257686614990234	12.79104232788086	nan	10000.0
monomer-100-nr2-run1_result_104	11	DIKEILKEHGIDLQELLKKGVEAIKKSPIGKELKIDDVDKLKWEKIEKKGDTIIATFKKEDYTIILEIKFPLDEIKLIVEEGGGEIKAVAVLKGDEFVLE	3.1811628177551676	0.7183907111568422	80.40092468261719	0.790591835975647	5.012563228607178	nan	10000.0
monomer-100-nr2-run1_result_104	12	DLKEYLASKGIDLQEFLKKGIEAIKKSPIGKDFDFSNVDELKIEKIEKIGNKIIATFKKDDYEFIIVINEPLDKIELIVKPGGGEIKAIAVYEGNEFVLK	2.1667571479265795	0.8248496591257802	75.68164825439453	0.7421876192092896	5.741119861602783	nan	10000.0
monomer-100-nr2-run1_result_104	13	NIKEILKKHGIDLQELLKKGVEAIKKSPIGVDLDISNVDDLKIEKIEKIGDEIIATFRKDDYEFILKIHLPLDRIELIVIPGGGEVPVKAVYKGDEFVLE	2.2585559482635436	0.7997891592706615	76.88268280029297	0.7153000831604004	6.417381286621094	nan	10000.0
monomer-100-nr2-run1_result_104	14	NIKEILASHGIDLQEFLKKGVEAIKKSPIGKDFDFSDVNDIKWESTEKIGNKIVSTFKKDDYTFKLVINFPLDRLELIVEPGGGEIPAVAVFEGDKWVLV	1.7018453718722308	0.8727966378349765	64.88117980957031	0.4722673296928406	12.366693496704102	nan	10000.0
monomer-100-nr2-run1_result_104	15	DIKEYLKSKGIDLQELLKKGIEAIKKSSIGKDFNFDDVNKIKWTKVEKKGNEIIATFKKEDYEFILRIKEPLDEIELIVKKGGGKIEAIAVLKGNEWVLV	2.686831773918785	0.755688188466558	73.11478424072266	0.6709895133972168	8.67224407196045	nan	10000.0
monomer-100-nr2-run1_result_104	16	DLRELLASRGLDLQELLRRGVEALRRSPVGVDFDISDVDALRWESVRREGDETVAEFRRDDYTFRLVLREPLDEVRLVVLPGGGEVPAVAVLRGDEWVLV	1.8442446797293257	0.8456003740670036	64.30634307861328	0.5664523839950562	9.910265922546387	nan	10000.0
monomer-100-nr2-run1_result_104	17	NLKEFLAKHGIDLQELLKKGIEAIKKSSIGKDFNFDNVDDLKFEKTEQIGDKIVSVFKKDDYEFILVVHLPLDRIELIVKTGGGKIEVIAEFVGDEWVLV	2.183577443787975	0.8179558671455389	74.58907318115234	0.6334836483001709	9.875445365905762	nan	10000.0
monomer-100-nr2-run1_result_104	18	DLKEILASKGIDLQEFLKEGVEAIKKSPIGKDLKIDDVDKLKFEKIEKIGDKIIATVKIEDITLEIVIHEPLDKIELIVKKGGGKIEAVAVYEGDKWVLK	2.202761173456539	0.8224789392854416	71.29739379882812	0.5983690023422241	8.535833358764648	nan	10000.0
monomer-100-nr2-run1_result_104	19	DLKEILKEHGIDLQKFLKEGVEAIKKSSIGKDFKIDDADKLKIESIEKVGDKIIAEFKKEDYIFRLVIHFPLDKIELIVEEGGGEIKAIAVYEGDKWKLV	2.8673524451558	0.7431735681545549	78.56539154052734	0.7439738512039185	6.2932634353637695	nan	10000.0
monomer-100-nr2-run1_result_104	20	NLEEILAEKGIDLQEFLKKGVEAIKKSPIGKDFKFDNAKDLKIEKIEKIGNEIIATFKKDDYTFKIVIKEPLDKIELIVIPGGGEVPAIAVYEGDEWKLV	1.9720273917999092	0.8467493851335012	71.38301849365234	0.6257376670837402	8.610776901245117	nan	10000.0
monomer-100-nr2-run1_result_104	21	DIREILASKGIDLQEFLKKGVEAIKKSPIGRDLKFDNVDDLKWTSIEKVGDKIIAEAKIDDITLRLVIHEPLDELELIVIPGGGEVPAVARYVGDEFVLV	1.8952200764998657	0.8561488627340572	72.86979675292969	0.6880599856376648	7.127621650695801	nan	10000.0
monomer-100-nr2-run1_result_104	22	DIKEILKEKGIDLQELLKKGVEALKKSPLGKDFKIEDVDKLKWEKIEKIGDKIVATFKIDDYTFKLVIHFPLDKIELIVIDGGGEIKAVAVLKGDEWVLE	2.8058998527510033	0.740936979204841	76.76893615722656	0.6539243459701538	9.364903450012207	nan	10000.0
monomer-100-nr2-run1_result_104	23	DLKEILKSHGIDLQEFLKKGVEAIKKSPLGKDFNFDDVDKIKWEKIERIGDEIIATFKKEDYEFIVRIKFPLDRIELIVRKGGGKIEAVAVYEGDEFVLK	1.8672885775863008	0.8554514947398715	67.90415954589844	0.5925065875053406	9.05252456665039	nan	10000.0
monomer-100-nr2-run1_result_104	24	DLKKYLESKGIDLQEFLKKGVEAIKKSSIGKDFKIDDVDKLKITKTEKIGNEIISEFKKDDYTFIIKIKEPLDEIKLIVIKGGGKIEAIAVYKGNEFKLE	2.339751399907025	0.802413305382909	78.31998443603516	0.7743563652038574	5.3054094314575195	nan	10000.0
monomer-100-nr2-run1_result_104	25	NLKEYLKSKGIDLQEFLEKGKEAILKSSIGKDFKLDDVNKLKFEKIEKIGNKIIATFKIDDYTFKIIIYEPLDELELVVIEGGGEIKAIAKYKGNEFVLV	13.066439847793342	0.4142026359579549	62.32052230834961	0.5072991847991943	11.78318977355957	nan	10000.0
monomer-100-nr2-run1_result_104	26	NLKEYLKSKGIDLQEFLKKGVEAIKKSPLGVDLNIEDADKLKIEKIEKIGNEIIAEFKKENYTIRIIIKEPLDEITLEVIDGGGEIKAKAVFKGDEFVLE	1.12259034975781	0.928746653749258	76.1819839477539	0.7229893803596497	6.620620250701904	nan	10000.0
monomer-100-nr2-run1_result_104	27	DIKEILASKGIDLQEFLQKGKEALAKSPIGKDFKLDDVDKLKWEKIEKKGDEIIAEFKIDDYTFRLIIKEPLDKLELVVIPGGGEIPAVAVYEGDEWVLR	1.4965853598460286	0.892436783400331	63.33843994140625	0.4966314435005188	11.036324501037598	nan	10000.0
monomer-100-nr2-run1_result_104	28	NIKEILKKYGIDLQELLKKGVEALKKSPIGKDFDFSDVDKIKWEKIEKIGDKIIATFKKEDYTFILVINFPLDEIKLIVIPGGGEIPAIAVLKGDEWVLE	2.9135806852685535	0.743501950613527	76.68643188476562	0.7078325748443604	7.500504493713379	nan	10000.0
monomer-100-nr2-run1_result_104	29	DIKKFLESKGIDLQEFLQKGVEAIKKSSIGKDLNIDDVDKLKWEKTEKIGNKIISTVKIDDYEIKLIINLPLDKLELVVIDGGGEIKAKAVYEGDKFVLV	2.2874480852400128	0.7967848355981837	70.11324310302734	0.5851894617080688	8.607592582702637	nan	10000.0
monomer-100-nr2-run1_result_104	30	NLKEILKKYGIDLQEFLKKGIEAIKKSSIGKDFKIDDVDKLKFEKIEKKGNKIIATFKKDDYTFKIVINLPLDEIKLIVIKGGGKIEAIAVYKGDEWVLE	2.074334061895141	0.8302143928813425	73.84776306152344	0.6746644973754883	8.034184455871582	nan	10000.0
monomer-100-nr2-run1_result_104	31	DLKEILKSKGIDLQELLLKGKEAILKSPIGVDFKLDDAEKLKIESIEKKGNKIIATFKIKDYTFILEIELPLDKISLIVIPGGGEIPAVAELIGDEWVLK	2.290882471537303	0.8158828271841475	63.507328033447266	0.5427054166793823	10.713404655456543	nan	10000.0
monomer-100-nr2-run1_result_104	32	DVREVLAAHGIDLAAFLRAGAEALARSPVGVPLDLSDAAALDWRSTERRGDRLVAEFRVDDYTLRLVLTFPLDRLELVVLPGGGEVPAVARWVGDRWELV	1.389459595021392	0.9012048290152629	67.66648864746094	0.6098951101303101	9.029437065124512	nan	10000.0
monomer-100-nr2-run1_result_104	33	DIKEILKSKGIDLQKLLQEGVEALKKSPIGVDFKIDDVDKLKWESIKKEGDTIIATFKIEDYEFILRIKLPLDEIELIVIKGGGKVEAIAVYKGDKWVLE	2.1613726453051645	0.797133558284939	69.05076599121094	0.5741864442825317	10.608724594116211	nan	10000.0
monomer-100-nr2-run1_result_104	34	DLREILAEHGLDLQELLRQGLEALARSPIGVDFDFSDVDDLQFESIERVGDEIIATFRRDDYEFILRLRFPLDEIELIVIDGGGEVPAVARLRGDEWVLE	1.940116496109406	0.833611605601505	73.0810546875	0.652252197265625	9.605979919433594	nan	10000.0
monomer-100-nr2-run1_result_104	35	NLEEYLKSKGIDLQKFLKEGVEALKKSPIGKDFDFSDVKKIKWEKIERVGDEIIATFKKDDYTFRVVIKEPLDVIRLEVLPGGGEVPAVAEYRGDKFVLV	1.6706355432484077	0.8692972366742204	67.80802154541016	0.558521032333374	10.418634414672852	nan	10000.0
monomer-100-nr2-run1_result_104	36	NIKEILKEKGIDLQELLKKGAEALAKSPIGVDLKLDDVDKLKFEKIERVGDEIIAEFKIKDYKFILKIKEPLDEIELIVIPGGGEIPAIARYIGDKWELV	1.6298716654626269	0.8837681540178061	67.25688934326172	0.595794677734375	9.235899925231934	nan	10000.0
monomer-100-nr2-run1_result_104	37	DIREYLAKHGLDLQELLRQGVEALKKSPLGVDLDISDVDALRWERVEREGDRIVAEARVDDLTLRLVIHEPLDRIELIVLPGGGEVRAVAVLRGDEWVLE	1.1115684404934076	0.9336733508338416	73.02715301513672	0.7137431502342224	7.389336109161377	nan	10000.0
monomer-100-nr2-run1_result_104	38	NLEEILKKHGINLQEFLKEGVEAIKKSSIGKDLDISDVKDIKWEKIEKVGNKIIATFKKDDYEYRLVITLPLDRLELIVIDGGGEIKAKAVYEGDKWVLV	2.361932967889641	0.810697402174473	68.39410400390625	0.5933481454849243	8.968982696533203	nan	10000.0
monomer-100-nr2-run1_result_104	39	NLKEILKKHGIDLQEFLKKGIEAIKKSSIGKDFNFDDVDKLKFEKIERKGDEIIATFKKDDYTFIIKIKEPLDELELIVIDGGGEIKAIAKYVGDEWVLK	2.273664580362289	0.809867140824795	71.39732360839844	0.6731363534927368	7.470901012420654	nan	10000.0
monomer-100-nr2-run1_result_104	40	DLKEYLKSKGIDLQEFLKKGVEAIKKSSIGKDLKIDDADKLKIEKIEKIGNTIIAEFKIDNYTIIIKIYEPLDKLELIVKDGGGEIKAIAVYEGEEWKLV	2.8111428071309077	0.747478819887622	76.09225463867188	0.7279372811317444	6.573217868804932	nan	10000.0
monomer-100-nr2-run1_result_104	41	NIKEILKKHGIDLQEFLKKGVEAIKKSPIGVDLDISDVDKLKWEKIEQKGNEIIAEVRIKDYTIKLVLKFPLDRIKLIVIKGGGKIEAIAEYIGDEWVLK	1.6499227247140769	0.8769074428196	70.85786437988281	0.6305578947067261	7.974451541900635	nan	10000.0
monomer-100-nr2-run1_result_104	42	NLKEILEKHGINLQEFLKKGVEAIKKSPIGKDLNIDDVDKLKFEKIEKIGDEIIATAKIDDITLRIVIKFPLDEIKLIVEDGGGEIKAIAVFKGDEWELV	2.333585934093497	0.8091756651998975	71.15796661376953	0.6131274104118347	7.667534351348877	nan	10000.0
monomer-100-nr2-run1_result_104	43	DIKEILAKHGIDLQELLKKGVEAIKKSPIGVDLKIEDVDKLKWEKTEKVGDRIISTVKIEDYELILEIKFPLDEIRLIVIPGGGEIPAVAVFKGNEFVLV	1.7551115095607983	0.8906668280607358	67.94409942626953	0.5850211381912231	8.927919387817383	nan	10000.0
monomer-100-nr2-run1_result_104	44	NLKEILEKHGINLQELLKKGVEAIKKSSIGKEFDISDVDKLKWEKIEKKGDKIIAEFKKDDYTFILVINFPLDEIELIVIDGGGEIKAIAKYIGNEWKLV	2.1531780428819287	0.8240141928571043	71.34294891357422	0.6153929829597473	9.297704696655273	nan	10000.0
monomer-100-nr2-run1_result_104	45	DIKEILASKGIDLQELLQKGVEALKKSSIGVDLDISDVDKLKIEKIEKVGNKIIATVKIDDYTLILVINLPLDEIELILIKGGGKVEAVARLVGDEFVLV	2.873072508901534	0.7231222352479679	81.29380798339844	0.8140656352043152	4.208499431610107	nan	10000.0
monomer-100-nr2-run1_result_104	46	NLKEFLKSKGIDLQEFLKKGVEAIKKSSIGKDLDISDVDKLKFEKIEQIGDTIIATFKKDNYKIIIKVELPLDKISLIVEDGGGEIKAVAVYKGDEFVLE	2.403108389736554	0.7987313895282228	74.88440704345703	0.5517401099205017	12.15674877166748	nan	10000.0
monomer-100-nr2-run1_result_104	47	DLKKILEEHGIDLQKLLKEGIEAIKKSPIGKNFDFDNVDDIKWEKIERVGDKIIAVFKKDDYEFILVIKEPLDEIELIVIPGGGEIPAIAKYVGDKWVLV	2.803382295506813	0.7727116195487125	74.97035217285156	0.7046318054199219	7.274618148803711	nan	10000.0
monomer-100-nr2-run1_result_104	48	DLKEILKKHGIDLQEFLKKGVEAIKKSSIGKDLKIDDVDKLKITKTEKIGNEIVSTFKIDDYEIIIKIKLPLDKLEVIVIEGGGEIKAVAEYIGDEFVLK	2.360079745654822	0.8003639375913469	70.13019561767578	0.6092125177383423	7.950181484222412	nan	10000.0
monomer-100-nr2-run1_result_104	49	DLKEFLKSKGIDLQKFLKEGKEAIKKSSIGKDFKLDDVDKLKFEKIEKIGNEIIATFKIDDYTFIIKINLPLDEIELIVIDGGGEIKAVAVYKGNKFVLK	1.8473484967212537	0.8515405977523823	71.02750396728516	0.6245088577270508	8.418967247009277	nan	10000.0
monomer-100-nr2-run1_result_104	50	DIKKILKEKGIDLQELLKKGVEAIKKSSIGVDFKIEDVDKLKIEKTEKIGNKIISTFKYKDYTFILEINFPLDEIKLIVIPGGGEIPAVAKLKGDEWVLE	2.1733943261876267	0.8228288490577327	74.5411148071289	0.6450196504592896	9.443414688110352	nan	10000.0
monomer-100-nr2-run1_result_104	51	DIKEILKEHGIDLQEFLKEGVEAIAKSPIGVDLDIDNVDELKWEKTEKVGNEIISTFKKEDYTFKLVIHLPLDRLELIVIPGGGEVPAVAVYEGDKFVLV	1.6550872569264177	0.8727278115651	70.39298248291016	0.6040430068969727	9.660888671875	nan	10000.0
monomer-100-nr2-run1_result_104	52	DIAEILAEHGIDLQKFLKEGVEAIKKSPIGKDLDISDASKLKWEKIERVGNKIVATFKKDDYTFQLIIYEPLDRIQLVVIPGGGKVEAVAEYVGDKWVLV	1.60820290163461	0.8819139022815239	72.42953491210938	0.6822316646575928	7.603389263153076	nan	10000.0
monomer-100-nr2-run1_result_104	53	NIKEFLKEHGIDLQEFLKKGIEAIKKSSIGEDFKIDNVDELKFESIKKEGNKIIATFKYKDYTFKLVIHLPLDKIELIVEKGGGKIEAIAVYEGDEFVLK	1.916436973619479	0.8435722556301433	74.0234146118164	0.6759733557701111	8.245119094848633	nan	10000.0
monomer-100-nr2-run1_result_104	54	DLKEIMKKHGIDLQKFLKEGVEAIKKSSIGKDLEINDVDKLKIEKTEKIGNEIISEVKIDDYTLIVKIEFPLDKLSLIVIPGGGEIPVIAEYIGNKFVLK	2.5024254992261987	0.7831345383107875	70.74012756347656	0.6278443336486816	7.42522668838501	nan	10000.0
monomer-100-nr2-run1_result_104	55	DLKEILKEHGIDLQELLKKGVEAIKKSPIGVDLKIEDVDKLKWEKIEKIGDRIIAVAKIDDYELILEIKFPLDEIKLIVKKGGGKIEAIAVYKGDKWVLE	1.63251356812274	0.8776314698534455	73.67953491210938	0.685571551322937	7.604507923126221	nan	10000.0
monomer-100-nr2-run1_result_104	56	DLKEYLKKHGIDLQELLKEGVEAIKKSSIGKDFKFDDVDKIKFEKIERKGNKIIATFKKDNYTFEIVIHEPLDRIELKVIDGGGEVKAIAVLEGDKWVLV	2.934568417444612	0.7356804061346027	79.36959075927734	0.6146341562271118	12.835780143737793	nan	10000.0
monomer-100-nr2-run1_result_104	57	DLKEFLKKHGIDLQEFLKEGVKVIKKSSIGVDLDISDVDELKIEKIEKKGNTIIATAKIKDYTLTIKIHLPLDKIELIIEKGGGKVEAKAVFKGNEWVLE	2.308935295164028	0.7995338713243565	79.14820098876953	0.7689803242683411	6.2646331787109375	nan	10000.0
monomer-100-nr2-run1_result_104	58	DLKEILAEHGLDLQKLLKEGVEAIKKSSIGKDFDISDVDELKWEKIEQVGDTLIAEFKKEDYTIRLVLHFPLDRIELIVIPGGGEVKAVAVLEGDKWVLK	1.9896417084308458	0.8409722911769407	72.32246398925781	0.6765851974487305	8.021097183227539	nan	10000.0
monomer-100-nr2-run1_result_104	59	NLKEILASHGIDLQEFLKKGIEAIKKSSIGKDLNIDDVDKLKFESIERVGDRIIATFKKDDIEIKLVIHFPLDRIELIVIEGGGEVKAVAVYEGNEWVLK	2.2935522779568998	0.8150133648244665	75.57173919677734	0.5827991962432861	12.171658515930176	nan	10000.0
monomer-100-nr2-run1_result_104	60	DIKEILKSKGIDLQEFLKKGIEAIKKSSIGKDFKFDNVDDLKIESIEKIGNTIIATFKKDNYTFILKINEPIDELELIVIDGGGEIKAIAKYIGDEFKLV	2.345134644930982	0.8058824007584411	69.30895233154297	0.634772539138794	7.668495178222656	nan	10000.0
monomer-100-nr2-run1_result_104	61	DIREFLKSHGIDLQELLKKGAEAIAKSPIGVKLDIDDVDDLKWESTEKVGNKIISTFRRDKYTIQLVINLPLDEIELIVIDGGGEVKAVARYVGDEWVLV	1.3216380181185725	0.9022945710249476	75.10371398925781	0.626815140247345	9.466180801391602	nan	10000.0
monomer-100-nr2-run1_result_104	62	NLKEILAKHGIDLQELLKKGVEAIKKSSIGVDLNIDDADKLKIEKTEKIGNEIISTFKKEDYEIILKIKLPLDEIELIVIKGGGKIEAIAVYKGNEFVLV	2.0684290543320616	0.8257811188090356	74.0785140991211	0.6665087938308716	7.834871292114258	nan	10000.0
monomer-100-nr2-run1_result_104	63	DIKEILKEKGIDLQELLKQGVEALKKSSIGKDLKIDDVDKLKWESIEKIGNEIIAKVRIEDYELILKIKEPLDKIELILIPGGGEIPAIAVYEGDKWVLK	3.025601204846141	0.7087456746505133	74.22343444824219	0.6560376286506653	8.431145668029785	nan	10000.0
monomer-100-nr2-run1_result_104	64	NIKEILKEHGIDLQKLLKEGVEAIKKSPIGKDFDISDVNKLKFEKIERIGNEIIATFKKEDYTFILRIKLPLDEIELIVEDGGGEIKAVARYVGDKWELV	2.1602160360556417	0.8146495305095864	74.2905502319336	0.5957062244415283	10.43455982208252	nan	10000.0
monomer-100-nr2-run1_result_104	65	DVKEILEKHGINLQEFLKEGVKAIAKSPIGVKLDFSDVNELKIESTEKVGDKLISTFKKEDYTFKLVINFPLDKIELIVIPGGGEIKAIAVFEGNKWVLK	1.8727247556723072	0.836905596571645	71.97372436523438	0.6105935573577881	9.568770408630371	nan	10000.0
monomer-100-nr2-run1_result_104	66	DLKEFLKEHGIDLQKFLKEGVEAIKKSSIGKDFKIDDVDKLKIEKTEKIGDTIISTFKKEDYTIIIKIHLPLDKLELIVKEGGGEIKAIAVYKGDKWVLE	2.2045788466974865	0.8215914561882168	71.51292419433594	0.6125220656394958	9.367141723632812	nan	10000.0
monomer-100-nr2-run1_result_104	67	NLKEILAEHGIDLQEFLKKGVEAIKKSSIGEDLKIDDVDKLKWEKIEKVGDKIIAEVKIEDITLKLVIHFPLDRLELIVEKGGGKIEAIARYVGDEWVLE	1.7967507165643608	0.8577347739367185	70.77359771728516	0.5959484577178955	9.912525177001953	nan	10000.0
monomer-100-nr2-run1_result_104	68	DLKEYLKSKGIDLQELLKKGVEAIKKSSIGKDLDISNVDELKIEKTEKIGDKIISTFKKDNYTIKLVIHEPLDEIELIVIDGGGEIKAVARFVGDEWVLV	2.7318857185980514	0.776275059149279	78.02494812011719	0.5959819555282593	11.8076810836792	nan	10000.0
monomer-100-nr2-run1_result_104	69	NLKEILAKHGIDLQEFLKKGVEALKKSSIGKDFNFDDVDKLKIEKIEKIGNSIIATFKKDDYEFKVIIEEPLDKLRLEVIPGGGKVEAVAVYEGDKWVLV	1.496759431468736	0.8978183603924392	60.24068069458008	0.4812508821487427	11.050262451171875	nan	10000.0
monomer-100-nr2-run1_result_104	70	DLKEILKKHGIDLQELLKKGVEAIKKSSIGKDLKIDDASKLKIEKIEKIGNEIIATAKIEDYELILKINLPLDKIELIVIDGGGEIKVKAVLKGDEFVLE	12.435117881438078	0.4281616220233627	59.39789581298828	0.4106975793838501	14.162959098815918	nan	10000.0
monomer-100-nr2-run1_result_104	71	NLKEILESHGIDLQEFLKKGVEAIKKSPIGVDFDISDVDKLKFEKIEKIGNKIIATFRYKDYEFIIVINLPLDELELIVIPGGGEIPAIARYIGDEFVLV	1.6998661422815249	0.8767264116129811	73.95743560791016	0.6855188608169556	7.306546211242676	nan	10000.0
monomer-100-nr2-run1_result_104	72	NLKEYLAKHGIDLQEFLKKGIEAIKKSKIGKDFKIDDVDELKIEKTEREGDRIISTFKIDDYTFEIVIYEPLDRLELRVIPGGGKVEAIAVFEGDEWVLV	0.8042858561257331	0.9561419950393599	73.34246063232422	0.7208197116851807	6.911312580108643	nan	10000.0
monomer-100-nr2-run1_result_104	73	NIKEFLESKGIDLQELLQKGIEAIKKSPIGKDLKIDDVDKLKWEKIEKIGDKIIATAKIEDITLILEIKLPLDEIKLIVIDGGGEIKAVAVLKGDEWVLE	2.9679256450483584	0.7324143729940988	76.86068725585938	0.6164776086807251	10.782444953918457	nan	10000.0
monomer-100-nr2-run1_result_104	74	DLRKILAEHGIDLQKFLQEGVKALKKSSIGKDFKIDNVDELKWEKIERVGNTIIATFRREDYTFKVVIHFPLDRLELIVIPGGGKVEAVAVFEGDEWVLV	1.3830151276566722	0.9044433231737983	66.4581069946289	0.5782142281532288	9.547459602355957	nan	10000.0
monomer-100-nr2-run1_result_104	75	DLKEYLASHGIDLQEFLKKGVEAIKKSSLGKDLKIDDVDKLKWESIRREGDTIIAEARIDDYTLRLIVHEPLDRLELVVLDGGGEVPAVAEFVGDEFVLV	2.1253930429373424	0.8250025083180774	74.89535522460938	0.717900812625885	7.107840538024902	nan	10000.0
monomer-100-nr2-run1_result_104	76	DIKEYLKSKGIDLQELLKKGIEAIKKSSIGKDFKIDNVNEIKWEEIKKVGNTIIAVWRKEDYDFILVIHEPLDVIELIVKEGGGEIKAIAKLVGNEWKLV	2.8722077508059205	0.7473958261942331	79.10515594482422	0.7781894207000732	6.227879524230957	nan	10000.0
monomer-100-nr2-run1_result_104	77	NLKEIMKSLGIDLQEFLKKGVEAIKKSPIGVDLKLDDVDKLKIESIEKKGNEIIATFKIDDYEIKIVIKFPVDKIELIVIPGGGEEKAKAVYEGDEFKLV	1.2298946384589027	0.9136164186480572	77.07354736328125	0.7645751237869263	5.562958240509033	nan	10000.0
monomer-100-nr2-run1_result_104	78	NLKEILKEHGIDLQEFLKKGVEAIKKSPIGVDFDISDVDKLKFESTEKIGNKIISEFKKDDYIFKIVIHFPLDRIELIVIPGGGEIPAIAVYKGDKWELV	1.4465122025811576	0.9051311407821935	66.70173645019531	0.5721195340156555	10.2656831741333	nan	10000.0
monomer-100-nr2-run1_result_104	79	DIKEILKEHGIDLQEFLKKGVEALKKSPIGKDLKIDDVEKLKWESTKLEGNTLISTVKIDDYELILEIEFPLDKLKLIIRDGGGEIKAVAVYKGNEWVLE	1.746882926580687	0.8523644079833166	71.44719696044922	0.5554577708244324	10.818836212158203	nan	10000.0
monomer-100-nr2-run1_result_104	80	DLREILKKHGIDLQEFLKKGQEAIKKSPIGVDLKLDNVDDLKFEKIEKIGDTIIAVFKKDDYEIIIKIHFPLDRIEVIVIPGGGEIPAIAVYEGDEWKLV	1.5251887857965025	0.8918326277879689	70.67049407958984	0.6022300124168396	9.998221397399902	nan	10000.0
monomer-100-nr2-run1_result_104	81	DLKKILEEKGIDLQELLKKGIEAIKKSPIGKDLNFDDVDKLKIESIEKVGDEIIATAKIDDIKLILRIKEPLDVIELIVEPGGGEIPAVAKLIGDEFVLE	3.0145105110924955	0.7068394678678422	74.4232406616211	0.6984309554100037	6.798411846160889	nan	10000.0
monomer-100-nr2-run1_result_104	82	DIKKYLESKGIDLQKFLKEGVEAIKKSSIGVDFEIDDVDKLKIEKTEKIGNKIISEFKIDDYTFKLIIYEPLDKLELVVEKGGGKIEAKAVFKGNKWVLE	1.8088075457508	0.8559324638755937	70.09602355957031	0.6461420655250549	8.070822715759277	nan	10000.0
monomer-100-nr2-run1_result_104	83	DIKEYLKSKGIDLQELLKKGIEAIKKSSLGIDFNFDDVDKIKWESIKKEGNEIIATFKKDNYTFILRIKEPLDKIELIVIKGGGKIEAVAVLEGDEFVLV	2.6966401393444768	0.7506831590720694	79.8189468383789	0.7344857454299927	8.28896427154541	nan	10000.0
monomer-100-nr2-run1_result_104	84	DIREILKEHGIDLQELLKKGVEAIKKSKIGKDFKLDDADKLKIEKTEKIGNEIVTTFKKDDYTFILKIEFPLDKIELIVEKGGGKIEAIAVYEGDEWVLK	2.11447759276903	0.8248373918610299	71.3972396850586	0.5617959499359131	11.257763862609863	nan	10000.0
monomer-100-nr2-run1_result_104	85	NIEEYLKSKGIDLQKFLKEGVEAIKKSSIGVDLDISDVKKLKIESTEKIGNKIISTFKKDKYKYILVINEPLDEIRLIVIDGGGEIKAVAVYKGDKWVLE	1.9735844674213068	0.8278293088614087	67.20215606689453	0.6100140810012817	9.14820384979248	nan	10000.0
monomer-100-nr2-run1_result_104	86	DIKEFLKSHGIDLQEFLKKGIEAIKKSSIGKDFKFDDVDKLKITKTEKIGNTIISEFKIDDYTFILKIHLPLDKIELIVKEGGGEIKAKAVFEGDEWVLK	2.332823502106662	0.8027528947966749	72.65843200683594	0.628907322883606	9.378719329833984	nan	10000.0
monomer-100-nr2-run1_result_104	87	DLFEILAKHGINLQEFLKKGVEAIKKSSIGKDFNIEDAKELKIEKIERIGNTIIAVFKKEDYEFIIVIKEPLDEIELIVKEGGGEIKAKAVYKGDKWELV	1.918195604061246	0.8403443021501567	69.50187683105469	0.6609706878662109	7.802212715148926	nan	10000.0
monomer-100-nr2-run1_result_104	88	NIEEILKSKGIDLQKLLKEGVEAIKKSSIGKDFKIEDVSKLKIEKTERIGNRIISTFKIEDYTFRLVIEEPLDRISLIVEEGGGEIKAVAELVGDKWVLK	2.623908164099838	0.772164278016197	74.57207489013672	0.6899129152297974	7.003381252288818	nan	10000.0
monomer-100-nr2-run1_result_104	89	DIKEYLASKGIDLQKFLEEGIKAIKKSSIGKDFKFDDVDKLKWEKIEKIGDNIIATFKIDDYEFILKIKEPLDEIELIVKDGGGEIKAIAVYKGNEWELV	2.894152255737556	0.7464509696704682	72.12239837646484	0.6602074503898621	7.644986152648926	nan	10000.0
monomer-100-nr2-run1_result_104	90	DIKEILAEHGIDLQEFLLKGREAIAKSPIGKDLNLDDVDQLQFESIERVGDTIIATFKIDDYTFILRIHFPLDRLELIVIDGGGEVKVVAVYEGDEWVLK	2.0022759844110936	0.8339390611055435	69.27494049072266	0.6253587007522583	8.292268753051758	nan	10000.0
monomer-100-nr2-run1_result_104	91	DIKKILAEHGINLQEFLQKGVEAIKKSSIGVDFKIDNVDELKIEKTEKVGNKIISTFKKDDYTFILVIHFPLDRIDLIVIKGGGKIEAVARYEGDEWKLV	2.3394556693309823	0.8029499962146929	74.44979858398438	0.665568470954895	8.873634338378906	nan	10000.0
monomer-100-nr2-run1_result_104	92	DLREYLASHGIDLQEFLKKGVEAIKKSSIGVDLDFSNVEDLKFESIERKGNKIIARFKKDDYEFIIEIHEPLDELKLKVIKGGGKIEAVAVYKGDEWVLV	2.1558571510876416	0.8210272250029443	71.42132568359375	0.6868526339530945	7.591396808624268	nan	10000.0
monomer-100-nr2-run1_result_104	93	DLREILASHGLDLAALLREGAEAIARSSIGKDFDFDDADALRWERTRREGDRIIAEFRREDYTFRLVLRFPLDEIELVVIPGGGEVPAVARLVGDEWVLV	1.7234692722738996	0.8677238145684517	69.6703872680664	0.5513665080070496	11.875391006469727	nan	10000.0
monomer-100-nr2-run1_result_104	94	NIKDILAEHGIDLQKFLKEGLEAIKKSSIGEDFKIDDVDKLKWTSTKKIGNTIISEVKINDYTFILEIKFPLDEITLIVKKGGGEIKAKAVYKGDKWELV	2.2418752548554663	0.8210833737009209	69.18760681152344	0.6601220369338989	7.5328497886657715	nan	10000.0
monomer-100-nr2-run1_result_104	95	NLKEILASKGINLQEFLKKGIEALKKSSIGKDFNFDDVDDIKWEKTEKIGDKIISTFKKEDYTFIVEINLPLDELKLIVIPGGGEIPAVAVYKGDEWVLE	2.6386878922743455	0.7719906604638426	74.4039306640625	0.6990615129470825	7.015636920928955	nan	10000.0
monomer-100-nr2-run1_result_104	96	DLKEILKKHGIDLQEFLKKGKEAIAKSSIGVDLDISDVDKLKFDSIEKIGDTIIATFKYKDYEIIIKIHFPLDRIEVIIKKGGGKIEAIARYVGDEFVLE	1.8954158439892699	0.8523370810727334	66.74236297607422	0.567782998085022	10.338350296020508	nan	10000.0
monomer-100-nr2-run1_result_104	97	NLKEILESKGINLQEFLLKGKEAILKSPIGKDLKLDDADKLKIESIEKIGNRIIAKFKIDDYTIIIEINLPLDELKVIVIEGGGEIKAVAVYKGDEFVLV	2.6930730606443385	0.7401760232701341	63.34292984008789	0.5170947313308716	8.084339141845703	nan	10000.0
monomer-100-nr2-run1_result_104	98	DLREVLASHGIDLQEFLKKGVEAIKKSPVGVDLKIDDVDKLKWTSIEREGDRLIAEAKIEDYTLRLVLHFPLDRLELVVIPGGGEVPVVAVFEGDEFVLR	1.4025188668626298	0.9061600792671607	70.34744262695312	0.6374267339706421	8.710309028625488	nan	10000.0
monomer-100-nr2-run1_result_104	99	DIAAYLASHGIDLQQFLQQGVEAIKKSPIGKDFKFDDASQLQITETRRVGNEIITTFKRDDYEFILKIKEPLDRIELIVIPGGGEIPAIARFVGNEWVLE	2.388555197425381	0.8139462810144106	73.96553039550781	0.6752697229385376	7.905585765838623	nan	10000.0
monomer-100-nr2-run1_result_105	0	APLVTVTYRVTVTLEDLRTGEVRRLGATLTAGYRLPAEDRPLRVRVEFRRRGRRLGVRVTAVLEGTDEVLATLELWLELPDDLADARVTVEVERLDELVP	1.205481849670374	0.9199134476170536	73.2757339477539	0.6763988733291626	6.604254722595215	nan	10000.0
monomer-100-nr2-run1_result_105	1	TPILYKTFKIKITFTDKKTGEVKEKGAILTAGMKLPNEDKELEIKVEEFEEGDYKGFKVTAVLKGTDEVLAELKITIKIEEDYEDAEITVEIEELDILIP	1.3062506852667242	0.9037101708567532	73.39144897460938	0.6854751706123352	6.82896089553833	nan	10000.0
monomer-100-nr2-run1_result_105	2	MEIVYRTFEVKITLTNKKTGKVEEKGAVLTAGYRLPAEDRELVVEVEFEKKGNKYGVKVTAKLKGTDEVLATLEIWFDLKDDLEDVEITVEVKELEELVP	2.008640978794819	0.8148270539539837	72.06269836425781	0.6584175229072571	6.9985857009887695	nan	10000.0
monomer-100-nr2-run1_result_105	3	PELVYRTFKITITLKNLKTGEVKEIGAELTAGYLLPSEDKELEIKVEEFKEGNKKGFKVTAVLKGTNEVLATLEIEIELKDDLEDAEITVEIEEIDELIP	1.242800999323934	0.917605118630915	76.124755859375	0.7203908562660217	6.226522922515869	nan	10000.0
monomer-100-nr2-run1_result_105	4	TPIVYKTFKIKITLTDKKTGKVEEIGAELTAGYKLPNEDKELEVKVEEFREGNYLGFKFTAVLKGTNEVLATLEVKIELKDDLEDAEVKVEVEELNELVP	1.1808550756736804	0.9213845488165837	78.27654266357422	0.7825865745544434	5.777562618255615	nan	10000.0
monomer-100-nr2-run1_result_105	5	PPLVYRTFRVRITLTDLKTGEVRELGATLTAGYRLPNEDRELVVRVEEVREGNRLGFRVTAVLKGTDEVLATLELWIELDDDLEDAEVTVEVEELPELPP	1.4160561123248716	0.8959210041500647	72.8021469116211	0.6555759906768799	6.845614910125732	nan	10000.0
monomer-100-nr2-run1_result_105	6	EEIVYLKYKVKITLTNKKTGEVKEIGAELTVGYKLPDEDSEVEIKVEKEEKGNKVGFKVTAVLKGTNEVLSTLEIWLDLKDDLEDAEITVKIEKLEELVP	1.602806060977126	0.8680055096935649	70.71868896484375	0.6123142242431641	7.141493797302246	nan	10000.0
monomer-100-nr2-run1_result_105	7	TPLVLRTYKITITVTDLATGKVTTIGATLTAGYPLPSEDQPLRIEVEEFQEGNYRGFRFTAVLEGTDEVLATLEIKVELNNNQANVKITVEVEELDILVP	1.2375631593541576	0.9257123621740377	75.1445541381836	0.6853283047676086	6.826610088348389	nan	10000.0
monomer-100-nr2-run1_result_105	8	EKLVYRTYKIKITFTNKKTGEVEEIGAELTAGYKLPNEDKELEIKVEEFEEGNYKGYKVTAVLKGTNEVLAEKEIKIKLDNDYEDAEIKVEIEKLDKIIE	1.3807020505491627	0.9014699321983386	77.42950439453125	0.7265828847885132	5.390017986297607	nan	10000.0
monomer-100-nr2-run1_result_105	9	MKLKLKTFKVKITLTDKSTGKVEEKGATLTAGYPLPSEDKELVIEVEYKRDGNRLGVKVTAVLKGTDEVLATLEEWFELDDNLEDAEITVEVEELDIEPE	2.78292250369112	0.7180190043400054	72.80831909179688	0.6887729167938232	6.917552471160889	nan	10000.0
monomer-100-nr2-run1_result_105	10	PELVIRKFKITITLTNKKTGEVKKIGKELEAGYYLPSEDQELEIKVEEFQEGNKKGIKVTAVLKGTNEVLNTLEVEIDLKDDLEDAEISVEVEEIPELVK	1.3791821070280714	0.9003464990410116	74.10936737060547	0.6995874047279358	6.975558757781982	nan	10000.0
monomer-100-nr2-run1_result_105	11	PELVYRTYKITITFTNKKTGEVKEKGVELTAGYLLPAEDKKLEIKVEEYREGKYLGFKFTAVLKGTDEVLATKEEKIEIKDDYEDAEFTVKVEELEEYPP	1.4054815991255807	0.8876973937191402	73.54798889160156	0.7172481417655945	6.771946907043457	nan	10000.0
monomer-100-nr2-run1_result_105	12	TPLLLRTYKITIKLTDKKTGKVEEKGAVLTAGQPLPSLDSPLEVRVEYEKKGNKFGVKVTAVLKGTDEVLAELEIWFELKDDYDDVEITVEVEELPVLVP	1.7902363523827822	0.8393681433473972	71.56196594238281	0.6348034739494324	7.515664100646973	nan	10000.0
monomer-100-nr2-run1_result_105	13	PEIVYKTYKIKITLTNKKTGEVKEKGIELTAGYKLPSENKELEIKVEKKEEGNKVGFKFTAVLKGTNEVLAEKEEWIELDDDLEDAEIKVEVEELKEEPK	1.4657658975003298	0.8910198304462965	76.7590103149414	0.7409495711326599	6.041580677032471	nan	10000.0
monomer-100-nr2-run1_result_105	14	PELVLRTYAVKITLTDLRTGRVEERGAVLTAGYLLPAEDQELEIEVTEERDGNRLGFTVTARLKGTDEVLATLKLWLDLRDDLEDARVEVEVTELDVLVP	1.4954267073144423	0.8838760079902883	75.9590072631836	0.7063210010528564	6.101627349853516	nan	10000.0
monomer-100-nr2-run1_result_105	15	TPILYRTYKVKITFTDKKTGKVEEKGAELTAGQKLPSENSPLEVKVEEEKKGNYLGFIVKAVLKGTNEELATLKEWIYLKDDYEDAEVTVEIEELDIEIP	3.2809787661173595	0.6349956263353813	62.40763473510742	0.47969239950180054	9.465925216674805	nan	10000.0
monomer-100-nr2-run1_result_105	16	EPLELRRYRVTITVKNLKTGEVKVIGAELTAGRRLPSEDQPLRVEVEREEEGNRVGYRVRAVLEGTDEVLAELRVWVELDEDLEDVEITVEIEELPERPE	4.049608263321525	0.563047769174317	68.16526794433594	0.5963551998138428	8.130353927612305	nan	10000.0
monomer-100-nr2-run1_result_105	17	APLVLRTFKIKITLKNLKTGEVKEKGAILTAGYLLPSEDKELVIEVEEFEEGKKKGVKVTAVLKGTNEVLATLEIEFELKDDLEDYELTVEVEELDILIP	2.2055610212748586	0.8125931433662713	80.39208984375	0.7731570601463318	5.135869979858398	nan	10000.0
monomer-100-nr2-run1_result_105	18	PKLKYVTFKVKITLKDLKTGKVEEKGAVLTAGYELPSEDQELEIKVTEERKGNKVGIKVEAVLKGTDKLLATLEIWFELKDDLEDAEITVEVEKLDIVVE	2.1743984944478827	0.8085585767084658	71.12620544433594	0.6560264825820923	7.21843147277832	nan	10000.0
monomer-100-nr2-run1_result_105	19	MKIVYKTYKIKITFTDKKTGEVKEIGVELTAGFKLPEEDKELVIKVEEIKEGNKVGFKFTAVLKGTDEVLAEKEVWIELKDDYEDAEIKVEVEEIKELKE	1.6034979450616638	0.8705825724053194	71.72869110107422	0.6544229984283447	6.936371803283691	nan	10000.0
monomer-100-nr2-run1_result_105	20	EPLVLKKYKVKITLENLDTGEKEEKGAELTAGYKLPSENSPLEIEVEEFEEGNYKGIKITAKLKGTDEVLAELKIKFKLEDKYENYKITVEVEELDEIVE	1.495520059675907	0.8904165898416281	76.07511138916016	0.6885659694671631	6.483068466186523	nan	10000.0
monomer-100-nr2-run1_result_105	21	PEIKYKIYEIKITLTNLKTGEVKEIGATLTAGYKLPNEDKELEIEVKEVRKGNKLGFIFTAKLKGTDEVLATLEIWIDLKDDLEDAKVEVEVKKLDIEIP	1.2550051028589853	0.9208700575883932	75.45003509521484	0.7301385998725891	6.233193874359131	nan	10000.0
monomer-100-nr2-run1_result_105	22	PQLVTKTYKITIKLENLDTGEVKTIGKTLTAGYLLPSEDKKLVIKVEEKREGNKLGFKFTAVLEGTNEVLATLEEWIDLDDNLENAKVTVEVEELNELVP	1.1507923469395338	0.926454716295723	77.1961669921875	0.7518593072891235	6.088709354400635	nan	10000.0
monomer-100-nr2-run1_result_105	23	PPLVYVTYRVTIRLEDLRTGEVRELGALLTAGFPLPAEDRPLVVRVREERRGRYLGYRFEAVLEGTDELLATLEVWLRLEDDLEDARVEVRVERLDLLVP	1.8251382454219949	0.8300889763238569	67.626708984375	0.5436254739761353	7.97761869430542	nan	10000.0
monomer-100-nr2-run1_result_105	24	MEIKYKKYKITITFTNLSTGEVEEKGAELTAGYKLPSEDKELEIKVEEFEEGNYKGFKVTAVLKGTNEVLAELEIKIYLDDNYDDAKIEVKVEELNEEIK	0.9505500839889591	0.9478371634969629	75.33367156982422	0.7124919295310974	6.343161106109619	nan	10000.0
monomer-100-nr2-run1_result_105	25	MEIVYRKYKVTITKKNLKNGEVKTKGAELTAGYKLPNEDKELEVKVEEKKKGNKKGYTVTAVLKGTDEVLATLEIEIELDENEEDVEITVEIEKLDEIIP	1.179078663575272	0.9275932771921785	73.82579803466797	0.6892645359039307	6.707929611206055	nan	10000.0
monomer-100-nr2-run1_result_105	26	MEIVYRKFKIKITLTNKKTGKVEEKGAELTAGYELPEEDKELVIKVEEFEEGKYKGYKFTAVLKGTDEVLATLEIKFELKEDLEDAEITVEVEELEELIP	1.6223375633559292	0.8656699283516015	78.05760955810547	0.7693265080451965	5.599857807159424	nan	10000.0
monomer-100-nr2-run1_result_105	27	APLVLRTYEIKITFTNKSTGEVEEIGATLTAGQRLPALDRPLEVRVEEFREGNKVGFRVTAVLKGTDEVLATLEIEVELEDDYEDAEIKVEVREVPDLPL	1.5149846152866584	0.8932205457647288	71.93446350097656	0.6536922454833984	7.3795905113220215	nan	10000.0
monomer-100-nr2-run1_result_105	28	MPIKYVTYKITITLKDLSTGKVETKGAILTAGYELPEEDKELEIKVEEIKEGNRVGFKFTAVLKGTDKVLATKEIWVELKDDLSDAEITVEVERLDILIP	1.2829349351013928	0.9144227775114085	76.74881744384766	0.7473264932632446	6.15708065032959	nan	10000.0
monomer-100-nr2-run1_result_105	29	MKLVKKTYKIEIKKTDLKTGKVEEKGVELTAGYELPAEDQKLEVKVEEKKKGNYKGFIFTAVLKGTNKVLAKKEVWIKLDNDLKDAKIEVKVEELDELPL	1.351850216989957	0.9109289220812109	73.14016723632812	0.6798311471939087	7.1365203857421875	nan	10000.0
monomer-100-nr2-run1_result_105	30	PPLVLRTYRVEITLEDLRTGRVERLGAELTAGYLLPAEDRELEVRVEEFREGPYLGVRVTAVLRGTDEVLAELELRLRLDDDLEDARVTVEVRELDELPP	10.785570021322892	0.16209676205261736	52.034366607666016	0.42515891790390015	11.682509422302246	nan	10000.0
monomer-100-nr2-run1_result_105	31	PLLVTVTYEVRITLRDLRTGEVRELGAVLTAGYELPSEDRPLRVEVEERREGDRLGFVVRAVLEGTDEVLATLELWLELDDDLEDAEVTVEVRRLDELVP	1.308178791618843	0.9051478879999082	66.988037109375	0.5647751092910767	8.726378440856934	nan	10000.0
monomer-100-nr2-run1_result_105	32	PEILYRTYKIKITLTDKKTGKVEEKGAELTAGYKLPSEDQELEIKVEEFKKGNYKGFKFTAVLKGTNEVLAELEIEFKLDNDLEDAEIKVEVEELEELPK	1.5043778316579999	0.8887412411477749	70.74420166015625	0.6269799470901489	7.571521282196045	nan	10000.0
monomer-100-nr2-run1_result_105	33	PEIKYKTYKITITLKDLKTGKVETKGATLTAGYKLPSENQKLVLKVEEIQEGNKKGFKFTAVLEGTNEVLATKEIWFELKEDLEDAEITVEVEKLDIDIP	1.4163401983806168	0.8925294213248912	73.5925521850586	0.7147150635719299	6.969038486480713	nan	10000.0
monomer-100-nr2-run1_result_105	34	PLLVKVTYKIEITLTNNSTGEVTKKGAVLTAGYKLPSLDSPLEVKVEEITKGNKKGYKFTAVLKGTNEVLATKEIWFNLNNNLSNATITVKVEKLDELVL	1.6571614293488317	0.8737960713163558	78.29817962646484	0.7546881437301636	5.883745193481445	nan	10000.0
monomer-100-nr2-run1_result_105	35	PPLVLRTFKITITKKNLKTGEVEEIGATLTAGYLLPNENSPLVLEVEEFEEGNKKGFRFTAKLKGTDEVLAEKEIEIELKDDEEDVEISVKVEELPILIP	1.182190189592518	0.923081305260011	79.82988739013672	0.7669005393981934	5.403063774108887	nan	10000.0
monomer-100-nr2-run1_result_105	36	PPLVLRTFKIKITLTDLKTGKVEEKGAILTAGYLLPDEDRELEIKVEEFKEGNYVGFKFTAVLKGTDEVLATLEIKFELKDDLEDAKIEVEVEEIPELVP	2.220588224430695	0.8009160382821301	76.35803985595703	0.7313958406448364	6.304301738739014	nan	10000.0
monomer-100-nr2-run1_result_105	37	MKLKYVTYKITITFTNLKTGEVKTIGATLTAGYPLPSEDKELEVKVEEKREGNKVGFKFTAVLKGTNEVLATLELWVELKDDYEDAEITVKVEKLDIDIP	1.4491227568491378	0.8941528577434024	77.80435943603516	0.7683053016662598	5.825356483459473	nan	10000.0
monomer-100-nr2-run1_result_105	38	MEIKYKTYKITITLTNKKTGEVTTKGATLTAGYKLPNEDKELVIEVKEVTKGNKKGFVFTAKLKGTNEVLATLEVWVDLKDDLDDAEITVEVEELEEEVP	1.306161646279889	0.9094684836540989	67.99930572509766	0.5716286897659302	8.25843334197998	nan	10000.0
monomer-100-nr2-run1_result_105	39	PELVLRKFKIKITLTNKDTGEVKELGAELTAGYLLPSENQELEIKVEEERDGDRLGFTFTAVLKGTNEVLATLKLWIELKDDLENAEVTVEVEELNEIIP	1.6246718811059884	0.8675699546197885	70.1958999633789	0.6187858581542969	7.625085830688477	nan	10000.0
monomer-100-nr2-run1_result_105	40	PELVFRTYKVTITLTDKKTGKVTKIGKELTAGYLLPSENSKLVVKVEEKKEGNRKGFTVTAVLEGTNEVLATLETWIELKDDLEDAEISVEVEELPELPP	1.8014377556588497	0.8635541653890982	71.82752227783203	0.6141440272331238	7.044003009796143	nan	10000.0
monomer-100-nr2-run1_result_105	41	MELVLKKYKIKITKTNLDNGEVEEIGAELTAGYKLPSEDKKLEIIVEEFKEGNYKGFKFTAKLKGTDEVLAELEIKIYLDNNEENVEIKVEVEELNEIIP	1.024903749725624	0.9412458407910306	77.79948425292969	0.7635625004768372	5.933437347412109	nan	10000.0
monomer-100-nr2-run1_result_105	42	PLLVTRTYEITITLTDKSTGEVTTLGATLTAGYRLPSENSPLEVRVEERRDGNFLGFTFTAVLKGTDEVLATLELRLELDNDLDDAEVTVEVREVPDLPL	1.8486194114887804	0.862118969777571	75.29821014404297	0.7147442102432251	6.522637367248535	nan	10000.0
monomer-100-nr2-run1_result_105	43	PEIVYVTYEVKITLTDKKTGKVEEIGATLTAGYELPSEDSPLEVKVEEFKEGNYLGFKVTAVLKGTNEVLAELVIKIELKEDLEDAEVKVEVKRLDVRIP	1.381201051151636	0.9112759475054121	79.11157989501953	0.7529017329216003	5.634045600891113	nan	10000.0
monomer-100-nr2-run1_result_105	44	PELKLVKYKITITLKNLDTGEVEEIGAELTAGYYLPAEDKELEIKVEEFEEGNYKGFKVTAVLKGTDEVLATLEIKVKLEDDLENAEITVKIEKLDELIP	1.09248308123629	0.9328104152138418	78.7349853515625	0.7378724813461304	5.497045516967773	nan	10000.0
monomer-100-nr2-run1_result_105	45	PELKLKTFKIKIKLTNKKNGEVKEKGDILTAGFELPNEDKELEIKVEYKKEGNKYGVTVTAVLKGTNEVLATKEIEFELNNNYEDAEIEVEIEKLDIEIP	1.934826749803771	0.8246429026217791	77.30462646484375	0.7657728791236877	5.627829074859619	nan	10000.0
monomer-100-nr2-run1_result_105	46	PPLVLKKYKIKITLTDKSTGKVEEIGAELTAGYLLPSEDKELEVKVEEKKEGNYVGFTVTAVLKGTDEVLATLEIKVELKDDLEDAEIKVEVEELNELVP	1.2213337148698498	0.9150400011535231	74.71613311767578	0.7001734375953674	6.574127197265625	nan	10000.0
monomer-100-nr2-run1_result_105	47	TPLKYRKYKIKITLKDKKTGKVEEKGAELVAGYPLPSEDKKLVIKVEYFKKGNKYGVKVTAVLEGTDEVLATLEIEFELKDDYEDYEISVEIEELDIEIP	11.246483120725962	0.18448866062273964	68.99127960205078	0.6429926753044128	7.560060977935791	nan	10000.0
monomer-100-nr2-run1_result_105	48	MEIKYKTYKITITKTDKKTGKVEKKGVILTAGYELPSEDKELEIKVEEFKEGNYKGYKFTAILKGTNEVLAEKVVKIELKDDEEDVEIEVKVEKLDVEIK	1.1929459109535832	0.9171649785542592	75.2117691040039	0.7330399751663208	6.432131290435791	nan	10000.0
monomer-100-nr2-run1_result_105	49	PELVLRTYRVTITLTDLSTGEVTVIGAELTAGYRLPAEDSPLEVRVEERRRGRYAGFVFTAVLKGTDEVLARLEVWVRLDDDLADAELTVEVEELDELVP	1.72632970203695	0.8625425181558508	68.47139739990234	0.5588462352752686	7.853862285614014	nan	10000.0
monomer-100-nr2-run1_result_105	50	PQLVLRTFRVTITLRDLSTGEERVLGAVLTAGYLLPAEDKPLRVEVRERREGNYRGFTVTAVLEGTDEVLATLELRVLLDDDLEDAELTVEVEELDVLVP	2.2076799663582243	0.7769543585768891	65.73199462890625	0.5485145449638367	8.83188247680664	nan	10000.0
monomer-100-nr2-run1_result_105	51	TPLKIKTYEIKITLTNKKTGEVKEIGKTLKAGYELPNEDKKLEIKVEKIKKGNKVGFKFTAVLKGTNEVLATLEEWIELDDDLEDAEIKVEVKEIDEEIP	2.7878128844763204	0.6911756561073245	69.07052612304688	0.592445969581604	7.498018741607666	nan	10000.0
monomer-100-nr2-run1_result_105	52	PEIKYVKYKITITLKNKKTGEVKEIGAELTAGYELPSEDKELEIKVEEERRGNKLGFTFTAVLKGTDEVLATLEIWVELKDDLEDAEITVEVEKLDELVP	1.2214946858110112	0.9212281929404432	77.06382751464844	0.747418224811554	6.0057220458984375	nan	10000.0
monomer-100-nr2-run1_result_105	53	SPIKYKTYKITITLTNNKTGEVKTIGATLTAGYKLPSENSPLEIKVEEFKEGNYKGFKFTAVLKGTNEVLNTLEIKVKLDDDLKDATITVKVEELNEDVP	1.4580245302883275	0.9103604942603508	80.47338104248047	0.7899563312530518	5.392153739929199	nan	10000.0
monomer-100-nr2-run1_result_105	54	PELVLRRYKITIKKTDLKTGKVEEKGVELTAGYRLPAEDAELEVRVEKFEEGNYVGFRFTAVLKGTDEVLATLEVKIEMKDDLEDAEITVEVEELDVLVP	1.3973093034120982	0.8992032306955922	76.51960754394531	0.7134686708450317	6.084076404571533	nan	10000.0
monomer-100-nr2-run1_result_105	55	TPMVYRTFKVKITLKNLDTGEVKEKGATLTAGFPLPSEDRPLVVEVKEEKKGNKKGFTVTARLEGTDEVLATLKEWIDLKDNLENAEITVEVTEVPELVP	2.1834332522810738	0.7939240431401191	70.1930160522461	0.5739306211471558	7.3064165115356445	nan	10000.0
monomer-100-nr2-run1_result_105	56	MKIVYKTFKITITLENLDTGEVKTIGKILTAGYKLPDEDKELVIEVEEFQEGNKKGFKVTAKLKGTDEVLATLEITVELKDDLKNAKITVKVEELNIIIP	2.6677213291023048	0.7297963483946732	69.61927795410156	0.5958986878395081	7.807693004608154	nan	10000.0
monomer-100-nr2-run1_result_105	57	MKIVYKTYKVTITFTDKKTGKVETKGAILTAGYKLPAENKELEIKVEEIKKGNKLGFKVTAVLKGTNEVLATLEIWIDVKDDYEDAEFTVKIEKLDIEIE	1.2255472498951359	0.9070782385102291	71.09852600097656	0.6668129563331604	7.3427734375	nan	10000.0
monomer-100-nr2-run1_result_105	58	MELVKKKYKIKITKTNKKTGEVEEKGLELTAGYYLPEEDKELEIIVEEFKKGNKKGFKFTAKLKGTNEVLAVLEEEIELKDDEEDVEIKVEVEELDELIK	0.7819888954602863	0.959665161709265	75.7593765258789	0.7367894053459167	6.3360466957092285	nan	10000.0
monomer-100-nr2-run1_result_105	59	PELVLRTYKVEITLTNLKTGEVKKQGAVLTAGYLLPAEDRELEVRVEEFKKGNKRGFKVTAVLKGTDEVLATLEIEIDLEEDLEDAKIEVKVTRLDVLVP	2.376399510043193	0.7580957022542049	69.16007232666016	0.5670404434204102	7.8039374351501465	nan	10000.0
monomer-100-nr2-run1_result_105	60	PELVFKEFKITITFTNKKTGEVKVKGITLTAGYKLPEEDKELEVKVEEIKKGNYLGFKFTAVLKGTNEVLAEKEEWIYLDNDYEDAEVKVEVEKLDKEVK	1.296448965854065	0.9112482923269404	73.1800308227539	0.7091233134269714	6.915378093719482	nan	10000.0
monomer-100-nr2-run1_result_105	61	PKLLYRTFEIKITLTDKKTGKVEEKGAVLTAGMPLPREDEELEIKVEEFEEGNYKGFKVTAVLKGTDEVLATLEIKIKLDEDLEDAEITVEVKELNELPE	1.7590767890226495	0.8616849759676078	71.97945404052734	0.649380624294281	7.412841320037842	nan	10000.0
monomer-100-nr2-run1_result_105	62	PELVIKKFEIKIKLTDKKTGKVEEKGVVLEAGYLLPNENSPLEIKVEEFEEGKYKGFKVTAVLKGTNEVLATKEEKIYLDDDLEDAEITVEIKELDELVP	1.8457976582985591	0.8420902927538857	76.48534393310547	0.7172693014144897	6.054427146911621	nan	10000.0
monomer-100-nr2-run1_result_105	63	MELVYKTYEIKITLTNKSTGEVKEIGKILTAGYELPSENKKLEVKVEEIKEGNKKGFKFTAVLKGTNEVLATLEEWIELKEDLEDAEITVEVKELNIRIK	4.465458731583787	0.4749489595544514	68.5610122680664	0.6079293489456177	8.2393217086792	nan	10000.0
monomer-100-nr2-run1_result_105	64	MELVKRTFKIEITKKNKKTGKVEKIGKELVAGYYLPDEDKELEVKVEEKKEGNKKGFIFTAVLKGTDEVLATLEVWVDLKEDEEDVEISVKVEELNELVK	2.56627175215872	0.7380300487607676	66.82166290283203	0.5439921617507935	8.200359344482422	nan	10000.0
monomer-100-nr2-run1_result_105	65	VPIKYKTYKITITFTNNSTGEVTTKGDILTAGYPLPNENKELEIKVEEKTDGNKKGYIFTAVLKGTNEVLAKKEIWINLNNNYSNATITVKVEKLDIDIP	1.2515206401596781	0.9168466116601369	75.49713897705078	0.7273586988449097	6.5378923416137695	nan	10000.0
monomer-100-nr2-run1_result_105	66	EPLKIRTYKVTITFTNKKTGEVKEIGAELTAGYKLPAEDKELVIEVEEFEEGNYKGFKVTAKLKGTDEVLATLEIKIELKDDYEDAKIEVKIEELDEEVP	1.8509313992002128	0.841779074683199	67.73246765136719	0.6133261919021606	7.724098205566406	nan	10000.0
monomer-100-nr2-run1_result_105	67	MKIVYKTYKIKITLTNKKTGEVKEIGTILTAGYEEPEEDKELVVKVEEKEEGNKKGFIFTAELKGTNEVLATKEVWIELKDDLEDAEIKVEVEELKELPE	3.5271202819403946	0.5691333620019102	66.28862762451172	0.5866065621376038	8.518614768981934	nan	10000.0
monomer-100-nr2-run1_result_105	68	MEIKYVKYKITITFKNLDTGEVKEIGKELVAGYELPNENKKLEIKVEEFKKGNYIGFKVTAILKGTNEVLATLEEEIYIDNNYENAEFTVKVEKLDEEVP	1.1657303367350602	0.9179918575206587	71.9609146118164	0.6612687706947327	6.979153156280518	nan	10000.0
monomer-100-nr2-run1_result_105	69	PELVLKKYKVKITLTNKKTGEVKEIGAELTAGYYLPDENKELVIEVKEFKKGNKKGFKITAKLKGTNEVLETLEIEIELKDDLEDAEIKVEVEELNEIVK	1.8412307592042878	0.8364401433788632	73.15789031982422	0.6562020778656006	6.720602989196777	nan	10000.0
monomer-100-nr2-run1_result_105	70	KELVKRKYEVKITKTNKKTGEVKEKGAILTAGYYLPAEDKELEIKVEKFKEGKYIGYKITAILKGTNEVLATLEIKIYDEDDLEDAEYTVEIKELKELVP	1.8400824308738062	0.8528043732845593	74.97325134277344	0.7368578910827637	6.77273416519165	nan	10000.0
monomer-100-nr2-run1_result_105	71	APLVYRTFRITITLTDKKTGKVTTIGAELTAGYRLPAEDRPLVIKVEEKQEGNYKGFTFTAVLEGTDEVLATLKIWIKLDENLEDAEITVEVEEIPELPP	1.5702858014828145	0.8963250408227839	76.75341033935547	0.7490451335906982	6.231159210205078	nan	10000.0
monomer-100-nr2-run1_result_105	72	MKLVKKKYKIEITLTNKKTGEVKKKGEILTAGYYLPSENKKLEIEVEYFKEGDYLGVKVTAKLKGTNEVLAELEIKFKLEEDLEDAELEVKIEELNEIIP	2.136790628806223	0.809331810086152	80.48230743408203	0.7842797040939331	4.827708721160889	nan	10000.0
monomer-100-nr2-run1_result_105	73	MKLVKETYKITITLTNLDTGEVTEIGATLTAGYYLPSEDKELEIKVEKFQEGNYLGFKFTAYLKGTNEVLATLEIKIKLENNYENYKVEVKVEKLETLEP	1.2980108874935041	0.9152303547315366	79.24445343017578	0.779763400554657	5.482575416564941	nan	10000.0
monomer-100-nr2-run1_result_105	74	MEIKYKTYKITIKKKNLKTGEVEVKGAILTAGYELPSENKKLEIKVEEFKKGNKKGFKFTAVLKGTNEVLATKEIEIELKDDEEDVEISVEVEELDIEVP	9.111926797869081	0.2985852766447219	51.83083724975586	0.4460548162460327	12.61685848236084	nan	10000.0
monomer-100-nr2-run1_result_105	75	MKIKKIKYKIKITFTDKKTGKVEEKGEILTAGYELPEEDSELELKVSEKKEGNYVGFIFEAVLKGTNKLLAKLEIKIKLEDNYEDAEITVEVEKLEEIEP	1.4219858611203497	0.9078012048464977	74.60365295410156	0.7136264443397522	6.240375518798828	nan	10000.0
monomer-100-nr2-run1_result_105	76	SPLLTRTFEIKITKTDLSTGKVEEIGATLTAGMRLPSEDRPLRIEVEEFQEGNKVGFRFTAVLEGTDEVLATLEIEVELKDDYEDVEITVEVKELEELVP	1.3566183861196892	0.9155590949533425	76.4908218383789	0.7504772543907166	6.274188995361328	nan	10000.0
monomer-100-nr2-run1_result_105	77	PKLKFVTYKITITLTNKKTGEVKEKGAILTAGYELPSEDKELVVEVKETKNGNKLGFTFTAVLKGTDEVLATLEIELNLNNDLEDAEVTVKVEKLEIEIP	1.643356704741163	0.8717578328468883	72.99238586425781	0.6441835761070251	6.811070919036865	nan	10000.0
monomer-100-nr2-run1_result_105	78	PPLRLRTYEVRITKTNLKTGEVEEKGAVLTAGYLLPAEDRPLEVRVEEERRGNRIGFRVTAVLRGTDEVLATLEVWLEDKEDLEDAEYRVEVRELPLEVP	1.4934611468466357	0.9060950999821702	73.48517608642578	0.6801944971084595	6.725654125213623	nan	10000.0
monomer-100-nr2-run1_result_105	79	MKIVYKTYEIKITLTNKSTGEVEEKGVTLTAGYELPNEDKKLEIEVEEVQEGNKKGFIFTAKLKGTNEVLAKKEVWIDLDDDLEDAEITVEVKELNELKE	1.2495030311181063	0.9172860166063959	72.32234191894531	0.6650770306587219	7.2555155754089355	nan	10000.0
monomer-100-nr2-run1_result_105	80	MEIVYRKFKIEITLTDLSTGKVEKKGAELTAGYKLPSEDKELEIKVEYYREGNKLGVKVTAVLKGTNEVLAELKIEFELKDDLKDAKIEVKVEELDELVP	1.1308346889119416	0.9221764528541277	77.22562408447266	0.7529714703559875	5.9915056228637695	nan	10000.0
monomer-100-nr2-run1_result_105	81	PELVTKTFKVKITFKNKKTGEVKEIGATLTAGYYLPNENKKLEIKVEEFREGKYLGYKVTAVLKGTNEVLATLEIKIHLDDDYEDAEVTVEVEELNIIIP	1.1901324972572498	0.9238762714869062	73.66641998291016	0.6767903566360474	6.671107769012451	nan	10000.0
monomer-100-nr2-run1_result_105	82	PELVYRTFRIEITLTNLDTGEVKKKGAELTAGYLLPAEDQELVIEVKEVRKGNKVGFIFTAKLKGTNEVLARLEVWFDLKDDLENAEIKVKVTELDELVP	1.3964948211415609	0.8991416756121454	75.3119125366211	0.7098152041435242	6.52666711807251	nan	10000.0
monomer-100-nr2-run1_result_105	83	PEIVYRTYKIKITLTNKKTGEVKEIGATLTAGYKLPSENKKLKVEVKEKKEGNYVGFTFTAKLEGTNEVLATKEIKIYLDDDYEDYEIKVEVEELDELVP	1.269915632780853	0.918683319157739	78.83187866210938	0.7802693843841553	5.584438323974609	nan	10000.0
monomer-100-nr2-run1_result_105	84	MELVTKTFKVTITLKNKKTGEVKTIGATLTAGYYLPSEDKELEVKVEESKEGDKVGYTITAVLKGTNEVLATLKISIKLDDDLEDAEISVEIEELNVLKK	1.364110277875952	0.9134512086925463	77.8153076171875	0.7367914319038391	5.682226181030273	nan	10000.0
monomer-100-nr2-run1_result_105	85	PKLVYETYKIKITLENKKTGKVEEKGAILTAGYKLPSEDKKLEIKVEEEKKGNKLGYKFTAVLKGTDEVLAELEIEFELKEDLEDAKVTVEVEKLDILVP	1.3538105608985385	0.9024880066517218	77.48853302001953	0.7625710964202881	5.964020729064941	nan	10000.0
monomer-100-nr2-run1_result_105	86	VPIVYKTFKIKITLKDKDTGEVKEKGAELTAGYKLPEEDKELEIKVEEFKKGNYKGIKVTAVLKGTNEVLATLEEEFYLEDKYENYEITVEVEELKEEIP	1.635426803762047	0.8725293096870961	77.21640014648438	0.7431157827377319	5.751045227050781	nan	10000.0
monomer-100-nr2-run1_result_105	87	SPLRLRTFKITITLTNKKTGEVTTTGATLTAGYRLPAEDRPLVIRVEKTVDGNKVGYTFTAVLEGTDEVLATLKLTVDLKNDYADAEITVEVEELPLEPP	1.5546574692461284	0.9027112538277661	77.63545227050781	0.7539607286453247	6.0372467041015625	nan	10000.0
monomer-100-nr2-run1_result_105	88	MELKEVTFKVKITLTNKDTGEVTEIGATLTAGYYLPSEDKELEIKVEEFEEGNYKGFKITAILKGTNEVLAELEIKIKLNDDLENAEITVEIERLDELKP	1.994071834539017	0.8270383519204999	67.6370849609375	0.5653992295265198	8.07323169708252	nan	10000.0
monomer-100-nr2-run1_result_105	89	PELVQKTYEVKITFTNKETGEVEEIGATLTAGYLLPSENQKLVIEVKEFRKGDKVGFKVTAKLEGTNEVLATLEIEIKIEDNLENAEIKVEVKEIDELVP	1.4734392716713582	0.889312980112997	71.90516662597656	0.638311505317688	7.524058818817139	nan	10000.0
monomer-100-nr2-run1_result_105	90	MELVKLKYKITIKFKDNKTGEVKEIGAELTAGYYLPSEDKKVEIKVEEVKEGNKKGYIFTAILKGTNEVLATLKIEIEIKDDYEDAEITVEVEKLDIIIK	1.2214430262855354	0.9222405527330664	70.81793975830078	0.6448424458503723	7.4836602210998535	nan	10000.0
monomer-100-nr2-run1_result_105	91	PKIVYKTYEVTITLTNLSTGKVEKKGVTLTAGYKLPAEDKELEIKVEEFQEGNYLGYKVTAVLKGTNEVLATLEVKFYLDNNLEDAEVKVEIKELKELVP	1.5377080306258142	0.8716171948057039	76.56058502197266	0.7359312176704407	6.319512367248535	nan	10000.0
monomer-100-nr2-run1_result_105	92	EPIKYKTYEVKITLTNLSTGEVKEKGAVLTAGYKLPSEDKKLVVKVEYKKEGNYYGVTITAILEGTNEVLATLEIKFKLENDYKDYKITVEVKELKEEVP	1.5065905013034386	0.880510520192705	72.6136474609375	0.661247968673706	6.797445297241211	nan	10000.0
monomer-100-nr2-run1_result_105	93	EKILYKTYKIEITLTDKKTGKVTKIGKILTAGQKLPNENKKLEIKVEEKKEGNYKGYKFTAVLKGTNEVLATLEVKIYLNNDLDDAEISVKVTKLDIEIE	3.094401111479319	0.6521720180698893	57.54977035522461	0.45921117067337036	11.259530067443848	nan	10000.0
monomer-100-nr2-run1_result_105	94	SMLVKVKYKITIKLTNKKTGEVKEIGAELTAGYELPNEDKELEIKVEKFKEGKYVGYKFTAVLKGTNEVLAEKVIKIKLEDDYEDYEITVEVEKLDEIVE	1.2366095905214693	0.9272215951359212	81.107421875	0.7991957664489746	4.845898628234863	nan	10000.0
monomer-100-nr2-run1_result_105	95	SPLVLEEYKITIKLTNKKTGEVKEKGATLTAGYKLPAEDKKLEVKVEEFREGNYVGFKFTAVLKGTNEVLATLEIRIKLDDDLEDAEIEVEVEKIEKLVP	1.236553023287842	0.9137613803879101	76.07271575927734	0.7203683257102966	6.23934268951416	nan	10000.0
monomer-100-nr2-run1_result_105	96	VPLKYVTYKITITKKDLDTGKVEEIGATLTAGYPLPSEDKKLEIKVEEIKKGNYKGYKFTAVLKGTNEVLATLEIWIKLDNNLENVEISVKVEKLEIYPE	0.9645294020359257	0.9452502973685096	76.76045227050781	0.7438439130783081	6.3373122215271	nan	10000.0
monomer-100-nr2-run1_result_105	97	TPILYTKYKIKITLTDLKTGKVEEIGAELTAGQELPSENQKLEIIVEEKRKGKYRGFIVTAKLKGTNKVLATKEIWVELKDDLEDAKIEVEIEKLEEITP	2.5186804397811993	0.7696195011319868	67.02919006347656	0.5579470992088318	8.280494689941406	nan	10000.0
monomer-100-nr2-run1_result_105	98	PPLKLKTFKVKITLKNKKTGEVKEIGKTLTAGYLLPSENKPLVIKVEEFKEGNKLGFKVTAILEGTNEVLATLEEYIELKNDYEDYEVSVEIEELDIDIP	1.2804254072661823	0.9093258898420986	69.88516998291016	0.6167552471160889	7.58231782913208	nan	10000.0
monomer-100-nr2-run1_result_105	99	MELLTRTYKITITKTDLTTGKVEKKGAILTAGFKLPSEDKELEVKVSESKSGNNLGFTFTAVLKGTNEVLATKKITINDNNNYSNAKYTVEVEELDELIP	1.2117658392173811	0.9237889139774679	73.49933624267578	0.7076452970504761	7.1070556640625	nan	10000.0
monomer-100-nr2-run1_result_106	0	MILKKEVEELYYTKEPLKETLVYSALYKNGKLYEPKNGSKEENPEVAKFVEEKLKEYIEKNPEIKDEEEIKMTVTIEPIDDEEEESIGKATLTIEVKSLK	2.8388740707342457	0.7111407592371407	66.90824890136719	0.6397944688796997	8.246955871582031	nan	10000.0
monomer-100-nr2-run1_result_106	1	MILKEEKKFVKYTLEPLTEPVKVRVLYEKGKIHEPENGSSVEIPELAKFLREELEKYLKENPDIKESEKIEMTAEATPISDENVPAIGEITLTIKISSLE	16.52823751138562	0.15103380539393713	43.96160888671875	0.31329408288002014	16.10293960571289	nan	10000.0
monomer-100-nr2-run1_result_106	2	MVLEKIEEFVEYIKEDLPETLVYTVEYVNGKLLEPKNGSSIEKPEYKEFLKEKLEKYLKEHPEISPEDKVTATLTVEPIDDEDEEAIGKATLTITVESLK	1.7489152142259177	0.8750474841434088	73.14443969726562	0.7492636442184448	6.781067371368408	nan	10000.0
monomer-100-nr2-run1_result_106	3	MVLKKITEELYYPTEDFKEPIEVSVLYENGKILEPKFGSKREVPELAEEARKSLEEYLKENPDIKESYEVKMTLKLEPIDDEEEEAIGKVTKTIEVKSKE	1.8361258375408926	0.8435279344138723	73.51870727539062	0.7359732389450073	6.606381416320801	nan	10000.0
monomer-100-nr2-run1_result_106	4	MVLERIERFVRYTLEDLPEPLVVEVLYERGEVLPPRFGSAREVPELAAFVRETLERYLAENPEIRDDHLVRVRAEARPVSDESVPAVGAIRLTIEVESLE	14.058635195121727	0.17284414443337456	44.34810256958008	0.34453433752059937	15.056293487548828	nan	10000.0
monomer-100-nr2-run1_result_106	5	MILEKIVEEVYITDEDLKEEIKVTVLYENGKLLEPEFGSKRKIPEYAKFVKEKLEEYLKEHPEIKEEDIVKMTLEIKPIDDEEEPAKGLATLTIEVSSKK	3.528410474943959	0.6124860033291301	71.8386001586914	0.7115097641944885	7.205092906951904	nan	10000.0
monomer-100-nr2-run1_result_106	6	MVLREEVRELRLVREPLPEPLRVRVLWERGRLLPPEVGSARRVPELEAEARARLEAYLAEHPDLSPEHRVELELEAEPVDDEEEPAVGRIVERIRVESLE	1.2678017327937978	0.92502392956652	79.00678253173828	0.7902939915657043	5.325929641723633	nan	10000.0
monomer-100-nr2-run1_result_106	7	MILEKIEEFLEYTLEDLPEPLEVSVLYEKGKIYEPKFGSKRERPELAELAKKLLKEYLEKHPEISEEDKIELTIKVEPVDDEEVPAIGKATLTIEVKSLK	6.405983765058195	0.5016387361767325	71.78952026367188	0.6884468793869019	9.095281600952148	nan	10000.0
monomer-100-nr2-run1_result_106	8	MVLEVRTEEVFRPTEPFEEPIEVSVLYERGRLHEPVFGSSRRIPELAAFVRAALERYLAEHPELSPEDRVRLTARLEPLSDEEEPAVGLLTLTIEVESLA	2.2407487489684645	0.7835464349912309	80.0656967163086	0.8022329807281494	4.827459335327148	nan	10000.0
monomer-100-nr2-run1_result_106	9	MVLERREEFVRYTTEDLPEPLRVSVLYENGEIHPPVNGSSRHRPELEEFVRRKLEEYLAAHPELSPEHKVRLTLEVEPVSDEDVPALGKAVLTLEVESLE	1.998268157695784	0.8449458836455561	63.488502502441406	0.6031987071037292	10.25129222869873	nan	10000.0
monomer-100-nr2-run1_result_106	10	MVLETIEREVEIVDEPLPEPLRVSVRYENGVIHEPVNGSSIERPEWAAFVREELEKYLAENPDIKPSDRVEMTLEVTPIDDEEEPAKGLAKLTIKVESLE	2.0593666046955574	0.8333966127353656	71.66191864013672	0.6846528649330139	8.376908302307129	nan	10000.0
monomer-100-nr2-run1_result_106	11	MVLKRIVEEVEVTTEPLEEPLVVTVEYVNGELLPARNGSARERPELAERVERTLREFLAENPEISPKDRVIATLEARPIDEEEVPALGLITLTIEIESLE	1.922164393831696	0.8688734031666193	70.17204284667969	0.676405668258667	8.466245651245117	nan	10000.0
monomer-100-nr2-run1_result_106	12	MVLRREVRFVRLTTEDLPEPLVVSVLYENGELHEPVFGSAREDPAVAERARATLEEYLAAHPELSPRDRVRLTLVREPLSDEEVPALGAETLTLEVESRE	9.949001686163138	0.18663427427971951	41.717872619628906	0.2925494909286499	15.999070167541504	nan	10000.0
monomer-100-nr2-run1_result_106	13	MILKKIEKEVYYTTEPLTETYKVEVIYENGKLLEPKNGSSIEIPEAAKFVEETLKKFLKENPDIKESDKVTMTLTIEPIDDEEVPAIGKATLTIEIESLK	1.4947004425799497	0.8938150175985566	73.81976318359375	0.7324851751327515	6.440555572509766	nan	10000.0
monomer-100-nr2-run1_result_106	14	MILKEITEFVELTTEPLPEPLVVKALYENGKLYEPENGSRLRVPEMEKFVVEKLKEYLKENPDIKESDKVEMTLRVEPLSDEDVPALGAATLTIKISSKE	1.7606705511199383	0.8766080776561802	76.09919738769531	0.7521334886550903	6.396808624267578	nan	10000.0
monomer-100-nr2-run1_result_106	15	MILKKETEFVEYPKEDFKEKIEVSVTYENGKIHEPVFGSPVEIPEYADFVLKKLKEYLEKNPEIKDSEKITMSLVIEPIDDEEEKAIGKATLTIEVESLE	1.8194443418320936	0.8902629776470906	77.6831283569336	0.7738531827926636	5.840638637542725	nan	10000.0
monomer-100-nr2-run1_result_106	16	MILEEIVEKVYYTKEKLEEEIKVSVLYEKGKLHEPVFGSSREYPEYAKFVEEKLKKYLAENPEISDDDKVEATLLVKPIDDEEEEAIGEATLTIKVSSLK	15.18044295793599	0.1813029470814118	45.31871032714844	0.3875933289527893	15.085139274597168	nan	10000.0
monomer-100-nr2-run1_result_106	17	MVLRREERHVFRTRVPLPEPLRVEARWVRGRLLPPVNGSAVHVPALEAFVRAELEAYLAAHPEISPEDEVRLTLEVRPLDDEEEPAVGEARLTIEVSSLA	1.8267801468148144	0.8448793893186776	71.70108032226562	0.6874092817306519	7.771481990814209	nan	10000.0
monomer-100-nr2-run1_result_106	18	MILKVEEKILELTTEPLEEELVVSVKYENGKIYEPKFGSKVKRPELAERAVERLKKYLKENPEIKDSEVVELTLTAKPISDESEPAIGEIKETLKISSKE	10.97552587446058	0.19734294538845915	39.595375061035156	0.28764715790748596	17.114282608032227	nan	10000.0
monomer-100-nr2-run1_result_106	19	MVLEVRTEVVRYTREPLEEPLRVRVLYERGRLLPPRNGSSVERPEAAAFVEEALRAYLAAHPDLSPDDLVEMELLTEPVDDEEEPAVGLTTLTIRVSSLA	4.830401786362163	0.47129828505892013	42.40148162841797	0.3189154267311096	15.404106140136719	nan	10000.0
monomer-100-nr2-run1_result_106	20	MVLKVETEELEYPDEPFEEPIRVRVTYENGKVLPPEYGSERRVPELAELARELLEEYLKENPDIKPSDKIVLSLELTPVSDEEEPARGLLTRTIEVESLE	10.05223103114035	0.22274203853081764	44.93126678466797	0.33300989866256714	14.708026885986328	nan	10000.0
monomer-100-nr2-run1_result_106	21	MILKEEVKEVFITTKDLKEKLKVSVLYKNGKIYEPKYGSEKKDEEAAEFVLKTLKKYIEENPDISEEEEIEMTLEIEPIDEEEEEALGKATLTIKIKSLK	8.759464232126502	0.3983101754939464	45.96929931640625	0.37821611762046814	13.931346893310547	nan	10000.0
monomer-100-nr2-run1_result_106	22	MILEEKVEFVEYINEPLEEPIKVRVTYEKGKLLPAEFGSKRKIPEYAEFVEKKLREYLAAHPEISPEDLVEMELLIEPVDDEEEPAIGKATLTIKVKSLK	3.8267515789185795	0.6027268676085787	64.63581848144531	0.5983506441116333	8.786473274230957	nan	10000.0
monomer-100-nr2-run1_result_106	23	MVLREEVRRLFRTLRPLPEPLRVEVLYERGEVHPPRYGSRLRVPELAALARERLEAYLAAHPEISPEDRVTLTLEVRPVDPEAAPAVGEVTETIRVESLR	15.302518924179296	0.15625257908186202	43.71027374267578	0.34691697359085083	16.666927337646484	nan	10000.0
monomer-100-nr2-run1_result_106	24	MVLKVEERKVELPKTPFEEEIVVSVLYEKGKILPPVNGSSVRIPELEERALERLKKYLKENPEISEKDKVTLTLTLKPIDDEEEEAIGELTETITIESLE	9.742457422550372	0.23040802549671097	47.64973449707031	0.38729017972946167	15.149260520935059	nan	10000.0
monomer-100-nr2-run1_result_106	25	MVLEVRTERLYRPRVPLEEPLRWTVVYENGELLPAVNGSAREDPALAALLVARLKEYLAAHPEISPEMRVTMTAEAVPIDDEEEPAIGEVTLTITVESLE	1.7052697430897343	0.8736519036684542	64.88457489013672	0.6055524349212646	8.944547653198242	nan	10000.0
monomer-100-nr2-run1_result_106	26	MVLRREEELLYYTREPLEEPLRVRVVYKNGKILPPEYGSARRRPELAALAEELLKKYLAEHPDIKESEEVVLELLARPVDDEEEPAIGEVIRTLEVRSLE	6.597530208536981	0.6165997641386596	71.58270263671875	0.7015708684921265	8.44637680053711	nan	10000.0
monomer-100-nr2-run1_result_106	27	MIKKTITEELYYTTEKLEEELKVSVLYKNGKIYEPKYGSSKKNEELAKLAEEKLKEFLKENPEISEEDEVELTIEVKPVDDEEEEAIGKATLTIKIKSLK	1.9458653981834042	0.8551340418952986	76.24864196777344	0.7763502597808838	6.132351875305176	nan	10000.0
monomer-100-nr2-run1_result_106	28	MVLKKIVKKVEITEEDLPEPLKVEVLYENGKIYEPVYGSKIKRPELAKFVKEELEKYLKENPEIKEEEKIIMTAEIEPISEEEEPAKGLITLTIEVKSLK	1.5018081142407225	0.8832393450224663	67.8626480102539	0.649411141872406	8.516141891479492	nan	10000.0
monomer-100-nr2-run1_result_106	29	MVLEVIEKEVEYINEDLKEEIKVSVTYENGKILPAKVGSKKHYPEYEEFVVKELEKYLKEHPDIKESDKVTMTLTIKPVDKENEKAIGKAILTITKESLE	1.648173814192785	0.88978205926652	74.87663269042969	0.7505029439926147	6.593973636627197	nan	10000.0
monomer-100-nr2-run1_result_106	30	MVLRREVRLLELPREPLPEELVVSVTWRDGELLPPVFGSPVRRPALAERVRAALEAYLAAHPELRPSDLVRLTARLRPLSPEALPAVGLLEEVIEVESLE	4.671354094698476	0.4685228352125822	49.21773147583008	0.3960760831832886	14.657488822937012	nan	10000.0
monomer-100-nr2-run1_result_106	31	MVLEVRTREVFLTTRPLPEEVVVRVVYERGEVLPPVVGSRVRIPELEAFVRAELEAYLAANPDIRPSDRVVMEARIVPLSDEEEPALGRVTLTLRVESLA	1.843666119370759	0.8537854987971721	77.91897583007812	0.7770649194717407	5.557615280151367	nan	10000.0
monomer-100-nr2-run1_result_106	32	MVLEKKTEFLELTDEDLEEPLRVSVRYVKGKILPAEFGSSREVPELAKRAEELLKEYLAEHPEISEDEEVILTLEAEPVDDEEEEAVGKITATLEVKSLE	7.967160918261547	0.41304327405586766	44.800071716308594	0.36292174458503723	15.520523071289062	nan	10000.0
monomer-100-nr2-run1_result_106	33	MVLKTIVKEVFYPKEPFEEEIVVSVLYENGKIYEPKNGSKKEIPELAKFAEEELKKYIKENPDIKDSEKITLTITIKPIDDEEEEAIGKATLTITIESTE	10.069046065966704	0.23589340696396302	44.49597930908203	0.33503371477127075	14.622040748596191	nan	10000.0
monomer-100-nr2-run1_result_106	34	MVLRREEELLFFPTLPLPEPLRVEVEWVDGELLPPRNGSSRHFPELEALARERLEAYLAAHPDLRPSDRVRLRIEIEPVAPEALPALGAARLVLEVESLA	2.281822757020799	0.818631581126952	61.67631912231445	0.5454132556915283	10.296140670776367	nan	10000.0
monomer-100-nr2-run1_result_106	35	MILKKIEEFLFKTKKDIKEEIKVKVLYENGKIYKPEYGSKVEIPELAKLAEEKLKEYLKEHPEIKDSEKIEMTITIKPIDDEEEEAIGEAKLTIEISSTK	7.736472055766378	0.463421506467385	68.79429626464844	0.6298466920852661	9.13196086883545	nan	10000.0
monomer-100-nr2-run1_result_106	36	MVLRREEREVEIVDEPLDRPLEVSVTYERGEILPPEYGSEEHRPELAERAVARLREYLASHPEIRPSDRVVLTLRAEPIDDEEEPAKGRVVETLEISSLA	1.3756263921883112	0.903476188545694	78.79985809326172	0.8017991781234741	5.612451076507568	nan	10000.0
monomer-100-nr2-run1_result_106	37	MVLKTETEFVRLPRTPFEEPLVVSVEYVNGKLLPPKVGSSRRVPELEEFVVEKLKEYLKNHPDIKESDKVEMTLELRPLDDEEEPAVGEATLTITVSSLK	1.8053071051080152	0.8700856008819704	76.40853118896484	0.7604036927223206	6.281187057495117	nan	10000.0
monomer-100-nr2-run1_result_106	38	MVLERREELVFLPLVPLPEPLRVSVEYRNGELLPPRVGSSVRVPAAEAAVVAALRAYLAAHPDLSPEDLVRLTLEVEPLDDEEVPALGLARLVLEVRSLE	1.508709220886056	0.889951749345712	78.38201141357422	0.7783523201942444	5.486724376678467	nan	10000.0
monomer-100-nr2-run1_result_106	39	MILKKIEEIVYYPKEKLEEEIKVEVIYEKGKILEPKFGSKREIPEAAEFVKEYLEKYLKENPDISEKDKVTVTLEIKPIDDEEEEAIGEAKLTMEIESLE	1.664359408213458	0.8746131743190211	73.64752197265625	0.7343169450759888	7.051914215087891	nan	10000.0
monomer-100-nr2-run1_result_106	40	PVLRVEEELVFYPEEPFEEELRYEVLYEDGVVHPVVNGSEREIPELAAFLRRRLEEYLAAHPELRPSDRVRMELLIKPVNDEEEPAIGEARLRITVESRA	1.9242157584565824	0.8395449986531917	81.78670501708984	0.8201141357421875	4.1689772605896	nan	10000.0
monomer-100-nr2-run1_result_106	41	MVLETITEELFYPLRDFPEPLVWSALWERGQLLPPVNGSSVEVPEAAELVTARLREYLAAHPEISPDHRVRLTLEIRPVDDEEVPAIGLATLTIEVESLA	2.807742037340005	0.7211380291203434	66.9588851928711	0.6177780628204346	8.25324821472168	nan	10000.0
monomer-100-nr2-run1_result_106	42	MILEVKEEEVFYTTEPLEEPLKVKVIYENGKIYEPEFGSKRKVPELAEFAKKKLEEYLKEHPEIKESDKVTMELLAEPVDDEEEPALGKVTLKITIESTE	2.6222086850811386	0.7422182132233379	73.81548309326172	0.7158527374267578	6.391001224517822	nan	10000.0
monomer-100-nr2-run1_result_106	43	MVLEKKEEFLYYPKEDLEEEIKVSVTYEKGKILPAVNGSSKKIPELEKLAVEKLKKYLEEHPEIKDSDKVTLTIEIKPIDDKEEPAIGEATLTIEVESLE	2.6835443891410122	0.7528903070952307	71.37789154052734	0.706841766834259	7.364012718200684	nan	10000.0
monomer-100-nr2-run1_result_106	44	MVLKTITKEVKYVKKPYKEEIKVSVLYENGKLYPAKNGSKIEIPELAKYAEERLKKYLKENPDISDDYRVELTLEIKPIDEEEEEAIGKIIETIKVSSLK	2.886938277068444	0.6962224430580451	65.74314880371094	0.6362001895904541	8.878305435180664	nan	10000.0
monomer-100-nr2-run1_result_106	45	MVLKVETRELYLPTVPLPEPLVVTVTYEKGKLLEPVFGSARRVPALAELARRLLEEYLAAHPEISPEDKVTMTLEATPVSDEDVPALGRVTATITIESLK	2.150947773040994	0.8099200832555123	75.18048858642578	0.7419911623001099	6.635585308074951	nan	10000.0
monomer-100-nr2-run1_result_106	46	MVLRREERVVRYVREDLPEPLVVSVEWVDGELLPPRYGSARRDPALAAAAVAELREYLAAHPDLAPSERVRLTRRIEPVDDEAEPAIGLERLTLEVESLA	9.782528927525075	0.3135987590840957	42.46480941772461	0.30061548948287964	16.290843963623047	nan	10000.0
monomer-100-nr2-run1_result_106	47	MVLKVITEEVRITTEPLTEPLRVSATYEKGKLLEPVFGSEREVPEWAEFVREKLEKYLKENPDIKDEDKVIMTLDVEPIDDEDVPALGKATLTIEVKSLK	1.4388319428969847	0.9007194084980661	78.97501373291016	0.7835395932197571	5.146064281463623	nan	10000.0
monomer-100-nr2-run1_result_106	48	MVLEVIEEEVFIPLEPLPEPIVVTVEYVNGEILPPVNGSSREIPELAEFVRRRLEEYLAAHPEIPDSYRVTMTLRLEPLSDEELPALGLARLTIRVESLE	1.4183016039103657	0.912776582402052	72.63320922851562	0.703164279460907	8.15857219696045	nan	10000.0
monomer-100-nr2-run1_result_106	49	MVLEERVEEVFLTRRPLPAPLRVEALWERGRLLPPRFGSEVEVPELAAFVEERLRAYLAEHPELRPEDRVRATLEVKPLSDEDVPAVGRATLTIRVESLA	1.546971947420029	0.8830168270382781	72.8154067993164	0.7291234135627747	7.237917900085449	nan	10000.0
monomer-100-nr2-run1_result_106	50	MVLKVETKLVRYTTEPLEEPLRVEVLYEKGKLYPPRVGSRRRVPEYEEFLVEELKKYIKENPELSEEDKVVMTLEVRPVDDEAVPALGEATLTIEVKSLK	1.7679517890912098	0.8644701907179172	72.91914367675781	0.7305704355239868	6.816174030303955	nan	10000.0
monomer-100-nr2-run1_result_106	51	MILKKEEELVYYTLEDLPETLVVEVLYENGKIYEPKFGSSIKRPELAEFVEEKLKEYLKENPEIKEEDKVKMTAVAEPVDDTEVPAIGKVTLTIEVESKK	2.332617311068584	0.7918709064689906	74.3931884765625	0.752734899520874	6.472959995269775	nan	10000.0
monomer-100-nr2-run1_result_106	52	MVLKEEKEFLEIIDEPLKEELKVSVLYENGKILEPKYGSKKKYPEWAELAKKKLEEYLKEHPEIKPSEKVEMTITVKPIDDEEEEAKGEATLTIKVSSLE	4.781290891413233	0.654766220329492	69.4097671508789	0.6810498237609863	7.912252902984619	nan	10000.0
monomer-100-nr2-run1_result_106	53	MVLEERVELLEVPAEPLPEPLVVSVLYERGELLPPEFGSARRDPALAARAEARLRAYLAAHPDISPEDRVRLTLVAVPLDDAAAPALGLVVETIRVESLE	15.712954627446969	0.12333921215856078	40.1363639831543	0.32794564962387085	17.34589958190918	nan	10000.0
monomer-100-nr2-run1_result_106	54	MILETKTEFVEIPTEPFEEPLVVSVLYENGKLLEPVFGSSVEYPELAEFAVEELKKYLAEHPEIKESEKVTLTLELVPLDEEEEPALGALTKTIEVESTE	9.922086342472982	0.2751919680268556	41.94970703125	0.3101007640361786	16.37246322631836	nan	10000.0
monomer-100-nr2-run1_result_106	55	MVLKEETKFVYYPTEDLPETLKVSVLYENGKIFKPVNGSSIEYPELAKYAEEKLKEYLKENPEISEKDKVELTLVAEPISDENVPAIGKVTETLKVSSLE	12.885390765419425	0.15821063297236374	41.508995056152344	0.3340560495853424	16.584930419921875	nan	10000.0
monomer-100-nr2-run1_result_106	56	MVLKTITEKVFYTLTPLTETLVVSVLYKNGKILPPKVGSSTRVPELEAFAEKKLKEYLAANPDISDEEEVKLTLTATPVDDAAVPAVGEITLTIEISSLK	2.0271084259610204	0.8197843763218977	79.69116973876953	0.7926778793334961	5.328124523162842	nan	10000.0
monomer-100-nr2-run1_result_106	57	MVLEVRERLVYYPKEPLPEPLRVRVLYERGRLLPAEFGSPVERPEYAAFVEAELRAYLAAHPELSPEDRVEMTLEVRPVDDEKEPAIGEARLTIRVSSLA	1.6025685874204425	0.8765842519048335	73.47225189208984	0.7403888702392578	6.836808681488037	nan	10000.0
monomer-100-nr2-run1_result_106	58	MVLKVEEEEVYYTKEDLDETIRVRVLYEKGEIHEPEFGSSREVPELAEYAVERLKKYLAENPEISPEDKVELSLTAEPIDDEEEEAIGKITETLTVSSLE	15.068769768348506	0.1586693400226058	47.224998474121094	0.4102640748023987	14.252562522888184	nan	10000.0
monomer-100-nr2-run1_result_106	59	MIKKVIEEFLYITKKDLKEKIVVSVKYENGKILEPKFGSEVEIPEIAKLALESLEKFLKENPDIKESDKVEMKIIIEPIDDENVPALGAAKLIIKISSKE	7.359460427205603	0.47101155149166524	67.28995513916016	0.6223886013031006	9.300835609436035	nan	10000.0
monomer-100-nr2-run1_result_106	60	MVLEVRTELVEYTTEPLDETLVYSVLYENGELHPARNGSEREFPEYAAFLEARLREYLAAHPELKPSDRVRMTLVVEPVDDEAEPAIGRATLTIEVSSLE	2.1376009633530746	0.8275641226413335	74.65579986572266	0.741145670413971	6.500834941864014	nan	10000.0
monomer-100-nr2-run1_result_106	61	MVLEERVERVFRTLVPLAEPVRVSVLWENGRLHEPVNGSAREIPALAAFLRARLEEYLAAHPELRPSDRVEATLEITPVDDEETPAVGEATLTIRVESLA	2.205038023866399	0.8072574682069026	67.88861846923828	0.6630498170852661	8.599618911743164	nan	10000.0
monomer-100-nr2-run1_result_106	62	MVLRVEERFVYLTRRPLPEPLRVSALYERGKLLPPEVGSSRRVPEAEAFVVEELRRYLAAHPDIRDSDRVRLSLLTEPLDDEEEPAIGASTLTIEVESTE	3.5194746209238748	0.59350901471134	58.0610237121582	0.5029728412628174	10.286402702331543	nan	10000.0
monomer-100-nr2-run1_result_106	63	MVLRREERFLFLPREPLPEPLRVSVRYERGELLPPVFGSAERRPELAELVERTLREYLAAHPDLRPSDRVELTLEVRPLDDEEVPAVGEALLTIRVESEE	1.7566011986613816	0.868495420995976	73.41302490234375	0.7195297479629517	7.444559574127197	nan	10000.0
monomer-100-nr2-run1_result_106	64	MVLKTETEFVYYPTEDLDEPLVVSVEYVKGKLLPAKNGSEREVPEYAKFVEEKLKKYLKENPEISEDEKVTLTLEIKPVDDSSVPAIGKATLTITVESLK	1.681300991161514	0.8826058597064649	76.42667388916016	0.7622467279434204	6.156824588775635	nan	10000.0
monomer-100-nr2-run1_result_106	65	MVLERRVEELFLTTRPLTETLVVEVLYENGKILPPVFGSEREVPELAELARRALEEYLAAHPEIEPSHRVRLRLIAEPVDDEDVPAVGRVTLVIEVESLE	3.396161286729974	0.6670385362685611	54.350826263427734	0.48761478066444397	12.484439849853516	nan	10000.0
monomer-100-nr2-run1_result_106	66	MVLRREERLVRLTTEDLPEPLVVEVEWRDGELLPPRWGSPVRDPEAAARLVAELEAYLAAHPDLSPEDLVVARLERTPLSDESVPSLGLERLTIEVRSLR	10.042500675177564	0.2718512215096658	41.71199035644531	0.32309553027153015	16.26540756225586	nan	10000.0
monomer-100-nr2-run1_result_106	67	MILEEKTEFVEITTEDLTETIVVKVLYKNGKIYEPENGSKVERPELAKFVEEKLKKYLEENPEIKESYEVEMTAVATPIDDDAVPALGAITLTIKVKSEK	14.886205528473802	0.14435190794911937	45.35133361816406	0.36624521017074585	14.645155906677246	nan	10000.0
monomer-100-nr2-run1_result_106	68	MILKKEVKFVEITTEDLPETLYVRVRYKKGKLYEPENGSSIERPEWAEFVVKELKKYLEENPDISEEDEVIMSLLVEPISDDSLPALGAATLTIEVRSLK	1.567070767336616	0.8839218590205776	69.21089172363281	0.6828047633171082	8.20511531829834	nan	10000.0
monomer-100-nr2-run1_result_106	69	MVLKEETEFLELINEDLPETIKVKVLYKNGKILEPEVGSKIKIPELEKLAKEKLEEYLKENPEIKESDEVEMEIVITPISDENTPAIGKATLTIKVKSLE	1.356855124946227	0.9084642936662124	71.58802032470703	0.6824182271957397	7.7076826095581055	nan	10000.0
monomer-100-nr2-run1_result_106	70	MVLEVRTEELFYPDEPFTEPIRVSVLYENGRLHEPEFGSARRVPELAALARERLEQYLAEHPDLRESDRVEMTIELEPVDDAAEPARGRATLTITVSSLA	2.163732773197253	0.8110039777794299	78.58761596679688	0.7741745114326477	5.074405670166016	nan	10000.0
monomer-100-nr2-run1_result_106	71	MVLETITEFVKIIKEDLKEEVVVSVLYENGEIHEPVFGSKREIPEVAEFVRETLEEYLAAHPEISPEDVVRLTLKIEPIDDEEEEALGKATLTIEVSSRR	14.744210292841375	0.20843928628883382	50.00750732421875	0.449229896068573	14.217484474182129	nan	10000.0
monomer-100-nr2-run1_result_106	72	MVLKEEVEEVFYPKIPLTEKLVVSVLYENGKLLPPKNGSSRHFPEWEKFVEEKLKEYLKENPEISEDEKVEMTLTIEPINDESEPAIGKATLTIKVSSKE	2.043546130869995	0.8275998442606124	75.66717529296875	0.744924783706665	6.573151588439941	nan	10000.0
monomer-100-nr2-run1_result_106	73	MVLERREELVRLPEEPLPEPLVVSVRYEAGELLPAVNGSARRIPELEAEVVAELRAYLAAHPDIRPSDRVVLTRRIEPLDEEEEPALGLERRVIEVASTA	16.673077419085057	0.1997163443480354	37.91554641723633	0.2906479835510254	18.545400619506836	nan	10000.0
monomer-100-nr2-run1_result_106	74	MIKKTIEEFVEYIKEDLKEPIEVSALYENGKIHEPKFGSEKKIPELAEFVKKTLEKYLKENPELKESDIVEVTAKIEPIDDEEEEAVGKITLTIKVSSKE	8.171393916641502	0.43567911419180555	57.26793670654297	0.4746902585029602	11.862164497375488	nan	10000.0
monomer-100-nr2-run1_result_106	75	MVLKEIKELIEYPKEDFKEPLEVSVLYKNGKLYEPKNGSKVERPELAKYAKEKLEEYLKKNPEISEEEEVKLTLKEEPIDEEDEEAIGKITLTIEVRSKK	15.8251313742519	0.16913753313583674	50.1190299987793	0.3934513330459595	13.517987251281738	nan	10000.0
monomer-100-nr2-run1_result_106	76	MVLERRVERLFLTNEDLPEELVVSVEWVRGRLLPPRFGSSRVVPELAALAVARLREYLAAHPDLSPEDRVRLTLRARPIDDEEVPAVGEVTLTIEVESLA	2.595721411719649	0.7599247076410737	73.71556854248047	0.747333288192749	6.7643938064575195	nan	10000.0
monomer-100-nr2-run1_result_106	77	MILKTETKFVKIIKKDLKEKIVVTVLYENGKLYEPVVGSKVEIPEYQKFVKEKLEEYLKKNPDIKESERVTMTLEIEPISDEEEEALGKATLTIKVESLE	2.4864128010938193	0.7648342333727607	73.23470306396484	0.7410200834274292	7.176864147186279	nan	10000.0
monomer-100-nr2-run1_result_106	78	MVLKVIEEELYYTDKDITEVLKVKVTYENGKILPAEYGSKVKRPELAELAEKKLKEYIEKNPELKDSDKVEMEIIEKPIDDDEEEAVGKIILKIKVSSLE	2.042109492031605	0.8369794350489422	69.99779510498047	0.6908585429191589	7.845015525817871	nan	10000.0
monomer-100-nr2-run1_result_106	79	MILKKIEKEVYLTEEDLPEPLKVTVEYINGKILEPKFGSEREVPEYAEFVKKELEKFLKENPDISEEEKVIMTLEVTPIDDEEEPALGKAILTIEIKSLK	1.6718896289551435	0.8673934808221087	76.63348388671875	0.7664932012557983	6.201324939727783	nan	10000.0
monomer-100-nr2-run1_result_106	80	MVLKTETRFVELPKIPFTEPVRVSVRYEKGKLLPPVNGSSVEIPELAAFAEETLKRYLAENPELKESDLVELTLELKPIDDEEEEAVGEITLTIKVSSLE	4.304192991469043	0.4981292554872621	64.10630798339844	0.556988000869751	9.128524780273438	nan	10000.0
monomer-100-nr2-run1_result_106	81	MVKKVIKEFLYLTTEPLTEPVYVSVTYENGKILPPVNGSSRRIPELEELALEKLKEYLAKNPDLKESDKVTMSILIVPISDEDVPAIGAAFLTITVESKE	1.1757571888670622	0.9346951803058178	79.76200103759766	0.777101993560791	5.230892181396484	nan	10000.0
monomer-100-nr2-run1_result_106	82	MVLRTETRLLFYTTRDLPEPVHVSVLYENGQLLPPENGSRRHFPELEALARALLERYLAEHPELSPEDRVRLSIDIEPVDDSSVPALGKATLTLEVESLR	3.5536429993944703	0.5920360277738945	54.074363708496094	0.43266117572784424	11.809855461120605	nan	10000.0
monomer-100-nr2-run1_result_106	83	MVLERIEEKLFETKRPLTEEVVVSVLYEDGELLPPVSGSSVRIPELEAFVVERLKEYLAAHPEISPEDRVRMTAVAKPIDDEEEEAIGEITLTIEVSSRE	2.4278212571345965	0.7524112238358238	72.82587432861328	0.7398052215576172	6.732792377471924	nan	10000.0
monomer-100-nr2-run1_result_106	84	MILREEVRELYLTLEPLEEPLRVSVLYEKGRILPPRVGSARRVPELEALVRAALEEYLAAHPDIRETDRVTMTAEARPVDDAAVPAVGLVTLTIRVESLE	1.9174945832231796	0.8484584842106646	78.05875396728516	0.7685322761535645	5.334780693054199	nan	10000.0
monomer-100-nr2-run1_result_106	85	MVLEKIEKEVFYTNEPLEEKLVYEVLYENGKLLPVKNGSSIHYPEYEEFLEEELKKYLAENPEISPKDRVRMKLVIEPVDDEEEEAIGKATLTIEVESLE	1.4734045007110619	0.9012909962576414	74.67476654052734	0.7435380816459656	6.412226676940918	nan	10000.0
monomer-100-nr2-run1_result_106	86	MVLKVEEREVELVREPLPEPVVVSVLYENGELLPARSGSAVRRPWLEERAVERLKQYLEENPEIKPSDRVRLTLTLTPVDDEEEPAVGLLRETLEVSSKE	1.5430975373493463	0.8827431887223314	75.63310241699219	0.759451150894165	6.1139397621154785	nan	10000.0
monomer-100-nr2-run1_result_106	87	MVLKVEEELLYYTLEDLPEEIVVEVKYKKGKIYEPKFGSKIERPELAELAKKILEEYLKENPEIKESDEVILKLVEKPVSDENVPAVGKITLTIEIKSLK	1.8549440753848776	0.8560842611171253	70.5936050415039	0.6847062110900879	8.52443790435791	nan	10000.0
monomer-100-nr2-run1_result_106	88	MILKKIEKIVDYPTEDFPETLVVSVTYENGKIYEPVVGSSRRIPELEERAVESLKKYLKENPEISEKDLIIKRLVLEPIDEEEEPAIGKLTEIIEVKSLE	10.634391079729971	0.2143321771167736	44.55986022949219	0.32098931074142456	14.536294937133789	nan	10000.0
monomer-100-nr2-run1_result_106	89	MILEKIEEEVFVTTVPLTEPLTVKAVYEKGKILEPEFGSSVEVPEWADFVLEKLKKYLEEHPDISEDYKVEMTLEVTPIDDESLPALGLAKLTIEVKSLE	1.1415439855372644	0.9263666291073173	77.65155792236328	0.7644761800765991	5.978155136108398	nan	10000.0
monomer-100-nr2-run1_result_106	90	MILERIEEEVYYTTEDLPEPIVVEVRYENGKIYEPVFGSEVERPELAKYVKERLEEYLKENPEISEEDEVIMRLEIEPVDDEEEPALGLARLIIEVRSKK	1.39059302952603	0.9049048433838601	75.08082580566406	0.7542461156845093	6.343597888946533	nan	10000.0
monomer-100-nr2-run1_result_106	91	MILKEEVEEVYETEEPLEEPLVVSVLYENGKIYEAKNGSKRENPELAEFAKKKLEEYLKENPDIKESDKVTLTLRAEPIDDEEKEAVGKVTLTIKVESLE	2.212496497475774	0.7923533364820327	67.8809585571289	0.655229926109314	8.18618106842041	nan	10000.0
monomer-100-nr2-run1_result_106	92	MILKTIEKEVFYTNIPLKEEIKVSVEYKNGKIYPAKVGSKIHYPEYEEFVVEELKKYIKENPDIKDSDLIKMTLTIKPVDEKDKEAIGKATLKIEVKSLK	1.403527373667446	0.914648392494881	78.6361312866211	0.7968583703041077	5.4754462242126465	nan	10000.0
monomer-100-nr2-run1_result_106	93	MVLKTITEEVRIVDEDLKEELVVTVEYVNGKILPPKFGSKTKVPELADYARQKLEEYLKENPDLKESDKVTLTLTKKPIDDESEPAKGKITETITVESLE	1.8931183321965623	0.8654420612792657	80.79518127441406	0.799390435218811	4.985696315765381	nan	10000.0
monomer-100-nr2-run1_result_106	94	MVLEVITERVFLPLEDLPEPLRVSVLYENGKIHPPRVGSARRRPELEAFARERLEEYLAAHPELKPSDRVELTLEARPIDDEEVPALGEVTLTIRVSSTE	2.013721640954438	0.8272724002946547	78.43475341796875	0.764805257320404	5.768679141998291	nan	10000.0
monomer-100-nr2-run1_result_106	95	MILKTITEELFYTKEDLTEKVVVSVTYEKGKLLPPVVGSKRHFPEVEELAVEKLKEYLKAHPEIKESDKVVMTIEIEPIDDENEEAIGKATLTIEVSSLE	1.7542998826855762	0.8540867308402236	70.3331298828125	0.688596248626709	7.408299922943115	nan	10000.0
monomer-100-nr2-run1_result_106	96	MIKKVEEEFVKIVDEPLEEPLVVTVTYENGKILPPVFGSERERPEYAAFVEEKLKQYLEEHPDIKESEKITMTLREVPLDDEEEEALGEVTLTIEVESLE	2.536323890749174	0.8089772379374829	74.69752502441406	0.7391382455825806	6.957724094390869	nan	10000.0
monomer-100-nr2-run1_result_106	97	MILRREVRELYLTSRPLTEPLRVEVLYENGKLYPPRFGSEREDPELAALAEELLREYLEAHPELKPSDKVKLTIEVEPVDSSSSPALGRATLTLEVESLE	2.247255958283542	0.8134977137130562	78.0583724975586	0.7819094657897949	5.6540961265563965	nan	10000.0
monomer-100-nr2-run1_result_106	98	MILKKIEKKLYLTNEPLTETVKVSVTYENGKILEPVFGSSVEIPELAELAKEKLEKYLKENPDIKDSEKVVLTITATPISDESVPSIGEITETIEISSTK	9.720261170026005	0.23208990770949922	44.5149040222168	0.33969390392303467	15.698389053344727	nan	10000.0
monomer-100-nr2-run1_result_106	99	MVLKVETKKVYLTLEDLPERIVVTALYENGKIHEPVFGSSEVRPEYAEFVRKELEKYLKEHPEISPEERITMTLVTEPIDDENVPAVGESVLTIEVESLK	1.9137476842752201	0.8367127652084813	72.73822021484375	0.7226163744926453	6.899899959564209	nan	10000.0
monomer-100-nr2-run1_result_107	0	MFTLRLVFELPDRPPRVYDIPAPSLEAARAFFENELPAFLAEHPEATLATLKRLELLSSRPLTPEERARLAAFEAEFRARYLPLLPEGFELDFDRPPAPE	1.0844784023974412	0.9243469991795825	79.39618682861328	0.7786423563957214	4.351923942565918	nan	10000.0
monomer-100-nr2-run1_result_107	1	MMTLRLTFALPDRPPVEYLLPAPSLAEAKRLLEEELERFLAEHPDATLETLSRIELLSSRPLTEEERRELEEWEKEFREKYLSRLPEGFELDFRRPPPPE	2.958791511778472	0.7735249857134688	74.75634765625	0.7118771076202393	5.4897871017456055	nan	10000.0
monomer-100-nr2-run1_result_107	2	MMKLKITYELPDKPEKEYLIEAPSIEEAKNFIENELDKFLKEHPEATRETIKKIELLSSKELTEEEKEKIKKFEEEFKKKYSSEFPEGFELDLNIPPEPE	1.101647554680375	0.92409066051534	70.08821868896484	0.6231978535652161	6.381575584411621	nan	10000.0
monomer-100-nr2-run1_result_107	3	MFYLEITVKLPDKPEKIYKIKAESLEEAKKFIEEELDKFLKEHPEATRETISKIRLISTRELTEEEKKELEEFEKEFKEKYSKEFPEGFEIDFYEPPKKE	2.789361504805456	0.7496616486268591	72.36787414550781	0.6887874007225037	5.790839195251465	nan	10000.0
monomer-100-nr2-run1_result_107	4	MRTLKITVKLPDKPPKEYLIPAPSIEEAKNFVENELEKFLKEHPDATLETISKIELLSSRPLTEEEKKELEKFEKEFKEKYSSKFPEGFELDFYTPPEPE	1.3197481242964624	0.9201853151528083	71.46104431152344	0.6415256261825562	6.358138084411621	nan	10000.0
monomer-100-nr2-run1_result_107	5	MFTLRITVKLPDRPERVYEIPAPSLEDAERFIEEELDKFLAEHPEATRETISRIELLSSRPLTEEEREKLKEFERRFKEKYLPEFPEGFELDFDRPPEPE	1.264171943924327	0.9062143558097334	75.7250747680664	0.7419180870056152	5.140569686889648	nan	10000.0
monomer-100-nr2-run1_result_107	6	EFFLELTFTLPDRPPRVYRLPAPSLAEARRFVEEELDAFLAAHPEATRATLSRLRLLSSRPLTEEERRELAEFEAEFKARYLPELPEGFELDLRPPPPPA	1.5577020133187456	0.906560498167206	73.30226135253906	0.6662587523460388	7.540190696716309	nan	10000.0
monomer-100-nr2-run1_result_107	7	MFTLRITVKLPDKPEKVYEIPAPSIEEAKEFVEKKLPEFLKEHPEATLETISKIELLSSRPLTEEEREELKKFEEEFKKKYSSKFPEGFELDLYTPPPPE	1.6195740087751023	0.8982896631866792	79.24069213867188	0.7676736116409302	4.508330821990967	nan	10000.0
monomer-100-nr2-run1_result_107	8	MFKIRITVKLPDKPEKVYEIEAPSIEDAKNFIENELEKFLKEHPEATLETISRIELLSSRPLTEEEKEKIKEFEKEFKEKYLSKFPEGFELDFDIPPEPE	3.1693100874514553	0.6643972548368563	69.66533660888672	0.6190160512924194	6.31688117980957	nan	10000.0
monomer-100-nr2-run1_result_107	9	MMKLRITVHLPDRPDKVYEIEAPSIEDAKKFIEEELDKFLEEHPEATRETIKRIELLSSRPLTEEERKKIEEFEKEFKEKYSSLFPEGFTLDFYRPPEPE	3.973391365018783	0.5673961351848195	69.56108093261719	0.6536495089530945	6.057960510253906	nan	10000.0
monomer-100-nr2-run1_result_107	10	MRYLKITVKLPDKPEKVYLIEAPSIEEAKNFIENELEEFLKKHPDATLETIKKIELLSTEPLTEEEKKEIEEFEKEFKEKYLSKLPEGFEIDFYTPPEPE	2.5930583903971423	0.8064332383599041	71.19319915771484	0.6047940254211426	5.942743301391602	nan	10000.0
monomer-100-nr2-run1_result_107	11	MRYLEITAKYPDRPDKVYRIPAPSLEDAKHFVEHELPAFLAEHPDATLATIKSIRLLSTEPLTEEERKELEEFKKEFEEKYSSQFPEGFTFDFDVPPPPE	2.7878135479450123	0.8492422129581844	76.92854309082031	0.7364155054092407	4.6367011070251465	nan	10000.0
monomer-100-nr2-run1_result_107	12	MFTLKITVELPDKPPKVYEIEAPSIEKAKEFVEKELEKFLKEHPEATLETIKKIELKSSRELTEEEKEEIKKFEKEFKEKYLSKFPEGFELDFYTPPEKS	1.7553302318233635	0.8794834419051064	75.29570770263672	0.7189933061599731	5.162579536437988	nan	10000.0
monomer-100-nr2-run1_result_107	13	MMKVKITVKLPDKPEKIYEIEAPSLEEAKEFFENKLDEFLKENPEATLETIKKIELLSSKPLTEEEKEELKKFEEEFKKKYLDKFPEGFELDFNIPPEPE	3.136030921743237	0.6781054789417605	69.1588363647461	0.6213338375091553	6.464313507080078	nan	10000.0
monomer-100-nr2-run1_result_107	14	MFYLKITVKLPDKPDKEYLIKAESIEEAKKFFEEELEKFLKEHPEATLETIKKIELLSTRELTEEEKKELEEFEKEFKEKYSSKFPEGFELDLYTPPEPE	0.86413734030213	0.9507063351554623	74.67866516113281	0.7069070339202881	5.42070198059082	nan	10000.0
monomer-100-nr2-run1_result_107	15	MRTLKITVKLPDKPDKVYEIPAPSLEEAKDFIENELDKFLAEHPDATYETIKKIELLSSEPLTEEEKEKLKEWEKEFKEKYSSKFPEGFELNFNTPPPEE	3.1430242626349716	0.692249602006651	64.18941497802734	0.5648393630981445	7.818256378173828	nan	10000.0
monomer-100-nr2-run1_result_107	16	MMYLKITVKLPDKPEKIYLIPAPSLEDAKKFVEEELDKFLKENPEATYETISKIELLNSRPLTEEEKEELKKFEEEFKKKYSSKFPEGFELDFDTPPPPE	1.2427116371384297	0.9067063589519164	75.05610656738281	0.7190974354743958	5.09433650970459	nan	10000.0
monomer-100-nr2-run1_result_107	17	MMKLKITVKLPDKPDKVYEIEAPSLEDAKKFVEEELEKFLEEHPEATLDTIKKIQLLSSRELTEEEKEELKKFEEEFKKKYLSKLPEGFEIDFNEDPPEE	2.4029729138841143	0.7492338192677505	67.88499450683594	0.6005899906158447	7.411686897277832	nan	10000.0
monomer-100-nr2-run1_result_107	18	MMTLRITVKLPDRPDKVYDIPAPSLEAAEDFIRNELPKFLAAHPEATLETIKRIELLSSRPLTPEERARLEAFEERFRKEYLPLFPEGFELDLRRPPPPE	1.0498469055268407	0.938661186422216	70.84951782226562	0.6549178957939148	7.310344696044922	nan	10000.0
monomer-100-nr2-run1_result_107	19	MYKLVITVKLPDKPDKVYEIDAPSIEEAKKFIEEELEKFLKEHPEATLETIKKIELKSSKELTEEEKEELKKFEKEFKEKYSSKFPEGFELDFYTEPDPE	0.8841467923553927	0.9475071025147476	76.33085632324219	0.7381867170333862	4.965850830078125	nan	10000.0
monomer-100-nr2-run1_result_107	20	KYTLVITVKLPDKPDKVYEIEAPSLEEAKKFVEEELEKFLKEHPDATLETIKKIELKSSRPLTEEEKKELEEFEKEFKEKYSSKFPEGFEFDFNIPPPEE	1.1510773794197962	0.9345230667113025	75.30827331542969	0.7069805264472961	5.119268894195557	nan	10000.0
monomer-100-nr2-run1_result_107	21	MMTLKITVKLPDKPDKVYEIPAPSIEEAKEFVENKLDEFLKEHPEATRETIKKIELLSSRPLTEEEKKKIEEFEKEFKEKYSSEFPEGFELDFFTPPDPE	1.0472241726096285	0.9421613623397346	77.20221710205078	0.749315619468689	4.921187400817871	nan	10000.0
monomer-100-nr2-run1_result_107	22	MYTLVITVELPDKPPKEYEIPAPSLEDAKKFIEEELEKFLKEHPDATLETIKKIQLLSSRPLTEEEKEKLKKWEEEFKKKYSSKFPEGFEFDFDVPPDPE	2.6873012955681226	0.8342095069259404	72.2586669921875	0.6643774509429932	5.87783145904541	nan	10000.0
monomer-100-nr2-run1_result_107	23	MRKLVITVKLPDKPEKVYEIEAPSLEEAKNFIENELDKFLAEHPEATRETISRIELKSSEELTEEEKKELEEFKKEFEEKYSSEFPEGFEFDFETEKEEE	3.307350271097809	0.6462448890651652	65.50216674804688	0.5683599710464478	7.296854496002197	nan	10000.0
monomer-100-nr2-run1_result_107	24	MRYLEITVKREDEPDKVYRIPAPSLEDAENFIENELDKFLKENPDATYETIKKIQLKSTEPLTEEEKKKLEEFEKKFKEKYLSKFPEGFELDFYEPPDPE	2.1920830651867322	0.8316028865257339	77.45195007324219	0.7586679458618164	4.846593856811523	nan	10000.0
monomer-100-nr2-run1_result_107	25	MFTLEITVKLPNEPDKVYEIPAPSLEDAKRFVEEELDKFLAEHPDATYETIKRIRLRSSRPLTEEEKEELKEFEKEFKEKYLSKFPEGFEIDFDIPPPEE	3.0812691439013076	0.7591962564653132	74.81592559814453	0.6919986009597778	5.324243068695068	nan	10000.0
monomer-100-nr2-run1_result_107	26	MRYLVITAKLPDKPDKVYRIPAPSLEDAKYFIENELPKFLAEHPDFTLETIKRIELLDTRPLTEEEKKELEEFEKEFKEKYSSKFPEGFELDFNTPPPEE	1.1735482694580681	0.9145237139734921	76.28824615478516	0.730021595954895	4.846226215362549	nan	10000.0
monomer-100-nr2-run1_result_107	27	MMTLKITVELPDKPPKVYEIPAPSIEDAEKFIEEELDEFLKKNPDATRETISRIELKSSRPLTEEEREKIKKFEEEFRKKYSSLFPEGFVLDFDTPPEPE	1.3886594365339728	0.9087269311036184	74.55643463134766	0.7131813168525696	5.575863838195801	nan	10000.0
monomer-100-nr2-run1_result_107	28	MRKIRITAKLPDRPEKVYEIEAPSIEEAKKFIEEELEKFLAEHPDATLETIKKIELLSSKPLTEEEKEEIKKFEEEFKKKYLSKLPEGFEINFDIPPPKE	3.2968924385762604	0.6414864678854165	61.788818359375	0.5357865691184998	8.119489669799805	nan	10000.0
monomer-100-nr2-run1_result_107	29	MRTVVVTAELPDRPPVVWEIPAPSLADAKHFFEHELDKFLAEHPDATLETLSRIELRSSRPLTPEEKAELEKFEKEFRERYSSRFPEGFELDFDRPPEPA	2.736415084290451	0.6986995612907347	65.5066146850586	0.5299133062362671	8.287030220031738	nan	10000.0
monomer-100-nr2-run1_result_107	30	MMTLRITVKLPDRPEKVYEIPAPSLEDAKRFVEEELDKFLAEHPDATLETISRIELLSSRPLTPEEREELEEFEKEFKEKYSSRFPEGFELDLYRPPPAS	2.6339580792165034	0.7763943845136477	68.61837768554688	0.6043252348899841	6.842904567718506	nan	10000.0
monomer-100-nr2-run1_result_107	31	MRVLRITARLPDRPPVVYEIPAPSLEDARRFLEEELPAFLAEHPDATLATLARIELLSSRPLTPEEREELARWEAEFRARYAPLFPEGFELDFRPAPPAA	1.4012409130873769	0.899284233546547	71.82099914550781	0.650754451751709	6.218843460083008	nan	10000.0
monomer-100-nr2-run1_result_107	32	MRYLEIVAKLPDRPEKVYRIPAPSIEEAERFIEEELEEFLKEHPDVTLETISRIRLISTEPLTEEEREEIKEFEERFKKEYSSLFPEGFELDFYEPPPEE	2.2980226633051815	0.8577886699396103	79.24286651611328	0.7601933479309082	3.9197418689727783	nan	10000.0
monomer-100-nr2-run1_result_107	33	MMKLVITAKYPDKPEEVYEIDAPSIEEAKKFIEEELEKFLKEHPEATLETISKIELKSSRELTEEEKKKIEEFEKEFKEKYSSKFPEGFEFNFFEEPEEE	1.9034153212473508	0.8452172967697683	76.07943725585938	0.7323851585388184	5.029323577880859	nan	10000.0
monomer-100-nr2-run1_result_107	34	KYYLKITVKRPDSPDKVYLIEAPSIEDAKKFIEEELEKFLKENPDATLETISEIELLSTKELTEEEKKEIKKFEEEFKKKYSSKFPKGFKLDFNKPLPKE	2.3098483518268123	0.7968292781137911	70.63107299804688	0.6174089312553406	6.201777458190918	nan	10000.0
monomer-100-nr2-run1_result_107	35	MFYLEIVAKLPDKPDKVYLIPAPSLEEAKHFIENELDKFLEEHPEATLETIKKIRLLSSRPLTEEEKKKLKEWEEEFKKKYLSKFPEGFEFDFNPPPPPE	1.197870200327919	0.9292604377999335	76.44171142578125	0.7203558683395386	4.893021106719971	nan	10000.0
monomer-100-nr2-run1_result_107	36	MRTLVLTARLPDRPPREFELPAPSLADARRFLEEELDAFLAAHPDATRETLARIELRSSEPLTPEEEEELAAFEAEFRERYLSELPEGFVLDFRRPPPPA	5.7387090134601415	0.4209045509695791	63.5240364074707	0.5275274515151978	8.356154441833496	nan	10000.0
monomer-100-nr2-run1_result_107	37	MRYLEITAKLPDKPDKVYKIPAPSIEEAKKFVEEELEKFLKEHPEATLETIKKITLKSTEPLTEEEKKKIEEFEEEFKKKYSSKFPEGFELNFYEEPSEE	1.1700902630727101	0.9263900464849365	72.07662200927734	0.6544067859649658	6.013938903808594	nan	10000.0
monomer-100-nr2-run1_result_107	38	MMTLRLTARLPDRPPRVYEIPAPSLAHARHFVEHELPKFLAAHPDATLETLARIELLSSRPLSPEEREELRRFEAEFRKRYSALFPEGFELDLDVPPPEE	1.1935192315592018	0.9150641693479925	74.92491912841797	0.7319165468215942	5.375298500061035	nan	10000.0
monomer-100-nr2-run1_result_107	39	MMYIKITAKLPDKPDKEYLIPAPSLEEAKYFIENELDKFLAEHPEATRETIKSIELLSTKPLTEEEKKKLEEFEKEFKEKYSSEFPEGFELNFNEPPEEE	1.824469845163532	0.90971368042784	73.200927734375	0.6917128562927246	5.792446136474609	nan	10000.0
monomer-100-nr2-run1_result_107	40	MMTLVITAKLPDKPEKVYEIPAPSIEEAKDFIENKLDEFLKEHPDFTRETISRIELKSSRPLTEEEKKKLEEFEKEFKEKYSSLFPEGFVLDLYPPPEPE	1.62709236749523	0.9002009659285648	76.62991333007812	0.7442442178726196	5.05081033706665	nan	10000.0
monomer-100-nr2-run1_result_107	41	MYKLIITVKLDDKPDKVYEIEAPSIEDAKNFIENELDKFLKEHPEATLETIKKIELKSSRPLTEEEKKKIKEWEKEFKEKYSSKFPEGFELNFDIPPEKE	3.250200674732258	0.763064510365798	71.54938507080078	0.6493123769760132	6.188483715057373	nan	10000.0
monomer-100-nr2-run1_result_107	42	MRTLVLTAALPDRPPVVWELPAPSLADARRFVEEELPAFLAEHPDATLETLARIQLRSSEPLTPEERAELEAFEEEFREKYLSRLPEGFELDFYEPPPPA	2.013313071766286	0.8769326239260448	76.42346954345703	0.7167980670928955	5.010244369506836	nan	10000.0
monomer-100-nr2-run1_result_107	43	MMYLEIVVKLPNEPEKVYRIPAPSIEEAKDFIENRLAEFLKEHPDATLETISKIRLLSSRPLTPEERARLEEFEAEFREKYLSQLPEGFELDFFVPPPEE	0.8949307867435491	0.9487983911973396	74.44879913330078	0.6891850233078003	5.562508583068848	nan	10000.0
monomer-100-nr2-run1_result_107	44	MYYLKITVKLPDKPDKVYLIPAPSLEEAKEFVEEKLEEFLKEHPEATLETIKKIELLSSKPLTEEEKKKLEEFKKEFLEKYSSKFPEGFELDFDTPPPEE	0.9388890035120124	0.9455517741894393	74.00147247314453	0.7079651355743408	5.421182632446289	nan	10000.0
monomer-100-nr2-run1_result_107	45	MFTLELVADLPDRPPRVYRIPAPSLEDAERFIEEELDAFLAEHPDATLATLSRIRLLSSRPLTPEERERLAEFEKRFREKYSSRFPEGFVLDFREPPPPE	2.154958169862774	0.8755850718349992	77.67127227783203	0.7381408214569092	4.489719390869141	nan	10000.0
monomer-100-nr2-run1_result_107	46	MRYLKITAKLPDKPEKIYLIPAPSLEDAKKFVEEELEKFLKEHPDATLETISKIELISTEELTEEEKEELKKFEKEFKEKYSSKFPEGFELNLNTPLPEE	2.1844596484063983	0.817694913041317	67.11774444580078	0.5705254077911377	8.582917213439941	nan	10000.0
monomer-100-nr2-run1_result_107	47	MFYIKITVKLEDKPDKEYLIPAPSLEEAKKFIEEKLEEFLKEHPEATLETIKKIELLSTRELTEEEKEELEKFEKEFKEKYSSKFPEGFEFNFDVPLPEE	1.1003364410937566	0.9310731969875338	76.81304168701172	0.7553690671920776	4.840966701507568	nan	10000.0
monomer-100-nr2-run1_result_107	48	MMTLVITAKLPDRPEKVYEIPAPSLEDAKNFVENELAKFLAEHPDATLETISKIQLLSSRPLTEEEKEKLKEWEKEFKEKYSSKFPEGFELDFNIPPPPE	1.6960155555781968	0.8625703351257612	75.985595703125	0.7302446961402893	5.223592281341553	nan	10000.0
monomer-100-nr2-run1_result_107	49	MRYLKITAKHPDKPEEVYLIEAPSIEEAKKFIEEELDKFLAEHPDATRETISRIELLDTRPLTEEEKKKIEEWEKEFKEKYSSEFPEGFELDFYSEPDPE	1.5978911185974696	0.9015522510669662	71.31822967529297	0.6494707465171814	6.409590244293213	nan	10000.0
monomer-100-nr2-run1_result_107	50	MYKLKITAEYPDSPDKVYEIEAPSLEKAKEFVENKLDEFLKEHPEATYETIKKIELLSSRPLTPEEEKKLEEFEKEFKEKYSSKFPEGFELNFRTPPPEE	1.4362607166950332	0.9124326717755419	78.78366088867188	0.7679862976074219	4.455364227294922	nan	10000.0
monomer-100-nr2-run1_result_107	51	MYYLEIVAELPDKPDKVYRIPAPSIEEAKDFIENELDKFLEEHPDATYETIKKIRLLSSRPLTEEEKKKLEEFEKEFKEKYLPKLPEGFEIDFYPPPEPE	2.2685514873346664	0.8337235179645234	70.58443450927734	0.6137912273406982	6.382074356079102	nan	10000.0
monomer-100-nr2-run1_result_107	52	MYTLRITAKLPDRPPVVYEIPAPSIEKAKEFIEKELPKFLAEHPDATLETISRIELLSSRPLTEEERKELEEFEKEFREKYSSLFPEGFELNLFTPPEPE	1.6761879144299177	0.9015996297705386	74.17835998535156	0.7110865712165833	5.6623921394348145	nan	10000.0
monomer-100-nr2-run1_result_107	53	MRKLKITVKLPDKPPKVYLIEAPSLEDAKYFIENELDKFLAENPEATRETISSIELLSSKPLTEEEKEELKKFEEEFKKKYSSKFPEGFKIDFNPPPEKE	3.057868144337749	0.6515049412776434	66.65489196777344	0.5748236179351807	7.23856258392334	nan	10000.0
monomer-100-nr2-run1_result_107	54	MMKLRITFKLPDKPEKIYEIEAPSIEDAERFIEEELEKFLKEHPEATLETISRIELLSSRPLTEEEKERIKKFEERFKEKYLSKFPEGFVLDFDIPPDPE	3.408908048452095	0.652299954312117	70.576416015625	0.6791554689407349	6.272589683532715	nan	10000.0
monomer-100-nr2-run1_result_107	55	MMTLKITVKREDEPDKVYEIPAPSLEDAKNFVENKLEEFLKEHPDATLETIKKIELKSSRPLTEEEKKKLKEFEKEFKEKYLSKFPEGFELNFDEPPDPE	1.93274958479438	0.8655704367780389	75.10797119140625	0.7250214219093323	5.390993595123291	nan	10000.0
monomer-100-nr2-run1_result_107	56	KYYIKITAKLPDKPEKIYKIEAPSIEDAKNFIENELEKFLKEHPEATLETISKIELISTRELTEEEKEEIKKFEEEFKKKYSSKFPEGFELNLNIPKPKE	1.070300745652544	0.941353076762221	73.50151062011719	0.6983777284622192	5.685332775115967	nan	10000.0
monomer-100-nr2-run1_result_107	57	MMELVIVAELPDRPPVVYRVPAPSLADARRFVEERLAEFLAAHPDATLATLARIELRSSRPLTPAERAELEAFEAAFRERYLSQLPEGFVLDFDTPPPPE	1.6278835126101938	0.8554875326906517	80.4307861328125	0.7903767228126526	4.324879169464111	nan	10000.0
monomer-100-nr2-run1_result_107	58	MRKLIITAQLPDRPPVTYEIPAPSLEHAKEFVENELDKFLAEHPEFTRETISRIELKSSRPLTEEEKKELKEFEEEFKKKYLSEFPEGFELNFDTPPEPE	1.0384837767020725	0.9317723818620558	75.86507415771484	0.7238357663154602	4.949528694152832	nan	10000.0
monomer-100-nr2-run1_result_107	59	MYYIKITVKLPDKPEKVYLIKAESIEEAKKFIEEELEKFLKEHPEATLETISKIELLSTKELTEEEKKEIEEFEKEFKEKYSSKFPEGFEFNFNTEPKEE	1.25810894903778	0.9289425883971552	76.75117492675781	0.7629700303077698	4.874486923217773	nan	10000.0
monomer-100-nr2-run1_result_107	60	MFTLVITAQLPDRPPVVYEIPAPSLEEARRFVEEELDAFLAEHPDVTRETISRIELRSSRPLTEEEREELKKFEEEFKKKYSSEFPEGFELDLYTPPEPE	2.0236439463686353	0.8837721764192763	75.9901351928711	0.7388545274734497	5.074057102203369	nan	10000.0
monomer-100-nr2-run1_result_107	61	MFTLRITAQLPDRPPRVYEIPAPSLEAARRFLEEELPAFLAEHPDATLATLSRIELLSSRPLTPEERARLAEWEREFREKYLSRFPEGFELDFDLPPEPE	2.5708336454118244	0.8635233977991186	79.75897216796875	0.7908694744110107	4.163700103759766	nan	10000.0
monomer-100-nr2-run1_result_107	62	MFKLVITAKLPDKPEKTYEIDAPSIEEAKKFFEEELEKFLKEHPEATLETISRIELKSSRELTEEEKEELKKFEKEFKEKYSSKFPEGFELNLFTDPEPE	1.6307363360401743	0.8599094295707174	69.9433364868164	0.6094880104064941	6.549894332885742	nan	10000.0
monomer-100-nr2-run1_result_107	63	MMYIEITAKLPDKPDKVYKIPAPSLEEAKKFFEEKLEEFLKENPDATLETIKSIELISDKPLTEEEKEKLEEWEKEFKEKYSSKFPEGFELNFRKPPKEE	3.242143992852445	0.7578602921006494	68.16423034667969	0.5907617807388306	6.57558536529541	nan	10000.0
monomer-100-nr2-run1_result_107	64	MMTLRITAHYPDRPDKVYEIPAPSLEDAERFVREELDAFLAEHPEATLETIKKIELLSSRPLTEEERARLEEFEARFKEEYSHLFPEGFELDFRPPPPPE	2.13648847748222	0.8528295993380478	75.83175659179688	0.7386446595191956	5.112751483917236	nan	10000.0
monomer-100-nr2-run1_result_107	65	MMKLKITVKLSDKPEKVYEIEAPSIEDAKKFIEEELDKFLKEHPDATYDTISKIELVSSRPLTEEEKEELKKFEKEFKEKYSSKFPEGFKLDLNTPPPEE	2.762391534350825	0.7238610980047848	65.73820495605469	0.585661768913269	7.428135871887207	nan	10000.0
monomer-100-nr2-run1_result_107	66	MYYIEITVKLPDRPDKVYRIEAPSIEHAKYFIENELEKFLKEHPDATLETIKRIRLLSSRPLTEEEKKKLEEWEKEFKEKYSSKFPEGFELDFYPDPPLE	1.2949314851726303	0.917125424929422	78.53780364990234	0.7764652371406555	4.553956985473633	nan	10000.0
monomer-100-nr2-run1_result_107	67	MYTLEIVAKLPDKPEKVYEIPAPSIEEAKKFFEKELEEFLKEHPEATLETIKRIRLVSSRPLTEEEKEELKKFEEEFKKKYLSKFPEGFELDLFEPPPEE	2.587726586174272	0.7367468979965055	73.30958557128906	0.6561661958694458	5.581803321838379	nan	10000.0
monomer-100-nr2-run1_result_107	68	KYYLVITAKTPDKPEKIYKIEAPSLEEAKKFIEEELDKFLKEHPEATRETISRIELISTRPLTEEEKEKLKEFEKEFKEKYLSEFPEGFELNFNIPPIPE	1.1714432342832297	0.9132600036336485	71.66226196289062	0.663899302482605	5.989995002746582	nan	10000.0
monomer-100-nr2-run1_result_107	69	MFKLVITAELPDRPPVVYEIPAPSIEDAKKFIEEELDKFLKEHPDITRETISRIQLLSSRPLTEEEKKKIKEFEKEFKEKYSSEFPEGFVLDFYPPPPPE	2.274239377302418	0.8378892200496538	74.98137664794922	0.7190409898757935	5.378602504730225	nan	10000.0
monomer-100-nr2-run1_result_107	70	MYTIVITAKLPDKPPKVYEIEAPSIEEAKKFIEEELEKFLKEHPEFTLETISKIELKSSKPLTEEEKKKIEEWEKEFKEKYSSLFPEGFEFNFYTEPEKE	1.3010521646508022	0.9149272487869666	72.19200897216797	0.6831406354904175	5.790843963623047	nan	10000.0
monomer-100-nr2-run1_result_107	71	MFFLEIVARLPDEPEKRYLLPAPSLEEARRFLEEELDAFLAAHPEATRETIARIRLLSTRPLTPEEREELARWEEEFRRRYSAEFPEGFELDFRVPPPPE	1.3010516151003977	0.9320025097276624	76.02515411376953	0.7361535429954529	4.970890045166016	nan	10000.0
monomer-100-nr2-run1_result_107	72	MMTLVIEAKLPDRPVKRYEIPAPSLEAAREFVEERLAEFLAAHPEATLETISRIRLRSSRPLTPEERARLAAFEAEFREKYSALFPEGFELDFDEPPEPE	2.32531787384009	0.8529648462985857	71.66394805908203	0.6555655598640442	5.942891597747803	nan	10000.0
monomer-100-nr2-run1_result_107	73	MMTLVITATLPDRPPKVYEIPAPSLEEAKRFVEEELDKFLAEHPEATRATISRIELRSSRPLTEEEKEELKAFEKEFREKYLPLFPEGFVLDFNTPPAPE	2.397752647625955	0.8140298296731615	72.60466766357422	0.6640247106552124	6.126797676086426	nan	10000.0
monomer-100-nr2-run1_result_107	74	MMKLEIVAKHPDKPDEIYLIEAPSIEEAKKFIEEELDKFLEEHPDATYETIKEIRLLSSKELTEEEKKEIKEFEKEFKEKYLSKFPEGFVLDFNIPPKKE	1.3108173616520018	0.9097333394667918	73.44512939453125	0.6947795152664185	5.453436374664307	nan	10000.0
monomer-100-nr2-run1_result_107	75	MFKIKITAKLPDKPEKVYLIDAPSLEKAKEFIENELDKFLKEHPDATYETIKKIELLSSEELTEEEKKKLEEFEKEFKEKYSSKFPEGFELNFYEEKEES	2.813338012933937	0.7456842413005335	68.35049438476562	0.6258984804153442	7.138621807098389	nan	10000.0
monomer-100-nr2-run1_result_107	76	MMYLKITVKLPDKPDKVYEIEAPSIEDAKHFVENELEEFLKEHPEATLETIKKIELLNTEELTEEEKKEIEEFEKEFKEKYLSKFPEGFELNFYTPKPEE	2.405888575411594	0.7783052262324789	61.343143463134766	0.49336108565330505	8.630790710449219	nan	10000.0
monomer-100-nr2-run1_result_107	77	MMYLEIVAELPDRPPVVYRVEAPSLEDAERFIEEELDKFLAEHPDATWETIKEIRLLSTRPLTEEERARLEEFEARFRERYLSRFPEGFVLDLRPPPPPE	2.1090212250911913	0.8359809655980739	81.44412994384766	0.8044009804725647	3.6298980712890625	nan	10000.0
monomer-100-nr2-run1_result_107	78	MYILKITVKLPDKPDKIYEIEAPSLEEAKKFIEEELDKFLKEHPEATYETIKKIELKSSRELTEEEKEELKEFEKEFKEKYSSKFPEGFEFDFNTPPEKS	2.977779545983469	0.6706609205471716	75.92810821533203	0.7206906080245972	4.963040828704834	nan	10000.0
monomer-100-nr2-run1_result_107	79	MMYLEIVAKLPDKPDKVYRIEAPSLEDAKHFFENELEEFLKEHPDATLETIKSIRLLSDRPLTEEEKKKLEEFEKEFKEKYSSKFPEGFELDLRPPPEPE	1.8806792500470508	0.8949295170619795	74.22836303710938	0.6747865080833435	5.304296016693115	nan	10000.0
monomer-100-nr2-run1_result_107	80	MFILKITAKLPDEPDKVYEIEAPSIEDAKKFIEEELDKFLKEHPKATRETIKKIELLSSRELTEEEKKEIEEFEKEFKKKYSSEFPEGFEIDFNIPPPEE	2.5780071865444563	0.7639730958644353	66.81336212158203	0.578986644744873	7.585429668426514	nan	10000.0
monomer-100-nr2-run1_result_107	81	MFYLRITATLPDRPPREYLLPAPSLEHAEHLVEHELDAFLAEHPDATRATLSRIELLSTRPLTPEERERLKKFEARFRAKYSAEFPEGFELDLYTPPPPE	2.829086898165426	0.7696718725491128	67.60515594482422	0.600347101688385	7.381781101226807	nan	10000.0
monomer-100-nr2-run1_result_107	82	MMKLVITAKLPDKPDKVYEIPAPSLEEAKEFIENELDKFLKENPEATYETIKKIELLSSEPLTPEEQEKLKKFEEEFKKKYLSKFPEGFELDFNIPPPEE	1.73169194137044	0.8897584825217938	76.86144256591797	0.7466123700141907	4.970911026000977	nan	10000.0
monomer-100-nr2-run1_result_107	83	MRTLVITVELPDKPPKEYRIPAPSLEDAKKFVEEELEKFLKEHPEATLETISRIQLLDSRPLTEEEKKELEKFEEEFKKKYSSKFPEGFKLDFDIPPPPE	1.8474156754607947	0.8453822534271497	71.45633697509766	0.6328298449516296	7.36577033996582	nan	10000.0
monomer-100-nr2-run1_result_107	84	MYKLVLTFKLPDEPPKKYEIEAPSIEEAKNFIENELDKFLKEHPDATLETLSRIELVSSRELTEEEKEELEKFEKEFKEKYLSKLPEGFELNFYSEPPEE	1.3980220590523853	0.9257650392774979	76.75186157226562	0.7425975799560547	4.815197467803955	nan	10000.0
monomer-100-nr2-run1_result_107	85	MYKLKIVAELPDSPPKEYLIEAPSLEKAKEFIENKLDEFLKEHPEATRETISKIELLSSKPLTEEEKKKLEEWEKEFKEKYSSKFPEGFTLDFNTPPDPE	2.555058980145716	0.7233892945410649	64.68656921386719	0.5377631187438965	7.826972007751465	nan	10000.0
monomer-100-nr2-run1_result_107	86	MMYLEIVAKLPDKPEKVYRIPAPSIEEAKEFIENKLEEFLKEHPDATLETISKIRLLSTRPLTEEERKKLEEFEKEFKEKYLSKFPEGFELDFYPPPEPE	2.559613606488384	0.8084876287109392	76.42521667480469	0.731922447681427	4.901738166809082	nan	10000.0
monomer-100-nr2-run1_result_107	87	MMKIKITAKLPNEPDKVYLIPAPSLEEAKDFIENELEKFLKEHPDATLETIKKIELLSSRELTEEEKEKLKEWEKEFKEKYSSKFPEGFEFDFDRPPEEE	1.8178159236921636	0.8262301619084853	67.42356872558594	0.5941239595413208	7.078958034515381	nan	10000.0
monomer-100-nr2-run1_result_107	88	MYTLVITAKLPDKPDKVYEIPAPSIEDAKDFIENKLDEFLKEHPDFTYETIKKIELKSSRPLTEEEKEEIKKFEEEFKKKYSSKFPEGFTIDFYTPPPKE	1.5969907949771962	0.9081874642980015	77.4458236694336	0.7556225657463074	4.68392276763916	nan	10000.0
monomer-100-nr2-run1_result_107	89	MRKLVITVKRPDKPDEIYEIEAPSIEEAKEFFENKLEEFLKEHPDATLETIKRIELKSSEELTEEEKKEIEKFEEEFKKKYLPKLPEGFELDLYVPPEEE	2.537641434123492	0.7233085682903697	60.679256439208984	0.49494096636772156	8.649986267089844	nan	10000.0
monomer-100-nr2-run1_result_107	90	MYYLKIVAEYPDKPDKEYLIPAPSIEEAEKFIEEELEKFLKEHPEATLETIKKIELISTRELTEEEKKRIEEFEKKFKEKYLSKFPEGFELNLYSEPEEE	1.3393051612095235	0.8994736306617359	69.01390838623047	0.6004939079284668	6.594742774963379	nan	10000.0
monomer-100-nr2-run1_result_107	91	MRTLIITAKLPDKPDKIYEIPAPSIEEAKKFFEEELDKFLKEHPEATLETIKKIELKSSEELTEEEKEELKKFEEEFKKKYLDKFPEGFELNFYTEKPEE	3.2167850599713406	0.6330278852966252	63.943119049072266	0.5411478281021118	7.341402530670166	nan	10000.0
monomer-100-nr2-run1_result_107	92	MYTLEIVAKLPDKPEKIYKIPAPSIEEAENFIENELDEFLKEHPEFTRETISKIRLISSEELTEEEKEKIKKFEEEFKKKYSSEFPEGFEIDFYEEKPEE	1.7206588609231055	0.8607549203029125	71.20716094970703	0.6537262201309204	6.143337726593018	nan	10000.0
monomer-100-nr2-run1_result_107	93	MYYLKITAKYPDKPPKEYLIPAPSLEDAKNFIENELEKFLAEHPEATLETISRIELLSSRPLTEEEKKKLEEFEKEFKEKYLSKFPEGFELDFNIPPPKE	1.3030790266282282	0.9064746856198547	75.99160766601562	0.7241905927658081	5.058161735534668	nan	10000.0
monomer-100-nr2-run1_result_107	94	MRILKITAKLPDKPEKVYEIPAPSIEEAKDFIENELDKFLAEHPDATKETIKKIELLSSEPLTEEEKEKIKEFEKEFKEKYSSEFPEGFELDFYTPPPPE	2.089129333983215	0.8337457675730207	65.27717590332031	0.5254244804382324	7.751704692840576	nan	10000.0
monomer-100-nr2-run1_result_107	95	MMTLKITVKRSDKPDEVYEIEAPSLEEAKKFIEEELDKFLKEHPEATRETIKKIELLSSEELTEEEKEELKKFEEEFKKKYSSLFPEGFEFNFRIEKPEE	3.4337023376753297	0.6555697105438872	73.09076690673828	0.6873795986175537	5.487582206726074	nan	10000.0
monomer-100-nr2-run1_result_107	96	MRYLEITVELPDKPDKVYRIPAPSIEEAKHFVENELDKFLAEHPEATWETIKSIRLLSSEPLTEEEREELEAFEKEFKEKYSSKFPEGFELDLYPPPPEE	2.123052719318231	0.8571851509747013	80.65511322021484	0.7950795888900757	3.918152332305908	nan	10000.0
monomer-100-nr2-run1_result_107	97	MYTVVITAEYPDRPDKEYEIPAPSIEDFKNFFENELDKFLAEHPEATLETIKRIELKSSRELTPEEIEKLKKWEKEFKEKYLSKFPEGFKLNLYTPPEPE	2.807558895211149	0.8046141563969258	76.8708724975586	0.733763575553894	4.665317058563232	nan	10000.0
monomer-100-nr2-run1_result_107	98	MYKLKITAKYPDKPDKIYEIEAPSLEKAKEFIENELDKFLAEHPDATYETISKIELISSEELTEEEKKELKEFEEEFKKKYSSKFPEGFEFDFNTPPDPE	1.026894059826963	0.9312482709895643	75.86278533935547	0.7175406813621521	4.968716621398926	nan	10000.0
monomer-100-nr2-run1_result_107	99	KYYLEITAKTPDSPDKVYKIEAPSIEEAKEFIENKLDEFLKEHPEATYDTIKKIELVSTRPLTEEEKKKIKEFEEEFKKKYSSKFPEGFVLDFNKPPIPE	1.0864545535049361	0.9272562637319243	75.58879852294922	0.70313560962677	5.145013332366943	nan	10000.0
monomer-100-nr2-run1_result_108	0	PLDLDVPADSPEAVERALREEVLPRLSGPQRELLEAAWARYRALPPELRPATTLEFRATAESAEVRLLAADGTVVAEERHELPPEYTDVEPLRVVLRGAP	2.071021826512333	0.8116991279559511	69.44115447998047	0.577890157699585	7.784823417663574	nan	10000.0
monomer-100-nr2-run1_result_108	1	MLDLDVPPDDPAALERALREEVLPRLTGPQREIFERAYARYRALPPELRPSTTLVFEATADRARVRLYAADGTLVEEEVYEIPPEYTDVKPLRVVLRGAP	1.0618413008436682	0.9368966478263598	74.52745056152344	0.701133131980896	5.804283618927002	nan	10000.0
monomer-100-nr2-run1_result_108	2	DLDLDVPPDSPEAVDRALEEEVLPRLSGPQRALFREAYARWRALPPEERPRTTLVFEATADRARVRLLRADGTLVWEEEHAIPASYTDVRPLRVVLRGPP	0.9546261272301071	0.9622885982669649	67.92605590820312	0.5629653930664062	8.585051536560059	nan	10000.0
monomer-100-nr2-run1_result_108	3	MLDLDVPADSEEALERALREEYLPRLSGPQRAIFEAALARWRALPAEQRPSTTLRFRATATSAEVELYAADGTLVARETYEIPAEYTDVEPLEIVIRGAP	0.9716265041921296	0.9420256737841598	75.9513168334961	0.7399744987487793	6.219136714935303	nan	10000.0
monomer-100-nr2-run1_result_108	4	MLIPDVPPDSPEAVERALREEVLPRLSGPQREIFERAYAFYQSLPPEQRPATTLVFEATATSARVRLYAADGTLVYEETFAIPASYTDVKPTRIVLRGAP	1.2611160352844768	0.9043044743748613	65.58766174316406	0.5391461849212646	9.282068252563477	nan	10000.0
monomer-100-nr2-run1_result_108	5	ELDLDVPPDSEEALERALREEVLPRLSGPQREIAERAIARWRALPPEERPRATLEIEATADRVRVRLYDADGRLVEEEEWPIPPEYTDVRPLRLVIRGAP	1.7448017065566446	0.8375169358958798	69.39664459228516	0.6322267651557922	6.695327281951904	nan	10000.0
monomer-100-nr2-run1_result_108	6	MLDLEVPADSPEALERAFREEVLPRLNGYQREVAERALAEWRALPPEERADTTLVIEATADSVRVTLRRADGEVVREETYPVPASYTDVEPTRLVIRGAP	1.3676625199285104	0.9006334772479334	80.87283325195312	0.8121467232704163	4.609063625335693	nan	10000.0
monomer-100-nr2-run1_result_108	7	ALLPDVPADSPEALERALREEVLPRLSGRQRELLERAWAEYQALPPEERARTTLEFRATADSAEVVLRRADGTVVREERFEIPASETDVKPLEVVLRGAP	1.8049905302292022	0.8331003040158733	70.43241119384766	0.6306931972503662	10.484705924987793	nan	10000.0
monomer-100-nr2-run1_result_108	8	ALDLDVPADDPAAVDRALEEEVLPRLSGPQRALLREAYAAFRALPPEERPATTLRFLARADSAEVEFYRADGTLVRRERWELPPEYTDVEPLEVVLRGAP	2.915623244414213	0.6735135370015606	69.83499908447266	0.5781525373458862	6.427800178527832	nan	10000.0
monomer-100-nr2-run1_result_108	9	MLDLDVPADSLEALLRALREEVLPRLSGRQREILLRALAEYLALPPEERPRTTLVFEATATRARVELLDADGRLVRREEFEIPASETDVEPLRVVLRGAP	1.6187091955855462	0.8655672727800087	77.19580078125	0.781688928604126	5.214000701904297	nan	10000.0
monomer-100-nr2-run1_result_108	10	LLDPDVPADSPEAVRAWLEREVLPRLSGTQRRILEEAWARWEALPPEERPSTTLVFEATATSARVTLRRADGTVVWEETYPIPASETDVRPLRVVLRGAP	1.0903616330253725	0.9498201579271823	78.21464538574219	0.774382472038269	5.021217346191406	nan	10000.0
monomer-100-nr2-run1_result_108	11	MLILDVPPDSPAEVERALREEVLPRLSGPQREIFERAWARYQALPPEERPATTLVFEATADRVRVTLRRADGTVVYEEEFPIPAEYTDVEPTLIVLRGAP	1.022897673861359	0.9358312097326633	72.25067138671875	0.6825682520866394	6.163018703460693	nan	10000.0
monomer-100-nr2-run1_result_108	12	MLDLEVPPDSPEAVERALREEVLPRLTGRQREILLAAYERYLALPPEERPRTTLVFEATAESARVRLLAADGREVYAEEFPLPPEETDVEPLRVVLRGAP	1.4307675088870464	0.8998765812480849	75.59910583496094	0.743884801864624	5.554696559906006	nan	10000.0
monomer-100-nr2-run1_result_108	13	MLLLDVPADSPEAVERALREEVLPRLSGRQREILERAWARFRALPPERRPATTLRFRATAREARVRLEDADGRVVYEETFPIPASETDVEPLEVVLRGAP	1.3207170167797595	0.9096335287985171	72.25675201416016	0.6763821840286255	7.574487686157227	nan	10000.0
monomer-100-nr2-run1_result_108	14	DLDPDVPPDSPEAVERALREEVLPRLNGYQRELLERAWAEWQALPPEQRPSTTLVFEATADEARVRLLAADGTVVREERYEIPPEYTDVRPLRVVLRGAP	1.0619677664419045	0.9315658822077125	64.08627319335938	0.4540610909461975	12.733853340148926	nan	10000.0
monomer-100-nr2-run1_result_108	15	MLILDVPADDPEAVERALREEVLPRLSGRQREIFLAAWARYRALPPEERPATTLVFEATADRARVTLRSADGRVVWEEEFPLPPEETDVEPLRVVLRGAP	1.4494907715409031	0.8971973790727985	73.51034545898438	0.7121419906616211	6.081778049468994	nan	10000.0
monomer-100-nr2-run1_result_108	16	MLDLDVPADSPEAVERALREEVLPRLNGRQREILLRAYEEFRALPAEERASTTLRFRATAEEAEVELLRADGTLVRRERYPIPPEYTDVEPLEVVIRGAP	1.3092090473286353	0.902164931669429	77.761962890625	0.7551012635231018	7.485798358917236	nan	10000.0
monomer-100-nr2-run1_result_108	17	MEILDVPPDSEEAIEKALKEEVLPKLNGYQKKVFEEAYKFWKSLPPEERPSTTLIFEATADSVKVTLKRADGTVVYEKTYKIPKSYTDVKPTKIVLRGAP	1.4364933749413324	0.8746019181225091	74.37296295166016	0.7011288404464722	5.639707565307617	nan	10000.0
monomer-100-nr2-run1_result_108	18	MLILDVPPDSEEAIEKALKEEVLPKLNGYQKEIALKAYEKYKALPEEERASTTLEIEATADSVKVKIYKADGTLIYEETYEIPKSYKDVKPTKIVIKGAK	1.3742368472893913	0.9075469070887577	68.79216766357422	0.6167434453964233	7.0564494132995605	nan	10000.0
monomer-100-nr2-run1_result_108	19	LLLPEVPPDSPEALERALREEVLPRLSGPQRAIFLEAYERWRALPEEQRPSTTLVFRATADSARVEILDADGRLVYEETWAIPPSYTDVKPLLVVIRGAP	0.8553325991137728	0.9542191457017529	67.64373779296875	0.5306503772735596	10.269107818603516	nan	10000.0
monomer-100-nr2-run1_result_108	20	MLIPDVPADSPEALRRALEEEVLPRLSGRQREIFERAWARFEALPEEQRPSTTLVFEARPDYAEVRIYRADGTLVYEERFELPPEETDVEPLLVVLRGAP	1.1536516311740284	0.923316952670902	65.63899993896484	0.5606929659843445	8.406346321105957	nan	10000.0
monomer-100-nr2-run1_result_108	21	MLDLDVPPDDPAALRRALEEEVLPRLNGPQREIAERAIARWEALPPELRPATTLEIRATADSVEVRLLAADGTEVYSERYPIPPEYTDVRPLRVVLRGPP	1.496531385760627	0.8926725794322418	66.55826568603516	0.5691595077514648	6.870243549346924	nan	10000.0
monomer-100-nr2-run1_result_108	22	DLDLDVPADDPAALARALEERVLPRLSGRQAALFREAVARYEALPAAERPSTTLVFEATATEARVRLLAADGTVVAEETWPIPASETDVRPLRVVLRGPP	1.003395307482371	0.9555848549649724	69.55653381347656	0.6290850043296814	7.250794410705566	nan	10000.0
monomer-100-nr2-run1_result_108	23	PLIPDVPPDSPEAVERALREEVLPRLSGFQREVLERAYAEWRALPPEERPSTTLVFEATADSVRVRLLRADGTLVREERYAIPASETDVEPLLVVLRGAP	1.0546549246011614	0.9352308121784785	77.15764617919922	0.7704635858535767	5.3354997634887695	nan	10000.0
monomer-100-nr2-run1_result_108	24	ELDLDVPADSPEALERALREEVLPRLSGPQREIFERAYARYQALPAEQRPSTTLVFEATADSVRVRIYDADGRLIYEETYPIPPEYTDVRPLRVVIRGAP	1.3981650661665843	0.9062883637733984	72.9041748046875	0.555751383304596	10.65311336517334	nan	10000.0
monomer-100-nr2-run1_result_108	25	MLIPDVPADSPEALERAIRELYLPRMSGYQREVAERALARWRALPPEQRPRTTLVIRATADSVEVRILAADGRLIYEERYPIPASYTDVEPLLIVIRGAP	1.3994684184824868	0.8973114641418428	65.64083862304688	0.584699273109436	8.265170097351074	nan	10000.0
monomer-100-nr2-run1_result_108	26	MLLDDVPPDSPEALRRALEERWLPRLTGPQREIARRAWERFEALPEEERPRTTLHIRVTADRAEVRLYAADGRLIYEEVYELPPEYTDVEPREIVIRGAP	1.9181293754675652	0.8282088262672146	61.988590240478516	0.5234142541885376	9.155313491821289	nan	10000.0
monomer-100-nr2-run1_result_108	27	LLLPEVPPDSPEAVRRALEEEVLPRLSGRQAEIFREAWARFEALPPEERPRTTLVFEARADYALVRLLAADGTLREERRYEIPPEETDVRPLLVVLRGAP	1.402449196738682	0.9060831609227354	75.80264282226562	0.7544347047805786	6.2408952713012695	nan	10000.0
monomer-100-nr2-run1_result_108	28	MLIADVPADSPEAVKKAFEEEYLPKLSGKQKEIAEKAYEKFLAIPESERPKTTLEIKTTATSAEVKIYAADGTLIYKEKYEIPASEKDVKETLIVIKGPP	1.7600021566110349	0.84752941401589	74.89879608154297	0.732384443283081	5.412281036376953	nan	10000.0
monomer-100-nr2-run1_result_108	29	MLDLEVPADSPEAVRRALEEEVLPRLSGRQREIFLAAYERWQALPPEQRPSTTLVFEATADSARVRIIAADGTVVYEETYPLPASETDVRPLRVVLRGAP	1.2694742437283353	0.9161866445028842	74.65489959716797	0.7353946566581726	6.202265739440918	nan	10000.0
monomer-100-nr2-run1_result_108	30	MLLPEVPPDSEEAVRRALEELYLPRLSGRAREIALRAWERYRALPPEERPRTTLVIRVTAERAEVRLLRADGTVVYEEVYELPPEETDVEPLLIVLRGPP	1.3698522010566256	0.8999662815405048	67.64790344238281	0.6439974308013916	7.373751640319824	nan	10000.0
monomer-100-nr2-run1_result_108	31	MLDLDVPPDSPEALDAAIREEVLPRLSGPQREVAERALARWRALPPEERPATTLRIRVTAREAEVELYRADGTLVYAERVEIPPEYTDVEPLEIVIRGPP	1.6149366440838817	0.8719887573933371	67.37390899658203	0.5759575366973877	7.138182163238525	nan	10000.0
monomer-100-nr2-run1_result_108	32	EPLLEVPADSEEALERALEEEVLPRLSGPQREIFREAYEEWRALPPEQRPSTTLVFEATAEEARVRLYAADGTLVRERTYPIPPEYTDVRPLRIVLRGAP	1.414049941452875	0.9358562842494937	73.55448150634766	0.6014323234558105	9.564981460571289	nan	10000.0
monomer-100-nr2-run1_result_108	33	ELLPEVPPDSPEALRRALEELVLPRLSGPQREIFLEAWAFYESLPPEERPATTLVFEATATEARVRLLRADGEVVYERRWPIPAEYTDVQPLRIVIRGPP	1.7921911937325743	0.8265990348689763	67.23104095458984	0.5782628059387207	7.942533016204834	nan	10000.0
monomer-100-nr2-run1_result_108	34	MLIDDVPADDPAAVRAALEEKYLPRLNGTQAAIFREAYARWQALPPEERPRTTLVFEATADSARVRILRADGTVVYEEVYEIPPSETDVQPTLIVLRGAP	1.008434268681626	0.9555997834230789	72.02300262451172	0.6912404298782349	7.362945079803467	nan	10000.0
monomer-100-nr2-run1_result_108	35	PLLLEVPPDSPEAVDAALREEVLPRLSGPQRAILERAYARWRALPPELRPSTTLEFRATADRAEVRLRRADGTVVYEETYPLPPEYTDVRPTLVVLRGAP	1.2891962465923301	0.9143813827782827	68.02861022949219	0.6200142502784729	8.867737770080566	nan	10000.0
monomer-100-nr2-run1_result_108	36	DLDLDVPPDSPEALERALEEEVLPRLSGRQREIFLEAYARWRALPPELRPATTLVFEATAEEARVRLLAADGREVYAETYPLPASETDVQPLRVVIRGAP	1.1702293175317247	0.9325646428529466	79.4354019165039	0.8095196485519409	4.866896629333496	nan	10000.0
monomer-100-nr2-run1_result_108	37	MEIPEVPPDSEEKLEEALEKEVLPKLSGPQREIFLKAYEKFKSIPESERPKTTLEFKATADYAEVKIYKADGTLVYEERYEIPPEYTDVEPKLIVIKGPK	1.2338705293695207	0.9127128303017087	70.50074005126953	0.6240288615226746	7.964049339294434	nan	10000.0
monomer-100-nr2-run1_result_108	38	LLLPLVPPDSPEAVERFLREEVLPRLSGPQREILLEAYERYKALPEERRASTTLVFRATAERAEVRILDADGRVVYEEVYPIPAEYTDVEPLLVVLRGAP	1.5467777635994109	0.8919086105615337	75.91569519042969	0.7506458163261414	5.881593704223633	nan	10000.0
monomer-100-nr2-run1_result_108	39	PLIPAVPADSPEAVERALREEVLPTLNGKQREILLAAIERYRALPPEERPRTTLVFRATATSAEVRLLAADGTVVYEERYEIPASYTDVKPTLLVLRGAP	1.3960395926944493	0.8902875698721054	71.04432678222656	0.6777995824813843	8.597461700439453	nan	10000.0
monomer-100-nr2-run1_result_108	40	ELDLDVPADSPEAVRRALEEEVLPRLNGPQRAILERAWARYEALPPEERPRTTLVFEATAESARVTLEAADGRVVYEETYPIPPEYTDVKPLRVVLRGAP	1.671664686735008	0.8611822771601564	71.15489196777344	0.618781328201294	6.537938117980957	nan	10000.0
monomer-100-nr2-run1_result_108	41	MLDLDVPADSPEARRRALEEEVLPRLNGYQREILLKAWEFYESIPEELRPATTLEFDATADSATVKVYAADGTLIYEETYEIPASYTDVKPTHVVIRGAP	2.19380112873701	0.7999113611919324	77.24417877197266	0.7311300039291382	4.975241184234619	nan	10000.0
monomer-100-nr2-run1_result_108	42	MLILDVPPDSEEALREALEKEVLPKLNGKQKEIFKKAYEKFLSLPEEQRASTTLHFKATATSAEVTIEAADGTVIYKETYEIPSSYTDVKPTEIVIKGAK	1.0897818046482264	0.9269166740541496	75.89028930664062	0.7409111261367798	6.356100559234619	nan	10000.0
monomer-100-nr2-run1_result_108	43	LLIPDVPPDDEAAVERALREEVLPRLSGPQREIFEEAYAFYKALPPELRPATTLVFEARADYAEVRIYAADGRLIYERRYPIPPEYTDVRPLRVVLRGPP	1.2967106675452846	0.9388659655961006	65.82122039794922	0.5183532238006592	9.33474063873291	nan	10000.0
monomer-100-nr2-run1_result_108	44	MKILDIPADSEEALEEALEKEVLPKLNGYQREIFEKAYEFYKSLPEEERPKTTLVFEATAKKAVVKVYKADGTLIYEETYEIPESYKDVKPTLIVIKGPP	1.0652187911987685	0.9330312758714231	72.8853530883789	0.6924618482589722	5.9143266677856445	nan	10000.0
monomer-100-nr2-run1_result_108	45	ELLPDVPPDDPAALDRALEEEVLPRLNGPQREILRRAVARYRALPPEERPRTTLVFEATADSARVRLLDADGRVVYEERFELPPEYTDVRPLRVVLRGAP	1.3509848723925266	0.8956143269743645	65.21024322509766	0.5498146414756775	8.325530052185059	nan	10000.0
monomer-100-nr2-run1_result_108	46	MLNLKVPADSPEALERALKEEVLPKMNGYQKKIFEEAYEFWKSIPEEERPSTTLVFEATAKSAKVKIYSADGKLIYEKTYEIPESYTDVKPLKVVIKGPK	1.486904156604637	0.8927559283962283	73.0096664428711	0.6790523529052734	5.629331111907959	nan	10000.0
monomer-100-nr2-run1_result_108	47	MLIADVPPDSPEALRKAFEEEYLPKLTGKQKEIAKKAWEFYESLPEEQKASTTLIIETTADKAVVKVLAADGTEIYSETYEIPPEYKDVKPTKIVIKGAP	1.6655092465953696	0.862310604650988	65.46969604492188	0.5284793972969055	8.100428581237793	nan	10000.0
monomer-100-nr2-run1_result_108	48	LLLPDVPPDSLEALRRALEEEVLPRLSGPQREIFERAYERYLALPEAERPRTTLEFLATAERAEVKIYRADGTLVYEEVYEIPAEYTDVQPTLVVIRGAP	0.979198436809815	0.964777074822556	73.21517944335938	0.695029616355896	6.928727149963379	nan	10000.0
monomer-100-nr2-run1_result_108	49	LLLPDVPPDSPEALDRAFREEVLPRLSGRQREIALEALARFRALPPERRPRTTLVIEARADSVRVRILDADGRVVYEEVHEIPPEETDVEPLLLVIRGAP	1.1713656510255446	0.9234167197584832	71.01087951660156	0.6749894022941589	7.330151557922363	nan	10000.0
monomer-100-nr2-run1_result_108	50	MLLPEVPADSPEAVERALRELYLPRLSGPQREIFLAAYERYLAIPEELRPQTTLEFRATAEEAEVRLLAADGTLLWEERYPLPASYTDVEPLHIVLRGAP	1.3098079287072488	0.9055881759511479	66.34014892578125	0.5820616483688354	8.065640449523926	nan	10000.0
monomer-100-nr2-run1_result_108	51	ELDLDVPADSPEALERALREEVLPQLSGRQREILLRAYERFRALPPEERPATTLEFEATADRVRVRLYRADGTLVEEEVFEIPASETDVKPLRVVLRGAP	1.2257345917412261	0.9247912387426378	70.26481628417969	0.6099294424057007	8.651663780212402	nan	10000.0
monomer-100-nr2-run1_result_108	52	MLIPDVPADSEEALDRALEEEVLPKLNGYQRKIFLEAYEFYKSLPEEERPKTTLVFKATAEKAEVEIKAADGKIIYKKTYEIPPEYTDVKPTEIVIKGPE	1.306952864350647	0.8982199262089148	71.56721496582031	0.65912926197052	6.735400199890137	nan	10000.0
monomer-100-nr2-run1_result_108	53	LLLPLVPPDDPAALERALRELVLPRMNGTQRRIFEEAYAEYLSLPPEERPSTTLVFRATADYAEVRLLDADGRLIRERRYEIPPSETDVEPLLVVLRGPP	1.0341444405706781	0.9321069013964679	76.03234100341797	0.7633250951766968	5.290562629699707	nan	10000.0
monomer-100-nr2-run1_result_108	54	MKILDVPADSEEEIEKALEEEVLPKLSGPQKEIFKEAYEFYKSIPESERPKTTLEFKATATSAEVKIYAADGTLIYEKRYEIPSSYTDVKETHIVIKGPK	1.261304156701824	0.9082558117224592	69.02803802490234	0.6022977828979492	8.900303840637207	nan	10000.0
monomer-100-nr2-run1_result_108	55	MEILDVPADSEEALEKALEEEVLPKLSGYQKKEFLKAYEFWKSLPEEQRPSTTLIFKATATSVEVTVEAADGTVIYKKTYEIPASETDVKPTEIVIKGAP	1.6260630827854508	0.8726346310843661	76.33616638183594	0.708094596862793	5.84869909286499	nan	10000.0
monomer-100-nr2-run1_result_108	56	MLNLEVPPDSDEAIEEALKNEVLPKLSGPQKELFEKAYAFYKSLPEEKRAKTTLIFEATADSAKVKVLDADGKVIYEETYEIPPEYTDVKPTKVVLKGAK	1.6365525203111913	0.8659258645530515	77.05509185791016	0.7459841966629028	5.280852317810059	nan	10000.0
monomer-100-nr2-run1_result_108	57	MLILDVPADSPEALERALREEVLPRLSGRQRQIAEEAWARWRALPPELRPRTTLVIEVTADRARVRLLDADGTLVWEEEYEIPASETDVKPTLIVIRGPP	1.9014461032996328	0.8416308696711718	72.12950134277344	0.656508207321167	5.9031805992126465	nan	10000.0
monomer-100-nr2-run1_result_108	58	VLLPDVPADSPEAIERALREQVLPRLSGPQRQIFLEAYEFYRSLPEEERPRTTLVFEATATSARVKLLSADGRLVYERTYAIPASYTDVQPLLVVLRGAP	0.9041319495711212	0.9548022108631065	72.5171127319336	0.6798038482666016	6.375378131866455	nan	10000.0
monomer-100-nr2-run1_result_108	59	MEIDDVPADSPEAVERAFEEKWLPKLNGKQREIAEKAYKKWKALPKEEQPKTTLEIKVTAKSAEVKIYSADGKLIYEEKYEIPESYKDVEEQLIVIKGPK	1.5719969412669115	0.8771707499722019	65.35223388671875	0.5377582311630249	9.738581657409668	nan	10000.0
monomer-100-nr2-run1_result_108	60	ALLPLVPPDDPAALEAFLREEVLPRLSGPQREILLRAYAEFQALPPAERPATTLVFEATADEARVRFLRADGTVVREETYPLPAEYTDVRPLRLVLRGAP	2.4859091832361244	0.8146357015016877	81.88288116455078	0.7947275638580322	5.12535285949707	nan	10000.0
monomer-100-nr2-run1_result_108	61	MLILEVPPDSEEEIERAFEEEVLPKLNGKAREIAKKAYERWKAIPEEKRPSTTLEILVTKDYAEVKIYDADGKLIYEERYEIDPSYTDVKPLHLVIKGPK	1.355619041442314	0.8869491915192227	67.16661834716797	0.5802067518234253	7.8262810707092285	nan	10000.0
monomer-100-nr2-run1_result_108	62	MLEPLVPADSPAAVERALRELYLPRLSGYQRKIFEEAYAKYLALPEEQRASTTLEFDATATSATVKIIDAEGNVIYEKTYEIPASETDVEPTHIVLRGPA	1.2887118709138783	0.914517599385729	73.71138763427734	0.686172366142273	7.253350734710693	nan	10000.0
monomer-100-nr2-run1_result_108	63	MLIDEVPDDSEEEIEKALEEKYLPKLSGKQREIALEAYEFYKSIPEEERPKTTLRIKVTADSAEVKIIDADGKVIYEKKYEIPASYTDVKPLEIVLKGPK	1.3967756488109115	0.9020749218712812	72.4706039428711	0.6786710023880005	6.547371864318848	nan	10000.0
monomer-100-nr2-run1_result_108	64	MLIDEVEPDSEEEIEKALKEKYLPKLNGYQKKIFEEAYKKYKAIPKEERPKTTLVFKSTADSAEIKIYKADGTLIYEEKYEIPESEKDVKETEIVIKGPK	1.4078564847914725	0.9008802717777519	69.8435287475586	0.6334229707717896	7.9625749588012695	nan	10000.0
monomer-100-nr2-run1_result_108	65	MLVADVPPDDPAALRAALEREYLPRLSGPQRAIFEEAYARWEALPEEERAATTLRFLARADYAEVELYAADGRLVYRERYPIPPEYTDVEPLEIVLRGAP	1.0700088992782937	0.9504116025518334	78.95834350585938	0.8011561632156372	4.667190074920654	nan	10000.0
monomer-100-nr2-run1_result_108	66	MLDPEVPPDDPEAIRRAIEEEYLPRLSGRQREIALAALERYEALPEEERPSTTLIIEATADSVRVRLERADGEVVWEETYELPASETDVEPLRIVIRGAP	1.1407648868793783	0.91944955361962	70.62074279785156	0.6645603775978088	8.002628326416016	nan	10000.0
monomer-100-nr2-run1_result_108	67	MLLPLVPPDSPEAIERALEELVLPRLSGPQRAILREAWAEFRALPEEERPRTTLVFEATATSARVRLLSADGTVVAERTYPLPASYTDVKPLRVVLRGAP	1.3772225064998738	0.9072114642495478	75.50821685791016	0.7599809765815735	6.2536115646362305	nan	10000.0
monomer-100-nr2-run1_result_108	68	ALLPDVPPDSPEAVERWLREQVLPRLSGTQREILLRAYAFYRSLPEELRPSTTLVFRATAESAEVEVLRADGTVVYRERFPIPASETDVEPLLVVLRGPP	1.4920869510397616	0.8911731110704608	70.537841796875	0.6418572664260864	6.9410929679870605	nan	10000.0
monomer-100-nr2-run1_result_108	69	MLVLDVPPDSEAAVDRALEEEVLPRLSGFQREVLERAYAEWRALPPELRPRTTLVFEATADSVRVEFRDADGRVVREETYPIPPSETDVRPTRIVLRGAP	1.4698718857255206	0.8923988362741676	81.83094787597656	0.8281736969947815	4.044739246368408	nan	10000.0
monomer-100-nr2-run1_result_108	70	PLVLDVPPDSPEAVRRALEEEVLPRLSGTQRRILLEAYARFEALPPEERPRTTLVFRATADYAEVRLLAADGTEVYRERHEIPASETDVEPQLVVLRGPP	1.0690596841751911	0.9354377195270941	74.64849853515625	0.7377543449401855	5.50824499130249	nan	10000.0
monomer-100-nr2-run1_result_108	71	MLILDVPPDSEEALEKALKEEVLPKLNGKQREIFLKAYEFYKSLPEEERASTTLIFKATATSAKVKILKADGTVVYEETYEIPSSYTNVKPTEIVIKGAP	0.9255575522577493	0.9647524724441456	75.40098571777344	0.742310643196106	5.9575276374816895	nan	10000.0
monomer-100-nr2-run1_result_108	72	MELPLVPPDSPEELRRALEEKYLPKLNGYQRKIFEEAVAFFESLPPEEQASTTLVFLATATSATVRILRADGRLVYEKTYPIPASETDVKPTLIVIRGAP	1.4326588214548468	0.9008019609774639	71.6843490600586	0.6912534236907959	7.197618007659912	nan	10000.0
monomer-100-nr2-run1_result_108	73	MEILEIPDDSLEEIKKALEEEVLPKMNGYQKEIFLKAYEKYLSIPEEERADTTLEFEATADYAKVKIYKADGTLIYEETYKIPESYKDVKPLKVVIKGKK	1.5821960883130997	0.8767517325441476	84.1849136352539	0.8466091156005859	3.219472646713257	nan	10000.0
monomer-100-nr2-run1_result_108	74	MLNLDVPDDSPEAIKAAFENEYLPKLNGYQKKIAEEALKFYESLPEEQKASTTLIIETTAKSTKITIKDANGKVIYEKVYEIPESYKDVKPTKIVIKGAK	1.663204111247582	0.8565853302590318	70.65153503417969	0.6082533597946167	7.461382865905762	nan	10000.0
monomer-100-nr2-run1_result_108	75	MLIPDVPADSEEAVRRALEEEVLPRLNGYQRKVFEEAYAFYQSLPAELRPRTTLHFLATATSAEVRVYRADGTLVYEKTYPIPSSYTDVEPLEIVLRGAP	0.8198441731837914	0.9609076985761149	68.78540802001953	0.6171935796737671	7.748374938964844	nan	10000.0
monomer-100-nr2-run1_result_108	76	DLDLEVPADSPEAVERALREEVLPRLSGRQREIFERAYAEYQALPPEQRASTTLVFEARADYALVRLYAADGTLIREERFELPPSETDVKPLRVVLRGAP	1.3931183465918024	0.8983636568413834	77.40727996826172	0.7458919286727905	6.35793924331665	nan	10000.0
monomer-100-nr2-run1_result_108	77	PLLLDVPADSLEAIERALREEVLPRLNGTQREIALRAYERFLSLPEEERASTTLLIRTTADSAEVRIYSADGTLVYEERYEIPASETDVEPRLIVLKGAP	1.3069927450887713	0.9059689545103617	67.2315902709961	0.5946390628814697	8.427881240844727	nan	10000.0
monomer-100-nr2-run1_result_108	78	MLIDDVPADDPAAVERAFRERYLPRLSGPQREIAEKAWAKWKAIPESERPKTTLIIEVTADSARVKILKADGKLVYEETYEIPAEYTDVKPTLIVIKGPK	1.359885016620043	0.8919199185028467	67.10118103027344	0.5852870941162109	7.696079730987549	nan	10000.0
monomer-100-nr2-run1_result_108	79	MLIPDVPADDPAALAAFLEEEVLPRLSGPQRQILERAYAEYLALPEEERPRTTLVFEATAESARVRLYDADGRLVREETYPIPPEYTDVEPLEVVLRGAP	1.1463478670778278	0.9267373863666735	78.76659393310547	0.7639616131782532	5.158759593963623	nan	10000.0
monomer-100-nr2-run1_result_108	80	LELPAVPADSPAALRRALEERYLPRLSGRQREIFREALARFEALPEAERPATTLVFRATAEEAEVELLAADGTLVYRERYPIPPSETDVRPTLVVLRGAP	1.806056783525095	0.8407759577156233	62.411651611328125	0.5001678466796875	9.639256477355957	nan	10000.0
monomer-100-nr2-run1_result_108	81	MLVPDVPPDSPAAVDEALEREILPKLSGPQAAILREAYARFRAIPEAERAATTLRFRATAESAEVEILRADGTVVERRTYPIPASYTDVEPLEVVLKGAP	1.158224475862872	0.9203527414969789	74.13516235351562	0.7136404514312744	8.0363130569458	nan	10000.0
monomer-100-nr2-run1_result_108	82	MLLPEVPPDSLEALRRALEELVLPRLSGRQREIFERAYERFLAIPPEKRADTTLVFEATAERARVEIRDADGRLIYEEEYPIPPEETDVEPLRVVIRGAP	1.3067301538631066	0.9089493154118601	73.98126220703125	0.7188695669174194	6.233309745788574	nan	10000.0
monomer-100-nr2-run1_result_108	83	MLVLDVPPDSPEALERALREEVLPRLSGTQRRIFLEAWARYQSLPPERRASTTLEFRATATRAEVVLRDADGRVIDRRTYEIPASETDVRPLHIVLRGAP	1.0455171950594833	0.936476588190098	79.70535278320312	0.8033021688461304	3.927698850631714	nan	10000.0
monomer-100-nr2-run1_result_108	84	LLVPDVPADSPEAVRAALEELYLPRLNGPQREILLRAWAEFEALPPERRADTTLEFHATATEARVRLLAADGTLVREERFPLPPEYTDVRPLHIVLRGAP	1.1413819436089667	0.9428306477597261	65.57736206054688	0.5708680152893066	8.437387466430664	nan	10000.0
monomer-100-nr2-run1_result_108	85	ELLPDVPPDSPAALRRAVEEEVLPRLSGRQREIARAALAEWEALPPEERPRTTLVIEATPEEVRVRLLAADGTVRREAVYPIPPEETDIRPLRLVLRGAP	1.110562482659643	0.9280409662383778	74.30697631835938	0.691091775894165	9.488201141357422	nan	10000.0
monomer-100-nr2-run1_result_108	86	MLLPEVPPDSLEALRAALEREYLPRMNGRQREIFLRAYKEYLSLPPEQRPATTLEFEATADSARVTFRAADGTVIREETYPLPPEYTDVEPLRVVLRGAP	1.2370607685175359	0.9198841623722039	70.57364654541016	0.6518986225128174	8.595346450805664	nan	10000.0
monomer-100-nr2-run1_result_108	87	ELLPRVPPDSLAALERALEEQYLPRLNGTQAEIFRRAYAEYLALPPEERARTTLEFLATADYAEVRLYAADGRLVREERYEIPASETDVVPRRIVLRGPP	1.267514938879083	0.9171035481173304	71.0756607055664	0.6578112840652466	8.923613548278809	nan	10000.0
monomer-100-nr2-run1_result_108	88	MLDLDVPADSPEALERALREEVLPRLSGPQREIFLRAYERYRALPPEERASTTLHFHATADSAEVRIERADGTVVYEERFEIPPEYTDVKPLEVVIRGAP	1.5069681046340968	0.8772134869832552	79.85956573486328	0.8064688444137573	3.8452343940734863	nan	10000.0
monomer-100-nr2-run1_result_108	89	LLIPDVPPDSLEEVERALREEYLPRLSGPQRQIALAAYERYLALPEAERPSTTLEIEATADSVTVKLYRADGTLIWEETFPIPASYTDVEPLRIVLRGPP	1.4802035678651728	0.8794659036095313	65.050537109375	0.5436806678771973	8.676260948181152	nan	10000.0
monomer-100-nr2-run1_result_108	90	PLLPLVPPDSPEAIERFLEEEVLPRMNGYQREIFLRAYERWRALPEEERPRTTLVFEATADRARVRIYAADGRLVYEEVYEIPPSYTDVKPLLVVLRGPP	2.2295460572898143	0.8474885183985325	76.001953125	0.7623459100723267	5.7405314445495605	nan	10000.0
monomer-100-nr2-run1_result_108	91	ALDPDVPPDDPAAVERALEELYLPRLSGPQRELFLAAWEEYRALPPEERPATTLEFLATADSAEVRLLAADGRLVAERRWPLPAEYTDVRPTHIVLRGPP	2.308981526985221	0.7645630505627625	62.82395553588867	0.4913721978664398	9.185039520263672	nan	10000.0
monomer-100-nr2-run1_result_108	92	LPLPLVPPDSEEALDRALAEEVLPRLSGPQREILERALARYRALPPEERPATTLEFRATAESAEVRLYRADGRLVEEERYPLPASYTDVRPLLVVIRGAP	1.3181888019862347	0.9124501042260685	72.91525268554688	0.7182929515838623	6.895389080047607	nan	10000.0
monomer-100-nr2-run1_result_108	93	MLIADVPADSEEALRRALEEEYLPKLSGPEREIALAAYEEFRALPAEERPSTTLVIESTAEYTRVTLRRADGTVVREETYPIPAEYTDREPLRIVLRGAK	1.5367740801935517	0.8765370975906641	70.5146255493164	0.6754946708679199	6.150503158569336	nan	10000.0
monomer-100-nr2-run1_result_108	94	LPLPRVPADDPAALDAALEREVLPRLSGPQRAILRRAVERWRALPAEERPRTTLVFRATADAAEVRLLRADGEVVYEERYPIPASYTDVEPLLVVLEGAP	1.2342422646189946	0.9349647679381407	72.62955474853516	0.7198512554168701	6.909835338592529	nan	10000.0
monomer-100-nr2-run1_result_108	95	MEILKVPPDSPEELERALREKVLPELSGPERKIALEAIERWKAIPESERPSTTLVIETTADRAKVEIYAADGTLVYEEEYEIPEEYTDRKPRRIVIEGAP	1.8827281028519605	0.8292891991723969	64.12904357910156	0.5680980682373047	8.466405868530273	nan	10000.0
monomer-100-nr2-run1_result_108	96	MLDLDVPPDSEEALERALREEVLPRLSGFQREVFLKAYERWKALPESLRPSTTLVFESTATSVTVEIYDADGRLIYREVYEIPASETDVKPLRIVIKGAP	0.8876510601353189	0.9486167686730433	81.86415100097656	0.8309319615364075	3.8231890201568604	nan	10000.0
monomer-100-nr2-run1_result_108	97	VPLPLVPADDPEALRRALEEQFLPRLSGPAREIAEAAIARFEALPPERRASTTLVIRVEADFAEVRILDADGRVVYEERYEIPAEYTDVQPTLIVLRGAP	1.6613738766057689	0.8738046605720681	76.32195281982422	0.7585862874984741	5.675665855407715	nan	10000.0
monomer-100-nr2-run1_result_108	98	MLRLEVPADSPEALRRALEEEVLPRLSGPQREILLRAYEEFLALPPEQRPRTTLEFEATADSVRVVFRRADGTVVREEVWPLPPEYTDVEPLRLVLRGPP	1.3123042157110054	0.9088155752229311	73.92328643798828	0.7163317203521729	6.10911750793457	nan	10000.0
monomer-100-nr2-run1_result_108	99	LLLPEVPPDSPEALRRFLEEEVLPRLNGYQRAVLREAWARFEALPEEERPETTLVFRATAREAEVRLLRADGREVWSERYPIPPSETDVKPLEVVLRGAP	1.3491450609683528	0.9117160776900932	73.07266998291016	0.690115213394165	6.079757213592529	nan	10000.0
monomer-100-nr2-run1_result_109	0	MIEVKFYYGEIKNEPEDWKYYKIPLTSSLEKNKIIKYEIEKGENNDSIEIYIEKVDDKKLKIKVKIKINNKEYEKEEIVEYKENKDLIVAVKEVPVPPNL	7.849068366247766	0.5549420209402425	61.08503341674805	0.6074690818786621	9.158219337463379	nan	10000.0
monomer-100-nr2-run1_result_109	1	MLEVEFYYGEIKEEKEDWKYYEIPLTPDLEPNKVYEYKIPEGENNDSIKIEIYKKDENTLKIKVKIKINNKEYTYEKEVEWKENETLIVKVKEVPVPENL	2.0006976579828417	0.8558871143717327	74.20068359375	0.7128841876983643	6.029728889465332	nan	10000.0
monomer-100-nr2-run1_result_109	2	MLEVKFYYGEIKNEPEDWKYYEIPLTPELKENEIYEYEIEPGENNDSIKVKLEKKDENTLKVTVTVKINNKTYTYEDEVEWKENETLILAVKEVPVPPNL	8.271083125475437	0.5388674078457734	62.295654296875	0.6222658753395081	8.634084701538086	nan	10000.0
monomer-100-nr2-run1_result_109	3	SFEVEFYYGEIKEEPEDWKYYEVPLTPSLKKNEVYEYEIPKGENNDSVKIELEKKDDKTLKVKVTITVNNKTYTHEKEVEWIENKTLIIKVKEVETPENE	2.7463409196497657	0.8049215989343865	70.27100372314453	0.6848125457763672	7.413257598876953	nan	10000.0
monomer-100-nr2-run1_result_109	4	SFEVKFYYGEIKNTPENWKYYKIPLTPELKPNEKYLYEIPEGENNDSIKIYLEKKDEKTLKVKVEIKYNNKTYTKEEEVEYKPNKTLIVAVKYVETPENE	3.0592555304513995	0.7751656932190244	73.25127410888672	0.7278237342834473	6.857621669769287	nan	10000.0
monomer-100-nr2-run1_result_109	5	SFEVKFYYGEIKNDPEDWKYYEIPLTDSLEPNKVYEYKIPEGEDNDSIKIKLEKVDENTLKVTVTITKNNKTYTYEQEVPWKKNETLILAVREVPVPENE	7.637249963745783	0.4037791724352759	63.412967681884766	0.6096377372741699	8.70032024383545	nan	10000.0
monomer-100-nr2-run1_result_109	6	SIEVKAYYGEIKNEKEDWKYYKIPLTDSLEKNKIYEYEIPEGENNDNIKIYIEMKDDNNLKITVEIKINNKTYTKEMIVPYKKNKTLIIAVKEVKTPENL	6.784549617464743	0.6117275320332347	60.32987976074219	0.5947616100311279	9.745701789855957	nan	10000.0
monomer-100-nr2-run1_result_109	7	SLEVEAYYGEIKKEPDDWKYYKIPLTPSLKPNEVYEYEIEPGENNDSIKIKLEKKDEETLKVTVTVKKNNKTYTKEMEVPYKENETLIIKVKEVKTPENL	7.33155148422603	0.6032413545533513	70.447998046875	0.6987060904502869	8.180400848388672	nan	10000.0
monomer-100-nr2-run1_result_109	8	MFEVKAYYGEIKEEPEDWKYIKIPLTPDLKKNEVYEYKPEPGEEDDSITIKLEMVDDETLKVTVTVKKNNKTYTYEMEVPYKENEDLIIAIREVKVPPNL	2.4792325872868055	0.8148258120595632	73.35014343261719	0.7375245094299316	6.846282958984375	nan	10000.0
monomer-100-nr2-run1_result_109	9	MYEVEFYYGEIKEDPEDWKYYEIPLTPELEKNKVYEYKIPKGENNDSIKIKLEMKDDKTLKVTVTIKENNKTYTFEKEVEYKENKTLIIKVKKVEVPKNL	7.618790761193002	0.5250888690915089	65.47589111328125	0.6628192663192749	8.424442291259766	nan	10000.0
monomer-100-nr2-run1_result_109	10	EFEVEAYYGEIKNEKEDWKYYKIPLTDSLEKNKVYTYKIEEGENNDNIEIKIEKLDENKLKITVTIKKNNKTYTKEMIVEYKKNKTLIIKVKEVEKPENE	7.405250028194521	0.5633095002740397	68.8282470703125	0.6938788890838623	7.958008766174316	nan	10000.0
monomer-100-nr2-run1_result_109	11	MLEVEFYYGEEKNEPEDWKYYKIPLTDELKENEIYEYKIPEGENNDNIKIYIEKKDEKTLKIKVEVKINNKTYTYEKEVEYKKNETLIIKIKKVEVPENL	3.497162933883467	0.7291776947228441	75.51473236083984	0.7433474659919739	5.90549898147583	nan	10000.0
monomer-100-nr2-run1_result_109	12	SYEVEFYYGEIKNEPEDYKYYEVPLTDSLEKNKITEVKIPEGNNNNSIKIKLEKKDDKTLKVTVTIKENNKTYTYEKEVPYIKNKTLIIKVKKVETPPNE	2.6971566156676894	0.8235287585510634	79.2872085571289	0.7894809246063232	5.592288970947266	nan	10000.0
monomer-100-nr2-run1_result_109	13	SFEVEFYYGEIKNTPEDWKYYEIPLTPELEKNKIYEYEIPEGEDNDNVKIFIEKVDENKLKITVEIKVDNKTYTHEKIVEYKENETLIISVKKVETPSNL	7.193997515835005	0.657432047634037	58.89723205566406	0.6016982793807983	10.516106605529785	nan	10000.0
monomer-100-nr2-run1_result_109	14	SFEVEFYYGEEKNEPEDWKYYKVELTPELEPNKIYEVEIEKGEDDDSIKILLEKVDENNLKVTVEIKKNNKTYTYEDIVEYKENETLIIKVKEVPTPPNI	7.049520845689808	0.5697944161149218	65.46404266357422	0.6331428289413452	8.30882453918457	nan	10000.0
monomer-100-nr2-run1_result_109	15	SFEVEFYYGEIKNEPEDYKYYEIPLTPELEKNKVYIYKPEKGENDDNIKIELYKKDEETLKVKVTIKYNNKTYTYEKEVEWKENETLIIAVKYVPTPPNE	5.231891841592135	0.6097504206600975	69.91454315185547	0.6776734590530396	7.492093563079834	nan	10000.0
monomer-100-nr2-run1_result_109	16	MLEVKAYYGEIKNTPEDWKYYEIPLTSDLKKNEVYEYEIPEGENNDNIKIELEKVDDNNLKVKVTIKINNKTYTKEMIVPYIENKTLIIAVKEVEVPENL	2.031724092606499	0.8413049731578791	72.92755889892578	0.7270385026931763	6.9114298820495605	nan	10000.0
monomer-100-nr2-run1_result_109	17	SLEVEAYYGEIKETPEDWKYYKIPLTPELIPNEVIEYEIEPGEDDENVKIYIEKVDENTLKIKVEVKIDNKTYTKEMEVPYIENKTLVIAVREVETPPNL	2.017443955686292	0.8448444959690362	68.71005249023438	0.6799030303955078	8.020903587341309	nan	10000.0
monomer-100-nr2-run1_result_109	18	EIEVEVYYGEIKEDPEPYKYYEIPLTPELEKNKVIEYEIPKGENNENIKIELEKVDDENLKVKVTIKINNKTYTKEMIVPYKENKTLIIKVREVPVPPNL	2.0348006176834286	0.8549801302327557	74.17304992675781	0.7218593955039978	6.6047186851501465	nan	10000.0
monomer-100-nr2-run1_result_109	19	SLEVKAYYGEIKNEKENYKYYKIPLTDSLEKNKVYEYEIEKGENNDSIKIEIEKVDDEKLKIKVTVKINNKTYTKEMIVEYKKNKTLYIAVKEVKTPPNL	3.594105652168342	0.7380483589019272	75.4512710571289	0.7617475986480713	6.089898586273193	nan	10000.0
monomer-100-nr2-run1_result_109	20	MYEVEAYYGEIKNTPEDYKYYEIPLTDSLIPNKTYEYEIPKGENDNNIKIKIEKKDENTLKITVTIKENNKTYTKEMEVPYKKNETLIVKVKKVEVPENL	7.026841862601417	0.6204872382549111	57.21232604980469	0.562084972858429	11.577186584472656	nan	10000.0
monomer-100-nr2-run1_result_109	21	SFEVEIYYGEEKKEPENWKTYKVPLTPELKPNEVYEYKPEKGEDDDSIKIYLEKKDEKTLKVKVEIKKNNKTYTYEKEVEWKENQTLIIKVKEVKTPSNL	6.866432267782888	0.6622629344388831	56.82976531982422	0.526661217212677	11.520554542541504	nan	10000.0
monomer-100-nr2-run1_result_109	22	MLEVEFYYGEIKKTKEDWKYYEIPLTSSLEKNKVIEYKIPKGESDDSIKIKIEKVDDENLKITVTVKINNKTYTKEKIVKYIENKTLIVAVKEVKVPPNL	3.4508372998711896	0.7332259043489507	70.156982421875	0.6842055320739746	7.503322601318359	nan	10000.0
monomer-100-nr2-run1_result_109	23	MYEVKFYYGEIKNEPEDWKYYKIPLTESLKLNEKYEYEIPEGEDNENIKITLEKLDENKLKVKVEIKENNKTYTYEDVVEYKKNETLIIAVKKVEVPENL	6.727058016785862	0.6306758864558164	68.41828918457031	0.6821591258049011	7.873719692230225	nan	10000.0
monomer-100-nr2-run1_result_109	24	MFEVKFYYGEIKNEKEDWKYYEVPLTDSLEKNKIIEYEIPKGEDNDSIKIKLEMVDDKTLKVTVEIKKNNKTYTFEKEVEYKKNKTLIIAVKEVPVPPNL	7.177355173794585	0.5340011899752527	69.69384765625	0.6828992366790771	7.428427219390869	nan	10000.0
monomer-100-nr2-run1_result_109	25	SIEVKVYYGEIKNTPEDWKYYKVPLTPELKKNETYLYEIEEGENSNNIKIYIEKVDENNLKITVEITINNKKYTKEMIVEYKENETLIIAVKEVKTPPNL	7.372796569253742	0.5395919048787777	57.9986686706543	0.567409336566925	10.288403511047363	nan	10000.0
monomer-100-nr2-run1_result_109	26	EYEVEAYYGEPKNEPEDYKTYEIPLTESLKKNEVYEYEIPEGEDNDSIKIKLEMVDDNNLKVTVEITENNKTYKKEMIVPYKKNKTLIIRVKKVEKPENE	2.7176918796596525	0.8029653059292682	72.48580169677734	0.7200038433074951	7.091283798217773	nan	10000.0
monomer-100-nr2-run1_result_109	27	ELEVKAYYGEIKNEPEDWKYYKIPLTDSLKPNEVYEYKPEPGEDDENIKIKLEKKDEDTLKITVTVTIDNKTYTKEMEVEYKKNKTLVIAVKKVEKPPNE	8.064112685793646	0.5766524200481521	58.723880767822266	0.5839511156082153	10.350640296936035	nan	10000.0
monomer-100-nr2-run1_result_109	28	MYEVKFYYGEIKKDKENWKYYKIPLTEKLEKNKVYEYKPEEGEDSDNIKIYIEKVDENKLKIKVKIKKNNKEYEKEDIVEWKKNKDLIIAVKEVKVPPNL	1.11157562219902	0.9287438464714062	73.15022277832031	0.7294920682907104	6.796640396118164	nan	10000.0
monomer-100-nr2-run1_result_109	29	MIEVKAYYGEIKNTPENYKYYEIKLTSNIKKNEKIEVKIEEGENNDNIKITLEKKDENNLKITVKIKINNKEYTKEMIVPYIENKTLIVSVKEVNVPPNL	1.7996324981574787	0.8617439429498903	70.35152435302734	0.7078123092651367	7.440718650817871	nan	10000.0
monomer-100-nr2-run1_result_109	30	EWEVEFYYGEIKNTPEDYKYYKIELTDELKKNETIEVEIEKGENNDSIKIKIKMKDENNLEITVTIKYENKTYTKKKIVPYIKNKTLIVKVKKVEVPENE	7.103280395876369	0.5776203916555098	60.627471923828125	0.6166824102401733	9.965904235839844	nan	10000.0
monomer-100-nr2-run1_result_109	31	SYEVKFSYGEIENTPEDWKYIKIPLTDSLKENEIYEYKPEPGENSDSIKIKIEKLDENTLKVKVTIKEDNKTYTYEKEVPYIKNKTLIVKVKKVETPENE	3.4199618942016428	0.699091045477084	78.65331268310547	0.7801985144615173	5.597134113311768	nan	10000.0
monomer-100-nr2-run1_result_109	32	MFEVEAYYGEIKNTPEPWKYYEIPLTDSLIKNEVIEVEIPEGENNDSIKIEIEMKDDNTLKIKVTITKDNKTYTYEMEVEYIKNKTLIIAVKEVEVPENE	2.794074699773797	0.790003741665154	77.71593475341797	0.781477153301239	6.056624412536621	nan	10000.0
monomer-100-nr2-run1_result_109	33	SFEVKAYYGEIKNEPEDWKYYKIPLTDSLEKDKVIEVEIEPGEENDSIKIKLEMVDENNLKVTVTIKVNNKTYTKEMIVPYKKNKTLIIAVKEVKTPPNL	2.9148478193352645	0.7828279141357892	74.2331771850586	0.7358338832855225	6.634256362915039	nan	10000.0
monomer-100-nr2-run1_result_109	34	EFEVEAYYGEIKNEPEDWKYYEVPLTESLEPNKVYEYEPEKGEDDDSIKIYLEKKDEETLKVKVKIKIDNKTYEKEMEVEYKPNETLIIKVRKVEVPPNL	2.491402859261354	0.7674465832621222	66.32908630371094	0.6179365515708923	8.079019546508789	nan	10000.0
monomer-100-nr2-run1_result_109	35	SLEVKAYYGEIENKPDNWKYYKIPLTDELEKNKTYKYEIPEGENNDSIEINIEKKDENTLKITVKVKINNKTYEKEMEVEYKKNETLIIAVKEVETPENE	4.785411637784157	0.6402372738339075	76.97445678710938	0.7701258063316345	6.004948616027832	nan	10000.0
monomer-100-nr2-run1_result_109	36	SLEVKFYYGEIKKTKDDWKYYEVPLTSSLKKNEVYEYKPEKGEDDENVKIEIEKKDDNTLKVKVTIKINDKTYTYEKEVPYIENKTLIISVKEVPTPPNL	1.3348316982306108	0.9211240979128636	70.74718475341797	0.6941826343536377	7.584660053253174	nan	10000.0
monomer-100-nr2-run1_result_109	37	SYEVEFYYGEIKKDPEDYKYYEVPLTPELKPNEVYEYKPEKGENDDSIKIKLEMVDEETLKVKVTIKKNNKTYTYEKEVPYIKNKTLIIKVKEVKTPPNE	1.8601914151881518	0.8711498112596212	73.77577209472656	0.7233991026878357	7.113790035247803	nan	10000.0
monomer-100-nr2-run1_result_109	38	MFEVKFYYGEIKNENENYKYYKIPLTPELKKNEIYEYKPEKGENSDSIKIYIEKKDEKTLKIKVEIKYENKTYTYEEEVEYIENKTLIISIKKKEVPKNL	1.6140295571592023	0.8797869828250552	77.37725067138672	0.7696417570114136	5.8134331703186035	nan	10000.0
monomer-100-nr2-run1_result_109	39	SFEVEFYYGEIKNTPEDWKYYEIPLTDSLKKNEVYEYKIPKGEDDDNVKIKLEMKDENTLKITVTVEYNNKTYTYEKEVEYKKNETLIVSIRYVPTPPNE	6.493648484240217	0.6939950985598357	66.16102600097656	0.669981062412262	8.87726879119873	nan	10000.0
monomer-100-nr2-run1_result_109	40	SYEVKASYGEIEKSPEDWKYYEIPLTDSLKPNEVYEYEIPKGENNDSVKIKLEKVDENNLKITVTITENNKTYTKEMVVPYIKNKTLIISVKKVETPPNE	2.9217794193465036	0.7949723403904092	72.4227523803711	0.7190183997154236	7.159215450286865	nan	10000.0
monomer-100-nr2-run1_result_109	41	SFEVEFYYGEIKKTPEPWKYYKIPLTPEIKKNEVIEYKPEPGEDDENVKINIEKVDENTLKLTVTVKINNKTYTKEKEVEYKENETLIVSVKYVPTPPNL	1.9647774797903679	0.8575301899344027	73.17365264892578	0.7197047472000122	6.829860210418701	nan	10000.0
monomer-100-nr2-run1_result_109	42	SFEVKFSYGEIENTPENWKYYKIPLTDELKENEIYEYKPEKGENDDSIKIEIEKLDENKLKIKVTITYNNKTYTYEDVVEYKKNETLIVSVKYVETPPNL	6.946891140522559	0.5911900339210505	56.91743469238281	0.5562206506729126	10.349757194519043	nan	10000.0
monomer-100-nr2-run1_result_109	43	MFEVEAYYGEIEESPEDWKYYKIPLTSSLKKNEKYEYEPEEGEDSDSIKITLEKKDDKTLKVTVTIKKNNKTYTHEMEVEYKENETLIIKVKEVEVPPNE	7.453021806292307	0.4873445769082911	66.77066802978516	0.6556723117828369	8.332135200500488	nan	10000.0
monomer-100-nr2-run1_result_109	44	MFEVKFWYGEIKEDPEDWKYYEVPLTPSLPKNEVIKVEIPEGEDNDSIEIELYKVDENNLKVKVTIKKNNKTYTYEKVVPWKENETLVIAVREVPVPPYL	2.6513257729004245	0.805304849257635	70.77030944824219	0.7043100595474243	7.096063137054443	nan	10000.0
monomer-100-nr2-run1_result_109	45	EFEVEFYYGEIKNEPEDWKYYEVPLTDSLKKNEVTEVKIPEGENNDNIKIKLYKKDENTLKVKVTITYENKTYTYEKEVEYKKNETLIIKVRKVEVPPDE	1.6531774755182012	0.8906447006082507	76.42069244384766	0.7554761171340942	6.261350154876709	nan	10000.0
monomer-100-nr2-run1_result_109	46	SLEIEAYYGEEKKEKEDWKTIEIPLTDSLKPNEIIEYEPEKGENDDNIKIYIEKVDEENLKIKVEIKINNKTYTKEMIVPYKKNETLIIKVREVKTPENE	1.9599479327505647	0.8527977996550429	72.1475830078125	0.7017698287963867	7.217645168304443	nan	10000.0
monomer-100-nr2-run1_result_109	47	SIEVEAYYGEIKNEPENWKYYKVPLTESLEKDKVYEYKIEEGENNDSIKIEIEKVDDKTLKIKVTIKINNKTYTKEMEVEYKKNKTLIIKVKEVKTPPNL	2.699036616104733	0.8027551060351773	76.25882720947266	0.7491959929466248	6.168838977813721	nan	10000.0
monomer-100-nr2-run1_result_109	48	MFEVEFYYGEIKNTPEDWKYYEIPLTESLEKNKEYEVELPKGENNDSIKIKLKMKDDKTLKVTVTIKKNNKTYTFEKEVEYKKNETLIVKVKEVEVPSNL	7.105798305742137	0.6941386944517797	70.21385955810547	0.70432448387146	8.246220588684082	nan	10000.0
monomer-100-nr2-run1_result_109	49	ELEVEAYYGEEKKEKEDWKTYKIPLTPDLKKNEVYTYEPEKGEDDDNIKIELEKVDDKTLKVKVTITIDNKTYTKEMEVPWIENKDLIIKVKKVEVPENE	6.811795888108344	0.5956753574150604	61.354515075683594	0.6060532331466675	9.711589813232422	nan	10000.0
monomer-100-nr2-run1_result_109	50	SFEVKFYYGEIKNEPEDWKYYEVPLTSSLEKNKVYEYKPKKGENDDDVKIKLEKVDDNKLKVTVTIKKNNKTYTKEKIVEWKENETLIISVREVKTPENE	6.998410263167124	0.5797538638388545	57.08945846557617	0.5613322854042053	10.367132186889648	nan	10000.0
monomer-100-nr2-run1_result_109	51	MFEVEFYYGEPKEEPLPWKTYEVPLTPELEKNKVIKYEPEPGEEDDSVEIELYMKDDEKLLVKVTVKKNNKTYTFEKEVEYKKDKTLIIRVREVPVPPNE	2.974373484734085	0.7584970795786056	72.85110473632812	0.7167065143585205	6.9159016609191895	nan	10000.0
monomer-100-nr2-run1_result_109	52	SFEVEFYYGEIKNDKNNWKYYKIPLTKDLEKNKVIEYEIEKGENSDNIKIKIEKVDEKTLKITVEIKYNNKTYTYEKEVEYKEDKTLIIKVKKVEKPENE	6.988046448783866	0.5788631009142553	64.01679229736328	0.6239161491394043	8.875656127929688	nan	10000.0
monomer-100-nr2-run1_result_109	53	SLEVEFYYGEIKNTPEDWKYYKVPLTPELKKNEVYKYEPEKGENNDNITIELYMKDDTTLKVKVTVKINNKTYTYEKEVKYEENKTLIIKVKEVETPPDL	7.076282749941841	0.5688419526905135	61.768070220947266	0.6071868538856506	9.122856140136719	nan	10000.0
monomer-100-nr2-run1_result_109	54	SYEVEAYYGEIKKDPEDWKYYEIPLTEDLKPNEVYEVEIPKGENDDSIKIEIEKKDEETLKITVTIKENNKTYTKEMEVEYKKNETLIIKVKKVETPPNE	2.432136716239686	0.8185281182480171	75.32870483398438	0.7474971413612366	6.471443176269531	nan	10000.0
monomer-100-nr2-run1_result_109	55	MFEVKAYYGEIKETKDDWKYYKVPLTPSLKKNEVTEYEIPEGEDNDAVKILLEKVDDKTLKVKVTVTYENKTYTYEMEVEWKENKTLIISIRKVEVPPNL	1.8289216879233714	0.8707293467963488	76.0732650756836	0.7544344663619995	6.114610195159912	nan	10000.0
monomer-100-nr2-run1_result_109	56	MFEVEVYYGEIKKDPEPWKYIEVPLTPELKPNEVYTYEPEEGEESDSIKIDLYKKDENTLEVTVTITVNNKEYTYTKEVEYKPNETLIIKVKEVPVPPNE	2.2547173096597226	0.8253745611814758	78.1668472290039	0.7864946722984314	5.996015548706055	nan	10000.0
monomer-100-nr2-run1_result_109	57	SFEVKAYYGEIKNEPEDWKYYKIPLTPELEKNKIYEYKIPEGEDNDNIKIYLEMKDDNTLKIKVEIKYNNKTYTYEMEVPYIKDKTLIISVKYIETPENL	1.8422388564530296	0.8705641067352569	76.44718933105469	0.769845724105835	6.192252159118652	nan	10000.0
monomer-100-nr2-run1_result_109	58	MFEVEISYGEIDNEPEDWKYYKVPLTPELEPNKVYEYKPEKGENNDNIKIYLEKVDENNLKVTVEITYENKTYTYEKIVPYKENETLIIKIRKVPVPPNL	7.171370563014413	0.5894524765496929	60.215599060058594	0.600167453289032	9.598470687866211	nan	10000.0
monomer-100-nr2-run1_result_109	59	SWEVKFYYGEIKNTNDDWKYYKVPLTPELEKNKIYEYKPEKGENNDSIKIKIEKVDENTLKVTVTIKENNKTYTYEDEVPYKENETLIISVKKVETPADK	6.560092931061524	0.7529964925100832	60.040401458740234	0.5826187133789062	10.857284545898438	nan	10000.0
monomer-100-nr2-run1_result_109	60	SLEVEAYYGEIKNEPEPWKYYEVPLTPELEKDKVYEYEPPKGSDNDSIKIKLEKLDDENLKVTVTVTINNKTYTKEMVVPWKENETLIIAVREVETPPWL	1.662129138082887	0.888770534987928	74.76756286621094	0.7399743795394897	6.298728942871094	nan	10000.0
monomer-100-nr2-run1_result_109	61	SFEVKFYYGEVKNTPEDWKYYKIPLTPELEKNKVYEYKIEKGEDDDSIKIFIEKKDENNLKITVEVTYENKTYTYEDIVEWKENKDLIVAVKKVETPPNL	2.7848235947587683	0.7759152156401613	70.18826293945312	0.7083845138549805	7.531766414642334	nan	10000.0
monomer-100-nr2-run1_result_109	62	MLEVRVYYGEIKEDPEPWKYYEIPLTDELEKNKVYIYEPEPGEDSESIKIEIEMKDDKTLKITVTITINNKTYTKEMEVEYKPNETLIIAVKEVEVPENE	4.27129990991043	0.6767390306669525	67.58856201171875	0.6746228933334351	7.946756839752197	nan	10000.0
monomer-100-nr2-run1_result_109	63	SYKVEFYYGEIKNEKDNWKYYKIPLTPSLKKNEVYEYEIEEGKNNDSIKIYIYKKDDNTLKIKVEIKYNNKTYTYEKEVEYIENKTLIISVKKVETPPNE	2.787733684322196	0.7965011092193296	73.88624572753906	0.720146656036377	6.437206268310547	nan	10000.0
monomer-100-nr2-run1_result_109	64	MFEVKFYYGEIEKTPEDWKYYEVPLTPELKKNEVKEVEIEKGENSDAIKILLEKVDDKTLKVTVTITKNNKTYTYEKEVKWEENKTLVIAVREVEVPPNL	2.34355140872915	0.8467229219100808	76.31585693359375	0.7564985752105713	6.074335098266602	nan	10000.0
monomer-100-nr2-run1_result_109	65	MIEVEVYYGEIKNEPEDWKYYEIPLTEDLKKNEIIEYKPKEGENSENIKILIEKVDENKLKIKVEIKIDNKTYTKEMEVEWKKNETLIVRVKKVDVPPNL	1.224028015026556	0.9149647151806575	73.76007080078125	0.7246217727661133	6.602674961090088	nan	10000.0
monomer-100-nr2-run1_result_109	66	MFEVKAYYGEIKKEPEPWKYYEVPLTEELKKNEVYEYKPKKGENDDSIKIELEKVDDKTLKVKVTVTKNNKTYTYEMEVPWIKNKTLIISVREVEVPPNE	1.222446390019424	0.9195809758640021	76.94412231445312	0.770650327205658	6.150473594665527	nan	10000.0
monomer-100-nr2-run1_result_109	67	MYEVEFYYGEKKNTPEDYKYYEIPLTDSIEKDKKIEVEIPEGEENDSIKITLEMKDDKTLKVTVTIKIDNKTYTFEKEVPFIKNKTLIVAVKKVETPENL	3.3286578701255993	0.7403427494760995	71.86198425292969	0.7238985300064087	7.264079570770264	nan	10000.0
monomer-100-nr2-run1_result_109	68	EYEVKAYYGEIKKTPENWKYYEVPLTPELEKNKVYEYKPEKGEDDDSIKIKIEMVDENNLKVTVTIKKNNKTYTKEMIVEYKKDKTLVIAVKEVEVPEDE	2.0310399061031252	0.8622694702145338	72.04432678222656	0.7273041605949402	7.374806880950928	nan	10000.0
monomer-100-nr2-run1_result_109	69	SFEVEFYYGEIKKENENWKYYEVPLTDKLKKNEVYEYKPEEGENNDSITIKLEMKDENTLKVTVTYKYNNKTYTYEKEVEYKKNETLIIKIKKVETPPNE	3.6643275510307776	0.7033435637668837	75.3510971069336	0.7504652738571167	6.223879814147949	nan	10000.0
monomer-100-nr2-run1_result_109	70	MIEVEAYYGEEIKDPLPWKTYKVPLTDKLEKNKVYEYKPEKGENDDSIKIKIEMLDENTLKITVTITINNKTYTKEMEVEYKKNETLIIRVREVEVPADE	6.769988230605324	0.5256378619423914	62.262733459472656	0.576583743095398	9.257977485656738	nan	10000.0
monomer-100-nr2-run1_result_109	71	MFEVEFYYGEEKKEPEDWKTYKIPLTSSLEKNKVIEYEIEKGENSDSVKIEIYKKDDNTLKIKVTIKYENKTYTYEKEVPWIKDKTLIVRVKKVEVPEDE	3.413051438971447	0.7410885570665294	69.79619598388672	0.6933889389038086	7.8946533203125	nan	10000.0
monomer-100-nr2-run1_result_109	72	MYEVKFYYGEIKNEPDNWKYYEIPLTESLKENEVTEVEIEEGENNDSIKIYLEKKDEKTLKVKVEIKKNNKTYTYEEEVEWKKDKTLIIAVKEVKVPENE	2.533522251586425	0.8427333741634887	80.92586517333984	0.8143548369407654	5.076140403747559	nan	10000.0
monomer-100-nr2-run1_result_109	73	SFEVEFYYGEIKNEPDNWKYYEIPLTPELKKNEIYKYEIPKGENNDSVEIYLEKKDDNTLKVTVKITYNNKTYTYEKEVEYKENKTLIIKVKKIETPPNE	2.534511780565969	0.8011036721415075	69.43119049072266	0.7017022371292114	7.376737594604492	nan	10000.0
monomer-100-nr2-run1_result_109	74	SFEVKIYYGEKKNTPEDWKYIEIPLTPEIKKNEIIEYEPEKGENNDSIKIYIEMKDDKKLKVKVEIKKNNKTYTYEKEVEYIENKTLIIAVKEVNTPENE	7.111362864689007	0.5703761272415473	56.3144416809082	0.5330103039741516	10.728837013244629	nan	10000.0
monomer-100-nr2-run1_result_109	75	SYEVEFYYGEIKKEKDDWKYYKIPLTKDLEKDKEYEYKIEEGEDNDNIKIKLYKKDDKTLKVTVTITEDNKTYTYEKDVEYIENKTLIIKVKKVETPPNL	7.091068907798635	0.5318606519412283	66.51656341552734	0.6567798852920532	8.270583152770996	nan	10000.0
monomer-100-nr2-run1_result_109	76	MLEVEAYYGEIKKDPLPWKYYEIPLTPSLKPNETYEYKPKKGEDDDSIKIFLEKVDEENLKVKVEVEINNKKYTKEMIVPYKENETLIIKVREVPVPENL	1.4527769260581402	0.8890413440701365	75.30476379394531	0.7360608577728271	6.417086601257324	nan	10000.0
monomer-100-nr2-run1_result_109	77	EYEVEFYYGEIKNTPEDWKYYKIELTSSLEKNKVYEYEIEKGENNDSIKIYIEKKDDNNLKIKVEIKENNETITKEKIVEYKENETLIIAVKKVEVPPNL	3.1015181079661303	0.7816085011690338	79.07048034667969	0.7713115215301514	5.292989253997803	nan	10000.0
monomer-100-nr2-run1_result_109	78	MLEVEFYYGEIKNTPEDWKYYKIPLTDELKPNEIYEYKIEKGEDSDSIKIYLEKVDENNLKVTVEIKINNKTYTYEKIVEYKPNKTLYVAVKEVEVPENL	2.421937374487432	0.8324833370632088	68.30595397949219	0.6832608580589294	7.704216957092285	nan	10000.0
monomer-100-nr2-run1_result_109	79	SFEVEAYYGEIKKDKEDWKYYKVPLTPDLEKNKKILYKPEEGENNDSIKIYLEKVDDNNLKVTVEITYNNKTYTKEMIVPWKENETLIIKVKYVETPPNE	2.443498433693119	0.8203220704884207	72.46963500976562	0.7240530848503113	7.049131393432617	nan	10000.0
monomer-100-nr2-run1_result_109	80	MIEVEFYYGEIKNDKDDWIYYKIPLTSSLEKNKVYEYEIPKGNNSENIKIYLEKVDENTLKVTVEVKINNKTYKKEMEVPWIENKTLIVRIKLVEKPENE	2.712026545775725	0.8256944581112647	75.51594543457031	0.756643533706665	6.499188423156738	nan	10000.0
monomer-100-nr2-run1_result_109	81	MFEVEAYYGEIKEEDEDWKYYEIPLTPDLKPNEVYEYEPEKGENDENVKIYLEKKDEKTLKVKVKVKKDNKEYEHEMEVEWKENETLIIRVKEVEVPENE	1.5301895651614204	0.8945530452084844	77.1649169921875	0.7676147222518921	5.837520122528076	nan	10000.0
monomer-100-nr2-run1_result_109	82	SLEVKISYGEIENTPEDWKYYEVPLTSSLEKNKVYEYKIPEGESNENIKIYIEKVDDNKLKVKVEVKINNKTYTKEMEVEYKENETLIISVKEVKTPPNE	7.199826679027467	0.6348190015072084	65.04222106933594	0.6241613626480103	9.25027847290039	nan	10000.0
monomer-100-nr2-run1_result_109	83	SFEVKAYYGEIKNEPEDWKYYKIPLTPSLKKNETYEYKPEKGENNDNIKIKLKKKDDNNLEITVSITYNNKKYTYKMTVPWIENKTLVIAVKKVEKPENE	2.0743311943699587	0.8321928966551705	74.9653091430664	0.7532649040222168	6.690063953399658	nan	10000.0
monomer-100-nr2-run1_result_109	84	SFEVEAYYGEIKKTPEPWKYYEIPLTPDLKPNEVVEYKIPEGEDNESVKIKIYKKDEKTLKIEVTVTKNNKTYTKEMEVEYKENKTLVIAVKEVETPPNL	2.5479459917858858	0.8176850697787021	69.4725112915039	0.6902667880058289	7.5811333656311035	nan	10000.0
monomer-100-nr2-run1_result_109	85	MYEVEVYYGEIKNEPEDYKYYEIPLTDSLKKNEVHEVEIPKGENNDNIKIKLYKKNENELEITVTIKENNKTYTHKMIVPYKPNKTLIVKIKKVEVPPNL	1.4412363881369605	0.8894551249645656	74.95527648925781	0.7480840086936951	6.477989673614502	nan	10000.0
monomer-100-nr2-run1_result_109	86	MIEVKAYYGEIKKEKEDWKYYKIPLTPELEKDKVYEYKPEKGEDDESIKIYLEKVDDKTLKITVKIKINNKEYEKTMEVEYIENKTLIISVKEVETPPNL	1.3706464156538718	0.9014891719461228	76.02922058105469	0.7558265924453735	6.283164024353027	nan	10000.0
monomer-100-nr2-run1_result_109	87	MLEVEFYYGEIKNTPEPWKTYKIDLTESLPLNEEIEYEIPEGENNDAVKITLKKLDENKLLVKVEVKIDDKTYTYEKEVEWKPNKTLVVRVKKVEVPPNE	7.251759082590524	0.5763948704995054	62.9484748840332	0.5918290019035339	9.006961822509766	nan	10000.0
monomer-100-nr2-run1_result_109	88	MLEVETYYGEIKEEEDDWKYYKIPLTNDLIPNEIYEYEIPEGEENENIKIYLEKVDENTLKVKVEIKIDNKTYTKEMEVEYIPNKTLIIKVRKVEVPPDL	1.9388892964051399	0.8484955653008496	77.61970520019531	0.766204833984375	5.764091491699219	nan	10000.0
monomer-100-nr2-run1_result_109	89	SFEVKFYYGEIKNSKENWKHYKVELTDSLEKDKEYEVEIEKGNNNDSIKITLYKKDENTLKVKVSIKENNKEYTYEKEVEYKKNETLIIEVKKIETPPNL	6.866649859059022	0.5599647982286822	60.71464920043945	0.600292444229126	9.515995025634766	nan	10000.0
monomer-100-nr2-run1_result_109	90	SYEVEFYYGEIKNEPDDWKYYKVPLTPELKKNETYLYEPEEGENNENIKIYLEKVDDKTLKVKVEIKKNNKLYTKEKEVEWKENETLIIKVKEVKVPPNE	7.62504793101414	0.6247385956946689	69.8814468383789	0.6839923858642578	8.416882514953613	nan	10000.0
monomer-100-nr2-run1_result_109	91	SYEVEFYYGEIKKEPENWKYYEVPLTSSLEKNKVYEYEIPEGENNDNIKIKIEKLDDDNLKVTVEIKENNKTYTYEKVVPYIKDKTLIIKVKKVETPKNL	1.960323803566782	0.8809291280072334	77.0531997680664	0.7624474763870239	6.104683876037598	nan	10000.0
monomer-100-nr2-run1_result_109	92	MFKVEAYYGEIKNTDEPWKYYKIPLTPKLEPNKTYKVEIEKGENNDSIEIELKKKDENNLEITVTIEKNNKKYTYTMTVPYKENETLIIAVKEVKVPENL	2.616300767635387	0.8099878927016523	81.90382385253906	0.8246949911117554	4.861384391784668	nan	10000.0
monomer-100-nr2-run1_result_109	93	SYEVEFYYGEEKKTPEDWKTFKVPLTKDLKENEVIEYKIPKGENDDSVKIKLEKKNEKKLKVKVTIKVDNKTYTFEKEVEYIEDKTLIIKVKKVETPPNE	2.4282683221765122	0.8044055212629769	70.7121810913086	0.6984483003616333	7.282095432281494	nan	10000.0
monomer-100-nr2-run1_result_109	94	SYEVEFYYGEKKNTPDDWKYYEVPLTPELEPNKVYEYEIPKGENNDSIKIKLEKKDDDTLKVTVSIKEDNKTYTYEKEVEWKENETLIIAVKKVETPENE	2.605243190873631	0.8118268373381234	71.04167938232422	0.701092004776001	7.355290412902832	nan	10000.0
monomer-100-nr2-run1_result_109	95	MIEVEAFYGEVKDDPEDWKTFKVPLTPDLEKNKVIEVKLEKGENDDSVKIFLEKKDENTLKVKVEIKINNKTYTKEMEVPWIENKTLIIRVKEVETPPNE	3.3652326524162985	0.7272473061264491	69.05387115478516	0.6677525043487549	7.865603923797607	nan	10000.0
monomer-100-nr2-run1_result_109	96	SYEVEFYYGEIKEDEDDWKYYEIPLTEDLVKNEVYEYEIPEGEDSDSIKIKLEMVDDKTLKVTVEITENDKKYTFEKEVEYKPNETLIIKVKKVPTPPNL	7.18306976433215	0.6196816094477152	71.11389923095703	0.7114529013633728	7.680512428283691	nan	10000.0
monomer-100-nr2-run1_result_109	97	ELEVEFYWGEIKEDPLPWKYFKVPLTPDLIPNKVYEYKPPEGENNDSVKILIEKVDENTLKVKVTVTINNKTYEKEAVVPYKENKTLIIKVREVEVPPNE	2.9142756345174456	0.7673041228148573	68.77967071533203	0.6275107860565186	7.749945163726807	nan	10000.0
monomer-100-nr2-run1_result_109	98	SFEVRFYYGPIPEEPEPWRYYEVPLDDSLKPNEEIEYEIPKGESDDSVKITLEMVDENTLKVTVTITKDNKTYTHTAEVPYKKNQTLVIAVREVPTPPWL	2.110518077864096	0.8367334118523375	75.72171020507812	0.745280921459198	6.306921005249023	nan	10000.0
monomer-100-nr2-run1_result_109	99	SYEVEFYYGEIKNTSDNWKYYKIPLTESIEKDKVIEYEIEKGSNNDNIKIKIEKKNDTELKITVTIKENNKTYTFEKIVKFELNKTLIISVKKVETPPNE	7.173375369204272	0.5369161759008142	59.02584457397461	0.5745624899864197	10.182068824768066	nan	10000.0
monomer-100-nr2-run1_result_11	0	EGIPKILEKAYEELKEKFPEEVADKFMAAIEPYADLEFLKALAEGKVDPAVLKAEITDPEDRKLFEEMLPIFQEIIKEELEKIRKESGDPVDELEEEEEE	5.403222825544661	0.5430593596324799	76.59049224853516	0.7378021478652954	7.094879627227783	nan	10000.0
monomer-100-nr2-run1_result_11	1	EGLKKILEKIYEELKKKFPEEYADKFMKAIEPYANLEFLKKLAEGEVDESILLSEIKDPEDKEIFKKMLPIAKKIIKEELEKIEKESGDPVDEEEEEEEE	6.284341800775608	0.5083404010180881	79.21468353271484	0.7634611129760742	7.0569844245910645	nan	10000.0
monomer-100-nr2-run1_result_11	2	SGIEKILEKIKEELKKKFPEEKVDKFMKAIEPYSNLKFLKDLAEGKFDEEKLLAEIKDEEDKEDFKKMLPIAREIIKEELEKIEKETGEKVEEEEEEEEE	2.578226208031827	0.8098115184248265	80.38975524902344	0.7797649502754211	5.594587802886963	nan	10000.0
monomer-100-nr2-run1_result_11	3	SGIKEILEEAYEELKKRFPEEVADLFMKAIEPYADLKFLKALAEGKFDKSVLLAKIKDPKYRELFEKMLPIFQKIIKERLEEIEKETGEKVEEEEEEEEE	7.118335627292584	0.48123881195074064	80.9744644165039	0.7696008086204529	4.526974678039551	nan	10000.0
monomer-100-nr2-run1_result_11	4	EGIEKILKEAYEELKKKFPEEKAEKFMKAIEPYKDLKFLKALAKGEVDESVLLSKITDPEDKEYFKKMLPIFKEIVKKELEKIEKESGEKVLEEEEEEEE	7.248742602635196	0.45234505367561895	82.18828582763672	0.7922956943511963	4.721320152282715	nan	10000.0
monomer-100-nr2-run1_result_11	5	EGIPKILEKAKEELEKKFPKEIVEKFMKAIEPYANLEFLKKLANGEVDESVLLAEIKDPKDREYFKKMLPIFKEIIKEELEKIEKETGDPVEELEEEEEE	6.399495579890165	0.5121883184591828	78.27516174316406	0.7500491738319397	6.949057102203369	nan	10000.0
monomer-100-nr2-run1_result_11	6	EGIEEIMEEIYEELKKKFPEEKAEKFMKALEPYADLEFLKKLAEGEFDESVLAAEIKDPEDQKLFKEMLPIAKEIIKKRLEEIEKETGEPVEELEEEEEE	3.2707385002029534	0.7736286339667668	81.67628479003906	0.8114666938781738	3.9701125621795654	nan	10000.0
monomer-100-nr2-run1_result_11	7	SGIEKILEKIKEELKEKFPEEVTDEFMKAIEPYANLEFLKALAEGKVDESILLSEIKDPELKEKFKEMLPIAKEIIKEELEKIEKEEGDEVEEEEEEEEE	7.182435355751037	0.47239699970910876	84.66432189941406	0.8101634979248047	3.70745849609375	nan	10000.0
monomer-100-nr2-run1_result_11	8	EGIKEILEKAYEELKKRFPEEVAERFMKAIEPYANLEFLKALAKGEVDESVIMAEIKDPEYRKLFEEMLPIFQKIIKEELERIEKETGEKVDPLEAEEEE	2.394533026115836	0.840355059368061	75.4914779663086	0.7296613454818726	7.027550220489502	nan	10000.0
monomer-100-nr2-run1_result_11	9	EGIEKILKEAEEELKKKFPKEKVDKFMKAIEPYANLEFLKKLAEGKVDPAILKAEIKDPEDQKVFDEMLPIFQKIIKEELEKIKKETGDEVDEEEEEEEE	6.983074875331068	0.47231164116673247	81.15123748779297	0.7766855955123901	5.760561943054199	nan	10000.0
monomer-100-nr2-run1_result_11	10	SGIEEILEKIKEELKKKFPEEVADKFMEAIKPYADLKFLKALAEGKVDESIILSTIPDPEDRELFKKMLPIAKEIIKEELEKIEKEKGDPVEEEEEEEEE	8.248990775216521	0.4428752653761183	78.95380401611328	0.7492508888244629	7.231079578399658	nan	10000.0
monomer-100-nr2-run1_result_11	11	EGLKEILEKAYEELKKKFPEELADKFMKAIEPYADLKFLKDLAEGKVDESILLAEIKDPEDKEKFKEMLPIFKEIIKEELEKIEKESGEPVEKLEELEEE	3.483317287256264	0.7500495515009941	82.73460388183594	0.8227307200431824	3.663424253463745	nan	10000.0
monomer-100-nr2-run1_result_11	12	EGIKEILEEAYEKLKEKFPEEKAEKFMKAIEPYANLEFLKKLAKGEVDKSILLAEIKDPEDKKLFEKALPIFQEIIKKKLEEIEKETGIPVEELEEEEEE	4.704584858193344	0.6668739384594907	82.66580200195312	0.8274103403091431	3.6990718841552734	nan	10000.0
monomer-100-nr2-run1_result_11	13	SGLEKIMEKAYEELKKKFPEEEAEIFMKAIEPYADLKFLKALAEGKVDISVIESEIKDPELKEKFKKMYPIFQEIVKKELEKIEKESGEKVEEEEEEEEE	7.327112725723032	0.4373589718856464	81.33065032958984	0.7745604515075684	4.653666019439697	nan	10000.0
monomer-100-nr2-run1_result_11	14	AGIPRILERARAELRERFPEEAADAIMAALAPYADLEFLRALARGEFDEAELAATITDPELRAVFAEALPILRAIIREELERIERETGDPVPPLAAAAAA	4.315722684823381	0.606602393675525	76.4489974975586	0.7143532633781433	7.079582691192627	nan	10000.0
monomer-100-nr2-run1_result_11	15	EGIPEILKEIYEELKKKFPEEIADKFMKAIEPYSDLKFLKAFARGEFDESKLLAEIKDPKDREYFEKMLPIAREIIKKRLEEIEKETGDPVEPLEEEEEE	1.2912107833695325	0.9190899493747489	77.95149230957031	0.7482920289039612	7.152502536773682	nan	10000.0
monomer-100-nr2-run1_result_11	16	EGIKKILEKAYEELKKKFPEEKAEKFMKAIEPYADLKFLKDLAEGKVDKSILLSEIKDEEDKEIFEKMLPIFQEIVKKELEKIEKEKGEKVEKEEEEEEE	7.276374648230807	0.453652936930495	82.33576965332031	0.7972396612167358	4.158447265625	nan	10000.0
monomer-100-nr2-run1_result_11	17	EGLEKILEKAKEELKKKFPEEKADKFMKAIEPYADLEFLKALANGEVDESVILSEIKDEEDKELFKKMLPIFKKIVKEELEKIEKESGEKVDPLEEEEEE	7.1338712849946635	0.4519637682772547	79.68305969238281	0.771069347858429	6.659623622894287	nan	10000.0
monomer-100-nr2-run1_result_11	18	EGIPKILEEIYEELKKKFPEEVAEKFMEAIKPYADLKFLKALANGEVDESVLLAKIKDPKDKELFKKMLPIAREIIKERLEEIEKESGDPVEEEEEEEEE	7.305919508292047	0.48269950374294596	79.38919067382812	0.7583579421043396	7.147836685180664	nan	10000.0
monomer-100-nr2-run1_result_11	19	SGLDEIMEKIYEELKKKFPEEKADKFMKALEPYKDLKFLKALAEGKFDEEVILAEIKDPEDREYFKKMLPIAKKIIKEELEKIEKESGDPVDELEEEEEE	3.2928355798127926	0.7582645903248438	83.32537078857422	0.8252333998680115	4.270514965057373	nan	10000.0
monomer-100-nr2-run1_result_11	20	AGIPAILAEAEAELRRRFPEEVADRIMAALAPYADLAFLRALARGEVDEAVLEAAIPDPELRALFREALPIIREIIRRRLEEIERETGVPVPELEAEEEA	2.74653399952732	0.7526401303550203	76.62925720214844	0.7069333791732788	6.147092342376709	nan	10000.0
monomer-100-nr2-run1_result_11	21	AGLPEIMERAKEELKKRFPEEVADKIMEALEPYADLPFLRALARGEVDEAVLKAKITDPELRKLFEEALPIIREIIREELERIERESGDPVDPLAAEEEA	2.3028911265527188	0.8477234842177334	73.1403579711914	0.6677961945533752	7.7938618659973145	nan	10000.0
monomer-100-nr2-run1_result_11	22	SGIEKILEEAYEELKKKFPEELADKFMKAIKPYSNLEFLKKLANGEVDEEILLSEIKDEEDKEYFKKMLPIFKEIIKKELEKIEKESGIPVEKLEEEEEE	3.8888821373793996	0.7113062832370157	81.0946273803711	0.8030689358711243	4.2092719078063965	nan	10000.0
monomer-100-nr2-run1_result_11	23	EGIEKILEKAKEELKKKFKEEEVEKFMEAIEPYADLKFLKALANGEVDESILLSKIKDPELREVFKKALPIFKEIIKEELEKIEKETGDPVDPLEEEEEE	2.8045113724490873	0.7609452613796358	80.18136596679688	0.7745455503463745	6.292018890380859	nan	10000.0
monomer-100-nr2-run1_result_11	24	EGIKKILEKAYEELKKKFPEEVAEKFMEAIEPYSDLEFLVKLAKGEVDESILLSEIKDPKLKEDFKKMLPIFKEIIKKELEKIEKETGIKVPELEEEEEE	2.3271736025140677	0.8499917628190312	77.36884307861328	0.7615143060684204	5.7244343757629395	nan	10000.0
monomer-100-nr2-run1_result_11	25	EGIKEILEKAYEELKKKFPEEVAEKFMKAIEPYADLKFLKKLANGEFDESILEATITDPEYRELFKKMLPIFKKIIKEELEKIRKETGEEVEEEEEEEEE	2.353748904608035	0.8306680690937587	74.4942398071289	0.718040943145752	7.248466968536377	nan	10000.0
monomer-100-nr2-run1_result_11	26	EGLPKIMEKIYKELKEKFPEEVAEKFMKALEPYANLEFFKKLAEGKVDESIILSEIKDPKDLELFKKMLPIAKKIIKEELEKIEKETGIPVEELEAEEEE	3.2705393031829426	0.7689204844693234	82.57228088378906	0.8227757215499878	4.1481547355651855	nan	10000.0
monomer-100-nr2-run1_result_11	27	SGIEKILEKAYEELKKKFPEEVADEFMKAIKPYSNLKFLKDLAEGKVDESILLAEIKDPELKEKFKEMLPIFREIIKKELEKIEKESGIPVDEEEEEEEE	3.0769415676286926	0.7728629359998653	78.92234802246094	0.7668300867080688	5.58433198928833	nan	10000.0
monomer-100-nr2-run1_result_11	28	KGIEKILEKAYEELKKKFPEEIADKFMKAIEPYANLEFLKALAKGEFDEEILLSEIKDEKDKKYFKEMLPIFKEIIKKELEKIEKESGEKVEELEEEEEE	7.326117134069161	0.4540630378930624	79.67668914794922	0.7565591335296631	5.4116034507751465	nan	10000.0
monomer-100-nr2-run1_result_11	29	PGLPEIMERARAELRERFPEEVADKIMAALEPYADLEFWRALAEGRVDEAVLEAQITDPADRELFREALPIVREIIREELERIERESGEPVDPHHHHHHH	4.306886973046662	0.6857773263131385	67.88693237304688	0.4936226010322571	13.048891067504883	nan	10000.0
monomer-100-nr2-run1_result_11	30	EGLEKILKKAYEELKKKFPEEYADKFMEAIKPYADEEFLKKLAKGEFDESILLSKIKDEKDKEIFKKMLPIFKEIIKKELEEKKEKTGDEVSEEEEEEEE	7.190455120177868	0.4605314895064485	79.29841613769531	0.7532756328582764	5.338766574859619	nan	10000.0
monomer-100-nr2-run1_result_11	31	SGIEKILEKIYEELKKKFPEEYAEKFMKAIKPYANLEFLKKFAKGEFDESKLFSEIKDEEEKKIFKEMLPIAQKIIKEELEKIEKESGIPVEELEEEEEE	3.0082427314280795	0.7755769019243363	78.75570678710938	0.7774491310119629	5.961544513702393	nan	10000.0
monomer-100-nr2-run1_result_11	32	AGIPAILARAHAELRERFPEEVADRIMAAIEPYADLPFLRALARGEVDEAVLAARIEDPADRALFAEALPVLRAIIREELERRRRETGDPVDPLEAAEAE	2.152657895165347	0.8382028167663806	75.6395034790039	0.7234135866165161	6.291200160980225	nan	10000.0
monomer-100-nr2-run1_result_11	33	EGIKEILEEAYEKLKEKFPEEVAERFMKAIEPYADLEFLKALANGEFDESVLFAEIKDPEYRKLFKEMLPIFKEIIKERLEKIEKESGDPVPEEEEEEEE	7.785145561879375	0.4695410775768019	75.50541687011719	0.6953397393226624	7.902539253234863	nan	10000.0
monomer-100-nr2-run1_result_11	34	EGIEKILEKAYEELKKRFPEEVADKFMEAIKPYANLEFLKKLAEGEFDESKLMAEIKDPELREKFKEMLPIFKEIIKEELEKIEKETGEKVDEEEEEEEE	7.195588978485648	0.4564346529740921	82.10261535644531	0.7825478315353394	4.2843732833862305	nan	10000.0
monomer-100-nr2-run1_result_11	35	KGIEEIMNEIYEELKKKFPEEVADKFMEALKPYADLEFLKKLANGEVDKSIILSKIKDEKDKELFEKMLPIAQEIIKKRLEKIEKETGDPVEEEEEEEEE	1.864286334561024	0.8824284378159681	76.96408081054688	0.7352944612503052	7.41306734085083	nan	10000.0
monomer-100-nr2-run1_result_11	36	EGIPKILEKAYEELKKKFPEEIAEKFMKAIEPYANLKFLKDLAEGKVDESILLSEITDPKDKEYFKKMLPIFQKIIKEELEKIEKETGEPVEEEEEEEEE	1.8252248284135908	0.8681335104554958	78.32067108154297	0.7541121244430542	6.844637393951416	nan	10000.0
monomer-100-nr2-run1_result_11	37	SGIEKIINEAYEELKKKFPEEDAEKFMKAIEPYSDLEFLVKLANGEVDESIILSTIKDEKDREKFKEMLPIFKEIIKKELEKIRKESGDPIDELEEEEEK	4.908957898723503	0.6493294607149973	81.4444351196289	0.8081989288330078	4.283820152282715	nan	10000.0
monomer-100-nr2-run1_result_11	38	EGIKEILEKAYEELKEKFPEEVAEKFMKAIEPYADLEFLKKLAEGEVDESVLLAEIKDPEEKKLFKEMLPIFKEIIKEELKKIEEEEGIPVLPEEEEEEE	5.386967557665886	0.5432819730924193	80.2274169921875	0.7681345343589783	6.306257247924805	nan	10000.0
monomer-100-nr2-run1_result_11	39	KGIPEILEKAKEELKKKFPEEYADKIMEAIEPYADLKFLKDLAEGKFDEAVLEAKIKDPEYRKVFKEALPIIKEIIKEELEKIKKESGEPVEEEEEEEEE	5.631347083647509	0.5123809713673065	76.04441833496094	0.7171752452850342	7.48059606552124	nan	10000.0
monomer-100-nr2-run1_result_11	40	EGIEKIMEKAYEELKKKFPEEVADKFMEAVKPYANLEFLKKLANGEVDVSIIESKIKDPEYKKLFKEMLPIFQEIIKKELEKIEKETGIKVDPLEELEEE	2.0963800205777683	0.8646316144337104	77.29817962646484	0.7405722141265869	6.7963080406188965	nan	10000.0
monomer-100-nr2-run1_result_11	41	EGIKEILEEAYKKLKEKFPEEKAEKFMKAIEPYADLEFLKKLAEGKVDEAVIKAEIKDPEDKKLFEEMLPIFREIVKKRLEEIEKESGDPVDPLEEEEEE	6.652712180090848	0.5120392917454786	76.25750732421875	0.7252898812294006	7.600125789642334	nan	10000.0
monomer-100-nr2-run1_result_11	42	EGIKEILEKAYEELKKKFPEEKAEKFMKAIEPYADLKFLKDLANGKVDESVLLSEIKDPEDQEVFKKMLPIFKEIIKEELEEIEEEEGEEVPELEEEEEE	6.5559766530245644	0.5022461676280598	76.60244750976562	0.736935555934906	6.983929634094238	nan	10000.0
monomer-100-nr2-run1_result_11	43	EGIEKILEKAYEELKEKFPEEVADEFMKAIEPYADLKFLKDLANGKVDPSIIESEIKDPKLKELFKKMLPIFQKIIKEELEKIRKEKGDEVEELEEEEEE	2.1836512749279935	0.8375682549318734	77.30644989013672	0.741787314414978	6.253592014312744	nan	10000.0
monomer-100-nr2-run1_result_11	44	SGIKEIMEKAYEELKKKFPEEKADKFMEAIKPYSDLEFLKKLANGEFDESILLSKIKDPEDKELFKKMLPIFKEIIKEELEKIEKESGIPIEELEEEEEE	3.916799753797315	0.7064368100768382	78.05650329589844	0.7603099346160889	5.615962505340576	nan	10000.0
monomer-100-nr2-run1_result_11	45	EGIERILEKAYEELKEKFSEEDADKFMAAIKPYADLEFLKALAEGKVDEEKILATIKDPKDLEKFKKMLPIFKEIIKEELEKIEKETGEKVEEEEEEEEE	7.2024288507500005	0.4492141812627141	84.63714599609375	0.8147054314613342	3.5633902549743652	nan	10000.0
monomer-100-nr2-run1_result_11	46	EGIEKILEKAYEELKKKFPEEVAEKFMKAIEPYANLEFLKKLARGEVDESILLSEIKDPELQELFKKMLPIFKEIIKKELEKIEKETGEKVEPEEDEEEE	1.4763173215588623	0.8957178900051999	77.71846008300781	0.744404673576355	7.187387466430664	nan	10000.0
monomer-100-nr2-run1_result_11	47	SGIPEILEEIYKKLKEKFPEEYAEEFMKAIEPYANLEFLKALAEGKFDESEILATIKDPEKQEIFKKMLPIAKEIIKERLEKIEKETGDPVDELEEEEEE	1.9897726683336021	0.8625879216806793	77.88967895507812	0.7514058351516724	6.781744480133057	nan	10000.0
monomer-100-nr2-run1_result_11	48	AGLPEILAEIHEELRKRFPEEVADRFMAAIEPYADLPFLKALAEGRVDEAELEARIPDPRDRELFREMLPIAREIIKRRLAEIEENTGDPVDEEEEEEEE	7.229151067412462	0.5002204706132495	75.69200134277344	0.7298092842102051	7.811467170715332	nan	10000.0
monomer-100-nr2-run1_result_11	49	SGIPKILEKAYEELKKRFPEEVAEKIMKAIEPYADLEFLKALAEGKVDESVLLAEIKDPKDKELFEKALPILKEIIKRELEKIREETGIEVPELEEEEEE	4.965530168528814	0.6033133357853429	75.5639419555664	0.7153728008270264	7.108935832977295	nan	10000.0
monomer-100-nr2-run1_result_11	50	EGLEKILEKAYEELKKKFPEEVAEEFMKAIEPYANLEFLKALAEGKVDEAVLRAEIKDPELLKEFEKMLPIFKEIIKEELEEIEEESGEPVPELEEEEEE	2.3561839665178037	0.8233956149186002	82.58057403564453	0.8185284733772278	3.9600727558135986	nan	10000.0
monomer-100-nr2-run1_result_11	51	SGIPEILARAHEELRRRFPEADADRIMAAIAPYADERFLRDLAEGRVDEAVLEAAIPDPAAREVFREALPILREIIKEALEERRRETGDPVDELEAEEEE	4.01233626390272	0.5411458469416244	78.17916107177734	0.7423692941665649	6.4304423332214355	nan	10000.0
monomer-100-nr2-run1_result_11	52	EGIKKILEKAYEELKKKFPEEKADKFMKAIEPYANLEFLKALARGEVDEAILKAEIKDPEDQKVFDEMLPIFREIIKEELEKIERESGIPVEDLEEEEEE	4.417399172010171	0.7072601986559702	81.33855438232422	0.8126866817474365	3.8527374267578125	nan	10000.0
monomer-100-nr2-run1_result_11	53	EGIEEILEEAYKELRKKFPEEKADKIMAAIKPYADLKFLKALAEGKVDLSILRAEITDPEDKEVFDKALPIIQEIIKKKLEEIEKELGIPVEPEEEEEEE	1.966605096841375	0.8478003146846044	78.37200164794922	0.7299787402153015	7.05454158782959	nan	10000.0
monomer-100-nr2-run1_result_11	54	SGLEEILEEAYKKLKEKFPEEIAEKFMKAIEPYANLEFLKALAKGEVDESILLSEIKDPEDKEYFKKMLPIFKEIIKKELKKIEEETGEPVLPEEAEEEE	5.430018976189963	0.5497233819968153	79.03105926513672	0.7731709480285645	5.901473522186279	nan	10000.0
monomer-100-nr2-run1_result_11	55	SGIPEILEEIKEKLKEKFPEEVADKFMEAIEPYADLEFLVKFAKGEFDESILLSKIKDEEDKKLFKEMLPIAQKIIKERLEKIRKETGDPVLPLEEEEEE	4.034911907729118	0.6556423643584065	79.51594543457031	0.7886679172515869	5.74176025390625	nan	10000.0
monomer-100-nr2-run1_result_11	56	SGLEAILEKAYEKLKELFPEEKAELFMKAIEPYADLAFLRALARGEVDEEVLLAEIENPEDREYFKEMLPIFREIVREELEKIERETGEPVEPEAEEEEE	1.8226310078878998	0.8665400697272709	80.09431457519531	0.7775490880012512	6.609875679016113	nan	10000.0
monomer-100-nr2-run1_result_11	57	SGLEEILEEAYEKLKEKFPEEVAEKFMKAIEPYADLEFLVKLANGEVDESILLAEIKDPEYRELFKEALPIFQEIVKERLEKIREESGDPVLPLEEEEEE	2.626363023500656	0.783917533321758	74.2430648803711	0.712198793888092	6.991507053375244	nan	10000.0
monomer-100-nr2-run1_result_11	58	AGIPAILARAHAELRRRFPEEVADRIMAAIAPYADLPFLQALARGEFDEAELAAAITDPELRAAFAEALPVLRAIIAEELERRRRETGDPVPPLAALAEL	3.5738472135319275	0.629006515617267	80.59918975830078	0.7675455808639526	6.411950588226318	nan	10000.0
monomer-100-nr2-run1_result_11	59	EGIKEILEEAKEELRKKFPEKYVDKFMEAIEPYSDLEFLKKLAKGEFDESVLESKITDEEDKKLFKEMLPIFREIVKKKLEEIEKETGEKVEELEEEEEE	7.163439447763227	0.45334305284804727	78.57450866699219	0.7449743747711182	5.119398593902588	nan	10000.0
monomer-100-nr2-run1_result_11	60	EGIEEILEEIYKKLKEKFPEEYAEKFMKAIKPYANLEFLVNLAEGKVDESILLSTIKDEEDKKIFEKMLPIAKEIIKKRLEEIKKETGEEVEPLEEEEEE	1.5403556803371006	0.8856849608655882	77.64036560058594	0.7465686798095703	7.134645938873291	nan	10000.0
monomer-100-nr2-run1_result_11	61	KGIEEILNKAYEELKKKFPEEVADKFMEAIKPYADLKFLKDLAEGKFDESVLLAEIKDPELREKFKKMLPIFKEIIKKELEKIRKEKGDPVDPLEEEEEE	3.4015529185900135	0.7506231421204846	77.84785461425781	0.762606680393219	6.436977386474609	nan	10000.0
monomer-100-nr2-run1_result_11	62	KGLEEILEKAYEELKKKFPEEIAEKFMKAIEPYADLEFIKALAEGKVDESVLKSKIKDPEYLKYFEKMLPIVQKIFKEELEKIEKEKGDKVEELEEEEEE	7.352732643904839	0.44946655518782935	79.18174743652344	0.7505426406860352	5.2465949058532715	nan	10000.0
monomer-100-nr2-run1_result_11	63	EGIPAILAEARAELRRRFPEELVDRFMAAIEPYADLEFLRRLAEGKFDEAELRARIPDPADRRVFEEMLPVFREIVRKRLEEIREETGEPVEPLEEEEEE	2.8126031771103737	0.7881960036256475	75.3624038696289	0.7287873029708862	7.808207988739014	nan	10000.0
monomer-100-nr2-run1_result_11	64	SGIPKILEKIYEELKKKFPEEVAKKFMEAIKPYADLPFLKALAEGKVDESVLLSKIKDEKLKELFKKMLPIAKEIIKEELRKIEEELGIPVEPLKEEEEE	1.6779692297889963	0.8753766258638653	81.59196472167969	0.795751690864563	5.649844646453857	nan	10000.0
monomer-100-nr2-run1_result_11	65	EGIEKIMEEAYEELKKKFPEEIAKKIMEAIEPYKDLKFLVALAKGEFDEKELLAKIKDPEDRKLFEEALPIIKKIIKERLEKIEKESGEKVEELEEEEEE	2.885707430924215	0.7961777510615181	75.78015899658203	0.6940237879753113	5.5167694091796875	nan	10000.0
monomer-100-nr2-run1_result_11	66	EGIPAILKKAYEELKEKFPEEKADKFMEAIKPYANLEFLRALAEGKVDKSILLSEIKDEEDKKYFEKMLPIFQKIIKEELEKIEKESGDPVPKLEEEEEE	2.1237280845127637	0.8269677455437102	80.52762603759766	0.7721165418624878	6.932946681976318	nan	10000.0
monomer-100-nr2-run1_result_11	67	SGIEEILEKAKKELEEKFPKEVADKIMEAIKPYANLKFLKALAEGKVDESILKSKIKDPELQKLFDEALPIIQKIIKEELKKIEEESGDKVEPEEEEEEE	6.682621863453219	0.5187161302683712	79.59269714355469	0.7521209120750427	6.87408447265625	nan	10000.0
monomer-100-nr2-run1_result_11	68	AGIPAILEEAYKRLVERFPEEVAERIMAAIEPYADLPFLVALARGELDLAVLEAAIPDPELRAAFREALPILREIIREELERIRRETGDPVPELEEEEEE	4.396181311495541	0.6329865359070262	76.63720703125	0.7367955446243286	6.204025745391846	nan	10000.0
monomer-100-nr2-run1_result_11	69	EGIEEILKEAYEELKKKFPEEVADKFMEAIKPYADEEFLKKLANGEVDESIILSKIKDPEYQKYFKEMLPIFQKIVKERLEKRRKESGEEVEPLEEEEEE	5.397063823422592	0.518232412205383	75.82933807373047	0.7281174659729004	7.524417877197266	nan	10000.0
monomer-100-nr2-run1_result_11	70	AGIPAILEKIYKELKKKFPEEKADKFMEAIKPYANLEFLVALARGEVDKSILLAEIKDPEDKKYFEEMLPIAQEIIKEELEKIRRETGDPVEELEEEEEE	1.9532177023248192	0.8518287875387135	80.68502807617188	0.7837420701980591	6.104086875915527	nan	10000.0
monomer-100-nr2-run1_result_11	71	EGIEAILARAHEELRERFPEEVADRIMAAIRPYADLEFLRALARGEVDEAVLAAEIPDPADRALFAEALPVLRAIIKEELERIERETGDPVPELEEEEEE	3.8697136496558984	0.6467169451348157	77.93087005615234	0.7370204329490662	7.332611083984375	nan	10000.0
monomer-100-nr2-run1_result_11	72	SGIPEILEEAEAELRKRFPEEVADKFMEAVEPYADLEFLVKLANGEVDPAVLEAEIEDPELREKFREMLPIFQEIIKRRLEEIREESGEPVEPLEEEEEE	4.451145912536888	0.6174297541914626	76.65157318115234	0.7245100736618042	7.575697422027588	nan	10000.0
monomer-100-nr2-run1_result_11	73	SGIPKILEKAKKELEKKFPKEIADKFMKAIEPYADLKFLKDLAEGKVDESVLLAEIKDEEDKKYFKEMLPIFQKIIKEELEEIEKKSGIPVEPLKEEEEE	1.9636600596815381	0.8471803990268307	79.8619155883789	0.7743328809738159	5.879509925842285	nan	10000.0
monomer-100-nr2-run1_result_11	74	AGLPAILAKAHAELVKKFPEEQADRFMAAIAPYADLAFLRALARGEFDEAVLEAEITDPADREVFRQMLPIFREIVRAELERIERESGIPVDDLAAEAAA	2.8266399467825702	0.8055065728286707	78.48458099365234	0.7558474540710449	6.433271408081055	nan	10000.0
monomer-100-nr2-run1_result_11	75	AGIPAILARIHEELRERFPEEVADRFMRAIEPYADLAFLRALAEGRFDEAELRATIPDPADRAAFEEMLPIARAIIREELARIERESGVPVPPLAELEEE	1.728587457791498	0.8938775666898495	75.30068969726562	0.7360236048698425	7.284821033477783	nan	10000.0
monomer-100-nr2-run1_result_11	76	EGLEEIFEKAYEELKKKFPEEKADKIMKALEPYKDLEFIKALTEGKVDVSVLKAEIKDPEDLEVFEKALPIIQKIFKEELEKIRKETGIPVDPLEELEEE	3.4728751479787165	0.7526362452819539	78.02739715576172	0.7524646520614624	6.364861488342285	nan	10000.0
monomer-100-nr2-run1_result_11	77	SGIKDILEEAYKKLKEKFEEEEAEEFMKAIEPYADLEFLKKLANGEVDESILKAEIPDPELQKKFEEMLPIFKEIIKKRLEKIEKETGIPVDEEEEEEEE	2.812032490596574	0.7993268035228506	77.54291534423828	0.7583162784576416	6.007303237915039	nan	10000.0
monomer-100-nr2-run1_result_11	78	EGIKKILEEAYEELKKKFPEEVADKFMAAIEPYADLEFLKALAEGKFDPSILEAEIPDPELREKFKEMLPIFQEIIKEELEKIKKETGEEVDELEEEEEL	3.067520333189254	0.7570689405503728	75.89708709716797	0.7291042804718018	7.117842197418213	nan	10000.0
monomer-100-nr2-run1_result_11	79	SGIKKILEKIYEKLKEKFPEEIAEKFMKAIEPYSNLEFLKKLANGEVDKSIILSEITDPEDKKKFEEMLPIAQKIIKEELEKIKKESGIEVPPEEEEEEE	6.013992700804606	0.46627506728254886	78.83606719970703	0.7525323033332825	7.3886189460754395	nan	10000.0
monomer-100-nr2-run1_result_11	80	AGIPAILERAEAELRERFPDELVDRFMAAVAPYADLPFLVALARGEVDPAVLAAKITDPADRAVFEEMLPIFQAIVREELEKIRKETGVPVDPLEEEEEE	4.02154715119707	0.6687769614789754	75.216064453125	0.7304568290710449	6.530923366546631	nan	10000.0
monomer-100-nr2-run1_result_11	81	EGIPEILEEIYEELVKRFPKEEADAFMAAIEPYADLRFLRDLAEGRFDEAVLLATIPDPALRKVFEEMLPIAREIIRRRLEEIREETGDEVDEEEEEEEE	6.885260581454944	0.49563356637216016	79.46527099609375	0.7578734159469604	5.473545074462891	nan	10000.0
monomer-100-nr2-run1_result_11	82	SGIEEILEKAYEELKKKFPEEIAEKFMKAIKPYANLEFLKKLANGEVDKSIILSEIKDPEDKKYFEKMLPIFQKIIKEELEKIEKESGIEVDEEKEEEEK	7.135092677675959	0.46252091072804047	81.86537170410156	0.7826398611068726	4.899712085723877	nan	10000.0
monomer-100-nr2-run1_result_11	83	KGIEEILEEAYKELKKKFPEEVADKFMKAIEPYADLKFLKDLAEGKVDESILLKKIKDPEYKKLFKEMLPIFKEIIKKRLEKIEKESGEKVDEEEEEEEE	7.083390392672236	0.4787096147116147	79.09020233154297	0.7492215037345886	5.352626800537109	nan	10000.0
monomer-100-nr2-run1_result_11	84	AGLPAIMERARAELRRRFPEEVADAIMKAIEPYADLEFLRALARGEFDEAVLASTITDPALREAFAEALPIIREIIREELARIERETGEPVPELEAEEEE	5.189351268649524	0.577821098446424	73.16848754882812	0.6848896145820618	7.661026477813721	nan	10000.0
monomer-100-nr2-run1_result_11	85	EGIEKILEEAYKELKKRFPEEIADKFMEAIKPYANLEFLKALAEGKFDKEVLKSKIKDEEDLKYFDEMLPIFQEIIKKELEKIREETGDPVEELEEEEEE	3.9860385117833297	0.7043096944120043	74.53971099853516	0.7113653421401978	7.2047553062438965	nan	10000.0
monomer-100-nr2-run1_result_11	86	AGLAAIMEEAYARLRELFPEEVAERIMAALEPYADLEFWRALAEGRFDEAELRATIPDPELRELFEEALPIIREIIRRRLAEIEQETGDPVDPLEEEEEE	4.324339600139419	0.6742182192135477	67.7752914428711	0.5189614295959473	11.351229667663574	nan	10000.0
monomer-100-nr2-run1_result_11	87	SGIEEIMEEAYEKLKEKFPEEKAEKFMEAIKPYSDLEFLKALANGEVDESILKSKITDPEDQKLFEEMLPIFREIIKERLEKIEKESGEPVDPLLEEEEE	4.117558201761444	0.6862401607161182	72.74881744384766	0.6817001104354858	7.425243854522705	nan	10000.0
monomer-100-nr2-run1_result_11	88	SGLEEILEEAEKVLREKFPEEVADRFMEAIRPYADLEFLVALARGEFDEAVLEATIPDPELRELFREALPIFREIIRKRLEEIRKETGDPVPELEEEEEE	4.690579766840231	0.5849197207490157	67.2906494140625	0.5273458957672119	8.482237815856934	nan	10000.0
monomer-100-nr2-run1_result_11	89	AGLEKIMKKAYEELKKKFPEEVADEIMKALEPYSDLKFWKKLANGEVDESVILSEIKDPELRELFKKALPIIKEIIKKELEKIEKETGDPVDEEEEEEEE	3.3712685451401585	0.7193992006069356	74.02783966064453	0.6766908764839172	7.01709508895874	nan	10000.0
monomer-100-nr2-run1_result_11	90	KGIPEILEEAYEKLKEKFPEEKAEKIMKAIEPYANLEFIKALVEGKVDEAVLRAEIKDPEDQKIFDEALPIIKEIFKERLEKIEKESGDPVAPEAEEEEE	7.0353407079203025	0.51069527561537	76.51285552978516	0.7153695821762085	7.6227264404296875	nan	10000.0
monomer-100-nr2-run1_result_11	91	SGIPEILERAYEELRRRFPEEVADRFMAAIEPYADLPFLVALASGEFDEAVLRAQITDPEYQKLFEEMLPIFREIIREELERIRRETGDPVPELAAAAEA	4.12338408839217	0.7118696046628483	75.65890502929688	0.7377026081085205	5.783459186553955	nan	10000.0
monomer-100-nr2-run1_result_11	92	EGIKEIMEEAYEELKKKFPEELADKFMEALEPYADLEFLKKLANGEFDPSVIESKITDPEDKKVFKEMLPIFQEIIKKELEKIEKESGIPVEPLEEEELE	2.1915364347619057	0.8488901544063208	76.01165008544922	0.7081597447395325	7.7179436683654785	nan	10000.0
monomer-100-nr2-run1_result_11	93	SGIPAILEEAKRVLREKFPEEYADKFMDAIAPYADLAFLKALARGEFDESVLLAKIKDPEDQEIFKKMLPIFQEIVRRELERIERESGDPVPPLEELEEE	5.2782425311343575	0.5307638338016163	77.85508728027344	0.7475230097770691	7.415882587432861	nan	10000.0
monomer-100-nr2-run1_result_11	94	SGIEEILEEIKEELKKKFPEEVADKFMEAIEPFADLEFLKKLAEGKFDESILLSKIKDEEDKKKFEEMLPIAREIIKKKLKEIEKELGIPVLEEEEKEEE	5.340605672069406	0.5457670444634285	80.34703063964844	0.7967197895050049	5.143404006958008	nan	10000.0
monomer-100-nr2-run1_result_11	95	PGLPEILARIEAELRRRFPDAVAAAFMAAIAPYADLEFLRALASGEVDEAVLAAAIEDPELRALFAEALPVARAIIREELERRRRETGDPVLPLAAAAAA	3.423327795005687	0.6765298234947338	76.605712890625	0.7353709936141968	6.218422889709473	nan	10000.0
monomer-100-nr2-run1_result_11	96	SGLEEILEKAYEKLKEKFPEELAEKFMKAIEPYADLEFLVKLANGEFDISVIESKIKDEKDKEVFKEMYPIFREIIKEELERIRKETGEEVDELEELEEL	4.0954285528624155	0.7471737224203926	72.81751251220703	0.7189741134643555	6.768734455108643	nan	10000.0
monomer-100-nr2-run1_result_11	97	EGLKEIMEEAYEELKKKFPEEAADIFMKALEPYFDLEFLKALANGEFDESVLLATIKDPKLRELFKKMLPIFRKIIKERLDEIEKETGEPVPPLEEEEEE	1.6602122336803664	0.8872716673625738	77.47616577148438	0.7261196374893188	7.702541351318359	nan	10000.0
monomer-100-nr2-run1_result_11	98	EGIEEILKEIEEELKKKFSEEDTELFMKAIEPYNDLEFLKKFANGEFNKEELLSTIKDEEKKKIFEKMLPIAQEIIKKKLEEIEKNSGEKVEPEEEEEEE	7.6947678390184215	0.4826386934074451	78.510986328125	0.7359458208084106	7.23252010345459	nan	10000.0
monomer-100-nr2-run1_result_11	99	SGLEAILEEVYEELVKKFPKEVADKFMAAIKPYADLEFIKKLVNGEVDESVLKAAITDPELKKLFEEMLPIAKKIFKERLEEIEKETGEPVEELDEEEEE	3.857520428015658	0.7239944618908501	75.9288101196289	0.7351073622703552	6.009013652801514	nan	10000.0
monomer-100-nr2-run1_result_110	0	MEKYKDKFPEITPEIKEVEEAYEKAKEFYKEAKEEYEKIKKEKPDFLSEEEREEIEKKYEEAEKLYEEVEKRYQKFLESGKLPSEGELEFFKKAKEIAEK	1.7464581472824579	0.8365708674879511	82.50697326660156	0.8237306475639343	4.044958114624023	nan	10000.0
monomer-100-nr2-run1_result_110	1	MEEYAHLFPEPTPELKEVEEAYKKAEEAYKKAKEEYEKFKKEKKDDVSEEERKEIEKKYEEAKERYEKAKKLYQKWLESGEPPSEGELKFFKELKEEAEK	3.1815680141247937	0.8199885737590159	76.35826110839844	0.7366305589675903	6.9044880867004395	nan	10000.0
monomer-100-nr2-run1_result_110	2	MAAYADRFPDPTPELKEVEAAYAAAEAAYAEAEAAYARFKAERADDVPEEERAAREAEYEAARARYAEARARYDAWLASGEPPTEGQLAFFRELAAEAAA	1.5291456316836054	0.8774229258118058	77.8047103881836	0.7432543039321899	5.698284149169922	nan	10000.0
monomer-100-nr2-run1_result_110	3	LEEYKEKFPNITPEIKEVDEAYKTAEEYYKKAKEEYEKIKKEKEDFLSEEEIEEIEKKYEEAEKEYKEAKERYERFLKSGELPTEGELKFFRELKEKAEK	1.6626975074478683	0.8528965925854258	78.3795166015625	0.7603179216384888	5.657965660095215	nan	10000.0
monomer-100-nr2-run1_result_110	4	MEKYKDKYPNITPELKEVEEAYKKAKEFYEKAEKEYKEFKEKKQDNVSEEERKEIEKKYEEAKKKYEEAKKRYEEWIKSGKPPSKGDLEFFKKLKEEAEK	1.7418042006168715	0.8402737707533963	74.41461944580078	0.7299838066101074	6.234276294708252	nan	10000.0
monomer-100-nr2-run1_result_110	5	MEEYADRFPEVTPELREVEEAYETIKKYYKKAEEEYEKIKKEKKDFLSEEEKKKIEEKYKKAKELYEKAEKLYQEVLESGEPPDEGTLAFFRKAKEEAEK	1.9336327469466936	0.8150504085542777	78.6132583618164	0.7766878008842468	6.238037586212158	nan	10000.0
monomer-100-nr2-run1_result_110	6	MEKYKDKWPNPTPELKEVEEAYKKIKEYYEKAKKEYEEIKKEKKDFLSEEEIKEIEKKYKEAKELYEKAKEIYERILKSGEPPTEGELAFFREAKKKIEK	1.682767565173826	0.8437305127311974	79.17530822753906	0.7989997267723083	5.028252124786377	nan	10000.0
monomer-100-nr2-run1_result_110	7	MEKYAHKFPNPTPEIKEVEEAYETAEKYYEKMKKEYEKFKKEKEDFVSEEEREEIEKKYEEAKKLYEEVKKRYEEWLKSGKPPTEGQLEFFKEVKKKAES	2.1110832704317426	0.8197769227507616	77.27143096923828	0.7530471086502075	6.158992767333984	nan	10000.0
monomer-100-nr2-run1_result_110	8	MEKYKDKFPNITEEIKEVEEAYKTAEEYYKKMKKEYEEVKKKKEDNLSEEEKKKIEEKYKEAEELYKKAKEIYEKFIKSGKPPTEGELEFFKELKKKAKE	1.8844833666578775	0.830289294862679	76.2454605102539	0.7418835759162903	6.252888202667236	nan	10000.0
monomer-100-nr2-run1_result_110	9	FEEYKAKYPNPTEELKKVEEAYETAKKYYEEMKKKYEKIKEEKKDFLSEEEKKKIEKEYKEAVELYEKAKKLYEEWLKSGKPPTEGQLKFFEKLKEKAEK	2.2083775256058296	0.7908901408604172	74.84062957763672	0.710784375667572	6.757893085479736	nan	10000.0
monomer-100-nr2-run1_result_110	10	MEAYADRFPEPTPELRALEEAWAAVEAAYEAARAAYERIRRELADDLPEALRAAIEAAYAAAEALYAEARARYEAWLASGEPPDEGTLAFFAAARALAAA	1.2408726888159327	0.9209062873638182	81.08457946777344	0.7805407047271729	5.1695427894592285	nan	10000.0
monomer-100-nr2-run1_result_110	11	MEALAALFPEPTPELREVEAAYAAIEEYAARAEEEYARFKEERADDVTPEERAAVEARYAEARALAAEARARYARTVASGRPPSPGELAFFREARARAEA	3.509234260251102	0.8078149823175083	81.86512756347656	0.7800043821334839	5.26831579208374	nan	10000.0
monomer-100-nr2-run1_result_110	12	MEEYKDKFPNITPEIKKVEEAYKEIEKYYKKKKEEYEKFKKEKKDFVSEEEKKKKEKEYKEAKELYEKAKEIYEKFLKSGKPPTEGELKFFEEAKKKAKE	1.6319987228739559	0.8553650834326433	75.77942657470703	0.7429234981536865	7.156843662261963	nan	10000.0
monomer-100-nr2-run1_result_110	13	MEAYADRFPEVTPELREVEEAYEAAERAYAEAEARYKRIREERADDLSEEEKARIEEEWREAEERYARARRLYQEWLDSGRPPSPGQLAFFRELRAWAEA	1.326026593318988	0.8942855285514542	74.38558197021484	0.715178370475769	6.632364749908447	nan	10000.0
monomer-100-nr2-run1_result_110	14	MEALAARFPEPTPELREVEAAYEAARAAAAAAEAAYAAVEAELADSLPAAVREALAAAHAAARERAARAEALYAEWVASGRPPTPGQLAFFRALAAEAAA	1.891990728168792	0.8232612150859612	73.95716857910156	0.6121454238891602	7.34743070602417	nan	10000.0
monomer-100-nr2-run1_result_110	15	MEALAARYPEPTPELRELEAAYEEAERWYAEAEAAYERFRREYSDDVPEEERAAVEAAYAEARRRYEEARARYEAWVASGEPPDEGTLAFFRALKAEAAA	1.7264603052761833	0.8543226300071405	76.95819854736328	0.7331013679504395	5.768187522888184	nan	10000.0
monomer-100-nr2-run1_result_110	16	MAAYADRFPDPTPELRELEAAYAAAEAYAAEAEAAYARFRAERADDVTPEERAAVEAAYAAARARAAEARARYEAWLASGRPPTPGELAFFRALRAEAAA	1.536327329592044	0.8747445342117232	74.51295471191406	0.6851183176040649	6.301039695739746	nan	10000.0
monomer-100-nr2-run1_result_110	17	MAAHAARWPDPTPELREVEAAYAAAREAAAAAEAAAAAFKAEHADDVPAAERAAAEAAAAAARAAAAEAEALYAAVLASGRPPDPGTLAFFRAARAAAEA	1.8374996257767302	0.8245959598025877	71.38770294189453	0.6288564801216125	9.003232955932617	nan	10000.0
monomer-100-nr2-run1_result_110	18	FEKYKHLYPNPTPEILEVEEAYETAKKYYEKAEKEYKEFKEEKEDDVSEEEKKEKEKEYEEAKKLYEEAEKLYKKWIESGKPPTEGELKFFKELKKKAES	1.6183612804499097	0.8588849345851348	80.9046630859375	0.802116334438324	4.126346111297607	nan	10000.0
monomer-100-nr2-run1_result_110	19	LEKYKDKFPEITEEIKEVYEAYKKAEEYYKKMEEEYKKIKEEKKDDLSEEEKKEIEKKYKEAKEKYEKAKKIYQEFIESGKLPTKGQLEFFKEFKKEAEE	2.582461886152169	0.7566662191999051	76.59791564941406	0.7369228601455688	6.1213908195495605	nan	10000.0
monomer-100-nr2-run1_result_110	20	MEKYKDKFPNITEEIKEVEEAYETAKKFYEEAEKKYKEIKEKKEDDLSEEEKKEIEEEYKKAKELYEEAKKRYEKFIKSGKLPTKGEIEFFKKLKEYAEK	2.538382578470631	0.750211313327778	76.59970092773438	0.7413619756698608	5.945713043212891	nan	10000.0
monomer-100-nr2-run1_result_110	21	MAEYAHLFPDPTPELRALEEAAAAAEAAAAAAEAAAAAFAARYADDVPAELRAAAAAAAAAAREAAARARALYEAWLASGEPPSPGELAFFAALRARAAA	4.727708948858125	0.681415700792364	68.03173065185547	0.5350703001022339	11.748781204223633	nan	10000.0
monomer-100-nr2-run1_result_110	22	MEKYKHLFPNITPELKEVEEAYKVAEEYYKKAEEEYKRIKEEFEDFLSEEEKKKIEKEYEEAKKEYKEAKEKYEEVIKSGKPPDEGTLKFFKELKKKAEK	1.2663689884096585	0.8981469799416665	77.62434387207031	0.7545506954193115	5.733425617218018	nan	10000.0
monomer-100-nr2-run1_result_110	23	MEKYKDKYPEITPEIKEVEEAYKAVEEYYKKAEEEYERIKKEKEDDLSEEEKKEIEKKYKEAKELYEKAKKLYQEWLESGKPPTEGQLKFFKEAKKKIEE	1.6787817609540188	0.8530167745945344	78.50930786132812	0.7831353545188904	5.430593967437744	nan	10000.0
monomer-100-nr2-run1_result_110	24	MEAYADRFPEPTPELRAVEEAYAAAREARAAAEARYARIRAERPDDLPEEERAAIEAEYAAARARAAEIEARYAAWLASGRPPSPGTLAFFAEARAAAEA	1.5403773962527192	0.8757893776312834	72.32180786132812	0.6568142175674438	7.00568962097168	nan	10000.0
monomer-100-nr2-run1_result_110	25	MEAYAERFPEPTPELREVEEAYAAAERWYAEAEAAYARFREEHADDVPEEERAAVEAAYAAARERYARARALYEEWLASGEPPSEGQLAFFRALKAEAEA	1.3046387989345891	0.9070850555707771	76.06153106689453	0.7118930816650391	6.372880458831787	nan	10000.0
monomer-100-nr2-run1_result_110	26	MEEYKDKFPNITPEIKEFEEAYKIAKEYYKKMEKEYEEFKKNKKDNVSEEEKKEIEKKYEEAKERYEKAEKIYQEFIESGKPPTEGQLKFFKEFKEWAEK	1.7688436721406315	0.847010522339313	71.79370880126953	0.6704082489013672	7.275429725646973	nan	10000.0
monomer-100-nr2-run1_result_110	27	MAALADRFPEPTPELREVEEAYATARAAAEAAEAEYRRLREERPDDLSPEERAALEARYAAARAAAERAEALYAEWVASGRPPSPGQLAFFRALRAAAAA	1.465988014464728	0.8812111987455977	69.47422790527344	0.5713369250297546	8.612750053405762	nan	10000.0
monomer-100-nr2-run1_result_110	28	MEKYKDKFPNITPEIKEVEEAYKLAKEYYEKKKEEYEEFKEEKKDDVSEEEREEKEKEYEEALKLYEEAEKKYEEWLKSGKLPSEGELKFFKELKEKALK	1.4857640446046667	0.8692454656186392	78.7679443359375	0.7754563093185425	5.122344493865967	nan	10000.0
monomer-100-nr2-run1_result_110	29	MEEYKHLYPDVTPELKEVEEAYKKAEEFYKEAEKKYKEIKEKKKDFLSEEEKKAIEKEYEEAKKLYEEAKKKYEEWLESGEPPDEGTLKFFKELKEKAEK	2.0113916695027503	0.8030860474378316	75.64915466308594	0.7247295379638672	6.618576526641846	nan	10000.0
monomer-100-nr2-run1_result_110	30	MEAYAALWPEPTPELREVEEAYATAEEFYARAQAEYKEFVEEHADDVSEEERAAREARWAEAEALYAEVRARYEAVLASGRPPDEGTLAFFREVKARAES	1.7045304908100802	0.8612249285841875	81.98699951171875	0.7887916564941406	4.583125591278076	nan	10000.0
monomer-100-nr2-run1_result_110	31	FEKYKEKFPNPTPEIKEVEEAYKIAKEYYKEKEKEYEEIKEKYSDNLSEEKKKEIEKKYKEAKELYEKVEKLYNEWIKSGKLPTEGQLEFFKKVKEIAKK	1.5883233299677046	0.8678962300917399	77.3315658569336	0.7531423568725586	5.8079938888549805	nan	10000.0
monomer-100-nr2-run1_result_110	32	MEKYKEKFPNPTEEIKKVEEAYEEIEKYYKEMEEKYKEIKEEKKDDLSEEEKKKIEEEYEEAKELYEKAKKLYEEWLKSGKLPSEGTLKFFEEAKEKAKK	2.5567605743778286	0.7607172902308776	81.6870346069336	0.820082426071167	4.113676071166992	nan	10000.0
monomer-100-nr2-run1_result_110	33	MEKYKADFPDITPEIKEVEEAYKTAEKYYEEKKKEYEKFKKEHEEDVSEEEKKEKEEEYEKAKKKYEEAKKKYEEWLKSGKPPTEGELEFFKKLKEEAEK	1.4780690932090228	0.8784980278934548	74.62764739990234	0.7085598707199097	6.583499908447266	nan	10000.0
monomer-100-nr2-run1_result_110	34	FEELADRYPEPTPELLEVVEAYETAKKYYEEMKKEYERFKKEKEDFVSEEEREEREKEYEEAKELYERAERLYQEWVESGEPPDEGTLAFFRELKAKAEA	1.4037181643129704	0.8938641108554009	74.3154296875	0.5703408718109131	11.099658012390137	nan	10000.0
monomer-100-nr2-run1_result_110	35	MEKYKDKFPEITPEIKELEEAYELAKKYYEKAKKEYEEIKKNKKDFLSEEEIKEIEKKYEEAEKEYKEAEERYKKFLESGKLPTEGELKFFKELKKKALE	1.5290103624812466	0.8663878481523161	78.45831298828125	0.7648717164993286	5.180910587310791	nan	10000.0
monomer-100-nr2-run1_result_110	36	MEELADKYPDITPEIKEVEEAYEIAKEYYKKMEEEYEEFKKEKEDDVPEEERKKIEEKYEEAKKRYEEAKKKYEEWVKSGKLPSKGTLEFFKKLKEEAEK	2.3516526289037643	0.7651119952389129	77.80783081054688	0.7594763040542603	6.028548240661621	nan	10000.0
monomer-100-nr2-run1_result_110	37	FEKYKDKYPNPTPELKEVEEAYEIAKKFYEEAKKKYEKFLKEKKDNVSEEERKKIEEEYKEAEELYKKAEEIYKRIIESGEPPTEGELKFFKELKEKALK	1.8944954624118215	0.8261122191669036	78.03459167480469	0.7668180465698242	4.947923183441162	nan	10000.0
monomer-100-nr2-run1_result_110	38	MEAHAARFPEPTPELREVEAAYETARAAYARAEAEYAAFRAEHADDVPPELRAAVEAAYAAAREEYARAEALYAAWLASGEPPSAGTLAFFRALRARAEA	9.42009424958751	0.3216527322539168	70.1288070678711	0.6162267327308655	10.61001968383789	nan	10000.0
monomer-100-nr2-run1_result_110	39	MEKYKDKFPNITEEIKEVEEAYKKAKEYYEEAKKKYEEIKEEKKDFLSEEEVKEIEKEYKEAKELYEKAEKLYKKFIESGKLPSEGELEFFKKLKEKAEK	2.9028796924010094	0.7364659216326755	76.4202880859375	0.7380356788635254	6.088071823120117	nan	10000.0
monomer-100-nr2-run1_result_110	40	LEALADRFPDPTPELREVAAAYETARRAAAAAEAEYERFRRERADDLPPEEREAIEAAYEAARARAAEAEALWAEWVESGRPPTEGQLAFFRALRAEAEA	1.4532635273282772	0.8986147496499219	79.26699829101562	0.7326271533966064	4.4280571937561035	nan	10000.0
monomer-100-nr2-run1_result_110	41	FEKYKHKYPNPTPEILEVVEAYETAKKYYEKAKKEYKKIKEEKKDNLSEEEIEEIEKKYEEAKKKYEEVEKKYQKWIDSGKPPTKGELEFFKKVKEEAEK	2.105125884201354	0.8107725345234313	76.91461181640625	0.7546525597572327	5.133269786834717	nan	10000.0
monomer-100-nr2-run1_result_110	42	MAAHAADFPDPTPTLREVEEAYATARRAYEEAEARYEEIKREREDDLPEEERAAIEAEWEEARRRYEEAERLYAETLASGRPPTPGQVAFFRELKAWAEA	5.078464718001062	0.7106557639910476	75.5938949584961	0.7166217565536499	7.6978678703308105	nan	10000.0
monomer-100-nr2-run1_result_110	43	MEEYADKYPNVTPEIKEVEEAYEKAKEAYEKAEKEYKKFKEEKKDFVSEEERKKKEEEYKKAKELYEEAEKRYQEWLDSGKPPTEGQLKFFKELKKEAES	1.677743816094661	0.846258017857944	73.6512680053711	0.7011678218841553	7.28282356262207	nan	10000.0
monomer-100-nr2-run1_result_110	44	FEEYKDKYPNPTPELLEVEEAYKKAKEYYKEAKEKYKKIKEEKKDFLSEEEIEKIEKEYKEAEEDYKKAEELYQKWIESGKPPTEGELEFFKELKKKAEE	1.6801431836859793	0.8511809461876458	76.45704650878906	0.7362422347068787	5.6161065101623535	nan	10000.0
monomer-100-nr2-run1_result_110	45	FEKYADKFPNPTEELKKVERAYKTAQEYYEKAKKEYEKIKKEKEDDLPEEEKEEIEKKYKEAEELYEKAKKLYEETLKSGKLPSKGKLEFFEELEKKAKS	2.0812330199265885	0.7918619732001762	75.01844024658203	0.7389700412750244	6.792175769805908	nan	10000.0
monomer-100-nr2-run1_result_110	46	MEAYAHKFPNPTPELRELEAAYEAAERYYAEARARYERIRREHRDDLSPEERRRIEEEYRRAEELYAEARERYQRWLESGKPPSEGELAFFRAFRERAEA	1.9559508896140583	0.8324031349476495	73.87701416015625	0.7132903933525085	5.8538408279418945	nan	10000.0
monomer-100-nr2-run1_result_110	47	LEKYADRFPDLTPEIRELAAAYATAEAAYERARAEYERFRREHADDVSEEERAAIEARYEAAVARYERARALYEEWLASGRPPTPGQLAFFRAVAAEAAA	2.2299433063963026	0.8110561962908293	75.66649627685547	0.7336240410804749	6.096601486206055	nan	10000.0
monomer-100-nr2-run1_result_110	48	MEKYKHLFPNPTPKIIEVEEAYKEAEKWYKKAKEEYEKFKKEKKDDVSEEEREKKEKEYKEAKEKYEKAKKIYQRIIESGKEPTEGELEFFKKLKEEAKK	1.7935063231617159	0.8295029554840591	78.16492462158203	0.7814412713050842	5.557447910308838	nan	10000.0
monomer-100-nr2-run1_result_110	49	MAALADRYPEPTPELRELEEAWATAERWYAEQEARYAEIKANHSDDLSPEERAAIEAEYAEARALYERARALYERWVASGRPPTPGELAFFRELRARAEA	1.458206430707442	0.9044566232663945	79.15435791015625	0.76275634765625	4.706564426422119	nan	10000.0
monomer-100-nr2-run1_result_110	50	LERYAHLFPELTPEIREVAEAYETARRYYERAEREYREFVEEHEDDVSEEEREERERRYREARERWERVEARYRRWLESGRLPTEGELAFFREFRAEAEA	3.179578676084405	0.7257914458957131	75.3301773071289	0.7206487655639648	6.3476433753967285	nan	10000.0
monomer-100-nr2-run1_result_110	51	MEELAARFPDPTPELREVEAAYETARRAYAEARAAYERFRRERPDDVPEEERARVEAEWAAAEARYAEAERLYEEWVASGRPPTEGQLAFFRALAAEAEA	1.5215387108360285	0.8817106142263832	72.45368194580078	0.6531159281730652	7.148226737976074	nan	10000.0
monomer-100-nr2-run1_result_110	52	MEKYAHLFPNVTPEIKEVEEAYETAQKFYEEAEKKYEEFKKEKKDDVSEEERKEKEKEYEEAKELYEKVQKLYQEFLDSGKLPSKGTLEFFKKVKEYAES	1.6779524732993674	0.8700592483907631	75.41617584228516	0.7263771891593933	7.114274978637695	nan	10000.0
monomer-100-nr2-run1_result_110	53	MEAHADRFPEPTPELAEVEAAYATARAAAAAAEAAYARFAAEHPDDVPEALRAAVAAEYAAARARAAEAEARYAAWLASGEPPTPGQLAFFRALAAEAAA	1.547330569899241	0.8768118688475387	68.78965759277344	0.4974828362464905	12.230229377746582	nan	10000.0
monomer-100-nr2-run1_result_110	54	MEEYADKFPEITPELQEVYEAYQAAEAYYAEAQARYARIEAERPDDLPEEERAAIEAERAAAEERYARAQALYQAFLDSGQPPSAGQLAFFRELKAEAAA	1.3475082077289429	0.8962163436277258	73.38042449951172	0.674966037273407	6.377443790435791	nan	10000.0
monomer-100-nr2-run1_result_110	55	MAAHAARWPDPTPELAALWAAYEAAEAAWAAARAEYERIRRERRDDLPEEERAAIEARWAEAERLYAEARARFAATLASGEPPSPGTLAFFAALAARAAA	1.6954218279266433	0.8769485824988773	70.27552032470703	0.6405578851699829	7.4464030265808105	nan	10000.0
monomer-100-nr2-run1_result_110	56	MEAYAARFPDPTPELREVEEAYAAAEAYYAQAVAEYEAFRAERADDVSAAEREAVEKRFAEAEALWAEARARYQRWLESGEPPSEGELAFFRALRARAAA	1.6967041943957915	0.8599017263619666	76.09339904785156	0.7307329177856445	6.246851444244385	nan	10000.0
monomer-100-nr2-run1_result_110	57	FEEYADRFPDVTPELREVEEAYRTIEEAYAAARARAAEIAARRADDLPPEEREAIAAEAAAAEARYARARALYEEWLASGEPPTEGQLAFFREARAEAAA	1.5375821108407408	0.8745453154583227	77.82818603515625	0.7659145593643188	5.474793434143066	nan	10000.0
monomer-100-nr2-run1_result_110	58	FEEYADRFPEPTPELREVEEAYETAERYYAEAVARYERIKAEKPDDLPEEEREEIEREYAEAVALYEEVRARYERFLASGRPPSAGELAFFREAKARAEA	1.6691991674785367	0.8500292197221399	79.19963073730469	0.7892342805862427	5.367447853088379	nan	10000.0
monomer-100-nr2-run1_result_110	59	MEKYKEKFPNITPEIKEVEEAYKTAKEYYKKAKEEYEKIEKEKKDDLPEEEVEEIKKKYEEAKKKYEEAEKKYKEWLESGKPPDKGTLEFFKKLKEEAES	1.8127016899943678	0.8290921554698079	79.04203796386719	0.7746790647506714	5.19956636428833	nan	10000.0
monomer-100-nr2-run1_result_110	60	FEEYADRFPEVTPELREVEEAYKAAEEYYEKAKKKYEEIKKEKKDFLSEEEIKKIEEEYKKAEELYEEVRRRYEEFLASGEPPTEGQLAFFRKVKEEAEK	1.69648015276355	0.8439984058415319	77.19225311279297	0.7525556087493896	6.267756938934326	nan	10000.0
monomer-100-nr2-run1_result_110	61	MEEYADLFPEPTPELKEVEEAYEIAEKYYEKAVKKYEEFKKNKEDDVPEEEREKIEKEYEEAKKLYEEVKARYEEVLASGEPPDEGTLAFFREVKEKAES	3.455050651158067	0.7353401476746736	79.25444030761719	0.7598313093185425	6.339724540710449	nan	10000.0
monomer-100-nr2-run1_result_110	62	FEELAHKYPNPTPELKEVEAAYKAAEEYYKKAKAEYEEIKKNKKDFLSEEEIKEIEKKYEEALKEYEEAKRLYERTVASGEPPTPGELEFFRKLKAKAES	2.014367553551126	0.8120747598472405	79.43746948242188	0.7819684743881226	5.193892002105713	nan	10000.0
monomer-100-nr2-run1_result_110	63	FEKYKDKFPEVTPEIKEVEEAYETAKKYYEEQEKKYKEIKEEKEDDLPEEKKKELEKEYEEAKKLYEEAKKRYEKWIKSGKLPSEGELKFFKELKEKAEK	1.8376926665428395	0.8247596927615269	78.87401580810547	0.7893917560577393	5.069863319396973	nan	10000.0
monomer-100-nr2-run1_result_110	64	MEAHAARYPEPTPELREVEAAYAAAQAAAAAAAAAAEEIKAAHADDLPAAARAAAAAAAAAAAAAAAAAQARYEAWLASGRPPTPGQLAFFRALRERAAA	8.6245180617789	0.3490449486501806	69.84434509277344	0.6058568954467773	10.669512748718262	nan	10000.0
monomer-100-nr2-run1_result_110	65	MEKYKHLYPNITPEIKEVEEAYEKAEEFYEKAKKEYEEIKKNKKDFLSEEEKKKIEEKYKEAQELYEKAKEKYEEWLKSGKPPSKGELEFFKKLKEKAEK	2.3831462184913517	0.7615017943401297	79.91583251953125	0.7872737050056458	4.446968078613281	nan	10000.0
monomer-100-nr2-run1_result_110	66	MAEYAALFPEPTPELREVEEAYRVAEEAYAAAEARYREIREERPDDLSPEERAAIEAEYAAARREYEEARARYEAWLASGRPPTPGQLAFFRALKERAEA	14.604460530643154	0.17677325280501638	71.97893524169922	0.6053971648216248	10.977277755737305	nan	10000.0
monomer-100-nr2-run1_result_110	67	MEEYKDKFPNPTPEIKEVEEAYETMKKYYEEAKKEYEKIKKEKSDFLSEEEKKEIEKQYEEAKKLYEEMKKKYEEWLKSGKLPSKGEIEFFKEAKKKAEE	1.9492742771759437	0.8249314345531676	77.45552825927734	0.7455527782440186	6.124694347381592	nan	10000.0
monomer-100-nr2-run1_result_110	68	MEAYAHLFPEPTPELREVEAAYQAMEEAYAAARARYEEFRREKADDVSEEERAAIEREYAEAEALYARARELYQEWLESGRPPTPGQLAFFREAAALAAA	3.002550680014412	0.8150839705044856	76.60647583007812	0.7276028394699097	6.641308784484863	nan	10000.0
monomer-100-nr2-run1_result_110	69	MEAYAHLFPEPTPELREVEEAYRTAQEAYARAVAEYERFKRERADDVTEEERRRREEEYAAAVARYEAVEARYQAWLDSGRPPTPGQLAFFREERARAAS	3.257169993510149	0.7906017923381069	78.04949951171875	0.7444088459014893	6.020880222320557	nan	10000.0
monomer-100-nr2-run1_result_110	70	FERYAHLFPDPTPELLEVEEAYRLAEEAYRRAEEWYRRVREERKDDLPEEEVEEIEREYEEARRRYEEARRLYEEWLASGRPPSAGTLAFFREAKAWALS	1.5616416666205353	0.873341529835479	75.61739349365234	0.7537318468093872	5.72457218170166	nan	10000.0
monomer-100-nr2-run1_result_110	71	FEEYKEKYPNPTPELIEVEEAYKEAKKFYEEKEKEYEEIKKNKEDDLSEEEKEKIEKEYEEAKELYEKVEEKYEKILKSGKPPTEGELKFFKEVKKKAKS	2.240839173188412	0.7913456454475526	81.05535888671875	0.8042088150978088	4.532647609710693	nan	10000.0
monomer-100-nr2-run1_result_110	72	MEEYAHLFPEPTPELREVEEAYRTIEEAAARAEAEYRRVREEHSDDLPPEERAAIEERYARARERYARARELYERWLASGRPPSEGELAFFRAAKAEAEA	3.392104179047196	0.7773639838665584	77.78260040283203	0.7610409259796143	6.0783467292785645	nan	10000.0
monomer-100-nr2-run1_result_110	73	MEEYADKFPEITEEIKEVEEAYEEAKEYYEKMEEEYKKIKEEYKDYLSEEEKEEIEKKYKEAKEKYEKVKELYEKFLKSGELPSEGELEFFKKVKEEAKA	3.1357272601699675	0.7341258535205558	78.33219909667969	0.757245659828186	5.802615642547607	nan	10000.0
monomer-100-nr2-run1_result_110	74	MAAHAERFPEPTPELRELEAAWREAEAAYEAAVAAYERFRRERPDDVPPEERAAIEAEYAAARERYERARALYERWLASGRPPSPGELAFFRALAEEARA	1.4749137143231148	0.8838811510144167	67.19725799560547	0.5454316139221191	9.857380867004395	nan	10000.0
monomer-100-nr2-run1_result_110	75	LAAHAADFPDLTPAVRELAEAWATAERWYEEAERRYREFREEHADDVPPELRAAVEAEWAEARARYAEARARYAAWLASGRPPDPGTLAFFRALRAEAEA	1.7660937312692488	0.8654011911580887	78.45670318603516	0.7309931516647339	5.995792865753174	nan	10000.0
monomer-100-nr2-run1_result_110	76	MEKYKDKYPNITPELKEVEEAYETAKKYYEKAKAEYEKWKKEHADDASPEEVAAKEEKYAEAVKKYEEAKARYEKWLASGKPPSEGELEFFKKLKEEAEK	1.4755495097985616	0.8807360315642851	76.49655151367188	0.7251399159431458	5.663620948791504	nan	10000.0
monomer-100-nr2-run1_result_110	77	LEAHAARFPDLTPELREVAEAWATAEAYWARAKAEYERIKKERSDDLPAEERAEIEARWRRAEELYREARARYERWLASGRPPTPGELAFFRELKALAES	2.874775199678995	0.7557580537340607	75.1971435546875	0.7216120958328247	5.964402198791504	nan	10000.0
monomer-100-nr2-run1_result_110	78	MEALAALWPDPTPELREVEAAYAAAREFAARAEAEYARLRAERADDLPEEERAALEARYEEARALAARVEARYAAVVASGRPPDAGTLAFFRAVRARAEA	1.6737885046470156	0.8701722726302491	75.63327026367188	0.7054686546325684	5.681683540344238	nan	10000.0
monomer-100-nr2-run1_result_110	79	FEALADRFPEPTPELREVVAAYETARAAAAAARAAAAAFAAERSDDVSPEERAARAAAAAAAEAAAAEAEARFRAWVESGQPPTPGQLAFFRALAARAAA	8.387575361442174	0.3874372399275526	68.3368148803711	0.5711422562599182	10.077123641967773	nan	10000.0
monomer-100-nr2-run1_result_110	80	MEEYAERFPDPTPELLALEEAYETAQKAYAAAKEKYEKIKEEKADDLSEEERKKIEAEWKEAEAKYQRAQALYQAWLDSGEPPTEGQLAFFAALKAEAEA	1.6970130971972417	0.8463532797861091	74.13511657714844	0.7090599536895752	7.002660274505615	nan	10000.0
monomer-100-nr2-run1_result_110	81	MEAYAARYPDVTPELREVEAAYAAAEEYYARAEAEYERFRREKSDWVSPEERAAREAAFAEARALYEEARARYAAWLASGRPPSAGTLAFFRALRERAAS	1.441005441211766	0.8932694965608335	75.89657592773438	0.6996490955352783	6.52373743057251	nan	10000.0
monomer-100-nr2-run1_result_110	82	LAALAARYPDPTPELREVAAAAAEAERAWAAAEARWAELRARRPDWLPPEERAALEAEYAAARADYARARALWAAWVASGRPPSPGTLAFFRELAARAAA	2.4236226845102586	0.815433469262689	74.16612243652344	0.6855631470680237	5.522513389587402	nan	10000.0
monomer-100-nr2-run1_result_110	83	FEEYKEKWPEPTPELLEFEEAYEIAEEYYKKMEEKYKKFKEEYKDFLSEEKKKEIEKEYEEAKKKYEEAKARYERTIKSGEPPTEGELAFFRELKKEAEE	1.2121722705513844	0.9127768049128315	77.83997344970703	0.7493934631347656	5.081786632537842	nan	10000.0
monomer-100-nr2-run1_result_110	84	LAAHLDRFPELTPELLAVAAARAAVEEAYARARAAYEEVRRNRPDDLPEELRAAIAAAHAEAEARYAEAQARWEAVLASGEPPDAGTLAFFREAAAWAAA	1.403899013936615	0.8930554551871895	76.8809585571289	0.6737379431724548	7.794000625610352	nan	10000.0
monomer-100-nr2-run1_result_110	85	LAAHAARFPDPTPELAALAAAYAAAREWYARARAAYEAFRRERADDVPAELRAAVEAAAAEAEARWAEAEALYAEWLASGRPPSPGQLAFFAELAAEAAS	3.5551225019059087	0.6312057636306987	66.73892211914062	0.4759959578514099	11.375877380371094	nan	10000.0
monomer-100-nr2-run1_result_110	86	MESLAALYPEPTPELREVEAAYETAREFYAKAEAEYKKFVEEKADDVTPEERAAREAEWAEARALWAEAEARYAAWVASGRPPTPGQLAFFRELRARAEA	1.7548175865175777	0.8874516826248916	77.43721771240234	0.6948285698890686	5.252008438110352	nan	10000.0
monomer-100-nr2-run1_result_110	87	MEKYKDKFPEITPELLEVEEAYKKAEEYYKKAKKEYEEFKKEHKDDVSEEEREEREKKYEEAVKRYEEAKKKYEEFLKSGKKPSEGTLKFFKEFKAEAEK	1.2919947983794993	0.9086668017137229	75.30522918701172	0.7072287797927856	5.8304901123046875	nan	10000.0
monomer-100-nr2-run1_result_110	88	MAALAHLFPEPTPELREVEAAYAAVRAAYEAARAAYERYKAERADDVPEEERAAVEAEYAAAEERYARAERLYAEWVASGRPPTPGQLAFFRAAAAEAAA	3.2106694766459354	0.8293078795258616	75.80183410644531	0.7321023941040039	7.093258380889893	nan	10000.0
monomer-100-nr2-run1_result_110	89	MEKYKDKFPNITPEIKEVEEAYKVAQQYYEEAEKKYEEIKKEKEEDLSEEEIEEIEKEYEEAQKDYEKAQELYQRFIESGKLPTEGELKFFKELKKKAES	1.2749319381343607	0.8983651507852979	71.34481048583984	0.5240187644958496	13.30361270904541	nan	10000.0
monomer-100-nr2-run1_result_110	90	MEALADRFPDVTPELRELEEAYETAQAWHARARAEYAEFEAERADDVPPELRAEREARRARAEALYARAEALYAETLASGEPPTPGQLEFFRALRREAEA	1.3597205099056429	0.8993130243415677	75.6161117553711	0.7173279523849487	5.5433030128479	nan	10000.0
monomer-100-nr2-run1_result_110	91	MEEYAERFPEVTPELREVEEAYEAAERAYERAEAEYREIREEHEDDLPEEEREEIEARYERARERYRRARELYERFLRSGRPPTEGELAFFRKAKEEAEA	1.699436881304643	0.8494546564146956	77.12055969238281	0.7489323616027832	5.642672538757324	nan	10000.0
monomer-100-nr2-run1_result_110	92	MAAHAARFPDPTPELREVAAAYEAARAWHAAAEAEYARLRAERADDLPPAERAALEARYAAARAEYAAARARYEAWLASGEPPTAGQLAFFRALARRAAE	1.8465233290313166	0.8478768508716158	72.85462951660156	0.6407523155212402	6.841893196105957	nan	10000.0
monomer-100-nr2-run1_result_110	93	MEKYKDKYPNITPELKEVEEAYEIAEKYYKEAEEKYKKIKEEKKDDLSEEEIEEIEKEYEEAKKRYEKAKEIYEEIIKSGKKPSEGQLKFFKELKKWAEE	2.2447717706851926	0.787199051894002	77.41036224365234	0.7601320743560791	5.8380022048950195	nan	10000.0
monomer-100-nr2-run1_result_110	94	MEAYAHLWPDPTPELLELEEAWRTVERFWAEARAAYERFKREHADDVPEELRAAVEEAWARAEALYARARALYQRTLESGRPPTPGELAFFREARALAEA	1.8616481775623737	0.8170087964720804	79.46283721923828	0.7605154514312744	4.664426803588867	nan	10000.0
monomer-100-nr2-run1_result_110	95	MEEYAHLFPNPTPELLEVEEAYEIAKEYYERAEAAYRRFREEYPDDVPEELRAAVEEAYARARELYEEVKKRYEEWLKSGEPPSEGQLEFFRKVKEEAEK	1.6475041111379358	0.8574115620904367	72.25470733642578	0.7151634693145752	7.400437355041504	nan	10000.0
monomer-100-nr2-run1_result_110	96	LAALAHRYPEPTPELLEVAEAWRTAEEAYRAAEERWREFRERHADDVSEEERKRREEEWEAARARYERARALYERWVASGEPPSPGELAFFRELRAEAAA	2.6840478038607047	0.8075713374529576	76.6513900756836	0.7387138605117798	6.01492166519165	nan	10000.0
monomer-100-nr2-run1_result_110	97	MEEYAHLFPEPTPEILEVEEAYEVAKEYYARAEAWYREVREEHPDDLPEEERRRIEEEWERARRLYEEARRRYEEWLASGEPPDPGTLAFFRELKALAES	2.857959860364085	0.7788468236842883	68.30692291259766	0.6890900731086731	8.09666633605957	nan	10000.0
monomer-100-nr2-run1_result_110	98	FEEYADRFPEPTPELREVEAAYEAAEAFWAAAEALYAELRERYADDLPEELRAALEAAYAAARALYEEARARWQRWLESGEPPTEGELAFFRELARLAAE	1.2546673585192183	0.9074959487059207	75.84215545654297	0.6999565362930298	5.589390754699707	nan	10000.0
monomer-100-nr2-run1_result_110	99	MEALADRFPEPTPELRRVAAAYETAERAYAEAEKKWKEYVEKKKDDLSEEEREKLEREYEEAVARYERARALWQRFVESGELPTPGELAFFEEAAAWAEA	2.5052179164722173	0.7072132365914682	71.663818359375	0.6384678483009338	6.116848468780518	nan	10000.0
monomer-100-nr2-run1_result_111	0	IPPEEIEKKKKTYEYLKEKIAKESKEKAEIFEKTFPEEKKEVLNELLNMNEEELKTFDIEKYFDDIELLKKFLGILKSLGDEELKKKAELILEIIEEKEK	1.7477186983303776	0.8960930531714566	80.52068328857422	0.8029319047927856	4.499942302703857	nan	10000.0
monomer-100-nr2-run1_result_111	1	IPEEEEKKKKKTYEYWYEKIKKESKEDAEIFEKTFPEEKKEVFDKLMNMNEEELKTFDLEKYFDDVELLKKTLGLLKKSGDPEIEKKAELIEKIIEEKEK	1.3877367045852413	0.901969665612298	84.33165740966797	0.8314456939697266	3.0305278301239014	nan	10000.0
monomer-100-nr2-run1_result_111	2	MPEEEIEKEKRTYEYHKKKIAEESKEDAEIFEKAFPEEKKEVFNELLNMNKEELETFDFEKYFDDVELLKKFLGLLKKSGDEELKEKADLILEILEEREK	0.9561015523783266	0.9393172297451096	78.11536407470703	0.7294468879699707	4.277428150177002	nan	10000.0
monomer-100-nr2-run1_result_111	3	IPEEEIEKKKKTYEYHYEKIKKESEEDAKIFEKTFPESKKEVFDKLLNMNEEELKEFDLEKYFDDEELLKKFLGLLKKSGDEELKKKAELIEKIIEERKK	0.9504195316559186	0.9416689153850568	81.77471160888672	0.7866148948669434	3.406205892562866	nan	10000.0
monomer-100-nr2-run1_result_111	4	MKKEEEKKKKKTYEYWYEKIKKESEEDAKIFEKTFPEEKKEVFEKLINMNEEEIEKFDFEKYFDDEELLKKFLGLLKSSGDPEFKKKADLIEKKLEERKK	1.1334335461456384	0.9239156307232484	78.7255859375	0.7346677184104919	4.122282981872559	nan	10000.0
monomer-100-nr2-run1_result_111	5	IPEEEIEKKKLTYEYHKEKIAKESKEDAEIFEKTFPEEKKEIFDKLLNMNEEEIKKFDYEKYFDDIELLKKFLGILKKSGDEYLKKKAELIEKILEEKEK	0.9459204959192846	0.9432723765874382	80.69615173339844	0.7995626330375671	4.373702526092529	nan	10000.0
monomer-100-nr2-run1_result_111	6	IPPEEIEKKKKTYEYHKEKIKEKSEEDYEIFEKTFPEEKKEVFDELLNMNEEELKKFDFKKYFDDKELLKKFLGILKSSGDEELKKKADLIEKILEEEEK	0.8542561532419894	0.9518309769430557	85.25218200683594	0.8313755393028259	2.967129707336426	nan	10000.0
monomer-100-nr2-run1_result_111	7	VPPEEIKKEKKTYEYHYKKIKAESEEDAKIFEKTFPEEKKEVFDELLNMNEEEIKTFDLEKYFDDIELLKKFLGLLKKSGDPELEKKAELIEEIIEEKEK	0.8747659191501732	0.9482900763673838	82.9931411743164	0.8031924962997437	3.5596492290496826	nan	10000.0
monomer-100-nr2-run1_result_111	8	VPEEELEKEKRTYEYFKKKIAAESKEDAEIFEKAFPEEKKEVFEKLLNMNEEELKTFDLEKYFDDVELLKKTLGILKKMGDPELEKKAELIEEIIEEREK	0.6570258210054695	0.969449959947448	80.85504150390625	0.7875226736068726	4.202601432800293	nan	10000.0
monomer-100-nr2-run1_result_111	9	VPPEELAALRRTHAYHRARVAAASAEDAAVFDAAFPEERAAVFDELLNMDDAALETFDLDAHFDDVELLRRVLGILRASGDPELEAKAARLEALLAEREA	4.581337977837921	0.6093498898471421	67.71517944335938	0.5944899320602417	8.243779182434082	nan	10000.0
monomer-100-nr2-run1_result_111	10	MDPKEIEKEKKTYEYYYKKISEESEEKKEIFLKTFPEEKKEVFDKLLNMNEEELKTFDFEKYFDSVEDLKKFLGILKSLGDPELEKKAELIEKQLEEREK	9.456515783922642	0.24262372352129621	76.19526672363281	0.6601265668869019	7.256134510040283	nan	10000.0
monomer-100-nr2-run1_result_111	11	MPEEELKKKKKTYDYYYEKIAKESEEKKKIFEKTFPEEKKEVFDKLLNMNEEEIKKFDLEKYFDSVEDLLKFLGILKSLGDPELKKKADLIEEIIKKRKK	3.359291643994311	0.6821943588607446	75.60514831542969	0.7104363441467285	5.809189319610596	nan	10000.0
monomer-100-nr2-run1_result_111	12	MKKEEEKEKKKTYEYYKELISKKSKEDAEIFEKTFPESKKEVFDKLLNMNEEEIKTFDFEKYFDDKELLKKFLGILKKLGDEELKKKAELIEKILEEKEK	0.9043246118203538	0.9607179036714879	81.84739685058594	0.7961159944534302	3.970858097076416	nan	10000.0
monomer-100-nr2-run1_result_111	13	IPEEEIEKKKRTYDYWYEKIKEESEEDAKIFEKTFPESKKEVFDKLLNMNEEELKKFDLKKYFDDKELLKKFLGLLKKSGDPELKKKAELILKQIEEEEK	0.9387695791116578	0.9453652390620646	81.25374603271484	0.7822284698486328	3.6657187938690186	nan	10000.0
monomer-100-nr2-run1_result_111	14	IPEEEIKEKKKTYEYFKEEIAKKSKKDAEIFEKTFPEEKKEIFDELINMNEEELEKFDYKKYFDDIELLKKFLGLLKKTGDEELKKKADLILKKIEEEEK	1.0939635489260915	0.9326680678029128	79.21063232421875	0.7776217460632324	5.015746116638184	nan	10000.0
monomer-100-nr2-run1_result_111	15	IPEEELKEKKKTYEYWYEEIKKKSKEDAEIFEKTFPEEKKEIFDKLLNMNEEELKKFDFKKYFDDEELLKKFLGLLKKSGDPEFKKKAELILKILEEESK	1.124553495934599	0.9296434182579122	82.34083557128906	0.7807419300079346	3.362490177154541	nan	10000.0
monomer-100-nr2-run1_result_111	16	MDKEEEEKKKKTYEYLYEKIKKESEEDAKIFEKAFPEEKKDVLNELLNMNKEEIEKFDLEKYFDDKELLKKFLGILKKLGDEELKEKAEIIEEKLEEKEK	0.8123825997402057	0.9553016177827763	82.79994201660156	0.813176691532135	3.3403167724609375	nan	10000.0
monomer-100-nr2-run1_result_111	17	IPKEKIEEEKKTYDYHYKEISKKSKEDAEIFKKTFPEEKKEIFDKLLNMNEEEIKKFDIEKYFDDKELLKKTLGILKSLGDEELKKKADLIEKILEEKEK	8.635504337634298	0.29361288278696146	71.60862731933594	0.6200660467147827	8.462249755859375	nan	10000.0
monomer-100-nr2-run1_result_111	18	IPEEEIEKKKKTYEYFKEKIAEKSKKDAEIFEKTFPEEKKEVFDKLLNMNEEELKEFDFEKYFDNEEDLLKFLGILKSLGDEELKKKAELIEKILKEKKK	1.1818312855905349	0.9207872296116483	80.79106903076172	0.7948302030563354	4.1646833419799805	nan	10000.0
monomer-100-nr2-run1_result_111	19	IPEEKIKEEKKTYEYYKKKISEKSKEDAEIFEKTFPEEKKEIFEKLLKMNDEELEKFDIEKYFDDVELLKKTLGILKSLGDEELEKKAKKILEIIEKKEK	1.413391679161096	0.9077146754901075	82.67337036132812	0.8103100657463074	4.505239009857178	nan	10000.0
monomer-100-nr2-run1_result_111	20	VPPEEEKAAKRTYDYWYEKIAKESEEKKKIFEKAFPEEKKEVFDKLLNMNKEELDKFDLEKYFDSEEDLRKVLGILKESGDKELQEKAERIEKQLEEREK	0.9615788704599	0.9461875818585451	81.15827941894531	0.7757516503334045	3.5431907176971436	nan	10000.0
monomer-100-nr2-run1_result_111	21	IPPEEIEEKKKTYEYWYEKIKKESEKKAEIFEKTFPEEKKEVFDKLLNMNEEELEKFDLKKYFDDKELLKKTLGILKESGDEEIRKKAELILKKIEEEEK	0.9001689822381566	0.9507725737610017	83.7160873413086	0.8214748501777649	3.1814565658569336	nan	10000.0
monomer-100-nr2-run1_result_111	22	IPEEKKKEEKKTYEYHYKKISEKSKKDAEIFKKTFPEEKKEVFDELLNMNEEELKKFDLEKYFDSVEDLKKFLGLLKKSGDPELEKKADLILKIIEEREK	1.5481675582113024	0.8757818230284958	76.28072357177734	0.696856677532196	5.222660064697266	nan	10000.0
monomer-100-nr2-run1_result_111	23	MDPKELEKEKKTYEYYKEEISKKSEKDAEIFEKTFPEEKKEIFDKLLNMNKEEIKKFDIEKYFDDIELLKKFLGILKESGDPELKEKAELIEKIIEEKEK	1.431026924355391	0.9130210412009342	82.51422119140625	0.8107150793075562	3.9371914863586426	nan	10000.0
monomer-100-nr2-run1_result_111	24	IPPEELEKEKKTYDYHYEKIKAKSKKDAEIFEKTFPESKKEVFDELLNMNEEELKTFDLEKYFDDEELLKKTLGILKASGDEELKKKAELIEEMLEERKK	1.0543552319937133	0.9366749089301148	85.16841888427734	0.8353415131568909	2.8477816581726074	nan	10000.0
monomer-100-nr2-run1_result_111	25	IPEEELKEEKLTYEYHYKEIKAKSEEDAKIFEKAFPEEKKEVFDELLKMNEEELKEFDFEKYFDDEELLKKLLGILKSSGDKELEKKAELIEKILEEKKK	1.2379494914356657	0.9081991593660368	83.84144592285156	0.8098916411399841	3.110891103744507	nan	10000.0
monomer-100-nr2-run1_result_111	26	VPPEERAARERTYEYHRERIAARSARDAEIFERAFPEEKRAVFDELLNMDEAELDTFDLAAHFDDEALLREVLGLLKASGDPELQAKADRILARLDAAAK	4.251945460695883	0.6367941613778229	73.70436096191406	0.641003429889679	10.368524551391602	nan	10000.0
monomer-100-nr2-run1_result_111	27	VPPEELEARKRTYAYHRERIAAESAEKAAVFDATFPESKKAVFDKLLNMNKEELEKFDFEAHFDDVAKLREFLGILKASGDPELEEKAELIEKILEEREK	1.0596418432135162	0.9305018969770237	78.25308227539062	0.7187501192092896	5.628725051879883	nan	10000.0
monomer-100-nr2-run1_result_111	28	IPPEELEKEKKTYDYWKEKIAAESKEDAKIFEETFPEEKKDIFNKLLNMNEEEIKKFDIEKYFDDVEKLKKFLGLLKSSGDPELVKKAELIEKILEEKEK	1.1670634003909182	0.9285319047612179	81.99424743652344	0.7743500471115112	3.540121078491211	nan	10000.0
monomer-100-nr2-run1_result_111	29	MPPEEEEARRRTYEYWRARIAAESPEAAAVFERAFPEERRAVFERLLAMDEEELATFDLAAHFDDPALLREFLGLLRASGDPELRRKAELLLARLEAAAA	2.616066020217057	0.7251171969876247	73.78327941894531	0.6995362043380737	5.902538299560547	nan	10000.0
monomer-100-nr2-run1_result_111	30	MDPEEEKKRKRTYEYHRELIAEKSEEKAKIFEKTFPEEKKEVFDKLLNMNEEELKEFDLEKYFDDEELLREFLGILKELGDEELKKKAELIEERLEERRK	0.8822738564074741	0.948096653015198	80.74374389648438	0.7912028431892395	3.532843828201294	nan	10000.0
monomer-100-nr2-run1_result_111	31	IPEEELEALKRTYEYLYERIKKESEKDAEIFEKAFPEEKKEVLDKLLNMNEEELKKFDLEKYFDDEELLRKFLGILKKLGDPELVKKAELIEKILEERRK	1.2384191748505287	0.9211170021055053	83.22738647460938	0.8237444162368774	3.0173096656799316	nan	10000.0
monomer-100-nr2-run1_result_111	32	VPPEEIEKAKLTYDYHYKKISAESKEDAEIFKKTFPESKKEVFDKLLSMNEEELKEFDLEKYFDDEELLLKTLGILKSLGDPELKKKADLIEKIIKERKK	0.8010621278647394	0.9565561100018302	82.75548553466797	0.8129960298538208	3.7610816955566406	nan	10000.0
monomer-100-nr2-run1_result_111	33	VPPEEEEKRKRTYEYYREKIAAESEEDAKIFEKTFPEEKKEVFDKLLNMNEEELEKFDLEKYFDSVELLKEFLGILKSLGDPELVKKAERIEKIIEEREK	1.4624852102439052	0.9222018567172531	78.58915710449219	0.7493922710418701	4.529437065124512	nan	10000.0
monomer-100-nr2-run1_result_111	34	IPPEEIEKKKRTYEYWYEEISKKSEKDKEIFEKTFPESKKEVFDKLLNMNKEELEKFDFEKYFDSKEDLKKFLGILKSSGDKEFEEKAKLIEEQLEKKEK	1.05125816521903	0.932729690637182	81.18008422851562	0.77809739112854	3.6569247245788574	nan	10000.0
monomer-100-nr2-run1_result_111	35	VPPEEVEEEKLTYEYWREKIAERSEEDAEIFEKAFPEEKKEVFDELLRMNEEELKTFDLEKYFDDEELLRKTLGLLKELGDPRLVEKAELIEKILEERRK	2.809445643978501	0.8400756972393448	80.35728454589844	0.7797983288764954	4.246850967407227	nan	10000.0
monomer-100-nr2-run1_result_111	36	IPPEEIEKKKRTYEYWKEKVAEKSEEDAEIFEKAFPEEKKEVFDELLNMDKEQIETFDLEKYFDDVELLKEVLGILKKSGDPELKEKADLILEIIEKREK	1.076661221632093	0.9349908578286958	82.83258056640625	0.8050205707550049	3.2826812267303467	nan	10000.0
monomer-100-nr2-run1_result_111	37	MDPEEEEKKKRTYEYWKEEIAKKSKKDAEIFEKAFPEEKKEVFDKLMNMNDEELDTFDFEKYFDDEELLKKFLGLLKKSGDPEAKAKADRIEAILEEKKK	1.032120345703776	0.9354641505738475	83.07701110839844	0.8111273646354675	3.220754623413086	nan	10000.0
monomer-100-nr2-run1_result_111	38	MDEEEKKKEKLTYEYWKKKISEESEENAKIFEKTFPEEKKEVFDELLNMNEEEIKKFDFEKYFDDKELLKKFLGILKSSGDPELEKKAKLIEEILEEKEK	0.8371185288598642	0.9528210221447584	82.50192260742188	0.7946622371673584	3.472153425216675	nan	10000.0
monomer-100-nr2-run1_result_111	39	MPPEEAEAARRTHEFWRARIAAESAEDAAVFEATFPEERRAVFDELLAMDDAELDTFDLPAHFPDPELLERFLGLLERSGDPEARAKAARLRARLARLAE	5.004768153051637	0.5002233423174254	63.352500915527344	0.5259289145469666	11.94485855102539	nan	10000.0
monomer-100-nr2-run1_result_111	40	MPPAEAEAARRTHAYHRAEIAARSAEDAAVFDAAVPEERAAVFDRLLAMDDAELDTFDLAAHFDDPELLRRLLGLLRASGDPELEAKAARLEARLAAAEA	6.473701188941527	0.42943820563620916	85.50761413574219	0.8255122900009155	2.8632421493530273	nan	10000.0
monomer-100-nr2-run1_result_111	41	MKKEEEEEEKKTYEYWKKKIAAESEEDAKIFEKTFPEEKKEVFNKLLNMNEEELEKFDIPKYFDSFEDLKKFLGLLKKSGDPELEKKAELILKQLEELEK	1.3143152533887381	0.9003257122056583	83.44585418701172	0.806186854839325	3.3948745727539062	nan	10000.0
monomer-100-nr2-run1_result_111	42	MDKEKIEKEKKTYDYWYEKIKKESEENAEIFEKTFPEEKKEVFDKLLNMNEEELKTFDLKKYFDDIELLKKTLGILKKSGDPELKKKAELIEKQIEEEEK	1.0660600162550875	0.9370229819424053	84.61698150634766	0.8300235271453857	3.041170358657837	nan	10000.0
monomer-100-nr2-run1_result_111	43	MPPEEEEAARRTYEYWRARIAAESAEAAAIFEATFPEEKRAVFDELLAMDDEELETFDLEAHFDDEALLREFLGLLRASGDPEAVAKAERLLARLEERRQ	9.528460088060196	0.251065552409467	64.6407470703125	0.5098922252655029	11.544962882995605	nan	10000.0
monomer-100-nr2-run1_result_111	44	MPPEERRALRRTHAYWRAEIAARSAEDAEVFDAAFPEERAAVFDELLAMDEEALARFDLAAHFPDPELLRRVLGLLEASGDPEVRAKAARIRARLEAAEA	1.8414191568000877	0.8344401431675585	71.46173095703125	0.6281378269195557	6.061878204345703	nan	10000.0
monomer-100-nr2-run1_result_111	45	LPPEALEAARRTHAYHRARIAAASAEDAAIFDATFPPERAAVFDALLAMDEAELATFDLEAHFPDEALLRQTLGLLEASGDPELRRKAALLRERLARRAA	7.788032670400304	0.2849546559250731	77.48750305175781	0.5968744158744812	5.973136901855469	nan	10000.0
monomer-100-nr2-run1_result_111	46	MKPEEEKAAKKTYEYHRERIAAESEEDAEIFEKTFPKEKAAVFDKLLNMDEEELEEFDLEKHFDDPELLRKFLGILKKSGDPELVEKAERIEKILEEREK	4.90253976811179	0.5840934472591138	82.14039611816406	0.8038934469223022	3.175398111343384	nan	10000.0
monomer-100-nr2-run1_result_111	47	VPEEELKEKERTYEYLREEIAKKSKKDAEIFEKTFPEEKKEVLDKLLNMNKEELEKFDLEKYFDSVEDLKKFLGILKKLGNPEFKEKAELIEKIIEEREK	1.1878912461533224	0.9168351530272244	81.80143737792969	0.8046697974205017	3.616706132888794	nan	10000.0
monomer-100-nr2-run1_result_111	48	IPPEELEEKKLTYEYHYEEISARSKEDAEIFKKTFPEEKKEVFDRLLRMNEEELRTFDLEKYFDDEELLRKFLGILKESGDPRLVKKAELIEKILEERRK	1.306895815442867	0.8987438116748884	83.02433013916016	0.8114702701568604	3.09112548828125	nan	10000.0
monomer-100-nr2-run1_result_111	49	IPPEEIEKKKLTYEYHYEEIAKKSEKDKEIFEKTFPEEKKEVFDELLNMNEEEIKKFDFEKYFDDEELLKKFLGILKSLGDKELEKKANLILEILEERKK	0.8070142876468129	0.9582770299999859	82.25391387939453	0.808230996131897	3.7335054874420166	nan	10000.0
monomer-100-nr2-run1_result_111	50	IPEEELKEKEKTYEYYKEKISEKSEEDAKIFEKTFPEEKKEVFDKLLKMNEEELKKFDLEKYFDDEELLLKFLGILKSLGNEELKKKAELIEKIIKEKKK	0.8187326880373383	0.9571884945381748	82.23648834228516	0.8064520359039307	3.5808186531066895	nan	10000.0
monomer-100-nr2-run1_result_111	51	MKEEEEKEKKKTYDYFREEISKKSKEDAEIFEKTFPESKKEIFDKLINMNEEELEKFDLEKYFDDEELLKKFLGILKSLGDPELEKKAELIEKILEERKK	1.419173552097585	0.9225467737467108	79.77032470703125	0.7701358795166016	4.580971717834473	nan	10000.0
monomer-100-nr2-run1_result_111	52	IPPEEIEKKKRTYEYWYEKIKKESEENAEIFEKTFPKEKKDIFDKLLNMNKEELEKFDIEKYFDDIELLKKLLGLLKKSGDKEIKEKADFLEEKIEKLEK	0.9705479854042635	0.9502849010853183	83.93748474121094	0.8216921091079712	3.208904981613159	nan	10000.0
monomer-100-nr2-run1_result_111	53	MKEEELEKEKLTYEYLKEKIAKESKEKAEIFEKTFPEEKKEVLEKLLNMNEEEIKKFDLKKYFDSEELLKKFLGILKELGDPKLKKKAELILKILEEEEK	3.305767267736042	0.7192311621804494	76.12145233154297	0.741461455821991	5.009608745574951	nan	10000.0
monomer-100-nr2-run1_result_111	54	MKKEEEEKEKKTYEYWYEKIAEKSEEKKKIFEETFPEEKKEVFEKLMNMNEEELKKFDFEKYFDSKEKLKKTLGILKESGDEEIEKKAELIEEQLEEKEK	1.7086021696017561	0.8630385277482846	80.0692367553711	0.7964847087860107	3.745065927505493	nan	10000.0
monomer-100-nr2-run1_result_111	55	VPPEELAAARRTHAFWAARIAAASAADAAIFAATFPPERAAVFDRLLNMDDAELATFDLEAHFDDVALLREFLGLLRASGDPELVAKADRVEAMLAARAA	6.152593579995897	0.46021958559095516	78.46448516845703	0.6788582801818848	5.165513515472412	nan	10000.0
monomer-100-nr2-run1_result_111	56	VPPEEERAARRTYEFWYERIAAESEEDAAVFRATFPEEKRAVFDELLAMDEAELATFDLDAHFDDPELLRRFLGLLEASGDPEARAKAARLRAMLEEREK	8.748902152972695	0.2978220571551386	56.7495231628418	0.43965524435043335	12.736252784729004	nan	10000.0
monomer-100-nr2-run1_result_111	57	VPPEEIEKEKRTYEYHYKEIAAKSKEDAEIFKKTFPEEKKEVFDKLLNMNKEELEKFDLEKYFDDVELLLKTLGILKESGDPELVEKAELLEKMIEEREK	13.018214242055967	0.2503942289207523	59.656795501708984	0.4626845419406891	12.55225658416748	nan	10000.0
monomer-100-nr2-run1_result_111	58	IPPEEIEKKKKTYEYHYERIKAESKEDAEIFEKTFPEEKKEVFDKLLNMNEEELDKFDLKKYFDDIELLKKFLGILKKSGDEELKKKAEKILEKIEEMEK	0.983730038395536	0.9417757237308534	84.13977813720703	0.8273448944091797	3.1145482063293457	nan	10000.0
monomer-100-nr2-run1_result_111	59	MDPKELKEKKKTYEYHYEKIAKESKEDAEIFKKAFPEEKKEVFDKLLNMNDEEIEKFDLEKYFDDVELLKKVLGLLKKSGDKELVEKADKIEEIIEEKEK	0.9715021358568058	0.9519281381732465	82.87313842773438	0.7949253916740417	3.049974203109741	nan	10000.0
monomer-100-nr2-run1_result_111	60	MKPEELKEKEKTYEYLREKIAEESEEKAEIFEKAFPEEKKEVLDKLLNMNKEELEKFDFKKYFDDEELLREFLGILKELGNPELQEKADLILEILEKREK	1.1481052490973858	0.9225072264137633	79.50725555419922	0.7905426621437073	4.084628105163574	nan	10000.0
monomer-100-nr2-run1_result_111	61	MDPKELEKLKKTYDYYKEEIKKKSKKDYEIFMKTFPEEKKEVFDKLLNMNEEELEKFDFEKYFDDVELLRKFLGILKSLGDKELEKKAELIEKILEEREK	10.309973396407571	0.23068967492510228	75.75872802734375	0.6638936996459961	6.795838832855225	nan	10000.0
monomer-100-nr2-run1_result_111	62	IPEKEIEEEKKTYEYYYKKIAEKSEEKAKIFKKTFPESKKEVFDKLLKMNEEEIKKFDIKKYFDSIEDLKKFLGILKELGDPELVKKAELIEKIIEEEEK	3.604220344759077	0.6296681218022209	79.23926544189453	0.7577112913131714	5.372844696044922	nan	10000.0
monomer-100-nr2-run1_result_111	63	IPPEEIEKEKRTYEYLKKRIEEESKEKAEIFKKTFPEEKKEILEELLNMNEEELEKFDLKKYFDDIELLKEFLGILKELGDEELKKKAELILKRIEKEEK	1.4670635652366926	0.8952398203258337	83.56541442871094	0.8370358943939209	3.1283159255981445	nan	10000.0
monomer-100-nr2-run1_result_111	64	VPPEEVEARRLTYEYWREEIAARSAEDAAVFERTFPEERRAVFDELLRMDEAALDTFDLAAHFPDPELLREFLGLLLASGDPRLRAKAERLLARLEEAER	0.9842738034565836	0.937240684752982	81.10051727294922	0.7857725620269775	3.4929745197296143	nan	10000.0
monomer-100-nr2-run1_result_111	65	MKKEEEEKKKKTYDYHYEEIAKKSKKDAEIFKKTFPEEKKEVFDKLLNMNEEELKTFDFEKYFDDIELLRKFLGLLKESGDEELKKKAELILKILEEKEK	1.08790726453775	0.9350194111245859	82.15299224853516	0.7976546287536621	3.500103235244751	nan	10000.0
monomer-100-nr2-run1_result_111	66	MPKEEIEKKKKTYEYHKEKIAAKSKEDAEIFEKTFPEEKKDIFNKLLNMNKEEIEKFDLEKYFDDVELLKKFLGLLKKSGDPELKEKAELIEKIIEEKEK	0.8563204234276264	0.9528776049653379	82.18508911132812	0.7953603267669678	3.6806867122650146	nan	10000.0
monomer-100-nr2-run1_result_111	67	MPPEEIEKKKKTYEYWKKKIKEKSEEDYKIFEKTFPESKKEVFDKLINMNEEELKKFDLDKYFDDVELLKKFLGILKKSGDEELKKKADLIEKIIEEKEK	0.8605567723321274	0.95384563011783	81.49174499511719	0.7927212715148926	4.136258125305176	nan	10000.0
monomer-100-nr2-run1_result_111	68	VPPEEIEKEKRTYEYHKKEIAAKSKEDAEIFEKAFPEEKKAVFDKLLNMNEEELKTFDFEKYFDDEELLKKVLGILKSSGDEELVKKAELIEKILEEKKK	1.109321144535527	0.9217756218525212	84.84366607666016	0.8232954740524292	3.0138051509857178	nan	10000.0
monomer-100-nr2-run1_result_111	69	IPKEKIEEEELTYEYWKKKISEESKEKAEIFEKTFPEEKKDIFDKLLKMNEEEIKKFDLKKYFDDVELLKKFLGILKESGNEKLKKKAELIEKIIEEEEK	3.2685343723912026	0.8044016514305505	80.56382751464844	0.782522439956665	4.032993793487549	nan	10000.0
monomer-100-nr2-run1_result_111	70	VPPEEEEARRRTYAYHRAEIAARSPEAAAVFEATFPEERRAVFDELLAMDEAALDTFDLPAHFPDPALLRETLGLLRESGDPELRAKAERLLARLDALER	6.5319940836473895	0.39016422228438347	69.97854614257812	0.6177917718887329	7.980343818664551	nan	10000.0
monomer-100-nr2-run1_result_111	71	IPEEEIKEKEKTYEYWKKKISEESKEDAEIFEKTFPEEKKEIFNKLLNMNEEEIKKFDLEKYFDDEELLKKFLGILKKSGNEELKKKAELIEKILEEKKK	1.1210935366046404	0.9297756400178003	82.64717102050781	0.8023735880851746	3.446983575820923	nan	10000.0
monomer-100-nr2-run1_result_111	72	VPKEEIEKEKKTYDYWKKKISEKSEEDAKIFEETFPEEKKDVFDKLLNMNDEELEKFDFEKYFDSEELLEKFLGILKKSGDPEIQKKADKILEILKEKRK	1.021564270435835	0.9387377356779804	84.97865295410156	0.8330304026603699	2.926649570465088	nan	10000.0
monomer-100-nr2-run1_result_111	73	MPEEELKKKKKTYEYYYEKIKEKSEKDAEIFEKTFPEEKKEVFEKLLNMNEEELKKFDLKKYFEDKELLKKFLGILKSLGDPELEKKAELIEEILEKEEK	0.9294610145969153	0.9472692829724414	80.6911849975586	0.7818846106529236	4.15064001083374	nan	10000.0
monomer-100-nr2-run1_result_111	74	VPPEEVEARRRTYEYWRAEIAARSAEDAAIFEATFPEERRAVFERLLAMDEEELRTFDLAAHFDDPELLRRFLGLLRSSGDPEAEAKAALVEERLAEAEA	9.905905397424569	0.198444575414553	60.70733642578125	0.38747358322143555	14.259134292602539	nan	10000.0
monomer-100-nr2-run1_result_111	75	MDPKEEEEKKKTYEYWYEKIKAESEEDAKIFEKTFPEEKKEVFDKLLNMNDEELEKFDLEKYFDSIEDLKKFLGILKKSGDPEIVKKAERIEKIIEEREK	0.9457429760519056	0.9447354568712518	82.7480239868164	0.8021856546401978	3.205598831176758	nan	10000.0
monomer-100-nr2-run1_result_111	76	MKPEEIEEKKKTYDYYKEKISKESKEDAEIFEKAFPEEKKEIFDKLLKMNKEELEKFDIEKYFDDKELLRKVLGLLKKSGDPELQEKADLILKMLEEKEK	1.0129796902882044	0.9436058410552147	78.24351501464844	0.7410238981246948	4.535810947418213	nan	10000.0
monomer-100-nr2-run1_result_111	77	MKKEEEEKEKKTYEYWKKKIEKESKEKAEIFEKTFPEEKKEVFNKLLNMNKEELEKFDFEKYFDSVEDLKKFLGILKESGDPEAKEKAELILKKIEEAEK	1.1090755960253058	0.9378511998263241	82.17350006103516	0.7892062664031982	3.217289447784424	nan	10000.0
monomer-100-nr2-run1_result_111	78	MKPEELKKLKKTYEYFKKEIAKKSKEDAEIFEKTFPEEKKEVFDKLLNMNKEEIKKFDLEKYFDDKELLLKFLGLLEKSGDEELKEKAKLIKEIIEEKEK	1.531042933594103	0.9160390386100501	76.7375717163086	0.7503257393836975	5.413807392120361	nan	10000.0
monomer-100-nr2-run1_result_111	79	MPEEEEKEKKKTYEYWKKKIAEKSEEDAKIFEKTFPEEKKEVFEKLLNMNEEELKKFNFKEYFDSVEDLKKFLGLLKESGDPELEKKAKLIEEILEEMEK	0.9846479303018033	0.9468391991638759	80.48751831054688	0.75258469581604	3.6537914276123047	nan	10000.0
monomer-100-nr2-run1_result_111	80	MKEEEIKEKKKTYEYWYKKISEESKENAEIFKKTFPESKKEVFDKLLKMNDEELETFDLEKYFDDVELLKKFLGILKSTGDEELKKKAEKILKIIEEKEK	1.0463515003345392	0.9482660589275043	83.63130950927734	0.820228099822998	3.1311542987823486	nan	10000.0
monomer-100-nr2-run1_result_111	81	MDPEEEKKKKLTYEYWYEKIKAESEEDAEIFKKAFPEEKKEVFEKLLSMNKEELEKFDLDKYFDDEELLKKVLGILKKSGDPYLEEKAERILKILEERKK	1.0378874260144497	0.9340564098984703	82.79058837890625	0.8007985353469849	3.1631760597229004	nan	10000.0
monomer-100-nr2-run1_result_111	82	VPPEVLAALERTYAYWAARVAAESEEDAAVFRATFPEERAAVFDELLAMDDEELETFDLPAHFDSVELLRRTLGILLASGDPELRAKAERLLARLDAREA	7.921777197692864	0.2740504452094876	69.9825668334961	0.5822576284408569	8.461012840270996	nan	10000.0
monomer-100-nr2-run1_result_111	83	IPPEKEKEAKLTYEYWKEKIAAESEEDAAIFEKTFPEEKKEVFDKLLKMNKEELEKFDLEKYFDSVEDLKKFLGLLKKSGDPYLEEKADLIEKIIEKKEK	1.6757064398425505	0.849408024878564	80.72148132324219	0.7603030204772949	3.8115086555480957	nan	10000.0
monomer-100-nr2-run1_result_111	84	VPPEEIEKEKKTYEYWRKKIAEKSEEKAEIFEKTFPEEKKEVFDKLMNMNEEELEKFDLEKYFDSIELLKKTLGILKESGDEEIKKKAELIEEIIEKKEK	1.045489363140263	0.9306096297031469	84.83470916748047	0.8352243304252625	2.8896448612213135	nan	10000.0
monomer-100-nr2-run1_result_111	85	MKPEELEKKKKTYEYWYEKIAEESEEKKEIFEKTFPEEKKEVFDKLLNMNEEELEKFDLEKYFDDVELLKKLLGILKESGDEELKEKAERIEKRIEEKEK	1.0273439810984422	0.9481030026073185	82.83135986328125	0.8126062154769897	3.066448450088501	nan	10000.0
monomer-100-nr2-run1_result_111	86	VPPEEIEKERKTYEYFKKEIAKRSKKDAEIFEKTFPEEKKAVFEKLINMNEKELETFDLEKYFDSEEDLLKFLGILKELGDPELVEKAERIEKIIKERKK	0.9126799369063785	0.9463197223178744	79.77458953857422	0.748259961605072	3.8913469314575195	nan	10000.0
monomer-100-nr2-run1_result_111	87	VPPEEIEKKKRTYEYHRKEIAAKSKEDAEIFEKTFPESKKEVFDKLLNMNEEELKKFDFEKYFDDVELLKKTLGILKSSGDEELKKKAELILEQLEKAEK	1.0691059132176024	0.9264033378771223	81.22447204589844	0.7922759652137756	3.8812644481658936	nan	10000.0
monomer-100-nr2-run1_result_111	88	VPPEEVEEAKRTYAYHKAKIAAESPEKAKIFEATFPEEKKAVFDKLLNMNEEELEKFDLEKYFDDEELLRETLGILKSMGDPELVAKAERIEAILEERRK	5.460652015820432	0.5018834860021165	65.35575103759766	0.523712158203125	9.571028709411621	nan	10000.0
monomer-100-nr2-run1_result_111	89	MKPEEIEEEKKTYEYFYKKIKEESEEKAKIFEKTFPESKKEVFEKLINMNEEELEKFDIKKYFDSIEDLLKFLGILKSMGDPELEKKANLIEEKIKEMEK	6.296117257747495	0.3678952785976607	69.81041717529297	0.582072377204895	11.573227882385254	nan	10000.0
monomer-100-nr2-run1_result_111	90	MPEEEREERELTYEYWRERIKEESEEKAKIFEKTFPEEKKEVFDELLRMNEEELEKFDFEKYFDDKELLKKFLGILKESGNEELEKKAELILERLEKKEK	0.7934098813776856	0.9564618057346636	79.89032745361328	0.7728005647659302	3.779553174972534	nan	10000.0
monomer-100-nr2-run1_result_111	91	VPPEELKARRRTYAFWREEIAARSAEDAAVFEAAFPEERRAVFDRLLAMDDEELATFDLEAHFDDPELLRRFLGLLLESGDPELREKAERLLAILEERER	1.0459602978279707	0.9298330788404569	76.97428131103516	0.6995510458946228	4.475740432739258	nan	10000.0
monomer-100-nr2-run1_result_111	92	MPEEEIKEKKKTYEYWREEIKKKSKEKAEIFEKAFPEEKKDVFDKLLKMDKEEIKTFDLEKYFDDIELLKKFLGILKESGDEEFKEKADLIEKIIKEKEK	0.8467120295444034	0.9552400140563073	82.5755386352539	0.8012896776199341	3.216547727584839	nan	10000.0
monomer-100-nr2-run1_result_111	93	MPPEEEKAKKKTYEYWKEKIAAESKEKAEIFEKTFPEEKKEVFDKLLNMNEEELKKFDLEKYFDDVELLKKFLGILKESGDEELKKKAERIEKMIEEKEK	0.7816768179778155	0.9626269396436139	81.12532806396484	0.7766040563583374	3.613548755645752	nan	10000.0
monomer-100-nr2-run1_result_111	94	IPEEKLEELKKTYEYWKKKIAEESKENAEIFEKTFPEEKKKVFDELINMNDEEIEKFDLKKYFDDVELLRKFLGILKSTGDEELKAKADRIEKIIEEEEK	4.676086280898638	0.5902126630426201	78.12483215332031	0.7522822618484497	4.528738975524902	nan	10000.0
monomer-100-nr2-run1_result_111	95	VPPEEIEKKKKTYEYHKKKIAEKSKEDAEIFEKTFPEEKKEVFDKLLNMDEEELKTFDLEKYFDDEELLKKFLGILKSSGDEELKKKADLILEILEKKKK	0.84016144884482	0.9524278828028296	81.36263275146484	0.7817014455795288	3.952129602432251	nan	10000.0
monomer-100-nr2-run1_result_111	96	IPPEKEKEEKKTYDYWYKKIAEESEKDAEIFKKAFPESKKEVFDKLLNMNEEELKKFDLEKYYDDKELLKKVLGLLKESGDPELQKKADLILKQIEKKEE	1.119122575151564	0.9373907041984113	82.7592544555664	0.7921638488769531	3.3143117427825928	nan	10000.0
monomer-100-nr2-run1_result_111	97	VPPEEEKEAKRTYEYHYKEIAARSKEDAEIFEKAFPEEKKEVFDKLLNMNKEELETFDFKKYYDDKELLKKLLGILKESGDPELEEKADLILEILEKEEK	0.8635134046072086	0.9541807264480482	82.17073059082031	0.7921083569526672	3.3405821323394775	nan	10000.0
monomer-100-nr2-run1_result_111	98	MDPKEEEAKKKTYEYHREKIAAESKEDAEIFEKTFPESKKEVFDKLLNMNKEELEKFDLKKHFDDKELLLKTLGILEKSGDPELKEKAKKIKEMIEEEEK	0.8356213142259764	0.9532167367503649	83.16584777832031	0.8136938214302063	3.228365182876587	nan	10000.0
monomer-100-nr2-run1_result_111	99	IPPEIEKEKKKTYEYWYKEIKKKSKEKAEIFEKTFPESKKKIFDEFLNMNDEELETFDIEKYFDDEELLKKFLGILKESGDPEIKEKADKVEEMLEKKKK	1.075188821726721	0.9282285681797187	81.16377258300781	0.7907811999320984	3.8103272914886475	nan	10000.0
monomer-100-nr2-run1_result_112	0	MKAKLKINEEGEVESLSEEAKKILEEEKEYSEKAKKFAEAVEKAIEIAKKIQKEKGKIKVEAEVELIERKDEDEEIIYEVKIKIKYETEEGLHEEEILIK	1.789170318873124	0.8755795377834227	76.7085189819336	0.7370720505714417	5.540010929107666	nan	10000.0
monomer-100-nr2-run1_result_112	1	MKAELKINLEGEVEKISEEAEYIIKELAETDEEAKLFKEAVEKAIEIAKKIQKEKGKIEVEAEVELKINKEEDEEIIYEIKIKIKYKTEEGEHEEEIIIK	4.233644675040644	0.6341910062864787	65.3414077758789	0.5810985565185547	7.8033061027526855	nan	10000.0
monomer-100-nr2-run1_result_112	2	MKAEVEINLDGEVEKLSPEAKEIIEKKKDYDEEAKIFAEAVEKAIEIAKKIQKEKGKIKVKVEVEVEIEKDEDEEIKVKIKIKIKYETEEGEKEIEIEII	3.5132451311869963	0.6053386865958903	64.50247192382812	0.5433264970779419	8.396864891052246	nan	10000.0
monomer-100-nr2-run1_result_112	3	MVAEIKINKDGEVEELSPEAKYILEKLKETSEEAKKFAEAIEKAIEIAKEIQKELGEVEVEVKVELEIDEEEDEEIKYKIKIKIKYKTEEGEKEIEIEIE	5.041998920888188	0.4437187798694409	64.82318115234375	0.46098971366882324	10.597527503967285	nan	10000.0
monomer-100-nr2-run1_result_112	4	MVAKVKLNLEGEVESLSEEAEKILKEKAATDEEAKKFAEAVKKAIEIAKKIQKEKGKIKVEVTVELEIDKEEDEEEKYIVKIKIKYEDEEGEHEEEIIIE	4.436565990232664	0.5858019374532154	66.66205596923828	0.595136821269989	7.968570232391357	nan	10000.0
monomer-100-nr2-run1_result_112	5	MKAELKLNLEGEVESLSEEAKKIIEELKDTNEEAKLFAEAVEKAIEIAKKIQEEKGKIEVKAEVEVKIKKDEDEKLIVEIKIKIKYKTEEGEHEIEILIL	5.59750472087659	0.6400377846286208	77.42428588867188	0.7286232709884644	4.803872108459473	nan	10000.0
monomer-100-nr2-run1_result_112	6	MKAKLKIDKNGEVKELSPEAKKIIEEEKEFNEEAKKFAEAVEEAKKIALEIQKEKGEVEVEVEVELEIKKDEDEEIKYIIKIKIKYKTEEGEHEIEIIKI	1.7616818415095055	0.8533379676403935	81.13253784179688	0.7949153184890747	4.471977233886719	nan	10000.0
monomer-100-nr2-run1_result_112	7	MVAKLKLNLEGEVESLSEEAEKIIEELKDTNEEAKLFAEAVEEAIEIAKKIQEEKGEVEVEVEVKLEIREDEDEELKVIKTIKIKYKTEEGEHEEEIIIE	5.445447641388596	0.6448356485603639	80.74380493164062	0.7849459648132324	4.414907932281494	nan	10000.0
monomer-100-nr2-run1_result_112	8	MKAKLKINEDGKVESLSEEAKKIIEEESENSEEAKKFKEAVEKAIEIAKEIQKKEGKIKVEAEVKLEIKLDEDDEIKYIIKIKITYETEEGKKEKEIIIE	1.6475368304830227	0.8714293041597219	77.89208221435547	0.7511858940124512	5.8024420738220215	nan	10000.0
monomer-100-nr2-run1_result_112	9	MVAEAELDLDGKVKSLSEEAKKILEELAETSEEAKKFAEAVKKAEEIAKEIQKEKGKIKVKFTVKLEIIDDEDEKTIYKETIKIEYETEEGKKEEVIEIL	4.575646499622649	0.5723384150964923	56.97918701171875	0.4102640748023987	11.283590316772461	nan	10000.0
monomer-100-nr2-run1_result_112	10	MKAELEINLDGKVEKLSEEAEYIIKELKETDEKAKLFAEAVEKAIEEALKIQKEEGKIKVKVTVELEIKEDEDEEKKVILKITIEYETEEGKKKKEIIYE	4.231500902558406	0.5845575662273977	59.539100646972656	0.4625207781791687	10.950104713439941	nan	10000.0
monomer-100-nr2-run1_result_112	11	MVAEAKLNLEGEVESLSEEAEKILKEERDYSEEARAFAEAIEKAKEIALEIQKKEGKIEVKFKVELEIKKDEDDELILEEKIKITYKTEEGEKEKEIIYL	3.556323707844098	0.5939621588571279	68.01962280273438	0.6217761039733887	7.183389663696289	nan	10000.0
monomer-100-nr2-run1_result_112	12	MVAKAKINLDGEVEKLSPEAEKIIKEESKYSEEAKLFAEAVERAKKEALEIQKKEGKIKVEFTVELEIKDDEDEEKKYIIKIKITYETEEGKKEIEKTYI	3.8425259152622004	0.5607347022775137	80.38990020751953	0.7726948261260986	4.497004985809326	nan	10000.0
monomer-100-nr2-run1_result_112	13	MVAKIKINEEGEVESLSEEAKKILEEKKDYDEEAKKFAEAVEEAIEEAKKIQKEKGKIKVEAEVKLEIKKDEDEEIKYIKEIKIKYEDEEGEKEIEIKKI	1.913265557080751	0.8402420502141876	76.66875457763672	0.7583239674568176	5.630961894989014	nan	10000.0
monomer-100-nr2-run1_result_112	14	MVAEAELDLDGNVKKLSEEAEYIIKELAETDEEAKLFAEAVEKAIEIAKKIQKEKGKIKVKFTVKVEIRDDEDDELIVEITIEIKYETEEGEHEEKILIK	4.278740861857138	0.5162256596525467	63.9092903137207	0.5073941946029663	8.245798110961914	nan	10000.0
monomer-100-nr2-run1_result_112	15	MKAELKLNLEGEVESLSEEAKYILEKLRDTDEEARKFAEAVEKAIEKAKEIQKKLGPIEVEAEVELKIIDEEDEEEIYEIKIKIKYKTEEGEHEIEIIEK	5.483577401755268	0.6339080525721441	65.68663787841797	0.550399899482727	8.336082458496094	nan	10000.0
monomer-100-nr2-run1_result_112	16	MKAEVEIDEDGKVKSLSEEAKKIIEELKETDEEAKKFAEAVEKAIEIAKKIQKEKGKIKVKFEVELEIKEDEDEEKKYIIKIKITYETEEGVHEEEIEIV	2.9111740821400653	0.7042743580115984	57.608238220214844	0.40913182497024536	11.472107887268066	nan	10000.0
monomer-100-nr2-run1_result_112	17	MKAKLKLNLEGEVEKLSEEAKKILEEKKETDEEAKLFAEAVEKAIEIAKEIMKKEGKIKVEAEVEVKIDEEEDEEKKVIIKIKITYETEEGIKKKEIIIE	4.3423472228457705	0.6697842062952354	59.09560775756836	0.4692738652229309	9.648980140686035	nan	10000.0
monomer-100-nr2-run1_result_112	18	MIAELEINKEGEVKEYSPEAKKILEELEKYDEEAKKFAEAVKLAEEEALKIQKELGEVEVKVKVTLEIKKEEDEEIKYIIKIEITYKTEEGEHKKEIIYE	3.1629559014894952	0.6660249896357859	65.02503204345703	0.573868989944458	10.440995216369629	nan	10000.0
monomer-100-nr2-run1_result_112	19	MKAKIKIDLEGKVKSLSPEAEYILKELRDYDEEAKLFAEAVERAIEIAKEIQKKLGKIEVEVEVELEIDEEEDEELKVIEKITIKYKTEEGEHVEEIIRI	5.129954278602158	0.45385718880215214	71.61720275878906	0.6885699033737183	6.501956462860107	nan	10000.0
monomer-100-nr2-run1_result_112	20	MKAEVKLNLEGEVEELSEEAKKILEELKETDEEAKLFAEAVEKAIEIAKEIQKEKGPIEVEFTVELKIKKDEDEKLVVEEKIEIKYKTEEGEHKEEILIK	5.601752517582573	0.6465530355923776	74.06472778320312	0.6724075078964233	5.90648889541626	nan	10000.0
monomer-100-nr2-run1_result_112	21	MIAEIEIDLEGKVKSISEEAKYIIEELSEFDEEAKKFKEAVEKAIEIAKEIQKKEGKIKVKAKVELKIEDDEDEEKKYIIKIEIEYETEEGKKKKEIEII	4.245699874740018	0.5252213801408135	64.55470275878906	0.5006839036941528	8.295811653137207	nan	10000.0
monomer-100-nr2-run1_result_112	22	MVAKLKLNLEGEVESLSEEAKKIIEEERENSEEAKLFTEAVEKAIEIAKEIQKELGEIEVEATVELEIDEEEDEELKVKIKIKIKYKTEEGEKEKEIIIE	3.427260273973186	0.6096513838296588	65.66051483154297	0.5733567476272583	8.148144721984863	nan	10000.0
monomer-100-nr2-run1_result_112	23	MVAKAKINLEGEVESLSEEAKKIIEEEKDDNEEAKLFAEAVEKAKKIALEIQKKEGKIEVEFTVKLEIKKDKDEKIVYKITIEIKYKTEEGEKEKKIEIE	3.2401901834646747	0.6301622365533798	67.61944580078125	0.5867856740951538	7.9586663246154785	nan	10000.0
monomer-100-nr2-run1_result_112	24	MIAELEINEDGKVEKLSPEAKEILEKKKDYDEEAKLFAEAVEKAIKEALEIQKKEGKIKVKVTVKVEIDEEEDEELKVIIKIEIEYETKEGKKKIEKIYI	2.167467306716043	0.8108600409132996	73.82535552978516	0.7013757228851318	6.435742378234863	nan	10000.0
monomer-100-nr2-run1_result_112	25	MKAKLKLNLEGEVESLSEEAEYILKELKDNDEKAKIFAEAIEKAIEIAKKIQKEEGKIEIEAEVEVEIIEDEDEEIKVKIKIKIKYKTEEGEKIIEIEII	4.783470510360989	0.4716925453934213	69.17811584472656	0.6140994429588318	6.727500915527344	nan	10000.0
monomer-100-nr2-run1_result_112	26	MKAELKLNLEGKVEKLSEEAKYILENLKDSSEEAKKFAEAIEKAIELAKELQKEKGKIKVEATVELEIKDDEDEEKKYIIKIKIKYETEEGLHEEEIEII	5.11870595095143	0.6414379641391847	63.65665817260742	0.49974721670150757	9.505829811096191	nan	10000.0
monomer-100-nr2-run1_result_112	27	MVAKLELDLEGEVKELSEEAKYILENLKDSDEEAKLFAEAVEKAIEIAKKIQKEKGKIKVEATVKLEIDETEDEEIKYIVKIEIKYETEEGEHKEEIIIE	2.1481494341714145	0.7938911033795416	69.2038803100586	0.642043948173523	8.040456771850586	nan	10000.0
monomer-100-nr2-run1_result_112	28	MIAELKINLEGEVEKLSEEAEYIIENEKDYSEEAKKFAEAVEKAKEIALKIQKEKGPIEVEAKVELKIKEDEDDELVYELKIEITYKTEEGEHKEEILIK	2.2788732697838454	0.787383467508566	71.07838439941406	0.6589531302452087	7.120473384857178	nan	10000.0
monomer-100-nr2-run1_result_112	29	MKAELEIDLEGNVKKLSEEAEKILKEEAESSEEAKLFAEAVEKAIEIAKEIQKKEGKIKVKAEVELEIDDTEDEEKKYIIKIKIKYETEEGEKEILKEYK	1.7507728892962338	0.848521200159636	75.17208099365234	0.7288428544998169	6.4303107261657715	nan	10000.0
monomer-100-nr2-run1_result_112	30	MKAELELNLEGEVESLSPEAKRILEEERDYSEEAKLFAEAVEEAIEEAKKLQKELGPIKVKATVEVEIDEEEDEELKVIVKITFEYETEEGKHVKEIIKE	1.6450712395248899	0.8633572935195507	80.68451690673828	0.8016416430473328	4.407057285308838	nan	10000.0
monomer-100-nr2-run1_result_112	31	MVAKLKINEEGEVESLSPEAEKILKEKKDYDEEAKLFAEAVEKAIEIAKKIQKEKGKVKIEVEVELEIDDEEEEKKVYIVKIKIKYETEEGLKEEEIIIE	1.9830041827366147	0.8225650432493241	74.33724975585938	0.701781153678894	6.409764289855957	nan	10000.0
monomer-100-nr2-run1_result_112	32	MKAKIELNEEGEVEKISEEAKYIIENLKDSNEEAKLFAEAVEKAIEIAKEIQEKEGKVKIEVEVELEIKKDKDDKIVYKITIKIKYETEEGEHEKLIIIE	1.8019491648668893	0.8531386029470971	84.73152923583984	0.8367048501968384	3.2889463901519775	nan	10000.0
monomer-100-nr2-run1_result_112	33	MKAKLKINEDGEVEKLSEEAKKIIEEKADSDEEAKLFKEAVEKAIEIAKKIQKEKGKVEVEVEVEVELKKDEDEELKVIIKIKIKYKTEEGEHEEEIIIK	1.6092103331073493	0.8776171567017386	79.30071258544922	0.7647730112075806	4.591020107269287	nan	10000.0
monomer-100-nr2-run1_result_112	34	MEAELKINKEGEVESLSPEAEKIIKELAETDEEAKKFKEAVERAIEIALEIQKEKGEVEVEAKVTLEIDDEEDEEKKYIEKIEIKYKTEEGEHVEEIIYE	2.385330540105421	0.797998555542406	67.79984283447266	0.6054033041000366	8.518912315368652	nan	10000.0
monomer-100-nr2-run1_result_112	35	MVAELEIDEEGEVKSLSEEAKYIIENLRDSDEEAKLFAEAVEKAIEKAKELQKEKGKIKVKATVKLELDKEEEDKLVPKITIELKYEDEEGEHEEVIIYE	1.367144683184432	0.9114577497152286	80.97924041748047	0.7902467250823975	4.488330364227295	nan	10000.0
monomer-100-nr2-run1_result_112	36	MKAKIKLNLDGEVESISEEAKYIIEKLKDYDEEAKKFAEAVEKAIEIAKKIQKEEGKIEVEVEVELEIKEDEDEEKEYIIKITITYKTEEGEKKKEIIIK	2.2025128602509834	0.7976786377282474	70.87342071533203	0.6588733792304993	6.933647632598877	nan	10000.0
monomer-100-nr2-run1_result_112	37	MKAKLKINLEGEVEELSEEAKKIIEEEKDYSEEAKLFVEAVEKAKEIALEIMKKEGKIKVEAEVELKIIEDEDEEIIYEIKIKIKYETEEGLKEKEIIIL	2.023973317443017	0.8097609124927431	67.41812133789062	0.6298137903213501	7.840892791748047	nan	10000.0
monomer-100-nr2-run1_result_112	38	MKAEIEIDEEGKVKKLSPEAEYIIKELRKTNEEAKLFTEAIEKAIEIALEIQKKLGKVKVKVEVELEIIKDKDEKIIYKIKIKITYETEEGVKEEEIIYE	3.1475623879910017	0.685839568357884	68.19084930419922	0.4552493691444397	13.5026216506958	nan	10000.0
monomer-100-nr2-run1_result_112	39	MIAKLKINKEGEVEKISEEAEEIIKEKKEFDEEAKLFTEAIEEAIEIAKKIQKEKGEVEIEVEVKLEIKKDENEKLINKKTIKIKYKTEEGEKEEEIIIE	1.5683633287412413	0.8828349968477965	75.20365905761719	0.7230887413024902	6.171590805053711	nan	10000.0
monomer-100-nr2-run1_result_112	40	MVAKAKLNLEGEVESLSEEAKYIIEKLADSDEEAKLFVEAVEKAKEIALEIQKKEGKIEVEFTVTLTIDDEEDDELKVIEKIEITYKTEEGEKKKEIIIE	4.739058994780536	0.5403695721029264	62.10194778442383	0.47842293977737427	8.400090217590332	nan	10000.0
monomer-100-nr2-run1_result_112	41	MIAKLKLNKDGEVESLSEEAKKILEELEETDEEAKKFAEAVKEAIEIAKEIQKKEGEIEVEAEVKLEIKKDEDEEKKYIIEIKIKYKTKEGEHEIKIIKI	2.0672752368314335	0.8199902656063885	77.52848815917969	0.7637384533882141	5.499035358428955	nan	10000.0
monomer-100-nr2-run1_result_112	42	MEAKAKIDLEGKVKSLSEEAKKILEEKKDSDEEAKKFAEAVEKAKEIALKIQKEKGKIEVEFTVKLEIKKDKDDKIIYKIEIEIKYKTEEGEHKEKIIYE	1.552445205190294	0.8810555875885697	73.81837463378906	0.6756168603897095	6.0047478675842285	nan	10000.0
monomer-100-nr2-run1_result_112	43	MKAKLEIDEEGEVASLSEEAKYILENLKDTDEEARIFAEAVELAIEEALEIQKEKGKIKVEAEVEVELREDEDEELIVEIKITYTYKTEEGEHRIEKLYR	1.20882223030349	0.9260819314369152	83.16735076904297	0.8227750062942505	3.7700960636138916	nan	10000.0
monomer-100-nr2-run1_result_112	44	MKAKIEINEDGEVEKISEEAKYILENLEKTNEEAKIFAEAVKLAIEKALEIQKEKGKIKVEVEVKVEIKEDEDEEKKVIIKITIKYKTEEGEHVEEIEIV	1.823257117333968	0.8555707642103986	74.9438247680664	0.6453397870063782	8.627049446105957	nan	10000.0
monomer-100-nr2-run1_result_112	45	MVAELEINLDGKVEKISEEAKYILENLKDTDEEAKKFAEAVKKAEEIALEIQKKEGKIKVKVKVTLEIKNDEDDKIIYKVTIEIEYETEEGKKKKVIVIE	3.551261917253928	0.5981342931507779	70.71820831298828	0.6445856690406799	7.364661693572998	nan	10000.0
monomer-100-nr2-run1_result_112	46	MKAELKINLDGKIESISEEAKYIIEELADYDEEAKLFKEAIENAEKIALEIQKKLGKIEVEVEVELEIDKEEDDELIVIEKIKIKYKTEEGEHEELIIKK	4.495988782047807	0.5363463979434279	55.622802734375	0.3883078098297119	10.76331615447998	nan	10000.0
monomer-100-nr2-run1_result_112	47	MIAKAELDLDGKVKSLSEEAKKIIEEKKDFSEEAKKFVEAVEKAIEIAKKIQKEKGKVKVEFTVKLEEKKDEKKEKKYIIEIEIKYETEEGEHEEKIIII	2.185012874517213	0.8023688451478289	72.08836364746094	0.6896545886993408	6.975813388824463	nan	10000.0
monomer-100-nr2-run1_result_112	48	MKAKIKINEEGEVEKISEEAERILKELKDYSEEAKLFAEAVERAIEIAKKIQKELGKVKVEVEVELKLIEDEDEELVVEEKITIKYETEEGEKIEEILIK	1.9454894246345706	0.8499189604757816	76.05561828613281	0.6949244141578674	5.680775165557861	nan	10000.0
monomer-100-nr2-run1_result_112	49	MEAEIKINKEGKVESLSEEAEYIIKNLAENDEEAKLFKEAVEKAIEIAKKIQKEKGEIEVEVKVKLEIIKEEDEKIVYKITIKIKYKTEEGEKEEIIIIE	1.9799896947215994	0.8344319181362192	80.1290054321289	0.7853295207023621	4.592774868011475	nan	10000.0
[truncated: 59,550 more rows]
