# Supplementary material for: AlphaDesign: a de novo protein design framework based on AlphaFold
Source: Mol Syst Biol. 2025 Jun 17;21(9):1166–89. doi: 10.1038/s44320-025-00119-z (PMC12405559; doi:10.1038/s44320-025-00119-z)
Supplement: Supplementary file 6 — Source data Fig. 4 [file 44320_2025_119_MOESM6_ESM.zip › Figure_4/4B/monomer-200-esm-raw-scores.csv]

name	index	sequence	sc_rmsd	sc_tm	plddt	ptm	pae	ipae	mpae
monomer-200-nr2-run1_result_0	0	ACLQALEGWWEPGNDPRDDNFHYMTIPTEMCAFLQMVHPCISRDVWRLNNTGEWEPSTTSRASEPCVPFTGVSQMVIYFSVEKTNEQLNICCLYMTFMNRATQQFWFKRYPTPVKRCGNCHWFQHNQACNYGNLEHHWHDFFIMVCDKTHDNQRCCQVAELLGRYKTYIIIYWDTEKRTCCRTWVIMTSAFERHWYMTAR	10.601277163641564	0.4680288642880033	27.488994598388672	0.20279060304164886	22.18134117126465	nan	10000.0
monomer-200-nr2-run1_result_1	0	QNDDFLVEHLGWGGWGQMKSYLETLVDTWPIPHIHDSWNVEYTFKVMQKAHMWMLIGTCNFNWSPRCHQQLEKIVLCWFICRHTLMPIMQEAKAGQLDSNVCYCIIVINTWNDGWDCFGANFKVEIWTFDECILRLLKHGNWRIYAIKPNPLDDENVEPYHNPECMNLIIEKLLRHGIDPTQRHFRLCYWLEHMIMAEYM	11.830411649823166	0.32489837335742316	32.91544723510742	0.23359768092632294	20.71101188659668	nan	10000.0
monomer-200-nr2-run1_result_10	0	YQKFTRIQYGEDTHAMLVKTPDGNMVITCFSFRNGMCSHVHFHIHVVDGRWHWTCWMNDKFHTIMCFKYMCMMIDGMWKYGLDRRRIKGFCFNKEGVREFYMTVDWQFREGKIWVYCNANMFGYLRRYYSEEGFYWCVFQYYKHQTRNDQYYCLFESLCEEYNEACQEDMDEMVGLCSPCTEHYQWNSARPHQKLYCESI	9.601683947022998	0.5657538979550931	32.88505554199219	0.31465643644332886	20.17664337158203	nan	10000.0
monomer-200-nr2-run1_result_11	0	FFDELSRYKVYNGCTQEKCQYTLSSKDNPEHWRLVCGGQMKSWGRLIRIGSGFKIITCYYPGSFSSPQDQAVHENQCRQVTEAKSAYHAMIWAVVLMQKAYHEWYKENNKPHMKLVYVNRAYNVTKSVMTEVWERIHKTPQATPPTIRSTARFIWGSVKTFWWTMKLFDWMGRKHFGPKWDYIIKKICFWIFYICIRWSM	6.888221854467947	0.6865449686798749	46.83842468261719	0.3825533390045166	16.873497009277344	nan	10000.0
monomer-200-nr2-run1_result_12	0	MRHMRMRRVCWEEHDMENKMRTAIEQNFVVFFCPKPWNDGCFYTVQWHPEWNNPVICQVLKRYVVHWKMNWMALCTTPPKDVEFAKLQRILQPDTCNIQAFISVFMHTQCLYMKMFCQNLPDKETFLLQDACRLTWVIRKYSNRVGKGTNRRAWIRDIQVDLMKIEHMWFQTVTHFATKGPAGEWQCVVCSSSAFEANPI	16.035884682126323	0.153537940554071	38.788658142089844	0.25555339455604553	20.090015411376953	nan	10000.0
monomer-200-nr2-run1_result_13	0	KSVAIPQNMEAKCMRMEYEAEWCMWLFWTCRCHKVCPQYRVRPFDIWEIFQHCLKCLAKWATIDKKMLWNVFPQRVKCHIMWACDHVMKTLQMGWEQSMHKVFGPTLQKSYWAAWVAYAEVKSVVWERSHPPNTQDWCDCFMDFQARSVATCYLWMWKSKMRNKNGDTVTQAQTFSYYFRCFDLGWLRQYIKCWKTKFED	5.412309850221587	0.6207803073945677	32.616939544677734	0.22819101810455322	21.540300369262695	nan	10000.0
monomer-200-nr2-run1_result_14	0	SNAGMFEEGDASPYQNIWCQLFHMMCDAFFKIDPTRDDPWMMCPPDCDKCHACWLANMKLTKFDPKLWTQVIVIALFHFWQIPVFWAYGPEIFYKYFEYILVMYYNVYIMTCYKQKNSPEHHVPRVRMNCKLTNEQTAQRCADRWCSICQNLTGELDQCCRYIKEHYRMYWAIWDQWLKQWQQHEKMNEMMSRHPGFVRY	15.121649297217694	0.20395534180105251	36.226715087890625	0.2472349852323532	20.541337966918945	nan	10000.0
monomer-200-nr2-run1_result_15	0	VMHEWWTPPHYEQLAADAQLSSPVMTMMFTYCSEMMQTRHIPQAVSLMCRYWTEMYYAILQDKRNWKDYFEAKLEALRQDGRDQVSTHAERHWNAFEEMAGGETLTWEHAPNKMEFESTLCYWIRIMVAWEMDTMFLKLQASPFMHDTARYESFISIVSAAYHEYAEGQEIQEEVGDIKSGMGEQYKTYALCFAWFLGHI	11.551593228836742	0.4115077383284379	42.13335037231445	0.32416868209838867	17.950511932373047	nan	10000.0
monomer-200-nr2-run1_result_16	0	LRNPHGQVSAGFTFWLWFMACKWYAYMRTAFNVTNGGETFDHAACVDIWQDLYQTLVTVQQKENIHFDNIKVHFIGTQAMTFSSNKKDKKAMRFDSDPLKGDQQFHYYYDHLYIWNDNYMMVLCGVAYCDYDRNGNPFGAASFCFCFWYLNKAEKVVLETCIPTHHRTQCNQTCAGMWAKVKDDIRAESNRGRWHYWGFG	7.057679508805318	0.6140804872984611	44.97318649291992	0.4659561514854431	15.73762321472168	nan	10000.0
monomer-200-nr2-run1_result_17	0	AVFNESVLKFCSELCQTQPFKFLQYTTSSKDLMIMCIQVNNQPLAIYLHNTAATQWRIKFTFPLPPSIVPMDFDMVTTAQIDCFGENKKLMVLQVRCKSWNHNSSEDYFLYIFGGQMMIVDMPRMTDRCCSAHAQSYIFNGEGWRVQPMRIYGHKCGAPPPTLVETDCEGGPGQMFEHNYWGWSVQVNICLHEGQIKIGS	9.710599595597591	0.570398432051794	47.777767181396484	0.5045799016952515	15.492578506469727	nan	10000.0
monomer-200-nr2-run1_result_18	0	DMLMICKWARKPSHAHWCRFYFTVPPAEDEHLWGGWYFWSIRIHMPRCRPRLFIMCASICYIAIGEVWKAHSHTATERRSIKMFVQLLNRYIYGKMCRLMNERPSKEEEFLVAYKMFYYVKCCWMSMHAGRGITDEALDQNPALGAVKAGLWTTMRNFFLEIKEQYRFGVEMTQLEYFHTGHSCKFACKTCMRPLFKQVA	8.066697365437987	0.4935820481669069	36.04673767089844	0.28400924801826477	19.42886734008789	nan	10000.0
monomer-200-nr2-run1_result_19	0	WYFQHFGSIAKEYNYTTASEPQKAIFVEQLAKFITAISNVRFFDNWMRKFPSVGVAMLFTSQLARLMLHMDGMKYGSINWPALTHRILVGLWNRIKRWMQADMGDSTYTKFWHFQCDWWAYHIWLIKKDTGRIGQGSWENDNCVGYFKSYWPDCGAYFDECLYRYRQKDFNANPPKYFERRYPIWGGATMRAWFRVNNCL	2.874811006532123	0.8141444490177794	52.85956573486328	0.4984888732433319	13.499584197998047	nan	10000.0
monomer-200-nr2-run1_result_2	0	HYSFSFPWLFDPSQGCGTSGLENFQQSLQTFWDWCWHEDNFNEHQRVIAVWQHKFISNIIWLGQHLTRNGAHCKYSWSWKFNHDSVRICYRITFTCLEQEPASTGAVCCVMGIYVSGSGHNQWNYCGGPNTRAILHPLCVSEESIMGHQVFIYAYCCPVGMHGTPWDLDQCRLWQCMFWVNYSGPGWHWDTRCSTDASKW	6.828843834527261	0.4989757394379755	28.428024291992188	0.21429654955863953	21.551218032836914	nan	10000.0
monomer-200-nr2-run1_result_20	0	YPPLRMQEAMETLEDVPPQACNTTVFCQALMTLHFWAFIQCYEQCYMVWRAKEKAHDAPLPLYNFLQMWWHCWTAVLMQQWEKAWGPNSQKMALMPSAHWLMPTFSTSWNMRKTRWYHVQCCMLLRPGFHVTIFVQYDLFANSGIMRMYITCSSSGRLWMFDVLNFSLKDETGTQMPYDKQSVTDNWRALHFNPAWQANL	4.573765248455562	0.7037797517313296	34.79658508300781	0.2890605926513672	19.48061180114746	nan	10000.0
monomer-200-nr2-run1_result_21	0	QQKQLFKILIISVRPQFFFRFRSCMKECFHVYPHHAEVIEMMVQCVYVKHIAFWWLWKRIQFCWIKREQEKKVHNCAHDDRFRMHECKSAEKSYRDTTQKYEKEWWMAFQHMDPSRLGVPPHTPKAIMHAHIFPIIMQDRSKFRDACTVTRDHFHTEMFQITQSVIRKIATVMVVIQSQCVNMLAWMPPFCVPYLHTCVI	1.9173742338660404	0.8924551181254106	46.693153381347656	0.33927083015441895	17.34228515625	nan	10000.0
monomer-200-nr2-run1_result_22	0	SPRQMNEKVTWMTGCRPRFGHDWTFWICCPRDFMSDDKLNFEWMITMFGSSCDEAQAHGCLCLKVHHYPNGACYIEYLVRTETGDITARPFHPCDPATCYKQFTLMVIHWFACCLMIRGRDYSHAKKAIAFFYRLIYVREKEDCCGSPTSWIKAVYQHADTFVRYVADCKTWDSFFVHNHRIWRTFAYPYIVEEMSKNNQ	5.843524376597364	0.6011266371863613	38.99714660644531	0.29083627462387085	18.061555862426758	nan	10000.0
monomer-200-nr2-run1_result_23	0	MHTLVSRDIYVDDWVDYMTEAPTREKIMHDCQSARQDLQFDKQNHAVPKEKRRTARKRWLQCELAYCVYRLPSAYKPWIIQWMRWSMNGWKSFQYFAEFLSVTTHDEEGQMRTESLCCNVLRMYWCHKKFASATGVMATQKPGEFLKTCYQHVHKALNQYPRWACPTKPMPNDNPEQRVYNHQMEFDYCILRMHKWDVQN	11.441399348679381	0.34289891810150563	46.54887771606445	0.37384432554244995	18.369232177734375	nan	10000.0
monomer-200-nr2-run1_result_24	0	ARVYCPTNDCLLIMEMRHFMGQWWICINHGLEGSTIPISVQLKIWLYVWEATKMRPVNLKVNVCHCQGDLQTINANEMSRCVDLQNHDRPQPILLNRGVGEVFCISFTRPMQPNIVYLKVMKTSARGFFCYAHTFIFPDTAYAEIKNETTAEWVQLVPHPLGPCCASYRRWTYHEDRVYWMWITFYCSKSPISDAVPQFH	9.227449059068496	0.4548719034882145	29.211071014404297	0.26686835289001465	20.93035316467285	nan	10000.0
monomer-200-nr2-run1_result_25	0	EVIQNWQIRVEHKAWFIVYRGFTLMTILFTWWKYMAGSCAVLAKAYKHSKPGKTKGEFCPCYLGARQEIWSIMWDVECAFVKEVAAINSWYWAMNFHKFFRCFNEYVFSRPMSWVGKGLGGKDAKQILSCMARYSQPPRVPWWPPQLGLQPPEDFANMVSLWENCPAARQTQQQEWTNKFEGPEFCHSEVNRSKPLGNCE	15.748841512297082	0.25451658298227586	32.9123649597168	0.21807660162448883	22.078683853149414	nan	10000.0
monomer-200-nr2-run1_result_26	0	WIEHEGAKMHYSAPVLVPKCNKVGEKCQYLFMYIVIDTQHFEHVNAIMKQASVSDITRWMDTKNKWPEESHNATGSITHCWSLARFMAHHIKNAIFPMSDQSWVQTSWKRHRGQGGRYCVQPNWSDIAEFMHRKHSLTNNTRGHTHTYCFMVVHDYQSPEFTIYNVAVWHPEAAWKLQEQPIFSGTWAEQEKQNNMDRNH	19.52400143586685	0.15061095151055995	29.567745208740234	0.20729243755340576	22.344921112060547	nan	10000.0
monomer-200-nr2-run1_result_27	0	NVHEVQEEHMEARVRVICQAVHNTQYAILVDSLTTQYMQDCNPNANQQLGFWFFKKIKKLWEGIPGWDPVHEWFFRYAQKYQNEGPQSSCCYYLFALRILNIWLHLCARAAQSPVWLRFLNPLWFLISNELSTWNMYSVKSWWQYCMRRYRESCQKKTIHGQIDPTELQMISLRCFFEMTWYWKVGSHRPPETMGEWEAF	17.155352021629458	0.22413635671923576	36.0936393737793	0.22788269817829132	20.486122131347656	nan	10000.0
monomer-200-nr2-run1_result_28	0	KTIATDGALMVYCCLRRTALRTAWDIWSTRFAEFHKQGHKRMIFIVIPYSDHNNREYYAMCYFHIQMTPGTSQGRPEMSPSSCWFDMYVVECYEFDPHNRRKLGDYTTCAATIRENCQDGAQVFQACQEESQVSHHRFCPVCAVMCNIIPHAIELNCMLRVSRWRDIFRSLCKAHVPCNRGVHFYTDWGRPLKPDTWIRF	2.7310257761737224	0.8532925566972303	43.379371643066406	0.44174373149871826	15.99661922454834	nan	10000.0
monomer-200-nr2-run1_result_29	0	WIAYNSPELSQLMIEHLFAFIEHRWQQGPSCFDDMKRDVSRHKWHSAWCAKAWIPFDLCQEIWWTFVWWGDFQAFLRQIWTAINWIQGQPMVFKQCVRGQPNGPFDMGVMNARIRNMKELIIIVKVAYARMHYDHMKQMNYNVTPDDASRYTRSHGEAYGWHAKKYLAGRLFEQYWDRNDRSTFMRDCMYMPFGWLDHSI	3.5969451583767196	0.8358763067907313	47.423912048339844	0.5211148262023926	14.834692001342773	nan	10000.0
monomer-200-nr2-run1_result_3	0	MKRKDQCHGALKATGSLMVLQIKLRELVMHMGGKVHFHRNVRSHISNTCRRLVKYADLWPCSQYKEVILGTFMNRIFYQWDYQHNNIPPQQHLQTSCAIDLIDFVGDPEDGDEAAVAERIDSMWFRHLSIEHYQNKPKEWRTRLMSIYVEMLMMARGLKMNINVIDAWLDHDDHMVCLRDKSNKDQWLLWMPQRVQWVGR	11.297952956570276	0.36624738421343195	35.08163070678711	0.19599178433418274	21.809955596923828	nan	10000.0
monomer-200-nr2-run1_result_30	0	WQPWHPMPNLCPHLMAYPFPQDEDNQRKELEFFVWRWMYNLFQTQLGKARERLRSRYEQQYQEAGGQRAGTNYKQWLDTPYRAWMLQAELTREFKQIKNHHLKDLHNQVFCMVMKQLCIDPERMHVSMTIWLQYLKFHIWLCRANLNACFDVHIFWMYKELQMAKQAYWRNSPNSPCWQQFHKFWNWHVHTMTQIREFVV	5.921780835577395	0.8263436133685681	58.08792495727539	0.5504999160766602	12.791584014892578	nan	10000.0
monomer-200-nr2-run1_result_31	0	ANNSVTPEEKIEKHITDFFPGQDTPLWKCWQRHMQQKEAQCRFKPKTTTCVHVLYSISKGVGPPQQDLSYDSYRQEAKTWCHHFRHLVSKHIGGNQSPAEEHYPKWRFCEAKWMGASYHDEPGVHYREYHIWLWFCFDGDYIDAYLVGKMFAGLIKSTNSYYQSHLYMTFQTGNDRAYRMGVGWWEKHAFNIYSSTSKGG	7.3823261656965995	0.7089492047947811	42.33000564575195	0.38332805037498474	17.331707000732422	nan	10000.0
monomer-200-nr2-run1_result_32	0	VEYLGNYVMRNADGVLEEQNWSRPDWPPELNHWMAGWMTFEVKWRITFERMTKGPRGDDQFKVTAIQMMESMSYTRRKWAECWAFYRTYVKKGDRLLESEEAMQKAKDCFIDSCLHTFKTIARIFMFMYHWIKRAYMENPRDLKCGPFATGKYPATWEHCWRNFYAAFSPYYSAVMKATHDLMDEFLQHTGLGPGFGRGY	4.85071718862693	0.8340247877123701	62.62762451171875	0.6748805642127991	11.148368835449219	nan	10000.0
monomer-200-nr2-run1_result_33	0	EQGEYAGKPCTQIMAIAVNCWDIVCQSMMVMAHCCLDDKWPGCRHSNCAAMISWWKWTWKMKEFFAKWMMEEIHKQENMAECWWWVLWYMYGALITWMMPYLHCMTGNWWMIWGMHTVMFFRTNDYYQMAMVQMIEMRPQWTIFEVRRYITMCFLETHEMIHMWLQLNFETMIETCIHMWTNMQNCGYWVNGEGSLSHTV	13.509737890535789	0.24951056920669237	43.49660873413086	0.33655184507369995	17.926132202148438	nan	10000.0
monomer-200-nr2-run1_result_34	0	VQQSHYEDIAPRTALFFTRFYLEVFPQPRYYNWYLLIYRSLKGPWPHWYHCMFHDGQLNEYEHFLRWYWFMVILDKVWDYGRSVVPEMTTTDVHRWVEEIWGRVMCYAFWARPLPWVYPQCGFRPRPPPQGTGCWHIHEIREESTAFQTFFPNNHEGGYKVYTVFCDLLEEWFQMIVTRPNVENYTFLCQGHQCRFDVDN	16.871003733595483	0.17490662150954644	30.625450134277344	0.21390026807785034	21.647485733032227	nan	10000.0
monomer-200-nr2-run1_result_35	0	ALEYGHSNQMAWHLAEFVFCIHKYLWRAFPEIYTHQPWLQYATFITSAPHEFTARLHDSWRHLGFDKDWVSKESGYDVNRCHWLCWCHYIFTHMHAEFFHHDPQWTSLYRFYYSHWFPSQSREVIEMLEELAWVSTTMKQKRAEHCHTHMHSGTICNWLETDIAWCQLVERCLNAGSSDAMRAECENEWDQTLAHRPGIV	15.182497337858628	0.2354124366592874	35.98716735839844	0.24463120102882385	19.757946014404297	nan	10000.0
monomer-200-nr2-run1_result_4	0	NNDDIHTPLICIWSCAFPNWILYMQKTVSDYAGCQFLNTVYMLDCWFMTSPCSEGVRETMYMTTHLWYTWQMEEGTMLQLKIWITSRMVFITFQSQTRGHMYWATIWCDIAVQSKDQETETYLNLCEAKILVQWKMDVYDNAENGTFKTQVYLESAYLDPIPLEMNVMAQDMVHRLLYGMVECSWHVKNTSHDCCNHYQK	21.380757380390172	0.1275411258536798	25.17266273498535	0.20547185838222504	23.173627853393555	nan	10000.0
monomer-200-nr2-run1_result_5	0	MTYGLCWMQHMAFEFASLSHPELRTYEQNPHERPDHMMCAGPSDYTAHQWGAQCKHRFERYINETRTPCRAFYIWKHSFDHAMNLLRFYVELNPIGTSAKWNDSQLQRMVKWTNEIWQWLNNMKAKCPNHLMRTAKWQMIGFCKIYMTFFQNAPGKVTDPHEWKKFQEHCCVCRVIASKPIELEAAEHRCKEVHATYPVG	10.231424722797508	0.4955476306071167	41.66080856323242	0.31668806076049805	18.800952911376953	nan	10000.0
monomer-200-nr2-run1_result_6	0	SERWEICEYCRWMQIMQKTICYEVCVWCIHYMFETMAPEVSSHPYKHVHWFMNWMVAKFHVIHLEAAAYMWSMNMPKWQVNHYFLWWMIDMYCALQDHIVQVGMMLPKNEHVQKILFWIDLFVAPWCIHWWAMIEEMDHQTYILLNFWVICLMNGDVPGYVSSVEDPHPCTNEHWMYITEIATRLWKKFINWICHCRGSE	2.286727354581145	0.9134639368331006	42.34440994262695	0.35341179370880127	16.84630584716797	nan	10000.0
monomer-200-nr2-run1_result_7	0	FLDPDHPVENVPCKMKEAVEACHARCTWMYVHLFNALYKAWKDSNPTPYITCLLKMVQNMEVHDEVYRHAAAIVAWVAKHVEESNMTWKWWPVVILKIHGYAWIICFICFESAMESEDEMNALSRDFLRWYAPKDTQAPMITREKLMRFWEYSYQMNPSWFFHRIKGDGEKFKGQSEQHYFTKVFLRQCCDMCVHWCARE	18.857216895671353	0.18785664146212355	34.09466552734375	0.21256574988365173	20.8529052734375	nan	10000.0
monomer-200-nr2-run1_result_8	0	SSARLYWQCLQVDGVEPIPDHWFMMFPEATQHFSNCQQVRFMRKKIDAYKLVKEWFETQVPGFPAPWQKAFYMASIWLFDTWLWISFQDAERDAEMEQCLNAETNRDHFFHAIAIWFCSCTYSQETYVFAAAALTPGSSDVVQGKVEQEPRYYHLRLLQQVYPNVEMAYSWSVFNVYTDKNKQHIYDLMQKLVCGLNWRY	6.0588367203275935	0.6312212204579795	39.6277961730957	0.3476145565509796	18.628570556640625	nan	10000.0
monomer-200-nr2-run1_result_9	0	AKRDHCDWQDDVEFRRWWLQMEAQMLSSGIWCESRLVMDVLVSGPFETDYEDVVQIYHSFHPEHKGHSVPFHWHCIAEIYLPSASYHQIRVFSYGSMPIFRAHNIPDRIKTIRLKVAVVCWRGEKSRLYFIWVECWLLSINPANVLSIYMCLACELAHSIIRCCNLPYDTRYITMLTFVHRLLEMFNSMYQDTQLQNSSR	12.031498031979938	0.4164377656523328	40.968505859375	0.331294447183609	17.81995391845703	nan	10000.0
monomer-200-nr2-run2_result_0	0	WIGITDTQKTRKWDETDIKDGIIHACDHFDSRYPNSCNRQTIEYEWCKFNGFDALLICVWFDWESYYSMWPNTWKDPPGQRCAVKHMQQICMVFIKYFVEAIFGLKVQGIITRSYVNDSWVMVMEVNRMYIIVWNCIDWASDHSARGTNWSRFKEHIGHIINAILAKGRKMLIFCFGHLDGSRMKWREMFDLNVQDCLCS	3.5695981706932347	0.8236208366243513	47.56930923461914	0.5024067759513855	14.44467544555664	nan	10000.0
monomer-200-nr2-run2_result_1	0	KPRHSCRQMCKIMNWALQDVQVHMAQKYRHCRHFKENEQYWHSHLWFIQEICCVLMRYYHLYHYEPNDPCEDKMLSPFMVNCCKDQTVNTVSPENSSLQQAAMRVEMNNLIFELMSQWEHWFMNWLQPVKNKNKHYVMVMFEVYLKWWWIIQWMVRELGYNMEPMNLAKMDIHHTRMKAWFHALMSQRQESTMSELDVDQ	19.799265955491414	0.144492332987835	35.744503021240234	0.21988552808761597	20.83681869506836	nan	10000.0
monomer-200-nr2-run2_result_10	0	NQLNRIAKWWRYMMNTWTENQRMNIFLNLSKDNWVKMEKTMWLACRPKFHPDPLQFYLMSSMNDNSQPVRQTVAYSWKTVCQWPWKGSGWRVGFHACCLQILERAMRSCRYCNEECWIVMDMSSDNTLCPALHCVWLIMWFHVYFNKHGRGNPLRKMTMKWLSWIVYCNTRETWDAKQNRRYIVIKHTFCTERQKDLCYH	17.66706617636297	0.13073163234671084	32.34048843383789	0.18822094798088074	22.319555282592773	nan	10000.0
monomer-200-nr2-run2_result_11	0	PFAQQVCSNLKCGTYDVAYIPHITFPEWHYYLCQCRAKGYPRYDVIECFSHTGYMICFCNWDPSPQASIGIKWKWIAWWQGEQLPDAPGRDQMWAVYHSWYPNPNATNKRTCARKIRIAAQIMYQQPTYYAPVLYWWLGSVAARHGEWECCEKVYQVWIKAHYQAQGHSNHSEYGEMLKQQLPKFQQDKQSYQKMANHRI	5.80936308950896	0.5688462495359099	36.34797668457031	0.2756592035293579	20.418947219848633	nan	10000.0
monomer-200-nr2-run2_result_12	0	NRFISQHGALCCDYLASCTGLEPINTNFPDKDEPAFREQGFRNKAVVDNIPGNVVLCWGCHFGSSVWEFYGWLCWSECLCQGEIPLAEMARTYSYITDLMRHLGEIFELTPSILVKVMCEFAQHMCVMVRKFDQEKVPWSNFPWEKQMNKWRNQVILWIIKWHILRKFVIEVWKRLVKIKHAIKFFLFFLRPQMQEMNLW	10.861412407403336	0.3730493506372598	50.04759979248047	0.45486631989479065	17.53704833984375	nan	10000.0
monomer-200-nr2-run2_result_13	0	APRLKFYFVMLMYMCWTGPGTCTPDDIWYKDWSESCDATCAWCLIIIFVWKMYQGWWAAFRYCYQGVIASCCDFNDQQPLAMVWNACEWEIDACMQEKFWPWFGMIKQPFPILYNIYRRIRDFMRVLVCRSWVKAKPPPYANCPHPVCIRPRPPVNMHVTVVMEWTKQIVQWWHTMKSSGDPQYLNIYHHIHSFLDCDMI	8.882737300253794	0.39847028031602205	38.20036315917969	0.2909151315689087	20.783912658691406	nan	10000.0
monomer-200-nr2-run2_result_14	0	QSPSIPVGFRPVMCTKYRGQWSLWATEGQLNEDTDPNVQCDDQRQLGQPWMKHCSFTSTQDPTRVCHYMRMSWNQVKEDKRVDFEVGIGLCVPSNSNFTFSIYSNFQERYDWPGADGAHAWHRLVQKHFSKYTQFYCIEWQYSNMTQGNMVVVVCWVYDNHPSSQEHLVGICWKMNNQFKIDWIWMFRPEGRVLGIHTMD	17.05784363992936	0.40157922508303234	37.51591873168945	0.404857873916626	18.119112014770508	nan	10000.0
monomer-200-nr2-run2_result_15	0	MMPAVVWQWMVLFMYHPCVGFVQVRWMWHKDSKGNPDPWVGQSIIIQLKFHDPAHNKLCKRLRNYWYRVIVEFGHCHNYPKALHYPYGEWCVTRLDVDKTCPKEVHFSAGRIGKSPCGVLYQFTFDIVCPNEIRLSLQVYMDFCPDQSWHVRVALTIEITCDDTITHDIFLAMSIHCCNFGADPSAMHCAGGATFQTLSA	3.640654389167325	0.8018129354949508	53.729576110839844	0.5638085603713989	13.02397346496582	nan	10000.0
monomer-200-nr2-run2_result_16	0	TTLYEAFMVGVSLMKSHINFEYGVQKFLEVVDYFVGDGYCAMSDPSRMKDVKCPSTADAEFCHRVFGSDNKKCACLGLCITGWHLAWTAMMNICHYIYKISKSRDCDAPGDRVALRYVLVVINFWCSRFQEHRKQRTIARIWQDPSISCKERVVDLDIGAILTCMWEYHFYWMKQINLANPFIWNQFQFWPYIAAERLFH	2.7370877111012626	0.8344137526046829	38.42216491699219	0.2759419083595276	18.730485916137695	nan	10000.0
monomer-200-nr2-run2_result_17	0	DFIADVVTRMHHRQIRHTTMAASFVVHHDEGGWHEFDLHWTYPPCYEDRCNSQPIQEIYCFCSYDLEMQKNEADMYVVRTEIKCWTISEHNSERQAESAMCCCIYCCIPMAHAIQQAFVNRAKMEVERLLKRSTANQSNYLHPNQIYSHARYHCYCKCRMRHLQSNWITHLQCKSYRCKGPAGMRIRLEQCLLGVQGQEG	3.2295463302528153	0.8071234984447014	39.588279724121094	0.3949021100997925	17.967426300048828	nan	10000.0
monomer-200-nr2-run2_result_18	0	KPEELRNYRREEFRFTLRFAQCLCKWAYRPCILSVECSAWFGKMIDDWHEGKAWFNPLRFLTAVISACSLQYSNATQLAYSQCTCLCYVLYLLFWGKHEEKEMHPAMFYCTWAPNNGTVYLIWRFNDEAKGGVKPAMAMDLQNLQCWLRHVVTNYYWHVKRNIPHFQEHAQNFTDREQATFRSIRTHCMHRVNAGIEFHA	18.201589405847663	0.15714557806282012	36.03762435913086	0.2656891345977783	19.635318756103516	nan	10000.0
monomer-200-nr2-run2_result_19	0	CLWCYPHRVGHAPPWDQLHKCEPNEFSDEPANAVCYHLCNLLREHCPGTHMYKHWKPQRGNARHMPGRDYCTIAWMFRFPRMGVLYMHMTYWPNQNDYTGQWVTFTCVHRSKSPHKVRRIQMSLPFQGNWHKAADIVGMMSICFHWQMWQFSQNRNCTEDTFWEVYDQNYQTIRLLWQAKHQPYEQRLKMCHVASQVNNT	5.469144117932349	0.6973624712748151	42.257118225097656	0.3907153904438019	17.214305877685547	nan	10000.0
monomer-200-nr2-run2_result_2	0	TTTDTHFEEFAVWVVEWLAQYPRYFFGELVNSSRCQKRRMFMDIIQAWCNNMWNHDGNQAVVRNCWETYSTWVFNSIREVGWQCRSHKDCAFMVQVFPRGDIKSFDLQQFYDYWMGTCQDEKAEYSIMWEIIMFRVAVQVWALFMKNEGPWPRIVLMKVFCNLMTMGTRKHVSKGLFQERLNPQFDDMYTYCQEHCKCGS	2.800340527032114	0.8331646087065466	40.60633087158203	0.3600486218929291	17.541812896728516	nan	10000.0
monomer-200-nr2-run2_result_20	0	MWSFGVFVNCAYHHFWFYIRWWPDYLWFMFMYSMPDINDAENPCANQMREPWTFELTLRVAWEVKCFQMKDHAICVYCLRISIIFNSGPVHVESYEMDLVQAWWWENKPEQDRWKPMNSFAPHALSCDWQKADELEIKVTVWCENFGDLACHSHMACPADYKCDLCVHNQTVKDHPSGIDNHVMVFVQFTCQNLRYPEKA	18.977132557281873	0.16940107428857135	30.64875602722168	0.2713198661804199	21.288257598876953	nan	10000.0
monomer-200-nr2-run2_result_21	0	DVIFMDMRDEAGCWFMAYHPPSKVFFFMHYFPVNDNRWQQCPVHYDHKQRTYRILAKISENPRHTWAKAKASVYHTCHELHQAFIKCSDAGSPPEECLENYLQNFGKYSWYGQWNGHFHIKCCYVIKTPPPAHEKDKFRAAGNYSFGYAWQVIKFTCDISSGLCVEWGWIIWVDKFGRPVTAHKHNTRKNYRQDNPQVLS	17.268223811669664	0.19259988815054985	30.605581283569336	0.2151096612215042	21.691225051879883	nan	10000.0
monomer-200-nr2-run2_result_22	0	PARARSLDWANAQQSCNWCWDKHPNAPLRQQMFGTLDARIREFRKISGSRHAMMNFVATTAGESVNVNSEGDRNLFMSKCINVVFPEDVACWLKHRAQLPHNHARVELSHQTSDNYQWICRQYHHWMYACFKMDCDWTRQTHETQDHIDHCKQRHKVMHAFLRTIFRCWCSCVGNGGRRYHDMMNYYNWYVHQMNNICEW	15.940400057242075	0.18469803854131223	32.90059280395508	0.21416667103767395	21.427091598510742	nan	10000.0
monomer-200-nr2-run2_result_23	0	SAVIEACLRKWPEKPNRMCWYMNFIMCVCKEIPKAWTSDRGKIPQDPYANQYPWSSRKINLEMVHNWCEISKGRYGGDRCMREYIWDTKPHILQEMLGCIAYLAWVINQLPVDTTNSTRCCVCANQQNSTCQPLEQFRNFDDWMAVVNARLPIWDWIKCIEACDCCLDREMCDREDKQRAWMIHSVSFFIMMHESQRLWG	4.603032239616079	0.6707573382931962	34.70654296875	0.24831345677375793	20.05992889404297	nan	10000.0
monomer-200-nr2-run2_result_24	0	SLVHYSDGCAKLKEHQQDWNHINYKSVIYSVFERLKTTKPPFFRGKKEERAAYYGTVMLLMHWAMHRCQTVPSQYSQWKFIDGTHFLVRHTFDSWEMPHWLPCMKCRASTVHFLFDLNTAEIIIGDQTGMMHCTKFCKCPQQGVEMAGNIIVYRMWPWATQHRQFFKAYFCYTMYQYGLPIDENICQDNRREKIMADMAR	15.783879057228553	0.3333459795810715	46.52132034301758	0.4955599308013916	16.015853881835938	nan	10000.0
monomer-200-nr2-run2_result_25	0	KCFMQIDHKAVFTHSVSWDHLKIVLITCAHQWAEKWCWKNWDEKAHETCEILKSNHAFYHWMAAFCLYIHAALTFYLGFLSYLLPGDSGSPLYKTIGRTFEEHGPEWVNYAIQFHINCQEWLCQHAWGMHHAMPWKWQKPLRCFAVNMQRMNKKMSADFETRFFKGKIHNYDVMCVYMWFYNFVLVVRMIYYMQKFKHWW	14.417716061435573	0.28915192381135635	37.00507736206055	0.22816777229309082	20.677778244018555	nan	10000.0
monomer-200-nr2-run2_result_26	0	STPQEHNNAYQAIKEEHRKVAKLLAAQVENSPTQITMVMIPMNSKHEEDFINTENSDACNMFEEYMGSFAMLIKTLCKRGNVNTRSWCKVYDMWKRRVAWWRERASVNFRSCLHDFYKIFKLFIVNEGFTCQSQIYTCSDNQICIGTTRWRTANPDVPKITFWGKIHAPTGYDVFTMINKYCKHHQSHILPNTSYNVATN	2.5298202946478856	0.8381678977123397	38.7347297668457	0.26754534244537354	19.311288833618164	nan	10000.0
monomer-200-nr2-run2_result_27	0	QVKFLPQPRKHPSIDCGYTIMAHPDWNSAMILLWIRVPDSIFDGRRRDLKPRKDQSIEVRLHLACQTWDASTQEPSSWGHFAEFSFDITNVNPCKMWGFAVCGGGQWEFWRFNCSENFLQTYHKAQEHFQTEMAHCDLHAFVSWPCLHRVEEEYYYMIFLYITPHFFDFCSPHSASVAKEWHFWLHLKSPRNNTQYFMWI	3.675459730253207	0.7794766852953839	48.02015686035156	0.47914135456085205	14.128353118896484	nan	10000.0
monomer-200-nr2-run2_result_28	0	TPYANFMLAWFRWFNCVGPKGHPHTDHEKACRQRFQFTWSMIPIPQTVLQLFTIGRDNKDMASWTQRLSRLPRQELVDWMLFTWFKIMYAWSTWEYSPITRACGVRSVHHYWQMFHEAGCCNGNITWSIVGNTVQFHCQDITDAKDRQCWKYFSKIVQELIVAYMIVNGTSSVEFEHGGMNCMDFFWSFFVLAMHDIWTA	13.78003423562383	0.4297311960367697	36.901161193847656	0.26958024501800537	19.591825485229492	nan	10000.0
monomer-200-nr2-run2_result_29	0	GFILCVFYCMLELEHYFNNNKPKWGRKRILMKRRDYEEFVCIVWWNKFPSSYRIFIVCCPQAQYDTCEDKSGCFKSGYHYGLLTIRWWRNIENDDGSQLGEFYYMQLKWFSYPEGECKTHPKFEDFDSASEMVFFYNRTQKFVCMYREHSYQCLLSSPWETASKRAYCMTRCHRVCNYYQRWNSQPSSLLAQHRGNKWPY	15.45340155772432	0.19307728666161655	27.411054611206055	0.1454296112060547	23.96572494506836	nan	10000.0
monomer-200-nr2-run2_result_3	0	TPMVKNINAMNRHWVQAESEVAVCWGYVRREMDRSPETAGGQLPEHKVNASRFAWKAHDQLKRFCTWLRWVWIKMKLWGRKMTCHWKKHYSVAVSETYHPWPQILRWDANVQTHIKETFWHLLTTQYECLSLIIRMNCYRADPNYWRTRFPSVNLRNMGAQVKQAQVYFFWHVVFSIWFVVMVPHVIYRQRKVMMKLMWG	2.643321960187432	0.8395521574343056	41.09877395629883	0.3138561248779297	19.185909271240234	nan	10000.0
monomer-200-nr2-run2_result_30	0	HWMIPDFCVVGIMANSNEFFLIVHHKREGLWTSHVLYQIRACGEDGSAAQFDASVQIVGIRGHNCTGREQVVFMHLAFSSQMSEHRVFCVSQYWCYYGYPCMCTKEWKLRFDFPSPGLTYTVVLAWTQPHSHPRCTFKVFHDVHRGSPVQAICFAVPNMHAFWFAVFYTGPTIDPDATVNFYWWQGSKQTKIHPCAWFQA	15.39261236422379	0.2854027457395174	26.561365127563477	0.19116061925888062	21.60131072998047	nan	10000.0
monomer-200-nr2-run2_result_31	0	HVRVVVGVHAKWASWFWTRELMACRWYYKDQRINVHKVTTWRDCWFPWHRHNRHPHNEAFQWAIRTYNSTPRNTSFDGIPMETQQQFWISVVVTIDFGHRFTAALHNLMQWVTAFYANGQLNPSRFMTVLWKWVLMHYAPNEYDRKKLWYLANTGAPAEYGISFEMHHWARWMVMFKTYIYYLHQYESAKRSNVEWEYFH	8.795665675147076	0.4008242839331033	32.75876235961914	0.23853377997875214	20.883562088012695	nan	10000.0
monomer-200-nr2-run2_result_32	0	QPIHRILYITWYHAVNRANNNMAAAYMQMIGKLKLILSHNFLFPCEFVEERWTAFEALVSKYAALYVRLSPGNIEMHWQLVHCIYNLCYVAQMWAIPWEKIQDCFAILLRWICWMPPETADTEWCFLMMLVPPTWQRDLGCAPDVICYHIRETCSWDHWHLHCRDYNTQKFFVYEQTVNEKGNCMISWPEHIFWGEMDAD	14.789159686583774	0.20491455634477596	35.504493713378906	0.2774999439716339	20.864152908325195	nan	10000.0
monomer-200-nr2-run2_result_33	0	GQYNYINEHAALIYMFYFKNSTCRLMVHWVGHCCPGMAIAVAYCEDGKDWQYTILAEPKSPKCRNYYMMLLKYMNFWKMAMHYTTHLTVNLTDLVAVCLLQMNEACRRCEHNPDNWEACCMHAMHHCKIRYVNQFWNRDELSTYPSTDHMISHWLMKVIFHEYDWWIQERPEAATHHRSWVRWIKAVKRRYDFMWSRFVS	2.3056819317273773	0.8598841348301803	43.49974060058594	0.315794438123703	17.1057071685791	nan	10000.0
monomer-200-nr2-run2_result_34	0	VGYSALSCFQCMNNQSEETGCDKNFWSEKYARQCFDHFFTYACQMCGIIHSMHMEQPAQKPQHTMKMCELLCETMFKAWPARRMEAVKRVSAHSDLHKFMCNRCMQYSTQYMNQKASIRYEVPSDYTYETFVTALLKVCWQPVAFNKDPGGDVNNAHAHYFVPLDRMQTALEYVYTAMASSPEAFTDVCESGGKGFRQTL	3.4702777348339917	0.7997633390934383	50.23786926269531	0.4916173219680786	14.396932601928711	nan	10000.0
monomer-200-nr2-run2_result_35	0	ADAVVSNLWHMYVQRFDAFWVSEQQFYETHGSLMVAVCRQIHGTNWPDSDCLYMSEYHFRCDRLYHAGMECTPLPEEYEMGWPNEVMHIMAQMTHLSWCHWHCYVWFKNEQRRQRRFECLLFCMLGFDCVDAAEFMYKHVQNSGEPGIAHMRKQREQIPASTMKPKGSEWDPRTTVGGPMDFQLNIVLLICKYYNYTFFL	10.88001593569763	0.4524790901714168	35.72029113769531	0.2563678026199341	20.0192813873291	nan	10000.0
monomer-200-nr2-run2_result_36	0	RAYLKMTQIVKEILHQAHSEYMSMGHTEREEPMMSCPMYKAKPISYPTRGCTAAQMKDVQGHMFWSMQNPREPDEAARLEGMVEEWRSIYMGQKPWDHHQFWDQYTKAISMHVALMWRRYVAFLTDADPQWNCVKEGFYWAVIKEIRHFITHSWFCYYRPADGSHPKVGEPAHQELNHITRTIEQRFLEITTADYFTMEQ	2.75416593447912	0.8116907250027974	47.357505798339844	0.4098093807697296	15.185392379760742	nan	10000.0
monomer-200-nr2-run2_result_37	0	FHSNVSETDCQLSTAMYRATWNGIKSAYRCLNASRCSLRETFKIIWDAAITFCLWARPLFMRFPNNHECFMFPWGGNNILLQIKWSAQGPKGHPKGHPHDYLLGTCQCKLWTPTCHHRFKITRSPVDGNFLWHKGEDAQEPDCWTQKEHLLWEWIVLAICCCKWLAHWDVPEKQAWTMFMRTMYFHHIERVVHGDNWRGK	1.8682608322141832	0.9302455320868072	62.57811737060547	0.6549753546714783	10.488198280334473	nan	10000.0
monomer-200-nr2-run2_result_38	0	LSRDADTECKGEQPYEYICFPNCPKCCCWDTSGMYQLMFPSEEQRAEFEPIMQTCHKVLAQAIHYIGGNTMRLEDLDEIIDVYATQDPSFVTCMCCMWKDVMHKYWRNFHLAEQTKCFPFYEVMHIISHYCLAMPYDWDCGRYFKVTYCHVWGHISVACVRLISPRKDPNNVQEIAITSIFNGIHLAHHRVCHEHEINYY	15.194537974014182	0.2677110209410571	32.07982635498047	0.2452281415462494	21.650226593017578	nan	10000.0
monomer-200-nr2-run2_result_4	0	ANSRPIAMMQRCWTKIIACSRQPFNYLRWWNQDRPEEHLEIAAIITSAKKNMMQNSKMLIQVWQEQLQPQMRWWNDEAIDQGPQNMRDSHQFKFVFAVCNSVLMWFMHMCLIWMTFCRMVQSPRSFPNAFVYFSKPNGVGHIRSSEGKAWENHNKADFPEGHLFICSTPREESNGNNEKQECNLEDFLIIDKNGLFMWGE	3.144087868170823	0.7853920164566205	38.82237243652344	0.24709300696849823	21.2692813873291	nan	10000.0
monomer-200-nr2-run2_result_5	0	RPHMCKVTNFRWGMGPCQCNGTVAPVHHQDLCMMRWIETHMPWMTNLRAFCSDEKNKSPMFVGCRCHVWSKLLHVAMYNGQEADMKCAVWLLLWVEKWRAWVGRSFPCRVDIMKKIYWNWRECHENYHYVDQDSQEMHRHAAFELCMQNACEGLVKWMAIAGTVDADDADVNYYHQWCLSDARSFYLQWELHQEDYFHNW	8.838189127053303	0.4454389848719645	33.087318420410156	0.22260375320911407	20.735536575317383	nan	10000.0
monomer-200-nr2-run2_result_6	0	SNKKWCLYIMINSAKIWELFDQTDQYLPAFDMPRKVVPHNCNINEDRQQVWKQARTDKTNYMALFWCEPLEVQYIEPHQNYRYQHNGWDWVSKSWKYYGFFRRNRPGSLTICYWQISFHFTKTSGRMKMQIHIVCAENCLELGCNWRFSISKGIDDNPPKDGGGDLLHNSTFCQCTGQNWFTMDEMSQSDWMFFYLQCET	17.349246369640703	0.2071185984427486	34.756168365478516	0.3892565369606018	19.26263999938965	nan	10000.0
monomer-200-nr2-run2_result_7	0	RKVGDKTCYSFTTLMDAVQKKWSYLCRRFLKNAIKFFPVNNEPFGDILLWHMSWSTCNILHMMTWFVYGMHHMVKAWVQPNRLLADEYMHVHMVSAVLLQFNYCRCFRTWMVVQFHTHLPKGNRCQLTIRFTYYISLAHDYSWMACMIFIFMASDYFTKLVIKWADCWHADAGVKSQHPPRQGMHHAYATSIHHILMFMI	15.400054929288265	0.20211679232031052	33.88418197631836	0.20234504342079163	22.534515380859375	nan	10000.0
monomer-200-nr2-run2_result_8	0	DSSPIFGWCWELWWAVRQRIRPKPHANPALHVDQMSSIMSKHYPWHPPIQQGTPHADVCAGWSPTMYFCFWMVICWWHFWNDIPTCWQRMCQYARNCHRYFARTEKATDKPYINHYKMDCLFLYYICCVQTALPNYDPFYSWMMYSMAGVREHMHPLEYGLNMTLKWCQIKCRISGTEYPNCQTRLIFSRRKCLNNYEHK	4.3201877359890215	0.6688886749902335	33.83487319946289	0.26609063148498535	21.40654945373535	nan	10000.0
monomer-200-nr2-run2_result_9	0	KPHMEKEVHVGTYQVFGYNCVWMRWAHLPTHEFPSDREGGFEWMIEQIDVLRQFQPAFFRFMITQTGAMLIKPDPETYEENSITQRIVGDEMHQIRLWEYSHPQSAVRTYIMWCGRDEWGPYIPPQKHKHYGMIVIIRCFCPPNIQWHFSTSEMHLGSTDKACVTIQVKCEFASAQNFHADVHQRGGRERRLEHTFCMDH	4.542964849642416	0.757448974813395	35.240142822265625	0.3453287184238434	19.295499801635742	nan	10000.0
