# Supplementary material for: AlphaDesign: a de novo protein design framework based on AlphaFold
Source: Mol Syst Biol. 2025 Jun 17;21(9):1166–89. doi: 10.1038/s44320-025-00119-z (PMC12405559; doi:10.1038/s44320-025-00119-z)
Supplement: Supplementary file 6 — Source data Fig. 4 [file 44320_2025_119_MOESM6_ESM.zip › Figure_4/4B/monomer-200-esm-redesigned-scores.csv]

name	index	sequence	sc_rmsd	sc_tm	plddt	ptm	pae	ipae	mpae
monomer-200-nr2-run1_result_0	0	MIKEALKGLEEPGWSLDSPNWHYTKLPEEMVKKLNEKLKALDKNVLKKNKDGKWEKANIDSPDKPAVSFEGITEVYIYFYVKDENNKLKVEKVYIAFYNKKTKEIYFKKFDKPSKVIGNSYIFKIENNIKEGNKPLEKKNIYIIISDAKEKNKDLLKEAENLGKNTIYIIIIYDLEKKEIVEIKLIYRSEDNTIEEWTYK	2.2919214501072744	0.8771042410549995	72.48580169677734	0.7997257709503174	7.605491638183594	nan	10000.0
monomer-200-nr2-run1_result_0	1	DILEALKGLEPEGWSLESPNWHYVKLSEEMVKKLNEIIPALDKNVLKKNEKGEWEPANIDSPDKPAVSTEGFTEITIFFKVKDENNKLKVEAVYVVFKKKETKEIYYKKFEKPEKVIGNSYIFKNKINAKEGDKPLEKKDFYIVISDSKNNNKDILNKLKNIGKNTTYIIITYDLEKKKIVKIELIHNSKDNKIEKLIQE	19.384325474854286	0.15963683768484865	36.61761474609375	0.27601438760757446	20.252639770507812	nan	10000.0
monomer-200-nr2-run1_result_0	2	DIYEALKGIEKPGWELSDPNWHSVEIPKEMVEFLNKKLPAFDKNWYIKDENGNWVPANIDSPDKPALSFEGITKMVIIFKIKDENNKLKVERVRIVLYNEKTKKIYYKEFEKPEKVIGNAYIYKIENNAKEGDKPLKKKNFYIVISDSKNNNKNLLNNLENIGKNEIYIIITYDLEKKEVVNIEIIYRSEDNKIEKLEYK	2.053536383858197	0.8979495233681589	71.66738891601562	0.7946876287460327	7.737758636474609	nan	10000.0
monomer-200-nr2-run1_result_0	3	EIEEALKGLEPEGWELSSPNWHSVELSEEMVKFLQKKLPAFPKDWLKKNEDGKWVPADNDSPDKPPISFEGITKITIFFHIENENNKLKVKRVYIALYNEKTKEYYYKRFDKPSKVIGETYIYEIKNDAKFGDKPLKKKNLYIVISNSKNENKEKLKELKNIGKNTIVIEITYDLEKKKVEKIKIIYRSEDNKIEILEQE	1.7925515536669305	0.9176499171411922	70.05404663085938	0.7820733785629272	8.4762544631958	nan	10000.0
monomer-200-nr2-run1_result_0	4	MIKEALKGLEKPGESLDSPNWHSTKLSEEMVKKFNELIPYLDKDWLVKNENGEWVPANVDSPTKPALSTEGITEITIFFYIKDENNKLIVERVYIVAYKKATKEIYYKKFEKPEKVIGNSYIFKIENNAKLGDKPLEKKTFYIVISDSKDEEEEALKKLENLGKNTIVIKITYDLEKKEIVKIEFIYQSEDNKIEIYKQE	2.7115544104419853	0.8602042842191483	72.81028747558594	0.7932313680648804	7.851979732513428	nan	10000.0
monomer-200-nr2-run1_result_0	5	MIKEAMKGIEEEGFSFESPNWHSVKLSEEMVKFLNEKLPYLDKNVLKKNEDGKWEPTNNDSPDKPAVSTKGFTEITIYFYIKDKNNKLIVEKVYIAFYKKETKEIYFKKFDKPIKTIGETYIFKIENNAKLGDKPLKKLDFYIVISASNNNNSSSLSELSNLGKNTIYIIITYDLKKKKIEKIKIIYRSEDNKIEILEQE	16.121469879887663	0.3210081647417073	43.41667938232422	0.4499889016151428	17.586647033691406	nan	10000.0
monomer-200-nr2-run1_result_0	6	MILEALKGLEEPGFEFSSPNWHSVKLPEEMVKFLNEKLPALDRNVLVKDENGNWVPANNDSPDKPPVSFKGITEVTIFFYIKDENNKLIVEKVVVAFYDKKTKKIYYKKFDKPEKVIGNSYIFKNEVNAKFGNKPLEKKTFYIVISDAKNENKDILNNLKNLGKNTIYIKITYDLEKKEVVKIEVIYKSKDNKIEKLEYK	2.3253055579229733	0.8690660200875497	76.48949432373047	0.83460533618927	6.499016284942627	nan	10000.0
monomer-200-nr2-run1_result_0	7	MIKEALKGIEPEGWSLDSPNWHSVKLPEEMVKFLNEKLPSFPKNWYKKNADGKWEPANIDSPNKPAVSTKGITEMTIFFHVEDVDNKLKVKAVYVVLYKKETKEIYYKKFEKPEKVIGQSYIYKIENNAKLGNKPLEKKDIYIIISDAKEEEKEKLKLLSNIGKNTIYIIITYDLEKKKVVKIKLIYNSEDNKIEILEYE	1.950281392064002	0.908123190813285	74.20368194580078	0.814800500869751	7.1647796630859375	nan	10000.0
monomer-200-nr2-run1_result_0	8	ILKEALKGIEEPGFSLSSENWHSVEISEEMVKFLNEKLPYFDKDWKVLNENGKWVDANIDSDNKPALSTEGITKMTIYFYIKNENNKLKVEKVYIVLYKKETKEIYYKKFNKPSKVIGNSYIFKIENNAKLGNEPLKKKNFYIIISDSENNNKDLLNLLSNIGKNELYIILIYDLKKKKIVKIKIIYRSEDNKIEILEQE	2.1271883055797574	0.9044908460635837	72.54854583740234	0.7996960878372192	7.662727355957031	nan	10000.0
monomer-200-nr2-run1_result_0	9	KIKEALKGIEEEGWSLDSPNWHSVKLSEEMVKKLNEIIPALDKDWYIKNENGKWEKANIDSPDKPALSTKGITEITIYFKIKDENNKLIVEKVYIAAYNKKTEKFYYKKFEKPEKVIGNTYIFKIENNNKFGNKPLEKKTIYIVISDSKNNNKNINNELKNLGKNTTYIIITYDLEKKKVVNIKLIYKSENNEIKEWEQK	2.2806002624387456	0.8949665303364731	69.2174072265625	0.7687347531318665	8.560277938842773	nan	10000.0
monomer-200-nr2-run1_result_0	10	MIKEALKGIEEPGWSFDSPNWHSVEIPEEMVKFLQKKIPALDKNWLKKNAEGKWEPSNIDSPNKPAVSTKGFTKITIYFKIKDENNELIVERVYIAAYKEETKEIYYKKFDKPEKVIGKSYIYKIENNAKLGNKPLNKKNFYIIISDSKNENEEILKLLEEIGKNTIYIILTYDLEKKEIVNIKIIYRSEDNKLEILEHK	2.132415383608774	0.8850106281450374	75.20191955566406	0.8207002282142639	6.867282867431641	nan	10000.0
monomer-200-nr2-run1_result_0	11	IIKEALKGIEKPGWELSSPNWHSVEISEEMVKFINEKLPAFDKNWLKKNENGEWEPTNNDSPDKPPVSFEGFTKITIYFKIKDKNNKLIVEEVYVALYKEKTKEIYFKKFEKPSKVIGNTYIYKIENNAKFGNKPLKKKNFYIIISDAKNNNKNILNEFSELGKNTLVIKIIYDLEKKEVVEIKIIYKSENNKLEILEQK	5.46642236906553	0.7511900977324614	62.35499954223633	0.6869276762008667	11.54880142211914	nan	10000.0
monomer-200-nr2-run1_result_0	12	DILEALKGLEEEGWSLESPNWHYVKIPEEMVKFFNKKIPALDKNVYKKNENGKWEKTNNDSPDKKPVSTEGITEIYIFFKIKDENNKLKVEKVYIAFKKKKTKEIYYKEFKKPEKVIGNSYIYKIENNWKDGDKPLKKKTFYIIISDSKNNNKNILNLLENIGKNELYIIIIYDLEKKEVVKIKMIYRSEDNKLEILEYE	1.6797527556183143	0.9279370187709003	75.0052490234375	0.8206855058670044	6.814811706542969	nan	10000.0
monomer-200-nr2-run1_result_0	13	DIKEALKGIEEEGWSLDSENWHSYKISEEMVKFLNKKLPALPKNVYIKNEDGKWVPANIDSDDKPPVSTKGITEITIYFKIKNENNKLIVEKVYIAFYNKETKKIYFKKFEKPSKKIGNSYIFKIENKAKFGDKPLKEKNFYIVISDSENENKSILKELENLGKNTTYIIIIYDLKKKKIVKIKIIYRSEDNKIEILEQE	2.833910498654346	0.864974936481572	67.49127197265625	0.7388598918914795	8.846074104309082	nan	10000.0
monomer-200-nr2-run1_result_0	14	MIKEALKGIEPEGFSFDSPNWHSYEISEEMVKKLNELIPSIPKNVLKKDENGKWVPANNDSPNKPAVSFKGITKMTIYFYNKNVNNKLIIERVYIALYKEETKEIYFIKYEKPSKVIGNSYIFEIKNDAKEGDKPLEKKNFYIVISESKNKSENELKELENIGKNEIIIKITYDLKKKKVVEVELIYRSEDNKIEIWKEK	17.614314076470464	0.16502683066466153	35.455177307128906	0.27801620960235596	20.72578239440918	nan	10000.0
monomer-200-nr2-run1_result_0	15	DALEFLKGIEKPGEELSSPNWHYVELPEEMVKKLNELLPALPKNVYVKDANGNWVPANIDSPDKPPLSTQGITRITIFFHIEDKNNKLIVKKVRILFYDEKTKRYYYLEFDKPEKVIGNSYIFKIENDAKFGDEPLKKKDIYIVISDSKNNNKEILNELKNIGKNTIYIILIYDLKKKKIEKIKLIYRSEDNTIKIYEHE	2.63448049286622	0.8804437274292403	70.47402954101562	0.7863636016845703	8.225985527038574	nan	10000.0
monomer-200-nr2-run1_result_0	16	MIKEALKGLEEEGFSLDSENWHSVEIPKEMVEKINKILPALDKDWLKKNENGEWEPTNIDSPNKPPVSTKGITKITIYFYIKDENNKLIVEKVYIVAYNEKTKEIYYKKFEKPSKKIGNSYIFEIKNNAKFGNKPLEKKNFYIVIYDSKNKNEEILKLLKNLGKNTLYILIEYDLEKKKIVNIKLIYNSEDNKIEIYEYK	5.198300671458554	0.7534371818443091	65.34142303466797	0.7099727392196655	10.385087966918945	nan	10000.0
monomer-200-nr2-run1_result_0	17	MLKEAMKGIEKPGWSFDSPNWHSVKLSEEMVKFFNKKIPYLDKDWKILNEDGKWVPANIDDPTKPAVSTEGITEITIFFHIKDENNELKVERVYIAAYNKKTKKIYYKEFEKPSKVIGNTYIYEIKNNAKLGNKPLKKKNFYIVISDAKEENKETLKNLKNLGKNTTVIKITYDLEKKKIVKIELIYRSENNKIEKLIQE	2.1656950028068804	0.8878800450655698	76.05467987060547	0.8380663394927979	6.595496654510498	nan	10000.0
monomer-200-nr2-run1_result_0	18	DALEALKGLEEPGFELSSPNWHYTKISEEMVEKLNEIIPSFPKDWLIKNENGEWVPANIDSDDKPALSTKGITEMVIFFYIKDENNKLIVEKVYILLYKKETKEYYYKKLEKPEKVIGEAYIFKIENKAKEGDKPLDEKNFYIIIADAKNENKDILKKLENLGKNETYIIIIYDLEKKEIVKIKLIHRSEDDKIEEYVQE	2.1203097973672698	0.9123918688162763	69.91226959228516	0.7759267091751099	8.432680130004883	nan	10000.0
monomer-200-nr2-run1_result_0	19	EAKEFLKGIEKPGWSLSSENWHSIELPEEIVKFLNEKLPAFDKNWKKKNENGKWEDANNDSPDKPPISFKGITKITIYFKIKDENNKLIVEKVYVLLYNEKTKEYYYKEFEKPIKVIGNSYIFEDKNEWKEGNKPLKKKNFYIIISDSKDNNKNILKELENIGKNTIYIIITYDLEKKKIEKIEVIYRSENDKLEILISE	2.253562093811805	0.8886929225326904	68.96099090576172	0.7724904417991638	8.635366439819336	nan	10000.0
monomer-200-nr2-run1_result_0	20	MIKEALKGIEEPGEELSSPNWHSVELPEEMVKKLNEIIPALPKNWKKKNEDGKWEDANVDSDDKPAVSFEGFTKITIFFKIEDENNKLKVSKVYIAAYKKETKEFYFKELKKPVKKIGESYIFKIENNAKLGNKPLEKKDLYIVISDAKNEKEEILKELSNLGKNTTVIKITYDLEKKEVVKIELIHRSEDNSIKKYTYE	1.675139080179537	0.9271571560307111	72.21127319335938	0.8036301136016846	7.822793006896973	nan	10000.0
monomer-200-nr2-run1_result_0	21	DILEALKGIEEEGWSFESENMHYVELSEEMVKEFNKLIPSLPKNWLKKNENGEWVPANVDSPDKPAISTEGITKITIFFKIKDVDNKLKVERVYIALYKEKTKEIYFKKFEKPDKVIGNSYIFKIKNNAKEGDKPLENKDFYIVISESKNNNKNILKELKNLGKNKLYIIITYDLEKKEVVKIKLIYQSEDNKIKVLEQE	1.9381084496945191	0.911626201663916	71.40267181396484	0.7946306467056274	8.043211936950684	nan	10000.0
monomer-200-nr2-run1_result_0	22	EAEEALKGIEEPGWEFSSPNWHSVKIPEEMVKFINEKLPALPKNVYKKNEEGKWVPANIDSPDKPAVSLKGITEITIYFYIKDENNKLIVEKVYIVFYNKETKEYYFLKLDKPIKKIGESYIFKIENEIKEGDKPLKKKNFYIVISAAENENEEELKLLKNLGKNELVIKIIYDLKKKKVVKIEIIYRSEDNKIEKLVYE	2.247812989304511	0.8957430549597365	72.46318054199219	0.7982079386711121	7.678827285766602	nan	10000.0
monomer-200-nr2-run1_result_0	23	DAYEFLKGLEKPGWSLDSPNWHSVKIPEEMVKKFNEIIPSLDKNWLKKNENGEWVPANNDSPSKPPVSTKGFTEIYIFFKVKDENNKLKVERVYIVAIKKETKEYYYKEFEKPSKTIGNAYVFEIKNRAKEGDKPLVKKNFYIVISEAKEENKELLKKLENLGKNTLYIIITYDLEKKEVVKIKLIYNSEDNKLEIYEYE	1.6920273438226947	0.923150401053022	71.39193725585938	0.7859919667243958	7.944584369659424	nan	10000.0
monomer-200-nr2-run1_result_0	24	EIKEALKGIEKPGWSLSSPNWHSIEIPKEIVEKLNEKIPYLDKNVKIKNEEGKWEDANIDSPDKPPVSTKGFTKITIFFKIKDENNKLKVEKVYIVFYNEKTKKIYYKEFEKPSKVIGNSYIFEIKINAKLGNKPLKKNNIYIVITDSKNENKNILNNLENLGKNTTYIIITYDLEKKKIVKIKYIYTSEDNTIEEYISE	19.125071181917548	0.14960156367595837	33.30044174194336	0.3023551106452942	19.996191024780273	nan	10000.0
monomer-200-nr2-run1_result_0	25	MIKEALKGIEEPGFSLDSENWHSVELPEEIVKFLNEKIPALDKNVLKKNEEGKWEPTNVDSDDKPPVSFEGFTKITIYFYIKNVNNKLIVEKVYVSFYKEKTKEIYFKRFDKPSKKIGNSYIFEFKNNAKFGNKPLQNKNFYIVISDSKNDNKEILNKLKNIGKNEIIILIIYDLKKKKVVKIKVIYRSEDNKIEELIYE	1.7721054315234788	0.9184887785965177	72.32736206054688	0.7965041995048523	7.7214484214782715	nan	10000.0
monomer-200-nr2-run1_result_0	26	DILEAMKGIEKPGWSFESPNWHYVELSEEMVKEINKILPALDRNILKKDKEGKWVPTNVDSPDKPFVSTEGITKIYIFFYVKDENNKLKVERVYIAFYKEETKEIYFKEFEKPEKVIGNSYIFKNEVNAKFGDKPLEKKTFYIVISDSENNEENILKELENLGKNTLVIKIIYNLKEKKVEEIKLIYRSEDNKLTILEQK	2.5801652043508274	0.8457583911303612	71.00172424316406	0.7871493101119995	8.155600547790527	nan	10000.0
monomer-200-nr2-run1_result_0	27	DILEFLKGIEEPGWEFESENFHYVELPEEIVKFLEEKLPAFDKNWLKKDENGKWVPTNVDSDDKPPVSFKGFTKITIFFKIKDENNKLIVEKVYIALYKEKTKEYYFKKLEKPEKVIGESYIYKIENNAKFGDKPLKKKNFYIVISDSKNNNKEILKNLENIGKNEIYIIITYDLEKKKVVNIKVIYRSEDNKIEILEYK	2.1843936624812743	0.8874943844468288	72.1289291381836	0.7997252941131592	7.576492786407471	nan	10000.0
monomer-200-nr2-run1_result_0	28	MIEEALKGIEKPGWSFKSPNWHSVEIPEEIVKKLNEILPAFDKNWKKKNENGEWVDADIDSDDKPAVSFKGVTKMTIYFYIEDKNNKLIVKKVYVVLYKEETKEIYFKEFEKPEKVIGNSYIFKIENNAKFGNEPLKKKTLYIVISESENENESTLKELENLGKNTTYLIITYDLKKKKVEKIKLIYRSEDNKIEEYEYE	2.376635025707649	0.8823541521373492	73.2888412475586	0.817326545715332	7.314840793609619	nan	10000.0
monomer-200-nr2-run1_result_0	29	KALEAMKGIEEPGFEFSSENWHYIKIPEEMVKFLNEKLPYFDKNWKVKDSNGNWVDSNVDSPNKPAVSFSGFTEIYIYFHIEDKNNKLIVKRVYILLYKKETEEYYFKEFKKPSKVIGETYIFKIENNAKLGNKPLKKKNFYIVISDSKNENKETLNLLKNLGKNTIYILITYNLEKKEIEKIKIIYNSENNKIEILEYE	1.9330981394737565	0.921176459367248	72.0838623046875	0.7945433855056763	7.63322639465332	nan	10000.0
monomer-200-nr2-run1_result_0	30	MIKEALKGIEKPGWSLSSPNWHSIKIPEEIVKKFNELIPYLDKNVLIKNADGSWKPANIDSPDKPPVSTKGITEIYIYFYIKDENNKLIVEAVYIAFYKKETKEIYFKKFEKPDKVIGNTYIFKIKNNAKLGNKPLERKDFYIIISDSKNNNKNILNEFENLGKNTAVLLIIYDLEKKKIVEIKFIYRSEDNKIIKYEHK	2.2008120316014144	0.8849929611488461	66.50523376464844	0.727220892906189	9.4745454788208	nan	10000.0
monomer-200-nr2-run1_result_0	31	ILDEALKGIEEPGWSLSSPNWHSIELSKEMVEFLNKKLPYFDKNWYKKDENGNWVPSNVDSPDKKPVSTEGITKIKIYFYIKNENNKLKVEKVYIALYKEKTKEIYFKKFDKPIKTIGNSYIFKIENNAKLGDKPLEKKDLYIIISDSDNNNENTLKELENLGKNTIVIKITYNLKKKKIENIKLIYKSEDNKIEILEQK	1.8390694430415113	0.9157823078638806	73.92345428466797	0.8187965154647827	7.23284912109375	nan	10000.0
monomer-200-nr2-run1_result_0	32	MIKEFLKGIEEEGWELSSPNWYSTELPEEMVKKLNEKIPYFDKNIYIKNEDGKWKPANIDSDDKPPVSTKGFTKITIFFKIKDENNKLIVEKVYIAFYNEKTKKFYFKKFEKPDKKIGESYIFKIENNAKLGNKPLKKKNIYIIISDSKNNNKNILNELSNIGKNETYIIITYDLEKKKIEKIELIYRSEDNKIEKYVYE	12.471933354527815	0.4726948254400948	50.251487731933594	0.5579559803009033	15.010788917541504	nan	10000.0
monomer-200-nr2-run1_result_0	33	MIKEALKGLEPEGFSLESENWHSVEIPEEMVKFFNKKIPYLDKNVLVKNEEGKWEPANNDSDDKPPISTKGITEITIFFYIKDENNKLNVERVYVAFYNKETKKIYFKEFNKPSKKIGETYVFEIKNNAKLGDKPLEKKNFYIIISDSKNESKEKLEELKKLGKNTLVIKITYDLEKKKIEKIELIYKSEDNKIEKLEYK	2.1560681039255805	0.8943354264621738	75.85435485839844	0.836329996585846	6.368009090423584	nan	10000.0
monomer-200-nr2-run1_result_0	34	MIKEALKGLEPEGWSLDSPNWHSVEISEEMVKKFNELLPALDKNVLKKNANGEWVPANIDDDTKPAVSTQGFTKITIFFKIKDENNKLKVEEVYVVFYKEETKEIYFKKFEKPSKVIGNTYIFEDKNDAKFGDKPLEKKNFYIIISDSKNNNKNTLEEYKNLGKNTIVIKITYDLKKKKVVEIELIYKSEDNKIEVYKQK	12.479077991454698	0.677789019436116	60.943363189697266	0.6651773452758789	10.807805061340332	nan	10000.0
monomer-200-nr2-run1_result_0	35	DALEALKGIEEEGWSFDSENFHSVKLSEKIVEEFNKIIPTLDKNWKKKDSNGNWVNANNDSPDKPAISTKGITEITIFFKIKNENNKLIIEKVYVLAYNKKTKEYYFKKYEKPIKKIGNSYIFKDENNAKLGNKPLKKKNFYIVISEAKNNSEEKLKKLKNLGKNTLVINITYDLEKKKVEKIELIYNSEDNKITKLIEE	2.2026727980266334	0.8893426130283697	70.5538558959961	0.7753771543502808	8.4239501953125	nan	10000.0
monomer-200-nr2-run1_result_0	36	MIKEALKGIEEEGWSLDSENWHSIKLSEEMVKILNEKLPALPKDVYEKNSDGKWVKADIDSDDKPAVSLKGITEITIFFKIKNENNKLKIEKLYIAFYNKETKKIYFKKFEKPEEVIGESYIFKIKNDIKEGNKPLKKKNIYIVISNAKDESKEILEKLKELGKNTIYIIITYDLEKKKIVKIELIYRSENNKIEVYEQK	2.276909689376132	0.8914048729520562	71.81571960449219	0.8002673387527466	7.747330665588379	nan	10000.0
monomer-200-nr2-run1_result_0	37	DIYEALKGLEEPGFSLDSPNWHSVKLPKEMVEKLNELLPYLPKDVLKKDADGNWVPANIDSDDKPPVSTKGITEITIFFKIKDENNKLIVEKVYIAFKNEKTKEYYFKKFDKPEKVIGNTYIFKIENNAKLGNKPLKKKNIYIVISEAKNNNKEILKNLENLGKNTIVILIIYDLKKKKIVKIKLIYKSENNKIEILEYE	2.0754686306292314	0.9010452496853599	76.97405242919922	0.8392205238342285	6.204545974731445	nan	10000.0
monomer-200-nr2-run1_result_0	38	DILEALKGIEKPGWSLESPNWHYVEIPEEMVKKFNEIIPSLPKDILKKNENGEWEPANIDDPTKPAVSTEGITKIYIFFKIKDKNNKLIVERVYIAFYKEKTKEYYYKEFEKPEKVIGNTYIYKIENNANLGNKPLEKKNFYIIISESKNNNKNTLNLLENIGKNETYIIIEYDLKKKKVVNIKLIYRSKDNKIEIWEYK	1.8899862399985434	0.905471915837015	74.23237609863281	0.8234856128692627	7.131731986999512	nan	10000.0
monomer-200-nr2-run1_result_0	39	KIKEALKGLEKEGWSLDSPNWHSVELSEEMVKFINEKLPYFDRDWLVKNEDGKWVPANNDDPNKPALSTEGITKITIFFYIKDENNKLIVEKVYIALYNEKTKKYYFKEYNKPEKKIGNTYIFKDKNNAKLGDKPLEKKDFYITISDSKEKEEESLKLLENLGKNTLVIHITYDLEKKKVVNIKVIYQSEDNKIEILEQK	2.210976807332465	0.8943184669789273	75.85869598388672	0.8368799686431885	6.630264759063721	nan	10000.0
monomer-200-nr2-run1_result_0	40	MIKEAMKGIEEPGFSFESPNWHSVKLPEEMVKKLNEILPYLDRDVLVKNEEGKWVPANVDSPNKPAISLEGFTEITIFFYIKDENNKLIVEKVYIAFYKKETKEIYFKKFEKPSKVIGNTYIFEIKNNAKLGDKPLKKKNIYIVISDSKNESEELLKKLENIGKNTTYIIITYDLEKKEVVKIELIHRSEDNKIEKLEHK	2.0907450141277417	0.9026701124889377	71.74679565429688	0.7950155735015869	7.769259452819824	nan	10000.0
monomer-200-nr2-run1_result_0	41	DIKEALKGLEKPGEELSSPNWHSVELPKEFVDFINKKIPALDKNVYKKNENGEWVPANIDSDDKPPVSTEGFTKITIFFYNEDKNNKLIIKSLRIAFYNEKTKEIYYKEFKKPSKVIGESYIFKIENNAKFGNKPLKKKNFYIVISNSKNENENLLNNLENIGKNELYIIIIYDLEKKKIVKIKVIYRSEDNKLEILEHE	2.2905109703164714	0.8806578101384045	72.92018127441406	0.7951761484146118	7.901093006134033	nan	10000.0
monomer-200-nr2-run1_result_0	42	MIKEALKGLEEPGWSLDDPNWHSIEIPEEMVKKINEILPAIDKNVLKKNEKGEWEPANIDSPDKPAVSTKGITKMTIYFKIKDENNKLIVEKVYVVLYNEKTKEIYYKEFKKPSKVIGNSYIFKFENKTKFGDKPLEKKDFYIVIRDAKNKEKDALKELKNLGKNTLYIIITYDLEKKEIVKIELIYKSEDNKIEKWTYE	2.210203392148788	0.881916079015448	71.14649200439453	0.7795929908752441	8.037949562072754	nan	10000.0
monomer-200-nr2-run1_result_0	43	MAKEAMKGIEEPGFSFESENFHSIKIPEEMVKELEKLIPSFDKNWLKKDANGKWVPANNDSPDKPAISTKGITEMTIYFYIEDKNNKLIVKKVYILLYKKKTKEYYFKKFEKPEKVIGNSYIFKIENNAKLGNKPLEKKNFYIVISDSKNNNENILNELKNIGKNTIYIIITYDLKKKEIVKIELIYNSEDNKIKKLIYE	14.839833176488098	0.3572044132228686	51.48580551147461	0.4500487744808197	15.471445083618164	nan	10000.0
monomer-200-nr2-run1_result_0	44	EAKEFLKGIEKPGWSFDSENWHSVEIPKEMVEELNKLIPAFPKNWLKKNENGEWVPSNNDSPNKPPISTEGFTKITIYFYIKDENNKLIVEKVYIVLYKEKTKEYYFKEFEKPEKVIGNSYIFKIENNAKYGNEPLKKKTLYIVITEADNENEKSLKELENLGKNTIVIKITYDLKKKKVVKIKLIYRSEDNKITILEHE	2.3259181692771134	0.8767634113748319	69.17512512207031	0.781980574131012	8.947012901306152	nan	10000.0
monomer-200-nr2-run1_result_0	45	MVKEFLKGLEKPGWSLDSENWHSVEIPKEMVEKLNELLPAFDKNWLKKNEEGKWEPANIDSDDKPAVSFEGITKMTIYFYIKDENNKLIVERVVIVLYKEKTKEFYYKEFPKPEKVIGNTYVFKIENNIKFGNKPLEKKDIYIIISDAKNENKETLNEFKNIGKNTIIIKITYDLEKKEIVKIELIYRSENNKIEKYEYK	1.5673558504987752	0.934519600421773	69.703369140625	0.7785911560058594	8.274663925170898	nan	10000.0
monomer-200-nr2-run1_result_0	46	EAKEALKGLEKPGESLDSPNWHSVEIPEEIVKFFNEKIPAFDKNWLKKDSNGNWVPSNVDSDDKPPVSTKGITKMTIYFYIEDENNKLKVKSVRVVLYNEKTKEYYYKEFEKPDKVIGNSYIFKIENNAKFGNEPLKKKDFYIVISEADNNNEDLLKKLSNLGKNKAYLIITYDLKKKEIVKIEFIYTSEDNKIEKLVYE	17.258925949129782	0.16878478099648583	38.332000732421875	0.40310704708099365	18.91838836669922	nan	10000.0
monomer-200-nr2-run1_result_0	47	KIKEALKGIEEPGWSLDSPNWHSTKLPEEMVKFLNEKLPYFPKNWLKKNEDGKWVPANIDSPDKPAISTEGFTEITIFFYIKDENNKLIVEKVYIALYKKKTKEFYFKKFEKPEKVIGNSYIFKIENNAKLGNKPLEKKDLYIIISDAKNENKNILNDLENLGKNTIVIKITYDLEKKKVVKIEIIYNSEDNKIEKLEYE	15.662321107514867	0.47367476215354015	50.591068267822266	0.550256609916687	15.609857559204102	nan	10000.0
monomer-200-nr2-run1_result_0	48	EIEEALKGIEEPGYSLKSPNWHSIEIPEEFVKKINEILPALPKDWKKKNEDGKWVDSNVDSPDKPAISTKGITKITIFFYNKDENNKLKIEKVYIAAYKEETKEIYYKEFKKPSKVIGNTYIFEIKNDIKFGNKPLKKKNFYIVISEAKNNNEEKLKLLSNLGKNTLYIIITYDLEKKEIVKIELIYNSENNKIEKLEYE	1.6932906566469297	0.9258375523462348	71.04720306396484	0.7786815166473389	8.123373985290527	nan	10000.0
monomer-200-nr2-run1_result_0	49	MAKEALKGIEKPGWSLESPNWHSVEIPEEIVKFLNEKLPALDKNWLKKNADGKWEKANIDSPDKPPVSTKGFTKIYIYFKIKDENNKLIVERVYVVAINEKTKEIYYKEFPKPEKVIGNTYIFKIENNWKDGDKPLEKKDFYIVISDSKNKNENKLKNLENLGKNTIVIEITYDLEKKKIEEIKVIYRSENDKIEILESK	2.588456862533752	0.8623653025768364	64.15721893310547	0.7065300941467285	10.53077507019043	nan	10000.0
monomer-200-nr2-run1_result_0	50	MIKEALKGLEEPGEELSSPNWHSIKIPEEIVKKFNEIIPALDKDVLKKNADGKWVPSNVDSPDKPPVSTKGFTEITIFFYVEDKNNKLIVKKVYVAFYKKETKEIYFKKFDKPSKKIGNSYIFKFENNAKFGDKPLEKKDFYIVISDSKNNEESTLNDLENIGKNTAIIKIIYNLEKKKIEKIEFIYRSEDDKLEIYKYE	10.439110534981188	0.4953185223458951	42.086456298828125	0.3802424669265747	17.579240798950195	nan	10000.0
monomer-200-nr2-run1_result_0	51	MIKEALKGIEEPGWELSSPNWHSVELPKEIVEKLNEIIPALDKNWKKLNEDGKWVDTNNDSDTKPPVSTSGITKITIFFHIEDVNNKLIVKRVRIAAYNEKTKEIYYKEFKKPSKVIGNSYVFEIKNNANYGNEPLKKKNFYIVISDAKNENEEKLKKLEELGKNTAVIEITYDLEKKEIVKIKFIYRSEDDKIEELVYE	21.554382012236225	0.1714288103156168	40.58423614501953	0.39754873514175415	18.323572158813477	nan	10000.0
monomer-200-nr2-run1_result_0	52	MIKEALKGIEEPGESLESENWHYVEIPEEMVKFFNKKIPSLDKNVLKKNADGNWEPANVDSPNKPAVSTSGITKITIFFYIENENNKLKVKKVYIAFYNEKTKEIYFKKFEKPEKVIGETYIFKIKNNAKLGNKPLKKKDFYIVITDSKDENKEKLKELEELGKNTLYIIITYDLKKKKIVKIELIYRSEDNKIEKYVYE	2.1072589240515547	0.8830352960374251	73.8117904663086	0.8054962158203125	7.708476543426514	nan	10000.0
monomer-200-nr2-run1_result_0	53	MIKEALKGIEPEGWSLSSPNFHSVELSKEMVDKLNELLPAFDRDWKKKNADGQWVDADIDSPDKPAVSTAGITKMTIFFKVKDVNNKLIVERVYVALYKEETKEIYFKEFEKPSKVIGNTYVFKIENHAKFGDKPLEEKTFYIVISDAKDKNKEELKELENLGKNTIVIKITYDLEKKKVVKIELIYRSEDNKIIKLEQK	19.62215651504737	0.1596189658050901	35.607200622558594	0.31054461002349854	20.100526809692383	nan	10000.0
monomer-200-nr2-run1_result_0	54	MIKEALKGIEPPGWSLDSPNWHSVKLPEEIVKFLNEKLKAIDRNVYKKNEDGKWVKADIDSPDKPAVSTEGITEITIFFYIKNENNKLIVERVYLALYNKKTKEIYYKEFPKPSKVIGNTYIYKIENNAIEGDKPLEKKDFYIVISDSKNNNKDKLKNLKDLGKNTIYIIITYDLEKKKVEKIEVIYTSEDNKKEILTYE	2.3990937438510587	0.8844353697923273	66.45146179199219	0.7333720922470093	9.56118392944336	nan	10000.0
monomer-200-nr2-run1_result_0	55	DIEEALKGLEKPGWELSSPNWHSIELSEEMVKFLNEKIPALDKDVLVKNEEGKWEKADIDSDDKPPVSTEGITKITIFFKIEDKDNKLIVKQVRIAFYKEETKEIYYKEFEKPIKKIGETYIFKIENNAKFGNKPLEKKDFYIIISDAKNENKKILNLLENIGKNTLYIIIIYDLEKKKIVKIEIIYNSKDNKIEKLIQE	2.227680858239084	0.8783815640055971	66.24891662597656	0.725029468536377	10.147170066833496	nan	10000.0
monomer-200-nr2-run1_result_0	56	KALEALKGLEEPGESFESPNWHHVKLPEKIVEFLNKKLPYLDKNVLVKNADGQWVPSNIDSPNKPALSTEGITEITILFKIKDENNKLKVERVYVLFYKKETEEYYFKKFDKPSEVIGNSYIFKFENNANLGNKPLKKKDFYIVISESKNNNEDILKELKNLGKNTIVIKIIYDLEKKKIEKIEVIYRSEDNKIEKLEYE	2.4380202221099614	0.8573108612309324	73.45646667480469	0.8066055774688721	7.475121974945068	nan	10000.0
monomer-200-nr2-run1_result_0	57	EIKEALKGLEEPGWSLSSPNWHSVEIPEEMVKKLNEYLPSFDKDWLVKNEDGKWVPANIDSPNKPALSTKGITKMTIFFYIEDENNKLKVKKVYIALYKKETKEYYFKKFEKPDKVIGNTYIYKIKNNAKLGNKPLQNKDLYIIISDAKNEEEEIDNILKNLGKNEIYIIITYDLKKKKIVKIKLIYKSEDNKIEIYEYE	2.3141739032793733	0.8951636591031714	71.73188781738281	0.788787305355072	7.789962291717529	nan	10000.0
monomer-200-nr2-run1_result_0	58	MIKEALKGIEKPGEELSSENWHSVELPEEMVKELNKKIPYLDKNVKKKNENGEWEDANIDDPTKPPVSFEGFTKITIFFKIKDENNKLIVEKVRIAFYKEKTKEIYYKEFEKPEKVIGNSYIFKIENNAKLGNKPLKKKNFYIVISDSENENEKKLKELENIGKNTTIIEITYNLKKKKIENIKLIYNSEDNKLEILEYK	2.310700377783444	0.8834838101773218	69.74755859375	0.7799643278121948	8.566507339477539	nan	10000.0
monomer-200-nr2-run1_result_0	59	MIEEALKGIEEEGESLKSENWHSVKLPEEMVKKLNELLPAFDKNWKVKNADGKWKDANIDSPDKPPLSSKGITEMWIFFKIEDVNNKLKVTSVYIALYDKKTKKIYFKKFEKPEKVIGNSYVFKIKNNAKLGDKPLEKKDIYIVISESKNENKNILNDLENLGKNTIVIKIIYDLKKKEIVKIELIYRSENDKIEKWEYK	2.1089211821361658	0.8963365331257073	71.5671157836914	0.8021763563156128	8.064213752746582	nan	10000.0
monomer-200-nr2-run1_result_0	60	DIREALKGLEEPGWSLDSPDWYSTEIPEEMVKKLNEYLPAFPKNWLKKDEDGNWKPANNDSPNKPAVSTEGITKMTIFFKVKNENNELKIERVYLVLYKEKTKEIYYKKFDKPDKVIGKTYIYKIETDINEGNKPLKKKNIYIIISDAKNNNKESLNNFKNIGKNTIIIKITYDLEKKEIVKIELIYNSEDNKIEKYEYE	1.4686115366061845	0.9415055388681968	67.49800109863281	0.744757890701294	9.073591232299805	nan	10000.0
monomer-200-nr2-run1_result_0	61	EAKEFLKGIEEEGWEFSSPNWHSTELPEEMVKFLNEKLPSLPKNVLKKNEDGKWVPANNDSDDKPAVSTKGFTKITIYFKIKDENNKLIVEKVYIVFYKEETKEYYLMKYDKPEKVIGNTYVFKIENNAKLGNEPLKKKDFYIIITESKNSNEEKLKELENLGKNKIYIIITYDLKKKKIEKIELIYKSEDNKIEKIISE	10.290316374528464	0.4706504038377375	51.347084045410156	0.5497086048126221	15.194084167480469	nan	10000.0
monomer-200-nr2-run1_result_0	62	MIKEALKGIEKEGEEFSSENWHSVEIPEEMVKKLNEYLPAFDKNWLKKNENGEWEPANIDSPDKPPVSTKGITKMTIYFKIKDENNKLKVEKVYLALYKKETKEIYYKEFPKPEKVIGETYIFKIKNNWKEGDKPLNNKNIYITISNSKNNNSESLNELKNLGKNTIVIHIVYDLEKKKIEKIELIYRSENNKIEIYTYE	2.450441994474573	0.8784349446614778	69.91374206542969	0.7792466878890991	8.53718090057373	nan	10000.0
monomer-200-nr2-run1_result_0	63	MALEALKGLEKPGWELSSPNWHSVKLSEEMVKFINEKIPALDKNVLKKDENGNWVPADIDSPTKPAVSTKGITEITIFFYVEDVNNKLNVKKVRIVFINKKTKEIYYKEFEKPEKKIGNTYVFKIENNAKEGDKPLQKKTFYIVISDSENENESKLKNLENPGKNTLYIIITYDLKKKKVVKIEIIYTSEDNKIEKLIQE	18.62184278384541	0.3095745869127834	36.346458435058594	0.3263503909111023	19.4510440826416	nan	10000.0
monomer-200-nr2-run1_result_0	64	MIKEAMKGIEEEGWSFESENWHSVELSEEMVKFLNEKLPYLPKNVLKKNEDGKWEPANIDSDDKPPVSLQGFTKITIFFKIKNENNKLIIEKVYIAFYKEETKEIYFKKFEKPSKVIGNSYIFKIENKAKLGDKPLENKTIYIVISDSKNNNEKLLNELKNLGKNTIYIIITYDLKKKKIEKIELIYRSEDDKIEKLVQE	2.2947134548967503	0.8848962943541017	71.82647705078125	0.7966989278793335	7.766583442687988	nan	10000.0
monomer-200-nr2-run1_result_0	65	EALEFLKGIEEPGWELSSPNWHYIEIPEEMVKFINEKIPYLDKNILIKDEDGNWVPANIDSDDKPPVSTEGITKITIFFYIKDVNNKLIVEKVYLVFYNEKTKKYYFKEFKKPSKVIGNSYIYKIENNAKLGNEPLKKKNFYIVIYESENNNDNILKLLSKIGKNELYIIIEYDLKKKKIVNIKIIYRSEDDKLEILEYK	1.8324143980134275	0.9143514970630079	68.7021713256836	0.7621059417724609	8.795177459716797	nan	10000.0
monomer-200-nr2-run1_result_0	66	MLLEAFKGLEEEGWSSESPNFHSVEIPEEMVKELNKILPALDKNWLKKNADGKWEPSNNDSPTKPAVSTEGFTEIKIFFYIKDENNKLIVEKVYIFAYKKATKEIYFKKFEKPEKVIGNTYIYKIENNAIYGNEPLKKNTLYIVISDSKNKNKEILEKLKNIGKNETYIIITYDLKKKKIENIELIHRDENNKITKLTYK	2.613988818758903	0.8601523910572159	71.44136047363281	0.7900343537330627	8.037412643432617	nan	10000.0
monomer-200-nr2-run1_result_0	67	MIKEALKGIEEPGWSFESPNWHSVELSEEMVKFLNEIIPALDKDIYEKNENGEWVPSNNDSPDKPPVSTKGITKIYIYFHIKDKDNKLIVERVYIAFYNEKTKKIYFKKFDKPTEVIGEAYVFKIENKAKFGNEPLKKNDFYIVIYDSKDKSKETLKELKNIGKNETYIVIEYDLEKKEIVNIKIIHRDENNKLTILEQK	3.2806572762846375	0.7625237263676672	58.622291564941406	0.6191180348396301	11.605414390563965	nan	10000.0
monomer-200-nr2-run1_result_0	68	DIKEALKGLEEPGEELSSPHWHSVKISEEMVKFLNEKLPSIPKNVLKKNADGKWEPANIDSETKPPVSLEGITEMTIFFYIEDKNNKLIVKRVYLALYKKETKEIYYLKFDKPEKVIGNTYVFKIENNAKEGDKPLEKKTFYIVISDSKNNNEDALNNLKNIGKDTIYIKITYDLEKKEVVKIEIIYNSKDNKIEILKQE	2.1559595065622035	0.8840608939514002	70.62612915039062	0.7570045590400696	8.397109985351562	nan	10000.0
monomer-200-nr2-run1_result_0	69	MIKEALKGIEKEGFEFSSPNWHSIKISEEMVKELEKLIPSFDKNWLKKNAEGKWEPANVDSPDKPPVSTKGITEITIYFYIKDENNKLKIEKLYIAAYKKETKEIYFKEYEKPSKVIGNTYIFEDKNNAKYGNKPLKKKTIYFVISDSKNNNKNKLNNLENLGKNKIYIIITYDLKKKKIVKIELIYQSENNKIIKLTQE	2.326562539069802	0.8733700897415879	70.34029388427734	0.776893675327301	8.478671073913574	nan	10000.0
monomer-200-nr2-run1_result_0	70	DIKEALKGIEPEGWELSSPNWHSVELPKEMVEKINKYLPAFPKDWYVKNEDGKWVPANNDSPDKPPISTKGFTKITIFFYIEDENNKLKVKAVYIALKKEETKEIYFKKFEKPSKVIGNSYVFEVKNDAKYGDKPLEKKNFYIVISDAKDKSEDELEELKDLGKNTLVIHITYDLEKKKIVEIKLIYRSEDNKIEEYIHK	1.831187526315421	0.9151390250404006	72.33289337158203	0.8055262565612793	7.54152250289917	nan	10000.0
monomer-200-nr2-run1_result_0	71	EIKEALKGIEEPGESLDSPNWYSTKLSEEMVKELNKKLPAIPKNVYKKDENGKWVPADVDDPNKPPVSLEGITEMWIFFKIEDVNNKLKVSKVYIALYKKETKEYYFMKFDKPSKVIGNTYVFEIKNNAKFGNQPLKKKNIYIVISESKDNNKEKLNNLKNLGKNTIVIEITYDLKKKKIVEIKLIYRSEDNKLEILEQK	2.0032707822538525	0.8975399188813126	70.63822174072266	0.7806011438369751	8.26580810546875	nan	10000.0
monomer-200-nr2-run1_result_0	72	MIEEALKGIEKPGESLKSPNWHSVELSEEMVKKINEILPALDKNVKKLNENGQWVDADNDDETKPPVSTEGFTKITIYFYIEDKNNKLIVKSVRIVFYKEETKEIYYLELPKPVKVIGNAYIFKIENKAKFGDKPLKERTFYIVITDAKNESEEVLEELKNLGPNTLVILITYDLKKKKVVKIKLIYRSEDNKIEVWEQE	1.9682210733964254	0.9113737168762787	72.36524200439453	0.7984164953231812	7.840292930603027	nan	10000.0
monomer-200-nr2-run1_result_0	73	DIKKALEGIEEPGFSLNSPNWHSTEIPKEMVDFLNEKIPALDKNVYKKNEEGKWEKANIDSDDKPPVSTKGITKITIFFHIKDENNKLKVEKVYIVFYKEETKEYYYKKFEKPSKVIGNAYIFEIKNNAKFGDKPLKKKDFYIVISESKNENKETLKELKELGKNTTVILITYDLEKKEIVKIKLIYRSEDNTIEEKVYE	2.0652112759505723	0.9003029541915848	73.99937438964844	0.8015127182006836	6.959017753601074	nan	10000.0
monomer-200-nr2-run1_result_0	74	DIKEFLKGIEEEGFEFSSENWHSVEIPEEMVKFLNKKIPAIDKNWYKKNEEGKWEPTNVDDPSKPPVSTEGFTKITIYFYIKDENNKLIVEKVYIVLKNDKTKEYYFKKLEKPEKKIGNTYVFKIENNAKFGDKPLKKKTFYIVISDSKNNEENKLKELENLGKNTTVIKITYDLKEKKIVKIEIIHKSEDNKIEVLTYE	2.5135969812298278	0.8699641491396031	74.16959381103516	0.8179529905319214	7.220557689666748	nan	10000.0
monomer-200-nr2-run1_result_0	75	SIKEFLKGLEEEGFELSSPNWHSVEIPEEMVKKLNELLPAFPRNILKKNEEGKWEPVDNDSPDKPPVSTKGITKITIFFYIEDKNNKLIVKKVYIAFYKEETKEYYFMKFEKPEEVIGETYIYKIKNEAKFGDKPLEKKNLYIVISDSKNESKEILKELKNLGKNEIYIIIIYDLEKKKVVKIKLIYRSEDNKIKIYEHE	2.17782769058284	0.9035412791261499	74.87935638427734	0.8129807710647583	6.956306457519531	nan	10000.0
monomer-200-nr2-run1_result_0	76	MIKEALKGIEEPGESLSSPNWHSIEIPEEIVKFINEKIPALDKNVLIKNEDGKWKPANNDDPNKPPISTEGITKITIYFKIENENNKLKVSKVYIAFYKKKTKEIYFKKFEKPSKVIGNSYIFEIKNNAKFGNKPLEKKDFYIVISESKNNNKNTLNNLNNIGKNTLVIKITYDLKKKKIEKIEVIYNSEDNKLEILEYE	12.779722408179182	0.6161508023302211	55.47734069824219	0.6193655729293823	13.028801918029785	nan	10000.0
monomer-200-nr2-run1_result_0	77	MIKEALKGIEEPGFELSSPNWHSVKIPEEMVKFINEKIPAFPKNWYKLNEDGKWEPANVDSDDKPYISTKGITEMTIFFYIKDENNKLIVEKVYIALYKKETKEIYYKKFEEPTKVIGNSYIFEIKNNAKFGNKPLERKNFYIVISDAENENSNPLNDLSNLGKNTLVIKIIYDLKKKEIVKIKIIYRSEDNKLEILEYE	15.984832643133291	0.32782278759438205	36.58655548095703	0.3656105399131775	19.4609375	nan	10000.0
monomer-200-nr2-run1_result_0	78	EAKEFLKGIEEPGFSLDSPNWHSVELPEEIVKFIEKKLPYLPKDVYVKNENGKWEKANIDDPNKPYLSTKGITKITIYFYIEDKDNKLNVKKVYIVFYNEKTKKYYYKKFEKPVEKIGNSYIFKIENKAKLGNKPLKKKDFYIVISESKENNKETLKELKNLGKNTLVIKITYDLEKKEVVKIEVIYRSEDNKIEKLEHK	18.006544550977758	0.15624237323333978	44.228389739990234	0.40722137689590454	17.14214515686035	nan	10000.0
monomer-200-nr2-run1_result_0	79	KIREALKGLEEPGWSLDSPNWHSVKIPEEMVKKLEELLPTLDKDWLKKDENGKWVKADNDDPNKPAVSTKGFTEIYIFFKIEDKNNKLIVERVYIAAYKKETEEFYYKEFKKPEKVIGNTYIYKIENNAKLGDKPLEKKDIYIIISESKNENEKELEELKNLGKNTIYIKITYDLEKKKVVKIELIYTSENNKKEIWEHK	1.703793469420774	0.9238196654347732	73.04645538330078	0.7929359078407288	7.293924808502197	nan	10000.0
monomer-200-nr2-run1_result_0	80	DVKEALKGLEKPGWSLDSPNWHSTELPEEMVKKLNELLPAFPKNILKKDANGNWVPANNDSPDKPAVSFKGFTKITIFFKIENVNNKLIVSEVRIVLYKEETKEIYYMEFPKPSKVIGNSYVFEIKNDAKLGDKPLEKKNLYIVISEAKNSNKETLNDLSNLGKNTIVIKITYDLEKKKVVKIELIYRSENDKIEKWVYE	2.0379942903204067	0.8990399772342945	73.49219512939453	0.8107602596282959	7.337757587432861	nan	10000.0
monomer-200-nr2-run1_result_0	81	MIKEFLKGIEEPGWELSSPNWHSVEISEEMVKFLNKKLPALDKNVLKKNENGEWVPANIDSDSKKPVSLEGITKITIYFKIKDVNNKLIVERVYVAFYNEKTKEFYFKKFEKPEKVIGNTYIFKNEVNAKFGNKPLEKKNFYIIISDSKDEEKERLKLLENIGKNEIYIIITYDLEKKEIVKIKLIYRSEDDKIEILEQE	2.335405030822968	0.8739432446477992	69.85923767089844	0.7602100372314453	8.960381507873535	nan	10000.0
monomer-200-nr2-run1_result_0	82	SIKEALKGLEEPGWELSSPNWHSVEIPEEMVKFLNEKIPALDKNVLVKNEKGEWVNSNIDSDDKPPLSTKGITKITIYFYVKDENDKLIVERVRIVFYKEETKEIYYKTFEKPEKVIGEAYIFKNENNAKYGNKPLKKKNFYIVISDSKEENKKVLEELKNLGKNELVILITYDLEKKKVVKIKIIYRSENNKLEILEHE	2.5499929083356316	0.8524649565920196	72.846435546875	0.8032639622688293	7.740345478057861	nan	10000.0
monomer-200-nr2-run1_result_0	83	EAKEALKGIEEEGFEFSSENWHSIEIPEEIVKKFNEKIPAIDKNVYKLDENGKWVPANIDDPNKPPVSTKGITKMYIYFYIKNENNKLIVEKVYIVLYKEETKEYYYKKYEKPEKVIGNSYIFKNENNAKFGNKPLDKKNFYIVISDSKNENENILKELENIGKNENYLIIVYDLEKKEVVKIEFIYRSEDNKIEKYEYE	2.23338071294142	0.8877733586796684	65.39389038085938	0.7136886715888977	9.874824523925781	nan	10000.0
monomer-200-nr2-run1_result_0	84	MALEALKGIEEPGESFESPNWHYVKLPEEIVKKLNEYLPALPKNILIKNEDGKWVPANIDSDDKPAVSTEGIDEIYIFFYIEDKNNKLIVKKVYIVFIKKKTKEIYFKKLDKPSKVIGNTYIFEIKNDAKFGNKPLEKKNIYIVISEAKNDNKEELKELKDLGKNTIVIKITYDLKKKKIVKIELIYRSEDNKIEKYESK	1.760116370472119	0.9226237129544728	71.43744659423828	0.7939232587814331	7.999657154083252	nan	10000.0
monomer-200-nr2-run1_result_0	85	EALEALKGLEEPGWSFESEDMHYVEISKEMVDFINKKLPYLDKNVLKKNADGKWEPANNDSEDKPAVSTEGITKITIFFKIKKENNKLIVEKVYILFYKEETKEYYFKKFDKPSKKIGKTYIFKIENNAKLGNEPLIKKNFYIVISDSKNKNKEILKDLKDLGKNTLYIIIEYDLEKKKIVNIKLIYNSEDNKIEKLEQK	2.214713895524247	0.8761038843877336	73.59707641601562	0.7931110858917236	7.224505424499512	nan	10000.0
monomer-200-nr2-run1_result_0	86	DIKEALKGIEPEGWSFESPNWHSVKLSKEMVEKFNEIIPALDKNWKKKNADGKWVDANNNSDDKPAVSTKGITEITIYFKIKDENNKLIVERVYIAAKNEKTKEIYYKEFEKPVKVIGEAYIFENKINAKFGNKPLEKKNFYIVIYDAKSKKKETLKKLENLGKNTTVILIEYDLEKKKVVKIELIHRSENNKIEKLVQE	1.6754833046605448	0.9241292737195757	69.61319732666016	0.7740395069122314	8.52283000946045	nan	10000.0
monomer-200-nr2-run1_result_0	87	DIKEFLKGIEKPGWSLESPNWYSTKLPEEAVKFINKKLPYLDKNVLKKNENGKWEPANIDDPNKKPVSLEGITEITIFFHIKDENNKLIVEKVRIVFYKKETKEYYYKEFPKPDKVIGKAYIFKIENNAKLGNEPLKKKTFYIIISEAKNKEEEILKNFENLGKDTLIIKIIYDLEKKEVVEIEIIYNSEDNKIEKLTYK	12.760217755176527	0.6650493855810399	58.10073471069336	0.6196182370185852	11.659602165222168	nan	10000.0
monomer-200-nr2-run1_result_0	88	KILEALKGIEPEGFSFESPNWHHVELPEEMVKEFQKKIPALDKNWKIKNSEGKWEDANIDSDNKPPVSTKGITKIYIFFYNEDKNNELIIKRVYIVAYNEKTEKIYFKEFKKPSKVIGKAYIFEIKNNAKYGNKPLEKKDFYIVIYDSENEEEEILNELKNLGKNKTYIIIEYDLKEKKIVNIKLIHTSEDNKIEILEHK	2.6011728214464735	0.8559411838208537	75.47282409667969	0.8285382986068726	6.550461769104004	nan	10000.0
monomer-200-nr2-run1_result_0	89	MIKEALKGLEEPGWSLDSPDWHSTKIPEEIVKFINKKLPAIDKDVLVKNENGEWVPANIDDPSKPPLSLEGITEITIFFKIKDKNNKLIVEKVYLVLYNKKTKKIYFKKFEKPEKVIGNTYVFKIENSAKLGDKPLEKRNFYIVISDSKNNNENILKELEELGKNELVIKITYDLEKKEVVEIEVIYRSEDNKIEKLKYK	2.6809801532909883	0.8581383049371337	68.14137268066406	0.7423177361488342	8.788005828857422	nan	10000.0
monomer-200-nr2-run1_result_0	90	MILEALKGIEPPGFSFDSPYWHSVEIPEEMVKKLNELLPALDKNIYKKNEDGKWVPADIDDPNKPPVSTKGITKITIFFYIKPENNKLIVERVYVVFYKEETKEIYYKEFNKPSKVIGNTYVFEFKNNAKYGDKPLEKKNFYIIISEAKDNNKEKLLDLKELGKNTIYIKITYDLEKKKVVKIELIYRSEDNKIEKWEHK	2.0616744880534825	0.9025874074223403	70.64733123779297	0.7800964713096619	8.143128395080566	nan	10000.0
monomer-200-nr2-run1_result_0	91	DIYEALKGLEEPGWSLESENWHSVEIPKEMVDKLNEILPAIDKNVLKKNKDGKWEPANNDSPDKPPVSTKGITKITIFFYIKDENNKLIVERVRLVLYNEKTKEIYYKEFKKPSKVIGNSYIFEIKNNAKYGNKPLEKKNIYIVITDAKNKEKEKLKKLENLGKETTYIIITYDLEKKKIVEIKLIYVSKDNKIEEWIYK	2.3521503562695742	0.8659183295468508	69.43717193603516	0.7740609645843506	8.628721237182617	nan	10000.0
monomer-200-nr2-run1_result_0	92	DALEFLKGIEKPGFSLESPNWHYVKLSEEMVKKLNEILPALDKNIYVKDKDGKWKPANVDSDTKPPISTKGITEIYIFFYIKDEDNKLIVEKVYIVFINKKTKKYYYKEFEKPEKVIGNAYVFKFKNNAKFGSKPLEKKDFYIVISDAKNENKDLLNKLKEIGKNELYIIIVYDLEKKKVVKIELIYNSEDNKLEILKQE	1.9826973956943896	0.9045555312170112	68.28759765625	0.7668271064758301	8.914514541625977	nan	10000.0
monomer-200-nr2-run1_result_0	93	KIKEFLKGLEPEGWELSSENWHSVELPEEIVKFLEEKIPYLDKDILVKNENGEWEKANVDSPNKPPISFKGITKITIYFKVKNENNKLIIEKVYIAFYNEKTKKYYYKKFEKPEKVIGNSYIFKFENNAKLGDKPLEKRNFYIVISDSKNNNNKILNNLSNIGKNETYIIITYNLEKKKIEKIEVIYRSEDNKIEKLISE	18.239246844963112	0.13435091568434754	41.290771484375	0.4402926564216614	17.50782585144043	nan	10000.0
monomer-200-nr2-run1_result_0	94	KIKEALKGIEPEGFSLSSPNWHSYKLSEEMVKKLQKIIPAFPKNWYVKNSNGKWEPSNIDSPDKPPLSFEGITEMVIYFYIENKNNKLIVKAVYIALYKKKTNEIYFKKFEKPSKKIGESYIFKIENNAKLGDKPLEKKDLYIVISNAKNNSEETLKILENLGKNTTVILITYDLEKKKIVKVKLIYRSEDNKIEIWEEE	2.068891108327236	0.8987053772015787	72.42733764648438	0.806261420249939	7.517426490783691	nan	10000.0
monomer-200-nr2-run1_result_0	95	KIKEALKGLEKPGWSLDSPNWHSVKLSEEMVKFINEKLPAFDKDWLKKNEKGEWVPANNDDPSKPAISTEGFTEITIFFKNKNVNNKLIIEKVYIAAYKKKTKEIYYKEFEKPSKVIGNSYIFEIKNNINLGNKPLKRRNFYIVISDSKNSNTEKLKELSELGKNTLVIKIIYNLEKKEIEKIEIIYRSEDNKIEKLIQE	19.096187464370473	0.1655018817313058	33.005462646484375	0.25752687454223633	21.476585388183594	nan	10000.0
monomer-200-nr2-run1_result_0	96	DFEEFLKGLEPEGWELSSPDWHSVTLPKEMVDFFNKKIPALDKDWLIKNEDGKWVPANIDSPDKPAISTKGITEIKIYFKIKDVNNKLIVERVRVVAYDKKTKKYYYKEFPKPDKVIGESYIFKVKNEAKLGDKPLEKKDFYIVISDAKEEEEEKLKELEELGKNTLVIRIVYDLEKKEIVKIEMIYRSEDNKIEKLEYK	2.30735350956722	0.8773552519747517	75.54678344726562	0.8263131976127625	6.797460079193115	nan	10000.0
monomer-200-nr2-run1_result_0	97	DIKEFMKGIEPEGFEFSSPNWHSVKLPEEIVKFLNEKLPYFDKNWYKKDADGNWKPANIDSPDKPAISTQGITEITIFFYIKDENNKLIVERVYIAAYNKETKEYYYKEFPKPSKKIGNTYIFKIKNNAKLGNKPLEKKDLYIVISDAKEENKEKLKLLENLGKNTIVIEIIYDLEKKEIVKIKVIYRDENDKITILEYE	1.9604111809176972	0.9065083142844368	67.6966323852539	0.7463376522064209	8.935393333435059	nan	10000.0
monomer-200-nr2-run1_result_0	98	EIKEALKGLEKEGFSLDSPNWHSVKLPEEMVKKLNEKIPALDKNWLVKNEDGEWKPANNDSPDKPALSTKGITEITIYFYIKDENNKLIVEKVYIAAYNKETKKIYFKELPEPSKVIGEAYIFEIKLNNKLGNKPLQKNNIYIIISNAKNDNKELLNLLKNIGKNTTYIIITYDLEKKKVVKIKLIHKSENNELTIYEYE	17.696135528625486	0.17814684190819377	37.640079498291016	0.333892822265625	19.91986846923828	nan	10000.0
monomer-200-nr2-run1_result_0	99	EAKEALKGIEEPGEELSSPNWHSIEIPEEMVKKFNEIIPAIPKNVYKKNENGEWVPSNIDSPNKPYVSTEGITKMYIFFKIEDVDNKLKVSKVYIVLIKEETKEIYFKKYNKPEKVIGNTYIFKIKNDAKLGNKPLNKKNFYIVISDAKNNEKEKLKKLENLGENELVIEITYDLKKKKVVNIKLIYRSKDNKIEEYEYK	11.454128645257477	0.40423435293798265	45.83027267456055	0.46716877818107605	16.279170989990234	nan	10000.0
monomer-200-nr2-run1_result_1	0	DWEAELVERLGEGGLGRLRAELEALVASWEDPAWHETFDVDETLRVLYRAEALPELGAWVRDPSPEARRELARLLLAYYIARDVLLPLMEAAAAGEVDPSKPLVLAIEREEEEGDEPLGPRVRFRVYTIEEAIELLKEKGNLILLPIRPVPIRPDSLPSIFDPEALEELKKALEEAGIDFEKIDLSLMERLDRLVRALVA	7.153031015743299	0.6062403908425319	57.77998733520508	0.5873246192932129	12.888287544250488	nan	10000.0
monomer-200-nr2-run1_result_1	1	ARAARRVARFGEGGLGRLRALVRELVEASADPALHETFDVDRFLEVLEKAEFDPVLGAIVEDWSPEARRELARLLLAWYITERVLLPLAEKAAAGEVDPERPLVLLIDREEEEGDEPFGPRVRFELLTIEEAIARLKEKGNLDLLAVRPVPLRPDSLPSLFDPAARAELEAALRAAGIDPSRIDWSLAETLDRLFRAAYA	11.806140973100478	0.43894271166697735	54.654788970947266	0.5174983739852905	13.77995491027832	nan	10000.0
monomer-200-nr2-run1_result_1	2	ARRAELVARLGEGGLGRLRATIEALVASWSDPAWHADFDVDALLDVLARADLLPELGEIVRDPSPEALRRLARLLLAYHITRRVLLPLAERAAAGEIDPDEYLVLAIIRETEEGDEPFGPNIKFEIYTIEEAIAKLKEIGNMDLLAIRPRPPRPDSLPSLFDPAAQAALEEALKAAGIDPAKIDLSLQELLERLYRALLA	2.2889913946594618	0.9029635505895085	62.51827621459961	0.6250491142272949	11.47026538848877	nan	10000.0
monomer-200-nr2-run1_result_1	3	SRRAELVARLGEGGLGALRAELEALVASLSDPEIHRDFDVDAFLEVLYRADALPRLGAWVRDRSPAARREVARLLLAYIITRRVLVPLAEKAAAGEIDTSKPYVLIIERKEEEGDEPLGKDVEFKILTIEEAIEYLKEKGNLIVLPIRPRPPTPESLPSLFDPEALEELKKALEEAGIDFEKIDLSLLETLERLYRAYLA	19.91539561323757	0.18434232462191108	42.70273971557617	0.2890487313270569	18.677637100219727	nan	10000.0
monomer-200-nr2-run1_result_1	4	AAAAELVARLGEGGLGRLREWLREWVASLADPEVHRVFDVDEFLAVLRRADLLPVLGAAVRDWSPEARRELARLALAYRITRLVLLPLAEAAAAGEVDPARPLVLLIERDVEEGDEPFGPDVRFEVLTIDEAIARLKELGNLDALAIRPRPITPEALPSIFDPAAEAELRAALEAAGIDPSKIDHSLAAVLDRLYRAAVA	18.277792860444883	0.18287118937193406	43.365806579589844	0.2604019045829773	19.951847076416016	nan	10000.0
monomer-200-nr2-run1_result_1	5	AAAAALVARLGEGGLGRLRARLEALVARSADPELHATFDVDAFLAVAAAADLLPELGAIVEDWSPEADRRLARLLLAWVITRRVLLPLAEAAAAGEVDTSRPLVLLLEREEEEGEAPLGPRVRYEVLTIEEAIARLKERGNVIALAIRPRPITPEELPSLHDPAAEAALREAMEAAGLDPAENDLSLQELLDRLYRAAVA	14.375920772867136	0.46553389439257414	60.58192443847656	0.5158043503761292	15.039042472839355	nan	10000.0
monomer-200-nr2-run1_result_1	6	ARRARLEARLGPGGLGELRARIEALVAADADPEVHRVFDVDELLDVLERAELLPELGAWVRDRSPEADRRLARLLRAYRITRLVLLPLAEAAAAGEIDPDEYLVLLVDRRVEEGDEPWGPDVEYRVLSIEEAIEYLKEVGNVDALPIRPVPITPEEIPSIFDPEALERLREALREAGIDPERIDLSLLELLDRLYRALVA	8.340125432841809	0.5067904467285821	50.31459045410156	0.39908987283706665	16.33018684387207	nan	10000.0
monomer-200-nr2-run1_result_1	7	EEEKLLIEKLGEGGLGRLKKKIEEIVKSWSNEEWKKTFDVDELLKVLLKAEFLPELGEIVKDWSEEAKKKLAELILAYYITKEVLIPLAEKANAGEIDTNEYYVLLIIKNIEEGDEPFGKDIKFEILTIEEAIKKIKEIGNIIALAIKPVPITKDSIPSIFDEEAEKKLIEALKKEGIDPEKIDFSIKEKLDKLYKAIVS	9.020882083489374	0.6094933113234524	58.98430633544922	0.5671976208686829	12.935847282409668	nan	10000.0
monomer-200-nr2-run1_result_1	8	SWRADLIARLGEGGLGRLRARMRELVARLADPAWHRDFDVDATLEVLYRADALPELGAIVRDWSPEALRRLARLLLAHRITREVLLPLAEAAAAGEIDPDEYLVLLLLREEEEGEEPLGPRVRFEILTIEEAIERLKEVGNVIALAIRPRPLRPDSLPSLFDPEAEAALVAALKEAGIDPSKIDLSLRATLDALYRAAAA	17.73309807033843	0.19232980412734238	39.297054290771484	0.20891569554805756	21.359228134155273	nan	10000.0
monomer-200-nr2-run1_result_1	9	EWEAELRERLGEGGLGRLRREIEEMVASWSDPAWHEDFDVDELLRVLYEADLLPELGAIVRDPSPEARRRLAELVLAYYITKRVLLPLAKAAAAGEIDTSKYYVLIIERDIEEGDEPFGKNIRFRILTIEEAIEYYKEKGNLDLLPIRPRPITPESLPSLFDPEALEELKKALEEAGIDFEKIDLSLMETLDRLYRALVR	14.194581985429107	0.3609999247383098	56.99182891845703	0.4767919182777405	14.650466918945312	nan	10000.0
monomer-200-nr2-run1_result_1	10	SRRADLVARFGEGGLGRLRKLITEMVESLSDPKIKETFDVDEFLDVLYKAEFTPVLGRAVEDWSEEARREIARLLEAYIITKEVLIPLAEKAQKGEIDTSKYYVLLIIREEEEGEEPFGKNIKYEILTIEEAIEKLKEIGNVIALPIKPRPITPDEIKSFFDPEALEELIKALKEAGIDPEKIDLSLIEILDKLYKAYVS	14.871125257417882	0.3326871558265593	54.068634033203125	0.5045753717422485	14.90779972076416	nan	10000.0
monomer-200-nr2-run1_result_1	11	SRRAELVRRFGEGGLGRLRRRIEEYVASLSDPSWHETFDVDETLDVLAKADFLPELGEIVRDESPEAERRLAELLLAYDITKNVLLPLAKKAQAGEVDTNEYYVLLIDRDIEEGDEPYGKNIKYIIKTIEEAIEYIKEKGNVDALPIKPVPITPESLPSIFDPEALKELEKKLKEAGIDPSKINYSLMEKLDKLYRAAVS	16.18122469264231	0.2740285667062841	39.143104553222656	0.26301971077919006	20.111865997314453	nan	10000.0
monomer-200-nr2-run1_result_1	12	AWRAELLARLGEGGLGALRAAIEAYVASRSDPAWHETFDVDRTLEVLYRAEALPRLGAWVRDPSPEAARELARLLLAYDIAERVLLPLLEKAKAGEIDTSEYYVLMIKREIEEGDEPFGKNIKYEILTIEEAIEKLKEYGNMILLPIKPVPPLPDELKSIFDEEARKKLIEALKKAGIDPSKIDFSLMETLDRLVRAILA	19.93205576481168	0.1442223353307933	40.901954650878906	0.2630271911621094	21.059246063232422	nan	10000.0
monomer-200-nr2-run1_result_1	13	SRRAELVARLGEGGLGRLRRRIEELVAARADPAWHETFDVDEVLDVLYRAELMPTLGRIVRDESPEAERELARLLLAYEITRRVLLPLAEKAAAGEIDTSKYYVLLIDREIEEGEEPFGPNVRFKVLTIEEAIEYLKEKGNLIALPIKPVAPTADSLPSIFDPEALKKFIEALKKAGIDPEKIDLSLMETLERLYRAALA	1.4157625581607713	0.9444455785996149	76.16487121582031	0.8083921670913696	6.339178562164307	nan	10000.0
monomer-200-nr2-run1_result_1	14	ARRAELEARLGPGGLGRLRRRIEELVASWSDPEWRETFDVDALLDVLYDADLMPELGAIVRDWSPEADRRLARLLLAYRITRRVLLPLAEAAAAGEVDTDEYLVLLLDEDREEGEEPFGPDVRFRVLTIEEAIAYLKERGNVTALAVRPRPATPEALPSLHDPAAEEALVAALKAAGIDPEKIDHSLRELLDRLYRAALA	16.697654464652235	0.2082085759012003	48.47555160522461	0.3246137797832489	18.320974349975586	nan	10000.0
monomer-200-nr2-run1_result_1	15	SAAAELVARLGEGGLGELRAELEELAAARADPAWRETFDVDELLAALYRAEALPELGAWVRDRSPEARARLARLLLAYDIARRVLLPLAERAAAGEIDPDRPYVLLLRRRRAAGDEPFGPDVRYEILTIEEAIERLKEEGNLTLLPIRPRPIRPDSLPSLFDPAALAELEAALREAGIDPAAIDLSLMELLDKLYRALVS	17.654487979193103	0.17203177294876723	41.942413330078125	0.2670767903327942	21.012331008911133	nan	10000.0
monomer-200-nr2-run1_result_1	16	ARRARLLAELGEGGLGRLRARIEELVARSSDPAWHRTFDVDRLLDILADAEELPRLGAIVRDWSPEADRELAELLLAYRITREVLLPLAERAAAGELDPEKSYVLIIDREVEEGEEPFGPNVRYRVLTIEEAIEYLKEKGNLDLLPIRPRPITPDALPSLFDPAALEELEKALKEAGIDPEKIDLSLIPRLERLYRAAVR	14.916246909114912	0.3484609899766778	50.83435821533203	0.3984910249710083	17.358579635620117	nan	10000.0
monomer-200-nr2-run1_result_1	17	SHMAELVARFGEGGLGRLRKEITELVESLSNPEIKEVFDVDEFLDVLYKAEFLPELGEIVRDWSEEARKRLAELLLAYIITKLVLLPLSEKAKKGEIDTKKYYVLLIDREKEEGDEPLGKNVKFKILTIEEAIEYLKEKGNIDALPIKPKPITEDSLPSIFDKEALEKFIKALKEAGIDPEKINFSLMEKLEKLYKAAVS	12.072474140797905	0.3528326905381749	41.34860610961914	0.27837643027305603	19.3089599609375	nan	10000.0
monomer-200-nr2-run1_result_1	18	SHMAELVARLGPGGLGRLRRRIEELVASWSDPEVHETFDVEEFLRVLERAELLPELGAIAEDWSPEARRRLERLLLAYIIARRVLLPLAQRAQAGEVDPDEYLVLLIEREVEEGEEPLGPNVRFEILSIEEAIARLKERGNLTLLAIRPRPLRPDSLPSLFDPAAEAALRAALEAAGIDPSKIDRSLAELLDRLYRAIAA	17.723466543291373	0.236555219915841	41.88960647583008	0.25648269057273865	20.573585510253906	nan	10000.0
monomer-200-nr2-run1_result_1	19	MWRAELVARLGEGGLGALRAELEALVAALSDPAVHETFDVDRLLDVLYRADAMPELGAWVRDRSPEARRRVARLLLAYIIAERVLLPLAEAAAAGEVNPNEYYVLLIKREEEEGDEPLGPNVRYEILSIEEAIEEIKKEGNIIALPIKPKPITPEELPSLFDEEARKKLIEALKEAGIDPEKIDFSLIETLERLYRALVA	19.634503307385575	0.163359680361554	42.8226318359375	0.25771546363830566	20.34433364868164	nan	10000.0
monomer-200-nr2-run1_result_1	20	AAEAELVARLGEGGLGRLRARLDALVAASADPRLHEVFDVDEFLRVLYRADALPELGAIVEDESPEADRRLARLLLAYVITRLVLLPLAEAAAAGELDPERHYVLLIEREEEEGDEPLGPRVRFRVLPIEEAIARMREVGRIIALPIRPRPIRPDELASLFDPAALAELEAAMRAAGIDPARNDLSLMETLDRLYRALVA	8.712913943122818	0.4950062726444369	57.84247589111328	0.457623690366745	14.662590980529785	nan	10000.0
monomer-200-nr2-run1_result_1	21	EEEEILIKELGEGGLGRLKKRIEELVASWSDPELKKSFDVDEFLKVLYKADFLPELGKIVKDWSEEADKELARLLLAYYITKYVLIPLAEKAQKGEIDTNEYYVLIIDREIEEGDEPFGKNIKFEILSIEEAIEKYKEKGNLILLPIKPKPITPESLPSIFDEKALKELEEALKKAGIDPSKIDLSLMEILEKLYKAIYS	1.4093650729685185	0.970470966481313	77.3086166381836	0.8100509643554688	5.923924922943115	nan	10000.0
monomer-200-nr2-run1_result_1	22	SWKEYLIEKFGEGGLGKLKKKIKEIIESLSDEKIKEVADVDEILEVLLKAELDKELGEIVKNESEEAKKKLAKLLLAYIITKLVLLPLAEKAKAGEVDTDKYYVLLIKRKIEEGDEPFGKDIEFEILTIEEAIEKLKEEGNIIALAIKPRPLLPDEVKSLFDPAAEKALKEALKAAGIDPSKIDFSLQEILDKLFKAAYS	17.817694891251808	0.17981207700416138	41.138885498046875	0.2750755250453949	19.93288803100586	nan	10000.0
monomer-200-nr2-run1_result_1	23	AAAARLRAELGEGGLGRLRARIEELVAARADPAWHATFDVDAFLAVLEAADALPELGAIVRDWSPEADRRLARLLLAYEIAERVLLPLARAAAAGEVDPSRHLVLLLLRDVPEGDVPLGPDVRFEVLTIEEAIARIKEEGNIIALAIRPRPLRPDALPSLFDPEALAALEAAMKAAGIDPAKNDLSLQETLERLYRALAA	12.082195486913143	0.35377024885092184	41.907928466796875	0.25340479612350464	20.98879623413086	nan	10000.0
monomer-200-nr2-run1_result_1	24	ARRARLVAELGEGGLGRLRAEIEELVASWSDPEWHETFDVDELLDVLARADELPRLGAWVRDPSPEARRELARLVLAYYITRRVLLPLHKKAQAGEIDTSKSYVLLIEREEEEGDEPFGPNIKFKVLTIEEAIEYLKEKGNVDALPIRPVPLTPESLPSIFDPKALEELIKALKEAGIDPEKIDLSLMETLDRLYRALYA	1.4261540868642422	0.9484320240192652	72.96733856201172	0.7442266941070557	7.111672878265381	nan	10000.0
monomer-200-nr2-run1_result_1	25	SMDAALVARFGEGGLGALRAELEALVASLADPEVHETFDVDEFLRVLAAAEELPALGRWVRDPSPEARREVARLLLAYIITRRVLLPLAEKAAAGEVDPDKYYVLLIIREEEEGEEPLGPNVRFEILTIEEAIEKLKEIGNIIALAIRPKPPTPEELPSLFDPEAEKELEEALKKAGIDPSKIDHSLQELLERLYRAALA	16.67830269078519	0.30064527797460905	46.00867462158203	0.2887091636657715	20.075321197509766	nan	10000.0
monomer-200-nr2-run1_result_1	26	MREAELRARFGEGGLGRLRAALEELVASWSDPALHADFDVDEFLAVLADAEFLPRLGAWVRDESPAARRELARLLLAYDIARRHLLPLLERAAAGEVDPSKPLVLLIIREEEEGDEPFGPNIRFEFLTIEEAIAKMKELGNIDALAVRPVPPRPDELRSIFDPEARAELEAALKAAGIDPAKIDWSLAADLDRLVRALLA	18.35827972576078	0.23882617001608814	47.10786056518555	0.25472259521484375	20.687776565551758	nan	10000.0
monomer-200-nr2-run1_result_1	27	SREKELIERFGEGGLGKLRKLIEEMVESLSDPKIKETFDVDEFLEVLYKAEQMPVLGEIVKNFSEEAKKKLAELLLAYIITKEVLLPLAEKAQAGEIDTSKYYVLLIIREEEEGEKPFGKNIEFRIATIEEAIEILKEKGNIIALPIKPRPIRPDELKSLFDPEALEKLIKALKEAGIDPEKIDLSLLEILDKLFKALVS	21.59553237711709	0.14015765986391862	49.095062255859375	0.41623347997665405	16.60167121887207	nan	10000.0
monomer-200-nr2-run1_result_1	28	SMAAELVARFGEGGLGRLRAEIRELVEEWEDPEWREEFDEDELLAVLYRAELTPELGAIVRDPSPEARRRLARLLLAYRIARRVLLPLAEKAAAGEVDPEKYYVLLIEREEEEGEEPFGKKIRFRIETIEEAIERIKEIGNIDALAIRPKPLTPESLPSLFDPAAEEELKKALKEAGIDPEKIDFSLQEILDRLYRAIAA	16.174640541547323	0.36912553687612387	50.756805419921875	0.4429674744606018	17.328981399536133	nan	10000.0
monomer-200-nr2-run1_result_1	29	ARRARRLAEFGEGGLGRLRARIEALVASWSDPRWKETFDVDEVLDVLERAELDPVLGRIVRDWSPEADRELARLLLAYYITKYVLLPLAEKAAAGEVDPEKPLVLIIERDIEEGDEPFGKNIKFIIRTIEEAIAYLKEKGNAILLAIRPRPPRPDELPSLFDPAAQAELEKALKEAGIDPSKIDYSLQEILDKLYKALLA	16.721664709246173	0.4410129343486713	47.44606018066406	0.38948559761047363	18.347970962524414	nan	10000.0
monomer-200-nr2-run1_result_1	30	ARRAELLARLGEGGLGRLRERIRELVESLDNPEIHETFDVEAFLDVLERADLLPELGAIVRDWSEEARRRLARLLLAYIITRQVLLPLMQKAAAGEIDTNKYYVLLIIRDEKEGEEPLGKNVEFKIETIEKAIEIIKEKGNIIALPIKPVPLTPESVPSIFSEEALEELIKALKEAGIDPEKIDLSLLELLDRLVRAAYA	9.11764509747822	0.5776411711334277	55.576717376708984	0.5093469619750977	14.795597076416016	nan	10000.0
monomer-200-nr2-run1_result_1	31	SLAALLEERLGPGGLGRLRAYLEEFVASLADPEVHEEFDVDAFLRVLLAADLLPELGEAVRDWSEEARRRLARLLLAYIITRRVLLPLAEAAAAGEIDTDEDLVLIIERKIEEGEEPFGKDIRFRILTIEEAIEYLKEVGNADLLAIRPVPLRPDRLESLFDPAAEERLKEALKKAGIDPEKIDRSLQELLDRLYRALAA	14.82306425779858	0.2242824150928432	49.59535217285156	0.3755992352962494	16.467878341674805	nan	10000.0
monomer-200-nr2-run1_result_1	32	EREARRVEELGEGGLGELRRRIEELVQSWSDPEWHETFDVDELLDVLERADLLPELGAIVRDPSEEARRRLERLLLAYYIARRHLLPLARRAAAGELDPAEPLVLAIIRETEEGDEPLGKNVKFEFLPIEEAIALLKEKGNLTLLPVRPRPLRPDELPSFFDPEALAALEAALREAGIDPAKIDLSLLELLERLLRALAA	1.6225248330047701	0.931683875878631	75.06083679199219	0.8131475448608398	6.5084547996521	nan	10000.0
monomer-200-nr2-run1_result_1	33	ARAAELEARFGPGGLGRLRARIRELVAAWADPEWHATFDEDELLAVLAAAEALPELGEIVRDWSPEADRRLARLLLAYEITRRVLLPLAERAAAGEIDPDEPLVLLIEREVEEGDEPLGPRVRFRVLSIEEAIEYIKEVGNVDALAIRPRPPRPDELPSLFDPAAEAELEAALKAAGIDPAKINRELQATLDRLYRAAYA	2.4167499333299363	0.869380600035525	71.2056884765625	0.7135814428329468	7.7497124671936035	nan	10000.0
monomer-200-nr2-run1_result_1	34	ARAAARVARFGEGGLGALRAALEALVASLSDPEIHATFDVDELLDVLFAAEQDPALGAWVRDRSPEAERELARLLLAYIITRRHLVPLAEAAAAGEIDTEEYYVLLIERDEEEGDAPLGPDVRFRFLTIEEAIEYLKERGNVIALPIRPRPITPEELPSLFDPAAEEELRKALEEAGIDPEKIDLSLQDLLDRLYKAYVA	15.877517642365422	0.2818887841369247	45.43186950683594	0.26455795764923096	19.9812068939209	nan	10000.0
monomer-200-nr2-run1_result_1	35	AEEAERVARFGPGGLGRLRARIREWVAALADPEVHETFDVDEVLAVLRRAELEPVLGEAVRDWSPEAERRVAELLLAYIITRRVLLPLAERAQAGEVDTNEYYVLVIERKTEEGDDPFGRDVRYRILTIEEAIEYYKKVGNVDMLAIRPVPIRPDSLPSLFDPEAEAKLKEALKKAGIDPSKINFALQETLDRLYRAAVA	6.705428482635801	0.6495507964550579	57.5947380065918	0.5373753309249878	13.032669067382812	nan	10000.0
monomer-200-nr2-run1_result_1	36	SRRAELVERFGEGGLGRLRRLIEELVASSSDPEWHETFDVEELLEVLREAELDDTLGRIVRDDSPEARRELARLLLAYYITKYVLVPLAEKAKKGEIDTNEYYVLIINREIEEGDEPFGKNIKFEVLTIEEAIEKLKEKGNLILLPIKPVPPTPEELKSIFDEKAKKELIEALKKAGIDPEKIDFSLMEILEKLYKAYYS	9.000989214264495	0.5496784036223294	47.299808502197266	0.37655705213546753	16.51836395263672	nan	10000.0
monomer-200-nr2-run1_result_1	37	EEEAELLARLGEGGLGRLRALIEELVARSSDPAWHETFDVDELLRVLRKADLMPELGAIVRDPSPEARRRLARLLLAYRITREVLLPLAEAAAAGEIDPSKPYVLLIIREEEEGEEPFGPDIKFEVLTIEEAIEKLKELGNIIALPIRPRPPRPDSLPSLFDPEALEELKKALKEAGIDPEKIDLSLMDTLEKLYRAALA	16.684918308088484	0.25011672238001187	43.97427749633789	0.33364078402519226	19.737958908081055	nan	10000.0
monomer-200-nr2-run1_result_1	38	AEEAELRARFGEGGLGRLRERIRALVERWADPAWHETFDVDEVLRVLRAADLEPELGAIVRDWSPEADRRLARLLLAYRIARQVLLPLAEAAAAGEIDPEKPLVLLIDRKTEEGDEPFGPDVKYIVRTIEEAIKYIKEKGNLDALAIRPRPIRPDSLPSLFDPEAEKELIEALKKEGIDPEKIDFSLQELLDRLYRALVS	15.548607456283682	0.2457288470775511	39.309207916259766	0.21396806836128235	21.640905380249023	nan	10000.0
monomer-200-nr2-run1_result_1	39	ERRALLVATLGEGGLGRLRERIREFVESLDDPEWKETFDVDRVLDVLLRADFLPELGAIVRDWSEEAERRLAELLLAYYITERVLLPLAEKAQAGEIDENKYYVLLIDIEKEEGDEPLGKNIKFKILTIEEAIEYIKEKGNVIALPIKPKPIRPDSLPSIFDPEALEKLIEALKKEGIDPSKIDFSLMETLERLYRAAVA	1.9052789684918472	0.9283235036026958	77.61888885498047	0.8189813494682312	5.907540321350098	nan	10000.0
monomer-200-nr2-run1_result_1	40	SHEADLVARLGEGGLGRLRERIRELIESLEDEKIKEIFDVDEFLDVLYKAELMPVLGEIVENESEEAEKKLAELLLAYIITREVLIPLAEKAKKGEIDTSKDYVLIIDRKEEEGDKPLGKKIEFKILTIEEAIEYLKEKGNLILLPIRPVAPTPEELKSLFSEEALKKLIEALKKEGIDPEKIDLSIIETLEKLYKAYLS	1.9875876216452235	0.9156094853418361	75.63324737548828	0.8185209035873413	6.300207614898682	nan	10000.0
monomer-200-nr2-run1_result_1	41	HHMAELIERLGEGGLGRLRERIEELVKSWSDPEWHKTFDVEEFLDVLYKAELLPVLGEIVRDWSPEAERKLAELLLAYYITKNVLLPLAEKANKGEIDTEKYYVLLIKREIEEGDEPFGKNIKYEILTIEEAIEKLKEEGNIIALPIKPKPIKPDEIKSFFDEEALKKLEEALKEAGIDPEKIDLSLIETLNKLYKAIVS	16.559527926470516	0.22450035516022268	43.08588409423828	0.32815030217170715	18.53679084777832	nan	10000.0
monomer-200-nr2-run1_result_1	42	SLREELIERFGEGGLGRLKKKIEELVESLEDEKIKESFDVDEFLEVLYKAEFMDELGEIVEDWSEEAEKRLARLLLAYIITKEVLLPLAEKAKKGEIDTNKYYVLLIIKDIEEGEEPFGKNIKFEILTIEEAIEKIKEIGNIIALPIKPKPLTPEEVPSLFDEKALEEFIKKLKEAGIDPEKIDLSLMETLEKLYKALYE	14.50642459590601	0.34688271834922757	58.23491287231445	0.5333282947540283	14.674187660217285	nan	10000.0
monomer-200-nr2-run1_result_1	43	MAEAELVARFGEGGLGELRAEIEALVASRSDPEWHETFDVDEFLRVLYRADLLPELGEWVRDRSPEARRRLAELLLAYDITRRVLLPLAERAAAGEIDPDEPLVLLLEEDREEGEEPFGPDIRYRIETIEAAIERLKERGNLTLLAIRPRPPRPDELPSLFDPEAEAQLREALRAAGIDPERIDLSLRETLERLYRALLA	18.184612467142298	0.19201883917601684	47.30487060546875	0.25086188316345215	21.563186645507812	nan	10000.0
monomer-200-nr2-run1_result_1	44	SRAAERVARFGEGGLGRLKARIEELVKSWSDPEWHEEFDVDEFLDVLEKAEQLPTLGRIVEDWSPEADKELARLLLAYYIARRVLLPLLEKAAAGEVDTSKPYVLIIERKIEEGDEPFGKDIKFIIKTIEEAIEYIKEKGNVIALPIMPRAPTPEELPSIFDPKALEELIKALKEAGIDPEKIDLSLMEILEKLVRAALS	16.758463268205045	0.2889698536825165	39.25951385498047	0.26822036504745483	19.804941177368164	nan	10000.0
monomer-200-nr2-run1_result_1	45	AEEAELRARFGEGGLGRLRAELRALVESLSDPEVHRVFDVDEFLRVLRRADFDEELGAYVRDPSPEARRRVARLLLAYIIAKLHLLPLAERARAGEIDPDEYLVLLIEREEEEGEEPFGKNIKFRFLSIEEAIEYIKKVGNVIALPIRPRPIRPDELPSLFDPEALAEFEAALKAAGIDPSKIDLSLLETLERLYRALVA	13.643256164673753	0.42405257555331316	69.18550872802734	0.681086540222168	9.111021995544434	nan	10000.0
monomer-200-nr2-run1_result_1	46	MAAAARVARFGEGGLGRLRARIRELVERSADPEWHRTFDVDALLDVLAAADEEPRLGAIVEDWSPEADRELARLVLAYRITREVLLPLAEKAAAGEIDTEKYYVLLIIPEEEEGEEPLGPRVRFEILTIEEAIEKLKELGNIIALAIKPKPITPEELPSLFDPEAEKELEEKLKEAGIDPEKIDKSLQEILDRLYRALVA	14.816249089253471	0.4190630228271406	49.3035774230957	0.33174705505371094	18.946874618530273	nan	10000.0
monomer-200-nr2-run1_result_1	47	SMEAYRVERFGEGGLGRLKKRITELVESWSDPKIKEVFDVDEFLDVLLKAEFDDELGAIVENWSEEADKKLERLLLAYIIAKLVLLPLFEKAKKGEIDTNKSYVLIIDRDIEEGDEPFGKNIKFEILTIEEAIEKYKEKGNLILLPIKPKPLTPDKLESIFDPKAEEELKKALKEAGIDPEKIDLSLMEILDKLVKAIYS	2.597449614392374	0.8373602132636981	67.6294174194336	0.6716928482055664	9.122429847717285	nan	10000.0
monomer-200-nr2-run1_result_1	48	ARRARLVAELGEGGLGRLRARIEELVASLSDPEIHKDFDVDRFLEVLERADFLPELGAIVRDPSPEADRRLARLLLAYIITERVLLPLAEKAAAGEIDPNEYYVLIIERDIEEGEEPFGKNIKFKILTIEEAIEYLKEKGNVDLLAIKPRPPTPESLPSLFDPEAEKKLIEALKKEGIDPEKIDFSLRDILDRLYRAALA	13.970098985510997	0.37758938686013005	55.330711364746094	0.49451932311058044	15.618937492370605	nan	10000.0
monomer-200-nr2-run1_result_1	49	EEEEALRAELGEGGLGRLRARIEALVESLSDPRIHEVFDVEEFLRVLRRAELMPRLGAIVRDESPEAERELARLLLAYIITRLHLLPLAEAANRGEIDTSKYYVLLIKRDIEEGDEPFGKNIKFEFKTIEEAIEEIKKEGNIIALAVRPRPITPESLPSLFDPEAEAELKKALKEAGIDPEKIDLSLQELLDKLYRAAVS	16.00599712033677	0.28816049885727624	55.360538482666016	0.494114488363266	15.432372093200684	nan	10000.0
monomer-200-nr2-run1_result_1	50	SYEKELIEKFGEGGLGKLKKYIEELVASWSDENVKKSFDVDEFLKVLYKAELMDVLGEAVKDWSEEAKRKIAELLLAYIITKEVLIPLAEKAQAGEIDTSKPYVLLIIDNKEEGDEPFGKDIKFEILTIEEAIKKIKEKGNIIALPIRPRPILPDSLPSLFDPEALKKFEEALKKAGIDPSKIDLSLMELLDKLYKAYVS	19.67346700937836	0.2838390849474819	50.21193313598633	0.4319280982017517	15.45923900604248	nan	10000.0
monomer-200-nr2-run1_result_1	51	AEAAALVAELGEGGLGRLRAEIEALVAASADPSWHETFDVDEFLAVLRRADLLPELGAIARDWSPEARRRLARLLLAYRITREVLLPLAEKAQAGEIDPNKYYVLAIDRQEEEGEEPLGPNVEFKIYTIEEAIEYYKKKGNLILLPIRPRPITPDELPSLFDPEALEELKKALKEAGIDPEKIDLSLMEILDRLYRAAVA	17.539742280992122	0.20419095536174744	41.411407470703125	0.26128506660461426	20.398935317993164	nan	10000.0
monomer-200-nr2-run1_result_1	52	AAEAELVARLGPGGLGRLRRLIEELVASWDDPEWHEDFDVDELLAVLRAAELLPELGAIVRDWSPEALKTLQRLLLAYYITRRVLLPLAEKAAAGEVDENEYYVLVIEREIEEGDEPFGKKVKFKILTIEEAIEYYKEVGNVILLPIKPVAPRPDELKSIFDPKALEELIKALKEAGIDPSKIDLSLMPLLERLYRAILA	1.5887920538062097	0.9361983708472559	74.35060119628906	0.7829465866088867	6.825198650360107	nan	10000.0
monomer-200-nr2-run1_result_1	53	SYEKELIETLGEGGLGKLKKKIKELVESWDDPEWKKDFDVDEFLKVLYKANLLPELGEIVKNWSEEAYKKLAKLLLAYYITKRVLIPLAEKANAGEVDTNEYYVLIIDREIEEGDEPLGKNVKFKILTIEEAIEYLKEKGNLDLLAIKPKPILPDKIPSLFDPEAEKELIEALKKAGIDPEKIDFSLQEILDKLYKAYVS	13.594825985682474	0.5746415507013535	54.235443115234375	0.5309015512466431	16.11859703063965	nan	10000.0
monomer-200-nr2-run1_result_1	54	ARRAALEAELGPGGLGRLRAEIRALVAARADPEWHATFDVDRLLDVLYRAQALPELGAIVRDWSPEARRRLARLLLAYWVAERVLLPLAEAAAAGEVDPAQPLVLLLERETEEGEEPLGPRVRARVLTIEEAIAYLKEKGNLTALAIRPRPLTPEALPSLFDPAAQAALEAALRAAGIDPEKIDLSLQALLDRLLRALAA	18.017947702988714	0.17173043007341476	47.06270217895508	0.3353978991508484	18.871999740600586	nan	10000.0
monomer-200-nr2-run1_result_1	55	SWRAELLARLGEGGLGRLKRRIEELVASWSDPEWHETFDVDKLLEVLYKAELLPELGEIVRDWSPEADRRLARLLLAYKITKDVLVPLAEKAKAGEIDTSEYYVLLIIRKEEEGEEPFGKDIRFEILTIEEAIEKIKELGNIIALPIKPKAPTPDSLPSLFDPEALEKLEEALKKAGIDPEKIDKSLMDILDKLYRAYLS	12.693685106769884	0.48187046483857526	59.11859130859375	0.5807504057884216	13.561017036437988	nan	10000.0
monomer-200-nr2-run1_result_1	56	SWEAELIERLGEGGLGRLRERIEELVASLSDPRIHEVFDVEEFLRVLYKAEQLPTLGRIVEDWSEEAERELARLLLAYIITKLVLVPLAEKANKGEIDTNKYYVLLIERDEEEGDEPLGKNIEFKILTIEEAIKYLKEKGNVIALPIKPKPITPEKIESLFDEKALEELKKALEEAGIDFSKIDLSLLELLDKLYKAYVS	15.118597866963349	0.40061375573914304	57.228302001953125	0.5295006036758423	14.228373527526855	nan	10000.0
monomer-200-nr2-run1_result_1	57	EEEALLRERLGEGGLGRLRREIEELVSSLSDPKVHEVFDVDEFLRVLLKAEFLPELGEIVRDPSPEARKRLAELLLAYIIAKLVLLPLMEKAQAGEIDPNEYYVLIIDREIEEGDEPFGKNIKFKVLTIEEAIEYYKEKGNVIILPIKPVPITPDKLESIFDEEALKKLIEALKKAGIDPEKIDFSLMEKLDKLVKAIVS	13.658445388106903	0.4292429530562205	58.64012908935547	0.5919271111488342	13.383967399597168	nan	10000.0
monomer-200-nr2-run1_result_1	58	SMAAELVARFGEGGLGRLRSWLEEFVASLDNPEWRETFDVDEVLAVLAAAEQLPVLGAAVRDWSPEARRELARLLLAYEIARRVLLPMMEAAAAGELDPDTPYVLLIEREEEEGEEPLGKNIKFEILTIEEAIEKIKEKGNIIALPIRPVPITPEELRSIFDPAALKELEEALKKAGIDPSKIDLSLLETLDALVRALVS	19.13950078233109	0.26189908420339025	47.1222038269043	0.3734815716743469	17.68996238708496	nan	10000.0
monomer-200-nr2-run1_result_1	59	ERRAERVARFGPGGLGRLRATIRELVASSSDPEWHRTFDVDRLLDVLWDAELEPELGAIVRDWSPEALQRLARLLLAYRITERVLLPLAEKAQAGEIDPEKYYVLVIDRKTEEGDEPLGPDVRYLILPIEEAIEYYKEKGNLILLPIRPRPILPDEIRSLFDPEALEELIKALKEAGIDPSKIDLSLLEILDRLYRALVR	15.566146062139264	0.3287051190537339	52.46781539916992	0.4425738453865051	16.536911010742188	nan	10000.0
monomer-200-nr2-run1_result_1	60	SRRAERVARYGEGGLGRLRREIEEIVASWSDPEIKESFDVEKLLDVLEKAEFDPVLGEIVRDPSPEARKRLAELLLAYIITERVLIPLAEKAQKGEIDPNKYYVLLIERDIEEGDEPFGKNIKYKILTIEEAIEELKKKGNLIALPIKPVPITPESLPSIFSEEALKELEKALKEAGIDPEKIDYSLMDILDKLYKAIVS	15.681505673044725	0.3557548045362004	45.79185485839844	0.3044406771659851	19.367095947265625	nan	10000.0
monomer-200-nr2-run1_result_1	61	SLRALLEATLGPGGLGRLRAEIRELVERSADPEWHRTFDVDELLAVLLRAEELPRLGAWVRDPSPEARRELARLLLAYRITREVLLPLAEAAAAGELDTSRPYVLLIEEDVEEGEEPFGPNVRYRVLTIEEAIARLKEVGNLTLLPIRPRPITPEALPSLFDPAAEAELRAALKAAGIDPERIDLSLRDLLDRLYRAAVS	18.406139096905417	0.1677061482134981	40.223636627197266	0.23094326257705688	21.44135856628418	nan	10000.0
monomer-200-nr2-run1_result_1	62	EREAELIERFGEGGLGRLKRRIEELVASWSDEKWKETFDVDEFLDVLRKAKQDEVLGEIVRDWSPEADRRLAELLLAYYIAKYVLLPLAEAAAKGEIDPNKYYVLIIEREIEEGEEPFGKNIKFIIKTIEEAIEYYKEKGNLDLLAIKPVPLREDSIPSIFDEKAKKELEEALKKAGIDPSKINWSLQEILDKLYKALYS	9.834156110830348	0.4413267726347875	53.929019927978516	0.4957541823387146	14.408313751220703	nan	10000.0
monomer-200-nr2-run1_result_1	63	ARAAALEARLGAGGLGELRAELEALVAARSDPEWHATFDVDRFLAVLEAAELLPALGAWVRDRSPAARAELARLLLAYEITERVLLPLAEAAAAGEIDPDEDLVLLLERDVPEGDEPLGPNVRFRVLSIDEAIAYLREKGNVTALAIRPRPPRPDELRSLTDPAALAALEAALRAAGLDPAANDLALAPLLDRLYRAALA	16.860584592006266	0.22980783021478338	46.15243911743164	0.2810283303260803	19.341552734375	nan	10000.0
monomer-200-nr2-run1_result_1	64	ARRAERVARFGEGGLGRLRARIRELVASLSDPEWHETFDEDEFLDVLFDAELDPELGAIVRDWSPEADRRLWELLLAYRITKNVLVPLAEKAAKGEIDPNEYYVLIIEREIEEGDEPLGPNVKYIIKTIEEAIKYYKEKGNLDLLPIKPVPPRPDSLPSLFDPEAEKKLIEALKEAGIDPSKINFSLKEILDKLYRALLR	13.943135114651298	0.3392012323658865	51.69523239135742	0.4669519066810608	16.089588165283203	nan	10000.0
monomer-200-nr2-run1_result_1	65	SWRAELVARLGEGGLGALREELERLVAESEDESWKETFDVDAFLEVLYKAELLPELGEWVRDRSPEARRRVARLLLAYKIAREVLLPLSEAAAAGEIDTSKYYVLIIDREIEEGEEPFGKKIKFEILTIEEAIKKYKEKGNLILLPIKPVPITPEELKSLFSKEALEKLIKALKEAGIDPSKIDLSLMDILERLYRAIVA	1.359687133519661	0.9474768734489714	77.00191497802734	0.8188678622245789	5.821130275726318	nan	10000.0
monomer-200-nr2-run1_result_1	66	SAEAELVARFGEGGLGRLRETIRKLVESWSDPEWHKTFDVDELLDVLRKAELLPELGEIVRDPSPEALRRLERLLLAYYITKNVLVPLAKKAQAGEIDTKKYYVLIIDRKIEEGDEPFGKDIKFIIKTIEEAIEYYKEKGNLILLAIKPVPITPEELKSLFDPEAEKELEEALKKAGIDPSKIDKSLAEILDKLYKAYVA	13.300137532556077	0.3276174906009548	52.25590515136719	0.4472584128379822	16.804115295410156	nan	10000.0
monomer-200-nr2-run1_result_1	67	SWEAELEATLGPGGLGRLRERIRKLVEEWSDEEWKKTFDVEELLRVLFKAELLPELGAIVEDWSPEAERRLARLLLAYYITKNVLVPLSEKAAAGEIDPNKYYVLVIERKIEEGEEPFGKDIKFKVLTIEEAIEYYKEKGNLILLPIRPKPITPDSLPSLFDPEAEEELIKALKEAGIDPEKIDLSLKELLDKLYKAYAS	1.30911728322123	0.9487839140127483	76.37739562988281	0.80690598487854	6.1152215003967285	nan	10000.0
monomer-200-nr2-run1_result_1	68	AEEAELVARLGEGGLGRLRARIEALVAAWADPELHRDFDVDALLRVLRRAELLPELGEIVRDPSPAAERRLARLLLAYYITRRVLVPLAEKANAGEIDENEYYVLLIERDVEEGDEPFGPDIRFKILTIEEAIEKLKELGNVIALAIKPRPIRPDELKSLYDPEAEKKLEEALKEAGIDPEKIDKSLAELLDKLYRAYVA	1.349335044850737	0.9427305289765432	69.89949798583984	0.7549846172332764	7.9925336837768555	nan	10000.0
monomer-200-nr2-run1_result_1	69	ARRAALEAELGPGGLGALRARIERLVAELDDPEWRETFDVDEFLEVAYRAELLPELGAIVRDPSPEADRRLATLLLAYRITRQVLIPLAQKAQAGEIDTSKYYVLLIERKIEEGDEPFGKDIKFIIKTIEEAIEYLKKVGNVIALPIKPKPMTPEELPSIFDPKALKEFEEALKKAGIDPSKIDLSLMPLLERLYRAAYS	5.363584945287409	0.7245374567784332	56.45990753173828	0.5719732046127319	13.85187816619873	nan	10000.0
monomer-200-nr2-run1_result_1	70	AREALLRAELGEGGLGRLRARIEELVASLSDPRIHEVFDVDELLDVLLRAEALPVLGRIARDWSPEADRELARLLLAYYIAKLVLLPLAEKAAAGEIDTSKYYVLLIDIEEEEGDEPLGKNVKFIIKTIEEAIKIIKEKGNLIALAIRPQPLTPEELKSLFDPEAEAKLEEALKKEGIDPEKIDKSLRETLDRLFRAIYS	14.916626360796156	0.29682167714901814	46.902610778808594	0.3912111818790436	17.09848976135254	nan	10000.0
monomer-200-nr2-run1_result_1	71	STAAELEARLGPGGLGRLRAAMEELVASWADEEWKKTFDVDKTLEVLYKAEQMPTLGRIVEDWSEEARRELARLLLAYYITENVLLPLAEKAQAGEIDPNKSYVLLIIRDVEEGDEPFGKNVKYEILTIEEAIEKIKEIGNIIALPITPKPITPEELKSFFDEEALKELEEALKKAGIDPSKIDLSLMELLEKLFRAAVS	15.059531842678597	0.33561206687899536	48.797176361083984	0.3524842858314514	17.493650436401367	nan	10000.0
monomer-200-nr2-run1_result_1	72	SWQEELVARFGEGGLGQLREEIEKLVESLSNPEIHEVFDVDKLLEVLYKAEFTDRLGRWVRDRSEEARKELAELLLAYIITELVLVPLAEKAQAGEIDTSKYYVLLIKRNIEEGEEPFGKDIEFVIKTIEEAIEEIKKYGNIIALPIKPKPITPESLPSLFDEEALEKLKKALEEAGIDFEKIDLSLLETLEKLYKALYS	17.433261117230533	0.17395146494499486	40.91518020629883	0.2853582799434662	19.28150749206543	nan	10000.0
monomer-200-nr2-run1_result_1	73	SYLEELIEKFGEGGLGKLKELIKKLVDSLSDEEWKKVFDVEEFLKVLYKAEQMPVLGEIVEDFSEEAEKRLAELLLAYKITKLVLVPLAEKAAAGEIDTSKSYVLLIEREIEEGNEPFGKNIKYRIATIEEAIEIIKEKGNLIALPIKPVAPTPTELKSIFDEEALKEFEEALKKAGIDPEKIDKSLMEILDKLYKAYLS	13.670638023939157	0.28662896182455005	44.29977035522461	0.31383490562438965	19.381837844848633	nan	10000.0
monomer-200-nr2-run1_result_1	74	SRRERLLARLGEGGLGRLRARIEELVASLSDPEIHETFDVDRFLAVLERAEQLPVLGEIVRDESPEARRRLARLLLAYIITERVLIPLAEKAKAGEIDTSKYYVLLIIREEEEGDEPLGKNVKYEIKTIEEAIEIIKEKGNIIALAIKPKAPTPDSLPSLFDPEAQKKLEEALKEAGIDPSKIDYSLQEILDRLYRAALA	16.258096755571056	0.20682945887773704	48.61382293701172	0.3576323091983795	18.91798210144043	nan	10000.0
monomer-200-nr2-run1_result_1	75	SRAAERVARFGPGGLGALRARIEEFVASLDDPEIHETFDVDALLDVLERAELDPVLGAWVRDPSPEAERELARLVLAYIITERVLLPLAEKAAAGEIDTSKYYVLIIDREIEEGDEPFGKNVKFIVKTIEEAIEYLKEKGNLDLLAIRPRPIRPDSLPSLFDPEAEKALVEALKKEGIDPEKIDFSLRELLERLYRALVS	16.150227278776565	0.31089535573201194	45.156795501708984	0.33158767223358154	18.252185821533203	nan	10000.0
monomer-200-nr2-run1_result_1	76	AEEALLRERLGEGGLGRLRRLIREFIDSLSNPEIHRVFDVDELLRVLLRAQALPVLGAIVRDWSPEARRELARLVLAYIITRLVLLPLAEKAAAGEVDPEKYYVLIIEIDEEEGEEPLGKEVKFRILTIEEAIEYYKEKGNIILLPIRPRPIRPDSLPSLFDPEAEKELIEALKKEGIDPEKIDFSLMETLERLYRAIVS	7.698344364799738	0.5943947335649136	53.45205307006836	0.4884309470653534	14.790122985839844	nan	10000.0
monomer-200-nr2-run1_result_1	77	SEAALLRATLGEGGLGRLRERIRELVAEWDDPEWHETFDVDEVLAVLLRADALPVLGAIVRDWSPEARRELERLLLAYYIARRVLLPLHEKAAKGEIDPNKYYVLLIIKEIEEGDEPFGKNIKFEILTIEEAIEKIKEIGNIIALPIRPKPLTPEEVPSIFDPEAEEKLIKALKEAGIDPEKIDLSLIPTLEKLLKALYA	8.563451501447366	0.5980962611076985	63.6064453125	0.5933349132537842	11.697619438171387	nan	10000.0
monomer-200-nr2-run1_result_1	78	DTEAELVARLGEGGLGRLRELIEELVASWSDPSWHETFDVEKLLDVLRKANLLPVLGRIVEDWSPEAERELARLLLAYKITTEVLLPLAEKANKGEIDTSKPYVLIIEEKIEEGDEPFGKDIKFKVLTIEEAIEYLKEKGNLTLLPIRPVPITPEEIKSIFDPEALELLKEALKKAGIDPEKIDFSLMEILDKLYKAAVS	2.2073728796500385	0.9110002253001989	69.90064239501953	0.7532596588134766	8.201869010925293	nan	10000.0
monomer-200-nr2-run1_result_1	79	AAEAELVARLGEGGLGRLRARIRAWVESRSDPEWHETFDVDEVLAVLRAAEQLPVLGRIVRDWSPEAEAELARLLLAYEITRRVLVPLAEKAKKGEIDTEKYYVLLIIRDIEEGDEPFGPNIKYEILSIEEAIEKLKEIGNIDALAIKPVPPLPDKLESIFDEKALKELEKALKEAGIDPSKIDKSLMELLDKLYKAYLA	3.0915864129420734	0.8316028213054645	60.62495040893555	0.6273325085639954	11.605345726013184	nan	10000.0
monomer-200-nr2-run1_result_1	80	AAAAALVERFGEGGLGALRAEIEALVAARSDPAWHETFDVDELLAVLAAADELPTLGEWVRDPSPEARRRLARLVLAYDITRRVLLPLAEKANAGEIDTDKYYVLIIERDVEEGDEPLGPDIRFRILTIDEAIEYLKKVGNAILLAIRPRPILPDEIKSLYDPEAEEALIKALKEAGIDPSKIDFSLREILDRLFRAAVA	18.451458750007035	0.18736419756610928	39.453704833984375	0.25175413489341736	20.595165252685547	nan	10000.0
monomer-200-nr2-run1_result_1	81	EEEALLVERLGEGGLGRLRRRIEEWVASLDNPEIKEVFDVDELLRVLLRAEHLPVLGEIVRDPSPEAERRLAELILAYIITKLVLVPLSEAANKGEIDPNEYYVLLIEREEEEGEKPFGKNIKYEILTIEEAIEKLKEKGNLILLPIKPQPITPTEIKSLFDPEALAELEKALKEAGIDPSKIDLSIIETLEKLYKAYVS	14.729905926014704	0.3231597401290912	53.95256423950195	0.46276748180389404	16.164587020874023	nan	10000.0
monomer-200-nr2-run1_result_1	82	MWRAELLARLGEGGLGRLRARIERLVAESADPELHETFDVDRLLEVLYRADFLPTLGRIVEDWSPEAERELARLLLAWYITERVLIPLAQKAQAGEIDTNKYYVLIIEREEEEGDEPFGRRVRFRILTIEEAIEYYKEKGNLDLLAIKPKPILPDSLESLFDPKALEELEKALKEAGIDPEKIDHSLQEILDRLYRAAVA	16.150545478833294	0.4511269931151731	57.73878860473633	0.5089283585548401	14.556464195251465	nan	10000.0
monomer-200-nr2-run1_result_1	83	EEEEELVARFGEGGLGRLRKRIEALVASWSDPELHETFDVEKTLAVLRKADQMPTLGRIVEDESEEAERELARLLLAYDITERVLLPLAEAAAAGEIDPDRPLVLLIREEKEEGEEPFGKDIEYRVATIEEAIALLKEEGNITALAIRPRPPTPDALPSLFDPEAEAELVAALKAAGIDPEKIDHSLAELLDKLYRALYS	16.244340091771335	0.30710857640935807	47.37860107421875	0.3416091203689575	19.118656158447266	nan	10000.0
monomer-200-nr2-run1_result_1	84	ARAAERLARFGAGGLGRLRARIEELVASWSNPEWHETFDVDRLLDVLARAEQDETLGRIVRDWSPEAERELARLLLAYEIADQVLLPMLEAAKKGEIDPNKYYVLLIIRDIEEGDEPFGKDIKYEILTIEEAIERIKEKGNIIALPIKPVPPLPDELKSIFDPAALEELKKALEEAGIDFEKIDLSLMELLDRLVRALLA	14.62738582818566	0.27933566358625433	43.79971694946289	0.26456984877586365	20.22975730895996	nan	10000.0
monomer-200-nr2-run1_result_1	85	ARAAELVERLGEGGLGRLRQEIEALVASLDDPEIHETFDVDRFLDVLYRAEELPRLGEIVRDPSPEARRRLAELLLAYIITRRYLIPLAKKAQAGEIDTSKPLVLAIDREEEEGDEPFGKKVKFKFYTIEEAIEYLKEKGNLDLLAITPKPITPDSLPSLFDPAAEAALEKALKEAGIDPSKIDKSLQELLDRLYRAEVA	16.565877135414166	0.33673237383868526	45.840911865234375	0.3687029480934143	17.214183807373047	nan	10000.0
monomer-200-nr2-run1_result_1	86	DREALLRERLGEGGLGRLRERIREWVESLDDPEWKETFDVDKTLEVLLRADFLPELGAIVEDWSPEADRRLARLLLAYKITEQVLIPLAQKAQAGEIDTNKYYVLIIHREIEEGDEPYGKNIKFEIKTIEEAIEYYKKYGNVDLLAIKPVPITPEEIKSIYDPEAEKKLEEALKKAGIDPSKIDKSLADILDRLYRAYVA	2.596015939070476	0.8752848408028927	68.727783203125	0.7430243492126465	8.575539588928223	nan	10000.0
monomer-200-nr2-run1_result_1	87	EWRAEWVARFGPGGLGRLRAEIRRLVEESSDPRIHEVFDVDRFLEVLRRAELEPELGEIVRDWSEEARKRLARLLLAYIITELVLLPLAEKAQAGEIDTSEDYVLIIDRKTEEGEEPFGKEIEYKILTIEEAIEYLKKKGNLILLAIRPKPITPEELPSLHDPAAEKKLDEALKKAGIDPSKIDKSLMELLDKLYRALVS	16.435835447408643	0.28600499056653494	46.978050231933594	0.3892219662666321	17.27265739440918	nan	10000.0
monomer-200-nr2-run1_result_1	88	ERRAELIERFGEGGLGRLRERIRAIIDSWSNPEWKESFDVEELLRVLAEADLLPELGAIVRDWSPEADRRLARLILAYYITKYVLLPLAEKAAAGEIDTSKPYVLLIERDIEEGEEPFGKNIKFEILTIEEAIKKLKEKGNLIALPIVPRPIRPDSLPSLFDEKALKELKEALEKEGIDFEKIDLSLMETLERLYRALVS	1.2700150678203364	0.9571116375325158	73.44477081298828	0.7841314673423767	6.81190299987793	nan	10000.0
monomer-200-nr2-run1_result_1	89	SRRALLVQTLGEGGLGALRRRITELVESLSDEEWKETFDVDEFLDVLLRAELLPELGAIVRDPSPEAERRLARLLLAYYITKKVLLPLAEKAAAGEVDPNEYYVLLIEKNIEEGEEPLGKDVKFKIATIEEAIEILKEKGNIIALPIKPKPPTPDSYPSLFDEKALEELKKALKEAGIDPEKIDLSLMDILDRLYRAALS	1.2605330455290342	0.9540404280223497	75.97654724121094	0.7992202043533325	6.336495876312256	nan	10000.0
monomer-200-nr2-run1_result_1	90	SAAARRVAAFGEGGLGRLRAYIEERVAALADPSWHETFDVDRLLDVLAAADEDPVLGAAVRDWSPEAAREVDRLLLAYRITREVLLPLARAAQAGELDPNKPYVLIIDRDVEEGDVPLGPNVRFKVLTIEEAIEYLKEKGNLILLPIRPRPITPDSLPSIFDPAAEEELIKALKEAGIDPEKIDKSLAATLDRLYRAAVA	15.462844596437975	0.2509753112459412	47.79606246948242	0.34085795283317566	17.428646087646484	nan	10000.0
monomer-200-nr2-run1_result_1	91	SWRAELEARLGPGGLGRLRALIRELVAELADPAVHETFDVDRFLEVLRRANLMPTLGRIVEDPSPEALRELRRLLLAYIITEQHLLPLAEKAAAGEIDTSEPLVLLIERRTEEGEEPFGPDIRVEFLTIEEAIERIKELGNIDALAIRPRPIRPDELPSLFDPAAQAELEAALRAAGIDPARIDHSLQELLDRLYKAAVS	14.877780913854576	0.34456729420211785	54.88939666748047	0.4809565246105194	16.47601890563965	nan	10000.0
monomer-200-nr2-run1_result_1	92	AEEAALLARLGEGGLGRLRALIEEMVAASADPELHRTFDVDRFLAVLARADLLPVLGAIVEDFSPAARRELARLLLAYEITERVLLPLAEAAAAGEIDPNKPYVLLIEREEEEGEEPLGPRVRYRILTIEEAIEVLKEKGNLTVLAIRPRPITPEELKSLFDPEAQKELEKALKEAGIDPSKIDLSLQELLDRLFRALVA	1.980144310726456	0.9240161012947662	76.03758239746094	0.781596302986145	7.101810932159424	nan	10000.0
monomer-200-nr2-run1_result_1	93	AREAELVARFGPGGLGRLRAYLEELVAALADPEWHRTFDVDRLLDVLARAEELPVLGRAVRDWSPEARRELARLLLAYRIAERVLLPLAEAAAAGEIDTSQPLVLVIDRKIEEGEEPLGPDVKFRILTIEEAIEYYKEKGNLILLPIRPVPITPEALPSLFDPEAEAALIEALKKAGIDPEKIDLSLAPLLERLYRALVA	10.760668001369424	0.3403423591798554	42.23046875	0.2566562294960022	19.90290069580078	nan	10000.0
monomer-200-nr2-run1_result_1	94	AALAALLAELGPGGLGRLRAWIREFVASLADPEVHETFDVDAFLAVLYRAEALPELGEIVRDWSPEARRRLARLLLAYIITRRHLLPLAEAAAAGEIDPSKPLVLLLDRREEEGDEPFGPDVRAKFLTIEEAIEYLKEVGNVTALPIRPRPPTPEELPSLFDPEALAALEEALKAAGIDPSKIDLSLLETLDRLYRAALA	12.489202627450739	0.29942571409712576	41.510135650634766	0.2537592351436615	19.48318862915039	nan	10000.0
monomer-200-nr2-run1_result_1	95	ASRARRVARLGEGGLGRLRSRIEALVSSWSDPEWKKVFDVDKLLDVLEKAELMPELGAIVEDESPEAERRLARLLLAYKIAELVLLPLMEKAKAGEIDTKKYYVLMIIREEEEGEEPFGKNIKFEILTIEEAIEKYKELGNIILLPIKPVPILPNEIKSIFDEEAEKELEKALKEAGIDPSKIDKSLMETLDKLIKAIVS	13.876698211371984	0.4011037207393727	48.331390380859375	0.3917294144630432	18.25477409362793	nan	10000.0
monomer-200-nr2-run1_result_1	96	EREKELIERLGEGGLGELRKRIEELVKSWSDEEWHKTFDVDELLDVLWKAEQMPVLGAIVKDWSPEAEKKLAELLLAYYITKNVLIPLAKQAKEGKIDTSKYYVLIIDRKIEEGEEPFGKNIKFIIKTIEEAIKYYKEKGNLDLLAIKPVAPTEDSLPSIFDPKAEKELIEALKKEGIDPEKINFSLKEILEKLYKAILS	14.421194647199746	0.4092353009694459	45.556034088134766	0.39512795209884644	18.16791534423828	nan	10000.0
monomer-200-nr2-run1_result_1	97	AAAAELLARLGPGGLGRLRERIRALVAAWADPELRETFDVEEFLAVLRAADLLPTLGAIVRDWSPEADRELARLLLAYDITRRVLLPLAEKAQAGEIDTDKYYVLIIDRKEEEGDEPFGPDVEYRILTIEEAIEELKKRGNMILLPIRPQPILPDELKSLFDPEAEKELIEALKKEGIDPEKIDLSLMETLDKLYRAAVA	13.479090855390313	0.32208885082389954	43.30190658569336	0.29008981585502625	19.43758201599121	nan	10000.0
monomer-200-nr2-run1_result_1	98	MRRAELVARLGEGGLGRLRERIRRLVDELENEEVKKVFDVDKFLEVLWRADFLPELGEIVRDESPEAERRLWRLLLAYIIAELVLLPLAEAAAKGEIDTSKYYVLLIEIEEEEGEEPLGKNVKFEILTIEEAIEKLKEKGNLIALPIKPVPPKPDELKSLFDEEALKKLIEALKKAGIDPEKIDLSLMETLEKLYKAIYS	17.752325777731656	0.1808583389518644	46.032920837402344	0.3067280948162079	18.19841194152832	nan	10000.0
monomer-200-nr2-run1_result_1	99	SFREELIETLGEGGLGRLKKKIEEIVKSLSDKEWHETFDVDELLEVLYKAELLPELGEIVENWSEEAYKKLERLILAYYITKHVLIPLAQAAQAGEVDTSKYYVLLIERDEDDGDEPLGKNVKFRILTIEEAIEYLKEKGNVIALPIRPVPITPDSLPSIFDPEALAELEEALKKAGIDPSKIDLSLMEILEKLYKAYVS	3.0311970970519284	0.8877967741375445	63.84821701049805	0.5602983832359314	11.156089782714844	nan	10000.0
monomer-200-nr2-run1_result_10	0	MKELPLLKYGENIEMKITENEDGNYDIKLTIKEDGKEIKIDIKLKKINGKLHFEIQIDTDESLLLVLTALALTIDGLRRLGITETEIEGKIYNKDGKLVEELKVRYEYRDGAILLQVNEDISGRLVRLETPEGEYFVTLSAEVRTLPDNRRVAIVRVLAERMDEEVLALLEELVGQYPPAEDDLELDRSRRELTLRLLEP	15.224217453101588	0.5580053388805603	55.40896987915039	0.5080721378326416	15.253240585327148	nan	10000.0
monomer-200-nr2-run1_result_10	1	MEKLPELKFGKNITMEITKDENGNYTIKHTIEINGKKINIDIKLTLKDGKYYIEIKVDTEESLAYVAFAIALTIYGLRKLGIKEKEIKGKIYNKNGELIEELEIKYEYKDGKILLKINENIEGFLAKIKTEEGEYYAFLLAEKILNEDNSETYIVTILSEKFDEKVKKLLEELLGKFPPAKNNIKLDESKNFLKFILKKP	1.9838864688502624	0.9053797022219873	68.96333312988281	0.7311376333236694	8.258524894714355	nan	10000.0
monomer-200-nr2-run1_result_10	2	LPELPLLRFGENTEMRITELPDGNLLADYRELIDGRERRIEIRVRRVDGRLHFEVRVDTPESLLDVATALALLVWGLRRLGITEEELEGRVYDADGRLLEELRVRWREEDGEILLELNEDVRGRLVPIETEEGTTYVVLLARRVTLPDNRRVAIVEVLADEVDERTLELLEELVGEFPPAEDDLELDRSRRRLTLVLEEP	3.2465658901839367	0.7770434342532844	62.39546585083008	0.6182070970535278	10.1130952835083	nan	10000.0
monomer-200-nr2-run1_result_10	3	LPELPELRYGPRVRMRITRLPDGNLLIDFEEEEDGRLRRIRIELRRVDGELHFDIWVDTPESLLDVAAALALALDGLRRLGITETEIRGRIYDAEGRLVRELRVRYRLEDGDILVQINENIEGFLRRIPTPEGEYYAVLLAERIEDEDNRFTYIVEVLADRWDEEVEAALRELLGRFPPAENDLKLDRSRRRLTFIFKEP	3.3769564064608693	0.7717817394297449	59.03045654296875	0.5579603910446167	11.235251426696777	nan	10000.0
monomer-200-nr2-run1_result_10	4	MEQLPLRKFGENIEMKITKLPDGNYLIKYKEIINGKEKNIDIKLKKINGKYHFEIKINTDESLLDVITALALTIYGLKELGIDEKEIEGKIYDKNGKLIKELKVEYEIKDGKILLKINEDIEGMLVKIETEEGSYYVVLMAKKIKLPNNKIKYIVEIKSTKFDEETLKLLKELIGKFPPAENNLKLDLSKKYLTFIFEKP	2.363033582179641	0.871167637492658	68.16148376464844	0.6709101796150208	8.850231170654297	nan	10000.0
monomer-200-nr2-run1_result_10	5	MKELPLRKYGKNIKMQITENEDGNLDIKYTEEIDGKEIKIDIKLKKINGKYFFEIKINTEDSLLKVIKALALAIDGLRELGITEKVIEGKIYNKEGKLIKELKVEYEYKDGKILLKINDNIEGELVKIKTEEGEYYAVIMSKTITLPDNTKVAIVEIDAEKFDEEVKKELEKMIGKFPPAENNLELDENKKYLTFKFLKP	3.3808377563796985	0.7837719787613284	68.70478057861328	0.7241145372390747	8.70051097869873	nan	10000.0
monomer-200-nr2-run1_result_10	6	MKKLELLKYGENIEMQITEDEDGNITVNHKIIINGKEIKIDIKITKKDGKLEFEIKVNTDESLAYVLFALALTVDGLLERGIKEKKITGKIYNKDGKLIKELEVEYEYKDGKILLKVNDNIEGFLKRIETEEGSYYVFLSAEKIRLEDDREVAIVRVLAEKFDEETLKLLEEMIGKYPPAEDDIELDRSKNFLEIVLEKP	1.9939382649459463	0.9079100418793854	68.1094970703125	0.7123535871505737	8.53280258178711	nan	10000.0
monomer-200-nr2-run1_result_10	7	MEELPLLKYGENIEMKITKEEDGNYKVDLKIEINGKIINIKIDLKKKNGEYFIDIKIDTPESLALVAFALALLIDGLLKLGIKEKEIKGNIYDKEGKLIEELTIKYEKKDGKILLEINDNIKGFLAKIKTEEGEYYVFLLAEKIKLPDNTEVYIVTILSEKYNEETEKLLKELIGTFPPAENNLKLDKSKNFLVLKFLKP	2.573696230325245	0.8504084984383895	68.2676010131836	0.6834678053855896	8.496395111083984	nan	10000.0
monomer-200-nr2-run1_result_10	8	MEELPELKYGKNVTMKITKKPDGNYDIDYKIEVDGKTINIKIKLKKVDGKLELEIYMDFDFSLLYAFTAIAFTIDGLRSLGITEEEITGKIYNKNGELVEELTIRYKYENGKILVQANDNIVGFLAKIPTPEGTYYVTLMAEKILHPDNTYTYIVRVLADEWNEKVEELLKELIGRFPPAENDLELDPSKNFLEFIFKKP	1.7511798549312287	0.9155386580262221	70.97149658203125	0.7606052160263062	7.6448516845703125	nan	10000.0
monomer-200-nr2-run1_result_10	9	MKKLEELKYGENETMEIIEDEDGNITVKYKIEENGKIINIDIKIKKINGKYYFEIKIDTDDSLLLVAKALAFTIDGLRKRGITETVFEGKIYNKEGKLVKELKVEYKYENGKILLKINDNIKGFLHKIETEEGSYYAVILSEKIELPDKKEIYIVRVLADKFDEEVKKLLEEMIGEFPPAENNLELDESKKELTFIFEKP	1.9117228000256377	0.9058828126953405	63.75664520263672	0.5950080156326294	10.05621337890625	nan	10000.0
monomer-200-nr2-run1_result_10	10	MKELPLYEFGKNIKMQIIEEEDGNILAKFEELIDGKLIKIDIDLKKINGEWYLEIKIDTDDSLDKVLLAVALLIKGLKELGITETEIKGKIYNKEGKLIKELTFKWKIENGKILLKVNENIEGFLKKIETEEGSYYVFISAEKILNEDNSYTYIVSIISEEFNEETKKLLEEMIGKFPPAENNLKLDESKNFLKYVFKKP	1.951127275413809	0.9048857017551275	76.35240936279297	0.8186624050140381	6.1128668785095215	nan	10000.0
monomer-200-nr2-run1_result_10	11	MKELPLLRYGEDTEMRITEDEDGNLRVDYKRLVNGKEINIEIDIKKIDGKWHFEIKVDTEDSLDDVLEALALTLEGLRALGIEETEITGKIYNKDGELVEELTVRWEWRDGRLLLQVNEDITGFLARLETPEGSYYVFLSARLERLPDNREVAIVEVRADRMDEEVLALLEELLGRFPPAEDDLELDLSRRRLTFRFEKP	2.387505383320659	0.8652163473986978	60.48386764526367	0.5813655853271484	11.709895133972168	nan	10000.0
monomer-200-nr2-run1_result_10	12	MEQLPEYKFGENRTMKITKEPDGNYKVDFKEEIDGKLINIDIKITKKDGKLEFEIKMDTDESLLRVLEALAFTLKGLRELGITEKELTGKIYDKEGKLVKELKVKWEWKDGKLLLQVNENIEGMLVPIPTEEGTYYVVLTAERIKHEDNRYTYIVRVRADKYDEETEKLLEEMIGRFPPAENNLKLDPSKKELTFIFEEP	3.206023013746341	0.8087329835443794	60.54047393798828	0.5354792475700378	12.74903678894043	nan	10000.0
monomer-200-nr2-run1_result_10	13	MEELPLYKFGKNKEMKITKDENGNYKVDYKEEIDGKLINIDIKIKKKDGKYEFEIKIDTDESLLKVIKAIAFTIYGLYKLGIKEKKIKGKIYNKKGELIEELEVEYEIKDGKIYLKINENIKGFLKKIETEEGSYYVVLTYEKIKLPDNKEVYIVRILADEMNEETLKLLEEMLGKVPPAENNLELDKTKKELTFIFEKP	2.7795620050468117	0.8427170426394488	54.96226501464844	0.5041627287864685	13.406166076660156	nan	10000.0
monomer-200-nr2-run1_result_10	14	MEKLPLLEFGKNRKMYITKDENGNYKIDYLEEINGKLKKLKIDLKKINGKYFIEIYVDTEDSLLDVLTALAFAIKGLKELGIDEKKIEGKIYNKEGKLIKELTIEYEYKDGKILLKVNDNIEGFLAKIETEEGSYYVTLFAEKILNEDNTETYIVQVKADKMDEETLKLLEELIGKFPPAENDIKLDLSKNELTIILKKP	2.074084723677912	0.8924817093457087	76.5541000366211	0.8192111849784851	6.217167377471924	nan	10000.0
monomer-200-nr2-run1_result_10	15	MEKLEDLKYGENELMQITKLPDGNYLIKHKIEIDGKLIEIDIKLTKKDGKLYFEIKINTDESLLYVATALAKTIDGLLKLGIKEKEIKGKIYDKNGKLIKELEVKYEYKDGKILVQINDNIKGFLAKIETEEGSYYVTLLAEKILNEDNTYTYIVQVLADKFDEEVLKLLEELIGTFPPAENDLKLDKSKKVLTFIFKKP	3.1041682582102794	0.779496441833962	64.95963287353516	0.6284039616584778	9.683151245117188	nan	10000.0
monomer-200-nr2-run1_result_10	16	LPELPLLEYGENIKMYITKEEDGNYKVKFEIEINGKKINIDIDIKKKDGKLEFEIKIDTEDSLLLVAFALALTIDGLRKLGITEKEIKGKIYNKNGELIEELTVKYEYKDGKILLKINDNIEGFLKKIETEKGSYYTFLLSEKITLPDNRVVYRVYVLSDEFNEEVLELLKELIGKYPPAENDIELDPNKRFLEIVLEKP	2.4612018408742116	0.8685925418486239	65.23168182373047	0.6551663279533386	9.357869148254395	nan	10000.0
monomer-200-nr2-run1_result_10	17	MKEIKKLKFGKNTEMYITEDENGNITVKYKVEIDGKLIEIDIKITKKNGKLEFEIKINTDDSLAYVALALALTLYGLYKLGIKEKKITGKIYNKDGKLIKELEVEYEIKDGKILLKINENIEGFLKKIKTEEGEYYVFILSEKITKEDNKIVYIVKIISDEFNEETLKLLKEMLGKFPPAENNLKLDKSKKFLTFIFEKP	8.22975788733827	0.4677558735480314	58.651466369628906	0.5488016605377197	11.96888256072998	nan	10000.0
monomer-200-nr2-run1_result_10	18	MEQLPELKFGENEKMQITKNEDGNYDIKYTKIENGKEKKIDIKLTKKNGEYYIEIKINTPDSLLDVLEAIAKAIYGLKKLGIDEKKIKGKIYNEEGELIEELEFEWEEKDGKILLKANENIEGFLAKIKTEEGEYYVTIVSEKIIDEDNKETYIVRVKADKFDEETLKLLKEMIGKYPPAKNNLKLDLSKKELTFIFKKP	1.5857803269152095	0.9315686566623964	71.15638732910156	0.6321048736572266	8.811673164367676	nan	10000.0
monomer-200-nr2-run1_result_10	19	MEKLPELKYGENIKMQITKNEDGNYEIDYKEEIDGKLINIKIKLTKKNGEYYLEIYIDTEDSLLKVLKAIALTIDGLRKLGIKEKEIKGKIYNKEGKLIEELTFKWEYKDGKILLKVNENIEGFLAKIETEEGSYYVFISYEKIKNEDNKETYIVKVLADKLDEKTLELLKEALGKVPPAENKLKLDLSKKELTFIFEKP	3.9153045910573	0.7347722680964661	67.71884155273438	0.69163978099823	9.142847061157227	nan	10000.0
monomer-200-nr2-run1_result_10	20	LPQLPLYEFGENKKMQITKLPDGNYDIQFLEEVNGELIRIDIKLKRIDGKLHMTIRVDRPDSLLYVMFAIALTIKGLLELGITEKKITGEIYNANGELIEELEIEYKYENGKILIKANENIEGMLAEIKTEEGTYYVLLYAEKIKNEDNSYTYIVRVLADKFDEEVKKLLEEMVGKYPPAENDRKLDESKKELTLIFEKP	2.656334445713137	0.8589458023104597	67.25146484375	0.7182308435440063	8.735600471496582	nan	10000.0
monomer-200-nr2-run1_result_10	21	MKELKTLKFGENETMQITEDEDGNITVKHLIEKDGKLIRIDIKIRKVDGKYEFEIKIDTDESLLLVIKALAFTIKGLLELGITEKKIKGTIYNKEGKKIKELEVEYEEENGEIKLKINENIEGFLKKIKTEEGEKYVVIMSEKIIHEDNRETYRVYIDSEELNEETLKLLKEMIGKYPPAENNLELDLSKNFLELIFEKP	1.92716259385732	0.9139376503418905	66.98316192626953	0.6298825740814209	9.240361213684082	nan	10000.0
monomer-200-nr2-run1_result_10	22	LPQLPELRYGDNIRMYPTLLPDGNLDVRVEIELDGVLLRLDLRLRRVDGEWEFEIRVDFPFSLAYVLTALALTVDGLRRLGITEKRLKGRIYDAEGRLVRELEVEWEYKDGRILLKVNDNIEGFLARIETPEGSYYVTIFAELIELPDKRKVAIVTVLADRVDEEVFALLEEMIGRFPPAENNLKLDPSRRFQVFRFEFP	1.5547315204112127	0.9367403906892318	73.7427978515625	0.7569682002067566	6.968936920166016	nan	10000.0
monomer-200-nr2-run1_result_10	23	MKELPELKYGKNIKMKITEEEDGNYKVEHEIEIDGKKINIEIKITKKDGKYYFEIKIDFDDSLAYVAFALALTIDGLLKLGITEKEIEGEIYNKEGKLVEKLKVKYEYKDGKILLKINDNIEGMLVKIETEKGSTYAFLLSELIEDEDNKKTAIVRILAEEFNEETKKLLEELIGKYPPAENNLELDESKNFLTFIFKKP	2.49185411720726	0.8519875157349646	67.80391693115234	0.7333569526672363	8.666374206542969	nan	10000.0
monomer-200-nr2-run1_result_10	24	MKQLPELKFGDNITMQITEEEDGNLLVDYTKTENGKVIKIDIEVKRVDGKLHFTIKTDTPESMLDVLEALALLVKGLRELGITETEMEGEVYDKDGKLVEKLTLRWREEDGRIHLQFNENLEGFLAPLETPEGTRYVVLSSELITLPDNTRVAVVRVRADEYNEEVEALLRELIGRFPPAEDDLELDRSRRRLTFRFLYP	3.4596892387850837	0.7703821584803783	60.68584442138672	0.5918273329734802	13.448826789855957	nan	10000.0
monomer-200-nr2-run1_result_10	25	MKKLPERKYGENKTMEITENEDGNIEAKYKEEINGKLKNIDIKLKKINGEYYFEIKIDTDESLADVLKALAFLIDGLLELGIKEKKIKGKIYDKDGKLIKELEVEYEYKDGKILLKVNDNIEGSLHKIETEEGSYYVFLSAEKIKSEDNKETYIVEIISDKLDEETLELLEELIGKFPPAENDIKLDKSKKRLKIILEKP	2.4387912416280595	0.8853995128666716	73.89391326904297	0.7861351370811462	7.01060152053833	nan	10000.0
monomer-200-nr2-run1_result_10	26	MKELPLLKFGENIEMKITEDEDGNIKVDFKIEINGKEIKIKIDLKKVNGKYYLEIKVNFDFSFAYVEFAIALLVKGLLDLGITEKEIEGKIYNKDGKLVEELKIKYEKKDGKILLKINENRFGFLAEIETEEGKYYVFVSAEKKTLPDNTVVYTVSIISDEMNEETLKLLEEMIGKFPPAENNLELDKSKNFLTFKFLKP	2.838918827021235	0.8331740264248089	70.47990417480469	0.7572646737098694	7.633397579193115	nan	10000.0
monomer-200-nr2-run1_result_10	27	LKKLEELKYGKNKTMKLTEEPDGNIIADYKEEINGKLKNIKIKLTKKDGKYYFEIEVDFDDSLAYVLEALALLIDGLLKRGIKEKVIEGKIYNKDGKLIKELKVEYEYKDGKILLKVNENIEGFLKKIETEKGSYYAFFMAEKIENEDKSYTYKVSILAEEFNEEVLKDLKELIGKFPPAENNLKLDLSKNYLEFIFEKP	2.0047640780557394	0.9209973294630864	73.10326385498047	0.8037914037704468	7.1002397537231445	nan	10000.0
monomer-200-nr2-run1_result_10	28	MEELPELKYGENIKMKITKEEDGNYKIDYTEEVDGKTIKIDIKLTKKNGKYELEIKIDTDDSLARVLRALALTIDGLLKLGIKEKEIKGKIYNKDGKLIKELKIEYKYEDGKILVKVNENIEGFLAKIETEEGTKYVFISAEKIKNEDNKITTIVRVLADEYNEEVEKLLKEMIGKYPPAENNLKLDRSKKELTYIFEKP	1.9390345904638626	0.9263776541842268	71.3553695678711	0.7222087383270264	7.5534162521362305	nan	10000.0
monomer-200-nr2-run1_result_10	29	MEKLPELKYGENITMKITKNPDGNYDIDIKIEKDGKIINIKIKLTKKDGKYYMEIKVDTDESLAYVLFAIAMTIDGLLSLGIKEKEIEGKIYNKNGELIEELKIKYEYKDGEILLEINENIKGFLKKIETEEGSYYVFISSEKIENEDKSYTYIVTVISEKYNKETEELLKKMIGEFPPAENNIELDKSKNFIKLILKKP	1.7297366985082325	0.9233833270278724	71.61088562011719	0.7534174919128418	7.4475297927856445	nan	10000.0
monomer-200-nr2-run1_result_10	30	MKKLPLLEYGKNKKMYITEDEDGNLKVNYEKEENGKKIKIDIDIKKENGKWKFEVKVDTEESLLDVIEALAFTIDGLLKLGIKEKKIEGKIYNKEGKLIKELKVEYEYKDGKILLKINDNIEGFLHKIETEEGSYYAVIMAKKIKNEDNTETYIVEIKADKFDEKVKELLEEMIGKFPPAENNLELDENKKRLTLIFKKP	2.262107392054409	0.8910336395787088	70.17935180664062	0.7461292743682861	7.964602947235107	nan	10000.0
monomer-200-nr2-run1_result_10	31	MEKLKKLKFGKNETMEIIKEEDGNIKAKYKKEINGKLIEIDIDLKKKDGKWYFEIKINTDESLVDVAEALAKLIKGLLELGIKEKEIEGKIYNKNGELIEELKVKYKLENGKINVQINENIKGRLVKIETEEGSYYAFLMSEKIELPDKTIIYKVYIKADEFNEEVEKELEELIGEFPPAENDLKLDKSKNYLEFIFKKP	2.4822810673774587	0.8609659876352083	69.21234893798828	0.6846696138381958	8.567448616027832	nan	10000.0
monomer-200-nr2-run1_result_10	32	MKELPLLKFGENTEMKITEEEDGNYRIDYTEKENGKTKKIDIDLKKIDGKYHFEIKVNSDESLLDVLKALALTIYGLRELGIKEKKITGKIYDKNGKLIKELEVEYEYKDGKILLKVNDNIEGELVKIKTEEGEYYVFIAAEKITLPDNTTVYIVRIKSDVYNEETEKLLEEMIGKFPPAENDLKLDPNKKIQTFIFKKP	1.4942041887658597	0.9323665790163728	62.0551872253418	0.5829110145568848	10.91326904296875	nan	10000.0
monomer-200-nr2-run1_result_10	33	MEKLPELKYGKNIKMNITKDENGNYTIDIEIEKNGKKINIKIKLTKKDGKYYIEIYIDTDESLSYVLFAIALTIDGLLKLGIKEKEIKGKIYNKNGELIEELTIKYKYENGKILIKINDNIFGFLKKIETEEGTKYVFFSARKIKHEDNKYTYIVEILAEEFNEETLKDLEELIGKFPPAENNLKLDKSKNYQTFVFEEP	1.5262298913466108	0.9346319755333329	73.61311340332031	0.747877836227417	6.943573474884033	nan	10000.0
monomer-200-nr2-run1_result_10	34	MEKLPEYKYGENITMQITKDENGNYKVDYKELKNGKLHNIQIDIKKINGKLYFEIKVDSDESLDKVLLALAMTIDGLRKLGITETKIEGKIYNKEGKLIEELTVEYEYKDGKILLKVNENIKGFLAKIKTEKGEYYVFISAEKIKNEDNKETYVVRVIADEYNEETEKLLKEMIGQFPPAENNLELDKSKKELTFIFEKP	3.3612381203753876	0.792720396760343	67.74290466308594	0.6843003034591675	9.198317527770996	nan	10000.0
monomer-200-nr2-run1_result_10	35	MEKLPERKYGENKTMKITKLPDGNYIIDYKEEIDGKLKKIEIKLTKKDGKYYFEIKVDTEESLADVLKALALTVEGLLELGITEKTIEGTIYNEKGEKIKDLTVKYEYKDGKINLQVNDNIKGFLAKIETEEGSYYVFISSELIEHEDKRKTYIVTIISDKYDEEVEKLLEEMIGEFPPAKDNLKYDPNKKYQKFIFEEP	1.4617038516173997	0.9399183429124011	70.83264923095703	0.6888552904129028	7.869606018066406	nan	10000.0
monomer-200-nr2-run1_result_10	36	MKELPLLEYGENEKMQITEDEDGNIKVSYTEEVNGKTIKIDIDIKKINGEYHFEIKIDTDESLSLVLKALAFTIDGLRRLGITEKTMTGKIYNKEGKLIKELTVKWEYKDGKILLQINENIKGFLAKIETEEGTYYVFISAEKILDEDNKETYIVEVIADKMDEEVKKLLEEMIGQFPPAKNNLKLDDSKNYLTLILEKP	2.5306752086695425	0.8630967669276751	66.88434600830078	0.6625467538833618	9.13876724243164	nan	10000.0
monomer-200-nr2-run1_result_10	37	MKKLPLLKYGKNKKMEITEDEDGNITANYTEEINGKIEKIEIKLTKKDGKYYLEIKINSDESLAKVLEAIARLIDGLRKLGIKEEEIKGKIYNKNGELIKELTIKYKYENGKILLEINDDIKGFLHKIETEKGSYYVFISSEKILEEDNSVTYIVTTISDEFNEETLKLLKEMIGEYPPAENNLKLDLSKKINTYILKKP	1.419631143262971	0.9412519620817693	71.1444091796875	0.7424086332321167	7.6939263343811035	nan	10000.0
monomer-200-nr2-run1_result_10	38	LRELPLLRYGENREARFTELPDGDLLVDYLELEDGRERRIEIRLRRVDGRWHFEVRVDTPDSLDDVLEALAMTLDGLRRLGITERELTGKVYDADGRLVRELRVRYELRDGKLLLQVNDDIVGFLARIETPEGEYYVFLSAERIRHPDDRVTWVVRVRSDRFDERVLELLRELVGRFPPAEDDLELDPSRRRLTLVFERP	1.495390913965722	0.9414396745482592	69.99475860595703	0.7356598377227783	7.77301025390625	nan	10000.0
monomer-200-nr2-run1_result_10	39	MKKLPLLKFGENKEMYITEDEDGNYTIKYKEIVNGKEINIDIKLKKINGELHFEIKINTDDSLLKVFEALAFTLYGLRQLGITEKKIKGKVYNKDGKLVEELEVEYEFKDGKLLVKVNENIEGFLAKIETEEGSYYVTILREKIKHEDNKETYIVRVKADKMDEEVLKLLKEAIGKVPPAENNLELDESKNELTFIFEKP	3.3526714889423226	0.7998514126923575	66.10458374023438	0.550452470779419	10.204955101013184	nan	10000.0
monomer-200-nr2-run1_result_10	40	MKELPLRKYGENREMKITELPDGNILVDYKEEIDGKLRKIEIKLKKIDGKYYFEIKVDTEESLAYVLEALALLIDGLLELGIKEKEIEGKIYDKNGKLVEELKVKYELKDGKILLQVNENIEGMLARIETPEGSYYVFLSAEKIKNEDNTYTYIVRVLAEKVDEETFKLLEEMIGKYPPAKDNIKLDPSKKYLVLELKKP	1.3605054894508952	0.9474891336021051	69.35868072509766	0.7176369428634644	7.964234352111816	nan	10000.0
monomer-200-nr2-run1_result_10	41	MKELPELKYGKNKKMKITEEPDGNIKIDYKEIINGKEKKIEINLKKIDGKYYFEIKINYDESLLDVLTALALAIDGLLKLGIKETEIKGKIYNKEGKLIKELTVKFEYKDGEILVKVNENIFGKLKKIKTEEGEYYVVLTAEKIKSEDNKETYIVRVKSEKFDEEVLKLLEELIGKFPPAKNNLKLDKSKKRLTFIFEKP	16.15300351634007	0.3720412152010262	52.8902587890625	0.48529285192489624	14.630502700805664	nan	10000.0
monomer-200-nr2-run1_result_10	42	MKKLPLLKYGENIKMEIIEDEDGNYTINLEIEINGKKINIKIKLTKKNGKYYFDIEIDFDDSLAYVAFALALTIDGLLKRGIKEKVIEGKIYNKEGKLIKELKVEYEYKDGKIYLKINENIKGFLKKIKTEEGEYYAFILAEKIKNEDNKYTYIVEVLAEKVNEEVLKLLKEMIGEFPPAKDNLKLDLSKKYLKYIFEEP	2.6299927986839644	0.8527721766783398	69.44530487060547	0.7417997121810913	8.085512161254883	nan	10000.0
monomer-200-nr2-run1_result_10	43	MEKLPELKFGKNKKMEITKDEDGNITAKYTEEINGKIIKIDIKVKKVDGKLKFEIKVNTDDSLSKVLEAIAFLVYGLKKLGIEEKEMEGEIYNKNGELIEKLKIKWEEKDGKILLEVNENIKGFLAKIKTEEGEYYAFLSAKKIKDKDNKETYIVEVISEKFDEEVEKLLEELIGQFPPAKNNLKLDKTKKKLTFIFKKP	1.930225880081688	0.9010815194206504	71.86355590820312	0.7426838278770447	7.824529647827148	nan	10000.0
monomer-200-nr2-run1_result_10	44	MKELPLLKFGENIEAKFTLDEDGNITVDFTIKENGKEIKIDIKLTKKDGKYFMEIKVDFPDSMSYVELAIALTVYGLLKFGIKEKEIEGKIYNKDGKLVKEVKIKYEEKDGKILLEINENRKGFLAKIETEEGSYYVHISYEKITLPNNKIKYIVRVISDKFDEEVKKLLEEAIGKVPPAENNLKLDPSKKFLTLIFEKP	2.486657604173239	0.8666076272649309	74.64668273925781	0.7929939031600952	6.725283622741699	nan	10000.0
monomer-200-nr2-run1_result_10	45	MKKLEELKFGKNEKMEIIEEEDGNIEIKYTEEINGKIHKIDIKLKKIDGKYYIEIKVDSEESLSKVLKAMAFAIKGLLERGIKEKKIKGKIYNKEGKLIKELEFEYEYKDGKILLKVNENIEGFLKEIKTEEGTYYVFISYELIKDENNKETAIVEIIAEKLDEETLKLLEEAIGKFPPAENNIKLDKSKKELKIILEKP	3.372108559597405	0.7412641590773607	61.98784255981445	0.5967140197753906	10.88066291809082	nan	10000.0
monomer-200-nr2-run1_result_10	46	MPELPEKKYGENKLMKITKDEDGNYKVDYLEIIDGKEIKIDIDIKKKDGKLYFTIKINTEDSLLKVIDALARTIEGLKELGITEKEIEGEVYDKNGKLIEKLKVEYEVKDGKILLKINDNIEGFLAKIKTPEGEYYVTIMSELITLPDNKKIAIVRILSDELNEETLKLLEEMIGKYPPAENNLKLDLSKKELTFIFEYP	4.3626722635927955	0.7422443970396005	73.63594818115234	0.7363269329071045	7.365952968597412	nan	10000.0
monomer-200-nr2-run1_result_10	47	MKKLPLLEYGKNIKMYIYEDEDGNIKILHLEEINGKKIEIDIDLKKKDGKLYMEIKINTDESLAKVINAILLTIDGLLKLGIKEKEIEGKIYNKNGELIKELKIEYEYEDGKIKVKINDNIVGFLKKIETEEGSYYVTLTAEKIKKEDNKEVYIVTTIAEKYDKEVEEELKKLIGMFPPAENNLKYDPSKKVNVYIFEKP	2.0807483834059193	0.8880712063289045	65.61038970947266	0.6748387813568115	9.66299819946289	nan	10000.0
monomer-200-nr2-run1_result_10	48	MEKLPLKKYGENIEMEITKDEDGNYKVKFKININGKEIEIDIELKKKDGKYEIEIKMNFDDSLLYVLTALAFLIDGLLELGIKEKKITGKIYNKNGELVEELEFEYEYKDGKILLKANENIEGFLKKIKTKEGTYYAVLFAEKIKNEDNTITYIVRILSEKYDEEVEKDLKEMIGKYPPAENNLKLDRSKKILTLIFKKP	15.218160920607982	0.4515847853239434	52.80425262451172	0.4760389029979706	13.319385528564453	nan	10000.0
monomer-200-nr2-run1_result_10	49	LPELPLLKYGKNIRMRITKEEDGNYKVDLEIEENGKKINIKIDLKKVNGKYKFTIKIDTEESLDYVLFALALLVDGLLKLGITEKEIEGEIYDKNGKLIKKLKVKYEYKDGKILLKVNDNIEGFLAKIETEEGSYYVFLSARKIKNEDNKITYIVTVLSEKFDEKTKELLEELLGKFPPAEDDIELDESKNKLTFILEKP	3.336110319536499	0.833578274447832	72.59139251708984	0.7580609917640686	7.224241256713867	nan	10000.0
monomer-200-nr2-run1_result_10	50	MEKLPELKFGENITMKITKDENGNYTIDYTEKINGKIRNIKIKVKKKDGKLYFEIEVDFDDSLLDVVKALALTIYGFRKLGIKEKKIKGKIYNKEGKLIKELEVEYEYKDGKILLKINDNIEGFLKKIKTEEGEYYVVLLREKITHEDNTITYIVEILAEKVDEEVFKELEELIGKFPPAENNLELDPNKKKLTFIFEKP	12.00394528003807	0.4026719810546936	44.36244201660156	0.4131065011024475	16.49263572692871	nan	10000.0
monomer-200-nr2-run1_result_10	51	MRQLPVLRFGENTTMRITELPDGNILVDYQELEDGKLRRIDIRLRRVDGKLHFEIRVDTPSSLLDVLRALALTLWGLRQRGITETVVEGRVYDADGKLVRELRVEWEWRDGRLLLRVNDDIEGMLVPLETPEGTYYAVLAAERRTLPDNRRVAVVRVLADRMDEEVLKLLEELLGRFPPAEDDVELDPTRRELTLVLEEP	2.7834400314110437	0.8428483598913763	62.032100677490234	0.6127490401268005	10.588849067687988	nan	10000.0
monomer-200-nr2-run1_result_10	52	MEELPELKFGENILMKITKLPDGNYLVDFKIEINGKLINIKIKITKKNGKYEFEIKVDFPFSLAYVAFALALTIYGLLKLGITEKEITGKIYNKEGKLLKELKVKYEEKDGKILLEINENIKGMLIKHETEEGSYYTFLLAEKVKHEDNRYTYYVYNLSEEFNEETLKELKEMLGQFPPAENNLNLDLNKKFNKYIFEEP	1.7941875911437009	0.9049535292595431	62.689727783203125	0.6454533338546753	10.317930221557617	nan	10000.0
monomer-200-nr2-run1_result_10	53	MEKLPLYEFGKNIKMEITKNEDGNYDVKLKIEKNGKLINIDIKITKKDGKLYFEIKINFDDSLTYVLFALALTIKGLLELGIKEKKIEGEIYNKNGELIKKLKVEYEEKDGKILLKVNENIEGFLAKIETEEGSYYVLITREKIKTEDNKEIYIVRILSDEFNEETLELLKEMIGKFPPAENDIELDPTKNFLTIILEKP	2.5432819784634084	0.8610704095344741	72.35452270507812	0.7919285297393799	7.355537414550781	nan	10000.0
monomer-200-nr2-run1_result_10	54	MEKLPEYKYGKNKKMNITKNEDGNYEIDYKEEINGKLKNIKIKLKKINGKLYFEIYIDSEDSLSDVLEALAMTIDGLKKLGIDEKEIKGKIYNKNGELIKELEVKWEYENGEIKLKVNENIEGFLKKIKTEEGTYYVFLSAELIELPDKRKVAIVEILSDELNEETLKLLEELIGKFPPAENDLKLDKSKKRLTFYFLEP	3.9150009300365074	0.7242348356980572	55.7625617980957	0.5074249505996704	14.129167556762695	nan	10000.0
monomer-200-nr2-run1_result_10	55	MKELPLLEYGENKKMQIFEDEDGNLRIKYEEEEDGKLKKIDIDIKKIDGKWHMEIKVNTDESLLDVLEAVALAIDGLLKLGIKEKEITGKIYNKEGKLLKELTFKWEEKDGKILLQVNENIKGFLAKIETEEGTYYVFVSAELIEKEDKRKVAIVEVKADKYDEEVEKLLKEMIGQFPPAENDLELDRTKRRLTYIFEYP	1.7578941974550937	0.9221543086356738	71.19588470458984	0.7508623600006104	7.637566566467285	nan	10000.0
monomer-200-nr2-run1_result_10	56	MKELPELKFGENITMKITEEEDGNLLADYTEEINGKIKKIEIKLTKKDGEYFFEIKIDSEDSLADVLKALALLIYGLRKLGIKEKEIKGKIYDKNGKLVKELKVKYEYKDGKILLQVNENIKGFLKFIKTKEGTYYTFISSEKIKNEDNKITYIVKIISEEYNEEVEKDLKEMIGEYPPAENNLKLDPNKNFRTYIFEKP	2.7608049105361028	0.8777735690557019	63.93852233886719	0.6422189474105835	10.238131523132324	nan	10000.0
monomer-200-nr2-run1_result_10	57	MEKLPLYEYGENKKMYITKEPDGNYIIDYLEIINGKEKKIKIKLTKKDGKYYFEIYVDSDDSLLDVATALALTIDGLRKLGITEKKIKGKIYNKEGKLIKELTVEYEYKDGKILLKINDDIFGFLAKIKTEKGEKYVVVLAERIENEDKSYTYIVRVLADEMNEEVMKLLEEMIGKFPPAENNLKLDKSKKVLTLILEKP	1.989600562078504	0.8878874842674268	71.22863006591797	0.7682522535324097	7.642426490783691	nan	10000.0
monomer-200-nr2-run1_result_10	58	MKKLEEYKFGENEKMEFIEEPDGNIIIKYTKEENGKIKKIDIKLTKKDGKYYIEIKIDTEDSLLDVIEALAKTIYGLLKLGIKEKKIKGKIYNKNGELIKEYEIEYEEKDGKILLKINDNIEGFLAKIKTEEGEYYVVISRELIKLPDDREVAIVRIKADELNEETLKLLEEMLGKVPPAENDLELDLSKRELTFVFEKP	2.1101725263640905	0.8964013774068854	66.6191177368164	0.6177471876144409	9.777618408203125	nan	10000.0
monomer-200-nr2-run1_result_10	59	MKELPELKYGENKKMKITEKEDGNIDVDYLEEENGKKINIKIKIKKINGEWYFEIYIDTDDSLLKVAEALARTIDGLRKLGITEKKLKGKIYNKNGELVEELEVEWKYEDGKILLKINENIEGFLAKIKTEEGEYYVFLLAEKIKKEDNKITYIVRVRADKFDEEVKKLLEELIGKFPPAENNLKLDPSKKELTFIFEKP	2.4918416651944475	0.8634908606388622	66.00808715820312	0.6369113326072693	9.319839477539062	nan	10000.0
monomer-200-nr2-run1_result_10	60	MKQLPELKFGENRKMQITELPDGNILARFSEEIDGKLIEIDIKLTRVDGKLKLEIKINTPESLLDVLKAVAMLFEGLRELGITEKEVEGKIYNKEGKLIKELKFKWEWKDGKLLLEANENIKGFLAKIETEEGSYYVFIMSEKIENEDKKETYIVRIKADKINEEVFELLKEMIGEFPPAENNLKLDPEKKELTFIFEKP	2.814150633278263	0.8372207468433399	67.97772216796875	0.6550333499908447	9.171955108642578	nan	10000.0
monomer-200-nr2-run1_result_10	61	MRELPERRYGENKLAHFTELPDGNLLIRFLEEEDGRLRRIDIELRRVDGRWELEIRVDTPESLLDVVEALAFTVDGLRERGITERRITGKVYDAEGRLVRELELEYRYEDGKILLKLNDNIEGELVRIETEEGEYYAVLLAEKILDENNKETYIVEIKADEFNEEVLKLLEELIGKFPPAENNLELDLSKRRLTFIFEKP	2.4937977652752368	0.8462136483366791	59.73749542236328	0.5590992569923401	11.52836799621582	nan	10000.0
monomer-200-nr2-run1_result_10	62	LKELPLLEYGENKKAYFIEEPDGNIKVKYEELIDGKLKKIDIDIKKINGKLHFEIKVNTDDSLLDVITALAFTVDGLRKFGIKEKTLTGKVYDKNGKLVEELTVKWEYKDGKILLEVNDDIKGFLAKIETEEGSYYVTIVARKITLPDNKIVYIVEVKADKYDEKVEELLKEMIGEFPPAENNLELDPNKKYQTFILEKP	1.6226623368894526	0.9259591603274719	69.1680679321289	0.6990983486175537	8.676258087158203	nan	10000.0
monomer-200-nr2-run1_result_10	63	MRELPLERYGENTLMQFTEDEDGNLRILHREEIDGRLLRLDLQLRRVDGRLELEVRVDTPESLLDVLTAVALAIDGLRRRGITEREIRGRVYDADGRLLEELTFRYEYKDGKILLQANENIEGFLKKIKTEEGEYYVVLSREIITKPDNKEVAIVRVKSDEFNEETLKLLEELLGTVPPAENNLKLDRSKKVLTFVFEKP	2.616757221903902	0.8635483999325124	57.50679397583008	0.5469510555267334	12.814007759094238	nan	10000.0
monomer-200-nr2-run1_result_10	64	MEKLPLYKYGKNITMNITKEPDGNYTINYKELINGKEINIDIKLKKVDGKLKFEIKIDTDDSLLKVLKAMALTIDGLLKLGITEKEIEGTIYNKNGEEIKKLKFKYEYKDGKILLKVNDNIYGELKKIETEEGSYYVFLSAEKILNEDNTETYIVRISAEKFDEETEKLLKEMIGRFPPAKNNLKLDKSKNELTYIFKKP	2.251068354371941	0.8836363460496318	72.45577239990234	0.7539882063865662	7.163519382476807	nan	10000.0
monomer-200-nr2-run1_result_10	65	MKELPLLKYGENIEMKITEDEDGNLTIDYKIEENGKLINIDIKLKKINGKYYFEIKVDFDDSELYVATALLMTIDGLLKLGIKEKEIEGKVYNKEGKLIKEYKVEFEKKDGKILVKINDDIEGFLAKIETEEGSYYVTLLAKKVKHKDNRYTYYVEILATEYNEETEKLLKEMIGKFPPAENNLVLDKSKKFQKFIFEEP	2.0228334332331714	0.8895363869967613	71.02902221679688	0.7177266478538513	7.520075798034668	nan	10000.0
monomer-200-nr2-run1_result_10	66	LPKLPLLKYGKNKEMYITENEDGNYTIKYKEEINGKIINIDIDLKKINGKYHLTIKIDTDDSLAKVLEAIAFAIDGLRKLGIKEKEIEGEIYNKNGELIKKLKIKWEYKDGKILLKVNDNIEGFLAKIKTEKGEYYAFLSAEKIKHEDNRITYIVRVIAEEFNEEVEKLLEEMIGKFPPAENDIELDKSKNYLEIILEEP	1.4802156725154192	0.939676388297254	69.45594787597656	0.7250538468360901	8.130592346191406	nan	10000.0
monomer-200-nr2-run1_result_10	67	MEQLPELKYGENITMKITKLPDGNYIINYEIKENGKLIKIEIKLTKKDGKYYFEIKLDTEDSLDLALFALALTIDGLKKLGIEEKEIKGKIYNKDGKLIKELEVKYEYKDGKILLEVNENIKGMLVKIETEEGSYYVFLSAELIKNEDNTYTAIVSVLSDEMNEETLKLLEELIGQFPPAENNIKLDKSKKFLVFKLIYP	2.033483243713942	0.8894883871735574	70.48040771484375	0.7232990264892578	7.929542064666748	nan	10000.0
monomer-200-nr2-run1_result_10	68	MRELPELRFGENTLMRITELPDGNLLADFTIEVNGKTINIKIRVRRVDGRLEFEVKIDTDESLALVAFALALLLEGLRALGITERTLRGKIYNKDGKLLEELTVRWRWEDGRLLVQLNDDLEGFLARLPTPEGETYVFLLAEKRTAADNTVTYIVTTLADVYDEETERLLEELIGRFPPAENNLKLDRSKRVNTFTFVKP	1.9235289971334468	0.9081763944166563	69.97627258300781	0.6974313259124756	7.829636096954346	nan	10000.0
monomer-200-nr2-run1_result_10	69	MEELPELKFGKNKTMKITKEEDGNYKINYTEEVDGKTIKIDIDLKKINGEYFFEIKIDTDDSLSKVLKALAFAIYGLRKLGIKEKTIKGKIYNKDGKLIKELEVKYEYKDGKINLKVNDNIEGFLKKIKTEEGEYYVFISAELITTEDNKKIAIVEIISDKFDEEVLKELEKMIGKYPPAKNNLKLDLSKKKLKLILEKP	1.7671482646646959	0.9196886592325257	64.88661193847656	0.6084687113761902	9.900185585021973	nan	10000.0
monomer-200-nr2-run1_result_10	70	MKKLPEYKFGENITMNIIEDENGNYKINFSIEINGKKINIKIDLKKINGKYHFDIKVDFDFSLAYVAFALALTIYGLYKLGIKEKEIEGKIYNKNGELIKELKVKYKIEDGKILLEINDNIKGFLKKIKTEEGEYYVFLLAEEIKDEDNTTTYIVKVIADKYDEETEKLLEELIGKFPPAKDNLKLDKSKKFITLEFKKP	1.8109185280790097	0.9123059896828494	70.252685546875	0.7392598390579224	7.658074855804443	nan	10000.0
monomer-200-nr2-run1_result_10	71	MKKLPELKFGENKTMKITEDEDGNIDIDFKEEINGKVINIKIKLKKIDGKYHFEIYIDTDESLLDVLKALALAIYGLRELGITEKVIEGKIYNKNGELVKELKVEWEYKDGKILLKVNENIIGELVKIKTEEGEYYVFLSAELITLPDNRKKAIVNVDAEKMNEEVLKLLEELIGRFPPAENNLKLDLSKNKLTFEFLYP	1.7335354002335872	0.9188027333652741	66.00824737548828	0.5963737964630127	9.612475395202637	nan	10000.0
monomer-200-nr2-run1_result_10	72	MEQLPLRKFGENIEMQITKDEDGNYRVDVTIEINGKKIKIDIKITKKNGELEFEIKVDFDDSLSYVLFALALTLKGLRELGITETKIKGKIYNKNGELIEELEVEYKWENGKLLIQVNENIKGFLAEIETEEGTYYVFVSYEKIENEDNTITYIVRILADKLDEETLKLLEEAIGEFPPAENNLKLDKSKKELTFIFKKP	2.669364689221936	0.8567300226538731	66.73684692382812	0.687818706035614	8.947879791259766	nan	10000.0
monomer-200-nr2-run1_result_10	73	MKKLPLLKYGKNKKMEIIEDEDGNYKINYKELINGKEREIEIDLKKIDGKYYIKIKINFDDSLTYVLKALLLTIDGLRKLGIKEKEIEGEIYNKEGKLVKKLKFKYEYKDGKIHVKVNDNIEGFLAKIETPEGSYYVVLTAEKITHEDNKETYIVEVLADEFNEEVLKLLEEMIGKFPPAENNLKLDKSKNFLVFKFEKP	2.706198959101825	0.8357898181953365	60.16667556762695	0.5827580690383911	10.883678436279297	nan	10000.0
monomer-200-nr2-run1_result_10	74	MKELPLYKFGDNIKMKITEDEDGNLKISFTEEVDGKTIKIDIDLKKENGKWKITIKINTDESLSRVLFALALTIKGLRELGIEEKEIEGEVYDKNGKLIKKYKFKYEYKDGKILVKVNENIEGELKEIKTEEGTYYAFLSAEKITNEDNTTTYIVEVIADKMNEEVLKLLNELIGKYPPAKNNLKLNPNKKYQTFIFKKP	1.9631837294594914	0.897600469689634	67.5702896118164	0.6307408809661865	8.59150505065918	nan	10000.0
monomer-200-nr2-run1_result_10	75	MKEIKLYKFGDNIEMKITEDEDGNIKIEYKETINGKLIKIEINLKKKNGEYYLEIKIDTDESLDYVLKAIALSIKGLLELGIKEKEIKGKIYNKEGKLIEELKIKYEYKDGKINLEVNENIKGFLKEIKTEKGSYYVFISSERIKKEDNSYEYIVRIIADKFDEEVLKELEKMLGEFPPAENNLKLDKSKNYLTFIFKEP	2.87753671210764	0.8331402866756682	71.58685302734375	0.7332097887992859	7.569862365722656	nan	10000.0
monomer-200-nr2-run1_result_10	76	MEKLPLYEFGKNIKMNITKLENGDYLIDLKIEVNGKEIKIDIKLKKINGKYFFEIKINTKESLSLVLFALALTIKGLRELGITETEIEGKIYDKEGKLVKELKVKYKEENGKILLQVNDNIQGQLAEIKTEEGTYYVFLSAEKILKPDNKEVYIVRIIADEYNEETEKLLEELIGQFPPAENNLKLDKSKKFLTFIFEKP	2.6223228283687363	0.857212506543341	69.65240478515625	0.7478144764900208	8.060474395751953	nan	10000.0
monomer-200-nr2-run1_result_10	77	MEKLPELKFGDNITMEITKLENGDYLIKFSIEINGKKINIDIKLTKKDGKYHIEIKIDFEDSLAYVLFALALTIYGLLKLGIKEKVIEGKIYNKEGKLIKELKIEYEYKDGKILLKVNDNIKGFLAKIETEEGSYYVFLSSELITSEDNKKTAIVTVLSDKYNEETEKLLKELLGEYPPAENNLKLDKSKNFLKFVFEYP	2.92583737763647	0.8304670464844331	69.83428955078125	0.7208577394485474	7.7721099853515625	nan	10000.0
monomer-200-nr2-run1_result_10	78	MEELPLLEFGKNEKMQIVKEEDGNYIFKYTEEINGKKIEIDIKLKKINGEYFFEIKINFDDSLLYVLKALAFTIYGLLKLGIKEKKIKGKIYNKDGKLIKELEVEYEYKDGKILIKVNENIKGFLKKIETEKGSYYTFLSAEKIKDEDNTETYIVEVLSDEFNEEVLEDLNELIGTFPPAENNLKLDPSKKYLTFIFKKP	14.98568793220622	0.36576400382635677	50.0786247253418	0.47229936718940735	15.678387641906738	nan	10000.0
monomer-200-nr2-run1_result_10	79	MKELPLYKFGKNKEMKITEEEDGNYKIDYKEEINGKIINIDIKVTKKNGKYFFEIKIDFDESLAYVLEALALAIKGFKDLGINEKKITGKIYNKKGELVEELTVEYEVKDGKIYLKVNDNIEGFLAEIKTEEGSYYVFLSAEKIKDENNKETYIVTIISDEFNEETKKLLDELIGKFPPAESDIKLDESKNYLEIKLEKP	2.5532842710878327	0.8724451653918075	73.88228607177734	0.7932156920433044	6.951872825622559	nan	10000.0
monomer-200-nr2-run1_result_10	80	MEELPLLKFGENREMQITKLPDGNYLIDYREEVDGELIEIKIDLKKIDGKLYFEVRVNTDDSLLRVFTALAMTIYGLKELGITEKKIEGKIYNAKGELVKELTVEYEVKDGEILVKVNENLFGRLVRIETPEGEYYVVLYAERILHEDNRYTYIVRVLADKYDEKVEELLKELLGRFPPAEDDLELDRSKKELTFIFEKP	2.6225986239731824	0.8440554053204385	57.287513732910156	0.5258104205131531	12.769876480102539	nan	10000.0
monomer-200-nr2-run1_result_10	81	MKEIEELKFGKNITMKITKDENGNYNIDIKIKENGKEINIKIKLTKKNGKYYIEIEIDFDDSLAYVAFALALTIYGLKKLGINEKEIKGKIYNKEGKLIKELEFKYEIKDGKILLEINDNIKGQLVKIETEEGSYYAFLMYEVIENEDKTKTYVVQIIAEEFNEEVEKLLKEMIGTVPPAENDLKLDKSKKVLTFIFKKP	3.4417780996497873	0.7731223710000401	66.50054931640625	0.671987771987915	9.334300994873047	nan	10000.0
monomer-200-nr2-run1_result_10	82	MEKLPLLEYGENTKMQIFKDEDGNYTIIYEELVDGKLRKIEIKLKKENGKLKFEIKVDTEDSLLDVLTALAMAVEGLLKLGIKEKKIEGKVYNKEGELIEELEVEYKLEDGKILLKVNDNITGMLARIKTEKGEYYVTLSAELVTLPDNREVAIVEVLADEFNEETLELLKEMIGKFPPAENDLELDLSKKRLRFIFEKP	2.6741732766672444	0.8447076332236613	52.54621505737305	0.47116851806640625	15.290887832641602	nan	10000.0
monomer-200-nr2-run1_result_10	83	LEQLPLLKFGENTEMQITKLPDGNYKIDYKELVNGILRNIEIDLKKINGKLHFTIKVDFDDSLSLVLRALALTLYGLRKLGITEKRITGEIYDKNGKLIKKLEVEYKWEDGKLLLKVNEDIFGRLVPIETPEGTYYAFLSSRRIRHEDDRITYIVEVLADVWDEEVEKLLKEMLGEFPPAENDLELDPSKKYQRFIFVKP	1.8188332368221973	0.9161965789439594	73.17266082763672	0.743158757686615	7.0264482498168945	nan	10000.0
monomer-200-nr2-run1_result_10	84	MEELPLLKFGKNIEMKITKEPDGNYLIDFKIEENGKLIEINIKLKKINGKYYIEIKINTEDSLDLVLFAIALTIYGLRKLGITEKEIEGKIYNKEGKLVKELKFEYEYKDGKILLKANENIFGFLKKIETEEGSYYVFLSAERIKLPDNTYKYIVNIIAEKFDEETLELLKELLGQFPPAENNIKLDLSKNFLTIELLEP	1.8484509114681533	0.9013814358458976	63.113460540771484	0.5909091234207153	10.18868637084961	nan	10000.0
monomer-200-nr2-run1_result_10	85	MKKLPLYKFGENKEMQIIENPDGNYDILYKEIIDGKEINIKIKLTKKDGEYYFEIYIDTDDSLLDVLTAMLFTIKGLRELGITEKKIKGKIYNKDGKLVEELEFEWEEKDGEILLKVNDNIKGFLKEIKTEEGSYYVTITYKKILNEDNSETYIVEVKADKMDEETLELLEKAIGEFPPAENNLKLDKSKKRLTFIFKKP	1.8427162760746527	0.9065567757565696	72.1021957397461	0.7792742848396301	7.594228267669678	nan	10000.0
monomer-200-nr2-run1_result_10	86	MEKLPELKYGENKKMYITKDENGNYTIKYEKEENGKLIKIDIKLTKKNGEYYFEIKIDTDESLLEVLEALALAIDGLKKLGINETEIKGTIYNAKGEKVEDLTVKYKYENGAINLKVNDNIEGKLVKIKTKEGTKYVFLSSEVIELPDKTKVAIVRIKADEFNEETKKLLEELIGKYPPAENNLELDESKKELTLVLKKP	3.054989106989759	0.7784033281043647	68.2454833984375	0.6741585731506348	9.264373779296875	nan	10000.0
monomer-200-nr2-run1_result_10	87	MKKLEERKFGKNKTAQFTEDEDGNITVQYEEKVNGKLRKIDIKISRINGKLHFEIKIDTEDSLSDVLEALARTLYGLHERGITEKTITGKIYDKNGKLIKELTVKWELKDGKLLVQVDDNIRGFLARIKTEEGEYYVFISSRKILLPDNTEVYIVEVRSEKMDEEVLKLLEEEIGKFPPAENNLELDLSKNFLRFEFLKP	1.860268302140921	0.9131007569786961	65.01139831542969	0.6410239934921265	10.431015968322754	nan	10000.0
monomer-200-nr2-run1_result_10	88	MEELPELRYGADTRMLITRDADGNYRVRYLVERNGRLLRIDIDIRRINGRLHFEIRVDTDDSLLYVAAALALTLDGLRALGITETELEGEIYDKDGRLVERLRVRWEERDGRLLVQLNDDLEGLLARLPTPEGERYVVLLARRRRLPDNRYVYLVEVLADEFDEEVLALLEELLGRFPPAEDDLELDLSRRHLRFEFLEP	1.5749106858781186	0.9284910392255523	61.0137939453125	0.5776896476745605	10.70297908782959	nan	10000.0
monomer-200-nr2-run1_result_10	89	MKKLPLLKYGENIKMEITELPDGNLIVKLTIEENGKVINIDIKLKKINGKYYLEIKIDFDESLSYVITAILLLIDGLRKRGITEKEIKGKIYNKEGKLVEELEIKFEYKDGKILVKINENIFGFLKRIETEEGSYYVTLTAEKIEHEDKKITYIVEVIADKMDEEVLKDLEELLGRFPPAENDIELDLSKKKLTIILEKP	10.131955314041042	0.35156274635717266	55.97585678100586	0.4943128824234009	14.25029182434082	nan	10000.0
monomer-200-nr2-run1_result_10	90	MKKLPLLKFGENKEMYITEEEDGNILANYKKIENGEEINIEIDLKKINGKYYLDIKVDKPESLAEVLEAVAFLIKGLRERGITEKKIKGKIYDKEGKLIKEYEFEYEEKDGKILLKVNENIKGFLAEIKTEEGEYYVFLSAEKIKLPDNTEVYIVRTIADEYNEETEKLLEELIGEFPPAENNLKLDKTKKRNTFIFKKP	1.729881550674643	0.9166928406050809	61.77564239501953	0.6108771562576294	10.69367790222168	nan	10000.0
monomer-200-nr2-run1_result_10	91	MEKLPELKFGKNETMKITKNEDGNYTIDYLEEIDGKEKKIKIELKKKNGKYYFTIYINDDESLLDVIKALAFTIYGLKKLGITEKKIEGEIYNKEGKLIEKLEVEYEIKDGKILLKINENIEGFLKKIKTEEGEYYVVLMAEKIKDENDNYTYIIRIDADEFNEEVLKDLKELIGKFPPAENNIKLDLSKKRLTLILKKP	1.733881765564767	0.9258808483637021	68.5500259399414	0.6820690631866455	8.414451599121094	nan	10000.0
monomer-200-nr2-run1_result_10	92	MKKLPEYKYGKNIKMQITEDEDGNYKVDLKILENGKEIKIEIDLKKIDGKLYMEIKINTDESLAYVLFAIAMTIDGLLKLGIKEKEIEGKIYNKEGKLIKELKFKWEYKDGKILLKANDNIEGFLAKIETEEGSYYVFLSREKIKLPDNKIVSIVTVLSEEWNEEVKKLLEELLGTVPPAENNLNLDPNKNFQTFIFEKP	2.9397787393127697	0.8673997033000478	69.22132110595703	0.7202155590057373	8.386371612548828	nan	10000.0
monomer-200-nr2-run1_result_10	93	MKKLELLEYGENIKMNITEEPDGNILVDLEIEKNGKKINIKIKLKKINGEYYLEIYIDTEDSLALVITAIALLIDGLLKRGIKEEKIKGKIYNKNGELIKELEIKFKYEDGKILVEINDNIKGFLKKIETEEGSYYAVITAEKIKNEDNTYTYIVTIISDKLDEETLKLLEEMIGEFPPAENNIKLDKNKNFLIIKLIKP	2.1631619252185597	0.875894231895686	59.24623107910156	0.5788871049880981	11.3192777633667	nan	10000.0
monomer-200-nr2-run1_result_10	94	MKKLPLRKYGENKEMYITEEENGNYLIDYKEEENGKLINIEIKLTKENGKYKIEIKIDTEESLDDVLEAIAFTIDGLLELGIKEKEIEGKIYNKEGKLIEELKIKYEYKDGKILLKVNDNIEGFLAKIKTEEGEYYVFISREKITDENNKVTYIVRIKADEVNEEVFKLLEEMIGKFPPAENDIKLDPSKRRLTIELKKP	1.972928681664458	0.8979081715788947	66.77806091308594	0.7024272680282593	8.911202430725098	nan	10000.0
monomer-200-nr2-run1_result_10	95	MKELPELKFGENITMQITEDPDGNLDVKFKIEENGKLINIDIKIKKIDGKYFFEIKLDTDDSLALAALALALTIYGLKKLGITETKLEGKIYNKDGKLVKELTVEYEFKDGKILLKINDNIEGFLAFIKTEEGEKYAFFLAEKIETEDNKIIYKVTVIATEFNEEVKKLLEELIGKFPPAEDNLELDENKNYLTFIFEKP	2.5885907139614175	0.8745025700262206	69.75716400146484	0.7243365049362183	8.380772590637207	nan	10000.0
monomer-200-nr2-run1_result_10	96	MEELPERKYGKNIKMKFTREPDGNLRIDLEIEINGKKINIKIDLKKVNGEWHFDIKVDFDDSLAYVAFALALAIDGLREEGITEKKIKGKIYNKEGKLVEELEVEWEYKDGKILLKINDNIEGFLKKIKTEEGEYYAFFLAELIKNEDNSKTAIVTTISEKFDEEVLKELEELIGKFPPAENNLKLDKSKNYLVYKFDYP	1.6988757294321692	0.9273937307590995	70.68540954589844	0.7205179929733276	7.872106075286865	nan	10000.0
monomer-200-nr2-run1_result_10	97	MKELPELKFGKNTTMKITKDEDGNYRFDYKEEINGKLKEIKINLTKKDGKYFLEIKINTDESLLDVAKAIAMLIYGLKSLGIDETEIEGKIYNKNGELIKELKIKYEFKDGKILLKINENIYGFLAKIKTEEGEYYVFLLKEKITDEDNSITYIVEIKSDEFNEEVLELLKELIGEAPPAENNLKLDLSKKELKLILKKP	10.569302241444175	0.4545275471896319	56.78020477294922	0.5447847247123718	13.854265213012695	nan	10000.0
monomer-200-nr2-run1_result_10	98	MEQLPLWEFGENTKMQFTKLPDGNLLIDYQEEIDGKLIDIQIKLKKVDGKWELEIKINTDDSLLDVLKAVALTLEGLRALGITETEIKGKIYDKEGKLVKELTFKYEEKDGKILLQANDNIKGFLARIETEEGSYYVFLSSELIKSEDDKETAIVRVKADIFDEETLKLLKELIGEFPPAKNNLKLDLSKKELTFIFEKP	9.703550929245477	0.4330639526908371	52.190582275390625	0.4530360996723175	14.900897979736328	nan	10000.0
monomer-200-nr2-run1_result_10	99	MEKLPELKFGENETMQITKNEDGNLDVQYKKEENGKLLEIDIKLKKIDGKYHFEIKINTPESLLDVFTALAKLIYGLLKLGIKETEITGKIYDKEGKLVAEYTVKYEYKDGKILVQVNDNIKGFLAKIETEEGSYYVTLMAELIEDEDKTRTAIVRVKSDVWNEEVKKLLEELLGQYPPAKDNLVLDPSKKELTFVFKYP	14.69963281086949	0.3225398929006984	55.98770523071289	0.4919896721839905	13.359965324401855	nan	10000.0
monomer-200-nr2-run1_result_11	0	LEAELAELLARLGLPPEEVELRWRSEADPDWLELWAGGELRAVGRLVPVGDGLELVLEWFDGPAASPAEEEARLARARARVEARAAFLRLEAAVDALLAALDAAAAAADDPEANWAAVEAAAAAARAVAAEARAVLFADPEATPPELRERAERLIGALERYLAELRRLRERGRRELGPEALRAELAAARAAFRAEVAALR	1.6822136002278483	0.935661454405317	79.295654296875	0.8275462985038757	6.0332818031311035	nan	10000.0
monomer-200-nr2-run1_result_11	1	MEEELAALLEERGLPPEEVELRWESEENPDWFELIAGGQLVAVGKRVKVGDGEKLVIEWFDGRAASPEEEAARLEEARKRVEARAAMLKVEEAVRDLLAAIEEAFENWDDPEKNWPKIEAAYEKAKAVFDEAEKIIFSNPEYTPEELREKLEKLRGIVERYYEKYKELRKKGEEEIGEEKLREELKKLYEEFKAEVDAVL	1.6505201738664503	0.9305705588787698	81.69094848632812	0.8560923337936401	5.128220081329346	nan	10000.0
monomer-200-nr2-run1_result_11	2	LEEELAALLERYGIPPSEVRLEWESEENPDWFRLIAGGQLRLVGKLVKVGDGYELVIEEFDGEAASPEEERKRLEEAEKRVEAKAAFLKAVEAVKELLKALDEYFANQDDFEKNVPKIDAAYEKAKKVFDEAEKIIFSNPEYTPEELQKKLKELKGIVDEYYEEYKKILEEGKKKLGPEETLKRLKKLHEEFKKKVEEVL	7.885171402299769	0.5844793152755945	69.5802993774414	0.6503340005874634	12.853307723999023	nan	10000.0
monomer-200-nr2-run1_result_11	3	LEERLAALLEEFGIPPEVAELRWASAEDPDRLELVAGGQLVAVGRLVRVGDGLELVLVRFDGPAASPEEEAARRAAALARADAEAAFLRAEAAVADLLAAIDEALAHRDDPEAYPARIDAAYAAARATFDAAEALLFSDPEATPPELRERLAALRGAVEEYYARYQALRAEGAARLGPEELWRRLEELHAEFRARVEALL	2.471422264773792	0.8738323377144497	81.25385284423828	0.8300169706344604	5.5319719314575195	nan	10000.0
monomer-200-nr2-run1_result_11	4	LEARLAALLERFGIPPSEAELRWHSAEDPDLFELVAGGQLRAVGRLVRLGDGLELVLEFLDGPAASPEEEAARRAAALARVEARAALLRAEAAIERLLAAIEEALANEDDPDAHWPLIDAAYAEARAVFEEARALIFSRPEATPEELRRRLEALAGAVERYYAELRRLREEGRRRIGREELLRRLRELHARFRAEVAALR	1.5794991229658824	0.9310283204696094	77.98007202148438	0.8029344081878662	6.340890884399414	nan	10000.0
monomer-200-nr2-run1_result_11	5	LEAELAELLAERGLPPSEVELRWRSPERPDWLELWAGGQLVAVGRLVPVGDGLRLVLEWLDGRAASPEEEAARRAAAEARVEARAAFLRLEAALADLEAALEAALAADDDPEAHPAAVDAALAAWRATADAAAAHLFAHPEATPPELLARAEALRGAAEAYAAARRELLARGAREEGPEALRRALRALHAEFRARVAALL	1.6155975477787845	0.9278128792257684	75.112548828125	0.679114818572998	8.050995826721191	nan	10000.0
monomer-200-nr2-run1_result_11	6	LEARLAALLETLGLPPEEVELRWESAADPDRLELVAGGQLVAVGRLVRVGDGLELVLELWDGRAASPEEEAARREEMRARVEARAAFLRAEAAVDRLLAALEAALARRDDPEAVWPAVEAAYAEARAVFAEARAVLEARPEYTPPELLARFEALAGAVEEFWAEARRLRAEGEREVGEAELLERLERLLEEFRARVAALR	1.891770485788536	0.9147748781319597	79.34150695800781	0.8259164690971375	5.996124267578125	nan	10000.0
monomer-200-nr2-run1_result_11	7	MEARLEELLKRYGIPPEVYELVFESEEDPDWFRLIAGGQLVLVGKIVRLGDGEELILEEYDGEFASPEEEAAVEERMRKRVEARAAFARAVAAVERLLAALAEARAARDDPEAHLPRVDAAYAETRAVLDEAEAIIFANPEYTPEELRERLAALRGAVEEYYERYRALVAEGRERLGLEELWARLDALRAEFEARVAAIL	11.22512844174317	0.5142414062854258	71.5222396850586	0.6551789045333862	12.405295372009277	nan	10000.0
monomer-200-nr2-run1_result_11	8	LEEELAALLETLGIPPEVVELRWESAENPDRFELWAGGQLRAYGLLVDVGDGKKLVIEWYDGPAASPEEERARLERMRKRAEAKAAFLKAEEAIKKLLEAIEEYLKNRDDPEKYEKKIEEAYKEAKKVFDEAEEIIFSNPEYTPEEIREKLKKLKGVVDKFYEEYKKLKEKGKKEIGLEELYKKLEELYKKFKKEVEEIL	4.21700174108238	0.7558484906340022	71.75827026367188	0.7100269794464111	8.64558219909668	nan	10000.0
monomer-200-nr2-run1_result_11	9	LEEELEELLKRYGYPPEVVRLEFDSEENPDYFRLYAGGQLKAYGKIVKIGDGYKLIIEEFDGVAASPEEEEKRLEKARKEVEAKAAFEKAVEAIKKLLEAIEEALKNEDDPEKNWKKIEEAYKEAKKVFDEAEKIIFSNPEYTPEEIKEKLKKLRGIVEKYYEKYKELREKGEKEIGEEELLKKLKELYEEFKKEVEEIL	7.624111457680271	0.43116795394968244	76.75373840332031	0.6664157509803772	11.773943901062012	nan	10000.0
monomer-200-nr2-run1_result_11	10	LEERLAALAERFGIPPEVWELEWESEENPDEFRLWAGGQLVAYGRLVPVGDGLELVIEWDDGLAASPEEEAARLARMRARAEARAALLRAEAAVDDLLAALDEAAARDDDPEAHVPRVDAALARARAVLDEAAELVFSRPEYTPPELRARLEALRGAVEEYAARYRELLERGRREIGPEALRAELARLEAEFRARVAALR	11.623182744216274	0.5857330220220934	70.77967834472656	0.6351141929626465	12.71568775177002	nan	10000.0
monomer-200-nr2-run1_result_11	11	LEEELAALLEELGIPPEEWRLEFDSPEDPDYLRLWAGGQLRAYGRIVKVGDGLKLVLEWFDGPAASPEEEAARLAAARARVDAEAAFLEAEAAVDALLAAIDEALAARDDPEANWPRIDAAYAAARAVFDAAEARIFSNPEATPPELQARLRELRGIVDEYYERYQEIRREGRERLGREETLRRLRELHEEFRKRVEAVL	2.376267361654152	0.8868382606445803	78.77172088623047	0.7844890356063843	6.204782962799072	nan	10000.0
monomer-200-nr2-run1_result_11	12	LEERLAALLERLGIPPEVVRLEWDSPADPSRFRLWAGGELRAVGRVVRLGDGEELVVAWYDGRAASPEEEAARLARAEAEVEARAAFLRAEAAVRDLLAALEEARARWDDPEANEARVDAAFARARAVFDEAAALLFSRPEYTPPELLARLEALRGAVEEFDERYRELRRRGREEIGPEELRKRLEELLAEFRERVAALL	1.8456328689507269	0.9112647185056946	78.00143432617188	0.7884515523910522	6.437355995178223	nan	10000.0
monomer-200-nr2-run1_result_11	13	LEEKLEEFLKRFGFPPEEVELRWESEENPDYFTLIAGGQTRAVGKVVKIGDGEELIIKEFDGEAASPEEEAERLEKARKEVDAEAAFKKAVEAIKELEKAFEEALKNEDDPEKNEKKIEEAYEKAKKVLDEAEKIIFSNPEYTPEEIREKLKKLRGVVEKFYKEYKELKEKGKKELGEEELKKLLKELYEKFKKEVEKIL	1.2328115692251627	0.9537591582572783	81.71981048583984	0.8604183793067932	5.2127685546875	nan	10000.0
monomer-200-nr2-run1_result_11	14	LEERLAALLERFGIPPEEWRLEWESEARPDWFRLWAGGQLVAVGRLVKVGDGEELVIEWFDGPAASPEEEAAREAEARARVEAQAAFLRAEAAIDRLLAAIERALEERDDPEARWPEIEAAFAEARAVLDEARALLFSNPAATPPELQARLERLDGIVRRFEARLRELREEGRRRLGREELERRLRELYAEFRAEVEAVL	1.2712647716146535	0.9499343425330192	78.6316909790039	0.8090915083885193	6.2337141036987305	nan	10000.0
monomer-200-nr2-run1_result_11	15	LAERLEALLKTLGIPPSEVELRWDSPARPEWFELIAGGQLVAVGRLVQVGDGLELVIERFDGPAASPEEEAARLARARARVEARAALLRAEAAVDALLAAEDAAAAAADDPAAAPAAIDAALAAARATFDAADALLFSRPEDTPPELLARHRELRGAVEEYAAALAAERARGAAELGPEAQRARLAALRAEFRARVAAAL	5.263370408420545	0.6300873222403769	70.08580780029297	0.6217440366744995	12.879182815551758	nan	10000.0
monomer-200-nr2-run1_result_11	16	LEEELARLLERFGIPPEVWELRWESPERPDWLELWAGGQLRAVGRLVPVGDGLELVLEWLDGEAASPEEERARRERARARVEARAAFLRAVAAVERVLAAIEEALAADDDPEAHPARIEAAFAAAEAVFAEAEALLFAHPEYTPPELRERLARLRGILREFRERYRELRERGRRELGPEALREELRALYAEFRAAVEATL	2.522742421006471	0.896408337197746	77.21432495117188	0.8061038255691528	6.916140079498291	nan	10000.0
monomer-200-nr2-run1_result_11	17	LAAELAALLERWGIPPEEVELRWRSPERPDLLELVAGGELRAVGRLVRVGDGLELVLAELDGRAASPEERAARRARALAEVDARAAFLRLEAALAELEAARAAARAAADDPDANWAAIDAAYARARAVADAAAALLFSRPEATPPELLARAAALRGALDAYAAAERALRERGRAELGEEATRARLAELEAAFRAAVAALL	2.9149495690470437	0.8130725079850114	72.63048553466797	0.6534609794616699	10.001348495483398	nan	10000.0
monomer-200-nr2-run1_result_11	18	LEARLAALLERLGLPPEEVELRWASAADPDRLELVAGGELRAVGLLVPVGDGLELVLEWIDGPAASPAEEEARRAAALARAEAQAAFLRAQAAVARLLEALDEAEAREDDPEARWPAVEAAYAEARAVFDEAAALLFSRPEATPPELRAQLEALRGAVERYAAELRRLREEGRRELGPEALRERLRALREEFEAEVAALL	1.825456426160052	0.9255207281673109	75.2281723022461	0.7506612539291382	7.484557628631592	nan	10000.0
monomer-200-nr2-run1_result_11	19	LEEELAALLERFGYPPSEVRLEFVSEEDPDRFELWAGGQLRAVGKIVKIGDGLKLVIAEYDGEAASPEELAALREKMEKEVDAKAAFLKAEEAIKKYEKAIEEALKNEDDPESNWEKIEKAYEELKKVFEEAKKILFSNPEYTPKELLEKFEKLYGIAKEFYEKLKEIREKGKKEIGREEELKLIKELYEEFKKKVEEVL	1.4399668441750808	0.9359771265967509	81.64605712890625	0.8521689176559448	5.1528120040893555	nan	10000.0
monomer-200-nr2-run1_result_11	20	LEEELAALLEEFGIPPEEWRLEWRSPEDPDRFRLWAGGQLVAVGRLVRVGDGLRLVIERIDGRAASPEEEARRLEEAEARVEARAALLEAEAAVDDLLAAYDEALANEDDPEANEARIEAAYAAARATLDRAAEILFSRPEYTPPELRARLEALRGAVEEYAARYREIRERGRREEGPEAELERRRALLAEFRARVEALR	1.7263431526386208	0.9171833640576833	79.16632843017578	0.8348476886749268	5.8633551597595215	nan	10000.0
monomer-200-nr2-run1_result_11	21	LEEELAALLERFGWPPEEVELRWESPENPEWLELVAGGRLRLVGRLVRVGDGLRLVLEELDGEFASPEEEAAARARARARVEARAALLEAEAAVDRLLAALEEAFARDDDPEARQAAVDAAFAEARAVLDRAREVIFSNPEYTPPELRARLEALAGAVEEFEAEYRRILAEGDAEIGEEERLARLRELYARFRARVEALR	5.505237228707464	0.6205961910957675	68.78645324707031	0.6547464728355408	12.130351066589355	nan	10000.0
monomer-200-nr2-run1_result_11	22	LEEELAALLEEFGIPPEEVELRFDSAERPDWFELVAGGELVAVGRLVRVGDGLRLVIERYDGRAASPEAEAARRAEMRARVEARAALLRAEAAVDALLAALDAALAAEDDPEAAWPAVDAAYAAARAVFDEAEATLFSRPEYTPPELRERLRALRGAVREYAERLRELREEGERELGPEALRERLREAHAEFRARVAALL	2.2934113024539666	0.8739899306352603	79.06159210205078	0.8203412294387817	5.848466873168945	nan	10000.0
monomer-200-nr2-run1_result_11	23	LAARLAELLERFGIPPDVVELRWASEADPDLLELVAGGQLRAVGRLVRVGDGLELVLEEIDGLAASPEEEAARRAEALARVEARAAFLRAVAAVDALLAALDEAEAADDDLDANWPKVEAAYAAARAVFDEAAEVLFSRPEYTPPELRARFEALRGAVDRYWEEARRLRREGRERLGPEELRRRLREARERFRAEVEALL	10.028034346351621	0.5574393151224375	75.18656921386719	0.6718844175338745	12.854122161865234	nan	10000.0
monomer-200-nr2-run1_result_11	24	LEAELAALLERWGLPPEEVELRWESEERPDLFELVAGGQLRAVGRLVEVGDGLELVLEEIDGPAASPEEEAARRAAALARVEARAAFLRAVAALDDFLAAVEEALAERDDPESRWPRIDAAYARLRAVLEEARALLFAHPEATPPELLARLEALAGAAERYYAELRELRERGRRELGEEELWREIERLYERFRAEVEALL	1.7405716397035753	0.9329815683483196	80.80599975585938	0.8329817056655884	5.350691318511963	nan	10000.0
monomer-200-nr2-run1_result_11	25	LEERLRELLKRYGIPESEVELRFESEENPEWLSLVAGGQLRAVGRIVRVGDGEELIIEEYDGEFASPEEEEEVRRRMRARVEARAALLRAEAAVDELLAALDAAAAARDDPEAHLPAIDAAYARTRAVLDEAREILFSRPEYTPPELLARLEALAGAVDEYYARYRELLARGREELGPEALAERLAALHAEFRARVAAIR	6.336486961530244	0.6397898998609789	67.90396881103516	0.6647764444351196	11.814157485961914	nan	10000.0
monomer-200-nr2-run1_result_11	26	LEEELAALLERFGLPPEVVELRWESEEDPDYFRLFAGGELVAYGRLVRVGDGLELVVEWFDGRAASPEEEAARLAAARARVDARAAFLRAVAAVDDLLAALDAAEARDDDPDAVWPDVDAALAAARATFAEAEALLRANPEATPPELLARFEALRGAVEEYAARLERLRELGERELGPERLRELLREEREAFRARVAALL	11.715141994777502	0.5689641297837857	72.14138793945312	0.677270233631134	11.373873710632324	nan	10000.0
monomer-200-nr2-run1_result_11	27	LEEELAALLERFGIPPEVVELRWESAERPDLFELYAGGELRAVGRLVQLGDGTRLVIEWYDGRAASPEEEAARRAAALARVEAEAAFLEAVEAIRRLEAAIEEALANEDDPEAHEPRIRAAYEELRAVLDRAREVLFSRPEATPPELREKLERLAGIAEEYWAEYERLRREGEERIGREELLRRLRELHERFREAVEAVL	1.8456289730605842	0.9096135886875066	78.08819580078125	0.823840856552124	6.317371845245361	nan	10000.0
monomer-200-nr2-run1_result_11	28	LEEELAELLERWGLPPEEVRLEWVSEEDPDRFRLWAGGQLRAVGRLVELGDGRELVIEEFPGPAASPEEEAARLARAEARVEAQAAFLRLVAALERLEAALDEAFARRDDPEATVPAIDAAFAEWRAVADEAEAVLFSRPEDTPPELLARAAALRGAAEEFEAAYRELLEEGRKRLGPEETARRLEALRAEYRARVAAIL	1.407538678668668	0.9397085581957046	80.11506652832031	0.8414014577865601	5.446943759918213	nan	10000.0
monomer-200-nr2-run1_result_11	29	LEAELAALAERFGIPPSEYRLEWESEEDPDRFRLYAGGQLRAVGRLVRVGDGLELIIEELDGRAASPEEEAAREARARARVEAQAAFLRLVAATERVLAAIREALENRDDPESRVPRIEAAFAEWRAVAEEARAVLFSRPEYTPPELLARAEELIGIAEEYEEKYREILEEGEKEIGEEERDRRLRELFEEYRARVEAVL	8.781554403629816	0.338908088922176	75.78604125976562	0.6668851375579834	10.511419296264648	nan	10000.0
monomer-200-nr2-run1_result_11	30	MEEELAALLETLGLPPEEVELVFDSEENPDWFRLYAGGQLRAVGKIVKVGDGEKLVIARYDGVAASPEEEAARLERARKEVEAQAAFLKLEEAIKKYLEAMEKYLENEDNPEEYEKLIEKAYEELKKVAEEAKKILYSNPEYTSPELIEKAEKLIGIAEEFYEEYKKILEEGKKEIGEEERLKKIKELYEKFKKKVEEVL	2.250086626467935	0.8909646906428486	79.34843444824219	0.8330248594284058	5.993033409118652	nan	10000.0
monomer-200-nr2-run1_result_11	31	LAAELAALLERFGIPPSEVRLRWASAARPDLFELVAGGELRAVGRLVRVGDGLELVVEWFDGRAASPEEEAERRARALARVEARAAFLRAVQAVEDLLAALEEAFAARDDPEARWPRVDAAYERARAVFAEAEEILFSNPEATPPELRERLEALRGAVEEFYRRYRELREEGRRRIGEAELERRLRALREEFRRRVAEIL	1.835887513783621	0.9238058122604407	77.68706512451172	0.8239086270332336	6.500638484954834	nan	10000.0
monomer-200-nr2-run1_result_11	32	LEEELEALLEEFGIPREEVRLEWVSEENPDEFRLIAGGQLVAYGKLVRLGDGLRLVIEYYDGKAASPEEEAKRLEEMRKRADARAAFLRAEEAVRKLLAALDAAAAADDDPEAHLPAVEAAAAEARAVFDEAAALLHANPEYTPPELLARFDALRGAVDEYLARLRELRELGRRELGEEELRRRLAALHAEFEARVAALL	1.6470586803271332	0.9177061192275238	76.02479553222656	0.7743375897407532	7.3289361000061035	nan	10000.0
monomer-200-nr2-run1_result_11	33	LEAELAALLERFGIPPEVVELRWESAAAPEWLTLIAGGQTVAVGRLVKLGDGLRLVLEFFDGPAASPEEEAARLAAARARVDARAAFLRAEAAIERLLAALEEAEAEEDDPEARWPRIDAAFAEAEAVFAEAEAVLFSRPEATPAELRERLAALRGAVARYRAELERLRAEGRERIGPEELRRREREARERFRAEVAAIL	2.0321571900216	0.8930583551696877	80.35739135742188	0.8320161700248718	6.12491512298584	nan	10000.0
monomer-200-nr2-run1_result_11	34	LEAELAALLERFGIPPEELELRWESPERPDWFQLVAGGQLRAVGRLVRVGDGLELVIEEFPGRAASPAEEAERLERARRRVEARAAFLRAVAAVDALLAAMRAALAAEDDPEARRAAIDAAYAATRAVLDEAEATLFANPEYTPPELLAALAALRGAVEEFYARYRELLEEGERELGRAALLERLRALFAEFEARVAAIL	11.590583987250238	0.23945325153816113	74.04869079589844	0.6433092355728149	12.835689544677734	nan	10000.0
monomer-200-nr2-run1_result_11	35	LEARLAALLERFGWPPEEVELRWRSEADPEWFELWAGGQLVAVGRLVRLGDGEELVLEFDDGRAASPEEEAARRARMRARVEARAALLRAEAALDRVLEALDEAFANRDDPEANLPRIRAAFAEARAVFAEARATLFSRPEYTPPELLARLEALTGALEEYEARLEETLREGRERLGPEETLRRLRELHEEFRARVAALR	1.5043844112874631	0.9328502317043703	78.4444351196289	0.826189398765564	6.0670013427734375	nan	10000.0
monomer-200-nr2-run1_result_11	36	LEARLAELLARFGIPPSVVELRWHSPEDPDRLELIAGGVLRAVGRLVRVGDGLELVLAWYDGVPASPEEEAARRERAEREVEARAAFLRAEAAVRELLEAMEAALAARDDPEANRPAIDAAYARARAVFDEAAAILFSRPEYTPPELRARFEALRGVVDEYYARYQEIERRGREELGEAERERELRRLYEEFRARVEALL	1.835035731653179	0.9261901084408948	75.06666564941406	0.753786563873291	7.955458641052246	nan	10000.0
monomer-200-nr2-run1_result_11	37	LEERLAALLERFGIPPEVAELRWESPEDPEWLELYAGGQLRAVGRLVRLGDGLELVLEEIDGPAASPEEEAARRARARARVRARAAFLELVAAIDDLLAALDAAAAARDDPEARWPAVEAAAARLRAVAARAAEVLFADPEATPPELLARAERLAGLAEEYLARLRELRERGRRELGPEELAARLEELHAEFRAAVAAEL	4.511742498731538	0.7521974918000808	76.45549011230469	0.7906384468078613	6.797259330749512	nan	10000.0
monomer-200-nr2-run1_result_11	38	LEERLSELLRRFGFPPSEVELRWDSAANPDRLELYAGGQLKAVGLLVRLGDGLELVLEFYDGPAASPEEEAARRERMLRRVEARAAFLRAEEAVRELLAALDAAAAADDDPDSRWPAVEAAYARARAVFDEAAAVIFSRPEYTPPELRERFERLRGIVERYWARLKEVREEGRRRLGPEETRRRLAELRAEFEAAVAAEL	2.603068968389439	0.8705673038732695	80.23960876464844	0.8413878679275513	5.544253826141357	nan	10000.0
monomer-200-nr2-run1_result_11	39	LEEELAALLERFGLPPEVVELRWHSPERPDLFELVAGGQLVAVGRLVKVGDGLRLVIEELPGPAASPEEEAARRERALARVEARAAFLRLVEALKRLLAALEEALAADDDPESRVPRIEEAFAEYRAVADEAAAILFSRPEYTPPELRERAERLRGIAERFRAEYERLLAEGERELGPEELRRRLRELYARFRAEVEATL	1.3062206433609094	0.9622615203877856	77.6783218383789	0.8171296119689941	6.6842875480651855	nan	10000.0
monomer-200-nr2-run1_result_11	40	LEERLAELLRTLGIPPEEWELRWDSEARPDWLELIAGGELRLVGRLVRLGDGLELVLERFDGPAASPEERAARLERARARVEAQAAFLRAVAAIRRLEAAIDAALEAEDDPESNEARIEAAFAELEATLAEAREVLHSRPEYTPAELRERLDRLAGIAAEYRARYEELRREGRERIGEEALLERLRALHEEFRAEVEAVL	5.3291609583630954	0.6580811364872042	71.5019302368164	0.6585493087768555	11.804962158203125	nan	10000.0
monomer-200-nr2-run1_result_11	41	LEAELAALLERRGIPPEVVELRWDSEARPDWFTLWAGGQLVAVGRLVRVGDGLELVVAWLDGRAASPAEEAARLARARAEVEARAAFLRLEAAIDAVLAAMRAARAAADDPEANPAAIEAALAAARAVAAEAEAVLFARPEYTPPELRERAAALIGALEEFAARYAELRARGREELGPERQRELLDKLLAEFEARVAALR	1.832006696401374	0.9124878128482906	83.92687225341797	0.8632360100746155	4.844793796539307	nan	10000.0
monomer-200-nr2-run1_result_11	42	LEAELAALLERWGWPPEEVELRWFSPEEPDLFALYAGGRLRAVGRLVRLGDGLELVIEELDGEAASPEEEEARRAAALARVEARAAFLEAEEAVKKLLAAIEEALANRDDPEANLPKIEAAFAEAKAVFDRAEEILFSNPEATPEELLERFKKLRGVVEKFYEEYKKIIKEGEEKIGEEERRKRLEEAYEKFKKEVEEIL	2.1544562584255416	0.8922760388594804	79.62327575683594	0.8253708481788635	5.928186893463135	nan	10000.0
monomer-200-nr2-run1_result_11	43	LEARLEELLKRYGIPPEEWRLEWDSAERPDWFRLWAGGQLRLYGKLVQLGDGTELVIEEYDGLAASPEEEAARLARMRKRVEARAAFLKVEEAIKKLLEAIEEYLKNRDDFEKNLPKIEKAYEEAKKVFEEAEKILFSNPEYTEPELLEKLKKLKGVVEKFYEEYKKLIEEGEKEIGEEELRKRLEELYEKFKEEVEKIL	5.111303502819026	0.6015955450727934	71.28524017333984	0.6332812905311584	13.643378257751465	nan	10000.0
monomer-200-nr2-run1_result_11	44	LEEELKELLKKYGIPESEVELKFHSEENPDYFTLIAGGQLKAYGKIVDVGDGKELIIEEYDGKFKSEEEEKKVFEEMRKRVDAKAAFRRAVAAIDDYLAALDAAAAAADDPESQPAAVDAAQAALDAVLAEAEEVIFSNPEYTEPELRERLAALRGAARRFAAERERLRAEGRERIGEAELRRRLAELRARFRAEVEALL	2.136488519611193	0.8804212812353543	76.72667694091797	0.8018501400947571	7.04295015335083	nan	10000.0
monomer-200-nr2-run1_result_11	45	LEERLAALLERFGIPPEVVELRWASAADPERFELYAGGELRAVGRLVRVGDGLELVVEYFDGRAASPAEEEERRRRAEARVEAQAAFLRAVAAIADLEAAIEAALANRDDPEAHEPAIDAAYARARAVLDEAAALLHSRPEYTPPELLARFEALRGAVERYAAEYRALRERGRQELGPEALLRELERLHEQFRAEVAAIL	8.645975609991869	0.33338925559915994	72.09446716308594	0.626285970211029	12.824801445007324	nan	10000.0
monomer-200-nr2-run1_result_11	46	LEAELAALLKRFGIPPEVYRLEWHSAADPDYLELWAGGQLRLVGRLVALGDGTRLVLEEIDGLAASPEEEAARLARARARVDAQAAFLRAEAAVAELLAALDEAAAARDDPDAALPRVRAALARARAVLAEARALLFAHPEDTPPELRARLAALEGAVEEYAARLEELLARGREELGPEELARRLAELRAEFRARVEALL	1.5215973503932805	0.9317784754980789	75.67572784423828	0.7766271829605103	7.889244556427002	nan	10000.0
monomer-200-nr2-run1_result_11	47	LEARLAELLEQLGIPPEVVELRWHSEADPRYLSLVAGGQLVAVGLLVPVGDGERLVLERFDGLAASPEEEAARRAEALARVEARAAFERAVEAVRRLLEAIEEALANDDDPEENPARIAEALAEARAVFAEAEELLFARPEATPPELRARLAALRGEVEAFAARYEEIRREGRERIGPEEERRRLRELFEEFRARVEAIL	1.4254155312965404	0.9425232518253233	75.4250259399414	0.7604893445968628	8.211099624633789	nan	10000.0
monomer-200-nr2-run1_result_11	48	LEERLAALLEERGLPPEEVELRWRSAEDPDRLELIAGGQLVAVGRLVPLGDGLELVLEWRDGLAASPEEEAAARAAAEARVAARAAFLRLVAALAAVEAALDAAAAARDDPEAHLPAVDAAFAAARAVADAAAAELFANPAATPADLLARAAALRGLLDEYYARYRELVAEGRERLGPEELARRLEAARAEFRAAVAATL	12.047215717081182	0.28657482473506685	74.61711120605469	0.6020627021789551	13.461030960083008	nan	10000.0
monomer-200-nr2-run1_result_11	49	MEAELAALLERFGIPPEEWRLEFESEENPEWFRLIAGGELRLVGRFVKLGDGTKLVIQEFPGRAASPEEEARRLEEARKRVEAEAAFLRVEEAVKKLLEAIEEALKNEDDFEKNLPKIEKAYEEAKKVFEEAKEVIFSNPEYTPEELREKLEKLIGVVEKFYEEYKKLVEEGKKEIGEEEMLKKLKELYEKFKEEVEKIL	1.3247652774035	0.9462635202310272	79.97572326660156	0.8316448926925659	6.096565246582031	nan	10000.0
monomer-200-nr2-run1_result_11	50	MEEKLNEFFKKFGFPPSEVKLEFFSEENPEYFTLYAGGELKAVGKFVKIGDGTEMIIEIYDGKAASPEEEKKRFEEALKRVEAQAAFKKAVAAIEKLLAALEEYLKNRDDPESNVAKIDAAYEEAKKVFDEAEKILFSNPEYTPKELLEKFKKLKGIVDEYYEKYKELLEEGKKKIGEEELRKKIEELYKEFKEKVEKVL	1.4854790065003962	0.9387479156962972	77.90862274169922	0.8077462315559387	7.031692028045654	nan	10000.0
monomer-200-nr2-run1_result_11	51	LEEELKELLKKFGIPPEVYELRFHSEENPDLFELIAGGQLKAVGKIVKIGDGLKLIIEFYDGEYKSEEEEKKVREEMLKRVEAKAAFEKAKEAIKEVLDAIETALANRDDFEKYQPLIDEAFAKAEKVFEEAKEIIFSNPEYTPEEIQKKFEELYGIAKEFKKKYEELLEKGKKEIGEEKLYEELEKLYEEFKKKVEEIL	2.577280238512184	0.8765335877482336	81.83902740478516	0.851813793182373	5.255069732666016	nan	10000.0
monomer-200-nr2-run1_result_11	52	LEAELAALLERFGLPPEEVELVWDSPERPDLLRLVAGGQLVAVGRLVRLGDGLRLVLEWFDGRAASPEEEAARLAEALARVEAEAAFLRAVAAVDRLLAAYDAAAAAADDPDARPAEIAAAAAEARAVLAEAREVLFSRPEYTPPELRARLEELAGIVADYEARYAALLEEGAARLGPEETRKRLAELLAEFRARVAAVL	3.486344691718351	0.7504032284327671	67.52672576904297	0.5518373250961304	11.009653091430664	nan	10000.0
monomer-200-nr2-run1_result_11	53	LEERLAALLERFGIPPEVVRLEWDSEENPDYFRLWAGGQLRAVGRRVRLGDGEELVIEWFDGLAASPEEEAARLEQARKRVEARAAFLRAVAAVEELLAALERALARDDDPESTWPEIEAAFARARAVFDEAREVLFSNPEYTPAELLARFEALDGAVREYEARLRELRERGRRELGPEALREEERALFAEFRARVEAIL	9.409624856371142	0.3656141684353441	74.42166900634766	0.651415228843689	13.011988639831543	nan	10000.0
monomer-200-nr2-run1_result_11	54	LAAELAELLRRWGIPPEEAELRFFSEADPDYFALIAGGVLRLVGRLVRVGDGTRLVLEEFPGEPASPEEEAARLARALARVEAEAALLEAEAAVAALLAALDAAAAAADDPEANPAAIAAALAAAAAVLDRARAIVFANPEATPPELRERLEALAGAVRRYAEELERLLAEGREELGPEELRRRLAELRAEFEAEVAAIL	1.8329464215606186	0.919106775822606	76.40519714355469	0.7069467306137085	7.950223445892334	nan	10000.0
monomer-200-nr2-run1_result_11	55	LEAELEALLAEFGIPPEEVRLEWDSPEDPDRFRLWAGGQLRLVGRLVAVGDGTRLVLERYDGPAASPEEEAARLAAMEARVEARAALLRAEAAVDALLAALEAAEAADDDPEARLPAVEAAFAAARAEFDAAEALLFSRPEATPPELRARLAALRGAVEEFEARLRELVEEGRRRVGEEELRERLRALLEEFRARVAALR	4.064655114868749	0.7195333283382692	71.47791290283203	0.6234723329544067	13.063496589660645	nan	10000.0
monomer-200-nr2-run1_result_11	56	LEEELAALLERFGIPPEVAELEWVSAADPSRLRLRAGGELRLVGRLVQVGDGTRLVLEELPGRAASPEEEAARLAAAEARVEARAAFLEAEAAVERLLAALEAAFAERDDYDSVWPRVDAAYAETRAVLDRAEEVLFSRPEATPPELRERLARLRGIVDRFYARYKELREEGERRIGREELLKRLEELYEEFREEVEAVL	1.5878704347797676	0.9384528040669362	77.4856185913086	0.8141818642616272	6.628492832183838	nan	10000.0
monomer-200-nr2-run1_result_11	57	REAELAALLERFGWPPEEVELRWVSEEDPSRLELWAGGQLRAVGRLVQLGDGEELVLEFIDGPAASPEEEARRREEARLRVEARAAFLRLVAAIDRLLAAEDAAEAADDDPEAHEPAIDAAYAEARAVAEEARAVLFAHPEYTPPEILERAERLIGAMERYYERRRELLARGREELGPEELRRRLRELREEFRREVAEIL	1.6855729570449363	0.9217183122820946	79.20121002197266	0.8361295461654663	5.982743263244629	nan	10000.0
monomer-200-nr2-run1_result_11	58	LEAELAALLERWGIPPEVWRLEWRSEADPDRLELWAGGQLRAVGRLVRLGDGLELVIEEYPGEAASPEEEAALRARMEARVEAQAAFLRLEAAIDRLLAALEEAEARDDDPEALEPAVDAAWAELEAVAAEAAAVLEARPEDTPAELRERAARLRGLAAEYRARRRELRERGRREIGEEELRRRLRALREEFRAAVAETL	6.833871171151508	0.49089684019542623	67.59169006347656	0.5932403206825256	12.393176078796387	nan	10000.0
monomer-200-nr2-run1_result_11	59	LEAELAALLERFGIPPEEVELRWESEERPEYLELIAGGQLRLVGKLVKLGDGLRLVIEEFDGRAASPEEEAARRERARKRVEAQAAFLRLEEAVRKLLAALEEAFANEDDPEANLPKIDAAFAEARAVAAEAREVLFSNPEYTPPELLARAEELIGAVEEFEAEYRRILEEGRRELGREATLERLRELRERFRARVEAIL	13.261328895265109	0.3140264435588102	70.82769012451172	0.6392113566398621	12.79253101348877	nan	10000.0
monomer-200-nr2-run1_result_11	60	LEARLAELLRRFGLPPSEVELRWRSEEDPDWFELVAGGELVAVGRRVRVGDGEELVIEWFDGRAASPEERAARRREAEARVEARAAFLRAEAAVRELLDALDAAEAHDDDPEAHWPEVRAAYERARAVFDEAAALLEANPEYTPAELRARFAALRGAVEEYWARLEELRARGRRELGPAALREELRRLRAAFRERVAALL	1.8381626048748994	0.9150973249865308	78.22461700439453	0.7936179637908936	6.040524005889893	nan	10000.0
monomer-200-nr2-run1_result_11	61	LEEELEELLKRYGIPPEEWELVFDSEENPEYFRLYAGGQLRAVGKIVEIGDGKKLIIHEIDGEAASPEEEAARLEKARKEVEAQAAFEKAKEAIKKLLEALKEAFENRDNFEENLPKIEEAYKEAKKVFDEAEEILFSNPEYTPKEILEKFKKLKGIVDEFYEKYKELIKEGKEKIGEEELREKLEELYKEFEKKVKEVL	2.3226277588860693	0.8984162013254428	78.02002716064453	0.8081479072570801	6.546624183654785	nan	10000.0
monomer-200-nr2-run1_result_11	62	LEAELEALLARFGIPPEEVRLEWDSPERPDELRLWAGGQLRAYGRLVQIGDGLELVLELHDGLAASPEEEAALLARMRARVEARAAFLRAEAAIEELLAAIEEALKNWDDPEKNWPKIDAAYAKAKAVFDEAEKLIFSRPEYTPKEIQEKLEKLRGVVEEFYEKAKEIREEGKKKIGPEEERERLKKLYEEFKKKVEEIL	1.892933465367492	0.9014764230935293	80.66626739501953	0.8240180611610413	6.109189033508301	nan	10000.0
monomer-200-nr2-run1_result_11	63	MEARLEELLKKYGIPPEEVELRWHSAEDPDWFELIAGGQLVAVGKRVALGDGEELVIEWYDGKAASPEEEARIREEMRKRVEARAAFLRAEAAIAELLAALDAAEAAADDPAANPAAVDAAFARARAVLDEAEEIIFSNPEYTPPEIRERLAKLRGLVEEFYARYREILARGEAEIGEAERRKELARLRAEFRAAVEATL	1.430302887191203	0.9390277800528204	78.95135498046875	0.8235452175140381	6.340393543243408	nan	10000.0
monomer-200-nr2-run1_result_11	64	LEARLAALAERFGIPPEEWELRWESPERPDWLELIAGGQLRAVGRLVRLGDGEELVLEWYDGEAASAEEEEALRARMRARVDARAAFLRAVAAVERLLAALDEAFAHWDDPEAYPAKIDAAYAEARAVFDAARALLFSRPEDTPPELRERFERLRGAVERFYEEYKRLLKEGKEKIGLEELRKKLEELRAKFEEEVAAIL	1.838394690089695	0.908921713997756	78.12529754638672	0.8163649439811707	6.424318790435791	nan	10000.0
monomer-200-nr2-run1_result_11	65	LEAELAALLERLGIPPEVVELRWDSPERPDWLRLWAGGQLRAVGRLVRLGDGLRLVLEWLDGEAASPEEEAARLAAAEARVEARAALLRAEAAVRRLLAALDEAEAERDDPEAHWARVEAAFAEAEAVLAEAREIIHAHPEATPPELRARLDALAGAVREFRERLRELRERGRREIGEEELRRRLAELRAEFRARVEALL	2.4523942963925625	0.8763879079390102	77.77236938476562	0.8103218078613281	6.549535751342773	nan	10000.0
monomer-200-nr2-run1_result_11	66	LEAELAALLERFGLPPEVVELRWHSPEDPEWFSLWAGGQLRAVGRLVRVGDGLRLVIEWLDGLAASPEEEEARRARARALVEARAAFLRAVEAVKDLIDAIKEALENEDDPEKYKAKIDAAYAKARAVFDEAEEVIFSRPEYTPEELREKLRKLRGIVEEFYEKYKKLLEEGKKKIGEEELKKKLKKLFEEFEKKVKEVL	8.110941427387168	0.6347939502977558	74.54569244384766	0.6932852268218994	10.897714614868164	nan	10000.0
monomer-200-nr2-run1_result_11	67	LEEEIAELLKQFGIPESEYELEWESEENPDYFRLIAGGELKAVGKLVKVGDGTKLVIEFIDGRFKSKEEEEKRLEEARKRVDAKAAFLKAEEAIKKLLKAIEEAFENWDDPEKNVPKIDAAYKEAKAVFDEAKKIIFSNPEYTPEEIREKLEKLIGVVEEFYAEYKKILEEGKKELGEEETRKRLKELYEEFKKKVEEIL	1.7908184170156833	0.9171374164505735	79.63304901123047	0.8291230797767639	6.042851448059082	nan	10000.0
monomer-200-nr2-run1_result_11	68	LEEELAALLEELGIPPEEVELRFDSPARPDWLELVAGGQLRAVGRFVEVGDGTELILERIDGEFASPEEEAAALARARARVEARAALLRVEAAIEELLAAFEEYLENEDDPEKYVPKIEEAYKKAKAVFDEAREVLFSNPEATPPELLEKFEELYGVVKEFYEKYKEILEKGKKELGYEKTLEELKKLYEEFKKKVEEIL	6.538862940328707	0.5469301896748292	66.84130859375	0.6590503454208374	12.230450630187988	nan	10000.0
monomer-200-nr2-run1_result_11	69	MEKELEELLKKYGIPPEEIRIEFHSEENPDYISIYAGGKLKAVGKFVRVGDGEVLVIEYYDGEPKSEEEEKKRLEEMRKRVDARAAFLRAVAAVDELLAAIEEALAAEDDPEAAWPRIEAAYARARAVFDEAEEVLTSNPEYTPAELLERFAALRGAVERYRAEARRIREEGRERLGEEERRRRLRELYERFRAEVEALL	1.6619564429059355	0.9248308948706565	75.44486236572266	0.7923989295959473	7.461267948150635	nan	10000.0
monomer-200-nr2-run1_result_11	70	DEERLAALLEQFGIPPEVVRLEWASEEDPDRFELIAGGVLRAVGRRVAVGDGEELVIEYYDGVPASPEEEAARRERMLARVEARAAFLRLVAALDALAAAFDAALAADDDPEARPAAIAAAAAALAAVAAEAREVLFANPEATPPELRAAAERLIGIAEAYLAEYERLRAEGRRRLGPEALRERLRALHARWRAAVEATL	10.18113191397238	0.6330676682857763	62.022911071777344	0.6127637624740601	14.276749610900879	nan	10000.0
monomer-200-nr2-run1_result_11	71	LEAELAALLERLGIPPEVYELEWDSEENPDEFRLWAGGQLRAYGRLVRVGDGLKLVIEWIDGEAASEEEERERLERARRRVEAQAAFLRLVAAVDELLAALEEARANRDDPEAHWARVDAAYARLRAVAEEARALLFSHPEYTPPELQERARRLIGIAERYYEERKRLRERGRRELGEEALAAELDALLARFRAEVAATL	4.6182287159067705	0.6499594526287267	73.46141052246094	0.6294095516204834	13.097232818603516	nan	10000.0
monomer-200-nr2-run1_result_11	72	LAERLAALLAELGWPPEEVELRWDSAADPDRLALYAGGQLRAVGRLVAVGDGVELVLEWLDGRAASPEEEAARRAAAEARVDARAALLRMEAAVDRLLAAIEEALANRDDFESNEAKIEAAWAEARAVFDEAAALLRAHPEATPAELLERAEALRGVVEEYYARYRELKEEGKKRIGREALLERLEALHEEFRARVAAIR	6.957303788599722	0.48665433690181786	69.78227233886719	0.5909709334373474	12.045868873596191	nan	10000.0
monomer-200-nr2-run1_result_11	73	LEERLEELLRRFGIPPEVWELEWESEEDPEWLRLYAGGQLRAVGRVVRLGDGEELVLEFYDGEFASPEERAATEARMRARVEAQAAFLRAEEAVRRLLEAIEEALKNRDDPEKWLPKIEAAYEEARAVFEEAEALLFSRPEYTPPELLERFERLRGIVEEFYERYKELIEEGEKELGREELLKRLEELYKEFRERVEAVL	2.0244769960713134	0.9016496401553654	77.4504623413086	0.8075867891311646	6.358534336090088	nan	10000.0
monomer-200-nr2-run1_result_11	74	LEAELAALLERFGIPPSEWRLEWRSAEDPDYFRLYAGGQLRLVGKLVQVGDGTELIIQEFPGEAASPAEEEARLREAEARVDAQAAFLRAVAAVERLLAAEDEALAADDDPEARWARIDAAAAEARAVFDEAEAIIFSRPEYTPPELRERLEALRGAVEEYLARRRELREEGERRVGPEELRRRLRALHAEFRARVEAIL	1.5755754423024455	0.9316100490287937	77.74069213867188	0.8127837181091309	6.6153998374938965	nan	10000.0
monomer-200-nr2-run1_result_11	75	LEEELKELLKKFGIPESEYELIFESEENPDYLMLKAGGQLKLYGKIVKVGDGLELVLEEYDGLFKSKEEEKKRLEEMRKRVEAKAAFLEAEEAIKRLEAAIDAALAREDDPDARPAEIDAAYAEAKAVFDKAKEILFSNPEYTEPELLEKFEKLRGIVEEYYAEYRRLLEEGRREIGREELLRRLRELHERFRERVAEVL	2.5343520860634023	0.8547067876380058	68.80487060546875	0.6443049311637878	13.120149612426758	nan	10000.0
monomer-200-nr2-run1_result_11	76	LEEKIEELFKTFGIPPEEYKFEQESEENPDYFKLIAGGQLKAVGKIVKIGEGTELVIEYYDGKAKSKEEEEKIEEEMRKRVDAKAAFLKAKAAVEKLLEAIEEALKNRDDFESNQPKIDAAFEEAEKVFEEAEKIIFSNPEYTEPELQEKLKKLRGAVKEFKEKYKELLEKGKKEIGEEELLEKLEKLYEEFKKKVEEIL	1.4216001309744528	0.9398344025176049	79.96279907226562	0.8426030874252319	5.923249244689941	nan	10000.0
monomer-200-nr2-run1_result_11	77	LEERLAALLEERGLPPEVVELRWESEEDPERLELFAGGQLVAVGRLVRLGDGEELVLAWLDGPAASPAEEEARRAAAEAEVDARAAFLRAVAAIDRLLAAFDEALARRDDPEARLPAIRAAAAEARAVFDEARALLESRPEATPPELRARFAELAGIVDEYVARYEALLEEGRRKLGPEATLERLEALHAEFRERVAAAL	2.2813927014004536	0.8749510140410907	79.17964935302734	0.8243330121040344	5.872933864593506	nan	10000.0
monomer-200-nr2-run1_result_11	78	LEAELAALLERRGIPPSEVELRWESEEDPDRFELVAGGQLVAVGRLVQIGDGEELVVEWLDGRAASPEEEAARRARARALVEARAAFLRVEAAIKELEAAIEEALANRDDFESNWAKIDEAYAKAKAVIDEAKELIFSRPEYTPEELRKKLEELAGVVDEFYEKLKEIREKGKKEIGEEKMLEEIEKLYKEFKEKVEKIL	1.3473200434297177	0.9485832117488502	79.92613983154297	0.8255034685134888	5.614738464355469	nan	10000.0
monomer-200-nr2-run1_result_11	79	LEEELAEYFKRYGIPPEVYELRWVSEEDPDWFELFAGGQLRAVGKLVKIGDGYELVIEEFDGLAASPEEEERRREEARKRVEARAAFLKAEAAIKDLLKAIEDYLKNEDDFESNIAKIDEAYAKAKAVFDEAEKIIFSNPEYTPEELREKLKKLSGIADEFYEKYKELIKKGKEEIGEEELLKQLKELYEEFKKKVEEVL	2.274618242239659	0.8804590718800239	73.46604919433594	0.7300231456756592	10.255794525146484	nan	10000.0
monomer-200-nr2-run1_result_11	80	LEAELAALLEQFGLPPEEVELRFHSEARPDLFELVAGGALRAVGRLVRLGDGLELVVEWLDGLPASPEEEAERRARALARVEARAALLRAEAAIAELEAAIDEALANEDDPESNWPKIEAAYAKAKAVLAEAEELIFSNPEATPPEIRERLRRLAGIVDEYWERAKEIREEGRERIGEEERRRRLRELHAEFRAKVEAVL	5.783159782453219	0.5422572327803469	69.48719787597656	0.6299233436584473	13.182342529296875	nan	10000.0
monomer-200-nr2-run1_result_11	81	LRAELEALLEQFGIPPEEWELRWDSAERPDYFRLIAGGQLRLVGRLVRVGDGLRLVLEAFDGPAASPEEEAARLARARARVDAEAAFLEAVAAVDDLLAALEAALANDDDPESNVPAVDAAFARARAVLAAAEERIFAHPEYTPEELRRRLRELAGAVEEFEAEYRRLLEEGKKELGEEALRERLRELFERFRARVDAIL	1.6377394139598709	0.9417749215022146	77.96821594238281	0.8102498054504395	6.49596643447876	nan	10000.0
monomer-200-nr2-run1_result_11	82	LEEELAALLEQRGIPPEVVELEWDSEENPDRFRLIAGGQLRAYGLLVKVGDGYKLVIEWYDGEAASPEEEERRLEEMRKRAEAKAAFLKLEEAIKKLLKAIEEALKNRDDPYSNLPKIEEAYKEAKEVIKEAEEILFSNPEYTPKEILEKAKKLAGIVEEFYKKYKELIKKGEEEIGEEELYKKLKELYEEFKKKVEEVL	1.5568686519752628	0.9271453335399263	81.33079528808594	0.8521581888198853	5.307523250579834	nan	10000.0
monomer-200-nr2-run1_result_11	83	MEEELAALLERWGIPPEEVELRFDSPERPDYLELIAGGELRAVGRIVKIGDGEELILREIDGLAASPEEEAARRERALKEVEAQAAFLKAVAAVEELLKAIEEAFENWDDPENNIAKIEAAYEKAKAVFEEAKKIIFSNPEYTSPEIQEKLEKLIGIVEDYYKKYKELIEEGRKRIGLEELRERLKELYEKFKKEVEEVL	1.8842201490736974	0.9093668127203415	80.93839263916016	0.8421928286552429	5.567349910736084	nan	10000.0
monomer-200-nr2-run1_result_11	84	LAAELAALLERFGIPPEEVELRWFSPERPDLFELVAGGQLRAVGRLVRVGDGLRLVIAWLDGAAASPEEEAARRARALAEVEARAAFLELQAAVDDLLAALDEAEANDDDPESQWPKVDAAFARARAVAERAREVLFAHPEYTPPELRAAAEALIGAMEEFYARYQELREEGRRRIGEEELRERLRELRAEFRKRVEEIR	5.150074720290395	0.6657314100760858	75.45272827148438	0.7781445980072021	7.039058685302734	nan	10000.0
monomer-200-nr2-run1_result_11	85	LEERLAELLQRWGWPPEEVELRWASPERPDLLELVAGGELVAVGRLVRVGAGTRLVLEEFPGRAASPEEEAARRERALARVEARAALLEAEAAVDELLAALDRAEAEDDDPEARPAEVEAAYARARAVFDAAEATLFARPEATPAELRERLAALRGAVEEYAARLAAVREEGERELGPEARRERERELRAEFRARVDALR	1.733631604821398	0.9338047896493853	84.8863754272461	0.8769007921218872	4.213995933532715	nan	10000.0
monomer-200-nr2-run1_result_11	86	LEERLAALLERWGLPPEEVRLEWDSPERPDRLRLVAGGELRAVGLLVKVGDGEELVLVEYPGRAASPEEEAARLERALAEAEARAALLRAEAAIDDLLAAIDEALANEDDLESNWPKVEAAYARAAAVFAEARETIFARPEYTPPELRARLERLDGIVREYWARARELRERGEREIGEAELLERLRALHAEFRAEVAAAR	1.977390407727139	0.9035701663857958	77.67646026611328	0.7902743220329285	7.197148323059082	nan	10000.0
monomer-200-nr2-run1_result_11	87	LEAELAALLKRFGIPPEEWELRWESAEDPEWLRLYSGGELRLVGRLVRLGDGTELVLAEYPGRAASPEERAARERRARAEVEARAAFLRAIAAVRDLLAAMEEALENRDDPEKYEPLIDAAYARARAVFEEAEALIFSRPEYTDPALRARLEALRGAVEEFYARYKEIREEGRRKLGPEKERELIEKLYAEFRERVDAIL	5.815989946565478	0.5215125278485151	70.24879455566406	0.637610912322998	13.813461303710938	nan	10000.0
monomer-200-nr2-run1_result_11	88	MEEELEELLKKFGIPPEEVELVWESEENPDEFRLYAGGQLVAYGKRVKVGDGEELVIEYYDGKFASKEEEEETLERMRKLADARAAFLRLEAAADDLLAALDAAAANDADPDSAWAAVDAAWAAFEAVAEEARALLFANPEYTPAELRERAEALIGAAREFRAELERLREEGRRRLGPAALREALAAARAAYRARVAALR	1.6223983021058568	0.9226461115341376	74.68382263183594	0.7744281888008118	7.47044038772583	nan	10000.0
monomer-200-nr2-run1_result_11	89	LEARLAELLRQFGIPPEVVELRWASAADPDRLELVAGGQLVAVGRLVRLGDGLELVLEWRDGLAASPEEEAAARERMRRRVDAQAALLRAEAAVDELLAALDAAAAARDDPAAAPAAVDAAWARAREVFDEARELIFAHPEYTPPELRERLEKLAGAVEEFYARYQALRARGAAEIGPAALAAELDALRAEFKARVAAIR	6.812950438708193	0.5134129582236155	72.53309631347656	0.6368280053138733	12.806403160095215	nan	10000.0
monomer-200-nr2-run1_result_11	90	LEERLAALLERFGLPPEVVELRWESEADPDRFELWAGGQLRAVGRLVRVGDGEELVIEYFDGEAASPEAEAARRERARKRVEARAAFLRAVAAVDDLLAALDAAAAARDDPESRLPAVEAAYADAKAVFDEAEAVIFANPEYTPPELREKLAELRGIVEEYAAELRRLIEEGRRRLGPEELARRLEELRARFRAAVEAVL	2.860446900148435	0.8620304655481735	79.4762191772461	0.8384146690368652	5.862779140472412	nan	10000.0
monomer-200-nr2-run1_result_11	91	LEEELAALLERFGIPPEVVELEWDSPEDPERLRLWAGGQLRLVGRLVRVGDGVRLVLEPIDGLAASPEEEAARLAAAEARVDARAAFLRAVEALRRLLAALEEAEARRDDPESTPAAIDAAFAEADAVLAEARATLFANPEYTPPELRARLEALAGAHREFRARYRELLERGRRELGPEELRRRLAELRAEFRARVEALL	2.5652442901719508	0.8514780564961435	77.1690902709961	0.8110771179199219	7.256306171417236	nan	10000.0
monomer-200-nr2-run1_result_11	92	LEARLAELLKRFGIPPEEIELRWHSEEDPDWFELFAGGELVAVGRRVRVGDGEELVIAWFDGRAASPEEREERYERARAEVEARAAFLRARAAVDDLLAALDAAAAARDDPEANWPAVDAAYARAAAVFAEARKLLFSRPEYTPPELRERLAALEGAVRDYAARLRAVREEGRKRLGPEEEARRREALRAEFRARVAALL	2.0065254763673916	0.9011646666602968	76.53135681152344	0.8010019063949585	6.890403747558594	nan	10000.0
monomer-200-nr2-run1_result_11	93	LEERLAALLEELGIPPEVWRLEWASEADPDRLELWAGGQLRAVGRLVKVGDGEELILERYDGPAASPEEEAARRAEALARVEAQAAFREAEAAVERLLAAFEEAEAADDDPEAREPRIEAAYAEARAVLDRAREILFSRPEATPAELRERLEALAGAVERFAAEYRAILARGERELGEAARREELRALLERFRAEVAALL	1.6535393485059955	0.9231231999540235	75.5037612915039	0.7784143090248108	7.920488357543945	nan	10000.0
monomer-200-nr2-run1_result_11	94	LAAELAALLERWGIPPEVAELRWDSAERPDWFELWAGGVLRAVGRLVPVGDGLRLVLEELPGRPASPEEEAARRAAARARVEARAAFLRAVAALDDLLAALDAAAANADDPDARDAAVDAAAAAARATLDEARATLFARPEYTPPELRARLEALAGAFEEFEARRAALRARGRAEIGPEAERAALAELRAEFRARVDALL	1.6610124522099683	0.92247878767458	81.85437774658203	0.8520143032073975	5.295904636383057	nan	10000.0
monomer-200-nr2-run1_result_11	95	LEARLAELLERYGIPPEEVELRWESPERPDYLELYAGGQLRLYGRLVPVGDGLELVLEEYDGPAASPEEEEARRAEMRARVEARAAFLRAVAAVRELEAAFEEALAHRDDPEAHVPRIEAALARARAVLAEARAVVFAHPEATPPELRERLAALEGAVEEFAAAYRATLAEGAARVGLEETWARLEALYAEFRARVAALL	1.729289759249905	0.9350085192984083	76.08536529541016	0.7931047677993774	7.273331165313721	nan	10000.0
monomer-200-nr2-run1_result_11	96	LEEELAALLEELGIPPSEVELRWASAADPDWLELVAGGRLVAVGRLVQLGDGTELVLARFDGAAASPEEEAARRARARALVEAEAAFLRAKAAIDDLLAAMDEALANQDDPEANQAKIDAAFAKAQAVFDEARELIFSNPEATPEELREKLEKLIGIAEEYQAKYKKLVEEGKKEIGEEELLKKLKELHEEFKKKVEEVL	1.3603409708624323	0.9446609093334125	78.52111053466797	0.7957812547683716	6.7097320556640625	nan	10000.0
monomer-200-nr2-run1_result_11	97	LEEELAELLKKFGWPEEEVEIEWESEENPDKFRIYAGGQLKLYGKLVKIGDGYELVLQEYDGEFASKEEEEATLKKMEKEAEAQAAFLKAKAAIDELIKAIDEYLANKDDFEKNKKKIDEAYEKAKKVFDEAEKIIFSNPEYTKKEIQEKLKKLKGIVDEYYKKYKELIEKGKKEIGEEELLKKLEELHEEFKKKVEEIL	1.509528496701569	0.9342974295140525	78.96822357177734	0.8120021820068359	6.455023288726807	nan	10000.0
monomer-200-nr2-run1_result_11	98	MEEELAELLKRYGIPPEVVELRWESEADPDRLELVAGGQLRAVGRLVKIGDGEKLVLEEFDGEAASPEEEAERRAEAEARVEAQAAFLKAVEAVKKLLDAIEKALENSDDPEKNIPLIEEAYKEAKKVFDEAEKIIFSNPEYTPKEIQEKLKELRGVVEEFYEKYKEILEEGKKKIGEEERLKKIKELYEEFKEKVEKIL	1.3872796850403581	0.944543981650584	77.13288116455078	0.813581645488739	7.263299942016602	nan	10000.0
monomer-200-nr2-run1_result_11	99	LAARLAALLAEWGWPPEEVELRWASAENPDLFELYAGGQLRAVGRAVRLGDGVELVIAWYDGRAASPEEEAARRARALAEVEAEAAFRRAVAAVEKLLAALDEAFENEDDPESNWAKVEAAYAEAKAVLDEAEEIIFSNPEATPAEIREKLEKLRGAVERFYEELQRVREEGEEEIGREEELERLRKLREEFRKEVEEIL	1.3413646454008699	0.944039565557899	76.58085632324219	0.7938603162765503	7.3396382331848145	nan	10000.0
monomer-200-nr2-run1_result_12	0	MEDIKIEKVTLPPDVREEEIAKARAQNKVVFEAPEPWSPGSFYTIPYDPKWNNPLIAEILREFVEEFRERVERLLEEPLPEEKWDELLEILKPENINIKDFLSKFLELLAELLARYAPELPDREALLVEIARELYYVIKKYSEKIGKGEDEEKLKEEMRKDLEAIADRLFAALRAHARPGPDGEPLAPLPDPELEAEEPP	3.540875946975545	0.8342285355893094	77.03612518310547	0.8099549412727356	8.267373085021973	nan	10000.0
monomer-200-nr2-run1_result_12	1	IPEIKIEEVKLPKDVIKEEIEKAEKENKVVFKAPEPYDKGSFYTIPYNPEWNKKEIAELLKEFVKEFEERLRELFEEPFDPEYFKELEEILKEENVDIKKFLSKFIELLALILARYAPELPNREEVLKEIAKKLYYAIKKFAEKIGKGEDKEKLKKEFKEELQKILDEFLETLRKHMRPGPDGVPVAPLPDPELEAEEPP	9.330632577267586	0.705093283383562	71.47447204589844	0.7471286654472351	9.77287769317627	nan	10000.0
monomer-200-nr2-run1_result_12	2	LPNIEVKKIKLKPDVIEEKIAELKAKNYIVFSAPEPYDDGSFYAIPYDPKWNKKEIAEILKEFVLKFKERLNAFFEEPFPEEYWNELLEILKPENVNIKEFIEKFMEMLALILAKYAPNLPNKEELLVEIAKRLVYVIKKYAEKIGKGEDEKELKKEFEKDLQEILDYFFDELRKYAQPGPDGTPVSPLPDPELEALEPP	8.194264750947628	0.7466011399402429	75.17188262939453	0.7981932759284973	8.612288475036621	nan	10000.0
monomer-200-nr2-run1_result_12	3	MENIEIKKITLDPDKREEKKKELLAKNYIVFEAPEPYDKGSMYAIPYEESWNNPLIAEVLKKFVLKFRERVDALVEEPLPEEYWDELLKILEPENVDIKKFLEKFLELLALFLAKYAPELPNREEVLVEIAKKLAYVIKKYSSKIGKGENIEELKKEMEKDLEEIADFFFETLRKHARPGPDGVPVAPLPDPELEELEPP	8.620477885509695	0.7516511160814752	74.94183349609375	0.7978784441947937	8.413507461547852	nan	10000.0
monomer-200-nr2-run1_result_12	4	MENIKIEKVTLPPDVIEEEIAKAKAENKVVFTAPAPWDPGSYYTIPYDPKWNVPEIAEILYEFVEKFKERLDALVEEPLPEEYWEKLKEILKPENIDIKAFLEEFLHLLALFLDKYAPELPNKEELLVEIAKRLYYVIKKYAKKIGKGEDKEKLKEEMKKDLEEILDYFLEAVRKYAKPGPDGTPVAPLPDPELEEEEPP	4.503232279461146	0.7848874229009895	75.81022644042969	0.8006064891815186	8.138459205627441	nan	10000.0
monomer-200-nr2-run1_result_12	5	MEKIEIKEIKLPKNVIEEKKKELEKENYVVFEAPEPYDNGSMYAIPYEEKWNKKEIAEVLKEFVKKFKEEINKLFKEPIDEKYYKKLEDILKPENIDIKKFLSEFMELLAIILDKYAPNLPNKKEVLKEIAKELYYVIKKYAEKIGKGEDKEKLKEEMKKDLNEILDKFIETLIKNIKKGSDGKPISDLPDPSLLEKNPK	2.0810903353016874	0.9101555632037125	70.7074966430664	0.7086707353591919	11.588659286499023	nan	10000.0
monomer-200-nr2-run1_result_12	6	LPDVKIERIELPPDRIEERLAELRARNYIVFEAPPPLSPGSFYAIPYDPSWDNPLIAEVLREFVLELQARLDALFDEPLPPEYWARLLELLEPERVDIRAFLSALMELLALLLARYAPELPNREEVLVEIARRLHAVIAKYAARIGRGEDEAALRAEMRADLEAILDWFLDTLRAHARPGPDGVPLAPLPDPALAALAPP	7.59217666429102	0.7849201778506123	75.60722351074219	0.7972925901412964	8.175515174865723	nan	10000.0
monomer-200-nr2-run1_result_12	7	LPAVEIRRVTLPPDVIEARRAELRARNYVVFEAPPPLDPGSLWAIPYDPRWDVPEIAEVLREFVLEFRAALEALFPEPLDPAHWERLLALLEPERVDIAAFLSAFLELLAELLARYAPELPDREALLVEVARRLHAAIRRFAERVGRGEDPEALRAELRAELQAILDYFLAALRRHMRPGPDGVPLSPLPDPALAAARPP	3.967333346117346	0.8126702498520518	70.9892578125	0.753118634223938	9.405010223388672	nan	10000.0
monomer-200-nr2-run1_result_12	8	IPNIEIKKVKLKPDVIEEEIKKAEKENYVVFKAKEPYDNGSFYTIPYEESWNKKEIAEILKEFVLEFKKDIDALFKEPLPEEKWEKLLEILKPENVDIKKFLSEFMELLAELIAKYAPELPNWEEVLVEIAKKLYYAIKKFSEKIGKGEDEEKLKEEFKKELQEIKDEFIETLKKHMKPGEDGIPVSDLPDPELEELKPP	8.220452243518473	0.6779409446801955	67.603271484375	0.6964715719223022	12.003631591796875	nan	10000.0
monomer-200-nr2-run1_result_12	9	MENIEIKKVTLPPDVIEEEKKKAEKNNYVVFEAPEPYSPGSFYTLPYEESWNKKEIAEILKEFVEEFEKRLNALFEEPFPKEYFEKLKEILKEENVDIKKFLSTFLETLALILARYAPDLPNKEELLEEIAKKLYYVIKKYASKIGKGEDEEELKEKMKKDLQEILDYFLETLRKHMRPGPDGVPVAPLPDPELEALRPP	7.546153645286691	0.7610724678554187	69.28699493408203	0.6838183403015137	12.321179389953613	nan	10000.0
monomer-200-nr2-run1_result_12	10	IPEIKIEEIKLDKDKIEEVKEKLKKENYIVFEAKEPYNNGSLYAIPYDEKWNNPLIAKILKEFVKEFKEDLDKLFKEKIDESKYNELLEILKEENIDIKEFISKFLELLADILAKYAPNLPNKEELLKEIARRLVYTIKKYSEKIGKGENKEELEKKMKEDLKEIKDYFIDALKKNIKEGEDGKPIAPLDDPELKKKKPK	7.726600957822259	0.7430246832993964	78.48331451416016	0.8348357677459717	6.780097007751465	nan	10000.0
monomer-200-nr2-run1_result_12	11	MENIEIKEIKLPPDKREEVKAKLEAENYIVFEAPEPYDDGSMYAIPYKEEWNNPLLAEILKEFVEKFRERLDALFEEPLPQEKFDELLEILKPENIDIKKFISKFIELLAELLAKYAPNLPNKKELLKEIAKKLVYVIKKYSEKIGKGEDIEKLKKEFEEDLEEILDYFLEELRKYAQPGPDGTPVAPLPDPELEELEPK	3.0488225350286124	0.8820706657091099	76.26577758789062	0.8092441558837891	7.763761043548584	nan	10000.0
monomer-200-nr2-run1_result_12	12	MESLRLEEIRLPPDRREEVLAEARAANYVVFEAPPPLSPGSFWALPYEPSWNVPELAEVLAEFVEEFQAALDALFPEPLDPAYWARLQELLQPERVDLAAFLSAFMELLALLLARYAPELPDKEELLKQVALDLYAVIRRYAARVGKGEDPEALRAEFRADLRAILDRLLAALRAHARPGPDGVPLAPLPDPALEALRPP	9.106139261671366	0.6551722745482255	75.24683380126953	0.7855038642883301	7.713801383972168	nan	10000.0
monomer-200-nr2-run1_result_12	13	MENIEVKKITLPPDKIEEEIEKLKKKNYIVFSAPEPYDKGSFYAIPYEEKWNVKEIAEILKEFVLEFEKELNKLLKEPIDKKYFEELLEILKEENVDIKKFIEKFMELLALILARYAPNLPNKEELLVKIAKKLVYVIKKYAEKIGKGEDKEKLKEEFKKDLKKILDEFLEAFRKYAKEGEDGVPISPLPDPELEEEKPE	9.238254160020594	0.6892211141541403	75.06300354003906	0.8080610036849976	7.835264205932617	nan	10000.0
monomer-200-nr2-run1_result_12	14	IPEIKIEKVTLPPDRIEEEIAKAEAENYVVFTAPPPLDPGSFYKIPYEPKWNKKEIAELLKEFVKEFQERVDSLFEEPLPQEYWDELLKILEEENVDIKKFLSKFLELLALLLARYAPELPNREEVLVEIAKRLYYAIKKFAEKIGKGEDKEELKKEFEKELKEILDFFFETLRKHMKPGPDGVPVAPLADPELEALKPP	7.684904928957562	0.7438889167790352	73.64263916015625	0.787636935710907	8.057308197021484	nan	10000.0
monomer-200-nr2-run1_result_12	15	MENIEIKKITLPADQIEAKIAEAKANNYIVFTAPAPLSPGSFYTIPYDPKWNNPKIAKILKEFVEEFRERLKALFEEPFPEEYYEKLLELLKEEKVDIKAFVEEFMNFLALVIAKYAPNLPNKEEVLVEIAKKLVYVIKKFAEKIGKGEDEEKLEEEFKKELEEILDYFFETLIKHAQPGPDGVPVAPLPDPELLAEKPP	8.283285539061813	0.7607218757527936	77.99848937988281	0.8320547938346863	7.186195373535156	nan	10000.0
monomer-200-nr2-run1_result_12	16	MENIEIKEIKLPPDKIEEEIAKAKAENKIVFRAPPPLDNGSFYTIPYDPKWNDKRIAKILLEFVDEFEERLRALLEEPLDPRYFAELKEILKEENVNIKEFLEKFMEMLALLLARYAPELPNREELLKEIAKRLTYVIKKFAEKIGKGEDEKKLEEEMRKELQKILDYFLEELRRHARPGPDGVPVAPLPEPALLAAEPP	16.502280444989427	0.22227957824052733	49.39788818359375	0.437471866607666	18.169631958007812	nan	10000.0
monomer-200-nr2-run1_result_12	17	IPDIKIEEVTLPPDVIEEKIAEAKAKNYVVFSAPPPLSPGSFWTLPYEEKWNNKEIAKILLEFVDEFEADLRALFEEPFPEEYFEELKEILKEENVDIKKFLEKFIEMLALIIARYAPQLPNWREVLKEIALELYYVIKKYSEKIGKGENKEELEKEMKKDLEAIRRKFFETLRRHARLGPDGVPVAPLPDPALLAEKPP	8.525923529016728	0.7385124526974983	72.18770599365234	0.7650355100631714	9.579584121704102	nan	10000.0
monomer-200-nr2-run1_result_12	18	MENIEVKKITLPPDVIEEEIKKAEAENYIVFSAPEPLSPGSFYTLPYEEKWNVPLIAEILKEFVLKFQERLDALFEEPFPPEYFEELLEILKPENIDIKKFISKFMEMLALILDRYAPELPNREELLVEIAKRLVYAIKKFAKKIGKGEDEEKLKEEFKEELEKILDYFLEALRKHMRPGPDGVPVAPLPEPELLEEEPP	5.870171284421404	0.7242508778065884	77.03179168701172	0.8169609308242798	7.844027996063232	nan	10000.0
monomer-200-nr2-run1_result_12	19	MKNIKVEKIELEPDKIEEEIKKLEEENYVVFTAPEPLDKGSFYAIKYEEKWNNPLIAEILLEFVEEFQKRLDELFEEPFDPEYYEKLKEILKKENIDIKKFLSEFMKLLALILDKYAPNLPNKEELLVNIAKKLYYVIKKYSEKIGKGEDEEKLKEEMKKDLQKILDEFFEALRKHAELGEDGVKVAPLPEEELEEKEPE	3.3056083335440944	0.8292259714299146	70.41292572021484	0.7355241179466248	10.098591804504395	nan	10000.0
monomer-200-nr2-run1_result_12	20	MENIEIKKITLPPDKIEEEKERLEKENYIVFEAPEPYDKGSFYAIPYDPKWNKKEIAELLKEFVLEFEKELNKLFEEPIDKKYFDKLLEILKPENVDIKKFLSEFMKLLALILAKYAPYLPNKEEVLVEIAKELTYVIKKYAKKIGKGEDKEKLKEEFKKDLKEILKKFIDTLKKYAKLGEDGIPIAPLISEELEKEEPE	2.067251274437007	0.9128064173023867	74.5107650756836	0.798581600189209	8.106926918029785	nan	10000.0
monomer-200-nr2-run1_result_12	21	MEDIKIEKITLPPDKIEEERKKREAENYVVFEAPEPLSPGSFYAIPYDPKWNNPLIAELLLKFVEKFEERLRALFEEPFPEEYFKELKEILKPENVDIKKFLSKFMEMLALILDRYAPNLPDREEVLVEIAKKLYYAIKKFAEKIGKGEDEEKLKKEFEKELEKILDEFFETLRKHVEPGEDGVPVAPLPEEELLEEEPP	8.875425653902258	0.6991518639272521	76.43858337402344	0.8103227019309998	7.910579681396484	nan	10000.0
monomer-200-nr2-run1_result_12	22	MEDIKIEEIKLDKDKIEEEIKKLKEENYIVFEAKEPYNNGSFYAIPYEEKWNKKEIAEILKEFVLEFKEELDKLFEEPIPEEKYKKLLEILKEDNVDIKKFLEEFFNLLAEILDKYAPNLPNKKELLKEIAKRLYYVIKKFAEKIGKGEDEEKLKEEFKKELKKIKDYFLEELKKNMKEGEDGKPVAPLKEEELEEEKPE	8.330382479415608	0.724657498752771	69.92403411865234	0.7281919121742249	10.620166778564453	nan	10000.0
monomer-200-nr2-run1_result_12	23	MENIEVKKIKLPKDKIEEEKEKALKENYVVFEAKEPYDNGSFYTIPYEEKWNNPKIAKILKEFVLEFKEDINALFEEPLPQEYWDELLEILKEENIDIKKFLSKFLELLAYLLAKYAPNLPNREELLVEIAKKLYYVIKKYAEKIGKGEDEKKLEEEMKKDLEEIKKEFLEALRKYMEPGPDGVPVAPLADEELEEEEPP	9.72204113902002	0.6794062268363519	74.87389373779297	0.7927331924438477	8.710853576660156	nan	10000.0
monomer-200-nr2-run1_result_12	24	MKNIEIKEIKLDKDKIEEKKEELKKKNYIVFEAPEPLDKGSLYALPYEEKWNKKEIAELLKEFVLEFKKRLDELFSEPLPEEYFKKLLEILKPENVDIKEFISEFMKLLALYLQKYAPNLPNKEELLKEIAKELYYVIKKYAEKIGKGENKEELEEKFKKDLEEILDKFIETVRKHMKLGEDGVPVAPLPDPELEEKEPK	8.49153822921247	0.7214417337503278	72.39934539794922	0.7423483729362488	10.179747581481934	nan	10000.0
monomer-200-nr2-run1_result_12	25	MENIKIEEVKLPPEEIEEKIAEAEKENYVVFTAPEPLSPGSFYTLPYEEKWNVPLIAEILKEFVEEFRARLDALFEEPLPPEYYDKLLELLKPENVDIKAFLSAFMELLALALQRYAPQLPNRREVLVEIAKELYYVIKKFAEKIGKGEDEEKLKEEMRKELEEIADRFFETLRRHMRPGPDGVPVAPAPDPALEALEPP	7.555859359661237	0.7859190445884056	70.94306945800781	0.7415232062339783	9.701615333557129	nan	10000.0
monomer-200-nr2-run1_result_12	26	MENIEIKEIKLDKNKIEEEIEKLKKENYVVFTAPEPLDKGSFYALPYEEKWNVKEIAEILKEFVKKFQEELNKLFKEPLPQEYFDKLLEILEPEKVDIKEFLSEFLNLLAIYLDKYAPYLENKEEVLKKIAKKLYYTIKKFAKKIGKGEDKEKLKKEFEKELNEILDEFIKILKKNIKEGEDGEPIAPEIEEELEKEKPK	3.6512738276182657	0.8588754752793915	72.3079833984375	0.7671495079994202	9.480453491210938	nan	10000.0
monomer-200-nr2-run1_result_12	27	LKDIKIEKVTLDPDKREEEIKKAKENNYIVFEAPEPYDKGSFYTIPYEEKWNNKLIAEILKEFVLEFKKKIEELLKEPLDKKYYDELLEILKPENINIKEFISKFMELLALYIDKYAPNLPNKEEVLVEIAKKLAYVIKKYSKKIGKGEDEEKLKEEMKKDLNEILDEFIKTFKKYAKKGEDGKPISDLPIEELEKKKPK	7.692004617357169	0.7530495887263062	74.74959564208984	0.8041955828666687	7.754303932189941	nan	10000.0
monomer-200-nr2-run1_result_12	28	MENINIEKVKLDPDKIEEEIEKAKKENKIVFKAPEPYDKGSFYTIPYEEKWNKKEIAEVLKEFVEEFKKRLEELFEEPLPEEYFEKLKEILKEENVDIKKFIEEFMELLALYIAKYAPNLPNWEEVLVNIAKKLYYVIKKYAEKIGKGEDEEKLKEEMKKDLEEILDEFIEILKKHIEEGEDGTPVAPLPKEELEKLEPK	7.5978022464407795	0.761560229386141	75.73063659667969	0.8166985511779785	7.158984184265137	nan	10000.0
monomer-200-nr2-run1_result_12	29	MPNIEVKKVTLPPDRREEEIAKAKAENYVVFEAPPPLSPGSFYTLPYEPKWNNPLLAELLREFVERFRERLDALFEEPLPEEYWEELLEILKPENIDIKAFLSKFLELLALLLARYAPNLPNKEELLVEIAKRLYYVIKKYAEKIGKGENEEELKKAFREDLERILDEFLEALRRHARPGPDGVPVAPLPDPELEALRPP	7.78225887088172	0.7661800721415934	75.31472778320312	0.8109639286994934	7.627758026123047	nan	10000.0
monomer-200-nr2-run1_result_12	30	MPNIEIKRVTLPPDVVEEEKKKAEAENYVVFEAPEPLSPGSFYTLPYDPKWNKKEIAEVLKEFVKKFKERIDALLEEPVDEEYYKKLEEILKEEKVDIKKFLSEFMKLLALILDKYAPELPNREEVLEEIAKRLYYVIKKFAEKIGKGEDKEELKKEMEKELEEIADYFFETLRKHAKLGEDGVPVAPLPDPELEAEEPP	19.087424882039084	0.20157753394984632	51.434444427490234	0.4472661018371582	17.326862335205078	nan	10000.0
monomer-200-nr2-run1_result_12	31	LDNIKVEKITLKPDKKEEEKKKALENNYVVFEAKEPYSKGSFYTIPYEEKWNNPKIAKILKEFVEKFKEELDKLFEEPIDEKYYEELLEILKEDKIDIKKFLSKFMELLAEILDKYAPNLPNKEELLIEIAKKLYYVIKKYSKKIGKGEDEKKLEEEFKKDLEEILKYFIEELKKHAKEGEDGKKISPLVEEELEEEEPE	3.4397589029239324	0.8991141122284165	70.90414428710938	0.7378497123718262	10.535152435302734	nan	10000.0
monomer-200-nr2-run1_result_12	32	MENIEIKKIKLPPDKIEEVKKELEAKNYIVFSAPPPLDDGSMYAIPYNPEWNNKEIAELLKEFVKKFKERLEELFEEPIDPKYYEELLKILEPENVDIKKFISKFMELLALIIQKYAPNLPNKEELLVKIAKDLVYVIEKYSKKIGKGEDKEKLKKEFEKDLQKILDYFLEELRKYMEEGEDGTPIAPLPEEELEEEEEP	6.606601846293533	0.7977746883085746	81.17550659179688	0.8248506784439087	7.22907018661499	nan	10000.0
monomer-200-nr2-run1_result_12	33	MESIEIKEIKLPKDKIEEKIEEAKKNNYIVFKAEEPDDKGSFYTIPYEEKWNNKEIAELLKEFVLEFKKDLDALFKEPIDPKYWEELLKILEPENVDIKKFLEKFMELLAKILSKYAPNLPNKEELLKEIAKKLAYVIKKYSKKIGKGENEEELKKKFKEELEEIKKYFLEELRKYMEEGEDGKPVSPLVDPELELKEPP	8.236380487913717	0.7403769186374792	75.75879669189453	0.8039044141769409	8.219736099243164	nan	10000.0
monomer-200-nr2-run1_result_12	34	MENIEVKKITLKPEEIEEEKKKLEEENYVVFEAPEPLSPGSFYALPYEEKWNVPEIAELLREFVEEFRARLDSLFPEPLPEEYWQELLEILKPENVDIKKFLSKFMELLALYLQRYAPELPNREELLIEIAKRLYYVIKKYAEKIGKGEDKEKLKEEFRKDLEEILDYFLERLVEHARPGPDGVPLAPLPAPELLAERPP	8.319749238089855	0.7237352693697133	72.0143814086914	0.7695294618606567	8.588800430297852	nan	10000.0
monomer-200-nr2-run1_result_12	35	MNDIKIEEVKLDPDKIEEKIKEAKEKNYIVFKAPEPWDKGSFYTIPYNPEWNNPLIAEVLKEFVDKFEEDLNALFEEPFDPKYYEELKEILKPENIDIEKFISKFMEKLALILDKYAPNLPNKEELLKEIAKDLVYVIKKFAEKIGKGEDIEKLKEEMKKELEEIRKKFFEALRKNIKPGPDGVPVSPLADEELEEEEPE	7.870888649531245	0.7674561702630157	74.99495697021484	0.8063557147979736	7.997503280639648	nan	10000.0
monomer-200-nr2-run1_result_12	36	IPNIEIEKVELPPDVREEEIAKAKAENYIVFEAPEPYSPGSFYKIPYDPKWNKKEIAELLKKFVIEFEEDLRALFPEPFDPKYWEELLEILKEENVDIKEFVSKFLEMLALIIQRYAPELPDWEELLVEIAKRLVYAIKKYAEKIGKGEDEEKLKEEFEKDLKEIKDYFFEALRRHARPGPDGTPVAPLPSPELEALEPP	7.539100674593971	0.7839471245680734	77.81707000732422	0.8279590606689453	7.468260765075684	nan	10000.0
monomer-200-nr2-run1_result_12	37	MENIKVEKIKLKPDEIEKKKKELEKKNYIVFEADEPYSDGSFYAIPYEESWNSKKIAEILKEFVKEFKKKINELFEEPIPEKYWKELEEILKPENVDIKKFLSTFFKLLAYILDKYAPYLPNKEELLIEIAKKLYYVIKKYAAKIGKGEDEKKLEEEMKKDLEEILDYFIKELKKYRKLGEDGIPISPLNDPELEELNPK	8.010132474616576	0.6913250301435578	74.27024841308594	0.7774317860603333	8.598715782165527	nan	10000.0
monomer-200-nr2-run1_result_12	38	IPDIKIEKVTLPPEKREEAIEKAKKENYIVFEAPPPWDKGSFYTIPYDEKWNVPEIAKILKEFVEEFQARLDALFPEPLPQEYWDELLKILEPENIDIKAFLEKFMKLLALLLQRYAPELPNREEVLVEIAKRLTYVIKKYAEKIGKGEDKEKLEAEFRADLQEILDYFLDTLRRHMRPGPDGVPVAPLPDPALEALEPP	7.378487896344895	0.7820042066011686	77.62291717529297	0.8345679044723511	6.775820255279541	nan	10000.0
monomer-200-nr2-run1_result_12	39	LPEIKIERIELPPDEREAVREKLRKENYIVFEAPPPLSPGALYALPYEERWNVPLIAEILREFVLEFRARLDALFEEPLPEEYYDELLEILKPENINIKEFLEKFMELLALVLQRYAPELPNREELLVEIARRLHYVIKKYAEKIGKGEDEEKLKEEMRKDLQEIADFFFDALRAHARPGPDGVPVAPLPDPALRAAAPP	2.84440711404379	0.8894944791166601	74.9777603149414	0.7955341339111328	8.529349327087402	nan	10000.0
monomer-200-nr2-run1_result_12	40	LPELKIERVELPPDRLEEARAEAEAQNYIVFSAPPPLDPGAFYTIPYDPRWNVPEIAEILREFVEEFRADLDALLEEPLPEEPYERLLELLKPENIDIKAFLSEFMRLLAELLARYAPELPNREEVLVEIARRLAYVIKKYASLIGKGENPEELKEQMRKDLEEIRDFFFRTLRAHARPGPDGVPVAPLPDPALEALEPP	5.452818289818296	0.7484551692137571	75.43165588378906	0.8090672492980957	7.973912715911865	nan	10000.0
monomer-200-nr2-run1_result_12	41	MPDLKVEKVKLPPDEIEKEIEKAKKEKYIVFSAPEPDDDGSFYKIPYEPEWNVPLIAEILKEFVEKFKERLDALFEEPIDPKYYEKLLEILKPENINIEEFLSSFMELLALILRRYAPDLPNKEEVLVKIAKKLAYAIKKYAKKIGKGEDEEKLKEEFKKDLEEIADEFFETLRKHRRPGPDGVPVAPLPDPELEALEPP	7.992972627062288	0.7570420987166351	77.06084442138672	0.8229550123214722	7.391046047210693	nan	10000.0
monomer-200-nr2-run1_result_12	42	MENIKIEKIELPPDVREEKIKELKEKNYIVFEAPEPLDKGSFYALKYEEKWNNPLLAELLKKFVEEFKKEVEKLLEEPLPEEYWEKLLEILEPEKVDIEKFISEFMELLALYLAKYAPDLPNKEEVLKKIAKKLYYAIKKYAKKIGKGEDEEKLKKEFEEELKEILDEFIETFRKYAKPGPDGKPVAPLPSEELEEEKPK	8.776786727551595	0.7169418390471927	69.3202133178711	0.7180241346359253	9.910258293151855	nan	10000.0
monomer-200-nr2-run1_result_12	43	MENIEIKKITLPPDRREEEKARLEKENYVVFEAPPPLSPGSFYAIPYEPKWNVKELAEILKEFVKKFKERIDALFEEPTPEEKWEELEEILKPENIDIKKFLSKFMELLAEILARYAPDLPNREELLENIAKKLYYVIKKYAEKIGKGEDKEKLKEEFKKDLEKILDEFFEALKKYMKPGEDGTPVAPLPDPELEEEEPP	9.773013889516225	0.6916660160835912	76.22176361083984	0.810960054397583	7.894649982452393	nan	10000.0
monomer-200-nr2-run1_result_12	44	MNNIEIKKVKLPPDKREEEKKKAEAENYIVFEAPEPYDDGSFYTIPYNPEWNNKKIAEILKEFVLKFEKKINELFKEPLPKEYFDKLLEILKEENVDIKKFLSEFMKYLALLIAKYAPELPNWEEVLKEIAKDLYYVIDKYAKKIGKGEDEEKLKEEFKKDLDEILDKFIETLKKHAKLGEDGKPISPSVEEELEKEKPK	7.101285727728917	0.7857357700176459	79.48107147216797	0.8432583212852478	5.867331027984619	nan	10000.0
monomer-200-nr2-run1_result_12	45	MENIKIEEVTLKPEEIEKEIEKAEKENYVVFKAPEPWSPGSFYKIPYEESWNKKEIAELLKKFVEKFKKELDALFEEPIDEKYYKELLEILKEENIDIKKFLSKFLELLAIILDKYAPELPNKKELLKEIAKELYYVIKKYAEKIGKGENKEELEKEFEKDLEKIRKKFFEALIKHAKEGEDGVPVSKLPLEELLKKEPE	2.7967518543426406	0.8541567580443591	72.95738983154297	0.7835338711738586	7.315409183502197	nan	10000.0
monomer-200-nr2-run1_result_12	46	MNNIKVEKVTLPPDVIEEKIAEAKANNYVVFSAPPPLDKGSFYTIPYEPSWNKKEIAEILKEFVKKFKERVDSLLEEPLDEKYWKELEEILKEENVNIKKFLEAFMHLLALLLDKYAPELPNKEELLVEIARKLYYAIKKFASKIGKGEDKEKLKEEFKKELEEILDEFFEALRKYAKPGPDGVPVSPLPDPELEALNPK	3.9201424919886643	0.8410759045601526	72.14244079589844	0.7578395009040833	9.798722267150879	nan	10000.0
monomer-200-nr2-run1_result_12	47	MENIEVKKITLPPDVREEEKKRLEAENYIVFEAPEPLSPGSFYAIPYEEKWNVPKIAEVLKEFVLEFEKEVRALLEEPLPKEKFDKLLEILKPENIDIKKFISAFMELLAELLARYAPNLPNREEVLVEIAKELVSVIKKYAEKIGKGEDEEELIKEMREDLEKIRRKFFETLRKYMEPGPDGVPVAPLPDPELEAEKPP	2.9425657854630494	0.8952591430545818	78.6301040649414	0.829635739326477	7.5912251472473145	nan	10000.0
monomer-200-nr2-run1_result_12	48	LDNIKIEKVKLDPDKIEEEIAKAKAEKYVVFSAPAPLDDGSFYKLPYEEKWNVPEIAELLLEFVEEFEKKINELFEEPIDPKYFEELKEILKKENVNIEEFLSKFMELLALILDKYAPNLPNKEELLVEIAKKLYYAIKKFAEKIGKGEDKEKLKEEFKKELEEILDFFFETFKKYAKLGEDGKPISPLPKEELEKKKPK	7.764288233014259	0.7622920285003149	72.63053894042969	0.7619712948799133	8.602879524230957	nan	10000.0
monomer-200-nr2-run1_result_12	49	LPEIEIKRVELPPEVREEEKKKALEENYIVFEAPPPLDPGSFYKIPYKESWNNPLIAEILKEFVLEFEERLRALLEEPLPPEYFEKLLEILEPEKIDIKKFLETFIELLALLLARYAPDLPNREEVLEEIARRLVYVIEKFAKKIGKGEDEEKLKEEMKEALEEILDYFLRTLRAHARPGPDGVPVAPLPDPALEALEPP	7.761149645945033	0.7501078497707873	74.15731048583984	0.7854753732681274	8.815459251403809	nan	10000.0
monomer-200-nr2-run1_result_12	50	MENIEIKEIKLPPDVKEEKIKEAKEKNYVVFEAKEPWDDGSFYTLPYDPKWNVKKLAELLKEFVLEFQEKLDALFEEPIPEEYFKELLEILKPENVDLKEFLSKFMELLAYILDKYAPNLPNKKELLKEIAKELYYVIKKYAEKIGKGEDEEKLKAEFKKDLQAILDKFLEALRKNIEEGEDGVPVAPLPDPELELLKPP	9.915302392773274	0.6520382217702294	73.69049072265625	0.775713324546814	8.925101280212402	nan	10000.0
monomer-200-nr2-run1_result_12	51	LPEIKVERIRLPPDVREEERARLKAENYVVFEAAPPWDDGSFYAIPYDPRWNVPRLAKILLEFVEEFERRLRALFAEPLPEEKFEELREILKPENVDIKAFLERFLELLAEVLARYAPELPDREAVLVEIARRLAAAIKKFAAKIGKGEDEAELEAEFRAELQEILDELLETLRRHARPGPDGVPLAPAPDPALWAERPP	8.676445923781207	0.7496585602640261	76.70195007324219	0.8182422518730164	7.796976566314697	nan	10000.0
monomer-200-nr2-run1_result_12	52	MENIEIKEIKLPEDVREEEIKKAEEENYIVFEAPEPWSPGSFYTLPYDPKWNKKELAKLLKEFVEKFEEEIRKLLKEPLPEEYFKKLKEILKEENVDIKKFLSEFLKMLALLLAKYAPNLPNKKELLKEIAKKLYYAIKKYAEKIGKGEDKKKLEEEFKKDLEKILKEFIDALRKYMEPGEDGVPVSDLADPSLEEEEPP	9.532561175551173	0.6333555993045221	74.4968032836914	0.7948812246322632	8.460352897644043	nan	10000.0
monomer-200-nr2-run1_result_12	53	MENIEIKKITLPENVIEEEIEKAKKENYIVFKAKEPYDNGSFYTIKYDEKWNKKEIAEILLEFVEEFKEEIDKLFEEPIPEEKYEKLKEILKPENIDIKEFISEFMELLAEILDKYAPYLPNKEELLVEIAKKLVYVIKKYAEKIGKGEDKEKLKKEFKKDLKKIKDYFFEELRKNMKEGEDGKKVSPLVDEELEKKKPE	7.9448838897300105	0.7417399692631964	75.18756103515625	0.8088117837905884	8.045412063598633	nan	10000.0
monomer-200-nr2-run1_result_12	54	MENIKIEKIELDPDVIEEKKKELEEKNYVVFSAPPPYDKGSFYAIPYEEKWNNKEIAKILKEFVEEFRERLKALFEEPFPEEYYKKLLELLKEENVDIKKFLSTFLEMLALILAKYAPNLPNKEEVLVEIAKELYYAIKKFAKKIGKGEDKEKLEKEFKEELKKILDKFIDTLVENIEPGPDGIPVSPLPEEELREEEPP	21.069492646658976	0.14871871834300907	52.55013656616211	0.4209301471710205	17.03910255432129	nan	10000.0
monomer-200-nr2-run1_result_12	55	LPDIKIEKVTLPPDEIEAAKEKALADNYVVFEAPPPLSPGSFYKLPYEPEWNNPLIAEILYEFVLEFKERIEKLIEEPLPEEYWEKLLEILKPENVDLKAFLSAFMELLALLIDKYAPYLPNKEELLVEIAKKLYAAIKKFAAKIGKGEDEEKLKAEFRKELEEILDEFLKTLIKYAKPGPDGKPVFAKPDEELLEEEPP	7.222350392186291	0.7984591412478934	76.70001983642578	0.8106961250305176	7.0741400718688965	nan	10000.0
monomer-200-nr2-run1_result_12	56	MENIKIEKITLDPDKIEEKKEELLKKNYIVFEAPPPYDKGSLYAIPYEESWNKKEIAEILKEFVEEFKERLDALFDEPIDEKYYEKLLEILKEENVDIKKFISEFLKLLALILDKYAPELPNKEEVLKEIAKKLYYVIKKYSEKIGKGEDPEKLKEEMKKDLQEILDYFFETLRKHMRPGPDGVPLAPLPDPELEALEPP	7.8491235764621035	0.7494448815947591	74.47525787353516	0.789333701133728	8.667398452758789	nan	10000.0
monomer-200-nr2-run1_result_12	57	LPSIEIRRVELPPEVVEEELAKARAENYVVFTAPPPLSPGAFYTIPYEPKWNVKEIAEILKEFVLEFRRRLEALLPEPLPQEYWDELLEILEPEKVDIEKFLSAFLELLALLLARYAPELPDWEAVLERIARRLAYVIKKYAEKIGKGEDKEKLKEEMKKDLEEILREFLATLRAHAKPGPDGRPVAPLPDPALEAAEPP	2.7236767113608096	0.8604808891663293	66.32379150390625	0.6956244707107544	11.635470390319824	nan	10000.0
monomer-200-nr2-run1_result_12	58	MNNIEIKEVKLPEDKIEEEIKKAKEENYVVFSAPKPYDNGSFYTIPYDEKWNNPEIAEILKKFVDKFEEELNKLFKEKFDPEYYEKLKKILEPENIDIKKFLSTFLEYLALVLQKYAPNLPNKEEVLKEIAKKLYYAIKKYASKIGKGEDKEKLKKEFEKELDEILDEFIKTLKKYAKKGEDGKPVSDLVDPELEEEKPP	8.081759238553778	0.7618701138974089	72.12975311279297	0.7690784931182861	9.602745056152344	nan	10000.0
monomer-200-nr2-run1_result_12	59	MENIEIKKITLPPDKIEEKIAELKAKNYVVFSAPEPYSPGSYYAIPYNEKWNVKELAEILYEFVLKFKEELDKLFKEPFPQEYFDKLLEILKPENINIKEFLSTFMEMLALILAKYAPNLPNREELLVNIAKKLYYAIKKFAEKIGKGEDKEKLEKEFKEELEKILKELIEAIKKNMEEGEDGEPVSPLPEEELEEEEPE	10.50702948002949	0.6445549412232106	81.5202865600586	0.8154577016830444	7.020843982696533	nan	10000.0
monomer-200-nr2-run1_result_12	60	LPNIEIKKITLPPDKIEEEIAKLEAENYIVFKAKPPYDKGSFYAIPYEEKWNVPLIAEILKEFVLEFKERIDKLFKEPIPEKYWDELLEILKEENIDIKKFVSKFLELLAEIIAKYAPYLPNKEKLLEEIAKKLVYVIKKYAEKIGKGEDEEKLKEEFKKDLKEILDEFFKTLIKYMKEGEDGKPISPLVDEELLKKEPK	2.870226520543047	0.8972121059978606	76.11888885498047	0.8185586929321289	6.9881696701049805	nan	10000.0
monomer-200-nr2-run1_result_12	61	MENIEIKEVKLPPDKIEEEIAKAKAENYIVFKAPEPYDKGSFYTIPYDESWNKKEIAEILKEFVLEFKKEIDALLKEPLPEEYFEKLLKILEEDKINIKEFLETFIELLALLLDRYAPDLPNKEEVLKEIAKKLAYVIKKYAKKIGKGEDKEKLKEEMKKDLKKILKEFLETLRKYVKPGPDGEPIAPLVDPELWAKNPP	7.516330044622223	0.784117717465014	77.22222900390625	0.8248825073242188	7.447420120239258	nan	10000.0
monomer-200-nr2-run1_result_12	62	MENIKIEEIKLDEDKIEEEKEKAEKENKIVFEAEEPYDKGSFYTIPYNEKWNNKKIAEILKEFVDEFEERVRELLEEPLPEESFEKLKEILKPEKVDIKKFLSEFIKMLAELLAKYAPYLPNKEELLKEIAKRLYYVIKKYAEKIGKGEDEKKLEEEFKKDLQEILDYFFEELRKYMKPGEDGEPVAPLPDPKLLEEEPP	9.792582481698453	0.2813017894545956	53.054508209228516	0.4984910786151886	15.50110149383545	nan	10000.0
monomer-200-nr2-run1_result_12	63	MEDLKVEKVTLPKDRIEEEIAKAEKENYVVFKAPEPYDNGSFYTLPYDPRWNVPLLAKLLKEFVLEFKKKIDELFEEPIDEKYWNKLLELLKPENVDLKKFLSTFMELLAIILDKYAPYLPNKEELLVEIAKRLAYVIKKFAEKIGKGEDEKKLEEEFKKELEEIKDYFFEALRKYRKKGEDGKPISPLDDPSLLEKKPP	5.517066572695696	0.7666324414818285	76.21612548828125	0.8123890161514282	7.4319658279418945	nan	10000.0
monomer-200-nr2-run1_result_12	64	MKNIKVEKITLEPDVIEEKIKELKENKYIVFKAPEPLDNGSLYAIPYEESWNKKEIAEILKEFVKEFEKKIKELVKEPLPEEYFNKLLEILKEDNVDIEKFLSTFLEYLALFLDKYAPNLPNKEELLIEIAKELYYVIKKYSKKIGKGEDKKKLEEEFKKDLEKILEKFFEAVRKHAEEGEDGKPVAPLPDPELEEKEPK	8.884886621893543	0.7191712783093067	74.33258056640625	0.7919162511825562	7.973397731781006	nan	10000.0
monomer-200-nr2-run1_result_12	65	IPNIKIEKITLPPDVREEKKEELEKKNYIVFEAPAPLSPGSFYAIPYDPSWNNPLIAEILKEFVKKFKERLDALFEEPFDPSRYAKLEELLKPEKIDIKAFVSEFMNLLAEILARYAPELPNREEVLVKIAKKLVYVIKKYSSKIGKGEDEEKLKEEMKKELDEILDELFETLRKHMRPGPDGVPVAPLPAEELLAEEPP	9.197578629267912	0.6608292075348509	78.31001281738281	0.8298054933547974	7.544007778167725	nan	10000.0
monomer-200-nr2-run1_result_12	66	IPNINVEKVTLPPDKIEEKIAEARANNYVVFKAKPPYDKGSFWTLPYDPKWNNPLIAEVLLEFVKEFKKRIDALFKEKPDEKYWKKLEEILKPENVDIKEFLSSFFELLAEILAKYAPELPDKEKLLVEIAIELHYVIKKFAKKIGKGEDEEKLKAEMKKELEEIADKFFETLIKYMKPGEDGKPVSPLPSEELLKKEPP	2.095846074490935	0.9185455708514355	70.1722412109375	0.7514699697494507	9.719663619995117	nan	10000.0
monomer-200-nr2-run1_result_12	67	MENIELKEVKLPEDEREKEIEKAKKENYVVFKAPPPLDDGSFYTLPYDPKWNVKEIAELLKKFVEKFKKKLDELFSEPLPEEYFEKLLKILEPEKVDIKEFLSSFFELLALTLAKYAPNLPNKNELLKEIALKLYYVIKKYAEKIGKGEDKEELEKEFEKDLEEILDYFIKELKKNMKLGSDGKPVAPLNSEELEKKKPK	7.701158019721962	0.7894720000348824	77.70696258544922	0.8258236050605774	6.75676155090332	nan	10000.0
monomer-200-nr2-run1_result_12	68	IPEIKVEKITLPKDKIEEEIEKAKKENYIVFKAPEPDDKGSFYKIPYEEKWNNPLIAELLLEFTKEFKARLEALFEEPIPEEYWAKLEELLKPEKIDIKAYLSEFMELLALILRRYAPNLPNKEELLVEIAKDLTYVIKKYAEKIGKGEDEEKLKEEFKKDLKKILDKFLDALRRHARPGPDGVPVAPLPDPALEALRPP	7.91802362913859	0.7468707663579279	77.50728607177734	0.8249141573905945	7.418407917022705	nan	10000.0
monomer-200-nr2-run1_result_12	69	MEDIKVEKVKLPPDKIEEKIAEAEKNNYVVFTAPPPLDDGSFYTIPYDPKWNNPLLAELLKKFVLKFKEELNKLFSEPLPEEYFEKLLKILEPENIDIKKFLSEFMKLLALLLDKYAPYLPNKEELLVEIAKRLYYVIKKYAEKIGKGEDEEKLKKEFEKDLEEILKFFIDELKKYMKPGPDGVPVAPLSDPELEAKNPE	7.720887276470226	0.7684794475848671	72.01898193359375	0.760097086429596	8.953911781311035	nan	10000.0
monomer-200-nr2-run1_result_12	70	LEDLKVEKITLPPDKREEVKAKLKAENYVVFEAPPPYDKGSMYALPYEPKWNVKEIAEVLLEFVDEFEKRLNELFEEPLDPKYFEKLKELLKPEKVDIKAFLSEFLKLLAEILAKYAPNLPNKEELLVNIAKKLYAVIKKFAEKVGKGEDKEALIAEMRAELEKILDEFIDALRKYAKEGPDGKKVFSLPDEELEALEPP	8.097907705993604	0.7561618558331187	74.94725799560547	0.8077046871185303	7.859151363372803	nan	10000.0
monomer-200-nr2-run1_result_12	71	MEDIEIKKIKLDKDKIEEEKKKLEEENYIVFEADEPYDDGSFYAIPYEESWNKKILAEILKKFVEKFKEELDKLFKEPIPEEYYKKLLEILKEENVDIKKFISEFMKLLAEILAKYAPELPNKEEVLVEIAKRLVYVIKKYAEKIGKGEDEKKLKEEFEKDLDEILDYFLETLRKYMKPGPDGKPVAPSADPSLWEKEPP	6.979578024381519	0.7515664454844505	69.87859344482422	0.6706622838973999	13.384251594543457	nan	10000.0
monomer-200-nr2-run1_result_12	72	MENINVEKIKLKPEKIEEEKKKAKENNYVVFEAPEPYDDGSFYTIPYEEKWNKKEIAEILKEFVDEFEKRINELFKEPFPKEYYDKLKEILKEENIDLKEFLSEFLKLLALILDKYAPELPNKEELLVEIAKKLYYVIKKYAKKIGKGEDKEELEKEFKKELEEIADYFFETLIKYMKKGEDGKDISDLPSEELLKKEPK	6.832909302273383	0.7445254939020274	65.51602935791016	0.6500704288482666	13.37789249420166	nan	10000.0
monomer-200-nr2-run1_result_12	73	MENIEIKKITLPKDKIEEEKKKAEEENYIVFSAPEPLDKGSFYTIPYEESWNVPEIAKILYEFTKEFQEEIDKLFEEPIDPEYWKELEDILKPENIDIKKFLSKFMELLALILQRYAPYLPNKEEVLVEIAKKLYYVIKKYAKKIGKGENKEELEKEMKKELEEIKKEFFETLRKNIKEGEDGEPVAPLPLEELEEEEEP	8.948352569680194	0.703573418836084	77.35318756103516	0.8220949769020081	7.519075870513916	nan	10000.0
monomer-200-nr2-run1_result_12	74	MEDIKVEKVKLPPDVREEEIEKAKKENYIVFEAKEPYDDGSFYTIPYEEKWNKKEIAEILKEFVLEFRKDLDALFDEPFPQEYWDELLKILEEENIDIKKFLEKFLEMLALILAKYAPNLPNKEELLVEIAKRLYYAIKKFAEKIGKGEDEEKLKEEFKKELEEIKDYFLKELRKYAKPGPDGTPVSPLPDEELEKEKPP	4.007890732584366	0.8281256654186909	72.0301742553711	0.6589082479476929	14.112872123718262	nan	10000.0
monomer-200-nr2-run1_result_12	75	IENIKIEKVTLKPDEIEEKIKEAKEKNYVVFSAPEPYDNGSFYTLPYKEEWNNPLLAELLKKFVEKFRERLNKLFEEPLPEEYYEELLEILKPENIDIKEFLEKFMELLALLLDKYAPNLPNKEEVLKKIAQNLYYVIKKYAEKIGKGEDEEKLKKEFEKDLEKILDEFIKTLIKNIKEGPDGKKISPLADPKLLEEEPP	2.0979867331700426	0.8976846891063985	68.68014526367188	0.7306004762649536	10.370990753173828	nan	10000.0
monomer-200-nr2-run1_result_12	76	MKDIKVEKVTLPPDVIDEVIAKYKAENYVVFEAPEPYSPGSFYALPYDPKWNSKLIAKILKEFVEEFEKKIKELVKEPLPKEYFEKLKEILKEENVDIKKFLEEFIKLLAIFLAKYVPDLPNKEELLVEIAKKLYYVIKKFAKKIGKGEDIEKLEKEMKEELEKILDYFFETVIKYAKKGEDGKPIFPLPDPKLWLEKPP	8.22389095320253	0.8170237601558962	73.40099334716797	0.7841330766677856	8.369253158569336	nan	10000.0
monomer-200-nr2-run1_result_12	77	MNNIEIKEIKLPPDVKEEEIKKLKEENYIVFKAKEPWDNGSFYAIPYNPEWNKKKLAEILYEFVKEFEEKINSLLKEPLDPKYFEELKEILKPENINIKEFLEKFIELLAILLDKYAPYLPNKKEILKEIAKDLYYVIKKYAEKIGKGEDEKKLEEEFKKDLKEILDKFFETLRKYSKLGEDGKEISPKIDPKLLEKEPK	4.392392003136659	0.6726029938437192	63.90251159667969	0.6072091460227966	13.622099876403809	nan	10000.0
monomer-200-nr2-run1_result_12	78	MNEIKVEKVTLKPDVIEEEIKKAEENNYIVFTAPAPYDNGSFYKIPYDEKWNNPLLAEILKEFVLKFEKRLKSLVKEPLPEEYFKKLLEILKPENIDIKKFLSTFIEYLALFLDKYAPELPNKEEVLVKIAKKLYYVIKKYAEKIGKGEDEEKLKEEFKKELDEILDEFIETLIKYRKEGEDGKPVSPLDDPELLLKEPP	7.643270361937587	0.7782748006456363	73.06224060058594	0.7738739848136902	8.701436042785645	nan	10000.0
monomer-200-nr2-run1_result_12	79	MDNIEIKEIKLKPDVKEKVKEELEKKNYVVFEAPEPYDEGSMYAIPYNPEWNKKILAELLKKFVKKFEEKLNELFEEPIPKEYFEKLLKILQEENVDIKKFLSEFLKLLALIIDKYAPYLKNKEELLKEIAKELYYAIKKFAAKIGKGEDEEKLKKEFEKELDKILKKFFDALKKNIKLGPDGKKISPLPKEELEKKEPP	10.950638947293331	0.35967433674637134	67.7261734008789	0.6551387906074524	12.015321731567383	nan	10000.0
monomer-200-nr2-run1_result_12	80	MENIEIKKIKLDPDKIEEEIAKLKAEKYIVFKAKEPWDDGSYYAIPYNEEWNSKKIAEILKEFVEEFKKRIEALLEEPLDPEYYEELLEILKEENVDIEKFLSKFIEYLALLLDRYAPDLPNKEELLVEIAKKLYYVIKKFASKIGKGEDEEKLKEEFKKELEKIADEFFDALIKHMRPGPDGEPVAPLPDPELLAKEPP	9.990261875583345	0.650208881267923	70.080810546875	0.6211556196212769	14.01414680480957	nan	10000.0
monomer-200-nr2-run1_result_12	81	MNNINIEKITLPPDKIEEEIEKKKKENYVVFSAPEPLDPGSFYAIPYEEKWNNPLIAEVLLEFVEEFQARLDALFAEPLPEEYWEELKEILKKENINIKEFLSKFMELLALTLQKYAPELPNREELLVEIAKRLYYVIKKYSEKIGKGEDEEELKEKMKKDLEEILDYFLEALRRHMKPGPDGVPVAPLPDPALLAEEPP	5.685405763865305	0.7306142253580771	74.75323486328125	0.7940683364868164	8.412675857543945	nan	10000.0
monomer-200-nr2-run1_result_12	82	MENINIKKITLKPDEIEKEIEKAKKNNYIVFKAPEPLDNGSFYTIPYEEKWNNKEIAKVLKEFVKEFEKKLNELFKEPIDPKYFKELEEILKEENVDIKKFLEKFMELLAIILDKYAPNLPNKEELLVEIAKELYYVIKKYASKIGKGENKEELIKEMKKDLEKILDKFFEALKKYAKKGEDGKPIADLNDKKLEELKPK	3.1241142432920364	0.884631838820676	75.64372253417969	0.8114623427391052	7.68545389175415	nan	10000.0
monomer-200-nr2-run1_result_12	83	MNNIEIKKVTLPPDVREEKKAEALANNYVVFEAPEPDDPGSFYTIPYEEKWNVKEIAEILKEFVEEFEKKLKELFEEPFPEESFEKLKKILEEENVDIKAFLSEFMKLLAEILRRYAPDLPNKEELLVEIAKELYYVIKKFAEKIGKGEDKEKLKEEMKKELKKILDKFFEALRKYMKEGEDGVPVAPLVSEELEKKNPP	8.103253236437501	0.7175957385621412	71.60148620605469	0.7501437664031982	10.125297546386719	nan	10000.0
monomer-200-nr2-run1_result_12	84	MKDIKIEKITLPPDVIEEEIEKLKKKNYVVFKAKEPYDNGSFYAIPYDEKWNKKEIAEILKEFVEKFKEEIDKLFKEPIDPKKYEKLLEILKPENIDIKEFLSEFIELLAEILAKYAPNLPNKEKLLEEIAKELYYVIKKYAEKIGKGEDEEKLKEEMKKDLEEILEKFFDTLRKNIEPGPDGVPVADLDDPELKALNPK	3.338646245687803	0.8811204483234346	72.39441680908203	0.7444139719009399	10.190570831298828	nan	10000.0
monomer-200-nr2-run1_result_12	85	MESIEIKEIKLEPDKIEEEKERLRKENYVVFEAPEPDDDGSFYAIPYKPEWNVPEIAELLKEFVLEFKKKIDELLKEPIDPEYWEKLLKLLEKENIDIKAFLEAFLEMLALILRKYAPNLPNKKELLKNIARKLYYAIEKFAKKIGKGEDKEKLKKEFKEELEKILKEFFDAFKKYAEEGEDGVPISPLVDPELEEKEPP	9.242269008065595	0.6896844709975994	75.57339477539062	0.8111836314201355	7.890044689178467	nan	10000.0
monomer-200-nr2-run1_result_12	86	MENIEIKEVKLPKDVIEEEIEKAKKENYIVFKAPEPYDKGSFYTIPYEEKWNNPLLAEILKEFVKEFEEELKKLFKEPLDEKYYKKLLEILEPEKIDIKEFLSTFFELLALYLAKYAPNLPNKEELLKEIAKKLTYTIKKYAEKIGKGEDEKKLKEEFKKDLKKIKDEFLKALKKYIEKGEDGVPVADLASEELEEEEPP	6.621826521855446	0.6448100288233198	78.18244171142578	0.8377106189727783	6.791507244110107	nan	10000.0
monomer-200-nr2-run1_result_12	87	DSNIEIKKVTLPPDVREEERKKALAENYIVFEAPEPWSPGSFYTIPYDPKWNVKEIAEILKEFVIEFEKKLNELFEEPFDPKYYEKLLKILEEDNVDIKAFISEFMKLLALILQKYAPELPNKEELLVEIARRLVSVIKKYAEKIGKGENKEELKEEFKKDLKEILDYFIKTLKKHIKEGSDGKPISPLSKEELELKEPK	5.065253275647842	0.7635601890330839	78.82479095458984	0.8605356216430664	5.495157718658447	nan	10000.0
monomer-200-nr2-run1_result_12	88	MDEIKVEKITLPPDKIEEKKKQAEEENYIVFEAPPPWDKGSFYTIPYEEKWNNKKIAELLKKFVKKFKERLDALFEEPFPQSYYDELEEILKEENIDIKKFISKFMELLALILARYAPNLPNKEEVLVEIAKELYYVIKKYAEKIGKGENEKELEKEFEKDLEEILDKFIETLKKHMQPGPDGEPVAPLPDPELEALEPK	7.549878715825007	0.7462879080922915	75.10420989990234	0.8125689625740051	7.42655086517334	nan	10000.0
monomer-200-nr2-run1_result_12	89	MKEIEIKKIKLDKDKIEEKKKEAEKNNYVVFEAEEPLDNGSFYTIPYEPEWNNPLLAEILKEFVLEFKERVDKLLEEPLPEEYWKELLEILKPENIDIKKFLSKFMELLALLIKKYAPYLPNKEKLLEEIAKKLYSAIKEFASKIGKGEDEEKLKEEFKKKLEEILDYFFEELKKNRKLGPDGVPISPLPDPKLEEEEPP	6.686639168079731	0.759618123931121	69.386474609375	0.7105632424354553	11.383869171142578	nan	10000.0
monomer-200-nr2-run1_result_12	90	MENIEIKKIKLPPDKIEEVKKQLKEENYVVFEAPEPWSEGSLYAIPYEEKWNVKELAEILKEFVKKFKEKIDSLFKEPLPKEYYDKLLEILKEENIDIKKFLEEFIELLALLLDKYAPNLPNKEKLLEEIAKDLYYAIKKFAKKIGKGEDKEKLKEEFEKELNEILDKFFEALRKNIKLGEDGVPIAPENDEELELLNPK	9.024971688208218	0.4404451773287987	67.51436614990234	0.6317145824432373	13.852700233459473	nan	10000.0
monomer-200-nr2-run1_result_12	91	MENIEIEEVKLPPDKIEEEIKKAEKENYIVFSAPEPLSPGSFYKIPYDEKWNNKELAELLKKFVEKFKERLNALLEEPVPEEKYKKLLEILKPENIDIKKFISAFMELLADILARYAPNLPNWKEVLKKIAKELHYVIKKYSKKIGKGENEEELKKQFEKDLEKILNSFIKTLKENAEPGPDGVPVAPLPDPELEAKEPP	2.99952457687607	0.8561417863115275	76.08423614501953	0.8080799579620361	8.099486351013184	nan	10000.0
monomer-200-nr2-run1_result_12	92	MENIKIEKITLPSDKIEEEKKKLKEKNYVVFEAPPPWDKGSFYALPYEEKWNVPKIAKLLLEFVDEFEERLKKLFKEPIDPKYYEELKEILKPENIDIKEFLSKFMELLALILAKYAPNLPNKEEVLEKIAKKLYYTIKKFAEKIGKGEDEKELEEEFKKELEEIADEFFKTLKKHIEEGEDGVPVSPEPEEELELEKPP	9.835820493218161	0.6940233634412197	74.12213134765625	0.7805647850036621	8.721331596374512	nan	10000.0
monomer-200-nr2-run1_result_12	93	MENIEIKRIELPPEKREEKREELKKKNYIVFEAPEPWDKGSMYAIPYEPKWNNPKIAELLKEFVLEFEEELRALFEEPFDPKYFEELLELLEPDKIDIKAFLSKFMEMLALILRRYAPELPNKEELLEEIAKRLYYVIKKYSELIGKGEDEEKLKEEFRKELEEIKDYFFETLRKHMRPGPDGVPVAPLPDPELEALRPK	7.53939703018814	0.7589567416061508	75.42024230957031	0.816017746925354	7.590082168579102	nan	10000.0
monomer-200-nr2-run1_result_12	94	MENIEIKKITLPEDVIEAEIEKLKKENYVVFKADAPYDKGSFYAIPYEESWNNKKIAELLKKFVEKFKERIDALFEEPFPEEKWEKLLKLLEEDKVNIKDFLEEFLKLLADILAKYAPNLPNKEEVLVEIAKKLYYAIKKYAEKIGKGEDEEKLEKEFEKELEEILDFFFETLRKYMEEGEDGVPVSPLPEPELEEEEPP	9.696481723400025	0.5764631683369551	77.23893737792969	0.8118866682052612	8.302010536193848	nan	10000.0
monomer-200-nr2-run1_result_12	95	MDEIKIEEIKLDEDKIEEEIEKAKKNNYVVFEAKPPYSPGSFYTIPYEEKWNNKKIAKILKEFVEEFKKKIDELTEEPLPEEKFKKLLEILKEENIDIKKFLEEFIKLLAEYLAKYAPNLPNKNELLKEIAKKLYYVIKKYAEKIGKGEDEKKLEEEMKKELKEILDYFIKKLKENAKLGDDGKPISPLPKKELEEKKPK	13.749121062998231	0.39638614564291413	65.36334991455078	0.6678462028503418	12.913450241088867	nan	10000.0
monomer-200-nr2-run1_result_12	96	MKDIKIEKIKLKPDVIEEKIAELKKNNYIVFSAKEPYDDGSFYALPYNEKWNNPLIAEILKEFVLEFKEDLDKLFEEPIDEKYFNKLLEILKPENVDIEKFLSEFLNLLAIILDKYAPNLPNKEELLIEIAKELYYAIKKYSEKIGKGENEEELKKEFKKELEKIKKKFFEALKKYAKLGEDGIPISPLIDPKLEEEEPP	4.719482251180797	0.7656469134165197	73.22247314453125	0.7704148292541504	9.264545440673828	nan	10000.0
monomer-200-nr2-run1_result_12	97	LKNIKIEKITLPPDQIEEKIAEAKANNYIVFSAPPPLDKGSFYTIPYEEKWNVKEIAEILYEFVKKFKEKLEALFEEPIPKEYWDKLEELLKPENIDIKAFLSEFLRLLALILDKYAPDLPNREELLVEIAKELHYVIKKYAKKIGKGEDEEKLKEEFKKDLDEILDKFFDALIKHMKLGPDGVPISPLPEEELLKKNPP	7.539766376859979	0.7624662614680698	74.81366729736328	0.7987082600593567	8.245060920715332	nan	10000.0
monomer-200-nr2-run1_result_12	98	EPEIKIEKITLPPDKIEEEIAKRKAENYIVFEAPPPLSPGSYYAIPYKESWNKKIIAELLKKFVLEFQERLDALFEEPLPEEYYKKLLELLKEENVNIKDFLSEFMRYLAEYLAKYVPNLPNKEELLEEIARRLTYVIKKYAEKIGKGENEEELKKEFEKDLQEILDYFLEEVIKYAEKGEDGTPVAPLPLPELLEEEPP	15.65318794524136	0.1635060412545408	57.32709884643555	0.5324322581291199	14.820359230041504	nan	10000.0
monomer-200-nr2-run1_result_12	99	MKEIKIEKIELPEDVIEEKIEELKKKNYIVFKAKPPYDKGSFYAIPYEEKWNSKKIAEVLLEFVTEFEEKINELFEEPIDEKYFNELKEILKPENIDIKEFISKFMELLAEILAKYAPDLPNKEELLIEIAKKLVYVIKKYAEKIGKGEDEKKLIEEMKKDLKEILDTFIDALKKYMKEGKDGKKVAPLVDPELEEKEPP	9.409526700864543	0.7210156830835018	75.44351959228516	0.8136933445930481	8.099681854248047	nan	10000.0
monomer-200-nr2-run1_result_13	0	MELPRPPEVIELEKELYEKALEVAELYYLYRIKKKRPEIKLPEISEEEIIEKIIEFLKEMAELDEEFILNVLSLETQVAILEATKLAMEMLEYGYENNLEEKLGEEFKKKYEEAKKAYEKIKKILEETLIDEDDPAYARALLAFYEEVRRRVYERLKASKPVDEEGRLLTEEEIEEALESAITEGERERLARARRVLFEA	0.9698148144493426	0.972896748758839	81.5237808227539	0.8798881769180298	4.484518527984619	nan	10000.0
monomer-200-nr2-run1_result_13	1	MEIPLPPELLKKIEELRKEALDVAVDYYLLRIKKKNPKVKLPEESEEEIIEKAIEFLKKAAEIDEKEFLEKFPLETQIAILEASKKAMEMLEYGYENNLKEKLGEEFEEKYEEAKKAYEKIKKILEENLINEDDPEYAKAFLEFYKEVKEKVYKKLKEMKPVDEEGRLLTDEEIEEILESAITEGELERIKKALKVLYEK	1.3571247060705904	0.946646480078752	81.875244140625	0.880887508392334	4.547702789306641	nan	10000.0
monomer-200-nr2-run1_result_13	2	HMKERPEELKKKEEELYEKALEISVDYLLYRIKKKNPDVILPEKDEKEILDKAFEFLKEAAELDEKEILEKFSLKVQIAILEASKRAMELLEYGKENNLDKKYGEEFKKKYEEAKEYYKKIKEILEKNLIDENKPEYAEAFLEFYEEVKERTYKLLKEMKPKDKNGRLLTDEEIKEILESAITEGEKERIEKALKVLFEK	1.357099444795523	0.9454486994094589	81.24671936035156	0.8791146874427795	4.7932233810424805	nan	10000.0
monomer-200-nr2-run1_result_13	3	HMKERPKELIEEEKKLLEKAKEVAELYYLYRIKKKRPDIKIPEISEEEILEFAFKFLEEAAELDEEKILNEFSLEVQIAILLASKKAMELLKYGYENNLEEKYGEEFKEKYEKAKEYYKKIKEILEEKLLDPNDKKYAEAYLKFREEVYERVYKKLKEMKVKNEEGKLLTDEEIKEALESAITEGELEEEERARKVLYEE	1.1532461130661784	0.9627293590957844	82.77782440185547	0.8880418539047241	4.256957054138184	nan	10000.0
monomer-200-nr2-run1_result_13	4	EVIEKPEEIIEEEKKLIEEALEIIEDYYLYKIKKVNPNIKIEEISEEEIYEKAFEFLKKVAEIDEEKLLNVFSLKTQVYILIASEKAMKMLEDGKKENLEKKLGEEFKEKYEKAKEYYEKIEKILKENLIDENDPEYAKAYLEAFEKARERVYKKLKESKLKNEEGRLLSDEEIEEILESAIEEGEKEKLEKARKVLFEK	1.2225055079891667	0.9567487611763914	82.24661254882812	0.8892085552215576	4.608590602874756	nan	10000.0
monomer-200-nr2-run1_result_13	5	MEIEKPEELIKEEEELLEEALEVMERYYLERIRHVRPEIHLPEESVLEIYEKALEFLKKAAEIDEEKLLNYFSLKVQMAILIASERAMEFLEYGKENNLEEKYGEKFEKDYEKAKEYYEKIKKILEENLIDENDEEIAKAYLEIRREVEERVRERLRAERPVDSEGRLLTEEEIEEALESARTEGELEREKRAEKVLFEK	1.0108874375154873	0.967373014305573	79.5707778930664	0.867412805557251	4.936528205871582	nan	10000.0
monomer-200-nr2-run1_result_13	6	MEIPRPAELIELEKELREEALEVMELVLLARIRRVRPDLHLPEIPEEEIYEKILKFLKKMAELDEKLLLEKLSLETQVAILLATERAMEFLEAGKEENLEEKLGEEFEKKYEEAKKYYEKIKKILKENLIDENDKEYAEAYLKTLEEVRERVRERLRAERPVDADGRPLTEEEIEEALEAAITEGERERRERALKVLYEE	1.264345820138127	0.9570165330553138	80.95932006835938	0.8764507174491882	4.7262864112854	nan	10000.0
monomer-200-nr2-run1_result_13	7	MEIERPPEVIKLEEELYKEALEVMELYLIYKIKKVNPEVKLEEIDEKEIYKKALKFLKKAAEIDEKFLLEILSLKVQVAILLASEYAMKFLEIGKEENWDKKYGEKFKKEYEEAKKYYEKIKKILEEKLIDENDEEYAKAFVETYEEVYKRVYEKLKKSKPKNKEGRLLTDEEIKELLESAIEEGEKERLELALKVLYEK	1.2170481936548567	0.9576817234005844	83.16362762451172	0.8891858458518982	4.060720443725586	nan	10000.0
monomer-200-nr2-run1_result_13	8	MKKERPEELLKEEKELLEEAIEVMVDYYLVRIRKKNPNIHLPEESLLEILEKAFKFLEKAAEIDEEKLLNEYSLEVQIAILLASEKAMELLEYGYENNLAEELGEEFEEKYEKAKEYYEKIKKILKEKLLDENDPKYAEAYVKLMKEVYEKVYERLKEMKPVNEEGKLLTDEEIEEALESSISEGELKELEKALKVLFEK	1.2310290377922568	0.9558031849134525	82.57744598388672	0.8916249871253967	4.54446268081665	nan	10000.0
monomer-200-nr2-run1_result_13	9	MERPRPPEDLALEAELREEALDVLVDALLARAREVHPEFHLPEESELEILERAFAFLERAAEIDERYLLERLSLETQVAILIASRRAMELLERGRERDLLERLGPEFEERYERARAAYERISAILEDRLIDPEDPALARAVLETFERALARTRERLRAARVRNSEGRLATEEEIDALLESALTPGERERLARARRVLFER	1.875132645619391	0.9086173612223672	88.90000915527344	0.9187612533569336	2.8146488666534424	nan	10000.0
monomer-200-nr2-run1_result_13	10	MPLPKPESFLEEEKKLLEEALEIMVDYYLYRIRKKNPKVKLPEIDEEEILEKAFEFLKKAAEIDEEVLLNVFSLETQVAILLASEKAMEMLEIGKEENLLEKLGEEFKEKYEKAKEYYEKIKKILKENLIDENKEEYAEALLKIYKEAYERVYEKLKEMKPVDEEGRLLTDEEIEEILESAITEGEKKEIEKAKKVLYEK	1.3157288088057821	0.9582564673427248	82.8150405883789	0.8878945112228394	4.6802167892456055	nan	10000.0
monomer-200-nr2-run1_result_13	11	MEKERPEELLKEEKELIEEAKKVMVLYLLSRIRRKRPEIKLPEIPEEEIIEFAIEFLKKAAEIDEKKLLEDFSLKTQIAILLASKKAMELLEYGYENKLKEKYGEEFEKKYEEAKKAYEKIKKILEEKLIDPNDEEYAKAFLETYEEVRKRTRELLREMKPRNEEGRLLTDEEIEEALESAISEGEKERLKQAEKVLYEK	0.9812240483598489	0.9689888595830312	79.82149505615234	0.8649113178253174	4.991084575653076	nan	10000.0
monomer-200-nr2-run1_result_13	12	MEIELPEELKKEIEELIEEAKEIAVDYYLARIKRKNPKVKLPEESEEEILEKAYKFLKKAAEIDEKKLLELYPLETRIAILLATKRAMELLEEGYKRNLKEKLGEEFEKKYEEAKKYYEKIKKILEEKLINPNDPEIAEAVLKFFEEVRERVYEKLKASKPVDEEGRLLTDEEIEEILESAITEGEREEIERARKVLYEK	1.05976442174745	0.9669059368803752	82.53790283203125	0.8838270902633667	4.521008491516113	nan	10000.0
monomer-200-nr2-run1_result_13	13	MEIPRPPELLELEKKLLEEAEEVMVLSYLARIRRVRPEVKLPEISEEEILEKAFEFLEKAAEIDEELLLNYFSLKTQIAILKATEMAMELLERGKEENLEEELGEEFKEKYEKAKKYAEKIKKILEERLLDEDDPEVARAYLELEERVRRRVLELLREMKPRDEEGRLLTDEEIEEILESAVSPGERERLARARKVLYER	1.0627714140671551	0.9630093262773355	81.39925384521484	0.8812771439552307	4.455800533294678	nan	10000.0
monomer-200-nr2-run1_result_13	14	MEIERSEEDLKEEEELYEEALEVSELVTLARLRRVRPEIHLPELDPEEIRKKILEALKKYAEIDEDYLKNVLSLRVQVAILEAAKEAMEFLEEGYEENWKEKLGEEFEKEYEEAKEYYEKIKKILEEELLDLRDPAFAEALLAFEREARERVLERLRAERPRDADGRPLTDAELEEALEAAVSPGRRELLALAEAVLFER	1.1330487240230334	0.9584202723456798	81.3983383178711	0.8825782537460327	4.426315784454346	nan	10000.0
monomer-200-nr2-run1_result_13	15	MEIPRPPEVIEEEKKLREEAIEAMVLSLLLRIKHKNPKFKLPEISEEEIYEFLFKFLEKAAKIDEEKLLNIYSLETQVAILEAAKRAMETLEYGYENNWEEKLGEEFKEKYEKAKEYYEKIKKILEEKLIDENDEAYAKALLKLREEVYKKTYEKLKEMNVVDEEGRLATEEEIEELLESAITEGEKKRIELAKKVLYEK	1.0199609293375047	0.9681877974463707	81.06450653076172	0.8797413110733032	4.721865653991699	nan	10000.0
monomer-200-nr2-run1_result_13	16	MEIPKPEELLEEEEKLIEKALEVMVDYYLARIRRVNPNIKLPEKDEKEIFEKAYEFLKEAAEIDEEKLLNLFSLRTQVAILLASERAMEFLEWGKENNWDKKYGEEFEKKYEEAKEYYKKIKEILEERLIDPDDPEYAEAFLETFEEVRKRVYEKLKAMKPVDEEGRELTDEEIEEILESAITPGEREELERARRVLYEQ	2.039557846089539	0.9443249923545486	83.14205932617188	0.8921931982040405	4.048203945159912	nan	10000.0
monomer-200-nr2-run1_result_13	17	MEIERPEELIELEKELYEEALEIAEDYYLLKIKKKNPEIIIPEESEEEIIEKALKFLKKAAEIDEELFLNYFSLKTQVAILKASEMAMEMLKYGKENKLEEKLGEEFEKKYKEAEEYYKKIEKILKEKLISEDDPEYAEAFLEFYKEAKERVYKKLKEMKLKNEKGRLLTDEEIEEILESAIEEGEKEEIERAKKILYEK	1.1327468422519005	0.9596653808883167	80.67176055908203	0.8777399659156799	4.907886028289795	nan	10000.0
monomer-200-nr2-run1_result_13	18	MIIPRPEELKELEKKLIEKALEIMELYYLYRIKKKNPEFHLPEIDEKEIIEKAIEFLKEAAELDEEFVLKYLSLETQIAILKATEKAMELLEIGKEEKLLEKYGEEFEKKYEEAKKAYEKIKKILEEKLLDENDPEVAKAYLKLLEEVEKRVYEKLKKMKVKNKEGRLASDEEIEELLKSAITEGELKEYKKAKEVLYEK	2.1727231606104507	0.9373653490644928	84.99668884277344	0.9013501405715942	3.555140256881714	nan	10000.0
monomer-200-nr2-run1_result_13	19	MEIPRKEEDIELEKELYEEALKVIEDYFIAKIKKKNPNIKIEEIDEEEIIKKAIEFLKKAAEIDEKYFLEKMSLEVQVAVLIAAEYAMKLLEYGYENNLKEKLGEKFEKEYEEAKKAYEKIKKILKENLIDENDPEYAEAFLKTMKEAYERVYEKLKKSKLKNEEGKLLTDEEIEEALKSAIEPGELEKLLKAYKVLFLK	1.0475404917456959	0.9668735742229561	80.87010192871094	0.8798309564590454	4.850968360900879	nan	10000.0
monomer-200-nr2-run1_result_13	20	MHMMRPPEVLEEEKKLLEEAEEIAEDYLLARLRRVRPDIHLPERPLEEILERAFAFLKKAAQIDEEKMLNVFSLEVQVAILLAAERAMELLQWGYENNLAEKLGEEFEKRYEEAKKAYEKIKKILEENLLDPRDPAYARAYLAFRERVEARVRERLRAERPRDEEGRLLTDAEIDEALEAARTPGEREEEALARRVLFEA	1.3019974320088732	0.9493457048623785	81.4962387084961	0.8798772096633911	4.592625141143799	nan	10000.0
monomer-200-nr2-run1_result_13	21	MHHHRSPAVLEEEARLRARAREVAVLSLLERIRRVHPEVHLPPLDEREVLERILEFLEEAAALDPRYLLEVLPLETQVAILEAAERAMETLERGYEENLREELGEEFEERYERAREYYARIDRLLRDRLLDPDDPAYAEALLAFRAEVRAETRALLRAARPRDAEGRPLTDAEIDALLEAAVSPGEAEEEARARRVLYER	0.8877624909338435	0.9737596326548646	81.31106567382812	0.8882240056991577	4.532551288604736	nan	10000.0
monomer-200-nr2-run1_result_13	22	PPRPRPPELVRREEELERRALEVMEDYYLARIRRVHPEVRLPPRSEREIYERAFAFLEEAAEIPEEELLNEFSLRTQVAILEAAKRAMEFLEEGYEENLAEELGEEFKERYERAKEYYERIRRILEERLLDEDDPEYARALLELFAEVRARVLARLRAEEPRDEEGRPLTDAELEALLEAAITPGELARLRRALRVLFER	1.2340944413724426	0.9591417937658321	81.62028503417969	0.8841339349746704	4.460544586181641	nan	10000.0
monomer-200-nr2-run1_result_13	23	MLIERPEELLKEEKELLEEAEEVMELYYLARIKKVNPKVKLPELSEEEIREKIIKALEKYAKLDEKKILELYSLETQVAILEATKKAMEFLEYGKENNLAEKLGEKFEKEYEKAKKYAEKIEKILKENLIDPNKEEYAKAYLKLYEKVRKKVYEKLKKMKPVNEEGRLLTDEEIEEILESAITEGEKKRLELAKKVLYEK	0.9666297928220836	0.970209727406828	80.34278106689453	0.8688310980796814	5.1241068840026855	nan	10000.0
monomer-200-nr2-run1_result_13	24	HMMKRSEELLKLEKELYEEALEVSVDYYIYRIKKVNPEIKIEEIDEEEIYKKILKFLEKVAELDEDLILNELSLETQIAILIASEKAMEFLKYGYEENWLEKYGEKFKEDYEKAKKYYEKIKKILKEKLIDENDEEYAKAYIKFYKEVKEKVYKKLKESKLKDKNGKLLTDEEIKEILESAITEGEKKELEKAKKVLYEK	1.9464616817892937	0.9442144849059502	81.70702362060547	0.8886140584945679	4.444222927093506	nan	10000.0
monomer-200-nr2-run1_result_13	25	MEIEKPPELKKKEEELIEKALEVLELSLILKMKKKNPEVKLPELSEEEILEKIFEFLEEVSKLDEKEILEKFSLETQVAILIATKEAMETLEYGKENNLEEKLGEEFKERYEKAKKYYEKIKKILEENLIDPNDPRIAEAFLKTYEEVKKRVYEKLKEEKPVNKEGKLLTDEEIKELLESSISEGLLERLELAKKVLYEK	1.1334690204045184	0.9638408658290359	77.57424926757812	0.837803065776825	5.589991569519043	nan	10000.0
monomer-200-nr2-run1_result_13	26	MEIPRRPEDLEREKELLERAREVRVRVLLARLRRRHPEIRLPEEPLEEIEREILEFLKEAAEIDERYLLEVLSLETQVAILRAAEDAMAFLEAGREEDLLERLGEEFERRYEEAREWYERIRKILEDRLIDPDDPAYAEALLRHEEEVRAAVRERLRAERPVDAEGRPLTDAELEEALESALSPGEREELARARRVLFER	7.139206997577502	0.5705385876842047	69.45643615722656	0.702862024307251	8.967949867248535	nan	10000.0
monomer-200-nr2-run1_result_13	27	MEIPRPEELLKKEEELIEKALEIIEDYYIYRIKKKNPEFHIPEIDEREIYKKAFEFLKEAAKIDEEEMLEKFSLRTQIAILEATKRAMEFLEIGKEENWLEELGEEFEKEYEEAKEYAEKILKILEETLIDPNKPEYAEALLELYKEAYERLYKKLKELKVKDKEGRLATDEEIEEMIESAITEGEKEELALAKKVLYEK	1.4674689403432368	0.9385141964784534	79.69859313964844	0.860977828502655	5.020751476287842	nan	10000.0
monomer-200-nr2-run1_result_13	28	MEIPKPESLIEEEKKLIEEALEIIERYYLYKIKKVNPEVIIPEESEEEIYKKALDFLKKAAEIDEEKLLNYFSLKTQVYILEASKKAMELLEYGKENKLLEKLGEKFEKEYEKAKEYYKKIKEILEKNLIDPNKEEYAKAYLEMYKEARERVYEKLKKMKLKNKEGRLLTDEEIEEILESAIEPGEKERIKLAEKVLYEK	1.1219005396492265	0.9604846110265819	81.1425552368164	0.8789088726043701	4.767722129821777	nan	10000.0
monomer-200-nr2-run1_result_13	29	MEIPRPPELLELEKKLKEEALEVMELYYLARIRRVRPEIHLPPLSEKEIYEKILEFLKKYAELDENLILEKLSLETQIAILLASERAMEFLKWGYENNWDKELGEKFKKEYEEAKEAYKKIKKILKENLIDENDPEIAEAYLKTFEEVRRRVLERLRAMRPRDSEGRLLSDEELEEALEAAISPGERERIERARKVLYEQ	1.1240632533441024	0.9650811657091026	79.83900451660156	0.8626219630241394	4.960076808929443	nan	10000.0
monomer-200-nr2-run1_result_13	30	APLPRPPEVLELEAELIEEAERVMVDYLLARLRRVRPDIHLPERDPLEIRKEALEFLKRAAELPEEFVLEVLSLKTQVAIYEAAKRAMEFLEEGKEENWEEELGEEFKKEYEEAKAAYERISRILEERLFDPRDPEVARAYVELFERVLARTRERLRAERPRDAEGRLLTDEEIDEALEAALSEGELERLALARAVLYER	1.2378579516378077	0.9561890429965983	79.4342269897461	0.8553506135940552	4.934329509735107	nan	10000.0
monomer-200-nr2-run1_result_13	31	PIIPRKPEDIELEKELYEEALEVMVLSLLSRIKKKNPNVKLPEISEEEIIEKILEFLKKAAELDEDYILNKLSLETQVAILEAAKEAMETLEYGYENNLKEKLGEEFEKKYEEAKKYYEKIKKILEEKLIDENDEEYAKAYLKFKKEAYEKTYELLKEMKPKNEEGKLLTDEEIKELLESAITEGEKEKLKKAEKVLYEK	0.8696046333174711	0.9745124779281932	82.0490493774414	0.8787128925323486	4.5709943771362305	nan	10000.0
monomer-200-nr2-run1_result_13	32	MPLPRPPAVLEEEAALRAEAEEVAELALLARIREVHPEVRLPPLDEREVLERVLAFLRRAAALDPRYLLEVLSLETQVAILEATRRALELLRRGREADLAEELGPEFERRYEEAEAAAARIRRLLEERLLDPNDPAYARAYLAFRERVRARTLARLREARPRDAEGRPLTPEEIEALLEAAETPGEREREARARRVLFEA	1.075307654335441	0.9666100959243906	81.67140197753906	0.8813485503196716	4.410388469696045	nan	10000.0
monomer-200-nr2-run1_result_13	33	MEIPRPEELLKKEKELYEKALEIMVDYLLYRIKKKNPKFKIPEKSVEEILKKAFEFLKEVAEIDEEELLEKFSLEVQVAILLATEKAMEMLEIGYEEKLKEKYGEKFEKEYEEAKKYYEKIKKILKEKLIDENDPEYAEAVLKFYREAYERTYKKLKEEKVKDEEGRLLTDEEIKEILESAITEGEKKELERARRVLYEK	1.1330148765622363	0.9646587717772158	80.49629211425781	0.8740007281303406	5.005342483520508	nan	10000.0
monomer-200-nr2-run1_result_13	34	MPIPRPEELIEEEKKLKEKAIEVSVDYLLYRIKKKNPNIHIPEISEEEIYKKALEFLKEAAEIDEKYMLEKLSLETQIAILEAAKRAMEFLKIGKEENWEEKYGEKFKKDYEEAKKAYEKIKKILEENLIDPNDPRIAEAFLKFQKEVYEKTYKKLKESKLKDEEGRLLTDEEIKEILESAITEGEKERLARAKKVLYEK	2.5321581510468905	0.9379075339364347	82.9032211303711	0.8848092555999756	4.403731346130371	nan	10000.0
monomer-200-nr2-run1_result_13	35	EPIPRPEELLKEEEELIKEAEEVAELYYIARIKKKNPNIKIPELDELEILEKAYEFLKKAAEIDEDYLLNKLSLKTQVAILIATERAMELLKYGYENNLKEKLGEEFEKKYKEAEEAYKKIKKILEEKLINKDDEEYAKAYLEFEKKVRERVYEKLKKMKLKDENGRLLTDEEIKEALESAITEGEKEELERAKKVLYEK	2.197547574132649	0.9455671263235927	82.2359390258789	0.882655143737793	4.627477169036865	nan	10000.0
monomer-200-nr2-run1_result_13	36	MEIPRPEEVIKEEKELIEKALEVMVDYYLYLIKKKNPEFKIPEIDEREIIKKAIKFLEEVAKIDEDYLLNVLSLETQIAILLATEYAMKLLEIGKEEKLEEELGEEFKKEYEKAKEYAEKIKKILEEKLIDETDKEYAEAFLKTYEEVKERVYEKLKKEKVKNKEGKLVTEEELEEILESAIEPGEKERIAKAKKVLYEK	2.2198938690223207	0.9215621592550056	79.70934295654297	0.8637102246284485	5.176651477813721	nan	10000.0
monomer-200-nr2-run1_result_13	37	MEIPRPEEDIELEKKLYEKALEVMELSYLARIRRENPEFHLPELPLEEILEKVYEFLKEAAEIDEKYLLEILSLEVQVAILIATERAMELLERGKEEKLDEKLGEEFKKRYEEAKEAYEKIKKILKENLIDENDPEYAKAYLKTMEEVYERVYKRLKEMKVRDEEGRLATDEEIKELLESAISPGEKERLELARKVLYEQ	1.2322394618708679	0.9568438913885751	81.34719848632812	0.8728237748146057	4.488494396209717	nan	10000.0
monomer-200-nr2-run1_result_13	38	MHMERPEELLEKEKKLIEKALEVSELVYLERIKRKNPEFIIPEIDTLEIYEKIYEFLKEAAEIDEKEFLEKFSLETQIAILEATKRAMEFLKWGYENNLNEKLGEEFEKKYEEAKKAAEKIEKILKENLIDENDEEYAKALLKFYKEVYERVYKKLKEMKVKNKEGRLATDEEIKELLESAITEGELERIKKAEEVLYKK	1.2315927346972242	0.9539472629754698	79.81511688232422	0.8605791330337524	5.009153366088867	nan	10000.0
monomer-200-nr2-run1_result_13	39	MLKERPEELKKEEKELIEEAKEVMVDYYLYRIRKVRPDIHLPEISEEEILEKAFEFLKKAAEIDEEKLLEDFSLKTQVAILLASKYAMEMLEDGYKENLLEKLGEEFKKKYEEAKKYYEKIKDILEKNLIDPNDEEYARAFLETYEEVRERVYERLRAEKPRDAEGRLLSDEEIEEALEAAITEGEKKEIERARKVLFEK	0.9314352583607032	0.9722727310308933	81.16780853271484	0.8745636343955994	4.84079122543335	nan	10000.0
monomer-200-nr2-run1_result_13	40	MLIKRPKEVIEEEKKLIEKALEVMELYYLLKIKKKNPEVHLEEIDEEEIIKKIKEFLKEAAKIDPEYLKNVLSLKTQIAILIASEYAMKALEYGKENNLLEKLGEKFEKDYEEAKKYYEKIKEILEKNLIDENDPEYAKAFLETYKEVKERVYKKLKESNPVNKEGKLLTDEEIKEILESAIEEGEKKEIERAYKVLYEK	1.4572310440110412	0.9427356445399225	78.417724609375	0.8372916579246521	5.216856956481934	nan	10000.0
monomer-200-nr2-run1_result_13	41	EIIELPEELKEEEKKLIEKAEEVAELSLILRIKKVHPEVIIPEIDEREIIKKIIDFLKEAAEIDEDKLLNYFSLKTRIAILEAAKLAMETLEWGKENNLLEKYGEEFEKEYEEAKEAYEKIKKILEEKLLDPNDEKYAEALLEFYERVRERVYEKLKEMKLRNKDGRLLTEEEIKELLESAITEGEKEEIERAKKVLYEK	1.0499241584698318	0.9654961714860264	80.07179260253906	0.8647539019584656	4.868949890136719	nan	10000.0
monomer-200-nr2-run1_result_13	42	EPIPLPEELLELEKRLREKALEVMVDYYLYRIRKVRPEIHLPEESEEEIYEKALEFLKEMAEIDPELLLEKLPLETQIAILEATKRAMEMLKYGYENNLKEKLGEEFEERYKEAEEYAKKIREILEKNLIDENDPRYAEAFLKLREEVEERVRERLREMRPRDEEGRLLTDEEIEEALEAAVTEGEKERYERAKKVLYEK	2.2937857914080393	0.93905322187515	81.70645141601562	0.880866289138794	4.504793167114258	nan	10000.0
monomer-200-nr2-run1_result_13	43	MEIPRPPELIEKEKKLKEEALEVSVLYLEYRIRKKRPEIHLPEISEEEIYKKVLEFLKKAAEIDEEELLNLFSLETQVAILLASERAMEFLKYGYENNWKEKYGEKFEKEYEEAKKYYEKIKKILEETLFDEEDPAIAEAFLKFFEEVLKRTREKLKASKPKDSEGRLLTDEEIEEALESAIEPGERERLELARKVLFEK	1.0649591187032859	0.9637164337043642	83.34493255615234	0.8891204595565796	3.9804980754852295	nan	10000.0
monomer-200-nr2-run1_result_13	44	VPLPRPPEVLKLEAELLERALEVMEDYYLARIRRVHPEFHLPEEDEREIIERAIEFLKEMAELDEDFLLNVLSLETQVAILKATEYAMELLDYGYENNLDKELGEEFKKKYEEAKKAAEKIREILEETLLDPDDPAYAEAFLRLEREVRERVYERLRASRVRDEEGRLLSDEELRELLEAAISPGELEELERARRVLFEK	1.1257919281176454	0.9629811509964569	80.90591430664062	0.8811706900596619	4.831742763519287	nan	10000.0
monomer-200-nr2-run1_result_13	45	MKKKRKPEDIEEEKKLLEEAKEIMVDYLLYKIKKKNPEFKIKEEDEEKIYEKALEALKKYAKIDEKYFLDVMSLETRIAILEATKKAMEFLEDGKKENLEKKLGEEFKKKYEEAKEYYEKIKKILEENLIDENDPEIAKAFLKLYKEVYELTYKKLKEEKVKNKDGKLLTDEEIKELLESAISEGEKKRLEQAKKVLFEK	1.1060228611702663	0.962002992270663	77.95077514648438	0.846027672290802	5.423312664031982	nan	10000.0
monomer-200-nr2-run1_result_13	46	HMMPRRPEDLELEKELYERALEVIELSYLLRIRRKRPEIHLPELSEKEIYEKILEFLKEAAELDEDYVLNVLSLKVQVAILVATKRAMETLELGYEENLKEELGEKFEKDYKEAKEYAEKILKILEEKLLDPDDPEYAEAFLELYREARERVRKRLREMKPRDEEGRLLTDEEIEEILESAISEGEREELARAERVLYER	15.72316754089387	0.17260395618790308	54.1072998046875	0.4195801615715027	15.70873737335205	nan	10000.0
monomer-200-nr2-run1_result_13	47	EPIPRPESLLEEEKKLLEKALEVAEDYYLYRLRKKRPEIHLPEESEEEIYERALEFLKEMAEIDEEKLLNYFSLEVQVAILRAAEMAMEMLEAGEKENWLEKYGEEFEKKYKEAKEYYEKIKKILEENLIDPTDPEYAEALLRFEREVRERVRERLRAMKPVDEEGRLLTDEEIEEALESSITPGELEELARAEAVLFER	1.2889776605144994	0.958528930700339	82.2756118774414	0.8832465410232544	4.255882263183594	nan	10000.0
monomer-200-nr2-run1_result_13	48	MEIPLKPEDIELIEKLIEEAKEIAVLYLLARIRHKNPEIHLPEIPLEEILEKAFEFLEKAAELDEDYILNILPLETQIAILLATERAMELLEYGYENNLKEKLGEEFEKKYEKAKEYYEKIKKILEENLIDENDERYAEAYVKFFEEVRKKTYEILKKEKPKDSEGRLLTDEEIEEALESSISEGELERLKKALKVLYEK	1.0484227346837038	0.9653787798754532	82.79940032958984	0.8836779594421387	4.318403720855713	nan	10000.0
monomer-200-nr2-run1_result_13	49	HMKERPEELLKLEKELYEKALEVIELYYLARIKHKRPELEIPELDEREILEKIYEFLKEAAELDPELILEKLSLKVQIAILIASKYAMELLEYGKENNLEEELGEEFKKKYEEAKEAYKKIKEILEEKLIDPYNPEIAEAYLETFKEARERVYEKLKAMKVKDKEGRLMTDEEIKEALESAITPGELERLLLALSVLFLR	2.0024759917794563	0.939001579751077	77.50526428222656	0.8462135791778564	6.136256217956543	nan	10000.0
monomer-200-nr2-run1_result_13	50	MEIPRPEELIEKEKELIEKALEVMELYLLYKIKKKNPNIKLPELSEEEILEKAYEFLKEAAEIDEELLLEKFSLLTRIAILEASKYAMKLLEYGYENKLKEKLGKEFEEKYEKAKEYYEKIKKILEENLIDENDPEYAKAFLEVYKKVLERVYEKLKKMKPKDEEGRELTDEEIEEALKSAIEKGTEEKIEKAKKVLFEK	2.285819271162293	0.9346256907277245	82.1803207397461	0.8859525918960571	4.623166561126709	nan	10000.0
monomer-200-nr2-run1_result_13	51	MEVERPEELLELEKKLLEKALEIAVDYYLARIRRVRPDIHLPELSEEEIFERALEFLEEAAKIDEKLFLEKLSLKTQIAILEATKRAMEFLEEGKERKWEEKYGEEFKEKYEKAKEYAKKIEKILRDTLLDPDDPRVAEAFVEFFREVLARVRAELRAARPRDAEGRPLTDAEIEEALLAALTPGELERLRRALEVLFAR	2.731100321752183	0.9071775360270439	79.98458099365234	0.8651562929153442	4.761734485626221	nan	10000.0
monomer-200-nr2-run1_result_13	52	MELPRPPELVEEEARLRERALEVAELYYLLRLRRVRPDLHLPPISEEEALEKIYEFLKEAAEIDPRKLLELFSLETRVAILEAAKRAMEALEWGYENNLKEKLGKEFEERYEEAKKAYEKIRKLLEETLLDPEDEAYAEALLRFYREVRERVLERLRRERVRDEEGRLLTDEELEEALEAAFSPGELARLARARRVLFEK	1.1798873150814362	0.9588368583160249	81.25994110107422	0.8824476003646851	4.5392351150512695	nan	10000.0
monomer-200-nr2-run1_result_13	53	VPIPRPEEVIKEEEELLKEAEEVSVLSLLYRIKKKNPDIILPEISEEEILDKIFEFLEKASKIDEEYFLNVLSLETQIAILIASERAMETLEYGKENKLEEKLGEEFKKRYEKAKEYYEKIKKILEEKLIDPNDPEIAKAYLKFEEKVRKKVYEKLKEMKPVNKEGRLLTDEEIEEILESAITEGEKERIERAKKVLYEK	1.229184430128233	0.9559271976290787	79.88180541992188	0.866582453250885	5.040087699890137	nan	10000.0
monomer-200-nr2-run1_result_13	54	MELPRPPEVLELEAELRERAREVAELSLLERLRERRPDLHLPPLDPREIRRRILAFLEEAAKLDPEFVLEVLSLETRVAILEATRRAMETLERGYEADLAEEEGEAFEREYERAREAAARILALLEDTLLDPDDPEYARALLEFWEEVRAAVRARLRAAAPRDADGRPLSDAEIEAALEEALTPGELAELERARRVLFER	1.8337639651064939	0.9148604738464979	78.6178970336914	0.8575011491775513	5.382321834564209	nan	10000.0
monomer-200-nr2-run1_result_13	55	MEIPRPPELVEREERLYRRALEVLEDYYLARIRRVRPDVHLPERDLLEVLERAFEFLKEAAEIDPETLLELFSLRTQVAILLAAEAAMELLEAGYEENLRERLGEAFERRYEEAREAYERIRRILKETLLDETDPAYARAYLEVMAEARERVLARLRAERPRDAEGRPLTEEEIEELLEAALTPGELERRALALRVLFEA	1.8466905354812346	0.9208779937561203	78.59247589111328	0.8671822547912598	5.607419013977051	nan	10000.0
monomer-200-nr2-run1_result_13	56	MIKERPEELIELEKELIEEAEEVSVLYLLSKIKYKNPNIKLPEISEEEILNKVFDFLKKAAEIDEDLLLNDLSLETQVAILIATEKAMELLEYGYKNNLKEKYGEEFEKKYEEAKKYYEKIKKILEEKLIDENDEAYAKAFLKFYERVYKKTYELLKESKPVDEEGRLLTDEEIKEILESAIEPGELERIEKAKKVLYEK	1.1304260296906903	0.9634602537602178	82.4766845703125	0.8854592442512512	4.356318950653076	nan	10000.0
monomer-200-nr2-run1_result_13	57	MKKKRSEELIEEEKKLLEEAKEVNVLYLLAKIKKVNPEVKLPEISEKEIYEKILKFLKKYAEIDEEKLLEEFSLKTQVAILIASERAMEFLDYGYENNWKEKYGEKFEKEYEEAKKAYEKIKKILKENLIDENDPEYAKAYLEFFKEVRELTYKKLKESKPVDEEGRLLTDEEIEEILESALSPGELERLEKAYKVLYEK	0.9486524664725847	0.9701783372390079	80.55684661865234	0.8510028719902039	4.647963523864746	nan	10000.0
monomer-200-nr2-run1_result_13	58	ELEELPEELLEEEERLREKALRVMELSLLVRIRRRHPEVHLPELSEEEILEELIEFLKEAAEIDPEKFLEKFSLKTQVAILLATERAMETLEEGKEENLEEKLGEEFKKKYEEAKEYAKKIKEILEKNLFDPNDPAVAEAVLETWEEVRARTLERLRASRPRDEEGRLLTDEELEEILESAITEGEREELERARKVLYER	2.172946771915278	0.9310359488904367	77.6347885131836	0.8496710062026978	5.761290550231934	nan	10000.0
monomer-200-nr2-run1_result_13	59	MMKERPEEDIELEKKLREEAIEVMVLYYLYRIKKKNPEVILPEESVEEILDKIFEFLEKVAKIDPEYFENVLSLETQVAILLATEKAMEFLEIGYKENLDEKLGEEFKEKYEKAKKYAEIIRERIEKKLFNEDDEEIAKAYLKFMKEVYEKVYKKLKEMKPKNKEGKELTDEEIEEILESSISPGEKERLERAKKVLYEK	1.109629970768817	0.9628699012403437	79.94850158691406	0.8650676012039185	4.920604705810547	nan	10000.0
monomer-200-nr2-run1_result_13	60	MEIPRPPEDLERERRLLERALEVMEDVLLARIRRVRPDVHLPPRSEEEIFERAIEFLKEMAEIDEDYLLNILSLRVQVAILEATRAAMEFLQEGKERNWLERLGEEFEKKYKEAEEYAERILKILEETLLDPDDPEYARALLELEERVRARVRERLRAERPRDAEGRPLSEAEIEELLEAAVSPGRRERLARARAVLFER	1.1972728163547108	0.9577784613917402	78.76007080078125	0.8701589703559875	5.1340508460998535	nan	10000.0
monomer-200-nr2-run1_result_13	61	MPIPRPEEVKKLEEELYEEALEVAEDALLARIRRVNPEVHLPELSEEEIIRRAIEFLKKAAELDPEFVLNILSLRVQVAILLATERAMELLERGREENLLERLGEEFEKEYKEAEEAAEKIKKLLKDTLLSEDDPAYARAFLEFYAEVRERVRARLRAAAPRDAEGRPLTDEEIEALLEAAVSEGERARLAKALAVLFDR	19.020463865505064	0.26069959178138724	47.97389221191406	0.3359130024909973	18.912981033325195	nan	10000.0
monomer-200-nr2-run1_result_13	62	MEIERPEELLEKEKELYEEALKVMELSLLSRIKKKNPKIKIPELSEEEILKYIYEFLKKYAEIDPEELEKLFSLKTQVAILLATERAMEELEWGKENNLEEKLGEEFKEKYEEAKKYYEKIKERLEKKLIDPDKPEYAKAVLETMEEVYERTRKKLKELKLVDEEGRLLTDEEIEEILESAITPGEKEELERARKVLFEK	1.3179229022484187	0.9487549197535304	76.44015502929688	0.828405499458313	5.77353572845459	nan	10000.0
monomer-200-nr2-run1_result_13	63	MKIEKPEELKKLEEELEEEALEIMELYLLARIRRVRPDVHLPPLSEEEIYKKALKFLKKAAEIDEELMLNYLSLKTQVAILEASKRAMELLEEGYEENLKEKYGEKFEEDYEKAKEYYEKIKKILEETLIDEDDPEYAEAFLELWERVRARVRERLRAERPRDAEGRLLTDEEIDAILEAAITPGERERIERARRVLYER	2.548002003561006	0.923967472278489	82.5796890258789	0.8893350958824158	4.252945423126221	nan	10000.0
monomer-200-nr2-run1_result_13	64	HMHHKSEELLKLEEELLKRAEEVMVLSLLARIRRVRPEVRLPELPEEEIIDFALEFLEEAAEIDPELMLNELSLETQVAILEAAKRAMELLERGKEENLEEKLGEEFKERYERAKKAYEKIKEILEEKLIDPDKEEYARAFLAFYERVRAAVRERLRASRPRDAEGRPLTDAEIEELLEAAISPGEREEIERARKVLYEK	1.3761150972379073	0.9412901336627556	80.41191864013672	0.8677703142166138	4.744722366333008	nan	10000.0
monomer-200-nr2-run1_result_13	65	MEVPRPPELLKLEAELRERALRVSELVLLERIRRVHPEVHLPPRPREEIIEEILEFLKEAAEIDEKLFLEKLSLETQIAILEATKRAMELLERGYEENLKEKLGEEFEKKYEEAKEAAAKIEKILKENLIDPTDPAIAEAYLRFFEEVRARTLERLRALQPVNAEGRPLTDEEIEALLESAISPGERERLALARRVLYER	1.1317627488273199	0.9628934761912049	79.78984069824219	0.8595237731933594	4.850244522094727	nan	10000.0
monomer-200-nr2-run1_result_13	66	MELELPEEAKEEIAKLREEAIEIAVDYLLYRIRRVNPKVHLPEIDVREILDKAFEFLEKAAKLDEDYVLNVLPLETQIAILLATERAMEMLEIGKEENLLEELGKEFEERYEKAKEYAERIRKILEERLLDPDDPAVAEAFVAFFEEVYERTYKLLKESKPVDENGRLLTDEEIEEILESAISEGELAELRRALAVLYER	1.0416294486651947	0.9650732986635865	81.03892517089844	0.873485803604126	4.668554306030273	nan	10000.0
monomer-200-nr2-run1_result_13	67	MELPRPPEVLREEEELRERALEVMVDYLLARIRRKNPWVHLPERSEEEIYERALEFLEEAAEIDEDYLLNVLSLETQVAILLATERAMEFLEEGKERNLLEKYGEEFEEKYEKAKEYAEKIRKILEERLIDPDDEAYARAVLATFARVRAATYERLRAERPVDEEGRLLTDEELREILESAISPGELAELLRAARVLFAK	1.2482860014846728	0.9575973113431715	78.87588500976562	0.8615409135818481	5.082939624786377	nan	10000.0
monomer-200-nr2-run1_result_13	68	MEIPRPEEVLKLEKELYEKALEVMELSLLLRIRRVRPDVHLPELSEEEIFEKIYEFLKEAAEIDEKFFLEVLSLKVQVAVLIAAERAMETLERGYEENLAEKLGEEFEKKYEEAKKYYEKIKKILEDKLLDPEDEEYARAYLETLEEARERVRRRLREMRPVDEEGRLLTEEEIEELLEAAETEGEREERARAERVLFEK	2.310564017916114	0.9288104844191943	80.48414611816406	0.8779619932174683	4.746966361999512	nan	10000.0
monomer-200-nr2-run1_result_13	69	EPLPLPPELEELIKKLEEEALEVAELAYLARIRKVNPEVHLPEEDELEILEKIYEFLKKMAELDEELILERLPLRTRIAILLATKEAMETLKWGKENNLDKKLGEEFEKKYKEAEEYAEKIRKILEENLLDEDDPEVARAFLEFYERVRRRVYERLRAARPRDAEGRLLTDEEIEALLESAVTPGERARLARARRVLYEK	1.6245950202911417	0.9372132517773923	80.67375183105469	0.8626357913017273	4.645882606506348	nan	10000.0
monomer-200-nr2-run1_result_13	70	PPVPRPPEDLAREAELRERALRALELSRLERIREVHPEVHLPELSREEILDFLFDFLREAAEIPEEYLLERLSLETQVAILRATEAAMETLRRGREENLLERLGPEFERRYREAEAAAAKIREILEERLVDPRDPALARALLALEAAARARTRERLRAEKPVDAEGRPLTDAEIDALLESAVSPGERAALALAAAVLFAR	1.3018480851248757	0.9529858027116493	83.05648803710938	0.8899915218353271	4.072640419006348	nan	10000.0
monomer-200-nr2-run1_result_13	71	MEIERPEEVKELEERLIEKAEEVMVRYLLAEIRRKHPEIHLPEESERERIKFAIEFLKEAAEIDEKFFLEILSLETQIAILLAAERAMEFLERGYEENLAEELGEEFEKEYEEAKEAYERIKKILKENLLDEDDPEVAEAYLAFFERVRERTRERLRAERPRDEEGRLLSDEEIDAALESALSPGERERLARARRVLFEK	1.2537708380254955	0.9545223936936913	78.78093719482422	0.8552875518798828	5.169646263122559	nan	10000.0
monomer-200-nr2-run1_result_13	72	MVKPRKPEDIKLEEELRKEALEVAELSYLLRIRKKHPEVHLPELDEREIIEKILEFLKKAAELDEDYILNVLSLETQIAILEATKRAMETLKWGYENKLEEELGEEFKKKYEEAKEYAEKIEKILKDKLLDEDDPAYAEAYLKFYEEVRERVLKRLREMKPRDSEGRLLTDEEIEEILESAITEGERERLARARRVLYEK	1.3863128833840679	0.9435508661474609	80.91437530517578	0.8686547875404358	4.606588363647461	nan	10000.0
monomer-200-nr2-run1_result_13	73	MAEPLPPELLERQERLLRRALEVLEDYYLYRIRRVRPDVHLPEIDEREILERAFAFLEEVAEIDEEELLRRLPLEVQVAILEATKRAMEMLEAGKEENLLEELGEEFEKRYERAREAAERILRILEETLLDPRDPAYAEAFLRLHEEVLARVRARLRAMQPRDEEGRPLTDEEIDELLEAAITPGERERLALARRVLFER	2.0086698186135195	0.8963342997093079	82.43309783935547	0.8887850046157837	4.235853672027588	nan	10000.0
monomer-200-nr2-run1_result_13	74	VPIPRPEEVIKLEEELYKQALEIMEDYYLARIREVNPEVHLPEESLEDILNRAFDFLEKAAKIDEDFLLNVLSLKVQVAILLASEYAMELLKWGKENNLEEKYGEEFKERYEKAKEYYKKIEKILKENLIDENKKEYAEAYLETYEEVRRRVRERLRAANPRDSEGRLLTDEEIEEILESAIPEGERERRKRALKVLYEE	1.2095664109844075	0.9607506009182499	81.46681213378906	0.8767211437225342	4.64064359664917	nan	10000.0
monomer-200-nr2-run1_result_13	75	MLVPRPPELLERERELLERALEVMVDYMLYRIRRVRPEVHLPEESEEEIFERAIEFLKEAAEIDEEELLERFSLEVQIAILLATERAMEFLEAGYEENWKEKLGEEFEEKYEKAKEYAEKIRRILEDTLLDLTDPAVARAVLETYARARERVRERLRAMEVRDAEGRLLTDEEIEELLEAAVSPGEEALLALARAVLEER	1.2515955496746083	0.9531425252158351	80.14364624023438	0.8757001757621765	4.820980548858643	nan	10000.0
monomer-200-nr2-run1_result_13	76	MHMPRPPEDLELEARLREEALRVMELSLLLRIRRRHPEVHLPPLSEEEVLEEILAFLERAAELDEKFVLERLSLDTQIAILLATREAMETLEAGYEENLAERLGPEFEERYERAREAAERIERILRDRLLDEDDPEVARAYLATLAEVEARVRERLRAARPRDAEGRPLTDEEIEELLRSAVSPGELERRRRALRVLFAR	1.0918101882388138	0.961744214147834	78.91207885742188	0.8639793395996094	5.1527204513549805	nan	10000.0
monomer-200-nr2-run1_result_13	77	MKRPRKPEDIELEKELYEKALEVMELSLLSRIRRKHPEVHIPELDELEIRKKILEFLKEVAKLDEDYVLNVLSLKTQVAILKATERAMEELERGYEENLKEELGEEFEKEYEEAKEYYEKIKKILEEKLIDPNDPRYARAYLELEREVRERVLERLRASKLRNSEGRLLTDEEIEEILESAISEGEREEIARAEAVLFER	1.2490524261541909	0.9563134338636354	78.9146499633789	0.8601044416427612	5.196994304656982	nan	10000.0
monomer-200-nr2-run1_result_13	78	MELPRPEEDLEEEERLYEKALEVMVDYLLARLRRVRPEIQLPPRSEREIYKRAFEFLKEVAEIDEDYLLNKLSLEVQIAILEASKRAMEYLQAGYEENWAEEYGEEFEKEYEEAKKAYEKIKKILEETLLDPRDRRVAEALLRFWREARERTLALLRAERPRDADGRLLTDAELEEALRAALSPGELERLALAERVLFEE	1.249232217852244	0.9560967016963443	81.61573791503906	0.8842450380325317	4.464151859283447	nan	10000.0
monomer-200-nr2-run1_result_13	79	HMMPRPPEVLEEEERLLEKAEEVMVLVLKARIRKVRPDVHLPELSEKEIFEKILEFLKEAAEIDEERFLNVFSLRTQVAILEATKEAMAFLEDGYEENWKEEYGEEFEKKYEEAKEAAERILKILEERLIDPNDPAYAEALLELWERVRRRVREELRASRPVDEEGRLLTDEEIEELLEAAISEGERERLARARRVLFER	1.131535253069683	0.959083398021128	79.745849609375	0.8686057925224304	4.8289361000061035	nan	10000.0
monomer-200-nr2-run1_result_13	80	MEIERPEELLKLEKELYEKALRIIRLSYLERIRRVRPELHLPPRSTLEILEEAFEFLKEAAELDEKLILEKFSLRTQVAILIAAERAMEMLERGKEEKLEEELGEEFKKKYEEAKKYYEKIRKILEERLIDPDDPALAEAFLEVFAEARAAVREELRAADVRDAEGRPLTDEEIEEALEAALTPGELAELARALAVLFEQ	2.6105885571272536	0.9151566583647484	82.13481140136719	0.8932066559791565	4.414096832275391	nan	10000.0
monomer-200-nr2-run1_result_13	81	EEIPRPEELLKLEKELYEEAIEISVDYYIYRIKLVNPEFKIPEEDELEIIEKAIKFLEKAAELDEDLVLNYLSLETQVAIYEATKRAMEMLEIGYKRNLNKKLGEEFEKKYEKAKKAAEKILKILEENLIDENDEAYAKAYLKFFEEVYKKVYEKLKELKLKNKDGRLATDEEIEELLESAITEGEKERIARAKRVLFEK	2.351120704889514	0.9309003789872918	81.29947662353516	0.8758386373519897	4.7178263664245605	nan	10000.0
monomer-200-nr2-run1_result_13	82	MLLPRPPEVLEEEKELYEEALEVMVDSLLARIRRVRPEVHLPEEDEEAIYERALAFLERAAELDEEYLLEVLSLEVRVAILLAAERAMELLERGYRENWAERLGPEFRERYERARAAYERIREILEERLLDPDDPAYAEAVLRFYREARERTRARLRAAAPRDADGRPLTDAEIEALLEAAVTPGELEELRRALRVLFER	1.409627897839301	0.9409895822480174	80.73344421386719	0.882828414440155	4.537410259246826	nan	10000.0
monomer-200-nr2-run1_result_13	83	MEVPRPEEALREEAALREEAEEVAVLALLARIRRVNPEVHLPPLSEEEVLRRVEEFLERAAELDEDYILERMSLETQVAILRATERALALLEAGRAEDLDRRLGPEFRRRYERARAAAARIERILRENLIDPRDPELARAFLAFEERVRARVLERLRAERPRDADGRLLTDEELEALLEAARSPGELERLALAREVLFER	1.3236993012046183	0.9586146505395893	78.28427124023438	0.8543910980224609	5.386486530303955	nan	10000.0
monomer-200-nr2-run1_result_13	84	MVIPRPEELLKEEKELYEEALEVAELYYLYRIRKVNPEVHLPELSEEEILEFAYKFLKKLAELDEKYILEKLSLKTQVAMLEASKLAMKLLDYGYENNLKEKLGEEFEKKYEEAKKYYEKIKKILEENLIDETDPAYAKAFLEFEEEVRKRVYERLKAAEPRDSEGRLLSDEEIREILESAIEPGEKERLELARKVLFEK	2.342492866374298	0.9353915788615353	83.22832489013672	0.8857948780059814	4.451129913330078	nan	10000.0
monomer-200-nr2-run1_result_13	85	MARPRRPEDLEEEERLYEEALEILVLYLLARARERHPEFHLPPLSLEEIIEEAIKFLKKVAELDEEYLLEVLPLRVQVAILVASKAAMELLKRGYESNLKEKLGEEFEKKYKEAEEYYEKIKKILEEKLLDPDDPAYAEAFLELRREALERTRRRLREARVRDSEGRLATEEEIEELLESAITPGERAALARAERVLFER	1.2060276509343149	0.9622135446152117	81.10093688964844	0.8858762979507446	4.604041576385498	nan	10000.0
monomer-200-nr2-run1_result_13	86	HMMPRPEELIKEEEELYEEALEVMVDYILYRIKKVRPEIKLPEKDEKEIFEKALEFLKKAAEIDPEYLLEKLSLKTQIAILLATERAMKFLEEGYEENWKEKYGEEFEKKYEKAKEYAEKILKILKESLLDLEKEEFAKAFLETMKEAYERVYKKLKEMKPKDEEGRLLTDEEIKEALESAIEPGEKELIKLAEKVLYEK	2.511485982685391	0.9242780554537403	80.09944915771484	0.8631237745285034	4.858822822570801	nan	10000.0
monomer-200-nr2-run1_result_13	87	ELLPKPPEVLEEEKKLREEALRVIRLYYLARIRRLRPDIHLPPLSEEEILEEVYKFLKKVAEIDEEKLLNVFSLETQVAILEASKRAMELLEWGKENNLEEKYGEEFKKKYEEAKKYYKKIKEILEEKLLDPNDPRYAEALLRLYREARERVREELRASNPVDEEGRPLTDEEIEEALEAAITEGERERIAQAERVLYER	1.0243284059811946	0.9692952431922496	81.84710693359375	0.879747748374939	4.263069152832031	nan	10000.0
monomer-200-nr2-run1_result_13	88	MKIPRPEELLEKEKELYEKALEVSVLYLLARIRRVRPDIHLPEESEEEIYKKILEFLKELAELDEELILEYFSLETQIAMLEAAKRAMEFLEYGKENNWLEKYGEKFEEEYKEAEKYYEKIKKILEDTLIDPDDPRYAEALLRFYEEVRERTYERLRAMKPVDEEGRLLTDEEIREALEAAITEGERERLERARKVLYEK	2.1653925772420686	0.952282078298386	80.565185546875	0.8746211528778076	4.521657943725586	nan	10000.0
monomer-200-nr2-run1_result_13	89	MLIPRPEEVLKLEKELREKALEVAELYLLARIRKKNPEVILPEIDELEIFNKAFEFLKEAAEIDEDFFLNVLSLETQVAILEATKRAMEFLEYGKENNLEEKLGEEFKEKYEEAKKYAEKILKRLEETLFDENDPRIAEAYLKFYKEVRERVYEKLKEMKPKNKEGRLLTDEEIEEILESSITEGEKERIKKAEEVLYKK	2.2675463840639822	0.9327872176155643	79.50300598144531	0.8520830869674683	5.003939628601074	nan	10000.0
monomer-200-nr2-run1_result_13	90	MMMERSEELKEFEKKLIEKALEVMELVLLSRIKRKNPKIHLPEISEKERLEFLYEFLKEAAKLPEELILEKLSLETQVAIYLAAKEAMEELEWGKENNLLEELGEEFEKKYEEAKKAYEKIKKILEENLIDPTDEAYAKAVIKTFKEVYERTYKRLKEMKPVDEEGRLLTDEEIEEILLSSISEGELKELALALKVLFAK	1.9292172539660077	0.9431223280628399	83.97373962402344	0.8982669711112976	3.870131731033325	nan	10000.0
monomer-200-nr2-run1_result_13	91	APVPRPPELRELEARLYERALEVLVLARLARIRRRHPEVHLPELPLEEVLEFALDFLREVAALDPELLLERLPLRVRVAILEATRRAMELLDAGYEERLAERLGEAFRRRYEEARAAAARVRAILEETLLDPRDPAYARAYLELLREADERTRALLRALRPRDEEGRPLSDAEIDEILEAAVTEGERERRRLAEEVLFER	1.209951627670078	0.9596495447551101	79.70552062988281	0.8705856800079346	4.992581844329834	nan	10000.0
monomer-200-nr2-run1_result_13	92	HMMPLPEEDRARIAELRARALEVAEDALLLRIRHVRPEVHLPEESEEEILERILEFLREAAELDPEYVLEVLPLETQVAILLAAERAMEALRLGRERDLERRLGPEFRRRYEEAEAAYRRIRELLEERLIDPDDPEYAEAVVAFYREVYERVRERLRAERPVDEEGRPLTDEEIEEILAAAVSPGELAELARALAVLFAR	1.5919972357673282	0.9270472075094273	82.05699157714844	0.8935518264770508	4.211536884307861	nan	10000.0
monomer-200-nr2-run1_result_13	93	MEIPRPESLLEEEEELLKEAIEVMVDSYLVRIKKKRPEIHIPEKSEEEILKKHYEFLKKAAEIDEDVFLNLFSLEVQVAILLAAERAMETLELGYKEKLKEKYGEEFEKKYEEAKEYYEKIKKILKDRLLDPEDPAYAEAYLKIEEEVREAVRERLKAENLRNEEGRLLTDEEIEEILEAAYTEGELAELERARKVLYEK	1.2095346521149086	0.9580996530956795	78.23534393310547	0.8492615222930908	5.555110454559326	nan	10000.0
monomer-200-nr2-run1_result_13	94	MLIPRSPEELKEEEELIEKAEEVAVLSLLARIREVRPEVHLPPLSEKEIIEKILEFLEEAAKIPEEKLLNVYSLKTQVAILIATKRAMETLERGYKRNLDKELGEEFKEKYEKAKEYAEKILKILEENLIDENDEEYAKAYLEFMERVRERTRARLRAERPVDAEGRPLTEEEIEEILEAALSEGELEELARAKKVLYEK	1.3277935138556007	0.9466988013403187	80.06844329833984	0.8724275231361389	4.895898342132568	nan	10000.0
monomer-200-nr2-run1_result_13	95	MEVERPEELLEREAELRRRALEVAELVLLARIRRVRPDVHLPPISEKEAFEKIFEFLKEAAEIDEEEFLELFSLETQVAILLATERAMEFLERGKEENWEEEWGEEFKEKYEEAKEYAEKILKILKERLIDPNDPALARAFLAFWEEVRARVRARLRAERPVDAEGRLLSEAEIEEILEAAISPGEEEELARARRVLFER	1.0509727171859515	0.9634811915818602	79.3597640991211	0.8575659990310669	4.979202747344971	nan	10000.0
monomer-200-nr2-run1_result_13	96	MEIPKPESLIEKEKELIEKAERVMELVLLARIRRVRPEIHLPELSEEEIFEEIFEFLKEMAELDEEEILEKFSLETQVAILLATERAMEFLKEGKEEKWLEKLGEEFEKRYEEAKKYYEKIKKILEENLLDLNDEKFAKAYLEFMEKVRERVLEKLRASKPRNEDGRLLTDEEIEEALEAAFTEGEKKLLELAKKVLYEK	1.129794929206086	0.9609746457456058	80.5135498046875	0.8639315366744995	4.7834014892578125	nan	10000.0
monomer-200-nr2-run1_result_13	97	MKIPRKPEDLELEQKLLEEAEEVAVLVRLARLREKRPEIKLPEIPIEEAIEKIFKALEKYAELDEEYILNILSLETQVAILLATKEAMEFLEWGKENNLVEKLGEEFEEKYEKAKEYAKKIKEILEEKLIDPEKEEYAKAYLAFEERVRERTRRRLREMKPVDEEGRLLTEEEIEEALESSITEGERERLERARKVLYEK	1.1584325932037753	0.9584623749528275	80.29071044921875	0.8675287365913391	4.586325645446777	nan	10000.0
monomer-200-nr2-run1_result_13	98	MEIPRPPEVLREEARLREEAREVAVLALLARIRRVNPEVHLPELDEREILDKIFAFLKRAAEIDPEYLLEVLSLETRVAILLAAERAMETLEYGKENNLDKELGEEFEKRYEEAKKAYERIRAILEEELLDLDDPAFARAVLAFEEEVRARTRELLRAANPVDEEGRPLTDEEIDALLESAITPGERELLAQARAVLFDR	1.4075053191419011	0.941618629640876	82.8541488647461	0.8958095908164978	4.004908084869385	nan	10000.0
monomer-200-nr2-run1_result_13	99	MELPRPPEVLRREEELYERALEVMVLYYLLRIRRVRPEFHLPEIPEEEIYEKIFEFLKEAAEIDERYFLEVLSLRVQVAVLLAAERAMEALKYGKENKLAEKLGEEFEERYEEAEEYYERIRRILEERLLDPTDPEVAEAFLETYEEARERVLERLRESKLRNSEGRLATDEEIEELLEAAVTEGERERRELALRVLFER	1.2135382964801191	0.9595005599603037	79.31804656982422	0.8708233833312988	4.947142601013184	nan	10000.0
monomer-200-nr2-run1_result_14	0	SEEGEYPEGEESLEKKLEHKLYKLMIEAYRKLKPEIKSPNKEPSEDLKEAKKTLLELLDSEPFDEELWKKVIKEALEKLKKIPELYEVGLELFQKLFTKILNLYFNRYIAYLYKKKHPESTEIPEIKIDWKLENKESAEKAAEEIAKIAAELTGDKEKPAKSIKEIIKEFYEIYEEFKKEYEEYEKKKKELASIPGFELP	12.91398427013322	0.6449343068267143	63.19291687011719	0.6268802881240845	11.58605670928955	nan	10000.0
monomer-200-nr2-run1_result_14	1	SEEGEYPPGEESLEKKLEHKLYKLLIEAYRELKPENKSPNWEAPEDLEEAKKVWEQIMEEEEFDFELWEKVLEKALEKLKEIPELYEVGLELWEKLLKKLLNEFFNRLLKYEYKKKHPESAEFPEIKLDHELKDEESAEKYAEEISKIAEELTGDKETLSKKIREFVKKVWEWYKEFKKEYEEYKKKNEELAKIPGFELK	4.657401337635366	0.8557998371297271	72.92332458496094	0.7632812857627869	7.895184516906738	nan	10000.0
monomer-200-nr2-run1_result_14	2	SRAGRFPPGEPSPRLALEHRWVRLLIEAYRELRPEDDSPLREAPEDLFEARATLRALIAADPFDEELWEAVLERAFDRFAEIPELYEVGLPLVEELLAEALREYFNAFLAARYRARHPPSAPVPVVEVDARLDDEAAAAAAADRLAAIAAELTGDEEEPAARIRAWVARAWARLAEWRARLAAREALNALLAAVPGLPLP	4.368643438256871	0.8167083633002806	66.85487365722656	0.6733295917510986	10.179959297180176	nan	10000.0
monomer-200-nr2-run1_result_14	3	SEEGEYPEGEESPLDKLKHKLYQLLIKAYNELKPEIKSPKKEAPENLFEAKKVWEELMENEEFDVELWEKVIEKALEELEKIPELYEVGLETWQKLLTEIINEFFNRYIAYEYKKKHPESTPIPEIKLDYKFDDEESAEKAAEEIAKIAEEITGDSEKPSKIIKEIIKKYWERWKEFKKKYEELKKKNEELAAIEGLEPV	3.4516604620138414	0.8841333490044128	71.750244140625	0.7454071640968323	8.329262733459473	nan	10000.0
monomer-200-nr2-run1_result_14	4	SEEGKYPEGEESEKEKLRHKLYKLLIEAYRELKPENKSPLREAPEDLKEAEKVLEELMESEPFDEELWEKVLIKALEKLKKIPELKKVGFEKWLELFEELINRYFNRFIAAEYKKKHPASTPVPEIKLNYKFENKESAEKAAEDIAKIAAEITGDEEEPSKRIKEIIKKYWEILEEYKKELEEYEKKNKELEKIPGYEKE	2.645100956900142	0.8830497959895841	69.98980712890625	0.69974285364151	8.680256843566895	nan	10000.0
monomer-200-nr2-run1_result_14	5	EEEGRYPEGEESEELELEHLLYKLLLEAYRKLRPDIDSPLREAPEDLFEAKRVWRQLMEEEPFDVELWKEVLKEALEELKKIPRLYEVGLETFQKLFSELLNEFFNRYIAYLYRKKHPASAEVPEIKIDAKFDNEESAEKAAEEYAKIAEEITGDSEKPSKIIKEIVKEFWEILKEYKEEYEKYQKENEERASIPGLELK	3.4234592517390925	0.8625010165881952	73.74874114990234	0.772375762462616	7.766292095184326	nan	10000.0
monomer-200-nr2-run1_result_14	6	DKSGEFPPGEDSPLKKLKHKLYKYLIEAYKKLKPEIKSPNWEASEDLEEAKKTLEKLLEELPFDIELWEKVLFEALEKLKKIPELYEVGLETWQKLLKELLNLFFNYYIAHKYREIHPESTPIPKIEIDAELKDEESAEKYAEEIAKIAAELTGDEEEPAKIIKEIIKKFWEFWKEFKKEYEEYKKKVEELEKIEGFEKP	13.431857661583585	0.7037591508874921	62.73418045043945	0.6301549673080444	11.528611183166504	nan	10000.0
monomer-200-nr2-run1_result_14	7	MKEGEYPPGENSLKKKLEHKLYKLMIEAYNKLKPEIKSPKKKASEDLKEAKKTLEELLDSEEFDIELWWKVIKEALEKLKKIPELYKVGLELFQELLEKVLNLFFNKLLKYEYKKKHPESTEFPEIEFNFKLEDEESAKKAAEEIAKEAEKLTGNKEKLSKIIKEIVKEIYEFYKKYKEEYKKYEEENKELAKIPGYKLK	12.80935336126626	0.5965143417048181	60.68927764892578	0.6185230612754822	12.262776374816895	nan	10000.0
monomer-200-nr2-run1_result_14	8	MKEGEFPEGEESEYDKLKHKLYKLLIESYLKLKPEIKSPLKKPSEDLKEAEKTLNELMESLPFDHELWLKVLKEALEKLKKIPELYEKGLELFQKLFEELLNKYFNYYIKYEYKKKHPESTEFPEIKVDAKFEDEESAEKAAEEYSKIAEEITGDSEKPSKIIKETIKEFWELYKKFKEEYEKYKEENKKLAKIEGKKLK	13.525815049976192	0.6648949413744165	59.74412155151367	0.5622628927230835	12.564931869506836	nan	10000.0
monomer-200-nr2-run1_result_14	9	SEEGEKPEGEESLEKELEHKLYKYLIEAYKKLKPEIKSPDWEAPEDYEEAKKVLEKLMKELEFDFELWKKVIFEALEKLKKIPELYEVGLELFQKLLEKLINEFLNYLIAYEYKKKHPPSTEIPEIKIDDKITNKESAEKAAEKYAEIAKKITGDEEKLSEEIKNFLKEIYKFYEEYKKELKKYEEENAKRKKIPGLEPI	2.9814331627522077	0.8818482384867522	75.68486785888672	0.8086479902267456	7.296708583831787	nan	10000.0
monomer-200-nr2-run1_result_14	10	SKEGLFPEGEDSPFVKLRHTLYKLLIEAYRELRPEIKSPLLEPSEDLEEAKKTLEELWESLPFDRELWKEVIKKALEELSKIPELYEVGLETWQELVQELLNEYLNRYIAYEFRKKHPESTEIPEIKVDAKLEDKESAEKAAEEYAKIAEELTGDKEKPSKEIKEWVEELYEWLKKFKEKYEEYQKLVEELEKIEGYEPP	3.0519371374630238	0.8912824229602013	75.95342254638672	0.8054767847061157	6.920271873474121	nan	10000.0
monomer-200-nr2-run1_result_14	11	SESGLFPEGEDSPKKKLLHKLYKLLIEAYKKLKPEIKSPYWEASEDLKEAKKTLDYLLESLPFDKELWLKVIKEALEKLKKIPELYKYGLELFNEIFKSILNKFFNYYIAYEYKKKHPESAEIPEIKIDWNFDDEESAEKAAEEIAKIAEKLTGDKEKPSKEIKEIVKEFYELYKKYKEEYEKYEKENKERAKIPGQKLK	13.367652923131885	0.5926007993009531	61.47618865966797	0.6218286752700806	12.33980941772461	nan	10000.0
monomer-200-nr2-run1_result_14	12	SRAGELPPGEESPLVELRHKLVRLMIEAYRELRPDDESPLREAPEDLREAEAVLDALLESLPFDVELWLEVLKRAFERLKKIPELYEVGLELLKELFKEVLNRFFNRYIAHLYRQKHPASTPVPVLEFDFDFEDEESAEKAAEAIAEAAAKITGDEEEPSKIIKEIVKEFYEMLKKWKEEYEEYKKKNEELAKIEGFELP	3.5387540690163304	0.8765748544514449	69.67869567871094	0.709514856338501	8.78155517578125	nan	10000.0
monomer-200-nr2-run1_result_14	13	SRAGRRPPGEESPLRRLRHRLVRLLIEAYRELRPEDESPLREAPEDPAEAEAVLEALLEADPFDVELWREVILRALERLARIPELWEAGEALWQELLEEVLNRFFNRLIAYEYRKKHPASTPIPEIEVDARFADEASAEAAAEKYAEIAAELTGDTETLSATIREIIREFWAWLQARRAELAAREAERARLAAVPGFAPP	3.8449920673833	0.8629092389165983	75.65753936767578	0.7999396324157715	7.43034553527832	nan	10000.0
monomer-200-nr2-run1_result_14	14	SRAGELPPGEESPLLRLRHRFYRLLIEAYRELRPEIDDPDWEAPEDPLEAEAVLERLFEKEPFDVELWLKVLKKAFERLKEIPELYEVGLETFQKLFEEALNRFFNRYIAYLYKKKHPPSTPVPEVKLDWKFDNEESAKKAADKIAEIAAKITGDKEEPSKLIKEIIEEFWKMYKEYKEEYEKYQEKVEELAKIPGFEKP	2.7825064581832955	0.8802431544861703	72.5503921508789	0.7558509707450867	7.736429691314697	nan	10000.0
monomer-200-nr2-run1_result_14	15	MEEGEYPEGEDSEMKKLEHKLYKLLLEALKELKPEIKSPLWEAPEDLKEAKKTWEELLESLPFDKELWKEVIKKALEEMKKIPELYKVGLETWQKLFEKVLNEFFNRYIAYEYKKKHPESTEIPKIELDFKFEDEESAEKAAEKIAEIAEKLTGDKEKPSKEIKEIIKEFWELYKEFKKEYEEYQKKNEELAKIPGLKLK	11.999035495830363	0.6793547866532443	72.1068344116211	0.7471595406532288	8.028056144714355	nan	10000.0
monomer-200-nr2-run1_result_14	16	SEEGEYPPGEESLEKKLEHKLYKLLIKAYRELKPEIKSPLKEAPENLEEAKKVWEELVESEPFDFELWKKVLKKAFEEFKKIPELYEVGLELVQKLLEKLINEFLNRYIASEYKKKHPASTPIPEIKVDAKFKDEKSMEEAAEKYAKIAAELTGDEEEPAKKIKEFLKEVYEWLKKWKEEYEKYEEENKKLESIPGYEKP	4.561874860089087	0.8525423262263473	77.24141693115234	0.8080819845199585	6.828938961029053	nan	10000.0
monomer-200-nr2-run1_result_14	17	SELGKYPEGEESLEKKLEHKLYKLMIKAYNELKPEIKSPLKEASEDLFEAKKTLEELLESLEFDIKLWEKVIFKALEEFKKIPEIYEVGFELFQKLFKEILNEYFNKLIAYEYKKKHPPSTEIPEIKIDAEIKDEESAKKYAEEISKIAEEITGEKEKLSKIIKEIIKKYYEFLKKFKEEYEKYLEENKKRLSIPGFKPK	11.656387049321026	0.4502971768081633	57.914794921875	0.5687010288238525	13.199715614318848	nan	10000.0
monomer-200-nr2-run1_result_14	18	EEEGEEEPGEESKEKELEHKLYKLLIEAYLELKPEIKSPKREAPEDLEKAKEVLEELLEEEPFDEELWKKVIFEALEKLKKIPELYEVGLELWQKLLKKILNLYFNRYIAYLYKKKHPESTPIPKIEIDAELKNEEEAEKYAEKISEIAEELTGDKEEPSKSIKETIKEFWEFWKEFKKEYEEYQKENEERAKIPGFELK	3.568193635251904	0.8680274978035795	74.8350830078125	0.7803735733032227	7.671685218811035	nan	10000.0
monomer-200-nr2-run1_result_14	19	SEEGLFPPGEESEKKELEHELYKLMIEAYRKLKPEDKSPLREAPEDLEEAKKVLEELIERDPFDKELWEKVLIEALEKLKKIPRLYEVGEELFEELFSRLLNEYFNAYIADRYRKKHPASTPVPKLEFDWKFKDKESAEEAAKAIAEAAAELTGDSEEPSKEIKEIIEKFYEIYKEWRKEYEEYKKENAERLAIPGEEPK	12.334833173603545	0.4631659679653373	59.33016586303711	0.5736055374145508	12.834037780761719	nan	10000.0
monomer-200-nr2-run1_result_14	20	SEEGLYPEGEKSKEVELEHKLYKLMIKAYNELKPEIKSPLKEAPEDLFEAKKVLEELLESEPFDVELWKKVLKKAWEEFKKIPEIYEVGLELVQKLFEKVLNLFFNRYIAYLYKKKHPESTPIPKIEIDAKIDNEESAEKAAEEIAKIAEELTGDKEEPSKIIKEIIKEFYELYKKYKEEYEKYKEENEKAAKIEGKELK	3.184428712975642	0.887116215441311	74.97269439697266	0.789291501045227	7.331501007080078	nan	10000.0
monomer-200-nr2-run1_result_14	21	SDEGEFPEGEESELEKLKHKLYKLLIEAYNELKPEIKDPKKEAPEDLKEAKKVLDELMEKEEFDFELWKKVIEKALEKLKKIPELYKLGLETWQKLLEELINKFLNYYIKYLYKKKHPKSTEFPKIEINDKLDNEESAKKAADKYAEIAEKITGDKEEPSKKIKEWMKEIWEIYKKFKEEYEKYLEENKKLAKIPGFKLK	4.182533000010907	0.8353683809566641	73.20376586914062	0.7829299569129944	8.16284465789795	nan	10000.0
monomer-200-nr2-run1_result_14	22	SEEGEYPPGEESPEVKLRHKLVQLMIEAYRKLRPDVDSPDREAPEDLFEAERVLERLWEEDEFDVELWKKVMFEALEKFKKIPEIYEYGLELFQKLLEELLNKFFNRLLRAEYLKVHPPETEFPEIEFDWKFEDEESAKEAAEEIAEKAAELTGDEEKLSEIIKEIVKEFWKFYEEFKKEYEEYKKENEERAKIPGLKLK	3.264071970888334	0.886381468117794	77.54449462890625	0.8186565041542053	6.7155609130859375	nan	10000.0
monomer-200-nr2-run1_result_14	23	EEEGKKPPGEESPEVKLRHLLYKLLIEAYRELKPEIKDPDWEAPEDYEEAKKVLEKLLEKEEFDKELWKKVLFKALEKLKQIPELKEVGLPLWQELLKELLTLYFNRLIAYEYKKKHPESTEIPEIKVDWELTDEESAEKAAEELAKIAEELTGDKEKLSKEIKEFVKEVWEFHKEYKAEYEAYQAEVAALAAIPGFEPP	2.8211579409784426	0.8857883085871577	73.42622375488281	0.7426204085350037	7.587060928344727	nan	10000.0
monomer-200-nr2-run1_result_14	24	EEEGEYPEGEESPLRKLEHTLYRLLIEAYRKLKPEDKSPLREAPEDLFKAKEVWRKLIEEEEFDKELWEKVLFEALEKFKKIPEIYEYGLELFQKLLEKLVNEYLNALIAYEYKKKHPESAEVPEIKLNWKFENEESAKKAAEEIAKIAKEITGDEEELSKYIKEFIEKVYEFYKEFRKEYEEYEEEKKRLEEIEGYEPP	3.9705092711130066	0.8410527559926086	71.45073699951172	0.7761666774749756	8.114459037780762	nan	10000.0
monomer-200-nr2-run1_result_14	25	SEEGKFIPGEESEYKKLEHKLYKLMIEALKELRPDIKDPRWEAPEDLKEAKKTLEYLIEKLPFDEELWKKVIFKALEEFKKIPEIYKVGLELFQKLLEDILNKYFNALIAYYYKKKHPPSTPIPEIKLDYKFEDEESAEKAAEEISKIAEEITGDSEELSKIIKETIKEFYEFWKKYKEEYEKLKKENEERKKIPGLKPI	3.8884759527731307	0.8862422830375443	74.7422103881836	0.7897347211837769	7.5135064125061035	nan	10000.0
monomer-200-nr2-run1_result_14	26	SRAGLWPPGEDSPLRRLEHRWVRLLLEALRELRPELDDPDREAPEDLAAARATLERLLERLPFDAELWRAVLRRAWERFAEIPELWEVGLPTVLRLWERELTRYFNAYLRAEYRKRHPASTPFPEVVVDARLDDRESAREAADRLAEIAAELTGDRETPAAEIRAFVDEAWARLEAFRAELAAHRARVAALAAVPGLEPP	12.340780126246072	0.31870852411770684	48.76826095581055	0.33877116441726685	17.671499252319336	nan	10000.0
monomer-200-nr2-run1_result_14	27	SESGKYPEGEESPLKKLEHKLYKLLIEAYRELRPDIKSPLKEAPEDLEKAKEVLEKLMEEEEFDEELWFKVIRKALEKLKEIPELYEVGLETWQKLLEEILNKYFNYLLKYEYKKKHPESTEFPEIKYDWKFEDEESAEKAAEDIAKKATELTGDSEKLSKLIKEKIKEFWEFWKEFKKEYEEYEKKKEELAKIPGFELP	3.000384090798192	0.884964104483471	78.02146911621094	0.8336329460144043	6.468984603881836	nan	10000.0
monomer-200-nr2-run1_result_14	28	SEEGEFIPGEDSPKKKLLHTLYKLLIEAYNELKPEIKSPLKEAPDDLEKAKEVWKKLMEELEFDFELWKKVLFKALDKLKKIPELYKYGLELWNELLKKLVNEFLNRYIAYEYKKKHPESTEIPEIKLDWDFKNKESAEEAAEEAAKIAAELTGDEKTPSEKIKSFIKEIWERHEEFVKEYKKYKEENEKLAKIPGYELK	4.479031183685664	0.8681434126411531	75.06011199951172	0.7957062125205994	7.721515655517578	nan	10000.0
monomer-200-nr2-run1_result_14	29	SEEGKFPPGKKSEKEELRHTLYKLLIEAYRKLKPEIKSPLMEASDDLFEAKKTLEELMKSLPFDFELWKQVIKEALEKLKKIPKLKEVGLELWLELLKELTNLFLNRYIEYLYKKKHPESTEFPKIEIDAEFKDKESAEKAAEEYSKIAAELTGDEEKPSKEIKEWIKELWEFLEEFKKELEEYEEENKKLAEIEGYELK	14.30105104166044	0.5405820842124138	63.194210052490234	0.6206512451171875	12.196219444274902	nan	10000.0
monomer-200-nr2-run1_result_14	30	MEEGKYPEGEESKEKELRHKLYKLLLEAYRELKPEDKSPYKEASEDLEEAEKTLEYLMEKDDFDFELWKKVLLEALEKLKKIPELYEVGLELWQKLLEELINKFINRYIAYEYRKKHPPSTEIPEIKLDIKLEDEKSAKEAAEKIAKIAEELTGDSEKPAAEIKAWLKEIWKFYEEFKKEYEEYKKKAEELASIPGFELP	10.918920667198321	0.5506288426950434	60.01173400878906	0.5784950852394104	12.675832748413086	nan	10000.0
monomer-200-nr2-run1_result_14	31	SEEGKYPEGEESEKVKLEHKLYTLMIKAYRELKPEDKSPYWEAPEDYKKAKEVLDYLMESLEFDVELWKKVIEKALEELKKIPELKEKGLELWQELLKEVLNKFFNYYIAYEYKKKHPASTPIPKIEVDDKLENEESAEKAAEKYSEIAAELTGDKEKLSKEIKEIIKEFFERWKEFKKEYEEFEKKNAEKAKIEGKELE	3.7709318701346075	0.8875746201524257	75.60202026367188	0.8093925714492798	6.918783664703369	nan	10000.0
monomer-200-nr2-run1_result_14	32	EKEGEEPPGEDSPLKKLKHKLYKLLIEAYRKLRPEIKDPNWEAPENLEEAKKVLEELIEKDEFDEELWLKVLKEAWEKFKEIPEIYEYGLELVNELFKELLNLYFNHYIAYEFKKKHPPSAKIPEIELDIDLKDEESAKKAADKIAEIAKELTGDSEEPSKKIKKIIKEFYELLEEFKKEYEEYKKKNEEKAKIPGFELE	11.579776787132246	0.5498198020575188	61.0743522644043	0.6133097410202026	11.540136337280273	nan	10000.0
monomer-200-nr2-run1_result_14	33	SEEGLYPPGEESKFKELEHKLYKYLIEAYNKLKPEIKDPDREAPEDLEEAKKVLDRLLEKEEFDEELWEKVLFEALEKMKKIPELYEVGLETWQKLFQKLLNRYFNYLIAYEYKKKHPPETEVPKIKLDFKFEDKESAEKAAEEIAKIAEELTGDKEKLSKIIKEKVKKFWELYEEFKKEYKKYEEENKKRASIPGKKLK	2.7172236092585584	0.8945017489483271	71.12381744384766	0.733132004737854	7.867679595947266	nan	10000.0
monomer-200-nr2-run1_result_14	34	SEEGLFPEGEDSPERRLLHKLYRLMIEALRELRPEIKSPLWEAPEDLEEAKATLEKLWEELPFDIELWEKVLFEAFERLKKIPELKEVGFELFQKLFEMVLNEFFNRYIAYLYKKKHPESTPIPEIKINAKLEDEESAEKYAEELSKIATELTGDEEEPSKIIKEIVKKFWERLKKWREELEKYKKENEERAKIPGQKLK	1.59592616947251	0.9333047192377529	75.26527404785156	0.7905041575431824	7.329495429992676	nan	10000.0
monomer-200-nr2-run1_result_14	35	SEEGEDPEGEESLEKELRLKLYQLLLEAYRKLRPDIKSPNREASPDLEEAKKQWEELVKSLPFDEELWKKVIFEALEKLKKIPELYEVGLELWQELLEKILNEYFNAYIAYEYKKKHPASTPIPEIKLDWKLEDEESAKKAAEEIAKIAAELTGDEEKPAKIIKEFVKEIWELYKKFKEEYEEREKKNKELASIPGFELP	12.62438835673103	0.6585998924758187	68.31794738769531	0.6567779779434204	9.331703186035156	nan	10000.0
monomer-200-nr2-run1_result_14	36	DRSGLFPEGEESELRKLLHELYKLLIEAYRELRPEIKSPLWEAPEDLKEAEAVLEKLMEEEPFDEALWEEVLDRALDRLRQIPELYKVGLETWLRLLELLLNRYFNRLIAAAYRARHPASTPVPEIEVDARLEDRASAAAYADRLAAIAAELTGDSDTLAAAIRARVARFWARLEAWRAEYAAYEAKVAELAKIPGFEAP	10.704536278101786	0.5259754476470826	57.530364990234375	0.5753635168075562	13.960697174072266	nan	10000.0
monomer-200-nr2-run1_result_14	37	SELGRFPPGEESELRELEHKLYKLLIEAYRELVPEDESPYREASEDLFEAKATLDRLIEEEPFDFELWKKVLKKALEKLKEIPELYKVGLETWQELVQRLLNRFFNALIAAEYRKRHPASTPVPVLEFDHKLDDEESAEKYAEEVAKAAAEVTGDEEELAKRIREFVKEVWEWLKKFKEEYEKYEEENKKLAEIEGYELK	3.2235110585338953	0.8560142945772093	69.90242004394531	0.7214347124099731	8.746949195861816	nan	10000.0
monomer-200-nr2-run1_result_14	38	LEEGEYPEGEESPEKKLEHKLYKLLIEAYNKLKPEIKSPKKEAPEDLEEAKKVLLELLESLEFDRELWEKVLFEALEKLKEIPELYEVGEELWQKLLTKLVNLYLNYLIAYEYKKKHPASTPIPEIKLDDKFEDEESAKKAAERYAKIAAELTGDEEKLSKYIKEFLKKIYEFHKEYRKELEERKEENARRASIPGQELL	3.300611535926596	0.8939550146819087	74.43769073486328	0.7865281701087952	7.617583751678467	nan	10000.0
monomer-200-nr2-run1_result_14	39	SEEGEYPPGEDSPEKKLEHKLYKLLIEAYRKLRPDIKSPLWEASEDLEEAKKTLEKLLEEEEFDVELWKKVLKLALEEFKKIPELYEYGLELWQKLFEKLLNEFFNRLIAYEYKKKHPESAEIPKIEIDAKFENEESAKEAAEKISEIAEKITGDSEKLSKIIKEIVEEFYKIYEEFKKEYEEYEKENEERKKIEGLELK	3.699362346204652	0.8714273304701345	77.38753509521484	0.8189895749092102	6.447111129760742	nan	10000.0
monomer-200-nr2-run1_result_14	40	EEAGEYPEGEETLEKKLEHKLYKYLIEAYNELKPEIKDPRKEAPENLEEAKKVWNELLEKDEFDIELWKKVLFKALEKLKKIPELYEVGEELFQKLFEKLINEYFNRLIKYEYLKKHPKSTPFPEIELNYKFKDEESAKKAAEEIAKKAAEITGDEEKLSKIIKEEIEEFWKFYKEWKKEYEEYKELNKKLESIEGFEKP	21.85470138486124	0.13863650859451834	56.030479431152344	0.48530036211013794	16.358625411987305	nan	10000.0
monomer-200-nr2-run1_result_14	41	SEAGRWPPGEPSPRRELRHLLVRLRIKAYRELRPEVDSPDREAPEDLREAEAVLDRLIEEDEFDVELWEEVLFRAFEELKKIPRLYDYGLELWQELLQEELNRFFNALIAAEYRKKHPASTPVPVIEVDAKFEDEESAKKYAEKLAEIAEKITGDKEKLAKIIKERVKKFWEFWKEFKKEYEEFEKKRKELAKIEGFELP	11.49093424951803	0.5530316378299664	62.57681655883789	0.6336524486541748	11.932499885559082	nan	10000.0
monomer-200-nr2-run1_result_14	42	EEEGLFPPGEESELKKLEHLFYKLMIEAYRELKPEDKSPLREAPEDLFEAKKVWEKLVEEDPFDVELWLKVLKKAFEKLKKIPRLYELGLETFLKLWERALNEFFNRLIAYEYRKVHPESAEVPKIELDYKFENEESAKEAAEKIAEIAAKLTGNKEELSKLIKKIVEEFWKMLKEFEEELKKYEELNKLLESIPGLEKP	4.849979243310667	0.851172915902155	74.75953674316406	0.7721814513206482	7.222357749938965	nan	10000.0
monomer-200-nr2-run1_result_14	43	KKLGKYPKGEKSPEYELRHKLYKLLIESYNKLKPEIKDPDKEASEDLFEAEKTLKKLIEKEDFDVELWKKVLFDALEKLKKIPELKEVGLETFQKLFEELLNMFFNAYIKYEYKKKHPESAEFPELKFNWKFENKESAEKAAEDIAKAAAEITGDEEEPAKIIKEIVKEFWEFYEEWKKEYEEYEKENKEKAKIEGFELK	11.595589546450713	0.5191274733749028	60.91845703125	0.6030250191688538	12.324703216552734	nan	10000.0
monomer-200-nr2-run1_result_14	44	SEKGEYPEGEESLEKKLEHKLYKYLIEAYKKLKPEIKSPLMEAPEDLEEAKKVLKKLMEEDEFDHELWLKVIKEAFEKLKEIPELYEVGLELWQKLFTKVLNEFFNHYIAYKYKKIHPESAEVPKIEIDAKLEDKESAEKYAEEVAKIAKEITGDEKEPSELIKKTIKEFYEMWEEFKKEYEEYKKENEKLASIPGYELK	3.8533270920355362	0.8670789129634742	76.15448760986328	0.8067741394042969	7.211610794067383	nan	10000.0
monomer-200-nr2-run1_result_14	45	SEAGLWPPGEDSPLRELEHRLYRLLIEAYRELRPDDTSPLREAPPDLAAARATWRALVESLPFDEELWEEVLERALERLREIPELYEYGLELWQRLFERLVNEYLNAYIAARYRAVHPASAPVPVVEVDARFDNRESAEAAAQRYAEIATELTGDSETPSRAIRERIRRFWERWEAFKKEYEERKKRNEELAKIPGYELE	2.2760291561573363	0.8741395268259421	69.5555191040039	0.7028110027313232	8.582006454467773	nan	10000.0
monomer-200-nr2-run1_result_14	46	MEEGEYPPGEESLEKELEHKLYRLMIEALRELKPEIKDPRWEAPEDLEEAKAVLEELMEKLPFDVELWLKVLKKAWERFKKIPEIYKVGLELVQKLLKKVLNLFFNYLIKAEYKKKHPASAEFPEIKLDHELKDKESAKKYAEEISKIATELTGDSETLSEKIKKIVEEFWKLYEEYKKEYEEYEKKNKELAKIPGFKLK	3.6056944626562712	0.8637355057834109	76.50399017333984	0.8155335187911987	7.000426769256592	nan	10000.0
monomer-200-nr2-run1_result_14	47	SEEGEFPPGEESPKVKLEHKLYQLLLEAYRELKPEIKSPNREAPEDLFKAKEVLNEILESEEFDVELWKKVLKIAFEKLKKIPELYDVGLETVQELFEKLLNLFFNYYIKYLYKKKHPESTPFPEIKLDIKLDDEESAKKAAEEISKIAAELTGDKEEPSKIIKEIIEEFYKLLKEWKEEYEKYEKEREELAKIPGFEKP	3.557849101970045	0.8736576974534199	74.29904174804688	0.763921856880188	7.865706443786621	nan	10000.0
monomer-200-nr2-run1_result_14	48	KEEGKYIPGEESEEKELEHKLYKYMIEAYNKLRPDIKSPLKEAPEDLEEAKKTLEELMESEEFDVELWEKVLFEALEKLKKEPKLYEKGLELFQKLLSELLNKFFNRLIAYEYKKKHPPSTKIPEIKFNFKFENEESAKKAAEEISKAAEEITGDKEKLSKIIKEIVKKFYEFLKEWKEEYEKYKKEVEELKKIPGFEPP	3.506139316097809	0.8905576103468816	73.71354675292969	0.7722263336181641	7.914007663726807	nan	10000.0
monomer-200-nr2-run1_result_14	49	SEEGEYPEGEETEEKKLEHKLYKLMIEAYQKLKPEIKSPDKEASEDLKEAKKKLKNLMESLEFDEELWKKVIKEALEKLKKIPELYEKGLELWQKLFEKIINEYFNYLIKYEYLKKHPKSAEVPEIKIDAKFEDKESAEKAAEKIAEIAEKITGDKEKLSKKIREWIKEMWEIYEKFKKEYEEYKKKNEELEKIPGFEKK	12.942561047794035	0.4988142731540675	60.84294128417969	0.5785280466079712	12.731682777404785	nan	10000.0
monomer-200-nr2-run1_result_14	50	SEEGEYPEGEESEKKKLEHKLYKLLIKAYKELKPEIKSPNWEASEDLFEAKKTLNELLESLEFDEELWKKVILKALEELKKIPELYKVGLETWQELFTKLFNLFFNKYIAYLYKKKHPASTPIPEIKLDWKFDNEESAEKAAEEIAKIAAEITGDEEKPAKTIREWTKEFWEFWKKFKEEYEEYKKLNKELEKIPGFEPL	13.699093208509598	0.5647645131644224	65.05611419677734	0.6643983125686646	10.354952812194824	nan	10000.0
monomer-200-nr2-run1_result_14	51	SEEGKYPEGEDSPLVELEHKLYKLLIEAYNKLKPEIKSPLREASEDLFEAKKTLETLIEEDPFDVELWKKVLKEALEKLKKIPELKELGLETFQKLFSELLNLFFNRYIAYLYKKKHPPSTPIPEIELDHVFDNEESAEKAAEEISEIATKLTGDSEEPSKIIKEIIKEFWELYKEYKKEYEEYEKERKKLASIEGFEPP	10.648349216885572	0.5680250908282783	63.156497955322266	0.6350423693656921	11.492626190185547	nan	10000.0
monomer-200-nr2-run1_result_14	52	SEEGEEPPGEESELKKLKHLLYKLMLEAYNELKPEIKSPLREASEDLEEAKKQWEKLMEEEEFDEELWEEVIFKALEKLKKIPELYEKGLELFQELFKEVLNEFFNRYIAYLYKKKHPESTPVPKIELDWKFDNEESAKKAAEEIAKIAEEITGDSEEPAKKIKEIIEKFYKFWKEFKKEYEEYQKEVEELKSIPGYEPP	10.031938752971893	0.5726861598407625	57.75802993774414	0.5585496425628662	13.352899551391602	nan	10000.0
monomer-200-nr2-run1_result_14	53	SKSGLFPEGEESEKKKLLHKLYKLLIEAYKELKPENKSPLWEASENLEEAKKTLEELMESEPFDEELWWKVIKKALEELKKIPELYKVGLKTFQEILNLIINEYFNYLIKHEYKKKHPPSTPFPEIELDFNFDNEESAEKAAEEISKIAEEITGDKEKLSKIIKEKIKEFYEFYKKWKEEYEKYEKENAEKAKIKGKKLK	13.010564782641568	0.6901825758773343	67.69708251953125	0.6784601211547852	9.206059455871582	nan	10000.0
monomer-200-nr2-run1_result_14	54	EEEGEWPPGEESPRRRLEHRWVRLLIEAYRELRPEDDSPDREAPEDLEEAKAVLDRLIDEDPFDRALWEAVLRRAFDRLAEIPELYEVGEATLQELARRALNRFLNRYIAAEYRKKHPASAPIPRYVFDWRLDNEAAAAAAADEIAAAAAATTGDTEAPAAYIRAWVADWWARLAAFREELAAREALNAALAAIPGLEPI	3.2304333167332553	0.8576708385533856	67.3353042602539	0.6190195083618164	10.731945991516113	nan	10000.0
monomer-200-nr2-run1_result_14	55	SKSGEFPEGEESPEVELRHKLYKLLIEAYRELKPEYKSPLREAPEDLFEAKKVLEELMEEEEFDVELWEEVLFKALERLEKIPELYEYGLPLWQKLFEELLNEFFNRYIAYLYKKKHPESAEIPKIELDIKLEDEESAKKAAEKISKIAAELTGDEEEPSKIIREIMKKFWEHLEKFKKKYEEYQKLVEELAAIPGYEKP	1.8368687988260772	0.9239203177851399	73.18041229248047	0.7595763206481934	7.800348281860352	nan	10000.0
monomer-200-nr2-run1_result_14	56	SKEGEWPEGEESPEKKLRHKLYKLLIEAYKELKPEIKSPLWEAPEDLKEAEKVWKKLIEEDEFDFELWKKVIEKALEELEKDPELYKYGLELWKKLFKEILNEFLNAYIKYLYKKKHPESAEFPEIELDFDLEDEESAKKAAEKIAEIAAELTGDKEKPAEEIKEFVKELWERYKKYKEKYEEYKKKQEELAKIEGFELP	4.033571639079759	0.8219213897553656	73.51364135742188	0.7816382646560669	7.4759345054626465	nan	10000.0
monomer-200-nr2-run1_result_14	57	DESGLFPPGEKSPFYELEHRLYVLLIEAYRELKPEIKSPLREPPEDLFEAKKVLLKLIEEEEFDEELWKKVIFKALERLKQIPELYEVGLETFQKLFKEIVNLYFNAYIAYEYKKKHPESAEIPEIKLDYDFTDEESAKKAAEDIAKIAEEITGDKEKPSESIKKIVKELWELLKEWKEEYEAYQKKVAELEKIPGFEPP	2.597936142225041	0.8703994645949821	71.99304962158203	0.749305248260498	8.032798767089844	nan	10000.0
monomer-200-nr2-run1_result_14	58	SEEGLFPEGEDSPFKKLLHKLYKLLIEAYRELRPDIKSPLKEAPEDLKEAKAVLDKLIEEDEFDEKLWKEVLKKALEELKKIPELYEVGYETWLKLFKMLLNRYFNRYIAYKYKEKHPESTEVPEIKVDAEFKDKESAEKYAEELSKIATEITGDSEEPSKSIKEIVKEFYEMLEKFRKELEEYEAEVERLEEIEGYEPP	13.645437177471296	0.3888265876169177	54.7772102355957	0.5175286531448364	13.131505966186523	nan	10000.0
monomer-200-nr2-run1_result_14	59	SELGKYPPGEKSKLFELEHKLYKYLLEAYRELKPEIKSPKKEASEDLFEAKKTLLEILESEPFDFELWKEVIKKALEKMKEIPELYEVGLETWQKLLSELINLFLNRYIAAEYKKKHPASTPVPKIEVDDKLDNKESAEEAAEKYAEIAEKLTGNKEEPAKEIKEWIKEIWEFWEKFKKEYEELQKLNEELASIPGFEPI	3.000266566537702	0.8673792342378652	72.7994155883789	0.7577439546585083	7.99960994720459	nan	10000.0
monomer-200-nr2-run1_result_14	60	SEEGEYPPGEESEFLKLEHEWYKLLIEAYRELKPEIKSPLKEASEDYFEAKKTLDELLESEPFDRELWEKVFFKAFEKLKKIPELYKVGLETLQKLLEKEINKYLNYLIAYEYKKKHPESTPIPEIKVNAKLEDEESAKKAADEYAKIAEELTGDSEKLSKYIKEYLKKVWELYKKYKEEYEKYKKENEERAKIPGFKLK	15.744768140432111	0.27934660358519403	63.48176193237305	0.6434311866760254	11.435312271118164	nan	10000.0
monomer-200-nr2-run1_result_14	61	AEEGELPPGEESPERELEHRFYRLLIEAYLELRPDIESPLREAPEDLEEARAVWDRLLAELPFDPALWREVLERAFERLAEIPELREYGLELFQKLFERALNEYFNRLLAAAYRARHPASTPVPELKFDFRLEDEASAEAAAEAIAAAAAELTGDEERLAALIRETVAEFWERRRRWEEELREYEELRARLAAIPGFEPP	3.8198256945568754	0.8697799822368653	71.06107330322266	0.6706368923187256	8.868541717529297	nan	10000.0
monomer-200-nr2-run1_result_14	62	MEEGLFPEGEESEEKKLLHKLYKLLIEAYNKLKPEIKSPLKEAPENLFEAKKVWKKLMEEDEFDEELWKKVIFEALEKLKKIPELYEVGLEKWQELLSMLLNEYLNRYIEYKYKKKHPESAEFPKIEVDDKLDNEESAKKAAEKYAEIAEKITGDKEKPAKEIKEFMKEVYEWLKEFKKEYEEYQKKVEELLKIEGYEPP	11.388515056169295	0.565648264460718	63.11396408081055	0.6119705438613892	12.173073768615723	nan	10000.0
monomer-200-nr2-run1_result_14	63	SELGEYPKGEESEKVKLEHKLYKLMIKAYNELKPEIKSPKKEAPENLEEAKKVLEELLEEDEFDKELWEKVIFKALEELKKIPELYKVGFETFQELFEKVLNLFFNYYIAYEYKKVHPESAEIPKIEIDAKFDDEESAEKYAEKIAEIAKKITGNSEKLSKEIKEIVKKFYEFLKKYKEELEKLEKLNKELASIPGLEPI	3.76720507135467	0.8784108622196385	76.81206512451172	0.815483570098877	7.38999605178833	nan	10000.0
monomer-200-nr2-run1_result_14	64	EEEGEEEEGEESPKKKLEHKLYKYLIEAYKELKPEIKDPNKEAPEDLEEAKKVLKELLEKLEFDFELWKKVIKKALEKMKKIPELYEVGLELWQELVEKILNEFLNYYIAYEYKKKHPESTEIPKIELDIKLTDEESAEKAAEEIAKIAEELTGDKEEPAKKIKEFVKELWEMLKEFKKEYEKYKKENEERAKIPGFELK	5.076030830309068	0.8408671911127352	75.34587097167969	0.7997543811798096	7.737803936004639	nan	10000.0
monomer-200-nr2-run1_result_14	65	SEKGKFPEGEESPKLKLLHKLYKLLIDAYRELKPEIKSPDKVAPEDLFEAKKVLDNLLESDEFDEELWLKVIEKALEELKKIPELKEVGEETFQEIFESILNLYFNYKLKYAYKKKHPKSTPFPEIKLDYKFDNEESAKEAAEKIAEIAEKLTGDKEKLSKEIKEIIKKFWEMYKEWKKELEEYKKENEERAKIEGFELK	3.0622876808235113	0.8691988271172688	71.03532409667969	0.7443534135818481	8.217023849487305	nan	10000.0
monomer-200-nr2-run1_result_14	66	SELGRYPPGEESPEVELRHRLVRLLIEAYRELRPEVDSPDWEAPEDLFEAEATLERLLEEDDFDVELWEEVLFRALERMREDPRLYEVGEELWLELLKELLNLFFNRYIAAEYKKKHPESAEIPEIKVDWEFKDEESAEKAAEELAEIAEKITGDSEKPAKIIKEIIKKYWEFLKEWRKEYAEYEKRNAEKAAIPGQELE	2.7783206407957266	0.8669704904991462	72.83980560302734	0.781985878944397	8.072803497314453	nan	10000.0
monomer-200-nr2-run1_result_14	67	SKEGEFPPGEESERVKLKHTLYKLMIEALRELKPEIKSPDWEAPEDLEEAKKVLQKLIEELPFDVELWWKVLKEALEKLEKIPELYDVGLELWQELLQELLNEFFNALIAYEYRKKHPPEAEIPEIEVDARLDDRESAEAYAERLAEIAAEITGDEEELAATIRRIVEEVWERHQAFKEEWEAYQKERERLASIPGFEPP	2.7178605419655573	0.8797695293137184	74.66523742675781	0.7770894765853882	7.28087043762207	nan	10000.0
monomer-200-nr2-run1_result_14	68	SELGKYPEGEESLEKKLEHKLYKLLIEAYNELKPEIKSPLKEASEDLEEAKKTLLKLLEEEEFDVELWKKVLFEALEKLKKIPELYEVGLELFNKLLSELLNLFFNKYINYLYKKKHPESTPIPKIELNFKLDDEESAEKAAEEIAKIAEEITGDSEEPSKIIKEIIKEFWEFYKEYKKEYEKYEEENKKRASIPGYKLK	9.551119639599188	0.5955408589352849	63.309486389160156	0.6475026607513428	11.301453590393066	nan	10000.0
monomer-200-nr2-run1_result_14	69	SKEGEYPPGEESKKVKLRHKLYKLLIKAYRELKPEVKSPLREAPEDLFKAKEVLDKLLEEDEFDEELWKKVLKKALEELKKIPELYEVGLETFQELLQELLNRYFNRYIAYLYKKKHPESTPVPEIEVDDKLENEESAEKAAEKYSEIAAEITGDKEKPSKIIKETIKEFYKIWKEFKKEYEEYQKENEERAKIPGLELK	3.489155769472732	0.886652872232232	73.46466064453125	0.7563508152961731	7.74267578125	nan	10000.0
monomer-200-nr2-run1_result_14	70	AEEGLFPPGEESPFVRLLHRFYRLLIEAYRRLRPDWKSPDREAPEDLLEARAVWERLAAEDPFDEALWRAVLREAFARLAEIPELWEVGEETWQRLLEMALNDYFNRFIAARYRAKHPASAEVPVIEVDARLEDEASARAYADEIAAIAAEITGDAEEPAAAIRAFIAEAWAWWQAYRARLAARRAEAAALAAVPGFALP	2.2173248020620693	0.9050024344586187	73.71676635742188	0.7649425864219666	7.603899002075195	nan	10000.0
monomer-200-nr2-run1_result_14	71	EEEGLFPEGEESEEKKLLHKLYKLLIEAYRELRPDIKDPRWEAPEDLFEAKKVWEELMEKEEFDEKLWEEVLFKALEELKKIPELYELGLEKWQELFEMLLNEYFNRFIAYEYKKKHPESTPIPEIKLDWKFEDEESAKKAADEIAEIAAKLTGDTEEPAARIRKIVAKFWEFYKKFKEEYEEYEKENEKRKKIPGYKPK	1.9032221829541736	0.9117241218842858	72.8521728515625	0.7593278884887695	7.817840576171875	nan	10000.0
monomer-200-nr2-run1_result_14	72	SEEGERPPGEESPRRELRHRLVRLLIEAYRELRPEIDDPDWEAPEDLEEAEETLERLLEKDPFDFELWKEVLKRALERLAQIPELHEVGLATWQELFQELLNRFFNRYIAAEYRKKHPASTPVPELKFDWKFEDEESAEKAAEDIAEAAAELTGDPETPSKKIKEYVKEMWELHKKYKEELAALEALNAELAAIPGFEPI	4.031709047161354	0.8338286291019533	68.02436065673828	0.6880042552947998	9.528756141662598	nan	10000.0
monomer-200-nr2-run1_result_14	73	SRAGEYPEGEESEERKLEHRLYKLLIEAYRELKPEDKSPNKEAPEDLEEAKKVWEELMAEDEFDEELWRKVLDRALDRLAEIPELYRVGLPTWQRLLERLLNEYFNALLAAAYRKKHPASAEVPEVELDWRLEDRESAERAAEEIARIAEELTGDSEELAARIRAFVEEVWARYEAFRREWAEREAENARRAAIPGQPLL	2.839693695801111	0.8962927289976786	69.2828140258789	0.6924882531166077	9.190596580505371	nan	10000.0
monomer-200-nr2-run1_result_14	74	MEEGKYPPGEESPLKKLEHELYKLLIEAYNKLAPEIKSPLRKASPDLFEAKKTLEELWDSLPFDFELWKKVLKEALEKLKKIPELYEVGLETFQKLLEELLNKFLNRKIAYEYKKKHPASAEIPEIKVDAKLEDEESAKKAAEKYAKIAAELTGDEEKLSKEIKEFVKEVWEMYKKYKEEYEEYKKKVEELLKIPGYEPP	12.284940396737477	0.6221643285895374	64.85770416259766	0.6825952529907227	10.84704875946045	nan	10000.0
monomer-200-nr2-run1_result_14	75	EKEGEWPEGEESELKELKHLLYKLLIEAYRELKPEDKSPDKEAPEDLEEAEKVLLKLLEKDEFDFELWEKVLFKALEKLKKIPRLYKLGLETFQKLFQELVNLFLNRLIAYEYKKKHPPSTPIPEIELDHKFDDEESAKKAAEEYAKIAEELTGDKEKLSKKIKEFIKKMYEFYKEFKKEYEERKKKNEELAKIPGKELE	4.825755376278325	0.8591833772279509	77.78661346435547	0.827663004398346	6.444542407989502	nan	10000.0
monomer-200-nr2-run1_result_14	76	SELGKYPPGENSPLKELEHKLYKLLIEAYKKLKPEDKSPDWEAPEDLFEAKATLEKLIKKDEFDKELWEKVIFEALEEFKKIPEIYELGLETFQKLLSEILNKFFNAYIAYEYKKKHPESTEIPKIELDFKLDNKESAEEAAEKIAKIAEEITGDKEKPSEYIKKFIKKIYEFYEEFKKEYEEYEKEVEELEKIEGYEKP	4.286049231184128	0.8771053561435477	76.48530578613281	0.8263330459594727	7.084008693695068	nan	10000.0
monomer-200-nr2-run1_result_14	77	EEAGELPPGEPSPERELRHRLVRLMLEAYRRLRPEDTSPDREASPDLEEAEATLERLMEEDPFDVELWEQVMFEALRRFAEIPELYEVGLELWNKLLKELLNRYFNRYIRYEYLKKHPASTPVPEIKVDADLKDEESAKKYAEELAKIAAEITGDKEKPSKIIKELVKKFYEFWKEFKKEYEEREKKNKEKAEIPGYELE	12.10639010480517	0.46742124043984495	58.463111877441406	0.5550886988639832	13.54455280303955	nan	10000.0
monomer-200-nr2-run1_result_14	78	SEEGEEIPGEESPEKKLKHKLYKLLIESYKELKPEIKSPLMEASEDYEKAKETLEKLIEEDEFDVELWWKVIKKALEKLKKIPELYEVGEETFQKLLTEIINEFFNAYIKALYKKKHPESTEFPEIKLDIKLEDEESAKKAAEEIAKIAAELTGDKEKPAATIRKIIEEIWAFWKKWKEEYEEYKKKNEEKEKIPGFEKE	4.40070781535149	0.82519078509737	74.60842895507812	0.7777283191680908	7.894021034240723	nan	10000.0
monomer-200-nr2-run1_result_14	79	SEEGKFPPGEKSPMKELEHKLYTLLIEAYRKLKPEVKSPNMKASEDLEEAKKTWEKLMKEDPFDVELWLKVLKEAWEKLKKIPELYKYGLEVVNELLSKLLNEFFNYYIAYEYKKKHPESAEIPKIKIDAKLDNKESAEKAAEKIAEIAAKITGDKEKPSKIIKEIIKEFWKLLEEFKKEYEELKKLNEELAKIEGFEPI	12.015946250580416	0.557380170474144	58.12958908081055	0.5417436361312866	12.3062744140625	nan	10000.0
monomer-200-nr2-run1_result_14	80	EEEGEYPPGEESEDVELEHKLYKLLLEAYRKLKPEIKSPLREAPEDLKEAKKTWEKLMEELPFDVELWKKVLKEALEKLKKIPELYKKGLEKWQELFQKLLNEFFNRYLKYLYKKKHPESTPFPEIKFDWKFEDEESAKKAADDIAKKAAELTGDEEEPAKIIHEIVKEFYEILKEFKEEYEKYEKENEERAKIEGEELK	3.2095928659247233	0.8739530421335249	72.37419128417969	0.7433239817619324	7.927218914031982	nan	10000.0
monomer-200-nr2-run1_result_14	81	DESGEYPEGEESEEKKLEHLLYKLLIEAYRKLKPEIKSPNKEASPDLEEAKKTLEKLLEELPFDEELWWKVLKEALEKLKKIPELYKVGLEKFQKLLEKLLNKYFNYLIAYEYKKKHPESTPVPKIELNHKFENEESAKKAAEEIAEIAEELTGDKEKLSKIIKEKIKEFWQFYKEFKEEYEEYQKENEERAKIPGYELK	8.265140726444573	0.5846644102951296	60.59372329711914	0.6016814708709717	12.803955078125	nan	10000.0
monomer-200-nr2-run1_result_14	82	SRAGERPPGEPSPEVELRHTLVRLMIEAYRELRPDIKSPDREAPPDLEEAERTLDRLLEEEPFDFELWKKVLEEALERLKEIPRLKEVGLETWEKLLQELLNRLFNYYIKHLYLQKHPPEAEFPEIEVDIKLKDKESAEKAAEKLAEIAAEITGDKEKPAKEIREWVKKVWEMYEKYRKELKAYEEEVARLASIPGFEKP	12.720927175370438	0.6263632757943373	55.96002960205078	0.5248311758041382	13.64077377319336	nan	10000.0
monomer-200-nr2-run1_result_14	83	EKEGEYPEGEESEEEKLKHKLYKLLIEAYRKLRPDVKSPLREAPEDLKEAEKTLLKILEEEEFDEELWEKVFEEAFEKFKKIPEIKKYGLELTLKLLKELINLLINRLIAYEYKKKHPESAEVPELKFDWELKNKESAEKAAEDIAKAAEEITGDKEKLSKRIKEWIKKVYEMLEEYKKELEELKKKNEELASIPGFKLI	11.067706366996838	0.6108207759664341	60.815521240234375	0.5966415405273438	11.853246688842773	nan	10000.0
monomer-200-nr2-run1_result_14	84	SEKGEYPEGEESEEKKLEHKLYKLLIEAYNELKPEIKDPDKEAPEDLEEAKKVLEKLLEKDEFDEELWKEVLFKALEKLKKIPELYKKGLELFEKLFSKLLNLFFNYYIKYEYKKKHPESTPFPEIKVDFKFTNKESAKKAAEKLAEIAAELTGDTEEPAKKIKKIVEEFYKFWEEFKKEYEKYKEENEKLAKIPGKKLK	10.360452894079604	0.6206167378617604	62.3852653503418	0.6322272419929504	12.017022132873535	nan	10000.0
monomer-200-nr2-run1_result_14	85	SEEGLFPEGEESLEKKLLHKLYKLLIEAYKKLKPEIKSPLKEAPENLEEAKKVLEKLLEELPFDEELWEKVLFEALEKLKKIPELYEVGLELWQKLFSRLLNLYFNRYIAYLYRKKHPPSTPVPEIKLNHSFTDEESAKKAADEIAEIATKLTGDPEEPAASIRRTVQKFWEFLKEFKEEYEKYQKENEERAKIPGFKPK	5.002282736404589	0.8587371579672884	71.04936218261719	0.7200392484664917	8.165300369262695	nan	10000.0
monomer-200-nr2-run1_result_14	86	SEEGEYPEGEESPEVELKHKLYKYLIEAYKELRPDIKSPLWEAPEDYFKAKETWEKLIKEEEFDFELWKKVIEKALEKLKEIPELYEVGLETWQKLLQELVNEFINAFIAHEYKKKHPESTEIPEIKLDWKFEDEESAEKAAKEIAEIAAKITGNEEELSKKIKEWVKEIWEFYKEFKKEYEEYEKKNKELAKIPGFELK	2.5014421254324155	0.8800155421614041	71.39868927001953	0.750243067741394	8.14967155456543	nan	10000.0
monomer-200-nr2-run1_result_14	87	SELGKYPPGEDSPRLKLEHRLYQLLIEAYRELVPEDESPLREAPENLFEAKEVWQQLIERSEFDFELWKKVLMKALEKLKEIPELYEYGLELWQELLQELINEFLNAYIAYEYRKKHPASTPVPEIKVDAKLENEEEAKKAAEEYAKIAAEITGDKETPAKKIKEFIKEIYEFWKEFKKEYEEREEKNKERAKIEGEELE	4.752000080149239	0.8379705554247074	74.04116821289062	0.7705650925636292	7.296112537384033	nan	10000.0
monomer-200-nr2-run1_result_14	88	SELGRYPPGEPSPRRALEHRLVRLMIEALRELRPDLKDPRWEAPPDLREAEAVLDHLLETLPFDEELWREVLRRALERLAEIPELWEVGLPLWQELLTRVLNRYFNRYIAYRYKKKHPKSTPIPEIEVDASLEDEAAAEAYADKLAEIAAEITGDSEEPSAAIRATVAEFWAWWRAFRAAYEAYQAAVAALAAVPGLAPP	3.765531073871625	0.8839068248147569	72.60440063476562	0.7451930642127991	8.003035545349121	nan	10000.0
monomer-200-nr2-run1_result_14	89	EEEGEYPEGEDSIEKELEHELYKLLIEAYKELKPEIKSPDWEASEDLEEAKATWKKLIEEDEFDVELWLKVLEKALEKFKKIPRLKELGLETFQKLFNKLLTEFFNAYIAYLYKKKHPESAEIPKIKVDWKFDDEESAKKAAEKLAEIAAEITGDKEEPSKTIREIVEKFWKMYKEYKKEYEKYKKKNEEKEKIPGFKKE	4.362567275738265	0.8522394043867859	72.38882446289062	0.753359317779541	8.1567964553833	nan	10000.0
monomer-200-nr2-run1_result_14	90	EELGEEPEGENSPLKELKHKLYTLLIEAYKKLKPEVTSPLKEASPDLEEAEKTLKELIESEPFDVELWKKVIFEALEKLKKIPELYEVGLETWQKLLEELLNRFFNALIAAEYRKRHPASAEIPEIKLDIKLDNEESAEEAAEKIAEIAAELTGEEERLAEIIREFVKEIWKFWKEFKEEYEKYQKLNEYLASIPGFEKL	12.473148803570805	0.6982403304570528	67.49361419677734	0.6997896432876587	9.72429084777832	nan	10000.0
monomer-200-nr2-run1_result_14	91	SRAGLLPPGEPTPLLALRHRLVRLLLEAYRELRPEDTSPRREAPEDPLEAERVLEELIAADPFDAELWEQVLERALDRLREIPELREVGLETWLELVRELANRYLNARLAAAYRARHPASTPVPEVVLDDRLDDEASARAAAERWAAVAAELTGDEETLAREIREWMERLWRRLEEWRRELEAYERERAALAAIPGFEPP	1.6474023968693454	0.9326232569592514	73.40132904052734	0.7654396295547485	7.871104717254639	nan	10000.0
monomer-200-nr2-run1_result_14	92	AEEGKYPEGEESKEKELEHKLYKLLIKAYKELKPEIKDPLWEAPEDLEEAKKVWEELLKKDPFDIELWEKVLEKALEELEKIPELKKVGFETFLKLFEDLLNEFFNAYIAYLYKKKHPPETEIPKIEFNFKFTDEESAEKAAEEIAKKAAELTGDTEEPSKIIKEIIKKYYERLKKYKEELEKYEKENEALKKIPGLEEK	4.583683416191712	0.8599109595335358	72.33262634277344	0.7604743838310242	8.313733100891113	nan	10000.0
monomer-200-nr2-run1_result_14	93	SKEGEFPPGEESLKVKLRHKLYQLLLEAYRELKPEIKSPNREAPEDLKEAEKVLKEIMEETPFDHELWKKVLKEALEKLKKIPELKKVGLELWQELFEELLNLYFNYYIKYLYLKKHPKSAEFPEIKINAKLENEESAEKYAEELSKIAEKITGDKETPSKIIKETIKEFWEIYKEYKEELEKYEKENEERKKIPGFKPK	13.073914694987826	0.6325162040705146	58.84756088256836	0.5809516906738281	12.881613731384277	nan	10000.0
monomer-200-nr2-run1_result_14	94	NEEGLYPEGEDSPYKKLEHLLYKYLIEAYRKLKPENKSPLNKPSEDLKEAKKILEEIMKNEEFDFELWKKVLKEALEKFKKIPEIYKYGLELFEKLLSKLVNLFLNYYIEYEYKKKHPASTPVPKIKLDWKFTNEESAEKAAEEAAKIAEELTGESEKLSKKIKEWIKEIWEYYKKFKEEYEEYKKENEELAKIEGYELK	10.380128984324863	0.5847902072604871	58.470802307128906	0.6030664443969727	12.412952423095703	nan	10000.0
monomer-200-nr2-run1_result_14	95	SSAGERPPGEPSPLAALRHRLVRLMIEALRELRPDLTTPDWEAPPDPAAAEATLDRLLEEEPFDEELWRRVLREALARLKEIPELYEVGLPTWQRLLREVLNRYYNRYIAARYRARHPASAEVPEIEVDWDFTDEESARAAADDLAAIAAELTGDTEAPAAAIRADVAEFWQWLQEFRAEYAERQALNAARAAIPGLEPL	4.303153737501639	0.8499331241160942	73.2572250366211	0.7289254069328308	7.859443664550781	nan	10000.0
monomer-200-nr2-run1_result_14	96	SEEGEEPPGEESEEKELKHLLYKLLIEAYRELRPEIKSPLKEAPENYEEAKKVLEELWEREPFDFELWKKVLFEALEKLKKIPRLYEKGLELWQKLLNELLNEFFNRYIKYLYKKKHPESAEFPEIKVDAKFENEESAKKAADKYAEIAEKLTGDKETPAKEIKEFIKEMWEFYEKFKKEYEEYKKENEELAKIEGYELK	4.469037359410823	0.8611907971624221	74.57099151611328	0.789299726486206	7.707411766052246	nan	10000.0
monomer-200-nr2-run1_result_14	97	AEEGEFPPGEESPRRRLLHRLYQLMLEAYRKLRPEDTSPRREPSPDLREARATLEAVLESDPFDFELWRRVLFEALERLAEIPELWEVGEETWQELLRRLVTLLLNRLLAHEYRKKHPASTPVPVIERDWRFDDEASARAAADDAAATAAALTGDSETLAAQIRAFLSEVWARWQAWRAELERRRALAERLAAVPGFERP	10.97945689449068	0.6014828902326872	65.2296142578125	0.6515698432922363	10.531028747558594	nan	10000.0
monomer-200-nr2-run1_result_14	98	EKEGEDIPGEETKEKKLRHELYRLMIEAYNELKPEIKSPLREAPEDLEEAKKTWEKLREELEFDVELWKKVLFEAWERFEKIPELHEVGLELVQKLLEEVLNEFFNDYIAYEFKKKHPESTEIPEIEVDDKFDNEESAEKAAEKYAKIAKELTGDEEKPSEIIKEIVKEFWERYQAYKERLKALEELNARLAAIPGLEPL	3.8930445581149757	0.8582363499765276	71.082763671875	0.7037361860275269	8.308881759643555	nan	10000.0
monomer-200-nr2-run1_result_14	99	SKEGEFPEGEPSEEFELKHKLYKLLIEAYRELKPEIKDPNKEAPEDLFEAKKVLEELWEKDPFDEELWEKVLFIALEKLKKDPRLYEKGLELWQELLTELLNEFFNRYIAYLQKKKHPASTPITEIEIDAKLEDEESAKKAADEYAKIATELTGDSEKPSKTIREIMKKFWEFYKEFKEEYEEYKKENEELEKIPGFEKK	2.3261137114680945	0.9034297859485622	73.14595794677734	0.7604916095733643	8.00352668762207	nan	10000.0
monomer-200-nr2-run1_result_15	0	SLEEKLSEPEKKKIEEEAKKLSPLWKEEYEKIKKDYESKKNKEYSKIKATIFLDLYEKLTNNDKNLDEYLEKKLEELKEKGYEELYEKFKEKYDELKKLAGGKEPKIENFPDKEKFEKIIKEIKEILLEYEMKKKLEELEKSEFYKDPEKKEAFEKIIEKALEEYKAGKEVSKEVGDIESGLGEKYKELALSIALYLGDK	1.629812046162961	0.9344048294343398	72.2816390991211	0.752596378326416	7.924253940582275	nan	10000.0
monomer-200-nr2-run1_result_15	1	ELEKLLSEPELTELEKKAKKLSPIAEKLFKEILENYKSNKNKEYYSIKATYYLDIFKLLTNNNNNLDKYLEEKLEELKKEGYEELYKKFKEKYDELKKLAGGKKPTPENFPDKEKFYKIIEEIIKILVEYEIKKKLEELKKSPFYKDPEKRKAFEEIVEKALEQYKKGEEVSKEVGDLDSGLGEEYKELAISYALYEGDK	1.7513144478760223	0.9221045281470894	74.79414367675781	0.7740879654884338	7.319900989532471	nan	10000.0
monomer-200-nr2-run1_result_15	2	ELEEKLKPPKLEELEKKAEELSPIAKKLFEEIKKAYESNVVPSYMSIKAKHYLELFDLLTNDDDKLDEYLDSKLEELRKEGKEELAKEFEKVIEELKKLAGGKKPKVSNFPDKEKFFEIIEKLIDILVEYEMEKRRRAFEASPWAQDPAARAAFEAVVAAALAQKRAGQPVSPEVGAAAAGLGPEALELALAEALYLGDK	2.4366160180585568	0.8615907670803874	72.18372344970703	0.7293909788131714	8.303471565246582	nan	10000.0
monomer-200-nr2-run1_result_15	3	ELDEKLKEPKLEELKEKAKKLSKLWEKEFEEILKSYKSNENKKYNSIKAKYFIELFELLTKDKDELEKFLEEKLEELKKEGYEELYEKFKEKYEKLKELAGGKPPKIENFPDKEKFDEIIKELIDILVEYEMLKLKKEFEKSPFFKDEEKRKQFEEIVEKALEQYKKGEKVSKSVGDIESGLGEEYIELAISFALYLGEK	1.2510475631615399	0.9555761439929511	74.1756362915039	0.7829132080078125	7.355900764465332	nan	10000.0
monomer-200-nr2-run1_result_15	4	ELEKRLSPPELERLRERAEKESPLVKEEFEKILADYESKRNPEYTAIRATVFLDLYELLYDNNDDLDKYLDEKLKEIKEAGEEELAAKFEKVINKLKELAGGKPAKPENFPDKEKFWETVKELIDILVEYEMLKRRRAFEASPLWADPAARAAFEAVVAAALAQYQAGQPVSPEVGALAAGLGPEALALARAFALYEGEK	1.3502521870087658	0.944191527735371	75.38145446777344	0.7863755822181702	6.684260368347168	nan	10000.0
monomer-200-nr2-run1_result_15	5	SLKEKLSPPELEKLEKEAEKLSPEFKEAFEKIKKDYESNENELYSSIYATVFLDLFELLTENKDDLDKYLDSKLEELKKDGYEELAEKFQKIIDELKKLAGGKKATPENFPDKEKFWKTVNELIDILVEYEMKKLKEELEKSEFYKDPEKRKAYEEIVEKALEQYKKGEKVSKSVGDLDSGIGEKYKELAIAEALYKGEK	1.4795937120218334	0.938549152637559	74.75404357910156	0.7724695801734924	6.822659969329834	nan	10000.0
monomer-200-nr2-run1_result_15	6	DLDARLAPPRREELEARAARESPEARAAWEAIRAAHESRENPAYAAIRARVFLELWDLLTDDRDDLDAFLDARLEELRAEGEEELAAEFRRLVERLRELAGGRPARPENFPDPEAFWATLAELRDVLVDAEMRRRRRALEASPWWADPEARAAYERIVAAALAERRAGRPVSPSVGDLDAGLGPEVVELALAEALWEGDR	5.103220681962917	0.7199783119506148	68.4461669921875	0.6864793300628662	10.594640731811523	nan	10000.0
monomer-200-nr2-run1_result_15	7	DLDERLAPPRLEEIEEKAKKESPLVEKAFEEIKAAYESKENPSYWRIKATVFLDLFELLYNDNDELDKYLEEKLEELKKDGYEELAKKFKEEYEKLKELAGGKKPKPENFPDKEKFWETVQKLIDILVEYEMQKRRDAWAASPWAADPAARAAYEAIVEAALAQRAAGEPVSPEVGALAAGLGPEVVDLALAEALYRGDK	1.471174113636248	0.9364758057483954	76.145263671875	0.7973035573959351	6.628138065338135	nan	10000.0
monomer-200-nr2-run1_result_15	8	KLDELLKPPKLEEYKELAEKLSPIWKKKFEEILKAYESNVNPRYSSIKASHFLELFELLTKDKDDLEKFLEEKLEELKEAGKEELAKEFQEEIDKLKELAGGKPAKIENFPDKEKFFETIEKLIDILVEFEIEKRREAFEASPWYKDPEARAAFEAVVKAALEQYKAGQPVSASVGDLASGLGPEVLDLAIEFALYEGKK	4.770550051785772	0.7566304304632228	69.29528045654297	0.7010581493377686	8.941174507141113	nan	10000.0
monomer-200-nr2-run1_result_15	9	ELEEKLSPPKLEEYEEKAKKESPIVKEEFEKIKKAYESNENKEYYSIYAKHFLELFDLLYKNNDNLEKYLEEKLKELKEAGYEELAKKFEEKIKKLKELAGGKKPKPENFPDKEEFWKTVKELIDILVEYEMKKKREAFEASPFYKDPEKRKAYEAIVEKALAEYKAGKKVSKSVGEIDSGLGEEYVELALSEALYLGEK	1.1545636601015499	0.9571006113371178	78.0425796508789	0.8174790143966675	6.339742183685303	nan	10000.0
monomer-200-nr2-run1_result_15	10	ELDELLSEPELKRIEERAKKLSEIAKEEFERIKKDYESNVNPEYTRIRATIFLELFEKLTDDDDNLEKFLEEKLKELKEAGYEELAKKFQELIDKLKELAGGKKPKVENFPNKEEFWKTVKELEDVLVEYEMLKRREAWEASPFAQDPAARAAYEAIVAAALAQYQAGEPVSPEVGALASGLGPEYLDLAIAEALYRGEK	1.131464618034484	0.9609248813655696	75.54489135742188	0.8021799325942993	6.7146735191345215	nan	10000.0
monomer-200-nr2-run1_result_15	11	KLDELLKPPKLEEIEEKAEKESEIFKELFEKIKKDYESNKNYSYTKIYASIFLELYELLYNDKDDLDKFLEEKLQELKEDGYEELAEKFQKVIDELKKLAGGKKPKPENFPDKKKFWEIIKKLIDILVEYEMLKKRKALEASPFYQDPEKRAAYEKIVERALEQYKAGKEVSKEVGKLESGLGEEYLELAIAEALYLGEK	1.2239614582312146	0.9667430724733125	76.74832916259766	0.8142952919006348	6.256401538848877	nan	10000.0
monomer-200-nr2-run1_result_15	12	ELEEKLKPPRLEEIEEEAEKLSPLAKEAFEKIKKAYESKENYEYSSIEASIFLDLFELLTKDKNDLDKYLEEKLEEIKEEGYEELAKEFQKKIDELKKLAGGKKPKVSNFPDKEKFWEIVKELIDLLVKYEMLKKLKELEASDFFKDPEKRAAFLEIVKKALEQYKAGKPVSPSVGDLDSGLGEKYKELAIALALYLGKE	1.3062257306229568	0.9486870255302836	71.89307403564453	0.7339865565299988	8.828309059143066	nan	10000.0
monomer-200-nr2-run1_result_15	13	ELEKKLKPPELEKYKEKAEKLSELAKKNFEKILKDYKSNTNKKYTSIKATVYLELFDLLTNNDDNLKKYLDEKAEELKKDGYEELYEEFKKLVDELEKLAGGKKPTIENFPDKEKFFETLEKLIDVLVEYEIKKLREEFEASEFFKDPEKRKQFEEIVKKALEEYKAGKKVSKSVGELESGLGEEVKELAITFALYEGEK	1.539865157654583	0.9327712889137058	72.46021270751953	0.7641431093215942	7.846584320068359	nan	10000.0
monomer-200-nr2-run1_result_15	14	SLEEKLSPPKLEELEKKAKELSPLWKKQFEEIKAAYESNENPEYTSLKASIFLELFELLTKDKDDLDKFLDEKLEELRREGYEELAERFQKVVDELRELAGGKKPKVSNFPDLEKFMKTVQELQDILLEYEMLRRREAFEASPLYADPEARAAYEAIVEAALAQYQAGEPVSADVGALASGLGPEAVALALAEALYRGEK	1.492153458636699	0.9407079047055105	73.49396514892578	0.7554152011871338	8.06351375579834	nan	10000.0
monomer-200-nr2-run1_result_15	15	DLEARLSPPERERLLARAAELSPEVRAAMERILRDYEANVNPAYTAIEATHFLDLFDLLTDDDDALDAFLDARLEELRAAGREELAARFEAVVARLRELAGGRPPRPSTWPDPAAFWATVAELIRLLVEFEMERRREAFEASPWAQDPAARAAYQAIVEAALAAYKAGKPVSPSVGDLDSGLGEEVRELALAEALWRGER	13.293727262453682	0.24332633024192313	53.9604606628418	0.3596724271774292	17.360666275024414	nan	10000.0
monomer-200-nr2-run1_result_15	16	ELEEKLSPPKLEEIEEEAEKLSEIAKKKFEEIKKAYESKENYLYNSIKASVFLDLFELLTKDKNELDKYLDEKLQELKEAGYEELAAKFEKLIEELKKLAGGKPAKPENFPDKEKFWEIVEKLIDVLVEYEMLKLREELEASPWYQDPEKRKAFEKIVEKALEEKKAGKKVSKKVGDIESGLGEEIKELAIAFALYEGEK	3.592446901851731	0.8072878037409223	70.99190521240234	0.7056351900100708	9.006689071655273	nan	10000.0
monomer-200-nr2-run1_result_15	17	KLDELLSEPELKELEEKAKKESEIFKKKFDEIKESYESNENKSYSSIYASIFLELFKLLTENKDNLDEYLNSKLEEIKKAGYEELAKKFQELIDKLKELAGGKKPTIENFPDKKKFYETIEEIIKVLVEYEILKKKEALEASPFYKDPEKRAAFEEIVEKALEEKKAGKKVSPKVGDIKSGLGEEYKELALELALYEGDK	2.478933059824971	0.8818838184045994	74.90526580810547	0.786020815372467	7.241715431213379	nan	10000.0
monomer-200-nr2-run1_result_15	18	ELDEKLSPPRLEKLKEEAEKLSEIAKKKFEEILKAYESKQNPLYTRIKATHFLDLWDLLTEDKDDLKEYLDKKLEELKKAGYEELAKKFEELRKKLEELAGGKKPKIENFPDKEKFFEILEELIDVLVEYEMKKRREALEASPWYKDPEARAAFEKIVEAALAQYKAGEEVSPEVGDLESGLGEEVKELAIAFALYEGDK	2.002251645082721	0.9132795437255288	73.78372955322266	0.7779699563980103	7.329890727996826	nan	10000.0
monomer-200-nr2-run1_result_15	19	ALDARLSPPALERLRARAAELSPLARRRFEELLAAHESRENPEWTSIRATVWLDLFELLTEDRDDLEAWLDAQLERLREAGEEELAARFEALRDRLRELAGGERPRPETFPDPEAFWETVEELERVLVEAEMRRRREAWEASPWAADPAARAAYEAIVERALAARRAGEPVSPEVGALAAGLGPEAVALALAEALWRGEA	1.6567082557330088	0.9254892717569615	71.53768920898438	0.7235729694366455	8.632551193237305	nan	10000.0
monomer-200-nr2-run1_result_15	20	ELDEKLSPPKLEELEKEAEKLSELFKEEFEKIKKAYESKENPLYSSIYAKIFLELFEKLTKDNDNLDEFLDNKLEEIKKDGYEEIAKKFEELINKLKELAGGKPAKPENFPDKEKFYEILKELIDVLVEYEMLKLREAFEASPFYQDPAARAAFEAIVEAALAQYKAGEKVSPAVGDLDSGLGPEYRELALALALYEGEK	6.006441018373825	0.7129891680429978	62.843017578125	0.6266196966171265	12.624017715454102	nan	10000.0
monomer-200-nr2-run1_result_15	21	ELEARLAPPRREELEERAARLSPRAKAAMDRILAAHESRENPRYWAIEASVFLDLFDLLTDDDDDLDAWLDARLAELRAAGEEELAARFQAVRDALRELAGGRPPRPSTFPDPERFWQLLEELRRLLVEAEMRRRREAFEASPFYADPEKRAAFEAIVEAALAAREAGEPVSPEVGAAASGLGPEAVELALAEALWRGDR	5.261268639621039	0.7114890581019813	68.89826965332031	0.6624937653541565	9.874515533447266	nan	10000.0
monomer-200-nr2-run1_result_15	22	DLEARLAPPERERLEEEAARLSPEAREAFERIRAAYESKENPLYWSIEATIFLDLWDLLTKDRDDLEEYLDSKLEELREAGYEELAEEFEKLRKKLEELAGGEPPRPENFPDPEEFWKTLQKLREVLVRYEMLKLREEWEASPFAQDPAARAAFEAIVAAALAQRRAGEPVSPEVGALASGLGPEAVELALAFALYEGEK	1.1981382568250016	0.9556081313022412	75.98782348632812	0.792233943939209	6.553187847137451	nan	10000.0
monomer-200-nr2-run1_result_15	23	DLEKKLSEPYLEKLKEEAEKLSEIAKKNFEKILEDYKSNINPKYSSIYAKHFIDLFELLTEDKKDLDKYLEEKLKELKEEGYEELAKEFEKLYNELKELAGGKEPKIENFPDKEKFFEIIEKIIKVLVKYEMEKLKKEFEKSEFYKDPEKKAAFEKIVEKALAEYKAGKKVSKEVGKLESGLGEENIELAISFALYEGEE	1.5252797188334193	0.9335630682798535	77.55035400390625	0.8021479845046997	6.062195301055908	nan	10000.0
monomer-200-nr2-run1_result_15	24	SLEEKLSPPKLEEYKELAEKESEIVKEMMEKILADYESNVNPEYSAIRATIFLELFEKLTKNDDTLDQFLDDKLEEMKKDGYEELAKKFEEKINELKKLAGGKKPTPENFPDKEKFWEIVKELIDILVEYEMLKRREAWEASPWAQDPEARAAYERVVEAALAAYRAGEPVSPEVGALDAGLGPEVLALARAEALYRGDK	1.5817258999565345	0.9315168552823917	77.40785217285156	0.8024699687957764	6.590235233306885	nan	10000.0
monomer-200-nr2-run1_result_15	25	ELEELLSPPKREEYEEEAKKLSPIFEKRFEEILKAYESKRNPEYWAIKAKHFLELFELLTKDKDDLDKFLEEKLEELKKEGYEELAEKFKEKYEELKKLAGGKKPKWENFPDKKKAEEIIEELIDILVEYEMLRRREAFEASPFYADPAARAAYEAIVAAALAQYQAGEEVSPSVGDLAAGLGAEARDLAIAEALYEGEK	5.591648255357943	0.7648931283558781	62.29661178588867	0.5870459079742432	13.986618995666504	nan	10000.0
monomer-200-nr2-run1_result_15	26	DLEERLAPPRLERLREEAARLSPLWRRRFEEILADHESRRNPAYTAIRARHFLELHELLTEDRDDLEEFLERKLEEMREAGYEELAARFEEVYEELRRLAGGERPRPERFPDPERFWEIVERLIDILVEFEMRRRREAWEASPWAKDPAARAAYEAIVAAALAQYQAGEPVSPSVGDAASGLGPEVRELALAEALYRGEK	5.33248443292421	0.7062731779685888	76.13822937011719	0.8267238140106201	6.031240940093994	nan	10000.0
monomer-200-nr2-run1_result_15	27	KLDELLSEPKLKEYKKEAEKESEIVKKKFEEILEAYKSNENKLYNSIKASIFLDLYEKLTKNKNDLDKYLDEKLKELKEKGYKELYEKFKKEYDKLKELAGGKEAKPENFPDKEKFWETVEKLIDILVEYKIKELEEELKKSEFYKDPEKKEAFEKIVEKALEQYKAGKPVSKKVGDLESGLGEKYKELAIAIALYKGDK	1.5453263471103063	0.9289573733889673	71.64745330810547	0.7483811378479004	8.192717552185059	nan	10000.0
monomer-200-nr2-run1_result_15	28	EIEKLLSEPELSKIKEKAEKLSEIYKKRFEKIEKDYKSKKNPLYTNIYAKEFLELFKLLTENNDELEKYLEEKLEELKKAGYEELAKKFKELYEELKKLAGGKKPTIENFPDKEKFFEIIEKIIEVLVEFEIKKKKEALEKSEFYKDPEKRKAFEEIVEKALEEYKAGKEVSPEVGKIDSGLGEEYLELALEFALYEGDK	2.663166447094505	0.8621780978973494	71.31883239746094	0.7130475044250488	8.56181526184082	nan	10000.0
monomer-200-nr2-run1_result_15	29	ELDKKLSPPELERYEELAKKESEIVKKRFEEIKKAYESNENKEYNKIKASVFLELFEKLNFNDKKLEEYLEKKLEELKKAGYKELAEEFEKVIEELKKLAGGKEPKPENFPDKEKFYKILEKLEELLVEYKMLKKREELEKSEFYKDPEKRAAFEKIVEKALEEYKAGKKVSKKVGDIESGLGEKYLELAIAEALYKGEK	3.162602567472886	0.7973762421184952	69.75840759277344	0.7306767106056213	8.66618824005127	nan	10000.0
monomer-200-nr2-run1_result_15	30	ELDELLSEPKLSEIEEKAKKLSPLVKERFEKIKKAYESKENPEYNRIKASVFLELFKLLTENEENLEKFLDEKLEELKKDGFEKLAEEFQKVIDELKELAGGKEPKIENFPDKEKFFEILEKLEEILVEYEMEKRRRAFEASPWYQDPEKRAAFEAIVRAALEQRRAGQPVSPEVGELESGLGEEVKELALAFALYEGEK	1.7406291470251603	0.9106322534339646	75.43509674072266	0.7828381061553955	7.194479465484619	nan	10000.0
monomer-200-nr2-run1_result_15	31	DLEARLAPPELERLEAEAKELSPLARKAFEEILAAHRSRENPLYTAIRARHFLELWELLTEDEDELDEFLEEKLEEMREAGYEELAAEFQRLIDELKKLAGGKKPTVENFPDKEAFFETVQKLIDVLVRFEMLRLREAWEASPLAADPALRAAFEAVVERALAARRAGEPVSPEVGALAAGLGPEALELALAFALYEGDA	4.72558801781895	0.7471461858145999	73.6126480102539	0.7590678930282593	7.987517356872559	nan	10000.0
monomer-200-nr2-run1_result_15	32	ELDELLSEPKKKEIEEKAKKLSPIFEKEYKKIKEDYESNTNKEYSSIEAKVFLELFELLTEDKDDLDEYLEKKLEELKEAGYEELAAEFKKKIDELKELAGGKKPKPSNFPDKEKFYEILEELRKILVKYEMKKRREAWEASPFAQDPAARAAFEAVVAAALAEYKAGKPVSADVGALAAGLGPEALELARAFALYEGEK	1.8271869589553495	0.9058420871514622	76.89962768554688	0.7905740141868591	6.454867839813232	nan	10000.0
monomer-200-nr2-run1_result_15	33	ELEELLSPPRLERIEERAKKESPIVEKRFAEIKAAWESQENPEYWRIRASVFLELYELLHEDKDDLEEYLEEQLERLREAGEEELAERFEELIEELKKLAGGKPPKPENFPDKEKFWEIVEKLIDVLVEFEMRQRLRAWAASPEAADPAARAAFEAIVAAALAERAAGRPVSPAVGAAAAGLGPEVVALALALALYEGDR	1.3218594469997846	0.9496941008648767	75.15247344970703	0.7771787643432617	6.83079195022583	nan	10000.0
monomer-200-nr2-run1_result_15	34	EIDELLSEPELTRIKEEAKKLSPIAKERFEKILKDYESNKNPSYSSIKAKYFLELFKLLTEDEDDLEKFLEEKLEELKEEGEEELAKEFEKKIEELKKLAGGEKPKVSKFPDKEKFWEIVEELIDILVKYEMEKKKKELEKSPFYKDPEKRKAFEEIVKRALEEYKAGKEVSKSVGDLESGLGEEYIEYAISLALYEGEK	3.379434455617551	0.8080441462088449	69.5825424194336	0.7014651298522949	8.697145462036133	nan	10000.0
monomer-200-nr2-run1_result_15	35	SLEKKLSEPELTKYEELANKLSEIAKEAFKKIKEDYESNTNKKYTSIYASVFLELFELLTENKNNLKEYLEKKLKELKEEGYEELAKKFEEVIKELEKLAGGKEPTVENFPDKEKFWETVKKLIDIIVEYEMKKKKEELEKSEFFKDPEKRKAFEEIVERALKEYKEGKPVSKSVGDIDSGLGEEYIELAISFALYEGEK	2.6368599541033055	0.8605678268741925	75.99274444580078	0.7899709939956665	6.388221263885498	nan	10000.0
monomer-200-nr2-run1_result_15	36	ELDELLSEPKLKEIEEKAEKLSEIFKKRFEEIKKDYESNVNKEYSRIKAKYFLTLFKEITENNNKLDEFLDEKLEELKKEGYEELYKEFKKLYDELKELAGGKEPKYENFPDKEKFEEIIEKIIDVLVEYEMKKRREAFEASPWYQDPEKRAAYEAVVERALEQYKAGEPVSPEVGDVESGLGEEVLELARAEALYRGEK	1.4571962571129082	0.9363181390488796	74.07331848144531	0.7786673307418823	7.184357643127441	nan	10000.0
monomer-200-nr2-run1_result_15	37	ELEKKLSPPELEKLEEEAEKISPIWKKKFKEIKEAYESNTNKEYWSIKASYFLDLYDLLTKNKNNLDKYLENELNKLKKEGYEELYKEFEEKYNKLKELAGGKEPKIENFPNKEEFEKIVEEIIKILVKYEMKKKLDALKASPFYKDPAARAAFEAVVAAALAQYQAGEKVSPEVGALASGLGPEYLELARAYALYLGEE	1.4888728664864657	0.941484749614566	75.35555267333984	0.7645694613456726	6.873898506164551	nan	10000.0
monomer-200-nr2-run1_result_15	38	SLEERLSEPRRTEIEERAAKESPLVKEKWEEIKKSYESNENPLYSSIKATHFLDLFDLLYHNKDDLKKFLDSKLEEIKKDGEEELYKKFKELYDELEKLAGGKPPTPENFPDPEKFWEIVEKIIDVLVEYEILKLKKELEASPFYKDPEKRKAFEKIVEAALEQKKAGKPVSKSVGDLESGIGEEYKELALTYALYLGDK	4.936062779020895	0.7036011260885193	76.1302261352539	0.7961087226867676	6.724664688110352	nan	10000.0
monomer-200-nr2-run1_result_15	39	KLEELLSPPELEKLKKEAEKESPLVKEAFEKILKDYKSKKNPKYTAIYATHFLELYKLLTEDKEDLKEYLDEKLEEIKEAGEEELAEEFKKLVEKLEELAGGEYPKPENFPDKEKFWEIVEELIKVLVEYEILKLEKEFKASPFYKNPKLREQFEEIVEKALKEYKEGKEISKDVGKIESGLGEEYLELARTLALYRGEK	4.246307391631619	0.7660982456840512	68.26004028320312	0.6974005103111267	9.398880004882812	nan	10000.0
monomer-200-nr2-run1_result_15	40	ELEARLAPPERERLEARAKELSPEWQAAFERIRAAYESRENPRYSAIEARVFLELFDLLTDDEEDLDAFLDEKLEELREAGEEELAARFRELVDKLRELAGGKPPRVENFPDRDAFMATVAELRDVLVEYEMLRLRREFEASPLYQDPEARAAFERIVEAALAQRRAGEEVSPEVGALESGLGPEAVELALAFALYEGEK	4.13759839654398	0.7769892390673577	66.45123291015625	0.6393996477127075	10.682889938354492	nan	10000.0
monomer-200-nr2-run1_result_15	41	SLEEKLSPPQREKIEEEAKKLSPIAKEEWEKIKKDYESKTNPLYSSIYATHFLELFELLTEDKDELDKFLEEKLEELKEEGFEELAEKFEEVIKKLKELAGGKKPKVENVPDKEKFWETVKELIDILVEYEMLKLLKEFEASEFYKDPEKRAAFQKIVEAALEQYKAGKPVSKSVGDLESGLGEKYKELALALALYLGDK	2.5648555471344436	0.8841687513246455	71.65086364746094	0.729832112789154	8.221607208251953	nan	10000.0
monomer-200-nr2-run1_result_15	42	ELDELLSPPKLERYKKEAEKLSPLAKEEFEKILADYESKTNRSYTSIYATHFLELFELLTEDEDKLDEFLEKKLKELKEAGYEELAAEFEKVVEELKKLAGGKPAKIENFPDKEKFFETLKKLIDILVEYEMLKRREALEASPWYQDPAARAAYEAIVEAALAQYQAGQPVSPSVGDLASGLGPEYVELALAEALYRGEK	4.905305367076473	0.743737039334207	74.00306701660156	0.773190975189209	7.153215408325195	nan	10000.0
monomer-200-nr2-run1_result_15	43	ELEEKLSPPRLEKIKEEAEKLSPIAKELFEKILKDYESNRNPEYSRIRASIFLELFELLTDDKENLEEFLEEKLEEIKEDGYEELYKKFKEVYDELKKLAGGKPPKIENFPDKEEFFKTLQKLIDLLVEYEMLKRLEAFLASPWAKDPEARAAFLAVVERALAQYQAGEEVSPAVGDVASGLGPEVLELARALALYLGEK	2.106140499019701	0.8844424180086099	71.14730834960938	0.7116428017616272	9.17825984954834	nan	10000.0
monomer-200-nr2-run1_result_15	44	DLEEKLKPPYLEKIEKEAEKLSEIAKKKFEEIKEAYESNTNKKYWSIKAKHFLELFDLLTDNKDELDKYLEDKLEEIKKEGEEELYEKFKKAYEELKKLAGGKPPKISNFPDKEKFFEILEKIIELLVEYEMLKRRKALEASPAYQDPELRAQYEAVVEAALAEYQAGKPVSPSVGDLDSGLGPELLEEAIAEALYRGEK	1.1381760974657602	0.9589082891759968	76.28833770751953	0.8046854734420776	6.5691328048706055	nan	10000.0
monomer-200-nr2-run1_result_15	45	KLDELLSEPELEELEEKAKKLSPIVEKWFEKIKKDYESNKNKLYSKIRASHFLELFNLLTKDKDDLEKYLDEKLEELKKKGYKELYEKFKEKVDKLKELAGGKKPKPENFPDKEKFWQILEELIDILVEYEMKKLEEELKKSDFYKDPEKKKAFEKIVEEALKQYKAGKPVSPEVGELESGLGEEYKEKAIALALYKGEK	1.8414017587912626	0.9162299418325263	73.17877960205078	0.7505837678909302	7.50463342666626	nan	10000.0
monomer-200-nr2-run1_result_15	46	SLEEKLKPPYLEEYKEEAKKLSPIFEEKFEEILKDYKSNKVKSYWSIKATIFLDLFDLLTKNKKNLDEYLDKKLEEIKKAGYEEIAAKFQKIIDKLKELAGGKEPKPSNFPDKEEFWKTVEELIDVLVEFEMKKRREAFEASPWYADPAARAAYEAVVAAALAEYQAGKEVSAAVGAAASGLGPEVLELALAEALYLGDK	1.5286889288581513	0.9362751401230708	75.9239273071289	0.7934448719024658	6.846136093139648	nan	10000.0
monomer-200-nr2-run1_result_15	47	ELDEKLSPPKLEELKKKAEELSEIAKKKFEEILKSYESNENKKYSSIKASIFLDLFEKLTNNENNLEEYLENKLKELKEEGYEELYEKFKKLYDKLKELAGGKKPTISNFKDKEKFWEIIEEIEEVLLEYEIKKLEEKLKASEAYKDPEKRAAFEKIVEKALEEKKAGKKVSKSVGDIESGLGEELKEDAIAIALYKGDK	1.7573590821583784	0.9104467221865568	78.01390075683594	0.8383617401123047	5.86722993850708	nan	10000.0
monomer-200-nr2-run1_result_15	48	ELDELLSEPKKKEIEELAEKLSPIAKKKYEEIKKAWESNENRSYWAIKAKHFLELLELLTKNDDSLDEYLESKLQEMKEAGYEELAKEFEEKINELKELSGGKPAKIENMPDKEKFWEIVEELIRILVEYEMLKAREAWAASPAAKDPAARAAYEAIVAAALAQYQAGEPVSADVGAAAAGLGPELVELALAEALYRGEK	1.5636734931167047	0.9315560652833577	73.52989196777344	0.7477823495864868	7.878438472747803	nan	10000.0
monomer-200-nr2-run1_result_15	49	ELDKLLSPPELEKIKEEAEKLSPIAKELFEEILKAYESKENPLYWRIKATIFLELWKKLTEDDDDLDKFLEEKLEEMKKAGYEELAKKFEEVYEKLKELAGGKPAKPENFPDKEKFWEIVKELIEILVEYEMKKLEEAFRASPFYQDPERRAAFERVVEAALAAYEAGEEVSREVGDLDSGLGEEALELALAFALYRGEK	1.5724323236316304	0.9298847485507767	76.5755844116211	0.8093575239181519	6.450493812561035	nan	10000.0
monomer-200-nr2-run1_result_15	50	ELEEKLKEPKLSELKKKAEELSEEVKKEFEEILKNYESNKNKEYYSIKASIFLELFELLTNDKDNLEEYLEKKLEELKEEGYEELYEEFKKLYDKLKELAGGKKPKIENFPDKEEFFKTLKELKEVLLKYEIQKLEDELKKSEWYKDPEKKKAFEEIVEKALKEYKEGKEVSPSVGDIESGLGEEIKKKAITIALYKGEK	1.515094895677099	0.930769608653311	78.46780395507812	0.8426420092582703	5.91259241104126	nan	10000.0
monomer-200-nr2-run1_result_15	51	ALDERLAPPRREELEARAARESPLVRRRMEEILAAHESRENPLYNRIRASVFLELFELLTDDEDDLDAFLDEKAEEMKRDGYEELYAEFQKLRDRLRELAGGQPARPENFPDKERFWEIVEELERVLVEYEMRKLRDELEASPWWQDPAARAAFEAIVAAALEQRKAGQPVSPAVGDLASGLGPEYVELAIAFALYEGDK	1.0330497126125042	0.9661707634781004	80.41548919677734	0.8545804619789124	5.237736701965332	nan	10000.0
monomer-200-nr2-run1_result_15	52	SLEEKLSEPKLKELEEEAEKLSPLAKKAFEEIKAAYESNENREYSRIKATVFLELFELLTKNKEDLEKFLEEKLEELKEAGYEELAKKFQELIDKLKELAGGKPPKPENFPDKEKFWETVQELIDVLVEYEMKKRLDAFEASPWAADPEARAAFEAIVAAALAARQAGQPVSPAVGDLAAGLGPEAVELALAYALWLGDK	1.8087923521520088	0.9126365572750496	72.81708526611328	0.7350802421569824	7.840738296508789	nan	10000.0
monomer-200-nr2-run1_result_15	53	KLDELLKEPELSELKKEAEKLSPIFKEKFEEILKAYESNENPSYTRIRASVFLELFNLLTKNKNDLKDYLNKKLEELKKDGYEELAKKFQEVIDELEELAGGKEPKISNFPDKEKFFEILEKLEDILVEYEMKKRLDAFEASPWYQDPAARAAFEAIVDAALAQRQAGQPVSPDVGALASGLGPEAVELAIAFALYRGDK	4.690596740022369	0.7556253617595234	70.58973693847656	0.7186329364776611	8.515494346618652	nan	10000.0
monomer-200-nr2-run1_result_15	54	ELDELLAPPRLERLRERAAELSPLWKKRFDEILEAHRSRRNPAYWRIRATVFLTLFELLTEDDDDLDAFLDEQLAEMRAAGEEELAARFRALRDRLRELAGGEPARIENVPDLEKFMEIVEELEDVLVEYEMRRRRDAFAASPLAADPAARAAYEAIVAAALAAHRAGEPVSPEVGAAAAGLGPEAVELALAEALWEGER	2.053696786645356	0.8875243631005664	76.4172134399414	0.7979663610458374	6.5111212730407715	nan	10000.0
monomer-200-nr2-run1_result_15	55	ELEKKLAPPRLEELKKKAEELSPIWKEKFDEILKAYESKENPEYWAIYATIFLDLFELLTEDKEELEKYLEEKLEELKKAGKKELYEKAKKVYDKLKELAGGKKPKVSNFPDKEKFDEIVEELIDILVEYEMEKRREAWAASPLAADPAARAAYEAVVAAALAAYEAGEPVSPEVGALAAGLGEEALALAIAEALHRGEK	1.5853633158512037	0.9307053867457339	72.55469512939453	0.7278674244880676	7.840734481811523	nan	10000.0
monomer-200-nr2-run1_result_15	56	ELDARLAPPRRERLEEAAARASPEVRAAFEAILAAHESAENPEYWRIRASVFLDLFERLTEDRDDLDDYLERRLEELREAGEEELAAEFERLIQRLKELAGGKPARPSTFPDPEAFWATVRELEDVLVDFEMARRRRAFEASPAAKDPAARAAYEAVVAAALEAYRAGEPVSPELGAAAAGLGPELLALARAEALWLGER	10.016985477466783	0.3742461292657066	53.161075592041016	0.3671775460243225	17.70612335205078	nan	10000.0
monomer-200-nr2-run1_result_15	57	ELDKLLSPPELEKLKEKAEELSPIVKERFEKILKDYKENVNPEYSRIIASKFLELFKLLTEDEDKLDEYLDKKLEELKEAGYEELAEEFKKIIEELKKLAGGKKPKVENFPDKEKFFETVEKLIKILVEYEIKKKKEELEKSDFYKDPEKRKAFEKIVEKALEEYKAGKPVSKKVGDLESGLGEEYKEKAIELALYEGEK	3.967699753930541	0.7813728496088104	71.40081024169922	0.7025456428527832	7.950080394744873	nan	10000.0
monomer-200-nr2-run1_result_15	58	DLEERLSPPRLERLEREAAELSPIARERFERIRRAWESRENPEYARIEASVFLDLWELLTEDKDNLKEYLDKKLKELEEAGEKELAEKFKELVEELEKLAGGEKPKIENFPDKEKFWEIVEELIKVLVEFEMEKRRRAFEASPFYADPAARAAFEAIVAAALAERKAGRPVSPEVGALDAGLGPEAVALALALALYEGDK	1.6957182094894057	0.9282586645316178	74.87899017333984	0.7790200114250183	6.663173675537109	nan	10000.0
monomer-200-nr2-run1_result_15	59	DLEEKLKPPYLEKLEEEAEKLSPIAKKEFEKIKKAYESNENKKYYSIEATIFIELFELLTEDKKNLEEYLNSKLEEIKKAGYEEIAKEFKKKIDELKELAGGKEPKIENFKDKEKFWEIIEELRKILLEYEMKKLEEEFKASPFYQDPELRKQFEAIVEKALEQYKKGEKVSKSVGDIESGLGEEYKELAIALALYKGEK	1.0718330572892825	0.9644286728492463	74.93779754638672	0.7863708734512329	7.014025688171387	nan	10000.0
monomer-200-nr2-run1_result_15	60	SLEEKLSPPYLEKLKKEAEKSSPIVKKAFEEILENYKSKKNKKYYSIKATHFIDLWELLTEDKDNLEDFLDSKLEELKKEGYEELAEKFEKLYNELKELAGGKKPKPENFPDKEKFWKIVEELIDVLVEYEIKKRLDAFKASDFYKDPEKRAAFEAIVEKALEEYKAGKEVSKEVGKLLSGLGEEYIELAIEIALYEGEK	1.6156466772257818	0.9252973248391456	72.57125854492188	0.706030011177063	8.096080780029297	nan	10000.0
monomer-200-nr2-run1_result_15	61	TLEERLAPPRLERLRARAAELSPLVRARFEEILAAHESRTNPRYWAIRATVFLDLFERLTEDEDDLRAFLDEELAKLREEGYEELAARFAELVARLEELAGGEPPRPERFPDPERFWEILAELEDVLVEAEMLRRRRAFEASPAWADPEKRAAFEAVVEAALAAYQAGEPVSPDVGALAAGLGPELLELALELALYRGEK	2.5929483443246903	0.8522270367873052	73.80137634277344	0.721987783908844	7.950639247894287	nan	10000.0
monomer-200-nr2-run1_result_15	62	ELDKKLSEPELKKLEEEAKKLSPLFEKKFKEIKKAYESNENYKYSSIKATEFLELYDLLTNNKKDLEKYLENKLEEIKKAGYEEIAKEFEKLYNELKELAGGEEPKIENFPDKEKFFEIIDKIIDVLVEYKMKKLEEEFKKSEWYKDPEKRAAFEKIVEAALAEKKAGKPVSKSVGELESGLGEEVIDLALALALYKGDK	2.1480458157597364	0.8974514242440602	74.9697494506836	0.7996113300323486	6.6456170082092285	nan	10000.0
monomer-200-nr2-run1_result_15	63	ELEEKLKPPKLEEYEEEAKKLSPIVKEEFEKILKDYKSNYNPEYSKIYATVFLDLFEKLTKNNNDLDKYLENKLEELKKDGYEDLYEEFKKKYDELKELAGGKPPKIENFPDKEKFWKIVKELIDILVEYEMKKKEEEFKASPFYKDPEKRAAYEKIVEKALEQYKKGEKISKDVGKIESGLGKEYVDLALAEAAYRGDK	1.3787324634584963	0.9425005963845824	72.5792007446289	0.7148786187171936	8.896288871765137	nan	10000.0
monomer-200-nr2-run1_result_15	64	SLDEKLSPPKLERIKELAEKLSEEAKKAFEEILKAYESNLNKSYYSIKATVFLDLFEKLTENNDDLDKFLEDKLEELKKKGYEELYKKFKELYDKLKELAGGKPPKVSNFPDKKKFWEILQEIIDVLVEYKMKEREEELEKSPFMKDPEKKKAYEEIVKKALEEYKAGKKVSKSVGDIESGLGEEYVELALAKALYEGEK	1.5474349241310128	0.9293554544309288	74.6842041015625	0.7865616679191589	7.1415205001831055	nan	10000.0
monomer-200-nr2-run1_result_15	65	ELDKLLSEPELEKIEEEAKKLSPLFEKKFKEIKEAYESNVNPEYSRIRASVFLELFKLLTENKDNLEEFLDSKLKELEEAGYEELAKEFKKLIDELKKLAGGKPPKISNFPDKEKFFEIVEKLEDVLVEYEMLKRREALEASPWYADPAARAAYEAIVERALAAYQAGQPVSPEVGALAAGLGPEVVELALAEALYRGEK	1.777660674786541	0.9143194045215491	72.1706771850586	0.7091728448867798	8.365330696105957	nan	10000.0
monomer-200-nr2-run1_result_15	66	KLDELLSPPKLEELKERAEKESPLVKKRFEEILAAYESNRNRSYWSIKASVFLELFDLLYNDDENLEKYLEEKLEELKEAGYEELAKKFKELVEKLKELAGGKKPKPSNFPDKEKFWEIVEELIDVLVEYEMLKRREALRASPWYQDPAARAAYERVVEAALAQYQAGQPVSPEVGALDAGLGPEVLEEAIAEALWRGDK	1.3480319764094457	0.9449181519544589	73.02355194091797	0.7484580278396606	7.650288105010986	nan	10000.0
monomer-200-nr2-run1_result_15	67	KLEERLSEPKLKELEKLAEKESPIVKKKFEEIKAAYESQENPRYWSIKATVFLDLYELLTKDKDDLEEYLDKKLEELREDGEEELAAEFEKIIEELKKLAGGKKPKPENFPDKEKFWETLEKLIEVLVRYEMLRERRAWEASPWAQDPAARAAYEAIVAAALAAREAGQPVSRSVGDLDSGLGPERVDLALAEALYRGDE	3.6003775661895454	0.7811713023013206	67.75373840332031	0.657995343208313	10.330574989318848	nan	10000.0
monomer-200-nr2-run1_result_15	68	DLEARLAPPALERWEARAAQASPEVRAWFEEARAAWESAFNPEYAAIRARVFLELFELLFDDEDDLEEFLDRELARLREAGEEELAAAFEAEVAALRELAGGERPRPERFPDPERAWAILRRLADLLVEAEMRERRAALEASPWYADPAARAAYEAIVEAALAERRAGRPISPAVGDLAAGLGPEVVALALAEAAWRGDR	3.2835852335153266	0.8289425557179746	75.26779174804688	0.7926176190376282	6.574034214019775	nan	10000.0
monomer-200-nr2-run1_result_15	69	KLEELLSPPKLEELEKEAKKLSPIYEKLFEQIKKDYESNVNPRYTSIKASHFLELHELLTKNKDNLDEYLEKKLEEMKKAGYEDLAKEFQKLYDELKKLAGGKKPKIENFPDKEKFFEILEKIIDILVEFEMKKLREAFEASPLWQDPEARAAYERIVDAALAEYQAGKPVSPSVGDLDSGLGPEAVELAIAEALYRGEK	1.54593330419939	0.9331480435848379	76.04310607910156	0.7865244746208191	6.541965007781982	nan	10000.0
monomer-200-nr2-run1_result_15	70	DLEEKLSPPRREEIEERAKKESPIVKKKWEEIKAAYESKENPEYTAIKATIFLELFDLLTDDKDDLEEFLESKLQELKEEGYEELAKEFQELYDKLKELAGGKKPKISNFPNKEEFWKTVEKLIEVLVEYEMRRRREAWEASPLAQDPEARAAFEAVVERALAARQAGEPVDPSVGDLESGLGEEALALARALALYEGDR	1.489410981093384	0.9390948893474195	75.06908416748047	0.790809154510498	7.029314994812012	nan	10000.0
monomer-200-nr2-run1_result_15	71	ELEELLSEPKLKRLEEEAEKLSEEAKEAFERIKKAYESKENPEYNAIYAKIYLELYELLTDDKDDLDEFLDKKAEELKKDGYEELYKKFKEVKEKLKELAGGKKAKPENFPNKEEFWKTVKELIDILVEYEMKKKREELEKSPFMKDPEKKAAYEEIVKKALEAYKKGEPVSESIGDIESGIGEKYKQLALAEALYLGEK	1.7900444497037475	0.9147145403711509	72.5220718383789	0.7390881776809692	7.845226764678955	nan	10000.0
monomer-200-nr2-run1_result_15	72	ELEEKLKPPKLEELEEEAKKLSPLAKEAFEKIKKAYESNENPLYTKIEATVWIDLFEKLTKDDEKLEEYLDKKLEELKKEGYEELAEKFEKLRDELKKLAGGKKPTVENFPDKEKFWEILEKIREVLVEYEMLKLRKALEASEWYKDPEKRAAYEAIVERALAAYKAGEKVSPEVGDIESGLGEEVKELALAEALYRGDK	6.116984606372084	0.7089817332346884	61.73418426513672	0.6516814231872559	11.978304862976074	nan	10000.0
monomer-200-nr2-run1_result_15	73	ALEERLSPPRLEEYRERAAKTSPLFKERMERILEAHASRENPAYNAIRATVFLDLFDKLLNNDDSLDEYLERKLEEIKADGYEDLAAEFEAVYEELKKLAGGKKPTIENFPDKEAFFETLERLIDLLVEYEMLRRRRAWEASPWAQDPAARAAFEAVVAAALAARRAGEPVSPEVGALAPGLGPEALELALAEALWRGER	2.521529609373424	0.8454510982254143	76.05341339111328	0.7839251160621643	6.892215728759766	nan	10000.0
monomer-200-nr2-run1_result_15	74	KLEELLSPPELERLKKRAAELSPLVKERMEQILADHESKTNPLYTKIRASIFLELFELLTDDKKNLEEFLEKKLEELKEEGYEELAEEFEKLVEKLKELAGGKEPKPSNFPDKEAFWETVEKIEEVLVKFEMKKRREELEKSEFYKDPEKRAAFEKIVEAALEAYKAGKPVSPEIGDLESGLGEEYKELALAEALYEGEK	2.945934228130052	0.8606693696750571	70.53435516357422	0.7052120566368103	9.310708045959473	nan	10000.0
monomer-200-nr2-run1_result_15	75	ELEKLLKPPELEKIEEEAKKLSPIAEKKFKEIKKAYESNVNKKYWSIKAKVFLELFKKLTENDNKLDEFLDKKLEELKKAGYEELYKEFEKIYNKLKELAGGKEPKISNFKDKDKFFETLEELEKILVEYEIKKLKEEFEKSPWYKDPEKRKAFEKIVEEALKQYKEGKPVSPEVGDLESGLGEEVKELALAFALYEGEK	4.587855905461523	0.7451055971170529	72.89241790771484	0.7505387663841248	7.221339702606201	nan	10000.0
monomer-200-nr2-run1_result_15	76	ELEEKLSEPNLEKYKEKAEKLSEIAKKKFEEILKNYKSNTNKEYYSIKATEYLKLFELLTENKNNLDEYLDEKLKEIKEEGEEELAKKFKEVYDELKKLAGGKKPTIENFPDKEKFWETVEKLIEILVEYEMLKRLKAFEASEFYKDPEKRAAFEAIVKRALEAYKAGKPVSPKVGDIESGLGEEVKKLAIAYALYLGEK	1.4175306796663285	0.9403155401578495	71.83969116210938	0.7444442510604858	7.889318943023682	nan	10000.0
monomer-200-nr2-run1_result_15	77	KLEELLSEPKLSEYKEEAEKISELYKKAFEKILEAYKSNENKEYYSIKATIFLELFELLTKDKDNLEEFLESKLEELREAGYEELAARFREIVEELKKLAGGEKISIENVPDKEKFLKTVEKLIDVLVEYEMLKRREALEASPFYKDPEKRAAYEKIVEAALAQYKAGEKVSKSVGDLDSGLGEEYKELAIAEALYLGEK	1.904148328352273	0.9114763473726853	74.86480712890625	0.7860289812088013	7.579179763793945	nan	10000.0
monomer-200-nr2-run1_result_15	78	DLEERLSPPKLEELKKKAEEASPLVKEMFEKILKSYESNENPEYSRIYASVFLDLFEKLYNNDDNLDEYLDSKLEKLKEEGFEELAKKFQEEIDKLKKLAGGKKATPENFPNKEEFWETLKKLIDILVEYEMEKRRRALEASPFYQDPAARAAYEAIVEAALAAKEAGEPVSPEVGAAASGLGPEYVELALAEALYRGEK	1.2286990228556567	0.9553951531983961	73.78388977050781	0.7654763460159302	7.690154075622559	nan	10000.0
monomer-200-nr2-run1_result_15	79	KLDELLKPPKLEELKEEAEKLSEIAKKRFEEILKAYESKENPEYWSIKASVFLELFEKLTKDKNDLEKFLDEKLKELEEAGYEELAKKFKELIDKLKELAGGKKPKVSNFPDKEKFFEILEELIDVLVEYEMKKRREAFEASPWYKDPEKRAAYEAIVERALAEYQAGRPVSPSVGDLESGLGEEVLALARAEALYRGEK	5.341108902215805	0.7071844928517531	71.6308822631836	0.7519134879112244	7.783638954162598	nan	10000.0
monomer-200-nr2-run1_result_15	80	KLEELLSPPELERLEERAAKESPIVKEEFEKIKKDYESNVNPRYSSIYASVFLELYRLLTDDKDDLEEFLDKKLEELREAGEEDLYKKFQELYDKLKELAGGKKPKPENFPDKEKFWEILKELIDVLVEYEMLQRERALRASPWYQDPAARAAFEAVVERALEQYRRGEPVSPEVGALASGLGPERLEEAIALALYRGEK	2.1708720807891706	0.8919967025851466	71.8183822631836	0.7236508131027222	8.114239692687988	nan	10000.0
monomer-200-nr2-run1_result_15	81	ELDEKLKEPKLKELEKKAEEASPIFKEKFEEIKKAYESNENKKYTSIKAKIFLELFDLLYNNKNDLDKFLDDKLKELKEDGEEELAAKFEELINKLRELAGGKKPSPENFPDKEKFYEIVEELEKVLVEYEIKKLRRELEASPFYKDPEKRAAFEAIVKRALEAYKAGKPVSKSIGDIESGLGEEYLEIALTIALYEGEK	3.1689644147540323	0.8030581066506818	74.36731719970703	0.7822431325912476	7.410531997680664	nan	10000.0
monomer-200-nr2-run1_result_15	82	SLDEKLKPPELEKLKKKAEELSPIVKELFEKILKNYKSNKNKSYYSIYASIFLDLFELLTNDNKNLEKYLEEKLEELKKAGYEELAKEFEKVYNKLKELAGGKEPKPENFPDKEKFWETVKELIDILVEYEMKKKLEEFEKSPFYKDPEKRAAFEKIVKAALEQYQAGKPVSKSVGELDSGLGEEYIELAISLALYLGDK	1.1619902695589355	0.960124470527231	74.48576354980469	0.7712622284889221	7.323673248291016	nan	10000.0
monomer-200-nr2-run1_result_15	83	ELEEKLKPPRLEEYKKEAEKLSPLVKKRFEQILKDYESNKNPEYWRIKASVFLELFDLLTKDKDDLEEFLDKKLEELKEAGYEELAEKFKKVIEKLKELAGGKKPKVSNFPDKEKFFETVEELIDILVEYEMLKRREAFEASPWAQDPELRAAYERIVEAALEEYKAGKPVSPAVGDLEAGLGPEVRELAIAEALYRGEK	1.3417820361191841	0.9444843948353658	74.6835708618164	0.759487509727478	7.122165679931641	nan	10000.0
monomer-200-nr2-run1_result_15	84	ALEERLAPPERERIEEEAAKLSPIVKKRWEEIKAAYESRQNPRYWAIRATIFLDLFELLTNNKDDLDKWLEEQAERLREAGEEELYEEFQKKREELKKLAGGKPPKPENFPDKEKFWKIVEELIDILVRFEIRRRLEAWEASPAAADPALRAAFEAVVEAALAQYRAGEPVSPEVGALASGLGPELLDLALELALYRGEE	4.580165720057904	0.7611902529110839	69.6820297241211	0.6911735534667969	9.47070026397705	nan	10000.0
monomer-200-nr2-run1_result_15	85	SLEERLSPPELEKLEEKAKELSPIAKELFEKIKKDYESNRNPEYYKIRATIFLDLFDLLTENKDDLDKFLDEKLEELKKAGYEELAEKFEEKIKELKELAGGKKPTISNFPDKEKFFEIVKELIDILVEFEMLKRREAYEASPFAKDPAARAAYEAIVERALAQYQAGEEVSPSVGDLAAGLGPEAVALAIAEALYRGEK	1.8635059664040752	0.9210156289741039	70.56254577636719	0.6879967451095581	8.970039367675781	nan	10000.0
monomer-200-nr2-run1_result_15	86	ALDELLSPPALERLREEAAKLSPLWRQAFEEILAAHESRENPAYWRIRATHFLELHQLLTENKDDLEDFLEEKLEELREEGEEELAARFEELYERLKELAGGKPPKVENFPDLERFMEIVQELIEVLVEYEMERRRRALEASPWYKDPAARAAYEAIVERALAARQAGRPVDPSLGDLAAGLGPEVVELALAEALYRGDR	3.61554216045333	0.7840359291233172	63.19477462768555	0.5465408563613892	13.398794174194336	nan	10000.0
monomer-200-nr2-run1_result_15	87	SLEERLSPPELEKLEEEAEKLSPIAKKKFEEIKKAFESKENKSYWSIVATHFLDLFELLTKDEEKLEEFLDKKLEELKKDGYEELYEKFKKEVEKLKELAGGEKPKIENFPDKEKFFETLEKLIDILVEYEMKKRWDALKASPFYKDPEKKAAFEEIVKKALAEKKAGKKVSPEVGKIKSGLGEEYIELAIAFALYEGDK	1.1368853728738548	0.9631381954913012	76.47566986083984	0.8061476349830627	6.458438873291016	nan	10000.0
monomer-200-nr2-run1_result_15	88	ELDEKLKPPRLEKYKKEAEELSELVKERFEKILKDYESNKNKDYSKIKASIFLELFELLTENKENLDEFLENKLEELKKEGKEELYKEFEKVYNKLKELAGGKYPSIKNFPDKKKFEEIIEELEKILLKYEIEKKKKEFEASEFYKDPEKRKAFEEIVEKALKEYKEGKEVSKEVGKIESGLGEEYLNLALSLALYEGEK	1.4886969202520721	0.9338224820066873	76.2632827758789	0.7933516502380371	6.416073322296143	nan	10000.0
monomer-200-nr2-run1_result_15	89	ELEEKLSEPKLKKLKELAEKESPIVKEAFKKIEENYKSNYNPEYYKIYASIFLDLFELLNEDKDNLDEYLNNKLEEIKKDGEEELYKKFKEKYDELKKLAGGKPPKPENFPDKEKFWKIVKEIIDILVEYEILKKKKEFEASEFYKDPEKKAAFEQIVKKALEQYKKGEKVSKSVGDINSGLGEKYIQLAIDLALYLGEK	1.3149063223214688	0.9482034194421641	74.63050842285156	0.7560821175575256	7.200267791748047	nan	10000.0
monomer-200-nr2-run1_result_15	90	SLEERLAPPELERLEERAKKESPIAEKLFEEIKEAYESQQNPLYWRIYATIYLDLYDLLNDNKDNLEEYLEKKLEEIKKAGYEELAEKFKKEIEKLKELAGGKKPKIENFPDKEKFWETLEKLIDILVEYEMLKLREAFEASPWAQDPEARAAYEAVVERALAAYRAGEPVSPAVGDLASGLGPEALELALAEALYLGER	3.048524000593751	0.8438364133966048	70.56031799316406	0.6946954727172852	9.140482902526855	nan	10000.0
monomer-200-nr2-run1_result_15	91	KLDELLSEPNLSKLKERAEKESPIFKELFEKILKDYESNYNKSYSSIYASHFLDLYLLLYENKDELDKYLEEKLEELKKDGEEELAKKFEELIKKLKELAGGKPPTPENWPDKEKFYKILKELIDVLVEYEILKAVRALEASPWYQDPEARAAFEAIVERALEQYKAGEPISPEVGDLESGLGEEVLELALSLAAYLGDK	3.469755252065975	0.8208102910209065	70.77667999267578	0.7360683679580688	8.218562126159668	nan	10000.0
monomer-200-nr2-run1_result_15	92	SLDEKLKPPKLEELEKKAKELSPIWEKRFKEILENYESKKNPLYTRIKAEIFLDLFELLTKDNNNLDDYLNSKAEELKEAGYEELYEEFKKVYEELKKLAGGKEPKIENFPDKEKFAETVEKLIEILVEYEMKKLEEELKASPFYKDPEKKAAFEKIVEKALEQYKRGEEVSPEVGDLESGLGEEYLEKAIALALYRGEK	5.896506575584803	0.679578853146253	74.06912994384766	0.7841802835464478	6.894769668579102	nan	10000.0
monomer-200-nr2-run1_result_15	93	DLDEKLSPPKLEKIEEEAKKLSPIFKKRYEKIKKDYESNVNREYTSIRASIFLDLYEKLTEKSKDLEEFLEKKAEEIKKDGEEELYKKFKELIEELKKLAGGKEPSIENFPDKEKFFEVLEKLEDVLVEYEMLKRRRAWEASPWAQDPAARAAYEAIVEAALAEYRAGRPVSPDVGDLASGLGPEVRELALAEALYRGEK	1.3691494084230074	0.9457225980521616	73.0034408569336	0.7569193840026855	7.592143535614014	nan	10000.0
monomer-200-nr2-run1_result_15	94	ELEEKLSPPRLEEIKKEAEKLSKEFKELFDEILENYKSNTNPRYYSIKASIFLELYELLTKNKEDLEKFLEEKLEELKEEGFEELAKEFEELYNELKKLAGGKPPSPENFPDKEKFWEIVKKLIDVLVKYEILKRLRELAASPWFQDPEKRAAFLAIVEKALEAYKRGEPVSKSVGDLASGLGEEVKELALEIALYLGDE	3.253595738013285	0.7787385079476544	72.77682495117188	0.7162290215492249	8.151604652404785	nan	10000.0
monomer-200-nr2-run1_result_15	95	KLDELLSPPKLEEYEKKAEELSEEAKKRFEKIKKDYESNVNYEYSKIKATVFLDLFELLTKNNNDIEKYLEEKLKEIKEDGYEEIAEKFQEVIDKLKELAGGKEPKISNFPNKEEFFKTIEELIDILVEYEMLKKLDAFLASPAYKDPEKRAAFLEIVRAALEQYKAGQPVSPAVGDLAAGLGEELKTLAISLALYLGEK	1.7869914145775392	0.9160063217735531	74.75000762939453	0.7574113607406616	7.048728942871094	nan	10000.0
monomer-200-nr2-run1_result_15	96	ELEERLSPPRLERLKEEAEKLSEIAKKRFEEILEKYKSKFNPLYSAIEATVFLDLFELLTENKDDLEEYLEKKLKELKEDGYEELYEKFQKLYDELKKLAGGKPARVENFPDKEKFFEILEEIEKVLVEYEMLKRREAFEASPLYADPEKRAAYEAIVERALAQYQAGEEVSPEVGDIESGLGEEAIELALAEALYRGEK	1.5075500545148868	0.9362690831184238	77.36427307128906	0.829545259475708	6.1627302169799805	nan	10000.0
monomer-200-nr2-run1_result_15	97	ELDEKLAPPYLERYREEAEKLSPIAKEMFDEILAAYKSNENPLYNRIKATHFLDLFDKLTNNDDSLDKYLEEKLKELKEAGYEELYKKAKEVYDKLKELAGGKKPTPENFPDKEKFWETVKELIDILVEYEIKKLKEEFEKSPIYKDPEKRKAFEKIVEKALEQYKAGEKVSKDVGKLESGLGEEVKELALALALYKGDK	5.216778623010589	0.6332370287902488	69.35021209716797	0.6939640045166016	8.794551849365234	nan	10000.0
monomer-200-nr2-run1_result_15	98	ELEERLSPPKLEEYKKKAEELSPIAKEEFEKILADYESNTNPEYTAIRATVFLDLFERLTENDDDLDAFLEEKLAELREAGREELAARFERLYEELQRLAGGQPATPENFPDKERFWRIVKELIEVLVEAEMLRRREALAASPFYKDPKKRAAYEAIVEAALAEYQAGKPVSPSVGDLDSGLGEEYLTLALAEALYRGER	1.3415820641087501	0.9589354552062214	76.65186309814453	0.7985563278198242	6.285788059234619	nan	10000.0
monomer-200-nr2-run1_result_15	99	ELDELLSEPKLEEIKEKAAKESPIVKKLFEKILAAHESNENKEYNRIYASHFLELFELLTKNEDNLDEFLDKKLEELKEAGYEELAKKFKEVVEKLKELAGGEKPSIENFPDKEEFWKTVEELIDLLVEYEMLKRREALEASPWYQDPEARAAYEKIVEAALAEYKAGKPVSKSVGDLASGLGEEVLELARAEALYEGEK	1.8236620445986282	0.9077410046565251	67.35160827636719	0.6874756813049316	10.049871444702148	nan	10000.0
monomer-200-nr2-run1_result_16	0	MMNPKGELSEGLKEKIKELAANFYKKLYELFNTNEGGKPFDEEKAKEYAEKIIKTLEKLFKELNIKLENEEILKIGIKEEIISSKKEDIEKYKFEKEYFKGNEKLKIYYELLIIKNENYKIVLLGAIYAKLDENGKIIGEPRYTFHIIILNKENKIIKEETIPFNDPELAEELSKGLKPIVEELLEKLRKEGKLKDKGEG	8.43654978178167	0.6043640915333123	66.92314910888672	0.6684807538986206	9.954505920410156	nan	10000.0
monomer-200-nr2-run1_result_16	1	MMPKDGSLSPGLKEKIKELAENIYKTLLEEFNTNKGGEKFDKKKAEEIAKKIIETLEKIFKEKNIKLENEKIIKIGKKEIIISNSPEDIKKFNFKKNFFKGNEKLKIIYEILIIYNDDYMLVLVGTVYAKLNEEGKIIGEPKYAFSLYILNKNREIIEEKVIPFNDKELAEELAKGLKPIVEKILEELEKKGILKWPGEG	3.929368251006396	0.8342731034047308	61.06018829345703	0.6131224036216736	11.328791618347168	nan	10000.0
monomer-200-nr2-run1_result_16	2	MMPEDGSLSPGLREEIRRLAERIYRLRQEEFNTNPGGQPFDEKAAEEIAEKLIKTLEELFKELNIKLENPKILRVGIREITISSSEEDLEKFKFEKKYLEGKQKLKIRYELLIIYNDNYTIVLVGIVYALLDEEGKIIGEPRYTFAIYILNKNREIIAEKVIPINDPELAEELAKGIKPIVEEILEELRKKGILKWPGEG	2.023941170515749	0.927262320695154	81.05425262451172	0.867368757724762	5.132114887237549	nan	10000.0
monomer-200-nr2-run1_result_16	3	MMPPDGSLSPGLRAAIRRLAADTHRRLRELFDTNPGGEAFDEAAADAIADELIATLEALFRELDIRLEDPELLEVGWRRLLLSSSPEDRERFRFERDFLEGDQRLELHYRLLIVRNADYTLVLLGVVYALLDAEGKVVGEPRYAFALLLLDRERKVLARRVIPVNDPELAEALARGLEPLVEELLEELEEAGVLDWPGRG	19.182347579871127	0.27552237190879486	50.52300262451172	0.39204293489456177	15.30709171295166	nan	10000.0
monomer-200-nr2-run1_result_16	4	MMNENGELSPGLKEEIRELARNLLKTLKEEFNTNKGGEPFDEEKAEKIAEELIKTLEKLFKELNIKFENPKIIKIGKKEITITSKPEDIKKFKFEKNFLEGDKKLKIIYELLIIYNDEYTLVLAGIVYQLLDENGKPIGEPKYAFAILILNKNEEIIAKEVIPVNDPELAEELAKGLEPIIKEELEKLRKEGILKWPGSG	1.5972470931269294	0.9388990025445674	76.96226501464844	0.8315561413764954	6.074990749359131	nan	10000.0
monomer-200-nr2-run1_result_16	5	MMPKDGSLSPGLKEKIKELASNLYRKLQELFNTNKGGQPFDEKAAEEIAEKIIKKLEEIFKELNIKFENEEIIYIGPKELIISSKPEDLKKFKFKKERFKGDEKLKIIYEILIIRNENYTLFLVGIIYQKLDKEGKPIGEPKYAISIIILNKEKKIIKEEVIPFNDEELAKELAEGIKPIVFKEFEELKKKGKIKYKGEG	2.188527667740448	0.9173750409145646	82.94501495361328	0.8658078908920288	4.624998569488525	nan	10000.0
monomer-200-nr2-run1_result_16	6	MMNKEGKLSEGLIEEIKELARNMYKLLQEEFNTNKGGEPFDEEKAEEIAEKLIKTLEKIFKELKIKLENEKIIKIGIKELTISSKPEDLEKFKFEKKRLEGDKKLKIRYEITIIYNDNYTILLVGAVYALLDENGKIIGEPKYAFAIYILDKNKKIIKEEVIPINDEEEAKELAKGLKPLIEEELEKLIKEGKIKWKGKG	6.465258429588953	0.6924535972539958	69.70974731445312	0.668091893196106	8.724059104919434	nan	10000.0
monomer-200-nr2-run1_result_16	7	MMNSDGSLSPGLKEKIRELARDVHKRTQELFNTNKGGEPFDEKAAEEIAEKLIKTLEEIFKELNIKLENPKIIEIGWEEITISSSEEDIKKFKFEKNYFEGDEKLKIYYKILIIYNDEYTLLLVGINYAKLDKEGKIIGEPKYAFAIYILNKERKIIAEKVIPFNDPELAEELAKGLKPIVEEKLKELEKKGILKWPGEG	1.882399982633857	0.9302920625689387	78.4296875	0.846579909324646	5.7127556800842285	nan	10000.0
monomer-200-nr2-run1_result_16	8	MMPPNGELSPGLKEVIKELAKRIYKLLKEKFNTNPGGEEFDEEKAEEYAKKLIEKLEKIMKEKNIKLENPEILKIGFKEITITSKPEDLEKFKFKKKFFEGDEKLKIIYEIVIIRNENYTIVLVGIIYQKLDKNGKPIGEPRYAFAIYILDKNRKIIAKEVIPFNDKELAEELAKGIEPIVKEILKKLEKEGKLKWKGKG	1.9722060097265632	0.9264314666045521	75.03607177734375	0.7963452339172363	7.119322776794434	nan	10000.0
monomer-200-nr2-run1_result_16	9	MMPPDGSLSPGLKEEIKKLAARVYKELLEEFNMNKGGEKFDEKKAEEIAEKLIKTLEDIMKEKNIKLENPKILKIGTKEITISNSKEDIEKFKFKKNFLEGDKKLKIRYELLIIYNENYTIVLSGINYAILDKEGKIIGEPRYVFHIIILNKNREIIEEKTIPINDKELAEEIAKGLKPIIEEELKKLEKEGKLKWPGSG	1.5886589446625021	0.9446144337214841	78.65573120117188	0.8494527339935303	5.998950958251953	nan	10000.0
monomer-200-nr2-run1_result_16	10	MMPPDGSLSPGLRAEIERLAREIHRRRQEEFNMNKGGEPFDEEKAKEYAEKLIKTLEEIFKELNIKLENPEIIWVGWREIIISSKPEDIEKFKFKKKFLEGKKKLKILYKLLIIRNENYTLVLAGIVYQLLDEEGKPIGEPRYAFHIIILDKERKIIAEKVIPFNDKELAEELAKGLKPIIEEILEELEKKGILKWPGSG	14.0552221501272	0.2892637475123565	50.30769729614258	0.42389506101608276	16.49954605102539	nan	10000.0
monomer-200-nr2-run1_result_16	11	MLPEDGSLSPGLREKIKKLAEEVYKKLQELFNTNKGGEEFDKKKAEEIAEKLIKTLEKLFKEKNIKLENPEILEVGWKEIVITSKEEDLKKFKFEKEFFKGDEKLKIYYKILIIRNENYTLVLVGIIYAKLNKEGKIIGEPRYVFHIIILNKNREIIAEETIPINDKELAEELSKGIKPIVEKILDELEKEGKLKWEGEG	1.8190996407438256	0.9266110600291446	78.43623352050781	0.8420281410217285	5.73030948638916	nan	10000.0
monomer-200-nr2-run1_result_16	12	MMPKDGSLSPGLKEKIKELARRMHEKLKELFNTNKGGEPFDEKKAEEIAEKLIKKLEEIMKELNIKFENEEIIKIGEIEEIISNKPEDIKKYNFKKKRFKGNEKLKIIYELLIIRNENYTLVLMGAIYALLNEEGKIIGEPKYAFHLLILNKERKIIKEEVLPINDKELAEELAKGLKKKVFEILEELEKKGELKWPGKG	1.9032802881284405	0.9163248389022303	73.0217514038086	0.7700923681259155	7.442028045654297	nan	10000.0
monomer-200-nr2-run1_result_16	13	MMNEKGELSEGLKEEIRKLAREMHKLLKEEFNTNKGGEEFDEEEAEKIAKKLIEEIEKLMKELNIKFENEEIINIGFKEILISNKEEDIKKYKFKKEFFKGNEKLKIIYKLLIIRNENYTLVLSGIVYQKLNENGEPIGEAKYVFALYILNKNKEIIAKKVIPINDEELAKEIAKGMEPIIKKILEELEKKGILKWPGSG	9.345332546592667	0.5116826644537781	58.013973236083984	0.567134439945221	13.576027870178223	nan	10000.0
monomer-200-nr2-run1_result_16	14	MMNEDGSLSPGLKEKIEELAADILRRRDELFNTNKGGEPFDEEKAKEYAEKLIEKLEKIFKEKNIKFENEKIIEIGWKEITISSKPEDIKKFKFKKKYFEGNEKLKIHYKLLIIYNDEYTLVLSGVVYAKLDENGKIIGEPRYAFHILILNKERKIIVKEVIPFNDKELAEELAKGLEPIIFEELKKLEEKGIIDWPGKG	1.7510907406037295	0.9311275146756531	76.44031524658203	0.8214775323867798	6.3610944747924805	nan	10000.0
monomer-200-nr2-run1_result_16	15	SMPPDGSLSPGLKEKIKELAENIYKKLQELFNTNKGGEKFDKKKAEEIAKKLIETLEKLMKELNIKFENPKIIYIGEKEIIISSKEEDLKKFKFKKEYLKGNQKLKIYYELLIIYNDDYTLVLVGIVYQLLDENGKPIGEARYTFAIYILNKNREIIAKEVIPINDPELAEELAEGILPIVKEELEKLEKEGILNWPGKG	1.5191595122098296	0.9408776218801068	76.47769927978516	0.8236905336380005	6.3601861000061035	nan	10000.0
monomer-200-nr2-run1_result_16	16	MMNSDGSLSPGLKEKIKKLAYDMYERLQKSFNMNKGGEKFDKKKAEEIAEKIIKTLEKLQKELNIKFENEKIIDIGIKEIIISNKPEDLEKFKFKKNFLEGDKKLKIEYKILIIYNDNYTLYLVGINYALLNENGEIIGEPRYTFAIYILDKNKKIIAEEVIPFNDEELSKELAEGLKIIVEEILKELEEKGILKYPGKG	8.716793533181145	0.4481662526501994	55.81789779663086	0.4481390118598938	14.264662742614746	nan	10000.0
monomer-200-nr2-run1_result_16	17	MMPPDGSLSPGLKEKIRELARDIQKKLQELFNTNPGGQEFDEKLAEEIAEKLIKTLEELFKKLNIKLENEKIIKIGWKEITITSKKEDLEKFKFEKEYFKGDEKLKIWYKILIIYNDNYTLYLVGIIYQKLDKNGKPIGEARYVFHIIILDKNKKIIAEEVIPINDPELAKEIAKGIKPIVEEIIEKLEKEGILKLPGKG	15.384696575570855	0.25802976102959513	49.87712860107422	0.40452471375465393	15.926182746887207	nan	10000.0
monomer-200-nr2-run1_result_16	18	MMNPDGSLSPGLKKEIEELAARFYRLRKEKFNMNKGGEKFDEKKAKEIAKKLIETLEKIMKELNIKLENEKILKIGIKEITITNKPEDIEKFKFKKKRFKGKEKLKIEYEILLIYNDKYMLVLVGANYAKLNEEGKIVGEPKYAFHIYILNKEKKIIKEEVIPINDKEEAEELAKGLKPIVEEILKELEKEGKLKWPGKG	10.847676198336448	0.33265704086413506	47.91027069091797	0.4202253222465515	15.47243595123291	nan	10000.0
monomer-200-nr2-run1_result_16	19	MMPEDGSLSPGLKEKIRELASEIHRKLQELFNTNPGGKPFDEEAAKKIADKIIETLEKLMKELNIKFENPKILEIGWKEITISSKPEDLKKFKFKKEYLKGDQKLKIYYKILIIYNENYTLVLVGIIYQLLDENGKPIGEARYAFAIYILNKERKIIAEEVIPINDKELAEEIAKGIKPIVEEELEKLEKEGKLKWPGKG	8.274888021192481	0.6760005754376346	71.77933502197266	0.7176403403282166	7.729255676269531	nan	10000.0
monomer-200-nr2-run1_result_16	20	MMPEDGSLSPGLKEEIRELAAETHKKLRELFNTNKGGEPFDEEEAERIAEEIIKKLEELFKKLNIKLENEEILKIGWEEITISSKPEDIKKFKFKKEFFKGKQKLKLWYKITIIRNENYTLVLVGAIYQLLDENGKPIGEPKYVFAIYILDKNRKIIAFEVIPINDPELAKEIAEGLLPLVEEKLKELEKEGKLKWPGEG	7.376047634739511	0.6771650206463862	65.97643280029297	0.6515935659408569	9.036421775817871	nan	10000.0
monomer-200-nr2-run1_result_16	21	MMPPDGSLSPGLREEIRRLAARFLRKLYELFNTNPGGRPFDEEEAERIAEKLIKKLEELQKKLNIKFENEKIIRLGEKKITISNKEEDLKKFKFKKKRFKGDEKLEIVYEILIIYNDDYTLYLVGTVYAKKDKEGKIIGEPRYAFSIYILDKNKKIIAKEVIPFNDEELAKELAEGLEPIVEEEIEKLEKEGKIKWPGKG	1.8065067757200353	0.9294038368905203	73.28103637695312	0.7407516837120056	8.085342407226562	nan	10000.0
monomer-200-nr2-run1_result_16	22	MMPPDGSLSPGLKEKIRELAAETYKRLQEDFNTNKGGEPFDEKAAEEIAEKLINTLEELMKELNIKFENEKILKIGYKEITISSSEEDIKKFKFEKKYFEGDEKLKIRYSLLIIYNDKYTLVLLGANYAKLDKNGKIIGEPRYTFHLILLNEKKEIIAEKVIPINDEELAKEIAKGLKPIVEEILKELEEKGILKWPGSG	1.549626462982983	0.9439148207757274	76.63152313232422	0.8072293996810913	6.286271095275879	nan	10000.0
monomer-200-nr2-run1_result_16	23	MMPPDGSLSPGLKEKIRELAENILRRRKELFNTNKGGEEFDKEKAEEIAEKIIKTLEKLFKELNIKLENPKILKIGVQEKVISNKPEDIEKFEFKKDFFKGDEKLKIYYELVIIYNENYMLVLAGIIYAKLDENGKIIGEPKYAFAIYILNKNKEIIKEEVIPINDEELAKELAKGLKKEIEKILEKLEKEGKLDWPGKG	1.812886484482421	0.9341857866631763	77.45996856689453	0.8230594396591187	6.398360252380371	nan	10000.0
monomer-200-nr2-run1_result_16	24	MMPEDGSLSPGLKEEIRELASDIYRRLLEDFDMNKGGEEFDEEAAEKIAEELIKTLEELQKKLNIKFENEEILKVGWREIEITSKPEDIERFKFKKERFKGDEVLRIRYKLLIIRNENYTLVLLGAVYQLLDAEGKPIGEPRYAFAIWILNKNREIIAEKVIPVNDKELAEELARGLKPLVLELLEELEKKGELKLPGKG	12.793353588530092	0.29778091402478524	56.64936828613281	0.5120490789413452	13.116414070129395	nan	10000.0
monomer-200-nr2-run1_result_16	25	MMPPDGSLSPGLRKEIRELAADIHRETQEWFNMNPGGQEFDEEAAEKIAEKLIKTLEELMKKLNIKLENPEILKIGTQELTISSKPEDLKKFKFKKKYFEGDEKLKIRYKLLIIRNEDYTLVLVGINYAKLDAEGKIVGEPRSVFAIYILDKERKIIAKKVIPINDEELAKELADGIEPIVKEKLEELEKEGKLKWPGKG	1.707894610589275	0.93513693765749	79.54163360595703	0.8491407632827759	5.568717002868652	nan	10000.0
monomer-200-nr2-run1_result_16	26	SMPPDGSLSPGLKERIRELARRIHRRTQELFNTNKGGEEFDEEKAEERAKKIIETLEKLMKELNIKLENEEILEIGEKEITITNKPEDIEKFNFKKKYFEGDEKLKIHYEILIIRNENYTLVLVGVNYAKLDKNGKIIGEPRSVVAIIILDKNRKIIAFEVIPFNDEELAQEIAEGLKKIVEEELKKLEKEGKLKWPGKG	1.4584166555390556	0.9498130220125707	72.77786254882812	0.7429410219192505	10.26676082611084	nan	10000.0
monomer-200-nr2-run1_result_16	27	ELPPDGSLSPGLKEEIRELARRKLKRLLEDFNMNKGGEEFPEEKAEEIAEKLIKTLEKTFKELNIKFENYKIIKIGEKELTITSKPEDLKKFKFEKEFFKGKEKLKIIYELLIIYNDEYTLVLLGVNYAKLNEEGKIIGEPRTTFSLIFLNKNREIIKEETIPINDPELAEEISKGLKPIVEKILEELEKKGILNWPGKG	1.6089825701220124	0.9312225726304245	77.17573547363281	0.8386412262916565	6.061838150024414	nan	10000.0
monomer-200-nr2-run1_result_16	28	MMPKDGSLSPGLKKEIKELAERIHRLLQEKFNTNKGGEPFDEEAAEERAEKLIKTLEELFKELNIKFENEKILKVGEKEITISNKEEDIKKFKFKKKFLEGNQKLKIIYELLIIYNENYTLVLMGAVYALLDEEGKIIGEPRYAFSLYILNKEKKIIAEKTIPFNDKELAEELSKGLKPIVEKILKELLKEGKLNWPGKG	15.582207613187995	0.2520906071650754	44.7658576965332	0.35619238018989563	17.572587966918945	nan	10000.0
monomer-200-nr2-run1_result_16	29	MMNENGELSEGLKKEIKELASDILKKLKELFNTNKGGEPFDKEKAEEIAKKLIEELEKLFKEKKIEFKNEKIIKIGWIEKTISSKPEDLKKYKFKKKRLEGDKKLKIYYKLLIIYNDDYTLVLVGIVYALLDEEGKIIGEPKYTFAIILLDKNKKIIEKKVIPINDPELAEELADGIEIEVKKILEELKKKGIINYKGSG	1.627809287412293	0.9354124997818942	80.30799102783203	0.8686145544052124	5.2879133224487305	nan	10000.0
monomer-200-nr2-run1_result_16	30	MMPPDGSLSPGLKEEIRELARRLHRRLLEEFNMDKGGQPFDEEAAERIADELIETLEKLQKELNIKFENPEIIRIGEKEIIITNKPEDIKKFNFKKKFFKGDEKLKIIYEILIIRNENYTLLLVGIIYAKLDKDGKIIGEPRYVFAIYILNKNKEIIKEEVIPVNDKELAEEIAKGILPIVKEILEKLEKEGILKWDGKG	1.830418343943642	0.9359681716968398	82.69206237792969	0.8652708530426025	4.704710006713867	nan	10000.0
monomer-200-nr2-run1_result_16	31	MMNEDGSLSEGLKEEIRELAENIYKRTYEEFNLNKGGEPFDKEKAEEIAKKIIETLEKLFKELNIKLENPKILKVGPKELIISSKPEDIKKFKFEKEFFKGNEKLKIVYEITIIYNENYTLYLVGINYQKLDENGKIIGEPKYVFHIIILNKNKEIIAEKTIPINDKELAEELAKGIKPIVEEIIEELEKEGKLKWPGEG	11.370315063447611	0.34424000696088336	52.161529541015625	0.37884780764579773	17.732275009155273	nan	10000.0
monomer-200-nr2-run1_result_16	32	MMNPKGKLSPGLIEKIKELASRIYKKTLEEFNTKKGGEEFDEEKAEEIAKKLIETLEKLMKELNIKLENEKILEIGEKEIIISNKKEDIEKFKFKKNYLEGNKKLKIIYEILIIYNDNYTIYLVGVNYAILNENGEIIGEPKYTFAIYILNKNREIIAEEVIPINDKELAEEIAKGLKPIVEEEIEKLEKEGKLDWPGEG	1.712913437882699	0.9386937465109725	77.53904724121094	0.8358762860298157	6.2786688804626465	nan	10000.0
monomer-200-nr2-run1_result_16	33	MMPEDGSLSPGLKEEIRALAADTYRRLQELFNTNKGGEPFDEEKAKEIAEKLIKTIEKLMKELNIKFENPEILRIGWKEITISNKPEDLKKFKFKKNRFKGKEKLKIYYKLLIIRNENYTLVLMGVIYQKLDENGKPIGEARYTFALLFLNKNREIIKKEVIPINDKELAEELADGLEPIVKEELEKLEKEGKLKWPGKG	3.5554491908257573	0.7985300126238332	65.01371765136719	0.6474087238311768	10.813154220581055	nan	10000.0
monomer-200-nr2-run1_result_16	34	MMPEDGSLSPGLKEEIRRLAADIHRLLQEEFNTNPGGQPFDEAAAEKIAEKIIKKLEEIMKKLNIKLENEEILEIGWKEITITSKEEDLEKFKFKKKFLEGDQKLKIRYKLLIIRNENYTLILVGTVYQLLDKDGKPVGEARYAFSIYILNKERKIIYEEVIAFNDEELAKELAKGLKPIVEEILEELEKKGILKLPGKG	7.710701056558855	0.6502387335352989	72.16015625	0.7066947221755981	7.490270137786865	nan	10000.0
monomer-200-nr2-run1_result_16	35	MMPEDGSLSPGLKEKIRELARNLYETLLKEFNMNKGGEEFNEEEAEKIAEKIIKKLEELMKELNIKLENEKIIKIGPKEITITNKPEDIEKFKFKKNFLEGNKKLKIIYEIVIIYNDNYTIYLVGIVYALLDENGNIIGEPRYVFAILILDKNNKIIKKEVIPINDKELAEEIADGIEPIVKEIIEELKKKGILKLKGKG	1.3868218876616334	0.9517531912291863	80.24566650390625	0.8322418928146362	5.259655475616455	nan	10000.0
monomer-200-nr2-run1_result_16	36	MMPPDGSLSPGLIEEIRKLAEDVHRKLKELFNTNKGGEEFDKEEAEKIADKLIETIEKLQKELNIKFENPEILDIGEKEIIISNKKEDIEKFKFEKEYFKGNEKLKIRYKLLIIRNENYTLVLAGVIYQKLNEEGKIIGEPRYAFHLIILNKEKKIIAEKVIPINDKELAEELAKGLKPIIEEILEKLRKEGKIKWPGEG	10.365922539953308	0.3222820003765943	47.04739761352539	0.41259998083114624	15.933276176452637	nan	10000.0
monomer-200-nr2-run1_result_16	37	MMNEDGSLSEGIKEKIKKLAKEIYKRLREEFNTNPGGEEFDEEAAEKIAEKIIETLEKMFKELNIKFENPKIIEIGWKEIIISNSPEDIKKFKFKKNYLKGDQKLKLLYKILIIYNENYTLFLIGIIYALLDSEGKIIGEPRYTFAFILLNKNKEIIAFKVIPINDPELSEEIAKGIIPIVFKEIEELKKKGILNLDGEG	2.1777630929689376	0.9266814060678754	81.1108169555664	0.8606790900230408	4.918137073516846	nan	10000.0
monomer-200-nr2-run1_result_16	38	MLPPDGSLSPGLKEKIKELASRIHKKLKEEFNTNKGGEPFDEKKAEEIAKKIIETLEKIQKELNIKFENEKILYIGEKEIIISNKPEDLEKFNFEKNRLEGDKKLKIRYEILIIYNDEYTLYLVGVNYALLDEEGKIIGEPKYAIAIYILDKEKKIIKKEVIPFNDKELAEEIAKGLEKIVKEIIEELEKKGILKWPGEG	1.9360385102798066	0.925964758108752	74.92485809326172	0.7928261756896973	7.441429615020752	nan	10000.0
monomer-200-nr2-run1_result_16	39	MMPEDGSLSPGLREEIRRLAREIHRLLREKFNTNKGGEPFDEAAAEERAEKLIKKLEELQKKLNIKFENEKILEIGIKKITITNKPEDIEKFKFEKNFLKGNQKLEIYYQLLIIYNDEYTLVLVGAVYALLDEEGKIIGEPRYAFHILILNKNNEIIAKETIPFNDEELAEELAKGLEPIVKEELEKLREEGILKWEGEG	1.8202076802046225	0.9276955380472981	74.86416625976562	0.8106926679611206	6.595889091491699	nan	10000.0
monomer-200-nr2-run1_result_16	40	MMNEKGELSEGTIEKIRELARRFYKKLQELFNTNKGGEPFDEKKAEEIAEKLIKKLEELFKKLNIKFENEKIIKVGEKEITISNKPEDLKKFKFKKNYLEGDKKLKIYYELLIIYNDEYTLVLVGAIYALLDKEGKIIGEPRYTFAIYILNKNREIIAKEVIPINDKELAEEIAEGLLPIVLEILEKLEKEGILKWPGEG	11.421467855932155	0.34741946856086925	50.8862419128418	0.3935731053352356	15.534067153930664	nan	10000.0
monomer-200-nr2-run1_result_16	41	MMNEDGSLSPGLKEKIRELARSVHERLLELFNQNKGGQPFDEEEAEKIAEKLIKTLEELMKKLNIKLENEEIIKIGWKEITISSKPEDIKKFKFEKDFFKGDEKLKIWYSLLIIRNENYTIVLMGAVYQKLDKNGKPIGEARYAFAIYILNKERKIIAFKVIPINDEELAEELAKGLLPIVEKELEKLEKEGKIKWPGKG	1.7034959912585486	0.9237262506256081	78.19476318359375	0.8494850397109985	5.723663806915283	nan	10000.0
monomer-200-nr2-run1_result_16	42	ELPPDGSLSPGLKEEIRELARETHRLLLELFNTNKGGEPFDEKAAEEIAEKLIKTLEKLMKEKNIVLENPEILRVGWKRLIITNKEEDLKKFKFEKEYFKGNEKLEIWYKLTIIRNENYTIVLTGVVYAKLDENGKIIGEPRYAFHIIILDKERKIIARETIPINDKELAEEIAKGLEPIVEEILKKLEEEGKLKWPGKG	11.697835451868755	0.33003612088662904	44.34144973754883	0.4016447067260742	16.14345359802246	nan	10000.0
monomer-200-nr2-run1_result_16	43	ELPPNGSLSPGLKEEIRKLAERIYKLLQEEFNTNKGGEPFDKEKAEEIAEKLIKKLEELFKELNIKLENPEILKIGIKEITISSSPEDIKKFKFEKNFFEGDEKLKIRYELLIIRNENYTLVLVGIVYAKLDKEGKIIGEPRYTFAIYILDKNRKIIKEEVIPINDPELAEELAKGIKPIVEEELEKLEKEGKLKWPGKG	1.7000937736672022	0.9396698006123683	77.98802947998047	0.8408725261688232	5.963444709777832	nan	10000.0
monomer-200-nr2-run1_result_16	44	MMPPDGSLSPGLIEKIKELARNVYKRTLEEFNMNKGGEPFDEEAAEKIAEKIIETLEKIFKEENIVLENEKIIYVGTKEIIISNKPEDIKKFKFKKNFFKGKEKLKILYEILIIYNDNYTILLVGINYVKLNENGEIIGEPRYVFHIIILNKERKIIKEETIPINDEELAKELSEGIKPIVFEKLDELEEKGILKWNGKG	1.6186988809281873	0.9414991862713922	78.35803985595703	0.852541446685791	5.861598014831543	nan	10000.0
monomer-200-nr2-run1_result_16	45	MMPKDGSLSPGLKKEIKELAENIYRRLQEKYNTNKGGQPFDKEKAEEIAEKLIKKLEEIFKEENIKLENEKIIKVGIKEEIISSKPEDIKKYKFEKKFLEGDKKLKIEYELLIIYNDNYTIILAGINYAILDENGKIIGEPRYTFAIYILNKNKEIIKEEVIPINDPELAEELAKGLKIKIEEILKELEEKGILNYPGEG	1.7439286910189051	0.9377865704584754	75.15689086914062	0.8103023767471313	7.4046406745910645	nan	10000.0
monomer-200-nr2-run1_result_16	46	MMPPDGSLSPGLREKIRELAREIHRKLQELFNTNKGGEPFDEAAAEAIAERLIATLEELFKELNIKFENPEILEIGWKEIIISNKPEDIEKFKFEKNFFEGDEKLKIYYKLLIIYNDKYTLVLAGIIYAKLDKNGKIIGEPRYAFAILIYDRERKIIARKVIPFNDPELAEELAKGLEPIIEEELKKLEKEGKLKWPGSG	19.231810492815015	0.24598232310776383	46.96440124511719	0.383138507604599	16.001420974731445	nan	10000.0
monomer-200-nr2-run1_result_16	47	MMPPDGSLSPGLRERIRELARNMERRRRELFNTNKGGEEFDEERAEEIAEKLIATLEELMKELNIKLENPEFLRIGPKEITISSKPEDIEKFKFKKKFLEGNQKLKIVYELLIIRNDNYTLVLLGAIYALLDENGKIIGEPRYTFAIYILDRERKVIAFKVIPINDPELSEELAKGLLPIVEEILKELEEQGILDWPGKG	1.7582766794626248	0.9292371468455923	75.80427551269531	0.8266879916191101	6.513978004455566	nan	10000.0
monomer-200-nr2-run1_result_16	48	DMPPDGSLSPGLKEKIKELAKRIYKKTKEEFNTNKGGEKFDEKKAEEIAKKIIEKLEELQKELNIKFENPKILYIGEKEITISNKEEDLKKFEFKKKFFKGDEKLKITYEILIIYNDEYTLYLVGINYAKLNENGEIIGEPKYAFHFLILNKNEEIIKEEVIAFNDEELAKELAKGIKKIVEEIFKELREKGIIKWPGEG	1.9712606431373765	0.9279052478587688	76.4851303100586	0.8242799043655396	6.4986796379089355	nan	10000.0
monomer-200-nr2-run1_result_16	49	MMPPDGSLSPGLIEEIRELASRIYRATQELFNTNPGGKPFDEKAAEEIAQKLIETLEKLFKELNIKLENPEILRVGPQEITITSSEEDLKKFKFEKEYLKGKQKLKIVYELLIIRNENYTIVLVGINYQLLDENGKPIGEPRYTFAIYILNKNREIIAFEVIPINDKELSEELAKGILPIVEELLEKLRKEGKLPWPGEG	11.267583479572123	0.3630471126143475	59.8533821105957	0.5690773725509644	12.548789024353027	nan	10000.0
monomer-200-nr2-run1_result_16	50	MMNKNGELSEGLKEKIKELAERMYKTTKEKFNLNKGGEKFDKEKAEEIAEKLIKKLEEIFKEKNIVLENEEIIYIGEKELIISNKPEDLEKFKFKKNYFEGNEKLKIIYELLIIRNDKYTIVLVGANYQKLDENGKPIGEAKSVFAIYILDKNKKIIVEEVIPINDKELAEEIAKGLKPIVEEILEELRKKGILKWPGEG	1.7551322149406514	0.9360524375918198	75.67311096191406	0.8148131370544434	6.424381732940674	nan	10000.0
monomer-200-nr2-run1_result_16	51	MMPPDGSLSPGLIEEIRRLARETYERLRELFNTNKGGEPFDEAAAEAIADKIIETLEKLQKELNIKFENPEILEIGWQELTISNKPEDIEKFKFEKEYFKGDEKLKIHYKILIIRNEKYTLFLVGIIYQKLDANGKPIGEPRYAFALIILDRERKIIAREVIPINDEELAKELAKGIEPIVFEEFEKLLKEGKLKWPGEG	7.961421642686521	0.5919196894547474	58.107357025146484	0.5549300909042358	11.127351760864258	nan	10000.0
monomer-200-nr2-run1_result_16	52	MKNEDGSLSPGLKEKIRELAARIYKRLYEDFNTNPGGKPFDEEAAKAIADKLIETIEKLQKELNIVFDNEEILYIGEKEITITNKPEDIKKFKFKENFLEGDKKLKIIYEILIIRNDNYTLFLVGINYALLDKEGKIIGEPRYAFALYILDKNKKIIAEEVIPINDEKLAKELAEGIKPLVEKEFEELLKEGKLKWPGKG	1.7142465451753284	0.9362440809348772	73.8395767211914	0.7920956611633301	7.061846733093262	nan	10000.0
monomer-200-nr2-run1_result_16	53	MMPEDGSLSPGLKEKIRKLASDTYKALRELFNTNKGGEPFDEKKAEEIAKKLIETLEKIMKELNIKFENPKILEVGWKEITITSKEEDLKKFKFEKKFLEGDQKLKIRYKILIIYNDNYTLFLVGINYALLDKDGKIIGEPRYAFAIYILDKNKKIIKEEVIPINDPELAEELAKGIKPIVEEEFKKLLKEGKLNWPGEG	1.7701070176651061	0.9354585695269481	74.3832015991211	0.7971551418304443	6.734029769897461	nan	10000.0
monomer-200-nr2-run1_result_16	54	SMPPDGSLSPGLKEEIRELAERLHRALLEEFNMNPGGEPFDEEAAEERAEKIIKTLEELFKKLNIKLENEEILRIGPRRILISNSPEDRKKFKFEKDYLKGDQKLLLTYEVLIIRNDEYTILLVGINYALLDAEGKIVGEPRSTVAIYVLNKNREIIAFKVIPFEDPELAEELAKGILPLVLKLLEELEKEGKLKWPGEG	14.044996421157187	0.2474493010672427	43.116790771484375	0.3583559989929199	17.471105575561523	nan	10000.0
monomer-200-nr2-run1_result_16	55	MMPKDGSLSPGLKKEIKELAARLHRRLKEDFNTNKGGEPFDEEEAERIAEKIINTLEKLFKELNIKFENEEIIKVGFKEITITSKEEDLKKFEFEKKFLEGDKKLKIKYEIVIIRNENYTLFLVGINYALLDAEGKIIGEPRSVIHIIILNKNREIIKEETIPISDEELAKELAKGIKKIVFEEIEKLEKEGILKWDGKG	1.8838071579134124	0.9290518673542394	77.07640075683594	0.802120566368103	6.9573822021484375	nan	10000.0
monomer-200-nr2-run1_result_16	56	MMPPDGSLSPGLREKIRELAREIYKKLQELFNTNKGGEPFNEEEAERIAEKLIETLEKLFKELKIEFKDEEIIEVGWKEITISSKPEDLKKFKFEKEFFKGDEKLKIWYKLLIIRNENYTLVLAGIIYAKLDENGKIIGEPRYVFHILILNKERKIIKEETIPINDPELAKELAKGMKPIIEEILKELEEQGILNWPGKG	2.590779088607351	0.8696358821001265	75.2413330078125	0.8048784732818604	6.703221797943115	nan	10000.0
monomer-200-nr2-run1_result_16	57	MLPPDGSLSPGLREEIRALARRVHRALQEDFNTNPGGQPFDEAAAEAIAEKLIKTLEELMKKLNIKLENPEIIRIGERELTISSKPEDLEKFKFEKEFFKGDEKLKIRYEILLIRNENYMLVLVGINYAKLDKEGKIVGEPRYTFAILILNKKREIIAKKVIPVNDPELAEELAKGLEPIVKEELEKLEKEGIIKWPGKG	1.8913603035717663	0.9207048197706775	77.7602310180664	0.8361448049545288	5.9132890701293945	nan	10000.0
monomer-200-nr2-run1_result_16	58	MMNKEGKLSEGLIEKIKELAENITKRLQEEFNTNPGGKEFDKELAEERAKKIIEKLEEIFKKLNIKLENPKIIKIGYKEIIISSKEEDLKKFEFKKKFLEGDQKLKIIYEILIIYNDEYTIFLVGINYQLLDANGKPIGEARSAVAIYILNKERKIIKKEVIPFNDKELAEELAKGIEKIVKEEFEKLLKEGKINWPGKG	1.3638933886449394	0.9509045640688905	76.04340362548828	0.7429430484771729	10.492166519165039	nan	10000.0
monomer-200-nr2-run1_result_16	59	MLPPDGSLSPGLKEKIKELAREIEERRRELFNTNKGGEEFDEEKAEEYAQKIIEKLEKLMKELNIKLENEEIIDIGWKEILITNKPEDIKKFKFEKDFFKGKQKLKIYYKLLIIRNENYTIVLVGAVYQLLDENGKPIGEARYVVAIYILDKNRKIIKEEVIPFNDKELAEEIAKGLKPIVEKILEELEKKGIIKWNGSG	7.507399179258407	0.6616935369972913	56.10980224609375	0.5325641632080078	13.18674087524414	nan	10000.0
monomer-200-nr2-run1_result_16	60	MMNPDGSLSPGLKKKIEELASEIHKRLQEEFNTNKGGEPFDEEKAKEIAEKLIKKLEELQKKLNIKFENEKIIEIGYKEITISSSEEDIKKFKFEKKYFEGDEKLKILYKLLIIYNDEYMLVLAGINYAKLDENGKIIGEPKYAFAIIILNKNREIIAKEVLPINDKELAEELAKGLEPIIKKELEELEKKGIINWPGKG	1.5922969903888924	0.9393295742465501	74.91546630859375	0.8005771040916443	6.688869476318359	nan	10000.0
monomer-200-nr2-run1_result_16	61	MMPPDGSLSPGLKEKIKELAADMYKTLQKEFNTDEGGKEFDKEEAEKIAEKLINTIEELQKKLNIKFENEKIIYFGKQEIIISSKPEDIKKFKFKKEYFKGNEKLRLIYEILLIYNEKYTLVLVGIVYAKLDENGKIVGEPRYTFALIILDKNRKIIAFKVIPINDKELAEEIAKGILPIVEEKLKEAEKKGILKWPGKG	3.5079565034110587	0.8493085432271305	65.89881134033203	0.7025727033615112	9.63542366027832	nan	10000.0
monomer-200-nr2-run1_result_16	62	MMPSDGSLSPGLKEKIRELAENILKTLKEEFNTNKGGEEFDEEKAKEIADKIIETLEKLMKELNIKFENEEILKIGKKEITISSKPEDLKKFKFEKEFLKGDQKLKIIYEILIIRNENYTLYLVGIVYQLLDENGKIIGEPRYAFHLIILDKNKKIIAEKVIPINDPELAKELAKGIKPIVEKEIEELEKKGILKWPGEG	1.8325945668510448	0.9391419009733775	80.10537719726562	0.8453270196914673	5.215185642242432	nan	10000.0
monomer-200-nr2-run1_result_16	63	SMPPDGSLSPGLKEKIRELAADILKRLQEEFNTNKGGEPFDEAKAEEYAEKLIKKLEELQKKLNIKFENEEILEIGWKEIIITNKEEDIKKFKFEKNYLEGKKKLKILYKLLIIRNENYTLVLVGAVYALLDENGKIIGEPRFAFHIIILNKNNEIIAEETIPFNDKELAEEIAKGLKPIVEEILKKLEKEGKLKLPGSG	1.8120413807733164	0.9346972413637861	76.44563293457031	0.8250307440757751	6.389400959014893	nan	10000.0
monomer-200-nr2-run1_result_16	64	MMPEDGSLSPGLKEEIRKLAREMLERLQKEFNTNKGGEPFNEEKAEEIAKKLIETLEKLMKELNIKLENPKIINVGFKEITITSSEEDLKKFNFKKKFFEGDQKLKIIYKVLIIYNENYTIVLVGINYALLDKNGKIIGEPRTTFAILILDKNEKIIKKEVIPINDEELANELAKGIEPIVKKLLEELRKKGILKWNGEG	1.768473587547796	0.93489293675648	76.92250061035156	0.8071715235710144	7.734901428222656	nan	10000.0
monomer-200-nr2-run1_result_16	65	MMNEDGSLSPGLKEKIRELARETYKRLLEEFNMNKGGEPFDEKKAEEIAEKLIKKLEELQKKLNIEFKNEKIIEVGWKEITISSSKEDLEKFKFTKEYLKGKQKLKISYKLLIIYNENYMLVLVGINYQLLDENGKIIGEPRYTFALYILDKEKKIIAEEVIPINDKELAEELAKGIRPIVEKILEELLKKGVLNWPGKG	1.5994212828776568	0.9438635265218791	75.40718841552734	0.8173171877861023	6.685596942901611	nan	10000.0
monomer-200-nr2-run1_result_16	66	MMNPDGSLSPGLKKEIEKLARDLLKKTKEEFNTNKGGEEFDEKAAEERAKKIIETLEELQKKLNIKFENEKIIYIGEKEITISSSPEDLKKFKFEKEFLKGKQKLKIIYKILIIYNKNYTLYLLGANYQLLDENGKPIGEAKSTVAIIILNKNEEIIAKKVIPFNDEELSKEIAKGLEPIIKKEIEELKKKGIIKWEGEG	1.447381813961906	0.9546786559823083	79.29920196533203	0.8190820813179016	5.53456974029541	nan	10000.0
monomer-200-nr2-run1_result_16	67	MMPPDGSLSPGLKEKIRELASSIYRRLLEDFNMNKGGEPFDEEAAEKIAEKLIETIEKLQKELNIKFENPEILYIGRKEEIITSKPEDIEKYKFKKNYFEGDEKLKIIYELLIIRNEEYTLVLSGIVYAKLDKEGKIIGEPKYAFHLILLDKNRKIIAEEVIPFNDEELAKELAEGLKPIIEKELKELEEKGILKWPGKG	1.7761591318835355	0.9255399054837661	75.94232177734375	0.7712777853012085	6.467247486114502	nan	10000.0
monomer-200-nr2-run1_result_16	68	MMPPDGSLSPGTKEVIRRLARDLHRRRQELYNENKGGEPFDEAAAEADAEKIIKTLEELMKELNIKFENEEILEVGWRRITISSKPEDLKKFQFEEKFLEGDQKLEIDYQLVIIRNEKYTLVLLGAVYRLLDANGEPIGEARYAVHLRILNKNREVIAEKTIAFNDEKLAEALAKGLAPLVEEILKELEKEGKLNWPGEG	2.1794829194060408	0.902001289082412	75.1523666381836	0.8060117959976196	6.665308475494385	nan	10000.0
monomer-200-nr2-run1_result_16	69	MMPPDGSLSPGIKEEIKKLAENMHKKLKELFNTNKGGEEFDKEKAEEIAEKLIKTLEELMKEKNIKFENPEILRIGEKEILITSKEEDLEKFKFKKKFFKGDEKLKIVYEILIIRNENYTLYLVGINYAKLDKEGKIIGEPRYTFALYLLNKNREIIARKVIPINDPELSEELAEGILPLVEEIIEKLEKEGKLKWPGSG	13.430744826738689	0.27608547856240917	42.61981964111328	0.34662768244743347	17.95185089111328	nan	10000.0
monomer-200-nr2-run1_result_16	70	MMPPDGSLSPGLKEKIRDLAREIHKRLKELFNTNKGGEEFDEEKAEEIAEKLIKTLEKLMKELNIKLENEEIIEVGFKEITISSKPEDLKKFKFEKEYFKGKEKLKIRYTILIIRNENYTIVLVGAIYAKLDENGKIIGEPKYTFAILILNKERKIIKKEVIPFNDKELSEEIAKGLEPIVKEELKKLEEEGKLKWPGKG	1.7273169817996383	0.9335559283186791	78.93390655517578	0.8422642946243286	5.591413497924805	nan	10000.0
monomer-200-nr2-run1_result_16	71	MMPEDGSLSPGLRKEIRELAERIHKLLLEDFNMNKGGEEFDKEKAEEIAEKLIKTIEETLKELNIKFENEEILKIGIKEITISNKPEDIKKFKFKKNYFEGNEKLKIKYELVIIRNDEYTLVLLGVVYAKLNENGEIIGEPKYTFALYFLDKNRKIIEKKVIPINDKELAEEIADGLLPIVEEILKELEEKGVLKWPGKG	1.5816337946648267	0.9438216088924716	78.25659942626953	0.8417761921882629	5.871166229248047	nan	10000.0
monomer-200-nr2-run1_result_16	72	MMNENGELSPGLIEEIRELARRIYRTLQEEFNMNKGGEPFDEEAAEKIAEKIIEKLEKLFKELNIKLENPKILRIGPKEIIISNSEEDIKKFNFKKERFKGDEKLKLIYEILIIYNDNYTIVLVGVVYQKLDENGKPVGEAKYTFAIYILNKERKIIAFEVIPINDKEEAEEIAKGLLKIVEEELEKLEKEGKLNWPGKG	1.4103243415158682	0.9461567879236745	78.24549865722656	0.8525263667106628	5.690083026885986	nan	10000.0
monomer-200-nr2-run1_result_16	73	MMPEDGSLSPGLKEKIRKLAEDTYKALKELFNTNKGGEEFDKEKAEEYAKKLIEKIEELQKKLNIKFENEKIIEIGPKTLTISNSPEDIEKFEFKKNFLKGNEKLKLNYSITIIYNDKYTLFLVGINYQLLDENGKPIGEPRFTFALLILNKEKKIIAKEVIPFNDKELAEEIAKGIEKIVKEEFEKLLKEGKIKWPGKG	1.8714591650133579	0.9258445994199838	78.01539611816406	0.8214046955108643	6.474339485168457	nan	10000.0
monomer-200-nr2-run1_result_16	74	MLPPDGSLSPGLRAEVRALASRFHRARRELFDTDPGGEPFDEAAAEAIADRLLETLEKLQKELNIVFEDPRLLRFGPRELVLTAAPEDLARWRLEERWFEGDQRLRLVYELLLVWNDDYALLLLGILYQLLDAAGRPIGEPRYAFALYLLDRERRVVAERVLPVNDPALAEALARGLLPLARELLAEALAQGRLPWPGAG	14.916873502614775	0.206202029645587	47.740196228027344	0.4098016917705536	17.793115615844727	nan	10000.0
monomer-200-nr2-run1_result_16	75	SMNSDGSLSEGLKEEIKKLARNVYKKLQELFNTNKGGEPFDEKKAEEIAQKLIEKLEELMKKLNIKLENPKIIKIGTKKIEITNKKEDIEKFKFKKDYFKGDEKLVLYYEITIIYNDNYMIVLVGIIYAKKDKNGKIIGEPRYTFAIYILNKERKIIAKEVIPINDPELAKEIAEGILPIVEEILKKLEKEGILKWPGEG	10.896414897568414	0.34831083707855603	48.79719924926758	0.42880675196647644	14.690134048461914	nan	10000.0
monomer-200-nr2-run1_result_16	76	MMPPDGSLSPGLKEEIKKLAAEMYRLTQEEFNMNKGGEPFDEEKAEEIAKKLIETLEKLFKELNIKFENEEIIEIGFEEIIISNKEEDLKKFKFEKNYFKGNEKLKIIYKLLIIRNENYTLVLSGINYAKLNEEGKIVGEPRTTFSIIILNKNNEIIAKEVIPINDEELAKELAKGLEPIINEKLEELRKKGIIKWPGEG	6.705014318124173	0.6631614657919214	62.314456939697266	0.5590634346008301	10.17599868774414	nan	10000.0
monomer-200-nr2-run1_result_16	77	MMPPDGSLSPGLRKKIEELAAELYKLRLEEFNMNKGGEPFDEEKAKEIAEKIIKTLEKLFKELNIKLENPEILEFGEKEITITSKEEDLKKFKFKKDFLEGDKKLKIRYKLLLIRNDEYEILLLGAVYALLDENGKIIGEPRYTIAIYILDKNRKIIKFEVIPFNDPELAKEIAEGLKPLVEQLLEEARKKGILKWPGEG	7.961385425269482	0.6142393018978966	65.07433319091797	0.5771478414535522	10.424509048461914	nan	10000.0
monomer-200-nr2-run1_result_16	78	MLPPDGSLSPGLKEQIRALAADTLRRLRELFDTNPGGEPFDEERAEEIAEKLIETLEELQKELNIKFENEEIIEVGWRELEVSSAPEDLARLQLEEDFFEGDERLRIWYKLLIIRNDEYTLVLVGVVYQRLDAEGRPVGEARYAFAIYILNKKKEIIAEKVIPFNDPELAEALAKGLRPIVEEILKELEKEGKIKWPGKG	2.4230270386318797	0.901249089376537	76.81449890136719	0.8328375816345215	6.318604469299316	nan	10000.0
monomer-200-nr2-run1_result_16	79	MMPPDGSLSPGLKAAIEKLASDMYKTLLEEFNMNKGGQPFDEKAAKEIAKKLIETLEELQKKLNIKFENPKIIYIGKKEIIISSKEEDIKKFNFEKERFKGDEKLKIIYKLLIIYNDDYTLYLLGINYQLLDKEGKVIGEPKYAFALIILNKNKEIIAKKVIPINDKELAEELAKGLEKIVKELIEELEKKGIIKYPGKG	10.037124713365348	0.41664427323260933	59.355838775634766	0.5928941965103149	11.628575325012207	nan	10000.0
monomer-200-nr2-run1_result_16	80	MLPPDGSLSPGLREKIRELARRYHRALQELFNTNPGGQPFDEAAAEEIAQRLIEKLEELQKELNIKFENEEILYVGEQEITISSKPEDLEKFKFEKERFKGNQKLRIVYSLLIIRNDNYTLVLVGAIYALLDENGKIVGEPRYAFALLILNKNREIIAREVIPFNDPELAEELAKGLEPIVEELLEKLREEGKLKWPGEG	9.158424030549007	0.49728005427528804	58.94975662231445	0.5672670006752014	11.223359107971191	nan	10000.0
monomer-200-nr2-run1_result_16	81	ELPPDGSLSPGLIKEIKELASNIYKRRQELFNMNKGGEPFDEKAAEEIAKKLIEKIEKLQKELNIKFENEEIIKIGVKEIEISSKKEDIEKFKFKKNFLKGKQKLKIYYEIKIIRNDKYTLVLVGINYQLLDENGKPIGEPRYAFALYILDKNKKIIKFEVIPINDKELAEELAKGILPIVEEILEELRKKGILKWPGEG	2.123941003746549	0.9188846907360753	71.88858032226562	0.7743198871612549	7.4171061515808105	nan	10000.0
monomer-200-nr2-run1_result_16	82	ELPPDGSLSPGLKEEIRKLAEDTYKRLREEFNTNKGGEPFDKEAAEKYAEKLIETLEKLFKELNIKLENPKILRIGWKEIEISSKPEDLEKFKFEKEYFEGDEKLKILYKLLIIYNDKYTLVLVGIVYAKLDEEGKIIGEPKYAFAIYILDKERKVIKREVIPFNDKELAEELAKGIEPIVFEELEKLREEGVLDWPGEG	6.984239103392134	0.6531747705151725	67.19920349121094	0.6629489660263062	9.384438514709473	nan	10000.0
monomer-200-nr2-run1_result_16	83	MLPPDGSLSPGLRARIRELAAETQRRLREDFNTNKGGEPFDEAAAEAAAEKLIATLEELMKRLNIRLENEQILDVGWREVTITAKEEDMKRFKFEKEYFKGDEVLEIRYRLLLIWNDNYMLVLMGAVYAKKNANGEIIGEPRYAFALYILDRERRIIAREVIPMNDPELAEELARGLLPLVEEILDELLAQGVLDWPGAG	11.23896150776843	0.34082846359207736	46.62676239013672	0.35758861899375916	16.77489471435547	nan	10000.0
monomer-200-nr2-run1_result_16	84	MMPEDGSLSPGIKKEIEELASDIYRRLLEDFNMNKGGEPFDEEKAKEIAEKIIKKLEELMKELNIKFENPKILKIGWKELTFSSKEEDKKKLKWEKDYFKGKEKLKIKYKLTIIYNEEYMLVLVGINYAKLNEEGKVIGEPKYAIHLILLNKKREIIAEEVIPFNDEELAKELAKGIKPIVEKILEELEKEGKLKWPGSG	1.9401743986691369	0.9245641109558409	76.3324203491211	0.8311915993690491	6.565171718597412	nan	10000.0
monomer-200-nr2-run1_result_16	85	MMPPDGSLSPGLIAAIRDLAARLHRMLQELFNTNPGGQPFDEAAAEAIAQKLIDKLEELFKKLNIKLENPKIIRVGTKKITISNKPEDIKKFKFKKNFLKGDQKLEIWYEVLIIYNENYTIVLVGIIYQLLDENGKPIGEPRYAFHILILDKNRKIIAEEVIPINDEELAKELAKGITPIVEELLEELKKKGILKWPGEG	1.9744810801458272	0.9278137768757838	74.95640563964844	0.7992289662361145	6.825902462005615	nan	10000.0
monomer-200-nr2-run1_result_16	86	MLPPDGSLSPGLREKIRELATNFHRQLQELFNTNPGGQPFDEAAAEAIAQKLIETIEKLQKELNIKFENEEILDIGPIELTITNKPEDLKKFKFEKERFQGDEKLKIVYQLLIIRNENYTLVLVGAIYQKLNADGKPVGEARYTFALYLLNKNNEIIAEKVIPINDPELAEELAKGLKPIVEKILEELRKEGKLKLPGEG	15.770169024362346	0.23504987880315567	48.54280471801758	0.3982483148574829	16.553945541381836	nan	10000.0
monomer-200-nr2-run1_result_16	87	MMPPDGSLSPGLKEEIERLARETYRRLYEDFNMNKGGQEFDEEKAKEIAEKLIKKLEELMKELNIKLENEEILEIGEKEITISSKPEDIEKFKFKKKFFKGDEKLKIKYKLLIIRNENYTLILAGINYAKLDKNGKIIGEPRYAFHIIILDKNRKIIAEEVIPINDKELAEELAKGLKPIIEEELEELEKEGKLKWPGKG	1.5979481766895351	0.9404379865129135	75.43701934814453	0.8091138005256653	6.919793605804443	nan	10000.0
monomer-200-nr2-run1_result_16	88	MMNPDGSLSPGLKEEIRKLASRMYRRLQEKFNTNKGGEPFDEKKAEEIAEKLIKTLEELMKELNIKLENEEILRIGEKEITISSKEEDIKKFKFEKKRLEGDKKLKITYELLIIRNENYTLVLVGINYALLDENGKIIGEPRYAFAIYILNKNREIIAKKVIPINDPELAEELAKGIEPIVEEELKKLEEKGILKWPGKG	1.5693164159433801	0.9387263886932271	75.62627410888672	0.819754421710968	6.48855447769165	nan	10000.0
monomer-200-nr2-run1_result_16	89	MMPEDGSLSPGLRKEIEKLARELERRRQELFDTNPGGEEFDEERAKEYAEKIIETLEKIMKEKNIKLENPKILWVGERELEITAAPEDLARFQFERRWLEGDRRLRVVYKLLIIYNDNYTIVLLGIVYALLDADGRVVGEPRYAVAIYVLDKNRKIILEEVIPFNDPELAEELAKGLLPLVLELLEKLEKEGKLDWPGKG	1.9850039233694448	0.9178915648508561	78.70061492919922	0.8570330739021301	5.578817844390869	nan	10000.0
monomer-200-nr2-run1_result_16	90	DLPEDGSLSPGLREEIRKLARETYKKLKELFNTNKGGEPFDEEKAEEIAEKLIEKLEELQKELNIKFENYEIKWYGWEEIIITNSPEDIEKFKFKKNFFKGKEKLRIYYKILLIRNEKYTLYLVGIIYQKLNEEGKPVGEPRYAFAIIILDKERKIIKREVIPINDKELAEELAKGIEPIVREKLEEAEKKGELKLPGSG	2.288541269255252	0.9094111778407816	77.5947036743164	0.8385854363441467	5.915399074554443	nan	10000.0
monomer-200-nr2-run1_result_16	91	MLPPDGSLSPGLRAEIRRLAAEVHRRLRELFNTNPGGEPFDEAAAEAIAERLIATLEELRRELDIRFENEEILWVGWRRLVISSKPEDMEKFKFKKEYLKGDQKLEIHYRLLIIRNEDYTLVLSGIVYALLDENGKVIGEPRYAFAILVLDKERQVIARRVIPVNDPELAEELAAGLEPLIREILDELEAEGVLDWPGEG	11.346214789349904	0.2960427521644979	47.51887512207031	0.3759257197380066	17.115886688232422	nan	10000.0
monomer-200-nr2-run1_result_16	92	MMNKEGKLSEGLKKEIRKLAERVYKRTLEEFNMNKGGEEFDKEKAEEYAEKLIKTLEEMQKELNIKFENEKIIRVGVKELEISNSPEDLKKFKFKENFFEGDEKLRILYEILIIYNDDYTLVLVGVNYAKLDKEGKIIGEPKYTFHLLLLDKNKKIIAEKVIPFNDPKLAEELAKGLKPIVEEILEKLKKEGIIKWPGEG	1.8711038084291642	0.9348302250109205	77.76008605957031	0.827678918838501	5.909628868103027	nan	10000.0
monomer-200-nr2-run1_result_16	93	MMPKDGSLSPGLKEEIRKLARDLLESLQKDFNTSKGGEEFDEEKAEEYAEKIIKTLEKLQKELNIVFENEEILFIGPKRITISSKEEDLKKFKFKKNYFKGDQKLEILYEILIIRNENYTLVLVGVNYALLDENGKIIGEPRSAVHILILDKERKIIKEETIPFNDPELAEELAKGLKPIVEKELEELRKKGILKWPGEG	7.132487312683374	0.6440070272100213	67.95101928710938	0.6737026572227478	10.301494598388672	nan	10000.0
monomer-200-nr2-run1_result_16	94	SMPPDGSLSPGLKEKIEKLARELYESLLKDFNMNKGGEPFDEAKAKEYADKIIETLEKLFKELNIEFKNEKILEVGFEELTISSKEEDLEKFKFKEKILKGKEKLKLRYKLLIIWNENYTLVLVGINYALLDEEGKIIGEPKYTVAIYLLDKNRKVIAEEVIPFNDPKLAEMLAKGIKPIVEEKLEELEKKGILKWPGKG	1.7711979026428026	0.9388079412443269	76.57923126220703	0.8298948407173157	6.251327991485596	nan	10000.0
monomer-200-nr2-run1_result_16	95	MLPPDGSLSPGLKKEIEKLASEMYELLQKEFNTNKGGEPFDEEKAKEYAKKLLEKLEELFKELNIKLENEEILEVGIREIIISSKEEDLEKFKFEKKRFEGDEKLKILYRLLIIRNDEYTIVLVGAVYAKLDENGKIIGEPKYVFHILILNKNREIIKEETIPFNDEEEAKELSKGLKPIVEEELEKLEKEGKLDWPGEG	1.7175969168957967	0.9348850459275141	76.19158172607422	0.823071300983429	6.213318824768066	nan	10000.0
monomer-200-nr2-run1_result_16	96	MMPPNGELSPGLKEEIKKLAADTLKKLREEFNTNPGGEEFDEKKAEEIAEKLIKKLEELMKKLNIKFENEKILDIGYKEETITNKPEDIEKYKFEKNYLEGDEKLKITYKILIIYNDEYKLLLVGAVYAKLNENGKIIGEPRYTFALYILDKNEKIIAFEVIPINDPELSEEIAKGLLPKVLEILKELKKEGKLKLPGEG	2.081146676681677	0.9219160150439646	77.01486206054688	0.8272871375083923	6.17474365234375	nan	10000.0
monomer-200-nr2-run1_result_16	97	MLPPDGSLSPGLIEKIRELAYETYKRKLELFNTNPGGQKFDEKKAEEIAEKLINTLEKLQKELNIKFENEEILEIGWKEIIISNKEEDIKKFKFKKKFLEGDEKLKIYYKLLIIRNENYTLIIVGIIYAKLDENGKIIGEPRYVFAIYILDKNNKIIKKEVIPINDKELAEELADGIEPIVKEELEKLRKEGKINWPGEG	1.912885980245829	0.9275445136568945	75.137939453125	0.8124599456787109	6.964950084686279	nan	10000.0
monomer-200-nr2-run1_result_16	98	MMPEDGSLSPGLKAEIRRLAADTHRRLQELFNTNPGGQPFDEAAAEAIAERLIETLEELMKELNIELKNPKIIRVGWKTLTISSKPEDLEKFKFKKRFLEGDQKLELHYQLLIIRNDEYTLVLAGIVYKILDANGQPVGEPRYVFALYILNKNREIIAEKVIPINDPELAKALAEGLKPIIEEELKKLEKEGIIKWPGKG	1.632226385690308	0.935966369894649	78.82152557373047	0.8388816714286804	6.101617336273193	nan	10000.0
monomer-200-nr2-run1_result_16	99	MMPPDGSLSPGLREEIRRLARRIYERLLRLFNTNKGGEPFDEERAERIAEELIERLEKLQKELNIEFKDEQILRIGEEKLIISSSEEDIKKFKFEKDYLKGDEKLELHYEILLIYNENYKLVLVGIVYKLLDKNGKPIGEARYAFHLILLNKNREVIAEEVIPVNDPELAEAIAKGIRPIVEERLKELEAKGELKWPGKG	1.7161988981212315	0.9412647843822285	78.89208221435547	0.8425490856170654	5.637363910675049	nan	10000.0
monomer-200-nr2-run1_result_17	0	EELSEELLKKAAELTKKSDLVIEEIKTEDKTIIYIYVKVNDKPYVLILESINENEWKLTFTFPLPEELKDLEFIVDNNIQNLKIGEDNNLLIIKIKAKSPNSDKVEYYVLIILGGYIMIIKLPELKDDDKEVEATAYIYDGKGWKKEKMTIYGTKKGEKPLEIKSTKAPGGEGKLITIDYNGYDVTINVALVDGKIVLGK	9.169024639137502	0.6340736308956185	64.4724349975586	0.6980922818183899	10.141420364379883	nan	10000.0
monomer-200-nr2-run1_result_17	1	AALTPELLARAAAALAEAPLAVEVEETPDRRVIRLYVRIHDRPHVLILESVDPETWRLLADFPLPPALADLEFEVVDRIDDLRLGPAPDLLLILLRARSPTSPEERDLLLVLMGGELALVELPEFRPDDTSRPARVWLYDGQGWREEPATLYGRRVGEPAPELTSTAAPGGPGLPVTVRYRGWDVTLVLALVDGRLVLGP	9.798846630628857	0.58135076317329	67.1206283569336	0.6910324096679688	9.7070951461792	nan	10000.0
monomer-200-nr2-run1_result_17	2	MNLTPELLAKAKELTAKSPLVIEEIVTEDKKIIYIYVKVNDKPVVLILESVDENTYKLISTFPLPEELKDYEFLVNNDIKDLKIGEEDNLLVLKLEAKHPDSDKIETYLLLILGGEIMLVKIPEFKENDKEKEATAYIYDGKGWTKKKAKIYGVKKGEPFPKIKSTKVPGGEGLLIKFDVDGYDVYLNVALVDGKIQLGE	5.378139462680396	0.7499075674846466	61.99674606323242	0.659082293510437	11.346735000610352	nan	10000.0
monomer-200-nr2-run1_result_17	3	SDLTPELLAEAAKLTAEKPLVIKEIKTEDKVIRYIYVKVNDKAHVLILESVDEKTWKLTFSFPLPEELKDYEFIVIDNIQDLKLGEEDNLLIILIKAKSPKSDKEEYYALIILGGEILLIKLPEFNENDTEKEATAYIYDGKGWKKEKITIYGVKKGEPKPKIESTEAPGGEGILIEIEYNGYKVYINVALVDGKIVLGK	9.087025776763474	0.6436700576955636	72.18257141113281	0.7859804630279541	8.212237358093262	nan	10000.0
monomer-200-nr2-run1_result_17	4	MNLTEEILKESEELTKKSDFVKKEIKTEDKTIILLYVKVNNKALTLILESINEEEYKLISTFELPEELKDYEFIVNNNINDLKLGENKNLLIIQISAKSPNSDKIEDLLLIIFGGYILIIKLPEIKDDDKEVESKAYIYDGKGWKEEKMKIYGVKEGEKKIEIKSTKAPGGEGILIEVKYNGYDLYINLALIDGKIVLGE	9.282474390436121	0.6082460795824364	66.38874816894531	0.723087728023529	9.733725547790527	nan	10000.0
monomer-200-nr2-run1_result_17	5	DDMTPELLARAAALTAEAPLHLEVEVTPDRTIIYLYVRVHDRPHVLRLESIDERTWRLEASFPLPEELKDYEFLVDDQWQDLPLGPEPDLLVLRLRARHPDSDEVRDYLLVILGGEIALVELPEFDETATSRPATAYIYDGTGWRKEPVTIYGVREGQPPPAITSTAAPGGPGLLVTVPYRGWDVTLNLALVDGRLVLGP	10.444582271284931	0.5875177891192085	66.9063720703125	0.70829176902771	9.713208198547363	nan	10000.0
monomer-200-nr2-run1_result_17	6	SDLTPELLAKAAELTKKSPFVKEEIKTEDKTIIYLYVKVNDKPHVLILESIDENKYKLISSFPLPEELKDYEFIVNNNIQDLKIGEDDDLLIIKLEAKSPKSDEVKTYLLIILGGQIMIVEIPEFDDTATEKEATAYIYNGEGWEKKKAKLYGRKKGEPAPEIKSTDAPGGEGLPLTFDIDGWDVTLIVALVDGKIVLGK	8.782649378982097	0.6615343362685615	68.10820007324219	0.7396237254142761	9.463509559631348	nan	10000.0
monomer-200-nr2-run1_result_17	7	HHMTPELLAEAAAATAEAPFVRRVEETEDQTIIYLYVRVNDRPVVLRLTSIDESRYKLEFSFPLPEELKDYEFIVNDNIQDLALGEDRDVLLILLEAKHPNSDKVEHYLLVIAGGQIALIKLPEFKDDDTEKEAKAYIYDGTGWREEKVTIYGVKKGQPAPEITSTAAPGGPGTILTFDYNGYDVHLILALVDGRLVLGP	1.9940820578631986	0.9127940267063838	73.78189849853516	0.7879821062088013	7.880439281463623	nan	10000.0
monomer-200-nr2-run1_result_17	8	SDFSPEILAEAAELTKKSPLYIKVIETEDKKIIYIYVKVNDKPYVLKLESINENTYKLTFSFPLPEELKDLEFLVNNNIQDLKLGEKPDLLVIQIDAKDPNSDKIEKYLLIIMGGEIMLVKIPEFTETDTEKQATAYIYDGKGWKKEEVTLYGVKEGEPPLPITSTAAPGGEGTVLTFKINGYDVSLIVALVDGKLVLGK	2.552339792960058	0.9036312406845542	78.22863006591797	0.8205448389053345	6.630956172943115	nan	10000.0
monomer-200-nr2-run1_result_17	9	SELSEKLLEEAKKLTEKSPFVIKEIITEDKKIIYLYVKVNDKPYVIILESIDEETWKLKFTFELPEELKDYEFLVDNNIQNLKIGEENNLLVILIKAKSPKSDKVEDYALIIFGGYIALIKLPEFKENDTEKEATAYIYDGKGWKKEKAKIYGYKEGEPKPEITSTKAPGGEGILIEIKYKGYTVTINLALVDGKIVLGE	8.901617690734003	0.6680336201414383	66.7826156616211	0.7073284387588501	9.820674896240234	nan	10000.0
monomer-200-nr2-run1_result_17	10	SDLTPEILAEAAKKTEKSPFVKEVIETEDKKIIYLYVKVNNKPVVLILESIDESTYKLTFTFPLPEELSDLEFLVDNDIQDLQIGENKNLLIIKIAAKSPSSDKIEYYLLIILGGEIMLIKLPEFDESSKSKKATAYIYDGKGWKKEETTIYGYKKGEPAPEIKSTEAPGGEGLLIEVDYEGYKVVINVALVDGKIVLGK	9.171406556903193	0.6536221592777313	63.37006378173828	0.675897479057312	10.902836799621582	nan	10000.0
monomer-200-nr2-run1_result_17	11	EELTPEILAEAAKLTEKSPFVIKTIKTEDKTIIYLYVKINDKPVVLILESINEDEYKLTFSFPLPEELKDYEFIVNNNIQNLNIGENPNLLVIQVEAKSPKSDEIKNYLLVIFGGQIAIIEIPKLTDTDTSVQSTAYIYNGKGWETKQATLYGKKKGEPAPNITSTAVPGGTGTILTFDVNGYDVSLILALVNGKIQLGS	1.4652528546909018	0.9488101715109014	76.07821655273438	0.8019052147865295	7.260815620422363	nan	10000.0
monomer-200-nr2-run1_result_17	12	EEFDESILKKAEELTKKSPLVIEEIKTEDKTIIYIYVKVNNKPYVLKLESINENEYKLYSSFPLPEELKNLEFIVDNNIQNKNLGENKNLLIIHLKAKDPNSDEIKDYLLIIFGGEIALIELPEFTEDDKEKKATAYIYNGKGWEKKEVKIYGTKIGEKPIKIKSTKVEGGEGILITVKYNGYDVTINIALVDGKIKLGK	10.245969111987984	0.5670942994471263	59.49855041503906	0.5992146730422974	13.14688777923584	nan	10000.0
monomer-200-nr2-run1_result_17	13	EELTPELLEKAAEKTKESPLVIEEEITEDRTIIYLYVKINNKPHVLILESIDENTWKLTFTFPLPESLKDLEFKVIDNIQNLEIGENPNLLIIKIKAISPDSDEEKDYILIIFGGEILIIEIPKVNENDKEIEAKAYIYDGKGWKEEKIKIYGRKKGEKPIEIKSLEVEGGEGIAITIDYKGYDLTIIVALVDGKIKLGK	9.632405978719007	0.5768563190618319	67.1666488647461	0.7258418798446655	9.513320922851562	nan	10000.0
monomer-200-nr2-run1_result_17	14	ENFTPELLEEAAKLTEKSPLVIKEIITPEEKIILIYVKVNNKPVVLELRSINENEWLLKSSFPLPEELKDYEFIVNNNIQNLEIGEDKNLLVIQIAAKHPNSDEIENYLLLILGGQIMLVKLPEFDDSATSKQATAYIYDGKGWRKEQATLYGTKLGEPPLEIKSTAAPGGEGIPITVEYNGYQVTLIVALVDGEIVLGP	9.488377503970018	0.617668961274439	68.62635803222656	0.7330725193023682	9.941041946411133	nan	10000.0
monomer-200-nr2-run1_result_17	15	EDLTPEVLARAAALTAEAPLVREVIETPEQKIIYLYVRVNDRPLVLRLESIDEETYKLIFSFPLPEELKDLEFYVIDNIDDLELGEDRDLLVILLKAKSPKSDEIKYYALIIAGGRIALIELPEFNENDTSKQATAYIYDGEGWRKVPATLYGYKIGEPKPEIKSTEAPGGEGLLIEIDYKGYKVVINLALVDGELVLGS	3.9635106509565623	0.8091042059115482	72.80136108398438	0.782916784286499	7.720407962799072	nan	10000.0
monomer-200-nr2-run1_result_17	16	SDMTPEKLKKAAELTKKSPFVIEVIKTEDQTIIYLYLKINDKPVLLTLESINENEWLLKFSFPLPEELKDLEFIVDNNIDNRELGEKKDLLVIKIAAKSPDSDEVKYYLLIYFGGQLLLVEIPEFKDDDTSKEATAYIYDGKGWKKEKVTLYGYKKGEPAPKITSTEVPGGKGIPLTFDYNGYKVTLIVAEVDGEIKLGK	1.8884433503799052	0.9211054598532061	74.9460678100586	0.7886329293251038	7.28821325302124	nan	10000.0
monomer-200-nr2-run1_result_17	17	ENLTPELLEKAKELTKKSDLVIEEIITEDKKIIYIYVKVNNKPHVLILESIDENNYELKFTFPLPEELKDYKFIVNNDIKNLEIGEDKNLLIIKIEAKSPDSDKIETYLLIIMGGEIALVKLPEFNETDTSKEATVYIYDGKGWKKVPATLYGVKIGEPKPKIESTKAPGGEGLLIEFEVDGYKVYLNLALVDGKLVIGE	8.393737441160393	0.6084679371696256	68.47151947021484	0.7289388179779053	8.999862670898438	nan	10000.0
monomer-200-nr2-run1_result_17	18	AELTPALLAEAAELTARAPRVIRTEVTPDRVIRYIYVRINDKPHVIILESVDPERWRLTFSFPLPEELSDLEFIVVDEIQDLRLGEDDDLLIILVEARSPHSDEVRHFLLVIMGGQLALIELPEFTDTDTSRQATAYIYDGEGWRREPVTLYGHKEGEPPPEITSTAAPGGEGLLIEVRYRGWTVTLNLALVDGELVLGP	9.829831873114795	0.5662316819113506	68.61770629882812	0.7200530767440796	9.235194206237793	nan	10000.0
monomer-200-nr2-run1_result_17	19	SHMTPELLKKAEELTKKSDFVIEIEKTEDKTIIYLYVKVNNKPHVLILESIDENTWLLKFNFPLPEELKNLTFYVVNNIKNLKIGENNNLLIIEIKAKDPNSDEERYYFLIIFGGQILIIEIPEFTESDTSKKAKAYIYDGKGWKKEEATLYGVKKGEPKPKITSTKAPGGEGILIEVDYKGYKVYINLALVDGKIVLGE	2.1575047844479402	0.9008109187130254	75.99616241455078	0.8140044808387756	6.750735759735107	nan	10000.0
monomer-200-nr2-run1_result_17	20	EELTPELLEEAAKLTKESPLVIKEIKTEDKTIIKIYVKVNDKPVVITLESINEEEYKLIFSFPLPEKLSDLEFIVNNNIENLELGEEPNLLVLQLEAKSPKSDEIKKLLLIILGGQIALIELPKLNENDTSVQATAYIYDGKGWEEKPITIYGVKIGQPAPDITSTDAPGGPGTLIKVKVDGYDVYINVALVNGKLVLGP	2.041481342630518	0.921870394928775	76.74958801269531	0.8204545378684998	6.739675045013428	nan	10000.0
monomer-200-nr2-run1_result_17	21	SDLTPELLARAAELTAKAPLVLEVEKTEDKTIIRLYVKVNDKPVLLILESIDENTWKLIFSFPLPEELKDYEFLVDNQIQDLKLGEEPNLLVIKVRAKSPSSDKIEDYLLIILGGEILIVKLPKFTDTDTEKEATAYIYDGKGWEKKKAKLYGYKEGEPPPEIKSTKAPGGEGLLITVKYNGYDVTINVALVNGKIVLGS	8.974810268437354	0.5880805591582465	67.28681182861328	0.7071630954742432	10.15778636932373	nan	10000.0
monomer-200-nr2-run1_result_17	22	MNLSEELLKKAEELTKKSDLVIEEIKTEDETIIYLYVKINNKAHVLILKSINENTWKLIFNFPLPEELKNLEFLVNNNIQDLKIGENPNLLIIQLEAKDPNSDKIENYLLIILGGEILLIKLPEFKENDTEKESTAYIYNGKGWEKKKTKIYGVKKGEPKIEIKSLDAPGGKGLLIEVDYNGYKVYINIALVNGKIVLGK	7.850601506266623	0.6257102206933174	70.96078491210938	0.7403598427772522	8.513165473937988	nan	10000.0
monomer-200-nr2-run1_result_17	23	SDMSKKLLEEAKKLTEESPLKIKEIKTEDKTIIYLYVKINNKPVVLKLESIDENEWKLKFSFDLPEELKDLEFIVDNDIKNLEIGENKNLLIIKVRAKSPNSDKIEDYLLIIFGGQIMIIKLPEFTDTDKEKKAKAYIYDGKGWKEEEITIYGYKKGEKPPEITSTKAPGGEGILIEVEYNGYKVVINIALVDGKIVLGE	5.194253755491324	0.7874961862152542	69.14751434326172	0.72645103931427	9.34414005279541	nan	10000.0
monomer-200-nr2-run1_result_17	24	EEWTPELLARAAELTARAPLVEETVVTPDQTIRYLYARIHDVPHVLRLESVDETRWRLYASFPLPEALQDLEFIVDDDIQDLRLGADDDLLVIKLRAVDPNSDEVRDLLLILLGGELLLVELPELKEDDTEAKAKAYIYDGQGWEEREATIYGYKKGEPAPEITSTAAPGGEGLLIEVDYKGYVVTINVALVDGRIVLGP	9.319656303341093	0.6422819249369666	67.63194274902344	0.7044508457183838	9.672868728637695	nan	10000.0
monomer-200-nr2-run1_result_17	25	ADLSPALLAEAAAATAEAPLVLREERTPDRVLRLLYVRVNDVPRVLVLESVDPETWLLRATFPLPESLADYTFLVPPRIEDLRLGEEPDLLVILVEARHPDSDEVRTLALIILGGEILLVELPELREDDREAEATAYIYDGTGWREERMTIYGVREGEPEPEITSTAAPGGEGRLIRLRYRGWDVYLNVALVDGKIVLGS	9.421806537027274	0.6133223790381201	67.18492126464844	0.7360891103744507	9.562113761901855	nan	10000.0
monomer-200-nr2-run1_result_17	26	EDLTPALLARAAEATARAPFVREERVTPDRRIILLYLRINDRPHVLRLESVDEERWKLIASFPLPEALQDLEFIVIPDWRDLDLGEEPDLLVLLLEAVSPHSPERQRLALLYLGGELLLVELPELDENATSKQATAYIYDGTGWRTEPITIYGVKKGEPAPAITSTEAPGGPGLLIRLDYEGWDVYINVALVDGRIVLGP	9.610089367025589	0.6343402097573622	62.416419982910156	0.6337944269180298	11.201681137084961	nan	10000.0
monomer-200-nr2-run1_result_17	27	EDLSPELLEEAARLTAERPLVIEEEVTPDRKIIRIYVRVNDVPHVLILESIDEETWRLIATFPLPEELSDWEFLLPDRVDDLELGEEPDLLILLLEARHPRSDRVEHYLLVIAGGQIALIRLPEFDETATERPARAYIYDGQGWREEPVTLYGHRVGEPAPALTSTAVPGGPGLPITVEYRGYDVTLILALVDGELRLGP	9.196537802068123	0.5416105144382748	66.87908935546875	0.7007607221603394	9.584708213806152	nan	10000.0
monomer-200-nr2-run1_result_17	28	AEATPAVLAEAARLTAESPLVIETIETPDRTIRRIYARINDVPHVLTLESVDERTWRLEFSFPLPPELADLEFLVPDDIRDLRLGPDPDLLLILVEARSPESDEVRHYLLVLFGGELLLVELPEFTDDDREKQATAYIYDGRGWRTEPATLYGVKKGEPAPEITSTDAPGGPGLLVRVDYRGWDVYLNLALVDGRLVLGP	9.153804704419713	0.6304365510791576	68.31745910644531	0.6788854598999023	9.494394302368164	nan	10000.0
monomer-200-nr2-run1_result_17	29	EDFTPEILAEAAELTKKSPFVRKEIKTEDKTIIRLYLRVNDKPHVIILESIDEKTWKLYFTFPLPEELKDYEFLVNNNIKDLKLGENPDLLIILIEAKSPNSDEVKYYLLIYLGGYIMLVELPELKDDDTEVEATAYIYDGKGWKKEKVTLYGRKKGEPALPITSTAAPGGEGTPITVDYKGWDVTLIVALVDGKIVLGP	8.966044942068331	0.6646781708691164	62.105186462402344	0.6718202233314514	11.165704727172852	nan	10000.0
monomer-200-nr2-run1_result_17	30	EELSEELLKRAAELTKESPLVIEKIETEDETIIYIYVRINDVPHVLILKSIDENTWKLTFTFPLPEELKDLEFLVIDQIQDLRLGEDDDVLVILLEARDPNSDEVRKLLLIIAGGEMLLVELPALDESAREARATAYIYDGQGWRREEATLYGRRAGEPPPAIESTAVPGGEGLLLEFEVDGWVVTLNLALVDGRLRLGR	9.58523324161778	0.5948186427177273	63.937686920166016	0.6456503868103027	11.39340591430664	nan	10000.0
monomer-200-nr2-run1_result_17	31	EDLTPELLARAAELTKKSPFVEEVIETPDKKIIYLYLRINDKPVVLKLTSINENEWKLEFSFPLPEELKDLEFIVIDNINNLKLGENDDLLIIQVAAKSPKSDEVKYYLLVYMGGQLAIIELPEFTEDDKEKKATAYIYDGKGWTKKEATIYGVKEGEPLPEIKSTKVEGGEGTLIEVDYKGYKVYINLALVDGKIVLGE	2.3678459065981436	0.8923524136558294	71.3583984375	0.7764647006988525	8.670812606811523	nan	10000.0
monomer-200-nr2-run1_result_17	32	SHMSPELLARAAELTARAPLVVEVIETPDRKLILLYVRVNDRPVVLVLESIDESTWRLRASFPLPEELKDLEFLVDDNIQNLQLGEEPDLLVILLAAKSPDSDEVRHYALIIAGGQIALIELPELKEDDKEKEATAYIYDGQGWTKKKAKIYGVKKGEKPLEIKSTKAPGGEGTLITLDYKGYDVTINLALVDGKLVLGE	8.875688322119103	0.5866088864287791	67.86595916748047	0.7370035648345947	9.54590892791748	nan	10000.0
monomer-200-nr2-run1_result_17	33	DDLTPELLKKAEEKTKKSPLVKEVIETEDKKIILLYVKVNNVPHLLIFESINENEWKLISSFPLPEELKDYEFYVINNVKDLKLGENNDLLVILLEAKHPNSDKKEYYLLIILGGQILLVKLPEFDENAREKESKAYIYDGKGWKEEKAKIYGVKKGEPLPEIKSTKAPGGEGILIKIEYKGWDIYLNLALVDGKIVLGE	9.51596395922837	0.5600340844228086	68.86302947998047	0.7547281384468079	9.094259262084961	nan	10000.0
monomer-200-nr2-run1_result_17	34	EDFSEKLLEEAKKLTEKSDFVIKVIKTEDKTIIYLYVKINDKPHVLKLESINEEEYLLKSSFDLPEELKDYTFIVDNNIQNLKLGKNPNLLIIKLKAKSPKSDEIKDYILIILGGEILIIELPEFNENDTSKESTAYIYDGKGWKKEKATIYGYKKGEPAPDIKSTEAPGGKGTLITIDYKGYKLTINVALVNGKIVLGK	2.4346889343646407	0.881594497535645	74.47330474853516	0.7864478826522827	7.2779107093811035	nan	10000.0
monomer-200-nr2-run1_result_17	35	EDLTPELLEKAAELTKKAPFVKETIVTPDRVIIYLYVRVNDKPVVLILESVDPETLRLTFSFPLPEALSDLEFLVDDDIQDLRLGDEPLLLVIKLRARAPDSDEVRTFLLIIAGGRILLVELPEFTPEDTSRQARAYIYDGTGWREEPVTLYGVREGQPAPAITSTAVPGGPGTLLTFRVDGWDVTLNLALVDGELRLGA	9.855974363495383	0.6004948520931981	64.76475524902344	0.6736127138137817	10.802787780761719	nan	10000.0
monomer-200-nr2-run1_result_17	36	SELSEELLKEAEELTKKSPLVIKEIITPDKKIIYIYVKINNKPHVLILESINENEWKLYFSFPLPEELKNKEFIVINNIQNLELGEDKNLLVIKIAAKDPNSDKIEYYLLIIAGGEILIIKLPELDDTATEKEAKAYIYDGNGWKEEKIKIYGVKKGQPAPKITSTDAPGGKGTLIKVDYDGWDVYINLALVDGKLVLGK	9.121746685640112	0.6478109062663924	64.80938720703125	0.6925519704818726	10.293943405151367	nan	10000.0
monomer-200-nr2-run1_result_17	37	HHMTPELLAKAAEKTAKSPLVIEVEKTEDKTIIYIYARINNVPHVLILESIDEKNWKLTFSFPLPEELKNLEFIVNDNIQNLEIGEEPNLLILQLSAKSPDSDKIEDYLLIIAGGEMLLIKLPEFTDTDKSKKATAYIYDGKGWKKEEMTIYGTKKGEPPLKITSTEAPGGEGLLITVDYKGYDVTINLALVDGKLVLGK	9.360253252530269	0.617922142311997	66.4430160522461	0.6889342665672302	10.224974632263184	nan	10000.0
monomer-200-nr2-run1_result_17	38	ENLTEKLLEEAKEKTKKSDLYIEEIITEDKKIIYIYVKVNDKPHVIILESINENEYKLIFSFELPEELKDKEFIVINDIKNLNIGEEKNLLIIKLAAKDPNSDKIEDYILIILGGYILLIKIPEFKEDDKEKEAEAYIYDGKGWKKEKMKIYGVKEGEPLPDIKSTKVEGGEGILIPIKYKGYTVYINVALVDGEIKLGE	9.067164467591295	0.5879167777219766	69.22911071777344	0.7559647560119629	8.971526145935059	nan	10000.0
monomer-200-nr2-run1_result_17	39	SEFSEELLEKAKELTKKSPLVIEEIKTEDRKIIYIYVKVNDKPVVIKLESIDEETWRLEFSFPLPEELKDLTFLVDKEIKNLELGEEKNLLVLKLRAKSPKSDEIRDFLLIILGGQIMLVELPELKEDDTEVEAKAYIYDGKGWKVEKTKIYGVKKGEPPPEITSTEAPGGEGILIKIEYNGYDVYLNVALIDGKIVLGE	2.043129999395774	0.9229321180963823	74.0535659790039	0.8051866888999939	7.48082971572876	nan	10000.0
monomer-200-nr2-run1_result_17	40	EDFTPELLARAAELTKESPLVIEEIKTEDQTIIYIYVRVNDKPVVLRLTSINEEEYKLEFSFPLPEELKDLEFIVNNNIQNLELGEEPDLLLILIEAKSPKSDEIKTYLLVILGGRILLIELPEFDENDTEKDSKAYIYDGKGWRVEPMKLYGYKKGEPAPEITSTAAPGGPGLLITIDYKGYKVTVNLALVDGEIVLGS	2.5168621401428024	0.9048292423158975	78.66743469238281	0.845106840133667	6.25714111328125	nan	10000.0
monomer-200-nr2-run1_result_17	41	EELTPEILEEAAKATEKSPLVIKKIETPDKTIILIYAKINDKPHVLILESINENEYKLISTFPLPEELSDLEFIVVDNIQNLQLGENKDLLVIHLRAVSPDSDEVRDYLLILAGGYLMLVEIPKFTETDTEKEATAYIYDGKGWRKEPVKLYGVKIGEPKPEITSTDVPGGKGLLIEIEYEGYKVYLNLALVDGELKLGS	9.240609051456504	0.603140609054053	69.91632843017578	0.7367526888847351	8.701416015625	nan	10000.0
monomer-200-nr2-run1_result_17	42	SLLSPELLARAAELTKESPFVEEVIETPDRVIRLLYVRVNDKPVVLILESIDDNTWLLKFTFPLPEELSDYTFYVNNNIQDLQLGEDPLLKVILIEAKHPKSDEIIDYALIIMGGQIALIKLPELDENSKSAKATAYIYNGKGWEKKEATIYGVKIGEPPLKIESTDAPGGEGLLITLKYKGWDVTINLALVDGKLVLGP	8.932152563957521	0.6348904212192359	56.81380081176758	0.599814772605896	12.862539291381836	nan	10000.0
monomer-200-nr2-run1_result_17	43	SDFTPELLAKAAELTKKSPLVIEEIKTENQTIIYIYVKVNNKPYVIRLTSIDEKNWKLSFSFPLPEELSDYEFIVDDNIQNLKIGENPDLLIIKVKAKSPSSEEVKDYLLIIFGGQILIVELPEFDDNATSKEATAYIYDGKGWKKEKATIYGVKKGQPAPNITSTAAPGGEGLLITVDYNGYDVTLNLALVDGKLVLGP	9.092650972599149	0.6846652644951594	70.6921615600586	0.725464940071106	9.054469108581543	nan	10000.0
monomer-200-nr2-run1_result_17	44	SHMTPEILAEAAELTKESPFVIRVEETPDRTIIRLYLRINDVPHVITLESVDEERWRLRFSFPLPEALADLEFIVDDDIQWLELGEEPNLLVIRVRAVHPDSDEVRDLLLIYFGGQLLLVELPRFDETDREREATAYIYDGQGWRTEPATLYGVREGEPRPDITSTAAPGGPGLLIEVRYDGWTVYLNLALVDGELVLGP	3.8056781693532873	0.8584421438328412	73.92457580566406	0.7872415781021118	7.033689975738525	nan	10000.0
monomer-200-nr2-run1_result_17	45	SEMTPELLAEAAELTKEAPFVERTEVTPDRTIIRLYVRVNDKPHLLTLTSVDDRTWRLEFSFPLPEELADLEFLVDDRVERLELGDDPLLLVLHLRARHPESDEVRDLLLVLLGGEIAIVELPEFDATATSRQATAYIYDGEGWRREPVTLYGYRKGEPPPAIESTAAPGGPGTLLTFEVDGWDVTLNLALVDGKIVLGP	8.581128180809795	0.6359547525433538	61.86324691772461	0.6443893909454346	11.677178382873535	nan	10000.0
monomer-200-nr2-run1_result_17	46	EELTPELLAKAAEKTKKSPLFIEEIITEDKKIIYIYVKVNDKPHVLILESIDEKNWKLISSFPLPEKYSDLEFIVDDDIKIEELGENPLLIVIKLKAKSPKSDEIKDFLLIIAGGEILLVELPEFTDTDTEKEATAYIYDGKGWKEEKATIYGVKKGEPPLEITSTEVPGGPGRLITVDYKGYDVTLNLALVDGKLRLGE	10.269507614433579	0.5881081148518841	69.26553344726562	0.7349077463150024	8.840364456176758	nan	10000.0
monomer-200-nr2-run1_result_17	47	SELTPALLAEAAEKTAKAPLVIEVEETEDKKIIRLYVRVNDVPHVLILESIDEERYLLKFDFPLPEELSSLTFIVIDNIDNLEIGEEPDLLVIKIRAISPDSDEVKDLLLIILGGEIMIVELPEFKEDDTEKESTAYIYDGKGWTKKKTTLYGVKKGEPLPEITSTKAPGGEGLLIKVEYNGYDVYLNVALVDGKIVLGE	9.40690466578393	0.609524030701365	68.23345184326172	0.7448277473449707	9.427732467651367	nan	10000.0
monomer-200-nr2-run1_result_17	48	HHMTEELLKKAAEKTKKSDLVIEEIKTEDKTIIYLYVKINDKPVVLILESINEKEYKLKFSIPLPEELKDYEFIVNNNIQDLKIGKENNLLIIQISAKSPKSNEVKDYLLIILGGYIAIIEIPEIKEDDKEVEATAYIYDGKGWKKEKIKIYGVKEGEPFPEIKSTEAPGGPGLLIKVKYKGYDLYVNIALVNGKIVLGP	2.4428013493341854	0.8978903356778412	71.23355102539062	0.7700167894363403	8.534773826599121	nan	10000.0
monomer-200-nr2-run1_result_17	49	SEMTPEILEKAKKLTEKSDFVIEEIETEDKKIIYLYVKINDKPVVIKLESIDENTYKLEFSFPLPEELKDYEFLVDNNIQNLQLGENKNLLIIQIKAKSPTSDKEEYYLLIIFGGEILLIKLPEFTEDDREKEATAYIYDGKGWKKEKMKIYGVKEGEKPLEIKSTKAPGGEGILIKVKYKGYTVTVNLALVDGKLVLGE	1.480557902850809	0.938202499660073	77.82762908935547	0.8314042091369629	6.275570392608643	nan	10000.0
monomer-200-nr2-run1_result_17	50	SDFTPELLAEAARLTAESPLVIKEEVTEDKKIIYIYARINDVPHVLRLESINEEEWKLYFSFPLPEELKDYEFIVIDNIEDLRLGEEPDLLIIKVAAKHPKSDEVKDYLLIFAGGQLAIVELPEFTDTDTEKKATAYIYDGQGWRKEEATLYGTKIGQPPLPLTSTEAPGGPGLPITVKYKGYDVTLILALVDGKLVLGP	8.953439963859207	0.631482041593099	69.36994171142578	0.7237619757652283	9.380880355834961	nan	10000.0
monomer-200-nr2-run1_result_17	51	EEFTEEILEKAKELTKKSPFVIEEIITEDKKIIYLYLLINNKPHVIKLESINEDTYKLKFSFPLPEELKDYEFLVNDNIQDLKIGKNNNLLVIQVAAKSPKSDKVEYYLLIFLGGYLLIIKLPEFTETDTEKEATAYIYDGKGWKKEKITIYGVKKGEPAIDIKSTEVEGGEGKIITIDYKGYDVSIIVALVDGEIKLGK	3.3459948200888427	0.8515297528777578	78.97269439697266	0.845450758934021	6.319461345672607	nan	10000.0
monomer-200-nr2-run1_result_17	52	SELTPEILAKAAELTKESPLKIEVIKTEDKTIIRIYVRINDVPHVLTLESINENEYKLTFNFPLPESLSDLEFIVINNIQNLELGPDKNLLAILVKAKDPNSEEERYLLLIILGGRMLIVELPEFDDSATEKQSRAYIYDGKGWREEQATLYGVKKGEPAPEITSTAAPGGPGTLLKFDYKGWDVYLNVALVDGELVLGP	1.7205520114357016	0.9242023724656641	73.19151306152344	0.7647276520729065	7.929347038269043	nan	10000.0
monomer-200-nr2-run1_result_17	53	SDLTPALLAEAAALTAEAPLVVRVEETEDRRLILLYVRVNDKPHVLILESVDEETWRLEATFPLPEELADLEFLVPPAVQALPLGAEPDLLVIHLEARSPDSDRVEHYLLVIAGGEILLIKLPEFTETDTEKEATAYIYDGSGWRTEKAKIYGVKKGEPFPEITSTKAPGGEGLLIEVEYRGYVVRINLALVDGKLVLGP	8.990373307579238	0.5408390954961462	64.07411193847656	0.6814911365509033	10.563532829284668	nan	10000.0
monomer-200-nr2-run1_result_17	54	EELTPELLEEAAKATEKSPLVIKIEETEDKKIIRIYLRVNNKPLVLILESINENEYKLIFTFPLPESLKNLEFIVDNDIKNLELGEEPSLLVIKLRAKDPNSEEVKDLLLIYLGGYIAIVEIPEFKDDDTEVQAKAYIYDGEGWTEKPATIYGRKKGEPPLDIKSTDAPGGPGIPITVDYKGYDLTLILALVDGKIVLGP	1.5226517820084975	0.9480652528726612	75.47394561767578	0.8138258457183838	7.1771063804626465	nan	10000.0
monomer-200-nr2-run1_result_17	55	SNFTPELLAKAAELTSKSDFVEEVIETEDKKIIYLYLKINNKPVLIKLESIDENTYKLYFSFPLPEELKDLEFLVNNNIQNLEIGENKNLLIIQIEAKSPDSDKIEHYLLIYFGGQLALIKLPEFDESDTSKQATAYIYDGSGWTKKPATIYGVKKGQPAPDIKSTDAPGGKGLLITVDYKGWDVTVNLALVDGKIVLGE	1.3451493464749005	0.9516995830260586	79.63992309570312	0.8457410335540771	5.948813438415527	nan	10000.0
monomer-200-nr2-run1_result_17	56	SDMTPALLAEAARLTAESPLVVREEVTPDRRIRYIYARINDVPHVLRLTSVDDDTWLLEASFPLPEELSDLTFRVVDDIQDLRLGADPDLLLIKLAAVSPQSDEVRDLLLVLFGGHLALFELPEFTDTDTEKETTAYIYDGEGWEKRKAKIYGVKKGQPAPAITSTDAPGGPGTLVKINYKGWDLYLNLALVDGRLVLGP	8.949336110811503	0.6508752428800609	66.9581069946289	0.6733126640319824	10.071714401245117	nan	10000.0
monomer-200-nr2-run1_result_17	57	NELTEELLKKAAELTKKSPLVIEEIKTEDKTIIYIYVKVNDKPLVLILESINENTYKLTFSFPLPEEFSDLEFLVNNNIQNLELGENKNLLVIHIRAKDPNSEEVRDFLLIILGGEILLIELPEFTEEDKEKEATAYIYNGKGWEKKPAKIYGYKKGEPKPKIESTKVEGGEGIEIEVDYNGYKVVIIVALVDGKIKLGE	3.733800952496301	0.833290129021467	71.63970947265625	0.7437341213226318	7.591145992279053	nan	10000.0
monomer-200-nr2-run1_result_17	58	SDLTPAILEEAAKATKESPLVIKEIKTEDKTIIYIYVKVNDKPLVLILESINENEWKLISSFPLPEELKDYEFIVINDIKDIKIGENPDLLVILLAAKSPKSDEIKYYALIILGGEIMLIELPEFNDNDTSKKSTAYIYDGNGWKKEEITIYGVKEGQPFPKITSTKAPGGEGKLIKIKYKGYDVYINVALVDGKIVLGE	8.606256442243314	0.6089411329280392	70.64431762695312	0.7551785707473755	8.84036922454834	nan	10000.0
monomer-200-nr2-run1_result_17	59	EEMTPEILKKAAELTKESPLKIETIKTEDKTIIYLYVKINDKPHVIKLESIDENTYKLTFSFPLPEELSDLEFLVDDSIELIEEGEEPSTLIIKVKAKSPNSDKVEDYLLIIKGGEMLIIKLPEFTETDTEKEATAYIYDGNGWKKEKAKIYGVKIGEPALEITSTKAPGGEGRLYTVKYKGYDVTINVALVDGKIVLGE	3.830392391643023	0.8168107919335026	64.23782348632812	0.67537522315979	11.462448120117188	nan	10000.0
monomer-200-nr2-run1_result_17	60	MDMTPELLEKAAELTKKSKFKIEKIETEDKTIIYLYVKVNNKPYVLKLESIDENTWKLKFSFPLPEELKDYEFIVNNNIQNLKIGENKDLLIIKIEAKSPNSDKIETYFLIILGGEILIIKLPKLNDNDTSAKATAYIYDGKGWKKEEATIYGVKKGEPKPEIKSTKAPGGEGKIIEIDYNGYDVYINLALVDGKIVLGE	9.419484364531378	0.6177127177967422	63.87919616699219	0.6776239275932312	11.049633979797363	nan	10000.0
monomer-200-nr2-run1_result_17	61	AEDTPALLAEAAALTAEAPRVVRVVETPDQRIIYLYLRVNDRPVVLRLTSVDEETLLLEFSFPLPPELADLEFRVVDDIQDLPLGPEPDLLVILLQARSPTSDKVEYYALVYLGGQIALIKLPEFTEDDTEREATAYIYDGEGWEERPVKLYGVKKGEPPLEITSTDAPGGPGLLIRISYKGYDVYINLALVDGRLVLGP	2.073393401162425	0.9252249636126594	77.06336975097656	0.8351890444755554	6.792703151702881	nan	10000.0
monomer-200-nr2-run1_result_17	62	EDLTPALLEEAAELTKESPFVRREEVTPDRKIIYLYVRINDVPHVLILESIDEETWRLTFTFPLPEELADLEFLVVDDIEDLELGEEPNLLVIKVRAVSPDSDEVRDFLLFILGGQILIVELPELNDNDTEVKATAYIYDGKGWRKEEATIYGRKEGEPAPKITSLDAPGGPGLAITVKYKGYDVTIILALVDGEIVLGK	8.945170586297435	0.6157028993795494	70.521484375	0.7710487246513367	8.74185562133789	nan	10000.0
monomer-200-nr2-run1_result_17	63	SNLTPEILEEAKELTKKSPLYIKEIKTEDKTIIYIYVKVNDKPYVLILESIDENTWKLTFTFELPEELKDYEFLVNNDIKNLKLGENPSLLVILIEAKSPKSDKIEYLALIILGGEILIIKLPELNENDTEKEATAYIYDGKGWKKEEIKIYGVKKGEPLPEIKSLEAPGGKGILIEIDYKGYKVYINVALVDGKIVLGS	9.321572263071753	0.6159105046450393	64.96550750732422	0.7006481885910034	10.104716300964355	nan	10000.0
monomer-200-nr2-run1_result_17	64	MDLTEELLKKAAELTKKSPFVEETIETPDKVIKYLYVKVNNKPVVLILESIDENTWKLTFSFPLPKELENLEFYVINDIKNLEIGENKNLLVIKIEAKDPNSDEIKTYFLIIFGGEILIIEIPEFDENDKEKKAKAYIYDGKGWEEKDTKIYGYKKGEPAPEIKSTKVPGGEGKLITLDYNGYDVTINVALVNGKIVLGE	9.201495575891547	0.6150323884815861	68.76101684570312	0.7383081316947937	8.965799331665039	nan	10000.0
monomer-200-nr2-run1_result_17	65	EELTEELLKKAAELTKESPLKIEVIETEDQKIIYLYVKINDKPVVITIKSINENKYEVTFSFELPEKLKDLTFILNNNIKNLELGENKNLLVLELEAVDPNSDEKRYYLLIIKGGYLMIVELPEFKEDDTEKKSTAYIYDGKGWEEKEATLYGRKKGEKPLDIKSTDVPGGKGTLITVDYKGWDVTLNVALVDGKIQLGS	2.34884182203315	0.9089356991591138	78.09751892089844	0.8317015171051025	6.424654483795166	nan	10000.0
monomer-200-nr2-run1_result_17	66	EDLTEEILEEAAELTKKSPFVEKEIKTEDETIRYLYVKVNDKPVVLILKSIDENTWKLYFTFPLPEELKDYEFLVNNNIQDLKIGENDNVLIIKISAKHPNSDEVKDYLLFIIGGEILLVEVPEFNENDTEKEVKAYIYNGEGWEEKKATAYGVKKGEPLPDIKSTEAPGGKGTLFKVEYNGYQLYFNIALVDGKIVLGK	8.98870425562752	0.6550878898095359	64.7531967163086	0.6958575248718262	10.43183708190918	nan	10000.0
monomer-200-nr2-run1_result_17	67	ADLTPALLAEAAELTARAPLVLRTEVTPDRTIIRLYARINNVPHVLILESVDDRTWRLTFSFPLPEALSDLEFEVVDKIERLEVGEDRDLLVIHLRARSPDSDEVRDYLLILLGGELALVELPEFTETDTSKQARAYIYNGKGWEEKEVTLYGVKLGEPPPEITSTEAPGGEGLPVTFEHNGYQVTLIVALVDGKIVLGK	8.99887351121559	0.6360747856344355	67.43866729736328	0.7037818431854248	9.900012969970703	nan	10000.0
monomer-200-nr2-run1_result_17	68	EDLTEEILKKAAELTKKSPLVIEKIVTEDKTIIYLYVLINNKPVVLRLESIDESTYKLEFSFPLPEELKDYEFLVDNNIQNLNIGENPNLLVILIKAKSPKSDKVETYALIILGGQLLLVKLPKLTDTDTSVQATAYIYDGSGWKTEQATLYGYKIGEPAPDITSTEAPGGEGLLITIPYEGYDVTLNVALVDGKIVLGS	3.7372509844047204	0.8351385034707018	75.96662902832031	0.8094701766967773	6.95241641998291	nan	10000.0
monomer-200-nr2-run1_result_17	69	AAETPELLAEAAAATARAPLVERVERTEDRTIRLLYALVHDRPVVLRLESVDEETWLLRFSFPLPAALADLEFRVVPDEQRLPLGEDPLLLLLLLAARSPRSDRVEHLLLVLLGGELLLVRLPELDDTAREAEATAYIYDGEGWREEPVTLYGVKAGEPPLPITSTAAPGGPGLPVTVAYRGYDVTLVVALVDGRLVLGR	1.6684518369604828	0.9446608651602663	75.99687957763672	0.8045821189880371	7.056586742401123	nan	10000.0
monomer-200-nr2-run1_result_17	70	EELTPALLEEAAELTKESPFVKKEIITPDKTIIYLYVKVNNKPVLLILESIDENTWKLISTFPLPEELKDYEFLVDDNIQDLQLGEEPLLLVIKIRAVHPNSDEVRDFLLVIFGGQIALIELPELKEDDREVKSKAYVYDGSGWKEEEVTLYGVKEGEPPLEIKSTAAPGGPGLLITVKYNGYDVTLNLALVDGKLVFGE	10.078508850038078	0.5919484895148815	64.3676986694336	0.6564977169036865	11.623396873474121	nan	10000.0
monomer-200-nr2-run1_result_17	71	SEMTPELLEKAAELTKKSPLVIEEIVTPEKKIIYIYVKINNVPHVIKLESIDDKTWKVTFSFPLPESLKDLEFLLDDNVENLEIGENPNLLILKLRAIDPNSEEVRDYLLIIFGGQLALIELPKVDENARSLKAKAYIYDGKGWREEEATIYGVKEGEPPLDIKSTDVPGGPGLLITIKHNGWDLTLNLALVDGEIKLGK	9.371847073186862	0.6358290044861149	67.98541259765625	0.7161709070205688	9.520101547241211	nan	10000.0
monomer-200-nr2-run1_result_17	72	EELTEEILKEAAELTKKSPLVIKVEKTEKQEIIYIYVKVNNKPYVIKLEKIDENTWKLTFSFPLPEELKDLEFLVNNNIQNLEIGKEKNLLIILLEAKSPTSDEVKHYLLIILGGEIALVELPKLTATDTSAQATVYIYNGQGWEKRQATIYGVKKGQPAPAITSTKAPGGEGTLIKVDYNGYDVYLNVALVDGKIVLGE	1.7541409130856984	0.928765185115318	73.00009155273438	0.7774938344955444	8.245121955871582	nan	10000.0
monomer-200-nr2-run1_result_17	73	EELTPELLERAAKLTEKSPLVVEEIKTEDKTIKYIYAKINDKPHVIILESIDEKTWKLTFTFPLPEELKDYEFLVNDNIEDLKIGEDDNLLIIQVEAKSPSSDEVEHYLLILFGGELLIIKLPKFNENDKSKQATAYIYNGSGWETKPITIYGVKKGEPFPKITSTSAPGGTGTLIKVDYNGYDVYINLALVDGKLVLGS	2.09456258704307	0.9144896609096231	74.9715347290039	0.7829552888870239	7.287637710571289	nan	10000.0
monomer-200-nr2-run1_result_17	74	EDDSPEILEEAAELTKESPFKIVIEKTEDKIIIRLYVKVNDKPHVLTLESINENEWELKFSFPLPEELSNYKFIVIDNIDNRKLGEEDNLLIIQVEAVHPDSDEKKYYLLIIFGGQIAIVELPEFTDTDTEKQATAYIYDGKGWRKVPVTLYGRKIGEPPLPITSTEAPGGPGTLITIKYKGYDVTLNLALVDGELVLGS	1.414744672695244	0.9454672644498211	76.29458618164062	0.8242563009262085	6.897326469421387	nan	10000.0
monomer-200-nr2-run1_result_17	75	SHMSEELLKKAEELTKKSPFVEEIIKTEDKTIRYLYLKINNKPHVLILESINENEWKLKFNFELPEELKDYEFIVVNDIKNLKLGENPNLLVIKIAAKHPNSDEIKYYLLIYFGGELAIVELPELNENDTSVKAKAYIYDGKGWRVEEVTLYGVKEGEPAPKITSTKAPGGEGILLTFKYNGYDVTLNLALVNGKLVLGS	9.366503361381158	0.5989447790022459	61.8575553894043	0.672797679901123	11.002711296081543	nan	10000.0
monomer-200-nr2-run1_result_17	76	EEFTPELLKKAEEKTKESDLVIEEIITEDKKIIYIYVKVNDKPVVLTLESIDENNYLLKFSFPLPEELSDYEFIVDNNIQNLEIGEDKNLLVILLKAKSPSSDEEIYYALIIFGGEIALIKLPEFKENDRSLKSTAYIYDGKGWKKEEITIYGVKKGEPKPEIKSTKAPGGEGILIEIDYKGYDVYINLALVDGKIVLGE	3.8994100605794855	0.8412161445894927	76.82804870605469	0.8298633098602295	6.438328266143799	nan	10000.0
monomer-200-nr2-run1_result_17	77	EELSEELLKKAEEKTKKSPLFLEEIETEDKKIIYLYVRVNDKPHVIILESIDEETWKLKFSFELPESLKDLEFLVINDIKDLKIGENNNLIVIKIAAKSPKSDKITYLALIIMGGEIMIIELPELTDTDTSKQAKAYIYDGKGWKEEDMTIYGVKKGQPALKITSTNAPGGPGTLITLDYKGWDVTFNVALVDGKLVLGE	9.17373585133478	0.5657887880413195	59.43231201171875	0.6171360015869141	12.63053035736084	nan	10000.0
monomer-200-nr2-run1_result_17	78	EDFSPEILAKAAEATKKSSFVVEKIETETQTIIRLYVKVNDKPVVITLESIDENTWLVKFSFPLPEELKDYEFLLDNNIQNLQLGEDKDLLVLQLKAKHPNSDKEEYYLLIIMGGQIAIIKLPEFNENDTSKEATAYIYDGKGWKKEKVTIYGYKKGEPPPEIKSTEAPGGEGLLIEVEYKGYVVTINLALVDGKLVLGK	2.292900438555419	0.911822422518913	75.61753845214844	0.8095847368240356	7.494307994842529	nan	10000.0
monomer-200-nr2-run1_result_17	79	SDLTPAILEEAARLTAESPFHRVVEKTPEQTIIRLYVRVNDVPHVLILKSIDEKTWLLTFSFPLPEALSDLTFEVVDDIEDRELGEDPLVLLLKLRAKDPNSDEVKDYLLVIAGGQIALIELPEFDDTATSKQAKAYIYDGKGWEEKDVTIYGVKKGQPPPEITSTAAPGGEGTLLTFSYNGWDVTINLALVDGKLVLGP	8.684957489498657	0.6615361111564982	65.59241485595703	0.6748250722885132	11.289851188659668	nan	10000.0
monomer-200-nr2-run1_result_17	80	EDLTPELLARAAAATAEAPLVVETVVTPERTIIYIYVRVNDVPLVLRLESIDEKTWRLQFSFPLPEELSDYEFLVIDNIQDLKLGEDDDLLIILIEAKHPNSDKKEYYALIIMGGRIALIKLPEVDENAREVEATAYIYDGKGWRTEKATIYGVKKGEPPLEIKSTEAPGGPGTLITIDYKGWDLTINLALVDGEIVLGK	9.20608385670068	0.6195875666928045	66.03475952148438	0.694726824760437	10.802781105041504	nan	10000.0
monomer-200-nr2-run1_result_17	81	SDFTPELLARAAELTARAPFVEEVIETPEETIRYLYVRVNDRPLVLRLRSIDEERWLLEFSFPLPEALADLTFIVNDNIQRLELGPDKNLLVIHLRAESPDSDEVRDLLLLILGGRILLIELPEFTDTDTSKQSTAYIYDGQGWRVEPATIYGVKKGEPAPEITSTEAPGGPGLPITVDYKGYDLTIIVAEVDGEIVLGS	9.872229289175332	0.5455626639387398	61.07564926147461	0.4707592725753784	13.68189811706543	nan	10000.0
monomer-200-nr2-run1_result_17	82	EELTEEILEEAKKKTEKSKFYIKEIKTEDKTIIYLYVLINNKPHVIILESIDEKTYKLIFSFELPEELKDLEFYVVDDIKNLEIGEDKDLIVILVEAKDPNSDEIKYYALIIFGGEIAIIELPEFDENDKEKEAKAYIYDGKGWKEEKAKLYGYKKGEPPPEIKSLKAPGGEGLAITIEYKGYDVTIILALVDGKLVLGE	9.130958148750025	0.6285595117106626	69.1283950805664	0.7570559978485107	8.826346397399902	nan	10000.0
monomer-200-nr2-run1_result_17	83	SHMTPALLEEAAKLTAESPFVKKEIVTPDQKIILLYVKVNDKPVVLKLTSVDEKTYRLEFSFPLPEELADLEFLVDDQIQDLEIGEEKNLLVIKIRARSPESDEVRDYLLIILGGEIMLIELPKFNENDTEKEARAYIYNGEGWEERKAKIYGVKEGEPPLEITSTKVPGGEGLIITVKYEGYDVSIIVALVDGKIRLGE	9.357745806871504	0.6247408749205231	66.47245025634766	0.7030981779098511	9.912922859191895	nan	10000.0
monomer-200-nr2-run1_result_17	84	AELTPALLAEAAAATARAPFVEKTEVTPDRVRRLLYLRIHDRPHVLILESVDEDTWRLTFTFPLPEELADLEFLVNDNVELREVGPEPSLLIIQLAARSPDSPEVRHYLLIYFGGELLLVELPRLTPDMTSAPATAYIYDGQGWRREPATLYGVREGEPPPAITSTEAPGGPGLLITVRYEGWDVTLNLALVDGRLVLGS	9.715216727820021	0.595551576697623	64.08009338378906	0.6905133128166199	10.729667663574219	nan	10000.0
monomer-200-nr2-run1_result_17	85	EEFTPELLEEAAELTKKSPLSIKKIETEDKTIIKIYVKVNNKPVVLTLESINEEEWRLYFSFPLPEELSDYEFIVVDDIQLINIGENPNVLIIKLRAKSPESDEVKDYLLIILGGYIMLIELPEFTDTDKSKEATAYIYDGKGWKKEKITIYGVKKGEKPIDIKSLDAPGGKGTLFKVDYNGYDVYINVALIDGKIVLGK	1.5763365425607745	0.9297467154921272	74.14083862304688	0.7934340834617615	7.801384925842285	nan	10000.0
monomer-200-nr2-run1_result_17	86	EELSEEILEKAKKLTEKSPLHIEVIKTEDKTIIYIYVKVNNVPHVIILESINENEYKLTFTFELPEELKDYEFIVDNNIKNIKIGENPNLLIINLKAKHPKSDEIKDYVLIIFGGEIAIIELPKFNENDTSKKAKAYIYDGKGWKKEDATIYGYKKGEPAPDIKSTKAPGGEGLLITIDYNGYKVTINLALVDGKLVLGP	9.387755186794857	0.5731862271813369	70.45396423339844	0.760765790939331	8.603629112243652	nan	10000.0
monomer-200-nr2-run1_result_17	87	DELTPELLKKAAEKTKESPFVKEVIETEDEKIIYLYVRVNEKPHVLILKSIDENRWLLTFSFPLPEELKNLEFIVNNNIQDLRLGEEDLLLVIQLEAKDPNSDEIEKYLLIIAGGYIALIKVPKLTDDDREVQATAYIYDGKGWRKEEVTLYGVKEGEPPLPIESTAVPGGEGLLLKFSVDGYDLYLNLALVDGELRLGP	2.4855254208539783	0.8902274482007764	74.01407623291016	0.7999546527862549	7.638115406036377	nan	10000.0
monomer-200-nr2-run1_result_17	88	EELSEELLKRAEELTKKSDLVIEEIETEDKKIIYIYVKVNDKPVVLILESIDENTWKLIFSFPLPEELKDYEFLVNNNIQNLELGEEKNLLIIHIEAKHPKSDKIEHYLLIIFGGQIMLVKLPELTDTDTSKQATAYIYDGKGWTKKQATIYGVKKGEPAPNITSTAAPGGTGTLITVSYNGWDVTLNVALVNGKIVLGT	3.994636059060169	0.8131884814139817	68.92511749267578	0.7430883646011353	9.262137413024902	nan	10000.0
monomer-200-nr2-run1_result_17	89	SELTPALLARAAELTARAPLVREVEKTPDRTIIYLYVRVNDRPVVLILESINENEYKLIATFPLPERFSDYEFIVIDNIQDLRLGEEPDLLVILLAAKHPNSDEVKYYALVILGGEILLIELPEFDDNDTSKDALAYIYDGEGWREEPMTIYGYKKGEPAPEITSTEAPGGPGLLVTIDYKGYDVTINIALVDGRLVLGP	8.85711977700534	0.6433086597159614	69.57952880859375	0.7652004361152649	8.817289352416992	nan	10000.0
monomer-200-nr2-run1_result_17	90	ENLTPELLKEAAEKTKKSPLVIEKIETEDKKIIKIYVKVNDKPHLIILESINENEWKLTFSFDLPEELKDYEFIVIDSIKNLKIGENPNLLIILVKAKSPKSDKVEYYLLIIFGGEIAIIKLPELNENDTEVEATAYIYDGKGWTKKKIKIYGYKKGEKPPEITSTDAPGGKGLLITVDYNGYDVVINLALVNGKLVLGS	10.462429449028019	0.57120932339316	68.48130798339844	0.7558917999267578	9.009509086608887	nan	10000.0
monomer-200-nr2-run1_result_17	91	SELTPEILKEAEELTKKSDFVIKKIETEDRTIIYLYLKINNKPHVLILESIDEETWKLIFTFPLPEELKDYEFYVINDIQNLNIGENPNLLIIKVAAKHPDSDEVEYYLLIYLGGELMIVKLPKFTETDTSKEATAYIYDGKGWKKEKVTLYGVKKGEPAPKITSTKAPGGKGLLIKVDYDGYDVYLNVALVNGKIVLGE	8.729850882871096	0.6768387606188445	67.5910873413086	0.7226892709732056	9.526058197021484	nan	10000.0
monomer-200-nr2-run1_result_17	92	SDMSPALLKEAAELTKKSPLVIKTIKTPDQTIIKIYVKVNNKPVVLTLTSIDEKNYLLKSSFPLPEELSDLEFIVDNNIQDLKIGENNDLLIIKIKAKSPTSDEVKDYVLIIFGGQIALIELPEFKPDDKSKKAKAYIYDGKGWTEKDITLYGVKEGEPAPEIKSTDAPGGKGILIKINYKGYTVTINLALVDGKLVLGS	1.8962043896196807	0.936938221289461	78.04777526855469	0.8267563581466675	6.334812641143799	nan	10000.0
monomer-200-nr2-run1_result_17	93	EDLTPALLEAAAAATARAPLVVVVERTEDEVLIRLYVRVNDRPVLLTLRSIDEETWELRFSFPLPERYADLRFLVRPDIRRLELGEEPDLLLIHLEAVHPNSEERRDFLLVLLGGQIALIELPELRDDDREVPATAYIYDGEGWREEPATLYGVRRGEPPPEIRSTEAPGGPGLLVRVPYRGYDVYLILALVDGEIVLGP	2.5963041182261475	0.8981665205363195	68.84072875976562	0.7257112264633179	9.633964538574219	nan	10000.0
monomer-200-nr2-run1_result_17	94	SEMTPEILKEAAELTKESPLHIKVEETEDQVIIYIYVRVNDKPVVIKLTSVDEETWLVEFSFPLPEELADLTFRLVDNVQNLQLGEDKNLLVLLLEAVHPDSDKVEKYALIIKGGQILLIKLPEFNENDREKEATAYIYDGKGWIKKKMTIYGVKKGEPAPEITSTDVPGGEGLLIKLDVDGYDVYINLAEVDGKLQLGK	2.0400951453153944	0.9260921841329312	80.51341247558594	0.8641543388366699	5.5977783203125	nan	10000.0
monomer-200-nr2-run1_result_17	95	EELTPEILKKAEELTKKSPLVIETIKTPDKTIIYLYVKVNNKPLVLKLTSIDEKTYKLEFSFELPEELKDYEFLVIDNIQNIELGENKDLLVILIKAKHPNSEEEKYYALIIAGGYIALIELPEFNENDREKKSKAYIYDGKGWKKEEMKIYGYKLGEPPPKITSTKVPGGEGTLIEIEYKGYKVTINLALVDGELKLGS	9.61045740358271	0.6265316565186724	65.98348236083984	0.6902838945388794	10.522979736328125	nan	10000.0
monomer-200-nr2-run1_result_17	96	KLLTPELLEEAAKLTEKSPFHIKTIVTPTETIIYLYVKVNDKPLVLILRSIDETTWRLEFTFPLPESLSDLEFLVVDDIRDLRLGEEDDLLLIKLRARSPESDEVRDYLLVILGGQIALIELPKLRDDDREARARAYIYDGKGWREEEATLYGVKKGEPPLEITSTAAPGGPGLLITVDYDGWDVTLNLALVDGEIVLGE	9.440963332445575	0.600113365240082	63.96544647216797	0.6525450944900513	11.522700309753418	nan	10000.0
monomer-200-nr2-run1_result_17	97	DEFTPALLAEAAEKTAKSPLVIEEIKTENKTIIYIYVKVNDVAHVIKLESIDDETWKLYFSFPLPEELKDKEFLVNNNIQDLRLGEEDNVLIIHLQAKDPNSDKIEDYLLVIAGGQILLVKIPELKDDDTSVKATAYIYDGKGWRKEEATLYGVKKGEPAPAITSTAAPGGPGTLLEFDYKGYKVYLNLALVNGELVLGS	2.3231356042036837	0.8955487100494792	73.18690490722656	0.7673353552818298	8.309687614440918	nan	10000.0
monomer-200-nr2-run1_result_17	98	TNLSKELLEEAAKLTEKSDLVIKEEITEDKKIIYIYVKVNNVPHVLILESINENEYKLTFSFDLPESLKNYEFIVDNSIENKEIGDKKNLLIIKLKAKDPNSDEIKTYLLIIFGGQIAIVEIPEFDENSTEKKAKVYIYDGKGWTEKEAKIYGTKIGEPKLKIESTDVPGGKGIPITVKYNGYDLTLILAEVDGKLEIGK	8.97421068850569	0.5910790626624188	69.93551635742188	0.7574769258499146	8.930418014526367	nan	10000.0
monomer-200-nr2-run1_result_17	99	SDFTPALLAEAAAATAEAPLVIKTEVTPDKVIIDIYARINDVPHVLRLVSVNEDTFELFFSFPLPEELSDYKFLVVPEIQDLRLGEDPSLLVILVEAKHPNSDEVEHYLLLLLGGQLALIKLPELKDDDKSVQATAYIYDGQGWRKEQVTLYGVKEGEPAPEITSTAAPGGPGLLIKVKYKGYDVYLNVAEVDGEIVLGP	8.571670926044026	0.6171664811352306	65.06416320800781	0.6549084186553955	11.165903091430664	nan	10000.0
monomer-200-nr2-run1_result_18	0	MMKAERHYAESPDEPNTLTLTFDLPVPPDVEVEGGVLEYTLTFTFPKFPKELFERMADIIEIALGTLYESLDHSPEQLELLEEFAALLNKIANGEFTKEAQKNLTPEEQFLLAYRFALAVLAAFEALYRGMGLTEEEIAADPRLGAAREGLLRRLREYFERIREEEKIGIDPAELEALERGSWFEEFEAKYFPEFRKERA	2.588210881057643	0.8996526052625317	74.83413696289062	0.8229583501815796	6.845017910003662	nan	10000.0
monomer-200-nr2-run1_result_18	1	MMEAKRHIAESPEEPNTLTLTFDLPVPPDVEVEGGVIKRTLTFTFPNFPKELFELVADIIEIALGTLYESMDHTPEELRELELFAELLNRFALGELQKIAQKNLSKEEIFEAAYLFALYVRAAFRALYRGRGLTEEEIAADPRLGAAERGLRERLRAWFEKKREEEKIGIDPEELEKLEEGDFFEEFEEKYFPEVRKELA	1.6644851995979497	0.9237249032714391	73.56465148925781	0.819166898727417	6.942129135131836	nan	10000.0
monomer-200-nr2-run1_result_18	2	MMRARRHLAESPEEPNTVTLEFDLPVPPDVEVEGGVLTRTLTITLPRVPRALFEDLADLVEIALGTLWESLDQTPEELALLERFAELVNAFLLGVVTEEAQKPLTPEERFLLAARAAEYLLAAFLALFRGEGLTEEEIRADPRLGAALAGLRERIRAWLEERRARERIGVDMEELEKRLEGEEFDAFAAEYFPAFEERRA	2.396660006778371	0.8846994397079656	70.3404769897461	0.7707192897796631	8.463635444641113	nan	10000.0
monomer-200-nr2-run1_result_18	3	MMRAERHIAKSPEEPNTITLYFDLPLPPDVEVEGGVLTHSLTITLPNFPEELFNLVAELVEIALGTIYESMDHTPEQLKELEEFAELINKFANGELQKLAQKKPTKEEIFKIAYEFALYLLAAFRALYRGKGITDEEIEKDPKLGAAEKGLREKLKEFFKKKREEEKIGIDEKELEKKLEGDFFEEFEKKYFPEWLEKRK	2.607451263734877	0.8981980905419351	74.25761413574219	0.809766948223114	6.7829108238220215	nan	10000.0
monomer-200-nr2-run1_result_18	4	MIKVERKIAKSPEETNTITITLDLEVPEDEEVEGGVIKKTYKIEMPKVPEELFKLLAELVEIAIGTLYESLDQSEEELEELELFVELTNKYIKGEITKEAQKNLSKEEIFLLAYKFALYLLADFLALYRGKGLSLEDIKKDPKLGKALEGLKEKLKKYFEKIRKEEKIGVDPKELEKLLEGNFFDEYFEKYYPEVLKKLK	2.5561675673656055	0.9020296963534234	70.9013671875	0.7572352886199951	7.7560272216796875	nan	10000.0
monomer-200-nr2-run1_result_18	5	MMKVERKYAESPEEPNTITITLDLPVPEDVEVEGGVIEKTFTLTLPKVPKELFEMIAEIAEIAIGTLYESMDQTPEELKLLEEFVELLNKFLQGEITKLAQKNLTKEEQFEVAYLTALYVLANFRALFRGKGITEEELKADPRLGRALEGLREKLREYFEEKRKELKIGIDPEELEKLLEGDFFEEYEEKYYPEWRKKRA	2.975600301882537	0.8535303006656642	69.17405700683594	0.760982096195221	8.663363456726074	nan	10000.0
monomer-200-nr2-run1_result_18	6	MMKVEKKIAKKKEEPNTVTFTFDLKVPPDEEVEGGVIKKTYKIELPNVPEKLFNLLSEIAEIALGTLYESMDQSPEELKELEEFVELINKILKGEITKEAQKNLTDEEIFLLAYKAALYFLAAFRALYKGKGITEEEILANPKLGKALEGLKKKLSKFFEKKRKEEKIGIDPKELEKLLKGNFFEEFEKKYFPEFEKKRK	2.5988988131845767	0.9004131432571819	74.8534164428711	0.8103252649307251	6.870785713195801	nan	10000.0
monomer-200-nr2-run1_result_18	7	MMKAERHIAESPEEPNTITLSFDLEVPEDVEVEGGKITHTLTITLPKFPKELFELVADLVEIALGTLYESLDQSPEELKELEEFAELINKIAQGELQKLAQKNLSEEEIFLLAARFALYLLAAFRALYKGKGLTEEDIKKDPKLGKALEGLKEKLKEYFEKIREEKKIGVDMKELEKLFEGNFFEEFEEKYFPEFLEKRK	1.362499351350536	0.942975203501122	74.8153305053711	0.8189080953598022	6.739745140075684	nan	10000.0
monomer-200-nr2-run1_result_18	8	MMRAERRLAASPEEPNTVTFTLDLPVPPDVEVEGGVLRHTLTLTLPRVPPELFEDLAALAEIALGTLAESLDWTPEELALLERFAAALDRIAQGEITARAQRPLTPEERFLLAAEFALYVLAAFRALFRGRGVTDAELEADPRLGAALRGLRERLSAYLEERRAREKIGVDPAELEALLEGDFFDEFEERWFPAERAEEA	1.7026432888241008	0.9306046372968817	80.42731475830078	0.8534184694290161	5.339086055755615	nan	10000.0
monomer-200-nr2-run1_result_18	9	MMKAEKKIAKDPSETNTITLTFDLPVPPDEEVEGGVIKHTLTIELPKVPEELFNMLADIVEIAVGTLAESLDWSPEELAELEDFVARINAIAKGEITKLAQKNPTKEEKFLIAYRFALYVLAAFLALYRGKGITLEQILADPRLGAALRGLREKLREWFEKKRKEEKIGISMEELEKELEGDFFDEFEEKYFPAFEKERA	1.2930614136812526	0.9538326704989916	75.85968780517578	0.8222655057907104	6.680286884307861	nan	10000.0
monomer-200-nr2-run1_result_18	10	MIKVEKHISKSPEEPNTITITLDLPIPEDVEVEGGVIKKTYTITMPRFPEELFELVADIAEIAIGTLYESLDHSPEELEFLEEFVELLNKIVNGEIQKKAQKNLSKEEIFLLAYEFALYVLAAFLALYEGRGLTLEEIRADPRLGAALEGLREKLKKYFEEIKEKEKIGVKMEELEKKLEGDFFAEFREKYFPDFEKKRR	2.2811403293460306	0.9218939711535488	76.47877502441406	0.8337692022323608	6.439318656921387	nan	10000.0
monomer-200-nr2-run1_result_18	11	MMEVERKIAKSPEEPNTITIKLELPVPEDVEVEGGVIIKEYTITLPKVPEKLFELIADLVEIAIGTIYESLDHSPEELEFLEEFVERVNKFLNGVVTEKAQKNLSDEEIFLLAYETALYLLAAFLALYEGKGITLEELKENPKLGKALKGLYEKLKKYFEEIREKEKLGISMEELEKLLKGDWFEKFRKEYYPEFEKERK	1.7650670933792503	0.9186699919170672	70.74488830566406	0.7732653617858887	7.839903354644775	nan	10000.0
monomer-200-nr2-run1_result_18	12	MMRAERHIAESPEEPNTITLTFDLPVPPDVEVEGGVLEETLTIEMPRLPERLFELLADLAEIALGTVWESLDHSPEELEFLREFAERINKFVLGEITKEAQKDLTPEEEFLLAARFALYLLAAFRALYRGRGLTDEEIAADPRLGAAEEGLRRRIRAWLERLREEERIGVDPAELEALLEGDWFDEFEARYFPEERKRRA	2.2731516258714244	0.9104601838035872	72.11624908447266	0.7556300759315491	7.145776748657227	nan	10000.0
monomer-200-nr2-run1_result_18	13	MMRVEKHYAESPEETNYITISFDLPVPPDVEVEGGVLRRELRIELPKVPKELFDLLAEIAEIALGTLFESMDQTPEELALLEEFAELLNDIAKGKITELAQKNLTKEEIFLTAYLYALYVLAAFRALYRGRGLTDEDIRADPRLGAALEGLRRRLRAWFEEKREKEKIGVDPEELEALLEGSFFDRFAAEYFPEWERRRA	1.7738743789180371	0.9167275240608583	70.51216125488281	0.7709898948669434	8.355666160583496	nan	10000.0
monomer-200-nr2-run1_result_18	14	MMKVKKHIAESPDEPNTITIELDLEVPEDVEVEGGVLIKSFTITLPKVPKELFNLLAEIAEIAVGKIYESLDQSEEELEELEEFVKLLNDFALGEITKKAQKNLTKEEIFLLAYEYALHVLADFLALYRGKGLTEEQIKADPKLGKMLEGLKKELRKFFEEYRKKNKIGVSMEELEKKLEGDYFDKYFEKHYKDWLEKRK	3.2297283558813263	0.8418583565845581	71.86455535888672	0.7918640375137329	7.735607624053955	nan	10000.0
monomer-200-nr2-run1_result_18	15	MIKVEKNYAEDPSKPNTITITLDLEVPEDVEVEGGVIKKTYTITMPKIPKELFDLLSEIFEIAIGTLYESLDQSEEELELLKEFIERLNKYVNGVITKEAQKNLTKEEKFLLAYEAALYVLAAFLALYKGKGISLEELLKNPKLGKAYEGLLKKLKEYFEKIRKEENIGIKMEELEEKLKGSWFEEFYEKYFPEFEKKRK	2.2513730506434726	0.8964842626948547	72.28958892822266	0.7874722480773926	7.956353187561035	nan	10000.0
monomer-200-nr2-run1_result_18	16	MMRVERHLAESPEEPNYVTFSFDLPLPPDEEVEGGVRTRTLRLELPRVPERLFRLLADIAEIALGTLYESMDHSPEELALLEEFAELLNRIAQGEITKLAQQNPTPEEIFRIAYLFRLYVLAAFLALHEGRGVTLEELLADPRLGAALEGLRERLDAWFAERREKEKIGIDPAELKALEEGDFFARFSEEHFPEWRARRA	2.2856273872603303	0.9107169895169537	72.28851318359375	0.7862401604652405	7.57891321182251	nan	10000.0
monomer-200-nr2-run1_result_18	17	MMKVERHIAKSPEEPNTITIKLDLPVPPDEEVEGGKIIKEFTITLPKVPEELFNLLADISEIAIGTIYESLDHSEEELKFLEEFVELLNKILQGKITEEAQKNPTEEEIFEIAYNYALYVLAAFEALLKGKGITEEEIEKNPKLGKAKEGLIKKLKEYFEKIRKEKKIGIDPKELEKKFKGDFFEKFYKEYFPEFEKKRK	2.074859713690885	0.9301974832365807	72.41804504394531	0.7936302423477173	7.779778957366943	nan	10000.0
monomer-200-nr2-run1_result_18	18	MMRAERHIAKSPEEPNTLTLTLDLPVPPDVEVEGGVLERTWTITFPRFPERLFRLLADLVEIAVGTLAESLDHSPEELALLDEFVALVNRIAQGEFQKRAQKNLTDEEIFLLAAEFALYLEAALRALFRGRGLTEEEIEADPRLGAAFRGLRERTRAFLEEIRAEERIGVDPAELEARREGEEFEAFEERYFPEWEARRR	1.8569949946377784	0.9325576672116663	74.23905944824219	0.8235508799552917	7.045968532562256	nan	10000.0
monomer-200-nr2-run1_result_18	19	MMKVERKIAESEDEPNTVTFTFDLPVPEDVEVEGGVLKRTFTITFPKVPERLFELLADIAEIALGTLYESMDHSPEELKRLEEFVELLNKIANGEITKEAQKNLSDEEIFLLAYKFALYALAAFLALYEGEGLTLEDILKDPRLGRALKGLIEKLEKYFEEIREKEKIGIDPEELKKLFEGSFFEEFRKKYFPEFLEKRK	1.3658515595768372	0.943947342731943	75.84355926513672	0.8278471827507019	6.573634147644043	nan	10000.0
monomer-200-nr2-run1_result_18	20	MMKVERHIAASPEEPNTVTLTFDLPVPEDVEVEGGVLERTRTITLPKVPEELFERIAALVEIAVGTLWESLDQTPEELAFLDEFVELINKILQGEVTKKAQQNLSPEEQFLLAWEVALYLLAAYRALYRGKGITDEELEADPRRGKALRGLRERIRAWLEREREERKIGVDMAELEARLEGDFFEKFEAKYFPDFEKKRA	4.657832330085357	0.7773477824067637	73.80458068847656	0.7897253036499023	6.824745178222656	nan	10000.0
monomer-200-nr2-run1_result_18	21	MMEVKRHYAESPEEPNTITFTLDLPVPEDVEVEGGVIERTFTLTLPRFPKELFDRVAEIAEIALGTLYESLDHSPEELKLLEEFVELLNKILQGEIQKLAQQDLSPEERFLVAALFALYVLAAFRALYRGKGITEEELEADPRLGAAERGLRERLRAWLEERRERERIGIDPAELEKLLEGDFFDEFFEKYFPEYLKERK	5.9582054246949525	0.7302144157850567	77.50358581542969	0.845834493637085	5.925268173217773	nan	10000.0
monomer-200-nr2-run1_result_18	22	MMEVKRTYAESEEEDNTITLTFDLPLRPDEEVEGGVRRYTLTITLPKVPKELFELLSEIAEIALGTLYESMDHTPEELELLEEFAELINDIVLGEITKEAQKNLTKEEKFLLAYRFALYVLAAFRALYRGRGITDEEIEADPRLGAAERGLRERLSEYFEKIRKEEKIGIDPEELEKLEEGDFFEKFEEKYFPEWRKKRA	2.508513661627015	0.9248502755073885	75.7496109008789	0.8269098997116089	6.415313720703125	nan	10000.0
monomer-200-nr2-run1_result_18	23	MMRVERHIAESPEEPNTITLHFDLPVPPDVEVEGGVITRTLTIELPRVPKRLFELLADLAEIALGTIYESLDHSPEELELLERFAELVNRILKGEITELAQKDPSEEEIFLIAYRAALYFLAAFRALYRGRGLTDEDIAADPRLGAMEAGLRERLRAYFRRIREERQIGVDEAELEKELEGDFFDEFEAKYFPDYLKELA	1.6336324657111143	0.9235125093671401	76.0604476928711	0.8075948357582092	6.4561591148376465	nan	10000.0
monomer-200-nr2-run1_result_18	24	MMKAERHIAESPEEPNYIIFTFDLKVPEDEEVEGGVIKKTYKIELPKFPKELFELVSEIAEIALGTLFESLDQSPEQLKELEEFVELLNKIAQGEIQKEAQKNLSEEEIFLLAYKFRLYVLAAFLELYRGKGKTLEEILADPKLGKALKGLIEKLDKYFEEIREEKKIGIDPEELKKLLEGDFFDKFAEKYFPEFDKKRK	2.6144467791733583	0.8991284998967779	74.05142211914062	0.8004826903343201	7.316128253936768	nan	10000.0
monomer-200-nr2-run1_result_18	25	MMRAERHYPESPEEPATITLTFDLPVPPDVEVEGGVLRRTLTITLPRVPRELFELLADLVEIALGTAYESMDHSPEQLRLLDLFAEMINRHLLGVITEKAQKNPSPEEIFLIAAEAALYLLADFRALYRGFGITDAELEADPRLGAMERGLRERLDAYLERLRAERRLGVSPEELRARWEGEEFDRYFEEHYPELLERLR	1.4676778548837734	0.9396426047765786	70.18611145019531	0.7685614824295044	8.188660621643066	nan	10000.0
monomer-200-nr2-run1_result_18	26	MMRAERHIAEDPNEPNTITLHLDLPLPPDEEVEGGVRTRSLTITLPHFPERLFRLVADIVEIAIGTLYESMDHSPEELALLEEFVALLNDIANGVLQKLAQKNPTPEEIFLIAYLFALFVLAAFEALYEGRGVTAEEIAADPRLGAAREGLREKLRAYFEEIQKKEKIGVSMEELEALEEGDFFAAFRERYFPAWLERRR	1.797430545496671	0.9217102340245009	72.16716003417969	0.7891073822975159	7.726970195770264	nan	10000.0
monomer-200-nr2-run1_result_18	27	MMRAERHLAASPEEPNTVTLTFDLPVPPDVEVEGGVLRRSLTITLPRVPERLFELLAEIVEIALGTVYESLDHSPEELAFLEEFAELLNRTLLGEITELAQKPLSEEEIFLLAYRAALYVLADFLELYRGRGITLEELLADPRRGAALEGLRARLDAYFARLREERKIGVDPAELAKLLEGDFFDAYAARHYPEFDARRR	2.4843908675605864	0.9060101082709698	74.5820541381836	0.8104367256164551	7.1546759605407715	nan	10000.0
monomer-200-nr2-run1_result_18	28	MMKVEKKYAESPDEPNTVTFTFDLEVPEDVEVEGGVIKKTLTITLPNFPKELFDMVADIFEIALGTLYESMDQSPEELKELEEFTELLNKIANGELKKKAEKNPTKEEKFLIAYEAALYVLAAFKALYEGKGITEEELEKDPKLGKALKGLREKLKKYFEEKRKKEKIGIDPKELEKKLEGDFFKEFREKYFPEFEKKRK	2.0442048302417946	0.9153716641453978	78.16581726074219	0.848596453666687	5.886493682861328	nan	10000.0
monomer-200-nr2-run1_result_18	29	MMKVEKKIAESPDEPNTVTFTLDLPVPEDVEVEGGVLKYSLTLTLPKMPKELFDMVSDLAEIAIGTLFESLDQSPEELELLEEFVELVNKIANGEITKLAQKNPTPEEKFLIAYRFALYLLAAFLALYEGKGKTLEEILEDPRLGKALKGLREKLKEWFEKYRKEKKIGVDMEELEKLYEGDYFEEFRKKYFPEFEKKRK	2.171248676613932	0.9223935256611872	74.50398254394531	0.8136638402938843	6.90295934677124	nan	10000.0
monomer-200-nr2-run1_result_18	30	MMTAERHLAASPEEPNTVTLSFDLPLPPDVEVEGGVLTRTRTFTLPRVPEELFELLAELVEIALGTLWESMDHSPEELALLDEFAALVNRILQGEITERAQRPLTPEERFLLAWEAARYLLAAFRHLYRGRGVTDAELEADPRLGAALRGLRERLDAYFARLREERRLGVDPAELAALWEGDWFDEFAARYFPEFDARRA	15.223873111242424	0.18022866395752551	49.1683349609375	0.3680756688117981	16.460153579711914	nan	10000.0
monomer-200-nr2-run1_result_18	31	MIKVEKKISESPEEPNTITISLDLPIPPDVVVEGGVIKRTYTITLPNIPKELFELIADIFEIAVGTLYESLDQTPEELEELEEFVELLNKIVNGEITKEAQKNLSKEEIFELAYKTALYVLAAFLALYKGKGKTLEEILADPRLGKAFKGLKEKLDKYFEEIRKKEKIGIDPKELKKLFEGDFFEEFYEKYFKEYEKKRK	1.9219312453380233	0.8980034943744678	74.1551284790039	0.8067165017127991	7.10545015335083	nan	10000.0
monomer-200-nr2-run1_result_18	32	MIKVEKKIAKSPEEPNTITIKLDLKVPEDVEVEGGVIIKEYTLTLPNFPEELFNLIAEIAEISIGVLYESMDQSEEELEELEKFIELLNKILNGEFQKLAQKNLSKEEIFLAAYLFRLFVLAAFRALYRGKGITEEELKANPKLGKAYKGLKEELDKYFEKKRKEENIGIDPEELKKLEEGSFFDEFEKKYFPDFLEKIK	1.2329280781416057	0.9531757265175306	72.72530364990234	0.7890114784240723	7.599645137786865	nan	10000.0
monomer-200-nr2-run1_result_18	33	MMRAERHYAESPDEPNYITLYFDLPVPPDEEVEGGVLTRTFRITMPKLPKELFELLADLVEIAVGTVWESLDHSPEELAFLEDFVELINRDILGEITEKAQKNLSEEEIFLLAWEAALRLYADFLALHRGRGVTLEELLADPRLGRALEGLRERTLAYLEKLREERKIGIDMEELLKRWEGDYFEEYFARHYPDWLARRA	2.847539959344068	0.8799030670942517	71.6395034790039	0.772435188293457	7.3289313316345215	nan	10000.0
monomer-200-nr2-run1_result_18	34	MMEARRHLAESPDEPNTITLTFDLPVPADVEVEGGVLRRTLTITLPRVPAALFEDLAELAEIALGTLAESMDWSPEQLALLEEFAELLNRFLLGEITPLAQRDLTPEERFEVAALAALYLLADFLALHRGRGITLEELLADPRLGAALEGLLRRLLEWLRKRREREQIGWDLADFLARLRGDWFDEYFARHYPDFLKKRA	3.5524448567883664	0.7862512349087587	61.62342071533203	0.6067967414855957	10.634038925170898	nan	10000.0
monomer-200-nr2-run1_result_18	35	MMEAERHYASSPEEPNYIVFKLDLPVPEDEEVEGGVITREYTITMPKVPKEVFELLADIAEIALGTIYESMDHTPEELEDLEEFVELINKIINGVLTKLAQQNLTPEQQFLLAYLAALYFLAAFLALYEGKGITLEEILKDPRLGKALKGLIEKLKKYFEELRKERKIGIDPKELEKLLEGDFFEKFRKEYFPEFEKKRK	9.689060788417992	0.3673562410684035	57.088104248046875	0.5316451191902161	13.369872093200684	nan	10000.0
monomer-200-nr2-run1_result_18	36	MMKAERHIAESPEEPNTITLYLDLPVPEDVEVEGGKIIRSYTITLPRVPEELFNLLADIAEIAVGTLYESLDHTPEELELLDEFVERLNKFLQGEITKKAQKNLTPEEIFLLAYEAALYVLAAFLALYRGKGITLEQILEDPKLGKALEGLYKKLKEYFEEIREKEKIGIKMEELEKKLEGDFFDEFYEKYFPEFEKKRK	4.109878172135413	0.806592271630503	69.25110626220703	0.7566044330596924	8.414151191711426	nan	10000.0
monomer-200-nr2-run1_result_18	37	MIKVEKKYSKKPEEPNTITITLDLKVPEDVEVEGGVIKKTYKIELPKVPKELFEMIADLVEIAIGKIYESMDQSPEELKELEEFIERINKIAKGEITKKAQKNLSEEEKFLLAYEFALYLLAAVRALYRGKGLTDEELEKDPRKGKMLKGLREELKKYFEKIKEEKKIGIDMEELEKLYEGNFFEEFYKKYFPEFEKERK	6.130995464868767	0.7324047134304973	71.16242980957031	0.7784566283226013	8.280010223388672	nan	10000.0
monomer-200-nr2-run1_result_18	38	MMRAERHIAESPDEPNTITLTFDLPVPEDVEVEGGVIEHTLEITMPHFPEELFRLLADLVEIALGTLWESMDHTPEELALLEEFARLINKIVEGEFQKEAQKNLTPEERFLLAYRFALALLAAFRALYRGRGLTEEDIRADPRLGAAERGLRERLREYFREIREREKIGVDEAELEKLEEGDWFDEFEARYFPEERKRRA	2.3574404077758158	0.914815749484356	75.14681243896484	0.8215205669403076	6.854854583740234	nan	10000.0
monomer-200-nr2-run1_result_18	39	MMRAERHIAKSPDEPNTLTLSLDLPVPPDVEVEGGVITRTYTITFPKLPERLFRMVADLVEIAVGTLYESLDQTPEELAFLEEFVELVNRYINGEITKKAQKNLTPEEEFLLAWETALALLAAFRELYRGRGITEEEILADPRLGAALAGLRERLRAWFEEVRERENIGVDPEDLERLLEGEWFERYAERYYPEWLERRR	2.9077897598302167	0.8572930055315247	68.90491485595703	0.7589019536972046	8.396113395690918	nan	10000.0
monomer-200-nr2-run1_result_18	40	MMKAERHIAESPEEPNTITLTFDLPVPPDVEVEGGVLEYSLTITLPNFPEKLFEYVAELVRIALGTVYESMDQTPEELKDLEEFAELINKYLQGVIQKEAQKNPTPEEIFLIAWKTALDLLAAFRALYRGKGITDEEIEANPKLGKMRKGLFEKLLEWFKKKKEEEKIGIKMEDLLKDFEGDYFDKFEEKYYPEWLKKRK	2.8966730977794506	0.8367167917784335	69.49129486083984	0.7404226064682007	8.283534049987793	nan	10000.0
monomer-200-nr2-run1_result_18	41	MMRVERHYAESPEEPNYVTFTFDLPVRPDEEVEGGVREYTLRIELPRVPRELFEMLAEIAEIALGTLFESLDHSPEELAFLEEFAELLNDFALGEITEEAQKPLTPEERFLLAWKFALYVLAAFLALYRGRGITEEELRADPRLGRALEGLRERLREWFRRRREEENIGIDMAELEKELEGDFFDRFFERHFPAWLERRK	2.82679108540407	0.8785463563539294	76.15107727050781	0.835848867893219	6.13375997543335	nan	10000.0
monomer-200-nr2-run1_result_18	42	MMRVERHIAESPEEPNYVVLRFDLPIPPDVVVEGGVLTRERRIELPRVPKEVFEALADLVEIAVGTLWESLDQSPEELALLDEFVQRVNDIFLGVITEEAQKDLTPEEQFLLAARAALYLLAAFLALFEGRGLTLEQLRADPRLGAALEGLRARLRAWLEERRRERKIGIDMADLEALLEGDWFARFRERYFPEWEKERA	6.152068970058113	0.5305128216711532	60.02798843383789	0.5478070974349976	10.909765243530273	nan	10000.0
monomer-200-nr2-run1_result_18	43	MIKVEKKLSESPEEPNTVTFTLDLPVPEDVEVEGGVIKKTYKITLPNFPKELFDLLADIAEIAIGTIYESMDHTPEELKKLEEFVELINKYFQGELSKEAQKNLSKEEIFLLAAKAALDVLAAFRALYRGEGITDEEIEANPKLGAAEKGLFEKLLKYFEEIREKEKIGVKMEDLLKLFEGNYFDEFEKKYFPEWEKKRK	7.317472432467045	0.684168634639643	73.96565246582031	0.8032773733139038	7.528807163238525	nan	10000.0
monomer-200-nr2-run1_result_18	44	MMRAIRHYAEKEDEPNYITLEFDLPVPPDEEVEGGVLTRTLTITLPKVPKELFELIADLVEIALGTLYESLDHSPEELALLEEFAELVNRILLGEITKEAQKNLTPEEIFLLAYRVALYLLAALRALYRGRGLTEEELRADPRRGAMLEGLRRRLSEYFEKLREERKYGISREELEALLEGDFFDEFEARYFPEFRERRA	2.8386553407273634	0.8936551259071592	72.81315612792969	0.793087899684906	7.258796691894531	nan	10000.0
monomer-200-nr2-run1_result_18	45	MMRVRRHYAESPDEPNYAVFEFDLPLRPDEEVEGGVRTHTLRLELPRVPRELFELLTDIAEIALGTLAESLDWTPEELALLEEFAALLNAFLLGEITAEAQKNLTPEEIFLLAYDAALAVLAAFRALYRGRGLTDAEIAADPRLGAAEAGLRERLDAWFERIREERRIGVDPAELRARLEGDWFERFEAEHFPAERARRA	1.8112047555931479	0.9291810622543218	85.1155014038086	0.8891623020172119	4.03703498840332	nan	10000.0
monomer-200-nr2-run1_result_18	46	MMRAERHYAEDPDEPNTITLTFDLAVPPDVEVEGGVLERTLTIELPRFPKELFEMVAELVEIALGTLWESLDQSPEELAFLEEFAELVNRIFRGVLEKEAQKNLTEEEKFLLAYRAALYLLAAFLALHRGRGLTLEQILADPRLGAALQGLLDRTRAWLERRREEKKIGVDMADLEKLLEGDFFDRFEAEYFPEFRARRA	2.4498256122082562	0.8851795956883444	76.93079376220703	0.8343601226806641	6.0651679039001465	nan	10000.0
monomer-200-nr2-run1_result_18	47	MMEARRHIAKSPEEPNTITLTLDLPVPPDEVVEGGVLRREYTITLPRFPERLFRLVADIFEIAVGTLYESMDHTPEELALLEEFVELLNRIALGVLQEIAQKPLSDEEIFLAAYLAALYVLAAFRALYEGRGITDAELEADPRLGAALRGLRERLRAYFRELREREKIGIDEADLEALEEGDLFDEFRARYFPEFEKRRA	1.8924426935483631	0.9295731617989847	76.71817016601562	0.8307353258132935	6.045255184173584	nan	10000.0
monomer-200-nr2-run1_result_18	48	MMKAEKKIAESEDETNTITLTFDLKVPPDVEVEGGVIKYTLTIEFPKVPKELFDMLADISEIALGTLFESLDQSPEQLELLERFAKLINKIINGEITKEAQKNLTKEEKFKLAYLYRLYVLAAFRELFRGMGITEEEILKDPKLGKALKGLKEKLKAWFKEKREKEKIGIKEEELEKLEKGDFFEEFEEKYFPEEREKLK	2.1896520070147476	0.9254908471208274	76.2392578125	0.8164829015731812	6.283908367156982	nan	10000.0
monomer-200-nr2-run1_result_18	49	MMKAEKKIASSPEEPNTITFSFDLPVPEDVEVEGGVITRTVTLTFPKVPEELFNLLADIAEIALGTLAESMDWSPEELELLDEFAELLNKYAQGVITEKAQKNLSKEEIFLLAYEYALYVLHAFLALFRGKGLTLEDIKADPRLGAALEGLREKLKKYFEEIREKEKIGVDLKDLEKKLEGEEFDEFFEKYYPDFLKKRK	1.670742545493681	0.9231956140377966	74.03812408447266	0.8060771226882935	7.012757778167725	nan	10000.0
monomer-200-nr2-run1_result_18	50	MMKAERHIAESPEETNYITLTLDLPVPEDVEVEGGVIEKTFTINMPKIPKELFELLADIAEITVGTLYESMDHTPEELEELEEFVELLNKIINGEITKEAQKNLSKEEIFLLAYKFALYALAAFEALYRGKGITEEQIEADPKLGKARKGLIEKLEKYFKEIREKEKIGIDPEELKKEFEGDFFDEFFEKYFPDFLKERE	2.6289934234507544	0.9089517545445811	76.81590270996094	0.8318679928779602	6.434899806976318	nan	10000.0
monomer-200-nr2-run1_result_18	51	MMRAERHIAESEEEPNTITLTFDLPVPPDEEVEGGVRERSITIEMPKVPERLFELLAEIAEIALGTIFESLDHSPEQLAFLEEFAERLNKFIKGEITKLAQKNLTPEEIFEVAYLFALYVLAAFRAAYRGRGITEEQLEADPRAGAALRGLRERLRARFREIREKEKIGIKEEELEKLLEGDFFDEFEEKYYPEELKKRK	2.4698429117881338	0.9007880696809092	74.48782348632812	0.8056687116622925	6.740445137023926	nan	10000.0
monomer-200-nr2-run1_result_18	52	MMEVKRHIAESEDEPNTVTFSLDLPVPEDVEVEGGVITRTFTLTFPKVPEELFLDLADIAEIAIGTLYESLDQTPEELALLEEFVELLNKVANGVITKEAQKDLTPEERFLLAYRYALYVLAAFRALFRGRGLTEEQLRADPRLGRALEGLRERLDAWFRERRERERLGIDEADLRALEEGDFFERFAEEYFPEWLERRR	2.3209132202293503	0.8944458063459153	73.36835479736328	0.8030852675437927	7.492000102996826	nan	10000.0
monomer-200-nr2-run1_result_18	53	MMRAERHIAASPEEPNWVRLTFDLPVRPDEEVEGGVRRFELTLELPRVPERLFRLLADLAEIALGTLWESMDHTPEELELLREFAELLNRRLLGEITPLAQKEPTPEEIFEIAWRAALYFLADFLALYRGRGITLEEIEADPRLGAALRGLRERLLAWFRRVREEEKIGVDMAELEARLEGSFFEEYFEKYYPDFLKKRA	3.1033595313704967	0.8571847598172405	73.33818054199219	0.7948700189590454	7.128929615020752	nan	10000.0
monomer-200-nr2-run1_result_18	54	MIRVEKKISEKPEEPNTITIYLDLPVPEDVEVEGGVLTHSLTLTFPKVPKELFELLAEIAEIAIGTLAESLDYSPEELELLERFVELLNKFANGEITKLAQKNPTKEEIFEIAYRYALFVLAAFLELFRGEGITEEQLRADPRLGAALEGLLEKLTAYFEEKREKEKIGIDPAELRALLEGEWFDEFAEKYYPEFDKERA	2.7793493782801426	0.8664283319438685	74.8962173461914	0.8255754709243774	6.743556022644043	nan	10000.0
monomer-200-nr2-run1_result_18	55	MIKSEKYIAKKEEETNYIKLTFDLPVPEDEEVEGGVIKRELTFEFPRVPERLFNLLAELIEIALGTLYESMDHSEEELEELEEFAKLVNKFANGEITKKAQKNPSKEEIFLIAYEFALYLLAAFKALYKGKGITEEELLADPKLGKALEGLKEKLDKKFEEIREKEKIGIKKEELKKKEEGDFFEEFFEKYFPEELKKRE	2.1612599373774275	0.9181424566160475	72.03854370117188	0.7833843231201172	7.535496234893799	nan	10000.0
monomer-200-nr2-run1_result_18	56	MMKVEKHIAESEEEDNYITLTLDLKVPEDVEVEGGVIKKTYKIIMPKVPKELFDLLSDIVEIAVGTLYESLDQTPEELKLLEEFIKLINDIIRGEITKEAQKNLSEEEIFLLAYKFALYVRAAFLHLFEGRGITEEEIEADPRLGAMRKGLEEKLDAYFEKIREEKKIGIDPEELKKLREGNFYEEFAKKYFPEYEKKRK	2.675755196688943	0.9089319209060114	77.07636260986328	0.8447279930114746	6.141127586364746	nan	10000.0
monomer-200-nr2-run1_result_18	57	MMRAERHIAEDPDEPNYITLTLDLPVPEDEEVEGGVIERTFRITMPRMPRELFEDVADIVEIAVGTLFESLDHTPEELELLDEFVKLINDYINGVITKEAQKNLTPEERFLLAAEFALYVLAAFLALYRGRGLTLEDIKADPRLGAALEGLRRELKAWLERRRAERRIGVDPAELEARYEGDFFEEFYKKYFPEYEKKRK	2.666266644716986	0.8823555164919753	78.78018188476562	0.8592495918273926	5.460888385772705	nan	10000.0
monomer-200-nr2-run1_result_18	58	MMRAKRHIAKSPEETNTITLEFDLPLAPDEEVEGGVRVRSITIELPKVPEELFKLLADIVEIALGVLYESMDHSPEELELLEEFAELLNKYLKGVITEKAQKNLTPEEIFLTAYEFALYVEAAFLALYRGRGLTEEDIDADPRLGRARRGLREELKAYFEKVREERKIGVKMEDLEKLWEGDFFDKFYEEYFPEFEKERA	2.870407022548762	0.89558140394246	78.1534652709961	0.8549572825431824	5.8323893547058105	nan	10000.0
monomer-200-nr2-run1_result_18	59	MIKVKKNIAESPEEPNTITIELDLPVPPDVEVEGGVITYSLTITLPKVPKELFDMLADAAEIAIGTVFESMDYSPEELEELKEFVELINKYAQGVITKEAQKNLTKEEKFLLAYKFRLYLIAAFLALYKGKGITLEELLKDPRLGKAYEGLKKKLDEWFEKKRKEEKIGINPEELKKLEEGNFFEEFFEKYYPEFLKKRK	2.413685547713476	0.9124637233010582	72.2195053100586	0.7728972434997559	7.43612813949585	nan	10000.0
monomer-200-nr2-run1_result_18	60	MMRAERHIAESPEEPNTVTLTLDLPVPPDVEVEGGVIERTLTLTLPNFPKRLFELLAEIAEIAVGTLYESLDHTPEELALLDEFVELLNRYAQGVWQKIAQKNLSDEEIFLAAYEFALDVLAAFRALYRGRGLTEEQIRADPRLGAALEGLRERLRKYFEEIREKEKIGVKMEDLEKKLEGDYFDEFEERYFPEWLERRA	3.4229471974314625	0.801993565085734	67.11286163330078	0.7439475059509277	9.235189437866211	nan	10000.0
monomer-200-nr2-run1_result_18	61	MMRVEKHYAADPSEPNTITLHFDLPLPPDEEVEGGVRRHSLTLTLPRVPRELFDRIAAIAEIALGVLAESLDWTPEELALLEEFAALLNAFLQGEITKLAQQEPSEEEIFLIAYLTALAVLAAFRALYRGRGLTEEDILADPRLGAALEGLRRELRAYFERLRKERKIGIDPAELEALYTGDLFDAFEERFFPEWRRRRA	7.148115906803092	0.4793057671313303	60.13615798950195	0.520152747631073	11.28956413269043	nan	10000.0
monomer-200-nr2-run1_result_18	62	MMRVERHIAESPDEVNYVTFSLDLPVRPDEVVEGGVRTHTLRIEFPRVPEELFELLAAIAEIALGVLWESLDQSPEELALLEEFAELLNRFVLGEITKKAQKNLTPEEIFLLAYEFALAVLADFRALYRGRGLSDEDIAADPRLGAAEEGLRERLREFFAKYREERKIGIDPEELEKLLEGEWFDEYFERHYPAFLEERR	3.1035893907576133	0.8484155677624156	75.38166046142578	0.8253713846206665	6.622786045074463	nan	10000.0
monomer-200-nr2-run1_result_18	63	MMKAERHYAESPDEPNTITFTFDLAVPPDVEVEGGVLEHSLTLTLPHFPKRLFELVADIAEIALGTLFESMDQTPEELALLEEFVARLNKFALGVLQEKAQKNLSDEEIFLAAYEFRLYVLAAFRALYRGKGLTDEQLKADPRLGAALEGLEKRLDEYFEKIRKEEKIGIDPEELKKLYEGNFFDEFYEKYYPEELKKRA	2.2064442250089904	0.9225090623649986	74.6553726196289	0.8090075850486755	7.168797016143799	nan	10000.0
monomer-200-nr2-run1_result_18	64	MMEAKRHLAASPEETNYLELTLDLPVPPDVEVEGGVIKHSLRIELPRLPEELFRLVAELVEIAVGVLYESLDHSPEELELLEEFVKLVNDYLLGEITKLAQKPLSPEEIFLTAALTALFLYAAFLALYRGKGITEEQLRADPRLGAALEGLRERIDAWLARRREEEKIGVDPEELRKLWEGELFDEFFEKYFPEYLKKRK	2.4492448330595167	0.9049009664442493	72.70621490478516	0.7809489965438843	7.388970375061035	nan	10000.0
monomer-200-nr2-run1_result_18	65	MMKAERYYAKSPEEPNYITLSFDLPLPPDVEVEGGVLIHTIKIEFPKVPKELFELLADIAEIALGTVFESLDQTPEELEFLEEFAERINKIALGEITKLAQKNLSKEEIFETAYLFALYVLAAFLAEYRGRGLTEEEILADPRLGAALKGLREKLKEYFEKIRKEEKIGIKMEELEKLLEGSYFDEFYEKYFPEFEKERA	2.586442521698488	0.873186051232857	73.45063018798828	0.8122324347496033	7.1410017013549805	nan	10000.0
monomer-200-nr2-run1_result_18	66	MIKVEKYYAESPEETNYIKIELDLKVPEDVEVEGGVLKKTYTIELPKVPKELFELLSELVEIAIGTLYESLDQSEEELKLLEEFVELLNKYLLGEITKKAQKNLTPEEIFLLAYEAALAILAAFLALYKGKGKTLEEILADPKLGKALEGLIEKLKEYFEKYRKENKIGVDPKELEKKLEGDWFDEFYKKYFPEWEEKRK	1.4621613155177278	0.9365133779123954	72.46121978759766	0.7779029607772827	7.228067398071289	nan	10000.0
monomer-200-nr2-run1_result_18	67	MMRAERHIAESPEEPNYLTLTFDLPVPPDEEVEGGVLERTLRFTLPRVPERLFRLIADIVEIALGTLYESLDHTPEELARLERFAALLNHYAQGVITKEAQKNLTPEEEFLLAYQFALYVLAAFLALYRGEGKTLEDILADPRLGAALRGLLERLDAYFEKLRKEEKIGISPEELKKLLEGNWFDEFYEKYFPAFEKERA	1.5471829296408206	0.941804345387895	75.33838653564453	0.8222324848175049	6.647007942199707	nan	10000.0
monomer-200-nr2-run1_result_18	68	MMKAEKHIAKSPDEPNTITLSFEVKVPEDVEVEGGVLIKTLTITLPNFPEKLFNLVSDIVEIALGTLYESLDQTEEEWKLLEEFAELLNKYLLGEIQKEAQKNLTEEEIFLLAYKTALYVLAAFLALYKGKGITEEEIKKDPKLGKALKGLKEKLDEYFRKIREEKKIGIKEEELKKLYEGDYFDKFYEKYFKEWEEKRK	1.5612973468109248	0.9305701944910553	76.484619140625	0.8280313014984131	6.080955982208252	nan	10000.0
monomer-200-nr2-run1_result_18	69	MIKVEKHYSESPDEPNTVTFTLDLPVPPDVEVEGGVIKKTFTLTLPKLPKELFELISKIAEIAIGTLYESLDHSPEELKLLEEFVELLNKIANGEITKEAQKNPTKEETFLIAYKFALYVLAAFLALFRGKGKTLEEILADPKLGKALKGLREELKKFFEELRKKEKIGIDPKELEKLETGNFFDEFFEKYFPEWLEKKK	2.159444314029996	0.9146357697750204	73.4480972290039	0.80482417345047	7.339296817779541	nan	10000.0
monomer-200-nr2-run1_result_18	70	MMKVERHIAKKKSEPNYITLTFDLPVPPDVEVEGGVLKKTYKITFPNVPEELFKLLAELVEIAVGTLYESMDHSPEELEKLERFVKLINKYAEGEITKLAQKNPTKEEIFLIAYQFRLALLAAFRALYRGEGISDEQLEADPRLGAALRGLREETEKYFEEIREKEKIGIDPEELRKLEEGSWFDEFFEKYYPDFLKELK	1.6784713208934632	0.918041818172523	77.19214630126953	0.8425001502037048	6.0060505867004395	nan	10000.0
monomer-200-nr2-run1_result_18	71	MIKAERHYAEKEDEENYITLTLDLAVPPDVEVEGGVLERTLRIKLPKVPKELFELLAEIAEIAVGTLYESLDQSPEQLALLDEFVELLNKIAQGEFTKEAQKNLTPEEKFLLAYRFALYVEAAFLHLYRGRGLTLEEIEADPALGAALRGLRERLRAYFRKLREERKIGIKEEELEKEWEGEFFEEFSKKYFPEFDKKRA	2.332342881832971	0.919379864203182	73.45398712158203	0.8115863800048828	7.313370227813721	nan	10000.0
monomer-200-nr2-run1_result_18	72	MMRAELHLAESPEEPNTLTLSFDLPVPPDVEVEGGVLTRTLTITLPHFPEELTRLVADLVRIAMGTLWESMDQSPEELELLEEFAELVNKFLLGVIQEKAQQNLSKEEIFLVAYETALYLLAAFRALYKGKGLTEEDIEADPRLGAAEKGLREKLRAYFKKVREEEKLGIDEEELEKLYKGDFFEEFYEKYYPDFLKKIK	1.5833509550676725	0.9267117741630275	74.05016326904297	0.8040286302566528	6.8030266761779785	nan	10000.0
monomer-200-nr2-run1_result_18	73	MMEAERHLAESPEETNYIVLKLELPVPEDVEVEGGVLIREYKIELPQVPERLFELLADLVEIAVGTLYESMDHSPEELEKLEEFVELINKIAQGEITKLAQQNPTPEEIFLIAYRFALYLLAAFLALYRGEGKTLEEILADPRLGAALEGLRERIRAYFEEIRRKEKIGVKMEDLEALLKGSFFEEFEKKYFPEFEKKRK	2.4861086602280276	0.9037837103458684	75.62982177734375	0.822468638420105	6.791801452636719	nan	10000.0
monomer-200-nr2-run1_result_18	74	MMEAKEHISKSPEETNTLTITLDLPVPPDVEVEGGVIKRTYTIELPKVPEELFRLLADIAKIAVGTLYESLDQSPEELELLEEFIELLNKIALGEFTKIAQKNLTKEEIFLAAYRFRLYVLAAFLELFRGRGLTLEEILADPRLGAALEGLLERLDKYFEEIREKEKIGIKREDLEKLLEGSFFEEFAEKYFPEFRKKRA	2.351810903972974	0.9136254304293367	74.8175048828125	0.8050997853279114	7.174661159515381	nan	10000.0
monomer-200-nr2-run1_result_18	75	MMRAERHYAESEEEPNTLTLTLDLPVPEDVEVEGGVLRRTLTLEFPKVPKELFDLLAEIAEIAIGTLYESLDHTPEELALLEEFVERLNRHAKGEITKLAQKNPTEEEIFEIAYLYALYVLADFLALYEGRGITLEELLADPRLGAALEGLRRRLREWFRKIREEKKIGIDEAELEALEEGDFFERYRAEYYPEFDKRRA	3.119843636896136	0.8407699443299844	71.3022689819336	0.7843883037567139	8.324490547180176	nan	10000.0
monomer-200-nr2-run1_result_18	76	MMRAERHYAESEDETNYIKLILDLPVPPDVEVEGGVIREEFRIEMPKMPKELFELVAEAVEIAVGTVYESMDQSPEELERLREFVELINDIIKGEITKLAQKNLSEEEIFLTAYLFRLYLLAAFRALYRGEGITEEEIAADPRLGAAERGLRERLSAWFEERRRERKIGVDPAELEKLLEGDFFDAFEEKYFPEWRKKRA	2.5319387633382693	0.908547931719363	72.9457015991211	0.790388286113739	7.685337543487549	nan	10000.0
monomer-200-nr2-run1_result_18	77	MMKAERHYSESPEEPNTITYTFDLPVPEDVEVEGGVIERTVTITLPKLPKKLFELVADISEIALGVLYESLDHSPEELELLDEFAELLNKHIQGVITKEAQKNPTPEEIFKIAYLYALYVLADFLALFKGRGITLEQLKEDPRLGRALEGLIKELSKYFEEIRKKEKIGIKEEDLKALFEGSFFEEYTEKYYPEWLKKRK	3.3860093729610434	0.8207479715080604	68.8565444946289	0.7605174779891968	8.660858154296875	nan	10000.0
monomer-200-nr2-run1_result_18	78	MMRAERHIAESPEEPNTVTLHLELPLPPDEEVEGGVRIRSFTITLPRVPEELFRLLAELVEIAVGTLAESMDYSPEELELLELFVELVNDFLLGEITKRAQQNPTKEEIFLLAAEAALYLRAAFLALYRGFGLTDEELEADPRLGAALRGLDERLSAFLAERREREKIGIDPEELEKLRTGDWFDAFFERYYPAFLERLR	2.829312989407833	0.8526635888322839	67.27146911621094	0.7273344993591309	8.696648597717285	nan	10000.0
monomer-200-nr2-run1_result_18	79	MMKVEKHIPKSPEETNYIKITLDLPIPEDVEVEGGVIKKEYTIYLPNVPEELFNLIAKLVEIAVGVLYESMDHSEEQLKELEEFIELINKYLLGEITEEAKKNLTKEEIFLLAYKTALYLRAAFLALYKGKGLTEEEILKNPKLGAALKGLYEKLDEYFKEIKEKEKIGIDMEELKKLEEGNYFDEFYEKYFPEYEKKRK	2.731089880808675	0.8818571313122405	75.84004974365234	0.8252535462379456	6.921988487243652	nan	10000.0
monomer-200-nr2-run1_result_18	80	MIKVEKHIAESPEETNYITITLDLPVPEDVEVEGGVIKRTLKIEMPKIPKETFELLADLVEIAVGTLYESMDQSPEELELLEEFVELINKYILGEITKEAQKNLSKEERFLLAYKFALDLLAAFRALYEGKGISEEEIKANPKLGAAEEGLREKLDAYFREIREKEKIGIDEAELKKLEEGEYFKEFREKYFKDFLEKRK	1.6861414160589547	0.922125743357243	72.04279327392578	0.7815185785293579	7.673189640045166	nan	10000.0
monomer-200-nr2-run1_result_18	81	MMEAKRYYAEKPEETNYLTLSFSLAVPPDVEVEGGVLTRTLRFEFPKVPKELFELLADAVEIALGTLFESLDQSPEELALLEEFAERINRIALGEITKEAQKNLTPEEKFLLAARFALYLLAAFRALFRGRGLTEEQLRADPRLGRALEGLRERLREWLEKYKEENKIGISMEELEKLYEGDFFDEFEEKYFPEWEKERA	2.2465210007999	0.9028470524421388	74.49678039550781	0.8203113675117493	6.658634185791016	nan	10000.0
monomer-200-nr2-run1_result_18	82	MMKAERKISSSPEEPNTITLSFDLPVPPDEEVEGGVREYTLTIELPNMPEELFNLVADLVEIALGTLWESLDHSPEELELLEEFAELVNKFLKGKVTKEAQKNLTPEEIFLLAYEVALYLRAAFLELYRGRGLTLEQLEADPRLGAALRGLDERLDAYFERLREERKIGIDPADLRKLEEGERFEAFAAEYFPEWRKKRA	2.381232307997947	0.9173022190956166	71.9126968383789	0.7799023389816284	7.71566104888916	nan	10000.0
monomer-200-nr2-run1_result_18	83	SMRAVRHIAESPEEPNTITLELDLAVPPDVVVEGGVLTRSFTITLPRVPKRLFELLAEIAEIAIGTLWESLDQTPEELALLDEFVALLNDILNGEITELAQKDLTPEEIFLTAYLYRLYVLAAFRALYRGRGLTEEQIAADPRLGAAERGLREKLDAYFKEIREKEKIGIKEEDLKKLEEGDFFERFAAEHFPAWLEERA	2.772010944645478	0.9029828209100783	68.82640838623047	0.7435328960418701	9.470372200012207	nan	10000.0
monomer-200-nr2-run1_result_18	84	MMRARRHLAASPEEPNTLVLEFDLPVPPDEEVEGGVRIRTVTLTFPRVPERLFRLLAEIAEIALGTLWESLDHTPEELAFLDEFAALLNAVAEGEITALAQREPTPEEEFLIAALFALYVLAAFRELYAGRGLTEAELEADPRLGAALRGLRERLSAWLEEVRERERLGIDPAELRKLEEGSFFAEFAERYFPAWRERRA	7.163746552948519	0.6961291894363262	75.12267303466797	0.8201621770858765	6.933353900909424	nan	10000.0
monomer-200-nr2-run1_result_18	85	MMKVERKIAKSPEEDNTITITFDLPVPPDEEVEGGVIKKTLTITMPKVPEKLFKLLAELVEIALGTVYESLDQSPEELELLERFTKLINDFINGEITKEAQKNLSDEEIFLLAYKAALYLLAVFLALYKGQGKTLEEIEEDPRLGKALKGLREELRKYFEEIRKKEKIGIKMEELEKLEEGDFFEKFYEKYFPEYEKKLK	1.6469419525702205	0.9319641935802359	72.85980987548828	0.7843185663223267	6.875642776489258	nan	10000.0
monomer-200-nr2-run1_result_18	86	MMRVERHLPESPEEPNYVTLHLDLPVPPDVEVEGGVLERSFRIELPRVPEELFEMLADLVEIAVGTLAESMDWSPEELADLEEFVQLVNDFLLGEITELAQRDLTPEERFLLAYLAALYLLAAFLALYRGKGITLEEIRADPRLGAALEGLLERIRAWFERRREEENIGIDPEELEKLLEGDFFEEFAKKYFPEYLKKRK	2.267382281874184	0.8900835358303908	72.69581604003906	0.7863278388977051	7.562468528747559	nan	10000.0
monomer-200-nr2-run1_result_18	87	MMKVEKKYAEKEEEPNTITITLDLPVPPDVEVEGGVIKKTYTITFPKVPKELFEYLSELAEIAIGTLYESLDHSPEELKFLEEFVKRINDIFNGEITKLAQKNLTKEEIFLTAYKAALYLLAAFLDAYRGKGLTEEQIEADPRLGRALRGLREKLKEWFRKKREEEKIGIDEAELEKDLEGDFFDEFSEKYFPEYDKERK	3.153095540351249	0.8453023548743716	71.46903991699219	0.7820308208465576	7.902851581573486	nan	10000.0
monomer-200-nr2-run1_result_18	88	MIKVERHYAESPEEPNTITIKLDLPVPPDVEVEGGVLIHELKITLPKVPKELFDLIADLVEIAIGTIYESLDHSPEQLEFLEEFVKLINKFLEGVITEKAQKNPSKEEIFLIAYETALYLLAAFEALLEGRGITEEEIEANPKLGAAKKGLIEKLKKYFEEIRKKEKIGIKMEELEKKLEGEWFEEFKKKYFPEFYEKLK	1.9804930975374306	0.9245200338808754	72.90438842773438	0.8004934787750244	7.296180248260498	nan	10000.0
monomer-200-nr2-run1_result_18	89	MMKVETHIAESPEEPNYAVFSFDLPVPPDEEVEGGVRTRTLRITFPRVPEELFRMLVAISEIALGTIYESLDQTPEELAFLEEFVERLNRFILGEITKLAQQNPTPEQRFLIAYRYALAVLAAFLDLHRGRGLTLEQIEADPRLGRALRGLRERLTAYFEEVREKEKIGVKMEDLESLLTGDWFERFAAEYFPEERARRA	1.9395473149908784	0.9341001691054699	76.28575897216797	0.8348605632781982	6.55654239654541	nan	10000.0
monomer-200-nr2-run1_result_18	90	MMKVEKKKASSPEEPNTVKFTFELELKPDEEIEGGVRKYELTFTLPKVPERLFDLIADILEIALGVLFESLDQSEEELKLLEEFAELLNKFLQGEITKLAQKNLSPEEIFLTAYLTALYVLAAFLALYRGKGLTLEQIEADPKLGKALKGLLEKLKEYFEKIRKEENIGIDPKELESLLKGSFFDEYYEKYYKDFEKKRK	7.60266060780994	0.7175410581812095	71.39346313476562	0.7690656185150146	8.261846542358398	nan	10000.0
monomer-200-nr2-run1_result_18	91	MMRAERHYAESPEEPNTLTLTFDLPVPPDVEVEGGVIEHTLTITLPKVPKELFEMLADIAEIALGTLWESMDHSPEELAQLEQFAQLLNRFAQGEITKEAQKNPTKEERFRIAYRFALYVLAAFEALYRGQGLTDEQIAADPRLGAARAGLRERLSAWFEKRREEEKIGVDPEELEALLTGDFFDRFFERHFPEFLEQLA	2.162219968017119	0.8888639456951002	76.74762725830078	0.829409122467041	6.380100250244141	nan	10000.0
monomer-200-nr2-run1_result_18	92	MMEAERHIAESPEEPNTITFKFELKVPPDVEVEGGVLIYELTLTLPRFPKELFELVAEIAEIALGTVFESMDQSPEELEELREFNELINRVALGVLQELAQKNLTPEEIFLLAYLFALYVLAAFLALYRGKGKTLEEIKADPRLGAALEGLRERLDEYFEKLREEKKYGIDPEELRKLLEGDFFEKFEEEYFPEFYKKRA	4.25771263172599	0.7062163086415958	66.84445190429688	0.6773452162742615	8.547856330871582	nan	10000.0
monomer-200-nr2-run1_result_18	93	MMKVEKYYSEKPEEENYITITLDLPLREDEEVEGGVRKKTFKIKLPQFPKELFDMLAEISEIAIGTLYESMDHSEEELEKLERFVELLNDIALGELKKKAQKNLSKEEKFLLAYEYALYVLAAFRALYRGEGITDEQIEADPRLGRALRGLREELDAWFEKKREEEKIGIKMEDLRKKLEGDFFEEFEAKYFPKYRKERA	1.4628140891219052	0.9418114707968784	75.72305297851562	0.8304744958877563	6.574987411499023	nan	10000.0
monomer-200-nr2-run1_result_18	94	MIKVEKTIAEDPSEPNTIKISLDLPVPPDVEVEGGVIIKEFTITLPNFPKELFEMVSELAEIAIGTLYESMDHSPEELELLEEFVELINKFANGELKKLAQKNPTKEEKFLIAYLFALYLRAAFLALYRGKGITEEELKADPKLGKALEGLKERTDEYFKEKREKEKIGIDMEELKKLEEGNFFDKFYEKYFPEFEKERK	5.68097902612596	0.7709931460836877	77.76663208007812	0.8361673951148987	6.010577201843262	nan	10000.0
monomer-200-nr2-run1_result_18	95	MMEAERHYAEDPSEPNYLVLTLDLPLPPDEEVEGGVRKRTYRIELPAFPKRLFDLVAELVEIAVGTLAESMDYTPEQLAELEEFVELVNKFAKGVLQKEAQKNPTPEEIFLIAWEFALYLEAALRALYRGKGLTDEQLAADPRLGAALRGLRERLRAYFERIRAEEKIGVDPAELESRLEGSFFDEFEQKYFPEWEKKRA	2.3211559700852646	0.9201900522765274	74.8929214477539	0.8150216937065125	6.948917388916016	nan	10000.0
monomer-200-nr2-run1_result_18	96	MMKVKKHYAESPEEPNTVTFEFDLPIPEDEEIEGGVRIYKLTITMPNIPKELFEMLSEIAEIAIGTIFESMDYSPEELKDLEEFVKLLNDFIQGEITKKAQKNLTPEEQFLLAFEFALYVLAAFRALYRGKGITEEELLADPRLGKAFKGLLEKLLKWFLEKQKEKKIGVKMEDLLKLLKGDFFDKFEEKYFPEYEKKRK	2.6099517581746037	0.9033873232912728	76.44245910644531	0.8294947147369385	6.596860885620117	nan	10000.0
monomer-200-nr2-run1_result_18	97	MMRVKKYYAENPEETNTITIELDLPVPEDEEVEGGVIKRTFTIEMPKVPKRLFELLADIAEIAVGTLYDSMDHSPEELEELEEFVELLNKYVKGVITKEAQKNPTPEEIFLIAYKFALYVLAAFRALYRGKGITDEQLEANPRLGAALKGLKEKLDAYFAEIREKEKIGIKPEELKALYEGDFFEKFFEKYYPEFLEKRK	2.155180459929235	0.9155519986930605	78.02882385253906	0.8451488018035889	5.853776454925537	nan	10000.0
monomer-200-nr2-run1_result_18	98	SMRAERHIAESPEEPNTITITLDLPVPEDVEVEGGVIERTFTITLPRVPERLFKLLADIAEIALGTLYESMDHSPEELKELEEFVQLLNDIFLGEITKKAQKNLTPEEIFLLAYEARLYVLAAFLALYRGKGITLEELLADPRLGRALEGLRRRLREYFEKIREEEKIGISLEELEKLEEGEFFEEFEEKYFKEWRKKRA	2.0285219583133136	0.8894206945445856	64.02134704589844	0.6665611863136292	9.701994895935059	nan	10000.0
monomer-200-nr2-run1_result_18	99	MIKVKRHYSKSPEEPNTITIELDLPVPEDVEVEGGVLIKTFTIKLPNFPKRLFELVADLAEIAIGTLYESLDHSEEELKLLEEFVERLNNFALGVLQKLAQTNPSKEEIFLIAYLYALAILADFLALYRGKGLTEEDIKKNPKLGKALEGLREKIKEYFEKLKEEEKIGISMEELEKLLEGNWFDEYFEKYYKDYLKKRK	6.838820833163404	0.7385455567069218	64.31610870361328	0.6832722425460815	9.980246543884277	nan	10000.0
monomer-200-nr2-run1_result_19	0	DAFERLGRAFRELDLAEASPEELAAFVAELEAFLEELSDEERLEAYLKENPTLGTLLSLVLDLLDLLLALQGLRYGDRDLLAEALERVKGIFERIKKYLKENFGEETYEKFMRFLADYLAYRLYQRRRAAGRLGEGPIADDPEYGLLRELFPEYGAYLDEALAYYEATDFDEDPAEYFTERFPEFGGELIRELMARHARL	2.017412934005505	0.901935193295397	76.32998657226562	0.8066874742507935	5.627139091491699	nan	10000.0
monomer-200-nr2-run1_result_19	1	APFEELGRAFEELDWAAASPEERAAFVARLLEFLEELADPERLRARLEAEPTLGFLLRLVLDLLRLARALQGLRVGDLDLEALVSEVLAGVLEEIRRYLRERFGEEATERFWRFLADWLAAELYRRRRARGELGVGSLADDPEVGRLRALLPEYGEYLDAELERWLAEDVDEDLAARLAERYPEFGGELIRELVARHARA	2.104515642189729	0.8821053906199807	72.44346618652344	0.7468109130859375	7.129235744476318	nan	10000.0
monomer-200-nr2-run1_result_19	2	DPFAELGRAFRELDLAAASPEELAAFVARLLEWLAELEDEARLDEELEANPTLGFLLDLVLDLLRLLRAAQGLRVGDLDLEALLRERVAGILARIRAWLREHFGEETYEEFMRFLAEYEAYLLYQRRRAEGRLGVGSIEDDPEYGRLRELFPEYGAVLAEALAEYEATDFDEDLAEYLTKRFPRFGGELIRRLVERHADE	1.9120707642960137	0.9048143398840195	75.83483123779297	0.7936129570007324	5.854374408721924	nan	10000.0
monomer-200-nr2-run1_result_19	3	APFEELGRAFEELDLAAASPEELEEFVARLREFLAELSDPERLDARLAEHPTLGFLLDLELDLLRLQRYLRGVRVGDLDLEEEVSRVLAGILARLRAWLREHFGEEAAERYWRFLAEWEAYRLYERRRAEGKLGEGSLADDPEYGAFRRLFPEYGDELAAALAEYEARDLDEDLAARLAERFPELGGELIAALVERHARE	1.7539095537595872	0.9149084079729272	74.94639587402344	0.7542301416397095	6.305740833282471	nan	10000.0
monomer-200-nr2-run1_result_19	4	DDFARLGRAFRELDLAAASEEELAAFVAELLAFLARLEDPAALAARLAAEPTLGAALALVLDLLDLARALRGLRYGELDLEALFRERLAGLLAAVRAWLEAHHGPAATERFWAFLAEWEAYRIYRRRREEGRLGEGSLADDPEVGALRELFPEYGALLDAELARYLAEDLDEDLAARLAARFPEFGGELIAALVARHAAE	1.7345647706439533	0.9142145640485411	74.89380645751953	0.7687737941741943	6.7574687004089355	nan	10000.0
monomer-200-nr2-run1_result_19	5	DDFERLGEAFRTLDWAKATPEEQEAFVRELDAFLERLSDEEYLRAYLEEHPTLGTVLELVLDLLDLLRATQGLKYGERDYEAELLKVFKGILERIREYVLEHFGEETAERFFEFLAEYEAYLLYQDRRRAGRVGVGSLADDPDVGRFKELFPEYGELFDRYLAEYLAEDVTEDLAERLTRRFPEFGGELIRRLMERHSRR	1.2116876462384996	0.9537483462337164	74.2616195678711	0.7728085517883301	6.237692356109619	nan	10000.0
monomer-200-nr2-run1_result_19	6	ADFERLGRAFRELDLAAASPEELEAFEAELRAFLARLADPALLDAYLEAHPTLGTLLDLALDLLDLLEHLRGLRLGERDWEAELSAVISGILARLRAWARERFGEEATERLWDFLAEYQAYRLYRRRRAEGRLGEGPLEEDPEYGRLRALFPEHGARLDAHLARFEKEDFDEDLAAYLTERFPEFGGELIAELVARHSRR	1.6393913000791638	0.9231466981430617	75.73824310302734	0.8030301928520203	5.876219749450684	nan	10000.0
monomer-200-nr2-run1_result_19	7	ADFEELGRAFEELDLAAASEEELAAFVARLDAFLAELADPARLDAYLEAHPTLGTLLRLVLDLLRLLRHLQGLRYGERDYLAEALRVVRGILARLERYLRERFGEEAAEKFWEFLADYEAYRLYQRLKAEGKLGVGSIEDDPEYGLFLELFPKYGEHFKKAFEYYMKNDFDEDPAEYFTEKYPEFGGELIRELMERHARE	1.5784966846642363	0.9259295177926097	79.25001525878906	0.828895092010498	5.065060615539551	nan	10000.0
monomer-200-nr2-run1_result_19	8	AAFERLGRAFRELDLAAASPEELEAFVAELDAFLAELSDPERLDAYLREHPTLGEALRLVLDLLRLARALQGLRVGERDLEAEFEAVLAGILARVREWLLEQFGEETAQRFFEFLAYYEAYQIYKRRKEEGKLGEGSLEDDPEVGRFKRLFPEYGELFDKYLEEFEKRDLDEDLAELLTERFPELGGELIRELVERHARE	1.6199301067995864	0.9285415574050029	76.68942260742188	0.7969105839729309	6.1707868576049805	nan	10000.0
monomer-200-nr2-run1_result_19	9	DDFERLGRAFRELDLAAASPEELAAFVAELEAFLARLADPERLEALLAERPTLGFLLRLTLDLLELLRALAGLRWGDRDLEAEAEAVVAGILERLRRYLRERFGEETAERYMAFLAYYLAHRLWRRRRAAGRLGVGSLADDPEYGRLRRLLPEYGDLLDAALAELEARDLDEDLAEELTRRFPEFGGELIRELVARHARD	1.3974456659508543	0.9407443014928768	76.29940795898438	0.7975521087646484	5.549217224121094	nan	10000.0
monomer-200-nr2-run1_result_19	10	DWFDRLGDAFRSLDLAAASPEELAAFVAELREFLERLSDEEYLRAYLEEHPTLGTLLDLLLDLWRLLDAAEGLRVGDLDLEAELDARFAGILARVREYLLERFGEEAARRFFEFLAEYLALRLYRERRAAGRVGEGPIEEDPRYGRFLRLFPEYGELFREYLAEFEATDFDEDEAEYLTRRFPEFGGELIRRLMARHARD	1.9519046089646894	0.8937469966433622	71.75581359863281	0.7289620041847229	6.917758464813232	nan	10000.0
monomer-200-nr2-run1_result_19	11	AAFAELGAAARELDWAAASPEERAEFVARLLAFLEEIADEERLDKLLEEHPTLGFVLALLLDLLALLDAAEGLRVGDLDLEAYLLEVVKGIIERLRKYVREHFGEETAQRLFDFLAEWEAYRIYRRRRAEGKLGEGPLAEDPRVGRFRELFPEHGELFDAHLARYLAEDVDEDLAARLAARFPEFGGELIAALVARHAAE	1.3224267547192783	0.9489876374997247	74.22261810302734	0.7626973390579224	7.244713306427002	nan	10000.0
monomer-200-nr2-run1_result_19	12	DAFAELGRAFRELDWAAASPEERAAFVARLRAFLAELADPARLDAELAAHPTLGHLLDLVLDLLDLLEALEGLRYGDLDLEAEAERVVAGILARLDAWARERFGPERTEAFWRFLADYLALRLYRRRRAEGRLGEGPLEEDPWYGRLLRLLPRYGEHLRAALARYEAEDFDEDLAAYLAARYPEFGGELIAALMARHAAR	2.1647592853919786	0.8880929486656376	76.71552276611328	0.8181253671646118	5.669510364532471	nan	10000.0
monomer-200-nr2-run1_result_19	13	EDFERLGRKFRELDWEKASPEEREEFVKELKEFLEKISDEKNLKAELEKNPTLGFLLKLTLDLLRILFYTQGIRVGDLDLEEELLKVFKGIFEKIKKYLKEKFGEEKYKKFMEFLADYLAYLLYKERKKEGKLGEGSIEDDPRYGLLKELFPEYGELLDKYLEKYEKEDFTENLAEYLTKKYPEFGGELIKELVERHSDF	1.4657312553683863	0.9345484564945719	76.4933090209961	0.80540531873703	5.506680488586426	nan	10000.0
monomer-200-nr2-run1_result_19	14	SYFKELGEAFKNLDLKKATEEELEEFVKKLEEFIEKLSDEKFLDEELKKNPTLGYLLKLVLSLLQLLRYTQGLKYGDINYEELLLEKFKGILERIKKYLLENFGEEKAKKFFEFIAYYEAYRIYERRRKEGKLGEGSLEDDPEVGRFKELFPEYGELFEKYLKEFLEKDYTENLAEELTKRFPEFGGELIKELVKEHSSL	1.2480187176721225	0.9543209058163636	78.22925567626953	0.8434585332870483	5.183600902557373	nan	10000.0
monomer-200-nr2-run1_result_19	15	DDFARLGRAFRELDLAAASEEELRAFVAELDAFLARLADPEVLDAELAAHPTLGFLLDLVLDLLDLLDAAEGLRYGDRDYEAELRATVAGILARLRAWLEAHFGPEAAARFWDFLADWLAYRLYRERRAAGKLGEGPLAEDPRWGRLRELLPEHGARLDAHLERYLAEDLDEDLAARLAERYPELGGELIAELVARHARR	1.7852587518374763	0.9050507567464812	71.25291442871094	0.7209168672561646	7.575150012969971	nan	10000.0
monomer-200-nr2-run1_result_19	16	EEFEELGKAFRELDLEKASEEELKKFVEKLLEFLKKISDEKYLNEELEKNPSLGFALKLVLDLLSLLYHLLGLKYGDLDFEKLFLEIIKGILKKIKEYLKKNFGEEKTKKFFEFLADYEAYRIYKRLKKEGKLGEGSLEDDPRVGLFKELFPEYGELFDKYLEYYKENDFDEDLSEYLTKKYPEFGGELIKELIERHSIE	1.709135302208764	0.9169534534214963	76.46708679199219	0.8141964673995972	6.180204391479492	nan	10000.0
monomer-200-nr2-run1_result_19	17	ADFERLGRAFRELDLAAASPEELAAFVEELEAFLARLADPERLDAELEAHPTLGFLLDLVLDLLDLLRALQGLRVGEKDWEAELREVIAGILARLRAYLEERFGPEAAARFLDFLADYEAYRIWRRRRAEGKLGVGSLADDPEVGAFRELFPEHGARFDAALAEYEATDFDADPAAYFAARYPEFGGELIAALLARHAAD	1.8303343038799615	0.9089965724414456	74.33873748779297	0.7541584968566895	6.927975177764893	nan	10000.0
monomer-200-nr2-run1_result_19	18	DAFARLGRAFRELDLAAASPEELAAFAAELRAFLAELADEERLRAYLEAHPTLGTLLDLVLDLLALLEALEGLRVGDTDWEAEFRAVVKGILERIREYLLERFGEETAQEFFDFLAYYLAYRLYKRRKAEGKLGEGSIEDDPWYGRLKELLPEYGELLDKYLAEFEKTDYDEDLAAELTERFPRFGGELIRELVERHAAE	4.561180511181977	0.7919967543946914	71.5571060180664	0.7406115531921387	8.304670333862305	nan	10000.0
monomer-200-nr2-run1_result_19	19	DWFEELGRRFRELDLAKASPEELAEFVAELRAFLAELADPARLDAYLAAHPTLGALLRLTLDLLRLLLDLLGLRVGDLDWEAEARKVIAGILARLRAWLREHFGEETARRFWEFLAYWFAARLYAELRAEGRLGVGSLAEDPRWGLFRELFPEYGALLDAHLAEYLAEDRDEDLAEELARRFPELGGELVRELLAEHARD	1.9782290151859818	0.895738205713552	69.64107513427734	0.7334543466567993	7.634829521179199	nan	10000.0
monomer-200-nr2-run1_result_19	20	EDFEKLGKKFLELDWEKASEEEKKEFIEELLKFLEKISDPEYLEKYLEEHPTLGTLLKLVLNLFFLLLKLLGVKYGDLNLEEYFLKVFKGILERIKEYLEKHFGEEKTKEFFDFLADYYAYLLYQERKKEGKVGKGSIEDDKRYGLFKKLFPEYGEKFEEYYKYYLENDFDENLSEYLTKRYPSFGGELIKEIIKEHSIY	1.3392729566447255	0.9453414447097527	79.28343963623047	0.8462424278259277	4.821175575256348	nan	10000.0
monomer-200-nr2-run1_result_19	21	ADFEELGRAFRELDLAAASPEELAEFAARLDAFLARIADPERLEAELAAHPTLGFALELVLDLLDLLLALLGLRVGERDWLAEFLAVVKGILERIRAWLREHFGEETARRFFEFLAEWLALQLHRRRREAGRLGVGPLAEDPEYGLLRELLPEYGELLDAALARYEAEDLTEDEAELLARRFPELGGELIRQLMARHARR	2.1611303680018303	0.8957481818213217	72.42765045166016	0.7860094308853149	7.0216383934021	nan	10000.0
monomer-200-nr2-run1_result_19	22	NEFEELGEKFKNLDWEKASEEEKKKFIEELLKFIEKLSDEEYLEKYLKENPTLGTLLDLILNLFSILEYTKGIKYGDLDLEKYLSEKFKGILERIKKYLKENFGEEKTQKFFEFLAFYLAYQLYKKRKEKGELGKGSIEDDPDYGRFLELFPEYGELFKKYYDYFLENDFDEDLAEYLTKKFPEFGGELIKKLVEKHSKD	1.1609779144497687	0.9561033171992287	79.070556640625	0.8149410486221313	4.921468734741211	nan	10000.0
monomer-200-nr2-run1_result_19	23	ADFERLGEAFRELDLEAASPEELEAFVAELRAFVARLSDPAYLRALLEAHPSLGFLLDLVLDLLDLLRHAAGLRVGDLDLEAWLEERVSGILAAVRAYLRERFGEETERRFWEFLAEYEAYRLYRRRRAEGRLGEGPLEDDPEYGRFLRLFPEYGELFRRFLERYLAEDLDEDLAERLARRFPEFGGELIRELVARHSRR	1.3944528143362842	0.9412513129782843	79.04705047607422	0.8486689925193787	4.862256050109863	nan	10000.0
monomer-200-nr2-run1_result_19	24	EDFEKLGNKFKNLDLKKASEEELKEFVKELEEFLKKLSDKEFLEEELKKNPTIGFLLKLILDLYNLLLYLQGLKYGEKDYEEEFLKIFKGILERIKKYLKENFGEEKAKKFFDFLAYYLAYQLYKRRKEEGKVGEGSLEDDPEYGLLKELLPEYGELLDKYLKEFEETDFSEDLTKELTEKFPELGGELIKELMERHSIL	1.325090682185184	0.944041427539496	76.61601257324219	0.8060179948806763	5.757655620574951	nan	10000.0
monomer-200-nr2-run1_result_19	25	EAAERLGRAFRELDLAAASPEELAAFVAELLAYLAELADPAALDARLEAEPTLGFALRLALDLLALLRHLQGVRVGELDLEALAREVARGILARLRAWLRERFGEEAEQRFFEFLADYEAYRIYRRRRAAGRVGVGSLEDDPEVGRFLELFPEYGALFRRALEYYLATDFDEDLAAYFAERYPEFGGELIRELVARHARE	1.8076074839476426	0.9177580804204597	75.68626403808594	0.781045138835907	6.473118782043457	nan	10000.0
monomer-200-nr2-run1_result_19	26	EAFERLGRAFRELDLEKASEEELEEFVKELEEFMKELSNEENLEKRLKEHPTLGFVLDLVLDLLRLLRYLQGLKYGEKDYLEEFLKVVKGILERIREYVLENFGEETAKKFFDFLAEYEAYRLYERRKKEGKLGEGSIEDDPDYGLFKELFPEYGEKFDEYLKYFEENDFDEDLAEYLTKRYPEFGGELIKRLVERHSVD	1.9442276081265266	0.9099519890292231	77.59478759765625	0.8315892815589905	5.593460559844971	nan	10000.0
monomer-200-nr2-run1_result_19	27	SEFKELGEAFRTLDLEKASEEELKEFVERLEKFLEKLSDEEYLDKYLKEHPTLGTLLFLVLDLIRLLFYLQGLKYGEKDYEKEFLEKIKGILERIKKYSLEHFGEEKTEKFWDFLAEYLAYQLYQERKKEGKLGEGSLEDDPRYGLLKELFPEYGEKLEKYLKEFEETDFDENLAEYFTKRFPEFGGELINELIERHSDF	1.2845710774148407	0.9501966179146605	76.63756561279297	0.8077676296234131	5.421858787536621	nan	10000.0
monomer-200-nr2-run1_result_19	28	EDFERLGRRFRELDLAAATPEELAAFVEELDKFLARLADEEYLRALLEAHPTLGFLLDLVLDLLRLARALEGLRYGDRDLEAEFAAVLAGILARLREYLRERFGEETAERFWRFLAEWEAYRLYRERRAAGRLGVGPLADDPAVGRFRALFPEYGAEFDAALARYEAEDLDEDLAARLAERFPEFGGELIRALVERHSDE	1.4842306291768108	0.9389488610195841	77.65408325195312	0.825996994972229	5.135442733764648	nan	10000.0
monomer-200-nr2-run1_result_19	29	DDFARLGEAFRTLDLAAASPEELAAFVAELLAFLERLADPARLEAELAARPTLGFLLDLVLDLLDLLRAVRGLRVGDLDLEALLSEVVAGILARIRAYAEERFGPEATEKFWDFLAEWLAYRLYQRRRAEGRVGVGSLADDPEYGRLRALLPEHGARLEAALAEFLATDFTEDPAEYFARRFPELGGELIRELLARHARE	12.320832085474734	0.42137839558650714	56.9923095703125	0.45102590322494507	15.034661293029785	nan	10000.0
monomer-200-nr2-run1_result_19	30	AAAEELGRAFRELDLAEASPEELEAFVARLRAWLAELSDPARLRAYLAAHPTLGALLDLALDLLELLEAAEGLRVGDLDWEAELRRVVAGILAALREWLRAHFGEEAADRYWDFLADWLAYQLYQRRRAAGRLGEGSLADDPAYGRLRELLPEHGERLAAALARYLAEDVDEDLAARLTERYPELGGELVRELVARHARR	5.70904688395679	0.5547007900452978	55.11430358886719	0.45329707860946655	15.535520553588867	nan	10000.0
monomer-200-nr2-run1_result_19	31	EDAERLGRRFRELDWAAASEEERRAFVEELLAWLDRLADPARLRAELEAHPTLGFLLDLLLSLWALLEAAEGLRYGDLDLEELLDERFSGILAAVREWLLEHHGEAAAERFFRFLAEWAAYRIYRRRRREGRLGVGPLAEDPRVGRWLRLFPEYGAHFRAALAEFEARDLDEDLAALLTERFPEFGGELIRELVARFERE	1.793836291351796	0.908669039488386	74.46053314208984	0.7627182006835938	6.065024375915527	nan	10000.0
monomer-200-nr2-run1_result_19	32	ADFEELGEAFRELDLAAASPAELEEFVARLEAFIARISDEEYLDAFLREHPTLGTLLRLTLDLLALLDHTQGLRWGERDWEAELSEVFKGIFERLKEWLLENFGEETAEKFFEFLAEYYAYRLYQERKREGKLGEGSIEDDPRYGRFKELFPEYGELFDKYYEYYEKTDFDEDLAAYLTERFPEFGGELIAELVARHSRE	1.3288953534321055	0.9503013949338214	76.24057006835938	0.7832281589508057	5.612314224243164	nan	10000.0
monomer-200-nr2-run1_result_19	33	ADFEELGRAFRELDLAAASPEELEAFVARLRAFLDRLADPAYLDAYLEAHPTLGTLLELILDLLRLQRALRGLRVGDLDLEAEFRRRFAGILERLRAWAREHFGEEATDRLFDFIAFYEAYRLYERRKREGKLGEGSIEEDPEYGAFLELFPEYGERFREYYEYFLEHDVTEDLAEILTERFPEFGGELIKRLVERHSVE	1.6686072264746123	0.9221103952790599	77.72473907470703	0.826359748840332	5.475668430328369	nan	10000.0
monomer-200-nr2-run1_result_19	34	EADERLGRAFRELDWAAASPEERAAFVAELLAWLAERADPARLDAELAAHPTLGYLLRRVLALLRLLRHVRGLRWGDLDLEAYLLEVARGLLARLDAWLREHFGEEAHERYMAFLADYLAYRLYRRRRAEGRLGVGSLADDPEWGLLRELLPEYGALLDEALAEYEAEDVTEDLAARLAARYPEFGGELIAALVAEDAAE	2.8611682704353862	0.8044956994493093	71.19713592529297	0.6982696056365967	8.10716438293457	nan	10000.0
monomer-200-nr2-run1_result_19	35	EAFEELGEAFRELDLAKASPEELAAFVARLEAFLAELADPERLRAELDAHPTLGFLLRLTLDLLDLLFALQGLKVGDRDWEAELLEVVRGILAAIDEYLRERFGEETHQRFMEFLAFYLAYRLYQRRRAAGKVGEGSIEDDPEYGLLKELLPEYGALLDEYLKYFEENDVDEDLAELLTERFPELGGELIRELVERHSRE	1.749777435954733	0.9144703784448428	77.14543151855469	0.8092164397239685	5.624263763427734	nan	10000.0
monomer-200-nr2-run1_result_19	36	DDFERLGRRFRELDLEKASPEELEAFVAELLAFVERLSDPEYLERYLEEHPTLGTLLDLVLDLLDLLDALEGLRVGELDLEAYFEERVSGILERIKRYLRERFGEETYEEFMEFLAEYEAYLIYQERRAAGKIGEGSIEDDPRYGRFKKLFPEYGELFDKYYEKYLKEDVTEDLAERLTERFPRFGGELIRRLVQRHSRR	1.658819813726954	0.9225601015732731	75.45401763916016	0.7889147996902466	5.9055633544921875	nan	10000.0
monomer-200-nr2-run1_result_19	37	DAFERLGEAFRELDWARASPAEREAFVAELLAFLAELSDPERLDAYLAAHPTLGALLRLALDLLALRRAVAGIRWGDLDLEALLDEVVAGLLARLDAWLRAHFGAEAADRFWDFLADWEAYRLYQELKAEGRLGVGSLADDPRYGAFLRLFPERGARFAEALARYLAEDVTEDPAERFARRYPEFGGELIRELMARHARE	1.6491621088380604	0.9260843479461205	75.8085708618164	0.7979590892791748	6.053254127502441	nan	10000.0
monomer-200-nr2-run1_result_19	38	EEFERLGEKFRNLDLEKASEEELEEFVKELEEFMEKLSDEEYLKKLLEENPTLGFLLDLVLDLLDLLDYTEGLKYGEKDWEKELSEKIKGILEFIDEYLRERFGEETYEEFMRFLAWWEAYRLYRERREAGTLGVGSLEDDPRVGRFLELFPEYGDVFREALAEFEERDFDEDPAELFAERFPQFGGELIRELMERHASR	1.3585024784777793	0.9449881437194391	77.78439331054688	0.8311446905136108	5.049548625946045	nan	10000.0
monomer-200-nr2-run1_result_19	39	AAAERLGAAFRELDLAAATPEELAAFVAELEAWLAEREDPARLDAELAAHPTLGYALDLALDLLALARALRGLRFGDTDLEALFAERLAGILARLRAWLREHFGEEAAARFWDFLAYWLALRLYRERRAAGRLGVGPVEEDPEWGALRRLLPEHGARLEAYYAEFEAEDLTEDPAALLTERFPELGGELVRALMARHARE	1.9758154888047474	0.893055013749141	74.03121185302734	0.7832346558570862	6.774860382080078	nan	10000.0
monomer-200-nr2-run1_result_19	40	DAFARLGRAFRELDLAAASPEELAAFAAELREFLDWLSDPERLDALLAAHPSLGFALDLVLDLLRLLEAARGLRVGETDWEAVLEERVAGILARLRAWLLEHFGEETAQAFWDFLAFYLAYRLYRRRRAEGRLGEGPLEDDPEYGRLLRLLPEHGERLRAYLAYFEEHDLDEDLAALLTERFPQFGGELIQRLMERHSAE	1.920315347149361	0.8963642647259872	78.34088134765625	0.8315221071243286	5.535272598266602	nan	10000.0
monomer-200-nr2-run1_result_19	41	DDFRELGEAFRSLDWEEASEEEREAFVRRLLEFLERLSDEEYLEKYLKENPTLGTLLDLVLDLLELLEHAEGLRFGELDLEEYLLKVIKGILERIDKYLKENFGEEEAEKYKRFLADYLAYQIYQRLRAEGRVGEGSLADDPRVGRFKELFPEYGEYFDEALAYYLEHDFTEDLAAYFTEKYPEFGGELIRELVARHSRR	2.5006849975408993	0.8465200433169354	68.4300308227539	0.6765176057815552	8.063923835754395	nan	10000.0
monomer-200-nr2-run1_result_19	42	DDFRRLGERFRTLDLEEATPEELEEFVEELLEFLDRLSDEEYLDAELEANPTLGFLLDLVLDLFDLLFALQGLKYGELDFLALFLEKFKGILERIRKYLLEHFGEETAKKFFEFLAFYLAYQIYQKRKKEGKLGVGSLEDDPEVGLVKELLPEYGELFDEYLKYFEENDFTEDLAEYLTERFPEFGGELIRELIERHSSR	1.5076212829588913	0.9298871917996103	80.71630859375	0.8618452548980713	4.646893501281738	nan	10000.0
monomer-200-nr2-run1_result_19	43	APFERLGRAFRELDLAAASEAELAAFVAELLAFLAELADPERLRARLEAEPSLGFLLDLVLDLLDLARALRGLRWGDLDLEALFAEVLAGILAAVREYLRERFGEEAARRFFEFLAEWEALRLYQERRAAGRLGEGSWAEDPAVGAFLALFPEYGDLFRRHLAWFEAHDFTEDLAAYLTERFPEFGGELIRRLVARHARR	1.7700085972685973	0.9171989843926188	76.98027038574219	0.8039587140083313	5.945827960968018	nan	10000.0
monomer-200-nr2-run1_result_19	44	ADFEELGEAFRELDLAEASPEELEAFVARLRAFLAKLSDPERLDAELAAHPSLGYLLALTLDLLDLLFAAQGLRVGDLDLEEELLRVVRGILERLRAWLLEHFGEEAAQRYWAFLADWLAYRLYQRRRAAGRLGEGSLEDDPEYGLLLELLPEHGALLRAALERYLAEDDDEDLAERLAARYPELGGELVRELVARHARE	1.4947203333789203	0.9343745801798048	73.56843566894531	0.7494420409202576	6.838528156280518	nan	10000.0
monomer-200-nr2-run1_result_19	45	EDFEKLGKKFKELDLEKASEEELEEFVKELLEFLEKLSNEEYLNKLLKENPTLGFLLELVLNLFKLQEYLKGLKYGDLDLEKYFSEKFKGILQRIKEYLLKNFGEETAKKFFDFLADYLAYQLYKKRKKEGKLGVGSIKDDPDYGRFKELFPEYGERFEEYYEYYLKTDFDKDLAEYLTKKYPEFGGELIKKLIEKHKSE	1.4363531207473441	0.9369886722903067	80.62895202636719	0.8428841233253479	4.5449113845825195	nan	10000.0
monomer-200-nr2-run1_result_19	46	DPFRRLGRRFRELDWAEASEEERRAFVEELLAFLAELADPERLAARLEAEPSPGFLLDLLLDLLDLQRALEGLRYGDLDLEALADEVFAGIFARLRAYAREHFGEEAYEEMMAFLADYEAYRIYEERRAAGELGVGSLEDDPRVGRFRRLFPEYGELFDAALAEYEATDYDEDLAAYLTERYPRFGGELIRALVARHAVR	8.705594735523498	0.44088890725580115	64.6983413696289	0.5702898502349854	12.778302192687988	nan	10000.0
monomer-200-nr2-run1_result_19	47	EKFERLGRAFRELDLEKASEEELKAFVEELDEFIKEISDEKKLEEELKKNPTLGYVLDLILDLLRLLRYLQGLKYGEKDYEKEFLKVFKGILERIKKYVLENFGEETAKELFDFIAYYEAYRIYQRRRKEGKLGKGPLEEDPEVGRFKELFPEYGELFDKYLKEFEETDYDEDLAEELTKKFPQFGGELIKRLIERHSVE	2.45218951351026	0.8489402323660036	77.3187026977539	0.812017023563385	5.580355644226074	nan	10000.0
monomer-200-nr2-run1_result_19	48	EAFARLGRAFRELDLEKASPEELAEFAAELEAFLAELADPERLRARLEAEPSLGALLALVLDLLRLLFALQGLKVGDIDWLERALAVFRGILAAVREYLLERFGEEAARRFFEFLADWLAYRLYQRRREQGRLGVGPLEEDPEWGLLKELLPEYGALLDEALARYEAEDVTEDLAARLAERYPEFGGELIRALVARHAED	2.1304952979376033	0.8776040944310936	71.21402740478516	0.7449946403503418	7.392580509185791	nan	10000.0
monomer-200-nr2-run1_result_19	49	DAFARLGEAFRELDWAAASPEERAAFVEELLAFLAEISDPENLDAYLAEHPTLGTLLDLVLDLLDLQRALEGLRWGDLDLEALTSEVIAGILARIRRWLREHFGEETYAAFMAFLADYEAYRIYQRRRAAGRLGEGSLDDDPAVGRFLALFPEYGDLFRAALARYEAEDVDEDPAARFAERYPQFGGELIRALLARHARE	1.9553682249036242	0.8982171968746087	79.72814178466797	0.8103303909301758	4.984278202056885	nan	10000.0
monomer-200-nr2-run1_result_19	50	ADFEELGEAFRTLDLEQASEAELEEFVKRLRAFLARLADPERLEAELRAHPTLGFLLDLVLDLLRLLDYLEGLRVGDLDLEAEALEVFSGILARVREYLREHFGEETEERFWDFLAEYYAYQLYQRRKAEGKLGVGSLADDPRVGRFKRLFPEYGARFDEYLKYFEEHDFTEDLAAYLTERYPEFGGELIRRLVERHSRD	1.7211102248725287	0.9161683701329224	76.92564392089844	0.7980723977088928	5.7780866622924805	nan	10000.0
monomer-200-nr2-run1_result_19	51	EPFARLGRRFRELDWAEASPEERAAFVAELEAFLAELSDPERLAALLEEHPSLGFLLRLVLDLLDLLRAVQGLRYGDLDWEARLREVVAGILAAVRAYLLRHFGEETAARFFDFLADYEAARLYRRRRAEGRVGVGPLADDPDYGRFLALFPEHGARFAAALAEYLAEDDDEDLAARLAARYPELGGELVAELVARHAAR	1.8894232071463724	0.8993453032895191	75.58855438232422	0.7888156175613403	6.704806327819824	nan	10000.0
monomer-200-nr2-run1_result_19	52	DPFRRLGERFRELDLAAASPEELEEFVAELEAFLAELADPERLEAELEAHPTLGFLLALELDLWALLEHLLGVRYGELDLLARAREVFAGILARLRRWLRERFGEETARRYEDFLADWYAYRLYRRRRAEGRLGVGSIEEDPRYGLFLELFPEHGERFRAAYARYLAEDVDEDPVERFARRYPEFGGELLAELMRRHARE	3.551172740998934	0.7682636711069145	73.6875991821289	0.7812339067459106	6.327629089355469	nan	10000.0
monomer-200-nr2-run1_result_19	53	DDFERLGRAFRELDLEAATPEELQAFVEELLAFLARLSDPAFLAAHLEAHPTLGHLLDLLLDLLDLLEALQGLRVGETDFEALFEEVVAGIVAALRAYLLERFGPEAAARFWDFLAEWEAARIYERRRAEGRLGVGSLADDPAVGRFRRLFPEHGARFDAALARYEARDRTEDLAAELTERFPEFGGELIRALVARHARR	2.2759624106773413	0.8664036662667429	74.546142578125	0.7623684406280518	6.626585960388184	nan	10000.0
monomer-200-nr2-run1_result_19	54	SDFEELGEAFRNLDLEKASEEELEEFFKRLEEFIERLSDEEYLEKLLEENPSLGFLLRLVLDLLDILRHLEGVKFGDVDWEKKLREVFSGILERIKKYLREHFGEEAYKRFMEFLAYYEAYRIYERLRAEGKLGVGSLEDDPRVGRFKELFPEYGELFEKYLAEFLAEDRTEDLAAELTERFPEFGGELIAELVARHSRE	1.5605959243613023	0.9353409930219427	76.81085968017578	0.8126276135444641	5.509954452514648	nan	10000.0
monomer-200-nr2-run1_result_19	55	ADFERLGEAFRELDLAEASPEELAAFVAELLAFLERLADEEYLERLLEENPTLGFLLRLVLDLFDLADALEGLRVGDLDLEAYFSKVLKGILERIRRYLLENFGEEATRKFFEFLAEYLAYQLYRERRAAGELGVGSLADDPRYGRLKALFPEYGALLDEYLAYFEQHDFDEDLAAYLTERFPEFGGELIRELVERHSRR	1.7432079724583516	0.9194398374249715	75.46096801757812	0.7926807403564453	6.119612693786621	nan	10000.0
monomer-200-nr2-run1_result_19	56	DDFERLGRAFRELDLEAASEEELEAFVAELEAFLERLSNPERLEAYLAAHPTLGTLLRLLLALLDLLRHTLGLRYGDTDYLARLLEVFRGIFARVRAYLLERFGEEAARRFFEFLAEYLAARLYERRRREGRVGEGPLEEDPEYGLFLELFPEYGELLRRHLEEFLATDFTEDLAAYFTERFPEFGGELIRELMAEFARE	2.379578161760261	0.8656090513153907	70.20285034179688	0.7355700731277466	7.23457670211792	nan	10000.0
monomer-200-nr2-run1_result_19	57	KEFEELGKAFLELDLEKASEEELEEFIKKLLEFLEKISDEKYLEEELKKNPSLGFLLKFILDLLFLLEKLEGLKYGELDLEKYALEKFKGILERVKKYLKENFGEETYKQFMEFIADYEAYRIYKELKKEGKVGKGSLEDDPRVGRFKELFPEYGELFDEYLKYYLENDFSENLAEYLSKKYPQFGGELIKELIERHSKE	1.8134790365949367	0.9183634616672279	78.03105163574219	0.828665018081665	5.354946136474609	nan	10000.0
monomer-200-nr2-run1_result_19	58	AWFRELGEAFETLDWAEASEEERRAFVERLREFMERLEDPEYLDRYLEEHPTLGELLRLVLALLRLLFHTQGLRYGDLDLEEELLKRVAGILERVREYLLERFGEETARRFWDFLADWLAYRVYRERRAAGRVGVGSLADDPRVGLLRRLFPEWGERFDAALARYLAEDLTEDLAERFTRRYPEFGGELIRELVEEFARE	1.9394542634310667	0.9016966813770696	74.64884948730469	0.7947556972503662	6.026543617248535	nan	10000.0
monomer-200-nr2-run1_result_19	59	DDFRRLGEKFRELDWEQASEEEREAFVRELEEFLDRLSDPEYLEALLAEHPTLGFALRLLLDLLRLLRYVQGLKFGETDWEAVLSERVAGILARVREWLERHFGPEAAARFWEFLAWYEAYRIYERRRAAGRLGEGSLADDPEVGRFLALFPEYGELFLRALAELEAEDVDEDLAERLTARFPELGGELIRALMAEHADE	1.9707592205889106	0.8909696342135741	73.99128723144531	0.7528039216995239	6.263316631317139	nan	10000.0
monomer-200-nr2-run1_result_19	60	EEFEKLGKAFRELDLEKASEEELEKFVKELKEFLEKISDEEFLKKKLEENPTLGFLLKLVLSLLEILYYLQGFKYGDIDWEKEALEKFKGILKRIREYLLKHFGEETAKIFFEFLAEYEAYLLYQELKKEGKIGEGSIEDNPRYGLFKELFPEYGELFDKYFKYYLENDFDENLAEYLTERFPQFGGELIKELIDYFKKI	1.0873697810763245	0.9617877726699485	79.07250213623047	0.8230171799659729	5.021975994110107	nan	10000.0
monomer-200-nr2-run1_result_19	61	DDFERLGKAFRELDLEKASEEELEAFVAELDAFLAELADPERLRALLEERPTLGFLLDLVLDLLRLLRYLEGLRYGERDYLAETLEVVSGILARVREYLRERFGEETAQRFWEFIAAYEAYRIYQRRREAGTLGVGSLADDPRVGLFRRLFPEYGALFDEYLAYFESHDLDEDLTALFTERFPEFGGELIAELMARHSSE	2.10063208918231	0.8920754012760064	74.99971008300781	0.8018065690994263	6.129382610321045	nan	10000.0
monomer-200-nr2-run1_result_19	62	EPFERLGRRFRELDLEKASEEELKEFIEELLEYLEEIADPENLEAYLAAHPTLGTALDLVLSLLQLLYYLRGLKYGELDLEEYARKVFKGILERIRAYLEEHFGPEATEAFFEFLADWEAYQLYQKRKKEGKVGEGSIEDDPEYGRFKELFPEYGELFDEYLKYYEETDFTEDPVEYFTKRFPQFGGELIRRLMERHSTL	1.6803637987769209	0.9242823054524487	79.79569244384766	0.8480575084686279	4.660550117492676	nan	10000.0
monomer-200-nr2-run1_result_19	63	ADFEELGEAFRELDLAAASPEELAAFAERLDAFLERLADEAVLKAELEANPTLGFLLELTLDLFDLLLATQGLRVGDVDWLAKLLEIVAGILARLRAYLLERFGEETARRYFDFLAYYLAYQLWQRRRAAGRVGVGSWADDPEVGLWKTLFPEHGATFDAYLAEFEATDETEDLAARLAARFPEFGGELIAALVARHSRR	1.8294525068873406	0.9134481292969341	78.61727905273438	0.8255832195281982	5.462967872619629	nan	10000.0
monomer-200-nr2-run1_result_19	64	DDFAALGEAFRELDWAAATPEERAAFVARLLAFLERLSDPAYLEALLAEHPTLGFALELVLALLRLLFATRGLRHGDLDLEALLLERVRGILARIDQWLREHFGEEAHRRFLDFLAEYLAYRLYRRRRAAGRLGVGPLAEDPEYGLLLELLPEHGETLAAHLARFEAEDLDEDLAALLTARFPEFGGELIAALVARFARE	1.7116229378828165	0.9179922700581926	76.07482147216797	0.7927947044372559	6.143948554992676	nan	10000.0
monomer-200-nr2-run1_result_19	65	EDFERLGRAFRELDLAKASEEELRAFVAELERFLAELEDPERLDRRLEEEPTLGFLLRLELSLYRLLRHAQGLRYGERDYEAELEARVAGILERLRAYLRERFGEETAERYYRFLAEYLAYQLYKERKEAGKLGEGSIEDDPRWGRIKRLYPEYGELIDEYYEKYLKEDVTEDPAARFTERFPELGGELIRELMAWDSTE	1.8316058574313006	0.9014753891718889	72.3117904663086	0.7594752907752991	6.679832935333252	nan	10000.0
monomer-200-nr2-run1_result_19	66	DDFERLGEKFRNLDLEKASEEELEEFVKELEEFIAKISNEEYLEAELKKNPTIGYLLDLTLNLLDILEATLGLKHGEKDWEKELLKVFKGIFERIRKYLKENFGEETYKKYMEFLAEYYAYRLYQRRKKEGKVGKGSLEDDPLVGLFKELFPEYGELFDKYLEYYLKTDFTEDLSKYFTERFPEFGGELIDELMKRHSRR	2.2065345902784963	0.8971811148791798	76.32323455810547	0.8072201013565063	5.607275009155273	nan	10000.0
[truncated: 6,333 more rows]
