# Supplementary material for: AlphaDesign: a de novo protein design framework based on AlphaFold
Source: Mol Syst Biol. 2025 Jun 17;21(9):1166–89. doi: 10.1038/s44320-025-00119-z (PMC12405559; doi:10.1038/s44320-025-00119-z)
Supplement: Supplementary file 6 — Source data Fig. 4 [file 44320_2025_119_MOESM6_ESM.zip › Figure_4/4B/monomer-300-esm-raw-scores.csv]

name	index	sequence	sc_rmsd	sc_tm	plddt	ptm	pae	ipae	mpae
monomer-300-nr2-4_result_0	0	FVCYNRISGQKHNNHQVSFEIADQCDCCYVHKHDQKHLDVTCRIAGSYVPIQRISDSADEVLNKVHSQIKQVSPIIWEGFQRCQGQPSQCADCRRRYWYATLCVFFNILGLNVPFRPKSQHEQDYGICASIICQVWFCLPKTYHCIFCTVFNFPRSFAKTDHAAGYCRLHCLGMILRWWPYQVIRSHVMERFCSPLYDTQDNTMIQAFCKNCGRCPTIRKCWTDDESGDAIYIMNDSRGNLYIITMSHWGTKTRHVFTYNIQMYVVGEGEYHSVFVWCRYAAPRRISCKWLGGQAPIHPD	12.764416153526987	0.4177944960723606	34.4112434387207	0.3328345715999603	22.99840545654297	nan	10000.0
monomer-300-nr2-5_result_0	0	VPEGSTINEQKGTPVGNCLRAIWAHTQLYSDSFNLEPELVRKLLAMYGCFVNHLNGPMMEDTSHRDSCWKSFWPNHPWIAMYYKHTVWMSWMWSCGIWACDRGVEKKNQGHKPQTKENCTENRRHMQLVHAAYQYLWRKICIHQYQIHKRMRPDRQEDFRKHARLFHVQMAHIDSKFGDVSEVIFPNLYHHMAEIGRVTIRNAVHAGDPNAETLWSRDFQAMNIMLTIVAAWCQVMMYWRWCNPETQYRVGEFATVKTCPKEGVQFLWQGLKNHFVMIIDRMQQMQSKNQDMIYTVLTLF	14.527391811099765	0.2854011446542314	33.49507522583008	0.20586161315441132	23.10978126525879	nan	10000.0
monomer-300-nr2-5_result_1	0	TWQFGYGRDHRFCPYWEEFNQLNGQHIDCDYMFCLTRHWPNTVAFGVCLCMSTSNYSENAADNKNIQLSITFVCRNSDGVADDSCKVFTFSTECVAQVIKLMCNLMWEAYKDWLFMTNMESQLSEPLNWQQEKNILCAIAIGNWRMRVPDSYSGARIVYQAFLTKMWFCCKMMHLMICFTCILENTVENPCTFDSGKMQQFGKQWLAYMSCMIFLDHSWSRKYNRKALVQCLEVMLKSIHRLIKIAAAWIVQFAKNEPHDESGMYRFVADVWMHLFSTMMDRTYELMHHTLRHIANQQSF	16.701496956325148	0.26042443383361674	35.88016128540039	0.2698304057121277	22.255123138427734	nan	10000.0
monomer-300-nr2-6_result_0	0	KTRVKRERKTMRVLRLNELLRPQIVRASKIMHGIVDSLMRRNIALLRCTWFVYWHAHMDWKFSEHKNEPKWEMFKHTITKCCNTDPELPQDDCDNGEIFAVVKLMYMIHKMGESDAQVGTGKFSPHEGEMLWRHLHFMLITTMFKNFVLALKVPIQCYECWYGMHLVWMYQDGVLMCLITEDGNCEMVEPLECEEITQFDQSCNEICHEGCLSNAFFMMMCMEWYWTRDNWSENRYMTNVREMIQKHEVIGPHQIPQGADWSELSWLMFQTEKAQPKICCPPINKKIITLPAWKGKILRD	8.791819651844419	0.5616796112498001	30.67811393737793	0.21454568207263947	23.62238311767578	nan	10000.0
monomer-300-nr2-6_result_1	0	EDFTMFCLRGDIIEVIFCYSNKACSLKKVPDTEDCIPPIHRKQIPRCASPRNCQRYISADPIFADVRERVIAPWMPTLDWAHWWHTFQHLQEMVFSQWQRKNGPGTPSETWCFRFIWVRLPFPEVRAQKQGVCWMVVAHSICSRGYVATYFIYCSDPEAFRQIQTQVKAQRIITCPSGNIYFWFEMSNGQSDQWYCVIINMGLGRHYFFESEAPAKPMVECERIGSQNVCNAQFYEGWRMYFSRIRGVDFRWRAFDVRCCDNATCCEFDIDDQHIHCTPGLSCIACMMVFDMIWMSKWTI	17.935456618896545	0.22446802453575465	27.19964027404785	0.2014383226633072	23.82353401184082	nan	10000.0
monomer-300-nr2-6_result_2	0	NYIVEVDIIMHHRAWKVFAIEVRTQPIYESPPKISPVTVWLEKPGEPKITKDGHCCYPFVGDEMFIRMSFTVQGNQKAQFAKPHSVYLCNAESRPHVIQIYYLANEETQSVWAWVMICYGETCPQCCEYWSAVMNKPDYPYPPKHIEAKREEVTDCWCVWLHVKFSIDPRTARILDASQISWWLYCGPARADACKDHMVFGWCYPVNKIPNATRSDRYLIFIVFVPCTEPPAKHRMYQRNACQIRCRSVEEREKAHCENMCQVFLRHAAVLQFMRCNDPNHPCGSHKLENGMILTWTCFA	16.51932231531904	0.2887982927796566	30.73786163330078	0.2832116484642029	23.534523010253906	nan	10000.0
monomer-300-nr2-6_result_3	0	LKSNIAYIENWATQNNCQEVNQYWLPIMRQMERIIKWFKQNGFKLTEMLARAFHDYDMARMFDYQRNPVYCECIVAAGEIWQKWKKEHKVNQETSVWDVLAIKMTVHADLMLCVAYHDMAAWPEYRSLCPKIRVTDIMPKANTKCEYNDRLEDNDTIWNINCNYPQAYERSGSINKFCTMCIRRGFAKKTCQQAWVWMGWAFPNCCPQVFEAIVDYILGVMQRYEHECQRGKAHNSVHNQLFCIMRQENDQYQYVASHMLHWIVAYECYHFVTTMSLPHNPGERTYYWHDMLAPKVHSCT	19.690249202504027	0.2367034945858008	31.27291488647461	0.2144257128238678	23.726030349731445	nan	10000.0
monomer-300-nr2-7_result_0	0	TTPDEIYKMWYCVYCFFMQCRMYYPWLPEPTQIEACFTRLLKAFHKRDQAGYFSMEQWWEYAISTCEPKMSAMFYWDWWMYCGEQFDPNLWTRWIQAHEADWVRELPPFYRWITDWRQQPFTDVCSRNGIQPVEFPEDSTTVWSPIPTRVKGRERLGNFGSWFRTQWKQMAPYKHPKCWWTHAGCQKMKEHMWAAFYQVWHDYFAEDEVAQVPELAAFHNEHTIYFNKHHMPGANFWRHPMLNMVPHIKILIQWPELVYLHIMGIQFMWFDIIEQANWGPEQKEDAMCLRCIWFSDWMHN	3.7116370147683204	0.8033717963673855	42.27358627319336	0.41446757316589355	18.54449462890625	nan	10000.0
monomer-300-nr2-7_result_1	0	KSLLDRLQKAIAQCYGENVTFHHIWCKIYMEMQFFEYYCTDEHAPQNMPSMYAWCNYMLNRMCNSLTFRCLHQIFYAIAGEPIEATAQTAHRIGDGICKYIYPEPEMAWVPFGHACIWQFLDWHQDDTVVKSLVANLQNLGMLHDETNSEKAAAWLMRHAASKVSYAVEPIQENPMVGQFMHMPSQFFWFYIFVYLMFPENERAKFTNFMKNFRRDHWRLQQQWENDEPKPHEQRQWAWHWFHSENYVIMFINDHQWDRFRVWQNNGFPAGHSNCHVGEGETDLPSYTKTNIIFEAHRHE	22.647435628772133	0.2428168314731207	30.01519203186035	0.21881552040576935	23.710203170776367	nan	10000.0
monomer-300-nr2-7_result_2	0	HWVYAMKKAQFCVATFMGVTDFRGFHMTIEWGDPVNLSLHADEIHCFSHNKAGYSNAATDPPTLQRLCGRAGRRGNQEECARLKQDLSVCSAFGIAFATTRIWTYGDHGQHIEFNISMAMVTVGAKGWNYVICMCWSHGSDMLHLSWHSFNPDTDNWGMYREVMSNCLHSINDYLKGNYTDSLPYGKSVGWSQESNPEFAVNCMSHMVCTCFWHIHQILEGHDPEVQWTPQKFQQFQKEWCCMISVQHAGTNRYQIWACWAPKGRPRIIAQYRSNGYPNFWDLFVLVVAAFCQMIRAMRA	7.97941393052159	0.5905590459420595	46.720706939697266	0.5338199138641357	16.55132293701172	nan	10000.0
monomer-300-nr2-7_result_3	0	DCNGYIENQMSACKTSGVEDCIRQAIEGWGNVVEEPSAFNIEVHLYFATCCHWFFRQACTGGEHCMSTSMWQHFNWIFPLWSSQTMNCERRVIECACILAMWYSAIIALYHICQTPLGNSESMQEYRHFAETLGCVLADTWKCCDRYTATNYERFQTDFNMWVNKPNLEPSQAYWDTLMVVSMIIAHMHFVWFESLGERNDNSLHHLHNLPMNWGFQRPLFMEPCKDGESGYQWRCEYYHVNSCMIIIGDVWSKKTDKESGEEMILTRTYYFCLWIPNGDYCVCWVMDRQSRFWFMMNKS	1.9802055553274491	0.9255490948181305	53.558048248291016	0.6293526887893677	13.274312973022461	nan	10000.0
monomer-300-nr2-7_result_4	0	FSLYLIERTGQFGSRQLMLVMGIDEHTAELVENPPYFPGSNHYNHYNSCIKAWCCFEVSEKDAGYNSDHSCDIYMCGYHISIMQYPAHNSNRPCLLVLDWAYSNRGDEIQRAKKFRKYARGWHMMIFVPLEGACPGERCTDDEFAWAYRDHHKQPVLPIPPCRQGICMVWEKRGSQQWHCLEEQHPDIYANLVMITAKWNQFTAIEQACPSEFTPCFVATFINRWVLLIGAAMNLLLWFHAWHTDNTLIQTELYAMWEDMTSEAFLSTTNIFKQWQAIHKQWRQSPAGMRLMNKMCSSAQ	22.654748990136934	0.1548753559118645	30.022289276123047	0.18810106813907623	24.197208404541016	nan	10000.0
monomer-300-nr2-8_result_0	0	VATGVALAYNLRSDGRVKEYTMIITFGEYRGLWRTSVPFLCCLGFIQQLYLQYRKYRDAKFIFMFCTVVMPEHVWMFIGIWYSEGGTITIYMTFCDEKNQKMRGYYLQPVTWSQLEADKLTESLSQTAEKSNLHVKASEADVNSQDSNGFYLSAYIMQKIWQCMQEWYGDGWTCYVYPIKSCFTMVCIRENVIAFWWMTPINFNDMIDFKDRPGQNFRCDCPRLEVYDQMVNLMRKVHAETEVGTVYIYPWHIQCHPCFSNAHIVNGFMNDLRRKLEDYTAALKPNGTVYMHKWGVFKPI	9.740044076114753	0.7183041365321383	44.12067413330078	0.5165315270423889	17.12322235107422	nan	10000.0
monomer-300-nr2-run1_result_0	0	WQVMAGYRYTYWHWMWQHVHLKSHECHMRGPPKLEKPYIATTEVIFFCRMLGIQATAEDAWCYRPIFQWWIWFSRMFSCWVYAHETPDEPGAFDSCRNHPSRMHECTQVMKAGYAFWNFDDLYQLMTYYAEPTKLNNGYGLMIHEWLYITWIWIWMMQLVTDEEIWQQQDVKQFAYNRGNICKSLWLTYHYVKHIFRKEEDRYPKEGSAYQIGYFHALFDQACVLMRVGLDKCSMQLALFQFMFYAMAIIWKVHCVKMQSGNYPGFEPTMVERCEAEYTWQLHYSHYIEYRYQNIFTGTV	17.374397576193267	0.4686591875869533	39.78407287597656	0.38975468277931213	19.327058792114258	nan	10000.0
monomer-300-nr2-run1_result_1	0	SFHEKGFIDYHMEVVQFLMRRMDDQFELTHASPCRFTPGENPVKCMYVHSLWFFLLGILAFYHLKIIYLRMQEAFGAEVQHRNYRFGSDEDAHYQDVHQRVKPMDEEKHKRCIKMGRWIYDTMPWNGGKKVIQNEGTVWRLNETSAEAVHDFYISWCCSCAYMDVMVENGSLAAFVLKGVIWARTAMRTGCKRRVEQFWGHWQWPGPEMAENAMGWMQPHYYAMVNDRRLPRAFKIWVVFDCGMMIAWYAMDMTIHYAKQVWPIVCCQWPNYCPGKPPRLYSFVLSHDKTINSCFRRCVE	19.130990830893193	0.22421706976620479	31.174070358276367	0.1865900754928589	24.86094093322754	nan	10000.0
monomer-300-nr2-run1_result_2	0	QQHTRHKVRAKAVAHDTINHIKSLVRFGPPYEDPSDKIRTMMDYTMRMGEMQMELFPNEQESRYGQVYTAITAFLKAERDQEFSNFTSETWRNMDTGEQEEGSQADQKCKQVIAVIREHLSEWGTECNNNMGCQGSFSQRRTCWEDETTSIPIECFKQMSEIWFAYSHLFYIIAKFDLTEQISCIDSHPDMDQYQWLQAMNQSPMQHHAMFATVQLMHAATLYAWTMAHANDDITHAQNMLRAWLKYIDVRVRKYVTGCPSGNLTCGSQECCEWEHKERSYWKHAQTTMEAKVGGSPHGN	14.240622396779193	0.34605941523196604	34.478912353515625	0.22989261150360107	22.614521026611328	nan	10000.0
monomer-300-nr2-run1_result_3	0	MRKQMWMNSFVLCMHHYQMMPRPDEEVFVMFMMMWIGSAVRCLWKSIATEWDWDRACQNYILINHMWYMWMICLLEQDTWKMQCAYIVMTKCMPHFWHSHRDFHQDIYVKCWKIMKYAVCGIERQADTVIHECGRYLDHKRQYVAPQENPQKHAQFILPGYTATAKQMKSYPSEIGALPNWSLECWEWFQHGAKCVKQHEAYYGKWRANEWASWTVLHCTHMCMGWIWYTMQNWCQRWQRDGGPAYTEINGNTCSLLDYCKHIFWLLHLISWIIVEFWAFVRDLVYFIHSQRFPSKHRKK	11.78853518735248	0.46416139416334584	35.29362869262695	0.25398778915405273	22.95307731628418	nan	10000.0
monomer-300-nr2-run1_result_4	0	STERTDQCKTKCPELWNCQHEAMLVLRGIRNCMWMFHVFVIIIIRANEFVIKVLKNMANALLPHLFALGDVDTAIMNRIVASVDSDVKYIFFIHTYAFIVCCYQHACRFASKYNLRHDTKKCNFMYNFPLADFGEHKALHPHPGDNPNCWTGWMCIFRIVEGKMKECIWYSWHMFVMQYWWALQYYNLCYDRYSPVCMKPPCCSPSGKTKESYHYLTSALAEWWAEGDHMDVPVHQFCKMPVKYLMSNPHMREIWHEAARNSAQQTMFRDMIKSHIMMNMICSILDNAYARQANWTGMAD	19.971077828610497	0.23812475012860573	29.285242080688477	0.1933821141719818	23.96624755859375	nan	10000.0
monomer-300-nr2-run1_result_5	0	WDKNHCLKQAGPHGLNRDQDDRRLCYFFALHIQKPFTLPWIGKVIFEWWNCVHQDQPLPLDCSSFEAKMQIIIQFWYSTLAQGSMAVAFYFCWASHGKMRIWVRNFCNRHMGGWCGFTACMEDIHDNWHLFARGEQGEYSPKDYQMFHKHFCQDFAMSLFKMLFDVFWDWLQHQFVGRDMTYLYEEWLSEESEIRPLLEYTVRNFVQIWEQFLQVFHREDVCVTMMIQKWVKKYRGYCKLSLRDCMTVIHNEHNYEGRTYNGLQYLVWGMFEQMIWVRLWRHAPDFPVPEVVLRRFPGIF	15.311042134186263	0.29549374203016404	35.03694152832031	0.22844967246055603	23.884777069091797	nan	10000.0
monomer-300-nr2-run1_result_6	0	GGGFYMREIYTTAPVVEPASGLYRHTFMMWISNHNGAQQLWVQFQFEWYGDRGRHISIIHCADSWANCSVFTVHEQDLNEKNHKASAIVDNQFERYRQQHSRKRNWPISKIRFYGKSIDELMMIFWFNNVNFIWIMIYRYKEMKGFPISDETTRGELPGVPGHPVCNLVHYGDYYFIWMEDVAPTYNSYCMFKDWYDALKNMEHYYECIMQGVGWDACCASTFSGCHAWACQCIYLFFNDFEPGWGQYRDEERRQYYKKLRYDNLLEYAEIAMKQTDEQVGKTNCCEQCNQGPYRNGTRE	15.50191433679099	0.2859953021071247	29.635757446289062	0.235835462808609	24.37928009033203	nan	10000.0
monomer-300-nr2-run2_result_0	0	HSLLILWLKTVNHEYVVFIWSTPKGVYVFTMTFEQFLEMLKDCFQAYDPYHCIHQLSRTFESIYHAFTISRAAQLGHYPTDHAHAKPPCPQGVVMSLTFLMCSSIIYFLGNMQMSKLFTDNFPQWNVWCREKHCNEEYPGPQLCWIMCIWESMCKWWEEEMAAFMHQNYGTPPHQIKSLLGRACVCSHKAFNLQNLKNWHANPKMLPGLKRLCGPQDRGHGTSLWDIWYELQDAGFSKQPWWRKTWQRWLEFCSWMEYFACELFNNYQNLGIGNSKLECQQMWLSHVQEFQNGGMMGEMN	4.912869605484512	0.7300119885743379	42.91075134277344	0.4114154577255249	18.341552734375	nan	10000.0
monomer-300-nr2-run2_result_1	0	GDVENRTRKACIDSEILYNQWLNWMWGALWRPGGASPQTIVLTTRAMCGYHFPLNCWTHRIHMCFEYWVTVKRYFFEWWLYSLNDSQAEKEGQEHIQPRYWCEWLYEACTIIMQCMVYQFIRMWACTVWKKCQQKKRQAMENYQANKEAGDPQQCPTQERLIENFQCPMTCNESTPFEGDLGLQFYREMRRWQMVATYSFMHHETNPDMYAATRWTYSRFLENPWHQKYNKPEVYGVLWHLVTGWAVCKVACINCQMWSYDTNDVDTQSFGWMYLCMHYMHIALFLFQKYLTKWHHFCNG	18.920283372095838	0.30803503470357885	33.64756774902344	0.23857781291007996	23.79047203063965	nan	10000.0
monomer-300-nr2-run2_result_2	0	MHSCIWDPDPTSTLFCIVRLNLDQMAIVLQLYFGDGEGQKQERGNPFYQEGMNGFTRVFISWYIRHKLYKTHNSEIYRMPSIQQMDPFLSQWDVAKWTQLIRFYEYMENREHMNCIDFVKRWQLCAENESSPSDGSCDFCRDINYWFWQGYNWRIEHFPWFITIVWLEWFSTRCRFGQDMVLQFTKFVDSFPACCNRSKEWPTDRSYQAECAMILGHLAYAFIYTLVHTYTRMRRQSARDTIQMQMLGMHFMHTCECNCFKHPTNDQEATNVHANCIRSITENIVILMMVAYYRGDMHRS	11.637116583282387	0.3782180475350256	33.61812973022461	0.21575133502483368	23.439563751220703	nan	10000.0
monomer-300-nr2-run2_result_3	0	DFEKKIMTHFPWYRYWTKWTKEFATEPLWKAWDSAMYAFLKILSRYIRQHQPQWPWTETHALHNFWWSPEAYTVVMNELAEAFVKPNNEHCGALISVFESRHIAQHMIGRLHFLGVGDIFRRYFWWLIFSCFHQWCRQNDDGLQRYFWMIEWVCRTWDNERRHNYITYEQIAHAEMILYECWQCWMQRSATQNHTTDGESNRLDYNQHMHFCYLHACCVCRRKNPDQHFCETMGCYWTWECLTAVKECMEQQAGPMPPCSRKAIHFINRIVCAYAAQPETTQKREEIEYYKEVFNSCLFN	15.415405984454749	0.3416597996440176	33.65711975097656	0.23782935738563538	23.056489944458008	nan	10000.0
monomer-300-nr2-run2_result_4	0	WDIWKMQRITNRTAVMLDQLSHYWEQFCKHSISPSLHTQWQKAMQGVRKLYDKCTKLVQCIYVLQKTGDETHCSELFPFAFICMWNVCKTIMNHLAFFCHALQPAMQFTNKTNIAAITMHEKCYFLQFICWYHCVAWIRICYYWHRRSSEEENGTKSCPMIPVSLFQEVIQFMADRMRYWGAQGWYSIVQNMPWTASMDNAEYRLLVMEAFYAHAPRFIWNYMQRQFGSRFLSLMKKHAQEHCHLCDASGIRTDTFCLRSMQSDHELWCELTTYFWYFVLGLPVYCYRSRRLPRHCGWKK	14.689167905245162	0.4830837051357111	43.97895812988281	0.43373751640319824	18.450599670410156	nan	10000.0
monomer-300-nr2-run2_result_5	0	ELWHHFTSRSPRWIKHYHKCCNKDPESVWHHWHKCMIFWLKLGTLPCMQFHQRRVKAEPHINRVQFWWVMHAYGCMYHGIYSLVHVPHHKNNFFCCWRSAIFSCNLMEEEWRTLPLPTSPETEKSNQPWKDWLQITMFRIHYTGALIAVNVFERKTEKKNQRPGKNITCIVFEKIIHWSRDISETGWKFVLWAWVMKQRQSGHSPIEVAYHMMFVMQHREKRCKGHNIAVYTRMANCINLCPKKFHWDLYSVENPWTQRMFIGNMMRFARCFRAVRHEIHTMCREMEDSGKRLRKIRAQA	21.058355068303673	0.2446127167812897	34.8927116394043	0.30057722330093384	22.806657791137695	nan	10000.0
monomer-300-nr2-run2_result_6	0	SNYVCQYKEFRVEMMNMAKWECWCVHITCIVYEPGGTQAFWIFTVSMQLSFYGLLQDTAEEYTRCWYHLIDREGSIIKRWTLHDMTIFMEFVFEYGNFFNFHMWIAQRHPEEFPGYDTTTEQVHSPQECFDCRRQEFVAQFQSCFGCQLPSMATGVDPSNPRRDEVMNRRLYMAIRMCAYFCCYRYDNDYQDHDFTGNHLIVLWTFWGCWMLRQVVKGEDLGQLVGKQWRKNWWAHYTGKDPWWHTWLAFAAQCLTVFFHLMKEWWHERCEINQAESMMRHIGEWAVFLINRANQMKQDN	22.143965640599763	0.14841322127912293	28.9630069732666	0.1844971776008606	24.095413208007812	nan	10000.0
monomer-300-nr2-run2_result_7	0	IMHATPGCFERWYAVHEEWMDKRKTDPMIDRTRTYAMYQICQVIAECGMPLEVFVECGFNNPFPKFGGPRSFWPAYEAHMDSMMENMCNLQKSGWGCACVLIFAWYFKQSLYVYDAHDWIPKDCMAMIMNYFYMCVACGVCNCQDIVLLYQLWKHIYYVRRWGPTKVDGSMMKYNATNIVFMWHVFCLKMCNVYCQCMKSITAPISPASDESLQGHTPRMINEMAKEQTAAAARREALIRRLTNMLKNFITGRPFFPRVIPRDWHLHMEWVWATCVASMLTCVYPLRPDIHDTLLSECTN	13.557806011837094	0.3997469251842239	43.34783935546875	0.35389190912246704	20.593774795532227	nan	10000.0
monomer-300-nr2-run2_result_8	0	RWWTMSFPPLEVLINYWEMSRRAHSEGMETRGEYWMLGLMLQHLRRRCGMFDSPWLDDMASRMLENPHSYGDADFTNIIDQIWDKIFEDHGPKKGKQKLSGEFYWCRQYAFSQCRLIYDKFHAAFEHMKDTRIRNVIKVTLAYTCLVCICACVQMQEKWLRNEKGTADQWPEGEHPRTYMQRFFIKHLMMSVYFHMYRWELWCHTNKDYEGREDYIDRLSKLAFLWMAAVTELVCNFRETDKMFEDIRWWWSFFYKIFYKGLPFDIIKQLFKPARQRCPSIFKTKQFFPDQQPNPDMRGN	2.215515197861375	0.9215924541440552	54.37716293334961	0.5625926852226257	13.32603931427002	nan	10000.0
