# Supplementary material for: AlphaDesign: a de novo protein design framework based on AlphaFold
Source: Mol Syst Biol. 2025 Jun 17;21(9):1166–89. doi: 10.1038/s44320-025-00119-z (PMC12405559; doi:10.1038/s44320-025-00119-z)
Supplement: Supplementary file 6 — Source data Fig. 4 [file 44320_2025_119_MOESM6_ESM.zip › Figure_4/4B/monomer-300-esm-redesigned-scores.csv]

name	index	sequence	sc_rmsd	sc_tm	plddt	ptm	pae	ipae	mpae
monomer-300-nr2-4_result_0	0	IIAINYKTSKIIKDEEITEEIAEEADAIIIKDPNSEKYPVFVKINNKWVKIKEIDLTPEEVKKIVDEEIKKKSPEIYEAYEKAKNNPEKYKEEIRRYIFAKLAIFLNLLNLNVKFNPEPEDLEQYAELAEILAQVWYALPDKLIKILVHIFDLPESLTTKPENVNKAKIESLAYIFSYFPKEVIENSIIKKFAKPLKDEPFAKIIKKLAEILNEFEEIYLYYYDKETKSALFFAKTKNNKLYIIAVNRTSEETPDKLDFDISIYEVETFKIYNIDIKVTIIEPDEIKIEIVSSPLIPNKE	1.8498542427417688	0.9508498396146812	69.81239318847656	0.7764387130737305	9.245680809020996	nan	10000.0
monomer-300-nr2-4_result_0	1	KIAINYKTSEIVKDDKITKEIEDKADAIIEVDPNSPKLKVKVKINDKWVEIKEIEETPEEVKKKVEEELKKKSPEIYEAYQKAKNNPEKYKEELRRYIFAKLAIFFNLLNLNVSFNPEENSLEQYAELASILMEVWYALPDKYHKILAHIFNLPESLTTKESNKNKMKIESLAYLLSYFPKEVIENSIIKKFAKDLEDIPEAKIIKKIAEIEKKFVEIKLIYYDKKTLSALFIAKDKKNRIYIIAVNKTSELTPNELDLDISIYEVETFKEYKLKYKVTIIPPDEIKIELVSSPLIPESE	2.075188343052925	0.9238051240102173	73.10926055908203	0.8044037222862244	8.451303482055664	nan	10000.0
monomer-300-nr2-4_result_0	2	KIAYNQQTSEIIKDDEITEEIAKKADAITTVDPDSPKLPVEVKINNEWKKIKEITKSPEEVKKEVEERIKKISPKIYEAYQKAKNKPEEYKEELRRYIFAALAVFLNLLSLDVPFDPNPDDLKQYAELAEILAQVWFALPDELIKILIHIFDLDPSLTEKESDINKAKLLSLAYLLSYFPKEVIENSIIKKFAKPLEDTPEAKIIKKLAEMLNSFEEIKLYYYDKETKSALYLAKTKDNKLWIIAISKVSEDTEDYLKFDISIREIETNKEYNIDIEAKIIKPDKIEIEIKSSKLIEEEE	2.877665456736772	0.8949422202473848	64.96199798583984	0.6737518906593323	12.04651927947998	nan	10000.0
monomer-300-nr2-4_result_0	3	MIAINIKTSKIIKDDKITEEIKDKADAITIVDPNSDKLEIYVKINNKWVKIKEINETPEEVKKKVEEELKKKSPEIYKEYEKAKNNPEKYKEELRRYIFAKLAIFFNLLNLNVKFNPEKNDLEQEAELASILMESWYALPDEYIKILNYLLDLPEELNIKESDIEKAKIETLAYILSYFPKEVIENSVIKKFAKDLKDEPFAKIPLKLAEMLKKFKEIKLIYYDKKTKAALLAAKDENNNLWIIAITKTSEETEDELDLKVSLYKVETNEKVDLDIHVKIIPPDEIIMEIKSSPLIPEEE	5.553294561398572	0.8134441371325397	68.56523895263672	0.7835691571235657	9.849324226379395	nan	10000.0
monomer-300-nr2-4_result_0	4	KIAYNAKTSEIIKDDKITEEIKDKADAIITIDPNSDELPVEVKIDNKWVKIKKITLSPEEVKKIVEEEIKKKSPEIYEAYQKAKNDPENYKEEIRRYIKAKLAIFFNLLNLNVPFNPEPEDLKQEAELAKILMEVWFALPPELYKILAHIFDLPESLTTKESDVDKMKIESLAYLLSYFSKKVIEESVIKKFAKPLEDEEFSKIIKKLAELLDEFEEIKLIYYDKKTKSALYAAKTKKDKLYIISMTLTSEETPDFLDFHISIYEIETNKKYELDIKVTIIPPDEIIIEFKSSPLIPDPE	18.564972492960337	0.21304682963747568	46.0649299621582	0.3376084864139557	21.67093849182129	nan	10000.0
monomer-300-nr2-4_result_0	5	IEAYNRKTSEVVKDEKVTPEIAAKADAITIIPEDSDELPVYVKINDKWVKIKPIKETPEEVKEKVEKIIKEKSPEIYEAYQKAKNKPKEYIEELRRYIFAKLAVFLNLLNLNVPFDPKPESLEQYKETAEILAQVYFALPPELIKILNYIFDLPESLNVSESDVNKAKIRSLAYIFSYFPKEVIKESIIKKFAEPLKDEEFAKIIKKFAEMTKKFKKIYLYYYDKETKSALYFAEDENNKLWIIAMTRVSEDTPDYLEFDIDIYEVETNKEYKIKLEVKIIPPDEIIIKIKSSPLIPEEE	2.4087787774588474	0.913086535108489	73.26419830322266	0.8157621622085571	8.747906684875488	nan	10000.0
monomer-300-nr2-4_result_0	6	KIAINYKTSEIIKDDKITEEIEAKADAIIEVDPNSPKLKVKVKINNKWVEIKEIEESAEEVKKKVDEELKKKAPKIYEAYEKAKNDPEKYIKEKRDYIFAKLAIFLNLLNLNVPFNPEPDDLKQYEELASILAEVWYALPDKYIKILVKLFDLPESLTTSESNINKAKILSLAYLLSYFPKEVIENAIIKKFAKDLKDEPWSKIIKKFAELSKEFVEIKLYYYDKETLSALYIAKTKKNKLFIIAVTLTSEKTPNHLKFDISIYEVETNKIYNLKLDVTIIPPDKIEIKLVSSPLPEDPE	2.4213699263776913	0.9132674663105348	71.36785888671875	0.780181884765625	9.056418418884277	nan	10000.0
monomer-300-nr2-4_result_0	7	MVAINIKTSEIVKDEKITEEIKAKADAIITIDPNSKELKVEVKIDNKWVEIKKIEESPEEVKEKVDKIIKEKSPKIYEDYLKAKNNPEKYKEEIRRYIFAKLAVFFNLLNLNVPFNPEPENLEEYAYLASVLMQSWFALPDEYIKILIHIFDLPEELTVKESDINKAKIESLAYLLSYFPKEVIKNSIIKKFATPLKDEPENKIIKKLAEELNEFKKIYKIYYDKETLSALYAAETKNNKLWLIAINLTSEKTEDELEFDITLYEIETFKEYKLKIKVKIIPPDKIEMELVESPLPKDEK	1.8570067824838783	0.9334914523153118	75.8773193359375	0.8185179233551025	7.044713973999023	nan	10000.0
monomer-300-nr2-4_result_0	8	IKAINRKTSKVVLDDKVTEEIAKEADAITILPEDSPEEPVYVKINDKWVKLAPITKSAEEVKKEVEEEIKKRSPEIYEAYQKAKNNPEKYKEELRRYIFAALAVFLNLLNLNVKFDPEPEDLEQYAELASILAEVWFALPDKYIKILNHIFDLPEELNTKPENVDYAKLYSLAKLISYFPKEVVENAIIKKFAEDLKDEPFAKIIKKFAEISNKFVEIKLIYYNKETYSALFAAKDKNNNLWIIAVSLTSEKTPNELDFDVSIYQIETFKEYNLKLKVKIIPPDKIEIELVSSPLIPEKE	4.162805125928296	0.7565128257122892	62.9688720703125	0.6231657266616821	13.744850158691406	nan	10000.0
monomer-300-nr2-4_result_0	9	KIAIDIKTSKIIKDDKITEEEAKKADAIITVDPNSPELKIEVKINNKWVKIKEIKESAEEVKKKVEEEIKKKSPKIYEEYEKAKNNPEKYKKERRRYIFAALAVFFNLLSLNVPFNPEEDDLEQWKELAKILAEVFFALPDKLYKILADIFDLPKELTEKESNIEKMKIEVLAKLLSYFPKEVIKESIIKEFAKPLEDEEFSKIIKKLAEELKIFKKIYLYYYDKKTKSALFFAEDKNNKLYIIAINKTSEETETELDFDISIYEVETFKEYNLDIKAKIIPPDKIELTLKNSNLIPESK	1.975604735371554	0.9284133739286564	70.00598907470703	0.7794681787490845	9.528121948242188	nan	10000.0
monomer-300-nr2-4_result_0	10	IIAINYKTSEIIEDDKVTKEIADKADAIIYKDPNSKKDKVYVKINNKWVEIKEITMTPEEVKKKVEEEIKKLAPEIYEAYQAAKNDPENYIEERRRWTFAKLAVFLNLLNLNVPFNPEPEDLEQYKELAKILAEVWFALPDELYKILAHIFDLPEELTTKESDKDKMKILSFAKLLSYFPKEVIEEAIIKEFAKPLKDEPFSKIIKKFAEMSKSFKEIYLYYYNKKTKSAIYIAKTKDDKIWIIAVTRTSEETPTHLKFDISLYEVETEKEYDIKLDVTIIPPDEIKIEIVSSNLPEDLD	1.9673989097476456	0.9323356515866421	72.80343627929688	0.7750442624092102	8.366711616516113	nan	10000.0
monomer-300-nr2-4_result_0	11	KIAYNKKTSKIYKDDKITKEIADKADAIITVDPNSDKLEIEVKINNKWVKIKEIEKTPEEVKKEVDEEIKKKSPKIYEAYQKAKNNPEKYKEELRRYIFAKLAVFFNLLNLNVPFNPEPENLEQEAELASILSEVFFALPPKYYKILAHIFDLPESLTIKESDIEKMKILTFAKLISYFRKEVVENSIIKKFAKPLKDEEFAKIIKKLAELLNIFEEIYLYYYDKKTKSSIYIAKDKNNKLYIIAITKTSEETPNHEKFDISIYEIETNKEYNLNFDVKIIPPDKIEIKLVSSNLIPKKE	2.333006557320909	0.9175428101215016	70.3349609375	0.7776107788085938	9.757600784301758	nan	10000.0
monomer-300-nr2-4_result_0	12	IVAYNKKTSKTYYDDKVTEEIKNESDAITYIDPNSKELKIEVKINNEWKEIKKIKLSPEEVKKKVDELIKEKSPEIYEAYEKAKNNPEKYKEEIRRYILAKLAIFLNLLNLNVPFDPNPNSLEQEKEILSILAEVFYALPPEYIKHLIYIFDLDESLTIKESDIDYAKNKAFAYLVSYFSKKVIEESLIKKFAKDLKDEEFAKIPKKLAEILNKFEEIKLIYYDKKTKSAILAAKDKNNKIYIISISKTSEETPDYLDLNVDIYEVETNKIYKLDIEVKIIKPDKYEIKLKSSPLIEEEE	2.532620001622952	0.9008462048602233	65.87110137939453	0.6421425342559814	13.380075454711914	nan	10000.0
monomer-300-nr2-4_result_0	13	KIAINYKTSEIIKDDKITEEIANKADAIIIEDPNSDKLEVYVKINNEWKKIKEIKESPEEVKEKVEKRIKELSPEIYEAYEKAKNDPENYIEEERRYIFAALAVFFNLLNLNVPFNPEKDDLEQWKKLAEILAQVWYALPPELHKILVHIFNLPESLTVKESNINKMKTESFAYLLSYFPKEVVKEAVIKKFAKPLKDEDFAKIPKKIAELLNKFEKIYLYYYNKETKSAILIAEDKNKNLYIISINKTSEETPDHLELDISIYKIETNEFYNLKFDAKIIPPDEIIIKLVSSPLINEPS	6.746609251929259	0.8292314026931344	65.90419006347656	0.7443869113922119	10.43301010131836	nan	10000.0
monomer-300-nr2-4_result_0	14	KVAIDYKTSKIIKDDKITKEEEDKADAIITIDPNSPNLEVKVKINNKWVKIKEIKESPEEVKAKVEKELKEKAPEIYEAYQKAKNNPEKYKEELRRYILAKLAIFFNLLNLNVKFNPEKEDLEQEAELAEILMQSWFALPPELHRHLAHIFDLPESLTTSPEDVEKMKIESLAYLLSYFSKEVIENSVIKKFAKDLKDEPFAKIIKKIAELLNIFEEIKLIYYNKETLSALFAAKDKNNNLYLIAVTRTSELTPDELDFDVSIYQIETFKKYELKYHVKIIPPDKIEIELKESNLIDEKE	2.0525929541071073	0.9221309533261408	75.33880615234375	0.827602744102478	7.459060192108154	nan	10000.0
monomer-300-nr2-4_result_0	15	KIAINIKTSEVIKDDKITKEIAEKSDAIIFIDPNSPKLEVYVKINNKWVKIAEIDKTPEEVKKIVEEELKKKSPKIYEDYKKALNDPEKYIKEKRRYIFAKLAIFFNLLNLNVKFSPEEDDLEEKKELAKILMEVWFALPDKLHKILAHIFDLPEELTVKPEDVDRMKIESLAFLLSYFPKEVIKEAVIKEFAEDIKDEPEAKIIKKFAELSKRFKKIKKIYYNKETKSALYAAEDKENRLWIISLNRTSEETEDELDFDLTIYEVETDKIYKLDIKVKIIKPDKIEIELVDSPLIPDPE	10.836475651410524	0.43398249636749936	55.95112609863281	0.5141098499298096	16.23676300048828	nan	10000.0
monomer-300-nr2-4_result_0	16	MIAINRKTSEIVKDDKITEEIKNKSDAIIIVDPNSDKLPVFVKINNEWKKIKEINMTPEEVKKKVEEIIKEKSPEIYEAYQKAKNNPEKYIEERRRYILAAIQVFLNLLNLNVKFDPKPEDLKIEAETAEILMQVWFALPPEYIKILNYIFDLPESLTIKESDINKSKITSLAKILSYFSKKVIEESVIKKFAEDLKDEDWAKIPKKIAEMLKIFKEIKLIYYDKETKNALLFAKDKNNNLYIIAISKKSEETEDYLELDVNIYQVETNKEYNLDIKVTIIEPDEIKIEIVSSPLIPEKE	4.558092794347276	0.7333875303868592	64.2760238647461	0.6699105501174927	11.743218421936035	nan	10000.0
monomer-300-nr2-4_result_0	17	KIAINRKTSEIVYDDKITEEIEEKADAIIYIDPNSKELKIEVKINDKWVKIKEIKESPEEVKKKVEEELKKKSPEIYEAYQKAKNDPENYKEELRRYIFAKAAIFFNLLNLNVKFDPKPEDLEQEKELAEIIAEVWFALPDEYHKIFAHIFDLPESLTVKESDVDKMKLLSFAYLISYFRKEVVEESIIKKFAEPLKDEPWAKPLKKLAELLKSFKEIYLYYYDKETLSALFFAKDKNNKLWIIAVSRTSELTPDHLDLDISIREVETFKEYKLNIDVKIIPPDEIIMTFKSSPLIEDKE	10.15145283006129	0.6156012204059488	57.59468078613281	0.5636329054832458	16.419057846069336	nan	10000.0
monomer-300-nr2-4_result_0	18	KVAINYKTSEIVKDDKITEEIAAKADAIITIDPNSPKYEIEVKINDKWVKIKEITKSPEEVKEEVDKLLKEKSPEVYEAYLKAKDKPEEYIEERRRYIFHKLAIFLNLLNLNVSFNPEPDSLEQEAELASILAQVWFALTDKEYKILAHIFDLDESLTTKESDIDKMKLESFAYLLSYFRKEVIENSIIKKFAKPLKDEPFAKIIKKLAEILNIFEEIYLIYYNKETLSALFAAKTKNNKLYIIAVSRTSELTPNHLKLDVKIYEVETEKEYNLKLDVTIIPPDEIIIKLVSSPLIPEEN	1.611814334941979	0.9494863377314279	69.33872985839844	0.7608017921447754	9.548476219177246	nan	10000.0
monomer-300-nr2-4_result_0	19	KVAYNRKTSKVIKDDKITEEIEKEADAITIVDPNSPKLEIYVKIDNKWVKIKPIEETPEEVKKKVEEIIKEKSPKIYEAYEKAKNNPEKYIEEERRWIFAKLAVFLNLLNLNVKFDPNEEDLEQEAELAKILAQVFYALPDELIKILVHIFDLDESLTTKPENVEKAKLLSLAYLLSYFSKEVIENSIIKEFAQDLKDEPFAKIIKKFAELSKEFEEIKLYYYDKETLSALFIAKTKNNKLYIIAVTRTSELTPDELEFDVSIYEVETNKFYDLDLKVTIKEPDEIIIELVSSNLPPEEE	2.2758222824295897	0.9227274101390579	74.46774291992188	0.8242785930633545	7.64338493347168	nan	10000.0
monomer-300-nr2-4_result_0	20	KVAINRKTSKVIKDEEITEEIENKADALTIIDPNSDELEIYVKINNKWVKIKKIDMTPEEVKKEVEERIKKESPKIYEEYEKSKNDPEKYIEARRRWIFAALAVFFNLLNLNVKFNPEPEDLEQYAELASILMEVFFALPDEYYKILAHIFDLPEELTKSEKNKEKMKIESLAYLLSYFPKEVIEESVIKKFAEPLKNEDFAKIIKKFAEISNSFEEIYLIYYNKETKSALFAAKTKNNKLWIIAINKTSEETEDELKLEISLYEVETEKKYELNINVKIIKPDKIEIELVSSPLPEEKE	2.497046991314792	0.9092113334290824	69.98294830322266	0.7835056781768799	9.4183349609375	nan	10000.0
monomer-300-nr2-4_result_0	21	MIAYNKKTSEVIKDDKITKEIADKADAITFIDPNSEELEIYVKINNKWVKIKEIKLTPEEVKKKVDEELKKKSPKIYEAYEKAKNDPEKYKEELRRYILAKLAIYLNLLNLNVPFNPEEEDLEQEKKIAEILAEVFFALSPKQYKDLAYIFDLDESLTTKESDIDKMKILTFAKLLSYFSKKVIEESIIKKFAKPLEDEPFSKIIKKFAELSNKFKEIKLYYYDKKTKSAIYIAKTKDDKIYIIALTKTSEDTPNKLSFNLSIYEVETFKEYNINIDVTIIPPDEYKIEIKSSNLIEDPD	1.9644709587891205	0.9337693830645316	72.21475982666016	0.7916069030761719	8.862411499023438	nan	10000.0
monomer-300-nr2-4_result_0	22	IVAYDRKTSKTYYDESVTQEIADKADAITIVDPNSDKLEVYVKIDNEWKKIKEIDETPEEVKKKVEEIIKEKSPKIYEAYEKSKNNPEKYIEERRRYIFAKLAVFFNLLNLNVPFNPEEDDLEQWAELARTLAQVWYALPDKYIKILIHIFDLPKELTDKPENVNKAKILSLAYLLSYFPKKVIEEAIIKEFAQPLKDEPWAKIIKKLAEQLNEFEEIYLFYYDKKTKAALYIAKTKKNKLWIIAITLTSEETPTHLDFDVSLYEVETNKSVHLKLKVTIIPPDEIIIELVSSPLPPEPE	2.9194415738807766	0.9392519556783073	71.47286224365234	0.7770775556564331	8.718892097473145	nan	10000.0
monomer-300-nr2-4_result_0	23	KVAIDYKTSKIYKDEKITEEIEKKADAITYIDPNSDKLEVYVKINDKWVKIKEINKSPEEVKKIVDEELKEKSPEIYEAYEKSKNDPEKYIEEKRRYIFAKTAIFLNLLNLNVPFNPEKEDLEQEKKLAEIVMEVWFALPDKLYEIFAHIYDLDKSLTISESSKDKMKLESLAYLLSYFRKEVIEESVIKKFAEDLKDEEENKIIKKFAEISKKFTEIKKIYYDKKTKSALYAAKDKNDKLWIIAVSRTSEETPDKLDFEVTLYEVETDKIYKLNLSVEIIPPDEIKITLKSSPLIPDPE	5.399047661503052	0.7547700617206157	66.2717514038086	0.7370471954345703	10.719091415405273	nan	10000.0
monomer-300-nr2-4_result_0	24	IVAIDYKSSKIIKDEEITEEIANKADAITIIDPNSDILEVYVKINNKWVKIKEINLTPEEVKKIVDEELKKKSPEIYEAYEKAKNDPEKYKEELRRYIFAKLAIFFNLLNLNVPFNPEPEDLEQEAELASILAQVWFALPDKLIKILIYIFDLPESLTNKESDINKAKIESLAYLLSYFRKEVIENSVIKKFAEDLKDEEWAKIIKKFAEITNKFEEIKLYYYDKETKSALFIAKDKNNKIYILSLNKVSEETEDYLEYDLSIYEVETNKEYKLKLKVKIIPPDEIIIELVSSPLINDLK	5.454529693610924	0.7165893595824819	66.18282318115234	0.6819232106208801	11.096193313598633	nan	10000.0
monomer-300-nr2-4_result_0	25	IVAINYKTSKKIYDDKITKEIADKADAITIINPDSDELPVYVKINNKWVKIKPIKMTPEEVKKEVEKRLKELSPKIYEEYQKAKNNPEKYKEAIRRYIFAKLAIFFNLLNLNVPFNPEEDDLEQEAELASILMEVFFALPDELIKILNYIFDLPKSLNEKESDINKAKILSLAKLLSYFSKEVIENSVIKKFAKPLKDEDFAKIIKKFAEESNKFEKIYLIYYDKETYSALYIAKDKNNKIYIIAVTLTSEKTPDELKFDISIYEVETFKEYNLDIDVKIIPPDEIIMELKSSKLIDDEE	7.865244182665207	0.7880871159962183	60.83448791503906	0.6917418837547302	12.714372634887695	nan	10000.0
monomer-300-nr2-4_result_0	26	IVAYNQKTSETIYDDKVTEEIAKESDAITFLDPNSPKKEVYVKIDDKWVKIKEIDLSPEEVKKIVDEEIKKKSPEIYEEYEKAKNNPEKYKEERRRYIFAKLAIFLNLLNLNVPFNPEKEDLEQWAKNAKILAQVWFALPDELIKILIHIFDLPESLTTKPSNVNKAKLESFAYLLSYYPKEVIENSVIKEFAKPLKDEEFAKIIKKIAEEKNIFEKIYLYYYDKKTKSAIYFAKTKNNKIYIISINRISEETPDHIKFDVKIYEVETFKEYNLKIDVKIIPPNKYEIKLVSSNEIPDKN	2.3435638462629025	0.9020119914835227	65.83232116699219	0.7175290584564209	10.632625579833984	nan	10000.0
monomer-300-nr2-4_result_0	27	IIAINYQTSEIIKDDKVTEEIKAKADAIITLDPNSDEYKVEVKINNKWVKIKEIKESPEEVKKKVEEEIKKRSPEIYEAYKASQNNPEKYKEERRRYILAALAVFFNLLNLNVPFNPEKDDLKQEAELASILAEVFYALPPKLIKTLIHIFDLPESLTTKESDINKAKIESLAKLLSYFRKEVIEESIIKKFAKPLEDKPWAKIIKKFAEMLNNFEEIYLFYYDKETDSALFIAKTKNNKLYIIAVSETSEKTPDTKNFKVSIYEIETFKEYNINLNVKIIPPDKIEITIVSSPLIPEEE	1.7170845838845417	0.950941800225797	71.8639144897461	0.790841817855835	8.474831581115723	nan	10000.0
monomer-300-nr2-4_result_0	28	KIAINIKTSEVIKDDKITEEIENQADALIIKDPNSDKDEIYVKINNKWIKIKEINLSPEEVKKIVDERIKKESPEIYEAYQKALNKPEEYIEERRRYIRAKLAVFLNLLNLNVPFDPKPENLEYEKKIAEILAEVFFALPDKLHKILTHIFDLPEELNVKESDVNKRKILTLAYLLRHFRKEVIEESIIKKFAKDLKDEPWAKIIKKLAELSKKFVEIKLYYYDKETKSALFIAKTKDDKLWIIAMVKTSEDTPDHEKFKVTLYEVETDKIVEIDIDVKIIPPDKIEIKIVSSPLPPEEE	2.1217996045699423	0.9231542709565765	68.73722839355469	0.7489382028579712	9.848825454711914	nan	10000.0
monomer-300-nr2-4_result_0	29	MIAINRKTSKIVKDDEITEEIKEKSDAIIFIDPNSDELEIEVKINNKWVKIKPIKETPEEVKKKVEEEIKKKSPKIYEAYQKAKNDPEKYKKELRRYIFAALAVFLNLLNLNVPFNPEPEDLEQEAELASILMEVYFALPPEYHKILVHIFDLPESLTTKPEDENKRKILSLAYLLSYFSKEVIENSIIKKFAEPLKDEPFSKIIKKFAELSNKFEKIYKIYYDKETDSALYAAKTKNNKLYILALTRTSEKTPTHLDFDLSIYEVETFKKYNIDIDVDIIPPDEIIIKIKSSPLPTEEE	3.7752099123189256	0.8459395444283992	66.25117492675781	0.728674590587616	10.535463333129883	nan	10000.0
monomer-300-nr2-4_result_0	30	KIAINIKTSEIIYDDKITEEIEKKADAIIYKDPNSDKLEVYVKINDKWVKIKEIKETPEEVKKKVDEIIKEKSPKIYEAYEKAKNNPEKYKKELRKYIFAKLAVFLNLLNLNVKFNPEDEDLEEYAELAEILMEVWYALPDEYIKILIHIFDLPEELTIKESDINKAKILSLAKLLSYFPKEVIENSVIKKFAEDLKDEDFAKIIKKFAEMTKEFKEIKLYYYDKKTKSALFFAKTKDNKLWIIAITKTSEETEDELDLDISIREIETFKEYNIKLHVKIIPPDKIEIEIKSSPLIPKEK	2.1584466498352075	0.9344299809882136	70.39031219482422	0.778354287147522	8.916900634765625	nan	10000.0
monomer-300-nr2-4_result_0	31	KVAINIKTSEVVKDEKITEEIAEKADAITIIDPNSDKKEVYVKINNEWKKIKPIEKTPEEVKKIVEEELKKKSPKIYEDYEKAKNDPEKYIKEIKRYIKAKLAIFFNLLNLNVPFNPEEEDLEQEAELAEILAEVWFALPDEYIKIFIYIFDLPEELTTSESNVNKAKIESLSYALSYFSKEVIENSVIKKFAKELKDEPFSKIPKKLAEILNSFEEIKLYYYDKETYSALLIAKDKNNNIYIISINLTSEKTPDELKFKVNIRQVETNKEYNLDLHVKIIPPDEIIIEIVDSNLIDNNE	3.0192525132175514	0.8857857365409385	66.1091079711914	0.7137488722801208	11.399285316467285	nan	10000.0
monomer-300-nr2-5_result_0	0	IPKNSEIEKLKDTPYAEVAERFYKELEEKAKKFNLSEELVEKLKKLLEEYLKFLKSDQEEDEEEYEKAFNSFFPDYPLLAQYYKYYVEISFAYEAAKVAADKSVEARKKNEDALTEEEAEEFKKFAEEIYAAFLLLNNKIFLDEFKLLKKLYPEKKEIYEKEEELIKKEIEYLKEKYKDIEEKLYPNIYELISSIAKEEVTKLIESKDPKAKEAYEKALETINLMLDLIKADALKRILYRFTNPKEEYIPNTEDKIKEPNPKYTWLLEKLLELLKKRIEERKKKLPEEYKKKIEELEKKL	4.524170196277382	0.9004884371328171	76.65194702148438	0.8661156892776489	6.280869483947754	nan	10000.0
monomer-300-nr2-5_result_0	1	VPENSKVVKLKNTDIALVAEEVYKKIEEEAKKFNLPEELVEKIKELLEDYIEFLLSEKEDSEEKYKEAYNKYFPDFPLIATYYKFYIESRFIEAAAKVAVDKSVEDRKKNEDALTEEEAEELKKFIEEVYAAFELLVNKIFLEEFKILKKLYPEKKEEYDKYEELLKKRIAYLKEKYKDIEEKLYPNLYEKIKSIAKEEVTKLIESNDPNAEKKYKEAFKTIEVILKLILLDAIDRILFKLTNPDEKYEPNKWDIIKKPNPKYTKLLEEYRERLKKEIEKEIKELDEEYKKKIEEVKKYL	1.6547174797679522	0.9459416802968508	73.73489379882812	0.8348932266235352	7.033719539642334	nan	10000.0
monomer-300-nr2-5_result_0	2	IPENSLIRKLENTFYAEILKRVYEELEEKKKKFNLSEELLEKLIKLFEDFLKFLLSPQEEDEEELEKAFSSYFPDFPLIADYYKFYVLSTFVAAAAYVAADKSVEDAKKNKPALTKEEAEKLKEFIEKEHAAFLSLNNKIFLHLFKLEKKLYPEKKEIYDKYEELIKKELEYIKKKYKDIDEELYPNLYELIKSIAEEEVTKLIEEKDPNAEKKFEEARKTINVILELILLDAVKRILFALTNPDMKYEPNKWDQIKPPNPEYTWFLEKFRELLEKRIERRIKELPEEYQKIIDEIKKKL	1.3792176977587502	0.9639182699940045	76.60692596435547	0.865568995475769	6.468503475189209	nan	10000.0
monomer-300-nr2-5_result_0	3	VPENSEILKLKNTPLAEVAERVYKELQEEKEKFNLPEELFQKELELLEDYLKFLTSKQEDNEEEFEKAFKKYFPDFPIIADYYKYYIRSLFIEAAAKVAAERSVELAKENKPALTEEEAEKVKEEIEKIYAAFEMLRNEIFLHLFDIELKLFPEKKEEYEKYKKLLEKELEYLKEKYKDIYEELYPNLLELLKSIYEEEVNKAIEENDPKAKELFEKARKVINVALDLILLDAIKRILFRLANPDKEYKPDSWDEIKEPDPEVTSLLEKERELLEKEIEKKLKELDEEPKKYLEEIKEKL	1.457366619645011	0.9560345305768053	77.27371215820312	0.8728605508804321	6.01814603805542	nan	10000.0
monomer-300-nr2-5_result_0	4	VPENSEIVKLKDTPLAKVAERVYKELEEEKKKFNLSDELFEKLLKLLEDYLKFLTSKQDESEEEYEEAWKKYFPDFPLIALYYKLYVESLFIEAAAHEAADKSVEDRKKNEDALTEEEAEKFKKFVDEIYAAFKSLVNKIFLHLFEIEKKLFPEKKEEYEKYEELIKKELEYIKEKYKDIYEKLYPNLYEKIKSIYEEEVTELIENNDPNAKKKFEEAKKTIEVALKLILLDAIKRILFKLANPDKEYKPDSWDEIKPPNPKYTWLLEQLRERLEKEIERRLEKLPEEPKKYLEEIKKSL	1.2197394427669461	0.9692868899835414	79.77671813964844	0.8889354467391968	5.2899699211120605	nan	10000.0
monomer-300-nr2-5_result_0	5	VPPNSRIEKLKNTFLAEVAERVYKKIEEKAKKFNLPKEKVEKLIKLLEDYLEFLESELDDDEKELEERFKKYYPDFPLIADYYKYKILSDLIEAAAHVAAERSVKDKKKNEDALTEEEAEKVKKFIDEVSAAFKYLNNKIFLYLFDIELKLFPEKKEIYEKEKELIEKELEEIKKKYKDIYEKLYPNLYEKIKSIAKEEVEKLIEEKNPKAKEAFEKARKVINVILDLILLDAVKKILFKLTNPDLEYKPNIWDVIKEPNPKYTWFLEKLRELLEKKIEEKLKKLDEEYKKIIEEIKEKL	15.469354441438561	0.40045174120846366	63.42610168457031	0.6663037538528442	13.036105155944824	nan	10000.0
monomer-300-nr2-5_result_0	6	IPENSRWKKLENTPLAEVMKLVYEEIEEEKKKFNLPEELVEKILKLYEKFVEFLESDLEDDEEKYEEAFSSFFPDFPIIAIYFKYYVEIRFVEAAAKVAAEKSVEDRKKNKDALTEEEAEKVKEFIDEIYAAFLYLNNLIFLELFELEKKLYPEKKEIYDKFEKLIKKILEYIKEKYENIYEKLYPNLYEILSSIYKEEVTKLIEEKDPNAKKAFEKALKTIEVALELILADAIKKILFKLANPEEEYKPDSWDKIKEPNPEYTSLLEKYLELKKKEIKKKKEKLDEEPQKYLKEIEEKL	6.841632361168596	0.6829726525524978	59.365440368652344	0.6393289566040039	12.940655708312988	nan	10000.0
monomer-300-nr2-5_result_0	7	LPENSEAVKLKNTFYAEVIERVYKKLEEEKKKYNLSEELYEKLIKLLEDYVKYLKSEKEEDEEELEKAFNKYYPDFPLIATYYKYYIKSLFIEAAAKVAAEKSVEDAKKNEDALTEEQAKEIKKFVEEINAAFHALNNKIFLYEFDLLEKLEPEKKEIYEKEKKLLEKILKDIKEKYKNIEEKLYPNLLEEIKSIAKKEVEKLIEEKDPKAKEKYEKARKTIEVALDLILADSIKKILFKLANPDKEYKKNSWDEIKEPNPKYTWLLKELLEEEKKRIEKKLKKLDEEPQKYLKKIEEKL	4.217009199306965	0.9074670878914542	78.64810180664062	0.8845639824867249	5.692428112030029	nan	10000.0
monomer-300-nr2-5_result_0	8	IPPNSKIEKLKDTDLAKIAERAYEEIEEEAKKFNLPEELVEKIKKLLEKYLEYLESEQEEEEEKYEEAFKSFYPDFPLIADYYKYYIESLFAAEAAKVAAEKSVELAKKNKPALTEEEAEKVKKFIEEVYAAFELLNNKIYLHEFEILKKLEPEKAEEYDKYEELLKKRIKYLLEKYENIEEKLYPNLYDLIKSIAEEEVTKLIESKSPKAKEKYKEALEVKKVILDLILLESLKRILFKLANPDKEYKPNDWDEIKPPDPEITSILKELIERKEKKIEKRIKKLDEKYLKIIEEVKKKL	1.3700562591874716	0.9621232472576324	78.5159912109375	0.8791313171386719	5.794225692749023	nan	10000.0
monomer-300-nr2-5_result_0	9	VPKNSKIEKLKDTDIAEVMKEVYKILKEEKEKFNLEEELYKKLIELLEDYVDFLLSEQEEDEKKLEEAFNKYYPDFPLIARYYKYYIKSLFVKAAALVAADKSVEDRKKNEDALTEEEAKKFKEFVEEVYAAFEYLVNLIFLEEFDIYEKLYPEKKEELEKYKKLIEKKIEYIKKKYKDIYEKLYPNMLELIKSIAKEEVEKLIEEKDPKAKEKYEKALKAIDVILDLILKDAIKRILFKFTNPDVEYEPNKWDIIKPPNPKYTSLLKKLLELEEKRIKRKLEELDEEYKKKIEEIEKKL	1.1532331586598643	0.971967576698878	76.31092834472656	0.8655157685279846	6.140224933624268	nan	10000.0
monomer-300-nr2-5_result_0	10	VKKNSFIEKLKNTFLAEILERVKEEIEKEAKKYNLPEELVEKILELVEKFAEFLLSEQEEDEEELEKAFKEFYPDFPLIAEYFKYYVLSLFIYSAAIVAAEKSVEDRKKNKEALTEEEAEEIKKFAEEEYAAFLYLNNKIFLYLFELEKKLYPEKKEEYDKFEELIKKKIEDIKKKYKDIYEKLYPNLLEKILSIAKEEVTKLIEAKDPNAEKKFEEARKTISVILDLILLESIKRILFRLANPKEEYKPDTWDKIKPPDPKYTWLLEKLRELLEKRIEKRIKELDEEPLKKIEEIKEKL	4.256322315349925	0.8910498135516498	78.83613586425781	0.887685239315033	5.6474175453186035	nan	10000.0
monomer-300-nr2-5_result_0	11	VPENSFVKKLENTPLAETMKLFYKELEEKAKKYNLPEEEVEKLKKLLEEFVKFLLSDQEEDEEELKKAFDSFYPDYPLIASYYKYYVLSEFIKATALVAADKSVEDRKKNKPALTEEEAEKFKKFVEEIHAAFLSLNNKIFLYEFELEKKLYPEKKEIYDKYEELIKKELEDIKKKYKDIDEKLYPNLYDLIKSIAKEEVTKLIENNDPKAKEKFEKAREVIEVALDLILLHAVDKILFKFANPDVEYIPNKEDIIKPIDPKYSSLLLKIKELLEKRIKKRKEKLDEEPKKYLEEIEKKL	1.5271872894415917	0.9602371846816392	78.52820587158203	0.8802496194839478	5.884103298187256	nan	10000.0
monomer-300-nr2-5_result_0	12	VPKNSKIEKLKDTDLAEIAEEVYKELEELKKKYNLSEELYEKLLKLLEKYIEFLESDLEKDEKKYEEAFNSFFPDFPILATYFKYYIESLFAKAAALVAAKKSVEDKKKNKPALTEEEAKKVKEFIEEVYAAFIALNNKIFLDLFEIEKKLYPEKKEEYDKFEELIKKILEDIKKKYKDIYEKLYPNLYEKLKSIAKEKVTKLIESNDPNAEKEFEKAYKTIEVALDLIFLDSLKKILFKLANPDKEYKPNSWDEIKPPNPEYTSILKKLIELKEKEIKKKLEKLDEEPKKILEEIKEYL	1.391171654772725	0.9637421982620293	81.73800659179688	0.9060985445976257	4.8445820808410645	nan	10000.0
monomer-300-nr2-5_result_0	13	VEENSEVLKLKDTFYAQVLERVFEKLEEKQKKFNLPEELVEKLKKLFLDYLKYLLSKQDESEEEYEKAWNSYFPDYPLIADYFKYLVEIEFAEAAALVAAEKSVKDKKKNKDALTEEEAKKVKKYIEEIKAAFLYLNNKIYLDLFDIEEKLFPEKKEELEKYKKLIEKELEEIKKKYKNIYEKLYPNLYEIISSIAKEEVTKAIEAKDPNAKEKFEKAKKVINIILELIFLEALKRILFKLTNPDKKYEKNKWDEIKEPNKDYTWLLEKLIELKEKEIEKKIKKIDEEYKKIIDEIKKKL	4.194518231855988	0.9013892794827556	77.59371185302734	0.8723870515823364	6.0554728507995605	nan	10000.0
monomer-300-nr2-5_result_0	14	VPPNSLWEKLKNTDVAEILERVYEEIQEKAKKFNLPEELVEKYLKLVEDYVKFLLSDKEDNEEELKKAFNSYYPDFPLIADYFYYEVKIRLVYAAALVAAKRSVEDAKKNEDALTEEEAKKIEKFTEEIYAAFKYLNYKIYLYLFELEKKLYPEKKEELEKYEKLIKKELEYIKEKYKDIYEKLYPNLLDLILSIYKEEVTKAIENKDPKAKELFEKARKTINVILDLILLDAIKRIEYKLTNPDKEYIPNTEDQIKPPNPKYIKLLKEYRELLEKEIEKKIKELDEEPKKIIEEIKKKL	3.3079099705400834	0.9148810582109256	71.5666732788086	0.8117242455482483	7.697841644287109	nan	10000.0
monomer-300-nr2-5_result_0	15	VPKNSEIEKLKNTFLALVAEEVYKEIDKEAEELNLPEELVEKIKKLLEDYLKYLTSDKEENEEELENAFKKYYPDFPIIATYYKYYIESLVVYAAAKVAAELSVEKAKENKDALTKEEAEKLKEFAEKVYAAFMLLNDKIFLDLFELELKLYPEKKEIYEKEIELLKKRIEKILKKYKDIDEELYPNLYEKIKSIYKEEVTKLIEENSPKAKEKFEEAYKTIEVILDLILLEAIKRILFKFTNPDKEYKKDSWDEIKEPDPEFTSFLEKYRELLEKRIEKKIKELDEEPKKKIEEIKKYL	1.8127639687257908	0.9417457982621795	77.90570831298828	0.8748413324356079	6.054445266723633	nan	10000.0
monomer-300-nr2-5_result_0	16	VPENSPIVKLKNTFLAEVAEKYYEDLMKEKEKFNLPDELVEKELQLLEDYLKFLTSPLEDDEEKLEEAYKKYFPDFPLIAEYFKFKVESDVIYNAALVAADKSVEDRKKNEDALTEEEAKEFKKFAEEVHAAFLLLNNEIFLYEFELEKKLFPEKKEIYDKYEELIKKKNEYIKEKYKNIYEKLYPNMLELLKSIAKEEVTKAIEEKNPKAKELYEKARKTISLALELILLDAAKKILYKLTNPDKEYIPNDYDEIKPPNPKYTSFLKEFIERLEKRIEKRRKELDEEPLKILDEIEEKL	1.3882822339777174	0.963326567438217	77.27220153808594	0.8782702684402466	6.31930685043335	nan	10000.0
monomer-300-nr2-5_result_0	17	VPENSEIVKLENTPYAKIAKRVYEELEKEKKKFNLEEELLKKLIELLEEYLKFLKSPKEDSEEEYEKAFNSFYPDYPLIADYFKFYIESKFIEAAALVAAEESVEDAKKNIPALTEEEAEKLKEETKKIYAAFEMLNNKIYLKLFELEKKLYPEKKEIYEKYEELLKKKLEYLKKKYKDIDEELYPNLYEKIKSIYEEEVTKLIEEKDPKAKEKFEKAKKVIEVALELILLDAIKRILFKLTNPDLEYKPNEWDKIKPPNPKYTSILEELRELKEKEIEKRLEKLDEEPKKKLEEIKKSL	1.633040627733341	0.948445334021452	76.75564575195312	0.8625527620315552	6.351799964904785	nan	10000.0
monomer-300-nr2-5_result_0	18	IPKNSYIEKKKDTFLAEVAKRVYEELEKKKKKFNYSEELFEKLIKLLEKYLEFLESDLEKDDKKLEEAFNSFYPDNPILARYYKYYIKSLTIYAAALVAAERSVEDRKKNKPALTEEEAEKFKEFAEKEYAAFMSLVNKIYLHLFELEEKLYPEKKEELEKHKKLLEKELEYIKEKYKDIYEELYPDLLKKILSIAEEEVTKAIENNDPNAKELFEKALKTIDVILDLILSDAVKRILFKFANPDLPYKKDTWDVIKPPDPRYTSFLEKFLELLEKNIKKKLEELDEEYKEKIKEIEEKL	1.3680815457136113	0.9615944790982747	78.90042114257812	0.8836804628372192	5.57534122467041	nan	10000.0
monomer-300-nr2-5_result_0	19	VPENSPVVKLENTFLAEVLKEVYKELKEKKKKFNLPEELFEKIFNLFLELAKFLTSEQEEDEEEYEKAFKSFFPDFPLIALYYKYYVESTFIEAAAKVAAKKSVEDAKKNKDALTEEQAEKFIEFTEKIHAAFKALNNEVFLYLFELEKKLYPEKKEEYDKYEELLKKELEYIKKKYEDIYEKLYPNLLELIKSIAKEEVTKLIEEKSPEAEKAFKKALETIEVILDLILLEATKKILFKLTNPDKEYEKNKWDEIKEPDPKYTSFLKEFAERLEKKIKERLEKLDEEPKKVIEEVKKKL	1.8777854228679551	0.9398739086507769	77.25225830078125	0.8711603879928589	6.277349948883057	nan	10000.0
monomer-300-nr2-5_result_0	20	VPPNSKVVKLKNTFEAEVLERVYKDIEEKAKKYNLPEELVEKIKKLLEDYNEFLNSDLENDLEKLEKAFKKYYPDFPLLADYYKYYVKIEYVKAAALVAAEKSVEDAKKNEDALTEEQAKEFKKFVEEIYAAFLLLNNKIYLDLFDIELKLFPEKKEEYEKYKKLIEKEIEDILKKYKDIDEKLYPNLYELLKSIAKEKVNKLIESNDPKAKEEFEKARKTINVALDLILKDAIKRILFKFANPDMEYIPDKWDQIKEPNPKYTSLLERYLEYTEKLIKKRLEKLDEEYKKILEEIEKKL	5.765165802119157	0.765518739549231	62.423828125	0.7143594026565552	11.62194538116455	nan	10000.0
monomer-300-nr2-5_result_0	21	VKKNSPIEKLKDTFEAEIAELVYEELKEKKKKFNYSEELLEKLIKLLEDYLKYLKSDKEEDEEELEKAFKSYYPDKPLIADYYKFYVESLIVEAAAKVAAEKSVEDRKKNKKALTEEEAEEFKKFVDEVHAAFKLLNNKIFLELFKIEKKLYPEKKEEYDKVEELIKKEIEEIKKKYEDIHEKLYPNLYEIISSIYKEEVTKAIEANDPNAEKKFKEARKTIEVILELILEDSIKKILFRFANPDKEYKPDEWDIIEEPDPEYTKYLKEYLELLKKRIEEKLKKLDEKPKKIIEKIKEKL	1.3946717711887906	0.9624848878639166	76.6793441772461	0.8641577959060669	6.11533260345459	nan	10000.0
monomer-300-nr2-5_result_0	22	VPENSRIRKLKNTPLAETLERVYEEIEERAKKFNLPEELVEKLIQLVEDYAAFLESPLEDSLEKLEESFQKFFPDFPLIADYYRFYVRSLFIKATAHVAADKSVEDKKKNKDALTEEEAEKFKEFVDKVYAAFKMLNNKIFLYLFEIEKELFPEKKEEYDKYEELLKKELKYLKEKYKDIYKELYPDLLELILSIYKEEVTKAIKEKDPNAKELFEKARKTINVILLLIENDAIEKILFKFANPDMKYEPNKWDKIKPIDPEYSSLLKKELELLKKLIEKLIEELDEEPLKYIEEIKKKL	1.1985788883437107	0.9705832789146439	75.10375213623047	0.8451151251792908	6.612386226654053	nan	10000.0
monomer-300-nr2-5_result_0	23	VPKNSKIEKLKDTPLAKIAERFYKDLEEEKKKFNIEEEEFEKKKKLLEDYLDFLESEQEEDEEKYEEIFKKYYPDFPLIARLYKYEIEIDFIAAAAFVAAEESVKDRKKNKEALTEEEAEKIKKFIEEIKAAFLLLNYKIFLDLFKLEKKLYPEKKEIYDKYEELIKKKIEYIKEKYEDIYEKLYPNLYEKIKSIAKEEVEKLIKENDPKAKEKYEKALEVIDVILELILYEAVKRILYRLANPDKEFIPNSWDEIKPPDPKYTSLLKEYLERLKKRIEEKIKKLDEEYKKKIEEIKKYL	1.7898480789710571	0.9414570878107104	74.62632751464844	0.8532660007476807	6.805950164794922	nan	10000.0
monomer-300-nr2-5_result_0	24	IPKNSKFEKLKDTPIAKVMELVYEEIEEEAKKFNLPKEEVEKLIKLLEDYVEFLLSDQEEDEEELEKIFNSYYPDNPILARYYKYYILSKFIYAAAKEAADKSVEDAKKNKKALTEEQAEKFKKFAEEIWAAFEMLNNKIFLDLFEIELKLYPEKKEEYEKEIEFIKKKLKYLEEKYKNIYEKLYPNLYELIKSIYKEEVTKLIESNDPKAKEKFEKALKTIDVMLDLILLDAVKRILYKFANPDKEYKKDDWDKIKPPDPKYTSLLEKFRELLEKRIEKKIKELDEEPLKYIEELKKKL	1.397323868599696	0.9586828674199918	80.06168365478516	0.8939864039421082	5.4647650718688965	nan	10000.0
monomer-300-nr2-5_result_0	25	VPENSEIRKLKNTPIAKVMERVYEILEEEKKKFNIEEEEFEKLLKLLEDYVKYLLSPQEDDEEKLEEAFNSYYPDFPLIAKYYKYYIESLFIYAAAIVAAEESVKDAKKNEKALTEEEAEKLKEYAEKIYAAFESLVNKIFLYEFEIEKKLYPEKKEEYDKYEELLKKKLKYIKEKYEDIDEKLYPNLYEKIKSIAKEKITKLIEENDPNAKKEYEKARETIDVMLELILLDAAKRIYFALANPDMEYIPNQWDQIKPPNEKYYSLLKKYIELLEKRIEKKIKKLDEEPLKKIEEIKKSL	1.517873942750758	0.9602411863866216	81.42103576660156	0.9002016186714172	4.976653575897217	nan	10000.0
monomer-300-nr2-5_result_0	26	VPKNSKIEKLKNTDYALIAERVYKEIEEEAKKFNLPEELVEKLIKLLEDYLDFLLSPKDDDLEKYESSFKSFFPDFPIIAKYYKYYIESLFIEAAAKVAADKSVEDKKKNKDALTEEEAEELKKFTEEVYAAFEMLVNKIFLHLFKIYKKLYPEKKEILEKYEELIKKKLEYLKEKYEDIDEKLYPDMLKLLLSIAEEEVNKLIEAKDPNAKEKFEKALKTIDVALKLILYDSIKKILFRFTNPKEEYKPNSWDKIKKPDPKYTSLLKEYLEYIKKLIEKEKKKLDEEPKKILKEIEEKL	1.191063622764237	0.9707695555690988	77.35086822509766	0.8683469295501709	5.902109146118164	nan	10000.0
monomer-300-nr2-5_result_0	27	VPKNSLIEKLENTFIAEVAKRFYKELDEEAKKFNLPEELVEKLKQLLEEYVKFLLSDKEEDEEEYEKAFSSFYPDRPLIAAYYRYYIESEFIYAAAVVAAEKSVEDAKKNEKALTEEEAEKIKEYIEEVNAAFHYLVDKIFLHLFKLEKKLHPEKKEELDKVEKLIKKKLEYIKKKYKDIYEKLYPNMYELLKSIAEEEVTKLIESKDPKAEEKFEEAKKVIEVALDLILLDSIKRILYKLTNPDKEYKKDKWDEIKEPNEKYTWLLKKYRELLEKRIEKRIEKLDEEPLKILEEIKKKL	1.467619430476494	0.9586921637328635	76.99384307861328	0.8735878467559814	6.128294467926025	nan	10000.0
monomer-300-nr2-5_result_0	28	VEKNSKIEKMKDTFYAKIAEEVYKEIEEKAKKFNLSEELVEKLKKLLEDELEFLLSDQENDEKKYEERWKKYYPDFPLIAKYYKYYIRSLIIKAAAKVAAKESVEDRKKNKKALTEEEAEKIKEFIDKVYAAFMQLNNEIFLYLFEIEKKLYPEKKEEYDKYEELIKKELEYLKEKYKNIYEELYPNVLELLKSIYKEEVTKLIEENSPEAEKKFKEALEVIDVALDLILADSVKKILFKLTNPDLPYEPNKEDVIKEPDPKYTSFLKKYLELLKKKIEKRLEKLNEKPKKIIEKLKELL	1.3279363374092459	0.9687229731937109	76.44071960449219	0.8707015514373779	6.554373741149902	nan	10000.0
monomer-300-nr2-5_result_0	29	VPENSEILKLKDTPIAEVAERVYEEIEEEAKKFNLPEELVKKLKELLEKYIKFLESDLEEDEEKYEEAYNSFFPDFPIIATYFKFYVESLFVKAAALVAAEKSVEDRKKNKPALTEEEAKKVKEFIEEVYAAFLYLNNKIFLELFKIYKKLYPEKKEELDKFEELIKKKLEYIKEKYEDIYEKLYPNLYEIISSIYKEEVEEAIKNNDPNAKELFEKALKTIEVILELILNDAVKRILFKLANPDKEYIPNTWDEIKPEDPKYTSLLKKYHELLEKKIEKKIKELDEEPQKIIEKVKSLL	1.4149072815604005	0.9599311956757871	76.75912475585938	0.8639973998069763	6.336208343505859	nan	10000.0
monomer-300-nr2-5_result_0	30	VKENSEIKKLKNTFYAKVAEEFIKELEEEAKKYNIPKEELEKKIELLEEYLKFLLSDKEEDEKKEEEAFKKFYPDHPIIATLFKYEVKINFVAAAAKVAADESVEDRKKNIDALTEEEAEKIKKFIDEVKAAFLYLKYKVFLHLFKLEKKLFPEKKEEYDKYEELLKKIIEDIKKKYKDIYEKLYPNLLEKILSIAEEEVTKAIENNDPNAKELFEKAYKAIEVILDLILLHAIKKILYKLANPDEEYIENKWDNIKPPNPKYTSLLKEIYELEEKKIKKKIEKLDEKYKKKIEEIEKSL	1.5777082343285123	0.953783693301463	76.8509292602539	0.8686172366142273	6.13774299621582	nan	10000.0
monomer-300-nr2-5_result_0	31	VPENSKVLKLKDTPIAKVMERAYKIIDEKAEKFNLPEELVEKLKKLLEDLVEYLESDLDENEEELEKKFKKYYPDFPILATYFKFEVLSLFIYAAAIEAADEAVEDAKKNEDALTEEQAEKIKKFAEEIYAAFRYLNYEIFLYLFELYEKLYPEKKEEYEKFKKLIEKEIAYIKEKYKDIYEKLYPNLLDLIKSIAKEEVTKLIEEKNPEAEKKFEKALKTIEVILELVLYDATKRILFKFANPDLEYKPDIWDIIKPKNEKYTSLLEKFLELLKKRIEKKLKELPEEYKKIIEEVKKKL	1.5350946921488065	0.9528056778560466	76.93119049072266	0.8742341995239258	6.28779935836792	nan	10000.0
monomer-300-nr2-5_result_1	0	MYTYSSSSDKSSDPYAELAENLNNKKIDATYRFSLTKTYPNSETITLTLAVNTKDWSPDLEKNDNIKIQLILLVLDKNNKLTPKSRLFELSTETVKKILKLLSEAAKKIWKKYVELSEIESEIKNPLPEEELDEILSAIAAARRDVELPESLKEIKPRLEAFLKELSVASDEALLFIMIYLLLESSLENPDNFDEKKINEFLENYSKLVAELIFLKDSFSRDADEEKIKKALKELEESLKKLEEIINEYLKKFDEKEKNDPLEIYKILKEFLEYLFEKRKEEIKKIVEETKKRLEEKEEK	2.4440760745432173	0.9049125180300892	64.60358428955078	0.7435486316680908	10.60058307647705	nan	10000.0
monomer-300-nr2-5_result_1	1	MWTYSSSKDPSSNKYWEEAKNLKNKKIDADYYYSLTKEYENNETITLVLAVNTKNYSENLEENKDIKLKLILLVYDKNNKLTDKSKIIEFSTETVLKLLKLLSETAVKIWEKIIELLEIKSKIKNPLPEEELKNILSRIAAKITDVELPESYKEIKPILEKIFKDLSKYSDIFLLIAAIELLIESSLENPEKLDEEKMKEFSKYYSDLAAELIFLKLSKDRDADIEKIKKSLEILEESLKKLKEYFEEIIKKLEELEKNDPNNIYKILKEFLENIFNDLEKEIEKLKKETLERLKKKENL	1.8732723950348888	0.9348599875933167	67.08524322509766	0.730194628238678	9.27717399597168	nan	10000.0
monomer-300-nr2-5_result_1	2	MWKKSSSSDPSSNPYWKDAENLNNKKIEADYVYSLTKEFPNSRTISLNLFVNTKNWSKDLNKNDNIKIKLVLLVYDKNNKLTPKSLLIELSTETAKKIIELLSKTAKKIYEKYLELSEWKSKIKNPLPKEELDYILSAIAAKITDVKLPESLKEVKEPLSFFLKKLSEFSSELLLFILIYLLIQSSLENPENFDEEFINKFLEVYADLAAEIIFLEDSFSRDADREKIEEALKKLEEALKELEEIINKLIEELDKLEPEDPLEIYKILKDFLKHIFEELKKKIEELKEKTLKRLKEEEEE	6.6768504542943505	0.7856017931672195	59.86144256591797	0.6802797317504883	12.255425453186035	nan	10000.0
monomer-300-nr2-5_result_1	3	MWTEASSKDKSKDKYADEVDNLKNKKIDADYRYTLTKEFENEETITLTLAVNTKNWSPDLEKNKDIKIKLVLIVKDKNNKVTEKSRIIELSEETVKKILKLLSEAAKEIMDRIFEKLEIKDKIKNPLPKEELDEILSRIAAAITDVELPESLKEMKEILEKILKDLQKFSDRALLLLLIYLILESSLENPNEFDEEKVNEFLKTYSKLAAEYIVLKLSKDKDFNEEKILESLKILEESLKKLKEIIEEWLKKFKEKEKNDPLNIYSILAEFLKHLFEKLEKEIKKIKEETLKRLKEKKKE	20.780739632248103	0.1483756776086458	44.81772232055664	0.35617339611053467	21.224384307861328	nan	10000.0
monomer-300-nr2-5_result_1	4	MFEYSSSSDPSKNPYWEDAKNLNNETIDADYVYSLTKYYPNDRVITLNLAINTKNWSPDLAKNKDIQLQLIFLVYDKNNKLTPESRLIKLSTETVLKLLKLASEMAKKIFEKYLEKSEWKKKIKNPLPKEELDLILSKIAAAIPDVKLPESLKEIKEKLTFFLKELQKFMDEFWLFALILLILESSVENPDKIDEKKLKEFAEHYATLAAEVIFLKESFDYEADLEKIKESLESLEESLKKLKEIIDEYIKKFEEKEKNDPTNLYKILKEFLEEIFKKREEEIEKLVKETKERIEKLKEL	1.5568143004097772	0.9525591091942116	71.8061294555664	0.7981356382369995	7.877174377441406	nan	10000.0
monomer-300-nr2-5_result_1	5	MFIESSSSDLSSNPYAEDALNLKNKKIDADYLYSLTKIYPNDRTITLVLAINTKNWSKDLEKNKDIKIKLILLVYDANNKLTPESRIIELSTETVKKLLKLASEMAVKIYEKYLKLTEWEKKIKNPLPEEELKEILSKIAAAITDVKLPESLKEIKEPLTSFLEDLYKFMSEFWLFALIYLILESSIENPEKFDEEKLKEFAEAYADLYAELIFLKESFSRDADIEKIKEALETLEKSLKKLEEIIEELIEKFDEKEKNDPSKLYSILKEFLEELFNKLKKEAEKLIKETEERLKESENL	4.713752450131205	0.8427115890591119	63.79113006591797	0.7079771757125854	10.814027786254883	nan	10000.0
monomer-300-nr2-5_result_1	6	MWKISESKDPSSNPYFDDVKNLNNEIIDADYIYSLTKEYPNKETITLSLLVNTKNWSPDLEKNKDIKLSLVLLVYDENNKLSDKSLLIKFSPETVKKLLKLNSEMAEKIFKKFLELSELKEKIKNPLPEEELKLILSSIAAARTDVKLPESLKEIKPILEKFLKKLSEFSSRFLLFAAILLILESSLENPEKFNEEKLKEFAESYAELAASLIFLEDSFDREASLENIEKALKELEEARKKLKEIIEEYLKKFEEKEKNDPLNIYSILKEFLEHLYEELEKKIDELVEKTKERIAEKEEP	16.290287335117945	0.23654891717843904	45.10808563232422	0.39117103815078735	21.180850982666016	nan	10000.0
monomer-300-nr2-5_result_1	7	MWKISESKDLSSNPYAEDALNLNNKKVDADYIYSLTKEYPNNETITLVLAVNTKNWSPDLEKNKDIKLSLILLVYDKNNKLTSKSKLVELSPETVKEILKLLSETAVEIFKRFLELSEIESKIKNPLPEEELKEILSAIAAARTDVELPESLKEIKPILSFFLKELSKASSELKLFILIYLLLESSLENPNSFNKEKIKEFSEAYAKFYASMIFLKYSFNINANKEKILEALKELEESLEKLEKIINEYLEKFKEKEKDDPYNWYKIFAEFLKYIFEKKKKEAEELIKKTKERLEKSKEL	2.1804152570641953	0.90953873018358	71.52326202392578	0.780002236366272	8.134556770324707	nan	10000.0
monomer-300-nr2-5_result_1	8	MWKISSSSDTSSDPYAEEVANLNNKKIDYDHRYTYTKEYPDDRTITFSLLVNTKNWSPDLAKNDDIKLSLVLLVTDKNNKVSPKSRLIELSTETVKKILELLSKAAIKIFEKFLELSEWKEKIKNPLPKEEMEEILRAIAAARTDVKLPESLKEIREKLEKFLEMLAKFSDELRLILLIYLILESSIENPDKISEEKVEEFIEAYSTLAAQYIFLKLSFDEDANLEKIKEALKELEEAEKKLNEIYEEWLKKFKEKEKDDPLEIYKYLAELLEEIRERREKEIKELVEKTKKRIKEKKEL	2.236888638848824	0.926683313629853	70.32170104980469	0.7990823984146118	8.424592971801758	nan	10000.0
monomer-300-nr2-5_result_1	9	EWKISSSKDPSNNPYWEDVKNLKNINIDADYSYSLTKTYPNNKTITLSLLVNTKNWSPDLEKNKDIKISLVLIVYDENNKVTPNSKIIELSTETTLKILKLLSEAAVKIFEKILEKSEIKDKIKNPLPEEELKLILSRIAAFITDEKLPESLKEIKPILEEIFKKLFEFSAITLLYILILLILESSIENPDKIDEKKLKEFLEVYSTLAAELIFLELSKSRDWDLKKIEESLKELEEARKKLDEIIKEYLEKFDEKEKNDPLNIYKILKEFLEHIHNELKKKIDKLVKETKERIESKEEL	2.378735531906567	0.9051532915610749	69.90668487548828	0.7795798182487488	8.493754386901855	nan	10000.0
monomer-300-nr2-5_result_1	10	MYTISSSSDESSDKYAEDIKNLNNKKIDYDYRYSLTKEYPNNRTITLSLLVNTKDYSDDLAKNDKIKLSLVLLVYDSNNKLTPNSRLIEFSTETVKKILKLLSEAAEKTWEIIIELLDIKDKIKNPLPEEELKNILRRIAAAIPDVKLPESLKEIKPLFEFILKKLFEYSSETLLILAIRLIIESSLENPDKLNEEKTKEYLEAYRELAAMEIFLEISFNYEADIEKIKEALEKLEKARKKLREIEEEWLEKFDELEPEDPTNIYKILKEFLKELFERREKRLEELVKKTKELLEKLEEE	24.81371529320673	0.12239619508690613	53.77678298950195	0.5080068707466125	17.80353355407715	nan	10000.0
monomer-300-nr2-5_result_1	11	MWKKSSSKDPKNNPYWEDAKNLNNKVIDADYTYTLTKEYPNSETITLTLAVNTKNWSKNLEENKDIKIKLIFLKYDKNNKLTPESRIFEFSTETVKKIIELLSKASIKIFEKYLELSEWEKKIKNPLPKEELEEILSKIAAAITDVELPSSLKEIKPKLTFFFEKLSEASAELLLYIAIYLLLESSFENPDKFDEKKINEFIENYSNLIASYIFLEDSFDRDYDLEKIEKAIKELKESLEKLKKYIDELIKKFEEKEPEDKSELYKTLKEFLEELFKELEEKIKELLEKTEKLIKEKEEP	21.14756045992005	0.17135277470613577	49.38103485107422	0.4522373080253601	18.106264114379883	nan	10000.0
monomer-300-nr2-5_result_1	12	MWKISKSKDTSSNPYWEDVKNLNNKKIDADYIYSLTKTYPNNRTITLSLTVNTKNWSPDLEKNKDIKLNLVLLVYDANNKLTPKSRLIEFSTETVKKILKLLAEAAKKIFEKYLELSEWKSKIKNPLPEEELDEILAAYAAARTDVELPESLKEIKPLLTKFLEDLSEFASIALLFIAIKLILESSLENPDEIDEEKLNEFLETYADLAAEVIFLKESKDYDWNEEKIKEALKRLEEARKKYKEIIEEYIKKFEEKEKNDPDEIYKILKEFLLEIYNRLEKEIDKLVEETEKRLKEKKEE	2.2932670145599556	0.9209013538849912	71.03400421142578	0.7756435871124268	7.610251426696777	nan	10000.0
monomer-300-nr2-5_result_1	13	MWKESSSSDTSNDPYAEDAANLKNKKIDADYRYTLTKEYPNEKTITLTLAVNTKNWSPNLEENKDIKLQLILLVYDKNNKLTDKSKIFELSTETVQKLLELSSEMAVKIFDKFLELSELKEKIKNPLPEEEMREILSRIAAARTDVKLPESLKEIKPILEFFFKELQKYSDEFWLFSLIFLILESSLENPDSFDEKKLKEFAEAYADLAAQEIFLKYSKDEDFDLEKIKESLKILEESEKKLEEIIKEYIKKFEEKEKNDPTEIYKILKEFLEHLYEKRKKELDELVAETKKRIESLEEP	21.049645185255795	0.20305115264915122	49.77463150024414	0.40716516971588135	20.596637725830078	nan	10000.0
monomer-300-nr2-5_result_1	14	MWKISSSSDTSSNPYAAEAANLNNKTINADHQYSLTKEYENEETISLTLAVNTKNWSPDLEKNKDIKISLILLVYDKNNKLTDKSKLYELSTETVLKLLKLQKETAIRIYKKFVELSEIEKEIKNPLPEEELKEILAAIAAARDDVELPESLKEIKPLLEKFLKRLREASDEFLLYAMILLILESSLENPDKFDEEKLKEFAEAYADLYATLIFLEESFERDADRKKIEEALKISDEAMEKLEKMIKEDLEKFDELEKNDPDEIYSILKEFLEETFNRLKERYEQLKKETLERLKEEEEE	2.670439361841523	0.8757108089519481	67.57372283935547	0.756473183631897	9.637494087219238	nan	10000.0
monomer-300-nr2-5_result_1	15	MLTVSSSKDTSSNKYAEDFLNLNNEKVDADYIFSLTKEFENSETITLNLAVNTKNWSPDLEENKDIEISLILLVYDENNKLTPRSKLIKFSEETVKKILELLSKTAERIFEKFLELSELKEKIKNPLPEEELKEILRRIAAAITDVELPESLKEIKPILQFFLDKLQEYSDELLLIIAIRLIVESSLENPDKIDEKKMKEFADAYADLAAQEIFLEYSKDIDADLEKVKEALKELEEARKKLDEYYEELEKKLEELEPNDPDEIYKILKEFLKAIREERDKRIDKLVKETEERIAKKEEP	23.914053523303956	0.15057055759443133	50.34562683105469	0.4664664566516876	19.984285354614258	nan	10000.0
monomer-300-nr2-5_result_1	16	MWKYSSSSDPSSNPYYEDMKNLKNKKIDADYVYSLTKEYENYKTITLSLTVNTKNWSKDLEKNDNIKINLVLLVYDKNNKLTPESRLYEVSTETAKKILKLLSEAAEEIFEKFLELSELKSKIKNPLPEEELKEILSKIAAKITDVELPESLKEIKPILQFFLDKLSEFSDEALLIILIRLIIESSPENIDKIDEEETKKFLKAYSTLAAQVIFLELSFEKDANLENIKKALEELEKALKELEKIFKKWLEKFDKLKPKDPTKLYEILKEFLEELFNERKKKIDELVKKTKERIEKLKEK	21.488921016387977	0.1766137047015536	54.11503219604492	0.3933240473270416	18.366317749023438	nan	10000.0
monomer-300-nr2-5_result_1	17	MWKESSSTDTSSNPYAEDVANLNNKKVDYDYMYSLTKEYPNSETITLSLLINTKNWSPDLAENADIKLQLVLLVYDKNNKLSPRSRLIELSPETVKRLLELAARTARRIFRRFLRLSELEARLAAPLPEEELDEILARIAAAQTDVALPESLTEARPVLEAFLAELAEAMAEFWLRALIDLILESSLENPEELDWERLEAEAAAFADLEAERIFLRQSFSRDAPREAVLEALERLERARAELDEMYEERLKEFEEKEPEDPLNIYKILREALEHLRRRREEELERLRAETLRRLEEAEDL	7.087978299930595	0.8032635060786061	66.61216735839844	0.7588275671005249	10.12485408782959	nan	10000.0
monomer-300-nr2-5_result_1	18	MFIESSSKDESKNPYWKDAKNLNNKKIEADYIYSLTKIIPNSEVITLNLAVNTKNWSPDLEKNDDIKIQLILLVYDKNNKLTEKSRLIELSTETVKKILKLLSESAKKAFEKILELLELKEKIKNPLPKEELDLILSQIAAARTDVKLPESLKEIKPILSYIFDKLSEFSDRFLLFILIYLILESSIENPESFNEKKMKEFSDVFTDLSASLIFLELSKDRDYNLENIEKSLKILEESLKKLEEIIKEIIEKFEEKEKEDPLNLYKILKEFLEYEFKSLKEEIEKIVKETKKRIESKKNL	3.5411947906568577	0.8661427103510535	65.24046325683594	0.7378095388412476	10.650829315185547	nan	10000.0
monomer-300-nr2-5_result_1	19	MYSFASSKDPSKNKYFEDAKNLKNKKIDADYTYTITKEYENSKTITLTLAVNTKNWSPDLEKNKDIKISLVLLVYDKNNKLTDKSKLIEFSTETTKKILELLSETAKKIFDKILELSEWKEKIKNPLPKEELDEILSAIAAARTDVKLPESLKEVKPLLEKILKDLAEYADKFLLYAAIELIIESSLENPNEIDEKKMKEYAEAYAKRAAAVIFLKLSKDEDWDKEKIKEALKELKEALEKLEKINEEILKKLDELEPNDPDEIYKILKEFLEELFEEEKKEIDKLIEETLKRLKEEEEE	20.83431452454059	0.18229281564147556	40.88333511352539	0.2730536460876465	22.402969360351562	nan	10000.0
monomer-300-nr2-5_result_1	20	MWIYSSSKDTSKNPYWEEAKNLNNKKIDADYFYSLTKIKPNSETITLVLAVNTKNWSKDLEKNKDIKISLVLLKYNANNELTPKSRLFELSEETVKKLLELQSKIAKKIWERVMELLEWKSKIKNPLPKEELDYILSAIAAARPDVELPESLKEMKPKLEFFLKELQKASDRFLLYALIELLVESSFENPEKIDEEKLKKFAEYYAKRTAAIIFLKLSFDEDANEENIEKALKELKEAEEKLNEYYEELLKKFDELEPNDPDELYKILKEFLEHLRKEEEKEIKELVEKTKKRLEEKKEK	1.333818436818172	0.9643339359818519	70.78190612792969	0.7998391389846802	7.981972694396973	nan	10000.0
monomer-300-nr2-5_result_1	21	MFKYASSSDKSKNPYWDLAENLNNKKVEADHIFSLTKTYPNDRTITLVLAINTKNWSPDLEKNDDIKIQLILLVLDKNNKLSDKSKLYEFSTETVKKILELLSKAAIEIWKKYIKLSELESKFKNPLPEEELELILSSIAAARTDVELPESLKEIKPILEFFLEKLSEFSNILLLIISIYLILESSEENPNSIDEEKMNEFIKHYSDLAAQVIFLEDSFSREANKENIEESLKILEESLKKLEKIFEELLKKFEEKEPEDENEIYKILKEFLEHIFNELKKEIEELVKKVKEKLEEEEEE	2.345270773037824	0.9171783375415293	71.74382781982422	0.8225544095039368	7.852224349975586	nan	10000.0
monomer-300-nr2-5_result_1	22	MLKIYSSKDPSSNPYFEEIKNLNNKKIEADYVFSLTKEYPNNETITLSLLINTKNYSEDLEKNDNIKISLVILVKDKNNKLTDKSKLIELSTETVKKIIKLLSETAIKIFKKFLKLSELEKKIKNPLPEEELKLILSKIAIAITDVELPESLKEIKPILSSFLKELSKFSDIFKLIILIELILESSLENPDKIDEKKMKEFAEYFAELAASYIFLKSSFSRNANLENIKESLKELEESLKKLEEYFKELLKKFEEKEKEDPTEIFKILKDFLKEIYESLKKELEELKKKTLERIKKKKNL	1.787486108848115	0.9419507355809814	74.28340148925781	0.8114970922470093	6.804451942443848	nan	10000.0
monomer-300-nr2-5_result_1	23	EYIISESKDPSSNPYWEDVKNLKNKKIEADYVYSLTKIYPNSRTITLSLLVNTKNFSKDLEKNKDIKISLVLLVYDENNKLSDKSRLIELSEETTKKLLELLSKMAKKIFEEFLELSEIKSKIKNPLPKEEMDYILSSIAAARPDVELPESLKEIKPILEFFLKELRKFSSRFLLYALILLILESSIENPNSIDEKKLNKFSETYAKLASSYIFLKYSKNYDANLENIKKSLEKLEESLKELEKIIKEDLEKFDEKEPEDKDNIYKILKEFLEYEFESLKEEIEKLIKETKERIKKKKNL	1.7567068817195348	0.9445560627159547	73.48815155029297	0.8182359337806702	7.582753658294678	nan	10000.0
monomer-300-nr2-5_result_1	24	MWKIYSSKDTSKNPYAEEVKNLKNKKIDYDHIYSLTKEYENDRTITLSLLVNTKNWSPDLEKNKDIKISLVLIVKDKNNKVTEKSLLIELSTETVKKLIELQKEMAIKIFEKYLELTEIKSKIKNPLPKEELEEILSAIATARTDVKLPESLKEIKEKLEFFFKELSEFSDIFLLFALIYLILESSLENPNKFDEEKLKEFAEVFADLSAEYIFLKDSKNEDADEEKIKESLKSLEESLEKLKKIIDEIIEKFDEKEKDDPLEIYKILKEFLLYIFNKLKEEIEKLKKETLERLEKKKKL	2.4673088001807715	0.8927472896398116	68.7001953125	0.7719491720199585	9.20522403717041	nan	10000.0
monomer-300-nr2-5_result_1	25	MYKISKSKDPSKNPYFEDIKNLNNKEIDYDYVYSLTKEFPNSKTITLSLLVNTKNWSSDLEKNKDIKISLVLIVYDSNNKITDKSRLIELSTETVKKILELLSKTAKEIWEKYLKLSELESKIKNPLPKEELDEILSKIAAFITDEKLPESLKEIKPIFEKFLKELYEASAEFLLIILILLILESSLENPEKFDEKKVKEFSEAYAKYVAAKIFLKDSFDRDWNEENIKKALEELKEAREKLDKFYEEILKKFDEKEPEDPYEIYKILKEFLEYIRKKREEEDEELVKKTEELLKKKKDE	5.503372392763359	0.785018473501007	53.54988098144531	0.5090388655662537	16.4049072265625	nan	10000.0
monomer-300-nr2-5_result_1	26	MFKKASSKDESKNPYWEDAKNLKNEKIDADYVYSLTKEYPNSKTITLILAVNTKNWSPDLEKNKDIKLELILLVYDSENKLSPKSKLIKLSTETTLKILKLLKETAIKIYEKFIELTELESKFKNPLPKEELELILSQIAAAITDVELPESLKEMRPILSFFLEKLAEFSSEFLLFIMIYLILESSLENPDKFDEEKIKEFAETYSDLYASIIFLEYSKDRDADLEKIKKALEELKESLEKLEKYIEELLKKFEEKKPEDEDEWYSIFAEFLKELFESLKKKIEELVKETKKRIEEKKEL	4.4215214825771225	0.851311859927279	65.87713623046875	0.7445404529571533	10.441670417785645	nan	10000.0
monomer-300-nr2-5_result_1	27	MWKESSSSDTSSNPYWEDAKNLNNEKIDADYYYSLTKEIPNSKTITLILAVNTKNYSKDLEKNKNIELNLILLVYDSNNKLTEKSRLTKFSEETVLKLLKLSSEMAKKIFDKFLELSNLKSKIKNPLPKEELDEILSKIAAFIPDVELPESLKEIKPILEFFLKKLFKYSAEFLLIASIMLLLESSFENPDKFDEEKLNEFAETYADLSASEIFLEYSFSINADKENILKALKELEESLKKLEEIIKEYLEKFEEKEKDDESELYSILKEFLEHIFEKRKERLEKLIKETKERLENEKDL	1.5967079949387704	0.9517830653181201	78.91625213623047	0.8666797876358032	5.811773777008057	nan	10000.0
monomer-300-nr2-5_result_1	28	MWKVASSSDPSNNPYWEDFKNLKNKKIDADYVYSLTKEFENSETITLNLAINTKNWSPDLAKNTEIKLQLVLLVYDKNNKLTEKSRIIEFSTEYVLKILKLLSEMAVEIFKEYLKLSEWEKDFKNPLPEEELKLILSQIAAARTDVKLPESLKEMRPLLQFFLDKLQKFSDEFLLFISILSIIESSLENPDKIDEKKVKEFAKTYATLAAQYIFLEDSKERDASLEKIEEALKRLEESLEKLKKIIEEYLEKFEELEPNDPYEWYKILKEFLETLFKELEEKIKKLKEETEERIRKREEL	13.89260112448517	0.2625571186341069	43.32486343383789	0.39512836933135986	21.019615173339844	nan	10000.0
monomer-300-nr2-5_result_1	29	MWKISSSKDPSKNPYFDDVKNLKNKEIKYDYNYSLTKEFENSEVITLSLLVNTKNWSPDLEKNDDIKLSLVLLVYDSENKVSPKSRLIEFSTETVKKILKLLSETAEKIFERFIELSEIESKIKNPLPEEELKEILSAIAAARPDVELPESLKEMKPILEKFLKELQEASDEALLYIAIRLIIESSIENPEKFDEEKTKEFMEAFAKLEAAVIFLKLSFEREANLENIKKALKELEESLKKLEEMIKKELEKYDKLEPEDPLNIYKILKEFLEEIFERRKKEIEELVKKTKERIEKLEEP	4.8388731696883545	0.8133034886281166	55.91872787475586	0.5830588936805725	15.346497535705566	nan	10000.0
monomer-300-nr2-5_result_1	30	MWTKSSSSDPKYNKYFKDIENLNNKKIEADYVYSLTKEFENERTITLSLLVNTKNWSPKLEENKNIKIKLVILIYDKNNKITEKSKLIELSTETALKILKKLSEAAVNTWKKFIELTELESKIKNPLPEEELKEILAAIAAARTDVKLPESLKEIRPILQFFLDELFEASSIALLYLLIRLILESSLENPEKIDEEKTNKFLEAYSTLWAQVIFLKYSKYVKADKKKIEEALKELEEALKELEKIYEEDIKEFEKKEPNDPLEIYKILKEFYEHIFEELKKEIEKLVKETKKRLEEEEEK	2.6438524027068984	0.895394997627863	74.46695709228516	0.8179435729980469	6.897337436676025	nan	10000.0
monomer-300-nr2-5_result_1	31	MWKESSSKDPSSNPYWEDIKNLNNEYIDADHVYTLTKEYPNNKTITLSLLVNTKNWSDDLEKNDDIEISLVLLVYDKNNKLTPKSKLIKFSTETVKKIIKLLSEASIELWKKVLKLLELEKEIKNPLPKEELELILRKIAAAITDVELPESLEEIKEILTFVLKELSKFSDRFLLYIAIRLILESSIENPNKFDEKKINEYRKNYTDLAASIIFLKLSFERDFNKENIKKALEELEKSLKKLKEIIEEDLKKFKEKEPNDPNNWYSIFAEFLEYEFEKLEKEIKELVEKTKERLEEEEEE	3.568394182690747	0.8150506596907022	64.60006713867188	0.6950788497924805	10.828961372375488	nan	10000.0
monomer-300-nr2-6_result_0	0	MEEEEKKKKLEKERELNEKLKEKIKKESIKINKLITEVTSKNKSILKAILYVIYSTDLIYEYTDKKNEPLEELAKKILEWAAKNDPNIPKEDAENSNIVKIINLYLKIKKLLENEDSDEKNELTPEERKKLAEQLLFHFLTTLFKQYVKEEKLPIEIYKAYLLSKLIELQEKNIIPLLLLENNELKEVPLLTEEEKKELEKAIDKINEEYSNDNPFTLIINAKYVKEREKLTKEEFLEYLKEQIKKYKALEDTEIPENANMEELLKLLYLSSLKNKKNNYPKIDPSLLNYKYLNDLIFKN	5.013504822193484	0.8089189370542426	65.10829162597656	0.7317752838134766	10.399551391601562	nan	10000.0
monomer-300-nr2-6_result_0	1	EEEEKKKKILEKQKEIIEKLKPKIQKESIEIRKLVTETTSKSEAVLRAVLYVIEATELIKKYTSKKDVPLEELAEEYIKWVAEKDKEIPEEAAKDSEIKKLVERYLEIEKLLENKESDEKNELTPEERYILAKILRFHFLSTLYKEYIKSKKLPIEWYKAYYLSELIELQDENIIYPLLLDDNTLKLIPLLTEEEKEELKKAIKKIIEEYSLKNPFMLILAMKYIERTEKLTKEEFLELLKELIKKYNAVKDKEIPENADMETLLKMLYEAELESDENTDKPIDPSLFNYKHLNDLIYNK	10.54325083126925	0.6220328883827206	54.731346130371094	0.5873981714248657	14.787214279174805	nan	10000.0
monomer-300-nr2-6_result_0	2	MKEEEEKKIEEKQKKIIEKLKDKIKEESIKLTKLISSATSKSEAILRAVYYVIKSTELIKKYSDKKNEPIEKIAEKVLEEVAKIDPNIPKEEAENNTIKELIKKYLEIKKLEENKDSDEKNKLTPEERLYLAKQLKFHFLTTLFKEYIKSKKLPIEIYKAYLLSKLIELQKENIIYPLLLENNELKLIPKLSEEEIEKLEKAIDEINEKYSNKNPFLLILNMEYIEKKKKLSKEEFLELLKELIKKYNTLKDTEIPENANIEQLLKLLYEAELESKENNDPEFDKSKLDYKYLNDIIFKN	4.25830328027457	0.8104787247028968	65.73865509033203	0.7309869527816772	11.070000648498535	nan	10000.0
monomer-300-nr2-6_result_0	3	MEEEEKKKKEEEMKELVEKLKDKIKEKQIEIRKLIEETTSKSKAILEAIYYVIYATELVYKYSDEKDKPLEELAEKILKEVAESNPEIPKEEAENSSIVKIINLYLEIKKLKENKESDEKNELTPEEAKYLAKQLEFHFLTTIFKEYVKSKKLPIELYKAYYLSKLIKLQEENIIYPLLLPNNELKLVKPLTKEEIEKLNKAIDYIRENANKSNPFTLIINMEYIKEKEKLTDEEFLERLKEEIKKNKTLLDIEIPENANIYELLKLLYEASKKNDKINDPKIDESLFNYKDLNDLIFKD	13.812979848114816	0.4112540610233723	52.56095504760742	0.39828330278396606	18.317476272583008	nan	10000.0
monomer-300-nr2-6_result_0	4	EEEEEKKKKAEKEKELNKKLAPLIKEKQIEIRKLIEETTSKNEAILRAILYVIYATELVKKYSKEKDKPLEELAKEFLEEAAKSNPEIPKEAAENSEIKKLIDLYLEIKKLKENKDSDNKNKLTPEERKILAEQLEFHFLTTLYKQYVKNRKLPIEWYKAYFLSKLIELQEKNITYLLLLPNNELVEVKPLTEEEKKKLDEAIKYIYEKAHLKNPFTLIVAMEYIERREKLTKEEFLERLKELIKKYKTVKDREIPENADIKTLLKMLYEAELENDKNDDPPIDESLFNYKDLNDLIYTE	1.6416250083919055	0.9487909099652516	74.22594451904297	0.8512961864471436	6.9325103759765625	nan	10000.0
monomer-300-nr2-6_result_0	5	EKEEEEKKKLEENKKLIEKLKDEIKEKSIEINKLINEVTSKNEAILEAIYYVIKRADLVKEYSSKKDKPLKEIYDEILQEAAEENSKIPKEAAENSDIKKIINLYLEIKELLENKESDKKNKLTPEERELLAKILLFHFETTLFKNYVKAKKLPIEIYKAYFLSKLIELQKENIIYPLLLPNNEIKLIKPLSEEEIKKLKEAIEKISKEYSNKNPFTLIINAEYRKRTEKLSKEEFLEWLKEEIKKNNALKDIEIPENANIEELLKMLYKAELENKENNDKEFDKSLLDYKDLNDLIFNN	3.5965588880523005	0.8884405224324872	67.8157730102539	0.7586381435394287	9.492937088012695	nan	10000.0
monomer-300-nr2-6_result_0	6	EEEKKKKEIEEKELKINEKLKDIIQKESIEIRKLVESATSKSEAILRAVYYVVKTAELVKKYSSKKDEPLEKLAEKILKYVAETDKKIPKEEAENSTIKKLINKYLEIKKLEENKDSDEKNKLTPEERYILAKQLRFHFLTTLIKQYVKAKKLPIELYKAYFLSKLIELQEENINYLYLTDDNKLVLIPKLTEEEIEELKKAIKYISEKAHNKHPFTLILNAEIKERYEKLSKEEFLEWLKEEIKKNNAVLDKEIPENADIEELLKMLYEAELKDDKIDDPPIDPSLFNYKHLNDIIFNK	24.39550486665093	0.09226874753843071	49.840789794921875	0.311177521944046	21.271493911743164	nan	10000.0
monomer-300-nr2-6_result_0	7	MEEEKKKKELEKQLKLAEKLKEKIQKESIKIRKLVEETTSKNKAILDAVLYVVFRSKYVKKYSDKKNIPLKEIIEEALKWAAENDKNIPKEAAENSEIKKLLELYLKIQELKENEKSDKKNKLTPEERKYLAEQLEFHYLTTLFKQYIKNKKYPIEIYKAYLLSKLINLQKKNIIYLLLTENNELIKIPLFTEEEIEKLKKAIEDIINNHSLNNPFLLIIAMEYIEETKNLSKEEFLELLKELIKKYKALDDIEIPENANIEELLKMLYEAEKKNDKNNDKPFDPSKLNYPYLNDIIFKN	18.375658476643913	0.20129491247041176	46.315067291259766	0.2618812024593353	22.628185272216797	nan	10000.0
monomer-300-nr2-6_result_0	8	MEKEEKEKKLKEQRELNEKLKEKIKEESIKIRKLIEETTSESEAILEAILYVIYRAEYVKKYSSKKDKPLKEIIDEILKEAAEKNPKIPKEDAENSRIKEILDLYLKIKELKENKESDKKNELTPEERKLLAEQLEFHFLTTLFKEYVKANKLPIEIYKAYYLTRLIELQDKNIIYLYLTDNEELVEIPLLSEEEKEKLKKAIKEIAEEYSKKNPFTLILWAEYIEKTEKLSKEEFLEKLKEWAKKYKALLDKEIPENADIETLLKMLYEAQLKSKKIDDKPFDPSKLDYKYLNDIIFKN	1.74047193218174	0.9415839562846887	76.58395385742188	0.8747957348823547	6.337411880493164	nan	10000.0
monomer-300-nr2-6_result_0	9	MEKQEKEEKLKKMEELAEKLKEKIKEEQIKLRKLIEETTSKSEAITIAIYYVIKRVELVSKYSKEKDKPLKELAEETIKWVAEKNPEIPKEEAENSNIVKIVNKYLEIKELKLNKDSDKKNKLTPEEREYLAEQLEFHFLTTLFKEFIKNEKLPIEWYKAYFLSKLIELQKKNIPYLLLLPDEKLLKIEPLSEEEIEELKKAIDEIIEKHSLKHPFLVIEAMEYIEKTENLSKEEFLEKLKETLKKYKTLLDIEIPENADIKTLLEMMYEAYLKDKKIDDKPFDKSKLNYKKLNDLIFKN	20.615770088032285	0.35576805906577263	46.780033111572266	0.3460848927497864	20.611190795898438	nan	10000.0
monomer-300-nr2-6_result_0	10	EEEKKKEEILKKNKEIVEKLKPLIQEKSIEIDKLIKETMSKSKAVLRAVYYVVKTLELVKKYSDKKDIDPEELAKEIIEEVAKENKEIPEEAAKNSEIVKLVNLYLEIRKLREDEESDKENKLTPEERKYLAKFLEFHFLSTLIKEYVKAKKLPIEYYKAVYLSRLIELQKENIIYPLVLPDNSIKLIPLLTEEEIEKLKKAIKEIRDKYFNKNPFTLIDNMEIIEKEEKLTKEEFLELLKKEIKENKTLKDIEIPENANIYELLKLLYKAELESDEITDPEIDKSKFNYKYLNDLIYKN	5.315124603301864	0.7453136738406465	55.84585189819336	0.5784156918525696	16.263736724853516	nan	10000.0
monomer-300-nr2-6_result_0	11	EEEEEEKKKREKQLEINEKLKPLIQEKQIEITKLVTEVTSKNEALLDAILYVIYSSEYVQKYSDKKDKPLKELIDEYRKWAAEKNKDIPKEAAENSDIVKILNLYLEIKKLKENEDSDETNKLTPEERKILAEQLEFHLLTTLFKEYIKAKKLPIEWYKAYFLSKLIELQDKNIIYLHLLKNKELKEIPPLSEEEKKKLKEAIKEINEKYSLKHPFMLIISMEYIERTEKLSKEEFLEKLKELIKKYNALKDKEIPENANIEELLKMLYEAEKEDKEINDKPFPKDKLNYPYLNDLIYKD	12.27749155526659	0.47097960390571764	54.5113525390625	0.5321486592292786	17.42474937438965	nan	10000.0
monomer-300-nr2-6_result_0	12	EEEKKKKEKLEKMKEITEKLKEKILEKSIEIRKLVEETLSKSEAINRAVYYAIKATELVSKYTDKKDKPLKELIEEIRKWIAETNPEIPEEDAKNSSIVKLLNLYLEIKELEENKESDKKNELTPEEAYYLAKQLRFHFLSTIYKQYIKNEKLPIEKYKAYYLSRLIELQEKNIIYPLVLDNNELKLIKPLTKEEKEKLKKAIKKINEEYSLSNPFELIDAMEIIEKEEKLSKEEFLELLKELIKKYKALLDTEIPENADIETLLKLLYEASLKSKKNNDPEIDKSLLNYKDLNDLIFKK	26.640991286866967	0.12629717668897839	40.635128021240234	0.23120522499084473	23.836669921875	nan	10000.0
monomer-300-nr2-6_result_0	13	EKEKEKEEKEKKMKELAKKLAPLIKEESIKIRKLIEEVTSKSKALLRAIYYVIKAAEYVRKYSSKKDVPLKELIDEIRKYVASTVPEIPKEDAENSNIVKVLNLYLEIKELKENKDSDKENKLTPEEREYLALQLEFHFLTTLFKEYIKSEKLPIEHYKAYLASKLIELQEKNYLYLLLLDNNELKLVKPFTKEEIEKLKKAIKEISEKYSKKNPFLLIVNMEIIERFEKLTKEEFLERLKEEIKKNNALQDTEIPENADIETLLKLLFEAELKNDKNDDPKFDPSKLNLKNLNDLIFNK	22.665128027669486	0.15251176803311742	44.44757080078125	0.2828710973262787	22.249359130859375	nan	10000.0
monomer-300-nr2-6_result_0	14	SKEEEEQKKLEKELEINEKLKPLIQKKSKELTELITSTTSKSKAILRAILYAIYSAEYIKKYSSKKNEPLKEILEKILEEAAKEDPEIPEEDAKDSAIKKLLEKYLEIKELEENEDSDKENKLTPEERKRLAKQLRFHFLTTLYKEYIKAENFPIEHYKAYLLSKLIELQEENIIYLLLLPDEKLVEIKPFSKEEIEKLEKAIKIINEEYSNKHPFLLLLNMEYIERRENLTKEEFLELLKERIKKYNALKDIEIPENADIETLIKLLYKAELEDKENNDKPIDPSLFNYNDLNDLIFKN	2.8935589566215887	0.8865366019154794	71.88639068603516	0.8123041391372681	7.3638458251953125	nan	10000.0
monomer-300-nr2-6_result_0	15	EEEKKKEEILEKQKKLIEKLKEEIKKKSIELRKLITETTSKSEAKLRAIYYVIKTAELVKKYSEEKDKPLEEIYKEILKEVAEKDSSISKEDAENSSIVKIIEKYLEIKKLEENKSSDKKNKLTPEEAKLLAKFLKFDFLSTLIKEYIKSEKLPIEWYKAYFLSKLIELQKENIIYPLLLDNNELVLIEPLSEEEIEKLKKAIKKIIEEYSLKNPFMLILAAEYIEKTEKLTKEEFLEKLKEWIKKYKALLDTEIPENANMKTLLEMLYEASLKSKKIEDKKIDESLLNYEKLNDLIFNK	22.149255712893012	0.17045148806456442	44.991397857666016	0.2709128260612488	22.45958137512207	nan	10000.0
monomer-300-nr2-6_result_0	16	MEEEEKKKKLEKNKEIIEKLKPIIQKEQIELRKLIEETTSKSKAILEAIYYVIESTELIKEYSSEKDIPLEELAEKILKEAAEINKDIPKEDAENSEIKKIIDKYLEIKKLEENKDSDNKNKLTPEEAKYLAAILKFHFLSTLYKEYVKANNLPIEHYKAFFLSELIELQDKDIIYPLLLDDNTIKLIPLLTEEEKKKLEKAIEEINEKYTNKNPFTLIDNMKYIKRTKNLSKEEFLELLKKLIKKYNALEDTEIPENADIKELLKLLYESALKNKENNDPEFDKSKLNYKYLNDIIFNN	20.838264290915934	0.17747052707674538	47.29404067993164	0.2703685462474823	22.444507598876953	nan	10000.0
monomer-300-nr2-6_result_0	17	SEEKKEKEELEKQRELAKKLAPLIKEKSIEIRKKVESATSKSKAILEAVLYVVYRAELVKKYTDKKDEPLKELIEKIIEEVAKENPEIPEEEAKDSTIVELTNLYLEIKELEENEESDKKNKLTPEEAKYLAKQLEFDFLTTLYKEYVKNKKLPIELYKAYLLSRLIELQEENIIPLLLLPNNELLEVPPLTEEEIEKLKEAIKILREKYNNKNPFTLIINAEIVEKYEKLTKEEFLEYLKEEIKKYNALEDTEIPENANIDELLKLLYLSEKKNPKNDDKPLDKSLFDWKYLNDLLFTE	11.989652244307903	0.4229303665473994	54.541202545166016	0.4991934895515442	17.771251678466797	nan	10000.0
monomer-300-nr2-6_result_0	18	EKEKEEKKKKEEMLKITEKLKEEIQKKQIEIRELVTETTSKSKAILLAVLYAIYTAELVKEYSDKKNKPLEEILKEIRKYIAEKNPEIPKEEAENSSIVKLLNLYLEIKKLEENKDSDEKNKLTPEERYYLAKQLRFHFLSTLFKEYIKAENLPIEVYKAYFLSKLIELQEKNIIYPLLTKNNELILIPELTEEEIEELKKAIKIIAEEYSNKHPFLLIINAEIKKRYEKLTKEEFLEWLKEEIKKYKAVLDKEIPENADIETLLKMLYEAYLKSKEINDKPINKDLLNYKHLNDIIFNE	20.722282047736208	0.21132289594521603	45.09794616699219	0.25042518973350525	22.768274307250977	nan	10000.0
monomer-300-nr2-6_result_0	19	EEEKEKEEKREKMLKLIEKLKDEIQKKSIEIRKLVTSATSKSKAILIAIYYVIKSTELIKKYSSKKDKPLKEIIEEKLEYAAKNIPEIPEEEAKNSTIKKLLDLYLEIKELLENKDSDKKNKLTPEERELLAKQLLFDYETTLIKEFIKAENLPIEIYKAYFLNKLIKLQKENIIYALLLKNNELKLIPELTEEEIKKLKEAIKKINEEASNKHPFTLILNMEYIEETENLSKEEFLEKLKKLIKEYKALKDTEIPENADIEELLKLLFEEYLKSKEINIPKIDPSLFDYKYLNDLIYNE	16.709387712632626	0.3247489632336049	43.41905212402344	0.29478442668914795	21.357912063598633	nan	10000.0
monomer-300-nr2-6_result_0	20	MKEEEEKKKLEKQKELIEKLKEEIQKKSIEIDKLIKEVTSKNEAILRAIYYVIKTADLVEEYSDKKDKPLKEIYDEILKEVAESVPEIPKEAAENSEIKKILDLYLEIKELEKRKDSDNKNKLTPEERLLLAKQLEFHFLSTIFKEYIKSKKYPIEIYKAYFLSKLIELQKENIIYALLLPDNTLKLIPLLSEEEIEKLKKAIKEISEKYARKHPFLLIVNAEILKNEEKLTKEEFLEKLKEWIKEYNAVKDKEIPENADIYELLKMLFKAELEDDENTDKPFDPSKLDYKYLNDLIFNN	19.349989539129844	0.21180823863805268	47.0461311340332	0.25055748224258423	21.936777114868164	nan	10000.0
monomer-300-nr2-6_result_0	21	MEEEEKKKKLEEMKELIEKLKPLIQEKQIEIRKLITEVTSKNEAILRAIYYVIKATEYVYKYSDKKDIPLEELAKEYLKWVAENDPNIPKEAAENNEIVKLINLYLEIKKLEENKDSDEKNKLTPKERYILAKQLRFHFLSTLLKEYIKSKKLPIEIYKAYFLSELIKLQKENIIYSLLLDDNKLLLIPLLSEEEIEKLNKAIDEIAEKYSPKNPFLLLLHMEYIEKRENLSKEEFLEKLKERIKKYNTLQDIEIPENADIETLIKMLYEAELKNKENNDEPFDPSKLNYKYLNDLIFTN	9.120581119109675	0.5606225280844833	57.765323638916016	0.5080540180206299	17.021961212158203	nan	10000.0
monomer-300-nr2-6_result_0	22	MEEEEKKKKEEEQLELAKKLAPLIREEQIKLRKLITETTSKSKAILDAIYYVIKATDLVQKYSSKKNEPLEELAKKILEWAASKNKEIPKEDAENSSIKKLIEKYLEIKKLKENKESDKKNKLTPEERKYLAEQLEFHFLSTLFKEYVKARKLPIEWYKAYYLSRLKELQDKNIIPLLLLDNEELVEYPPFSEEEKKEFDKAIDKIIEEYSLSHPFMLIEAMEYIERKENLSKEEFLEKLKELIKKYKTVEDIEIPENADIETLLRMLYEAELKNDKITDKPFPEDLFNDKYLNDLLFNK	1.3101248401320453	0.9669865313330303	78.180419921875	0.8657963275909424	6.033617973327637	nan	10000.0
monomer-300-nr2-6_result_0	23	EEEEKKKKELEKMKKLNEKLAPIIKEKQKEITKLVTETFSKSKAILRAVYYVIKRTKYVKEYTDKKDKPLKELIDETLEEVAKEDKEIPKEAAENNEIKKLLDLYLEIEELEENKDSDKENKLTPEERYLLAKQLRFHFLSTLYKEYVKAEKLPIEHYKAYFLSKYIKLQKENIPYLLLLKDNTLVEIPPLTEEEIEKLKKAIKEINEKYSNKNPFTLLDNMEYIKETENLTKEEFLEKLKELLKKYKALLDTEIPENADMDELIKLLYLAELKSDKNDDPPFPESLLDYKYINDLIFND	3.941086526803964	0.8809945043654005	68.8170166015625	0.7759444713592529	8.634203910827637	nan	10000.0
monomer-300-nr2-6_result_0	24	EEEKEKKEKLEKELKRVEKLKDIIKEESIKLDKLINEVTSKSKAKLEAILYVIYTAELVKKYTSKKDEPLEEIYKKILKEVAEKNKKIDKEDAENSSIVKIINTYLEIKKLKENKDSDEKNKLTPEERYLLAEQLEFHYLSTLYKNYIKANKLPIEHYKAYFLSKLIELQEKNIIYALLLPNNELKLIPPLTEEEKEKLKKAIKKIAEEYSKKNPFLLIINMEIIEKYEKLSKEEFLKKLIEEIKENNTVLDIEIPENADIETLLNMLYESSLKSDENNDKPFDPSLLDYKYLNDLILKN	15.782665387367636	0.3593862852252913	41.50483703613281	0.25731372833251953	22.318506240844727	nan	10000.0
monomer-300-nr2-6_result_0	25	EEEEEEKKKLEKEREINKKLAPKIQEKQIELRKLIEETTSKSEAILRAIYYVIKSTEYIKKYSDKKNEPLEKIIEEILEYVAKTDSKIKKEDAENSKIKELLNKYLEIKKLEENKESDEKNELTPEERKRLAKQLRFHFLTTLFKQYVKARKLPIEIYKAYFLSRLIELQEENIIYLYLTDDNELVEIPLLSEEEKEKLLKAIEEISEKYSLKNPFTLIEHMEIIERREKLSKEEFLERLKELIKKYNTLLDTEIPENADIETLLKLLYEAELKSKEITDPPFDPSKLNYKYLNDIIFNK	13.82309806712988	0.466497527786183	61.60157775878906	0.6218465566635132	15.515005111694336	nan	10000.0
monomer-300-nr2-6_result_0	26	EEEEEKKKIYEENLKLIEKLKDDIKKESIKIKKKIKEVTSKSKAKLEAILYSIYSTEYISKYSSEKNKPLKEIIEEVRKIAAEKNKKIKKEDAENSEIKEILDLYLKIKELKNNKDSDKKNKYTPEERYLLAKQLEFHYLTELFKEYVKAKKLPIEIYKAYYLSRLIELQKENIIYALLLDNNELKLIPPLSEEEIEKLKKAIDEINKEYSLKNPFTLIISMEYIERTENLSKEEFLKKLKELIKKYNALLDIEIPENADIKTLLEMLYEAELKNDKIDDKPFDPSKLNYPYLNDLIYKN	10.38027574550092	0.646854872807426	60.56037521362305	0.6288014054298401	14.061055183410645	nan	10000.0
monomer-300-nr2-6_result_0	27	KEEEEKERKREEQLKLIEKLKPEIQEKQIKIRKLIESTTSKSEAKLEAILYVIYSTEYISEYSKEKNTPLRELAEKIIKEVAEKNKDIDEEDAKNSSIVEIINLYLEIKELLENKKSDKKNKLTPEEAYLLAKQLEFHFLSTLFKNYIKSKKLPIEWYKAYFLSRLIELQEENIIYALLLDNNELKLIPELTEEEKEKLLKAIREIVEKHSLKNPFMIIVAAEIKKRFEKLTKEEYLEWLKETIKKYNALSDTEIPENADIKTLLKLLYEESLKNKKINDKPFDPSKLDYKYLNDLIYKN	17.383747453884677	0.25571248576106786	49.23198699951172	0.3575668931007385	19.858409881591797	nan	10000.0
monomer-300-nr2-6_result_0	28	EEEKKEKEILEKQKELIEKLKDDIKKKSIEIRKLIESTTSKSEAITRAILYVVETVDRVYKYSDKKDKPLEELAKEVIKWAAEKDKKIPKEAAENSEIVKLVNLYLEIKKLEENKESDKENKYTPEEAKLLAKYLRFHFLTTLYKEYVKNKKLPIEIYKAYLLTRLLQLQDEKIIYPLVLDNNEIKLIPLFTEEEKEKLKKAIETINENYSLKNPFTLIIHMDYIEYTKKLSKEEFLEKFKELAKKYNALKDTEIPENANIEELLKLLYEAELEDDEINYPKIDPSLFNYKYLNDLIFPN	24.933733884060608	0.12204041090165887	43.922821044921875	0.3145145773887634	21.56348419189453	nan	10000.0
monomer-300-nr2-6_result_0	29	MEEEEKKKILEKQKELIEKLKPKIQEKSIELRKKIESVTSKSEALLDAILYVIYTSEYVQKYSDKKNKPLKEIIEEIRKEAAEKNKEIPKEAAENSEIVELLNTYLEIKELLENKESDKKNELTPEEAYLLAKYLEFHFLTTLFKQYVKARKLPIEVYKAYYASRLIELQKENIIYPLLLPDNTLKLVKPFTEEEIEKLKKAIEKISEEYSKSNPFLLIVNAEIREKYENLSKEEFLEWLKEEIKKNKALEDTEIPENANIYELLKMLFEAELKNKKNNDPPFDPSLLDIKDLNDLIFPE	3.383204043160861	0.8397511778602368	65.98672485351562	0.6923279762268066	11.981461524963379	nan	10000.0
monomer-300-nr2-6_result_0	30	MKEEEEKKILKKQEELNEKLAPIIKEEQIKLRKLIEETTSKSEAILEAILYSIFRAEYVKKYSSKKNEPLKEIIDKIREEVAKENPKIPKEEAENSSIKKLLDKYLEIQELKERKDSDEENKLTPEERYILAEQLEFHFLTTLVKRYVEARKLPIEWYKAYFLSRLIELQEKKIIPLLLLPDNKLVKVPPLSEEEKEKLKKAIEKIAEEYSKSNPFTLILNAEIKERTEKLSKEEFLEWLKEEIKKNKALLDTEIPENADIEELLKLLYLAELKSKKNNDPPFPKSLFNYKHLNDLLFTE	9.654723261343955	0.5936481066176681	67.10552215576172	0.6796345710754395	13.121491432189941	nan	10000.0
monomer-300-nr2-6_result_0	31	SMMEEKEKKLEKMKELAEKLKEKIKKESIEIRKLVESVLSKSEAILRAVLYVIYTTELVKKYSSKKDKPLKEIVEEVRKWVAEKDKSIPKEAAEDSEIKKLLDKYLEIKELEENEESDKENKLTPEERKYLAKQLRFHFLTTLYKQYIKSKKLPIEIYKAYFLSKLIELQKENIIPLILLPNNELKEVPPLTEEEIEELKKAIKEIREKYSLKNPFELIINAIIIENEEKLSKEEFLEKLKEWIKKYKTVLDMEIPENADIETLLKMLYEAELKNDKNDNPPFDPSKFNYKHLNDILYKN	12.308771060636131	0.5705692919632932	68.42680358886719	0.7074941396713257	11.220768928527832	nan	10000.0
monomer-300-nr2-6_result_1	0	MNFMLFQLKNDLLIIYYSKTKSNVPLSSLPSLENAIEPISEEEIPKPKSPEEMKKIISKNPKYKEIYEKVIKPLFPDLDFAKFFYEFLKIIKKTLEEYEKKASKLSEDDDVLFEFIFVKLPFPEVIKKNIAEVFLIIVRTLNSPVKITKYYIYSTDPKAQEYLNKNIIKEEIIESKDNIIVITFKYSDKKKDTYYTVLVDLKNARSYFFKSSSSEKPKVIIKKVNDKEVAEVILSNNWKLYIRNIKNKPYNYIEIPIIAKPNNNQLIFIYNNEEFISPENKTQLEALNEFYKWYEEKYNK	7.775441826244126	0.5580298116693722	50.768131256103516	0.4159669280052185	18.052452087402344	nan	10000.0
monomer-300-nr2-6_result_1	1	MNYIIFQLKNDILIVYYAKTTEDIPLSKIPSLENSIEPIYEEEIPEAKSPEEMKEKISKDPKYQEIYEKVIKPLFPNLDFAKFFYELQKLIKEVLEEYEKKAKPLKPSEPVLFEFIFVKLPFPEIIEKNLSESFLIIARTLNSPVKIPKYFIYSTDEKALEILKKKIIPEKIIISEDNIIVITFKYDDEKKITLYTVIVDLNNSKSYFFKSDSLELPKVETKKINDKEVSIVNLSNNWKLYLLNNDNSPYNFNEYDIISKPNNNQYIFIINNEEYISKENKTLLESLKELEKYLNKKYSS	8.890748171773586	0.608198224563466	60.10075759887695	0.5893330574035645	13.569719314575195	nan	10000.0
monomer-300-nr2-6_result_1	2	MNYMIFQLKNELLIVYYAKTKSNIPLSQIPSLENAIPPIPESEIPEPKTPEEMKKALSKDPKYQEIYEKVIKPLFPDIDFAKFAYEFLKWIKETLKLYEEKAKPLSEDEPVLFEFIFVLLPFKEIIEKNMAESFLIVSRTLNSPVKVITYKIYSTNPEAEKLLKENIIKEEIIYSEDNKIFITFVYDNKKEKTYYAVLIDLEEARSYFFKSKSDKKPKVEIKKINDKEVMNVYLEKDWKLYLLNNKNEKKNFIELDVIPKPDKNQLIFIYENKEYISPENKTQYEALKELDKLLDKIYSS	1.7571558972992398	0.9483622055779293	66.95954132080078	0.7467517256736755	9.78449535369873	nan	10000.0
monomer-300-nr2-6_result_1	3	MSFIIFQRRNDLLIVYYSKTKSNIPLSSIPSLENSIEPIPESEIPKPKSPEEAKEKLSKNEKYKEIYEKVIKPLFPNIDFAKFYYELQKLIKKALEEYEKKAKPLPESEDVLFEFIFSLFPFPEIIKKNIAKTYLIIVRTLNSDVKVIKYYFYSENEEAKEYLEKNIIPKKIIYSEDNIIVITFVYDDNKKKTYYTVIIDLNNARSYFLKSESNEEPKVIIKKINDKEVAEVLVSKNWKLYLLNNNNSEYNFKEYEIIPKDDNNQLIFIINNEEFISEKNKTQLESLKELDEYLNKKYSS	1.6401257170109462	0.947547595087284	70.34660339355469	0.7931268215179443	8.914616584777832	nan	10000.0
monomer-300-nr2-6_result_1	4	MDFIIFQLKNDLIIIYYVKTTSDVPLSQLPSLENAIEPIYKEEIPEAKTPEEMKKKIEKDPKYQEIYEKVIKPLFPDLDFAKFFYELQKIIKEYLEELEKKAKPLPPSQSVAIEFIIVRFPFEEVIEKKKADTYIIIARTLNSPVKVPKYYFWSSDEEVQKYLDKNIIKKKIIISKDKRIFITFVYNDNKKNTYYAVLVDLPEAKSYFFKSSSNEEPKVEIKKINDKEKMIVTLSNNWELYILNTKNKEYNFEKIPIIMKPNNNQAIFIYKNKEIISPENKTFYESLKEFIKLKEELENK	6.932477323313672	0.6032681419778191	66.72657012939453	0.707024335861206	11.361939430236816	nan	10000.0
monomer-300-nr2-6_result_1	5	MSYMIFQRKNDLIIIYYVKTTSNVPLSSIPSLENAIEPIPESEIPKPKSPEEAKEKLSKDPKYQEIYDKVIKPLFPNIDFAKFYYELQKLIEEVLKEYEKKAKPLKPSEDVAIEFIIVKLPFPEVIAKNKAEVFLIIARTLNSPVDVTTYKIYSTDEEVQEYLDKKIKKKKIIVSEDNIIVITFEYDDEKKKTYYTVIIDLNNARSYFFKSSSSKEPKVITKKKDNKEITEVILENDWKLYILNTDNKPYNFIEIPVIRKPDKNQAIFIYENKEYISEKNKTFLESLKEFEDFYNKLYSS	20.80429487116503	0.18532254843104384	43.057533264160156	0.3351987600326538	21.748096466064453	nan	10000.0
monomer-300-nr2-6_result_1	6	MNFMIFQRRNDILIIYYSKSKSNIPLSSLPSLENSIEPIPESEIPKAKTPEEMKEAISKNPKYKEIEEKVIKPLFPDLDFAKFYYEFQKLKEKFLEKLEKKAKKLKESDDVLIEFIFVKIPFPEIIEKNKAETILIVSRTINSPVKVPDYYIYSSDPEAQKYLDKNIIKDEIIISKDNIIFISFIYDDNKKKTLYAIIIDLKNSKSYFFKSNSLEKPKVEIKKINDKEVAIVTLSNDWKLYLLNTDNSPYNFIEIPIIPLPNNNQAVFIYENEEYISPENKSFLESLKEFEKKYNEKYNK	8.880018505115657	0.6572249464327339	66.13801574707031	0.7320125699043274	11.81328296661377	nan	10000.0
monomer-300-nr2-6_result_1	7	MNRMIFQLKNDILIVYYVKTKENFPLSQLPSLENAIEPIPESEIPKAKTPEEMKKAISKNPKYQEIYEKVIKPLFPDLDVAEFFYELQKIIEKALAEYEKKAKPLKPSEDVAFEFIFVLFPFPEVIEKKKAKVFLIVVRTLNSPVKIPMYYFYSTDPEVQEYLDKRIKPKKIIISKDNIIVITFVYDDEKKKTYYTVIIDLNESISYFLRSSSSEEPKVEIKKVNDKEVAEVIVSNNWELYLLNNKNKEYNFIPIPLTRKPNNNQLVFLINNEEFISPPNKTFLESLKELREYLDKKYSK	1.8602366228473703	0.9484415271387582	70.12599182128906	0.7748861908912659	8.986271858215332	nan	10000.0
monomer-300-nr2-6_result_1	8	MNFMIFQRRNEIIIIYYSKTKSNVSLSSLPSLENAIEPIPESEIPKPKTPEEAKKLISKDPKYQKIYNEVIKPLFPNLDFAKFYYEFLKLIEKYLKELEKKASPLKESDDVLIEFIFVKLPFEEIIKKNLAETYLIVARTLNSPVKVTTYYIYSSNKEAQEYLDKNIIKKEIIESKDNKIFISFEYNDNKKKTYYSVLIDLEKSRSYFFKSNSSKKPKVIIKKKDDKEIMEVILDNDWKLYILNNENEEYNFIELDIKSLPDNNQLVLTYKNKELISPKNKTQYEALIEFEEEYNKLYNS	2.4388909149522844	0.8951233287960277	59.80621337890625	0.614822268486023	12.981335639953613	nan	10000.0
monomer-300-nr2-6_result_1	9	MSFKIFQLKNDLIIVYSVKTKENVPLSSLPSLENAIKPIPESKIFKAKTPEEAKEALSKDPLYQEIYEKVIKPQFPDIDFAKFYYELQKIEKKALEEYEKKAKKLSPEDSVAFEFIFVLFPFPEIIKKNKAKVFLIVVRTINSPVKVPMYYFYSTDPEAQKYLDKNIIPEEIIISEDNRIVITFKYNDKKKTTYYTILIDLNESTSYFFKSDSDKKPKVITEKVNDKEVSNVLLEKDYKLYILNNKNKPYEFKEIEIIPLPNNNQLVFIYDNEEFISEPNKTQYEALKEFREKLNKKENE	2.135586097903291	0.922169227381154	68.72518157958984	0.7678684592247009	9.420699119567871	nan	10000.0
monomer-300-nr2-6_result_1	10	MSFIIFQRRNEIIIIYYSRTKKNVSLKDIPSLENAIEPIPESEIPKPKTPEEAKEKIEKDPKYQEIRDKVIKPYFPNLDFAKFYYEFLKIIEEALKKYEEKASKLSPEEDVLFEFLIVRLPFPEVLEKNKADTFLIVVRTLNSPVKIPIFYIYSTDEEVQEYLKKNIKKEPIIISKDNRIFIQFTYDDNKKTYYYAVIIDLNKARYYFFRSTSSKKPKVIIEKKDDKEVMKVILDNDWTLYIPNYENSEYNFIEIPVIMKPNNNQAIFLYENKEYISEENKTFLESLDEFYEFYEKKYSK	4.523657748158312	0.8615769705888969	65.2046127319336	0.7549896240234375	10.540841102600098	nan	10000.0
monomer-300-nr2-6_result_1	11	MSYMIFQKKNELLIVYYVRTKSNVPLSSLPSLENSIKPIPEEKIPKPKTPEEAKEKLSKDPTYQEIYEKVIKPLFPDLDFAKFYYELQKIIKEFLKKYEEKASPLPESESVAIELIFTKLPFPEVIEKNEADTFLIVVRTLNSPVKVPDFYIYSTNENVQKYLDKNIIKKKIIISKDRRIFITFVYNDKKKNTYYAVLIDLNESTSYFFKSDSSKEPKVEIKKIDDKEVMNVYLENDWKLYILNNENKPYEFIEIDVIMKPNKNQAIFIYENKEFISPENKSFLESLKEFRKWYNEKYSK	1.830498855603594	0.9354691903276858	74.13636779785156	0.8135989904403687	7.833164691925049	nan	10000.0
monomer-300-nr2-6_result_1	12	MNFIIFQRKNDLLLIYYAKTKSNIPLSQLPSLENSIEPIPESKIPKPKTPEEMKELISKDPIYQKIKEEVIKPLFPNLDFAKFFYELLKLIEKYLKEYEEKAKKLSPDEDILIEFIIAKLPFEYVIEKNKAEVYLIVARTLNSPVKVPKYYIYSSDEEVQKYLNENIKKEEIIISKDNIIYISFVYNDKKKNTYYAVIIDLNNSKSYFFKSDSSKKPKVEIKKINDKEIAIPILENDWKLYLLNNENKPYNFKEYPIKRLPNNNQLVFLINNEEYISKPNKTQLESLKELEKYLKEKYSK	2.8963553370985533	0.8933496118332757	70.67388153076172	0.7991746664047241	8.914105415344238	nan	10000.0
monomer-300-nr2-6_result_1	13	MNFMLFQLKNDLLIIYYSRTTSNVPLSSLPSLENSIEPILEEEIPKPKSPEEAKKLLSKNPKYQEIYEKVIKPLFPNLNFAEFYYELQKLIEKTLKEYEKLASPLKPSDDVLFEFIIVKLPFPEIIEKNIAETFLIISRTLNSPVKVTKYYIYSTDKKAEEYLKKNIIKKDIIISKDNKIVITFKYNNEKENYYYTVLIDLNESKSYFFKSSSDEKPKVITKKINDKEVTEVILSNNWKLYIPNFNNKENNFKEYDIKMEDDNNQAIFIYENEEYISEKNKTIYEALKEFDKLLNEKYSK	10.04970414680075	0.4603450433148264	48.749969482421875	0.4246199131011963	19.575515747070312	nan	10000.0
monomer-300-nr2-6_result_1	14	MSFMIFQLKNEIIIIYYSKTKSSVSLSQIPSLENAIEPIPESEIPKPKSPEEAKELISKDPKYQEIKEKVIKPQFPNLDFAKFYYELLKLIDEYLKLLEEKAKPLSPEDSVLIEFIIVKLPFPEVIKKNKADTYLIIARTLNSPVDVTTYYIYSTDPEVQEYLKKNIIKKKIIVSKDNIIVITFEYNDEKKNTYYAVIVDLNNSTYYFLKSESSEEPKVETKKIDDKEVTIVTISNNWTLYIPFNKNEKNNFIPIKVIMKPDKNQAIFIIDNEEYISPKDKTFLESIKELLEYLNKKYNK	1.74455801488719	0.9426418621807846	72.96101379394531	0.8194060921669006	8.314846992492676	nan	10000.0
monomer-300-nr2-6_result_1	15	MSFMIFQLKNNLLIVYYVRTTSNVSLSQLPSLENSIEPIPESEIPKPKTPEEAKKLLSKNPKYQEIYEKVIKPLFPDLDFAKFYYELLKIIEEFLKEYEEKASPLPPSESVAIELIFVRFPFPEVIKKNKADTILIIARTLNSPVKVTKYYFYSTDEEVQKYLDKNIIKKKIIESEDNIIFYTFEYNDNKKKTYYAVLVDLNKASAYFFKSSSSELPKVEIKKINDKEVMIVKLSNNWKLYLLNNKNSKYNFKEIPITPLPDNNQLVFEIDNEKFISEKNKTYLESLIELEKFLNKKYSS	7.481490223173198	0.617605397964033	64.57987976074219	0.6706963181495667	12.911566734313965	nan	10000.0
monomer-300-nr2-6_result_1	16	MNFLIFQRRNELLLVYYARTTKNVPLSQIPSLENAIPPIPESEIPKPKTPEEAKEKLSKDPKYQEIYEKVIKPLFPDIDFAKFYYELLKIIEKFLKEYEKKAKPLTPEEDVLIELIFAEIPFPEVIAKNKAKTFLIVARTLNSPVKVPTFYFYSTDPEVQEYLNKRIIPLPIIISEDNIIFISFKYNDEKKDTYYTVIIDLPEATYYFFKSSSSELPKVITKKINDKEVSIPILSNNWKLYLLNSENSEKNFIEIPIKMLDDNNQAVFLYNNKEIISEPNKTFLESLKELRKFLDSLYSK	6.541384855309108	0.7857402571693531	58.06243896484375	0.6434894800186157	13.221811294555664	nan	10000.0
monomer-300-nr2-6_result_1	17	MSYLIFQRKNDLIIVYYAKTKSNVSLSSIPSLENSIKPIPESEIPEVKSPEEAKEKLSKDKKYQEIYEKVIKPLFPDIDFAKFYYELQKLIKEFLKELEKKAKPLKESDDVLIEFIFALLPFPYLIEKNIAKSILIVARTLNSPVKVPKFYIYSENEEAQKYLDKHIKKKEIIISKDNIIVITFEYNDEKKTYYYTVIIDLNNAKSYFLRSESPEKPKVEIKKINDKEKAEVYLSNNWKLYLLNNENKEYNFKEYDIIMKPDKNQAVFIIENEEYISEKNKSFLESLKELDKYLKEKYSK	1.9524754428086997	0.9384156848119595	72.56079864501953	0.8279305696487427	8.03676700592041	nan	10000.0
monomer-300-nr2-6_result_1	18	MSKIIFQLKNDILIIYYSKTKENVSLKDIPSLENAIEPIPESKIPKPKTPEEAKKLLSKDPIYQEIYEKVIKPLFPNIDFAKFYYELQKLIKEFLKEYEKKAKKLSEDEDILIEFIFVLFPFPEVIKKNKAETYLIVSRTLNSPVKVPKYYFYSTDEEVQKYLDENIIKKDIIISEDDIIFIHFIYDDKKKKTYYAIIIDLKNAKSYFLKSDSSEKPKVETKKINDEEKTIVYLSNNWKLYLLNSENKPKEFKEYDIIAENNKNQLIFIIDNEKYISEENKTQLEALKELDKFLKEKYSK	6.440635761673451	0.7491507671174324	57.98003005981445	0.6003289222717285	14.663122177124023	nan	10000.0
monomer-300-nr2-6_result_1	19	MSFLIFQRNNDLLRVYYSRTKKNFPLSKLPSLENAIKPILEKDIPKAKSPEEMKEKISKDPRYQEIYEKVIKPLFPNLDFAKFYYELQKLIEKFLKEYEKKASPLSEDEDVAIEFIFTKIPFEEVIKENKAEVILIVARTLNSPVKIPTYYFYSTDPEVQKYLDEKIKKLKIIISEDDIIVITFKYDDKKETTYYTVIIDLKNSKSYFLKSKSDKLPEVKTEKINDKEVTIVKLSNDWKLYILNNNNKKYEFIEIPIKVKPNDNQLIFIYKNEEIISEENETFLEAIKKFDELYNKKYNK	6.362133457439057	0.6636037240146232	63.248634338378906	0.6949312090873718	12.961658477783203	nan	10000.0
monomer-300-nr2-6_result_1	20	MSFLIFQLRNDLIIIYYSKTKSSVPLSSLPSLENSIEPIYEKEIPEAKSPEEAKKKLSKDKKYQEIKEKVIKPQFPNLDFAKFYYELQKLIKEILKEIEKKSSKLSESESILIKLIITKLPFPEVIEKNKADVFLIVASTLNSPVKVTTYKIWSTDEEAQKYLDKNIKKKEIIESKDNIIFIYFEYNDNKKTTYYAVIIDLKNARSYFFKSSSSEKPKVEIKKINDKEVAEVYLSKNWKLYILNNENKPYNFIEIDVEPKNNNNQYIFTYKNKIIKSEENKSFLESLKEFDEFYNKLYSK	14.130955395750277	0.3959150585356765	50.30038070678711	0.3829410970211029	19.70956039428711	nan	10000.0
monomer-300-nr2-6_result_1	21	MSFMIFQRDNNIIKIYYAKTTSSFSLSQLPSLKNSIEPIPESEIPKAKTPEEMKEKISKDPKYKEIEEKVIKPLFPNLDVAKFFYELQKLIDEYLKELEKKSSPLSPSQSVAIEFIIVKIPFDEIIEKNISESYLIVAHTLNSPTKVTTYKIYSTNPEAQKILDEKIIPKDIIISKDNKIFITFEYNNNKEKTYYAILIDLKNATSYFFKSKSSKKPKVKIEKINDKEVMKIILENDWKLYILNDDNEKYNFIEIDVIKKPDDNQYIFIINNEEYISPKNKTLYESLLDLEKLLNKIYNS	1.838387849781368	0.935642107877732	74.46480560302734	0.8222208023071289	7.831820011138916	nan	10000.0
monomer-300-nr2-6_result_1	22	MSFMIFSLRNEILEVIYARTKSNFPLSKIPSLENSIEPIPESEIPKPKSPEEAKELIEKDPKYQEIYDKVIKPLFPNIDFAKFYYELQKLIDEALAEYEKLAKPLSEDEDVALRFLFVPLAFPEVIEKNMAETFLIVVTTLNSPVKVPKYYIYSTDPEAQKLLDKRIKKKKIIISEDNKIVITFEYNDEKKTTYYTVLIDLKNSTFYQFKSESKKEPKVEIKKINDKEVAIVKLSNDWKLYILNSENSPKNWKEIKVISKPDDNQLIFIYDNEEFISKKNKTYYEALKEFEKLYKERNSK	8.710836740031544	0.5795356717308415	56.4873046875	0.5797491073608398	15.373169898986816	nan	10000.0
monomer-300-nr2-6_result_1	23	MNFLLFQLNNEIIRIFYSKTKSNVSLSSLPSLENSIEPIEEKDIPKPKTPEEMKEKISKDPKYQEIYEKVIKPKFPNLDFAKFFYELLKWIEEALKKYEEKAKPLSPDESVLFEFIIVKLPFPEVIKENKAETFLVVIRTLNSDVKITTYKIWSSDKEVQEELEKRIKKKEIIESEDNRIVITFEYNDEKKNTYYTVIIDLNNSKYYFLKSESSELPKVEIKKINDKEIMEVLLSNNWTLYIPNSENKPNNFIPIPIKSLPDNNQLIFTYNNEEFISPKNKTQLESLEEFDKLYNKRYSK	1.910061839240692	0.9337107904898365	75.4073715209961	0.8496717214584351	7.5751848220825195	nan	10000.0
monomer-300-nr2-6_result_1	24	MSFIIFQRNNSLLRIYYSRTTSNVPLSSLPSLENAIPPIPESEIPKPKSPEEAKKLLSKNPKYQEIYEKVIKPLFPDIDFAKFYYEFLKWIDEYLKELEKKAKPLSPSEPVLIEFIFTLLPFPEIIEKNLAKSFLIVARTLNNPVDVTTYKIWSTNEEAQKILDKQIKKLPIIVSKDERIFITFAYNDEKKTTYYTVLIDLKEAISYFFKSSSPELPKVETKKINDKEVSIITLSNNWKLYILNVENEEYNFIEYDITVKDNNNQLIFLYENKTYISPENKTFYESLKEFRKLYEKIYSS	20.30789504756395	0.1922108801032915	36.54679489135742	0.26291146874427795	23.558483123779297	nan	10000.0
monomer-300-nr2-6_result_1	25	MSFMLFQLKNDLIIIYYSKTKSNFPLSKLPSLENAIEPIPESEIPKPKTPEEAKKLLSKNPKYQEIYEKVIKPQFPNLDFAKFYYEFLKLIEEYLKEYEKKSKPLSPEESVAIEFIFVLLPFPEIIEKNKAETFLIVARTLNSPVKVTKYYIYSTDKEAQEYLDKRIIPKEIIISEDDIIVINFVYDNEKEKTYYTVIIDLKNSKSYFFKSSSPEKPKVETKKVNDKEVTTVTLSNNWKLYLLNNKNEKKNFKEYDVTVKPDNNQLIFKIDNEEFISKKNKTQLEAILELEKFLNEKYSK	1.3975740085634922	0.9614672616997598	67.96580505371094	0.7408295273780823	9.61798095703125	nan	10000.0
monomer-300-nr2-6_result_1	26	MNFIIFQLNNDIIRIYYAKTKENVPLSSLPSLENAIEPIKEEEIPKPKTPEEAKKYLEKNPKYQEIYEKVIKPQFPDLDFAEFYYKLLKIIEEALKEYEKKKSKPKESEDILLEFIIVKFPFPEILEKNKADTYLIIVRTLNSDVKVPKYYFWSSDPEAQKYLDENIIKKEIIISKDDIIFVTFEYNDKKKKTYYAVIIDLKNSTSYFLKSSSPEKPKVEIKKINDKEVMEVYLSNNWQLYLLNNKNEKYNFTPYNITVKDDKNQLIFEYKNEKYISPKNKSFLESIKELKKLLDEKYNK	2.9990452147232474	0.8840995604892266	63.00431442260742	0.6527940034866333	12.692095756530762	nan	10000.0
monomer-300-nr2-6_result_1	27	MNHIIFQRKNNLLIIYYSRSTSSVSLDSLPSLENAIEPIPESEIPKAKSPEEAKEKLSKDPKYQEIKKKVIDPLFPNLDFAEFYYEFQKIIEEALKKYEKLASPLSPSESVLFEFIFVRIPFPYIIEKNISETFLIVVRTLNSPVKVPTYYIYSTNKEAQEYLDKHIIPKEIIISEDNKIFIHFEYNDEKKKTYYAILIDLNEAKSYFFKSESSKKPEVKTEKINDKEVMKVYLSNDWKLYLLNSENEPYNFKEYKIIAKPDKNQYIFIINNEIYESEKNKTFLESLKELDKLLNKKYSK	2.2734931061470407	0.9236495123237615	68.96228790283203	0.7405703067779541	10.607986450195312	nan	10000.0
monomer-300-nr2-6_result_1	28	MSFMIFQLNNDILRIYYVKTKENVPLSSLPSLKNSIKPIPESEIPKAKTPEEAKEKLSKDPKYQEIYEKVIKPLFPNLDFAKFYYELQKLIEEYLKEYEKKASKLKESESVAIEFIFVKLPFPEVIEKNIAETYLIVSRTINSKVKVPSFKIWSTDPEAQKILDEKIKKEEIIISEDKIIVISFVYNNDKENTYYTVIIDLKNSKSYFLKSKSSEKPKVETKKIKNEKKTIVKLSKNWKLYLLNVKNKKYNFKEYDIIPKNNDNQLIFEINNEKYISEENKTYLESLKELDEYLNKKENE	1.914263282674527	0.9411667161285341	66.66610717773438	0.7500200271606445	10.235692024230957	nan	10000.0
monomer-300-nr2-6_result_1	29	MNFVIFQKNNDIIKIIYVKTKENVPLSSLPSLENSIKPIKEEEIPEAKTPEEMKEKISKDPRYQEIIEKVIKPYFPNLDYAEFFYELQKIIKEVLKKYEEKAKPLSENESIAIEFLIVKLPFEEVIKENKAEVFLIVARTLNSKVKIPTYYIYSTDKEVQEYLDKNIKKKKIIISKDNIIVITFEYNDNKKTTYYTVIIDLKESKSYFFKSNSKKLPKVETKKINDKEVSEVILDNDYYLYILNVENSKYNFKKIKITPKNDKNQLILEINNEKYISEKNKTYLEALKEFYKRYKEKNSK	7.225389071606772	0.6335690583183631	67.81280517578125	0.7074273824691772	11.57586669921875	nan	10000.0
monomer-300-nr2-6_result_1	30	MNYMIFQRKNNLILIYYVRTKENVSLDQIPSLENAIPPIYEEEIPKPKSPEEAKEKIEKDPKYQEIREKVIKPYFPNLDFAKFYYEFLKLIEEFLKEYEEKSSKLSENDSIAIEFIFVKFPFPYVIEKNLSDVFLIVSITLNSSTKVPKYYFYSTNEEAQKYLDKNIKKKEIKISKDNIIVITFEYNDKKKTTYYTIIIDLNRAESYFFKSDSPEKPKIIEKKINDKIVSEVILKNNYKLYILNSENEKYNYKEYNITSKDNNNQLIFEIDNEIYESEKNETQLESLKKLLDYLKKKYSS	2.364628594790621	0.9043218484958399	61.75680160522461	0.6726061701774597	11.925113677978516	nan	10000.0
monomer-300-nr2-6_result_1	31	MNFIIFQRKNDLIIIYYSKTKSNFPLSKLPSLENSIEPIPESEWFKAKTPEEAKKYYEKNPKYQEIYEKIIKPMFPNLDFAKFFYELQKLIEKYLKEYEKKSSKPSPEESIAIEFIFTKLAFPEVIEKNIADVFLIVARTLNSPVKVTTYYFYSTNPEAQKLIDEKIIPEKIIVSEDDIIVITFKYNDNKKITYYTVIIDLKNSKSYQLKSESDEKPKVETKKINNEEKTIVKLSNNYKLYLLNVDNKPYNFEEIPIISKPDNNQAIFIYKNEVLESEKNKSLLESLLELEKYLNEKYNK	2.689463066825841	0.8745339310333602	58.37461471557617	0.6221561431884766	14.306924819946289	nan	10000.0
monomer-300-nr2-6_result_2	0	NFWLTVEILYNWKYPNTYVIKIKTEKITEPIPDAPPYEVKIENPKEPVITKKNVKAYPIASDKTKITIKFLILDDVESELLPPVRVYLIDENNIPWVISVYYLYDREKNTVTLLILISRAEDAIEAENYFSKLFSKPDFKLPPENVENNDPKIKNAFSLLIYIKLKINPETAEIEEITELKTLLYASSEKKEEAKNKLVLSSAFPLKEIPNYPNKNEFLIKVVIVDKKKSKEEVEKDIETTNELAISQAPEKYKEYMKKLAEIFKKEAKKIYEEVVNNPNTPSFTKILENKMIFSVTVNK	1.2270203310599561	0.9668879382297668	75.45028686523438	0.8427489995956421	6.578085899353027	nan	10000.0
monomer-300-nr2-6_result_2	1	DFYLTIEILLNAKHPDVVAIRIKTEKITEPIPNDPPYEVKIENPAEPVTTEKNYKAYPIQSDEQHITIKFRILKDVPKEKPKPVRVYLVDENNNVTVIAVYYLYDKEKNEITVFILITRAKDAIEAVDYFSELFSKEDFELPPKNIKNDNPNIKNSFTLLIYVVLKIDPETAEIKEIKKLETLLFASSDLKEEAKKKLVLSYAYPLKNIPNYKDKNEVLIFVVLINKDDSEEEAEEKLKTAAELYIKHVPEELKPYAEKLAEKFLEEAKKIYKEVVNNPNVPSKSIKTEDNIIFSVHVNK	2.7993661933379266	0.8596501442837077	65.34599304199219	0.7570744752883911	9.440638542175293	nan	10000.0
monomer-300-nr2-6_result_2	2	DFWLTITIIYNAKYPNTYSILIKTEKITEPLPNAPPYEVKLENPAEPIITEKNYEAYPIKSDEQIIEIKFRILEDEEPKKYPPVKVYLIDENNIPTVISVYYLYDKEKKEVIIYIRISRAKDAIEADEEFSKLYSKPDFKLPPENVKLNNPKIKKAFTLLIHVKLKIDPETAEIKEITELKVLLYASEELKEEAKNKLVLASAYPLKNIPNYPNKNEFLINVVLINKNDSEEKVLEDLKTNAELFIKHAPEEYKKYMEKLAEKWIKEMKKIYKEVVNNPNVPSKSIKTEDNRIFYYHVNK	1.2815633597822715	0.9645844398187705	74.83879089355469	0.8515274524688721	6.765777587890625	nan	10000.0
monomer-300-nr2-6_result_2	3	DFILTITIIYNAKYPNTYSVLISTEKITEPIENEPEYKVELKNPKEPVTLEDNVEAYPIASDETVIKISFRILSDEEPKIPKPVRVYLVDENNIPTVISVYYLYDKEKNTITVYIFISRAKDAIKAADYFSELLSKPDFKLPPLDIKNNNPEIKDAFTLLLYIELKINPETAEIEEVTKLETLLYASEEKKEEAKNKLILSFAYPLKNIPNYPKKNEVLINVVIIDKTISEEEAEKLIKTTADLFIKQQPKELQKYFKELAEKFLKEAKKIYKEVVNNPETPSKSIKTEDNTIFSYYVNK	1.586881005926456	0.9518111809578206	76.43783569335938	0.860031008720398	6.408881187438965	nan	10000.0
monomer-300-nr2-6_result_2	4	DFYLTVELLINNKYPNTYVIKISTKKLTEPIPDAPPYTVEIANPKPVVTTKDNVKAQPIASDETHITITFLIRDDVPAEKPKPVRVYLVDENNIPTVISVYYRYDKEKNTITITILIIRDKDAIEMANYFDELYSKEDFKLPPLDIKNNNPKIKNAFALLIYVELKVDPETAKIKEITKLEVLLYASEEKKEEAKNKLVLASAYPLKNIPNFEDDNEWLILVAIIDKSISEEEAEKILKTTAELFIKHAPEKYKEYFKKLAEKFLKEAKKIYKEVVNNPETPSKSIKTEDNIIFYYYVNK	1.3187547041729026	0.9671924203883483	75.55194854736328	0.8537592887878418	6.7118659019470215	nan	10000.0
monomer-300-nr2-6_result_2	5	NFKVTITIIIHSKYPDVYAILIETEKITEPIPNAKPYEVEIENPKEPKITEDNYEAYPIADDETIIKITFIVLDDVPSEKLPPVRVYLIDENNIPTVISVYYLYDKEKNKITIFILIIKEKDAIEMADEFSKIYSKEDFKLPPTDLKLNNPKIKKAKALLIYVELEIDPETAEIKEVTELKTLLYYSEELKEEAKNTLVLSAAYPLKNIPNYEKNNKVLILVVLIDKRDSEEEAKKKIKTAAELFIKHQPEKYKEYFKKLAEKFEKEFEKIYKEVVNNPNTPSKSIKTEDNTIFSYYVNK	1.4710760969510537	0.9593740601302551	77.42610168457031	0.8726751208305359	6.118598461151123	nan	10000.0
monomer-300-nr2-6_result_2	6	DFILTVKILYNAKHPNVYVIEISTEKITEPIPDAPDYTVKIANPAEPVITKDNYIAQPITSDETEITISFRILDDVEPVKPKPVRVILVDENNIPTVIMVYYLYDKEKNEITINIFIIKDKDAIEAAEYFEELLSKEDVKLPLENVKLNNPKIKNSITLLINVTLKVNPETAKIEEITELKVLLYASSEKKEEAKDTLVLSFSYPMKNIPNYEKDNTWLIFVVLIKKSDSLEKAKEDIETAAELAIKHAPEKYQEAMKELAKKFLEESLKIYEEVVNNPNTPSKTIKSEDNIIFSIYVNK	1.119380223715689	0.971682041086433	75.93966674804688	0.8595161437988281	6.444754123687744	nan	10000.0
monomer-300-nr2-6_result_2	7	NFYLKITILYNYKYPNVYAIIIETEKLTEPIPDFPPYEVKIENPKEVVTTKDNVKAQPIASDETKIEIKFLILDDEEPKRYKPVRVYLIDENNIPTVISVYYLYDKEKKEIKILILITKAKDAVKASEEFEKLLSKEDFKWPLENEKLDNPEIKNSFTLAIYVVLKINPETAEIEEVTELKTLLYASEELKEEAKKKLVLSSAYPLKNIPNYPKKNKVLILVVIIDKDISEEEAKEQIKTANELAIKHFPEEYKKYMEELAEKIEKEFLKIYKEVVNDPNTPSKTIKTEDNIIFSYYVNK	1.3922269046843645	0.9598220975936657	70.60538482666016	0.8353030681610107	8.163667678833008	nan	10000.0
monomer-300-nr2-6_result_2	8	DFWLTVTILYNAKYPNAYAIRIKTEKITEPIPDAPPYEVKIENPKEKVITKENYEAYPIASDETKITIKFLILDDEESKIVPPVRVYLIDENNIPTVISVYYLYDKEKKTITIIIAITKAKDSIKAAEYFEELLSKPDFKLPPKDIKLDNPEIKNSFTLLIYVELKINPETAEIEEITKLEVLLYASEELKEEAKKKLVLASSYPLKNIPNYPDKNEFLILVAIIDKNDSDEEKKKILETTAQLFIKHEPEEFQEAMKKLAEKFLKESEKIIKEVVNNPNVPSFSIKTEDNTIFSVYVNK	1.469924278482271	0.9565337288856672	77.09304809570312	0.8768360614776611	6.399686336517334	nan	10000.0
monomer-300-nr2-6_result_2	9	DFILTIEIIINNKYPDTYVIKISTKKITKPLPNLPEYTVEIENPAETKITKDNVEAQPIKSDKTIIKISFIIKKNEKSKFIEPVKVYLINENNIPKVIMVFYLYDNEKKKITIFILIIEEEDAIEMAKEFAKLFSKPDFKLPPEDIKLDNPKIKNAKALLIYVVLEYDPETAEIKKITELKILLYYSEKLKEEAKKKLVLASAYPLKNIPNYKDNNKVLIKVVIISLDDSEEEIKKKIETTAELFISEEPEELKESFKKLAEKFKEEALKIYKEVKNNPSVESKSIKTEDNTIFYYHVNK	2.061024266471694	0.9454003845791678	75.48076629638672	0.8547700643539429	6.991436004638672	nan	10000.0
monomer-300-nr2-6_result_2	10	DFYLTVTIIYDAKYPDTYVIKISTEKLTEPIPDAPPYEVKLEKPAEPVTLADNHTAQPIQSDTQVITIKFLIKDDEPPVLPPPVRVYLVDENNIPTVISVYYLYDKEKNEITLYILITKAKDAIKADDYFSKLFSQPDFKLPPENLDINDPNIKDSITLLVHAVLKIDPETAKIKELTELKTLLYASKEKEEEAKEKLVLSFAYPLKNIPNYPKDNEVLIFVVLISKKDSEEEIKKKIEKAAELAINQAPEEYKPYMEKLAEKFKEESLKIIKEVVNNPDTPSRSIETEDKIIFSVTVNK	15.258910491127272	0.5180099030485567	45.83583450317383	0.4760882258415222	18.09512710571289	nan	10000.0
monomer-300-nr2-6_result_2	11	DMYLTIKILYNAKYPNTYVIEIKTEKITEPLPNAPPYEVKIENPAEPVTLKDNTIAYPIKSDETVIEIKFIIKDDVESEKIPPVRVVLADENNVPIVIMVFYLYDKEKKEITINIFIIRAEDAIEMADELSKILMKPDVKLPLENIKLDNPKIKKAFTLHIHIKLKYNPETAEIEEITELKVLLYASEELKEEAKNKLVLSFAYPLKNIPNYEDKNKVLIKVVLIDKKISEEEALKEIETANELFISHAPEKYKEYFKKLAEEFKKEALKIYKEVVNDPNKESKTIKTENNIIFNVYINK	1.3541459615004057	0.9604066030512475	78.3611831665039	0.8851869106292725	5.617795944213867	nan	10000.0
monomer-300-nr2-6_result_2	12	DFWLKIKILYHAKYPDVYVIEISTEKITEPLPDAPPYEVKISNPKETVITEENYEAQPIASDEVEIEIKFLILKDEEAKFYKPVRVILVDENNIPTVIAVYYKYDKKENTITITILIIKSKDAIKAADYFSEILSKPDTPYPLDDIKNDNPEIKNAFILEIYAKLEIDPETAEIKELTELKVRLYASSELKEEAKKKLVLSSAYPLKNIPNYKDKNKFLILVVIVSKDDSEEEVKKKIETAANLYIKHQPEELQEAAKELAKKFLEEALKIYKEVVNDENVPSKSILTEDKTLFSYYVNK	2.065448337927413	0.9465437809965566	68.09270477294922	0.799506425857544	8.948628425598145	nan	10000.0
monomer-300-nr2-6_result_2	13	NFKLTIEILYNAKHPNTYVIKISTEKITEPIPDAPPYTVEIENPAEPVILEDNHIAYPISSDEQYIKISFLILDDVPSEKLPPVRVYLVDEDNTPIVIAVYYLYDKEKKTVTVYIFIIKSKDAIKAAEYFEKLLSKPDFKFPPENIKDNNPDIKNAFMLLIHVVLKINPETAEIEEITELKTLLYASEELKEEAKKTLILSAAFPLKNIPNYENKNEVLIFVVKINKDDSEEKVKEDIKTTAELYIKHEPEKYKKAFEELAKKFEEEALKIYKEVVNNPDTPSRSIKTEDNIIFSVTVNK	1.2806115954042567	0.9650191732109079	77.74626922607422	0.8676407337188721	6.046760559082031	nan	10000.0
monomer-300-nr2-6_result_2	14	DFILTITIIYNAKYPDVFAIKISTEKITEPIPDAPPYTVEIENPKEKIILKDNTEAYPIADDKTVIKISFRILDDVPPVRLPPVRVVLADEDNIPIVISVFYLYYPEKEEVIVTILITRAKDSLKMADKFSELFSQPDFKLPPENVKLNDPKIKNAFSLLIYVKLKIDPETAEIKEITELKTLLYASSDLKEEAKNKLILSSAYPLKNIPNYPKNNEVLILVVIIDKKESEEEAEEKIKTAADLFIEEQPKEYQEYMKKLAEKFLKKFKEIYKEVVNDENVPSKTIKDEDNTIFSYHVNK	1.272985463318738	0.9648745123032029	76.95841217041016	0.8698107004165649	6.232978343963623	nan	10000.0
monomer-300-nr2-6_result_2	15	DFILKVKIIYNAKHPNTYSIIISTEKITEPLPNAPPYSVKLENPKEKVTLKDNHEAYPIASDEQVIEISFRILSDEPAKKYPAVRVYLVDENNIPTVISVYYLYDKEKETITLFILITYAKDAIKASEEFEKLFSKPDFKLPPTNLNINNPNIKNSFTILIYVKLKIDPETAEIKDITELKILLYASSDLKEEAKNKLILASAYLLKNIPNYPKKNEVLINVVLIDKRDSEEKALEDIKTANELAIKHAPEEFKKYMEELAKKNEEEFKKIYKEVVNDPNVPSRSIKTEDNTIFYVYVNK	1.3246207005542328	0.9632715903540171	71.63878631591797	0.8208631277084351	7.588939666748047	nan	10000.0
monomer-300-nr2-6_result_2	16	NMWLTITILYNAKYPNTYVIKISTEKITEPLPNAPPYEVKIENPKEPVITEKNYKAYPIASDETKIEIKFIILDDVEAKKLPPVRVYLINENNEPIVISVYYLYDKEKNTIYVFILIISDKDAIEMAEEFDKIFSKPDFPLPPKNLKLDNPKIKKAKALLIYVELKIDPETAEIKEITKLEILLYASKELEEEAKNKLVLASAYPLKNIPNYPKKNEFLILVSIIDKNDSEEEALEKLKTTADLAISHAPKEFQPYFKELAEKFIKEAKKIYKEVVNNPNTPNKSIKTEDNMIFTYHVNK	1.1947022479280922	0.968467343130116	79.23822021484375	0.8844116926193237	5.5815324783325195	nan	10000.0
monomer-300-nr2-6_result_2	17	NMILTIKILYDHKYPNTYAILISTEKITEPLPNAPPYQVKLENPAEPIITKNNEVAYPIKSDKTVIEISFIILDDVPSEFLPPVRVILVDEDNIPTVISVYYLYDKEKETITVYILISKAKDAIEAAKEFEKLFSKPDFKLPPTDEKIDNPKIKNFISLLIYIEIKYDPETAEIKEITKLETLLFASSELEEEKKNTLVLSAAYPLKNIPNYPKKNEVLILVALINKNISEEEAEKILETTAKLFIEQAPEEYKPYFEKLAKKFLEEAKKIYKEVVNDPSTPSKTIKTEDNMIFSVHVNK	1.2484054457441949	0.9657792769680996	77.72770690917969	0.8646354675292969	6.046855449676514	nan	10000.0
monomer-300-nr2-6_result_2	18	DFWVKIKIIYNAKHPDVYVIKISTEKITEPLPDAPPYEVKIENPAETKITKDNKEAQPIKSDETVIEIKFLVKSDEKPKLYPPVNVYLIDENNEPTVISVFYLYDPEKKTLTIIILIIKSKDAIEAAEYFSKLLSKPDFKLPPENIKNNNPKIKNAIALLVYIKLEIDPETAKIKKVTELKVLLYASEDLKEEKKNKLVLSSAYPLKNIPNYPKDNEVLIKVVIISKKDSEEKAKEKIKTANDLFIKHEPEEYKEYMKKLAEKFEEESLKIYKEVINDENVESKTIKTEDNIIFTVHVNK	1.3196748605235038	0.9642689354658177	71.64978790283203	0.8278729319572449	8.006613731384277	nan	10000.0
monomer-300-nr2-6_result_2	19	DFILTITILYDHKYPNVYAILIKTEKITEPLPDAPPYTVKLENPAEPVITEKNEIAYPIKSDETKITISFRILSDVPSERPKPVRVILVDEDNIPTVISVYYLYDKEKNTVTVLILITRSKDALEAAEKLSEILSKPDVELPLKNEKLNDPKIKDAETLLILVELKIDPETAEIKEITKLETLLYASEELKEKAKNTLVLSSAFPLKNIPNYPKDNEYLILVALIDKNISKEEALKILKTAADLFIKHAPKEYQEAFKKLAEKFIEESLKIYEEVVNDESVPSKTIKAEDKTIFSYHVNK	1.2887085391749824	0.9648629699034479	76.44122314453125	0.8531440496444702	6.511584758758545	nan	10000.0
monomer-300-nr2-6_result_2	20	DFYLTIEILYNAKYPNVYVIRIKTEKVTEPLPNAPPYEVEIENPKETVTLADNVEAQPIADDETHIKIKFLIKDDEKSKFLKPVRVVLVDENNIPTVISVYYLYDKEKKKITVIILISKSKDAIEAANYIDELLSKPDVKLPLENEKANNPKIKDAKTLMIYAELEIDPETAEIKEITELKVLLYASEELKEEAKDKLVLAAAFPMKNIPNYPNKNEVIIFVVIINKSDSEEEAEKKLQTAADLFIKHEPEEYQEYMKELAKKFLEEAKKIYAEVVKNPNTPSKTIKTEDNMIFSYYVNK	1.29386546712787	0.963242930756406	78.08622741699219	0.8800249695777893	5.910214424133301	nan	10000.0
monomer-300-nr2-6_result_2	21	DFILKIKIIYNAKYPDTYAIIISTEKITEPLPNAPDYEVKIENPKEPVILKDNHIAYPIADDETVIEISFIIKSNEKSKIPKPVRVYLVDENNVPTVISVYYLYDNEKKTITVIILIIKSKDAIKAAEKFEELFSKPDFKLPPEDIKLDDPEITDFFALLILVELKINPETAEIEEITKLETLLYASKEKKEEAKNKLVLSSAYLLKNIPNYPKKNEVLILVVLIDKSDSEEEAKKKLETAAELVIKHAPKEYQEAFKKLAEKFLKESLKIYKKVVNDPSLPSQTIKTEDNTIFSYHVNK	4.760935942784628	0.7946429070394606	61.629173278808594	0.6101329326629639	12.333819389343262	nan	10000.0
monomer-300-nr2-6_result_2	22	DMILTVTILYNSKYPDTYVIRIKSEKITEPLPNAPPYEVKIENPAEPIITEKNYIAYPIKSDETKITVKFRILSDEPPVRLPPVRVILVDENKEPIVISVFYLYYPEEKTIEIYILITKAKDAIEASEYFSELLSKPDFKLPPTDVKNDNPKITNSKTLLLYVKIKYDPETAEIKDIIELKTLLYASKDLEEENKNKLVLSSAYPLKEIPNYPYKNEFLIRVVIIDKNESEEKAEEKIQTTADLAIKHEPEKYKEYMKKLAEKFKKESLKIYKEVVNNPNTPSFSIKTEDKIIFSVTVNK	0.9753810314625385	0.978489702277683	75.05650329589844	0.8423727750778198	6.876608371734619	nan	10000.0
monomer-300-nr2-6_result_2	23	DFILTVTIIYNAKHPDTWAIRVKTEKITEPLPNAPPYSVKIENPAETVTTEKNYEAQPIASDEQVITISFIIKEDEKSKKLPPVRVVLVDENNVPTVISVYYLYDNKEKTITLIILITKAKDALEAAEYFDELLSKDDVKLPLDDVKLDNPKIKDSFTLMIYIKLKIDPETAEIKEVTELKVRLFASEEKKEEAKNKLVLASAYPMKNIPNYKEKNEVLILVVLINKSDSEEEVKKKIQTAADLFIKHAPKEYQAAFKELAKKFEKEAMKIYKEVVANPDTPSRTIKTEDNTIFTVYVNK	2.789170824585642	0.9390843832377695	76.00648498535156	0.8682719469070435	6.60260534286499	nan	10000.0
monomer-300-nr2-6_result_2	24	DFKVTIKILIDSKYPNTYVIKISTEKITEPLPDAPPYTVEIANPAEPVITKDNVIAYPIQSDETEITISFIVKDDEKPKLPEPVRVVLVDKDNIPTVIEVYYLYDPEKKEITIIILIIKDKDAIKMAEKLSEIFSKPDFELPPENLKINDPNIKDAIALLIYVKLKIDPETAEIKEITELKVLLYASEEKKEEAKKKLVLSSAYPLKNIPNYPKKNEFLIKVVIIDKNDSPEEIEKKLKTTAELFIKKEPKEFQEAAEKLAEKFLEEAKKIIEEVVNNPDVESKTIKTEDNTIFSVYVNK	1.4223238051707474	0.9554772430685151	77.46990203857422	0.8684072494506836	6.020581245422363	nan	10000.0
monomer-300-nr2-6_result_2	25	DFILKIKILYNAKYPNTYAIIISTEKITQPLPNAPPYTVKLKNPKKPVITEKNYIAYPINSDETEIEISFIIRSDVPSEKLPPVKVYLIDENNEPIVISVYYLYDKEENTIYIFILITKSKDAIEADEYFSKLFSKPDFKLPPENIKNDNPKIKNAKTLLIYAKLKINPETAEIEEITELKTLLYASSDLKEEAKKKLVLSSAFPLKNIPNYEEKNKVLILVSIINKDDSEEEAEEKLKTTADLVIKSAPEKYKEYFKKLAEKFLEEAKKIYKEVVNNPDTPSKSIKTEDNTIFSYYVNK	1.2404647055325564	0.96622056057705	78.25165557861328	0.8779215812683105	5.917880535125732	nan	10000.0
monomer-300-nr2-6_result_2	26	DFYVKIEILYDSKYPDTYVIKISTEKITEPIPNAPPYTVEIENPAETIITKENYEAQPIKSDKTKITITFLVLSDKKSEFIPPVNVILVDENNIPTVISVYYLYDKETETITINILISKAKDSIKAAEYFSKLFSKPDFKWPPTNIKLDDENIKDAFSLLIHVKLKIDPETAEIKDITELKTLLYASKEKKEEAKKKLILSEAYPLKNIPNYPKKNEVLILVSIINKDDSEEEIEKKLKKTADLAIENAPEKYKEYFKKLAKEFLEEAKKIIKEVINNPDTPSKSIKTENNRIFSVYVNK	1.4254002906595875	0.9570005010673718	73.27310943603516	0.8399428725242615	7.373095989227295	nan	10000.0
monomer-300-nr2-6_result_2	27	DFILTITILYNSKYPNTYAIIIKSEKITKPIPNLPNYTVEIKNPKEPVITKENYIAYPINSDKTIIKISFLIKEDEESKNYKPVRVILVDENNEPIVIMVNYKYDKEKKTIYINIFIIKSKDALKMADYFEEILSKKDFKWPPENLNINNPNIKNAFALLIHVKLKYDPETAEIKEITELKILLYASEDKKEEAKDTLVLASAFPLKNIPNYENDNEFLILVVLIKKSISEEEAEKQIDTAAQLVIDEAPEKYKEYFKKLAEKFKEEFKKIYKEVVNDPSVPSKSIKTEDNIIFSYYVNK	1.40401229998698	0.9581742654522464	75.85208892822266	0.8562537431716919	6.630978584289551	nan	10000.0
monomer-300-nr2-6_result_2	28	DFWLKITILYNWKYPNVFVIKIETEKITEPLPDAPPYTVEIENPAEVKITKDNHKAYPIKNDETKITITFRILSDVPSEIPEPVRVYLLDENNIPTVISVYYRADLEKKEIHVTILISKAKDAIKFEEEIAKLLSKPDVKWPLDDVKLDNPKIKDAIALLIHATLKYDPETAKIKELTELKVKLYASSEKKEEAKKKLILSSAYLLKNIPNYPKDNEVLILVVIVSKDDSEEEVLKKIKTAADLFIKHEPEEYKEAFKKLAEKFEKEAKKIYKEVVNNPNTPSKTIKTEDNMIFSVYVNK	19.73331319567817	0.2331447556735184	35.0475959777832	0.27240273356437683	22.373981475830078	nan	10000.0
monomer-300-nr2-6_result_2	29	DFILTITIIYNSKHPNTLVVRIKSEKITEPIPDEPPYKVEIENPAEPIITKDNHIAYPIKSDVTVIKISFRILSDVPPVKVPPVRVILINENNIPIVIEVYYLYDPEKKTITVQILYIEAKDAIEMADKLSEIFSQPDFKLPPEDLELNDPKITDAFALLLHVKLEYDPETAEIKKITELKVLLYASKDKKEEAKKKLVLAAAYPLKNIPNYPKKNEVLILVVLIDLDISDEEAEKLIKTTADLYISQQPEEYKPYFEELAKKFLEEAKKIYKEVKNNPNVPSKTIKTEDNMIFTYYVNK	1.333806260617654	0.9621019191495255	79.69330596923828	0.8871432542800903	5.491656303405762	nan	10000.0
monomer-300-nr2-6_result_2	30	DFKLTIKIIYNKKYPNTYAIEISTEKITEPLPDAPDYEVKIDNPAEPIITEKNYEAYPIKSDETVITISFIIKEDEKPKFPEPVRVVLIDENNIPIVISVYYRYDKEKKTVEILILISKSKDALEAADYFSELLSKPDVKWPLTDVKLDNPKIKDSFTLAIYAKLKIDPETAEIKEITELKTLLYASSEKKEEAKNKLVLSSAFPLKNIPNYEKKNKVLILVVLIDKKDSPEEKEKKIKTAADLYIKKAPEKYQEAFKKLAEKFIKESKKIIEEVVNDPNTPSKSIKTEDNIIFSITVNK	1.3464318715201367	0.9601397049053848	78.4669189453125	0.8899859189987183	5.696710586547852	nan	10000.0
monomer-300-nr2-6_result_2	31	NFKLTIKIIYNAKHPDTYVIEIKTEKITEPIPNAPLYSVKLENPAEPVITKDNYIAYPIKSDETIIEISFYIYDDEKSKFNKPVRVILVDENNEPIVIEVYYLYDKEKNTITVYILIIKSKDALKAADYFSELFSKEDFKLPPENIKNKDPKIKNSITLLIHIVLKIDPETAEIKEITELKTLLYASEELKEEAKNKLVLSSAFPLKNIPNYKDNNTFLIFVVLIDKSISKEEAEEKIDTAAELYIKHQPEEYKEYFEKLAEEFKKESLKIYEEVVNNPNVESKSIKTEKNIIFNVTVNK	2.390790460751871	0.8934611263425773	68.55393981933594	0.7757643461227417	8.69232177734375	nan	10000.0
monomer-300-nr2-6_result_3	0	MEEQIKFIEKWAKENNAPEILELFIPMLKELKKIIEELKKNNSELAEVLEKLFEELDLKKILSRSKDPRFAEALVEAAKKYEELKKKYNINEKTSLLKKLSIYLLVLADLLLAVAYHLLSSDPRFAPLVPKRPVSEIINPHDLNIEIDESIPEDSDEIPIKAPLNPKYQETKSLEKFVKELVKRNFPRKAAVEAFAHLAYAFQTAHPAIFEAIVDYIIEKLNEYEKLAKENKTDKSSLVKLYAWASKHSKEYPEFTTALLIFIVAKLAYDFVSEYMKKESPFVKENPLEEYLKPKVEKAL	2.0808171805989644	0.939113985846811	74.76570129394531	0.8468631505966187	7.270989418029785	nan	10000.0
monomer-300-nr2-6_result_3	1	MEEQIKFIEEWAKKNNAPEILELFIPMLKELKEIIKKLKENNSELAKVLEKLFESLNLKEILSRSDDPRYAEAIVEAAKLWQKLKEEKKIDESTPIEEKLAIYLLVLAQLLLAVAYHLLSSIPELAPLVPERPVEEIIDPEDRNTKIDLSIPDDSDEYKIESDLNPKYQETNYLEKFVKHMEKLKFPREAAIEAFERFARAFQTASPELVKFFVDYIIEKFEEFEKLAKEKKTDVSPLVELFAWARENSEEKKELTTAILTFIVAYLTYELVSKLAEKKSPFEKESPYREKLKPLLEKSK	3.096566371346062	0.8837273305754126	74.05529022216797	0.8452474474906921	7.623713970184326	nan	10000.0
monomer-300-nr2-6_result_3	2	MEKEIEFVKKWAEENNAPEILETFIPMLEELKEIIEKLKKENSEMAEILEELFESLNLEEILSRSKDPRYAEAIVAAAKKWEELKKKYKIDESTPIEKKLSIYLLVLADLLLAVAHHILSSIPELKDLVPERPVEEIIDPYDRNYEIDESIPPDSSYYPLNAPLNPKYLETNDLEKFVSKLTSLNFSRKAAIEAFAHLAYAFQDASPELFSAIIDYIIKKLEEYDKLAKEKKTDSSPLVKLFAYLREHNKEIEEFTTAALIFIVAYYAYEFVSELAKKESPFEKENPLLEELKPKLEKSK	1.9656543413451277	0.9307110827459598	74.74490356445312	0.8533799648284912	6.993056774139404	nan	10000.0
monomer-300-nr2-6_result_3	3	MDEQIKFVEEWAKKNNAPEILETLIPMLKELKEIIEKLKKENSELAKILEELFESLNLKEILSRDDDPRIAEALVEAAKLYEKLKKKYKINEKTSLLEKLSIYLLVLADLLLALAHHILSSIPEFAPLVPERPVSEIIDPHDLNIKIDTSIPPDSSEYPVDAPLNPAYQKTKDLEKFVSKLTSLKFPREAAIEAYTRFVRAFQTAHPELVSALVDYIIEKLEEYEKLAKENKTDVSPLTKLFAWARKNSEKYPEFTKSVLTFIVAKWVYDFVSELAKEESPDVPENPLREYLKPRLEKAL	10.552617464665337	0.5618553650960382	57.68281555175781	0.6383777260780334	14.01806640625	nan	10000.0
monomer-300-nr2-6_result_3	4	MKKQIEFIEKWAKENNAPEILETFIPMLKELEKIIKELEEKNSELAKVLKELFESLNLEEILSRSKDPRYAEAIVEAAKLWERLKEKYKINEETSILDKLAITLLVLASLLLAVAYHILSSIPELAPLVPERPVSEIIDPEDIDRKIDLSIPPDSDEIPLDAPLNPKYLETNLLEKFVKLLVSLKFPREAAVEAFAHLAHAFQDASPELFEAIVEYIIEELEKFAKEAEEKKTDSSPLNKLFAWAREHSEEYPEFTKAVLIFIVASLTYKFVTELAKEDSPFKPSSPLRERLKPLLEKAK	1.9795980992875641	0.931931691081536	73.5621109008789	0.8438148498535156	7.375434875488281	nan	10000.0
monomer-300-nr2-6_result_3	5	MEKQIEFIKKWAEENNAPEILELFIPMLEELKEIIEKLKKENSELAETLEKLFEELNLEEILSKSSNPEFAEAIVEAAKLWKKLKEKYNINEETSLLKKLSIYLLVLAQLLLAVAYHLLSSIPEFAPLVPKRKVEEIIDPEDLNIKIDESIPPDSSEYPVDAPLNKKYQETKLLEKFVSKLVSLKFPKKAAIEAFTHFVRAFQDAAPEIVEFFVDEIIKRLDKYDEEAKAKKTDSSALNRLFAWARENSEKYPEFTTSVLIFIVAKIVYEIVSELTKKDSPDKPENPLLEKLKPLVEKAK	15.999460608257365	0.5647646317680586	53.45355224609375	0.5032446384429932	18.013267517089844	nan	10000.0
monomer-300-nr2-6_result_3	6	MEEQIKFIEEWAKKNNAPEVLELFIPMLKELKKIIEELKKNNSKLAEILEKLFEELNLKEILSKSDDPRYAEAIVEAAKLWQKLKEKYNINEKTSLKEKLSIFLLVLASLLLAIAYHELSSIPEFAELVPERPVEEVIDPEDLNYKIDESIPDDSSEYPLDAPLNEAYKKTKSLEKFVSELEKLKFSRKAAIRAFARLARAFQTASPELFEFIVDEIIEKLKEYEKLAKANKTDVSSLTELFAYLRENNEKEPEFAEAALTYIVAKIAYEIISKLAKKESPFKKENPLKEKLKPLLEKAK	11.728799047855695	0.5811413289063578	57.01405334472656	0.6152547001838684	14.106264114379883	nan	10000.0
monomer-300-nr2-6_result_3	7	MEEQIKYIEEWAKKNNAPEILELFIPMLKEMKEIIEKLKEEKSELAEVLEKLFEELNLKEILSRSDDPRYAEAIVEAAKKWEELKKKYNINENSSIEEKLAIFLKVLADLLLAIAYHILSSIPEFAPLVPKRPVKEIIDPDDLNIKIDTSIPPDSDEYKIDAPLNPKYQETKALERFVKKLESLKFPRETALKAFASLARAFQDASPELFEAIIDYIIEKFDEYEKLAKENKTDVSSLVKLFAWARENSEKNPELTSAVLTFIVASLAYEFISELAKEESPFLPENPLREYLKPKIEKSL	1.704954865291919	0.9436538577935746	71.20636749267578	0.8188813924789429	8.30753231048584	nan	10000.0
monomer-300-nr2-6_result_3	8	MEEEIEFVKKWAEENNAPEILETFIPMLEEMKEIIEELKKNNSEMAEILEELFKSLNLKEILSRSPDPRYAEAIVEAAKKYEKLKKKYNINEETSLEKKIAIKLKVLADLLLAIAYHLLSSIPLFAPLVPERPVEEIIDKDDLNIKIDESIPDNSDYYPIDAPLNPEYQKTNLLEKFVKTLTEMNFSKKSAILAFARLVNAFQTAHPLIVETIVDYIIEKFKEFKKDAEAKKEDKSPLNKLFAWARKNSEKNEELTESILSFIVASLVYEFISELAKEDSPFEKENPLLEYLKPKVEKAL	1.7773646962053125	0.9489687634031272	73.56629943847656	0.8421608805656433	7.397244453430176	nan	10000.0
monomer-300-nr2-6_result_3	9	LEEQIEFIEKWAEENNAPEIKELFIPMLKELKEIIEKLKKENSKMAELLEKLFEELNLKEILSRSKDPRYAEAIIEAAKKYQELKKKYKINEETPIEEKLAIYLLVLADLLLAIAYHILSSIPEFAPLVPKLPVKEIIDPHDLNIEIDESIPPNSSYYPLKAPLNPKYQETKLLEKFVSTLVSMKFPRKAAIEAFAHLARAFQNASPELFEFIVDYIIEKLKEFEKLAKEKKTDVSPLVELFAYLREHSEEKPEFTTAALIFIVASIVYEIISELSKKESPFVPENPLKKKLEPLLEKSK	17.950911314625746	0.31043236665685325	47.66762924194336	0.47085028886795044	18.667797088623047	nan	10000.0
monomer-300-nr2-6_result_3	10	MEEEIEFLKEWAEKNNAPEIKELMIPLLEELKKIIEELKKNNSELAEILEKLLESLNLKEILSRSDDPRFAEALVAAAKKWQKLKEKYNINEETSLLKKLSIALEVLADLLLAVAYHILSDIPEFAPLVPKRPIEEIIDPHDLNIKIDESIPPDSKEYPLDAPLNPKYQETNLLEKFVEKMEALKFSRKAAIEAFAHLARAFQTASPEIFQFIVDEILEKLDEFEKLAEANKTDVSPLVALFDYLRKNNEKIPEFTTAALKFIVAKWAYEIVTELAKKDSPFKPENPLREKLKPLVEKSL	16.607868642323943	0.2205279292182152	50.126670837402344	0.4888085126876831	17.71012306213379	nan	10000.0
monomer-300-nr2-6_result_3	11	MDEEIEYIKEWAKKNNAPEILETFIPMLEEMKEIIEKLKKENSPLAEILENLFKELNLKEILSRSNDPRFAEAIVEAAKKWEKLKKKYNLNEKTSIKEKLSIFLLVLAELLLAIAYHLLSSDPRFAPLVPERPVEEVISPEDLNIKIDLSIPPDSKEYPIDAPLNPKYYETKDLEKFVSLMESLNFPREAALKAFAHLAHAFQDASPELFSFIVDYIIEKFKEYDKEAKANKTDSSSLNKLFAYARKNSEKEPEFTTSLLIFIVAKLVYDLISELMKKDSPYEPENPLLEELLPKVEKSL	15.136151878208395	0.5609132549145621	57.25847244262695	0.5527477264404297	14.212800025939941	nan	10000.0
monomer-300-nr2-6_result_3	12	MEKQIEFVKKWAKENNAPEIEKYFIPILEEIKEIIEKLKKENSELAKVLEKLFEELNLEEILSKSKDPRYAEAIVEAAKKWEKLKKEKKINEKTPIEEKLAITLLVLADLLLAVAYHILSSIPELAPLVPKRPVSEIINPHDLDIKIDESIPPDSDEYPLDAPLNPKYQKTNSLTKFVKTLESLKFPRKAALLAFADFVYAFQDASPELVEFFVDVIIEELKKFEKEAKANKTDSSSLNKLFAWARENSEKYPELTAAILTFIVAKIAYDIVSELAKKDSPYIKENPLREKLKPLLEKSY	15.403145266509718	0.5202515404586191	51.35829544067383	0.49508363008499146	16.684175491333008	nan	10000.0
monomer-300-nr2-6_result_3	13	MEEQIKFVKEWAEKNNAPEILETFIPMLEELKEIIEKLKEENSELAEILEKLFEELNLKEILSESPDPRYAEAIVAAAKKWEELKKKEKINEETPIEKKLSIFLEVLADLLLAIAYHRLSSIPEFAPLVPKRPVEEVIDPHDLNIKIDESIPPDSSEYPLDAPLNPKYYETNYLEKFVSLMESLNFPRKTAIRAFAKLAYAFQDAHPEIFKAIVDYIIEKLKEFKKKAEENKTDESPLTKLFAWARKNSKEKPEFVESLMTFIVASWAYEFISELTKKESPFEPENPLRERLKPLVEKAK	1.960406923627222	0.9286184581137537	72.76209259033203	0.8240415453910828	7.817290306091309	nan	10000.0
monomer-300-nr2-6_result_3	14	MEEQIEFIKEWAKKNNAPEILELFIPMLEEMKEIIEKLEKENSELAEILKELFESLNLKELLSLDSNPRYAEAIVEAAKKWKKLKEKYNINEKTPIEKKISIFLIVLADLLLAVAYHILSSIPEFAPLVPERPVKEIIDPHDRNIKIDLSIPDDSDEIPLDAPLNPKYYETKLLEKFVKTLVKLKFPKEAAVRAFAHLAYAFQNAHPAIFEAIVDYIIEKLEEFAKLAEEKKTDVSPLVKLFAYLRENSEKIPEFTEAALIFIVASITYEFISELAKKESEEEEENPLRKRLEPLVNKAL	12.002054337163626	0.5009504234414672	51.831512451171875	0.5105974674224854	16.908266067504883	nan	10000.0
monomer-300-nr2-6_result_3	15	MEKQIEYIKKWAEKNNAPEILEYLIPMLEEIKEIIEYLEKNNNPMAEVLKELFEELNLEKILSRSPDPRFAEALVEAAKLWEKLKEKEKIDENTPIEKKIAIYLYVLAQLLLAVAYHLLSSDPRFAPLVPERPVSEIIDPADLDIKIDESIPDDSSEYPLDAPLNPKYQETKLLEKFVTKLESMNFPREAAIKAFAHFVHAFQTAHPEVVKFLVDEIIERFEEFEKLAKENKTDKSSLVKLFAYMRKNSEKIPELTEALLIFIVASIVYEIVSELMKKESPFVPENPLEERLRPLVEKAL	13.853754647480239	0.665308960114459	64.79411315917969	0.744737446308136	10.242868423461914	nan	10000.0
monomer-300-nr2-6_result_3	16	MEEEIKFIEEWAKKNNAPEILEYFIPMLKELKEIIEKLKKENDPMAEVLEELFESLNFKEILSESSDPRYAEAIVEAAKKYKELKEKYKINEKTSIKEKLSIILLVLADLLLAIAYHRLSSIPEFAPLVPKRPVSEIINPHDLNIKIDESIPPDSSEIKVDAPLNPKYLETKDLEKFVKKLVSLKFPRKAAVEAFTHLAYAFQDASPELFSFFIDEIIKRFEEYAKLAEEKKEDVSPLVKLFAYARENSEKEPEFTTAVLIYIVAKIFYDIVSKLAKKESPDIPENPLRERLKPLVEKSL	2.4206427404805337	0.9080541591085765	74.797119140625	0.8401466608047485	7.260244369506836	nan	10000.0
monomer-300-nr2-6_result_3	17	MEEQIKFIEEWAKKNNAPEILELFIPMLKEMEEIIKKLKEENSPLAETLEELFESLNLKEILSRSNDPRFAEALVEAAKRYKKLKEKYNINEETPLIKKLAIYLLVLADLLLAVAHHILSSIPEFAPLVPERPVEEIIDPHDLNIKIDESIPPDSDEIPLDAPLNEKYKKTKYLEKFVSKLTSLKFPREAAIRAFAHFAHALQDASPELVKFLVDYIIEKFEEYEKLAKEKKTDVSPLVKLFAWAREHSEEFPEFVTAVLIFIVASIVYEIVSELAKKESPFEPENPLRERLKPLLEKSK	15.98119237327994	0.4789895655670075	48.65461349487305	0.478884756565094	18.189090728759766	nan	10000.0
monomer-300-nr2-6_result_3	18	MDEEIEFIKEWAKENNAEEILETFIPMLEELKKIIEELKKKNSELAKILEKLFEELNLKEILSESKDPRLAEAIIAAAKKYEKLKKKYKINEKSSILEKLAIYLDVLADLLLAVAYHRLSSIPEFASLVPKRPVEEVINPDDLNIKIDESIPPNSDKYPIDAPLNPEYQKTKLLEKFVKELESMNFSRKAALEAFAHLAYAFQDAHPLLFEFIVDKIIEEFKKYKKLAEAKKTDVSSLVELFAWASKNSEKYPEYVTAVLKFIVAYITYKIISELAKEESEEEEENPLRKKLEPLLKKAK	3.4680709323881675	0.9039026687489907	72.55530548095703	0.8251377940177917	8.066630363464355	nan	10000.0
monomer-300-nr2-6_result_3	19	LDEQIEFVRKWAKENNAPEILETFIPMLEELKKIIEELKKNNSELAKVLEELLKELNLKEILSRSKDPVFAEAIVEAAKKWEKLKKEHKIDENTSILKKLSIYLDVLADLLLAVAYHILSSIPELAPLVPKQPVSEVINPHDLNIKIDESLPPDTSKYDIDAPLNPKYFETKDLERFVSHLEKHKFSRKAAALAFAHLAYAFQTAHPEIFSFLIDEIIERLDEFEKLSKEKKTDKSSLVKLFDYARKHSEEYPEFTASLLRFIVAKIVYEIVTELSKEDSPFEPENPLRKRLEPLVKKAL	8.43965888936971	0.6073564372933079	54.94081497192383	0.6181900501251221	14.637480735778809	nan	10000.0
monomer-300-nr2-6_result_3	20	MEEQIEFVKKWAEKNNAPEILELFIPMLEELKEIIEKLKKENSPLAETLEKLFESLNLKEILSREPDPRYAEAIVEAAKKWEKLKKKYNINEETSILKKLSIYLLVLADLLLAVAYHILSSIPELASLVPKQPVKEIISSHDLNIKIDESIPPDSKKYDIKAPLNPKYQETNYLEKFVSLMESLNFPRKAAILAFAHLVHAFQTASPELVKAIVDYIIEKLKEFNELAKEKKTDKSPLVELFAYLREHSEEIPEFTTAALIFIVAYWAYEFVTSLAKKDSPEKPENPLREYLEPLLEKSK	14.557884150885712	0.5378093356435077	55.8779296875	0.513825535774231	15.678257942199707	nan	10000.0
monomer-300-nr2-6_result_3	21	MEEQIEFVKEWAKKNNAPEILETFIPILEELKKIIKELKEKNSELAKVLEELFEELNLKEILSRSDDPRYAEAIVAAAKLWEKLKKEKKLDENSSILEKLAITLLVLAQLLLAVAYHILSSIPEFAPLVPERPVEEIINPEDLKIEIDESLPDDTDDYPVKAPLNPKYYETNDLKKFVTLLESLNFPKKAAIEAFTHLVHAFQTASPELVSFIIDVIIEKLKEFDKEAKAKKTDSSSLNKLFAWASKNSEKYPEFTTAILIFIVAKITYEIITELAKEESPFEPENPLREKLEPKLAKAK	14.83521106928397	0.6381886848358209	53.61048126220703	0.5109400749206543	15.855469703674316	nan	10000.0
monomer-300-nr2-6_result_3	22	MEEQIEFIKKWAEENNAPEILELFIPMLEELKEIIEKLKKENSPLADTLEELIEELDLEEILSRSKDPRFAEAIVEAAKKWEKLKKEHNINEESSLLEKLSIFLKVLADLLLALAYHILSSIPELAPLVPERPVSEIIDPDDLDIKFDESIPDDSDEIPLDAPLNPAYQETKLLERFVKELTSLKFSRKAAVEAFARFVRAFLDAHPELVEFLVDVIIEKFKEYAKLAEEKKEDVSALVRLFAYARKNNEKYPEFTTAVLTFIVARIVYETVTELAKEESPDIPENPLRERLKPLLEKAR	6.561261014480651	0.7495707901648884	61.21285629272461	0.6749919652938843	13.0280179977417	nan	10000.0
monomer-300-nr2-6_result_3	23	MDEQIEYVRKWAEENNAPEILELFIPMLEEIKEIIEKLKEENSKLAEILEKLFSELDLKEILSRSNDPRYAEAIVAAAKLWEKLKKEKKINEKTPIEEKIAIILLVLAKLLLAIAYHLLSKDPRLAPLVPERPVEEIIDPEDLNIKIDESIPPDSDEYPIDAPLNPKYQETKALEKFVKKLESLKFPRKAALEAFASLAYAFQTASPELFEAIVDYIIEKFEEYEKLAEENKTDESSLVELFAWARENSEKNPELTTAILTFIVAKLAYEFVSKLMKKESPFEKENPLREYLEPKLEKSL	13.67049666496363	0.5342940681477488	56.10362243652344	0.5656030178070068	14.665254592895508	nan	10000.0
monomer-300-nr2-6_result_3	24	MDEEIEFVKKWAEENNAPEILEYFIPMLEEIKEIIEKLKKENNPLAEVLEKLFKELNLKELLSRSPDPRFAEAIVEAAKLWEKLKKEHKINEETSLLDKLAIYLLVLADLLLAIAHHILSSIPEFAPLVPELPVSEIINPHDLNIEIDESIPPNSSEIPIKAPLNPEYQKTNSLEKFVSLLVSLKFSRKAAVEAFAHLAYAFQKASPEVFEFIIDEIIEKLKEYDKLAKEKKTDESSLVELFAYARENSEKYPEFTTALLIFIVAKWAYEIVTRLAKEESPFLPENPLRERLKPLYEKSL	14.551548440886865	0.6240833550440508	58.82520294189453	0.5796084403991699	12.588716506958008	nan	10000.0
monomer-300-nr2-6_result_3	25	LDEQIEFIKEWAKKNNAPEILELFIPMLEEIKKIIEKLEKENSEMAEILKKLFEELNLKEILSESSNPEYAEAIVEAAKKWKELKEKYKINEESSILDKIAIYLLVLADLLLAIAYHRLSSIPLFAPLVPKRPVSEIINPHDLNIKIDTSIPEDSDYYPIDAPLNPKYQKSNLLEKFVKTLVEMNFPKEAAIEAFVHLAYAFQDASVEIFEAIVDYIIEKLKEFKKLAEENKTDVSPLVKLFAYAAKHSEENPEFTKAVLIFIVAKLVYEFISELSKKESPFLPSNPLLEKLLPKVEKAL	1.921117011448863	0.9477315784622156	74.6029281616211	0.8519613742828369	7.223636150360107	nan	10000.0
monomer-300-nr2-6_result_3	26	MEEEIEFVEKWAKENNAPEILETFIPILKELKEIINYLKENNSKLAEIIEKLFEELNLKEILSREPDPRFAEAIVAAAKKYEELKKKYKINEKTPIIKKLAIIFLVLADLLLALAYHILSSIPEFAPLVPERPVEEIIDPHDINYEIDTSIPPNSDEIPLNAPLNPAYQKTNSLEKFVKLLESLNFPREAAVRAFAHLAYAFQTASPELFEAIVDYIIEKLKEYKKLAEEKKTDISPLVELFDYMRKHSKEYPEFTTAALIYIIAKWVYEFVSELAKEEDEEEEENPLRERLKPLLEKSL	16.33355535103976	0.4429910318906359	51.58694076538086	0.45090681314468384	18.854393005371094	nan	10000.0
monomer-300-nr2-6_result_3	27	MEEEIEFVREWAKKNNAPEILETFIPMLEELKEIIEKLKKENSELAEVLEKLFEELKLKEILSRSPDPRFAEAIVAAAKKWEKLKKKEKINEETPIIKKLSIYLKVLADLLLAIAYHILSSIPELAPLVPERPVEEILDPDDLNIKIDLSIPDDSDEIPLDAPLNPAYLKTNLLEKFVKLLTSLNFSKESAVKAFARLVHAFQTASPALVEAIVDYIIEKLKEYAKLAKEKKEDVSPLTKLFAYLSKNNEKIKDYTTSALIFIVAKIAYEFVTELAKKESEEEPESPLREYLKPLLEKEK	20.139972541286603	0.17287609465137815	61.73317337036133	0.541975736618042	14.266944885253906	nan	10000.0
monomer-300-nr2-6_result_3	28	MEKQIEFVKEWAKKNNAPEILEYFIPMLEELKKIIEELKKNNSELAELLEKLFNELKLEEILSRSDDPRFAEAIIEAAKKYKKLKEKYKINENTSILKKLSIYLLVLADLLLAIAYHLLSSIPEFAPLVPLQPVEEIIDPEDLNIKIDLSIPDDSDEYPIDAPLNPKYQKTNLLEKFVKTLVENNFSKEAALKAFARLVYAFQTASPELVEAIVDYIIEKLEEYKKDAEANKTDKSSLNKLFAYIRKNNEKNKEFSSAVLTFIVAKLVYDFISELTKKESPFIKENPLREYIKPRIEKSK	2.17736328650544	0.9250084396290527	68.15056610107422	0.7873043417930603	9.43358325958252	nan	10000.0
monomer-300-nr2-6_result_3	29	MDEEIEFIKKWAEENNAPEILKYFIPMLEELKEIIKKLKEENSELAELLESLFKELKLKEILSRSNDPRYAEAIVEAAKKWEELKKKYNIDESTPILKKLSIILLVLADLLLAIAYHELSSIPELAPLVPELPTSEIINPDDLNIKIDLSIPPDSDEYPIDAPLNPKYQETNDLERFVKLLVSLKFSREAAILAFARFVHALQTASPELVSALVDYIIEKLKEFEKLAKEKKTDVSSLVKLFAYLRENSEKYPEFTTAALTFIVAKLVYEFVSKLAEKKSEFEPENPLREYLEPLLAKAR	7.033807039447084	0.6998147719279398	59.02425765991211	0.6663308143615723	13.2868013381958	nan	10000.0
monomer-300-nr2-6_result_3	30	MDKQIEFVKKWAKENNAPEIEELFIPMLEEMKEIIEKLKKENSEKAETLEKLFEELNLEEILSLDKDPRFAEAIVEAAKKWKKLKEKEKINEETPIEKKLAIYLDVLADLFLAIAYHILSSDPLLAPLVPKRPVSEIINPDDLNIKIDLSLPPDTKEIKIDAPLNKKYQETKYLEKFVTKLVEMNFPLESAVEAFAHLVHAFQDASPELVKFIVDEIIKKLDEYKKLAEANKTDVSSLVKLFDYLSKNSEKIKEFTSAALRFIVAKIAYEIVTKLAKKESPEEPENPLREKLLPLLEKSL	1.2119996889403981	0.9681330263619592	73.7403793334961	0.8400228023529053	7.534267425537109	nan	10000.0
monomer-300-nr2-6_result_3	31	MEEQIEFIKKWAEENNAPEILETFIPILEEIKKIIEELKKNNDPLAELLEKLIEELNLKEILSRSSDPRYAEAIVEAAKLWEKLKKKYNINEKSSILEKISIFLKVLASLLLAVAYHLLSSDPRLAPLVPKRPVSEIIPPDDLNIKIDLSIPEDSDEYPLDAPLNPKYQETKDLEKFVKTLVSLNFPKESAVKAYAFLVYAFQDASPELVSFIIDEIIEKLKEYDKLAKEKKTDVSSLVALFDYLRKNSEKYKEFTTSALIFIVASITYEIVSELMKKESPDVPENPLREKLLPLLEKSL	14.728571018649879	0.6186969041809904	61.31796646118164	0.6588682532310486	11.360325813293457	nan	10000.0
monomer-300-nr2-7_result_0	0	MTPKEKKIMEETIRRFYLKAKLLFPNEPSDEIINKAYNELKKLFEENKKTNSLTLEKFVEKAMEILPPELAAIFLYEYHIISEKPLNKELWEKFIKKYSEEVLKKLPPIFQLIKESLKKPLSEIYKENNSKPVKLPEDYEKLFEPIPENYKDDELIKKFLEWLKKNLEKLDIADSPNDYLTKESVLALYKELSKRLKKVFEKYFSDPKRKADPELQKFYKKIKEYFEKAMQPNFDFYSFPELDWDELEKILEKYPELRYLFWLIEELIEVQRILNSPLSEKEKEDKLSLWYKYFKYSMKN	1.2208956757076044	0.9676165694263792	74.40199279785156	0.7932036519050598	6.475800037384033	nan	10000.0
monomer-300-nr2-7_result_0	1	MTEKEKYIMRRTILYTYLRALELFPDEPSKEEIDNAYEKLLKAYEENLKTNSLTLEKFAEFAIETMSPELAAIFLIEYHTLSEKPLDKELWKKFIEKYDESVLEKFPPYFQIIKKSLEVPLSEYYKKNNSKPVELPKDYEKLFEPIPKDYKDEELIKKYKEWKKEFLEKLNEISSPLDYLTPESVKALYEELSKRLKEVFDKYFSDPKRKSIPELQEFYKTLKEYFEKSSKPNTDFYSFPFIDEKKLLKVLEKYPELRYLFLEILDLIEYNRILNSNLSEEEKADALSLWYLRFREEEKK	18.040935465558615	0.1590593603539439	62.91913604736328	0.48171666264533997	16.100305557250977	nan	10000.0
monomer-300-nr2-7_result_0	2	MTEKEKYIMRMTIYYTYLYSKLLFPDEPSEEKINKEYEKLKKLFEENLKTNSLTLEKFFEKAAEIMSFELAMIFYYEFHILSQKPLNKELLKKLIEKYDESKLKEMPPFFQILVKSLEKPLSEYYKENNSEPFELPEDYEKLKEPLPEDYKDEELIEKYKEWKKKFLEKLDELDSPNVYLTPESVEKLHEILSKELKKVFDKYFSDEKRKSDPELQKFYKEIKEYFEKSSKPNTDFYSFPFINWEELLKVLEKYPELRYLFADILLLIDYNRIKNAPLSEEEKADALSLWYLYYREFEKR	1.5927447795003444	0.9448514529450787	72.03426361083984	0.7747304439544678	7.118540287017822	nan	10000.0
monomer-300-nr2-7_result_0	3	MTPKEKYIIKNTILYFYLLSKELFPNEESDEKIENEYNKLKQLYEEDLKTNSLTLEKFVEKAIEIMSPELAFIFLYEYFRLSQKKLNKELLKKFIEKYNEEILKKLPPFFQLLIESLEKPLSEIYKEKNSKPVELPEDYESLFEPLPKDYKKDELIKKYKEWKLKNLEKLDEADSPLDYLTKKSVEALYKAESKYLKEVFERYFSDEERKSIPELQEFYKKIKEYFEKSSKENFDFYSYEELDWDKLLKVLEKYPELRYLFLDILLLIEYNRIKNSNLSEKEKEDALALWYLFYREYLKT	15.685007883240793	0.4167824923480957	57.82979202270508	0.575536847114563	13.887451171875	nan	10000.0
monomer-300-nr2-7_result_0	4	MSEKELYIMEKTVRYFYLESKLLFPNEKSEEEINNAYEKLKKLLEENKKTNSLTLEKFAEKAIEIMSPELAAIFLYHYHRISEKKLNKELWKKFIEKYSESVMEKLPPFYQLIIKSLEKPLSEYFKEKKAKEVELPKDYEKLIEPLPSDYKKDELIKKFLEWLKKFLEKLDKDNSPLSYLTEESVEALVKELEKRLKEVFDKYFSDPEYSSIPELQEFYKELKEYFEKSSKENFDFYSYKKINWEKLEKILEKYPELRYLFALILWIIEYYRIKNSNLSEEEKKDALSLWYLRFKEFMKN	13.19647141916952	0.3084120014702652	63.756202697753906	0.5249506235122681	14.738001823425293	nan	10000.0
monomer-300-nr2-7_result_0	5	MSEKELYIMEMTIRNFYILAKLLFPDEPSEKEIDEAYKKLKEALEKNKKTNSFTLEKFVDFAIDTLKPELAAIFLYEYHILSQKPLNKELWKKFIEKYDESVLKKLPPFFQLIIKSLEKPLSEIYKENNSKPIELPKDIEKLKKPLPKDYKKDELIEKYLEWKKEFLKKLDKDNSINSYLTKESVEKLYEILEKDLKEVFEKYFSDPERKSDPELQEFYNEIKEYFEKSSKENFDFYSYPPLDWDKLLEVLDKYPELRYLFAEILLLERYNIIKNSNLSEKEKEDALSLWYIFFKEFEKN	1.2104018356706747	0.9696008486459493	76.06594848632812	0.8311044573783875	6.043760299682617	nan	10000.0
monomer-300-nr2-7_result_0	6	MTPREKKIMRETILRFYLLAKYRFPDKPSKEEIENAYEKLKKAFEENLKTNSFTLEKFAEFAFENLSPELAAIFLWELHILSEKPLNKELWKKFIEKYSEEVLEKFPPYFKLIKESLEEPLSEIMKKRNSKPVELPKDYESLKKPLPEDKKKKELIEEYKKWKKEFLDKLDELDSPDSYLTPESVEALNEILEKELKKVFEKYFSDEERKSIPELQEFYETLKKYFDAVSKPNTDFYSFPEIDWDKLLKVLEKYPELRYLYLEILLLADYYRIKNSPLTEEEKADALSLWYLYYRELYKS	18.483072661873415	0.1724781351427397	61.56094741821289	0.49486279487609863	13.890360832214355	nan	10000.0
monomer-300-nr2-7_result_0	7	MTEKEKYIIENTIYYTKIEAKLLFPDEPSDKKINEAYEKLKKAFEENLKTNSFTLEKFVDFAIENMEPELAAIFLDQYFRISEKPLNKELLKKFIEKYSEEYMKKLPPFWQLIIESLEKPLSEIYKERNSKPVELPKDYESLVEPLPEDYKKDELIEKYLEWRQKFLEKLDLDSSPDSYLTKESVEKLYEIEKERLKEVFERYFSDPERKADPELQEFYEEMKEYFDKSSQKNTDFYSFKKIDWDKLEKILEKYPELLYLFQEMLDLIEYERIKNSNLSEKEKEDALSLWYLRYREKMRR	1.5081447887133526	0.9521627542636429	69.3754653930664	0.7365723252296448	7.916274070739746	nan	10000.0
monomer-300-nr2-7_result_0	8	MTKKELYIMEETVRNFYLKAKLLFPDVPSDEEINNAYEKLKKALEENKKTNSLTLEKFIDLAMETTKPELAFLFLEEYFIISEKPLNKEILKKFIEKYSEEVLKKLPPYYQLLIESLEKPLSEIFKEKNAKPIELPEDYEKLFKPIPEDYKDDELIKKFLEWLKENLEKLDILNDPLSYLTPKAVEKLYEELKKRLKKVFEKYFSDEKRKSDPELQEFYKKLKEYFDKSSKKNTDFYSFEELDWDKIEKILEKYPELRYLVWLILYLIEYERIKNSKLSEKEKADALSLLYLKFKEEMKS	2.3021534845983127	0.9036628357839406	71.05260467529297	0.7154903411865234	8.073676109313965	nan	10000.0
monomer-300-nr2-7_result_0	9	MTEKEKKIMYETILRFYLLSKELFPDTPSDEEINSAYEKLLNLFKENLKTNSLTLEKFADYAIENMSPLLAAIFLYEYHIISQKPLNKELWEKFIKKYSEEEMKKLPPYFQLIIESLKEPLSEIYKKKNSKPVELPKDYKSLFKPLPEDKKKDELIEAYKKWRLENLEKLDELDSPNSYLTPESVEALYKIESEELKKVFDKYFSDEERKSIPELQEFYEKIKEYFEKSMKENFDYYSYPFLDWDKILKILEKYPKLRFLFLEILLLIEYNRIKNSPLSEQEKADALALHYLYYRELLKT	9.221882142308562	0.39355550665532185	56.99181365966797	0.4030275344848633	19.695728302001953	nan	10000.0
monomer-300-nr2-7_result_0	10	MTEKEKKIIKETIRLFYLYSKLLFPDVPSKEEIDKAYKKLKEAYEENLKTNSLTLEKFAELAMETTSFELAALFLYYYHILSQKPLDVELWKKFIEKYSEENLKKLPPFFQIIIEKLKESLKEYYKKKNSKPVELPEDYEKLFEPIPESYKKEELIKEFLKWLKETLEKLDKLDSPLDYLTKKSVEALYKELSKRLKEVFEKYFSDEELKSIPELQEFYKTLKEYFEKASKENTDFYSFKEIDWDKLEKVLEKYPELRFLFALIELLIFYNIIKNSNLSEEEKEDALSLWYLYFRYFLKT	15.130058144450206	0.2329683578862649	54.9979248046875	0.4265740215778351	16.342817306518555	nan	10000.0
monomer-300-nr2-7_result_0	11	MTPKEKYIMKMTIYYTYLEAKLLFPNEKSKKKIDEAYNKLKKLFEENLKNNSLTLEKFFEKAAEIMSFELAMIFYVQFYYLSEKPLNKELLKKLIEKYSEENIKKLPPFYQLLIKSLEEPLSEYYKKNNSKPKEFPKDAEKLFEPLPSSYKKKELIEKFLEWLKKNMEKLSEYNSPLDYLTKESVEKIYKILSEKLKEVFEKYFSDEEIKSIPELQEFYEELKKYFDEMSKENADFYSFKELNWDKILKILEKYPELRYLFAFIYYLTLYNRIKNSNLSEKEKEDALSLWYKYFKYFIEN	18.977237157094066	0.190750648365616	54.52922821044922	0.42747852206230164	16.241317749023438	nan	10000.0
monomer-300-nr2-7_result_0	12	MTEKEKYIMRMTIFYTYLLAKELFPDEPSDEEIENAYNKLKEAFEENLKTNSFTLEKFVDLAIETMSPELAAIFLYVYHLLSQKPLDKELWKKFIEKYDESVMKKFPPFFQLIIESLEKPLSEIMKEKNSKPIELPKDYEKLFEPLPESYKDDELIKEYKKWLKKNLEKLDIDKDPNSYLTKESVEKLYEYLSKELKKVFEKYFSDEKRKSDPELQKFYKELKEYFEKASKENYDFYSYPFINYDELLEILEKYPELRYLFLNILLLISYNIIKNSNLSEEEKEDKLSLWYLYFKELMKK	20.131363098555735	0.13959709282595364	62.93489456176758	0.4562246799468994	16.59451675415039	nan	10000.0
monomer-300-nr2-7_result_0	13	MSKKELKIMEETIRLFYLLAKYLFPDKPSKEEIENAYKKLKEKLEENKKTNSLTLEKFAEFAMETTSPELAALFLYEYHILSQKKLNKELWKKFIEKYSEEWLKKLPPYFQLIKKSLEKPLSEIMKENNSEPFELPKDYEKLFEPLPKDYKKDELIEKFKEWLKKTLEKLDINSSPLSYPTKEAVEALYKALSEKLKEVFEKYFSDPERKSNPELQKFYKELKKYYEESSKENTDFYSFEEINWEELEKVLEKYPELRFLFLLIELFIYYNIIKNSNLSEEEKEDALALWYLFFKELLKS	2.0262783318721547	0.9172077451930644	73.73512268066406	0.7620135545730591	7.058718204498291	nan	10000.0
monomer-300-nr2-7_result_0	14	MTEKEKYIMKMTIYYTYIESKVLYPDKPSKEEIDNAYNKLKKAFEENEKTNKYTLEEFADFAIENMSPELAAIFLRHLHILSEKPLNKELWKKFIEKYDESVLKKLPPYYQLLIKALDKPLKEYYKENNAEEWELPEDYEKLVEPIPESYKDDELIKKYREWKKKFLEKLSKNDSPLTYPTKESVEKLHEILSERLKKVFEKYFSDEKRKSIPELQKFYKEIKEYYEKSMKPNFDFYSFKPLNYDELLKILEKYPELLYLFLDILLHIEYNRIKNSNLSEEEKEDALALWYLYYRELEKR	1.882856486500847	0.9305011456041552	70.15023803710938	0.7747301459312439	7.8748626708984375	nan	10000.0
monomer-300-nr2-7_result_0	15	MTEKEKYIMRMTIFRFYLFSKLLFPNVPSKEEIDNAYKKLKELFEENLKTNSYTLEDFYKKASEIMKPELAFLFYLEFHILSQKPLNKELLKELIEKYSEEVLKKLPPIYQLLIESLKKPLKKIYKEKNSEEIELPKDIESLIEPLPENYKKEELIEEFLKWLKKFMEKLDKYDSPLDYPTKESVEKIYEILSERLKKVFEKYFSDEERKSIPELQEFYEKIKEYFEKSSKKNFDFYSYPFLDYDKILKVLEKYPELRFLFTLILLLEEYNIIKNSNLSEEEKEDALSFWYLYFREFLKS	2.0843677873709416	0.9183260113150847	67.08181762695312	0.7257187366485596	8.739773750305176	nan	10000.0
monomer-300-nr2-7_result_0	16	MTEKEKYIMRMTVLYTYLLAKILYPDVPSKEEIEKAYKKLLELLKKDEETNSLTLEKFFEKAAEIMSFELAMIFYYEFHLISQKPLDKELLKKLIEKYSEEKLKDLPPFFQLLVKSLEKPLSEIYKENNSKEIELPKDVEKLFKPIPENYKKDELIEEFLKWKKETLEKLDILNSPNDYLTKESVEKLYEILSKYLKKVFDKYFSDPERSSIPELQEFYKELKEYFEKSSQPNTDFYSFPFLDWEKLLKVLEKYPELRYLVTEIFLLERYNLILNSPLSEEEKKDALSFWYLFYREYLKT	20.540588057472288	0.2709514331869272	62.43854522705078	0.5484112501144409	12.75922679901123	nan	10000.0
monomer-300-nr2-7_result_0	17	MTEKEKYIMYMTIYYFYLESKIRFPDKPSPEEIENEYNKLKKLFEENLKTNSLTLDKFVDKAIETMSFELAAIFLVEFQILSEQPLNKEIWKKFIEKYSEENLKKLPPYFQLIIESLEKPLSEIMKENNSKPWELPSDYESLFKPIPSDYKKDELIKKFLEWLKEEFDKLDKDNSPLDYPTKESVEAIVKEFEKRLKEVFDKYFSDEERKSIPELQEFYKKLKEYFENSSKENYDFYSPKFINWDELEKILEKYPELRYLFWLIEEIIEYYRIKNSNLSEEEKEDALALWYLRFRELLKS	20.08454470799657	0.20108605355658143	66.13353729248047	0.6447033882141113	10.814077377319336	nan	10000.0
monomer-300-nr2-7_result_0	18	MTPREKKIMRETIRYFYLLSKIRFPNEPSKEEIENAYNKLKEAFEENEKTNSYTLEKFVEFAIDTMSPELAFDFLYFYFILSQKKLDKELLKKFIEKYDESVLEKLPPFYKLIIESLKKPLSEIFKEKNSKEIELPEDYEKLFEPIPEDYKKDELIKKFLEWLKKNLEKLDELDSPNDYLTKESVLKLYEKLSKELKKVFDKYFSDPERKADPELQEFYNELKKYFETMSKPNADFYSFPELDWDKLEKVLEKYPELRYLVLLIYLLVMVEIILNSDLSEEEKKDALALWYLYFKELLKS	18.379682989499223	0.19449230447853544	68.8602294921875	0.7102421522140503	8.714920043945312	nan	10000.0
monomer-300-nr2-7_result_0	19	MTEKEKYIMRETIYRFYLESKYLFPDEPSEEKIENEYNKLKAAFEENLKTNSYTLEKFFDFAAENMSPESAFIFYDNYNLISQKPLDKELLKKLIEKYDESVFEKLPPYYQLIIESLDAPLSEIYKKKNSKPVDLPEDVESLFEPIPEDYKDDELIKKYKEWKKKTLEKLDELSSPLDYLTPKSVEKLYEILSKELKKVFDKYFSDEKRKSIPELQEFYEELKKYFDESMKPNTDFYSFPFLDYDKILKVLKKYPELRYLFLDILYLIDYNRIKNSNLSEKEKADALSLWYKRYREIELS	9.719544014739736	0.3812771145047576	56.13690948486328	0.3705739676952362	19.711610794067383	nan	10000.0
monomer-300-nr2-7_result_0	20	MTEKEKYIMRETIRRFKLLAEYLFPDEPSEEEINKAYEALKEKFEEDLKTNSLTLEKFVEFAMETTSPLLAAIFLYEYQILSEKKLDKELWKKFIEKYSEEEMEKLPPFFKLIIESLKKPLSEIYKEKKSKPIELPEDYEKLEKPLPEDKKKDELIEEYLKWRKEFLEKLDIANSPLDYLTPESVKKLVEILSKRLKKVFEKYFSDEEVKKDPELQKFYKKLKEYFEYYSKENADFYSTPFLDWDEIDKILEKYPKLRYLYLEIELLIEYYRILNSNLSEEEKKDALALWYLFYKELMKT	1.562666508171521	0.9510083003173952	73.73778533935547	0.7833112478256226	6.8155131340026855	nan	10000.0
monomer-300-nr2-7_result_0	21	MTKKELYIMENTIFYFYLSAKLLYPNVKSKKEIDEAYNKLKELFEENKKTNSLTLEEFAKKAIEITSPELAANFLYYYHILSSKKLNKKLWEEFIKKYSEEVLKKLPPFYQILIESLKKPLSEYYKEKNSKEIDLPEDIEKLKEPIPEDYKKDELIKKYREWKKKFLDKLDISDSPLDYLTEKSVDALYEILSKELKKVFERYFSDPERSAIPELQEFYKKLKEYFEKSSKPNFDFYSFEPIDYDKLLKVLEKYPELRYLLYDMLLLIEYNLIKNSNLSEEEKKDALALWYLYYKYYYKN	1.7308072921019635	0.9456310596608852	68.84443664550781	0.7304864525794983	8.417716979980469	nan	10000.0
monomer-300-nr2-7_result_0	22	MTEKEKKIIYETIYYFYLRAKILFPDEKSKEIIDSAYKKLKEAFENNLKTNSLTLEKFVDFAIENTTPELAFIFLLEFFIISEEKLNKELLKKFIEKYSEEILKKLPPIFQLLIKMLEKSLSEYYKENNSKEIELPKDIEKLKEPIPEDYKDDELIKKYKEWKKKFLEKLDKYNSPNDYLTEESVEKLYKILSEETKKVFEKYFSDEKRKSIPELQKFYKEIKEYFEEAMKENTDFYSFPFIDWDKLLEILEKYPELRYLFLDILLLIEYERIKNSNLSEEEKKDMLSFWYLYYKYLEKN	17.737974967717847	0.201005908636729	69.09076690673828	0.759899377822876	8.774620056152344	nan	10000.0
monomer-300-nr2-7_result_0	23	MTKKELKIMKETILYFYLESKYRFPNEPSKEKIENEYNKLKKLFEENLKTNSLTLEKFFDKAADITSFESAFIFYEHFHILSEKPLDKELLKKLIEKYDESKLKELPPYYQLLIESLEKPLSEIMKERNSKPFELPKDYEKLFKPLPSDYKKEELIKKFLEWLKETLEKLDELDSPDVYLTPESVEKLYEILSKELKKVFDKYFSDEERKSIPELQEFYKKLKEYFEKSSKPNTDFYSFEELDWDKLLKILEKYPELRYLFLLILYLIEYNRIKNSKLSEQEKADALSLHYLRFRELMKT	20.763113911952452	0.19409866450153365	58.48799514770508	0.437907874584198	15.975342750549316	nan	10000.0
monomer-300-nr2-7_result_0	24	MTEKEKYIMRETIRWYKLLSEILFPDTPSKEEIENEYKKLEEAFKENLKTNSLTLEKFADLAIDTMSFESAFIFLYVLHTISEKKLDKELLKKAIEKYSEEELKKLPPFYQLLIKSLEESLSDYYKKNNSKPFELPKDIESLKKPLPENYKKKELIEKYKEWKKEFLSKLDIEDDPLTYLTPESVETLYKILSEDFKKVFDKYFSDEEYSKDPELQEFYNKLKEYFDKAIKENFDFYSYPFLDWEKIDKILEKYPELKYLFLDMLLLIEYERIKNSSLSEEEKADALSLWYLYYKYLEKS	13.78654734183694	0.44842841185776955	52.43146514892578	0.35217297077178955	19.969764709472656	nan	10000.0
monomer-300-nr2-7_result_0	25	MTERELYIMEETVRRFYLRAKLLFPDEPSEKKINEEYNKLKELLEENKKTNSLTLEKFAEKAMEITSPELAAIFLYELFILSQKPLNKELLKKFIEKYSEEVLKKLPPFFQLIIKSLEKPLSEYYKENNSKPVELPEDYEKLFKPIPEKYKKKELIEKFLEWLKENLEKLDKINSINDYLTKESVLKLYEVFSKALKKVYDKYFSDEEIKSDPELQKFHKKLKEYFEKTSKPNTDFYSFERLDWDEILKVLEKYPELRYLFELILYLEEFNIILNSNLSEEEKEDALSLHYIYFKEFMKS	18.554642482397462	0.18295659861444596	56.968135833740234	0.5130794048309326	14.911581993103027	nan	10000.0
monomer-300-nr2-7_result_0	26	MTEKEKYIMKKSIELFYLLSKILFPDKPSKEEIENAYNKLKKAFEENLKTNSYTLEEFFDLASDTLSFELAFIFYLVFYITSEKPLDKELLKKLIEKYSEENIEKLPEIYKILIEMLKEPLSEIYKKKNSKPVELPKDYEKLFEPLPENYKNDELIEEFKKWLKKTLEKLDKINSPNDYLTKESVEKLYEKLSEEFKKVFEKYFSDPERKSIPELQEFYKTLKEYFEKSSKPNFDHYSYPEIDWEKLEKILEKYPELRFLFLLMELLIEYNRIKNSNLSEEEKEDMLSFWYLYFRELMKK	15.876309918060935	0.2861563704570756	63.94780349731445	0.49112263321876526	17.428625106811523	nan	10000.0
monomer-300-nr2-7_result_0	27	MTPKELYIMELTIRYFYLLAKYLLPDKPSNEEIEKEYKKLKEALEENKKTNSFTLKKFADFAIENTSPLLAAIFLYVLHIISEKKLDKELWKKFIEKYSEEFLKKLPEFFKIIIESLKESLSEYYKKNNSKEKELPKDIENLFKPLPKNYKKKELIEEYKKWKLENLKKLDIDDSPLTYLTEESVEKIYEIESKRLKEVFEKYFSDPEIKSNPELQEFYETLKKYYEEASQENTDFYSFEEIDWEKLEKVLEKYPELRFLFLEILLLIEYNRIKNSNLSEEEKKDALSLWYLYYKELLKT	12.44876468155472	0.3667512034607439	61.690399169921875	0.5283334255218506	14.987154006958008	nan	10000.0
monomer-300-nr2-7_result_0	28	MTEKEKKIIKETIYLFYLESLYLFPNEPSKEKINNEYDKLKKLFEENLKTNSLTLEKFAKKAMEITSPLLAAIFLENYFIISEKKLNKELWKEFIKKYDESVLKELPPYFQLLIESLEKPLSEIMKEKNSKPFELPEDYESLIKPLPKDYKKEELIKKYKEWKLEFLKKLDKIDSPNVYLTEKSVEALVKALEKINKEVFEKYFSDEERKSNPELQEFYKKIKEYFEKSSQPNFDFYSYEELDWDKILKILEKYPELRYLFLEIEYLIEYYRIKNSNLSEEEKKDALSLWYLRYRYLLKT	1.472379624029512	0.9541089798513815	72.98230743408203	0.7897589206695557	6.840959072113037	nan	10000.0
monomer-300-nr2-7_result_0	29	MTKKELYIMKETVRRFYLESLLLYPDEPSKEKIESEYEKLKKLLEENEKTNSLTLEKFAEKAIETTSPLLAFIFLEELFIISQKKLNKELLEKFIKKHDESFLEKLPEYYKILIEMLKKSLKDYYKEKNSKPIELPKDYEKLFKPLPEDYKKEELIKKFLEWLKENLDKLSISDSPLDYLTKESVLALYEELSKRLKEVFDKYFSDPERKSIPELQEFYNEIKKYYDASSKKNFDFYSYPELDWEKIDKVLEKYPELRYLFWLIEELVEVNIILNSNLSEEELEDALSYWYLRFREFMKS	12.533471705013536	0.28790879062124286	68.6284408569336	0.688414454460144	9.660305976867676	nan	10000.0
monomer-300-nr2-7_result_0	30	MTEKELKIMEETVRYFYLLAKYLFPNEPSPEEIDNAYKKLKELLEENKKTNSLTLEKFFEKAVEITSPELAFIFYYVYHIISEKPLDKELLKKLIKKYSEEVFKKLPPIFQLLIEMLEKPLKEIYKEKNSKPIKLPEDYESLFEPIPEDYKDDELIEKFLEWLKKELEKLDKDDSPLSYLTKESVEKLFEVLEERLKKVFEKYFSDPKRSSDPELQEFYNELKKYFEASKKENTDFYSFPEIDWEKLLEVLEKYPELRYLFLLMLLLVEYYRIKNSKLSEEEKEDALSFHYLFFRELLKN	14.109822963466822	0.342647022718636	63.8221321105957	0.5654197931289673	13.323097229003906	nan	10000.0
monomer-300-nr2-7_result_0	31	MTPKEKYIMKNTIRRFYLTAKLLYPNEPSKETIENAYNKLKALYEENLKTNSLTLEKFAEKAFETTPPLLAAIFYYEFHILSEKPLDKELLKKFIKKYSEEVLKDLPPFFQLIIEMLEKPLSEIYKEKNSKPVELPKDYEKLFEPIPKDYKKDELIEKYKEWRKKTLEKLDIADDPDVYLTKESVEKLYEKLKEYLKEVFDKYFSDPERKADPELQEFYETIKEYFEKMSKKNADFYSFPEIDWDKLDEILEKYPELRYLLWDILELVDYERIKNSKLSEKEKEDMLSLWYLRFRELEKT	21.47103899017241	0.13236610599841772	60.48917770385742	0.4332486391067505	18.128114700317383	nan	10000.0
monomer-300-nr2-7_result_1	0	MSLRERLKAALDRHFSPDTSIEEILERIDRALRELEERSTPEHRPADEPSLRAHVRKLLAEFAKTREFAALYALIQAIAELPIDDTPERLAAMAERVAEWLVPPADRARVDFMIALLLAFLEEHPDPEVILNLVRNLQELALLLPDIDPEEAAAFLQKLAASRASFASLPPEENPDVAFFLSLPSRLIIATLLLLLSLDEEEQKKYRAFLQEYLRTARAHEERLAAAPPLPPEDIPLLFYFFYSDKYLILYILDPERTRYIVYENKNLPKDIEPVIEAKSLSDLPDIPESIVKYRWEKPE	14.068197325012175	0.29179285287508083	42.0361328125	0.2217215895652771	23.04445457458496	nan	10000.0
monomer-300-nr2-7_result_1	1	MSLEERLKEALNKYYSKDTSYEEILKSIINKIKELEKKSTEKYKPKSDKSLKEHVKKLLEEFAKTTEFAALYALIQAIANLPIDDSEENLKEMAKLIAEYMVPPEDKAKIDFFIALLLAFLEKYKDKEAIKNLVENLQKLSLLLNDIDIEKSAEFLMKLAESKASFSKLSPEENPDVYFFLSLPSILIIYIILELLSLDEKEKEKYKEFLQKFRKIAKEKLKEYEKSPPLPKEDQILIFYFFYSDKKLILFILDTELSRFIVYKNENFPKNIEEKIEVKSLKDLPKISKENIIYEYIKEK	19.748889428038343	0.2174957777130637	45.50370407104492	0.3751643896102905	20.375476837158203	nan	10000.0
monomer-300-nr2-7_result_1	2	MSLEERLREALAKHYSEDTSIEEIWDRLLAALREFEREARPEYRPASEPSLRAHVRALMARFAETTEFAALVALLQALAELPIDDSPENLRELAERVVDYVVPPPDRARVDFLIALLLAFLEKHPDPEVVLSLVRNLQELALLLPDLDPEEAAAWLRRLAASRASLASLPEDENPDVAFFLRLPSALLLFHLLFYLSLSPEEQKKYREFMQQFLRAARAHLEELRASPPLPESERRLLLYTFLSDKYVILFLLDEELTRYRVYKNENFPKDIEPLLEFPSLEHLPKIPKSIIVREWVREP	21.852772204209536	0.15867069084817298	40.3116340637207	0.2721562385559082	22.399099349975586	nan	10000.0
monomer-300-nr2-7_result_1	3	MSLEERLKEALKKYFSEDTSIEEIWNEILKALEDLEKRITEEYKPEDEPSLEAYARKLVAEFAKTREFAALVALIQAIANLPLDTSPERLAELAELVVEYLVPPEDRAKIDFFTALILAFLEKHKDKEVIKNFVKNLKELSLLLDDIDIEEAADFLLELAESKASFAKLSPEKNPDIAFFLSLPSALIISHILLYLSLSPEEKEKYKKFLLKYRKEVKKHLEELKKSPPLPKEEQTIKIYFFLSDKYLIIFINTPDLSLFIIYKNENFPKNIEDILEVKSLKDLPKIPESIILYKYEKKP	15.503707623539208	0.29768507242285047	46.85405731201172	0.3362414240837097	20.731924057006836	nan	10000.0
monomer-300-nr2-7_result_1	4	MSLKERLLEALKLHFSEDTSIEEILNRILSALERLEREITEENRPEDEPSLRAWARAKLAEFAETVEFAALVALIEALAELPIDTTPERLARLAELVVEYLVPPEDRARVDFFIALILAFLEEHPDPEVVRKFVENLQKLALLLDDIDIEEAAAYLMELAASRASFASLPPEKNPDIAFFLSLPSALIILHILLYLSLSEEEQEKYIKFMKEYLKEAKKHLEELKKSPPLPKEDIPIILYTFLSDKYVILFILDPELSRFIIYENKNFPKDIKPKITFKSYEDLPKISKENIILEYIKEP	16.8986713645014	0.23651880409277715	43.66653060913086	0.29334938526153564	20.886138916015625	nan	10000.0
monomer-300-nr2-7_result_1	5	MSLKERLIEALNKHYSENTSFDEIYNSIYNELKKLEEEVTEEKMPKSDPSLKAHAQKLLDEFAKTTEFKALVAIIEAIANLPIDDSDERLKEYAKIVVDYIVPPEDREKIDFFIALLLAFLKKHPDKEVVLNLVENLQKLALLLDDIDPKEAADFLLELAKSNASFKNLPPDKNPSVYFFLSLPSYLIIFFILLYLSLSEEEQEKFKKFMKEYLKAVLEHREEEKASPPKPEEERELRFYFFYSSKYLLLLIDDPDLSRYILYENKNFPKNIEPILTVKSLEDLPKIPKSIIKYEYIKKK	14.78223778364621	0.2736456247916646	43.21746826171875	0.24004831910133362	23.15393829345703	nan	10000.0
monomer-300-nr2-7_result_1	6	MSLKERLLEALKKYFSENTSLKEIYEEIYNELKKLEELATPENMPEDEPSLRAHVKKLLAEFAKTRVFKALYALIQAIANLPIDDSDENLKEMAERVAEYLVPPPDRARVDFFTALLLAFLEKHKDKEVILNLVKNLQELALLLDDIDIEKAAEFLQKLAESKASLASLPPEENPDVYFFLKLPSELKIFFILEYLSLDEEEQEKFKEFMKKYLKAYMEHLKELEASPPLPEEKRKLRLYIFKSKDKVILFLDDPEMSRYIIYKNKNFPNDIEDLIEFDSLKDLPKIDESIIEYKYEKKK	14.95741228332508	0.32204265514138436	48.328163146972656	0.3944149911403656	20.091358184814453	nan	10000.0
monomer-300-nr2-7_result_1	7	MSLKERLKEALDKYYSKDTSIDEIWNSLLKALKELEEKSTEENKPEDMPSLKEWVKKLLAEFAKTTEFKALYALIQAIAELPLDTTDENLKKMAERVAEWLVPPPDRARIDFVIALILAFLEEHPDKEVILNFVKNLQELALLLDDIDIEKAAAFLQKLAASKASFASLSPDENPDVYFFLSLPSVLIIFFILFYLSLDEKEQEKFKEFMKKFLKTVKEHLKKLEASPPLPEEERELILHFFYSDKYVLEFLVDPDLSRFRLYENKNFPKDIKEEIKFKSEKDLPKIPESIILKEWIKEE	18.751058616387333	0.20232859414175375	38.24061584472656	0.277163028717041	22.43182945251465	nan	10000.0
monomer-300-nr2-7_result_1	8	MSLKERLKEALKKFFSENTSIEEIYNKIYKEIEKLEEEITEEKKPEDEPSLYAWALKKLKEFAKTEVFAALVALIQALANLPIDTTPEKLEKLAEKVAKYLVPPEDRAKVDFFTALLLAFLEEHPDKEVVLNLVKNLQELALLLDDIDPEKAAEYLMKLAKSKASFATLSDEENPSVAFFLKLPSHLKIFILLELLSLDEEEQEKFKKFLKNYLKAVLEKRKEEKAAPPKPKEERTLSFYFFYSKDKVIIFIDDSDLSKYIVYENKNYPKDIKEKIEVKSLSDLPKIDKSIILYEYIKKP	21.504019073065113	0.18775321831459968	40.27121353149414	0.20216499269008636	23.92038917541504	nan	10000.0
monomer-300-nr2-7_result_1	9	MSLRERLKAALDRHYSKDTSLEEILNSLLSALRELEEKITEENMPEDEPSLRAHARRLMAEFAKTREFAALYALIQALANLPIDDSPERLAEMAELVVEYLVPPPDRARVDFVVALLLAFLEEHPDYETILSLVKNLQELALLLDDIDPEKAAKFLQELAKSKASLAKLSPDENPDVYFFLKLPSELILFFILEYLSLSEEEQEKYKKFMLEMRKKIKEHLEERKASPPLPESKRKLRFYYFLSKDKLILFIDDEDLSLYIVYKNINIPENIEKVIEVDSLKDLPKLPESIIEYKYEKKK	17.327933193406086	0.20056348789869047	41.17588806152344	0.2596007287502289	22.655319213867188	nan	10000.0
monomer-300-nr2-7_result_1	10	MSLLERLRAALDAQFSPDASIEEILKSILEALRELERRSTEEHRPEDEPSLRAHVRALLAEFAQTREFAALVALLQALAELPIDTSPERLAAMAERIAEYLVPPPDRERIDFFIALLLAFLEEHPDPAVVRRLVENLRELALLLDDIDVDEAAAFLRRLAASKASFKSLSPDENPDVYFFLRLPSSLLILHLLLYLSLSPEEQEKYRKFMQEYRKAALEHLKEYEASPPLPEEERKLLLYRFLSKDYLIEFLIDLDLSRYRVYENKNLPEDIEPLIEFKSYKDLPKIPESIIKLEYEREE	18.47683949329652	0.24039372096571163	39.000118255615234	0.22843997180461884	23.954883575439453	nan	10000.0
monomer-300-nr2-7_result_1	11	MSLFERLKEALDKFFSEDTSIEEIYERLLAELRRLEREATPERRPADEPSLRAHVRRLLAEFARTREFAALVALIQAIAELPIDTSPERLERMAELVAEWLVPPPDRARVDFWTALLLAFLEEHPDKEVILNLVKNLQELALLDDDIDIEKAAEFLMELAKSKASFAKLPPEKNPDVYFFLSLPSELKIFIILELLSLDEEEQEKFKKFLKEYRKAVKEHLEELKKSPPLPEEERKLIFFFFISKDKVILFIVDEELTRYIVYKNENFPKDIKSKLEVKSLEDLPKIPEENILYYYEREP	15.886396578255583	0.3007252324024808	40.07814407348633	0.2394934594631195	22.640539169311523	nan	10000.0
monomer-300-nr2-7_result_1	12	MSLEERLRAALNAHFSEDTSLDDIWNEISAALRELEERATPEHMPADMPSLRAHVRALLAEFAKSREFAALYALLQAIAELPLDTSPERLARMAELVAEWLVPPPDRARIDFFRALLLAFLEEHPDPEVVLNLVRNLQELALLLDDIDPERAAAFLQELAASRASFASLSPEANPDVYFFLSLPSELIIFIILELLSLDEEEKEKFKEFLLKWRRAVRKALAEEAAAPPLPESERKLRFYFFLSKDKLIIFIHDSKLTRYIVYKNENIPKDIEEELVVKSLKDLPKLSKKNIIKEYIKKE	17.959036804256534	0.29098043198761026	41.767677307128906	0.27662375569343567	22.385042190551758	nan	10000.0
monomer-300-nr2-7_result_1	13	MSLKERLLEALKKYYSENTSFEEILNEILKEIKKLEEESTEEKKPESDPSLKAHIEKLLEEFAKTKEFAALVALIQAIANLPIDDTPENLKKYAKLVAEYMNPPEDRAKVDFFNALLLAFLEEHPDKEVILNLVKNLQELALLLPDIDIEKAADFLMELAKSKASFKSLSPDKNPDVYFFLKLPSELIIFFILEYLSLSEEEQKKYKEFMIKYRKAVKEHLEEYKKSPPLPKEEIPLNFYFFISDKKVILFIDDPELSRFIVYENKNFPKNLSEKITVKSLKDLPKISKDIIKYEYIKKP	12.013883333849035	0.5041085316201105	42.9366455078125	0.26768243312835693	22.21410369873047	nan	10000.0
monomer-300-nr2-7_result_1	14	MSLEERLKEALEKYYSKDTSIEEILNSILKELKKLEEEITEEKKPEDDESLLEHAKKLLKEFAKTKEFKALVALIQAIAELPIDDSDENLEKYAELVAEYLVPPKDKAKISFVIALLLAFLEENKDKEAILKLVKNLKELALLLDDIDIEEAADFLLELAKSKASFAKISPDKNPDVYLFLSLPSELIILHILLLLSLNEEEKEKYKKFLQEYRKAYKEHLEELKKSPPLPESEQKLIFYFFYSDKYVIIFIVDPNLSRFIIYKNINYPKDIEKKIEVDSLEDLPKIDESIIIYKYEKEK	15.774529290023505	0.25358947923234354	43.96453857421875	0.30011481046676636	21.796733856201172	nan	10000.0
monomer-300-nr2-7_result_1	15	MSLRERLEEALKKYYSEDTSIEEIYNEIKKALEKLEKESTEENKPESDPSLEEHVKKLLEEFAKTREFRALLALIQAIANLPIDTSEERVKEMAELIAKYIVPPPDRAKVDFVTALLLAFLEENPDYEVVLNLVKNLQELALLLDDIDPEKAAEYLMKLAKSKASFATLPPEENPDVAFFLSLPSSLIIFKILFYLSLDEKEQEKYKEFMKKYLKAVKEHLEKLKKSPPLPKEERELLFYFFLSDKYVILFIVDEELTRYYVYKNKNYPKNIKEIIKSKSLEDLPKISEENILYKWEKEK	20.89206606012723	0.15471539304765197	40.65574264526367	0.2246779352426529	22.612340927124023	nan	10000.0
monomer-300-nr2-7_result_1	16	MSLRERLRRALEREFSPDTSIEEIWQRLLEALRRLEREATPAARPADEPSLLAHVRRLLAEFAETTEFRALVALIQALAELPLDTSPERLAEMAELVAEWLVPPPDRAPVDFWTALLLAFLERHPDPEVILRLVRNLQELALLLPDVDPEEAAAFLQELAASRASFASLSPDRNPDVYFFLSLPSAFLLFTLLFLLSLSEEEEEKFKKFLQEYLKEVKKHLEELKASPPKPEKDIEYLFYFFYTDKYLLLLIVDPKLSRFRVYENKNLPKDIKPVLKVKSLKDLPNIPESIIVFEYVREE	16.54519764630922	0.253579609668222	39.318931579589844	0.2169615775346756	23.457950592041016	nan	10000.0
monomer-300-nr2-7_result_1	17	MSLKERLIKALNLHFSEDTSIEEIYNRIKKALEEFEEKAKEKYKPKDAPSLKEHIKELMAKFAKTVEFAALVALIEAIAELPIDTSPERLAEMAELVVEYINPPEDRAKIDFFNALLLAFLERHPDKEVVLKLVKNLQELALLLDDIDPEEAAEFLLKLAKSKASFAKLSPDENPDVYFFLSLPSELIIFHILFRLSLNEEEEKKYIEFMKEFLKTAKEHLEKYKKSPPLPKEEQKIIFYFFLSDKYLLLFINDPDLSLYIVYKNINFPKNIKKKIEVDSLKDLPKISEKYILIKYEKKK	19.353531069966554	0.161738318293805	39.11897277832031	0.24081465601921082	22.270835876464844	nan	10000.0
monomer-300-nr2-7_result_1	18	MSLKERLKEALNKHFSKDASIEEIYNRIDSALREFEENSTEENKPESDPSLEAHIQKLLAEFAKTTEFAALVALIQAIANLPLDTTPENLQEIAERVAKWLNPPPDRAKVDFVIALLLAFLERHPDKEVVLNLVKNLKELALLLDDIDLEEAADFLLKLAKSRASFASLPPEENPDVYFFLSLPSSLIIFHLLSYLELNEEEQEKYKKFMQEYLKAYKEHLEKEKASPPKPPEERKLIFYFFYSDKKVIIFISDTDLSRYIVYENKNFPKNIKPKIEVDSLEDLPKISEENIIYKYEKKP	22.699844041512446	0.1481798306930452	41.61827087402344	0.21452566981315613	23.522842407226562	nan	10000.0
monomer-300-nr2-7_result_1	19	MSLRERLKEALDLQYSKDTSILEIINSILKKLKELEKNTTEEKKPADMPSLEAWVQAKLDEFAKTVEFAALVALIQAIAELPIDTSPENLAKLAKLVAKYIVPPEDRAKISFAIALLLAFVEEHPDPEVIRKLVKNLQELALLLPDQDIEETAKALQELAKSKASFSSLPPEKNKDLYFFLSLPSELIILHILLLLELDEEEEKKYKEFLIEYRKSVLKHLEELEKSPPLPEEDIPLRFYFFYSDKYVILFIDDPNLSRFIVYENKNFPKNISPELIVKSLEDLPKISEENIILEYIKEE	18.299206461548657	0.21816452239028186	41.75815200805664	0.24017013609409332	22.87937355041504	nan	10000.0
monomer-300-nr2-7_result_1	20	MSLEERLREALARHYDETTSLEEILKALLEELRRLEKESTEANRPADMPSLRAHVLELMRRHAETREFKALVALLQALAELPLDTSPERLAAMAERVVEYLVPPADRARIDFWTALLLAFLEEHPDREVVLNLVKNLQELALLLDDIDLERAADYLLELARSRASFATLPPDRNPDVAFFLSLPSELKILHLLLLLSLDEEEREKYKAFMQEYLRAVRAHLQELAAAPPLPPEEQKLLLFTFLSKKYVILFIVDAHLSRFIVYKNINFPKDLEPILEFDSLEDLPKIPESIIELKWEREP	19.350358970506125	0.20055061104313127	37.525325775146484	0.21532899141311646	23.93552017211914	nan	10000.0
monomer-300-nr2-7_result_1	21	MSLEERLKEALDKYYSKDTSIEEIYNELLSALERLERESTEENMPEDMPSLRAHVRKLMAEFAKTREFAALVALIEAIAKLPIDTTPENLAEMAELVVEYMVPPEDRAKVDFYTALLLAFLEKHPDKEAILSLVENLQKLALLLDDIDPEEAADFLRELAASKASLAKLPPEKNPDVWFFLQLPSHLIIFHILFYLSLSKEEKEKYIEFLKEFRKSVLEHLKELEESPPLPEKDRKLILYTFISDKYVLLLLVDENLSRYRLYKNINYPKDIKKKIEFDSLEDLPKIPESIILYEYEKKE	14.6853077921534	0.2608519785012946	38.644500732421875	0.2549627125263214	22.332258224487305	nan	10000.0
monomer-300-nr2-7_result_1	22	MSLLERLRKALEQYFSKDTSLDEIWDKIYKKLKEFEKNVTEENKPKEEPSLKAHAKKLMDEFAKTTEFAALVALIQALAKLPIDTSEENLKEMADLVVDYIVPDENRAKIDFFTALLLAFLEKHPDKEVVKSLVENLKELALLLDDIDIEEAADFLLELAKSKASFSSLPEDKNPDVAFFLKLPSYLLIFHLLEYLSLSEEEQEKYKKFMQNYLKEVRKKREERKAAPPKPEEEQLISLYFFLSKDKLILFIDNEDLSEFRVYKNINIPKNIKEVLRVKSLKDLPKIPKSIILKEYVKEK	17.807059011786436	0.2709637777539703	41.547706604003906	0.23087990283966064	23.497438430786133	nan	10000.0
monomer-300-nr2-7_result_1	23	MSLLERLKEALKKFFSENTSIEEIYNSILSALRELEENSTEEKKPESYPSLKAYVKELLKKFAKTKEFAALVALIQAIANLPIDTSPENLEKMAEKVAEYIVPDKDRAKVDFFIALLLAFLEEHPDKEVILNLVKNLQELALLLDDIDIEEAADFLLELAKSKASLKSLSPDKNPDVYFFLSLPSELIIFHILFYLSLDEEEQKKYIEFLKNYLKEAKKRLEKLKASPPLPKEDIPINFYYFLSDKYVIIFIDTPDLSLFIVYENKNFPKNIKPIITADSLDDLPKIDESIIKYKYEKKE	15.690027183089692	0.2814702139845412	39.705787658691406	0.2370910942554474	22.936630249023438	nan	10000.0
monomer-300-nr2-7_result_1	24	MSLKERLLEALKRQFSEDTSIEEIYNKIYEALKKLETEATEEKKPESEPSLRAHVRKLLAEFAKTTEFAALVALLQAIARLPIDTSPERLAELAELVAEWLVPPEDRAKVDFFNALLLAFLEQHPDPEVIRSLVENLQELALLLDDIDIEEAAAFLRELAASRASFASLPSDRNPDVAFFLSLPSYLKIFYLLFLLSLDEEEQKKFIEFMKEYRKAVKKHKEELAAAPPKPESERKLLFFFFYSDKYVILFIDDPDLSRYIVYKNINFPKNIKPILEVKSLKDLPKFPKSNILYEYIKEK	15.556683223225487	0.24376947499300258	42.028743743896484	0.2435242235660553	22.891082763671875	nan	10000.0
monomer-300-nr2-7_result_1	25	MSLKERLKEALERYYSKDTSILEIKNAILSALRELEERATPEAVPADMPSLEAHVRALLAEFAKTREFKALYALIQALANLPIDDSDENLAEMAELVAKYLVPPPDRARIDFFTALLLAFLEKHPDKEVILNLVKNLKELALLLDDIDLEEAAEFLLKLAKSKASFASISPEENPDVYFFLSLPSELKILFLLLYLELNEEEQEKFKKFMLEFLKTAKEHLEKLKASPPKPESEIDLIIYTFISDDKVIIFILDPNLSRFIIYKNKNFPKNIKKKLIVKSLSDLPKISEDNIILKYEKKE	14.397871672514817	0.29981159455871864	47.86326599121094	0.35133886337280273	20.416767120361328	nan	10000.0
monomer-300-nr2-7_result_1	26	MSLEERLKEALKKYYSEDTSIEEIYNRIYKELEKLEKESTEENKPKDYPSLKAWIKEKMAEFAKTTEFKALYALIQAIAELPIDDSDEKLKEMAELVVEYMEPPEDRAKIDFFIALILAFLEKHPDKEVVLNFVKNLQELSLLLPDIDPEKAAEFLLKLAKSKASFSKLSPEENPDVYFFLSLPSKFIIFHILFYLSLDKEEQEKYKKFMTEYRKAVLEKLKEREAAPPLPPEKQKILLYTFISKKYVILLIDDEELSRYIVYKNENYPENIEPILEFDSLEDLPKIPESKIIYEYIKKE	13.874413357349935	0.31700379496916176	44.505859375	0.30909624695777893	20.763553619384766	nan	10000.0
monomer-300-nr2-7_result_1	27	MSLEERLKKALKESFSEDTSIEEIYNRIYNALKKLEKESTEEKKPEDEPSLKAHVQKLLDEYAKTVEFRALYALIQALAELPIDTSEENLKKMAKLVAEYIVPPEDKEKVDFFTALLLAFLEQHPDKEVILNLVKNLQKLALLLSDIDPEKSAEFLQKLAKSKASFKKLSPEENPDVYFFLKLPSYLIIAFILLYLSLDEEEKKKFIKFMQEFLKIAKEHLEELKKSPPKPESEKKLIFYFFYSDKYVILFIIDENLSRYIVYENKNFPKDIKKKIEVDSLEDLPKIPESIIIYEYVKEK	19.07096301871574	0.2818815979274281	45.47603225708008	0.2546408474445343	22.30191421508789	nan	10000.0
monomer-300-nr2-7_result_1	28	MSLLERLQKALNLMYSEDTSIEEIFNEIYSELKKLEKEITEENKPESDKSLYEHALKLLNEFAKTKEFKALVALIQAIANLPIDISEENLKKMAEKIAKYIVPPEDKAKISIFIAILLAFLEENPDKETVLNLVKNLKELALLLDDIDLEEAANFLLKLAKSKASFSKLSPEENPDVYFFLKLPSYLIIFFLLFYLSLSEEEQEEFKKFMLEFLKKVKEHLKKLEASPPLPESEIPLLLFTFLSSKYLILFLVDPELSRFYVYKNENFPDNLEPVIEFKSLEDLPKIPESIVLYKYEKEK	15.561379814061784	0.28042858397926	40.64298629760742	0.25436288118362427	21.850858688354492	nan	10000.0
monomer-300-nr2-7_result_1	29	MSLRERLKKALDLEYDEDTSFEEIYKSIKEALEKLEELSKEEYKPEDEPSLKAYVKKLLEEFAKTREFRALVALIQAIAELPIDTSEERLKEIAELVAEYMVPPEDREKIDFVRALLLAFLELHPDKEVIKKLVENLQELALLLDDIDIEEAAEFLQKLAKSKASFKTISPDENPHVYFFLKLPSHLIIFHILELLSLDEEEQKKYKEFMKEYLKKVIERRKELEAAPPLPEEDIPLNFYFFLSKDKVILYVDDPDLSRYYVYKNENFPKNIKPVLTVKSLKDLPKISKEIIEIEYIKKK	13.402604721876472	0.34942289039937396	36.54572296142578	0.21705704927444458	23.44629669189453	nan	10000.0
monomer-300-nr2-7_result_1	30	MSLEERLRAALARHFSEDTSLEEIFNAIDAALKRFEREATEEARPAEEPSLRAHIARLMAEFARTREFAALYALIQAIAELPIDDTPERLAAMAERVVEYIEPPPDRARVDFWTALLLAFLEEHPDREAILNLVRNLQELALLLDDIDLERAADFLARLAASRASFASLPPDENPDVAFFLSLPSRLIIYHLLFYLSLDEEEQEKYRKFMQKYRKAVREHLAELEAAPPLPESEIPLRFFFFYSDKYVLLFINDPELTRFIIYKNINFPKDIEEVIEASSLEDLPKISKENIIYEWVREP	17.498090261004734	0.30424025773408764	43.72172546386719	0.2375519573688507	22.791868209838867	nan	10000.0
monomer-300-nr2-7_result_1	31	MSLKERLKKALDLSYSKNTSIEEILNSILNELKKLEEESKEEYKPESDPSLKAHIEKLLEEFAKTTEFKALVSLIEALANLPINSTEERLKEIAKLVAEYLNPPEDQAKIDFFTALLLAFLEEHKDKEAIINLVKNLQELSLLLDDIDIEKAAEYLQKLAESKASFASLPPEENPDVAFFLSLPSELIIFHLLFYLSLDEEEQEKYKEFMKKYLKTAKEHLEKLKASPPLPKEDQTLIFYFFYSKKYVLLLILDENLSRYILYKNKNYPENIEEKLEVKSLKDLPKISPDIILYEYIKKE	18.80775594023152	0.2289770476895119	38.211910247802734	0.23684653639793396	23.594345092773438	nan	10000.0
monomer-300-nr2-7_result_2	0	MIEEAVKKMILSLLKSKNITDFSNLNLEINIEEELNYEIKAEKVLSLSNKNKPFDNEENMPETLKKLVEKYKSLNKEEEAKKLREDLNIASKNNISFAFTKISVKTKDNKIITFYFAFVYIDLKENNWSYFISLVYSEETNFTHLSYKSYNPEKDSLDFFYEVSKEAIKAMIDFLKNKYKKNNPKEEPKPKNETDDPEYYVEKLNLLFQTAFYYYKLLKENKDPNIPLTEELMKEFKEKYSAEIKLEKLDENTYKIKAYYSENNKKELVAEIILYDKPDYEELFVATAAAFAAMIKKYES	12.843576624181868	0.43457305195173923	51.03910827636719	0.47214949131011963	16.887096405029297	nan	10000.0
monomer-300-nr2-7_result_2	1	TIIEAMKELILALLKANNITDFSNLNFNINIKKNLNLKFKAEEVLSLYRKNEPFSSKENMPPVLRKLVDKYEARNEPEKAKKLREDLNIASKHNISFAFTKISVITKDNKKITFYFAFVYIDLKENNYKYFISLVFSINKNFTHLSYKSFNPKTDDLSFFKEVSEEAINAIIDFLENKYKKSNDKPEPKELNENDDPELYVEKLSLLMQTALYKYYLLKNNKDPNIPITEELMKEFKEKYNAEIKLEKKDENHYVIKAYYSENNKPELVAEYEFYEKPDLYELFVLVAAAFAKMIKKFEE	2.1629571633265265	0.9146511226265772	68.7010726928711	0.7919340133666992	8.872210502624512	nan	10000.0
monomer-300-nr2-7_result_2	2	EIEKAIKEMILSLLKAMNITDFSNLNLNINIEEELNYEFKASKVLSLYRKNKPFDSEENMPEVLKKLVKYYKELNREDEAKELREALNILSKNNIAFAHTEISVIKENNEKITFYFSAVYINIPDVNYSHFIFQVYSLNKNFYHLSYKTFNPEKDSLDFFYEVSKEAIKAMIDFLKNKYKKNNNKPEPKPKNETEDPEYIVENLSKLFQVALYYYYLLKNKEDPNIPITEELMKEFKEKYNIKIELKKINENTYEIKAYYSKNNKPELVAKFILYRKPTPEELFVLVAAAFAKMVEKYEK	13.613925018416117	0.43183771313845726	53.453487396240234	0.49131160974502563	17.371334075927734	nan	10000.0
monomer-300-nr2-7_result_2	3	MIEEAVKEMILALLKAKDITDFSNMNFNFEIEEELNYEEKASDVLSLYRKDKPFDSRENMPPTLRRLVDRYEARNEPEEAERLRKLLDVLSKHNIAFASTKISVKTENNEIITFYFSAILIDYPENDYSYFLVLVYSDNSNFTHLSYKSFNPKTDDLSFFYEVFKDAIKAMYDFLRNKYKKSDNEPEAKPKNENDDPEKYVKNLSLLFQYALYYYYLLKNKLDPNIPLTEELKKEFLKKYSFEIKLEKVDENTYRILAYYSENNKKELVEELTLYRKPDLEELFVLTAAAAAAMIEKMEK	18.298328294207423	0.21769079422202292	55.638755798339844	0.5326509475708008	14.692590713500977	nan	10000.0
monomer-300-nr2-7_result_2	4	MIIDAVKEMILSLLKAKNITDFSNLNFNFNIEEELNYEFKANEVLSLYKQNEPFSNDENLPPVLKKLVEEYRKLNKEDEAEKLRKRLNILSKNNVAFAFVEISVKTEDNKIIRFYIAAVHISLKDNDYEYFLALVYSENSNFLHFSSKAFNPKKDDLSFFKEVFMDVIKAMYDFLKNKYKKNNDEEEAEEKDENDDPEKLVKALSYLFQIALYKYYLLKNNKDPNIPITEEKLKEFKKKYSAEITLEKVDENTYVIKAYYSENNKKELVEEITLYKKPTPEELFVAVAAAFAAMLEKFEK	3.515954489884915	0.9134798372354948	72.98168182373047	0.8204610347747803	7.56333589553833	nan	10000.0
monomer-300-nr2-7_result_2	5	TLEEALMKMIKALLEAKDIKDFSNWNFKLNIEEPLNLEFEASEVLHLYRKNEPFDNDENLPKVLKKIVDRYNSLNQEDKAKQLREDLNIISKENIAFASTKLSVITEDNKKITFYFAFIYIDLKNNNWSYFISMVYSENKNFLHISYKSFNPEKDDLSFFFEVAEKNAKAVIDFLRNKYKKSNDEPEAEEKNENDSPEKIVKYLSTLLQIAFYYIYLLKNNKDPNIEITKELMEEFKKKYSFEIELKKIDENTYELKAYYSKNSKKELVAKYIFYDKPNFDELFVLSVAAFAKAIKKYNE	22.690473647912313	0.18274674479296313	44.216373443603516	0.37355995178222656	19.674917221069336	nan	10000.0
monomer-300-nr2-7_result_2	6	TIEEAVEKLVKSLLKSMNITDFSNWNFNINIKEDLNLEWKAEPVLSLYRKDKPFDSDENRPPVLRRLHDEYRARNREDEAKRLDELLDVLSKHNIAFASTKISVIKEDNTKETFYLSSVVIDLKDNNWVTFISQVYSENSNFFHLSYKTFNPKTDSLDFFKEVYSENINAIIKYLRNEYKKNNNEPPPIPKNETEDPEERVKNLSKLFQVALYKYYLLKEKKDPNIPITEELMKEFLEKYYAKITLEKVDENTYRIKAYYSKNNKPKLVAELTFYRKPTFEELFVLTAAAFAAMVEEMEK	5.373279648606377	0.8677901409218769	64.7217788696289	0.7376387715339661	10.261383056640625	nan	10000.0
monomer-300-nr2-7_result_2	7	TLEEALKKMIESLLKAANITDFSNMNFNLNIEEPLNLEEKASPVLTIARKNEPFDKDENMPPVLRRLVADYEARNRKDEAEKLRRDLNVLSKNNIYFAMTELSVKLPDNKIERFILAFVLIDDKKNDWVTFIALAYSLNSNFLHLSYKTFNPKTDDLSFFYEVSKDVAKAIIDYLRNKYKKNNDEEEPKPSDETDNPEEIVKALNYLLIVSLYKYIKLKNNEDPNIPITEELLKEFKKKYNAEIKLEKLDENTYRIKAYYSENNKPELVAEYIYYRKPTVEELFVLSVAAFAKMIEKYEK	3.38036896672879	0.9178436701255109	76.93234252929688	0.8703289031982422	6.619235515594482	nan	10000.0
monomer-300-nr2-7_result_2	8	MIEEAVKEIALALLKAMNVTDFSNLNFNFNIEEELNLEIKAEKTLLLYRKDKPFDKKENMPEVLKKLVDEYEARNEEEKAEKLKELLNVASKKNIAFAFTKISVITENNEIITFYIAAIYIDLKENDWKYFIALAFSLNSNFKHLSYKAFNPKTDSLDFVKEVFKDVINAIIDFLRNKYKKNDDEEEPEEKDENDDPEEIVKNLSLLFKTALYYYLLLENNEDPNIPITKELMKEFEKKYYAKIELKKVDENTYEILAYYSKNNKPKLVAKIRLYRKPDPYELFVATAAAFAAMIEEYEK	13.805171501015277	0.5062735554196437	53.346553802490234	0.45569515228271484	17.747055053710938	nan	10000.0
monomer-300-nr2-7_result_2	9	MIIEAVKKAIKALLEAKNITDFSDWNFEYNEEEPLNLEWKASETLLLYRKDKPFDNEENMPPTLRKLVARYKARNEPEKAEELRRRLNIMSKNNIAVAFTELSVKTENDEIIRFYFLFIYIDKKDNNYSYFISSVYSLNSNFFHISYKSFNPKTDSLSFFYEVSKEAIKAIYDFLRNKYKKNNNIPEPIPRNENESPEEIVYYLSKAFEIALLKLYILDNKEDPNIEITEELLEEFKKKYNIKITLEKVDEDTYVLKAYYSENNKPELVAEFRYYEKPDVEALVVLAAAAAAAMIEKYLK	3.5450502493825296	0.9175446766467505	73.4254379272461	0.8488608598709106	7.280084133148193	nan	10000.0
monomer-300-nr2-7_result_2	10	KIEEALMEMIKSLLESANITDFSNWNFNFNIEEELNYEIEAEEVLLLSRKNEPFSSKENMPPVLKKLVERYEKQNKEEEAKRLRELLNVLSKNNISLAHTKISVIDENNEKITFYFSFVLIDLKDNNWKHFIAMVYSENKNFFHLSYKSFNPKTDDLSFFFEVSYEAVKAMIDFLKNKYKKSNNEKEAKPKNENEDPEEIVKNLSKLMRTALLKYYKLKNNEDPNIPITEELMKEFEKKYYAKIELEKVDENTYVIKAYYSENNKPELVEEIVLYRKPDEYELFVATAAAFAAMIKKYEE	5.141033347308287	0.7315880464470718	59.57561111450195	0.563772976398468	13.439776420593262	nan	10000.0
monomer-300-nr2-7_result_2	11	TIEKAITELILALLKASNITDFSNLNFNINIEEELNYKFEASEVLLLSKNNEPFDNEENMPKVLKKLVKEYKERNEEEEAKELRERLNILSKNNISFAFTKISVIKENNKKETFYFAFVLINDKKNNWNHFISLVYSLNSNFRHLSEKSFNPEKDDLSFFYEVSKEVIKAIIDYLRNKYKKSNNKKEPKEKDENDDPEEIVENLSYLFEVALLKYYRLKNNEDPNIPITEELMKEFKEKYFAKITLEKVDENTYVIKAYYSKNNKPKLVAELKKYKKPDDYELFVLVAAAFAAMVEEMEK	20.570585828589053	0.18181535913950672	48.1251106262207	0.41011229157447815	19.11163902282715	nan	10000.0
monomer-300-nr2-7_result_2	12	ELEKALMEIIKALLKAMNITDFSNWNFNLNIEEELNLKIEASEVLLLYKNNEPFDNDENMPPVLKKLVKKYRERNKEEEAEKLRKLLNVLSKNNIAFAYTEISVITEDNKKITFYIAAVYIDIKDNNWKHFIALAYSENSNFLHLAEKSFNPKTDDLSFFYEVFKEVAEAIIKFLRNEYKKNNPEEEPEEKDENESPEEIVKNLNLLFQVAFYKIYLLKEKKDPNIEITEELMKEFLKKYSAKIELEKLDENTYRIKAYYSKNNKKELVEELILYDKPTKEELFVLTAAAFAAMIEKFDK	3.612567089185625	0.9144095922378089	72.99691009521484	0.8302791118621826	7.584945201873779	nan	10000.0
monomer-300-nr2-7_result_2	13	MIEEAVKKMIEALLKANNITDFSNMNLNINIEEDLNYEFKAEKVLLLSRKDKPFDSDENLPEVLRKLVAKYRAQNKEEEAKRLRELLNVASENNISFAITKISVITKDNKKITFYFAFVYIDLKDVNYKHFISLVFSEETNFLHLSYKSFNPNTDDLSFFYEVSKENINALIDYLKNKYKKNNDEPEPKPKNENDDPEFYVKNLSYLLQVAFYKIYLLKKKLDPNIPITPELMEKFKKEYNAEIKLEKKDENHYEIKAYYSENNKPELVEKIELFEKPDFYELFVATVAAFAAMIKKFNE	5.521428302896867	0.7029225903635113	58.37696075439453	0.5255858302116394	14.888648986816406	nan	10000.0
monomer-300-nr2-7_result_2	14	EIVKAIEEMIKSLLTAKDITDFSNWNFKLEIKEELNYKIKAEPVLTLYRKDKPFDSEENMPPVLKELVKRYKELNKEEEAKRLRELLNVLSKENIAFAATKVSVITEDNKKITFYFAFVLIDLPENNWVTFISLVYSEESNFTHLSYKTFNPEKDDLSYFYEVSKENIEAVIKFLRNEYKKSNNKPEPIPHNENDSPEDYVEKLSLLLQTALLKYIILKENKDPNIPITEELMEEFKKKYYAKIELKKLDEETYEIRAYYSENSKPEEVARIILYRKPTFYELFVATAAAFAAMIKKYNE	21.985526950372556	0.1368919892551704	48.903255462646484	0.3931575417518616	20.34131622314453	nan	10000.0
monomer-300-nr2-7_result_2	15	ELIEALKKLAEALLKSKNITDFSDWNFNLDIPEPLNLKIKSEEVLLLSKKNEPFDNDENMPPELKKLVKEYESLNKKEEAEKLRKDLNILSKNNISFAFTKLSVITEDNKEITFYIAAVYIDLKENDWSTFIVLAYSLNSNFVSLSYKTFNPKTDSLSFVKEVFTKVAKAIIDFLRNKYKKNNPEEEPKEKNENDDPEYIVKNLSLLFQVAFYKYVLLKEKKDPNIPITPELLEEFKKKYSFEIKLEKLDENTYKIIAYYSKNNKKKKVAEYIYYKKPNEYELFVLTAAAFAKAIEEYEK	3.370534409387808	0.8981565172420352	69.49349212646484	0.8017637133598328	8.889156341552734	nan	10000.0
monomer-300-nr2-7_result_2	16	EIEEAVKKMILSLLKSKNITDFSNFNLNINIEEDLNLKFKAEEVYHLYRNNKPFDNDENMPPVLKELVKRYRERNEEEKAKELRELLNVASKKNIAFSFTKISAIKEDNKEITFYFAFVYIDDKNTNWSHFISLVYSENSNFLHFSSKSFNPKKDSLDFFYEVSKEAIKAIIDFLKNKYKKNNNIPPAVPKDKTEDPEEIVKNLSLLFQIAFYKYILLKEKKDPNIPITEEKLKEFLEKYNIKIELKKINEKEYEIKAYYSENNKPELVAELRYYDKPDEAALFLLTAAAFAAMLEKYEK	19.15745132611591	0.24906925890992748	47.574317932128906	0.381062388420105	19.86129379272461	nan	10000.0
monomer-300-nr2-7_result_2	17	TLKEALLEMMKALLEAMNITDFSNWNFNLNIPEELNYKMEASKVLHLYRKNKPFDSDENLPEVLRKLVERYRKLNREDEAKKLRELLNVASKENIAFAATKLSVITEDNKKITFYFAAVVINDKNNNWVTLIVQVYSENTNFNHIAYKTFNPKTDSLDFFYEVFKEAANAVIDFLRNKYKKSNNEKEPKPKNENDSPEEYVKNLNKLLEIALLKLYMLRNNEDPNTPITEELMEEFRKKYNAKIELKKIDENTYEILAYYSENNKPELVAKFRLYRKPTFEELFVLTVAAFAAMIKKMKE	4.500262483926249	0.8360840072559558	64.9437255859375	0.6594889163970947	11.157833099365234	nan	10000.0
monomer-300-nr2-7_result_2	18	MIEEAVLELIKALLTAANITDFSNMNFNINIEENLNLNFKAEKVLLLSRSNEPFDNDENLPEVLKELVKRYRSLNQEEKAEQLRKDLNVLSKNNISLASTKISVIKEDNKIITFYISAVLINKPDNNYVYFIVQVYSENSNFFHLSYKSFNPEKDSLDFFKEVFSDAIKAIIDYLKNKYKKNNPEPEPKPKNENDDPEYYVKNLSKLLETAFFYLYLLDEKKDPNIPITDELMKEFRKKYNFKIELKKVDENTYEIIAYYSKNNEPKEVAKIILYDKPNFDQLFVATAAAFAKIVEEYEK	17.301976221534844	0.1803678837549082	49.645992279052734	0.3859502375125885	20.980058670043945	nan	10000.0
monomer-300-nr2-7_result_2	19	MMKEAVEKMIKSLLKSQNITDFSNFNLNINIEEELNLEEKASEVISLYRNNKPFDNKENMPPVLKKLVEKYEKRNEKEKAEELRKLLNIASKKNIAFAFTKLSVKKENNEEITFYLAFVVINNKKNNYVTFIAQVFSENSNFNHLSYKTFNPNKDDLSFFYEVSKDVINAIIDFLRNKYKKNNNEKEAKPKNETEDPEKIVKNLSYLFQVALLKYYLLENNKDPNIPITEELMKEFKKKYNAEITLEKKDENHYLIKAYYSENNKPELVAEIEIYEKPTPEELFVATAAAFAAMLEKFEK	8.724461731489273	0.7271600588947382	71.74691009521484	0.7951020002365112	8.777114868164062	nan	10000.0
monomer-300-nr2-7_result_2	20	TIEEALLKMIKSLLESANITDFSNFNFNFEIEEELNYEIKASEVLTLSKKNKPFDSMENMPPVLKKLVKEYLERNEEEKAKQLKEDLNILSKNNISVSFTKISVITEDNKIITFYFLSILINNKENNWVTFISHVYSEESNFNHFSYKTFNPEKDDLSFFYEVSKDAFKAMYDFLKNKYKKNNNKKEPIPKNENDSPEEIVENLNEAFIIALYKFILLDEKKDPNIEITEELLKEFKKKYNAEIKLEKVDENTYVIKAYYSKNNKPELVAEIRLYRKPTPEELFVATAAAFAKMVEKYLK	9.16926614235138	0.6430239564661999	53.14772033691406	0.4145282506942749	19.17934799194336	nan	10000.0
monomer-300-nr2-7_result_2	21	TLEEALKKMIDSLLKAANITDFSNWNFNLNIEEPLNLEEKAEKVLSLYRKDKPFDSKENMPEVLKKIVDEYESRNEKEKAEELKKALNIASKNNIAFAFTKLSVITEDNKEITFYFAFVLINLKENNWVYFIAMAYSLNSNFLHLAYKSFNPEKDSLDFFYEVAKEVANAVIDFLKNKYKKSNDKKEAKPKNENDDPEEIVKALSYLFQVALLKLYLLKNKKDPNIEITEELMEEFKKKYSAKIELKKVDENTYEIKAYYSENNKPELVAEFRFYRKPDEEELFVLVAAAFAKMIEKMNE	8.142098192964125	0.6889722939795394	55.36610412597656	0.558916449546814	14.297188758850098	nan	10000.0
monomer-300-nr2-7_result_2	22	MIEEALKEMILALLKAKNITDFSNFNFNFNIKEKLNLEIKAEEVLSLFKKNKPFDSDENMPEVLKKLVKRYRERNEEEKAKELRELLNVLSKHNIAFAFTKISVIKEDNEKITFYFAFVLIDLKDNNYVHFIALAYSENSNFLHFAYKTFNPKKDSLDFFYDVSKEVYKAIYDYLKNKYKKNNDEPEAKPKNENENPEEIVKALNYLFQIALYKYYLLKNNEDPNIEITEEKMKEFLEKYYAKIELEKIDENTYRILAYYSKNNKPELVAELELYEKPTPEELFVLTAAAFAAMVKKYDE	19.534895429957793	0.2111699974431422	52.277488708496094	0.43936383724212646	16.88695526123047	nan	10000.0
monomer-300-nr2-7_result_2	23	MIIDAVKEMILALLKSKNITDFSNMNINYNEEEELNLEFKASETLLLSRKNEPFDNEENMPPVLKKLVAEYKSLNKEEEAKKLREDLNIASKKNISFAFTEISVITENNEIIRFYFAFIYIDNKNNNYSYFISMIFSENSNFTHISYESFNPKKDSLDFFKKVSLKAIKAMYDYLKNKYKKNNNEPPAKPYNENERPEYIVKNLSLLFEIAFYKFILLSENKDPNIEITEELLKEFKKKYNFEIKLKKVDENTYEILAYYSKNSEKKLVAKFILYKKPDKYELFVLTAAAFAKAIKEYLK	6.150591831125811	0.6459539910726853	45.228641510009766	0.38097673654556274	18.695547103881836	nan	10000.0
monomer-300-nr2-7_result_2	24	MIEEALLEMIKALLKSKNIKDFSNINFNFNIEEDLNLKFKASKVLHLYRNNTPFDSKENMPEVLQKLVDRYEAQNKEEEAKKLRELLNIASKKNISFAFTKISVITEDNKIITFYFAFVHISIPDVNTEYFIAMVFSLEHNFFHLSYKSFNPKTDSLDFYYEVAKEVVNAMIDFLKNKYKKNNNEPPPIPRDETDSPEYIVKNLSTLFQTAFLKYYLAKNKKDPNIPITEELMKEFKEKYNFEITLEKVDENTYVIKAYYSENNKPELVAEITLYDKPTFEELFVATAAAFAAALKKFEE	22.149742500852348	0.24176789211036204	49.19171142578125	0.37474000453948975	20.72964096069336	nan	10000.0
monomer-300-nr2-7_result_2	25	MIEEAIKEMIEALLKAKDITDFSNWNFNFNIEEDLNYEFKAEKVLLLYRKDKPFDSDENLPPELKKIVARYRSLNREDEAEKLREDLNILSENNIAFAHTIISVKDSNNKIHRFYFSMVYISLPDVDWEYFISHVYSENSNFNFLSYKSFNPKTDDLSYFYEVSKEAIKALYDYLKNKYKKTDDTPPPEPYNEKDRPEKLVKNLSLLFQTALYYYILLKEKKDPNIPLTKELMEEFKKKYSIEIELKKLDENTYEIKAYYSKNNKKELVAKLIFYDKPDKYQLFVFVAAAAAKMIKKYNE	9.374627679115658	0.5684714085337322	52.67620849609375	0.5161005854606628	15.238763809204102	nan	10000.0
monomer-300-nr2-7_result_2	26	MLEEALKEMIKALLEAKDITDFSDFNFNLNIEEDLNYEFKANEVLLLYRKDEPFSSDENLPPVLKKLVERYKKRNEEEKAKELRELLNEASKLNIAFALTEISVKTKDNKIIRFYFAFVLIDNPKNNWVTFISLAFSENSNFTSLSYETFNPEKDDLSFFYKVSKKVAEAVIDFLKNKYKKNNNESEAEEKDETDDPEYYVKNLSLLLETAFYKYYLLENNLDPNIPITEESMKEFKKKYSAEIKLKKVDENTYEILAYYSKNNKKELVAKITLYRKPNLYELFVATVAAFAAMLKKYKE	4.9623380234748025	0.8351276516920063	71.63982391357422	0.821793794631958	7.967379093170166	nan	10000.0
monomer-300-nr2-7_result_2	27	MIEEALKEMILSLLKAKNITDFSNMNFNFNIEEELNYEFKAEKVLSLYKKNKPFDNDENMPEVLKKLVEEYEKLNKKEEAEKLRELLNIASENNIAFAATKISVKTENDEIITFYFAFVYIDLKDNDWVTFISLVFSENSNFRHLSYKTFNPKTDSLDFFKEVSKENVKAMIDFLKNKYKKNDNKPPPKPKNEKDDPEYYVENLSLLLRTAFYYIYLYKENKDPNIPLTKEKMEEFLKKYSFEIKLEKLDENRYKIIAYYSKNNKKEVVAEFEYYKKPDFYELFVLTVAAFAAAIKKYNK	23.443666293296822	0.165174094503025	39.76547622680664	0.2827454209327698	21.56123924255371	nan	10000.0
monomer-300-nr2-7_result_2	28	TLEEALLEAILSLLKSANITDFSNINFNLNIEEPLNYEEKAEPVLSLSRNNKPFDNLENMPPTLKKLVEEYKERNEEEEAEKLRKLLNIASENNISFAATKLSVITEDNKKITFYFAFVLIDLKNNNWSHFIALAYSEEKNFLHLSHKSFNPKTDDLSFFYEVSKEVAKAIIDFLRNKYKKNNDEPEPIPKNETEDPEYYVKVLSYLLQVALYKYILLKEKKDPNIPITEELMKEFKEKYSAEITLEKLDENTYKIIAKYSKNNKPEVVAEYILYRKPTFEELFVLTVAAFAAMIKKYNE	19.080210471911883	0.28116019250912844	51.7276496887207	0.4043034017086029	17.971498489379883	nan	10000.0
monomer-300-nr2-7_result_2	29	TIEEAVMKMIKALLEAANITDFSNWNFNYNKEEDLNLEFKAEPVLLLYRKDKPFDSDENMPPVLKKLVKKYRSLNREDEAKKLREDLNIASKHNIAFAFTKISVIKEDNTKITFYFAFILIDNKKNNWRHFISHAFSLNSNFNHTSYKSFNPKKDDLSYFYEVSKKNIKAIDDFLRNKYKKNDNKPEPIPKDENEDPEEIVENLSKLFQIALLKYILLNENKDPNIPITEELMKEFKKKYYAEITLEKIDENTYRIKAYYSKNSKPELVAELIYYDKPDEYELFVLTAAAFAAMIKKYEE	6.2524943478454915	0.8238073843305398	72.85712432861328	0.8403246402740479	7.778377056121826	nan	10000.0
monomer-300-nr2-7_result_2	30	MIEEAMMELIKSLLKAQDITDFSNMNFNFNIEEDLNLKFKADEVLSLYRKNEPFDSDENMPPVLRELVARYEARNEEEKAEELRKRLNIASKKNISFAATKISVITENNEIITFYFVAIYINDKKTNWNHLIVQVFSENSNFNHISYKSFNPKTDDLSFFYEVFKDAIKAIYDYLRNKYKKSDNEEEPKPRDENESPEYYVKNLSLLFQIAFYKYYRLKNNEDPNIPITEELLKEFKKKYNVEIKLEKLDENRYRIKAYYSKNNKPKLVAELELYEKPNFYQLFVATAAAFAAILEEYDK	3.6081825960434846	0.8816440005062871	72.34986877441406	0.8250600099563599	7.926175117492676	nan	10000.0
monomer-300-nr2-7_result_2	31	TLIEALKKAIESLLKSANITDFSNMNFNLDIEEDLNLKFKASEVITLSKKNKPFDSKENMPPVLKKLVDRYEKQNKEEEAKKLLELLNIASKNNISFAMVKLSAITSDNKIITFYFAFVLIDLKDNNWKTFIAMAYSENSNFLHISYKTFNPNKDSLDFFYEVSKDVAKAVIDFLRNKYKKTNPKPEPKPKNENDDPEYYVEALSKLLQIALYKYYLLKNKKDPNIPITEELMKEFKEKYTIEIKLEKVDENTYRILAYYSKNNEKKLVEEIILYRKPTLEELFVATVAAFAAMIEEYEK	3.6731064488708	0.9089672633949768	73.69276428222656	0.8478358387947083	7.4809699058532715	nan	10000.0
monomer-300-nr2-7_result_3	0	MAEEKLEKLLKEIEEKSIEKAIQEALDKLEEQLKNPSVLDLDALIFSSAAFLYYAEKVLNNEDYKLSKELYEKIQKLFPLSDSDDVQSSKEFILLSALTMIFFNVLLMLKKLAETPENDVETYKKLLEAAKILSYILLKLLELDKSFSEELKKLFKKEYDKIANQPELPDEKLKLKTLELLLLNLAFLFYLLSKINKDKDPNFLDKLLKLPLKLDIEPPKKEPPKYNPETKEWSQSLTFKLKDYTLTISYTYTEEVDPETKEKKITKKTYTVTLEIKPLKLTLTYTLNEDYKLEIKKEFK	1.2880440358489793	0.9642754976578151	78.361328125	0.8760553598403931	6.06946325302124	nan	10000.0
monomer-300-nr2-7_result_3	1	KEKEELEKLLKEIEEKSIEKALEEALEKFEEILKNPENLNLESLKFLAAAAYYYYKLVMENKNTPLSPELYKKIQKLFPLTDSPDVQSDPRFILIAALSLIFFSALLALYKLAKTPKNNAEEYKKLLDFAKFLSYIFLEMLNLDPSFSEELKKKFKEEFEKIANQPELPDSELYKKTLELISLLIAFLFYALSLANKDEDKSFLDKFLKLPLNFDIEPPKKKEPEFNPETKKYSESLEFKFEDYIVKISYEYTEETDPKTNKKIIKKKTYTFEVIDKKEKLTIKYTLDENFNLKKEIIKE	1.8433706478315093	0.9425977066242234	79.43437957763672	0.8856940269470215	5.8675312995910645	nan	10000.0
monomer-300-nr2-7_result_3	2	EAKEKLEKLLKEIEKESIENALNKALDLLKKQIENPENFDLDAYLFAAAAALYYAKKVLNNENYTLSPELYKKLQELFPLTDSDKEQSSKKFILKSSITLILYIALRALKYLSKIPENDAEKYKELLELAKNLTYILLELMKLDKSFSKELIELFEKEANKILNQPPLPDEKLKEQTTELILLNIAFLFYLLAKIEEDKDKDFLKKLLKLPDKEDITPPEIKEPEYNEETKEYSQSLTYKFNDYTLTISYTYTEEKDPETNEIKIKKKTYTVELIDEKKNLILKYTLDENLNLKKEKIKK	1.7956382735378393	0.9437342765943796	74.98069763183594	0.8599042296409607	7.16834020614624	nan	10000.0
monomer-300-nr2-7_result_3	3	KEEEKLKKLLEEIEKKSPEKALNEALDRLEKMEKNPENLDLEALEFLSAAAYYYYKLVMENKDYTLSPELYEKIQKLFPLTDSPEVRSDKKYIKLASLTLIFYNLLRALEELAKIPKNDVEKYKELLELAKFLSYILLKFMELDKEYSEELKNLFKKEYEEISNKPPLPDEELYYQTLELITLNIAFTLYLLFLTEKEEDPNFLDKFLKLPDNREWEPPKIVPEVYDEKTNEYSKELTYKIKNYTIKISYKYTKEIDPETNEEKIKKLTLTFEVIDEEDNLTLKYTLDLDYNLKKEKIIK	1.3861834075273007	0.9603419700962516	74.2381362915039	0.8381468057632446	6.977313995361328	nan	10000.0
monomer-300-nr2-7_result_3	4	DEEARLAALLAEVEAESIEAALARALAAREAQLKDPSVLDLDADLFAAAAALYYYKKVMENEDTPLSPELDAALQALFPLTDSPEVRSDPRYILLAALTLMYDIALRMLRHLVNTPRNDAETYRRLLEAARTLSRMLLELMNLDPSFSEELKEKFKKEYDAIANRPPLPDSELYWQTLELILFNIAMLFYLIARVNKDEDPSFLDRFLKLPLKEDVEPPEIVPPVYNPETKEWSQKLTFKFNKATLIISYTYTEEVDPETKEKVIKKKTYTVTLILEDENKILTYTLDENFNLEKKIEEL	1.5646727194420464	0.9503539514664459	75.99966430664062	0.8702512383460999	6.877745151519775	nan	10000.0
monomer-300-nr2-7_result_3	5	EAKEELEKRLEEIEKKSIEKALEEALDKYEEMLKNPENLDLDALLFLSAAALYHYKKVMNNEDYPLSEELYKKIQELLPITDSPEKKSDKKFILLSSLLLIYRTVLLMLRELAKTPKNDVEKYKKLLKAAKIISYILLEMMKLDKRFSKELIEKVKKEYEKISNKPELPDSQLYEQTKELLSFNAAVLFYLIFLTEEDKDDTILDKLLKLPDELEIEPPEIKEPVYDPETKVWSKELTYKIKNYIIKISYEYKEEVDPKTKKKIIKEKKLIFELIDKEEKKILKYELDLNYNLKKEIIEL	11.230573358491341	0.45337400766473346	66.51988983154297	0.7044129371643066	11.02762508392334	nan	10000.0
monomer-300-nr2-7_result_3	6	EAKEIIKKLLKEIEKKSIEKALEEALDKLEEQLKNPENLDLESLIFAAAAALYYYLKVMNNENVPLSPELYEKFMKLFPLTDTPEVRNDKRFIRILSLTLIFFNVLRALYHLAKTPENNVEEYKKLFKLAKILAEILLEFLESDPNVSKKLKELFKEEYEKIANQPPLPDSKLYEQTRELLLFILANLFYLLYKENKENDKNFLDKLLKLPLNWEIEPPKIKPPVYDKETNEWSQELTFKFNDYILKISYTYKEEIDPETKKKIIKEITYTVELIDKKKKLTLKYTLNENYELKIEKIYE	1.134768630854196	0.9718828417875534	70.05107116699219	0.783676028251648	8.434866905212402	nan	10000.0
monomer-300-nr2-7_result_3	7	ESEKLLKKLIEEIEKKSIEKALQEALDKLEEILKNPENLDLEALLFAAAAAYYYYKKVMENEDYTLSPELYEKIQKLFPLSDSPSVRSSKKFIKISSLTLILFNVLLALKELAKTPENNAEKYKELLELAKNLSYILLKMMELDKSYSKELIELFKKEYEKISNQPPLPDSQLYYQTLELLSFIAAFLFYLLFLENEENDFSFLDKLLKLPLNLDIEPPKIVPPKYDPETNEYSQELEFKFEDFILKISYTYTLKKNPKTNKWEITSITYTFELIDKKKNLTLKYTLDLNYNLKKEIIYK	1.5589856162103102	0.9512066417723586	75.5919189453125	0.8483530282974243	6.902126312255859	nan	10000.0
monomer-300-nr2-7_result_3	8	ESKEKLEKLLEEIEKKSVEKALNEALDKLKEILENPENLNLESLLFAAAAAYYYYKLVMNNENYPLSEELYKKLQELFPLTDSPEVRSDPRFIKLSSLTLIFFNALLALKELANIPENDVEKYKELLKLAKDLSYIFLEMMNLDKEYSEEFKELFKKEFNKISNKPELPDSQLKEQTLELLLLLIAFLFYAISRTNKNEDDTFLDKFLKLPLKLDIPPPKIKKPVFNKETKEYKEELTFKFNDYILKIYYTYTYEKNPETNEKVITKKTYTVELIDKKKNLTLKYELDENNNLKIEKIIK	13.545757122468089	0.5206317820994886	55.269107818603516	0.45718443393707275	17.53764533996582	nan	10000.0
monomer-300-nr2-7_result_3	9	KAEEIIEKLKEEVEKKSIEKALEEALEKQKKYLENPNNFNLEDAIFLAVAMYYAYEKVMNNENYTLSPELYKKLQELFPLSDSPDVQSDKKTIKLYALTSIFYNVLRAIYELAKIPKNDAEKYKKLLEYAKILSEIILKLFELDPSFSKKFIELFKEEYEKISNQPELPDSELYYKTLELLSLNAAFLFYAIFKIEEDKDENILEKFLKLKDKLDIKPPKIKEPVFNPETKEYSKELTYKFNNYTLTISYKYTEEVDPETKEKIIKKRTYTFELIDEEDNLIIKYELDDNYNLKIEKIKK	1.5662905874539557	0.9593085241894099	72.97401428222656	0.8363720178604126	7.682018280029297	nan	10000.0
monomer-300-nr2-7_result_3	10	MEEEKIKELEKKVEEESLEKALTKALDAYKELLKNPDKLDLDSLIFLSVAAYEYYKKVMNNENYTLSKELYDKLQEIFPITDSDKVRSDKNFIAISSILLMLFSALRALEHLAKTPRNNAEEYKKLLEFAKILSEIILKFLELDKSFSEKLKKLFKEEYEKIANQPELPDEKLYDKTLELISFNIAFLFYILFKLNKDKDKNFMDKLLKLPLKDEIEPPKIEEPVYNKETKKWSKKLTYKIKDMTITISYEYTEEIDPETKKKIIKKKTYTFEVEIKDKNLTIKYTLDDDYNLKIEKIKK	10.742523113693416	0.7246505073206454	62.80412292480469	0.6905578970909119	12.169281005859375	nan	10000.0
monomer-300-nr2-7_result_3	11	MEEEKLKKLLEEIEKKSYEEALKEALDRLEEILKNPDVLDLDALEFAAAAAYAIYKKVMENEDYTLSKELYDRLQKLFPLSDSDDVRSDKEFILLSSLTLIYFNVLLALKHLAKLPENNAEEYKKLLELAKTLSYILLKMLELDPNFSEELKELFKKEYEKISSKPELPPSQLKEQTLELLLLNLAFLFYAISLVEKDKDPNFLKKFLKLPLNLEIEPPKLEPPKYDEKTNEYSQSLTYTLNDFILTISYTYTVEKNPETNEEIIKKKTYTVTLIDKKKKKILTYTLNENFELKKEVIEL	1.8048889366862875	0.9383409436415665	74.87105560302734	0.8470265865325928	6.904389381408691	nan	10000.0
monomer-300-nr2-7_result_3	12	SEKKKLEELIKKVEEESIEKALQKALDDYKKMLENPENFDIDAALFLAAAAYYYAKKVYNNEDYPLSDELYKKFQELFPLTDSDKEKSSKEFILLYSLTLIYDVVLRALYELAKTPENDVEKYKKLLELAKNLSYILLELMKLDKSYSEELKELFKKEYDKLSNQPDLPDSKLKDKTLELLSLNAAFLFYLIYRTEKDKDDTFLDKLLKLKDKREIEPPKIVPEKFNKETNEYSKELTYKFNDFILKISYKYTKERNPETNEEIITKKTLTFELIDKKKNLTIKYELDENYNLKIEKIKK	1.833407732315622	0.9396305096882319	70.69473266601562	0.7655287384986877	9.042962074279785	nan	10000.0
monomer-300-nr2-7_result_3	13	KEEEILEKLKEEIEKESLEKALKKALDALKEQRKNPENLNLDDYIFAAAAAYYLAEKVLNNEDYTLSPELYKKLQELFPLTDSDDVRSKKEFILLASLTLMYYIALRALKHLAKTPENNAEEYKKLLEFAKILSYILLKLMELNPNYSKELKELFKKEYEKISNQPELPDEKLYDQTLDLILLNIAFLYYLISLENKDKDKSFMDKFLKLDDKDESEPPKIKEPKFDEKTKVYSKELTYKFNNYTLKISYEYTEEEDPETKKKIIKKKTYKVELIDEKKNLIRKYELDENYNLKIEKIYK	2.1605537137781416	0.9294194235505802	71.14012145996094	0.788914144039154	8.915529251098633	nan	10000.0
monomer-300-nr2-7_result_3	14	EEEKIIEELLEKIEKESVEKALEKALDKYEEILKNPDNINLDDLIFLSAASLYYAKLVLNNENVTLSDELYDKFQKLLPISDSKDVKSDKKFILINSILLMLLAALLALKKLAEIPKNNVEEYKELLKFAKILSKIILELMKLDKSFSEKLIELFKKEYEKIANQPELPDSELYYKTLELISFNIAFLLYLYFKLLEDKDENKLDKLLNLPLNWDITPPEIKEPEFDPETKKYKKELTFKFNNVTVKIYYEYTEEKDPETNKKIITKKTYKFEVIIDDDNLTITYELDDDYNLKKTITYK	1.2350637198817553	0.9659819108784874	72.97959899902344	0.8359361886978149	7.7344770431518555	nan	10000.0
monomer-300-nr2-7_result_3	15	SAKERLEKLVKEIEEKSPEAALKEALDRLEEMLKNPDVLDLDAMLFAAAAAYYIYSKVMNNEDYPLSEELYKRLQKLFPLTDSPDVRSDKNYIKLASLTLIFFLALRALRHLAKTPKNDAETYKKLLEFAKDLSYILLEMMNLDKEYSKELKELAKKKYDELANQPPLPDSELYYQTKKLLLFNIAMLFYLILRTAKDEDENILDKFLKLPLNWEIKPPKIKEPEYNKETKEWSKELTFEFSDYILKISYTYTVEEDPKTKKKIIKKRTYTVELIDKKENLTLKYTLDDDYNLKIEEIYK	1.3425939420830086	0.9644040508153469	76.05198669433594	0.8621324300765991	6.476611137390137	nan	10000.0
monomer-300-nr2-7_result_3	16	EPEKKLEELLKKIEKESVEKALQKALDKFEEILKNPENLNLEDLLFLSAAAYYYSKLVFENKNYPLSKELYDKLMKILPLTDSDKERNSKKFILLSSLSLIFFSVLLALKHLAKLPDNNVEEYKKLLEFARNTSYILLKLMELDKSFSKELIELVKKEYDKISNQPPLPDEKLKEQTLELLSFNAAILLYLIFKTEEENDDNILDKLLKLPLNFEIKPPEKKEPIYNKETKEYSKELTYQFNDYTLIISYTYTKEKDPETKEEKIVKKTYTFTLIDKKKNKILTYTLDDNLNLKIEKKIL	12.248493371123661	0.6542853191523744	59.56796646118164	0.6241123676300049	12.883001327514648	nan	10000.0
monomer-300-nr2-7_result_3	17	EEEEKLKELLKEIEKKSLEKALQEALDRFEEMLKNPENLNLEDLEFLAAAALAIALKVNNNENYTLSDELYKKIQEIFPISDSDEVKSDKKFILLSSLLLIFFAVLLALYHLAKLPENNAEEYKKLLNFAKLISKILLELLNSDKSYSKELKELFKKEYEKIANQPELPDSELKDKTLELLLFNLAMLFYLIFLTEEDKDPNFLEKLLKLPLNLEIPPPKIVPPVYNPETNEFSQSLTYKFNNFTLTISYTYTTKKNPETNKIEIVKKTLTVTLEDKNKKKILTYTLNEDYELKIEKIEL	1.4672453912634758	0.9596759147916635	71.98606872558594	0.8148560523986816	8.129575729370117	nan	10000.0
monomer-300-nr2-7_result_3	18	KEEEILKELEKEIEKKSLEKALNEALERLKKELENPENLNLDDYIFAAAAAYEYAKKVYNNENFTLSKELYEKIMELFPITDSEKERSSKKFILLSSLLLIYFIALRALYHLAKTPENDSEKYKKLLELAKILSKILLELMNLDKSFSKELKEKVKEEYDKIANQPELPDSKLYEKTKELILFNIAILFYLISLVNEDKDENFLDKLLKLPLNLDIEPPEIKEPVFDKKTNKYSKELTFKFNNYILKISYEYTVKEDPETKEKIIEKKTYTVELIDKNKNLILKYTLNEDYEIKKEKIYK	12.50597097896154	0.5676425242430189	53.30039978027344	0.49396371841430664	16.12863540649414	nan	10000.0
monomer-300-nr2-7_result_3	19	EAEKKLEELLEKIEKESLEKALEKALENYKKQLENPENLNLEDLIFLAAAALKYAEKVFNNENFTLSEELYKKLQELFPLSDSSDVRSDKKYILLYSLTLIYDAALRMLRYLAKLPENNVEEYKKLFEAAKILSYILEKLLELDKSFSKEFIELFKKEFNKIANQPELPDEKLYEQTLELISLLIAFLLYAIFKVNEENDENILDKLLKLPYKDEIEPPKIKEPVFDKETNEYSKELTYTFENYKIKISYKYTVEKDPETNEKKIVKKEYTFEVIDEKKNLTITYKLNDEYKLEIKKEYK	11.126486899943641	0.7535972484981074	61.6570930480957	0.686894416809082	12.420441627502441	nan	10000.0
monomer-300-nr2-7_result_3	20	EAEKRLEELLEEIEEESVEEALRRALDAFEAQLARPDELDLDAYLFLAAAAYYYAKLVLNNEDTPLSPELYARLQRLLPLTDSDDVRSSKEFILKASIALMFLAALLALRHLARLPEDDAEAYRRLLEFAKNLAEIALKLMELDKSFSPEEIALFKKKYEEIANQPELPDSQLYEQTRRLLLFLLAQLFWRLFRLEKDEDPTWLDRLLKLPLDLDIPPPERPPPVFDPETKTFRQELTFRLADHTLTLSYEETREQDPETKELKIVKRTLTLELRDERRRLIRRYTLDEDYKLEVREELL	2.182075710024901	0.9178045013444031	62.2236213684082	0.6604814529418945	12.242587089538574	nan	10000.0
monomer-300-nr2-7_result_3	21	EAEKIIEELKKEIEEKSIEKALEEALDRFEKLLENPEVLNLEDLIFLSAAALYYAEKVMNNEDYTLSEELYKKLMKIFPLSDSPEKRSDKKFILLASLTLMLFTSLLALKHLAKTPENDAEKYKELLKFAKIQSYILLKLMELIPEFSEKLKELFKKEFDKISNQPPLPDSQLYEQTLKLISLNIAFLFYLIFLIEKEESFDILDKLLKLPLKLDIEPPEKKEPEFNPETNEYSQELTFKFNDMIIKIYYKYTLEKDPETNELKIKKITYVFEVIIESKKKILKYELDEDYNLKIEEIIL	10.89084411167968	0.7021889070053262	63.1440544128418	0.7202109098434448	11.10094165802002	nan	10000.0
monomer-300-nr2-7_result_3	22	EEEKKLEELLKEIEKESIEKALEKALEKLEEQLKNPDVLDLDALLFASAAAYYYYKKVMNNENYTLSKELYDRLQKLFPISDSDNIRSSKKYIKLSAFLLMFFNALLALKHLAKTPENDVETYKKLLEFAKTLSYIILKALELDKEFSKELKELFKKEYEKIANQPELPDEQLYDKTKELILFNIAFLFYVLAKIEKDKDPNFLDKLLKLPLSLDVEPPKIVEPKYNKETKEYSQELKYKFDDFELIISYKYTKEKDPETNKEIITKRTYTVTLIDKKKNLILTYTLNDDYKLEIKKEYK	10.976314010951146	0.729873188328632	64.41989135742188	0.724589467048645	11.425189018249512	nan	10000.0
monomer-300-nr2-7_result_3	23	EAEEKLEKLLKEIEEKSPEKALEEALDRYEKMLENPDELDLEALEFLAAAAYYVYKLVMNNEDFTLSEELYEKIQKLFPLTDSKDVRSDPKFIKLAALTLIFFAALRALKKLAELPENNVEAYEKLFELAKILSYILLKMFELDKSYSKEFIELFKKKYDEIANQPPLPPEKLYEKTLKLILFLIAFLFYAIYKTEEDKDDNFLEKFLKLPLKDEIEKPKIKEPKYDKETKKYSKELEYKFNDFILKISYTETYEVDPKTKEKKIKERTLTVELIDKKKNLILKYTLDDKYNLKIEEIKK	13.553372718042242	0.3782325863170893	71.50785827636719	0.8041366338729858	8.009465217590332	nan	10000.0
monomer-300-nr2-7_result_3	24	EEEKKLKELLKKIEEKSIEKALQEALDAFKKLLEDPSVLNLDDLLFLSAAALYYAKKVLNNEDVTLSPELYKKLQEILPLYDSDDVRSDKRYILLASLSLIFLANLLALRYLAKTPENDAETYKKLFEFAKYSSYILLELMDLIPSFSKEEKELFKKKYDEIANQPPLPDSKLKEKTTELILFNIAFLFYAIFRLEKDEDPSILDKFLKLPLKWEIKPPKKVEPEFNPETKVWSQKLEYEFNDYTLIISYEYTTEVDPETKEVKIVKRKYTVELIDKKKNLTLTYTLDENYNLEIKKIKK	15.635696456280685	0.34337326922262806	63.91488265991211	0.6271727085113525	13.522972106933594	nan	10000.0
monomer-300-nr2-7_result_3	25	SAKAKIAELLAQVEAESLEAALQRALDALEEQLADPSKLDLEALEFAAAAALAVYKKVMNNEPYPLSPELYERLQALFPLFDSPEVRSDPRFIRLAAFTLIFYNALRALKHLAKTPENDAETYKKLLEFAKILSEILLEALKLDPEYSPELVEKVKEEYDKIANQPELPDSKLKDKTLELISFNIAMLFYIIARTEKNEDENFLDKFLKLPLKEEIEPPEIKEPEFDEKTKKYKKELTFKFENYILKIYYEYTVKKNPETNKLEIEKKTYYFELIIKDKKLTIKYELDDNLNLKKEIKKE	1.401914750703739	0.9582986460557451	72.02837371826172	0.797532856464386	7.66425085067749	nan	10000.0
monomer-300-nr2-7_result_3	26	EAKEEIEKLLKEVEEKSPEKALEEALDAYEKQLENPENLDLDALIKLSVAALYIAKLVYNNENYTLSEELYEKLQKLFPISDSPEERSDKRFILLSSLLLILDALLRALRHLANTPENNVEEYKELLRFAKISSEILLELMKLDKSFSEKLVKLFEEKYNEISNQPELPPSKLKEQTLKLILFNIAMLYYLISLTEKEEDDSFLDKLLKLPWKWDIEPPKKKPPVYNKETKEYSEELEFKLNDYILKISYKYTKEKDPETNEEKITKKTYTVTLIDKKKNLIRTYTLDENYNLKEEEIKL	1.7451407993539074	0.9379662664609437	70.95138549804688	0.8159852027893066	8.024335861206055	nan	10000.0
monomer-300-nr2-7_result_3	27	EAEKRIEELLKKIEEKSLEEAIKEALERYKKMLENPENLNLDDLIFLAAAMYYYAKKVLNNEDVPLSEELYKKIQEILPLTDSPEVRSDKKFILIASVTLILLSALLAFYHLAKIPENNAEEYRKLYELAKILSEILLKLLELDKSFSKELIELVKKEYDKIANQPELPDSKLHYKTLELLSFNIAILFYIYFKLNKDEDPTVLEKFLKLPLKLDIEPPELVPPVYDKETKEYSQKLTYKFNDFELTISYTYTEEKDPETNEIKIVKRTYTFTVKDKKKNLTITYTLDDNLNLKIKKEYK	20.652929012792068	0.17740529541321184	57.79005813598633	0.4554010033607483	16.032447814941406	nan	10000.0
monomer-300-nr2-7_result_3	28	EAEKKVEELLKEIEKESIEKAIEKALEKFKEILENPSKLDLEALEFLSAAMLYYAKKVYNNEDTPLSPELYKKIQELFPLFDTEDVRSDKKFILLSALTFMLFNALLALKHLAETPRNNAEEYEKLLEFAKIQSYILLKLLDLDKSFSEELKKKFKEEFDEIANKPKLPDSQLYEQTLELITFNIAFLFYAIALVEEDEDPNFLDKFLKLPLKLEIEPPKIEPPVYDPETNEYTRKLTFKFNNFELKIYYTETIETDPKTKKKVIKKRTYTVEVIDKERKLTLKYTLTDDYKIEKEKIYE	11.422678818330139	0.576168965995802	68.67607116699219	0.8447772860527039	7.138132572174072	nan	10000.0
monomer-300-nr2-7_result_3	29	SAKEKLEKLLKEIEKKSVEEALKEALDNFEEMLKNPNNLNLDDLLFLSAAALYYYKLVMNNENYPLSEEIYERLMKIFPLTDSKDVRSDKNFIKLSSLLLIFFSVLLALKELANTPENDVEKYKKLLELAENLSYILLEFLKLDKNYSKELIDLFKKEFDKISNKPPLPDSQLYDQTLELLLFLLAFLFYLIFLESKFDDDNILDKLLKLPLNLDIEKPKIKEPEYNKETNEYSKSLEFKFNNYILTISYTYTEEIDPETKEKKITSLTLTVKLEDKKKNLIIEYKLNLNYELEKKIIKK	1.3031466716612805	0.9630360153048071	75.91414642333984	0.8576476573944092	6.8106207847595215	nan	10000.0
monomer-300-nr2-7_result_3	30	EAEEKLEKLKKEIEEKSLEEALKEALDALEEMEKNPDNLDLEALLKLAAAAYYYYEKVMNNEDYPLSPELYKKIQKLFPISDSDSVRSSKEFILLASLLLIFYVVLRALKHLAKLPKNDVESYKKLLELAKNLSYILLKLLELDKSFSEELINKIKEEYDKISNQPELPDEQLYLQTLKLLAFISAMLLYALYRIEKDKDPNFFDKLLKLKETDDIEPPEIKPREYDPETKEYSYELTYKFDNYTIKISYKYTEEIDPETKKKIIKKKTITFKVIDDKENLILEYELDENYNLKIKEIKK	1.9262172457715678	0.9384791090398511	70.91670227050781	0.7773982882499695	8.305566787719727	nan	10000.0
monomer-300-nr2-7_result_3	31	EEEKRLEELLAKIEEESYEKALTKALDELKKQLEDPSNLNLDALEFAAAAAYAYYKKVKNNEDFPLSEELYKKINELFPFSDSEDVRSSKETILLASLLLIFFNVLRAIKYLSKLPENNVEEYKKLLDLAKFLSYVLLKLMEEDKSISKELKELFKKEFEKISNKPPLPDSELKLQTLELLLFILANLFFLIFKTEKNEDENILDKLLKLPLKEEIEPPEIKEPEYNKETNVYSKELTYKFEDSILKISYEYTEEIDPKTKKKIITKKTYTVELIIKSKNLILKYTLNENYELKIEKIIK	1.5181404882456195	0.9517301431092369	71.70246124267578	0.8047714233398438	7.8470048904418945	nan	10000.0
monomer-300-nr2-7_result_4	0	MKLYLVERIDKNNNKTLILILANSEYAEKIVENIPEEKEEPEIEISDIDLLAISKLIIPKDEKTPTYPDITTIFLYNYLILIRKVPSKDSDEPALLVIEFYKAKNPKDLEKILENKEDPNSFKRIIFLPLPNKVKDKPVTKEDIAYAYEKIYKKKVPEIIDSKNRIIKLEIKNNKVKWIDLEKEEPEIYKALKKAIEEYMKLEEEMKKAPEPLSEEYIKAYINKKTLLIAIATALLLYLYAKERKDEKTEKEILKFLEKLLSDEFLSSENRFEEFKKIWDEFKKTPEAKKLLKELKEEAK	2.083934768282986	0.9320493819900779	73.00320434570312	0.8445481657981873	7.595323085784912	nan	10000.0
monomer-300-nr2-7_result_4	1	MKLYLLKRKSKDNNDELILIRADSEFAEKLVENPPEEEEEPELEYSDLPLIAITREIIPKDVKTPIYPDVTTIFFYNYLIKIRKVPSKDSDEPALLVIEIYKAKNPEDLKKILEYKEDPNSPKYIIFIPLPNKVKNKPVTKEDIAYAYEKLFKKPVPEIPDSPDQIIMIEEKNNKIKYINLSKEYPHIYEKLKKVAEKYEELEKKIKAAPKPYSPEYLKAYINRHTLLIAFALVLLLYLYAKERKDKKVEKAVLKVLDEIVSDEFLNSENIEEEADKIFKKFEASPEAKKLLKELKEEAK	2.603086797524351	0.909374029128605	67.37529754638672	0.7796438932418823	9.555242538452148	nan	10000.0
monomer-300-nr2-7_result_4	2	MKIHIVLRKSENDDLELVIVIAETEYADKIVENLPKEEEEEDLELSDIPLLAIHTRILREDEPVPVYPDETVIKLYNYLIKIRLFPSKDSKEPALLVIEIIKAKNPEDLEKALKKEEDPDSKKYIIFIPLPNSVKNRPPTLEDFAHAYKRLYKEEVPELPESPDRILKLEIKNNEKKWIILSKEEPEIYEALKKVAEEIEKLREQIAAAPEKLSPEYLQAYLNRVVLLVAVAVLLTLYLYAKEKKDEEVEKKILEALKKIVSEEALSSPDLFKVVKEIFEEFEASPEAKKLLEELKEEAK	3.957275229702034	0.8387556011681987	63.0443000793457	0.7032260894775391	12.149539947509766	nan	10000.0
monomer-300-nr2-7_result_4	3	MKLYLKETISENNDKTLWLIVSETEKAEEIVKNLPKEDEEPRLELSDLPLLAIHKLILPSNENKPIYPDVTTIRYYNYLIKLIKFPSKDSDLPSLLIIYFSKAKNPEDLEKILKNEENPNSPIHIILIPIPNSVPNKPPTKEDYAYALEKLLKKPVPELPDSKNRILKAVIKNDEVKWINLEEEEPEIYKAIKKIMEKYVEYEKKMEAAPEKLSEEFIKAYINKHILLIAFALALLLYLEAKERKEPEIEKKILEWLEKIVSDEFLSSENLFEEYKKIKKEFEATPEAKKLLKKLKEEAK	2.2500743091727498	0.9291771835915802	79.01525115966797	0.8864997625350952	5.789025783538818	nan	10000.0
monomer-300-nr2-7_result_4	4	MKLYILKRTSENNDEELVLIKSYSDYIDELVKNLPKEEKEKLNDIYDKDLISIHRLIIRKDEDTPIAPDITTIFYYNYLIKIKKVPSKDSDIPALLVIEIYYSKNPEDLEKALKNNEDDNSFKIYIFIPIPDSVKNKPVTKEDIAYAYKKIYKKEVPEIPESEDRIIMLYIENNKIEWINLSKEYPKLYKAIKKVMEKYVEYRKKMEAAPEPFSEEYIKAYVNRVTLLETFALLLLLYLYAKKKNDEETMKEIEKVLDEAVSDEFLNSEDIEKKAEEILEKYKKSPEAKKLIEELKNEAK	8.135044104314565	0.715557768058817	51.92306137084961	0.5446392297744751	15.87898063659668	nan	10000.0
monomer-300-nr2-7_result_4	5	MKLFLVERISENNDKELVLIISETEKAEEIVKNLPKEKEEPLTDLSDIPLLAISRLIISENEDKPIFPDITKIFLYNYLIIIKLFPSKNSDEPSLLIIEFIKAKNPKDLEKALKKEEDPNSIKYIIFIPIPNSVKNKPPTKEDFAYAYKKLYKKEVPELIDSKDRIIMIKEENNKIEQINLSEEYPELYEALKKVMEEYVKLEKKIKEAPEPLSEEYLKNYINKKVLLIAIAITILLYLYAKEKKDKEIEKEILKVLKEITSDEFLSSENLFEEFEKIFKKFEETPEAKKLLEELKNEAK	1.8111773490575884	0.9397030769469094	73.63031768798828	0.8593201637268066	7.446329116821289	nan	10000.0
monomer-300-nr2-7_result_4	6	MKLYIVKKKDENNNETLYLILSNSEKAEEIVKNLPKDEKEKKEDLFDIDLIAIHKEIISKNEKTPIYPDITKIFFYNYLIEIIKYPSKDSDLPSLLIIKIIYSKNPKDLEKALKFNENPNSPIYIILIPIPNSVPNKLPTKEDFAHALKELLKKPVPELPDSKDRILMLEIENDKVTWIDLEKEYPELYEALKKIMEKYVELEEKMKKAPKPFSEEYLKAYTNKWILLISFALSLLFYLYAKRKKKKEIEKEILKMLKEIVSDEFLNSDDLFEKAKEIFEKYEESEEAKKLIKELKEEAK	19.85403327522011	0.23888149015930116	42.180233001708984	0.3055518865585327	21.605239868164062	nan	10000.0
monomer-300-nr2-7_result_4	7	MKLYIKKEIDKNNNETLILILSETEYADKIVENIPEEEEDPDLEISDIPLLAISKEIISKNDDKPIYPNITKIFFYNYLIKIILFPSKNSKEPALLIIDFSYAKNPEDLKKIEKSEKDPNSYKIIIFIPLPNMVKDKPVTKEDIAYAYEKLYKKKVPEIPDSEDRIIKLEIKNNEIKWIDLSKEEPKIYEKLKIVSKKYMELEEKIKKSEKPLSEEYLKNYINKNILLIAIALALLLYEYAKRNNDKKTEEEINKFLDKIVSDEFLNSEDRFKEFEKIFEEFKKTPEAKKLIKKLKEEAK	1.6122312819878082	0.9552179872984096	74.55650329589844	0.8604727983474731	7.336836814880371	nan	10000.0
monomer-300-nr2-7_result_4	8	MKKYILKRTSENNNEELILIISESEYTDEIVKNPPKEDEEEELENSDLPLFAISRLILPEDDDTPTYPFITEIRYYNYLILIRLVPSKDSKLPALLVIEYYYAKNPKDLEKLLKKEEDPNSWKRIIFIPLPNSVPNKPVTKEDIAYAYEKIYKKPVPEIPDSPNRIVKLEIENNEIKWINLEKEEPEIYEALKKAMEKYMELEEKMKKAPKKYSPEYLKAYENKVVLLIAIALLLLFYDYAKRKKKEKIEKEILKALKEVLSEEFLNSENLFEKFKEIWDKFKSTPEAKELIKELKEEAK	1.7399909826227253	0.9532236657549921	72.3774642944336	0.8316285610198975	7.9541096687316895	nan	10000.0
monomer-300-nr2-7_result_4	9	MKLYIKEIIDENNNKTLVLVISYSEYADKIVENLPKEEEDPELELSDIPLIAIHRKIISEKEKEPIFPNKTTIFFYNYLIEIIEFPSKNSKEPALLIIKFIKALNPEDLEKAKKDDKDPNSEKYYIFIPIPNSVKNKKPTKEDFEYAYKKLYKKPVPKLIDSKDSIIMLKIKNNKIEFINLEKEEPEIYKAIKKVMEKYVELEKEIEKAPKPLSEEYLKAYKNRVVLLVAFALTLLLYLYAKEKKKEEIQKEILKLLEKIVSDEFLNSEDLFEEFKKLLEEYEKTPEAKKLIKELKEEAK	1.7726404178800892	0.9436378905205953	67.0749282836914	0.780882716178894	9.578954696655273	nan	10000.0
monomer-300-nr2-7_result_4	10	MKLYIKEETDENNNKTLILIISDSEKIDEIVENIPKEEEEPKLKLSDEPLLAIHRHILPDDDPVPIYPDVLKIFYYNYLIEIILFPSKNSKLPALLIIKYSKSKNPEDLEKALKNEEDSNSPEYIIFIPLPNTVPNKPPTKEDMAYAYKKLTKKEVPELIDSKDRIIMIKIKNNKVEYINLSEEYPKIYEALKTVAKKFMELEKKMEAAPEKLSPEYLKAFVNKWTLLFSIAVSLLLYLYAKEKKDEEVEEAILKMLEELVSEEFLSSENLFEEAKKIFKKYEASPEAKKLLKDLKEEAK	2.4775176779669246	0.9077214302204569	74.9727554321289	0.8594828844070435	7.2466936111450195	nan	10000.0
monomer-300-nr2-7_result_4	11	MKLYLVERIDENNDKELILILSESEKTEEIVKNIPEEEEEEEIELSDEPLLAIHRLILREDDPVPTKPDITKIFYYNYLIEIRLFPSKDSDLPALLVINYYKAKNPKDLEKILKNEEDPESPKYILFIPIPNSVPNKPVTKEDIAYAYEKLTKKKVPELIDSPDRIILIKEENNKIEQINLSKEEPELYKAIKKVVEKYVELEKKIAAAPKPLSPEYLQAYINKHTLLIAFALLLLLYLYAKEKKDEETQKKILEVLEKVVSDEYLSSEDLFKKFKEIFEEFKATPEAKKLIKELKEEAK	2.570258484396275	0.907935543063658	74.8211898803711	0.8485095500946045	7.455080032348633	nan	10000.0
monomer-300-nr2-7_result_4	12	MKLYLIKRKDENNNETLVLVLSDSEFAEKLVENLPKKEEEPELEISDLPLIAISEKIIPKDVDEPIFPDETTIFLYNYLIKLKLIPSKNSKLPSLLVIEIYKAKNPEDLEKLLKNNENPNSPKYIIFIPLPNSVPNKPVTKEDIAYAYKKLYKKEVPEIPDSEDRIVMLEEKNNEIKWINLSKEYPKLHEYLKKVMEKYMELEEEIKKAPKPLSPEYLQAYINKYTLLIAFAVSLLLYLYAKEKKKEKIMKKIEELMEKIVSDEFLSSKDLFKKFNEIFKEFEETEEAKELLEELKNEAK	5.850339229199049	0.810670064894616	61.43965530395508	0.681656002998352	12.121147155761719	nan	10000.0
monomer-300-nr2-7_result_4	13	MKLYVLIRKSENNDTELILILSDSEKTEEIVKNPPKEEEEPLEELSDIPLLAIAKEIISENDPVETKPKKITIYFYNYLIEILLIPSKDSDEPALLVIKFYKAKNPKDLEKLKKNDKNPNSKKYIIFIPLPNRVKNKPVTKEDMAYAYEKLTKRKVPELPESKNRIIMIYEENDKIEYINLEEEYPHIYKALKKAVEKYEELEKEIKKAEKPLSEEYIKAYINKWILLISIALTLLFYLYAKEKKDKEIEKEILKVLDKLISDEYLNSENLYEKAKEIFEEYEKTPEAKKLIKELKEEAK	5.197289414766797	0.8094634162223244	66.99388885498047	0.766364336013794	9.667128562927246	nan	10000.0
monomer-300-nr2-7_result_4	14	MKFYLLKRIDENNNETLILILSDSEKTEEIVENPPEEEEELELDLSDIDLIAIHKHIISKNDPVPIYPDITTIFLYNYLIKIKKFPSKDSKLPALLIIEIIKSKDPKNLEKALKNNENDDSPKYIIFIPLPNMVPNKPVTKEDIAYAYEKLYKKPVPEIPESPDRIVMAYIKNDKVEWKILSKEEPELYEAIKKIVEYYMELEKKMKAAPKPLSEEYIKAYINKHVTLISFAILLFLYLYAKERKDEKAMKEIKKALEKVVSDEYLNSENKLEEAKKIFDEFKKTPEAKKLLKELKEEAK	18.23715906495091	0.18939658728387304	41.69291687011719	0.3241633176803589	21.70798110961914	nan	10000.0
monomer-300-nr2-7_result_4	15	MKLYLKEEIDKNNDKTLILILSDSEKTEEIVKNIPEEDEEERSELSDIPLLAIARLVLPENEDVPVYPDVIEIRFYNYLILIRKIPSKDSKEPALLVIEIKKTKNPKDLEKALKNEEDSDSPEYIIFAPLPNKKKNEPVTKEDIAYAYEKIYKKKVPEIIDSPDRIVMFKEKNNKIEQINLKEEYPELYEAIKKIIEKYMELEEKMKAAPEKLSEEYLKNFINRNILLISFALTLLLYLYAKERKDKEIEEKILELLKKIVSDEFLNSEDLFKKAEEIFNEYKSTPEAKKLLKELKEEAK	2.578000843993454	0.9107783617125553	68.17434692382812	0.7945186495780945	9.35549545288086	nan	10000.0
monomer-300-nr2-7_result_4	16	MKLFIKEEISENNDKTLIIILAEDEYAEEIVKNIPKEEEEEELEDSNKKLLAISKIIISENDKVPTKPDVTTIKFYNYLIKIIKYPSKNSKEPALLIIEIFKAKNPKDLEKILKNNEDPNSKKYYIFLPLPNSVKDKPPTKEDFENAYKDIFKKEVPELIDSKDRIIMLEIKNNKIKNIDLSKEYPEIYEILKKVIEKYMELEEKIKKSPKPLSEEYIKYTINRYILLIAISLSLLLYLYAKEKKNKKAEEEILKMMKEIVSDEYLNSENLYEKYKEILEKYEKTPEAKELLEELKKEAE	3.2241475849990042	0.8368636755942026	69.17805480957031	0.8001449704170227	9.089969635009766	nan	10000.0
monomer-300-nr2-7_result_4	17	MKLYIKKKKDKNNNDTLILILSYDDYTEKIVENLPEELEDPNLKNFDKELLAISKLIIKKNENVPIYPDTTKIFLYNYLIIIKKFNSKNSKLPALLIIEIYKAKNPEDLEKLLKNDKDPNSEKIIIFIPLPNSVPNKPVTKEDIAYAYEELYKEKVPELIDSKNQIIKLEIKNNKIKQINLEEEEPKLYEKLKKVMEKYMELDEKIKKSEKPYSEEYLKNYINKKTLLIAFAISILLYEYAKEKKNEEAEKEIEKLLDEIVSDEFLNSDNLFEEFEKIFEKFKKSEVAKKLLEELKNEAK	6.256024921501802	0.7904886424434604	64.91999053955078	0.7134702801704407	12.032122611999512	nan	10000.0
monomer-300-nr2-7_result_4	18	MKFYIKKEIDENNNETLILILSDTEYTEEIVKNIPKEEEEEKIDIFDKPLLAIHKLIIPKDDKTPIYPDKTTIFYYNYLIEIIKFPSKDSKEPALLIIRFYKAKNPKDLKKILKNEEDPDSYKYYIFLPLPNSVKNKPVTKEDIAYAYEKLTKKKVPEIPDSPDRIIMLKEKNNKIEWIDLSKEEPEIYEYLKKVMEKYEELRKEMEKAPEPFSEEYLKALKNRYVLLIAVALALLLYLYAKERKNEKAQKAILKFLKEIVSDEFLSSEDLLKKFKEIFDKYKASPEAKELFEDLKNEAK	1.6019481249381953	0.94979526671677	70.36566925048828	0.8113133311271667	8.481084823608398	nan	10000.0
monomer-300-nr2-7_result_4	19	MKLFLKETIDENNNKTLHLIIADDEFAEEIVKNLPKDLEEPLDKYFDKKLLAITKHIISEKEDVPIFPNITKIFFYNYLILIRLFNSKDSKEPALLIIEIFKAKNPEDLKKILENKEDPNSKKYILFIPLPNMKKNEPVTKEDIAYAYEKLYKKKVPEIPDSKDRIILAEEKNNEVKWIDLSKEEPELYEAAKKVSEKYMELQKKMEASEKPLSEEYLQNYINRNTLLITFALLLLLYLEAKERKDEKTMKAIQEALKKAISDEFLSSKDLFEEAKKIFKEFEETPEAKKLLEELKKEAK	1.523215495114971	0.95553677102704	75.76107788085938	0.8780056238174438	6.783788681030273	nan	10000.0
monomer-300-nr2-7_result_4	20	MKLYIKIRTSEDNNKELILILADSEEAEKIVENLPKEKEEPEKELSDIPLLAISREILPENEDKPIYPRVTTIRLYNYLIEIKLFNSKDSDEPALLIIKIYYAKNPEDLEKLLKDEEDPDSWKIYIFLPIPNSVKNKPVTKEDIAYAFEKIYKKPVPEIPDSPDQIVMLEIENDKIKWKILSKEEPELYEAAKKIMEEYMKLEEKMKAAPKKLSPEYLQAYTNKWILLISFAVSLLLYLYAKRKKNEKAMEAIKKYLKEIVSDEFLSSENLYEKYKEIYEKFKASPEAKELLKELKEEAK	1.6346818769423235	0.9520363489919443	72.76605987548828	0.8314780592918396	7.481751918792725	nan	10000.0
monomer-300-nr2-7_result_4	21	MKLYIVKRKDENNNETLILILSYSEYADEIVKNIPKEEEEELEELSDIPLLAISKKIISKNEKTPIYPDKTTIKLYNYLIEIILFPSKDSDEPALLIIKIYYAKNPKDLEKIKKFDEDPNSPIYIIFLPLPNKVKDKPPTKEDYAYALKKLLKKEVPELPDSPDRILMLKIKNNKYEWIDLSKEEPELYKAAKKVIEKYMELEEKIKKSPKPYSEEYLKNYINKYILLIAFAIVIALYLYAKEKKDEKIEKAILKLLKEIVSDEFLNSEDLFKEFEKLFKKFKESPEAKKLLEELKNEAK	5.417530076677962	0.8096660727761774	66.66928100585938	0.7673773765563965	10.5609130859375	nan	10000.0
monomer-300-nr2-7_result_4	22	MKLYIVKRKSEDNNEELIIIISESEYAEELVKNIPKEKEEKESNISDLKPIAIFRFIISKDEDTPIKPNILTIFHYNALIKIILFPSKNSDIPSLLIIDYSYAKNPEDLEKILEKKEDPNSPKYIIFLPLPNMKKNEPVTKEDIAYAYKKLYKKEVPEIPDSPDQIIMLYEKNNKIEWINLSKEYPEIHEYLKKVMEKYMEYEEKIKKAPEPFSEEYIKNFINKVTLLYAFALALFYYLYAKEKKKKEIEEKILKWLKKIVSEEFLNSENLFEEYEKIYKEYLESEEAKKLEKELKEEAK	4.731748804064226	0.7393390478858078	65.44859313964844	0.7578641176223755	9.746163368225098	nan	10000.0
monomer-300-nr2-7_result_4	23	MKLYIKEEIDENNNKTLYLILSETEEAEEIVKNLPKEEEEKKSELSNLPLLAISRLILPEDDDTPIYPDITEIFLYNTLIEIKLIPSKDSDEPSLLVINIVYAKNPEDLEKAKKKEEDPNSPIYIIFLPIPNSVKNRKPTKEDFAYAYKKLYKKEVPEIPESEDSIVLLKIENDKIEWIDLSKEYPEIYKKAKKVLEEYVKLEEEMKKAPKKLSEEYIKAYVNKHILLISFAIALFLYLYAKENKDKKTEESILKMLDKLVSDEFLNSKDRFKEAKKIFDEYLATPEAKKLIEKLKKEAE	1.5135130105280483	0.9567244844925951	72.20463562011719	0.8432772159576416	7.931613922119141	nan	10000.0
monomer-300-nr2-7_result_4	24	MKLYLIKKKDKNNNDTLYLVLSETEYTEKIVENLPEELDEEESELSDIPLLAIYKHIISKNDPEPIYPDKLTIFLYNYLIEIKLIPSKDSKKPALLVIKISKASNPEDLKKILENKENPNSKEYIIFLPLPNSVENKPVTKEDIAYAYEKLYKKPVPEIPESEDRIVMAEIENNEIKWINLSKEYPEIHKILKKVIEEYMKLEEEMKKAPKPYSEEYIKAFINKVTLLTAIAIALLFYLEAKENKDKETEEKILEYLKKLVSEEYLNSEDLFKKYKEIFDEFKATPEAKKLLEKLKSEAK	5.596425814851068	0.8082291520718602	71.85064697265625	0.8277748823165894	7.963080406188965	nan	10000.0
monomer-300-nr2-7_result_4	25	MKLYLLKRIDENNNEVLILIVSDDEYTDKIVENPPKEENEKESEISDKELLAIATKVIDKNNKTPTLPNKITIYFYNYLIEIIEFPSKDSDEPALLIIKIYKAKNPKDLEKLKKNKEDPNSPKYILFIPLPNRVKDKPPTKEDFAYAYKKLENKEVPELPDSEDRIILIKEENNKIEYIDISKEEPFLHEKIKKIMKYYEELRKKIAKSPKPYSEEYLKNFINLYITLIAFALSLLLYLYAKEKKKEEEIKKIKELLDKIVSDEFLSSENRFEEFKKIYEEYKSTPEAKKLLEELKEEAK	5.20467564355523	0.8176809040986092	68.35887908935547	0.7847098112106323	9.735668182373047	nan	10000.0
monomer-300-nr2-7_result_4	26	MKLYLIERISENNDKELILVRSDSEKAEEIVKNIPKEDEEPEKELSDIPPLSISRYIIPENEKEPIFPDETTIFLYNYLIKLKLVPSKDSKKPALLVIDISYAKNPEDLEKILKSEEDPDSFKIIIFIPIPNSVKDRPVTKEDIAYAYKKLYKKEVPEIPDAPNRIVMAIIENDKIEWKILEKEEPELYEALKKAMEEYVKLREKIAKSEKPLSEEYIKAFINRKTLLIAVATLILLYLYAKRKNNKKAQKEILKALKEVLSDETLSSENLPEKVKEIFEKFEKTPEAKELLKDLKEEAK	19.672200116586616	0.18639897491362215	38.021759033203125	0.24010911583900452	24.600845336914062	nan	10000.0
monomer-300-nr2-7_result_4	27	MKLHLKEEIDENNNKTLILILADSEYADEIVKNIPKEEKEPRTLYSDLPLLAIHKLIISENDDTPIYPDITTIRFYNYLIKIIKFPSKDSKEPALLVIYIVKSKDPSDLEKALKNDKDDNSPKTIIFLPLPNKVKNRPVTKEDIEYAYKKLYKKEVPKIIESEDRIIKLEIKNDEIKFINLSKEEPKIYEALKKVMEEYMKLEEKIKKSPKPLSEEYIKNYINKWTLLIAIALTLLLYLYAKEKKKEEIEKKILELLEKIVSDEFLNSENRFEEYKKILEEYEKTPEAKELLEELKEEAK	26.678404437392228	0.13754264852930428	52.281978607177734	0.38435328006744385	21.160207748413086	nan	10000.0
monomer-300-nr2-7_result_4	28	MKLYLLIRKDENNDTVLILILSESEYAEELVKNPPKNEEEELEEISDLPLIAISELVIREDEDVPTKPNVTTIFLYNSLIIIKLFPSKDSKEPALLIIYYYYAKNPKDLKKYLKNDEYPNSPEYIIFIPLPNSVPNKPVTIEDIKYAYEKLLKKPVPEIPESPDRIIMLKIENNKIEWKILSKEEPFIYEAIKKVMEKYMELQEKIKAAPKPLSEEYLQNYINKWTLLITFAVLLYLYLYAKEKKKEKIIEKIKEALEKVVSDEFLSSKDLFKEAKKIFEEYEKSPEAKELLKELKEEAK	2.257338007772585	0.9284198860585263	69.68460083007812	0.8095566034317017	8.395332336425781	nan	10000.0
monomer-300-nr2-7_result_4	29	MKLYIKFEKDENNNDTIILILSETEFTEEIVKNPPKELNEEKDDIFDKPLLAIHTYIISKDEKVPTKPNITKIFLYNYLIILKLFPSKDSKLPSLLIIYYSYAKNPKDLKKILESNSDPNSYKIIIFLPLPNKKPNEPPSKEDFAYAYEKLTKKKVPEIPDSPDRIVKLVEENNKKKWIVLSKEEPEIHEALKKAMEKYEELEKKIEKAPEPKSEEYLKNFVNKVTLLIAIAVTLALLDYAKRRKDKETEKKILELLKKIISDEFLSSDDLFKEFEKLFKEFEASPEAKKLLKELKEEAK	16.5996647002573	0.3052039655357844	43.34243392944336	0.3767154812812805	21.404483795166016	nan	10000.0
monomer-300-nr2-7_result_4	30	MKLILKKETSENNNETLILIISNSEKIEEIYKNPPKEKDEPLDNLSDIDFIAITREIIPSDDDVPTYPNITTIFFYNWLIKIILFPSKDSKLPALLIIDFIYSKNPKDLKKAEKFDKNSNSPRYIIFIPLPNSVPNKPVTKEDIAYAYEKLYKKKVPEIPDSKDRIVMLEEENDKITWINLSEKEPFLHEKLKKVVEEYMKLEKKMKSAPKPYSEEYLKAYINRNTLLIAIALAILLYLYAKRNNDKEAQKAIEEYLDKIVSDEYLSSDDLFKKYNEIKKEFEATPEAKKLLEKLKKEAK	1.72153913460648	0.9497886221432359	63.98587417602539	0.7299972772598267	11.564642906188965	nan	10000.0
monomer-300-nr2-7_result_4	31	MKKYLLKRKSKDNNEELVLIISETEKAEEIVKNLPEEEEEERIELSDEPLLAIHRLIIPKDEDVPIYPDVTTIFYYNYLIKIRKFPSKDSKEPALLVIEYFKAKNPEDLKKILKKEEDPNSTEYFIFLPIPNSKKNEPVTKEDIAHAYEKIYKKPVPELPDSKDRIIMIKIENNKIEYINLEKEYPELYAKLKKVMEKYMEYEKEIKKAPKPLSEEYLKAYENKVTLLVAMALAILLYLYAKEKKNEKAEKAILEYMDKIVSDEYLNSEDRFKEYEKIKKEYEETEEAKELIKELKEEAK	1.9296135695343586	0.9307371673060184	72.14549255371094	0.8423343300819397	7.57443904876709	nan	10000.0
monomer-300-nr2-8_result_0	0	MENKVEIEAEYNEDNTIKKYTIKLKINDFEKTITTAAPKFAIEKFIESLKETSEKYKDYKLVAIIETILNEEEVYMFIAIFYNEKNEFLIKITFVDPKKKESKTFEIKPVSIEELLKNDFVETLAKEAKTSNFKLIISEEDKNSNNKLALELTLYIAKEIYKAYKELFKDDVEATAYVIDNSVLLVLKKDDNLYFYDLVFLDPNNLIEKIKNPNKNYNIKFPSDETLDKIVEIIKEKIKETKVKKVYIFPIDLNLDKPFSDKKKVDEYYEKLEKKLKELAEELKPNADIYLYKDYKFIKI	2.1767879826435634	0.9313175527530562	68.20689392089844	0.7252693176269531	9.003140449523926	nan	10000.0
monomer-300-nr2-8_result_0	1	MEEKVEIKKELNEDNTVKKYTIKLNIRDFNKEITTSAPEFAIEQAIKALKETAKKYPDYKFLFYSESLANFDEVYQFIYLFYNKNDEYLIVITYVDPKKKESKTFYKKPISLEELKENDPRETLAKESKTTNFKLKISDKDWESNDKDALLLTLYIAKLEYESYKELFKDKAETTAYVIDNSILSVTIKDDEIIFKDMVFLNPNELKEKIENPNKNLNINLPSDEVLDKIVEIIKEVAKKTKKSKIYIIPMNLNLDKSLSDKEIVDKYYKKLTEKLKKLAEELKPNAKIYLLIDNELKEI	1.356731020468719	0.9614872146303768	74.00141906738281	0.79742431640625	7.046502113342285	nan	10000.0
monomer-300-nr2-8_result_0	2	MENKVEIKEEKNEDNTVKEYTINLKIKDFEKTIKTSAPKFAIEQFIKKLKEASEKYPNAKLVLISEIILNPNNVYMFIAIFIDDKDNFYIYITFVDPKNKESKTFEIEPKSLKELLENDPVKTLEKESKTSNFKLKISEEDLNSNNKLALYFTIYLAKEIYKAYKELFKDKKEITAHLIDNSIVMIIKENDNLYFYDFTLIDPEKLKEKIKNPNKPYNINFPSKETIDKIVELIKEEIKKTKVKNVYIFPNNLNIDEDFKDEKKVNEYYNYLTEKLKKLAEELKPDAKIYLYINNKFIEI	1.6649956733749498	0.9423506657898073	72.5902328491211	0.7591699361801147	7.388973712921143	nan	10000.0
monomer-300-nr2-8_result_0	3	MEEKFEIKEEKNEDNTIKKYTIKVQLRDYEREIVTAAPKFAIEKALESLKETYEKYPNYKLVAIIEFIADKNNVYAFLYIFIDENDNFLFVITFVDPEKKESKTFYFEPVSLKELKENDPIEKYKKLAKTENIKLIISKEDYESNNKDALLLTLEIAYKLEKALKELYKDKYKTTIYVIDDTIVIVRIKDDELFIYDLPFLDPNNLIESIKNPNKKLNINFPSEEVIDKIVELIKEEIKKTKVKKVYIIPVETNLEEDFKDEKKVNEYYEYLKEKLKELAKELQPDAKIYLYINNKFEEI	2.292600197005718	0.8978936127015877	71.8587417602539	0.7905688285827637	7.711162567138672	nan	10000.0
monomer-300-nr2-8_result_0	4	MKESVEIKEELNEDKTVKEYTIKLNIKDYNKTIKTAAPKFAIEAFIESLKKTSEKYPDYKLLFISESLANFDNVYMFLALFYNENNNFLFVITFVDPKKKESKTFYFEEVSLEELLKNDPVEKYAKEAKTTNFKLNISEEDKNSNNKLALLLTLEIAKKIYEALKEYFKDDIEATAYVIDNTVLLILKKDDEIIFYDFVFLDPNELLEKIKNPNKPYNINFPSKETIDKIVEIIKETAKKTKAKKIFINPMDLNLEESFSDKKKVDEYYEYLTEKLKKLAEELKPDAKIYLLKNNKLIEI	1.9982650063764265	0.9224982336804722	75.56827545166016	0.8299371004104614	6.430655479431152	nan	10000.0
monomer-300-nr2-8_result_0	5	MEEKVEIKKELNEDNSIKKYTINIKLKDFEKKIVTSAPEFAIKSSIKSLKETYEKYPNYKFVASIEFIANPNNVYMFLYLFIDENDNYLLVITLVDPEKKESKTFYKKIVSKEELKKNNPVEKYKKLEKTENIKLIISEEDYNSNNKDALLLTLYIAYELAKTLKEYFKDDYEITIYVIDNSVLMVIKKDNLLIFYDLTYLDPKELKEKIENPNKPYNINIPSDSVLDKIVEIIEKEAKKTKVKEIFINPIDLNLDEPWSNKEIKDKYYKKLTEKLKKLAKKLQPNAKIYLYIDNKFIEI	1.6423417939995042	0.9418626860185703	75.60714721679688	0.8210501670837402	6.526186943054199	nan	10000.0
monomer-300-nr2-8_result_0	6	MEESVEIKETKNEDNSIKERTINLKLRDFEKKIVTSAPKFAIEAAIKALKEEFEKYPNAKFVAYIEFIANSDNVYAFIFLFIDENNNFILVIVFVDPKKKISKKFLFKPKSLKELLENDPVKTYKELEKTSNFKLIISEEDKNSNNKKALYLTIYIAYEFYKAKKELFKDNIESTLYVIDNTLLLIEKKDDEIYFYDMVLLDPDELKESIKNPNKKLNINFPSEEVLDKIVEIIKKEFKKTKAKKIYIFPIELNLNKDFEDKEKVNNFYEYLEKKLEKLAKELKPDAEIYLYKDYKLIKI	1.5310626983489606	0.9512904108177088	72.41497039794922	0.7952306270599365	7.369456768035889	nan	10000.0
monomer-300-nr2-8_result_0	7	MENSVEIKEKKNEDNSIKEYEIKLNINDFNKNIKTSAPKFAIEKAIEALKKAAEKYPDYKFLAYIEFILNENEVYAFIYLFYNENNIFHFLITFVDPKNKKAITYEFEPKSLKELIENDPVKTYKELEKTTNFKLIISKKDYESNNKNALLLTLEIVYKLYEAYKKLFKDNVESYAYVIDNSILLIMIKDDKIYFYDYTFIDPEELLNKIKNPNKSLNINIPSKETIDKIVEIIKEVFKKTKAKKIFINPINQNLSDPFSNEKIKNEYYNYLTEKLKELAKELKPDAEIYLYINNKFIKI	1.7399475507527036	0.9433917809403802	72.94914245605469	0.7569916248321533	7.479276180267334	nan	10000.0
monomer-300-nr2-8_result_0	8	KENKVEIEEEKNEDNTIKEYKIKIKLNDFEKEIKTAAPKFAIEEFIKKLKETSEKYPDYKLLAIIEFIANPDNVYVFIAIFYDKNDNFLFVITFVDPKKKESKTYYFKKVSLEELKKNDPVKTYAEKAKTTNFKLKISEEDYKSNNKDALLLTIKLAELLFEAYKELFKDDIESTLYVIDNSVVLITKKDDELIFYDLVFLDPNELIESIKNPNKNLNIKLPSEETIEKIIKLIEKEIKETKVKKVYIIPVNLNLDEPWKNKEIKDKYYEKLKKKLEKLAEKLKPNAEIYLYIDYKFEKI	1.2422505790575968	0.9655062625324629	73.49214172363281	0.7933176159858704	6.99693489074707	nan	10000.0
monomer-300-nr2-8_result_0	9	MEEKVEIKEKKNKDNSIKEYTIKLKLRDFEKTIKTAAPKFAIEQAIKALKEAYEKYPNATLLAYIEFIANEDNVYAFIYLFKDENDKYYLLITFVDPKKKEAKTFEIKPVTLKELKEDNPVEKYKELEKTSNFKLIISEEDYKSNNENALLLTLHIAYEIYKAYKELYKDKVETTAYVIDNTILMIRKEDDLLIFYDFVFLDPEELEEKVKNPNKKLNIKFPSKETIDKIVEIIKKEIKKTKVKKVLIIPVDLSLEEDFSDKEKVNNYYEYLKEKLKKLAEELKPDATIYLYINYKLEEI	1.5794839519962665	0.9534566385420241	77.95813751220703	0.8377193212509155	5.665608882904053	nan	10000.0
monomer-300-nr2-8_result_0	10	MENKVEIKEKKNKDNTVKEYEINLNLNDFNKKIKTAAPKFAIEASIKSLKEISEKYPNYKFLAYIEFIIDKNNVYAFIYIYYDDNNNFLIKITFVDPKKKESKTFEIKPVSLEELEKTNFVEKFKELEKTSNFKLIISKEDYESNNKKALLFTLYLAYELYKAYKKYFKDEYETTAHVIDDHVLLITIKDDEIYFYDFPFLDPNNLIEKIKNPNKNYNINIPSKETYDKLVEIIKETAKKTKKKKIFIIPVETNLENSFSNEELKNNIYNYLTEKLKKLAKELKPDAKIYLYINNKFIEI	1.266202839832407	0.9644496956485138	75.08993530273438	0.8168218731880188	6.752732753753662	nan	10000.0
monomer-300-nr2-8_result_0	11	MENSVKIEKEYNPDNTIKSYKIELKIKDFNKTITTSAPEFAIEKAIKALKEIAEKLPNAKFLAYIETILDPDNVYMYIFIFYDENDNFHIYILLVDPKKKEAKLFEIKPVSLKELLENNPVETYKKLSKTENFELKITKEDYESNNKNALLLTLYIVYEIYKAYKKYKKDNVKATAYVIDDSVLLILIENDKIIFYNLVFLDPEELLNYIKNPNKKLNIKFPSKETIDKIVEIIEKVVKETKVKEIYIFPVDLNLEEDFKNKEKVDKYYEYLKEKLKELAEKLKPDAKIYLYINNKFEEI	19.79523529998599	0.20329126164086825	55.79473114013672	0.5193402767181396	15.052766799926758	nan	10000.0
monomer-300-nr2-8_result_0	12	MEESVEIKKTLNEDNTVKEYTINLKIKDFEKKITTAAPEFAINKAIESLKEIAKKYPDYKFLAYIESIINPDNVYVFIYLFMDKNDKFLLVITFVDPKKKKSETFIFKPVTLEELKKNDPVEKYAKLAKTSNLKLVISKEDRESNNKDALLLTLEIARKLYEAYKKLFKEDYEATIYVIDDSIVMVIKKDDELIFYDLVFLDPNELKKKIENPNEPYNIKLPSKETIDKIVELIKKEIKETKVKKVYIFPIDLNLDEPWSDEKKKKEYYDYLTEKLKKLAEELKPDAEIYLYINNEFKKI	1.408521487596671	0.9596127676629855	75.50899505615234	0.8208349347114563	6.377418518066406	nan	10000.0
monomer-300-nr2-8_result_0	13	KENKVEIEEEKNEDNTIKKYKIKLKINDFEKEIITSAPKFAIEAAIKALKELAEKYPNAKFLAYSEFLANLDNVYAFIFLFYDENNKYHIYILFVDPKKKKSKLFEYKPVSLEELKKNDPRKKYAEEAKTSNFKLEITEEDYKKNNKNALLLTLEIVKKIFEALKEYYSDNIEATAKVIDDHILLILKKDDLLIFYDFPFLDPNNLLEKIKNPNKDLNINFPSKETLDKIVKTIEEEFKKTKVKKILINPVNLNLDKSFSNEEIINNYYNELKEKLKELAEKYKPNAKIYLLIDNELIEI	1.3025864104199856	0.9652721689537257	77.95684051513672	0.8662463426589966	5.899877071380615	nan	10000.0
monomer-300-nr2-8_result_0	14	MEEKVEISKELNEDNTVKSYTINLRIRDFERKITTSAPEFAIKAFIESLKETAEKYPDAKLLAIIEFIANPNETYVFIALFYDKNNNYLLVITFVDPKKKESKTFYIKPVSLEELKKNNPIETYKKEEKTSNFKLIISKEDYESNNKNALLLTLYIVKELYKAEKKLYKDDYETTAYVIDNSVLLIKIKDDEIIFYNFTYLDPEELLNKIENPNKNLNINLPSKEVIDKIVEIIKETIKKTKKKKVYIIPVDLNLDEPWSDKKKIDEYYEYLTKKLKELAKELKPDAKIYLYINNKFIEI	1.3728723994605307	0.9614763281238633	77.61341857910156	0.8659136295318604	5.942861080169678	nan	10000.0
monomer-300-nr2-8_result_0	15	MEESVKIEEEKNEDNTIKKYTIKIKLKDFEKEIVTSAPKFAIEAAIEALKETYKKYPDYKFLAYSEILLNPDETYMFIFLFYNPNNEYLLVITLVDPKKKESKTYYIKPVTLKELKEEDPVKKLAKESKTTNFKLIASEEDIKSNNKDALLLTIYIAYEIYKAYKEYYKDDYEATLYVIDDTLLLIIKKDDEIIFYDMVFLDPENLLEKIENPNKPLNIKFPSEETIDKIVEIIEKTIKETKVKKVYIFPVDLNLDEDFKDEEKVNNYYNYLTEKLKKLAEKLKPDAKIYLYINNKLIEI	1.6682720935084865	0.9450133804197742	70.01300048828125	0.75094074010849	8.305547714233398	nan	10000.0
monomer-300-nr2-8_result_0	16	MKNEVKIEVTYNEDKTVKEYKITLNINDFKREIVTAAPKFAIDKFIEALKETAKKYPNYKLVLISETILDPENTYVFIAIFIDENNNYLIVITFVNPEKKESKTYYFKPISLEELKKENFVEKLKKEEKTSNFKLKISKEDLESNNENALRFTLYLAKLLYEAYKKLKKENYKTTAYVIDNTILLITIKDDLIIFYDYTFIDPDELKEYIKNPNKKLNIKIPSESVLEKIVEIIEKVAEETKVKKIFINPVELNFEEDWSNKEIKKKYYEKLTKKLKELAEKLKPNAKIYLYIDNKFIEI	1.4935244763205846	0.9545656695661078	74.4836196899414	0.8270149827003479	6.59743595123291	nan	10000.0
monomer-300-nr2-8_result_0	17	MEEKVEIKEEKNEDNSVKEYKINLNIKDFNKNITTSASKFAIEKFIEALKEISKKYPNAKIIAIIEFILDPNNVEVFVLILYDENNKFYIYITFVDPKKKEAKTYEFEPVTLKELKENDFVKTLKEKEKTSNLKLIISEEDKNNNNKDALDFTLYLAYKLYEAYKKLFKDEYETKIYVIDNTVLMVTIKDDLIIFHDLVFLDPKNLINSIKNPNKPLNINLPSEETLDKIVEIIKKEFEKTKKKTIFINPINLNLNNDLNDENIINKYYEKLKEKLKELAKELKPDAKIYLYIKNKFEEI	1.8165478136732385	0.9358476537927936	74.17239379882812	0.8138303160667419	6.835709095001221	nan	10000.0
monomer-300-nr2-8_result_0	18	MEESVEIKEKLNEDKTVKEYEIKLKLKDFEKKIKTSAPKFAIEAFIEALKEFSKKYPNAKLLAIIETIINPNNVYMFIAIYYDENNNYYIFITLVDPKKKESKTYEFEKVSLEELKKDNPVEKLKELSKTENFELKISKKDYESNNEDALRLSIYIAYKIYKAYKEYFKDKVKSTLYVIDNTLVLVLKKDDLLIFYDMVFLDPNNLKEKIENPNKKLNINFPSKEVIDKLVKLIEEEIKKTKVSKVFINPIDLNLDEPFSDEKLKKKYYEYLKEKLKKLAEKLKPNAKIYLYIDNKFIEI	1.2534563223125859	0.9661385973604979	72.978759765625	0.7944575548171997	7.203031063079834	nan	10000.0
monomer-300-nr2-8_result_0	19	MENSIEIKKKLNKDKTIKEYEIKVKINDFEKNIKTAAPEFAIKKALESLKEISEKYPDYKFLLYSELIIDEDNTYMFIFLFYNENNEYLIKITFVNPKKKEAKTFEFEPVTLEELKKLDFREYLKKLEKTSNIKLVISEEDYKNNNEDALRLTIYIAYKIAEAYKELYKDKYKITIHVIDNSILMIIKKDDLLIFHDFVLIDPKELLNYIKNPNKILNIKFPSKSVIDKLVEIIEKEIKKSKVSKVLINPNYLNWNKSFENKKKIDEYYNYLTEKLKKLAEKLKPNAKIYLVINYKIEEI	1.6484588924005907	0.9464626625650593	72.59475708007812	0.7913343906402588	7.015105724334717	nan	10000.0
monomer-300-nr2-8_result_0	20	MEEKVEIEEELNEDKTIKKRKIKIKLRDFEKEIITSAPKFAVEAAIKALKEEYEKLPDAKLLFYSETIINKDEVYAFLFLFYDENNNFHLYITFVDPKKKEAKTFKFEPVSLEELKKTDWVEKYKELSKTTNFKLIITEEDRNKNNKDALLLTLHIAYNLYKAYKELYKDKYEATAYVIDNSVLMIIKKDDEIIFYDMVFLDPNELLEKIKNPNKPYNLNLPSKETIDKIIEIIEKEFEKTKAKKIFINPVNLNLDESLKDKEIKNNYYNYLIEKLKELAKKLKPNAEIYLYIDNKFIKI	2.093665275418921	0.9269640988846045	69.14476013183594	0.7585147619247437	8.260456085205078	nan	10000.0
monomer-300-nr2-8_result_0	21	MENSVEIKEEYNEDKTIKKYTINLNLNDFKKKIITSAPKFAIEAAIKSLKEFYEKYPDAKLLFISESIIDPNNVYMFTFLFYDKNNNFYLFITLVDPKNKKSKTYEIEPVSLKELEEKNFIEYLKEKEKTSNLKLIISEEDYNKNDKLALNLTIYIAEKLYEVYKEYFKDKYETYIYVIDDTILMVTIKDDLIIFKDMVLINPNELIEKIKNPNKKYNIKLPSEETIDKIVEIIEKTIKETKVKKVFINPIELNIEEDFKDKKIKNKYYEYLTEKLKELAEKLKPDAEIYLYIDNKFIKI	1.3849966753672103	0.9598610655551524	76.47734069824219	0.8423264026641846	6.122758865356445	nan	10000.0
monomer-300-nr2-8_result_0	22	MENSVKIEEKKNENNEIKEYTINLKINDYNKKIVTSAPKFAIEAFIKELKKISEKYPNYKLLYISEILINKNEVYMFIAIYYDENNNFLINILFVDPKNKKSKLFEFEPVSLEELFKNDPRKTYAELAKTTNFKLIISEEDYNSNNKKALLLTLYIAYKLYEAYKELFKDNIKATAYVIDDSVLLILIKDDEIYFYNFVYLDPEELINKIKNPNKNLNINLPSEETIDKIVEIIEKTIKETKVKTVFIFPNYLNLENDLSDEKIINNYYEYLTKKLKELAKKLKPDAKIYLYINNKLIEI	1.976569427519828	0.9229646990413936	78.06060028076172	0.8638416528701782	5.927982807159424	nan	10000.0
monomer-300-nr2-8_result_0	23	MKESVEIKEELNEDNTVKEYTINLKIKDFNKKIKTAAPKFAIEAFIKSLKKFSEEYPNAKLLFISETVINSNNVYAFISIFYDENNNFYINITFVDPKNKKSKTFKFKPISLEELKENDPIKKYKELEKTTNLKLIISKEDYEKNNKDALLFTIHIAYLLYEAYKKLFKDDYETTIYVIDDSILMVTIKDDEIYFYDLTFLDPNELLEKIKNPNKKFNIKLPKESTIDKIVEIIKEEIKKTKVKKVYIFPINLNLDEDLKDEKIKNEYYEYLKEKLEELAKELKPDAEIYLYINNKFEKI	1.2111957716506845	0.9685891436108839	76.33234405517578	0.8307839632034302	6.191452980041504	nan	10000.0
monomer-300-nr2-8_result_0	24	MEEKVEIKEEKNEDNTIKSYTINLKIKDFEKKIITSFPKFAIEAFIKELKKISKEYPNYKLVYISETIINPENVYMFISLFIDENNNFLLNVTFVNPKKKESKTFKFKPVSLEELKKNDPVKTLKEKEKTTNFKLKISEEDYNNNNKDALLLTLYIAYKLYEAYKKLFSDKTETTAYVIDNIIVMISVEDDLLIFNYFVFLDPNELKNKIKNPNKNYNINFPKEEEIDKLVELIKKEAKKTKVKKIFINPIELNIDKDFSDKEKVDKYYKYLTEKLKELAKELQPNAKIYLYINNKFIEI	1.5561720912239294	0.952391322226016	75.689453125	0.8113999366760254	6.4633002281188965	nan	10000.0
monomer-300-nr2-8_result_0	25	MKNSVEIKKKLNPDNSIKEYTININLNDFNKKITTSAPEFAIEKAIESLKEEFEKYKNYKFVAYSESIANLDNTYMFIYIFIDENDNIKIIIVFVDPKKKKAEKYEFEIVSLKELKENDPVEKYKKLEKTTNFKLKISKKDYESNDKDALLLTLYIAYKIYEALKKYYKDDYKTTIYVIDNSIVMITEKDDLIIFNDLVFLNINNLKEKIKNPNKSYNINKPSKETIDKLIEIIKETIKKTKASKIFINPMDLNLDNDFSDKKFVDEYYNYLKEKLEKLAKELKPNAEIYLYYNNKLIKI	1.505494098193501	0.9525732311654421	73.40894317626953	0.8255151510238647	7.078956127166748	nan	10000.0
monomer-300-nr2-8_result_0	26	MKEEVKIEETLNEDKTVKEYKIKLKLRNFEKEIITSAPKFAIEAAIKSLKEYYEKYPDAEFVAYIEFIIDPNEVYAFIFIFIDKNDNFYIFITFVDPKNKESKTFEFKPISLEELEKLDFVKYFNEKSKSSNFKLIISEEDYNSNNKKALLLTLYIAYLLYEAYKKLFKDNVETTAYVIDDHILMVSIKDDLIIFYDLPFLDPEELKNKIKNPNKKLNINFPSKEVIDKIVEIIKEVFKKTKKKTIYIFPIETNLEEDFKDEKKVNEYYDYLTEKLKEFAEELKPDAKIYLYKNNKFIEI	1.4628415076602066	0.9586641176236879	75.81266784667969	0.8339673280715942	6.351953506469727	nan	10000.0
monomer-300-nr2-8_result_0	27	MEEKVEIEAKYNEDNTIKEYTINLRIKDFEKKIITSASKFAIEAAIKELKKFAEKYPDAKFVASISSIINENNIEMFIYIFIDENDKIYIKITFVDPKKKESKTYEFEPVTLKELKENDPVEKLKEEEKTSNLKLEISEKDKNSNNKDALLLTLYIAKKIAEALKKLLKDDYEITIKVIDNTVVMIIIKDDKIIFHDMVFLNYNELLDSIKNPNKKFNINFPSKEVIDKLVEIIKETIKKTKVKKVYINPINLNIDEDFSNEKIINDYYNYLTEKLKKLAEELKPDAEIYLYINNKFIKI	1.4194911240600898	0.9582343264792246	71.79976654052734	0.7844682335853577	7.3850321769714355	nan	10000.0
monomer-300-nr2-8_result_0	28	MENKVEIKEEKNEDNSVKSYTVNLKLNDFEKTIKTSAPKFAIEAAIKSLKEFHEKYPNAKFVLYIEFVINPNNVYAFLFLFIDENDRFYLFITLVDPKNKESKTYEIKPVTLEELKENNPVEKFKELSKTENFKLIATEEDIKSNNKDALLLTLYIAYELYKAYKEYFKDKYETTAYVIDNSILLITKKDDELIFYDLVFIDPENLKKYLEDKNYSLNINIPSKEEIDKMIEIIKEKYKETKVKKIYIFPVNLNLSNDFSNEEIINNYYNYLTEKLKELAEELKPDAKIYLYINNKFIEI	1.2098550787153504	0.9687795020219709	72.9097900390625	0.7848212718963623	7.237241744995117	nan	10000.0
monomer-300-nr2-8_result_0	29	MENKVEIKKELNEDNTVKKYTIKIKINDFEKEIVTSAPEFAIKAAIKSLKEFAEKYPDAKFLLYSEILLNKNEVYVFIFLFYDKNNNFYIVITFVDPKKKESKTYEFKPISLEELKEKDFVEYLKEKEKTSNLKLIISEEDRNSNNKDALLLTLYIAYLLYEAYKELYKDDAKATIYVIDNTILMVIIKDDEIYFYDMPFIDPKNLLNYIKNPNKKLNINFPSKETLDKIVKIIEKVIKETKVSEVFIFPFDISAEEDFKNEEKVNEYYNYLKEKLKELAEKLKPNAKIYLYINNKLIEI	1.718936990537778	0.9426123204183596	74.53133392333984	0.8023338913917542	6.803523063659668	nan	10000.0
monomer-300-nr2-8_result_0	30	MEEKVEIEEKLNEDNTVKEYTIKLKLKDFEKKIITSAPKFAIEKAIKDLKEFYKKYPNAKLVLYSEMILNLDNVYMFIYLFIDENDNYYLKITFVDPKKKKSITYEFKPVSLEELKKNNWVKKLKELSKTENLELKISEEDYKNNNENALNLTIYIAYEIYKAYKKLKKDNIKTTIYVIDNTILIISKENDLLIFYDIPFIDPNDLIEKIKNPNKKLNINKPSESVLDKIVEIIEEEIKKTKVKKVFINPFNLNAEESFSDKEYVDKYYEKLKEKLEKLAEKLKPDAEIYLYINNKLEKI	1.6418887914322946	0.9462120330775209	73.93971252441406	0.7987940907478333	6.703444480895996	nan	10000.0
monomer-300-nr2-8_result_0	31	MENKIEIKEEKNEDNTVKEYTVKIKLNDYEKTIKTSAPKYAIEAALKALKEIYKELPNAKLLFIIEFILNENNVYAFIFLFYDENNNFYFYILFVDPEKKESKLFKFKPVSLEELKKNNWVEKLKELAKTSNLKLIISKEDYESNNENALNLTIYIAYKLVEAEKELFKDKFETTIYVIDDIIVIIKKEDDKLYIYDYVFLDPEELLEKIKNPDKPLNIKFPSEEQIDKLVKIIKEEIKKTKVKKIFINPINQNLEKDWEDKEKVKKYYEYLKEKLKKLAEELKPDAKIYLYIDNKFEEV	11.899107046090004	0.3799885810949754	56.45961380004883	0.4488898813724518	17.847145080566406	nan	10000.0
monomer-300-nr2-run1_result_0	0	EEEKKKEELEWLKYEYKNILIPLKKKIEKKPDPEEEIEIPPEDIIKFAKRLNLEATEEDAEAFKPIFIYYLIYKEEFLALYYKYKNPDIKNAYEIALNNIEEYEKMLKDLNENNPLLTIEEIEKLLKYYSKPENMSNFLAKYLYDKLKIYLEYMKALKKVMDKKIWESKDEEKRKKVREEIIENLEKVYEYVKEIVEKYKDKFDPEKLEPKLEKLEKLKEFAIEVLKEEKPRSIQVLALHLFFLYAEQLITEVYEIEAKLKEAPYIEEKDVEYLKKYNKFLEEYNEEVLKELEKILKNEP	2.069023018877296	0.9253043145711524	70.35476684570312	0.8088428974151611	7.892554759979248	nan	10000.0
monomer-300-nr2-run1_result_0	1	EEKKKKEDLEWLKRFHKEIWIPLKKLIEKEKDEKEELEIKPEDIIEFAKRLELEATEEDAEAFKPFFIYYLFYREIFLAYYYKYKNPDIKNAFEIALNNPEKYEEMLKALEKSNPLLTIEEIKKLLEKYSKPENMSTTLAQYLYDRLKIYLEMLEILKIVFDKKIWESKDEEKKKEAREKIIDKLDEVYEEVKEIVEKYKEYFPKEELEPELEELEKLREKAKEILKKEYPRKLEFLAIFLFFLYAERLITKVYYILAKLNEAPDLEEKDIERLEKIDEFLKEFVKEVEEEYEKILKNEP	2.5799823748328152	0.8951484987470688	68.67893981933594	0.7725212574005127	8.366375923156738	nan	10000.0
monomer-300-nr2-run1_result_0	2	EEEKKKEDLEWLKKAYEEIYLPLKELFEKEEPPEEEIEIKPEDIIEFAKRLNIEATEEDAEAFKPYFIYYLFFREIFLALYYHYKHPEEKNAFKKALENPEKFDEMLKALKENNTLTTIEEIKKLLEEYKKPENQSNFLSKLLAELLEIYLKEMEILKIIFNKEIWDSKDEEERKKVREKIIEELDKVYEKVKEIVEKYKDSFPKEELEPALKKLEELRELAKKILKEELPRKYQFLATFLFFLYARRLILKVFYQLAKEKKAPYLEEEMIEFLKKLYEFYEKYSEKVLEEYKKLLENKP	4.78169242242672	0.8196149714043657	63.1624870300293	0.7073925733566284	11.163854598999023	nan	10000.0
monomer-300-nr2-run1_result_0	3	EEEEKKKDLEKTLYYYKEIIIPLLELLEKEEPEEEELEIKPEDIIDFAKRLELKATEEDAEAFKPLFIYYLFFKRFFLALYYKYENPEEENAFEKALNNPEEFKKMLEALKENNDLNKIEEIEKLLKEFSKPEKMSTFLAKLLKDLLEIYLKKLKILKIIMNEENWNNPDEKKRKEIREEIIKELEEVYEKVKEIVKKYEDKFPKEELPKKLEELEKLLENAKKVLKEEEPRSIQLLEVHLFFLKAEQLILEVYYIAAKEKTAPDLEEKDIERLKKLNEFLEKFVKEVEKELEKIKKNKP	5.826933552577605	0.7063593845416134	59.30248260498047	0.649869978427887	13.59341812133789	nan	10000.0
monomer-300-nr2-run1_result_0	4	EEEKKKKELEKLKYWEEKIYIPLLKLIEKEESEKEELEIPKEEVIEFAKLLELKATEEDAEAFKPFFIYYLFYRRIFLALYYKYKNPEEKNAFEKALNNPEEFEKMLKDLKENNYLTKIEEIEKLLEEYSKPENMSTTLAKYLYDKLKIRLELYKTLKKIMNEEIWNNPDEKKRKEAREEIIEEIDKVYEYVKEIVEKYAKYFNPEELPKKLEELEKLRERTKETLKKEYPRKIMFLETFRFFLYAEELITEVYYKELELNIAKDFEEKDIEYFKKLSEFLKEFNKKVEEELKKLLENKP	3.288909965086461	0.8521511324597096	60.01138687133789	0.616148054599762	14.075081825256348	nan	10000.0
monomer-300-nr2-run1_result_0	5	MEKEKKEKKEWLLKKFKEILIPLLELIEKEEPEEEELEIPPEEVIEFAKRLEIKATEEDAEAFKPLFIYYLFFTRDFLALYYKYKNPNIKNAYKKALENPEEWEKMLEDLEENNYLMKEEEIKKLLEEFSKPENQSNLLAKFLYDLLYIYYKRLKILKKIMDEEIWNNPDEEEREKAREEIIKEIDEVYEYVLKIVEEVADLFPKEELEPRIEELKKLREETKKALKERYPREIQVLYVFLFFLRAEELILEVYYILAKQKKAKDIEPEDVEYLKKLSEFLRKFNEKVKEYLEKLLNNEP	3.836749701472075	0.8158203257280757	61.06739044189453	0.6469022035598755	12.814709663391113	nan	10000.0
monomer-300-nr2-run1_result_0	6	EEEKKKEEREWLLKEFREKILPLLELIKKEKPEEEELEIKPEDIIRFAKRLEIEATEEDAEAFKPLYEYYLFRRLFFLALHYKYENPEEKNAFEKALTQPEEFEKMLEANKEDNYLLKEEEIEKLLKEYSKPENMSTTIAQYLYDLLYLYLEKLKILKEIFDEKIWNDPDEEKRKAAREKIIERLDKVYEYVKEKVKEYESYFDPEELKPELEKLEKLREEAKETLKKEKPRKYQFLAVFKFFLYAERLITKVYYVKAEKKEAPDFEPEDVKRLKELYEFLEKYVEEVEEYMEKLEKNEP	8.990953953510761	0.7243743332723741	61.52156066894531	0.6721232533454895	12.937222480773926	nan	10000.0
monomer-300-nr2-run1_result_0	7	EEEEKKERLEWLKEIFNNIYIPLKEKFEKEEDEEEEIEIPVEDIIRFAKYLELEATEEDAEAFKPFFIYYIFFWKDFLALYYYYKNPEEKNAYEKALNNPEEFEKMLKDLEENNYLLREEEIKKLLEKYSKPENLSTTLAKLLNDLLWLYLEQLKALKKVFDKKIWENPDEEKRKAARQEIIDELERVHEKVKEIVEKYADKFDPETLPERLAKLEELLERAKKALEEEYPREIQFLELFLFFNYARALILEVYYVIFKEKEAKDVPEELVEYFKKKYEFLLKYNEKVLEELEKILKNEP	1.8361143952885266	0.9449626514917892	72.34261322021484	0.8292570114135742	7.120266437530518	nan	10000.0
monomer-300-nr2-run1_result_0	8	MEEEKEKKKKWLLELYKNIYIPLKKLLEKEPSPEEEIEIKPEDIIKFAKYLELKATEKDAEAFKPIFIYYILFIREFLALHYKYENPDIKNAYKIALENEEEFEKMLEDLKENNPLFTIEEIEKLLNFYSEPEKLSTTLAKLLYDLLKIYLEKLKILKKINDEKIWNSKDEEKLEKAYEEIIKKLDEVYEEVKEIVEKYAKYFNPEELPKKLEELEKLREEAKEALKKRYPREIQILYTFRFFLYAESLIIEVYYVEAKLNIAKDLEPYEVEYLEKLNKFLKKYNEEVKKYLEKLLNNEP	16.779124738767596	0.5907624616922242	63.75880432128906	0.7007861733436584	11.628000259399414	nan	10000.0
monomer-300-nr2-run1_result_0	9	EEEEKQKDLELLKKWYYEIYLPLKKLLEKEESPEEELEIPKEWIIEFAKRLNIKATEEDAEAFKPEFIYYLFFRVEFLALYYHYKNKEIENAFEKALNNPELFEEMLKDLKENNPLLKIEEIEKLLEEFSKPENMSTTLAKYLRDLLWLYLEKLKILEIIFNEEFWNSPDEKKRKEAREEIIERLEEVYEKVKEIVEKYAEHFDPEELEPRLKRLEELRERAIKAIKEEPPRELQYLEVFLFFNYAEALITEVYYVIAKLNEAPDLEPEMVEYLEKLNKFLLEFNEKVEKELEKILNNEP	3.2421237522912763	0.8781371482602746	67.54893493652344	0.7531170845031738	9.377416610717773	nan	10000.0
monomer-300-nr2-run1_result_0	10	EEEKKKKELEWLKEAYEKLYLPLKEKLEKEEDPEEELEIPKSDVIEFAKRLELEATEEDAEALKPLFIYYLIFRVEFLALYYAYKNPEIKNAYEKALNNPEEFEKMLEALKENNPLLTEEEIEELLKYFSKPENMSTFRAQYLYDLLKIYLEELKIYKIIMNKEVWDSPDKEKREAVREEIIERLDRVYEEVKALVEKYADKFDPEELPERLERLRELRERAKRTLREEPPRDLQLLETHLFFLYVRALITEVYYIKAKLKEAKDIEESEVEYLKKLYEFQLKYVEKVEEELERIEKNEF	2.754899646389411	0.8845083635782544	74.35377502441406	0.8311759829521179	6.3129777908325195	nan	10000.0
monomer-300-nr2-run1_result_0	11	EEEEKKKKKEWLIRMYKEIYIPLKELLEKEEDEEEELEIPKEDIIEFAKRLNIKATEEDAEAFKPLFIDYLIRFRELSALYYKYENPEIKNAYEIALNNPEMFEKMLEALKENNYFTTEEEIKKLLEFYSKPENMSNFLARYLYDRLKLYLKYLKILKKIMDEKIWNSPDEKERKKVREEIIKEIDEVYEYVKKIVEEYKEYFDPEELEPELEELEKLKEEAKEALKKEYPRSIQVLYIHLFFTYAEALITKVYYVEAKLKRAPYLEEKDVEYLKKLYEFLLKYVKKVKEELEKILNNEP	3.047367937192146	0.8660524151673205	63.40373992919922	0.708016037940979	11.279251098632812	nan	10000.0
monomer-300-nr2-run1_result_0	12	EEEEKKKKKEKLIYYYKNIWLPLKKLLEKEESPEEELEIPPEEVIEFAKYLDIKATEEDAEAFRPLFIYYLFRIKILLALYYKYKNPEIKNAFENALNNEELFEDMLKANEKNNYFLTEEEIKKLLEKYSKPENMSNFLAQYLYDRLKLYLEFLKTLKKINDEEYWNDPDEEKRKEKREEIIEELEKVYEEVKEKVEKVADKFDPEKLKPRLEKLEKLKEEAIEILKEERPRKYQILAVFSFYLYAEQLILEVYYVKAKEKEADDFEEKDVEFFKKENEFLEKFNEEVLEYYKKLLENKP	2.8276445235583045	0.8926231186401966	62.72459411621094	0.7347053289413452	10.388202667236328	nan	10000.0
monomer-300-nr2-run1_result_0	13	EEEEKKKNLEELKEYFKNIYIPLKELREKKPSKKEELEIPVEDIIDFAKRLEIKATEEDAEAFKPLFEYHLYFIRDFLALEYYYKHPDEKNAYEKALNNPELFDEMLKANEKNNYFYKIEEIEKKLKYYSKPENMSNFLAKYLYDMLKIYLEELKILKKIMDEEIWNNPDKEEREKVREEIIEELNKVYEEVKEIVEKYKDKFDPKELEPELERLEKLREETIKALKEEYPREIQVLHVFLFFNYARALILRVYYVEAKEKKAPYLPESFVEYLKKEYEYLLEYNEEVEKRLEKILKKEP	18.415902323110405	0.6103444410022165	59.20702362060547	0.6625050902366638	13.499175071716309	nan	10000.0
monomer-300-nr2-run1_result_0	14	MEEEKKKEKELLIEFFKNIWIPLKKLIENEEPEEEEIEIKKEDIIKFAKLLEIEATEEDAEAFKPLFIYYLFYIKNFLALNYYYKNPEEKNAFEKALNNIEEFEKMLKDNEENNYFFKIEEIKKKLEYYSKPENMSNTLAKYLYDSLKLYLEELEILKIINDKKIWENPDEEKRKEAREKIIEKLEKVYEYVKEKVEKVKDKFPKEELEPDLEELKKLLEEAKEVLKEEKPRKIQILYVFKFFTYARALLLKVYYIEAKEKKAPYLPESLIDYLKKEYEFLKKFNEKVLKELKKIEENKP	15.304821696757964	0.47008571639217195	58.86785125732422	0.5910197496414185	13.62452507019043	nan	10000.0
monomer-300-nr2-run1_result_0	15	EEEEKKKRLEKLKYYMKNIYLPLKKLIEKEKSPKEEIEIKKEDIIEFAKWMEIEATEEDAEYFKPIFIYYLFFIKEFLALHYHYENPDIKNAYEIALNNIEEFEKMLKDLKENNYLLKIEEIEKLLKEYSEPEKLSSFLARYLYDMLKLYLKEMKILKIINDKEFWNSKDEEERKKKREEIIKELEEVYEEVKKIVEKYAKYFDPKELPKKLAELKKLLELTKKILKEELPKAYEILAVFLFFLKARQLLTEVYYVEAKLNIAKDVEPEMVEYLKKLNEYLEKYAKEVEEYFKKLLENKP	6.713526960521568	0.7607463735622927	67.50875091552734	0.7732599973678589	9.63194465637207	nan	10000.0
monomer-300-nr2-run1_result_0	16	EEEKKKEDKEWLLKAIKEIYIPLKKLLEKEPPEEEELEIKPEDVIRFAKRLEIEATEEDAEAFKPYFIYYLIFFVEFSALHYAYKNPEIKNAFKIALNNIETWEKMLKDLEENNYLSKIEEIEKLLKKYSKPENMSTLRAQLLYDLLKIRLKELKVLKKIFDKEFWESKDEKEREEKRKEIIEELDEVEEEVKKIVEEYKDYFDPEELEPKLEELRKLREEAKEALEKELPRKYQFLYVHLFFTYAEQLILEVYYVKAKLNIAPDVEPEEVDYLKKLYEFLKKYNEEVKEYLEKLLNNTP	14.010454683619535	0.588161517236184	58.51186752319336	0.6636229753494263	13.167905807495117	nan	10000.0
monomer-300-nr2-run1_result_0	17	EEEKEKEDLEWLKRAYYEIWIPLKELLEKKKDPEKELEIPVEDIIKFAKRLEIEATEEDAEAFRPLFIYHLFRRREFLALYYHYEHPDIPNAYERALNNPEEFEKMLKALKENPPLLTIEEIEKLLEEYSKPENMSNFLARLLYDLLYLYLRQMKILKKIFNKENWNNPDKKKREEIRQEIIEELDEVYEYVKEIVEKYAKYFPPEELKPRLERLEKLREEAKETLREERPREIEFLRVFKFFLYAEQLILEVYYVEAKLKRAPYLPEEFVKYLEEKNKFLEEFVEEVEEYLKKLEENKP	2.126855466533317	0.9217752913637046	66.59140014648438	0.7490341663360596	9.385963439941406	nan	10000.0
monomer-300-nr2-run1_result_0	18	EEEEKKELKEKWLYYFKEIYIPLKELLEKEEPEEEELEIKPEDIIEFAKWLNIEATEEDAESFKPIFIYYLIYKRDFLALYYKYKNKDIPNAFEKMLNNEELIEKALKDLKENNFLLKIEELEKLKEYFSKPENMKTFLAKYLYDELDIYLKEKKILEKINNKEIWNSKDKKKREEARQEIIDELDEVYEKVKKIVEEKKDKFNPEELEPKLKKLEELRKEAKEALKKEYPRSIQILYTYLFFLYARQLILEVYYIEAKEKKAPDLEEKDIEYLEKKNKFLEKYNEKVKKELEKILKNEP	4.962203243025252	0.7429828008022831	62.02071762084961	0.6807488203048706	11.71325397491455	nan	10000.0
monomer-300-nr2-run1_result_0	19	EEKKKKEEKEWLLEALKNIYVPLEKLREKEPDPKEELEIKPEDIIKFAKYLNIEATEEDAESFKPIFIYYLYYIKEFLALYYKYKNPDIPNAREIMLNNIEEWEKALEALKENNYLLKIEEIEKLLKEYSKPENMSTTLSKLLYDLLKIYLEKMKILQKITDKKFWNNPDEEERKKIREEIIEALDKVYEYVKKKVEEVADLFDPEELPKELKELEELREETKKALKEERPRSIQILYVFLFFSYAEALILKVYYVLAKEKKAPDLEEEDIEYLKKLYEEKVEYNKKVKEELEKILNNEP	8.56062408224922	0.7172092963113763	63.14769744873047	0.6836533546447754	12.248920440673828	nan	10000.0
monomer-300-nr2-run1_result_0	20	EEEKKKEEKEWLKKAHEEIWIPLKELLEKEKPEEEELEIKPEDVIKFAERLELKATEEDAEAFKPIFIYYLIYIERFMALYYHYKNKDIKNAFKIALENPEEFDKMLEALKENSYFFKIEEIKKLLEEFSKPENMSSFLAQYLYDELEIYLKELEVLKIITNEEIWNNPDEEKRKEAREKIIKILDEVYDKVKKIVEEYADKFDPEELKPRLEELEKLREKAKKALEEEPPRKIQVLETFRFFLYARQLILEVYYIKAKLKEAPDIEEELIEYLEKENEFLKEFNKEVEEELEKILNNEP	6.828537956038099	0.7621197152194576	63.94419860839844	0.717871367931366	11.724204063415527	nan	10000.0
monomer-300-nr2-run1_result_0	21	EEEEKEEKKKWLLEIHEKLLIPLKKLIEKEESEKEEIEIPKEDVIKFAKYLEIKATEEDAEAFKPIFIYYLFYREYFLALLYKYKHPDIENAFYKALNNPELFKEMLEANKENNFLTKIEEIKKLLEEYSKPENLSTTLAKYLYDHLKIYLEEMEILKIIFDEEFWNDPDPEKREAKREEIIQRIDKVYEEVKKIMEEYADKFNPEELPEKLARLEKLREKTKQALREEYPRSIQVLYTHLFFLYARALITEVYYVIAKLKEAKDFEEKDIELLKKINEFLYKYAEEVEKELEKILANRP	1.9922931118026297	0.9340545341225551	73.09123229980469	0.8358010053634644	6.9413347244262695	nan	10000.0
monomer-300-nr2-run1_result_0	22	EEKKKEEEKKWLKEAHEKILIPLKKLKEKEPSPKEELEIPVEEIIRFAKLLNLKATEEDAEAFKPLFIYYLFYWREFLALHYHYKNPEIKNAYERMLNNPELFEDALKDLKDSSYLTTIEEIEKLLKEYSKPENLSNFLARYLYDQLKIYLKEMKILQKIMDEEIWNSPDEEKRKKVREEIIKELEEVYEEVKKKLEEVKDKFDPEILPELIKKLEEDLEEAKEALKKELPRSLQVLYVFRFFLRARELILLVYYVEAKENKAPYLEPEHVEYLKKRYEFLREFNEEVEEELKKILSKEP	1.9899821797937955	0.9362078877801768	68.64112091064453	0.791983962059021	8.37171459197998	nan	10000.0
monomer-300-nr2-run1_result_0	23	EEEEKKKRKEKLLEWFEKIYIPLKEKFEKEESPEEELEIPKSDIIEFAKLLNIKATEEDAEAFKPLFIYYLFFRVIFLALYYKYKNPEEKNAFEKMLNNPELFKKALEALEEDNYLTKIEEVKKLLEKYSKPENMSNFLAKLLYDLLKIYLEKLKILEKIMDEEYWNSKDEEKRKKAREEIIKELEKVEKYVKEIVEKVKDKFDPEELEPRLERLKKLLEEAKKVLKEEKPRDIEFLAVFKFFLYAESLILEVYYIEAKEKKAKYLEEKDIEFLKELKEFLEKFNEKVEEEMKKILENKP	3.217912045745156	0.8557476717998683	66.88043975830078	0.7444584965705872	9.358705520629883	nan	10000.0
monomer-300-nr2-run1_result_0	24	EEEKKKEEKEWLLKTFKEIWEPLEELRKKEESPEEEIEIKPEDIIKFAKRLNIKATEEDAEAFKPYFIYFLYFWRTFLALYYHYKHPDIPNAFKRALENIEEIEKMLEALEENNPLLKIEEIEELLKKFSQPENLSTTLAKYLYDLLDIYLKELKALKKIMDEKIWNDPDEEKRKKAREEIIKEIDEVKKKVLELVEKYADKFNPEELEPRIKELEKLAEEAKKTLKEEKPRSYQVLYLFRFFLYSRSLITEVYYVIAKENKAKDLEPELVDYLKEEHEYLLKYNEKVLEELKKLEENKP	9.16113765805984	0.7012343182473026	63.6623649597168	0.7006626129150391	11.91279411315918	nan	10000.0
monomer-300-nr2-run1_result_0	25	EEEEKKERREWLERYYREILIPLLEKFEKEPPEEEEIEIPVEDVIRFAKYLNLEATEEDAEAFRPIFIYYLFYWREFLALHYAYKHPDIPNAYERAMNDPELFKEALEALEESSPLLTEEEIEELLKKYSKPENMSTFLAKYLYDHLKLYLEKLKILKIINDEKFWNSKDKKVREEKRKEIIERLKKVYEEVKKKVEEVADKFNPEELEPKLKELEKLLERAIKTLEEEKPRSIQILEVFLFFSYAEALLTEVYYVEAKENKAKDLEPEMVERLKKIYEFQLEFNKKVEEELEKIENNEP	3.9889971536917064	0.7869967470966454	71.10204315185547	0.7970044612884521	7.700423717498779	nan	10000.0
monomer-300-nr2-run1_result_0	26	EEKEKEEKRKWLKKEFEEIYIPLKKLLEKEKPKEEEIEIKKEDIIKFAKYLNIKATEEDAEAFKPIYIYYLFFRRELLALYYHYKNKEIKNAYEIALNNIEEFEKMLEALNKDNFLLTIEELEKLLEEYSKPENLSTTLAKFLYDLLYIRLKFYKNLQIIMDEKIWNDPDEKKLEEAREKIIKEIEEVYEYVKELVEKYKDKFPKEELEPKLKELEELKEETIKALKERKPKKIQVLYLFLFYLYAEQVILEVYYKIAELKEAKDLPEEMVEYLKKLNEFLKEFNKEVKEYLKKIENNEP	2.202757737302457	0.9215718093994661	68.25867462158203	0.7968730926513672	9.02208423614502	nan	10000.0
monomer-300-nr2-run1_result_0	27	EEEEKKKKIEWLKYEYKNILLPLLKLLENEPSEEEELEIPKEDVIKFAKLLNIKATEEDAEAFKPLYIFYLIFRRIFLAIYYHYKNPNEENAFEKALNNEETFDDMLKALENNNYLLTEEEIKKLLEFYSEPEKMSTFLAKFLYDLLKIYLEFLKVLKIITDEKIWNSKDKKKLEEERKKIIEELEKVYEEVKKIVEKYKDYFDPEKLEPKLKELEELLEKTKETLEKEEDRSTQILYTFLFFLKAIELITEVYYIEAKLKKAPYVPESFVDYLKKLNEFLEKFNKQVEEELEKRKNNTP	3.5936948537792546	0.8113140612806069	69.4442138671875	0.7800163626670837	8.231414794921875	nan	10000.0
monomer-300-nr2-run1_result_0	28	EEEEKKEKKEWWLYIYKNIYIPLKKLIEKEKPKEEDIEIPKEEIIKFAKYLNIEATEEDAEAFKPIFIYYIFYKIFFLALYYHYKNKDIPNAFDEALNNPEKIEDMLKALNKDNYLSTIEEIEKLLKEFSKPENLSTTLAQLLKDLLEIYLKFMKNLQKIADKKIWESKDEEEKKKVREEIIKEIDEVYEKVKKIVEKYKEYFPKEELEPELKELEELRKLTKEILEKEYPRKIQILALFLFYSYAEELILKVYYIKAKLNEAKDLEPEMVEKLKEIYEFLKKYNKEVLEELEKILKNKK	1.8033259640595196	0.9457903256840197	72.06135559082031	0.8330808877944946	7.398670196533203	nan	10000.0
monomer-300-nr2-run1_result_0	29	EEKEKEEKKKWLLKLLKEIYEPLKKLLEKEKPEEKELEIKPEDVIKFAKYLNLEATEEDAEAFKPLFIYYLLFFVEFSALYYKYEHPDIKNAYEKALNNPEEREKMLKALKEDNYLTEIEEIKKLLEYYSQPEKLKTTLAKYLYELLDIYLKFLKDLKIIMNKEIWNNPDEEKLKKAYEEIKKSIDEVLEKVKKIVEEYKDYFPEEELEPLLKKLEELAELTKKVLEERYPRSIQVLALFLFYNYAIALIELVFYQEAKLNIAPDLEEEDVEYLEKKYKFLLEFNEEVEELLKKILENKP	3.120838308821296	0.8713058211138633	61.479854583740234	0.6896258592605591	12.306037902832031	nan	10000.0
monomer-300-nr2-run1_result_0	30	EEEEKKKEKEWLKKYFKEIYLKLKELLEKEEPEDEEPEIPVEDVIEFAKRLELDATEEDAEAFRPLFIYHLLYIVEFLALYYHYKNPKEKNAYEKALNNPEKFEEMLKDLKENNYLLKEEEIKKLLEYFSKPENMSTTLAKYLKDQLELYLKELKILKKIFDKKFWESKDEKKRKEAREEIIKELEEVYNKVKEIVEKYADKFNPEELPERLKRLEKLLEDAKKALKEELPRRIQALYVFLFFNYARALILEVYYVIAKLKEAPDLPEEFVEYLKKRYEYLLKFNEEVEKELERILKKKK	2.2910611836462054	0.9190152343960731	74.63394165039062	0.8512870073318481	6.318417549133301	nan	10000.0
monomer-300-nr2-run1_result_0	31	EEEEKKKNKELLKYYFNNILVPLKKLIEKEKDPEEELEIKPEDVIEFAKRLNLEATEEDAEALKPLFIFHLFFIREFLALYYKYENLEEKNAYEKALNNPEKFDDMLKALKENNYLFTIEEVKKLLEEFSQPEKLSTTLARYLYDLLDLYLKFLEDLKIIFDKKIWESKDEEKRKKVREELIKRLDEVYERVLKLVKEYAEKFPKEELEPMLAKLQELRDFAKKTLEEELPRSYQLLATFLFYLYALALVTKVYYVEAKLKEAPYLEEEDIKYLEELFKFLVKFAEEVEEYYKKLLENRP	2.696773868934453	0.9038406013925319	65.69358825683594	0.7650331258773804	10.02680778503418	nan	10000.0
monomer-300-nr2-run1_result_1	0	DEEEEEFLEKAYKEVKELLEKMKAIESEKSALKYKFEPNVSKIKALLEKLETYFEIAKKALKILSEIYKYFLEKYKPIVEKIDYKLTEEEKKDYEEIKKRSQPLDEESLELAYKLAKYIYDKLPIENNKYVIKYKNKKYILKSNSPENKKNFYIAFVSMFSFLDAILKDETEEAILENAVAWVERAEETKAYEDVLKFFDNFEWPEEPLPDNPFDRLIPFLEAVTNSPEIHPAVKLFVIMLVLYLIAYEAFRKTIEIALVELPKAWAEYPEEAPEEPPELVKFIIDRHPEYQKVLAEIRA	2.25491230542896	0.9241526986489036	71.53622436523438	0.8185831904411316	8.18094253540039	nan	10000.0
monomer-300-nr2-run1_result_1	1	EEEEEKRLEEYKEKVKELLEKLKALLSKKSASKYKDEPNNNPIERLLYEMEEYWEIAKEAIEILKELYKYFKEKYEPIVAKKDYKINEEEKKIYEEIKKMSKPLNDEEMEKAYKLAKYIYEKLPIENDKYVVKYKNKKYILKSNSPENIKNFYILFVSTYSFMDLILKDDTEEAIEENAIEWVKLAKETKAYENMEKFFDNFEIPEEKLPDNPVDKLIPLFEAFTNSPELHKAFKEFVIMSFLFYIAYLAISETIKLATKEYPETIKKYPEEAPKEPPELVKKILDKNPEYQKKLKEILE	23.616728560764177	0.17061504129298258	39.46829605102539	0.3156065046787262	21.721023559570312	nan	10000.0
monomer-300-nr2-run1_result_1	2	NEEEKKLLENAYKEVKKLLDELTAVESEKSKLKYKDEKNNNPIKYLEEKLNYYLELALKAAKLLSELYKYFLEKYKPIVEKINYEINEEEKKIYEEIKKMSKPLNDEEMELAYKIAKYIYNKMPIENDKYVVKYKDKKYILKSNSKENIKNFYIAIVSMFTFLNAILKKNTEEAFKENAFEWVKNAEETNAYENVLKFFDYWEWPEEPLPDNFTSKLKPFLDAFYNSKDLHEAVKLAIIMLVSYLILYESIKKAIEIATEEYPKTIKEYPEYAPEEPSEDIKFILDRDPEKKKIYEEIKK	1.3773185130403363	0.9661931259969556	71.5816879272461	0.8302435874938965	7.855013370513916	nan	10000.0
monomer-300-nr2-run1_result_1	3	EEEKEERLKKAYEEVKKLLDKMIALESKKSASKYKFSKNNNPIEAVLEELNTYWEIAKEAAKLLSELYKEMLKEYEPIVKKIDYKINEEEKKIFEEIKKMSQPLDEEKLELAYKLAKYIYNKLPIKNNKIVVKYNDKEYILKSLSPENKKLFYIAVVATITFMDLLLKDNTEEAIKENAVKAVRLFEETKAYENIEKFFDTWEWPEEPLPDTPFSKLKPFLEAVTNSKELPEIVKETVIMLVAFKILYEAVKKAIELAKEVYPKVIKEYPEYAPKEPPELIQFILDQDPEKQKVLEEILK	2.2462590858054092	0.9392545462851073	74.54999542236328	0.8525564670562744	7.230846405029297	nan	10000.0
monomer-300-nr2-run1_result_1	4	DEEKEEFIKKLYEKTKELLDKMIAMESNKSAFPYKDAPNVNPVEAVLEKAETYWEIAKEALEYLKELYKKMKEELDPIVDKIDYKINEEEKKIYEEIKKMAQPLSDEEFERAWKRAKYIYDKLPIENDKYVVEYNNKKYILKSNSPENIKNFYIAYVSLENFLYLIEKKDTEEAMKKEAFAWVKRAEETNAEKAVDEFFDSWEFPEEPLPDTYFAKLKPLLDAFINSPKLHEAAKLFIIALFLYKIAYYAIKKTRELYLKELPKVWAKYPEYAPAEPPELAKFVLDQYPEYQKVYAEIKA	1.9592922349311384	0.9423481605425843	74.50664520263672	0.8464593887329102	7.085018634796143	nan	10000.0
monomer-300-nr2-run1_result_1	5	NEEEEEFLKKMYEKTKELLDKLEKLEKKKEASKYKFSPNVNPVEAVLEEMEEYYEIALEAAKALLELYKYFKKKYEPIVKKINYELNEEEKKDYEEIKKISEPLDDKSLELAYKIAKYIYEKLPIENDKYVIKYKNKTYTLKSNSKENKLNFYIAIVSTYNFLDLLEKDNTEEAIKKNAIEQVKRAKETKAYEKMEEFYNTFEFPEEPLPDNKIAKLKPLLDAAVNSKDLPEEVKLAIIMLFLYYIFYLAVERTIYLATEVYPKVVKEYPEYAPAEPPELVQFILDQNPEIQKVYAEIMA	2.1286340335990617	0.9423364374548888	74.97040557861328	0.8457945585250854	6.970565319061279	nan	10000.0
monomer-300-nr2-run1_result_1	6	SEEKEKFLEEAYKKVKELLDELIAIESEKSALKYKFDENNNPIEALLEKMEYYYEIAKKAAELLKEIYKKFLKEYKPIVEKLNIEINEEEQEIYEEIKKKSIPLNEEKMKLAYKLAKYIYNKLPIKDNKYVIEYNNKKYILKSNSKENIKNFYIAFVSTFNFLDLITKDDTEEAFKEKAFEWVELAEKTNAYKEVIKFFDNFEWPEEPLPDNPFARLKPLLDAIYNSKSIPEIAKEFMIMLVAYYIAYEALKKTREIALKEYPETIKKYPEEAPEEPPELIKFILDKHPEYQKILKEILS	1.5816265928012907	0.9508375255404284	73.00850677490234	0.8301569819450378	7.398004055023193	nan	10000.0
monomer-300-nr2-run1_result_1	7	EEEEKEFLEKLYEKTKELLDKLEAIESNKSALKYKDDENNNPIKAILEKMEYYFELAKEAAEALKELYKRMKKKYDPIVSKKKIEITEEEQEIFEEIKKQSKPLPDEELEKAYKEAKYIYEKLPIENDKYVIKYKDKKYILKSKSKENIKLFYIAYVSMRNFMYLLEKDNTEEAFKEKAIEWVENAKKTKAWENVEAFFDTFEWPEEPLPDTPTSKLKPFLDIVYNSKELHEAVKEFIIALVLYKIAYLALSKTIELALKVYPETVKKYPEYAPEEPPELVQFILDRHPEYQEVYKKIRE	2.000206938571896	0.9453026407541328	73.14765930175781	0.8397464752197266	7.450736999511719	nan	10000.0
monomer-300-nr2-run1_result_1	8	EEEEEEFLKKLYEEVKKLLEELKAILENKSLLKTKDAPNVNPIEATLEKMEYYWNLALKAVKKLKEAYLYFLKKYEPIVKKIDYKINEEEKKIFEEIKKKTQPLNDEELELAYKLAKYIYDKLPVKNNKYVIKYKDKEYILKSNSKENKKYFYIAFVSMYTFLNEIIKDDTEEAIKEKSIEMVERFIETKAYEEVLKFLDTFEFPEEPLPDTPIDKYIPLLEAFVNSKELPEEAKLFFIMLFLFLIAFEATKLTIELALKEYPEIAKKYPEYAPEEPPELVKFILDRHPEYQKIYEEIRK	1.9604798295111492	0.9496312796597488	73.36723327636719	0.8401710987091064	7.450718879699707	nan	10000.0
monomer-300-nr2-run1_result_1	9	EEEEEKFLENMYKKAKELLDKLEKLLSKKSYSKYKFEKDVNPIEAVLEEANLYWELALEALKYLKELYKKFLEKYKPIVEKINYEINEEEKKIYEEIKKMSKPLNDEEMELAWKLAKYIYEKLPIKNDKYVIEYKNKEYILKSNSKENIKNFYIAFVSTFNFLYQIEKDNTEEAFKKNAIEQTKLFEETNAYKNIEKFYDNFEFPEEPLPDNPVSKLKPLLDIIINSENIPEAVKLFTIMLVLYYIAYLAIKETINLATKVYPEVAKKYPEQAPEEPPELIAFILSQNPEIQKVWAEIRA	7.232802119742213	0.7979048025530321	66.01565551757812	0.7598442435264587	10.149812698364258	nan	10000.0
monomer-300-nr2-run1_result_1	10	EEEEEKFLKEALEKTRKLLDELAAVESRKSALPYSYAPNVNPIEAVLAELEYYYQLALEAAKLLKELYLRRKEKYKPIVDKIDYKLNEEEKKIFEKIKKISQPLDDEELEYSYKLAKYIYNKLPIKNNKYVIEYKNKKYILKSNSPENKENFYIAIVAMDTFMYELIKDDSEEAFKENAFAMTRRFKETKAYENVMKFFDSFEFPEEPLPDNEVARLKPLLEAITNSPELHEAVKETFIMLFTFKIFFLAVERTMHLALEVYPKVVAEYPEQAPEEPPELIQFILDQHPEYQKVLAEIRA	2.1855471015911756	0.9269207985179543	71.8598861694336	0.8204052448272705	8.014193534851074	nan	10000.0
monomer-300-nr2-run1_result_1	11	SEEEKEFLENMKKKVEELLDKLEKAESEKEALKYKFAPDVNPVEAVIEKANYYYELALEAIKHLKELYEYLLKKYEPIVKKIDYKLNEEEQKIYKEIKEQTKPLNDEELELAYKLAKYIYNNLPIENDKIVIEYKNKKYILKDNSKENIKYFYITFVATFSFLNEIIKDDSEEAIKKNAFAWVKNAEKTKAYENIKKFYDTWEFPEEKLPDTPVAKLKPLFEAFVNSEKLSEIAKLFIIMSFLFYIAYLAFKKTMDLALNVLPEVMKKYPEYAPEELPELFQFILDNNPEYQKVYAAIRA	2.019268595509104	0.9320856930446416	70.98307800292969	0.8032726049423218	8.034687995910645	nan	10000.0
monomer-300-nr2-run1_result_1	12	MEEEKKLIEELYEKAKELLDKMIAIEKNKSYLKYKDDENVNPIERLLEKMNTYWELAKEAIKHLLKLYKYMLEKLKPIVEKLNIEINEEEQKIYDEAKERSKPLDEESFELAYKMALYIYNKLPIENNKYVIKYNNKKYILKSNSKENIKNFIIAFVSTISFLELISKDNTEEAILENAVKWTELAEETKAYEDVKEFFDNFEWPEEPLPDNFFDKLKPFLEIAVNSESLPEEVKLFIIALVLFLIAYEAIKKTIHLATEEYPKVWKEYPEYAPEEPPELVQFILDRYPEYQKVYAEIRA	2.142890699814216	0.9377699511469018	75.07034301757812	0.8493354320526123	6.697439670562744	nan	10000.0
monomer-300-nr2-run1_result_1	13	KEEEKKLLEELYKKTKELLDKLKAMESNKSYFKYKDDENNNPIEALLEKMNSYWELAKEAAKYLIELHKYMKEKLEPIVKKINYKLTEKEKKIYEKIKKMSKPLPDEELEEAIKRAKYIYEKLPIKNNKYVIKYKDKEYILKSNSEENIENFYIAYVATDTFLYEIEKKNTEEAFKENAVKMVENFEKTNAYKKIEEFFDNFEWPEEKLPDNEVDKLIPLLEAIVNSKDIHEDVKLFIIKLILFKIFYLAVKKTIELALEEYPKVVKEYPEYAPEEPPELVKFILDRHPEYQKVYEEIRK	2.0875433537102626	0.9367893511269464	73.34061431884766	0.8544015884399414	7.389310359954834	nan	10000.0
monomer-300-nr2-run1_result_1	14	NEEEEKLLKELEKKTKELLDKLEAIESKKSALKYPFSENVNPIEALIEEANYYWELALEAAKHLKVLYKYMLKKYKPIVEKINYEINEEEKKIFEEIKKKSKPLPDEELELAYKLAKYIYNNLPIENDKYVITYKNKKYILKSNSKENIKNFLIAFVSMFSFMYLIEKDNTEEAIKEKAIEWVKLAKKTKAYEDMKKFFDTWEWPEEPLPDNETAKLKPFLEAATNSKSLPKIAKEAIIALVLFYIFYLSVDKTIEIATKKFPETWKKYPEYAPEEPPELIKFILDNDPEMQKVYKKIKE	1.908182891091554	0.9398546096978136	72.39009094238281	0.8330506682395935	7.755019664764404	nan	10000.0
monomer-300-nr2-run1_result_1	15	NEEEEKRLKEAYEKVKELLDEMKALESEKEASPYKFEENVNPIEALLYDMERYWNLALKAAKELKKLYKYFLEKYKPIVEKLKIEINEEEKKIYEEIKKRSYPLDDESMELAYKLAKYIYNKLPIKDNKIVIEYKNKKYILKSNSKENYKLFMIAFVSTFNFLHLIEKDNTEEAFKKNAVEWVKNAEKTKAYEDIKKFYDTFEWPEEPLPDNEFDKIKPLLDIVVNSPNIHEAVKEFEIMLTLYLLLYEAVKKTIELALKEYPEIAKKYPEYAPKEPPELVKFILDNYPEYQKKYKEIME	9.001131263010624	0.578469823670636	58.814205169677734	0.6658610105514526	12.593701362609863	nan	10000.0
monomer-300-nr2-run1_result_1	16	DEEEKEFLKKLYEKVKELLDKMIKIESNKSYLKTKDAPNVSKIKAILEKLETYWNIAKEAAKYLIELYKYFLKKYKPIVEKINYEITEEEQKIYDEIKKMSQPLDDEKLDLAFKIAKYIYDKLPIENDKYVIEYKNKKYILKSNSKENIKNFYIAYVSLYTFLDLIIEENTEEALKENAIKWVELAKETKAYENVEKFFDYFEFPEEPLPNTPFSKLKPLLDIFTNSEKLHEAFKLFVIMLFLFYILYEAVDKTIKLALEEYPKVAKEYPEEAPEEPPELVKFILDRYPEYQKVWEEIRS	2.705760140131868	0.8987220280416004	72.74063110351562	0.8384955525398254	7.867530345916748	nan	10000.0
monomer-300-nr2-run1_result_1	17	EEEEKKFLEEAYKKVKKLLDKLEALESEKSASKYKNAPNNNPIEYLIEKANEYYELAKEAAEELKKLYNYFLEKYEPIVKKINYKITEEEQKIYEEIKKRTQPLDEETFELAFKIAKYIYEKLPIENDKYVITYNNKKYILKSNSKENIKYFYIAVASLINFMHLITKDDSEEAFLENSIEWVKLAEKTKAYEDVVKFFDTWEWPEEPLPDTETAKLKPWLDIVVNSKDLPEIAKLFTIMLVLFYLAYLALKKTIELALEEYPKVIKEYPEYAPKEPPELFKFIIDRNPEYQKVLEEILK	2.2139122445365516	0.9371266371530665	73.37088775634766	0.8378183841705322	7.407254219055176	nan	10000.0
monomer-300-nr2-run1_result_1	18	EEEEEKLLKEAYEKVKELLDKMIAIEKEKEALPYKFEENVNPIKALEEKMEYYWKLALEAAKILSELYKYMKEKLEPIVKKKNIELNEEEQEIYKEVKEMAKPLKEEELELAYKIAKYIYEKLPIKDNKYVIEYNNKKYILKSNSKENIKNFYIAYVSTFSFLDEILKNNTEEAVKENAIEWVKRAEETKAYEKMKEFYDNFEFPEEPLPENEFDKLKPLLEAITNSKSLPKEVKLFTIMFFLFYIFYEAVKKTIELALKEYPKLAKEYPEYAPEKPSELIKFILDKYPEYQKIYEEIMK	2.0093186022525518	0.9314657905077043	70.5772476196289	0.8092606663703918	8.034232139587402	nan	10000.0
monomer-300-nr2-run1_result_1	19	NEEEKELLESAYKEVKKLLEKLRKVESEKDYLKYKFEKNNNPIKALEEKIEYYWNLALEAAKLLEKLYKYFLEKYKPIVEKIKYEINEKEKKIFEEIKEKAKPLNDEEMELAFKLAKYIYEKLPIENNKYVIKYKNKKLILKSNSEENKKLFYITFVATFNFLNRLLKDNTEEAYKKNAIEQVKLFEETEAYKDMKKFYDTFEWPEEPLPSNETDKLIPLLEAIYNSPEIHEAVKLFNIMSVAFYIFYLSIKKTIELALEKFPETWKKYPEEAPEEPSELIKFILDNNEEYKKIYEEIKK	5.724855898634288	0.8326592421660263	66.6018295288086	0.7516334056854248	10.633299827575684	nan	10000.0
monomer-300-nr2-run1_result_1	20	MEEEKKLLEEAYKETKKLLDKMIAIESEKEALKYKFDENNNPVEAVLEKLNTYLELAKEAAELLKKLYEYAKEKLEPIVSKINYEITEEEKEDFEEIKKLSQPLTDEELEKAYKIAKYIYNKLPIENDKYVVKYKNKKYILKSNSKENILNFYIAYVSIYTFMDALTKDNTEEAFLENAIKLTKLFEETKAYEKILEFYDNWEFPEEPLPDNYYSKLKPLLEAFYNSKDLSEEVKLFIIMSFTFLIAYEAISKAIELAEEVLPEVWKKYPEEAPEEPPEEVAFILSRNPEKQKVYAEIKA	2.1844081653707037	0.939229740758981	76.44801330566406	0.8646433353424072	6.605575084686279	nan	10000.0
monomer-300-nr2-run1_result_1	21	SEEEKELLESAYKEVKELLDKLEALESKKSASKYKNEKNVNPVKYLLYEAEEYWELAKKAFELLSKLYKYFLEKYKPIVDKKDIKLNEEEQKIFEEIKEMTKPLNEEELLLAYKLAKYIYEKLPIENNKIVVEYKNKKYILKSNSEENKKYFYITFVSLFSFMNLILKENSEEAFKENAIEWTKLAEETKAYENVKKFYDTWEFPEEKLPDNFTAKLKPLLEAITNSKSLHEAVKLFTIMSFAYLIAYEAIKKTIELATKEYPEIIKKYPEEAPEEPPELIKFIINRDPEIQKKLKEILS	2.184362205353709	0.9083853485441008	76.20536804199219	0.8648329973220825	7.001448631286621	nan	10000.0
monomer-300-nr2-run1_result_1	22	NEEEKKLLEEAYKKVKELLEKLKAVESKKSALPYKDAPDVNPIERLLEEANYYWELAKEALEILKELYEYFLKKYKPIVSKKKIELDEEEKEIYEEVKKMTKPLNEEEMKLAFDLAKYIYEKLPIENDKYVIKYKDKKYILKSNSKENILNFYIAFASLFNFMHLITKDNTEEAFLENAIAWVENAKKTKAYEKVKEFYDSFEFPEEPLPDNEIDKLIPLLDAITNSESIHEAVKLFTIMSFLYYIAFLAVSETIRLALEEYPKVIREHPEYAPEEPPELVKFILERHPEYQKVLAEILA	1.9809681159006594	0.9447986612206656	72.90383911132812	0.8155379891395569	7.717714786529541	nan	10000.0
monomer-300-nr2-run1_result_1	23	EEEEEEFLKNAYEKVKELLDKMEAVESKESALKYKFAPDVNPIEALLEEMNYYYEIALEAAKILLELYKYFKEKYEPIVKKKDYKLNEKEKKVYEEIKKRSIPLDDESLELAYKLAKYIYEKLPIENNKYVVEYKNKKYILKSNSFEAKKNFYIAFVSTYNFLDLIDKDNTEKAILENSIEYVKLAKETKAYEDVIKFFDYFEFPEEPLPDNPFSKLKPLLDAFVNSESLHEAVKLFIIMLFLYYIFYEAVNKTIELALEKYPELVKKYPEQAPAEPPELVQFILDKNPEYQKIYAEIKA	14.66110178381786	0.4873022337477989	53.24140167236328	0.5902196168899536	15.532445907592773	nan	10000.0
monomer-300-nr2-run1_result_1	24	MEEEEKFLKELYEKAKKLLDKAIALESKKSASPYSYSENVNPIKALLYDIEFYYELAKEAIEALKVLYKKMLEELKPIVEKIKYEITEEEQKIYNEIKEKTQPLNDEKLELAYKIAKYIYEKLPIENNKYVVEYKNKKYILKDNSPENKKLFYIAVVSMFNFLDLILEEDTEEAILENAVKWVKLAKEKKAYEDVKKFFDTWEWPEEPLPDNPFAKLKPFLDAVTNSKSIHKAVKLFIIALVLYYIAFYAFDKTIKLATEEYPEIIKKYPEEAPEEPPELIKFILDRNPEYQKKLEEILA	1.6653546366392182	0.9470570140972037	72.88013458251953	0.8195209503173828	7.457026481628418	nan	10000.0
monomer-300-nr2-run1_result_1	25	KEEEEELLKKAYEKVKELLDKLKAIESEESALKYKFEENVNPVEAVLEELETYWNLAKEAYELLKELYNYFLEKYKPIVEKKNIVINEEEKKIYEEIKEQSKPLNDEELELAYKLAKYIYEKLPIKDNKIVIEYKNKKYILKSLSKENKKLFYIAFVSTFNFLYALSKDNTDEAFLENAVELVKLAEETKAYENVKKFFDTFEFPEEPLPDTPFAKLEPLLEAIYNSKEIPEIVKLAVIMLFTYEILYEAVSRAIHLAEEVFPKVWKEYPEYAPAEPPELIAFILSRNPEKQKVYAEIKA	4.682618514390805	0.8483995944896207	70.58818054199219	0.803063154220581	8.91614055633545	nan	10000.0
monomer-300-nr2-run1_result_1	26	EEEEEELLKKAYEKVKELLKKLSAVESNKSALKYKDDENTNPIEAILYKLQYYWDLAKEAAEVLKELYLYFLEKYEPIVKKKNIEINEEEKEIYEEIKEMSKPLDEESLELAYKLAKYIYEKLPIENNKYVVTYKNKKYILKSNSKENIKNFYIAFVATFNFMDLLIKDDTEEAFLKNAVEWVKNAKKTKAYENIEKFFENWEFPEEPLPDTKTSRLIPLLDAFVNSKDLHEAVKLFIIMLFLYYVLFLAVEKAINLALNEYPETIKKYPEYAPEKPPELVQFIIDQNEEYKKKLEEILS	1.5716622510890288	0.9511372776200081	75.19529724121094	0.8418981432914734	7.040058135986328	nan	10000.0
monomer-300-nr2-run1_result_1	27	NEEKEKFLKELYEKTMELLKKLEAAEKNDSILKYKFSENVNPIEALLEKANYYYELALEAAKHLSILYKKFLEEYKPIVEKIDYKINEEEQKIYEEIKKRTQPLDDETLELAIKLAKYIYNKLPIENDKIVVKYKDKKYILKSNSKENYKNFLIAYAAMVNFMDLLLKDNSEKAFLENAVAWVKRAKETKAYEDVKKFYDSFEFPEEPLPDNETSKLIPLLEAFTNSPELPEEFKLFVIALTLYYILYLAMDKTIKIYTEELPKAWEKYPEYAPEKPPELAQFIIDQNPEIQKVVKKILE	1.7854002728301643	0.9488058148894091	69.67003631591797	0.8014000654220581	8.611517906188965	nan	10000.0
monomer-300-nr2-run1_result_1	28	SEEEKKLLKEAYEEVKKLLDKMEKIESEEEALPYKFEENVNPVQALLYKAEYYYELALEAAKILKKLYLYFKKKIKPIVEKINYEINEEEEKVYKEIKEMTQPLDEKSLEEAYKEAKYIYNKLPIKNNKYVIKYKNKEYILKSNSFESKKNFYITYVALKNFMDALIKDNTEEAFLENAIELTKKFDETKAFENFEKFFDNFEFPEEPLPDTPTAKLKPFLEIAVNSKDLHEEFKLFVIMSVLFYILYLAVKRTIELATKEYPKIVEKYPEEAPEEPPELVKKILDKDPEIKEVYEKIRK	1.9645348019151831	0.9424284139820523	68.50425720214844	0.7828569412231445	8.840338706970215	nan	10000.0
monomer-300-nr2-run1_result_1	29	EEEEKKLLENAYKEVKKLLDELKALLSNKSASKYKDDKDNNPIEALIEKIEYYWNLAKKAAEILKKLYKYFLEKYEPIVKKKKIEINEEEQKIYEEIKEQTKPLPDELLELAYKIAKYIYEKLPIENDKIVIKYKDKTYTLKSNSLENKKLFYIAIASTFNFLYEITKDDTEEALKENSIKMTKLAIETKAYENIEEFYNTWEFPEEPLPDNEVDRLIPLLDAITNSKDIHEAVKLFTIMLFLYKIHFLAVKKTIELALEEYPKIAKEYPEYAPEEPPELIKFILSRNPEYQKIWEEIKK	1.4731706949554813	0.9582278741409539	73.4356918334961	0.837438702583313	7.320304870605469	nan	10000.0
monomer-300-nr2-run1_result_1	30	EEEEEELLEKAYKEAKKILDKLKALESKKSASKYSFSENVNPIEATLHDINEYFEIAKEAAEILKKLYKYFKKKYKPIVEKIDYKLNEEEKKIYEEIKKMSQPLNEEELELAIKLAKYIYEKLPIENDKYVVEYKNKKYILKSNSLENKKNFYIAFVSMYKFMYEIEKDNTEEAFKEKAIELTIEFEKTKAYENVKKFFDNWEWPEEPLPETEFDKLIPFLDAFYNSKSLHKAVKLFIIMLVLYYALYYAISKTIELATKVYPELAKKYPEQAPEEPPELIKFILERNPEYQKIWEEIKK	2.2040708622139107	0.933459970755125	76.01937103271484	0.8608332872390747	6.755123615264893	nan	10000.0
monomer-300-nr2-run1_result_1	31	MEEEKEFLEKMEKKVRELLDKLEAIEKDDSYLKYKDEPNVNPVEYILEKAETYYNLALEAVKKLKELYEYFLKKYKPIVEKKNYVINEEEKKIYEEVKKMTQPLPDELLELAYKLAKYIYEKLPIENDKYVITYKNEKYILKDNSKENYKRFIIAFVSLFNFLHLLSKDNTEEAVLKNAVEWTERALETKAYEEVVKFYDTFEFPKEPLPDTPTAKLKPLLEAITNSESIHEAVKLFTIMSFLYYLAFLAFERTIHLALVEYPEVIKKYPEYAPEEPPELIKFIIDRHPEYQKVLAEIRA	1.9834226446001542	0.9459800123820182	72.21165466308594	0.8129538297653198	7.573913097381592	nan	10000.0
monomer-300-nr2-run1_result_2	0	SEEEELKKKALELAKKAKEVLLKLLELKPPHPDLEKVAEEIMEKVLELADDLMKLRPDAKDSDFAKVYNAVKELIEAEKKKKFENITKETFKKYLKNEIKNPPEAIKLILKTLETLKEFLSKALEEAFKKLNAKKSLNEKLEVLKDPNVEIPLETLLELAEVEFAKVFILYIIFKYDLSDLIDLFEELPFLKDSIEFETLKKSKEKRFQILVLEAILFVSALIAYAIAVAYDNLEHAKEIFRASLEYSDVLLELIYNDAPLNTEEPPSEEAKKLQEELEKKKEEFLKKLESVLNPSEEPP	2.186426601111323	0.9509322460351384	75.74424743652344	0.8733631372451782	6.899172782897949	nan	10000.0
monomer-300-nr2-run1_result_2	1	MEEEKKKEKYKKLAEEAKEVLDFLLSLKPPYENLEKLAEEIMDRVLKLAEMLMELEPDSENSDFAKVYNAVKKLVEAEKENKFKNITKELFEKVKKKEIKNPPEAIKLIEETIKTILEFLSKANEESFKELNAKKSLKERIKALLDPNVKIPLKTFKELAEEEFALVFLYYIIFKYELYDLIEEYEKLPFLKDSPIFETLKQSKEKRFEILVNEAMAFVASLFAYALAEYLNNLEAAQEVYRAALKYLEAREKYIYNNAKLNSENPESEEHKKLQKEIEEKKKEFKEALDKYLNPSEEEP	2.492679060350218	0.9332974776644083	77.71253967285156	0.8812950849533081	6.4364495277404785	nan	10000.0
monomer-300-nr2-run1_result_2	2	MEEEELKKKAIEVAKKLKEYIKYLLSKKPPIENLEKEAEEILKKVLEAAEMMMELEPDSENSDFAKVYNAFKELIKAEEENKFKNLTLESFKKVLEKKDSNPPEAIKLIFKTIETILEFLSKELKEAFEKLNAKDSLKKKIEALKDPNVKIPLETLKELAEYEFALVFLYYIIFKYELYDLIDEYEKLPFLKDSKIFETLKKSKENRFQILVLEALAFFSSLFAYTLAVAYDDLEAAQEIYRAALKFLDVYEEYIYNNAPLNSENPPSEEHAELKKKLEETKKEFLEKMEKYLNPSEEPE	3.1090174573028104	0.8836772509671177	74.55177307128906	0.8508145809173584	7.52572774887085	nan	10000.0
monomer-300-nr2-run1_result_2	3	EEEEELKKKAKEVAEKTKKYIEELLKLKPPYENLEKVAEEIMEKVVEAMKDLMELYPDSKESDFAKVYNAFEKLLKAEKENKFKNLTSESFKEVLENKTKNPSEAIKLIFETLDTIMKYLSKALKESFKKLKAEKSLNDRLEKLLDENVKIPLETLLELAEEEAALVFLYYIIFKYNLSDLIDLFSKLPFLKDSKTFETLKKSKEKRFLILVNEALAFFAALFAYTVAIYYNDLESAQKIFRAALKYLKALEEYIYNDYPLNSPEPPSEEAKELQEKIEKLKEEFLKELNKILNPSEEKP	14.520611164531296	0.3408521114057994	39.871665954589844	0.2875555455684662	21.560909271240234	nan	10000.0
monomer-300-nr2-run1_result_2	4	MEEEELKKKALELAKKAKEFFLELLKLKPPVENLEEEAEKIMEKVLELAEMMMELEPDAENSDFAKVYNAFKEFLEAEKKNEFKDITPELIKKVLKKEIKNPPKAIKLLFKTIDTIMDFLSKALKEAFEKLNAKDSYKAKLDALLDPNTKIPLETLKELAEVEFALTFLYYIIYKYDLADLIDLYSKLPFLQDSPIFETLKKSKEQRFLILVNEALAFVASLYAYALAVYLDNLEAAQEIYRAALKYLKVLEEYIYKDAPLNSPEPPSEEAAELQKKLEEKKKEFLEKMEKYLNPSEEPE	1.8415670668515456	0.9429765581036715	80.5235824584961	0.895282506942749	5.440506935119629	nan	10000.0
monomer-300-nr2-run1_result_2	5	EEEEELKKKALEVAKKAKEDIDYLLSLKPPYPNLEEEAEKIMERVLKMADALLELEPDAENSDFAKVYNAVKKLIEAEKEKKFENITKETFEKVLKNEDKNPPEAIKLILETIEVILKFLSKRLKKAFEELNAKKSLSERLKALLDPNVKIPLETFKELAEYEFALTFLYYIIFKYELYDLIKEYEKLPDLKDSIEFDTLKKSKENAFLILVNEALAFLASLLAYTIAIYYDNLEAAQEIFRAALKYLEVYREYVYNDAPLNTKNPKTEEAKKLQEELEEKRKEFLEKLDSVLEPSEEEP	1.9308552869791773	0.9336919355792933	73.97557067871094	0.8553086519241333	7.363724231719971	nan	10000.0
monomer-300-nr2-run1_result_2	6	EEEKELKEKAKKLIEKALEVLDWLLSLKPPYPNLEKVAEEILKKVLELAEMLMELDPEAEDSPFAKVYKAFKEYIEAEEKNLFKDITEELIKKVLEKKIDNPPEAIKLLFKTLDTIFEFLSTALKEAFEALNAKASLEARLEALLDPNTKIPLEALKELAEEELALVFLYYIIYKYNLASLIPLIEKLPFLQDSKELETLKKSKEARFQILVLEALAFVSFLIAYAIAVYYDDLEHAQEVLRAALKFLKVYLEYIAKEAPLNSPEPPSEEAKELQKKLEELKKEFLEKLRSKVDPSPELP	6.870652239028833	0.6410374039255696	72.06002807617188	0.8168962001800537	8.857614517211914	nan	10000.0
monomer-300-nr2-run1_result_2	7	SMEEELKEKAKKLAEKALEFIEELLKLKLPSENLEEEAEKILEKVLELADMYMELYPDAKDSDFAKVYNAFKKLIEAEKKNKFKNITLETFKKYLENKIKNPPEAVKLIFETIDTILKFLEKYLKKSFEKLNAKESLEKKLEALLDPNVKIPLETLKEFAEYEFALVFLFYIIFKYNLYDLIDLFEKLPFLKDSKIFETLKKSKEKRFQILVIEALAFTAALLAYAIAIYYDDLEKAQEIFRAALKYLKALEEYVYNDAELNSEKPKTEKAKELKEEIEKSKKEFLEKVKSVLNPSEEEP	2.968152117534683	0.8881985820267437	75.01874542236328	0.8572089672088623	7.114060878753662	nan	10000.0
monomer-300-nr2-run1_result_2	8	EEEEKLKKLAKELAEKTKKYIEYLLKLKPPIENLEEEAEKIMEMVLEAAEDLLKLYPDDENSPFAKVYNAVKKYIEAEKKKMFENLTKESFEKVLKKEDKNPPEAIKLIFELEKTILEFLSTALKESFKELNAKDSFEEKLKTLLDPNVKIPLKTLKELAEEEFALVFLYYIIFKYELYDLIDLYEKLPWIKDSKAFETLKKSKEARFQILVNEALAFLAALFAYALAIYYDDLEAAKEIFRAFLKFLKAYEEYIYNNAELNSKNPKSEEAAKLQKEIEEKKEEALKAIDKYLNPSPELP	2.9799320265574964	0.8927571933731986	76.06763458251953	0.8615081310272217	6.497058868408203	nan	10000.0
monomer-300-nr2-run1_result_2	9	SKEEELKKKLKKLAEKTKKFIEWLLKLKPPYPDLDKVADEIMEKVLELAEMLMELYPDAKDSDFAKVYNAVKKYIEAIKKNKDKDITPETFKKYLEKKTDNPPEIIKLYFETVDTILKFLSKYLKKAFEKLNAKSSYEDRLKALKDPNVKIPLETFLELAEYEFALVFLYYIIYKYELYDLIDLFSKLPFLQNSPEFETLKKSKENRFLILVNEALLFAASLFAYAVAKYYNDLEAAQKIYRAFLKYSEVLTKLIHNNAPLNTENPPSEEAAKLYKELEKKKEEALKEMDKILKKSEELP	1.9447580404760378	0.9387236358036595	74.10379791259766	0.8579869866371155	7.260787010192871	nan	10000.0
monomer-300-nr2-run1_result_2	10	SEEEEKKKKAKELIEYAKEVFEYLLKLKPPYPNLEEVAEEILKKSLELAEKLMELYPDSKESDFAKVYNAVKKLIKAEEENKFKDITPETFKKVLKNEIKDPPEAIKLIFETLKTIKEFLSKALEKAFKELNAKESFEKRLEALLDPNVKIPLETLLELAMYYFALVFLYYIIYKYKLYDLISLFEELPFLKDSKEFETLKKSEEKRFQILVLKAMAFVAALIAYAIAIEKNDLEKAKEIFRAALKFLKVYEEYIYNDAPLNTENPPSEEAKKLKEELEKKKKEFLEALNSVLNPSEEPP	1.6561976451276403	0.9526614705279699	76.57711029052734	0.8761415481567383	6.435360908508301	nan	10000.0
monomer-300-nr2-run1_result_2	11	SEEEELKKKYIELAKIAKEDLKYLLSLKPPYPNLEEEAEKILEKVLKLADLFMELYPDSENSDFAKVYNKVKELIEAEKKNLFKDITKELFEKVLKNEIKNPPEAIKLIFETLETIEKFLEKALKKSFEELKATSSLEKKLEALLDPSVEIPLETLKELAEYEFALVFLYYIIFKYELYDLIDLFEKLPFLQDSIEFETLKKSKEKRFQILVLEAIAFVAFLIAYAIAKAYNNLEAAKEILRAFLKYLKVLREYIYKDYPLNTENPPSEEAKKLKKELEEKKKEALEKLDSVLNESEELP	8.861929580626002	0.593027141826122	68.33856964111328	0.7767379283905029	9.383554458618164	nan	10000.0
monomer-300-nr2-run1_result_2	12	SEEEELKKKAKKVSEYAKEVIKKLLSKKLPYPDLEKEAEKIMEDVLKLAELMMELEPDSENSDFAKVYNAVKKLVEAEKENKFKDITPELFEKYKKNEIKNPPEALKLIEETIDTILKFLSKALKESFEKLNAKKSYKEKLKILKDPKTKIPLETFKELAEYEFARVFLYYIIFKYELYDDIDYYEKLPFLKDSPEFKTLKKSKEQRFQILVLEALAFAAALFAYTVAVAYDNLEAAQEIYRAALEYLDLLREYIYNNYPLNTENPPSEEAAELKKKIEEAKKKFLEALEKVLNPSEELP	1.7311567699750328	0.9589491748289779	75.6312026977539	0.8689941167831421	6.688841819763184	nan	10000.0
monomer-300-nr2-run1_result_2	13	SEEEKLKEKAKEVTLKAKEVLDWLLSLKPPYPDLEKVAEEILKKVLELAEMMMELEPDSENSPFAKVYNAIKKLIEAEKEKKFENITSETFKKYLKNEIKNPPESLKLIFETIETILKFLSTRNKEAFKKLNAKSSLAAREAALLDPNVKIPLETLKELAEEEFALVFLYYIIFKYDLADLIPLFEELPEFQDSPVFETLKKSKEQRFQILVNEALAFVAYLIAYTIAVYKDDLEKAQKIARAFLKLLKVRTERIAADAPLNDPNPKSAKAAELQAAEAAAEKEALEELESVLEESEEEP	1.4297504579587692	0.9620180031214761	79.2032241821289	0.8922410011291504	5.828306198120117	nan	10000.0
monomer-300-nr2-run1_result_2	14	SKEEELKKKAEEVAKKTKENIEFLLSLKPPVENLEELANKILDMVLEEAEMFLELHPDDKESDFAKVYNAVKKLIEAEKKNKFKNITEELFKKYLKNEIKNPPEALKLIEETIKTIMEFLSKALKKAFEKLNAKDSLEKKIEALLDPNTKIPLETLKELAEEEFALTFLYYIIYKYELFSLIDLFSKLPFLQNSKEFETLKKSKEKAFQILVLEALAFFSALFAYTLAVAKNNLEAAQEVFRAALKYLKILLEYIYNDAELNSENPKSEEAKKLKEELEKAKKEFLEKLEKYLNPSEEPP	6.66871192895654	0.7652739928053532	73.62567901611328	0.8332961797714233	8.315637588500977	nan	10000.0
monomer-300-nr2-run1_result_2	15	EEEEELKKKAKELAKYAKKVIEELLKLKPPYEDLEKKAEEILEKVLELAEKFLELEPDAKNSDFAKVYEAFKKYIEAEKENKFKDITKETIEKVLKNEDKNPPEAIKLLFETLETFFKFLSKALEKAFKELKAKDSLSAKLAALKDPNVKIPLETFKELAEYEFALVFIYYIIYKYELYDLIDLFEKLPFLQDSPIFETLKKSPEKRFQILVLEALAFASALYAYAVAVYYDNLEAAQEIFRASLEFLDVYEKYIYNDAPLNSEKPPSEEAAKLKKELEEKKKEYLEKLDSILEESEEKP	2.2385114726478927	0.9297940319540282	76.85173797607422	0.8768936991691589	6.453037261962891	nan	10000.0
monomer-300-nr2-run1_result_2	16	EEEEELKEKAKKLMEKTKEFIEELLKLKPPYEDLEKVAKEIMEKALELMEMLMELYPDAEDSDFAKVYNAFKKFLEAEKENKFKDITPETIKKVLEKKTSDPPEAIKLLFETLDTILEFLSKANAKAFAELNATDSEAARLAALLDPNTVIPLETLLELAMEEAALVFLYYIIFKYKLYDEIFLFEKLPWMKDSPRFETLKQSEEKRFLILVNEALAFAAYLFAYALAVAYDDLEAAQEVLRAALKFLKAYEEYIYNNYPLNSENPPSEEAKKLKEEIEKLKEEFLKALEKYLNPSPEPP	2.2299373920333534	0.9369636755274598	78.23674774169922	0.8855174779891968	6.093008995056152	nan	10000.0
monomer-300-nr2-run1_result_2	17	EKEEELKKKAKKLAEKAKEYLLELLELKLPYENLEEEAEKIMEKVVELAEMMLELNPDAKESDFAKVYNAVKKYLEAEKKNEFKDITKESFEKVLKKETKNPSKAIKLIFETIDTILEFLSKALKESFKKLNAKDSYEERLKALKDPNVKIPLETFKELAEEEFALTFLYYIIFKYELFDLIDLFEKLPFLKDSKYFETLKKSKENAFLILVNEAIAFVSSLFAYAIAVAENNLEAAQEIYRAALKYLEYLDEYIYNNAPLNSENPPSEEAKELQEKIEKAKKEFLEKLDSVLNPSEEEP	2.351885699643955	0.9250633865571257	75.19957733154297	0.8651003837585449	7.274125099182129	nan	10000.0
monomer-300-nr2-run1_result_2	18	EEEEELKEKAKKVAEKTKKFIDELLSLKPPYENLEEEAEKIMKKVLELAEDLLELEPDAKDSDFAKVYNAVKKLIEAIEKNEDKDITKELFKEVLEKKIDNPPEIIKLIFETLDVIKEYLSKANQKAFEELNAKSSLKARLDALLDPNVKIPLEAFKELAEEEFAHVFMLYIIYKYDLYDLIDLFEELPFLKDSITFETLKKSKEKRFLILVNEALAFAAYLFAYTLAVAYDNLEAAQEVARAALKYLKVREEYIYNDYPLNTENPPSEEAKKLKEELEKTKKEFLEKLDSLLNPSPEPE	1.8279023543718682	0.9497995269614099	78.47049713134766	0.884547233581543	5.916713237762451	nan	10000.0
monomer-300-nr2-run1_result_2	19	EKEKEEKEKYKKLAEYAFKVFKELLSLKPPEPDLEKKAEEIMDKVLKLAEMYLELNPDAKDSDFAKVYNAIKEFIEAEKNNEFKDLTPEKIKKVLEKKDKNPSPAIKLLFKTIDTILEFLSKALEESFKKLNAKDSYEARLKKLKDPNVKIPLETLEELAEEEFALVFLLYIIFKYELYDLIDLFEKLPFFKDSKLFETLKKSKEQRFQVLVLEALNFVAALFAYALAKYLNNLEAAQELFRAFLKYSDALLEYIYNNFPLNDPNPKSEEAKKLQEKIKKLKEEALKKAEKYLNPSPEKP	1.6829972944382778	0.9537644134420211	79.09931945800781	0.8887801170349121	5.713976860046387	nan	10000.0
monomer-300-nr2-run1_result_2	20	SEEEELKKKAKEVAEKAKEFLEYLLSLKPPYENLEEVAEEIMEKVLELAELYMELYPDSKDSDFAKVYNAVKKYLEAEKKNEFKDITPELFKKYLKNEIKDPPKALKLIFETIETILKFLSKELEEAFKKLKAEKSREARLEALLDPNVKIPLETFREIAEEEFAHVFLYYIIYKYKLYDLIPLYEKLPFLKDSPEFETLKKSEEQAFQILVLEAIAFVAALFAYTVAVYTDNLEAAQEIFRAALKFLKVYLEYIYKNYPLNTENPPSEEAKKLQEELEKKKKEFLEALDKVLNPSEELP	2.5144276810899724	0.9113588777769109	73.92259216308594	0.848278284072876	7.578586101531982	nan	10000.0
monomer-300-nr2-run1_result_2	21	SEEEALKEKAKKVALKAKEVFEKLLKIKPPYEDLEKLAEEILDEVLKLAEDLMELEPDSESSPFAKVYNAIKKLIEAEKKKLDKDITEELFKKVLKKEIKNPPEFIKLVFETLDTIMEFLSTALKESFKKLNATSSLQDKLDALLDENTEIPLETLKELAEEELALVFLYYIIFKYELFSLIDLFEKLPFLQDSPEFETLKKSKEQALQILVNEALAFVSALIAYTLAVYYDDLEFAKELFRAFLKYLKALREYIYNNAKLNSENPETEKAKELQEKIKKLKEEALKKLEEKLEESEEKE	8.920761538276146	0.5692146109524026	61.55569076538086	0.6668120622634888	12.192146301269531	nan	10000.0
monomer-300-nr2-run1_result_2	22	EEEEELKKKAKEVALEAEKFIDELLKLKPPVEDLEKEAEKIMEKVLKLAEMLMELRPDSKDSDFAKVYNAVKELIKAEKENKFKDITKETFEKYLKKEIKNPPEALKLIEKTLKTIMEFLEKFAEESFKKLNAKESLKKKIEALKDPNVKIPLETLLELAEYEFALTFLYYIIYKYELYDLIDLFSKLPFLKDSIEFETLKQSKEKRFQILVLEALAFASFLLAYTIAIYKDNLEHAQEILRAALKLLELRREYIAKNAPLNDPNPPTEEAKELQEKIKEAEKEFKEKLKSILEESPEKE	2.1883139296889147	0.9392872364270802	76.94699096679688	0.8790854215621948	6.525056838989258	nan	10000.0
monomer-300-nr2-run1_result_2	23	KEEEELKKKAKEVAEKAKEFLEKLEKLVPPYENLEEVAEEIMKQVLELAELYMELHPDSKESDFAKVYNAVKELIEAEEKNEFKDLTEEKFKKVLKNEDKNPSKAIKLIFKTIDVIKEFLSKALKKAFEKLNAKDSLPAKLAALKDPNTEIPLETLKELAEYEFALVFLYYIIFKYNLYSLIDLYDELPFLKDSKIFETLKKSKEQRFQILVNEAMAFVAALLAYTLAVYYDNLEAAQKIYRAYLRYLEIREEYVAKDAPLNDPNPPSEEAKKLQEKLEEARKEAEKLLNSVLNPSEEEP	2.0261011360253645	0.9313143646083433	74.44612121582031	0.8451776504516602	7.256130695343018	nan	10000.0
monomer-300-nr2-run1_result_2	24	EEEKKLKEKALEVAKKAKEYIEELLKLKLPYEDLEKEAEKIMEKVLEMAELLMELEPDSKESDFAKVYNAFKELLEAEKEKKFENITKETFKEYLEKKTDNPPEAIKLIFKTLDTIFEFLSKALEKSFKKLNAKESLKERIEKLLDPNTKIPLETLKEIAEEEFALVFLYYIIYKYDLADLIDLFEKLPFLKDSITFETLKKSKEQRFQILVIEALAFFSALLAYTIAVAYNDLEHAQKIFRAALEYLKYLEEYVAKNFPLNTKNPPSEEAKELQKKIEEAKKKFLEELNSVLDPSPEEP	1.456081272227395	0.961258378480844	78.91827392578125	0.8965041637420654	5.976086139678955	nan	10000.0
monomer-300-nr2-run1_result_2	25	EKEEELKKKAIEAAKKLKEYIDWALKLKPPYEDLEKVAEELMEKVMEAAEMYMELHPDDKDSDFAKVYNAVKKLLEAEKKKEFENITSETFKKVLEKKDKNPPEAIKLIFETIDTIFEFLSKALEESFKKLKAEKSFEDKKKALLDPNVKIPLETLEELAMEEFAHVFLLYIIFKYDLADLIDIYEKLPFLKDSKTFETLKQSKEKRFLILVNEALAFFAALLAYTIAKAYDNLEAAQEIFRAALKYLDALEEYIYNNAPLNTENPPTEEAKKLQEKIEKLKKEFLEKLEKVLNPSEEPP	12.94871342564413	0.31194521147684473	43.14541244506836	0.34797078371047974	19.801477432250977	nan	10000.0
monomer-300-nr2-run1_result_2	26	SEEEELKKKAIELMKFTKEFIKKLKKLKPPVEDLEKVAEEIMDEVLELAERFLELEPDAKDSPFAKVYEAVKKLIEAERENKFKDITLETFKEVLENKTKNPPEAIKLIFETINTILEFLSTALKKAFEELNAKDSFKAKLKALLDPNVKIPLETFKELAEVEFALVFLYYIIFKYELFDLIKLFEKLPFLKDSPAFETLKKSKEHRFLILVNEALAFAAALFAYALAVAYDDLEAAKEVFRAFLKYLEARDEYIHNDAPLNSPEPKTEEAKELQKKIEELEKEAEKLMEKYLNPSEEEE	1.9500163030174351	0.9467557095207785	79.05684661865234	0.8911852240562439	5.733570575714111	nan	10000.0
monomer-300-nr2-run1_result_2	27	EEEKELKEKALKVAQKAKKVIEELLKIKPPYPDLEKEAEKIMKKVVELAEMMMELEPDAKESPFAKVYNAVKEFLEAEKKNEFKDITSETFKEYLKNKTKNPPKALKLIFKVLDTINEFLSTRNKEAFKKLKATSSLKARIAALKDPNVEIPLETFKELAEEEFAHVFEYYIIYKYELYDLIDLYEKDPLLKDSPEFETLKKSKEQRFLILVNEALAFVSYLFAYTLAVAYDNLEAAKEIFRAALNYLDVYLEYVSKDAPLNTENPPTEEAKKLKEKLEKEKKAFLEKLDKYLNPSEEEP	2.280676904903024	0.9415192955158095	73.21784210205078	0.8437770009040833	7.826271057128906	nan	10000.0
monomer-300-nr2-run1_result_2	28	SKEEELKKKAKELAEKAKEFIEKLLKITPPYENLEKEAEKIMEEVMELAEMMMELEPDAENSDFAKVYNAVKKYLEAEKKKEFENLTKEEIEKVLNNEDKNPPKAIKLLFETIETIEKFLSKYLKESFEKLNAKSSLEERLKALLDENTKIPLETFKELAEYEFALVFLYYIIFKYELYDLISLYEKLPFLKDSKEFETLKKSKENAFEILVLEALAFAAALFAYALAVYKNDLEAAQKIFRAALKYLEARLEYVYKDYPLNTENPPSEEAAKLKKKIEELEKKFLEELNSVLNSSEEPE	2.279297982126168	0.939705579333304	80.26290893554688	0.9059190154075623	5.386289596557617	nan	10000.0
monomer-300-nr2-run1_result_2	29	SEEEELKEKAKETLEFAVEVYKYLLSLTPPVPDLEKEAEKIMEKVLELAERLMELDPEAKESPFAKVYNAVKKFIKAEKEKKFEDITKEDIKKVLEKKDDNPSEAIKLLFETIKTILEYLSTALKEAFEKLKAKDSLKARLAALKDPNVEIPLEAFKELAEEEFALVFLYYIIFKYELYDEIDLFEKLPFLQDDDSFKTLKKSKENRFLILVNEALAFVAALIAYTLAVYYNNLEAAKEVFRAFLEYLDAREKYISKNAPLNTENPPTEEHKKLKEEIEEKKKKAEELLNKYLNPSEEEE	17.56697765088447	0.25138492112048594	49.9370002746582	0.5306599140167236	16.46928596496582	nan	10000.0
monomer-300-nr2-run1_result_2	30	MEEEELKKKAEEVAKFTKEFIEYLLKQKPPYENLEEEAEKIMEKVLELAEKMLELDPDAKDSDFAKVYNAVKKLLEAEKKNLFKDITPETFKKYLKKETTNPPEALKLIFETIDTILEFLSKSLKESFEKLNAKDSLEKKLEALLDENTKIPLETFKELAEEEFALVFLYYIIFKYDLYDLIYLYENLPFLKDSKEFETLKKSKEKRFQILVLEALAFASSLFAYTIAVKYDDLEAAQKIYRAALKYLKALREYIYNDYPLNTENPPSEEAKKAQEEIKKNKEEFLKELNKVLNPSPEKP	2.0996841160347692	0.9372898027197205	78.56293487548828	0.8865787982940674	6.082098484039307	nan	10000.0
monomer-300-nr2-run1_result_2	31	EEEEKLKEKAIELAKKSKEFIEELLKITLPYENLEKKAEEIMEKVLELADMLMELYPDSENSDFAKVYNAFKELKEAEDKNEFKDITKEKFKKVLEKKDKNPSKAIKLIFKTIDTILEFLSKANKKAFEKLNAKKSLKERIKALLDPNTVIPLETLLELAMEEFARVVLLYIIYKYDLSDLIDLFEKLPFLKDSPTFETLKKSKEKRFQILVLEALAFAAFLFAYALAVAYNNLEAAQEVLRAALKYLEVYEEYIYKNYPLNTKNPPSEEAKKLQEELEKKKAEFLKALDAVLEPSPEPE	1.7282460569156861	0.9491400081446761	77.75020599365234	0.8820656538009644	6.350137710571289	nan	10000.0
monomer-300-nr2-run1_result_3	0	EEEELVEEFRRRAAELWAADPRPDPRLEALWREEAERALALAEFVAEAFDADRREVARRYLFLVYAHYLARRAVLSRDLFALNAADFVLRHLLPWLLVAPPEFREEIEKLALEILEAANAREREKAEEARKKAAEFIEEHKKTIPPPEDPEWYRRLLLPFSDTTTESAFKWPESLEDWPDLEAEAARLREDAARVVELAAERFDELHALFLRHYLELHALHFADLARLRAALAAARAAAAADAPPYIAPDRRVVSREERALAEYFAARREALEAAFARAREELEALRARLEADPEELLEE	5.39358577469004	0.6408028211251565	53.57241439819336	0.45651060342788696	17.012161254882812	nan	10000.0
monomer-300-nr2-run1_result_3	1	ERERFVEELRQRAEALWAALPEPDPALRELYEREFERALELAEYVAEKFDEDYERVARRYLSLVFAHYLARIAVDSRDLEAIRAAEIVMRYLLPWLLVAPPEVEERILELAFAILEAAVARDYARRDALIREAAAFIEEERKKIPPEEDPEEAKKLLLPFSDLTAEKAFDWPESLRDLPDLDELNKRFEEDAERVVELRAKKENEFEALFLRHYLRLLNLHRRALAERLRALLAADEAEANDAPPLIAPDRRVVSRREAARREYYERYEAALDEVFAEIRAELDAFAEELEAHHHHHHHH	2.9561868690279756	0.8520480071886686	60.792659759521484	0.6668528318405151	10.625822067260742	nan	10000.0
monomer-300-nr2-run1_result_3	2	KKEEFIKNIEEKAEKIEKSLPEPDKRLAELYKEEFKRAKELAELLKEKFNLNYEEIAKYLLSLEYITYLARIAIKSRNLEQIHAARIVLFYLLPWLFVSDEEFREKILELALKILEAAVANKEEEMKKAIKEAAEFIEEEKKKIPSEENPEEDEKLLLPFSDLTTEKAFERPESLKDLPDLEKLVKELKESAEKVVELIKKKYDEFTALFYKIYFDLLIAHIESLYEELKRDLAAEEAEKNNAPLYVAEDKKIISRREKAREEYYEKYRKKLEEIFEKAKEEFEKFYKKLKENPEEKLEE	3.659097715099443	0.8344567945536419	63.54756164550781	0.6282539367675781	11.631950378417969	nan	10000.0
monomer-300-nr2-run1_result_3	3	EEEEFVKNIKEKAEKIFKELEKPNEKLKKLYEKAFEKALELSKYIKEKFNYNFYEFSFYLLSLVYFFYLALYAVLSKDLNAINAARFVMFYVLPWLFVSDEEFKKKIFELAEKILEAAIKKKEEEMKEAIKEAAKFIEEEKKKIPSPENPEEDKKLLLPFSDLTAEKAFKWPEKLEDLPDLDKEVEELKENAKKVAELIAKKKNEFEALFFKIYADLYNLFIEQWYKLYKALLEAEKAEEENAPPYISPDNKVISRREKVLDEFFEEFEKELDENFEKAKKELDEYYEKLKENPEEEEEE	1.752818423946978	0.9378839464893364	72.80268096923828	0.8229016661643982	7.452030658721924	nan	10000.0
monomer-300-nr2-run1_result_3	4	EEEEFIERIRERAEEIWKKLPNPDELLRELYEEMFEKALELAKLLEKKFNLDYKEVSFYLLFLVFAHYLVMIAIESMDLEALKAAHFVAFHLLPWLFVSDKEFREKISELALKILEAAVENKREEMEKAMREAAEFIEEEKKKIPPEENPEEYEKLLLPYSDVTTEEAFKWPESIKDFPDLEKEVELLRKSAEKVVELIAKKYNEFEALLFKILADLYITLVELWYKYLKRRLEAEEAEKNNAPPYIAPDKTVVSRLEKLKEEFYKEAREELEKVFEKAKEEIDKFYEELKENPEEELEE	3.0199382144107623	0.9092034619699435	70.74104309082031	0.796836256980896	7.885197162628174	nan	10000.0
monomer-300-nr2-run1_result_3	5	SEEEFIENIKKEAEKIWEELPEPDERLRELFEYEFEKALKFAEKVKEKFNYDYEKIASRLLSLVYFDYLSRILILSKDLYALKAAHIVSYHILPWLFIADEEFKKKILELAKKILLAAVQKKKEEMEKYIKEAAEYIEEEMKKIPSEEDPEEDKKLLLPFSNLTTEEAFKWPESIKDFPDLKKKNEELKESAEKAAKLIKEKKNEFEALLFKVEADLLNTLIEDNYELLEALLAAEEAEKNNAPPYISEDNKVVSIREKVLEEYYEKRRKKLDEVFEKAEKLFEEYYKEKLENPEEEEEE	1.910347703007285	0.9282290969658714	66.82311248779297	0.7043895721435547	9.156235694885254	nan	10000.0
monomer-300-nr2-run1_result_3	6	EEEEFIENIKKEVEEDWEKDENPNEKLYELYKELFEKALKLSEKVKEKFNYDFSKISFRYLSLVYYYYLAMKAILSRDLEQIHAAEVVMFYLIPWLLISDEEFEKKIYELAKKILKAANEKKYEEMEKTLKEAAEFIEENLKKIPSPENPEEDKKLLLPYSDLTTEKAFERPKSLKDLPDLKEEVKKLKEKAEEVVKLYKEKYNEFEALLLKHYLELYIANIEDLYELLEELLKADEAEKNNAPLYISENNEIISIKEKALKEYFEKAKKRYDEIFEKFEKELEEYYEKKKENPEEEEEE	1.5930200343454497	0.9500046350326417	67.0765380859375	0.7478753328323364	9.239309310913086	nan	10000.0
monomer-300-nr2-run1_result_3	7	MKEEFIENIKKEAEEIWEALPEPDERLRELYKYMYEKALEFAEKVKELFNYDYEEVAERFLSLVHFYYLAMIAVESKDLYQIHAARFVMFYVLPWLNIADKEFREKILELAKEILLAAVKKEREKAEEAMREAAKFIEEEKKKIPPPENPEEYEKLLLPFSDLTEEKAFDWPKSLKDLPDLDKEIEKFRKDAEEVVKLIKEKYNEFEALFYEIYYKLLTTLIELWAEYYKKILEAEEAEKNNAPLYIAEDKKIISRLEKAKEEFYEKAKEKLDEVFEEAEKKLEEYYKEKKENPEEEEEE	1.887087513124731	0.9368909295733551	71.44903564453125	0.8049226999282837	8.060754776000977	nan	10000.0
monomer-300-nr2-run1_result_3	8	SKEEFIENIKKEAEEIEKKLEKPDERIKELYNYEFEKALELSEYIKEKFNADYEEYSFYFLLLVYFDYLARYAILSRDLYALNAADFVMKYLLPWLFVSDKEFKKKISELAKKILKDAIENKKEEAEKTMKKAAEFIEEEKKKIAPPEDKEYYEKLLLPYSDLTTEKAFEWPKSIKDYPDLEKENKLLKESAKKAAELIKEKFDEKTALFFKIYADLYNLHIELLDKLLKRLLAAEEAKANNAPPYISPDNRVVSLEEKVLEEYYKEAREAIDKNFEKAKEELEKLEKELEENPEEEEEE	2.1100463544994428	0.912687387277662	69.42729187011719	0.7787649631500244	8.148611068725586	nan	10000.0
monomer-300-nr2-run1_result_3	9	EKEKFVENIEKEAEEIEKKLPNPNERLRELYKYAFEKAKELAKYIEKKFNENYEEWSFYYLSLVYFHYLSLYAILSKDLFAIHAAEIVMKYLLPWLFVADEEFRKKISELAKKILKAAIENKREEAEEAIREAAKFIEEEKKKIPPEEDKEFYEKLLPPFSDLTEEEAFKWPESIYDLPDLKKEAELLKENYEKIAKLIAEKYNEFEALKFKHLADLYNLLFEQWAKLLERLLEAEEAEAANAPPYIAPDKRVVSRKEKALEEFFEEFRKKLDEVFEKIKKDLEEYEKKLKENPEEELEE	1.4316632461061605	0.9593897177309807	70.08224487304688	0.7897026538848877	7.974539756774902	nan	10000.0
monomer-300-nr2-run1_result_3	10	DDEEFIENIKKEAEKIDEALPNPNEKLRELYEYEFEKALELSKLIKEKLNKDYSEYSEYLLSLVYFDYLARIAIESRDLKAIQAAEFVMRYALPWLFVSDKEFRKKILELAKKILEAAVAKKYEEMEKTRREAAEFIEEELKKIPSPEDPEFDKKLLPPFSDLTTEKAFEWPKSLKDLPDLKEENKKLKESSEKIVELIKEKYNEETALFFKYYSDLYNLYIELWYERLEALLKAEEAKKNNAPLYVAPDKRIVTLEEKAEEEFYKKAKEKLDENFEKFKEDLEKYYEEKKKNPKEEDKE	1.9315801411998401	0.9343817927259621	69.8882827758789	0.8082702159881592	8.350615501403809	nan	10000.0
monomer-300-nr2-run1_result_3	11	EKEKFIEEIKKRAEEIWKSLPNPDERLKKLYEKAFEKALELAKFVEKEFNYNFYEYSFYLLFIEYVFYLARIAIESENLFQIHAARFVLFYLLPWLFVADEEFVKKISELALKILEAAVENKEEEMKEAMKEAAEFIEEEKKKIPSPEDPELWEKLLLPYSDVTAEKAFDWPESLEDLPDLEKEVKKFKESAEKVVELIKEKFNEFEALFYKHLFKLLNLNIELLYKYYKRRLAARRAEAENAPPYIAPDKRVVSREEKAKEEFYKEAEEELDKVYEEIRKELEEFKKELEKNPEEEEEE	1.5129010946556871	0.9556844896696919	66.76698303222656	0.7094679474830627	8.984210968017578	nan	10000.0
monomer-300-nr2-run1_result_3	12	EKEEFVKNIEEEAKEIWEKLENPDEEIKELYEYDYKKALELSEFVKEKFNYDYEEVSKRFLSLVYFDYLIRIAIESKDLKALNAAHFVAFHLLPWLLVSDKEFYEKILELAKKILLNAVEKKEEEMEKTRKEAAKFIEENKKKIPPEENPEEYEKLLPPYSDVTEEKAFDWPESIKDFPDLKKEVKKLKESYEKIAKLIKEKYDELTALFFKHYAELYNLFIENNYKYLERLLKAEEEEKNNAPPYIAEDNKIVSRKEKAKKEYYEEYRKDLDEVFEKIKKELEELYEKLKKNPEELEEE	1.4425384581207947	0.9566976702414774	70.58062744140625	0.7939684987068176	7.909396648406982	nan	10000.0
monomer-300-nr2-run1_result_3	13	NKEEFIKNIKNLAEEIYKSLENPDKDIEELYKYEFEKALELSKYIKEKFNYNYYEYSKYYLSLVLFYYLSMYAIESKDLKQIHAAYIVMFHLLPWLFVSDEEFKEKIFELALKILLNAINKKEKEMEETIKKAAEYIEEEKKKIPPEEDPEEYKKLLPIFSDLTKEKAFEWPEKIEDLPDLDEEVKKLKESFEKIVKEIEKKYNKFEALIYKNIFTLYNTYVELWAKYLKLLLEAEKEEKENKPLYISEDKKIISIKEKKKKEYLEEAKKKLDEVFEEIKKDFEKFEEELKKNPEKELEK	2.182301884520929	0.9204539579150761	71.85380554199219	0.821831464767456	7.688308238983154	nan	10000.0
monomer-300-nr2-run1_result_3	14	KKEEFIEDIRRRAEEIDAALEEPDERIRELYEYMFEKALELSEKIKKLFNEDYYEYSFYFLSLVYFYYLALIAVESRDLFQLRAADFVMRHVLPWLFVADKEFRERIFELARRILEAAVARRREEAEAARREAAELIEEEKKKIPPPENPEEYKKLLPPYSDTTVESAFAWPESLRDFPDLEAEAKEMEESYEKIAELIKEKFDEFTALFFRHYARLHNTLFADWARYLRELLAAEEAEAANAPPYVAPDERVVSLRELRRRRYFEETRRRLDEVFKEIEEELEKFYEELKKNPEELEEE	2.1927428884346267	0.9319462790939285	71.95865631103516	0.8188784122467041	7.4401021003723145	nan	10000.0
monomer-300-nr2-run1_result_3	15	KKEEFVENIRKKAKELWEALENPNEKIKKLYEKLFEKALKLAEKIKKLFNYDYEEFAKYILSLVYFHYLSLIAIESRDLFAIKMADFVMRYVLPWLFVADKEFQEKILKLAEEILLAAVEKKREEAEKARREAAEFIEEERKRIAPPEDPELYKKLLLPYSDLTVEKAFEWPESLKDLPDLKEEAKKLREDAEKRVELIKEKYNEFEALLYKHYFDLYNTLFESWAEYYERLLAAEEAEKNNAPPYVAEDNKIVSIREKLEEEYYKEFEKKMEEVFKKIEEDIEKFYEEKKKNPEEELEE	1.9244411868364273	0.9293261482287324	69.91584777832031	0.774081826210022	8.050329208374023	nan	10000.0
monomer-300-nr2-run1_result_3	16	KEEELIKSIKEEAEKIFKELENPDKLLEENYKYEFEKALKLAKLIEEKLNSNFLEYAKYLLSIVYFSYLARIAIESKNLKQLNAAHFVMFYLLPWLFVADEEFYDKILELAKKILLNAVKNKEKEMEETRRKAAEFIEENKKKIPSEENPEEDKKLLPPFSDLTTEKAFEWPKSIKDFPDLDKKIKELKEDFEKRAELIKKKYNELEALKFKFYSRLYNAHVEDWYKYLKRLLEAEEAKKNKAPPYIAPDKKIVSREEKLKEEYYKEYRERMDKIFKEFEEELKKLVKKLKENPEEELEE	16.298952440877304	0.3144062204418221	49.407588958740234	0.41648972034454346	19.635549545288086	nan	10000.0
monomer-300-nr2-run1_result_3	17	KKKEFIENIKKEAEEIYKSLPNPNEKVEELFKEEFEKALELAKFVEKKFKEDFYKVAKYYLSIVYFDYLARYLILSKDLFAIHAAYIVMFYILPWLLVSDEEFKEKILELAKKILLAAVENKKEEAEEAIKEAAKFIEEEKKKIPPEEDPEKYEKLLLPYSDLTEEKAFDWPKSIYDLPDLKKEIEKLKESAEKIVELKKEIFNEFEALFLKHYLELLNTRIESLYELLESLLKEEEAEANNAPPYIAEDKKIVSRKEKALEEWFKKHKEELDKVFEKIKKDLEELYKKLKENPEELLEE	6.8723412662276715	0.6241678915686776	56.44769287109375	0.5517534017562866	13.740117073059082	nan	10000.0
monomer-300-nr2-run1_result_3	18	MEEERIKFYREKAEEIYKSLPNPDEKIRKLFEKEFEKALELSKFVKEKFNYDYEEFSFYLLFLVFVNYLARYLIKSRNLRAIHAAHVVMFHLLPWLLVSDKEFKEKISELALKILEAAVAEKYEEMEKAIKEAAKYIEEEKKKIPSEENPEEDKKLLLPFSDLTEEEAFKWPEKLEDLPDLEKKVEELKKSAEKVVELKAKKYNEKEALFLKIYLKLYNTYIELWYKYYKRLLEAKKAKENNAPPYIAEDNKIVSREEKAEEEFYKEAEEELDKVFEEARKELEELKEELEKNKEEELEE	3.0122258824367507	0.8987871329250984	73.56586456298828	0.8145707845687866	6.841881275177002	nan	10000.0
monomer-300-nr2-run1_result_3	19	DLEEFVKNIEKEAEEIEKKLEKPNEEIKELYKYMYEKALELSEEIEKRFNYNYYEYSFYILLLVHFFYLSLIAIESRDLEALNAAHIVMFHLLPWLFVADEEFIKKISELAKKILLAAVEKKYEERDKTIKEAAEFIEEEKKKIPPPENKEEYEKLLLPFSDLTTENAFKFPKSLKDFPDLDKLIEEFEKKAKEVVEKIKEKYDEFTALLYKHYFTLLNTLRKLWAEYLKRLLAEEEAEENNAPPYIAPDKKIVSRKEKAKKEFFEEAKKELDKVFEKIKEDLKKFYEELKKNPEEELEK	2.9153308964561866	0.9039641214942524	69.44415283203125	0.8031171560287476	8.437993049621582	nan	10000.0
monomer-300-nr2-run1_result_3	20	EEEEIPEKFRKRAEEIFKSLKNPNPEIEALFKEEFERAEKFAEKVKELFDYDYREVYLRLSSLVLLYYMARIAIESKNLKQLNAARFVMYYVLPWLEVADEEFREKILELALKIMEAAIEEKEEEMEKARKEAAKFIEEEKKKIPSPEDPELDKKLLLPYSDLTEEKAFEWPKSIKDFPDLEKENKEFKENAEKRAKLLKEKKNELEALFFRVYAELLNTYRELLSKYLKALLEAEEAEKAKAPPYIAPDKKVISRREKLKEEFYEEARKELEKVFEKAEKEFEELHEKLKANPEEELEE	4.111232538689599	0.843344575621796	66.37369537353516	0.7331184148788452	9.073720932006836	nan	10000.0
monomer-300-nr2-run1_result_3	21	EEEEFIKKIKEKAEEIYKKLENPDEDIYELFKYEFEKALELAELVKEKFNYDYYEVAKYFLLLEYYYYLARILIESKDLFAIHAAEIVMRYLLPWLLVADKEFQEKISELAEKILKYAVEKKKEEAEETIKKAAEFIEEQKKKIPPPEDPELYKKLLLPYSDLTTENAFKWPKKLEDLPDLKKEVKKLKEDAKKVVELTKEKFDEKTALFLKIYLDYLNAHIELLYKYYEKLLEAEKAEKEKAPPYIAEDKKIVSNKEKAKKEFYEEARETLDKIFEEAKKELEKYYEELKKNPEKEEEK	2.9386487362041604	0.903000796938728	67.37403106689453	0.7371126413345337	8.892693519592285	nan	10000.0
monomer-300-nr2-run1_result_3	22	ESKEFIENIKKKAEEIWEKLPNPNERIKELYEYLYEKALKLSEKIKEKFNANYEEWSFYFLSLVFIFYLSLIAIESKNLYQIHAARIVLFYLIPWLLVSDEEFRKKILELILKILEDAINNKKEEAEKTIKEAAKFIEEEKKKIPSEENPEEDKKLLLPFSDLTEEKAFEWPKSIKDLPDLEKLVKELKESAEKVVELKAKKYNEKEALFYKIFLDLYITLIELWYKYLEAKLKAEEEKKNNAPEYIAPDKKIVSIEEKKEEEFFEEAKKKLDEIFEKAEKELEEFKEKLEKEKEEEEEE	2.709549896134425	0.9160942297038612	73.79307556152344	0.8339688777923584	7.152462005615234	nan	10000.0
monomer-300-nr2-run1_result_3	23	KEEEFIENIKKEAEKIYESLPNPDEKLYELFKYEFEKALELSEYVKEKFNYNFSEVSFYFLSLVYFNYLARIAILSRNLFQIHAADIVMFYLLPWLEVADKEFREKIFELALKILKAAVENKEEEAKKAIEEAAKFIEENKKKIPSPENPEEDKKLLSIYSDLSREKAFEWPEKLEDLPDLKEEVEKLKEDAEKRAKLIKEKYDEFTALFFEAYSKLYILHIESLYKLYERLLEADEAEKNNAPPYIAEDNTVVSRREKLLEEYYKEYKEKIDKVFEEIKKKLEEFEKKLKEDKSEKFEK	3.883115659682594	0.8701890034884722	72.87291717529297	0.8364721536636353	7.301013946533203	nan	10000.0
monomer-300-nr2-run1_result_3	24	EEEELIEKIKEKAEKIFESLPNPDKKIEELYKKLFEKAEKLAKKVKEMFNEDYLEVASRYLLLVYYYYLAMIAIESEDLEKIHAAYFVMFHLLPWLEIADEEFRKKISELAEKILENAVANKKEEAEKTIREAAEFIEEELKKIPPPEDPELYKKLLLPFSDVTTESAFKWPEKLEDLPDLDKVNKEFKEKAKEVAELKAEKYSKFEALKFKHYAELYNLLREQWSKYLKRKLEAKEAEKNNAPPYIAEDNKIVSIEEKLKEEFYKEFEEEMEKVFKKIEEDLEKYYKELKENPEAELEE	1.8374823534338447	0.9408489838685834	74.35002899169922	0.8377344012260437	6.675566673278809	nan	10000.0
monomer-300-nr2-run1_result_3	25	SKEEFINNIKQEAAAIAAADPNPDKRLEELYQFEFEKALEFAKEVSERFNENFEEVASYFLTLVYFTYLARRAIESRDLEAINAAEFVMKHILPWLFISDEEFRKKITELARKILEAANAKKYEEAEKARREAAEFIEKEMKKIPSEEDPELDKKLLLPFSDTTTEKAFEWPEKIEDLPDLEKEVKKLRESAEKVVELIKEKYDEFTALFFKIYAELLILHIEMLYKYLKLLLEAEKAKEENAPEYIAPDKKVVSIEEKKKEEFYEEYRKEIEKVFEKAREELKKYYEELKKNPEDKLEE	2.5167727540855895	0.895384830475266	69.26116943359375	0.7778209447860718	8.72972297668457	nan	10000.0
monomer-300-nr2-run1_result_3	26	NEEELIEKIKKEAEEIFKKLKNPNKEIEELYKYLFEKALELSEYVEKKFNYNKKEFSEKLLSLVYFYYLSLIAIESKDLFKIKAAEIVMFNLLPWLEIADEEFREKILELAKKILKAAVENKKEEMEKAIKEAAKFIEEELKKIPPESDPEEYKKLLLPFSNLTTEEAFKWPEKIEDLPDLKKLVKEYEENAKKVVELKKKKFNEFEALLFKIYSELHNTLIKDWYEYLEALLAAEKAEKENAPPYIAEDNRIISRKEKAKKEFFEKARKRLDEVFEKAKKELEEYEKELKENPEEELEE	1.6075468337336716	0.9513703755128631	71.7396011352539	0.8073733448982239	7.78773832321167	nan	10000.0
monomer-300-nr2-run1_result_3	27	EEEEFINNIKKEAEEIRKKLKNPNEKIDKLFDKAFEKALKLAEKVKEKLNENYEKVASYYLLLVYTHYLAMYLIESMDLEALNAAHFVMFHLLPHLFYSDEEFFKKISELALKILKAAVEKKEEEMKEAIREAAKFIEEEKKKIAPPENPEEYEKLLLPFSDLTEEKAFDWPKSIYDFPNLDELNELFEKSAEKVVELIKKKYNEKEALFYKHYFELLNLYIKQWSEYLKLLLEAKEAEKNNAPLYIAEDKKVVTREEKAKEEFFKKFEEDLDKVFKKIEEELEEYYKKLKENPEEEEEE	2.036659366905491	0.9206386703465628	69.42904663085938	0.7589242458343506	8.346978187561035	nan	10000.0
monomer-300-nr2-run1_result_3	28	KKEEYIEKIKKEIEEIEKELPNPNKEIYELFKYLFDKALELSKYVKEKFNYDYSEVSEILLSTVYFYYLIMIAVESKDLKAINAADIVMRHILPWLLVSDKEFREKILELAKKILLAAVKKKEEEMEKAIEEAAEYIEEEKKKIPSKEDPEYDKKLLLPYSDLTKEKAKEWPKSIKDLPDLKKESEELKKSAEKITELKKEKYNEFEALFFKIYLELYNLYFESYAKYLEKLLEAEEAKKNNAPEYISEDNKVISLEEKAKKEFYKEFKKKSDEVFEKAKKELEELEKKLKENPEEELLE	2.021229892357946	0.9352796729697203	70.55014038085938	0.7951459884643555	8.053390502929688	nan	10000.0
monomer-300-nr2-run1_result_3	29	EEEEFIENIKKRAEEIYEALPNPDEKIKELFEYEFEKALELSKYVEEKFNYDKYKFSFYFLLLVYVHYLALYAIESRDLYAIHAAEFVMRYLLPWLEIADEEFVKKISELALKILEAAIRNEREKMEEARREAARFIEEELKKIPPPENPELYKKLLLPFSDLTEEKAFEWPEKLSDLPDLDELNKLFKESAEKVVKLRKELYNEFEALFFKIYADLHNTYLELLSKYLKLLIEAEEAEKNNAPPYIAEDNKVISIEEKKKEEFFEEARKKLDEVFENAKKELEELEKKLKENPEEELEK	1.8447219508623645	0.939299789784994	74.48564147949219	0.8508067727088928	6.851676940917969	nan	10000.0
monomer-300-nr2-run1_result_3	30	KSEEFIKNIKERAEEIWKSLKEPDEKLKELYEYMYKKALELSEFIKEKFNEDFEEWSFYLLSLVFFHYLAMIALRSKDLEAIKAADFVMKYLLPWLFVSDKEFKEKIFELALKILEAAVAKKYEEAKEAMKKAAEFIEEEKKKIPPEDNPEEYKKLLLPYSDLTTEKAFEWPEKLEDLPDLEKEVELFKEDAKKRVELIKEKYDEKTALFYEVLFELHNTLIEDWYEFYKRRLEAEKAEANNAPVYISEDNKEVSRLEKAEDEFYEKTKKRLDEVFEKAKKKFEELYKKLKENPEEELEE	1.5982847176860115	0.951480583566382	69.4741439819336	0.7888532876968384	8.099815368652344	nan	10000.0
monomer-300-nr2-run1_result_3	31	ESEKFVNEIKERAEKIWKSLKNPDKKLYELWKKEYEEALKLSKLLKELFNLNYEEISRRFLSLSFIYYLARIAIESKDLYQIHAAEIVLFYLLPWLDVADEEFEKEILELILKILEAAVENKKEEMEKTIKEAAEFIEKRKKEIPPPENPEEYEKLLLPYSDLTTEEAFKWPKKLEDLPDLKKEVEKLRKAAEERVKLIKEKFDEFTALLEKIYYDYYILNIEQLYKYLEAIKKAEEAEANNAPLYIAEDKTIKSRLEVEKEKFYEEYEKAMKENFEKAEEEIKKYYEEKLKNPEEELEE	2.3616910119149335	0.9271668336923545	65.87422180175781	0.7114265561103821	9.50294017791748	nan	10000.0
monomer-300-nr2-run1_result_4	0	SPEVLERLRREAPELYAAIEDALAVLDAIEKAADDFYKRVEEILNADEEKLEKLLEEAEKRLPELIKRSKLDPELFEKLYKKLKSKEQKVLYIEMLEYYVDVHEALAAYARKHDLPVPEADLDFSAYLRTDNLDDKSDWSLKPDENPFTVYAQKALRAIIENKILEALYYAYLTFLEARRRALEFIVDALERYLPEASVPPRSNAFNMTPEDFRKAVELLDKYLASKKWEKIPVEEFAKMPIEEFEKDPLFAEFKKLAEKHPLLKRIYDAIVKAHEKLRELAKKLEEKEKAEKKKEEEEK	1.716959393954685	0.9495320355739466	74.46910095214844	0.8400207161903381	7.114984035491943	nan	10000.0
monomer-300-nr2-run1_result_4	1	SEEEKEKLKKESPELYEALEDAKKTLEKIKEAAKEFYDKVKKILEANEEEIKELLKKAEERIPELIKKSKIDKELFEKLYKSLKSDRRKILFVEAFEYFVKVHEALNEFAKKWNLDVPEEDLDFSSHLRLDNLDDPTDWTPKPNENLFIIEAQKALRAIIENNFLEALYHLYMTFIIATRKALEFIVKALEKYLPKASKPPSSIYNNITLEDYKKAVELLQEFIDSKKYYEIPVEEFAEMPWEEFLKDPRIKELKELAEKNPFLKEIFEALKEEHERLRELAKLLKEKEKEEEKKKELEK	1.6885699083780745	0.9473057175128831	76.12307739257812	0.8616859316825867	6.434392929077148	nan	10000.0
monomer-300-nr2-run1_result_4	2	SPETLEKLKKTSPKLYNALQDAEEVIEKIEEAYKKFMENVEKILNANEEELEELLEKAEKELPELIKRAKLDKALVDKLIASIKSKKNYVLYIEMLKYYVDVHEALAAYAKKHNLPVPEEELDPSAHLRLDNLDDFSDWSIKPNENPFIVYAQQALRAIIQNNILEALVYAYKTFLVALLKALEFKVAAYEKYLPEANKPPNSNAFNETLEDFKEAVKLLQEYLDSKEFDKIPPEEYAKMPIEDLLSNPLFKKLKELADKNPFLKKIYDAIIEAHKRLQELAKKLEEIEEKKKKLEELLK	1.682255664298159	0.9498781391595401	76.59009552001953	0.8679234981536865	6.500884532928467	nan	10000.0
monomer-300-nr2-run1_result_4	3	SPEVEARLRREAPRLYEALRDAEAVLDAINAAFDAYMAEVEKILNADEKEIEELLKEAEKELPELIKRSKLDPELFEELYNKLKSDKQKILFVRQLKYAVDVHEALAAYAKKHNLPVPEADLDFSSHLRLDKLDDFSDLSLKPDENPFIHYAQKALLAIIQNKILEALYYSYLLYVEARRRALEFIVDAFERYLPEADVPPRLDAFDVTPEDWRKAVRLLQEYLDSKEWEKVPVEEFAKMPVEDFLSDPRFAELKALADKHPELQRVFDALVDAHEKFRKLAKLLEEKEKKEEELKKLLK	2.2952764875545935	0.9209751025468887	76.81144714355469	0.8748356699943542	6.417330741882324	nan	10000.0
monomer-300-nr2-run1_result_4	4	SEEELKKFKELSPELYEAIQDALEVIDRIIAAAEEYFERVRRILEADEAELAELLKEAEERLPELVERSKLDKELFDKLYAQLKSDRARVLFIEAFEYYVRIHEALADYAKKHNLPVPEADLDFSAHLRLDNLDDFSDLTLKPNENPFLHYAYLSLLAIIRERFREALFYAYLTFVEALRIALEFIIDAFEKYLPKANKPPYSNYNNITLEDFKKAYELLKEFLDSKEWLKVPVEEFLAMPEEDLLSDPRIAELKELAKKNPLLQRIYDALLEAHRRARELAALLDEREAAEEERERRER	1.7766169497328972	0.9451811608991388	73.47163391113281	0.8365492820739746	7.658284664154053	nan	10000.0
monomer-300-nr2-run1_result_4	5	TKEEIERLKREAPELYEALKDALKVIDDIIKAAKEYYEKIKEILNADEEELKKLKKEAEERLPELIKKSKIDPELFKKLIASLKSDEQYVFFIYAFEYFVKIHEALNDFAKKHNLDVPEADLDFSSHLRKDNLDDFSDWTLKPNENPFIWYAQEALRAIIRNKFKEAIYYSFKTFVIALLEALKFIVDALKKYLPKASKPPVSNAFNMSLEDFEKAVELLKKYIDSKEFDKIPVEEFLKMKIEDLEKNPLFKELKELAEKHPLLKKIYDALIEEHKRAREIAKELEKKEKEKKELEEKLK	2.0682343849974045	0.9295067976917966	75.16542053222656	0.8571757078170776	6.858222961425781	nan	10000.0
monomer-300-nr2-run1_result_4	6	SKEELEKFKKEAPELYEAIKDALKTIEDIEKAAKKYFEEMEKILNADEEEIKKLLKEAEEKLPELIKASKLDEELVKKRYERLKTDKQKIMFIYMFQYAVDVHKALADFAKKHNLDVPEKDLDFSAHLRLDNEDDFSDDSLKPDENPIIHYAQKALRAIERNDFLTALYYAYKLFLEALRKALEFIVDAFEKYLPKANKPPYSNAFNETLEDYKKAVELLKEYLDSKEWDKIPVEEFAKMPWEEFEKDPRIKKLKELAKKNPELEKIYNAIKEAHERLRKLAEKLKEKEEKEKKLEELLK	1.7894924591350991	0.9440870989914474	79.10845947265625	0.8877030611038208	5.630380630493164	nan	10000.0
monomer-300-nr2-run1_result_4	7	SEEEEKKLKETSPKLYEALKDAEKVIDDIYKAHKEFMEKFKKILEANEEELKKLLEEAEKKLPELIEKSKFDKELFDKLYNKLKSDKQKVLFIYTFEYFVKVHEALADFAKKHNLDVPESDLDFSAYIPKDNFDNFNDWSIKPNENPLIIYFYKALFAIIRNNLKESLYYSYLAFLEALNIALKFKVEAFKKYLPEASVPPRPIYNNVTLEDYEKAVKLLQEFLDSKEILKIPVEEFLKMPIEELESNPLIAELKKLADKNPELQKIYNMIVEAHKELRELYKLLEEKEKKEKEKKELEK	1.266891941966928	0.9711078707451263	76.79137420654297	0.8659576177597046	6.429055690765381	nan	10000.0
monomer-300-nr2-run1_result_4	8	SEEEKKELKEKAPELYEAIEDALKTIEDIDKAYENYFNKIKEILNADEEELEKLLEEAEKKLPELIKKSKLDKKYFEERYNKLTSKKEKILYIESLKYFVDVHNALANYAKKHNLPVNPKDLDFSAHIRKDNDDDPSDWTLKPDENPFIWYSQQALRAIEEKNFLEALYYAYLTYLEALRIALEFIVDAFEKYLPKASKPPAPIADNITLEDYKKAVKLLKEFLDSKEFEKIPVEEFAKMPVEDLLSNPLIKELKELAEKNPLLKKIFDSIIKAHKDLRELAKLLEEKEEKEKKEKEKLK	2.2491829189003902	0.9331852638716346	76.36210632324219	0.8650578856468201	6.772002220153809	nan	10000.0
monomer-300-nr2-run1_result_4	9	SPEELKKFKETSPKLYEALEDAEKVIDDIIEAYKEFMEKVEKILNADEEELKELLKEAEKRIPELIKESKIDKKLFEELYNKLKSDRQKILFIETFEYYVKVHKALNDFAKKWNLDVPEEDLDFSAHLRTDNLDDFTDDSLKPNENPLIWYAQQALRAIIQNKFLEALYYAYKTFLVALLKALEFIVKAFEKYLPEASVPPRSIYDNVTLEDYKKAVKLLKEYIDSKEWDKIPVEEYAEMPIEELLKDPLIKELKELADKNPFLKKIFDAIIEAHEDLRKLAKKLKEIEEKKKKEEELKK	2.2959808948770144	0.9321420400011584	76.73143768310547	0.8680342435836792	6.553825855255127	nan	10000.0
monomer-300-nr2-run1_result_4	10	SEETLKKFKETAPELYNAIKDALEVLDKIDKAADKFFDEVEKILNANEEELKKLLEEAEKKIPELIKKSKLDKKLFEELYAKLKSDKAKVLFVKNFEYFVDIHEALAEYAKKHNLDYPEEDLDFSSHLRLDNLEDFSNWEPKPNENLFIHYAYKSLLAIIRNKFKEALYYAYKTYLIAKREALKFIVDAFKKYLPKADKPPNLDYNNIKLEDFEKAVKLLDEIIDSKKWEKIPVDEFLKMKLEDWEKDPRIKELKELAEKNPLLKKIYESLKKAHEKLRKLAKLLEEKEKKEKEKEELEK	1.747398620020411	0.9465895219011596	77.69987487792969	0.8795424103736877	6.045475482940674	nan	10000.0
monomer-300-nr2-run1_result_4	11	SKEELERLKKLAPKLYEAIQDALKVIDDIEKAAKDYFDKVKEILEADEEKLKKLLEEAEKKKPELIKKSKIDEKLFNELYNKLKSDKQKVLFIYQYEYSVKVHEALNKFAKKHNLPVPEKELDFSSHLRLDRLDDFSDWTIKPNENRIIYYAQQALLAIINNNFLEALVYAYYLFIEALREALKFIIDAFEKYLPEANKPPYPNAFNITLEDFKKAYELLKEFLDSKEWEKIPAEEFAKMSIEDLESDPLIKELKELAEKHPLLQRIYNALIDAHKRLRELAELLEEKEKKKREEEEKAK	2.2385190528963483	0.9149344067184281	76.60791778564453	0.8673183917999268	6.600456237792969	nan	10000.0
monomer-300-nr2-run1_result_4	12	SEEEEEKLKKLAPKLYEALKDALEVIKKIKKAFKDYMKEIEKILNANEEELEELLKEAEEELPELIKKAKIDEELFKKEYESLETKKEKILFIKQFKYFVEIHEALAEFAKKHNLPTPEEELDFESHIRKDNLDDKSDWTIKPNENEYIWYAQKALRAIREKKFLEALVYAFYTFVIALRKAIEFIVDAFEKYLPEASKPPAPNYNNISLEDFKKALELLQKLIDSKELYKIPAEEFAKMKIEDFESIPEFKELKELAEKNPLLKEIYDSLVEAHEELRKLAEKLEEKEKKEEEEEKEEK	2.4114042737299966	0.9070302451150337	73.06495666503906	0.8275423049926758	7.471593856811523	nan	10000.0
monomer-300-nr2-run1_result_4	13	SEEEEKKLKELAPELYEALSDAKEVIKKIEEAAKKYFEKFEEILNANEKELEELLKEAEKKLPELIKRAKIDEELFKKLLKKIKSKEQYVLFIYTLEYFVDIHEALADFAKKHNLPTPPEDLDFSSHIRTDNLDDPTDWTPKPNENLFILYAQKALRSIIENNILESLYYVFMTFIIALREALKFIIYAFEKYLPKADKPPYPNFNNITLEDFKKAYELLEKYIESKKYYKIPVEEYAKMKIEDFESDPLFKELKELAEKHPELKKIYDTIIEIHEKMRELAEKLEEKKKKEEEKKKKEK	1.9610271263082193	0.9349970393173154	73.61872863769531	0.8444406986236572	7.394025802612305	nan	10000.0
monomer-300-nr2-run1_result_4	14	SKEEEEKLKKLAPKLYEALKDAEKTIEEIKKASDKYFEKFEEILNADEEKLKKLLKEAEEKLPELIERSKLDKELFEKLYNKLKSDKAKVLFIYTLEYAVDVHEALAKYAKKHNLNTPEEDLDFSSHLRLDNLDDKSDWTLKPNENPFIHYAQKAIFAIIENKYKEALYYVFLTTLVALNKALEFIVEAFEKYLPEASVPPKPIYDNVTLEDYKKAVELLKEILDDKSLEKIPVDEFLKMKIEDFLSIPRFKKLKELAKKNPKLKEIYDYIIKTFEKARKLAEKLEEKEKKEEEKKKKEK	1.3105266221794047	0.9690815603797184	77.18849182128906	0.8748462200164795	6.3778977394104	nan	10000.0
monomer-300-nr2-run1_result_4	15	SKEELEKLKKEAPELYEALKDAEEVIEKIEKASKEFFEKVKEILNADEEELKKLLEEAEKKLPKLIKESKLDEKLFNELYEKLKSDKNKVLFIYLFEYFNKIHKALADFAKKHNLPVPEADLDPSSHLRLDNLDDFSDWSIKPNENRFIYYAQQALLAIIRNKIKEALYYAYLTFLVALREALKFKVEAFKKYLPKAAVPPALIADNVTLEDYEKAVKLLDELLDSKELEKIPVEEFLKMKIEDFESNPLFKELKELAEKNPELKKIYDAIVEAHERLRELAKLIDEKEKKEEEKKKEEK	2.1323265487200085	0.928519225616078	76.17693328857422	0.8656693696975708	6.814746379852295	nan	10000.0
monomer-300-nr2-run1_result_4	16	SKEKEEELKKLAPELYEALKDAEEVIDKIEEAAKKFFENWKKILEADEEELKKLLEEAKKKIPELIKKAKIDEELFKKLLAEIESDKDYILFVEAFEYFVDIHEALADFAKKHNLNVPPEDLDPSAHIRTDNFDDFSDFTPKPNENLLILEAQLALRAIIRKKYKEALYHALKTFIIARRKALEFKVEAFKKYLPKASVPPKPIADNVTLEDYEKAVKLLNEYIDSKEWEKIPVEEYLKMPLEEIEKNPLFKELKELAEKNPELKKIYEALEEAHKRARELAELLDEKEEEEEEEEEEEE	1.3496908777735734	0.9667745172363673	71.5370101928711	0.8117948770523071	8.149527549743652	nan	10000.0
monomer-300-nr2-run1_result_4	17	SEEEEEKFKKNSPKLYEALKDAEKVIEKIKEAAKKFYENVKKILNANEEELKKLKKEAEEKLPELIERAKLDKELVDKLISQLKSDEKYVLFIEAFQYAVDVHEALAEFAKKHNLNVPESELDFSSHLRLDNLDDFSDDTPKPNENLLIIYFEKALRAIIQDKIKEALYYFYKAFLIALREALKFKVDAFEKYLPESSKPPYSNYKNITLEDYKKAVDLLTKYIDSKEWDKIPVEEFLKMPIEELESNPLFKELKELAEKNEELKEIYEAIIEAHEKLRELAELLEEKEKKKEEEEKKAK	1.8155012849023804	0.9504521609551629	76.01237487792969	0.867287814617157	6.680413246154785	nan	10000.0
monomer-300-nr2-run1_result_4	18	SEEELEKFKKESPELYEALQDALKTLEEIEKAAKEYYDKFNEILNADEEKIKKLKEEAEKKLPKLIKESKLDEELVKELIDKLKSDKDYILYIYNLDYAVKVHNALAAYAKKHNLNVPEKDLDFSAHIRKDNLDDFSDWTIKPNENPFIHYAQQALLAIIQNKYLEALYYAYKTYIEALRIAIEFIIDAFEKYLPKANVPPNSNYNNITYEDFKKAYELLKEYLDSKEWDKIPVEEYAKMKIEDFLSDPRIKELKELAEKNPLLQKIFNALIEAHERTRELAEKLEKKKEEEKKKKELEK	2.0647235457941226	0.9330040255977474	76.78701782226562	0.8568264245986938	6.2007646560668945	nan	10000.0
monomer-300-nr2-run1_result_4	19	SEEELKKLKELAPELYEALKDAEEVIDKIIEASNEYYENFKKILNANEEELEKLLEEAEKELPELIERAKWDKEFMEELYNKLKSKEAKILFIYQLKYYVDVFEALNEFAKKHNLDVPEEELDPNAHIRKDNWDDFSDWTLKPDENRLSWYAQQALRAIIQNNYKEALYYAYLTFLEALRIALKFIVEAFKKYLPKANKPPISNYDNITLEDFEKAVKLLDEFLDSKELEKIPVDEFLKMKVEDLLKNPLFKELKELADKHPYLKKIFDAIIEAHEKARELAEELDKKEEEEKKKKEKEK	1.7556253952256087	0.942702610580753	77.71305847167969	0.8812418580055237	6.280482769012451	nan	10000.0
monomer-300-nr2-run1_result_4	20	SEEELKRFKELSPKLYEAIEDAKKTIKEIKEANEKFFEEFEKILNADEKELEELKKEAEKELPELIKRAKLDEKLVNKLIAKLKSDKQYVLFIKLFKYFVDIHEALAKYAKKHNLPVKEEDLDFSSHLRLDKLDDFSDFSLKPNENRFIHYAQKALLAIIKNNYKEALYYAYKTFVVALLEALKFIVDAYEKYLPEASKPPYSNYDNVTLEDYKKAVKLLEEYLDDKSWEKIPVDEFLKMPISEFLSDPRFKELKELAEKNEELKEIYDALIKAHEKLRKLAEKLDKKEEEEKKKEEEEK	1.6096499509845272	0.9540554505734427	77.88982391357422	0.8795358538627625	6.187865257263184	nan	10000.0
monomer-300-nr2-run1_result_4	21	SEEELKRLKELAPELYNAIKDALEVIDKINEAYDKFMEKFEEILNADEEKLKELLKKAEEELPKLIKEAKLDEKLVNELYAKLKSDKAKVLFIETLKFFIDVHKALADYAKKHNLPTPESELDPSADLRLDNLDDPSDWSLKPNENPFIHYAQLALRAIIEENFLEALYYLYLAYIEALRKAIEFIIDAFEKYLPKADKPPVLEYDNVSLEDYKKAYELLKKLLDSKELLKIPPEKFAEMPIEELLSIPEFKELKELAEKNEELKKIFDAIIKAHEKLRKLAKLLKEKKKKEEEKKKKEK	1.7806302037538713	0.9479748835450077	78.60302734375	0.8756058812141418	6.20355749130249	nan	10000.0
monomer-300-nr2-run1_result_4	22	SEEEEKKLKELAPELYEALKDAEKVIDEIIEAHKEFMKKVEKILEADEEELEKLLKEAEEKLPELIEKSKLDKELFEKLYEKLKSKKKKVLFIYLLEYFVKVHEALANYAKKHNLPTPEKWLDFSADIRTDNFDDFSDDSLKPNENPLIHYAQQALRAIIRDEILEALYYAYLTFIEALRIALEFKVDALKKYLPKANKPPYPNYNNATLEDYEKAVKLLQELLDSKELLKIPPEEFAKMPIEEFESIPRFKELKELAEKNPFLKKIYDALIEAHEDFRKLAKKLEEKKKKEEEEKKLAK	1.7731754326622644	0.9453499359505698	76.5242691040039	0.8747788667678833	6.6556196212768555	nan	10000.0
monomer-300-nr2-run1_result_4	23	SEEEKKKLKEKAPKLYEALSDAEKVIEDIIKANDEFYENFEKILNANEEELEELLKEAEEKLPELIKRSKLDPELFKKLYEKLKTKKNKIFFVKLFEYYVDVHEALAKYAKKHNLPVKEEDLDFSAHLRLDKLEDFSDWSLKPNENPIIYYAQKALLAVINNNLKEALYYAYLTFIEALREAVKFIVDAFEKYLPEADKPPNLIASNITLEDFKKFYELLDKFLKDKSIEKIPVDEFLKMKVEDLLKNPIFKEMKELAEKNPFLKKLFDSIINAFEKTRKLAKLLEEKEKKKKEEEEKKK	1.5041112928053202	0.9587248863370746	76.32191467285156	0.8643389940261841	6.547355651855469	nan	10000.0
monomer-300-nr2-run1_result_4	24	SKEEEEKLKKTSPKLYEALKDAEKTIEKIEEAAKKFYENVEKILKANEKELEELLKKAEKELPELIKRSKLDEKLFNELYNKLKSKKQKVLFIEMFKYAVDVHEALADFAKKHNLDTPEEELDFSSDLRTDNLDDPSDWSLKPNENPLKWYFQQALRAIIENKFKEALYYAHMAFVEALREALKFKVKALEKYLPEANKPPNSNYDNVSLKDYEEAVKLLEELLKSQEFYKVPVDEFLKAPIEWFESNPLWAKLKELAAKNPELQKIYNALVEEHERLRKLAEELEKIEEEKKKKEEEEK	1.8308181208293675	0.9451625785172356	75.28687286376953	0.8578630685806274	7.003510475158691	nan	10000.0
monomer-300-nr2-run1_result_4	25	SEETLKKLKEKSPKLYEAIKDALKTLEKIEEAAKKFYDEVEKILNADEKKLEELLKKAEEEIPELIERSKIDKKLFEEMYNKLKSKKARVLYIYAFKYAVDIHEALSEYAKKHNLNVPEEDLDFTSHLRLDNLDNPEDDSLKPNENPFIYYAQKALRAIIDEKYLEALYYFFLTYLEATRIAIKFIIDAFEKYLPEASVPPYSDAFNISLEDFKKAYDLLTKILDSKEILKIPVEEFAKMKLEDFYKNPLFAELRKLAEKNPLLKKILKSIEEAHERLRELAKKLEEKEKEEKKKEEEEK	1.9446197935058582	0.9379337493293148	76.12706756591797	0.8606191277503967	6.661430358886719	nan	10000.0
monomer-300-nr2-run1_result_4	26	SKEEEEKFKKTAPELYEAIKDAEKVIDEIIKASNEFYENVKKILNADEKELKELLEKAEKEIPELIEKSKIDKELFEKLYKSLKTDEQKILFIETFKYFVKIHEALANFAKKHNLDVKEEDLDPMAYFRLDNLDDFSDWTLKPDENPLHFYAWQALRAIIRNNILESLYYLYLTFVVALNEAIKYIILAYEKYLPKASKPPNINYNNITLEDFKKLHKLLTEFLDSKEILKIPVEEFAKMPIEELESDPRFKEIKELAEKNPYLKKIYDALVESHKKLRELAKLLEEKKKKEEEKKKLEK	1.8801747517677108	0.9363683212066691	78.51567077636719	0.8816237449645996	5.802390098571777	nan	10000.0
monomer-300-nr2-run1_result_4	27	SKEEEERLKKESPELYEALKDAEEVIEKIKKASKEFYEKVKKILNADEEELKELLKEAEKELPELIKRAKLDPKLVKELYEKLKTDKQKILYIEQLKYYVDIHEALAEFAKKHNFNVPEEELDFSSHIRLDKLDDKSDWSIKENENRIIVYAQKALFAIIENKFLEALYYSYLLFLEALRKAIEFKILAFEKYLPKANVPPRHNYNNITLEDYKEAYNILKEILDSKEWEKIPVEEFAKMKIEDLLSDPRFAKLKELADKNEELKKIFDSIIEEHEKMRELAKLLEEKKEKEKKKEEEEK	1.5431639762399905	0.9609498462114019	74.1381607055664	0.8495686650276184	7.058411121368408	nan	10000.0
monomer-300-nr2-run1_result_4	28	SPEEEKRFKELTPELYEAIKDALETIKKIEEAFKKFMEKVEKILNADEEELKELKKEAEKRLPELIKKSKLDPELVEKLIASIESDRDYVLFIYALEYFIEVHEALSDFAKKWNLPVPEEDLDFQSHLRLDNLDDFSDWSIKPNENRIIVYAQKALLAIKRKNFKEALFYAYLFYVEALREAIKFIIEAFERYYPKANKPPYPNANNITYEDFKKAYELLKEFIDDKSILKIPVDEYLKMPIEDFLSDPRFKKLKELAEKNPLLKKIYDSLIEAHERLRKLAEKLDKIEEEKKKKEEEEK	1.6347524999044654	0.9548800010877411	72.89076232910156	0.8391319513320923	7.616537570953369	nan	10000.0
monomer-300-nr2-run1_result_4	29	SPEKIAKLKESAPKLYEAIQDALKVIRDIREAFEKFMEKFEKILNADEEELKELKKKAEEELPELIERSKWDEELMKKLIEKLTSDKDYVLFIELLKYFVDVHEALAAYAKKHNLPVPEADLDPTAHLRLDNLDDFSDLSLKPDENPFIHYAQLALLAIIRKNYKEALFYAYLTYVEALRRALEFIVAAFEKYLPEASVPPSINAFDMTLEDIKRAVKLLQELLDSEEILKIPVDEFLKMPLEEFEADPRWAELKALAAKHPLLQEVYDSLVEAHERMRKLAKLLDEKEEKEKKEKEKAK	1.8573026930191834	0.9405627345192935	76.4078140258789	0.8637976050376892	6.6403889656066895	nan	10000.0
monomer-300-nr2-run1_result_4	30	SPEEEERLKRLAPKLYEALQDAQATIDAINAAAKAFYDEFEKILNADEAELAELLAEAEQRLPELIERSRIDPALFERWYEQLQSDRQRVLFVRAFEYFVDVHEALAAFAKKHNFPTPEADLDPQAHLRLDNLDDFSDDTLRPDENPLIHYFHQALRAIIRNDLKEALYYAYLAFLEALREAVEYIILALEKYLPEASVPPYSDADNVTYEDYKKFYELLKKYLDSKEFEKIPVDEFLKMKVEDLLANPLFKELEELAKKNPELQKIFDAIIDAHERARELAKKLDEKEEEEKKKEEEEK	1.8141160757922312	0.9441444332802029	76.63050079345703	0.8671243786811829	6.836068630218506	nan	10000.0
monomer-300-nr2-run1_result_4	31	SKENEEKLKKLAPELYEALKDAEETLEKINKAFKEFMENFEKILNANEEELKELLEKAEKEIPELIEKSKIDKEFFDKLYASLKSKEKKILFIYTFKYFVDIHEALAEFAKKHNFDTPEKDLDFESYIRKENFDDKTNWELKENENPLIVYAQKALFAIKENNIEEALYYAYKTFLIAKREAIKYKILALEKYLPKANKPPNINYNNITYEDYKKFYELLKKYIESKEFEKIPVEKFLEMPIEEFLSNPLFKEIKELADKNEELKKIFNDIIEAHEKLRELYKKLKEKKKKEEEKKKLEK	1.40812819176831	0.963474133079491	75.54863739013672	0.861546516418457	6.585356712341309	nan	10000.0
monomer-300-nr2-run1_result_5	0	MKKEEIEKKINDEEINEEELVKLIRDYILNNSNKEFKIKDLINLIFDIYKLLNKNKPIPYDLNTFEAKLEVIKDFFNWAIDNNHFEILFMLAYYSNEELKKFVEEFYKKHFNEKKSLEEALDYIFKHLDDFLNYKKSDFSEEDIKKFSEVFSSSLFLTIFDILFQIFLDYVKEKYKDKPVETILKEFLSENSELHPLLDKVVDTFVEILEKYLNKIPNKEETLKYFIKKILEKYKDYLSATLEEALEILKKKHKINNKEYDALKYLVKALFALKFYIELKKELPELEIPEKLKELYPNIF	10.916943004592925	0.727649773526397	71.98413848876953	0.8110030889511108	8.121286392211914	nan	10000.0
monomer-300-nr2-run1_result_5	1	MKKEEIEKIIDDEELDEEKFVKLIVEYILNNQDKEIKIKDIIDLIIDLYKLLNKNEKLKYDLNTFEAKLKIIEDFFNYAIDKNHFEILFALAYYSNKELKEFVEKFAKKHFNEEKSLEYALDYLFEHLEDFLNRELKDFTEEEIEEFLKYFSSALFDTIFNIYFQILLDYIKEKYKNKPVSVILEEYLSDNSELNKKIEEVAKKFLEIYNKYLEKIPDKEKAKEYAYKSFLEKYKDYSKATLEELKEISKKEIEIDNKKYNAEEYIIKAKIDLLLYIELKKKLPEIEIPEKLKEKYPNFF	2.7540787347778615	0.8737270554189013	68.20471954345703	0.7681723833084106	9.352583885192871	nan	10000.0
monomer-300-nr2-run1_result_5	2	MKLEEIKKIINNEEINEEELVKTIRNYLLNNQNKEFKIKDLIELIIELYKILNKNEPLKYDLNTFDAKLEIIKDFFNWAINNKHFEILFMLAYYSNEEFKKFVEEFAKKHFNNKKSLEYALDYLFKNLDAFLNRELKDFTEEEIEKFSKYFYSSIFNTLFEIYFQIFLDYIKEKYKNKPVSYIIEEFLSENSELHPLLDKVVKLFVEILNKLLEKIPNKEEALKYFIEYVLEKYKDYLKATLEEAMEILKKEHEIDNKKYSALEYFVKALFYLKLYIEFKKKNPSFEIPEKLKEKYPNFF	11.346088034905566	0.7168950669987197	72.60694885253906	0.8084558248519897	7.516843795776367	nan	10000.0
monomer-300-nr2-run1_result_5	3	MSEEEIKSIINDKEINEKLLEKLIRDYILNNSNKEIKIKDIIDLIIDLYKLLNKNKPIEYDLNTFEAKLKVLEDFFNYAIDNKFFNILFSLAYYSSEEFKKFVEEFAKKHFNSKKSLKEALDYLFENLEDFLNRKKKDFSEEDIKKFLKYFSSSFFETIEEIYFQIFLDYVLEKYKDKPISVIYEEFLSENSELHEKLEKVVDSFVEIYNKFLEKIPEKEEALKYYYEKFLEKYKDYSKATLEELEEIAKKEHEINNKKYDALKYIVLAKFYLKFYIYFKEKLPELEIPEKLKKLFPNFF	10.854998379222248	0.7035840043863301	68.76486206054688	0.77137291431427	8.981934547424316	nan	10000.0
monomer-300-nr2-run1_result_5	4	LPKEEIEKIIDDKEIDEKKLVKLIRKYILNNQNKKIKIEDIIDLILDLYKLLHKNEKNPYDLSTFEARLKVLEDFFNWAIDNNYFEILFSLAYYSNEEMKKFVEEFYKKHFNEKKSLEEALDYIFDNLDSFLNYEKKDFTEEEIKEFHKVFSSSFFDTLFNIYFQIFLDYIKEKYKDKPISYIIEEYLSKDSELHEKLDLVVKKFVEIYNKYLEKIPNKEEAIDYFIKKFLEKYKDYISATLEEAKEILKKEHEIDNKKYSALEYLIKAMFDLKLWIEFKKKNPNLEIPEELKKKHPNFF	11.021227714850854	0.7325852250343146	68.32974243164062	0.7805683612823486	8.956808090209961	nan	10000.0
monomer-300-nr2-run1_result_5	5	MSEEEIKKIITDEEEDKEKLVKLIRQYLLNNTNKEIKIKDIINLIIDLYLLLNKNKKPEYDLNTFEAKLKILEDFFNYAIDNNNYEILFALAYYSSKEMKDFIKKFAKKHFNNDKSLEYALDYIYKNLDAFLKNEKKDFSEEDIKEFQKYFYSSLFKTIFEIYFQIFYDYVKEKFKDEPVEKILEEYLSDDSELKELKEKVVKSFVNILNKILKKIPNKEEALKYFFEEFLEEYKDELKATLEELLEALKKKHKIDNKEYSALEYIILALFDLKFWIEIKKKLPELEIPEKLKKRFPNFF	17.657466787116554	0.22526519820747817	46.79863739013672	0.28200557827949524	20.986968994140625	nan	10000.0
monomer-300-nr2-run1_result_5	6	MKPEEIEKKITPEEENKEELVKLIVDYLLNNTNKPFKIKDLIDLIIDIYKLLNKNKPIPYDLSTFEARLEVIKDFFNYAIENNWFEILFAIAYYSNEEFKKFVEEFAEKHFNKDKSLKYALEYLYKNLDAFLNREKKDFTEEEIEKFEKYFSSSFFDTLFNILFEIFYDYILEKYKDKPVSYILEELLSEDSELWPLLDKVVKTFVEIYNKYLEKIPNKEEAKKYFYERFIEKYKDYISATLEDLEEISKKEHEINNKKYSAEEYIIKAKFLLELYIKLKEKMPEIEIPEKLKKLFPKFF	10.593321347860227	0.7422540833130524	68.95392608642578	0.786766767501831	8.671457290649414	nan	10000.0
monomer-300-nr2-run1_result_5	7	MKKEEIEKIINDKEIDEEKLVKLIRKYILNNQNKPIKIEDVIDLILDIYKLLNKNKPNPYDLSTFEAKLAVLEDFFNWAIDNNWYEILFSLAYYTSEELKKWIEEFYKKHFNEKKSLEYALDYIYKNLDNFLNEKLSDFSKEDIDNFLKYFSSSLFSTIFDIYFQIFLDYINEKYKNKSVETIWKEYLSKNSELHKLKEKVVKKFVEILEKYLKKIPNKEKVLKYFIEKFLEKYKDYISATLEEALEILKKKHKIDNKEYSPLEYLVLALFDLKFYIELKKKNPNLEIPEELKKKYPNIF	13.784573789288984	0.4221726017199881	65.70291900634766	0.6085720062255859	13.38558578491211	nan	10000.0
monomer-300-nr2-run1_result_5	8	LKKEEIEEKIKDEKENKEELEKLIIKYLLNNTNKEFKIKDIIDLIIDLYKLLHKNEKPPYDLSTFEAKLEILKDFFNYAIDNKHYSILFALAYYSNKEMKEFLEKFHEKHFNKEKSLEFSLDYLIKNLDSFLNREKKDFTEEEIDEFHKYFYSSLFLTIFNIYFQIFLDYINEKYKDKPVSEIWEEFLSEESELKPLLEKVVDTFVEILNKILDKIPDKEKALEYFYKKILEEYKDYLKATLEELKEASKKEHEIDNKKYDALKYIVLALFDLKIYIYLKEKNPELEIPKKLKEKYPNFF	10.964958992624396	0.7247728426381692	67.23143768310547	0.7600963115692139	9.336725234985352	nan	10000.0
monomer-300-nr2-run1_result_5	9	LKKEEIEKIIDNEKENKELLIKIIRKYLLNNQNKEIKIKDIIDIIIDLYKLLNKNKPIPYDLNTFEAKLEIIKNFFNKAIDNNNYEILFSLAYYSNEELKKFVEEFAEKHFDKKKTLEYALDYLFDHLDDFLNNKKSDFSEEDIEKFHKYFYSSLFDTLFKILFQIFLDYIEEKYKNKSVEEILKEYLSDKSELNELKEKVVNTFVEIYNKILEKIPNKEKAKEYALKYFIEKYKDYIKATLEEAKEILKKEHEIDNKKYSAEKYLVSALFDLEIYIELKKKLPEIEIPEKLKEKYPNIF	10.962373603648546	0.7054478127479052	68.28353118896484	0.765376091003418	9.772421836853027	nan	10000.0
monomer-300-nr2-run1_result_5	10	LPEEEIKKKLKPDKENKEELVKLIRKYILNNQNKEIKIKDVIDLIIDLYKLLHKNEPLKYDLNTFEAKLKIVEDFFKWAIENNYYEILFSLAYYTNEEVKKFVEEFYKKHFNSKKSKEYALDYLYENLDAFLNNELKDFSEEDIENFLKYFSSSIFSTIFDIYFQIFLDYIKEKYKNKPVEEILEELLSEESEFWEKLDIVVDKFVEILNLLLDKIPNKEKALDYFLEKVIEEYKDYLSATLEKAKEYLKKEHEINNKKYNALKYIVKALFVLKLWIELKKENPNLEIPEKFKELYPDFF	13.40321528222262	0.47681362974854324	61.77227783203125	0.5810530185699463	13.849264144897461	nan	10000.0
monomer-300-nr2-run1_result_5	11	MKKEEIEEIINDDEINEKELVKLIRKYILNNQNKPIKIEDIINLIIDIYKLLNKNKKLPYDLNTFEAKLEIIKDFFNYAIDNKHFEILLSLAYYSNEEFKKFIEEFAKKHFNEKKSLEYALDYIFENLDAFLNKEKKDFSEEDIENFEKVFSSSFFDTLFNILYNIFKEYVEEKYKNKPISYIYEEFLSDNSELHELLDKVVETFVEILNKFLDKIPNKEKVLKYFLEKFIEKYKDYISITLEDALEILKKEHEINNKKYNALEYIIKAFFYLKFYIDLKKKNPNLEIPEKLKKLFPKFF	1.677565840517121	0.9427851366828198	75.67910766601562	0.8501994609832764	6.8118486404418945	nan	10000.0
monomer-300-nr2-run1_result_5	12	KKEEEIKKEIDDKEIDEEKLVKLIVEYLLNNQNKEIKIKDVIDLILDLYKLLNKNKPIPYDLSTFEAKLKVLEDFFNYAIDNKHFEILFALSYYTNKEFKEFLEKFAEKHFNKEKSLEYAIDYLFKHLEDFLNRKLKDFSQEDIDNFLKYFSSSFFNTLFDIYFEIFLDYIEEKYKDKDIETIWKEFLSKDSELWPLLDKVVKTFVEILNKYLEKIPNKEEALEYFYKSFIEENKDYLKATLEKLKEISKKKHIIDDKEYDALEYLVKAFFVLKLFIKFKEKNPELEIPEEIKKLFPDIF	10.914042515976496	0.7181393609250761	70.62142181396484	0.785979151725769	8.357109069824219	nan	10000.0
monomer-300-nr2-run1_result_5	13	MKKEEIESIIDDEEENKELLTKLIVDYLLNRQDKPFKIKDVIDLIIDLYLLLHKNEPPPYDLSTFEARLSILESFFNYAIDNNHYEILFALAYYTNEEMKKFVEKFYEKHFNKEKSLEEALNYIFKNLDAFLNNELKDFSKEEIEEFHKYFSSSLFNTIFNIYFEIFLEYVEEKFKNKPVEYILEEFLSEESELHELKEKVVKSFVKIYNKFLEKIPNKEKAIKYFIEYVLEKYKDYLKATLEEALEILKKEHEINNKKYSALEYLVSALFDLEFYIELKKKNPNLEIPEELKKKHPNIF	10.795692027936303	0.7374587870310474	67.38225555419922	0.7350525259971619	9.543052673339844	nan	10000.0
monomer-300-nr2-run1_result_5	14	MKEEEIKKILDDEEIDEEKLVKLIRDYLLNNQTKPFKIKDLINLIIDLYKLLNKNEPIPYDLNTFEAKLKIIKDFFDYAINNNYYEILFAIAYYSSEEFKKFVEEFAKKHFNSDKSLKYALDYLYKHLEDFLNRKLKDFTEEEIKEFEKVFSSSLFSTLFDILFEIFLEYIKEKYKDKPWEVILEELLSEESELWEKLDEVVKTFVEIWNKYLEKIPNKEEAIKYAIEKFLEENKEYSSMTLEEALEILKKEHEINNKKYSALEYLIKAKFLLKLWIEIKKKLPEIEIPEKLKKLFPNFF	11.577176174691832	0.6220818618564872	65.06181335449219	0.726749837398529	10.519913673400879	nan	10000.0
monomer-300-nr2-run1_result_5	15	MKLEEIKEKITSEEINEKELVKLIVDYLLSNEDKPFKIKDLIDLIIELYKLLNKDKPLEYDLNTFEARLKILEDFFNWAIDNNHYEILFALAYYSHKEFKEFVEKFHKKHFNDEKSLKETLDYLFEHLEDFLNNKKKDFTEEEIKEFHKVFSSSLFDTLFNILFQIFWDYIKEKYKNKDVETIEKEFLDPNSELWPLLDKVVETFVSLLEKYLEKIPNKEEALDYAIEKFLKENKDYSKMTLEEAKEILKKKYKINNKEYNALEYYVKAKFALKIYIELKKKNPNREIPEELKKLFPNFF	10.870205996575233	0.7233080658467661	72.66979217529297	0.8255859017372131	7.507868766784668	nan	10000.0
monomer-300-nr2-run1_result_5	16	MKKEEIEKIITDEEEDKEKLVKLIRKYLLNNKNKKFNIKDIIKLIIDLYLLLNKNKKPEYDLNTFEAKLKIIKDFFNYAIDNNHYEILLMLAYYSNEEFKKFIEEFAKKYFNDKKSLEYALDYLFKHLDDFLNNKLNDFSEEDIEKFQEVFSSSLFLTLFNILFQIFKDYIDEKYKNKDIEYILKEYLSENSELHKLLEKVVKTFVELYNKYLDKIPNKEKATDYFIKAFLEKYKDYSKMTLEEAKEILKKEIEIDNKKYNALEYFILAAFDLKFYIDIKKKLPNIEIPEKLKKKYPNFF	12.553058492725523	0.504524640079202	59.845489501953125	0.5488508939743042	14.355530738830566	nan	10000.0
monomer-300-nr2-run1_result_5	17	KKKEEIEKEIDDEDIDEEKLVKLIVDYLLNNQKKPFKIEDLIDLIIDLYKLLNKNKKEPYDLNTFEAKLEIIKNFFNWAIDNNYFEILFAIAYYTNEELKKFVEEFYKKHFNSKKSFEEALKYLFEHLEDFLNRKLKDFTKEEIDKFLKYFSSSLIDTIYKIYFKIFLDYIKEKYKNKPVEEILKELLSDNSEFHELLDKVVKTFVEILNKILEKIPSKEEVLDYFFEKKIEKYKDYLKATLEDLKEMLKKEYEINNKKYDALEYIVKAFFWLELYIELKKKMPEIEIPEKLKKLYPNIF	19.634428658024802	0.17258986619455713	60.4917106628418	0.5702838897705078	12.721887588500977	nan	10000.0
monomer-300-nr2-run1_result_5	18	KPKEEIEKEIDDEEEDEEKLVKTIVDYLLNNRNKEIKIKDIIELIIDLYLLLNKNKKPEYDLNTFEAKLKIIKDFFNTAIDKNWYEILFALAYYSNKELQDFLKEFAKKHFNEKKSLEEAIKYIYDNLDAFLNNELKDFTKEEIEKFQKYFSSSFFSTLFDILFEIFLEYIKEKYKDKPVEEIEKELLSENSEFHKLLDKVVDTFVELYNKYLEKIPNKEKAIKYFLEKFLEENKDYSKMTLEEALEILKKEHEINNKKYDALKYLIKAFFWLKLYIELKKKNPNLEIPEKLKELFPNVF	2.9192579213225374	0.8916686800098629	71.86207580566406	0.8047091364860535	7.704402923583984	nan	10000.0
monomer-300-nr2-run1_result_5	19	MPKEEIEKIIDDEEENKEELVKLLRKYILNNQNKEFKIEDLINLIIDIYKLLHKNEKIPYDLNTFEAKLKIIEDFFNYAIDNNYYEILFMISYYTNEEMKKFIEEFYEKHFNKKKSLEEALDYIFKNLDAFLNNELKDFTEEEIKKFQKYFSSSFFDTLFNILFEIFLNYIKEKYKDKPVSEILKEFLSEKSELHELLDKVVNTFVKIYNKYLKKIPNKEEAKEYFYKYFIEKYKDYINATLEKLKEISKKEHEINNKKYSAEEYIVKAFFYLELFIELKKKNPNIEIPEKLKKLFPDIF	11.810894414624547	0.5799738584813373	63.202396392822266	0.6844444274902344	12.483919143676758	nan	10000.0
monomer-300-nr2-run1_result_5	20	MKEEEIKKIINDKEENNELLENIIIKYLLNNENKEFKIEDIINLIIDLYKILNKNIPPPYDLNTFEARLEILKNFFNNAIDNNKYSILLALAYYSNKEFKEWLKEFYKKHFNEKKSFEEALEYLKKNLDAFLNKELKDFSEEDIKKFLKVFSSSLFLTLYNIYFQIFLEYIEEKYKDKPISVIIEEYLSDNSELHPLLDKVVDSFVEIYNKYLSKIPNKEEAIKYFLKSYIEKYKDYISMTLEKALEILKKEHEIDNKKYDALKYLVKAFFDLELWIHFKKKNPELEIPEKLKKLHPDVF	21.2627389150069	0.15893050394762204	57.4761848449707	0.5523613691329956	15.057943344116211	nan	10000.0
monomer-300-nr2-run1_result_5	21	MKKEEIEEIIDDEEEDKEKLVKLIRDYLLNNQNKEFKIEDVIKLIIDLYKLLNKNKKIPYDLNTFEARLEIIKNFFNYAINNNYYEILFSLAYYTNKELKEWVEKFYKKHFNNEKSLDYALDYLYKNIDAFLNRELKDFTQEDIDEFQKVFYSSIFDTLYKILFEVFWKYVEEKYKNKPISYILEEFLSPNSELHKLLDKVVKTFVELLNKLLDKIPNKEEALKYALEYFLKKYKDYLSMTLEDALEILKKEHEINNKKYSALEYLIKALFYLEFFIKIKEKNPEIEIPEELKKLFPNVF	11.184904651293541	0.7332666241064076	73.05790710449219	0.8133944272994995	7.9228925704956055	nan	10000.0
monomer-300-nr2-run1_result_5	22	LPKEEIEKKINDKEINEKELVKLIRDYLLNNSNKEFKIKDLIDLIIELYKLLHKNEPPKYDLNTFEAKLEIMVDFFNYAINNNHFEILFSIAYYSNEELKKFVEEFAKKHFDEKKSLEYALDYLFDNLDAFLNNEKKDFSEEDIEKFHKYFSSSLFSTIEDLYFEIFWNYIEEKYKDKDVDYIWKELLSKDSEFWEKLELVVKKFVEIFEKYLKKIPNPEKAIKYYLKKFLEENKEYSSMTLEEALEILKKEHEIDNKKYSALEYLVKAKFDLKLYIKLKKKKPDLEIPEELKKKYPNFF	1.4708150877842479	0.9552621560735379	77.2455825805664	0.8493467569351196	6.1605377197265625	nan	10000.0
monomer-300-nr2-run1_result_5	23	LPEEEIEKIIDDEEEDKEKLVKIIRKYLLNKQNKPFKIKDIIDLIFDLYKLLNKNKPLPYNLNTFEAKLEIIKNFFKWAIENNYFEILFALAYYSNEELKKFVEEFAKKHFDEKKSLEYALEYLFKNLEAFLNRELKDFSEEDIKEFLKYFSSSFFSTLFNILFEIFLEYIEEKFKNKPVSYIWEELLSENSELWEKLDEVVKTFVELLNLYLDKIPSKEEALDYFYEKFLEEYKDYLKATLEELKEILKKEHEINNKKYNALEYAVKALFLLKLYIKLKEKNPELEIPEKLKELFPKFF	1.9449940307062576	0.9305131397435529	77.645263671875	0.8707921504974365	6.196222305297852	nan	10000.0
monomer-300-nr2-run1_result_5	24	MKKEEIEEILTDKEENKELLVKLIRKYILENEKKEIKIKDIIDLIIDLYKLLHRNEPIPYDLNTFEAKLKIFEDFFNYAIDNDYYEILFALAYYSNKEFKEFVEEFHKKYFNSKKSLEYSLEYLFKNLKNFLNREKADFSEEDIEKFLKYFSSSLFSTIFDILFEIFKEYIEEKYKDKPYEEILKEFLSDESELWPLLEKVVKTFVNIYKKILDKIPSKEEAIKYFIEKFIEEYKDYIKMTLEEALEILKKKHIINNKEYDALEYLIKSFFILKFFIDLKKKLPEIEIPEKIKKLFPNVF	3.23710941204919	0.9037999353013824	71.55171966552734	0.8118262887001038	8.169426918029785	nan	10000.0
monomer-300-nr2-run1_result_5	25	LPKEEIEKIINNEKFDKEKIVKLIVKYLKNNSNKPFKIKDIINLIIDLYNLLNKNKKNPYDLNTFEAKLKILEDFFNFAIDNNYYEILFSLAYYSNKEMKEWLEEFAKKHFNNKKSLDYAIDYIYKNLDAFLNEELKDFSKEDIEKFHEVFYSSLFKTIFDIYFQIFYDYVKKKYKDKPISVILEEFLSENSELHKLLDKVVKSFVKILNKILDKIPNKEKALEYFIKKFLEEYKDYSKMTLEKAKEILKKEHEIDNKKYSALEYLVKALFDLKFFIEIKKENPNIEIPEKLKEKYPDVF	12.533005464279018	0.4493619831063726	65.29763793945312	0.5730047225952148	14.988231658935547	nan	10000.0
monomer-300-nr2-run1_result_5	26	LPEEEIEKILDDEEENEEELTKLIVKYLLNHQDKEIKIKDIIDLIIDLYKLLHKNEKLPYDLSTFEAKLEVLKDFFLWAINNNHYEILFALAYYSSEDLKKFIEEFHKKHFNEKKSLEYSLDYLFEHLDDFLNKKKKDFTEEEIEKFLKYFSSSLIKTIFDIYFEIFKDYVLEKYKNKDVETILEEFLSENSELHELLDKVVDTFVEILNEILKKIPNKEEVLKYFIEKFLEEYKDYIKMTLEEALEILKKEHEINNKKYDALKYLVKALFYLKFYIEIKKEKPEIEIPEKLKELYPNIF	3.0976212329613118	0.8964159985434539	75.30636596679688	0.8549672365188599	7.024049282073975	nan	10000.0
monomer-300-nr2-run1_result_5	27	MKEEEIKKIINNDEINKEKLIKLIREYLLNKENKEFKIEDIIKLIIDLYKLLNKNEKPKYDLSTFEAKLKILEDFFNNAINNNNFEILFALAYYSNKELKEFVEKFYKKHFNSKKSLEEALDYIFKHLEDFLNNKKKDFTEEEIEEFHKVFYSSLFSTIFDIYFEVFKEYIEEKYKDKPIEEIWKELLDPNSEFHELLEKVVKTFVKIWNKILEKIPDKEKALEYAYKKIIEEYKDYLKATLEELKEIAKKEHEIDNKKYSAEEYIIKALFWLKLYIYLKEKKPELEIPEELKEKYPNIF	10.925255875639383	0.7405977732508874	66.9937973022461	0.7623952627182007	9.472322463989258	nan	10000.0
monomer-300-nr2-run1_result_5	28	MKEEEIKKIINDKEINKEKLEKLIIKYLLNNQNKPIKIKDVINLIIDLYKILNKNIPSPYDLNTFEAKLEIIENFFKWAINNKYYSILMALAYYTNEEFKKFFEEFAKKHFNSEKSEEYALDYLIENLDSFLNRELKDFEEEDIEKFHKYFSSSLFSTIFDILFEIFLEYIKEKYKDKPVEEILKELLSEDSELHELLDKVVKTYNKLYELYLKQIPNPELAKEYYYKKFIEENKDYIKATLEDLKEISKKKIKINNKEYNAEEYIIKAKFYLKLYKEIKKKNPNIEIPKKLKELYPNFF	2.3401584252310594	0.9032715050698815	72.09778594970703	0.8251395225524902	7.9378743171691895	nan	10000.0
monomer-300-nr2-run1_result_5	29	MEEKEIKEKIKDDEENKEELIKLIRKYLLNRQNKEIKIKDVIDLIIELYKLLNKNKPIPYNLNTFEAKLEIIKDFFNYAIDNNNYEILFALAYYTNKKMKDFIEEFYKKHFNEKKSLEEALDYIFKNLESFLNRELKDFTKEEIDKFLKYFSSSFFSTLFDILFEIFYDYIEEKYKNKPIEEIIKEFLSKDSELWPLLDKVVNTFVEIYNKYLEKIPFKEEALEYAYEDFINKYKDYIKATLEELKEISKKKIKIDNKEYSAEEYIVKAYFALKLYIKFKEKKPELEIPKELKEKFPNIF	2.080979323642809	0.920714944497707	72.54694366455078	0.8202371597290039	7.788438320159912	nan	10000.0
monomer-300-nr2-run1_result_5	30	MSKEEIEKIINNEEINEELLKKLIVKYILNNQNKEIKIEDVINLIIDIYKLLNKNKPSEYDLNTFEAKLKIIKDFFNNAIDKNYYEILFALAYYTSKELKEFLEEFYKKHFNNKESFEKALDYIFKNLDDFLNNKLKDFTEEEIKKFHKYFSSSFFSTLENILYEIFWNYIEEKFKNKDWKTILEEFLSDESELWPLLDKVVKTFVEIFNKYLEKIPNKEEAIEYYYKKFLEENKEYSKATLEELKEAYKKKHKINNKEYDALEYIVKAKFALKFFIKLKEKLPELEIPEKLKELFPNFF	17.51840193869701	0.3180182679336829	60.682655334472656	0.5725429654121399	15.205410957336426	nan	10000.0
monomer-300-nr2-run1_result_5	31	LPESEIKKIIKNEKENKEELVKLIRTYILNRSNKEFKIKDVIDLIIELYKLLNKDKPIPYDLSSFEAKLEILKNFFNTAIENKNFEILFALAYYTNEELKKFVEEFYEKHFNKEKSLEEALDYIYKNLESFLNNELKDFSKEDIEKFLKYFSSAFFETLFEILFEIFYDYIEEKFKNKPVEEKLKEFLSENSELHELLDKVVKTFVEIYNKYLEQIPNKEEVKKYFIEKILEKYKDELSMTLEEALEILKKEHEIDNKKYSAEEYLIKALFDLKLWIKFKKELPELEIPEKLKEKYPNFF	1.9745242330456092	0.9273473454225121	76.53047180175781	0.8581448793411255	6.803065776824951	nan	10000.0
monomer-300-nr2-run1_result_6	0	NNQLTIKSISHKEPVINEETKEKILELTFDISNFNNTKKLTLKLKFVYKADEEKYLEIIYSPSSEEDSITLKIYESELDLESKKASKKVNKELKEFIEKNKDKYDFLIKDIEFYSDSLDNLLIAFFFDEENFIFIYILKIKNIPNIEFNNENPLSSINVPPYYPLANIKQFYDYIFFYFSLTNPKITSYHAFKAFYEALKKYDELIESLKKNETFEKAAKKLFPPSKQWAAKALYELFNFLKPNFAESKDEKEIEEFKEKYWKPLLTMLEKLYKELKERIKEKDYEKVYKESENKSAKPL	15.165784642767331	0.25240626199991295	58.54020690917969	0.4916759133338928	16.902610778808594	nan	10000.0
monomer-300-nr2-run1_result_6	1	SNQMTIKSIKHKEPVIDEKTKLYKKEFTLEIENFNKEKKLTIKLIIEKNADKEKSIIIKLSPDSEENTLEITIKESDLNLESKKASKKANEELEKFKEKNKDKYDFLIKKIEFYSDSIDNLLIIFYFDEKNFISIYIYKIDNIPDLNLSNEDIESNINIPKYYPKPVIKYFDDYIFFYLQLTNPKITSYAAFDAFYEALKKWPEIIKMLKENETFEKAAEKLFPPSRVWAAKALYAFFDFLYPNIWKTKDEKKLKEFEESIIKPLLKQLDIAYKELKKRVKEVDTDKIYKESENKSPEPE	2.9027586757601966	0.8529623770823314	64.78838348388672	0.6648160219192505	11.86201000213623	nan	10000.0
monomer-300-nr2-run1_result_6	2	NNQLTIKSIKHEKPIIDEETKKYIKTFTIEIENFDNKKKLTLKLILEYNADKEKKIIIKLSVSSEEDTLEITIKESDLNLESQKASKIANEQLEKFKEEHKDKYDFLIKEIKFYSESIDNLLIIFYFDDENFVFIYIYKIKNIPNLNKKPEEPLKDIEVPPNWPKYNIKYFDDYIFLYASLTNPNIDSYAAFKDFYEALKAYDKIIEMLKENKTFEEAAKELFPPSKVPAAKALYAFLDFLYPNFDKTKDEKFIEKIKEEIIKPLLKQLELAYKELEKKVKKKDTDAIYKASPNKSAKPE	9.879865623118008	0.4926244115946052	49.70406723022461	0.35611259937286377	19.874065399169922	nan	10000.0
monomer-300-nr2-run1_result_6	3	NNQLRIESIEYKEPIINKETKLKIYEFTFNISNFDKSKKLKLKLILVYNADKEKKLIIKLSPDSEENSLEITIKESDLDLNSKKASKIANEQLKAYIEKNKDKFDFPIKEIEFYSDSLDNLLIIFYFDDENFIFIYFLKIKNIPNLNFSPEEPLSSIEPIPYYPLYKLLRFYDYYFFYLSLTNPKITSYHAFKYFYNALKKYDKIIELLKKNKTFEEAAKELFPPSEVPAAKALYAFFNSLLPNFAETKDEKLIEKIKEEIYKPLLEQLEKAYKELKERIKEKDAEKIWKESEFKSPEPE	17.942313733064353	0.2690517573265465	60.898475646972656	0.5057723522186279	16.348651885986328	nan	10000.0
monomer-300-nr2-run1_result_6	4	NNQYRIESISYEEPVIDEETKLYKLTFTFNISNFNKEKKLTLKLIFEKNADKEKKIIIKLSPSSEEDTLEIEIKESDLDLNSKKASEIANKQLEKYKEEHKDKYDFPIKKIEFYSDSLDNLLITFYFDDKNFITIYLLKIKNIPNLELPEDLPESSIEVPPYYPKYNLLHFHDYLFLYASLTNPEITSYHAFKAFYEALKAFPKIREMLLENKTFEEAAKELFPPSKVPAAKALYAFFDFLEPDFFKTKDKEKLEKYEKEIWKPLLEQFTKAYEELKKRVKEVDYEKVYKSSPNKSDEEE	13.165197332588125	0.38322256629963886	60.348514556884766	0.4963974952697754	17.202054977416992	nan	10000.0
monomer-300-nr2-run1_result_6	5	SNQLTIESISHTEPVIDEETKLKKETFTLLISNFDKSKKLKLTLIFIEKADKEKELIIKLSPNSEEDSLELTIKESELNLETKEATKKANEELEKYKEEHKDKYDFPIKKIDFYADSLDDLLITFWFDDENFISIYILKINNIPNLNFSNENINSNINPIPNSPLYNIKKFNNYIFFYSKLTNPKIDSYAAFDAFYKALEKYDEIIELLKKNETFEEAAKKLFDPSYVPAAKALYALFNFLYPNFDKTKDEEKIEEFKKNIYEKLLKQFKKAYEELEKRIKKKDTSKIYKSSENKSSIPE	13.519232219366058	0.30106364453159984	60.04880142211914	0.5123715400695801	16.566312789916992	nan	10000.0
monomer-300-nr2-run1_result_6	6	NNQLTIKSISHTEPIINEETKEKIYTFTIEISNFDNSKKLKLTLKFVYKADEEKKIIITYSPNSEKDKLEITIYEKDLDLNSKKATKKANEELEKYIEKNKDKYDFPIKKIEFYSDSLDNLLIIFYFDDENFITIYIYKIKDIPNINKNNKNINSDINVPKNYPKYNIIFYDDYLFLYFSLTNPEISSYAAFKAFYEALKKFPEIRKKLLENKTFEEAAKELFPPWKVPAAKALYAFFNFLEPNFDKTKDKEKLEKYEEEIYKPLLEMYEKAMKELEKIIKKKDIEKIYKSSENKEDEEE	5.699679833308958	0.6327123170649304	58.135982513427734	0.48358312249183655	16.91701889038086	nan	10000.0
monomer-300-nr2-run1_result_6	7	NNQMRIESIEHEEPIIDEETKKYIQKFTLHLSNFDKSKKLTITLIFEDNADKEKKIIIKISPSSEEDTLEITIYEKELDLESKKASEIANKQLEEYKEKNKDKYDFLIEKIDFYAESLDNLLIIFYFDEKNFVFIYFYKLTNLPNLNLSNENISSSINPPKNYPLAKILQFDDYFFLYFQLTNPKITSYHAFKAFYEAVKKFDEILELLKENKTFEEAAKKLFPPSKVWAAKAVYAFFNSIYPNFDKTKDEKKLEEFKKNIYEPLKKMLEKAYKELKERVKEEDYEEIYKSSELKSPEEE	20.361513728880176	0.24890030063076432	43.28752136230469	0.3513319492340088	22.20842170715332	nan	10000.0
monomer-300-nr2-run1_result_6	8	NNQLTITSISYKEPIINEETKEYILELTFDIENFDKTIKLKLTLIFKKNADKEKELIIKISPKSEEDTLEITIKESDLDLESQKASKIANEKLKEYIEKHKDKYNFPIKDIKFYSDSLDNLLIVFYFDEENFIFIHIYKIKNIPNINFNNNNINENINIPPYYPKYNIIKVYDYIFFYPSLTNPEITSYHAFKDFYEALKAWDKYIELLKENKTFEEAAKEIFEPSKVVAAKALYAFFNFLYPNFDKTKDEEFIKKIKEEIYKPLLKQYEIAYKELKKRIKEKDTLAIYKSSKNKSDKPE	18.839786625763402	0.21982937244580655	55.816001892089844	0.46987730264663696	18.750736236572266	nan	10000.0
monomer-300-nr2-run1_result_6	9	NNELRIESISHEEPKINEKTKEKIYTFTFEISNFDKTKKLTLTLKFIYNADKEKKIEIIYSPDSEENKLTITIYEKDLDLESLKATEIANKKLKEYKEKNKDKYDFPIKDIKFYSDSLDNLLIIFYFDEKNFIFIYIYKIKSLPNIEKKNENIDKDINVPPYYPKYNIKYFYDYIFFYAQLTNPKIPSYAAFTAFYNAVEKWPEIRELLLKNETVEKAAKKLFPPSEVPAALAVAAFFDFLEPNFFKTKDEKKLKEYEETIYKPLLEQLKKAKKELTERVKEIDYEKIYKESENKDDKPE	18.199636954581838	0.22810058009785805	58.62468338012695	0.4698694944381714	17.405397415161133	nan	10000.0
monomer-300-nr2-run1_result_6	10	NNQLTLESISHEEPVIDEKEKLKKYTFTLNISNFDKTKKLTITLIIEKKADKEKKIIIKLSPDSEENSLEITIKEKDLDLKSKKASKIANEKLEEYKKKHKDKYDFPIKKIEFYSDSIDNLIITFYFDEENFITIYIYKIKNIPNLEFKEEPPLSEINVPPNWPLFKLLQFYDYLFLYFQLTNPKITPYDAFKAFYEALKKYDKIIELLQKNKTFEKAAEELFPPSKVPAAKALKAFLDFLYPNFFETKDKKFIEKIKETIIKPLLEQFELLYKELEKRVKKKDTEKIWKESEFKSPEPK	13.05380416752913	0.41165861976751406	62.95144271850586	0.4783875644207001	17.246196746826172	nan	10000.0
monomer-300-nr2-run1_result_6	11	NNQLRIESISHEEPIINEETKEKIYTFTFEISNFDKSKKLTLTLKFIYNADKEKKIVIKLSPDSEENTLEITIYEKDLNLESNKASKIANEKLKEYKEKNKDKYDFPIKDIKFYSDSIDNLLIIFYFNEKNFIFIYIYKITDIPDLKFEPEDIESSIDVPPYLPKWNIKRFDDYLFLYPQLTNPEITSYHAFKRFYKAVEAFDKIIKLLKENKTFEEAAKEIFPPSEVSAAKALYAFFDFLYPNFFKTKDEKKIKEFKEKIYIPLLKQLKIAYEELKKRVKEEDYEKVVKSSPFKSAKPE	15.979912960998945	0.285565611467972	61.32965087890625	0.49497246742248535	17.077011108398438	nan	10000.0
monomer-300-nr2-run1_result_6	12	NNQYRIESITHEEPIIDEEKKLYIEKFTFNISNFDKSKKLTLTLTFIKEADKEKKIIITISPDSEENKLEIEIKESDLDLESKKASKKANKQLEEWKEKNKDKYDFPIENIDFYADSLDNLLIVFWFDKENFIFIHIYKIENIPSLEKPPEEPELSINIPPNSPLYKIKYFNDYIFLYSQLTNPEITSYAAFKDLYEALKKYDEIIELLKKNKTFEEAAKKLFNPSKVPAAIALYKFFEFLYPDFWKTKDEKKLKEFKEKYYKPLLKMYTKAYEELKKRVKEKDVEKIYKSSKNKSAEPL	16.2588449242181	0.31290256856175225	49.95339584350586	0.3161795139312744	20.5056209564209	nan	10000.0
monomer-300-nr2-run1_result_6	13	NNQLRITSISHTEPVIDEKTKKYTKTFTLDIENFDKSKKLKITLTFIKNADKEKEIVIKLSPSSEEDSLEITIKESDLDLESKKASKIANKKLEEYKKKHKDKYDFLIKKIEFYSESLDNLLIIFYFDDENFIFIYFYEIKNIPNINKNNENINSSINVPPYYPLAKILYFDDYIFFYFQLTNEKITSYHAFKYFYEAVKKYPEIRELLLKDKTFEEAAKELFPWYKVPAAKALYKFLDFLLPNFDKTKDKKLIDYIEENIIKPLLKQLEIAYKELEKIIKKKDTEKIYKESELKSPEPE	3.55145732410208	0.8252612205391998	60.22895050048828	0.6221383213996887	13.687649726867676	nan	10000.0
monomer-300-nr2-run1_result_6	14	NNQLRIESINYTEPKINKETKEYIKTFTFDISNFNKTKKLTLTLKIIKNADKEKKIEIILSPSSEEDSLTLTIYEKDLDLDSKKASEKVNKQLKEYKEKNKDKYDFLIKDIDFYSDSIDNLLIIFYFDEENFIFIYIYKLENIPNIEFSNEDLDLKVNPIPNQPLPILKRFDDYYFLYFQLTNPKISSYHAFKDFYEALKEYDKLIEMLKENKTFEEAAKELFPPSKVIAAKALYKFFDSLYPNFFKTKDEEFIEKFKKEIYEPLLKMYEKAYEELKKRIKEKDTEKIWKESPNKSSKPE	3.9973937842523517	0.8425717251590555	60.8616943359375	0.694659948348999	12.427679061889648	nan	10000.0
monomer-300-nr2-run1_result_6	15	NNQLTIKDISHKEPVIDEEKKLYEQTFTLEITNFDNSIKLTLTLTFIKRADEEEKLEIKLSPSSEEDSLTITIYEKDLDLESQKASKIANEKLAEYKKKHANDYNFPIKDIKFYSDSLSNLLIIFFFDEENFVFIYIYKLENIPDLPFPSEDPEDEIEVPPNYPKPLIKQFDDYYFFYFSLTNPKITSYHAFKAFYNAVKKFPEIRELLLKNETFDKAAEKLFPPEEVVAAKALYAFFDKLYPNIWETKDKEFLKEFEETIWKPLLEQLTKAYEELKKRIKEKDYIAVYKSSENKSPEPE	15.75522084603411	0.31702357400319625	57.795005798339844	0.4562167227268219	18.036888122558594	nan	10000.0
monomer-300-nr2-run1_result_6	16	KNEMRLKSIKHTEPKIDEKTKEKTYTFTLELSNFNNEKKLTITLTFIYKADKEKKLVIKLSPSSEEDSLEITIYESELDLKSKKASKKANEQLKEYKEKHKDKYDFPIENIEFYSDSLDNLLITFYFNEEDFVTIYIYKITNIPNLELSPEEIESDINVPPNYPKAVIKRFDDYIFFYLELTNPEINSYAAFKAFYEALEKYDEIIKKLKENKTFEKAAEELFEPSKVYAAKALYAFFDFLYPNFFKTKDEKFIEEIKNNIYKPLLEQFKIAYEELKKRVKEKDYEKIYKESKNKSDKPE	2.115920093385562	0.9290693319729252	69.13117980957031	0.7908015251159668	8.918537139892578	nan	10000.0
monomer-300-nr2-run1_result_6	17	NNELFIESISHKEPVINEETKEYIKEFTLEISNFNKEKKLKITLKFVYKADEEKYLIITLSPDSEENKIELKIYESELDLNSFKATEKVNKELEEYKEKNKDKYDFLIKDIRFYSDSLDNLLIIFFFDDENFISIHIYKLTNIPNLEFSPEDLDSSINVPPNAPLYMLKRFDDYYFLYAKRTNPKIDSYAEFENFYEALKKWPEIKKLLLENKTFEEAAKQLFPPWKVPAAKALYAFLNSLLPNFSEIKDEKLIKEIEENIIKPLLKQYTIAYEELKKRIKEKDTEKIWKESENKSAEPE	15.916194981676144	0.23293457864176	51.763633728027344	0.3773500919342041	20.408723831176758	nan	10000.0
monomer-300-nr2-run1_result_6	18	NDQLTIESISSTEPIIDKETKKYIQTFTFDISNFNKTKKLKITLIFEKNADKEKKIIIKISPDSEENTIEITIYEKDLNLESKKASKKANEELEKYKEKHKDKFDFLIKDIEFYSDSLDNLLITFYFDEKNFITIYIYKLENIPNLEFSKENVDSLVEPPKNAPLPVLKKFDDYYFFYFQLTNPEITSYNAFDWFYEAVKKYKEIKEMLLKNETFEKAAEKLFPPSKVVAAKALYKFLNSLLPNFDKIKDKEKLKEIEENIIKPLLKQLELAKKELEKKVKKVDSEKIYKSSKNKSPEKE	10.656084595676184	0.4487364016211914	61.504600524902344	0.5210704803466797	16.506305694580078	nan	10000.0
monomer-300-nr2-run1_result_6	19	NNQLTIESISHTEPVIDPETKLYKKTFTFNITNFNKEKKLNIKLVFIKKADKEKYIEIILSPDSEENKLTIKIKESELNLESKKASEKANKELEEYKEKNKDKFDFPIKKIEFYSDSLDNLLIVFYFDDENFIFIYILKIENIPNIEFPDEPVLSLLDPIPYQPLPLLLQFDDYLFFTFKLTNPKITSYAAFKAFVDAVKKWPEIRKLLLENKTFEEAAKELFPPSKQIAAKALYAFFDFLYPNIWETKDEKKLEEFEKNYIEPLLKQLTLAEKELEKRVKKKDYEKIYKSSEFKDDEPK	11.17299442244586	0.37132650831530395	55.62722396850586	0.41320037841796875	18.425504684448242	nan	10000.0
monomer-300-nr2-run1_result_6	20	NNQLRITSINSEEPKINKETKEYIQTFTIDISNFDNSKKLTLTLKFVKKADKEKYLEIKYSPDSEENTLTLKIYEKELNLETKEATKKVNKELEKYKEKNKDKYDFLIKKIEFYSDSLDNLLITFYFDEKNFVTIHILKIKNIPNLNFSEKNINSELDVKPNDYKPNIIFKNDYIFFYFSLTNEKINSYAAFKAFYEALKKWPEIKKMLKKKETFEKAAEKLFPPSYVIAAKALHALFDFLYPNYFDTTDEKKIKEFEESLYKPLLKQYTLAYEELKKRIKEIDAEKIYKESENKSDEEE	2.3149791823669337	0.9034095985357153	67.7040786743164	0.6983932256698608	9.87236499786377	nan	10000.0
monomer-300-nr2-run1_result_6	21	NNQFTLKDISYTKPIINEKTKEYIKTFTLNFSNFDNSKKLTITLKFVYKADKEKYIIIKLSPKSEEDTLEIKIYEKDLDLNSKKASKIANEKLKKYIEEHKDDYDFLIKNIDFYSESLDNLLIVFWFDEENFVSIYIYKINNIPNINKSNENPELDIEVPKNWPKYNIKFFDDYIFLYSSLTNPEITSYAAFKRFYNALEKWPEIKKLLLEKKTFEEAAKKLFPPSEVPAAKALYAFLDFLKPNFFDTEDKEEIEKIEKEIIKPLLEMYKKAYEEIKKRVKEKDVEKIIKESEFKEAEEE	17.96814483795705	0.30225988117430275	41.4472770690918	0.35775354504585266	21.35857582092285	nan	10000.0
monomer-300-nr2-run1_result_6	22	NNEYRIESISYEEPKIDKEKKLYELTVTLEISNFDKSKKLTLTLIFRKYADKEKELIIKLSPDSEENTLEITIKESELDLESKKATEKANKQLEEYKEKNKDKFDFPIKRIDFYSDSLDNLLIVFWFDDKNFVFIYIYKINNIPNLERPPEDPLAEINPIPYMPLWVLKYIDDYLFLYAQLTNPEISSYAAFKAFYEALKKFDEIVELLKKKETFDEAAKKLFPPSYVPAAKALAAFFDFLYPNFWDTTDEKKIEEFKKNIYEPLLKYFEKAYEELKKRVKEVDTEKIYKSSKFKSPEPK	10.142065644732412	0.4522359482104784	62.91770553588867	0.49788230657577515	16.250146865844727	nan	10000.0
monomer-300-nr2-run1_result_6	23	NNQMRIESISHTEPIINEETKEKIYTFTFLFSNFDKSKTLTLTLTITYKADKEKSIKIKLSPKSEEDSLEITIKESELDLESKKASEKANKQLKEYKEKHKDKYDFLIEDIDFYSDSIDNLLIVFWFDEKNFVFIYIYKLKNIPNLEHEPEPLESLVEPPPYQPLPKILQFDDYYFLYFQLTNPEISSYHAFKNFTEAVKKYDEIIELLKKNETFDKAAEKLFPPSQVVAAKALYAFFNSLEPNFDKTKDEEKIEKYKKTIYEPLLKQLEIAEKEIKKRVKEQDTEAVYKASPLKSPEPE	19.15316460917341	0.24694617710023195	42.42407989501953	0.3021676242351532	22.4215087890625	nan	10000.0
monomer-300-nr2-run1_result_6	24	NNQLRIESISYTEPIIDKETKKYEKTFTFEISNFDKSKKLTITLKIIENADKEKKIEIILSPSSEEDSLTITIYEKDLNLESDEASKKANEQLKAYKEKNKDKYDFLIKEIKFFSDSIDNLLIVFFFDENNFIFIYILKIKSIPSLNKKDKPIESLINVPKNYPKPNIKFFDDYIFFYLSLTNEKINSYAAFKNFYNALKKYDEIIELLKKNETFEKAAEKLFPPSEVVAAKALYALFNFLEPNFAESKDEKKIKEYKEKIIKPLLEQFEKAYKELKEKIKEIDTEKIYKESENKSAEPE	18.960846371467404	0.20609149855692976	51.819950103759766	0.39039701223373413	19.693443298339844	nan	10000.0
monomer-300-nr2-run1_result_6	25	NNQLTITSISHTEPVIDKETKEYTKTFTLNISNFNNTTKLTLTLKFIKKADKEKKLEIILNPDSPEKSITLTIKESELNLETKKASKIVNEQLEKYKKEHKDDFNFPIKEIEFYSESLDNLLIIFYFDEKNFIFIYIYKLNNIPNKDFSNEDVDSSIDVPPNWPKYNLKYFDDYFFLYAQLTNPKISSYHAFKDFYEALEKYPEIVKLLQQNKTFEEAAKELFPPSKVPAAKALYAFFNFLEPNFFETKDEKKIEEYLKNYYEPLLKQFKLAYEELKKRIKEVDTEAVYKSSENKSPDPK	6.343995634280385	0.7949089190119779	66.61532592773438	0.7369085550308228	11.222708702087402	nan	10000.0
monomer-300-nr2-run1_result_6	26	NNQYTITSINHEKPIIDKETKKYTLTLTFNISNFDKSKTLTITLKFIKNADKEKEIEIILKPSSEEDSLTLTIKESDLDLESEKASEIANKKLEEYKEKHKDKYDFPIKEIRFYSDSLDNLLIAFFFNEENFVWIYIYKINNIPNLNFNNENINSDINIPKNYPKYNITFIDDYILLYAQLTNPKITSYASFKNFHNALKKWPEIRELLLKNETFEEAAKKLFKPWEVPAAIALYKFLNFLLPNIDKIKDKEILEKIEKEIIEPLKKYSDKLYKELEKRIKEVDTEKIYKESEFKSPEPK	13.228994021894444	0.4375824916253428	53.784210205078125	0.49721014499664307	18.295738220214844	nan	10000.0
monomer-300-nr2-run1_result_6	27	NNQLTIEDISYEEPIIDKESKKYIQTFTLKISNFDKTKELTLKLIFVKNADKEKEIIIELSPDSPENSLKLTIKESELDLDSDKASKKANEELEKYKEKNKDKYNFLIKDIKFYSDSLDNLLITFYFDDENFISIYFYKIKNIPNIEKKNENIDSDIDVPPNYPKYVIKQFDDYIFFYFQLTNPEISSYAAFKKFYDAVKDFDKIIKLLKENKTFDEAAKEIFDPSKVPAAKALYAFFNFLYPNFFKTKDEKFIEDFKKNIYEPLKKMLEKAYKELKKIVKEKDVDKIWKSSKNKSAEPK	9.850666873009333	0.4967314735630101	54.73202896118164	0.4576239287853241	19.113075256347656	nan	10000.0
monomer-300-nr2-run1_result_6	28	NNQMRIESISHEEPFIDEETKLYKETFTIKISNFNKEKELTIKLEFIYNADKEKEIIITLSPSSEEDSLKLTIKESELDLESKKATEKANKQLEEYKEKNKDKYDFPIKKIDFYSDSLDNLLIIFYFDDENFVFIYILKIKDIPNLPKPNNNLNSSISPPPYWPLYNIKYFNDYLFLYASLTNPKITSYAAFDDLYEAYKNFDKYIELLLKNETFEEAAKKLFPPSKVPAAKAIYDFFNFLEPNIWETKDKEKLEEFKENIWKPTLTMLEKAYEELKKIIKEKDTDAIYKSSEFKSAEPK	9.190598028100856	0.542627214067799	58.46495819091797	0.5100795030593872	16.61186981201172	nan	10000.0
monomer-300-nr2-run1_result_6	29	NNQLTIKSINHTEPIIDKEKKLYIKTFTLTIENFNKEKILKITLIFVKKADKEKEIIIKLSPDSEENSLEITIKESDLDLDSNKATKKANEELKKYKEKNKDKYDFLIKDIKFYSESLDNLLIVFYFDDENFIFIYFYKIENIPNINKSNENPNLSIEVPPYYPLAQIKYFDDYIFFYFQLTNPKITSYHAFEWFYEALKKWPEIKKLLAENKTFEEAAKELFDPSKVPAAKALYAFIEYLYPNFSKTKDKEFIKKIEEEYIEPLKKQLEKAYKELKKRVKEVDSTAIYKSSPLSSPEPK	7.208914056979984	0.5446043828192074	64.17857360839844	0.692164421081543	11.172806739807129	nan	10000.0
monomer-300-nr2-run1_result_6	30	KNQMRIVSIEHTEPIIDEKSKKEILTLTFLFENFDKSKKLTITLIFIKNADKNKKIIIKLSPDSEENTLEIEIDEKDLDLNSKKATEKANKQLEEYKKKNKDKYDFLIEKIEFYSDSIDNLLIVFYFDEENFVFIYIYKIENIPNLNFNEENLELDVEVPPNAPKYNIKYVKDYLFLYASLTNPEISSYHAFKYFYDAVKKWPEIKKLLLQNKTFEKAAEQLFPPSQVIAAKALYKFFEFLYPNFDKTKDKKFIEEIEKNYYKPLLEQLTKAYKELKERVKEKDADAVYKSSKNKSAEPS	19.428118271439413	0.3368984052644631	56.87802505493164	0.4952773451805115	17.44367218017578	nan	10000.0
monomer-300-nr2-run1_result_6	31	SNEYYIESIEHTEPIINEETKEKIYTFTFNISNFDKTKKLTLTLILVYKADKEKKIIIKYSPNSEEDTIEITIYEKDLDLNSKKASKIANKKLKEYIEKHKDKYDFPIKKIEFYSNSIDNLLITFYFNEENFIFIYIYKINNIPNINFSNENLDKDINIPKYAYKFNIKYFYDYIFFYASRTNPKISSYHAFEYFYKALEKWDEIRKLLLENKTFDEAAKKLFNPSQVSAAKALHAFFDFLLPNYDKTKDEKLLKEIEENIIKPLKEMFEKAKKELEKIVKKKDSDKIWKSSPNKSAKPE	19.80463918475067	0.37778975845271684	62.96818923950195	0.5220233798027039	16.719789505004883	nan	10000.0
monomer-300-nr2-run2_result_0	0	MKLEIELIETEDKKFVKFILKTPEKTYVKEITFEEFLEMLKESFSSPDPVEAIEILSKKLEELYVKIKLEEKIKKKELPEDELDNIEPVPFSIVMILTAQFIRALMEFLSDPELTEIFAKEFPNFTKLAKEKYQNEEYPSLALSLLEMLFDAFDKYFIEKMAEYFEKNKNIPKEKIKELLSKLAEIARNMSKLENIIKEAKDPSKKASLTNTNSKENKNEMKSAFDVYKKLKELKFDDDPEFEEIFKEYLLLAAKYYYLRYKLYRKELNLNLYDSEEYAEQRYQEEIDLIENDIFTKEKE	3.8531364980761467	0.8753028130791671	72.86841583251953	0.8244926929473877	8.188663482666016	nan	10000.0
monomer-300-nr2-run2_result_0	1	MKLEIKLIKTEDKEYVKFILETEERKIEKEISLEEFLERLKPAFEQPDPVEAVRILSEQLEEWYREIQLKLAKENNTLNPEELDNFEPVPLAIKLILTSSFLSALMEFLSNPELTKLFAEKFPQFTKRALERYQNEENPSLALALMEELFDAWSEYYIEVMAEYAEKELNIPKEEIKEVLSKLAEIIRNMTSLENIKKEAADPSKKASLKNTNSEENKNEMKSVFDVYEKLLELKFDNDPEFKEVFKAILEFAIKYKELRIKLYRKELNLNLYDSDEYAKKIREEELKLIEEEIFEKKKK	18.259392886571106	0.27921598567776473	61.130245208740234	0.5720757246017456	14.437198638916016	nan	10000.0
monomer-300-nr2-run2_result_0	2	MKIKIELIETEDEEKVKFIIETPEETYEIEESLEEFLERLKPSFSEPDPVKAIEILSKQLEELLTKIRLERLLRENKLNPDELDNIEPIPLSIVLIATSSFISALMKFLSNPKYTELFAKRFPNFTKRALEKYQNEENPSLALALLEELLDAWFEYYIEKMAEYAEKNLNIPKEKIKEVLSKLAEIIKNSTSLKNILEEAKDPSKSSSLKNSNSEKNKNEAKSVFDVYEKLKKLKFENDPDFEEVFKSILELAIEYKYLRMKLYNKELNLNIKDSDKWAEEVKKKELEEIENDIFKSKKK	3.669175162498591	0.8617591407388039	76.82585144042969	0.84201580286026	6.874706745147705	nan	10000.0
monomer-300-nr2-run2_result_0	3	MKLEIKLIKTEDKEYVKFIIKTEEKTYEIKISLEEFLELLKPAFEEDDPVKAIEIIQEQLEKLYYEIKLKYLIENNKLKPEELDKKEPLPLAVSLILLSQFIKALMKFLSNPELTKLFAEKFPKFTEIALKKYQNEENPSLALALLEELFDAYNKFFIDKMADYAEKNLNIPKEKIKELLSKAAEAVKNASKLENLIKYAKDPSKSSSLENTNSEKNKNKMKSLFDIYNELKKLKFDKFEEFKEVFKSYLELAIEYKYLRYKLYLKELNLNLSDSEKDAEKFKQKELEKLENSIFTKEKE	18.836785121331687	0.32763012492542537	62.824073791503906	0.5538288354873657	13.152741432189941	nan	10000.0
monomer-300-nr2-run2_result_0	4	MEIKIKLEKTEEEEKVVFTIKTELKTYEREISYEEFLELLKPAFSDPDPVKAIKILAEILTKMLVDIILELLKELKLLNPEELDDIPPLPLAKVLIATASFISALMEFISNEELTKKFAEEFPQFTERALKKYYNEENPSLALALIEELLDAFHKFLEEELAEYAEKNLNIPKEEIKEILKKAAEAVKNMIKLDNIIEEAKDPKKKASLLNTLSEENKNEAKSLFDIYKKLKELKFDKYPEFDEVFKAYLLLAVKYKYLRMLLYNKELNLNIKDSEEYAKKVKEEEINIIENNIFTSEKE	18.303477780617868	0.3247413916166735	52.35249328613281	0.4345024824142456	17.141271591186523	nan	10000.0
monomer-300-nr2-run2_result_0	5	MELKIELIKTEDEEYVKFIIKTEEETIEKIISYEEFLEMLKPAFEDPDPVKAIKIINEKLVEMYREIRLERLKRKNELDPEEEDKFEPVPLATSLILTAKFISALIDFLSNPEYTKKFAEAFPEFTKRAKEKYQNEENPSLALALIEELFDAFNEYFIDVMADYAEEKLNIPKEEIKKILSKAAKAAKNMTKLENIIKEAKDPSKKASLRNTNSEENKNEAKSLFDIYEELKKLKFENDPEFDEVFKEYLLFVAHVKYKRMLLYNKELNLNLKDSEKWAQEKYEEEIKEIEEDIFKKEKE	14.592816614881057	0.2926156694140171	50.644989013671875	0.35610130429267883	18.99610137939453	nan	10000.0
monomer-300-nr2-run2_result_0	6	MELKIELIETEDKEYVKFIIKTEEKTYEKVISLEEFLELLKEAFSEPDPVKAIEILSKKLEEMYTEIVLEEKKKEKKLPEEELDNIEPIPLAIVLILTADAISAIMKFLSDEKYNKLFIEKFPQAAEQAKKKYQNEEFPSDQLAMLELLFDAFNEYYINKMADYAEKNLNIPKEKIKEILSKASEAARNMIKRENLIKEAKDPEKSSSLENTLSENVKNKSKSLFDIYEELKKLKFDKYEEFKEVFKAYLKLAVEAKYLRLKLYKKELNLNLFDSDEYAEKIKQKELELIENNIFKKNLK	18.068723343441484	0.29215388155929267	55.966346740722656	0.4218994975090027	17.7002010345459	nan	10000.0
monomer-300-nr2-run2_result_0	7	MKLKIELIKTEDEEYVKFILETPKKTYEKEITLEEFLEKLKPSFSEPDPVKAIEILQKQLEEFYVEIRLEELKEENLLNPDEEDNIEPVPWATSLILTAQALKALMKFISDPEYTERFAKEFPEFTKRALERYQNEENPSLALALLEELFDAFNKFYIEKMAEYAEENLNIPPEKIKELLTKAAEIAKNMSSLKNIIEEAKDPSKKASITNMNSEENKDKAKSLFDVYKELKKLKFDKYPEFEEVWKAYLEFAVEYKYLRIKLYKKELNLNLFDSDEWAEKIKQEELELIENDLFKSEEK	19.144697342540173	0.2811797993515326	59.66798782348633	0.5162559747695923	14.306924819946289	nan	10000.0
monomer-300-nr2-run2_result_0	8	MKLEIRLVRTEDREEVVFTLTTEEETITRTISLEEFLERLKPAFSSPDPVEAVRIIREQLEEEYREIRLERLRRENRLPEDEEDDWEPVPLATSLILTAQFLSALMEFLADPEYNKRFVEAFPEFAKRAKEKYQNEENPSDALALIEALFDAFNEYFIEEMAEYAEEKLNIPKEKIKELLSKLAEMTRNMVKLSNIKEEAENPEKSASLSNTNSEDVKNKAKSAFDVYNELKKLKFSDDPEFDEVFKAYLEFAIEVKYLKIKLYNKELNLNLYDSEEYAEKIKKKELEEIENDIFESEKE	18.541134720354137	0.265818458188724	51.09371566772461	0.368569552898407	19.762405395507812	nan	10000.0
monomer-300-nr2-run2_result_0	9	MKLKIELVETEDEKKIKFILETPEKTYVKEISLDEFFEKLKPSFEDPDPVKAIKILAEQLEEFYREIRLEKLLEENKLPESELDKIEPVPWSTVLILTSQAISALMKLLSNPEYNKLFVERFPQLAKRAKEKYQNEENPSDALALLEELFDAFSKYFEETMAEYAEKNLNIPKEKIKEVLSKLSEAIKNMTSLENIKKYAADPSKSASLLNTNSEENKNEMKSVFDIYKKLKELKFENYPEFKEVFKSYLLLAVEYAYLKYKLYNEELNLNLSDSEEDAEKYKKKEIELIENDIFKKEEE	2.061764507481982	0.949186408608546	72.00748443603516	0.8228921294212341	7.991580486297607	nan	10000.0
monomer-300-nr2-run2_result_0	10	MKLKIELIKTEDKEYVKFILETEERRYEREITFEEFLERLKPVFSSPDPVEAIKILQKQLEEMYVEIRLELKLERNELPEDELDDIEPVPLAISLILTAQSLKALMKLISNPELNEKFVKAFPEFAKIAKEKYQNEEYPSDALALMEALFDAFNEFFKEEMAKYAEENLNIPKEEIKEILSKMAEAAKNMTKRSNIIEEAANPEKKASILNTLSEENKDEAKSLFDIYKKLKELKFENDEDFEEVFKAYLEFAVEYKYLRIKEYMKEENLNLKDSEEWAEKVKEEELKIIEEEIFTKEKE	16.5296902052805	0.24821383586058962	50.94819259643555	0.40413957834243774	17.15424346923828	nan	10000.0
monomer-300-nr2-run2_result_0	11	MKLKIELIKTEDKEYVKFIIETEEETYEIEISLEEFLEKLEPAFSSPNPVEAIKILEEQLVELYTKIRLEKLKKENKLDPEEEDEIEPVPLAVSLILTAQAISALMKFLSNPEYTKLFAERFPQFTELAKKKYQNEENPSLQLSLLEMLFDAFNEYFIEKMAEWAEKNKNIPKEKIKELLKKMAEIARNASSLENIIEYAKNPEKKASLLNSNSPENKNEMKSIFDVLEKLKEEKFDDDEDFYEVMKAYLELSIEYKYLRLKLYLKELNLNLFDSEEYAEKFKEEELELIENDIFKKEEE	3.527329573258272	0.8787618553902553	73.72181701660156	0.8331063985824585	7.825483322143555	nan	10000.0
monomer-300-nr2-run2_result_0	12	MKLEIKLIETEDKKYVKFIIKTPKKTYEKEITFEEFLEKLKKSFESPDPVEAIKILSEELEELYTEIELEYKLENNEIDPSELNNIEPIPLSIVLILTFSAVSALMDFISNPEYTKIFEEAFPAFTERAKKKYQNEENPSTALALLEELFDALDEYFIEKMAEWAEKNLNIPKEEIKELLSKAAEAARNMRKLENIIEEAKDPSKKASIENTLSEDNKNEAKSLFDIYEKLKKKKFDKYEEFKEVFKAYLELAINYKYLRMKLYNKELNLNLWDSEEWAEKVKQEELELIENSIFESEKE	18.330157381502392	0.2059327898784478	50.57442855834961	0.3817468285560608	18.841236114501953	nan	10000.0
monomer-300-nr2-run2_result_0	13	MKLTIKLEKTEDEEYVVFTLETEEETFVRKISLEEFLERLEPSFSDPDPVKAIEILAKQLEEMYREIRLERLLRRNELPEDQLDDFEPVPLADVLILTAQAISAIMDFLSNEEYNKLFVERFPQFAERAKKKYQNEENPSDALALLEELFDAFSEFFIEKMAEYAEKNLNIPKEKIKEILKKMSEAMRNMSKLENIIEEAKNPNKSASLLNTNSDNVKNEMKSIFDIYEKLKELKFDKYPEFDKVFKEYLLLAAKYKKLRYLLYRKELNLNLKDSEEYAQQIYDKEINLIENDIFKKEEK	3.8374461688769737	0.8748425686025363	75.00115203857422	0.8464552164077759	7.2936110496521	nan	10000.0
monomer-300-nr2-run2_result_0	14	MELKIELIKTEDEEKIKFIIKTEEEEYEIEVSFEEFLEMLKPAFSSPDPVEAIEIIAEQLEKLYREIKLKKLIKEKKLNPEELDDFEPVPFATVLILTSQFISALMKMLSNPELTEKFIKAFPQFAELAKKKYKNEEYPSDALALIEMLFDAWNEYFIKKMAEWAEKNLNIPKEKIEEILSKLAEAMKNMSSLKNIIEEAKDPSKSASLENTLSEEVKDEAKSVFDVIKKLEELKFDKYPEFKEIMKSYLELAVEVKYLKMKLYNKELNLNLKDSEKWAEEVKNKELELIENDIFTSKLK	3.7924162435409863	0.8644440222627202	72.13928985595703	0.8203673362731934	8.096898078918457	nan	10000.0
monomer-300-nr2-run2_result_0	15	MKLEIKLIETEDKKYVKFILKTEERTYEIEISLEEFLEFLKPAFSEKDPVKAIEIIAEKLTELYTKIELEYKLENNTLNPEDLDNIEPVPLSKTLILTSSFLSALMDFLSNPEYTKLFAEKFPEFTKQALEKYQNEENPSLALALLEMLFDAFNEYYIEKMAEWAEKNLNIPKEKIKEILSKAAEAARNMTSLDNIIEEAKDPSKSASLLNTNSEENKEEDKSLFDIYKRLKKLNFDKYPEFDEVFKSYLEFAVNYKYLKMKLYNELLNLNIKDSEKWAEEVKEKELKLIENDIFTSEKE	2.0766702252255675	0.9393361482283452	77.42362976074219	0.866654634475708	6.430156707763672	nan	10000.0
monomer-300-nr2-run2_result_0	16	MELEIELIRTPDEEYIKYIIKTPKKTYEIRETLEEFLERLRPSFSQPDPVEAIRILAEQLEELYREIILEELKELNLLDPNEEDNFVPVPFATVMILTASAIKALMKLLADPEYTKRFAEAFPEFTAQAKEKYQNEEYPSLALSLLEALKDAFHEFFIEEMAKWAEKNLNIPKEEIKEILSKYAEISKNMSKLENIKEEAKNPEKSASLTNNNSEKNKNEMKSLFDVYKKLKELKFDNYPEFDEVFKALAELDIEYKYLRYLLYNKELNLNLKDSEEWAKEIKEKELELLENEIFKKEEK	3.8962706670376734	0.8529047525649205	76.5654525756836	0.8545699119567871	6.7911248207092285	nan	10000.0
monomer-300-nr2-run2_result_0	17	MELKIELIETEDKKYIKFILKTEEKTYEKEVTYEEFLEMLKPSFSSPDPVEAIKILQKQLEEFYIEIRLEEAKEKNELPEDKLDEIEPLPFSVSLILTAEAISALMKFLSNPEYNEIFIKEFPKMAEIAKKKYQNKENPSDALAMMELLLDAFDKFFIEEMAEYAEKNLNIPKEKIKEVLEKASKIIRNMTSLENIKKEAEDPSKSASLLNNNSEKEKNKDKSVFDVYNTLKKLKFDNDPDFEKVFKSYLKLAVEYKYLKLLLYRKELNLNLYDSEEYAEEVKKKELEIIENDIFKKDKK	17.18634261737935	0.28396223650792934	62.506229400634766	0.5116535425186157	16.024446487426758	nan	10000.0
monomer-300-nr2-run2_result_0	18	MKLEIELIKTEDEEKVKFILETEEKKYVKEISFEEFLEFLKPAFDQENPVEAIKILNEKLVEFYQEIILEEKIENNELDPNELDNIEPVPLAVSLILTAQFLSALMKFLSDPELTEKFVKAFPNFAKRAKEKYQNEEFPSTAIALLMELFDAFSEYFIEEMAKWAEENLNIPPEKIKEVLTKLAEIMKNMIKKKNIIEEAKNPNNPSSLKNTNSSENKNEMKSAFDVYKKLKELKFENFPEFDEVFKSILEFAVELKYLMYKLYLKEENLNLYDSEKYAEEKKEEELKLIEEDIFKKDLE	3.8069352468930826	0.8566243553400356	76.20050048828125	0.8473573923110962	6.985746383666992	nan	10000.0
monomer-300-nr2-run2_result_0	19	MELKIELIKTEDKEYVKFIIKTPEETYEKEITLEEFLEFLEESFSDPDLVKAIEIINKKLEELYTEIILEKLKKENKLKEDELDNIEPIPLAISLILLSSFLSALMEFLSNPEYTKLFIERFPQFTEQAKKKYQNEEYPSDRLALIMALFDAYNKYFIDKMAEWAEKNLNIPKEKIKEILSNIAKAAKNMIKLENIIKEAKDPKKKASLENTNSEKNKNKNKSIFDSYNELKKLKFENDELFDEVFKSYLLFAAKVKKLMILEYLKELNLNLKDSEKWAEEIYNNEINKIENDIFTKDKE	2.8998750628909935	0.9034337210386364	77.3010025024414	0.8371652364730835	6.807201862335205	nan	10000.0
monomer-300-nr2-run2_result_0	20	MKLEIKLIETEDKEYVKFIIKTPEEEYVIEISLEEFLEKLKPAFDQEDPVEAIKILNEYLVELYREIELKKLLENNELKEDELDNFPEVPLAISLILTSSFISALADFLSNPKYTKIFAEKFPNFTKRAKEKYQNEKYPSLQTALIMELFDAWSEYFKEKMAEYFEKNYNIPKEKIKEILSKASEAARNAISLDNIIKEAKDPSKSSSLTNSNSENNKNESKSLFDIYEKLKKLKFENDEDFKEIFKSYLELVAKYKYLMYLLYNKELNLNLKDSEEYAKEIYNKEIELIENNIFKSKEK	1.8754004625207803	0.9386989237419273	78.57121276855469	0.8635811805725098	6.045004844665527	nan	10000.0
monomer-300-nr2-run2_result_0	21	MKLKIELIKTEEEEYVKFIIETPERTYERVISLEEFLEFLKPAFDQDDLVEAVRIIAEKLEELYREIRLEEKLERNELDPEELDDFEPVPWATVLILTASFLKALLKFISDEEYAKLFIERFPNFAEIAKKKFQNEENPSDQLALMEALAEAFHEYFIEEMAEYAEKHLNIPKEVIKEKLKKLAETVKNMISLENIIEEAKNPEKSSSLLNTNSESNKNEAKSAFDIYEELKKLKFDKYPEFDEVFKAYLEFAIELKYLKMKLYKKELNLNIKDSDEWAKEVKEKELELIENDIFTKEKE	1.9206300519016648	0.9462749427634861	74.02403259277344	0.840827226638794	7.582817554473877	nan	10000.0
monomer-300-nr2-run2_result_0	22	MELRIRLVRTPDEEYVEFILETEERTIVRRISLDEFLARLRPVFDQPDPVEAVRLLQKMLEEEYVEIRLEERLERNELKPEELDDIEPVPFATSLILLASALSALMRWLADPELNARFVAAFPAFAERAKAKYQNEEVPSDALALLEELADAFDQYFIEKMAEWAEKNLNIPKEKIKELLSKLAEAVRNMRSRKAILEEAKNPEKKASLLNTNSEDVKDKYKSAFDVYKALKELNFDKYPEFDEVFKAYLLYAVDLKYLRIQLLRKEENLNIWDSEEWAEEVKEEEIKLIEEKIFTKDKE	18.207502396055723	0.3372877412456467	55.002464294433594	0.47437071800231934	17.42668342590332	nan	10000.0
monomer-300-nr2-run2_result_0	23	MEIKIELIETEDEEKVKFIIKTPEKTYEIEISLEEFLEKLKPAFSSPDPVEAIEIIAKQLEELLIEIKLKEKKEKKELNPNDLDNIEPLPIAKVLIATAYFISALMEFLSNPKYTELFAQKFPQFTELAKKKYQNEENPSLALALLEMLFDAFDKYFEEKMAEWAEKNKNIPPEKVKELLSKAAEIAKNMRSLKNIIEEAKDPSKSASLENTNSEDNKDEMKSLFDVYEELKKLKFDDDPEFTEVWKAYLKLAAKYKYLRMKLYNKELNLNLFDSEEWAKEVYEKELKLIENSIFTSKLK	3.7469844686482423	0.8780587370288733	76.48348999023438	0.8476641774177551	7.2298688888549805	nan	10000.0
monomer-300-nr2-run2_result_0	24	MKIKIELIETEDEEKIKFIIETEERVFVKEISLEEFLERLKPSFSQDDLVEAIKILNKQIEELLTEIRLELKKERNELDPSELDKIEPIPIAISLIALAEFISAIMKFLSNKKYTELFAKEFPNFTEQAKKKYQNEENPSLALSLIEALFDAFSEYFKEEMAKYAEKNLNIPKEKIKEVLSKASEAAKNMTSLENIIKEAKDPSKSASLKNTLSEENKNEMKSLFDIYNKLKELNFKNDEDFEKVFKSYLLLSIEYKYLKMKLYNEELNLNIFDSEEYAEKKKKEEIELIENDIFKSELK	19.593134188543395	0.22275347544837676	54.71474838256836	0.4394415616989136	15.878158569335938	nan	10000.0
monomer-300-nr2-run2_result_0	25	MELKIEFIETEDKKYVKFILKTEERTYEKIVTYEEFLEMLKPAFSQKDLVEAVKIIQEQLIKMYTEIKLERLKEENKLPEDEEDKIEPVPLSVSLILTAKFIEALMDKLSDPKYTEEFVKAFPEFAKQAKEKYQNEEYPSDALALIEALKDAFDKFFIEEMANYFEKNKNIPKEKIKELLSKLAEIVKNMVKRENIIEEAKDPSKKASLENSNSEKNKDKMKSAFDVIKELYKLNFEDDEEFKEVLKAYLELAIKAKYLRRKLYLKELNLNLYDSDEYAEKIYKEELEKIENNIFKKDEE	3.3527447861253687	0.8825642595964616	73.07677459716797	0.8251371383666992	7.886131763458252	nan	10000.0
monomer-300-nr2-run2_result_0	26	MELKIELIKTEDKEYVKFILKTEEETIEKEITLEEFLERLKPVFSDDDPVKAIKILAEQLEELLQKIILERLIKKKLLDPNELDNIIPVPFSTVMKLTSEFIKALMKFLSIPELTELFAKEFPKFTEIAKKKYQNEEYPSTALALLEALMDAWFEFFKEEFAEYAEKTKNIPKEEIKKILSEIADAIRNMSSLENIIEEAKNPEKPASLRNTNSEKNKNEAKSVFDAIEKLKELKFDDDEDFEEVFKSLLELAIEYKELRIKLYLKELNLNLYDSDKWAKEIKEKELKEIENDIFKKKEE	18.43257961466588	0.30465158223750016	58.965328216552734	0.5668037533760071	14.921664237976074	nan	10000.0
monomer-300-nr2-run2_result_0	27	MKLEIELIETEDKKYVKFILKTEEETIEITITFEEFLEKLKPSFDSDDLVKAIETLSKILTEMYIEIELKRKIEKKELNPDELDKIEPVPFHISLILTSEFLSALMKFLSNPELTEIFAKEFPKFTEKAKKKYQNEENPSTALSLIEALADAFHKFFIEKMAEWAEKNLNIPKEKIKEILNKAAEAVKNMTSLENIIKEAKDPSKSASLKNTNSEKNKNEMKSLFDIYEKLKELKFDNIPEFKEVFKSYLKFAVEIKYLKYKLYNEELNLNLSDSEEDAEKIKEKELKEIENDIFEKDKK	3.6851401732866886	0.8720162411278957	78.5876693725586	0.8644979596138	5.906269550323486	nan	10000.0
monomer-300-nr2-run2_result_0	28	MELKIELIKTEDEEKVKFIIKTEEKTFVKEISLEEFFEMLEPAFSQEDPVEAIKTIAKQLEKMLTEIIKKEKKEKNLLSPDDEDNIEPLPLATVLIATAQFLKALMRFLSNPEYNKLFIERFPNIAKLAKEKYQNEENPSDALALLELLKDAFDKYYIETMAEYFEKNYNIPKEKIKEILSKAAEASRNASKLSNLKKEAADPSKSASLKNTNSEENKNKAKSLFDIYEELKKLKFDKDPDFKEVFKAYLEFSVEYKYLRLLLYRKELNLNLWDSEEYAKEFKEKELKEIEEEIFKKEEK	9.318150469033817	0.7086185497201921	66.5926742553711	0.7057497501373291	11.621537208557129	nan	10000.0
monomer-300-nr2-run2_result_0	29	MKIEIKLIETEDEEYVEFIIKTEEETIVKKITLEEFLERLKPAFSQPNPVEALKILNEQITEMLVEIRLERKLKENELDPEELDKIEPVPLATSLIALSSFVSALMRFLADPEYTERFAKEFPQFTEQALKKYQNEEVPSLALALLETLFDAFHEYFIEELAKWAEENLNIPKEEIKEILSKIAEMAKNMVSRKNLEEYAKNPEKSPSIENTNSEENKDEMKSIFDAIKKLKELKFDKFPEFEEVIKSYLLLISEYARLRMLLYRKELNLNLFDSEEFANEFYEKQIKLIENDIFTSEKK	17.24573518932396	0.21875284163321548	58.78032684326172	0.5250622630119324	15.408632278442383	nan	10000.0
monomer-300-nr2-run2_result_0	30	MELEIELIETEEEEKVKFILKTPEKTYEIEISLEEFFEKLKPSFDSPDPVEAIKILAEQLEEMYTEIKLKEKLENNELNPDELDNIEPIPLATVLILTAQALSALMKFLSDEKYAKLFAERFPNFTKLAKEKYQNEEYPSLRISLIMALFDAFNKYYIETMADYAEKNKNIPKEKIKEILTKMAEAAKNMISRENLIKEAKNPKEKASLENTNSKENKNEMKSLFDILDKLKELKFEDDPDFYEVFKAYLLFAIEVKYLMYKLYNEELNLNLKDSEKYAEEIKKKEIELIENKIFKEKEK	3.091926725943519	0.8995934963968581	75.11222076416016	0.8461964130401611	7.20503044128418	nan	10000.0
monomer-300-nr2-run2_result_0	31	MKLEIKLIKTEDEEYVKFIIETPLAKFEKEVTFEEFLEMLKPAFSDPDPVKAVKIINEQLEELYREIILNLLKKLNLLPEDQLDNFVPVPLAVSLILTNSFISALMKFLSNPELAERFAKAFPEFTKLAKEKFQNEENPSLRLALIEMLFEANSEYLKETLAEWAEKNKKIPKEKIIELLSKFSEIARNMTKLKNIEKEAKDPSKSASLENSNSDKVKDKYKSFFDVYKELKKLKFDDDEDFKELFKSIMELAVEVYYLKYKLYKEELNLNLSDSDEDAEKLKEKELEKIENDIFESEKE	19.649523846449696	0.24018427154660457	62.61085510253906	0.5811455249786377	12.313941955566406	nan	10000.0
monomer-300-nr2-run2_result_1	0	EEKEKEIKEKIEEAKKLYEEFKKKLDEALSSENSASLEELIKEFKEFLEKDFPLEASEYKLEAVKYFFEKAKKLYEEYLELYKSLPPELKKILPLPSWEEIAKYLLEVFELVYKALVDLIIKYRQALEYLEQEEKLKQALEEHEKLKKENRPDELESLEEILAKYKAKYDKYNQSPYDNEESKEFYKEMEKFLEIAYKAFKENDKSDNLEEAIKKVKEEFKKLPWVKKYKDEKLEEVLFYLTVALAIAKYAYEKTLKESKSSDELTPEHEKLFKLAIELLEKALEKFEEWYKEVKKKIFS	1.7342205065263094	0.9452112937527827	74.96993255615234	0.8049283027648926	8.814922332763672	nan	10000.0
monomer-300-nr2-run2_result_1	1	EEKKKEIEKKIEEAKKLYEEFKKWFEEALSSPNSASLEELIEKFKEFAKKDFPLEALEYKLEAVKFFFEEVEKLYKEWLEKYKSLTPEERKSLDLPPFTEIAKFLLKAMEIIRETLFDITIKLLQAEEYLEAKEKYEKELKEYEELKKENRPDKLKSLEEIEEENKAKFDKYNQSPYDNPWSKKLKEELEELEKEAYELFKKYEDSDDLEKALKEFEEKFKEREWVKKYKDKELEEILFKLIAALAIAKYAYELTEKKSKSSDEPTEEIIELFEKALELAREALEKFEEWYKKKKKKIFS	1.9264790237092644	0.9356593238948164	76.39334869384766	0.8308748006820679	7.139126300811768	nan	10000.0
monomer-300-nr2-run2_result_1	2	AKKEEELKKQIEEAKKEYEEFKEWFEKALTSPNAASLEELIERFREFLKKDFPLEALEYKLEAAKFFFEKAKELYEEYLALYKSLPPEERKSLPLPPWTEIAKFLLEVFELIEEEIINIIIRILQAKEALEQEKKLKEELEKYEKLKKEKREDELKSLEEILKELKIKYNKYDQDPFDNEWSKEFKKEMEKLKEIAIKIFEENKDSDNLEEALKKFKEEFEKSEFVKKYKDKELNEVLFKLISALAIAKVAYKKTLEESKSSDELTPEQVELFELALKELEEALELFEELFKKWKKEIES	2.2246258215126047	0.9153063809212599	81.5595703125	0.8740955591201782	5.6866254806518555	nan	10000.0
monomer-300-nr2-run2_result_1	3	EEEKKKREKKIEEAKKLYEEFKKWLEKALSEENSASYEELIKKFKEFSNKDFPLEALEYELEAAKFFFEKAKKLYEEYKELYESLPPELRKHLPLPSWKEIAKFALDVFEIITETILKIIIKIEQAKIYLETKKEYEKALEEYEKLKKEKKEDKLPSLEEIKEKYKAPFDPYSQSPFDNEYSKKLKEEFDKLLETAYKLFKENEDSDNLEEALEKFKEEFKKQPWVKENKDEEKEEVLFLLIAALAIAKVAYEKVEEESKSSDEPTPEWIELFDRAFELLEEALEKFEEWFKKEKEYITS	2.2790153665292445	0.9167957464522709	78.90870666503906	0.8700644969940186	6.442209243774414	nan	10000.0
monomer-300-nr2-run2_result_1	4	EKEEEERKKKIEEAKKEYEEFKKWLDEALNKENSASLEEIIKKTKEFLKRDFPLEALEYKLEAAKYFFEKVEELYKEYLKKYEELKPEELKSEDLPSPLEIAKFLLDSFKLIYEEIVDILIKLRQAEEYLESEKELEEALKKYEELLKANRPDELPSLEEILEKYKPKYDKYNQSPFDSPEPKKFKEEIDKLLEIAYKLFKENDDSDDLEKALEEFKKEFEKLEWVKEYKNEKENEVLFKLIAAYAIAKYAYEKTEEESKSSDKLTPEHKELFEKALELLKEALEKFEEYFKEKKKKIFS	2.0090262435409234	0.9360066332089155	76.21739196777344	0.8411921262741089	7.454727649688721	nan	10000.0
monomer-300-nr2-run2_result_1	5	KKFEEELEKKIKEAEKKYKEWKKWFEEALTSPNSASLEELIEKFKEFSNIDFPLEALDYKLEAVKYFFEKVKKLYEEYLKKYKSLPPEKLKSEDLPSWEELAKFLLEAMEIIFNTLVDIILKLLQAKEYLEAKEKYEEALRKHEELKAENRPDELLSEEEIEEKYKAKYNKYNQSPFDNPESREWYEEIKKLLEKAYEIFKKYENEEEFEKALEEFKEEFEKTPFVKKYKDKELDKVLFLLIAALAVAKYAYEKTKEESKSSDELTEEHEELFRKAIELAEKALEEFEKLYKKWKKEIFS	1.7043672871326896	0.9480655326247921	77.86995697021484	0.8528430461883545	6.69765567779541	nan	10000.0
monomer-300-nr2-run2_result_1	6	SEEEKKREEAIKKAKEEYEKWKKEFDEALSSPNSASLEELIKKFKEFANREYPLEASEYKLEAVKYFFEKAEELYKKWLKLYESLPPELLKELDFPKPEEIAKFLLDVFEIIYNTLLELTIKYLQAKIYKETEKKYKEALEKHEKLLKEKREDEIKSLEEIKEEYKAPFNKYDQSPFDNEWSKEFYEEMQKLLEEAIKLFKENKDSDNLEEAIKKAKEKFEENPWVKEYKDPELNEVLFLLILALAVAKVAYELTLEEMKSSDEVTPKIKELFDLAIKLAKEALEKYEELYKKWKKEIFS	2.359107422530709	0.9123336961454414	77.25576782226562	0.8379947543144226	7.1561102867126465	nan	10000.0
monomer-300-nr2-run2_result_1	7	MEKEKKIKEAIEEAKKKYEEFKKWLDKALSEENAASLEEIIEKFEEFSKIDFPLEALDYKIEAVKYFFEKAKELYEKWLERYESLSPEELKTEDLPSPVEIAEFLLKVFEIVRDTIIDIIIRLRQALEYLEAEKARAEALARREALEAANRPDEIPSREEIEAAYKAKYDPYSQSPYDNEESKKFKEEIEKAIKKAIELFEKYKDEDELEKALEEFKKYFEELEWVKEYKDEKLNEILFLLIAAYAIAEVAYKKTKEESKSTDEVTPEIKELFDKAIELLEEALKKFEEYYKEQKKKILA	1.9350208254853718	0.936956335692787	79.66470336914062	0.8622756600379944	6.364675045013428	nan	10000.0
monomer-300-nr2-run2_result_1	8	EEKKKEIEEKIKEAEEEYKKWKEEFDKALSTPNSASWEELIEKTREFMKKDFPLEALKYKIEAVEYFFEKVKEEYLKYLELYKSLPEEEKKNIDLPSPLEIAKFLLESFKIIFETLVDIILKLLNALETQAAEEALAAALAAHAALAAANRPDRLPSLAEILAAHKAKYNKYDQSPFDNEESKKRYEEIKKLLEIAKELFKKNKNSNNLKKAIEEFKKKFEESEWVKEHKDEELNEVLFYLIVALAIAEYAYELTKEKMKESDELTPEIEKLFELALEYLEKALKLFKEYFEKEYKKITA	1.805760328257134	0.9514206066267102	77.01982879638672	0.8460029363632202	7.3546576499938965	nan	10000.0
monomer-300-nr2-run2_result_1	9	EEKKKELEKKIEEAKKEYEEFKKWLDEALSKPNSASLEEIIEKFKEFLNKDFPIEALEYKLEAVKYFFKKAKELYEKYLELRKSLKPEELKSLDLPPWTEIAEFLLKVFELIFDALIDITIKLLNALIAKKAEEKYKEALKKHEELKKANRPDELESEEEIKEKYKSPVNIYNQSPYDNEFSKKIKKEFEKLLEEAIKLFKEYRDEDELEKALEEFKKIFEKTELVKEYKDPELNEVLFLLIAAYAIAKVAYEKTLEESKSSDELTEEQEKLFKLALEYAEKALEKFEKLYKKYKKEIFS	1.3890220478838626	0.964660549242058	79.44393157958984	0.8597937822341919	6.467937469482422	nan	10000.0
monomer-300-nr2-run2_result_1	10	EKEKEELEKKIKEAKELYEKFKKEFEEALSSPNAASYKELIEKFKKFMETDFPLEASDLKLEAAKFFFEKAEEEYKKWLELYKSLTEEEKKKLPLPSAEEIAEYLYNVADIVYNTLTELILRMLQALEYLETEKKLKEALEKHEKLKKEKREDELKSEEEILEEYKAPFDAYSQSPFDNEWSKEFREELEKLLEKAIELFKENKDSDDLEKALKEFKEIFEKQEWVKKYKDEELKKVLFYLIAAKAIAEVALEKVKEESKSSDEITPEHEKLFELSLELLKKALELFEELYEKWKEKIFS	2.1861269103851333	0.919934648544917	76.68085479736328	0.8263047933578491	7.296941757202148	nan	10000.0
monomer-300-nr2-run2_result_1	11	EEEAAARAAAVAEARAAYEEYRAWLERALTEPDAASLEEIIARAREFLERDVPLEASDLLLEAVRELFAAAKALYEEWLALRESLTPEERRTLPLPPPTELARFLNAVMELVFDALVRLLIRYRNALRYLEAQEAYEAALKRHEELKAAKREDELPSLEEIEAKYKAPVNAYDQDPFDNEWSREFEKTIKELLEKAYKLFKENEDSDNLEEAIKEFEKIFKENPLVKERQDPEEEEILFLFITARAIARYALEKTEKESKSTDELTPEQVELFRLALEYAEKALEKFEEWHKKVKERIFA	1.6805495505539894	0.9539597511493741	80.43312072753906	0.8605371713638306	6.005890846252441	nan	10000.0
monomer-300-nr2-run2_result_1	12	AEREKRLAEQIAEAEREYEEFKKEFEEALSSPNAASYEELIERFREFAARDYPLEALEYKLEAVKFFFEAAKKLYEEWLARYKSLKPEELETEDFPPPTEIAEFLLQVFEIVSETLLDLLIRLRQAREYLETQKKYEEALAEHRRLLEEKREDKLLSLEEIKEKYKAPYDAYNQSPFDNPESVEWKKIYEELIEKAYELFKENKNSDNLEEAIEKFKKIFEETPWVKKYKDPKRDEILFYLIVALAIAKYAYDLTKEKSKSTDELTPEIEELFKLALEYLEKALELFEEYFKEEKKKILA	2.1230756495888805	0.9148899851845166	77.450439453125	0.83695387840271	7.181026458740234	nan	10000.0
monomer-300-nr2-run2_result_1	13	EEKEEEIKKKIEEAKKLYEEFKKELEEALTKENSATWEEIIEKTKEFMEKDFPLEALDYKLEAAKFFFEKVKKEYKEYLELYKSLPPEEKKNIDLPSWEEIAKYLLEAAEIIYNTLTDLILKLRNAEIYLKKKKEYEKALKEHEELKKEKREDKLLSLEEIEEKYKAPFNPYDQSPYDNEYSKKFKKELEELEEIAYKIFKEYDDSDELEKALEELKKKFEELESVKKYNDPEENEVLFLLIAALAIAKYAYDKTKEESKSSDELTPEIEKLFEESLKLLEEALEKFEEYFKKKKKEIFS	1.9156045398537247	0.9294557973427798	79.8775405883789	0.8725739121437073	6.073336124420166	nan	10000.0
monomer-300-nr2-run2_result_1	14	MEKEEEIKKKIKEAEEKYNEWKKWFDEALSKPNSASLEELIEKFEEFAKIDFPLEAAEYKLEAAKYFFEKAKKLYEEYLKKYEELEPEELKEEDFPKPTEIAKFLLKVFEIIYKTLVELILKYLQALIAKKAEEELAEALAEHARLLAERRPDELKSLEEILAEHEIPFNPYDQSPFDNEFSKKFEKEIEELLEKAYKLLKENSDSEDLEKAKEEFEEEFKKNELVKKFKDEELNEILFHLIYALAVAKVAYEKTLKESKFSDELTEEQKKLFELAIEEAEKALKLFEEWFKKVKKEIES	2.583335219109345	0.9160726167690431	72.87345123291016	0.8064102530479431	8.588883399963379	nan	10000.0
monomer-300-nr2-run2_result_1	15	MAAEAARAEAIAAAEKEYKAFKEWFDKALTTPNAASLEELIEKFREFAARDFPLEALEYRLEAAEYFFEKAKKLYEEWLEKYKSLKPEELKTENFPSPEEIAEFLLKVFEIIFDTLVDDDLRIRQALEALEAAAARAAALAAHAAALAADRPDVLPSLAEIEAAHAAPYDPWSQDPYDNPEARAYKKEIEELIEKAYELFKENDNSDSLEEALEKFKKIFEENPWVKEHPDPERNEVLFYLIAALAVAKYAYEKTLEESKSSDEITPEHVELFDLAIELAEKALKLYRERYEKWKERIFA	2.177042005463792	0.9156684716827309	76.46443939208984	0.8364616632461548	7.202215194702148	nan	10000.0
monomer-300-nr2-run2_result_1	16	AEKEAKLKKQIEEAKKEYEEFKKWFEEALTSENSASLEELIEKFKEFSERDFPLEALEYELEAAKFFFEKVKELYEKYLELYKSLKPEELKNINLPSWKEIAKFLLESFKIIFKTLTKLTIRILQALETLEAEEALAAALARHEELRAANRPDELPSLEEILAEHVAPYDKYSQDPFDNEWSREFEKTLEELLKKAIELFKKNENSDSLEKAIEEFKKIFNEQEWVKKYKDEKLNEVLFLLILALAIAEVAYEKTEEESKSTDELTEKHVELFEKALEYLEKALEKFEELYKEWKKKIEA	1.5997864967435904	0.9602785037226238	77.74995422363281	0.8558403849601746	7.071253299713135	nan	10000.0
monomer-300-nr2-run2_result_1	17	EKEEEERKKKIEEAKKEYEKFKEEMLKARNEENSASYEELIEKFQEFAEKDFPLEASEYKLEAAEFFFKLVEEELEEYLKLYESLPEEELKNIDLPSFLEYAKFLYKAMEIIFNTLVDLDLRIRQALEYLKAEEERKKALEEYEKLKKEKREDKLPSLEEIEEKYKAKYNKYNQSPFDNEESKEYYKEIQKLIEEAIKLFEENKDKDELKEAEEKFLEKFKENPLVKKYKDEKRDEILFYLISALAIAKVALKKAEEESKSSKEISEEIKKLFKLAIEKAKKALEKFKEYYKEEKEKIFS	1.9261437756415234	0.9338021844411325	74.450927734375	0.8107254505157471	7.4784650802612305	nan	10000.0
monomer-300-nr2-run2_result_1	18	AAAAAARAAAIAAARAAWEAFKAEFDAALSAPNAASLDELIARAREFLQQDFPLEALDLKLEAVKYLFKAFKELYEKYLELRKSLKPEEKKNINLPSPVELAEALYKVFELVFDALLDITLRLLQAEEYLEAEERREEALAEHERLKAENRPDELLSLEEIEKRLVAPVRADDQSPYDNERSRELRKIFEKAIETAIKIFKENENSDKLEEAIKKFKEEFEKLPWVKEHKDEELEKVLFLLITAYAIAKVALEKTKEKSKSSDELTPEIEELFKKAFEYLEKALEEFEKYYKKRKERIFA	2.4263725579288526	0.8975241233483192	77.52223205566406	0.834263801574707	6.9075117111206055	nan	10000.0
monomer-300-nr2-run2_result_1	19	EEFEKKLEEEKKKAKEEYEKFKEWLDKALSSENAASLKELIEEFKKFAEKKYPLEALEYKLEAAEYFFEKAEKLYKEYLEKYKKLKPEEKKSLNLPSWEEIAEFLYEVFKIIADTLIDITLRVLQAEETLEAEKKLKEALEEHERLREENRPDELKSLEEILEEYKAPFNKYDQSPYDNEWSKEFKKEIEKLIEKAYELLKENDDKENLEEAEKKFKEEFEKTEWVKKYKDPELDEVLFLTIYALAIAKYALEKTKEVSKSTDEITPEIIKLFEEAIKKAKEALEKFKKWFEKQKKKIFS	1.7830279624219711	0.9421118448174595	78.89948272705078	0.8612143993377686	6.274096488952637	nan	10000.0
monomer-300-nr2-run2_result_1	20	KKKEEEEEKKIKEAEKEYEEFKKWFKEALSKENSASYEELIKKFEEFAKKDYPLEALEYKLEAVEFFFEEVEKLYEEYLEKYKKLKPEELKNEDLPSWTEIAKFLLDAFKIIYDTLLDLLIKIENALIYLEKEKELKEALEKHEKLKKENRPDELKSLEEILAEHKAPVNKYDQSPYDNEYSKEIKKNAEELLEIAYEIYKKNENKDNLEEAEKEFEEEFKKNPYVKKYKDEKKEEVLFYFISALAIAKYAYDKTLKESKSSDIPTEEIIKLFKLAIEKAKKALKLFKEWFKKEKEKIFK	1.961999498446137	0.9366187886868631	76.15406036376953	0.8348479270935059	7.55385684967041	nan	10000.0
monomer-300-nr2-run2_result_1	21	SEEEEKRKKKIEEAKKEFEEFKEWLEKALNEPNSASLEEIIEKFKEFAERDFPLEALEYLLEAVEYLFEKAEELYKEWLEKYKSLKPEELEEEDLPSFLEIAEFLLKVAEIIEKAILKIIIKLLQAEEYLEAQKKLEEELAEHEKLRAENRPDELKSLEEILEENKAPFNAYDQSPFDNPWSREFEKKFEELKKIAKKLFKENENSDNLEEALKKFEEEFKKNEWVKKYKDPKLEEILFLLIAALAIAEYAYEKAKELSKSSDEITPEIIELFELSLKYLKEALEKFKEWYKEQKKRIFS	1.614294868151223	0.948144694713817	77.11244201660156	0.8350817561149597	6.989010334014893	nan	10000.0
monomer-300-nr2-run2_result_1	22	SEEEEKREKAIEEARKRYEEFKKWLEEALTSPNAASYEEIIERYREFAKEDFPLEALEYKLEAAKFFFEKVKELYEKYLKLYKELKPEELKDIDLPSWEEIAKFLLEAFKIIFDTVIDIILRLLQALEYKRTQEKLAEALAEHEKLKKEKRPDKLKSLEEILAEYKAPFKADDQSPYDNPWSRKRRKEFEEALKKAKELFKKNKNSNNLEEALKEFKKYFEELPWVKENPDPELNEVLFLLIAALAIAEYAYEKTKEESKYTDEITPEIIKLFEKAIELLEKALEKFEEYYKKVKKEIEA	1.461930969602127	0.9629153400635806	77.29143524169922	0.846881628036499	7.085319519042969	nan	10000.0
monomer-300-nr2-run2_result_1	23	EKEEEERKKKIEEAKKEYEEFKKWLDEALSKENSASYEEIIEKTKEFLEKDVPLEASEYKLEAVKYFFKKVKEKIEEYFKLYESLTPEEKKSLNLPSWEEIAKFLLDAMELIADAIIDLTLKLLQAKIYLEAQKELEKALEEYEKLKKEKREDELPSLEEILKEHVAPYDIYNQSPFDNPFSKKLKEEFEKLEEEAYKLFKENKDSDNLEEALEKFKKKFEENPFYKEYKDEKLYEVLFLTIAALAIAKYAYDLTLEKSKETDEITEEIKELIKKAIELAEKALEKFEELYKEWKKEIFA	2.519055613225855	0.9089056718623741	76.93801879882812	0.8429896831512451	7.222257614135742	nan	10000.0
monomer-300-nr2-run2_result_1	24	MEEEEKRKKKIEEAKKLFEEFKKEFDEALSSKNAKSFEELIEKFKEFMKKDFPLEAIDYKLEAVEYFFKKAKELYRKYLEKYEKLKPEELKKENFPKWTEIANFLLKVFEIIFETLADIIIRLRNAEIYLEKKKEYEKALKEHEELKKEKKEDKLKSLEEIEKEYKAPVDMYSQSPYDNEKSKEWKKELEKLLEIAYEIFKKYENEDNLEKALEEFEKKFKESPWVKEYKDEEEEKVIFYLIAALAIAKYAKEKVEKESKESDELTEEHKKLFEKAIELLEKALKLFKEYYKKKKEKIFS	2.264774801162264	0.9141969208376649	78.4260025024414	0.8570601344108582	6.523983955383301	nan	10000.0
monomer-300-nr2-run2_result_1	25	EEEEKERKEAIKKAKEEYEKFKKWFEEALSKPNSASYEELIEKFKEFAKKDYPLEAIEYKIEAAEFFFKKAKELYEKYLKLYESLKEEEKKSLDLPSPEEIAEFLLKVADIIFETIADIILKLKQALEYLEAQKKYEEALKEREELKKAKRPDKIKSEEEIKEEYKAKYDPYKQSPYDNEESKKFMEELKKLLEEAYKIFKENDDSENLEKALEEFKKKFEENPWVKKHKDPELDEVLFLLIAAKAIARYAYEKTKEESKESDELTPKHKELFEKAIELLEEALKKFKELYEKWKKEIES	1.357194981077968	0.9601650003401982	78.67227935791016	0.85756516456604	6.291570663452148	nan	10000.0
monomer-300-nr2-run2_result_1	26	MEEEKERKKKIEEAKKEYEAFKEEFEKALTSENSASLEELIKKFKEFAEKDFPLEALEYKLEAAKFFFEKVKKLYKEYKEKYKSLKPEELKSINLKPWTEIAKFLLEAAKIIFDTIIDIILKVENALLYLKKEKEKEKALKEHEELKKEKREDKLKSLEEIEKEYEAPVDKYSQSPYDNELSKKRKEIFEKLLEEAIKLFEEYEDSEELEKALEEFKKIFKEEEWVKENKDEKLEEILFLLIAALAIAIYAYKKTLEESKTSDELSEEIEKLFDLSLELLSEALKKFEEWFKEKKKEIEA	2.066629584418244	0.9298833998291077	77.37005615234375	0.8605004549026489	6.836206436157227	nan	10000.0
monomer-300-nr2-run2_result_1	27	KEEKEKLEKQIEEAKKKYEEFKKELEEALSKPNSASLEELIEKFKEFMNEDFPIEALEYKLEAVEYFFKKAKKLYEEYLEKYKSLTEEEKKTENLPSWLEIAEFLLKVFEIVSDAVLDIILKILNALKALEAEEARAAALAAHAAALAAKRPDVLKSLEQIEAEYVAPVNKYDQSPYDNEENKKRKKEFDELKEEAIKLFKENEDSDELEKAIEEFKEKFKKTPWVKENKDEELEEVLFLLITALAIAEVAYEKTKKEMKSTDELTPEIEKLFKLALEYLEKALKKFKELYEKYKKKIEA	2.246339617831788	0.9149155251946209	75.84306335449219	0.826134204864502	7.84773063659668	nan	10000.0
monomer-300-nr2-run2_result_1	28	EEEKEKLEKKKKEAEEEYNEFKKWLEESLSKENAASYEELIEKFEEFANKDYPLEALEYKLEAVEFFFEKVKKLYEEWLEKYKSKTPEELKEEDIPKWTEIAKFILKAFEIIFKTVVETILRLLQALEYLEAQEARAAAEARYAALKAANRPDELPSPAELEAAHVAPFDPYSQSPFDNEWSREFEKEIKKLIEEAYKLFKENSNSDNLEKALEEFKEKFKKSEFVKKYKDEELNEVLFLFIAALAIAKYAYELTEKESKSSDEPTEKIIELFEKALELAEKALEKFKELFKKWKKRIFA	1.548791686903406	0.9520890694796926	79.0765609741211	0.861687421798706	6.454678535461426	nan	10000.0
monomer-300-nr2-run2_result_1	29	AEEEEKRKKAIEEAKKEYEKFKEEFEKALTSENAASLEELIEKFREFLEKDFPLEALDYRLEAVKYFFEKVKKLYEEYKEKYKKLKPEELKNEDLPKWEEIAEFLLNAFKLVFDALVDIIIRLLQAEDALEAEEALAAALAEWEALRAANRPDRLPSLEEILAAHKAPFDKYSQSPYDNPESRAFRKEVEELLEKAKKLFKENEDSDDLEEAIKKFEEYFKKQPWVKERKDEELDEILFLFITALAIAEVAYEKTKKESKSTDEPTPEIEKLFDLALEYLEKALELFEKYYKKRKERIFS	1.9811890280658595	0.9279338926116226	78.91575622558594	0.8602036237716675	6.657123565673828	nan	10000.0
monomer-300-nr2-run2_result_1	30	EEEEEKLKKQIEEAKKEFEKFKKEFEEALSKENSASLEELIEKFKEFAEKDYPLEALEYKLEAARFFFEKVKELYEEYLKKYESLKPEELKYENLPPWTEIARFLLETMKIIRDTLLDILLRLEQALKAKKAEEEKKEALKKHEELKKKNRPDELDSLEEIEEKYKAPYDKYNQSPYDNEESRRRRAEFEEFLEEAVRLFRENRDSDDLEKAIAEARELFKKRPWVKEEKDPEREEVLFLLTLATAVAEVAYERTEEESKETDEITPEIKELFELALELAEKALEKFEELFKKWKEEIEK	1.7395651508000112	0.9450279877645744	77.12264251708984	0.8467049598693848	6.6067047119140625	nan	10000.0
monomer-300-nr2-run2_result_1	31	EEKEKELKEKVEEAKKLYEEFKKWFKEAVTKENAATYEELIEKFKEFVNKDFPLEASKYLLDSVKFFFELVKKEYEKYLEKYKSLKPEELKSEDLPSWVEYAKFLYDSFKIVFDALVDLDIRIRQAREYLDAEEERKKKLEEHEKLVKEKRPDEIKSLEEIEKETKAKYDPYSQSPYDNEESKKYKEIIEELLKKAYELFKNNEDSDDLEEAIKKFKEEFKKQEWVKEYKDEKREEVLFYLILAYAIAKYALEKTEKLSKESDEITPEIVKLFDLAIEYLEKALELYEEYYKEEEKYIFS	1.2636127648047941	0.9638265844765289	75.20053100585938	0.833713173866272	7.285203456878662	nan	10000.0
monomer-300-nr2-run2_result_2	0	LEKDLFSKNPEDLLFAVELLNDEEMEKALKLLLSDDSEEPDKENNPWYKPFISKLVKVYITYKILKRLYEKTKSEKYKIPSFKELEPELTEEEIELLKKFKEFEDFLESLKDITAKEFVDMLVKAAESKEPPDSELHKLAKTLIKYFYWAYESKIPYFLTLVSLSFIKWFVSKSKFYKELIENFKKFIKAFKAMFEKADDIPENKPKYYIAAKILAEIAIVFIKYLAKKTIEDYDFSEEEKKEIEELAKKSIEEIKKTAYVEPKNEEEAKEVYEKTVETILKNLDEWEKYLKEKNILSKY	2.9157350765005723	0.8987271003974655	76.20361328125	0.8434218168258667	6.904962539672852	nan	10000.0
monomer-300-nr2-run2_result_2	1	LEEKLFSPDPKELLRSVLSLNDEELEEALKLLLSDDEEEPDEENNPFLKPHYSNLVKVYITYYILDKLYKKKKSEKYKIPSIKEMNPNLTEEEIELMKKFIEFKEFLESLKDITAEEFVEKLEKAAESKEPPEDKLHDLAKKLIKYFYEALKSKIPYWLDFVALEFIKFFVSRAKFAKELIELFKRFVKAFPAMFKKADEIKEDEPKEAIAAQILAVLAIEFIKYLADKTIESHDWSEEKKKEIKKLAEDFIKEIKETAFVKPKNEEEAKEVLKKTIETILKKLDELEEYLKKENILSKF	12.423950217617069	0.3564494078026766	56.79627990722656	0.4268662929534912	16.910110473632812	nan	10000.0
monomer-300-nr2-run2_result_2	2	LEEKIFSKDPLKLLQAVRSLNDEELEKLLEMLLDNDEEEEDEENNPFKKPHISNLVRVYITYYILKRLKKKYKSEKYKIPSIKEMEPNLTEEEIELMKKFIEFEEFLESLKDITAKEFVEKLVKAAESTEPPTDNSTELAKKLIKYFYEALKSKIPYFLDLVALEFIDFFVSRAKFAKELIDLFKEFIKAFPAIFKKADEIEEDEPLEAIAAQILATIAKTFISYIADRFIESHDLSEEEKKEIKELAEKHIKKIEETAFKKPKNEEEAKEVLENTIKTILESLEEIEKYLEKKNYLSKY	18.20360838158724	0.21037796811411938	58.23704147338867	0.4380634129047394	16.783714294433594	nan	10000.0
monomer-300-nr2-run2_result_2	3	LEEDLFSPDPEELLFSVLLLNDEELEKAYKLLFKDNEDEEDKENNPWYKPHISKLVKVYITYYILKRLKKKYKSEKYKIPSIKEIEPELSEEEIELLKKLIEFSDYLESLEDISAEEFIKKLKEAAESKKPPTDNLHELAKKLIKYFYFALESKIPYFLELVSLEFIKFFFKKSKFYKEAINNFKEFIKSFKAMFEKADDIKNDKPKYYIAAKILAELAKTFIRYIARKTIESNDFSEEEKKEIKKLAEESIKKIEETAYKEPKNEEEAKEVYENTVKTILEELDKWEKYLKEKNLLSKY	1.947757163675722	0.9337618018468175	75.80697631835938	0.8377688527107239	6.827652931213379	nan	10000.0
monomer-300-nr2-run2_result_2	4	LEKDLFDPDPKKLLSAVYSLSLEEQEKALELLEDEDEEEPDKENNPWYKPHISPLVRAYITYYIRDRLLKATNDPKYALPSFKEIVPELTEEEIKLLEKYKEFKKFLESLKDITAEEFVEELKKAAESTEPTDNNLHELAKKLIKYFYFALESKEPYFLYFVALEFMKFFFDKSEFAKKLIENFKKFVKYFPAMFKKAKDFKDDKPPEQIAAKILATLAKVFIERLAKRTIESNDFSEEKKKEIKEFAEEAIKEIEKTAFVEAKNEEEAKEVLQKAIETILKLLDKFEEYLKKNKLLEKY	20.943912832997302	0.16685327728861488	55.81107711791992	0.4797653555870056	18.22628402709961	nan	10000.0
monomer-300-nr2-run2_result_2	5	LEKDLFSKDPRELLRAVRKLTLEELEEALKLLESDFEEEPDKENNPWYKPHISKLVRAYIIYYIRSRLYEATKDERYKIPSIKEIEPELTEEEIKLLEKWIEFRNFLKSKKDVTLKEFVDEMVKAAESKEPPEDEVHKLAKKLIKYLYEALKSKIPYFDYFVALDLIDFLVSRAKPAKELIDNFKRLVKAFPAIFKKASDIPEDVPKEQIAAKILAILAIEFIRRLADDFIESHDLSEEEKEEIRELAEKAIEKIKETAFVEAKNEEEAKEVYEKAVKTILETLDEWEKYLKEKNYLSKV	3.464164793729989	0.8718733951129815	71.23916625976562	0.7793757915496826	8.067173957824707	nan	10000.0
monomer-300-nr2-run2_result_2	6	LEEKIFSKDPKKLLQAVLSLSDEEQKKLLELLESEDEEEPDKENNPFYSPHISDLVKVFISYYIRKRLYEKTKSEKYKIKSIKELNPNLTEEEIELMKKLIEFDEYLNSLKDMTAEEFVNELVKAAESTKPTTDNTHDLAKKLIKYFYEAYKSKIPYFLEFVALLFIKYFVERAKPAKELIELFKKFIESFPAVFKKANDLESDEPKEAIAAHILAVLAKTFFEYLANRYIESHDFSEEKKKKVRELNEKAIKKIEETAFKKPKNEEEAKQILKDTIKTILEELDEWEKFLKEEKILEKY	19.782649769613073	0.18963306774896577	54.02018737792969	0.40074071288108826	18.980003356933594	nan	10000.0
monomer-300-nr2-run2_result_2	7	LEEDLFSKDPEKLLQAVLLLNDEELEKAYKLLFSDDKEEENKENNPFYKPFISPLVRVFIEYYIRKRLYEKTKSEKYKIKSIKEMNPELTEEEIEILKKVIEFDDFLDSLKDVTAKEFVEKLKKAAESTEPPDDDLHELAKKLLSYFYWALKSKIPYLLEIVSLLFMKWFFSKSPFYKESIDLFEEFVKSFPAIFKKADDFESDVPKEYVAAKILAEIAKTFIEYLARETIKSNDFSEEKKKEIQEFAEKAIKKIEETAFVKPKNEAEAKEVLENTIKTILEELKKFKEYLEKENLLSKY	1.7321956300991401	0.9480433524041949	76.891845703125	0.8470476865768433	6.565307140350342	nan	10000.0
monomer-300-nr2-run2_result_2	8	LEEDIFSPNPLELLLAVLRLSDEEREELLKLLLSDFEEEPEEEENPFYKPHISKLVRVFITYYILKRLYEKYKSEKYKIPSIKEIEPELTEEEIEIMEKIIEFENFLNSLKDMTAEEFVAKMEQAAEDKEPPTDNLHDLAKKLIKYFYWALKSKIPYVLDIVSLLFMEWFFSRAEFAEKLIDLFERFIKAFPAVFKKADDIEDDEPKEAIAAQILATIAKTFFRYLARRTIEEHDWSEEEKKEIEELEKKFVEDIDKTALVKPKNDEEAKAVLENTIKTILENLKEWRKYLKERNILSRY	2.3807281669103473	0.9284798769067489	75.81456756591797	0.8446478843688965	7.182592391967773	nan	10000.0
monomer-300-nr2-run2_result_2	9	LEKDIFSKDPKKLLSAVLKLNDEEREELLKKLLSDDEEEEDEENNPWLKPHYSKLVRVFITYYILKRLKEKYNSEKYKIPSIKEIEPELTEEEIKLMEKLIEFEDFLNSLKDISAQEFVDQLVAAAKSTAPPDDNLHDLAKKLIKYFYWAYKSKIPHLLDLVSLLFMKWFFSRAKFDKELIDLFKKFIEAFPAMFKKADDLEEDEPKEAIAAHILATLAKTFIEYLADRFIKDHDLSEEEKKEIKEWAEKAIKEIEKTAFVKPKNEEEAKKVLEKTIETILKLLDEFEKYLKEKKILEKS	18.829080829469444	0.21980292202951734	50.127742767333984	0.39317232370376587	20.247356414794922	nan	10000.0
monomer-300-nr2-run2_result_2	10	LEEKIFSKDPKELLLAVRQLSLEEQEKVLELLLDDDEEEPEEEDNPWYKPYISPLVRVYIIYRILKRLKEAKKSEKYAIPSIKEMEPSLTEEEIKLLEKWIEFENWLDSLKDISAKEFVDKFVAAAESTKPPTDKLHDFAKKLIKYLYEAYKSKIPYWLYFVALSFIDFFVSKAKFAKELIDLFEKFVKAFPAAFKKADDIEDDEPKEQIAAQILATLAIVFIEYLARRFIESHDYSEEEKKEIEEFAKEAIKKIKETAYKKAKNEEEAKKVLQETIETILKELKKFKEFLEKKDYLKKF	18.669794063076516	0.21472467491581285	49.77510452270508	0.44295668601989746	20.179643630981445	nan	10000.0
monomer-300-nr2-run2_result_2	11	LEKDLFDPDPRKLLLAVRQLSLEELEKALELLRSDEEEEPEEEENPWLAPHYSPLVLVYIEYYIRSRLYKATKSEKYKLKSFKEINPELTEEEIELLKKWKEFRDFLESLSDMTAEEFVAELKKAAESTEPPDNNLHELARKLIKYFYWALKSKKPYFLYLVALDFMDFFFSRAKFYKEAIDLFKEFVKYFPAMFKKADDLPEDVPKEYIAAQILAVLAIVFIEYLARRFIESHDLSEEEKEEIEKLAKEHIEKIKKTAFVKPKNEEEAKEVYENAVKTILESLDEWEKYLKEKNILSKY	19.24166284619534	0.24087787752025894	59.94370651245117	0.49406924843788147	16.624109268188477	nan	10000.0
monomer-300-nr2-run2_result_2	12	LEKDIFSKDPRKLLRAVRKLSLEEQEKLLKLLLSDESEEEDKENNPWNKPHYSKLVKVYIIYEILSRLYKEKKSEKYKIPSIKEINPELTDEEIELMKKYIDFKKFLESLEDITAKEFVDELVKAAEDKKPPTDNTHELAKKLIKYFYEAYESKIPYWLTLVALEFIDFFVKRAKFAKELIDLFKKFVEAFEAIFKKADDIPNDKPKEQIAAKILAEIAIEFIEYLADRFIESHDFSEEEKKEIKELAEKAIEDIKKTALKEAKNEEEAKKILEETKKTILENLDEWKKFLEEKNILSKS	17.726692901038756	0.278255433050428	52.02195358276367	0.36522457003593445	19.845834732055664	nan	10000.0
monomer-300-nr2-run2_result_2	13	LEKDIFSPDPKELLLAVRRLNLEELEEVLKLLRSDFSEEPIKENNPFYSPSISKLVLVYIDYYIRKRLYEETKDEKYKIPSIKEINPELTEEEIEIMKKFIEFEEWLESLKDITAKEFVEKLEAAAKSTSPPTDKSHDLAKKLIKYFYFALESKIPYFEYIVALEFIDWFVSRSKFAEELIENFKKFIKAFPAIFKKADDLKEDKPKEAIAAKILAVLAKVFFEYLARETIESNDFSEEEKKEIEELNKKAIEEIEKTAFVEPKNEEEAKEILKKTIETILKNLDEWEKYLKEKNILSKS	2.1389796544317194	0.9326039410585274	77.9776611328125	0.860962986946106	6.453066825866699	nan	10000.0
monomer-300-nr2-run2_result_2	14	LEKDIFSPDPFELLLAVTRLSLEEQEKFLEMLLSDDSEEPNKENNPFYSPHYSKFVIVYIEYYVRDRLYKATKDPKYALKSIKEYNPELTEEEIELMEKFIEFRNFLESLKDITAKEFVDKLVAAAESTKPPTDNLHDLAKKLIKYFYWALKSKIPYFIYFVALEFMNFFVSKAKFAKELLELFKRFVKAFPAIFKKADDIEEDEPKEQIAAQILAVLAIVLFRYLARRTIEEHDFSEEEKKEIEELNKKAVEEIKKTALVKAKNEEEAKKVLEKTIETILKKLDEWEEYLKEKNILSKF	18.967260122294405	0.2254457295114124	46.980655670166016	0.39229241013526917	20.697792053222656	nan	10000.0
monomer-300-nr2-run2_result_2	15	IEEDIFSKDPEELLFAIYLLNDEELEKVLKMLESDDEEEEEEEDNPWLKPHISNLVKVYIIYYIRKRLKKKYKSEKYKIPSIKEINPELTDEEIELMKKIIEFDNFLESLENISAEEFVKKLEEAAKSKEPPTDNKHELAKKIIKYFYWALKSKKPYVLYIVALEFIKFFMEKAKFDKEAIDLFKKFIKSFPAVFKKADDLEDNEPKEAIAAKILATLAKVFIKYLARETIKKHDFSEEQKKEIEKKAEEAIKKIDETANVKPKNEEEAKKVLENTIKTILEELDKWEKWLEENNLLSKS	15.11431552918301	0.24311279277105957	62.63625717163086	0.5028101205825806	16.365737915039062	nan	10000.0
monomer-300-nr2-run2_result_2	16	LEEDLFSPDPRELLLAVRQLSDEEQEKALKLLEEEDEEEPEEEENPFYAPHISPLVRVYILYYIRSRLKKKTKSEKYEIPSFKEMEPSLSEEEIELLEKWKEFREWLESLKDITAEEFVKKLEEAAESTEPTDNKLHDLAKKLISYLYFALESKIPYFLEFVALDLIDFFVSRAKFAKELMDLFERFVKAFPKIFEKADDIKDNKPKYYIAAQILAEIAKVFFRYLARRTIESHDFSEEEKKEIEELNEKAIKEIDETAFVKPKNEEEAKKVYENTVKTILKNLEEWKEYLEKKKILEKY	2.034649874725442	0.9355393139526348	75.41450500488281	0.8319359421730042	7.192108154296875	nan	10000.0
monomer-300-nr2-run2_result_2	17	LEKDIFDKDPEKLLLAVLKLDLENQEKVLKLLEEDDEEEEDEENNPWNAPHYSKLVKAYIIYYIRKRLYEEKKSEKYKIPSIKEIEPNLSEEEIELLEKFIEFRDFLESLKDITAKEFVDKLVKAAESKEPPDDKVHDLAKKLIKYFVWAYESKIPYFLTLVALEFMDFFIKKSKFAKELIENFKKFVKSFPAVFKKADEIPEEEPKEAIAAHILAEIAIIFIKYLADEFIKKHDLSEEEKKEIKEKAEKFIEEIKKTALKKPKNEKEAKEVLENTIKTILKNLDEWEKFLKEKNYLKKF	2.726009768832759	0.883399432601766	73.2905044555664	0.7806876301765442	8.156535148620605	nan	10000.0
monomer-300-nr2-run2_result_2	18	LEKDLFSKNPEELLFSVLLLNDEEMEEALKLLESDFEEKPDKENNPFYKPHISNLVKVFIYYYIRDRLYKKTKDERYKIPSIKEINPELSEEEIEIWKKIIEFKNFLESLEDISAEEFVEKLVAAAESTEPPTSKLHDLAKKLIKYFVWALESKIPHVLNIVALLFIDFFVKRSKFDKELIENFKKFVKAFPAIFEKADDIKKDEPKEQIAAQILAQIAITFIKYLARKTIEKYDFSEEEKEEIRKWAEEAIEKIKETALVKAKNEEEAKKVYDETIKTILEELDKFEEYLKKRNILSKS	1.9843877178869211	0.9420513266748155	77.81073760986328	0.8733761310577393	6.368535995483398	nan	10000.0
monomer-300-nr2-run2_result_2	19	LEEKLFSKDPEELLFAVYKLNDEEREEALKLLESDNSEEPEEEENPFLAPHISKLVRVYITYNIRSRLYEKYKSEKYKIKSIKEIEPELTEEEIELMKKFIEFKEFLDSLKDMTAEEFVKKMEEAAESTEPPDDDLHDLAKKLISYFYFALKSKIPYFLTLVALEFMKWFFSKAKFAKEAIDLFKRFVKSFPAVFKKADDFEDDEPPEAVAAQILATLAIVFIRYLADEFIESHDLSEEEKKEIKELADEAIKKIKETALKKPKNEEEAKEILENTIKTILEELDKFEKFLEEKDFLKKF	14.0939728396777	0.27270318790998493	52.76466369628906	0.4135160446166992	19.026784896850586	nan	10000.0
monomer-300-nr2-run2_result_2	20	LEKDLFSKDPRKLISAVLSLNLEEKEKALKLLLSDNSEEPDKENNPFYKPHYSNLVKVYITYHILSTLKKETKSKKYEIPSFKELNPELTEEEIKLLEKLKEFKNFLESLKDITAKEFVDKLVEAANSTKPTDDKKHDLAKKLLKYFYEALESKIPYFDYFVASEFIKFFVSKAKFANELIDLFKKFVEAFPAMFKKADDFKDDKPKEAIAAKILAIIAIEFINYLANEFIKSHDFSEKEKEEIKKFAEEAVKKIKETALVEPKNEEEAKEVLEKTIKTILEELEKFKKYLEEKNILKKS	2.3422845977268394	0.9329003679825424	74.21802520751953	0.8193905353546143	7.620677947998047	nan	10000.0
monomer-300-nr2-run2_result_2	21	LEEDLFSKNPKELLLAVYLLNDEELEEALKLLESDDDDEEDKENNPFYKPYISNLVKVYIIYYIRDRLKKKTKSEKYKIPSIKEINPELSEEEIELLKKFIEFREFLESLKDLTAKEFVEKLKEAAESTEDTSDNKHELATKLINYFYEALKSKKEYFLELVSLEFIKFFVSRAKFAKELIDLFKEFVEYFPKVFEKADNLKENEPKYQIAAEILAEIAITFISYLARRFIEEHDFSEEKKKEVEEWAKKAIDEIKKTALVKAKNEEEAKEVYENAIKTILEKLDEFEEYLEKNNILEKY	21.454377256613302	0.14662297370924435	62.03010559082031	0.4745880961418152	16.117389678955078	nan	10000.0
monomer-300-nr2-run2_result_2	22	LEEKIFSKNPEELLQAITKLNLEELEKVLKLLFDDDEDEPNKENNPFYKPYISKLVLVYIYYYIRDKLYKATKSEKYKIPSIKEINPELTDEEIELMKKFIEFKEFLESLKDITAKEFVDKLVEAAESKEPPTDNKHELAKKLIKYFYWAYESKKPYFLDFVSLEFINFFFSKAKFAKELIENFKKFIKAFPAMFKKADDIENDKPKEQIAAHILAQIAKTFIKRLADETIESNDFSEEEKKKIEELAKESIEKIEKTAFVEAKNEEEAKQVLQNAIKTILENLDKWEKYLKENNLLSKV	1.8358705556397854	0.9389088169702756	76.44252014160156	0.8383371829986572	7.297949314117432	nan	10000.0
monomer-300-nr2-run2_result_2	23	LEKDLFDKDPKKLLEAVRRLNLEELEEALKLLESDFDEEPEEEDNPWLAPHYSKLVRVYILYYIRKRLKEATKSEKYAIPSIKEMEPELTEEEIELLEKLIEFEEFLESLKDITAKELVDKFKEAAESKEPTDNDLHELAKKIISYFIFALKSKIPYFLDFVALEFIDFFVKKSKFAKELIELFKEFVEYFEAIFEKADDIEEDEPKYAIAARILAELAKTFISELARRIIESHDFSEKEKEEIKKLNEEFIKKIDETAFVKPKNEEEAKEVLKKTKETILENLDKLEEYLKEKNLLSKV	2.9052339622540497	0.892570132571418	75.80115509033203	0.8415654301643372	6.872391700744629	nan	10000.0
monomer-300-nr2-run2_result_2	24	LEEDLFDPDPRKLLLAVTRLSDEEKEKALKLLLSDEEEEPDEENNPWYKPHISPLVRVYIAYRIRKSLKEKYKSEKYAIPSIKELEPSLTDEEIELMKKHIEFEEFLESLKDITFEEFVNQMKEAAESTEPPEDKKHDLAKKIIKYLYWAYESKIPYFLDLVTLDLMDFLIKNSKFYKELINNFKELVKYFPKIFEKAKEIKEDKPKYAIAAHILAHLAITFIEYLARDFIESHDFSEELKKKVKELAEKFIEEIKKTALVKPKNEEEAKKVLENTIKTILKNLEEWEKFLEENNILSKY	2.993516437839306	0.8929493685131533	73.14881896972656	0.8032829761505127	7.795380592346191	nan	10000.0
monomer-300-nr2-run2_result_2	25	LEEDLFSKDPKELLLSVLSLNDEELEEFLKLLTSDFSENPNKENNPFYSPFISKIVRYFMIYYALKRLKEKTKSEKYAIPSIKEIVPELTEEEIEILEKIIEFEEFLKSLKDITAEEFIEKLVKAAESKEPTDNKLHDLAKKLISYFYWAYESKIPYVLYIVSLLFMKFFVEKAKFAKELIDLFKKFIEAFPAMFKKADNIPSDKPKEYIAAHILAEIAIVFIEYLARRTIESHDWSEEKKEEIRKRAEKAIKEIKETAFVEPKNEEEAKKVLEKTIETILKNLEEWKKWLEENNILSKY	1.804832077974409	0.9460350277331393	72.39273071289062	0.812006950378418	8.20563793182373	nan	10000.0
monomer-300-nr2-run2_result_2	26	LEEKLFSPNPLELLRAVRQLTDEEKEKALELLLDNDEEEPNKENNPWYKPHISNLVKAYIIYYILDDLYKKTKSEKYKIPSFKEINPELSEEDIKLLEKIKEFKEYLESLKDVTAKEFVDKMVAAAEDTEPPTDNKHDLAKKIIKYFRWALESKKPYVLEIVALEFIDWFFSRAKFAKEAIDLFKKFVKAFPAVFKKADDFKDDKPKEAIAAKILATLAKQFIAYLADRLIESHDFSEEEKEEIRALAEKHIKEIEETAYVEPKNEEEAKQVLKNTIETILKNLDEWEEYLESKNILKES	2.4689474149465336	0.9242951911164293	78.75691223144531	0.8728961944580078	6.389396667480469	nan	10000.0
monomer-300-nr2-run2_result_2	27	MEKDLFSKDPEELLEAVLSYNDEELEKALELLESDDEEEEDKENNPFYSPHYSKLVKVFITYYIRKKLYEKTKSEKYKIPSIKEINPELTEKEIELMKKLIEFENFLNSLKDISAKEFVEKFVEAAEDKEPPTSNKHELAKKIIKYFYEALKSKEKYFLTLVALLFIDWFFKKAKFDKEAIELFKKFVKAFPKVFEKADDLEENEPKEYIAAQILAELAKVFIRYLARKTIESHNFSEEEKEEIEKLAKEAIERIEKTADKKPKNEEEAKKILEETIKTILEELEEWEKYLKERKLLEKS	2.772393310963637	0.9195975093009485	77.58662414550781	0.863930881023407	6.59580135345459	nan	10000.0
monomer-300-nr2-run2_result_2	28	LEEALFSPDPRELLRAVRRLTDEEREKALEKLLSKDEEEPKEEDNPWYKPHYSPIVITYITYYLLKRLKEKYKSEKYKIPSIKEINPELTEEEIKLLEKIIEFEEFLESLKDISAQEFVDKLVAAAESKEPTDNNLHELAKKLIKYFYWALKSKIPYVLDIVALLFIDFFVKRSKFAKELIDNFKRFIKAFPKIFKKANDIEKDEPKEQIAAQILAVLAKEFISYLAEETIESHDFSEEEKKEIKEWAEKAIKEIEKTAFVKAKNEEEAKEVLENTIKTILEKLDEFEEYLKKKNILSKY	20.747197042953257	0.1810592203878682	54.2083625793457	0.4440158009529114	18.676712036132812	nan	10000.0
monomer-300-nr2-run2_result_2	29	LEKDIFSKDPVELLFSVLKLSLEEQEKLLKLLYSDFSEKPKKENNPFYKPYISKLVRAYIYYYILSRLKKATKSKKYEIPSIKEIEPELTEEEIELLKKLIEFDKFLESLKDISAKEFVDKLEAAAKSTEPPTSKLHDLAKKLIKYFYFAYESKIPYFLELVALSFIEWFMKNSKFYKESISLFKKFVKSFPAIFKKADELKKDEPKEAIAAQILAVIAKTFIRYLADEFIKSHDFSEEEKKEIRELAEKFIKEIDKTAFVKPKNEEEAKEVLKKTIETILKNLEEWEKYLKEKKILDKY	1.5103715664208741	0.9541703654687788	75.16744232177734	0.8388767242431641	7.085033893585205	nan	10000.0
monomer-300-nr2-run2_result_2	30	LEEKLFDKNPFKLLLAVYKLNLEEQEKALKLLLSDNSEKPDKENNPWYKPHYNNLVKVYITYYILSRLYKEKKSEKYKIPSIKEMNPELTEEEIELLKKFIEFREFLESLKDITAEEFIKKLVEAAESKEPTTDKKHDLAKKLIKYFYEALKSKVPYFLYFVALEFMDFFVKKAKFAKELIELFKKFVESFPKIFEKADEIKDDKPKEAIAAEILATLAIVFISYLADETIESNDFSEEEKKEIKEFAEKAIEEIKKTALKKPKNEEEAKKVLEETKETILKTLDEWEKYLEEKNILSKY	2.6583431323055486	0.9154617921800423	74.23075103759766	0.8226150870323181	7.077066898345947	nan	10000.0
monomer-300-nr2-run2_result_2	31	LEKDLFSPDPKELLEAVRRLSLEEKEEVLKRLMSDFDEKPDKENNPWYQPHYDKLVRVYIKYRILKDLKEATNSEKYKIPSIKELEPELTDEEIELLEKWIEFSEFLESLKDVTAQEFVDKLVEAAESKEPPTDELHELAKKLISYLYWALKSKIPHFLYLVALDLMDWFVERSPFALPLIENFERFVKSFPAVFEKADELPSKEPKEAIAAEILATLAIVFIRTLARRTIEENDFSEEEKEEIRELAEKAIKEIEKTALVKPKNEEEAKEVLEKTIETILKNLKEWRKYLEERNLLSRS	3.8064519330928106	0.8577895141113087	71.85496520996094	0.7906944751739502	8.638018608093262	nan	10000.0
monomer-300-nr2-run2_result_3	0	SFLEEFKKSNPFYKKYEEWKKKHKDDPIWQDFAKAFDTFYDIIAEELKENKDKYEKDPEKMWEEFLNDPENHEKVMKKLKEAFTVPDSPLAKALIKLFQDKEKAEEALKKIYEWNEKELFQKYFVPLLIDAFEQYAKEHDDALETLFKVAKFVLEYIDKYPDRPLFTKEDIERLKKVLEKAYEIWKKRFEEKSKEEDEEKLKEKWNTFIKYAELKMYFTQRIAEPDKNYATSDEPNFSEEAIKTFLEELDKFDAPIPPATEESIKTLEKLIASVEALPETPERKEILARLKALLEAAKTK	1.6812766300134845	0.9462939818006774	75.47416687011719	0.8164399862289429	7.017514705657959	nan	10000.0
monomer-300-nr2-run2_result_3	1	AFLEEFRARTPAFAAYRAWQAEHADDPLWQRLAAAFDAFFELIAEELRERLDEYEEDPERVWEEFLNDPEAQARLQARLDAAFTQPNSPLRQALIELFLDPEAAEAFLTRLADWDLLELFRQYFVPLVIKAFEQYAEEEEDALERLFKFARWALEYWDRHPDRPLFTLEQLKELKEVLEKAWEIWKKRFEEKSKEEDEKYLQEEWNTFIKYAELIMYFEERLANPDKNYATSDEPNLSKEALDVFFEELKKYKAPIPPASEESIKILEKVLASLKALPETEELKKKIKEIEELLKAAKEK	2.3066709416515683	0.9119477863773273	73.03095245361328	0.7808555364608765	8.257757186889648	nan	10000.0
monomer-300-nr2-run2_result_3	2	DFLEEFKKSTPAFAEFEKWAEEHKDDPLWQDFVKAFETFFNIIAEEFKENKDKYEKDPEEAWKKFLESPEFQKKVTEKLKEAFTKPNSPLAKALIDLFLDKEKAEEVLSKIYDWNLEELFRKYFIPLVIDAFKEYAKREKDALDKLFKFAEWVLEYIDKHPDRPLFTLEQIKKLKEVLDEAYEYWKKRFEEESKEDDEKYDQEYWNTFIKYAELRTYFTERIENPDKNYATSDEPNFSEKALDTFFEELDKYDRPIPPASEEAIKFLERVKASLEALPKTPEREERLKKIKELLEAAKTK	1.538307450780397	0.952583346263296	77.12062072753906	0.8374409675598145	6.7123637199401855	nan	10000.0
monomer-300-nr2-run2_result_3	3	EEKKAFKEANPFYKKYEEWKKEHKDDPIYQDFYKAFDKFFDIIYEELKERKEEYEEDPEEMLKKALEDPEFQKKVQEKLDEAFTKPNSPYAKALIDLFLDEEKAEEVVTKIADWNQLELFRKFFVPLIINAFKEYAKENEDALEKLFKVAKWALEYIDKHPDRPLFTLEDLKRLKKVLEEAYEIYLKRFEEKSKEESEEYDIELWNTHIKYAELKTYFTERLENPDKNFATSKEPNLSEKALETFEKEISKFKKPIPPASEESIKFLQKVIDSIKAQPKTEEKEKKLAFYEKLLEEAKTK	1.3931284181098242	0.958031367801755	77.4520492553711	0.8406410217285156	6.721845626831055	nan	10000.0
monomer-300-nr2-run2_result_3	4	SFKKEMKEKLPFWKAFEAYWEEHKDDPIWQKLKAAFEAFFDIIIDQFKENKDKYEKDFEEALKKFLNDPENQKKVQAALDAAFTQPNSPLAQALIDAFLDEKLAEEFIDFIIDSNQKELFTQYFIPLLLKAFEQYAKENDDALEVLFKVAEWLLKYIDKHPDKPYVTKEQIKKALEVLEKAYKIWKERYEKKSKEKDEEYDQKYYNTFIKYAKLKMYFVERLANPEKNYATSKEPNFSEEALETFEKEISKYKKPIPPASKESIEFLEKVIASLEALPKTPEKEKKLAKYKELLEAAKTK	3.4819739487495878	0.801879934572328	75.07843017578125	0.8005501627922058	7.1842780113220215	nan	10000.0
monomer-300-nr2-run2_result_3	5	AAKEAFRAANPAYAAYDAWKAEHADDPLWQAAAAAFDAFFDIIYEEFQARKDQYEPDPAQMWEAFLNDPEAQAAVLAKLKEAFTKPDSPLAQALIDLFLDEEKAREFLDKLYDWNQSELVRQFLIPLILAAAREYAKRHDDALETLLKITNFILKYRDEHPDRPLFTIEQIKEAKKVLDEAYEIWKERYEKESKKEDEKYLQEYYNLFIKYAETKMYFTERIENPEKNFATSDEPNFSEEAIETFKEELKKYKAPIPKASEESIKILEKVIASIKAQEPTEEKEKLLKEFEELLEAAKTK	1.4031549827450382	0.9628514079370882	79.19358825683594	0.8345102071762085	5.917602062225342	nan	10000.0
monomer-300-nr2-run2_result_3	6	DFEKEFKESNPFWKAYEAYKEKHKDDPLWQKAYAAMDEFYKLFIEELKENIDKYEKDKEKMLEEFLNDPENHEKLTKKLDEAFTQPDSPLQQALIDLFLDREKAEEFIDFIADSNELELFRKYFVPLVIAAFREEAKRNDDALDRLLVFADWALRYIDRHPDKPYFTPEQIAELKKALEEAYEIWKKRYEEKKKEESEKYDQEYWNTHIKVAETLTKFTERLANPDRNVATSDAPNLSQEAIDTFLKELAKYKKPVPPASEEAIAFLEKVLASLEALPPTPELEERIARIRELLEKARTL	3.017299594588828	0.8619813246790561	70.3644027709961	0.7263292074203491	9.356976509094238	nan	10000.0
monomer-300-nr2-run2_result_3	7	SFREEFRESRPFMKAFEKWAEEHKDDPIWQAAVKAFKTFLDIIIEEYEKRKDKYEEDKEEAWKKFLNDPEFQEEVQKKLDEAFTTKDSPLAKALIDLFLDKEKAEEFLSFIADSNELELFRKYFVPLLIKAAEQYAKEHKDALEKLLKIVKFMLEYIDKHPDRPLFTLEQLAEAKKVLEKAYEYWKKRYEEESKEDDEEYDIEYWNTFIKVAEALMQLTQRLAEPDKVYATSDEPNWSEEAIDTFLKKLDEYDRPIPPASEESIKILEKVKASIEAQEPTPEKEERLKRIEKLLEEAKTK	1.1841988609980207	0.9685222787143596	78.72835540771484	0.8413907289505005	6.068556785583496	nan	10000.0
monomer-300-nr2-run2_result_3	8	SLKELLREKNPFWKAYEKWWEEHKDDPLWQALKKALDTFFDIIIEEFIENIDKYELDFEEALKKFLNSPENQKKVREKLKEAFTVPDSPLAQALIDLFLDREKAEEFLSFIADSNQLELFRQYFVPLVLDAFEQHAKEYKDALEDLFKVVRFMLEYRDRHPERPLFTLEDLKKALEVLDKAYEYWKKRFEEESKEEDESYLQEYWNTFIRYAELKMMLVERLANPDANVATSDAPNFSQEALDAFFEELSKYKAPIPPASEESIKILEKVKASLEALPKTPELEKRLAEIRELLEKAKTL	8.70811502341494	0.5295731690769218	72.03929138183594	0.7265942096710205	9.920344352722168	nan	10000.0
monomer-300-nr2-run2_result_3	9	EFKKEFREKLPFMKKWEEWWKEHKDDPIYQDFDKAFKTFFDIIIEELKKRIDKYEKDYEKMLEDALNDPKFQKEVMEKLKEAFTKPNSPLAKALIDLFLDEEKAEEVLTFIYDSDLSELFRKYFVPLVLAAFEQDAKENEDALEKLFKVVRWMLEYLDRHPDRPLFTKEQIEEALKVLEKAYEIWKKRFEEKSKEKDEEYLKKEWNTFIKYAELKTYFVERLANPDKNVATSKEPNLSEEALEVFWEELKKFKKPIPPASKEAIEFLERVKKSIEALPKTEEKEKRLEEIEELLEKAKTK	1.6445778225476935	0.9505559591080941	79.78145599365234	0.8595862984657288	5.726147651672363	nan	10000.0
monomer-300-nr2-run2_result_3	10	DFLKEFKESNPFMKKFEEYWEKHKDDPIWQKAYAAFETFFNIIAEEIKKRIDKYEKDPEEMLKKFLNDPESQKAVTAKLKEAFTKPNSPLAQALIDLFLDKEKAEEFLTKIDEWNQKELFRKFFIPLLLDAFEVYAEQYDDALEKLFVVAKWMLEYIDRHPDRPLFTKEDLKRALEVLEKAYEIWKKRFEEKSKKEDEKYLEKEWNTHIKYAELKMYFVERLANPEKNVATSDEPNFSEEALDEFFKTLSEYKKPIPPASEESIKILEKVKASLEALPKTPEKEERLAEIEKLLEEAKTK	1.2011260656527731	0.9679085157582183	79.27711486816406	0.8508106470108032	5.849247455596924	nan	10000.0
monomer-300-nr2-run2_result_3	11	SSKEEFKEKNPFYKKFEEYYEKHKDDPLWQKFYEAFEAFMDIVYEEFKKREDKYEKDYEKALEEFLNDPEFQKELMEKLKKAFTTPNSPLAQALIDLFLDKEKAEEAISFIIETNQEELFRKFFVPLVLEAFRQYAKENKDALKVLLKVTRFMLEYRDKHPDRPYFTLEQLKEAKEVLEEAWKIWEERYKEESKEEDEKYDEEYWNLHIEYAEEIMYFTERLENPDKNVATSDEPNFSEKAIDTFLKELSKFKKEIPPASEESIKILEKMIASLEALPKTEEKEKKLAYLKELLEKAKTK	1.8704158798258024	0.9364033731506843	75.68519592285156	0.8044474720954895	7.042863845825195	nan	10000.0
monomer-300-nr2-run2_result_3	12	SFLEEFRESNPFYKAFEEYAEEHKDDPIWQAFFAAFDAFFDIVAELLKERLDKYEKDPEKILEEFLNDPEAQAELRARLKEAFTQPDSPLAQALIDLFLDEEKAEEALTFLAESNQLELFRQYFVPLVLDAFREYAKRHDDALDVLFKVAQWMLEYIDRHPDLPLFTPEQIEEAKKVLDEAYEIYKKRFEEKSKEESEEYLEKYYNTHIRYAELKMYFTERLENPDRNFATSDAPNFTEAALETFEKELDKYDAPIPKASEESIAFLEKVIASLEALPPTPEREERLARYKKLLEAAKTK	1.4484662200866205	0.9606883451877286	77.33805084228516	0.8121808171272278	6.567670822143555	nan	10000.0
monomer-300-nr2-run2_result_3	13	DEKKEFKEKNPFYKKYEKWAEEHKDDPIWQKAKAAFDTFFDIIYEELKKNKDKYKDDEKEKLEKFLNDPEFQKKVQEKLDEAFTKKDSPLAKALIDLFLDEEKAKEFLTKVAEWNVLELFRKFFVPLLIKAAKQEAKENKDALEKLFKIAEWALKYIDEHPDLPLFTKEQIKELLEVLKEAWEYWEKRFKKESKKNSKEYDQIFWNTHIKYAELEMYFVERLENPDKKVATSKEPIFSEKAIDAFFETLKTYKKPIPPASEESIEFLERVLASLEALPKTEEKEKRIAEIKALLEAAKTK	1.415902375548964	0.9564658673990277	77.21064758300781	0.8265343904495239	6.5133256912231445	nan	10000.0
monomer-300-nr2-run2_result_3	14	KFKEEFREKNPFYKKWEEWAKEHKDDPIWQKFDKAFKTFMDLVIEELEERKDKYEKDEKEMLEKFLNDPESQKKLQEKLDEAFTQPNSELAEALIELFLDEEKAEEVLKFIAETNQLELFKKYFIPLVINAFKQYAKENKDALEKLLKFTKWMLEFHDKHPDLPLFTLEDIKKAKEVLEEAYKYWKERYEKESKNESEEYLRKEWNLHIKVAELLMYFTERLANPERNVATSDEPNFSEEALDEFEKELAKFKAPIPPASEESIKFLEKVIASIKALPPTPEREERLAKYEKLLEAAKTK	1.083063024945411	0.9734366954975182	76.79767608642578	0.8190690279006958	6.79213285446167	nan	10000.0
monomer-300-nr2-run2_result_3	15	SWKEEFRKNNPAFAEFEKWKEEHKDDPLWQKLAAALEAFFDIIEEELKKNKDKYEKDPEKMLEEFLNDPEFQKKVMEKLDEAFTKPNSPLAEALIEVFLNKELAEEFLKKIHEWNLSELFKQFFVPLVLKAFEKYAEEEDDALDKLFKVVKLMLELIDKYPDRPFFTKEQIEEALKVLEKAYKIWKERYEKESKEEDEEYDKEYWNTHIKYAELKMYFVERLENPDKNYATSKEPNFSEEALKKFEEELDKYKKPIPPASEESIKFLEKVIASLEALPKTKELEERLAKYKKLLEAAKTK	1.3012901076630248	0.96517084203636	76.12169647216797	0.7917777299880981	6.86578893661499	nan	10000.0
monomer-300-nr2-run2_result_3	16	EKKKEFEESNPFMKKYKEWKEEHKDDPIYKDFFAAFDKFFDIIYELFVEKEDKYEKDPEKMWKDFLNDPESQKELMEKLDEAFNKKDSPYAKAIIDLFLDEEKAEEVLKKIAEWNELELFRKFFIPLVINAFKEYAKNHKDALEKLFKFVEWMLKYRDKHPDLPLFTLEDIKRAKEVLEEAYKIYLERFKKESEEEDESKLQELWNTHIKYAKLLTYMEERIENPDKNYATSKEPNFSEEAIKKFLETLKTFKAPIPKASEESIETLEKYIASLEALPKTPELEKKLAELKELLEKAKTL	2.812728129212934	0.8634171796809714	75.1811294555664	0.7731098532676697	9.03292179107666	nan	10000.0
monomer-300-nr2-run2_result_3	17	SFLKEFREKNPFFKKYDAWAEEHKDDPIWQKFKAAFDTFFDIFAEELKKREDEYEDDFEEKLEKALNDPEFQKEVQEKLDKAFTQPNSPLAQALIDLFLDKEKAEEAIDFIIETNQAELFRQFFIPLVINAFRQDAKEHDDALEKLLKFVEWMLEYLDRHPDKPAFTLEDIKRAREVLEEAYEIWKKRYEEKSKEEDEEKDIEYWNTFIRYAEAKMFLVERLENPDKNFATSDEPNFSQAALDEFEKELAKYKRPIPPASEESIKILEKVIASLKALPPTPELEERLKKYEKLLEAAKTL	7.556319507080701	0.6797481069105534	66.03794860839844	0.606360912322998	15.473341941833496	nan	10000.0
monomer-300-nr2-run2_result_3	18	SFKEEFRKSLPAMKKFEEWWEEHKDDPIYQAFKEAFEKFFDIIIEELKKNIDKYKKDKKEILEKFLNDPEYQKKVQEKLDEAFTKPNSPLAKAIIDLFLDEEKAKEVLKKIAEWNLLELFQKYFIPLVLNAFKEYAKQNEDALEKLLKVTDLMLKYKDENPELPLFTIEQIKEALKVLDEAYEYYLKEFEKKSKEESEEDLQKLYNTHIKVAERKMYFVEYIENPDKNYATSKEPNFSEKAIDEFLKTLEKYKFPIPKASEESIEILEKMIASIKALPKTEEREKRLKYLEKLLEEAKTK	1.5391897668503052	0.9503226556613157	76.66664123535156	0.8113547563552856	6.841262340545654	nan	10000.0
monomer-300-nr2-run2_result_3	19	KFKEEFRKKNPFYKKYEEWKKEHEDDPIWQKFAEAFDTFMDLFIEEFEKNKDKYDEDFEEALKKFLNDPEFQKKLQEKLDEAFTKPNSPLAQALIDLFLDEEKAEEVISFIYDSNQSELFKKFFIPLIIKAFEKYAEENDDALEKLLKFTEWMLKYLDKHPDRPYFTKEQIKEALEVLKKAYEIWKKRFEEESKEEDEKYLQEYWNLHIKVAKHIMYFVERLENPDKNYATSDEPNFSEEALETFFKELEKYKAPIPPASEESIKILEKVLKSLEALPETEELKKRKEKIKKLLEEAKTK	10.381227728872638	0.4330800909842183	63.1738166809082	0.5241211652755737	17.333568572998047	nan	10000.0
monomer-300-nr2-run2_result_3	20	SFLEELKESIPFMKKFEEYKEKHKDDPIWQAFFEAFEKFFEIFAEVLKERIEKYEKDKEEILKKALNDPEFQKELQKKLDEAFTKPNSPYAKALIDLFLDEKKAKEVVDFIYESNLKELFRKFFVPLVINAFKQDAKENDDALDKLLKVVDWALKYLDEHPEKPYFTLEDLKKLKEVLEEAYEIWKKRYEEKSKEESEEYLEIEWNTFIKYAEAIMKLTERLNNPEKNFATSKEPNLSEEAIDTFFKELDKFKAPIPPASEESIKFLEKVKASLEALPKTKEREERLAKIEKLLEAAKTK	1.9052279421354503	0.9337414529755629	76.35492706298828	0.8188399076461792	7.163285255432129	nan	10000.0
monomer-300-nr2-run2_result_3	21	SFLEEFKKANPAFKKYEEWKEEHKDDPIWQKAAEAFDAFFELIAEELKKREDKYEKDPEEMLKKFLNDPENQKALMAKLDEAFNVPDSPLAEALIELFLDEEKAEEFISKIFDWNQEELFRKYFVPLLINALEQYAKEHKDALEVLLKVARWALEYLDRHPDRPYFTLEDIERLKKALEKAYEYWKERFEKESEEESEEWLREYWNLHVEYARLKMYLVQRLEEPEKNYATSPEANFSEKALDAFDEELAKFDAPIPPATPEAIATLERVIASLEALPPTPEREARLARYQALLEAARTR	2.6647195288943113	0.8747320189444995	74.6113510131836	0.7959490418434143	7.190244674682617	nan	10000.0
monomer-300-nr2-run2_result_3	22	SFKEEFRKKNPFYKAYEKWKKEHKDDPIWQKFAEAFDAFYDIIIEELEENKEKYKKDEEEMWKKFLNDPENQKKVQEKLDEAFTQPDSPLAKAIIELFLDKEKAEEALDFIADSNELELFKQFFIPLVIKAFEEYAKRYKDALDKLFKFAKWALEYLDKHPDKPLFTLEQLEELKKVLDEAYEIWKKRFEEESKEENEEKLKELYNTHIKYAELSMYFTERLENPDKNFATSKEANFSEEALKEFEKKLDEFKAPIPPASEESIATLEKVIASLKALPPTKEREERLARYQKLLEAAKTK	2.2559083254106334	0.9104986661728856	76.35082244873047	0.8224350214004517	7.006320953369141	nan	10000.0
monomer-300-nr2-run2_result_3	23	SFEEEFKKNNPFYKKWEAWKKEHKDDPIWQDFAKAFDKFMKIIIEEFKKNSDKYEKDEKKAWEEFLNDPENKKKVQKKLDKAFVVPNSPEAKALIDLFLDEKKAEEAVSFIHESNQTELFRKFFVPLIINAFKEKAKLEDNALKDLLKFTDWMLKYLDKHPDKPLFTKEDLKEALKALDEAYEIYKKRFEEKSKEESEEKLKEYWNLFIQYAERKMFFTQRLEEPDKNFATSDEANFSEKALKTFFEELDKFDFPIPPASEESIKILEKVLASLKALPKTKEKEERIKRIEKLLEAAKTL	1.1935737002581417	0.9681268705809718	78.23858642578125	0.8446968793869019	6.410529136657715	nan	10000.0
monomer-300-nr2-run2_result_3	24	EEKEEFRKKLPAWKKYEEYWKEHEDDPIWQKLKEAFDAFFDIIYEEFKENIDKYEKDFEEALKKFLNDPEFKEKVQKKLDEKFTKPNSPLAKAIIELFLDKEKAEEFLSKVYDWNLSELFREYFIPLVIKAFEKYAEENKDALDVLLKFADWMLEYLDKHPDRPLFTKEQIEEAKKVLEKAYEIYLERFKKESKKSSKEYQQELWNTFIKYAKTIMYFTERLANPNKNVATSKEPNFSEEALDTFEKELSKFKAEIPPASEESIEILEKAIASLKALPKTEEREKRLKKLEELLEKAKTL	8.20190513900637	0.6021649309097961	67.55625915527344	0.650773286819458	12.351823806762695	nan	10000.0
monomer-300-nr2-run2_result_3	25	DFREEMREKFPFYKEWEEWAKEHADDPLWQKFVKAFDTFFDIIIEELEKNKEKYEEDFEKKLEKFLNDPENAKKVQEKLDKAFTKPNSPLAKALIELFLDPEKAEEVLSRIADANQLELFRKYFIPLVLDAFKEEAKREKDALEKLFKVIKWMLEYRDKHPDRPLFTLEDIKRALEVLDEAYEEWKKRFEEESKEEDEKYLEKLWNTHIKYAALKMYAVQRIEEPDKNYATSDAPNFSEKALDEFFKELDTFKAPIPKATEESIKILQKVIDSIKALPPTKEKEERLAKMEKLLEAAKTK	1.4849826873558707	0.964864417071181	73.74728393554688	0.7900745868682861	7.919763088226318	nan	10000.0
monomer-300-nr2-run2_result_3	26	SFKEEFRKSNPFMKEYEKWKEENKDDEIWKKAAEAFDKFYDIIIEEFEKRKDEYEDDPEKALEEFLNDPESQKIVTEKLKEAFTKPNSPYAKALIELFLDKEKAKKFLKKIAESNELELFRKYFVPLVIDAFKQYAKENEDALEKLFKVVKFMLEYRDEYPDLPLFTDEDIKRALEALEEAYEYWKKRFAEKSKEESEEYLTKEWNTHVRYAALKTYFVQRLEEPDKNFATSDAPNFSEAALEEFRRTLATFDAPIPPASPEAIAILEKYIASLRALPPTPERAARLAELEELLEAARTR	2.0663843405372253	0.9130329164589155	75.9584732055664	0.7723821401596069	7.003930568695068	nan	10000.0
monomer-300-nr2-run2_result_3	27	SFKKAFKESNPFYKAFEKYWEEKKDDPIWQKAKEAFETFFDIIAEELKKRLDKYEKDPKKAFEKFLNDPENQAEVRKKLKEAFTKPNSPLAEALIELALDEEKFKEFIKFIAESNQLELFKQYFPKLLLDAFEQYAKEHKDALDKLFIVAERILKFIDEHPDLPLFTKETIKEAEKVLKKAYEYWKKRFEEESKEKDEKYLQEYYNTFIRYARLKMYFKQRLEEPEKNYATSKEPNFSREALEVFFKELDKYKFPIPPASEESIEFLERVRASLKALPPTPELEKRLAKIEELLEKAKTL	1.6593332983506761	0.9417273992720163	75.48332977294922	0.7881715297698975	6.903172016143799	nan	10000.0
monomer-300-nr2-run2_result_3	28	SSKEAFKKANPFYKAYEEYKEKVKDDPIDQAFFAAFDTFMDIIYEELLERIDEYEKDPEEMLKKALNDPEFQKEVTERLKEAFTKPNSPLAKALIDLFLDPEKAERWVNFLVDSNQSELFRKFFVPLVIDAFKEDAKENDKAIEDLLVFVNWMLEYLDRHPDRPVFTLEDIERAREVLEEAYEIWEKRYEEKSKEEDEKYEQERWNLHVKYAEAIMQLEERIANPDRNFATSDAPNFSREALKVFKEELDKYKAPIPPASEESIAFLEKVIASLKALPPTEELAKELKKYEELLEAAKTK	1.7677416801672736	0.9517213902110704	75.65269470214844	0.8130485415458679	7.782490253448486	nan	10000.0
monomer-300-nr2-run2_result_3	29	DFEKEFKEKFPFFKEWEAWAKEHADDPIWQAFNQAFETFFKIVIEELKEHEEDYEDDFEEKLKKFLNDPKFQAEVQARLDKAFTQPNSPLAQALIDLFLDEKKAEEVISFIDDANVRELFRQYFIPLILAAARQYAKEHDDALERLFTIADFILRYRDRHPDRPVFTPEQIAEAKKVLEEAYAYWKARFAEESKESSPEALQREWNTHIRYARLLMYFEERLAEPEKNYATSDAPDFSEAALRRFRETLATFDAPVPPASPESIAFLERVAASIEALPPTPERAAWLAEVRALLEAARTR	1.6585897692778573	0.9493924790277602	73.3200454711914	0.7835298180580139	7.889705657958984	nan	10000.0
monomer-300-nr2-run2_result_3	30	EFEKELKEKNPFWKAFEKYWEEKKDDPIWQKAKEAFDTFMKIIIEEFEKRKDKYEEDFEKMWEDFLNDPEAQKAVQERLDEAFTQPNSPLAQALIDLFLDREKAEEFLTFIADSDQTELFRKYFIPLLIRAFEREAEESEDALARLLAFVRWLLEYRDRHPDRPLVTPEQIAEARRVLERAYALWQERFAERSKESDAAALQERWNTHLEYAEADMYLVERLEEPDRNYATSPEPNFSEAALDAFEAALDTFDAPVPPASEASIAFLERVIASLEALPPTPELEARLARYRELLEAARTL	1.551465013410894	0.9630044980513686	78.47505950927734	0.8378187417984009	6.093106269836426	nan	10000.0
monomer-300-nr2-run2_result_3	31	KEREEFRKSNPAWAEFEKWWEEHKDDPIYQKLYEAMETFFDIFYEEFKERADEYEEDPEEMLKKFLEDPEFQKRVQERLDKAFTVPNSPLAQALIDFFLDKEKAKEFLSKLHDWNLTELFKQYFIPLILNAFRQDAKENDDALDKLFKVMEFMLEYIDEHPDKPLFTKEQLEEAKKVLDEAYAYWKKKYAEKSKEKDEKYLQEEWNTFIKYARLKMYFTERLANPDKNVATSKEPNFSQEALDEFEKALKEYKAPIPPASEESIEFLERVIASLKAQPPTPELEKRLAEYEKLLEAAKTL	11.055256188618811	0.4984345056364296	65.77709197998047	0.6100000143051147	13.239047050476074	nan	10000.0
monomer-300-nr2-run2_result_4	0	MKIEEIVRLVKKIKEELKEIKELAKKFFELSDDEELKKEFEKEFEEIEKELEEASKLVEEVYELYKKNKYKEMKKKLLPVYKAMKKVAKKIIEFSIKLYEKLKPYQKEDNELQKAAKELSFKLILLIYRSIYLILNLSELIYETYFEDKKSNENDLLTELIPVEEFKETIDFIAEVLKFFNAEELYEEIKNYPWDESLNDPEKRLEIIKYLKKKIPKYIFKYLKEKFKEEFLEKLEKFAEERYKKWKEAKVELPVRPLEELKTEEERELYLLREYEYLVSALEPEPVPDPELLEELEEEP	1.5555018337932511	0.9551595400894651	75.31294250488281	0.8211427927017212	8.263165473937988	nan	10000.0
monomer-300-nr2-run2_result_4	1	KLIEEIVKLMEKIKELLEEIKKKAEEFFELSDDEELKEEFEKEIKELEKEFEEVYKLVKEVYKLYKEKKYKEMDEKLLELYEKSYEFAKKLIEFSIKLYEKLEPYQKKDNELQKKAKELSFLLIELIYSAINLILLLEKLIYERYKKDKESNKNDHLTPLIPVEKFKESINFIAEVLKYFKAEELYEEIKNLPWDEKLNDPEYRLKIIEKLIKKIPKYIFEYLKEKFKEEFIKKLEEIAEEIYKKWKEKKIELPAFSLETLETEEEREYLLLKVFEYYISALEPEPELEEEEEEELEEEE	2.902688534452675	0.9086985738983189	76.28038787841797	0.8410900831222534	7.487558364868164	nan	10000.0
monomer-300-nr2-run2_result_4	2	KKIEEIELLVKKIEERLEEIEKLAEEFFKLSDDEELKKEFKEDFKKIKEKFKEAKKLVEKVKKLYEEKKYEEMRKLLLPLYKKMNEVAKEIIKFSIKLLEKLEPYKKLDNELQKAAKKLSFELIKLIYLSINLILLLAELILETYEEDKKSNENDNLTPLIPVEEFKETILFIAEVLKYLEAEELYEEIKNLPWDERLEDPEYRKEIIEFLRKKIPYYVYKYLKKKYKEEFINFLKKKAEEIYEKIKKENIESKTLPLSKLKTKEEEELLLLKIYEYYISNLPFEPIDDPEELELEELEP	6.048642788823767	0.8055631552105363	74.56499481201172	0.8194316029548645	8.13319206237793	nan	10000.0
monomer-300-nr2-run2_result_4	3	KLIEEIVLLVEKIEELLKEIEKKAEEFFELSDDEELKEKFKKEIEEIKKKYEEAKKLVLKLYELYKEKKYKEARKLILEVYEKMYEVSKKIIEFSIELYEKLKPYQKKDNELQEKAKELSKLLILLIYSSIYLILLLEKYILDTYEEDKKSNENNLLTPLIPVEKFKEIINFIAEVLEYFKAKELYEKIKNLPWDEKLNDPEYRKKIIDFLIEKIPLYFYKYLKEEFKEEFIKELEEIAEKIYEKIKKEKIELDVLPLSKLKTEEEREYVLLLIFEYYLSAKPFEPLPEPELLEKKELKE	1.717159812439267	0.953401802775218	76.329833984375	0.8549256324768066	7.100301265716553	nan	10000.0
monomer-300-nr2-run2_result_4	4	MKIEEIKLLVENIEKLLEEIEKKAEEFFKLSDDEELKKEFEKDYKEIKEEFEKAKKLVEEVYKLYKEKKYEEMKKKLLPLYKAMYEVSKKIIEKSIKYYEKLKPYMKKDNELQEKAKELSFLLILLIYNSINLILLLSELIYETYEEDKKSNKNDLITELPPVELFIEEIKFIAEVLKYFEAEELYKEIENLPWDESLNNPEYRKKIIEKLKKKIPKYIFNYLKKEFKEEFEEFLKKKAEEIYEKIKKEKIESKVLPLEKLETEEEKEYLLLKIFEYYLSNKPFEPELEEEEEEEEEEEP	2.4560725488068664	0.9281528232520664	78.30901336669922	0.8545753359794617	6.753040790557861	nan	10000.0
monomer-300-nr2-run2_result_4	5	KLIEELVILSKNIEKLLEELEKIAEEFFKLSDDEELKEKFEKEIAKIKKELKEANKLLEEVYELYKEKKYEEMRKKLLELYKAYYKVSEEIIKFLKEFYEKLLPYQKKDNELQEKAKKLSFLSILLIYNSIYKILLLAELIYKTYEEDKKSNKNDLLTPLIPVEEFIKIINFIAETLEFFEAEELAEKIKNLPFDERLNNPEYRLEIINFLKKEIPKYFFKYLKKKFKDEFINLLKKKKEEIYKEIKEKNIESKVDSLENFKTKEEEELALLKTFLYLSSALPPEPEDDPEEEEELLDEE	7.628903607136055	0.7994168514163505	73.03958129882812	0.8016241788864136	8.981305122375488	nan	10000.0
monomer-300-nr2-run2_result_4	6	EKIEEIKKMVENLEKKLKEIEKVAEEFFKLSDDEELKKKFKKDFEEIKKKFEEAKKLVEKIYELYKKNEYEEMRKLLLEAYKKMKEVSKEIIEKLIELDEALKPYQKEDNELQEAAKKLSKLSIETIYLSINLILKYAELIYDTYEEDKKSNDNDLLTPLIPVEEFKEDILFISKVLEYLEAKELAEKIKNLPWDERLNDPEYRKKIIEYLKKEIPKYIFNYLKKKFKDEFLEELKKFQEEIYKKYKEKNVKLDVLPLEKLKTEEEKEYVLLKTYEYKISNKEPEPVLEEEELKESLLEP	1.9630157435938314	0.9516757522087241	79.3481674194336	0.861541748046875	6.398788928985596	nan	10000.0
monomer-300-nr2-run2_result_4	7	MKIEEIKRLVEKLEELLEELEKKAEEFFKLSDDEELKKEFEKEFEEIKKEFEEAKKLVEKVYELYKEKKYEEMEKLLLELYKKMSEVAKKIIKELIKFDKKLEPYKKLDNELQKAAKELSFLSLEIIYLSILLILKLEELIYEKYKESKESNENELLPELIPVEEFIEDIKFIAEVLKYFNAEELYEEIKNLPWDESLKDPEKRLEIVKYLKEKIPKIFFNYLKKEFKDEFIKKLEKYAEEIYKEIKEKNIKSKTFSLKDLKTEEEKEYYLLKVYEYYISNKKFEPELDEEELEEPKLEK	1.8091427426004527	0.9423487428449921	77.22701263427734	0.8565689325332642	6.695472240447998	nan	10000.0
monomer-300-nr2-run2_result_4	8	EKIEKLKIIAENIEKKLEEIKEIAEKFFEKSDDEELKEKFEKDFKEIEEKFKEAKKLLEEVYKLYKEKKYEEMNKKLLELYEKMSEVAKKIIKVSIYYYEKLKPYQKKDNELQKLAKELSFKLLELIYLMINLILELELLILDTYEKDKKSNKKKNLTPLIPVEKFIENINFIAEVLKYLNAEELYEYIKNLPFDESLNNPEYRKKIVEFLKKKIPIYFFKYLKKEYKEEFIEKLEKIAKEIAEKYKKLNIPLPVLPLEKLKTEEEKELVLLKVLEYYLSDLPPVPLLDPELLDLKELKE	2.402267312288442	0.9288204620298738	77.23584747314453	0.8608891367912292	6.8047332763671875	nan	10000.0
monomer-300-nr2-run2_result_4	9	KKIEEIKLLVKKIEEDLKEIEEKAEEFFKLSDDEELKEEFKKEIEEIKKKFKEAKKLVDKIYELYKKNKYKEMEKLLLPAYEKLYEVSKEIIKKLIKLHEKLKPYQKENNELQEKAKELSKKLILLIARSINLILLLEKLILDKYEESKKSNKNDNIVELIPNELFIESIKFIAEVLKYFEAEELYEEIKNLPWDESINNPEYRKKIIDYLIKKLPIYLFNYLKKKFKEEFIKELEKIAEEIEKEYKEKKIELESLPLSKLKTEEEKELVLLKIFQYYLSSKPPEPEPEEEELEELELEE	2.8346495647077634	0.9064093977459317	74.63211059570312	0.8197433352470398	7.740232467651367	nan	10000.0
monomer-300-nr2-run2_result_4	10	MKIEEIKLLVDNIEKQLEELEKLAEEFFALSDDEEAKAEWEKAFAKIKEAYKEAKKLVEKIYKLYKEKKYKEMDELLLEAYLKMYKVAKEIIEELLKFYERLKPYQKQNNELQKAARKLSKKSLLLIYSMILLILKLEELILERYEKSKKSNKSDHIVELIPVEEFKEIINFIAEVLKFFNAEELYEEIKNLPWDEKLEDPEYRKKIVEYLLKKIPLYFYKYLKEEFKEEFIKELEKYAEEIYKKIKEENIESDFLPLSKLKTEEEKEYVLLLVFEYKISSKPFEPLKEPDLLEEIKLEP	2.5572994901690893	0.9205956102515684	76.85802459716797	0.8635373711585999	6.433891773223877	nan	10000.0
monomer-300-nr2-run2_result_4	11	MKIEELVLMMEKLEEKLEEIEKKAEEFFKLSDDEELKKEFEEEFEKIKKKFKEAKKLLEEVYKLYKENKLEEYKKKLLPLFLKLYEVSKEIIEFSIKLYEKLKPYREKDNELQKAANELSFLLLETIYLSINIILKLAELIYDTYEEDKKSNKNDNLTELIPVEVFKEIIKFIAEVLKFFNAEELYEEIENLPWDERLNDPEYRKKIVEYLKKKIPKYFYKYLKEEFEEEFLERLEKFVEERYARWKAADVPLPVLPLEELETEEERELLLLKEYEYRISALPPEPLLDPELLEELEEEE	4.230853294610129	0.9117046460363131	75.41375732421875	0.8105348348617554	8.491579055786133	nan	10000.0
monomer-300-nr2-run2_result_4	12	DLIEEIVKLVDKIEELLEEIEKKAEEFFKLSDDKELEEKFKKDIAKIKEEFKKAKELVEEVYKLYKEKKYKEMDEKLLEVYKAMSKVAKEIIKTLIYYDEKLEPYTKKNDKLQEAAKELKFLFILLIYNMIKLILLLEKLIYERYFESKKKNKNDHLVKLIPVEEFKENILFIAEVLKYFKAEELYEKIKNLPWDESLKNPEYRLKIIEELIKTIPIYFYNYLKEEFKEEFEEKIKKYIEEVYEKYKKENIELKVFSLKDLKTEEEKKYLELKAFEYLISNLPPEPELDEEEEELEELEP	9.845319739935197	0.7879279943935869	74.67027282714844	0.8141924142837524	9.017902374267578	nan	10000.0
monomer-300-nr2-run2_result_4	13	SMIEELVIMSKKREELLDKIEEKAKKFFELSDDKELEEKFKKKIDEIKKELKEANKLLEEVYKLYKENKYKEMSEKLLELYKKYYEVSKKTIEFLIELYKALKPYQKKDNELQEAAKELSKLSLELIYLEIETVLKLAKLIYETYEKDKKNNKNNHLTPLIPVEEFKEIIKFIAEVAKFLEAEEFAKEIENLPWDKSLEDPENRKKIIEKIEKKFPEYFYKYLLKEFEEEFLEELEKFAKERYERFKKAKIPLPVFSLEELKTEEEKKLLLLKELKYRLSALEPVPLLDPELLEEEELEP	5.312318155697118	0.7703023799272544	73.54850006103516	0.7901251912117004	9.39934253692627	nan	10000.0
monomer-300-nr2-run2_result_4	14	KKIEDLVLLVKKQKELLEEIEKKFKEFMELSDDEELEKEFKEKIKEIKKEFEEASKLVEKVYELYKNKKYKEMRKLLLPLYLKMNKVEKKLIEFLIELYKKLEPYTKLDNELQEKAKELKFLSLLLIYNSINTILLLAELIYETYFEDKKSNKNDNLTPLIPVEEFIETIKYIAEVLKFLNAEELYEKIKNLPWDEKLNDPEYRLEIIKFLKKEIPKYFYNYLKKEFKDEFIKKLEKIAEEIYEKYKKENIDLKVFPLSNFKTEEEKEYYLLKVLEYYISNKPFEPEEDEEELEEEEEEE	3.5531287936113998	0.9276777129691861	78.07535552978516	0.8562072515487671	6.755312442779541	nan	10000.0
monomer-300-nr2-run2_result_4	15	SMIEEIVKLVEKIEELLEEIEKVAEEFFKLSDDEELKKEFEKDIKEIKEEFEEAKKLVEEVYKLYKENKYEEMKKKLLPLYKKMKKVSEKIIKVLIKYNEKLEPYKKKDNELKEKALKLSKLFIELIEASIYLILKLEKLIYEKYKEDKESNEEDNLTELIPVEEFIETINFIAEVLKYFEAEELYEKIKNLPFDESLKDPEFREKIVNFLEKKIPEYFYEYMKKKYKEEFEKELEEYAEEIYKKYKEKNIELKVYSLKDLKTEEEKKLFLLKVYLYKLSALEPEPEEDEEEEKLEELEE	4.723945254821951	0.8259100249609121	73.88395690917969	0.7674070000648499	10.601821899414062	nan	10000.0
monomer-300-nr2-run2_result_4	16	NLIEEIKKLVEKIEELLKKIEEKAEEFFELSDDEELEKEFKEDIKKIKEKFEEAKKLVEKIYELYKENKYEEMKKLLLPAYKKMYEVAKEIIENSLKYYEKLQPYRKKDDELQEKAKELSFLLLLLIYNMIKLILLLAKLIYETYEKDKKSNKNDNLTELIPVEEFKEIINFIAKVAEFFNAKELAKEIKELPWDERFNDPEYRLKIINFLEKKLPEIFYKYLKEEFEEEFIKKLEEFVEKEYEKWKKEKIELKTLPLEKLKTEEEKKYVLLKAFEYYISNKEPEPELEEEALEELLDEE	2.50293679808587	0.9133491186693592	73.52448272705078	0.8067793846130371	8.775022506713867	nan	10000.0
monomer-300-nr2-run2_result_4	17	DKIEEIKLLMKKIKELLEEIEKKAEEFFKLSDDEELKEEFKKELEEIKKEYEEAYKLVEKLYELYKKNKYKEARKLLLEVYKKTRKVAKKTIEFLIKFYEKLKPYQKKDNELQEKAKELSFLSILLIANSINLILLLEELILDEYFKDKESSKNDNLTPLPPVELFKEDILFIAKVLEFLNAKELAEEIKNLPWDERLNNPEYRREIIEYLKKKFPIYLYKYLKEEFKEEFIKKLEEYAKKIYEEIKKKKIESKVLSLEDLKTEEEKEYVLLKIFEYYLSNKPFEPEDEEDLLKEIELEP	2.6616460715011163	0.9127463339636896	78.36964416503906	0.8676151037216187	6.275349140167236	nan	10000.0
monomer-300-nr2-run2_result_4	18	KLIEEIKILVEKIKEMLEEIEKLAEEFFKLSDDEELKKEFEKEIKEIKEEFEEASKLVEEVYELYKKNKYKEMRLKLLPLYKKMKEVAKKIIEFLKKLYEKLLPYQKKDNELQEAAKKLSLKLIELIYASIYLILLLLKLIYDTYEEDKKSNKNDLITPLPPVEEFKETIKFIAETLKFFNAKELAEEIENLPWDESFNNPEYRKKIVDFLLKKIPIYIYKYLKEKYKDEFIKYLEEIAKKEYEKWKKEKVPLKTYSLETLKTEKEKEYYLLKTYLYYITALEPEPELDPEDEEEDELLE	3.064844721930369	0.8969497772954873	76.836181640625	0.8569608330726624	6.7833709716796875	nan	10000.0
monomer-300-nr2-run2_result_4	19	KKIEDIVLLVKNIEKRLEEIEKLAKKFFELSDDEELKEKFEKEFAKIKKEFKEASKLVEKVYELYKEKKYEEMRKLLLELYEKMYKVAKKIIDFSIELYEKLLPYTKLDNELQEAAEELRFQLLLLIYAMINLVLKLAKLIYETYEEDKKSNKNNNLTPLIPVELFKEIIEYIAKVLEFFDAKELAEKIKNLPWDERLNDPKYRKEIIEFLEKEIPKYFYKFLKKEFKEKFIELLEKYAKEEYEKWKKKKINLNYRSLENLKTEEEKEYLLLKIFEYYVSSKEPEPILDPNDYEEIELEE	2.9956929237814496	0.8813526639081068	73.301025390625	0.8172850608825684	8.477837562561035	nan	10000.0
monomer-300-nr2-run2_result_4	20	MKIEKIKLLVDKIEEDLKEIEKIAEEFFELSDDEELKKEFKESFEKIKKKFEEAKKLIDKIYELYKNKKYEEYKKLLLEAYLKMKEVAKEIIKESIKFLEKLKPYQKKDDELQEKAKKLSFKLLELIYRSILLILELAELIYEEYKEDKEKNKNDLLTPLIPVEEFKETIKFIAEVLKFFEADELYEEIKNLPWDERFEDPEFRLEVVKYLKKKIPYYFFDYLKKKFKDEFIKKLEKIAEEIYKKIKEAKVELDVFDLSKLKTEEEKKLYLLKVYEYYISNLPFEPLLDPKLEELEELEP	3.9701353047788075	0.8643583389870114	75.61822509765625	0.8275196552276611	7.682938098907471	nan	10000.0
monomer-300-nr2-run2_result_4	21	DKIEEIKLLVDKIEEDLDEIEKLAEEFFSLSDDEELKKWFEEEFKKIREKFEEAKKLVEEVYKLYKENKYEEMKKKLLEVYLKMNEVAKEIIKASRKLYEKLLPYEKEDNELQEAARKLRKKLLELRYKMINLILLLEKLIYDTYEEDKKSNKNKNLTPLIPVEEFLETINFIAEELEFYNAKELAEEIKNLPKDESFNNPEFRKKVVDYLIKKIPKYFYKYMKKEFKEEFEKELEEEAEKIEKEIKEKNIKSENLPLSKLKTEEEKELFLLKVYEYKISNLPYEPEEDEEELEELEDEE	3.1190399161166806	0.9014851232940845	76.31492614746094	0.8445461392402649	7.291722297668457	nan	10000.0
monomer-300-nr2-run2_result_4	22	MKIEEIVLLVDKIKEDLEEIEKLAEEFFKLSDDEELKKEFEKSFKKIKEKLEKASELVKKIYELYKENKYEEASKLLLPAYKKMYEVAKEIIKELIKFDEKLEPYKKKDNELQKAAKKLSLKSLLLIARSIQLILKLAELIYETYEKDKKSNKNDHLTELIPNELFLEIINFIAEVLEYLNAKELYEKIKNLPWDERINDPKYRKEIIEFLKKEFPKYLYKYLKEKFKEEFEEKLEEYIKKKYEEWKKKNIELKTFSIENFKTEEEKEYYKLKALEYLLSNKPFEPELDPEDLKELKLEK	2.462048772033015	0.9361036374216849	73.87415313720703	0.8177690505981445	7.822506427764893	nan	10000.0
monomer-300-nr2-run2_result_4	23	SLIEEIKILVDNIKKKLEEIEKKFKEFMELSDDKELEEWFKKKFEEIKKELEKASELVKKVYKLYKEKKYKEMDELLLELYKELKKVAKKIIEKSIELYEKLKPYQKLDNELQKKAKELAFLLIELIYSMIKLILLLEKLILERYEKSKESNENEHLVKLIPVEEFIETINFIAEVLKFFNAEELYEEIKNLPFDERLNDPEYRKKIIDKLIKKIPLYIYEYLKKEYKEEFLKKLEKEAEKIYKKIKEKNIESKTYSLKELKTEEEKEYYLLKVYEYLISSLPFEPEIDEEELLEPKLEE	2.015821412969063	0.9228316764290951	75.85993194580078	0.8509140014648438	7.158502101898193	nan	10000.0
monomer-300-nr2-run2_result_4	24	SKIENLVRRAKKIEEKLEELEKKAEEFFKLSDDEELKEEFEKKIKEIKEEFKEAKKLLEEVYKLYKENKYEEFRKKLLPLYLAMKKVMKKIIEFLIELYEKLKPYEKKDDELQKAAKELKKLSLELIALSIYTILDLIELIYDTYEEDKKSNKNDLITPLIPVEEFKEDINFIAKVLKFLNAEELAEKIENLPWDERLEDPEYRKKIVEFLKKNLPKYLYKYLKKEFKKEFEEYLEKKAEEIYKEYKEKKIELKVLSLEELKTEEEKEYVLLKIYEYYLSNEKPEPELEEEEELEKEDLP	3.1505897920840034	0.8891615011423706	76.02851867675781	0.8448375463485718	7.262879371643066	nan	10000.0
monomer-300-nr2-run2_result_4	25	MKIEKLKKLSEKIEEKLKELKKLFEEFMKLSDDEELKEEFEKEFKEIEEEYKEAKKLLEKVYELYKEKKYEEMRKLLLPLYKKMNKVAKKIIESLIKLDEKLEPYKKLDNELQEKANELSFKSKELIYASIYLILELLELIYDTYFEDKESNDNDLLTELPPVEEFKETIEFIAKVLEYFDAKELYEKIKNLPWDESLKDPEKRKEIVEFLKKNIPIYFYKYMKKEFKDEFIKKLEKFAEEIYEKYKKEKIELKTLSLKDLKTEEEKEYVLLKIYEYYITNEEPKPDLDEEELELPELEP	2.2016936791363135	0.9327038114288535	78.71206665039062	0.8764364719390869	6.03918981552124	nan	10000.0
monomer-300-nr2-run2_result_4	26	MKIEELVILAENIEEKLKKLEEKFEEFMKLSDDEELKEEFKKNFEEIKKKFEEAKKLLEEVYKLYKENKYEEMRKKLLPLYLAYNKVAKDIIKFLIKLDEKLKPYQKKDNELQEAAKELSKLSLELIYSALNLILKLEKLILEKYEEDKKSNKNDLLTPLIPVEEFIETINFIAEVAKYFKAEELYEEIKNLPFDERLNNPEYRKKIVEYLEKKLPYYFYKYLKEKFKDEFDKELEKYIEEEYEKYKKEKIELKVYSLKDLKTEEEREYLKLKAYLYKISNLPPKPELDEEDLEELELEE	2.0681234911518134	0.9399411071427949	76.95443725585938	0.8533151149749756	6.797817230224609	nan	10000.0
monomer-300-nr2-run2_result_4	27	SLIEEIVLLVKKIEELLEELEKKFEEFMKLSDDEELKEKFEKDIKEIKEKLKEAKELVEELYKLYKENKLKEASELLLEVYKKMKEVSKKIIEKLIELYKALLPYQKKDDELQKAAKELSKLSLELIYASIKLILLLLKLIYETYEKDKKSNKNDHLTPLPPVEEFKETINFIAEVLEFLNAKELYEKIKNLPWDERLNDPKYRLEIVEFLEKKIPKYFYEYMKKEFKEEFIKELEEYAEKIYEEIKKKKIKSEEFPLSKLKTEEEKEYYLLKVYEYKISNKPFEPELDPEDLELAEDLP	1.969717415416113	0.9429436523969218	78.30635833740234	0.8671066761016846	6.785492897033691	nan	10000.0
monomer-300-nr2-run2_result_4	28	DKIENIVKKVNKIEEELKKIEELFEEFMKLSDDEKLKEEFKKKIEEIKKKFEEAKKLVEEVYELYKKKKYEEMKKKLLELYKKMYEVSKKIIEELIKLIKKLEPYQKKDNELQEAAKKLTKESYKLIYLSINLVLDLAELIYETYEKDKKSNKNKNLTPLIPVELFKEIINFIAEVLKFIDAEELAEEIKNLPWDEKLNDPKFRKEIIEKLKKEIPKYFFKYMKKKFKEEFIKELEKFHEEVYEKWKKEKIESKVDPLSKLKTEEEKEYVLLKTYEYLISNKEPEPELEEEELKELKLEE	2.0866879471744695	0.9500994678251619	78.23779296875	0.8699496388435364	6.484503269195557	nan	10000.0
monomer-300-nr2-run2_result_4	29	NLIEEIVKLVEAIEKRLEEIEKIAEEFFELSDDEELKKEFKESFEKIKKEFEEAKKLVEEVYELYKNKEYKKMREKLLEVYKKMRKVAKKIIEKSIYFDEKLEPYKKKDNELQEKAKKLSKELKLLIYLMILLILKLAELIYKTYEEDKKSNKEDHLTPLIPVEEFKEDILFIAEVAKYFNAEELYKEIKNLPFDESLENPEFRKKIVQFLLDKLPEIFYEYLKKEFKEEFIEELRKFVEERYKKYKEKKIELPVYPLSELKTEEEEKYVLLKEFLYKISALEPEPELDPEELLKPKLEP	2.413062442688745	0.9438322096069843	76.11121368408203	0.8368772268295288	7.578637599945068	nan	10000.0
monomer-300-nr2-run2_result_4	30	MKIEEIVRLVEKIEELLKEIEKLADEFFKLSDDEELKKEFEKKIEEIRKEFEEAKKLVLKVYELYKKNKYEEMKKLLLELYEKMFEVSKKIIKFSIELLEKLEPYKKLDNELKEKANELSFKLIELIYTSIELILLLAELIYDEYEKDKKSNKNDNLTPLIPVEKFLEMIDFIAEVLKYLKAEELYEKIKNLPKDESFNDPKYRKEVIDFLKKKIPKYFFKYLKEEYEEKFLERLEKFAEERYEEWKKKKVELPVDSLEDLETEEEKEAFLLKEYQYLLSNKEPEPELDPEEELEAEDEP	3.138361241473338	0.8910507512756991	74.6959228515625	0.8037493228912354	8.978254318237305	nan	10000.0
monomer-300-nr2-run2_result_4	31	KLIEEIKKLVDKIEKDLEEIEKKAEEFFKLSDDEELKKEFEKEFKEIKEEFKEAKKIIDKIYELYKEKKYKEMDKLLLEAYLKMYKVAKKIIETAIKFKEKLEPYKKKDNELQEAAKELSFKLDLLIYRMIELILTLAKLIYEKYKESKKSNKNDFIPELIPVEIFIEIINFIAEVLKYFNAEELYEEIKNLPFDEKLNDPEYRLKIIEKLEKEIPIYFFKYLKEKYKDEFIEFLEKYVEKKYEEYKKKNIELKVFSLEDLKTEEEKEYLLLKAYKDYISSLEPKPELEEEAELELELEP	2.5766673173132135	0.9286014465850705	71.13471984863281	0.7710179090499878	10.219844818115234	nan	10000.0
monomer-300-nr2-run2_result_5	0	EELKELFEKYPEFKEYAKKVLKAPDEEIIKAYEEAMKTYEESKLEEEKNFLEEELKKYPWLPKSIIKLIKLAKAFKLLAEKYLKEKPEEKEKFIAYSKLADKAIELAKEELKKLPKPKTEEEKKERKPFEEFFEFESFDIRYESAEKIVDLIFEEVEKENPEPNVNKKELVFEKILELSKEFSKEFSKYLLYAFVLKLKKEKYTNEEIAEIIYKVLTKKLKSYDEVDEEILKKLAEAISLIPKELDKEELSKDNPEKRKELLENLEKFAKAFEEVEEEIKKKAKEYEEKKKLEKKLEELK	1.571282021772633	0.9510997267779762	79.93836212158203	0.8686740398406982	5.700160980224609	nan	10000.0
monomer-300-nr2-run2_result_5	1	DILKELFEKYPELKEELKKIFKAPDEEIEKNIKEALETYEKSKNKELDELLEKLQKEHPWIPKEIILLIKLAKAFYLKAKKSYEEEPEKKDEFIAYSKAAAKAMELAKELLAKLPKPATKEEEEERKPFKELLERLSFEILYESAKLIVEMIEEEVKKENKEPNKNLKELVFEKILELSKDFSEEYSKYLIYAYVAKLKEENYTPEEIAKIIYNVLTKKLKSYDEVDEEILKKLAKAIELIPKKIDEKELSWDNPEKIKELIKKIEEFSKAFKEVEKEIEEAAKKYEEEKKKKEEEEKKK	1.0898395849627822	0.972757448243483	78.61347198486328	0.8399826884269714	5.959117889404297	nan	10000.0
monomer-300-nr2-run2_result_5	2	SILEKLFSKYPEFKEYAKKVLKAPDEKIIEAVKEALKTYEESKNEELEKFLKEQQEKYPWIPEDIILLLKLAEAFKLLAEKYYKEKPEKVEDFIAYYKLAEKAIELAKELLAKLPKPKTEEEAKERAPFLAFVEDKSFDILFESAEKLVDIIEEEVEKENPEPNKNKKELVFEKILELSKEFSEEAKKYLLYAYVLKLKKENYTDEEIAEIIYNVLTKKLKSYDEIDEEILKELAEAIKLIPKKLDKEELSPDNPEKRKELREKLDKFAKAFEEVEKKIKEKAEKYKKEKEKKEEEEKKK	5.0377843733457786	0.8122928769681683	70.11730194091797	0.7167690992355347	10.444899559020996	nan	10000.0
monomer-300-nr2-run2_result_5	3	ERLEELFSRYPELKEKLKEIFKAPDEEIIKNIEEALKTYEESKLEEERAALEAALAAHPWIPPEIVLLLELARAFLLAALKSYKEKPEEVDKFFAYSRAAETAIELAKELLAELPPPATPEEAEERAPFEAWFRREAFNILYTSAEKAVEIIEEKVKKENKDKNKDLREEVMKEVLEYSKSLSEEAQKYLLYAYVLKLKKENYTNEEIAEIYYKVLTEKLKVYDEIDEEILKKLAEAISLIPKELSKEELSPENPAKFEELLAKIDAFAAKLKEVEKEIEEKAKEYKEKKEKEKEEEEKK	1.4367911223164735	0.9581615654135341	81.28353881835938	0.8804812431335449	5.352254867553711	nan	10000.0
monomer-300-nr2-run2_result_5	4	EELEELLSKYPELKEKMKEIFNAPDEEIEKYIQEALKTYEESKNEELDKKLAEWLAKHPWIPKEVIMLLKLAEAFLLLAKKKLKEEPEKVDEFLKYSKAAAIALDLAKELLAQLPAPKTPEEAEERKPFLEFVERKSYEILYTSAEITVDIIYEEVEKEIKEENVDLREVVMEKILELSKSYSPEYQKYLLYAYVRKLKAEKYTPEEIAKILYKVLTKKLKVYDEVDEEILKKLAEAIELIPEKLDKEELSPENPEKFKELLENLEKFAEALEKVKKEIEEAAEKYKEEKEKKEKEEKEK	1.238740938671697	0.966228914617703	78.55754852294922	0.8148327469825745	6.122864723205566	nan	10000.0
monomer-300-nr2-run2_result_5	5	SRLEELFARYPELKEFAKKVLKAPDEEIEKAIREALETYEEAKLEELDRFLEEALAAHPWIPEEIVLLLKLARAFLLAAEKALKEEPEKVDKFIAYSKLAAEALDLAEELLAQLPEPATEEEREERRPFEEFLRRERFDILFTAAMKLVEIIEEKVKKENKEPNVDLRKLVYKEILELSKEFSPRFQSYLHFAFVLKLKEENFTNEEIAEIIYEVETEKLKSYDEVDEEILKKLAEAISLIPKKLDEEELSPDNPERREELLERIEKFAEAMKKVEKEIKEKAEKYKKEKEEKKKEEELK	5.300256638839173	0.7966360240047249	68.37614440917969	0.6920755505561829	10.983363151550293	nan	10000.0
monomer-300-nr2-run2_result_5	6	EILKELFEKYPELVEDAKKIFKAPEEEIIKNIEEAMKTYEESKLKELDEKLEKLEKEYPWIPKSIILLIKLARAALLLAKKYYKEKPEEIEKFIAYSKLADKAMDFAKEELAKLPKPKTKEEAEKRKPFEEFLERESFKIRFEAAEEIVKIIEEEVEKENKEKNINKDELVMEKILELSEEFSEEFKAYLLYAYVLKLKKENKTNEEIAEIYYKVLTKKLKVYDEVDEEILKKLAEAISLIPKELSEEELSEENPEKIKELIAKIEAFAKALKEVEKEIEKKAKEYEEEKKKKEEEEKKK	1.5798748451298492	0.9468013862779443	76.43656921386719	0.8248180150985718	6.788992881774902	nan	10000.0
monomer-300-nr2-run2_result_5	7	SRLERLFSRYPEFKEFAKEVLKAPEEEIVKKIEEALKTYEESKNKELTEYLEEQLKKHPWIPEEIIELLKLAEAFRLLAEKYYKEEPEKIDDFYAYSKLAAKALELAKELWAQLPEPKTEEERKERKPFEEFLERKSFNILKSSAEKIVEIIWEEVKKEIKEKNVDLREEVMKKVLEYSKELSEEYQKYLLYAYVQKLKAENLTDKEIAEILYKVLTKKLKSYDEVDEEILEKLAEAISLIPKVLDEAAISEDNPEAFKKLLENIEKFAKAYEEVKKEIEEKAKEYEKEKEEKKKKEEEK	1.420359380888718	0.955772599963608	78.63773345947266	0.8412027359008789	6.196891784667969	nan	10000.0
monomer-300-nr2-run2_result_5	8	EELKRLFEKYPELKEYMKEVLKKPDEEIEKTVKEAMETYEESKFEEEEKELEELLKKHPWIPEDIVLLLKLAEAFRLKALKALEEEPEKKDEFLAYNRLAAKALELAEELWKKLPEPKTEEEKKERKPFEEWLERKRFEILYTSAKKTVELIWEEVKKENPEPNVDLREEVFKKILELSKTYSPEFKKYLLYAYVQKLKEEKYTNKEIAEIIYKVLTEKLKEYDEIDEEILEKLAEAISLIPKKLDEEEISEDNPEKIKELIENIEKFAEKFEEVEKEIKEKAEKYKKEKEEKEKKEKEK	1.6391445459013694	0.9440461838873464	77.98465728759766	0.8320736885070801	6.369390964508057	nan	10000.0
monomer-300-nr2-run2_result_5	9	SELEKLLSKYPEFKEYAKKVLKAPDEEIIKAIEEAMKTYEESKDEELVKYLEEEKKKHPWIPEDIILLLKLAKAFKLLAEKYLKEKPEEKDLFFAYYKLAEKALELAKELWEKLPEPKTEEERKERKPFEEFLEYERFKILFESALTAVDIIEEEVKKENKEKNVNLREKVFEKILEYSKNLSEEAKEYYLYAYVLKLKKEKYTDKEIAEIIYNVLTKKLKSYDEIDEEILNELAKAISLVPKELDEEKLSDDNPEERKKLIEKLKKFAEAMKKVEEKIKEKAEKYKKEKEKEKEEKEKK	1.2209443650629772	0.9663159068813828	77.74694061279297	0.8222755193710327	6.319268703460693	nan	10000.0
monomer-300-nr2-run2_result_5	10	SLLEELFSKYPELKEAMKEILKAPEEEIIKNIEEALKTYEESKNEELDKFLDELEKKYPWIPKEIINLLKLAEAFLLKAKNYYKNEPEKKDKFFAYSKLAEKALELAEKELEKLPKPKTEEEEKEREPFKEFFERKKYEILYESAEITVEIIYEEVKKENKEPNKNLKELVFEKILEYSESLSEEAKKYLLYAFVKKLKEENYTDEEIAEIIYKVLTKKLKSYDEIDEEILKKLAEAIKLIPKKLNKEELSEKNPEKIKELIKNLEEFAKKFEEVKKEIEEKAKEKKKKEEEEKKKEEEK	3.5683091636491193	0.8166624948470012	74.3017578125	0.7937172651290894	7.938412666320801	nan	10000.0
monomer-300-nr2-run2_result_5	11	SELEELFSKYPEFVEKAKEILKKPDEEIIKAVEEAMKTYEESKDEELEKKLEELQKKHPWIPKEIILLLKLAKAFLLLAEKKYKEEPEKKEEFFAYAKLAAYALELAEELWKKLPKPKTEEEAKERKPFEEMLRFESFEILYKAALKIVEIIEEEVKKENKEPNVDLREVVLDKVLEYSKSMSPKFQEYLLYALVLKLKEEKYTPEEIAEIYYKVLTKKLKSYDEIDEEILKELAKAIELVPEVLSEEELSPENPEKREELLKKLKAFAEAMKKVEEKIKEKAKEYEKKKEEEEKKKKEK	1.1608791975265262	0.9693745207419825	80.2327651977539	0.8682247996330261	5.458342552185059	nan	10000.0
monomer-300-nr2-run2_result_5	12	DKLKFLFEKYPEFKEFAKKVFKAPDEEIEKIIEEALKTYEESKKKEEVEFLEKALKENPWIPEEILLLIKLAEAFLLLAEKYYKEKPEEIDKFYAYSKLAFKAMELAKELLKKLPEPKTEKEKEERKPFEEWLEDKFFEIYFKSAKKIVEIIEEEVEKENKDPNKNKRELVMEKILEYSKELSEEAKSYLLFAYVLKLKKENFTNEEIAEIYYKVLTKKLKVYDKVDEEILKKLAEAISLIPKVLDEKELSPENPEKRKELREKLEKFSEALKKVEEEIKKAAEEYEKKKKEEEAKEKAK	15.585877357372082	0.39343201530704025	65.34684753417969	0.6337830424308777	14.168940544128418	nan	10000.0
monomer-300-nr2-run2_result_5	13	DKLEKLFKNYPELKEFLKKVFKKPDEEIVKIIKEALETYEKAKLEEEKEKLEEWLKKYPWIPELIIELIKLAKAFLLKAEKSLKEQPEKIDDFIAYSKAAAKAMELAKEELAKLPKPKTKEEEEERKPFLEWLEFEIFDILYTSAEKIVEIIWEEVKKENPEPNVNLKEEVYKRILELSKEFSPEFSAYLLYAFVLKLKEENYTPEEIAEIIYNVETKKLKVYDEIDEEILKKLAEAIKLIPKKLDKKELSKENPEKRKELLKKLKEFDKAYKEVKKEIEEKAKKYEEEKKKKKEKEKKK	6.035329341423693	0.7454133368159347	66.3388900756836	0.6362595558166504	12.048665046691895	nan	10000.0
monomer-300-nr2-run2_result_5	14	SELEELFSRYPEFKEFAKKVLKAPDEKIVELVKKALETYEESKNEEKREKLEKWLKEHPWIPEEIIKLLKLAEAFRLLAEKSLKEEPEKKDLFIASYKLAFKALELAEKLLKELPEPKTEEEKEEWKPFKEFFEREAFRIRYTSAKELVKLIREEVEKEIPEPNVNLREEVFRRVLKLSKEFSEEAKKYLLYALVQELKEENYTNEEIAEIIYNVLTKELESYDEVDEEILKKLAEAISLIPEKLDEEELSEDNPEAFKELLERLEKFAKEFEKVEKEIKEKAEKYEKEKKEKEEEEKKK	1.3825009060591156	0.9620050890902166	79.68006134033203	0.8709384202957153	5.578115940093994	nan	10000.0
monomer-300-nr2-run2_result_5	15	EELEELFSKYPELKEELKKIFKVPDEKIVELIEEALETYEEAKLEEEEKFWEKLLKEHPWIPKEIILLLKLAKAFLLKAKKAYEEEPEKKDLFLAYSKAADKALELAKELWKKLPKPKTEEEEKERKPFEEYLEREIFKIRYESAKKIVEIFEEEVEKEIKEPNVDLRKEVYKKVKEYSKSLSEEAKKYLYYAYVQKLKEENYTNEEIAKIIYEVETEELKVYDEVDEEILKELAEAISLIPKKLDEKELSEENPEKIKELIENIEKFAKAYEEVKKKIEEKAKEYEKKKEEEKKKKEEE	1.569769304840314	0.9572541347987698	83.19519805908203	0.8995034694671631	4.727339744567871	nan	10000.0
monomer-300-nr2-run2_result_5	16	SRLEKLFSKYPELKEKAKEIFKEPDEEIIKNVEEALKTYEESKLEEEERRWKEWLEKHPEIPEEIILLLKLARAFLLLALKYYKEEPEKVDKFFAYAKLAFEALEIARELWAQLPPPATPEEEEEWKPFREWLEDEIDRILLKAAEEIVKIIEEKVKKENKEKNVDLRKEVMKEILKYSKSLSPEAQEYLLYAYVLKLKKENYTPEEIAEILYEVLKEELKVYDEIDEEILKKLAEAIELIPKELDEEKLSPDNPEARKELRKKRKEFAKKYKEVKEEIEKKAKEYEEKKKEEEKKKKEE	1.9475446269606065	0.9244561289054994	76.46843719482422	0.8221139907836914	6.929488658905029	nan	10000.0
monomer-300-nr2-run2_result_5	17	SILEELFSKYPEFKEYAKEVLKVPDEEIVKAVKEALETYEKSKKEEEKKKWEKLLKEHPWIPKEIILLLKLAEAFKLLAKKYLEEKPEEKEKFYAYSKLAFKALELAKELWEKLPEPKSEEEKKERKPFEEELERKIFDILFESAEIIVEIIKEEVEKENKEKNKDLRELVYEKILEYSKSLSEEAKKYLLFAYVLKLKEEKLTPKEIAEIIYKVKTKKLKSYDEIDEEILKKLEEAIKLIPEKLDKEELSEENPEKRKELIEKIEKFSKAYEEVEKEIEEKAKKYEEEKKKKEEEEKKK	18.829955707712344	0.3133840671896357	67.295654296875	0.6330328583717346	14.102593421936035	nan	10000.0
monomer-300-nr2-run2_result_5	18	SLLEELFSKYPEFVEYAKKVLKAPDEEIVKAIKEALKTYEESKDEELRARLEAALAAHPWIPREIINLIKLAKAFLLLAEKYLKEKPEEIDKFYAYSALADKAIELAEELLAQLPAPATPEEAEARAPFREFLERESFDILKTSAEIAVEIIEEEVKKEIKEENVDLRKEVFKKILEYSKNLSEKAQSYYLYAFVQKLKEENYTNEEIAEIIYKVLTEKLKKYDEVDEEILKKLAEAISLIPKKVDKEKLSEDNPEAREEFLKKLEEFAKKFKEVEKEIKEKAEEKEKKEKEEKEKEELK	1.4632647114021653	0.9535894772721627	80.13524627685547	0.865486741065979	5.672728538513184	nan	10000.0
monomer-300-nr2-run2_result_5	19	EKLEKLKEKYPELIEAMKKILKAPEEEIEKTIEEALKTYEESKKEKEKKFLEEELKKNPWLPEEIIELIKLAEAFLLLAKKKYEEEPEKVDEFIAYAKLAALAMELAEKLLKKLPKPKSKEEAEKRKPFEDYFKRKRYEILSEAAELIVEIIEEKVEKENKEKNKDLREEVFKEILKLSKDFSEEFKKYLLYAYVRKLKEENYTNEEIAEIIYKVLTEELKVYDEVDEEILEKLAEAISLIPKKLDKEEISEDNPEKFKELEENLDKFAEAFEKVEKEIKEKAEKYKEEKEKKKKEEEEK	1.4915160263804061	0.9526541123183165	79.28377532958984	0.8678799271583557	5.695088863372803	nan	10000.0
monomer-300-nr2-run2_result_5	20	SILEELFSKYPELVEFMKEVFKVPEEEIEKLVKEALEEYEKAKLKEEDEFYEALLKKNPEIPKEIILYIKLAKAALLLAKKYYEEEPEKKDLFFAYSKFAAKAMEIAKELWKKLPEPKTEEEKEKRKPFEELLEREIFEILSTSAELIVEIIEEEVKKEIKDENVDLREEVLKRVLEYSKEMSEEYKKYLLYAFVLKLKEENFTPEEIAEILYKVLTEELEKYDEVDEEILKKLAEAVELIPKKLDKEKLSKENPEAFKELLKKLNEFAEALEKVEKEIKEAAEKYEEEKKKKEEEEKKK	1.275887938713024	0.964433652885311	80.26011657714844	0.8695623874664307	5.508906364440918	nan	10000.0
monomer-300-nr2-run2_result_5	21	SELEKLFSKYPELKEAAKEIFKEPDEEIIKNIEEALEEYEKSKLEEREKFLEEAKAAHPWLPEEILLLLKLARAFKLKAEKYYKEKPEEKEKFIQYAKLAHKAMELAKKLWEELPEPETEEEEKERQPFREFLEREIFNIRYESAKKIVEIIEEEVKKEIKEENVDLREEVMKRILELSKSFSEEAKSYLLYAYVQKLKEEKYSNEEIAKIIYKVLTEELKSYDEVDEEILEKLAEAISLIPKKLDEKELSPENPEKFKELLEKIKKFDEAYKEVKKEIEEAAKKKEEEEKKKKKEEEEK	5.882836462162609	0.7699889526089616	67.32859802246094	0.6651234030723572	12.721745491027832	nan	10000.0
monomer-300-nr2-run2_result_5	22	DRLKRLFEKYPELIEKLKEIFKVPEEEIVKLVEEALKTYEEAKLEEEEKLLAELLAAHPWIPEEIVELLKLAKAFLLLAEKSYKENPEEKDLFYAYAKAAALAIELAKKLLAELPEPKTEEEAEERKPFLELLESESFDILKKAAEKIVEIIKEEVEKEIKEKNVNIEKEVFKKILEYSKEMSEEFQKYLLYAYVQKLLEEKKTPEEIAEIIYEVLTEKLKVYDEVDEKILEKLAEAIKLIPKKLDKEELSKSNPEKRKELLEKLEEFAKKYKEVEKEIEEKAKEYEKKKKEKEEEEEKA	5.7694239976410735	0.7677598869579166	68.51185607910156	0.6976277828216553	11.033650398254395	nan	10000.0
monomer-300-nr2-run2_result_5	23	SILEELFSKYPEFKEKLKEYAKAPEEEIKKLVEEALKTYEESKDKELDELLEKLQKEHPWIPKEIILLIKLAKAFLLLAKKYLKEEPDKVDLFFTAAKAADFAIELAKKLLEKLPKPKSKEEEEERKPFLELLERLSFEILYEAAEEIVKIFRKEVEEEIKEENVDLDEEVYKKILEYSKSLSKEFQAYLLYAYVRKLKEEKKTNEEIAEIIYKVKTKELEVYDEVDEEILKELAEAISLIPEKVDEEALSPENPEAQKEFREKLEKFAKAYEEVEKKIEEKAEEYKKEKEEKEKEEKEK	1.9115335716533746	0.9264960834539441	80.05736541748047	0.8730753064155579	5.5038628578186035	nan	10000.0
monomer-300-nr2-run2_result_5	24	EELEKLFSRYPELKEKLKEIFKKPDEEIVKIIEEAMETYEKSKLEEEDERLEKLLKEYPEIPEEIVLLLKLAKAFLLLAEKYLKEKPEKVDDFLAYSKAAAIALELAKKLLAQLPKPATPEEEERWKPFKEWLEREIYEILYKSAKEIVDIFYEKAKKEIKEENVNLKEKVMEEILEYSKDLSEEAQSYLLYAFVLKLKEEKFTDEEIAEILYKVYTKKLKVYDEVDEEILKKLAEAIKLIPKELDEEKLSPDNPEAFKELLEKIKEFDKKYKEVKEEIEKKAKEYEEEKKKKEKEEKEK	2.6031477448512716	0.8830315550625265	76.86880493164062	0.8391165733337402	6.601648807525635	nan	10000.0
monomer-300-nr2-run2_result_5	25	DELKELFEKYPELIEFLKEVFKAPDEEIEKYIKEALETYEEAKLEEEREKLEKWLKEHPWIPKEIILLIKLAEAFLLLALKYLKEKPEKKEDFIAYSKAAEKMMELAEELLKKLPEPKTEEEKKEREPFLRWLRRKRFKILFTSAKEIVNLIEEEVEKENPEPNVDKRELVMEKILELSKDFSKEAQAYLLYAYVLKLKEEKFTPEEIAEIYYKVLTKKLKSYDEIDEEILEKLAEAISLIPEKLDLEELSEDDPERVEELLERLKKFAEEMEKVEKEIEEAAKKYEEEKKEKEEKEKKK	1.3193322372646799	0.9652202590038522	77.97419738769531	0.8413756489753723	6.19498872756958	nan	10000.0
monomer-300-nr2-run2_result_5	26	SELEELFEKYPELKEEMKKISKLPDEEIEELVREALKTYEESKDEERRRFLEEALAAHPWIPKEIIRLLELAEAFLLLAKKYYKEKPEEVDKFFTASKLAEKAIELAKELLASLPEPETEEERAEREPFERWFERKAFKIRFESAELAVKIIEEEVKKEYPEENINLREEVFKKVLEYSKELSPEAQKYYLYALVLKLKKEKYTNEEIAEIIYKVLTEELKEYDEVDEEILKKLAEAISLIPEELDEEELSEDNPEKFEELLKKLEEFAKAFKEVEEEIKKAAEEYKKKKEEEKKEEEKK	1.7424191473262671	0.9402319413517694	75.7235107421875	0.8315199613571167	6.873727798461914	nan	10000.0
monomer-300-nr2-run2_result_5	27	DELKFLKEKYPKLIEDLKKIFKAPEEEIDKLIEEALKTYEESKLKELEEELEKLQKEFPEIPKEIILLLKLARAFKLLAEKYLKEEPEKKDLFLAYSKAAAKAMELALELWKKLPEPKSEEEKEKWEPFKEFLEREIFEILKESAEITVDLIEEEVEKENKEKNVDLRELVFEKILEYSKSQSEEFQKYLLYAYVLKLKEENYSNKEIAEIIYKVLTKKLKSYDEIDEEILEELEKAISLIPEKLDKEELSRDNPEKIKELLEKVDEFAKKFEEVKKKIEEKAKEYEEKKKKEEEEKKKK	5.7727552974191205	0.7302331599881653	68.17048645019531	0.6604340672492981	11.431039810180664	nan	10000.0
monomer-300-nr2-run2_result_5	28	STLEHLFSKYPEFKEFAKKVFKAPDEKIEEIIKEALKTYEESKLEEEEEEWRKWLEEHPWIPEDIVLLIKLAKAFLLLAKKKLKEEPEKIDEFFAYSKLAAKAMELAKKLLEKLPPPASEEEKKEWEPFLEKLERESFDILYEAAKEIVKIIYEEVKKENKEKNKNLKEIVFEKILELSKDFSPEFQAYLLFAYVQQLKEENYTNKEIAEIIYNVLTKKLKEYNEVNEEILEKLAKAISLIPKKLDEEELSDDNPEKRKELLEKIEAFAKAYNEVKKEIEEAAKKYKEKKEEEKKKKEKE	6.085810762045363	0.7321176690486797	66.42765808105469	0.6594114899635315	11.985406875610352	nan	10000.0
monomer-300-nr2-run2_result_5	29	MELEELFEKYPELIEEAKKIFKAPEEKIKELIEEAMKTYEESKDEERRERLEKELAAHPWIPKEIIRLLELAKAALLLAKKKLEEEPEKEDLFFAYSKLAAKALELAEELLAKLPPPKTKEEAEKRKPFLEWFEREKFDILYESAMLAVEIIKEKVEKEIKDENVNINEKVFEEVLEKSKEFSEEYQAYLLYALVLKLKEEKYSNEEIAEIIYKVLTKKLKVYDEVDEEILKKLAEAVSLIPEKLDEEELSEENPEKRKEFLEKLEKFAKAYKEVKKEIEEKAKKYLEEKKKKEKEEKEK	1.5493098374881227	0.9509578990817846	78.78417205810547	0.8544497489929199	5.988269329071045	nan	10000.0
monomer-300-nr2-run2_result_5	30	SILEELFSKYPEFLEYAKEVLKAPDEEIEKAIKEALEEYEKAKLEEEDELLEKWLEEYPEIPKEIVLLLKLAKAFLLLAKKYLKEKPEKVDEFYAYSRLAAKATELAKELLAKLPKPKSKEEEEKWAPFREYVERSIYDILFESAEIIVEVIEEKVKKEIKEKNVDLREKVFEKILEYSKKLSKEAQKYLLYAFVRKLKKENYSNEEIAKIIYKVLTKKLKVYDEVDEEILKKLAEAISLIPKELSKEELSPDNPEKRKELLKKIEEFAKAYEEVKKEIEKKAEEYKKKKEEEKEKEEKE	1.6856144397194737	0.9396818914713261	76.54772186279297	0.7803648710250854	6.978693008422852	nan	10000.0
monomer-300-nr2-run2_result_5	31	EELKELFEKYPELKEYLKKVFKKPDEEIIETVKKALETYKESKDEELEEKLKKLLEANPWIPKEIILLLKLAKAFLLLAEKYLKEKPEKVDDFIAYAKAAAKMMEIAKELWEKLPEPKTEEEKEKRKPFEEFLEYEIFKILYKAAEITVKIIEEKVEKEIKEPNVNKREKVFEEILELSKEFSEEFKSYLLYAYVLKLKEENYTPEEIAKIIYNVLTKKLKVYNEIDEEILNELAKAIELVPKKLDEEELSEDNPEKRKELLKKLEAFSKAMKEVEEKIKEAAKKYEEEKKEKEKKEKEK	1.543498384768896	0.9491620164805208	77.64772033691406	0.8544056415557861	6.320679664611816	nan	10000.0
monomer-300-nr2-run2_result_6	0	SKYKFKLKKLEVELIEDKKDKILKLKIEYDMYKENSDEIFYRFAIEIELSFEALTNNDENKKIKVYFLLIDKNNNILYKEEIKDFLEFFEYFFIYKSYSYYIEYIMKKNPELFPDFDVNDKSFLSPEEAKEKNEKEFKEKFKKAFKAELPDESIDIDPENPEESKKLNKMRKLALRIVAEFASEKYKEELEEENKEIEAKLYLSLIFLLYYLSKKLKPEELKKKIYPLFEELFEKWKNKEIPIKAALLKLFAKALEVWLEEEKDFLYKHLSKEQAENFIKKVEELIEKLKEEAERIEKES	1.8136605411957403	0.9358795890571118	78.6339340209961	0.8812128305435181	5.640531063079834	nan	10000.0
monomer-300-nr2-run2_result_6	1	SKYKTKLSKFEVKLEENENDKILVISIEYDVYEENSNEIKYRFRIKIELNPEALINNDPNKKVKAIFELINKNNKILHKIEIPDILELFKYIFIYKSPEYYFREIAKKNPELFPDFDVNDKSWLSPEEAEEKYEKKFKEEFKKTVKAELPSLEIDIDPENPEESKKMNEIEYLALRIIIELASKKYEEELEENNLEIKIFLYLSLVFLLYYLSLKLSPEELAEKIYPLFKELYEKAKNNEIPIETALLKLYAKALKVYLEEMEEYYKKHLSEEAAERLKKLIEELIKELEKKAEKIEKES	4.013306139129956	0.861347659588642	70.53533935546875	0.8039031624794006	8.226736068725586	nan	10000.0
monomer-300-nr2-run2_result_6	2	SKYKTKLEKLEVELIEDEKDKILKLSALYNIYKENSDEIFYRYEIEIEYSPEALINKDPNKSVKAIFKLINKDNKIEKEIEIPDLFELFKYIFIAKSPEYYFRYIAKKNPEWFPDFDVNNKDWLSPEELEKKNEKEFKEKFKKTFKAEFPSLEIDIDPNNPEESKKLNEKRYLALRILADLASNEYKEEEEENNLEIELYLYLSLIFLLDYLSEILEPEEFAEKVYPLFLELYEKAKNKEIPIKTALLKLFAKALEVFLEEEKPYLEKHLSKEAAEIFIEKIEELIEKLKKEAEKIEKES	15.078738661236223	0.25637512010126184	58.798458099365234	0.5065724849700928	16.105810165405273	nan	10000.0
monomer-300-nr2-run2_result_6	3	SKYKTKIEKLEVKLEKKENKDILKLELELNIYKENSDEIFYKVKFVVELSFESLINNDPNNSIKVYFELIDKNNNIKHKIEIKNFLELFEYIFLYESPEYYIREIMKKHPELFPDFDVNDPSWPSPEEAKEKNEKKFKEEFEKTFEAPLPSREIDIDPENPEESEKMQKMLYLAIRIVNKFASSKYKEKLKENNIEIKFELYLALFFLLYYLSKILSPEELKEKIYPKFKELFEKAYNKEITIETALLKLFATALEVFLEKMKDYFRKHWSEEAAKKWEEAVKKLIEELYKKAEELEKKS	19.620272446518378	0.22152885880121784	58.132633209228516	0.5004901885986328	14.33415412902832	nan	10000.0
monomer-300-nr2-run2_result_6	4	SKYKMKLEKLELKIEEKEDELIYVLKATYNIYKENSDKIFYKVEVEVELSFEALINKDPNKAVKVIFKKINLENKILHEFEIKDFDKFFEYFFIAKSPEYFIREIMKKYPELFPDFDVNDKSFLSPEELKKKNEEEFKKKFKEAFKAEYPDRSIDIDPENPEESEKLQKRRDLALRIVAELASEKYKEELEKNPKEIKLKLYLALFYLLDYLSEILEPEELKKAIYDKAVELYKKAKNKEIPIETAFLYLFAEALKVWLEEEKEYFEKHLPKEAAERLKEAIEKLIEELKKKAEEIEKES	14.83612414550822	0.2319731415055226	58.7183723449707	0.4925674796104431	15.599876403808594	nan	10000.0
monomer-300-nr2-run2_result_6	5	SKYKAKLEKLELELIEKEDDIILKLKIKYNIYKENSKEIFYRVEFEIELSPKALVNNDPNKKIKAYFKLIDKNNKVLHKIEIPDLEIFFEYFFIAKSYEYFFREIARKYPELFPDFDVNDKDWPSFEEMKEKYEKEFKKKFKEAFKAELPSKEIDIDPSNPEESKKLNEKRYLAERILAEFAAEKEKEEKEEEDLELKARKYLAFIYLLYYLSEKLEPEELKKKIIPLFEELYEKWKNKEIPIEVAFLKLFAEAIKVYLEEEEEYYKKHLSEEAAERWKKLIEELIEKYLKEAEKLEKES	1.3816520901080553	0.9649095975367002	76.3352279663086	0.8506858348846436	6.180791854858398	nan	10000.0
monomer-300-nr2-run2_result_6	6	SKYKFKLSELKVEIKEEKNDKIIVLSLKYDVYEENSDEIKYRFEIKVELSFEALINNDPNKSIKVYFNLINKDNKILYKKEIKDFVKFIKYYFIYESPEYFIREEFKKNPELFPDFDINDPSWLSPEEAEKKNLEKEKKKFEEAFEAKFPSLTIDIDPNNPEESKKLNELRYLAFLIIAKFASEKDEEEEKENNLELKARLYLSLFFLLYYLSKKLPPEKLKEKIYPLFKELYEKAKNKEIPIEAALLELYAKALEVWLEEEKDYLYKHLPEESAKRIIEKIKKLIEELKEKAKKIKEES	1.6622908981625542	0.9476538386288186	77.6031723022461	0.8771492838859558	6.104715824127197	nan	10000.0
monomer-300-nr2-run2_result_6	7	SKYKFKLEKFELKIEKKDNDLILKLSIEYNVYKENSDEIFYKFKVVIELSFEALINNDPNKSIKVKFELINKNNEIEKTIEIKDFLEFFESFFIYKSPEYYFRELARKYPEWFPDFDTSDKDWLSPEEAKEKYEKEFDKKFEEAFKAKFPPESIDIDPSNPEESKKLNKERRLALRILAEFAAEEEEEEKEKEDKEFLIKLYLAFFFLLYYLSKKLEPEKLKEAIYDEFKELFEKAYNKEIPIETAFLKLFAKALEVYLKEEEEYLRKHLSEEQAERWIEAIKKLIERLRKEAEELEKKS	2.364950131522749	0.9084009620240431	72.25911712646484	0.8092114329338074	7.954425811767578	nan	10000.0
monomer-300-nr2-run2_result_6	8	SKLKTKIEKFEVELVLDKNKKIIKINIEYNIYKENSDKIFYRFQIEIELSFEALINKNENDKIKVKFKKINENNEIEYEFEIKDFLKFFKYFFDYESIEYYIREIMKKYPELFPDYDFNDKDWLSPEEALEKNEKKFKEDFKKAFKAELPSKEINIDPNNPEKSKELNEKLYYALKVVAKLASSENKEEEKEENLKKKIELYLSLVYLLYYLSEILEPEEFKKKIYPLFEELFEKAYNNEIPIETALLKLYAKALEVFLEEIKDFLYKNLSKESAEIFIKKIENLIKKLEEKAEKIEKES	17.60118630412434	0.271632387603835	54.653404235839844	0.416077196598053	19.86885643005371	nan	10000.0
monomer-300-nr2-run2_result_6	9	SKYKTKLSKLEVKLEENEDDKSLILKLTYDIYKENSDEIFYRFEIEVILSPKALTNNDPNKYVKTYFNLIDKNNNIKHKIEIPDFIELFEYIFISKSPAYFIREIMKKNPELFPDFDINDKDYPSFEERKKKYEEEFKKEFKETFKAELPSLEIDIDPNNPEESKKLNKRRYLALRIIAKFASKEYEEELEEENKEIEAELILSLFFLLYYLSEKLPPEELAKKIYPLFEELFEKAKNKEIPIKTALLKLYAKALEVWLEENKEFYEKHLEPEQAKRIIEEIEKLIKKLEEEAEKILKES	1.3152468757800386	0.9637514522282936	76.00154113769531	0.8481471538543701	6.273369312286377	nan	10000.0
monomer-300-nr2-run2_result_6	10	SKLKTVLKELKVELVEDKDDFILVLKAVYDIYKENSDKVFYRFEVVVELSFKALINNDPNKSVKVEFKLLDENNKVLKTFEIKDFLKFYEYYFDYDSLEYFFRELAKKHPEWFPDFDISDKDWLSPEEAKEKNEKKFKEEFKKAFKAEYPSEDIDIDPNNPEESKKLRKEEALAFRTIAKLASEKEEEEEEEEDKELKLRLYLSLFFLLYYLSKKLSPEELAEKIYPLFLEEYEKAKNKEITIETALLRIFAKALEVYRELMEEYYKKHLSEEAAERIIKLIEELIEKLKKKAEELEKKS	8.388366502460634	0.573868045135557	47.022151947021484	0.4398576319217682	19.51630401611328	nan	10000.0
monomer-300-nr2-run2_result_6	11	SKYKSKISKYELELIEEKDKKILKLKITIDIYKENSDEVFYRVEFEVEYSIEALVNNDPNKAIKVYFKLINKNNEILKEIEIKDFLEFFKYFFIHESLKYYIEYIMRKNPEDFPDFDVSDKSWLSPEEAEAINKEREDRRFEEAFEAPRPSPEIDIDPENPEESKKLNEMRDLALRILARFAAEEEEEEEEEEDPKLKIELALAMIFLLDYLSKILEPKELAEKVVPLFNELFEKAKNKEIPIETAFLKLFAKAVEVFLEEEEPYLRKHLPPEAAARWIEAIRRLIERLRKEAERIEKES	1.4572309683788591	0.9578955587231371	72.97459411621094	0.8230094909667969	7.48740291595459	nan	10000.0
monomer-300-nr2-run2_result_6	12	SKYKLKIKKFELKLIEDKDKKILKLIIEYDLYKENSDEIFYRFAIEIELSPEALINKNPNDSIKVYFKLINKNNEIEKEIEIKNIVEFFKYFFIAKSPKYYIEYIMKKNPEDFPDYDVSDKSIPSPEEIEKKYEKEFEEKFKKTFKADYPSKSIDIDPKNPEKSKELNELRYLADYIIAEFASEKYKELKEEENIEIKIKYYLALIFLLYYLSKKLEPEELKKKIYPLFEELYEKAKNKEIPIESAVLKLFAKALKVYLELEKDYYLKHWSEEAAKIWIEKVEELIKKLEKEAEEIEKKS	1.7711193248106731	0.9465513861032911	76.33219909667969	0.8514420986175537	6.595285892486572	nan	10000.0
monomer-300-nr2-run2_result_6	13	SDYEYKLSKLEVELIEDEEDKILKLIAEYDIYKKDSKEIFYRFAVEIELSFKALTNKDPEKSVKVYFKLINKDNKIEHEIEIKDLIEFIEYFFISKSLKYYAEYIMKKNPELFPDYDINNKDILSFEEAKKKYEEEFKKKFKETFKAEYPSEEIDIDPNNPEESKKMNKMRSLALRILAEFASEKYEEELEEEDLEIKLKLYLSLIFLLYYLSKKLDPETLAEKIVPLFNELFDKAKNKEIPIEVALLKLYAKAIEVFLEEEREYLEKHWTPEQAQIWIDKIEELIERLRKEAEKLEKES	22.11505690227084	0.1414456245567557	45.584983825683594	0.40904098749160767	20.049942016601562	nan	10000.0
monomer-300-nr2-run2_result_6	14	SKYKFKLKELKVELIKDKDKLILKLSIEYEVYKENSDEVFYRFKFEIELSPEALINKDPNKAIKVYFLKIDKNNKILKKIEIKDFLKFAEYFFIYKSPEYYIREIMRKNPEWFPDFDINDPSWPSPEEAKKKYEKEFDKLYEKTFKAKYPSEEIDIDPNNPEESKKLNKLERLADRIVTELASEEDEEEEEEEDKELKLKKYLSLFLLLYYLSEKLEPEELAKKVYEKFKELFEKAYNKEIPIEAALLELYATALEVYLELKKDYYLKHWSEEQAKIFIEKVEKLIEKYREKAKKIKEES	2.050937032241896	0.9242835086973715	72.6602554321289	0.8202844858169556	7.613326549530029	nan	10000.0
monomer-300-nr2-run2_result_6	15	SNYKEKLSKLELEAILEEDKKILKLIIEYDIYKENSNEIFYRYQVEIELSFEALVNNDPNKAVKVYFKLINKNNEILKEFHIPDLFKFIEYYFIAESPEYFFREIAKKYPELFPDFDINDKNYLSFEERKEINEKKFKEKFKETFKAERPSREIDIDPENPEESKKLNEKRDLAERIVAELASEKKEEEDEEEDKEFWARLYLSFIFLLYYLSEILEPEELKKKIFPLFDEEFEKWYNKEITIKTAFLRLFAKALEVYREEMKPYYEKHLSKEQAEILFEKIEELIEELKKKAEELEKKS	24.916612996394868	0.1615677434280425	45.02413558959961	0.409147709608078	21.276336669921875	nan	10000.0
monomer-300-nr2-run2_result_6	16	SDYEFKLEELKIELKDNKNSKSLILKIKYNVYKKNSKEVFYSFEIEIELSFEALVNKDENKSVKVTFKKINKNNEVLYEEEIKDFFEFAKYYFIYDSYEYYIREIMKKNPELFPDYDINDKSWLTPEEAEKKKEKEDKEAFKKAFKAELPSLEIDIDPNNPEESKKLNELEYLALRIVSKFASEKYEEEEKEKDPELLSKIYLSLFFLLYYLSKKLEPEELKEKIYPLFEELYEKYKNKEIPIETALLKLFAKALEVWLEEKKEWLKKHLPEESAKRWEEKVKELIEKFKKKAEKLEKES	19.248708595521148	0.20823862097090234	52.185916900634766	0.35709208250045776	21.067806243896484	nan	10000.0
monomer-300-nr2-run2_result_6	17	SKYKFKLEKFEVKLIKKEDDLIIKIIIEYNVYKENSDKVFYKFAVEIELSPEALVNKDPEKSIKVYFKLINEKNKILKTIEIKDFVEFFEYFFIAESLEYYFREIAKKNPEDFPDFDINDKSFLSFEELKEKNLKKFEKEFEETFKAPFPSPEIDIDPENPEESEKLNKLRELAFRILAKLASKKKKEEKEKNDKEYEIFLYLALVFLLYYLSKKLEPEELAKAIVPEFKELFEKWYNKEIPIKTALLRLFAKAVRVWLEEEKEYLLKHLSEESAQIIIEKIEELIKKLEEEAEKIEEES	1.5007471756758288	0.9555896218636503	77.02904510498047	0.8463137149810791	6.196583271026611	nan	10000.0
monomer-300-nr2-run2_result_6	18	SKYKFKLEKLEVKLVEDKDDKILVLKITYNMYKENSDEVFLRTEIEVEYSPEALINNDPNKAIKVYFKVIDKNNNILHEFEIKDFYEFFKSFFISESPEYYIEEIIRKNPELFPDYDVSNKDFLSPKEREEKYEKEFKKKFKEAFKADYPSKEIDIDPNNPEESKKLNEREYLADYIVAKFASEKYKEKLKEENKEIKAKLYLALFFLLEYLSEKLSPEELKKKIYDKFVELYEKWKNKELPIETSLLKLFATALEVYLEEKKDYYYKNLSKESADILIEKIEELIKKLKEEAEKIEKES	2.8838138029696814	0.9030118149354077	67.90723419189453	0.7613546848297119	9.131257057189941	nan	10000.0
monomer-300-nr2-run2_result_6	19	SKYKTELKELKVELVENKNEKSFVLSIKYDIYKENSKEIFYRFEVKIILSPEALINNDPNKAIKVYFKLIDKNNKIVKEFEIKDFLLFFEYFFIAKSYSYFIEYIMKKYPELFPDYDVNDKNILSYEEMKKKYEEEFRKRFEEAFEAPLPPRTIDIDPENPEESKKLNEMRYLALRIVAELAAEEFEEEEEEEDKELEAFLYLSLFFLLYYLSKVLSPEEFAEKVYPKFEELFEKYKNKEIPIKVALLKLFATALEVWLEEERPYLRRHLPPEAAARIEAAIRALIERLRKEAEKLEKES	1.8299827510798226	0.9343700863942519	75.29243469238281	0.848049521446228	6.353262424468994	nan	10000.0
monomer-300-nr2-run2_result_6	20	SNYKMKIKNFKIELKEEKNDLKLIISIEYDIYKENSDEIFYRYEVKIELSPEALVNKDPNKSIKVYFKLIDKNNKILHEELIEDLLEFIKYFFISESLEYYFRELAKKNPELFPDFDTSDPSFLSPEEAEKKYEEKFKKKFKEAAKAELPSLEIDIDPENPEESKKMNEIRYLAERIVMTLASEKFKEKEEENNIEIKIFLALSLVFLLYYLSKKLEPEEFKEKIYPLFKKLYEEWKNKKIPIEAAFLKLFAKALEVWLEEEKDYYYKHLSPESAERIIKLIEELIEKLKKKAEEIEKKS	1.302335544816298	0.9642592643101856	74.35586547851562	0.831924319267273	6.8271098136901855	nan	10000.0
monomer-300-nr2-run2_result_6	21	SKLETKLEELKVELIEDKDKEILKLKAKYNIYEENSDKIKYKVEIVIELSPEALINNDPNDAIKVYFKLIDKNNKILKEFKIEDLFEVFKYIFIYKSPAYYIREIMKKNPELFPDFDINDPNWLSPEEAEKKYNEEFKKRFKEAFKADMPSETIDIDPNNPEESKKLNELRLLAERILARFAAEKYKEELKENNKEIELELYLSLIFLLYYLSKILEPEELKEKIYPLWKELFEKAKNKEIPIKTALLKLFAKALEVYLEEMKDYYYKHLSPEAAKRIEELIKELIKKLEKEAEKIEKES	1.5112654121705311	0.9534879708190793	74.7605972290039	0.8416082859039307	6.647347927093506	nan	10000.0
monomer-300-nr2-run2_result_6	22	SDYKAKLEELKIELKEEKDKKIIVLKIKYNIYKKNSKEIFYRFEIVIELSIEALINNDPNDAVKVYFKLIDKNNKIIKEIEIKDLVEFIEYYFEAKSPKYYIEYIMKKNPEWFPDFDISNKDIKSPEELKKENEKKFKEEFKKAFKADLPSREIDIDPENPEESKKMNKLRYLALRILAEFAASKEEEELEEEDKEYLEKLYLALIFLLYYLSKKLPPEKLAEKIAKKFYELFEKAKNKEIPIETALLYLFAEALKVWLEEEKDYYDKHLSPESAKIIKEKIEELIEKLRERAEKIEKES	1.8235811607601558	0.9318741628013303	70.6466293334961	0.7278538942337036	7.884489059448242	nan	10000.0
monomer-300-nr2-run2_result_6	23	SKYKTKLEKLEVELIEKENDLILKLSAKYNIYEENSNEVKYSFEIVVELSFEALINNDPNKKIKVTFKLINKNNEVLKEIKIEDFEEVFEYIFEYESPEYYIREIFKKNPEWFPDFDINDKSWLSPEEAKKINEKKFKKKFKEAFKAELPSEEIDIDPENPEESKKLNKKRYLALKIVAKFASEKYKEKLEENNPEIWLEIYLSLIYLLYYLSEKLEPEELEKKIYPLFKELFEKWKNKELPIEVAILKLFAKALEVWLEEEKDYYYKHLSKESAEILIKKIEELIKYLEEKAEELEKKS	1.3706058821721334	0.9591923034630967	77.55342864990234	0.862240731716156	5.669044017791748	nan	10000.0
monomer-300-nr2-run2_result_6	24	SKYKFKLEKLEVKIEEKDDNKTLILSAKYSIYEENSDEIKYRFEIKIELSPEALVNNDPNKKIKVYFKKINKDNKILYEELIEDFLELFEYIFIADSPAYYIEEIMRKHPELFPDYDVNDKSWLTPEELKEKRLKEFKERFEKAFKAPLPPESIDIDPSNPEESKKLNKERRLALLVLAKFAAEEEEEEEEEEDLELKLRLYLALFFLLYYLSKKLSPEELAEKVVPLFNELFEKAKNKEIPIETALLRLLAEAIEVWLEEEREYFRKHLPEEAAERLEEAIRRLIERLRRRAEELEKKS	7.134130886068359	0.637992827344156	57.80611801147461	0.5850826501846313	14.93870735168457	nan	10000.0
monomer-300-nr2-run2_result_6	25	SPYKFKIKKFELKIEKKDDDLILKLSIEVDIYKENSDEVFLRAQIEIELSFEALVNNDPNKSIKVYFKLIDKNNNIIKEIEIKDFNEFFKYFFDAESIEYYIRYLIKKNPEWFPDFDVNDKSFLSEEELKKKNEEKFKKEFKKAFKAELPSKEIDIDPENPEESKKLNEDRYLAFKILAKFASNEYKKKLEEDDIKIKIELYLSLFYLLYYLSKKLDPKTLEKKIVPEAKKLFEKAINKEIPIEVAVLKLFAKALKVWLEEMKEWLKKHLPEEAAENIIKKFEELIKKLEEKAKELEKKS	2.020683747523681	0.9239035076041163	80.41446685791016	0.8727559447288513	5.058950901031494	nan	10000.0
monomer-300-nr2-run2_result_6	26	SKYKFKLEKLEIELVENEKDKIFVLKARYDVYKENSDEVFYRFEIVIELNPTALINNDPNKAVKVTFKLIDKNDKILKEIEIKDFLKLFEYFFIHESPEYFVREEMKKNPKDFPDFDISDPSWLSPEEAKEKNEKKFKEEFKKAFKAEWPSEEIDIDPKNPEESKKLNKERALADRVIARLAASKEEEEEEEEDKEFKLFLYLSLFFLLYYLSKKLKPEELKKAIFPLFDELFNKWKEKKLPIEAALLKLFAKALKVYLELEKPYYEKHLSKEQAEILIEKIEELIKYLEKKAEEIEKKS	1.4693198692896123	0.9549181211777219	74.6324691772461	0.8284854292869568	6.815598011016846	nan	10000.0
monomer-300-nr2-run2_result_6	27	SKLKTKLEKLEVKLERKENDYILKLSAKYNVYKENSDEIFYSYELVIEYSPEALVNNDPNKSIKVTFKLINKNNKILYEKEIKDFLEFFKYFFIHKSPEYYFRYLAKKNPELFPDFDISDKDWPSDKEAEEKYEKEFKEEFKKAFKAEYPSESIDIDPNNPEESKKMNEMRSLAERIVAELASKEYKEELEKENKEIKLFLYLSLIFLLYYLSKKLSPEELKEKIYPKFKELFDKAYNKEITIETALLKLFATALEVWLEEEKDYYYKHLKKEQADILIEKVKELIEKLKKKAEELEKKS	1.399702170394249	0.9595036823214939	77.0215835571289	0.8663750290870667	6.0956034660339355	nan	10000.0
monomer-300-nr2-run2_result_6	28	SKYKFKLKKLEVELIEENEKKIYKLILEYDIYKENSDEVFYRVEFEIELSFEALINNDPNKKIKVKFKLIDKNNKILAEFEIKDFFEFFEYYFIAKSPEYYFEEIAKKNPELFPDYDVNDPSIPSFEERKKKYEEEFKKEFKKAFKAELPDRSIDIDPSNPEKSEELNKRRYLALKIVATLASKKKEEKEEEEDKEFLAFLYLSLFYLLYYLSLKLPPEELKKKIYPELEKLFELWKEKKIPIETALLKAFAKALRVWLEEEKEWLYEKLPKESAEIFIKKVEELIKYLEEKAEEIEKKS	1.6058869560594102	0.9441888508409291	76.53556060791016	0.8584959506988525	6.340010643005371	nan	10000.0
monomer-300-nr2-run2_result_6	29	SKYKFKIEKFELKLVKDKNKNILVLKIEYNVYEENSDEIKYKFSIEIELSFEALVNNDPNKSVKVIFKLLDKNNNILKEIEIKDFLEFFEYYFLAESYEYYFRYIAKKNPEWFPDFDVNDKDIPSFEELKEKNLKKFKEKFKKAFKAEYPSLEIDIDPDNPEESKKLNRLRYLADYVVAKFASEEYEEEEEEENKEIKIDLYLSLIFLLYYLSKILEPEELKKKIYDEFKELFEKAYNKKIPIEAAFLRLFAKALEVYLEVEKEYYYKHLSKEQAERIEKLIKELIEKLKKKAEEIEKKS	1.5042676784782851	0.9564249612572104	73.99884033203125	0.8328923583030701	6.8410258293151855	nan	10000.0
monomer-300-nr2-run2_result_6	30	SKYKTELKKLELKLKIEEDKYIYVLEIEYDIYKENSDEIFLRVKIVIEYSPEALINNDPNDKIKVYFKKIDKNNKIIKEIEIKDFEKVAEYIFDYESYEYLIREIMKKNPEDFPDFDFSDKSWLTPEEARAKNEEEFKKRFEEAAKAPLPSPEIEIDPDNPEESKKLNKLEYLALRILMRFAAENDEEEEEEEDLKLKAELYLSLIFLLYYLSKKLSPEELKEKIYPEFKKLFEKAYNKEIPIEAAFLKLLAEAIKVWLELEKEKFEKLLSPESAERIKKLIEELIEKLKEKAEKIEKES	17.13059978310611	0.23039997378597646	56.673797607421875	0.4322625994682312	18.14357566833496	nan	10000.0
monomer-300-nr2-run2_result_6	31	SKYKTILKKLEVKLEKKENDRILVLKAEYDIYKENSDEIFLRVMFEVKYSPEALINNDPNKAVKAIFKKIDKNNNILYEFEIPDLETLFEYFFIHESPEYFIREIMKKYPELFPDFDINEKDWLTPEEARERREKEDRALFERTFRAAPPSREIDIDPSNPEESERLNRLRWLAERILARLASEEDEEEEEEEDLELKLRLYLSLVFLLYYLSKELPPEELKKKIYPKFKELFEKAEKKEITIETALLKLFADALEVYLELRRDYYRRHWPAEAAERWEEKIRELIERLYKRAEELEKKS	1.904068352205851	0.930960695580427	73.22187042236328	0.8302967548370361	7.0829057693481445	nan	10000.0
monomer-300-nr2-run2_result_7	0	VIHETPNAFFKIKKIIEEYKEELKKNPNLKDKIEEYRKKLEEALLEAKVPEEVLKEAVMDIPIPKYKNEEEYWPIADKYLEKMLKAMKELSKKNYAEAAAIIFRFRFEELLRLISNKNIIPESILKIILNFFELMVLSNSVDPEDIELAYELYKNIYYLKKYSNDLKIPEYKKYTEDKILELTKKFLEIFAEKFIEAYKKITAPIKPFSEEELKNLTEEEKKELEKERKELEEERKKKLELLKEIAKTFIESKLDLKDILSEEKLKELNKYQEEAIERILEAIKPLDPETYEELKKIKES	3.2494255671929912	0.8576428064642797	70.64772033691406	0.771530270576477	8.652235984802246	nan	10000.0
monomer-300-nr2-run2_result_7	1	VLSKTPNAFFELLKIYEEYKEKRKKDPNSYEEIEKAEEKLKEALLKANVPEEVLKEAELDIPIPKTKDEEEEYPILDEYLEKMLKNFEKLAKKDYAAEAAFIFLFRFDLLIYLRSKNNIIPPNILKIINDFFILMILSDNVDPKKIRLAYELYKNIYYLKKYSNDKKEPEYKKYTQEKVLEQLKEFLELFAETAIEAYKKITAPIKEFSEEELKNLTEEEKEELEKERKELEEERKKKLELIKEIIENFIKSKIDLSDILSEEYLKEINKYYEEAIEKILEAIKPLDEKIYEELKEIKEK	2.3055641289743924	0.9119092343621787	75.41084289550781	0.8417918682098389	6.752633571624756	nan	10000.0
monomer-300-nr2-run2_result_7	2	MIHETKNAFEKILEIYEKYKEELKKNPDLEEEREKALEKLKEALKEAKVPEEVLKEAKLDIPIPKYKDEEEFWPIAEKYLEEMLENMKKLAEKNYASAAALLFMFRFDELLRIRSKENIIPPSILKRIKNFFILMVLSDRVDPEKIENAYKLYKNIYILKKYSNDYKKPEYKEYTEEKVLELYKKFLEDFAEVVIEAYEKIYAPIPEPSEEELKNLTEEEIEELEKERKEKEEEREKRKELIKEIIKTFIESKLDLKDILSEEYYKELLKYQEEAIKRILEAIKPLDEERYKELKEIYEK	1.8517029611925198	0.9347753005508385	70.98275756835938	0.7748532295227051	8.211324691772461	nan	10000.0
monomer-300-nr2-run2_result_7	3	VISKTPNAYEKIKKIREEYKKEKKKNPNLEDKIEKYLEELKKALLEANVPESVLKEANMDVPIPKYKNDEEFWPIADKYLEEMLENMKKLSEKNYAAAAAILFNDRFELLIELHSDKNLIPESFLKNLSNFFDLMVLSDSVNPEDIELAYELYKNIRKLKLYSNDKKEPEYEKYTEEKVVELYKKFLEIFAEKFIEAYKKLTAPIPKPTEEELKNLTEEEIEELEKKIKEEKEEREKKLKELEEIIKEFIESEPDLKDILSEEYYKKILEYHKEAIEKILEAIKPLDPERYKKLKEIYEK	1.5986462174560905	0.9610822122621275	74.44375610351562	0.8181800842285156	7.491219520568848	nan	10000.0
monomer-300-nr2-run2_result_7	4	MIHETPNAFEKILEIREEYKKEREKNPNLEEKREEYLEKLKEALKEAKVPEEVLKEAVLDIPLPKYKDEEEFWPIADEYLEKMLESMKKLAEKNYAAEATILFEYRFEEIIEIISDKNIIPPSILKRITNLFRLMVLSNQVDPEVVELAYELYKNIYYLKKYSNDYKEPEFKKYTEEKVVELYKKFEEIFAEIAIKTYKELTAPIKKPSEEELKNLTEEEIKELEEKIKKEEEEREKKLELLKEIIKDYIKDKPDLKDILSEEKLKEIEEAHEKAIKKILEAIKPLNPEMYEELKKIYEE	2.2538800829218872	0.9232845183391288	71.67708587646484	0.7628300189971924	8.717238426208496	nan	10000.0
monomer-300-nr2-run2_result_7	5	VIHETPNAYFKIREIRERYEKELEKNPDLEEEIEKYRKELKKALLEAKVPEEVLKEAEEDIPIPKTKDKEEFWPIYDKYLDKMLENMTKLSEKNYAAATTILFEDRFLELLRLHDDENIIPPSLIERISNFLRLMVLSDQVNPEDVKLIYELLKNIRILKRYSNDKKEPEYEKYTEEKVLELYKEFEERFAKIFNEAYKKITAPIPEPTPEELKDLTEEEKEELEEKRKELEEERKKKLEELEEILKSWIKNEPDLSDILSEETLKKIKEIHEKAIDEILEAIKPLDEERYKRLLEIKKK	2.063483786378036	0.9262046373636315	70.69830322265625	0.7748517990112305	8.553018569946289	nan	10000.0
monomer-300-nr2-run2_result_7	6	VLSETPNAFKKVEEIYEKYKEEKKKNPDLEEKDEEAKKEIEKALLEANVPESFLKEAEMDIPFPDFKDEEEFWPIADEYLEKALENFEKLSKKKYAAAAAYLFLYRFEELLRKISDKNIIPESILKNISNFFKLMILSDSVNPEHIKLAYELLKNIIKLKKYSNDKKEPEYEKYTEDKVLELYKQFLDIFAETFINAYKKLTAPIPEFSEEELKNLTEEEKKELEKKREEEEKERKEKLEKLKEIAKEFIENEPNLKDILSPEKYKELQKYHDEAVERILEAIKPLDPEMYKELEEIRKS	3.667451796565587	0.8307511887535992	71.76398468017578	0.754817008972168	9.655622482299805	nan	10000.0
monomer-300-nr2-run2_result_7	7	VIHEVKDAYFKYKKVYDEFKKELEKNPNLKDKYEEAEKKLKEVLLEAKVPEEVLKEAVLDIPLPKFKDEESFWPEADKYLDEMLEKMTELAKKKYAAEAALIFKFRFELINDIINNKNLIPKSFLNNILNFFDLMVLSDKVDPEKIKNAYELYKTYLTLKKYSNDYKEPEFSKYTEDKFLELYKQFLEDFAEITIEAYEKITAPIPEPTEEELKDLTEEEIEELEEEREEEEERRKKELEEIEKIIEEFIKSKADFKDVLSEEKYKKLLEYQEEAIERILEAIKPLDPERYEKLKKIKEE	3.410385153579727	0.8420077700486139	69.668212890625	0.7210506796836853	11.410049438476562	nan	10000.0
monomer-300-nr2-run2_result_7	8	VLHETPNAFFEALEIYNKYKEELKKNPNLKDKREKALKELKEALLKAKVPEEFLKKATLDIPLPNYKNKEEFYPKIDEYLEKMLENMEKLSKENYAAEAAFLFLFRFSEILEIIKDDNIIPESLIKNIENFFILMILSDQVNPEHIKLAYELLKNIITLKKYSNNFDKPEYKKYTEEKILELYKKFLEIFADIAIEAYKKLTAPIKPPSPEELKNLTEEEKEELEKERKELEEERKKKLELLKEIIENFIKSKPDLSDILSKEYLEKLNKYYEEAINRILEAIKPLDPETYEELKKIKEE	5.456442721025056	0.7661274688921702	66.604248046875	0.644882082939148	11.369708061218262	nan	10000.0
monomer-300-nr2-run2_result_7	9	VIHETPDAYEEIKKILEEYKEERKKDPNNLEKIEKAEEKLKEALLKAKVPEEVLKEAELDIPLPKYKDFEEFLPIYDEYMDKMLENMEKLSKKKYADATAIIFMFRLEEILRLIDKYNIIPESLLKRILDFFELMVLSNKVDPKNIRNAYELLKNIITLKLYSNDKKEPEYEKYTEEKVVELYKEFLENFAKIAIETYKELTKPIKPFSEEELKNLTEEEKKELEEERKRKEEEREKKLEKLKEILKNFIKSEIDLSDILSPEYLEKIKKYHDEAIKRILEAIKPLDPERYKELEKIYKE	7.590955591241286	0.5465369363988772	61.36711120605469	0.5084856152534485	16.395139694213867	nan	10000.0
monomer-300-nr2-run2_result_7	10	MIHEVPNAFEKIKEIIDKYEEEKKKDPNLKEKDEEYLEEIKKALLEAKVPEEVLKEAVEDIPFPNYKNEEEFYPIIDKYLEEALENMEKLAKKKYAAAAAILFRIRLNLILDKINDKNIIPKSIIDIINDFFELMVISNKVNPENIKLAYELLKNIITLKRYSNDYDKPEYKKYTQEKVVELLKKFYEIFAEIVIETLKEITAPIPEPSEEELKDLTEEEKEELEKKIKELEEEREKKLELIKEIIKNFIKNEINLKDILKPEYVEIIKKYQEEAIERILEAIKPLRPEWYEELLKIKKE	2.576175051034526	0.8915812692815538	72.25098419189453	0.7874852418899536	8.211366653442383	nan	10000.0
monomer-300-nr2-run2_result_7	11	MIHETPNAFEKILEVIEEFEEKLKKNPDLEEEIKKAEEKLKKALLEAKVPESVLKEAEMDIPYPKVKDKKERWPILDEYLEKMLENMEKLSKKNYAAETAILFRFRFSIYLKLISDENIIPESILNIINDFFILQVLSDSVNPEDIKNAYELLKNIRIIKLYSNNYNKPEYSKYTEEKVVELYKKFLENFAKVVIEAYKKLTAPIPEFSEEELKNLTKEEIEELEKKRKEEEEEREKKLELLKEIIKNFIESKFDLKDILSKEYQEKINKYQEEAIKKILEAIKPLDPKRYEELKKIYEK	1.8015279798220298	0.9409152605275011	77.57190704345703	0.8324511051177979	6.074876308441162	nan	10000.0
monomer-300-nr2-run2_result_7	12	VLHKTPNAFEKVLKIYEEFKKELKENPNLYEKIEEAKKKIEKALLEANVPESVLKEATLDIPIPNYKDEEEFYPIADEYLDKMLENFEKLSKKNYASETAFLFLFELDLILYLISDKNLIPESILKNIKNFFILMILSNNVKPEDVKLVYELLKNIRTLARYSNDLKEPEYEKYTEDKVLELYKKFLEKFAETAIEAYKKLTAPIKPPSPEELKNLTEEEKEKLEEELKKKEEEREKKLELLKEIIKEFITSEPDLSKILSKEKLEKLKEYHKEAIDRILEAIKPLDPERYKELEEIRKS	7.948463938054341	0.5988320318066556	64.8713150024414	0.6636066436767578	10.982437133789062	nan	10000.0
monomer-300-nr2-run2_result_7	13	VISKTKNAFFKIRKIIDEYKENKKKNPDSEEEIEKALEKLKKALLEANVPEEVLKKASLDIPFPKIEDFEKALPILDEYLDKMLKNFEELSKKDYAAAAAILFEFKLSEILERLKKYNIIPESILKRILDFFELMVLSDSVNPEDIRLAYELLKNIITLKLYSKDYKKPEYKKYTEEKVLELYKKFEEIFADKTIEALKKITAPIPEPSEEELKNLTPEEIEELEKERKELEEERKKKLDLIEEIIENYIKSKPDLKDILSKEYQEKINKIHEEAIKRILEAIKPLDPERYERLKKIYEK	10.264433876937694	0.41482973842921234	61.70734405517578	0.536769688129425	16.22739601135254	nan	10000.0
monomer-300-nr2-run2_result_7	14	MIHETPNAFFKLKEIYEKYKEEKKKNPNSLDKIKKAEEELKQALLDANVPEEVLKEAVWDKPLPKAKDEKEFYPIYDKYLDEALEAMAKLAEKNYAEAAAFLFLFRFDLINELISNKNIIPKSILKIISDFFELMILSNRVDPEDIKLAYELYKNIYYLAKYKNDYKEPEFEKYTEEKVLEQFKKFLEKFAEIFNEAYKEITKPIEPFSEEELENLTEEEKKELEEKRKKEEEEREKKLELLKEIFKNFIESEIDLSKILSKENLEKLKEYQKKAIEKILEAIKPLDPKTYEELKKIYEK	6.13979555013552	0.6628394436400948	65.04081726074219	0.6447178721427917	12.190751075744629	nan	10000.0
monomer-300-nr2-run2_result_7	15	MIHEVPNAYERIKEILDKYKEERKKNPNNEEEIEKAEKEIKKALLDAKVPEEVLKEAVMDIPLPKYKDEEEFWPIADEYLEKMLKKMKELAKKNYAAETAILFEFRFEELLRRISKYNLIPPSILKRISNFFRLMVLSNRVDPEDIELAYELLKNIEKLKRYSNDLKIPEYEKYTEEKVVKLYKEFLKRFAEIATEAYKKLTAPIPEPSEEELKDLTEEEKEELEREREELEERRERELEELEEIIKSFIEDKPDLSDILSEEYQKEIQKAHDEAIERILEAIKPLDPERYERLKAIREA	2.5998532247940966	0.8932104618347415	72.39508056640625	0.7935389280319214	8.104402542114258	nan	10000.0
monomer-300-nr2-run2_result_7	16	MIHETKNAYYEIKKILKEFEEELKKDPNLEEKIKEAEEKLKEALLKANVPEEVLKEAKMDIPLPKYKNKEEFWPIADKYLDEMLEKMEELSKKKYAAEAAIIFRYRFETLLRLHKEYNIIPESLIKRFLNLFELMVLSDKVDPKIIKKVYELFKNIYTLKTYSNDKKEPEYEKYTEEKVLELFKEIMEDFAKIAIEAYEKITAPIKEFSEEELKNLTEEEKKELEKEREELEKERKKKLEELKEIIKDFIKSEPNLEDILSKEYVEKIKKYYKEMIDRILEAIKPLDPEMYKELEKIRKE	2.261274245446719	0.9078121196848118	72.2306137084961	0.7766578197479248	7.739588737487793	nan	10000.0
monomer-300-nr2-run2_result_7	17	VLHETPNAYKEVREIYEKYKEELEKNPDSKEEIEKAEKEIKEALLKAKVPEEVLKEAQMDVPIPKYKDKESFWPEADKYMEKMLEAAEKLAEKKYAAATAFLFMYRFEELLRLISDENIIPPEIIKNLINFFELMILSDTVNPEDIRLAYELLKNIYYLKKYSNDLKIPEYKKYTEDKVVKLYKQFLEKFAETAIKAYEKITAPIPEFSEEELENLTEEEIEELEKEREELEKERQEKLDLIEKLIEDFIKSKPNLKDILSEEKQKEIEKAHKEAVEKILEAIKPLDPERYEKLKKIYEE	2.505434971221138	0.9090144552946277	70.28141021728516	0.7542922496795654	9.634190559387207	nan	10000.0
monomer-300-nr2-run2_result_7	18	VIHETPNAFEKILEIREKYKKELEENPNSKENREKALEEIKKALLEANVPEEVLKEAVTDIPFPNYKDEESFWPIIDEYLDKMLDAMAELSKKKYAAATALLFRYRLEEILRDISKDNIIPESILNFINDFFILQVLSDKVNPEDIRLAYELLKNIRTLKRYSNDKKEPEYSKYTEEKVLEQYKKFLEIFAETVIEAYKKIYAPIPEPSEEELENLTEEEKKKLEEEIEEEKKEREKKKELIEEIIENFIKSKPDLKDILSEKYYKELLKYHKEAIERILEAIKPLDEERYKRLKEIYES	6.532208289563257	0.6463484483213646	63.794010162353516	0.6465715169906616	12.480411529541016	nan	10000.0
monomer-300-nr2-run2_result_7	19	VLHETPDAFKEVLEIYEKYKKELEKNPNSEEEEEKALKKIKEALKKAKVPEEVLKKATLDIPLPKTKNFEEFLPIMDKYLDEMLENMEKLSKENYAEATAFLFLFRLDTILKKIDNLNIIPEEIKKMISDFFILMILSNSVNPEDIKLAYELLKNIIYLKLYSKDKKEPEFEKYTEEKVLELSEKFLKIFAETVKKAYEKITAPIKPPTEEELKNLTPEEIEELEKERKELEERRKEELELLKEIIKNFILSKPNLKDILSPEYQEKLEKAWEKAIDEILEAIKPLDPETYAELKKIREA	2.561742349185034	0.8976488264121077	73.93444061279297	0.809373140335083	7.440516471862793	nan	10000.0
monomer-300-nr2-run2_result_7	20	VIHETPNAYEKIEKIREEYKEELKKNPNLEDKYEEARKKIEEALLEAKVPEEVLKKAVMDIPFPKFKDDESFWPVAEKYMEKALEAMEKLAKEKYAAATAILFEFRLEEILDRISDKNIIPPEILKRISNFFELMVLSDEVDPEHIRLAYELLKNIIKLKKYSNDKKEPEYEKYTEDKVLELYKKFEEKFAEVFINAYKKITAPIKEPTEEELKNLTEEEKEKLEKELEEERKRREEKLKKLKELFKSWIESEPNLKDILSPEKYKELQKIHEEAIKKILEAIKPLDEETYKELKEIYEK	5.652230046506978	0.7231571235771659	61.84795379638672	0.5876153707504272	13.273845672607422	nan	10000.0
monomer-300-nr2-run2_result_7	21	VLSETKNAYKKVEEIYNKYKEERKKNPNSYDKIEEAEEKLKEALLEANVPESFLKEAVMDKPLPKFKDEKEFWPEADKLLDEMLEAFTKLSEKKYAAAAAYLFKFRLETILYLNSNKNLIPESILKKILNFFELMILSNKVNPEDVKLAYELLKNIYYLKRYKNDLKIPEFKKYTEEKVVELYKQFLEIFAEKFIEAYKELTAPIPEPSEEELKDLTEEEKEELKKEIEELKKEREEKLEKLKELLKEFIKSKPDLKDILSEEYQKIIEEEHEKAIDKILEAIKPLDPERYAELEKIKKE	7.726778829711986	0.5479202666316011	69.28056335449219	0.6158495545387268	11.435456275939941	nan	10000.0
monomer-300-nr2-run2_result_7	22	VIHKTKNAFEKILKIYEEYKEEKKKNPDLEEEEEKALEKIKKALLEANVPEEVLKEAVLDKPFPKTENEEEAYPILKKYLEEMLKKMKELSKKDYAAATAFIFLYRLELYLEKRSKENIIPPSILKRISDFFILQVLSDKVNPEDIELAYKLLETIYILKKYSNDKKEPEYKEYTEDKLVELYKKFLEIFAEVAIEAYKKITAPIKEFSEEELKNLSEEEKKELEEKRKEEEEEREKKLELIDKIIENFIKDKLDLSDILSPEKLKELQKAQDEAIKRILEAIKPLDPERYKKLKEIYES	1.6809761017530602	0.9431231305446424	70.19700622558594	0.7424998879432678	9.542572975158691	nan	10000.0
monomer-300-nr2-run2_result_7	23	VLSKTKNAFFKALKIYEEYKENRKKNPNSLEEIKKAEEELKKALLEANVPESVLKEASLDIPLPDFKDEESFWPEVDKYLDEMLENMEKLAEKDYAEAAAFIFMFRLDLILELIDNKNLIPESIKNNILNFFILMILSNKVDPEDIKLAYELLKNIYYLKRYSNNLNKPEFKKYTEEKVLELYKEFLEKFAEIVIETIKEITAPIPEFSEEELKNLTPEEIKKLEEERKELEEERKKKLELIKKIIENFIKSEPNLEDILSPEYLEKLKKYHDEAIKKILEAIKPLDPEMYKELKEIYEK	2.0378555232549425	0.9467749507363095	75.3909683227539	0.820969820022583	6.849494934082031	nan	10000.0
monomer-300-nr2-run2_result_7	24	VLHETPDAYFRYREIYEKYKEERKKNPDSEEEDEKALKELEKALKEAKVPESVLKEAVLDIPFPKTKDYEEYWPIIDEYLDEMLKKMEELSKKNYAAATAAIFMYRLDEILYRISDRNIIPESLLKRILNFFELMILSNKVNPEDIRLAYELLKNIIILKRYSSDFKEPEYEKYTEEKIVEQYKKFLEIFAETAIEAYKKLTAPIPEPTEEELENLTEEEIAELEKERKRLEEERKRKLELLKKIIEDFIKSELDLKDILSEEKYEELKKAQKEAIDKILEAIKPLDPETYKELLEIKKK	6.266478288424314	0.6538659631209294	62.27714157104492	0.5840612053871155	12.875347137451172	nan	10000.0
monomer-300-nr2-run2_result_7	25	VLHKTKNAFEKILKIEKKYEEEYKKNPNLKDKDEKALEEIKKALLEANVPEEVLKKAVEDIPFPKYKDEEEFWPIMDEYMDKALKAFKELSKENYAAATAYLFRFRFSLYLRKRSNENLIPEEFIKRINNFFILMVLSDRVNPEDVELAYELYKNILTLKKYSNNKKDEKYKKYTEDKVVELYKKFEEIFAETVIEAYKKLTAPIKPPSEEELKNLSEEEKKKLEEEIKEKEEERKKKLELLKKIIEDYIKSKPNLEDILSPEKLEKIKKIHKEAIEKILEAIKPLDEEMYKELKKIYEE	8.013953573900315	0.5144898238304084	63.934532165527344	0.5546779632568359	13.239368438720703	nan	10000.0
monomer-300-nr2-run2_result_7	26	MLHEVPNAFEKALKILEEFKEEYKKNPNSLDKIKEAEEKLKKALKEAKVPEEVLKEAKMDVPIPNFKDEEEFWPIADKYLDEMLENMAKLSKKNYAAETALLFRFRFELLERLISDKNLIPESFLKIINNFFILMVLSNKVNPEDIRNAYELYKTYLTLKRYSNDKKEPEYEKYTEDKFVKLYKEFLEKFAKIVEEALKEIYAPIPEPTEEELKNLTPEEIEELKKKIEEEEAERKKKKELIKELIKTFIESKPDFSDILSPEKQKEILKYHEEAIDRILAAIKPLDPETYKELLEIKKK	2.516500536971172	0.8899720536301727	71.5688247680664	0.7608153820037842	8.35782527923584	nan	10000.0
monomer-300-nr2-run2_result_7	27	VLSKTPNAWKEALKIYNEYKEEKKKNPNIKDKYEEYLKKLEEALLKANVPKEVLKEAVMDIPLPKFKDEKEFYPIADEYLEKALEAMTELSKKDYAAATAFLFMYRLDLILEIISKDNIIPESILKRILNFFELMILSDSVNPEHIKLAYELLKNIITLKKYSNDKKEEKYKKYTEEKILELYKKFLEIFAEVAIKTYEKLTAPIPKPTEEELKNLTPEEKAEIEKEIEEKKKEREERLELLDEIIKSFIESEIDLSDILSPEYLKKLKEYHKKAIEKILEAIKPLDPERYKKLKEIYEK	5.459456023918423	0.7621201753291954	67.22073364257812	0.687630295753479	9.943755149841309	nan	10000.0
monomer-300-nr2-run2_result_7	28	VLHEVKDAFEKADKIYKEYKKELKKNPNLKEEIEKAKKKLEEALIEAKVPKEVLKEAKMDIPLPKYKDESSFWPIMDKYLNEMLKAMKELSKKKYAEATAFLFRFRFDEILYLNKKYNIIPESILKRINNFFELMILSDKVNPEDIELAYELLKNIITLKRYSNNKKEPEYKKYTEDKVVELYKKYLEIFAEVVIETYKKLTAPIPEPTEEELKNLTEEEIKELEEERKRLEEEREKKLKKLEEIIEEFIKSEIDLSDILSPEKLKELKEAQDEALERILEAIKPLDEERYKRLEEIRKK	2.799421891443899	0.8681607172441257	70.13240814208984	0.7522534132003784	9.711868286132812	nan	10000.0
monomer-300-nr2-run2_result_7	29	MIHETKNAFKEILEIYEKYKEELKKNPNLEDKDEEAEKKLEEALKKANVPESVLKEAVMDIPFPKVKDEEEYWPIIDEYLDKMLEAMEKLSKKNYAEAAAFIFMYRLDLILRKRSNLNIIPKSILKNIINFFILMVLSNKVNPEDIRLIYELLKNIYLLKRYKNDLKIPEFEKYTEEKVVELYKKFLENFAKIFIEAYKEITKPIPEFSEEELKNLTEEEIKKLEEERKELEKERKEKLELMKKIIEDFIKSEPDLKDILSKENLEKIKKAHEEAIKKILEAIKPLDEETYKELEKIYKE	2.8962201236810188	0.8766108122976886	69.98430633544922	0.7776919603347778	8.725068092346191	nan	10000.0
monomer-300-nr2-run2_result_7	30	MLSKVPNAFEKALEIRKKYKEKKKKNPDLLEEIEKAEEELKKALLEAKVPEEVLKEAVLDIPIPKFKDFEEFLPIADEYLELMLKKMEELSKKDYAAETAFLFLFRLETLLDLISDKNLIPKSFLERISNFFELMILSDSVNPEDVKLAYELLKTYLYLKLYSSNKKDPEFKKYTEEKFLELFKKFEEIFAKTFKEAYKKITAPIPEPTEEELKDLTEEEIEELKKEIKEKEEERKKKLEKMKKILESYIKSEADFKDVVSEELQKEIKKIQEKAIEEILEAIKPLDPEIYKELKEIREK	3.2231220396068005	0.8319546036895561	73.15140533447266	0.7835835218429565	8.078144073486328	nan	10000.0
monomer-300-nr2-run2_result_7	31	VLHDTPNAYKKVDEILEKYKEEKKKNPNNEEKEEEALKEIKKALLEAKVPEEVLKEAVLDIPFPEIKDEEEAWPILDEYLEKALKAFKELSKKKYAAAAAYLFRFRLERYLERLDKYNIIPKSLLDRILNFFDVMILSNDVDPEKIELAYELLKNIITLKRYSNDKKEPEYEKYTEEKVVELYEKFNKLFAETFEKAYKDIYKPIPEPSEEELKDLSEEEKEELEKEREELEKEREEKKEKLDEILEEYIKSKPDLSDILSEEYQKKIEKSHEEMIKRILEAIKPLDEERYKKLKEIYES	1.816695139623813	0.9367454021259993	71.55078887939453	0.746078610420227	8.706802368164062	nan	10000.0
monomer-300-nr2-run2_result_8	0	EEKKKLFLSDEELEKFLKEAEEAYKNNKPNLAFYKYLALSLKHLRENFDIFNSKELKELADTLLKEPEKFKDTDLEELINKIYELIKKENEPKENEEELPEEFIKALEFALEKSKEIYEELKKELESEPNELLKNLFLVLTADANLRNIAYIYKYMKELLEKKEEEEEEPPPEMSLEHYIKYLYIKTSLETYYEYLSRLKKYLLENPEIENREELLEQISKYAWLYFAIIAKEVAKEEETEELIELLKEYYKKIKKEFNINIPEEEIKELFKEAKELLPELFSDPVFFPEEEPKEEEEEE	4.225045542510987	0.9048987333622822	74.05941009521484	0.8039795160293579	7.542235374450684	nan	10000.0
monomer-300-nr2-run2_result_8	1	SEKEKSLLPKEVIEEFLKLAKESYKNKKKKYAYYKYLAISLKHLRKTSPLFNIPELEELAEKLLKEPESFKDTPLEELINKIFETIKEHNAPKPNEEEKSKEFIEALEFAFEKSKEIYEKIKKELEKEEDELFKNLILSLTFDASLRVIASIYEEMKKLEEKKEEEEEEPPENMSLKDYIRLKYIKTLLDIYYNYLSILKKYLEENPELPNREELLKRLSRYAYLILSIIAEEVAKEENTEELNKLILEYYKKIKKEFDIDIPEEEIKELFKEAKEKNPELFSDPVFFPEEEEEEEEEEE	4.722773639426162	0.8774284781013626	76.14216613769531	0.8431459665298462	7.382381439208984	nan	10000.0
monomer-300-nr2-run2_result_8	2	ERKEKRFLPKETIIEFLELAEKSYKNNKPKYAAYYYLAKLLEHLRKNYPIFDLEELKELAETMLKEPEKFKDEDLEKIIEKIFKLIREHNKPKPNEEEKSKEYIEALELAFDLSEKIYKKMSELLKSEKNELWKDIFLVITFSANLRVIADTYEYMKELEEKKEEEEPEPPKDTPLKTEIRRFIIETLLETYYEYLSMLKEYLEEHPDIPNREELLERLSRYAWQMFAIIAELVAEEEDTEELDKLLLEYYEKIRKEFDINIPREELEELFAEAKKKRPELFSSPVFFPEEEEEEEEEEE	13.821490191589717	0.3589233659531776	49.2321662902832	0.3706570267677307	19.542680740356445	nan	10000.0
monomer-300-nr2-run2_result_8	3	KEKEESLLSKETLEEALKLAKESYEKNEKNYAAYYLLAISLEHLRKNYEIFNSKELEELAKTLLEKPEEFKDTDLEKLIDKIFELIEKENAPKPNEKPLSKEFIEALEFAINTSKEILEKRREIRKSLPNEFWKNLFLVLDFIISLNAIANVYKYMKKLEEKKEKEEEEPPEKMSLKDYIKLFYIKTLLELYYEYYSRLKEYLLENPELENREEALKLLSKEAWRDFAIIAELVAKYENTEELNKILLEYYKKVKKEFDIDIPKEEIEELFKKAKELNPELFKSEIFFPKEEEEEEEEEE	3.2241961950844944	0.9126535253255346	70.41519165039062	0.7975562810897827	8.752104759216309	nan	10000.0
monomer-300-nr2-run2_result_8	4	KEKEEALLSEEKYIEFLKLAEESYKANKPKYAAYKYLAEVLLHLREKYKIFDSEKLEELAKTMLEEPEKFKDTPLEEIIDEIFKLIEEENAPKPDEEELPEEYIKALKFALERSKNHLEKLKEKLKSLKNELLRDIFLVDEAYAALVVIAETYKEMEKLLEKKEEEKEEPPPDVSLEDYMRLKYIETWLNIHYERLSRYKKYLKENPEIENREELLKELSKYAYTILAIVAEEVAEYENTEELDKLIEEYYKKIRKEFNIDIPEEEIRELFKKAKEKRPELFSSPVFFPEDEEEEEEEEE	12.612075995654425	0.6226214275161883	67.36653137207031	0.7657161951065063	10.231419563293457	nan	10000.0
monomer-300-nr2-run2_result_8	5	EEEKLSHLSEEEWKEFLEEAKKSYEAKKPRIAAYKYLAKVLLHLRENYEIFNIPELKELAETLLTEPEKFKDTPLEELINKIYETIKKANAPKPNEKELPEWFIKALEFAFEKSKKIYEKLSKKLKSLKDEFLKDLFLVLTASINLRVIATIYKKAKELEEKKEEEDEEPEKDMSLEDYFKLLYYETLLNEYYYELSLLKKYLEENPELENREELLKKISEYAFTMFAIIAELAAEEENTEKLNELLKEYYKKVKEKFDIDIPEEKIKELFKEAKKKNPELFKDPVFFPEEEEKEEKEEK	4.502587424889372	0.8925448689534715	76.59033203125	0.8526572585105896	6.794774532318115	nan	10000.0
monomer-300-nr2-run2_result_8	6	EREERAFLPDETLIEALKLAKESYEAKKKNLAFYKLLAIALKHLRENYPIFDIPELEELAEKLLTEPESFKDTPLEELIEKIFETIKKHNAPKPNEEEKPEWFIEALEFAFEESKKILEKIKEKIKNEKNEFWKNLILSLEFIASLVVIATVYEKALEIEKKKEEEEEEPPPNMPYKDYMRKLYIETLLNVRLEYYKRLYDYLLENPDLPNREELLKRLSREAWINLAIIAELVAEYENTEELNEIIKEYYKKVKELFDIDIPEEEIKKLFEEAKKKNPELFSDPVFFPEEEPEEEKEEE	4.07305026927154	0.9142155323871145	71.93653106689453	0.7899841070175171	8.19703197479248	nan	10000.0
monomer-300-nr2-run2_result_8	7	EEKEKSLLPDETYIEALKLAEESYKNNKPNYAAYYYLAIALKHLRENYPIFNSEELEKLANELLENPEKFKDTDLDELIEKIFELIEKENSPKENEKEKSEEYQKALKFAFERSKKIYEKLKEKLKSLKDELLKNWFLVDTAYANLVVIAEIYKYMKKLEEKKEEEKEEYKENMSLEDYIKLKYIETLLDIYYERLSRLKKYLEENPELPNREELLLKLSEYAFEYLAIIAELVAEEENTKELDKLILEYYKKFKKEFDINIPKEKIEELFKEAKEKRPELFSSPIFFPKEEPEEEEEEE	4.0215374727944075	0.9093179707245241	68.72791290283203	0.74174565076828	9.340977668762207	nan	10000.0
monomer-300-nr2-run2_result_8	8	EEEKLSLLPEETIKKALEEAKEAYEKNEPSLAFYKYIAEVLLHLRKNYPIFNSKELEELANTLLKEPEKFKDTDLEELFEKIFNLIYEKNKKDPNKEKKSEEYYEALEFAFKESKKHLEKLKEKLKSLKNEFWKNWFLVIEFHISLVVIAAVYEYMEKLEKKEEEEDEEPPPDMPLEDEIRLFYLKTYLEQHYLYYSRLYNYLLENPDLPNREELLQLLSEYAWLNLAIAAEEVAEYENTEELNKLILEYYKKVRKKFDINIPREKIEELFKKAKEKNPELFSSPVFFPEEEEEEEEEEE	3.1002661541499763	0.9097362228128638	72.48130798339844	0.7944923639297485	8.128591537475586	nan	10000.0
[truncated: 23 more rows]
