# Supplementary material for: AlphaDesign: a de novo protein design framework based on AlphaFold
Source: Mol Syst Biol. 2025 Jun 17;21(9):1166–89. doi: 10.1038/s44320-025-00119-z (PMC12405559; doi:10.1038/s44320-025-00119-z)
Supplement: Supplementary file 6 — Source data Fig. 4 [file 44320_2025_119_MOESM6_ESM.zip › Figure_4/4B/monomer-50-esm-raw-scores.csv]

name	index	sequence	sc_rmsd	sc_tm	plddt	ptm	pae	ipae	mpae
monomer-50-nr2-run1_result_0	0	HEIRENILNLCQTACCIGQQLGLLENPTLRVAMWKWCNRIGTGHCPFYID	1.6829563805478713	0.7779561742748087	69.58657836914062	0.5762368440628052	5.823031425476074	nan	10000.0
monomer-50-nr2-run1_result_1	0	SIQADRMFGLWQIMEMCMAMEMSVLNFWHNFQRSHMVEAVTQNVSAAKNQ	0.4896176829891312	0.9583880651297412	83.1905288696289	0.5692703723907471	4.589033603668213	nan	10000.0
monomer-50-nr2-run1_result_10	0	TFYKDFVNHCRHRWQLCMWVMAMSWALCDKIWQNWTKFYQDIQKLNLLYH	0.2774268424847011	0.9857811569215061	81.39894104003906	0.5717238783836365	4.383364677429199	nan	10000.0
monomer-50-nr2-run1_result_100	0	RHASVKQKKWNTCAGQAEWFTTHWYIEWGGLIHITAQDSCVTVNVFSFSD	4.5880377331786315	0.3815885079963584	46.33146286010742	0.22113420069217682	14.055981636047363	nan	10000.0
monomer-50-nr2-run1_result_101	0	SKIICLMQHIKLYFLQMWWILMKKMQLTVIQMNTNENARRNVLDERRAEE	0.3494610525937216	0.9772580029645701	83.77786254882812	0.592624306678772	4.096371173858643	nan	10000.0
monomer-50-nr2-run1_result_102	0	DLQLSVHAAAFCCWYWALIPVFPGLAHESTFTMFQNVGTIAIDCDRFPCE	4.56374711981489	0.3898222497862666	44.84804153442383	0.23411452770233154	14.02245044708252	nan	10000.0
monomer-50-nr2-run1_result_103	0	TINRCSYRLPKEWFVVLPCSGQLWKNGVYDREQECTMWGQWILALHPQFL	9.23100066340524	0.2791266365601573	43.87582778930664	0.19422324001789093	15.144340515136719	nan	10000.0
monomer-50-nr2-run1_result_104	0	SFFEWADPWEACAELFDIIKMVPNPTKTVIKQWFIMCRRLYFHWIVWHRR	1.7361003297183526	0.8373032799051472	76.23873901367188	0.6290092468261719	4.80023717880249	nan	10000.0
monomer-50-nr2-run1_result_105	0	NCRAYFIQCSVLYMFFARYYGPTQRFTIWWNRIKNIHWACDFDKALNKYK	6.535894931353915	0.24240547465806692	54.22325897216797	0.31059491634368896	10.695340156555176	nan	10000.0
monomer-50-nr2-run1_result_106	0	NAYQARDEFHNQCWDRINHQIGDNAAWTDRNKFFQKACWPEIMVIDTLAK	0.7803617496579218	0.901554262194965	76.78386688232422	0.5998581051826477	3.944782018661499	nan	10000.0
monomer-50-nr2-run1_result_107	0	DRCNAKCVALWMGMLIACQASVAKYRVRCYKQFIEWMLRMDRCFQKCATE	0.9923793759815266	0.8798650687099684	78.17789459228516	0.6114966869354248	3.7330381870269775	nan	10000.0
monomer-50-nr2-run1_result_108	0	CLSSPDECNYGKICERMAAVTGWKDNRIKAWTQYLCTHVFIVCRQWFVTN	4.86038887007092	0.23631726266235634	70.37898254394531	0.4993935823440552	6.241451263427734	nan	10000.0
monomer-50-nr2-run1_result_109	0	CDYKVLTNESWNIHEPWGQYRVWTVSCWMYDTASCPEFKIMCQFYLDGRR	4.139596860513004	0.43461983586987046	52.63608169555664	0.2528608739376068	12.200719833374023	nan	10000.0
monomer-50-nr2-run1_result_11	0	DNIAFLAWHFTHIMIQVRTLFWMVFFMFVYLTACAFRMAWSLSYLANHNS	0.863651592408915	0.8811012419964455	83.70726776123047	0.5632332563400269	5.0061540603637695	nan	10000.0
monomer-50-nr2-run1_result_110	0	NEDVYAINVLNDWCNGWAIEKANTWEEALNLWRMCMSWMSWLFDTMDWFH	0.8058736782336877	0.8972107393160006	77.68299865722656	0.7015218734741211	4.271584987640381	nan	10000.0
monomer-50-nr2-run1_result_111	0	DVDNEDSMVQMLSKLYLYWYILGQHWYEDYKDSPSCRDYWLCFCIMVHQM	1.0600215100964665	0.8576773054582967	71.35333251953125	0.5074353218078613	5.986250400543213	nan	10000.0
monomer-50-nr2-run1_result_112	0	MSKAKAFAICCACIGPRWCPLTSAMKANWMERHIDRCLSNQHCKDLAVSI	0.4905522508341503	0.9560884500833385	67.9285888671875	0.4470863938331604	5.665174961090088	nan	10000.0
monomer-50-nr2-run1_result_113	0	GGEQKAFCTHHLKAMFISMQKIQAVRVLIDTYANMQMTHKWHLQIHEETN	0.4279171476041963	0.9675770645487964	82.04845428466797	0.5863974094390869	4.732077598571777	nan	10000.0
monomer-50-nr2-run1_result_114	0	IKKGFMFELNRLKYALNVHICEIWRYFLYAFIQQVHFNIIMLVYMKNLIE	0.3010937321200962	0.9827166885757928	83.73540496826172	0.5834248661994934	4.260025978088379	nan	10000.0
monomer-50-nr2-run1_result_115	0	DHHNIWLRVYLHAAYLTIAHLMDHMGISDFDRIFIWFIMDMVWDIWDYEK	2.2428061454034185	0.557434519938884	77.90576171875	0.6120668649673462	3.935296058654785	nan	10000.0
monomer-50-nr2-run1_result_116	0	DPDTIITNVNSAYEKWEEAYNECFLAQILILRMTMHAIIYEVCIMIISQF	0.24706009566061693	0.9883646876771123	85.3243637084961	0.5922765135765076	4.107278823852539	nan	10000.0
monomer-50-nr2-run1_result_117	0	EHRKHVWAQIYMVFEYYRLMQLFIQQIWMHMHWYWFALINKAVSAWLTEF	0.611029130876107	0.9344989204827278	81.14977264404297	0.5622360706329346	4.352073669433594	nan	10000.0
monomer-50-nr2-run1_result_118	0	EVLWFFIWKMQCIVYTFEHLGTWIYWRMPSENQELFYTWFVSWTMDAYNR	0.6973098826290998	0.9169776942352742	52.072837829589844	0.3631404638290405	11.32172679901123	nan	10000.0
monomer-50-nr2-run1_result_119	0	KQWDRIAHLNVLWIIWYMVHVFMWSALMLYAMYCVFLTTWLIIIHREVHG	1.2679916881812598	0.7864113147590834	74.32077026367188	0.46940988302230835	7.043659210205078	nan	10000.0
monomer-50-nr2-run1_result_12	0	PLSLRQHFEQHCPSCQNARTWKLLAACITARRIYHHDAKISHLCCERIVK	3.8739188869647885	0.3330039876570576	51.40528869628906	0.3209170699119568	10.619935989379883	nan	10000.0
monomer-50-nr2-run1_result_120	0	WLREYEQFLVWYKWEWYIRIFEITMCIIMSMLYHFVGWVIEFLEQQRGLI	0.4996816518264717	0.9556447665332901	78.72445678710938	0.5731855630874634	5.91873025894165	nan	10000.0
monomer-50-nr2-run1_result_121	0	EFNATCSAVVIQMMMWYWDCISACMPVNDIHVKHDCIFSCHITFCEQMYN	0.3875401573777609	0.972994809215549	84.57659149169922	0.7226595878601074	3.119429588317871	nan	10000.0
monomer-50-nr2-run1_result_122	0	ESTKSCQETYLQWWDFFAMEVSATKGPRAHFYIVDIASLIYWHTLNFWCG	2.787449722759025	0.515426319098055	48.89134216308594	0.24051423370838165	13.455670356750488	nan	10000.0
monomer-50-nr2-run1_result_123	0	NSVNRMYTFLSTAWIQWTGVMMGFAMVRAYHTQLTAIHASMEHLIDIVTE	0.9481741593877301	0.8623369778114189	84.73479461669922	0.594273030757904	4.033247470855713	nan	10000.0
monomer-50-nr2-run1_result_124	0	QIDINARQHQLTKLISQVFHFIFISMQWTMISWVIMEWYSISWFTYYVIF	0.38381570856730235	0.9744485243860325	78.6259536743164	0.5642188787460327	5.273767948150635	nan	10000.0
monomer-50-nr2-run1_result_125	0	KQTITVYLRPNEWNSRYPTSSQGRAQWQARLKMNFGLPRSWGVTVIQWAS	9.220489495366282	0.18493631400796925	45.602882385253906	0.23139789700508118	13.916747093200684	nan	10000.0
monomer-50-nr2-run1_result_126	0	DVQMIWTFTQAWMFSVMQIRQINMWNHHESHMTILYISEQKNMMIQARQN	0.40419868636801326	0.9693529332793491	75.71664428710938	0.47278499603271484	6.571186065673828	nan	10000.0
monomer-50-nr2-run1_result_127	0	IDQVCDDWVRESCDWFMNMMASVAGNKKTEQWQLSWRKQEFNKCQNQFRS	1.1968043721297528	0.8737456306699944	69.99353790283203	0.5323742628097534	6.519833087921143	nan	10000.0
monomer-50-nr2-run1_result_128	0	YREVPWWCCGANNDCMRGPVCTDTRRRCYIAFYSGSWTIVCLSEASMRDH	6.279694962560264	0.39633884413474024	46.43333435058594	0.2829130291938782	12.058967590332031	nan	10000.0
monomer-50-nr2-run1_result_129	0	SSYTQPIKCKEGPKLHDCLLIEDYRVEPYEIAIFICPDSKKYIHQSLAAP	11.874568258622968	0.06690172536512227	45.14701843261719	0.11206988990306854	20.516855239868164	nan	10000.0
monomer-50-nr2-run1_result_13	0	FEPTQIFEYVLEQLFTWCLWIKLHIIMVLLCVIYIQSLRIQCRWWKLTWG	0.8491202323237776	0.8886520550803971	82.262939453125	0.5828644037246704	4.921944618225098	nan	10000.0
monomer-50-nr2-run1_result_130	0	ECNFLLYKMTANGQVRPMMVRQERNICRFQNACYWFKGMYTKFILCCDCC	2.0656302285322656	0.6578961336366842	49.570640563964844	0.3044556677341461	11.454606056213379	nan	10000.0
monomer-50-nr2-run1_result_131	0	EWWMTWCDNHIEMFKHFYDQPQQTWWSLHRTHMLMIMFHDNCDKFKKAQC	0.9295476513167158	0.8749457966518053	66.82441711425781	0.4704921841621399	6.379082679748535	nan	10000.0
monomer-50-nr2-run1_result_132	0	AERTKHSDQLMSTLIHHVQDFLKDFHWVMSNVKAMQQCHNAVVSVIASKH	0.6050363822646098	0.9380105695155408	84.67900848388672	0.5826525092124939	4.547388076782227	nan	10000.0
monomer-50-nr2-run1_result_133	0	IQCQEIRISVTYMYFWTLFIVHALYWYCRWWAIIWKQKMEQWAAWEQQLE	0.9125999449029868	0.8717677054168983	79.44981384277344	0.5414962768554688	5.643943786621094	nan	10000.0
monomer-50-nr2-run1_result_134	0	KLYSKEELCGWAQYIYELLLYSAPKWFNNQDIRYLSNAHDLFLINAQQYG	1.341786337292204	0.8839360859000484	71.55915832519531	0.5052813291549683	5.6060380935668945	nan	10000.0
monomer-50-nr2-run1_result_135	0	KYEEYFKDQCYWYSNLINRLQMGASINMREEQIRWHQVKINSFLRCYTDK	8.17714413463737	0.12374404423322781	61.23090362548828	0.4009648561477661	8.2172212600708	nan	10000.0
monomer-50-nr2-run1_result_136	0	PEWQLEWQFIVSVIRSQLNFQNWKIKAEMNLTNRIMNAIQEMCLYIQWKN	0.3870727678550024	0.9723000549938621	81.76535034179688	0.5860267877578735	4.526873588562012	nan	10000.0
monomer-50-nr2-run1_result_137	0	RELKECRHNRIQTTICIMDAKIQGDEQYWHSPKFKKDVKQHHRAWKQCRQ	0.661829019944387	0.9278580792245728	72.7312240600586	0.5696857571601868	4.918929100036621	nan	10000.0
monomer-50-nr2-run1_result_138	0	MVMGSTVLYVMGDNPETFQILVVSWYRAGNTSPYVFQVVSRKFITYQNGI	0.9256584013694088	0.9255693727442023	76.06075286865234	0.5743461847305298	6.21207332611084	nan	10000.0
monomer-50-nr2-run1_result_139	0	VNKFVFWSVELENGRTRMDMYWYYWIQNSVRVWRFRHYPGVWQCQLYETY	1.2014795767040243	0.8199280553270668	64.21733093261719	0.4661499261856079	8.177712440490723	nan	10000.0
monomer-50-nr2-run1_result_14	0	GNHEKLLEKQQMYMYFFAKKLMSWTYHMMEGCMSTILEMLHVVQMRHERS	0.7296093336202945	0.9128047199455409	83.7501449584961	0.6034120321273804	4.064855575561523	nan	10000.0
monomer-50-nr2-run1_result_140	0	DAELELHHVFYYMEWQSFKIFNFVVAMQMQNKIMLNLVYMNMAQTYTANL	0.5263658916416463	0.9500477092068857	81.21395874023438	0.5841478109359741	4.7292866706848145	nan	10000.0
monomer-50-nr2-run1_result_141	0	DYWWEDHCRMQCWWHKTQGFNHMIVCVPCLAKILMYRFHAFHWTSINPEE	3.5730236772649784	0.43632212239321105	44.80331802368164	0.2568977177143097	15.424818992614746	nan	10000.0
monomer-50-nr2-run1_result_142	0	YQAIYQAWDVMYAKFMDAYQQLKWTVLFWCFMYHLYIWIMMMLWHLGNVT	0.4018381478463141	0.9704038899142917	79.74824523925781	0.4979862570762634	6.292099475860596	nan	10000.0
monomer-50-nr2-run1_result_143	0	AWICWIEFCVFVFQRESVNNVDQCNWWWKEWQVNNGVADCSAFSIQEYLL	8.929232287028297	0.34523099579511835	56.71540069580078	0.41062742471694946	10.101051330566406	nan	10000.0
monomer-50-nr2-run1_result_144	0	PQMSIIYNNVRTGKTCSTMITYHPFKDTQYSLARWRENFATWCNWKCHRE	1.4912569951828942	0.8356947571502534	59.16006088256836	0.33795279264450073	9.366683006286621	nan	10000.0
monomer-50-nr2-run1_result_145	0	LRKERNCLAIIQMKFICFHVLKHVMMSCLSFIIDHFVAQHEAMHERRHQE	0.20725600636415525	0.991704691765907	82.87059020996094	0.5925182104110718	4.38753080368042	nan	10000.0
monomer-50-nr2-run1_result_146	0	GIWKFQCWLFFHLESNRTAMMAWFADITLYWGTEAAVRCYMEWMQIWQSL	1.8343908548142476	0.690892946663531	62.72542953491211	0.47917014360427856	7.902873516082764	nan	10000.0
monomer-50-nr2-run1_result_147	0	QKTIVRTMAFIVWMYTMIFLNAFFSCWMRVERCMDASRAFAATIENEAMN	0.45579465854001483	0.9623956967837566	77.63371276855469	0.41839340329170227	8.051849365234375	nan	10000.0
monomer-50-nr2-run1_result_148	0	WESLKSRCNQIRKLCMWMIGSIVHDHKLQQETAKLEKVIGAAEALTHRVG	19.15288775567662	0.02687771032341352	71.67361450195312	0.4399033784866333	9.77260971069336	nan	10000.0
monomer-50-nr2-run1_result_149	0	GNAELTCNCWMKHCIHMSLEYNDVHGEYDWGYMEHTMSMYQEVCQKVIKD	0.5625573954041772	0.9434312023371138	69.2739486694336	0.4607242941856384	6.175520896911621	nan	10000.0
monomer-50-nr2-run1_result_15	0	DCENLIPWVWRSAKYCIDYCGAFDYTFIHCIVQVWEMFNHACFWRNEGVK	0.7461301471691831	0.9153509983560407	54.26641845703125	0.3371180295944214	10.600984573364258	nan	10000.0
monomer-50-nr2-run1_result_150	0	GFHKYYQYMGELMALSQYHPSLYDEIYIAKRRTVRLYFAIKETLYDLMGS	1.2554531743820043	0.8135313160593155	77.93991088867188	0.5642569661140442	4.812319755554199	nan	10000.0
monomer-50-nr2-run1_result_151	0	PDVHMRAYSFATAMMMMMHFFRTKFNLAPETWQHFWIWVRSYTFVCVLEN	0.7512963233631068	0.9018464863208939	68.52774810791016	0.4656766951084137	5.748087406158447	nan	10000.0
monomer-50-nr2-run1_result_152	0	TWRHYLIIYHFQHYLWHLFQLLAFFGYYAVQFLMGAIAMSLLGHYSLDNI	0.7069135020213532	0.9170245371466295	69.953369140625	0.3933159410953522	9.052014350891113	nan	10000.0
monomer-50-nr2-run1_result_153	0	IEWVIHEKRRQSQWMTMMRSLRQTWSMTRAMQFKMKVGWVISQCLEDHHN	0.5626699654314921	0.9452432452851653	76.93061828613281	0.5383033752441406	6.025113105773926	nan	10000.0
monomer-50-nr2-run1_result_154	0	QSVRIRCFFPGHQPLQLSFQTKEHCEMARFMVHDFWKQVGHKYDCKISWA	0.4917231877049833	0.9576519723186084	68.17072296142578	0.4936257600784302	5.778303623199463	nan	10000.0
monomer-50-nr2-run1_result_155	0	EWSKGETRHWWEQLKRVKSYINLILCAWQELYRVCLNVFAEVKQSADETA	0.5402366305620604	0.9513598278662703	79.9747314453125	0.5723490715026855	6.006589889526367	nan	10000.0
monomer-50-nr2-run1_result_156	0	CTQHEILLLFYHMMSWFYHVSYWTVKWMMEYASMFMALFMWVNTLAGFFR	8.253305614165615	0.13657771775080602	65.95001983642578	0.31186485290527344	11.144704818725586	nan	10000.0
monomer-50-nr2-run1_result_157	0	MFRHMFIWYKIILWLGHTMFLVLVIFMWHQFCFWASMYERYWEMLDVMDC	0.41294999840682545	0.9689202358823862	79.7519302368164	0.5490858554840088	5.54833459854126	nan	10000.0
monomer-50-nr2-run1_result_158	0	DGPHWSYWYDWNVSEFLVLFTWLLEEPCEGLLHLDVRWKPEGSIKMYWSY	0.847197261693237	0.9027657963890288	64.2624740600586	0.4457263946533203	7.300384998321533	nan	10000.0
monomer-50-nr2-run1_result_159	0	FFHEYQQQMTLLSNIMIHHHFKTFFYYLLANMEHIHRKYSNAMNRWQMTE	0.45850791969714555	0.9620750868640334	76.9476547241211	0.5273481011390686	5.98213529586792	nan	10000.0
monomer-50-nr2-run1_result_16	0	EKISLQVIKKIKEAIMEMFWNWILMVKWHIVYALFYMVWVYNQILLIMIA	1.15811854801725	0.8223453805349414	81.02411651611328	0.48909762501716614	5.748379230499268	nan	10000.0
monomer-50-nr2-run1_result_160	0	KVRRLCDMQLETFFYIFHKIEVMFYWGWMYMWVFTLMLLAFHGLVNAVYL	0.4817108773772977	0.957250778595268	79.5755844116211	0.5241817235946655	5.38334846496582	nan	10000.0
monomer-50-nr2-run1_result_161	0	NPDVFVMRCFFDALHMMAIYMWCQSQFHPVTCKVWFLVGTLERCMANSVH	2.081972332041204	0.6157190692620121	62.11559295654297	0.41537177562713623	9.090794563293457	nan	10000.0
monomer-50-nr2-run1_result_162	0	SAGQFKWYNAMYNHMLSYWRSVHRIIQFGMIIMHWFARDIIAMHTFYVQQ	0.26510121656197255	0.9869777196708058	82.25535583496094	0.5896799564361572	4.373298645019531	nan	10000.0
monomer-50-nr2-run1_result_163	0	KCARAEKCSCRRFAGTTAIICYCMDSSMNYTKACSSTSYLDAQHQCQKIC	1.6057138832027518	0.7625023601777638	54.2734375	0.3186505436897278	9.946049690246582	nan	10000.0
monomer-50-nr2-run1_result_164	0	GIQVQCNAWCFVLQILINYLGAGKFRNLKHYPLMVAYGIKLCVIHCKKKT	1.9805328082171696	0.6852482797285478	68.5376968383789	0.5039166808128357	6.230684280395508	nan	10000.0
monomer-50-nr2-run1_result_165	0	KCPSQKSWILERKSWLLKIMMYKPDQQFQTLAMELVWFSNVMWTVKCDAW	1.2867012566671012	0.7931159436321085	73.2477035522461	0.5434306859970093	4.937956809997559	nan	10000.0
monomer-50-nr2-run1_result_166	0	VVNICQQNIRAFWNINSIPFNNKQPYIYWQSQKILQCMAHIYYENQARLS	0.6722156138752527	0.9218750607958048	63.55323028564453	0.4393885135650635	9.00664234161377	nan	10000.0
monomer-50-nr2-run1_result_167	0	EWEMEFAALKVVLTNLVKWSWVNMMKQQQYCMKVSQKCIITERQRNAHLE	0.2404446029093263	0.9892453846413283	82.73236846923828	0.593088686466217	4.213702201843262	nan	10000.0
monomer-50-nr2-run1_result_168	0	ADNARLSMVHDEMCRRWLTATMELQTYWMLTTLWRVHNLQRWVTRVQTRD	0.38167552867687016	0.9742894062324876	82.52725219726562	0.602368950843811	4.2803521156311035	nan	10000.0
monomer-50-nr2-run1_result_169	0	DIMAKLHYLDQMFKWVERWYFWYTIRMAIGFFLLFMYHVIDWYYQVFVFV	0.789494521685472	0.9234149076413685	76.5576400756836	0.49947571754455566	6.434579849243164	nan	10000.0
monomer-50-nr2-run1_result_17	0	ECAIFWLMTAHIEMVLCHIWHFWQYVLTFCIWIHTLSQTLEAAWVQIHGP	0.7169622795525129	0.9153162689889922	84.29499816894531	0.5914982557296753	4.464783668518066	nan	10000.0
monomer-50-nr2-run1_result_170	0	RKWKHKGWVYQEKGVSYCHLEVFHEECPRVFHITKPGNWDSLFQCAMNML	3.415290779056487	0.44094492266818186	65.03282928466797	0.436898410320282	7.731187343597412	nan	10000.0
monomer-50-nr2-run1_result_171	0	ARDIAQDEFRLVMLNEMMEMWAWFLMWVSTACMEFISFSGMWYRWMKYNQ	1.1356115588822493	0.8286559824512133	80.12382507324219	0.5427864789962769	5.467219352722168	nan	10000.0
monomer-50-nr2-run1_result_172	0	KMKQIEKVTELKNWCIYLMVELSIKFQLTTITHMQEIKSHCTQGCELMKH	20.069867891135296	0.028311207108267004	70.58927154541016	0.5021464824676514	6.136115074157715	nan	10000.0
monomer-50-nr2-run1_result_173	0	FWDDRFRFHWIIHGAMAWMCYILSIWFYYMGNYEMCEVMHRLWKHTTCYI	0.664526366030257	0.9394019084705719	75.56947326660156	0.6402734518051147	4.772330284118652	nan	10000.0
monomer-50-nr2-run1_result_174	0	SWICIRPGNVIVSYAQHQEGNYLYYAYTVTFVLNGHAMGVFMHCHKQDFT	3.192653083955838	0.4725212709435568	54.33076477050781	0.2937650680541992	12.30768871307373	nan	10000.0
monomer-50-nr2-run1_result_175	0	SLENEMWIVAHSEWSFTMMQTMMGNTFTMFYNLWNFMHRELFAMALLLIR	0.595828471020781	0.942131205612766	77.42020416259766	0.554787278175354	6.258422374725342	nan	10000.0
monomer-50-nr2-run1_result_176	0	DPWVEWVIVCWTWEIIFAFTMATSGFSPLICEKRGVRLGTHLCYTMFPPI	5.4618967868911135	0.21171741687855686	47.076271057128906	0.31689271330833435	13.273146629333496	nan	10000.0
monomer-50-nr2-run1_result_177	0	TRLAEVCYAFSQQICNTAPQAQNRWGYDVCCKTVMQSYNFEMNEDACCGE	2.4871694222650222	0.6221792333785241	49.220306396484375	0.2976601719856262	12.042379379272461	nan	10000.0
monomer-50-nr2-run1_result_178	0	HTEAENTRLELYNHIKIFNHMYWIWVMCRLWYFYFITMNFNMRHAAIYNG	1.0857180095774572	0.9170627937593983	79.66321563720703	0.5607039928436279	5.598487377166748	nan	10000.0
monomer-50-nr2-run1_result_179	0	SEDQERCFARASDSASKHKRARMDYLFFIFQRSGEGCLFCRIVCPACRCR	13.499334485306143	0.11495177602455044	54.990684509277344	0.2813687324523926	14.7179594039917	nan	10000.0
monomer-50-nr2-run1_result_18	0	MWQIWWMARVASAVLYQHYMMVFWHYAFRWWQDYVKMIAVLVHIHQEFMN	0.7076570768760823	0.915130981398087	82.24554443359375	0.5902237892150879	3.8758106231689453	nan	10000.0
monomer-50-nr2-run1_result_180	0	CIDAFHRILVFCINELLHVPMYHVWSWIVWCQEVICIFEFMHTWMYAWEK	0.8176681644166224	0.8950600812522311	60.35649871826172	0.38668668270111084	8.811948776245117	nan	10000.0
monomer-50-nr2-run1_result_181	0	SFVHQRCTMTWWFFYLSMVAHPSKYVLIPDLLDHIYQLYRQKCEQQDYFM	1.0035068864243766	0.8576968814945414	58.916744232177734	0.38683879375457764	9.499098777770996	nan	10000.0
monomer-50-nr2-run1_result_182	0	KCNSFPWPCTSLHFGDMYFCVSWHWMPEREWVFWVCIQFEGMSFALVGLA	1.028596570142184	0.8664335398588646	60.95466232299805	0.3804871439933777	8.696101188659668	nan	10000.0
monomer-50-nr2-run1_result_183	0	SHLHAQYYLGAAIVFHEYWLWCTGRINYTQYVGAIFFHELYFAYTCRANM	3.331959486377929	0.4206181596663733	43.534454345703125	0.28209805488586426	14.294246673583984	nan	10000.0
monomer-50-nr2-run1_result_184	0	DLFRLTMSVVRLQNFMMIRNSFIMWHALFMTTINTYLWKEAKCWEETANR	0.7992731871823879	0.8972111951457606	82.78826141357422	0.5805502533912659	4.312217712402344	nan	10000.0
monomer-50-nr2-run1_result_185	0	EKMWKLIAWLMLFMYMWNYCWRYAMADGEFGWHVCTCIADFWHMTRYYRH	0.8866657684870893	0.8783675217929051	62.4936637878418	0.414463073015213	8.088737487792969	nan	10000.0
monomer-50-nr2-run1_result_186	0	QHQVIRVYVFHMSHTMIVLFWMGYCHVAYVHDIFMVSYKTHVKTQMEKQH	0.27328390768144684	1.0274339455323482	81.51937866210938	0.5719647407531738	4.6131486892700195	nan	10000.0
monomer-50-nr2-run1_result_187	0	HPRIAQCIFWRDFVRHPPNNLRNAGGEKLSASEAKFLCLYLLLFHMNNQT	1.5256618486641824	0.8357103642519809	70.23310089111328	0.5255811214447021	6.3962883949279785	nan	10000.0
monomer-50-nr2-run1_result_188	0	EYMEMSKQIHFFCWQNQESCNWWCGIQITLWSGDRVVSWSQTHDVGSECD	0.535050320740128	0.9493524062029723	72.2440414428711	0.5125072598457336	7.225440502166748	nan	10000.0
monomer-50-nr2-run1_result_189	0	LQILFYMWEINLFFIFHVQTMQVNPWADPWAGCLELYRGMWFQHAGWQHM	7.513700061707239	0.17350426440778552	42.416015625	0.19011040031909943	16.54534149169922	nan	10000.0
monomer-50-nr2-run1_result_19	0	FWSKHDGCHVFLITFWSRVPSSGATKRMCVRPDHHDQFLRQMNMFKEAFR	2.2627564447363255	0.7306613085046753	52.61701202392578	0.2894773483276367	15.350687026977539	nan	10000.0
monomer-50-nr2-run1_result_190	0	WPNQCNMMEYHVICSAWFTKGQYSKMDEWRCRPQGMGQQEWEARCAAFWE	2.004089177713883	0.7697698684089874	64.84569549560547	0.5062230229377747	6.1842427253723145	nan	10000.0
monomer-50-nr2-run1_result_191	0	FQNTVDYVGGAVWMVEVWIMAIIYVVFSILSCYQKFTIWRTETQCQIQSS	0.6142121303132682	0.9351367886123941	74.77334594726562	0.49384748935699463	8.098273277282715	nan	10000.0
monomer-50-nr2-run1_result_192	0	DEAEWRAHWPEFWVLWIAECSKPKFDWDALMMRYLAQGYVRDMWQYNKAC	5.1518829360978815	0.32399792571620806	62.08551025390625	0.4493577182292938	8.425989151000977	nan	10000.0
monomer-50-nr2-run1_result_193	0	RKVQCSCNSGWMTYTQVMDGCYVTMPLYLPSFQCSPSTLSQMCRDFAVRH	1.3786690919662217	0.803104299364368	57.6625862121582	0.3076595664024353	9.390449523925781	nan	10000.0
monomer-50-nr2-run1_result_194	0	IQHTCDQVDNFIRYMRATQLHVYLTPDKKRRLFDAIRVCIFYQGQGIDLE	6.21452760960415	0.31446633884183073	62.80202865600586	0.40594467520713806	8.617209434509277	nan	10000.0
monomer-50-nr2-run1_result_195	0	MNWKYFMRCAHRVCQFFGWNKCMSNGDKMIFIGDPQVQYTIYQFAYIECK	0.9125548818529786	0.8771132684293701	67.75326538085938	0.5570043921470642	6.015224933624268	nan	10000.0
monomer-50-nr2-run1_result_196	0	DDQEWQDYRNFHMGVVMQHVRAHFVTEWQVNPVQFCVTFNVFLAYVTIWM	2.9522694880139486	0.500523727696545	74.46467590332031	0.5172172784805298	4.6615095138549805	nan	10000.0
monomer-50-nr2-run1_result_197	0	TADYWLWWFCMPVNGECLIFFNLLINGRQSWKVVSGDCYPNVCWGMSRNT	0.6463238533891981	0.933819053138159	64.40287017822266	0.4639368951320648	8.196374893188477	nan	10000.0
monomer-50-nr2-run1_result_198	0	SADEGNYMKNGCLLCQAMRFFIAMTGCNCHVKYALRDWCSLYNFDQPCVN	1.0132507400060018	0.8842291891736467	76.52009582519531	0.6280561685562134	4.5821943283081055	nan	10000.0
monomer-50-nr2-run1_result_199	0	NWQWWMMLDQLTVIWIKHIFQWFLCMMRKEHDRCYDTMARQTIHMHEQMF	18.354024935486255	0.03444824922136041	78.78047180175781	0.551511287689209	4.778121471405029	nan	10000.0
monomer-50-nr2-run1_result_2	0	DRGHECFEEMWEIFHRWMHKIWCSSNTPWQTCATGLKVIHIVKVFFYVNS	2.1561689286101857	0.6071739629943805	52.128868103027344	0.35605350136756897	12.13856029510498	nan	10000.0
monomer-50-nr2-run1_result_20	0	QINFVVYAMSWWDYFSHHVRKAMSEKDFANNPVEKCMEGLYAKVLHFRES	6.88207063734068	0.14151677121188908	60.79006576538086	0.3460237979888916	9.669604301452637	nan	10000.0
monomer-50-nr2-run1_result_200	0	NCGFDEIRYIDKCIRPWAPEGLWQNGRLAELIIQAVRKHKNSPVFEHGCC	1.203622592815231	0.8454726187266267	67.70388793945312	0.5092459321022034	6.652642250061035	nan	10000.0
monomer-50-nr2-run1_result_201	0	AEMHNSFKALWFAYAPKKGYRFKTSPWEDYHGVYSKCIEMSSVVDCHLQH	6.315169582387512	0.3312489939870707	46.21095275878906	0.26759082078933716	15.451130867004395	nan	10000.0
monomer-50-nr2-run1_result_202	0	PEKRYISHMAWTNSMWFFFHFWDFWVVIVFMALVYTTVHRWWFMYTEILQ	0.6529907503188799	0.9295145778799052	74.12920379638672	0.4457828998565674	8.275426864624023	nan	10000.0
monomer-50-nr2-run1_result_203	0	VNVETYIVFVAMLMCFEQHEQFALPHKSYGDRVHHCLQWTWSFWNKFHGH	1.1598211807404886	0.8869500857966279	69.42147064208984	0.560019850730896	6.604156017303467	nan	10000.0
monomer-50-nr2-run1_result_204	0	QSRAFWTFYHNQYILMDFVLAYMSMCFTSMFAYFKIRIRWAQNWLSEHKN	1.08169741575228	0.8898740105831107	78.54922485351562	0.5310356020927429	6.139211177825928	nan	10000.0
monomer-50-nr2-run1_result_205	0	YGAWLFEWKSMCHQQEMKHRSYAKEWQTGMQTMHEQHLQIKHQEMEILLN	0.4768064728385859	0.959074907674795	77.85270690917969	0.5046984553337097	6.443929672241211	nan	10000.0
monomer-50-nr2-run1_result_206	0	MELIHRWFCSNMFECNRLARRMNQSERCNYMFWCQELYWWWMYQIAKNSM	0.6190844746567692	0.9336450063882551	73.79620361328125	0.5794511437416077	4.506738185882568	nan	10000.0
monomer-50-nr2-run1_result_207	0	KEYVNEVWCGYVLWSFILKKIVLWMIQIFYIVTLSCLLWYKTNFMMYQKK	0.9767026956513587	0.8578542319196544	81.25411987304688	0.5830028057098389	4.978208541870117	nan	10000.0
monomer-50-nr2-run1_result_208	0	IGHQAKYLEVYFLDMFHLGLKYIFCLFWGTIWLLIWYLGQCIVDRMYARQ	1.0232608760623454	0.8445776849094676	78.31687927246094	0.5080657005310059	6.242791175842285	nan	10000.0
monomer-50-nr2-run1_result_209	0	MSEWQKRLWCISTFAYCQVYAMRGTYPPWCVRQLKMMHECCGEQQYYRAM	1.4143780521889806	0.8081985020974632	61.641719818115234	0.4316348135471344	7.698482990264893	nan	10000.0
monomer-50-nr2-run1_result_21	0	MCSRRNDWVAYILCDKFGWRVVLMVCWANRICVNEYMLNWCHYRTMMIMC	8.67600645585685	0.11056781979617203	39.57193374633789	0.22799192368984222	15.391997337341309	nan	10000.0
monomer-50-nr2-run1_result_210	0	DGVETFLLMYYRMHITWQKQLWLVWWQAKNALEAVNHQIRQTQRNISADH	0.2794988038256765	0.9851084494530123	82.35994720458984	0.5886032581329346	4.406057834625244	nan	10000.0
monomer-50-nr2-run1_result_211	0	TARLSMHMWVCKGEADMWHIELVCVFGRAHAVAPLYVKISYQTRGEWYAI	5.88558358109427	0.2071763318274553	50.800010681152344	0.276899516582489	12.462770462036133	nan	10000.0
monomer-50-nr2-run1_result_212	0	AELKYTMKCEWSIIKRSHDYTIISIQFDVNSLGKGSQVHIICYMIIDQDM	0.3949330450471055	0.9737769406526366	78.6995849609375	0.5975393056869507	5.447546482086182	nan	10000.0
monomer-50-nr2-run1_result_213	0	DRWNEVQKNCDSCPFQWNEDQVKMFWFQFHDAIDEPGFREYICSMHMQMH	3.0516828700262413	0.453279449854432	56.04335403442383	0.346116840839386	9.334471702575684	nan	10000.0
monomer-50-nr2-run1_result_214	0	GNEGMCGMMWGYCQIIKYWVWEYTKKQLNHEDMVTHCSHLCVHMNDVSRD	7.476445989287705	0.10202408737183348	59.1652946472168	0.362146258354187	9.73373794555664	nan	10000.0
monomer-50-nr2-run1_result_215	0	NFFQELLHRHCVHYVLSVFFIILRHWIHYEIMCTITYYKTYHDCHFAANN	0.5077601383790971	0.9535553713221087	81.28498840332031	0.583931028842926	4.539366245269775	nan	10000.0
monomer-50-nr2-run1_result_216	0	NNRRKSVMEENVHFVTICYTMMMVLWCCTHLIVHCWFHIMYTHYQWLSGQ	0.4011393037392206	0.9701686688770033	81.74007415771484	0.5845850110054016	4.806368350982666	nan	10000.0
monomer-50-nr2-run1_result_217	0	DQKTLVVKYVFMVRIFIIVQIRLFAAYPHPQRRKYYMFYVTQAWSEWCLP	0.704338160744523	0.9178985919063214	67.56604766845703	0.4777035713195801	6.268214702606201	nan	10000.0
monomer-50-nr2-run1_result_218	0	TFWFVTQTKWPGDAEFGHLPPEWWVHRHQWVNIDGAQVMQCWSWLEVTEV	9.993972102950304	0.09564140627203897	44.4930305480957	0.22537550330162048	14.708318710327148	nan	10000.0
monomer-50-nr2-run1_result_219	0	WFWVQTRFIGPTVICQCMNKYGQVSLIKITTHNVLEAHSYCSYVMESDLE	1.9450518910474646	0.6760130610831656	65.93861389160156	0.47952041029930115	6.683073997497559	nan	10000.0
monomer-50-nr2-run1_result_22	0	DHRHKVTLLVKHEPQMAQELCLGWLPYVTTIEVVRAEPNVYEVHCWVHPI	1.707365128198053	0.784130581799759	63.86666488647461	0.4416218400001526	7.690431118011475	nan	10000.0
monomer-50-nr2-run1_result_220	0	NQTMENLFEAVYYYLYEHFKGAENMEANMNICHEWTHQIMAFINKSMEMQ	2.7656988315152344	0.4421680850819778	75.45513153076172	0.5123410820960999	4.746652126312256	nan	10000.0
monomer-50-nr2-run1_result_221	0	IALHDRVERIFHDMQVKMVMMFFEIIFFIFATHWMVRCCILLFSFCQAFR	0.4376978999551948	0.964771103800775	84.05855560302734	0.5967900156974792	4.14352560043335	nan	10000.0
monomer-50-nr2-run1_result_222	0	SPETYLVHYLQMEAMEFQWGIYWFMVMWKVPIMMRKIMSFMWLYKFIRTI	0.8511690797131393	0.8891257903024468	81.13675689697266	0.51610267162323	4.8102641105651855	nan	10000.0
monomer-50-nr2-run1_result_223	0	GEAELMNIVNLCYTHLRTLKLLIQEIYVRLHPEKKFTWAELFAYAKWYLP	2.8514601923928242	0.5670160198365717	79.6991195678711	0.5834453105926514	4.801097869873047	nan	10000.0
monomer-50-nr2-run1_result_224	0	DESMVHISYDNQQRVFSCPKRYAWYINWANYEVMCVNSDSEIKNEKQLDQ	9.254405394532773	0.124736471943883	45.44403076171875	0.20766201615333557	15.426931381225586	nan	10000.0
monomer-50-nr2-run1_result_225	0	QWYASYCTTYLELCTNMPERDRFSCFMATLKYIMFVYQSYEQNPDYMDNM	0.9660808766050835	0.8790243069059877	73.48181915283203	0.5577763319015503	5.041397571563721	nan	10000.0
monomer-50-nr2-run1_result_226	0	IDYVFQEAEQFVTMSNTITHYMAWYHKEIQHLVKYWTSWALQHLHVMLNH	0.29918959323770317	0.9830343341856269	81.04278564453125	0.5616739392280579	4.801370143890381	nan	10000.0
monomer-50-nr2-run1_result_227	0	DEISHSVEKFNQCLFLTFLMRVFTVVSWVSYHWIYYTNSWLIQMNFYAML	1.0135625760071278	0.8578319698517106	83.01203918457031	0.5664859414100647	4.515463829040527	nan	10000.0
monomer-50-nr2-run1_result_228	0	LGMYQGMLEFYCFRYHMYITVMYYAFFMTLAWIVRYFFWVALLEYIVQHS	0.3932419659298308	0.971416891050015	80.58536529541016	0.5441083312034607	5.264986515045166	nan	10000.0
monomer-50-nr2-run1_result_229	0	EPNASIYNSWMSIWRMHEACYCGQMDFRKYHVRYEISISFISNTMQKRST	4.182737476171149	0.3326537143702811	50.39353942871094	0.22509045898914337	16.4604434967041	nan	10000.0
monomer-50-nr2-run1_result_23	0	GSVLSEKRHFLEQWGWLANYMRKCVTIPIYMRDFILWISWHCWNVFKDTN	1.9428443714495744	0.6395843730316753	63.24875259399414	0.3929317593574524	8.897553443908691	nan	10000.0
monomer-50-nr2-run1_result_230	0	PSQEAMNCKRDWINLMTGILQSKLNVYRGLIQERSQNWVRRAMQDWKSVG	0.621677980885736	0.9333443267403418	81.6403579711914	0.5606557726860046	5.1690826416015625	nan	10000.0
monomer-50-nr2-run1_result_231	0	DIDQVYDRRESQYKMYMRFLFHIYITFYLVAHFIIQDANIAWRNWRVQFN	0.3433242183914511	0.9778203271961167	79.26851654052734	0.548377275466919	5.578604698181152	nan	10000.0
monomer-50-nr2-run1_result_232	0	CAWFFYAICNRMPRSGRAWFRCHWFVIVMAVMAWWWLVELIYSMAIGDRE	1.7846771160412507	0.6953332064422885	61.2347526550293	0.3897610306739807	10.769599914550781	nan	10000.0
monomer-50-nr2-run1_result_233	0	TYTKFLIEEDWDQNMVGACCFPSDECCLETLQMVVAFEERGLNVKKYEHK	2.484006119720047	0.6341399932137248	57.17573928833008	0.4096411466598511	9.46937370300293	nan	10000.0
monomer-50-nr2-run1_result_234	0	SDDLLDHCLQLCVYRLELWFRTFQHMMRRMADVWAQDQQKTLARQMHAER	0.4564234785509449	0.9623729374388961	82.67950439453125	0.5807148218154907	4.256625175476074	nan	10000.0
monomer-50-nr2-run1_result_235	0	GEAKVHNHKLNRVLCNYGAKIMCKCMEIESRYLKKQCILLWQRDSPMCDA	5.232061662010734	0.25493493265560346	76.21694946289062	0.5653700232505798	5.0532636642456055	nan	10000.0
monomer-50-nr2-run1_result_236	0	LRWHDVMNSMSAATWWKWNMLMEKTLTDKDHWLWEIWQNIAYTTYGMPKH	1.9474527100999113	0.6643193142733348	61.655357360839844	0.3829217255115509	8.14466667175293	nan	10000.0
monomer-50-nr2-run1_result_237	0	IFSISRSFAEDWSAYISRMLWGYAWFILHIILGIVIQLGNLYFRLEELVN	0.6413115354932144	0.9291965119451538	81.94379425048828	0.5644789934158325	4.827628135681152	nan	10000.0
monomer-50-nr2-run1_result_238	0	MIYIFIMFSLWVSEINYYMASKYLSYMNMRMVEWQDSQLQLMHLQDMIKS	0.5489028833004407	0.9464687051016477	82.45574951171875	0.5652445554733276	4.351069450378418	nan	10000.0
monomer-50-nr2-run1_result_239	0	MGPHMWWEEVIQKSWLQFLDWENWNMEACQIFVYEIVAFRAFLQQESTMG	1.396111654560193	0.7665118304299348	61.83384704589844	0.44539934396743774	8.510493278503418	nan	10000.0
monomer-50-nr2-run1_result_24	0	NEQTGLWSRFFSEWCSRSIAQWAKWHDKGYKKAFPEVMAYNDRWLEQVCK	0.7311241206698512	0.9092149702980766	66.69689178466797	0.42153576016426086	8.0895357131958	nan	10000.0
monomer-50-nr2-run1_result_240	0	GLQLYMCVVKHWLYRIAQEGCWAAWNSQNLIGCWCMQLLATVIMRNEHYW	0.9666809206366807	0.9143594424065549	77.87973022460938	0.709147572517395	3.603996992111206	nan	10000.0
monomer-50-nr2-run1_result_241	0	ECAAWWLNWRLWALSFSMFKELSVPKVHRTQMADFFLSHMQGDFNACRAE	1.6228653666820008	0.706966252121661	55.06022644042969	0.3020285964012146	11.245386123657227	nan	10000.0
monomer-50-nr2-run1_result_242	0	SFEAHANDFFQRCHVMTQMWQMWRLTHMEMECMIAVHSNQELTQKNTRDK	0.5748889126998702	0.9442311293730383	83.37898254394531	0.6055517196655273	3.982698440551758	nan	10000.0
monomer-50-nr2-run1_result_243	0	GREKQNLAQQWMMHMMITLSAMECQMTGVDFKVETVQQRDVFILLYCTPK	2.7395430361070403	0.5168135699682016	59.32687759399414	0.4102236330509186	10.164680480957031	nan	10000.0
monomer-50-nr2-run1_result_244	0	PQSIEAFKVNQGDYICGFMHQYYDGFRSHQDCYDWWDRVWNDIHRFKSMT	0.5813963214500616	0.9430981396405385	74.16764831542969	0.6314135789871216	5.176189422607422	nan	10000.0
monomer-50-nr2-run1_result_245	0	NEYLMQKWATYRLQWIWRATVFYFMMHWWHIFKRIILHSQTIEWISMTQQ	0.933002976353956	0.8708618532399593	78.56398010253906	0.5364741086959839	5.91581392288208	nan	10000.0
monomer-50-nr2-run1_result_246	0	NRAAKKHLRKYAFACFELSQLCCKTGYFVVGWHMCNWWLHDSLKDVKDQM	1.0583115204764288	0.8257029299615851	61.70726013183594	0.37710291147232056	8.65388011932373	nan	10000.0
monomer-50-nr2-run1_result_247	0	SSILDIAREHLISYWAKMHNFMVCIYKGMLVEMILMVTSVKSLVQKATSE	0.5345260683643233	0.9506408688201273	85.11121368408203	0.591922402381897	4.222345352172852	nan	10000.0
monomer-50-nr2-run1_result_248	0	KTWIIFCYHHHVVCYMFMIVMMKGLLIWLHRSMVMWQENCFRAASEHGEH	0.38747696447241853	0.9731043777240089	79.44891357421875	0.5571675300598145	5.771023750305176	nan	10000.0
monomer-50-nr2-run1_result_249	0	CGQYTMVLNANETMYWHLFSSWSWKDLNNRPIRFDQAPMVPVGWGWVCEP	11.78682445546902	0.0653611608190278	37.08797836303711	0.13491560518741608	16.054100036621094	nan	10000.0
monomer-50-nr2-run1_result_25	0	LENVWKQYFEFCMQQEHMFRMMHNRGQDPFWYHKMVVEQLMAMYANSYLS	1.4634948893311202	0.7693433016519942	73.11143493652344	0.4889526665210724	5.416007995605469	nan	10000.0
monomer-50-nr2-run1_result_250	0	EAMNFQEVLALWKQQQHIINQVFMMSLINMCQQLVAVMHCVWLETQSRIL	0.46105245047050014	0.962074586684557	83.88604736328125	0.6325118541717529	4.559382915496826	nan	10000.0
monomer-50-nr2-run1_result_251	0	SNTDFFQFFMDCYEIWSRYDLPSYDEPLSAHWSSQQIKCRAWFHKMEFPM	2.7725038539158375	0.7572602242828979	66.50159454345703	0.48930782079696655	6.682532787322998	nan	10000.0
monomer-50-nr2-run1_result_252	0	VVCEFSRKYVNCKAEGAKNTMHRIYHACCTGMKGCTGCRNVRGAYYCMIE	6.35722024663661	0.19944163922733849	44.09458923339844	0.21370841562747955	12.700231552124023	nan	10000.0
monomer-50-nr2-run1_result_253	0	KHASEEMVQVVKNTHEAICRQESIPKGDDKYNEFMKWWCEIIRDWIDKMA	1.8762659768332361	0.7868231621533965	67.45491027832031	0.4435228705406189	8.115062713623047	nan	10000.0
monomer-50-nr2-run1_result_254	0	IRALEYMRTAWDDMQKMKGTMIRQMWHDSTQMLMAWAEASTLLIDQMEAM	0.4614455165676318	0.9615517369473519	82.21158599853516	0.5499886870384216	4.67431640625	nan	10000.0
monomer-50-nr2-run1_result_255	0	TLKWFQQQTLSCVRRWKKWCLVRGDTRIGMLESIYFDFCKAALWQWHRAE	3.4038952269358647	0.40772130112010124	68.8588638305664	0.46539896726608276	6.03785514831543	nan	10000.0
monomer-50-nr2-run1_result_256	0	LHLKIRLWTAEVAGQYRECKPAYKEGGKSRFVTFMRKHAIAYQRMVIEDL	5.4403796998364555	0.28386675457677507	46.511661529541016	0.29267364740371704	13.440596580505371	nan	10000.0
monomer-50-nr2-run1_result_257	0	VTIIENMMDQAIYELHQYLEANKKKGTECDATIFNRKLTFYVTQYQTDMS	2.295747714077032	0.6135493672756678	66.95551300048828	0.4107346534729004	8.015710830688477	nan	10000.0
monomer-50-nr2-run1_result_258	0	TFDYFTAVWEQMYNSMHLLWHKTKMKMMQILHTLHMSCRRYYDTMLQHST	0.37076241581491715	0.9757763200122243	82.26651763916016	0.5984834432601929	4.3858160972595215	nan	10000.0
monomer-50-nr2-run1_result_259	0	EENMKIKDQQRNKVSKVFSDLIMSQHAIIIQSNWLALSLILHWHTKNAWE	0.39985752713602524	0.972220928410326	80.6887435913086	0.566024899482727	5.287137031555176	nan	10000.0
monomer-50-nr2-run1_result_26	0	EKYFICVTFMYHYWLHRINFCQTPGVNCSNSNAAFKVLWFCCFIIINHES	0.7180029676356355	0.9286975108917541	69.11739349365234	0.4612070620059967	6.30605411529541	nan	10000.0
monomer-50-nr2-run1_result_260	0	AYYAHSPSGSMQQWWYPDEKTQSRLKQMAAHDPDFVWDWLRWVHQMENRD	7.9792255773660425	0.17021118081226605	57.68496322631836	0.3393091559410095	11.97773265838623	nan	10000.0
monomer-50-nr2-run1_result_261	0	WAEMDTCVMSGKRWSRRAHVAIFQLWNHRTRTCSESQQVSIRRIIIAECW	4.352890306788031	0.33146114420354694	55.676124572753906	0.3570539951324463	10.11482048034668	nan	10000.0
monomer-50-nr2-run1_result_262	0	MCLNESGVRMGCTHDKSPRFFCYNERSEKDVCQRLPNQMWIWRCLSEAQY	12.54412186489921	0.05134071053194614	36.59051513671875	0.13390029966831207	17.241596221923828	nan	10000.0
monomer-50-nr2-run1_result_263	0	SFRSEHQNHWQNHMAYCEFIMYQYHLILTFKLLHIWQTMWQSLRMYMKVT	0.37653022453122675	0.9739674556906195	81.96160125732422	0.6130891442298889	4.172325611114502	nan	10000.0
monomer-50-nr2-run1_result_264	0	ILHWSWWVTTTHFYCAQYFEMMCDVQPARCGKAKLMCEKYLVACCKTFSE	0.9394281111461468	0.8689951012562858	52.61434555053711	0.3017090857028961	10.646465301513672	nan	10000.0
monomer-50-nr2-run1_result_265	0	FRAWCFDPFRVPQWQIHEMCDRYFNLKGVNGKCGIHMDEASMKMCLYYYP	1.1378139198201231	0.8328659848355079	62.82548141479492	0.41133999824523926	7.261670112609863	nan	10000.0
monomer-50-nr2-run1_result_266	0	QAIAALRSMQHYFWRACLIQSPEETPSTHWLLYEEMSTQVQWWISIARDT	1.7284809893506772	0.7202782267622372	62.796958923339844	0.41407740116119385	8.328219413757324	nan	10000.0
monomer-50-nr2-run1_result_267	0	EGNQPMADMIFHVRGYGYYSMHLQKCGDHHEVEIRWSNQFENKSDTFHTE	13.027911181776112	0.09950346700449501	49.67768478393555	0.18576043844223022	18.25878143310547	nan	10000.0
monomer-50-nr2-run1_result_268	0	YMMTRMQYFFVNRELHMDMTMQDGNTGHTYRFRWSQTPNEAWSLIAFQDE	1.566840117433125	0.8117280742783223	73.8266372680664	0.5387082099914551	8.27238941192627	nan	10000.0
monomer-50-nr2-run1_result_269	0	EENPGKCVVFIPSLGRNRKELNQMVWWFISQAPKTTDGQPCDLMVLIWHG	2.8097246748248117	0.6032323119209546	64.776611328125	0.45326316356658936	8.24046516418457	nan	10000.0
monomer-50-nr2-run1_result_27	0	LIVLMMVSLGIQKWVWMHSCLWWAMNTVPDRSLVTVQMVACYRCFEHWMG	0.6695254263934118	0.9238099910833611	53.05869674682617	0.33971989154815674	10.436224937438965	nan	10000.0
monomer-50-nr2-run1_result_270	0	PIEKSQIDNCTRTFIEFFHSCLEKGTSVRSITNSRIWLTWNAILHDDFCK	1.1614454807825063	0.8258073109718057	77.22480773925781	0.5978401899337769	4.094186782836914	nan	10000.0
monomer-50-nr2-run1_result_271	0	NIRHWKHVIQWRIYMETAMCFFFFLMSTWNYHCSKVLRAWEFHSWWETQS	1.03010754541796	0.847180009487224	79.45050048828125	0.543136477470398	4.9016499519348145	nan	10000.0
monomer-50-nr2-run1_result_272	0	YNDIFFEDMLHFWNFAHIWSTIRAWWYMFHLIMVIMWHNYTHTLMNSKYE	0.6772720464825518	0.9276513711377338	76.82845306396484	0.5411161184310913	6.2169389724731445	nan	10000.0
monomer-50-nr2-run1_result_273	0	KGCQWYRNTFNYQVLHWQKVHPRSSSRQVKEFKQRTHWKMCTFMIHTEVF	1.7965248181898805	0.8814671930405613	80.51322937011719	0.7100770473480225	3.616450071334839	nan	10000.0
monomer-50-nr2-run1_result_274	0	FAQWKNRLLDVCHFHTRQMLSKAKEFQNLQTLYHQNSQRMATLMKNVDSH	0.5971154106910369	0.9391164775613987	82.11431121826172	0.5713523030281067	4.737059593200684	nan	10000.0
monomer-50-nr2-run1_result_275	0	SREGLVYQVAGHHHIVFYFVSYHWWFFLRHVGIPQVQIYMMGYWLHTVWE	7.619857090531365	0.25729452759822746	51.20358657836914	0.38761356472969055	12.487196922302246	nan	10000.0
monomer-50-nr2-run1_result_276	0	TYVQYAHSLWIVGWIGYMVWGLYLFTFFCLWWIWYAYLMVMHDCQIEGQD	1.2148121444104305	0.800122256782474	70.63693237304688	0.40322476625442505	9.36674976348877	nan	10000.0
monomer-50-nr2-run1_result_277	0	RHVEFFETLRAIFYQWWMAIMFWWRALVEVMLTICLICMFHMIEAWSFYY	0.847426785210726	0.8878963040979916	82.01653289794922	0.5581527352333069	4.6057257652282715	nan	10000.0
monomer-50-nr2-run1_result_278	0	WFDNLYGLGDFMYIMLHFYIFSSIAHHLHPNPEFHERMWVFMNFMYGQWK	0.9152979673012741	0.8962509921720457	63.219627380371094	0.4135110378265381	8.094889640808105	nan	10000.0
monomer-50-nr2-run1_result_279	0	SKTKNWIKVEKEHMLWMFRMELGAWKHYTENITKTLNMILATMQREVESQ	0.4162626350103922	1.0105017620542671	82.82462310791016	0.5865854620933533	4.326169013977051	nan	10000.0
monomer-50-nr2-run1_result_28	0	NSLKNQEVKTRIKWCQFLYMLDFLRWTFPNKIFFNFKKNQECWHFTRAMQ	6.001619541389936	0.17715170165398303	57.28300094604492	0.43605080246925354	11.798251152038574	nan	10000.0
monomer-50-nr2-run1_result_280	0	SKGHDCWTIDVVNDFVEYAQFLAICYLCWSKYRVGVFQCKHQGGRVCCDW	0.7487498802640331	0.9178907379237053	79.66995239257812	0.6928436160087585	3.649308681488037	nan	10000.0
monomer-50-nr2-run1_result_281	0	EEMSMKRDILREIICQMQRIMNEIVMTMQYRIIYWVGTASMFALQYLYEA	0.5999252218340507	0.9390720803178403	83.34233856201172	0.5862178206443787	4.131557941436768	nan	10000.0
monomer-50-nr2-run1_result_282	0	CANWTIIMANFIEILYQACHNNSCSEESCYVQKWMSYTAVYHIIIFACEK	0.4832973243818799	0.9575313954762906	77.19795227050781	0.6043698191642761	3.8856422901153564	nan	10000.0
monomer-50-nr2-run1_result_283	0	IQMYFCIQWCRQYAAGTENPHHSRIYFYCWKCFIYCHMFMIMIWYFIKMI	3.581922874378296	0.47401908894047146	64.05815124511719	0.4077739119529724	8.736769676208496	nan	10000.0
monomer-50-nr2-run1_result_284	0	NHDQQDLMKLASYSKMVENLLWNEQQVEKNKIRNMSTTVVNQMCHWKRLQ	0.5094760297350429	0.9551381786156727	83.22482299804688	0.5834521055221558	4.354992866516113	nan	10000.0
monomer-50-nr2-run1_result_285	0	ISDWFEFIYIQMRNALWSAMMIVQSFITMMSGLLMWIDIVMLKAHWHNYS	0.5782269012753251	0.9407648165973431	81.27020263671875	0.5781809687614441	4.985564231872559	nan	10000.0
monomer-50-nr2-run1_result_286	0	MNDCMKYNLMAEYWDDMSPERYLCFFYGRSAKDVARWYHDMISLFHDCHS	0.50042459385502	0.9546140754930346	76.9728775024414	0.5731528997421265	3.8205928802490234	nan	10000.0
monomer-50-nr2-run1_result_287	0	GGEVTVCKNHCQTLMQDCSDRYAEWPFPDQQVADVIASLAHRCQTLEQDC	5.356353031877389	0.35361861247108656	79.4134521484375	0.6371148824691772	5.030439853668213	nan	10000.0
monomer-50-nr2-run1_result_288	0	NTGRFWCVYCKPYTFKLIHCYWYNFINKRYHSERLTRQQANAFGISCGAC	11.390495350395499	0.11107047440803465	42.174991607666016	0.2596088945865631	14.183209419250488	nan	10000.0
monomer-50-nr2-run1_result_289	0	SFLVLFFAFHWQFELFVHRHILMAVIMQLIEISTILQMMEQLHFQMKYNM	0.7419484603725064	0.9124991407978706	83.7882080078125	0.6229439973831177	4.157837390899658	nan	10000.0
monomer-50-nr2-run1_result_29	0	YVAFLMELQQRPFLHHLVPGWCNSMNTWIESGEIPPEWIEWLLAFVFPGV	0.6963589396380836	0.9179774880536722	57.485931396484375	0.3043208420276642	9.40770435333252	nan	10000.0
monomer-50-nr2-run1_result_290	0	DDHIAVEIKNWQYMSNMMATNVMQQVETKMTYMMAGFHFAMWTFARFAEH	0.4389121343700534	0.965242613722352	80.56382751464844	0.508429765701294	5.361155986785889	nan	10000.0
monomer-50-nr2-run1_result_291	0	VQYQMGDGTRWTPLTISKYEERGEVFTITLFRVGFFIYKNGDAIWSGDIR	0.6925045190073951	0.9242210734235379	68.2682113647461	0.5239850878715515	7.968740463256836	nan	10000.0
monomer-50-nr2-run1_result_292	0	RDWYMKWAEIWRFISFWYSWNHFVHSINELWEILKNAVLLSMTITFALFQ	0.7949568624255197	0.8966266113645893	80.40918731689453	0.5290886759757996	4.99693489074707	nan	10000.0
monomer-50-nr2-run1_result_293	0	QRFVNNWHRWWWLITVSWLCMMMETMCFMITKMWSFRYSQHFIQREEAHD	0.9605163125661292	0.862762632406035	77.49750518798828	0.5404040813446045	6.242785930633545	nan	10000.0
monomer-50-nr2-run1_result_294	0	SLAERRANEAYFYWNAMWWFHMRHMYMHSFYFWWNWYIVEERSALTQRKR	0.5461036829236148	0.9466792597527897	76.64756774902344	0.4996051490306854	5.793303489685059	nan	10000.0
monomer-50-nr2-run1_result_295	0	NRDNVLAKLYTVTLWTLLSVYTHLACVYMEAFWLWTRWYKIRYMAWNAAR	0.8179644569007782	0.8940528796407555	81.5872802734375	0.5734595060348511	4.4349446296691895	nan	10000.0
monomer-50-nr2-run1_result_296	0	FDKDKARLGTWYDREFGCYMKVSWVWGNRCMVCSIKFAFGHWIYAQLWCK	6.332128125801566	0.361378403510832	54.31361389160156	0.35188376903533936	10.089739799499512	nan	10000.0
monomer-50-nr2-run1_result_297	0	LEYCNRCQSQWDLHRKTLLDRAETDDPNEVFTQYRWWDIIVKIACPPEVQ	2.3435578919282074	0.668428426853639	59.3635368347168	0.373138427734375	9.318251609802246	nan	10000.0
monomer-50-nr2-run1_result_298	0	QDKEAEKWASQLVNLGEMAKMQLHRQWKLIKIHARRMFHWVCTNIHRVYQ	0.30904780203826865	0.9827135327031945	81.4000244140625	0.5901659727096558	4.70358419418335	nan	10000.0
monomer-50-nr2-run1_result_299	0	KYIYCQKMFISWMLKFKMSAQAMVQGQPEPWNVTAEYQMWMAFCHDWIVA	1.9497209175265513	0.7614718196864679	82.02810668945312	0.7020623683929443	3.2346742153167725	nan	10000.0
monomer-50-nr2-run1_result_3	0	DELILKHFVDTIVMLIWYAEQLFDFMHHVYQLMKYYLMSQQMALHHTTGM	0.5050114469938285	0.9561592319379316	82.68472290039062	0.5912511348724365	4.885889053344727	nan	10000.0
monomer-50-nr2-run1_result_30	0	NGQFRTFIRRYTQQVVVVSRMQSMFKFIYMWKLENILYEYYENVKAVDSC	0.5749842077530525	0.9417481798285618	77.84222412109375	0.522010326385498	5.949682235717773	nan	10000.0
monomer-50-nr2-run1_result_300	0	FCHELWSFENERGVHMQITMKHVAPHNWQYKVMVTKPGHNVDMDWQHFKN	1.2573644974632692	0.8665196214414896	71.80646514892578	0.5382961630821228	6.726596832275391	nan	10000.0
monomer-50-nr2-run1_result_301	0	VIRDHFQASQKFLMDCFLWLYSKQMIFRLNMFSYKAHTFNQWHMREQEDR	0.23878018580111945	0.989062881920153	80.99185180664062	0.5583854913711548	4.817617416381836	nan	10000.0
monomer-50-nr2-run1_result_302	0	AVNWGQLAYDSHWSAFKHMHPGILGEQLTVIWKHCICYICQWYRELQIAR	3.1977264471005857	0.46849779244669953	59.50006866455078	0.35667526721954346	10.467116355895996	nan	10000.0
monomer-50-nr2-run1_result_303	0	DPDVEAAQQDQMWRTSLAFHFYWVWAYQYQQWRNYVVQRHQDYFLYCCTI	0.34579688601064645	0.9774447868020895	81.49456024169922	0.5745874047279358	4.4978928565979	nan	10000.0
monomer-50-nr2-run1_result_304	0	EYFQLYWECMASEPCQEAAWTLGMEAGEAREHMAMCMDWFLTRECIEEIG	6.738791604345442	0.18930604994886696	51.134708404541016	0.29649609327316284	11.875328063964844	nan	10000.0
monomer-50-nr2-run1_result_305	0	IEVMHRLYKICLRWVNDMSNTIKNYFQSKNVPNWMMYQGIIHGIKEICQG	0.8441226912971688	0.8867132860626487	70.78156280517578	0.4364475905895233	5.884696006774902	nan	10000.0
monomer-50-nr2-run1_result_306	0	TLEWARHWNPNCNSKNWNRCAAMVAYPFAGPFENAQVADCCQVIANVNKG	11.136073722406499	0.06379718853282636	49.08326721191406	0.2268756628036499	14.040971755981445	nan	10000.0
monomer-50-nr2-run1_result_307	0	LKCSWAKFRDKCTGHMICLFINCFKMCILSGESPAQCQREWDVIWSEFQA	8.137927195083401	0.29585203918962455	63.138404846191406	0.43968629837036133	7.641011714935303	nan	10000.0
monomer-50-nr2-run1_result_308	0	LRIGETALCVGFWTNCFKAATWDEFIYCQHFFRTAMAWINPDKCQEQFAS	1.4238980200183378	0.7553572294574991	68.52436065673828	0.527464747428894	6.150322437286377	nan	10000.0
monomer-50-nr2-run1_result_309	0	FSCHFYSWHMYQGDEVIWGVYALFRIANNQGKVQYRWSKLYMSARKGPGS	1.7167057123278842	0.7349404331870094	69.63055419921875	0.4632672667503357	8.093085289001465	nan	10000.0
monomer-50-nr2-run1_result_31	0	QEEMQQAHDWCVMCGIYALFNYLELPQPNQAGMKQIIEGRRYIAADRASK	2.1173192673823644	0.6268244769764739	63.065711975097656	0.46057194471359253	9.093414306640625	nan	10000.0
monomer-50-nr2-run1_result_310	0	DGRCMFSVRVHRQVDGTGVHWVYDLRLTRYMEGAHETRYCYLVADKDPWP	0.9448706786314175	0.9108509050406591	73.0098876953125	0.5346425771713257	6.593185901641846	nan	10000.0
monomer-50-nr2-run1_result_311	0	VEAERNVLHMELSCYQSMLGMICKEILLYWAHSLDFWFQTLDKWGQLKVE	0.5348927976044133	0.9498042085617416	80.08979797363281	0.5468530654907227	5.409517765045166	nan	10000.0
monomer-50-nr2-run1_result_312	0	IACVRYHTLVHIILITWCLRLLSVWIWSYHFLWTTQMIAGQVYCASIDKG	0.8674645227912624	0.8851398844266416	73.8839111328125	0.4742353558540344	6.9418416023254395	nan	10000.0
monomer-50-nr2-run1_result_313	0	YTLLSFIIKCMTIHFFWWYLTLHLTMLNVFFMWFSLIWEAFDASMLIWHY	0.9214494285285413	0.8692647268789269	74.33856201171875	0.452859103679657	6.253218173980713	nan	10000.0
monomer-50-nr2-run1_result_314	0	ELKPWVLNVIMMIQEVMYASIAIYYFLYFIWMCKAALWDALRDLQNRRAL	1.9429115757781494	0.6752367377520037	83.16938018798828	0.5486932992935181	5.632745265960693	nan	10000.0
monomer-50-nr2-run1_result_315	0	KNMVDFGNLFGGWWNWSVKICHHMYKPIECDGFMIAAGLWGFHSMSELIN	6.537726776591728	0.19065361343611698	39.29420471191406	0.11346052587032318	19.58622169494629	nan	10000.0
monomer-50-nr2-run1_result_316	0	QMSDLCGELFTYMVHLCYLAWIHCFWLVMLHWMIAYWRHHWYRMMMTMIL	0.3054619100956195	0.9825066386814121	80.81532287597656	0.5340772867202759	4.847376346588135	nan	10000.0
monomer-50-nr2-run1_result_317	0	ILVSGVCAAYRDGTYYFWYWNRLKYGKEEIWHLTFFYSDENGRPGKQMTV	3.1314557305211523	0.47392105719142413	62.99014663696289	0.4282364845275879	9.232948303222656	nan	10000.0
monomer-50-nr2-run1_result_318	0	QKERPPVPDSMLEMAQDCIKFNKEYDQSDHESRFYIRWCQDQWQEWIQRY	0.6557897038442183	0.9446095997912461	67.63094329833984	0.46827319264411926	6.726014137268066	nan	10000.0
monomer-50-nr2-run1_result_319	0	NFSIVGLVLKDEQMVYLFHNENADEWCIWFCCMKADRVVQLQWTKITPQE	1.7728885275982906	0.7329211132302274	57.01704406738281	0.36729294061660767	10.448122024536133	nan	10000.0
monomer-50-nr2-run1_result_32	0	NDTGKIIKELYWVCFSVFFCIVKDFVSGNQHVWKAKIRMSYRYAELAAHQ	1.0188442054481044	0.8573127868254524	66.51319885253906	0.4033430218696594	8.375565528869629	nan	10000.0
monomer-50-nr2-run1_result_320	0	ELQGRCDYYAQMAIWHSHHDRNSQEQVMNQAIADYWIGLRFICNQQIREN	1.2558916300622538	0.7973320701477992	68.99546813964844	0.5142427086830139	6.634853363037109	nan	10000.0
monomer-50-nr2-run1_result_321	0	EYQRWMWFKQIQCLQKFVVNRCEWEIKWHGGYSLDTISRCLRMHQALDGL	1.1597636026879166	0.8138299904039711	72.81444549560547	0.5455018877983093	5.465276718139648	nan	10000.0
monomer-50-nr2-run1_result_322	0	MTYDDMCRVCISHWAHFGIDPENVPYSWFMFCMYWITQEQRAGKFSLYLE	1.176535582024629	0.8606124931133047	73.23628234863281	0.5702916383743286	5.08991003036499	nan	10000.0
monomer-50-nr2-run1_result_323	0	FKNLDMQMHQAKEAVNALFMLLMAHCVMESLLRNIFKLKQRMHQAMTEAS	0.49073779943072315	0.9582568876860543	84.50871276855469	0.6088507175445557	4.059378147125244	nan	10000.0
monomer-50-nr2-run1_result_324	0	ATKWLLIHLECIYTICVESRRQNPTQPKMAWFADCHMICKNIWHWYVSQF	2.791594024831327	0.5009282429083816	64.07827758789062	0.3952180743217468	7.392867088317871	nan	10000.0
monomer-50-nr2-run1_result_325	0	NNSQRWHYSFCFRRSGKVNDFFCMEIHYATKYWAGEDGPVTSVSIEFWES	1.5190175475131245	0.7747375791114222	68.11381530761719	0.4582182765007019	8.60480785369873	nan	10000.0
monomer-50-nr2-run1_result_326	0	TVFHSELLMFYSHFGIVQSEMVNMCIKQYLHTFGRASIASWMCYHHRCMN	5.816673875545197	0.2401122411877793	51.81602478027344	0.3193223178386688	12.01480770111084	nan	10000.0
monomer-50-nr2-run1_result_327	0	TSVMKTQSSLHELGDCKIIDICTCTEEYITEPHHRRNMCYLVVIMLCEYD	2.153900464472441	0.6420986510719421	51.566192626953125	0.1911134272813797	15.104159355163574	nan	10000.0
monomer-50-nr2-run1_result_328	0	FNEFVHQLEYIWNHMTWYWNWQLNKMCIVCEWMCWFLCFMMFILWRYMVR	1.044060592215966	0.8425842840883753	76.89957427978516	0.45630067586898804	6.812318801879883	nan	10000.0
monomer-50-nr2-run1_result_329	0	DTDEFRTICVYQADRIWQWFKEKVHTVNMQWHKTLERTAGFIHNTIKTQC	0.90990664830683	0.8749715482488787	72.11444854736328	0.524821400642395	5.262516975402832	nan	10000.0
monomer-50-nr2-run1_result_33	0	QARGAYWTAMLYNMFIVLYCMWFRDVTPGVCRHTLLLASYNYYFACFIVN	0.8348666092897147	0.886748827410917	65.78729248046875	0.4292336106300354	6.768482685089111	nan	10000.0
monomer-50-nr2-run1_result_330	0	DYELMAQMWSFFMRVELLKHHMYQAARELQAFNEAIKVQIILMLSDMMKS	0.6921332746871228	0.9200286015480876	83.96489715576172	0.5798112750053406	4.244410991668701	nan	10000.0
monomer-50-nr2-run1_result_331	0	FESSKKIGKAINFLQALRALLFELIARQYICMYHCSWWSTQHQTQQMEEA	0.7774320087397891	0.90482856575511	81.51454162597656	0.5647212862968445	5.128566741943359	nan	10000.0
monomer-50-nr2-run1_result_332	0	TREDIWKVRNFLIVLYMHTSWVCMLEFIAWIVFVASMNLFFEKKNQDDSG	0.3262165892384476	0.9800361258940953	80.03644561767578	0.5282659530639648	5.9917097091674805	nan	10000.0
monomer-50-nr2-run1_result_333	0	GKTKCNIQPEQQLILEEFFKATVPCPSQFRWPDMWYYCDAQNRCRVQAFC	3.8663842968851116	0.39432915292925946	49.905025482177734	0.3118193745613098	11.609292984008789	nan	10000.0
monomer-50-nr2-run1_result_334	0	FTNVVICFICVRSVCGVEAMENFIVACRQFNYPLMKMCDVFCNLHPECAS	1.4992698753933318	0.7312336108425125	66.40556335449219	0.44364655017852783	6.030843257904053	nan	10000.0
monomer-50-nr2-run1_result_335	0	YLEAQVKIRRFRRLHYIHNFMDNMSMSQSEKQMAKGFTAHLLSVMSEEIG	0.7551255701300583	0.9141430866158256	81.55009460449219	0.697201669216156	3.188215970993042	nan	10000.0
monomer-50-nr2-run1_result_336	0	GKYPWIIKCQKEHLHSIMFYIEDAEFLRVQTMRCISYMMQKVFKELYAGS	18.35261979946807	0.03393504602349597	62.8542366027832	0.425017774105072	12.564900398254395	nan	10000.0
monomer-50-nr2-run1_result_337	0	TPQARWAQFWITHMYIWMVYYLYITAYALALSARISITVWVFFGILWLNQ	1.4137792742375204	0.7456451683459843	68.96495819091797	0.40845024585723877	9.661888122558594	nan	10000.0
monomer-50-nr2-run1_result_338	0	YETRTWRTDNGRQMHVIIWWDRNEAPRSAHWYEFGTAHEVSWEEFLREHE	1.0973062829888827	0.8436620140961629	76.61370849609375	0.6422274112701416	4.096650123596191	nan	10000.0
monomer-50-nr2-run1_result_339	0	CPQQATCSEEYTDGFHFQNRTMCKQYNGQRIRCVYITYFIKEFQGWIFIC	1.5568399605270093	0.7559357052850436	52.49289321899414	0.2536194920539856	12.146448135375977	nan	10000.0
monomer-50-nr2-run1_result_34	0	YFNPGKEKIDLYMQCYELYRRVENNIDKHGKGSPSILLVTHSWCFIINSM	1.1752285558349251	0.841408766476811	55.714664459228516	0.3601832985877991	11.304581642150879	nan	10000.0
monomer-50-nr2-run1_result_340	0	KNKLMKLVFKELIQVWWVMSMYSLMLHFALHLHHMKCWVLRLYNTMADVI	0.4235315358244249	0.9676380963617435	82.54232788085938	0.5904631018638611	4.489508628845215	nan	10000.0
monomer-50-nr2-run1_result_341	0	LMHIKECCIFQMYFIFLWNVCVVMVMKEQWQMHQKKLTMRNIQKYLKEQH	0.6655600025010312	0.9242850593811366	81.68030548095703	0.582496702671051	4.76723051071167	nan	10000.0
monomer-50-nr2-run1_result_342	0	CWETWRWLWNSWPFLQNLPDGQFQPFAAKWVSAVLKCYHICVVLQNFFML	1.1565654843259785	0.8197356643879904	71.94049835205078	0.5260340571403503	5.787106037139893	nan	10000.0
monomer-50-nr2-run1_result_343	0	RILVDNIEQNGSLIRCVYFCRSDGWCKYIQVKAVRDKEFQTSIGWYSSED	8.018168555802893	0.17862445204515148	56.162750244140625	0.4043240249156952	11.354628562927246	nan	10000.0
monomer-50-nr2-run1_result_344	0	DHIYIEYFKWLQWHMLFHAFMTFCASWMNHIIESVTLVAMCNAKRESLMQ	0.3238959206841822	0.9801286955145039	82.44087982177734	0.5620570778846741	4.6385040283203125	nan	10000.0
monomer-50-nr2-run1_result_345	0	EQPCEYVRAHCFYTLMSRQNQQYQELAKFFVSSCRAFDCKKLIQEAVKQD	2.1814305879168274	0.6557532793336601	64.01851654052734	0.4350753128528595	10.299779891967773	nan	10000.0
monomer-50-nr2-run1_result_346	0	EVFRTEFIHSLAIMYLFTWGMYIMLFCSYMMGKIYVEFHEMLYVAGARKH	0.4407707532021809	0.9644929062165128	79.32559204101562	0.5628460645675659	5.849449157714844	nan	10000.0
monomer-50-nr2-run1_result_347	0	NSFSDKVWQMFDKYKHGENLLEFMWEYQWYFNMWNLTQCLTQIYHTTQRL	3.641726929659613	0.4202908213431305	65.04721069335938	0.39558425545692444	9.786781311035156	nan	10000.0
monomer-50-nr2-run1_result_348	0	FIRCEFYYYVQPGSNQVELLMYDQESKVETWMMMVSHSQLNDIAAHWFAD	1.1571788018711058	0.8375831859433457	68.59502410888672	0.45622995495796204	6.503699779510498	nan	10000.0
monomer-50-nr2-run1_result_349	0	VEWLAEQENRMRQYCWEIMVYSCTAVQIRFCATICQIHRCMFKATMVLNS	3.5602202954087834	0.37870871254693766	70.21137237548828	0.47260960936546326	6.871923446655273	nan	10000.0
monomer-50-nr2-run1_result_35	0	MNHEVRWALIAEWWNSALICWKSFLKMCQMQKHMYNTAHNTKGELERQGI	0.5810787794168871	0.9409128380767622	82.85530853271484	0.5931441783905029	4.58085298538208	nan	10000.0
monomer-50-nr2-run1_result_350	0	PQVAQIKIGMFIVYSWCIEQQQDKSKCWFQMTNIWVHLMLNNQSFEQVFE	1.4218698678315294	0.7366082163891092	59.9086799621582	0.3511188328266144	8.728886604309082	nan	10000.0
monomer-50-nr2-run1_result_351	0	RVMYFYCWWFCLNKYALESNYRMQDLDYETAMHAFPQFTACYQEVSMAMS	0.6572172182102727	0.9255704871178604	67.03689575195312	0.5195857286453247	5.840040683746338	nan	10000.0
monomer-50-nr2-run1_result_352	0	AHRMINKWLQCMNEKIHKFYLAVEYGGVRAGRKWLFEKPLKDMMKECLTN	1.4593217680917825	0.745203669534432	76.23198699951172	0.5926846861839294	4.144524097442627	nan	10000.0
monomer-50-nr2-run1_result_353	0	HFVKNRNICLFQQVQQYMHRQWIMYSMEHMLSILMVTVWTSQNQLITYIQ	0.34781362920651326	0.9771909706337243	74.49291229248047	0.5614019632339478	6.70907735824585	nan	10000.0
monomer-50-nr2-run1_result_354	0	EPSPCQSEWNQEADWPYCKFVDSTTGHFAVMYGIDSMWACQYMANAYFNE	3.131710170875669	0.465922569576972	64.5243148803711	0.4661538004875183	7.033514022827148	nan	10000.0
monomer-50-nr2-run1_result_355	0	RISACCIEQLKRFHIMNKTQGIEYTIILRYIIHDCAFGLCEYKEQHGWAI	1.3068368984556455	0.8347602871220329	70.99408721923828	0.5476576685905457	5.578887462615967	nan	10000.0
monomer-50-nr2-run1_result_356	0	KQKNQQEKNNFFSNWYLASIATWAEWMKTAFVFCQSQMLSYFAYLMHHFI	0.7477931828361318	0.9081007907462265	79.13494110107422	0.5155144929885864	5.808226585388184	nan	10000.0
monomer-50-nr2-run1_result_357	0	NKDYEDTLGFIVYDLLYSLGAHMQERFPNENLGWYALFHFFGWFGAYTGM	1.9342772012811558	0.7784184781239819	63.52803039550781	0.46176695823669434	7.441951751708984	nan	10000.0
monomer-50-nr2-run1_result_358	0	NKCREYWARILRWIWYWMVVCYTLDMVIGALFVAHFWFQAWVESINSYDA	0.6711537011189112	0.925592199523407	81.51641845703125	0.5716896057128906	5.12959623336792	nan	10000.0
monomer-50-nr2-run1_result_359	0	THTLHAICAQIGECFVKFMTKKIKIHEEPNFEWMVQWVGVGYEWCKRRPE	5.617543981251823	0.2262246513017504	54.36769485473633	0.34381169080734253	11.558906555175781	nan	10000.0
monomer-50-nr2-run1_result_36	0	SVAMAEDLQRRIAMAEFHGMYIIVLGHYVYAMNLVYVYAMNEYRSQHPPD	0.92617209258521	0.8675172877567495	83.6577377319336	0.5741751194000244	4.763758659362793	nan	10000.0
monomer-50-nr2-run1_result_360	0	NIISLFSCYQCCIQVCCERYFWMICEPPRKHFPHSECFTWKTCTSHCRLL	9.800786482367956	0.1118872807529778	39.59674835205078	0.18589825928211212	14.707836151123047	nan	10000.0
monomer-50-nr2-run1_result_361	0	RESGGWLDCYMQYMSHLGSHLTYSEFCSLWPEGVCNDTAYWESFCSYLEF	1.7595533612373027	0.8107653043467843	64.04058074951172	0.39766496419906616	7.436173439025879	nan	10000.0
monomer-50-nr2-run1_result_362	0	LNRFQAHHINRLCQTDVTLQKMSAFVCVHKYYNGQHVKNETCWVACKVYY	10.112646703641403	0.10104595308886616	42.09370422363281	0.24010694026947021	15.298091888427734	nan	10000.0
monomer-50-nr2-run1_result_363	0	PTQLEIQCDWQIDKCYRELMAIHRHIVQCMVLLIRKQIALYNFIRLLWES	0.2925596319103228	0.9839494038245701	84.51017761230469	0.6283360123634338	3.8571081161499023	nan	10000.0
monomer-50-nr2-run1_result_364	0	EIRQLILDNSRTVWNAMFQLCRTKWEGHGGWNDCVTTIMAIVKNWLDAVD	1.855874950345525	0.6930797842390355	60.55712127685547	0.3815986216068268	9.026909828186035	nan	10000.0
monomer-50-nr2-run1_result_365	0	QMEKCLDQRILSGLQWGDTQIYLLRITGCMGNQRMYIWNSNTRDMFPAIE	1.599895518156956	0.834462116176652	67.45977020263672	0.5198132991790771	7.751866340637207	nan	10000.0
monomer-50-nr2-run1_result_366	0	GDACMFIQWLSHLIKNFATFMFLHGQDMHQGAETLSIVLRSQYEAFKNNF	2.553356864346029	0.47617320097947685	69.48855590820312	0.4295549690723419	7.256947040557861	nan	10000.0
monomer-50-nr2-run1_result_367	0	FSREIFECGHWLEDCKVHRLMKLQFGILLFPWTETEHCRVCAMQCASHMA	9.710899737339343	0.1163369787889644	42.43095016479492	0.2582956850528717	13.885974884033203	nan	10000.0
monomer-50-nr2-run1_result_368	0	TLFTFFFVNLQYFFIDWCTYHILLSLAKLASSIWRMNYWLFSVWISQSGG	0.8806564337445564	0.9386712122761135	80.28910064697266	0.546132504940033	5.521884441375732	nan	10000.0
monomer-50-nr2-run1_result_369	0	HAQAACRAILIFCAWNMVILWWQHVWRDSKRIWTQWCEAMVSWCIEDFGL	0.46939301718260373	0.9602220534559304	72.82872772216797	0.5601775646209717	4.641692161560059	nan	10000.0
monomer-50-nr2-run1_result_37	0	QYNVCHYIQSLYHVRQDRAWHPQPMVIQYLWGWFFFLYAQCEIIMEKHEN	1.1538024025440747	0.853865202696008	74.4316177368164	0.6203862428665161	4.903243541717529	nan	10000.0
monomer-50-nr2-run1_result_370	0	KSTRTTLKECMAVMEAFTAAFKHWMEQCLYLIEQELEAHRKQILEIVDEW	0.8243335392185862	0.9529724577415749	83.36846923828125	0.6043912768363953	4.7907209396362305	nan	10000.0
monomer-50-nr2-run1_result_371	0	AQFMESLVYLFFFMGYYIMQHKCQDGLNPSSKACDLCCRAYMEWWIAYQY	1.7083227386167354	0.7932213112129888	61.84596633911133	0.38818198442459106	8.549576759338379	nan	10000.0
monomer-50-nr2-run1_result_372	0	VEQMMFFCLEYLQASMVACKDKSIKEEMIINWDIMKMWVGIWSVHLSCHD	0.664153405766061	0.9262365621745375	73.13736724853516	0.5184588432312012	5.091510772705078	nan	10000.0
monomer-50-nr2-run1_result_373	0	GYAVKQREEMWTVCHVWMWVHQSHGQSWVIMAYSTLICCVNLCHLWWANG	2.352841372300842	0.5687017118260767	42.825191497802734	0.22932006418704987	13.946321487426758	nan	10000.0
monomer-50-nr2-run1_result_374	0	PKHTFITEYMRQFAEMVCWVQYWHLKPRMPYMYFKAICKNWINNMQVWAS	0.45869582398856756	0.9647764955999457	68.57146453857422	0.5089497566223145	5.950475215911865	nan	10000.0
monomer-50-nr2-run1_result_375	0	SVVESYRMMLKRFWLMISYKWSQVYMASWMMYTWLEMSAREIYNYETGWE	0.7441668151832257	0.9539359120234221	75.27212524414062	0.5308717489242554	6.264161586761475	nan	10000.0
monomer-50-nr2-run1_result_376	0	SIMLTRFIYWSQMLNWWVHFVWRYCLSIVYRMGYEMWEFKRRADVEVNHG	0.6238044759909147	0.932225751183344	78.41817474365234	0.5318031311035156	5.7931342124938965	nan	10000.0
monomer-50-nr2-run1_result_377	0	DAESAGEQYALIWYTVWYLWNMMILMSHCWLMIMCMYSLMIIIGWRMLRS	1.277042897166891	0.7948922795937834	82.14303588867188	0.5597269535064697	4.949911594390869	nan	10000.0
monomer-50-nr2-run1_result_378	0	QWDERAFWKLYAITCSCGGDMQVCRVFWWHYNGEGEPLGQHTCEITIEFN	1.38201682865045	0.8024551158869516	75.387451171875	0.5398982763290405	5.745517730712891	nan	10000.0
monomer-50-nr2-run1_result_379	0	IYEQMSYHMHEFIMYADMYVWRNKPEVSRKKAWHIHLYIMIGHLIIWQMW	2.607521045399185	0.48351595415828724	64.6412124633789	0.42224499583244324	7.066404819488525	nan	10000.0
monomer-50-nr2-run1_result_38	0	RERVWVIVRLWIFIFGSVYILLMFFYWALVLCAWWTMMYDWAAEIYNTFY	0.6722487210658555	0.9235585796709672	81.15865325927734	0.5169076323509216	5.343632221221924	nan	10000.0
monomer-50-nr2-run1_result_380	0	DDKEMLKGQTIFLMNEGQWVASLHIGPCSFDTYMQLALAVSLLQFLVKQQ	1.0011979697632647	0.8934593786590267	78.05189514160156	0.6133272051811218	4.680481433868408	nan	10000.0
monomer-50-nr2-run1_result_381	0	NESKFIAAFIMLMIIVCMLRAFRGSTWENHLCIQFCWIQCWTFINIWKRR	3.528882259159719	0.4020737930050935	66.16004180908203	0.4031105637550354	7.146576404571533	nan	10000.0
monomer-50-nr2-run1_result_382	0	QNLKWFYESADGFCYWAVYTGSEWMIVAKKEEHIYIYDRKYNAWHKWMLH	1.3542398988673119	0.8265272621882432	68.1781997680664	0.5309131145477295	6.922364234924316	nan	10000.0
monomer-50-nr2-run1_result_383	0	SITSQRLFWGMFFMIFRFKCILVMITYNTSLAFWYFLEEAWQMNVEGSTD	20.309670607902007	0.027252232285410693	67.8971176147461	0.47974124550819397	7.120427131652832	nan	10000.0
monomer-50-nr2-run1_result_384	0	LVVISQVIERIQVYVQRMLQMFNCQISKFFAWRAAIQSDMKACEQWIANY	0.6212344332676009	0.9387770977767798	83.19841766357422	0.56410813331604	4.409970760345459	nan	10000.0
monomer-50-nr2-run1_result_385	0	PCNKGRICICKQSEWHRGKCSVWCLNLQEHYQMYTILIKQGELNNWAVCR	1.9393939797290116	0.7178552087613334	62.207088470458984	0.4268025755882263	7.77420711517334	nan	10000.0
monomer-50-nr2-run1_result_386	0	FAKVRRDVLIQVKSLLFITITQWLWWFEHAVMGCMFAFMYVCHESYVEDK	0.6561873185255096	0.9250596347780424	79.0833969116211	0.5161676406860352	5.743275165557861	nan	10000.0
monomer-50-nr2-run1_result_387	0	MGFNPCRNVSAAISVTCFNDWLLHGYSVTMWHVCAEMFAEHFRYCRTLGL	1.0933961153858256	0.8459946332459538	72.17243957519531	0.5751541256904602	5.697362422943115	nan	10000.0
monomer-50-nr2-run1_result_388	0	PAAQHIACLNQIYEAFDRMWEEWASMVAFLCDAFKLPDTQIDRLQDWTRE	6.642718966743782	0.1664110117812433	73.99378204345703	0.45016804337501526	6.726010799407959	nan	10000.0
monomer-50-nr2-run1_result_389	0	GSSKMICDVGWTPLGRQSQCCIVINYQKFARYTCCAMQPVRQCQDECRQK	3.8679918436920833	0.3868584712629952	46.667354583740234	0.20882898569107056	13.30787181854248	nan	10000.0
monomer-50-nr2-run1_result_39	0	TQGRHMFKQCNFIDGCFRWTSYNKKQNKPLGVDGQYCTQQEHLNGKSIIV	4.320207053167846	0.32843758313516636	50.22160720825195	0.25156086683273315	13.321731567382812	nan	10000.0
monomer-50-nr2-run1_result_390	0	EMADTQYRHYAYFYRTFIFALQYKVWVWQSYISMYHIVFMIWILWHGIQT	0.6354472603036713	0.9305803356965133	78.88755798339844	0.5461161136627197	4.9708781242370605	nan	10000.0
monomer-50-nr2-run1_result_391	0	DPNQATMQFCLEFHQAMTRYLQHVKYQMGILQQLCFETKKEIYRVQRLVT	0.22343166350631397	0.9903644215590672	84.3166732788086	0.6162800788879395	3.870570421218872	nan	10000.0
monomer-50-nr2-run1_result_392	0	FMMHWIRVYVFLIFAMRKLTLAYCNYMINTDPAVPYIQVHEFCFLWYILM	1.020590405148625	0.8564672944205093	69.80535888671875	0.49016544222831726	6.445062637329102	nan	10000.0
monomer-50-nr2-run1_result_393	0	KWFIFMITFKDGVSMQFTMPKGRMSWEDYERLRIWFMKPQDGTWKKLVQY	6.994533265920539	0.14332174388382832	59.86834716796875	0.3726235628128052	8.259496688842773	nan	10000.0
monomer-50-nr2-run1_result_394	0	FMEECTVVDIMMVLDRHHIYFTFEACCRVSGESCYMQFTMQDEEGNLWWQ	6.610236042311241	0.2411813146611613	52.45052719116211	0.28700771927833557	11.817143440246582	nan	10000.0
monomer-50-nr2-run1_result_395	0	QTPRHYQEWLDEDGKQHWQEIDAVTVFEQGLPRRGDQEPPNGELWWVEAM	3.885591842149922	0.35777800135600685	52.15434646606445	0.32836830615997314	12.642454147338867	nan	10000.0
monomer-50-nr2-run1_result_396	0	NADWENEVVHVHITHLWKSIKADIPNNIEIHHIWDITFRTWESFMFVLEY	4.054639015528359	0.3519413638966423	52.71147918701172	0.2869727611541748	11.886703491210938	nan	10000.0
monomer-50-nr2-run1_result_397	0	SHDPAYSHRQFHFSKDMCRFFEGYLHSKNSFFADQCQSGDTCYCWYWEHE	1.6897187227904717	0.7394947701671264	53.95741653442383	0.32096272706985474	10.72542953491211	nan	10000.0
monomer-50-nr2-run1_result_398	0	HTYQDCTIMWYRFVSYEGSTYAVVVCFCHGCVERWFLKRGEWIGHLEWCT	1.2105617253959329	0.8789516449908423	55.86191177368164	0.3653702735900879	9.633368492126465	nan	10000.0
monomer-50-nr2-run1_result_399	0	RLSPLECIQFKKMITNFLDTKYMEGRFKNVDVWSATWDILWESFFNWMRM	0.848457434083568	0.8851524844940621	72.05530548095703	0.513488233089447	5.038023471832275	nan	10000.0
monomer-50-nr2-run1_result_4	0	NGPQRCAFVMGKCFDLYQHSNAEDKLWQLFFMITVDHYFQEHYGCTQHPH	1.3060954203635378	0.8461638448395924	70.6142578125	0.5326576828956604	5.803061485290527	nan	10000.0
monomer-50-nr2-run1_result_40	0	NLDEDFKITWMMVHATMKDFCQTLGTKMQEMEQVVMSACKRTMNYIHGIP	2.1181016834185327	0.9048474368793787	82.520751953125	0.6069982051849365	4.7558135986328125	nan	10000.0
monomer-50-nr2-run1_result_400	0	EQNISQDIDVMRYIAQYTCQTHWKGVAYYIDIPWKTIQEELNRFWEICGM	8.218309965145489	0.10692740919310499	53.218902587890625	0.3329101800918579	12.743070602416992	nan	10000.0
monomer-50-nr2-run1_result_401	0	EESNYHFSQRFEIYMNGLISFHWYECQMNNNDQWQCDDHHETKGPNTIIR	4.597355254221298	0.5804857061916298	71.0473403930664	0.5290644764900208	8.157437324523926	nan	10000.0
monomer-50-nr2-run1_result_402	0	LYQFMLLVYSANIQWQNMIITMTWEEWRPANFKMELMRFISNFRFNYGWN	9.793550066043489	0.20759900154421282	45.77119445800781	0.286180317401886	14.119234085083008	nan	10000.0
monomer-50-nr2-run1_result_403	0	SMVNRWCAHLREHNCVCIVQSFGTQYDGRSIVQLEVCCGKQKHHYSIFDY	1.50693561804707	0.7959081303804895	72.3966064453125	0.5481705665588379	5.62898063659668	nan	10000.0
monomer-50-nr2-run1_result_404	0	KWYEHRQAFCHCHEKYDYGPFIGYAYAEMRCQMEMFLIIAQDSFEAFRNH	3.5083999035071143	0.4052788675651558	65.4581298828125	0.5065181255340576	7.924962520599365	nan	10000.0
monomer-50-nr2-run1_result_405	0	SFKMSEKAQSWFVAWYTFKCKNMCRHFNRSAGECDRCKILISHFVREKFG	1.094844928517477	0.8338140130389797	78.12236785888672	0.6530754566192627	3.90276837348938	nan	10000.0
monomer-50-nr2-run1_result_406	0	TSKVLEDLRRQIQVCMIFCWLCDYHLRHIQELLEKIHMQIRSQQTWTEYS	0.3092482043008835	0.9817456849639143	82.07698059082031	0.5882055759429932	4.6127729415893555	nan	10000.0
monomer-50-nr2-run1_result_407	0	SPTERGLYFKFAEDMAFFTYGWIWILQLPLGERSKGGDYYMSLFRLWSAT	0.5475610280757834	0.9463836038803968	79.73892974853516	0.6379374861717224	3.9700140953063965	nan	10000.0
monomer-50-nr2-run1_result_408	0	RMSKRMKEFLTAMYKHVCAQISDWLDHQPEAKFWHVRQWCDKPMAQICGY	1.2414854550842782	0.8747954395466228	68.93426513671875	0.534416675567627	6.528120994567871	nan	10000.0
monomer-50-nr2-run1_result_409	0	SDIMSYFVYCAQGPNEEVQYDPEVPLMEFQQRCHTNGYPFHSSVIYHYGP	0.7416674990288262	0.9093441405352963	69.34220886230469	0.49169614911079407	7.242762565612793	nan	10000.0
monomer-50-nr2-run1_result_41	0	GNLEEQGPWAHEQIRKMRAVCPKPEVWKNACITNLRTGDQEFWNLCMRMC	3.4131283462229094	0.4933689865819234	58.81810760498047	0.3715839684009552	9.150189399719238	nan	10000.0
monomer-50-nr2-run1_result_410	0	NNLWSDQRKRATDCRKRIIMFIGCWKVISILRPNPQLDTAMDTFATDIQV	0.505138702727576	0.954181354944314	80.66385650634766	0.6275779008865356	3.9329679012298584	nan	10000.0
monomer-50-nr2-run1_result_411	0	KEMVKVWEMYFQAELQWCCNPAMNRERSILCCEQIHMRYMEYMSFVEHTC	0.45356677367968923	0.9628008824399579	75.17748260498047	0.5693320035934448	4.4874114990234375	nan	10000.0
monomer-50-nr2-run1_result_412	0	DEVFWFMWHWWMKDGTQHYQVWLCTWTSDGGIPNITCHTIMDVQFGDDRN	2.1454635944978557	0.7422414007215729	74.95299530029297	0.5662200450897217	6.643831253051758	nan	10000.0
monomer-50-nr2-run1_result_413	0	TDICMEIFTITAVRCMYAPPKFANVIFVTGGFKLFLCWQWQVFLTSRTNV	9.702124588731698	0.08139867557754321	35.23674011230469	0.10401304811239243	18.934406280517578	nan	10000.0
monomer-50-nr2-run1_result_414	0	IRNWPPLMELFENWYHFAQMWEFKPSFEQVLRNWWSLAAHYMELMCYVDM	3.1330127127632648	0.5499960549756103	66.08372497558594	0.463336318731308	7.0281243324279785	nan	10000.0
monomer-50-nr2-run1_result_415	0	QDQKVNQDYVSHCQMEAANLEVYRSSHWQPIQMNEWHVWARCAFKRAELR	4.975968712535393	0.3655750570645779	57.078269958496094	0.34208381175994873	11.037785530090332	nan	10000.0
monomer-50-nr2-run1_result_416	0	MDITWRKQGHWNGWHCWTWNVTMHSWSDPSQALRITYTKCQWFGLEMWTV	0.7443814246329055	0.9149780453359749	64.73301696777344	0.3923805356025696	10.702699661254883	nan	10000.0
monomer-50-nr2-run1_result_417	0	VAQCYAEAGCHEPWHCVFMFEGDTMSHAHHSKKMRFGSGQEIMCSCYILY	2.6298738856982653	0.6161163196976126	45.03165054321289	0.17551979422569275	14.107659339904785	nan	10000.0
monomer-50-nr2-run1_result_418	0	KHYEFEHMKRQYDRVRHTVQVAKQESREMCKYLERNMTALMRIREANNKA	0.35212129842255363	0.9770676207272586	81.3976821899414	0.5829023718833923	4.556836128234863	nan	10000.0
monomer-50-nr2-run1_result_419	0	HWMLVFWMNKLAKQCKMMYLQMMWCSHTCAQMMVSLCKSYARYLSNFDQN	20.106314993338074	0.026633311257920785	70.6262435913086	0.5119464993476868	5.575221061706543	nan	10000.0
monomer-50-nr2-run1_result_42	0	GVETHQQTEAGYSYHFIQCSLDKGSWVGICQFEAVEQDGRSHKGYWFWEF	3.818426709275917	0.3195318083035162	60.21952438354492	0.35163015127182007	9.79400634765625	nan	10000.0
monomer-50-nr2-run1_result_420	0	HKEKQLFWLEHVAEQLMHIFKYVSDKRQCEAEGIMGPACIWQIFSNEFSP	0.537640447575221	0.9515552522309926	66.08982849121094	0.42498183250427246	9.945198059082031	nan	10000.0
monomer-50-nr2-run1_result_421	0	LTPHMIDKGSHQEFICFDEKNGEITQVTWKHIDSVVFDQKAWNAWCRGTA	2.0274082412555576	0.699135794176076	53.10890197753906	0.278056263923645	11.317298889160156	nan	10000.0
monomer-50-nr2-run1_result_422	0	QIICWIAGWMLIYVLMANGYFSYFTTYAAWYLFVILELNCFAITRQDNQG	2.255921927027849	0.6095382771362884	63.832183837890625	0.3968232274055481	8.303860664367676	nan	10000.0
monomer-50-nr2-run1_result_423	0	IVVTIMEFCFRLMKEWRAAEPDCDSDERCAMKERNWQRVWAYIRNTLWKL	2.319732184187409	0.5921555120673119	67.45375061035156	0.4601409137248993	6.8156023025512695	nan	10000.0
monomer-50-nr2-run1_result_424	0	CRDWFSPEWEQLYNEWCNNAHAGDADRAGLDKWCQITKYLQHLCHQMNTF	0.9048282142000413	0.8753426576126779	65.23036193847656	0.4592459797859192	7.781630516052246	nan	10000.0
monomer-50-nr2-run1_result_425	0	FCRRLFGQDVSANECPDAQDVWWKLHLRLNIAGRNFSWGRFIIACTNDIN	2.8026548339207435	0.451517391602785	45.555015563964844	0.2477136254310608	13.564046859741211	nan	10000.0
monomer-50-nr2-run1_result_426	0	AEFVPVRIDQNDVRQKWYELIAEKGPHVNVCQVHMQSWFYCWQERTIQVA	9.49959215179311	0.10590974283849462	43.085655212402344	0.28720760345458984	14.740853309631348	nan	10000.0
monomer-50-nr2-run1_result_427	0	PMAKVHTQLLWKWFLQRWVTQFEAGTIECAEMVHSYLAFWVWWVVCATHW	0.7668443783981491	0.9067964244514134	72.07968139648438	0.5269998908042908	4.980813026428223	nan	10000.0
monomer-50-nr2-run1_result_428	0	KEAYKEWFDQSQMFLHRVLFNCMWFMIACWWLMFHWWFVCYIKICCLVSS	0.4082095912269663	0.9689745289247479	82.3156967163086	0.5694206357002258	4.646508693695068	nan	10000.0
monomer-50-nr2-run1_result_429	0	LKDCFNNYVSTIYRNIIKCRVPVDFVEYMIEALAHWWEMTHNALVRQCNK	2.623647714214796	0.5320691836449764	73.82655334472656	0.4530370831489563	9.879805564880371	nan	10000.0
monomer-50-nr2-run1_result_43	0	VAYLFKFICIKFSWYIMKFAQIWLIMVHFTFYCFSVKFLLYWVCSQAAIL	0.5853544210356165	0.9404756727382594	79.93262481689453	0.5487655997276306	5.0633015632629395	nan	10000.0
monomer-50-nr2-run1_result_430	0	EFILFSWGHIVFICLHVVVFYFFYKFWHYMNQAFWGQIVWNVWMFKLEKD	1.0249616272631972	0.8513887575395235	77.25130462646484	0.4836767613887787	6.883267879486084	nan	10000.0
monomer-50-nr2-run1_result_431	0	FWEEAEAHWAKLEPCWQKRADEPRTTRIHFLEEFLHEYLIDHMAAVCQAI	0.7335821189005481	0.9116810256919997	75.8770523071289	0.5307583808898926	4.5302510261535645	nan	10000.0
monomer-50-nr2-run1_result_432	0	RLMWECWTEFWELSQKWRIWEEQFAPSVAMKCYWYNYISCAFDIQHRIGK	0.5553771042773208	0.9446908471497997	72.49666595458984	0.5323153734207153	4.617348670959473	nan	10000.0
monomer-50-nr2-run1_result_433	0	QFTIVRVEYYKDGGMFMPKSNDAKDAPRLLEVMTCETDEHRMELFKYENN	3.8910445108448384	0.4116686658016605	68.6556167602539	0.5331552624702454	7.504292964935303	nan	10000.0
monomer-50-nr2-run1_result_434	0	AQIFRILMIVVFWFFHSWWYVWAIQSKLTFMYANAFQKQRFFCQQISGEL	0.590005114270805	0.9404049930119928	74.30909729003906	0.4183027148246765	7.674324989318848	nan	10000.0
monomer-50-nr2-run1_result_435	0	DKENADKICLHLHLISQMLYQFRLIKTNVTKAVNHINQKKTCQLRILEAQ	0.3101162309354095	0.9827288183431928	85.60957336425781	0.6056363582611084	3.8816652297973633	nan	10000.0
monomer-50-nr2-run1_result_436	0	FHNRIAYMEFKYMFQMLLLPDSQIWPAYMAWNYFFGQMVLAECEHANRDQ	0.9165179425364677	0.8678763859292863	75.46807098388672	0.5557897686958313	4.365981101989746	nan	10000.0
monomer-50-nr2-run1_result_437	0	WHCPPKSYSCKKDVHLGVDMCVQMSCETTWWELHMSVKVGGVVIALCLSR	0.8242047305667922	0.9032768404765109	67.14156341552734	0.46625781059265137	7.3729963302612305	nan	10000.0
monomer-50-nr2-run1_result_438	0	LPTLWFKWHFVHLVYYKYIAFYLHTLYIAYFWHIRFTWRAWNHLIWEFMQ	0.7780368516854922	0.9027626253794366	79.71871948242188	0.5854058265686035	4.479265213012695	nan	10000.0
monomer-50-nr2-run1_result_439	0	SEEHREADRQFTENMIKKRHEHMYNHLAFSFGCWCMGHFLMCWSLVSAWF	1.0061088567258962	0.8562079595439147	76.29969024658203	0.467948317527771	6.824375629425049	nan	10000.0
monomer-50-nr2-run1_result_44	0	VEFQLFQWLCWKMQVHIMDIMYWFTWQMTTALKFHFALMYWWIRSIATTD	0.8838069563696495	0.8785882845888142	80.71263122558594	0.5588395595550537	4.7798357009887695	nan	10000.0
monomer-50-nr2-run1_result_440	0	KGHYICEFWNNGGHNLHMFSWNKVRECEEEKKRFMATTTTNCSCIWIEVG	2.375208710807998	0.610790717025116	57.97793197631836	0.33704671263694763	9.073222160339355	nan	10000.0
monomer-50-nr2-run1_result_441	0	FEWKYSQMCCSHCRHQGITDAKMMYVKEFICWCQPIMRNDEEYVCYRSAM	3.2518819064513376	0.5566935046280918	60.16316223144531	0.44557666778564453	7.848676681518555	nan	10000.0
monomer-50-nr2-run1_result_442	0	IPYIQFLFLSIYNAIHMWCQFWFVFYRYLIVYLMRRFFYNHHVRAEAQYN	0.5125737821139755	0.9529377298611946	81.63873291015625	0.5572871565818787	4.786550045013428	nan	10000.0
monomer-50-nr2-run1_result_443	0	AMWHKWFYSTFLSINQHMRAWYEKPEDSECRWQFAKIMLIFLVRAVLHVI	0.6853251516967788	0.9200239852068942	75.67822265625	0.5712716579437256	3.810145378112793	nan	10000.0
monomer-50-nr2-run1_result_444	0	FQSKFFFDAWCRCITTLFHMFICQQTKSPEMCKHISDHARWASAVCVGDW	1.5881450053265864	0.870259811178383	63.20528030395508	0.4343794584274292	7.582414150238037	nan	10000.0
monomer-50-nr2-run1_result_445	0	NDYIRISFYHKQILGPPNDSFRWVTEQWMFSITFKGKNIETYQFVLTTYG	2.6901982600397627	0.5340960776495733	72.48625183105469	0.5186767578125	7.110720157623291	nan	10000.0
monomer-50-nr2-run1_result_446	0	SVQAQRLAYDLIIEFYAHFTRDEGLVTQFQGLWPYFHQSVRDCIKDMYDC	0.6962012049827051	0.9145249120792753	72.64422607421875	0.4699512720108032	5.007325172424316	nan	10000.0
monomer-50-nr2-run1_result_447	0	FEKLERQMKAMEHLQHKCARADREEDYDYMTRLRCWKKAMELQSWIMVNI	0.46417830701117113	0.9613236331885794	78.53951263427734	0.6683804988861084	3.47961163520813	nan	10000.0
monomer-50-nr2-run1_result_448	0	QEIIMTFFMISNWMHGLEIWMMHVIELSYQAFNHWRRWYDNELRSYAMGF	0.41927774673961005	0.9684496073550025	80.52183532714844	0.5771175622940063	5.002937316894531	nan	10000.0
monomer-50-nr2-run1_result_449	0	DMFARWYIACEIILSVVFPWHSPRVWLFAHFAFRIGFVLLFHIWCFCWEP	1.347563296422521	0.7692022831809757	70.10536193847656	0.4835423231124878	5.880595684051514	nan	10000.0
monomer-50-nr2-run1_result_45	0	MMSPDNQKFFTDFTIVHFHFYFFFMWEFWTWTRIFWIFKKWRYISYDITQ	0.453414237727147	0.9624280370776904	76.90995788574219	0.5134684443473816	6.219587802886963	nan	10000.0
monomer-50-nr2-run1_result_450	0	EAHKAAASHQIEHNKMIWIVWRRFRIQIQIQRWTIWMLLKTLEIWADAKD	0.30261447801506364	0.9830497300047437	83.03740692138672	0.6111972332000732	4.148592948913574	nan	10000.0
monomer-50-nr2-run1_result_451	0	RMSWISYRIFITGAWNIYHIACWDMGWGETKCLVNWNRMTQIWQVNHESQ	0.46784055026935994	0.9642484698055851	73.78799438476562	0.5914198160171509	4.888194561004639	nan	10000.0
monomer-50-nr2-run1_result_452	0	DSRVHLRMECMTLITIMEFTHWMHMQSHMWAFLTEQLDLMLKQINAARSR	0.829488088025834	0.8876278187983629	84.17176055908203	0.6030677556991577	3.797860860824585	nan	10000.0
monomer-50-nr2-run1_result_453	0	DRPDPCRWCRALGQNVPEMRLLGYWFCNQGAAVTSIYLGCYMAYHRASHK	2.8682484752884956	0.4767258587679283	53.47174835205078	0.2939019501209259	11.195608139038086	nan	10000.0
monomer-50-nr2-run1_result_454	0	FMTIESSNSYATIRFLNEPNKETIGAYQISHKEGNVRTDFCMTIWRQDYL	1.3482964454474333	0.8258231970125439	70.5862045288086	0.49100619554519653	7.282215595245361	nan	10000.0
monomer-50-nr2-run1_result_455	0	RCVIDNIVVPECKGRPEYCINECIKWRDWLKPVWDSWHPGMELTMYVEYR	0.782600042915385	0.9381510530620975	63.54636764526367	0.4602544903755188	7.873317241668701	nan	10000.0
monomer-50-nr2-run1_result_456	0	TETYMTWQIFWNYETHQPWVMIKIFAWMDGPQPFPAFLSCDLWNLNSGIK	3.4227014293449796	0.4133762872131798	55.59670639038086	0.3337695598602295	11.889005661010742	nan	10000.0
monomer-50-nr2-run1_result_457	0	YFRAKALCIRIYTFAWDMIQSSSYKKYYSHIDYIITATLRGILGNCQAMP	0.90424070498424	0.9031447863320315	77.67261505126953	0.6322540640830994	3.9414992332458496	nan	10000.0
monomer-50-nr2-run1_result_458	0	DEHWFAHAYLITMEMEWMMLITNRAITQSQMMDQRLNFAGALHRTEQQQV	17.602534882823516	0.03133341747559092	62.76008605957031	0.37751346826553345	13.363462448120117	nan	10000.0
monomer-50-nr2-run1_result_459	0	ASHELFTAQVVVYGMLWYWSYLVCVMYIAAIFMYWWSMDQQHRWWSQTCK	1.1204031674672592	0.8253164681525854	81.20333862304688	0.5462638139724731	5.256419658660889	nan	10000.0
monomer-50-nr2-run1_result_46	0	DPLVQGAFFGTCMYWCVARFFDTNRHEHRKEVDLRFVWHMCYLHVQNHLC	0.9858981393636055	0.8920010651488586	73.0242919921875	0.6325017213821411	5.520452976226807	nan	10000.0
monomer-50-nr2-run1_result_460	0	LERLFVMYDQYIVQNVAIFPAKQRNHVWQMMRAAIYDTCFSMWNSEHNQL	0.5170248166488259	0.9572558235759709	72.5177993774414	0.5644388794898987	5.5987138748168945	nan	10000.0
monomer-50-nr2-run1_result_461	0	KSYWNVRREWRAGFDKVRTIAVHGEKTPQNQYDAWLGKMIEYCHCYLHTE	0.6264743094764822	0.9368679034636841	65.29896545410156	0.4637231230735779	7.479434490203857	nan	10000.0
monomer-50-nr2-run1_result_462	0	MIDIQMCQNCFENMCSKSYLDVWQCCHIESLKWGWGWFKQCWHAWNVWVY	2.321395474226025	0.7484513590491586	61.60319900512695	0.45231956243515015	7.317554473876953	nan	10000.0
monomer-50-nr2-run1_result_463	0	DMDDLKKKQEESFDHIRQNLEDMFRIAYLALMIFDCICQRLFLHMMEVRK	0.38924542466879797	0.9720189751748098	83.45101928710938	0.5875451564788818	4.2483625411987305	nan	10000.0
monomer-50-nr2-run1_result_464	0	KWHKCWWFFLCKLRGKDDEHCDIYWMCQLVFWHLTRGNDVPEHHFMDCVN	7.188008857651099	0.15818184628918755	47.233123779296875	0.31484562158584595	12.51370620727539	nan	10000.0
monomer-50-nr2-run1_result_465	0	LTNIYWLHNLIHYMIQMTVNMWHRGMVWLHLQHFEMMMCLHMRELCDEKD	19.125339184850098	0.026776126234323724	69.53368377685547	0.46209096908569336	6.548366546630859	nan	10000.0
monomer-50-nr2-run1_result_466	0	WENFKETQAIIHACWLIGIVRLLFLWIVRLYYFINRNIDHFWLSLKKMQN	0.6011519732557101	0.9361782276574522	81.25476837158203	0.5529612302780151	5.1297430992126465	nan	10000.0
monomer-50-nr2-run1_result_467	0	AMAWESYYFWLTTVLWVAVFDVLWPWHNDEFRFFYIGHRFAIWMAQNVDI	4.763374215492108	0.23877765619985653	60.44448471069336	0.3899920582771301	8.877801895141602	nan	10000.0
monomer-50-nr2-run1_result_468	0	IISAYLWTMVRYNFHALWLLMHQVYFHYHMHMWFNYVRYIINIVGHWMLK	0.3883241569097212	0.971891860388469	78.2587661743164	0.5193831920623779	5.136749267578125	nan	10000.0
monomer-50-nr2-run1_result_469	0	TVPAWSDTHVQHYCKAAYRDGLNKFWIDLFIDQWRKFWVFMLHEMQTHTN	0.6621519165085257	0.9292810467530305	64.93206787109375	0.46667033433914185	8.962784767150879	nan	10000.0
monomer-50-nr2-run1_result_47	0	TYSEAEKMTALKTIWTYIIDVIQWKLNLIKNQLECIITEINVLICKEKMD	0.399038737090924	0.9706438440127642	85.8698501586914	0.614203929901123	4.1780104637146	nan	10000.0
monomer-50-nr2-run1_result_470	0	NFYCAHQYMQIKEMHPNVEIQISNACKIGYFIMLVHYIYWAACHVGKLLD	10.70895756817849	0.06752538916944295	65.63858795166016	0.390813410282135	13.046419143676758	nan	10000.0
monomer-50-nr2-run1_result_471	0	KTEKQNGDFNRYHYLFSKLVWFAMYTFHYLQDLVMRYYQIFVYLYHAQFA	0.44226216903383114	0.964797749877895	80.17572784423828	0.5577465295791626	5.319897651672363	nan	10000.0
monomer-50-nr2-run1_result_472	0	LKLMCWVFQENWFVIRMEYYPNPVVVIVEFHFFAWTMHLNYYAAWGLQPK	11.18074069381297	0.07300856667460928	43.53296661376953	0.19018028676509857	16.293018341064453	nan	10000.0
monomer-50-nr2-run1_result_473	0	PKHWCWAAYQVTMNGQWCWQIEIFWWFQVSEGHVRIAFFTERRMFHDGCR	3.935020464116747	0.3818941312461346	61.22256851196289	0.37056535482406616	9.895867347717285	nan	10000.0
monomer-50-nr2-run1_result_474	0	SDQLTLHMTWMNYGCNKMHATLRDLLRGDITYRSWLEEVDILSKAYCCKI	0.658561037090888	0.9304439629432183	79.5972671508789	0.622970461845398	3.60142183303833	nan	10000.0
monomer-50-nr2-run1_result_475	0	WVIVYECCREDGIHEWVLQVQQEQVDSHQSPCNWDESSGCNPHKRLITLE	1.2154792455253747	0.8148127457862404	57.461429595947266	0.3194413483142853	9.468201637268066	nan	10000.0
monomer-50-nr2-run1_result_476	0	DHIKQWIQMFNMFRMWLEMIHILYYMTRIHIAICVEQYLHWSKQRSIAKL	0.6417097264825806	0.9287157646457456	83.03955841064453	0.5982537269592285	4.2073283195495605	nan	10000.0
monomer-50-nr2-run1_result_477	0	HHCVWECFLRMAQFMSTMFGQPGLKWNAGEHRAQLNRMWHECGCKAEDLR	1.7832259792615541	0.7291464415077157	65.32261657714844	0.43875259160995483	7.451556205749512	nan	10000.0
monomer-50-nr2-run1_result_478	0	FVMILCYRVYRCDWNQAASWIPVSMVQFREGWIMCFDYCINDNGRRIDSR	10.290376963031827	0.11469700571993764	41.606868743896484	0.17587196826934814	14.651304244995117	nan	10000.0
monomer-50-nr2-run1_result_479	0	CIIEQYMKIWQELEIFASLTREADNTKEVSAMKCARVYDSIWVKINMVLE	1.8779647407752333	0.6817423640436036	63.52851486206055	0.3898027241230011	8.438962936401367	nan	10000.0
monomer-50-nr2-run1_result_48	0	LLERFTYAVVELSQVMWHVGHYMMQYCHRIYNRMAATQRLALEHDNKFPK	0.3512913191541891	0.9769406894166482	82.59624481201172	0.5845159292221069	4.465428352355957	nan	10000.0
monomer-50-nr2-run1_result_480	0	MSAREKHKGEVITQMMNEYIMLRNQWLLDMYYMHQNWYDLFKQWYTSACS	0.4612899017306624	0.9610854854580029	83.23970794677734	0.5725256204605103	4.600305080413818	nan	10000.0
monomer-50-nr2-run1_result_481	0	CSWEMIFEIQELYSECTSTEWPNFFTAGVLCKVVAIMNTYCRVWMLYQAR	1.2471272598609062	0.8157825945999418	72.72700500488281	0.5697012543678284	5.03969669342041	nan	10000.0
monomer-50-nr2-run1_result_482	0	MWKQNMMEYLDQLIYNVSNHMLMINRKNAELDHINETMKTACVSWWHNSK	0.626945628069599	0.9306864703835154	84.5411148071289	0.6102815270423889	3.8376457691192627	nan	10000.0
monomer-50-nr2-run1_result_483	0	NNCECEWIFWRHQRRDVLCMTWHCIVLQKCPSAAGDPAWRQVGHIMIRHW	10.462201725503121	0.07158511785178213	38.61577224731445	0.1838197112083435	14.860943794250488	nan	10000.0
monomer-50-nr2-run1_result_484	0	GQLQEKLWWHVTGIIFLSVWFYVEVILDFLDIQYATFEYVQMKRWDAEKN	1.0076263389230642	0.8478095051581517	83.01162719726562	0.572668731212616	4.69141960144043	nan	10000.0
monomer-50-nr2-run1_result_485	0	MREWWDWTHAHHWQHVMKQMINTKGATDIEEFMVIQQIILKLMDGIMAAI	1.466359163189808	0.7418844037580911	60.752254486083984	0.38310351967811584	9.575469970703125	nan	10000.0
monomer-50-nr2-run1_result_486	0	RKRRCKPIYFMLDPRLTWAQWKCLVYCFSAWDEMWFCNGKIICWEQYEAI	10.285348311900334	0.1168572752510563	43.930320739746094	0.2687316834926605	14.217031478881836	nan	10000.0
monomer-50-nr2-run1_result_487	0	TDHECRMEDFDKMCSQLGDFFCEFVWRMKAQGASLEIGKWWCNVMMDHIP	10.19588557162188	0.10585397874530153	62.88296127319336	0.39150211215019226	9.64850902557373	nan	10000.0
monomer-50-nr2-run1_result_488	0	TWEYAFWWCYITLCLEYLQGEMEFYHWVVFQRIYEFWLIVCHLQNCTENM	3.2896055925709975	0.458525627791166	58.88713836669922	0.410114049911499	9.145309448242188	nan	10000.0
monomer-50-nr2-run1_result_489	0	ENSEFHNNKMLFSEVQHFIQWFIREKPNMEIVRMLSSVLHKIEYYCFNTE	1.4357550299925574	0.772524639251879	72.93501281738281	0.5026046633720398	6.484381198883057	nan	10000.0
monomer-50-nr2-run1_result_49	0	ILRTLVFIWAQTLMVSIRWIMWFCIYRLHEILWLFYQWSRTTFVSFCQWH	0.9548992490044746	0.8650907089281447	80.9304428100586	0.559868574142456	4.507030487060547	nan	10000.0
monomer-50-nr2-run1_result_490	0	AWHPCFQILWTFHVRACSVAFEYTTMVESSMWCVLLSVRVTWTCNYHERN	7.18267403351987	0.1685340094676435	37.2857666015625	0.1149747371673584	19.833349227905273	nan	10000.0
monomer-50-nr2-run1_result_491	0	FPYSCTGGQVVSVIRFNGSRMRQFQNDNGSIRLCWQDADNKIWGVYDFHF	1.6376266462008193	0.8970849644609163	80.72665405273438	0.7084032297134399	3.1571524143218994	nan	10000.0
monomer-50-nr2-run1_result_492	0	GRKWWMECVSSKSTVNWREARNISEYIIATRKWYTNLSTCHAEVMQIMMT	0.5268579080805068	0.952429332368703	75.97907257080078	0.6026607751846313	4.339390754699707	nan	10000.0
monomer-50-nr2-run1_result_493	0	YREVVLWTIVTACMGMIEVFTWWLKFTIWLQKQIYKVLLVSFMLRDHLNE	0.6016114540706619	0.9377806743515693	84.67034912109375	0.6053727865219116	4.155379295349121	nan	10000.0
monomer-50-nr2-run1_result_494	0	SRQVDLTMLMREILHSVIAIHITLVWSLLNWINVLMRVTIDFINTIALSD	0.5992661367533509	0.9399468147376266	84.75267791748047	0.6136519908905029	4.497903347015381	nan	10000.0
monomer-50-nr2-run1_result_495	0	GQMHKHIWEQYQMCQVTMLMVEMLLWLMRWTMNVLHHNFVDCYYNYKEQN	0.2640948805316006	0.9866280244516618	83.04606628417969	0.62115877866745	4.20495080947876	nan	10000.0
monomer-50-nr2-run1_result_496	0	ESEVIQYFIEMYTAWLVFWFMVIHSAWFANQKRDANHAQYMEFQYNHDAA	0.3938924749677851	0.972611672710735	81.5264663696289	0.5294556021690369	5.335742473602295	nan	10000.0
monomer-50-nr2-run1_result_497	0	ESLFIICTMMCAKMHVMFPQADTSLCTIDGCKAISNPIKECMKEYEMFLH	10.252914371077935	0.15267970957107616	82.66094970703125	0.6315023899078369	3.962596893310547	nan	10000.0
monomer-50-nr2-run1_result_498	0	PVQVANKRAIYTLQQSYWLYSLGMQAWMYIMFWHMDRAILALCRKFEQDE	0.5275445239633887	0.9939542828251988	75.80549621582031	0.5167273283004761	7.3834452629089355	nan	10000.0
monomer-50-nr2-run1_result_499	0	DEQRCNEQFKQQTQLIDAHHRLYMVICKVELICYAIKQACAMSASIEAQK	0.5030970746161781	0.954729896092836	85.50895690917969	0.6344438791275024	3.790280818939209	nan	10000.0
monomer-50-nr2-run1_result_5	0	TENYYFAVYVWTMMMYGQMYQWQVLKHTMENQMWTLQCMTHRQTINAWIG	0.2714601872404186	0.9860105561964538	79.92259216308594	0.5786116123199463	4.753856658935547	nan	10000.0
monomer-50-nr2-run1_result_50	0	AYIFTQFWGMFEEYYISNYLWVMQSDNTTPIKYKILVADLLFIKFMAEYM	5.608893049588936	0.23349418008155193	48.024593353271484	0.28063416481018066	13.304631233215332	nan	10000.0
monomer-50-nr2-run1_result_500	0	DMIHMNYETMQHPLRRARRIKKVFDEIGYWCETATFFGTEFLLEVWCYKI	0.808575705199248	0.8928013723684305	54.75904083251953	0.2967888414859772	11.214676856994629	nan	10000.0
monomer-50-nr2-run1_result_501	0	WMHETERFRTSIWNTIIWYHFLMHFILIPLLWWYNKMYNFVNMIIWKNHS	1.138670435142591	0.8122310863883306	78.62748718261719	0.48094409704208374	6.088707447052002	nan	10000.0
monomer-50-nr2-run1_result_502	0	LAIIEGVIVGSFCWIFFTSCVTFFFHMTTVINHRHNERMDRANDFEQERL	0.3689800657611525	0.9742784407168505	81.87423706054688	0.5199968814849854	4.95338773727417	nan	10000.0
monomer-50-nr2-run1_result_503	0	CQTAFEQHNLCRRQYPEFEYWKYEAKGPHVTIIWTSNNPEIKESVKSQEC	2.7312418060022887	0.5162594676499709	55.24161148071289	0.3212246894836426	9.500404357910156	nan	10000.0
monomer-50-nr2-run1_result_504	0	DTKWSVLSNMLQKMIWTLERMEVHRIPIYMMCRWWLHNLNTGVLRREITS	6.374765741105149	0.1610545363623835	64.7498550415039	0.41900044679641724	8.309700012207031	nan	10000.0
monomer-50-nr2-run1_result_505	0	MVQFMIQRQFEANWTKCSGSFNIMFVLMCRKAAEGENRASLLRLWQNYLA	7.072779508582717	0.17856576084252873	63.040977478027344	0.4703671932220459	8.343106269836426	nan	10000.0
monomer-50-nr2-run1_result_506	0	HTQMCFTIFCGPVRDMYNKTRMLQCLRSGGKVWYYPETDQIWATSCMQTE	3.008440833375493	0.5167882962535909	72.52616119384766	0.5265957713127136	5.183335781097412	nan	10000.0
monomer-50-nr2-run1_result_507	0	PLCDDQSCEFNYWINRNAPYRPKPTACGVESQWQQAEMGPDWSIYVCCKE	4.089146513137953	0.31774780821254306	41.875762939453125	0.1820991486310959	15.123103141784668	nan	10000.0
monomer-50-nr2-run1_result_508	0	PVNLMIWCILDYGFFIFAFSLCCIWISAGCRAEVRLNQLRRRKLQEQSEM	0.32630899387289214	0.9798128429316624	81.28840637207031	0.5235265493392944	5.367753028869629	nan	10000.0
monomer-50-nr2-run1_result_509	0	MRPDQMWRYIHKCVTMMDECLAWNRETMSFDWNEHQKQTCAEVGEVAKDA	20.549142420199384	0.028386864417883205	74.54005432128906	0.4045567810535431	10.410115242004395	nan	10000.0
monomer-50-nr2-run1_result_51	0	TTFIHQKKFCQAIKNMPWTYKAYYSHNLQFIFTIHWCNGIEAFEAAIACA	9.447931878496535	0.13497046431217968	46.95948028564453	0.29955941438674927	12.594498634338379	nan	10000.0
monomer-50-nr2-run1_result_510	0	NLRCQQVYHMLIAFSMKWRDQADQDLPGVMHPYGMMWKTFLHYWFEANCP	0.5516046518007004	0.9461294785787122	69.46114349365234	0.4969813823699951	6.0973310470581055	nan	10000.0
monomer-50-nr2-run1_result_511	0	DSTKRNLALFHHSQMWMHHHQTELEHIGAMLYRIVNAEEKTLQSRTHAAF	0.6055251761477254	0.9362215916586564	83.47665405273438	0.5824363231658936	4.3823771476745605	nan	10000.0
monomer-50-nr2-run1_result_512	0	RSSHELFMWEWGTEMCQHMHEEPNNLSWRHPLLMMQCLIFCKKTKRPWWA	1.1179541197815264	0.8359054595743777	63.61539077758789	0.444275438785553	7.485668182373047	nan	10000.0
monomer-50-nr2-run1_result_513	0	SIVKQELKNLFWHLVMRAMLNKYAVMYNMAIAQWNSWYVMILQEFRLHDQ	0.5467578577668726	0.9465868635107425	82.44560241699219	0.5844320058822632	4.464875221252441	nan	10000.0
monomer-50-nr2-run1_result_514	0	AYYQTLCSLCQWMMIPFAEMWQEMPGFDDWQARFFSEFMECDNHTQELSD	6.711126967309226	0.1699382381078088	60.366798400878906	0.3640516400337219	9.695980072021484	nan	10000.0
monomer-50-nr2-run1_result_515	0	DRISYAACCQRFIKFRKETEDTFRGEPYFGLWVHTFGMVVMFFCQLNEIA	0.8206813901969824	0.8994002463084211	74.9434585571289	0.5460778474807739	4.4740190505981445	nan	10000.0
monomer-50-nr2-run1_result_516	0	PSCFCPFEHAQIRDPIRLLYIWNFMLLYCQYFNCTEHYKVICMHKYKMYV	0.8716578533244176	0.8828815771970815	71.6761703491211	0.5605816841125488	4.505443572998047	nan	10000.0
monomer-50-nr2-run1_result_517	0	EAFMNMCLWIIERPSSSNEGWICIVWIEIWAMTNMVWDVAADMWLKAIVN	2.8053362781782196	0.5747035587869765	57.50822067260742	0.3309974670410156	13.063254356384277	nan	10000.0
monomer-50-nr2-run1_result_518	0	VMTQTVFRIVICSPMAVAFTVGWRQRYMIKYRFVHYDNLWCVTIEYWQAD	2.6263969174330954	0.6348381654442081	55.27294921875	0.3252614736557007	11.356498718261719	nan	10000.0
monomer-50-nr2-run1_result_519	0	CTHIVMCICKIWTHRSPPIMQLYCICRYPNEIVITYVNMDTGLQFSKCIG	3.844164058272553	0.43066305859626575	51.1959228515625	0.3070527911186218	12.138557434082031	nan	10000.0
monomer-50-nr2-run1_result_52	0	KRNLKKMFVIFWHSCMQHFFDVIKHKSRSTAVIIGTCCAMTEFHVVQITE	1.0306905956891987	0.856552882395521	64.21477508544922	0.4541366398334503	7.541006088256836	nan	10000.0
monomer-50-nr2-run1_result_520	0	WPELSMMVHCFSTVWWMWYFLIWVQKRLMWMACEMVLRFIDLMEDLTQPE	0.6081647507140611	0.938064195634119	81.48047637939453	0.5790177583694458	5.1146674156188965	nan	10000.0
monomer-50-nr2-run1_result_521	0	DIWKKEYLLEKEREAKVTCAFMLWWYLMFSICEFWYLGWRMMYNILILYG	0.6622353386635813	0.9272157151993601	69.48431396484375	0.3890474736690521	8.949331283569336	nan	10000.0
monomer-50-nr2-run1_result_522	0	SELMRIIVESNMASWRVIERKMMDKHCESMRRNQAEQKHTLDSKAHNRLM	0.5357881931464376	0.9500724959844721	80.68824768066406	0.554857611656189	5.270143985748291	nan	10000.0
monomer-50-nr2-run1_result_523	0	WTVEYCNGDSCWWLMLIQTACFPEFTQCVKMWMIFNDSEMKIMWLLTYYV	10.324171985161433	0.0709557570919035	34.16855239868164	0.11682930588722229	16.740142822265625	nan	10000.0
monomer-50-nr2-run1_result_524	0	STKQLWYALRDQFCIQNNYETPEQFAVAYLDCLAWPKCVNICINRYSKPK	12.420160740209983	0.11682041582594568	49.09141540527344	0.251697838306427	12.428194999694824	nan	10000.0
monomer-50-nr2-run1_result_525	0	SPRELAHIVEMMCKVQWLNIIANDEFNLAGSRKALWDCLFCKVMINVSWR	1.7191130155838723	0.6988201074068584	62.64370346069336	0.40868037939071655	8.631704330444336	nan	10000.0
monomer-50-nr2-run1_result_526	0	YDVLLNQVLRTLILAIFFLIIFCFHHLYHMVVKWIMMKTKIRIARQKQNL	0.5929282015955681	0.9387791890418804	82.72801971435547	0.5421105027198792	4.856342315673828	nan	10000.0
monomer-50-nr2-run1_result_527	0	PVKDLNMELMKGWWMKRVYFAYQTGWVTDKLYKQHTSFWSEWIDSINAEY	0.7508749784903503	0.9074864530985114	61.19054412841797	0.39244431257247925	8.83870792388916	nan	10000.0
monomer-50-nr2-run1_result_528	0	WNEDYCHLHLEAMYKIFIFGLYIYATQMGEQGCRLAYLVFKHWVYVLFDA	0.70347341326672	0.9171716932794886	79.88414764404297	0.6344977617263794	4.01439905166626	nan	10000.0
monomer-50-nr2-run1_result_529	0	FAQDHRNELIRKYVNMTLRLEYGIYMLYVFMRYMSVTLEYSVWFIGELYA	0.5107687583905305	0.9528482105861137	80.69212341308594	0.5766575932502747	4.927281379699707	nan	10000.0
monomer-50-nr2-run1_result_53	0	QEWLTILNNIHKQYYCSWRFHPNEPDFIIIYCWEKEKLGKMMMIIWPYFD	6.904221926151995	0.23396933073676038	70.66204071044922	0.497600257396698	4.964338302612305	nan	10000.0
monomer-50-nr2-run1_result_530	0	NDVCEYKWTVQMSAQEGSMRADYQIIAYQRMRRGQAITMTMWTRSLWKVT	4.845980947949069	0.3056017728807235	59.593299865722656	0.3247961699962616	10.29904842376709	nan	10000.0
monomer-50-nr2-run1_result_531	0	NIIYWIQWHGWIEWCSFTLAFSREWDESPMNGKSLFIGYHGSMTWAMREM	10.540763034349881	0.08830290883503224	36.422969818115234	0.1212119311094284	18.098865509033203	nan	10000.0
monomer-50-nr2-run1_result_532	0	DRVQEIYFHFMQHKLEIQHTNQQLQEYGEYIDELEMQQIRWQMFMRRKHE	1.1052849587070948	0.8251990530795397	81.04532623291016	0.5653438568115234	4.452569484710693	nan	10000.0
monomer-50-nr2-run1_result_533	0	DLAPQDCLAQGWRQWNSNHMKLRSPEQILVNSIKWMYWQYACQLIWWFCS	1.548229597943058	0.7544958750141678	66.42041015625	0.4726386070251465	6.936336517333984	nan	10000.0
monomer-50-nr2-run1_result_534	0	CKVRHMDITVSWHRFGERSHGFIIFAVRGCWEGRNECQQLKFMMYYFEAH	3.069376400770811	0.4156490163449724	55.11932373046875	0.2885354161262512	11.46727466583252	nan	10000.0
monomer-50-nr2-run1_result_535	0	FGRVQIVCCFYISQREGLIQYMMFIGMYMPRELELPENTLSAWCFQYTFS	2.844538986554487	0.535805424760816	64.99777221679688	0.4366244077682495	7.452910900115967	nan	10000.0
monomer-50-nr2-run1_result_536	0	MDGSTCVEAMNPLMHMCQTDEKVLKNRAYCVSIKAMYYSVLKYQFAQSKH	0.6118568496894495	0.9379097652302826	79.1636734008789	0.6566109657287598	4.380300998687744	nan	10000.0
monomer-50-nr2-run1_result_537	0	SVYHFRFGNMFVSVNLLGMSFQWHQVIYNATTGCQTKIHWDDTGQWSQHF	1.1523381374518222	0.8145223544997837	55.11903762817383	0.2885515093803406	12.00430965423584	nan	10000.0
monomer-50-nr2-run1_result_538	0	LCYKRVCHCIIMLYRIHVQVILMIWLILMMYVFWWLYEYLKDQMRSHMKT	0.43895432111974286	0.9642073752587658	81.59046936035156	0.5556442737579346	5.193045139312744	nan	10000.0
monomer-50-nr2-run1_result_539	0	IPVFVKLIMAAFLWFHWTGNQTKYWIVMVIGSWFMIHGILLMWYHMWFYH	1.5033292305961596	0.761361159007473	65.8956527709961	0.40476518869400024	8.025796890258789	nan	10000.0
monomer-50-nr2-run1_result_54	0	SRDLIYRNTHTQLTYMENMIKEITRAHWLTVVEYWLQLVLLTEQIQQSVT	0.4196079041179434	0.9674009742638515	81.42223358154297	0.5647745132446289	4.565911769866943	nan	10000.0
monomer-50-nr2-run1_result_540	0	MDTFYIYELIAFAFCHCEYDDGGCNCFKILYYRDLNRGIPWEFLSLYWMD	8.905799189701261	0.0875108730347379	37.255889892578125	0.1517103761434555	15.72899055480957	nan	10000.0
monomer-50-nr2-run1_result_541	0	WVFHFRFCSTSEKRQRMQCAYEKTATFCYYDRCMQLLGFGRYCMSQIHRF	11.664924588942778	0.07593217496182703	39.42441940307617	0.18819427490234375	15.7201566696167	nan	10000.0
monomer-50-nr2-run1_result_542	0	QFHHVYAIFAWWFTYNWKQFAMHAENKAEIFKFKMMWWECLTHIHAWQNI	0.8182912179542353	0.8954654854517561	69.60601043701172	0.48350489139556885	5.5184102058410645	nan	10000.0
monomer-50-nr2-run1_result_543	0	DAQEQVELICAGMDHSEGSRAEAYAICRWWYGMWKQFQWLFRRTWDAAHE	5.195928776075805	0.24177955012495553	67.32390594482422	0.4114231765270233	11.960772514343262	nan	10000.0
monomer-50-nr2-run1_result_544	0	DKPFIVCHTMPKNNCTDEVVAALARDFDGSGSLEFTFHRTDASCIVCMEF	1.7445173027163763	0.787640816993854	67.3157958984375	0.48502323031425476	6.581071853637695	nan	10000.0
monomer-50-nr2-run1_result_545	0	HKKDRLCYCRMQSENKKMFVLTGNEDICIEYAMKRCRQVPGCFMQCTWKG	1.1403016155157901	0.8826819116307071	65.00883483886719	0.4624076783657074	6.9774274826049805	nan	10000.0
monomer-50-nr2-run1_result_546	0	DNCTWESFDKLLSMYHYFKSWENFTPTARTNDFMLRLKFQINRCWHDTHR	1.5480591361352656	0.8649894621503804	79.21330261230469	0.6895034313201904	3.7969284057617188	nan	10000.0
monomer-50-nr2-run1_result_547	0	ECVHFNLEHDLGIMYCTVCPDTVEAAWGTIVECYGHMRLIETQIRIQQDC	8.579045887330249	0.13965881109122347	41.2632942199707	0.19213250279426575	14.84759521484375	nan	10000.0
monomer-50-nr2-run1_result_548	0	PEDMGKCHMQAFCFPNSLRLIMKWCFPGDEINMKELYVIMWEEWTNCYPK	8.634867101471068	0.11519524042061341	53.48265838623047	0.33790767192840576	11.552213668823242	nan	10000.0
monomer-50-nr2-run1_result_549	0	QPTQGQCAAQDWSHAFQYMLEFPSLEYAINEYQSESSCEFQAYTWLQQQM	1.916780206556721	0.770370934223723	61.26247787475586	0.42552804946899414	8.358831405639648	nan	10000.0
monomer-50-nr2-run1_result_55	0	APSLIDYVLWCTDCLSHTSSTIVGQCQKEWIQHYSRMFPISDWTKACVTL	3.7335441037523207	0.37929341379650516	47.40973663330078	0.23210161924362183	13.599968910217285	nan	10000.0
monomer-50-nr2-run1_result_550	0	SNEGIQCTVNARVGQGVRQLLQWKSGAKATLKRCMEIKAWLPHYDCVAQH	18.175721465370412	0.03571295343199861	47.70854568481445	0.18521368503570557	19.093219757080078	nan	10000.0
monomer-50-nr2-run1_result_551	0	FEQELQTDVGHMWTRTEGHQYDVRIFVNYSWRPHRMVINMEIQMFYKPYT	2.2188547259980456	0.5730898324449568	59.90498733520508	0.3644235134124756	10.645535469055176	nan	10000.0
monomer-50-nr2-run1_result_552	0	HYLEHYTTQIYSLANHEDWEKLGLAVAEWLAYIRATLHFLSLYFLESGSK	0.7570243838502941	0.9073788123037381	75.98062896728516	0.5720027685165405	5.784826278686523	nan	10000.0
monomer-50-nr2-run1_result_553	0	LRDELAIQNLNEFRADIKEVYEVLLQKVAQDMMMATERLKMMKSCIEYWN	0.49383303157073893	0.9576455146444874	81.2069091796875	0.5314153432846069	5.321667194366455	nan	10000.0
monomer-50-nr2-run1_result_554	0	NPNVSEVNKLIQHWFKWKSHIDAMLMIAGWAIMYVQMEMNSALNNALIQN	1.077490377547155	0.8460218225524773	82.61560821533203	0.5786226987838745	5.28630256652832	nan	10000.0
monomer-50-nr2-run1_result_555	0	LSKMSADLMNEVAAIMDMWWGQPEMKQICWYAYQSLMKFLIWFDQEAESA	0.8003765762964749	0.8926117403206084	75.65160369873047	0.5624783039093018	4.476583003997803	nan	10000.0
monomer-50-nr2-run1_result_556	0	IDKMGCVVEKVVCIMEAYEEFMQCESEVSPLNCWAAFMRKILACTHGIPC	0.9852428064898952	0.9176935586001513	78.51174926757812	0.6777727603912354	5.027254104614258	nan	10000.0
monomer-50-nr2-run1_result_557	0	QIQTWLEQEKHAIEYNKAMEIYMQSFMISLCCRIFACQIKHLFETYHNPS	0.30629026001635135	0.9836043314714974	80.94962310791016	0.5721059441566467	5.576465606689453	nan	10000.0
monomer-50-nr2-run1_result_558	0	HRYAYVMGMDPRTFVVIWILLFSQHMLYTYATNPTKIVLWMFWFFEFEVN	0.8350649400989808	0.9033792344920505	63.9686279296875	0.45018601417541504	7.794706344604492	nan	10000.0
monomer-50-nr2-run1_result_559	0	VAWQRMFRRNQQMYWNYLNFVIMMLSQAVLFWGYRLQNEYIAEAGRIQDS	0.8644434795176174	0.8867611256827972	78.36441040039062	0.5311696529388428	6.385324001312256	nan	10000.0
monomer-50-nr2-run1_result_56	0	PKFVMYLMNVMWFAGEGMCIIVVYRVVSSMDDDCDWQLMFETTVYHMECR	0.8868153154871533	0.8877120317640279	65.89275360107422	0.4155445098876953	8.430203437805176	nan	10000.0
monomer-50-nr2-run1_result_560	0	FPQAGMSIWYFCTWEEWLNIHEHGRYYDYMRFHLKKITGEYWMFKWHFTA	0.8855731332002253	0.8812150916571381	59.91505813598633	0.3956907093524933	8.251618385314941	nan	10000.0
monomer-50-nr2-run1_result_561	0	ILKLCQMKQEQEMQAISIQTRQYEIHIQWTASKYAEYQTDWQCLEQHLNS	0.38309763362141286	0.9724959908336015	78.94058990478516	0.5449494123458862	6.067805290222168	nan	10000.0
monomer-50-nr2-run1_result_562	0	MSASFWHYVKFYLFCGYSHFIAWVTDKNKCMICWHFCSSVWDWYQVKYYI	5.969053624097536	0.20655119195447008	47.28391647338867	0.25553369522094727	12.793938636779785	nan	10000.0
monomer-50-nr2-run1_result_563	0	DEHAQMIADKQWLRRVVMLLRNCVNDAQNIIYGWIGFSNQIITSDRNFIS	0.3175198292881384	0.9808721775602959	81.6291275024414	0.6024965047836304	4.9643874168396	nan	10000.0
monomer-50-nr2-run1_result_564	0	SFDRLMFSINLYCAFMCQTMKPRILFVCHFDIPDSVECALMINLLQWICD	10.19845829912856	0.0943411724970451	49.665252685546875	0.29756036400794983	12.358620643615723	nan	10000.0
monomer-50-nr2-run1_result_565	0	KLHHMNWCLYHARQHYLAFIRRPRSLDQWMLMFYTVKHECHAQQRMMQEA	0.8950798170304377	0.8888550070152408	78.28054809570312	0.6536730527877808	3.496487617492676	nan	10000.0
monomer-50-nr2-run1_result_566	0	DGEVDWQISSTWTFASPKVLAGTIVMQMGSVTIQYMCHCLIDYTTGKEHC	1.0936735107103193	0.8547321219380595	75.09442901611328	0.542586088180542	6.737583637237549	nan	10000.0
monomer-50-nr2-run1_result_567	0	SVEIHNHIWCEWWQATLWWLMASFPEDEHWHWMYAMMNMFWYVCAVTLER	2.6444916872300475	0.5365458277133329	64.26481628417969	0.4206445515155792	6.966384410858154	nan	10000.0
monomer-50-nr2-run1_result_568	0	FSLSNRIWECVKDACNEMYAKGFCFDHDRLLMMIYVIGAAYKCIHESTET	0.36991678674571066	0.9748358142076553	75.6723861694336	0.5930420160293579	4.494221210479736	nan	10000.0
monomer-50-nr2-run1_result_569	0	NKDSWYRVVMWHMLMWIVCHAMMIIFLSSQFWEDLAKGDLRQWIELLLYF	5.98700659784281	0.17599147725258216	79.61174011230469	0.5708272457122803	4.284336090087891	nan	10000.0
monomer-50-nr2-run1_result_57	0	MQQIRSLCWLTIESIARRNPQEFWQFAIICMYIEIEMMIAHSRQTMEYMH	1.1182666794813108	0.8294407239047038	77.80074310302734	0.610886812210083	3.854557752609253	nan	10000.0
monomer-50-nr2-run1_result_570	0	IFNAWRCTTFTFSFPFDANAWRTRLPRECHDITTEYGRKVEVWLCCVHKG	2.482502419231043	0.5516323705874862	47.99559020996094	0.21741634607315063	13.088066101074219	nan	10000.0
monomer-50-nr2-run1_result_571	0	QKFHWLVRLCLRHLYTIRDTSDELDGREFMLAAAQFMICMFNTLMWVHTA	0.48924196065537334	0.9567131789834349	78.05280303955078	0.6300920248031616	3.718203544616699	nan	10000.0
monomer-50-nr2-run1_result_572	0	ETEAESFRKEMFNCMQEMMNRWKQVWKQNWFDMATLYKEMHQWGHNSCQH	17.06191053805447	0.04275733094698109	75.58631896972656	0.5223647356033325	6.708491325378418	nan	10000.0
monomer-50-nr2-run1_result_573	0	HMPYICFCCAMGSGEEVMMCIVRIMIEFNLPDIERMYMLIETCYAIRKKW	0.8047464424573586	0.8988569411474303	60.91935348510742	0.42130184173583984	7.740296840667725	nan	10000.0
monomer-50-nr2-run1_result_574	0	NKKFICKNWFQNVKYVNDFGPQGKHTNDPAWRQVYGYVQIWCTAIQRVET	3.809254413576273	0.5779900928821129	55.18632507324219	0.39088064432144165	9.968989372253418	nan	10000.0
monomer-50-nr2-run1_result_575	0	PYFHFAMQFMFHVMHLCMFTMQKVHNKMQTDMTEMKRAIIFMDRMNHPDE	0.5105432913225258	0.9541997884756015	83.7212142944336	0.6157282590866089	4.198516368865967	nan	10000.0
monomer-50-nr2-run1_result_576	0	FNHIVTHCVALRNEMYAFQVVFWRLLQYIWMMLYYVSWFYMTFINQHTDD	0.6865485151779119	0.9252689228315135	80.00584411621094	0.5526762008666992	5.506387710571289	nan	10000.0
monomer-50-nr2-run1_result_577	0	FQYYAIMQFYICKLMMGSLCCTLRYWQPVLCEMMMVSPNFMCFAFMTLTQ	5.018532154054563	0.26618202446533057	43.448326110839844	0.2207484245300293	14.429351806640625	nan	10000.0
monomer-50-nr2-run1_result_578	0	HSTACEEMASQFIRSMWTSCKAASDEFSWKFWFKMYDYWSARIWIHCNPS	2.269871527205318	0.5477169463004024	69.58438873291016	0.5002264976501465	6.366349697113037	nan	10000.0
monomer-50-nr2-run1_result_579	0	AECCVTKMSHRMVTEQEIYSMLSKQTAHGWDYKIRFESELVIYIVYCNHD	0.7500709113753712	0.908566555353502	57.32309341430664	0.3509930372238159	9.164151191711426	nan	10000.0
monomer-50-nr2-run1_result_58	0	DGHWTNTVKVLLDFKNFFKNDNKNQPLKVRWEKCESINSQIQEIWYHWSN	0.9234159250486624	0.8718786876788418	75.0707015991211	0.5940310955047607	4.685610771179199	nan	10000.0
monomer-50-nr2-run1_result_580	0	MTDLAKRGDGTYYLYYKNKDSLHLARHYFDFLRQVFPNIVIHWYNAEEWQ	1.4920785475141773	0.7798145610627824	58.118408203125	0.3560389280319214	8.891754150390625	nan	10000.0
monomer-50-nr2-run1_result_581	0	YCSEHFAAFTRFSWHQMVILVMSGGERTNFEKMFRSIQYTVKWIKGKCCN	0.5849887259228376	0.9462139661771996	75.38530731201172	0.5904960036277771	4.1663818359375	nan	10000.0
monomer-50-nr2-run1_result_582	0	SEFKTTMDALRAWRDDTYRQPNNEQAEAVFIQATCICYVSFARHYLENGA	0.7798072866862927	0.9096160146747265	71.40034484863281	0.5073336362838745	6.193691730499268	nan	10000.0
monomer-50-nr2-run1_result_583	0	NPVDAKIAFFVQATINGIMEYCRPSMRPICAFKVNRIQMYEQALQLANHS	0.6670577851265405	0.9280607570408107	72.04924774169922	0.47542452812194824	5.710843563079834	nan	10000.0
monomer-50-nr2-run1_result_584	0	AAQMVMRFIRTMYYHMNWDAQVTGRDRCRHRITTYFHIFRKQLLTYEMVN	0.7733306147190885	0.9040235431768217	69.72459411621094	0.5055356025695801	5.769252300262451	nan	10000.0
monomer-50-nr2-run1_result_585	0	QNFFSYYSFLFHLYIANQAWAMIYRDNWLEFFSILMMIRLWQVYVNRNLQ	0.8010470709397004	0.9149815437681581	66.5460433959961	0.459520161151886	6.863800048828125	nan	10000.0
monomer-50-nr2-run1_result_586	0	VAREMMNLLILNYVESYIKMMIDYCKDVMIHFRNWIAHAMSCLQSACDFE	1.008097441151741	0.8543681561620918	80.23257446289062	0.5655978918075562	5.787327289581299	nan	10000.0
monomer-50-nr2-run1_result_587	0	EAKSHQDSWFHLIQVWWEYCGDHGYEDCVEASMQEIWMWHYACFLEAMSK	8.63447708852583	0.14482899240088526	59.847023010253906	0.3870694935321808	9.633523941040039	nan	10000.0
monomer-50-nr2-run1_result_588	0	QEENQAYKLMIDDRNHILTILNQWWENLLVMGMHIWMMKEDYLMEKSMWN	0.37127748308673675	0.974096922880566	75.6129150390625	0.5143144130706787	7.629615783691406	nan	10000.0
monomer-50-nr2-run1_result_589	0	PRVQHVTFAMDCILIEHFMTVWHLPPNTWLHQHAMTKVCLRYNELLSKYG	0.40678685400219894	0.9707163766745566	81.66362762451172	0.6895740032196045	3.2885289192199707	nan	10000.0
monomer-50-nr2-run1_result_59	0	DWLEEQWRQQTAYICNMSHEEWHVSCMAGPDQERRHTIRAAFEYCAHQTQ	2.1443706745905424	0.6284726119166785	57.88874053955078	0.3333452045917511	10.90552043914795	nan	10000.0
monomer-50-nr2-run1_result_590	0	KSGAQQAFCKRWFECMHDYHDMGFPMTFCFFAMWEAEPMKQLKEYSVCTH	0.5821339931475358	0.9434610135419486	58.94838333129883	0.4128393530845642	9.6467924118042	nan	10000.0
monomer-50-nr2-run1_result_591	0	VYQNHLRAMQHHGWWVYYFQQVSMMCQPQEQEQWNGQMQQTSYHFFRELE	3.7331355151225467	0.5156403468650617	58.32765579223633	0.37012237310409546	10.480314254760742	nan	10000.0
monomer-50-nr2-run1_result_592	0	CTARNKAFIYMWSLMRVGVYPLLPAFMPGAIAQQIFYHFENQYRWASACL	0.5570775631142355	0.9466621943956303	76.30526733398438	0.5814272165298462	4.234224319458008	nan	10000.0
monomer-50-nr2-run1_result_593	0	GFDLLCQECTADHCIMEDTNHGRQLTVHCNDPAFLKQCLLCWYIQTLMQE	8.757475869122535	0.16016240698724576	52.0948371887207	0.28831419348716736	11.419307708740234	nan	10000.0
monomer-50-nr2-run1_result_594	0	NYVFIRHLVKWAMMYMQSLMFFLHDTIHTLWLSSQYMHWHRYFNEAHKPK	1.1623420091661893	0.8242265110835326	81.28205871582031	0.5749310255050659	5.0713582038879395	nan	10000.0
monomer-50-nr2-run1_result_595	0	NEYVRSLAQMAGVLHHIALQIYQTIATCKRQRRKHAQYMENWRQNMRHTA	0.56555885485448	0.9434784692392293	83.27229309082031	0.5964249968528748	4.296412467956543	nan	10000.0
monomer-50-nr2-run1_result_596	0	GKPHPCKIFCQERAHVFHARPQQLLFACIMFCAQRAVTMIAEILSHIRNL	1.2653104237186747	0.8302718530893913	68.78053283691406	0.49325039982795715	7.488832950592041	nan	10000.0
monomer-50-nr2-run1_result_597	0	KNIAKLASKWWMTVGELLGNYDMDRNSTSVMVYWDRIHSITKELQSCNEI	1.774033522122745	0.8154882452275959	72.7886734008789	0.5951412916183472	6.046520709991455	nan	10000.0
monomer-50-nr2-run1_result_598	0	SLWSMVKEFKENCKKWLESKQAPVRYHGHNISDQCRIMLKTYDAVKNTWY	0.6702508900056934	0.9261717147201061	68.32633972167969	0.4737549126148224	6.8908891677856445	nan	10000.0
monomer-50-nr2-run1_result_599	0	LESGTAFLHFAYFIWRAIYVIMVYELIHHYMSYIWMFQRAHARFWRKLHD	0.7899203846382163	0.903035360732956	80.53302001953125	0.5314111709594727	5.263331890106201	nan	10000.0
monomer-50-nr2-run1_result_6	0	HKPMQFLYHVCCDLFLWQRMRGQINDPVVILYFNDMFAFHQNWYLAEHHE	0.5824674023046926	0.9557178305454133	73.94602966308594	0.5499551296234131	4.797940254211426	nan	10000.0
monomer-50-nr2-run1_result_60	0	NYEIVRRYKHMAQTQYDAIHFYCFFSWWLGWWFVVVRVEYAEYTIKEAYH	0.3211194354114639	0.9809038003099078	79.74364471435547	0.5506953001022339	4.83298921585083	nan	10000.0
monomer-50-nr2-run1_result_600	0	PEIWEYVYMMMYQWVMGVHTTLVIVFWVILLWVKHTLDLQAYFYGQFHNN	0.514375747492841	0.9530316123107895	80.36542510986328	0.5651957988739014	5.402083396911621	nan	10000.0
monomer-50-nr2-run1_result_601	0	NAVRMIMQIFRLCKQCTMRQIFLGRAMAIQDPNCHFTITICACVKNIVYN	1.1996141320664655	0.8082345620990992	64.24801635742188	0.4269797205924988	7.6155853271484375	nan	10000.0
monomer-50-nr2-run1_result_602	0	KIELQAKVQEAILYLQAKRITWYHHTMMYCFQSWKLSLQYWFGWTVIHNI	0.6676996991134059	0.9299095790808707	69.2364273071289	0.47111934423446655	8.824298858642578	nan	10000.0
monomer-50-nr2-run1_result_603	0	ANHTHHIGSLVCRWENGLFHVECGAERLWLPKRSAVIMWNICSGAYHMRQ	3.8440915600543084	0.5007636994735324	63.416194915771484	0.44504061341285706	7.819653034210205	nan	10000.0
monomer-50-nr2-run1_result_604	0	NKTDELLNQARMATMMMQMWASERFYLETELQRLISMAYVQRVMMQRILF	0.7708164568045196	0.9021997601694531	82.42945861816406	0.5787004232406616	4.352407932281494	nan	10000.0
monomer-50-nr2-run1_result_605	0	HYWREVANAILIFLTWCFIRIWLACFYVFWIYFKVLFCQWLFNQLATIRL	1.0305103749530786	0.8517605741442823	83.1014404296875	0.572311520576477	4.734514236450195	nan	10000.0
monomer-50-nr2-run1_result_606	0	FNINAIFQGMMAHLVFWGYRHFFHSMCVWYHQQLLDGREPHDAFQERMRD	1.0811842901679607	0.8716589925544792	73.6828842163086	0.5005128979682922	6.355767250061035	nan	10000.0
monomer-50-nr2-run1_result_607	0	VMPVIAWHDHVKCRIVMYLWYHHDASPTLRQSAIYRLIYCERAYNLFIEF	3.2013021632887906	0.4289539298102183	45.65367126464844	0.26130205392837524	13.076580047607422	nan	10000.0
monomer-50-nr2-run1_result_608	0	FAPTWFICIKCVWSDASEEGYRQHRVLHVCIMMTEGNIMGVWEAQEHVNQ	11.342938772451914	0.127723886118449	46.664554595947266	0.20229867100715637	14.416559219360352	nan	10000.0
monomer-50-nr2-run1_result_609	0	DRFIRVLIFAFQACSRDKNRIKCIAVIYSHMNLPHDSCWEFCEWWNMFKE	3.428788247288611	0.38712622108962674	49.83367919921875	0.2848627269268036	11.665932655334473	nan	10000.0
monomer-50-nr2-run1_result_61	0	NAYMVNELRWTYDQHMIHAQRFLGRHGLDPEVDAVQTIASRVHCWYILLV	5.466503470200815	0.2554150299061716	48.13136672973633	0.33771947026252747	12.746026992797852	nan	10000.0
monomer-50-nr2-run1_result_610	0	RVSVYTRYQQFMKHMCDMQKKCHQQLWALNTLRYNNLKQRKQCEREKQAS	0.7903963608418437	0.9047730385818454	81.7362060546875	0.5809154510498047	4.834300994873047	nan	10000.0
monomer-50-nr2-run1_result_611	0	AVEAVRYFMKMLVKMLYMWWFLYAQQVFLVWWSLICWHWYYKERNENDFA	0.7142727008346903	0.9134321521903088	77.0607681274414	0.5044058561325073	6.500209808349609	nan	10000.0
monomer-50-nr2-run1_result_612	0	KRSPEDQLEDWGHDVAFTVMMGYTWWMLAAWFFLHWTQFHFVTYIKKFIM	0.3345213068348159	0.9791179709000999	77.92122650146484	0.49722564220428467	6.230436325073242	nan	10000.0
monomer-50-nr2-run1_result_613	0	IHHNWLCLMQCLTLIEKMWFTVVWFYHMIMYGSFIMTFIVLIFMSLAFRR	0.8844009380321427	0.8758882156038615	81.9529800415039	0.5367978811264038	5.092825889587402	nan	10000.0
monomer-50-nr2-run1_result_614	0	FMWMVMLFYNFWAFYYELLLLWSFMRLKIHMNYHRWWFFYAYDFVQGENT	2.2305482869890016	0.5902806294233369	55.122493743896484	0.3614063560962677	14.181659698486328	nan	10000.0
monomer-50-nr2-run1_result_615	0	TMSCIYFAIALLPRVVHENHQMVCERIWEDCPPWETYYRKAFCMYVQLFA	1.7444245112721295	0.7569613722557114	52.370731353759766	0.30446577072143555	10.761445045471191	nan	10000.0
monomer-50-nr2-run1_result_616	0	EGMTNTDKFCNCMYHHFHCADKATPKDNDAHLYLMVWSWITCFVHIEIFE	1.5858034657670317	0.793702509335484	65.83580780029297	0.47217291593551636	7.661593914031982	nan	10000.0
monomer-50-nr2-run1_result_617	0	VAECEQYVATKWSRQKAEWDMEDAPLKLWFLMYFMAIDRYICDYTDGEVS	2.4735640404652006	0.7749766246324615	67.28865814208984	0.49951785802841187	7.475338459014893	nan	10000.0
monomer-50-nr2-run1_result_618	0	EWHFMLYVIYLKAYLSRCMRAIAGFYDCQECPMMFDQCTVIQRFMNSQMD	8.294446653611523	0.15491986758624876	57.94511413574219	0.378936767578125	10.833391189575195	nan	10000.0
monomer-50-nr2-run1_result_619	0	IYQLFMGIYMGAYMQHSSSVEKLMYMSEFWMMEFLWGFMRYFYHENFPRD	0.5429441092458841	0.9486753540545914	70.84280395507812	0.49623584747314453	6.523220539093018	nan	10000.0
monomer-50-nr2-run1_result_62	0	WWQEIHIEILTFLQRVVSEAKYMIHTELWNLISIMNQYLFMLLVQVRTMQ	19.7331128548074	0.02405497338065468	72.41316986083984	0.497236430644989	5.146750450134277	nan	10000.0
monomer-50-nr2-run1_result_620	0	QAYLMLRFLAQFIKCAIGTLDCMLQTGYQCCGIMNFHGGVMACEYEIGCW	2.101624961486709	0.6984428453465258	61.29790115356445	0.47724443674087524	8.429340362548828	nan	10000.0
monomer-50-nr2-run1_result_621	0	TCHFAQTHKETHEMILYVLNLLCVVHMKEKWMEKVHKTITDRKRQDMAQA	0.2934156654810853	0.983775084812596	80.96903228759766	0.561752438545227	5.206614971160889	nan	10000.0
monomer-50-nr2-run1_result_622	0	HEWHFYFSWQVMKKGQRNRCQMMVDSGGHTWYQHMECYMTERDHWHFIIW	0.9279809542414325	0.8744307684568271	60.580570220947266	0.35588815808296204	8.061701774597168	nan	10000.0
monomer-50-nr2-run1_result_623	0	SPQYALMEAIEKWWIVWWSSYILFEVMVRRWTYELDILMTIAHWKFKNRG	0.4326249207076558	0.9721250154146965	81.37491607666016	0.5639522075653076	4.8338847160339355	nan	10000.0
monomer-50-nr2-run1_result_624	0	LEGYCQLVWPHEWKCWYHNDHRKYMMTFPNEARCQIMVAMGQIFQLYFGG	8.790516228336145	0.1596653218011317	45.13166046142578	0.2386050820350647	15.558696746826172	nan	10000.0
monomer-50-nr2-run1_result_625	0	LTFFQIQRKAYWMCEYLYRHERQCCLWDCTLGYMISQSRCRSRSLVACIQ	9.210951733228722	0.2522911222433445	46.0888786315918	0.32623112201690674	13.5773344039917	nan	10000.0
monomer-50-nr2-run1_result_626	0	GDIALACCPDPTLDCYMYFQPDSAVQYWCFENQVWIVACLWYPGDDLQCM	5.1985048497003215	0.22521859840752792	46.32400894165039	0.21838417649269104	13.404117584228516	nan	10000.0
monomer-50-nr2-run1_result_627	0	EVFLQFLAGWCQHVLDQSIQANRNHMVKATREMRQQKKWKDVMTAAGISP	0.3447886929932015	0.9825175126039565	79.20675659179688	0.5022867918014526	6.4156718254089355	nan	10000.0
monomer-50-nr2-run1_result_628	0	YTSVKFHIDLEIMMHLFWIMIHMFHFWMHWIVSAFNFIRVIHTWWYNHTV	1.1663978254948613	0.9140789913433552	82.94878387451172	0.5824203491210938	4.109833717346191	nan	10000.0
monomer-50-nr2-run1_result_629	0	DDYLFVHGMALMMGFTYVMRSPDHTSVNQFLNWNLSMLYVMVQNMNLAAF	1.729537534856027	0.6542034338340013	62.785552978515625	0.40282267332077026	8.52467155456543	nan	10000.0
monomer-50-nr2-run1_result_63	0	AKLETYVSQVMFACFEAMAECWFGMSTLEDCVFQYQNVCAAMEADLMNIV	0.6842103638532784	0.9198144133584601	73.61454772949219	0.503264307975769	4.813610076904297	nan	10000.0
monomer-50-nr2-run1_result_630	0	SHEARACVRTWADVMMHVSIQMRLHVWAVQARAAAERMEKYQQVRLELTQ	0.5514444801189846	0.9465413788903361	82.68675994873047	0.5987904071807861	4.103203296661377	nan	10000.0
monomer-50-nr2-run1_result_631	0	ICSPVFKVSKNADDTLTAAADTLCYARCRPWPCCKKMFMNGMVVFYCCDW	1.4077289146562477	0.8396547730316857	72.51742553710938	0.585254430770874	4.911120414733887	nan	10000.0
monomer-50-nr2-run1_result_632	0	AWQKIEIQGVRCWHKPHYWSFYAWGSDHFDHQDVWRLCNMAITTHERSGQ	1.9392764121523645	0.7241278488989701	51.37319564819336	0.30061399936676025	11.725099563598633	nan	10000.0
monomer-50-nr2-run1_result_633	0	CICSFWNGDGKNVAWPDEDAMCFGCCGPGPDFFSVWVNENYMIECHYEHR	8.763138210736004	0.13551802558487588	41.38199996948242	0.18061916530132294	14.470998764038086	nan	10000.0
monomer-50-nr2-run1_result_634	0	ELEANKQAIEFKWSIFILIKHMLGQWMYCINAYFKRNQTMMEYQANEHQK	0.6429729150306092	0.9325736098100308	82.78938293457031	0.5704994797706604	4.484436511993408	nan	10000.0
monomer-50-nr2-run1_result_635	0	FNRETMNSLLVFILWWNVLQAIMFAFWYIAQAAILTMMIIWNYHRECSSQ	0.40718248108918786	0.9694797547384213	77.9944076538086	0.46096107363700867	6.691471099853516	nan	10000.0
monomer-50-nr2-run1_result_636	0	NCSAMPGQISTTTYIRPIDGGHAYEIVHNCGWRTGLAERFSMQKMVIIVQ	3.5175173909613275	0.49159775195239314	51.82431411743164	0.2863646447658539	14.469141006469727	nan	10000.0
monomer-50-nr2-run1_result_637	0	IEPCESYAPRDKDLCKKAQWWIWLHFYCMMSYWIEILVFAVMLLANEYNK	0.5312207144500195	0.9507278782446792	79.35691833496094	0.5256577730178833	5.914264678955078	nan	10000.0
monomer-50-nr2-run1_result_638	0	VGCWWSCFLLGVIGCIELLSACQNMLLTRVVCVVMILYWANQCHRCQLEQ	0.5869747661463265	0.9434552917926444	76.5877456665039	0.5707974433898926	4.298520565032959	nan	10000.0
monomer-50-nr2-run1_result_639	0	ADRMLAHWEWTQTTQRWMNRARRCNREAMHRQQQEDYVVAISNEIDTLVN	0.4956842300013687	0.9552517587110083	81.24190521240234	0.538756787776947	4.904667377471924	nan	10000.0
monomer-50-nr2-run1_result_64	0	MTDFMRFTAFHFAMYQLMVLMNYCFMWQIFLWNVIVKQIKWLSMCQEENS	0.3835853366057415	0.9733520738786655	83.35200500488281	0.582832932472229	4.553095817565918	nan	10000.0
monomer-50-nr2-run1_result_640	0	ESKNEMLAQNHVEMWQRYFRQVLINYVAYTLYFVFYLMFCLIIYEVFFNS	0.45429104087057	0.9635735007077078	81.01232147216797	0.5441485643386841	5.543241500854492	nan	10000.0
monomer-50-nr2-run1_result_641	0	QIQCWMEMVNWICTYMCSHHQWPETHCDQHQDPILCPALFHEWYYAEFHS	1.233659120169912	0.8017994730307049	57.443443298339844	0.3922964036464691	9.409005165100098	nan	10000.0
monomer-50-nr2-run1_result_642	0	SITERQVNRLYGDMSRLRDQIEMNGMMLQYNVTQDPQGQRWCVGFHNWYM	4.425238364331726	0.2806837781846865	57.83036804199219	0.3495481014251709	12.52812385559082	nan	10000.0
monomer-50-nr2-run1_result_643	0	ADNVASFMVDHIWHGLRNQAEKLQMAQRNLRDAQLMLVTIMITVMQIQSE	0.6667825791579586	0.9248318001340298	84.05004119873047	0.5849237442016602	4.438326835632324	nan	10000.0
monomer-50-nr2-run1_result_644	0	IRTGFMWEIYVFMMCCCVFGIEAFDAGWHENLTTALRSCFFCYNFVKINQ	1.7471035619468227	0.6819848642749718	55.26399612426758	0.32821282744407654	10.208720207214355	nan	10000.0
monomer-50-nr2-run1_result_645	0	EATHEEYEQIFAWGCDWICANFGNSMDVWKNHFPEIKTFVNACQRRCPWA	8.724844669629144	0.14232172825256598	59.6494140625	0.3696213662624359	8.884984016418457	nan	10000.0
monomer-50-nr2-run1_result_646	0	EFVSWMYHFMKWCFVQSDQTPEPLSMIQCFCRMQDDIMHRIIEKNLSHLS	5.172945900430296	0.3216813667324665	63.46560287475586	0.4157222509384155	9.052159309387207	nan	10000.0
monomer-50-nr2-run1_result_647	0	DCDYEDLPRMANVISQYIDAITSRHDSRIPDKLIAEFYWVHDCHMNITMN	0.7246477779645694	0.9469886762189245	80.2489013671875	0.6872432231903076	4.277899265289307	nan	10000.0
monomer-50-nr2-run1_result_648	0	ENEDRAQQQQMQLNSMNCMKAREAQLIAAYIIIYNTVLIAHLYINACAVN	0.33586145209430024	0.9787952341869431	83.95201110839844	0.5938930511474609	4.530035495758057	nan	10000.0
monomer-50-nr2-run1_result_649	0	PLTCEDYCRMWKKVFDRFWFLIRRPHCAHINWMGFMISYNNIITKCEVCN	2.2050839514688096	0.6275920105438292	49.9008674621582	0.31722956895828247	11.979286193847656	nan	10000.0
monomer-50-nr2-run1_result_65	0	SMHQIQCWYQCYNEVGMYEPGVEDWHQCIEHFNKFYLLLARCWAEWDETN	2.2769944764010575	0.6307380071346799	58.4380989074707	0.4113747477531433	9.772390365600586	nan	10000.0
monomer-50-nr2-run1_result_650	0	SDVRRVKRFYCLKYCHVQYHFWYFSFFLPGHPTQEAAYQWADWCWNCIAH	0.5980062344146952	0.9391230235866729	62.01752471923828	0.412136971950531	8.54707145690918	nan	10000.0
monomer-50-nr2-run1_result_651	0	QEAFHRTYLWSWCISMMYFTMIKAYMENLYAVMLSSFNWYLEYWWKQFQG	0.4062582535526299	0.9695397511833584	81.0775375366211	0.5660122036933899	4.895618915557861	nan	10000.0
monomer-50-nr2-run1_result_652	0	VCTLDFSTEYGSESWWVQVTFHIWCQYQTFDGDLMWHKFELREGMREPGM	2.8964222536552002	0.5665415510331697	73.40021514892578	0.517457902431488	7.038409233093262	nan	10000.0
monomer-50-nr2-run1_result_653	0	LFVEHWWACINLPPITACNPCDTSWAYDDREMCCRAQTMCCHERGVQVWQ	9.706259746700006	0.07765486078552579	38.172664642333984	0.16924604773521423	16.414249420166016	nan	10000.0
monomer-50-nr2-run1_result_654	0	RDFAVHQQTQWVCHRLEHMYPYMKDPRLYWYVGRILEMCQLAESFHQQQN	0.5242015704375478	0.9519174110980805	75.62097930908203	0.6143379211425781	4.176521301269531	nan	10000.0
monomer-50-nr2-run1_result_655	0	QIMKPCEDGCMGNFVLWCLFVDGYWHRVCIQQIGAVVIVYWTHGCHPMEK	1.8785844026070553	0.6867998625408301	70.73899841308594	0.5277708172798157	6.362670421600342	nan	10000.0
monomer-50-nr2-run1_result_656	0	CEFCDCEGTMDRLIWGAHMIPDTYARWIVFRLIMQYWQACKAQKFQCMQE	0.6999595754496234	0.932753199396023	78.91094970703125	0.6599462032318115	3.736558675765991	nan	10000.0
monomer-50-nr2-run1_result_657	0	KTIEKDNHINMAKLFYMMMLLSWWIVRLSLYLQAVHYVIATYVANIQHIN	0.9200220247879752	0.873595653412974	80.05709838867188	0.5499570965766907	5.616982936859131	nan	10000.0
monomer-50-nr2-run1_result_658	0	PPPCMTETDVFYEGVVLFAQCGVYDGDCIVAEMDKFLKILNHYAYCKVTA	0.5669584379449785	0.9480502382650126	76.75717163085938	0.5742918848991394	4.747221946716309	nan	10000.0
monomer-50-nr2-run1_result_659	0	NPAKQLYHFFTVIWKHCERVGMDEQHRSALTGVIGECKVLCSYMTGDYLT	0.5795383716680597	0.9461066553400945	74.3638687133789	0.589814305305481	4.983822822570801	nan	10000.0
monomer-50-nr2-run1_result_66	0	EKEFMEDPHMRHCWHVCLKNQPPYMQGDKNTHWKCWHEAIACVENRSRAC	0.5424620459188687	0.9495122794133818	72.15989685058594	0.6297221779823303	5.2598114013671875	nan	10000.0
monomer-50-nr2-run1_result_660	0	HRGCNFQIQRVCDHATRVIHGKTGDDYNCPEHENREEWMRCCHEDIQMVY	9.018696079728983	0.11698346045604553	45.06632614135742	0.2693682909011841	12.375529289245605	nan	10000.0
monomer-50-nr2-run1_result_661	0	ASPRCQWMKEVYGNLAPNDYIKHAQLHKDWLSPACMEDILHYAKGSLNKM	0.5521930346123662	0.9465227081864408	76.77205657958984	0.6339399814605713	3.879661798477173	nan	10000.0
monomer-50-nr2-run1_result_662	0	WIQVRQMMIVFAWWYMQVRRTMAHLAQLIFIHLIWLAELEWYIAYAWNHH	0.5565643258896902	0.947141296607122	81.04840850830078	0.5928092002868652	4.2503533363342285	nan	10000.0
monomer-50-nr2-run1_result_663	0	MCQSWKDRNNELYCKCYKLFTRDPAKFYNQCHQHCRLQNLTYIPEDQVIQ	0.9086831315254132	0.8916092727867886	57.44047546386719	0.3813478350639343	9.642580032348633	nan	10000.0
monomer-50-nr2-run1_result_664	0	NHKQAAIAVGFCCRTTVTECIQFCFVLFGHRWTWEHDAWVRYCQRMICTP	3.2012035825884797	0.5363999325889047	61.487369537353516	0.478626549243927	7.2795538902282715	nan	10000.0
monomer-50-nr2-run1_result_665	0	KRIRCIFWQGSHCGEWVFHTLRQMQVRLEKLGGQPQTGMEWVYCYELEDT	0.8209026233683497	0.9006813958913047	61.27599334716797	0.41520947217941284	8.20080280303955	nan	10000.0
monomer-50-nr2-run1_result_666	0	TMPCKFMFMHLGEYTLAFYATYIQGTDCHFQIRIQRRGHMQGQYWRYLGA	8.41351216443619	0.1703485340115752	54.25812911987305	0.3505746126174927	11.417381286621094	nan	10000.0
monomer-50-nr2-run1_result_667	0	TYFQFYDKWVGQRNRIKARCGTARCTKKQQWEMWFLEMIMAHRMLVHPNF	0.7829966575810352	0.9363586972889664	72.37773895263672	0.566625714302063	5.257264614105225	nan	10000.0
monomer-50-nr2-run1_result_668	0	HSMQIYCMRICFHMSRKTGKGIYDIEWCFVFTDQSEHQLEVNFVQRITHK	5.260547180887738	0.2430398014298054	57.257606506347656	0.3187530040740967	10.678238868713379	nan	10000.0
monomer-50-nr2-run1_result_669	0	FIHWWIVKLIDVYFWCCQYHNGPNYKADCSIIFTQADWKVCYQGWTDILK	4.148957263128425	0.3461935477906986	41.90534591674805	0.2018129974603653	14.240839004516602	nan	10000.0
monomer-50-nr2-run1_result_67	0	MQVDWCEWKDPIQFVSRRGDTYSQWNYWNLPVNKDMFIENYAQCWRKNSN	11.728499929304363	0.10609186642121428	46.97481918334961	0.2051703929901123	14.31764030456543	nan	10000.0
monomer-50-nr2-run1_result_670	0	IGKAIKEVWIWYYQFWYFEFMWHMIRSFKYFYEWSQISAQSLWHLHLSTH	0.48980230598706975	0.9561510375886938	72.29265594482422	0.48894238471984863	7.081189155578613	nan	10000.0
monomer-50-nr2-run1_result_671	0	CFRMTCPLDTMIECMETMPKNDLFIRLAYMEWDPNRPGRTDYVIELYTCP	1.6551265524867786	0.7396840527011352	74.8801498413086	0.5892848968505859	5.3294548988342285	nan	10000.0
monomer-50-nr2-run1_result_672	0	KMIMVDWAQWQKLFRQHTGFVPNPDTYSNSCGIFQMTFPTYIMTFRAPPC	1.1703073488697258	0.8112448435374864	64.01213836669922	0.44587045907974243	7.15576696395874	nan	10000.0
monomer-50-nr2-run1_result_673	0	VWSPVQCKLQVVFGLVWCCIYVYVVIPRVTAIEFAVCLKFHYAALEACFH	0.9293419497841343	0.8711924045098074	73.69673919677734	0.5218724012374878	4.812304496765137	nan	10000.0
monomer-50-nr2-run1_result_674	0	NRMAMRLMWQSIFERLLRQSEWYCWEMMNKWNAVSHMLKLSTEIALDKIS	0.3486517160764496	0.9771262596068212	81.3150634765625	0.5553949475288391	4.716622829437256	nan	10000.0
monomer-50-nr2-run1_result_675	0	FDNYLDMIKKYMYISHWHIQSMKMMEQHSNWIRKSIVNALEYSKFMWNNN	0.4057887074881261	0.9699536669233886	81.23200225830078	0.5435758829116821	4.932419300079346	nan	10000.0
monomer-50-nr2-run1_result_676	0	NALWWSTDITTGRWTVFVMDGGTPCQYTFDRDRWTIYKQCGQQRHEVEVD	10.103668885932866	0.18938152722767843	63.06626892089844	0.487583726644516	9.789695739746094	nan	10000.0
monomer-50-nr2-run1_result_677	0	LLKWCFWVIGVYVASFCTYMFTNAQWNMCSKVIYCESVMIIAVFGWRMWE	2.37774843742198	0.5479207932625444	63.970027923583984	0.39799731969833374	7.368707656860352	nan	10000.0
monomer-50-nr2-run1_result_678	0	PQRYTVWRIRLCALNNQTPTGVIICADFELYSFASGFFIFIGEYWAYEAM	2.758141300038506	0.5775637886096383	65.48324584960938	0.44357630610466003	9.791176795959473	nan	10000.0
monomer-50-nr2-run1_result_679	0	DMECKQLENDLSTYRQMMFVFYWWMAVILHLCFAIFMALTIITFKDRQGM	1.267197586973607	0.9041215105225645	79.3986587524414	0.5367038249969482	6.203805446624756	nan	10000.0
monomer-50-nr2-run1_result_68	0	EASNISLWKIFSKVMWTITQKHFPSNISVHYWVYKMCKQAWLLAVCFNRQ	3.27345831464913	0.4051167697249559	65.67401885986328	0.4435937702655792	7.34494161605835	nan	10000.0
monomer-50-nr2-run1_result_680	0	CDQLIHKVQQSIRAAMDSHNMMNMCYVTAFNMSANLLDNEREVRFKQENK	0.7028589678257272	0.9169431007843492	80.52084350585938	0.5242805480957031	5.818863391876221	nan	10000.0
monomer-50-nr2-run1_result_681	0	WSQDESCKMWEVCEIVGALLFVLMWFTRSDRYVEMAGALRIVCYRMAYEA	0.45822299613556705	0.9620065414864988	80.22067260742188	0.6722877025604248	3.056504249572754	nan	10000.0
monomer-50-nr2-run1_result_682	0	WMLHFFHRYMVMKFHQYMEKSSRDPLEKFDCANFVMWVQQCYICWAYIKE	3.1799502725386435	0.5084179563875967	57.117122650146484	0.3669236898422241	9.408132553100586	nan	10000.0
monomer-50-nr2-run1_result_683	0	IHHEIVLKWNGYMHNIVKNSMKTSMEIGQRKANNYAAVQCLKQLVELYNQ	0.2263437210396484	0.9903117589978906	79.46228790283203	0.5308874249458313	5.314614295959473	nan	10000.0
monomer-50-nr2-run1_result_684	0	PMAQCWLIMALLWKQVGYEGCYCIYRNEQIILTCWRGSPVWFTFKYPSLC	3.883748807070199	0.4061780288470301	50.9725341796875	0.282202810049057	11.569259643554688	nan	10000.0
monomer-50-nr2-run1_result_685	0	AEFVRQAEMVAKICIIIVHVCMFVYFFHWVIHSLAKYLFMWLQPMYQKMH	0.9204351108847337	0.8690380440797492	82.964111328125	0.5465315580368042	5.108397006988525	nan	10000.0
monomer-50-nr2-run1_result_686	0	SNHHMHVTTGWSSDKMHIYFESKTFNGTGREKANAKWIFSMRLPATSRQG	1.7058286662038362	0.7496061825905111	61.1302375793457	0.3532902002334595	11.043722152709961	nan	10000.0
monomer-50-nr2-run1_result_687	0	EFLRTLHYMFLSVKRRIWTWISMNNFMLETLRNEWQSAITTIARDHAYDG	0.47856632758666584	0.9619931060201721	80.22026824951172	0.564379870891571	5.405546188354492	nan	10000.0
monomer-50-nr2-run1_result_688	0	RIMNIIIELNLTNMWTDLCMINRTHQTMKIQTSRNQMMHAMISAFKADHD	0.4598484951485789	0.9615064456877124	79.36473083496094	0.5566580295562744	5.5846405029296875	nan	10000.0
monomer-50-nr2-run1_result_689	0	LFRIYHHVMMWFLCCFVHWIHLNTIIWMVDANKIYREQALQVAIENGESP	0.41988382280001524	0.968825961289832	80.55049896240234	0.518988847732544	5.959427833557129	nan	10000.0
monomer-50-nr2-run1_result_69	0	ITFNCLCDMIAMIMCDQLLNGWLANLDAKGLAPKYTPSRESCFIRIQWLL	0.6379582569243291	0.9318087428359325	76.67847442626953	0.5880424976348877	4.368950843811035	nan	10000.0
monomer-50-nr2-run1_result_690	0	EPNWVTIIHMYCWRMIEKLWNKLKTLTQNLRQLWSNIMMTLMYINQMITN	0.6310570371416829	0.9477466427954494	84.45317840576172	0.6005889177322388	4.341862678527832	nan	10000.0
monomer-50-nr2-run1_result_691	0	IFKFLHERCCYMKACFQKTNEPQEWCGRQVEPEWPWIVIMMACSLIAHYE	4.547229553276725	0.34866881764105934	47.891082763671875	0.3035215437412262	12.81257152557373	nan	10000.0
monomer-50-nr2-run1_result_692	0	CNIFLYPPVQSGNELYFMICFKTRDEHHTYCECHSIPADKLFLHMRKLWQ	7.117081267431634	0.16839272441780426	71.84123992919922	0.5106167793273926	7.044317245483398	nan	10000.0
monomer-50-nr2-run1_result_693	0	YLGEIIMWWFHWMFMLSRMTIVMWEALAHVTWNIRMIIEQSLWNAALEYP	0.4884552940837072	0.9587499954085736	78.5855941772461	0.5182230472564697	5.7931599617004395	nan	10000.0
monomer-50-nr2-run1_result_694	0	NWDYVNLQIILYSLKIFCLWRVIYVCYALFDLVLLHNMNQILKAHYEIWT	0.4442891347684635	0.9638348256922226	81.48182678222656	0.5672961473464966	4.559071063995361	nan	10000.0
monomer-50-nr2-run1_result_695	0	SFQEWVFGSYLMVHWYQQVTDFQKVMHSWLTQWQEYWLPMAVWLIKRHFF	0.5493467535115573	0.9512992123822432	77.20359802246094	0.5151398777961731	5.6996235847473145	nan	10000.0
monomer-50-nr2-run1_result_696	0	EEMRAQMWCLTFCTIVDMVENPNLKKYWQVACRLFYRACPQQTLSVCTEK	1.054034782774318	0.8634778282833728	60.94344711303711	0.40563488006591797	8.235737800598145	nan	10000.0
monomer-50-nr2-run1_result_697	0	HSQICGELVAIIRINQQIRILEYKRIVLNFKMSMSIAIFQQVVEAEHHAD	0.7907852174780843	0.8988346133814419	83.66419982910156	0.6010605692863464	4.667488098144531	nan	10000.0
monomer-50-nr2-run1_result_698	0	FQHCSQLMTHWCVSAKQWVHENNPQLDKMVKLKCTLINWCINWMNADFCR	1.4816996679829664	0.9059301846004968	79.74472045898438	0.663222074508667	4.138465404510498	nan	10000.0
monomer-50-nr2-run1_result_699	0	PSIEHVQWIGQYCQQVWVMLAQWAHQCCEHGHLPKTLLGELMMMWAYGHN	1.8744418456628678	0.652660757486199	61.15778350830078	0.38630640506744385	9.75197982788086	nan	10000.0
monomer-50-nr2-run1_result_7	0	HINFCGMMWQLWQKSLLMYYQLMYYMHQLFKMIFLYYWIDITVGLVFHAF	1.0737411782989634	0.9207795873995523	76.96187591552734	0.5507926940917969	6.002814769744873	nan	10000.0
monomer-50-nr2-run1_result_70	0	LESHTVIWLYLWQFSRTMTKISYIHQAMMETWANMMQMVRLMHRRETSLN	0.5768094618183491	0.9446200752923241	81.98957061767578	0.6088776588439941	4.568403244018555	nan	10000.0
monomer-50-nr2-run1_result_700	0	IIESMWQLTKIWMCWHYVFKQVFKFWQYLMALMETYAFMSLTFVHARSQH	0.8431478950232915	0.8893457889857268	82.77594757080078	0.6025772094726562	4.256554126739502	nan	10000.0
monomer-50-nr2-run1_result_701	0	WIQDFAQECYNKDHIRSIEEWYQQKVGKSTDMWETRWLCYGAKQTDENNH	0.48326497600670065	0.9594250606240657	64.0650405883789	0.45213985443115234	6.750053882598877	nan	10000.0
monomer-50-nr2-run1_result_702	0	NGWCYLEIWYMKLCIVMYMWFWCFWWFRQIFILFVSSLFEVIWEWYSLSF	0.505660702753266	0.9552891019821099	80.18673706054688	0.5473586320877075	5.1191935539245605	nan	10000.0
monomer-50-nr2-run1_result_703	0	GKHGCRKCCEVMEFASDYSSEDVVIGKHLIWFYCWNRYRCDPDYMVHCME	2.645277326818861	0.6039883905232677	56.211490631103516	0.3462345004081726	9.40852165222168	nan	10000.0
monomer-50-nr2-run1_result_704	0	DLCSFFKDLHIVWNWFIETAARWHHMIWQHERLVRAVREMQEWITYMQCN	0.9414287216258646	0.8628167851765999	82.97389221191406	0.5846641063690186	3.9636547565460205	nan	10000.0
monomer-50-nr2-run1_result_705	0	MIELYLLLLHFQDMICQFLTTAANNWRQSGNIHATLSTVMEAFINELAIM	0.4545084953667936	0.9634727486787013	80.38439178466797	0.6273233890533447	3.371549606323242	nan	10000.0
monomer-50-nr2-run1_result_706	0	EVETWFNRGGMSVYVMMLEIPGSMWQIQLTCYQMASDEMVMTAFVIPNYE	1.3873235475613996	0.8309028639156986	73.45011901855469	0.5871189832687378	6.257983684539795	nan	10000.0
monomer-50-nr2-run1_result_707	0	DGLGAAVFYCWYSFIVFKKMFFVQFWYMIRFTILMFWIWFYDMFFSIENS	0.8433468045537562	0.8836923293526587	71.05186462402344	0.4093949794769287	9.232211112976074	nan	10000.0
monomer-50-nr2-run1_result_708	0	MNKTRIFYEMENKHVCIESCKVYQANFLNRGHAVTCIVIAVGPTCGWCYT	10.139612745358308	0.08325505954462739	35.42121505737305	0.12412114441394806	16.633075714111328	nan	10000.0
monomer-50-nr2-run1_result_709	0	DTRTERHIIIVITIFMWMHYWVGYAVVRFSYLMCEWMAFQWTQESARLLK	1.074603834116433	0.8816513292458009	82.19396209716797	0.5617893934249878	4.712429046630859	nan	10000.0
monomer-50-nr2-run1_result_71	0	KFNLGDIVRQFGYLIDQQASPGMSATQWSQMWCGWCVSIAYFVVIEVMVN	1.5640457479685983	0.7298478339988891	54.458736419677734	0.2655957043170929	11.718607902526855	nan	10000.0
monomer-50-nr2-run1_result_710	0	NKEFWHGNFNTMFLWIASINMRFRNQCQAHPMCSKDISLDRGKVIINFHW	1.0645678214786103	0.840713202130752	63.30657196044922	0.4029265344142914	8.193611145019531	nan	10000.0
monomer-50-nr2-run1_result_711	0	DRTGEIILRACGIYCMVYTEGMMRGDVPMWMGHYCNVICRMIRWFFGMDS	0.685657066381471	0.922711892533851	61.66026306152344	0.3916475772857666	8.327417373657227	nan	10000.0
monomer-50-nr2-run1_result_712	0	RNAHWWANYIKLTIQDCPIRIANLLITSCIYWARYVENAEVIGWCTKVKN	1.31992634216051	0.8318911769271026	54.704132080078125	0.2865203619003296	12.258270263671875	nan	10000.0
monomer-50-nr2-run1_result_713	0	IDSWPWAWEGSEPPKKGPGHEHGVNYLWRSGDVIYLHFPGHESVIYYPTG	2.851528634413988	0.570260115853536	51.967350006103516	0.3201887607574463	11.84175968170166	nan	10000.0
monomer-50-nr2-run1_result_714	0	SASCQVILLVEQWLWAVIHETHQVIMEWTAMMMIHMWDWYFMSWMKANFG	0.5455806766441572	0.9472495431362157	83.74801635742188	0.5883433222770691	4.278176784515381	nan	10000.0
monomer-50-nr2-run1_result_715	0	SPFRECWLFFWWPVHVGVVFTFMMLYHWFYLLFWSAHILGREQWFWRYNN	0.9488985339221455	0.8659071912191516	77.1005859375	0.5083842277526855	6.322072982788086	nan	10000.0
monomer-50-nr2-run1_result_716	0	LQMLCQTMQFLMDAAWESQEIWAAWHIVLDDKYALQFYGAMMQKCQNEAD	1.279709304245009	0.7758799174296895	67.37482452392578	0.42073294520378113	6.220020294189453	nan	10000.0
monomer-50-nr2-run1_result_717	0	DKIYRFHVHGDGRWYERSEVNYWQSSNWANTVIKERCPYMPYHITLVMLE	2.56208234724281	0.5456742545801626	55.19630813598633	0.320474237203598	9.382935523986816	nan	10000.0
monomer-50-nr2-run1_result_718	0	PYWYRPSSGCHFLRNDAKASAEGKWDVMATPPCLQQWHWMSEEMLATIAE	11.981649660697649	0.057309726335975	49.12751007080078	0.19247284531593323	17.60957908630371	nan	10000.0
monomer-50-nr2-run1_result_719	0	MNRQKIRIRNQEWGYCIMHKMFKDSRSMLEHAIVKWLMRKWHALWEEVYS	19.002954164499787	0.029498088055097824	56.881370544433594	0.38469892740249634	13.47851276397705	nan	10000.0
monomer-50-nr2-run1_result_72	0	KLEYVTWLRIWGFPTGKCQDECKDMYNRYLSMDKASEFERWFKKHPICGF	2.824068776639466	0.48167497271385185	57.208255767822266	0.3518149256706238	9.08980941772461	nan	10000.0
monomer-50-nr2-run1_result_720	0	RTRFECWHEKFLETLEALMKIMPQPAQSAWLRCIQCTKQDLETYFGKSLD	5.202450361208722	0.3007749892363631	69.99113464355469	0.5079693794250488	6.25095796585083	nan	10000.0
monomer-50-nr2-run1_result_721	0	MHKIVVEMVVWCLWIFMLILMVKLWFGEMQMCVQWFNALFWFMQAFQLQL	19.074725102558876	0.03494289620602043	66.66075134277344	0.4415973722934723	7.297185897827148	nan	10000.0
monomer-50-nr2-run1_result_722	0	EETEALAGWIWWRSVKAIFYMHCELFLHVFKMYIQIAVDSRIRDRNEFRN	0.3865858294589593	0.9726333661093974	81.0626449584961	0.5909224152565002	4.7989349365234375	nan	10000.0
monomer-50-nr2-run1_result_723	0	DQYWQLCFKEMILMNMIIQHIVWTWHFIHTLLKMYNHIVATTFFITLAEQ	1.0603724094424603	0.8376511413367949	84.15706634521484	0.6034980416297913	3.9571139812469482	nan	10000.0
monomer-50-nr2-run1_result_724	0	EDIAEHRSWGRGLVVRLCCFYDGKHYMVWIVYEVQGTTLTIMEFRIATLC	1.2127682817928864	0.8556496475084251	67.33071899414062	0.46998220682144165	8.642213821411133	nan	10000.0
monomer-50-nr2-run1_result_725	0	CYQLLHSLYIYVNYWHYVCVMILGWFQYFLMQRVMEFLRCIVMFFNWHEI	0.426106602370581	0.9669825964242975	79.4328842163086	0.5658054947853088	4.884955406188965	nan	10000.0
monomer-50-nr2-run1_result_726	0	WDDPRCHHIPVVTVAEIYGPRNQWCHPGDYYTWNEWTVYCQEEDVCYLCR	2.635067225415658	0.5585316140974063	58.29689407348633	0.44659170508384705	8.442231178283691	nan	10000.0
monomer-50-nr2-run1_result_727	0	IMLTYKLAAGMFFFSFFIFGMIFIFSMICSVTWAIIGLYFMWSAFTKKNS	20.837312446660796	0.020923431034292218	73.19709777832031	0.567488431930542	5.7483601570129395	nan	10000.0
monomer-50-nr2-run1_result_728	0	VKNVKEVIANRMVNIMWVFTASQWMIAMGMLWITIVVWWETMSMHNSMRR	0.28744052297307404	0.9847083160676943	81.57183074951172	0.5704089403152466	5.364566326141357	nan	10000.0
monomer-50-nr2-run1_result_729	0	IYSDITILNHCLIQCHLYHMMMIHFWYCVLFLKQLVTWFTFQMHTFMFLN	0.4644983584398585	0.9604771842629222	82.1985855102539	0.5943734645843506	4.289807319641113	nan	10000.0
monomer-50-nr2-run1_result_73	0	MIVAFKKTDETWFVMSYSYAPPDVDYAEWWTVTALFHAFVRHMRPGVMMC	1.1270781690466882	0.8187262350910189	51.314884185791016	0.30366480350494385	12.557580947875977	nan	10000.0
monomer-50-nr2-run1_result_730	0	TWDIAFWTKIVCPLLFHFATQWTMIKGATIDGLEFYREAAQMCTVAMVHE	1.5498836829670757	0.7993657349195954	59.1634635925293	0.38256263732910156	9.174283981323242	nan	10000.0
monomer-50-nr2-run1_result_731	0	GFWMRWDRKQHEVHMYFCGMGRTCYEIKWPAETFRKMMEAIHALCVTHAG	0.5655565695998331	0.9460517728970274	79.8385009765625	0.6056556701660156	5.012516975402832	nan	10000.0
monomer-50-nr2-run1_result_732	0	VDWMHHISCRRSQQTTVQVISEYVRHGSSVEIRNYWIIHENTGNVEMWTW	1.6746643486323178	0.7460525496946601	58.608028411865234	0.38359391689300537	11.373093605041504	nan	10000.0
monomer-50-nr2-run1_result_733	0	KEFFTVHCKAKPKEWLQPWLEGHGSSCCPHCQMMSALIKVYCLEAYQMRD	3.2777876003447046	0.396622583284364	49.33000946044922	0.3103868067264557	12.277186393737793	nan	10000.0
monomer-50-nr2-run1_result_734	0	QLEINCYFIKKTNESVFFCCIYNDGEGMRWACWTIWDGEVRSLNSQGIYD	1.9618458907074172	0.7476124097381631	59.94445037841797	0.4025510251522064	9.182040214538574	nan	10000.0
monomer-50-nr2-run1_result_735	0	ENYKERARRMFCQKWMEKVIAERRRRWCGLCIWMMCEVQADEWSRKYWPD	1.083778833742782	0.8844750035086535	52.49493408203125	0.343156099319458	11.319856643676758	nan	10000.0
monomer-50-nr2-run1_result_736	0	TENSQLIYQLVMFNAKILREMNYWMQIYRIMALYHVISDFLFQFEYSMYQ	0.5305285113786659	0.9529554725207011	83.95116424560547	0.5823113918304443	4.241888999938965	nan	10000.0
monomer-50-nr2-run1_result_737	0	QQTWTKLQNSGWYFTHWHQGNQMALCFKKTPAGEPFPEDPSEIQCMVWNF	5.5526846465197615	0.33584714486855277	61.55571746826172	0.4398038983345032	9.364501953125	nan	10000.0
monomer-50-nr2-run1_result_738	0	SAWSFHTIINYAANVIVLCTIMWLEKTYNTAIELFCSMSLIYLWGQFENN	1.040103579051233	0.8599839032585364	76.18852996826172	0.5820766091346741	4.415704727172852	nan	10000.0
monomer-50-nr2-run1_result_739	0	LMSLVRFNLHTYTWQMFLLVYYHMSKWWLISTTMSNIQRMFQNNQTQVLS	0.4086751478866153	0.968891486986102	77.08819580078125	0.5542187690734863	5.982504844665527	nan	10000.0
monomer-50-nr2-run1_result_74	0	NHYWLEVILRWVTEWCKDQGPEALQAWSDWMSGLFFFMSCVFRALVPIAQ	1.795165857896776	0.6814509630739538	77.14521026611328	0.48320499062538147	5.917665958404541	nan	10000.0
monomer-50-nr2-run1_result_740	0	DVAAKWWHCHTIMIIQTYWACCKGHKILAKLFIILGNIFFDMAMWDTNYG	1.2236087944957905	0.8156553392895024	88.73616027832031	0.7727760076522827	2.2320985794067383	nan	10000.0
monomer-50-nr2-run1_result_741	0	CTWWWICLSQMKECENHTGFQYLECLLLYVMVCVMVTEICTIVNVWQAAR	1.2913490751103696	0.7944790464596193	78.9666748046875	0.6192784309387207	3.8343429565429688	nan	10000.0
monomer-50-nr2-run1_result_742	0	KDMYLVWNRWQSAMTTVIQFITLWIWLVADYWIFIVQLWTVAMHKRTLDL	0.865997723692214	0.8853639613385369	79.91657257080078	0.528555154800415	5.440361022949219	nan	10000.0
monomer-50-nr2-run1_result_743	0	LVEQMTRKAKTFRKVMMKLYRKTFETSGRTEMMDIIEHRWMEHWTRANET	1.6615993679880827	0.6916991412275528	78.87667083740234	0.6142421364784241	3.6427721977233887	nan	10000.0
monomer-50-nr2-run1_result_744	0	GFEELNASFRRWSKKAKEFISKVVDSLNYHWMWIHMMVGYSMHMCASLNN	0.971993327247679	0.8537696877377905	81.8463363647461	0.5679900050163269	4.65822696685791	nan	10000.0
monomer-50-nr2-run1_result_745	0	KEVRNKWRCEILVQWCVMVSYVCCNFMNEWTTIVQIQHSCILARHAICQV	1.1344376565153296	0.8043487258450192	60.32772445678711	0.39457255601882935	8.429866790771484	nan	10000.0
monomer-50-nr2-run1_result_746	0	NDQRQIIRDRHQAQLGMWAHMAHMHAHMAYIVYIQFYMIKAFENYLKHHS	0.7638984484161337	0.9027638579739521	83.17742156982422	0.6074631214141846	4.091015815734863	nan	10000.0
monomer-50-nr2-run1_result_747	0	GEVQSYIAHMACRWFLMQLLRHYGMQHWTCITPAVKYVMQCICYVISANN	3.462398144356621	0.384702697040079	65.63722229003906	0.45603758096694946	7.134632587432861	nan	10000.0
monomer-50-nr2-run1_result_748	0	PTLGEQNFCRSYVQRNANYWQGYVNPVFCVAHQDAFCCQFVQDFAKSVPQ	1.2384742766899002	0.8267444700964037	54.09038162231445	0.31772300601005554	10.585563659667969	nan	10000.0
monomer-50-nr2-run1_result_749	0	NRSWVLYAWAVTQWQMAFYRAHQTHLMHLLVVSALIRNFTLFLWINANQE	19.866820629274834	0.027968417466410104	67.12345886230469	0.42891865968704224	7.1867475509643555	nan	10000.0
monomer-50-nr2-run1_result_75	0	WQINKNMAHQKSEERELTRRQMAKWIENQVAIWLVIVETAYADMVKWNQE	0.7274417263902927	0.9168569430076948	81.25582885742188	0.5857959985733032	4.858932018280029	nan	10000.0
monomer-50-nr2-run1_result_750	0	QVLLKQRNQAWIRFSWNNFCLQHCTDNISTVTWHCITHAMFLYRIEWYFN	1.2053619272907103	0.8229484693428649	60.08845138549805	0.3801249563694	8.719493865966797	nan	10000.0
monomer-50-nr2-run1_result_751	0	SQMEYEHEQMTQMKAVRFLMNNLMIMRMFQFVVMVQSKCCQVCDEAIERV	0.47155223524613393	0.9613940049754536	77.09481811523438	0.5155718326568604	8.259809494018555	nan	10000.0
monomer-50-nr2-run1_result_752	0	KVLKIYNNMEKEIRRAQAFLCRLVIIAQEMGISESAVMQLKWEIHEHVNH	1.6586404187306178	0.7140810571482565	75.23680114746094	0.5070801973342896	5.548403263092041	nan	10000.0
monomer-50-nr2-run1_result_753	0	RQSKQVCTTLCGLMCIHFLVQMAYMGAGPSNEFIYKMCITCWVFYERCWS	3.5224791272673324	0.41158669578982954	66.8706283569336	0.43560856580734253	6.904723644256592	nan	10000.0
monomer-50-nr2-run1_result_754	0	DYHRVAYAWWWFMKYRDWYIRKFCPNHDSFDFTLYWHHGGPDIVLYVRCH	1.3249080589500581	0.8063705074840959	72.10332489013672	0.5078297853469849	4.989439487457275	nan	10000.0
monomer-50-nr2-run1_result_755	0	WQEEKIEVLVREISKQCEFFGSMWDTGTMPPLMAFQFIMACWILLTEYIV	1.636933454714645	0.6934992005106235	74.82245635986328	0.5487738847732544	4.501570224761963	nan	10000.0
monomer-50-nr2-run1_result_756	0	IERFQNMLNEQFEFNMGIVHHTMHMVTNFNTAYLSAMKYHQTMADHWNEQ	0.6922109738616364	0.9224861625192389	82.77351379394531	0.5816495418548584	4.327877521514893	nan	10000.0
monomer-50-nr2-run1_result_757	0	FGTDYRMCITKQSRPNIAIMQITLHTYEKMTPRKYPIIFTTTIQFDWPRQ	9.874531423363123	0.07716671660107927	45.1818962097168	0.14654073119163513	17.205528259277344	nan	10000.0
monomer-50-nr2-run1_result_758	0	VWFAFMAQHLCFQSWIAETASTVDPFVFSAQWMHRCLQRWVYFQLAEARV	4.668239459946547	0.2535253205451434	57.33326721191406	0.36734429001808167	9.92123794555664	nan	10000.0
monomer-50-nr2-run1_result_759	0	WDDRVRCLWDIHALYDFCEETIPNCWCRRIFSSQNWIMLVEKCMTFVRFI	3.347830523916085	0.46297863185901855	55.93678665161133	0.33586013317108154	9.945024490356445	nan	10000.0
monomer-50-nr2-run1_result_76	0	TLSQGNCPGLGNCRYCTYVYFTCGGLNRAYCWLWICQMGGRFMFTIEHFA	1.2971928748899118	0.7816319157418823	48.361915588378906	0.25620800256729126	12.860383033752441	nan	10000.0
monomer-50-nr2-run1_result_760	0	LACERHMQAWVGQEMFAARHFLKYGWLKQEEDYFTALERSIYNRWIICND	0.7132114888550727	0.916129796726162	70.73683166503906	0.5240033864974976	5.417449474334717	nan	10000.0
monomer-50-nr2-run1_result_761	0	FFHCYDRDDSPFFIGWVVLDDSIFMLFARFDDEGDAWIMQIIFAGEVSNV	3.748336598380849	0.49240514898888743	63.35872268676758	0.460788756608963	8.787160873413086	nan	10000.0
monomer-50-nr2-run1_result_762	0	RAGLERWIQRTMEAWCMIKTFIIAMETGHEFEQYIMPRWNAQNGECVIFC	0.6387229178129715	0.9342579081989423	65.55268096923828	0.4973642826080322	7.619023323059082	nan	10000.0
monomer-50-nr2-run1_result_763	0	ESWMSAMWRTLHRWTEWQMPNAPRQNRAFVATFLLCECLSHCGIVPDMWP	5.0994714813203625	0.37115605993133777	56.01179885864258	0.33350318670272827	11.164584159851074	nan	10000.0
monomer-50-nr2-run1_result_764	0	ATDEVKDITMTLIITHIMLDLFTKFHQIWFQWQITIMKWWIHMVKQKASH	0.3524995521706458	0.9770945918659231	84.68490600585938	0.5872381925582886	4.068405628204346	nan	10000.0
monomer-50-nr2-run1_result_765	0	FITLKLHRMVLRDWAAQNGMRAPSWSNETQRYSYWRDLWNRCAEHHLQTL	0.5896931531907309	0.9421929092589565	66.70209503173828	0.49085643887519836	6.737788200378418	nan	10000.0
monomer-50-nr2-run1_result_766	0	PCIWDAYTHYKFKSMMHVWNFLVQQGRPDAREFFLFIHKHFWACTKKCQG	1.2838667717986538	0.8905057722616125	76.5450668334961	0.6459074020385742	4.625500679016113	nan	10000.0
monomer-50-nr2-run1_result_767	0	KKDIFAGFFQLLEDQGIYVIDKPRHCGDQWFIMVLNPSHYTVYTIFVWAQ	1.1096205752733161	0.8574687055864091	62.416542053222656	0.42471712827682495	8.262250900268555	nan	10000.0
monomer-50-nr2-run1_result_768	0	EEMCRAWHQFIRCKITNFRQYTKYEGIGARRTATIFLYIDLATWAKQFWS	0.7853555278099075	0.9075620676942111	66.66497802734375	0.4815451502799988	6.913042068481445	nan	10000.0
monomer-50-nr2-run1_result_769	0	TQCYNIEFWDENYAYVYMTFPGDSAVRIVILTCYDSDYFRLIGYTSTKHE	2.1114728407386836	0.6668858169867283	57.795127868652344	0.36850231885910034	9.337456703186035	nan	10000.0
monomer-50-nr2-run1_result_77	0	GRCVFNMQMTCESKFWNASTLVYSCQMQWECSCWDREGPYRMWTKLNWYL	2.500307890580964	0.5270930694763049	57.621742248535156	0.3303704857826233	11.35050106048584	nan	10000.0
monomer-50-nr2-run1_result_770	0	FTMSEWDQYLFGFIEENIPADSVFWMICRHWYPIIHAVMRYACRQVLTGI	1.1958644422077902	0.8670194615910474	68.57383728027344	0.4195716381072998	7.023628234863281	nan	10000.0
monomer-50-nr2-run1_result_771	0	NWYSEKWDHWQHQIFILFNYHLRYAQLTIVWWNWYIWVMFHAVTFWFDRF	19.24881663035625	0.029526690463906755	63.79930877685547	0.3973676562309265	7.6295013427734375	nan	10000.0
monomer-50-nr2-run1_result_772	0	KVYDALYPLRQSTSNPIQRDWVVNLMHNVYVIEYEIAKRLAVWALWEIIR	0.401842366214913	0.9697894842287722	73.88981628417969	0.5087617635726929	5.877624988555908	nan	10000.0
monomer-50-nr2-run1_result_773	0	AVAQLTCLSHCSHMIWSHLFWENLVTADEFYVFALFTACWAMHGCMEINE	4.439161498216817	0.5580210621744794	55.55788803100586	0.35484033823013306	10.160905838012695	nan	10000.0
monomer-50-nr2-run1_result_774	0	SSFIDNLYVYEIYLYLFLLAFQLMCNVMIAKLQDIMVHISHQQTTINSQD	0.44447543338727125	0.965137343011217	83.26630401611328	0.5754314661026001	5.083990573883057	nan	10000.0
monomer-50-nr2-run1_result_775	0	WHINWLWHRYKQSYMSKVVQNVQSGNAVGWWACYLEEQAIDLWIHDFFTV	0.5000458852717238	0.9548093351703835	71.44837188720703	0.5340769290924072	5.120885848999023	nan	10000.0
monomer-50-nr2-run1_result_776	0	HTQFTIQYCEFKEQAAKWLHQMHAQMTHMTNVILSCHMCLILVLFMMNQH	0.36601432723542243	0.9748468694940715	83.42601776123047	0.5955444574356079	4.321909427642822	nan	10000.0
monomer-50-nr2-run1_result_777	0	LFQVELDWYLQMWFVAIFSSLWLYSMAVYYILYVYTARQQFTSLIRAFLL	0.5270771479783672	0.9505498360585202	78.853759765625	0.5287923216819763	5.57529354095459	nan	10000.0
monomer-50-nr2-run1_result_778	0	SPAIYHFYLHKHFLKMRAEFMMHLEQLAMKKGNPTMHWFLHWCAFYMFDN	1.362391977714888	0.7541123950213191	67.05287170410156	0.4664921462535858	7.553953170776367	nan	10000.0
monomer-50-nr2-run1_result_779	0	VRAIFNQWCTGFWCKHRNAFGYADMPAAEEQSVCSFFCAQLFSIYMYFIQ	0.8412943147873884	0.8995339404621453	82.29790496826172	0.6805177927017212	2.8495094776153564	nan	10000.0
monomer-50-nr2-run1_result_78	0	NFDDQLTAFGERTTESVTTWAEMWMMANQFATQLVIILCYVVWWEHQKAV	0.7440102299830256	0.9069447650086004	76.71076202392578	0.4662203788757324	9.647737503051758	nan	10000.0
monomer-50-nr2-run1_result_780	0	SADNDYMRAVQWWNKRLTAYMYEMEHDMMLFKLHIFALKKIQFYYHNAVK	0.31448398625149576	0.9816204846140097	82.80310821533203	0.5848374366760254	4.173020362854004	nan	10000.0
monomer-50-nr2-run1_result_781	0	EWRMIWESFIMHVCCHMMIVLVWVMCVVSHVIMTLTHLHVVQKHYQQEAL	0.9994934516237496	0.8531004373969556	84.911865234375	0.6313697099685669	3.8499984741210938	nan	10000.0
monomer-50-nr2-run1_result_782	0	EGYLFVIHLFWREFYMNAKITFYWWCNANPWCSESSWIMNTWWQFLGLFN	5.278558565261425	0.29714561330875716	60.79203414916992	0.3943154215812683	8.466163635253906	nan	10000.0
monomer-50-nr2-run1_result_783	0	TDANNHYSEFFSFYKHCRIMWKMLMMWLHLITRWLCHYQCIEWINERNQH	0.6192538061565315	0.9329022211712079	80.705078125	0.5826839208602905	4.962805271148682	nan	10000.0
monomer-50-nr2-run1_result_784	0	KWYQELKKVIEYYANIMAMHSCMQMTEARNHKNEINNRRVRQKWEQTRNI	0.3443750227934843	0.977831314420457	81.43865203857422	0.575182318687439	4.54667329788208	nan	10000.0
monomer-50-nr2-run1_result_785	0	NSNKHGFRAFIMRMQRLLQAFRCLCQLYGRRDSIVIKVAQQHLFCFQHRG	0.9510346765561005	0.8801418513241874	64.6285629272461	0.4785454273223877	8.493073463439941	nan	10000.0
monomer-50-nr2-run1_result_786	0	LMSCLAMQWLCNMHSGNVKEWYAWISLHFNNIGVKLGARQCFKRGTIMCQ	2.701733018703874	0.5777268091867935	49.76316833496094	0.29563117027282715	11.596695899963379	nan	10000.0
monomer-50-nr2-run1_result_787	0	TLWLVNSIIQFIHFRCLYLSMMIVALVWCFRSFGDWMRRTIYMFSKYLNE	0.7634378970855604	0.9063816161461695	79.8211669921875	0.5079613327980042	5.504316329956055	nan	10000.0
monomer-50-nr2-run1_result_788	0	SIENAVTNSQGQQWLWGDYFHLDGFPDLQYAGKWIPVTWIEDCYCAWLHT	2.238224032583342	0.6818457857895938	50.98353958129883	0.3086884021759033	12.39487075805664	nan	10000.0
monomer-50-nr2-run1_result_789	0	QRANSVYLADKAKYVFTTAYILMYGIHMWTLLTWTIKMEYWEARWLKAYD	0.3083307607583652	0.9820325503819745	79.734619140625	0.5497739315032959	5.537841796875	nan	10000.0
monomer-50-nr2-run1_result_79	0	GRGIDVFIHQIIHSWLEMCSQIMQTAGAMLHCVAQMRIELWHHQSINQRQ	0.18117506832556426	0.9936251726585212	82.30419921875	0.6160862445831299	4.461835861206055	nan	10000.0
monomer-50-nr2-run1_result_790	0	SPENHQELAWNLHLVQMWQTFRRLTHLMTVTTTAITTHAYMLHKDHINCA	0.4059648189878751	0.9715302534209331	83.09754180908203	0.6170926690101624	4.350161075592041	nan	10000.0
monomer-50-nr2-run1_result_791	0	HKWWSVCAMFRERKGEKLHRCYINEVGVHKCMGYPTVRGCEAICQERCLA	0.449145138058752	0.9645090975653128	71.33211517333984	0.6109817028045654	5.649709224700928	nan	10000.0
monomer-50-nr2-run1_result_792	0	PIPLKKFFAMTMHWLVNMCLFYLMLSWLQLWYLGWMFMLQNANAFHLNVR	0.4534226695566899	0.965878836782196	76.53517150878906	0.5181317329406738	7.013057708740234	nan	10000.0
monomer-50-nr2-run1_result_793	0	VDWFQDVVRNLLQYMHHLMWFAVFQFMVVSQIVQDLNQAAAVQLDRCNRI	0.7150064494479835	0.9176847651077433	84.68486785888672	0.6079092621803284	3.9623234272003174	nan	10000.0
monomer-50-nr2-run1_result_794	0	NCPMTKTHWFSMCSEFEQYALERWKDWSDYKVLQIAHTTCWHIVAEHMEN	2.5192823060162164	0.5532499057899796	64.27410125732422	0.419068306684494	7.786814212799072	nan	10000.0
monomer-50-nr2-run1_result_795	0	TGVCAHCELQHGSKWESADIQCKSRRECQSWFKRLPQPAWQFRKCEGYRG	2.7790154261480398	0.5038492979497543	57.97270202636719	0.3439421057701111	8.521575927734375	nan	10000.0
monomer-50-nr2-run1_result_796	0	DANMSVITHQMHSVMVMMQMLWVYEQMIEKWLVTMIHFTWTINTLFLFMT	0.3840248225109385	0.9723761962105825	84.63299560546875	0.6058409214019775	3.8708837032318115	nan	10000.0
monomer-50-nr2-run1_result_797	0	AWVFRQLYSFKHSEEWISLLYFKNFRGSHLLKKCQNMDTFLWDQRYFKDP	12.662633818315978	0.05899948456215711	43.06556701660156	0.18332070112228394	15.065590858459473	nan	10000.0
monomer-50-nr2-run1_result_798	0	PEVQWQLLKTTPLRSDYELYRSIYEQFHSSFPGQWYCEFNAGQRTFYVMS	2.2799713194342934	0.597988834902692	49.13344192504883	0.2377968728542328	14.254518508911133	nan	10000.0
monomer-50-nr2-run1_result_799	0	DGGKQDYYYCVQKYTMFEVGGSKMVQVLKESDRLCESYEACGCELCLSVY	9.867634973136395	0.10453386116900532	45.39246368408203	0.2041831612586975	15.035112380981445	nan	10000.0
monomer-50-nr2-run1_result_8	0	RVGLLYCHMPHGYWIIRLRMYNPVKHHQIIQDYAQVVSELGHKCQIYISK	0.9051734809448304	0.8796989603194111	61.167945861816406	0.3981180787086487	7.716266632080078	nan	10000.0
monomer-50-nr2-run1_result_80	0	CIQHKWHVNMVIMFVEILFMYVYWMFQLEIKMRQLWNDYLIWEVHAAAAS	1.1797720303900923	0.9050422945393821	83.51622772216797	0.584942102432251	4.385863304138184	nan	10000.0
monomer-50-nr2-run1_result_800	0	TVVSRYFKAWARFMTQAVEHNKGEVTPGEYVNLCIAFCHFVVRFLLLAQN	2.7987707224150244	0.5201880382765441	70.10801696777344	0.4757797122001648	6.34275484085083	nan	10000.0
monomer-50-nr2-run1_result_801	0	YESSYKYSIFDKDGYHFMFEYEWWQIRGHHNFRLCVWGSDGRNYFCHWHE	2.0366955055196896	0.6539336733310088	75.98995971679688	0.6272116899490356	4.201786518096924	nan	10000.0
monomer-50-nr2-run1_result_802	0	NAQHWLTLEGMEIKLTNRDWIILSKMLIKFQQFLQDIIDLYKDVETALDS	1.477462955641531	0.786389570493461	79.14002227783203	0.5398017764091492	7.225015640258789	nan	10000.0
monomer-50-nr2-run1_result_803	0	YLALDLYKHYYFQRYLFMRAWHWFEWAYKQMFHYYSYIRILFIVCLMSLQ	0.3983775550448046	0.9708068817272069	78.33454132080078	0.5399993658065796	5.156222820281982	nan	10000.0
monomer-50-nr2-run1_result_804	0	ERQVHTFDHENCYCSWQRLEGENRTRAWCHIFVKTRDGKNIDVILEYDFP	1.0580742084252024	0.8687047488292196	68.36618041992188	0.4735020697116852	9.023232460021973	nan	10000.0
monomer-50-nr2-run1_result_805	0	SLVNYIECINQYFVITQSLFAIVHSTLEAYHVWYNKWVSSIKNAIDKSKA	0.7731900775770248	0.9019151188246686	85.0588150024414	0.5875327587127686	4.095539093017578	nan	10000.0
monomer-50-nr2-run1_result_806	0	VMELLWFYDRYLKQLQVMHMINTFMIHLMHVNYMAFEWYQMLMVQEVTQA	0.7477551508442025	0.9085800100737967	81.3377914428711	0.5945899486541748	4.410353660583496	nan	10000.0
monomer-50-nr2-run1_result_807	0	TCVDKARQRHKKFKKWYVQTKNIMVLLMCRVVQNCVEEWEMWVQHEKSKG	0.7702268701875168	0.9042520338362534	79.99894714355469	0.5352526307106018	5.404275894165039	nan	10000.0
monomer-50-nr2-run1_result_808	0	RTDFTNRSYSYFMYFFWYVFYHIWVFWFFVRDQITASAARIFLDETLQET	0.7931311947363315	0.8965876463229431	80.07857513427734	0.5547597408294678	5.421023368835449	nan	10000.0
monomer-50-nr2-run1_result_809	0	VDNDHRQTQIELAQGRLSAMVQVFVTQCEMIITFWMLFWAALHHAYMAEN	0.45456017987163205	0.9622652625828917	83.55345153808594	0.5961284637451172	4.425395965576172	nan	10000.0
monomer-50-nr2-run1_result_81	0	FNRNRYYMLMREIHVLWIGLTVLWFVFCLARVINELFWFWLYFQYLELDN	1.0509142033802255	0.903245724512758	80.63021087646484	0.557044267654419	5.348361492156982	nan	10000.0
monomer-50-nr2-run1_result_810	0	NVEYFDWFMARRRYWKSLMIQMNEMMAGWCLIMTNISYKVQSHICYMQTE	0.7316933110746561	0.9142226919716427	79.9903564453125	0.552787721157074	4.9965925216674805	nan	10000.0
monomer-50-nr2-run1_result_811	0	PMTFCVVYEHQPGIDWQEQALQQITLLEVQWAEWRWMPTKQKWTWCCIHN	2.268662064234173	0.6280529488271582	58.64946365356445	0.34010717272758484	9.061793327331543	nan	10000.0
monomer-50-nr2-run1_result_812	0	ACPQNHAFILQHSHEYALDMKYRGGEKRSKQLFQGWMVECIRRYWDVILD	3.897180040129354	0.46663896243461567	60.12729263305664	0.36531469225883484	9.738957405090332	nan	10000.0
monomer-50-nr2-run1_result_813	0	NWQQYMFAVIRCWFKCMIPAWNRGNMHQMDMICWIECKWSVHQKHQQVRG	3.6769393946799167	0.3963336226566947	70.8776626586914	0.5840176343917847	5.677854537963867	nan	10000.0
monomer-50-nr2-run1_result_814	0	DIRMWNYDGIRCVQIIFSHAERVTNFHLTYCFDSRGQLHWEALHVDNTVK	1.1733406399208135	0.855036304303307	74.81468963623047	0.6285629272460938	5.503211975097656	nan	10000.0
monomer-50-nr2-run1_result_815	0	PTFWRDWFFKWHMWTCFVFFVYVMVTQVHQMYFILQMEQFHVYHLIALAQ	0.6231226999007278	0.9336595112543946	81.79854583740234	0.5617003440856934	4.626744747161865	nan	10000.0
monomer-50-nr2-run1_result_816	0	VNFELLFYTYENYCHSYPNYADEAYRQIDDVRCGIFFEQMQRIFKWSTNM	2.196383439335679	0.6791472262639426	64.79082489013672	0.4624756872653961	7.6357951164245605	nan	10000.0
monomer-50-nr2-run1_result_817	0	DNQSQQIHKFLGHVATKCVELFGEEQWKGLKTWFRQAVTIFFQWWNDHWS	6.211187687503119	0.26657283008600324	75.75142669677734	0.4082852900028229	9.180974960327148	nan	10000.0
monomer-50-nr2-run1_result_818	0	SAEYEMKLHWFQQFMMTKWCACQRLIDALVCDLHQGVTALLSGIQNFLAD	0.900649084838553	0.8775145947453707	85.31048583984375	0.5955455303192139	4.068428039550781	nan	10000.0
monomer-50-nr2-run1_result_819	0	DGDFCMMTLHAHRFFCWMIAIQKGQWAHCMHRDWYAAQYFMLYCSNPSLP	1.8849051921348832	0.6600889085462796	44.228912353515625	0.2265041023492813	14.523371696472168	nan	10000.0
monomer-50-nr2-run1_result_82	0	CFEFTRKSIAFHHLLMLNIFEHFSHSLDGDCKYSFYIAMQRSIYGFIAQC	0.4242333937194951	0.9671738636454187	76.08819580078125	0.5901609659194946	4.252932071685791	nan	10000.0
monomer-50-nr2-run1_result_820	0	NVRDYLWAVHQMRTASRQLYNMVVYYVLMTISMLRIAMKEMEFLYLTCVE	0.47116460095449103	0.9597514580175212	84.60990905761719	0.6110888719558716	4.060522079467773	nan	10000.0
monomer-50-nr2-run1_result_821	0	RCYDTVKSDPDEMVWYRLTRIRVCMLEMNRTVCSEITNKFYNEYCNRKKQ	0.974446149917294	0.8791594735088728	62.52009582519531	0.44636350870132446	7.933441638946533	nan	10000.0
monomer-50-nr2-run1_result_822	0	ITNALKHRNMTMEKIDKLHMQERIVMEVIGNMYEMHNLTRQNRREFLNLA	0.9846502251194329	0.9498843198128247	78.36204528808594	0.5450515747070312	6.3509955406188965	nan	10000.0
monomer-50-nr2-run1_result_823	0	HDKRMQALIDQMCMELFFLANSVFWFWNNALTLLHQIWKEADQRAVNNLQ	0.9401932058786946	0.9236781242556948	82.89603424072266	0.5787516832351685	4.502060413360596	nan	10000.0
monomer-50-nr2-run1_result_824	0	IRDAEELINAIQLCLNLYLTFAMLMLKIWMFMMQCFGAMYVHFNHTTKNT	0.6901995854369006	0.9217681413323676	83.3377685546875	0.5913010835647583	4.762420177459717	nan	10000.0
monomer-50-nr2-run1_result_825	0	EWRLLQMPVDMCRPMMELKAYVQHCCKLWERHDTYIYLELRSGSSINSCI	12.578177196071882	0.06750945443138984	45.09233093261719	0.2888883352279663	15.343703269958496	nan	10000.0
monomer-50-nr2-run1_result_826	0	HYFDWFATYSIYWHFLSLMWNVMGYMVLAFTIWLEKWHSYTMNLEWIRHH	0.2918026721139113	0.9839390952473184	79.49790954589844	0.5805634260177612	4.933865070343018	nan	10000.0
monomer-50-nr2-run1_result_827	0	NVVAIMNRITRAMWWQYCYMDRQIEVSCWEEATHWCNLGIPFEIRVAAKK	10.911432141826324	0.12326339099672456	43.936767578125	0.2100812792778015	14.05211067199707	nan	10000.0
monomer-50-nr2-run1_result_828	0	IAGEQNIRWALTMHEWHKIWCIYCIQAYMLFVQWMAMFWKATQWLYWKQQ	0.40527704877059567	0.9695991296489865	79.98927307128906	0.5716361403465271	5.414411544799805	nan	10000.0
monomer-50-nr2-run1_result_829	0	QHFLDCCVWIFSIWVKTIWNTIQIYMSWYIFFRHWLFVSLHVFHRDASHL	0.6977466751696458	0.9203386355449615	80.6305923461914	0.5472936630249023	5.204290390014648	nan	10000.0
monomer-50-nr2-run1_result_83	0	NREYQRSRVAACFELRELWFSLVSQTRMLLQATAIIMVGAAMNDHIAKAV	0.4554499683168027	0.9619482530846811	79.2661361694336	0.5295416712760925	6.28373908996582	nan	10000.0
monomer-50-nr2-run1_result_830	0	TDGEWFRWLRCYEYNLQYIFVEHRFMPLNWLSVMSKVYNILTMCWPQHPN	1.921254097587798	0.7725476081647877	72.04582977294922	0.5737993121147156	5.798882007598877	nan	10000.0
monomer-50-nr2-run1_result_831	0	MMNIDECMKQTEIVPNWMFFYWKEKYQSANWSCETFAARYWRFRWKQQNC	2.274283942016372	0.5810614102502464	63.363922119140625	0.4664078652858734	7.551730632781982	nan	10000.0
monomer-50-nr2-run1_result_832	0	HGNEEEIQFEKEFTENKRMRQEFEYCLVFMICMMQAATLTLKCYRSFIQH	0.7396861069146381	0.9093509868543537	81.79013061523438	0.5911243557929993	4.966144561767578	nan	10000.0
monomer-50-nr2-run1_result_833	0	VWFNECKWILTMMDYFCMVDIQDWSCKNVCCCMAFRLQVWFVVNNYCKNL	2.286106852907549	0.7250665524155312	50.64358901977539	0.31869786977767944	11.487839698791504	nan	10000.0
monomer-50-nr2-run1_result_834	0	VNRLQYLAMICRSHCPVYNYRESIDWLAKKGWQPGAAVHIWAQAYALCKI	1.8422192952118717	0.7430805280837061	61.43620300292969	0.4496949315071106	8.14301586151123	nan	10000.0
monomer-50-nr2-run1_result_835	0	NCRDFCNATYTYPFRKKFQVLCWWLCSFPMPCSTPLWERIKFLCTLMTLP	8.706478027549137	0.1552041010559701	67.84408569335938	0.46743160486221313	6.383927345275879	nan	10000.0
monomer-50-nr2-run1_result_836	0	EALACSRQVREKWFKMRSMLLATIHDQIMTCMAKCCSWVTALVTQQNTRT	0.6036541811350694	0.9388006118644868	83.20919799804688	0.5970295667648315	4.669353008270264	nan	10000.0
monomer-50-nr2-run1_result_837	0	ALRAFEIYRIWYWDLNGKLQLCFCFMDPEGLFVMKEYCRFPMVQAECEAL	2.3666140270296157	0.6875946954003429	58.64344787597656	0.36090707778930664	10.092330932617188	nan	10000.0
monomer-50-nr2-run1_result_838	0	SPKSAISIWMWAVFNCSQAMMMIMIRYIQHWSQKIWAWMSMITHRFIHEM	0.895794103344503	0.874885443635346	83.63521575927734	0.6003232598304749	3.989966869354248	nan	10000.0
monomer-50-nr2-run1_result_839	0	NQFGQIDAWAKCFLFLEIYIQGVAKKNDDPYMRMLFHHWHMLSWQFWLSM	0.6998153030055242	0.9163063181311473	71.77315521240234	0.5071601271629333	5.093616962432861	nan	10000.0
monomer-50-nr2-run1_result_84	0	SNEAETQKRLERSQNDYWQSQKASVEFRAAIWLYIMMFQAFLYLWEMQFN	0.2767777374808891	0.9852569394512082	80.79723358154297	0.5348069071769714	5.317914962768555	nan	10000.0
monomer-50-nr2-run1_result_840	0	NWYMMINVMHHHLWQWNVTWMKYVWNVHVEVSVILVTAMQYVQFQNERIN	0.47693952219659885	0.9588772984669532	78.45191955566406	0.5584640502929688	4.878747463226318	nan	10000.0
monomer-50-nr2-run1_result_841	0	GSFWQDICQDFYIAYANSIPQWITPEDQAAILGQIMEKVCFMIYAHHETM	1.774042805170227	0.7490190077112999	76.2092514038086	0.5466166138648987	4.60806941986084	nan	10000.0
monomer-50-nr2-run1_result_842	0	MNECFTKCLSVWANNAMMTTEDFVIMCHIWCNYVMIMRVLMNLHENISEN	1.2764815279948276	0.841001883322095	76.0587158203125	0.5776128768920898	5.401322841644287	nan	10000.0
monomer-50-nr2-run1_result_843	0	NTSFWFSYWQQVTRNLSWYIINMLHHWTILMVWQYLFWQAWRVFELLKIH	0.9791241144048509	0.8559904521959488	82.11510467529297	0.5956176519393921	4.450772762298584	nan	10000.0
monomer-50-nr2-run1_result_844	0	CRSWAMMDGDTCFFLLACSPQEFQQNASQWYKCPDKEFQECAAWIRTTHF	7.180405168383022	0.2991541706882459	49.62016296386719	0.27935537695884705	11.593214988708496	nan	10000.0
monomer-50-nr2-run1_result_845	0	IEYPEGEWIPCVMTWHCSFISNTGASHEMFWGAVKWKCIWNGSGCRFQKL	1.9637141443900694	0.755750324658957	63.349185943603516	0.4837086498737335	8.148128509521484	nan	10000.0
monomer-50-nr2-run1_result_846	0	NRKTHFFQMRHCRDGQQVILSCFWETNEHYPDISYFCVTHMTNESCWVAE	0.732427389833239	0.9157407358890809	73.97176361083984	0.5559954047203064	6.554243087768555	nan	10000.0
monomer-50-nr2-run1_result_847	0	DGYKFVLMGYFSCMEILLQFMNCMWDWTLNSSMLYEMQCVIVFLQVLICL	4.189260329058091	0.3062381782911652	55.51630401611328	0.34490615129470825	10.691824913024902	nan	10000.0
monomer-50-nr2-run1_result_848	0	TVNYFNPEAWGAWAHNYCRRPEWPEDNEIWGFMCELFLRTAHIMCIRTRR	1.6390098533810118	0.8362075487118031	64.29351806640625	0.48948392271995544	7.259492874145508	nan	10000.0
monomer-50-nr2-run1_result_849	0	MIWWTLAYVTVLLMAIFFWITVIFKVFIHWTYWLFWQHWYDRLQNMYWGL	0.5913044157402516	0.9417782015580687	76.67029571533203	0.48580402135849	6.73000955581665	nan	10000.0
monomer-50-nr2-run1_result_85	0	FDDTDYKYYAENRWLVTTWIVYFWMWFLLRFWLYVTFHTLWFFAELMDAQ	4.184564209061496	0.41536885576370125	74.90708923339844	0.46625593304634094	7.771509170532227	nan	10000.0
monomer-50-nr2-run1_result_850	0	CPECWPRVQFQSSQSCMAWIQHCITMHHVEQCFRCHCKINSANPQSFYCW	9.814246231155025	0.09443545212509084	49.46892547607422	0.3370019495487213	11.542248725891113	nan	10000.0
monomer-50-nr2-run1_result_851	0	RAVESLHATMEHIHECIMRCIHVTHFIIYNCERHKHAQNEELDRRETEGQ	0.5565474865937905	0.9447277258810207	83.16647338867188	0.6148772239685059	4.415406227111816	nan	10000.0
monomer-50-nr2-run1_result_852	0	SPHFQLWMMINKYNHDMWIYSLAQRSYSIWKSMFEMYTLFAKNLWVRFTT	0.3098781079766992	0.9821416350271089	80.77857971191406	0.5187700986862183	5.060254096984863	nan	10000.0
monomer-50-nr2-run1_result_853	0	DYKSRMHMFNEYIRWKNSCKCLLEGSTGIQSQFIWMLCASRFKHIWNEHI	0.9981143951714881	0.8512532629076743	70.1874008178711	0.4835579991340637	5.591622829437256	nan	10000.0
monomer-50-nr2-run1_result_854	0	NIHSKFHIVFLRMWTIGISYWMILYIFWCWEWWFHSFYDYKQFITVVRGW	0.9857052835069506	0.853686918912775	70.83123779296875	0.44600018858909607	8.539458274841309	nan	10000.0
monomer-50-nr2-run1_result_855	0	HTSSREKLEAREAAYITVILQHLEWMSSCCTEYIMGENPGPECHEYMALM	1.673227612125002	0.7728793616982442	71.68098449707031	0.5013782978057861	7.476122856140137	nan	10000.0
monomer-50-nr2-run1_result_856	0	QRAMSLGHFQLGNYCVVFMTSQEANFVQNEGHFQDAISTQILFYNCENWT	10.11319027374559	0.10467929306351982	48.53608322143555	0.2562166452407837	13.059789657592773	nan	10000.0
monomer-50-nr2-run1_result_857	0	DFAQQSIQEGIEFGKDYGNFMIMMLRMHYHHSKLHINMGQANYQWDSETS	0.6958705616688872	0.9218958956604721	75.1585464477539	0.5182515382766724	7.530564785003662	nan	10000.0
monomer-50-nr2-run1_result_858	0	CDGEQYEFANHIWYIQKQAMNHEEYMIICCFIDLLGHDCENSLQRFFNRC	7.094003974388691	0.21080472897584723	56.658416748046875	0.3395038843154907	10.044265747070312	nan	10000.0
monomer-50-nr2-run1_result_859	0	MQRWMVGHMMVWLRCELEKELADKKKEWGTMSKHNRLSFDRWCENELAWH	6.169733013975406	0.13619911514206798	63.46038818359375	0.4022199511528015	9.399323463439941	nan	10000.0
monomer-50-nr2-run1_result_86	0	CYCVRCEPCTMRQYNDFVRMHVAEYKTGKITNCKYIYMESGNCCWMTSCP	5.4637722106926985	0.24109520846437288	48.37192916870117	0.3461688756942749	11.787003517150879	nan	10000.0
monomer-50-nr2-run1_result_860	0	QEKCKKWCMGVLNQQWPDTVGVHITWVCFMTLWGCAEGNYNIFRYSCAYQ	1.482050473671676	0.7355828517482482	51.873130798339844	0.32361626625061035	10.806906700134277	nan	10000.0
monomer-50-nr2-run1_result_861	0	KFRMEEHRMELSMWRYQVDSMVKDVWDALWSQCKDMLLQAHQFMQNIISG	0.764563000250952	0.908873145511068	81.6269302368164	0.5805599689483643	4.734677314758301	nan	10000.0
monomer-50-nr2-run1_result_862	0	QNSCADVERKCTVALVKEVPQMWAVHNNMNDFMHIFDGKRNQCRRQCHGL	1.2898203022099728	0.9204617046042831	78.20667266845703	0.6339799761772156	4.232157230377197	nan	10000.0
monomer-50-nr2-run1_result_863	0	EMMANWHYHYVQFVTIILMHEWMTMQYNVFMTSVRWFFICLKMSMIELSN	0.5133832180398858	0.9521742074441012	84.63737487792969	0.6139804124832153	3.93924617767334	nan	10000.0
monomer-50-nr2-run1_result_864	0	IQPSWYKCLQNWYYQRMVYWMFYLFLHFIWIFCIWNYEKHAKLCLHQNQV	0.9221633484214043	0.8690013314752182	80.75774383544922	0.5657999515533447	5.220472812652588	nan	10000.0
monomer-50-nr2-run1_result_865	0	VFQDAIDHIVRWSMDWFFVCWSWMWWHHTVMFKWVQWANQLYYHDQRTGS	0.3119600454453038	0.9816162496238495	78.58773040771484	0.5420970320701599	5.631237983703613	nan	10000.0
monomer-50-nr2-run1_result_866	0	SYEELSFLTSIILKTYIFLIIGSHLLWWTWNSFLVHFHVKYMILVVYFRG	0.49878364559712235	0.956745236503209	80.15753936767578	0.5138788223266602	5.593325614929199	nan	10000.0
monomer-50-nr2-run1_result_867	0	ERWELMKIQVFHEMLMMCWTVFMEWDILSIHGNDDKLETFEQRFHTMCSH	1.734472512958855	0.7074236442810248	65.47954559326172	0.4248780608177185	8.439332008361816	nan	10000.0
monomer-50-nr2-run1_result_868	0	NEYFVNKRSECFAVILILMITLVWLLNHIMYKSITMTSMRWSQFQYNNTN	1.0540199661566725	0.8457059985965302	80.65758514404297	0.5551342964172363	5.6928205490112305	nan	10000.0
monomer-50-nr2-run1_result_869	0	WEMRVTCFPRGSLSGTYTGIKSCDQAWALVEQGFHCVLINAEGSPMSRME	1.2611687741222188	0.8409853899820702	61.42585372924805	0.458841472864151	8.388304710388184	nan	10000.0
monomer-50-nr2-run1_result_87	0	WKGCRTIFVSKQPFTICLFGYSRPRSHEMEFWLMLTWKGGTGMRQLMIKR	9.111845006892258	0.09535771053509583	41.85755157470703	0.23231138288974762	16.25398063659668	nan	10000.0
monomer-50-nr2-run1_result_870	0	IAEFLRSVWYAKYFICMYCHAQGFHCEFMVHKVICTMPGKGLLYMNVFDL	0.9707062601746369	0.8782382150932215	60.99857711791992	0.3693501055240631	8.185843467712402	nan	10000.0
monomer-50-nr2-run1_result_871	0	SRQFWYVRFGTVDVVILRQYTSSQWVLYICLYPIDLADPYCFQFKGMDRH	3.769563927240554	0.51231994711817	57.9013557434082	0.3839612305164337	9.979814529418945	nan	10000.0
monomer-50-nr2-run1_result_872	0	YIENMISKTFKTGESTWYLVALVTHHGGDPYTWKIWYNTDGDVGLEDMED	2.9435056013953496	0.43834964918680525	61.225887298583984	0.39512211084365845	8.684873580932617	nan	10000.0
monomer-50-nr2-run1_result_873	0	PECRGLECCEYINCILQEMAKGYDFEWECICLRFMAYCEWWNRVHHIQLP	7.300234502530263	0.34244995384670945	53.20558547973633	0.3279595375061035	11.705914497375488	nan	10000.0
monomer-50-nr2-run1_result_874	0	QECKTITINFEWSHKRMHLIEHEWFQTRNILDHGRMRKFFAITRQDYLDC	5.24146873852188	0.22849128737688354	42.998512268066406	0.20171880722045898	16.15074348449707	nan	10000.0
monomer-50-nr2-run1_result_875	0	ELQLRNALKMWMWENCLNWLEQYVYWLTMSIAMEMTIWLHEKAIEVTTKV	0.5083662158996008	0.9529762433091321	84.099365234375	0.5926469564437866	4.134582996368408	nan	10000.0
monomer-50-nr2-run1_result_876	0	ERQTLEETQNVIHKQIQEFSHAFWDTLKFVFYISHKIKSATDAIAVQLDH	0.9698073238902469	0.8612778294131431	83.58074188232422	0.5939597487449646	4.6110334396362305	nan	10000.0
monomer-50-nr2-run1_result_877	0	DVHFVRNLFNYIVQIAAEHPHCAIYIHCRVAAHQGGHYEMHISLCYRCMP	2.27118916205058	0.5663368518966423	62.450042724609375	0.4139491021633148	9.073457717895508	nan	10000.0
monomer-50-nr2-run1_result_878	0	TIVDMVEKIIQWEALMYINHYDSCKARKSKASAYTVFRIGPMAWSCHVFK	4.232046952086363	0.5089078536570261	50.84069061279297	0.2947726249694824	15.002655982971191	nan	10000.0
monomer-50-nr2-run1_result_879	0	QCDWAWDALLVFMWYRVKQFEKGRGACTVFCSITALYMWVVITRFCVVNT	1.2790224213499637	0.8529994027843236	65.99663543701172	0.4396044909954071	7.317262649536133	nan	10000.0
monomer-50-nr2-run1_result_88	0	VALYLRMYLCQGQVIIACSHYGHDYGFWARWPEQCMAQNVQFAWMTIRIS	3.0822102195761714	0.4923271478964207	52.36716842651367	0.31381353735923767	10.610310554504395	nan	10000.0
monomer-50-nr2-run1_result_880	0	EWVETWKLKVWEEWRSECVSMDEYWDSYYAPWICCWTHAYYQVKINKGPR	4.231966049748031	0.2959796809209553	44.90962219238281	0.25455087423324585	15.486075401306152	nan	10000.0
monomer-50-nr2-run1_result_881	0	DFIFYYMTSCLQVCHKARNTGYAHNPYHFKRCVYCMAMMLFWMMLIRLYF	1.4993290441030929	0.7990516642315394	72.99882507324219	0.5612921714782715	4.874481201171875	nan	10000.0
monomer-50-nr2-run1_result_882	0	PVWEEAMFMVQAFWVKVLVFVDLMALMIISMTWSMMQLKIICYRNLQAKY	0.3848950563033639	0.9726956819549162	84.94892120361328	0.6044067144393921	4.0601091384887695	nan	10000.0
monomer-50-nr2-run1_result_883	0	GVYDKVIYICEWAMHDPLEFFQYESLVYCARFSIAAAIMCTRCWWSALHY	9.822880784476482	0.11514214479718733	51.35390090942383	0.30303072929382324	13.135054588317871	nan	10000.0
monomer-50-nr2-run1_result_884	0	ILWNHYYKRWLLESIGHILTMHMCFVTIHMMVMLMVWKLTSCCFAVEIQH	0.4668119767914547	0.961126882206274	79.40797424316406	0.5986106395721436	5.484088897705078	nan	10000.0
monomer-50-nr2-run1_result_885	0	AVQVWLWCWRPDDSFIVADDQQLGGPWSEQWYESCCPFECYVMISMRCMV	1.9578302301608943	0.6229430791333906	43.97604751586914	0.18253393471240997	13.980256080627441	nan	10000.0
monomer-50-nr2-run1_result_886	0	VENDLLWVFDWVLFVEKFRWKMHRQQGVSLYWQSMALDNFYNWALHRYPN	2.8334517069857115	0.5034577430224018	57.787601470947266	0.31900110840797424	10.81335735321045	nan	10000.0
monomer-50-nr2-run1_result_887	0	PVSILHREVEVISLRCTWSQHLNQMTSYLRIIQEMIVMEIHRMVQAIRNT	0.3481272923060595	0.9775590441415041	75.68433380126953	0.5418214797973633	8.773123741149902	nan	10000.0
monomer-50-nr2-run1_result_888	0	QVFTTILLWGGMFWFIDMTNYCWTWQWYTPERNFNIECFRVVTDIFLVMV	0.9783484755682976	0.8885839198193295	70.05377960205078	0.542505145072937	5.983547687530518	nan	10000.0
monomer-50-nr2-run1_result_889	0	FLLLLNFVNFKVIQAGIVHFFRMEAWMRSWMFHFYLYVVMIFGTFTIMEH	20.22266458750385	0.026595211895930716	69.74185943603516	0.46839195489883423	5.679119110107422	nan	10000.0
monomer-50-nr2-run1_result_89	0	MNLMSICIQLMIRQFVYVIFFMIWWHFSYINWVIQLNIAKAEYMRETIPG	0.6197923993776323	0.9342486186090849	82.15435791015625	0.5548622012138367	5.509247779846191	nan	10000.0
monomer-50-nr2-run1_result_890	0	LNKVMSKLEDAERMKSKRRNYQKKLDEYVFVSMKMCNLMLFIYQILHKQT	0.7959713397459345	0.9009058293833337	82.61766815185547	0.5744566917419434	4.806872844696045	nan	10000.0
monomer-50-nr2-run1_result_891	0	TWHMVITTQGCNVSVLHCAGTMVYRFLGKAHVYRFTLVFAEGQWVWNLES	12.358940081833925	0.13619995629962908	58.05586624145508	0.384313702583313	10.36018180847168	nan	10000.0
monomer-50-nr2-run1_result_892	0	KYNECMETVKEHETQLNATKLYFELSRELHHRLAKLKQTMEIEEAQRFTH	0.5010719265951153	0.9548273885784825	81.7697525024414	0.5863832235336304	4.655142307281494	nan	10000.0
monomer-50-nr2-run1_result_893	0	VKAGWFSRFCNIMVSAFAREDHVMMCCEWCNRENYTVQQQGRRNYKVLPQ	2.669314665137055	0.4952291021616413	47.6522331237793	0.2351692169904709	13.04229736328125	nan	10000.0
monomer-50-nr2-run1_result_894	0	PREAYIFNAVYVLGVMQERLMQMMYRNLVLCWKSAQKWMRVQVNAAKRTL	15.917117026423213	0.03979477769151671	69.16638946533203	0.5164443850517273	6.960939884185791	nan	10000.0
monomer-50-nr2-run1_result_895	0	LTESVRQRCWAWFTTHPVHCMERLMDRHMKPVSELIMNRTPGQLACECFN	0.589104842559566	0.9387887012100313	69.69990539550781	0.49519288539886475	5.581896781921387	nan	10000.0
monomer-50-nr2-run1_result_896	0	RAILTMLVEWCFAFMMHCVELDKGQKQREPIHQCYEWTSNMCKYIFWDPP	1.4108948159687846	0.8437516175606717	69.25318145751953	0.5537208318710327	6.716396331787109	nan	10000.0
monomer-50-nr2-run1_result_897	0	CNRPSVVIEGTCAAIVRSFWVQGIRLYGEDYTAIHSQSYSMYQQCICKGI	7.881187294660065	0.18762401438478665	43.46794128417969	0.21472740173339844	14.292115211486816	nan	10000.0
monomer-50-nr2-run1_result_898	0	LESNINCGAQLYYEWLVIFHIAQDPWFQTSNWFHVYLKDVMQMKVDRCAQ	0.43256517606026806	0.9662432287494878	74.19612121582031	0.5657970905303955	5.089954853057861	nan	10000.0
monomer-50-nr2-run1_result_899	0	AEEYSKTFMSKVDWGDVEYIWRQQITLVGGQNTTRFWQKWQYEGATHYHL	15.350271874872954	0.08673926142942738	39.727272033691406	0.17746677994728088	17.402565002441406	nan	10000.0
monomer-50-nr2-run1_result_9	0	DSNCVLWHKIHARIFCIMHGASDGKGMDTSSFKAMQISTHWLCQMRWGFN	2.5540846550156013	0.5908327711100497	49.94366455078125	0.2898644506931305	12.811266899108887	nan	10000.0
monomer-50-nr2-run1_result_90	0	TLSEIHRCMNVHMEMLQIWYVAMVRWQKICMIQHKIKQWKMLTHARMMCL	0.39074509683443676	0.9722759177614665	83.54427337646484	0.6172897219657898	3.655313730239868	nan	10000.0
monomer-50-nr2-run1_result_900	0	HNWRQYRRYSKHIKTIAYAMGEEIPNSVCFRIALWITRDSYMIQNFLAEQ	2.015180786612827	0.6777734114951366	72.0822525024414	0.5654047727584839	6.6780314445495605	nan	10000.0
monomer-50-nr2-run1_result_901	0	NELQGFGWMFEVWWFTLYFQFLEMGFLDHTTLWLIYNQYLYHWKTTVDME	0.6519211285371711	0.9277811980531737	71.23091125488281	0.5274519920349121	5.478363513946533	nan	10000.0
monomer-50-nr2-run1_result_902	0	DSPEASSRRAEMSRKQEMQAATCVQLMVDQIQYWHWFMAWKDTCRDLHDR	0.8541337121435277	0.8922274430061443	81.21175384521484	0.5681113004684448	4.807703971862793	nan	10000.0
monomer-50-nr2-run1_result_903	0	SRIHRMLRFARVQWRDAYNAYWHQMQFEMAWSIFQYMWSEAYLEQKNQSW	0.3446718590620642	0.9783908194693117	78.21722412109375	0.5552303791046143	5.323550701141357	nan	10000.0
monomer-50-nr2-run1_result_904	0	FRDFMMKLRITWRIWQDTVMEMSRCWVRMSMFMWVCIIHINEAQRVLGIT	0.4237856125450886	0.9671775780495102	78.61997985839844	0.5629478693008423	5.517049312591553	nan	10000.0
monomer-50-nr2-run1_result_905	0	QHRELEWVQEFKKVWILHFIVSFKLLQVYSIYYMWQQFRIAQLAWTKWKE	18.895760569238607	0.02929993996566532	57.94482421875	0.343379408121109	10.426037788391113	nan	10000.0
monomer-50-nr2-run1_result_906	0	HFHLVCMCHREEGWDYMWCTFYWDQHITPTMRRTINDCIEQAFDKCKGTQ	0.862424140274017	0.8970084885840055	65.84943389892578	0.49728742241859436	6.93391227722168	nan	10000.0
monomer-50-nr2-run1_result_907	0	ESWYLMCCKCMLQVGLQHGSSQNMYWAIMMITHLHVIKWWVEWFIENNRN	0.31792313670774636	0.9812844643028511	77.73799133300781	0.6118507385253906	4.570695877075195	nan	10000.0
monomer-50-nr2-run1_result_908	0	LWPPECKEGFMEAQYSRNVCYVKCYFWNMRGEDLGLKVVYLPVSDCEAAF	1.3479313822305676	0.8025168329329853	59.038692474365234	0.3640097975730896	9.417046546936035	nan	10000.0
monomer-50-nr2-run1_result_909	0	KCTCEVKQKGVWFQLPPIWTFICCHFMAPKCETGEVNMSSSTGRDVKCQC	1.4029067275810851	0.7953995409764454	63.64248275756836	0.45919734239578247	7.452840805053711	nan	10000.0
monomer-50-nr2-run1_result_91	0	EHFGFCIRCLSKYIQLGLKMMEECCENPEDFNNTKAIFNKSNDFLRSCFD	1.600917905584822	0.6920335750882982	67.60518646240234	0.43554988503456116	7.001064777374268	nan	10000.0
monomer-50-nr2-run1_result_910	0	YFIWWGLLVIMWAHCLKHATTPDERDRILQEWLNLVAWAEMTLWMFAYVN	0.6174920308016887	0.9323348520201243	72.6739501953125	0.5208091735839844	5.150793075561523	nan	10000.0
monomer-50-nr2-run1_result_911	0	PGQTYQMLHFTCMNDANEHSITTFMKEGSPQSFMMDFCAGLGWPNVRSCE	0.8494903605659926	0.9243762238327327	72.87792205810547	0.5473655462265015	5.951944351196289	nan	10000.0
monomer-50-nr2-run1_result_912	0	AEKKQHEWIEEAWNFMNHWVYNLSGMRCQEMPAHFQKAVNKYMVALQQGY	4.847634282809548	0.30889047665629993	61.76258087158203	0.36960986256599426	9.384242057800293	nan	10000.0
monomer-50-nr2-run1_result_913	0	QSMYALFWWSWGWLEWMKGYVDVLEVNWDDFSARFWRNICCLLISTSTQM	0.4832055803388216	0.9595075859441117	70.86083221435547	0.519065797328949	6.002139091491699	nan	10000.0
monomer-50-nr2-run1_result_914	0	CMRAPFIIWYIYCERSPRGTYCWGHISISFFCQEEGGWQHYEIWLTWQIP	0.4745489342220965	0.9603480510025711	77.75286102294922	0.5422196388244629	5.168518543243408	nan	10000.0
monomer-50-nr2-run1_result_915	0	WQIIWFQIRELCNQVMINMWFMVKSIWAVWKTIMEYVSHMLIKFIMQYQT	0.9489407364292443	0.8632578762102742	83.64247131347656	0.6019484996795654	4.106709957122803	nan	10000.0
monomer-50-nr2-run1_result_916	0	YFSIIETVCTRMVYYFCVIQENLMLCWWFTAITWCVYMEIKYERLNPGTR	17.488070062437657	0.03886779118499949	76.94694519042969	0.5194438099861145	6.277827262878418	nan	10000.0
monomer-50-nr2-run1_result_917	0	RNYCWFDCIGQGKQVEFVLGSEHFQNMNECMWQAQKVARPGVDLLMWCVK	3.9749780875810194	0.36366504705325026	49.27607727050781	0.30988726019859314	10.995924949645996	nan	10000.0
monomer-50-nr2-run1_result_918	0	DFEEIHCTLKLWAMEEKIWQLHMHKWLHGMMQFYQVWLVFAVYQEFYLAN	0.9179854854237469	0.8702060977944717	79.67597961425781	0.5657374262809753	4.64120626449585	nan	10000.0
monomer-50-nr2-run1_result_919	0	EVMNRMNACMKRKNCKECLMWNMLHRSKPWYLWWITRAHCMIVKATHPEA	5.1145316548196345	0.25783026522273245	55.54291534423828	0.36319971084594727	9.790477752685547	nan	10000.0
monomer-50-nr2-run1_result_92	0	MIDDSQFHEICRVLLGTPEFKSWCHRQSKWCPYAAACWSCCFEFFRAIFG	2.267245159289188	0.7057810083508703	64.22823333740234	0.423789918422699	7.024393558502197	nan	10000.0
monomer-50-nr2-run1_result_920	0	FFWLRKCKKWFIRYKEFYSFKDLAYWCECIWHGEDNKAAEYWSDLQQKYF	1.1620152089666747	0.8289427791572512	71.18668365478516	0.5894417762756348	4.681504726409912	nan	10000.0
monomer-50-nr2-run1_result_921	0	TFDTKEKTDIAMHILKWMYFNMIFVIFAYMHYVVIYMKILQFETYAREYD	1.0776156408234319	0.8491039060164829	81.3448257446289	0.5742847323417664	5.103241443634033	nan	10000.0
monomer-50-nr2-run1_result_922	0	NWEEVFLYVFYECRYCEPWGQWMEIHQMMCQQLMRIHPQMQDWCNWMRMS	2.2235489683788936	0.5875205595942274	57.18190002441406	0.38163572549819946	9.357030868530273	nan	10000.0
monomer-50-nr2-run1_result_923	0	IQLLIRQFVWKTWYLVAEHLVMVEMALYEWERLHWMDQSRERRLDQCKNN	0.4281603110181796	0.9661886706288279	80.45226287841797	0.5670424103736877	4.572540760040283	nan	10000.0
monomer-50-nr2-run1_result_924	0	ALRHKKLALLHVCLRLWQAFYLLNYSMWALYYNMEEGARIFDQSESQKAE	0.8232430585730172	0.8917845281622198	82.66527557373047	0.5807563066482544	4.535289287567139	nan	10000.0
monomer-50-nr2-run1_result_925	0	FKDRWMLAMQQICWEVMIQIPGIPTSIKYFIFPMMIMHNEWAKLVWSLCK	7.40679047432448	0.18272740011947758	58.976661682128906	0.3520417809486389	9.098637580871582	nan	10000.0
monomer-50-nr2-run1_result_926	0	WQARHWQHYVDACADIFIRYETSERVNSSDLEKFTDLNQDFHHWYRRKRH	0.3619716612942844	0.9766738129163137	69.38697052001953	0.4750726521015167	5.829517364501953	nan	10000.0
monomer-50-nr2-run1_result_927	0	CVILFYEYQFVKMYVYVMQILCFFFIMALKMWQWKRTRDAMLIAEEWWQE	0.30681981379242734	0.9826009033209823	77.74301147460938	0.5375896096229553	6.055935382843018	nan	10000.0
monomer-50-nr2-run1_result_928	0	FTDFMQAVWRMCYFLRIYLCIFHLTFNLVMYQYWLARQMMRVSDEILRQN	0.8920827179657821	0.8893492656517651	82.96076202392578	0.5778540372848511	4.412237644195557	nan	10000.0
monomer-50-nr2-run1_result_929	0	HDKCVQQIQRMMQFTMACFKIQILLVEFIHGLWIYTSTRYDVAQNKIDND	0.6637212985510915	0.9244546438318687	84.47959899902344	0.600343644618988	4.287208557128906	nan	10000.0
monomer-50-nr2-run1_result_93	0	KIVEVIILDYDDTPHIKVCCRGLTMDRCSTYVNPHIALEWVYDCLYTEPD	1.2452856818932998	0.8829307049835841	72.10140991210938	0.5708121061325073	5.821983814239502	nan	10000.0
monomer-50-nr2-run1_result_930	0	FYYVLDKFIKLAENYLRQMIMGTVNPEAVRTILDVLYVMMLKVLNMWVDN	0.4857158971805193	0.9602325407849286	82.25028991699219	0.6896694302558899	2.9110641479492188	nan	10000.0
monomer-50-nr2-run1_result_931	0	GRHLQNYHQVCYILYHILQECFWNAMMMKTVLHTHTMVLRQQWEEFAQTE	0.3506935614198802	0.9778200726999361	81.71282958984375	0.5922958850860596	4.746809959411621	nan	10000.0
monomer-50-nr2-run1_result_932	0	IRQHVEDMINFHKQATFLVMILAWAAVYFVEHLWWCYLNLNRMQHWVRSC	0.9501795252354381	0.8688268322829331	82.93030548095703	0.5634871125221252	4.4474568367004395	nan	10000.0
monomer-50-nr2-run1_result_933	0	SEENEVMENEICYSCHKIWGMWIFKMLRDMRNQCIHARAIASRFINTQKK	0.4532588568345012	0.9627774106580528	76.39813995361328	0.5355449318885803	7.931088924407959	nan	10000.0
monomer-50-nr2-run1_result_934	0	NQEDVCRVLWTRYLLYMNHNEPQFPEWDGYFLQCTGYSWEEMNMIVGFFI	2.193316955525421	0.5908666325405321	54.49623489379883	0.31182074546813965	10.432589530944824	nan	10000.0
monomer-50-nr2-run1_result_935	0	AHVQVVQNIFAKSQYLITARHQFWYSMSMWIHSKMRQYEHIIHLIRKDAI	0.4663320258860232	0.96052126190842	82.36209106445312	0.5775721073150635	4.666066646575928	nan	10000.0
monomer-50-nr2-run1_result_936	0	NMWALMAYEMIMYVVMYLYILCMLICITVRAHCDSILRWCHKKWNEETHK	0.5548597151961223	0.9457550294969239	82.94317626953125	0.5415677428245544	4.959871292114258	nan	10000.0
monomer-50-nr2-run1_result_937	0	ITETMTYHYWLRPLFTRDYQVHRYWTVIWTWHDGRMAHQDTTMHQIVIQG	1.0875472561717028	0.8635307829629275	81.82839965820312	0.6224172711372375	4.017932891845703	nan	10000.0
monomer-50-nr2-run1_result_938	0	MGGFCLCHKNMINGEYVVHMFPGTGTVEARRMDKLGFIQFAQHARNRAKD	0.8747173535170971	0.9362768321034873	74.87739562988281	0.5549342036247253	5.225781440734863	nan	10000.0
monomer-50-nr2-run1_result_939	0	KFIMVMWQVIGFVPFMYEFYAYMPERVWLKTFHENIESWLAFNMVAWAVS	5.111418771930665	0.23395143224488918	45.5159912109375	0.2776312828063965	12.843405723571777	nan	10000.0
monomer-50-nr2-run1_result_94	0	QLHRLRAISEFMRINAIVAMTHYALVAFLYYHREISEWMTNQWMESSNHL	1.100082632697539	0.8351117294641774	80.52838897705078	0.5477414727210999	5.4051079750061035	nan	10000.0
monomer-50-nr2-run1_result_940	0	ELVMVAFIEWFMDPTMSFKNYCHSYKKSCRLCVIVNRAAIQWKHAMRSHE	1.5457702478695357	0.7701691887128261	54.78492736816406	0.33473795652389526	11.896862030029297	nan	10000.0
monomer-50-nr2-run1_result_941	0	GIVKYREDLSQMIDQADLWLCHPIHQEIKNCFVLMIELWWDIHDMVVEQE	1.3516422488565913	0.7517452837500757	67.70694732666016	0.46390169858932495	7.3816704750061035	nan	10000.0
monomer-50-nr2-run1_result_942	0	WKFYYTALMLVLAWMNWIGHKVTFMLSLQRMVDNHIWMQMAWSEFSEYRS	0.7886477525607036	0.8987189742949551	79.4345474243164	0.5646423101425171	4.89181661605835	nan	10000.0
monomer-50-nr2-run1_result_943	0	ANEWTRWIGNVMQFCLHLTWVVHFYEMWCKAKWVAQSKQETERRIKTNIE	0.9402934519155874	0.9545329172000736	82.11991882324219	0.5669235587120056	4.924826145172119	nan	10000.0
monomer-50-nr2-run1_result_944	0	NFVIQMNEFQYWQHQMFIHSWFIATMQHFHTMMFEYEIYFAEILYAWETD	0.81095216405947	0.8945744603859908	75.28343200683594	0.5345540642738342	6.420928001403809	nan	10000.0
monomer-50-nr2-run1_result_945	0	TWIIRVSDITNTLFFGWAYMGFFFFAVTVLRFFGYYQRIWLLIEMKNTLN	0.7195053672946261	0.9143870552834824	77.70380401611328	0.5107990503311157	6.293907165527344	nan	10000.0
monomer-50-nr2-run1_result_946	0	MRSYNPQMEIAFTWYQINALHLYMHGGDFIVFAQMMEYTYRLWLQATYEH	0.7168965701156099	0.9210479389363739	66.64405059814453	0.4622994065284729	6.800350666046143	nan	10000.0
monomer-50-nr2-run1_result_947	0	NAHQMMLDLKFWWFTTRYVWQMHMAVVTSITHYIQWFHNWKLWTWLTHQS	0.43578524429853926	0.9655535930111483	80.567138671875	0.5726521611213684	4.758414268493652	nan	10000.0
monomer-50-nr2-run1_result_948	0	DCWQRCYLVAYNSIHAGNFTIFMFLLDRISLIFKNLGLSSRVDEMYISVL	2.0733007556448593	0.626939548519028	59.329490661621094	0.3657030761241913	10.820025444030762	nan	10000.0
monomer-50-nr2-run1_result_949	0	DKWKWQIDQQKHYFVSWVFSYNLKVFVEWLTIFFAVHFFMVMERTEEIMQ	0.4325613034505614	0.9660166040796154	81.43233489990234	0.5755063891410828	4.907816410064697	nan	10000.0
monomer-50-nr2-run1_result_95	0	KFLEKILYAKARDRCQGDLQIKYTSDTLKFWCSDSNNDQHKEIMSMQAKH	0.842250402633311	0.9472902111718482	71.33151245117188	0.5693610906600952	5.886170387268066	nan	10000.0
monomer-50-nr2-run1_result_950	0	SPVQSCCYVVIAWTYAMYAVYGMDENKFAEVVQTLHQAQAIWSMFNSQGE	0.6660544295238404	0.9247341199919578	69.38605499267578	0.47474247217178345	6.946482181549072	nan	10000.0
monomer-50-nr2-run1_result_951	0	QCQIQADYMASILLCITIKMLHQYIKMQLSIMCTITQYSYRMFQDCTDVN	0.5453002697193586	0.948629590440868	83.58198547363281	0.6029248237609863	4.583944320678711	nan	10000.0
monomer-50-nr2-run1_result_952	0	HWCQLADQFGCNTRHFPSLERCLYLLVKCIGYLMPSTGSQRECTHCCNGD	3.7030141004237036	0.4486776731813368	47.08103561401367	0.2919442653656006	13.311203002929688	nan	10000.0
monomer-50-nr2-run1_result_953	0	NDFLTWYFQAQARHPWPKNDEQSYINVQVKFFLEYIHKWCLDQFDWAHHT	1.9931834426163964	0.6161805497921357	73.08328247070312	0.5301614999771118	5.579370498657227	nan	10000.0
monomer-50-nr2-run1_result_954	0	PFIHNDDPPSDLTERMDWDNELKRSNWSASYRHHWIGEQDYWICIFFKNV	2.2497899444133096	0.685804133246267	68.60047912597656	0.47753793001174927	6.393571853637695	nan	10000.0
monomer-50-nr2-run1_result_955	0	EGVGKTMKKMFLFTCADIKNVQGFNIQLCWGIMTAVYGCEWNTWRSQIDS	4.419758022979455	0.321444921149782	49.409706115722656	0.2642887532711029	12.840584754943848	nan	10000.0
monomer-50-nr2-run1_result_956	0	NSITFGCIICFEFVIIIYITTWAHIMKIIYQTMYYISMLNTLLMWLSMVE	0.8598188931651649	0.8828445933836597	79.43639373779297	0.49750012159347534	5.686773300170898	nan	10000.0
monomer-50-nr2-run1_result_957	0	NEIGKFLWQGLFNLTILLYMFDFLVTYIFYNIVYIIEWFCMRTKIQFAQV	0.8009936044099176	0.893467937089558	77.8198013305664	0.5176783800125122	6.783289909362793	nan	10000.0
monomer-50-nr2-run1_result_958	0	IKNCNWHVQVFCTHACDREWHHLLRYMSQRRWISQNTRRCCVDIARQCWE	1.057452632450855	0.8752462225845978	70.57022094726562	0.5911386013031006	4.534285545349121	nan	10000.0
monomer-50-nr2-run1_result_959	0	DDHIQDWAKWAEKFWHGMQILCLTQYISTFLMIMMMSTMDWAQCLVNRLH	0.2598238669801984	0.9871095759316763	82.51084899902344	0.5829956531524658	4.634109973907471	nan	10000.0
monomer-50-nr2-run1_result_96	0	QIIYAMCKFVHFFFGVFAHRYGAEMNDPVYNKMYKWHREWVRFCCVWSAG	1.557229500814089	0.7129852101237631	58.48392105102539	0.3834667205810547	9.1410551071167	nan	10000.0
monomer-50-nr2-run1_result_97	0	STWQAWHACLYLCIRAHFCKWGISQNPGATEWWELAETWLYCRGYCIARM	2.1514732306400997	0.6815726134819671	60.873233795166016	0.4201613664627075	8.455842018127441	nan	10000.0
monomer-50-nr2-run1_result_98	0	QEYIMDMFQMYKVCSAMSPNLMAQEKGQIKEFWQTTHSNSWMVIMFDTIC	7.816204564528922	0.2589414973789214	43.62010192871094	0.2178637534379959	13.81066608428955	nan	10000.0
monomer-50-nr2-run1_result_99	0	QFLVCIEWDNRAVCVGAARLRHGQYIWWLSYWYVKDGCGNIVYMAWSVQV	0.5870762256994793	0.9415936939004755	79.44988250732422	0.6549344062805176	3.7679858207702637	nan	10000.0
monomer-50-nr2-run2_result_0	0	HQFYHHLTSIHVHCSELAMKRKDWQTWRRCDVEFHRVVVEVKTRAMLTIN	0.5836383255799759	0.9409372386726212	81.40946197509766	0.6819238066673279	3.1906888484954834	nan	10000.0
monomer-50-nr2-run2_result_1	0	QIEDVYCCAVRTAHFEWGIPIDDTFIACQGKMRADAVERYSISSCCLCWM	10.582727005097297	0.15312876277287202	41.10097122192383	0.18399082124233246	13.769951820373535	nan	10000.0
monomer-50-nr2-run2_result_10	0	YCCVSDSAHCWGDLWSQCIRHAHKFRLQITCVHSAMWATVVNGEYTVKIF	7.379394349007096	0.20806852201504308	44.41889572143555	0.20749817788600922	14.108819007873535	nan	10000.0
monomer-50-nr2-run2_result_100	0	QDAFYEQFSEAIAQVRELHFQAQSYLNNEALTNYIWHTLMLFTVEVLCKN	0.5156490026745798	0.9528720753939954	75.51431274414062	0.5535600781440735	4.334922790527344	nan	10000.0
monomer-50-nr2-run2_result_101	0	GADEEAWEEHMLSTQKQIMCFLYLSFCLDTYYRMFRISKRQQHEEAVLNF	0.8569315840755085	0.8884606306089411	82.1314468383789	0.598345935344696	4.466080665588379	nan	10000.0
monomer-50-nr2-run2_result_102	0	KRRWEMFVCEVQVMMGSLWSMIQECDADMSHPVLCALAHELWGYLSYWWG	4.270319103799423	0.2641529839595226	72.65597534179688	0.5475159883499146	5.352118968963623	nan	10000.0
monomer-50-nr2-run2_result_103	0	GQQEECRQRGMEVSWHCLHMFRKCKNAGYIPKWYQCRHFGYINCWVSCTP	2.1953624980597497	0.6449728798394619	53.9794921875	0.3747729957103729	10.630575180053711	nan	10000.0
monomer-50-nr2-run2_result_104	0	VECRDAIYQSRIEIKGHFFCCGFKLEANGHAVPCIMPVYQCVLLQKAIMQ	11.390519102552837	0.07170706880350315	51.188785552978516	0.29138699173927307	12.222942352294922	nan	10000.0
monomer-50-nr2-run2_result_105	0	PSPVIFSVINANGHIRIRMMLMSDGRRDGFFQMLFDAAGVVQIAEMVFDH	1.5598252565101909	0.7763322218193324	75.67085266113281	0.5923336744308472	4.965207576751709	nan	10000.0
monomer-50-nr2-run2_result_106	0	TEFVWMMHQLWAYWIWKLCFLCIYYKMFPRPEFWMKLNRENHLFCKWCIG	3.433407683156752	0.4476046043849716	61.885746002197266	0.4128565192222595	9.981062889099121	nan	10000.0
monomer-50-nr2-run2_result_107	0	VISRACWVWATLVIEDMHVRMQRRELDFHDYWWYVSTALQLCVKLSKEGA	2.0390723678009146	0.8002279343561155	81.92755126953125	0.6819112300872803	3.235766887664795	nan	10000.0
monomer-50-nr2-run2_result_108	0	VIHAFHSVLILAHTLFTTALVFHMSLMVQCWVIYGSYMAFHQMFMVWMMN	1.0234783180440958	0.8455664981360752	81.47074890136719	0.537969708442688	5.003623962402344	nan	10000.0
monomer-50-nr2-run2_result_109	0	FDHCMQACNRCFESIKNSEAHIYWMSAEGVYFIDRQMIFFEMRKLCNAMG	2.2946769720272924	0.5900608954458385	59.831748962402344	0.3524281978607178	9.160660743713379	nan	10000.0
monomer-50-nr2-run2_result_11	0	EFEDFIQIMLFAWIFHIVFQGWWLRMYTWWAYKVNFLKVLRATHEWVCEE	1.5935026959151195	0.7266006862565453	75.16720581054688	0.39707300066947937	8.267602920532227	nan	10000.0
monomer-50-nr2-run2_result_110	0	VVRIFMEKLFECFHNTMAFYLSMAVLFMWRSLSMAWEISSWYRMWSRRSG	0.3123288133519756	0.9819330221918109	81.13352966308594	0.5546059012413025	4.934953689575195	nan	10000.0
monomer-50-nr2-run2_result_111	0	LWIQHVRTHIIWGICRQHHWWCYEQRTLSHWPKCVIYLDFWCLFMFIAWG	1.035335195602485	0.8848696088021282	64.46112823486328	0.431646466255188	6.5677876472473145	nan	10000.0
monomer-50-nr2-run2_result_112	0	KEEFDSKFLYLCWHYFSSKYAQTGEWMVQWARVYQFWKEVEKWFDKFEIN	1.808293318130283	0.8512218290387978	70.80734252929688	0.5330760478973389	6.146066188812256	nan	10000.0
monomer-50-nr2-run2_result_113	0	YSYFVGAEIGCLCLQSYLLVRGPGWATWHQVCWELMILYGVNACMMQACQ	7.066776006588742	0.17738375294434244	61.670475006103516	0.41125279664993286	8.400813102722168	nan	10000.0
monomer-50-nr2-run2_result_114	0	SKADRLLQHFIIYDYLYIFYKIIMNVHEQNREVFFKQIMWVWKTIEGMIQ	11.867064310925874	0.10838142404872389	70.83363342285156	0.39210182428359985	11.018760681152344	nan	10000.0
monomer-50-nr2-run2_result_115	0	VITSTIKFMETHAYLWFQSCVFAHMLIAFACISSTTIMNEMNSRQEEAVG	0.7270519064068225	0.9108745708856053	81.91336059570312	0.5485774278640747	5.508255481719971	nan	10000.0
monomer-50-nr2-run2_result_116	0	PKNAVQRHLMQVYINAIIECVRLLIILRLKLDTLIMERYDTLLDECNQLH	0.5101031854212639	0.9547862369569867	84.31546020507812	0.6104861497879028	4.325469493865967	nan	10000.0
monomer-50-nr2-run2_result_117	0	AEADKIQRDHYRWRWCQIHHYLCDFVIFMMLWACGKQVSNAFHRYVRQFN	0.7657350211216589	0.9073546404003896	80.86973571777344	0.5635796785354614	5.008427143096924	nan	10000.0
monomer-50-nr2-run2_result_118	0	DDERIMYYLQQKETGVIVCLHQDMHWAGLLKKFRGSMEEVERYGYQLYVW	1.7877008763887305	0.7280517370974809	57.215755462646484	0.39535653591156006	9.681949615478516	nan	10000.0
monomer-50-nr2-run2_result_119	0	SDRNKMRQAHYYMWQTKQCMHMCASMMIIHALFAFIDEVQMRIQLAAQWT	0.43769437971861125	0.9650159716309016	83.58641815185547	0.5965537428855896	4.160980701446533	nan	10000.0
monomer-50-nr2-run2_result_12	0	DAMLHHWSLITDFMTIMLAWREWIYFYSMHHWYFMVLMLERLAEFQATEV	19.037497234052193	0.03162570614975351	64.08639526367188	0.3956429660320282	7.900768756866455	nan	10000.0
monomer-50-nr2-run2_result_120	0	VWWKVFVLHHWFVTFMTLMTKAWPMPEGLLRQLFEGYWQSLLHCVEIWID	1.379908318141129	0.7862768861872742	72.23945617675781	0.5018094778060913	4.795138359069824	nan	10000.0
monomer-50-nr2-run2_result_121	0	LLMVVQASCADYDSRHGKGNDAHLTKWYCVGFYTWVTAHIHYALELTSRM	1.3533363750607943	0.8103255177401597	61.0011100769043	0.4044606685638428	9.754348754882812	nan	10000.0
monomer-50-nr2-run2_result_122	0	FQKWMCNTMLVMTITCFDIVHKCRLAGKPLSTKDSKLVILHKYFWDIEWY	0.5111787390059624	0.9546454185481146	76.3546142578125	0.646453320980072	4.154056549072266	nan	10000.0
monomer-50-nr2-run2_result_123	0	KHGCTALTQATKEWFFTDRPGFKYPDPYKAGWHYRAHMIGIVILERAHEN	6.226528069409324	0.19682653598829009	46.6397590637207	0.20994757115840912	14.609848022460938	nan	10000.0
monomer-50-nr2-run2_result_124	0	AKEDVDKIHWFTMRIMETTEYKNCYILAPGDCFEWAYRWIIVGYLIFVAH	2.276341000989916	0.5632432652877327	55.460018157958984	0.31237107515335083	11.486849784851074	nan	10000.0
monomer-50-nr2-run2_result_125	0	SILYMYEILMECYWVVRPNQHALPTDYWWELWVQVRATCSVRVSNAQRTM	1.4565878134589585	0.8316526142415124	61.41142654418945	0.39669790863990784	8.901655197143555	nan	10000.0
monomer-50-nr2-run2_result_126	0	WNELSALHEEFHAWKVLQGKLKEAMTWTRQLSQTMQHINHNWSEYRQQIM	0.7078722042910005	0.9188043322449544	81.51140594482422	0.5795174837112427	4.414071559906006	nan	10000.0
monomer-50-nr2-run2_result_127	0	ANACDEARQAIQRQYNEQIMRFRKLTMIIIVKCLLEWHDVWNSYMEHEDA	0.44290317220143266	0.9653140731043127	80.74671936035156	0.5582173466682434	5.589386940002441	nan	10000.0
monomer-50-nr2-run2_result_128	0	DMDELTKEWTTHSHRLQQIKNVLDEIMHKLTLGMLYINDIRQWHNLAWTA	0.7067390184870405	0.9177036531039978	82.8639144897461	0.6232742071151733	4.184906005859375	nan	10000.0
monomer-50-nr2-run2_result_129	0	CKSCFHRTPPVGMTFRVGQHVVYTGVPFTFCGQWKARSCCWCPTSEMCGG	2.47454508838689	0.6437548513120506	52.21353530883789	0.3241269588470459	10.934340476989746	nan	10000.0
monomer-50-nr2-run2_result_13	0	FGITNVYHGYAWTHHILVFIVWAKMPNDFFRFIWLHWTSVFFFWMCSIEG	0.5987123202438044	0.9406759601467928	71.89620971679688	0.5151787996292114	5.557989120483398	nan	10000.0
monomer-50-nr2-run2_result_130	0	DWACYHCFKPQRGQGPSNHADDVCVSQAQLESFKRESPEVWWYKIGQCEV	7.53046256498794	0.3306158781354757	48.33649444580078	0.30577215552330017	12.295205116271973	nan	10000.0
monomer-50-nr2-run2_result_131	0	EARHEAEALQFSAWIETYNTVVFCFKIWWTVWLIEVSLAVGQKMKNVLGN	0.6156794586503731	0.9357000165152711	83.20088195800781	0.5841739177703857	4.8050618171691895	nan	10000.0
monomer-50-nr2-run2_result_132	0	YGARWVHAVTFTAVGGVVMMTFSWEHMFWADGEIYGVTASMDQTKSWKWN	2.882007142805234	0.5148395032454504	49.183902740478516	0.24981769919395447	14.669219017028809	nan	10000.0
monomer-50-nr2-run2_result_133	0	SQYQQHTFCRWVLEDSSRMVQICETVRESMQVNRVFCFDWVVKMCWVFFD	6.062547324850885	0.23836459246859992	52.82004165649414	0.3028832972049713	11.776006698608398	nan	10000.0
monomer-50-nr2-run2_result_134	0	SVISYEDFFELCKKSCLEPDAPEAQYCTWGPFVCTINCTDKPLHMFCAPW	8.874941572302575	0.19294993394845658	45.121971130371094	0.2783397436141968	13.207565307617188	nan	10000.0
monomer-50-nr2-run2_result_135	0	CVNLIYMEMGFKMGYPKICIQLMNRPVAFYQMCLWRNAKGQQKVIWIHPS	14.76566583375868	0.06867789060139365	41.748023986816406	0.23449645936489105	15.726503372192383	nan	10000.0
monomer-50-nr2-run2_result_136	0	NENMDWTISHVFEMLIVCIMMVNVMLFLLLIAQVHVYWVILSYMALRDEI	0.39006812767806237	0.9722510042950447	82.95303344726562	0.5752387046813965	5.145534038543701	nan	10000.0
monomer-50-nr2-run2_result_137	0	EAKQRVTEAINSFLIASTIFQILLQFQMFASVMLHVQRLMCTVASQYYDG	0.5170016401979376	0.9595738025550259	84.55400848388672	0.5877460241317749	4.570041179656982	nan	10000.0
monomer-50-nr2-run2_result_138	0	GKEYNNAYASCKEFFQYMVVENKPWGEPRNCLNHISMCLLHGMAYLLINW	1.5648389901761637	0.7466691012778794	60.61437225341797	0.39270538091659546	8.69279956817627	nan	10000.0
monomer-50-nr2-run2_result_139	0	WIWPKIQYVMFWVRYFISMYLVIHYVWLYLAFASNAIHYMLSYWMSWHWE	1.094780206428416	0.8343206314370453	80.33673858642578	0.5431382656097412	5.079800605773926	nan	10000.0
monomer-50-nr2-run2_result_14	0	EKQLGKWLWIIDIWNGCWMWMTVEIAWFLIWFFCWYYRSFLFMIQRNAQN	1.0613009826155564	0.8379794037671385	78.09765625	0.5221580266952515	6.357914447784424	nan	10000.0
monomer-50-nr2-run2_result_140	0	DSMDQFEQQWEWTRHRADQTMAIHLLNTFYVFAGVLLLWMHTQCWALEMS	0.6005298398067999	0.9406956941359019	80.3741455078125	0.5587408542633057	5.4032816886901855	nan	10000.0
monomer-50-nr2-run2_result_141	0	EAAELVLRWLLAMYDYMRVACNQYVAMFKTWGYNDNWCQWFCSWFMYIHF	0.3773533039424661	0.9734997446782916	75.04143524169922	0.5524619817733765	4.3147711753845215	nan	10000.0
monomer-50-nr2-run2_result_142	0	SAEKVRTCCQYWMPEPYALECAQILNFTVWDHQWFDAAQNVLGKCPVNWE	4.985840841568925	0.34409757167945443	42.13530731201172	0.20582501590251923	14.627609252929688	nan	10000.0
monomer-50-nr2-run2_result_143	0	QSQCHAKYMSQAHSMQDHVAYHYCEMGIQWMQEHECYFLTMLYADWCCNL	13.658678165422167	0.151742593117307	44.88311767578125	0.23840466141700745	15.840009689331055	nan	10000.0
monomer-50-nr2-run2_result_144	0	KNKQIEEFVVFLHFLHDFQIVYLMFLWNTMWVSMWFQEWYMEMSFMCQRA	0.698231395726145	0.9187697413607464	82.40955352783203	0.5716418027877808	4.432077407836914	nan	10000.0
monomer-50-nr2-run2_result_145	0	WVEMPQEWIHKLTLKCILWMASHVEHPNWALECGLWCIKEYWFCVQQCRE	3.813525221702748	0.4444763359163077	63.194454193115234	0.40617531538009644	7.489993572235107	nan	10000.0
monomer-50-nr2-run2_result_146	0	DYKGKAFIYCFVMNVHGHTSGWSRWIDDPSAIQASPRAPGEWTHCVVFKR	0.4926164176980745	0.9557926222341858	67.0128173828125	0.45815426111221313	7.40439510345459	nan	10000.0
monomer-50-nr2-run2_result_147	0	PIQWNNIPMMLLVKLCHEQCSAGNLGWVWEMPYEVWKMILAENAAIRKIL	4.43232046862679	0.4804878384319801	71.94596862792969	0.5274556875228882	5.213313102722168	nan	10000.0
monomer-50-nr2-run2_result_148	0	KIQWPWVSYITTLCASWCMYKGENELTCRHGAPNAYDMICSIFWMIDATP	2.8044962316649937	0.5328438323296008	48.51176071166992	0.2753036618232727	13.188959121704102	nan	10000.0
monomer-50-nr2-run2_result_149	0	FEECIQLFDVMWEFVTWKDRKDPWMTPQVVESKRKVVMFIYSCYCAKQVG	2.069811605910398	0.7408607922344663	67.76264190673828	0.5096817016601562	6.537360668182373	nan	10000.0
monomer-50-nr2-run2_result_15	0	NPTERYFAVHFNWHVTVYALFFWFCCRLAKISWHVFQLWNSVARQIDRTA	0.66070641385285	0.9253770028242956	83.95706939697266	0.588097095489502	4.271913528442383	nan	10000.0
monomer-50-nr2-run2_result_150	0	KGVHFSLAIGGTEIYLVNCQQSRQLNDTAQIYHCKDSNDTYWWMMVKRQM	9.256720766112055	0.11204871569571702	48.0661506652832	0.2541792094707489	12.444320678710938	nan	10000.0
monomer-50-nr2-run2_result_151	0	GFWFMLYIPFFYVRMVELIEFFMVVVSHINTFIWDIEARFAYYVDHVTDD	1.6323553854758264	0.7631720168464013	77.14674377441406	0.5340398550033569	6.746667861938477	nan	10000.0
monomer-50-nr2-run2_result_152	0	NLLEMEKAYWQNDYNVWQNGETSINEWSFYIMYTIHTIHLQCMVIYFRKN	2.51128146179411	0.5209657748183439	62.00160217285156	0.3931412696838379	10.04661750793457	nan	10000.0
monomer-50-nr2-run2_result_153	0	FHQRDAHSIIIQVTVMYHMIYILVQWFQMVFMVQVFLSVYFTNMNLMEMV	0.6623170329325927	0.9251210224568905	75.66361999511719	0.549348771572113	7.010878086090088	nan	10000.0
monomer-50-nr2-run2_result_154	0	NGICFALMPGYEGKCDWEVEEITFSGMMGATFTWPCSMCDRIPVWICRRE	13.286757907705367	0.07373703633148275	39.98942565917969	0.12899968028068542	15.937639236450195	nan	10000.0
monomer-50-nr2-run2_result_155	0	SFQEEQFMTLTVIMEANRYLFKVVNKEMKNIRTHMVMNGKIIAHQQHTEA	0.3598469619805887	0.9761082502298055	84.97241973876953	0.6067371368408203	3.9355993270874023	nan	10000.0
monomer-50-nr2-run2_result_156	0	DDKWAQFCEMTCNKRTGRISFDFISYGMPKWQYDDCSLVCMKCWGKAKNL	3.578558154463087	0.4147276825321741	39.711265563964844	0.19599828124046326	14.159931182861328	nan	10000.0
monomer-50-nr2-run2_result_157	0	AELDRAMEKLHQYAMLADHVRYMMDMVLWVAQVHLKLNRVSQALNDWFLS	1.069776683082161	0.8342457148370727	83.42137908935547	0.5786991119384766	4.324187278747559	nan	10000.0
monomer-50-nr2-run2_result_158	0	NSHHVAEAFCLTLFFTLWFVNCLEVAVNQNCLEVLPYLITMFSKNPLCNK	5.110760225770663	0.19689508898128646	79.56720733642578	0.6271383762359619	4.19413423538208	nan	10000.0
monomer-50-nr2-run2_result_159	0	RLQWWWQWSKHEVMRKEGSYPHNFTVTMIHWTFTFPGLSMGFGVCMCDTL	10.854160559027793	0.07123009049436138	44.667083740234375	0.1749405562877655	17.04790687561035	nan	10000.0
monomer-50-nr2-run2_result_16	0	EPTPSTKRQCKAIREDRGPPNMHTICLCTFLAYPWDQKIWESFTRCMSMS	0.4573577622235679	0.9625210314086413	58.1798210144043	0.3356750011444092	9.923707962036133	nan	10000.0
monomer-50-nr2-run2_result_160	0	RSDIWMYNSELSYNTEYLMQMYRFMSYCVDKGHVYSVEADNGWVRCNLDA	1.5655701381174547	0.7833371744582422	63.40056610107422	0.490858256816864	9.27973461151123	nan	10000.0
monomer-50-nr2-run2_result_161	0	HRQTDKLYYYWVIQKFFYCLIFIILYLNVFLFVHRMKMYCMMMWHKYFWH	0.483740558789931	0.9601098961272793	79.61666870117188	0.5773646831512451	5.373129844665527	nan	10000.0
monomer-50-nr2-run2_result_162	0	TFLKVSIVVHWIHFIASWIMVYCCHMIYFILYTMFIFIQQAWLVCCVFWP	0.48359200468289987	0.9568719780428881	72.39629364013672	0.4826955199241638	7.275298595428467	nan	10000.0
monomer-50-nr2-run2_result_163	0	CERSESIMGNCNVFVIKVCGMSIWTWTVICKQDGIWVEIAKFYVLEELHH	2.4329030481034746	0.8099576076142114	83.93611145019531	0.7154862880706787	3.165860652923584	nan	10000.0
monomer-50-nr2-run2_result_164	0	HKMFVGFGTMEYVWHDDRRCVMHFYHYNWTDQQWEVCTWWCNKQEYMQYV	0.7542054846879512	0.9142819945180236	62.28702926635742	0.421892374753952	9.383576393127441	nan	10000.0
monomer-50-nr2-run2_result_165	0	NHLAIDWVFCLGAVVIILFTHVIWLSMMWIKWNFDYELIYFESHIETCRD	0.7557458499122698	0.9120609879304555	81.04817199707031	0.5346325635910034	5.652770519256592	nan	10000.0
monomer-50-nr2-run2_result_166	0	MNTKGCRQHIMQRHHESILKNIVLVLQELAAVCRITCTQHEHAERQQRSI	0.5356651611003275	0.9711086844977611	82.10975646972656	0.6002933979034424	5.1334404945373535	nan	10000.0
monomer-50-nr2-run2_result_167	0	QWLHDFEKVCYQCRYWRLMSVKPFRSAQEEIQKMYFEWCIQKCDRWHNVM	0.6134228971512631	0.9373693669971286	66.0729751586914	0.46629849076271057	6.64914083480835	nan	10000.0
monomer-50-nr2-run2_result_168	0	DPDPFAAWELEWASMLCQHMETLSLMVEKISMMFQYHTFRRGCWEMWSRH	1.2812042606602145	0.807648488755739	81.15225982666016	0.579422116279602	5.014171600341797	nan	10000.0
monomer-50-nr2-run2_result_169	0	AWRWTRDHCDAVMVILEETCPHTFSDSERSQTNKDMVFCYHQYMLYWHCG	6.995741232650061	0.17919352182957723	52.732452392578125	0.31714802980422974	11.044687271118164	nan	10000.0
monomer-50-nr2-run2_result_17	0	PQIQQALKVAQLVQETIEDTNKMIAKILSIHTEVQSLFYDVQYRMMKQSK	0.5950866558242546	0.9376839943519311	86.45829010009766	0.6571816802024841	3.560340166091919	nan	10000.0
monomer-50-nr2-run2_result_170	0	NMTVGWLVHVRLMAFFAFHLIYSITLLCVTHKLISEMISMFQAYCTQLHT	1.0108765749509672	0.8474047652531163	83.76077270507812	0.5981157422065735	4.510663986206055	nan	10000.0
monomer-50-nr2-run2_result_171	0	RAHTIALCISYWTHKCNVTFMTFWMCMYPQFSNTCKACWWEFEQFCMRMA	1.1756508744277694	0.8285092981717149	56.6696662902832	0.327960342168808	9.491113662719727	nan	10000.0
monomer-50-nr2-run2_result_172	0	DPEHVCIMACGRYKGEVICTMFVKKGDKFKVCPYMNDFDQMQQCLLKEMS	5.601784349860052	0.29949888274677433	63.069950103759766	0.37520748376846313	9.338351249694824	nan	10000.0
monomer-50-nr2-run2_result_173	0	TNHQGSLRIYCLWNCWQWSKASYEYWKGTQYWELWEQVFHMLCKLCWLWV	0.6620141219923057	0.9519375064291136	74.87060546875	0.5631164312362671	4.338593006134033	nan	10000.0
monomer-50-nr2-run2_result_174	0	NNTVWEAQRIEMLNRHFVQFYQISQMIASFYLSWRYAMGMMRQMWAMHDQ	0.884451710293864	0.8784865522614692	80.89256286621094	0.5659786462783813	4.890226364135742	nan	10000.0
monomer-50-nr2-run2_result_175	0	ENNLEVLIGQDRNAICSSQIWIKRYVEIGCAWQPNSRRQAETWIMAWCGK	2.595623301203775	0.61214467048252	55.254638671875	0.4208582639694214	9.499859809875488	nan	10000.0
monomer-50-nr2-run2_result_176	0	RKQEMISRHQNAIVESAKYRLSEMQAESKALMWHNCHVWMHLCAQYWTMM	0.3284298962490752	0.9794419425161712	82.89119720458984	0.5941693782806396	4.050570487976074	nan	10000.0
monomer-50-nr2-run2_result_177	0	IWQHELQYWEKLMLYVHLYLMFVVQVITIILYLGLALFELHYRAFIKMIH	1.8481789061036422	0.6599863360887771	82.67196655273438	0.5807054042816162	4.595839977264404	nan	10000.0
monomer-50-nr2-run2_result_178	0	NQWVPVVCFWNAFAECMDIICYFHKRGKGNFPSGFCQMWKRFQREMERFT	0.8945784344853014	0.8878268206324991	78.58228302001953	0.6577353477478027	4.137352466583252	nan	10000.0
monomer-50-nr2-run2_result_179	0	IDLACGHQLFFHYKHYNAMMYNNSHQALWKQLGGRQYARCLQIMWDNMNG	0.7230620446638855	0.946829645411342	70.94044494628906	0.5612558722496033	5.009962558746338	nan	10000.0
monomer-50-nr2-run2_result_18	0	LLSLDDMIVIMVWHFHAWRSLFEQNSTPKKCEKEWHHHFEFMVNVFIKWY	0.6610189954408073	0.9254050420420536	77.10944366455078	0.619353175163269	3.7279093265533447	nan	10000.0
monomer-50-nr2-run2_result_180	0	VQPFYYEMMQKEWVTFKMQAHRALGKEQWGQMMQYADFFYQAWILARFQH	1.9762694080600782	0.6773977009296841	62.18891143798828	0.4038724899291992	8.315886497497559	nan	10000.0
monomer-50-nr2-run2_result_181	0	DWLRVASQWDVMIKECFMKPPACKAFCFVYIQFVAMRYFQAIDKQCWQES	0.5361229018128576	0.948764820886861	68.49152374267578	0.4831579029560089	6.538632869720459	nan	10000.0
monomer-50-nr2-run2_result_182	0	EEQACADIHATIERSMMWYFTLRHMICVHGHFDGLHNHVDMLFHHHFARL	0.5943363453777137	0.9522179271316418	74.01701354980469	0.5661981105804443	5.4402313232421875	nan	10000.0
monomer-50-nr2-run2_result_183	0	KHAVVRFINAFIQMNYEVLDKCADSKDADKCDTEVGRILETMLDFIAFAK	1.1735222425941558	0.812584268727673	72.27578735351562	0.480252206325531	5.4707536697387695	nan	10000.0
monomer-50-nr2-run2_result_184	0	TEEFENIWQTMKHELMQDYRRYGRRDIAMKDAVNALLYATYFWLKDQWNC	1.293359773723068	0.8738965843861375	69.10237884521484	0.4804386496543884	6.405287265777588	nan	10000.0
monomer-50-nr2-run2_result_185	0	KLLQAWPDLRLIKCFNYGKNILFIYYNIDNPHICYRFSMSGPRKIDWQLV	1.4860572392746683	0.7838941243484443	52.19810104370117	0.3187814950942993	12.46286678314209	nan	10000.0
monomer-50-nr2-run2_result_186	0	FDMDSCQMWLQWGYQYFMYYFHMMFHFVQLMRQAWSMVMMWVRALRFTQS	0.7668701029912943	0.9032794764179873	81.54964447021484	0.595757246017456	4.627798557281494	nan	10000.0
monomer-50-nr2-run2_result_187	0	NSIQPRWYYEWTIFIPYGTYHYSVYEFDNGMTSFHLTNTQGRSQCMIFRL	0.6330470925716785	0.9440838194850332	69.18814849853516	0.5344945192337036	7.283875942230225	nan	10000.0
monomer-50-nr2-run2_result_188	0	TKFVILISWNNKQIYCECFVRDQSCWAYSTLGPSEFMWEPCLELCQRWQV	2.488139843234132	0.5802078597509721	54.627994537353516	0.342392235994339	9.521463394165039	nan	10000.0
monomer-50-nr2-run2_result_189	0	EAHNFAYQCRVKFETTGDQYDIFLDEAEFRVYMDLARDNPGSDWTFECCD	0.4737536491388749	0.9613620692880716	73.65570831298828	0.5628481507301331	5.77648401260376	nan	10000.0
monomer-50-nr2-run2_result_19	0	KRMPWKFMHICWHHFYFFFDPWVTPEMKQTLCYHFCDVVWVMIENTGMIN	0.5708611584941027	0.9493425670879904	67.89208221435547	0.5154527425765991	6.112411022186279	nan	10000.0
monomer-50-nr2-run2_result_190	0	RGWAQQHEVQYDKGIIRIIWIPTEDMGWEVWWYNMSEGLYMNRPEHYYPE	6.39817901070967	0.32420162403920727	56.838958740234375	0.38640886545181274	10.644525527954102	nan	10000.0
monomer-50-nr2-run2_result_191	0	PRMCISKQTMCFRGEIDGLYYYMIFNGCWLKDPDWPVTYMYTMQIHMWKE	1.0348318089336872	0.844792314000486	76.933349609375	0.5328564643859863	5.388387680053711	nan	10000.0
monomer-50-nr2-run2_result_192	0	WDEHVQCLLTKVSYMDSIWDTCWEGTSMSCNQYDYIQIYQDWYDIMMCID	2.225769214823926	0.6803437397174935	56.320343017578125	0.35495278239250183	10.052913665771484	nan	10000.0
monomer-50-nr2-run2_result_193	0	TTNNEICCEEWMALITLCWTGHKRKGMIYDKWWICMDQVWMQHHECHAAG	2.007576765660282	0.6205168544535077	43.80048751831055	0.28480690717697144	14.021097183227539	nan	10000.0
monomer-50-nr2-run2_result_194	0	ELSEAQITQDVHRIMRLLCAVYVSMYNRQARRNAGMEFYSAEEHCRSFDA	0.5966331922390105	0.9413007503595096	68.2582015991211	0.49150848388671875	8.513591766357422	nan	10000.0
monomer-50-nr2-run2_result_195	0	EWYALQKWRLFFDCVDAWFLIRGYSPMGLHQHRLVILHFFKKHDHWQFFQ	1.1874290618957006	0.8256766538642785	64.02347564697266	0.46441078186035156	7.280149936676025	nan	10000.0
monomer-50-nr2-run2_result_196	0	RSVDSVNLRCNDSTDFIFVDLMWYETGVRYMDSYMVARDQFVMVGRWKVA	8.195196130412615	0.18326919238172734	68.94182586669922	0.5343701243400574	7.566288948059082	nan	10000.0
monomer-50-nr2-run2_result_197	0	KIKCPPGCFTFMELYTSFTQEETTLMQVIYCCDRSNKIITTKISPLQTIQ	3.283425932393068	0.4428988897654301	46.135032653808594	0.16866640746593475	15.043828010559082	nan	10000.0
monomer-50-nr2-run2_result_198	0	FTQDSWWLWQWKVHVFQNIMIFFIQFFVDFWRIAELMYCMYMFEIFEQSA	0.8610152379082578	0.8817465964649206	82.59690856933594	0.576669454574585	4.492544174194336	nan	10000.0
monomer-50-nr2-run2_result_199	0	NKTYFSAWCVWSLNMCLHSRVMDRTVPGYNGMHCYCFCWIFILYCFLFMI	1.256189932425479	0.8036198949622276	59.945865631103516	0.3636952340602875	8.93889045715332	nan	10000.0
monomer-50-nr2-run2_result_2	0	SHCHCWRSGLFEDEEFRVMWEDVCCNILEKALMEASVTIFNSKHFVHCMI	10.257093380321162	0.09679497862419083	48.97520065307617	0.3377155363559723	13.538962364196777	nan	10000.0
monomer-50-nr2-run2_result_20	0	QQQAFPTAEQCSMMNNDHACRLEALDWYKFHPEKQILYELWKMAMDQIRG	1.715372921474704	0.7006877391993261	56.77839279174805	0.3264363408088684	11.898573875427246	nan	10000.0
monomer-50-nr2-run2_result_200	0	QHLRKSKEYCVSKMNIWMYTTVYSLLEISVHMTILWCTCKILITISLWEQ	0.5099305488453978	0.9532146479743399	82.63551330566406	0.6077291965484619	4.387472629547119	nan	10000.0
monomer-50-nr2-run2_result_201	0	PEVQTQITLKFNWMHAHQVVQQHWLLSCIYIQIERNTAMTAYRAQEATQT	0.49855982374806496	0.9563275864381287	82.2446517944336	0.5905524492263794	4.569250106811523	nan	10000.0
monomer-50-nr2-run2_result_202	0	KVLRIMVYDQTVCWWVMCESCFQMNCYMGARGWNIEDKLQEASMLHQQCA	10.87594522921878	0.09740219797591354	44.270416259765625	0.27495038509368896	14.4208345413208	nan	10000.0
monomer-50-nr2-run2_result_203	0	VLMFITVCYVEEYKERRDENGNNIGWYSGMCMSVLVVEDDGLIHFQMMWF	5.294135617616282	0.2155128565755268	64.4754638671875	0.30196118354797363	10.162206649780273	nan	10000.0
monomer-50-nr2-run2_result_204	0	LLSVCEREWMEFRYCCAARRLGNFNARCPLPRSMTQKEYIMVCVLFIANT	1.6629971024918764	0.7139544455558338	62.11968231201172	0.4005963206291199	7.609020233154297	nan	10000.0
monomer-50-nr2-run2_result_205	0	PERCDYNMLRNHQRCYYHMHVGNWACTISYIFAMVPETGMVRIHALGMTC	1.6535448078308788	0.7468004123597664	61.17148208618164	0.4032699465751648	8.975763320922852	nan	10000.0
monomer-50-nr2-run2_result_206	0	KHKRDERNMEIMKFIFMHVMTLSVRAFCQIAFEILALQSVMLIINYLQMH	0.5256794592175477	0.9502637360374286	84.56673431396484	0.5917668342590332	4.1672868728637695	nan	10000.0
monomer-50-nr2-run2_result_207	0	SRKDRDTFTTQVSNMFAYVEELHRRLHTWTKMLFQIEAQCRRARHEQKRD	0.9272263610874966	0.873400145592762	82.75588989257812	0.60719895362854	4.133011817932129	nan	10000.0
monomer-50-nr2-run2_result_208	0	VECKLASTQWRMHRLGGHWQYTTCFQCVIQYEAGMWEWCFTCFHWRREDG	14.84445238436503	0.07807106906246518	41.46153259277344	0.1913660168647766	15.058634757995605	nan	10000.0
monomer-50-nr2-run2_result_209	0	NCLWVWDALLWYYEMMMKWFMIHCFSIIMASLDLMRTFEMMYEFYFRSQQ	0.7274566188694817	0.9119202304006889	82.0091781616211	0.5868442058563232	4.516341209411621	nan	10000.0
monomer-50-nr2-run2_result_21	0	VERIIEENFFWFMCCWRVVLHMITVWMIILITWYIMICWRLYIQLTVGSA	0.6393679623006588	0.9301204639215956	81.73478698730469	0.5602033138275146	5.312160015106201	nan	10000.0
monomer-50-nr2-run2_result_210	0	ALHKERLRCQYMFRSSAVRFMGEGGNMLEWFHFQTVAARFCIIRVYDLIA	0.2677556850517567	0.9861809648899695	68.39082336425781	0.455139696598053	6.026226043701172	nan	10000.0
monomer-50-nr2-run2_result_211	0	ERILMNITNEFQWRMTALMVHLVMLYIATFCHIIIFWQVVHFWVNRLTKT	0.5057553487609798	0.9550427815567539	82.34143829345703	0.5681443214416504	4.8529863357543945	nan	10000.0
monomer-50-nr2-run2_result_212	0	SARIDLFLDQQLSVFEFWASVYVQMLMCWAIFLHWFLHIAVTIFMILIVR	1.086924399384451	0.8360664028260797	82.90589141845703	0.5210307240486145	5.157190799713135	nan	10000.0
monomer-50-nr2-run2_result_213	0	QKSPLQIAEMMFSALLDLTRYICEKQLLILRHWTEYIIQKAYENYDTMRH	0.5100485867155203	0.9549972072691326	85.42782592773438	0.5998110771179199	3.945448398590088	nan	10000.0
monomer-50-nr2-run2_result_214	0	GFSSFDQFQMIFLITEYFYFWHVSMMLMSFWLRTRHDMWVIYMYYLLVTH	0.6782374973468641	0.9234849612309154	76.39857482910156	0.5397524833679199	6.019604206085205	nan	10000.0
monomer-50-nr2-run2_result_215	0	TFTICYKLCFTICQGYMNNEPWSEKNKKKSQFLCVEICLVQLNKWAKCNA	1.914255154108346	0.6367848223971354	69.22328186035156	0.5163145065307617	5.862936496734619	nan	10000.0
monomer-50-nr2-run2_result_216	0	QDIKYAYELFEAHLKHWIQTVFVWCQGMWIYCATLCLRQFRRENQKNFKQ	12.37625684987681	0.09666048718679479	58.831153869628906	0.3944469690322876	13.709013938903809	nan	10000.0
monomer-50-nr2-run2_result_217	0	YTEANKMGYYIGMQYALFTIASWFYLLWWLMHSVILSTLQQMHFIYSLFQ	0.7417266859728273	0.9086615454033468	81.0875244140625	0.535415768623352	5.374845504760742	nan	10000.0
monomer-50-nr2-run2_result_218	0	QEGHMCMHLTWAREMTKKPGFCKSYTMTMCITNGELLSISVHSMARRKSC	7.1635387835108295	0.18074180003139953	44.181358337402344	0.17887762188911438	14.811802864074707	nan	10000.0
monomer-50-nr2-run2_result_219	0	QIHGEQFAGGWRYCIQFKTPERTVERFVIMQSNANQILHFRMHGGILWNP	6.410961380853439	0.22062256502321057	44.23310852050781	0.2184208631515503	15.464278221130371	nan	10000.0
monomer-50-nr2-run2_result_22	0	CWWQQVFPDWVILNWCLYHWDEQAPLYKKRCTCLTKIYWGSATFSYKFEC	9.609572882940999	0.11166845978163574	46.8516960144043	0.28461891412734985	12.501197814941406	nan	10000.0
monomer-50-nr2-run2_result_220	0	TSDEQCRKRFNIPEVHLTDSENEQHKWAISQLWMAFTRWACEKALFEDKH	1.8408173298610262	0.6776511150281739	66.38798522949219	0.460639625787735	8.220191955566406	nan	10000.0
monomer-50-nr2-run2_result_221	0	MVALHLINDMHHCDRVFSMIDTTGVESTERDELENSCFEHLKGNAEAFEE	1.0494061017115344	0.8452258323803048	72.0666732788086	0.4979533553123474	5.480278015136719	nan	10000.0
monomer-50-nr2-run2_result_222	0	VLYQSEAWDLQTGKCFLVCWWYDMERGSWMFMVNILIQPSVSCVESYKQQ	1.3020030652187178	0.7817632542489141	66.20523071289062	0.45956677198410034	8.99007797241211	nan	10000.0
monomer-50-nr2-run2_result_223	0	TCHFRLNDYQYEACCYMLTMIHNVNNPGEPTTDEHHCAMFCHWYWSHYVC	0.6164209798135356	0.9571230460272787	67.68866729736328	0.5002968311309814	6.814433574676514	nan	10000.0
monomer-50-nr2-run2_result_224	0	RMVCQQGKKMFVTAKDAFLEMQGDYRFEMNLFHIWKLFTWMCSPEHLNND	1.2182078625868749	0.8230966876784759	64.02267456054688	0.4182794690132141	7.959296703338623	nan	10000.0
monomer-50-nr2-run2_result_225	0	DEARFRHTCMIYVSFQLWQTDMAMLQHQLRAIYSILNTIFKLSVYHQKWK	0.8477082889338186	0.8923919215143843	82.87332916259766	0.598321795463562	4.030240535736084	nan	10000.0
monomer-50-nr2-run2_result_226	0	LCHAEWSVNIVSFQGCDSYLIVVRFGYQQKDSDNECVPKWATRVWHRDVR	2.6684901499847897	0.5342747194425511	59.5142822265625	0.30898603796958923	10.45138931274414	nan	10000.0
monomer-50-nr2-run2_result_227	0	HCHVYVSMKYYCEWSECVIEFDWYFKRATVEYRIQVMFYKFPEGRFIKVQ	4.134282020669464	0.37847488356448006	48.41889572143555	0.23749980330467224	13.7578125	nan	10000.0
monomer-50-nr2-run2_result_228	0	PRELIAHNMECWHAEQQWFSEQGEPVIPGLSREWWQLHLWQHALHFIILN	4.141806599092746	0.35525656168885006	61.5321159362793	0.3561633825302124	9.702427864074707	nan	10000.0
monomer-50-nr2-run2_result_229	0	MGLQIQRFYSETDGSECMLWGWPSRLRSLWTFDIVCFYPDISQFTWIRAL	1.7213345471440231	0.7267252391333971	63.7164421081543	0.4739128351211548	8.79741096496582	nan	10000.0
monomer-50-nr2-run2_result_23	0	TLREGIERWNFYAHWFEITWGISYFLVWSHTMQIAFSVMIRMEAVIDLIT	0.43090839807096837	0.965857105850005	81.35935974121094	0.5765624046325684	4.4631476402282715	nan	10000.0
monomer-50-nr2-run2_result_230	0	ICYHLYWQMAYMMWTHPEIQSPAFMECFEIFYVYCLEIAAQEWINVEKNL	0.745426585227694	0.9090244709508921	79.40573120117188	0.5913286209106445	4.101102352142334	nan	10000.0
monomer-50-nr2-run2_result_231	0	GVPFNMCINMIPMSGQDRWYVQIAFSAPNNPCHEPDDQTIAVFCITVASQ	0.8628949207465778	0.9181160823605089	69.88745880126953	0.48112019896507263	7.070529460906982	nan	10000.0
monomer-50-nr2-run2_result_232	0	KWKTVSCQSSCCWGGGCIYLIQCYVCIHGEDNDCVCGWLEERIEAKRDEC	12.781007895720395	0.08962271350208911	42.508636474609375	0.22867876291275024	14.062421798706055	nan	10000.0
monomer-50-nr2-run2_result_233	0	TSDIKVEVCYWKDPQANSCRVEVHVRGHWLKYDVPMCPYPEKFCSVYVMP	0.5944844588298507	0.9413430859200197	69.0144271850586	0.4968690872192383	7.10452127456665	nan	10000.0
monomer-50-nr2-run2_result_234	0	QAVKHQHVRMMAGNGVCWFHCTWWTVMTSDSQGSYMYHYDQWHMMGTQII	4.947281802031311	0.24562671097425823	41.83197021484375	0.14277803897857666	16.2071590423584	nan	10000.0
monomer-50-nr2-run2_result_235	0	FEEHCFQQLMRVWQSPDGPIDLCKHRVINQHWYFKAHVTDGKIMMYAETN	2.561539638799599	0.5201686201476345	48.086910247802734	0.25483375787734985	13.353278160095215	nan	10000.0
monomer-50-nr2-run2_result_236	0	RSMERQLHTMMMQFMLVTLCCMRLVYIVSKVHYLCQQQWLEMSIQVNAHM	0.2770099487772117	0.9857172207934931	84.22335815429688	0.6292678117752075	3.902045249938965	nan	10000.0
monomer-50-nr2-run2_result_237	0	MFEYETDLRENGAYTFHIMVYNDRTRMMQIQMKNVGNRTMSTMQGFADMN	3.8854731285430977	0.4207773733105201	48.456241607666016	0.21580760180950165	13.474969863891602	nan	10000.0
monomer-50-nr2-run2_result_238	0	LLKTSYYLFNLIMLFVFTFIPWTYPLREAYRVHRVTVYWMWEFYKVYQID	2.072524028091851	0.7176619178538945	54.22652053833008	0.3201330900192261	10.930810928344727	nan	10000.0
monomer-50-nr2-run2_result_239	0	AKNEQLRSIQMMMGRHLYDMIWTNMIYWLLMMHAVHNWHSMMHQANNYKN	0.3246075230833853	0.9799610666468824	82.62761688232422	0.5882790088653564	4.386414051055908	nan	10000.0
monomer-50-nr2-run2_result_24	0	TTPQRWCISFVNTWESVQKKQHRGPWSYDKTVIGDTICREKWGNYQFDER	2.548030794007145	0.5559292153495063	43.34474182128906	0.20334623754024506	15.397191047668457	nan	10000.0
monomer-50-nr2-run2_result_240	0	NYIAASVVCQQFKHRAFWNYYHAHRRLSTYADFGEFLKWIDHYCHRHTFE	1.0235299504332998	0.8744261830308989	61.238929748535156	0.40844476222991943	8.457415580749512	nan	10000.0
monomer-50-nr2-run2_result_241	0	EPEGKYWELWDFQQGMYYIWMEMESATGICWAQWTWEAELGTWNVCAWCK	2.447844280809609	0.689889383302405	65.6282730102539	0.45977291464805603	7.466775894165039	nan	10000.0
monomer-50-nr2-run2_result_242	0	SRWVDKVECLTTYIQLHPLQPVLALSDVIILNYISDLANYMRTCMTAMGT	1.2682187495487451	0.8869298262627393	81.44686889648438	0.6853185892105103	4.315234661102295	nan	10000.0
monomer-50-nr2-run2_result_243	0	IRFSTFYNMCQRQFVYVSFMMHICWVGWLTMGMSRSRFEEMMIWMFYRMD	1.3231623238093273	0.8684458781971836	57.63713073730469	0.37362128496170044	9.873493194580078	nan	10000.0
monomer-50-nr2-run2_result_244	0	IANGREAIWKNWRQSHACHVFWLGFYAGEWRNEEDWLEFNAREGVNMQWP	8.27406879638807	0.13341091223163856	52.90665054321289	0.381194531917572	12.197434425354004	nan	10000.0
monomer-50-nr2-run2_result_245	0	LIHFSEWMGKWHQFFMCMVASYIAIHKGYMPMDQYLYTCFWWMAFHWDNP	1.5558656329759009	0.8286719225280673	64.47734069824219	0.4556531310081482	7.623260021209717	nan	10000.0
monomer-50-nr2-run2_result_246	0	PCCGAFLLMQCTWIWAIDDDNEYHKKQYCKIFFCVKCESGPACFVVSWLV	1.642026819442044	0.6949364579654973	51.52802658081055	0.2418023645877838	13.492348670959473	nan	10000.0
monomer-50-nr2-run2_result_247	0	YDPKRFIRILTRMLYEWFYRMWFWIDYAMEIMMYLHMLMVFWHGFFHYSY	1.7723063551543052	0.7149541875145475	75.6950454711914	0.4861777126789093	7.515576362609863	nan	10000.0
monomer-50-nr2-run2_result_248	0	SPENNFIANQHKQYKEYENNKNMWMWHFKMLQIWHIFAMICMKQAIHFIR	0.3917998818549825	0.9714088642487421	83.34893798828125	0.5829147100448608	4.200562477111816	nan	10000.0
monomer-50-nr2-run2_result_249	0	RCERFRASIKKNSCRDAYVMCYVELKDWKPSWRAKEMKNQRETCKFIKHL	4.469189178029332	0.30283163658645607	43.132965087890625	0.1946360468864441	17.002653121948242	nan	10000.0
monomer-50-nr2-run2_result_25	0	QLQQITCWRTLSVGEWICIECVITNNSLIYYHVWVVKDNMVFRIFCQMLI	2.3391628098561563	0.7178611665946266	61.62224197387695	0.39123818278312683	8.531031608581543	nan	10000.0
monomer-50-nr2-run2_result_250	0	GADTSKFYHFIWSCDFMMHQHGEPQMYAMGHVMLNNIIRWVEAAWSDYQG	1.8104997369846876	0.6617909693671558	63.75330352783203	0.4268113076686859	8.46286392211914	nan	10000.0
monomer-50-nr2-run2_result_251	0	IAAVMCTIFLYYFVSIFVEWSSKFFYCLNIQFRMFWLYEWMIMDRTRQDR	0.4044644829511432	0.9692169428994021	80.05310821533203	0.5293511152267456	5.176529884338379	nan	10000.0
monomer-50-nr2-run2_result_252	0	QDFKSGMAWEWHFDKRCHEPNDKLLCKPVLSIRIWFNGNLGMQMDFEYDS	2.724224990857872	0.6597627718012204	72.08406066894531	0.5362574458122253	7.227140426635742	nan	10000.0
monomer-50-nr2-run2_result_253	0	CIGTCTQFMKAKNHDRKTIDQMDLEVCVKLCGKHCKEWCTRFYYKKTHEN	2.2784984959205263	0.6486964145281685	56.063724517822266	0.3925851285457611	9.463030815124512	nan	10000.0
monomer-50-nr2-run2_result_254	0	SNDQMENERQKRKIEKYMTDILLVWFDNMKQWTRNAEKHHQRQVLAAEIL	0.4851640715092925	0.956980885065811	82.29663848876953	0.5781325101852417	4.384713649749756	nan	10000.0
monomer-50-nr2-run2_result_255	0	DKKHQRWQDYKLIYDVIMLEMEIWMCQWFMKLLNLAVSMLLHCVCQALMY	0.2576035824138425	0.9873120239851851	84.37256622314453	0.6078681945800781	3.978600025177002	nan	10000.0
monomer-50-nr2-run2_result_256	0	GSYNVAKRYMHEMFMQELASWMDNSGHPAHDVPSHVENIWHELWDRLECN	0.6719253384860125	0.9267132784400809	71.97711181640625	0.5329709053039551	5.911627292633057	nan	10000.0
monomer-50-nr2-run2_result_257	0	PKKQRELELIFTQTKCTSWMYWLSDVYPGFAYDISFRRLMEQWCWALQKC	7.979445672710907	0.16074658754248625	56.180335998535156	0.35225212574005127	10.52031421661377	nan	10000.0
monomer-50-nr2-run2_result_258	0	GCNIEWRMSVMMENEGRGLFIYEVRICWGDEWRWIKFVMCKMGDSWAILR	2.0063959980955626	0.7238305284245922	66.51338958740234	0.4134930968284607	7.618565559387207	nan	10000.0
monomer-50-nr2-run2_result_259	0	PSWETNLMYIYLLVMGVNVKRMDKMLWQQYFTLWYLMILAEAHYRLFAQH	1.9170010465752854	0.7139726777358172	63.834861755371094	0.39867591857910156	9.706315994262695	nan	10000.0
monomer-50-nr2-run2_result_26	0	PEFYGRCENLWHMIMKVTINLIAIIMLHQVQQNQQKMWGILLHELQTNHN	0.5058515990239996	0.9549238502891524	80.48980712890625	0.5875325202941895	5.376925945281982	nan	10000.0
monomer-50-nr2-run2_result_260	0	ISVWKESATRLIQHANMLVERARMRHQVAILHVIWLEHTIKDARFHIEQT	0.6210215024658009	0.935024916908814	83.53085327148438	0.5969570875167847	4.125356197357178	nan	10000.0
monomer-50-nr2-run2_result_261	0	PMINDTAHNWHQASRYLLDCGADEREKWFLYEMDRIVTVMTQAVHMHEET	5.941896408389405	0.18967506232819445	72.23921203613281	0.4877522587776184	6.936089038848877	nan	10000.0
monomer-50-nr2-run2_result_262	0	SLWTRIMAVISCCFNDGDQWGWNITQFTIDFGTISCKMSTPEGNTARYDC	0.547612670625944	0.9466148309169546	68.23666381835938	0.4361204504966736	5.826642036437988	nan	10000.0
monomer-50-nr2-run2_result_263	0	IAWHRIMTALIDVVEWAVTWMECMAAVESRSGSDNVKAMDRCRAMGERFN	1.0706411467597765	0.8231187148502483	71.33002471923828	0.49344688653945923	6.377867698669434	nan	10000.0
monomer-50-nr2-run2_result_264	0	NAMEWHHCDHLERLWLRRRISDTQCRWHFSKIGFSENLVAFMSFKQQFDM	3.1528472769704146	0.4374258440000131	50.288780212402344	0.263437956571579	13.347468376159668	nan	10000.0
monomer-50-nr2-run2_result_265	0	RLKTPVELICRQTTNNWKEHKQEMKLLYNHEMNKNAVTGVYWGCFKNGFK	4.113951951188893	0.2960537127012467	45.65360641479492	0.2649686634540558	14.180957794189453	nan	10000.0
monomer-50-nr2-run2_result_266	0	SDINDHANMMYCIWWHKSLQFLQSMITFIEESIMLWHKFRNFTDKMKSNT	0.5340700138683792	0.9491133574254276	84.3272933959961	0.6200965642929077	4.086733818054199	nan	10000.0
monomer-50-nr2-run2_result_267	0	WRCWEDMEHAVRVFEVCFQHWVGTYLNTHVETPVRLLICWTYVKNSMSRC	1.4656963075526213	0.840147051314975	67.90888977050781	0.5281981825828552	6.261429786682129	nan	10000.0
monomer-50-nr2-run2_result_268	0	PSCKITGDKRTGVFNFQWKYEGKVQYEPSKQCWAACRYNKLPMVNEYTDH	10.972040210701884	0.15726254513258614	48.30684280395508	0.25116947293281555	12.574657440185547	nan	10000.0
monomer-50-nr2-run2_result_269	0	TEEIANSDQRQRTAVYSWSRMVLYSTSLMLYFLWSICCFVSVFYSAINST	0.40455542969880814	0.9695262034519516	78.99620819091797	0.5182708501815796	6.371860504150391	nan	10000.0
monomer-50-nr2-run2_result_27	0	ENARTQFFTYIGTWILVYEPREYHNELKEAFYGVCRAYPKRRQTCRHFWD	1.4419402864145987	0.752696863744026	62.67410659790039	0.41674959659576416	7.5578227043151855	nan	10000.0
monomer-50-nr2-run2_result_270	0	ETVTKQIVNTCLMSIEFKRLKQWMQHPHLSPSMKVGGIIFYWASMEALEI	5.221944179395634	0.3934086707138232	50.354740142822266	0.321978360414505	13.235831260681152	nan	10000.0
monomer-50-nr2-run2_result_271	0	RHRAYCNNPCFHQAWTVCWEYMLQYGMARAQNSFVIQLQCIETYYKDCES	4.548299643613008	0.27673091142562994	56.02581024169922	0.34129297733306885	10.187419891357422	nan	10000.0
monomer-50-nr2-run2_result_272	0	WADPPDAVKMYCLPLESQHAFWQCAQRWQRWSYFIHYDYSSGWNCMLLFH	5.7434015491352435	0.3621098264917788	49.03264236450195	0.26288750767707825	12.202970504760742	nan	10000.0
monomer-50-nr2-run2_result_273	0	AEEGQVIKRHWQKLLYYFMAFHREAQSANRTHAWQIFVTLCVEVNYAAWW	0.7868454679243043	0.9036873643069258	69.55960083007812	0.5113584995269775	6.027157306671143	nan	10000.0
monomer-50-nr2-run2_result_274	0	DFCDTHKRCKLAIITHNKMIQTQLNQMVLTRKYANLWYMVKQLLKDRETI	16.334156654041593	0.04234869607732209	56.88063049316406	0.319644033908844	11.85151481628418	nan	10000.0
monomer-50-nr2-run2_result_275	0	YLCMIHLERDEHVWEVWIWCDFQSLRLLQKWQKLYTDPTCKGYYRYNPAI	3.513067896265474	0.48026286886482433	48.433631896972656	0.27159351110458374	12.13669204711914	nan	10000.0
monomer-50-nr2-run2_result_276	0	SGKTQEKIQFFHTMAIYHWKLVHIIWRLPQDQCELKWILMRFRAAWCFIR	1.14247037925064	0.8483077027312924	74.38926696777344	0.5612301826477051	4.766435146331787	nan	10000.0
monomer-50-nr2-run2_result_277	0	AILIEVLAKLHKFWLIIVRMCEWFIIFIFWWQHRFVYIFNVLQYMANNKT	0.8086313869062387	0.8980311714279899	83.046630859375	0.5626692175865173	4.790491580963135	nan	10000.0
monomer-50-nr2-run2_result_278	0	PLDFVNMCYWYAYRFWYVFWYHVMIFFLHHLFLYMQSSWRFKATKHAQRF	0.7279944435022792	0.9118741321201292	79.30636596679688	0.5356508493423462	5.315181255340576	nan	10000.0
monomer-50-nr2-run2_result_279	0	GVGEWNLSIVVETNDSNRHSLVLIFDSCKGHPGYPDGHRWRHRVPNFQAL	7.498816725289707	0.16517768017428164	44.770328521728516	0.16856718063354492	16.02288818359375	nan	10000.0
monomer-50-nr2-run2_result_28	0	EGFSRFHEAMRHGLNIDCVLECNETFGLITQYCDWIMPSGRKQWWVQIAS	10.278347870896921	0.07785330959276825	42.78077697753906	0.22932176291942596	15.339676856994629	nan	10000.0
monomer-50-nr2-run2_result_280	0	TSVMQRHIHQYLRFCRQNCCHCGNLSFPWCKCHHKRYRFNWNEGNAVHEW	1.9911582287076177	0.7239767902636771	53.71549606323242	0.3437240719795227	11.562987327575684	nan	10000.0
monomer-50-nr2-run2_result_281	0	LSSHYIWNQFWHSWKQYWIMTHSLDDMRACYELACNANFFICNLWEQMFC	8.292922387695732	0.15956702491568467	69.9832763671875	0.4080354571342468	7.414006233215332	nan	10000.0
monomer-50-nr2-run2_result_282	0	PIQRAEVRRRKEECWNTMQHGEVLPQCSSMSAGQRIVVCSYCAHKHQQRQ	6.121312949858955	0.252952178791448	52.67101287841797	0.3230733871459961	11.697561264038086	nan	10000.0
monomer-50-nr2-run2_result_283	0	ADGFHEPCRVRYLGLSTFTWNGRILHMVLWEHVCKDPWFACSGAGFCYEF	9.487611073012951	0.2162513706704989	56.018280029296875	0.349906325340271	12.334940910339355	nan	10000.0
monomer-50-nr2-run2_result_284	0	NHICQYFVRTYGWDKWHAMQAEFPHLPWIETPGQRCWTNMSEAVYEFMWN	3.76691375398009	0.544833867452562	57.66642379760742	0.4344404339790344	9.20948600769043	nan	10000.0
monomer-50-nr2-run2_result_285	0	FIYRYIIICYKFGMAFQLFIWRNSNNSAHAMLVNANFWLWCLWKVHFVIT	1.6541986813960299	0.7030687875743475	77.48396301269531	0.6213167905807495	3.3522746562957764	nan	10000.0
monomer-50-nr2-run2_result_286	0	KHDRFEAEFFKVLWTYWCFLISWVEYLNMWITAVARAWQYVILKDNSQRS	1.174993891004573	0.8111703415338064	81.49791717529297	0.5523979663848877	4.852457523345947	nan	10000.0
monomer-50-nr2-run2_result_287	0	FHWYIWFFLDYTVCHMSWANVFPFPLCRDACLYLCWAHMMLRDNYYRQEL	2.377027786214523	0.5417711523098232	51.39726257324219	0.327572226524353	11.67019271850586	nan	10000.0
monomer-50-nr2-run2_result_288	0	GFYMHDLCCDFMHNMMDIMCWLVRTKNPSQWSVNMAEECYMYACFCCWTK	1.8235790474728824	0.6889588631687573	57.648616790771484	0.40875914692878723	9.016828536987305	nan	10000.0
monomer-50-nr2-run2_result_289	0	LRDVDKCLQVIQQIWVEIDNCTCPDHMVMMVANCCAWLWYQCQVQTGVYT	5.433992456049072	0.21314811489341604	75.69615173339844	0.5478798151016235	5.908659934997559	nan	10000.0
monomer-50-nr2-run2_result_29	0	EIAIRKFAHECKEVYKLAKFMLQISFEWHEMASTYMHAHQNDEMRAEMES	0.5219194933827042	0.9514661806842671	81.23957061767578	0.562842071056366	5.079129695892334	nan	10000.0
monomer-50-nr2-run2_result_290	0	KQQDDMFYFQTIIWELTWQVISATDFQQIVLRWVTIAGWWERTYDWFQSS	1.2728781246349743	0.7836836527568355	56.97179412841797	0.3462948799133301	11.289544105529785	nan	10000.0
monomer-50-nr2-run2_result_291	0	IQWVYQLCRRACPQSDGQTQIQIWFAGLTWQIYWIRDHEGGGRWHCMIKL	0.5949941641389305	0.9384724778752811	60.97469711303711	0.40545475482940674	8.55569839477539	nan	10000.0
monomer-50-nr2-run2_result_292	0	SVLEDWQWSLQLKEYANYVAQNCYQAYVLVNHMWRQSHLNTQRRSNRERI	0.6690270477191583	0.924584769336262	80.81732177734375	0.5888270735740662	4.616620063781738	nan	10000.0
monomer-50-nr2-run2_result_293	0	EVDEWGAMCSSCARKMEINIEAFKDPMDCIYACMTFAARRMVELAAKFRN	1.6759300357126794	0.7679939448401659	61.204532623291016	0.43337392807006836	9.892823219299316	nan	10000.0
monomer-50-nr2-run2_result_294	0	RKEQHCSWTKELERGQDFHVQVEVEPWIWSWSITNHGPFIYVTMCHQEYP	5.358707270812699	0.24605654063992016	61.49395751953125	0.40560710430145264	8.440690994262695	nan	10000.0
monomer-50-nr2-run2_result_295	0	FSHTVMHREFTKLWHQYYLAIQNYYYHMYSLHMFHWLMLGIWFMEFVMIE	0.9037847229744886	0.9541020749530108	79.84942626953125	0.5594701170921326	5.01033353805542	nan	10000.0
monomer-50-nr2-run2_result_296	0	NLKSLEAMCQKQAKQHCAEGLMQNDWYKEWMFWCVQHTSSNENYQRCYES	1.1582312343610652	0.8602686610683642	58.17549133300781	0.3829561769962311	8.922601699829102	nan	10000.0
monomer-50-nr2-run2_result_297	0	DSFMNEAWCMCHQFITHIDVVGIPYRQMNDRVAKSVHHCWEFSLVWRIIF	6.179571939340639	0.2575013470576187	46.38666534423828	0.2150518298149109	14.142264366149902	nan	10000.0
monomer-50-nr2-run2_result_298	0	DRNIQLYEYTCLCPGGMQTQWWAFKANENIHMEDIDIKDGCRNKTLSTYR	1.5466143056160109	0.7589873651359039	60.82791519165039	0.3889503479003906	8.329773902893066	nan	10000.0
monomer-50-nr2-run2_result_299	0	ETRKCMKYAQWVYAQRVMYFADFGIPPEMDTEKNNMFDTQYSEQEQAFCT	0.876955019576274	0.8738545815152893	66.22183990478516	0.46941131353378296	7.266185283660889	nan	10000.0
monomer-50-nr2-run2_result_3	0	AFQAPSMQECTEMYDEKNKCVRVGDCWTLICHMSGYAWIYRLGRLTDEQC	0.8231119631306867	0.9003100542560403	66.5322265625	0.47604039311408997	6.934262275695801	nan	10000.0
monomer-50-nr2-run2_result_30	0	GWSEETFKEVMNRHQANIRSMTVACMAHQALSITTMLVQTSIMVTLHAQC	0.6177399802580693	0.9348193596292895	84.05640411376953	0.597342312335968	4.570501327514648	nan	10000.0
monomer-50-nr2-run2_result_300	0	VCPEIRGQNMTEVRMLELVFYFNGRPYHITITGCFYNGHCRYVWIKMIHI	1.642945171987309	0.760007290596877	69.83527374267578	0.5208019614219666	7.259972095489502	nan	10000.0
monomer-50-nr2-run2_result_301	0	AFNNFIMDQVDDFATVCASLSDHRRCHELFLVWKFNLGHIWMKQQNNLMT	0.6609870118328706	0.9242578498079369	74.275146484375	0.5130901336669922	5.123411178588867	nan	10000.0
monomer-50-nr2-run2_result_302	0	SPEAIVVGAHAIMTKVFAVHETMKMINWLAGYPMPKHWHRWVYAIYWYFM	5.411150890456433	0.18263724746382498	54.72883987426758	0.2724977135658264	12.180134773254395	nan	10000.0
monomer-50-nr2-run2_result_303	0	IVFDYSAFLIDWLKCCVSLQGNDLEPVNLWQWQICEIYLAEKLLEYWSKN	0.7867114080699605	0.9012473631627214	64.30245971679688	0.4368807077407837	8.199411392211914	nan	10000.0
monomer-50-nr2-run2_result_304	0	QHANEKDRCKQVHILVEEIITQRLVMKWMSETMMVWCRINMRQAFLNMKK	0.5603251339821745	0.944327131724931	82.29281616210938	0.6054450869560242	4.361839294433594	nan	10000.0
monomer-50-nr2-run2_result_305	0	ERSADCLGIFRMPTDQADQEMMNWMNYCRVQNVRMEGSIQQDGVRILWCC	1.9650355961920767	0.8054910547667851	60.883216857910156	0.3967628479003906	8.71030330657959	nan	10000.0
monomer-50-nr2-run2_result_306	0	QCRICLYWAKIVWQMMYTTIMFCFMVLWLMMCVYFGSKFIRMLYNAFRNV	1.5507593978393066	0.8155296794458975	81.6780776977539	0.5277608633041382	5.415234565734863	nan	10000.0
monomer-50-nr2-run2_result_307	0	TMMIDIVIGQCVHKHPRHQTIYKEFNKLGRSPTKRFLGDCMKDMNNGACK	1.36492717840896	0.811317538677375	75.7927017211914	0.5972318053245544	3.943789005279541	nan	10000.0
monomer-50-nr2-run2_result_308	0	VNALQKKFIEDFMFNWKRFWIFSELMHHATAKMMVIMMHQAIEKAQAEQT	0.39131260159141723	0.9718182927668002	82.88827514648438	0.5666489601135254	4.675233364105225	nan	10000.0
monomer-50-nr2-run2_result_309	0	KYYQQIVMKWMVEVMFWTGTYWQQWQKSMIIIEMHHQTMYIQATQRKATQ	13.694269396163898	0.06641617398968915	66.10050201416016	0.4527406394481659	13.260893821716309	nan	10000.0
monomer-50-nr2-run2_result_31	0	SMYYDCTEMNAREYYAFYVVACALMNTVQMRTFSDTQCIRFATEMCPGLM	1.0311307896870407	0.8417349753574878	57.37794494628906	0.37936413288116455	9.33402156829834	nan	10000.0
monomer-50-nr2-run2_result_310	0	INAYEMGLFIYHHMYLFAAGIMTSMYTSIQNAMYMLEWMCKDKERTESRH	0.7509330427811437	0.9105903437443561	82.44149780273438	0.575698971748352	4.721285820007324	nan	10000.0
monomer-50-nr2-run2_result_311	0	TVDCTGHMKFIVRVSDNGIIYQCVQVKLSVYKEGTEIHIWWLYCFPITAM	1.595814454411377	0.7642602877862441	76.97798156738281	0.5187676548957825	5.799380302429199	nan	10000.0
monomer-50-nr2-run2_result_312	0	FSRKEIKKQCAKMMKKLRLCFHTNHQHGYVIWQSMSVEEIMCIRYCRQMH	4.904861851864405	0.2864961737881428	52.2733268737793	0.33159908652305603	10.942991256713867	nan	10000.0
monomer-50-nr2-run2_result_313	0	LATQIQYSVKWFADHLIYGSIYVLWILVYVIMWNWFFRIMFIFYPLMTMM	1.0587956455081433	0.8375815865347482	74.06179809570312	0.4142588973045349	8.485892295837402	nan	10000.0
monomer-50-nr2-run2_result_314	0	RTTFWSACHTPQMQTKCMIAVAKMDWWWVSMSGPKDFYCCFLWVMQRLQN	9.540962652646739	0.14084958428870617	52.128562927246094	0.3173758387565613	11.274494171142578	nan	10000.0
monomer-50-nr2-run2_result_315	0	FSDITHMWQEMHYKMEQRMTTHMILMFLQFKTTIVFVLIVTQMTASIHTQ	0.6987483276260181	0.9208759732289262	81.90451049804688	0.5913254618644714	4.8465046882629395	nan	10000.0
monomer-50-nr2-run2_result_316	0	DIAVTRYRVAEAYMAIFLEEFEEVKTSDSETQLRVKHHEFVAWWVYFCIY	0.8067941580646912	0.8942608709017204	73.56068420410156	0.5338457822799683	4.672541618347168	nan	10000.0
monomer-50-nr2-run2_result_317	0	SEDAIVHGIVEEYLAMALFFKLWLDCQFDCDEDEMIEVWRYWWEVSLFLF	3.473405748635532	0.3503682810823957	65.02497100830078	0.42116284370422363	7.836865425109863	nan	10000.0
monomer-50-nr2-run2_result_318	0	QIDAMVTIPWCLHWFCLYFMHIYNDNRMPVEYKYAYCENRQCVLIHVTDM	4.3133643775177894	0.3417320563250539	43.90226745605469	0.23265144228935242	14.050832748413086	nan	10000.0
monomer-50-nr2-run2_result_319	0	RLRDIVRESMQWMHQFLCSYLFWVWHFFQYYMFLYHLKCFLSVWAVYCNI	0.5742012863550637	0.9403676722188159	83.28960418701172	0.5846037864685059	4.1100263595581055	nan	10000.0
monomer-50-nr2-run2_result_32	0	KWHCNLHVFGWYLFNFIYWNMPNPVIQQQTSCIWKCAVVWCESMCALEAG	0.8395193380199831	0.899758077117205	62.32391357421875	0.43279147148132324	7.822685241699219	nan	10000.0
monomer-50-nr2-run2_result_320	0	FQDEKELIRIAVRMQQEMLLTIQKHQIWGLYMQVTLRAWIFHQRQCSELN	0.498507595423995	0.9571285059095007	80.49002838134766	0.5628901720046997	4.959524154663086	nan	10000.0
monomer-50-nr2-run2_result_321	0	HDGSWHKVELELMLVSKIQFTFRFRYWAKDGTGMVQEWSYSLPYRASGGG	4.117241833721526	0.2922992085782341	63.12390899658203	0.40766870975494385	10.731433868408203	nan	10000.0
monomer-50-nr2-run2_result_322	0	IMFHCQLTCWLIWVCNLCAQWFYMQVYYMAYMALWEEAMIRETQQDEMRD	0.3212882927043472	0.9807916698358435	81.51886749267578	0.5370955467224121	4.876315593719482	nan	10000.0
monomer-50-nr2-run2_result_323	0	SERTREWQNTVATGIAEMEHVRTKLENWLHWMIFIRMMYMTLGQMINSIL	0.5954669255648083	0.9372272067501859	84.0152587890625	0.6086492538452148	4.204785346984863	nan	10000.0
monomer-50-nr2-run2_result_324	0	ANATVDYCLFECAVNDRHVLFESQEVLEEDDCWAFFKAYFGTKDCDVHCY	0.9668586489436806	0.8657752691444395	60.21226501464844	0.36767226457595825	8.785518646240234	nan	10000.0
monomer-50-nr2-run2_result_325	0	WREVGRAQVWWMTVKSEGTSVSIVMMGEGEFRKMWMCWLPTSWFDYCMGT	10.839716905513905	0.0849405407362499	44.46125411987305	0.1907503306865692	16.300737380981445	nan	10000.0
monomer-50-nr2-run2_result_326	0	MSMRVTIHCGHEECQRVLRMQIIMGWAHYTFIIKCEVCLGDGRCHCKING	7.582159887991769	0.14022112121718933	46.0067138671875	0.1828174740076065	12.538365364074707	nan	10000.0
monomer-50-nr2-run2_result_327	0	TPAFFDLFCKWFITQLHPEHIWLYRTPVHWKFCKLLYVQQYGLAIERDDP	3.0783694813299536	0.5399385153406748	51.045677185058594	0.3049871325492859	12.793198585510254	nan	10000.0
monomer-50-nr2-run2_result_328	0	SMWSMHMIILHSMKLANALQRQQQMQFWHLTKFLHEFHKIARQGWMEINA	0.36376153903767344	0.9757209108166722	81.56070709228516	0.5812166929244995	4.284275054931641	nan	10000.0
monomer-50-nr2-run2_result_329	0	NPLINEMDRLCWDSQRQMRNIQFWKENLRQRASDAKVMINAFTSIINETV	0.5180907098605383	0.9514988628428273	83.66328430175781	0.5631819367408752	4.469461917877197	nan	10000.0
monomer-50-nr2-run2_result_33	0	HEDAGIVKTIGAMFSELETFMSELKYHMGMIIGYTQTILMYVLTLYCQFD	0.6884393705917273	0.9213349262681786	84.8792724609375	0.6173465847969055	4.33197021484375	nan	10000.0
monomer-50-nr2-run2_result_330	0	KLFNMQECQDKLPGMKLQYREAYECHKWCNHQYMLWIWPWGKCELTSPPD	4.56839771894107	0.28852506407243667	41.39556884765625	0.19102159142494202	13.97628402709961	nan	10000.0
monomer-50-nr2-run2_result_331	0	DDLTAHKEEWISKQMYWMNTMIRSWENTHKRFQREMAYEALMRRAYLIAH	0.8120949279232228	0.8953049069997657	80.2560806274414	0.5080692768096924	5.186546325683594	nan	10000.0
monomer-50-nr2-run2_result_332	0	EEVNPEQANCCEQLVNSAMSFSKNVLEHCEIPESEQSTVRLMQTLIRWSC	4.537543268520505	0.38032289262254987	77.56964111328125	0.5412696003913879	5.307755947113037	nan	10000.0
monomer-50-nr2-run2_result_333	0	FSYVSETAWTAFCTSFHMPSTWSGWYQWESSTSLVRFNRIDMLKFLLCNM	10.145308617863348	0.17312602733902907	61.52174758911133	0.4129435122013092	8.829354286193848	nan	10000.0
monomer-50-nr2-run2_result_334	0	DMEAKTAWLTRIFSQMRNMNYLECCFNCQELLTEYKYDWNIYRHIFFCCL	2.0755487032285664	0.6551976704332603	55.96437072753906	0.33408498764038086	9.639053344726562	nan	10000.0
monomer-50-nr2-run2_result_335	0	EMVYSRFDTLCAEKNDFGFWQCTSYTKLWFPGQGTMLQYEEQAWMRHSSC	1.2701078927003016	0.8589175781291221	69.92156219482422	0.49576738476753235	7.326384544372559	nan	10000.0
monomer-50-nr2-run2_result_336	0	TAHKHKQNAVSWFEMHVTMTKDALEWQTNNWRSKLIQEDTQLVQKYETSL	0.4360505295286875	0.9671119442162631	78.93212127685547	0.5464876890182495	5.939568519592285	nan	10000.0
monomer-50-nr2-run2_result_337	0	VTAEASNRLWDRFCRARWLFDVMEMQINLLCLFHNLCTTMQRTNKMKEQL	0.3071940351604657	0.9821104033516254	83.8965072631836	0.6006338596343994	4.241557598114014	nan	10000.0
monomer-50-nr2-run2_result_338	0	SFQMAWAHMGMFYFWHFTTMMHFLVANVHSEMETQTQALSHLTWLDKINE	0.40054840948772075	0.9699767755156955	80.29803466796875	0.5736345052719116	4.901023864746094	nan	10000.0
monomer-50-nr2-run2_result_339	0	IATLYQQRYKMDEDWAHGEIRPCHLMEYFLLGCLFDLLYTLEIRKHHFNK	1.920927650976826	0.63208402567003	70.89197540283203	0.5264307856559753	5.97077751159668	nan	10000.0
monomer-50-nr2-run2_result_34	0	NWLNSFYTQFSRMARNAQETFTHMASMLHSANHWRSHIHWMEVIEDQRSG	0.5560950226256248	0.9473982842055242	82.43387603759766	0.5922271013259888	4.383813858032227	nan	10000.0
monomer-50-nr2-run2_result_340	0	QEHDVEAQKFRMMILYLCMLMQKCMIKMLIVWWTVWVFNCARWWYYMEEN	0.9059330795412663	0.8761470061806423	82.25055694580078	0.590322732925415	4.446728706359863	nan	10000.0
monomer-50-nr2-run2_result_341	0	QACPHDECDVYAMYLACFPRAAAEEQYKLIPQWNRWSYHHYRWHMIVWCG	12.26019213409632	0.15412891736130133	42.331520080566406	0.21208900213241577	15.054132461547852	nan	10000.0
monomer-50-nr2-run2_result_342	0	AAETRQAVSWWIWHQLCGHLYMFQAFENQEIPTWTSWFQYCIFMHHNRLQ	0.439313096907422	0.9643136073794412	77.06108856201172	0.6003467440605164	4.007790565490723	nan	10000.0
monomer-50-nr2-run2_result_343	0	NVWLKEHWWFWSRLCGKMWCMIWSVHEKAWQEQERINEHLKQFSECHNEI	1.8368207883896404	0.7672871365630043	76.34898376464844	0.5126219987869263	6.712032794952393	nan	10000.0
monomer-50-nr2-run2_result_344	0	PSDQARKWACQKYQIQMQVLMHTPLRENHEKSYWMMYLCYMGFQRMCGYN	2.2696741035410226	0.5518770465611612	67.92951202392578	0.4690621495246887	6.7529296875	nan	10000.0
monomer-50-nr2-run2_result_345	0	EGKTAKEFWECYQFLYQMALNLGTTKFAFKQCVVCCLSNDIYCWYKCQGN	2.5563880372753287	0.5240073696812105	57.08759689331055	0.38229572772979736	10.260884284973145	nan	10000.0
monomer-50-nr2-run2_result_346	0	NFNNQFKAWRRVITKWTQLVFQRYQHEMYCFLMHQNWMHIHMTYNHQLAR	0.6825929726339016	0.9224563458840213	79.31629943847656	0.5829595327377319	4.722525596618652	nan	10000.0
monomer-50-nr2-run2_result_347	0	MQYIENCGNKEYNSPNWFCLHIEYSPMLKKTIWFGWTDTGLEIRVRWDVM	0.5452448767038213	0.952071687556803	66.32418823242188	0.5077733993530273	7.259019374847412	nan	10000.0
monomer-50-nr2-run2_result_348	0	FTYIIAFFHQWQFMMAMFNHSLMWVMTMQQAFRNFVNCWLLALTWIETET	0.9480572009172279	0.8666863026501873	76.51423645019531	0.5282766222953796	5.525951385498047	nan	10000.0
monomer-50-nr2-run2_result_349	0	TMYQFHVRMNFQFKWMAFYLMITWLFFAGMMGMLVTIHHFLWLVWMIFYI	0.6609470649368833	0.9247304426996281	73.74503326416016	0.43220892548561096	7.230048656463623	nan	10000.0
monomer-50-nr2-run2_result_35	0	NFRMYIFYVCYERTERVWMFQFIHEKPRLEFVVVMYQSMHTCLYQMWQFP	12.089286639878706	0.08639543667969544	39.01588821411133	0.159894198179245	15.989762306213379	nan	10000.0
monomer-50-nr2-run2_result_350	0	GAHCVDLGDVIWSRGTWAIHKCVGVDSTVKVMLIKYSENEPIGVFMYGFD	1.4525255624232323	0.8069641172830433	75.40132904052734	0.6041221618652344	5.2916364669799805	nan	10000.0
monomer-50-nr2-run2_result_351	0	VVYRCKMLHDHWCQGTHLTYIIRREFVKKGDFETMYQCMRKLIDLWIPCS	9.19220092764528	0.13195283080984196	58.3602180480957	0.4638134837150574	9.49476432800293	nan	10000.0
monomer-50-nr2-run2_result_352	0	TRKQSPNWMGVHNHTQCLDLMIQWWCNSGMWDCEFTYMWVPGHCKLFCER	1.161177029845632	0.8565528669164881	75.3145980834961	0.6229819059371948	3.6987953186035156	nan	10000.0
monomer-50-nr2-run2_result_353	0	NLKRYAIQLLWWHMAMVMYLHWYVTIWVSFLGEVKRHSQAFMQSLQWHED	0.7306410926193664	0.9103834731339233	80.32547760009766	0.5673821568489075	4.977463245391846	nan	10000.0
monomer-50-nr2-run2_result_354	0	QHWCCPSQWNAMQGETSERGMLCAWMCSMDIRSYKEPEMVMIMAWKCCIS	0.9874338366083579	0.8531512931874421	59.61408615112305	0.4042811989784241	8.263879776000977	nan	10000.0
monomer-50-nr2-run2_result_355	0	DKLMHAVKKFLYMWMQMMQVYSWEWRTNPSDPEKFPHWLEMKLSFLVFMY	3.7161633985134452	0.41678334612831996	62.92694854736328	0.4105096459388733	8.320178031921387	nan	10000.0
monomer-50-nr2-run2_result_356	0	QFSEHEQQHRQDMDRFQMILTLVHISKTIWICVRNNAMLMARYNKYKEMT	0.3595929045993246	0.9764088005830095	82.03475952148438	0.6012157201766968	4.8221869468688965	nan	10000.0
monomer-50-nr2-run2_result_357	0	QNRCIVILHLFMKWVMYFWLDFQFLMWCLMSRWWTVHLTAAKLVWHESVN	0.9584627400599756	0.8620121687055844	82.1287841796875	0.5749509334564209	4.628868103027344	nan	10000.0
monomer-50-nr2-run2_result_358	0	MNYESMEHIGNIFVHFWIEFENGSLSLFNHAAHFKWHVDYFIVRKTKERE	9.078113741195374	0.15893852246758405	40.376014709472656	0.1982322633266449	16.914518356323242	nan	10000.0
monomer-50-nr2-run2_result_359	0	QIQDIITCVCQFVTFGCIVQSDKSMSKEARRKRLEQLIPQCMLTMEKGSM	2.2890711627612257	0.5414974574450236	72.88064575195312	0.5062822699546814	5.198227882385254	nan	10000.0
monomer-50-nr2-run2_result_36	0	RETQAKQMSVWISAIHYWHNWCWIYSFWRMMLSLLELMSYFFSIAMDVKN	0.2659171775607329	0.9866293729012865	81.43682098388672	0.5703951120376587	4.623059272766113	nan	10000.0
monomer-50-nr2-run2_result_360	0	VNPHRWHWHYYLGLCIMTFHEMFVMLCRCAMDYYKIMVQQMQEVHELANV	0.7654556679175617	0.9135098593922024	80.4378433227539	0.5786634683609009	5.612541198730469	nan	10000.0
monomer-50-nr2-run2_result_361	0	DVWHAQQAYQVEAKNALHSAMYQYTQWWEHTFPTDGTFTVLMQDWMWKEM	11.96642377272528	0.08016086744716723	74.16968536376953	0.4457254409790039	8.12410831451416	nan	10000.0
monomer-50-nr2-run2_result_362	0	PTLADIEKTMYLVSWVKDRMEYLCHSHYIMIQSFLMQCCVQQTRKQVENP	0.6630907639085923	0.9254701034247814	83.4710922241211	0.5773385763168335	4.512076377868652	nan	10000.0
monomer-50-nr2-run2_result_363	0	EAEVMQMMNRFHYIKDSLDAIIMIYTRHMHLLMWRAKMKYIEARRFLQDN	0.5388213437357977	0.9489766806753459	82.75818634033203	0.5815964937210083	4.058357238769531	nan	10000.0
monomer-50-nr2-run2_result_364	0	LHPDFTEERMMYIWTCISLKEVWAASTDIMVPPGLEITFQKCQKLWESFK	0.7494383924460238	0.934103003539533	68.71622467041016	0.5076073408126831	6.845605373382568	nan	10000.0
monomer-50-nr2-run2_result_365	0	RAATNMYFFVKNSMNALESHCDYLYWRSSEPLVYEWCRDIYGLLKYIFLP	0.48591073661894557	0.9575268025891149	78.31729125976562	0.6328924894332886	3.7890844345092773	nan	10000.0
monomer-50-nr2-run2_result_366	0	GEEYKHLSQMHNYFMMWLANCLIWDTQGRKCPPVQNWFNAYQGMCRAENY	0.5872346242589389	0.9395851196046721	77.3626937866211	0.6423794031143188	4.226525783538818	nan	10000.0
monomer-50-nr2-run2_result_367	0	QYSNLFMIFCSMWHMFMITMFYWMRFWQMMLAHFIWTWYHLFVHTNLCMN	19.92718062661096	0.024993345872487187	62.572200775146484	0.37895044684410095	7.978666305541992	nan	10000.0
monomer-50-nr2-run2_result_368	0	NLQTFAHWCWQCFHVMVIMCTVGTLPWEHMLVFAWSFRQMMTGFEYCIVY	1.9959465547734203	0.6047626199601984	57.53179931640625	0.3719160854816437	9.094518661499023	nan	10000.0
monomer-50-nr2-run2_result_369	0	YVSFFNQVKEFHIKQWMYKLIWLDIFWLHFYVNSKLYEHALHQYMQVEED	0.8566244505795103	0.886630103012919	76.22505950927734	0.5254529118537903	6.619330406188965	nan	10000.0
monomer-50-nr2-run2_result_37	0	INRRFCKECWTCILKETIANKRVLTEEQSSILEELHHQCYYCVLKAFQEA	6.439742709293166	0.3170946691080754	53.754150390625	0.33875295519828796	11.459928512573242	nan	10000.0
monomer-50-nr2-run2_result_370	0	KAFIEMVRTVAKLITVLMKCMELSQQLMTDMDHMMSINMRCAYHRGKEEM	0.5591069215442512	0.9457584011929819	82.2245101928711	0.5928204655647278	4.761497497558594	nan	10000.0
monomer-50-nr2-run2_result_371	0	VLYRHWIHMYYFMQIQYERMVIVFWLMMMTHYLHMRNCIHAETNLKQFHF	0.6075457631195775	0.9357639335140739	78.37577819824219	0.5851322412490845	5.37958288192749	nan	10000.0
monomer-50-nr2-run2_result_372	0	HYTEQELAFVCREFVKTWTYICYIIDDQTGNWEWFEHLDKIVEFCTAKYM	0.5561912559717721	0.9467401210000145	73.94049835205078	0.5943695902824402	4.744585990905762	nan	10000.0
monomer-50-nr2-run2_result_373	0	RIQRTHMESRMNNIRACWRSYWNMWESQCKELNQAMRSLITSLIDEDKAG	0.21767785233309786	0.9908703412084884	81.80487060546875	0.5756123065948486	4.833341598510742	nan	10000.0
monomer-50-nr2-run2_result_374	0	DTFVLHCEMWCRRYVMIRRANTYHHPACDLHCKIHYSGSKMEMQCDLAPG	5.4922869425428935	0.2744881675569799	43.69910430908203	0.22667498886585236	14.284686088562012	nan	10000.0
monomer-50-nr2-run2_result_375	0	NWGEMWLTFTIGCAYICLLAFCNLFKQITGDLDKWFWCILMAFKINNVKY	2.968077783916683	0.601206513242145	63.50143051147461	0.42965638637542725	9.348639488220215	nan	10000.0
monomer-50-nr2-run2_result_376	0	HLNIHGHYWLPEDATTCQVARICGGMGCSVHFFGNTRPGFQQTSVYCHEI	1.5410089728898284	0.8363033744808994	62.37314987182617	0.3842615485191345	8.147954940795898	nan	10000.0
monomer-50-nr2-run2_result_377	0	MLQYMAYVMDCMHIMELIQFQDHTVPTFQTRKLIYWCMMPYDAFETMQTG	1.472088169774457	0.7438382607200367	61.85430145263672	0.39771324396133423	8.824893951416016	nan	10000.0
monomer-50-nr2-run2_result_378	0	LDYANTVVYKFHQTIIIRAKQMLFEVALWFRLWLGWWYIEFWLAFENFRE	0.633978598827093	0.9337605659172274	78.8607406616211	0.5234233736991882	5.444322109222412	nan	10000.0
monomer-50-nr2-run2_result_379	0	SLGEARHTMMEAFHATYAWNTMQSYKLWHRQTTKQISETYSFVKEIMRDM	0.6880799669490877	0.9194187800839798	82.76026153564453	0.5695574283599854	4.259792804718018	nan	10000.0
monomer-50-nr2-run2_result_38	0	DWDNVNYIIVHWIQMINIIEHMMLSMKWFIMWCKFFYWRVLMKYWNIMQG	0.47239708507634576	0.9594753985069626	80.86646270751953	0.5618345737457275	4.802350044250488	nan	10000.0
monomer-50-nr2-run2_result_380	0	LQFACYLRQFQKWVAMPPEFWFPWTWRTDPVTWNRFMWFQQDLVTCMYHR	1.9911597186775207	0.6467575646882896	59.77698516845703	0.40215975046157837	8.608633041381836	nan	10000.0
monomer-50-nr2-run2_result_381	0	KNCIDTLLHMMAHQCKRWCDHGWCHQSDAMNRKSCTRRLVSLQKWIREHA	2.5565924065484036	0.6126572842369621	63.44126510620117	0.4164199233055115	7.957341194152832	nan	10000.0
monomer-50-nr2-run2_result_382	0	SLVIYMFVVMRAVVNLAFYVWQMILMNLHSVVMSILSGLKQYHVHCVDAG	0.35331905990953066	0.9766558229356146	84.56465148925781	0.564190149307251	4.573836803436279	nan	10000.0
monomer-50-nr2-run2_result_383	0	SFHRFEFQMSWQYPDWCYICHVSMFCSPGETIDKWFFYCLFAEDMSDCAR	9.979704611743905	0.10101805397769825	39.12062072753906	0.17626173794269562	15.562384605407715	nan	10000.0
monomer-50-nr2-run2_result_384	0	NALQGHLHFQYMKIVIQNICFVICHANWPTAKISGYSCAFYIETDDCACL	7.780327871577031	0.16269404571184956	43.810768127441406	0.23351524770259857	15.442691802978516	nan	10000.0
monomer-50-nr2-run2_result_385	0	NFLQEKQCKELNDEKIEAQSKMIGVFLDHVYSLHVILETRAEIKHRVDHI	0.3739281550628771	0.9738747755394617	83.02578735351562	0.6026948690414429	4.422611713409424	nan	10000.0
monomer-50-nr2-run2_result_386	0	QLLVAQYEEAHDNAQNLWNRIKSIGMQIVTWCHMWCTRHLQEIYHNICKD	0.36374520544680883	1.0178189896354572	83.08846282958984	0.5825513601303101	4.53806734085083	nan	10000.0
monomer-50-nr2-run2_result_387	0	INEMHKRCNETRERYRTLQKMRAMSQHIYTARRIDHMMNQTIWNERSEKE	0.49763781604728885	0.9555534732430319	79.73368835449219	0.5410642623901367	5.2139506340026855	nan	10000.0
monomer-50-nr2-run2_result_388	0	QGYVMFKYVGNAGDYAHLASVIEEIGDFQRHQETTDRQDYKVISVRIKCQ	2.5422271214384793	0.574412403179531	52.55205154418945	0.2723855972290039	10.888726234436035	nan	10000.0
monomer-50-nr2-run2_result_389	0	SLNNAYELVMTQMMWQLSLEYSYKLIEKVNGNKISVWQKMHISHIYTKMG	0.6360366956146994	0.9320627146671732	79.1452407836914	0.6044995188713074	4.062743663787842	nan	10000.0
monomer-50-nr2-run2_result_39	0	GCEGELQTIQLPRNGNAFQSQMKAFTNIPEFAYKFCYREGRMEHFLCVTG	3.9799205964542486	0.38126867454824853	50.62913513183594	0.28156012296676636	13.554024696350098	nan	10000.0
monomer-50-nr2-run2_result_390	0	HKRMRRWLYFCTICGVIVFFMNQMENELWYHGNTPAGWVEITRGIYWICL	2.196932801301388	0.5451646457654686	62.7018928527832	0.4296519458293915	8.477607727050781	nan	10000.0
monomer-50-nr2-run2_result_391	0	SQNVKRHKTMMCFYTIKSMLDRNHSSNQISEFWNLYTNCAMNAFRWYLND	1.7711640576328955	0.6751043058768113	78.0479736328125	0.6505528688430786	3.94364070892334	nan	10000.0
monomer-50-nr2-run2_result_392	0	NGHLDFLMDNNRKMMRNMLYMFHLWFYVQHTHLSVLISTWRIEMASMYSS	0.3892325992417466	0.9720980792537659	81.88727569580078	0.5824156999588013	4.61433219909668	nan	10000.0
monomer-50-nr2-run2_result_393	0	DANLQYNLHHFLTHMESCIKSHMFKYKFSLQEKKKIQCCYDMITWACFPK	0.3362805956527827	0.9794970853249865	81.88250732421875	0.6515034437179565	3.1336967945098877	nan	10000.0
monomer-50-nr2-run2_result_394	0	EREAQNEWMDWVTSPQYQDIYWSAWAIISNAYIMGWMIWWNLRIMLQKNS	2.7328736788391854	0.555856624899657	76.67215728759766	0.480295866727829	7.5379719734191895	nan	10000.0
monomer-50-nr2-run2_result_395	0	HPALQFEMWAKCFLVWWTQIRQICGENDVCQCIMHEMIRHWRVIFVTWCT	2.3473391564623363	0.523752873205373	75.63777160644531	0.5411052703857422	4.001265525817871	nan	10000.0
monomer-50-nr2-run2_result_396	0	EEVRRFFTVQFTWFGLTAFIMGVWYTFYFQFYCIHIWWALASRVEWQNIN	0.8524676206923819	0.8878755818721921	75.28112030029297	0.48188066482543945	6.647420883178711	nan	10000.0
monomer-50-nr2-run2_result_397	0	ELCCFIEWSYIKFVHQHEEKDANSWEFIWWTQYYAILIHQICAYDARAVT	0.640005674027536	0.9281988976235508	66.13379669189453	0.48139870166778564	7.181857109069824	nan	10000.0
monomer-50-nr2-run2_result_398	0	NWHEWCRTSCYAFFPSARLQTVFGLLRGRMSPWDCAFCMAIHYIVMVLIF	8.823094035323741	0.16242625658764823	57.6226921081543	0.384243369102478	9.1250581741333	nan	10000.0
monomer-50-nr2-run2_result_399	0	NPINWVNDQMNIIVECMLEVMQKCWIAMQIRIECHILDSMFIIAKRISDN	0.3050972773458657	0.9825214052967932	86.1279296875	0.602560818195343	4.064112663269043	nan	10000.0
monomer-50-nr2-run2_result_4	0	HFHIQNALGHAIIFFCQWVSILMFATIIFLEQVEMMMFMVEVWYEAEKWT	0.38964437172070443	0.9716987287309564	81.31983947753906	0.5739200115203857	5.112764358520508	nan	10000.0
monomer-50-nr2-run2_result_40	0	NSIHQTLESMRMLFRTNSQLFSTMMQDMVHVSIASKHMWYKNIHEAYNKT	0.34823265491477245	0.9773592142358614	82.94615173339844	0.5761653780937195	4.479556083679199	nan	10000.0
monomer-50-nr2-run2_result_400	0	YHWVGDFVMRSIMAMMYMYKYPWKMRMSDYVSMQVTNFVQWMLDYQNRFD	0.8279803709843303	0.8883745576096317	71.2383804321289	0.5206121206283569	5.156352519989014	nan	10000.0
monomer-50-nr2-run2_result_401	0	MGEQAWQYHYMMHQKCLSNVPTAENNKMCHHWVQSLLRMHEMKQYQQRQD	3.2983296573069416	0.4584594705257284	80.84300231933594	0.6690657138824463	3.6563265323638916	nan	10000.0
monomer-50-nr2-run2_result_402	0	EVNKDMQFRIMWNCFKGIILAAWYHDPSFQSEFNLWIDTFHKYARAIFSS	1.4060523835631533	0.8519290928660377	75.79589080810547	0.5684349536895752	4.219989776611328	nan	10000.0
monomer-50-nr2-run2_result_403	0	QNGRWTAYFETLHSQRTGDTKFRFGIMYLYGTNENNVIQCVAGFFWFEVR	5.837820274697367	0.19754498872043613	65.57461547851562	0.3898150324821472	8.834809303283691	nan	10000.0
monomer-50-nr2-run2_result_404	0	FHSLWTVMYYTHVAWCKYELGPEATVDHEAFCVFMARVWITRWYDYWYCS	0.8485970957651802	0.891153354718807	73.6142349243164	0.6226336359977722	4.817760944366455	nan	10000.0
monomer-50-nr2-run2_result_405	0	DARSHIEQFATSLHKAFMCHALFVMRVLCTSMFAALAMTQHYHESMRMMN	0.2864753480885677	0.984357074787067	84.15098571777344	0.5941299796104431	4.16697359085083	nan	10000.0
monomer-50-nr2-run2_result_406	0	NLEYMCQALKGWYVTLVHCQRLIWIRSNIQIHLNHQTLEHYQKVNEVKKS	0.617150412650693	0.9336749854449929	83.12073516845703	0.596121072769165	4.096445083618164	nan	10000.0
monomer-50-nr2-run2_result_407	0	MEDRKDCRLFIQWGAWVLVCPKSSDLRDIHGHKSVQMLEGPEEFWICVFQ	0.7235407701384701	0.9243832464472854	74.86797332763672	0.6606235504150391	4.518904685974121	nan	10000.0
monomer-50-nr2-run2_result_408	0	DKVKYMMCEFHWHYCYMMMTTKMHEYNKKREIQRQQVRHATQEAMKIQHL	0.34744890346181206	0.9773618141323331	79.92377471923828	0.5569241046905518	4.96466064453125	nan	10000.0
monomer-50-nr2-run2_result_409	0	WTENSCQMCIRGVMKEKEEKHGWAQTDKAYRTYAKYRCRAQEKAQNAGIN	1.9498480764662172	0.8048741314866535	59.81650924682617	0.4287291169166565	9.258570671081543	nan	10000.0
monomer-50-nr2-run2_result_41	0	NEGEEDQKCVEKFEDKFKGWACQCDHWYGVICTNSDNEQFLYMWCPLRGH	2.772669972880412	0.5792162366046804	65.65299987792969	0.5154334306716919	6.787479877471924	nan	10000.0
monomer-50-nr2-run2_result_410	0	DQARIDRENEDRQYFIQFCATMYLHVKVIWHTFLCWCAAWAKVMRNQESG	0.7994309651793469	0.9053827317346177	82.17034149169922	0.5782610177993774	4.977715492248535	nan	10000.0
monomer-50-nr2-run2_result_411	0	IILAQIEKTRREELDMYKKYLVQTALMAHHATHIVSCITEWRQQEENQVK	0.7063704298335237	0.9185904768259561	81.72016143798828	0.5758659243583679	4.747743129730225	nan	10000.0
monomer-50-nr2-run2_result_412	0	IFVTLYLTSVMMFNLLAGWHICHMAQLFTGWPAEDCNLWMFFFMILAVIW	1.3490705980197037	0.7706870625673914	68.72156524658203	0.4478292167186737	6.14437198638916	nan	10000.0
monomer-50-nr2-run2_result_413	0	IKEEERFRNMILKKWFFLKCCYITNMCMKFVMWHLMSMWQLAHRHIIRFF	0.6139573798147402	0.9370482140321382	80.7992172241211	0.5929622650146484	4.4896650314331055	nan	10000.0
monomer-50-nr2-run2_result_414	0	QIKNMWHNYQEEMQSRIDHYRWCELYNVWNRINMKKMQMQENQKQALNQM	0.5644534081580553	0.9427847820810936	80.9177017211914	0.5512434244155884	4.907279014587402	nan	10000.0
monomer-50-nr2-run2_result_415	0	SWFESKVQEWNMMVINQSTLCLKLGMQKIMLHRQIRLIQRTITKCAHESM	0.37050585965373395	1.016129092514017	83.28057098388672	0.5968779921531677	4.135928630828857	nan	10000.0
monomer-50-nr2-run2_result_416	0	NQIFWEYILSHSRRANTYCAQTTKIEQWDTCVFTFLQTRWNNWRQWIEED	1.907396467372678	0.665744238674136	56.77312469482422	0.33883678913116455	12.196120262145996	nan	10000.0
monomer-50-nr2-run2_result_417	0	DVSKYIVGFFHVWVFICQHIAASSRAPRGVQRCLGVVWDQWWKWHQLTHN	3.620968565855976	0.3390714613140251	71.54387664794922	0.5130100846290588	5.447941780090332	nan	10000.0
monomer-50-nr2-run2_result_418	0	ERKKEKMFQASIQSWNDYWSACKQHWASWMIKQTLMFAFWCWIFWLWECV	1.1953449818054709	0.8066081564551739	79.89129638671875	0.46565622091293335	6.399628162384033	nan	10000.0
monomer-50-nr2-run2_result_419	0	KRTPWQHYICRIYQFKKSTKDICELQGENFEDRAIQQNVCQNWLINACAN	7.365397596561717	0.23939081847318924	46.0374870300293	0.24504151940345764	14.708147048950195	nan	10000.0
monomer-50-nr2-run2_result_42	0	YYEFYIEVIHEIRQWMVQIQLWWWEYHHSLIKAIMRMFKEWEIYQRKSQD	0.7558912227909614	0.9060052956909559	80.45148468017578	0.5372904539108276	4.720127105712891	nan	10000.0
monomer-50-nr2-run2_result_420	0	PVKRQELDICRKQLEFIDEQLRLNIQITWQIFMMIGAFQLMMKLCLKEQT	0.4584970799290325	0.9616364811298594	82.75279998779297	0.5882358551025391	4.587214946746826	nan	10000.0
monomer-50-nr2-run2_result_421	0	AWFRIVWCLTYKPGYSNRMCVEQDALYMEQMMVSLRQQEFQKEMNKVREN	3.9001801080727603	0.4655914013176282	61.776546478271484	0.4102051854133606	12.222251892089844	nan	10000.0
monomer-50-nr2-run2_result_422	0	VCACHLQFSDKNKFTFSIYCLDNRTKVWCGFTMQWSMHNGKWMYEYNWLT	0.5893997762536022	0.9422498403143917	66.65978240966797	0.4534614384174347	7.57561731338501	nan	10000.0
monomer-50-nr2-run2_result_423	0	VQRELLRRMRMTMDRWKRVCLEGTCTLEHSFLLHKDMVKSAQMFYDKVFP	2.4169505798791566	0.5218321899394514	71.16513061523438	0.4716314375400543	5.295136451721191	nan	10000.0
monomer-50-nr2-run2_result_424	0	LENFTFKLTIIFVSRLAIAFQMWIIFQMHLHLIARFWVQAFVLETVLLNG	0.2887861748896138	0.9840143210791432	83.49110412597656	0.5878571271896362	4.5634613037109375	nan	10000.0
monomer-50-nr2-run2_result_425	0	EDQSKEFVVAYWTKAQILTIKRRRAIIQTMEIHIKIERKIDMCEQLSSLQ	0.4970927239682036	0.9554743011305105	79.3774642944336	0.5825963020324707	5.564877986907959	nan	10000.0
monomer-50-nr2-run2_result_426	0	QCDTVNWRIYHFIKLVCKSQFAHDNNQINGHQQKKCEYQLCHKILAFFNE	1.9987396986651769	0.747905389198252	72.89852905273438	0.6194325685501099	5.788490295410156	nan	10000.0
monomer-50-nr2-run2_result_427	0	RAWDDQQDDALSNKINNDLHYINMNILFFRYYMRMWVAYFRSMDHIMRNL	1.0815595126437154	0.8423825883083222	81.6554946899414	0.5806108713150024	4.605094909667969	nan	10000.0
monomer-50-nr2-run2_result_428	0	EISMEDIAHVFCIWTKFIRVCIAIMRHLVRLIKKIQEAVQKWEKETMERD	0.42364372307332815	0.966881080157287	83.25296783447266	0.5899403691291809	4.719677448272705	nan	10000.0
monomer-50-nr2-run2_result_429	0	VFWTQFYFVLEYMARFVMTKYQEGGVESFDMYWKVWARLVFVFHAKHVKL	1.6558985916363806	0.7847617154924564	65.24260711669922	0.4327755272388458	7.286726474761963	nan	10000.0
monomer-50-nr2-run2_result_43	0	IPPKGMHPDVWAFYQMKVSLMFAWHAMLFLLEFLLNVWTLNLFMYENAHW	0.7210501023141193	0.9194343968601357	79.95771789550781	0.5480930805206299	5.596611499786377	nan	10000.0
monomer-50-nr2-run2_result_430	0	NRTYIWSWFVQFHDMIVRWCWCQPAHSKCMDWILLIMARAVWQAWNIMEE	1.4930072466429984	0.7270580171386226	66.12373352050781	0.4262722432613373	6.97462797164917	nan	10000.0
monomer-50-nr2-run2_result_431	0	GCNKTNHDKVMLEFKLYCRNLRVHFHTTLWCHFTYYRYEFYCEFTMAQAV	13.943990866122347	0.13182312726846965	52.91614532470703	0.35060232877731323	11.619584083557129	nan	10000.0
monomer-50-nr2-run2_result_432	0	KNIHTMVNQCMAFMVYLRLHHLIFIHIYRLYAGEAAARKWSTMYTDHVFE	1.3008195018145636	0.8358741385671961	72.42926025390625	0.5357548594474792	6.3388752937316895	nan	10000.0
monomer-50-nr2-run2_result_433	0	NRKAKLVNMCKQWLFECVNSFYLMYHGEVTKFLNAHRRWTDFCHIMLYWF	4.110936328668452	0.3267911276506424	63.583003997802734	0.39957305788993835	7.667657852172852	nan	10000.0
monomer-50-nr2-run2_result_434	0	EVPCERCFYMRNATQCVIWPMYQYGEPKMLCKVYNHKGMMANTQICRTQG	3.552102152851026	0.6693631816180169	58.198699951171875	0.37529343366622925	9.206605911254883	nan	10000.0
monomer-50-nr2-run2_result_435	0	EHIKEFMSTGFCERHDSYLIQNKENMELCLTFYWCQMPTGSFIVFQLRCY	2.1562193711979374	0.594111906621962	56.568138122558594	0.33078470826148987	11.162066459655762	nan	10000.0
monomer-50-nr2-run2_result_436	0	RMRVFGWKRTREPRNIVMEITAYCPGRDAFIHATSFQNTLGNTWMFVMPD	1.278068390138191	0.7881279618782124	54.75486373901367	0.3312190771102905	11.211352348327637	nan	10000.0
monomer-50-nr2-run2_result_437	0	DVAEDENFKASMQRAFDMEIIIHIVAFEMQWACVQQPVKRYESHVSAKHG	1.6705618387301566	0.7242314301287565	76.70550537109375	0.4807351231575012	7.463964939117432	nan	10000.0
monomer-50-nr2-run2_result_438	0	ELLYYAQNYREMGRQNIMMWMNTVQTLANKLLRSCRRLLQIARDHCQAQK	0.2741525626904095	0.9858222499019095	82.19158172607422	0.6025948524475098	4.2628278732299805	nan	10000.0
monomer-50-nr2-run2_result_439	0	TTIHRVAIMLYKWVCMNVISCLAQRSKDCNFDWAKQWLVICWIIQVVTYV	2.2807944283360198	0.5892834178460824	68.95027160644531	0.45134788751602173	6.090689659118652	nan	10000.0
monomer-50-nr2-run2_result_44	0	NYIFRIQRHLTRNLTLQWKEGDWKRFKHSVEYAMTYASIFLFMFDMHERK	0.39151556807114746	0.9719295420472149	80.62205505371094	0.6489472389221191	3.2592804431915283	nan	10000.0
monomer-50-nr2-run2_result_440	0	FPVEFDNSGTCMCVFNTRIRRDAILQFACCIKLCREMGYECYFQWQRWHS	2.4965827963646916	0.571416548251347	51.89736557006836	0.34716296195983887	11.198339462280273	nan	10000.0
monomer-50-nr2-run2_result_441	0	QAKRVLVFQYNMMEHLIELRMSLMTEAVEYTDELLHYRKKSNEKLMSMQK	0.4830726385967699	0.9594265974863547	82.79838562011719	0.5836927890777588	4.181746006011963	nan	10000.0
monomer-50-nr2-run2_result_442	0	WYDLWINTIRAWHRFNHFQMHMVVSSMVTVHMQMFITALMFIKISLRAAE	0.623824609506527	0.9322291528519895	80.79635620117188	0.5807229280471802	4.385266304016113	nan	10000.0
monomer-50-nr2-run2_result_443	0	DCWEFAHTAASKFIGFQNQWQGPLRPYAWGLFQCIRALHDCATQDHAGPN	3.29103642948064	0.6205215615904379	70.919189453125	0.5446264147758484	6.577060222625732	nan	10000.0
monomer-50-nr2-run2_result_444	0	QQLRQYKAKRHCFACIMVMQQNWKKGLLNDPTAWYWHFAWCLIHVPDFPQ	0.4622696991096426	0.9627748084797091	68.16014099121094	0.4753257632255554	6.202571392059326	nan	10000.0
monomer-50-nr2-run2_result_445	0	QATINFFKLMKYLCYVVASYSAGVLDADNFIFNFMLHESCLRLTVLEDMA	0.8373346341980158	0.886054209645749	69.51860809326172	0.47563692927360535	6.225833892822266	nan	10000.0
monomer-50-nr2-run2_result_446	0	HMCFPISTEGYQQTRQSWLGKLRSRQVTHSDFACWIDWSYSIINHHLSQQ	1.5382220820005839	0.7388344158715356	67.39258575439453	0.47941818833351135	6.748544692993164	nan	10000.0
monomer-50-nr2-run2_result_447	0	FNFFQLYKQKISWIQWFCSAMFFRMLHVFWFYSYTLIFSMWREHIKFQEH	1.0507509602845215	0.9130566710832162	74.23938751220703	0.4811062812805176	7.947378158569336	nan	10000.0
monomer-50-nr2-run2_result_448	0	ETLLDMWFLIQCGPPQSKAHQKFALRYGAECDVIEQDPPCQYLVRCRKRL	3.254353611008871	0.4718888706548279	63.790679931640625	0.44312113523483276	8.062355995178223	nan	10000.0
monomer-50-nr2-run2_result_449	0	MLWMIQVGEIMCFMITIMMLLIIWMLYVTFMRIVQGLDQLFDQVWYYSHT	0.672060327142418	0.9283300204013528	83.36524200439453	0.5626310110092163	4.580679416656494	nan	10000.0
monomer-50-nr2-run2_result_45	0	HNYCYQQIGLCDTHGSIIVGSDPRDWNKGIRYKCVQTGAEWYWWMVWETM	8.702300629614346	0.07845211041865686	44.13935089111328	0.27549248933792114	13.693909645080566	nan	10000.0
monomer-50-nr2-run2_result_450	0	DMEWNYIIAQCRNEGTNVSRSTAQRASAIYGRRAQFDPRSFTCGEILDDI	0.7953548138774814	0.9041838582631532	69.89387512207031	0.5771699547767639	5.1055521965026855	nan	10000.0
monomer-50-nr2-run2_result_451	0	IPFVWWFLWKFHNQTHWFATMWKWASQFYFHLFMFVWFMLFAIRIVWSHH	2.1704243359998854	0.6160202507947846	67.77052307128906	0.4008600413799286	10.512751579284668	nan	10000.0
monomer-50-nr2-run2_result_452	0	GVAFDEIDQRMFNENTVKYHQLHRAGSMKYSWKMMCPPLVRKQYCAYLAK	3.8878593217408803	0.5967994154842104	52.32475662231445	0.27379921078681946	12.469775199890137	nan	10000.0
monomer-50-nr2-run2_result_453	0	EVEPWQAALQKVWDRRAQGMWELSIEVAFQEDFPSNSEEWIKCRDMWYYV	0.9627238045688714	0.8600229695047668	62.798648834228516	0.42606058716773987	7.652764797210693	nan	10000.0
monomer-50-nr2-run2_result_454	0	DDGQQANIEMVLWRICTKAEQVCGWDFTQCMVIVRQMVRLYQATASNIED	0.4115708594903882	0.9688274022721279	73.46591186523438	0.5065756440162659	5.898066997528076	nan	10000.0
monomer-50-nr2-run2_result_455	0	VINDCIAEFLERTGQTRLAQKTNENSWVEFLASSEWMRRWCLELWFKATE	3.59238632882871	0.36488403092472815	57.33842468261719	0.3242526650428772	11.026071548461914	nan	10000.0
monomer-50-nr2-run2_result_456	0	KTEESTAEIHHCINALEIIATAQPVHIEARTHKDELYFNMYARCQGAFDE	8.329999322140504	0.09096171546423555	61.355255126953125	0.3163343071937561	13.053091049194336	nan	10000.0
monomer-50-nr2-run2_result_457	0	NVEQETVCLAMWEWMFKMERWCHIQKQDVEKCMRYHYQWWNQMWKQYQAK	1.0048122174313976	0.8494448980541169	77.15248107910156	0.6314792037010193	3.7317070960998535	nan	10000.0
monomer-50-nr2-run2_result_458	0	IHWCLSSIWHQFPEAQLTSNRYIQLAYWCAIFLCFFHLHQYTQIAFQCEE	3.235272552873528	0.3942303354268129	65.75282287597656	0.47685450315475464	7.90561580657959	nan	10000.0
monomer-50-nr2-run2_result_459	0	NTESEIKWNINKWCYELMEGIRIAERLQNEHRMKVRKLHNKVKSEFNSVF	1.1173105271628696	0.9349079800275335	82.27984619140625	0.5769582986831665	4.510289192199707	nan	10000.0
monomer-50-nr2-run2_result_46	0	RSPEYVVAQFMWALMRTLMTEWHNMTREILVMCCTILNFATEMHTMEQKE	0.42524847646649216	0.966853721014006	84.07170867919922	0.6125221252441406	4.0080342292785645	nan	10000.0
monomer-50-nr2-run2_result_460	0	AKGYKRHYLMMLDPQYCLHLTFDWNTGVQESFYIVNGDQCRLCAWLLWFR	1.4219662599110083	0.7615731880008941	62.9360237121582	0.48735982179641724	8.908504486083984	nan	10000.0
monomer-50-nr2-run2_result_461	0	IREQCNQEQHEMVLFIEGVGNEGNDYIQGIFSFAMHAIRCYHVFKRNITR	1.5787138626399075	0.7173564855405324	57.54256820678711	0.36981573700904846	10.6950044631958	nan	10000.0
monomer-50-nr2-run2_result_462	0	KNVECIWKCVFEISIAVSHIFERPKNKEAQILAQQFLIPQHSLCLEACKM	2.751176983625925	0.5200313104178984	79.6575927734375	0.6647162437438965	3.8350026607513428	nan	10000.0
monomer-50-nr2-run2_result_463	0	DFQVVYNFYAAHIMIFAHMYPEISAWAIFKMVEVYFVVIVMVAKRQFTKE	2.979448156938925	0.4846285358381368	61.72451400756836	0.3779889941215515	8.925605773925781	nan	10000.0
monomer-50-nr2-run2_result_464	0	GEHDHMIKWKTYVIYCQWLVYHCIIMGSDKETALWMVMKQWYMHNWRMMN	1.80578890646261	0.6847772459633564	71.32825469970703	0.5184569954872131	5.519870281219482	nan	10000.0
monomer-50-nr2-run2_result_465	0	REVRESFWLSEWNGNWYMTIYVAAGNESCTFSKELHSRGQWDTLIQWWEQ	1.8392939622488544	0.6938630163441084	69.88648223876953	0.49040770530700684	7.966740608215332	nan	10000.0
monomer-50-nr2-run2_result_466	0	GIAMRFRMMKFSGWNSKTYRTCQEKAPKMGTTWVVHCHYTMCYCWWCEWV	11.33311653862387	0.11094491427075596	40.469261169433594	0.21434804797172546	14.221293449401855	nan	10000.0
monomer-50-nr2-run2_result_467	0	NYIHYWYRWHCTVHFVTLYTRPTMSVQDVEFMLVCTYLDFMVNYHYAKLS	1.0123549139305532	0.8524217120248013	73.71003723144531	0.5763536691665649	4.665465831756592	nan	10000.0
monomer-50-nr2-run2_result_468	0	ADKKRILEEMIAWTFAAMEDWIAQTCMVVTGGGDSQICRWLCACWVSMLW	1.2791237297435856	0.8023122834944058	70.86515045166016	0.4657319486141205	6.906396865844727	nan	10000.0
monomer-50-nr2-run2_result_469	0	EHIVNMLKKQNYWFNVMHTLSQKMNQLIEIRSACMAKFQKYFEATYHRAT	0.659272747035598	0.9298329413500559	83.59684753417969	0.5937983989715576	4.191356182098389	nan	10000.0
monomer-50-nr2-run2_result_47	0	EKETYGSVIEACKHQYWKIFYRFAWNDNGMLWSINCQGFDFTHQKVEMHA	10.132405447861771	0.09490800666147753	46.54210662841797	0.17553941905498505	16.435527801513672	nan	10000.0
monomer-50-nr2-run2_result_470	0	IDEIFINYKQTCERTWYYRAQQHALPVQSYQSWLLSCEVYEKAIYEAVDK	2.0853177208207345	0.684948384673669	59.57439422607422	0.3746529519557953	9.96805191040039	nan	10000.0
monomer-50-nr2-run2_result_471	0	KDFELVRTWIDLLHWMVTVSSWVATTLYTYWKCLSQFRAIVVQMAHNITN	1.2663465343172304	0.7924527728450924	81.32865905761719	0.5205021500587463	5.304924964904785	nan	10000.0
monomer-50-nr2-run2_result_472	0	NRDNDFNELVRIVYTGIFMLVVCHMLMTWAMRLYIHWAHIQYAYEWCRAT	0.47115629394318237	0.9590846349314248	82.67288208007812	0.5676038861274719	4.728281021118164	nan	10000.0
monomer-50-nr2-run2_result_473	0	NQQIAGCMSAMVMWQTLLRGWRHMQKWLTWGWEHHFRAMTEIRNQMVEQI	0.28392328411867473	0.9849918874660033	78.85808563232422	0.5057191848754883	5.675375938415527	nan	10000.0
monomer-50-nr2-run2_result_474	0	TRQIVMDKQMHFHHVHETIEFLRESIYMLIMMGIQYVQAYYWWTTWWMED	0.6254721104188578	0.937762419540826	76.16498565673828	0.532370924949646	6.470395088195801	nan	10000.0
monomer-50-nr2-run2_result_475	0	DWNRFIWYYAIYYTWEFVHIHMLLVFLVCWTVYIATFEYLMSMAQLIRHL	0.5089477237516222	0.9562097737863161	81.71060943603516	0.5685604810714722	4.628598213195801	nan	10000.0
monomer-50-nr2-run2_result_476	0	SKHLFIVIFAGMQMWWWWFQLFWHAMEWYFWFLHTHVSYAWMNNMVTDKR	0.5704496266631128	0.9462807892572519	80.0242691040039	0.5597264170646667	5.2251296043396	nan	10000.0
monomer-50-nr2-run2_result_477	0	IENEWIGCLWMPSYIRCDLYNEQGQLRMKTFCSLDQDDGLRIIDCCVWYD	1.3932468639260565	0.7759410481868013	51.60528564453125	0.2635546028614044	12.974909782409668	nan	10000.0
monomer-50-nr2-run2_result_478	0	PSYRKKKHYAYKCFAFMKEKCGTEIVNKLCRQASLIKFIFAKQYDEMRNS	0.34400674961161787	0.977792247767439	81.12653350830078	0.5396112203598022	4.538917064666748	nan	10000.0
monomer-50-nr2-run2_result_479	0	ECAEALNAWIKLAEVCCKLKPPDEREICFAVVCNIVWTAKEIFMYYHEHQ	0.7322648869005327	0.913303816497657	72.16551208496094	0.48402905464172363	5.862396717071533	nan	10000.0
monomer-50-nr2-run2_result_48	0	VTHCTWTCIPWREDESARMLDTIKQTFDNFQEITSCSWGDHWWFCWKDCV	1.298565530708322	0.8033546771286774	66.01760864257812	0.4376804828643799	7.145259380340576	nan	10000.0
monomer-50-nr2-run2_result_480	0	NTREAIQSHWKQIVFKVMRYLGNPYEFLKNCHVVIHDWVIFKTYLNDIWS	1.210155152347324	0.8051416377551601	72.64810943603516	0.5232418179512024	4.9263434410095215	nan	10000.0
monomer-50-nr2-run2_result_481	0	YVNFMKCCYEQLSLHLPGVPHDKVINRCMFEMGIYLVMIIFYFIFVIHQI	1.4357470421386456	0.7878500733584676	66.3675308227539	0.449019193649292	8.999069213867188	nan	10000.0
monomer-50-nr2-run2_result_482	0	NEKLICKFMTTMTWWRGGSQQGWIGLCMTLVAENGAMKMVTKWYIGDSGC	1.5167808656310704	0.788792080061868	76.329345703125	0.5530143976211548	6.070248603820801	nan	10000.0
monomer-50-nr2-run2_result_483	0	VNTWDVYFQKQFNYEYGMFVWYHIMVTLMYIWMHCLKLTWYIMLALFKIR	0.5354063290414667	0.949256594320758	80.21759033203125	0.5557910203933716	5.435794830322266	nan	10000.0
monomer-50-nr2-run2_result_484	0	ALSIKNNLTDLLISELTAVWINSLSGNIIQAVATYWAVLGMVYKQADALI	3.5341305140769186	0.3585971911783201	68.3000717163086	0.4353136122226715	7.148465633392334	nan	10000.0
monomer-50-nr2-run2_result_485	0	LRIVLWQSLVFFYWNVHLHCRFLVMSWVTMCYFMSILFWMWISVCEWFDG	19.5374471825262	0.031158333583734037	66.5086669921875	0.449216365814209	6.32647180557251	nan	10000.0
monomer-50-nr2-run2_result_486	0	GEFGRFAVATAQRWMAQMRTMYFRNPEVYLAQYRSTLLMIVVLNEFYYSS	1.6262287342144075	0.7416517269026207	76.04132843017578	0.5129690766334534	4.473180294036865	nan	10000.0
monomer-50-nr2-run2_result_487	0	TGDVFTWCHEKFQTINGFFGLLPEAFLTDMTVLFILYWFKVYRACFPNYW	5.5232214253710605	0.2291004966133754	68.14356231689453	0.41227394342422485	9.095087051391602	nan	10000.0
monomer-50-nr2-run2_result_488	0	PQDQDACRRTAKACYAFFENPKYVIMGFWLCWMEPKCGFSHLMQWAWSRN	2.603873666651345	0.5807324331723605	56.59817886352539	0.337257981300354	9.53303050994873	nan	10000.0
monomer-50-nr2-run2_result_489	0	NTYERMLDQMAHIFQWWKTICIWLVEIINYCFTEMLICAAHLDKQVMNKQ	0.8916485809928778	0.8792642949200533	84.15946960449219	0.6094563007354736	4.126631259918213	nan	10000.0
monomer-50-nr2-run2_result_49	0	EMKDMWMVYTLHQMLNMALTAKKQGDEKWFVYTWFDLCRYCVQFMEKHCS	0.40343675185853106	0.9697679255648616	71.87031555175781	0.5234795808792114	5.167727470397949	nan	10000.0
monomer-50-nr2-run2_result_490	0	GDEHQFFMYRQQLNWYWVYQQFVGPTKISIMVVYTNRRSTYCYSMSIQPM	1.8961231600573625	0.7127568227529951	54.501869201660156	0.32467567920684814	12.033831596374512	nan	10000.0
monomer-50-nr2-run2_result_491	0	DVAVWICYVCPMDDPRAPCRMVFWMGNLFQAFQQKEAGMYCKRCINQAFS	6.743416930313858	0.18927908542242716	47.840999603271484	0.2275165617465973	12.422296524047852	nan	10000.0
monomer-50-nr2-run2_result_492	0	KGDAHKYVCIAFVKLLCRYIYHIDLATEPDRSVGFRQHQRCELTYRFCFH	1.2578685807169556	0.7971492835716851	53.72350311279297	0.3398627042770386	12.006779670715332	nan	10000.0
monomer-50-nr2-run2_result_493	0	MFGEFWREWWDHLSCEVSLYIKHDPSWQPEPFFFVTLHIMFELGWKMWLT	0.7669828180908163	0.9053279863698243	63.49782180786133	0.40305382013320923	7.333273410797119	nan	10000.0
monomer-50-nr2-run2_result_494	0	HLTFEQIMLLWQHTWGEIKAKKAHGAELTCECKILKNQLMQHYWVYKQCM	2.4807513705551156	0.5092716182324059	72.36244201660156	0.5576890707015991	5.413769245147705	nan	10000.0
monomer-50-nr2-run2_result_495	0	FYHYFSYYQDGTFYAISMQVIDVGPGKIFIYIIQMRCDSHEYGIIAIWTF	1.1167649170847076	0.8345933122362813	66.84319305419922	0.46320152282714844	7.75366735458374	nan	10000.0
monomer-50-nr2-run2_result_496	0	NRPQWMRIAILKYLECSGMQSWPEDCDIMVNHMKECFEKCNYRWPDYMPE	9.177863452471602	0.12003509384553508	54.91744613647461	0.33265620470046997	10.727783203125	nan	10000.0
monomer-50-nr2-run2_result_497	0	SVGYEEVEKFARWNRFKADWCCILMVWCYAFPWCRWPVHWQRCVRFMTQI	2.8720585333110566	0.47915552247448767	55.091617584228516	0.32161450386047363	11.638764381408691	nan	10000.0
monomer-50-nr2-run2_result_498	0	FCTEILVDMQSELNAFMTINSFNARVMNVSNRVNAHMQNMSSQVKEFLRN	0.6683440738236622	0.9235776023627164	80.19258880615234	0.5586015582084656	6.214663505554199	nan	10000.0
monomer-50-nr2-run2_result_499	0	IDRYEFWEECRENCHTHFRTAQERFHAHLTKIALEVIKSLQHKAMVQANQ	0.3019325309614341	0.9848515980431425	80.90982818603516	0.5800540447235107	4.9265265464782715	nan	10000.0
monomer-50-nr2-run2_result_5	0	MERLLVYWDIFIRLLFNCFFFFMVWHKIALSQFMNSWKAFRAWDQADCDL	0.5057197580382042	0.9569703778464959	79.03919982910156	0.49995431303977966	6.087470054626465	nan	10000.0
monomer-50-nr2-run2_result_50	0	PMCENKINCCWMVMQNVLECMSNVPTEYWADRPSAIAKANQFIRVYCHYV	2.978756317715674	0.7062473878171922	60.72793197631836	0.38024836778640747	9.069212913513184	nan	10000.0
monomer-50-nr2-run2_result_500	0	QFSERTIQWFILLRVLFNAWTQFSTALFKFALVNYFYMESAFMLWQHEPN	1.2412106443726492	0.8033556019052311	81.47998809814453	0.575488805770874	5.487972736358643	nan	10000.0
monomer-50-nr2-run2_result_501	0	LCVRFFDSSHFQREQKARRPDPGWMCKNYMRNRVGGTQWVLCICQFIPEA	11.04826733786379	0.11033325760356419	42.278053283691406	0.16090081632137299	17.322856903076172	nan	10000.0
monomer-50-nr2-run2_result_502	0	KMIWTNIHNFMQALITLVGAGHHELAHNCMMYYQKQVRMWMEAANELNHY	0.31774641633186407	0.9809559712032594	83.28016662597656	0.6486618518829346	3.211337089538574	nan	10000.0
monomer-50-nr2-run2_result_503	0	DTQRQCHCFWNFMLLTYEIMKMMWHNWMRDHPHWNTDAWDEWFQAIVHNV	1.3613355658851214	0.7944752627973131	69.79515075683594	0.49556928873062134	6.2648773193359375	nan	10000.0
monomer-50-nr2-run2_result_504	0	KSMVVERVSKGLLHCWQVWDIKCMGMPEEVAGAWLTYCVQRVIMRSALSE	1.1332659891612025	0.887341985312211	78.08543395996094	0.6496129035949707	3.98209810256958	nan	10000.0
monomer-50-nr2-run2_result_505	0	EDHARKEVILALMRNPESDEDYELIFHYMTYHVYWMLRVMQCNWVNMQAN	0.7848467686643525	0.8995928027978789	81.41986083984375	0.6158676147460938	3.9180164337158203	nan	10000.0
monomer-50-nr2-run2_result_506	0	SAELWVICWMIFQGRMFEFDRIYRELRWLMGSETFQEWQTNIMHDCRQWT	1.0102023842770778	0.8553127284124438	63.47127151489258	0.46334362030029297	7.932204723358154	nan	10000.0
monomer-50-nr2-run2_result_507	0	TCGPYCLAVIRKMVITFLHFYPILREYPHKWWCFTWNYMQWMLFFLAACG	0.5225187078232911	0.9646706475349173	80.73575592041016	0.649215042591095	3.509021520614624	nan	10000.0
monomer-50-nr2-run2_result_508	0	QAGYYWMIACCFDPKLMYYCWEHTCSLQCAICRPYCMAIYSKYHIVVRWP	5.039379129493561	0.277578925870149	47.56938552856445	0.2744626998901367	11.966753005981445	nan	10000.0
monomer-50-nr2-run2_result_509	0	TEFRTYQRDCWARFITDLNQIALHMEQICNRMHNLSTVFIEMMCETWGKL	0.2484983455208002	0.9882148848533383	81.54893493652344	0.611017107963562	4.792974948883057	nan	10000.0
monomer-50-nr2-run2_result_51	0	EFESLSFIAHWSIQQMGMEWYMHSTPESRCNFMAMLLINEQWWDRHRTEI	0.5901160324168396	0.9419791920032832	74.03173065185547	0.5814495086669922	4.525588512420654	nan	10000.0
monomer-50-nr2-run2_result_510	0	IKEHAAQEHTLKVRQFQNRIISLTIICADMVASMMWFFCHQSLAYLAIFN	0.8407349988856446	0.8898487803580986	79.41139221191406	0.5396213531494141	6.18527889251709	nan	10000.0
monomer-50-nr2-run2_result_511	0	TIELQADIWNCMRIYCHKIILQACQKTNFMGPDDYALCSEFADSILQGMQ	0.4755128115456253	0.9599028118384044	69.9745864868164	0.49489104747772217	6.344962120056152	nan	10000.0
monomer-50-nr2-run2_result_512	0	RNSVQIHQECENEVDHWRRGVQRLHPNMNSDQMSKYSLAHLKCCYHAASD	7.835626340636384	0.1708984568292307	76.41313934326172	0.5998367667198181	4.661686897277832	nan	10000.0
monomer-50-nr2-run2_result_513	0	NQYILVTTFMWALAWYVMAYNCMQMLFRQQQVNLWRSMETAKWHHQMQWS	0.42948753636486176	0.9660571720255998	80.91168212890625	0.5596744418144226	4.599024772644043	nan	10000.0
monomer-50-nr2-run2_result_514	0	HPHCATYMMCWKDIASFIWKHRKGHGQTFQISSAKMRSDQICFVVTRCVS	3.7083268178579014	0.354392144059668	72.71289825439453	0.5974910855293274	6.019161224365234	nan	10000.0
monomer-50-nr2-run2_result_515	0	RHEMCHIDWGRHACTVFSARSLQRCCQKIHSTSGSMAPCRFPTSTTCIIQ	10.002631049540144	0.15347440531395432	44.66432571411133	0.26638659834861755	14.686684608459473	nan	10000.0
monomer-50-nr2-run2_result_516	0	NAESEWTSQKYLWQLYDLGMVMGKILHKFTLCSCDMLRQQNMQNMQQIDE	0.5078130267460623	0.9547626116523403	79.65960693359375	0.5391921997070312	6.062540531158447	nan	10000.0
monomer-50-nr2-run2_result_517	0	PFQQKGTMNWSTFWSRFQHAMKKAAEMKSSSTGFFHCHTESNTCQWYELP	9.03817099566535	0.12018102249063455	61.621158599853516	0.372858464717865	10.871737480163574	nan	10000.0
monomer-50-nr2-run2_result_518	0	LLWVEHLVHFLWLTFWCMERVDNDPREVPVCTKWIVFYFVRCFKMVMMFP	1.0643141605489597	0.8546840455084324	78.96640014648438	0.624340832233429	3.6186866760253906	nan	10000.0
monomer-50-nr2-run2_result_519	0	IGKKMFKFYWMKCLTEMIVVALFHVMVIFFTFMAEFKQFMREMRILFNKI	0.46639764015726387	0.9620933714332988	83.08218383789062	0.5701132416725159	4.760210037231445	nan	10000.0
monomer-50-nr2-run2_result_52	0	NEFWSATRTQVMYLIFEWLITMQHVMVVNSVKTMHEYWERTQKHISTLNQ	0.5797679229619624	0.9426314543108376	82.99639892578125	0.5831953287124634	4.324429512023926	nan	10000.0
monomer-50-nr2-run2_result_520	0	VTWKERHLAYFACENWCKLSEQERKIIVKIIWLSVPNEVQEKFNECWCFT	1.3239904719608027	0.8594349199200758	68.02290344238281	0.5056957006454468	5.506758689880371	nan	10000.0
monomer-50-nr2-run2_result_521	0	VPEWNQENDIYFRAFIGDTTYVCWAHAIPGQIYIYMYNGDMVQQHKYDMF	2.0989405121809295	0.8195221242414169	77.0714111328125	0.6749247312545776	5.09939432144165	nan	10000.0
monomer-50-nr2-run2_result_522	0	MLESLFFFHEFFFYWYFIRYMWSWSYMMFNIMRWMCFQINFCLTSTWMVN	1.1426183546211308	0.8097631189245859	65.27652740478516	0.43615004420280457	9.393928527832031	nan	10000.0
monomer-50-nr2-run2_result_523	0	DVTQTYLWYANWMWYEVMGELERMVFLSMIIFFHQFISMLMLMYQFMMPR	0.9139615154504405	0.8826183146960936	80.40782928466797	0.5394666790962219	5.468761444091797	nan	10000.0
monomer-50-nr2-run2_result_524	0	ENIMRKYHMILRDYIQSGSNFYKSLRKYGHTQAPSAEGWKTVCVMVQLIC	1.2705758818555837	0.82345150941064	61.693458557128906	0.37508928775787354	8.304178237915039	nan	10000.0
monomer-50-nr2-run2_result_525	0	FLVEYECEMIQASLWSLWAQVDKMSSCMVEMSYHRVMSIWHMDQNTREIN	0.6782918140819658	0.9204137964030739	81.2762222290039	0.5808144807815552	4.682443141937256	nan	10000.0
monomer-50-nr2-run2_result_526	0	DVEWKQMAPNAICCKGCKTRTCWRLVVHGWKSQYCRNFEGTQWEKCQDDY	2.8714112527677145	0.6353222054982304	50.934120178222656	0.25941523909568787	11.16938591003418	nan	10000.0
monomer-50-nr2-run2_result_527	0	RHAKQCLELIMYPHKYGMNRQCLIQHITRNVGCRRLLWQWAAYWTNVLQS	0.8283258593901502	0.8999969816714981	72.64533996582031	0.48450732231140137	5.160680294036865	nan	10000.0
monomer-50-nr2-run2_result_528	0	QWEDTMSWYMHNILLHIETENHKKQIAKWWMCVYSMMSQWVNTLIVADSK	0.7370804326628737	0.9557842472493779	78.24019622802734	0.5821139812469482	4.057872772216797	nan	10000.0
monomer-50-nr2-run2_result_529	0	EATFMKYFIVKQVIERMYWECIVFDYNAMSWSRCHYWKKMARYFDLLEEA	2.3912263023120888	0.6724240523222902	64.72024536132812	0.45393139123916626	7.3631672859191895	nan	10000.0
monomer-50-nr2-run2_result_53	0	EGETRIRECYKQNQRYKQMNQQNKKRQKETHSMLGKLAKMLDEQAHALAF	0.6803368588878886	0.921754262909121	81.82786560058594	0.5942540764808655	4.504401683807373	nan	10000.0
monomer-50-nr2-run2_result_530	0	FGSNRDFMIVIWTNYMILGTLVFTIFVTLLLMSVLMMKHAYYAWSEWQHR	0.7914699303333678	0.9117321645441935	80.72615814208984	0.5614947080612183	5.81803560256958	nan	10000.0
monomer-50-nr2-run2_result_531	0	SDGFLYLAQWNQRRRMMMNTIYSQMHHLQEIMGAWLEQFLKYVILWRYYN	0.4614519910675724	0.962198588419382	82.14871978759766	0.5858582258224487	4.264150619506836	nan	10000.0
monomer-50-nr2-run2_result_532	0	KISVWLRQCVHYAKCIRKTEILNMTGKVPGNQARKREESCLQTSGNQCYL	1.6807304981469107	0.8331831971414775	60.61293411254883	0.40612533688545227	9.046541213989258	nan	10000.0
monomer-50-nr2-run2_result_533	0	YFADHVKVGGLMYMCYRVGSGWQVHYNGMHWRLADKGRQCSAEVILQCTT	0.7986695823260342	0.908861336333303	58.515380859375	0.3825575113296509	8.959084510803223	nan	10000.0
monomer-50-nr2-run2_result_534	0	EDATQMTQHLTYLGFLSWLNWELYQFQMMLFLFVIFQYWWIGYYEDFDNR	0.45145770200522284	0.963875719249463	78.13890838623047	0.5250323414802551	6.150150775909424	nan	10000.0
monomer-50-nr2-run2_result_535	0	SASAKAEQAEVLCQAFRKYHQNYCLATRRLVNKIRLMVRDIEQFNQWMAE	0.4923583184357335	0.9561664968492767	84.38595581054688	0.5992724895477295	3.953339099884033	nan	10000.0
monomer-50-nr2-run2_result_536	0	SPTTANFNNWWAKSRMFMVCMWKNILSAYMEFLHNWFKQMERTFKDCISK	0.4357904446558178	0.9648923408173906	82.51734161376953	0.5959674119949341	4.710984706878662	nan	10000.0
monomer-50-nr2-run2_result_537	0	QPAERAYCKQHLTTNMSLSAGQYSERYQLCISGCNDHDDPIEEKCQSVME	0.6653776491316947	0.9270396283666663	69.90680694580078	0.5968071222305298	5.947668552398682	nan	10000.0
monomer-50-nr2-run2_result_538	0	SESMCKYHYFRNAKDLADWMGNYPRPEVFEWTYFWNYADQTLGMWSWQES	12.66582803674047	0.10202571160782677	49.779747009277344	0.2579946517944336	17.589887619018555	nan	10000.0
monomer-50-nr2-run2_result_539	0	SQIMKYHKLHWFKFAIESYQRHCAYFIQMENIWKYKLCISKIIKCYNMCW	0.7535191020183932	0.9142908625264411	72.72721099853516	0.5530177354812622	5.034172058105469	nan	10000.0
monomer-50-nr2-run2_result_54	0	TLFWDWCLGKMMLYERIEPDQHNQEQMADTMSWCMNAQKRHDELISVENS	0.4512907035773369	0.9630886846163534	78.04883575439453	0.6372249722480774	4.718458652496338	nan	10000.0
monomer-50-nr2-run2_result_540	0	IHKMVFFYGTWWFVSSHQCTKYADHMNTYEWNLWCNNWIVFFYTIMLVGS	5.514945692337104	0.35684382576680584	48.15995407104492	0.34664756059646606	12.654748916625977	nan	10000.0
monomer-50-nr2-run2_result_541	0	ADDVFMNVLLCQPAEDYCDMWCYEFWFIFTHSTGQWIFVPEIMFHRYNVQ	0.9936232484499113	0.8839012196601108	74.05132293701172	0.5252412557601929	6.331672668457031	nan	10000.0
monomer-50-nr2-run2_result_542	0	CDYKLVWDRFCLAMHHFLAIMLACKKGICITNGEHQFMLQFMRKFHYWKS	0.29936957809076337	0.9840846097004935	80.25115966796875	0.6845569014549255	3.5667524337768555	nan	10000.0
monomer-50-nr2-run2_result_543	0	EEDPFYGFVTWVHHLCGTMMRIRKSDRAFRLWTWFMCQRIFKDWVAMMIE	0.9143575824889815	0.8692039474240939	67.73548889160156	0.4583859443664551	6.905665397644043	nan	10000.0
monomer-50-nr2-run2_result_544	0	SRGKKVMNQCNAFKQMNHKFEKDRPQSEAARIYAFTVVWCKALMHDNDQV	1.2536374580067016	0.7958417468647709	65.75697326660156	0.4310449957847595	7.090649127960205	nan	10000.0
monomer-50-nr2-run2_result_545	0	SDEADVVKREVHEMLVMCCYQTYMIIMQVSYAKMWLYWHDWQEWHRMRAV	0.5061660904407659	0.9551713642227979	80.7728500366211	0.5323669910430908	5.242735862731934	nan	10000.0
monomer-50-nr2-run2_result_546	0	TFAYQVKRASIHFWNCFLIDMMREPERARGDPIWYYSQCYVEALAQLGDG	1.0573137514289777	0.8470546365676929	69.69872283935547	0.46425819396972656	5.958362579345703	nan	10000.0
monomer-50-nr2-run2_result_547	0	WDPAVCDHGTHIMEQWYFIVNREYPNTSQSVFHAIMHYYHEICRAWRKML	0.7708643331912114	0.9210815687652892	74.52838134765625	0.5560406446456909	4.308366298675537	nan	10000.0
monomer-50-nr2-run2_result_548	0	RMLKLDCHTHNWAMIQFLLKWKPNMAILHFDNSADVIWIRHVPAEERERM	1.8319788683819291	0.725726416479836	53.044166564941406	0.27096009254455566	11.64329719543457	nan	10000.0
monomer-50-nr2-run2_result_549	0	SFLWIYWEVDGDFYKQCACRVPGPRLFYRPMDCNSLMDQELFEECRASNV	5.717014327429131	0.21683157550485924	46.536502838134766	0.242411807179451	16.00094985961914	nan	10000.0
monomer-50-nr2-run2_result_55	0	VRTWKANHEASVKVIFWCIRIFWQKQDAWAKRPHQLIRFFQLCQFAQTCV	1.4476949885923072	0.8962473665731896	78.29829406738281	0.6489654779434204	4.35989236831665	nan	10000.0
monomer-50-nr2-run2_result_550	0	RQCQQTCNDYIWGVLEWAQLSPADNAWMWLEQDHFPQLMAMIFHCKFKCQ	1.7306834961692137	0.7211364595045583	68.6839828491211	0.48208382725715637	6.168124675750732	nan	10000.0
monomer-50-nr2-run2_result_551	0	WRQWERCLWQVCWLDPQRCQDTWIAHEQWQRIGNYQNKFEEWVGTDPWCD	0.9276301988074036	0.8767013521910272	54.99406433105469	0.3576061725616455	8.982357025146484	nan	10000.0
monomer-50-nr2-run2_result_552	0	DSLAYVVSKLMLSVVGAIWGLLFIGFFWAMGVISASVQRFHVNWILAVRS	0.6874063177034316	0.9306952877513828	81.02384185791016	0.4631255269050598	6.273025989532471	nan	10000.0
monomer-50-nr2-run2_result_553	0	TIDIEWIAEFYPHITLQGVAMMTCTVLQEYRDDLTYKKWCSKKLSDATNI	3.015373900354947	0.5221108681466393	51.85701370239258	0.26766330003738403	14.286964416503906	nan	10000.0
monomer-50-nr2-run2_result_554	0	INQAWWYFIMHFGMRLPPDQKVVWKIRQVFTFHAMIIKQFEEDLWEKRTG	5.227758385326138	0.22873139712483873	64.38276672363281	0.43334344029426575	10.543156623840332	nan	10000.0
monomer-50-nr2-run2_result_555	0	DSSTYRHFWTHAVENSKWLCKSQPSIDRKNCYSQMWSLIKYMMMIIDMNH	0.9142076095538682	0.8762797252589739	72.77284240722656	0.5302377939224243	5.167788982391357	nan	10000.0
monomer-50-nr2-run2_result_556	0	NKKETLHIARYNWLQFRWEYYMNRQALLFQYGCEHLRAQESGVPFAHFVG	1.100587462761266	0.8405214541799247	71.23087310791016	0.4964974522590637	8.653597831726074	nan	10000.0
monomer-50-nr2-run2_result_557	0	PHFYPVCYLAMEVVMWHLFKVGRLNADFFWWWHMLHHLAFGILLWHWFCP	0.7455481223935085	0.9134227790942134	75.01480102539062	0.5473121404647827	4.535853862762451	nan	10000.0
monomer-50-nr2-run2_result_558	0	LYAFWTFCYAKWRLVGYGEKNSAVARTMTIVHWICKLIHVCELWMKQIVN	2.8643686953741487	0.5257350828087234	74.99652099609375	0.5799302458763123	5.3805341720581055	nan	10000.0
monomer-50-nr2-run2_result_559	0	ITPRQLYWTKIQEQWIWLTTIYYVYYMLISVVSGYLYLSRCEIIRLAERS	0.5350214176195471	0.9496762930796291	82.08199310302734	0.5653373599052429	4.964788436889648	nan	10000.0
monomer-50-nr2-run2_result_56	0	PLNWIKSYLCYSQHLSFYMDVRIVFQMARRGDIDPASELHGIINRHAQLY	0.5641707099390519	0.9480923353678727	75.8031005859375	0.6025252938270569	4.95802640914917	nan	10000.0
monomer-50-nr2-run2_result_560	0	SGYGMIRFALLEFCNKFPAPSGKFWNANGSDLMSCEHLWNAWCYAIELVD	1.916800957476145	0.7390734998828293	75.65414428710938	0.5958866477012634	5.72340726852417	nan	10000.0
monomer-50-nr2-run2_result_561	0	DEEVFYCEFEVEFWYSEQSPPLQSEEKSMRIIKLSETGYWFDMTLKYSCE	4.140693086939169	0.38376018806023665	54.36211395263672	0.25502026081085205	12.15257453918457	nan	10000.0
monomer-50-nr2-run2_result_562	0	IFREELHKKEENLQNLLDKRITHTNTMMVLASHVLISQTIKTDKYADELS	0.41492259296233047	0.9684905449225331	80.18749237060547	0.5601242780685425	5.808136940002441	nan	10000.0
monomer-50-nr2-run2_result_563	0	EWYHEVKHRAITQMVAQYWMWQILEVHVCIHKVTQWFKEVTHQMFNHVQH	0.6199114926295053	0.9325715990492859	82.88502502441406	0.6224499344825745	3.789421796798706	nan	10000.0
monomer-50-nr2-run2_result_564	0	VRLCIFYMIMYVWAHMCFMAICIFSTMFHQVSVWGYYRQRVNQATRQVHP	0.6801749555678805	0.9260190086272094	80.82913970947266	0.5460419654846191	5.278212547302246	nan	10000.0
monomer-50-nr2-run2_result_565	0	HESYLRNCWERKAKQWQGPRPYFDFMWKFIAQRKTPHACEDAMDMIWNFA	2.1080211493700562	0.6180090255424765	61.270408630371094	0.410377562046051	7.308084487915039	nan	10000.0
monomer-50-nr2-run2_result_566	0	SKRETSQAIEWDQMWMNMMMYHTLYAQIQCLIMLSIWRTSTLIQFRNWHH	0.5082066057011309	0.9546409598485629	80.67172241210938	0.5976800918579102	4.868021488189697	nan	10000.0
monomer-50-nr2-run2_result_567	0	LHKHLKKEWERNYEKMMRAVFIMFFVMDTLSTTLSHFMVYSMFTEILMSV	0.5691900981940251	0.9413225123408842	67.81626892089844	0.42970508337020874	9.833245277404785	nan	10000.0
monomer-50-nr2-run2_result_568	0	NLVENFLDNRLQMMEHHHQQTKQITRMWYQQRNDMGRLLAVMTYLSKKNQ	0.24945031448501465	0.9880977373083344	82.9984130859375	0.61214679479599	3.8937745094299316	nan	10000.0
monomer-50-nr2-run2_result_569	0	CKRHETEYCMRQIWGMWKRTAANQHQLLVMPFWFMTFMFVWMACVECMFS	1.1197167096658416	0.8220258835444993	64.50431823730469	0.4171695113182068	7.146917343139648	nan	10000.0
monomer-50-nr2-run2_result_57	0	KGKQQKSKIKENEIMDRYNKQKDLLFFQFCHDLMLILIAFFLYNIIEGLI	0.6369167847365069	0.9302500105506846	79.46575164794922	0.5282606482505798	6.103728294372559	nan	10000.0
monomer-50-nr2-run2_result_570	0	TNWMKLVHDLIRELCDFYCRHAKFDKDVFYKNMAKQFCRACYSVLKIYDW	0.5814332772048283	0.9421047045186092	68.88567352294922	0.5134065747261047	5.993805408477783	nan	10000.0
monomer-50-nr2-run2_result_571	0	DCRTEWEQSFKIWQYQIVWCILTLYDMWTILLRFFSAVKLFFDHIVSELL	1.0593908650194106	0.8365857768087204	83.13147735595703	0.5859860181808472	4.411097049713135	nan	10000.0
monomer-50-nr2-run2_result_572	0	SPRTAYLSWLFGMILCKEISDPALQHELCRFIGYYDACNTACMRWHPDAR	0.7355505751172042	0.9144325725452067	72.44402313232422	0.586482048034668	4.555788516998291	nan	10000.0
monomer-50-nr2-run2_result_573	0	AQVVVSWRQSDNCTTWCSGNWCRNWIHYWYFVTGSVEERWYLWWWQTFTW	12.502021370333221	0.04889686389778492	43.16449737548828	0.2970222234725952	13.806270599365234	nan	10000.0
monomer-50-nr2-run2_result_574	0	RYIEAMKHLIFWFHWKYMVCCISFLIFWHGLQNWARWWCFHSREVGERHS	0.6753916364150432	0.9218695363674514	78.58246612548828	0.5468734502792358	5.837174892425537	nan	10000.0
monomer-50-nr2-run2_result_575	0	MQCSPMIKYSVNEWIKDVQIEPEVIKISWCTNSENKRKVCSIMVCNVHEH	6.227587522233248	0.25540491850823127	47.61071014404297	0.21228578686714172	13.828279495239258	nan	10000.0
monomer-50-nr2-run2_result_576	0	LESLQRTWHLTFWMMWTVLEVIFHIHMQVNLQISNNMFYFWQANVQQNRI	0.40663397307268023	0.9693805140215994	80.98902893066406	0.6115347146987915	4.759043216705322	nan	10000.0
monomer-50-nr2-run2_result_577	0	LDRARERAFFDDFRNWRKCYTYWLKVAWALKNSANFQLGFRLRNQAPANC	0.5121840047815646	0.9561711153221576	74.64643096923828	0.5638773441314697	5.603123664855957	nan	10000.0
monomer-50-nr2-run2_result_578	0	TNPIQSFLDLLAMATSCCLVCNMSHQACIVRVFQEWWYEKIRKQGEVLNV	1.9355562000824011	0.6950912604129599	68.44163513183594	0.44822797179222107	7.528397560119629	nan	10000.0
monomer-50-nr2-run2_result_579	0	CKVFNIEGHTFVCVPIRNYPEQSERQLEQYVPNCYAACRARGWWCIELKR	2.922264196895791	0.480862592728503	56.07907485961914	0.320769727230072	9.70129108428955	nan	10000.0
monomer-50-nr2-run2_result_58	0	NQQKAQWFIRCCAFHCAGMDPKPSCYVKMQWDWIVTICERVQPETCETMK	1.935578670780591	0.7370614369970276	67.05231475830078	0.5381454229354858	6.057407379150391	nan	10000.0
monomer-50-nr2-run2_result_580	0	IRKDIALTRQYLRIICGTMKQLFMYMMTKCMVWAKEMWFFWIEFHLWASV	0.5673745989441327	0.9434964460586545	82.65300750732422	0.592685341835022	4.3058552742004395	nan	10000.0
monomer-50-nr2-run2_result_581	0	QFKQAYFAFVTSASNMVFACMSLSTSVQDCCRIFVLWFMRWVHKQDAVWT	3.9811003701298273	0.3445345756664313	66.73172760009766	0.4226706027984619	6.675662517547607	nan	10000.0
monomer-50-nr2-run2_result_582	0	AQKWFNQAIILLCSEQIQWIKHMNSPFAKKATQMFNMYEEAIIQADAGYD	0.6080406137764713	0.9374279016616542	70.02507019042969	0.5002351403236389	5.935908317565918	nan	10000.0
monomer-50-nr2-run2_result_583	0	FGKLCIGHVKIQCHLIENHTEAKMAKDTKTQPSICTKLGKRFIWCKISFD	0.9811874183908038	0.9060861396216323	68.18965911865234	0.5003976821899414	7.032806396484375	nan	10000.0
monomer-50-nr2-run2_result_584	0	YFYLLLNWFFVLEEIAHMAKSMYRNIMQRSYWIETLFHSTLMNFRRTLED	0.28229548179127456	0.9849849127062725	67.42699432373047	0.40227001905441284	10.89055347442627	nan	10000.0
monomer-50-nr2-run2_result_585	0	FFCMPCCIRYMWDAVSAEYYLLECKECYCVRFRETNKWSCWCCTCRLYKV	12.845992208171836	0.10284870566106066	42.62717056274414	0.2175254225730896	14.636528015136719	nan	10000.0
monomer-50-nr2-run2_result_586	0	EWMDMMNTIMAEMRKWVKAAYDHLDSLYPFGKPWECWDNYWLSLFQWLIG	8.785114792794475	0.1400205533264095	68.96112060546875	0.4149528741836548	10.589537620544434	nan	10000.0
monomer-50-nr2-run2_result_587	0	QDSYDRQNAVFMNRLYLFNLMYMIMWQSIAFFLIMQDARRQWMAHRLDEQ	0.318069074357489	0.9810379765790183	81.75817108154297	0.5705786943435669	4.69351863861084	nan	10000.0
monomer-50-nr2-run2_result_588	0	NINFFNVFEYYLYVKIGHYLAMHLTTIVEFHIYMFIISLHAYYQGNASEQ	0.7705936952441791	0.9071765667986811	70.31236267089844	0.47879084944725037	8.354092597961426	nan	10000.0
monomer-50-nr2-run2_result_589	0	SRHQYDRAFEQIQDWIRELQLTHYIACSYCFILMKWMAWINHTQNVFLTT	0.5948911247510741	0.9406853749036417	78.623046875	0.5387680530548096	5.506829261779785	nan	10000.0
monomer-50-nr2-run2_result_59	0	NQMYACELIHTWFDKMWGWYVNKCQRPANATKSCQSPSACLKWRIDCMLG	5.4208616064539745	0.2546548144950798	46.88888168334961	0.2859731912612915	13.516748428344727	nan	10000.0
monomer-50-nr2-run2_result_590	0	PVCERFNSLMYHWYHHYFAACPDIDKFSEMQRMKRHLTMYFDMQGFKCTE	1.0202386960427816	0.8941876319667054	73.86055755615234	0.6047955751419067	4.755885124206543	nan	10000.0
monomer-50-nr2-run2_result_591	0	WGLFKMMITFHYTAMHTWFLQLTVIGIFCVVFFALLNHMHNTFVTLIKQV	0.48293927603782555	0.9996578931301494	77.965087890625	0.493407279253006	6.909787654876709	nan	10000.0
monomer-50-nr2-run2_result_592	0	WDKIMQTILHVKTLAEKAHQQFNELHHKMMMCIHIINCHINICWKQQSGH	0.22045426870836682	0.9906119518655391	79.1673812866211	0.5742833614349365	5.942541599273682	nan	10000.0
monomer-50-nr2-run2_result_593	0	EQFLLQQCVNMACRGRLSGLSWAEHANMETSKRLHQNCIQEIYYQAWASI	1.495561841076864	0.7639124049420468	52.10091781616211	0.30618613958358765	11.590806007385254	nan	10000.0
monomer-50-nr2-run2_result_594	0	FDEAVVLWKAEMSYFKEHSMLLMCEILYEAGIEEWSHMMNIVKGWATLHF	5.362087870955185	0.26823994688258	58.38602828979492	0.396596759557724	10.346237182617188	nan	10000.0
monomer-50-nr2-run2_result_595	0	RFRELVMKKIIKHMYCMVICFGWCMNVGMEMCWGAVGCWNAFYNCRQHWD	0.9149284887865483	0.9016879103854427	64.36992645263672	0.4640619158744812	7.4041619300842285	nan	10000.0
monomer-50-nr2-run2_result_596	0	QPAVCLWLHRFCVYKFMWRTMFCPWLHAHHPELRDSVYLFCTVMDNCWDW	1.5630846916708256	0.7047928905615402	70.41445922851562	0.5004571676254272	5.340627193450928	nan	10000.0
monomer-50-nr2-run2_result_597	0	DKIAELNLQASFIVYTVVWLIHSAWYTMWEAANHQQAAFKAIISIRDMTA	0.4054839999814787	0.9693564685294046	83.36038970947266	0.5545164346694946	4.600507736206055	nan	10000.0
monomer-50-nr2-run2_result_598	0	MTREVHNHHEQMHQRMNALTWNMTCTMCQQMRTIWMAVNSQAQRQKKEDE	0.4574745264842541	0.9627161213740429	78.23455047607422	0.48730984330177307	6.547131538391113	nan	10000.0
monomer-50-nr2-run2_result_599	0	DLKAMCQMKMDKLFGQFIVENAPDVEQMKIFRSRQRNAYDECLDREYQQD	1.0507991583367435	0.8371955886164452	78.5994873046875	0.646593451499939	4.155418872833252	nan	10000.0
monomer-50-nr2-run2_result_6	0	NRETCVCFNRFDLQCAQVILVRVRADYQCGRLFPCWVSIFHECIYNWHLF	11.19772511464862	0.1097433048451201	33.38007736206055	0.11811518669128418	17.59244728088379	nan	10000.0
monomer-50-nr2-run2_result_60	0	MAPAVDRIIEIHCEVIYWCLHYGALMEDTQNFWGSCRMELMRQMNEVCMD	0.4152486800792982	0.9686959249910089	71.81478118896484	0.5211144089698792	5.638212203979492	nan	10000.0
monomer-50-nr2-run2_result_600	0	NPFRMIWNDWCMYMYYRLTVWDEIYNDSMNTWRMKHQMILRWCWQRINGV	2.2213368044649804	0.6289016359863641	60.84777069091797	0.41264328360557556	8.360319137573242	nan	10000.0
monomer-50-nr2-run2_result_601	0	DSITKACCPANPRECFMLVAQSPPATVHVICFDMRRAPWAMLAIISWTKW	6.635678107793943	0.23558979055555976	45.00279235839844	0.17907732725143433	14.433520317077637	nan	10000.0
monomer-50-nr2-run2_result_602	0	AWCLVCVFRNRASWEIRSGCDWVSGQEHIALQNRMVQYGWCGYCKMYKMR	13.19682251574113	0.07777565930975577	39.984703063964844	0.2375922054052353	14.679425239562988	nan	10000.0
monomer-50-nr2-run2_result_603	0	IHKQFGLVVQSMKLFYLFIFRYYQFMCYHALQLLFVIYKWAYASYIGYHH	0.7328497408926771	0.910590247079786	79.95491790771484	0.5736814737319946	5.022060394287109	nan	10000.0
monomer-50-nr2-run2_result_604	0	QCVAEQTFAMIYKIDQKQATPLKISPHIMEMLIQQCNWEVDPEYISKYVE	0.5057291732246626	0.9547624731282772	62.036102294921875	0.3684219717979431	8.404143333435059	nan	10000.0
monomer-50-nr2-run2_result_605	0	IEQGITYFTKSWQWSQFWSHTFSLWVYGTMFQIYIMHYIAWKREWYRKWN	9.35893271351967	0.14250633149817823	57.097591400146484	0.34493058919906616	13.728140830993652	nan	10000.0
monomer-50-nr2-run2_result_606	0	WEKEQCHMRNIRSQMEHMDRQLMAELALDTKVIFNTQQNLNIEIQKRRDL	0.5721571179370012	0.9423040168920417	82.89675903320312	0.5934780836105347	4.330119609832764	nan	10000.0
monomer-50-nr2-run2_result_607	0	DAEWESHWWEYASSLPHSFRWFFQSTYYWMVTCVQYMIMDAQLYTCAHAD	0.8947531838418361	0.8980207238455138	67.09740447998047	0.41692811250686646	7.959637641906738	nan	10000.0
monomer-50-nr2-run2_result_608	0	YFDERGAFYTLHDWWFKWGDSTLVKYQVTWRMFLGRQYESEQHLNCIGVP	7.816467281003624	0.09896413914811271	38.440547943115234	0.1160019189119339	19.754064559936523	nan	10000.0
monomer-50-nr2-run2_result_609	0	CFERSYKMISSILIILNEIMQQITNWMQMIFMHDAYMRQAWEQYEKYEDS	0.39104197294626947	0.9725668239713451	83.29853820800781	0.5925636887550354	4.45059061050415	nan	10000.0
monomer-50-nr2-run2_result_61	0	RAYEILLFAMEIQNWLFYNILMTVLSGWFYAIGFCVRSLFWAYTLDRTSH	0.43068042300089643	0.965617276324778	75.37081146240234	0.4405841827392578	7.115978240966797	nan	10000.0
monomer-50-nr2-run2_result_610	0	SIEFHAMMCKYTYVPSGCQKQHCMVFKVTETNDGWTADETIHSVLMKVIC	1.108511659190853	0.8594945322338872	76.48089599609375	0.5084997415542603	5.6582536697387695	nan	10000.0
monomer-50-nr2-run2_result_611	0	NGFSDYMCVRFTQYVFMWHALKPNMQIHILVVMLGTIWCTRLISIYDLRG	0.5446708650339089	0.9471824380361611	66.78082275390625	0.4645407199859619	6.841408729553223	nan	10000.0
monomer-50-nr2-run2_result_612	0	CAGQTSEWDHKKVIQREEIVFECVWRSKCWGGVQETEQCVHCKFWRKKRH	11.819477943839432	0.0508944349245449	41.69679260253906	0.15473105013370514	17.361513137817383	nan	10000.0
monomer-50-nr2-run2_result_613	0	GNCPEWCWMWTLEKCHPMWDTRMDMAYWMWWCERLCNEWIKAEQAVEDWG	2.8743270057642576	0.46434624451819095	58.026023864746094	0.42546436190605164	10.507719993591309	nan	10000.0
monomer-50-nr2-run2_result_614	0	NHHKANADQRGVNEAIHGVISTYMDTTKTVWAWLCSIMDEYNHWKSTFHD	0.4511434129875622	0.9651235812572881	81.20511627197266	0.5684661865234375	5.40697717666626	nan	10000.0
monomer-50-nr2-run2_result_615	0	VTWEEAWYNNNTAFFWVFFYYSWIQYVHLKFLVMLMWDYQYHYLRFYQHM	0.4729152667679547	0.9591894894974985	77.80239868164062	0.5441203117370605	5.591386795043945	nan	10000.0
monomer-50-nr2-run2_result_616	0	MAEYIILWFIARVNHGYSKGQLCEDLLWLWEDFVWMHHSGQVSPHMHEVI	1.484649980228961	0.8010563829100547	75.0743637084961	0.5677125453948975	4.169769763946533	nan	10000.0
monomer-50-nr2-run2_result_617	0	RLDMICAYFELIWCKMLWEHVVMVGSGMTHALDLQKLCNHIEQWIKWRKR	3.26936045950205	0.4006621972783201	55.437591552734375	0.3369624614715576	11.301263809204102	nan	10000.0
monomer-50-nr2-run2_result_618	0	SFNYAKYGHIKDWIMRNHCANKLPAQAYELAFRVMWFLTEFNCWKEQTHS	3.827361192535625	0.43075066540765894	61.68545150756836	0.40687742829322815	9.500612258911133	nan	10000.0
monomer-50-nr2-run2_result_619	0	DLWFFNLLILRIVVFGHLVGVVVMVTIWWWGYHIENWLQATVQNHEDQNV	0.5598624989364286	0.9453372708667149	81.72728729248047	0.5490306615829468	5.102799415588379	nan	10000.0
monomer-50-nr2-run2_result_62	0	FTNLDTMIQEAWFLWCLISWMTLAYVSEIMWQTWIIVASRDYFNEISEEI	0.36192878954485835	0.9768761774756465	81.84369659423828	0.5751590728759766	4.906546115875244	nan	10000.0
monomer-50-nr2-run2_result_620	0	KWPMCSCNCIWVRKNLECICRVGGDMHGTMRQCNPMYYRCSQAALNACCP	6.964235441449027	0.2174019054536157	42.20984649658203	0.23863781988620758	13.236359596252441	nan	10000.0
monomer-50-nr2-run2_result_621	0	ERTQQKARRQIYYACFSTIVETLLQTMDELGKALEEMINVASQCHQYKNA	0.48225457705581565	0.9584665204663083	84.03939056396484	0.5863957405090332	4.61665153503418	nan	10000.0
monomer-50-nr2-run2_result_622	0	RAWTKQGDVMLWHMPDHLCEEIGIKEECCYYLFVKDGIGTCRFYMLVLEG	2.6653286700912	0.5476666011088068	53.005279541015625	0.28683602809906006	11.684996604919434	nan	10000.0
monomer-50-nr2-run2_result_623	0	EKLYNLWALWNWCVWMQDWWKQMYNGIYMAVSRGDSLEDVLSILAFFEGF	1.6172202194072403	0.7154922084959224	74.7862777709961	0.5122013688087463	5.624828338623047	nan	10000.0
monomer-50-nr2-run2_result_624	0	EKMVFFAIMWLDRDHNRVTMHFTLSLDGYGMEFVGYWCSDLTSWAAKSID	2.952401767547497	0.5076906812439976	53.40814971923828	0.320852130651474	11.520383834838867	nan	10000.0
monomer-50-nr2-run2_result_625	0	TMVLNILNSSKQMIERMITEEPSDVQLKWMTRHYMQFTIIFMFAIKKKMN	5.213940699213221	0.2344773033615828	69.87431335449219	0.4005158543586731	6.23452091217041	nan	10000.0
monomer-50-nr2-run2_result_626	0	NHIDWWHDYTKTLHYLSCWIFIYIWTCITFIHFWQDYVMWIWMVLLRHAG	0.5538733203270347	0.9465647103891536	79.64681243896484	0.5349708795547485	5.612832069396973	nan	10000.0
monomer-50-nr2-run2_result_627	0	GDRYILVQSCEAVPRNNHWIQVCHVTLTIIFSRGQQSCHTKYYEFLCPEE	1.1402408214361521	0.8320284266051701	69.18791198730469	0.4544617235660553	8.265998840332031	nan	10000.0
monomer-50-nr2-run2_result_628	0	EAHMIGVCMHPQQPSHYEVVYYSSNGEELFRQGGQWKYCPWWMTCYQLVY	9.043162678476014	0.1750726136875992	53.65792465209961	0.37299010157585144	11.01616096496582	nan	10000.0
monomer-50-nr2-run2_result_629	0	MHNQCKNMFKYMKTELLTQFPHHRIDFEYYKHRCHYPECEQVFLEGINTD	2.8096853557261476	0.5375413271422547	57.83403396606445	0.35712379217147827	8.486343383789062	nan	10000.0
monomer-50-nr2-run2_result_63	0	VHIHFFYVYLIERTIIQWHVIFYQQLVHSSMIYMMESMKQAMQILSNRDE	0.3915993097751896	0.9713778813509023	80.91256713867188	0.5806957483291626	4.877945899963379	nan	10000.0
monomer-50-nr2-run2_result_630	0	QFLHHYLFYYNWCYHLQRFMLDWWRNALSFMNYTVNEGQKTMAKDAKECG	0.36267481680696045	0.9761376510083604	81.21764373779297	0.5706087350845337	4.846920490264893	nan	10000.0
monomer-50-nr2-run2_result_631	0	TDWKKFQQRLMMMYNQIIEHVFMWVKMIQECWIYTANNMRAVKAINDWLE	0.9231324962051182	0.8716301491930952	81.7035140991211	0.5604469776153564	4.770264625549316	nan	10000.0
monomer-50-nr2-run2_result_632	0	SPHNVEAFSIRMVEMVLLWSYIVMEKVYICLTVWWALHRKAAWKRWRVTE	0.9953089848415134	0.8593937375956143	80.12102508544922	0.5644720792770386	5.448008060455322	nan	10000.0
monomer-50-nr2-run2_result_633	0	TQMYYRMVQHNRKFEVLVVRDAKCFMSMHYTDTASGIHMKFRVNQTAATC	4.315641019533138	0.33616778381271756	54.81140899658203	0.26339974999427795	10.803668022155762	nan	10000.0
monomer-50-nr2-run2_result_634	0	HFWCGQQMWLVTTNEHTTTNKYCNWIQMSSEEGAIFRYEVICTWDYTVGH	10.030070762334038	0.13923815197793904	36.463626861572266	0.12773385643959045	17.515825271606445	nan	10000.0
monomer-50-nr2-run2_result_635	0	EYTWHKNITQIWEKWLRTHCHLLYFKYGDQKSQIDCAIWKSIWYDCIQRI	1.1698385314245487	0.8253797241283468	56.825347900390625	0.34315359592437744	10.436574935913086	nan	10000.0
monomer-50-nr2-run2_result_636	0	AYDDVKVAYRYMKKALAFTEDYQCRQLIYRTFMVYFKTWYDHKKNQDGSL	1.5505685357434136	0.8100302192495907	77.6226577758789	0.6343616843223572	4.9445414543151855	nan	10000.0
monomer-50-nr2-run2_result_637	0	MEWQRTFRHDLPTRVWHHTMKFRMPGAQGMFSIPYNASGTFQACVLTGQG	1.9345859091749005	0.6490299630175123	55.70909881591797	0.302428275346756	12.65194034576416	nan	10000.0
monomer-50-nr2-run2_result_638	0	VKRHYGNWVCWPLSVGTAESCRQFIQDHPEHNIESFFTQDSHGVIMCCDC	3.161961303355782	0.4874368578134925	52.058082580566406	0.3307795226573944	11.00532341003418	nan	10000.0
monomer-50-nr2-run2_result_639	0	YLQDMCHDAHGKGWVDECMTQWRMNPQIWCILLDMNAELASWLVSWCPRA	10.789353749888523	0.19527958177998017	49.58125686645508	0.2957802414894104	12.103586196899414	nan	10000.0
monomer-50-nr2-run2_result_64	0	SHRNIDYANLQCKQIMQCRYRMMWGNWRANWLPCMHIIQVNGRLCARAMH	1.8318729017145126	0.7259694269370847	60.51127243041992	0.42122742533683777	8.455327033996582	nan	10000.0
monomer-50-nr2-run2_result_640	0	VNQARNQDHEEQTNLFLINWKAACGVRWLGRMWKHFESFVEAVRSQLSAE	18.029541507888553	0.029747330737959703	65.61592864990234	0.3750321567058563	10.136737823486328	nan	10000.0
monomer-50-nr2-run2_result_641	0	TKERNHEVNYHLIYSWVFTAGWFVWLFCWTSFLKCSMMWNIWFVQFRKCQ	0.49184221833678593	0.9577462409719502	75.55227661132812	0.49577388167381287	7.4114532470703125	nan	10000.0
monomer-50-nr2-run2_result_642	0	ITNEQTHVWNHERNLHLDHIMVCFHLWCTMVLWMEFLWQCLYAYWYLVEQ	0.6433944754800195	0.9391297481814592	82.12187957763672	0.5889552235603333	4.429800987243652	nan	10000.0
monomer-50-nr2-run2_result_643	0	MLMTLQSYSERTGSFIFNSGAICSFSRHCDGFEEEDKIVECLLFCAVTGK	2.9897635490015984	0.49038467814774284	52.61001968383789	0.29139402508735657	11.456801414489746	nan	10000.0
monomer-50-nr2-run2_result_644	0	MNKACMMAMRWMNSHQLCEEPWAYFMTYGCFGDDEIMIRKQWRKYCKIAK	0.8864623437187353	0.8783561855033823	61.23188400268555	0.39638668298721313	7.809373378753662	nan	10000.0
monomer-50-nr2-run2_result_645	0	CERANAIYHLFSKIYLTYCAGYIPTYWLDTCLILVCIFKDSWQKLCMRAH	2.1229986986027085	0.5927563394488388	67.64977264404297	0.4555826783180237	6.366880416870117	nan	10000.0
monomer-50-nr2-run2_result_646	0	KILYVIVKIIKLQKHFWVTWACLQATMFFLFSLSQNFIFIWQSWAHVMIN	0.36001220026257086	0.9756318122046815	80.6179428100586	0.5523305535316467	5.0779900550842285	nan	10000.0
monomer-50-nr2-run2_result_647	0	NEADHNKQQKANQKDMLNHHLLMSAFHGIKCQFKKAHKMINQFDKLTSKN	0.6601938931851615	0.9254494632907125	83.18679809570312	0.5664167404174805	4.6394219398498535	nan	10000.0
monomer-50-nr2-run2_result_648	0	CMQHYPNAHVCCQMHAWFFTIWAFIYHQWPDPQRGIVFETARVFTKYMHD	2.211986726614623	0.7478341911059568	60.64990234375	0.38324981927871704	8.911046981811523	nan	10000.0
monomer-50-nr2-run2_result_649	0	ACFRYLAFWELSCQVLVMCMLRRPGINPNKIEAAMHQIIWCNKLRKRLWD	3.3846055966181146	0.44905943968464923	64.06002044677734	0.43296271562576294	7.6641716957092285	nan	10000.0
monomer-50-nr2-run2_result_65	0	GEAAKDHSEQKEHAICLHTQIFRHIENQLWVATKSMQMMHALTQRIIQNF	0.2800202451616276	0.9851531104074026	82.33078002929688	0.6082640886306763	4.616739749908447	nan	10000.0
monomer-50-nr2-run2_result_650	0	SKRDFLVAFHDELQQCHIQCMLIFRWLKIQQWHLAKLFYMTHQYALSVTP	0.34989349246766677	0.9775946498688641	83.71039581298828	0.5988907217979431	4.333786487579346	nan	10000.0
monomer-50-nr2-run2_result_651	0	GQIWLRVERGNDFAWAWSTMSLISGSCKSQIESEDEHYEELVKFIMSRLC	6.314775743048862	0.19474209697006628	46.5611457824707	0.2771715521812439	14.000862121582031	nan	10000.0
monomer-50-nr2-run2_result_652	0	KNVRVRGYIMKMIFEYGIYFHRGFCHMGFSHQLCWQIYICMFLVGIMPCI	3.8477579374545776	0.44044649705560324	65.06792449951172	0.4390159249305725	7.305220127105713	nan	10000.0
monomer-50-nr2-run2_result_653	0	AHEMLLDVYQCSQMWVTYVRKCIDTGDDHIDQEQFNYCEFVHIKAFILMY	0.47402202650162506	0.9594546453841479	81.77398681640625	0.6624658107757568	2.9678475856781006	nan	10000.0
monomer-50-nr2-run2_result_654	0	SMTAEAWLEECKKFTNDLQALGAIRTMMGEQMRHIMNQQRMYYRQDQNKR	0.6708151786606322	0.9672178140974651	82.72942352294922	0.5845410823822021	4.3751373291015625	nan	10000.0
monomer-50-nr2-run2_result_655	0	CRGWVFVRARFIQHRQEEKFWLYICLHHERFWSTERQESCFICAPIYQFA	9.605434482174148	0.1002786857524548	40.76457214355469	0.15406164526939392	15.86312484741211	nan	10000.0
monomer-50-nr2-run2_result_656	0	WTVVWLRMFAIYFYCKEGVNPSWNVCTIQMFWQFVYSWFIWCLRLKVIYN	0.9572079027481045	0.8543571504060664	66.74235534667969	0.45852261781692505	7.467076778411865	nan	10000.0
monomer-50-nr2-run2_result_657	0	VCKLGPMCEKVYGTFNPCTKMHYYWYRCPGGYWIIEIWSRDEKLFGVQCY	0.511138413914438	0.9541522159880901	79.62079620361328	0.6838068962097168	3.6961123943328857	nan	10000.0
monomer-50-nr2-run2_result_658	0	DDFWVVFIIVSEKIMLQWGIGPVAIHRFMLIHYGICSSYMHKRWLTSRDE	7.748492691997876	0.12876098742540434	54.25636672973633	0.30553263425827026	11.448484420776367	nan	10000.0
monomer-50-nr2-run2_result_659	0	NDYYKWKVLTMVFYESLCYNSVYVPNVSPEQTHSCWQWYSMNLEMMEADL	0.8852702978912854	0.8771745646723796	63.47693634033203	0.40793532133102417	7.912611484527588	nan	10000.0
monomer-50-nr2-run2_result_66	0	KHFQWRWWYVCVGRQAKSYWSIMPTAMQQLREYGMWVSQNSQQAVENCNA	15.954641568677749	0.03547151513749017	65.2297134399414	0.4295315146446228	10.547119140625	nan	10000.0
monomer-50-nr2-run2_result_660	0	QATCYAWIEGAEPFPRSTIKEFCPEALRFPGSLMYKMDKTDRKFFCLCQN	0.7507511943983926	0.9062395550955764	61.955360412597656	0.43714383244514465	7.659348487854004	nan	10000.0
monomer-50-nr2-run2_result_661	0	TRTELARRDYEDSFKRRCINMYVFCGSVIIIYVFTYSMWKFIAHYCQANE	0.522485031927411	0.9538723106344082	81.74162292480469	0.5578603148460388	5.268527984619141	nan	10000.0
monomer-50-nr2-run2_result_662	0	DEFYSGFYGLTLFFLVWASFYIYTLYIYGWIIQKKHIYYWWVHIERSRVE	0.913480182879974	0.8758672752361641	78.58013916015625	0.5149056911468506	5.564821243286133	nan	10000.0
monomer-50-nr2-run2_result_663	0	NWRWNTLWFLKQWLAWHNLIKISPTMPWYYVHWFDHMIMEQMEWYMYVDC	0.8022991052723575	0.9062266771160119	65.53773498535156	0.4660661220550537	6.37302827835083	nan	10000.0
monomer-50-nr2-run2_result_664	0	HDEHAIFVKLYMWYRIEMDVRCLDGQMTWWQWEHAAAAMQYVIRVADPRM	0.513160291599535	0.9522484795221561	69.7818832397461	0.4985480010509491	5.653683185577393	nan	10000.0
monomer-50-nr2-run2_result_665	0	PLVPLIINYYYEFVGMTMQAVWKMTQFWMKMWEDYMTWVSMAVCTQVWNL	0.5162468019027242	0.9524219647208618	75.62648010253906	0.5501452684402466	6.579573631286621	nan	10000.0
monomer-50-nr2-run2_result_666	0	NVFWGDCWCMSENVMFTQPCGFVDGALVYYGERKGISCWTPTGSKIKVYP	1.6092369869085268	0.7619485034928904	64.84125518798828	0.48144620656967163	6.850742340087891	nan	10000.0
monomer-50-nr2-run2_result_667	0	QKMYWQGWINDQCEICYWRKLAIGHTAIEIFVGIMDCAYACWWMFSMSYL	0.7327769676753844	0.9113856377043825	60.42948913574219	0.44154900312423706	8.471055030822754	nan	10000.0
monomer-50-nr2-run2_result_668	0	VRREVNDIAALMNYIEMGVKFTMVVITKAWQLAKFSMDCWRMTEAMTLAS	0.4773232831804646	0.9590220177738832	82.22366333007812	0.581162691116333	4.965975284576416	nan	10000.0
monomer-50-nr2-run2_result_669	0	DFNWEFSHWLTRLWHYFHCIHLAMWGHLMMFSAMIWYFSDNIMQWWNMAK	0.5362512234939426	0.9489207069403186	78.56474304199219	0.5127078294754028	5.75916051864624	nan	10000.0
monomer-50-nr2-run2_result_67	0	ERSLNCFKAVFQEAFRLYIELFQHNQNGPPGDRAEQGMDTVFHLHEGCVE	0.6939593717836434	0.9356079702490395	68.42723846435547	0.5253115892410278	7.206131458282471	nan	10000.0
monomer-50-nr2-run2_result_670	0	QYWFVMRVIYLSLCFINYVLFYWVYFHMQLMILEVIHTYKMWMNIDSHHD	0.672346627481967	0.9234749199840444	81.38665008544922	0.5631042718887329	5.05200719833374	nan	10000.0
monomer-50-nr2-run2_result_671	0	DKDSVYLWVDSMMKLFQTQMYHVINLWTACAKYHIRWWNSMVEVQRVAQV	0.5200888065830944	0.951447331956928	82.73511505126953	0.5928549766540527	4.2306365966796875	nan	10000.0
monomer-50-nr2-run2_result_672	0	ELDNQNDKAMTQMKSMKHALFKAEHQWHTFYHYSHHINELIALAHWCEQI	0.35359453103504795	0.9777652906157985	81.51234436035156	0.5588417053222656	4.800412654876709	nan	10000.0
monomer-50-nr2-run2_result_673	0	HNWMMIFWAFQSMAACCQTIITRPGCIAYDCQIYFGALFKVHCKCWESDF	1.7502326446648788	0.7320261674726382	50.61635208129883	0.2646983861923218	12.222945213317871	nan	10000.0
monomer-50-nr2-run2_result_674	0	IFPKCGSPWYSHQWVMSCISGEANMCRLMFWCGNANGYFKTLSNRVFFCH	9.950705468189	0.06441470461578928	38.11873245239258	0.20486539602279663	15.010108947753906	nan	10000.0
monomer-50-nr2-run2_result_675	0	KTEYAYVVWYAVALRMIGELWYYNLLCMEYMCLSMKEAQNWMQQERRDAH	0.6171448941007704	0.932700209769963	78.35246276855469	0.5218410491943359	5.503133773803711	nan	10000.0
monomer-50-nr2-run2_result_676	0	IYGIYNGMVGCLTNCLIIILFFTIISTMIVIKNHMSIYHRLAEKWYDQAE	0.4393144920656335	0.9650642813434471	78.69894409179688	0.4767686724662781	6.91176700592041	nan	10000.0
monomer-50-nr2-run2_result_677	0	AGTKVFQFDAGQWSPREMLAYYEEQGWRTLIMRHRGTDSVKRYVICFEKW	2.5962959885337136	0.558448762564573	64.03993225097656	0.4337015151977539	8.10457992553711	nan	10000.0
monomer-50-nr2-run2_result_678	0	EHNIFWEGGCLYLRHRYTLYNKEENSYNPYKEWRCFGWRNGQFMTGRRSD	1.3816175498419971	0.7980794813145644	71.16706848144531	0.4637916088104248	6.989144325256348	nan	10000.0
monomer-50-nr2-run2_result_679	0	YQTDFRLCWNRCKAAQMMQDSMGALYLLRCECRCKAVGPERWCHRTWRYI	5.768832756772127	0.24158617259667978	50.74348449707031	0.36726120114326477	11.407115936279297	nan	10000.0
monomer-50-nr2-run2_result_68	0	LTLHVQWRGDVKICEYAIFGYPDHTTFVIYIEVCTTGACQFRAFTMELAH	3.339910586563891	0.5342062245119671	58.52799606323242	0.3344831168651581	9.951295852661133	nan	10000.0
monomer-50-nr2-run2_result_680	0	GEIRSLKLAQYIFECLWNISHSVLTWIYWAFQWLRVTVEHQFRIAAWWAS	0.844032983340534	0.8841775904975924	82.26498413085938	0.5653885006904602	4.79049825668335	nan	10000.0
monomer-50-nr2-run2_result_681	0	KQEMEQEWKYTVLVSWNMWAEAIREYPDRIKYRKRFCLWFSLFCYANKPN	1.115214892757858	0.8362199275104847	76.13732147216797	0.6084116697311401	3.979741334915161	nan	10000.0
monomer-50-nr2-run2_result_682	0	HNMFICISCCRERNHHGINEPFTLAAWYDRTAVSMKCWCVNRQSGYWFPC	12.920909739752547	0.059800906974605356	42.854801177978516	0.24074530601501465	14.45075511932373	nan	10000.0
monomer-50-nr2-run2_result_683	0	LETHFYMSDESFYMHNIYHVPQRNMKMFYASSIIADDSGNWSWLDEWWLG	10.379287926711926	0.07010967776677167	44.2580680847168	0.16911371052265167	16.762643814086914	nan	10000.0
monomer-50-nr2-run2_result_684	0	PCSPSETCVLMSIIGFEVVGSSSHWFYTDYLLCAQPSSEQISVYQFAAFV	5.482548928693422	0.3303538279773158	57.63609313964844	0.3272590637207031	12.640060424804688	nan	10000.0
monomer-50-nr2-run2_result_685	0	PGDCKYIWKTYYEIMVNAHHAALTKKGSTINTYAWRSFVWRVYASWQAEC	0.6477650212720184	0.9487452580100074	74.85755920410156	0.5658477544784546	5.000778675079346	nan	10000.0
monomer-50-nr2-run2_result_686	0	KFPLFWAYTCKGGVVCVHDSWTNKFDSCCSNLAQAADCIKFPWEEFIRAQ	1.6890536080044924	0.7517390468944011	55.36286544799805	0.3351660966873169	10.408381462097168	nan	10000.0
monomer-50-nr2-run2_result_687	0	NMHARYKDAWRFHNFALKFVCMLRQGSRDVEALWPMFHERIMRRARHFKN	1.0881861493930032	0.8317790764920063	76.51596069335938	0.6013328433036804	3.9526124000549316	nan	10000.0
monomer-50-nr2-run2_result_688	0	KPMQLFVKLTSIIACLCMWYHLLWQWLCMQVMAYVTMEFVNLCLENSRNH	0.43036240790597385	0.966850820121197	83.57227325439453	0.5612802505493164	4.572639465332031	nan	10000.0
monomer-50-nr2-run2_result_689	0	QLSGEKIRRAWTAFWSELYERFLGWISAEYIWQRFKKIHNMMINNFKKQN	20.155712131291416	0.024956485832684984	78.7808837890625	0.5322577357292175	5.828434467315674	nan	10000.0
monomer-50-nr2-run2_result_69	0	ITNEYCNKFKYMMKFLENRFVGLKPIRRAIDNLHDKVDKNFEEWNHAKSL	18.19058175950138	0.03286085280120122	81.81074523925781	0.5367048382759094	5.594810485839844	nan	10000.0
monomer-50-nr2-run2_result_690	0	KQLFYDLSLFWNGHEGEMWLKVTVFMKDPPIVITMMVPIFTVLNYLAHYH	0.7302016784327423	0.9165799022714968	82.26725769042969	0.6460371613502502	3.8568100929260254	nan	10000.0
monomer-50-nr2-run2_result_691	0	VVMVAYVRADQKLPGVEDWWHYDGVWKKDNIVCVYVVHCDYYIYMCTYKA	0.4970893256613287	0.9557251347298057	58.58940887451172	0.3930705189704895	8.650825500488281	nan	10000.0
monomer-50-nr2-run2_result_692	0	MYCVTHCMIFKQVYPENTTKSRFLWAQKCMVFCARKWLDCKNTIQEAELG	0.7785046103915654	0.9120114103809263	59.520660400390625	0.41493141651153564	9.878790855407715	nan	10000.0
monomer-50-nr2-run2_result_693	0	KNMENFECSNMLMVKNEDSGSQMMIIVGSVKSRWAVHSCVITSQGQVMFW	5.570514893307366	0.21916407738825774	51.884735107421875	0.23455625772476196	13.371662139892578	nan	10000.0
monomer-50-nr2-run2_result_694	0	EQSLKVQWYSFWCSMYLHIEQLIIYFMYTWQHWFFHMRHNVIKQMTNAGQ	0.6694239606852134	0.9241287356109309	80.47447204589844	0.5835167169570923	5.125972747802734	nan	10000.0
monomer-50-nr2-run2_result_695	0	VEWVWSFWYGIILLCVYIFYRLMQAFLAWYFYYNYYAVQEIRTNTENNMT	0.4435946545321861	0.9643038044805607	80.39579010009766	0.5331199765205383	5.819792747497559	nan	10000.0
monomer-50-nr2-run2_result_696	0	FRCYVLVMQMDILIVWCSEHYAGEDQGHQVMCEYRKYSVMYSIFTCFADD	11.159259722117786	0.08060063507297886	38.14228057861328	0.16515801846981049	15.856888771057129	nan	10000.0
monomer-50-nr2-run2_result_697	0	VDRVLWSSWHYFFWFIGMTFNWFIAVFTFAQMIMMMYFGYILYMQLVYPW	1.0192055065786547	0.853211492076809	74.44589233398438	0.47138968110084534	7.499197006225586	nan	10000.0
monomer-50-nr2-run2_result_698	0	PEIQQHYKQALVYFFNEVSKAYWRISVFSMWLVILIYMTAFHWICNWLTW	1.0026965388638767	0.8541118746516022	78.18640899658203	0.4757160246372223	6.5552978515625	nan	10000.0
monomer-50-nr2-run2_result_699	0	MEANKNSRILMRILHHKWILDYLRILNDMINLWMKRFQMTMEHMQESCDA	0.7903314015431109	0.8997139509969295	80.03333282470703	0.5635544657707214	6.031371116638184	nan	10000.0
monomer-50-nr2-run2_result_7	0	MKKDHEKEKKNQSKLIRESMQKTLEAMAQIWDAICCLSAFIMAKEIERED	0.4623130582624506	0.9618042446329812	84.13179779052734	0.6025208234786987	4.346757888793945	nan	10000.0
monomer-50-nr2-run2_result_70	0	ITWSEQFELQIRASLVVWLNQRMWDKCQSQLQTQTRHIKELSEYADMVNS	0.3505154199629095	0.9769383973503462	83.46543884277344	0.5763528347015381	4.353759765625	nan	10000.0
monomer-50-nr2-run2_result_700	0	VNYWSSQCYTKTAFERLHNYYGFRKFQALMPHGYQWSQNNVVCVDMWQEY	1.3710008898187795	0.7789401686596185	61.85452651977539	0.4179684519767761	7.784214973449707	nan	10000.0
monomer-50-nr2-run2_result_701	0	LPEQACEAACVHKARDRGYRETGTSHIHKQFGLIRFQNGHGQFHYLRCQC	1.9104393620115692	0.8103676076883168	72.5433120727539	0.5680257081985474	4.94530725479126	nan	10000.0
monomer-50-nr2-run2_result_702	0	KPREGETQTLKQPPDMWCFVGNNRLAAGADGEFTYRVYDTREHCQMWSIL	5.05363161670429	0.24296659971470919	46.34434509277344	0.22952958941459656	14.246003150939941	nan	10000.0
monomer-50-nr2-run2_result_703	0	CDANEVWFKHHFDELSYAEELRYEYGITQDAKDMYINAIWNRFQFHMSGS	1.2999019557651916	0.7981165353124604	59.23325729370117	0.38475751876831055	10.706340789794922	nan	10000.0
monomer-50-nr2-run2_result_704	0	NHMIEMVELAFNLFYELWYLVCKVELHVHDRAGDKISISTLHRCRAASGE	4.746576324461533	0.4159896248595098	58.9551887512207	0.3560851812362671	12.577287673950195	nan	10000.0
monomer-50-nr2-run2_result_705	0	IVIQYAIRLLRWHIMFWKIMQHVTFMFCWRFMMMNLCKQDVLKKESFLES	0.9299029819405644	0.8715987056985416	81.86141967773438	0.5770608186721802	4.6464667320251465	nan	10000.0
monomer-50-nr2-run2_result_706	0	AQYYFPGIWVCVHFYYNQQNGEHKIRKKWYDAADFDWCKLSCANGNYDAH	6.657682906978902	0.31272096813852385	50.570003509521484	0.22865551710128784	14.58175277709961	nan	10000.0
monomer-50-nr2-run2_result_707	0	EFLISGHICRCQWEKWQPGEHITSSFNPFCPLAYWNSGLEMMLCRTRVVQ	10.481436561186907	0.0986982719812113	39.0024299621582	0.1417182981967926	16.928787231445312	nan	10000.0
monomer-50-nr2-run2_result_708	0	RRIITMNMQFMHNRNGQVMLCWCYLWDKGDSIDIPWLYECFYCIPMDIVQ	1.3113973922381745	0.8243289459441085	67.39369201660156	0.5211466550827026	7.818965435028076	nan	10000.0
monomer-50-nr2-run2_result_709	0	GDGYQQEHWMQLKGSLVFCWIKIHGWMCWHYWQAILSFLIVFTMYEKMES	0.5438413656297689	0.9886888321028134	79.66272735595703	0.5567180514335632	5.380751609802246	nan	10000.0
monomer-50-nr2-run2_result_71	0	WRADFLNCWENQPEASMTQWMMNNSDYEWAAQWFQIQRVIYCYVLLRQKN	1.2260507247589747	0.8141592985987229	59.452964782714844	0.39388054609298706	9.479575157165527	nan	10000.0
monomer-50-nr2-run2_result_710	0	NRRRWCANHMMKTLESAVQYWLDIGQPLDVLAPYVYHNFVDYWHNCERTK	1.2650019174886864	0.8239694177261518	65.58505249023438	0.4662456214427948	7.3298845291137695	nan	10000.0
monomer-50-nr2-run2_result_711	0	DVCRMWYDVFLKSIMWDIHLQWYMPWDHYQTRLVMRIMMGDTCMVKCHDN	3.851598332865234	0.37417783711086655	44.07807922363281	0.24984484910964966	14.39736557006836	nan	10000.0
monomer-50-nr2-run2_result_712	0	DWMLGGYVCRFHKQMQMVAYHSPGGVYEYNVYFWWASCHDPASGYIFVIA	1.0300433308096577	0.8422781603337975	76.38602447509766	0.47572800517082214	6.480382442474365	nan	10000.0
monomer-50-nr2-run2_result_713	0	DHRDVEMANLRISNAIRRFHALKQQWYCYVDMQNTQLILAHFERRTKANE	0.626566393165725	0.936818185671978	81.45054626464844	0.5570451021194458	4.7655744552612305	nan	10000.0
monomer-50-nr2-run2_result_714	0	VEPTASERVVCWYWIAYENYWRWIIGSTIMTWHSFMQTFQLTHMAKEIAR	1.0081018915452251	0.9055754347030351	77.23116302490234	0.5306863784790039	6.6193084716796875	nan	10000.0
monomer-50-nr2-run2_result_715	0	MFKAHIISHTKQASRWMFCIKMEWFRDTFHFCLVVTDNGMFTLEPCCCTM	1.050582490584762	0.8722217052161163	77.14945983886719	0.6408432722091675	4.6206254959106445	nan	10000.0
monomer-50-nr2-run2_result_716	0	NWHEQWSNMQARRHVRLEAFYHKLEPNSVESADLMMNFMIAEVFEMWGQR	0.5730331605789688	0.942850636322969	74.21316528320312	0.5601009130477905	4.852264404296875	nan	10000.0
monomer-50-nr2-run2_result_717	0	WMMIWIECHSFYMEFYVVRQNMLEKGRQLDYEVVTDYFFYFTRCYEEATC	1.1502879109829618	0.8151101389391577	68.44615936279297	0.5047979354858398	5.912657260894775	nan	10000.0
monomer-50-nr2-run2_result_718	0	CESCDDWEGEYPYMEYTGHVIKEGVTYFDMCLCFPNGTQSIVLVQCTIQS	1.0144736884259007	0.8495272852079657	77.15281677246094	0.5413747429847717	4.998226165771484	nan	10000.0
monomer-50-nr2-run2_result_719	0	DNPIAFWEQCADGNSSLLDWYRMAHKLCIATNSCGQWMTGFIDHYIYVKK	0.5670419379037162	0.9447438612720168	61.263179779052734	0.39662420749664307	8.639293670654297	nan	10000.0
monomer-50-nr2-run2_result_72	0	KAHQDRFNMWCCFKDDWYVAHHHMSEDTLKEKVDKRCQQEWNTETARGCN	3.0085420571904176	0.5860526458317108	64.34098815917969	0.4702349901199341	7.867445468902588	nan	10000.0
monomer-50-nr2-run2_result_720	0	SEEQHAKEVQVGVALYSQWRLWNNFARYYMSLIHLLCNQAKDWQQSQLIA	0.451925670950273	0.9634789356077313	82.95919036865234	0.559540867805481	4.436347007751465	nan	10000.0
monomer-50-nr2-run2_result_721	0	EWEIATRFQTHARLFATRLMIYHMIATCMISAQNNLMMNRIRIDVANQHH	0.4949785680558815	0.9558096836688634	83.38475799560547	0.6223806142807007	4.128013610839844	nan	10000.0
monomer-50-nr2-run2_result_722	0	CNAGERYIMIHNRFNFHSVHLIKQTRDGEGQLVDPQEMAECIKRCLDRML	2.2809808167376837	0.5754740228207254	62.28158187866211	0.37962275743484497	9.32125186920166	nan	10000.0
monomer-50-nr2-run2_result_723	0	CWFNCWPRMNSAWAFYQRQGQAFVESSIYKWCVRCYHKCFMNWFLRINNH	7.8876685280171674	0.16245280611812762	48.73712921142578	0.24986574053764343	12.61812973022461	nan	10000.0
monomer-50-nr2-run2_result_724	0	DRTQEFLTRSMINYRETLCRCWNRHVGAPKVENEAQLNQCSYQVSAWAQN	0.3347640382748159	0.9787183779811328	70.90479278564453	0.495949387550354	5.989353179931641	nan	10000.0
monomer-50-nr2-run2_result_725	0	WDRLGKMQKTYYMWEVYRHITEACQPTMSHEQWSWYRYCFYSIWEWCCFP	2.5510555709072613	0.730666195236116	75.61298370361328	0.5977965593338013	3.7150614261627197	nan	10000.0
monomer-50-nr2-run2_result_726	0	QQIEKLTELYIIFLRNSVNTRMHRYTSDVQHMNIVNEMLMRNTQTHEEVE	0.5337243526866401	0.9515500725609303	72.27916717529297	0.46413278579711914	8.475969314575195	nan	10000.0
monomer-50-nr2-run2_result_727	0	WANMRRCYQNLFRQCNVEYRMGLEEEQWEQSEQVCSMIMNELYKVINLKW	5.36676314611565	0.2143174581293653	58.54996109008789	0.38115108013153076	9.811674118041992	nan	10000.0
monomer-50-nr2-run2_result_728	0	EYYTEFHGIRTMMEMILVKAYWMFSETQGSNTDEEFLHWWREAMRRIHRK	3.4033665980612966	0.4501168870045014	53.173824310302734	0.3397846519947052	12.434383392333984	nan	10000.0
monomer-50-nr2-run2_result_729	0	RWHIMMWKAFVFCEQAYKYLYHKSPGLTESEYYEAWVICMYYWGWLLFDG	1.7618422175925585	0.6723709182489095	64.80097198486328	0.42257124185562134	6.823172092437744	nan	10000.0
monomer-50-nr2-run2_result_73	0	TPEIIRQMLAFIICACVKRACWANSMTPGPPPANCIHICNEFYDDTMTNV	2.228220649924538	0.740296260857393	62.501949310302734	0.4429554045200348	8.734925270080566	nan	10000.0
monomer-50-nr2-run2_result_730	0	WWWPNIFKCCHMPQPKRNVSEMWEWHKQVKECRSKFSERQDRMYSMICGE	9.199866210752722	0.14352890390803286	66.75138854980469	0.4880552589893341	7.798882961273193	nan	10000.0
monomer-50-nr2-run2_result_731	0	YDVFLENVAHFCWFIAIYIFVIWVLACTLMLWSLAFYIQVACSSARDRFV	0.41978639028738973	0.968049407599033	80.93941497802734	0.5522271990776062	5.592329978942871	nan	10000.0
monomer-50-nr2-run2_result_732	0	VIRVIYNAGVAEFQYHIFWLMFFMYMTFCWKVFYSWITWDLEMHYKATQG	0.24347407150541114	0.9885773824929381	79.5337905883789	0.5327898859977722	5.716558456420898	nan	10000.0
monomer-50-nr2-run2_result_733	0	ISQPDYIRARLADAIWYMAYMLGLIVYWQHVLWYYSIMIMIVRVHSIIFN	0.8430611244863255	0.8852442165502166	81.57178497314453	0.5538646578788757	4.961109161376953	nan	10000.0
monomer-50-nr2-run2_result_734	0	ASWCTTWGASPRVAFINCKCPGRPNTKTQMPFEGCFNRMWQAVEDGCRPH	6.582043266946119	0.26443532685271465	39.91046905517578	0.2019639015197754	14.757081031799316	nan	10000.0
monomer-50-nr2-run2_result_735	0	SEMFYVIEWMLAHMRRMIMCIEWMTTIFVILWRAFCYLYITKLLQAESQQ	0.3769374211336504	0.9736387171931378	83.98091888427734	0.5989789366722107	4.153092384338379	nan	10000.0
monomer-50-nr2-run2_result_736	0	INNYSAALTLMEQAYMARMDKLFSEGNYQRMGFQLKIWKEVRTMWCESFK	0.6776028775463259	0.9295663167612115	79.036376953125	0.6286143064498901	3.6235973834991455	nan	10000.0
monomer-50-nr2-run2_result_737	0	NCEANEYNIFQIANRPTWWCLRAQLESLAWVHSFFQHWDDNQWIVYIKCR	4.204808521075489	0.5302772841463178	58.272525787353516	0.394260972738266	9.52413558959961	nan	10000.0
monomer-50-nr2-run2_result_738	0	KRQKKYRDRLKFTQDWWKFEFANYYVMTMMAWICKIFHVMFYIQFLTSMN	0.35167490364395637	0.9770596948477605	80.54999542236328	0.5579496622085571	4.877253532409668	nan	10000.0
monomer-50-nr2-run2_result_739	0	NKFHNMFLDRCNSMMTHHDDQFPGERLKWGEQEYKLFMYRICTCIMCAPI	0.8241724442000391	0.9158301095028832	70.20343780517578	0.5187174081802368	6.3987956047058105	nan	10000.0
monomer-50-nr2-run2_result_74	0	ILVSIYLFNFAKMITIMHVEWAVVYVFIMRITYFVVTWKIVNKCYREDNK	0.461057263787626	0.9610590733026058	72.20875549316406	0.4443766176700592	8.823480606079102	nan	10000.0
monomer-50-nr2-run2_result_740	0	EVERIESQISQIHEASRYMYVILRQCIFTMQIQILTSKTQNWLDARDMNN	0.3899724824137499	0.9718312795697228	83.5404052734375	0.6040309071540833	4.229924201965332	nan	10000.0
monomer-50-nr2-run2_result_741	0	TGNTQLYYDFFKMVAEMGLDPCVYAPRMNKDCCRDLKNHDYPDYGDCFPA	0.5389250290231732	0.950498679373467	81.7306900024414	0.7117317914962769	3.1803276538848877	nan	10000.0
monomer-50-nr2-run2_result_742	0	EFDSYRKFWDMMKTWWGCITHTNNRDPQDMTAQLNSCWNNFLDHWKTVHT	1.5281969010641445	0.7315732907229209	65.6480941772461	0.45650142431259155	7.556999206542969	nan	10000.0
monomer-50-nr2-run2_result_743	0	WDDSGWVLCIYLQGEQMISETMEVRECDQKLSPTGLWGNGHQIVACLWFP	2.128178097672372	0.7598325554483701	62.11134719848633	0.48767179250717163	7.9507670402526855	nan	10000.0
monomer-50-nr2-run2_result_744	0	SLLNINHHFHGMFTFMVTEIAAAYFFFFRHVAQRMWHRVQRTNEREHALV	0.5361374630227662	0.9481924919070802	76.496337890625	0.5148996114730835	6.767151355743408	nan	10000.0
monomer-50-nr2-run2_result_745	0	MTEQHWKMYANLCYVLHYMCSLVCLTAVQEGLHMLEKQTNESEAIEQAEL	0.6563335902461254	0.9269052811184433	83.55928039550781	0.5763154029846191	4.466573238372803	nan	10000.0
monomer-50-nr2-run2_result_746	0	TKDMLSALRRTGAIQYCLESHKKVVAMERLGNVAAAHIYRNDLAVFILWW	0.5743127765027076	0.9482859617488935	79.96039581298828	0.6426090598106384	3.62703013420105	nan	10000.0
monomer-50-nr2-run2_result_747	0	EKSVFMNIRKNLVMRAIMASWIYAMFVWIAEYIKFVMVIQMEIEHIFHNI	0.3132178150131496	0.9814747025911683	82.35726165771484	0.5781936049461365	4.745647430419922	nan	10000.0
monomer-50-nr2-run2_result_748	0	FSVINEATARLDQIYHRWMVWQHRCYTVMQIAASFFFLCVAINKMIQFTN	0.7189827688975077	0.9140571948268034	82.7574234008789	0.562423050403595	4.830697059631348	nan	10000.0
monomer-50-nr2-run2_result_749	0	YRECFEAHLLVLWFLIVWVETVWVYAGGPNFYSLRTVWARAMKLFLFMSY	3.088441052636906	0.45378129298252795	66.07381439208984	0.4415130019187927	7.5535359382629395	nan	10000.0
monomer-50-nr2-run2_result_75	0	TLLAKIVNCNLFLMSLCWANAMRIMKEQQAVVSYRSEMAEAIQCADKDEE	0.3636315724190983	0.9755771163725885	83.49454498291016	0.5668076276779175	4.6979193687438965	nan	10000.0
monomer-50-nr2-run2_result_750	0	PSLHDIVHFLSMQMMHVRMWEFSLERETNTRKQHTDNMVWDLAMAEAKLS	0.618658072825441	0.9339492040516846	84.52204895019531	0.5979721546173096	3.8908393383026123	nan	10000.0
monomer-50-nr2-run2_result_751	0	ISCQSWMMFMMFHMAMWKWSGKNKLMLEIESWFMWIIAVQVCHVNQQRSI	0.6263224636525945	0.9326095967253759	68.99018096923828	0.4803032875061035	6.0944671630859375	nan	10000.0
monomer-50-nr2-run2_result_752	0	IRWCQALCMIPWNIMKSIMLHPPRHDDPDIMECTMRCFWKAKSNYMGKFN	1.3181874853952371	0.7798236917646559	68.41831970214844	0.5069909691810608	5.924108982086182	nan	10000.0
monomer-50-nr2-run2_result_753	0	TSEEVYQEVRIQAQMRFYLYLIFMIAIDMTIVLYYIEITVRLTYIWMLLN	0.7846864418578562	0.9010052078179213	83.88154602050781	0.5565957427024841	4.5284600257873535	nan	10000.0
monomer-50-nr2-run2_result_754	0	EHAPEFDSKFEKDAKFEMYCGTVRVKYWDEGGIDCNEIWTMCFHDGMAIC	10.609368176027631	0.08799975702296395	46.43144607543945	0.15909038484096527	17.366968154907227	nan	10000.0
monomer-50-nr2-run2_result_755	0	PPQWYWQYINRAHKYIFEASDAMLIWMGGDRAQRFEIQEMLRYFLMKFMQ	1.3295623582413387	0.7707690127588279	69.60120391845703	0.44450074434280396	6.24547815322876	nan	10000.0
monomer-50-nr2-run2_result_756	0	WETTKVDLVRLYIDRMKVWHYKLHYWIFMWIQLHSVILGYWFTHVLFVIR	0.7019711987978042	0.917976381373295	76.69219970703125	0.523948073387146	6.055386543273926	nan	10000.0
monomer-50-nr2-run2_result_757	0	LLHHEKVIMCLTYQDACYTLMLYTRPWMLPMIWVWMAKKFDMCMTKLDAY	1.7662217888765617	0.6904057757795106	74.08563232421875	0.5376694202423096	4.483914852142334	nan	10000.0
monomer-50-nr2-run2_result_758	0	SVYVAFEFMMLENLIFMMAHMLCILRYTMIIWLMWWEIWYMMWHNAVDSR	0.7993657806345418	0.896013288453172	83.32257843017578	0.5930162668228149	4.0699968338012695	nan	10000.0
monomer-50-nr2-run2_result_759	0	EKLSEAVWWCYPPYTWIWSWSMAMKGYNFWHTIAHQMQMCNWMVQQFLVA	0.8045021445111183	0.9071245766856932	65.82196807861328	0.4686505198478699	7.23457670211792	nan	10000.0
monomer-50-nr2-run2_result_76	0	NHKHWKEKVEKWTYAMFMGIYLCAWWWHKCTQEKSDIEACARYCLEVLLT	2.405950623406689	0.5289373445662298	68.58838653564453	0.4392344355583191	7.897312641143799	nan	10000.0
monomer-50-nr2-run2_result_760	0	VWNVCEVAAWCKASPPHEPCQWWRPYLEAISMDQVPSENCRPMSIREAKK	2.3362160903587723	0.6396443625351832	48.768943786621094	0.2484331578016281	12.334785461425781	nan	10000.0
monomer-50-nr2-run2_result_77	0	SNEERHAYISNLMTMGITWQRVHWHMWTWYVFILWNIYMQLGRITQKWTA	0.41394511305941273	0.9687393470971144	79.0920181274414	0.5212343335151672	5.589656352996826	nan	10000.0
monomer-50-nr2-run2_result_78	0	SKGHAKFCLFVYRLVVVLIIYLWWIWLIMWWLNIVGCHLQYMGRLMIFMQ	0.3627885746543264	0.9757951970389339	83.8299789428711	0.5624120831489563	4.552039623260498	nan	10000.0
monomer-50-nr2-run2_result_79	0	SIVTTNTFYFNKRENHIWFASLESIEGNKWWSFIHLSNGGEYAHFWAMQL	4.805213023077256	0.2522394295533304	42.34702682495117	0.18657276034355164	14.720974922180176	nan	10000.0
monomer-50-nr2-run2_result_8	0	ERIECAAKMQPMVRVSFFGEKYMWDTANGRVYSISAWIAHIIVVFWVCDQ	2.3822910845271803	0.6221504928909574	63.997581481933594	0.4663997292518616	8.349470138549805	nan	10000.0
monomer-50-nr2-run2_result_80	0	QDRQQDWYQTKVMVAAIYALHVSISIMSAHLYCRTHNQIQRRMDQMEQSK	0.4005549584830021	0.9702206504915903	82.42581939697266	0.5845459699630737	4.789048671722412	nan	10000.0
monomer-50-nr2-run2_result_81	0	RQLMMVRNRLQQCSRAIAHQQRSIANTIGDVAKQLWMVDSLLRQYYANMM	0.2851609241060203	0.9846634639671794	84.79869842529297	0.6372954845428467	3.4511749744415283	nan	10000.0
monomer-50-nr2-run2_result_82	0	SRQKVHTIAMMFHFIWQCSWMCSKIEHMDIQYICFLGCVSFMVWIMAWLQ	1.5000920599655851	0.7483697572432247	80.4136962890625	0.6383790969848633	3.2003698348999023	nan	10000.0
monomer-50-nr2-run2_result_83	0	YNFKEMWADMKFTMNIQIACVAACYHWGQAWGNCMTNRDRAFVEHKTTRW	4.334770359622443	0.40782427269827237	49.91572570800781	0.2656790316104889	12.528101921081543	nan	10000.0
monomer-50-nr2-run2_result_84	0	YPPLYIIQSTITSPSQIHRQFEWPGSHPQRMTISFTDNKLWACQTEAYST	0.7528246540324488	0.9235732210710507	74.36447143554688	0.5788286924362183	5.0717453956604	nan	10000.0
monomer-50-nr2-run2_result_85	0	CSETSGMCAVYCMMHNQKGFRRIGVQRAPWDQRFWCEFEGEMFMVWIPDW	6.407944528923103	0.2552195169235002	46.05440902709961	0.2780260443687439	12.646677017211914	nan	10000.0
monomer-50-nr2-run2_result_86	0	GRRKEMIAYGEICAKWLRVVESIFMLWQNWWHADIKWQSMIMEEIERFQT	8.47037052190697	0.14340922289662844	75.76831817626953	0.4735915958881378	8.668878555297852	nan	10000.0
monomer-50-nr2-run2_result_87	0	AWAYAGMKIISCDKSQRVTYEMYAYDPTDCLWHIQMHWDYEEEKFRLSKP	2.0400430653804467	0.6956767980281373	53.1618537902832	0.2984659671783447	12.557062149047852	nan	10000.0
monomer-50-nr2-run2_result_88	0	HVTGEMYKRLEKICCGRWHCHNWFIRQFEEGMIVSKDWMIKFTEWVHTFN	2.4008677101115827	0.5714027887478179	55.91401672363281	0.32152366638183594	9.960226058959961	nan	10000.0
monomer-50-nr2-run2_result_89	0	IQRARFEASFHYKLIEYFFCTLTVMVLMFWQRWMVECLLLRWFQRAFKDF	0.6720760835027205	0.9230166150608516	79.63816833496094	0.5273551940917969	5.749161720275879	nan	10000.0
monomer-50-nr2-run2_result_9	0	IDSVYENMYIMYYEAWFRMKDVCRISGIENCDSYKKTMHAIEALMTSVQD	1.1011228080265647	0.8348377407383666	67.35166931152344	0.41937917470932007	6.754096984863281	nan	10000.0
monomer-50-nr2-run2_result_90	0	HEAQIWFMKEYHGAYTMYMANHIPNSRNTYFIKSVCHTWWLLIWDGITSQ	1.8516293119990948	0.662226056189833	49.40679168701172	0.30144283175468445	12.564251899719238	nan	10000.0
monomer-50-nr2-run2_result_91	0	RSWESGGQCCEHLGIPEGCHAELHDSGPSQWWNLSYFYDFTFYQLVNVNC	11.991524194617812	0.06853240806463581	41.68770980834961	0.16422900557518005	16.69842529296875	nan	10000.0
monomer-50-nr2-run2_result_92	0	QCTLCQLLPFDLRHMILNYMDNGHHASEFNGEFGPRFAKFASCCKTVYYV	2.1320747036006145	0.6797048037175476	57.0705451965332	0.37046945095062256	8.856322288513184	nan	10000.0
monomer-50-nr2-run2_result_93	0	FLVFHWIWFLSLAKFSYEMVLTWWTTFQNFRVWWKAQLFETFLMRIGEAS	0.48329141572115836	0.9590661180485928	78.38279724121094	0.497610867023468	5.722961902618408	nan	10000.0
monomer-50-nr2-run2_result_94	0	HSFIEWVAFETIWMHVSMEASGQMNDPKKKHWMARLLAFLCVCEEHETRH	0.37884993716252	0.9735068015109349	73.16907501220703	0.5651082992553711	5.116257667541504	nan	10000.0
monomer-50-nr2-run2_result_95	0	AVELKDKQLFWWSSFKHMIVEVRLMGLNQEAEWVVWLWMHLLVRQLAEMH	2.107298991347254	0.622542999080792	66.84786224365234	0.4420914351940155	7.092687606811523	nan	10000.0
monomer-50-nr2-run2_result_96	0	VTLFIMFQHQGLLWLCHIWMDGGWECVCWRIKMTGEWERWELHQCTPMKC	4.160519290414782	0.33677346420764226	65.85443115234375	0.4749391973018646	7.542990684509277	nan	10000.0
monomer-50-nr2-run2_result_97	0	PHHVIIRSFASIWIHARVLIIVMSFACAVFVHFSMFAFYLDVIHFTIAYE	0.6827953224236012	0.9215983403475673	81.53290557861328	0.550495982170105	5.321656227111816	nan	10000.0
monomer-50-nr2-run2_result_98	0	KWATAQWCSVVCQRNNQDNPRKIQFECHRHFSNEDISWRVCVAYCRITTN	1.8124941381895192	0.8034740233587463	54.442508697509766	0.34351658821105957	9.077556610107422	nan	10000.0
monomer-50-nr2-run2_result_99	0	VLEKETMMQHMFKWSRFIQDMFIRAAEMSYAMLKWAEATLERISTALQSE	0.6307984841740426	0.9363807127333879	83.56986236572266	0.6101988554000854	4.342255592346191	nan	10000.0
