# Supplementary material for: AlphaDesign: a de novo protein design framework based on AlphaFold
Source: Mol Syst Biol. 2025 Jun 17;21(9):1166–89. doi: 10.1038/s44320-025-00119-z (PMC12405559; doi:10.1038/s44320-025-00119-z)
Supplement: Supplementary file 6 — Source data Fig. 4 [file 44320_2025_119_MOESM6_ESM.zip › Figure_4/4B/monomer-50-esm-redesigned-scores.csv]

name	index	sequence	sc_rmsd	sc_tm	plddt	ptm	pae	ipae	mpae
monomer-50-nr2-run1_result_0	0	AAAAAAAAAAAAAAAAAGLAAGALADPAAAAAAAAAAAAAGTGAAPWAAP	10.253431091833033	0.15503255740017927	51.500083923339844	0.3037540912628174	13.42966079711914	nan	10000.0
monomer-50-nr2-run1_result_0	1	AAAAAAAAAAAAAAAAAGLAAGALADPAARAALVAAAAAAGSGAVPWAVP	2.909559837783379	0.5562619737532257	53.616355895996094	0.3342154920101166	12.542728424072266	nan	10000.0
monomer-50-nr2-run1_result_0	2	AAAAAAAAAAAAAADAAGAAAGALADPAAAAAALAAAAAAGTGALASAAP	8.255957353091004	0.16309311433253273	51.01136779785156	0.33069461584091187	11.818204879760742	nan	10000.0
monomer-50-nr2-run1_result_0	3	AAAEAARAAAAAAAAAAGAASGALADPAAAAAAAAAAAAAGSGVLPWAAA	8.257760263340534	0.17197137832854217	52.21806335449219	0.30559566617012024	13.15345287322998	nan	10000.0
monomer-50-nr2-run1_result_0	4	AAAQAARDALAAALDAAGAASGALADPAKRAALAAFADAIGSGRTPSDVP	7.170315537595839	0.21027256911084763	63.73218536376953	0.39066943526268005	9.951556205749512	nan	10000.0
monomer-50-nr2-run1_result_0	5	AAAAAAARALADALAALGRALGLLDDPALRAALVALAEAIGAGEVPWARP	8.034318864508384	0.22129715617629128	71.84017944335938	0.4716777205467224	6.293272495269775	nan	10000.0
monomer-50-nr2-run1_result_0	6	AAAAAARAAAAAAAAAAGAAAGALADPAAAAALRAAAEAIGTGRVPLFAP	8.087210059484745	0.17954754778570783	61.660404205322266	0.4016023278236389	9.917276382446289	nan	10000.0
monomer-50-nr2-run1_result_0	7	AAAAAARDALAAALDALGRALGLLADPALAAAFRALAEAIGSGRLPSFVP	7.907641406255211	0.2751398077040558	70.29661560058594	0.5029553174972534	6.734147071838379	nan	10000.0
monomer-50-nr2-run1_result_0	8	AAAAAARAALAAALDALGRALGLLADPALAAAFRALAEAIGSGRLPSAVP	7.645542690443587	0.24505121387148662	70.79093170166016	0.5255306363105774	7.164924144744873	nan	10000.0
monomer-50-nr2-run1_result_0	9	AAAAAAARALADALAAAGLAAGLLADPALAAALEALAAAIGSGRTPWSVP	9.473882678578127	0.12571876272569366	67.59162139892578	0.39913469552993774	9.255987167358398	nan	10000.0
monomer-50-nr2-run1_result_0	10	AAEEAARAAAAAAAAAAGLASGALADPAAAAAAKAAADAIGTGVVPWALP	7.33178102020579	0.212183128984546	57.742496490478516	0.33638402819633484	11.928664207458496	nan	10000.0
monomer-50-nr2-run1_result_0	11	SAAAAAAAAAAAAAAAAGLAAGALADPAAAAAALAAAAAAGTGALPWAAA	3.4890608659078852	0.39075584787276346	50.2321662902832	0.3133493959903717	13.149715423583984	nan	10000.0
monomer-50-nr2-run1_result_0	12	AAAEAARRAAAAARAAAGLASGALADPAAAAAEVAWAEAIGAGEVPWAAA	1.185643503989974	0.8783836551184366	59.59865951538086	0.37423908710479736	10.181905746459961	nan	10000.0
monomer-50-nr2-run1_result_0	13	AAAAAAAQAAAAAAAAAGAAAGALADPAARAAMAAAAAAIGTGAVPAFAA	8.183677432258914	0.19725418737884554	48.92181396484375	0.3041963279247284	13.448307991027832	nan	10000.0
monomer-50-nr2-run1_result_0	14	AAAAAARRALADALDALGRALGLLADPAVRAAMVAFAEAIGSGRLPSAEP	7.208430235100513	0.27787705888210457	74.05787658691406	0.48923417925834656	6.454036235809326	nan	10000.0
monomer-50-nr2-run1_result_0	15	AAAAAARRAAAAAAAAAGLAAGRLADPAAAAAALAAAEAAGSGEVPWARP	8.020508558789821	0.2555546307070815	63.5487060546875	0.43999481201171875	9.304649353027344	nan	10000.0
monomer-50-nr2-run1_result_0	16	AAAAAAAAALAAALDAAGRAAGLLADPALAAALRAFADAIGTGRLPSAVP	8.240676161093754	0.21043831758134673	67.56368255615234	0.4421696364879608	7.859387397766113	nan	10000.0
monomer-50-nr2-run1_result_0	17	AAAEAARRALAAALDAAGRAAGLLADPALREALRALAEAIGAGLLPSFVP	8.251271979959046	0.2419960006997224	64.92920684814453	0.4750065803527832	8.01860523223877	nan	10000.0
monomer-50-nr2-run1_result_0	18	AAAAAARDALAAALAAAGAAAGLLADPALAAAARAFADAIGSGRLPLFEP	7.860848806325552	0.2488484266092146	66.46415710449219	0.417341411113739	8.580484390258789	nan	10000.0
monomer-50-nr2-run1_result_0	19	AAAAAAAAAAAAAAAAAGLASGALADPAAAAALRAAAEAIGSGRVPWSAP	7.116668267624561	0.20717798270166682	64.0373764038086	0.39771217107772827	9.151935577392578	nan	10000.0
monomer-50-nr2-run1_result_0	20	AAAAAAAAAAAAALAAAGLASGALADPAAAAALRAYAEAIGSGRVPWAEP	8.91230367998645	0.132621363241001	62.88535690307617	0.3624972701072693	10.673747062683105	nan	10000.0
monomer-50-nr2-run1_result_0	21	AAAAAARAALAAALAALGAALGLLADPAVAAALRALAEAIGTGRVPAFEA	7.286114188561243	0.2615316576649633	77.1534652709961	0.6109939813613892	5.019290447235107	nan	10000.0
monomer-50-nr2-run1_result_0	22	AAAAAAAAALAAALDAAGRAAGLLDDPAVAAALRAFADAIGSGDLPSFRP	8.737942896444787	0.21023970133619152	78.81498718261719	0.5981975197792053	5.006936550140381	nan	10000.0
monomer-50-nr2-run1_result_0	23	AAAAAARQALADALAALGRALGLLDDPALAAALRAFAEAIGTGRVPWDRP	7.198384458035562	0.2559229840992692	68.49078369140625	0.4934896230697632	7.695622444152832	nan	10000.0
monomer-50-nr2-run1_result_0	24	AALAEALRALADALAAAGAASGALADPAARAALVALAEALGTGRVPWAEP	1.8234776125072	0.7473603613053916	70.11634063720703	0.47414979338645935	7.097157955169678	nan	10000.0
monomer-50-nr2-run1_result_0	25	AAAAAARRAAADALAAAGAAAGALADPAARAALAAAAAAIGTGRVPLLVP	8.351447620274044	0.279865692155084	66.60697937011719	0.4435921907424927	8.224676132202148	nan	10000.0
monomer-50-nr2-run1_result_0	26	AAEAAARQALADALDAAGKAAGLLANPAIAAALRAFAEAIGTGRLPSFEA	8.513004324832314	0.24134875481077547	74.02264404296875	0.562337338924408	5.926568984985352	nan	10000.0
monomer-50-nr2-run1_result_0	27	AAAAAAAAALAAALDALGRALGLAANPALRAALAALAAAIGTGRLPSDAP	7.4984823991197125	0.22646933427924892	71.8639907836914	0.508163332939148	6.561545372009277	nan	10000.0
monomer-50-nr2-run1_result_0	28	AAAAAAALAAAIAADAAGAAAGALADPAARAAAAAAAEAIGAGVLPSDLP	7.933720802367458	0.16398453001974442	47.3714714050293	0.3170050382614136	13.814675331115723	nan	10000.0
monomer-50-nr2-run1_result_0	29	AAAAAARAALAAALAAEGLAAGRLADPAAAAALLALAEAIGSGRAPWAVP	10.673882658114199	0.084703121936558	74.4308090209961	0.5190710425376892	5.97048807144165	nan	10000.0
monomer-50-nr2-run1_result_0	30	AAAAAAARALADALDALGRALGLAADPAVRAALAALAAAIGSGRLPSDEP	7.410156644020612	0.23335144790852677	68.2615966796875	0.45417478680610657	8.408255577087402	nan	10000.0
monomer-50-nr2-run1_result_0	31	AAAALAKALAAAAAAAAGLASGALADPAARAALAAAAAAIGSGVVPAFLP	7.721634105830001	0.24997521348819127	59.76811599731445	0.37011659145355225	10.15649700164795	nan	10000.0
monomer-50-nr2-run1_result_0	32	AAAAAARQALADALAAAGLASGALADPAVAAALVAYAEAIGTGRVPWAVP	9.801444071621804	0.0934257870778654	66.79566192626953	0.41434139013290405	8.523530960083008	nan	10000.0
monomer-50-nr2-run1_result_0	33	AAAAAARLAAAVAADAAGRAAGALADPAARAALAAAAAAIGAGLLPSDLP	9.04049134195554	0.16085414862454864	61.712188720703125	0.3674919605255127	10.673885345458984	nan	10000.0
monomer-50-nr2-run1_result_0	34	AAEAAARAALAAALDALGRALGLLADPALAAAMRAFAEAIGAGLTPSSVP	8.739996832067458	0.20721017291773738	66.48918914794922	0.48323482275009155	8.297197341918945	nan	10000.0
monomer-50-nr2-run1_result_0	35	AAAAAAAAALAAALDALGRALGLLANPALRAALAAYAEAIGSGRLPSAEP	7.992789856193949	0.22650948074613064	69.53734588623047	0.41900762915611267	8.886409759521484	nan	10000.0
monomer-50-nr2-run1_result_0	36	AAAAAAAAAAAAAAAAAGLAAGALADPALRAAAVAAAAAAGTGAVPWAAA	2.6237670956010084	0.5388658768173685	55.88050842285156	0.3649902939796448	11.12417221069336	nan	10000.0
monomer-50-nr2-run1_result_0	37	AAAAEAARAAAAARAAEGLAAGRLADPAEAAALRAEAEAIGTGEVPAFRP	7.1155920111322235	0.28610512341796335	62.997074127197266	0.36946505308151245	11.094477653503418	nan	10000.0
monomer-50-nr2-run1_result_0	38	AAAAAAAQALADALAAAGAAAGLLADPALAAALVAFADAIGSGAVPWAAP	8.714650579718464	0.2409113360990623	69.09886932373047	0.4612182080745697	7.217479705810547	nan	10000.0
monomer-50-nr2-run1_result_0	39	AAAAAARRALADALDALGRALGLLDDPALAEAARALAEAIGSGRLPSAEP	8.096517407579148	0.18769291942473207	71.66918182373047	0.4906359910964966	6.878043174743652	nan	10000.0
monomer-50-nr2-run1_result_0	40	AAAAAARAALAAALAAAGAAAGALADPAARAALEALAAAIGSGAVPYAAA	8.396704229814329	0.28043464683446895	69.57396697998047	0.4942994713783264	7.355677127838135	nan	10000.0
monomer-50-nr2-run1_result_0	41	AALAAARAALAAALDALGKALGLLKNPALAAAMKAFADAIGTGVMPSAVA	2.3401332861310045	0.6837194664291745	72.12993621826172	0.5558664798736572	5.870040416717529	nan	10000.0
monomer-50-nr2-run1_result_0	42	AAAAALRAALAAALDALGRALGLLADPALAAAARAFAEAIGTGRLPSFEA	7.448597872176079	0.24794480519031212	67.72589111328125	0.4313560128211975	8.889570236206055	nan	10000.0
monomer-50-nr2-run1_result_0	43	AAAAAARAALAAALDAAGEAAGLLADPAARAALRALADAIGTGRLPSDAP	8.05615339189705	0.22059548755099334	64.61933898925781	0.3905121088027954	9.24178695678711	nan	10000.0
monomer-50-nr2-run1_result_0	44	AAAAAAARAAAAALAAEGLASGALADPAARAALEALAAAAGSGRVPWAAP	7.516987377228264	0.27792549334069905	63.626060485839844	0.42726606130599976	9.67525577545166	nan	10000.0
monomer-50-nr2-run1_result_0	45	AAAAAARRALAAALDAAGRAAGLLADPARRAALAAFAEAIGAGELPSFAP	1.9986458632977462	0.7333735319065465	70.17352294921875	0.5232434272766113	6.578079700469971	nan	10000.0
monomer-50-nr2-run1_result_0	46	AALAAALAALAAALAAAGLAAGLLADPALAAALEALAAALGTGAAPWAAP	3.180152931520603	0.42940640519580653	63.8913459777832	0.3917524218559265	10.149673461914062	nan	10000.0
monomer-50-nr2-run1_result_0	47	AAAAAARQAAAQALAAAGLAAGLLANPALAAAAAAYAAAIGSGVLPWALP	8.21499802964513	0.2729216099757863	65.11647033691406	0.4553256928920746	8.263794898986816	nan	10000.0
monomer-50-nr2-run1_result_0	48	AEAAEARRALAAELDAAGKAAGLLADPAVAAAARAFAEAIGSGRLPSFVP	7.743202895085992	0.21167750251573955	71.71351623535156	0.4803673326969147	7.434662342071533	nan	10000.0
monomer-50-nr2-run1_result_0	49	AAAAAARAALAAALDAAGEAAGLRADPAVRAALAAFADAIGTGALPSDAP	2.7210744548053163	0.6408817996224007	68.96358489990234	0.45791831612586975	7.596436023712158	nan	10000.0
monomer-50-nr2-run1_result_0	50	AAAAAARAALAAALAAAGLAAGLLADPAARAALLALAEALGSGAVPWAAP	9.018201616377912	0.13980261679865003	65.38603973388672	0.4025026559829712	9.441274642944336	nan	10000.0
monomer-50-nr2-run1_result_0	51	AAAAAAAAAAAAAAAAAGLASGALADPAAAAAAVAAAEAIGSGVVPWAAP	8.32268938463553	0.22248729220590477	54.718597412109375	0.32810914516448975	12.091375350952148	nan	10000.0
monomer-50-nr2-run1_result_0	52	AAAAAARDALADALADAGLAAGLLADPAIAAALEALAAAIGSGRVPWAAP	8.026578304798793	0.15736292091987159	77.2822036743164	0.488044798374176	6.478959083557129	nan	10000.0
monomer-50-nr2-run1_result_0	53	AAAAAARAAAAAAAAAAGLAAGALADPAAAAAAVAEAEAIGTGAVPWAAA	10.594736572527696	0.113453744774842	53.263946533203125	0.32256728410720825	12.586021423339844	nan	10000.0
monomer-50-nr2-run1_result_0	54	AAEAAAKQALAQALAAAGLASGALADPALAAALKAFADAIGSGEVPWAAP	9.885988309241473	0.09302798015241243	68.9335708618164	0.40797531604766846	8.774201393127441	nan	10000.0
monomer-50-nr2-run1_result_0	55	AAAAAARAAAAAAAAAAGLAAGALADPAARAAAVAAAEAAGSGAPPWAAP	3.5895525141723312	0.4514866927516352	62.710453033447266	0.39756786823272705	9.67438793182373	nan	10000.0
monomer-50-nr2-run1_result_0	56	AEAARARAAAAVAAALAGAAAGLLADPALRAALAAAAAAIGTGFTPLDVP	11.718992061325727	0.07779297241231621	76.25305938720703	0.4612501561641693	8.807784080505371	nan	10000.0
monomer-50-nr2-run1_result_0	57	AAEAAARQAAAAALAAAGAASGALADPAARAALRAYADAIGAGLTPYDVP	2.229399961921684	0.7439576233098328	65.69466400146484	0.3958268463611603	9.316649436950684	nan	10000.0
monomer-50-nr2-run1_result_0	58	AAAEAAKRALADALAAAGAALGLLDNPALRAALAAFADAIGTGYVPYFAP	5.829753876979596	0.20002550923647874	75.6429214477539	0.5232510566711426	7.771945953369141	nan	10000.0
monomer-50-nr2-run1_result_0	59	AAAAAARDALAAALDALGAALGLLADPALAAALRAFAEAIGSGRLPHFEP	7.280401669027612	0.2418585418398446	73.99031066894531	0.5559443235397339	6.858114242553711	nan	10000.0
monomer-50-nr2-run1_result_0	60	AAAAAAAAAAAAAADAAGRAAGLLADPALAAAARAAAAAIGTGLLPSFVP	8.860892117299178	0.1584164634226048	52.75996780395508	0.32834529876708984	12.26671314239502	nan	10000.0
monomer-50-nr2-run1_result_0	61	AAAAAARAALAAALDAAGRAAGLLADPAVRAALRAFAEAIGTGRLPSAAP	7.19489087814972	0.237285717290275	64.90544128417969	0.41461387276649475	9.124530792236328	nan	10000.0
monomer-50-nr2-run1_result_0	62	AAAAAAARAAADAAAAAGLAAGELADPAKAAAALAAAEAIGSGRLPWAAP	9.857043232367971	0.09303967755999686	61.72983169555664	0.3734278678894043	10.274046897888184	nan	10000.0
monomer-50-nr2-run1_result_0	63	AAAAEAARALAAALDALGAALGLLADPAVAAALLALAAAIGSGRLPSAEP	12.833837277242205	0.07334467124321713	79.84797668457031	0.4777672290802002	7.776890754699707	nan	10000.0
monomer-50-nr2-run1_result_0	64	AAAALARQAEAAARAAAGLAAGELADPAARAALVAYAEAIGSGRVPWAEA	7.714531634953891	0.25125532432596165	60.958744049072266	0.35817503929138184	10.450551986694336	nan	10000.0
monomer-50-nr2-run1_result_0	65	AAEEAARRAAAAAAAAAGAASGALADPAAAAALKAAAEAIGSGYVPAFAA	7.711385759287904	0.1884435896433967	56.14720153808594	0.33570224046707153	12.181779861450195	nan	10000.0
monomer-50-nr2-run1_result_0	66	AAAAAAAAAAAAAAAAEGAAAGRLADPEAAAALLAEAEARGSGRVPYFEP	10.645383098515305	0.25497178525304853	56.94111251831055	0.32789087295532227	13.318743705749512	nan	10000.0
monomer-50-nr2-run1_result_0	67	MAAEAARRAAAIAMAEAGLASGALADPAAAAAMKALAEAIGSGFVPWDEP	8.128494508940554	0.3494761178516065	60.94747543334961	0.3843296766281128	10.506834030151367	nan	10000.0
monomer-50-nr2-run1_result_0	68	AAAAAAAAAAAAALDAAGKASGALADPAAAAAVRAYADAIGAGVVPSFVP	1.9123485983468522	0.7605388073550963	70.75291442871094	0.5023456811904907	6.1653618812561035	nan	10000.0
monomer-50-nr2-run1_result_0	69	AAAAAARRALAAALAAAGAAAGLLADPAVRAALRALADAIGAGEVPLFAP	8.155379726878891	0.2673186633131216	77.47824096679688	0.6096582412719727	4.501591205596924	nan	10000.0
monomer-50-nr2-run1_result_0	70	AAAAAARQALADALAALGAALGLLADPAVAAAARALADAIGSGRLPLFEP	8.095086839885427	0.27563001195273057	73.79954528808594	0.5220344662666321	5.488861560821533	nan	10000.0
monomer-50-nr2-run1_result_0	71	AAAAAAAAAAAAAAAAAGAASGALADPAAAAAAAAAAAAAGTGAVPLFAA	3.8157813325019587	0.37631283572277563	51.47251892089844	0.29557478427886963	13.015778541564941	nan	10000.0
monomer-50-nr2-run1_result_0	72	AAAAAARRALAAALDAAGRAAGLLADPALAAAMRALAEAIGTGETPWSAP	7.060287675615914	0.2605148069658818	69.61740112304688	0.5109679102897644	7.505668640136719	nan	10000.0
monomer-50-nr2-run1_result_0	73	AAAAAAARALAAALDALGRALGLLADPAVAAAARALAAAIGAGRLPSAVP	8.37043928660692	0.25179940908695797	73.82484436035156	0.5042343735694885	6.1935529708862305	nan	10000.0
monomer-50-nr2-run1_result_0	74	AAAEAARRAAAAAAAAEGLAAGRLADPAARAAMRAAAEAIGSGFLPFSAP	4.6355300190385105	0.3469127734867306	64.68712615966797	0.3844894766807556	11.550912857055664	nan	10000.0
monomer-50-nr2-run1_result_0	75	AAAAAARAAAAAAAAAAGLAAGELADPAAAAAMVAYAEAIGSGRVPWAAP	9.905287675126534	0.09606177676239865	62.26367950439453	0.3575417995452881	10.98752212524414	nan	10000.0
monomer-50-nr2-run1_result_0	76	EEEEKAKREEAIKKAEEGLASGELADPEKAAAMKKWAEEIGSGYVPYFEP	2.9149285200245254	0.5168570127809802	62.585445404052734	0.33303314447402954	12.35276985168457	nan	10000.0
monomer-50-nr2-run1_result_0	77	AAEAAARAALAAALDALGAALGLRDDPALAAALEAFAKAIGTGATPSAAP	7.370626643062129	0.28787904417130133	68.12004089355469	0.4946902394294739	7.885779857635498	nan	10000.0
monomer-50-nr2-run1_result_0	78	AAAAAAAAAAAAAAAAAGLAAGALADPAAAAAALAAAEAAGSGYAAWAAP	4.869569718813223	0.3019006708210098	52.12867736816406	0.33023303747177124	12.87738037109375	nan	10000.0
monomer-50-nr2-run1_result_0	79	AAAAAAAAALAAALDALGEALGLLADPAVRAALLALARAIGSGLMPSAVP	12.539174029095827	0.07374065817018445	78.0867919921875	0.4912277162075043	8.315764427185059	nan	10000.0
monomer-50-nr2-run1_result_0	80	AAAAAARAALAAALAAAGLASGALADPALAAALEAYAAAIGSGAVPWAAP	9.472637758678164	0.09503826674746856	64.24140167236328	0.3919845521450043	9.463196754455566	nan	10000.0
monomer-50-nr2-run1_result_0	81	AAEAAARRALAAALDALGRALGLLADPALAAALRALADAIGSGLVPSDVP	8.152320443750265	0.26360225512097435	74.58198547363281	0.6022747755050659	6.1975908279418945	nan	10000.0
monomer-50-nr2-run1_result_0	82	AAAAAARQAAADALAAEGAAAGELADPARAAAMRAYAEAIGSGRVPLFEP	9.544354800484331	0.12081331087866365	62.32735061645508	0.3371080756187439	14.14249038696289	nan	10000.0
monomer-50-nr2-run1_result_0	83	AAEAAAKAALAAALAAAGLASGALADPALAAALLAFAEAIGTGAAPWAAP	9.818737786387356	0.09853239020926036	71.09022521972656	0.4428632855415344	7.327022075653076	nan	10000.0
monomer-50-nr2-run1_result_0	84	AAAAAAAAALADALAAAGAAAGLLADPAAAAALLALAEAIGSGRVPAFEP	11.372128182540743	0.08848082048602296	78.53610229492188	0.464402437210083	7.373611927032471	nan	10000.0
monomer-50-nr2-run1_result_0	85	AAAAAAARAAADAAAAAGLASGALADPAAAAAALAAAEAAGTGRAPWAAP	10.773612640495754	0.10882315274905129	60.45095443725586	0.3555588722229004	11.330365180969238	nan	10000.0
monomer-50-nr2-run1_result_0	86	AAAAEARRALAQALAAAGAAAGLLADPEAAAAMLAFAEAIGSGRVPLFEP	8.31717979624707	0.26279444858704354	68.53706359863281	0.4686480760574341	7.364049434661865	nan	10000.0
monomer-50-nr2-run1_result_0	87	AAAAAARAALAAALAALGAALGLLDDPALAAALVALAEALGTGVVPWALP	1.3951638568191898	0.8106743388765666	68.3318862915039	0.47954970598220825	8.031763076782227	nan	10000.0
monomer-50-nr2-run1_result_0	88	DAAAAAARAAAAAADAEGRAAGRLADPAEAAALRARAEAIGSGRVPSFAP	7.987907554443558	0.2260836165910785	71.18134307861328	0.5045310258865356	6.850887298583984	nan	10000.0
monomer-50-nr2-run1_result_0	89	SAAEALRKALADALAELGRALGLTDNPEIRAALVAFAEAIGSGKLPFAEP	8.119781880397252	0.20784966704839786	70.36442565917969	0.47415444254875183	6.751959323883057	nan	10000.0
monomer-50-nr2-run1_result_0	90	AAAAAEKRAAAAAAAAAGLAAGELADPAARAAMVAAAEAIGSGEVPWAAP	7.8712454174692095	0.3434383582736895	59.03172302246094	0.35446518659591675	11.893791198730469	nan	10000.0
monomer-50-nr2-run1_result_0	91	DALAALRRAVADALDAIGAALGLLDNPAIAAAMKAFAEAIGTGYTPHFEP	2.1779099139260922	0.7089244882458565	68.62519836425781	0.4848012626171112	7.501798629760742	nan	10000.0
monomer-50-nr2-run1_result_0	92	AAAEAARRALAAALAAEGAAAGRLADPAAAAAMKAFAEAIGAGEVPYFRP	7.2418181045031735	0.24592381523334106	71.50577545166016	0.4962427318096161	8.364428520202637	nan	10000.0
monomer-50-nr2-run1_result_0	93	AEAEAARRALADALAAAGAAAGLLADPEAAAALRAFAEAIGSGRVPLAEP	8.323846129427006	0.28061495302271183	73.41354370117188	0.5408278703689575	5.542759418487549	nan	10000.0
monomer-50-nr2-run1_result_0	94	AAAAAARLAAAHAAAAAGAAAGALADPAARAALRAEAAARGTGLVPYDVP	8.45546818393067	0.1425573387326521	60.210018157958984	0.3486967086791992	12.487483024597168	nan	10000.0
monomer-50-nr2-run1_result_0	95	AAAEAARRALAAALDAAGRALGLLADPALAAALRALADAIGSGEVPSFRP	7.134715871052629	0.25655295739201384	72.66989135742188	0.5347055792808533	6.735812664031982	nan	10000.0
monomer-50-nr2-run1_result_0	96	AAAAAAAAALAAALAAAGLAAGLLADPAIRAAMVALAEAIGSGRVPWAAP	9.41769919507324	0.11641706469423992	64.9918212890625	0.40959301590919495	9.294547080993652	nan	10000.0
monomer-50-nr2-run1_result_0	97	AAAAEAARALAAALAAEGAAAGLLADPALRAALRALAEALGSGEVPYFAP	8.937764539702759	0.17286655097013687	68.75025939941406	0.42095261812210083	8.97608470916748	nan	10000.0
monomer-50-nr2-run1_result_0	98	AAAAEAAAAAAAALAAEGAASGALADPAAAAALKAYAESIGSGKVPYFEP	8.494761309938976	0.16725327049755323	62.40380096435547	0.3601791560649872	10.557598114013672	nan	10000.0
monomer-50-nr2-run1_result_0	99	EEEAAARRALAEAIDAAGKAAGLLANPALAAAVKAFAEAIGAGHVASFEP	8.651896082559018	0.2528203290210488	72.68938446044922	0.560828685760498	6.440605640411377	nan	10000.0
monomer-50-nr2-run1_result_1	0	EEEEEEEEGEEEEEEEEEEEEEEEEEEEEEEEEEEEEEEEEEEEEEEEEE	0.5596133619674519	0.9444299792779967	96.77452850341797	0.8325722217559814	1.5185801982879639	nan	10000.0
monomer-50-nr2-run1_result_1	1	SEEEEEEEGEEEEEEEEEEEEEEEEEEEEEEEEEEEEEEEEEEEEEEEEK	0.5534206733750066	0.9458611095005354	93.5149154663086	0.7941617965698242	2.11177396774292	nan	10000.0
monomer-50-nr2-run1_result_1	2	SEEEEEEEGEEEEEEEEEEEEEEEEEEEEEEEEEEEEEEEEEEEEEEEEE	0.5461423886252207	0.9466957192886751	95.69005584716797	0.8171120285987854	1.8482681512832642	nan	10000.0
monomer-50-nr2-run1_result_1	3	SEEEEELEGELEEEEEEEEEEEEEEEEEEEEEEEEREEEEEEEEEEEEEE	0.6054751444121702	0.9362144800059	89.37061309814453	0.7372850179672241	2.6270835399627686	nan	10000.0
monomer-50-nr2-run1_result_1	4	SEEEEELEGLEEEEEEEEEEEEKEEEEEEEKEEEEEEEEEEEEEKEEEEE	0.6685902392082586	0.9243688251158574	87.78558349609375	0.707111656665802	2.909165143966675	nan	10000.0
monomer-50-nr2-run1_result_1	5	EEEEEEEEGEEEEEKEEEEEEEEEEEEEEEEEEEEEEEEEEEEEEEEEEE	0.5976505400564043	0.9374864741943592	95.25120544433594	0.8068752288818359	1.7699512243270874	nan	10000.0
monomer-50-nr2-run1_result_1	6	EEEEEEEEGEEEEEEEEEEEEEEEEEEEEEEEEEEEEEEEEEKEEEEEEE	0.5291712371687484	0.9495232149230932	94.59798431396484	0.803180456161499	1.8194409608840942	nan	10000.0
monomer-50-nr2-run1_result_1	7	EEEEEEEEGLEEEEEEEEEEEEEEEEEEEEEEEEEEEEEEEEEEEEEEEE	0.6088773028191417	0.9351323176710429	93.23590850830078	0.7934296727180481	2.0100202560424805	nan	10000.0
monomer-50-nr2-run1_result_1	8	SEEEEEEEGEEEEEEEEEEEEEEEEEEREEEEEEEEEEEEEEEEEEEEEE	0.5362103239852133	0.9484591173667914	93.28309631347656	0.7871495485305786	2.1043617725372314	nan	10000.0
monomer-50-nr2-run1_result_1	9	EEEEEEEEGEEEEEEEEEEEEEEEEEEEEEEEEEEEEEEEEEEEEEEEEE	0.5596133619674519	0.9444299792779967	96.77452850341797	0.8325722217559814	1.5185801982879639	nan	10000.0
monomer-50-nr2-run1_result_1	10	SEEEELEEGEEELEKEEEEEEEEEEEEEEEEEEEEEEEEEEEEEEEEEEE	0.5920032534434445	0.9385899192398779	89.55693054199219	0.7385346293449402	2.5553526878356934	nan	10000.0
monomer-50-nr2-run1_result_1	11	SEEEEEEEGEEELEEEEEEEEEEEEEEEEEEEEEEEEEEEEEEEEEEEEE	0.5173102521547911	0.951544818890258	91.94070434570312	0.7740999460220337	2.2876317501068115	nan	10000.0
monomer-50-nr2-run1_result_1	12	SEEEELEEGEEKLEEEEEEEEEEKEEEEEEEEEEEEEEEEEEEEEEEEEE	0.5034815741351921	0.9541581765950784	88.30819702148438	0.7136003971099854	2.753655195236206	nan	10000.0
monomer-50-nr2-run1_result_1	13	SEEEEEEEGEEEEEEEEERREEEEEREEEEEEEEEEEEEEEEEEEEEEEE	0.5605727984060171	0.9442405269371128	90.51309967041016	0.7493658065795898	2.4333770275115967	nan	10000.0
monomer-50-nr2-run1_result_1	14	SEEEEELKGLEEEEEEEEEEEEEEEEEEEEEEEEEEEEEEEEEEEEEEEK	0.5824003801618189	0.9402630308004286	88.66419219970703	0.7250182628631592	2.8015058040618896	nan	10000.0
monomer-50-nr2-run1_result_1	15	EEEEEEEEGEEEKEEEEEEEEEEEEEEEEEEEEKEEEEEEEKEEEEEEEK	0.6195293965872323	0.9339623807765456	89.22591400146484	0.7292437553405762	2.564810037612915	nan	10000.0
monomer-50-nr2-run1_result_1	16	SEEEEEEEGEEEEEEEEEEEEEEEEEEEEEEEEEEEEEEEEEEEEEEEEE	0.5461423886252207	0.9466957192886751	95.69005584716797	0.8171120285987854	1.8482681512832642	nan	10000.0
monomer-50-nr2-run1_result_1	17	SEEEEEEEGEEEEEEEEEEEEEEEEEEEEEEEEEEEEEEEEEEEEEEEEE	0.5461423886252207	0.9466957192886751	95.69005584716797	0.8171120285987854	1.8482681512832642	nan	10000.0
monomer-50-nr2-run1_result_1	18	SEEEEEEEGEEEEEEEEEEEEEEEEEEEEEEEEEEEREEEEEEEEEEEEE	0.5739684055157336	0.9417921527689547	93.52629089355469	0.7921456098556519	2.0678458213806152	nan	10000.0
monomer-50-nr2-run1_result_1	19	SELEELLEGLEEELEELEEEEEEEEEEEEEEEEEEEEEEEEEEEEEEEEE	0.8839692978184739	0.8816323606465457	90.41889190673828	0.7356384992599487	2.5034847259521484	nan	10000.0
monomer-50-nr2-run1_result_1	20	SEEEELEEGEEEEEEEEEEEEEEEEEEEEEEEEEKEEEEEEEEKEEEEEE	0.5210918975480245	0.9508637935612881	89.08253479003906	0.7339023351669312	2.6253702640533447	nan	10000.0
monomer-50-nr2-run1_result_1	21	EEEEEEEEGLEEEEEEEEEEEREEEEEEEEEEEEKEEEEEEEEEEEEEEE	0.5975454637453947	0.9368874653521049	89.2287368774414	0.7391042709350586	2.4827022552490234	nan	10000.0
monomer-50-nr2-run1_result_1	22	SEEEEEEEGEEEEEEEEEEEEEEEEEEEEEEEEEEEEEEEEEEEKEEEEK	0.5540327758580621	0.9460284288058131	91.4556884765625	0.7670771479606628	2.4008960723876953	nan	10000.0
monomer-50-nr2-run1_result_1	23	EEEEEEEEGEEEEEEEEEEEEEEEEEEEEEEEEEEEEEEEEEEEEEEEEE	0.5596133619674519	0.9444299792779967	96.77452850341797	0.8325722217559814	1.5185801982879639	nan	10000.0
monomer-50-nr2-run1_result_1	24	EEEEEEEEGEEEEEEEEEEEEEEEEEEEEEEEEEEEEKEEKEEEEEEEKK	0.5969629472522001	0.9393004273619119	91.59403991699219	0.7654072046279907	2.247115135192871	nan	10000.0
monomer-50-nr2-run1_result_1	25	SEEEEEEEGEEEEEEEEEEEEEEEEEEEEEEEEEEEEEEEEKEEEEEEKE	0.5548904996160757	0.9459637850822746	91.761962890625	0.7674751281738281	2.3986127376556396	nan	10000.0
monomer-50-nr2-run1_result_1	26	SLEEELEEGEEELEEEEEELEEEEEEEEEEEEEEEEEEEEEEEEEEEEEE	0.668280081322832	0.9260366691419776	89.94742584228516	0.7383100986480713	2.4853827953338623	nan	10000.0
monomer-50-nr2-run1_result_1	27	SELEEELEGLEEELEEEEEEEEEEEEEEEEEEEEKEKEEEEKEEKEEEEE	0.7533037823978642	0.9071391859915527	87.13473510742188	0.686526894569397	2.967111825942993	nan	10000.0
monomer-50-nr2-run1_result_1	28	SEEEEEEEDEEEEEEEEEEEEEEEEEEEEEEEEEEEEEEEEEEEEEEEEE	0.609122209632822	0.9353500643645973	93.83865356445312	0.8007239103317261	2.0091421604156494	nan	10000.0
monomer-50-nr2-run1_result_1	29	SEEEEEEEGEEEEEEEEEEEEEEEEEEEEEEEEEEEEEKEEEEKKEEEEK	0.4732028737790368	0.9591606115763076	89.88192749023438	0.7400588989257812	2.6430695056915283	nan	10000.0
monomer-50-nr2-run1_result_1	30	EEEEEEEEGEEEEEEEEEEKEEEEEEEEEEEEEEEEEKEEEEEEEKEEEE	0.6265863222938973	0.9334246346381654	91.0570068359375	0.758435845375061	2.2730205059051514	nan	10000.0
monomer-50-nr2-run1_result_1	31	SEEEEEEEGEEEEEEKEEEEEEEEEEEEEEEEEEKEEKEEEEEEEEEKEK	0.5077941524136456	0.9543082643428212	88.74615478515625	0.7246579527854919	2.7987327575683594	nan	10000.0
monomer-50-nr2-run1_result_1	32	SEEEEKLEGEEEEEKEEEEKKEEEEEEKEEKEEEEKEEEEEEEEEEEEEE	0.39876410513749944	0.9704854150927962	86.2669906616211	0.6655531525611877	3.1680116653442383	nan	10000.0
monomer-50-nr2-run1_result_1	33	SELEEELEGELEEEEKELEEEEEEEKKEEEEEEEEEEEEKKEEEEEEEKK	0.7616092405936735	0.9060253107933511	86.87554931640625	0.6833457946777344	2.9899380207061768	nan	10000.0
monomer-50-nr2-run1_result_1	34	EEEEEEEEGEEEEEEEEEEEEEEEEEEEEEEEEEEEEEEEEEEEEEEEEK	0.55967960089273	0.9447478978531287	94.61544799804688	0.8083426356315613	1.8032257556915283	nan	10000.0
monomer-50-nr2-run1_result_1	35	SEEEEELEGEEEEEEEEEEEEEEEEEEKEEKEEEEEEEKEEEEEEEEEEK	0.4895140932682795	0.9580236419644202	87.54234313964844	0.6975448131561279	2.9214842319488525	nan	10000.0
monomer-50-nr2-run1_result_1	36	SEEEEEEEGLEEEEEKEEEEEEEEEEEEEEEEEEEEEKEEEEKEEEEEEE	0.5722143917246852	0.941734131621153	87.59452056884766	0.7076370716094971	2.844707489013672	nan	10000.0
monomer-50-nr2-run1_result_1	37	SEEEEELEGEEEEEKEEEEEEEEEEEKEEEEEEKEEEEEEEEEEEEEEEE	0.7138175190993067	0.9150131829610835	88.07440185546875	0.7049238681793213	2.820909023284912	nan	10000.0
monomer-50-nr2-run1_result_1	38	SEEEEELEGEEEEEEEEEEEEEEEEEEEEEEEEEEEELEELEEELEELEE	0.6660612964525299	0.9252339293209311	88.44817352294922	0.7065855264663696	2.8379948139190674	nan	10000.0
monomer-50-nr2-run1_result_1	39	EEEEEEEEGEEEEEEEEEEEEEEEEEEEEEEEEEEEEKEEEEEEEEEEEE	0.5917001717690703	0.9389323825780714	94.87907409667969	0.8054854273796082	1.780629277229309	nan	10000.0
monomer-50-nr2-run1_result_1	40	SEEEELEEGEEEEEEEEEEEEEEEEEEEKEEEEEEEEEKEEEEEEEEEEE	0.5641037255251027	0.9435963984488503	89.24125671386719	0.7356266975402832	2.5850396156311035	nan	10000.0
monomer-50-nr2-run1_result_1	41	SEEEEEEEGLKKLEEEEEEEEEEEEEKEEEEEEKEEEEEEEEEEEEEEEE	0.6750081787192703	0.9222753143113018	87.42446899414062	0.7023731470108032	2.791400671005249	nan	10000.0
monomer-50-nr2-run1_result_1	42	SEEELEELGEELEEEEEELEEEEEEEEEEEEEEKEKEEEEEEEEEEEAEE	0.5014549797552436	0.9548725790599623	88.13516235351562	0.7047284245491028	2.793182849884033	nan	10000.0
monomer-50-nr2-run1_result_1	43	EEEEEEEEGEEEEEEEEEEEEEEEEEEEEKEEEEEEEEEEEEEEEEEEEK	0.6601759073320028	0.9258056797387292	93.03418731689453	0.7818833589553833	2.0167887210845947	nan	10000.0
monomer-50-nr2-run1_result_1	44	SEEEEELEGLEEELEEEERKEEEEEREEEEEEEEEEKEEEEEEEEEEEEE	0.698580964550633	0.9184576235080111	87.42732238769531	0.6988424062728882	2.8792927265167236	nan	10000.0
monomer-50-nr2-run1_result_1	45	SEEEELEEGLEELEEEEEEEEEELEKEEEEEKEKEEKEEEEEEEEEEEEE	0.908274735217873	0.8756818526480825	87.33602905273438	0.6829108595848083	2.8812291622161865	nan	10000.0
monomer-50-nr2-run1_result_1	46	SEEEELLEGLEEEEEEEEEEEEEEEEEEEEEEEEEEEKEEEEEEEEEEEE	0.5644203290567095	0.9433600742876596	89.52288818359375	0.7429600358009338	2.6259381771087646	nan	10000.0
monomer-50-nr2-run1_result_1	47	SEEEEEEEGEAEEEEEEEEEEEEEEEEEEEEEEEEEEEEEEEEEEEEKEK	0.5675252698437193	0.9433519544574609	91.66448974609375	0.7674949169158936	2.430966377258301	nan	10000.0
monomer-50-nr2-run1_result_1	48	SEEEEEEEGEEEEEEEEEEEEEKEEEEEEEEKEEEEEEEEEEEEEEKEEE	0.4800498363906914	0.9578200802809737	90.91858673095703	0.7549423575401306	2.4746148586273193	nan	10000.0
monomer-50-nr2-run1_result_1	49	SELEELLEGLKKLEEELKEEEEELKEEEEEEEKEEEEKKEEEEKKEEEEK	1.3130471694096055	0.7861606564419721	86.11749267578125	0.6782050728797913	3.0695831775665283	nan	10000.0
monomer-50-nr2-run1_result_1	50	SEEEELEEGLEELEEELEELEEELEEEEEEEREEEEEEEEEEEEEEEEEE	1.2497610957575043	0.804057636299835	88.98652648925781	0.7326195240020752	2.561201572418213	nan	10000.0
monomer-50-nr2-run1_result_1	51	SEEEEKLEGELEEEKEEEEEEEEEEKEEEEEEEKEEEEEEKEEEEEEEKK	0.7029260650939883	0.9172369768106116	86.72576141357422	0.6879576444625854	3.046020030975342	nan	10000.0
monomer-50-nr2-run1_result_1	52	SEEEEEEEDEEEEEEEEEEEEEKEEEEEEEEEEEEEKEEEEEEEEEAEEE	0.725507322681923	0.9120663699896768	90.0262680053711	0.7426084876060486	2.55741024017334	nan	10000.0
monomer-50-nr2-run1_result_1	53	SEEEEEEEGELEEEEKEEEEEEEEEEEEEEEEEEEEEEEEEEEEEEEEKK	0.6545848596920334	0.9274816415086684	88.5926513671875	0.7257593274116516	2.857028007507324	nan	10000.0
monomer-50-nr2-run1_result_1	54	SEEEEELEGLEELEEEREEEEEEEEREEEEEEEEEEEEEEEEEEEEEEEE	0.6888381154539249	0.9217300270443011	88.97402954101562	0.7186254262924194	2.667452335357666	nan	10000.0
monomer-50-nr2-run1_result_1	55	SEEEEEEEGEEEEEEEKEEEEEEEEEEEEEEEEEEEEREEEEEEEEEELE	0.5821188574260707	0.9413850381770552	88.7221450805664	0.7324517965316772	2.7334182262420654	nan	10000.0
monomer-50-nr2-run1_result_1	56	SEEELEELGKLLEEEKEEEEEEEEEEEEEEEEEEEKEEEEEEEEKEEEEE	0.5396673713242546	0.948414887649867	86.95832061767578	0.6987441182136536	2.8387413024902344	nan	10000.0
monomer-50-nr2-run1_result_1	57	SELEEELEGLEEELEEEEEELEEEEEEEEEEEEEEAEEEEEEAEEEAAEK	1.0824747877646816	0.8335050730043341	90.13060760498047	0.7311010956764221	2.5950772762298584	nan	10000.0
monomer-50-nr2-run1_result_1	58	SELEEELEGLEEEEEEEEEEREREEEEEEEREEEEEEEEEEEEEEEEEEE	0.5585795390047488	0.9446520920344729	87.5655746459961	0.7079800963401794	2.7032999992370605	nan	10000.0
monomer-50-nr2-run1_result_1	59	SLEEELEEGLEEKEEEEEEEEEEEEEEEEEEEEEEEEEEEEEKEEEEEEK	0.5176226376868015	0.9517724483266234	87.2109146118164	0.7117596864700317	2.7457377910614014	nan	10000.0
monomer-50-nr2-run1_result_1	60	SEEEELEEGEEEEKEEEEEEEEEKEEEEEEKEEEEEELEEELEELEEELE	0.4884929122750317	0.9570715843890841	86.38362884521484	0.6689473390579224	3.012766122817993	nan	10000.0
monomer-50-nr2-run1_result_1	61	SELEELLEGEEELLEELEEEEEEEEEEEEEKEEEEEEEEERKEEEEEEEE	0.7423877452464321	0.910400487356481	87.38369750976562	0.70862877368927	2.8173999786376953	nan	10000.0
monomer-50-nr2-run1_result_1	62	SEEEEEEEDEEEEEEEEEEEEEEEEEEEEEEEEEEEEEEEEEELEEELLE	0.6592616900445734	0.9280625373731368	88.17878723144531	0.7115228176116943	2.885664939880371	nan	10000.0
monomer-50-nr2-run1_result_1	63	SEEEELKEGEEEEEEEEEEEEEEEEEEEEEEEEEEEEEEEAEEEEEEEEE	0.5291274555168243	0.9498672606494155	89.96943664550781	0.7474867105484009	2.5663580894470215	nan	10000.0
monomer-50-nr2-run1_result_1	64	EEEEEEEKGEEEEEEEEEEEEEEEEEEEEEEELEEEEEELEEELEEEEEE	0.4964872193522632	0.955353941425888	91.01758575439453	0.7535667419433594	2.361801862716675	nan	10000.0
monomer-50-nr2-run1_result_1	65	EEEEEEEEGEEEEEEEEEEEEEEEEEEEEEEEAEEEEEEEEEEEKEEEEE	0.5837705146256525	0.9405312780860998	94.1524887084961	0.7979912757873535	1.8762004375457764	nan	10000.0
monomer-50-nr2-run1_result_1	66	SEEEEELEGEEEKLEEEEEEEEEEEEEEEEEEKEEEEEEEEEEEEEEEEE	0.7344191730771127	0.9109865413429844	88.2885971069336	0.7192602753639221	2.750731945037842	nan	10000.0
monomer-50-nr2-run1_result_1	67	SEEEEEEEGRRREEEEREREEEERRREEEEEREEEERREEEEREEEEKEE	0.4290091740288039	0.9662047772784469	83.6651382446289	0.6728395819664001	3.0770881175994873	nan	10000.0
monomer-50-nr2-run1_result_1	68	SEEEEELEGEEEELEEKLEEEEEEEEEEEEEEEEEEKEKEEEEEEEEEEE	0.5964916359261322	0.9376521452786872	87.5168228149414	0.6981316804885864	2.9755842685699463	nan	10000.0
monomer-50-nr2-run1_result_1	69	SEEEELEEGEEEEREKEEEEEEEEEEEEEEEEEEEEEEEEEEEEEAEEEE	0.5359875290520979	0.9484335459841504	88.29544830322266	0.7212833166122437	2.779533624649048	nan	10000.0
monomer-50-nr2-run1_result_1	70	SELEEILEGLKEKLEEEEKEEEEEEEEEEEEEEEKEEEEEEEEEEEEEEK	0.7660209473644155	0.9049314395936139	86.28522491455078	0.6861872673034668	3.030545234680176	nan	10000.0
monomer-50-nr2-run1_result_1	71	SLEEEEREGEEEEEEEEEEEEEEEEEEEEEEEEEEEEEEEEEEEEEEEEE	0.5011965008781859	0.9543684680409834	90.58712005615234	0.7523894309997559	2.4967715740203857	nan	10000.0
monomer-50-nr2-run1_result_1	72	EEEEELEEGEEEEEEEEEEEEEEKEEEEEEEEEEEEEEEEEEEEKAAEEE	0.5047069321332684	0.9546852825438208	88.86739349365234	0.7317601442337036	2.6259758472442627	nan	10000.0
monomer-50-nr2-run1_result_1	73	SLLEEIEEGLEEEEEELEEEEEEEEEEEEKEEEEEEEKEEEEEEEEEEEE	0.6974669032703816	0.9180006157987178	87.00529479980469	0.6981136798858643	2.8517773151397705	nan	10000.0
monomer-50-nr2-run1_result_1	74	EEEEEEREGEEEEEEEEEEEEEEEEEEEEEEEEELEELEEELEEEEEEEE	0.5553579753293324	0.9453957779364848	89.589599609375	0.7324209809303284	2.5206332206726074	nan	10000.0
monomer-50-nr2-run1_result_1	75	EEELEEELGELEEELKEEEEEEEEEEEEEEEEEEEEEEEEEEERKEEEEE	0.5359116665226246	0.9488303371366115	88.90177154541016	0.7140635251998901	2.853696823120117	nan	10000.0
monomer-50-nr2-run1_result_1	76	SEEELEEEGEELEEELEELEEELEELEEELKKEEEEEEEELEEELEELEE	1.268929934737048	0.792571792257891	88.77685546875	0.7102655172348022	2.708301544189453	nan	10000.0
monomer-50-nr2-run1_result_1	77	SLEEEIEEGEEELEEEEEEEEEEEEEEEEEEEEEKEEEEEEKEEEEEEEE	0.4957542638921154	0.9554180175015834	87.33445739746094	0.7068421840667725	2.769566297531128	nan	10000.0
monomer-50-nr2-run1_result_1	78	SELEEELEGELEELEEELEEEEEEEEEEQEEEEEEEEEEEEEEKEEEEKE	0.7887337959930595	0.8992818587403799	87.96337890625	0.698668360710144	2.8736934661865234	nan	10000.0
monomer-50-nr2-run1_result_1	79	SELEKELEGLEEKLEEEEEEEEEEEEEEEEEEEEEEEEEEEEKEEEEEEK	0.8690957989252731	0.882673377175318	86.73541259765625	0.6812505722045898	3.078617811203003	nan	10000.0
monomer-50-nr2-run1_result_1	80	SEEEEEEEGELEELEKELEEEEEELEEEEEEEEEEEEEKEKEEEEEEEKK	0.9917459952412035	0.8558398642760326	87.61370849609375	0.6967585682868958	2.9524741172790527	nan	10000.0
monomer-50-nr2-run1_result_1	81	SLEEELEEGEEELEEELEEEEEEEEREKEEEEEEEEEEEEEEEEEEEEEE	0.7029531811627187	0.9209572228488838	88.31462860107422	0.7069249153137207	2.6303296089172363	nan	10000.0
monomer-50-nr2-run1_result_1	82	SAADELAAGAAAAAEAAAAAAAAAAAAAAAAAAAAAAAAAAAAEAAAAAA	19.56748032007934	0.025649294847865114	52.13554000854492	0.32329481840133667	12.583649635314941	nan	10000.0
monomer-50-nr2-run1_result_1	83	SEEEEEEEGKEEEEEEKEEEEEKEEEEKEKEEEEEEKEEEEEEEKEEEEK	0.5335740817361211	0.9491913733267736	88.05924987792969	0.6921497583389282	2.9447262287139893	nan	10000.0
monomer-50-nr2-run1_result_1	84	SEEEELEEGEEELEKEEEEEEEEREREEELERLEEELEEELEEEEEELEE	0.8696913462878837	0.8836142894924839	86.55155181884766	0.6749581694602966	3.0225250720977783	nan	10000.0
monomer-50-nr2-run1_result_1	85	SMLEELERGLEEEREEEEEEEREREEEEEEREEEEEEEEEEEEEEAEEEE	0.5477418175718145	0.946671421412102	86.62195587158203	0.6986950635910034	2.8969945907592773	nan	10000.0
monomer-50-nr2-run1_result_1	86	SELEELEEGLKEEEEEEEEEEEEEEEEEEEEEEEEEEEEEEEEEEEEEEK	0.70301954997123	0.9191943108235625	86.93644714355469	0.7046527862548828	2.86462664604187	nan	10000.0
monomer-50-nr2-run1_result_1	87	SEEEEEEEGKEEEEEEEEEEEEEEEEKEEEEKKEEELEEELEKLKEELEK	0.5497123190454511	0.9475092151118986	85.54644775390625	0.6643053889274597	3.169534683227539	nan	10000.0
monomer-50-nr2-run1_result_1	88	SEEEEEEEGLKEEEEEEEEEEEEEEEEEEEEEKEEEEEEEEEEEEEEEEK	0.6591682399989269	0.925974746666788	88.0667495727539	0.7198168039321899	2.7019245624542236	nan	10000.0
monomer-50-nr2-run1_result_1	89	SEEEEEEEGEEEEEEKEEEEKEEEEEEEEEEEEEEEKEEEEEEEKEEEEK	0.5325943900290594	0.9498275849911899	88.31568145751953	0.7165273427963257	2.8712496757507324	nan	10000.0
monomer-50-nr2-run1_result_1	90	SEEEELEEGEEKEEEEEEEEEEEEELEEELEEEEEELEEELEKLEEELEK	0.6695587796301434	0.925518362958361	87.96833801269531	0.7104684710502625	2.806251287460327	nan	10000.0
monomer-50-nr2-run1_result_1	91	SKEEEELEGEEEEEEEEEEEEEEEEEEEERKEEEEEEEEEEEEEEEEEKE	0.5830694911886407	0.9409870429269828	87.87079620361328	0.7135404944419861	2.811063051223755	nan	10000.0
monomer-50-nr2-run1_result_1	92	SEEEEELEGELEELEKELEEEEEKEEEEKEEKEEEEELEELEKEKEELEK	0.7523962895428922	0.9070865480437429	86.5166244506836	0.6803189516067505	2.999626636505127	nan	10000.0
monomer-50-nr2-run1_result_1	93	EEEEELKEGEEEEEEEEEEELEEELEELEEELEELEEEEEEEEEEKEELE	1.3841310298397251	0.7657062961736668	89.06040954589844	0.7283562421798706	2.7391536235809326	nan	10000.0
monomer-50-nr2-run1_result_1	94	SEEEEKLKGELEEELEELEKELEELEEELEELEEELKKLEEELEEKEEEL	1.3472803439294048	0.77822788705774	87.27881622314453	0.7144650816917419	2.7285258769989014	nan	10000.0
monomer-50-nr2-run1_result_1	95	SEEEELLAGLEELRREEEEEEREREEEEEREEEEEEEEEEEEEELAEKLA	0.7057630826295951	0.9173524247603502	85.47296142578125	0.6786478757858276	3.218193769454956	nan	10000.0
monomer-50-nr2-run1_result_1	96	SELEEKLEGLKKELEKELEEKKKKEEEEKKKEEEEKKKKEEEKKKAEAEK	0.6537191496012366	0.9273112877545073	84.75664520263672	0.6523569822311401	3.303264856338501	nan	10000.0
monomer-50-nr2-run1_result_1	97	SEEELRRLGEELREREEEERRRREEEERRRRLEEEERRRREEEEREERER	0.3204215256515894	0.980724134022976	81.19734954833984	0.6629030704498291	3.1807379722595215	nan	10000.0
monomer-50-nr2-run1_result_1	98	EEEEEELEGELEEEEEEEEEEEEEEEEEREEEEELEELEEEEEELREELE	0.8404848405369757	0.8887083725814017	87.87846374511719	0.711851954460144	2.7690742015838623	nan	10000.0
monomer-50-nr2-run1_result_1	99	EEEEEEEEGEEEEEEEEEEEEEEEELREEEERRREEEEEEEEAEEEEEEE	0.565306153142318	0.9432461750073808	85.95894622802734	0.6797962188720703	2.9471936225891113	nan	10000.0
monomer-50-nr2-run1_result_10	0	EEEEEKEEEEEEEEEEEEEEEEEEEEEEEEEEEEEEEEEEEEEEEEEEEE	0.6101847772255745	0.935966940376447	95.57110595703125	0.8227511644363403	1.6817748546600342	nan	10000.0
monomer-50-nr2-run1_result_10	1	MEEEEEEEEEEEEEEEEEEEEEEEEEEEEEEEEEEEEEEEEEEEEEEEEE	0.6495158628525269	0.9279329601757723	95.32278442382812	0.825995922088623	1.6678078174591064	nan	10000.0
monomer-50-nr2-run1_result_10	2	EEEEEEEEEEEEEEEEEEEEEEEEEEEEEEEEEEEEEEEEEEEELEEELE	0.5741676593981356	0.942234530114457	91.728759765625	0.7723321914672852	2.138308525085449	nan	10000.0
monomer-50-nr2-run1_result_10	3	EEEEEEEEEEEEEEEEEEEEEEEEEEEEERREEEEEEEEEEEEEEEEEEE	0.605762118786905	0.9362715960200155	92.48371887207031	0.7837257385253906	1.9546841382980347	nan	10000.0
monomer-50-nr2-run1_result_10	4	EEEEEEEREEEEEEEEEEEEEEEEEEEEEEEEEEEEEEEEEEEEEEEEEE	0.610111118056147	0.9359511593104269	96.30496978759766	0.8247038125991821	1.5908927917480469	nan	10000.0
monomer-50-nr2-run1_result_10	5	MEEEEEKEEEEEEEEKEEEEEEEEEEEEEEEEEEEEEEEEEEEEEEEEEE	0.5059970158642841	0.9541549605655747	93.24225616455078	0.7948905229568481	2.034669876098633	nan	10000.0
monomer-50-nr2-run1_result_10	6	EEEEEEKEEEEEEEEEEEEEEEEEEEEEEEEEEEEEKEEEEEEEEEEEEE	0.5792650142530528	0.9416376885561718	94.374267578125	0.804770827293396	1.8516637086868286	nan	10000.0
monomer-50-nr2-run1_result_10	7	EEEEELEEELEEEEEEEEEEEEEEEEEEEEEEEEEEEEEEEEEEEEEEEE	0.6974318869570638	0.9188915105535745	94.05241394042969	0.8049286603927612	1.9085839986801147	nan	10000.0
monomer-50-nr2-run1_result_10	8	EEEEEEEEEKEEEEEEEEEEKEEEEEEEEEEEEEEEEEEEEEEEEKKEEE	0.788713390071878	0.9002277390178659	90.4980697631836	0.754130482673645	2.358062267303467	nan	10000.0
monomer-50-nr2-run1_result_10	9	EEEEEEEEEEEEEEEEEEEEEEEEEEEEEEEEEEEEEEEEEEEEEEELEE	0.6297223039337458	0.9318740299875443	92.82699584960938	0.7963240146636963	1.9739394187927246	nan	10000.0
monomer-50-nr2-run1_result_10	10	EEEEEEEEEEKEEEEEKEKEEEEEEEEEEEEEEEEEEEEEEEEEEEEEEE	0.5882008227651117	0.9399149814951587	93.37201690673828	0.7937902212142944	1.9605883359909058	nan	10000.0
monomer-50-nr2-run1_result_10	11	MEEEEKELEEEEKEEEEKEEEEEEEEEEEEEEEEEEEEEEEEEEEEEELS	0.5353960617641731	0.9489130074964784	90.41641998291016	0.7371419668197632	2.626727819442749	nan	10000.0
monomer-50-nr2-run1_result_10	12	EEEEEEELEELEEELEEEEEEEEEEEEEEEEEEEEEEEEEEEEEEKEEEE	0.4817064093258365	0.9593524450683129	90.23860168457031	0.7486563324928284	2.4089348316192627	nan	10000.0
monomer-50-nr2-run1_result_10	13	EEEEEEEEEEEEEEEKEEEEEEEELEEEEEELEELEEELEEEEEELEKEE	0.42975491927646614	0.9679431670284654	88.82557678222656	0.7240337133407593	2.6926052570343018	nan	10000.0
monomer-50-nr2-run1_result_10	14	EEEEEEEEEEEEEEEEEEEEEEEEEEEEEEEEEEEEEEEEEEEEEEEEEE	0.5600336091993335	0.9446313300385348	97.06578826904297	0.8509567975997925	1.3356925249099731	nan	10000.0
monomer-50-nr2-run1_result_10	15	EEEEEEEKEEEEEEEEEEEEEEEEEEEKEEEEEEEEEEEEEEEEEEEEEE	0.7566831022905883	0.9057705276355711	95.2713851928711	0.8151079416275024	1.7233511209487915	nan	10000.0
monomer-50-nr2-run1_result_10	16	EEEEEEEEEEEEEEEEKEEEEEEEEEEEEEEEEEEEEEEEEEEEEEEEEE	0.6591288240589502	0.926633012502569	95.5558853149414	0.8244873881340027	1.6588175296783447	nan	10000.0
monomer-50-nr2-run1_result_10	17	EEEEKEEEEEEEEEEEEEEEEEEEEEEEEEEEEEEEELEEELEELEEELE	0.6603039653477998	0.9256145200937048	89.04817199707031	0.7269368171691895	2.5451202392578125	nan	10000.0
monomer-50-nr2-run1_result_10	18	EEEEEEEKEEEEEEEEEEEEKEEEEEEEKKEEEEEEEKEEEEEEEEEEEE	0.578569049814232	0.9417238231715775	89.20305633544922	0.716260552406311	2.5372214317321777	nan	10000.0
monomer-50-nr2-run1_result_10	19	EEEEEELEEEEEEEEEEEEEEEEEEEEEEREEEEEEEEEEEEEEEEEEEE	0.6572749518933203	0.9271192742454656	92.23541259765625	0.7860872745513916	2.033489227294922	nan	10000.0
monomer-50-nr2-run1_result_10	20	EEEEEEEEEEEAEEEEEEEEEEEEEEEEEEEEEEEEEEEEEEEEEEELES	0.5276341559266907	0.9506663788890394	92.71806335449219	0.7905092239379883	2.038325071334839	nan	10000.0
monomer-50-nr2-run1_result_10	21	MELEEELEKLEEELEEEEEEEEEEEEEEEEEEEEEEEEEEEEEEKEEEEE	0.5187148190192338	0.9516066148275596	87.79064178466797	0.6952641010284424	3.1219069957733154	nan	10000.0
monomer-50-nr2-run1_result_10	22	EEEEEEEEEEEKEEEEEEEEEEEEEEELEELEEELEELEEELEEEEEEEE	0.7039041214848801	0.9167367915547804	89.635498046875	0.7223185300827026	2.6043014526367188	nan	10000.0
monomer-50-nr2-run1_result_10	23	EEEEEEEKEEEEEEEEEEEEEEEEEEEEEEEEEEEEEEEEEEEEEEKKEE	0.6012993929412459	0.937617543914708	91.80313110351562	0.7748984694480896	2.226419448852539	nan	10000.0
monomer-50-nr2-run1_result_10	24	EEEEEEEEEEEEKREEEEEEEEEEEEEEEEEEEEEEEEEEEEEEEEEEEE	0.6076535543084827	0.9360135874197671	93.45835876464844	0.7928890585899353	1.91362464427948	nan	10000.0
monomer-50-nr2-run1_result_10	25	MEEEEEEEEEEEEEEEEEEEEEEEEEEEEEEEEELEKEEEEEEEEEKELE	0.5661832889342423	0.9438213986382362	88.10995483398438	0.7172355651855469	2.8109991550445557	nan	10000.0
monomer-50-nr2-run1_result_10	26	MEEEEEEEERREEEEEEEEEEEEEEEEEEEEEEEEEEEEEEEEEEEEEEE	0.554058523213335	0.9453855305663231	93.01933288574219	0.787638783454895	2.0505993366241455	nan	10000.0
monomer-50-nr2-run1_result_10	27	EEEEEEEEEEEEEEEEEEEEEEEEEEEEEEEEEEEEEEEEEEEEEEEEEE	0.5600336091993335	0.9446313300385348	97.06578826904297	0.8509567975997925	1.3356925249099731	nan	10000.0
monomer-50-nr2-run1_result_10	28	MEEEEEKEEEEEEEEEEEEEEEEEEEEEEEEEEEEEEEEEEEEEEEEEEE	0.5697854264195483	0.943053509858856	93.86627960205078	0.8078093528747559	1.9047695398330688	nan	10000.0
monomer-50-nr2-run1_result_10	29	MEEEEEEEEEKEKKEEEEEEEEEEEEEEEEEEEEEEEEEEEEEEEEEEES	0.5878902413799559	0.9398775735929032	90.52543640136719	0.7556888461112976	2.4341673851013184	nan	10000.0
monomer-50-nr2-run1_result_10	30	EEEEEEEKEEEEEKEEEEEEEEEEEEEEEEEEEEEEEEEEEEEEEEEEEE	0.7029823966689857	0.9176329659023255	95.29788208007812	0.8130413293838501	1.7515978813171387	nan	10000.0
monomer-50-nr2-run1_result_10	31	EEEEKKEEEELEKELEEEKKEEEEEEEEEEEEEEEEEEKEEEEEEEEEEE	0.49609452353833405	0.9570728650301112	86.38416290283203	0.6821587085723877	3.0312678813934326	nan	10000.0
monomer-50-nr2-run1_result_10	32	EEEEEEEEREEEEEEEEEEEEEEEEEEEEEEEEEEEEEEKEEEEEEEEEE	0.6198508961179042	0.9339568236037031	94.2998275756836	0.803540825843811	1.8511402606964111	nan	10000.0
monomer-50-nr2-run1_result_10	33	EEEEEEEREEEEEEEEEEEEEEEREEEEEEEEEEREEEEEEEEEEEEEEE	0.6319451626049541	0.9309064837194108	92.7250747680664	0.7763452529907227	2.0423245429992676	nan	10000.0
monomer-50-nr2-run1_result_10	34	MEEEEEELEEEEKEEEEEEEEEEEEEEEEEEEEEEEEEEEEEEEEEELEE	0.5491073563063034	0.9468724238403411	89.69000244140625	0.7453101277351379	2.562415599822998	nan	10000.0
monomer-50-nr2-run1_result_10	35	EEEEEEEEEEEEEEEEEEEEEEEEEEEEEEEEEKEEEEEEEEEEEEEEES	0.5438275695056684	0.9482680731062794	94.77354431152344	0.8115886449813843	1.7781785726547241	nan	10000.0
monomer-50-nr2-run1_result_10	36	EEEEEEEEEEEEEEEEEEEEEEEEEEEEEEEEEEEEEEEELEKELEELEE	0.7226677368592455	0.9132030235861525	88.046630859375	0.7223303318023682	2.7078795433044434	nan	10000.0
monomer-50-nr2-run1_result_10	37	SEEEEEEEEEEEEEEEEEEEEEEEEEEEEEEEEEEEEEEELEELEEELEE	0.7160208503669326	0.9146871152520091	89.73511505126953	0.7367429733276367	2.604724884033203	nan	10000.0
monomer-50-nr2-run1_result_10	38	SEEEEEEEEEEEEEEEEEEEEEEEEEEEEEEEEKEEEEEEEEEEKEEEEK	0.5028347648007662	0.9556157930109569	90.56338500976562	0.7560580968856812	2.4580743312835693	nan	10000.0
monomer-50-nr2-run1_result_10	39	EEEEEEEEKEEEEEEEEEEEEEEEEEEEEEEEEEEEEEEKKEEELEEELE	0.584424424045039	0.9401640166542329	88.19966888427734	0.7211693525314331	2.7039332389831543	nan	10000.0
monomer-50-nr2-run1_result_10	40	EEEEEELEEELEEEEEELEEEEEEEEEEEEEEEEEEEEEEEEEEEEEEES	0.4728634689482669	0.9596978580902502	92.95156860351562	0.7862338423728943	2.100397825241089	nan	10000.0
monomer-50-nr2-run1_result_10	41	SEEEKKKKEEEEKKKKEEEEKKKKEEEEKKEEEKKKKEEEEKKKKEEEES	0.5464445267318526	0.947578198221678	87.00552368164062	0.6936962604522705	2.8872697353363037	nan	10000.0
monomer-50-nr2-run1_result_10	42	EEEEEEEEEEEKLEEEKEEEEEEEEEEEEEEEKEEEEEEEEEEEEEEEEE	0.6625970911518904	0.9252864941199257	88.41165161132812	0.7182409167289734	2.6301116943359375	nan	10000.0
monomer-50-nr2-run1_result_10	43	MEEEEEEEEEEEKEEEEEEEEEEEEEEEEEEEREEEEEEEEEEEEEEKEE	0.6510236374129432	0.9274814986929701	90.0797119140625	0.7481954097747803	2.4169321060180664	nan	10000.0
monomer-50-nr2-run1_result_10	44	MEEEELEEELEEEREEEEEEEEEEEEEEEEEEEEEEEEEEEEEEEEEELE	0.635277205628902	0.9302162869491108	88.84709930419922	0.7395898103713989	2.6147639751434326	nan	10000.0
monomer-50-nr2-run1_result_10	45	EEEEEELEEELEELEEELEEEEEEEEEEEEEEEEEEEEEEEEEKEKEEEE	0.35496012723223397	0.9774487838837778	89.09325408935547	0.7196775674819946	2.6968979835510254	nan	10000.0
monomer-50-nr2-run1_result_10	46	MEEEEEEEEEEEKKEEEEEEEEEEKEEEEEEEEKEEEEEEEEEEKEEEEE	0.5983525787448186	0.9377576513208764	88.4919204711914	0.7103816270828247	2.7159719467163086	nan	10000.0
monomer-50-nr2-run1_result_10	47	EEEEEELEKLEEEEEEEEEEEEEEEEEEEEEEEEREEEEEEEEEEEEEEE	0.7604889390195883	0.905515780233355	89.44449615478516	0.7428982853889465	2.4921624660491943	nan	10000.0
monomer-50-nr2-run1_result_10	48	EEEEEEEEEEEEEEEKEEEEKEEEEEEEEEEEKEEKEEEEEEEEEEEEEE	0.7307586856527473	0.9106468954344303	91.442626953125	0.7600817680358887	2.1941754817962646	nan	10000.0
monomer-50-nr2-run1_result_10	49	EEEEEEEEEEEEEEEEEEEEEEEEREEEEEEEEEEEEEEEEEEEEEEEEE	0.631041809649367	0.9318021224280258	94.72433471679688	0.8104783892631531	1.7640597820281982	nan	10000.0
monomer-50-nr2-run1_result_10	50	MEELEEELKEEEEEKKEEEEEEEEEEEEEEEEEEEKEEEEEEEEEEEEES	0.6107105801907717	0.9355371721971931	88.46083068847656	0.7053183317184448	2.9182937145233154	nan	10000.0
monomer-50-nr2-run1_result_10	51	MEEEEEEEEEEEEEEEEEEEEEEEEEEEEEEEEEEEEEEEEEEEEEEELE	0.5987465296271758	0.9379615833043308	91.57784271240234	0.7691845297813416	2.197495698928833	nan	10000.0
monomer-50-nr2-run1_result_10	52	MEEEEEELEEEEEEEEEELEEEREEEEEEEEEEEEEEEEEEEEEREEEEE	0.6021329166761974	0.9372741146278148	88.45806884765625	0.7200307250022888	2.6341676712036133	nan	10000.0
monomer-50-nr2-run1_result_10	53	ELEEELEELEEELEELEEEEEEEEEEEEEEEEEEEEKEEEEEEEEEEEEE	0.972988791353462	0.8610797297185409	88.65078735351562	0.7065247297286987	2.729985237121582	nan	10000.0
monomer-50-nr2-run1_result_10	54	MEEEEEEEEEEEEEEEEEEEEEEEREEEEEEEEEEEELEEEEEELEELEE	0.6738175429951466	0.9229907454123122	88.09534454345703	0.7138481140136719	2.7699594497680664	nan	10000.0
monomer-50-nr2-run1_result_10	55	MEEEEEEEEKEEEEEEEEEEKEEKEEEEEEEEEEEEEEEEEEEEEEEEES	0.7473250786719905	0.9089517476158178	90.70447540283203	0.7420547008514404	2.4316768646240234	nan	10000.0
monomer-50-nr2-run1_result_10	56	EEEEEEEEKEEEEEEEEEEEEEEEEEEEKEKEEEEEEEEKEEEEEEEEES	0.6611256382365008	0.9256727020402373	90.31035614013672	0.7421806454658508	2.4244205951690674	nan	10000.0
monomer-50-nr2-run1_result_10	57	SEEEEEEKEKEEEEEEEEEEEEEREEEEEEEEREEEEEEEEEEEEEELEE	0.7424469500329427	0.9093287951983341	87.68449401855469	0.7172561883926392	2.696840286254883	nan	10000.0
monomer-50-nr2-run1_result_10	58	EEEEEEEKEEEEEEEKEEEEREEEEEEEKEEEELEEEEEELEEELEKLLK	0.8401604596109427	0.8876457426962071	86.96488952636719	0.7026727795600891	2.8536508083343506	nan	10000.0
monomer-50-nr2-run1_result_10	59	MEEEEEEERRREEEEEEEEEEEEEKEEEEEEEEEEEEEEEEEEEEEEEES	0.6490261599424858	0.9273447451881586	91.49610137939453	0.7587459087371826	2.3092992305755615	nan	10000.0
monomer-50-nr2-run1_result_10	60	MEEELEEELEEEEEREREEEEEEEEEEEEEEEEEREREEEEEEEEEEEES	0.5909774905038793	0.9393966977219017	88.39375305175781	0.7218505144119263	2.6295318603515625	nan	10000.0
monomer-50-nr2-run1_result_10	61	EEEEKELEEELEELEEEEEEEEEEEEEEEEEEEEEEEEEEEEEELEELES	0.5138808590360849	0.9524121561301716	89.63005828857422	0.7277557253837585	2.6894373893737793	nan	10000.0
monomer-50-nr2-run1_result_10	62	EELEEELEELLEELEEELEEEEEELEKEEEEEEEELEEELEELEKELEEE	0.7320782400325667	0.9181085023201959	89.56443786621094	0.7255337834358215	2.547165870666504	nan	10000.0
monomer-50-nr2-run1_result_10	63	MEEEEEKKKEEEEKEKEEEEKKEKEEEEEEEEEKEKEEEEEKEKKEELEE	0.5907117317925271	0.9389490928677688	84.96158599853516	0.6479344367980957	3.445380449295044	nan	10000.0
monomer-50-nr2-run1_result_10	64	EEEEEEEEEEEEEEEEEEEEEEEEEEEEREEEEEEEEEEEEEEKEEEELE	0.615253139933559	0.9344633953930308	89.0055160522461	0.7390145063400269	2.4988303184509277	nan	10000.0
monomer-50-nr2-run1_result_10	65	EEEEEERKREEEEEEEEREEEEEEEEEEEEEEEEEEEEEEEEEKEEEEEE	0.5996774663420088	0.9374198262685519	90.22891235351562	0.751783013343811	2.3432555198669434	nan	10000.0
monomer-50-nr2-run1_result_10	66	EEEEEEEEKEEEEEEEEEKEKEEEEEEEEEEEEEEEEEEEEEEEEKEEEE	0.6012078586097892	0.9373478046178648	91.60736083984375	0.7666364908218384	2.212339162826538	nan	10000.0
monomer-50-nr2-run1_result_10	67	EEEEEEEEELEEELEEELEEEEEEEEEEEEEEEEEEEEEEEEEEEEEEEE	0.490762989938182	0.9564004619443945	92.10304260253906	0.775236964225769	2.192816734313965	nan	10000.0
monomer-50-nr2-run1_result_10	68	MEELEEEEEEEEEEEEEEEEEEEEEEEEEEEEEEKEEEEEEEEEEEEEEE	0.6660918823053541	0.9251366219666656	91.76447296142578	0.7756139039993286	2.194221019744873	nan	10000.0
monomer-50-nr2-run1_result_10	69	EEEEEELKELLEELEEEEEELEEELEEEEEEEEEEEELEELEEELEELEK	0.7998471784830055	0.8974653835098612	90.45316314697266	0.7433916330337524	2.4565060138702393	nan	10000.0
monomer-50-nr2-run1_result_10	70	EEEEEAEEEEEEEEEEEEEEEEEEEEEEEEEEEEEEEEEEEEEEKEEEEE	0.6060399227577512	0.9366881498077145	95.37496185302734	0.8187527656555176	1.7123218774795532	nan	10000.0
monomer-50-nr2-run1_result_10	71	EEEEEEEKREEEEEEREEEEEEEEEEEEEEKEEEEEEEKEEEEEEEEKEE	0.583602352695754	0.9408290887776513	87.95603942871094	0.7061288356781006	2.7284798622131348	nan	10000.0
monomer-50-nr2-run1_result_10	72	MEEEEEKKKKEEEEEEEEEEKEEEEELEEELKELEEELEELEEELEELLS	1.3928225513870518	0.7594029639990622	87.58393859863281	0.6976882219314575	2.857290744781494	nan	10000.0
monomer-50-nr2-run1_result_10	73	ELEEELEKLEEELEEEEEEEEEEEEEEEEEEEEKEEKELEELEEELEELE	0.7197734022100352	0.9161204965520368	87.63521575927734	0.6851702928543091	2.860769510269165	nan	10000.0
monomer-50-nr2-run1_result_10	74	MEEEEEKREEEEEEEEELEELEKEREELEELEEELEELEEELEELEEELE	1.1548164077983893	0.8192593121130123	87.2928695678711	0.6924608945846558	2.8556084632873535	nan	10000.0
monomer-50-nr2-run1_result_10	75	MEEEEEEEKEEEEREEEEEEEEEEEEEKEEEEEEEELEEELEELEEELEE	0.8832201822918828	0.8798658107337236	86.79437255859375	0.6881637573242188	2.9521067142486572	nan	10000.0
monomer-50-nr2-run1_result_10	76	MEEEEEELEREEEEEEEEEEEEEEEEELEELEEELEEAEEELEELEELLS	0.7768153322097612	0.903837247580681	89.54900360107422	0.7293651103973389	2.5021729469299316	nan	10000.0
monomer-50-nr2-run1_result_10	77	EEEEEEEEEEEEEEEEEEEEEEEEEEELEEEEEELEEEEEELKELEEELS	0.4713295800052921	0.9601443560978644	89.20158386230469	0.7307419776916504	2.5521340370178223	nan	10000.0
monomer-50-nr2-run1_result_10	78	EEEEEREEREEEEEEAEEEEEEEEEEEEEEEREEEEEEEEEEEEREEEEE	0.5321389106914064	0.9496720100355751	91.27543640136719	0.7527816295623779	2.3023672103881836	nan	10000.0
monomer-50-nr2-run1_result_10	79	MEELEKELEELEEEEEEEEEKKEEEEEEEEEEEEEEEEEEEEEEEEEEEE	0.5774905925675503	0.9425193330371283	87.84954833984375	0.695732831954956	2.908208131790161	nan	10000.0
monomer-50-nr2-run1_result_10	80	EEEEEEEEERLEELEEELKKLEEELEEEEEEEEKEEEEEEEEEEEEEEEE	0.8005180807908479	0.9028790480814226	87.5126724243164	0.6895463466644287	2.9006547927856445	nan	10000.0
monomer-50-nr2-run1_result_10	81	EEEEEEEEELEEEEEEEREEEEEREEEEEELEEEREEEEEEEEEEKELEE	0.5650859616213416	0.9436825886321191	86.5882797241211	0.6917593479156494	2.8733859062194824	nan	10000.0
monomer-50-nr2-run1_result_10	82	MEEEEEKLKKEKEEKEEEEKEEEELEEEEEELEELEEELEKLREEKEELE	0.9754241431837902	0.865834039191697	84.96465301513672	0.6457532644271851	3.19301438331604	nan	10000.0
monomer-50-nr2-run1_result_10	83	EEEEELEELEEEEEEELEEEEEEEEEEEEEEEEEELKEEEEEEEEEEEEE	0.7245161740330441	0.913485960043957	90.30683898925781	0.7472798228263855	2.465348482131958	nan	10000.0
monomer-50-nr2-run1_result_10	84	EEEEEEEEEEEEEEEEEEEEEEEEEEEEEEEEEEEQEEEEEEEEEEKEES	0.6374206874980182	0.930727466422043	94.26371765136719	0.8084813952445984	1.8649706840515137	nan	10000.0
monomer-50-nr2-run1_result_10	85	EEEEELEREREEEEEEEEEEEEEEEEEEEEEEEEREEEEEEREEEEEEEE	0.6318724229790849	0.931273911106317	88.73832702636719	0.7344003319740295	2.5006351470947266	nan	10000.0
monomer-50-nr2-run1_result_10	86	SLEEELEEEEEEEEEEEEEEEEEEREEEEERREEEEELREELEELEEELE	0.6538273501034672	0.92818606663912	86.53701782226562	0.6964520215988159	2.678927183151245	nan	10000.0
monomer-50-nr2-run1_result_10	87	EELEEKLEEEEEELEKEEEELEEELEELEEEEEEEEEEKEEEEEEEEEEE	0.7360861363337425	0.9162844852872609	88.66388702392578	0.7219938635826111	2.699321985244751	nan	10000.0
monomer-50-nr2-run1_result_10	88	MEELEEEEEEEEEEEKEEEEEEEEEEEEEEEEKLLEELEEELEELEKLLE	0.8803164777005	0.8791499977368916	86.8215560913086	0.6831209659576416	2.9761765003204346	nan	10000.0
monomer-50-nr2-run1_result_10	89	MEEEEELEELEEEEEEEEEEEEKEEEEEEELEEEEEEEEKEEEEEEKEES	0.528108559683783	0.9502172683625247	88.32180786132812	0.6985176801681519	2.9778995513916016	nan	10000.0
monomer-50-nr2-run1_result_10	90	SEEEEEEEELEEEEEEEEEEEKEEEEEEEEEEEEEEEKEEEEEEEEKEEE	0.8481361966867252	0.8872195616653109	88.08821105957031	0.7170931100845337	2.739168643951416	nan	10000.0
monomer-50-nr2-run1_result_10	91	EEEEKEEEEKEKEEEEEKEKEEEEKEKQEEEEKEEEEEEELEELLEELEK	0.6311797089193342	0.9324269529763738	86.06623077392578	0.6814552545547485	3.0366780757904053	nan	10000.0
monomer-50-nr2-run1_result_10	92	EEEEEEEEEEEEEEEEEEEREEEERKEEEEEEEEEEEEEEEEEEEEEEEE	0.5678484369508476	0.9433041149627459	91.26641845703125	0.7584890127182007	2.170466899871826	nan	10000.0
monomer-50-nr2-run1_result_10	93	EEEEEEREELEEEEEEEEEEEEEEEEEEEEEREEEEEREEEEEEEEEEEE	0.6796759983839742	0.9210866019720494	88.68193817138672	0.7251222133636475	2.536155939102173	nan	10000.0
monomer-50-nr2-run1_result_10	94	MEEEEKKKKEEEEKEKEEKEKKEEEEEKKKLEEEKKELEKKLKELEEKLK	0.8853655570841475	0.8771113727538287	84.5027084350586	0.6463178396224976	3.1876232624053955	nan	10000.0
monomer-50-nr2-run1_result_10	95	EEEEEKLEELKEEEEEEQEEEEEEEEEEKKKEEELKKELEEELKKLEEEL	0.5610964882154144	0.9447661052241265	86.25262451171875	0.6837016344070435	2.865647554397583	nan	10000.0
monomer-50-nr2-run1_result_10	96	MEEEEEEEAEEAEEEEEEEEEEEEEEEEEEEEELEEEEEEEEEELEELEE	0.5896294705631214	0.9393845487931962	88.97528076171875	0.7211498618125916	2.670651912689209	nan	10000.0
monomer-50-nr2-run1_result_10	97	EEEELEEEREEEELEEEEEELEEEEEEEEEELEELEKELEELEEELEELL	0.6891395279982374	0.925728272782262	89.79238891601562	0.7347888946533203	2.3806824684143066	nan	10000.0
monomer-50-nr2-run1_result_10	98	MEEEKKLKEKLEEEKKKLEKEKKEKEEKEKEEEKKKEEEEEKEEEKKEKE	0.4387306245960283	0.9653421326544149	84.75592041015625	0.6509019732475281	3.3310296535491943	nan	10000.0
monomer-50-nr2-run1_result_10	99	EEEEKKKEEKKKKEEEEKKKKEEEEKAKEELEKKLEELKKEIEELEKKLS	0.7968053331804241	0.8975624174037161	85.32756805419922	0.6664303541183472	2.98427152633667	nan	10000.0
monomer-50-nr2-run1_result_100	0	PETKVEVEVKVVTEGELEEKFEVEFLDDGGVKITYAKDNTETTILLKFTE	0.9027197446957933	0.8859100624433494	82.13863372802734	0.695662260055542	4.221240043640137	nan	10000.0
monomer-50-nr2-run1_result_100	1	AETKVDVTVTVTTSGDLADAFTVELADDGGLTLTYAANNTKTTVTLKFTA	5.994204990873084	0.17438995301364485	53.14897918701172	0.2667631208896637	10.812334060668945	nan	10000.0
monomer-50-nr2-run1_result_100	2	AATKVDVTVTVTTSGETAPSFSVELHDDGGLTLTYSANNTTVTVDLKFTA	4.9830178711406266	0.2626811396896291	74.55809783935547	0.5233851671218872	6.059035778045654	nan	10000.0
monomer-50-nr2-run1_result_100	3	AATKVDVTVTVTTEGELAPAATLELLDDGGVKLTLAANNTTVTVLLKFTP	1.1397250790248994	0.8337268220455103	77.13602447509766	0.6078659892082214	6.084039211273193	nan	10000.0
monomer-50-nr2-run1_result_100	4	METKVEVKVTVKTEGELEESFSVELKDDGGLTITYKANNTEVTVDLKFTP	7.695370210313277	0.15109341836078025	66.65558624267578	0.47835254669189453	7.813241958618164	nan	10000.0
monomer-50-nr2-run1_result_100	5	METKVEVEVEVKTEGELEPSFTVEILPDGGVVLTLAVDNTEITVTLKFTE	4.669793524032729	0.2532385691355951	64.08562469482422	0.35830938816070557	8.366254806518555	nan	10000.0
monomer-50-nr2-run1_result_100	6	AETKVEVTVKKVTEGELEPSFSVELLPDGGLVLTYKKDNTETTVTLKFTP	5.571472544294744	0.22136734125370977	60.647647857666016	0.4109266996383667	9.407158851623535	nan	10000.0
monomer-50-nr2-run1_result_100	7	METKVEVEVKVVTEGELEEKFEVKFLDDGGIEITYRKDNTETTILLKFTE	7.611990889480216	0.18609753176325708	65.04879760742188	0.4721131920814514	9.302360534667969	nan	10000.0
monomer-50-nr2-run1_result_100	8	AETKVDVTVTVETSGTLEESFTVELKDDGGLTLTYAYNNTKITVDLKFTA	0.9833367753870152	0.863878084836324	82.02857208251953	0.6885881423950195	4.534611701965332	nan	10000.0
monomer-50-nr2-run1_result_100	9	AETKIDVTVTVTTSGDLEPSVTLTIHDDGGLTLTVKLNNTEVTVDLKFTP	6.234795878711561	0.2066250621113342	77.60820770263672	0.5787553787231445	5.078246593475342	nan	10000.0
monomer-50-nr2-run1_result_100	10	AETKVEVTVEVKTEGELEPSLSLELHPDGGVTLTLALNDTEVTVTAKFTP	4.928434262627722	0.2755555431545478	68.34051513671875	0.36343979835510254	8.498686790466309	nan	10000.0
monomer-50-nr2-run1_result_100	11	AETKVEVEVTVKTEGELEPEFTVEIDPDGGVTLTLKLNNTEVTVKLKFTP	0.7819422438612463	0.9062734048744647	68.38289642333984	0.48194238543510437	8.285985946655273	nan	10000.0
monomer-50-nr2-run1_result_100	12	PATEVTVTVTVTTSGELEPALTAELRPDGGLTLTYAADNTEVTVDLKFTP	1.127202529933259	0.825593252344808	81.9110336303711	0.6698518991470337	4.6392340660095215	nan	10000.0
monomer-50-nr2-run1_result_100	13	AETKVEVKVTVETSGKLEPSFSVEFHPDGGVTLTLALNDTKTTVDLKFTP	5.316413622463022	0.22531547504225052	63.211669921875	0.3972960114479065	8.633363723754883	nan	10000.0
monomer-50-nr2-run1_result_100	14	APTTVTVTVSTTTSGALADSFSVTFLPDGGVVLTVAKNNTKTTVTLTFTP	4.658460946810093	0.2438493539537302	57.20140838623047	0.32393863797187805	10.142629623413086	nan	10000.0
monomer-50-nr2-run1_result_100	15	AETKVDASLEVTTEGELEPSLTVEFKDDGGVTLTLSLNNTKVTLDLKFTP	8.740555660662757	0.06676260303792815	71.7804946899414	0.4935000538825989	6.770122051239014	nan	10000.0
monomer-50-nr2-run1_result_100	16	AATKIDVTVTVTTSGELAPSASLTIHDDGGLTLTLKLNNTEITIDLKFTP	5.753820744253813	0.2134560192854532	75.25733184814453	0.5452832579612732	5.818996429443359	nan	10000.0
monomer-50-nr2-run1_result_100	17	AETKIEVKVEVKTEGELEPSFSVEFHDDGGVTLTLKLNNTEITVTLKFTP	0.8144740080503284	0.9061096443271225	69.15857696533203	0.48259660601615906	9.005943298339844	nan	10000.0
monomer-50-nr2-run1_result_100	18	AETKVEVKVEVITEGELEEKFEVKLHPDGGVTLTYAKNNTKVTVDLKFTP	0.952279188439429	0.8742052924689667	82.12437438964844	0.6930108070373535	4.168196678161621	nan	10000.0
monomer-50-nr2-run1_result_100	19	AETKVEVTLTVTTSGDLEPSFSVEILPDGGLKLTLALNNTEITLLLKFTP	5.417799550810274	0.23608785291966503	78.2542953491211	0.5701104402542114	4.76048469543457	nan	10000.0
monomer-50-nr2-run1_result_100	20	PETKVEVEVEVKTEGELEPSFEVELLPDGGLILTAKIDNTEITVTLRFHP	0.7552778055232763	0.9137462671786649	84.97750091552734	0.7387077808380127	3.5515894889831543	nan	10000.0
monomer-50-nr2-run1_result_100	21	METKIDVEVKVITKGELEPKFEVEFLDDGGIKITLALDNTEITVTLKFTP	0.9110588828075974	0.8784648967980749	84.07303619384766	0.7173725366592407	3.6506187915802	nan	10000.0
monomer-50-nr2-run1_result_100	22	PETKIEVTVEVVTEGELEPSVSVELLPDGGVKLTVAADNTKTTVLAKFTP	5.022238049324149	0.23264249663678413	60.61924743652344	0.3623124361038208	8.70845890045166	nan	10000.0
monomer-50-nr2-run1_result_100	23	PETKVEVKVEVITEGELEPKLEVIFHDDGGVTLTLAKDNTKVTVTLKFTP	1.1404438904462517	0.8342908595592116	82.21910095214844	0.6873339414596558	4.132782936096191	nan	10000.0
monomer-50-nr2-run1_result_100	24	APVKIDASLTVTTSGDLAPSFSVTLKPDGGLTLTLALNNTEITLDLKFTP	6.798697552898445	0.17190733609747422	71.16299438476562	0.49941104650497437	6.7843732833862305	nan	10000.0
monomer-50-nr2-run1_result_100	25	AATKVEVTVTVKTEGELEPAFEVKFDADGGVTLTYKADNTETTVTLKFTA	5.7926234426610215	0.21891823044161746	57.018550872802734	0.3110978901386261	9.937433242797852	nan	10000.0
monomer-50-nr2-run1_result_100	26	METKVEVKVEKITEGKLEPSKSITFLDDGGVKIVEAKDNTKTTTLLKFTE	2.5751624159538986	0.5234107574888937	71.94829559326172	0.5455995202064514	7.876436710357666	nan	10000.0
monomer-50-nr2-run1_result_100	27	METKVEVEVKVVTEGELEPKFEVELLPDGGLLLTYAKDNTETTVLLKFTP	6.109381658500399	0.22061157633654158	64.79458618164062	0.44208547472953796	8.108949661254883	nan	10000.0
monomer-50-nr2-run1_result_100	28	PETKVTVTVTTVTSGNKEPSFSATLLPDGGLLLTYSANNTTTTVLLKFTP	5.042405304048737	0.23445886609791644	72.02837371826172	0.5209654569625854	6.567795276641846	nan	10000.0
monomer-50-nr2-run1_result_100	29	PKTVVLTATLKVTAGELAPRKETIELPDGGVLELEAKDNTLTATLKLYLP	2.6363375973264684	0.5113181356714636	85.73895263671875	0.7222076654434204	3.0003204345703125	nan	10000.0
monomer-50-nr2-run1_result_100	30	METKVEVEVEVKTEGELEPSFEVEVLPDGGIVLTLKLNNTEITVTLKFTP	0.824340438893255	0.9001301044644783	68.55726623535156	0.4728623628616333	7.8497467041015625	nan	10000.0
monomer-50-nr2-run1_result_100	31	AETKVEVTTLTVTEGELAPSLSVTLLPDGGVLVTRAEDNTLTVTLLRFTP	0.7131499279092061	0.9190983558156102	81.80457305908203	0.6694909930229187	4.558957576751709	nan	10000.0
monomer-50-nr2-run1_result_100	32	AETKVDVDVTVKTEGELEESFTVEFHDDGGLTITYAKDNTEITLDLKFTP	8.356269218301412	0.14678648467569544	66.68820190429688	0.48417383432388306	8.689151763916016	nan	10000.0
monomer-50-nr2-run1_result_100	33	METKIEVKVEVKTEGELEEKLEVKIHPDGGITITYAKDNTEITIDLKFTP	5.8820160409512585	0.22411989317644587	67.8036117553711	0.4837212562561035	7.616396903991699	nan	10000.0
monomer-50-nr2-run1_result_100	34	PETKVEVEVTVETSGYLEPSLSVEILPDGGVVLTLAANNTKTTITAKFTP	5.070568183612385	0.22150653974498	59.01895523071289	0.3471258282661438	8.963613510131836	nan	10000.0
monomer-50-nr2-run1_result_100	35	AETKVTVEVTVETKGELEPSLSLELLPDGGLKLTLALNNTKVTVLAKFEA	0.9289634621216026	0.8790837597473349	84.96847534179688	0.7191749811172485	3.560840129852295	nan	10000.0
monomer-50-nr2-run1_result_100	36	AATRVDVDVTVTTSGALAPAASLELLPDGGLVLTLAANNTTVTVTARFTP	1.2418494164088811	0.8448230330662494	84.09910583496094	0.7039778232574463	4.316895484924316	nan	10000.0
monomer-50-nr2-run1_result_100	37	SETKIEVEVKVETKGKLEPKFEVTLFDDGGVLLVVAKDNTKTTVTLKFTP	5.326999322186097	0.23895335131292994	54.5363883972168	0.2641599774360657	10.477978706359863	nan	10000.0
monomer-50-nr2-run1_result_100	38	AETKVEVTVEVKTEGKLEPSLTVEINDDGGLTITVKKDNTETTITLKFTA	5.332376197776798	0.24936666970483873	63.307743072509766	0.43160080909729004	9.032820701599121	nan	10000.0
monomer-50-nr2-run1_result_100	39	AETKVEVTVTTVTSGELAPSFSVEFLPDGGVVLTAAADNTQTTVTLKFTP	4.727307518247132	0.25637338199104126	56.698097229003906	0.2919546365737915	10.9552001953125	nan	10000.0
monomer-50-nr2-run1_result_100	40	PETTVTVTVTTTTSGTLEPSASATLNDDGGLTLTLKLNNTETTVTLTFTP	5.704507559526578	0.2446180811143517	72.71783447265625	0.48098501563072205	5.856327056884766	nan	10000.0
monomer-50-nr2-run1_result_100	41	AETKVDATLDVKTEGEVAPSFSVTINSDGGVTLTASVNNTTITLTLKFTP	7.674271598039401	0.15880128868863377	64.73729705810547	0.4414013624191284	8.823966979980469	nan	10000.0
monomer-50-nr2-run1_result_100	42	METKVEVTVEVKTSGKLEPSFSVELLPDGGLVLTYRANDTETTVTLKFTP	4.982380227459899	0.2452504562700082	63.28695297241211	0.40084898471832275	7.958643913269043	nan	10000.0
monomer-50-nr2-run1_result_100	43	PKTKVITLTLTVTSGDLEDSKAVYKFPFGGELTIEAKDNTLTVTLKLYIP	1.08672339376728	0.8483564575970497	80.77777862548828	0.6752814650535583	4.360118389129639	nan	10000.0
monomer-50-nr2-run1_result_100	44	AKTEVTVTVTVETSGALEDSFSVELHDDGGVTVTLAKDNTKTTVTAKFKA	3.244346375762269	0.44885368315039836	52.75157165527344	0.2641947567462921	10.900613784790039	nan	10000.0
monomer-50-nr2-run1_result_100	45	PETVVEVEVTVETEGELEPAVEVELLDDGGVVVTVAANNTRVTVLLRFTP	4.9719613865753365	0.23629172869644294	60.76099395751953	0.3735066056251526	8.196029663085938	nan	10000.0
monomer-50-nr2-run1_result_100	46	AETKVDVTVTVTTSGEKEPSFSVTLNSDGGLTLTAALNNTEITVDLKFTA	5.432644663036084	0.24556948922563404	74.9373779296875	0.5381350517272949	5.687078475952148	nan	10000.0
monomer-50-nr2-run1_result_100	47	AKTKIDVTVTVETSGNLEESFSVEFHDDGGITITYAKNNTKVTVTLKFTP	1.2552572530578847	0.8202851381589956	88.25167083740234	0.7540481090545654	2.894381284713745	nan	10000.0
monomer-50-nr2-run1_result_100	48	PETVVEVSLTVTTSGNLAPSFSVTFLSDGGIQITLALNNTQITLLLKFTP	5.395877533005106	0.24159770112176607	75.2362060546875	0.5370657444000244	5.709331035614014	nan	10000.0
monomer-50-nr2-run1_result_100	49	AETKVEVKVTVTTEGELKPSVSLELKPDGGITLTVKKDNTETVVDLKFTP	5.883430003863914	0.2240783177636702	74.10714721679688	0.5267529487609863	5.971994876861572	nan	10000.0
monomer-50-nr2-run1_result_100	50	METKVEVEVKKVTEGELEESFSVEVLPDGGVVLTYKKDNTETTVTLRFTP	7.907642507434491	0.1332866036524036	58.26921081542969	0.3908221423625946	10.934758186340332	nan	10000.0
monomer-50-nr2-run1_result_100	51	AETKIEVSVEEVTEGELEPSFSVELLPDGGVRITIKKDNTETIIDLKFTP	5.993963361634967	0.19818225702069936	68.54225158691406	0.5164585709571838	8.084376335144043	nan	10000.0
monomer-50-nr2-run1_result_100	52	AETVVDVTVTVTTSGKLEPSLSLTLKDDGGLTLTYKLNDTEITVDAKFTA	5.529370897324786	0.23502035776611507	72.85942077636719	0.5057672262191772	6.416273593902588	nan	10000.0
monomer-50-nr2-run1_result_100	53	AATKVDVTVTTTTSGDLADSFTVTLHDDGGLTLTYKANNTETTVDLKFTA	7.92550957103685	0.1326134807112358	62.84645462036133	0.443488746881485	9.424210548400879	nan	10000.0
monomer-50-nr2-run1_result_100	54	PETKIEVKVEKVTEGKLEPKFEVKIHPDGGVTITVAENNTKTTIDLKFTP	6.292438602045327	0.18405262940239012	56.903114318847656	0.36462217569351196	10.482882499694824	nan	10000.0
monomer-50-nr2-run1_result_100	55	AATKVEVTVTTKTEGELEPKFEVKVNDDGGLTLTYAQDNTLTTVDLKFTP	0.9508147591900225	0.8715028814552039	81.08853149414062	0.6836099028587341	4.772212505340576	nan	10000.0
monomer-50-nr2-run1_result_100	56	PATKVEVKVTVTTEGEVAPSASLTLHPDGGLTLTLAANNTTVTVDAKFTP	4.510588827306008	0.2591685804028341	63.34650802612305	0.34660905599594116	8.643355369567871	nan	10000.0
monomer-50-nr2-run1_result_100	57	PETKIDVKVEVVTEGELEESFEVELLPDGGLLLVYEKNNTRTTVLLKFTP	6.421993869300684	0.21208261058946187	60.99082565307617	0.4306453764438629	9.533075332641602	nan	10000.0
monomer-50-nr2-run1_result_100	58	APTKVDVSVTVTTSGKLAPSFSATLKDDGGLTLTLAANDTEVTVDLKFTA	4.903239265997874	0.2697705659158275	68.52855682373047	0.45781585574150085	7.339634418487549	nan	10000.0
monomer-50-nr2-run1_result_100	59	METKVEVKVEVVTEGDVEPSFSVEFHDDGGVTITAAVDNTTITIDLKFTP	5.250086077325931	0.24186794564676536	79.1543960571289	0.6036843657493591	4.449519634246826	nan	10000.0
monomer-50-nr2-run1_result_100	60	PTTKVDVTVTVTTSGDLAESFTVTLNSDGGLTITYKKNNTETTIDLKFTA	5.968903988003521	0.22098077828780824	72.77873992919922	0.5169992446899414	6.534683704376221	nan	10000.0
monomer-50-nr2-run1_result_100	61	AATKVDVTVTVTTSGNLAPSFSVTFNSDGGITLTYAANNTEVTVDLKFTA	5.154395306419739	0.22866526070227644	59.33964920043945	0.33062735199928284	9.502060890197754	nan	10000.0
monomer-50-nr2-run1_result_100	62	APTEVTVTVTVTTSGKLEDSFTVTVNSDGGLTLTYAANDTKVTVDLKFTP	4.86561267751762	0.27647464248940185	57.12651062011719	0.3402663767337799	9.573284149169922	nan	10000.0
monomer-50-nr2-run1_result_100	63	AETKIEVTVTATTSGNTAPAFTVTFHDDGGVTLTYTANNTTLTVDLKFVP	8.13648587240098	0.1604728689343749	66.4901351928711	0.47536247968673706	8.259349822998047	nan	10000.0
monomer-50-nr2-run1_result_100	64	SETKVEVEVKVKTEGELEESLSLKILDDGGIELVYKKDNTETTVLLKFTP	7.108068406722309	0.20341508159431068	62.910465240478516	0.4088737964630127	9.92144775390625	nan	10000.0
monomer-50-nr2-run1_result_100	65	METKVEVEVKVETKGELEESLTLEIHEDGGLTLTYAKDNTKTTVTLKFTE	6.977197945991557	0.1810065451566561	57.51564407348633	0.37977850437164307	10.149373054504395	nan	10000.0
monomer-50-nr2-run1_result_100	66	AATTVTVKVEVTTSGKVAPSATVTFNSDGGVTLTLAANDTTVTVTLTFTP	5.476228666621639	0.19793407533932497	57.48537063598633	0.3349149227142334	9.356032371520996	nan	10000.0
monomer-50-nr2-run1_result_100	67	PETVVEVELEVKTEGELEESFEVELLPDGGVVVTYREDNTEVTLTLRFTP	1.0015266555194502	0.86138299253959	82.28948974609375	0.689387857913971	4.1130266189575195	nan	10000.0
monomer-50-nr2-run1_result_100	68	AETKVDVTVTVTTSGKLEESFSVTLHPDGGLTLTYKYNDTEITIDLKFTP	8.24808352514526	0.15276895664533946	67.62838745117188	0.4817720651626587	7.764138221740723	nan	10000.0
monomer-50-nr2-run1_result_100	69	AATKITAELTVTTEGEKAPSFSVTLNDDGGVTITAALNNTTVTLNLKFEA	5.315737967155412	0.24779141618394465	63.5668830871582	0.43004143238067627	8.444433212280273	nan	10000.0
monomer-50-nr2-run1_result_100	70	AETKVDVEVTVETSGEVEESLSLEIHDDGGVTLTYSKDNTTVTVTAKFTA	0.9984555731196348	0.8644536095779837	84.19567108154297	0.7053657174110413	3.9015684127807617	nan	10000.0
monomer-50-nr2-run1_result_100	71	AETTITVSVSITTSGNTANSFSLTINSDGGITLTYSYNNTTITINLTFTP	7.421537796155672	0.18045314539129406	68.9386215209961	0.48646315932273865	7.847289085388184	nan	10000.0
monomer-50-nr2-run1_result_100	72	PETKIEVEVKVETKGELEPKFEVKIHDDGGIEITLELDNTKITVKLKFTP	5.407904867145032	0.23189373176104638	73.16258239746094	0.5283656120300293	5.387340545654297	nan	10000.0
monomer-50-nr2-run1_result_100	73	PQTQVNVTVTVTTSGAKADSFSVEFLPDGGVVATYAANNTETTVTAQFVP	5.333121851445034	0.244150879310327	56.77136993408203	0.3323966860771179	9.834153175354004	nan	10000.0
monomer-50-nr2-run1_result_100	74	APTKVEVEVTVKTEGEVEPSFSVTFNDDGGVTITLSLNNTTITVTLKFTE	1.4030669502462978	0.8167925597758598	77.06021881103516	0.608161211013794	6.343989849090576	nan	10000.0
monomer-50-nr2-run1_result_100	75	AETKIEVDVKVETEGELEESFSVEFKDDGGLTITYAKDNTKVTVDLKFTE	0.9393520850990025	0.8769948131026061	84.52462005615234	0.7200345993041992	3.688084363937378	nan	10000.0
monomer-50-nr2-run1_result_100	76	APTKVEVTVSVTTSGNVEPSFTVELKPDGGVTLTAALNNTTITVDLKFTP	4.863977331540508	0.2432285416671444	63.69717025756836	0.350483775138855	7.983829498291016	nan	10000.0
monomer-50-nr2-run1_result_100	77	AETKIEVKVEVKTEGELEESFEIELKDDGGLVLTYAKDNTKVTLTLKFTP	0.9116059685265168	0.8856489866105584	83.19305419921875	0.7019168138504028	3.736914873123169	nan	10000.0
monomer-50-nr2-run1_result_100	78	PATEVAADLTVVTSGEKAPAFSVEFLDDGGVVLTAALNNTETTLTLRFTP	6.085464607761491	0.19078566745865003	60.65937423706055	0.4014201760292053	11.014010429382324	nan	10000.0
monomer-50-nr2-run1_result_100	79	METKVEVEVKVETKGELEPKLEVEILPDGGVKLTLSVNNTTITVTAKFTE	1.4556867198000474	0.8105454621254029	74.24934387207031	0.571409285068512	5.993241310119629	nan	10000.0
monomer-50-nr2-run1_result_100	80	AETEVKVEVKEVREGELEPSFSVELHDDGGLTLTLKLNDTEITVTLTFTP	4.310405387877115	0.2863008459807637	67.32688903808594	0.4442312717437744	6.5376739501953125	nan	10000.0
monomer-50-nr2-run1_result_100	81	PETKVEVTVTVTTEGNKEDSFSVTINPDGGITLTYSKNNTTVTVDLKFTP	7.3081304941683385	0.19555002213273173	64.87415313720703	0.4619829058647156	8.503232955932617	nan	10000.0
monomer-50-nr2-run1_result_100	82	APTEIKADLTVTTSGNVAPSFSVTFHPDGGVTLTLALNNTTVTLDLTFTP	5.1422854840715635	0.24830312816250125	70.5706558227539	0.46955984830856323	6.582791328430176	nan	10000.0
monomer-50-nr2-run1_result_100	83	AETKVTVTVTVTTEGAKEPSLSVELRDDGGVTLTAAADNTTVTVDLDFTA	5.025077216851857	0.2295096260265021	60.97357940673828	0.33371585607528687	8.920370101928711	nan	10000.0
monomer-50-nr2-run1_result_100	84	APVTVDVEVTVETSGNLEPSFSVEIHSDGGITITYAANNTKTTVTLKFTP	4.677722468940318	0.2897210230954354	70.21500396728516	0.4738357663154602	6.394463062286377	nan	10000.0
monomer-50-nr2-run1_result_100	85	PETKVEVTVEVKTEGELEESFSVELLDDGGVVLTYKKNNTQTTVTLKFTP	7.421914300889015	0.18052453247547157	56.84389114379883	0.34470054507255554	11.34703254699707	nan	10000.0
monomer-50-nr2-run1_result_100	86	AATKVDVTVTVTTSGDVAESFSVEFKPDGGVTLTYAKDNTTTTVDLKFTP	5.542717102822206	0.24262639834037056	71.32896423339844	0.4945860803127289	6.749414920806885	nan	10000.0
monomer-50-nr2-run1_result_100	87	PETKVEVTVTVTTEGDLEPSFSVEIHDDGGVTLTLAANNTKVTVDLKFTP	5.207866260980449	0.22880036352689456	63.87144470214844	0.36787301301956177	8.14439868927002	nan	10000.0
monomer-50-nr2-run1_result_100	88	PTVQVDVTVEVKTEGEVEPSFEVELLDDGGLVLTAAANNTTVTVTLRFTP	4.798958067303276	0.2551944951891793	67.20333099365234	0.3561350703239441	7.332587718963623	nan	10000.0
monomer-50-nr2-run1_result_100	89	AATKVDVTVTVKTEGELEPSLSVEFHDDGGLTITAKANNTEVTVDLKFTP	5.068190367693735	0.25326307140216325	73.37723541259766	0.5397173166275024	6.072521686553955	nan	10000.0
monomer-50-nr2-run1_result_100	90	AETVVTVTVTVKTEGDLAPSFTVTVNPDGGLTLTAAVNNTETTVNLTFTP	8.107714513208355	0.1846859169387777	57.65779495239258	0.37422841787338257	10.061016082763672	nan	10000.0
monomer-50-nr2-run1_result_100	91	PETKVEVSVSVKTEGEVEPSFEVILHDDGGLELVLSLNNTTITVLLKFTP	1.0484791692478332	0.8483581988179419	85.27489471435547	0.7314213514328003	3.4442620277404785	nan	10000.0
monomer-50-nr2-run1_result_100	92	AETKIDAELKVTTEGEKEPSFSVKFYDDGGVEITYAANNTTTTLLLKFTP	0.8561477233240323	0.8905355822150893	81.72624206542969	0.6782305240631104	4.510444164276123	nan	10000.0
monomer-50-nr2-run1_result_100	93	AETKVDVTVDVTTSGELEPSFSVEFKPDGGVVLTLAKDNTKITVTLKFTP	0.9167201456041729	0.8793686598812669	85.92298889160156	0.7334980964660645	3.625195264816284	nan	10000.0
monomer-50-nr2-run1_result_100	94	PVTEVTVSVTVTTSGKLEDSFSVQLLPNGGLLLTYAKNNTKTTVLLLFKP	7.2153980293510775	0.20553756452216987	57.072731018066406	0.37172481417655945	10.726282119750977	nan	10000.0
monomer-50-nr2-run1_result_100	95	APTEVTVTVTVETEGELEPSLTVELHPDGGLTLTVAANNTKTTVDLKFTP	5.059196469182947	0.23193213584402447	61.018009185791016	0.3533529043197632	8.674887657165527	nan	10000.0
monomer-50-nr2-run1_result_100	96	APTTVTVTVSVTTSGKLEPSLTVEFLDDGGVVLTAKLNDTEITVTAKFTP	4.89452072022388	0.24277991109388175	67.19171142578125	0.4578929543495178	7.533797740936279	nan	10000.0
monomer-50-nr2-run1_result_100	97	AETKITVEVKVTTEGELEPAATVEIHDDGGVTITLAANNTKTTIDLKFEK	5.284456483186632	0.21401204789944078	67.7463150024414	0.4230572581291199	7.24510383605957	nan	10000.0
monomer-50-nr2-run1_result_100	98	PETKIEATLEVTTEGDTAPSFSVELLPDGGVKLTLSLNNTTVTLLLKFTP	5.437640168380276	0.23860116603618894	78.98760986328125	0.5892038345336914	4.741384506225586	nan	10000.0
monomer-50-nr2-run1_result_100	99	PETKVEVKVEVKTEGKVEPSLSVEFLPDGGVKVVLSLDNTTITVTLKFTP	0.9119832294476256	0.8811550855959056	84.91632843017578	0.7211899757385254	3.591367244720459	nan	10000.0
monomer-50-nr2-run1_result_101	0	EEEEEEEEEEEEEEEEEEEEEEEEEEEEEEEEEEEEEEEEEEEEEEEEEE	0.4018047199376072	0.9700390192543721	97.06578826904297	0.8509567975997925	1.3356925249099731	nan	10000.0
monomer-50-nr2-run1_result_101	1	EEEEEEEEEEEEKEEEEEEEEEEEEEEEEEEEEEEEEEEEEEEEEEEEEK	0.3824272292528036	0.9726767600543499	93.23883819580078	0.7990409135818481	1.9473328590393066	nan	10000.0
monomer-50-nr2-run1_result_101	2	EEEEEEEEEEEEEEEEEEEEEEEEEEEEEEEEEEEEEEEEEEEEEEEEEE	0.4018047199376072	0.9700390192543721	97.06578826904297	0.8509567975997925	1.3356925249099731	nan	10000.0
monomer-50-nr2-run1_result_101	3	EEEEEEEEEEEEEEEEEEEEEEEEEEEEEEEEEEEEEEEEEEEEEEEEEE	0.4018047199376072	0.9700390192543721	97.06578826904297	0.8509567975997925	1.3356925249099731	nan	10000.0
monomer-50-nr2-run1_result_101	4	EEEEEEEEREEEEEEEEEEEEEEEEEEEEEEEEEEEEEEEEEEEEEEEEE	0.4621350180780166	0.9610133092680749	95.57703399658203	0.8202586770057678	1.661184549331665	nan	10000.0
monomer-50-nr2-run1_result_101	5	EEEEEEEEEEEEEEEEEEEEEEEEEEEEEEEEEEEEEEEEEEEEEEEEEE	0.4018047199376072	0.9700390192543721	97.06578826904297	0.8509567975997925	1.3356925249099731	nan	10000.0
monomer-50-nr2-run1_result_101	6	EEEEEEEEEEEEEEEEEEEEEEEEEEEEEEEEEEEEEEEEEEEEEEEEEE	0.4018047199376072	0.9700390192543721	97.06578826904297	0.8509567975997925	1.3356925249099731	nan	10000.0
monomer-50-nr2-run1_result_101	7	EEEEEEEEEEEEEEEEEEEEEEEEEEEEEEEEEEEEEEEEEEEKEEEEKK	0.39394878803611466	0.9711758611902341	92.42744445800781	0.7811756134033203	2.106565237045288	nan	10000.0
monomer-50-nr2-run1_result_101	8	EEEEEEEEEEEEEEEEKEEEEEEEEEEEEEEEEEEEEEEEEEEEEEEEEE	0.45496791163126554	0.9619630738292213	95.5558853149414	0.8244873881340027	1.6588175296783447	nan	10000.0
monomer-50-nr2-run1_result_101	9	EEEEEEEEEEEEEEEEEEEEEEEEEEEEEEEEEEEEEKEEEEEEEEEEEE	0.38909977777559457	0.9716596822857304	95.61571502685547	0.8218969106674194	1.6619373559951782	nan	10000.0
monomer-50-nr2-run1_result_101	10	EEEEEEEEEEEEEEEEEEEEEEEEEEEEEEEEEEEEEEEEEEEEEEEEEE	0.4018047199376072	0.9700390192543721	97.06578826904297	0.8509567975997925	1.3356925249099731	nan	10000.0
monomer-50-nr2-run1_result_101	11	EEEEEEEKEEEEEEEEEEEEEEEEEEEEEEEEEEEEEEEEEEEEEEEEEK	0.45518165859480614	0.9618753554688411	93.36643981933594	0.8002631664276123	1.9584308862686157	nan	10000.0
monomer-50-nr2-run1_result_101	12	EEEEEEEEEEEEEEEEEEEEEEEEEEEEEEEEEEEEEEEEEEEEEEEEEE	0.4018047199376072	0.9700390192543721	97.06578826904297	0.8509567975997925	1.3356925249099731	nan	10000.0
monomer-50-nr2-run1_result_101	13	EEEEEEEEEEEKEEEEKEEEEEEEEEEEEEEEEEEKEEEEEEEKEEEEEE	0.48587607769610786	0.9571294606767584	91.15359497070312	0.7577947378158569	2.2798984050750732	nan	10000.0
monomer-50-nr2-run1_result_101	14	MEEEEEEEEEEEEEEEEEEEEEEEEEEEEEEEEEEEEEEEEEEEEEEEEE	0.46955714119557296	0.9598354710507415	95.32278442382812	0.825995922088623	1.6678078174591064	nan	10000.0
monomer-50-nr2-run1_result_101	15	SMEEEEEEEEEEEEEEEEEEEEEEEEEEEEEEEEEEEKEEEEEEEEEEEE	0.4478575481713228	0.9630728035199232	90.85804748535156	0.7686122059822083	2.3351666927337646	nan	10000.0
monomer-50-nr2-run1_result_101	16	MEEEEEEEEREEEEEEEEEEEEEEEEEEEEEEEEEEEEEEKEEEEEEEKE	0.4525790067404195	0.9626200298637357	90.58394622802734	0.7625594735145569	2.3401477336883545	nan	10000.0
monomer-50-nr2-run1_result_101	17	EEEEEEEEEEEEEEEEEEEEEEEEEEEEEEEEEEEEEEEEEEKEEEEEEE	0.42971926225606094	0.9658542711239708	95.36237335205078	0.8194058537483215	1.6867820024490356	nan	10000.0
monomer-50-nr2-run1_result_101	18	EEEEEREEEEEEEEEEEEEEEEEEEEEEEEEEEEEEEEEEEEEEEEEEEE	0.4556818714063787	0.9617920512310175	94.99596405029297	0.8067501187324524	1.7985613346099854	nan	10000.0
monomer-50-nr2-run1_result_101	19	EEEEEEEREEEEEEEEEEEEEEEEEEEEEEEEEEEEEEEEEEEEEEEEEE	0.4425081341266632	0.9640883873127291	96.30496978759766	0.8247038125991821	1.5908927917480469	nan	10000.0
monomer-50-nr2-run1_result_101	20	EEEEEEEEKLEEELEELEEELEEEEEEEEEEEEEEEEEEEKEEEEEEEEE	0.726224374790359	0.915325982919954	88.59669494628906	0.7113345861434937	2.724327325820923	nan	10000.0
monomer-50-nr2-run1_result_101	21	SEEEEEEEEKEEEEEEEEEEEEEEEEEEKEEEEEEEEEEEEEEEEEEEEE	0.5512530369852126	0.9459631270553739	93.1452865600586	0.7941792011260986	2.081441640853882	nan	10000.0
monomer-50-nr2-run1_result_101	22	MEEEEEEEEEEKEEEEEEEEEEEEEEEEEEEEEEEEEEEEEEEEEEEEEE	0.4691627328491403	0.9599672195095124	94.8695068359375	0.8137737512588501	1.8174326419830322	nan	10000.0
monomer-50-nr2-run1_result_101	23	EEEEEEEEEEEEEEEEEEEEEEEEEEEEEEEEEEEEEEEEEEEEEEEEEE	0.4018047199376072	0.9700390192543721	97.06578826904297	0.8509567975997925	1.3356925249099731	nan	10000.0
monomer-50-nr2-run1_result_101	24	MEEEEEELEEEEEEEEEEEEEEEEEEEEEEEEEEEEEEEEEEEEEEEEEE	0.4246410019454874	0.9668207990496748	93.03324127197266	0.7953938841819763	2.0119307041168213	nan	10000.0
monomer-50-nr2-run1_result_101	25	EEEEEEEEEEEEEEEEEEEEEEEEEEEEEEEEEEEEEEEEEELEKELEEE	0.43083190567272356	0.9656155413873942	88.76835632324219	0.730317234992981	2.5637881755828857	nan	10000.0
monomer-50-nr2-run1_result_101	26	EEEEEEEEEEEEEEEEEEKEEEEEEEEEEEEEEEEEEEEEEEEEEELEEE	0.450985765697676	0.9630928695188048	90.9336166381836	0.7714299559593201	2.2313990592956543	nan	10000.0
monomer-50-nr2-run1_result_101	27	EEEEEEEEEEEEEEEEEEEEEEEEEEEEEEEKEEEEEEEEEEEEEEEEEK	0.5217514903626508	0.9505785549548641	93.1015625	0.7932813167572021	1.9696128368377686	nan	10000.0
monomer-50-nr2-run1_result_101	28	EEEEEEEEEEEEEEEEEEEEEEEEEEEEEEEEEEEEEEEEEEEEEEEEAK	0.4075963362531997	0.9691433160187398	94.70293426513672	0.8139718174934387	1.7710232734680176	nan	10000.0
monomer-50-nr2-run1_result_101	29	SEEEEEEEEEEEEEEEEEEEEEEEEEEEEKEEEEEEEEEEEEEEEEEEEK	0.4246610886799724	0.9670219707035639	92.73896789550781	0.7867192029953003	2.1535067558288574	nan	10000.0
monomer-50-nr2-run1_result_101	30	EEEEEEEEEEEEEEEEEEEEEEEEEEEEEEEEEEEEEEEEEEEEEEEEEK	0.40953619105161876	0.9688102848996465	94.32847595214844	0.8130329847335815	1.811203956604004	nan	10000.0
monomer-50-nr2-run1_result_101	31	EEEEEEEEEEEEEEEEEEEEEEEEEEEKKEEEEEEEEEEEEEEEEEEEKK	0.43815390456201353	0.9643113695077362	91.27873229980469	0.749334454536438	2.294469118118286	nan	10000.0
monomer-50-nr2-run1_result_101	32	MEEEEEEEEEEEEEEEEEEEEEREEEEEEEEEEEEEEEEEEEEEEEEEEE	0.4360450224672338	0.9648942341767061	93.94123077392578	0.8025825619697571	1.8478575944900513	nan	10000.0
monomer-50-nr2-run1_result_101	33	EEEEEEERREEEEEEEEEEEEEEEEEEEEEEEEEEEEEEEEEEEEEEEEK	0.3875060552127468	0.9719254033093366	91.60904693603516	0.77730393409729	2.121417999267578	nan	10000.0
monomer-50-nr2-run1_result_101	34	EEEEEEEEEEEKEEEEEEEEEEEEEEEEEEKEEEEEEEEEEEEEEEEEEE	0.3582000127273071	0.9757038159865496	94.52713012695312	0.8089828491210938	1.8127621412277222	nan	10000.0
monomer-50-nr2-run1_result_101	35	EEEEEEEEEEREEEEEEEEEEEEKEEEEEEEEEEEEEEKEEEEEEEEEEE	0.49913288041646653	0.954744914978992	92.32731628417969	0.7762891054153442	2.0771265029907227	nan	10000.0
monomer-50-nr2-run1_result_101	36	EEEEEEEEEEEEEEEEEEKEEEEEEEEEEEEEEEEELEEELEKLEEELEE	0.4846787466587038	0.9570930960675605	87.11788940429688	0.7040462493896484	2.844413995742798	nan	10000.0
monomer-50-nr2-run1_result_101	37	EEEEEEEEEEEEEREEEEEEEEEEEEEEREEEEEEEEEEEEEEEEEEEEK	0.38645429760779537	0.9719778918544288	91.512939453125	0.7755182981491089	2.118990182876587	nan	10000.0
monomer-50-nr2-run1_result_101	38	MEEEEEEEEEEEEEEEEEEEEEEEEEEEEEEEEEEEEEEEEEEEEEEEEE	0.46955714119557296	0.9598354710507415	95.32278442382812	0.825995922088623	1.6678078174591064	nan	10000.0
monomer-50-nr2-run1_result_101	39	EEEEEEEEEEEEEEEEEEEEEEEEEEEEEEEELEEEEEELEELEEELEEE	0.461594213799217	0.9608093394109409	90.41425323486328	0.7456194162368774	2.3856351375579834	nan	10000.0
monomer-50-nr2-run1_result_101	40	MEEEEKEEEEEEEEEEEEEEEEEEEKEELEELEKEEEELEEELEEEEEEK	0.494264705639038	0.9573291410479002	86.63567352294922	0.6710313558578491	3.1284825801849365	nan	10000.0
monomer-50-nr2-run1_result_101	41	ELEEELKKLEEELEKEEEEEKEEEEEEEKEEEEEEEEEEEEEKKEEEEEK	1.1492148578450212	0.8191257211985895	87.35921478271484	0.6997495889663696	2.7794055938720703	nan	10000.0
monomer-50-nr2-run1_result_101	42	EEEEEEEEEEEEEEEEEEEEEEEEEEEEEEEEKEEEEEEEEEEEEEKEEE	0.5639014943011554	0.9440568874886831	94.24462127685547	0.8047558069229126	1.8073232173919678	nan	10000.0
monomer-50-nr2-run1_result_101	43	EEEEKEEEEEEEEEEEEEEEEEEEEKKEEEEEEEEEEEEEEEEEKEEEEK	0.3378615226414618	0.9786238749468467	89.76171875	0.7295567989349365	2.505035877227783	nan	10000.0
monomer-50-nr2-run1_result_101	44	EEEEEKEEEEEEEEEEEEEEEEEEEEEEEEEEEEEEEEEEEEKEEEEEEE	0.43528817544662946	0.9650084411676955	93.79661560058594	0.7973515391349792	1.9396543502807617	nan	10000.0
monomer-50-nr2-run1_result_101	45	SEEEEEEEEEEEEEEEEEEEREEEEEEEEEEEEEEEEEEEEEEEEEEEEE	0.5069212315079523	0.9536489515922247	93.82196044921875	0.8070051074028015	1.952388048171997	nan	10000.0
monomer-50-nr2-run1_result_101	46	EEEEEEEEEEEEEEEEEEEEEEEEEEEEEEEEEEEEEEEEEEEEEEEEEE	0.4018047199376072	0.9700390192543721	97.06578826904297	0.8509567975997925	1.3356925249099731	nan	10000.0
monomer-50-nr2-run1_result_101	47	EEEEEEEEEEEEEEEEEEEEEEEEEEEEEEEKEEEEEEEEEEEEEEEEAK	0.48279083645707543	0.9571796106184755	93.72887420654297	0.8004679679870605	1.9001511335372925	nan	10000.0
monomer-50-nr2-run1_result_101	48	EEEEELEEEEEEEEEEEEEEEEEEEEEEEEEEEEEEEEEEEKEEEEEEEE	0.44488202961348267	0.9637712255826244	92.45175170898438	0.7922438383102417	2.0236215591430664	nan	10000.0
monomer-50-nr2-run1_result_101	49	EEEEEEEEEEEEEEEEEEEEREEEEEEEEEEREEEEEEEEEEEEEEEEEE	0.480207029578424	0.9579393335918805	93.31993103027344	0.794552206993103	1.8979886770248413	nan	10000.0
monomer-50-nr2-run1_result_101	50	EELEELEKKLEELKEEEEEEEEEEEEEEEEEEEEEEEEEEEKEEEEEEEE	0.6895936171050469	0.9199836378812701	88.76200866699219	0.728943943977356	2.698018789291382	nan	10000.0
monomer-50-nr2-run1_result_101	51	MEEEEEEKKLEEEEEKKEKEEEEEEEEEEEEEEEEEEEEEEEEEEEEEAE	0.39019598187261045	0.9719449331357255	87.50724029541016	0.7006076574325562	2.904207706451416	nan	10000.0
monomer-50-nr2-run1_result_101	52	EEEEELEEELEELEEEEEEEREEEEEEEEEEEEEEEEEEEEEEEEEEEKK	0.552273571061206	0.9453367901944597	89.05044555664062	0.7289860844612122	2.5730695724487305	nan	10000.0
monomer-50-nr2-run1_result_101	53	EEEEEEEEEEEEEEEEEEEEEEEEEEEEEEEKEEEEEEEEEKEEEEEEEK	0.48155582128137725	0.9576559540734516	91.36840057373047	0.7636277079582214	2.2249886989593506	nan	10000.0
monomer-50-nr2-run1_result_101	54	EEEEEEEKEEEEEEEEKEEEEEEKEEEEKEEEEEEKEEEEEKKKEEEEEK	0.36860739081190863	0.9744548729209496	88.23081970214844	0.7021490335464478	2.7397069931030273	nan	10000.0
monomer-50-nr2-run1_result_101	55	EEEEEEEEEREEEEEEEEEEEEEEEEEEEEEEEEEEEEEEEEEEEEEEEE	0.4593116555847971	0.9612966877605561	95.56248474121094	0.8187421560287476	1.6599961519241333	nan	10000.0
monomer-50-nr2-run1_result_101	56	EEEEEEEEEEEEKEEEEEEEKEEEEEEEEEEEEEEEEEEEEEEEKEEEEE	0.48495209442034437	0.957129149289232	92.83580017089844	0.7870569825172424	2.020179510116577	nan	10000.0
monomer-50-nr2-run1_result_101	57	MEEEEEEEEEEEEEEEEEEEEEEEEEEEEEEEEEEEEEEEEEELKEELEE	0.44633962127426846	0.96311235903727	88.97438049316406	0.727340817451477	2.7432188987731934	nan	10000.0
monomer-50-nr2-run1_result_101	58	EELEEELEELEEELEEEEEEEEEEEEEEEEEEEEEEEEKEEEEEEEEEEK	0.36965079772209547	0.9747720577816794	88.88902282714844	0.7180439829826355	2.7556796073913574	nan	10000.0
monomer-50-nr2-run1_result_101	59	EEEEEEEEELEEEREEEEEEEEEEEEEEEEEEEEKEEEEEEEEEEEEEEK	0.47957592194949206	0.9578038509368438	88.54403686523438	0.7330173254013062	2.551378011703491	nan	10000.0
monomer-50-nr2-run1_result_101	60	EEEEEEEEEEEEEEKEEEEKKEEEEEEEEEEEEEEEEEKEEEEKEEEEKE	0.4143892598509892	0.9679713942041976	89.36095428466797	0.7279517650604248	2.5490808486938477	nan	10000.0
monomer-50-nr2-run1_result_101	61	MEEEELEEEEEEEEEEEEEEEEEEEEEEEEEEEEEEEEEEEEELEELEKK	0.3803099496539145	0.972832651584735	89.23151397705078	0.7317987680435181	2.743813991546631	nan	10000.0
monomer-50-nr2-run1_result_101	62	MEEEEEEEREEEEEEEEREEEEEEEEEELEEELEELEEELEELEEEEEEK	0.7049552532033266	0.9157138565679511	87.32273864746094	0.6911067366600037	2.916463613510132	nan	10000.0
monomer-50-nr2-run1_result_101	63	EEEKEEEEELEEEEEELEEEEEEEEEEEEEEELEEELEEEEEEEEEEEEK	0.45567288187125676	0.9614939346459611	89.80160522460938	0.7384395003318787	2.542954206466675	nan	10000.0
monomer-50-nr2-run1_result_101	64	EEEEELEEEEEEEEEELEEEEEEEEEEEEEEEEEEEEEEEEKEEEEEEEE	0.48581566924917396	0.9570850884141759	91.01041412353516	0.766660213470459	2.2797553539276123	nan	10000.0
monomer-50-nr2-run1_result_101	65	ELEEELEEELEELEEELEELEEEEEELEEEEEEEEEEEEEEEEEEEEEEE	0.9828037852961026	0.8563163938985668	90.64775085449219	0.7461938858032227	2.3480262756347656	nan	10000.0
monomer-50-nr2-run1_result_101	66	MEEEEEEEEEEEEEEEEEEEEEEELEEEEEELEEEEEEEEEELEKEEEEK	0.41392742057067305	0.9680473847721035	88.0863265991211	0.710949182510376	2.801210880279541	nan	10000.0
monomer-50-nr2-run1_result_101	67	EEEKKKEEEEKKKEEEEEEKKKEEEEEEEEEEEEEEEEEEEEEEEEEEEE	0.45438956629495364	0.9621371493964744	89.617431640625	0.7362585663795471	2.5074198246002197	nan	10000.0
monomer-50-nr2-run1_result_101	68	MEEEEEELEEELRELEEEEEEEEEEEEEEREEEEEEEEEEEEEEAEEAAE	0.5002754785145082	0.9554602437432383	88.16152954101562	0.7142878770828247	2.6934456825256348	nan	10000.0
monomer-50-nr2-run1_result_101	69	EEEEEEEEEEEEEEEEKEEEERERREEEEEEEEEEEEEEEREEEEEEEEE	0.4361936772451852	0.9649996690021497	88.86802673339844	0.7213718891143799	2.48610782623291	nan	10000.0
monomer-50-nr2-run1_result_101	70	EEEEEEEEEEEEEEEEEEEKEEEEEEEEEEEEEEEEEEEEEEEEEEEEAE	0.3894642736871781	0.9716838369163338	95.8266372680664	0.836485743522644	1.5295453071594238	nan	10000.0
monomer-50-nr2-run1_result_101	71	AEEEELEEEEEEEEEEEEEKEEEEEEEEEEEEEEEEEEEEEEEEEEEEEE	0.4781880351052315	0.9585178617522776	91.4364013671875	0.7713785767555237	2.2757835388183594	nan	10000.0
monomer-50-nr2-run1_result_101	72	EEEEEEKEEREEEEEEEEEKEEEEKEEKEEEEKEEEEEEKKKEEEEEKKK	0.41622927247044444	0.9676387287481325	86.72777557373047	0.6833325624465942	2.8823938369750977	nan	10000.0
monomer-50-nr2-run1_result_101	73	MEEEEELEELEEEEEEEEEEEEEEEEEEEEEEEEEEEEEEEEKKKEEEEE	0.4300348116705894	0.9656840565389112	89.28309631347656	0.7344329357147217	2.6971750259399414	nan	10000.0
monomer-50-nr2-run1_result_101	74	EEELEKLEEELEEEEEELEEELEELEEEEEELEEELEEEEEEKEEEEEEE	1.0562038536603586	0.8403269735639196	90.17688751220703	0.7488005757331848	2.4973442554473877	nan	10000.0
monomer-50-nr2-run1_result_101	75	EEEEKKEEEEEEEKEKEEEEEEEEEEEKEEEEKEEEEKKEEEEEEEKEEE	0.37590077870288446	0.973376053550496	86.91986083984375	0.6817400455474854	2.9868838787078857	nan	10000.0
monomer-50-nr2-run1_result_101	76	EEEEEEEEEEEEEEEEEEEEEEEKEEEEEKEEEEEEEEEEEEEEEEEEEE	0.3706848062793984	0.9742297876793647	94.6290283203125	0.8046804666519165	1.775656819343567	nan	10000.0
monomer-50-nr2-run1_result_101	77	EEEEELEKEEEEEEEKEEEEEEEEEEEEEEEEEEEKEEEEEKKEEEAEEK	0.3913666113753536	0.9713605423270046	86.79691314697266	0.6941689848899841	2.947361707687378	nan	10000.0
monomer-50-nr2-run1_result_101	78	MEELEEELKEEEEEEEEEEEEEEEEEEEEKEEEEEEKEEEEEEEEEEEEK	0.36956687596600796	0.9746641634758016	88.34580993652344	0.7097065448760986	2.783179998397827	nan	10000.0
monomer-50-nr2-run1_result_101	79	ELEEELEELEEELKKLEEEEEEEEEEEEEEEEEEEEEEKEEKEEEEKEAK	1.0657908063636892	0.8402646037565278	88.84809112548828	0.718225359916687	2.6499929428100586	nan	10000.0
monomer-50-nr2-run1_result_101	80	EEEEEELEEEREEEEEEEEEEEEEEEEEEEEEEEEEEEEEEEEEEEEEEE	0.5310621324815119	0.9494253338075227	92.86029052734375	0.7904245853424072	1.991239070892334	nan	10000.0
monomer-50-nr2-run1_result_101	81	EEEEEEEEELEEEEEEEEEEEEEEEEEEKEEEEEEEEEEEEEEEEEEKEK	0.6135144555759644	0.9337225021857937	89.12854766845703	0.7380248308181763	2.54630446434021	nan	10000.0
monomer-50-nr2-run1_result_101	82	EEEEEEEEEREEEEEEEEEEEEEEELEELEEEEEELEEELEEEEEEEEAE	0.5674211947461081	0.9425053170290127	88.96670532226562	0.7270696759223938	2.60295033454895	nan	10000.0
monomer-50-nr2-run1_result_101	83	EEEEKELEELEEEEEEEEEELEEEEEEEEEEEKEEEEEEEEEEEEEEEEE	0.6366878415171476	0.9303544723831491	89.65382385253906	0.7307192087173462	2.5173683166503906	nan	10000.0
monomer-50-nr2-run1_result_101	84	EEEEEEEEEEEEKEEEEAEEEEEEEEEELEEELEEEEEELEEELEEEEEE	0.43549220012621503	0.9648642588908584	90.31143188476562	0.7435532808303833	2.4805469512939453	nan	10000.0
monomer-50-nr2-run1_result_101	85	EEEEEEEEEEEEEEEEKEEEEEEKEEEEEEEEEEEEEEEEEEEEKKEEEE	0.5444092854470252	0.9479334426883377	90.75288391113281	0.7546089887619019	2.290738582611084	nan	10000.0
monomer-50-nr2-run1_result_101	86	EEEEEEELEREEEEEEREEEEEEEEEEEEEEELEEELEELEEELEELEEE	0.7060514866211337	0.9152925410759926	87.94068908691406	0.706437349319458	2.6810050010681152	nan	10000.0
monomer-50-nr2-run1_result_101	87	EEEEEKKEEEEEKEEEEEEEEEEEEEEEEKEEEELKELEEEIEELKKLLE	0.7930793746773829	0.9055745220074835	86.67317962646484	0.6895878314971924	2.8698244094848633	nan	10000.0
monomer-50-nr2-run1_result_101	88	EEEEEEEEEEEEEEEEELEEELEEEEEELEELEEELEELEEELEEEEEEL	1.1400602652298233	0.8184982236090788	90.5281753540039	0.74758380651474	2.425025463104248	nan	10000.0
monomer-50-nr2-run1_result_101	89	MEEEEELLEELEEEEEELEEEEEEKEEEEEEEEEEEEEEEEEEEEEEEEE	0.5002882707025482	0.9549005034709319	89.07138061523438	0.7252659201622009	2.635673761367798	nan	10000.0
monomer-50-nr2-run1_result_101	90	SELEEKLKELEEEKKKEEEEEEEEEEEEEKEEEEEEKKEEEEEEEEEEEE	0.580505452518324	0.9426414761754007	86.15803527832031	0.6843385696411133	2.985783338546753	nan	10000.0
monomer-50-nr2-run1_result_101	91	MEEELEELEEELEELEKEKEEEEEEEEEEKEEEEREEEEEEEEEEEEEEE	0.6468631444927313	0.9316441298929774	86.10514831542969	0.661763608455658	3.2189273834228516	nan	10000.0
monomer-50-nr2-run1_result_101	92	EEEEEEEEELEEEEEEEKEEEEEEEEEEEEEEEEEEEEEEEEEEKEEKEE	0.6333303080340981	0.9300138929609638	89.01557159423828	0.7357204556465149	2.561384439468384	nan	10000.0
monomer-50-nr2-run1_result_101	93	EEEEEERREEEEEEEAAEEEEEEEEEEEEEEEEEEEEEEEEEEKEEEEKE	0.44322185287950716	0.9636835403279319	90.2425537109375	0.7470537424087524	2.3965237140655518	nan	10000.0
monomer-50-nr2-run1_result_101	94	EEEEEELEEEREEEEEEEEEEEEEEEEEEEEEEEEEEEEEEAEEEEEEEL	0.43872681770692007	0.9644384437217296	90.54283142089844	0.7593310475349426	2.254152297973633	nan	10000.0
monomer-50-nr2-run1_result_101	95	SEEEEEEEEELEEELEELKEEEEEEEEEEEEEEEEEEEKEEKEEEEERAE	0.3627698828204306	0.9756135280747934	86.87020874023438	0.6902832388877869	3.0033018589019775	nan	10000.0
monomer-50-nr2-run1_result_101	96	MEEEEEEEEEEEEEEEEREEEERRRREEEEERLEEEREEEEEEEEAEEEE	0.35230488572199364	0.9765196437372232	85.3471450805664	0.6692232489585876	2.926762819290161	nan	10000.0
monomer-50-nr2-run1_result_101	97	SMEEELEREREEEEEEEEEEEEERRREEEEERREEEEEEEEEEEEREEAE	0.464458566761364	0.9603775484955704	85.58145141601562	0.704512357711792	2.809676170349121	nan	10000.0
monomer-50-nr2-run1_result_101	98	EEEEEEEEEEEEEEREEEEEEEREEEEEEEEEEEEEEREQEEEEEEEEEE	0.4760662035096328	0.9586125913141675	90.65019989013672	0.748289167881012	2.251596212387085	nan	10000.0
monomer-50-nr2-run1_result_101	99	ELEEEREEEEEEEEEEEEREEEERRREEEEEEEREEEEELEEEEEELEEE	0.4463597308644722	0.9633003634647908	86.12678527832031	0.6954485774040222	2.8437211513519287	nan	10000.0
monomer-50-nr2-run1_result_102	0	DPALEAAARALAAAYRALLPLFPGLPDRREFVVETADGPVTIDARRYPAE	0.8941618034691345	0.8927465344452545	71.5215072631836	0.5194000601768494	5.53515100479126	nan	10000.0
monomer-50-nr2-run1_result_102	1	DPALEAAARALAAAYRALLPLLPGLPDRQVFTVELPDGPVEIDFRRYPAT	6.26110822488558	0.24499431835363938	70.42215728759766	0.42690491676330566	7.384805679321289	nan	10000.0
monomer-50-nr2-run1_result_102	2	DPALDAAARALAAAYRALLPLFPGLPDVQVLRVETADGVVEIDLRRYPAT	1.3059465569815065	0.8128303468700314	78.39824676513672	0.6000828146934509	4.17857027053833	nan	10000.0
monomer-50-nr2-run1_result_102	3	DPALEAAARALAAAYRALLPLFPGLPDRRLFTVATPAGEVTIDADRYPAD	0.9415240287419424	0.8779020453377138	71.18372344970703	0.5155408382415771	5.740091323852539	nan	10000.0
monomer-50-nr2-run1_result_102	4	DPALDEAARALAAAYRALLPLLPGLPDVQTLTVATADGEVTIDLRAYPAD	0.9444441604269381	0.8823584070084639	75.4583740234375	0.5578932166099548	4.9861040115356445	nan	10000.0
monomer-50-nr2-run1_result_102	5	DPALDAAARALAAAYRALLPLFPGLPDRRTFTVATPDGEVTIDADRYPAD	0.8818594829232415	0.8962501828456962	73.46407318115234	0.5489002466201782	5.212332248687744	nan	10000.0
monomer-50-nr2-run1_result_102	6	DPALDALARALAALYRALLPLFPGLPDVRTLTVRLPDGEVTIDLDAYPAE	1.328009344670609	0.8125025908509736	76.49922180175781	0.5616371631622314	4.642575740814209	nan	10000.0
monomer-50-nr2-run1_result_102	7	DPALEAAARALAAAYRALLPLLPGLPDVQTLTVRTPDGEVTIDLRAYPAT	1.1614299508461892	0.8607204050035999	75.31658935546875	0.5577269792556763	4.986208438873291	nan	10000.0
monomer-50-nr2-run1_result_102	8	DPALEAAARALAAAYRALLPLFPGLPDRRTFTVETADGPVTIDADRYPAD	0.7132613078887495	0.9253457081058254	73.95397186279297	0.550207257270813	4.996240615844727	nan	10000.0
monomer-50-nr2-run1_result_102	9	DPALEAAARALAAAYRALLPLFPGLPDVQVLRVELPDGVVEIDLRRYPAD	1.6800015154902794	0.7302063196493245	81.52930450439453	0.6630401611328125	3.5501246452331543	nan	10000.0
monomer-50-nr2-run1_result_102	10	DPALDAAARALAAAYRALLPLLPGLPDVDEFTVATPDGLVTIDARRYPAD	1.075180705341554	0.8439614339063023	74.98799896240234	0.5652728080749512	4.9005327224731445	nan	10000.0
monomer-50-nr2-run1_result_102	11	DPALEAAARALAAAYRALLPLFPGLPDRRVFEVETPDGVVRIDARRYPAD	1.0998491715572114	0.8513760483771867	70.9974365234375	0.5119128227233887	5.8000359535217285	nan	10000.0
monomer-50-nr2-run1_result_102	12	DPALEAAARALAAAYRALLPLFPGLPDRRVFTVRLPDGEVEIDADRYPDD	1.3316829795694796	0.7925337901129913	71.12873840332031	0.5112549662590027	5.748327255249023	nan	10000.0
monomer-50-nr2-run1_result_102	13	DPALEAAARALAAAYRALLPLFPGLPDRRVFTVATPDGEVDIDATKYPAD	1.7135573960656392	0.7296025766629411	73.08480834960938	0.5418899059295654	5.226409435272217	nan	10000.0
monomer-50-nr2-run1_result_102	14	DPALDAAARALAAAYRALLPLFPGLPDVQTLEVETPDGVVTIDLRRYPAT	1.0277957845321664	0.8688192911219975	77.32422637939453	0.5818033814430237	4.4323320388793945	nan	10000.0
monomer-50-nr2-run1_result_102	15	DPALEAAARALAAAYRALLPLFPGLPDVQELTVETPDGPVTIDFRRYPAT	1.142535583164411	0.832667512901264	78.05718994140625	0.5871049165725708	4.276981353759766	nan	10000.0
monomer-50-nr2-run1_result_102	16	DPALERAARALAAAYRALRPLFPGLPDRRVFTVRTADGEVDIDADKYPAT	1.4666048432391685	0.7455806653685992	72.93875122070312	0.5225825905799866	5.049482822418213	nan	10000.0
monomer-50-nr2-run1_result_102	17	DPALDELARLLAALYRALLPLFPGLPDVRRLTLRTPDGEVEIDFDRYPAD	1.7150284526710164	0.7552559766290294	74.66609191894531	0.5532772541046143	4.975975513458252	nan	10000.0
monomer-50-nr2-run1_result_102	18	DPALDAAARALAAAYRALLPLLPGLPDRRTFTVALPDGEVTIDADRYPAT	1.1609099221400672	0.8495488213910594	69.36101531982422	0.5069273710250854	6.363212585449219	nan	10000.0
monomer-50-nr2-run1_result_102	19	NPALDAAARALAAAYRALLPLFPGLPDRQTFTVATPLGEVTIDARRYPAT	1.4568866394989939	0.7617440762066375	73.42037200927734	0.5572952032089233	5.273258686065674	nan	10000.0
monomer-50-nr2-run1_result_102	20	DPALEAAARALAAAYRALLPLLPGLPDRRTFTVATADGEVTIDARRYPAD	0.8307960843729131	0.9107771009306211	69.18216705322266	0.4981241822242737	6.301087856292725	nan	10000.0
monomer-50-nr2-run1_result_102	21	DPALEAAARALAAAYRALLPLFPGLPDVRTLTVETADGPVTIDLTRYPAT	1.1734944896506632	0.8174569148164533	74.77474975585938	0.5398900508880615	5.013871669769287	nan	10000.0
monomer-50-nr2-run1_result_102	22	DPALEAAARALAAAYRALLPLFPGLPDVQTFTVETPDGPVTIDARRYPAT	0.9099147951838952	0.8839970252646677	73.5916519165039	0.530800461769104	5.293114185333252	nan	10000.0
monomer-50-nr2-run1_result_102	23	DPALRAAARALAAAYRALLPLVPGLPDVRRFTVETPDGPVLIDADEYPDT	1.0042906728905914	0.8727769607987991	71.13593292236328	0.5128353238105774	5.950654029846191	nan	10000.0
monomer-50-nr2-run1_result_102	24	DPALDAAARLLAALYRALLPLFPGLPDVQVLTVETPAGPVDIDLRRYPPE	1.389307611707868	0.7725689334432296	83.07972717285156	0.6706169843673706	3.161771297454834	nan	10000.0
monomer-50-nr2-run1_result_102	25	DPALDALARALAAAYRALLPLFPGLPDVQVLTIATPAGEVDIDLRLYPDT	1.664498977814043	0.7336414066233402	82.49810028076172	0.6625320315361023	3.5303523540496826	nan	10000.0
monomer-50-nr2-run1_result_102	26	DPALEALARALAAAYRALLPLFPGLPDKRVLTVALPDGEVDIDFSKYPAT	0.9196756353501042	0.8903421184594751	74.15824127197266	0.539311408996582	5.0692877769470215	nan	10000.0
monomer-50-nr2-run1_result_102	27	DPALEAAARALAAAYRALLPLFPGLPDRQVFTVELPDGPVDIDARRYPAE	1.3036333207840372	0.8097860251788233	71.0999755859375	0.5295928716659546	5.692424774169922	nan	10000.0
monomer-50-nr2-run1_result_102	28	DPALDAFARALAAAYRALLPLLPGLPDRRVFTVATPDGEVEIDFDRYPDE	1.307993543442261	0.794782426866965	70.53801727294922	0.5170741081237793	5.932490348815918	nan	10000.0
monomer-50-nr2-run1_result_102	29	DPALEAAARALAAAYRALLPLLPGLPDRRVLRVETPDGVVEIDLRRYPAE	1.439965000255288	0.7832216363541877	80.02196502685547	0.6452920436859131	3.7319648265838623	nan	10000.0
monomer-50-nr2-run1_result_102	30	DPALEAAARALAAAYRALRPLLPGLPDVQVFEVELPDGVVAIDARRYPAD	0.7884037401445892	0.9097498762607892	74.81856536865234	0.552894115447998	4.802934646606445	nan	10000.0
monomer-50-nr2-run1_result_102	31	DPALEAAARALAALYRALLPLFPGLPDVQEFTVALPDGEVTIDARRYPPL	1.0118710194583809	0.8828406985613332	73.02230834960938	0.5360424518585205	5.20213508605957	nan	10000.0
monomer-50-nr2-run1_result_102	32	DPALDAAARLLAALYRALLPLLPGLPDRQTFTVETPAGPVTIDARRYPAT	6.6092785909662215	0.20845284562471997	71.14745330810547	0.3980085551738739	9.057636260986328	nan	10000.0
monomer-50-nr2-run1_result_102	33	DPALEAAARALAAAYRALLPLFPGLPDRRVFRVETPDGVVEIDARRYPAD	1.3369593609804948	0.8013020648311096	71.49336242675781	0.5341067314147949	5.558211803436279	nan	10000.0
monomer-50-nr2-run1_result_102	34	DPALEAAARALAALYRALLPLFPGLPDRRVFTVATPRGEVEIDADRYPAD	1.236660231673281	0.8117772824570325	71.71939086914062	0.5210573077201843	5.393767356872559	nan	10000.0
monomer-50-nr2-run1_result_102	35	DPALEAAARALAAAYRALLPLFPGLPDRTVFTVETPDGEVEIDARKYPAE	0.9887205567095657	0.8620724855784051	71.53446960449219	0.49431416392326355	5.7143402099609375	nan	10000.0
monomer-50-nr2-run1_result_102	36	DPELERFARALAAAYRALLPLLPGLPDRTVFRVELPDGVVEIDARRYPAD	6.383537465561744	0.19954460321384235	71.20986938476562	0.45761117339134216	6.847013473510742	nan	10000.0
monomer-50-nr2-run1_result_102	37	DPALDAAARALAAAYRALLPLFPGLPDVQELEVETADGVVTIDARRYPAT	0.9890878836550416	0.8812192957959717	70.90508270263672	0.5020034313201904	5.995237350463867	nan	10000.0
monomer-50-nr2-run1_result_102	38	DPELEAAARALAALYRALLPLFPGLPDVQVLEVETPDGVVRIDLRRYPAT	1.6294463780005861	0.7351219084091807	81.62632751464844	0.6574767827987671	3.535598039627075	nan	10000.0
monomer-50-nr2-run1_result_102	39	DPALEAAARALAALYRALLPLFPGLPDRRVFEVETPDGTVAIDADRYPAE	0.9517430491129864	0.8773324309008106	72.90049743652344	0.5241833925247192	5.228163719177246	nan	10000.0
monomer-50-nr2-run1_result_102	40	NPALDALARALAALYRALLPLFPGLPDVREFTIRTPFGEVTIDARRYPAE	1.705253701730834	0.7663084302558064	68.5351791381836	0.4867039620876312	6.2996416091918945	nan	10000.0
monomer-50-nr2-run1_result_102	41	DPALEAAARALAAAYRALLPLFPGLPDVRTLTVETADGPVTIDLSKYPAT	1.1885649924497692	0.8124864015059399	75.27688598632812	0.539121687412262	4.923336505889893	nan	10000.0
monomer-50-nr2-run1_result_102	42	DPALEAAARALAAAYRALLPLLPGLPDVRVLTVETADGPVDIDLDAYPAT	0.9004854775210311	0.8811690725251843	79.14575958251953	0.6088771224021912	4.093217372894287	nan	10000.0
monomer-50-nr2-run1_result_102	43	DPALEAAARALAALYRALLPLLPGLPDVRVLTVALPDGEVEIDFRRYPPT	1.239292941723715	0.8318956341727781	76.13957214355469	0.5783476233482361	4.578586101531982	nan	10000.0
monomer-50-nr2-run1_result_102	44	DPALEEAARALAAAYRALLPLFPGLPDKRVFTVETADGPVDIDATRYPAT	1.7672130913230393	0.7112538267657054	71.92545318603516	0.5333537459373474	5.566714763641357	nan	10000.0
monomer-50-nr2-run1_result_102	45	DPALERAARLLAALYRALLPLFPGLPDKQVFTVELPDGRVDIDARKYPAE	0.7944803902404705	0.9146134040497544	73.24039459228516	0.5318968892097473	5.1678853034973145	nan	10000.0
monomer-50-nr2-run1_result_102	46	DPELEAAARALAALYRALLPLFPGLPDRRVFTVETPDGLVEIDADAYPAT	1.4772846343387411	0.7613989204238305	76.35124969482422	0.5820451974868774	4.509058475494385	nan	10000.0
monomer-50-nr2-run1_result_102	47	DPELERAARALAAAYRALLPLFPGLPDVRVLTVETPEGPVDIDFDRYPAE	1.163842652670599	0.8195093520233221	78.28846740722656	0.5918620228767395	4.058966636657715	nan	10000.0
monomer-50-nr2-run1_result_102	48	DPALEAAARALAALYRALRPLLPGLPDVDEFVVETPDGPVTIDARRYPAD	0.8101950238588139	0.897361276631778	73.18286895751953	0.5240401029586792	5.194754123687744	nan	10000.0
monomer-50-nr2-run1_result_102	49	DPALEAFARALAAAYRALLPLFPGLPDRQEFTVETPAGEVTIDARKYPAE	0.8254467014528154	0.9015272616803105	72.74992370605469	0.526610791683197	5.297534942626953	nan	10000.0
monomer-50-nr2-run1_result_102	50	NPALDAFARALAALYRALRPLFPGLPDVDVFEVETPFGRVRIDARRYPAD	1.8136010171887167	0.70767831545345	72.70745086669922	0.5260557532310486	5.382923603057861	nan	10000.0
monomer-50-nr2-run1_result_102	51	DPALDAAARALAAAYRALLPLFPGLPDRRVFTVATADGLVDIDARRYPAD	1.2215769449448448	0.8289644795010913	70.55842590332031	0.5126364231109619	5.783958435058594	nan	10000.0
monomer-50-nr2-run1_result_102	52	DPALEAAARALAAAYRALLPLLPGLPDVRVLLVETPDGVVAIDLRRYPAE	1.238447597649958	0.8163962203410777	81.72222137451172	0.6691948175430298	3.449387550354004	nan	10000.0
monomer-50-nr2-run1_result_102	53	DPALEAFARALAALYRALLPLFPGLPDRQVFTVKLPDGEVEIDMRKYPPE	1.036775728271876	0.8713111482731193	73.19514465332031	0.5424192547798157	5.195275783538818	nan	10000.0
monomer-50-nr2-run1_result_102	54	DPALEAAARALAALYRALLPLFPGLPDVQELTVALPDGEVTIDFRRYPPE	1.3950504648202597	0.8063108147506993	77.62723541259766	0.587716281414032	4.345669746398926	nan	10000.0
monomer-50-nr2-run1_result_102	55	DPALDAAARALAAAYRALLPLFPGLPDVRTFTVETADGPVTIDASKYPAT	1.0600722305339472	0.8487966516844593	73.06175994873047	0.515461802482605	5.355629920959473	nan	10000.0
monomer-50-nr2-run1_result_102	56	DPALEAAARALAAAYRALLPLFPGLPDVQVLTVRTADGEVEIDFRKYPAT	1.3109275650195469	0.8173321933963323	76.89403533935547	0.5733588933944702	4.602588176727295	nan	10000.0
monomer-50-nr2-run1_result_102	57	DPALEAFARALAAAYRALLPLFPGLPDVQEFTVETPFGEVTIDAREYPAE	0.8823769681193567	0.8940724887800151	70.74298858642578	0.508061945438385	5.869156837463379	nan	10000.0
monomer-50-nr2-run1_result_102	58	DPALDAAARALAALYRALLPLLPGLPDRDVFTVETPDGPVDIDAREYPAD	0.6544740361633605	0.9327985051081469	72.7326889038086	0.5234087705612183	5.425732612609863	nan	10000.0
monomer-50-nr2-run1_result_102	59	DPALEAAARALAAAYRALLPLVPGLPDVRTFEVETADGVVTIDADKYPAD	0.7514260144402921	0.916818884233811	77.8315200805664	0.5957187414169312	4.323516368865967	nan	10000.0
monomer-50-nr2-run1_result_102	60	DPALEAAARALAALYRALLPLFPGLPDVQELTVETPFGPVTIDLRKYPAE	1.267982579381181	0.8038882172222551	77.3585433959961	0.5863837599754333	4.368260383605957	nan	10000.0
monomer-50-nr2-run1_result_102	61	DPALEAAARALAAAYRALLPLFPGLPDVQTLTVATARGEVTIDFRRYPAT	0.9696401037582819	0.878357250911682	76.5615234375	0.581260621547699	4.559612274169922	nan	10000.0
monomer-50-nr2-run1_result_102	62	DPALDAAARALAAAYRALLPLLPGLPDVREFTVALPDGLVTIDARRYPAT	0.8393313922850809	0.9069083738423206	71.25930786132812	0.5261645317077637	5.71333122253418	nan	10000.0
monomer-50-nr2-run1_result_102	63	DPALDAAARALAAAYRALLPLLPGLPDKRVFTVETPAGRVDIDARRYPAD	0.7545874793221441	0.9219904972853681	70.90571594238281	0.5117589831352234	5.877583026885986	nan	10000.0
monomer-50-nr2-run1_result_102	64	DPELDAAARALAAAYRALLPLFPGLPDRDVFTVELPDGEVEIDASRYPPE	1.4311331698618872	0.7816398670598828	74.98768615722656	0.5685479640960693	4.895396709442139	nan	10000.0
monomer-50-nr2-run1_result_102	65	DPALDAAARALAAAYRALLPLFPGLPDRRTFTVATPDGEVDIDADRYPDE	1.344368096634601	0.791317347165364	70.92886352539062	0.5075316429138184	5.889627933502197	nan	10000.0
monomer-50-nr2-run1_result_102	66	DPALERAARLLAALYRALLPLVPGLPDRRVFTVELPDGEVEIDADRYPPD	0.9694728957558131	0.8833444924385588	75.86258697509766	0.5905315279960632	4.3621954917907715	nan	10000.0
monomer-50-nr2-run1_result_102	67	DPALELAARALAALYRALLPLFPGLPDRQVLTVRTADGEVDIDLRRYPPE	1.313903076596615	0.8060165052204777	80.31903839111328	0.6468901634216309	3.648524284362793	nan	10000.0
monomer-50-nr2-run1_result_102	68	DPALEAAARALAAAYRALLPLLPGLPDVRTFTVATADGEVTIDADKYPAT	0.7610581487222124	0.9104356881032426	72.92061614990234	0.5306317806243896	5.404787063598633	nan	10000.0
monomer-50-nr2-run1_result_102	69	DPALDALARALAALYRALLPLFPGLPDVRTFTIALPDGEVTIDADQYPAD	1.3063776090858212	0.827037840892222	72.29535675048828	0.5166666507720947	5.620796203613281	nan	10000.0
monomer-50-nr2-run1_result_102	70	DPALDAFARALAALYRALLPLFPGLPDRQTFTVETADGPVTIDARAYPAT	1.0638618595963045	0.8467582246345533	69.44392395019531	0.4881806969642639	6.383645534515381	nan	10000.0
monomer-50-nr2-run1_result_102	71	DPALEELARKLAALYRALLPLLPGLPDVQVLVVRLPDGEVEIDLRKYPAD	1.8122137677946522	0.7144119694131836	82.13104248046875	0.6687337160110474	3.4539735317230225	nan	10000.0
monomer-50-nr2-run1_result_102	72	DPELEKAARALAAAYRALLPLFPGLPDVQTFEVETPDGVVTIDARKYPAT	0.8495533985124248	0.8954674853153741	74.24179077148438	0.5364216566085815	5.163864612579346	nan	10000.0
monomer-50-nr2-run1_result_102	73	DPALEAAARALAAAYRALLPLFPGLPDRRVFEVETPDGVVAIDARRYPAT	0.8518669494058877	0.8937297487161157	72.01721954345703	0.5169684886932373	5.482314586639404	nan	10000.0
monomer-50-nr2-run1_result_102	74	DPALDAFARALAAAYRALLPLLPGLPDRQVFTVELPDGEVEIDARRYPAD	5.099231487889669	0.35802728544922713	72.24708557128906	0.42633166909217834	6.579662322998047	nan	10000.0
monomer-50-nr2-run1_result_102	75	DPALEAFARAFAKAYRALLPLNPGLPDKRVFTVETPNGKVEIDATKYPPT	0.777569166779011	0.9142246371225984	72.09419250488281	0.5249124765396118	5.304000377655029	nan	10000.0
monomer-50-nr2-run1_result_102	76	DPALDALARALAAAYRALLPLVPGLPDVDTFTIALPDGEVTIDASKYPAT	1.6826103702746413	0.7553743410802953	77.51143646240234	0.5857311487197876	4.499188423156738	nan	10000.0
monomer-50-nr2-run1_result_102	77	DPALEAAARALAAAYRALLPLLPGLPDVREFTVATPRGEVTIDADRYPAE	0.811534456003782	0.9120175511613566	72.66653442382812	0.5430954694747925	5.275259971618652	nan	10000.0
monomer-50-nr2-run1_result_102	78	DPALEAAARELAALYRALLPLNPGLPDRQTFEVETEDGVVTIDARKYPAT	0.7771863813731117	0.9150279643207887	69.01506042480469	0.48136284947395325	6.34761905670166	nan	10000.0
monomer-50-nr2-run1_result_102	79	DPALEAAARALAAAYRALLPLFPGLPDRRVFTVETPNGEVEIDADKYPPT	1.0494232456095942	0.8490359885462417	72.62614440917969	0.5173957347869873	5.307520866394043	nan	10000.0
monomer-50-nr2-run1_result_102	80	DPALEAAARALAAAYRALLPLLPGLPDRRTFTVETPDGPVTIDASKYPPL	0.8060657302136303	0.9057436892078939	71.00724792480469	0.5017694234848022	5.774313926696777	nan	10000.0
monomer-50-nr2-run1_result_102	81	DPALEAAARALAAAYRALLPLFPGLPDVQTFVVATPDGEVEIDARRYPAD	0.8174676414689147	0.9002244052103991	75.30272674560547	0.558132529258728	4.793392658233643	nan	10000.0
monomer-50-nr2-run1_result_102	82	DPALEAFARALAAAYRALRPLYPGLPDRQVFTVETPDGPVEIDARKYPAT	1.4283030755201493	0.7404530672322761	71.06034088134766	0.4938262104988098	5.81934928894043	nan	10000.0
monomer-50-nr2-run1_result_102	83	DPALDAAARALAAAYRALLPLLPGLPDRRTFTVALPDGEVTIDADAYPAD	0.9974667987383838	0.8820745992278474	69.47380065917969	0.5031753778457642	6.431726455688477	nan	10000.0
monomer-50-nr2-run1_result_102	84	DEALDLAARLLAAIYRALLPLFPGLPDKQVFTVETPFGEVEIDARKYPAD	1.1262034221072306	0.8388831626484955	73.5996322631836	0.5373470187187195	5.156138896942139	nan	10000.0
monomer-50-nr2-run1_result_102	85	DPALDAAARALAAAYRALLPLFPGLPNRTVFSVETADGVVEIDATKYPAT	1.0680182732703534	0.8367184147095059	74.62799072265625	0.5414153933525085	5.114535331726074	nan	10000.0
monomer-50-nr2-run1_result_102	86	DPELEAAARALAALYRALLPLYPGLPDRRVFTVETEDGEIEIDADKYPAD	1.137074449500121	0.8340343498482323	69.73037719726562	0.4870392382144928	6.053964614868164	nan	10000.0
monomer-50-nr2-run1_result_102	87	DPALEAAARALAALYRALRPLFPGLPDVDELTVALPDGEVTIDFRKYPPD	1.5963433396409468	0.7618926694368058	76.21988677978516	0.5591946244239807	4.632958889007568	nan	10000.0
monomer-50-nr2-run1_result_102	88	DPALDAFARALAALYRALLPLFPGLPDVTVLTVELPDGEVEIDMRRYPPE	1.9538290013413941	0.6651306644779581	85.26615142822266	0.7164397835731506	2.90722393989563	nan	10000.0
monomer-50-nr2-run1_result_102	89	DPALDAAARALAAAYRALLPLLPGLPNRQVFTVETADGPVDIDATKYPAD	1.0819584208658544	0.8465830778882907	73.45846557617188	0.523775577545166	5.328247547149658	nan	10000.0
monomer-50-nr2-run1_result_102	90	DPELEAAARALAAAYRALLPLFPGLPDKQVFTVETEDGEVEIDARKYPPT	0.9289434798662177	0.8707194005939867	73.329345703125	0.5240191221237183	5.3302741050720215	nan	10000.0
monomer-50-nr2-run1_result_102	91	DPALEAFARALAAIYRALRPLFPGLPDVDVFTVKLPDGEVTIDARKYPPT	1.310243590231334	0.8287630767571111	74.03890991210938	0.5220378637313843	5.100048542022705	nan	10000.0
monomer-50-nr2-run1_result_102	92	DPALDAAARALAAAYRALLPLLPGLPDRTEFTVETADGPVTIDARRYPDT	6.905594995309004	0.22401554763019138	78.64277648925781	0.49215593934059143	5.046409606933594	nan	10000.0
monomer-50-nr2-run1_result_102	93	DPALDAFARALAAAYRALLPLFPGLPDKTTFTVETPDGAVTIDARKYPPT	0.9484750247627558	0.8861535213718733	75.77653503417969	0.5644758343696594	4.77953577041626	nan	10000.0
monomer-50-nr2-run1_result_102	94	DPALEAAARALAAAYRALLPLIPGLPDRRVFTVKTPDGEVDIDARKYPAT	0.840612222902571	0.8935948012448273	75.4522933959961	0.5565094351768494	4.716610908508301	nan	10000.0
monomer-50-nr2-run1_result_102	95	DPALEAAARALAAAYRALLPLVPGLPDVQTLTVETPDGPVTIDLSRYPAT	1.170908346552567	0.8365880890935838	79.49419403076172	0.6156413555145264	4.033561706542969	nan	10000.0
monomer-50-nr2-run1_result_102	96	DPALDAAARALAAAYRALLPLFPGLPDVDVLTVKTPDGEVEIDLSKYPAT	1.411918840510566	0.7987450041326777	78.52800750732422	0.5885684490203857	4.297796726226807	nan	10000.0
monomer-50-nr2-run1_result_102	97	DPALEAAARALAAAYRALLPLFPGLPDRQVFTVATEDGEVEIDASKYPAT	1.3379065110265307	0.7860878881746927	73.57405090332031	0.5263016223907471	5.169957637786865	nan	10000.0
monomer-50-nr2-run1_result_102	98	DPALEAFARALAAAYRALLPLLPGLPDRQEFVVELEDGEVTIDARKYPAE	7.5830544342171855	0.15699631985299056	66.08560180664062	0.3839293122291565	8.694137573242188	nan	10000.0
monomer-50-nr2-run1_result_102	99	DPALDALARALAAAYRALLPLFPGLPDKRTFTIKLPDGEVDIDASKYPAT	1.163844213564468	0.8450849610565867	74.18054962158203	0.5387628078460693	5.095242977142334	nan	10000.0
monomer-50-nr2-run1_result_103	0	SMPILTAKLPNNKEVQIPYTGKVFKDGKVDKEREAELQAQKILEENPELR	0.8690956398522687	0.8901406200982157	64.62574768066406	0.4291086792945862	8.564494132995605	nan	10000.0
monomer-50-nr2-run1_result_103	1	SEPIAEAELPNNKVVKIPLTGSVFKDGKVDPEAEAKAQAEKILEENPELR	2.4226863190302868	0.5892046274354786	71.2034912109375	0.4468021094799042	7.049764633178711	nan	10000.0
monomer-50-nr2-run1_result_103	2	EKPILKAELPNNKVVEIPLEGKVFENGKLNPEKERELKAEEILKKNPELR	2.3638758388216363	0.5722548514398091	69.57026672363281	0.4528326392173767	7.22393274307251	nan	10000.0
monomer-50-nr2-run1_result_103	3	EKKIAKAELPNNKVVEIELEGKVYKDGKVDYEREAKLKAEEILKENPELR	2.599192675035249	0.6148822933332773	63.464210510253906	0.42382195591926575	7.861576557159424	nan	10000.0
monomer-50-nr2-run1_result_103	4	EKPIAKAELPNNKVVEIPLTGKVYRDGKVDPELEAELKAEEILEKHPELR	1.557809927334795	0.7324053630293005	80.54964447021484	0.6354248523712158	3.7714409828186035	nan	10000.0
monomer-50-nr2-run1_result_103	5	SKPILKAKFPKNKVAEIPYTGSVKKDGKVDPELEAKIQAEKILKENPELK	2.53595151403239	0.6127992923969174	58.411842346191406	0.39557725191116333	11.22321891784668	nan	10000.0
monomer-50-nr2-run1_result_103	6	SLPVLKAEFPKDEVAEILYTGSVFENGKVNPEKERELKAQKILEENPELR	12.229352720515863	0.059156010032234335	62.947879791259766	0.41638603806495667	12.433059692382812	nan	10000.0
monomer-50-nr2-run1_result_103	7	EKPIATAKLPNDKEVEIPLTGKVYKDGKVDWEKEAEIKAKEILEKNPELR	2.0963003422730844	0.6870521576161684	81.90018463134766	0.6719942092895508	3.3621811866760254	nan	10000.0
monomer-50-nr2-run1_result_103	8	EKPILEAKLPNNKVVKIPYTGSVYKDGKIDKEAEAEKKAKEILEKNPELR	2.86717966903951	0.5168181156415798	66.30387115478516	0.40272295475006104	9.277018547058105	nan	10000.0
monomer-50-nr2-run1_result_103	9	SEPILTAELPNNKTVEIPLTGSVFKDGKLDPEAERKKKAEEILAKNPELR	5.358596974287438	0.26666795394643095	63.725830078125	0.32066798210144043	13.378064155578613	nan	10000.0
monomer-50-nr2-run1_result_103	10	SEPILTAKLPNNKEVKIKLTGKVYKDGKLDPEREAELQAEKILKENPELR	1.7035655371769864	0.7029104149593237	68.33045959472656	0.44048619270324707	6.9956560134887695	nan	10000.0
monomer-50-nr2-run1_result_103	11	MEPIATAKLPNNKEVKIKLTGKVYENGKINPEKEAEIQAEKILEENPELR	0.6287537235805543	0.9374335999858432	74.25386810302734	0.5681309103965759	5.1354289054870605	nan	10000.0
monomer-50-nr2-run1_result_103	12	SLPVLTAELPNNKTVEILATGSVFKDGKVDLEAEAAAKAAEILAAHPEWR	11.126744820910371	0.10396515008484807	55.47920227050781	0.34742480516433716	11.126696586608887	nan	10000.0
monomer-50-nr2-run1_result_103	13	MKKILTAKLPNDKELEIEYTGKVFENGKEDKEKEAELQAEKALEENPELR	2.712463686973063	0.46017979574109896	63.709659576416016	0.39055269956588745	10.395089149475098	nan	10000.0
monomer-50-nr2-run1_result_103	14	AKPVATAELPNNETVEFPLTGSVYKDGKVDAAREAELKAAAYLEAHPEAR	1.0525045802166813	0.8460855973877018	74.18545532226562	0.5410988926887512	5.303474426269531	nan	10000.0
monomer-50-nr2-run1_result_103	15	EKKIAVAELPNNKKVEIELTGSVYENGKVNYEKEAELKAEEILKKNPELR	1.5334315471678408	0.7417079414407355	83.84879302978516	0.7020503282546997	3.0211398601531982	nan	10000.0
monomer-50-nr2-run1_result_103	16	EKPILVAKLPNNKEVEIEWTGKVFENGKPDPEKERELKAEEILKEHPELR	1.1035807064113978	0.8606540225345767	77.57451629638672	0.622810959815979	4.246527194976807	nan	10000.0
monomer-50-nr2-run1_result_103	17	SKPIATAKLPNNKEVEIPLTGKVYENGKVNAEKEAKEQAEKILKENPELR	1.593957598728957	0.7826244804081145	65.00088500976562	0.4555286765098572	8.197020530700684	nan	10000.0
monomer-50-nr2-run1_result_103	18	SMPILTAEFPNKKTAEIPFTGSVFKDGKVDPEREAELKAEELLEKNPEWR	1.0117654525300588	0.8671214758253223	76.4808349609375	0.5965281128883362	4.9194793701171875	nan	10000.0
monomer-50-nr2-run1_result_103	19	SKPIAVAKLPNNKEVEIPLEGTVYENGKLNPEKEAKIKAEEILKENPELR	1.0386303806800898	0.8482479217123675	80.74370574951172	0.6539338827133179	3.6653664112091064	nan	10000.0
monomer-50-nr2-run1_result_103	20	MEKIAKAELPNNEVVEIPLTGSVFRDGEVDWELERELQAEKILEENPELR	1.7765676937924921	0.684034042427002	80.63981628417969	0.6399134993553162	3.5883238315582275	nan	10000.0
monomer-50-nr2-run1_result_103	21	SMPILRAELPKNEVVEIPFTGSVYKDGKVDPEAEAKRKAEEILEENPELR	4.180913313976232	0.3807716631224236	62.98382568359375	0.3827288746833801	13.122703552246094	nan	10000.0
monomer-50-nr2-run1_result_103	22	MEPIAKAELPNNKVVEIPLEGTVFKDGKVDYELEAEIKAKEILEKHPELR	1.55244147018021	0.7401298892400677	83.07544708251953	0.6831306219100952	3.323056936264038	nan	10000.0
monomer-50-nr2-run1_result_103	23	EKPIAKAELPKNEVVEIPLTGKVFKDGKLDAEREAKLKAEEILKEHPELR	2.421705104144734	0.5870598872310802	68.67034912109375	0.47268110513687134	9.859087944030762	nan	10000.0
monomer-50-nr2-run1_result_103	24	SAPVLTARLPNDVEVDIPWTGAVFRDGEVDAAAEAEAQAAAILAEHPELR	2.7684956733056025	0.5544966839414289	69.26842498779297	0.44337937235832214	7.543740749359131	nan	10000.0
monomer-50-nr2-run1_result_103	25	EKPIATVELPNNKTVQIPLTGKVYKDGKVDAEREAELQAQKILEEHPEWR	0.8213004069162646	0.9090173810699723	80.97444915771484	0.6618849039077759	3.741711378097534	nan	10000.0
monomer-50-nr2-run1_result_103	26	EKPILKAKLPNDKTVEIEFTGSVKKDGKVDKKAEAEKKAKEILEKNPELR	4.289261078259762	0.3796260939944447	59.04344940185547	0.33802783489227295	11.01700496673584	nan	10000.0
monomer-50-nr2-run1_result_103	27	SKPIATAKLPNNKEVEIPLTGKVYKNGKVDAEKEAEIQAAEILKENPELR	2.4303402175624176	0.5454349227612854	64.93109893798828	0.4437890946865082	8.600916862487793	nan	10000.0
monomer-50-nr2-run1_result_103	28	SEPVLTAQLPNNQTVQIPYKGTVFENGKVNPEKERELQAQKILEENPELR	2.4819109445243375	0.5431644404667735	64.62042999267578	0.3594396114349365	11.49124526977539	nan	10000.0
monomer-50-nr2-run1_result_103	29	SAPVLTAQLPNNKTVQIPYTGAVTRDGKVDAAAEAAAQAAAILAANPALR	2.787047554087292	0.5461004807899651	70.37522888183594	0.4633750915527344	6.95164680480957	nan	10000.0
monomer-50-nr2-run1_result_103	30	SEPILKAEFPNNKVAEIPYEGTVFKDGKVDPEREAELKAKEILEKNPELR	1.8079061066567732	0.6846815535374858	59.81182861328125	0.38072139024734497	10.52749252319336	nan	10000.0
monomer-50-nr2-run1_result_103	31	KEKILTAKLPNNKEVEIKATGKVYKDGKVDLEREAKLQAEKILEENPELK	3.289617395910404	0.5149086942074096	59.00035858154297	0.36423689126968384	9.730819702148438	nan	10000.0
monomer-50-nr2-run1_result_103	32	HMHIATAKLPNNKEVKIPLTGSVYKNGKIDPELEAKIKAEEILKENPELR	1.1974193210967417	0.8194058158118038	71.7704849243164	0.5320509672164917	6.150935173034668	nan	10000.0
monomer-50-nr2-run1_result_103	33	SLPIATAKLPNNKTVEILLTGSVYENGKVDREREAELKAQEILEKNPELR	1.1643453130588919	0.8327079347062795	62.56105422973633	0.4092842638492584	9.760467529296875	nan	10000.0
monomer-50-nr2-run1_result_103	34	MEPILTAKLPNDVEVEVPLTGSVFRDGEVDAERERELQAARILEEHPELR	2.9013552047307303	0.5042083243264112	61.8051872253418	0.3576290011405945	12.236614227294922	nan	10000.0
monomer-50-nr2-run1_result_103	35	SLPILKAELPKNQVVEILATGKVFKDGKVDFERERELQAEKILEQHPELR	10.746727361159715	0.12273641594754507	57.86503601074219	0.3260035812854767	14.195921897888184	nan	10000.0
monomer-50-nr2-run1_result_103	36	SKPILTAEFPNNKTLEILYTGSVYKDGKVDPEREREIKAEEYLKEHPELR	3.998842168441978	0.3826216086256967	56.97385025024414	0.3258661925792694	14.235515594482422	nan	10000.0
monomer-50-nr2-run1_result_103	37	MKPILKAEFPNKKVAEIPYTGKVYENGKVNPEKEREIKAKEILEKNPELK	1.0979275946257827	0.8539803491442767	61.97432327270508	0.4315468370914459	9.341289520263672	nan	10000.0
monomer-50-nr2-run1_result_103	38	MEPVATAKLPNNKEVEIPLTGKVFKDGKFDPEREREEKAAEILAENPELR	0.888606289483007	0.9043012691112708	70.3861083984375	0.5295665264129639	6.496306896209717	nan	10000.0
monomer-50-nr2-run1_result_103	39	SKKVLTAKLPNNKEVKIEYTGSVFENGKEDKEKEAELKAEEILKKNPELR	2.591529999276834	0.5070177872699808	69.26405334472656	0.41319215297698975	8.087970733642578	nan	10000.0
monomer-50-nr2-run1_result_103	40	MEPIAEAELPNKEVVKIPLTGEVYENGKFNPEKEAELKAQEILEENPELR	0.8190440419788672	0.8981704482054704	80.04818725585938	0.6255941390991211	3.733781337738037	nan	10000.0
monomer-50-nr2-run1_result_103	41	MKPIAVAKLPNDKEVEIELTGEVFKDGKRDDALEAEKKAKEILEKHPELR	3.4397920640000637	0.45312750912878186	53.69563674926758	0.33612990379333496	12.294164657592773	nan	10000.0
monomer-50-nr2-run1_result_103	42	SMPVATARFPNDETLEIPLTGAVFRDGKVDAAAEAELQAAAYLAEHPELR	0.9812114166479384	0.8637080758914852	74.30876159667969	0.5246604084968567	5.5468878746032715	nan	10000.0
monomer-50-nr2-run1_result_103	43	EKPILTAKFPKNEEAEIPYTGKVFKDGKPDPELEAKLQAEKILKENPELR	1.1910422308855164	0.8398919530307727	71.00459289550781	0.5267820358276367	7.689269542694092	nan	10000.0
monomer-50-nr2-run1_result_103	44	SKPILTAKLPNNKEVKIPYTGKVYKDGKIDKEKEAEIQAKKILEKNPELR	1.997462829005116	0.6404926813124271	65.53697967529297	0.4232507348060608	7.709278106689453	nan	10000.0
monomer-50-nr2-run1_result_103	45	SMPIAKAEFPNKKVAEIPLTGKVFKDGKVDPEAEAKLQAEKILEEKPELR	1.5508778161525363	0.7366499021603989	61.42216110229492	0.4028043746948242	10.493432998657227	nan	10000.0
monomer-50-nr2-run1_result_103	46	EKPIATAKLPNNKTVEIPLKGTVFENGKLNPEKEAELQAEKILKENPELR	1.5872866927835148	0.7438806174169693	70.61294555664062	0.4901942312717438	6.529949188232422	nan	10000.0
monomer-50-nr2-run1_result_103	47	SEPVAKAELPNNKVVEIKLTGKVFENGKFNAEKEAELQAEKILKENPELR	0.7037127885282556	0.9296458205189211	77.56613159179688	0.6079742908477783	4.452845096588135	nan	10000.0
monomer-50-nr2-run1_result_103	48	SLPIAKAKLPNDETVEFLLTGEVFKDGKLDPEREAELKAQAYLEAHPEYR	4.524578447701809	0.34620655917736376	61.4913215637207	0.38689595460891724	9.331695556640625	nan	10000.0
monomer-50-nr2-run1_result_103	49	SMPIATAKLPNDKEVEIPLTGSVFKDGKVDAEREAELQAEKILEENPELR	1.0614583827503876	0.8653552006592274	75.74019622802734	0.565920352935791	4.945297718048096	nan	10000.0
monomer-50-nr2-run1_result_103	50	SMPIATAKLPNNKTVEIPLTGKVFKDGKFDPELEAEIQAKKILEEHPELR	1.2783044922789533	0.809859411304573	80.15377807617188	0.6243535280227661	3.8036656379699707	nan	10000.0
monomer-50-nr2-run1_result_103	51	SLPIATAKLPNNKTVEVLLTGKVFKDGKVDPEREAELKAEEILKKNPELR	1.0089326438764539	0.8608494657208098	77.2919692993164	0.6015108823776245	4.597963333129883	nan	10000.0
monomer-50-nr2-run1_result_103	52	MKKIAKAKLPNNVTVEIPLTGKVFKDGKVDYEREAEIKAEEILKKNPELR	1.3906167608564917	0.8112104898534633	68.8226318359375	0.5186983346939087	6.6817626953125	nan	10000.0
monomer-50-nr2-run1_result_103	53	SKPILEAELPNNKVVKIPFTGKVFKDGKVDKEAEAKLQAEKILEEHPELR	2.279660749869695	0.6198405708843048	66.05320739746094	0.43265673518180847	8.147566795349121	nan	10000.0
monomer-50-nr2-run1_result_103	54	SMPILTAQLPNNKTVQIPYTGKVFRNGKVDAAAEAAAQAAKILAEHPEWR	0.9760013621718927	0.8804433236537832	64.01077270507812	0.4162251353263855	8.598548889160156	nan	10000.0
monomer-50-nr2-run1_result_103	55	SAPVATAQLPNNETVEIPLTGSVFRDGKVDAAAEAAAKAAAILAENPELR	2.53501515689702	0.5509816244013735	62.61281967163086	0.3662319779396057	9.527389526367188	nan	10000.0
monomer-50-nr2-run1_result_103	56	SKPILTAKLPNNKEVKVLYTGSTYKNGKVDPEAEAKKQAEKILKENPELR	2.724602167236474	0.6110963501623471	59.07408142089844	0.41729235649108887	9.49206829071045	nan	10000.0
monomer-50-nr2-run1_result_103	57	SKPVLKAQLPNNKVVEILNTGSVFKDGKVDPEAEAAAQAAKILAENPELA	0.9954950219726639	0.8696690445236841	78.47537231445312	0.603237509727478	4.451282978057861	nan	10000.0
monomer-50-nr2-run1_result_103	58	EKPILTAELPNNEKVEIELTGKVYKDGKVDPEREAKIKAEEYLKKHPEYR	1.8340598531345338	0.6890124767794645	68.21821594238281	0.4770286977291107	6.861649990081787	nan	10000.0
monomer-50-nr2-run1_result_103	59	MEKVATVELPNNKKVEIPLTGKVFKDGKVDYEKEAEIKAKEILEENPELR	1.0754601309406582	0.8333289197458391	79.5046615600586	0.6398735642433167	4.011087417602539	nan	10000.0
monomer-50-nr2-run1_result_103	60	SMPVATAKLPNDVEVTIPLTGKVFKDGKVDAAKEAELKAAEILKEHPELR	1.0188426381790083	0.8644063958634249	67.46615600585938	0.4463269114494324	7.348818778991699	nan	10000.0
monomer-50-nr2-run1_result_103	61	SEPILTAKLPKDEEVEIPFTGSVYKDGKVDPEREAKIKAEEILKEHPELR	9.73878982047972	0.22829348772738947	59.56593704223633	0.34277957677841187	14.384292602539062	nan	10000.0
monomer-50-nr2-run1_result_103	62	SKKIATAKLPNNEEVEIPLTGKVYKNGKVDEEAEAKLQAEKILEENPELR	1.713309469655118	0.7021109668021982	66.59347534179688	0.43231886625289917	8.147818565368652	nan	10000.0
monomer-50-nr2-run1_result_103	63	SMPIATAKLPNNKEVKIPLTGKVYKDGKVDAAAEAAAAAAAILEKNPELR	1.6725729061796741	0.7077363120277975	68.49252319335938	0.44299766421318054	6.9895548820495605	nan	10000.0
monomer-50-nr2-run1_result_103	64	SMRVLRAELPNDEVVELPATGSVYRDGEVDLEREARLQAEAVLAAHPELR	2.34067285919337	0.5968640799681724	71.78087615966797	0.47886228561401367	7.431445121765137	nan	10000.0
monomer-50-nr2-run1_result_103	65	MEPIATAKFPKDKEAKIPLTGKVYKDGKLDKEKEAELQAQKILEENPELR	13.311342608202798	0.060163345525047644	58.301727294921875	0.3506532609462738	14.951396942138672	nan	10000.0
monomer-50-nr2-run1_result_103	66	ELPILTAELPNNERVEILNTGKVFKDGKLDPEREAKLKAEEILKEHPELR	2.766878899512523	0.5077521410895699	55.20732116699219	0.3111425042152405	12.830195426940918	nan	10000.0
monomer-50-nr2-run1_result_103	67	MEPIAKVELPNDKVEEILLTGEVFKDGKFDPEREAELKAEEILEEHPELR	1.2355155460811715	0.7999055445492266	62.47390365600586	0.42963290214538574	9.537925720214844	nan	10000.0
monomer-50-nr2-run1_result_103	68	SEPVLTAKLPNNKTVKIPLTGKVYKDGKLDAAAEAAAAAAAILAANPELA	2.210245247084795	0.6195405627256036	67.4073486328125	0.41035163402557373	7.749228000640869	nan	10000.0
monomer-50-nr2-run1_result_103	69	SMPIAKAELPNNKVVEIPLTGKVYKDGKFDPEREAKLQAEKILEEHPEWR	0.9276795310533184	0.8767631595749968	70.46696472167969	0.5126901268959045	6.337988376617432	nan	10000.0
monomer-50-nr2-run1_result_103	70	MEPIATAKLPNNKEVKIPLTGEVFENGKFNPEKEAELQAEKILKENPELR	1.7176072060878065	0.696119387494192	64.75231170654297	0.44569647312164307	8.644775390625	nan	10000.0
monomer-50-nr2-run1_result_103	71	SKPIAKAELPNKKVVEIPLTGSVFENGKVNAEKERELKAKEILEKHPELR	1.6207662640615232	0.7139825472722718	73.52804565429688	0.518398642539978	5.905881404876709	nan	10000.0
monomer-50-nr2-run1_result_103	72	SAPVATAQLPNNQTVQIPLTGSVFRDGKVDAAAEAALQAAKILEENPELR	1.0820578307264883	0.8408021775093765	82.24665832519531	0.6426548361778259	3.459242105484009	nan	10000.0
monomer-50-nr2-run1_result_103	73	EKPILKAELPNNKVVEIPYTGSVKKNGKVDKELEAKLKAEEILKENPELR	1.895209664521156	0.6647988469421836	66.87310791015625	0.40828096866607666	8.441844940185547	nan	10000.0
monomer-50-nr2-run1_result_103	74	EKPIAKVKLPKNKVVEIELTGEVKEDGKIDPEKEAKIKAEEILKKHPELR	2.775146142857506	0.6393707039941057	59.28715133666992	0.37312760949134827	9.856344223022461	nan	10000.0
monomer-50-nr2-run1_result_103	75	SKPVLVAKLPNNKEVEIPYTGSVFKDGKVDPEREAELQAEKILEEHPELR	1.7661410607012897	0.6842004459414072	69.18360137939453	0.45048069953918457	6.78433895111084	nan	10000.0
monomer-50-nr2-run1_result_103	76	SAPILTAKLPNDKTVQIPYTGKVYENGKVNKEKEAEIQAEKILKEHPELR	1.9330043401969892	0.6598658479851233	62.984527587890625	0.4136652946472168	8.878933906555176	nan	10000.0
monomer-50-nr2-run1_result_103	77	MKKIKTAKLPNNKTVEIPLTGKVKKNGKVDYELEAKIKAEEILEKNPELK	1.2402956604745639	0.8013958185866927	80.00595092773438	0.6535084247589111	3.8651082515716553	nan	10000.0
monomer-50-nr2-run1_result_103	78	SMPVLRAALPNDAVVEIPWSGTVFRDGRPDPAAEAAAAAAAILAEHPELR	1.7762359636676825	0.7182669482047769	71.9639663696289	0.4956381618976593	6.123705863952637	nan	10000.0
monomer-50-nr2-run1_result_103	79	SMPIATAKLPNNKEVEVLLTGKVYKNGKVDPEREAEIQAEKILKENPELR	1.0882856904824827	0.8372395026794139	69.39898681640625	0.5156131982803345	6.455926895141602	nan	10000.0
monomer-50-nr2-run1_result_103	80	MEKILTAKLPNNKEVKIKYTGKVKKDGKIDPELEREIKAEEILKKNPELR	4.46047839398521	0.46613634483552524	54.497039794921875	0.2592914402484894	11.453144073486328	nan	10000.0
monomer-50-nr2-run1_result_103	81	SLPIAKAKLPNNKVVEILLTGKVFKDGKVDAAREAELQAAKILEENPELR	1.4755177932093855	0.7498214922768166	63.5505485534668	0.42074599862098694	8.967107772827148	nan	10000.0
monomer-50-nr2-run1_result_103	82	SKKIATAKLPNNKTVEIELTGEVYENGKINYEKEAELKAEEILKKNPELK	0.7945192778570673	0.8990200213126185	83.3218994140625	0.6922180652618408	3.1498892307281494	nan	10000.0
monomer-50-nr2-run1_result_103	83	MEPIATAKLPNNKEVKIPLTGKVLKNGKVDPEREAKIKAEEILKKNPELR	0.8269509683576093	0.8921621886440565	71.67733001708984	0.5406919717788696	6.161074638366699	nan	10000.0
monomer-50-nr2-run1_result_103	84	EKPIAKVELPNNETVEVELTGEVFRDGKVDPEREAEIKAEEILKENPELR	0.9157100495629448	0.9042862007317152	75.20670318603516	0.5818440318107605	5.153793811798096	nan	10000.0
monomer-50-nr2-run1_result_103	85	SMKILKAKFPKNFVAEIPFTGKVFKDGKVDKEKEREIKAKEILEKHPELR	15.950951890904419	0.05169214275414011	64.28904724121094	0.3557995855808258	14.893770217895508	nan	10000.0
monomer-50-nr2-run1_result_103	86	SMKIATAKLPNNKEVKIPLTGKVYKDGKVDYKREAEIKAEEILEKNPELR	1.4668532687656566	0.756011543344596	77.62041473388672	0.612082302570343	4.43796443939209	nan	10000.0
monomer-50-nr2-run1_result_103	87	MAPVLRAELPNDTTVELPWRGTVFRDGRVDPAAEAALQAAAVLEAHPELR	2.1209000457237455	0.644653993241007	60.78427505493164	0.3825727105140686	9.179438591003418	nan	10000.0
monomer-50-nr2-run1_result_103	88	EKKILKAELPNNKVVEIEATGKVYKNGKIDYEKERELQAKKILEEHPELK	2.7575954832475995	0.5197920537243759	65.114501953125	0.4206494390964508	8.362192153930664	nan	10000.0
monomer-50-nr2-run1_result_103	89	MKKVLTAKLPNDKEVEIEFTGKVFKDGKVDKEREAELQAEKILEENPELR	3.1224916304614614	0.5645580339129029	59.694175720214844	0.35008424520492554	10.322840690612793	nan	10000.0
monomer-50-nr2-run1_result_103	90	SEKIAKAKLPNNKVVEIPLTGSVFKDGKVDYEREAEIKAKEILEKNPELR	1.0569817973546416	0.8394551798384998	83.1505355834961	0.6825439929962158	3.1705257892608643	nan	10000.0
monomer-50-nr2-run1_result_103	91	AAPTLTAQFPNNTTLTIPATGSVFKDGKVDLAAEAAAAAAAALAANPALA	3.3913958501465955	0.5110127226783279	64.1199722290039	0.35505253076553345	9.307884216308594	nan	10000.0
monomer-50-nr2-run1_result_103	92	SKPIAKAKLPKDKVVEIPLTGKVFEDGKVNPEKEAEIQAEKILKEHPELR	0.9311483726871843	0.8800229735490862	63.56877517700195	0.43720126152038574	8.611303329467773	nan	10000.0
monomer-50-nr2-run1_result_103	93	SAPVLEAELPNDATVRLPYTGEVFRDGEVDPEREAELQAARVLAEHPELR	3.055203573648124	0.49142873067493836	73.10620880126953	0.5150046944618225	6.0598649978637695	nan	10000.0
monomer-50-nr2-run1_result_103	94	SAPIATAQLPNNTTVQVPLTGSVFRDGKVDPEREAALQAAAILAANPELR	1.0507484511252965	0.8908766013946944	81.40943908691406	0.6526060700416565	3.7365739345550537	nan	10000.0
monomer-50-nr2-run1_result_103	95	SMPIAEAKLPNDKTVKIPLTGSVFKDGKVDAEAEAAKQAAAILEANPELR	1.8740712058864337	0.6626813783610059	61.77729415893555	0.388990581035614	10.492276191711426	nan	10000.0
monomer-50-nr2-run1_result_103	96	SKPILTAELPNNKKVEIPYTGSVKENGKIDKEKEREIKAEEILKEHPELR	5.653150444755342	0.28331038346804915	56.98455047607422	0.29422715306282043	11.344687461853027	nan	10000.0
monomer-50-nr2-run1_result_103	97	SKPIATAKLPNDKEVEIPLTGSVFKDGKVDYEREAKLKAEEILKEHPELR	1.6728737416742505	0.7203372784931872	82.75994873046875	0.678580641746521	3.352307081222534	nan	10000.0
monomer-50-nr2-run1_result_103	98	SEPIATAKFPNNKTAQIPLTGKVVKDGKVDAEAEAKAQADAILKANPELK	2.7886181220478603	0.5206129080597208	71.46497344970703	0.47758662700653076	6.728558540344238	nan	10000.0
monomer-50-nr2-run1_result_103	99	SLPILTAQLPNNKTVQILLKGTVFENGKLNPAREAELQAQKILDENPELR	2.508464698855084	0.5470113105588296	61.822750091552734	0.36977386474609375	10.483357429504395	nan	10000.0
monomer-50-nr2-run1_result_104	0	SPLAYEDPEALAAELRAELAKDPAPSAEAVAALDALAAALAALAAALRAA	2.6147122778458156	0.6792969709209818	74.07942962646484	0.543252170085907	5.729723930358887	nan	10000.0
monomer-50-nr2-run1_result_104	1	SPLAYPDPADLAAELRALLDTLPAPSAAARAALDALAAALAALAAALRAA	3.7539465258686984	0.47593680839670094	80.42610168457031	0.6485649347305298	4.612391471862793	nan	10000.0
monomer-50-nr2-run1_result_104	2	SPLAFADPRELAALLRALLDRDPAPSAAARAALEALAAALEALAAALRAA	3.0431927272975217	0.4839367693295769	78.70618438720703	0.6790207028388977	5.107692718505859	nan	10000.0
monomer-50-nr2-run1_result_104	3	SPLDAADPAELAAALRALLAADPAPSAAAEAALEALAAALAALAAALRAA	4.978360663530099	0.3128671040590881	78.38587951660156	0.49928897619247437	5.938892841339111	nan	10000.0
monomer-50-nr2-run1_result_104	4	SIEDYENPEDYAKEKKEELEKKENPSEEELKKLEEEAEKLKKEYEEKKAK	0.7817397317117228	0.9093675232196113	72.15279388427734	0.5348929166793823	6.336567401885986	nan	10000.0
monomer-50-nr2-run1_result_104	5	SPLAYPDPDDLAAELRALLDADPEPSAEARAALDALAAALRALAAALRAA	3.702680123175401	0.4778848463486055	73.35888671875	0.4830317497253418	6.974781036376953	nan	10000.0
monomer-50-nr2-run1_result_104	6	SPLAAADPDALAAALRELLARDPNPSAAALAALDELAAALRALAAALAAA	2.0181825206592356	0.8038536287428708	75.76309204101562	0.5444664359092712	5.3308563232421875	nan	10000.0
monomer-50-nr2-run1_result_104	7	SPLAFPDPAALAAALRALLDLDPAPSAAARAALDALAAALAALAAARRAA	3.19778332356479	0.5854782927650736	74.7628402709961	0.5753277540206909	5.516009330749512	nan	10000.0
monomer-50-nr2-run1_result_104	8	SEEEYEDPEEYYEEKREELEEKPEPTEEELEELEKEEEELEEEFEERREE	9.690261115319442	0.11567802219202544	77.61996459960938	0.48744869232177734	7.580546855926514	nan	10000.0
monomer-50-nr2-run1_result_104	9	SPLDYEDPEELYEELREELEKDEEPSEEEIKELEELAKKLKELYEKLKKE	4.762914987642743	0.29511820791225973	74.62904357910156	0.5643816590309143	5.118005275726318	nan	10000.0
monomer-50-nr2-run1_result_104	10	SPLDYPDPADLAAELRAELEKDPEPSEEELEALEELAAALEELYRALRAA	4.3395023483873345	0.36985408932952063	76.62712860107422	0.5155754685401917	6.0130767822265625	nan	10000.0
monomer-50-nr2-run1_result_104	11	SILDYPDPKEYYEELKKELEKLENPTEEEIKKLEELKKLLEELYKKLKEK	4.933571570252552	0.29173938631105306	72.78816986083984	0.49505072832107544	7.109359264373779	nan	10000.0
monomer-50-nr2-run1_result_104	12	SPLDYPDPADLAAELRELLDLVPEPSPEARAALEALAAALAALYERLRAA	3.741304792011945	0.4315559709186336	72.2783203125	0.5167816877365112	5.978092193603516	nan	10000.0
monomer-50-nr2-run1_result_104	13	SVLDYEDPREFAEELREELEKKPDPTEEEEEELEELAELLEELYERLRAA	4.11868095228817	0.3394263781752458	72.3315658569336	0.4997347295284271	6.2942023277282715	nan	10000.0
monomer-50-nr2-run1_result_104	14	SPLDFPDPADLAAALAALLAADPAPSAAALAALAALAAALAALAAARRAA	3.3089123100531683	0.5471514005878608	79.50789642333984	0.5957841873168945	4.525666236877441	nan	10000.0
monomer-50-nr2-run1_result_104	15	SPLAAPDPDELAAALRAELERRPDPTPEEREALERLAAALRALAAALRAA	4.31711893560866	0.34578529865208685	78.96826934814453	0.564505398273468	5.30483341217041	nan	10000.0
monomer-50-nr2-run1_result_104	16	SPLAYPDAAALAAELAALLARLPAPSAALLAALAALAALLAALQEALRAA	3.008147945009843	0.698877116117007	75.25541687011719	0.5544783473014832	5.6799235343933105	nan	10000.0
monomer-50-nr2-run1_result_104	17	SPLDFADPADLAALLQALLDEDPDPSAEARAALAALAAALAALAAALRAA	3.832870294394088	0.468659435384272	77.86450958251953	0.6201540231704712	4.75973653793335	nan	10000.0
monomer-50-nr2-run1_result_104	18	SPLDYEDPDELAAELEAELAKKPEPTEEELAALRELAAALRALYERLRAA	4.2672306119819465	0.30253445843086957	75.61353302001953	0.4992198944091797	6.692061901092529	nan	10000.0
monomer-50-nr2-run1_result_104	19	SILDAPDPDDVYAALRALLDRDPNPSAAARAALDALKAALEAAAAARRAA	3.1161823275728966	0.5736225750360052	74.88735961914062	0.5439550876617432	5.78556489944458	nan	10000.0
monomer-50-nr2-run1_result_104	20	SPLDYADPAELAAALREELARDPAPSPEALAALEELAALLAALAAALRAA	3.7347139048766302	0.36981283903252665	76.17903137207031	0.5183035135269165	6.42617130279541	nan	10000.0
monomer-50-nr2-run1_result_104	21	SPLAYEDPADLAAELRAELDRRPEPTPEELAALDALAAALAALAAELRAA	4.209189145580146	0.31466430237183424	76.26739501953125	0.4878885746002197	7.163318157196045	nan	10000.0
monomer-50-nr2-run1_result_104	22	SPLAYEDPADLAAELRALLDTLPAPSPELRAALDEAAAALEALFAELRAA	2.824696504516813	0.503649775148321	72.77516174316406	0.5189622640609741	6.075547695159912	nan	10000.0
monomer-50-nr2-run1_result_104	23	SPLDYENPEDYVEELRKELEKDPNPSEEKIKALEELAEELKKLYEELRKA	3.6960616714021453	0.375721009139803	77.60464477539062	0.5212642550468445	4.867210388183594	nan	10000.0
monomer-50-nr2-run1_result_104	24	SPLAYPDPRELAAELRERLAEKPEPSAEELAALERLAALLEELAARRRAA	4.381818856764084	0.35278247863950435	77.37313079833984	0.5316303968429565	5.84060001373291	nan	10000.0
monomer-50-nr2-run1_result_104	25	SPEDYEDPEDYYAELLEELEKLPEPSEEELEELERLREELLREFERRRAA	8.202423524351168	0.13805040057551682	83.29985809326172	0.501602053642273	4.799868106842041	nan	10000.0
monomer-50-nr2-run1_result_104	26	SPLAFPDPDELAALLRALLDLLPEPSEAARAALERLAALLRALYAALRAA	2.8785662774863514	0.7623196055267311	78.94050598144531	0.6317557692527771	4.35605525970459	nan	10000.0
monomer-50-nr2-run1_result_104	27	SPLDYADPDDLAAELRALLDLLPEPSEAARAALDALAAALRALAEALRAA	2.288493838176451	0.7455600200142372	77.24893188476562	0.6069226861000061	4.765250205993652	nan	10000.0
monomer-50-nr2-run1_result_104	28	SIWDYPDPEEYAEELEEEIEELEEPSEELLEELEELKKELLEEYEKRKAA	4.917852805853224	0.29954796964817754	72.63341522216797	0.47090691328048706	7.820368766784668	nan	10000.0
monomer-50-nr2-run1_result_104	29	SIKEYEDPEEYYEELEEELKKDPNPSEEEIEELEKLKEELLKEYEEEKKK	2.122792358280841	0.6158779244724576	70.29322814941406	0.5030093193054199	6.620335102081299	nan	10000.0
monomer-50-nr2-run1_result_104	30	SIWDYEDPREYAEELRKELEKKEEPSEEELEELEKLAEELEKEFEKRKAE	4.1373038576524666	0.31673140172584097	72.91645050048828	0.47236713767051697	7.094386577606201	nan	10000.0
monomer-50-nr2-run1_result_104	31	SVEEYEDPDEVYAEERAELERDPNPSPEALAALEERARRLREEFARRRAA	3.012319213035569	0.6701607684558435	76.25467681884766	0.6020245552062988	5.172762870788574	nan	10000.0
monomer-50-nr2-run1_result_104	32	SPLSYEDPDDLAAELRARLEERPAPTPEELAALDALAEALRALAEALRAA	6.465803782232892	0.19629824861501555	79.23326110839844	0.49176138639450073	6.564647674560547	nan	10000.0
monomer-50-nr2-run1_result_104	33	SPLDYPDPRELAAELRALLEKLPAPSEALRAALDALAAALEALYAALKAA	3.6586542936282243	0.5030210267422183	82.36280059814453	0.705032229423523	4.055168628692627	nan	10000.0
monomer-50-nr2-run1_result_104	34	SILSYPDAADAAAALRALVDLLPAPSAALLAALDELAAALAAAQAARRAA	3.548748856010654	0.3930932566936712	74.08489227294922	0.4925839304924011	7.162659168243408	nan	10000.0
monomer-50-nr2-run1_result_104	35	DPEEYESPEDYAEELREELEKKEEPSEEEEEELERLAEELEEEYRERREA	4.583394187409578	0.2936590830589094	74.96647644042969	0.46331852674484253	8.319454193115234	nan	10000.0
monomer-50-nr2-run1_result_104	36	SILDYPNPEDYYEELLKELEKKEEPTEEEREELEKLKEELLKLYERLKKE	5.454974200303043	0.22765777710931434	71.56116485595703	0.4566112160682678	8.439183235168457	nan	10000.0
monomer-50-nr2-run1_result_104	37	SIADAADPEAVAAALRALLDRDPDPSAEARAALEALAAALAAAAAAARAA	3.1518830941269083	0.48781924189741277	74.45063781738281	0.5824129581451416	6.068381309509277	nan	10000.0
monomer-50-nr2-run1_result_104	38	SPLEYENPEDYAKELEEELKKKPNPTEEELEELEKLKEELEKLYKELKEK	2.0377225723836654	0.6575460795153047	71.14405822753906	0.4855894446372986	6.221875190734863	nan	10000.0
monomer-50-nr2-run1_result_104	39	SPLDYPDPRDLAAELAEELAKLPEPSEEQLAALERLAAALEELARLLRAA	4.3219648121760486	0.39485867120187956	82.30979919433594	0.6005871295928955	4.505848407745361	nan	10000.0
monomer-50-nr2-run1_result_104	40	SPLDYADPDDYAAELRAELAKKPAPSAEELAALDALAEALRALAAALRAA	4.921059989362138	0.2620757774878752	79.49880981445312	0.4810880422592163	6.604913234710693	nan	10000.0
monomer-50-nr2-run1_result_104	41	SPLDYENPEDLAAELRAELEKKPNPTAAEIEELEKLAALLKELYEKRKAA	3.4304683874423105	0.40373966448282994	74.37291717529297	0.5213037729263306	6.1718950271606445	nan	10000.0
monomer-50-nr2-run1_result_104	42	SPLDYEDPDELVAELRELLEEDPEPSEEELEELEELAEALRALAERLRAA	3.8859732191402756	0.36503238825824247	72.78610229492188	0.5013090372085571	6.690417289733887	nan	10000.0
monomer-50-nr2-run1_result_104	43	SILDYENPEDYAEELRKELEKLPEPSEEEIKELEELAKKLKELYEKLKAA	5.850801236378463	0.1951109766143242	76.5905990600586	0.477306604385376	6.9704437255859375	nan	10000.0
monomer-50-nr2-run1_result_104	44	SPLDYEDPEDLAAELRALLDEKPEPTEEERRALEELAEALRALYEALRAA	4.327879233355392	0.28081540170707864	72.94422149658203	0.4927038550376892	6.978793144226074	nan	10000.0
monomer-50-nr2-run1_result_104	45	SPLEYEDPRDLAEEIREEIEKLEEPSEELLEEFEKLEEELRKLFEELREA	4.0437504693651976	0.35220035800260135	73.01457977294922	0.4979710578918457	6.865349292755127	nan	10000.0
monomer-50-nr2-run1_result_104	46	SKWEYEKAEDYYEEKLEELKKKPNPTEEELEELEKEKKELLEEQEKREAA	1.199213472679206	0.8365887754236571	77.45343780517578	0.6205984950065613	4.117208003997803	nan	10000.0
monomer-50-nr2-run1_result_104	47	SPFEYEDPEELAEELRELLEEDPEPSEEAEEALERLAEELRRLYRELRER	4.1266462909350885	0.34650781738694364	69.59867858886719	0.4560399651527405	8.109240531921387	nan	10000.0
monomer-50-nr2-run1_result_104	48	SILSYPKPEDFAEELRKLLEKLPNPSKEQLEALDKLAELLKKLYEALKAA	2.346864358444578	0.7786522596216401	77.39266204833984	0.6018128395080566	4.221708297729492	nan	10000.0
monomer-50-nr2-run1_result_104	49	SPEDYEDPRDYAEELREELDELPEPSEEEREELEKLAEELEEEYREREEE	7.852177701267481	0.14014079111378214	82.20223236083984	0.5124363899230957	5.1448540687561035	nan	10000.0
monomer-50-nr2-run1_result_104	50	SPLEYEDPDELAEELRALLDRLPAPSPELLAALDRLAALLRALAEARRAA	2.2025903311289077	0.6483951443013646	73.26241302490234	0.5107371807098389	6.1204071044921875	nan	10000.0
monomer-50-nr2-run1_result_104	51	SVLEYEDPADYAAELREELAKNPNPSPEEIAALEALEAALRELFERRRAA	2.465659100949215	0.5395808430474309	72.79314422607422	0.4950239062309265	6.040212631225586	nan	10000.0
monomer-50-nr2-run1_result_104	52	SIFDAPDPREVAAALRALLDRLPAPTPAQLAALDRLAALLEELAARRRAA	5.047485263323989	0.2766756573403642	81.25611877441406	0.5330195426940918	5.586527347564697	nan	10000.0
monomer-50-nr2-run1_result_104	53	SPLDYADPADYAAELRAELDKKPDPTPEERAALEALAAALEAAAARRRAA	2.6453671131463397	0.5125632829979715	83.2612533569336	0.7226322293281555	3.365269184112549	nan	10000.0
monomer-50-nr2-run1_result_104	54	SVEEYENPEDYYKELEELLKKKENPSEEEIKELEKLKEELIKKYKEEKEK	1.1655719718700184	0.822131058858484	68.97760009765625	0.4671303331851959	7.597264289855957	nan	10000.0
monomer-50-nr2-run1_result_104	55	SPLDYEDPEELYEELRKELEKKPEPTEEEIEELEELKEELLELKEKLEKE	1.6090757116677241	0.7536917514749895	74.34066772460938	0.5680993795394897	5.366819381713867	nan	10000.0
monomer-50-nr2-run1_result_104	56	SILDYENPEDYAEELRKELEKLENPTEEQLKALEKLAEELKKLYEELKKK	4.492899838771748	0.2782598818741262	74.46551513671875	0.5222110152244568	6.002452373504639	nan	10000.0
monomer-50-nr2-run1_result_104	57	SPLSYPDPRDLAAELAALLALNPAPTAAEIAALEELAAALEALYAALRAA	3.8519357532464285	0.4638809487387163	76.27056884765625	0.5180838108062744	6.363090515136719	nan	10000.0
monomer-50-nr2-run1_result_104	58	SPLEFEDPDELAALLEELLKEDPEPSEEERRALEELARLLRELYERLRAA	4.186183760725624	0.33615957281287373	74.86638641357422	0.5330197215080261	6.0035624504089355	nan	10000.0
monomer-50-nr2-run1_result_104	59	SILAFPDADEVAALLRALLDLLPDPSEALRAALEELAAALRELQRRLRAA	2.887069930601885	0.7717270839801219	78.98280334472656	0.6490949392318726	4.324030876159668	nan	10000.0
monomer-50-nr2-run1_result_104	60	SMEEYPDPREYAEELREELEEDPDPSEEEREELEELARRLEEEYRRRREA	6.201515671816022	0.20061198046579837	75.40743255615234	0.5093291997909546	6.721739768981934	nan	10000.0
monomer-50-nr2-run1_result_104	61	SIYEYEDPEEYYEELLEELKKNPEPSEEELEELEKLKEELEKLFEEREKA	3.855644006156824	0.36165541616980407	71.5334701538086	0.4791015684604645	6.8066911697387695	nan	10000.0
monomer-50-nr2-run1_result_104	62	SPLSYPRPEDLYAELRAELEKKPDPTPEELAALEALKAALEALYAELRAA	2.886192250332787	0.7650186989181494	76.4713134765625	0.5882111191749573	4.877769947052002	nan	10000.0
monomer-50-nr2-run1_result_104	63	SPLSYADPEDYAAELRAELEKDPDPSEEEREELERLAAALRELYKALRAA	4.6281688709250774	0.2840677794139626	73.80113983154297	0.5115034580230713	6.82444429397583	nan	10000.0
monomer-50-nr2-run1_result_104	64	SPLEYENPEDYAEELRKELEKKEEPTEEELKELEELEEELKKLYEERKKA	2.5706353301188147	0.5347284934219058	71.0378646850586	0.46504467725753784	7.109377384185791	nan	10000.0
monomer-50-nr2-run1_result_104	65	SPLAYPDPDALAAELAARLAEDPEPTAAALAELEELAAALRALAEALRAA	3.799278797234804	0.45133631171613	76.609619140625	0.5206056833267212	6.091568946838379	nan	10000.0
monomer-50-nr2-run1_result_104	66	SIWDYEDPEEYAEELRKELEKKENPSEEEIEELEKLAEELKKEYEERKAA	2.194257505941551	0.5961132433147742	71.09406280517578	0.5300571918487549	5.759765625	nan	10000.0
monomer-50-nr2-run1_result_104	67	SILDYEDPDDVAAELRALLATKPAPTAAEEAALDALAAALRAAAAARRAA	4.81340703059729	0.26113141801269313	77.79785919189453	0.5166656970977783	6.631778240203857	nan	10000.0
monomer-50-nr2-run1_result_104	68	SILDYPDPREVAAELEEVLKKNPNPTAEQLEALAKLAAALEELYAKLRAA	3.3979599399345455	0.4895206177282712	75.73100280761719	0.5211433172225952	5.608865737915039	nan	10000.0
monomer-50-nr2-run1_result_104	69	SPLAYADPADLAAELRELLDRLPNPTAELRAALDALAAALAAAAAARAAA	2.5017585258812067	0.5627703914845494	77.7673568725586	0.6195000410079956	4.52703332901001	nan	10000.0
monomer-50-nr2-run1_result_104	70	SILSFEDPEEYAELLRKLLEEKPEPSEEELEELEELEEELKKLYKELKEK	4.547799670478464	0.2895171490638968	70.43416595458984	0.4560372233390808	8.573787689208984	nan	10000.0
monomer-50-nr2-run1_result_104	71	SPLDYPDPEALAAELEELLKKDPAPSAEAIAALEALAAALKALYAALKAA	2.9777826920035873	0.6532477651692239	74.04896545410156	0.5495026111602783	5.590143203735352	nan	10000.0
monomer-50-nr2-run1_result_104	72	SIWDYEDPRDYYEELKKELEKKEEPTEEEIKELEKLKEELEKEYEKRKKE	4.322882510602566	0.30160862586811266	74.44381713867188	0.5132825374603271	5.635818004608154	nan	10000.0
monomer-50-nr2-run1_result_104	73	SPLAYADPRELAAELRAELDKDPNPSAEARAALEALAAALEKLYEALRAA	3.0333054473280145	0.5218669118879	80.4608383178711	0.6989059448242188	4.490652561187744	nan	10000.0
monomer-50-nr2-run1_result_104	74	SVWDFPDPDEFAALVRALLDLLPAPSPALLAAHDALAARLRAEFERRRAA	7.550510683772636	0.16601970352606685	79.63482666015625	0.4662860035896301	7.254484176635742	nan	10000.0
monomer-50-nr2-run1_result_104	75	SPLAYPDPAALAAELRELLDLLPAPSAALRAALDELAAALAALAARLRAA	3.6092328195460017	0.5112203738362358	80.59701538085938	0.6661302447319031	4.432005405426025	nan	10000.0
monomer-50-nr2-run1_result_104	76	SPLAFADPADLAAALQALLDTLPAPTAAQRAALAALAALLAALAAAARAA	3.2570825763079916	0.4166446298211721	80.75055694580078	0.5631917119026184	5.059696197509766	nan	10000.0
monomer-50-nr2-run1_result_104	77	SPLEYEDPEDYAAELREELEKKEEPTEEELEALEKLEEALRALYEELEAA	2.556671237495977	0.5580715058506556	71.99968719482422	0.4484714865684509	8.876884460449219	nan	10000.0
monomer-50-nr2-run1_result_104	78	SVLDYPDPADYAAELRAELEKNPDPSEEEIAALEKLKEALEALYAALKAA	4.50824098010242	0.3575339097275996	76.9323501586914	0.5161905288696289	6.179781913757324	nan	10000.0
monomer-50-nr2-run1_result_104	79	SIFDAEDPRDVAAALRALLDLDPEPSEEERAALDALAALLEALYEARRAA	1.2923568459182886	0.7906929496124332	67.12899017333984	0.4799026548862457	7.469134330749512	nan	10000.0
monomer-50-nr2-run1_result_104	80	SPADYPDADALAAELRALLDTLPAPTPAQLEALEALAAALRAAQAAAAAA	4.018617885498664	0.3431609740573456	81.20913696289062	0.5674628615379333	5.292351722717285	nan	10000.0
monomer-50-nr2-run1_result_104	81	SPLEYKDADELAEEIKELLEKLPEPSEELLEAWEKLKELLKKLQEELEKA	3.0858716965578066	0.6257433364211584	72.24840545654297	0.518229603767395	6.084724426269531	nan	10000.0
monomer-50-nr2-run1_result_104	82	SPLDYPDPRELAAELRALLDRLPEPSEEARAALERLAAALEALYRELRAR	3.3929237637088825	0.5619940354888004	74.49800109863281	0.599044919013977	5.1940598487854	nan	10000.0
monomer-50-nr2-run1_result_104	83	SPLDYEDAEDLAAELRKLLEEKPEPSEEELRRLEELAELLKRLQAELRAA	3.8846934574377507	0.4353119835129948	71.51901245117188	0.4940880239009857	6.517578125	nan	10000.0
monomer-50-nr2-run1_result_104	84	SPLDYPDPDDLAAELAAELAKKPAPSAAELAALERLAALLRALYDALRAA	3.828304850958923	0.45225944415502217	80.23206329345703	0.5653793811798096	4.741662502288818	nan	10000.0
monomer-50-nr2-run1_result_104	85	SVLDAPDPRDVAAELRALLDEDPEPSEEARRALEELAAALEAAYAARRAA	2.852131921054791	0.6234602798577806	70.98416900634766	0.49279335141181946	7.080990791320801	nan	10000.0
monomer-50-nr2-run1_result_104	86	SPLEYEDPDDLAAELRALLDELPEPSAELRAALEALAEALRAAYERRRAA	1.5575360005917884	0.8490109743258174	72.75908660888672	0.5364551544189453	5.517124176025391	nan	10000.0
monomer-50-nr2-run1_result_104	87	SPSEYESPADYVAEKREELEKKPEPTEEELRALEEEAERLEEEYRRRRAA	8.597604624577743	0.13677241235392176	80.50403594970703	0.4865822196006775	6.41777229309082	nan	10000.0
monomer-50-nr2-run1_result_104	88	SIEDYEDPRDYAEELEEELEEDPEPSEEEREELEKLAEELEKAFKEREEK	6.252083157238542	0.18302456188541527	77.22505187988281	0.4760843515396118	6.20193338394165	nan	10000.0
monomer-50-nr2-run1_result_104	89	SPLAYPSPEDLAAELREELDKLPNPSDEQRAALEALAAALKAAYEAARAA	4.600982268534928	0.2993220433768058	77.55037689208984	0.524586021900177	5.8082499504089355	nan	10000.0
monomer-50-nr2-run1_result_104	90	SPADYPDAADYAAELAAELAKKPNPTAAELAALEALAAALAAEQEARRAA	4.144338017372141	0.38976937079553997	75.70806884765625	0.5620533227920532	5.597379684448242	nan	10000.0
monomer-50-nr2-run1_result_104	91	SPLDYPDPRDLAAELEAELARKPDPTPAERAALAELAAALEEAARRRRAA	4.786793995473157	0.3136839607004831	75.22525024414062	0.4977973699569702	6.927221775054932	nan	10000.0
monomer-50-nr2-run1_result_104	92	SILEYEDPKEFAEELKEELEKLENPTEEQIEELEKLKKLLEELYEKLKAA	4.151482858201271	0.31734335401379876	74.30288696289062	0.5162445902824402	6.129214286804199	nan	10000.0
monomer-50-nr2-run1_result_104	93	SIFDYEKAEDFAEELRKELEKDPNPSEEKLKKLEELAELLKKLQEEIEKK	4.3746619927021	0.3278971484226341	73.46142578125	0.544746458530426	5.213615417480469	nan	10000.0
monomer-50-nr2-run1_result_104	94	SVLDFPDPEEYVEELRKELEKKEEPSEEELKALEELAKRLRELYEKLKAA	3.706249291941407	0.5614816406328995	72.35784149169922	0.48985999822616577	6.708598613739014	nan	10000.0
monomer-50-nr2-run1_result_104	95	SPLEYEDPRDYAAELEKELAEKPDPSPEERAALERLAAALEEAYARRRAA	4.86286824650309	0.2517195713276206	77.44071960449219	0.4815874397754669	6.115322589874268	nan	10000.0
monomer-50-nr2-run1_result_104	96	SILSYPNPEDFAEELRKELEKLEEPSEEQLEELKKLEEKLKELYEKLKKA	3.174336092090318	0.39952051631632485	70.64546966552734	0.4829545021057129	7.265883445739746	nan	10000.0
monomer-50-nr2-run1_result_104	97	SPADFADPADLAAALRAVLDTLPEPSPELRAALAALEAALRAAYAAARAA	2.0860745701297545	0.6526732910533739	72.97329711914062	0.5226537585258484	6.096424102783203	nan	10000.0
monomer-50-nr2-run1_result_104	98	SVWDYADPRDYAAELRARLDEDPDPSPEEIAALDALAAALEALAKARRAA	4.87574545943684	0.2610244575379982	72.45777130126953	0.4827619791030884	6.437428951263428	nan	10000.0
monomer-50-nr2-run1_result_104	99	SPLSYKSPEDYAKELKEKLEKDENPSEEKLKELEELAKKLKELYEKLKKA	4.093483123313229	0.4289893935186413	73.37149810791016	0.49189478158950806	6.841373443603516	nan	10000.0
monomer-50-nr2-run1_result_105	0	DWKEEYEKEMKKFEEELKKEGLTEELKKKLEEVKKKYEEALKKEKEEKLK	4.044343294072767	0.32717613553140223	74.82386779785156	0.5367723107337952	5.935321807861328	nan	10000.0
monomer-50-nr2-run1_result_105	1	AAAAAAAAAAAAFAAAAAAAGLTPELAAAAAAVAAALAAALAAAAAAAAA	4.979750926830608	0.21047611713476905	79.0824966430664	0.5499833226203918	4.781613826751709	nan	10000.0
monomer-50-nr2-run1_result_105	2	DPAAAAAAAAAAFAAAAAALGATPALEAERAAAAAAAAAAAAAAAAAAAA	5.561600296452987	0.2314016970402687	69.0590591430664	0.43845945596694946	7.321014881134033	nan	10000.0
monomer-50-nr2-run1_result_105	3	DAEEEYKKKMEEFEKKLKEEGLTEELKKELEEVKKKYEEAKKKKEEEEKK	1.2112308755271555	0.8013481029252665	74.2777328491211	0.5255147218704224	5.380832672119141	nan	10000.0
monomer-50-nr2-run1_result_105	4	DPFEEYKKAMEEFEKKIEEEGLTEELEKERKEVEEKYEEALKKLEEELKK	14.829068968802414	0.06178349316549345	79.97627258300781	0.4818342328071594	7.122534275054932	nan	10000.0
monomer-50-nr2-run1_result_105	5	DAAAAAAAALAELAARLAAEGLTPELAAEAAAVAAAYAAAAAAAAAAAAA	3.797913009117911	0.31214931064197426	82.87145233154297	0.6315020322799683	3.3986644744873047	nan	10000.0
monomer-50-nr2-run1_result_105	6	DAEEEYEEKMKEFEEKEKKEGLTKELEEERKKVEEKYEEAEEEEEEEEEE	1.0132547428350198	0.864706995224741	69.57715606689453	0.4394908845424652	8.479226112365723	nan	10000.0
monomer-50-nr2-run1_result_105	7	DWKEEYEKKMKEYEEKKKKEGLTEELEKELEEWKKKYEEALKEEEEEKKK	1.299094259287432	0.7937180316431922	68.50038146972656	0.42672935128211975	7.854297637939453	nan	10000.0
monomer-50-nr2-run1_result_105	8	DARAAFAAAMERFAERAAREGLTPELLAELAAVLEAYAAALAAELAAALA	4.889958512881161	0.27741570693773077	80.076171875	0.5442949533462524	4.397493839263916	nan	10000.0
monomer-50-nr2-run1_result_105	9	DAEKEYEEKLKKYKEKLEKEGLTEELEEERKKWEEKYEEAKKKKEEEEKK	17.042215816833824	0.04379579176272141	72.55906677246094	0.4115309715270996	8.803852081298828	nan	10000.0
monomer-50-nr2-run1_result_105	10	DAKEKYEKEMKKFEEELKKKGLTPELKEKLEKVLEEYEKAKKEEEEKKKK	3.1869516613828246	0.5425992781342365	81.01895141601562	0.5852044820785522	3.7769601345062256	nan	10000.0
monomer-50-nr2-run1_result_105	11	DAEKKYEEEKKEFEKKEEEEGLTEELEKKRAEVEKEYEEALKKKEEELKK	17.361001857143656	0.04229537316572416	82.58187103271484	0.5919341444969177	4.015341281890869	nan	10000.0
monomer-50-nr2-run1_result_105	12	DAAARYAEAMAAFARELAERGLTPELEERLAAVEAEYRAALEAAAAAAAA	0.5378665891696232	0.9501176076135597	85.96778106689453	0.7022042870521545	2.536494255065918	nan	10000.0
monomer-50-nr2-run1_result_105	13	DPAEAAAAALAAFAAALAAEGLTAELAAALAAVLAAAAAALAAAAAAAAA	4.602959228449937	0.24376932244353913	81.73110961914062	0.5702661275863647	3.8558804988861084	nan	10000.0
monomer-50-nr2-run1_result_105	14	DAKEEYEKKMKEFEEKIKKEGLTEELEEERKKVEEKYEKALKEEEEKKKK	0.9707815825931085	0.8620139693505454	71.2174072265625	0.45618557929992676	7.22804069519043	nan	10000.0
monomer-50-nr2-run1_result_105	15	DAEKKYEEKKKEFEKKLKEEGETEELKKEREKWEKEYEKALKEKEEEKKK	0.8614721911423973	0.8832486208917928	75.12850189208984	0.5446127653121948	4.39069938659668	nan	10000.0
monomer-50-nr2-run1_result_105	16	DAKEKYEKEMKKFEEELKEKGLTEELKEKREKVEKEYEEAKKKEEEEKKK	17.225234878656924	0.040768492337200105	71.69960021972656	0.4296894371509552	9.505243301391602	nan	10000.0
monomer-50-nr2-run1_result_105	17	DAEKKYEEEMEKFKKELAEKGLTEELKKKLEKVEEEYKKALEEKEKKEKE	3.5232911229151576	0.3896420704553818	75.05406951904297	0.49988293647766113	6.39895486831665	nan	10000.0
monomer-50-nr2-run1_result_105	18	DPEEKYEEEMKKFEEKLEKEGLTEELEEELEEVEEEYEEALEKEEEEERE	1.3322065436824186	0.788158806263223	83.06403350830078	0.7070928812026978	2.927985906600952	nan	10000.0
monomer-50-nr2-run1_result_105	19	DAEEEYEKEKKKFEELKKELGETEELKKKEEEVKKKYEEALKKKEEEEKK	1.1927939999119652	0.8047284871175064	70.02619934082031	0.4405129551887512	8.975309371948242	nan	10000.0
monomer-50-nr2-run1_result_105	20	DAKKKFEEEMKKFEEELKEKGLTEELKEKLAKVLEEYEKALKEELEKKLK	1.2791598000555444	0.7966599548443547	84.21331787109375	0.7203348875045776	2.5156359672546387	nan	10000.0
monomer-50-nr2-run1_result_105	21	DAEEEYEKAMKEFKEKIEKEGLTEELKEKLEEVEKKYKEALEKKEEEEKK	3.108550901707276	0.42681841411071597	72.12931823730469	0.43424370884895325	9.999526977539062	nan	10000.0
monomer-50-nr2-run1_result_105	22	DPAAALARALAEAAARIAAEGLTPELLAELAAVLAAYAAAQAAAAAAARA	0.7784429758544237	0.9046126461561377	89.7168197631836	0.7181252241134644	2.2796051502227783	nan	10000.0
monomer-50-nr2-run1_result_105	23	DPEEEFRRELERFRRELEERGLTPELAERLAEVLARYEAALAERREAERR	3.718245838761532	0.3253779497673652	75.22725677490234	0.5242083072662354	5.795046329498291	nan	10000.0
monomer-50-nr2-run1_result_105	24	DAEKEFEEKMEEFEKELKEKGLTEELKKKLEEVLKKYKEALEEKEKKEKE	4.37214727342469	0.31598332885064045	75.03471374511719	0.4627240002155304	8.22766399383545	nan	10000.0
monomer-50-nr2-run1_result_105	25	DADARFAAAAARFAAELAARGLTPELLAEAAAVLAEYAAARAAREAAARA	4.053476044896708	0.31758099215459984	77.62734985351562	0.5040128231048584	5.8586931228637695	nan	10000.0
monomer-50-nr2-run1_result_105	26	DPEEEYEEELERFEERLEEEGLTEELEEELEEVERRYEEAEREEEEEEER	1.02285628147207	0.8552453664050172	82.14149475097656	0.6957345604896545	2.811155080795288	nan	10000.0
monomer-50-nr2-run1_result_105	27	DAAAAFAEELARFRAELAARGLTPELAARLAAVLAAYAAALAAAAEAARA	4.593245569440051	0.27151383173633137	78.92340850830078	0.5382287502288818	4.658012390136719	nan	10000.0
monomer-50-nr2-run1_result_105	28	DAEEAYRAAMAEAERLIAEEGLTPELLARLAEVEAAYAAAQEARRAAAAA	0.559083398870726	0.9458182663277316	84.80486297607422	0.6875138282775879	2.673274517059326	nan	10000.0
monomer-50-nr2-run1_result_105	29	DPREEFERALEEFRRLLEEEGLTPELLERLREVLERYERALREEEERRRR	4.22897070589772	0.2807465789775769	75.46380615234375	0.5424053072929382	5.149104118347168	nan	10000.0
monomer-50-nr2-run1_result_105	30	DAAERFAAALEEFERRLAEEGLTPELLAERAAVLAEYAAALAEAARAAAA	0.4560005302913334	0.9625708829434595	85.35631561279297	0.6691568493843079	2.5942158699035645	nan	10000.0
monomer-50-nr2-run1_result_105	31	DAKKKYEEEMKKFEEELKEKGLTEELKEKLEKVKKEYEEAKKKEEEEAKA	3.233257486466466	0.39136377438315784	75.90497589111328	0.5488962531089783	5.086113452911377	nan	10000.0
monomer-50-nr2-run1_result_105	32	DAREEFERELEEFEKRLEEEGLTEELLEELEEVIERYEEALEEELEELEE	0.9807992685949034	0.8636028030121536	80.73165893554688	0.6756895780563354	3.1904003620147705	nan	10000.0
monomer-50-nr2-run1_result_105	33	DAAAAYEAAMAAFRERLAREGLTPELLAELAAVLAEYAAALEAAAAAAAA	2.937699329006868	0.5460366236290715	85.38741302490234	0.5892378091812134	3.3775272369384766	nan	10000.0
monomer-50-nr2-run1_result_105	34	DAEAAYAEALARFAERVAREGLTPELLAELAAVEAAYAAAQAARAAAAAA	0.8882077547831974	0.8827259359055037	87.91195678710938	0.7215787768363953	2.3703455924987793	nan	10000.0
monomer-50-nr2-run1_result_105	35	DAAAEYAAAAARFEEELARRGLTPELAAERAAVLAAYAAALAAAAAAAAA	4.946030526115735	0.25904089826801	73.79163360595703	0.4383532702922821	7.551819324493408	nan	10000.0
monomer-50-nr2-run1_result_105	36	DAEEEYEEEMEKFRERLEKEGLTEELEKELEEVEEEYEEALEEREEEEEE	1.174559128518492	0.8273356006527091	70.20634460449219	0.409041166305542	9.431212425231934	nan	10000.0
monomer-50-nr2-run1_result_105	37	DPEEEYRRALEEFRRRLEREGLTPELLEEMREVEERYAAALAAREAAAKA	0.5839709101941772	0.9412201887636575	84.0365982055664	0.7143039107322693	2.4229676723480225	nan	10000.0
monomer-50-nr2-run1_result_105	38	DPEEEYEEKKKEFEKLKKELGLTPELEKERKEWEERYEKALEEREKAEKE	14.530085489003291	0.058453973234715566	78.00835418701172	0.45387595891952515	8.349100112915039	nan	10000.0
monomer-50-nr2-run1_result_105	39	DAEEEYERAMEEFERRIAEEGLTPELEAERAEVEKAYEEALEREEEEEEE	1.3163251828730613	0.7848244969804493	73.8990478515625	0.5220116972923279	5.811877727508545	nan	10000.0
monomer-50-nr2-run1_result_105	40	DAEEEYEKKLKEFKEKLEKEGLTEELLKEREEWEEKYKKAKEEKEKKEKE	16.00674539299703	0.04931460017112567	66.81324005126953	0.3664979338645935	11.755306243896484	nan	10000.0
monomer-50-nr2-run1_result_105	41	DPEAEYAAALARLRERLAREGLTPELAAWAAEVEARYEAARAAREAAARR	2.820516701342839	0.44545332744192917	74.9598388671875	0.4925265908241272	6.8111796379089355	nan	10000.0
monomer-50-nr2-run1_result_105	42	DAEEEYEKKMKEFEKKIKEEGVTPELIEEREEVEKKYKEALEKKEKEEKE	0.7552237489091472	0.9097949869929216	74.7213134765625	0.5195643901824951	5.3116774559021	nan	10000.0
monomer-50-nr2-run1_result_105	43	DPEEEYRRALARFERELAERGLTPELLAERARVEERYRRAREERERRERE	1.0168012673137947	0.8546837340580009	81.00556182861328	0.6897052526473999	2.6492364406585693	nan	10000.0
monomer-50-nr2-run1_result_105	44	DAKEEYEKKKKEFEEKLEKEGLTEELEEERKEWEEKYKKALEEEEKAKEE	1.4306359919158327	0.7506624819597485	68.79239654541016	0.3948916792869568	10.23147201538086	nan	10000.0
monomer-50-nr2-run1_result_105	45	DAEAAYAAAQAAFAAERAARGLTPELEARRAAVEAAYAAAQAAAAAAAAA	16.40195714657679	0.052070090816634884	77.91170501708984	0.44131243228912354	10.329500198364258	nan	10000.0
monomer-50-nr2-run1_result_105	46	DPEEEFEEKMKEFEKKIKEEGLTPELLEELKKVIEKYEEALKKKKEELLK	0.9194226615962203	0.87442251769879	84.2729263305664	0.7076295614242554	2.490710973739624	nan	10000.0
monomer-50-nr2-run1_result_105	47	DPAEEYARARRRFEERLAREGLTPELEAERAEAEARLAAAEAAAAAAAAA	2.0310590771498225	0.6893527660350144	85.34947967529297	0.6750114560127258	2.7343950271606445	nan	10000.0
monomer-50-nr2-run1_result_105	48	DAEKEYEEAMKKFEEKLEKEGLTEELEKERKEVEEKYEKAKKEEEEKKLK	1.3589228514285316	0.7767726072391737	74.0651626586914	0.5027281045913696	7.431207656860352	nan	10000.0
monomer-50-nr2-run1_result_105	49	DAEERFEEELEEFEEELEEEGLTPELLERLREVVEEYLRAEEEELEAELE	5.13584476489512	0.2720271942267611	75.82280731201172	0.4476085901260376	9.75904369354248	nan	10000.0
monomer-50-nr2-run1_result_105	50	DAKKEYEEEMEKFKEKIEEEGLTEELEKKLKEVKEKYEKALKEEEEKAKK	0.952736529228113	0.8693674804982409	76.0794448852539	0.5448793768882751	5.432544231414795	nan	10000.0
monomer-50-nr2-run1_result_105	51	DPREEYERAQREFEEREEREGLTEELRREREEVERRYREALERERREAEA	0.75646814061766	0.9074627005422643	82.18939208984375	0.7221699357032776	2.5377585887908936	nan	10000.0
monomer-50-nr2-run1_result_105	52	DAEEEFKKKMEEFEKKIKEEGLTEELKKELEEVLEEYEKAKEEEEEKEKA	0.9414282797692343	0.8748195481393887	72.4031753540039	0.4793820381164551	6.8676438331604	nan	10000.0
monomer-50-nr2-run1_result_105	53	DPEERYREAEARFAERLAREGLTPELEAERARVEAEWREARERRERERRA	3.7375516010863237	0.44371381540342797	78.22444915771484	0.522114634513855	4.989508152008057	nan	10000.0
monomer-50-nr2-run1_result_105	54	DALAEFAAAAAEFARRVAEEGLTPELVAELAEVLARLAAALAAAAAAAAA	0.628872005388668	0.9338642549099724	88.46820831298828	0.7066850066184998	2.3002536296844482	nan	10000.0
monomer-50-nr2-run1_result_105	55	DPAERYAEAQALFAELEARLGATPALAAARAAVEAAYAAAQAEAEARARA	1.2242077734529813	0.809262874818954	87.54367065429688	0.7188247442245483	2.366894483566284	nan	10000.0
monomer-50-nr2-run1_result_105	56	DPLAEYERALAEFAERIAREGLTPELLAELAAVREALAAALAAAAEAARA	1.1487714495809664	0.8255731435946804	84.26602935791016	0.6406007409095764	2.838412046432495	nan	10000.0
monomer-50-nr2-run1_result_105	57	DAEERYRREMERFERELEEEGLTEELEERRERVEEEYEEALREREEEERR	0.7550291786620865	0.9099257886569514	72.53199005126953	0.5334879755973816	6.8519110679626465	nan	10000.0
monomer-50-nr2-run1_result_105	58	DAAAEFAAAEAEFAARIAREGLTPELLEERAAVLARYAAALAAAAAAARA	0.6515041987020231	0.9303861896165863	85.46330261230469	0.6754363775253296	2.646005153656006	nan	10000.0
monomer-50-nr2-run1_result_105	59	DAEEEYARAQERFARRLAEEGLTPELRAERAEVEARYAAALAEREAAARA	0.6780563515232082	0.9249094812424881	82.8881607055664	0.6948896646499634	2.717392683029175	nan	10000.0
monomer-50-nr2-run1_result_105	60	DARERYEEAERRFAEERARRGETPELEAERAEVEAEYEAARRAEEEARRR	12.973065820424546	0.08416219307301756	76.03002166748047	0.4373549818992615	10.15521240234375	nan	10000.0
monomer-50-nr2-run1_result_105	61	DAKEEYEKEMKKFEEKLKEEGLTEELEKEREEVEKKYEEALKKEEEEKEK	15.668181251275838	0.05929662051298937	71.58003997802734	0.3802623748779297	11.169249534606934	nan	10000.0
monomer-50-nr2-run1_result_105	62	DARERFEEELERFRERLEEEGLTEELLRELEEVLEEYERARREEEERRRR	4.498156482558914	0.3504795508636587	73.23421478271484	0.4390464723110199	10.18450927734375	nan	10000.0
monomer-50-nr2-run1_result_105	63	DPLEEFAAAAARFAEELAARGLTPELLARAAEALARLAAALAAAAEAARA	4.195508802460788	0.26698913766797344	80.77339935302734	0.6058178544044495	3.5514543056488037	nan	10000.0
monomer-50-nr2-run1_result_105	64	DPREEYERALREFEEREREEGLTEELREERAEVERRYAEALAREERAARE	0.8683285505077627	0.8859891543509508	82.51138305664062	0.7047679424285889	2.672879457473755	nan	10000.0
monomer-50-nr2-run1_result_105	65	DPEKEFEEEMEKFKERIEKEGVTEELLKELEEVLERYEEALEERRREALA	0.8608540691473497	0.8912284180557997	83.7098159790039	0.7093416452407837	2.5357649326324463	nan	10000.0
monomer-50-nr2-run1_result_105	66	DPREEFARELARFAEEAAREGLTPELLERLAEAVRRYLEALRRELEAALR	0.7707314459776059	0.9099727376085941	83.40816497802734	0.7282552719116211	2.3393380641937256	nan	10000.0
monomer-50-nr2-run1_result_105	67	SAEEEYARAEALFAELEARLGLTPELEAARAAVRERYAAARAAAAAEALA	1.2333954902305524	0.8124041954120672	86.099365234375	0.7078558802604675	2.514024257659912	nan	10000.0
monomer-50-nr2-run1_result_105	68	DAEEEYEEKMEEFEERIEKEGLTPELEEERKEVEEKYEEALKKKKEEEEK	0.9645219523690121	0.8642580510288012	81.0932846069336	0.6645204424858093	3.194998025894165	nan	10000.0
monomer-50-nr2-run1_result_105	69	DARKKYEEEMELFEKLKEEKGLTPELEELRKKVEEEYEKALEEEREEALK	1.2582100586485292	0.8038214225936658	81.22488403320312	0.6812931299209595	3.4181106090545654	nan	10000.0
monomer-50-nr2-run1_result_105	70	DAEEKYKEEEERFKELEKKEGLTPELEEERKKVEEEYEKALEEKEKKEKE	12.434995469474778	0.08580548358736097	74.67170715332031	0.43215280771255493	11.31666374206543	nan	10000.0
monomer-50-nr2-run1_result_105	71	DAEEEYERAMEEFERKEEEEGLTPELEEEREEVLEEYEEALEEEEEEEEE	1.108561839716884	0.8354165843108862	73.55142211914062	0.5225919485092163	6.632887363433838	nan	10000.0
monomer-50-nr2-run1_result_105	72	DPEEEYRRALAEARERLAREGLTPELVAELAEVEARYAAARAEREAAARA	0.45682983836137825	0.9615477805721376	84.5350570678711	0.7017874717712402	2.385745048522949	nan	10000.0
monomer-50-nr2-run1_result_105	73	DAREEYEKKMKEFEKKIKEEGLTEELEEERKEVEERYEEALEEEEKERLE	16.978277759977885	0.04199509698340949	73.1607894897461	0.42793071269989014	9.298604965209961	nan	10000.0
monomer-50-nr2-run1_result_105	74	DAEAAYAAAEARFAEREAREGLTEALAAERAAVEAAYAAARAAAAAAALA	1.111170329296216	0.8343861284295119	85.60850524902344	0.6890455484390259	2.7315192222595215	nan	10000.0
monomer-50-nr2-run1_result_105	75	DPEEEYARALEEARREIEERGLTPELEARLAEVRARYAAALAEREAAERA	0.5795726514960469	0.9403260124146854	82.44805145263672	0.6814320087432861	2.8016936779022217	nan	10000.0
monomer-50-nr2-run1_result_105	76	DAAARAAAAAAEAAAAAARDGLTPELAAAAAAAAEAAAAALAEAAAAALA	4.705692887059158	0.25855703738999686	76.93206024169922	0.5529253482818604	4.597446918487549	nan	10000.0
monomer-50-nr2-run1_result_105	77	DAEEEYAREMERYERELKEEGLTEELEEELEEVEERYEEAEEEEEEEEEE	14.375425426521996	0.0696303579835206	68.4669189453125	0.3673439025878906	12.044454574584961	nan	10000.0
monomer-50-nr2-run1_result_105	78	DAEERYRREMERFRRELAERGLTPELLERLARVEEEYERARREEEEERRR	3.935179680678343	0.36551960090426383	74.72677612304688	0.5093609094619751	5.780454635620117	nan	10000.0
monomer-50-nr2-run1_result_105	79	DAEAEYARARAEFEKRLAEEGLTPELLARRAEVEAAYRAALAARAEAARA	0.783165482610172	0.9033537644667418	77.86504364013672	0.5534959435462952	4.4195733070373535	nan	10000.0
monomer-50-nr2-run1_result_105	80	DPRERFERAMEEFRRRIEREGVTPELLAELARVLEEYLAALREELRRELE	0.8005235608741137	0.9015880493680137	83.2350082397461	0.7073239088058472	2.382110834121704	nan	10000.0
monomer-50-nr2-run1_result_105	81	DPRAAFAAALARFAERAAAEGLTPELVAELAAVLAAYAAALAAALAAALA	4.90121037603221	0.26204351608297227	85.17642211914062	0.6447219848632812	2.8587090969085693	nan	10000.0
monomer-50-nr2-run1_result_105	82	DAEEEFEKAMEEFKKKLEEEGLTEELEEEYKKVLEKYEEAKKEKEEEEKK	5.240212873080036	0.2898439148313159	69.79344940185547	0.3668655455112457	12.24142074584961	nan	10000.0
monomer-50-nr2-run1_result_105	83	DAEKKYEEALEKFKKEIEEKGVTEELIEELKKVKEEYEKALKEKEEEEKK	0.754445550345191	0.9069161870551444	74.1333999633789	0.5142040252685547	5.816286563873291	nan	10000.0
monomer-50-nr2-run1_result_105	84	DAEEEYKKKMEEFKKELEEKGLTPELEKKLKEWEEEYKKALEEKKKKELE	1.8942414734764357	0.710570869640058	78.155517578125	0.561540961265564	4.075992107391357	nan	10000.0
monomer-50-nr2-run1_result_105	85	DPEAEFAAALAEFAEKAAAEGLTPELLAELAAVLARYEAAQAARAAAARA	0.78843602505673	0.9030376881427766	88.11383056640625	0.7271744012832642	2.337139844894409	nan	10000.0
monomer-50-nr2-run1_result_105	86	DAEKEYEEEMKRFEEKLKEEGLTEELKRELEEVLKRYEEAKKKEEEEKLK	4.311406553504025	0.3196988959575408	72.50334167480469	0.4253835082054138	10.88790512084961	nan	10000.0
monomer-50-nr2-run1_result_105	87	DPREEFEAELERFRREIAERGVTPELLAELAAVLARYEEALRREEEERRR	0.6546694038565283	0.9287799804390761	82.17750549316406	0.696269154548645	2.5814554691314697	nan	10000.0
monomer-50-nr2-run1_result_105	88	DAREEYARREAEFERRLAEEGLTPALLEERAEAERRYLAALAAEAEAARA	0.7423924528846801	0.9109444838819641	83.60952758789062	0.7126845717430115	2.65167236328125	nan	10000.0
monomer-50-nr2-run1_result_105	89	DAEERYRRAMEEFERRLREEGLTPELEAERAAVEAEYAAALAAAREAARR	0.9561838810689539	0.8669233724527814	82.93290710449219	0.6925010681152344	2.710304021835327	nan	10000.0
monomer-50-nr2-run1_result_105	90	DPEEEYEEAKEEFEEKEEEEGETEELKREREEVEKRYEEALEKRLEEELE	0.9438958543873852	0.8711216770867497	78.5273666381836	0.623931884765625	3.992243766784668	nan	10000.0
monomer-50-nr2-run1_result_105	91	DPEEEYRRALEEFARRAREEGLTPELLEELRRVLERYEAAKRAREEAERE	0.9423304493500099	0.8700582740240954	81.24529266357422	0.6658112406730652	2.830777645111084	nan	10000.0
monomer-50-nr2-run1_result_105	92	DPREEYEAALERFAEREAREGLTEELRRERAEVEARYAEALAAREEAERR	0.8453994267070242	0.8908521156116559	83.5103759765625	0.7212437391281128	2.5025782585144043	nan	10000.0
monomer-50-nr2-run1_result_105	93	DPEKEYEEAMKKFEEKIEKEGLTEELEKERKEVEKKYEEAKEEEEEEEEE	1.2650270168807851	0.8036244074989114	81.9532241821289	0.6642924547195435	3.0595340728759766	nan	10000.0
monomer-50-nr2-run1_result_105	94	DPEEEYERAMEEFRERIEREGLTPELLRELEEVEERYEEALRRAEEEARR	1.346557029374149	0.7861856282924861	82.43766021728516	0.7080173492431641	2.577991008758545	nan	10000.0
monomer-50-nr2-run1_result_105	95	DAEKEYEEEMKKFEEKIEKEGLTEELEKEREEVEKRYKEALEAKEKAKKK	1.2244878829460613	0.8037774425534319	72.9215087890625	0.5022093653678894	5.868308067321777	nan	10000.0
monomer-50-nr2-run1_result_105	96	DPREEYERAMREFEEELAREGLTPELEARLAEVERRYREALEERERRLRE	1.064842705602414	0.8488322993687667	82.31167602539062	0.7041785717010498	2.6092824935913086	nan	10000.0
monomer-50-nr2-run1_result_105	97	DPEEEYRREMARFREELAREGLTPELEARRAEVEARYAAALAAAERARRE	1.0321309954146214	0.8523871440568855	79.36668395996094	0.6379780769348145	3.1607491970062256	nan	10000.0
monomer-50-nr2-run1_result_105	98	DAREEYERELARFEEEVKKRGLTPELEARLAEVEARYEAALRAEREAEAA	0.598508687423372	0.9375111499651971	81.1833724975586	0.6618070602416992	3.06201434135437	nan	10000.0
monomer-50-nr2-run1_result_105	99	DPEEEFEREMERFEERIEEEGLTEELIAELKEVLERYEEALREREEEARA	1.1061416508934054	0.8369162668935508	82.95067596435547	0.7054920792579651	2.5633089542388916	nan	10000.0
monomer-50-nr2-run1_result_106	0	DAAAAAAAARAAAAAALRAALGADAPAAELAAALAAEAAPALAAAAAAAA	1.143326470037163	0.8182784150308415	67.94414520263672	0.4904850423336029	7.300531387329102	nan	10000.0
monomer-50-nr2-run1_result_106	1	DAEERLREEEERARAEIREELGEDAPEEELEAAFRERAEPRLERIREEAE	0.5343822561538611	0.9500026978343638	83.49822998046875	0.728454053401947	2.423855781555176	nan	10000.0
monomer-50-nr2-run1_result_106	2	DAAAAAAAAEAAARAAIRAELGEDAPEAELEAAFAERAEPELAAIAAAAA	0.9987441542665153	0.8562209972730601	86.1721420288086	0.7051939368247986	2.6354727745056152	nan	10000.0
monomer-50-nr2-run1_result_106	3	DAAAAAAAAEAAARAAIEAELGADAPEAEKAAAFAERAEPALAEIRAAAA	1.0069381514933025	0.8613641674680365	87.43482971191406	0.7227001190185547	2.49053955078125	nan	10000.0
monomer-50-nr2-run1_result_106	4	DAAAEIAAAEARYRAEIRAELGEDAPEAELEAAFRERAEPELAALRAAAA	0.5167363708111257	0.9532535303065258	84.6590805053711	0.7106403112411499	2.5999157428741455	nan	10000.0
monomer-50-nr2-run1_result_106	5	DAAAALAAARAAAQAEIDAELGADAPAAERAAAFAARAEPELAAIAAAAA	0.7740903909524818	0.9080243041802456	86.31885528564453	0.7048702836036682	2.736860990524292	nan	10000.0
monomer-50-nr2-run1_result_106	6	DAAARIAEAAAEARARIRERLGEDAPEEELERAFREEALPELERLAAEAA	0.6519729747800559	0.9278877778184556	85.04690551757812	0.7428475022315979	2.366729497909546	nan	10000.0
monomer-50-nr2-run1_result_106	7	DAEEELERAREEFEREIRERLGEDAPEEELERAFREEAEPRLEEIREEAE	0.9611603662934683	0.8618418724895156	82.32359313964844	0.708046555519104	2.5245258808135986	nan	10000.0
monomer-50-nr2-run1_result_106	8	DAAAALAAAEAAARARLRAELGPDAPAAELAAAFRAEAEPELAAIRAAAA	0.8662939287777799	0.8872660100966979	87.14940643310547	0.7336239814758301	2.4575297832489014	nan	10000.0
monomer-50-nr2-run1_result_106	9	DAAAAAAAALAAALAALRAELGADAPPEALAAALAARAAPALAAIAAAAA	2.7263169442785657	0.6297732554248046	82.51882934570312	0.5637584328651428	4.335629463195801	nan	10000.0
monomer-50-nr2-run1_result_106	10	DAAAEAAALEAAYRAELRAELGEDAPPAELEAAFRERAEPALAAVAAAAA	2.609800187677013	0.6001565960582265	82.92337036132812	0.6267516016960144	3.4164984226226807	nan	10000.0
monomer-50-nr2-run1_result_106	11	DAAEEAARLEAEYRARIRAELGEDAPEEELAAAFREEAEPALAEVRARAA	0.4479386595464596	0.9658601755140883	83.58853912353516	0.7130051255226135	2.643376111984253	nan	10000.0
monomer-50-nr2-run1_result_106	12	DAEEEAARYEAEARAEIRAELGEDAPEEEREAAFEERARPALEEIRARAE	0.528994273492555	0.9511600517703667	81.79484558105469	0.6984826326370239	2.9584763050079346	nan	10000.0
monomer-50-nr2-run1_result_106	13	DAAARLAEAEAAARARIEEELGPDAPEEEREAAFRERAEPELARIRAEAA	0.4082119474830021	0.9694101397056462	84.37271118164062	0.7248741388320923	2.5961315631866455	nan	10000.0
monomer-50-nr2-run1_result_106	14	DAEEELARARAEAEARIRAELGEDAPEEELRAAFEREAEPRLEEIRARAE	0.6793027183088339	0.9217923025885213	81.74717712402344	0.6915930509567261	2.7419612407684326	nan	10000.0
monomer-50-nr2-run1_result_106	15	DAAARAAAAEAEARARITAELGEDAPEAEKAAAFAEEAEPELARIAAEAA	0.4493226744340515	0.9639306179194149	85.66133880615234	0.7035122513771057	2.5202553272247314	nan	10000.0
monomer-50-nr2-run1_result_106	16	DAAAAAAAARAAAEAAIRAELGADAPPEELAAAFRARAEPELAAIRAAAA	0.4718095644273679	0.9593001910448256	84.53763580322266	0.6744877099990845	2.858224630355835	nan	10000.0
monomer-50-nr2-run1_result_106	17	DAAAAAAEALARARAEIRAELGEDAPEEELEAALRERAEPELAAIAAAAA	0.5434405931960391	0.9486286042689628	82.52168273925781	0.6499670743942261	2.9347825050354004	nan	10000.0
monomer-50-nr2-run1_result_106	18	DAEEEAERARAEFEAEIRAELGEDAPEEELEAAFRERAEPELERIRERAA	0.5583663540841528	0.9461903791601263	82.14582061767578	0.6818773746490479	2.7173800468444824	nan	10000.0
monomer-50-nr2-run1_result_106	19	DAEEEIERREAELRAEIIERLGEDAPEEELEAAFREEAEPELERLREEAE	0.8113957795604411	0.8919495577746733	85.0652847290039	0.7527620792388916	2.269852638244629	nan	10000.0
monomer-50-nr2-run1_result_106	20	DAAARIAEAEARARAEIEAELGPDAPEAEKEAAFRERAEPELERIRREAE	0.6731564091346584	0.9246283389251418	83.78250885009766	0.7133535146713257	2.5967044830322266	nan	10000.0
monomer-50-nr2-run1_result_106	21	DAEERLRELEEEARRRIREELGEDAPEEELEEAFRERAEPALERVREEAA	0.8518558512725691	0.8926404860435911	82.86798858642578	0.7214914560317993	2.489346981048584	nan	10000.0
monomer-50-nr2-run1_result_106	22	DAEAELAAERARAEAEITARLGPDAPAAEKAAALAAEAEPRLAAIRAAAA	0.6149353151748091	0.9361452229982159	87.17881774902344	0.7219040393829346	2.547076463699341	nan	10000.0
monomer-50-nr2-run1_result_106	23	DAAAELAAEEARARAEIRERLGEDAPEEELEAAFRAEAEPRLAEIRARAA	0.5950352471048415	0.9375947301309574	85.80695343017578	0.7430323362350464	2.3933112621307373	nan	10000.0
monomer-50-nr2-run1_result_106	24	DAAEELERARAEARARIREELGPDAPEAELEAAFRREAEPRLAEIRAAAA	0.898156237764113	0.8770885836750054	82.9110336303711	0.7048510909080505	2.6330692768096924	nan	10000.0
monomer-50-nr2-run1_result_106	25	DAAAAAAELEARLRAEIRARLGPDAPPAELEAAFREEAEPALAAVRAAAA	0.989946293665174	0.8600067661305596	82.52153015136719	0.6799028515815735	3.2085511684417725	nan	10000.0
monomer-50-nr2-run1_result_106	26	DAAARAAAAEAAARAAIDARLGADAPAAEKAAALAREAAPELARIAAEAA	0.6067798226457094	0.9366744938263488	85.236572265625	0.671421468257904	2.835932493209839	nan	10000.0
monomer-50-nr2-run1_result_106	27	DAEEELERRREELRAEIREELGEDAPEEELEAEFRRRAEPELEEIRRRAE	0.6603178303960272	0.9277788779908529	81.04168701171875	0.6988763809204102	2.737858295440674	nan	10000.0
monomer-50-nr2-run1_result_106	28	DAAAEAAAAEAAARAEITAELGPDAPPEELAAAFAERAEPRLAEIAAAAA	0.6801362314767535	0.9218605452074482	86.75882720947266	0.7113565802574158	2.620465040206909	nan	10000.0
monomer-50-nr2-run1_result_106	29	DAAAELAAARAAAEAEIRAELGPDAPPAELAAAFRERAEPALAEIRARAA	0.5502036425805679	0.9470900131858333	85.7314224243164	0.722923755645752	2.5674357414245605	nan	10000.0
monomer-50-nr2-run1_result_106	30	DAERELEEERARALAEIRERLGEDAPPEELAAAFEREAEPRLEEIRRRAE	0.4323844188840772	0.9658216604847902	84.45938110351562	0.74531090259552	2.2949352264404297	nan	10000.0
monomer-50-nr2-run1_result_106	31	DAAAAAAAAAARARAEIDAELGPDAPPEEKAAAFAARALPELAAIAAAAA	0.6959122736351291	0.9183141661343622	88.79902648925781	0.7295862436294556	2.3380513191223145	nan	10000.0
monomer-50-nr2-run1_result_106	32	DAEAELAEYEARARAEIRARLGPDAPPEELEAAFRAEAEPALAEIRARAA	0.962636694247972	0.8703965568705062	83.47541809082031	0.6993914842605591	2.743375062942505	nan	10000.0
monomer-50-nr2-run1_result_106	33	DAEERAARLEAEARAEIRRELGEDAPEAELEAAFRERAEPALARVRAEAA	0.43496907661499357	0.9649571531718645	81.82655334472656	0.6831206679344177	2.898048162460327	nan	10000.0
monomer-50-nr2-run1_result_106	34	DAAAAAAAHEAAARAEIDARLGPDAPPAVKEAAFAAEAEPALAAIRAAAA	0.6932989609988051	0.92108669372956	87.33612823486328	0.7124214172363281	2.7115538120269775	nan	10000.0
monomer-50-nr2-run1_result_106	35	DAAEERARLEAELRAEIREELGEDAPEEELERAFRERAEPRLAEVEREAE	0.8192275974413082	0.8970558562928188	78.87416076660156	0.6478403210639954	3.441556930541992	nan	10000.0
monomer-50-nr2-run1_result_106	36	DAAAAAAAAAAAARAALRARLGADAPAAELEAAFRAEAEPALAAIAEAAA	1.132548345182789	0.8323459817419964	84.84195709228516	0.6750171184539795	2.8877055644989014	nan	10000.0
monomer-50-nr2-run1_result_106	37	DAAAALAEEEARARAEIRRELGADAPPAELERAFRERAEPRLAAIRAAAA	0.5598401808039879	0.9437307247460065	86.1951904296875	0.7481765747070312	2.3720614910125732	nan	10000.0
monomer-50-nr2-run1_result_106	38	DAAEELARAEAEARARIEAELGADAPEAEREAAFRERAEPELERIRAAAA	0.4878431107319007	0.9568197763734965	84.34575653076172	0.727871298789978	2.565912961959839	nan	10000.0
monomer-50-nr2-run1_result_106	39	DAAAAIAAYEAAARAEIDEELGADAPPAEKAAAFAERAEPAIAALRAAAA	0.8430530886963363	0.8910575173878766	88.36885833740234	0.7426789999008179	2.4060280323028564	nan	10000.0
monomer-50-nr2-run1_result_106	40	DAEARAAEEEAAARARIERELGADAPEEEKEAAFRAEAEPRLEAIRAEAA	0.4977437186666833	0.9566419017650706	84.45580291748047	0.7250868082046509	2.5126848220825195	nan	10000.0
monomer-50-nr2-run1_result_106	41	DAEAAAAAAEAAARAALRARLGEDAPEAELAAAFAAEAEPALAAIRAAAA	0.7342453044821347	0.9109326403017097	84.73871612548828	0.6800966858863831	2.7853891849517822	nan	10000.0
monomer-50-nr2-run1_result_106	42	DPAARAAAAAAAARAEITARLGPDAPAEEKAAAFEREALPELARIAAEAA	0.5205274634473674	0.9516090399267553	87.34616088867188	0.7243764996528625	2.3540713787078857	nan	10000.0
monomer-50-nr2-run1_result_106	43	DAEEAIARARAEARARIRAELGDDAPPEELEAAFRERAEPELARLRAEAA	0.7358109917080122	0.9103175763074977	83.34827423095703	0.7167077660560608	2.5375218391418457	nan	10000.0
monomer-50-nr2-run1_result_106	44	DAEEELARARAEAEARIREELGPDAPPELLQAAFEREAEPELAAIREAAA	0.5561354252066018	0.9441336276667042	84.7637939453125	0.7183169722557068	2.5477383136749268	nan	10000.0
monomer-50-nr2-run1_result_106	45	DAAAELERARREAEAEIRRELGPDAPEEELERAFRERAEPRLAEIRERAA	0.6258257138852956	0.9306777946360856	83.28533935546875	0.7117636203765869	2.5025577545166016	nan	10000.0
monomer-50-nr2-run1_result_106	46	DAEERARRLEEEYRAEIEEELGPDAPEEEKEAAFRERAEPELERVREEAE	0.5712512923545722	0.9426651959448471	83.77509307861328	0.7301150560379028	2.3652586936950684	nan	10000.0
monomer-50-nr2-run1_result_106	47	DAAAEAAAARAAAAAAIDAELGADAPAAERAAAFAAEAAPALAAIAAAAA	0.5539288510388419	0.9479342715565008	79.32308959960938	0.5907467603683472	4.184661388397217	nan	10000.0
monomer-50-nr2-run1_result_106	48	DAEEELKEEEEEAREKIREELGEDAPEEELEEKFEEEAEPKLEEIREEAE	0.7890618041976741	0.9014266732307967	83.9991455078125	0.7196172475814819	2.498969078063965	nan	10000.0
monomer-50-nr2-run1_result_106	49	DAERRLEEARAAAEARIREELGEDAPEEELEAAFREEAEPELARIRAEAE	0.49073804680313243	0.957360774038447	83.21394348144531	0.7065550088882446	2.5788402557373047	nan	10000.0
monomer-50-nr2-run1_result_106	50	DAEEELRREEARARARIREELGEDAPEEELEAAFREEAEPRLAEIRERAE	0.3448683580369542	0.9779918439016364	82.68956756591797	0.7176752686500549	2.538444995880127	nan	10000.0
monomer-50-nr2-run1_result_106	51	DAEEERKKAEEEARKEIREKLGEDAPEEELEEAFKKEAEPKLEEIEEKAK	1.3885914979187421	0.7829801885518707	81.80431365966797	0.6823045015335083	2.847153902053833	nan	10000.0
monomer-50-nr2-run1_result_106	52	DAEAEARRLEAEYRARIREELGEDAPEEELERAFREEAEPALAEVRARAA	0.41252769771407577	0.9689890579414504	83.4759292602539	0.7211813926696777	2.579756736755371	nan	10000.0
monomer-50-nr2-run1_result_106	53	DAEARLAEAEARARAEIRRRLGDDAPEEELERAFREEAEPELERIRAEAA	0.7823491404547932	0.9037454457228735	83.07186126708984	0.7107692956924438	2.5394718647003174	nan	10000.0
monomer-50-nr2-run1_result_106	54	DAAAALAAAAAAARAAITAALGADAPAAALAAAFAAEAEAALAALRAAAA	2.371836398351921	0.6140966052318588	82.02777862548828	0.5762957334518433	3.605192184448242	nan	10000.0
monomer-50-nr2-run1_result_106	55	DAEEKFEKAKEEYEKKIKEELGEDAPEEEKEKAFKERAEPELEKIRKEAE	0.5000866163835505	0.9551486742094228	82.6850357055664	0.6896640062332153	2.6699676513671875	nan	10000.0
monomer-50-nr2-run1_result_106	56	DAAARLAEYEAAARAAIRAELGEDAPEEELERAFRERAEPALAEIRAEAA	0.9848237830483833	0.8694858663048932	83.63280487060547	0.7079751491546631	2.6447763442993164	nan	10000.0
monomer-50-nr2-run1_result_106	57	DAAAELERARAEAEAEIRAELGPDAPEEERAAAFRERAEPRLAAIAAEAA	0.5270948671695181	0.9498015202955036	84.37144470214844	0.7114460468292236	2.537916421890259	nan	10000.0
monomer-50-nr2-run1_result_106	58	DAEAEIARAEAEARARIRAELGPDAPPEELERAFRERAEPELARLRERAA	0.7023399796165303	0.9172587890428744	84.24889373779297	0.7368285655975342	2.4329819679260254	nan	10000.0
monomer-50-nr2-run1_result_106	59	DAAAAAEAARAAAEAEIRAELGPDAPEEELAAALEERAAPELEAIRAAAA	0.9393869102037675	0.8675051396217005	81.12066650390625	0.6322758197784424	3.4714417457580566	nan	10000.0
monomer-50-nr2-run1_result_106	60	DPEEELERERERLRAEIREELGEDAPEEEKEAAFRERAEPRLEEIRAEAE	0.9385859056592317	0.8752223913709614	82.37657165527344	0.7186270356178284	2.6198272705078125	nan	10000.0
monomer-50-nr2-run1_result_106	61	DAEEEIRRYEEEARRRIREELGEDAPEEELEERFEEEAEPEIERIREEAE	0.5165497118215701	0.9528824780892733	82.43370056152344	0.7089878916740417	2.4854683876037598	nan	10000.0
monomer-50-nr2-run1_result_106	62	DAEEAAEAEEAAARAEIRAELGEDAPEEELERAFKERAEPRLARIREEAA	0.5792938098806834	0.9409940158934509	81.17301940917969	0.6563011407852173	2.9858508110046387	nan	10000.0
monomer-50-nr2-run1_result_106	63	DAEERIAAAEAAARAEIEKELGADAPPAERAAAFRERAEPELARLRAEAA	0.5737843808976447	0.9442320390988859	85.0279541015625	0.7195384502410889	2.4762344360351562	nan	10000.0
monomer-50-nr2-run1_result_106	64	DAEEEARRREAEARARIRAELGADAPPEELAAAFRERAEPELAAIRAAAE	0.7752069573148459	0.90133050930494	80.4554214477539	0.6545823812484741	3.1159870624542236	nan	10000.0
monomer-50-nr2-run1_result_106	65	DAEKKIEEEEEKARKEIEEELGEDAPEEEKEAAFKERAEPKLEKIRKEAE	0.3754615644467088	0.9739955885651449	84.84307861328125	0.7275692224502563	2.4041998386383057	nan	10000.0
monomer-50-nr2-run1_result_106	66	DAAEELARARAAARAAILARLGPDAPEAELAAAFAAEAEPALAALRAAAA	0.7507950732796892	0.9086146223157252	84.70692443847656	0.6883253455162048	2.7665538787841797	nan	10000.0
monomer-50-nr2-run1_result_106	67	DAEERIAEAEAEFRRRITEELGEDAPEEEKEAAFEREALPELERLRAEAE	0.6060931052036945	0.9377688464583366	84.34859466552734	0.7262036800384521	2.38985276222229	nan	10000.0
monomer-50-nr2-run1_result_106	68	DAEEELERAREEFRRRIREELGEDAPEEEREEAFRREAEPALEEIRRAAE	0.6644537986041187	0.9253399228811449	80.81564331054688	0.6909134387969971	2.7157609462738037	nan	10000.0
monomer-50-nr2-run1_result_106	69	DAAEALAAEAAAALARILAELGADAPLAELLAAFLREALPRLRRIAEAAA	5.6634055567852375	0.19430703836751786	74.44969940185547	0.4684542417526245	5.49795389175415	nan	10000.0
monomer-50-nr2-run1_result_106	70	DAEEEIRRAEAEARARIREELGPDAPEEELEAAFRERAEPELEELRRRAA	0.6637313704641272	0.9252413634636244	83.86495208740234	0.7367473244667053	2.3965907096862793	nan	10000.0
monomer-50-nr2-run1_result_106	71	DAAAEAAEARARALARIREELGEDAPEAELEAAFRAEAEPELARIAAAAA	0.6180992223744782	0.9358092065519553	84.11560821533203	0.6966447830200195	2.587580442428589	nan	10000.0
monomer-50-nr2-run1_result_106	72	DAAAELARARAEAEARIRAELGPDAPPEELAAAFRERAEPELARIRAAAA	0.665691567846038	0.9231930305676116	85.29108428955078	0.7314992547035217	2.471015214920044	nan	10000.0
monomer-50-nr2-run1_result_106	73	DAEERLRRARAEARARIEEELGADAPPEEKEAAFRREAEPELERIREEAR	0.41389324967540314	0.9684846049922402	82.7702865600586	0.7226179838180542	2.483517646789551	nan	10000.0
monomer-50-nr2-run1_result_106	74	DAEERIKRAEEEARRRIIEELGEDAPEEELEAAFEEEAEPELERLREEAE	0.6203626281544152	0.9343980018836234	84.04216766357422	0.7343156337738037	2.311429738998413	nan	10000.0
monomer-50-nr2-run1_result_106	75	DAAAAAAEEAARALAEIVEELGPDAPAAELAAAFRERAEPRLAEIAAAAA	0.39412039198186216	0.9714135229508546	88.04422760009766	0.7399650812149048	2.296736240386963	nan	10000.0
monomer-50-nr2-run1_result_106	76	DAEERIKEAREEFEEEIREELGEDAPEEELEEAFEEEAEPELERLREEAE	0.7816536099898984	0.8979147517081715	83.85505676269531	0.7202881574630737	2.44128680229187	nan	10000.0
monomer-50-nr2-run1_result_106	77	DAEAELAAYRAEARARLRAELGPDAPEEALAAAFAAEAEPAAAEIRARAR	0.8771658162734525	0.8867389047617726	76.90522766113281	0.5856823325157166	4.10126256942749	nan	10000.0
monomer-50-nr2-run1_result_106	78	DAEERLRRAEAAARARIIEELGADAPEEELEAAFRERAEPELERIRAEAA	0.5135636378344156	0.9520017345606384	84.37267303466797	0.7424077391624451	2.3792660236358643	nan	10000.0
monomer-50-nr2-run1_result_106	79	DAAAEAARAEAAARAEIRAELGPDAPAEELEAAFRERAEPELARIRAAAA	0.6383846899337602	0.9296474392010481	83.91417694091797	0.6982065439224243	2.816009998321533	nan	10000.0
monomer-50-nr2-run1_result_106	80	DAAAALAAAEAAARAAIRAELGPDAPEAELEAAFAARAEPELAAIRAAAA	0.9390213732549162	0.8768060409423936	87.92929077148438	0.7357531785964966	2.447165012359619	nan	10000.0
monomer-50-nr2-run1_result_106	81	DAEAELAAARERARAELRAELGPDAPPEELEAAFAERAEPELAAIRAAAA	0.9202612707254885	0.8689917757152135	84.19464874267578	0.6971094608306885	2.648149013519287	nan	10000.0
monomer-50-nr2-run1_result_106	82	DAEEELARALAEARARIREELGEDAPEEELEAALREEAEPRLAEIRARAA	3.15051679004954	0.57581363220706	81.8697280883789	0.6277632713317871	3.1343917846679688	nan	10000.0
monomer-50-nr2-run1_result_106	83	DAAAAAAAAAAAARARLRAELGADAPAEELAAAFAAEAEPELARIAAAAA	1.3626034828961031	0.7930432893568635	78.56932067871094	0.5614967942237854	4.283594608306885	nan	10000.0
monomer-50-nr2-run1_result_106	84	DAEEEAAEYEARARERIREELGEDAPEEELERAFREEAEPALEEIRARAE	0.3911989008462965	0.9723456080816011	82.32154846191406	0.707832932472229	2.7370707988739014	nan	10000.0
monomer-50-nr2-run1_result_106	85	DAEEEIEEEEERLREEIEEELGEDAPEEELEEAFEEEAEPRLEELREEAE	0.7999527604071526	0.8954903834909884	84.38738250732422	0.7347352504730225	2.431150197982788	nan	10000.0
monomer-50-nr2-run1_result_106	86	DAEERLEEERERARERIREELGEDAPEEELEKAFKEEAEPRLARIREEAA	0.43674782661439376	0.9654648475133049	82.42178344726562	0.7013211250305176	2.595609664916992	nan	10000.0
monomer-50-nr2-run1_result_106	87	DAAEEAAAAEERARAAIRAELGADAPEAELEAAFRERAEPELAEIRARAA	0.5703399428870999	0.9427604423963722	82.73541259765625	0.6890321969985962	2.842057466506958	nan	10000.0
monomer-50-nr2-run1_result_106	88	DAERRLQEERARARARIREELGADAPPAELEAAFEREAEPRLEAIRAEAA	0.3689529663795675	0.9750143998872844	82.97020721435547	0.6960943341255188	2.611079216003418	nan	10000.0
monomer-50-nr2-run1_result_106	89	DAAEALAAAEAAARAAIDARLGPDAPAAEREAAFRAEAEPALAAIRAAAA	0.8976164599259597	0.8823644675938905	86.92327880859375	0.7214954495429993	2.6535494327545166	nan	10000.0
monomer-50-nr2-run1_result_106	90	DAEEEIARAEAEARAEIEERLGPDAPEEEKEAAFEAEAEPRLAELRAAAA	0.6666253219086914	0.9264867391141565	85.9920654296875	0.7380412817001343	2.3491432666778564	nan	10000.0
monomer-50-nr2-run1_result_106	91	DAAAAIEEARAAARAAIRAELGDDAPEAELEAAFRARAEPELAALAAAAA	0.866439935091514	0.8845858597628111	85.7340087890625	0.7236615419387817	2.538048505783081	nan	10000.0
monomer-50-nr2-run1_result_106	92	DAEARAAAARAAARAAIEARLGPDAPAAERAAAFEAEAAPALAAIAAAAA	0.9478117680034676	0.8660350580385076	85.83516693115234	0.7163965106010437	2.6915082931518555	nan	10000.0
monomer-50-nr2-run1_result_106	93	DAAEELAREEARARAEIDAELGADAPPEEKEAAFRERAEPRLAEIRERAA	0.400689221092818	0.9700053513127456	85.71780395507812	0.742391049861908	2.3772706985473633	nan	10000.0
monomer-50-nr2-run1_result_106	94	DAEEEAERAREEAEEEIREELGEEAPEEELEKAFEERAEPELEEIEEEAE	0.7597053778652358	0.9033017233714234	81.18099212646484	0.655563235282898	2.898921489715576	nan	10000.0
monomer-50-nr2-run1_result_106	95	DAEERLEEYREEAEREIRERLGEDAPEEEKEEAFEEEAEPELEKIREEAE	0.5948344170803208	0.9381730741131712	82.91001892089844	0.7062516808509827	2.513458490371704	nan	10000.0
monomer-50-nr2-run1_result_106	96	DAAEAIAAYEAAARAAIEARLGADAPAAEREAAFRAEAEPAIAALAAAAA	0.6776512177620708	0.9238206326184933	88.36951446533203	0.7446352243423462	2.422520399093628	nan	10000.0
monomer-50-nr2-run1_result_106	97	DAAAEIEAARARFRARITEELGADAPEAEKEAAFRAEAEPELARLAAAAA	0.7475142960921763	0.9091600333107144	84.98701477050781	0.7129128575325012	2.5377323627471924	nan	10000.0
monomer-50-nr2-run1_result_106	98	DAEEEKKKAEEEARKEIIKELGEDAPEEELEEAFKEKAEPKLKEIEEKAK	0.49572241704666536	0.955892757283872	83.51060485839844	0.6920947432518005	2.5817928314208984	nan	10000.0
monomer-50-nr2-run1_result_106	99	DAEEEKKKAEEEARKKIEEELGEDAPEEEKEEAFKEKAEPKLKEIEEKAK	0.6394848216139261	0.9301479141975969	83.51619720458984	0.6943331956863403	2.581610679626465	nan	10000.0
monomer-50-nr2-run1_result_107	0	AAAFAAAAAALAGLAAAAAAAPAAEAAAAAAALAAAAAELAAAFAAAAAA	2.5325370125640583	0.5267187953612342	67.78057861328125	0.45250463485717773	8.02491283416748	nan	10000.0
monomer-50-nr2-run1_result_107	1	AEALAAVAAELAGAAAAVAAAPAAARAAAAAALAAAQAALAAAFAAAAAA	2.511942326298352	0.5272468493378012	81.28543853759766	0.5958051681518555	3.9895753860473633	nan	10000.0
monomer-50-nr2-run1_result_107	2	EEKFKEVEEKIEGLKKEVEEAPEEEKEEKKKELEEELEKLKEEYKKAEEE	2.2277461628556923	0.5922264713676033	78.23065948486328	0.5771727561950684	3.6324973106384277	nan	10000.0
monomer-50-nr2-run1_result_107	3	AAAFAAALAAVAGALAAVAAAAAAARAAAAAALAAALAELAAAFAAALEA	3.367172896188372	0.4065328205844173	70.31070709228516	0.4454811215400696	7.112917900085449	nan	10000.0
monomer-50-nr2-run1_result_107	4	AAALEAVLARLAGLAAEAAAAPAAERAAAAAALAAALEALAAAFAEALAA	2.5674238293879434	0.5594480559944186	80.72525024414062	0.5581074953079224	4.020552158355713	nan	10000.0
monomer-50-nr2-run1_result_107	5	AEALAAALAALAGALAAALAAPPEERAAALAALAAALAALAAAFEAAAAA	2.3355232344033086	0.5694698955531741	91.51853942871094	0.7427420020103455	2.1684699058532715	nan	10000.0
monomer-50-nr2-run1_result_107	6	EEEFEEVLEEVEGLLEEAEEAPEEEREEKLEELEEELEELEEEFEEAEEE	2.6330928020303297	0.4844781540747147	76.64707946777344	0.5618057250976562	4.76224946975708	nan	10000.0
monomer-50-nr2-run1_result_107	7	EEAFKEVEEEVEGLKKEVEEAPEEEREEAEKKLEEKLEELEEKFEEAEEE	2.574245784514053	0.5123023762448973	82.88040924072266	0.7038918733596802	2.8690030574798584	nan	10000.0
monomer-50-nr2-run1_result_107	8	MKAFEEVLKEVKGLLEKVEAAPEEKKEEALEELKKKLEELKKKFEEAEKK	2.58556532527894	0.49906789002266067	82.18846130371094	0.6929931640625	2.841658115386963	nan	10000.0
monomer-50-nr2-run1_result_107	9	AAALAEVLAELAGALAEVEAAPAAERAAALAALAARLEELAAAFAAAAEA	2.6164525580463573	0.5359587990522434	83.2441635131836	0.6201682686805725	3.4243483543395996	nan	10000.0
monomer-50-nr2-run1_result_107	10	AAAFAAVLARVAGLEAEVAAAPPEERAAAAAALAAALEELRADFAAALAA	1.897989655906832	0.6798375347499206	79.31353759765625	0.5661598443984985	3.906144857406616	nan	10000.0
monomer-50-nr2-run1_result_107	11	EEALKKVLEEIKGLKEEVEAAPEEEKEKKKEEFEKKLEELKKKLEEALKE	1.53853705725033	0.751559325516382	82.48491668701172	0.6562741994857788	2.8528194427490234	nan	10000.0
monomer-50-nr2-run1_result_107	12	AAAFAAVAAELAGAAAAVAAAPAAERAAALAEFLERAAALLAAFAAALAA	2.062821441809852	0.6554243373300861	87.42082977294922	0.6939175724983215	2.582099199295044	nan	10000.0
monomer-50-nr2-run1_result_107	13	EEAFAEVLAKVLGLLEEVLAAPEEEREEALEELEEELEELKEDFEEAEEE	2.1347155042737653	0.5963629365622755	79.73814392089844	0.6427074074745178	3.5812063217163086	nan	10000.0
monomer-50-nr2-run1_result_107	14	AAAVAAALAAAAGALAAALAAPAAERAAALAAAAAAAAALAAAFAAAAAA	2.2982376422855073	0.5694158856775358	77.19439697265625	0.5255671739578247	5.437568664550781	nan	10000.0
monomer-50-nr2-run1_result_107	15	KEKFEKVLKELEGLKKKVEEAPEEKKEEAQKELEKKKKELKKKFEEAEKE	2.2700854206918284	0.5577583181687903	81.0851821899414	0.6796601414680481	2.992222547531128	nan	10000.0
monomer-50-nr2-run1_result_107	16	EEEFEEVLEEIEGRLEEVEAAPEEEREAALAEFEEELEELEEEFKEAEEE	2.21552202717102	0.6398169051380178	83.9426498413086	0.7065045237541199	2.8091955184936523	nan	10000.0
monomer-50-nr2-run1_result_107	17	AEALAAALAAIAGALAAVAAAPEAEAAAALAAAAAALAAAAADLAAALAA	3.7971335154616264	0.32679319294013015	78.2466812133789	0.5435370802879333	4.583574295043945	nan	10000.0
monomer-50-nr2-run1_result_107	18	EEAFEEVEEELEGLEEEVEEAPEEEREAAREELEEREEELEEAFAEAEEA	2.349010834321798	0.5839759504483755	76.47246551513672	0.5658462047576904	4.3076982498168945	nan	10000.0
monomer-50-nr2-run1_result_107	19	AAAFAAVLAEIAGLAAAAAAAPEAEKEAAAAALAAALAALAAKFAAAAAA	2.354373866099768	0.5922625386059529	85.57817840576172	0.6594464182853699	2.995384454727173	nan	10000.0
monomer-50-nr2-run1_result_107	20	EEAFEEVEAEEEGLREEVEEAPEEEREAAEERLEEELERLEEEYEEAEEE	1.4357304915341391	0.7696496559805022	78.73770904541016	0.6181154847145081	3.3986003398895264	nan	10000.0
monomer-50-nr2-run1_result_107	21	AEAFAAALARLAGRLAAVLAAPAAERAAALAALLAALAELQAEFAAALAA	2.0614194497685325	0.6146352841208337	84.26713562011719	0.6535208821296692	2.932713031768799	nan	10000.0
monomer-50-nr2-run1_result_107	22	EELFEEVEEELEGREEEVEAAPEEEREEAEEELEEEEEELEEEFKEAEEE	2.189577171072518	0.6319979611808764	81.11878967285156	0.6731313467025757	3.018632411956787	nan	10000.0
monomer-50-nr2-run1_result_107	23	SELFEEALEELEGRLKEVEEAPEEEKEEAREELEEFEEELKEEFEEAEEE	1.958755030303553	0.6266956943027506	81.54100036621094	0.6682839393615723	3.0454726219177246	nan	10000.0
monomer-50-nr2-run1_result_107	24	AAALAAVLAERAGLEAEVAAAPPEEQAAARAALEARLAELEAAFAAAAAA	1.424440470542848	0.781223202565253	81.64069366455078	0.6003060936927795	3.3321492671966553	nan	10000.0
monomer-50-nr2-run1_result_107	25	AEKFEEVEEEEEGLREEVEEAPEEEKEEAREEYEEALKELEEKYEEAEEE	1.0028553932872117	0.8470773315334387	76.38460540771484	0.5652449131011963	3.802457809448242	nan	10000.0
monomer-50-nr2-run1_result_107	26	AAAAAAVAAQLAGLAAAVAAAPAAERAAAQAALAAALEALAAAAAAAAEA	2.0596134575606584	0.649924093226066	85.6523666381836	0.6219435930252075	3.170046091079712	nan	10000.0
monomer-50-nr2-run1_result_107	27	EKAFEEVKKEIEGLKKEVEEAPEEEKEKKLEEYKKKLEELKKKFEEAEKK	2.392544622225242	0.5626371156148617	80.56707000732422	0.6307136416435242	3.1795568466186523	nan	10000.0
monomer-50-nr2-run1_result_107	28	AAALAAVAAEVAGLRAAVEAAPEAEREAARAALEAALAALAAAFAAAAAA	2.5870152768767025	0.5949464163218362	85.79048156738281	0.672200083732605	2.9603450298309326	nan	10000.0
monomer-50-nr2-run1_result_107	29	KKKLEEVLEKIEGKKKEVEEAPEEEKEKAKEEYEKFLEEAKKDLEEAEKE	1.676602044021309	0.6922693525392556	82.21144104003906	0.6780731678009033	2.8663156032562256	nan	10000.0
monomer-50-nr2-run1_result_107	30	KKAFEEVEKEIKGLKEKVEKAPEEEKEKAEEELKKKLEELKKKYEEAKKK	2.527692871573536	0.5174433030604476	82.55555725097656	0.7070437669754028	2.8388960361480713	nan	10000.0
monomer-50-nr2-run1_result_107	31	EEKFKEVLEKILGKLKEVLAAPEEEQEKALEEFKKFLEEAKEDIKKALEE	1.4459737129759367	0.7704929965735259	82.3316650390625	0.6793323755264282	2.98828387260437	nan	10000.0
monomer-50-nr2-run1_result_107	32	EEKFEEVEEKVEGLRKEVEEAPEEEKEEAEEEFEKELEELEEEFEEAEEE	1.8875724227974173	0.6788126696617078	80.91371154785156	0.6516561508178711	3.117002248764038	nan	10000.0
monomer-50-nr2-run1_result_107	33	AEAFAEVAARVAGLQAEVEAAPAEERAAAQAALAAALEELKAAVAAALAA	2.309113821918957	0.5502107244392368	81.19276428222656	0.6382988095283508	3.802703857421875	nan	10000.0
monomer-50-nr2-run1_result_107	34	EEKLKKALEELLGRLEEVEAAPEEEREEALEELEKFLEELKKKFEEAEEE	2.00523143772643	0.6288458650738737	82.65277099609375	0.6854618787765503	2.8009729385375977	nan	10000.0
monomer-50-nr2-run1_result_107	35	EAAFAAVAARIEGLRAEVAAAPAEEQAAAAAALAEALRALLADLAAALAA	2.7209825440278923	0.5248603424470475	75.76153564453125	0.4876521825790405	5.332362651824951	nan	10000.0
monomer-50-nr2-run1_result_107	36	AEAFAAVLAKIAGALQAVLAAPAAERPAALAEFLAQLEELAADVAAALAE	2.3143682639819274	0.6231313801673523	86.8386001586914	0.6759352087974548	2.8222503662109375	nan	10000.0
monomer-50-nr2-run1_result_107	37	EEAFKEVLEKVLGKLKEVLEAPEEEREEALEELLKELEELKKEFEKAEEE	2.172764478187067	0.6367350223998355	82.671630859375	0.6712182760238647	2.9472899436950684	nan	10000.0
monomer-50-nr2-run1_result_107	38	EEKFEEVEEKIKGLLEEVKKAPKEEQEKALKKFEEELKKLEEEYKKAEEE	2.26770625296489	0.5856826123609955	78.0634765625	0.6016635298728943	4.255033493041992	nan	10000.0
monomer-50-nr2-run1_result_107	39	AAALAAAAAAAAGALAAAAAAPAAERAAAAAALAAALAALAAAFAAAAAA	2.7882634585304675	0.483297787781097	75.16265106201172	0.5062561631202698	6.445283889770508	nan	10000.0
monomer-50-nr2-run1_result_107	40	AEKFEEVEEEVEGLKEEVEAAPEEEREAKKAELEKKLEELEEKYEEAEEE	2.183171253356484	0.5720251001105257	78.72845458984375	0.6213796138763428	3.6057698726654053	nan	10000.0
monomer-50-nr2-run1_result_107	41	MEAFEEVLEKVRGLLEEVLAAPEEEQEKKLEEFLKKLEELKKEFEAAEKA	2.022870927971997	0.674061403580544	82.80760955810547	0.6632048487663269	2.9312198162078857	nan	10000.0
monomer-50-nr2-run1_result_107	42	EELYKEVEELEKGKKEEVEAAPEEEQEKAKKEYEEFLKENEKLRKEAEEK	1.8196768539392554	0.6898993684227577	81.50456237792969	0.6777806878089905	3.006023406982422	nan	10000.0
monomer-50-nr2-run1_result_107	43	MEALEEVLREILGLLEEVLAAPEEEREAALEEFERRLEELEEELRRALEE	1.5069076922114037	0.7679583847232876	83.03223419189453	0.686610221862793	2.6561198234558105	nan	10000.0
monomer-50-nr2-run1_result_107	44	KEAFEEALKELEGLEKEVEAAPEEEKEKKKKELEEKKKELEEKFKKAEEE	2.2812376435541615	0.5642770300170472	83.12362670898438	0.706200361251831	2.591707468032837	nan	10000.0
monomer-50-nr2-run1_result_107	45	AEAFAAALAKVAGALAAVLAAPAEERAAALAELLARLAELQAEFEAAEAA	2.148095287123226	0.5940609104743821	84.54998779296875	0.6822726726531982	2.7535552978515625	nan	10000.0
monomer-50-nr2-run1_result_107	46	EEKFKEVEEKIEGLKKEVEEAPEEEKEEAKKKYEEELEKLKEDYEKALKE	2.0885926042886536	0.6342233791254518	82.11966705322266	0.679309606552124	3.024181604385376	nan	10000.0
monomer-50-nr2-run1_result_107	47	EEAFKEVLAKIKGLLEEVLAAPEEEKEKALEEFLKKLEELKKDVEEALKK	1.4351425648096598	0.7812222308681442	85.24490356445312	0.7052813172340393	2.5442488193511963	nan	10000.0
monomer-50-nr2-run1_result_107	48	AAALAAALAAVAGRLAAVAAAPEAERAAALAALLADLRALAAAFAAALRA	2.232135834991487	0.5931043715175475	85.29691314697266	0.646329402923584	2.941721200942993	nan	10000.0
monomer-50-nr2-run1_result_107	49	AAAFAEALARLAGRLAAVLAAPPEEREAALAELLAALRELLADFAAALAA	2.3869625486683828	0.5524612849125354	86.89264678955078	0.7269471287727356	2.509948968887329	nan	10000.0
monomer-50-nr2-run1_result_107	50	AAAFAAVLAAALGDLAAVLAAPAAERAAALAAFAARLAELAAAVAAALAA	2.0131544024273955	0.6587510629542395	83.43525695800781	0.6366153955459595	3.4574735164642334	nan	10000.0
monomer-50-nr2-run1_result_107	51	EEEFEEVLEEVEGLEKKVEEAPEEEKEKAEEELEEALEELEEEFEEALEE	2.267294508947925	0.565245742233956	82.56787109375	0.7113237380981445	2.9692625999450684	nan	10000.0
monomer-50-nr2-run1_result_107	52	KEALEKVLAEIAGELAKVLAAPAEEQAAALAEFEKKLEELKKKLEEALEA	2.319504561809969	0.6331266437247574	84.00108337402344	0.6606963872909546	2.9608094692230225	nan	10000.0
monomer-50-nr2-run1_result_107	53	MEKFEEVLKKILGKLEEVLEAPEEEREKKLEEFLEELEKLLEDLKKALEE	2.5929364779499338	0.5929781090750419	82.61368560791016	0.6700441837310791	3.0544052124023438	nan	10000.0
monomer-50-nr2-run1_result_107	54	MEAFKEVLEKEKGLLEEVEAAPEEEKEEALKEYEEKLEELKKEYEEAEKK	0.9505333162078105	0.8677277533933574	81.33929443359375	0.6475047469139099	2.9386777877807617	nan	10000.0
monomer-50-nr2-run1_result_107	55	EEAFEEVEEKEKGLEEKVEAAPEEEKEEALKKLEEEKEELKEEYEEAEEE	1.1332164413098178	0.8312215335725932	79.57998657226562	0.6302716732025146	3.6205897331237793	nan	10000.0
monomer-50-nr2-run1_result_107	56	MAALAAVLAEVLGLLERVLAAPPEERAAALAELLAALERLLERLAAALRA	2.34129174517169	0.5507687956439369	86.1449966430664	0.723717212677002	2.400759696960449	nan	10000.0
monomer-50-nr2-run1_result_107	57	AAAFAAAAAAAAGALAAVLAAPAAERAAAAAALAAALEALAAAFAAAAAA	2.0825703877631843	0.6351167562408198	81.53787994384766	0.5887995958328247	4.200999736785889	nan	10000.0
monomer-50-nr2-run1_result_107	58	AAAFAAAAAEAAGAAAAAAAAPPEERAAALARLAEALAELAAAVAAALAA	2.3875032100170834	0.5543949084898288	91.26374053955078	0.7863507270812988	2.056603193283081	nan	10000.0
monomer-50-nr2-run1_result_107	59	EEAFKKVLEKIEGLKKKVEEAPEEEQEKAQKELEEKLEELLKDLEEALKE	1.7903863341262851	0.7099249002483708	78.44039154052734	0.5768204927444458	3.78003191947937	nan	10000.0
monomer-50-nr2-run1_result_107	60	AAAFAEVAAKIAGRAAEVEAAPAEERAAAQAEFEAALAELAADVAAALAA	2.441561946682962	0.6209745685211301	86.80218505859375	0.7040885090827942	2.799638271331787	nan	10000.0
monomer-50-nr2-run1_result_107	61	AEKFKEVLEEVLGKLEEVLKAPEEEKEKKLEEFEKFLEELKKKFEEALEA	2.1178491391619563	0.6537965803692771	85.1229019165039	0.726527750492096	2.574613571166992	nan	10000.0
monomer-50-nr2-run1_result_107	62	EEAFEEVLEKIKGLKEEVEKAPEEEKEEAQKKFEEEMEKLLEDIKKALEE	2.2866294459084	0.5800172423743467	82.38768768310547	0.6808689832687378	3.0537302494049072	nan	10000.0
monomer-50-nr2-run1_result_107	63	AAAFAEVEAEEEGLRAEVEAAPEEEREAAERELAARREELAAAYAAAEAA	2.1517884164563674	0.5869666332042237	74.16459655761719	0.5002368688583374	6.230815887451172	nan	10000.0
monomer-50-nr2-run1_result_107	64	AEALARALAKALGRLREVLAAPESERAKALEEFLAFLKELEAEFAAAAAA	1.6674635285378503	0.7245067187831503	84.79715728759766	0.695953905582428	2.6353464126586914	nan	10000.0
monomer-50-nr2-run1_result_107	65	AAAFAAAAAELAGAAAAVAAAPAAAAAAAAAAAAAAAAAAAAAFAAAAAA	3.0456403315434324	0.48312242816808554	43.492618560791016	0.25796768069267273	14.743853569030762	nan	10000.0
monomer-50-nr2-run1_result_107	66	AAAFAEALAALAGAAAAAAAAPAEARAAALAELAAALAAAAEDFAAALAA	2.1142073391024394	0.5962131620054791	80.11248016357422	0.5830674767494202	3.8971219062805176	nan	10000.0
monomer-50-nr2-run1_result_107	67	EEAFAEVLAEIKGKLEEVEAAPEEEREEALEEFLEELEELKEKLAKALEE	2.3798268981779747	0.6211845820396968	83.5171890258789	0.6771177053451538	2.9419620037078857	nan	10000.0
monomer-50-nr2-run1_result_107	68	EEAFEEVEEKREGLEEEVEAAPEEEREEAREELEEEEEELEEEEEEAEEA	1.0237009869777025	0.8443184205267031	79.99922180175781	0.6323685646057129	3.6249117851257324	nan	10000.0
monomer-50-nr2-run1_result_107	69	EEALAAALAELAGRLEEVAAAPAEERPAALAALRAALEELAAAFAEAAAA	2.112865760362434	0.6092440869724387	84.16165161132812	0.6530541181564331	2.9442949295043945	nan	10000.0
monomer-50-nr2-run1_result_107	70	EEAFRRVLERVRGRLEEVLAAPEEERPAALAELLRDLEELEEEFREAEEE	2.09493204110227	0.6411873967322791	80.40924072265625	0.6559388637542725	3.0998711585998535	nan	10000.0
monomer-50-nr2-run1_result_107	71	EEAFEEVLARVEGLREEVEAAPEEEREEARARLEEELEELRRDFEEALEE	2.417152544597378	0.5359211839459377	77.37355041503906	0.5818039178848267	3.988431215286255	nan	10000.0
monomer-50-nr2-run1_result_107	72	AAAAAAALAAAAGALAEALAAPPAAREAALAAFAAAAAAAAEALAAAAAA	2.247858416375406	0.5870897926381529	94.40874481201172	0.8024208545684814	1.7800966501235962	nan	10000.0
monomer-50-nr2-run1_result_107	73	AAALAEVLAQAAGLLAAALAAPAAERAAALAALAAAAAELAAAFAAAAAA	2.7094813632270385	0.5422860063749261	88.18180847167969	0.66100013256073	2.716310501098633	nan	10000.0
monomer-50-nr2-run1_result_107	74	SKKFEEVLKEILGKLEEVLKAPEEEQEKALKELEEFLEKLKEKLKEALEE	2.436242627636469	0.5950741844056701	81.16445922851562	0.6453083753585815	3.4062047004699707	nan	10000.0
monomer-50-nr2-run1_result_107	75	EELFKEVEEKVKGLKEEVEAAPEEEKEEALKKFEEEMEKLKEEFEKALEE	1.3944411116069324	0.7781083424434553	82.70928955078125	0.6907856464385986	2.8227837085723877	nan	10000.0
monomer-50-nr2-run1_result_107	76	DEEFEEVEAEIEGAREEVEAAPEEEREAAEAEYERLLEELEEEFEEAEEE	6.1841124452632386	0.2838332296087243	79.18074035644531	0.5138593912124634	5.620053291320801	nan	10000.0
monomer-50-nr2-run1_result_107	77	AAAFAEVLARVAGRLAAVAAAPAAEQAAALAELLAELKALLEEFERALRA	2.515901695094179	0.5728481546806389	84.62492370605469	0.6731967926025391	2.956502676010132	nan	10000.0
monomer-50-nr2-run1_result_107	78	EEAFKEAEEKLKGKLEEVEKAPEEEKEKKLKELEEFKKELEKEFEEAEEK	2.012116318514628	0.6189555150259458	83.63350677490234	0.7165013551712036	2.6228768825531006	nan	10000.0
monomer-50-nr2-run1_result_107	79	EEKLKEVLEKIKGLKEEVEAAPEEEKEEALKKFEEELKKLEEDFKKALEE	1.759721585220425	0.7075084602788821	82.81343078613281	0.6714011430740356	2.8372726440429688	nan	10000.0
monomer-50-nr2-run1_result_107	80	EAALEAALAALLGRLAEVLAAPPEERAAALEELLAFLDELAAAFAAAEAA	2.851779163257355	0.5086081948223384	80.54862213134766	0.561366081237793	3.7562766075134277	nan	10000.0
monomer-50-nr2-run1_result_107	81	MEKLKEVLEKILGKLKEVLAAPKEEQEAALKKFLEELKKLLKDLEKALEE	2.5167462865273165	0.5896463109749934	79.48225402832031	0.5873350501060486	3.845021963119507	nan	10000.0
monomer-50-nr2-run1_result_107	82	EEKFEEAEKIEEGFKKKVEEAPEEEKEEAEKELEKFKEELKELYKEAEEE	1.8985293826408531	0.670227285271372	80.04371643066406	0.649170994758606	3.327005386352539	nan	10000.0
monomer-50-nr2-run1_result_107	83	SAAFAAALAALAGALAAAAAAPEAERAAALAELEALLAELAAAFAAALAA	2.2402630819973925	0.5714353487936034	83.3680191040039	0.624600350856781	3.1773462295532227	nan	10000.0
monomer-50-nr2-run1_result_107	84	AAAAAAALARLAGLAAAVAAAPPEERAAAQAELDAALAALQAEFAAAAAA	2.2878912290483338	0.5657509218955902	88.38859558105469	0.7279629707336426	2.4178593158721924	nan	10000.0
monomer-50-nr2-run1_result_107	85	EEALKEVLEKIKGLLEEVLAAPEEERAAALKEFLEKLKELKEEFKKAEEE	1.914669371342597	0.6910976454561465	84.51444244384766	0.6971507668495178	2.7199671268463135	nan	10000.0
monomer-50-nr2-run1_result_107	86	EEAFEEVLEKLEGLLEEVEEAPEEEREKALAELEEKLKELQEEFEKALEE	2.0357873122361423	0.6514217781926037	78.92300415039062	0.5884072780609131	3.6419777870178223	nan	10000.0
monomer-50-nr2-run1_result_107	87	DAALAEVLAQEAGLRAEVEAAPEEEREAARAEYEAALAELAAAYAAAAAA	2.106837457320198	0.6374936419174485	80.14273071289062	0.5887875556945801	3.7306292057037354	nan	10000.0
monomer-50-nr2-run1_result_107	88	AAAFAEVAAEVAGLAAEVAAAPEAERAAALAEFQAKLEELQKKVAEALEA	1.5385313892459993	0.7576453289443768	82.63335418701172	0.6250032782554626	3.22936749458313	nan	10000.0
monomer-50-nr2-run1_result_107	89	EEALEEVLAEIAGRLEEVLAAPPEEQAEALAEFEEELEELEEEFEEAEEE	2.247868873265301	0.6482311957479631	84.46141052246094	0.6940712332725525	2.8960955142974854	nan	10000.0
monomer-50-nr2-run1_result_107	90	EELFEEVERIREGARREVEAAPEEERAAAEEELERLEEELEELYREAEEA	2.0644628395729594	0.6419239779101312	79.8968276977539	0.6460685729980469	3.22050142288208	nan	10000.0
monomer-50-nr2-run1_result_107	91	AEAFRAVLERIAGLRAEVEAAPEEEREAARARLEEELERLRAEFEEALRA	2.429379420661202	0.5353480427771088	81.16970825195312	0.6851356029510498	2.9825992584228516	nan	10000.0
monomer-50-nr2-run1_result_107	92	AEALAAVLARVAGLLQEALAAPAEEQAAALAELAARLAELAADFAAAAAA	2.7048527268737654	0.5312473304826338	81.84894561767578	0.5804698467254639	3.624777317047119	nan	10000.0
monomer-50-nr2-run1_result_107	93	MAAFREVLAEVLGALEEVLAAPPEEREAALAALLARLEELRAAFEEALRR	2.3495247008705196	0.6037454053960887	81.74056243896484	0.6385251879692078	3.1196417808532715	nan	10000.0
monomer-50-nr2-run1_result_107	94	AAALAAVLAEIAGRLEAVAAAPEEAQAAARAELEAALAALAEAFAAAAAA	3.3454542660902766	0.4466439550095046	81.00962829589844	0.5480712652206421	4.22349214553833	nan	10000.0
monomer-50-nr2-run1_result_107	95	EEAFEAVEARLAGLEAEVEAAPEEERAAARAALEAEKERLKAAFEEAERA	2.4129901097446815	0.5898755106890627	79.71919250488281	0.6287566423416138	3.5297343730926514	nan	10000.0
monomer-50-nr2-run1_result_107	96	AAAFAEVLARIAGRLQEVLAAPPEEQAAALEAFLAELERLREDFAAALAA	2.360695022242489	0.6404168595675916	85.49777221679688	0.7017501592636108	2.721666097640991	nan	10000.0
monomer-50-nr2-run1_result_107	97	AAALAEAAAAVAGLAAAVAAAPAAERPAALAALRAALAELQAAFEAAARA	2.0723546018757095	0.6044796569394233	87.96099090576172	0.7250888347625732	2.466207504272461	nan	10000.0
monomer-50-nr2-run1_result_107	98	SAAFAAVLAEALGLLERVLAAPPEERAAALEEFAARLRELAAAFAAALAA	1.6442149515550184	0.7420050903522559	82.09910583496094	0.6106336116790771	3.1793816089630127	nan	10000.0
monomer-50-nr2-run1_result_107	99	MEAFEEVLEKVKGLLEEVEAAPEEEREAAQKKLEEELKELLKEFEEALKA	1.6174484126312454	0.7356359609043736	78.88919067382812	0.5869154334068298	3.638364791870117	nan	10000.0
monomer-50-nr2-run1_result_108	0	MDKSIEEAEYGKILKEIEEELGLDSEEKRKEAEKKAKERYEEAKKKFEEE	4.617308003475377	0.40658622027705954	79.91707611083984	0.6740801930427551	4.03194522857666	nan	10000.0
monomer-50-nr2-run1_result_108	1	HHHSLEDAEYGKILEEIEEELGLESEEKREEAERLAEERYAEALAKFREE	5.643535442691796	0.3389631512214591	73.76179504394531	0.6463793516159058	5.664515018463135	nan	10000.0
monomer-50-nr2-run1_result_108	2	DDAAPEDADFGRILAEIAAERGLDTPERVAAALAEAAARYAAARARFAAE	9.535813684745778	0.13920157877558148	80.32594299316406	0.5800031423568726	6.082147598266602	nan	10000.0
monomer-50-nr2-run1_result_108	3	IDESEEEAEYGKILEEIYKELGLETEEKIEEAEKLAKEKYEEAVKKFEEE	11.933727732013324	0.10309699511340742	79.58512878417969	0.5228111743927002	5.8484787940979	nan	10000.0
monomer-50-nr2-run1_result_108	4	MESSIEEAEYGKILEEIEEELGLDSEEKREEAEKLARERYEKAVEYFEKN	4.912321196420869	0.38236538310554685	74.78396606445312	0.6190993189811707	5.257508754730225	nan	10000.0
monomer-50-nr2-run1_result_108	5	MERSPADAEFGRILEEIAAERGLDSPERIAEALREAAERYAEAVARFRAN	5.303810038437367	0.34992170880617307	82.91085052490234	0.7158224582672119	3.265047550201416	nan	10000.0
monomer-50-nr2-run1_result_108	6	MDSSPEDAEFGKILEEVEEELGLDSEEKREEALRRARELYEEAVRKFEEN	10.840859939993821	0.13199460016178113	76.48382568359375	0.499258428812027	7.1072001457214355	nan	10000.0
monomer-50-nr2-run1_result_108	7	FDASPEDADPGRIREEIAARLGLDSEERRAEAEALAEEAYREAVARFERE	8.300907220896203	0.1855241154129848	77.02335357666016	0.5408708453178406	6.674283504486084	nan	10000.0
monomer-50-nr2-run1_result_108	8	MDKSPEDAEFGKILEKIAEELGLETEEKIEEALRKAEEEYKKAVEYFEKN	12.101233056418364	0.10215666059097452	75.6552734375	0.45776131749153137	8.671253204345703	nan	10000.0
monomer-50-nr2-run1_result_108	9	IEESPEEAEFGKILEEVEKEKGLETEEKIAEAKKEAEELYEKAKEKFEKE	15.630611165990945	0.0702222844406286	77.5953140258789	0.434581995010376	9.05196762084961	nan	10000.0
monomer-50-nr2-run1_result_108	10	MEESEEDAEFGKILEEIYKEKGLDSEEKIKEAEEEAEKKYKEAVEKFKKE	14.983431988823842	0.0632378379496207	80.06471252441406	0.5223368406295776	6.034753322601318	nan	10000.0
monomer-50-nr2-run1_result_108	11	IEESPEDAEYGKIKKEIEEKLGLDSEEKREKAEKEAKEKYEEAKKYFEEN	5.350313304022326	0.3696517362315827	81.14936828613281	0.7015365362167358	3.6362218856811523	nan	10000.0
monomer-50-nr2-run1_result_108	12	IDKSPEEAEFGKIKEEIYEELGLDSEEKRKEAEELAEKRYKEAKKKFEEE	12.896633440262935	0.0831794565059189	80.2654800415039	0.5400500297546387	5.796700954437256	nan	10000.0
monomer-50-nr2-run1_result_108	13	IDESIEDAEYGKIKKKIEEELGLETEEKKEEAEKKAKEEYEKAVEKFKKE	4.665343620761242	0.39293615508695007	71.75992584228516	0.5292971134185791	7.107151508331299	nan	10000.0
monomer-50-nr2-run1_result_108	14	MEESPEDAEYGKILERIEEELGLETEEKRKEAEELAKEEYERAVKEFEEN	16.636933487020602	0.05514771707073404	75.57254028320312	0.43266865611076355	10.283888816833496	nan	10000.0
monomer-50-nr2-run1_result_108	15	IDKSIEDAEYGKILEEVAKKYGLDSEEKIKKAEEEAEKLYEQALKYFEEN	11.473684595674758	0.11768630436440171	72.07142639160156	0.4309753179550171	10.038485527038574	nan	10000.0
monomer-50-nr2-run1_result_108	16	IDKSPEDAEYGKILEEVKKELGLDSEEKIKEAEEKAKKLYEEAVKKFKEE	12.65229116323644	0.09548384422342665	76.0257797241211	0.49679428339004517	7.845510005950928	nan	10000.0
monomer-50-nr2-run1_result_108	17	MEESPEDAEFGKILKEIEEKYGLETEERKKKAREEAEKKYEEAKKKFEEE	15.876940469651348	0.06083012075137129	74.35340881347656	0.3994188606739044	11.067143440246582	nan	10000.0
monomer-50-nr2-run1_result_108	18	IKSSPEEAKYGEILKKVKEEMGLETEEKIAEAEKKAKELYEEAKAYFEKN	13.313012196199999	0.08687885958819587	78.9823989868164	0.48645201325416565	7.159685134887695	nan	10000.0
monomer-50-nr2-run1_result_108	19	IDKSEEEAEFGKILKEILEKYGLDSEEKIKKALEEAKKRYEEALKKFKEE	4.489972561496496	0.4236890789288967	81.96869659423828	0.6987316608428955	3.2359163761138916	nan	10000.0
monomer-50-nr2-run1_result_108	20	MKSSIEDAEYGKILEKIKEELGLDTEEKIKKAEELAKEEYEKAVKYFKEN	17.263265655669517	0.05410084341952476	74.89734649658203	0.44239500164985657	9.406086921691895	nan	10000.0
monomer-50-nr2-run1_result_108	21	MEESEEDAEYGKILKEIEEELGLDSEEKIEEAKKKAEEKYEEAKKKFEEE	14.34981443095252	0.0760405789607645	79.2549057006836	0.5006757378578186	6.456187725067139	nan	10000.0
monomer-50-nr2-run1_result_108	22	MDKSEEDAEYGKILKELEEKYGLDSEEKKKKVKEEAEKRYKEAKEKFKKE	4.179499931075183	0.4687653577975757	81.99571990966797	0.7065672278404236	2.9572081565856934	nan	10000.0
monomer-50-nr2-run1_result_108	23	MDSSPEEAEYGKILEEIEEELGLDSEERRERAEELARERYAEAVAKFEKN	5.466162712051662	0.33072250312081297	78.7345199584961	0.6720719337463379	4.535737037658691	nan	10000.0
monomer-50-nr2-run1_result_108	24	MDSSIEDAEFGKILEEIYKELGLETEEKIKEAEKKAKEEYEKAVAKFLKE	12.373283668934379	0.10387930934163943	72.68321228027344	0.406706303358078	10.939451217651367	nan	10000.0
monomer-50-nr2-run1_result_108	25	MDNSIEDAEFGKILEEIAKELGLETEEKIEEALKKAEEKYKEALKKFEEE	10.935633004302147	0.11566177782461137	77.13660430908203	0.4967648983001709	7.114233016967773	nan	10000.0
monomer-50-nr2-run1_result_108	26	IDKSEEDAEYGKILKEIEEELGLETEEKIEEAKKKAKEEYEKAKKKFEEE	11.939291055530958	0.11010097561517512	73.2466812133789	0.4217437207698822	10.874466896057129	nan	10000.0
monomer-50-nr2-run1_result_108	27	IEESEEDAEFGKILEEILKEYGLDSEERIKKALEEAEKRYKEAVEKFKKE	4.636589910463355	0.41759373970040486	79.98577880859375	0.6700142621994019	3.8370485305786133	nan	10000.0
monomer-50-nr2-run1_result_108	28	IEHSPEEADYGKILERIEEELGLDSEERREEARRLAEEEYERAVRYFEEN	1.1110911952427451	0.9101259537702627	76.51078033447266	0.6752105951309204	4.583539009094238	nan	10000.0
monomer-50-nr2-run1_result_108	29	MEESEEEAEYGKILEEIKKKLGLDSEEKRKEAEKLAKEEYEKAKKKFEEE	4.513176614645966	0.4171298194630165	75.42683410644531	0.5277417302131653	8.102882385253906	nan	10000.0
monomer-50-nr2-run1_result_108	30	IDSSPEEADYGKILEEIAKERGLDSEEKIKEALEEAEKRYREAVKKFEEE	9.086717361529757	0.16460313444419727	76.41864013671875	0.5352190136909485	7.636425018310547	nan	10000.0
monomer-50-nr2-run1_result_108	31	IKSSIEDAEYGKILEEIKKELGLETEEKIKEAEKKAEEKYKEAKEYFEKN	13.71590438590422	0.0670747019129489	70.3990249633789	0.4134867191314697	12.194649696350098	nan	10000.0
monomer-50-nr2-run1_result_108	32	IDSSEEDADFGKILEKIAEELGLDSEEKIKEALEKAEKEYKKAVEKFKKN	8.464798778364568	0.1775959288078342	74.1298828125	0.4700913727283478	8.763760566711426	nan	10000.0
monomer-50-nr2-run1_result_108	33	IKESLEDAEFGKILEKIKEELGLDSEEKIKEAEELAEKKYKEALEYFEKN	12.034345547018274	0.12174475046703634	73.28335571289062	0.45234954357147217	9.249070167541504	nan	10000.0
monomer-50-nr2-run1_result_108	34	IEESPEDAEFGKILEELEEEYGLDSEEKREKVREEAEKRYKEAVEKFKKE	6.208389124206837	0.3191364134029622	77.25369262695312	0.5574771165847778	5.1128315925598145	nan	10000.0
monomer-50-nr2-run1_result_108	35	MHHSPEEAEYGRILEEIEEELGLDSEERRAEARRLAEERYRAAVERFRRE	5.4341359611381375	0.3436723596404642	71.7583999633789	0.4331030249595642	12.113572120666504	nan	10000.0
monomer-50-nr2-run1_result_108	36	LDSSPEEAEFGRILERVLEERGLDSPERIREALEEAERLYREALERFRRE	12.331032183120659	0.10202393837963403	77.0177993774414	0.4835118055343628	7.313854694366455	nan	10000.0
monomer-50-nr2-run1_result_108	37	MESSKEEAEYGKILEEIEKELGLDSEEKRKKAEEEAKKRYEEAKKKFEEE	12.724088456885037	0.09256439143072258	81.23658752441406	0.5569010376930237	4.8824028968811035	nan	10000.0
monomer-50-nr2-run1_result_108	38	YDESPEEAEFGKILEEIEAELGLDSEERREEARRLAEERYREARRRFEEE	5.397484321411865	0.33778869945863116	79.02945709228516	0.6940484642982483	3.8201515674591064	nan	10000.0
monomer-50-nr2-run1_result_108	39	MHHSPEEAERGRILAEIAAELGLTTPERIAEAEALAEERYAEAVRRFEEE	11.407443512026386	0.11031839591995521	81.28675842285156	0.5629719495773315	5.398907661437988	nan	10000.0
monomer-50-nr2-run1_result_108	40	IDSSIEDAEFGKILKKIEEELGLDSEEKIEEALKKAEEEYKKAKEYFEKN	8.6443187072496	0.20611812113141956	71.72408294677734	0.4316244125366211	10.134939193725586	nan	10000.0
monomer-50-nr2-run1_result_108	41	IDSSPEDAEYGKILKKIEEELGLETEEKKEEARKEAEKAYEEAKKKFEEE	11.736142882440026	0.11386995425470736	73.46967315673828	0.46913307905197144	9.194798469543457	nan	10000.0
monomer-50-nr2-run1_result_108	42	MHHSMEEAEYGKILEEIKKELGLDSEEKIKKAEEEAKKRYEEAKEYFEKN	13.598077861617067	0.07849393996020226	78.96310424804688	0.5430818796157837	6.1964826583862305	nan	10000.0
monomer-50-nr2-run1_result_108	43	IKNSKEDAEYGKIKKKIEEELGLDSEEKKEEAEKEAEKRYEEAKKYFEEN	12.438864429266246	0.0898712336345992	77.65343475341797	0.5080255270004272	6.655456066131592	nan	10000.0
monomer-50-nr2-run1_result_108	44	IEKSIEDAEFGKILEEILKEKGLDSEEKIKEALKEAEERYKEAKKYFEEN	13.261375181546798	0.08165266805401114	79.88043975830078	0.5422998070716858	6.0041823387146	nan	10000.0
monomer-50-nr2-run1_result_108	45	IDSSLEDAEFGKILEEVEKELGLETEEKIKEAKEKAEKLYEEALKKFKEE	16.925756066229475	0.05675664857069958	70.55387115478516	0.40793633460998535	11.936004638671875	nan	10000.0
monomer-50-nr2-run1_result_108	46	MESSPEEAEYGKILKEVAEELGLDSEEKKKEAEEKAKKLYEEAKKKFEEN	11.497265572946693	0.11344116680831118	79.22196197509766	0.516803503036499	6.366338729858398	nan	10000.0
monomer-50-nr2-run1_result_108	47	IDESEEDAEFGKILEEIEEELGLDSEEKIEKALEEARKRYEEAKKYFEEN	10.338929903194858	0.16197955864845956	75.64031982421875	0.4410068690776825	8.682685852050781	nan	10000.0
monomer-50-nr2-run1_result_108	48	IDESLEDADFGKIKEKIEEELGLDSEEKRREAEEKAEKAYKEALKKFEEE	6.612091581255777	0.2311081887839154	76.11726379394531	0.5159298181533813	6.883478164672852	nan	10000.0
monomer-50-nr2-run1_result_108	49	MESSIEDAEFGKILEKIEAELGLDTPEKREEALAKAKKEYEAAVKKFEEE	13.034205418974837	0.08740250837511894	75.72468566894531	0.47939056158065796	7.966330528259277	nan	10000.0
monomer-50-nr2-run1_result_108	50	MEKSEEDAEYGKILEEIKEKLGLDTEEKIKKAEEEAEKKYKEAKEKFKKE	15.052916258803876	0.0664612256160671	76.92646789550781	0.4237786531448364	9.284629821777344	nan	10000.0
monomer-50-nr2-run1_result_108	51	IDESPEDAEFGKILEKIEKELGLETEEKKEEARKRAEEEYEKAVAKFKEE	10.93370989172501	0.12199714968037036	79.91809844970703	0.5295495986938477	5.99943733215332	nan	10000.0
monomer-50-nr2-run1_result_108	52	MDSSPEDAEFGKIYEKIAEEKGLETEEKKKEAEEEAEKKYKEAKEKFEKN	5.5380341908860595	0.3335205241349851	77.17420196533203	0.6324220895767212	5.638874053955078	nan	10000.0
monomer-50-nr2-run1_result_108	53	IDKSPEDAEYGKILKELEEKYGLDSEERKEKVREEAERKYKEAVEYFEKN	12.33943222185976	0.10195667794007984	73.49341583251953	0.4608776569366455	8.753979682922363	nan	10000.0
monomer-50-nr2-run1_result_108	54	MDESEEDAEFGKILEEIEEELGLETEEKREEAEELARERYEEAKRRFEEE	4.595728909187889	0.3998896982723392	76.41106414794922	0.601578950881958	5.573474407196045	nan	10000.0
monomer-50-nr2-run1_result_108	55	MEESPEEAEYGKILEELREEYGEDSEERRRRIEEEAERRYREAVKRFEEE	17.599092355083293	0.05175849827615523	77.2880859375	0.4530612528324127	8.017632484436035	nan	10000.0
monomer-50-nr2-run1_result_108	56	IENSEEEAEFGKILEEIEKELGLETEEKKEKAKEEAEKKYKEAKKKFEEK	12.683058018473309	0.09731565468871435	80.09214782714844	0.5621289014816284	5.286204814910889	nan	10000.0
monomer-50-nr2-run1_result_108	57	IDKSPEDAEFGKILEEIKKKKGLETEEKIKEAEKEAEKKYKEAKAKFEKE	6.434131157602915	0.2568582091149373	71.032470703125	0.42952394485473633	11.272007942199707	nan	10000.0
monomer-50-nr2-run1_result_108	58	IDESIEDAEFGKILEKILEEKGLDSEEKIEEALKEAEKKYKEAVEKFKKE	11.423941306761941	0.11253169430391083	73.57240295410156	0.4413125216960907	9.779729843139648	nan	10000.0
monomer-50-nr2-run1_result_108	59	IDNSPEDAEYGKILEKILEELGPETEEKIEEAEKKAKEEYEKAVEYFKKN	5.564616983743208	0.3188201382246112	80.28962707519531	0.6814374923706055	4.3820719718933105	nan	10000.0
monomer-50-nr2-run1_result_108	60	IDKSEEDAEYGKILEEIEKELGLDSEEKIKEAKELAEKKYKEAKEKFEKE	13.568372752020842	0.09416115570766935	79.86892700195312	0.5134042501449585	6.277365684509277	nan	10000.0
monomer-50-nr2-run1_result_108	61	IEKSKEEAELGKIKKKIEEELGLDSEEKKEEAEKLAEEEYEKAKKYFEEN	14.339823333383825	0.08102191453572857	77.44884490966797	0.4435117542743683	8.01771354675293	nan	10000.0
monomer-50-nr2-run1_result_108	62	ISSSPEDAEFGKILEKVEKELGLETEEKKKEALEKAEKLYKEAKEYFEKN	9.784848613229409	0.14018559878458645	78.08821868896484	0.5195299386978149	6.837557792663574	nan	10000.0
monomer-50-nr2-run1_result_108	63	IDNSIEDAEFGKILEEIFEELGLDSEEKIEKALEEAEKKYEEALKKFEEE	9.994867505319961	0.1317435991879906	76.27507781982422	0.5070239305496216	7.32889986038208	nan	10000.0
monomer-50-nr2-run1_result_108	64	IDNSIEDADFGKILEEIEKEKGLDSEEKKEEAKKEAEKRYKEALEKFRKE	5.369268848743693	0.3416325677028113	72.10237884521484	0.5861999988555908	6.410089492797852	nan	10000.0
monomer-50-nr2-run1_result_108	65	IESSEEEAEYGKIKEEIEKELGLDTEEKKKKAEELAKKKYEEAKEKFKKE	4.828152143223559	0.4030703739118248	76.74324035644531	0.6005175709724426	5.015026092529297	nan	10000.0
monomer-50-nr2-run1_result_108	66	MEKSKEDAEYGKILKEIEEELGLDTEEKKKEAEKLAKEKYEEAKKKFEEE	4.6824610249987115	0.3858142291436735	73.57244110107422	0.49006420373916626	9.930034637451172	nan	10000.0
monomer-50-nr2-run1_result_108	67	IENSIEDAEYGKILEEIEKELGLDTEEKREEAEKLAEERYKEALKRFEEE	4.953697217743694	0.3772659815059298	69.87702178955078	0.5234019756317139	7.8968634605407715	nan	10000.0
monomer-50-nr2-run1_result_108	68	IEESEEEAEFGKILEEIEKELGLETEEKIKEAEEKAKKEYEEAKKKFEEE	20.100942402961987	0.0335863523432231	75.51564025878906	0.434230238199234	10.10439682006836	nan	10000.0
monomer-50-nr2-run1_result_108	69	IEESEEDAEFGKILKEIEEELGLETEEKKKEAKELAEKKYEEAKKYFREN	4.956486708381451	0.34799742275403966	71.43669128417969	0.4803864359855652	7.306274890899658	nan	10000.0
monomer-50-nr2-run1_result_108	70	IDSSEEDAEFGKILEKILEELGLDTEEKIKEALKKAEEAYEEAKKKFEEE	11.73503817632227	0.10418537732836654	80.05135345458984	0.5250421762466431	6.264301776885986	nan	10000.0
monomer-50-nr2-run1_result_108	71	ISSSKEEAEFGKILEKIEEELGLETEEKKKEAEEKAKEEYEKAKEKFKKN	10.15400864529374	0.15092566056246218	76.50149536132812	0.4685729146003723	9.155790328979492	nan	10000.0
monomer-50-nr2-run1_result_108	72	IDSSIEDAEYGKILKEIEEELGLDSEEKKKEAEKKAEERYAEAKKKFEEN	4.802877672973005	0.390648610613503	77.65252685546875	0.6442715525627136	4.953874111175537	nan	10000.0
monomer-50-nr2-run1_result_108	73	IDSSPEDAEYGKILEKIKEELGLETEEKRKEAEKLAEEKYKAAVEKFKKN	11.723381346648392	0.11018895457339138	77.04141998291016	0.5139472484588623	7.049247741699219	nan	10000.0
monomer-50-nr2-run1_result_108	74	IEESEEEAEFGKILEKIEEELGLDSEEKRKEALEKAEKLYKEAVERFKKE	11.091847705434242	0.13838694403597626	75.39832305908203	0.466475248336792	7.854297637939453	nan	10000.0
monomer-50-nr2-run1_result_108	75	FSSSPEEAEYGKILEEVRKELGLETEEKIKKAEEEAKKRYEEAKKKFEEE	18.319241220945553	0.03960407354798392	74.43467712402344	0.4349658787250519	10.109321594238281	nan	10000.0
monomer-50-nr2-run1_result_108	76	ISSSPEEADYGKILEEIYEELGLDTEERRAEAERLAEERYKAAVAYFEEN	1.751090107861236	0.8004654909890249	69.90116119384766	0.5232714414596558	7.28592586517334	nan	10000.0
monomer-50-nr2-run1_result_108	77	IDESPEEAEYGKILEEIEEELGLETEEKREEAEKLAKERYEQAKKKFEET	5.42566891871022	0.3347256476474986	79.73210144042969	0.6740707755088806	4.1115593910217285	nan	10000.0
monomer-50-nr2-run1_result_108	78	IENSIEDAEYGKIKEEVEKELGLETEEKRKEAEEKAEELYKKAVEKFKKE	12.29791413599023	0.09394253949488304	74.35905456542969	0.49418237805366516	8.317138671875	nan	10000.0
monomer-50-nr2-run1_result_108	79	MESSIEDAEYGKILKEIEEELGLDSEEKKKEAEEKAEKEYKKAVEYFEKN	4.886327199192351	0.38577754129496516	72.77862548828125	0.53517746925354	8.37106990814209	nan	10000.0
monomer-50-nr2-run1_result_108	80	MDKSPEDAEYGKILEEIKEELGLDSEERREEAEREAERRYKEAVEKFEKE	5.682377838579289	0.37352274501097255	66.83966827392578	0.4782761037349701	8.797355651855469	nan	10000.0
monomer-50-nr2-run1_result_108	81	IDHSLEEAEFGKIYEEIAAELGLDTEERRAKAEELAEKRYREALKKFEEE	15.282450161967718	0.06511705459723356	71.9716796875	0.41729047894477844	10.624103546142578	nan	10000.0
monomer-50-nr2-run1_result_108	82	IENSEEEAEFGKILKEIEEELGLDSEEKKKEAREKAEKKYKEAVEKFKKN	9.73698245876251	0.1434638685311226	79.51068878173828	0.5520702600479126	5.374151229858398	nan	10000.0
monomer-50-nr2-run1_result_108	83	IESSEEDAEFGKILEKIEEELGLETEEKIEEALKKAKEEYEKAKKKFKEE	7.632544440546086	0.2391969175648709	71.97026824951172	0.40929675102233887	11.094482421875	nan	10000.0
monomer-50-nr2-run1_result_108	84	MDKSIEDAEFGKILKEIEEELGLETEEKRKKARELAEKRYKEALKKFEEN	4.757983376655282	0.39249154092981003	73.4146957397461	0.5188236236572266	8.430298805236816	nan	10000.0
monomer-50-nr2-run1_result_108	85	IEESEEDAEYGKILKKIEEELGLDSEEKIEEAKEKAKKEYEKAVKKFKEE	10.909618371240317	0.13981475688682646	76.70641326904297	0.46985605359077454	7.917850971221924	nan	10000.0
monomer-50-nr2-run1_result_108	86	IDSSIEDAEYGKILEEIKKKKGLDTEEKIKEAEKEAKKKYEEALEKFKKN	10.900819030699957	0.12936468600286208	72.146484375	0.43346405029296875	11.13613224029541	nan	10000.0
monomer-50-nr2-run1_result_108	87	YENSIEDAEYGKILEKIKEELGLDSEEKIKEAEKKAEEEYKKAVKKFEEN	10.752982601738491	0.13306038482555402	74.02530670166016	0.479584276676178	8.601279258728027	nan	10000.0
monomer-50-nr2-run1_result_108	88	INKSIEDAEYGKILEEIYKELGLETEEKKKEAEKLAEEKYKEAVEKFKKN	8.549659552665995	0.15546147778230132	70.09676361083984	0.4751827120780945	9.016853332519531	nan	10000.0
monomer-50-nr2-run1_result_108	89	MDKSLEDAEFGKILEKILEELGLDTEEKIKEALEKAKEEYEKALAKFKKE	13.781684268253475	0.07449467424060746	80.22722625732422	0.5603635311126709	6.027766227722168	nan	10000.0
monomer-50-nr2-run1_result_108	90	LEESEEDAEYGKILEKIAEELGLDSEEKIAEAEKLAEEEYEKAKKYFEEN	10.574572161646422	0.11300255199028983	78.6908950805664	0.49475282430648804	6.736227989196777	nan	10000.0
monomer-50-nr2-run1_result_108	91	IDSSIEDAKYGDILKKIEEELGLDSEEKIEEAKKKAEEEYKKAKKRFEEE	10.538479093580879	0.14912412084334092	70.93269348144531	0.4285838007926941	10.702399253845215	nan	10000.0
monomer-50-nr2-run1_result_108	92	MEKSPEDAEYGKIKKEIEEKLGLDTEEKIEEAEKLAEEEYKKAKEKFEKE	13.309965873293736	0.09547618724276344	74.47865295410156	0.44440412521362305	9.649850845336914	nan	10000.0
monomer-50-nr2-run1_result_108	93	MKSSISEADYGKIYEKIAEELGLDTEEKIKEAEEKAEEEYKKAKEYFEKN	11.321835819939237	0.12301862154024983	74.55361938476562	0.4509001076221466	9.427668571472168	nan	10000.0
monomer-50-nr2-run1_result_108	94	LTRSPEEADPGRIRERIEEELGLETEERREEAERRAREEYERAVRRIEEE	17.27732939805277	0.03910693169890939	71.43257141113281	0.4238189458847046	11.125049591064453	nan	10000.0
monomer-50-nr2-run1_result_108	95	IDSSEEDADYGKILKEIEAELGLDSEEKRKKAEELARKRYEEAKKKFEEE	4.853141543535083	0.39043435289963	78.64897155761719	0.6752176284790039	4.293024063110352	nan	10000.0
monomer-50-nr2-run1_result_108	96	IEESEEDAEFGKILEEIEEELGLETEEKREEAEELARKKYEEAVEKFKKE	4.613953266340548	0.40141797151865866	74.48500061035156	0.5815899968147278	6.033015251159668	nan	10000.0
monomer-50-nr2-run1_result_108	97	IEKSKEDAKYGEIKEKIEKELGLETEEKKEEAEKKAEEEYKKAVEYFEKN	12.434572160336932	0.09916025429972089	78.8973617553711	0.49960243701934814	6.382674694061279	nan	10000.0
monomer-50-nr2-run1_result_108	98	LDSSIEDADFGKILKEIEEKLGLDSEEKKKKALEEAKKKYEEAKAKFEKE	7.314420943243943	0.21266469603238275	76.39518737792969	0.5191783308982849	7.467422008514404	nan	10000.0
monomer-50-nr2-run1_result_108	99	IDKSIEDAEYGKIKEEIEKELGLDSEEKKKEAEEKAKKEYEKAVEKFKKE	4.494064253289658	0.42527487262367203	70.46438598632812	0.48742005228996277	8.497282028198242	nan	10000.0
monomer-50-nr2-run1_result_109	0	AKKIVLSDEEVEIELPDGKTVTVRVVTTESDLATDPEYKVETTLYVDGVE	0.8548024677748689	0.8823087070462208	79.39004516601562	0.6030033826828003	5.6254167556762695	nan	10000.0
monomer-50-nr2-run1_result_109	1	AKWILLSDEEVEIKLPNGKTVTLRVVTEQTDLATDPKLEVKTTVYIDGVE	0.7163726294081905	0.9147840115666004	79.74746704101562	0.6087148785591125	5.636500835418701	nan	10000.0
monomer-50-nr2-run1_result_109	2	AKLILVKDEEVEVELPDGKVVTVRVVTYKTDLETDPKEEVKTVLYIDGEE	4.437859103274054	0.4256836157955779	64.09060668945312	0.4041995108127594	9.943465232849121	nan	10000.0
monomer-50-nr2-run1_result_109	3	AKKIVLSNEEKEIQLPDGKTVTVRVVTTETDLATDPEKKVTTELYVDGVK	1.5887051858730894	0.7692340011887157	76.16663360595703	0.5614137053489685	6.229030609130859	nan	10000.0
monomer-50-nr2-run1_result_109	4	AKWILLKDEEKEIELPDGKVVTLRIVTYETDLETDPKKEIKTEVYIDGEK	1.2503425810822888	0.8083252019139959	81.89469909667969	0.6372067928314209	4.401836395263672	nan	10000.0
monomer-50-nr2-run1_result_109	5	AKKILVKDEEKEIKLPNGKTVKLRVVTYKSDLETDPEYKEETEIYVDGEK	3.627042269963861	0.3956171268607983	81.11109161376953	0.604838490486145	4.389336109161377	nan	10000.0
monomer-50-nr2-run1_result_109	6	AKLITVADLTVDIQLPDGKTVTLRVVTTVTDLATDPTYKVTTTLYVDGVE	1.7798798289553435	0.7910083554883021	76.10787963867188	0.5508872270584106	7.028635025024414	nan	10000.0
monomer-50-nr2-run1_result_109	7	AEWITLSDEERDIQLPNGETVTLRVVTEVTDLATDPRYEVRTTVYVDGVP	1.3248073175174844	0.8158548334884332	80.6309585571289	0.6478737592697144	5.17451810836792	nan	10000.0
monomer-50-nr2-run1_result_109	8	AKLILVSDEEVEIELPDGKVRTLRVVTTRTDLATDPEEKVTTKLYIDGEE	0.8820350918467772	0.8851660366926078	76.84014892578125	0.5665856003761292	6.126132488250732	nan	10000.0
monomer-50-nr2-run1_result_109	9	AKKILLKKEEKEVELPDGKVRKIIVETYETDLATDPEHKVETKVYVDGEE	0.9685746934984276	0.8643329716175301	78.3450698852539	0.5993609428405762	5.488819599151611	nan	10000.0
monomer-50-nr2-run1_result_109	10	AKKILLSDEEVEIQLPNGKTVTVRVVTTRYDPATDPEEKVETKLYVDGVE	1.0521291050725836	0.8447318613887421	79.88147735595703	0.5976254940032959	5.111570358276367	nan	10000.0
monomer-50-nr2-run1_result_109	11	AKWILVADIEVEVELPNGKTVTLRLVVRVTDPETDPRIEIKAELYVDGVK	3.3426583791188658	0.3963569502665419	81.98805236816406	0.6214405298233032	4.556650638580322	nan	10000.0
monomer-50-nr2-run1_result_109	12	AKLILLSDEEKLIEMPDGKVRKLRVVTTKTDLKTDPEEKIITEIYVDGEK	9.269981178248239	0.2495338478093901	63.1387939453125	0.3600873649120331	9.96628475189209	nan	10000.0
monomer-50-nr2-run1_result_109	13	AKWILLANVEVDVQLPDGKTVTVRVVTRETDLATDPRREIKTEIYVDGVK	0.8076148096636073	0.8989630086084142	79.3535385131836	0.6021106839179993	5.292737007141113	nan	10000.0
monomer-50-nr2-run1_result_109	14	AKEILVSDEERLVELPDGRTVTVRVVTTVTDLETDPEYRVTTTLYVDGVP	1.989563448059315	0.7179174241870308	78.13883209228516	0.5857056379318237	5.85869026184082	nan	10000.0
monomer-50-nr2-run1_result_109	15	AKLILLKDEEVEVQLPDGKTVTVRVVTYKTDLKTDPVEKVITEVYVDGVK	1.6143132386965549	0.7378596900003344	76.04249572753906	0.5471045970916748	6.20145845413208	nan	10000.0
monomer-50-nr2-run1_result_109	16	AKLILVSDEEREIELPDGKVRTLRVLTYETDLATDPEHRVITLVYVDGEL	2.349392279975469	0.6555713201647057	80.92050170898438	0.62850421667099	4.861083507537842	nan	10000.0
monomer-50-nr2-run1_result_109	17	AKLITVANIEVEVELPNGKTVTVRVVTTVTDLATDPELKVTTTLYVDGVE	2.7418088183470446	0.7033177268238272	73.00791931152344	0.485702782869339	7.489903926849365	nan	10000.0
monomer-50-nr2-run1_result_109	18	AKWILLKDEEVEIELPDGRTVTLRVVTRETDLETDPEYEVKTEVYVDGVK	0.9817411099206983	0.8630085180967428	77.0768814086914	0.5768819451332092	5.813915252685547	nan	10000.0
monomer-50-nr2-run1_result_109	19	AKLITLSDKEVKIEMPDGKVRTLRVVTTKTDLKTDPKLEIKTEIYLDGVK	9.315889840674773	0.27393793100944736	62.98088836669922	0.36347106099128723	9.933667182922363	nan	10000.0
monomer-50-nr2-run1_result_109	20	AKWITVSDEEKKIEMPDGKVRTLRIVTKITDPETDPKIEIKTTVYIDGEE	0.9267537102068603	0.875163748268673	82.06523132324219	0.6568679809570312	4.62680721282959	nan	10000.0
monomer-50-nr2-run1_result_109	21	AKKILLEDKEVEIELPNGKKVTLRIKTYEYDLETDPEYKVETKVYIDGEE	1.21205624983652	0.8037006999862691	78.73114776611328	0.595119059085846	5.315072536468506	nan	10000.0
monomer-50-nr2-run1_result_109	22	AEWITLKDETVDVQLPDGTTRTVRVVTKVTDLATDPNYEVKTTLYIDGVE	2.030257610671923	0.7006513339692125	79.22793579101562	0.5970617532730103	5.6922502517700195	nan	10000.0
monomer-50-nr2-run1_result_109	23	MKKILLKEEEKEIELPNGKVVKLKIKTYMSDLETDKELKIKTEIYIDGEK	2.1244244390759914	0.672195531373109	74.52230072021484	0.559433102607727	6.68359375	nan	10000.0
monomer-50-nr2-run1_result_109	24	AKEILLKDEEKEIQLPNGETRTLRIVTTESDLETDPKYEVKTTVYIDGVE	0.9151778659769133	0.8733095368350275	79.67890930175781	0.6297091245651245	5.195414066314697	nan	10000.0
monomer-50-nr2-run1_result_109	25	AKWILVANIEVDIQLPNGKTVKLRVETYVTDIETDPNYEIKTKVYVDGVE	0.8036946072725696	0.8964917433799906	81.99903106689453	0.6413135528564453	4.626509189605713	nan	10000.0
monomer-50-nr2-run1_result_109	26	AKWIKLADVEVEIELPNGKTVTLRVVTTRSDLETDPREEIKTEVYVDGVK	1.8638939210243248	0.7658132722419526	72.81327819824219	0.5414706468582153	7.146766185760498	nan	10000.0
monomer-50-nr2-run1_result_109	27	AKKILLSKEEKDIQLPDGKTVKVIVETYEYDLATDPEKKVETRLYIDGVP	2.124059208383081	0.6626144491005215	71.6771011352539	0.4899434447288513	7.315422058105469	nan	10000.0
monomer-50-nr2-run1_result_109	28	AKKILVKNEEKKIEMPDGTVRTLRIVTYETDLATDPKYEVITETYLDGEK	1.1388206125649407	0.8333768409134332	77.28131103515625	0.5719693303108215	5.722668647766113	nan	10000.0
monomer-50-nr2-run1_result_109	29	AKLILISDEEKEIKMPDGKTRTLRVVTYKTDLETDPEEKIITETYIDGEK	1.750656215666227	0.7481049815901499	77.04682159423828	0.5898811221122742	5.861430644989014	nan	10000.0
monomer-50-nr2-run1_result_109	30	AKWIKVSDEEVEIQLPNGKTVTLRVVTEVTDLETDPKLEIKTTVYVDGVE	2.6271705982676887	0.7550295271240188	77.69022369384766	0.5884597897529602	6.116575241088867	nan	10000.0
monomer-50-nr2-run1_result_109	31	AKWILLSDVTVDVQLPNGKTVTVRLVTEESDLATDPEYKVKSTLYVDGVE	2.3153641775391773	0.830801390886151	81.41172790527344	0.6251984238624573	5.1580491065979	nan	10000.0
monomer-50-nr2-run1_result_109	32	AKLILVKNEEKEIQLPDGKTVTLKVVTYKTDLKTDPKEEIITEIYVDGEK	8.58208033577854	0.26620192705036677	63.40348434448242	0.40929025411605835	9.803024291992188	nan	10000.0
monomer-50-nr2-run1_result_109	33	AKWILLKNEEKDIQLPDGKTVKLRVVTTETDLETDPKKEVKTEIYVDGVK	6.77245505505237	0.3416471913699588	59.20455551147461	0.3622695207595825	10.380911827087402	nan	10000.0
monomer-50-nr2-run1_result_109	34	AKLITVSDEEREIEMPDGTVRTLRVVTTVTDPATDPRYEVITKTYIDGEE	0.9014378143648342	0.8856254271121246	78.66412353515625	0.6106054782867432	5.340757369995117	nan	10000.0
monomer-50-nr2-run1_result_109	35	AKLITLKDEEVEIQLPDGRTVTLRIVTTVTDLETDPELKIKTEVYVDGVP	0.9172969274388677	0.874244982380343	77.21305847167969	0.574369490146637	5.964857578277588	nan	10000.0
monomer-50-nr2-run1_result_109	36	AKWILLEDKEVDIELPNGKVVKVRVVTRETDLETDPEYKVETELYIDGVK	0.9852180941037055	0.8581630057941464	81.74681854248047	0.6303833723068237	4.43231201171875	nan	10000.0
monomer-50-nr2-run1_result_109	37	AKLILIKEEEKEIQLPNGKTVKLKVVTYKTDLETDPKEEVITEIYIDGEK	0.9791046219415767	0.85522322458685	80.28516387939453	0.6148728132247925	4.72321081161499	nan	10000.0
monomer-50-nr2-run1_result_109	38	AEWITVSEEEKEIQLPNGETVTLKIVTEETDLATDPEYIVKTTIYVDGVE	0.7607729939643737	0.9081868459769766	79.52327728271484	0.6032925248146057	5.219287395477295	nan	10000.0
monomer-50-nr2-run1_result_109	39	AKLILLKDEEKEIQLPDGKTVTLRVVTEKTDLETDPELKIITKIYVDGVE	1.2852148190316341	0.7997301379224538	71.55719757080078	0.49523985385894775	7.472780704498291	nan	10000.0
monomer-50-nr2-run1_result_109	40	AKLIKISDIEVEIEMPDGTVRTLRVVTTVTDLKTDPELKITTEIYIDGEK	1.8183428167599909	0.7643644216869221	79.71360778808594	0.6255885362625122	5.46821403503418	nan	10000.0
monomer-50-nr2-run1_result_109	41	AKWIKLADLEVDIDMPDGTTRTLRLVVEKTDLATDPKEEVKATLYVDGVE	0.5808933958243735	0.9400690760307236	83.31928253173828	0.662887454032898	4.448901653289795	nan	10000.0
monomer-50-nr2-run1_result_109	42	AKKITLADLTVEINLPNGETVTVRLVTTVTDLATDPELKVETTLYVNGVE	1.6475885101102214	0.7988105546497034	79.85688781738281	0.5994309186935425	5.600236415863037	nan	10000.0
monomer-50-nr2-run1_result_109	43	AKWITVSDLEVDIELPDGRTATLRVVTERTDLATDPRLEVRTRLFLDGVE	0.9212045865468675	0.8855167050999116	84.34980773925781	0.6730507016181946	4.030935764312744	nan	10000.0
monomer-50-nr2-run1_result_109	44	AKLILVSDEEVEIQLPDGTTATLRVVTYRTDLATDPREEIITELYLNGVP	1.8917256913686125	0.7280190887036837	76.73589324951172	0.5654637813568115	6.237578868865967	nan	10000.0
monomer-50-nr2-run1_result_109	45	AKWILLEDKEVEIELPNGKTVTLRVKTYVSDLATDPKLEIKTEIYIDGVK	0.9222629998571569	0.8731249232914472	81.57002258300781	0.6367097496986389	4.918896675109863	nan	10000.0
monomer-50-nr2-run1_result_109	46	AKLILVEDKEEEIELPNGEKVKLKIVTYKTDLETDPEEKIITEIYIDGEK	1.3046726694756743	0.7997484649132767	80.07398986816406	0.6086907982826233	4.912503719329834	nan	10000.0
monomer-50-nr2-run1_result_109	47	AKKILLADIEVDIQLPNGKTVKLRLKVYKTDLATDPELKVTAELYIDGVK	3.31846151632383	0.42281711462756566	77.6288833618164	0.5468111634254456	5.837758541107178	nan	10000.0
monomer-50-nr2-run1_result_109	48	AKWILVSDEEVEVELPDGRTVTVRVVTTETDLATDPEYKVKTELYVDGVK	1.141028833044144	0.8286465850881203	78.87842559814453	0.5896125435829163	5.395982265472412	nan	10000.0
monomer-50-nr2-run1_result_109	49	AKWILLEDKEVEIQLPNGKTVTLRIVTRETDLETDPEKIIKTEVYIDGVK	0.8677888729567796	0.8851380047960506	74.3541030883789	0.5376244187355042	6.668066501617432	nan	10000.0
monomer-50-nr2-run1_result_109	50	AKEILLADIEVDIQLPDGTTVTVRLVVTRTDLATDPEDVIKAELYINGEK	1.6136238957175295	0.7894801514414955	81.69610595703125	0.6405436396598816	5.155517101287842	nan	10000.0
monomer-50-nr2-run1_result_109	51	AKLIELANIEVKVELPNGKTVTVRVVTTVTDIATDPELKIETKLYIDGVE	0.7408329428555651	0.9112381704702781	80.57697296142578	0.6026803851127625	5.072448253631592	nan	10000.0
monomer-50-nr2-run1_result_109	52	AKLILLENKEVEVQLPNGRTVTVRVVTYRTDLATDPKEEIITELYVDGVP	2.4365235178297344	0.6030919969686579	69.09185791015625	0.43363311886787415	7.928133010864258	nan	10000.0
monomer-50-nr2-run1_result_109	53	MKKILLKDEEKEIKLPNGEVVKLRIKTYVSDLETDDKLEIKTEIYINGEK	1.7922450098715057	0.759663851947068	77.93902587890625	0.5941449403762817	5.471342086791992	nan	10000.0
monomer-50-nr2-run1_result_109	54	AKLILLKDEEEEIELPDGRVRTLRVKTYVTDPETDPRLEVKTVTYIDGEE	2.011623464817578	0.6959948751196703	71.8819351196289	0.5070993900299072	7.199230670928955	nan	10000.0
monomer-50-nr2-run1_result_109	55	AKRILLSDETVDIELPDGRTVTLRVVTYETDLATDPKYEVKTEVYVDGVK	2.028616069823366	0.7420757375754871	76.64727020263672	0.5658372640609741	6.334897041320801	nan	10000.0
monomer-50-nr2-run1_result_109	56	AKKILVEDKEVDIQLPNGETVTLRVVTTKTDLETDPEEKIETEIYINGIP	1.3757828494975637	0.843147270575314	74.29157257080078	0.5304915904998779	6.817386150360107	nan	10000.0
monomer-50-nr2-run1_result_109	57	AKWILVEDKEVKIELPDGKTVTLRVKTYKTDLKTDPREEIKTELYIDGEP	0.721426792958931	0.9138854822530917	80.39832305908203	0.6284964680671692	5.091492176055908	nan	10000.0
monomer-50-nr2-run1_result_109	58	AKLITLSEEEKEIELPNGKKVTLKVVTTETDLETDPEYKVTTEIYIDGVK	0.9423323711981144	0.8687252834833717	81.7047119140625	0.6445223689079285	4.542195796966553	nan	10000.0
monomer-50-nr2-run1_result_109	59	AKWIKVADIEVEIELPDGKVRTLRVITRESDLETDPEKKVKTEIYIDGVK	1.2342221799214241	0.812409908452925	79.7703857421875	0.6231903433799744	5.279164791107178	nan	10000.0
monomer-50-nr2-run1_result_109	60	AKKIVLSEEEKEIELPDGRTVTLKVVTTEYDLETDPNYKVETEIYVDGEK	1.4402079718229743	0.796070693765068	78.98725891113281	0.6284263134002686	5.085444450378418	nan	10000.0
monomer-50-nr2-run1_result_109	61	AEWITLSDVEVDVELPDGRTVTVRVVTRVSDLATDPRLEIRTTLYVDGVE	1.036874179304247	0.8489171708448751	79.9097671508789	0.61646568775177	5.585619926452637	nan	10000.0
monomer-50-nr2-run1_result_109	62	AKKILISDEEEEIELPDGTVRTLRVVTTEYDLETDPEYKIETEIYIDGEK	1.1537353927035527	0.8257368469729104	82.0118637084961	0.6582494378089905	4.376243591308594	nan	10000.0
monomer-50-nr2-run1_result_109	63	AKKILLSDEEVEIELPDGRVVTLRVKTYMSDLATDPELEIKTEVYVDGEK	1.037624398357945	0.8481881459027697	79.38795471191406	0.6003752946853638	5.409457206726074	nan	10000.0
monomer-50-nr2-run1_result_109	64	AKLILVSDEEVEIQLPNGETVTLRVETYRTDPETDPREEVITRVYVDGEE	0.9876008953669406	0.8564122799805481	80.06229400634766	0.6066004633903503	5.14320182800293	nan	10000.0
monomer-50-nr2-run1_result_109	65	AKKILISDEEVEIKLPNGKTVTLRIKTYRYDLETDPEEKIETVLYVDGVP	0.6972061589667745	0.918083221999657	80.40894317626953	0.6293786764144897	4.997253894805908	nan	10000.0
monomer-50-nr2-run1_result_109	66	AKKILVSNETVDIQLPNGRTVTLRVVTTETDLATDPEYKLTTEVYVDGVK	0.5785249753172658	0.9412704873178565	77.84886169433594	0.5815931558609009	5.757355690002441	nan	10000.0
monomer-50-nr2-run1_result_109	67	AKWILLSNEEREVHLPDGTVRTVRVVTRETDLATDPEHVVETVTFVDGVA	3.4618690839292943	0.4697220343698779	63.825313568115234	0.36759334802627563	9.443231582641602	nan	10000.0
monomer-50-nr2-run1_result_109	68	AKKILLKNEEKKIEMPDGKTVTLRIETYKYDLKTDPEEKIETKLYIDGEE	1.37438571628333	0.8505659375902996	76.60431671142578	0.5814706087112427	6.003411769866943	nan	10000.0
monomer-50-nr2-run1_result_109	69	AKEIVVSDEEVDIELPDGKVSKLRVKTTVTDLATDPEYKVKTEVYVDGVK	0.9491711731484687	0.869369770958103	80.7067642211914	0.6229205131530762	5.036495208740234	nan	10000.0
monomer-50-nr2-run1_result_109	70	AKWIKLADIEVEVELPNGEVVTVRVVTEVSDLATDPEFEVRTTLYINGVP	0.8629228105540251	0.8896870086540409	82.41510009765625	0.6323176026344299	4.757217884063721	nan	10000.0
monomer-50-nr2-run1_result_109	71	AKKILLSDEEREIQLPNGETVTLRVETYESDLATDPERRIETRVYVDGVE	0.8773341552199273	0.8830342502723683	76.99144744873047	0.5840415954589844	5.751943111419678	nan	10000.0
monomer-50-nr2-run1_result_109	72	AKWILVSDEEREVELPDGKVVTVRVVTRVTDPATDPRLEIRTELYVDGER	3.3330775280861493	0.39829388827269097	79.35687255859375	0.6061059236526489	5.1075439453125	nan	10000.0
monomer-50-nr2-run1_result_109	73	AEWILLSNEEKLIEMPDGTVRKLRVVTYKTDLKTDPKLEIKTLTFIDGEL	1.3978302493853387	0.7951311891916899	80.36128234863281	0.6210871934890747	5.011845111846924	nan	10000.0
monomer-50-nr2-run1_result_109	74	AKLILVSDETELVELPDGRVREVRTVTYRTDLATDPREETITRLYIDGEE	1.9874165065914822	0.700790760566056	75.20430755615234	0.5658274292945862	6.2382073402404785	nan	10000.0
monomer-50-nr2-run1_result_109	75	AKWIKLKDEEVEIENPDGTVTTLRVVTEETDLETDPEKIVKTEIYVDGEK	0.6062455364763044	0.9355799312969058	78.32440948486328	0.5854374170303345	5.616881847381592	nan	10000.0
monomer-50-nr2-run1_result_109	76	AKLILLSDNEVDLQLPDGKTVTLRVETYETDLATDPRHEVITRVYVDGVP	0.7808759494979872	0.9009529768396619	81.43643951416016	0.6218980550765991	4.900729656219482	nan	10000.0
monomer-50-nr2-run1_result_109	77	MKLIKLKDEEVEIELPNGEVVKLRIVTYVTDLKTDPEFKVITKLYINGVE	0.8062566769387283	0.8936038846515325	82.03040313720703	0.627589762210846	4.45722770690918	nan	10000.0
monomer-50-nr2-run1_result_109	78	AKLILVKNETKLVELPDGKVVEVRVVTYETDIETDPKYEVKTELYIDGEK	1.5409007538706	0.7454678891574019	78.14007568359375	0.5887113809585571	5.494706153869629	nan	10000.0
monomer-50-nr2-run1_result_109	79	AKWITVSVETKEIQLPDGKTVTVTTVTKVTDLATDPRYEVVTTTYVDGVP	1.8150450780736078	0.6900126800061668	72.76358795166016	0.5516031980514526	6.832661151885986	nan	10000.0
monomer-50-nr2-run1_result_109	80	AKLILVSNEEVEIQLPDGKTVTLRIVTYKTDLETDPKEEIITEIYIDGVK	0.9731335350684774	0.8568075973205223	76.50029754638672	0.562720000743866	6.147803783416748	nan	10000.0
monomer-50-nr2-run1_result_109	81	AKLELVSNVEVEVQLPNGKTVTVRVVTYKTDLKTDPKEEIITELYIDGEK	2.1012694871906605	0.6721991758750789	73.66262817382812	0.5219062566757202	7.115467071533203	nan	10000.0
monomer-50-nr2-run1_result_109	82	AKKILISDEEVEIQLPNGETRTLRIVTTKTDLATDPKEVVETTVYVDGVE	2.0129621725172484	0.6828484672506506	77.62152862548828	0.5792558193206787	6.082456588745117	nan	10000.0
monomer-50-nr2-run1_result_109	83	AKLIELSNEEVKIELPNGKVVTLRIVTTETDLATDPKKEIKTEVYIDGVK	9.49723745848944	0.2416881845619374	67.27600860595703	0.42091137170791626	9.414119720458984	nan	10000.0
monomer-50-nr2-run1_result_109	84	AKKILLADITVEIELPDGTVRTLRVRTYVTDLATDPEFRVETEVYVDGVK	0.8405199288725757	0.8912666826134141	82.72106170654297	0.6359982490539551	4.420949935913086	nan	10000.0
monomer-50-nr2-run1_result_109	85	AKKIVLKDEEKKIEMEDGKVRTVRVVTTKYDTKTDPTEKIETKIYIDGKE	1.6909837376655679	0.7636259326915578	79.80667114257812	0.6371337175369263	5.211936950683594	nan	10000.0
monomer-50-nr2-run1_result_109	86	AKLILLKNETKEIKEPDGKVTTLTIKTYETDLETDPNKKIITETYIDGKK	0.8778897189065613	0.8902980725500633	79.58340454101562	0.6100538969039917	5.189136028289795	nan	10000.0
monomer-50-nr2-run1_result_109	87	AKEIVVSNETKEIQLPDGKTRTLRVVTTVTDLATDPKYEVKTKTYIDGEE	2.4413134324049786	0.6726220215706833	77.50231170654297	0.5763354301452637	5.876193046569824	nan	10000.0
monomer-50-nr2-run1_result_109	88	AKEIVLKEEEKEIEMPDGTVRTLKVVTTITDPATDPRVEVKTEVYIDGEP	0.7514219909102524	0.9117757818162161	80.15889739990234	0.6112881898880005	4.958441734313965	nan	10000.0
monomer-50-nr2-run1_result_109	89	AKKILVSDEEKEIQMPDGKTVTLRVVTYKTDLATDPNEEVITEVYIDGKK	0.9084642238640435	0.8782401721902602	78.0694351196289	0.599763035774231	5.703488826751709	nan	10000.0
monomer-50-nr2-run1_result_109	90	AKLIKVSDEEKEVQLPDGKTVTVRTVTYRTDLATDPEDKTITETYVDGVK	3.6687504194494123	0.4022346305184255	73.2345199584961	0.4422604441642761	11.676512718200684	nan	10000.0
monomer-50-nr2-run1_result_109	91	AKKILVSDEEKKIELPDGKTVTVRVKTYVSDIKTDPELKIETVLLVDGEE	2.4468396564418264	0.6142253839596925	70.9203872680664	0.4864182770252228	7.612483024597168	nan	10000.0
monomer-50-nr2-run1_result_109	92	AKKILVSDEEVEIELPNGKTVTLRVVTTKSDLATDPEEKVITEVYVDGVK	0.9995766273687301	0.8557888706693698	74.92826843261719	0.5446035861968994	6.51221227645874	nan	10000.0
monomer-50-nr2-run1_result_109	93	AKWILVSKEEVEIQLPDGTTRTLIIETYETDLATDPRHEVKTLTYIDGEE	2.3069443877679863	0.6441140747602526	64.90934753417969	0.41276419162750244	10.361555099487305	nan	10000.0
monomer-50-nr2-run1_result_109	94	AKWILVSDEEVEVELPNGETVTVRVVTYETDLATDPEYRVKTELYVNGEL	1.6597271489653809	0.7140015221266154	83.36339569091797	0.638820469379425	4.227515697479248	nan	10000.0
monomer-50-nr2-run1_result_109	95	AKLILLENRERLVELPNGEVVTVRVRTYRTDLATDPELREITELFVNGER	7.20138739082457	0.19412697700822676	60.02736282348633	0.32539719343185425	12.173341751098633	nan	10000.0
monomer-50-nr2-run1_result_109	96	AEKILLSDEEKLIEEENGKVSTLRIVTYKTDPKTDPKEEITTETYLDGEK	1.3140359869988567	0.8024981986040405	82.61846923828125	0.6645631790161133	4.18162202835083	nan	10000.0
monomer-50-nr2-run1_result_109	97	AKKILVADEEVEIELPNGETVTVRLVTTVSDPETDPELRIETELYVNGVP	0.7577867663303802	0.9061879126740021	82.51847076416016	0.6356956958770752	4.27955436706543	nan	10000.0
monomer-50-nr2-run1_result_109	98	MKEIVLSEEEVEIKLPNGKVVTLKVKTTKTDLKTNPKEEIKTELYVDGEK	1.523320412004226	0.8295216610474876	71.63643646240234	0.4870459735393524	7.0913405418396	nan	10000.0
monomer-50-nr2-run1_result_109	99	MKWILVKDEEKTIELPDGKKVTLRVETRETDLETYPEKIVETKIYVDGVE	0.5954464082569348	0.9383538637034766	81.75975799560547	0.6135493516921997	4.380030632019043	nan	10000.0
monomer-50-nr2-run1_result_11	0	EEEEEEEEEEEEEEEEEEEEEEEEEEEEEEEEEEEEEEEEEEEEEEEEEE	0.6036661629067064	0.9431634438067333	97.06578826904297	0.8509567975997925	1.3356925249099731	nan	10000.0
monomer-50-nr2-run1_result_11	1	EEEEEEEEEEEEEEEEEEEEEEEEEEEEEEEEEEEEEEEEEEEEEEEEEE	0.6036661629067064	0.9431634438067333	97.06578826904297	0.8509567975997925	1.3356925249099731	nan	10000.0
monomer-50-nr2-run1_result_11	2	EEEEEEEEEEEEEEEEEEEEEEEEEEEEEEEEEEEEEEEEEEEEEEEEEE	0.6036661629067064	0.9431634438067333	97.06578826904297	0.8509567975997925	1.3356925249099731	nan	10000.0
monomer-50-nr2-run1_result_11	3	MEEEEEEEEEEEEEEEEEEEEEEEEEEEEEEEEEEEEEEEEEEEEEEEEE	0.6049094286643593	0.941705567332814	95.32278442382812	0.825995922088623	1.6678078174591064	nan	10000.0
monomer-50-nr2-run1_result_11	4	EEEEEEEEEEEEEEEEEEEEEEEEEEEEEEEEEEEEEEEEEEEEEEEEEE	0.6036661629067064	0.9431634438067333	97.06578826904297	0.8509567975997925	1.3356925249099731	nan	10000.0
monomer-50-nr2-run1_result_11	5	EEEEEEEEEEEEEEEEEEEEEEEEEEEEEEEEEEEEEEEEEEEEEEEEEK	0.7093300193385692	0.9290442147103724	94.32847595214844	0.8130329847335815	1.811203956604004	nan	10000.0
monomer-50-nr2-run1_result_11	6	EEEEEEEEEEEEEEEEEEEEEEEEEEEEEEEEEEEEEEEEEEEEEEEEEE	0.6036661629067064	0.9431634438067333	97.06578826904297	0.8509567975997925	1.3356925249099731	nan	10000.0
monomer-50-nr2-run1_result_11	7	EEEEEEEEEEEEEEEEEEEEEEEEEEEEEEEEEEEEEEEEEEEEEEEEEE	0.6036661629067064	0.9431634438067333	97.06578826904297	0.8509567975997925	1.3356925249099731	nan	10000.0
monomer-50-nr2-run1_result_11	8	EEEEEEEEEEEEEEEEEEEEEEEEEEEEEEEEEEEEEEEEEEEEEAEEEE	0.5785679410721596	0.947447314095779	96.8572006225586	0.8359113931655884	1.460731863975525	nan	10000.0
monomer-50-nr2-run1_result_11	9	EEEEEEEEEEEEEEEEEEEEEEEEEEEEEEEEEEEEEEEEEEKEEEEEEE	0.6406728806490618	0.9379519152522439	95.36237335205078	0.8194058537483215	1.6867820024490356	nan	10000.0
monomer-50-nr2-run1_result_11	10	EEEEEEEEEEEEEEEEEEEEEEEEEEEEEEEEEEEEEEEEEEEEEEEEEE	0.6036661629067064	0.9431634438067333	97.06578826904297	0.8509567975997925	1.3356925249099731	nan	10000.0
monomer-50-nr2-run1_result_11	11	EEEEEEEEEEEEEEEEEEEEEEEEEEEEEEEEEEEEEEEEEEEEEEEKEK	0.6535427101243954	0.9393384501247192	92.91401672363281	0.7887073159217834	2.0325191020965576	nan	10000.0
monomer-50-nr2-run1_result_11	12	EEEEEEEEEEEKEEEEEEEEEEEEEEEEEEEEEEEEEEEEEEEEEEEEEE	0.6084413853553308	0.9417787087300843	96.12911224365234	0.8295325040817261	1.6109117269515991	nan	10000.0
monomer-50-nr2-run1_result_11	13	EEEEEEEEEEEEEEEEEEEEEEEEEEEEEEEEEEEEEELEEELEELEEEL	0.7771552848428647	0.9151250040914278	89.68112182617188	0.7390098571777344	2.3941991329193115	nan	10000.0
monomer-50-nr2-run1_result_11	14	EEEEEEKKEEEEEEEEEEEEEEEEEEEEEEEEEEEEEEEEEEEEEEEEEE	0.646178808733267	0.9365679943908012	95.32633972167969	0.816070556640625	1.747025728225708	nan	10000.0
monomer-50-nr2-run1_result_11	15	EEEEEEEEEEEEEEEEEEEEEEEEEEEEEEEEEEEEEEEEEEEEEEEEEE	0.6036661629067064	0.9431634438067333	97.06578826904297	0.8509567975997925	1.3356925249099731	nan	10000.0
monomer-50-nr2-run1_result_11	16	SEEEEEEEEEEKEEEEEEEEEEEEEEEEEEEEEEEEEEEKEEEEEEEEEE	0.6176268755270339	0.9399472595242859	92.94737243652344	0.7939919233322144	2.1140389442443848	nan	10000.0
monomer-50-nr2-run1_result_11	17	MEEEEEEEEEKEEEEEEEEEEEEEEEEEEEEEEEEEEEEEEEEEEEEEEE	0.6223756059644764	0.9390564210611896	94.48468017578125	0.8138748407363892	1.843611478805542	nan	10000.0
monomer-50-nr2-run1_result_11	18	SEEEEEEEEEEEEEEEEEEEEEEEEEEEEEEEEEEEEEEEEEEEEEEEEE	0.6455382546497183	0.9357430431079738	96.10176849365234	0.8322888612747192	1.7235925197601318	nan	10000.0
monomer-50-nr2-run1_result_11	19	EEEEEEEEEEEEEEEERREEEEEEREEREEEEEEEEEEEEEEEEEEEEEE	0.6406755103494193	0.9377364062953748	89.51078033447266	0.7333548069000244	2.3376922607421875	nan	10000.0
monomer-50-nr2-run1_result_11	20	EEEEEEKEEEEEEEEEEEEEEEEEEEEEEEEEEEEEEEEEEEEEEEEEES	0.6594971821130569	0.9347842257993285	94.34033966064453	0.8082069158554077	1.8914439678192139	nan	10000.0
monomer-50-nr2-run1_result_11	21	MEEEEEEEEEEEEEEEEEEEEEEEEEKEEEEEEEEEEEEEEEEEEEEEES	0.7601829953872848	0.9166232315297672	92.94175720214844	0.7822949886322021	2.1162126064300537	nan	10000.0
monomer-50-nr2-run1_result_11	22	EEEEEEEEEEEEEEEEEEEEEEEEEEEEEEEEEEEEEEEEEEEEEEKEES	0.6230738646023551	0.9409946572253033	94.53966522216797	0.8119407892227173	1.8403273820877075	nan	10000.0
monomer-50-nr2-run1_result_11	23	EEEEEEEEEEEEEEEEEEEEEEEEEEEEEEEEEEEEEEEEEEEEEEEEES	0.5896412345549448	0.9455888962589124	96.11041259765625	0.8301438093185425	1.5712040662765503	nan	10000.0
monomer-50-nr2-run1_result_11	24	MEEEEEEEEREEEEEEEEEEREEEEEEEEEEEEEEEEEEEEEEEEEEEEE	0.5823847240944954	0.9467368164012784	92.74969482421875	0.7857645750045776	2.0620791912078857	nan	10000.0
monomer-50-nr2-run1_result_11	25	EEEEEEEEEEEEEEEEEEEEEEEEEEEEEEEEEEEEEEEEEEEEEEEEEE	0.6036661629067064	0.9431634438067333	97.06578826904297	0.8509567975997925	1.3356925249099731	nan	10000.0
monomer-50-nr2-run1_result_11	26	EEEKKKEEEEKKKEEEEKKEKEEEEEKKKEEEEEKEKEEKEKKEKEEKEK	0.5883584079133721	0.946744008101613	86.34748077392578	0.6758092641830444	2.958861827850342	nan	10000.0
monomer-50-nr2-run1_result_11	27	EEEEEEEEEEEEEEEEEEEEEEEEEEKKEEEEEEEEEEEEEEEEEEEEEE	0.7299241842247091	0.921979455076817	94.34364318847656	0.8003919124603271	1.7909224033355713	nan	10000.0
monomer-50-nr2-run1_result_11	28	EEEEEKEEEEEEEEEEEEEEEEEEEEEEEEEEEEEEEEEEEEEEEAEEEA	0.5729215157474042	0.9476176501760054	95.167724609375	0.8158076405525208	1.7536660432815552	nan	10000.0
monomer-50-nr2-run1_result_11	29	EEEEEREREEEEEEEEEEEEEEEEEEEEEEEEEEEEEEEEEEEEEEEEEE	0.6420979469390755	0.9367698566484449	94.6122817993164	0.8051495552062988	1.821505069732666	nan	10000.0
monomer-50-nr2-run1_result_11	30	EEEERRRREEEERREEEEREEEEEEEEREEEEELEEEEEEEEEEEEELEE	0.5733195372422006	0.9475513852704411	86.48401641845703	0.7012447714805603	2.7244973182678223	nan	10000.0
monomer-50-nr2-run1_result_11	31	SEEEEEEEEEEEEEEEEEEEEEEEEEEEEEEEEREEEEEEEEEEEEEEEE	0.6455771068053563	0.9354902447946982	94.01961517333984	0.80570387840271	1.9339996576309204	nan	10000.0
monomer-50-nr2-run1_result_11	32	EEEEEEKEEKEEEEEEEKEEEEEEEEEEEEKEEEEEEEEKEEEEKEEKES	0.6401958161867022	0.9377978881177564	88.26549530029297	0.7068430185317993	2.8044567108154297	nan	10000.0
monomer-50-nr2-run1_result_11	33	MEEEEEEEEEEEEEEEEEEEEEEEEEEEEEEEEEEEEEEEEEEEEEEEEE	0.6049094286643593	0.941705567332814	95.32278442382812	0.825995922088623	1.6678078174591064	nan	10000.0
monomer-50-nr2-run1_result_11	34	MEEEEAEEEEEEEEEEEEEEEEEEEEEEEEEEEEEEEEEEEEEEEEEEEE	0.5696985024318487	0.9474292908393296	95.19280242919922	0.8250940442085266	1.7127281427383423	nan	10000.0
monomer-50-nr2-run1_result_11	35	MEEELEEELEEEEKEEEEEEEEEEEEEEEEEEEEEEEEEEEEEEEEEEEE	0.7137730492853466	0.9252847110886446	89.45751190185547	0.7464122176170349	2.459839105606079	nan	10000.0
monomer-50-nr2-run1_result_11	36	MEEEEEEEEEEEEEEKEEEEEEEEEEEEEEEEEEEEEEEEEEEEKEEEEE	0.6510561557728325	0.935287110896864	92.79226684570312	0.7874043583869934	2.0717968940734863	nan	10000.0
monomer-50-nr2-run1_result_11	37	EEEEEEEEKEEEEEEEEEEEEEEEEEEEEEEEEEEEEEEEEEKEEEEEEE	0.6797647978990062	0.9311695090637678	94.0552978515625	0.8046764135360718	1.8619810342788696	nan	10000.0
monomer-50-nr2-run1_result_11	38	EEEEELEELEKEEEKEEEEEEEEEEEEEEEEEEEEEEEEEEEEEEEEEES	0.6586356309363466	0.9338818561432882	89.41243743896484	0.7389004230499268	2.557994842529297	nan	10000.0
monomer-50-nr2-run1_result_11	39	EEEEEEEEEEEEEEEREEEEEEEREEEEEEEEEEEEEEEEEEEEEEEEEE	0.6754244853592413	0.9314477580578405	93.1085205078125	0.793241024017334	1.9323962926864624	nan	10000.0
monomer-50-nr2-run1_result_11	40	EKEEEEEKEEEEEEEEEEEEEEEEEEEKEEEEEEEEEEEEEEEEEEEEEE	0.6670203007102505	0.9325484397604954	92.94107818603516	0.7842864394187927	2.0579707622528076	nan	10000.0
monomer-50-nr2-run1_result_11	41	EEEEEEEEEEEEEREEEEEEEREEEEEEEEEEEEEEEEEEEREEEEEEEE	0.6096505778739836	0.9424164867459557	92.34611511230469	0.7772340178489685	2.032896041870117	nan	10000.0
monomer-50-nr2-run1_result_11	42	SELEELEEELEELEEELEELEEELKELEEELEELEKELEELEKKLEEELK	1.1729958230186333	0.8147879225446887	88.33219909667969	0.7239561080932617	2.65682315826416	nan	10000.0
monomer-50-nr2-run1_result_11	43	EEEEEEEEEEEEEEEEEEEEEEEEEEEEEREEKEEEEEEEEEEEEEEEEE	0.550017204840625	0.9511580274309576	93.78460693359375	0.8003394603729248	1.8273593187332153	nan	10000.0
monomer-50-nr2-run1_result_11	44	EEEEEEEEEEEEEEEEEEEEEEEEEEEEEEEEEEEEEKEEEEEEEEEEEE	0.6785282792993422	0.9317405539252788	95.61571502685547	0.8218969106674194	1.6619373559951782	nan	10000.0
monomer-50-nr2-run1_result_11	45	EEEEEEEEEKEKEEEEEKEEEEEEEEEEEEEEEEEEEEEEEEEEEEELEE	0.6026919539058189	0.9421357451023767	88.59918212890625	0.7302247285842896	2.6195907592773438	nan	10000.0
monomer-50-nr2-run1_result_11	46	MEEEEEEEKEEEEEEEEEEKEKEEEEEKKEEEEEEEEEEEEEEEEEEEEE	0.5360280211867109	0.9543774709214112	88.69378662109375	0.7023814916610718	2.686527729034424	nan	10000.0
monomer-50-nr2-run1_result_11	47	EEEEEEEKEEEEEEEKEEEEEREEEEEEEEEELEEEEEELEEEEEEEEEE	0.6485195963981717	0.9354023074582293	87.98828125	0.7127947807312012	2.6758430004119873	nan	10000.0
monomer-50-nr2-run1_result_11	48	EEEEEKEEEEAEEEEEEEEEEEEEEEEEEEEEEEEEEEEEEEKEEEEKEE	0.5624773979515999	0.9503547437193088	91.28327941894531	0.7606256008148193	2.3243370056152344	nan	10000.0
monomer-50-nr2-run1_result_11	49	MEEEEEEEEEEEEEEEEEEERKEEEEEEEEEEEEEELEKELEELEEKLEE	0.6760033480613289	0.9358965893539957	86.26116180419922	0.6788790225982666	3.123077392578125	nan	10000.0
monomer-50-nr2-run1_result_11	50	EEEEEEEREEEEEEEEEEEEEEEEEEEEEEEEEEEEEEEEEEEEEEEEEE	0.6483371434609807	0.9345138031236466	96.30496978759766	0.8247038125991821	1.5908927917480469	nan	10000.0
monomer-50-nr2-run1_result_11	51	SEEEEEEEEEKKEEEEEEREEEEEEEREEEEEEEEEEEREEEEEEEEEEE	0.6389540212760113	0.938736544889155	89.07685089111328	0.7306170463562012	2.650986433029175	nan	10000.0
monomer-50-nr2-run1_result_11	52	SEEEEKEEEEEEEEEEEEEEEEEEEEEEEEEEEEEEEEKEEEEELEEEEE	0.7300660248561229	0.9224122880211041	88.62187194824219	0.7268794775009155	2.708043098449707	nan	10000.0
monomer-50-nr2-run1_result_11	53	EEEEEEKKELEELEKELEEEEEEEEEEEEEEEEEEEEEKEEEEEEKEEEE	0.5904018511471959	0.9410008302686634	87.2343978881836	0.6919554471969604	2.881664991378784	nan	10000.0
monomer-50-nr2-run1_result_11	54	EEEEEEEEEEEEEEEREEEEEEEEEEEEEEEEEELEEELEELEEELEEEE	0.7159326815979945	0.9237723461502122	88.57820892333984	0.7272974848747253	2.5690979957580566	nan	10000.0
monomer-50-nr2-run1_result_11	55	MEEEEEEEKKEEEEEEEEEEEKKEEEEEEEEEEEEEEEEEEEEEEEEEEE	0.5800776614901089	0.9471974328315504	89.0452880859375	0.7229346036911011	2.592816114425659	nan	10000.0
monomer-50-nr2-run1_result_11	56	EEEEEEEEEEEEEEEEEEEEEEEEEEEEEEEEEEEEEEEEEREEKEKLEK	0.6283549053326197	0.939233317695719	88.4908218383789	0.7231871485710144	2.6559300422668457	nan	10000.0
monomer-50-nr2-run1_result_11	57	MEEEEEKEEEEEEEEEEEEEEEEEEEEEEEEEEEEEEEEEEEEKEKEEEE	0.6899050316740097	0.9304278645324069	90.38500213623047	0.7598267197608948	2.374926805496216	nan	10000.0
monomer-50-nr2-run1_result_11	58	EEEEEEEEEEEEEKEEEEEEEEEEEEEEEEEEELEEELEEELEELEKLLE	0.6234490872238758	0.9364443846166088	88.46996307373047	0.7207074165344238	2.6749489307403564	nan	10000.0
monomer-50-nr2-run1_result_11	59	MEEEEEEKKEEEEEEEEEEEEEEEEEEEEEEEEEEEEEKEKEEEEEEEEE	0.6416261119892926	0.9370275697142614	89.65460205078125	0.7445676326751709	2.5158824920654297	nan	10000.0
monomer-50-nr2-run1_result_11	60	EEEEEEEEEEEEREEEEEEEEEEEEEEEEEREEEEEEEEEEEEKEEEEEE	0.500203081473367	0.958682067979607	91.34066772460938	0.767982542514801	2.1681079864501953	nan	10000.0
monomer-50-nr2-run1_result_11	61	EEEEEEEEEEEELEEEEEEEEEEEEEEEEEEEEEEEEEEEEEEEEEEEEE	0.6863765189123848	0.9289034998616504	95.19634246826172	0.8233115673065186	1.7038761377334595	nan	10000.0
monomer-50-nr2-run1_result_11	62	MEEEEEEEEEEKEEEEEEEEEEREEEEEEEEKEEEEEEEEEEEEEEEEEE	0.6370360969143244	0.9380772887629383	91.1156005859375	0.7629148960113525	2.235048294067383	nan	10000.0
monomer-50-nr2-run1_result_11	63	EEEEEEEEKLEEEEEEEEEEEEEEEEEEEEEEEEKEEEEEEREEEEEEEE	0.8326590798955983	0.9040617942902877	88.60762023925781	0.7295172810554504	2.59024715423584	nan	10000.0
monomer-50-nr2-run1_result_11	64	MEEELEEELEELEEEEKEEEEEEEEEREEEEEEEEEEEEEEEEEEEEEEE	0.8522670300067905	0.8998541693745972	87.53529357910156	0.7037212252616882	2.7975869178771973	nan	10000.0
monomer-50-nr2-run1_result_11	65	EEEEKEEEEEEEEEEKEEEEKEKEEEEEKEEEEEEKEKEEEEEEEKEEEE	0.5833941849404443	0.9477634071169794	86.2239761352539	0.6721343994140625	3.0152857303619385	nan	10000.0
monomer-50-nr2-run1_result_11	66	EEEEEEKKKEEEEEEKKEEEEEEEEEKEEEEEEEEEEEEEEEEEEEEEEE	0.800693252612261	0.9099038004038519	89.82064056396484	0.7354973554611206	2.4773848056793213	nan	10000.0
monomer-50-nr2-run1_result_11	67	EEEEEKEEEEEEEKEKEEEEEEKEEKEKEEKEEEEEEEEEEKEEEEKEEE	0.6206934564434614	0.9430656842001498	87.05105590820312	0.6718904972076416	3.014409303665161	nan	10000.0
monomer-50-nr2-run1_result_11	68	EEEEKKKEEEEEKKKEEEEEEKEKEEEEEEEEEEEEEKKEKEEKEKEEKE	0.704741977167959	0.9267163463870456	86.75621795654297	0.6821535229682922	2.920602798461914	nan	10000.0
monomer-50-nr2-run1_result_11	69	EEKEEEEEEEKEEEEKEEEEEEEEEEEKEEEEELEKELEELEEELEEELE	0.7264404973052001	0.9174384937508819	86.0342025756836	0.6649119853973389	3.1600866317749023	nan	10000.0
monomer-50-nr2-run1_result_11	70	EEEEELEEELKELEEEEEEEEEELEEEEEELEEELEELEELEEELEELLE	1.001843123443966	0.8542317750821947	90.2384033203125	0.7366956472396851	2.4825196266174316	nan	10000.0
monomer-50-nr2-run1_result_11	71	KEEEEKEKKEEEEEEEKKEEEEEEKKEEEEEEEEEEEEEEEEKEEEEEEE	0.5738535159181207	0.948764859672313	87.21534729003906	0.6852477192878723	2.8479206562042236	nan	10000.0
monomer-50-nr2-run1_result_11	72	EEEEEEEEEEEEEEEEEEEEEEEEEEEEEELEEEEEELEEEEEELEEEEE	0.6545857957232549	0.9331740508584907	90.86299133300781	0.7625159025192261	2.2718067169189453	nan	10000.0
monomer-50-nr2-run1_result_11	73	EEEEEEEEEEEEEEKEEEEEEEEEEEKKELEEELKKEEEELEEELKELLE	0.891991322539272	0.8858686767952093	85.3365478515625	0.6526381969451904	3.2017147541046143	nan	10000.0
monomer-50-nr2-run1_result_11	74	EEEEEEEEREEEEEEEEEEEEEEEEEEEEEEEEEEEEEREEEEEEEEEEE	0.5817003268328775	0.9470604605792878	93.90986633300781	0.7842192649841309	1.9951105117797852	nan	10000.0
monomer-50-nr2-run1_result_11	75	MEEEELKKKLEELKKEEEEEKKKEEEEKKKKEEEEKKEKEKKEEEEKKKK	0.606952587889617	0.9426402550184407	85.07109832763672	0.6781779527664185	3.061583995819092	nan	10000.0
monomer-50-nr2-run1_result_11	76	MEEELEKELEEEEEEEEEEEEEEEEEEEEEEEEEEEEEEEKEEKEEEEEE	0.6371370051301342	0.9382034483680894	88.45899963378906	0.7170871496200562	2.7675235271453857	nan	10000.0
monomer-50-nr2-run1_result_11	77	EEEEEEEEEEKEEEEEEEEKEEEEEEEKEKEEELEEEEEEEEEEEEELEE	0.6854457176589595	0.9299556449680815	87.73186492919922	0.6984764337539673	2.8280229568481445	nan	10000.0
monomer-50-nr2-run1_result_11	78	EEKEELEELLEELEEEEEELEEEEEELEEELEEEEEEEEEEEEEEEEEES	0.8382917201570933	0.891159977276203	91.13407135009766	0.7484195232391357	2.413076639175415	nan	10000.0
monomer-50-nr2-run1_result_11	79	ELEKELEEEEEEEEEEEEEEEEEEEEEEEEEEEEEEEEEEEEEEEEEEER	0.762541305247113	0.9184471822977127	88.91902923583984	0.7339175939559937	2.590313673019409	nan	10000.0
monomer-50-nr2-run1_result_11	80	EEEEEEEEEEEEEEEEEEEEEEEEEEEEREEEEEEEEEEEEEKEEEEEEE	0.6588065404918337	0.9347999132353348	93.15443420410156	0.7932233810424805	1.925557017326355	nan	10000.0
monomer-50-nr2-run1_result_11	81	AEEEEEREEEEEEEKEEEEEEEEEEEEEEEEEEEAEEEAEEAEEEAEEAA	0.43696914640889895	0.9654410572241542	91.14498901367188	0.7545119524002075	2.347426176071167	nan	10000.0
monomer-50-nr2-run1_result_11	82	MEEELKKLLEELKKKLEEEKKEKEEKEEEEKKKLEEELEELKKKLEELLK	0.5735858228862821	0.9469389130493664	84.80088806152344	0.6515501737594604	3.095885753631592	nan	10000.0
monomer-50-nr2-run1_result_11	83	SEEEEEREKEEEEEEEEEEEEKEEEEEEEEKEEEEEKEEEEEEEEEEEES	0.5485596908810262	0.9512818456106467	89.35308074951172	0.7246110439300537	2.669555902481079	nan	10000.0
monomer-50-nr2-run1_result_11	84	EEEEEEEKEEEEKEEEEEEEEKEEEEEEEEEEEEEEEEEEEEEEEEEENE	0.6063700185498778	0.9411507610548682	91.61663055419922	0.7684710621833801	2.191955089569092	nan	10000.0
monomer-50-nr2-run1_result_11	85	MEEEEEEELQEEEEEEEEEEEEEEEELEEEEEEEEEEEEEEEEEEEEEEE	0.6814466023865063	0.9285761502152461	90.54875946044922	0.7645779848098755	2.3276798725128174	nan	10000.0
monomer-50-nr2-run1_result_11	86	EEEEELEKKLKELEEKLEELEEELKELKEELEEELKKLKEELEEKLEKLK	0.8372552241236145	0.8899466197284776	86.25248718261719	0.7002766132354736	2.855994939804077	nan	10000.0
monomer-50-nr2-run1_result_11	87	MEEEEEEERKKEEEEKKKEEEEEEEEEEEEEEEEEEEEEKKKEEEEEKEK	0.6141149476384238	0.9444266206640092	87.14152526855469	0.6955904960632324	2.9422848224639893	nan	10000.0
monomer-50-nr2-run1_result_11	88	EEEEEEEEEEEEEEEEEEKEEEEEREEEEEEKELEEELEAEEEKEEEEEE	0.5333755486689972	0.9543528763237361	86.5553207397461	0.685576319694519	3.016517400741577	nan	10000.0
monomer-50-nr2-run1_result_11	89	EEEEEKKEEEEKKEEEEKKKKEEEEKKKKEELEKLEEELKKLKEELEKKL	0.8571969451368865	0.8944592295329719	84.99656677246094	0.6597970724105835	3.005136251449585	nan	10000.0
monomer-50-nr2-run1_result_11	90	EEEEEERLEREREEREEEEEEEREEEEEEEEEEEEEEEEEEEEEKEEEEE	0.7053113390799177	0.9275064499705689	87.46626281738281	0.712134838104248	2.6965386867523193	nan	10000.0
monomer-50-nr2-run1_result_11	91	MEEEEEKEEEEEEEKEEEEEEREEEEQEEEEEEEEEEEEEEEEEEEEEAE	0.6052088574063099	0.9431208960093226	89.65076446533203	0.7410297393798828	2.4143693447113037	nan	10000.0
monomer-50-nr2-run1_result_11	92	EEEEEEKREKELEELEEEEKEEEEELEELEEELEELEEELEEEEEEEEEE	1.6562263526667762	0.724154748059242	88.15940856933594	0.7172062397003174	2.8007254600524902	nan	10000.0
monomer-50-nr2-run1_result_11	93	EEKEEEEEEKKLEEKKKEEEEEKEEEEEEEEKEEEEEEEEEEELKEELES	0.7010728316356076	0.9274225862940249	85.42012786865234	0.6645673513412476	3.2931711673736572	nan	10000.0
monomer-50-nr2-run1_result_11	94	EEEEEEEEEEKEKEKEEEEKEEEEEEEEEEEEEEEEEEEKEKEEEEEEES	0.6225625501768726	0.9415431054950655	88.17892456054688	0.7072691917419434	2.7715706825256348	nan	10000.0
monomer-50-nr2-run1_result_11	95	EEEEKRREEEEEEKEEEEELEEELEEEEEELEELEKELEEELEELEEELE	0.8858377078095419	0.8814155529251617	87.50528717041016	0.6928225755691528	2.8164920806884766	nan	10000.0
monomer-50-nr2-run1_result_11	96	MEEEEKKKEEEEEKEEEEEELEEEEEELEEELKELEEELEEEEEKEKEEE	1.1890624312556621	0.8129796439451213	86.57521057128906	0.6794993877410889	3.1250555515289307	nan	10000.0
monomer-50-nr2-run1_result_11	97	EEEEEEEEEEEEEKEEEEEEEEEEEKEEEEEEEEELEEEKEEKEKEEKEE	0.511190636257819	0.9563749173046374	86.71997833251953	0.6912789344787598	2.942674160003662	nan	10000.0
monomer-50-nr2-run1_result_11	98	EEEEELEEELEALEEALEELEEKLEEAEEELEEELEEEEEEEEEKLEKEE	1.2306330246447508	0.8001147595837768	88.52747344970703	0.7306770086288452	2.6648006439208984	nan	10000.0
monomer-50-nr2-run1_result_11	99	SELEEEEKELEKEEEEKEKEEEEEEEEKEEEEEELEEELKELEEELEKEE	0.6014440991628554	0.9404782563984034	86.35662078857422	0.679428219795227	3.080479860305786	nan	10000.0
monomer-50-nr2-run1_result_110	0	DEEEEEREEIEEEARGRAEAEAETEEEAEEIYEKLLEEAEEEEEEEEELE	0.2637223347582654	0.9867003610697807	82.6494369506836	0.7267189621925354	2.89984393119812	nan	10000.0
monomer-50-nr2-run1_result_110	1	DAAAAAAAAVEAAAAGLAAALAATAEEAAALFAALLAAAAAAAAAAAALA	4.880795207089453	0.2592637212856369	73.00226593017578	0.4886248707771301	5.795924186706543	nan	10000.0
monomer-50-nr2-run1_result_110	2	DAAAAAAAAAAAAAAGEAAARAATPAEAAALAAEAAAAAAAAAAAAAALA	3.1070264020685823	0.5032990093891091	81.41886138916016	0.6057129502296448	3.5022687911987305	nan	10000.0
monomer-50-nr2-run1_result_110	3	SPALAALLETLAAALGAALAEADTPEEAAALFAERLAAAAAAAAAAAERL	1.4855454068643055	0.7475689393762834	89.2381820678711	0.7003520727157593	2.648658275604248	nan	10000.0
monomer-50-nr2-run1_result_110	4	DELEELKKKIEEEAEGEAKKKAETEEEYKKIYEELLKKAEEELKELEELL	0.517811522331759	0.9532524634198641	78.84241485595703	0.6548441052436829	3.9517972469329834	nan	10000.0
monomer-50-nr2-run1_result_110	5	DELEELLEKIEEEARGKAKAEAETEEEEEELYKELMEEAEEELEEELEEE	0.5906175452768652	0.9426528053152319	82.88347625732422	0.7234800457954407	2.8249950408935547	nan	10000.0
monomer-50-nr2-run1_result_110	6	SALAALLAEIEAEAAGRAAAEAATPEEAAALYAERLAAAAAALAALAARL	0.6574384227934874	0.9296091933417101	85.56421661376953	0.694637656211853	2.821260452270508	nan	10000.0
monomer-50-nr2-run1_result_110	7	DPLEELLREIEERARGLAEALAETPEEAERIYRELLEEAERLLRELLERL	0.580161574993422	0.9427855017761171	84.41121673583984	0.7356622219085693	2.3301312923431396	nan	10000.0
monomer-50-nr2-run1_result_110	8	DALAALLAAILAEAEGRAAAAAATPEEAAALLAELLAAAAAALAEAARLL	2.1959652020027356	0.5927705451929777	77.11498260498047	0.5316551923751831	4.580413341522217	nan	10000.0
monomer-50-nr2-run1_result_110	9	DAAAALAAAIEAAAAGLADALAETPEEAAELRAALLAAAAAALAAAAALA	0.32967564133683147	0.9794340863416062	92.58760070800781	0.7818241119384766	2.061323881149292	nan	10000.0
monomer-50-nr2-run1_result_110	10	DPAAAALAATLAEALGEAAARAATPEEAAALFAELLAAAAAAAAAEAALA	2.3570724771140434	0.5779096691926235	85.36298370361328	0.656948447227478	2.8211426734924316	nan	10000.0
monomer-50-nr2-run1_result_110	11	DPLAAALAEVLAAAAGEAAAAAATPEEAAALFAERLAEAAAAAAEALARA	0.8939332204844884	0.8762709848951623	88.73371124267578	0.7142559289932251	2.4927561283111572	nan	10000.0
monomer-50-nr2-run1_result_110	12	DPAAAALAALLAEALGAALAQAATPAEAAELFAQRLAEAAAALAAAAAAL	1.3465533599003658	0.7813233832553216	89.83190155029297	0.722430944442749	2.4230387210845947	nan	10000.0
monomer-50-nr2-run1_result_110	13	DPLEELLKEIEEEARGEAEEEAETEEEAEELYEERLEEARRALEELEKLL	0.31468124899292665	0.9812748782553249	84.61455535888672	0.7307387590408325	2.3794751167297363	nan	10000.0
monomer-50-nr2-run1_result_110	14	DPAAAALEETLAAALGEALARAATPAEAAELFARLLAEAAAAAAAAAARA	0.7160194581091046	0.9150232988148717	88.87355041503906	0.726455569267273	2.4511120319366455	nan	10000.0
monomer-50-nr2-run1_result_110	15	DLLKELEEKIKKEAEGEAKKKAKTEEEYKKIYEELMEKAKKELEELLKKL	0.8462460693377057	0.8958418316842796	84.7326889038086	0.7481750249862671	2.3898186683654785	nan	10000.0
monomer-50-nr2-run1_result_110	16	SELEKLLEEIKKKAEGEAKKKAKTEEEYEELYKKLLEEAEKLLKELEEKL	0.4258491948439891	0.9669135849862474	83.99971771240234	0.7220359444618225	2.5121073722839355	nan	10000.0
monomer-50-nr2-run1_result_110	17	DAAAAAAAAVEAAAAGAAAAAAETPEEAAALYAALLAAAAAAAAAAAALL	0.5918081653622218	0.9418780733759395	94.69102478027344	0.7943905591964722	1.9751652479171753	nan	10000.0
monomer-50-nr2-run1_result_110	18	DPLKELLEKILKEAEGKAKKEAKTEEEYKELFEKYLEEALEKLKEELERL	0.6626790958673743	0.9238131859912619	86.43125915527344	0.7725579738616943	2.1944897174835205	nan	10000.0
monomer-50-nr2-run1_result_110	19	DPAAEALAALLAEALGEAAARAATPAEFAELFAERMAAAAAALAEAAARA	0.6792580319758247	0.9225131263317162	87.56687927246094	0.7151768207550049	2.4655842781066895	nan	10000.0
monomer-50-nr2-run1_result_110	20	DPLAAAAAAIEAAAAGAAAAAAATEAEAAALREALLAAAAAAAAAAAAAL	3.4526395861436177	0.423920127701912	77.71629333496094	0.5439584255218506	5.010187149047852	nan	10000.0
monomer-50-nr2-run1_result_110	21	NELEELLKKIEEEAKGKAEEEAETEEEAEELYKKYLEEAKAKLEELLKEL	0.36036120044125564	0.9755662977368803	86.3117446899414	0.7571057081222534	2.2351489067077637	nan	10000.0
monomer-50-nr2-run1_result_110	22	DEEEEEREEEEEEAKGKAEKEAETEEEAEKIYEELLEEAEEEEEEEEEEL	0.4315615366430944	0.966177795883584	79.33179473876953	0.6659358739852905	3.963574171066284	nan	10000.0
monomer-50-nr2-run1_result_110	23	NELEKLLEEIEKEAEGKAAEEAETEEEKEELYKKYLEEAKKKLEEELEKL	0.5947067124080498	0.9368476598702383	85.20344543457031	0.756820797920227	2.3201844692230225	nan	10000.0
monomer-50-nr2-run1_result_110	24	SALEEALAAVLAEAAGEAAARAETPEEAAELFAELLAAAAAAAAEAAAAA	0.361632221583241	0.9756884622105807	90.04015350341797	0.7562555074691772	2.2446813583374023	nan	10000.0
monomer-50-nr2-run1_result_110	25	DPEEEEREEIEEEAEGEAEEEAETEEEEEELYEELLEEEEEEEEEEEELE	19.162409487400055	0.02255791012001155	86.38053131103516	0.6501675844192505	3.3202316761016846	nan	10000.0
monomer-50-nr2-run1_result_110	26	DPLAELLAALRARAEGEAAARAATEAEAEALYAELMAEAEAALAELAERL	18.78935214479025	0.02326100245146038	86.8144760131836	0.5984326004981995	3.709902286529541	nan	10000.0
monomer-50-nr2-run1_result_110	27	DELEELLEEIEEEARGEAREEAETEEEEEELYEELLEEAEEELEELEEKL	0.3080310644877901	0.981998060779197	81.04795837402344	0.6924332976341248	3.2594025135040283	nan	10000.0
monomer-50-nr2-run1_result_110	28	DPAAALAAAIEAAAAGAAAAAAATPAEAEELFAARLAEAAAALAAAAARL	4.769672162071221	0.3033852973414336	73.6236801147461	0.5021963119506836	5.252902030944824	nan	10000.0
monomer-50-nr2-run1_result_110	29	DEEEEERRRIEEEAEGRAKEEAETEEEYERLYEELLAEEEEEREEEAEEE	0.5166864293629231	0.951604725086192	79.14103698730469	0.6670393347740173	3.5316758155822754	nan	10000.0
monomer-50-nr2-run1_result_110	30	DPLAELLARVRAAAEGLAAALAETPEEAEALRAELLAAAAAALAEALARL	0.4708416611937023	0.9602256309811843	88.3907241821289	0.7610035538673401	2.174243450164795	nan	10000.0
monomer-50-nr2-run1_result_110	31	NEEEELLKKILEKAEGEAKEKAKTEEEYKELFEKLLEEALKKLEEELKKK	0.5859680057276114	0.9397187717515914	85.67857360839844	0.7593578100204468	2.2443273067474365	nan	10000.0
monomer-50-nr2-run1_result_110	32	SPLAAALAAVLAAAEGEAAARAATPAEREALLAELLAEAAAAAAAAAALA	0.7216315917023447	0.9155653185997963	88.47600555419922	0.7103677988052368	2.4922502040863037	nan	10000.0
monomer-50-nr2-run1_result_110	33	DELEELLEKIKKEAEGKAKELAKTEEEYEKIYEELLEEAEEELEELEELL	0.4393592122303868	0.9649533728674901	81.05965423583984	0.6825474500656128	3.3934407234191895	nan	10000.0
monomer-50-nr2-run1_result_110	34	DPAAALAAAIEAAAEGLAAALAATEAEAAALREALLAAAAAELAAAAARA	3.114111569110663	0.47257744863600853	77.68647766113281	0.471427857875824	7.759298324584961	nan	10000.0
monomer-50-nr2-run1_result_110	35	MELEELLEKIKKEAEGKAKEEAETEEEYEELYKKYMEEAEKELKEELEKL	1.2593021339529908	0.8691482091147118	83.87155151367188	0.7324484586715698	2.580116033554077	nan	10000.0
monomer-50-nr2-run1_result_110	36	SAAAALLAAIVAAAAGEAAAAAATPAEAAALFAALLAAAAAALAAAAERL	2.363858849589502	0.639672016686994	78.3051528930664	0.5643292665481567	4.783156871795654	nan	10000.0
monomer-50-nr2-run1_result_110	37	DEELEELLEEIEEALGEAEERAETEEEAEEIFEELLEEARREREEREEEE	2.1003246468698293	0.6035632304556616	77.26609802246094	0.5689922571182251	4.528307914733887	nan	10000.0
monomer-50-nr2-run1_result_110	38	DPLEELLRRIEEEARGEAEARAATPEEAEALYRELLAEAAEELAALAERL	0.4045611937963255	0.9704006339201006	85.63029479980469	0.7417027950286865	2.3104023933410645	nan	10000.0
monomer-50-nr2-run1_result_110	39	DPAAEALEATLAEAEGRARAAAETEEEAEALLAELLAEAARAAAEAAARA	1.526003304241341	0.7388739758766082	85.90635681152344	0.6673358678817749	2.7564260959625244	nan	10000.0
monomer-50-nr2-run1_result_110	40	DELEKLLKEIEEKAKGEAEEKAETEEEAEEIYEKLMEEALEELKEELEKL	0.6137988897687642	0.9383139178333889	84.61035919189453	0.741783618927002	2.500441312789917	nan	10000.0
monomer-50-nr2-run1_result_110	41	DPLAELLAEIEERARGEAEARAATEEEAEALYAELLAAAAAELEAALARL	0.4237398296304422	0.9674195603628734	86.69271087646484	0.7437363862991333	2.322585105895996	nan	10000.0
monomer-50-nr2-run1_result_110	42	DPLEELLKEIEEKAEGEAKAEAETEEEAEELYKKRLEEAKKELEELLKKL	0.28379372968397854	0.984635334253598	84.98856353759766	0.722497820854187	2.392099142074585	nan	10000.0
monomer-50-nr2-run1_result_110	43	DEEEEEEKEIEEEAEGEAKKKAKTEEEFEEIYKELLEEAEEEREEEEELE	0.39335798282471907	0.9708888778333996	83.06478118896484	0.722364604473114	2.8950276374816895	nan	10000.0
monomer-50-nr2-run1_result_110	44	DEEEELEEELEEEAEGEAKEKAETEEEEEEIYKELMEEKEEELEELEEEL	0.5544108152151489	0.9457790834929165	84.57012176513672	0.7437880039215088	2.515963315963745	nan	10000.0
monomer-50-nr2-run1_result_110	45	DPLEELLRRILEEAEGRAREEAETEEEYRELFEERLREALRRLRELLERL	0.8180586023904203	0.890656931856214	83.09595489501953	0.7382267117500305	2.37392258644104	nan	10000.0
monomer-50-nr2-run1_result_110	46	DAAAAAAAAIAAAAAGAAAAAAATAAEAAALLAEALAAAAAAAAAAAARA	4.293024696945891	0.32708541317094647	70.5850830078125	0.4512747824192047	7.96829080581665	nan	10000.0
monomer-50-nr2-run1_result_110	47	DPLKKKLEEILEKAEGEAKKKAKTEEEYKELFEKLLKEEAEKLKEEAKKK	0.6332827465799575	0.930344503156161	85.34481811523438	0.7391179800033569	2.374350070953369	nan	10000.0
monomer-50-nr2-run1_result_110	48	SPAAALLAAVEAAAAGLAAALAATPEAAAALRAALLAAAAAAAAALAALA	4.507874015698701	0.30168393472134863	79.28499603271484	0.5373737215995789	4.188565731048584	nan	10000.0
monomer-50-nr2-run1_result_110	49	DAAAAALAAAAAAAAGAAAAAAATAAAAQALYAAALAAAAAAAAAAAAAA	4.136220696580568	0.34275257988847735	58.30327606201172	0.36891841888427734	10.738715171813965	nan	10000.0
monomer-50-nr2-run1_result_110	50	DELERLLEEIEEEARGEAEERAETEEEAEEIYEELLEEARRELEELAELL	0.3056977800504035	0.9823684610544642	84.01415252685547	0.7410645484924316	2.470353126525879	nan	10000.0
monomer-50-nr2-run1_result_110	51	DEEKKLEEEILKEALGEAKKEAKTEEEEKELFEKRLKEKEEELEEAEEEE	0.6915022145563294	0.9167689922006558	82.64116668701172	0.6994305849075317	2.8312432765960693	nan	10000.0
monomer-50-nr2-run1_result_110	52	DAAAEARAALEAEARGAAEAEAATPEEAAALYAERMAAAEAAAAAAAARA	0.5740646166245954	0.9430583831999546	86.5167465209961	0.7117586135864258	2.7050790786743164	nan	10000.0
monomer-50-nr2-run1_result_110	53	DPLRRLLEEIEAEARGRAEAEAETPEEAEELYERLLREAAERLARLLEEL	0.3900867323529394	0.9719137668948252	84.57135772705078	0.7388910055160522	2.369927406311035	nan	10000.0
monomer-50-nr2-run1_result_110	54	DPLEELIKKILEEAKGEAKEKAETEEEEEEIFKELLEKALEELKEELEKL	0.4359681390535588	0.9660997299395363	85.67174530029297	0.7465591430664062	2.334134101867676	nan	10000.0
monomer-50-nr2-run1_result_110	55	SEKEELEKEIEEKAKGEAEKKAETEEEAEELYKELLEEAKKELEELEELK	0.6190782559471149	0.9364734088394537	85.26799774169922	0.7530263662338257	2.301812171936035	nan	10000.0
monomer-50-nr2-run1_result_110	56	DPLEELLEEIEEEAKGKAEELAETEEEAEKLYKELMEKAAEELKKLLEEL	0.4271310405990206	0.9669196935628831	85.36702728271484	0.7418972849845886	2.401266098022461	nan	10000.0
monomer-50-nr2-run1_result_110	57	DPLAALLAEIEARARGEAEAEAATPAEAEALYAERLAEAAAALAAALEKL	0.4432090640685253	0.9645459470562685	87.12346649169922	0.717460572719574	2.410773754119873	nan	10000.0
monomer-50-nr2-run1_result_110	58	SELEELLKKIEKEAEGEAKKKAKTEEEYKELYKKLMEEAKKKLKELAEKL	0.3394162798289725	0.9783627221623555	85.22923278808594	0.7504339814186096	2.3110899925231934	nan	10000.0
monomer-50-nr2-run1_result_110	59	DELKRRLEEIEAEARGEAEARAETEEEAEELYRKLMEEALERLKEELEEL	0.9629110596013813	0.8760497157857066	84.75701141357422	0.7592057585716248	2.2312092781066895	nan	10000.0
monomer-50-nr2-run1_result_110	60	DEKEKLEKEIKEKAEGEAKEKAETEEEYEELYKELLEEAEKELKEKEEEE	0.5166810826121189	0.9515940496103334	84.69692993164062	0.7440595030784607	2.4250059127807617	nan	10000.0
monomer-50-nr2-run1_result_110	61	DELEELLEKIEEEAEGEAKKKAKTEEEYEKLYKELLEKAKKELEELLEEL	0.5898036228600287	0.9396066607469004	80.63192749023438	0.669474720954895	3.4294910430908203	nan	10000.0
monomer-50-nr2-run1_result_110	62	DPAEEARRRIEAAARGEAEARAATPEEAEAIYAELLAAAAAAAAAAAARA	0.30760029647745135	0.9820259145010732	88.26193237304688	0.7645423412322998	2.2171132564544678	nan	10000.0
monomer-50-nr2-run1_result_110	63	DPLEELLEELREEAEGEARELAETEEEYEEIYEELLEEAERELEELLERL	0.39512041760780076	0.9712309778318151	84.53944396972656	0.7365065813064575	2.3783938884735107	nan	10000.0
monomer-50-nr2-run1_result_110	64	DPLAALLAEILARAEGEARARARTPEEYERLLAELLAEAARELAAAAERR	0.46506525922392905	0.9607304350453129	86.18558502197266	0.7523853182792664	2.3198082447052	nan	10000.0
monomer-50-nr2-run1_result_110	65	DPLKELLEKIEKEAKGEAEAKAETEEEAKEIYEELLKKAKEELEKKLEEL	0.23273598244329147	0.9896755840743033	86.63975524902344	0.7608650326728821	2.2347140312194824	nan	10000.0
monomer-50-nr2-run1_result_110	66	DPLAELLARILEEARGEAEARARTPAEAAELFAERLARAAEALAALARLL	0.8421005645604097	0.8881016464604709	84.3822250366211	0.7012296915054321	2.5514535903930664	nan	10000.0
monomer-50-nr2-run1_result_110	67	DPLEELLKKIEEEAKGEAEEEAETEEEYEELYKERMEKARKELEEELEEL	0.7952109747404157	0.8982986313167298	84.59634399414062	0.7336108684539795	2.335256576538086	nan	10000.0
monomer-50-nr2-run1_result_110	68	DAAAAAAEALEAEARGRAAAQAATPEEAAALYAELMAAAAEAAAAAAERL	4.703688172704283	0.312643949674394	77.32872772216797	0.5222204327583313	4.834842205047607	nan	10000.0
monomer-50-nr2-run1_result_110	69	DAAAAALAAVLAAAAGEAAAQAATPEEAAALLARLLAEAAAEAAAAAAAL	0.9348429001645117	0.8722990441752694	86.22244262695312	0.6635881066322327	2.8927252292633057	nan	10000.0
monomer-50-nr2-run1_result_110	70	SEALEELKKKIEEAKGEAEKEAETEEEAEELFKERMEKAEKEEKEELEKK	1.542163222004072	0.7513325136326711	84.57457733154297	0.7218196392059326	2.611570358276367	nan	10000.0
monomer-50-nr2-run1_result_110	71	DPLEELLARIEAEARGEAEARAATPEEAEALYEERLAEARAALEALLERL	0.3969465121139358	0.9707402269741309	84.9766616821289	0.7158362865447998	2.4611849784851074	nan	10000.0
monomer-50-nr2-run1_result_110	72	DELEEELEEIEEEAKGEAEEKADTEEEAEKIYEELMKKAEEEREEELEEE	0.3391836482966196	0.9785633924737196	82.94685363769531	0.7244577407836914	2.858921527862549	nan	10000.0
monomer-50-nr2-run1_result_110	73	SALAELLAEIEAQAAGEAAARAATPEEAAALYAQLLAEAAAALAAALARA	0.568556238471907	0.9455848016179672	88.42598724365234	0.7399446964263916	2.4249932765960693	nan	10000.0
monomer-50-nr2-run1_result_110	74	SPLEELLEEIEAEAEGEARARAETPEEEEEIFEELLEEAREELEELAELL	0.3658931758314441	0.9760713129746551	86.74147033691406	0.7671639919281006	2.1277806758880615	nan	10000.0
monomer-50-nr2-run1_result_110	75	DPLAALLAELLAEAAGEAAARAATLEEALALFRELMAERLAALRAALERL	0.4548370917083008	0.9625448004029287	86.37633514404297	0.7283308506011963	2.293325185775757	nan	10000.0
monomer-50-nr2-run1_result_110	76	NEEEEELEKIEEEAEGKAEEEAETEEEAEELYEELLEEAEEKRKEEEEEL	0.35966545988246823	0.9757417367905573	84.83770751953125	0.7465848326683044	2.443289279937744	nan	10000.0
monomer-50-nr2-run1_result_110	77	DEEEEEEKKIREEAEGEAKKKAKTEEEYEEIFKKLMKEAEEKKKEEEEKE	0.360521653236169	0.9755012475467132	79.00494384765625	0.65960294008255	3.8373804092407227	nan	10000.0
monomer-50-nr2-run1_result_110	78	DPLEELLEEIEEEAEGEAEAKAETEEEEEEIFEKLLEEAEEELEELEEEL	18.76959787967308	0.023426595545102482	85.8249740600586	0.6243994235992432	3.3595635890960693	nan	10000.0
monomer-50-nr2-run1_result_110	79	SALEELLRRIREEAEGEARRRAETPEEYERLYAELLAEAAAALAAAAARL	0.5690496031675906	0.9446636178450146	85.61272430419922	0.7411154508590698	2.30566668510437	nan	10000.0
monomer-50-nr2-run1_result_110	80	DPLAELLAAIRAEAEGEARARAKTEAEYEELYAELLAEAAAALKAAAERL	0.35678829947859036	0.9763519818324427	87.85633850097656	0.7603580951690674	2.177708625793457	nan	10000.0
monomer-50-nr2-run1_result_110	81	DPLKELLEKIEAEAKGLAKALAKTPEEEEKIYAELMEEAKKALEEALKRL	0.8189441037396537	0.9032997012749655	86.66463470458984	0.7515209913253784	2.295471429824829	nan	10000.0
monomer-50-nr2-run1_result_110	82	DPLEEKLKEIEEEAEGKAKEEAKTEEEYEEIYKELMEEAEKALEEELEEL	0.6894431116117221	0.9229603109129434	85.30264282226562	0.7485004663467407	2.397529125213623	nan	10000.0
monomer-50-nr2-run1_result_110	83	DALEELRARIEALADGLAEALARTPAEAEELRARLLAAAERLLEELLERL	5.1330173211368075	0.256148953931774	77.05457305908203	0.6000275015830994	4.114673614501953	nan	10000.0
monomer-50-nr2-run1_result_110	84	DPLAELLAEIEAEARGEAEARAETPEEAEELYRELLERAAAELAELARLL	0.3025507843635663	0.9827740874633117	86.08895874023438	0.7478436231613159	2.2594993114471436	nan	10000.0
monomer-50-nr2-run1_result_110	85	DPLAEALAAIRAAAEGEAAARAATEAEAAALLAELLAAAAAAAAAAAALA	18.815827905218246	0.02322325836830966	89.96647644042969	0.6397303938865662	3.3931527137756348	nan	10000.0
monomer-50-nr2-run1_result_110	86	SPLEELLRRLEEEARGEAEAQAATPEEAARLYEELLARAEEALRRAAERA	0.6738694703213616	0.9227389183462091	84.04347229003906	0.6998945474624634	2.557600498199463	nan	10000.0
monomer-50-nr2-run1_result_110	87	SELEELLREIEEEAEGEAKAEAKTPEEEARLFEERLERARRELEELLERL	0.3364565135967241	0.9788382509143427	84.09168243408203	0.7352191209793091	2.407282829284668	nan	10000.0
monomer-50-nr2-run1_result_110	88	DELEELREEILEEALGEALERADTLEEALELLEERLEEAEEELRELEELL	18.27641917412961	0.024656984121539275	84.55049896240234	0.6129026412963867	3.637342691421509	nan	10000.0
monomer-50-nr2-run1_result_110	89	SPLEELLEEIEKEAEGEAKAKAKTEEEAKKLYEELLEEAKKLLEELEKLL	0.38787370936008697	0.9729539139226056	85.57027435302734	0.7405548691749573	2.2918124198913574	nan	10000.0
monomer-50-nr2-run1_result_110	90	SALERLLEEILAEAEGEARRRARTEEEYRELFERLLAEAREALRAALERL	0.4640759523486379	0.9607789252198243	83.98438262939453	0.7412206530570984	2.3542520999908447	nan	10000.0
monomer-50-nr2-run1_result_110	91	DPLEELLRRIEEEARGEAEAEAETEEEAEELYKERLEEARRLLEELEELL	0.31950603191185156	0.9806414446543716	84.38724517822266	0.7315304279327393	2.3737401962280273	nan	10000.0
monomer-50-nr2-run1_result_110	92	DEEEERRKEIEEKAKGEAKKKAKTKEEEEEIYKKLLEEAEKEEKELEEKL	0.3055287511073487	0.9821995259434702	80.83172607421875	0.70550137758255	3.1471283435821533	nan	10000.0
monomer-50-nr2-run1_result_110	93	DPLEELLEEIEEEARGEAERRAKTEEEAEEIFEELLEEAERELEELAELE	0.315453472813587	0.9814014979823087	85.09237670898438	0.7453896999359131	2.492050886154175	nan	10000.0
monomer-50-nr2-run1_result_110	94	DPLEELRERIEEEAEGLAEELAETEEEEEEILEELLEEAEELLRELAERL	3.5834589593765163	0.41439457976161564	75.33733367919922	0.5151807069778442	5.799049377441406	nan	10000.0
monomer-50-nr2-run1_result_110	95	DPLEELKKEIEEKAEGEAKKKAKTEEEYKKLYKELLEKAEKELKEKLEEL	0.6931903471950841	0.9196588269001786	85.53548431396484	0.7569640874862671	2.2479279041290283	nan	10000.0
monomer-50-nr2-run1_result_110	96	DPLEELLEEIEEAAEGLAEALASTPEEAEEIYRRLLEEAAEALRELLERL	3.332337351570467	0.41384878078212317	75.48747253417969	0.488685667514801	5.060296058654785	nan	10000.0
monomer-50-nr2-run1_result_110	97	SPLEALLEEIRAEAEGEARAKAATEEEAAELFAERLAEAAERLARLLEEL	0.5902977719478466	0.9402505123799321	84.54625701904297	0.7226486206054688	2.3782713413238525	nan	10000.0
monomer-50-nr2-run1_result_110	98	NELEELLKKVEEEAEGKAKKLAETEEEAKEIYEKLMKEAKEELEKELEKL	0.7703638126716035	0.9102512937199365	85.03573608398438	0.7426134347915649	2.456846237182617	nan	10000.0
monomer-50-nr2-run1_result_110	99	DLLAELRARLDALAEGLAAALAATEEEAAALYAELRALAEAALRELLERL	1.0000935049562998	0.8712262388708445	86.24886322021484	0.7520301342010498	2.163257360458374	nan	10000.0
monomer-50-nr2-run1_result_111	0	AAAAAAAAAAAAAAAAAAAAAAGAAAAAAAAAAAAAAAAAAAAAAAIAAA	9.713685651254533	0.07019754198122335	40.88822555541992	0.219814270734787	15.639922142028809	nan	10000.0
monomer-50-nr2-run1_result_111	1	AAAAAEAAAAAAAAARAAALAAAAAWLAAHADDPDAAARYAAALAEIAAA	1.9174938580630558	0.6817571624892912	81.0338363647461	0.5730441808700562	4.324101448059082	nan	10000.0
monomer-50-nr2-run1_result_111	2	AAAAAAAAAAAAAAAAAAAAAAAAAAAAAAADLPDAAAAAAAAAAAIAAA	5.632730257633332	0.1847248868715588	46.98069763183594	0.298299640417099	13.775959014892578	nan	10000.0
monomer-50-nr2-run1_result_111	3	AAAAAAAAAAAAAAARAAALAAGAAAYAATKDAADAAAAAAAALAAIAAA	6.174913076978622	0.1666642253018842	49.137062072753906	0.32270297408103943	11.738261222839355	nan	10000.0
monomer-50-nr2-run1_result_111	4	AAAAAAAAAAAAAALRAALEAAGAALAAAIAALPTAAAAAAAAAALIAAL	3.1246763074842936	0.4057708789016167	66.50679016113281	0.44531241059303284	9.3056058883667	nan	10000.0
monomer-50-nr2-run1_result_111	5	AAAAAAAAAAAAAAAAAALRAAAEAAAAAAAALPDAAAAAAAAAAAIAAA	3.4716340446147957	0.366009407358245	49.9826774597168	0.2967555522918701	12.847029685974121	nan	10000.0
monomer-50-nr2-run1_result_111	6	AEAAAAAAAEAAAAAAAAALAAGAALYAAIADLPAADALYAAALAAIAAA	1.6156746779235567	0.7647917204110604	85.42308044433594	0.572690486907959	4.0485429763793945	nan	10000.0
monomer-50-nr2-run1_result_111	7	AAAAAAAAAAAAAALAAALAAAAAAAAAATADLPTAAAAAAAAAAAIAAL	3.976352343434662	0.2731462551696773	49.90563201904297	0.3166947066783905	13.47583293914795	nan	10000.0
monomer-50-nr2-run1_result_111	8	AAAAAAAAAAEAAAAAAALAALGAALYAATADLPDAAAAAAAAQAAIAAL	0.7007702982994691	0.9176163026535461	76.29684448242188	0.5290982127189636	6.163993835449219	nan	10000.0
monomer-50-nr2-run1_result_111	9	AAAAAAAAAAAAAAAAAAAAAAGAAAYAAERDAADAAARYAAALAAAAAA	10.219818222774576	0.07091289153800023	58.3011474609375	0.373858243227005	10.832871437072754	nan	10000.0
monomer-50-nr2-run1_result_111	10	AAAAAAAAAAAAAALRAALEAAGAALAAALADRPDAAALAAALAALIAAL	1.1552467558956523	0.8309388157105473	87.89009094238281	0.6751614809036255	2.9712109565734863	nan	10000.0
monomer-50-nr2-run1_result_111	11	AAAALAAAAEAAAAAAAALEAAGAAAAAAVAALPAAAALAAAAAAAIAAL	6.334154099044908	0.20115979442603094	49.298988342285156	0.3192564845085144	13.616345405578613	nan	10000.0
monomer-50-nr2-run1_result_111	12	AAEAAAEAARALAELLEALRAAGEALYAATADAPDAAAAYAAAQAAIDAL	1.517171186370377	0.7441804813862984	76.7607192993164	0.5153619050979614	6.646811008453369	nan	10000.0
monomer-50-nr2-run1_result_111	13	AAAAAAAAAAAAAAAAAAALEAGAAAYEATADAADAAAVAAAAAAAIAAA	4.273687064629542	0.2573266889148927	54.88759231567383	0.3589867055416107	10.656279563903809	nan	10000.0
monomer-50-nr2-run1_result_111	14	AAAAEAAAAAAAAAAAAAAEAAGAALAAAIAALPAAAALAAAAAALIAAA	6.873815593882591	0.12934954299551163	46.115692138671875	0.2910172641277313	15.063459396362305	nan	10000.0
monomer-50-nr2-run1_result_111	15	AAAAAAAAAAAAAAAAAAAAAAGAAAYAAIADLAAAAAVAAAAAAAIAAA	9.609115163418528	0.07704253330619112	44.36234664916992	0.2899414002895355	13.46468734741211	nan	10000.0
monomer-50-nr2-run1_result_111	16	AAAAAAAAAAAAAAAAAAALAAGDALYEAIRDLPAADALYAAALAAIAAL	0.4215304740271714	0.9671678379322521	81.13074493408203	0.5317399501800537	4.502719402313232	nan	10000.0
monomer-50-nr2-run1_result_111	17	AAAAAAAAEAAAAAAAAAARAAGAAAAAAAAALPAAAALAAAADAAAAAL	7.0203662015480335	0.11658783826614968	44.728126525878906	0.2875511050224304	15.195655822753906	nan	10000.0
monomer-50-nr2-run1_result_111	18	MEEELKKLKEELEKLKKELEEKGEKLYEEIKDLPFAEELYKKLKELIEKL	0.8521076143328858	0.8889333224585504	84.81079864501953	0.6901451945304871	2.599416732788086	nan	10000.0
monomer-50-nr2-run1_result_111	19	MEALLEALEAALAELREALRAAGAEAAAAAADLPDAAAAAAAAEALIAAL	0.8750041761694921	0.883196537416912	85.87295532226562	0.6609625816345215	3.1297450065612793	nan	10000.0
monomer-50-nr2-run1_result_111	20	AEAAAAAAAEALAALRAALRAAGEALYAAIADRPDADAVRAALDALIDAL	0.6875055330141093	0.9216517914463473	87.7452163696289	0.6900062561035156	2.6626269817352295	nan	10000.0
monomer-50-nr2-run1_result_111	21	AAAAAAAAAAAAAAAYEAAAAAGAALYAAIADLPTAAAAAAAAAAAAAAA	3.094092227329225	0.5609076854497022	54.15795135498047	0.3373134136199951	12.31220817565918	nan	10000.0
monomer-50-nr2-run1_result_111	22	AAEAAAAAAAAAAAAAAALAAAGAALYEALADAPWADALAAAAEALIAAL	1.547149006097242	0.7798002767319785	82.89689636230469	0.5784632563591003	4.0639190673828125	nan	10000.0
monomer-50-nr2-run1_result_111	23	AAAAAAAAAAAAAAAAEAALAAGEAWYEAHKDDPDAAAAYAARLAEIAAL	0.7645542073486796	0.9027338992054734	78.32278442382812	0.5463107824325562	4.842852592468262	nan	10000.0
monomer-50-nr2-run1_result_111	24	AAAAAAAAAAAAAAARAAAEAAGAAWYEANKDRPDAAAAYAALQAAIAAA	0.8916813651948503	0.8750275854755704	91.42992401123047	0.7094244956970215	2.4817934036254883	nan	10000.0
monomer-50-nr2-run1_result_111	25	AAAAAAEAAAAAAAAAAAALAAGAAWYAANADRPDAAAAYAAALAAIAAA	1.5085901655093588	0.7294477517109289	75.29761505126953	0.49846380949020386	5.768125057220459	nan	10000.0
monomer-50-nr2-run1_result_111	26	AAAAAEAAAAAAAAARAAALAAGAAAYAATKDLPDAAARYAAALAAIEAA	3.6676597800975825	0.32661829122020897	74.04518127441406	0.4902205169200897	7.26878023147583	nan	10000.0
monomer-50-nr2-run1_result_111	27	AAEAARAQAAAAAAAAAAALAAGLAAYAAEADAPDAAARFAAALEAIAAA	1.1735448723234556	0.8307369231207298	80.28498840332031	0.5392979979515076	5.2058186531066895	nan	10000.0
monomer-50-nr2-run1_result_111	28	AAAAAAAAAAAAAALAAALEAAAAALYAALADAPWADALAAAARAAIAAA	0.7799821845543836	0.9008780789222703	79.7967758178711	0.5602262020111084	4.87942361831665	nan	10000.0
monomer-50-nr2-run1_result_111	29	AAAAAEEARRAAAALRAALLAAGAALAAAAADLPWAAAVAAALAAAVAAL	4.2088487593155355	0.2655817670561162	74.28369140625	0.4809492826461792	6.4771881103515625	nan	10000.0
monomer-50-nr2-run1_result_111	30	EEEEEEEEEEEKKEEYEEELKKGEELYEKIKDRPDAEEKYKKFLKEVEEK	1.8305245870697784	0.6601497228337228	74.98200225830078	0.48350703716278076	6.977484226226807	nan	10000.0
monomer-50-nr2-run1_result_111	31	AEAAAEAAAAAAAAAAAAALAAGAAAAAATAALPAAAAVAAAAAAAVAAA	4.96744054898481	0.20243707294451604	46.19719696044922	0.25675448775291443	15.946152687072754	nan	10000.0
monomer-50-nr2-run1_result_111	32	AAAAAALAAEAAAAARAEAEAAGAAWAAAHKDAPDAAAAAAAAAAAIAAA	2.226087537947188	0.6081599145143533	73.36982727050781	0.5157486796379089	5.937530517578125	nan	10000.0
monomer-50-nr2-run1_result_111	33	AAAAAAAAAAAAAALREALRAAGEALAAAIKDRPDAAALAAALRALIEAL	1.269658783850303	0.7866122857047633	81.87786865234375	0.560571014881134	3.9887664318084717	nan	10000.0
monomer-50-nr2-run1_result_111	34	AAAAEAAAAAAAAAARQALLEAAAAAYAAEADRPDAAARYAAALAAIAAA	0.5317784205109773	0.9485046130441641	84.01608276367188	0.6259526610374451	3.947737455368042	nan	10000.0
monomer-50-nr2-run1_result_111	35	ELEKLLEELKEKKEEYEKKLKEGEELYEKIKDLPEAEELYKAALEKIEKE	3.0680154902106	0.4886369258890591	81.54979705810547	0.5716909170150757	4.182527542114258	nan	10000.0
monomer-50-nr2-run1_result_111	36	MEEELKKLEKELEELKKKLEKLGEEIYEKIKDLPFAEELYEKAKELIEKL	0.7285444856891408	0.9123948099764219	84.34082794189453	0.6773830652236938	2.7223219871520996	nan	10000.0
monomer-50-nr2-run1_result_111	37	AAAAAAAAAAAAAAAAAAARAAAAAAAAAAADLPAAAAVAAAAAAAIDAL	11.202996517102868	0.0859764358638259	50.74484634399414	0.3175094425678253	12.228988647460938	nan	10000.0
monomer-50-nr2-run1_result_111	38	MEEELKKLEEELEELKKKLEELGEELYEKIKDLPFADEVYALLKELIEKL	0.811877248894896	0.901802769150127	85.49586486816406	0.679242730140686	2.6290581226348877	nan	10000.0
monomer-50-nr2-run1_result_111	39	EAALARAAAAAAAALRAALEAAGAELAAAIADLPAAAALAAAAAAAVAAL	1.2977926454542987	0.7911269156059678	79.40934753417969	0.5553505420684814	5.285515785217285	nan	10000.0
monomer-50-nr2-run1_result_111	40	AAAAEEAAAAAAAAARAAAEAAGAAWYEAHKDLPDADALAAAAKAAIAAL	1.0100583193787847	0.8591722030866902	86.6807861328125	0.6427704095840454	3.0701961517333984	nan	10000.0
monomer-50-nr2-run1_result_111	41	AAEAAAAAAAAAAAAAAALAAAGEAAAAAIRDLPLAAALAAAAAALAAAL	3.4705176956638537	0.4346354517975963	58.592533111572266	0.3567679524421692	10.876116752624512	nan	10000.0
monomer-50-nr2-run1_result_111	42	MEKEKEELEKLLEELKKKLEKEGEEWYEKHKDLPDAEEKYEERKKEIEAL	0.8872579014774709	0.8871396378428219	83.64769744873047	0.6892293095588684	2.882915735244751	nan	10000.0
monomer-50-nr2-run1_result_111	43	AEAAAAAAAAAAAAAKAALEAAGAKVYELIKDLPFADALYAAAKAAIEAA	0.983941353702148	0.8702965557155783	82.96508026123047	0.552290678024292	4.195679187774658	nan	10000.0
monomer-50-nr2-run1_result_111	44	AAEAAAALAAALAALRAALEAAGEALYAAIADLPTADALAAAAKAAIAAL	4.932360344956179	0.22573468401881308	79.82891082763672	0.5251737236976624	6.076516628265381	nan	10000.0
monomer-50-nr2-run1_result_111	45	AEAAAAARAAAAAAARAALRALGDALYAALADLPAADALRAAAEALIAAL	0.9346604810215977	0.8672372143036697	81.29163360595703	0.5966325998306274	3.944868326187134	nan	10000.0
monomer-50-nr2-run1_result_111	46	AAAAAAAAAAAAAALAAALRAAGEALYAAVKDAPWADALYAAAQAAIEAA	2.5351494418115563	0.5826436166317064	87.58013153076172	0.6106405854225159	3.35599684715271	nan	10000.0
monomer-50-nr2-run1_result_111	47	MEELEKKLEELKEELRKLLEELGEKLYELIKDRPDAEELYKKAKELIEKL	0.6397778985168938	0.9312813787589872	84.6263656616211	0.70632004737854	2.57759952545166	nan	10000.0
monomer-50-nr2-run1_result_111	48	AAAAAAAAAAAAAAARAALEALGDALYAATADLPWADAVHAALRALIAAL	1.429846259366168	0.7571937073290564	84.33451080322266	0.6558942198753357	3.363607406616211	nan	10000.0
monomer-50-nr2-run1_result_111	49	AAAAAAARAAEAAELLARLRAAGAAWAAAHADLPDAAARAAALEAAIAAL	1.1068228886320666	0.8246672279997214	86.42707824707031	0.6776292324066162	2.8540287017822266	nan	10000.0
monomer-50-nr2-run1_result_111	50	EEELKKKLEEELEELKEELEELGEKIYEEIKDLPFAEELYKKIKELIEKL	0.562554372275769	0.9464997957868947	85.44857025146484	0.6997568011283875	2.5588252544403076	nan	10000.0
monomer-50-nr2-run1_result_111	51	SAAAEEAAAAAAAALRAALLAAGAAAYAATRDRPDAAARYAAALAAIAAA	1.7796136357248993	0.7229184191846278	76.82389068603516	0.5148022174835205	6.151669979095459	nan	10000.0
monomer-50-nr2-run1_result_111	52	AAEAAAAAELEAAAARAAALAAGEAWLAAHADRPDAAARYAAALAEIAAA	1.5313219228592831	0.7952739447493582	85.91454315185547	0.6385205388069153	3.399958610534668	nan	10000.0
monomer-50-nr2-run1_result_111	53	MEEEKKLLEEELEKLKEELRKEGEEWYEEHKDDPDAEKKYKERKEEIEKL	0.8345524224107865	0.8873237653371203	80.75382995605469	0.6338289380073547	3.3821945190429688	nan	10000.0
monomer-50-nr2-run1_result_111	54	DAAAAKAAEEAAAAAYAAALAAGAAAYEKIKDRADAAALYAAALAAIAAA	0.5656082006295133	0.9489174542590078	74.40271759033203	0.5118306279182434	6.404483795166016	nan	10000.0
monomer-50-nr2-run1_result_111	55	SALAAALAALAQALARAAAAAAAEAAAAATAAAPDAAAAAAAARAAAAAA	2.14826396280461	0.5764088745180002	77.39325714111328	0.540921688079834	5.769300937652588	nan	10000.0
monomer-50-nr2-run1_result_111	56	AAAAAAAAAAALAALREALRALGDAVYAAIRDLPFADALYAAAQAAIDAL	0.7831592690200023	0.9012636339871548	90.75193786621094	0.7336663007736206	2.29241943359375	nan	10000.0
monomer-50-nr2-run1_result_111	57	AAAAEAAAAAAAAALRAALRAAGDAFYDAVRDAPWAAAVRAALDELIDAL	0.5288869715964996	0.9499811656964735	88.8592300415039	0.7184495329856873	2.4230120182037354	nan	10000.0
monomer-50-nr2-run1_result_111	58	MEEEQKELEKKLEELKKELEEEGKKWYEAHKDRPDAEEEYAKRKKEIEEL	0.6501764209582034	0.9270300288081498	82.89326477050781	0.6653115749359131	2.978449583053589	nan	10000.0
monomer-50-nr2-run1_result_111	59	AAAEAEAARKALEELRAALREAGKALYEAIKDLPFADAVAAAAEKAIEAL	0.7707708014758529	0.9049417648945347	85.28495788574219	0.6547726392745972	2.7884202003479004	nan	10000.0
monomer-50-nr2-run1_result_111	60	AAEAARAAAAAQAAATAAALALGDALYEAVKDLPWADAVYAAARAAIAAA	1.3154639992998824	0.8001570911242006	83.87933349609375	0.5807372331619263	3.8343660831451416	nan	10000.0
monomer-50-nr2-run1_result_111	61	EEEEKKLKEEKEKKEKEERLKAGEERYEKIKDLPDAEEEYKKALEEIEKL	6.787093104357383	0.21564143016365858	79.25193786621094	0.5017654895782471	6.489278793334961	nan	10000.0
monomer-50-nr2-run1_result_111	62	AEEAAKRAAAAAAALRAALRAAGDALYAAIADRPDADALYAALQELIDAL	0.5181647924157684	0.952696542537078	87.96736907958984	0.7051987648010254	2.5997092723846436	nan	10000.0
monomer-50-nr2-run1_result_111	63	MEEEEKKKKEEELEEKEKKLKEGLEWYEKNKDKEDAKEKFEERLKKIEEE	0.48762351513918406	0.9566542822361016	82.42010498046875	0.6818817257881165	3.09566593170166	nan	10000.0
monomer-50-nr2-run1_result_111	64	AAALAAAAAAAAAALRAALAAAGAAAAAAHAARPDAAAAAAAAAAAIAAL	1.3668263584159557	0.7657327673246606	59.755428314208984	0.35810428857803345	10.049195289611816	nan	10000.0
monomer-50-nr2-run1_result_111	65	AEEELEKKKKELEELKKELEELGEKLYELIKDLPFAEELYKKIKELIEKL	0.7308989248834675	0.9134816432094872	84.63129425048828	0.6839338541030884	2.7225584983825684	nan	10000.0
monomer-50-nr2-run1_result_111	66	AAAALAALAEELAALRAALAAAGEAAYAATADRPDAAARYAAARAALAAL	0.9360637735540156	0.8672570670673775	78.25070190429688	0.5625624656677246	5.223536491394043	nan	10000.0
monomer-50-nr2-run1_result_111	67	MEEELEELKKKLEELYKELLKAGEELYEKIKDLPWADELYAALKKLIEEL	0.848703741264521	0.8899613339928389	84.45082092285156	0.661373496055603	2.8271422386169434	nan	10000.0
monomer-50-nr2-run1_result_111	68	SEEERRREEEERERERERLREEGEEWWEEHKDEPDAEEEYARLEEEIEER	1.53445393379297	0.7530865605714144	77.68498992919922	0.5763344764709473	4.1126484870910645	nan	10000.0
monomer-50-nr2-run1_result_111	69	MEELKEELEKKKKELYEKLKKLGEEIYEAIKDLPDAEEIYEKAKELIEKL	3.157511725706437	0.4544399192360878	82.75373840332031	0.5813155174255371	3.841254711151123	nan	10000.0
monomer-50-nr2-run1_result_111	70	AAEEAARAAEEAARAYAEALAEGLAWYEEHKDEPDAEERFAARLAEIAAR	0.5566992832628926	0.946448476135004	82.458251953125	0.6133607625961304	3.3508598804473877	nan	10000.0
monomer-50-nr2-run1_result_111	71	AEAARAAAAAAAKALREALLAAGAAWYEANKDAPDAAAKYAAALAAIDAL	0.7165157546460827	0.9147880116140363	89.43152618408203	0.6977631449699402	2.6747705936431885	nan	10000.0
monomer-50-nr2-run1_result_111	72	MEEEEKKLKEELEKLKKELEELGKKLYEEIKDLPFAEKLYELAKKLIEEL	0.7089920965720924	0.9171665694526707	83.36417388916016	0.6622053384780884	2.949049949645996	nan	10000.0
monomer-50-nr2-run1_result_111	73	MEELEEKLKKELEELKKKLEEAGEKLWEKIKHLPFAKELYEKAKKLIEEL	1.1122288661333466	0.8282602802073145	81.7321548461914	0.6005527377128601	3.694612503051758	nan	10000.0
monomer-50-nr2-run1_result_111	74	AAAALAAAEAAAAALREELRAAGEAVYEAVKDLPTAEAARAAAEAAIDAL	0.6190733691893849	0.9334387949751508	84.18824768066406	0.6239293813705444	3.4949698448181152	nan	10000.0
monomer-50-nr2-run1_result_111	75	AAELERLLAEAQAALRAALEAAGEALWEAIKDAPWADELYAALKALIEAL	1.1416642610841001	0.8289154142362058	84.58960723876953	0.6565313339233398	2.9614856243133545	nan	10000.0
monomer-50-nr2-run1_result_111	76	AAELERALAEARAALRAALEAAGDALYEAIKDLPFADALAAAARELIAAL	1.1277692673879003	0.8217867686265089	79.97628784179688	0.5462335348129272	4.58799934387207	nan	10000.0
monomer-50-nr2-run1_result_111	77	AAEEAAAAAAEAAAARAAALAAGAEWLAAHKDRPDAAAAAAAALAAIEAA	1.0632703011362836	0.8344878566157145	82.64601135253906	0.6030852794647217	3.880535125732422	nan	10000.0
monomer-50-nr2-run1_result_111	78	AAAERAAAEAAAAELRQRLLALGDELYERVKDLPDADAAYAAALAAIAAL	2.0693795991979846	0.6160639180109991	79.4557876586914	0.5325071811676025	4.858389854431152	nan	10000.0
monomer-50-nr2-run1_result_111	79	AAAEALARALEAAAAAAAARAAGAALRAAIADLPAAEALAAALEALIAAL	13.7818592769663	0.06095045715971531	84.75717163085938	0.48827970027923584	7.524007797241211	nan	10000.0
monomer-50-nr2-run1_result_111	80	MKELEEELKKKLEELKEELLKLGEEIYEKIKDLPFAKELYEKLLKLIEEL	0.6356134089485873	0.9306861727681831	86.55540466308594	0.7181869745254517	2.3800125122070312	nan	10000.0
monomer-50-nr2-run1_result_111	81	MLEELLKKLEEELEEYKKRLEEGEKWYEENKDLPWAEEEYKRRLEEIEKE	0.8953059098488008	0.8835345168973796	82.4352035522461	0.6391401290893555	3.0665299892425537	nan	10000.0
monomer-50-nr2-run1_result_111	82	MEALLEELAAAAEALRAALRALGEAVYAAIADLPTADALAAAAAALIDAL	5.603009218537857	0.19032348274785818	79.79878234863281	0.5262823700904846	5.797381401062012	nan	10000.0
monomer-50-nr2-run1_result_111	83	EEEKKEEELKKKEEEKEKLEKLGEELYEKIKDLPFAEELYEEIKKKIEEK	3.590949803317626	0.44521877348007893	81.44010925292969	0.5745691061019897	4.1579060554504395	nan	10000.0
monomer-50-nr2-run1_result_111	84	MEEALKKAKEEAEKERKKLLEEGEKWYEENKDLPDAEEKYKERKKKIEEL	0.9375271950759526	0.869748549989009	83.51410675048828	0.6925417184829712	3.0202794075012207	nan	10000.0
monomer-50-nr2-run1_result_111	85	EAEKLKALEAELAALKAALEELGDKLYDLVKDAPWADAAYAAAKALIDAL	0.7350299116163549	0.9167275342490836	80.89701080322266	0.5835205316543579	3.997312545776367	nan	10000.0
monomer-50-nr2-run1_result_111	86	AAAAAKAAAAAAAALKQALLAAGDALYAAIKDLPAADAIYAAARAAIEAL	1.0808374183097478	0.8453145993833897	88.88257598876953	0.6852545142173767	2.8857600688934326	nan	10000.0
monomer-50-nr2-run1_result_111	87	MEKLLKELKKKLEELKKKLEELGEEVYEKIKDLPDAEKLYEEAKKLIEEL	0.7517585985462379	0.9107598605428407	86.68321228027344	0.722664475440979	2.3283426761627197	nan	10000.0
monomer-50-nr2-run1_result_111	88	AAAAARAAAAAAAALREELRALGDEVYERIRDLPFADALYEAAQAAIDAL	0.8581125772440897	0.8852789747801577	87.53707122802734	0.6899324655532837	2.6195528507232666	nan	10000.0
monomer-50-nr2-run1_result_111	89	EEEELEELEEELEELREELEKLGEEIYEKIKDLPNAEEIYEKIKKEIEEL	0.7656896996747522	0.9025263114006489	84.21463012695312	0.6876155138015747	2.7636938095092773	nan	10000.0
monomer-50-nr2-run1_result_111	90	MEEEEEKLREELERLREELEKLGEEFYEKIKDRPDAEEIYEEAKKLIEEL	2.2296430588723424	0.6137879791438406	80.79207611083984	0.590008020401001	3.6779367923736572	nan	10000.0
monomer-50-nr2-run1_result_111	91	SALKEKLAAEAKALLTAALRALGDEIYEKIKDLPFAEALYAAAKAAIDAL	0.5855348526697284	0.9410185874196845	88.1234359741211	0.6956597566604614	2.553759813308716	nan	10000.0
monomer-50-nr2-run1_result_111	92	MEALLEQLEALAAALKEALEAAGAALYEAVKDAPWADAAYAAAQALIASL	0.876861144353857	0.8808261801652004	89.078369140625	0.6986066102981567	2.5819265842437744	nan	10000.0
monomer-50-nr2-run1_result_111	93	DLEALLQALQEALAEYQRRLAEGAAWYEEHRDEPDAAARYAAALAEIAAA	1.9037583899251194	0.7269484324841686	83.84526062011719	0.584868311882019	3.6214656829833984	nan	10000.0
monomer-50-nr2-run1_result_111	94	SEEEEKELEEELEKLKEELLEEGEKWYEENKDLPDAEEEYEAALKEIEEL	1.0600635321810719	0.8494222597657245	84.28241729736328	0.6658244132995605	2.861787796020508	nan	10000.0
monomer-50-nr2-run1_result_111	95	EEEEEEKLEKELEELKKKLKELGEKLYEAIKDLPFAEELYEAIQKAIEEL	0.8884508207423425	0.8857391021619679	84.30912780761719	0.6800416707992554	2.815343141555786	nan	10000.0
monomer-50-nr2-run1_result_111	96	EKERLEELRRALEELRERLRRLGEELYERIKDLPFADELQAALDRLIDEL	0.6413895682233178	0.9301138490027638	84.15094757080078	0.7122740745544434	2.5178375244140625	nan	10000.0
monomer-50-nr2-run1_result_111	97	AAAEEEAARAAAEALRAALEALGDALYAAIRDAPWADALYAALRALIDAL	1.3179711604583726	0.7863767953996156	83.69628143310547	0.6500726938247681	3.0979580879211426	nan	10000.0
monomer-50-nr2-run1_result_111	98	MEEEEERRREELERLYEELRRLGEELWERIKDLPFAPAIYEAIKALIDAL	3.342987772841168	0.477655616646599	79.0765380859375	0.5408880710601807	4.637094020843506	nan	10000.0
monomer-50-nr2-run1_result_111	99	MDELRKALEELLAALRAQLRAAGEAAYEAVKDLPFAEELRAAAEALIDAL	0.7828637984265295	0.899065882527212	86.83891296386719	0.7082269191741943	2.504319190979004	nan	10000.0
monomer-50-nr2-run1_result_112	0	MSDEFIYRVAAAHVGPERAPRTPEERAAWLAEHAAAVLADPAAQAIAREL	0.47629370600778015	0.9599016125652827	71.47760772705078	0.4848647117614746	4.825779438018799	nan	10000.0
monomer-50-nr2-run1_result_112	1	MTPEERYAVAAAHVGPERAPRTPEERAAWLAEHEEAVAADPAAQAIAAAL	2.770312777844046	0.53358446838292	66.76657104492188	0.4135788679122925	7.850028038024902	nan	10000.0
monomer-50-nr2-run1_result_112	2	MTPEEILAVAAAHYGPERAPATPEAAAAWLAEHAAAALADPAARALAAAL	3.645155267960061	0.4016980460482034	63.50368118286133	0.3722725510597229	7.675414085388184	nan	10000.0
monomer-50-nr2-run1_result_112	3	MTDEEKYRVAAAYYGEEKAPKTEEEKKAWLEKHEAEAMADPEAQKIAKEL	7.378652843660011	0.18449582717973828	71.16812896728516	0.40029188990592957	8.5515718460083	nan	10000.0
monomer-50-nr2-run1_result_112	4	MTPEEQYAVAAAHWGPELAPRTPEERAAWLAEHLAAAMADPAAQALAAEL	4.707384474233146	0.3111696499156863	67.51824951171875	0.3813138008117676	8.279631614685059	nan	10000.0
monomer-50-nr2-run1_result_112	5	MSDEEKYKVAAAYVGEEKAPKTEEEKEKWLAEHEAEVMADPKAQEIAKKL	1.111749059906857	0.8403683316545341	76.58645629882812	0.5817602872848511	3.576770782470703	nan	10000.0
monomer-50-nr2-run1_result_112	6	MTPEELYAVAAAHWGPERAPRTPEERAAWLAEHAAAALADPAAQALAAEL	3.2187123700256643	0.4534985413930993	60.4387321472168	0.33158522844314575	8.664732933044434	nan	10000.0
monomer-50-nr2-run1_result_112	7	MSPEEIYAVAAAHEGPERAPRTPAERAAWLARHAAAALADPEAQAIAARL	6.100772580038746	0.238629613278994	65.02384948730469	0.3445807993412018	10.157206535339355	nan	10000.0
monomer-50-nr2-run1_result_112	8	LSEEELLAVAAAHYGPERAPRTPEARREWLAEHAAAALADPAAQALLREL	1.317335123066058	0.8019357151500097	63.58965301513672	0.3691128194332123	8.104673385620117	nan	10000.0
monomer-50-nr2-run1_result_112	9	MSKEFKYKVAAAYYGEEKAPKTEEEKEEWLAKHEKEAMADPEAQKIAEEL	0.6619438691204528	0.9274854959693163	67.70305633544922	0.42683279514312744	5.7104411125183105	nan	10000.0
monomer-50-nr2-run1_result_112	10	LSDEELYRVAAAHVGPERAPRTPEARAAWLAEHAAAVLADPAAQAILERL	2.650960604007619	0.5855167413626509	70.28491973876953	0.4559483528137207	5.585757255554199	nan	10000.0
monomer-50-nr2-run1_result_112	11	MTDEELYRVAAAHYGPERAPETEEARRAWLAEHAAEAMADPRAQAIAREL	1.841675536788862	0.6704777737637501	63.67683792114258	0.33228370547294617	9.467841148376465	nan	10000.0
monomer-50-nr2-run1_result_112	12	LTDEELYAVAAAHYGPERAPTTEEARRAWLAEHLAAAMADPAAQALAAAL	3.2612757954312603	0.43968635151102853	62.80005645751953	0.3117622137069702	10.871471405029297	nan	10000.0
monomer-50-nr2-run1_result_112	13	MTDEEIYAVAAAHWGPERAPRTPEERAAWLAEHAAAAMADPRAQAIAREL	4.047321789977959	0.3839977567732722	69.0107421875	0.46306249499320984	6.197595119476318	nan	10000.0
monomer-50-nr2-run1_result_112	14	MTDEEIYKVAAAYYGEEKAPKTEEEKKKWLEEHAEEAMADPEAQEIAKKL	0.47493249762051176	0.9594799857157221	68.88969421386719	0.4188489317893982	6.299522876739502	nan	10000.0
monomer-50-nr2-run1_result_112	15	MSDEERYAVAAAHYGPALAPRTPEARAAWLAEHAAAAAADPAAQALAAAL	1.3388000289621655	0.7863410362025924	63.9351921081543	0.35762399435043335	8.65279483795166	nan	10000.0
monomer-50-nr2-run1_result_112	16	MTPEEILAVAAAHYGPALAPRTPEAAAAWLARHAAAALADPAARALAAEL	3.693361915162525	0.3675272791475348	62.03017807006836	0.33713841438293457	9.041510581970215	nan	10000.0
monomer-50-nr2-run1_result_112	17	MTEEEIYAVAAAHYGPELAPRTPEERAAWLAEHAAAALADPEAQAIAAAL	1.4949548618134596	0.736548706447157	64.20916748046875	0.35648974776268005	7.950237274169922	nan	10000.0
monomer-50-nr2-run1_result_112	18	MTKEEKYKVAAAYYGEEKAPKTEEEKEKWLKEHEEEAMADPKAQEIAKKL	1.0046786862520778	0.8660669189926402	76.64781951904297	0.6086525917053223	3.480440616607666	nan	10000.0
monomer-50-nr2-run1_result_112	19	MSAEEALAVAAAHWGPAAAPATEEARAAWLAAHLAAALADPAARALAERL	4.3314899863965	0.3300661064160875	62.161617279052734	0.37131404876708984	9.417386054992676	nan	10000.0
monomer-50-nr2-run1_result_112	20	MTDEERYRVAAAHYGEEKAPKTEEEKKKWLAEHEEEAMADPRAQEIAKKL	0.832162294827885	0.895176269010829	67.7239990234375	0.39599156379699707	7.448559284210205	nan	10000.0
monomer-50-nr2-run1_result_112	21	LSPEQQYAVAAAHYGPELAPRTPEERAAWLAEHLAAAMADPAAQALAREL	1.2010155308323758	0.8125941731936581	66.83553314208984	0.3766024708747864	7.510339260101318	nan	10000.0
monomer-50-nr2-run1_result_112	22	MTDEERYRVAAAHYGEALAPRTPEERAAWLAAHLAAAEADPAAQALAAEL	2.23805856540641	0.5433979371415897	61.03950119018555	0.337408185005188	9.887084007263184	nan	10000.0
monomer-50-nr2-run1_result_112	23	MSPEELLAVAAAHFGPELAPRTPEAAAAWLAEHAAAALADPEAQALAERL	3.7750415013733036	0.3930175344157035	65.1761703491211	0.36088889837265015	7.863611698150635	nan	10000.0
monomer-50-nr2-run1_result_112	24	MTEEEIYAVAAAHYGPELAPETPEARAAWLAEHAAAALADPEAQRIAEEL	1.606068649193521	0.742207825544918	65.67696380615234	0.3784974217414856	7.95629358291626	nan	10000.0
monomer-50-nr2-run1_result_112	25	MTDEEIYAVAAAHEGPERAPATPEERAAWLAAHAAAALADPAAQALAAAL	2.4905433345911336	0.5959701144892929	65.51225280761719	0.35590916872024536	8.831242561340332	nan	10000.0
monomer-50-nr2-run1_result_112	26	MSAEQKYAVAAAYYGADKAPKTAEEKAAWLAKHEAEAMADPAAQAIAKQL	0.8175620468399881	0.8979073390150735	71.77640533447266	0.4833531975746155	5.0676960945129395	nan	10000.0
monomer-50-nr2-run1_result_112	27	MTPAEQLAVAAAHVGAARAPATPEAAAAWLAAHLAAVAADPAAQAIARAL	7.446759566272334	0.21417874403153928	68.63044738769531	0.4380219578742981	7.966740608215332	nan	10000.0
monomer-50-nr2-run1_result_112	28	LTDEQIYEAAAKHYGEEKAPKTEEEKEAWLKEHAEEALADPETQEILKEL	2.9834927323895197	0.5592958269195649	67.48380279541016	0.3775419294834137	7.780648231506348	nan	10000.0
monomer-50-nr2-run1_result_112	29	LTDEEIYKVAAAYYGEEKAPKTEEEKKAWLAEHAEEAMADPRAQEIAEKL	0.7399782053586593	0.9146324370035469	67.46895599365234	0.41039854288101196	6.527792930603027	nan	10000.0
monomer-50-nr2-run1_result_112	30	MTPEEIYAVAAAHYGPERAPETPEARAAWLAEHAAAALADPAAQALAREL	0.8657165700639462	0.8799351962907173	64.84222412109375	0.38940373063087463	7.229781150817871	nan	10000.0
monomer-50-nr2-run1_result_112	31	MTKEEKYKVAAAYYGEEKAPKTEEEKEKWLAEHEEEAMADPEAQKIAEEL	0.7897625518265244	0.904267518182942	74.7882308959961	0.552962064743042	4.126194953918457	nan	10000.0
monomer-50-nr2-run1_result_112	32	MTPEELLAVAAAHEGAARAPRTPAARAAWLAAHLAAAMADPAAQALAAAL	4.5993148981164	0.31703405208667834	63.622276306152344	0.4102528393268585	9.750247955322266	nan	10000.0
monomer-50-nr2-run1_result_112	33	LTKEEQYAIAAAHYGPEKAPKTEEEKEKWYAENAAAAMADPEAQAIAKKL	2.5183981977831307	0.5284500594813835	69.78355407714844	0.43140095472335815	6.814152240753174	nan	10000.0
monomer-50-nr2-run1_result_112	34	MSEAEIYAVAAAHVGPERAPTTPEARAAWLAEHAAAALADPAARALAAEL	3.1415987538403654	0.5097073534618294	63.39518737792969	0.37791305780410767	7.70515775680542	nan	10000.0
monomer-50-nr2-run1_result_112	35	LSPEQQYAVAAAHYGEARAPRTPEARAAWLAEHLAAAMADPAAQALAAEL	1.1984597404404527	0.8207703945142629	65.69766235351562	0.3793274760246277	7.549771308898926	nan	10000.0
monomer-50-nr2-run1_result_112	36	MTDAELYAVAAAHYGAEKAPTTPAARAAWLAAHAAAAMADPAAQALAAEL	1.7875699584120333	0.7115890189982106	67.60277557373047	0.41694560647010803	6.458598613739014	nan	10000.0
monomer-50-nr2-run1_result_112	37	MTDEEIYEVAAAYYGEEKAPKTEEEKKKWLAEHKEEAMADPKAQEIAKKL	1.631065726130756	0.7343096890965769	64.86408996582031	0.38151419162750244	7.409437656402588	nan	10000.0
monomer-50-nr2-run1_result_112	38	LTDEEIYRIAAAHWGEEKAPKTEEEKAAWLAEHAEAALADPEAQRIAEEL	1.3065336355889747	0.804890647457469	72.26393127441406	0.49108874797821045	5.280235290527344	nan	10000.0
monomer-50-nr2-run1_result_112	39	MSDEERYAVAAAHWGPARAPATPEERAAWLAEHEAAAAADPEAQALAERL	4.827973427462612	0.2932533161122496	65.03031921386719	0.3775038719177246	10.463407516479492	nan	10000.0
monomer-50-nr2-run1_result_112	40	LTPEQIYAVAAAHYGPALAPTTPEARAAWLAAHAAAALADPAAQALAAEL	1.9374209773542517	0.6792749362405998	67.06626892089844	0.3943766951560974	6.912062644958496	nan	10000.0
monomer-50-nr2-run1_result_112	41	MTPEEILAVAAAHYGPERAPRTPEAAAAWLAEHAAEALADPRAQEIARRL	3.945556181161801	0.37727205427390914	65.56326293945312	0.36876189708709717	7.113229751586914	nan	10000.0
monomer-50-nr2-run1_result_112	42	MTPAEQLAAAAAHYGPAAAPATPEAAAAWLAAHAAAAAADPAYQALAAAL	4.30043470455194	0.36026595474808637	60.71967315673828	0.3398173451423645	9.71142578125	nan	10000.0
monomer-50-nr2-run1_result_112	43	MSAAEQLAAAAAHLGPERAPATPAEAAAWLAEHAAAAAADPAFQALAAAL	4.968755946900867	0.35681731266381994	64.21910095214844	0.3528074026107788	8.76998233795166	nan	10000.0
monomer-50-nr2-run1_result_112	44	LTDEEKYRIAAAYYGEEKAPKTEEERKKWLAEHEEEAMADPEAQKIAKEL	0.8349189179152449	0.8973460569752931	72.44839477539062	0.49942827224731445	5.197795391082764	nan	10000.0
monomer-50-nr2-run1_result_112	45	LSEEEIYAIAAAHVGAERAPKTPEARARWLAEHAAEVLADPAAQELARRL	3.325817337251825	0.49010993897082367	67.74041748046875	0.4094640016555786	6.637053966522217	nan	10000.0
monomer-50-nr2-run1_result_112	46	MTPEERYAVAAAHVGPARAPTTPAARAAWLAAHEAAVMADPAAQALAAEL	6.771729467727887	0.23880561611142048	66.16100311279297	0.43603748083114624	7.946065425872803	nan	10000.0
monomer-50-nr2-run1_result_112	47	MTDEERYRVAAAHYGEERAPKTEEERRAWLAEHEAEAMADPAAQAIAKEL	1.499250228395047	0.7627806319613684	66.49615478515625	0.3677365779876709	8.779773712158203	nan	10000.0
monomer-50-nr2-run1_result_112	48	LSDEELYRAAAAHYGPERAPRTPAAREEWLAKHAAEALADPETQAILREL	5.089161614672132	0.2985570355634716	70.47514343261719	0.4077933728694916	6.72727108001709	nan	10000.0
monomer-50-nr2-run1_result_112	49	MSKEEIYKVAAAYYGEEKAPKTEEEKEKWLKEHAEEAMADPEAQKIAKEL	0.5713395601969039	0.9437572145769064	70.2801513671875	0.4619225859642029	5.261761665344238	nan	10000.0
monomer-50-nr2-run1_result_112	50	MTDEEIYRVAAAHYGPERAPTTPEAKAAWLAEHAAAALADPAAQAIAERL	0.706619555506116	0.9187819488149335	68.92745971679688	0.4319942593574524	5.931857585906982	nan	10000.0
monomer-50-nr2-run1_result_112	51	LSDAEKYAVAAAHYGAARAPTTEAARAAWLAEHEAAAMADPATQAIAAAL	1.7386943427656265	0.7362993337736105	66.8819808959961	0.38164234161376953	7.738426685333252	nan	10000.0
monomer-50-nr2-run1_result_112	52	MSPEERYAVAAAYYGPELAPRTPEERAAWLAEHEAAAAADPAAQELAARL	4.825586607310237	0.31891876371374633	77.33094787597656	0.5699672698974609	5.615574836730957	nan	10000.0
monomer-50-nr2-run1_result_112	53	MTPEELYRVAAAHYGEERAPRTPEERAAWLAEHLEAAMADPEAQALAREL	1.7243276775064116	0.6822126467952959	61.346466064453125	0.3469237685203552	9.197173118591309	nan	10000.0
monomer-50-nr2-run1_result_112	54	LTDEEIYAVAAAHYGPERAPATPEERAAWLAEHAEAALADPRAQAIAREL	1.6416374323645322	0.747727757390092	64.33051300048828	0.37389278411865234	7.826811790466309	nan	10000.0
monomer-50-nr2-run1_result_112	55	MTDEEIYAVAAAYYGPERAPATEEARAAWLAEHAAAALADPAAQALAAEL	0.7267774949780788	0.9120707390172887	68.64183807373047	0.442549467086792	6.164195537567139	nan	10000.0
monomer-50-nr2-run1_result_112	56	LSDEELYRVAAAHYGEEKAPKTEEERAAWLAEHRDAALADPEAQRILREL	1.4802879049249307	0.7759664954607435	69.92770385742188	0.43046462535858154	6.19247579574585	nan	10000.0
monomer-50-nr2-run1_result_112	57	MTPEEQYAVAAAHYGPERAPETEEARAAWLAEHLAEAMADPAAQAIAAEL	1.4783559999839753	0.7551113085590535	65.02273559570312	0.33744800090789795	9.650574684143066	nan	10000.0
monomer-50-nr2-run1_result_112	58	LTDEQLYAVAAAHYGPERAPRTEEEKKAWLAEHRDAALADPRAQAILREL	2.198648381684198	0.662937962085919	66.3127670288086	0.38853660225868225	7.312983512878418	nan	10000.0
monomer-50-nr2-run1_result_112	59	MTDEEKYKVAAAYVGEEKAPKTEEEKKEWLAKHEEEVMADPKAQEIAKKL	0.9857159598858063	0.860439873854516	71.27308654785156	0.47637736797332764	5.076668739318848	nan	10000.0
monomer-50-nr2-run1_result_112	60	LSDEELYAVAAAHYGPERAPRTPEERAAWLAEHAAAALADPEAQALLARL	4.827834962953922	0.26209702174233807	67.12596130371094	0.3458157181739807	8.930612564086914	nan	10000.0
monomer-50-nr2-run1_result_112	61	MTDEEKFAVAAAHYGPEKAPKTEEEKKAWLAEHAEAAMADPRAQEIAKKL	1.0174256253066984	0.8568315611787333	66.84878540039062	0.3773810863494873	8.366070747375488	nan	10000.0
monomer-50-nr2-run1_result_112	62	MSREERYRVAAAHYGPERAPKTPEEREAWLAEHEAAAMADPEAQRIAEEL	5.491269941846585	0.27299776103877743	71.57283020019531	0.4445379376411438	7.336573600769043	nan	10000.0
monomer-50-nr2-run1_result_112	63	MTDEEIYRVAAAHYGEALAPKTPEERAAWLAAHAEAALADPEAQRLAEEL	0.8466790448619629	0.8853408401997968	65.43889617919922	0.3804503083229065	8.213600158691406	nan	10000.0
monomer-50-nr2-run1_result_112	64	MTPEEKLAVAAAHYGPERAPTTPEAAAAWLAEHEAEAMADPEAQAIAAEL	6.180498592166699	0.20705519258218863	70.71499633789062	0.40572071075439453	8.000287055969238	nan	10000.0
monomer-50-nr2-run1_result_112	65	LSDEEIYAIAAAHVGPERAPRTEEERRAWLAEHADAVLADPAAQELARRL	3.225511972916725	0.5072223175859287	64.86642456054688	0.369098424911499	8.19629192352295	nan	10000.0
monomer-50-nr2-run1_result_112	66	MSDEEKYRVAAAHYGEEKAPKTEEEREKWLAEHEAEAMADPEAQKIAKEL	1.4822465051150222	0.7631522432182066	79.99938201904297	0.6962507963180542	2.918240547180176	nan	10000.0
monomer-50-nr2-run1_result_112	67	LTDEQIYEVAAAHYGEEKAPKTEEEKKEWLAKHAEAALADPEAQALLEKL	1.5042705748020762	0.7722139862597345	65.88255310058594	0.36064523458480835	8.71241569519043	nan	10000.0
monomer-50-nr2-run1_result_112	68	MSDEEKYAVAAAHVGEDKAPKTEEARAAWLAEHEAEVMADPEAQAIAEEL	1.266396034543508	0.7967884324606352	71.06330871582031	0.47640514373779297	5.438824653625488	nan	10000.0
monomer-50-nr2-run1_result_112	69	MSDEELYRVAAAYYGEDKAPKTEEERQAWLAEHAAEAMADPEAQRIAEEL	5.235171400167821	0.2757880212255647	69.19912719726562	0.39838558435440063	7.567059516906738	nan	10000.0
monomer-50-nr2-run1_result_112	70	MSAEEQYAVAAAHVGPARAPTTEAARAAWLAEHLAAVAADPAAQALAAAL	3.1146562106229587	0.4685496912437226	64.0175552368164	0.36360007524490356	9.073037147521973	nan	10000.0
monomer-50-nr2-run1_result_112	71	LSDAEKYAIAAAHYGEAAAPKTAAARKAWLAAHEAAAMADPAAQAIAAAL	1.360563878722671	0.7898709636907519	68.8702392578125	0.42017826437950134	6.80999231338501	nan	10000.0
monomer-50-nr2-run1_result_112	72	MTPEERYAVAAAHYGAARAPRTPEAREAWLAEHEAAAAADPAAQALAREL	2.801880584320156	0.4562361119283627	62.73887634277344	0.3790954649448395	9.036502838134766	nan	10000.0
monomer-50-nr2-run1_result_112	73	MTDEEIYAVAAAHYGPERAPTTPEARAAWLAAHAAAALADPAAQALAAEL	1.4762568300911196	0.7707300329484756	63.93479537963867	0.3709835708141327	8.187177658081055	nan	10000.0
monomer-50-nr2-run1_result_112	74	MTPEEIYRVAAAHLGPAAAPATPEERAAWLAAHAAAALADPAAQALAAAL	3.07772735489764	0.5101677154223062	62.80731201171875	0.3336227536201477	9.262565612792969	nan	10000.0
monomer-50-nr2-run1_result_112	75	MTDEQRYAVAAAYYGADKAPKTAAARAAWLAAHEEAAMADPAAQALAAAL	1.0957208569402515	0.8361751350014037	66.33018493652344	0.3885776698589325	7.035340785980225	nan	10000.0
monomer-50-nr2-run1_result_112	76	LTDEEVYRIAAAHYGEALAPRTPEERAAWLAEHAAAALADPRAQEIAREL	1.4878984061492997	0.7883645388107025	66.44550323486328	0.39009958505630493	7.6309733390808105	nan	10000.0
monomer-50-nr2-run1_result_112	77	MTDEEIYRVAAAYYGPEKAPKTPEERAAWLAEHAAAAMADPRAQAIAEEL	1.2739483543059695	0.7787681778031548	64.74187469482422	0.36993861198425293	7.294474124908447	nan	10000.0
monomer-50-nr2-run1_result_112	78	MSDEEIYRVAAAYVGEDKAPKTEEERKEWLAEHADAVMADPEAQKIAEEL	0.5313369350300272	0.9515294472048034	71.4168701171875	0.47615519165992737	5.064059257507324	nan	10000.0
monomer-50-nr2-run1_result_112	79	MTDAEIYAVAAAHVGAAAAPTTAEARAAWLAANAAAVMADPAAQAIAAEL	3.9208511156688726	0.3983906639858679	65.92549896240234	0.41651761531829834	7.165826797485352	nan	10000.0
monomer-50-nr2-run1_result_112	80	MTPEERYAVAAAHYGPERAPRTPEEREAWLAEHEAAAMADPAAQAIAAEL	5.334278505864427	0.28327967961484857	70.84017944335938	0.4305630922317505	7.448173522949219	nan	10000.0
monomer-50-nr2-run1_result_112	81	LSDEEILRVAAAHYGPERAPRTEEEKRAWLAEHAADALADPEAQRIAREL	3.356137517588795	0.40952841780921156	65.79022979736328	0.3626277446746826	8.846385955810547	nan	10000.0
monomer-50-nr2-run1_result_112	82	MTEEEIYAVAAAHWGEALAPRTEEERREWLAAHAEAAMADPEAQAIAERL	1.1109539981926195	0.8278179383998989	64.0911636352539	0.37149739265441895	7.89447021484375	nan	10000.0
monomer-50-nr2-run1_result_112	83	LTEEEIYRVAAAHYGEELAPRTEEERRAWLAEHAAAAMADPEAQRIAEEL	1.1483043362237353	0.8160043057809745	64.80281829833984	0.3612540066242218	8.033514022827148	nan	10000.0
monomer-50-nr2-run1_result_112	84	LSDEQIYAVAAAHYGPARAPRTPAERAAWLAAHAAAAMADPAAQALAREL	1.547478684576759	0.7596930252049349	63.364830017089844	0.36571115255355835	8.083748817443848	nan	10000.0
monomer-50-nr2-run1_result_112	85	MTDEEKYKVAAAYFGEEKAPKTEEEKKKWLAEHEEEAMADPKAQEIAKKL	0.7531772257994963	0.9086748524586933	72.59661102294922	0.5160385370254517	5.0543904304504395	nan	10000.0
monomer-50-nr2-run1_result_112	86	LSDEQKYAVAAAYWGAAKAPTTPEARAAWLAANADAAMADPAAQAIAAAL	0.730977209413425	0.917571029462628	74.78995513916016	0.5345873832702637	4.286032676696777	nan	10000.0
monomer-50-nr2-run1_result_112	87	LTDEEKYRIAAAYWGEEKAPKTEEERKAWLAKHEAEAMADPEAQKIAKEL	7.830440106646297	0.17531486576561556	74.4166488647461	0.4603002369403839	6.169722557067871	nan	10000.0
monomer-50-nr2-run1_result_112	88	MTAEEKYAVAAAYYGAAKAPTTAAAKAAWLAANEAAAMADPAAQAIAEQL	0.7716346908821048	0.9023349936818791	63.195003509521484	0.3498682975769043	8.44898509979248	nan	10000.0
monomer-50-nr2-run1_result_112	89	MTDEEIYRVAAAYYGEEKAPKTEEERKAWLAEHAEAAMADPEAQRIAEEL	3.554978953773242	0.4164272171191813	73.2090835571289	0.5274677276611328	5.900841236114502	nan	10000.0
monomer-50-nr2-run1_result_112	90	MTPEEKYAVAAAHYGEEKAPKTEEEKKAWLAEHEKEAMADPEAQKIAKEL	1.318766891915899	0.7879032960598542	74.76702880859375	0.5280471444129944	5.211956977844238	nan	10000.0
monomer-50-nr2-run1_result_112	91	MSEEEIYAVAAAYYGPERAPRTPEERAAWLAEHAEAALADPAAQALAREL	0.5070875938563913	0.9539134750355066	68.1742172241211	0.42002585530281067	5.7624335289001465	nan	10000.0
monomer-50-nr2-run1_result_112	92	LTDEEQYRVAAAHYGEEKAPKTEEERAAWLAEHRDAAMADPEAQKIAKEL	0.8793011066912498	0.8852467710428539	68.34793853759766	0.3995915353298187	8.326204299926758	nan	10000.0
monomer-50-nr2-run1_result_112	93	MTDEEIYKVAAAYFGEEKAPKTEEEKKKWLEENAEKAMADPEAQKIAKEL	0.6513073173085941	0.9287250666781557	69.57633972167969	0.4334545135498047	5.673399448394775	nan	10000.0
monomer-50-nr2-run1_result_112	94	MTDEERYAVAAAYYGEDKAPKTEAAKAAWLAEHEAAAMADPAAQAIAREL	0.8232126731392486	0.8948036173973469	69.34717559814453	0.4369940459728241	6.018542766571045	nan	10000.0
monomer-50-nr2-run1_result_112	95	MTDEEKWAVAAAHYGEALAPRTPEEKAAWLAAHEAAAMADPAAQALAAEL	5.893551889327497	0.24383531644205242	72.51638793945312	0.4571384787559509	7.942352294921875	nan	10000.0
monomer-50-nr2-run1_result_112	96	LTEEQLYAIAAAHYGPERAPKTEEARREWLAEHLEAAMADPEAQRIAREL	1.2273215998398261	0.8088754914651922	66.12345123291016	0.3760227560997009	6.589064121246338	nan	10000.0
monomer-50-nr2-run1_result_112	97	LTDEQIYAVAAAHYGEEKAPKTEEERKAWLAEHAAAAMADPEAQKIAEEL	1.084551647630894	0.8447159913186846	65.2707290649414	0.36808115243911743	7.5370001792907715	nan	10000.0
monomer-50-nr2-run1_result_112	98	MSEEELYRVAAAHYGPELAPETPEERAAWLAEHAEAALADPRAQAIAREL	1.3515655585311266	0.8017489382014381	66.41706085205078	0.4122367203235626	6.882124900817871	nan	10000.0
monomer-50-nr2-run1_result_112	99	MTEEEIYEVAAKYYGEEKAPKTEEEKKAWLKEHAEEAMADPEAQKIAEEL	1.3941686953080459	0.7787600771417815	64.04115295410156	0.35308194160461426	8.140905380249023	nan	10000.0
monomer-50-nr2-run1_result_113	0	GAEEEEEEEEEEEEEKEEEEEEEEEEEEEEEEEEEEEEEEEEEEEEEEEE	0.9302266538418252	0.8754065320068487	94.50446319580078	0.8051964044570923	2.0670034885406494	nan	10000.0
monomer-50-nr2-run1_result_113	1	GAEEEEEEEEEEEEEEEEEEEEEEEEEEEEEEEEEEEEEEEEEEEEEEEE	0.8600923770716873	0.8897214531773885	95.80992126464844	0.8240358829498291	1.857557773590088	nan	10000.0
monomer-50-nr2-run1_result_113	2	GSEEEEEEEEEEEEEEEEEEEEEEEEEEEEEEEEEEEEEEEEEEEEEEEE	0.8643727957086967	0.8878977913027777	95.32166290283203	0.8176125884056091	2.0392870903015137	nan	10000.0
monomer-50-nr2-run1_result_113	3	GGEEEEEEEEEEEEEEEEEEEEEEEEEEEEEEEEEEEEEEEEEEKEEEEE	0.8788598435132943	0.8873047621835285	92.50370025634766	0.7809886932373047	2.488396644592285	nan	10000.0
monomer-50-nr2-run1_result_113	4	GAEEEEEEERREEEEEEEEEEEEEEEEEEEEEEEEEEEEEEEEEEEEEEE	0.8075124883669988	0.9000175373742466	93.21117401123047	0.7830458283424377	2.257873773574829	nan	10000.0
monomer-50-nr2-run1_result_113	5	AAEEEEEEEEEEEEEEEEEEEEEEKEEEEEEEEEEEEEEEEEEEEEEEEE	0.6853372242282276	0.9252028724231909	95.05882263183594	0.8145415782928467	1.760035514831543	nan	10000.0
monomer-50-nr2-run1_result_113	6	GGEEEEEEEEEEEEEEEEEEEEEEEEEEEEEEEEEEEEEEEEEEEEEEEE	0.8457712236080931	0.892569871497514	94.50005340576172	0.8049005270004272	2.238173723220825	nan	10000.0
monomer-50-nr2-run1_result_113	7	GGEEEEREEEEEEEEEEEEEEEEEEEEEEEEEEEEEEEEEEEEEEEEEEE	0.8249821240878483	0.8967465903583265	94.70418548583984	0.7990174293518066	2.306105136871338	nan	10000.0
monomer-50-nr2-run1_result_113	8	GGEEEEEEEEEEEEEEEEEEEEEEEEEEEEEEEEEEEEEEEEEEEEEEEE	0.8457712236080931	0.892569871497514	94.50005340576172	0.8049005270004272	2.238173723220825	nan	10000.0
monomer-50-nr2-run1_result_113	9	GAEEEEKEEEEEEKEEEEEEEEEEEEEEEEEEEEEEEEEEEEEEEEEEEE	0.8107337998057615	0.9005958025808729	93.07290649414062	0.7832182049751282	2.3051931858062744	nan	10000.0
monomer-50-nr2-run1_result_113	10	DAEEKEEKEEEEEEEEEEEEEEEEEEEEEEEEEEEEEEEEEEEEEEEEEE	0.8087546755842959	0.902509893900704	90.86095428466797	0.756144106388092	2.355595588684082	nan	10000.0
monomer-50-nr2-run1_result_113	11	DAEEEKEEEEEEEEEEEEEEKEEEEEEEEEEEEEEEEEEEEEEEEKEEEE	0.7058881811828458	0.9240535704111527	89.65310668945312	0.7379254102706909	2.497535467147827	nan	10000.0
monomer-50-nr2-run1_result_113	12	GDEEEEEREEEEEEEEEEEEEEEEEEEEEEEEEEEEEEEEEEEEEEEEEE	0.8430876405843959	0.8920320034007503	93.07022857666016	0.7808641195297241	2.250101089477539	nan	10000.0
monomer-50-nr2-run1_result_113	13	AAEEKEEEEEEKEEEEEKEEEEEEKKEEEEEKEEEEEEEEEEEEEEEEEE	0.6183154129015732	0.9357901262188826	89.17684173583984	0.7187576293945312	2.668365240097046	nan	10000.0
monomer-50-nr2-run1_result_113	14	GGEEEEEEEEEKEEEEEEEEEEEEEEEEEEEEEEEEEEEEEEEEEEEEEE	0.8522773096658823	0.8911518706309128	94.43090057373047	0.7995381355285645	2.290315628051758	nan	10000.0
monomer-50-nr2-run1_result_113	15	GGEEEEEEEEEEKEEEEEEEEEEEEEEEEEEEELEEEEEEEEEEEEELEE	1.0082160902391697	0.8569789894347408	88.72110748291016	0.7240485548973083	2.9156851768493652	nan	10000.0
monomer-50-nr2-run1_result_113	16	GAEEEEEEEEEEEEEEEEEEEEEEEEEEEEEEEEEEEEEEEEEEEEEEEE	0.8600923770716873	0.8897214531773885	95.80992126464844	0.8240358829498291	1.857557773590088	nan	10000.0
monomer-50-nr2-run1_result_113	17	GAEEEEEEEKEEEEEEEEEEEEEEEEEEEEEEEEEEEEEEEEEEKEEEEE	0.8883242160616401	0.8855016948450253	92.29660034179688	0.777972936630249	2.3683340549468994	nan	10000.0
monomer-50-nr2-run1_result_113	18	GAEEEKEREEEEEEEEEEEEEEEEEEEEEEEEEEEEEEEEEEEEEEEEEE	0.8319234487150157	0.8953203772263713	93.5879135131836	0.7881721258163452	2.2499754428863525	nan	10000.0
monomer-50-nr2-run1_result_113	19	GGEEEEEEEEEEEEEKKEEEEEEEEEEEEEEEEEEEEEEKEEEEEEKEEK	0.7922002911222498	0.901924860799424	90.16677856445312	0.7361383438110352	2.973522901535034	nan	10000.0
monomer-50-nr2-run1_result_113	20	GDEEEKEEKEEEEEEEEEEEEEEEEEEEEEEEEEEEEEEEEEEEEEEEEE	0.8330504880708077	0.8938881940004586	91.71810913085938	0.7601702809333801	2.5648975372314453	nan	10000.0
monomer-50-nr2-run1_result_113	21	SAEEEKEKEEEEEEEEEEEEEEEKKKEEEEEEEEEEEEEEEEEEKEEEEE	0.7764379591100337	0.9103235124057018	87.86412811279297	0.6910568475723267	2.9085042476654053	nan	10000.0
monomer-50-nr2-run1_result_113	22	GDEEEEEEEEEKEEEEEEEEEEEEEEEEEEEEEEEKKEEEEEEEEEEEEK	0.7901128798336814	0.9019077836923327	88.90042877197266	0.7228695750236511	2.858121871948242	nan	10000.0
monomer-50-nr2-run1_result_113	23	GGEEEEKEEEEEEEEEEEEEEEEEEEEEEEEEEEEEEEEEEEEEEEEEEE	0.8779211690858026	0.8860082047535616	94.3584976196289	0.7984102368354797	2.330368995666504	nan	10000.0
monomer-50-nr2-run1_result_113	24	DGEEEEEEEEEEEEEEEEEEEEEEEEEEEEEEEEEEEEEEEEEEEEEEEE	0.8374624774223276	0.8941643624142095	93.53911590576172	0.8030300140380859	1.9951337575912476	nan	10000.0
monomer-50-nr2-run1_result_113	25	GGEEEEEEEEEEEEEEEEEEEEEEEEEEEEEEELEKLEEELEEEKEEEEE	0.6815594247305565	0.9247260765533178	86.6176528930664	0.6849133968353271	3.3544375896453857	nan	10000.0
monomer-50-nr2-run1_result_113	26	GAEEEEEEEKEEEEEEEEEEEEEEEEEEEEEEEEEEEEEEEEEEEEEEES	0.8128987037440986	0.8993664468113964	93.96717834472656	0.7966101765632629	2.2054450511932373	nan	10000.0
monomer-50-nr2-run1_result_113	27	GDEEEEEEEKEEEEEEEEEEEEEEEEEEEEEEEREKEEEEEEEEEEEEEE	0.7994914598587483	0.900753131418126	89.81609344482422	0.7439450025558472	2.62658429145813	nan	10000.0
monomer-50-nr2-run1_result_113	28	DDEEEEEEEKKEEEEEEEEEEEEEEEEEEEEEEEEEEEEEEEEEKEEEEE	0.8299028885635303	0.8981005937971538	90.27165985107422	0.7489054203033447	2.452610969543457	nan	10000.0
monomer-50-nr2-run1_result_113	29	GGEEEEEEEEEEEEEEEEEEEEEEEEEEEEEEEEEEEREEEEEEEEEEEE	0.8813441593627066	0.8849179324118889	92.69562530517578	0.7832850217819214	2.434171676635742	nan	10000.0
monomer-50-nr2-run1_result_113	30	GGEEEEEEEKEEEEEEEEEEEEEEEEEEEEEEEEEEEEEEEEEEEEEEEE	0.8570040309091638	0.8902261941151332	94.94218444824219	0.8072803020477295	2.2154269218444824	nan	10000.0
monomer-50-nr2-run1_result_113	31	SAEEEEEEEEEEEEEEEEEEEEEEKEEEEEEEEEKEEEEEEEEEKEELEK	0.6457424044254889	0.9342928231550707	87.20154571533203	0.6961175203323364	2.887505054473877	nan	10000.0
monomer-50-nr2-run1_result_113	32	DGEEEEEEEEEEEEEEEEEEEEEEEEEEEEEEEEEEEEEEEEKEEEEEES	0.7936189895028004	0.9022001105679965	90.86400604248047	0.7623887062072754	2.47841215133667	nan	10000.0
monomer-50-nr2-run1_result_113	33	GAEEEEEEEEEEEEEEKEEEEEEEEEEEEEEEEEEELEEEEEELEEELEE	0.7802659406783158	0.9071181258502528	87.99302673339844	0.7079182863235474	2.9455020427703857	nan	10000.0
monomer-50-nr2-run1_result_113	34	DAEEEEEEEEEEEEEEEEEEEEEEEEEEEEEEEEEEEEEKEEEEEEEEEE	0.7602369552551947	0.9102622504823162	93.20512390136719	0.7962348461151123	1.9933847188949585	nan	10000.0
monomer-50-nr2-run1_result_113	35	ADEEEERRREEEEEEREEEEEEEEEEEEEEEEEEEEEEEEEEEEEEEEEE	0.9621867282560149	0.8658019133781917	90.50617980957031	0.7516055107116699	2.525266408920288	nan	10000.0
monomer-50-nr2-run1_result_113	36	GGEEEEEEEEEEEEEEEEEEEEEEEEEEEEEEEEEEEEEEEEKEKEEEES	0.806387505818624	0.8985549360718547	90.70038604736328	0.7495954036712646	2.9293160438537598	nan	10000.0
monomer-50-nr2-run1_result_113	37	GAEEEEEEEEEEEEEEEEEREEEEEREEEEEEEEEEEEEEEEEEEEEEEE	0.8256060517932529	0.8959471835763622	91.60254669189453	0.768850564956665	2.358560085296631	nan	10000.0
monomer-50-nr2-run1_result_113	38	GGEEEEEEEEEEEEEEEEEEEEEEEEEEEEEEELEELLEELEKEEEELEE	0.6920273476930473	0.9209360900227637	86.99121856689453	0.6958057880401611	3.3074140548706055	nan	10000.0
monomer-50-nr2-run1_result_113	39	GDEEEEKKEEEEEEEEEEEEEEEEEEEEEEEEEEEEEEEEEEEEEEEEEK	0.874733795471488	0.8857704402136097	90.6546630859375	0.7452526688575745	2.7346949577331543	nan	10000.0
monomer-50-nr2-run1_result_113	40	GGEEEEEEEKKEEEEEEEEKEEEEEEEEEEEEEEEEEEEEEKEEEEEEEE	0.9080428455544867	0.8803894947098511	90.35133361816406	0.7456296682357788	2.8581948280334473	nan	10000.0
monomer-50-nr2-run1_result_113	41	GAEEEEEEEEEEEEEEEEEEEEEEEEEEELEELEEEEEKEEEEEEEEEEE	0.789585870462751	0.9047618282012931	88.64102172851562	0.7185871601104736	2.79944109916687	nan	10000.0
monomer-50-nr2-run1_result_113	42	DAEEKEEEEEEEKEEEEEEEEEKEEEEEEEEEEEEEEEEEEEEEEEEEEE	1.016987912499406	0.8570619025485611	89.47626495361328	0.7287243604660034	2.541969060897827	nan	10000.0
monomer-50-nr2-run1_result_113	43	GGEEEEREEEEEEEEEEEREEEEEEEEEEEEEEEEEEEEEEEEEEEEEEE	0.7832391150102402	0.9044633089741079	93.22865295410156	0.7805652022361755	2.5156733989715576	nan	10000.0
monomer-50-nr2-run1_result_113	44	GAEEEERREEEEEEEEEEEEEEREEEEEEEEEREEEEEEEEEEEEEEEEE	0.6844585796180143	0.9247512985443241	90.56629943847656	0.7444955706596375	2.5435872077941895	nan	10000.0
monomer-50-nr2-run1_result_113	45	DAEEEEEEREEEEEEEEEEEEEEEEEEEEEEEEEEELEEELEELEEELEE	0.8131062655854532	0.8996500779511376	85.42298889160156	0.667715311050415	3.2014760971069336	nan	10000.0
monomer-50-nr2-run1_result_113	46	DAEEEEEEEEEEEKEEEEEKEEEEEEEEEEEEEEEELEEEEEELKEELEE	0.8782934465488008	0.8893776571337091	85.429931640625	0.6662305593490601	3.221414566040039	nan	10000.0
monomer-50-nr2-run1_result_113	47	GAEEEEEEEKEKEEEEKEEEEEEEEEEEEEEEEEEEEEEELEEEEEELES	0.8052921536190928	0.9007507090727122	87.84809875488281	0.7070421576499939	3.0159151554107666	nan	10000.0
monomer-50-nr2-run1_result_113	48	AAEEEEEEKEEEEEEEKEEEEEEEEEEEEEEEEEEEEEEEEEKEEEERES	0.7830660093277733	0.9041385832371276	89.69013977050781	0.7345483303070068	2.6753644943237305	nan	10000.0
monomer-50-nr2-run1_result_113	49	DAEEEEKEREEEEEEEEEEEEEEEEEEEEEEEEEEEEEEEEEEEEEEKAE	0.8425902905774607	0.8940046129561751	89.50243377685547	0.7362912893295288	2.585371494293213	nan	10000.0
monomer-50-nr2-run1_result_113	50	DAEEEEREEEEEEEEEEEEEEEEEEEREEEEEKEEEEEEEEEEEEEEEEE	0.7459268754268359	0.9133084810607646	89.49812316894531	0.7306232452392578	2.5159659385681152	nan	10000.0
monomer-50-nr2-run1_result_113	51	GAEEEEEEEEEEEEEEEEEEEEEEEELEEELEELEEELEEEEEELEEELE	0.6921377030780511	0.9210210130354939	89.26747131347656	0.7193465232849121	2.776721477508545	nan	10000.0
monomer-50-nr2-run1_result_113	52	DGEEEEREREEEEEEEEEEEREEEEEEEEEEEEEEEEEEEEEEEEEEAES	0.7584230803582481	0.9086365249599254	90.12581634521484	0.744809627532959	2.602574586868286	nan	10000.0
monomer-50-nr2-run1_result_113	53	GAEEEEEEKKEEEEEEEEEEEEEEEEEEEEEEEEEEEEEEEEEEEEEEEE	0.8325152131054417	0.8953969452210677	93.6400375366211	0.7936217188835144	2.200970411300659	nan	10000.0
monomer-50-nr2-run1_result_113	54	GGEEEEEEEEEEEEEEEEEEEEEEEREEEEEEEEEEEEEEEEEEEKKEEE	0.8992277701029653	0.8794413365156774	89.28173065185547	0.7333149909973145	2.98176908493042	nan	10000.0
monomer-50-nr2-run1_result_113	55	GDEEEEEEEEEEEEEEEEEEEEEEEEEEEEKEEEEEEEEEEEEEEEEEEE	0.9564636711945482	0.8693287446162852	93.00244903564453	0.791402280330658	2.2127761840820312	nan	10000.0
monomer-50-nr2-run1_result_113	56	GGEEEEEEEEEEEEEEEEEEEEEREEEEEEEEKEEEEEEEEEEEKKELEE	0.7952546480799026	0.902515373318409	86.90583038330078	0.6938987374305725	3.2842183113098145	nan	10000.0
monomer-50-nr2-run1_result_113	57	GDEEEEEKEEEEEEEEEEEEEEEEEEEEEEEEEEEEEEEEEEEEEEEEES	0.8101350931054073	0.8987190057900122	92.99601745605469	0.7811488509178162	2.4169857501983643	nan	10000.0
monomer-50-nr2-run1_result_113	58	GGEEEEEEEKEEEEEEEEEEEKKEEEEKEKEEEEEEEEEEKKKEEEEKEK	0.9617955234339592	0.8653764294617118	86.25286102294922	0.6703684329986572	3.5469985008239746	nan	10000.0
monomer-50-nr2-run1_result_113	59	GAEEERREEEERRREEEEERRREEEEERRREEEERREEEEEEEEEEEEEE	0.8794179871778518	0.8854159093589411	84.6604995727539	0.7067344188690186	2.922907829284668	nan	10000.0
monomer-50-nr2-run1_result_113	60	GGEEEEEEEEEEEEEEEEEEEEEEEEEEEEEEEKEEEEEEEEEEEEEEAE	1.0958466768895285	0.8369196555382966	92.1368408203125	0.778485894203186	2.4966681003570557	nan	10000.0
monomer-50-nr2-run1_result_113	61	AAEEEEEEEEEEEKEEEEEKEEEEEEEEEEEEEEEEEEEEEEEEEEKEEE	0.8470294757416181	0.8922703766558242	90.4264144897461	0.7590279579162598	2.4207348823547363	nan	10000.0
monomer-50-nr2-run1_result_113	62	GGEEEEEEEEEEEKEEEEEEEEEEEEEEEEEEEEEEEEEEEEEEEEEEEE	0.7934921312241363	0.9034731623987488	94.4959487915039	0.8002649545669556	2.269496440887451	nan	10000.0
monomer-50-nr2-run1_result_113	63	GAEEEEEERREEEEEEEEEEEEEEEEEEELEEELEELEKELEELEEELEK	0.4412548345253167	0.9661412861330221	87.3102035522461	0.7018753290176392	2.8369739055633545	nan	10000.0
monomer-50-nr2-run1_result_113	64	GAEEEEEEEKEEEEEEELEEEEEEEEEEEEEKEEEEEEEEEEKEEEEEES	0.6149678972502336	0.9359255700742831	88.16917419433594	0.7104910016059875	2.9535863399505615	nan	10000.0
monomer-50-nr2-run1_result_113	65	GGEEEEEERKEEEEEEEEEEEEEEEEEEEEEEEEEEEEEELEELEEELES	0.7935329784906094	0.9012392734247797	87.8919677734375	0.7088513970375061	3.131007432937622	nan	10000.0
monomer-50-nr2-run1_result_113	66	GAEEEEKEEEEEAEEEEEEEEEEEEEEEEEEEEEEEKEEEEEEELEKELE	0.7598369869856217	0.9097359615872651	87.1046142578125	0.6973608732223511	3.06927752494812	nan	10000.0
monomer-50-nr2-run1_result_113	67	GGEEEERERREEEEEEEEEEEEEEEEEEEEEEEEEEEEKEEKEEEEEEEE	0.8497712571983035	0.8913269500930295	89.39163970947266	0.7406944036483765	2.9509124755859375	nan	10000.0
monomer-50-nr2-run1_result_113	68	GAEEREEEEREEREEEEEEEEEEEEEEEREEEEEEEEEEEEEEEREEEEE	0.8201932609122877	0.895186471667773	89.60044860839844	0.7457507848739624	2.5565977096557617	nan	10000.0
monomer-50-nr2-run1_result_113	69	GGEEEEEEEEEEEEEEEEEEEEEEEEEEEEEEEEEEEEEEEEEEEEEEEA	0.8959858782063433	0.8806672091990088	93.82088470458984	0.7955440282821655	2.3694334030151367	nan	10000.0
monomer-50-nr2-run1_result_113	70	GAEEEEEEEEEEEEEEEEEEEEEEEEEEEEEEELEEEEEELEEELEEELE	0.7345307153104299	0.9138995078604724	89.22415161132812	0.723222017288208	2.6983144283294678	nan	10000.0
monomer-50-nr2-run1_result_113	71	GGEEKEKEEKEKEEEEEEEEEEEEEEEEEEEEKEEKEEEEKELEEEEEEE	0.7779941932838492	0.9035163518849817	85.77859497070312	0.6715390682220459	3.3690097332000732	nan	10000.0
monomer-50-nr2-run1_result_113	72	DAEEEEEEEEEEEEEREEEEEEEEEEEEEEEEEEEEEEEEEEEERKEEEE	0.9893421107084854	0.8649375843532997	88.16630554199219	0.7193968296051025	2.6272592544555664	nan	10000.0
monomer-50-nr2-run1_result_113	73	GDEEEEEEEKEKEEEEEEEEEEEKEEEEEEEEEEEEEKEEEEEEEEEEEE	0.9096783726274964	0.880724365632455	89.48678588867188	0.7264107465744019	2.7653539180755615	nan	10000.0
monomer-50-nr2-run1_result_113	74	GGEEEEEEEEEEEKKKEEEEEEEEEEEEEEEEEEEEEEEEEEEEEEEEEE	0.8295033373275899	0.8946640032092013	91.0238037109375	0.7532958388328552	2.760449171066284	nan	10000.0
monomer-50-nr2-run1_result_113	75	GGEEEEEEEEREEEEEEEEEEEEEEEEEEEEEEEEEEEEEEEEEEEEEEE	0.8213548836285455	0.8973936567174767	94.66377258300781	0.8004086017608643	2.247750997543335	nan	10000.0
monomer-50-nr2-run1_result_113	76	GGEEEEEEEEEEEEEEEEEEEEEEEEEEEKEEEEEEEEEEKEEEKKEEEE	1.045393399491473	0.8500164939749136	89.73295593261719	0.7298274040222168	3.0564632415771484	nan	10000.0
monomer-50-nr2-run1_result_113	77	AGEEEEEEEEEEEEEEEEEEEEEEEEREEEEEEEKEEEEELEELEEELEE	0.829235975234865	0.8951829372737141	86.58515930175781	0.6943026781082153	3.2967512607574463	nan	10000.0
monomer-50-nr2-run1_result_113	78	DDEEEEREEEEEEEEEEEEEEEEEEEEEREEEEEEEEEEEEEEEEKKEEE	0.769655074671573	0.9071299852136393	88.16082763671875	0.7240777015686035	2.7052254676818848	nan	10000.0
monomer-50-nr2-run1_result_113	79	GGEEEEEEKEKEEEEEEEEEEEEEEEEEEEEEEKEEEEEEEEEEKEEEEE	0.9344295349880586	0.8738218596738487	91.09043884277344	0.7564058303833008	2.777742862701416	nan	10000.0
monomer-50-nr2-run1_result_113	80	DDEEEEEEKEEEEELEEEEEEEEEEEEEEEEEEEEEEEEEEEEEEEEEEE	1.0144502166248701	0.8582751307657313	88.53591918945312	0.7183785438537598	2.7162702083587646	nan	10000.0
monomer-50-nr2-run1_result_113	81	GGEEEEEEEEEREEEEEEEEEEEEEEEEEEEEREEEEEEEEEEEEEEEEE	0.8882018001474415	0.8814208597572838	91.9241714477539	0.7670375108718872	2.621914863586426	nan	10000.0
monomer-50-nr2-run1_result_113	82	GAEEERKREEEEEREREEEEEEEEEEEEEEEEEEEELEEEEEELEEEEEE	0.8480836962146966	0.8910479567011353	87.3543472290039	0.7087898254394531	2.879431962966919	nan	10000.0
monomer-50-nr2-run1_result_113	83	GGEEEKKEEEEEEEEEEEEEEEEEEEEEELEEEEEEELEEELEELEEELE	0.7193601179443228	0.9167087151942891	86.99507904052734	0.6922191381454468	3.247544050216675	nan	10000.0
monomer-50-nr2-run1_result_113	84	GAEEEEREEKELEEEEEREEEEEEELEEELEELEEELEEEEEEEEEEEEE	0.7703544916666082	0.9125697052460403	88.6584701538086	0.7207560539245605	2.8000760078430176	nan	10000.0
monomer-50-nr2-run1_result_113	85	GDEEEEEEEEEEEEEEEEEEEEEKEEEEEEEERREEEEEEEEEEEEKEEE	0.8052964834131716	0.9001554073037299	87.78520965576172	0.7060457468032837	2.923332929611206	nan	10000.0
monomer-50-nr2-run1_result_113	86	GGEEEEKEKEEEEEEEEEEEEEEEEEEEEEEEEEEEEEEEEEEEEELEEE	0.8076669935333545	0.8992174222559697	89.11106872558594	0.733370304107666	2.8746936321258545	nan	10000.0
monomer-50-nr2-run1_result_113	87	AAEEEEEEEEEKKEEEEEEKEEEEEEKEELEELEEELEEEEEELEEEEEE	0.8182282912840427	0.9029417711283181	87.17877960205078	0.6769556403160095	3.1180930137634277	nan	10000.0
monomer-50-nr2-run1_result_113	88	GGEEEEELEEEEEREEEEEEEEEREEEEEEEEEEEEEEEEEKEEEEEEEE	0.8683457434448877	0.8876574201352834	88.14360809326172	0.7140026092529297	3.0124528408050537	nan	10000.0
monomer-50-nr2-run1_result_113	89	GSEEEELEEELEEEEEEEEEEEEEEEEEREEEEEEEEEEEEEEEEEKAEE	0.8599681304556741	0.8861549712779367	88.44154357910156	0.7281695008277893	2.839738368988037	nan	10000.0
monomer-50-nr2-run1_result_113	90	GDEEEEEEKEEEEEEEEEEEKEEEEEEKEEEEELEEELEKELEELEEELA	0.3391454402158465	0.9788040613794875	85.85192108154297	0.664076566696167	3.259934425354004	nan	10000.0
monomer-50-nr2-run1_result_113	91	GAEEEEEEEEEEEEEEEEEEEEEEEEEEEEEEEEEKEEEEEEEEEEEKEE	0.6239734310821105	0.9356144737750048	90.5371322631836	0.751222550868988	2.599477767944336	nan	10000.0
monomer-50-nr2-run1_result_113	92	GGEEEEEKEEEEEEEEEEQEEEEEEEEEEEEEEEEEEEEEEEEEEEEEEE	0.8565828769907605	0.8896481379623871	93.7348403930664	0.790866494178772	2.3631789684295654	nan	10000.0
monomer-50-nr2-run1_result_113	93	GGEEEEKEEKEEKEKEEEEEKEKEEEEKEEEEKEEKEEEEEEEEEEKEKE	0.7732749788394689	0.9074133790654126	86.53152465820312	0.678765594959259	3.3768272399902344	nan	10000.0
monomer-50-nr2-run1_result_113	94	GGEEEEEEEEEEEEEEEEEEEELEKELEEELEELKEELEKEEEEEEEKEK	0.5960339566789703	0.9380865626728483	85.8656997680664	0.660207211971283	3.608098030090332	nan	10000.0
monomer-50-nr2-run1_result_113	95	GAEEEEKKRKEEEEELEKELEELEEELEELKKELEEEEKELEEEKEKLEK	0.6745089787075709	0.9234303560545495	86.2689208984375	0.6918188333511353	2.9649243354797363	nan	10000.0
monomer-50-nr2-run1_result_113	96	GGEEEREEKEEEEKREEEEEEEEEEEELEEEEEELEEELEEEEKELEEAA	1.1153610771521099	0.8318071047254402	86.17659759521484	0.6892648935317993	3.234788179397583	nan	10000.0
monomer-50-nr2-run1_result_113	97	GAEELEKLKKELEKKKEELKKKLEELEKKLKELKEKLEEKKKELEELEKK	0.9779711843557635	0.87144244945063	85.54527282714844	0.683125376701355	2.972799301147461	nan	10000.0
monomer-50-nr2-run1_result_113	98	GGEEEKEKEEKKKEEEEKKKEEEEEEKKELEEELEEEKKELEKKLEELEA	0.41755138119443713	0.9686480185452472	85.28964233398438	0.6586368680000305	3.4170467853546143	nan	10000.0
monomer-50-nr2-run1_result_113	99	GGEEEKKKEEEEEEEEKEEEEEEEEEEEKEEEEEEEEEEEEEEKEEEEEE	0.6672843387631172	0.9268567375035002	88.68292236328125	0.7190436124801636	3.093729019165039	nan	10000.0
monomer-50-nr2-run1_result_114	0	EEEGEEEEEEEEEEEEEEEEEEEEEEEEEEEEEEEEEEEEEEEEEEEEEE	0.47671885782958345	0.9589228685197082	96.05947875976562	0.8236126899719238	1.700859785079956	nan	10000.0
monomer-50-nr2-run1_result_114	1	EEEGEEEEEEEEEEEEEEEEEEEEEEEEEEEEEEEEEEEEEEEEEEEEEE	0.47671885782958345	0.9589228685197082	96.05947875976562	0.8236126899719238	1.700859785079956	nan	10000.0
monomer-50-nr2-run1_result_114	2	EEEDEEEEEEEEEEEEEEEEEEEEEEEEEEEEEEEEEEEEEEEEEEEEEE	0.5742624970870274	0.9425271429261513	96.3920669555664	0.8347344398498535	1.493283987045288	nan	10000.0
monomer-50-nr2-run1_result_114	3	EEEGEEEEEEEEEEEEEEEEEEEEEEEEEEEEEEEEEEEEEEEEEEEEEE	0.47671885782958345	0.9589228685197082	96.05947875976562	0.8236126899719238	1.700859785079956	nan	10000.0
monomer-50-nr2-run1_result_114	4	EEEDEEEEEEEEEEEEEEEEEEEEEEEEEEEEEEEEEEEEEKEEEEEEEE	0.5757388304425678	0.9423870399563724	95.14991760253906	0.8112382292747498	1.7133326530456543	nan	10000.0
monomer-50-nr2-run1_result_114	5	MEEGEEEEEEEEEEEEEEEEEEEEEEEEEEEEEEEEEEEEEEEEEEEEEE	0.47740735478348784	0.9584633879609585	92.93415069580078	0.796910285949707	2.170060157775879	nan	10000.0
monomer-50-nr2-run1_result_114	6	EEEGEEEEEEEEEEEEEEEEEEEEEEEEEEEEEEEEEEEEEEEEEEEEEE	0.47671885782958345	0.9589228685197082	96.05947875976562	0.8236126899719238	1.700859785079956	nan	10000.0
monomer-50-nr2-run1_result_114	7	MEEGEEEEEEEEEEEEEEEEEEEEEEEEEEEEEEEEEEEEEEEEEEEEEK	0.5392602049893247	0.9491615805733825	91.17465209960938	0.7692029476165771	2.4681551456451416	nan	10000.0
monomer-50-nr2-run1_result_114	8	EEEGEEEEEEEEEEEEEEEEEEEEEEEEEEEEEEEEEEEEEEEEEEEEEE	0.47671885782958345	0.9589228685197082	96.05947875976562	0.8236126899719238	1.700859785079956	nan	10000.0
monomer-50-nr2-run1_result_114	9	EEEDELEELEEEEEEEEEEEEEEEEEEEEEEEEEEEEEEEEEEEEEEEEE	0.8066183050452025	0.8969080167323427	90.16455841064453	0.7473528385162354	2.376882314682007	nan	10000.0
monomer-50-nr2-run1_result_114	10	MEEDEEEEEEEEEEEEEEEEEEEEEEEEEEEEEEEEEEEEEEEEEEEEKE	0.5287414768108696	0.9509050547388592	92.1849594116211	0.7816042900085449	2.174391031265259	nan	10000.0
monomer-50-nr2-run1_result_114	11	EEEDELEEEEEELEEEEEEEEEEEEEEEEEEEEEEEEEEEEKEEEEEKEK	0.7738461277364383	0.9042382833972237	87.61014556884766	0.7144850492477417	2.8025121688842773	nan	10000.0
monomer-50-nr2-run1_result_114	12	EEEDEEEEEEEEEEEEEEEEEEEEEEEEEEEEEEEEEEEEEEEEEEEEEE	0.5742624970870274	0.9425271429261513	96.3920669555664	0.8347344398498535	1.493283987045288	nan	10000.0
monomer-50-nr2-run1_result_114	13	EEEGEEEEEEEEEEKEEEEEEEEEEEEEEEEEEEEEEEEEEEKEEEEEEK	0.45988207266859255	0.9619177060838564	91.31695556640625	0.7633223533630371	2.3760125637054443	nan	10000.0
monomer-50-nr2-run1_result_114	14	MEEGEEEEEEEEEEEEEEEEEEEEEEEEEEEEEEEEEEEEEEEEEEEEEE	0.47740735478348784	0.9584633879609585	92.93415069580078	0.796910285949707	2.170060157775879	nan	10000.0
monomer-50-nr2-run1_result_114	15	EEEDEEEEEEEEEEEEEEEEEEEEEEEEEEEEEEEEEEEEEEEEEEELEE	0.5647156376720006	0.9440712303213565	90.52593994140625	0.762776255607605	2.277282476425171	nan	10000.0
monomer-50-nr2-run1_result_114	16	EEEGEEEEEEEEEEEEEEEEEEEEEEEEKEEEEEEEEEEEEEEEEEEEEE	0.4075689976555434	0.9692852086569472	94.60342407226562	0.8035332560539246	1.927055835723877	nan	10000.0
monomer-50-nr2-run1_result_114	17	EEEGEEEEEEEEEEEEEEEEEEEEEEEEEEEEEEEEEEEEEEEEEKEEEE	0.5042064156210858	0.9547578903966167	93.70808410644531	0.7971264123916626	2.011341094970703	nan	10000.0
monomer-50-nr2-run1_result_114	18	EEEGEEEEEEEEEEEEEEEEEEEEEEEEEEEEEEEEEKEEEEKKEEEEEA	0.5241719457736415	0.9505849621389774	89.6111831665039	0.7302648425102234	2.732196569442749	nan	10000.0
monomer-50-nr2-run1_result_114	19	EEEGEEEEEEEEEEEEEEEEEEEEEEEEEEEEEEEEEEEEEEEEEEEEEE	0.47671885782958345	0.9589228685197082	96.05947875976562	0.8236126899719238	1.700859785079956	nan	10000.0
monomer-50-nr2-run1_result_114	20	EEEDEEEEEEEEEEEEEEEEEKEEEEEEEEEEEEEEEKEEEEKEEEEEEK	0.5341205577584998	0.9498611005429423	90.56062316894531	0.7473939061164856	2.3623456954956055	nan	10000.0
monomer-50-nr2-run1_result_114	21	EEEGEEEEEKEEEEEEEEEEEEEEEEEEEEEEEEEEEEEEEEEEEEEEEE	0.48060326038798734	0.9581529083979377	94.97978973388672	0.8063411712646484	1.9229429960250854	nan	10000.0
monomer-50-nr2-run1_result_114	22	EEEGEEEEEEEEEEEEEEEEEEEEEEEEEEEEEEEEEEEEEKEEEEELEK	0.5154314566201162	0.952764782039226	89.54773712158203	0.7490472793579102	2.5819268226623535	nan	10000.0
monomer-50-nr2-run1_result_114	23	EEEGEEEEEEEEEEEEEEEKEEEEEEEEEEEEEEEEEEEEEEEEEEEEEE	0.5991587164924486	0.9378813241686008	95.45098114013672	0.8147361278533936	1.8213016986846924	nan	10000.0
monomer-50-nr2-run1_result_114	24	ELEGELEEEEEELEEEEEEEEEEEEEEEEEEEEEEEEEEEEEEEEEEEEE	0.6200198626079564	0.9338060604005786	92.20892333984375	0.777230978012085	2.184323787689209	nan	10000.0
monomer-50-nr2-run1_result_114	25	EEEGEEEEKEEEEEEEEEEEEEEEEEEEEEEEEEEEEEEEEEEEKEEEEE	0.48177270568532854	0.9579996510700793	92.66320037841797	0.7809884548187256	2.201704978942871	nan	10000.0
monomer-50-nr2-run1_result_114	26	MEEGEEEEEEEEKEEEEEEEEEEEEEEEEEEEEEEKEEEEEEEEKEEEEE	0.45573127125299884	0.961958967907814	89.07889556884766	0.7384741306304932	2.909160852432251	nan	10000.0
monomer-50-nr2-run1_result_114	27	EEEGEEEEEEEEEEEEEEEEEEEEEEEEEEEEEEEEEEEEEEKEEEEEEE	0.4950290379238461	0.9561918928341648	93.86567687988281	0.7963742613792419	2.002992868423462	nan	10000.0
monomer-50-nr2-run1_result_114	28	EEEGEEEEEEEEEEEEEEEEEEEEEEEEEEEEEEEEEEKEEEEEEEELEE	0.5151045113756738	0.9525487405634455	90.64571380615234	0.7660444974899292	2.4172892570495605	nan	10000.0
monomer-50-nr2-run1_result_114	29	EEEGELEEEEEKEEEEEEEEEEEEEEEEEEEEEEEEEEEEEEEEKEEEEE	0.5375764819681638	0.9489327391016509	90.4040298461914	0.7598451375961304	2.520364761352539	nan	10000.0
monomer-50-nr2-run1_result_114	30	EEEGEKEEEEEEEEEEEEEEEEEEEEEEEEEKKEEEEEKEEEEEEKEEEE	0.4835454781492495	0.9577939157158252	88.83412170410156	0.7206827402114868	2.7609736919403076	nan	10000.0
monomer-50-nr2-run1_result_114	31	MEEDEEEEEEEEEEEEEEEEEEEEEEEEEEEKEEEEEEEKEEEEEEEEEA	0.570168700630211	0.9429226143650318	90.46674346923828	0.7489351630210876	2.5148191452026367	nan	10000.0
monomer-50-nr2-run1_result_114	32	MEEGLKEEEEELEEEEEEEEEEEEEEEEEEEEEEEEEEEEEEEEEEEEEK	0.6243492294252921	0.9337682931891205	88.74069213867188	0.7230653762817383	2.9649856090545654	nan	10000.0
monomer-50-nr2-run1_result_114	33	EEEGEEEEEEEEEEEEEEEEEEEEEEEEEEEEEEEEEEEEEEEEEEEEEE	0.47671885782958345	0.9589228685197082	96.05947875976562	0.8236126899719238	1.700859785079956	nan	10000.0
monomer-50-nr2-run1_result_114	34	MEEGEEEEEEEEEEEEREEEEEEEEEEEEEEEEEEEEEEEEEEEEEEELE	0.46995610197138554	0.9597365706944824	88.68126678466797	0.7261974811553955	2.860738754272461	nan	10000.0
monomer-50-nr2-run1_result_114	35	EEEGEEELEELEEELEEEEEELEEEEEEEEEEEEEEEEEEEEEEEEEEEK	1.1220157786936802	0.8312620383788686	90.65777587890625	0.7462445497512817	2.622908115386963	nan	10000.0
monomer-50-nr2-run1_result_114	36	MKEGEEEEREEEEEEEEREEEEEEEEEEEEEEEEEEEEEEEEEEEEEEEE	0.5058778372499647	0.9537242198880017	90.29115295410156	0.7426770925521851	2.848508596420288	nan	10000.0
monomer-50-nr2-run1_result_114	37	MEEGEEEEEEEEEEEEEEEEEEEEEEEEEEEEEEEEEEEEEEEEEEEEEE	0.47740735478348784	0.9584633879609585	92.93415069580078	0.796910285949707	2.170060157775879	nan	10000.0
monomer-50-nr2-run1_result_114	38	EEEGEEEEEEEEEEEEEEEEREEEERREEEEEEEREEEEEEEEEEEEEEE	0.47077751188526784	0.9598053659356648	88.57250213623047	0.7208454012870789	2.6443233489990234	nan	10000.0
monomer-50-nr2-run1_result_114	39	EEEGEKEELEEEEEELEEEEEEEEEEEEEEEEEEEEEEEEEEEEEEEEEE	0.6697241079574892	0.9238748359016562	90.5128173828125	0.7512134313583374	2.5562493801116943	nan	10000.0
monomer-50-nr2-run1_result_114	40	EEEGEEEEEEEEEEEEEEEEEEEEEEEEEEEEEEEEEEEEEEEEEEEKEE	0.45516480276376603	0.9623009408436082	93.44717407226562	0.7953886985778809	2.0526084899902344	nan	10000.0
monomer-50-nr2-run1_result_114	41	EEEGEEEKEEEEEEEEEEEEEEEEEEEEEEEEEEEEEEEEEEEEEEEEEE	0.5112747962684648	0.9532699311087706	94.30497741699219	0.7956967353820801	2.0213682651519775	nan	10000.0
monomer-50-nr2-run1_result_114	42	EEEGEEEREEEEEEEEEEEEEEEEEEEEEEEEEEEEKEEEEEEEEEEEEE	0.4621761685280499	0.9612344028104448	92.29519653320312	0.774627685546875	2.227717638015747	nan	10000.0
monomer-50-nr2-run1_result_114	43	EEEGEEKLEEEEEEEEEEEEEEEEEEEEEEEEEEEEEEEEEEEEEEEEEE	0.5546737745156723	0.9460337511682724	90.37000274658203	0.7563953399658203	2.524108409881592	nan	10000.0
monomer-50-nr2-run1_result_114	44	EEEDEEEEEEEKEEEEEEEEEEEEEEEEEEEEEEEEEEEEEEEEEEEKEE	0.48820839460996274	0.9569210871387704	92.39644622802734	0.7870283126831055	2.053891658782959	nan	10000.0
monomer-50-nr2-run1_result_114	45	EEEGEEEEEEEEEREEEEEEEEEEEEEEEEEEEEEEEEKEEEEKEEEEEE	0.5527121677274957	0.9457918301243118	90.5711441040039	0.7532122135162354	2.4687395095825195	nan	10000.0
monomer-50-nr2-run1_result_114	46	EEEGEEEEEEEEEEEEEEEEEEEEEEELEELEEELEEEEEELEEEEEELE	0.6858524274239127	0.9226566549229868	90.28877258300781	0.746365487575531	2.591369152069092	nan	10000.0
monomer-50-nr2-run1_result_114	47	MEEGEKEKEEEEEEKEEEEEEEEEEEEEEEEEEEEEEEEKEEEEEEEEEK	0.5759434563374374	0.942521242194999	88.97997283935547	0.7282148599624634	3.1381993293762207	nan	10000.0
monomer-50-nr2-run1_result_114	48	EEEGELEELEEEEEEEEEEEEEEEEEEEEEEEEEEELEEEEEELEEELEE	0.5359952992759912	0.949064803400705	91.3261947631836	0.7585306167602539	2.5594308376312256	nan	10000.0
monomer-50-nr2-run1_result_114	49	EEEDEEEEEEEEEREEEEEEEEEEEEEEEEEEEEEEEEEEEEEEEEEEEE	0.5627399527392869	0.9442603420373888	95.40452575683594	0.8169341087341309	1.6449675559997559	nan	10000.0
monomer-50-nr2-run1_result_114	50	MEEGEEEEEEEEEEEEEEEEEEEEEEREEEEEEEEEEEEELEEELEELEE	0.4883182218874157	0.9568948253139333	87.41677856445312	0.7094635963439941	3.1453049182891846	nan	10000.0
monomer-50-nr2-run1_result_114	51	ELEGLEEELEELEEELKEEEEEEEEEEEEKKEEEEKEEEEEEEEEEEEEE	0.8370251785887943	0.8892778781030249	87.34674835205078	0.6835939288139343	2.9443485736846924	nan	10000.0
monomer-50-nr2-run1_result_114	52	EEEGEEKKEEEEEEEEEEEEEKEEEEEEEEEEEEEEEKEEEEKKKEEEEE	0.5406624868610854	0.9481161172268878	87.23992919921875	0.694835901260376	3.0344793796539307	nan	10000.0
monomer-50-nr2-run1_result_114	53	EEEGEEEEEEEEEEEEEEEEEEEEEEEEEEEEEEEEEEEEKEEEEEKEKE	0.48905960978633883	0.9568118227167196	90.34253692626953	0.7495968341827393	2.513714551925659	nan	10000.0
monomer-50-nr2-run1_result_114	54	MEEGEKEEEEKEEEEEEEEEEEEEEEEEEEEEEREEEEEEEEEEEEEEEK	0.5419366180424782	0.9483266991246434	89.20835876464844	0.7373459339141846	2.953993082046509	nan	10000.0
monomer-50-nr2-run1_result_114	55	EEEGERKEEEEEEEEREEEEEEEEEEEEEEEEEEEEEEEEEEEEEEEEEE	0.546927280183814	0.9470484028863472	92.8662109375	0.7860414981842041	2.152486801147461	nan	10000.0
monomer-50-nr2-run1_result_114	56	MEEGEKEEEEEEEKEEEEEEEEEEEEEEEEEEEEEEEEEEEELEEEEEEE	0.48669731182288095	0.9571034836923235	87.91246795654297	0.7172650694847107	3.0579755306243896	nan	10000.0
monomer-50-nr2-run1_result_114	57	EEEGEEEEEEEEEAEEEEEEEEEEEEEEEEEEEEEEEEEEEEEEEEEEEE	0.43539330312075214	0.9652202282096828	96.12423706054688	0.817331075668335	1.731187343597412	nan	10000.0
monomer-50-nr2-run1_result_114	58	EEEGEEEEEEEEEEEEEKEEEEEEEEEEEEEEEEEEEEEEEEEEEEEEEA	0.40111530577029486	0.9701226765775587	94.91685485839844	0.8078728914260864	1.893007755279541	nan	10000.0
monomer-50-nr2-run1_result_114	59	MEEGEEKEKEEEEEKKKEEEEEKEKEEEEEEEEKEEEEEEEKKKKEEEEK	0.4999006123265785	0.9551622445589899	85.20657348632812	0.665612518787384	3.599560260772705	nan	10000.0
monomer-50-nr2-run1_result_114	60	MEEGEEEEEEEEEEEEEEEEEEEEEEEEEEEEEEEEKEEEEELEEEEEEA	0.42207965255120644	0.9669814791201032	89.2042465209961	0.7352386713027954	2.873095989227295	nan	10000.0
monomer-50-nr2-run1_result_114	61	MEEGEEEEREEEEEEEEREEEEEEEERREEEEEEEEEEEEEEEEEEEEEE	0.3978355508635826	0.9704899490373354	88.39922332763672	0.7315236330032349	2.7963905334472656	nan	10000.0
monomer-50-nr2-run1_result_114	62	MEEGEEEEEEEEEEEEEEEEEEEEEEEEEEEEEEEEEEEEEEEEEEEKEA	0.47022054169135236	0.9596355724217014	91.6501693725586	0.7751352190971375	2.4524714946746826	nan	10000.0
monomer-50-nr2-run1_result_114	63	EEEGEEEEEEEEKEEEEEEEEEEEEEEEEEEEKEEEEEEEKEEEEEEEKA	0.5132836306984485	0.9526639638116072	88.81366729736328	0.7228109836578369	2.858537197113037	nan	10000.0
monomer-50-nr2-run1_result_114	64	ELEGLEEELEELLEELEEELEKEEEELEEEEEEEEEEEEEEEEEEEEEEE	0.6940631595104667	0.9200337779414669	89.46376037597656	0.7155333161354065	2.6372594833374023	nan	10000.0
monomer-50-nr2-run1_result_114	65	ELEGELEELEEELEEEEEEEEEELEEEEEEEEEEEEEKKKEEEEEKKELE	0.42135681822451154	0.967338236072772	88.91546630859375	0.7161629796028137	2.7695987224578857	nan	10000.0
monomer-50-nr2-run1_result_114	66	MEEGEKELEEEEEEEEEEEEEEEEEEEEEEEEEEEEEEEEEEEEEEELEK	0.4924069484627571	0.9564845252032954	88.55390930175781	0.7240442037582397	3.0176541805267334	nan	10000.0
monomer-50-nr2-run1_result_114	67	MEEGEKKELEEEEKKLEEELEEEEEEEEEEEEEEEEEEKEKEEEEKKEKA	0.5819395010782504	0.9405544054182923	86.42039489746094	0.6840196847915649	3.531385898590088	nan	10000.0
monomer-50-nr2-run1_result_114	68	MEEGEEKEEEEEKEEEEEEEEEEEEKEEEEEKEEEEEEEEEEEEEEEEEE	0.513595054725187	0.9526782543067397	89.22413635253906	0.7299020290374756	3.114025354385376	nan	10000.0
monomer-50-nr2-run1_result_114	69	EEEDEEEEEEEEEEEEEEEEEEEEEEEEEEEEEEEEEEEEEEREEEEEEE	0.5716256152828263	0.943160864185565	95.0242691040039	0.806472659111023	1.7228769063949585	nan	10000.0
monomer-50-nr2-run1_result_114	70	ELEGELEEELEELKEEEEEEEEEEEEEEEEEEEEKEEEEEEKEEEEKKKE	0.5584996647578089	0.9454647423170468	87.82971954345703	0.7055438160896301	2.9043798446655273	nan	10000.0
monomer-50-nr2-run1_result_114	71	EEEGEKEELEEEEEEEEEKEEEEEEEEEKKEEEEEKKEEEEEEKEEEEKK	0.4150511424055931	0.9681858957924322	85.99046325683594	0.6692116260528564	3.30989408493042	nan	10000.0
monomer-50-nr2-run1_result_114	72	EEEGEEEEEEEEEEEEEEEEEREEEEEEEEEEEEEEEKKEKEEEEKEKKE	0.5833427593426828	0.9405060800847366	87.5154037475586	0.7123770713806152	2.9523682594299316	nan	10000.0
monomer-50-nr2-run1_result_114	73	EEEAKKEEEEEEEEEEEEEEEEEEEKEKEEEEEEEEEEEEEEKEEEEEEE	0.598856627283476	0.9381915184877723	89.79428100585938	0.7328405976295471	2.5060689449310303	nan	10000.0
monomer-50-nr2-run1_result_114	74	EEEGEEKEEEEEEEEEEEEEEEEEEEEEEEEEEREREEEEEEEEEEEEEA	0.5224154692301379	0.9512590774513577	91.549072265625	0.7657414674758911	2.3771989345550537	nan	10000.0
monomer-50-nr2-run1_result_114	75	EEEGEEEEEEEEEEEEEEEEEEEEEEEEEEEEEEEEEEEEEKEEEEEELE	0.5697280478437133	0.9436131831199164	91.03874206542969	0.7692426443099976	2.3531296253204346	nan	10000.0
monomer-50-nr2-run1_result_114	76	EEEGEEEEEEEEEEEEEEEEEEEEEEERREEEEEEEEEEEELEELEEKLE	0.48525069188316405	0.9573308941762632	86.52391052246094	0.6947207450866699	3.1393966674804688	nan	10000.0
monomer-50-nr2-run1_result_114	77	MEEGEEEEKEEEEEEEEEEEEEEEEEEEKEEEEKEEEEEEEEEEEKEEEE	0.4222071228379268	0.9671629574771934	88.58296203613281	0.7218737602233887	3.075507879257202	nan	10000.0
monomer-50-nr2-run1_result_114	78	ELEDELEELEEELEQEEEEEEEEEEEEEEEEEEEEKEEEEEEEKEEEEEE	0.650868202015275	0.9272454993837573	86.72838592529297	0.6811503171920776	2.9856014251708984	nan	10000.0
monomer-50-nr2-run1_result_114	79	EEEGEEEEEEEEEEEEEEEEEEEEEKEEEEEEEEEEEEEEEEKKEEEEEK	0.4176492946367828	0.9680837574953982	89.73320007324219	0.7368181347846985	2.6308434009552	nan	10000.0
monomer-50-nr2-run1_result_114	80	MEEGLEELEEELEELKEELEEEEEEEEEEEEEEKEEEEEEEEEEEEEEKA	1.0611081472077435	0.8438346405277225	88.40161895751953	0.6958316564559937	3.1767144203186035	nan	10000.0
monomer-50-nr2-run1_result_114	81	EEEGEEEELEEEEEEEREEEEEEEKEEEEEEKEEEEEEEEEEEEEEKEEE	0.5959144476302154	0.9381194341697937	86.99471282958984	0.6880278587341309	3.1037371158599854	nan	10000.0
monomer-50-nr2-run1_result_114	82	EEEAKEKEEEEKEEAEEEEEEEEEEEEEEEEEEEEEEEEEEEEEEEEEEK	0.5839654097166204	0.9410398668951174	90.123779296875	0.7400896549224854	2.5735785961151123	nan	10000.0
monomer-50-nr2-run1_result_114	83	MEEGEEEEEEEEELEEEEEEEEEEEEEEEEEEEEEEEEEEEEEEEEEEEK	0.4927822158006881	0.9566934552325059	88.8789291381836	0.7337368130683899	2.8216631412506104	nan	10000.0
monomer-50-nr2-run1_result_114	84	MEEGEEEEEEEEEEEEEEEEEEEEEEREEEEEEEEEEEEEEELKEELEEL	0.5238452268309443	0.951150401429751	86.528076171875	0.692333459854126	3.2878735065460205	nan	10000.0
monomer-50-nr2-run1_result_114	85	EEEGLEKEEEEEEEEKEEEEEEEEEEEEKEEEEEEEEEEEEEEEEEEEEK	0.5450177709785965	0.948436975492958	87.82515716552734	0.7128751277923584	2.899409770965576	nan	10000.0
monomer-50-nr2-run1_result_114	86	EEEGEEEEEEEEEEEEEEEEEEEEEEEEEEEEEEEEEEEKEEKEEEEKEK	0.46735239167013976	0.9605902747157243	90.56454467773438	0.7449373006820679	2.5644500255584717	nan	10000.0
monomer-50-nr2-run1_result_114	87	EEEGEEERREEEERREEEEEEEEEEERREEEEEEEEEEEEEEEEEEEEEE	0.40493988187937763	0.9696687566418973	89.6071548461914	0.7582321166992188	2.367838144302368	nan	10000.0
monomer-50-nr2-run1_result_114	88	SLEGELEELEKEEEEEEEEEEEEEEEEEEEEEEEEEEEEKELEKELEELE	0.534877234362061	0.9486492813030626	87.07086944580078	0.6840959191322327	2.938352584838867	nan	10000.0
monomer-50-nr2-run1_result_114	89	EEEGEEEREEEEEEEEEEEEEEEREEEEEEEEEEEEEEEEEEEEEELEEE	0.46105277718162074	0.9615591595265266	89.5418930053711	0.7377549409866333	2.621796131134033	nan	10000.0
monomer-50-nr2-run1_result_114	90	EEEGEKEEEEEEEEEEEEEEAEEEEEEEEEEEEEEEEEEEEEEEEEEERE	0.509345028180594	0.9535796672359615	92.12120819091797	0.7736853361129761	2.261953830718994	nan	10000.0
monomer-50-nr2-run1_result_114	91	EEEGEEEEEKEEEEEEEEEEEEEEKEEEEEEEAEEEEEEEEEEEEEEEEE	0.48784320728503444	0.9571077456373521	92.670654296875	0.7761327028274536	2.199974298477173	nan	10000.0
monomer-50-nr2-run1_result_114	92	EEEGEEKEEEEEEEEEEEEEEEEEEEEEEEEEEEEEEEEEEEEELEEEEE	0.5554815638343764	0.9457022785312036	90.99803161621094	0.7650721669197083	2.415395498275757	nan	10000.0
monomer-50-nr2-run1_result_114	93	MEEGKKKLEEELKELEEELEEEEKEEEEEEEEEEKELEEELEELEEELEK	1.2402059685385078	0.8015037563946482	86.63960266113281	0.6684825420379639	3.1398210525512695	nan	10000.0
monomer-50-nr2-run1_result_114	94	EEEGEEEEEKKEEEEEEEEEEEKLEEEEEEEEEEEEEEEKEAKEEEEKEK	0.5256324360911068	0.9515900328322644	86.08073425292969	0.6808844208717346	3.238814115524292	nan	10000.0
monomer-50-nr2-run1_result_114	95	MEEGEREREEEEEEEREEEEEEEEEEREREEEEEEEEEERREEEEEERRE	0.4423573323181892	0.964258402421236	85.92896270751953	0.7107943296432495	3.154374122619629	nan	10000.0
monomer-50-nr2-run1_result_114	96	EEEGELEEEEEELKKKEEELEEEEKEEEEEEKEEEEEEKEEEEEEEEEKK	0.5667756613164234	0.9429574803144348	86.20038604736328	0.6761599779129028	3.1954731941223145	nan	10000.0
monomer-50-nr2-run1_result_114	97	EEEGEELEELEEELEEEEEEEEEEEEEEEEREEEEEEEEEEEKEEEEEEE	0.3792537549090996	0.9733232033980305	88.5346908569336	0.7158147096633911	2.843989372253418	nan	10000.0
monomer-50-nr2-run1_result_114	98	ELEGLLEELEEEKKKLEEELEEEEKKLEEELEEKEREEEEEKEEEEEKEE	0.8419590991406138	0.8873390863083785	86.55307006835938	0.6845071315765381	2.987731695175171	nan	10000.0
monomer-50-nr2-run1_result_114	99	MLEAELRRLEEELERARREREEEERREEEEEEEEEEEEEEEEEEEREEEE	0.6455294955743829	0.9283858302071054	84.64115142822266	0.6727513074874878	3.085712432861328	nan	10000.0
monomer-50-nr2-run1_result_115	0	DEELEEIEEELEEEFEELKEEMEEEGKSEEEIKELEEEIEEELEELEEEL	1.192182813923472	0.8014593592106505	79.30683135986328	0.5912849307060242	3.5294835567474365	nan	10000.0
monomer-50-nr2-run1_result_115	1	DEEEEERRERLEEELEERIERMEEEGKSEEEIEEERERIEEELEEEEEEE	1.96558483331774	0.6357131605351597	72.8100814819336	0.4891568422317505	5.520971298217773	nan	10000.0
monomer-50-nr2-run1_result_115	2	DPELEELEKELEEKFEEKKKEMEKEGKSEEEIKELKEEIEKELEEIKEEK	0.4610183092419067	0.9629473244386165	84.95703125	0.7240791320800781	2.366305112838745	nan	10000.0
monomer-50-nr2-run1_result_115	3	EEELEKIKEELEEKFEEEKEELEEEGKSEEEIEELEEEYEEELEELEEEL	1.2348307351176255	0.792409519828541	85.13773345947266	0.7392445802688599	2.3937432765960693	nan	10000.0
monomer-50-nr2-run1_result_115	4	DEELEKLEEELEEELEEKKEELKKEGKSEEEIEELEKEIEEELEEYKEEK	2.2437691003100473	0.6074675145030032	80.66271209716797	0.6024873852729797	3.3866589069366455	nan	10000.0
monomer-50-nr2-run1_result_115	5	DPEVEKLKEELKKELEKKIEEMKKEGKSEEEIEKLKEEIEEKLKKYLEEK	1.5666062444207118	0.7260119550373354	83.4175796508789	0.6685476899147034	2.7148232460021973	nan	10000.0
monomer-50-nr2-run1_result_115	6	DPLLEELREELEEELEEEIERMEEEGKSEEEIEELREEVEEEFEEIEEEL	0.5023671470536503	0.9548486947126261	85.1325454711914	0.7359697818756104	2.2734615802764893	nan	10000.0
monomer-50-nr2-run1_result_115	7	DEELKKIEEELKKKFEEEKEKMKKEGKSEEEIEELKKKYEEELKKYKEEK	0.6778113298178339	0.9201770724925818	82.71697998046875	0.6963086128234863	2.638150691986084	nan	10000.0
monomer-50-nr2-run1_result_115	8	DEELKKLEEELKEELEKKKEELKKEGKSEEEIKKLEEEYKKKLEEIKKEK	0.6926544950503299	0.9172554028480626	84.24308776855469	0.7265763282775879	2.3081772327423096	nan	10000.0
monomer-50-nr2-run1_result_115	9	MEELEELKEELEKELEEEIEKLKKEGKSEEEIEKLREEYEKKFEEIKKEL	0.556435285428189	0.945790737890049	82.5998306274414	0.6870753765106201	2.5720736980438232	nan	10000.0
monomer-50-nr2-run1_result_115	10	EEELEELREELEEEFEEEKEELEEEGEEEEEIEELKEEYEKELEEYEEEK	0.7220560376641378	0.9110975692566576	79.79460906982422	0.6572462916374207	3.1717402935028076	nan	10000.0
monomer-50-nr2-run1_result_115	11	DPELEKLKKELEEKLEKEIEKLKKEGKSEEEIEELKKKYEEELEKIKEEK	0.633869032863914	0.9292076463533452	84.3565444946289	0.7250117659568787	2.3986001014709473	nan	10000.0
monomer-50-nr2-run1_result_115	12	DEEIEKLKKELEEKFEEEVEKLKEEGKSEEEIEELKKKYEEELKKILEEK	1.104200719227499	0.8212399980875829	78.99852752685547	0.6263531446456909	3.555441379547119	nan	10000.0
monomer-50-nr2-run1_result_115	13	DPELEELEKELEEELEEEIEEMEEEGKSEEEIEELREEIEEELEEIEEEL	1.6080650678138242	0.7026659526968312	82.07058715820312	0.6319801807403564	3.1157286167144775	nan	10000.0
monomer-50-nr2-run1_result_115	14	SPEVEELKKKLEEEFEKLKEEMKKEGKSEEEIEEEKKKIEEELEKKLKEL	3.288697449100216	0.4760640599398515	82.99463653564453	0.5983930826187134	3.1770851612091064	nan	10000.0
monomer-50-nr2-run1_result_115	15	DEEEEERREELEERLEEEEEELEEEGKSEEEIEELREEIEEELEKEEAEE	3.3059650713220536	0.47996244526431653	74.44754791259766	0.47249799966812134	6.797478199005127	nan	10000.0
monomer-50-nr2-run1_result_115	16	DPREEERERELREELEEEIEEMKEEGKSEEEIEELREEYEEELEEEREER	0.890338058007485	0.8755870524241925	81.2020263671875	0.6866229772567749	2.8286774158477783	nan	10000.0
monomer-50-nr2-run1_result_115	17	EEEEEEIREELEEELEEEEEEEEEEGEEEEEIEEEREEIEEELKEYEEEE	20.116456917618812	0.06560364257699801	86.29688262939453	0.6631636023521423	3.1063754558563232	nan	10000.0
monomer-50-nr2-run1_result_115	18	DPEIEELKKKLEEELEKKIEEMKKEGKSEEEIEELKKEIEKKLEEILKKK	1.6917241996349095	0.6973594865206807	83.56945037841797	0.669519305229187	2.8314051628112793	nan	10000.0
monomer-50-nr2-run1_result_115	19	DPELERIREELEEELEEEEEELEEEGKSEEEIEELREEYEEEFEELEEEL	0.7113662271283369	0.9160766242172808	83.30426025390625	0.6876688003540039	2.5908737182617188	nan	10000.0
monomer-50-nr2-run1_result_115	20	MEELEELKKELEEEFEEEKEKMEEEGKSEEEIEELKEEIEEELEKIEEEL	0.7629142011268099	0.9062628413769643	82.38972473144531	0.656284511089325	2.749533176422119	nan	10000.0
monomer-50-nr2-run1_result_115	21	MEELEKIKKELEEKLEELEEEMKKEGKSEEEIEELKKEIEEELEKLEEEL	1.2241499367189193	0.7914974985896798	83.16555786132812	0.6756194233894348	2.548776149749756	nan	10000.0
monomer-50-nr2-run1_result_115	22	DPEMEKLEKELEEEFEKKKEEMEKEGKSEEEIEELKKEYEEKLEEIKEKK	1.3077039057905266	0.7943619222101782	84.04137420654297	0.7184833288192749	2.5212819576263428	nan	10000.0
monomer-50-nr2-run1_result_115	23	DPEIEKLKKELEEEFEKEKEEMKKEGKSEEEIEEKKEEIEKKLKEYLEKE	1.7996649543069207	0.6922192573487865	82.75350952148438	0.642685055732727	3.02014422416687	nan	10000.0
monomer-50-nr2-run1_result_115	24	SPELEELEEELEEELEEEIEELKEKGASEEEIEELEEEYEEELEEIKEEL	0.7077213127545805	0.9138865387548724	86.0092544555664	0.7510958909988403	2.28539776802063	nan	10000.0
monomer-50-nr2-run1_result_115	25	DPELEKIEEEIKEELEKKKEELEKEGKSEEEIEELEKEAEEELEKLKEEL	1.1849356064552292	0.7979085981441314	83.58551788330078	0.6859360933303833	2.5102269649505615	nan	10000.0
monomer-50-nr2-run1_result_115	26	DPEIEKLKKELEEEFEKKKEELEKEGKSEEEIEELKKEYEEKLEKYLKEK	2.7601174800204427	0.5309961145474363	80.86028289794922	0.5790243744850159	3.479757785797119	nan	10000.0
monomer-50-nr2-run1_result_115	27	DEELEELREELEEEFEEEEEELEEEGESEEEIEELREEIEEELEEIEEER	1.4386527469632273	0.7454691494114745	76.81314849853516	0.5495095252990723	4.072897434234619	nan	10000.0
monomer-50-nr2-run1_result_115	28	MEELEKIEKEKEEELEKKIEEMKKEGKSEEEIEELKKEYEKELEEYKKEK	0.5846383839665802	0.9385895968351664	84.00904083251953	0.7302334308624268	2.375281572341919	nan	10000.0
monomer-50-nr2-run1_result_115	29	SPLLAAIRAALDALRDALAEALRAAGAPEAAIAALDAALDAALAALEAAL	0.8890853134724049	0.8696666621275415	86.54105377197266	0.6795434355735779	2.347726583480835	nan	10000.0
monomer-50-nr2-run1_result_115	30	DEEEEELEEELEEELEEKEEEMEKEGKSEEEIEELREEIEEELEKIKEER	1.6679232433517155	0.7032229284156227	80.51361846923828	0.621319055557251	3.271095037460327	nan	10000.0
monomer-50-nr2-run1_result_115	31	DEEEEEIEEELEEELEKEEEEMEEEGESEEEEEELEEEYEEELEEYLEEK	0.7676678311170739	0.900409961821103	78.92431640625	0.6067620515823364	3.563309669494629	nan	10000.0
monomer-50-nr2-run1_result_115	32	DPELEELEKELEEEFEKKKEEMEKEGKSEEEIEEYKKEIEEELEKIKEEK	0.4936324733878047	0.9574472710346649	84.18850708007812	0.7156877517700195	2.4625866413116455	nan	10000.0
monomer-50-nr2-run1_result_115	33	MEELKELEEKLKEELEEKIEEMKKEGKSEEEIEELEKEIEEELEKYKEEK	1.6680441984178294	0.6919309796510761	78.36034393310547	0.5655157566070557	3.7403969764709473	nan	10000.0
monomer-50-nr2-run1_result_115	34	DEELEKLKKELEEEFEKKKEEMEKEGKSEEEIEKYKEEIEKKFEEYKKEK	0.4616414154623831	0.9622593269169237	83.80563354492188	0.7230648994445801	2.51731014251709	nan	10000.0
monomer-50-nr2-run1_result_115	35	DPEEEELREEIEEEVEREIEELEEEGESEEEIEELEEEAEEELEEIEAER	2.5280189869193	0.5474795997331977	80.13433074951172	0.5499573945999146	4.231782913208008	nan	10000.0
monomer-50-nr2-run1_result_115	36	DEELEKIEEELEEKLEELEEELKEEGASEEEIEKLRKEIEEELEKIKAEK	1.5270606017105555	0.720607896529187	80.79972076416016	0.6318132877349854	3.182589054107666	nan	10000.0
monomer-50-nr2-run1_result_115	37	EEELEELREELEEELEKKKEEMEKEGKSEEEFEELEEEIEEELEEIEEEL	1.6604409123030337	0.6849936926192036	81.27787017822266	0.6593760251998901	2.9434733390808105	nan	10000.0
monomer-50-nr2-run1_result_115	38	DEELEELRKELEEEFEEKEEEMEKEGESEEEIEEEREEIEEEFEEIEEEL	0.744823280724218	0.9069216192733508	78.59927368164062	0.6069991588592529	3.4693074226379395	nan	10000.0
monomer-50-nr2-run1_result_115	39	DPEVEERKEELEEELEEEIEKMKKEGKSEEEIEELREEIEEELEEFLEEE	3.104630787443125	0.4941108765036183	81.80553436279297	0.585886538028717	3.608414888381958	nan	10000.0
monomer-50-nr2-run1_result_115	40	EEELEEIEEELEEELEEKIEEMEEEGESEEEIEELEEEYEEEFEELKEEL	0.7424268689915037	0.9053416687271313	83.82595825195312	0.7160807847976685	2.551024913787842	nan	10000.0
monomer-50-nr2-run1_result_115	41	DPELKELEEKLKKELEEKKEELKKKGESEEKIKELEEEYKKKLEKIKEEK	0.6956851795995136	0.9165697112949313	83.75907897949219	0.7154206037521362	2.5138678550720215	nan	10000.0
monomer-50-nr2-run1_result_115	42	EEEEEKLKEELEKELEEEIEKMKEEGKSEEEIEELKKEYEEKLKKILEEK	0.6879340968408537	0.9169692173226497	83.7619857788086	0.7258460521697998	2.5329341888427734	nan	10000.0
monomer-50-nr2-run1_result_115	43	SELVEEIKKELEEEFEKKEEELKEEGKSEEEIEKLKEEYEEKLKELLEEL	1.071622724327908	0.8271785422051466	82.90729522705078	0.6687000393867493	2.5583410263061523	nan	10000.0
monomer-50-nr2-run1_result_115	44	DEELEELKEELEKKLEEEKEKMKEEGKSEEEIKELEKKYEEELEKYIEEK	0.8904950127952097	0.8778882278473368	79.81649780273438	0.6328155398368835	3.2648699283599854	nan	10000.0
monomer-50-nr2-run1_result_115	45	SEELEEIKEELEKEFEEKKEEMEKEGKSEEEIEELKKEIEEELEKLEKEL	0.5826714251008971	0.945260209274703	84.21051788330078	0.7095981240272522	2.3819963932037354	nan	10000.0
monomer-50-nr2-run1_result_115	46	DPELEKLKKELEEEFEKIKEEMEEKGESEEEIEEKKEEIEKKLEEIEKEK	1.4058266226687666	0.7437970355599404	74.20565032958984	0.4765339493751526	6.521175384521484	nan	10000.0
monomer-50-nr2-run1_result_115	47	EEELEEIREELEEEFEEEEERMEEEGKSEEEIEELREEYEEEFERLEEEL	0.9754216205615428	0.8546535507108415	81.83967590332031	0.6684184074401855	2.64986515045166	nan	10000.0
monomer-50-nr2-run1_result_115	48	DPELEELREELEEELEEEEEEMREEGEEEEEIEELREEYEEEFERYEEEL	0.6722565148898386	0.922911180299637	83.10812377929688	0.7075973153114319	2.690419912338257	nan	10000.0
monomer-50-nr2-run1_result_115	49	SEELEEIREELEEELEEKEEELEKEGKSEEEIEELREEIEEELEKLEEEL	1.199031653008959	0.800725155862769	81.15071868896484	0.6313671469688416	2.8427343368530273	nan	10000.0
monomer-50-nr2-run1_result_115	50	DEEEEEREKKLEEEFEKEKEELEKEGKSEEEIEELKEKYEEELEEEKEKR	1.0964098000623785	0.825082496419455	76.3989486694336	0.5955337285995483	5.099268913269043	nan	10000.0
monomer-50-nr2-run1_result_115	51	SEELEKIKEELEKELEEKIEEMKEEGKSEEEIEKLKEEIEKKLEELEEEL	1.436528640102289	0.735783171377979	82.38089752197266	0.660455584526062	2.667081117630005	nan	10000.0
monomer-50-nr2-run1_result_115	52	DEELEELKEELEEEFEEKKEEMEKEGKSEEEIEELEEEIEEEFEEIEEEK	0.7720589481220325	0.9023410884746303	74.1784896850586	0.5255357027053833	4.869183540344238	nan	10000.0
monomer-50-nr2-run1_result_115	53	DEELEEIKKELEEEFEEEKEKLEEEGKSEEEIEELEEEYEKKLKEIEEEK	1.354213833858704	0.7682350434983876	78.37018585205078	0.6245295405387878	4.685991287231445	nan	10000.0
monomer-50-nr2-run1_result_115	54	SEEVEELKEELEEEFEEEVEKMREEGKSEEEIEELREKYEKELEEILEEL	0.9572177753936106	0.8557850155461846	84.1158676147461	0.6912450790405273	2.409912586212158	nan	10000.0
monomer-50-nr2-run1_result_115	55	DEELEELRKELEEEFEKEKEEMEKEGKSEEEIEELKEEYEEKLEEIEEER	1.3657062659615145	0.774624719288497	80.58072662353516	0.6619739532470703	3.1890547275543213	nan	10000.0
monomer-50-nr2-run1_result_115	56	DPEIEELKKEIEEEFEEEKEELEEEGKSEEEIEELEEEYEEELEEKLEEL	0.9429861306048991	0.8588942835654361	84.0940933227539	0.7162100076675415	2.5289127826690674	nan	10000.0
monomer-50-nr2-run1_result_115	57	DEEEEELRKELEEKLEEEIEKMKEEGKSEEEIEELKEEYEEELEKILEEK	0.7329685864279197	0.906866603095213	78.34281921386719	0.6174834966659546	3.6978235244750977	nan	10000.0
monomer-50-nr2-run1_result_115	58	DEELEELEEELEERYEELKEKMEEEGKSEEEIEELREEIEEELEEIEEEK	1.678313268337865	0.6962462546885376	65.6827163696289	0.36269500851631165	10.41446590423584	nan	10000.0
monomer-50-nr2-run1_result_115	59	DEEEEELEEELEEELEEEEEELEEEGESEEEIEELEEEYEEELEEEEEEK	0.91359045358924	0.8702611558711443	74.02214050292969	0.4824870228767395	6.208496570587158	nan	10000.0
monomer-50-nr2-run1_result_115	60	DEEIEELEKELEEEFEKKKKEMEEEGKSEEEIEELKEEIEEEFEEILEEL	0.45277669821610544	0.9623549813089229	80.79035186767578	0.6280017495155334	3.1697795391082764	nan	10000.0
monomer-50-nr2-run1_result_115	61	DEEMERLREELEEELEELEEELEEEGASEEEIEELREEIERELERIEEER	1.2973938292162712	0.7774253869097305	79.1502914428711	0.6093810796737671	3.2711129188537598	nan	10000.0
monomer-50-nr2-run1_result_115	62	SKELEELKKELEKKFEEEKKKMEEEGKSEEEIEELKEEIEKELKEIIEKK	1.9757274818099655	0.6702753134559508	82.34918212890625	0.6351611018180847	3.0494637489318848	nan	10000.0
monomer-50-nr2-run1_result_115	63	SEEEEELKKELEEEFEKLEEEMKEEGKSEEEIEKLRKEIEEELEKILKEK	1.9040650735140647	0.6697621972390314	84.06856536865234	0.6820219159126282	2.5302090644836426	nan	10000.0
monomer-50-nr2-run1_result_115	64	DEEEEEEEKEEEEELEEEIEELEEEGKSEEEIEELEEEYEEELEEYEEEE	3.0305934834856876	0.4611486514249277	68.71654510498047	0.44214510917663574	8.56986141204834	nan	10000.0
monomer-50-nr2-run1_result_115	65	DEEIEKYKEEKEKEFEEKKKEMEKEGKSEEEIEELKKEIEEEIKKFEEEK	0.601530846731331	0.9408851509444709	86.71267700195312	0.7734289169311523	2.008568048477173	nan	10000.0
monomer-50-nr2-run1_result_115	66	DPAEEELRRRLEAELAEREARMREEGKSPAEIAALRAEVERRLAEWRAAH	1.3575994412508305	0.7748048274153344	83.31178283691406	0.6900585889816284	2.475356340408325	nan	10000.0
monomer-50-nr2-run1_result_115	67	DPELEKLKEELEEEFERKEEEMEKEGKSEEEIEEEREKIEEELEKIEEER	1.462246188852114	0.7466416852244439	81.06951904296875	0.6346577405929565	3.044332504272461	nan	10000.0
monomer-50-nr2-run1_result_115	68	SEELKKIEEELKKEFEEKKKEMEKEGKSEEEIEKLEEEYKEKLEKLKKEL	1.1213752782693553	0.8151352276039805	83.73591613769531	0.7174152135848999	2.4286258220672607	nan	10000.0
monomer-50-nr2-run1_result_115	69	DPELEKYKEELEKKLEEEIEKMKEEGKSEEEIEELREEYEEELEEYEKEK	0.5806827446151683	0.9431387649671349	86.20172882080078	0.7633653879165649	2.156161308288574	nan	10000.0
monomer-50-nr2-run1_result_115	70	DPEIEKYKEELEKKFEEEKKKLEEEGKSEEEIEELKKEYEEEFEEYLKEK	0.5943785491155622	0.9386485798007221	86.51306915283203	0.7607555389404297	2.050852060317993	nan	10000.0
monomer-50-nr2-run1_result_115	71	MEELEKLKEELEKELEEKIEELKKEGKSEEEIEELKKEVEEKFKKIEEEL	1.4466917114540847	0.7410155903531802	80.65630340576172	0.6328954100608826	3.047626495361328	nan	10000.0
monomer-50-nr2-run1_result_115	72	SEEIEKLKEELEEELEKKKEEMEKEGKSEEEIKELEEEIKKEFEEYLKEK	0.8788391398834688	0.8784059901832479	83.92113494873047	0.7015258073806763	2.40415620803833	nan	10000.0
monomer-50-nr2-run1_result_115	73	DPELEEIREELEEELEEKKKELEKEGKSEEEIEELEEEFEEKLEELEEEL	0.8717755074313109	0.879019887289262	83.34170532226562	0.6912245750427246	2.6670854091644287	nan	10000.0
monomer-50-nr2-run1_result_115	74	DPELEEIKKELEEELEKKIEEMKKEGKSEEEIEELKKEYEEKLKKLEEEL	0.5771650965004345	0.9405694639407136	84.2444839477539	0.7272709608078003	2.5246987342834473	nan	10000.0
monomer-50-nr2-run1_result_115	75	DEEIKKLEEELKEELEKKKEEMKKEGKSEEEIKKLEEEIEKKLEEILEEK	2.0576396408254514	0.6429728267935549	82.69860076904297	0.6475807428359985	2.9054975509643555	nan	10000.0
monomer-50-nr2-run1_result_115	76	DEEEEKLEKELEEKFEKEKEELEEEGKSEEEIEELKEEYEKELEEYKEKK	0.5874223474481861	0.9385829955988544	76.3213882446289	0.5859960913658142	5.054964542388916	nan	10000.0
monomer-50-nr2-run1_result_115	77	SKEEEELEKKLKEELEEKKKKMEEEGKSEEEIKKLEEEIKKKLEEIKKKR	1.5440655888054908	0.7270823292478981	82.15545654296875	0.6512213945388794	2.7052628993988037	nan	10000.0
monomer-50-nr2-run1_result_115	78	DPELEELREELEERLEEEEERLREEGASEEEIEELREEAEEELEEYEAER	0.9089968670017075	0.8686407915774125	81.96321105957031	0.6722853183746338	2.718182325363159	nan	10000.0
monomer-50-nr2-run1_result_115	79	MEELEEIEKELEEEFEEKKEELEKEGKSEEEIEELKEEFEKELEELKEKL	1.1640526159344093	0.8054259810441752	82.77318572998047	0.6874917149543762	2.670034646987915	nan	10000.0
monomer-50-nr2-run1_result_115	80	DPELEELRKELEEEFEKEKEKMEEEGKSEEEIEKLKEEYEKKLEEIEEEL	0.7484588039318655	0.906175611003852	83.2960205078125	0.70307457447052	2.6289286613464355	nan	10000.0
monomer-50-nr2-run1_result_115	81	SEELEELEEELEEEFEEIAEEMKKEGKSEEEIEEKKEEIEEELEKYKEEK	1.280876105274719	0.7828575928432648	82.3074722290039	0.6564573049545288	2.8122401237487793	nan	10000.0
monomer-50-nr2-run1_result_115	82	EEELEKIEEELEEEFEEEKEEMEKEGESEEEIEEEKEEIEEELEEYKEEE	0.5211779667722556	0.9530465742651202	84.4300765991211	0.7151004076004028	2.4088492393493652	nan	10000.0
monomer-50-nr2-run1_result_115	83	EPELEELEKELEEELEEEEEEMEEEGESEEEIEEEREEIEEELEEIKAEL	11.396013833311379	0.10389080571293773	77.23409271240234	0.412401020526886	10.049086570739746	nan	10000.0
monomer-50-nr2-run1_result_115	84	DELLEEIREELEEEFEKLEEEMEKEGKSEEEIEELREEIEEELEELEEEL	0.9512406449308105	0.8615639765656907	76.11433410644531	0.5517783164978027	4.146087646484375	nan	10000.0
monomer-50-nr2-run1_result_115	85	DEEVEKLKEELEEEFEKEEEEMKEKGKSEEEIEELKKEYEEELEKILEEK	2.9233098388498484	0.5219314324474518	78.2347183227539	0.5521107912063599	4.221917152404785	nan	10000.0
monomer-50-nr2-run1_result_115	86	EEELEELEEALEEEFEEEKEEMEEEGKEEEEIEELEEEYEEELEKYIEEE	0.7715818755680998	0.8998373123784208	83.2010726928711	0.7020323276519775	2.712451219558716	nan	10000.0
monomer-50-nr2-run1_result_115	87	DPEEERVEEEVRERLEEEKARLEEEGASEEEFEELEREAEEELERWRAAR	0.6521794036040778	0.9295190473376452	83.50086212158203	0.7288482785224915	2.28651762008667	nan	10000.0
monomer-50-nr2-run1_result_115	88	DPELEEIEKELEEEFEEEKERMEEEGKSEEEIEELKEEYEEELEKYKEEK	0.7100026573068818	0.9131781512707796	83.3954849243164	0.713614821434021	2.649587392807007	nan	10000.0
monomer-50-nr2-run1_result_115	89	MEEIEEKREELEEELEELKEEMEKEGKSEEEIKELEEEIQEEFEEELEEL	0.9067544622978471	0.8734948802605144	83.08030700683594	0.6886337995529175	2.6103007793426514	nan	10000.0
monomer-50-nr2-run1_result_115	90	DPRVEELEKEIEEEVEEEEEELEKEGASEEEIEELREEAEEELEEILEEL	0.6619869263468277	0.9224084784581081	83.21449279785156	0.682284414768219	2.5941786766052246	nan	10000.0
monomer-50-nr2-run1_result_115	91	MEELEKIKKEIEEKFEKEKKELEKEGKSEEEIEKLKKEYEEELKKIEEEL	1.1636072514710383	0.8116345305716	83.72061157226562	0.7124748229980469	2.502162218093872	nan	10000.0
monomer-50-nr2-run1_result_115	92	SEELEKIREEAEKKFEEKKEEMEEEGKSEEEIEELRKEIEEELRKYEEEL	0.5047301064448777	0.9589731700648462	83.92806243896484	0.7309969663619995	2.3316633701324463	nan	10000.0
monomer-50-nr2-run1_result_115	93	DPELEEIRARLEAELERREAEMRERGASEEEIERLREEVERELAELEAEL	0.9389697567231552	0.8651286922548764	81.88787841796875	0.6829359531402588	2.693850517272949	nan	10000.0
monomer-50-nr2-run1_result_115	94	MEEVEELKRELEEELEEKIEEMEEEGKSEEEKEELRKEIEEELEKKLEEL	0.5673877547019797	0.9453632570998218	85.23399353027344	0.744312047958374	2.1939754486083984	nan	10000.0
monomer-50-nr2-run1_result_115	95	DPREEELREELERELEEREERLREEGASEEEIEELRREVEERLERIREER	1.5351616305437257	0.7293029644646615	81.54716491699219	0.6912778615951538	2.6586649417877197	nan	10000.0
monomer-50-nr2-run1_result_115	96	DPEIEELKEELEEKFEELAEELEEEGKSEEEIEELREEIEEELEERLEAL	1.920341634744073	0.6633220981177054	83.98529052734375	0.6778028607368469	2.668243408203125	nan	10000.0
monomer-50-nr2-run1_result_115	97	MEEVEKLKEELEAEFEKEKEELEKEGKSEEEIEELKKKYEEEFEKYLEEK	0.5458879412898965	0.9487230894368408	84.3547134399414	0.7344081401824951	2.4077770709991455	nan	10000.0
monomer-50-nr2-run1_result_115	98	SPEEEERREELEKEFEEKKAEMEEEGKSEEEIEELKEEIQEEEEEEEEEE	0.9379931471522398	0.8709908681225551	79.210205078125	0.5899603366851807	3.596313953399658	nan	10000.0
[truncated: 81,334 more rows]
