# Supplementary material for: AlphaDesign: a de novo protein design framework based on AlphaFold
Source: Mol Syst Biol. 2025 Jun 17;21(9):1166–89. doi: 10.1038/s44320-025-00119-z (PMC12405559; doi:10.1038/s44320-025-00119-z)
Supplement: Supplementary file 6 — Source data Fig. 4 [file 44320_2025_119_MOESM6_ESM.zip › Figure_4/4E/README]

aa_distribution.csv contains the frequency of amino acids in the surface and core of AlphaDesign-generated proteins.
It has the following columns:
amino_acid: 1-letter-code amino acid name
f_pdb: amino acid frequency in PDB structures
f_raw: amino acid frequency in raw AlphaDesign output sequences
f_raw_surface: amino acid frequency in surface-exposed amino acids of raw AlphaDesign outputs
f_raw_core: amino acid frequency in buried amino acids of raw AlphaDesign outputs
f_adm: amino acid frequency in AlphaDesign structures with ADM-redesigned sequences
f_adm_surface: amino acid frequency for surface-exposed amino acids of AlphaDesign structures with ADM-redesigned sequences
f_adm_core: amino acid frequency for buried amino acids of AlphaDesign structures with ADM-redesigned sequences
