# Supplementary material for: AlphaDesign: a de novo protein design framework based on AlphaFold
Source: Mol Syst Biol. 2025 Jun 17;21(9):1166–89. doi: 10.1038/s44320-025-00119-z (PMC12405559; doi:10.1038/s44320-025-00119-z)
Supplement: Supplementary file 6 — Source data Fig. 4 [file 44320_2025_119_MOESM6_ESM.zip › Figure_4/4E/aa_distribution.csv]

amino_acid	f_pdb	f_raw	f_raw_surface	f_raw_core	f_adm	f_adm_surface	f_adm_core
A	0.08011393011356795	0.05562014388489209	0.051465208372619274	0.07248525695029485	0.10907442387608614	0.09521889594462923	0.13780450988133114
R	0.05200625735418424	0.0508431654676259	0.0562247784273053	0.02645324347093513	0.05544389875330563	0.056154733505806985	0.05396994960637236
N	0.04246667504403941	0.04265899280575539	0.04777673015274373	0.01907329401853412	0.017597279939554213	0.019778472152224797	0.013074475743712408
D	0.05594565706519722	0.03888345323741007	0.04251932868187818	0.021331086773378263	0.038171514922553836	0.04492154688707455	0.024175007547432712
C	0.01346134232674263	0.04736690647482014	0.026973411276635866	0.13698399326032012	0.0	0.0	0.0
Q	0.03784450921422615	0.05678273381294964	0.0626513294361682	0.03167649536647009	0.005515678126180582	0.0044574359663564385	0.007709992800910337
E	0.06473612633992154	0.056730935251798564	0.06347350556288893	0.02658803706823926	0.2740309784661881	0.36809685403577147	0.07898098046956643
G	0.07437067358604026	0.03622446043165468	0.03795587403356591	0.025172704296545913	0.03334340763128069	0.0397585368858426	0.020041336708390423
H	0.027164595843072622	0.04663021582733813	0.050047143126532155	0.031406908171861835	0.004163203626747261	0.002934292018053736	0.006711409395973154
I	0.05521619668657015	0.060115107913669065	0.05691872524985857	0.07572030328559394	0.04628636191915376	0.023227945211616214	0.09409906876291772
L	0.08985490567177454	0.06122589928057554	0.057778615877805015	0.07922493681550126	0.11365319229316206	0.07615719741513512	0.19140289356958734
K	0.058936272424400894	0.047136690647482014	0.052890816518951535	0.022274641954507162	0.09602568945976578	0.11374301425707534	0.05928798680940991
M	0.023129164083499684	0.059528057553956834	0.05677541014520083	0.0740016849199663	0.008160181337363053	0.006898946118782829	0.010775411625368663
F	0.03943065889481025	0.05788776978417266	0.05341127663586649	0.07962931760741365	0.02731394030978466	0.009844437724691731	0.06353777199786349
P	0.04681790745559874	0.029041726618705035	0.032291155949462566	0.010008424599831508	0.04392142047601058	0.05683790836497217	0.017138477973107916
S	0.06353762147459956	0.045427338129496404	0.04810107486328493	0.032721145745577086	0.021148469965999245	0.021436011154789505	0.020552239845800145
T	0.05618573314450399	0.04549640287769784	0.04793513105789176	0.03390058972198821	0.027850396675481677	0.025266270201256595	0.03320870393163187
W	0.013696858924999835	0.0559021582733813	0.054520082971902695	0.06443133951137321	0.00646014355874575	0.003359876356550079	0.012888692784654328
Y	0.03476820956487288	0.05091798561151079	0.04905148029417311	0.060623420387531594	0.02949754438987533	0.009945234015388233	0.0700401755648963
V	0.07031670478737749	0.05557985611510791	0.05123892136526494	0.07629317607413648	0.04234227427276162	0.02196239178398235	0.08460091498107336
