# Supplementary material for: AlphaDesign: a de novo protein design framework based on AlphaFold
Source: Mol Syst Biol. 2025 Jun 17;21(9):1166–89. doi: 10.1038/s44320-025-00119-z (PMC12405559; doi:10.1038/s44320-025-00119-z)
Supplement: Supplementary file 7 — Source data Fig. 5 [file 44320_2025_119_MOESM7_ESM.zip]

Archive with 13 entries (10 files):
- Figure_5/
- Figure_5/5AandB/
- Figure_5/5AandB/README
- Figure_5/5AandB/monomers-100-pmpnn-af2-scores.csv
- Figure_5/5AandB/monomers-200-pmpnn-af2-scores.csv
- Figure_5/5AandB/monomers-300-pmpnn-af2-scores.csv
- Figure_5/5AandB/monomers-50-pmpnn-af2-scores.csv
- Figure_5/5CandD/
- Figure_5/5CandD/README
- Figure_5/5CandD/heterodimer-pmpnn-af2-scores.csv
- Figure_5/5CandD/homomer-2-pmpnn-af2-scores.csv
- Figure_5/5CandD/homomer-3-pmpnn-af2-scores.csv
- Figure_5/5CandD/homomer-4-pmpnn-af2-scores.csv
